# Supplementary material for: Genetic dissection of main and epistatic effects of QTL based on augmented triple test cross design
Source: PLoS One. 2017 Dec 14;12(12):e0189054. doi: 10.1371/journal.pone.0189054 (PMC5730204; doi:10.1371/journal.pone.0189054)
Supplement: S7 Supporting Information — (ZIP) [file pone.0189054.s007.zip › z2_1600_0.2_5.csv]

-2.5598	-8.1241	-2.0959	-4.7864	-9.9534	-4.5932	-2.6823	-10.522	0.11719	-2.8455	-9.6257	-8.6299	-8.165	-2.0782	-5.1211	-3.5527	-2.2389	-10.478	-4.2219	2.9809	-10.076	-6.7567	-6.6126	-4.5538	-7.1818	-2.5364	-5.3954	1.1455	-14.542	-11.287	-4.0623	-7.7307	-9.8163	-0.19967	-9.0069	-1.4606	-7.707	-3.3709	-4.6935	-5.5636	-1.6597	-2.6647	-12.412	-3.0986	-9.7618	-9.9174	-3.8943	-7.1332	-6.1384	-5.779
-2.1868	-2.9918	-1.7792	-7.0585	-5.7348	-1.3506	-3.9508	-4.2456	-8.5816	-7.2245	1.5762	-3.5626	-5.2911	8.7578	-6.4835	-3.1547	-0.27738	-0.58501	-5.9338	-7.1603	-5.6256	-0.53739	-4.6524	-8.5989	-4.8708	-4.7431	-3.3568	-2.7176	-2.9091	-4.0327	-7.8178	-8.2913	-4.1575	-6.1741	0.8034	-4.2823	-2.3906	-0.79123	-0.16775	-1.4694	-0.21995	-3.5843	-4.4201	0.40138	0.27106	1.1273	-2.997	-2.3349	-6.2103	-3.5986
-17.287	-8.31	-15.78	-17.927	-15.161	-16.795	-15.557	-15.834	-16.353	-18.958	-17.932	-14.174	-11.37	-8.8305	-12.389	-11.601	-18.142	-14.393	-13.338	-14.014	-17.095	-11.833	-17.987	-11.977	-19.848	-13.726	-7.0331	-18.112	-13.978	-13.296	-15.028	-11.491	-11.454	-14.443	-10.371	-14.207	-8.2262	-13.671	-10.966	-16.005	-17.294	-14.986	-19.735	-10.562	-18.04	-18.545	-18.05	-9.479	-10.352	-16.648
8.2269	7.1851	6.8571	9.2038	7.7938	6.8885	7.4431	0.77514	3.307	15.802	5.7086	8.6296	9.8138	6.2157	5.8197	8.3434	4.2244	6.4391	2.6065	13.792	5.4467	7.5821	5.8058	0.8892	4.7367	5.1316	9.6175	10.656	7.4617	6.3333	12.804	8.2171	3.2775	10.148	6.4791	11.463	12.367	3.4167	12.909	3.1568	10.329	8.0675	8.1561	6.1503	12.351	11.37	8.4714	4.2496	4.5815	10.027
-6.6761	-6.7777	-5.1976	6.9193	-3.6225	-4.4606	4.88	1.0026	3.1287	-0.67469	-8.8437	4.1996	-3.714	-2.2768	-3.1868	-6.122	-8.2021	-6.1447	1.2151	0.82941	-1.8485	-2.3706	-5.2801	-7.5528	6.5875	-8.1127	-1.8207	0.49391	2.3022	0.56126	4.7709	-4.8964	0.47648	8.0893	0.4524	-3.9184	-0.10121	-2.0172	-0.32967	-3.5493	5.9641	0.77406	3.9012	-0.16963	2.263	-1.7045	-1.1149	-0.86837	-2.8517	-4.811
-21.225	-16.662	-15.996	-14.063	-20.668	-14.197	-11.481	-20.986	-14.201	-16.264	-17.956	-11.998	-11.415	-21.14	-15.558	-15.603	-11.299	-19.934	-13.452	-13.696	-17.295	-15.54	-14.705	-14.159	-16.41	-13.604	-18.68	-16.434	-15.729	-14.357	-12.816	-18.813	-20.459	-19.83	-15.015	-14.595	-13.68	-16.262	-12.415	-17.599	-12.673	-10.793	-23.946	-7.4379	-14.587	-12.947	-9.8758	-13.825	-13.686	-16.335
3.6903	0.046009	4.53	10.102	3.2812	0.84504	3.5878	9.6467	3.9889	-0.039294	-1.0821	-5.2172	-1.5203	0.97762	6.4769	3.7685	-1.5253	-2.5676	3.5778	2.539	0.48246	-0.14755	5.1014	3.0122	-1.7151	-6.2695	3.4006	-0.32532	-1.531	4.761	-0.95239	5.7382	4.3134	1.8928	9.3526	3.9475	3.443	4.3897	4.6173	2.9284	-2.6357	2.5019	5.0662	-0.51614	1.3598	-0.56636	3.0895	-3.6736	2.4339	-0.64449
5.246	-6.1358	-0.35653	3.3154	-1.0196	-4.1791	-0.72648	0.55208	-1.1676	4.3705	-3.4002	2.5774	4.0402	6.9398	-3.2843	3.2146	0.50346	-0.60791	-0.63069	2.7517	-1.1753	-2.3505	-0.30211	4.2295	4.8757	-5.5908	-2.5462	2.2626	-0.93836	3.6444	0.3492	4.9582	-1.3388	-0.85901	0.62103	9.8287	7.2136	-4.7217	0.74181	2.3814	3.4351	1.1616	-4.2648	5.1495	3.4234	3.8535	3.2771	3.9139	-0.76362	-0.32055
1.9628	7.449	0.75403	-2.6685	-3.4034	1.742	-2.644	0.83475	2.8843	0.034269	-1.2141	5.1482	6.5146	3.0902	-1.4726	-0.27405	5.1827	4.194	-1.3682	0.54293	2.2085	0.88408	1.3578	0.55218	3.3232	3.8287	5.1388	-1.592	2.2591	0.41483	-0.2217	2.2011	0.93754	6.2205	3.966	0.6077	5.9887	0.87523	-3.0365	-4.039	3.8989	1.8489	-0.35838	6.6077	3.3613	-1.2117	2.9143	-1.0372	0.80895	1.2842
6.1504	-4.0172	-3.489	-1.5064	-8.8589	-9.9656	-5.2702	2.2413	-5.4212	-5.976	-7.2205	-11.725	-4.0394	-7.7819	-6.0094	-6.4139	-7.3387	-9.7439	-10.813	-0.86227	-10.217	-2.4624	-4.4865	-3.1905	-10.885	-12.154	-8.1128	-2.5772	-8.924	-7.5536	-9.2226	-7.1356	-8.9224	-10.637	-8.5675	-15.049	-10.793	-2.2774	-4.5337	-1.5482	-6.5025	-6.2371	-8.7808	-3.6697	-1.5123	-6.2409	-7.8049	-8.2085	-4.636	-11.61
15.755	11.282	9.5016	6.8566	8.7775	8.8916	9.1271	9.4157	7.4673	4.642	10.881	18.557	8.3593	14.248	11.898	5.6979	2.5746	11.143	8.6848	7.0205	10.81	-0.68476	14.333	7.3376	6.9945	8.6588	8.861	9.3657	15.915	9.1643	8.8682	14.033	5.0443	12.578	6.219	7.0826	11.837	7.4696	3.777	11.961	6.2565	5.6743	7.5988	4.542	3.4162	13.141	8.4669	7.7944	6.4359	13.23
-4.0945	1.8404	-3.5011	1.0767	-9.1215	-6.2352	-0.46307	-3.6544	-1.349	-5.0759	-6.2787	0.084228	1.5399	0.0193	-1.4334	-12.315	-3.1793	2.5449	-4.6214	-3.1646	-2.4125	-1.4376	0.4339	-4.4872	-1.9442	0.051977	-2.2452	-3.6041	-10.984	-2.7723	-0.7496	-2.0733	-3.363	-5.3166	-1.2346	-0.24464	1.7665	0.23436	-1.6857	-2.1737	-3.3535	-5.3811	4.2652	1.5551	-2.7063	-1.2188	-7.2698	-0.46405	-1.0861	-2.665
-15.595	-7.7813	-14.173	-10.456	-11.181	-11.11	-15.143	-14.315	-13.011	-3.8267	-13.929	-12.386	-13.376	-8.9974	-18.322	-14.694	-11.634	-4.9451	-17.021	-15.639	-16.424	-17.043	-14.559	-11.243	-15.426	-10.609	-15.734	-15.146	-15.016	-11.925	-8.3686	-11.834	-9.5753	-6.8182	-14.939	-20.272	-16.273	-11.951	-14.236	-13.864	-5.3542	-15.473	-12.881	-16.679	-9.809	-17.405	-13.219	-13.616	-12.703	-17.418
2.7147	3.3489	-2.3335	3.8852	0.80943	1.7174	0.17081	-1.1657	-7.1765	-1.2798	0.0445	0.68669	-5.4061	-2.6816	-0.15903	2.2772	-2.5914	3.409	-2.9569	-7.4397	0.881	-2.3088	0.54775	-1.3884	-3.307	-1.9489	-4.3554	0.44771	-3.1503	-1.2278	-5.1598	-3.7356	-6.6173	-3.3814	0.0014698	3.8666	-0.42345	-1.4728	-2.9862	2.3232	0.92411	-2.9013	1.8464	2.441	-0.63909	-4.5016	0.65186	1.3426	5.6417	-4.8328
-1.0208	-7.0577	-5.3855	-7.6637	-1.1671	-10.188	-2.9666	-0.66453	-3.538	-3.4972	-12.897	-5.4653	-3.968	-0.68683	-7.6804	-3.5863	-2.8207	-8.4843	-5.524	-4.5239	-8.4568	-10.44	-8.6603	-6.7838	-9.2307	-4.5354	-5.0568	0.85196	-6.4389	-6.9532	-1.4314	-8.3641	-3.3788	-8.9087	-7.9748	-3.6759	-9.3524	-5.8127	-4.501	-1.6971	-5.684	-11.25	-6.5632	-4.5796	-6.3922	-6.902	-3.4993	0.89274	-9.0451	-10.528
-2.9246	-3.2533	-10.707	-5.9973	-4.6499	-4.5525	-4.9866	8.185	-6.1113	0.26488	-2.3049	-2.4697	-2.2207	-4.9313	-12.13	-4.1365	-3.9354	-5.8728	-6.0491	-0.59186	-3.8337	-0.13373	-1.3572	3.3885	-5.5745	-3.1107	0.0032551	-7.8702	-4.8116	-1.1716	-0.42295	-1.9329	-0.86172	-7.9107	-5.0406	-9.4609	-7.2587	-1.8001	1.8019	-0.42157	-3.357	-2.268	-5.8227	1.5544	1.0386	-2.0981	5.0435	3.3359	-4.2102	-0.74183
17.108	1.1114	5.3413	2.76	0.11772	-0.26859	4.8124	3.6919	3.0609	8.747	7.642	6.5231	3.086	4.135	6.0479	3.9448	7.833	8.5061	1.8114	4.8429	4.6773	3.0011	6.9247	3.2743	4.9531	8.6413	7.0517	6.723	4.8305	6.5267	1.5118	3.776	9.314	7.2685	0.73831	9.6692	7.1624	3.9735	-3.2027	5.292	8.7263	4.3987	7.2125	-1.2859	6.7293	5.3402	2.8247	7.339	9.5836	12.723
-10.343	-19.776	-15.045	-9.1388	-16.897	-7.3626	-6.3478	-17.514	-15.394	-10.529	-3.9574	-13.482	-12.805	-12.418	-11.967	-8.8679	-5.5321	-14.703	-14.148	-11.06	-9.4092	-15.119	-11.92	-7.6141	-6.3909	-11.647	-8.6739	-11.339	-10.422	-7.3141	-9.0138	-13.175	-10.326	-13.811	-7.6363	-11.451	-10.15	-11.944	-10.764	-11.468	-13.634	-15.163	-4.8195	-10.117	-11.271	-11.737	-14.091	-8.4572	-12.692	-8.7671
13.669	14.477	5.1448	16.247	14.337	8.7346	3.8019	15.021	11.014	7.0966	7.9218	10.332	9.1967	9.5362	12.682	9.3641	14.335	7.2778	7.683	8.5129	14.682	15.078	5.1894	9.748	6.979	13.595	16.791	10.631	6.0797	16.157	13.832	11.217	12.494	11.775	9.8003	8.5151	9.3852	10.021	7.7226	14.216	4.7853	8.6342	6.7553	12.677	10.156	9.6729	7.5641	7.2397	8.7481	10.429
-5.9078	-7.103	-9.192	-4.3059	-7.4818	-10.193	-8.9525	-4.5948	-5.5729	-8.2966	-4.7032	-4.0793	-6.979	-4.9619	-7.2693	-6.6255	-1.4218	-4.3894	-10.155	-11.229	-11.445	-4.3813	-11.465	2.825	-10.461	-4.9266	-3.7857	-8.8058	-4.3619	-4.7099	-0.66014	-8.4235	2.2788	-8.6985	-4.7545	-5.0148	-15.348	-3.2685	-4.3562	-7.5955	-3.852	-6.1839	-5.2029	-4.5095	-2.1132	-5.9694	-3.7204	-9.8323	-11.313	-8.3427
-16.692	-8.6316	-19.325	-6.9162	-14.297	-10.274	-13.987	-12.366	-19.415	-8.6144	-15.238	-9.9875	-12.483	-18.152	-5.3342	-10.399	-10.421	-11.96	-13.734	-13.024	-20.391	-11.519	-10.541	-14.127	-17.31	-12.54	-18.533	-14.078	-13.754	-7.2238	-8.9498	-11.291	-10.469	-13.158	-12.215	-12.651	-6.137	-15.526	-12.218	-10.774	-13.591	-8.5942	-8.7844	-15.711	-8.7688	-10.372	-7.1473	-16.853	-11.568	-11.816
4.2445	-5.3148	3.5791	-0.43177	2.1048	-0.45661	-7.2639	-5.2811	-3.0436	-3.4647	-1.5686	-0.94422	-5.6158	1.7828	3.6636	-3.8478	4.6914	-2.4034	-5.9668	-0.731	-4.0043	-1.7044	-2.5851	-0.6806	-7.5478	-1.9113	-2.1261	-2.4583	-0.5724	1.0938	-0.035783	-10.221	-3.5152	1.453	-5.232	-0.85919	0.0039937	-4.5406	0.70731	-9.9696	-4.8349	-2.8124	2.0968	1.4	0.25913	-1.6972	-2.3851	-0.026802	-2.7578	-4.1617
-13.296	-10.683	-11.11	-12.096	-7.4711	-7.4434	-5.2945	-17.442	-7.0619	-10.418	-13.983	-8.5426	0.42241	-8.8815	-6.6084	-9.9887	-9.7569	-7.7464	-7.6148	-8.2522	-7.0658	-11.832	-9.2899	-8.4816	-15.595	-10.362	-9.0649	-11.492	-11.385	-11.692	-4.9185	-11.007	-6.023	-5.9208	-12.184	-5.4399	-10.81	-5.1114	-9.8438	0.1866	-12.407	-11.599	-10.814	-8.9117	-12.772	-16.98	-7.4893	-11.883	-10.221	-5.6523
-9.7578	-9.9413	-1.2044	-5.5095	-3.6823	-5.4843	1.3098	-6.0592	-8.0425	-1.6826	-1.5653	3.1619	-3.6499	-5.5267	-7.775	-2.7489	-7.8719	-6.3216	-3.5694	-0.31344	-2.9064	-4.8554	-1.6833	-2.5573	-7.4908	-8.7221	-6.2928	-7.3017	-4.0889	-13.518	-2.9185	-4.3442	-5.7911	-3.0114	-13.268	-4.8991	-11.517	-10.191	-9.3662	-12.71	-9.2835	-10.907	-8.8004	-8.4135	-3.4102	-5.9495	-1.1694	-8.5187	-9.3123	-4.8518
2.1288	2.2336	-0.5951	0.73468	3.2342	0.68475	-4.924	-1.2976	-3.3516	-4.8782	0.75937	-0.84263	-0.93128	-7.2133	-4.7272	-1.6459	-6.9832	-4.4175	-1.9882	-3.9169	-6.4288	-7.5359	-5.326	0.0038978	0.27314	-1.1774	7.8791	-3.8641	0.89129	0.47935	-1.8664	-1.9475	-3.4555	2.0549	-6.6235	3.0007	0.7071	-2.1217	1.6032	-3.2701	0.46248	-0.58279	0.75336	3.6802	-2.0405	-0.19766	1.6336	-5.3508	0.49883	2.6233
6.5787	10.027	5.4284	4.8072	7.5258	3.4438	4.213	7.385	-1.6708	0.40086	5.8175	6.7141	4.3288	0.052613	8.3248	3.7961	7.984	4.3434	12.544	6.1986	13.368	9.1943	6.4647	7.2281	4.9965	4.831	7.2695	-3.3606	5.6823	3.9326	5.9298	3.2508	1.0252	9.8833	3.8295	5.7497	3.7661	4.1657	6.6882	10.412	1.5676	3.2172	8.785	7.664	2.8314	5.6311	2.6514	2.1479	4.6163	5.1409
1.4189	6.5914	-1.6688	1.1397	4.4517	2.3753	-5.2825	2.846	-4.097	2.8331	2.3568	1.4035	3.4366	-0.72497	4.6874	5.064	-0.63419	3.6964	6.943	0.52347	-6.186	-0.46317	3.085	0.97367	-1.0355	8.6225	1.6864	-5.4193	6.1297	1.4666	0.89343	5.5911	-0.56458	0.97907	3.0305	1.9155	2.6702	2.3481	0.13196	5.2404	-0.42694	-2.2732	-4.9737	8.1821	2.21	1.1371	3.9891	8.1706	1.5037	3.5025
-21.606	-8.3969	-13.372	-15.388	-15.781	-15.458	-9.6246	-20.363	-16.37	-9.9114	-14.861	-14.393	-17.531	-12.358	-17.13	-12.482	-18.496	-9.9561	-12.011	-12.52	-9.4692	-12.699	-15.362	-12.852	-12.571	-10.468	-11.309	-11.604	-13.927	-9.2236	-12.024	-18.416	-19.937	-11.792	-10.662	-17.92	-11.048	-14.995	-15.297	-16.783	-16.701	-13.652	-18.26	-13.888	-19.901	-10.195	-20.211	-16.354	-11.393	-15.678
-4.0927	0.19842	0.40964	-4.6145	-1.4589	-10.654	5.0133	-3.5663	-3.2151	-8.1515	-3.327	1.915	-0.22845	-4.3966	-0.56936	-7.9419	-1.1861	-4.3661	2.3521	-3.9781	-11.292	-3.3744	-2.7474	2.4006	-2.7651	-5.5133	-10.331	-4.2802	-3.7941	-4.6044	-7.6147	-4.6378	-1.6658	-0.11348	-3.7311	2.6831	-3.5007	-6.4092	-6.3174	-0.46764	-1.2352	2.9381	-1.1307	-7.34	0.6348	0.084758	-9.5527	-3.8629	-2.448	-4.4382
-0.58451	-3.529	1.0408	-3.5462	-4.6208	3.681	-3.5465	-0.73803	4.598	2.9258	-1.6778	-1.2707	-1.5224	0.30605	-2.162	-6.0871	1.7182	-1.3558	1.3308	-0.90875	-4.8252	-2.2037	-1.288	-0.68787	-6.158	-9.0962	-0.51649	-0.75239	-0.01247	8.2298	-1.5948	-0.60344	1.5965	-6.825	3.7678	3.8331	-1.4497	-9.2862	0.14806	4.0305	3.7981	2.4893	-6.167	1.9756	-2.4302	1.5552	0.89485	-7.0296	-0.52751	-2.3483
7.7822	4.9149	8.3538	7.1765	4.9741	4.9852	5.8771	5.4346	6.2756	6.1016	4.8019	3.9434	0.23264	8.5994	5.2535	2.9534	-1.7285	7.6018	7.4904	8.8619	5.3382	9.2798	2.2945	7.6415	4.447	8.9062	4.0627	7.979	1.7636	2.3287	6.9556	-0.090933	6.5248	7.1637	7.2591	2.6352	8.9523	11.832	8.7526	10.81	8.7801	3.9518	-0.24626	5.6336	1.4973	9.3836	0.77326	3.6924	11.581	7.8735
-2.7346	0.908	-2.4635	3.8123	0.81806	-1.0524	3.2877	0.096003	-1.3756	-2.4783	-9.4264	-7.1275	4.2181	1.512	-2.8382	-4.6155	-4.6745	-3.3579	3.5428	-1.8253	-1.8627	0.94665	-4.2967	0.64031	-1.7892	2.8402	-4.5274	-0.97756	5.5764	-7.4829	-2.9882	-0.50192	-4.8351	-5.1055	-0.79673	0.057979	-2.4926	-3.8707	0.40519	-7.0304	-0.40677	-2.9856	1.3409	-2.1403	-4.2794	1.0454	-2.2685	-0.31559	-9.1816	-4.5492
-5.4433	0.78987	-3.5931	-2.5097	-0.72279	-4.9735	-3.7002	-2.839	-0.66182	-4.0168	-11.031	-1.6195	-5.9619	-7.1848	-7.351	-7.3058	-4.861	-11.432	-3.0799	-5.7335	-1.6292	-3.3041	0.53926	-9.3915	-5.3171	-0.33145	-8.6276	4.8467	-0.90417	-4.8697	-4.2072	-7.3974	-7.6614	-7.7147	0.84872	-3.6392	-2.1268	-4.5651	-0.28668	-3.7084	-4.2435	-11.985	0.035786	-1.455	-5.3703	5.6958	0.63633	0.05874	-1.0793	-0.96999
-0.99618	-1.2289	-5.0621	0.31467	-2.7818	-4.2406	-4.7028	-7.3419	4.5048	-1.2919	2.4891	-1.1268	-1.1452	-3.9432	-3.6929	-8.1143	1.9085	-4.6137	-2.1237	-5.5785	-6.7832	-1.1593	5.684	-9.2349	0.38804	-1.4681	-4.0072	-1.0939	-8.9098	-2.0696	6.9785	-4.3014	-0.52316	0.059238	3.6864	-5.6082	1.4559	-2.2326	2.2423	-1.7171	-1.563	-0.53698	-3.7826	-4.7151	-6.5163	-2.8066	-3.4505	-3.6799	-6.6551	-6.6273
4.2377	-0.012175	-0.51663	2.2729	0.59385	5.4408	-1.0697	-0.21143	-4.5776	-1.8676	1.3635	-1.9167	2.713	5.4657	4.9156	-3.9144	-0.47717	0.082421	-0.59287	0.49031	2.1407	5.724	0.98724	4.4666	-4.3403	1.1506	-2.5599	-1.5002	2.7	3.6467	1.341	4.8024	-2.944	0.5064	4.4748	-0.24389	0.92546	4.0881	-1.2792	4.004	3.1263	2.2484	-1.7261	5.8664	7.2053	0.6273	-0.35782	1.1696	-6.0769	3.2025
7.4545	11.332	5.0848	8.6177	4.9819	5.8991	10.03	4.3382	13.105	15.18	11.632	14.736	15.988	6.1291	10.689	10.858	8.0535	4.5898	4.591	11.124	10.071	6.6727	2.4907	11.993	7.8564	8.6875	5.6842	6.2471	14.6	9.9412	8.6233	13.975	3.0472	5.8159	17.772	11.875	9.8432	4.7193	9.0707	8.4132	11.702	14.413	13.902	19.003	14.653	11.588	2.8824	7.8367	12.513	7.4522
4.0407	-3.5768	-0.86705	1.4554	-2.1451	6.6684	3.1018	-2.5622	0.087871	8.2114	2.6879	4.327	3.497	1.948	4.6727	2.8325	1.0318	2.728	-7.4894	-6.5939	3.5059	11.301	1.1505	0.5817	3.6321	4.0193	-2.3186	5.6359	-1.5326	0.17022	-3.2348	-1.124	8.4716	5.5541	-0.54224	-2.1986	-2.7178	4.0913	4.2423	-2.0436	7.1158	0.41272	0.68955	0.79963	-0.69702	-2.4643	1.8448	-1.7979	5.0592	-0.48528
-13.514	-6.67	-11.628	-13.706	-6.9149	-7.9891	-11.422	-11.545	-13.628	-11.792	-11.783	-3.0074	-13.264	-9.7407	-11.276	-12.18	-13.566	-9.2939	-16.232	-10.535	-14.177	-9.7708	-6.8959	-14.942	-12.103	-1.4815	-10.713	-12.558	-14.664	-9.7171	-9.2878	-12.385	-4.2816	-11.173	-10.85	-11.734	-13.107	-17.446	-4.1377	-16.025	-5.6812	-11.721	-7.0937	-10.444	-7.768	-6.3418	-11.385	-10.991	-13.529	-10.589
6.8479	3.1994	-0.15746	-1.2727	0.82842	0.56919	12.254	1.1395	2.9442	2.5285	4.918	4.7348	2.4165	7.695	7.7597	-5.4454	6.1907	7.4095	8.0853	6.1206	3.2873	4.1748	7.6491	6.0352	6.214	4.2847	6.9528	1.2293	4.4721	7.5589	10.752	0.90868	2.7836	-2.045	2.8828	6.3866	7.3903	2.592	2.5231	3.7641	2.5076	0.76762	5.1963	-0.7667	6.9854	4.0017	10.649	5.3652	10.242	7.9743
5.4927	1.9686	12.85	8.8025	8.2768	14.629	6.1626	6.6656	7.0476	10.557	18.095	10.699	12.059	8.6935	4.7613	7.726	13.259	2.9999	7.9428	1.2964	-1.8656	8.0865	11.424	-3.2971	2.9805	8.2841	4.4092	10.352	7.3767	10.647	10.091	12.46	8.7908	2.8988	9.962	11.431	13.606	2.7823	2.7204	5.0927	5.7396	7.2261	5.4244	6.4032	13.155	3.3257	7.656	11.88	6.8521	1.5247
-1.2362	0.26221	2.4104	3.6778	-6.1768	-5.8767	-5.2898	-3.6916	-4.4209	-0.38236	-1.1586	-11.754	-5.8128	-7.8192	0.54649	-6.9098	-4.3921	3.3511	0.89578	-6.0272	-2.4855	4.6698	-5.0403	-0.11944	1.9272	5.035	-1.1118	-2.4926	-2.9681	-5.3187	-1.0222	2.6371	1.1651	1.564	1.9663	0.42353	0.69864	-1.4266	-5.2808	4.0088	-3.2716	-5.0536	-0.3809	0.82763	0.1749	3.5139	-4.8307	-3.8874	4.0071	-3.0829
-12.953	-7.8292	-7.2893	-8.9192	-12.245	-11.277	-4.6472	-5.1443	-12.305	-5.9896	-8.2718	-7.4205	-7.1275	-11.246	-12.579	-9.9261	-4.624	-12.036	-8.4173	-7.1967	-4.9975	-14.255	-10.083	-4.8892	-8.7688	-6.3103	-8.8934	-7.229	-6.2558	-17.335	-5.7539	-9.5966	-14.094	-10.578	-10.064	-8.713	-4.6437	-4.916	-15.27	-11.985	-2.7395	-6.6605	-9.7571	-9.7217	-6.7849	-6.8892	-16.055	-3.3538	-6.6626	-10.589
-6.3129	-12.749	-14.552	-10.712	-8.5111	-9.7937	-11.872	-14.313	-13.545	-16.231	-9.0724	-7.705	-13.756	-4.3466	-8.8496	-11.06	-6.1182	-13.347	-8.75	-9.515	-5.78	-5.9138	-9.98	-9.5392	-12.782	-13.927	-1.3203	-6.8962	-9.124	-11.02	-12.697	-14.621	-6.6644	-11.227	-9.5655	-13.567	-10.084	-11.788	-8.2924	-7.272	-9.8759	-5.8958	-11.319	-13.579	-2.886	-14.678	-7.6671	-9.3331	-5.8365	-12.313
6.6307	6.0467	-1.0055	-0.16596	-3.2861	2.8386	-2.2472	1.3738	4.3552	1.277	-0.24987	-4.1608	5.4725	1.2627	-0.2495	3.7716	9.4451	0.92383	1.6612	0.16117	0.43237	0.5524	5.2811	11.154	4.0165	4.7855	0.42495	2.3412	6.4705	1.7902	2.9813	3.9447	8.0644	-4.2506	3.6332	-4.9241	-1.3172	1.9128	-2.5505	-4.1247	-8.5563	2.3066	-0.54398	6.0839	5.4777	2.4185	5.5652	4.7107	3.4391	4.3928
-3.0327	-1.1713	-0.022	3.1124	0.83633	2.4875	-4.6633	-7.0197	-1.2866	0.052994	-3.1183	-6.0392	-0.14138	4.1328	-1.5606	2.9516	0.20617	-2.2679	2.256	3.7751	11.302	9.3119	-2.5813	-0.78895	7.8183	-4.8848	-0.57496	3.6921	5.0589	5.485	-3.4147	3.4033	-0.26368	1.0552	3.1576	3.8804	2.8974	0.29117	-1.0888	-1.4995	2.8064	1.2579	2.7157	3.4636	5.0554	0.65699	-0.068367	5.0393	4.8318	2.8049
2.9914	-5.6518	2.1957	3.8461	-0.18882	-5.6915	-4.5798	-8.3407	2.0073	4.0404	-6.5592	0.95194	-0.085711	-5.7293	-3.6783	-1.121	-3.7956	-1.3932	-2.355	-3.7947	3.3687	-1.3141	1.9861	-2.3499	-2.2355	-8.1749	-10.633	-6.8839	-2.7942	-10.663	-3.8063	-4.3824	-3.4575	-0.60149	-2.2786	-6.628	0.9243	-3.1394	-3.3655	-2.3646	-8.394	-0.29358	-5.1617	-2.8366	-7.2457	-4.7091	1.2532	-7.8967	-2.9463	-7.9159
-1.8388	2.1505	-1.2541	3.0631	-1.2517	-6.3426	2.7624	-1.1373	-7.7198	-1.0021	-1.2367	-9.0043	-7.6969	-0.051163	-10.874	-1.486	-2.9987	1.6551	-0.51698	0.92221	-2.3213	0.51883	-10.144	-4.4433	-5.7086	-6.622	-2.3257	6.2751	-1.6141	-3.2654	2.3129	-3.4863	-1.5318	-2.9282	-3.9369	-1.1116	-4.0129	0.7777	-10.939	-3.9973	0.47459	-2.6097	-0.47628	-3.7332	3.5931	-0.29588	-1.9735	-3.6753	-3.0045	5.5954
4.6	10.867	4.0535	8.5881	8.4481	1.5755	9.2193	14.779	6.6674	1.1841	5.9166	-0.76522	12.527	4.2406	8.3193	7.3793	5.8621	12.345	16.377	8.4355	8.3618	3.3497	9.621	7.9857	0.99619	9.3477	9.1518	4.7315	11.354	5.2246	3.8453	6.4694	16.007	9.534	3.1387	7.8857	9.3551	8.6832	5.9058	6.505	8.9959	5.8738	8.8769	12.482	3.1233	7.7631	5.1734	7.0211	12.746	2.4622
-11.667	-15.25	-14.539	-11.515	-15.989	-11.908	-17.166	-14.098	-16.239	-7.6597	-11.323	-14.485	-10.098	-21.746	-11.803	-17.969	-17.495	-11.422	-6.907	-13.02	-12.014	-13.059	-19.706	-9.41	-17.554	-12.617	-8.5808	-20.848	-13.235	-14.425	-11.35	-4.9624	-12.47	-8.2991	-15.256	-11.097	-21.315	-15.564	-12.296	-14.514	-14.195	-10.719	-16.867	-15.897	-5.3393	-8.6372	-21.363	-22.623	-11.111	-15.978
-16.192	-19.988	-15.492	-14.045	-12.884	-12.5	-19.696	-11.624	-13.609	-18.953	-13.802	-17.267	-11.943	-8.1787	-11.525	-13.311	-19.208	-11.294	-13.466	-17.448	-12.653	-15.524	-13.356	-12.391	-20.671	-16.184	-20.384	-16.247	-16.431	-19.527	-14.746	-17.383	-17.022	-13.551	-18.629	-13.468	-18.319	-14.474	-13.197	-10.645	-9.7761	-12.661	-15.419	-15.063	-5.9207	-16.562	-12.947	-10.625	-13.622	-16.172
-2.3979	1.5956	2.4325	-3.2053	0.16432	-6.9417	-4.613	-5.0536	-4.863	-4.6918	-0.9041	-0.7661	-4.8468	4.5071	-1.0278	0.093354	-1.2713	-1.5651	1.335	-4.2466	3.5223	-6.7993	-2.7022	-1.7847	-2.7295	-8.8305	-1.9042	1.6858	-3.0631	-3.539	1.2423	0.58471	-2.7404	2.4869	-1.6548	-4.0046	-3.3426	-7.4755	-6.0014	-2.4166	-4.2336	-2.1439	-3.2946	-3.6653	-2.9287	-3.5071	0.94465	-1.333	0.47415	-3.4166
-3.8504	-2.9199	1.0919	0.36814	1.8397	0.42483	3.5048	-1.0995	3.6106	-4.546	1.4432	1.5845	5.1779	-0.91663	2.4873	1.1743	-0.48215	4.7134	0.29958	-1.3516	-2.4708	-1.2694	-1.5285	3.7804	-8.3859	-5.2937	4.3936	1.7292	-0.97996	-1.9059	-3.8209	-0.58	2.9696	-5.6447	1.1115	-4.322	-3.0875	1.7216	-3.8984	-0.057532	-4.4769	-0.62859	-0.91036	1.2049	-6.2575	0.49481	-2.235	5.3079	-1.9555	0.93862
-9.4375	-10.477	-12.75	-7.9192	-6.2183	-14.195	-18.697	-18.818	-5.7132	-12.324	-17.159	-12.395	-7.0167	-13.681	-9.8438	-13.019	-11.893	-13.13	-9.6526	-12.676	-12.769	-6.8756	-13.69	-13.821	-11.449	-11.761	-12.397	-9.9147	-16.199	-11.674	-13.456	-10.708	-9.9315	-12.419	-9.9915	-11.918	-9.9844	-7.7527	-13.027	-10.334	-10.693	-12.839	-13.61	-4.2102	-9.2562	-12.142	-16.13	-12.491	-11.739	-8.4311
2.7121	-2.7503	-5.1592	4.7281	3.016	0.34388	-0.2755	-1.7768	-9.638	-5.218	-1.7102	3.1162	-0.33682	2.4949	-2.8852	-4.7596	-1.2478	4.6786	0.64373	7.5481	2.1168	-8.3968	2.3062	2.6734	-13.404	-4.3149	-4.0363	0.51574	-7.5399	-1.8876	-2.488	1.7831	4.8077	0.71645	0.29935	-5.7362	-1.2452	2.7593	1.5976	-5.9744	-2.799	-5.7333	-3.0178	-4.497	-1.8345	0.20891	-9.079	1.5282	-0.16521	0.23862
-0.83745	-4.6489	-10.539	-3.5968	-3.9794	-4.7094	0.63659	-7.5806	0.60419	-3.0046	2.7556	-7.872	1.9795	-7.7579	-1.924	-6.8205	-5.4347	-5.053	-4.4448	-4.4241	-5.3623	0.67693	-6.1151	-18.72	-3.8636	1.7925	-10.071	-5.5337	-4.3766	-8.5132	-7.0099	-1.0611	1.425	-0.41916	-5.3527	-1.3245	-4.5264	-11.405	-4.9904	-5.9464	-5.2892	-7.1137	-4.6558	-5.9315	-2.883	-6.0752	-9.2991	-8.2751	-7.296	-0.004871
-2.4137	-1.1514	-9.2785	-6.5159	3.2576	-1.0443	2.3649	-0.067631	-2.5059	0.36744	-4.3674	0.81045	1.1955	2.5965	-0.070344	-3.1522	-7.4012	1.2099	-0.93473	-4.033	-0.41337	0.2694	-2.6727	-0.6244	-2.8171	1.7584	1.0283	-6.6821	2.3868	-1.948	1.2922	2.3309	1.5754	-4.5003	-3.7405	-0.69004	2.0315	-7.4127	-3.2079	-0.78303	-3.2166	-5.6166	0.1779	2.1547	-6.299	-2.3327	-3.7068	-1.177	-3.9854	-6.0524
2.1992	-1.2984	-5.0129	-4.0782	-1.6982	-0.97072	-3.3252	-6.6969	4.9762	-1.8945	-0.34922	0.92997	-2.4507	-2.6397	-3.1537	-1.2952	1.5726	-1.2562	3.2619	-4.5729	-0.023327	-4.448	2.9192	-4.7569	-4.0481	-4.5837	-3.5166	-4.0909	-1.0813	-2.2232	-1.6134	-2.8114	0.27519	1.9169	-1.2164	5.0052	1.8911	-7.3109	-3.2232	1.6811	5.3509	0.13992	5.7966	-6.604	0.60528	-0.56487	5.8718	-2.2838	1.4661	-1.6818
-12.601	-9.9985	-16.365	-14.902	-11.403	-13.155	-6.8453	-11.589	-15.883	-16.804	-12.309	-14.298	-14.969	-0.37246	-7.6077	-12.594	-12.217	-17.18	-16.626	-12.884	-20.216	-12.965	-13.702	-16.638	-13.49	-14.972	-17.07	-10.811	-10.092	-9.1743	-13.244	-11.141	-9.3864	-15.49	-13.481	-13.49	-17.039	-15.771	-11.566	-13.563	-20.414	-16.758	-9.3521	-12.4	-14.084	-13.994	-16.624	-9.1965	-14.917	-18.13
-2.1972	2.2001	-6.6024	-6.2549	0.46209	0.61053	-1.448	-7.9556	-1.1558	3.3228	-2.1113	-10.572	-2.1957	-3.57	-2.6663	-9.1843	-2.4633	-1.5897	-1.1068	0.89894	-2.7366	-0.01235	-0.8714	-1.547	-0.94314	-8.431	-6.2126	-0.74003	-1.72	-6.3474	-0.17351	0.10492	-0.50967	2.4071	-4.3681	-6.1976	-4.2084	-6.246	-9.3406	0.65854	0.29395	-5.7529	2.0591	-0.10868	-4.627	3.7919	-1.1636	-3.2379	-3.6095	-6.5196
4.3544	5.7778	11.375	4.6013	2.911	11.449	6.4305	6.7033	2.6284	7.9817	4.8397	7.8574	3.8905	6.7471	6.7365	6.0297	14.212	5.4938	8.3154	6.827	-0.50784	8.9783	7.4377	9.5012	6.0636	9.1426	3.6374	6.8888	14.21	5.4192	6.7411	4.8501	2.0488	3.5706	7.4195	10.157	10.04	8.6532	4.9721	6.9698	3.1049	9.2742	8.2507	2.617	6.2936	7.0219	1.5768	7.3499	13.83	13.96
-8.0446	-11.513	-18.923	-15.526	-8.2753	-15.617	-17.263	-14.245	-6.8618	-18.313	-9.5077	-13.944	-6.153	-12.313	-10.777	-6.1297	-7.3316	-10.934	-14.189	-11.98	-8.2823	-10.538	-8.8251	-11.469	-17.602	-9.2654	-8.3634	-15.64	-12.103	-18.314	-15.168	-12.377	-9.8017	-10.134	-11.464	-6.1004	-13.302	-9.0946	-10.575	-15.175	-14.85	-10.266	-13.164	-11.989	-5.0022	-6.5533	-6.4536	-8.9628	-7.7162	-11.749
-1.8578	0.84334	2.1365	-3.3646	5.3807	2.793	-0.5497	-7.2695	-1.6644	-3.2248	0.81182	3.1492	2.7872	-2.2984	1.9272	-1.5843	0.71171	-7.5939	0.4527	1.358	-0.041152	-1.0896	0.45912	3.8978	1.3933	-4.9172	-2.5926	2.5807	0.36078	-0.35328	-0.010624	0.79657	3.5728	-1.2609	-0.58543	1.9599	0.65041	2.6389	1.0618	-2.3696	0.11855	-4.3892	7.9858	-2.0692	-3.5088	8.7532	-0.38175	4.2299	6.5498	1.1599
-5.4693	-9.1358	-7.1495	-6.48	-7.3757	-5.1688	-13.199	-5.1408	-6.9564	-8.1282	-6.5838	-9.0369	-9.0516	-7.2776	-4.9263	-13.255	-5.1451	-11.065	-7.9569	-6.2704	-9.926	-12.542	-6.0532	-8.9379	-2.5379	-10.912	-8.5484	-9.8483	-8.9266	-7.3801	-9.7934	-7.5549	-14.317	-6.7338	-6.5884	-14.758	-12.65	-13.081	-5.8145	-10.885	-11.533	-5.6343	-7.8717	1.4654	-12.579	0.38379	-9.292	-12.054	-5.8767	-14.755
-0.97038	-4.3898	-10.71	-4.3912	-10.904	-9.5746	-11.764	-11.19	-5.1763	-6.0391	-10.917	-12.078	-8.8964	-10.548	-6.7082	-8.2928	-14.456	-18.716	-2.4237	-6.1311	-7.8842	-12.111	-12.721	-5.9569	-9.3554	-9.8417	-17.179	-5.1916	-4.8136	-1.8087	-9.6013	-9.1002	-6.9291	-7.5667	-7.7779	-11.073	-7.6024	-11.791	-11.671	-7.9869	-12.862	-7.6127	-10.268	-7.1984	-9.5391	-7.1668	-4.7196	-4.7615	-12.244	-8.906
-7.6686	0.61275	-7.6457	-4.865	-7.5582	-9.4186	-3.6053	-0.88691	-4.2121	-5.9993	-4.6092	-5.5612	-2.8051	-8.1781	0.70654	-1.1026	-4.2757	-1.0606	-0.23414	-8.6772	-1.5103	-8.905	-6.9306	-4.5093	0.22337	-2.6779	-5.2474	-1.9354	-8.3877	-7.0092	-9.3404	-6.8763	-1.3588	-13.355	-8.5383	-0.23935	3.5078	-0.066225	-3.4874	-4.6977	-3.1435	0.71685	-8.0753	-0.73454	-0.32594	-1.3406	-5.2807	-5.3959	-7.398	-2.7392
-12.548	-14.993	-15.991	-18.073	-12.093	-15.563	-13.118	-12.254	-11.463	-14.521	-18.392	-13.841	-9.2404	-10.985	-7.5398	-13.454	-13.944	-18.127	-12.987	-17.551	-18.108	-14.607	-17.133	-7.4831	-16.366	-13.427	-20.213	-11.557	-11.781	-9.8034	-16.501	-19.161	-16.312	-17.201	-16.701	-17.352	-15.755	-11.301	-12.702	-15.011	-12.05	-15.966	-14.687	-16.582	-10.988	-12.737	-13.561	-15.146	-10.779	-15.605
7.4898	10.387	1.3824	7.2301	6.521	21.837	1.1151	8.1445	10.433	9.8955	4.7999	9.5299	2.6838	9.4571	6.8986	12.015	6.2552	9.637	5.9025	6.113	6.5052	11.605	8.2414	8.7813	2.4598	4.3263	10.336	10.725	10.412	10.857	11.196	9.8927	3.49	9.8838	5.6263	7.1247	12.552	6.969	5.8919	5.4034	2.4259	3.2558	4.9536	7.4531	12.572	7.9517	4.0838	7.2726	2.625	7.7727
-7.995	3.2502	-5.084	-10.521	3.8636	-2.0853	0.16211	1.9834	0.52371	2.4004	2.2678	-2.6572	-2.6367	-1.9241	-1.9981	-1.7618	-6.5869	2.3836	2.67	-4.314	0.5294	4.3528	-9.0924	2.4635	-2.4016	-2.3967	-3.044	4.0668	4.8781	3.4453	7.2424	-2.3909	1.0344	-1.4669	-1.9135	4.5227	2.4711	-6.2326	-0.45637	-0.46911	4.4985	0.42452	-3.2273	0.45847	0.96901	4.9173	4.9581	-1.8141	-1.7425	-2.2708
-11.991	-12.894	-10.077	-13.679	-15.742	-10.228	-14.386	-11.862	-13.807	-14.826	-14.607	-7.8563	-13.887	-12.247	-16.211	-14.704	-5.4433	-10.241	-12.926	-10.786	-10.101	-11.708	-8.1183	-16.416	-18.769	-11.147	-10.249	-16.967	-16.724	-13.7	-15.129	-13.474	-11.975	-17.212	-19.532	-10.979	-15.813	-11.841	-11.645	-13.552	-19.956	-9.7339	-12.935	-10.443	-15.147	-15.396	-15.954	-10.686	-7.264	-10.515
-7.4025	-17.267	-8.7103	-5.5344	-7.8175	-4.7943	-8.1092	-4.8039	-10.138	-11.489	-14.494	0.99112	-12.683	-6.3287	-2.9284	-10.146	-11.016	-7.8483	-6.5769	-11.099	-7.8872	-16.034	-11.197	-10.869	-10.626	-5.0067	-9.0693	-9.3818	-1.7498	-4.9619	-1.2468	-9.9076	-12.153	-9.4556	-7.952	-7.5893	-16.537	-3.3942	-11.176	-6.7515	-13.492	-6.205	-10.822	-8.5432	-9.1121	-10.269	-11.428	-13.954	-9.4829	-7.4606
7.3359	11.261	1.8789	5.4699	11.277	9.5151	5.3172	9.7546	12.666	9.9284	9.993	11.409	10.868	8.0408	12.34	8.7488	2.0904	3.3864	6.4741	3.5957	5.5822	10.325	8.3683	4.8006	5.5969	5.0488	8.8982	12.518	-3.6027	5.4926	13.842	11.828	7.0301	7.1271	6.8829	4.0942	5.6776	-0.89632	9.334	4.1488	3.2031	7.309	5.7806	6.2092	9.1587	10.586	12.587	4.2861	8.1068	11.889
0.65638	-3.8104	-7.0308	-7.7089	-1.7869	-0.33676	-8.3814	-4.9639	-2.33	-4.7745	-6.8196	-1.9854	-1.7498	-6.9098	-4.8089	-4.6655	-4.7086	-0.16157	-7.1369	-4.3782	-0.40783	-6.0257	-11.117	-7.5722	-7.5909	-2.364	-10.068	0.80205	-5.7404	-1.6682	-1.2735	3.0951	-7.4186	-4.1395	-5.3713	-3.7023	-3.3586	-5.8982	-4.7614	-2.7884	-5.7946	-1.1931	-4.9297	-1.0007	-5.0366	-6.9465	-6.7739	-4.2919	-10.726	-9.4209
4.711	5.183	8.2102	7.0002	10.658	4.981	6.1014	10.594	9.0426	-0.04963	8.1624	12.787	10.69	3.366	5.8353	2.2048	7.0416	4.2792	10.818	9.2928	11.179	6.5237	7.7132	11.188	9.6783	5.2644	7.9824	12.572	3.6768	1.6035	0.3491	3.5211	4.4981	3.721	9.2938	4.0843	9.5036	2.1792	4.8518	-0.34317	2.0311	10.914	2.9101	2.2961	5.543	7.5607	3.2809	9.9464	3.2728	6.7176
-7.6301	-7.8582	1.1038	3.1677	-7.3314	-0.25649	-4.8126	-1.957	2.2421	3.9208	0.33054	-3.0853	-4.4148	-1.86	-5.094	4.4461	5.3221	-1.4456	1.7205	1.6841	-3.111	3.3005	-1.0603	4.6763	-5.4956	-4.1496	4.8046	-4.9754	-5.4605	-1.7721	-2.6795	0.30456	-2.0564	-3.2421	-3.1643	-6.1248	-5.9708	0.88731	-0.65425	-6.3462	-4.3636	-3.0594	1.0565	-6.7774	0.024449	-0.89021	1.9548	-1.982	-1.9319	5.1563
-11.731	-9.179	-12.942	-8.2844	-12.365	-10.294	-11.378	-10.505	-16.735	-8.8959	-7.8669	-11.146	-10.073	-10.775	-9.5832	-12.122	-11.85	-6.7924	-13.606	-9.4203	-12.255	-10.543	-14.673	-12.034	-14.584	-11.742	-6.5657	-9.465	-15.303	-17.078	-9.0528	-10.799	-12.714	-13.312	-12.503	-11.419	-7.9638	-10.568	-6.7375	-17.051	-8.7645	-13.039	-7.1766	-16.584	-10.493	-8.9014	-10.671	-11.791	-19.326	-6.3774
0.83373	-6.3369	-4.0508	-5.5288	-5.4507	-7.9835	-6.2534	0.82069	-4.9027	-2.4847	-2.0914	-2.8283	-8.5653	-1.8866	-4.2849	-9.2025	-7.4042	-4.7139	-2.1185	-6.9103	-0.098307	-1.7591	1.9716	-10.995	-9.0882	-8.0173	-6.9843	-6.7046	-4.9394	-6.1318	1.8567	1.5405	-2.0085	-6.2109	-2.1411	-2.1009	-7.1464	-0.04099	-8.5858	-10.25	-5.3973	-2.6181	-3.638	-13.836	-2.0422	-11.651	-3.5581	-7.0169	-0.23981	-10.996
2.8187	6.6826	-6.5686	0.57352	1.3744	-5.6907	-1.9848	-2.5555	-3.1289	2.1635	-2.0892	2.197	-2.4298	0.67406	-0.00026961	-3.1379	3.5644	-1.5498	-3.3302	1.5078	-0.25279	1.561	-3.0119	-2.8801	-0.50557	1.2795	1.4191	-2.0671	1.0905	-1.2787	2.9393	-4.3159	4.068	-0.65599	4.0239	3.8384	-0.29164	-0.50511	-7.2653	-5.0998	0.43838	-1.8445	0.23734	-0.26101	5.0029	3.6845	2.7566	5.2961	-0.9421	2.2142
3.2813	9.8893	10.133	15.293	-0.46488	6.2554	11.935	5.0304	10.809	7.5413	6.701	10.809	2.9305	12.431	12.361	8.6604	8.6514	13.972	7.3232	11.999	8.3179	8.2469	1.4035	15.67	11.911	5.7918	8.1077	6.7223	6.7263	8.0603	10.516	10.827	15.233	3.2849	10.263	4.0326	7.6558	8.7914	15.096	8.6106	1.8324	2.6601	3.8551	8.9361	7.0137	4.2951	5.9868	9.7143	12.811	9.3434
-3.5623	-0.87839	-0.20852	1.2112	-2.579	-9.7415	-0.89664	0.13095	1.265	-1.395	-3.4635	-2.7116	-2.1108	-6.6484	-4.622	2.5658	0.27015	-4.4288	1.059	0.51214	0.56829	-7.1163	0.62482	-7.9232	-3.472	-4.3845	1.1116	0.62551	-0.062214	-0.88737	-2.7856	-3.0153	4.9436	-0.98944	-7.2305	-4.861	3.7227	0.96694	-0.60245	-1.8053	-5.4344	2.5895	8.0263	3.1543	-5.3337	0.83569	-3.8143	-1.8505	-3.6089	0.17436
-4.3673	-2.2534	-5.5862	-6.1501	-3.7476	-2.4502	-0.55638	-6.8052	-1.6487	1.1886	0.15408	-6.0043	-1.8058	-1.0041	0.14084	-3.8088	-6.3754	0.91816	-5.7061	1.869	2.4735	-6.7352	-3.4235	-5.4464	-7.5195	-2.6223	-0.48936	-3.8002	-1.2387	-4.812	-1.7783	0.89361	-5.9452	-5.6154	2.0903	-5.5649	-7.3242	-4.386	0.00053038	-5.5851	-8.1251	-1.6973	-4.905	-7.562	-1.5233	-3.7946	-0.59913	-8.8872	-1.288	-3.1633
-7.2972	0.13371	-3.4592	-8.115	-5.4587	0.60611	-2.6957	-4.5938	-0.47805	-5.7658	-6.0585	-9.3882	-2.196	-0.7242	-3.3986	-2.8142	-4.1093	-9.5528	-1.9871	-5.9118	-0.7515	0.76347	-7.2151	-4.4342	-2.3506	-1.5567	-0.02015	-4.3225	-3.0039	-3.5206	-1.1816	-1.443	-3.1961	2.0399	0.12126	-2.6902	-7.7976	0.58334	0.62446	-2.5586	-4.7191	-5.7679	-1.9214	-0.13023	-2.5792	-0.96531	0.7329	-1.6435	-8.0426	-1.5858
-25.071	-25.966	-16.299	-22.847	-18.791	-21.727	-20.726	-18.726	-15.527	-18.584	-20.77	-23.98	-21.41	-17.222	-21.095	-21.729	-22.246	-24.722	-26.194	-23.686	-25.477	-25.369	-22.316	-23.107	-16.433	-21.19	-19.92	-24.855	-19.917	-15.481	-17.204	-27.408	-26.298	-23.768	-25.478	-18.278	-22.971	-18.469	-22.193	-25.465	-19.875	-21.343	-19.26	-21.502	-16.282	-19.616	-26.779	-23.711	-25.414	-20.066
3.5689	4.0294	2.7095	3.9108	8.7454	0.54204	2.1753	-0.83684	7.9281	-0.54199	5.4033	6.2039	-3.3592	-2.2229	0.3852	3.9299	6.2456	0.28852	2.2642	1.7721	-3.5262	1.3535	5.3881	5.5578	1.1184	-3.3252	2.3253	2.4889	6.888	-2.571	1.1333	5.7003	1.2074	2.278	0.70671	4.7174	3.4779	0.62517	8.1369	8.2278	8.9657	2.1031	-4.9381	4.3433	2.487	6.8645	5.6532	-0.61877	-3.6497	3.6807
-23.603	-22.689	-20.104	-22.811	-20.425	-23.484	-24.664	-18.886	-23.982	-17.779	-11.279	-16.526	-19.173	-16.637	-26.469	-18.257	-15.51	-27.682	-22.405	-23.763	-25.519	-18.343	-16.872	-16.969	-24.049	-22.49	-23.971	-23.46	-7.6307	-12.34	-20.285	-19.257	-16.579	-17.491	-22.796	-21.372	-19.254	-20.642	-20.698	-24.117	-20.965	-19.617	-20.352	-20.565	-18.778	-19.701	-21.236	-21.906	-18.349	-25.879
-13.795	-10.125	-10.826	-10.012	-5.5568	-11.183	-5.3941	-4.9644	-5.6051	-7.969	-10.968	-6.4917	-7.67	-11.281	-9.7422	-8.6154	-13.51	-5.6353	-11.334	-8.7474	-8.8552	-10.134	-5.2453	-9.8593	-7.6365	-13.018	-7.568	-7.3157	-5.6382	-11.18	-9.9874	-10.921	-13.201	-7.5715	-9.1907	-7.2433	-2.9775	-7.0773	-11.624	-13.621	-15.542	-7.8489	-9.946	-8.9106	-8.5354	-11.635	-11.473	-12.462	-5.7169	-4.1
-8.3169	-4.0238	-7.9045	-11.745	0.50553	-9.6836	-5.5163	-2.0569	-11.068	-0.28858	-5.1418	-7.0718	-3.767	-0.036808	-3.4263	-6.3677	-5.643	2.5675	-10.24	-3.9704	-12.041	-3.3214	-5.2064	-6.705	-8.3059	-1.8661	-3.3723	-4.5734	-11.021	-3.2014	1.0239	-4.8199	-10.898	-9.0599	-5.532	-0.9465	-4.0712	0.35649	-1.3952	-6.5256	-4.818	-5.619	-7.4553	-1.6986	-2.1774	-2.2056	0.64124	0.11987	-2.5466	-0.54108
6.5348	4.6038	8.8161	5.9372	15.78	1.9424	8.2203	3.5735	-2.3953	9.9071	5.9	5.6634	1.6541	4.4224	4.2082	4.0239	2.9393	-1.0811	2.4929	3.1028	6.5271	1.9254	6.0712	11.712	4.3204	6.294	4.9391	9.6241	4.4822	8.5415	3.3445	1.434	9.3958	4.0672	2.5925	8.016	10.272	5.3422	8.8102	2.7865	8.5524	8.4042	7.4362	1.8959	0.32136	8.274	5.3892	0.50725	0.37162	3.1814
-2.1186	-1.0668	3.1972	-1.3051	-1.0252	5.3176	-4.0979	3.2389	0.24005	2.4293	0.36228	0.45582	3.2836	-0.59179	1.4636	-2.9534	5.0659	1.2658	-2.2519	-4.0756	1.9896	2.3151	-1.3393	-0.94736	-2.8961	2.8714	-5.4658	-2.7415	-0.26694	-3.167	4.7868	3.4291	-0.92173	7.5294	0.52869	3.9309	1.1009	3.7212	6.1042	-0.35882	1.5367	0.83015	5.1363	-0.45831	0.37731	2.1421	-3.9615	-6.2098	-4.3643	6.9341
-4.541	1.097	-0.23515	-1.8462	-1.3122	-6.8543	-0.48078	-4.4512	-4.3167	-1.6466	-4.4074	-2.9442	-3.8102	-7.0275	-5.2397	-5.4955	-7.1505	-1.1802	-4.5356	-5.8435	-1.5908	-1.5365	-8.7276	-0.84163	1.7895	2.1943	-1.9246	-1.4303	-6.2608	-5.1329	2.198	0.22639	0.22276	-1.8834	-5.9598	0.75862	0.60263	0.81109	-9.7897	-1.0828	0.31034	-2.5047	-1.0861	0.24373	-0.097659	-8.0964	-7.2977	-1.9452	-7.0043	-3.3156
-13.333	-14.701	-15.965	-7.3518	-11.381	-15.127	-12.707	-6.2983	-16.937	-12.549	-13.972	-2.0417	-11.872	-17.346	-14.414	-10.787	-9.0796	-9.195	-17.372	-12.831	-8.9317	-13.005	-3.8079	-8.4984	-13.922	-5.8076	-11.696	-10.986	-17.613	-10.663	-15.223	-14.038	-7.425	-11.015	-9.3774	-4.6069	-10.041	-18.917	-8.1884	-11.67	-9.751	-14.333	-9.2858	-6.6281	-11.464	-13.109	-13.968	-15.042	-5.0082	-15.451
-14.457	-17.009	-11.602	-10.68	-7.7288	-8.645	-17.541	-8.9161	-11.384	-9.8233	-10.441	-9.1227	-9.5423	-6.9662	-0.66	-13.359	-8.9845	-15.903	-10.945	-20.003	-11.156	-18.185	-14.391	-1.3279	-13.377	-12.296	-17.04	-13.961	-10.775	-11.824	-10.896	-11.281	-17.49	-17.876	-9.605	-11.396	-15.431	-7.2378	-12.883	-16.257	-13.215	-16.029	-8.163	-10.463	-3.8211	-10.9	-13.364	-13.515	-18.777	-17.773
-19.528	-18.735	-25.108	-24.222	-19.443	-19.871	-14.911	-21.838	-27.509	-23.654	-24.514	-20.933	-22.901	-23.704	-21.909	-18.576	-21.157	-14.251	-21.901	-25.114	-28.826	-22.199	-23.866	-26.385	-24.462	-22.3	-20.501	-18.025	-17.179	-26.125	-21.716	-21.556	-24.201	-17.328	-21.242	-22.251	-20.482	-30.25	-20.108	-21.422	-22.032	-24.605	-23.781	-18.165	-27.129	-20.405	-21.979	-21.468	-15.087	-22.436
3.1246	-5.3877	3.6566	0.25067	-0.91571	4.2313	4.3912	1.6027	-5.4808	-0.86142	5.2987	-4.0512	-1.4622	-2.0965	1.0348	-0.49999	-5.1822	5.2674	1.3767	-4.5839	0.36053	2.4337	-1.0567	-5.9799	2.7478	1.5607	2.1766	4.0351	-5.3917	-7.5897	2.9122	-5.5507	-1.8559	-2.6547	-3.3069	0.23563	-0.91627	-3.9244	1.4745	-0.04582	-5.5479	0.71283	-0.23439	-2.8007	-2.446	7.9311	1.3725	-1.4373	-1.8943	0.51833
2.667	4.4899	4.8755	0.53111	5.7883	7.3888	9.2868	10.089	10.766	7.6982	5.5435	6.9066	1.236	7.1311	1.5201	9.9794	3.2025	2.7518	2.4463	2.3269	6.2778	3.8446	4.3743	2.6821	5.0941	-1.0949	2.5296	6.5317	6.6966	7.7158	2.7005	11.02	11.525	7.2607	12.527	8.8685	10.442	6.8545	0.86315	0.67261	6.3993	3.8763	10.596	5.3844	-1.1831	7.26	-1.8826	0.585	2.5797	5.5293
-2.3203	0.4018	-4.8163	1.6321	1.2318	1.8267	-0.38553	-3.2776	3.0479	-11.471	0.61703	6.4694	-3.4335	-0.16457	-2.4733	-2.6691	-4.3195	-2.8175	-5.1174	7.5718	-3.3225	-5.7904	-3.4737	-2.3509	-2.7468	-1.5789	-7.1252	0.28708	0.72224	8.006	-0.20387	-2.8005	-6.6643	-2.8018	1.8386	0.30554	-3.4581	-5.1855	-2.7663	4.7507	-4.9107	-0.78465	-7.3509	-3.3216	0.77895	0.51649	0.4496	-12.453	3.5095	2.0453
-4.1279	-4.3565	-2.2011	-4.0905	1.4213	-3.4583	-2.3339	-6.623	-7.4627	-5.9976	-3.7864	-10.925	1.4902	-2.2318	-3.3651	0.45623	-3.8253	-6.4147	-1.5971	0.76224	-3.467	-4.353	2.5136	1.5629	-5.8982	-2.4638	-0.61669	-2.4372	-0.53717	-6.6283	0.9239	0.78188	-0.22645	-1.3415	-5.8659	-9.6729	1.7411	-5.3786	0.86862	-4.0501	-2.3857	0.84678	3.3902	0.24051	-3.0623	-2.823	-7.359	-0.86581	-6.205	-4.0511
-16.532	-4.8954	-6.5716	-6.9506	-12.652	-2.8402	-10.502	-15.224	-10.279	-10.667	-9.612	-13.811	-11.188	-7.7781	-12.717	-6.3951	-7.326	-4.5246	-8.4162	-6.023	-5.4401	-12.224	-8.5091	-3.0888	-7.125	-9.9716	-9.9429	-8.3685	-12.841	-5.7133	-5.4164	-7.3704	-6.702	-10.353	-5.3527	-8.4625	-4.2022	-9.6029	-9.9998	-11.68	-8.6687	-13.258	-10.92	-13.814	-10.59	-12.21	-5.2679	-8.6845	-9.3821	-16.918
-7.3382	-10.968	-4.4373	-5.1789	-6.8853	-12.385	-5.2863	-15.278	-8.02	-5.0542	-5.6535	-5.4885	-11.19	-12.089	-7.0996	-6.3445	-6.7395	-12.187	-2.1178	-11.81	-5.9545	-2.7308	-10.575	-6.2537	-2.5127	-7.3771	-11.099	-1.0989	-10.569	-5.1142	-7.4418	-9.8117	-5.1472	-7.2127	-9.6209	-13.539	-4.4354	-8.3227	-8.595	-6.1381	-7.0665	-4.5004	-10.009	-3.4146	-0.080484	-11.471	-6.2438	-11.351	-7.9547	-5.6713
-25.058	-18.87	-24.146	-24.791	-19.984	-17.629	-23.173	-26.304	-22.254	-25.175	-15.685	-19.304	-19.738	-20.199	-23.783	-24.691	-28.544	-17.384	-20.549	-33.675	-16.96	-27.375	-26.04	-25.222	-19.213	-26.757	-20.936	-22.404	-25.373	-21.468	-20.139	-19.551	-17.403	-18.507	-29.925	-19.83	-21.193	-21.056	-16.62	-24.843	-24.224	-16.013	-25.513	-16.37	-23.252	-25.895	-22.799	-21.73	-19.409	-17.376
-15.305	-11.959	-3.7187	-6.5319	-16.803	-15.412	-5.5196	-7.7583	-7.6239	-14.22	-12.721	-17.694	-4.6171	-15.154	-11	-11.825	-10.351	-16.002	-4.5765	-13.234	-10.949	-12.339	-15.834	-10.832	-12.939	-15.101	-9.1064	-10.458	-15.138	-18.593	-13.041	-12.469	-18.155	-7.2705	-6.3057	-14.04	-3.8641	-4.668	-10.719	-9.8186	-14.707	-12.476	-7.3562	-7.4169	-15.522	-9.3836	-21.698	-16.084	-10.993	-13.895
12.623	6.1136	9.8978	13.631	6.2767	5.5634	5.9552	6.6822	8.1997	4.3699	5.9815	8.8873	7.927	3.5756	7.8124	3.7024	7.0568	17.647	5.486	6.0422	4.827	9.8406	9.0836	8.2541	10.486	12.435	9.5284	9.4688	-0.66356	8.8649	2.4082	6.3999	5.8079	8.4861	7.0924	10.266	7.387	8.6142	8.3349	5.31	4.6215	6.9622	4.2133	6.9065	6.9045	2.3568	11.231	1.1107	3.3714	9.7446
-0.9388	2.2498	3.7831	-1.7523	-1.6158	4.6494	7.5719	6.3035	6.341	-0.47848	-0.71212	0.20178	-6.1403	-0.036976	-0.26531	3.9678	1.7678	-4.4866	1.2734	3.353	0.42257	-8.7795	4.3086	-2.4119	-1.8898	1.3618	4.5356	1.7931	4.0228	-3.4013	-2.9732	-0.84086	5.8136	0.24589	-8.9221	-3.4866	-2.3187	1.1643	-6.049	4.4798	-6.3211	3.7198	-6.4241	-1.6487	-0.32873	-3.7161	5.6849	4.3342	-0.23888	-0.63849
0.86923	2.2643	-2.483	-6.1273	-5.6321	-2.5729	-0.70945	-1.9427	4.121	-0.94963	-1.3743	-3.6816	2.5161	-1.4312	-0.158	-4.3161	-1.4777	3.0842	-4.076	5.321	-6.917	1.2465	-4.6909	1.5181	0.46761	-2.6401	0.80995	-5.9423	-8.6356	-0.71943	-0.27327	-6.8927	0.063478	-1.1144	-1.6554	-2.6539	-4.7	5.7557	5.5845	-2.9224	2.5684	0.67367	4.1292	1.4524	-1.0385	-2.1993	-6.2866	-1.7785	0.92897	-1.5774
3.9768	7.7682	0.37472	-0.16409	0.53789	1.3678	-1.5237	2.6851	-2.7051	2.2008	4.6816	3.0622	5.0389	-2.3266	6.2101	5.7206	3.723	4.9251	1.4168	0.77615	5.9762	5.5878	5.7127	-2.1203	2.9809	0.59437	-3.0324	1.9279	-4.5046	0.41907	0.42284	3.1821	-5.812	-3.8727	4.8331	3.2456	1.3615	-2.5245	4.7154	-2.0561	1.7836	4.8607	6.5782	3.524	4.1369	7.6	-1.1406	-3.2049	5.0712	1.3944
-5.5599	-2.1838	-7.9194	1.3159	-3.1468	1.8232	0.94304	-1.391	-4.0983	2.383	-2.0983	-1.8428	0.33887	-1.5504	-6.1466	-1.4171	-1.295	-3.297	-2.3268	-2.8926	0.32826	-1.6774	1.0647	-3.4407	-1.2053	0.10157	2.2157	-5.3496	-1.7626	2.0929	-5.6678	2.9334	-4.9856	-3.9986	-8.106	-7.2121	-0.80692	4.5465	-0.62744	-0.40238	-0.85836	-3.6855	0.74397	-4.0538	2.6533	-6.6917	-5.2343	3.0202	-4.0219	-1.9774
-6.0924	-12.863	-10.4	-14.168	-11.702	-14.142	-11.449	-11.775	-19.011	-13.374	-13.128	-10.241	-14.671	-10.013	-11.208	-9.2567	-9.4521	-7.4847	-17.669	-6.6006	-13.307	-14.608	-13.859	-14.798	-8.2581	-10.772	-12.952	-8.5254	-10.471	-4.4943	-11.562	-13.188	-10.633	-10.283	-13.874	-11.225	-11.609	-12.697	-23.457	-6.9488	-5.609	-15.957	-15.395	-9.7568	-9.3829	-13.581	-10.819	-9.3621	-7.6206	-12.389
-3.6918	-5.3586	-5.8734	-15.347	-5.0955	-6.0221	-11.52	-5.9785	-12.264	-11.301	-11.411	-6.3227	5.6136	-4.1441	-4.936	-5.4082	-3.4252	-5.8543	-10.723	0.24497	-8.5068	-5.3629	-15.278	-11.272	-10.519	-2.2933	-4.5019	-3.8383	-7.4629	-7.768	-9.107	-18.812	-6.6096	-4.2028	-11.064	-6.2489	-13.239	-7.9126	-7.0628	-7.5385	-10.501	-7.3587	-5.5704	-6.6193	-13.582	-6.3441	-10.821	-10.882	-9.5658	-5.1451
-24.351	-22.055	-26.204	-18.694	-21.585	-23.195	-20.146	-17.751	-16.781	-19.889	-13.254	-21.856	-21.456	-21.154	-19.086	-19.74	-19.779	-22.885	-21.872	-21.372	-24.306	-17.059	-15.894	-18.902	-22.534	-20.249	-18.743	-23.011	-18.222	-19.492	-19.076	-14.429	-21.515	-23.632	-20.469	-18.248	-20.513	-21.063	-24.849	-22.944	-20.776	-20.17	-23.952	-13.951	-19.912	-22.351	-23.731	-21.866	-22.935	-17.355
-20.405	-21.081	-23.41	-15.802	-18.933	-21.878	-26.651	-20.205	-17.811	-23.245	-19.518	-23.244	-18.328	-19.996	-20.537	-17.934	-24.63	-25.625	-22.529	-27.858	-18.295	-22.388	-22.353	-21.422	-20.989	-28.269	-15.71	-17.045	-19.941	-22.24	-20.979	-20.38	-19.143	-21.108	-19.523	-17.091	-21.263	-16.807	-22.267	-13.979	-14.776	-17.303	-27.509	-29.343	-22.58	-13.705	-26.85	-16.469	-21.078	-19.513
8.6207	1.9264	0.99734	4.7407	2.2307	4.6723	10.242	10.385	7.9424	-3.9611	2.0536	0.56156	9.27	2.6198	5.038	1.5026	7.5327	16.789	7.75	2.155	4.4974	5.4823	0.20771	1.8553	8.5434	3.7706	4.6612	-0.021705	6.8343	3.7748	6.6818	3.7595	11.588	6.5373	-1.5791	0.69536	3.5556	0.93045	-1.6855	3.8681	6.9077	10.257	5.0036	4.0339	2.8789	4.3783	5.2162	3.4876	4.1118	-0.25918
-22.606	-22.661	-24.615	-27.315	-20.223	-21.186	-18.988	-19.815	-19.65	-21.321	-19.571	-21.761	-21.845	-20.246	-22.161	-20.582	-22.084	-22.523	-21.9	-23.012	-27.904	-25.211	-27.88	-23.825	-22.712	-17.904	-22.64	-20.69	-22.834	-20.224	-16.589	-21.407	-14.825	-25.077	-19.509	-21.689	-21.449	-17.248	-19.197	-22.716	-20.735	-22.036	-15.59	-19.795	-20.169	-19.409	-25.172	-24.713	-19.834	-16.467
2.3978	-0.067028	-1.168	6.1151	6.3006	7.2728	4.667	0.026027	0.97387	5.842	6.1545	5.3469	3.5414	7.9012	2.4837	3.4223	5.9127	-2.6404	1.0169	4.9185	-0.33342	-1.431	8.5687	-3.3849	2.2554	-6.6699	-3.184	-3.0939	4.6312	4.4199	-2.7319	3.6102	6.149	1.6588	1.8665	-0.51402	1.0091	3.7346	0.4501	3.4889	9.1064	2.9221	-0.73787	2.2288	1.8163	2.3767	3.731	-1.2244	0.94872	4.9722
-1.1863	4.3279	5.9053	-5.7306	-7.4936	-4.8203	3.7199	5.0026	-4.7764	-6.6257	-3.1342	-4.8337	-0.66692	1.6785	-3.551	-4.7117	-3.8458	0.56655	-2.74	2.1548	0.46256	0.079158	-8.5837	3.1184	-2.8417	-5.0394	0.79678	-2.3011	-11.225	-4.0496	-0.79274	-1.1235	-7.0744	-5.188	-1.9454	1.2231	-4.3037	-3.088	-1.004	3.0983	1.5064	-0.036171	2.0474	0.07561	-2.3849	-6.2822	2.0474	-3.2503	4.7325	-1.0257
-11.166	-11.839	-7.9724	-10.161	-9.0984	-10.151	-11.321	-10.134	-15.19	-10.313	-5.7422	-9.1501	-7.0333	-14.225	-11.517	-10.511	-6.7603	-9.3192	-8.7115	-10.882	-6.2391	-14.859	-9.7814	-12.389	-8.7355	-7.3027	-10.343	-7.7533	-6.9866	-4.6012	-4.8682	-7.0904	-6.9613	-1.6283	-7.701	-6.8095	-6.5468	-10.467	-8.2331	-13.634	-9.0066	-10.439	-10.513	-5.8458	-7.7908	-13.266	-3.5821	-8.3969	-9.3002	-10.295
-9.9033	-13.677	-9.7723	-9.2004	-13.184	-11.888	-7.6656	-9.1167	-11.233	-6.8256	-10.375	-9.7532	-7.5231	-15.733	-6.511	-10.315	-7.9345	-12.944	-8.804	-6.6687	-12.571	-2.4817	-10.793	-11.398	-7.6533	-5.4033	-17.07	-7.6768	-7.1204	-12.849	-8.614	-8.097	-8.4003	-4.9608	-11.01	-12.707	-15.13	-8.2691	-12.754	-4.2113	-2.8387	-7.7448	-11.682	-12.669	-6.3355	-12.522	-6.1578	-8.0644	-9.5504	-13.273
3.4934	-8.3072	-7.7847	-4.6845	2.3862	2.1064	-3.3372	-1.2918	0.04392	1.654	-3.0067	0.97903	3.0514	-2.5802	2.6461	5.2065	-3.2544	-1.0499	0.75946	-0.54805	-5.1196	2.7452	-4.5612	0.17923	-0.70477	6.6636	-6.8997	0.26938	3.973	-4.0722	-2.3939	-0.70913	-2.5466	2.4657	1.1559	-1.8751	-5.7159	1.8796	-0.25487	0.54662	1.1864	0.92979	4.1368	4.9434	-7.911	0.42945	-2.0599	-0.43028	0.7909	1.106
-3.1625	-2.0852	-2.1725	-6.518	-11.241	-3.0655	-3.7383	-7.5007	-0.86202	0.38591	-1.7303	-2.9075	-11.33	-9.24	-6.7096	-8.5165	-0.57913	-4.9295	-7.7561	-4.8861	-5.5964	-7.8345	-3.6388	-6.9574	-5.9136	-4.9734	-7.9374	-1.8795	-4.4248	-7.7638	0.53831	-10.936	-2.8111	-6.8183	-4.8427	-4.6092	-6.2435	-5.4447	-11.383	-3.4619	5.1443	-12.076	-7.7538	-6.1191	-10.199	-4.7762	-3.5365	-10.152	-10.835	-0.57046
-1.9087	-4.6031	-8.3797	-13.639	-8.9236	-9.6094	-8.4101	-12.55	-3.4322	-8.1725	-12.547	-10.507	-7.9785	-7.4386	-6.2466	-6.6607	-4.6988	-6.522	-9.7974	-9.1332	-6.2441	-4.7541	-5.7884	-4.3884	-11.293	-7.6267	-7.6093	-12.429	-13.172	-5.0562	-12.22	-8.7448	-14.715	-3.2415	-4.7249	-12.108	-9.784	-13.301	-9.1931	-6.5825	-6.4795	-13.416	-4.6921	-7.9766	-17.166	-6.7518	-3.9578	-12.7	-7.5401	-14.749
-8.5333	-15.31	-11.021	-8.649	-12.119	-14.437	-6.6272	-1.3529	-10.264	-7.938	-9.6748	-14.117	-10.727	-11.74	-5.0707	-10.369	-10.698	-5.2176	-8.1607	-10.13	-12.013	-8.3195	-5.0479	-13.127	-5.2455	-8.6337	-6.9765	-15.538	-11.473	-17.016	-10.619	-11.611	-6.5333	-11.551	-11.366	-8.9006	-8.1184	-15.17	-10.76	-7.1268	-14.235	-6.0394	-11.201	-5.3316	-10.097	-12.114	-12.192	-12.049	-10.087	-8.525
1.872	2.5553	-2.286	-7.7877	-4.8472	-8.8047	4.1236	1.6223	-3.8577	-0.51271	-2.6172	-1.6298	0.096189	-2.9953	0.36774	1.2324	2.7738	-1.9353	1.3991	-1.3068	5.1439	-4.7901	-6.0959	-0.34618	-0.9652	1.1391	0.60247	7.1015	-1.4406	1.4704	-0.27587	-1.0858	-0.33273	-6.5668	4.0456	-2.1605	-0.74183	-0.048573	-4.9613	0.96522	-4.4823	-1.0768	-2.6994	-0.61613	3.8887	-5.0675	-1.4091	-0.46657	-5.7696	-3.4117
2.922	-0.021193	5.8311	-0.67606	3.9301	0.96303	6.5893	1.9482	-2.168	0.42632	3.3793	6.4209	3.8716	5.0175	3.5019	5.1984	-0.82079	-1.5522	-2.0237	6.0287	2.7732	6.0514	3.8662	0.44347	3.4704	1.085	-1.6258	-1.0632	-2.4379	2.7732	4.3142	3.5583	3.0233	3.7429	3.2695	-1.3197	2.306	0.84183	8.3789	4.075	2.0427	2.7256	6.7441	3.4218	-3.0864	-3.2834	0.7151	2.7599	-1.0475	1.9166
-3.5436	-10.621	-4.9729	-7.9338	-15.764	-9.429	-9.4525	-13.49	-9.1632	-7.5605	-13.373	-11.748	-9.0208	-10.557	-17.79	-16.304	-11.281	-6.9599	-8.5365	-9.3773	-8.7427	-8.4331	-13.691	-12.617	-9.8568	-8.1111	-10.616	-7.4797	-12.138	-15.907	-10.127	-10.749	-16.9	-4.9321	-14.216	-11.811	-8.5416	-7.0044	-14.424	-8.4169	-7.0983	-5.1081	-9.9624	-6.9498	-10.215	-7.0389	-6.0918	-7.9834	-15.268	-7.3133
-13.879	-12.286	-13.676	-10.273	-11.369	-14.472	-9.4854	-15.671	-16.624	-15.617	-17.827	-16.072	-15.364	-13.035	-3.4827	-18.896	-11.95	-16.618	-18.325	-10.805	-19.268	-8.1731	-12.988	-15.864	-11.09	-17.998	-13.04	-10.963	-11.922	-22.663	-13.293	-10.355	-13.595	-13.925	-13.762	-14.668	-15.218	-13.214	-24.405	-10.511	-18.775	-12.626	-14.967	-14.054	-19.671	-18.145	-14.61	-10.392	-8.6504	-8.641
-6.3094	-9.3968	-9.1812	-11.011	-7.9576	-17.313	-5.6943	-8.6934	-14.997	-12.181	-8.9019	-19.082	-14.031	-15.785	-9.7954	-13.761	-9.728	-9.2379	-17.496	-14.727	-6.9741	-11.886	-13.454	-12.452	-7.1693	-12.213	-5.7982	-15.098	-12.057	-12.93	-13.115	-16.664	-14.859	-17.592	-11.031	-12.261	-7.4253	-15.063	-5.9165	-12.265	-7.4001	-10.918	-16.187	-11.211	-16.226	-13.734	-8.7052	-10.554	-12.649	-17.637
-4.2606	-0.14515	-1.1727	-5.4234	2.0995	0.60151	-5.9559	-3.6647	-3.4958	1.8166	-2.6164	-1.0333	3.0964	-3.644	-0.40968	2.6851	-2.859	-1.5806	-2.6593	1.1369	7.0095	-2.7175	-2.929	-4.3475	-2.952	-6.0751	0.36421	-3.6031	-2.1517	-1.7498	-7.2042	-0.33863	-6.3987	-4.7387	0.82683	-2.5302	-1.0479	-2.1819	-0.94472	1.8231	-0.15693	-0.37442	-0.63139	2.7565	-0.40318	-4.56	-1.8945	1.6431	5.4998	-9.0736
0.23859	-2.1112	0.94702	0.29836	3.5504	2.6612	-4.343	2.9421	5.9667	-3.0476	-1.1615	-8.6217	-7.5284	-3.2152	-7.3046	1.3922	0.79536	-0.83195	-3.3715	-8.3367	-9.4014	-1.7307	0.58561	-2.811	1.6655	-3.0548	-2.8457	-4.8119	6.0051	0.11218	-0.8486	-1.1274	-8.5809	-2.9816	-8.4877	-4.3708	-2.9896	-2.1377	0.29062	4.7189	0.14337	-4.1262	-3.4923	3.2071	-2.9174	-2.0726	5.0396	-4.5305	3.6571	-4.1325
0.47521	3.0199	3.2102	4.3188	-4.7715	3.0025	8.7433	3.962	4.1216	2.9615	-0.26934	-0.34667	1.5667	-5.7847	5.1132	-2.1079	-1.3838	4.6898	4.226	2.4016	5.6927	-0.46105	6.7814	1.9989	12.03	3.8899	-2.5203	3.1222	-0.52258	5.7389	0.57823	3.885	4.5536	-3.4729	1.0553	-2.204	-1.0304	5.2537	-1.0171	-3.0055	0.8738	1.29	4.2112	3.6983	0.045251	5.5598	-1.7418	1.7847	-1.1114	-4.1734
-1.0955	1.1736	-0.46928	-9.0341	2.2535	-9.0192	0.39031	-4.923	-2.8754	2.5735	0.6155	-6.6651	-3.3309	-1.633	2.9936	-3.9409	-6.5306	-1.5702	-7.1972	-2.3565	-11.655	-12.26	-4.6699	-2.0779	-0.4009	-9.2802	-5.0107	-5.805	-7.7403	-5.7568	-2.9043	-1.4445	-9.3484	-2.8757	-4.0744	-3.5185	-3.0498	-2.4029	-5.9958	-8.3607	-4.4877	-4.8816	-10.53	-1.482	-4.2655	-2.2985	6.5437	-6.4649	-6.2278	0.16365
-12.831	-10.322	-8.9881	-9.3388	-18.336	-11.34	-10.57	-14.345	-15.692	-15.893	-17.387	-18.361	-11.083	-15.256	-13.758	-8.5444	-17.697	-6.5016	-7.8475	-15.114	-14.618	-13.163	-15.554	-11.032	-14.269	-14.508	-14.624	-6.4604	-12.664	-14.775	-17.247	-12.956	-12.625	-10.354	-18.426	-19.438	-11.853	-17.481	-12.096	-20.323	-17.41	-11.564	-14.15	-20.964	-16.157	-7.8092	-13.233	-17.421	-10.993	-9.204
3.7118	-0.94957	0.12054	-4.2019	1.999	0.95195	-1.2466	-4.9684	3.0922	-5.2583	-4.9417	-1.4947	-5.1737	-7.9575	-0.34735	0.84951	3.3857	-0.33356	-2.4289	-0.80474	4.1129	-3.1244	6.6563	-3.8626	1.226	2.594	3.2478	1.6803	2.669	3.2143	-1.9193	2.4211	-3.8922	0.72183	-1.5357	0.6997	-6.7918	-2.7495	-4.6414	-3.4668	-11.22	5.7419	-1.6372	0.74967	1.9794	-1.2572	1.2007	-3.7315	1.1784	1.6243
-5.7392	-7.2456	-0.85244	-7.5821	-7.2992	-3.9991	-4.4464	-5.331	-2.4841	-1.7476	-5.9698	-1.2926	-4.8342	-0.61731	-4.282	-2.5517	-10.165	0.44337	-0.22388	-3.3002	-6.8322	-3.8497	1.5317	0.94704	-6.7183	-4.9244	-5.2247	-3.9619	0.50129	-2.2626	-1.5006	-1.8061	-10.696	0.68215	-7.3385	-0.55985	-7.4669	-3.5482	-1.9249	-5.7438	-0.12604	-8.8849	-7.7675	-4.355	-2.3451	-3.6143	-4.3506	-5.1768	-3.0888	-10.737
-7.0803	-14.738	-3.1719	-10.576	-4.7775	-8.8242	-12.042	-3.94	-9.3711	-6.9738	-6.9963	-13.979	-6.0712	-10.168	-6.1442	-15.492	-15.342	-12.53	-10.512	-8.6928	-13.176	-7.3188	-16.944	-10.246	-14.527	-4.5999	-7.4721	-8.5691	-9.2528	-7.6261	-3.3472	-6.4939	-6.4939	-12.131	-14.666	-11.126	-11.56	-17.684	-6.4223	-5.3429	-8.913	-8.9366	-13.599	-9.4443	-11.217	-8.8517	-10.343	-5.5839	-11.559	-13.588
-18.678	-17.424	-25.314	-23.223	-28.018	-17.099	-22.28	-25.026	-24.613	-20.99	-15.542	-20.187	-13.667	-24.169	-23.8	-20.199	-23.411	-22.371	-24.859	-21.311	-27.674	-17.883	-22.387	-15.305	-18.721	-20.314	-22.765	-21.814	-16.965	-19.508	-26.835	-19.148	-23.771	-18.387	-17.182	-18.742	-16.83	-24.641	-22.32	-19.128	-22.951	-14.479	-19.672	-24.941	-21.829	-18.557	-22.056	-20.37	-18.093	-15.115
-4.1679	2.3755	-2.7958	0.35654	1.3959	-6.5376	-1.5619	-6.9025	2.7355	2.9848	-2.6474	-3.2328	-0.48237	-3.402	-6.1096	-4.8367	-7.2312	1.9019	-0.84764	-6.3914	-3.448	-4.6234	-2.9299	0.77203	-3.9268	-6.2638	-3.7572	0.010798	-3.299	0.70075	-3.1624	-2.0041	-3.2091	-1.4261	-0.44453	-0.048187	-1.661	-4.8191	-8.8072	-0.025937	-4.9006	-10.791	-1.9852	-7.715	-0.70752	-6.2561	-2.9911	4.3093	-5.5813	-0.39082
8.6431	0.2953	5.5942	2.7489	3.8115	3.244	-0.7702	8.8311	-0.26251	8.3135	4.7171	5.6251	2.7533	1.2092	2.1259	1.3813	-3.2476	8.2263	3.0762	-1.2771	1.1672	0.12365	3.0813	4.7436	5.1924	5.4715	2.5955	4.5357	9.8366	6.8166	1.339	0.29802	6.5431	1.4788	0.62058	5.2532	2.471	5.4344	-1.3322	9.9431	0.73248	5.7066	12.884	2.3619	7.0961	8.0814	3.2006	-0.092908	-1.6428	3.3344
-15.177	-30.357	-16.714	-20.237	-20.134	-24.415	-19.539	-20.724	-16.986	-27.629	-16.719	-19.796	-21.8	-21.941	-19.257	-13.756	-20.463	-24.489	-16.342	-18.42	-28.917	-20.221	-17.415	-15.443	-19.967	-22.181	-16.689	-17.924	-18.034	-21.286	-22.066	-20.518	-20.805	-24.753	-16.045	-17.934	-14.453	-19.113	-23.66	-14.024	-21.312	-24.983	-21.758	-19.904	-22.846	-14.816	-25.028	-21.906	-10.783	-19.151
-4.3404	-5.7209	-5.7866	-7.3462	-9.7908	-12.751	-7.137	-6.6347	-4.2616	-14.006	-6.7199	-5.0745	-8.0741	4.5396	-17.313	-6.9414	-12.526	-0.72436	-14.047	-4.9463	-6.8274	-6.3854	-4.3141	1.3838	-8.0914	-8.5176	-7.9765	-4.4469	-7.0719	-13.45	-4.2482	-3.0013	-10.822	-4.3054	-3.9325	-12.233	-11.446	-8.1983	-5.2742	-3.6123	-11.173	-7.6787	-2.7116	-0.59262	-5.5386	-11.291	-8.0634	-5.2955	-6.4866	-4.9577
-16.084	-10.513	-9.0455	-9.3735	-12.189	-11.167	-13.07	-11.988	-10.751	-12.18	-5.9125	-11.896	-16.284	-9.7145	-9.017	-11.172	-13.802	-7.3425	-9.2379	-4.8929	-13.044	-9.7069	-10.923	-7.7883	-10.522	-12.062	-11.46	-12.524	-11.478	-8.6249	-8.6184	-12.198	-11.401	-14.866	-15.563	-10.028	-12.161	-13.974	-12.476	-9.8038	-13.861	-5.2813	-16.293	-12.333	-8.6556	-6.6969	-6.0809	-15.679	-11.154	-6.9364
-3.1505	0.15766	-10.614	-0.079462	-7.1044	-5.6235	-7.6799	-0.61111	-3.6952	-3.9445	-5.2014	-5.8842	-0.59287	-4.996	-2.0674	-11.155	-7.1448	-5.304	-5.3736	-8.2507	-8.2322	-5.6586	-2.8859	-11.171	-4.7458	-7.0625	-4.5567	0.071158	-2.6677	-7.839	-9.2414	-12.486	-10.848	-1.6107	-11.49	-3.9589	-8.3334	-5.9048	-10.116	-7.8963	-8.0442	-3.4877	-0.97577	-6.7407	-11.347	-6.9714	-7.4149	-7.3669	-3.7231	-3.889
-4.342	-4.6109	1.8295	3.1183	-2.4243	-5.5203	-3.0223	-4.6866	1.1446	-2.2348	-8.3061	-0.81094	2.2034	-2.0711	-4.5782	-3.6487	-0.47686	-0.57562	-3.2022	1.6759	-0.52411	-3.0882	0.20226	-1.6439	1.7984	0.71009	4.3593	4.0337	1.2215	-2.6054	-1.115	2.4075	-7.1028	-0.013037	-1.9852	-2.1355	-1.7025	0.54738	-8.8961	3.3083	-1.0971	-3.212	2.3829	-12.477	2.0036	2.1615	1.614	-3.1283	-1.0112	-2.761
-5.0197	-15.796	-3.9878	-9.3838	-13.748	-7.6076	-7.762	-5.1592	-6.7271	-3.5062	-11.962	-1.5393	-11.717	-8.3113	-13.325	-8.9407	-4.0892	-12.057	-6.5782	-10.831	-14.306	-15.731	-8.9663	-10.332	-7.2545	-8.6633	-9.4172	-11.04	-10.331	-13.706	-17.902	-12.973	-11.459	-11.328	-6.1205	-10.106	-9.0142	-14.199	-6.9863	-0.65052	-9.265	-13.571	-14.234	-7.3376	-6.3879	-8.2981	-11.994	-10.576	-5.5787	-10.885
9.9145	6.4999	6.0289	7.572	10.689	2.7519	5.2389	4.4434	8.3828	11.346	7.4373	13.188	6.2438	4.3608	2.006	6.7199	9.7925	10.27	7.1275	7.1519	10.221	-1.0082	7.8316	2.0373	5.698	1.2108	6.8175	2.3836	14.78	2.9539	7.4847	11.318	2.2846	8.499	12.056	7.3711	9.1515	4.0524	4.1732	11.591	10.91	6.1591	8.6864	5.4143	6.8815	9.8483	1.7794	8.9041	9.1762	5.5544
-5.4473	-2.5854	-2.4643	-9.146	-1.3286	1.3561	3.7558	-7.3601	-3.8442	1.1793	-3.6165	0.046298	0.74983	-6.4212	-4.8465	-1.5864	-0.94941	-3.6532	5.1965	2.3924	1.6471	-0.64675	3.6592	-7.0072	-1.8345	-5.1935	-5.0242	-5.0728	4.0221	-2.4866	-3.104	-1.1095	-5.3614	-5.389	-1.774	-0.58073	-5.5598	1.9437	-2.9704	-1.6127	-2.758	-7.5697	-1.6524	-2.471	1.3031	-0.15827	-5.2157	-6.6717	-6.0757	-1.4572
10.989	12.102	1.8679	12.66	2.9505	7.8083	7.6265	2.8935	3.7108	-0.58493	9.2255	5.2287	9.6993	6.6487	8.461	7.3277	5.5807	9.5678	1.97	7.7608	9.6355	5.7977	9.0365	5.1233	9.7438	2.904	5.0545	4.4865	9.968	11.085	-1.3793	9.2085	7.7645	7.4775	11.28	8.3562	8.8692	5.3083	5.9517	9.0863	9.198	1.5299	7.1514	4.5307	5.2031	6.2078	11.001	7.6681	8.6786	6.2101
-8.4173	1.5073	-3.4627	-3.9553	-1.821	-3.3381	2.9667	-3.9868	-8.7038	-7.6724	1.4438	-7.3395	-5.4238	-6.0852	-0.33304	1.5881	-8.8929	-8.2233	-4.815	-1.2722	-7.823	-0.038974	-3.1382	-1.4439	-4.1261	2.7804	-6.7901	-0.44317	-7.6855	-4.3813	-7.9809	0.12168	-6.7063	-0.16755	-0.38921	0.091868	0.08502	-7.4468	-6.189	2.7404	0.69366	3.2848	0.89155	-3.3668	-7.7612	-3.5089	-3.6799	-2.9017	-4.3242	-3.6497
-7.765	-0.81632	1.0056	-4.9295	0.96776	-9.004	-5.5884	0.2708	-0.15623	2.0798	-2.9015	-2.406	0.0077181	-0.47712	-2.9036	0.93057	-1.6471	2.1366	-0.32038	-5.4382	-3.3953	1.0852	-0.95316	-7.5081	-0.03654	-3.3429	-0.96705	-2.376	2.5591	-0.6973	-1.7803	-0.72242	-5.9943	-2.941	-4.9041	7.084	-11.283	-0.13608	-3.1895	-3.701	-5.2672	-2.2772	-8.0904	-0.7648	-0.56496	-4.5543	-1.584	-1.1766	0.40142	1.635
-16.53	-25.227	-19.798	-22.485	-23.601	-25.433	-19.229	-19.806	-17.954	-23.817	-26.049	-21.884	-18.83	-17.555	-26.216	-22.695	-17.881	-24.873	-25.705	-26.945	-24.884	-22.978	-21.844	-22.97	-21.083	-16.432	-22.713	-18.299	-22.383	-18.714	-18.732	-22.717	-25.303	-19.339	-25.423	-19.695	-24.712	-19.253	-23.269	-27.799	-25.408	-21.485	-20.651	-15.965	-21.799	-23.5	-23.376	-24.001	-21.061	-19.894
-14.937	-14.617	-11.325	-10.833	-9.4103	-17.297	-10.491	-17.875	-6.6134	-9.2994	-8.7876	-8.4762	-12.487	-11.386	-10.367	-15.067	-11.689	-10.825	-10.506	-14.31	-17.656	-11.36	-12.216	-11.619	-16.639	-15.598	-12.848	-11.404	-16.723	-12.162	-9.9333	-6.4728	-8.8123	-11.75	-11.739	-9.6562	-11.232	-10.881	-8.2538	-14.689	-11.683	-9.8856	-6.2057	-11.035	-11.093	-18.946	-9.012	-11.773	-8.8429	-13.654
-3.1794	-4.8087	7.7456	-4.5899	-1.3804	-4.0212	2.2983	-3.7925	3.8546	-7.4268	-8.8068	-1.2192	-2.9713	-2.5889	0.32237	0.90721	-6.1502	1.9193	1.6764	5.7614	0.88006	-6.6545	-4.1648	7.0676	-4.2096	0.033347	-0.46812	-4.4744	-4.2482	-2.6868	0.50255	-0.9379	-0.62438	0.18912	-7.5917	-5.4663	-4.2902	-2.3803	-5.5458	-2.4335	0.021838	-1.8687	-8.801	0.0064455	-2.8096	-3.64	-3.0638	3.2087	-0.65758	-2.9546
-9.7192	-12.369	-18.689	-6.3702	1.293	-5.5934	-3.5903	-15.135	-10.237	-3.6561	-11.424	-4.3785	-8.1645	-10.602	-4.7787	-7.8426	-4.6581	-5.4484	-11.717	-11.29	-10.744	-10.198	-11.922	-7.8823	-12.355	-10.527	-6.7875	-7.6813	-8.0546	-5.5998	-8.5512	-4.3	-13.247	-16.969	-6.9543	-6.718	-8.8085	-12.925	-5.6931	-11.569	-7.0709	-15.056	-13.054	-5.9964	-3.2852	-11.209	-6.6734	-13.638	-6.5015	-10.394
-0.65255	0.29989	-1.0379	-3.4059	-3.1626	0.78773	3.2886	0.094941	-2.9999	-4.0277	-2.918	-10.204	-2.3977	-3.2026	0.13012	-7.3907	-5.3526	-11.744	-1.6096	-4.4308	-4.766	2.016	-6.521	-0.15015	-4.6341	-0.4331	0.23461	-1.7481	1.6806	-4.4704	-2.5196	-8.9615	-4.11	-4.2469	-0.71474	-6.9093	-5.9535	-2.8537	-2.2587	-1.4019	1.8254	-0.92151	-3.5281	-3.684	-8.9442	-4.3117	-2.342	-6.3368	-2.679	-10.193
-7.5578	-10.617	-13.853	-5.5305	-9.4838	-13.025	-22.462	-12.603	-11.654	-7.7866	-11.298	-14.501	-11.456	-6.5854	-9.3757	-11.18	-6.427	-13.651	-12.591	-9.5124	-13.326	-15.885	-6.6083	-13.581	-13.043	-10.498	-5.5874	-7.6735	-12.522	-13.377	-11.828	-16.849	-1.89	-8.3752	-10.753	-14.549	-9.8337	-21.201	-11.177	-9.5912	-10.223	-12.569	-15.655	-15.212	-14.254	-11.725	-13.452	-11.26	-5.157	-4.2979
0.66741	-1.5744	-2.431	-2.7448	-4.2278	-1.5671	-0.80187	-3.9307	-1.1532	-6.0588	-2.7162	-3.6324	-6.3631	-4.8126	0.65555	-1.7114	1.0994	-2.0158	-4.8831	-0.12153	-7.7629	-0.362	-1.2054	-7.3968	3.6827	-5.5235	-6.0971	-0.98173	-1.2643	-3.3563	-3.7722	-5.2376	-2.7077	-4.5713	-10.464	-2.9162	-4.8526	-6.6795	-3.4709	-6.8901	-4.7128	-3.3592	-10.211	-3.4151	-3.2476	-7.4687	-2.8897	-11.659	-6.9961	-4.5808
-9.563	-14.8	-7.2621	-17.312	-10.325	-9.2382	-16.635	-17.217	-20.046	-14.585	-12.942	-14.858	-12.389	-18.818	-14.311	-15.384	-13.061	-14.343	-13.52	-9.4046	-11.678	-9.5532	-16.578	-16.477	-14.363	-18.856	-11.585	-8.8887	-17.41	-9.0236	-12.762	-12.648	-11.046	-7.1435	-14.796	-15.83	-2.9698	-14.133	-7.0465	-16.761	-10.27	-11.442	-10.665	-11.111	-6.4954	-14.258	-12.293	-13.82	-9.6306	-13.164
10.927	11.718	8.1783	5.1912	11.155	7.5171	12.873	9.8993	8.0546	5.6871	10.501	7.8764	8.9386	12.793	4.6224	14.507	1.2159	2.0459	12.732	9.0628	9.2931	11.817	11.431	5.0406	13.988	11.69	10.437	11.747	7.8899	7.9331	11.151	5.4387	13.74	1.0506	3.6899	1.805	9.466	10.712	5.4618	10.149	11.525	5.3862	12.276	10.376	12.053	5.6145	5.4662	4.8185	5.3717	4.3682
5.4863	-1.5838	4.5509	4.3147	3.9859	-1.0264	-1.0717	4.3376	4.5591	-1.4968	1.4578	-1.4504	3.7964	-2.9556	6.4007	2.4405	0.25628	-3.0837	1.9302	-0.39436	-3.5384	-3.5877	-2.0859	-0.49281	-3.1063	1.8103	2.3582	2.3459	7.0608	2.4276	0.26494	-3.6855	3.3631	-0.1956	4.0074	-1.7609	1.6128	-1.6383	0.42291	6.9944	-3.428	4.8679	9.3245	-4.6869	-2.7803	1.1922	7.6702	2.8825	1.5766	1.3089
12.198	11.853	13.291	-1.3851	8.532	9.4413	8.9928	8.1829	12.349	12.291	11.178	7.0339	12.615	11.688	12.392	2.9303	3.5771	10.291	15.963	6.7809	4.6111	9.8675	7.7614	12.589	9.1711	5.4764	6.9628	5.2549	4.5638	7.6138	10.293	14.305	-1.2453	5.3548	12.056	7.8478	7.165	8.7104	9.1478	4.6208	8.7978	11.552	18.844	3.9463	7.5195	5.4646	8.532	8.6303	8.5382	5.5242
3.6306	-0.96725	-1.7909	-0.96927	-4.2151	3.5918	-7.2917	-1.6527	-4.1477	-2.2352	4.7561	3.4991	-0.37179	2.1546	-4.633	-0.57275	1.9498	-1.3955	2.2401	-4.2452	4.7039	-5.8872	1.5083	1.9494	-2.7261	-6.5399	-3.4295	-6.6242	-0.81831	-6.7638	-1.7186	1.1069	-0.88112	1.2596	1.6576	2.6567	-4.8281	-1.1969	-0.99708	-0.034685	1.5381	1.3561	1.7102	-3.468	3.5606	-4.4286	-0.88188	-1.7406	-1.7031	2.7533
-12.257	-13.566	-12.362	-11.831	-16.995	-13.849	-12.118	-9.0743	-12.089	-14.881	-14.93	-13.928	-9.0531	-9.2212	-14.635	-12.227	-10.693	-9.6705	-11.963	-16.922	-16.052	-13.743	-10.055	-9.2935	-10.392	-9.3802	-15.471	-14.858	-14.854	-15.502	-8.5213	-8.0022	-9.5663	-10.952	-15.29	-17.87	-17.943	-5.5088	-13.666	-16.11	-7.982	-10.085	-9.1637	-15.157	-8.6752	-10.764	-12.497	-14.6	-10.923	-15.851
2.4739	1.2381	3.3046	-2.2193	-0.92092	-3.0278	-0.96194	3.7036	-0.46504	-1.2875	-5.1067	-3.9032	-3.216	0.17656	0.71477	-0.53077	-0.12112	-2.6497	3.2705	-2.4176	-0.13944	0.42913	-3.222	1.3009	-0.55808	-1.4215	-3.1981	0.40176	-5.0644	-2.5036	-4.3702	-1.6577	-3.4547	-0.64556	0.79874	-2.8895	-3.6428	-0.65116	-3.0411	1.8601	-1.9328	4.426	-3.7165	-4.4082	-5.2885	6.063	-2.823	-3.7608	0.57377	-2.7799
-10.577	-6.7913	-3.0429	-7.0355	-7.1971	-8.6496	-5.0215	-8.6514	-11.837	-2.3131	-9.6642	2.1857	-3.9775	-6.6646	-4.6157	-6.571	-7.184	-7.3105	-10.315	-7.4891	-5.5493	-4.3678	-7.5477	-8.3495	-8.5402	-14.443	-2.7767	-4.4572	-8.9483	-4.7285	-9.3137	-7.1298	-7.5855	-13.79	-7.9003	-2.7388	-3.8356	-8.8247	-6.1644	-9.2535	-11.147	-4.7513	-14.439	-4.1498	-7.1761	-2.824	-8.2151	-5.4925	-9.1569	-7.9543
-11.589	-9.7214	-14.174	-15.895	-12.182	-6.1486	-14.437	-18.956	-14.235	-12.12	-9.1345	-7.283	-10.184	-11.405	-8.8196	-15.739	-6.6349	-12.445	-11.11	-9.8375	-15.028	-10.31	-7.1683	-11.755	-9.5985	-12.528	-18.28	-9.4148	-7.4345	-8.794	-8.6908	-12.542	-9.9292	-11.912	-6.9701	-8.444	-13.598	-15.402	-8.3902	-6.1575	-13.525	-4.9749	-12.14	-18.433	-11.416	-13.11	-15.732	-11.233	-17.586	-12.167
-10.059	-7.5077	-14.612	-8.4101	-8.5049	-17.131	-3.6771	-7.828	-13.619	-18.173	-11.753	-11.933	-8.5242	-8.0837	-16.142	-9.1951	-6.8819	-9.6718	-10.339	-10.209	-7.2961	-9.3163	-5.851	-12.899	-16.513	-10.102	-7.3106	-13.689	-16.907	-6.9417	-5.8906	-12.79	-4.3886	-11.485	-7.9914	-4.0182	-15.232	-7.0652	-11.764	-14	-5.1153	-13.037	-7.6276	-12	-11.033	-11.895	-8.5379	-13.465	-3.7086	-8.6141
-0.54825	8.3241	2.6491	7.0707	1.3752	9.1634	3.145	13.911	6.6738	9.2614	8.7699	-0.19417	8.1355	5.9141	8.2717	5.9974	4.6219	7.0125	-1.0571	9.2365	2.4157	9.201	2.2765	17.712	5.8179	-2.5458	7.7834	5.7607	8.1264	3.2266	4.7012	9.9957	1.4726	11.087	5.5088	4.946	0.56599	2.3182	5.3226	-0.24149	3.5292	9.8082	0.7127	5.391	6.7388	2.7161	8.3684	2.5905	4.4633	9.4244
-7.8789	-15.299	-12.409	-8.5117	-13.409	-13.119	-15.151	-11.703	-7.0677	-14.601	-14.691	-18.452	-13.491	-12.268	-14.947	-9.7383	-14.027	-11.565	-15.436	-13.256	-14.093	-3.1606	-13.215	-11.316	-11.422	-16.105	-19.025	-10.593	-16.49	-9.904	-9.5698	-13.309	-10.596	-12.697	-4.8787	-12.221	-12.063	-15.805	-10.892	-11.482	-10.8	-10.964	-10.955	-15.743	-14.353	-10.204	-12.954	-6.0539	-11.046	-8.263
3.0357	5.7561	0.6867	1.5703	4.452	2.3883	4.9973	1.8971	1.7728	0.60373	0.067277	6.8418	3.0621	2.4023	1.668	2.7124	-1.9042	3.4565	0.49083	-2.1029	4.2048	2.8506	-4.7034	-0.24441	-1.6945	6.626	1.5723	2.3461	2.9787	0.69525	-3.7959	7.8309	3.4965	3.9015	2.8225	3.0623	0.7922	7.3218	5.1666	-1.0307	5.6831	4.2245	0.78807	5.7917	-0.29246	5.219	7.5112	5.6002	6.6758	1.3899
-1.6932	4.1905	1.1562	-0.95515	-1.8612	-4.6315	1.2901	-1.0031	-3.2731	0.80546	1.8679	-3.732	-1.8384	1.1948	3.3268	-2.1975	-3.7983	-2.9688	3.9565	-0.80364	-2.3545	0.17863	0.46756	0.95019	4.0514	2.0528	-0.52894	-3.7428	1.988	4.3955	-3.4689	-6.8752	-4.4326	-0.40405	-0.814	1.0576	1.8999	-3.8684	1.2926	-1.4306	4.2118	0.094806	-0.82817	-4.9157	-4.2954	-3.4524	-4.3913	-5.1312	2.2096	-1.0774
1.2932	-4.2279	-0.11606	0.15408	2.1313	-7.0202	-4.0214	-0.014228	-5.3087	-3.213	2.2172	-1.2792	3.6849	4.8169	-1.5398	4.7106	-0.83742	-3.3256	-4.5447	-5.8352	0.1661	1.91	2.8849	0.81616	3.8908	1.181	-2.002	-1.3317	-2.2508	-9.7737	-3.1965	1.1428	2.809	-7.1589	-2.6306	0.5349	1.3259	-6.2892	-1.5999	-0.63255	1.5758	2.0121	-1.7507	-4.4131	5.2286	2.728	-1.0629	-4.5295	2.4011	-0.84491
-0.80302	4.0094	0.97651	-0.22678	1.0162	-5.973	-6.1402	-2.5755	0.27558	-1.2842	1.3903	-0.75186	-4.9729	-6.1537	-2.0796	-2.0341	-5.0268	0.45779	0.58111	4.5652	5.003	2.9414	2.7293	-1.4652	0.24301	4.7181	-0.61791	1.3094	3.0708	5.3033	-2.514	-0.36342	4.4303	-1.3603	-3.8314	-2.4418	4.8316	-2.453	1.6231	2.6745	-6.394	1.2925	-0.7715	-1.1826	2.0551	5.7325	-3.466	-4.6889	-3.3187	-3.5597
-1.47	-5.6358	3.5899	-2.2512	-2.2305	1.4368	-3.5637	-4.0084	0.16278	3.0588	-5.7885	1.7279	-0.9636	3.4249	-2.52	-2.8477	-1.2347	-2.7428	-0.32511	2.6032	0.36905	6.8171	-3.9236	3.7833	-2.3043	6.819	2.8729	-4.2757	-5.5856	-2.6086	-2.8316	-4.2762	3.6412	5.7601	-0.43184	-0.86921	-0.27695	1.389	3.1756	-1.8101	1.7592	1.2959	1.2672	-4.4962	3.459	-0.43114	5.4683	1.2536	5.4446	-3.7231
-13.024	-14.403	-19.67	-12.282	-18.027	-13.94	-17.415	-14.795	-15.764	-9.6201	-9.8216	-16.971	-12.697	-18.533	-10.382	-15.403	-14.116	-18.395	-17.428	-19.745	-13.543	-10.632	-14.657	-14.822	-15.551	-13.153	-12.601	-9.9482	-13.142	-11.868	-16.571	-6.0507	-9.6973	-15.105	-18.53	-21.468	-11.212	-13.327	-9.61	-11.169	-17.002	-11.425	-14.943	-15.461	-10.876	-14.495	-11.021	-11.916	-13.056	-8.5835
6.7537	-2.9945	-1.4494	-5.738	2.0155	-4.8838	-1.6083	-4.0624	-3.2866	1.2347	0.52623	-5.0022	-5.4732	-2.0648	-3.0159	2.4825	-0.74493	-1.7328	2.3588	-2.4275	-3.093	-0.099641	-6.8888	-0.99738	-8.9955	-0.11692	3.2954	4.5847	-3.6483	0.068141	-0.67051	1.9076	0.65242	2.6763	-2.0256	-4.1799	1.9705	-0.92731	4.0915	0.84312	-0.78002	-4.5148	1.5735	-4.1675	5.226	6.0742	-5.0571	7.6742	-0.92417	1.5409
1.4007	0.97043	-0.015171	2.0566	-5.9363	1.489	0.98184	2.2649	5.1547	0.084304	-1.5508	3.831	6.7835	3.7346	7.2044	2.8595	-1.9649	1.5174	-0.99003	9.5422	5.9877	6.4945	0.65562	3.1342	3.6624	1.349	3.2076	1.3344	-2.8349	4.5286	2.221	0.76304	5.0766	-0.47988	-2.0886	1.2194	3.9306	0.029165	2.1978	3.6474	6.7911	3.5396	3.252	5.476	6.1983	3.5165	7.8814	6.3912	8.9614	1.1868
-14.359	-15.341	-12.593	-17.265	-9.8792	-12.36	-17.247	-13.709	-10.927	-9.9122	-13.324	-15.126	-13.223	-15.347	-11.77	-9.5929	-16.805	-7.3951	-15.446	-11.943	-9.3856	-9.9211	-15.621	-16.036	-13.865	-9.8568	-11.793	-7.4348	-18.805	-9.2777	-11.646	-16.763	-11.156	-16.697	-16.699	-9.7888	-8.7907	-11.782	-18.643	-14.432	-15.995	-13.88	-15.274	-6.228	-17.185	-9.2264	-9.432	-9.2378	-15.369	-4.9448
-4.9993	-1.4411	-7.5619	-7.337	-5.7011	0.62091	-2.9291	0.24743	-6.9982	-2.6361	0.38907	-6.2983	-7.7347	1.4054	-1.4015	1.4203	-2.7007	0.7017	-3.6761	-0.40221	-3.0167	0.82031	-0.10146	-2.1281	0.16557	-3.7141	-6.0005	-2.4097	-0.66383	-0.08482	-4.7665	-4.8781	-6.5325	-5.707	-11.66	-8.703	-4.3042	-2.8263	-4.8284	-5.365	-3.6704	-7.2796	-4.9839	1.3484	-2.286	-0.84454	-4.556	-6.9724	-9.0133	-4.4159
3.5995	3.1792	-3.5575	0.043853	-6.4917	-2.8682	-9.5932	5.021	-7.8858	3.6322	-1.4051	2.9496	2.1388	-4.1921	2.1007	8.7141	-0.43345	-5.8432	7.7942	4.5867	-0.24366	1.1379	-0.98149	5.6392	-2.9314	-1.1375	3.4538	-0.82973	3.6709	1.434	2.7823	5.124	0.47145	1.2634	0.88208	0.91268	6.4456	7.3594	4.3925	5.3622	-0.62029	-0.6845	-4.3837	1.3402	1.1482	2.9072	-3.2097	-0.28166	-1.6947	2.1168
-7.0823	-13.509	-8.4172	-12.845	-2.0969	-7.964	-7.4442	-9.7974	-5.1141	-5.1498	-1.9455	-4.8881	-8.463	-9.605	-9.008	-7.1374	-6.1886	-14.611	-6.5874	-1.1463	-4.2158	-9.4375	-9.972	-7.1852	-8.6065	-10.226	-12.571	-12.964	-7.0073	-8.3077	-6.6257	-9.3232	-8.1921	-5.4746	-6.4746	-3.0533	-10.363	-7.0828	-9.5081	-8.6638	-9.7979	-11.138	-6.7523	-7.4868	-8.631	-6.0623	-5.2056	-5.6989	-8.1678	-2.5104
-14.361	-15	-8.8631	-17.147	-6.824	-12.057	-9.4878	-8.2524	-8.8483	-4.8813	-6.1255	-9.0832	-15.094	-10.35	-8.4094	-15.255	-11.082	-19.359	-11.436	-9.9535	-12.559	-11.194	-7.9389	-10.101	-15.063	-8.8702	-10.747	-7.9978	-9.6339	-20.259	-9.605	-15.028	-8.0637	-10.843	-6.9663	-9.4538	-13.414	-12.972	-12.506	-15.965	-12.362	-15.038	-6.7836	-13.793	-11.846	-8.9406	-14.886	-12.145	-10.07	-14.509
5.4992	-0.12187	-0.25484	0.95808	5.6058	7.9816	-1.3011	7.5869	-1.0388	-4.086	-1.6003	0.15188	7.9196	3.637	-1.5171	1.5444	-1.345	0.089427	-2.7332	1.4125	4.4531	-2.1067	4.0548	-0.003237	0.56316	0.92465	0.51965	1.0673	1.8664	-1.8415	-1.8175	-1.3538	4.6836	1.4059	-3.9252	4.566	-1.2641	-2.4866	2.3747	4.3771	2.6653	0.094567	3.279	-1.8804	6.3715	-1.116	-0.26521	3.1602	2.7758	1.0657
-3.4087	-17.275	-6.7238	-12.488	-1.8287	-6.7836	-8.8927	-11.802	-10.195	-15.125	-6.2676	-8.0782	-8.4077	-13.465	-7.0116	-9.9046	-13.164	-5.1518	-3.1991	-12.372	-2.5581	-7.4964	-10.919	-9.155	-6.2574	-10.162	-3.548	-8.3504	-7.2286	-13.744	-9.0621	-7.9699	-9.6919	-10.639	-12.904	-7.969	-11.645	-6.676	-11.341	-5.6837	-15.168	-12.147	-8.4341	-5.9306	-8.1475	-9.2505	-9.0552	-8.9435	-11.315	-7.8087
-5.5824	-4.95	-3.4545	-4.816	-9.7864	-1.4533	-2.7093	-9.4025	-5.3418	-4.2314	-6.8194	4.1797	-11.712	-4.4623	2.7406	-8.2247	2.7923	-4.2274	0.12183	-2.3228	-7.2811	-4.673	-1.357	-1.3318	-0.84464	-8.5088	-5.9993	-8.009	-0.19375	0.07154	-7.1523	-11.203	-4.2843	-9.8394	-10.893	-6.9111	-0.037067	0.15972	-4.0986	-2.4297	-6.002	-1.1227	-4.631	-3.5433	2.2622	3.4612	-0.53334	-6.4861	-3.9222	-4.4187
-12.934	-10.556	-8.9537	-18.779	-13.961	-11.319	-12.885	-13.817	-11.693	-19.067	-12.165	-15.187	-15.408	-14.082	-18.337	-13.942	-8.8729	-3.6793	-9.2502	-10.601	-6.4218	-16.524	-18.247	-12.824	-17.083	-11.162	-21.149	-17.293	-15.961	-12.286	-6.0631	-20.479	-12.584	-10.982	-13.443	-8.7449	-12.96	-13.819	-9.3359	-14.738	-8.7232	-13.903	-17.527	-10.297	-10.596	-7.6689	-12.84	-11.294	-11.842	-14.237
-7.4733	-2.7053	-4.1028	-3.9662	-12.996	-7.8193	-7.5925	-6.8893	-8.8168	-8.7565	-8.1969	-7.7717	-11.169	-2.5343	-6.2155	-9.5183	0.48346	-0.77226	-6.2374	-4.9742	-2.387	-13.181	-6.1904	-3.0172	-10.237	-12.787	-4.5741	-7.678	-0.38317	-6.5706	-12.012	-6.1859	-8.5612	-9.8621	-0.044186	-2.7556	-4.8744	-8.6854	-4.48	-12.639	-10.022	-6.5075	2.1017	-9.3885	-6.3806	-3.777	-8.7094	-10.45	-12.945	-5.8951
-7.3084	-8.2672	-8.7112	-6.0558	-8.0691	-4.4607	-9.7701	-11.853	-14.794	-9.7307	-8.7317	-4.181	-8.0252	-11.096	-9.3739	-5.8386	-11.895	-10.431	-4.6715	-7.2386	-9.3754	-13.151	-5.2492	-4.1532	-9.5079	-14.63	-15.028	-11.682	-2.8769	-4.8811	-14.032	-5.8815	-11.108	-6.2926	-12.796	-11.986	-9.3359	-12.239	-12.695	-4.521	-6.5714	-10.987	-7.0949	-11.32	-7.3623	-5.8009	-8.3589	-6.9075	-12.412	-6.9856
-9.6358	-8.9927	-4.7553	-0.21054	-0.73584	-2.8867	-1.3149	-3.7598	-4.1921	-9.1013	-10.165	-6.3026	-8.6672	0.62524	-8.964	-8.4888	-11.005	-9.361	-8.3186	-7.2218	-14.507	-5.4961	-7.6138	-12.773	-2.0743	-6.5897	-8.3831	-3.7579	-4.0045	-6.9572	-3.1285	-3.1758	-6.9844	-2.797	-9.2283	-8.8609	-1.2071	-7.1336	-9.62	-10.084	-10.707	-1.1034	-4.2038	-4.3259	-6.399	-7.2091	-3.7686	-8.626	-7.9914	-7.2996
-1.2787	-6.6928	2.2869	1.9828	-2.4014	1.4191	-2.91	-8.6413	-0.9866	-3.404	1.68	-1.7096	-2.8793	-10.006	-2.2084	0.13622	0.3505	-7.044	-0.17576	1.7036	3.5054	-3.3143	-4.2112	0.5613	-2.0327	1.7945	-8.1752	-0.041221	-1.6161	-4.3788	0.29075	-3.6009	-0.32762	-3.9614	-6.2322	-1.6427	1.7257	-2.0129	-1.6623	-4.2368	-4.348	-1.1593	-10.583	-0.91194	2.112	-2.3318	5.4478	-7.9788	1.7428	3.1168
8.0285	12.389	6.2833	7.3255	1.3392	6.6327	4.4441	10.848	10.662	12.256	7.8149	7.2788	6.9525	7.4956	6.8491	3.6436	1.8718	13.378	10.174	6.2954	5.3788	9.5419	5.3886	9.6116	7.5623	6.2874	11.511	7.8363	14.57	7.893	10.768	12.955	4.2582	4.1807	4.5146	8.4529	9.3924	6.9533	7.639	6.2478	6.0925	8.8208	6.9454	9.575	7.0082	5.4885	9.6339	6.4184	6.543	8.2408
1.1285	-5.7783	-3.981	-2.9158	-8.3948	2.3238	-5.3656	-7.1308	-5.258	0.66392	2.4085	-1.4626	-4.1334	-3.2586	-2.1906	-4.5745	-4.3663	-3.8516	-2.5522	-5.6541	-5.1995	-3.1975	-5.0535	-2.8388	-1.3303	-1.3111	-4.9156	-4.446	-0.44908	-10.938	-8.692	-6.1393	-4.7569	-0.52818	-9.437	-3.1603	-2.2995	-7.6541	-7.5263	-1.8415	-3.4645	-1.6349	-4.8742	-3.0608	4.027	-0.97136	1.7714	0.50606	-4.296	-5.1937
-0.045794	0.46661	1.5759	-5.0437	-1.73	-2.8756	-1.8691	-0.73838	-0.35673	-3.6185	-2.812	-5.4856	-1.8228	-6.57	-1.2099	-4.604	-2.1389	0.13215	-0.39352	5.7107	-2.8624	-8.7021	-0.53083	-9.1603	-4.9326	1.1997	-2.4845	0.40419	0.45672	3.035	5.2279	0.021629	-1.4594	-2.6733	-3.2998	1.0963	-0.21533	-6.5771	-4.2715	-3.1757	-2.4907	-8.0774	-2.4521	-2.3556	-2.7727	5.1994	8.2295	2.538	-4.1417	-3.4333
-6.3395	1.5111	-9.5961	-11.144	-3.9087	-8.1881	-6.1594	-5.4845	-4.2994	-5.1321	-5.8165	-2.6901	-10.901	-8.4832	-4.0373	-3.0853	-11.859	-11.343	-6.4316	-10.589	-9.2559	-6.6331	-1.7294	-8.862	-6.394	-2.2697	-8.2762	-6.5331	-7.0263	-10.205	-5.1544	-7.499	-7.4816	-6.7338	-9.1731	-0.54106	-10.485	-6.9187	-11.76	-4.2544	-7.7741	-10.912	-6.7449	-2.4481	-6.7213	-7.5403	-9.5387	-5.9299	-6.7577	-10.882
-3.0855	-4.6215	-1.493	-0.20274	1.3653	-4.6837	1.0255	-2.0093	-1.5049	-7.24	-7.281	-2.1925	0.30731	-0.14343	-2.8071	-3.8807	0.067605	0.32907	2.4357	-3.8105	0.1298	0.41313	-7.053	-5.6938	1.1197	-5.3638	0.034431	6.2668	-8.9313	4.2634	-8.7324	-0.99429	-1.0322	-4.2075	-1.8773	-5.3428	-1.5967	-3.9795	0.21495	-3.4835	6.5778	-1.2834	-2.3525	1.8619	-0.79961	-3.5075	1.3399	-3.1606	-6.2564	1.8308
-1.2894	-0.50158	-2.4366	3.4959	-3.9462	-4.464	-8.2816	4.7167	1.0427	2.5471	0.38344	4.8136	2.0185	4.9047	0.41046	-2.9178	-0.73354	-3.1097	-0.43119	-2.1109	-3.2962	0.34781	4.0258	-5.4934	-2.2086	-5.8664	-7.2596	-3.8481	-2.8273	-3.9617	0.69279	-3.6163	-8.9079	-3.4365	-8.1171	0.63281	-2.2354	-5.832	-2.2586	2.3768	-3.3715	2.1813	-5.0469	2.1259	-9.1115	1.7651	-7.6535	4.215	-6.6727	2.7616
-12.189	-10.517	-14.063	-19.902	-19.711	-13.202	-17.801	-12.763	-13.795	-10.797	-22.073	-13.559	-9.8193	-12.95	-13.797	-19.034	-14.516	-14.981	-21.518	-11.961	-18.278	-13.387	-18.553	-14.457	-15.929	-14.144	-11.479	-15.318	-14.851	-15.256	-20.404	-11.102	-14.794	-9.0903	-14.502	-8.1051	-6.1832	-5.4885	-9.6758	-13.716	-15.193	-16.69	-11.727	-8.1806	-15.389	-15.694	-16.845	-16.534	-16.322	-14.92
7.9648	-6.584	2.5847	2.9729	-2.064	1.8226	-1.2357	0.76174	-2.8962	-1.9026	4.203	3.1528	1.8252	3.1516	1.2581	4.994	-0.96692	-1.7241	2.7429	-0.17348	1.7266	4.0408	5.653	-2.6908	3.6603	-4.503	2.0832	0.89241	-0.80535	-2.6847	3.0522	-1.1095	3.2743	1.8282	0.47122	-2.3933	1.7092	-10.921	1.2693	-2.1126	-4.3155	3.4969	1.9275	-5.8552	0.54293	-2.774	0.30972	-5.1704	4.8337	-0.52511
-7.5198	-0.48419	-7.4794	-0.67307	1.7518	-6.3121	-1.3996	-10.249	-7.7922	-0.95549	-14.747	-2.8506	-12.78	-9.8232	-0.87196	2.9275	-5.5292	-9.8305	-4.2717	1.5633	-6.2412	-3.0599	1.129	-7.5758	-9.6479	-4.213	-2.3693	-6.9541	-2.3761	-11.861	-1.0826	4.3551	-5.5151	-7.6882	-3.7904	-8.4703	-10.042	-3.4167	-7.6866	-11.323	-7.2102	-3.133	-0.1818	-1.7437	-4.9859	-3.1519	-3.5391	-2.708	-5.4773	0.74452
-0.52484	-6.6059	-11.103	-2.2328	-5.0522	-3.1493	-4.2882	-9.6787	-10.566	-7.664	-5.1689	-6.2058	-8.7819	-9.2995	-7.8698	-4.04	-7.9534	-4.8158	-5.7919	-12.396	-9.2757	-13.628	-5.0665	-0.1424	-11.861	-4.3846	-9.2302	-8.1215	-10.001	-8.6089	-16.105	-11.429	-0.85186	-11.968	-7.0599	-2.288	-6.0566	-0.95331	-8.1186	-6.0376	-0.13975	-3.9778	-4.0063	-1.3853	-8.2597	-5.2927	-4.3915	-7.9497	0.10839	-6.0098
-0.65707	-1.2191	1.295	0.70589	3.5527	2.6477	-0.61889	-0.85555	-0.57351	3.2701	-5.7223	5.2404	6.6462	-5.0616	-3.6171	6.7108	-5.5295	-3.5733	1.2409	0.082581	-1.8309	3.0321	0.14053	0.34212	-2.8869	3.9079	-4.2495	-2.4945	-6.7157	-0.047003	-1.6066	-4.1987	-2.8743	3.2488	-2.0305	-8.2584	-7.9325	1.4338	1.8602	1.4302	0.49856	2.2334	2.0926	6.0872	1.2053	1.1035	6.0534	-1.4424	1.9141	9.1202
11.075	7.0739	11.351	11.539	14.963	13.188	0.79227	11.626	11.817	11.204	6.5435	3.8234	6.5257	19.787	9.2034	15.287	8.7527	7.2625	6.861	9.8979	14.936	12.007	11.444	7.4101	10.859	7.2636	9.9728	-0.31036	11.029	4.3129	7.4583	8.696	9.0328	1.0857	9.8072	9.2459	1.2289	4.8866	4.5785	12.574	10.128	6.5064	15.058	12.327	7.3479	5.6976	12.854	13.878	9.4747	9.3031
-2.9261	-6.8868	-12.196	-7.7429	-9.0944	-4.1235	-2.7836	0.10133	-11.037	-8.9361	-5.8944	-3.7313	-8.5988	-3.574	-2.8463	-2.5046	-4.289	-4.4078	-8.0432	-7.789	-1.9799	-10.256	-9.1814	-1.4522	-6.1127	-0.1421	-11.238	-0.21495	-14.101	-4.6133	-6.4066	-5.9988	-0.27705	-5.2479	-3.7887	0.52016	-4.169	-6.4805	-1.6586	-10.675	0.66277	-9.0803	-5.6676	-3.7389	-8.164	-7.4892	-5.2179	-7.2812	-4.0348	-5.1325
-7.3283	-9.282	-7.2294	-8.8513	-17.869	-11.481	-18.839	-6.4837	-11.993	-16.52	-15.785	-9.8156	-15.792	-16.128	-9.2362	-13.42	-12.68	-15.264	-8.3463	-8.655	-14.925	-5.8475	-13.157	-4.7608	-9.4046	-16.11	-1.3427	-18.664	-13.784	-14.353	-7.4336	-11.96	-9.2679	-3.3654	-11.749	-8.5812	-11.301	-11.064	-18.294	-13.288	-13.371	-8.314	-6.635	-7.5893	-11.334	-6.8668	-9.7765	-15.712	-10.834	-10.047
-11.454	-11.785	-15.243	-9.233	-9.2985	-5.9871	-14.905	-6.8237	-11.906	-12.73	-6.2448	-13.005	-6.2632	-15.317	-3.8805	-13.906	-11.505	-16.437	-4.3769	-13.009	-9.5422	-12.132	-10.263	-18.145	-11.304	-7.6696	-12.111	-14.372	-9.4154	-5.3879	-12.249	-13.93	-16.056	-12.557	-8.8241	-7.0638	-10.244	-14.707	-9.9693	-13.45	-13.736	-6.7525	-12.774	-16.66	-19.165	-13.02	-5.2621	-15.996	-14.521	-16.423
-5.1873	-12.776	-7.5045	-3.5963	-6.115	-9.9343	-3.5486	-4.9499	-9.9925	-7.7417	-10.71	-5.2506	-6.6301	-9.7262	-8.019	-12.114	-7.2737	-8.5134	-14.349	-12.413	-6.8817	-9.1003	-8.7186	-9.454	-7.0132	-12.729	-8.708	-12.884	-14.901	-1.6433	-4.0562	-11.081	-7.7182	-5.939	-4.2829	-7.1282	-5.9295	-11.764	-9.2673	-6.4456	-11.15	-5.5317	-15.724	-4.6291	-8.5411	-6.5489	-14.886	-2.2617	-10.454	-11.137
0.23361	-2.5689	-6.4278	-4.5746	0.11451	-2.239	-4.6376	-1.2024	0.07873	-6.3902	-0.71186	-8.5881	-4.0706	2.3397	-3.5012	-1.7632	-4.6997	-3.2657	2.2794	1.4801	1.7207	1.3905	-5.3835	2.1133	-2.2389	-2.2621	0.25081	-3.265	0.43427	-1.962	0.31484	-7.4733	-2.5344	-2.4194	3.7927	0.55823	-2.4263	1.7255	-0.63889	-0.85964	-9.5075	-4.8059	-3.3316	-8.8523	-5.0102	-7.0836	-4.7497	-0.24766	-3.2795	-0.16232
-7.3349	-9.1423	-3.5775	-4.5486	-1.5095	-4.0799	6.4834	-1.6066	-0.38827	2.398	1.8904	-2.0646	-4.9993	5.7297	-1.2549	-0.48802	-5.5089	-1.5227	-4.7902	1.623	-8.5302	-3.5777	3.1897	0.69973	0.3854	-6.6129	-5.9758	-1.3598	-3.0984	-0.6056	4.796	0.64843	3.9354	4.3261	1.7567	1.4855	8.986	7.1355	-6.795	-0.93396	0.053395	-0.62578	-1.3515	-3.3511	-1.2274	-0.15155	2.2093	-3.2126	-3.9419	-2.2249
-11.684	-12.848	-16.562	-9.5175	-12.103	-12.883	-7.9408	-12.068	-7.2868	-7.321	-12.742	-8.1919	-19.816	-11.61	-16.64	-17.533	-13.464	-11.174	-5.9954	-12.946	-13.13	-11.149	-7.638	-15.771	-7.097	-5.0109	-6.5954	-14.21	-13.2	-8.3631	-12.31	-16.284	-15.062	-7.5025	-10.373	-15.929	-12.425	-11.498	-13.043	-10.978	-17.436	-8.5143	-11.289	-11.093	-18.138	-11.561	-14.33	-7.9639	-9.4111	-9.061
-0.43669	5.7757	3.1582	0.97679	1.0654	0.49547	3.8678	-4.4417	3.6757	4.7635	-1.0164	-4.8874	-1.2527	-2.1647	-2.9666	8.5899	-1.3197	2.6565	0.5954	6.384	1.2183	-0.68942	1.7003	2.816	-1.7121	8.4239	-5.8449	5.909	6.8263	-4.2523	-2.1594	1.5609	0.78734	3.2945	1.3098	-1.2868	0.75661	4.6339	-5.1793	4.4235	4.513	3.4733	5.4238	1.1417	2.1543	1.5942	0.21086	5.0786	2.7427	-0.58321
4.4694	6.9875	4.0075	7.5119	0.024714	8.8127	6.3646	5.4136	2.1718	2.6816	7.5961	7.5202	9.3819	9.6449	4.9762	11.675	-1.1724	9.693	2.8375	7.3005	15.057	6.6274	8.0456	6.7596	2.9177	9.7136	10.261	4.6366	8.8957	12.625	0.49471	6.2388	6.6187	8.9264	15.816	4.5341	10.439	3.4086	3.4263	6.982	3.61	6.0351	10.034	0.042936	4.0028	8.2879	0.79538	7.2405	8.3387	7.0135
-6.659	-4.4425	-0.48422	-9.4606	-4.5791	2.6347	-1.6815	-9.29	-8.6909	0.75577	-1.7168	-4.9666	-1.0024	-1.6625	-2.3918	-3.6001	-2.3999	1.9628	-4.0067	-6.7838	5.4818	-4.7059	-4.2352	-4.3463	2.3455	3.2444	-3.0244	-5.6461	2.4351	-5.5118	-3.8263	-2.7843	-0.22416	-7.6038	-2.2866	-2.1226	-2.412	-5.4008	-8.3298	-1.1504	-8.5602	-4.482	-3.0514	-2.8074	-7.238	-0.34039	-0.53315	-1.8044	-5.8383	-3.1294
-1.4812	-3.3854	6.2293	-2.7297	-3.0137	-3.5312	-3.1407	-7.3384	-5.8602	0.99384	-1.1074	-7.855	1.0457	-0.54633	9.0762	-2.5788	-3.5451	1.3056	-6.5809	-2.5765	-10.415	-9.0572	-3.605	-2.1261	-1.8596	3.8449	0.12222	0.77552	0.6459	-7.096	0.27793	1.4204	2.7048	-2.1588	0.080606	-5.6954	-4.0616	1.4216	-5.0174	-3.0646	-3.4556	4.7033	-1.5746	-2.6654	-4.6323	0.18809	-6.5867	2.3127	0.79	-1.7268
-7.4301	-15.135	-6.5511	-11.753	-11.558	-9.7147	-10.002	-7.4901	-9.1405	-9.5334	-5.8612	-13.495	-15.254	-9.1846	-8.452	-8.8062	-8.1014	-11.991	-15.688	-12.539	-10.665	-14.269	-8.5018	-8.8307	-6.2156	-11.169	-8.4564	-12.381	-13.436	-13.174	-11.341	-11.56	-12.823	-9.8987	-11.143	-9.4831	-6.1139	-11.991	-9.0926	-4.3406	-10.843	-18.969	-13.158	-7.4926	-11.374	-11.668	-10.659	-5.5937	-8.3261	-12.666
-8.2178	-9.8278	-16.81	-11.714	-13.076	-11.838	-5.2482	-13.666	-9.4486	-7.4607	-11.008	-4.9578	-17.902	-10.124	-2.6975	-8.819	-6.3126	-5.9667	-14.743	-9.5544	-13.001	-8.4531	-12.233	-11.071	-14.986	-10.276	-11.37	-12.509	-9.9873	-14.681	-9.7809	-8.6043	-14.133	-4.0803	-13.39	-9.0779	-10.581	-7.8921	-9.7403	-9.7707	-9.9308	-14.897	-8.9373	-6.9021	-10.77	-0.54368	-8.6988	-16.378	-7.2726	-6.8958
-9.6236	-9.6199	-16.476	-7.9898	-4.0989	-14.206	-16.935	-15.614	-12.476	-11.706	-7.1699	-12.951	-19.236	-15.761	-7.3294	-21.761	-13.174	-12.267	-17.954	-12.374	-11.941	-11.509	-12.787	-19.673	-14.576	-9.8339	-11.678	-18.406	-12.06	-10.946	-12.786	-17.42	-8.6325	-18.046	-9.3434	-9.8087	-5.3527	-15.883	-16.893	-20.583	-13.838	-23.445	-15.546	-13.241	-11.373	-12.738	-14.654	-13.044	-7.2506	-11.999
1.4536	-6.4236	-6.838	-6.2214	-6.0674	-1.8902	1.5635	-2.2081	-4.0643	2.0321	2.4739	0.54456	-1.3864	-10.415	-7.1223	-5.2515	1.0149	0.22046	-4.5194	-3.8769	-3.1444	-2.9937	-8.7134	-8.4534	0.36314	-12.121	-1.0309	-3.6405	1.1967	-1.1809	3.6822	-2.851	-5.2612	-7.856	-6.6003	-4.2484	-2.6793	-8.6033	-0.1961	0.79552	-0.33714	0.55987	-4.271	-3.4776	5.7795	5.8906	-4.1466	0.09468	0.78648	-3.1542
-19.938	-18.478	-20.118	-17.809	-28.456	-25.361	-18.735	-18.633	-20.003	-12.661	-16.746	-19.186	-25.357	-21.602	-22.147	-17.611	-23.883	-17.841	-20.483	-20.789	-16.956	-21.192	-23.598	-23.327	-19.307	-20.678	-18.801	-22.789	-18.67	-25.744	-17.683	-21.83	-18.356	-18.12	-18.654	-24.989	-21.448	-25.685	-23.421	-19.736	-15.432	-23.483	-23.214	-18.522	-16.592	-21.45	-23.455	-22.845	-18.048	-21.527
3.309	-8.3634	-6.9128	-10.341	-5.4514	-8.4932	2.1233	-9.1564	-8.5274	-3.4799	-5.5317	-6.9082	-11.019	-6.8474	-7.7362	-4.1808	-6.8611	-4.1107	-7.1374	-8.2312	-12.051	-10.302	-7.8015	-4.8132	2.6014	-2.8866	-7.9016	-2.9163	-3.6975	-6.9846	-1.7811	-4.8876	-5.5984	-7.7825	-2.2275	-9.46	-4.5552	-7.9549	-7.2314	-3.9528	0.97975	-7.6315	-7.1993	-7.3923	3.57	-7.3777	-12.762	-6.1756	2.1482	-5.7636
-0.81853	-9.519	2.1487	-4.9123	-3.3017	-4.7142	-7.506	-0.63681	-5.584	-4.3531	2.5099	-4.5913	-4.2551	-2.7538	0.48399	-1.3268	-2.7746	-6.4333	-1.8167	-1.1243	-4.5707	-4.4766	-4.597	-6.8716	-7.2076	-3.3313	-4.5888	-5.913	-12.671	-2.5777	-4.593	-3.2424	-3.5572	-9.1518	-5.9045	-3.5047	-4.1952	-1.9153	-7.606	-4.7744	-1.1194	0.96034	4.3754	-1.1597	-10.049	-8.0471	1.9564	-1.9492	4.056	3.3649
-8.7914	-4.0712	-9.6778	-13.674	-10.329	-7.6633	-14.93	-4.026	-9.7456	-5.7406	-13.443	-14.532	-16.976	-10.344	-15.467	-6.5876	-13.614	-9.8424	-12.083	-7.1834	-7.0521	-12.428	-9.2779	-6.8014	-8.8095	-8.8813	-5.0654	-13.454	-7.564	-8.4233	-12.287	-14.926	-19.183	-9.7101	-18.017	-13.646	-7.1721	-10.46	-9.822	-10.082	-12.412	-5.9849	-14.416	-16.006	-5.341	-9.7991	-9.7481	-9.3686	-9.9952	-9.8263
-0.37801	-1.0172	3.8692	-4.1561	-1.5651	-2.616	-1.7626	-6.1169	-5.8252	3.8131	-0.90575	1.0435	2.0678	-8.2278	-6.0295	-0.99684	-7.6475	-7.82	-8.3224	-3.1734	-2.4232	-2.6453	-0.3626	-7.2211	-0.52554	-7.3724	1.6632	-5.7719	-2.2701	-4.8404	-3.1413	2.5809	-0.71206	-5.6032	-0.68517	4.3084	-9.4676	-5.5327	-1.5894	0.74064	-4.3772	-1.0398	-2.151	3.1105	0.9627	-5.4961	-2.1129	-0.36141	-1.1064	-0.046571
-5.3956	-6.5949	-3.1544	-7.2678	-0.93084	-6.7169	-2.9834	0.26341	-2.2473	-4.2982	-8.4885	-2.3493	-7.6983	-10.409	-1.165	-8.8269	-6.7653	-1.7288	-5.9382	-5.566	-5.6193	-4.7968	-5.2757	-12.583	-10.45	-7.5157	-2.4466	-5.936	-5.7585	-4.3339	-6.8928	-0.11752	-13.372	-0.5799	-11.419	-10.22	-6.5127	-4.4612	-0.38955	-2.6903	-5.3786	-8.4639	-13.245	-2.6038	-3.8499	-1.8102	-2.7972	-6.4823	-7.4802	-9.2099
-12.405	-14.832	-15.979	-10.636	-7.769	-7.3596	-5.3321	-8.723	-8.5502	-14.099	-6.6549	-15.338	-8.2301	-9.7888	-11.379	-1.1053	-8.6283	-5.2104	-5.2589	-6.9271	-7.3955	-2.3562	-6.3908	-5.2619	-8.2502	-13.413	-9.0564	-8.6584	-1.2269	-9.5172	-10.966	-8.3368	-15.118	-9.8754	-9.0752	-8.5416	-8.3931	-15.22	-5.975	-10.6	-4.3468	-8.1661	-5.3331	-13.853	-6.6013	-9.5561	-12.013	-9.7548	-7.6783	-13.04
-5.1314	-11.72	-6.3442	1.1778	-1.0463	-4.4242	-1.6956	4.0818	4.9737	4.0539	0.24083	3.3258	-0.58161	5.5488	-6.4151	-1.5251	-2.6088	-4.1819	1.5375	0.33735	2.1069	-1.8916	-4.677	1.0509	2.2828	0.1388	-0.40346	-1.9006	1.6582	-3.5121	-4.3339	2.1931	-1.7996	-4.7477	-2.7278	-0.55868	-11.341	1.7863	9.2738	2.0629	1.4922	-1.657	-2.0624	-1.5564	2.1959	-5.2619	2.5406	-3.5048	6.1753	-3.5628
-9.4295	-5.8098	-11.907	-10.394	-10.448	-11.146	-5.9435	-14.993	-9.2306	-11.981	-11.516	-9.8666	-10.092	-5.5923	-7.2349	-15.293	-10.291	-15.53	-17.15	-9.405	-11.627	-4.1165	-8.9398	-15.862	-14.999	-8.3378	-12.908	-11.965	-17.463	-10.328	-14.353	-13.897	-8.2105	-12.06	-2.0535	-15.877	-9.9139	-5.7716	-12.186	-6.1193	-6.7022	-16.29	-12.074	-10.28	-12.302	-18.987	-10.552	-17.722	-5.8418	-14.325
-0.1964	-4.7807	-8.9633	-6.8979	-6.7958	-14.6	-4.3756	-2.9758	-7.835	-7.0027	-6.8438	-2.3106	-6.9043	-5.7767	-1.6351	-8.0895	-0.78809	-0.76471	-4.3694	-7.4601	9.1771	3.2218	4.7268	-2.9731	-3.0458	-3.9413	-2.8872	-3.0499	-11.097	-11.39	-10.163	-6.2113	-2.6582	-9.7871	-6.3347	-6.0541	-6.8179	1.0781	-5.7011	-0.90068	-10.109	-6.135	1.7561	-4.2078	-5.9344	-7.7219	-5.9341	-3.1921	-1.0608	0.84643
-6.0558	-15.479	-16.416	-12.272	-13.899	-13.833	-11.162	-14.082	-13.178	-17.635	-13.597	-17.669	-11.666	-12.39	-10.273	-10.254	-18.382	-8.5687	-20.917	-18.925	-14.974	-17.628	-17.767	-18.926	-14.254	-16.774	-12.684	-10.752	-13.689	-15.475	-10.799	-9.2709	-15.884	-18.496	-11.802	-15.8	-11.315	-13.195	-10.198	-15.083	-11.498	-11.473	-15.936	-10.037	-17.932	-12.98	-9.2801	-10.304	-12.699	-15.29
-1.9156	-2.9936	-1.0646	2.3808	4.2903	-1.8291	1.9758	-2.455	-1.2085	2.7215	7.4885	-5.6267	-2.82	-0.39831	-0.10722	-2.9182	-3.8358	-4.2308	-1.9956	2.3076	-9.9014	-5.7061	-0.94443	-1.3282	-2.1051	-5.7696	-5.6384	-1.9068	2.9454	0.35062	-4.9556	1.3984	-2.2613	-0.30314	-0.15429	-4.944	4.7932	0.34397	0.68521	2.4933	2.9265	-0.019296	-1.0402	-1.3576	1.9389	-1.2217	3.8871	-2.7736	-5.782	-2.0668
-0.0053479	1.5188	-1.4788	3.4065	-1.0591	-1.5598	-1.5329	-7.7684	5.7028	-3.2503	-1.2355	-7.4379	1.3347	-1.3674	1.8394	0.67403	-2.5208	-1.8373	6.5292	5.2467	7.0056	-4.5092	1.0437	0.7384	0.6767	3.6775	0.35697	0.7374	2.2018	-2.2346	-1.1927	-0.48681	0.82595	6.5651	-2.5005	-0.99738	4.2542	1.9562	-1.1902	0.37967	-3.4315	-3.2218	-7.3795	-0.11574	1.8414	4.9686	4.8114	-4.7403	0.88524	6.6969
-14.746	-22.284	-23.183	-18.031	-24.976	-29.066	-15.974	-23.947	-21.566	-33.292	-18.909	-27.424	-23.593	-21.706	-23.705	-18.84	-19.328	-23.698	-21.843	-23.225	-19.812	-23.486	-29.421	-27.626	-14.915	-22.182	-19.395	-14.278	-23.845	-27.971	-24.011	-17.703	-19.588	-25.774	-25.761	-19.536	-24.072	-24.801	-24.237	-23.591	-20.183	-22.539	-24.787	-21.174	-23.582	-25.571	-25.434	-24.224	-21.947	-28.672
-0.33936	1.9719	0.95675	-4.5096	-3.2386	-1.4467	-6.7861	-0.35352	-5.8526	-5.76	-0.35196	-3.1441	1.6891	2.9904	-3.0187	-0.031534	1.4159	-1.5992	-2.2645	-2.9604	-1.1661	-2.8239	-0.025754	4.226	-1.1434	-4.9769	-3.5586	-0.83964	-2.0513	1.9097	-1.9935	-1.2689	-1.7778	2.4792	3.3275	3.663	-1.7196	-2.6466	-2.0332	0.74433	-7.4974	-0.48496	0.2266	-3.4061	-2.0634	-0.79423	-0.4105	-5.2729	-3.7892	0.21567
-14.223	-6.7879	-6.3296	-16.632	-14.119	-9.8182	-13.056	-13.497	-11.11	-9.4617	-9.8807	-11.449	-8.8099	-16.652	-16.955	-7.9899	-11.127	-12.737	-16.136	-15.198	-16.441	-16.187	-12.827	-10.75	-6.4299	-14.624	-19.118	-13.6	-15.396	-13.161	-14.631	-15.869	-15.262	-14.832	-17.6	-21.158	-12.34	-13.211	-15.614	-16.878	-11.811	-15.994	-12.722	-15.424	-13.607	-13.282	-7.4615	-7.995	-16.394	-21.037
-11.856	-18.387	-13.699	-3.3802	-11.294	-3.8413	-9.9197	-10.585	-11.402	-15.008	-11.152	-6.1166	-9.8972	-7.8496	-7.8478	-14.321	-15.855	-17.201	-12.247	-7.6142	-12.402	-5.2012	-12.94	-14.07	-11.327	-16.318	-16.69	-10.568	-18.205	-10.762	-10.148	-12.626	-13.585	-10.683	-11.805	-16.67	-11.24	-14.587	-8.1085	-9.0308	-8.2763	-9.222	-14.321	-9.7132	-14.232	-5.5116	-11.844	-18.254	-9.8789	-12.716
3.8082	9.6788	10.751	8.8801	7.765	15.053	7.4155	7.5393	3.9912	8.8109	10.825	5.2142	9.1058	3.207	10.3	2.1881	0.3493	9.4089	9.0282	11.095	6.4923	11.4	9.2411	4.7815	10.126	13.275	9.633	9.7196	8.311	9.9252	5.2289	11.477	12.059	10.155	6.7494	2.9287	10.853	9.2799	-2.3467	10.464	8.0972	4.1547	2.2584	6.0424	7.3123	9.0795	5.3644	10.917	2.4153	6.3041
-12.306	-11.988	-11.718	-14.249	-12.424	-12.28	-17.487	-15.707	-14.36	-7.1238	-15.541	-11.826	-13.522	-13.494	-19.437	-9.2517	-14.69	-17.201	-4.9289	-16.664	-15.934	-17.057	-13.546	-14.677	-18.433	-14.648	-11.432	-12.413	-12.296	-17.033	-13.994	-9.2507	-9.8258	-12.922	-10.41	-17.526	-18.66	-14.257	-12.059	-11.555	-13.057	-17.944	-12.094	-14.937	-18.012	-14.324	-16.248	-15.147	-13.789	-12.623
-3.6633	-6.7026	-1.311	5.2592	-1.7494	-2.5561	-5.2195	-5.4562	-2.6507	3.8305	-3.0253	-2.3735	-6.7126	-4.4096	-2.3836	-1.9883	-4.4333	2.7258	0.45779	3.0026	-5.168	1.7283	-1.2905	-1.24	-2.891	-0.57436	-3.5465	-0.92388	-5.4822	-10.453	0.23372	0.34843	-2.8254	-6.6363	0.13275	-3.67	-3.2792	0.16277	-2.6538	1.2154	6.6668	-5.5208	-3.9155	-4.3248	-4.3095	-3.1759	-3.5476	-0.794	-6.1036	-2.7234
-7.427	-12.829	-14.648	-14.42	-5.7803	-5.7117	-6.2083	-18.416	-9.6343	-8.58	-12.508	-2.8413	-16.98	-9.9367	-12.01	-11.979	-10.477	-15.251	-14.745	-11.812	-12.785	-14.281	-12.413	-9.2707	-16.354	-14.919	-14.217	-11.564	-18.203	-9.8127	-11.149	-14.919	-18.251	-12.223	-4.5237	-13.103	-10.767	-10.251	-5.2538	-9.1309	-8.7982	-10.222	-16.189	-12.914	-11.699	-8.2904	-17.49	-13.362	-12.855	-6.9316
-29.56	-20.189	-18.598	-28.235	-15.353	-23.502	-18.424	-17.655	-29.261	-20.027	-20.766	-21.757	-16.264	-22.733	-20.265	-19.962	-21.828	-25.797	-25.055	-17.994	-19.495	-18.632	-22.03	-23.48	-21.072	-21.592	-22.171	-17.977	-31.124	-24.959	-24.525	-25.92	-22.534	-20.483	-22.025	-11.526	-24.534	-19.059	-25.207	-21.677	-21.976	-20.642	-20.439	-25.128	-19.682	-25.512	-18.97	-20.957	-13.294	-25.581
-16.554	-23.57	-16.274	-15.172	-14.842	-8.7143	-16.929	-13.273	-9.7026	-13.861	-11.769	-13.382	-17.477	-10.35	-13.94	-15.678	-15.612	-10.069	-17.754	-13.979	-10.296	-19.554	-13.475	-15.359	-14.166	-14.785	-16.445	-17.819	-10.908	-13.233	-13.213	-13.631	-19.197	-16.307	-17.661	-12.402	-12.554	-14.305	-17.376	-16.739	-17.075	-8.496	-10.768	-12.332	-19.459	-12.181	-12.93	-15.049	-12.921	-11.666
-7.5496	-9.4124	-7.2517	-8.5268	-10.075	-16.16	-17.387	-11.058	-11.083	-14.44	-10.418	-9.4218	-6.0779	-13.404	-12.011	-11.931	-12.374	-15.218	-11.523	-12.554	-9.122	-7.4237	-9.1484	-10.984	-8.539	-10.169	-9.0286	-17.447	-13.454	-17.526	-10.2	-8.1818	-13.487	-7.579	-12.615	-14.544	-9.7221	-12.035	-11.4	-12.847	-15.095	-13.526	-15.345	-12.244	-13.716	-12.665	-6.6844	-9.891	-15.403	-9.4624
-12.988	-11.758	-6.5824	-13.094	-11.624	-8.2671	-8.8384	-13.364	-4.5178	-15.754	-9.0634	-11.505	-18.676	-11.771	-16.249	-13.979	-17.24	-14.816	-14.324	-11.553	-13.738	-19.394	-8.9083	-9.7678	-14.091	-13.042	-13.303	-10.25	-16.564	-7.5079	-13.258	-18.672	-15.256	-15.115	-9.8695	-12.39	-15.993	-11.705	-15.374	-10.76	-15.519	-15.492	-10.744	-18.028	-11.367	-15.379	-14.409	-13.889	-12.804	-10.124
7.3744	0.52877	3.4671	5.6356	5.1754	2.4669	8.5895	9.3797	3.5094	1.2926	5.0663	0.80318	3.9994	2.4569	9.1933	4.6736	4.4527	7.8571	7.3888	-0.010889	8.1808	4.3845	7.513	10.193	7.1221	8.3167	9.7848	-2.7064	5.0051	1.6805	1.6887	7.4886	4.6057	5.0736	9.0501	6.6245	8.2865	4.2898	13.378	11.944	3.3553	4.3608	2.9339	8.5692	2.8102	6.5237	6.2489	0.15101	2.7182	5.2024
3.2538	3.8934	-6.9175	1.6842	-1.4699	2.8099	-1.088	8.6753	0.47515	-4.1058	4.4742	5.9633	-2.599	-4.6732	3.2219	3.0046	-8.3235	-5.9992	-0.61461	6.5715	0.88835	1.2792	6.0044	-1.2589	0.8137	1.144	-2.2177	2.141	1.5075	-0.66751	7.2104	-3.3125	-1.0877	1.6224	7.0749	-1.4673	-2.3372	-2.2156	-0.026599	-1.9293	3.0163	1.0841	-0.0017631	-2.6654	-2.0262	-2.4884	-1.7643	-2.7396	0.18425	1.4956
-9.8067	1.346	-1.8306	-5.3125	-6.4687	4.3868	-2.4197	-2.9001	-3.6772	4.8563	-2.3743	-3.734	-1.1409	1.3619	-3.6023	1.3838	0.23427	-4.3824	-2.7508	2.3375	-1.4888	1.527	-4.7361	-0.1098	-0.78418	-3.9681	-1.079	-1.209	-1.9807	-0.31505	-0.13995	-9.5032	0.52154	-1.5209	-5.8023	-3.2322	0.13252	5.2739	0.14705	-3.4367	6.2833	2.2305	3.7842	-1.9574	-5.6468	-7.0417	-3.5829	0.65677	-1.4483	2.708
9.5304	10.445	2.3691	10.574	9.7666	5.8206	12.963	5.9311	2.8743	12.449	5.8461	12.456	-0.11173	1.969	5.9631	4.5948	9.5122	3.7511	5.165	7.7487	2.7038	3.4016	6.9164	11.94	9.6534	1.2992	7.0086	6.5118	6.6716	4.4474	10.531	8.0039	7.9948	10.045	1.7427	9.5458	9.198	4.2964	5.322	2.2684	13.523	9.654	3.2998	0.77092	7.2844	13.14	5.2916	1.1596	6.1147	4.2086
-11.517	-15.545	-17.862	-14.131	-12.639	-4.3403	-14.182	-12.738	-10.576	-13.063	-20.576	-14.573	-18.895	-12.468	-11.782	-14.093	-12.554	-13.11	-14.434	-21.292	-14.358	-15.949	-12.303	-14.063	-11.058	-17.1	-16.144	-10.461	-15.215	-3.7484	-14.022	-7.991	-17.215	-14.833	-7.0952	-14.65	-13.468	-21.675	-11.56	-16.653	-6.9214	-14.624	-16.988	-14.327	-15.11	-17.137	-11.048	-8.0378	-8.055	-17.656
-5.1311	-1.9921	-7.8325	-2.9784	-1.7414	-1.8739	-6.8204	-0.9873	3.6157	-6.922	-2.6449	-5.5698	-1.8857	0.14707	-10.728	-5.0205	-7.3057	-3.4306	-3.6539	-8.0418	-5.9325	-5.8753	-8.3133	-6.7303	-9.3407	-5.8596	-7.9819	-10.049	-5.8525	-4.3692	-5.235	-7.2643	-1.6469	-2.3553	-2.0569	-2.2348	-4.7959	-0.6249	-6.2119	-7.5698	-6.8074	-6.6498	-10.614	-1.206	-5.0498	-7.0766	-2.7059	2.3295	-10.326	-4.6546
-4.4205	-14.986	-16.157	-8.8187	-15.329	-15.601	-19.487	-17.088	-12.067	-11.752	-12.566	-17.57	-10.175	-9.9184	-14.788	-9.5773	-13.314	-7.6888	-17.489	-12.38	-11.203	-12	-14.221	-10.634	-10.986	-15.394	-13.037	-14.412	-12.87	-15.454	-6.1793	-17.568	-8.5648	-10.687	-10.564	-9.7899	-15.983	-15.005	-6.9977	-13.925	-6.039	-11.238	-13.079	-17.279	-5.6119	-15.879	-10.069	-7.2456	-11.627	-13.565
-6.8758	-0.0063051	1.7591	-8.3009	-3.7614	1.7528	-6.4799	-5.4303	-0.33489	-0.79266	-1.7331	-3.3915	-1.2017	-1.6811	-3.0796	-3.0357	-1.3003	-3.0907	-1.244	-6.1963	0.256	3.6202	-9.0757	1.4494	-4.2504	-3.7653	1.8621	-5.0796	-5.6587	-7.4808	-1.9646	-3.54	-0.77029	-0.60641	-3.3823	0.38036	3.5381	3.185	-8.2064	-4.9873	2.7918	0.13813	-2.3169	-0.088519	-0.61123	-3.0342	1.0873	-0.51446	-8.6502	-2.736
0.94582	-8.1363	3.3402	-3.682	-1.6385	-8.2703	0.075125	5.8883	-1.2917	-0.71451	-3.355	-1.7676	-2.4331	-2.992	0.60455	2.385	1.8826	-3.4895	-1.4909	-1.2954	-2.4082	-1.9474	0.54766	0.34474	-1.3092	-6.8697	-1.3639	-5.8972	-2.1484	-2.7082	2.6397	-7.838	1.2829	-8.627	-7.7946	-3.3911	2.6479	1.5334	7.1461	-2.4588	-4.782	-0.86177	-1.6371	-2.869	0.48741	-3.4907	-2.9982	-6.5784	1.2015	-3.9234
1.4436	-6.7216	-6.1792	-1.0271	-4.9837	-5.9976	-2.6457	-4.6903	-4.07	-0.5894	3.3404	-6.8384	-3.1475	-3.8963	-4.0691	-6.0204	-2.0181	0.13275	-2.2683	-0.33192	-0.66856	-2.2896	-6.124	-0.27108	2.9946	-5.0452	-7.8037	2.8521	-0.11801	0.072458	-2.5614	-7.9667	1.1612	-1.2138	-0.25327	3.8379	-3.4602	-9.1922	-1.338	-6.2063	-2.3873	-2.8506	1.87	1.0192	-0.2587	-2.1664	-4.2066	-4.4873	-4.0417	-8.8487
-17.365	-19.689	-16.6	-18.084	-13.45	-15.179	-12.415	-17.118	-10.173	-11.819	-12.944	-8.8556	-17.313	-21.008	-16.112	-9.8507	-10.966	-10.771	-15.488	-16.736	-23.911	-17.35	-15.649	-13.876	-14.759	-9.1812	-12.674	-8.1312	-17.935	-17.602	-12.058	-13.45	-6.9233	-16.468	-14.229	-14.502	-18.933	-10.633	-5.759	-10.57	-13.533	-16.794	-15.568	-11.219	-13.255	-18.362	-8.3701	-13.136	-11.785	-17.34
-7.4223	-3.3216	-3.4367	-9.7438	-10.127	-4.6116	-9.5773	-6.5602	-2.4692	-7.3767	-5.2239	-2.8949	3.9251	-9.7472	-6.0585	-5.2855	-5.687	-1.629	-7.8685	-5.2311	-14.159	-8.4964	-4.2583	-1.8623	-4.582	-5.7588	-5.1395	-12.152	-10.412	-11.062	-9.2069	-3.7011	-7.3324	-5.2101	-12.719	-4.6332	-2.0557	1.9114	-6.2167	-3.2158	-1.6654	-6.2131	0.32371	-1.432	-2.8289	-8.9758	-7.6084	-6.4887	-9.413	-8.3791
3.5117	8.367	5.2085	4.9032	2.5086	10.451	12.299	3.9399	10.471	8.1952	5.6744	5.8205	8.511	6.213	7.2798	3.0749	8.0755	-1.0608	6.9612	5.139	4.8201	1.7197	12.149	7.945	5.3796	9.2915	8.6518	11.035	3.9339	7.4086	12.222	10.45	12.622	11.298	3.6004	7.2445	9.4372	4.2378	4.8752	3.7498	9.3892	4.2387	7.9809	6.3228	7.7421	5.7753	6.3738	4.8849	12.5	8.8784
-7.8278	-15.111	-14.253	-12.173	-10.318	-9.8221	-8.4548	-8.3377	-6.8947	-10.999	-10.038	-11.643	-16.336	-12.585	-14.982	-9.1439	-14.435	-9.7367	-13.22	-1.1249	-9.4522	-10.013	-8.4186	-13.244	-6.4166	-7.9982	-6.903	-9.5798	-10.36	-11.612	-13.779	-10.434	-10.223	-12.51	-13.878	-11.461	-7.0897	-12.751	-6.4286	-12.18	-10.972	-16.691	-14.011	-5.2194	-2.9518	-12.859	-1.3861	-9.9038	-14.228	-7.8324
-8.2458	-4.64	-6.3972	-10.226	-14.993	-17.576	-14.47	-8.0283	-12.111	-7.4077	-7.2154	-8.3179	-13.714	-4.6895	-13.808	-8.0473	-15.533	-3.7203	-9.4902	-12.681	-9.483	-7.6148	-7.229	-8.3563	-12.676	-8.4993	-12.256	-16.26	-6.2868	-10.069	-17.949	-14.93	-6.7777	-14.816	-10.514	-9.1549	-15.572	-15.929	-11.281	-13.034	-8.7425	-17.64	-9.4685	-12.291	-9.9248	-10.113	-12.479	-11.489	-12.666	-7.2111
0.42736	3.2505	-6.1016	-2.5289	-1.2887	5.6024	2.5485	0.44197	-8.0673	-3.2363	0.91086	-4.2512	1.5906	-1.7274	-5.4143	-2.7958	-6.8025	1.1973	-1.3787	-2.3501	0.066974	-1.8603	-7.6886	4.4208	-4.1656	4.0875	0.22399	-0.61561	-1.3171	-0.18051	1.6855	-4.8386	-1.6229	1.6562	-3.4198	1.0047	-6.1793	-0.94925	3.469	-6.3857	-1.0187	-0.36295	-1.5369	-4.7789	-0.93679	-3.289	-3.5074	-1.3225	-7.1288	-3.7684
-7.3923	-6.0938	-1.6355	-8.2515	-3.9994	-5.6479	-6.349	-6.9958	-1.1706	-3.7163	-8.8539	2.9055	-8.1804	-4.8803	5.8174	-6.1589	-5.157	-1.6447	0.43506	-3.7629	1.9274	-4.2493	-6.3748	-4.0467	-2.83	-5.407	-4.0812	-3.352	-2.7398	-7.8099	-2.0225	-2.2627	-1.3115	-6.6328	-5.0174	-4.1605	-0.66082	-2.3092	-6.5849	2.4713	-7.5662	-0.53076	2.4571	-8.193	-3.2016	-3.4717	-6.6762	-1.8166	-2.9129	-2.0856
-4.7345	5.3521	-5.369	-0.91083	-11.23	2.7045	6.1461	2.5708	1.343	-5.7171	-2.77	-2.1472	1.5669	-1.9344	7.7342	-1.4964	-0.6471	-1.3615	-1.7531	-4.8618	-0.35483	-1.2823	-0.22394	5.0478	-4.1947	1.5724	9.6039	-6.215	0.0036284	-0.30557	3.3402	3.5051	2.8723	5.4491	-2.1162	-1.6933	-4.72	-0.75061	-5.4514	7.7089	2.4749	0.64041	0.76224	-1.1333	0.56546	-0.68897	2.6391	3.0742	4.6685	-3.6495
-10.672	-15.505	-12.7	-9.0406	-17.205	-8.0423	-9.1903	-16.401	-8.1038	-13.124	-11.753	-16.995	-13.776	-11.235	-19.888	-19.324	-10.115	-10.4	-10.142	-16.432	-17.262	-16.768	-11.121	-12.393	-6.522	-17.297	-13.378	-15.126	-12.781	-15.005	-13.368	-11.918	-10.73	-16.774	-11.221	-13.35	-16.06	-10.879	-19.505	-15.572	-17.76	-15.995	-9.4651	-13.241	-16.613	-5.3104	-13.11	-10.063	-15.642	-6.9952
0.21742	2.2943	5.5783	-1.7321	4.5209	2.7529	5.0625	0.98	4.9538	3.9028	4.405	4.8111	6.706	0.7425	2.63	10.154	6.0581	5.2541	3.6073	7.4032	1.3968	-3.9664	3.2289	6.3449	-4.3042	1.7587	1.0443	2.9322	1.5471	6.2877	10.382	0.61231	7.3481	7.1299	-4.8642	4.9225	1.6411	5.3656	1.2282	7.6684	2.6909	3.7914	0.20538	7.1772	4.3114	0.66482	1.3274	8.6812	5.294	-1.4927
-14.245	-7.8392	-14.614	-17.441	-13.839	-10.348	-9.3164	-10.645	-12.715	-4.9476	-13.04	-14.412	-11.795	-14.018	-14.807	-14.572	-8.8494	-12.784	-18.458	-19.303	-13.466	-8.3653	-13.465	-9.2534	-13.277	-17.876	-11.433	-10.928	-13.522	-23.278	-16.494	-11.192	-12.988	-6.793	-12.985	-14.287	-10.984	-14.153	-19.535	-16.087	-20.018	-12.46	-15.211	-12.262	-11.828	-9.1692	-16.396	-7.0701	-10.352	-13.472
-10.874	-2.3548	-7.224	-10.59	-9.5307	-12.732	-1.6312	-1.3579	-12.611	-9.9449	-3.4	-10.146	-5.8982	-12.467	-7.0291	-7.3695	-8.8879	-7.2023	-15.626	-4.9424	-10.311	-14.576	-13.732	-7.4894	-9.1255	-13.096	-5.5494	-11.387	-1.2503	-4.7955	-16.403	-7.1372	-6.1056	-18.013	-14.453	-1.8631	-7.7882	-7.2122	-4.9668	-7.5258	-13.844	-7.9339	-9.1921	-18.069	-9.2674	-6.077	-10.793	-2.163	-3.3028	-7.196
-17.915	-5.6057	-9.7812	-20.872	-16.721	-13.415	-15.999	-16.271	-17.353	-11.111	-6.6882	-11.417	-12.688	-10.625	-11.815	-10.018	-13.86	-16.915	-12.329	-20.03	-13.055	-8.303	-7.8236	-14.926	-10.516	-12.974	-16.434	-20.147	-18.128	-9.8975	-14.248	-17.757	-15.59	-22.008	-10.812	-10.247	-14.223	-14.927	-13.138	-9.771	-17.936	-18.072	-13.721	-19.958	-19.382	-8.9088	-9.1674	-13.883	-12.042	-17.352
-10.121	-5.8635	2.1449	-1.7076	-3.7803	-4.1509	-7.5566	-3.2977	3.3417	-1.2333	-4.5322	-4.2926	-8.1749	-6.6114	-0.26014	-6.2033	-5.0972	-5.4753	-1.9152	-6.3169	-4.9346	2.2294	-2.2987	-6.3142	-0.012043	-4.6847	-3.8301	4.261	-6.6896	2.5523	-4.4175	-4.7394	0.15588	-5.4622	-10.095	-4.5912	-2.8536	-2.578	-1.8616	-4.7903	-6.1865	-2.6018	-10.48	-3.7553	-2.2024	-0.93453	2.0541	-1.0173	-2.3384	-7.3548
-8.4158	-12.094	-13.914	-10.489	-11.857	-5.1251	-13.338	-13.203	-12.062	-11.083	-13.218	-7.0976	-12.218	-17.485	-14.672	-14.895	-13.222	-12.521	-5.4692	-10.624	-16.105	-12.681	-8.4193	-15.226	-10.827	-9.4575	-12.547	-14.712	-13.867	-17.414	-14.119	-13.53	-21.745	-9.6756	-12.12	-14.472	-11.527	-16.384	-8.2311	-13.067	-15.844	-13.137	-11.344	-15.813	-11.637	-12.293	-15.333	-7.2803	-10.371	-16.918
-12.037	-18.221	-18.571	-12.557	-13.972	-18.917	-13.338	-14.19	-15.348	-15.548	-16.147	-11.386	-15.741	-10.433	-15.213	-13.461	-8.6549	-15.176	-14.653	-12.746	-8.5001	-9.1034	-13.739	-12.614	-16.24	-13.047	-14.517	-16.853	-8.8875	-9.7831	-11.996	-14.379	-14.076	-11.073	-16.441	-16.726	-20.905	-14.099	-10.635	-8.8321	-13.644	-20.312	-16.962	-9.6893	-10.152	-13.689	-14.972	-25.22	-7.1908	-13.312
6.6327	-7.498	-4.1421	-7.1164	-6.4653	-6.502	-4.4038	-1.3939	-1.9353	-4.5294	0.92274	-2.3114	-2.9627	-1.9046	2.7479	0.99029	-3.6222	-6.8805	-4.3597	-6.489	-7.3225	-4.5075	-0.97209	-4.4341	-1.4686	-3.5831	-6.655	1.3101	-3.4619	-9.1215	0.78283	-5.3793	-0.6114	-2.811	-3.9942	-1.7494	-2.8097	-2.881	-2.0779	-5.9101	-2.0262	2.4621	1.0801	-1.4247	2.1823	-1.5391	-0.99658	-2.486	-10.404	-1.4281
-15.662	-11.2	-13.97	-11.769	-4.4293	-19.915	-6.3887	-15.949	-14.994	-7.7474	-12.162	-8.6627	-9.6433	-17.997	-9.7506	-17.103	-15.497	-11.956	-20.26	-10.014	-13.033	-8.1946	-7.3969	-15.505	-9.9385	-13.603	-15.435	-16.94	-10.141	-11.293	-13.214	-15.938	-15.865	-7.4462	-11.012	-12.436	-16.507	-18.262	-19.793	-17.139	-7.6781	-14.81	-9.1381	-12.905	-9.1118	-6.6775	-18.84	-14.642	-15.029	-12.169
9.6545	3.8436	6.7564	1.3106	9.3116	8.2966	4.675	9.2702	8.9799	6.6788	3.3546	2.9075	2.122	12.667	6.1632	7.4128	7.1263	2.3141	2.6316	1.671	5.3774	8.5016	9.9896	-0.64342	4.8829	4.5566	8.0304	6.1817	6.8235	8.6216	8.1558	3.3227	3.727	2.1516	6.3305	1.9267	8.9996	9.3129	8.1272	6.7483	-0.83502	13.435	1.1734	5.5393	1.7039	1.9135	8.2416	7.8724	5.7105	-3.8626
-2.806	-6.3179	-4.1729	-0.75315	-5.334	-5.0886	-3.7644	-3.3491	5.056	-1.5958	-4.865	-8.1878	-1.5422	1.054	-0.866	-7.0935	-2.6655	-3.2377	-1.8086	-11.949	-2.9346	0.42518	-2.2571	-0.63471	-4.8555	3.562	2.9708	-4.146	-3.074	-6.4941	-6.6227	0.46677	-2.964	-3.7143	-3.3367	-4.4464	0.6407	-4.1485	-5.281	-2.3546	3.7321	-7.4645	-6.3724	-1.6044	-1.4843	-7.002	-6.5294	-0.95804	-4.5725	-9.9091
-1.5073	-9.2301	-6.0915	-9.015	-9.529	-1.6673	-10.35	-5.1661	-1.0429	-6.6845	-10.588	-3.5591	-8.9249	-8.0468	-11.615	-6.9236	-1.8852	-7.5883	-2.1603	-5.0375	-4.9864	-10.812	0.35947	-2.9688	-7.6315	-8.8303	-9.3311	-10	-6.0777	-4.5628	-0.55962	-1.408	-7.003	0.66627	-4.3908	-5.5395	-1.1812	-5.6641	-10.16	-10.306	-7.5948	-4.2899	-13.972	-6.9381	-7.9132	1.5019	-4.9233	-9.5376	-7.3722	-7.3756
-15.776	-16.427	-12.423	-18.541	-17.449	-18.264	-9.0777	-15.359	-12.738	-14.551	-15.049	-18.585	-20.787	-13.253	-6.1744	-21.104	-19.024	-9.3966	-16.552	-8.4608	-15.559	-9.5988	-11.201	-14.139	-7.2384	-15.855	-16.774	-8.4525	-12.736	-18.16	-12.486	-11.576	-18.732	-11.976	-13.797	-12.951	-7.3329	-6.9149	-8.5254	-14.53	-13.019	-8.6118	-11.522	-15.41	-8.6448	-18.011	-11.378	-17.804	-10.625	-13.488
-5.4442	-7.4656	-1.0266	-2.7233	-8.3941	-4.225	-6.8459	-6.051	-6.2198	-4.7938	-7.1753	-12.867	-0.42883	-5.5943	-7.6815	-4.5294	4.9625	-5.2269	-8.571	-6.4498	-7.7094	-7.0008	-5.9203	-7.3002	-3.5444	-0.72866	-1.8336	-6.5966	-7.0212	-1.0396	1.1832	-6.1032	-7.5519	-6.667	-15.723	3.1967	-3.3695	0.010212	-1.4412	-5.5916	-0.97767	-8.7668	-3.2814	-1.4803	-4.9377	-6.8125	-2.9459	-6.9102	-1.7371	-6.1299
-12.502	-21.257	-15.57	-7.4894	-6.7044	-5.9876	-7.4655	-12.054	-10.017	-12.265	-10.465	-12.823	-11.407	-18.29	-10.938	-9.7445	-14.778	-11.191	-4.0347	-9.1297	-9.3417	-4.1418	-7.618	-7.0183	-9.1824	-11.503	-11.53	-13.58	-6.0832	-11.591	-13.152	-15.941	-10.9	-11.404	-4.6282	-14.233	-10.995	-4.6922	-14.707	-11.083	-7.7105	-13.118	-12.823	-10.647	-4.5273	-12.577	-12.11	-14.807	-10.205	-9.9843
2.4545	-1.7015	5.4559	5.0167	7.3188	2.7447	3.0297	3.7599	10.829	8.7317	7.1504	4.5228	2.6354	12.09	6.1363	3.5776	7.4852	4.4972	5.7067	11.477	10.78	13.27	4.1783	6.141	7.2249	5.1681	9.9798	5.9592	5.2392	2.689	9.3257	6.557	10.099	7.038	2.7948	10.077	8.1206	7.376	5.2334	-0.21739	4.9419	6.8386	4.6892	8.0991	5.4815	4.481	3.6485	5.2975	12.347	4.3327
-12.656	-16.648	-12.833	-13.5	-21.455	-17.348	-14.439	-15.069	-11.285	-12.898	-4.8789	-6.1195	-12.998	-13.5	-8.1577	-19.345	-10.924	-9.1382	-9.5833	-11.103	-17.841	-11.671	-20.434	-12.933	-14.031	-14.98	-8.9055	-11.485	-13.673	-8.9416	-8.7914	-20.246	-11.806	-17.115	-11.228	-10.33	-14.022	-12.26	-15.747	-16.062	-17.464	-11.568	-13.74	-16.573	-11.677	-15.634	-13.679	-16.819	-9.1424	-12.593
0.18526	4.2045	7.8703	1.3791	0.89214	1.1511	-2.6319	9.2462	-0.83317	4.3481	5.9805	4.7856	1.9444	0.66002	6.5842	3.5604	1.9785	1.5681	-4.9827	-2.312	2.6151	3.382	-1.1072	-2.1954	8.422	3.0838	2.2751	-2.7201	-1.248	2.8017	0.48491	1.2924	2.9079	-0.85718	-0.82036	2.5773	-1.2204	5.8322	6.6554	5.6944	-5.5527	3.2884	1.4417	3.8105	2.2291	1.5258	7.8464	6.1054	-0.56898	0.18844
-20.02	-18.269	-21.553	-20.199	-19.142	-22.999	-15.246	-23.424	-25.622	-18.328	-23.389	-20.42	-18.59	-29.479	-20.628	-19.403	-19.033	-24.647	-19.273	-30.46	-18.041	-19.939	-23.508	-21.104	-24.153	-16.156	-22.505	-26.597	-21.925	-24.904	-23.742	-25.805	-22.783	-18.772	-24.491	-23.435	-22.051	-22.162	-23.337	-21.06	-24.914	-22.578	-23.21	-26.373	-23.773	-22.301	-28.516	-26.196	-26.333	-22.296
-2.7035	3.9879	-2.583	-1.8812	1.0004	3.6437	-1.9074	-2.2313	9.1656	-2.0931	-9.2938	2.6445	-2.6999	2.8858	7.7493	0.19596	0.89439	2.3451	-1.7019	-0.57233	-0.97183	3.1361	-0.53008	-9.5561	-5.706	7.6193	4.2129	-3.0847	-6.1381	4.8754	4.0443	0.056661	0.039658	-6.6861	-5.549	-2.3196	-1.6751	1.0043	-4.1381	-1.5117	-3.5296	-3.5426	3.413	-4.9104	-2.2396	-0.73728	1.1735	0.20239	-0.049967	-5.9068
5.2009	4.5584	9.6215	12.824	12.95	7.3211	15.407	5.7894	8.7501	11.642	2.7732	-0.81796	7.6214	10.681	9.6078	13.381	5.6058	1.4037	13.779	7.4234	12.136	9.6308	6.2782	8.1489	15.557	12.94	13.014	4.6625	17.492	14.692	10.538	8.6329	6.8979	12.319	6.5502	12.138	7.4263	10.936	7.7197	10.842	6.557	11.01	10.379	8.5727	8.0531	11.213	3.4273	4.6689	-0.52592	6.7064
2.534	-1.7519	4.2564	-2.6311	-4.3143	0.51095	-0.78764	0.011307	-1.5932	1.3719	2.9156	0.054894	-4.2684	-5.9748	-4.4997	1.6859	-3.3929	0.89522	3.5178	-2.9999	-1.2604	-4.9844	-4.0588	-0.94213	-1.7772	0.063229	-0.44805	-2.469	-4.8533	-3.965	-7.9982	-1.5306	-1.5921	1.8184	3.4854	-0.0053043	2.0679	-2.7476	-4.1406	-3.601	-5.0715	0.22294	-2.2162	-2.5888	2.7805	0.10908	-2.7858	-2.7021	-4.5198	-6.1277
1.4392	-0.25231	-8.4096	-1.2256	-0.7242	1.1542	-2.8937	0.18485	-3.7525	-10.944	-4.1992	-3.3225	3.5153	-4.3681	-12.286	-1.361	0.64906	2.4797	-2.9488	2.0003	-1.4509	-3.3437	-10.812	0.18995	-6.6444	0.75274	-0.31313	-10.91	3.7292	-8.8535	-4.458	-4.3526	-6.7305	-4.7959	-7.0439	0.87476	1.1755	-0.51715	-3.0927	-5.13	-3.2825	-5.1669	-1.9156	-5.663	0.28014	-3.0889	-1.8568	0.96947	-3.9711	-4.6986
2.4991	4.164	-3.3991	4.4998	5.1704	1.4393	1.5769	0.21129	-2.9735	-0.58757	1.6104	-1.6577	3.5046	-4.9916	-0.34931	4.7624	4.3669	-5.7516	1.8509	-8.2309	0.73536	1.7005	8.7085	2.5357	4.7058	-0.37422	4.9909	1.6314	5.8726	-3.3957	3.4192	1.9836	0.081733	-1.7103	-3.5457	1.6237	6.088	-4.7234	6.2328	4.6124	1.1237	4.497	2.992	2.635	4.205	2.0328	0.29101	5.7924	3.9567	2.3955
0.073677	0.61542	-1.1178	4.8597	-4.2811	2.7901	-2.4767	-1.6011	0.48778	0.81347	8.3956	-2.2317	-6.8301	5.4993	3.3828	-1.2588	2.241	1.4384	0.74114	-3.1024	0.31382	3.1304	-3.6684	-2.2024	-7.5666	-8.7349	-0.32144	5.9394	3.8089	7.9645	-2.1796	-2.3421	0.51729	-7.552	-3.4204	-3.0398	0.92267	0.086494	0.41856	4.3943	2.6057	1.6238	-4.3981	-3.9969	1.5454	-0.42403	0.5024	-4.9942	2.1081	-2.7449
-7.4302	-3.0435	-13.797	-10.897	-3.2145	-7.2739	-9.2899	-5.8201	-9.5499	-13.505	-5.5474	-14.434	-6.2877	-12.898	-6.876	-8.425	-7.3251	-6.5582	-10.086	-8.7035	-10.576	-7.4869	-7.4389	-2.9893	-13.809	-15.026	-11.646	-8.7522	-22.508	-9.1142	-4.0147	-11.739	-7.7837	-8.8307	-15.629	-12.097	-8.431	-10.722	-11.673	-6.8659	-16.277	-10.98	-4.7168	-4.7875	-13.039	-10.632	-14.714	-9.1187	-7.8103	-18.255
-6.959	-2.2062	1.0275	-5.0251	-10.337	-6.608	-4.6004	-3.0821	-6.1163	-7.035	-6.2398	-8.6527	-1.2589	-7.4175	0.92418	-11.737	-9.5514	4.6024	-11.245	-3.3227	-6.5988	-3.1407	-4.0941	-3.4328	-8.504	-5.4715	-6.127	-7.1205	-3.901	-3.7837	-11.922	-5.9898	-6.4821	-4.2855	-5.4728	-4.4072	-0.037335	-6.275	-7.8827	-2.6664	0.50728	2.3453	-6.4364	-4.4684	-7.8675	-1.6171	-6.0107	-8.7904	-4.6135	-2.0128
2.3167	-1.7881	0.97781	1.3261	2.5857	-0.099282	-7.5689	1.1833	-3.0222	-0.067346	-0.038022	-0.83181	2.0083	-2.7655	4.382	0.47335	1.4619	0.82518	2.3116	-3.4699	-2.1179	-1.9087	-3.8208	-0.084858	-5.5152	0.89203	-2.5788	-2.8296	0.93191	-4.1487	4.2332	4.6725	-4.4853	-1.4308	-0.59885	-1.5196	-4.1426	-2.1116	-2.4623	-0.78228	-1.4945	-0.40843	4.1165	-4.4024	2.0564	-6.0268	2.0635	-3.3911	-2.663	-0.84587
2.6957	-2.9914	-4.9914	0.8015	-1.9251	-0.83115	-0.23362	-0.74977	0.83473	1.3689	1.8176	3.3505	3.251	-4.3938	-5.9053	-5.1677	-2.7049	0.97846	-2.7596	0.42958	1.1302	2.0908	-3.9309	3.1527	-0.053878	0.60599	4.1725	5.6765	1.0235	3.5737	-2.6412	0.75508	-2.9571	-0.82716	-3.6524	0.92111	7.8997	-1.2669	2.051	3.1605	-7.5979	0.3405	-0.32111	-3.2612	3.9308	-4.0906	-0.21413	-1.8515	0.39945	3.6255
-18.463	-13.943	-13.975	-18.032	-17.237	-12.191	-12.901	-16.718	-16.777	-18.035	-18.948	-14.925	-7.7649	-17.167	-12.176	-7.872	-11.027	-10.882	-13.283	-11.214	-16.349	-12.967	-18.921	-10.443	-14.122	-15.278	-21.169	-10.829	-16.52	-14.16	-7.9591	-11.36	-14.028	-10.836	-22.586	-13.54	-23.523	-13.997	-10.211	-15.033	-13.679	-13.207	-10.003	-20.571	-20.81	-10.119	-15.295	-4.4846	-19.534	-16.954
8.6636	1.6584	8.9441	4.1628	7.9244	6.968	6.9377	2.0288	7.3978	4.4709	9.438	6.6307	10.5	10.533	8.7082	8.0918	7.1334	9.8245	6.799	9.4811	8.0111	1.0957	2.8232	7.9524	2.6695	12.722	1.5805	7.0825	3.5966	4.4605	3.5583	7.8518	0.94049	3	8.5857	3.3301	12.653	5.4526	8.3323	6.369	5.8599	4.202	4.4946	4.8554	11.422	6.037	2.4358	13.235	8.3545	2.2098
-1.439	1.7116	-12.594	0.17283	-6.1809	-5.9061	-4.4266	-4.9574	-10.071	-7.6861	-8.8402	-7.2985	-2.0961	-5.886	-2.9549	-1.4905	-4.9808	-2.1016	-6.8584	-8.7163	1.4684	4.0347	-1.7142	-7.4138	-1.0902	-6.444	-6.5883	1.6339	-6.1659	-2.0615	-0.8554	-8.4872	-2.04	-4.5272	-5.9253	-0.15542	-6.6372	-5.8945	-6.5127	-4.0663	-6.9183	-4.1933	-5.5844	-3.8777	-4.2457	-0.21261	-2.5054	-2.2668	-7.8598	-11.231
3.3432	-7.7117	-2.8064	-2.0086	-0.030379	-2.3592	-2.742	-2.5081	-6.2845	-1.176	-1.8601	-4.719	-3.506	5.4094	-6.0437	-6.8713	-6.6102	0.039214	0.12852	-3.1102	-1.6311	-3.1315	-5.6494	-0.64021	2.4787	-3.9315	-2.962	0.7916	-2.9855	-6.6637	0.53178	-4.9928	-1.4694	-4.5527	3.0853	-1.2874	-0.8261	-0.15728	-4.6769	-0.7329	-3.4401	-9.8773	5.3081	3.883	-2.1916	-1.261	-0.75994	-0.24784	-0.55601	1.3375
-1.6732	-8.8325	0.024155	-2.8187	-2.4292	-4.3487	-1.2284	-2.8099	-6.2012	-2.2657	-4.8153	-1.762	-6.3735	-1.9893	-2.3331	-0.79805	-2.3132	-1.8892	-13.929	-2.9108	-0.27336	-1.192	-5.7331	-4.4999	-4.1818	-3.7159	-3.9892	-3.718	-1.9836	0.51192	-5.2466	-4.0884	-6.0417	2.313	3.2281	-0.97043	-5.6754	0.84189	-4.0722	1.076	-6.3794	-3.0686	-2.7087	6.0257	-3.9807	-0.53479	-1.3008	-8.6428	0.2773	-0.89884
0.43339	1.4567	-2.8551	-4.0826	-3.558	4.8422	-2.1558	3.0861	-3.2403	-0.34809	-3.8691	-1.1923	-5.5949	-7.0549	2.1627	-6.7742	-6.2916	5.6675	0.14844	-1.8843	7.4968	-4.8091	-3.1914	-3.9531	0.62504	-3.5615	-3.9767	0.6624	-0.451	0.84775	-0.67322	-3.9706	-7.3342	4.4735	-0.48704	-3.0053	0.38535	-1.0944	-2.5224	-3.2591	-4.3757	-1.4236	-3.5934	-3.9373	-6.434	-3.8106	-3.8637	-1.1026	-2.3098	5.561
5.2685	2.0012	8.9754	7.5692	7.5505	9.5416	7.5065	7.9417	15.202	5.2421	8.4759	11.399	9.0565	7.1846	1.1772	1.0707	7.8784	0.76789	9.9222	-1.3125	8.0631	4.526	7.2887	13.395	7.187	7.1657	9.8563	4.4932	8.0161	7.5569	7.9219	6.8649	11.022	8.2163	11.106	9.3815	9.9556	9.0842	9.5806	5.9643	3.2031	-0.07318	0.051462	5.9886	7.1283	10.909	13.497	10.24	15.792	6.91
13.648	11.463	13.361	9.3394	0.54585	9.9168	14.634	2.0631	6.0516	8.6954	8.1043	4.6233	9.1556	9.7322	6.2395	13.669	-0.87172	12.416	6.8997	10.672	8.8293	7.8853	8.307	7.2681	6.4594	2.4529	7.2425	8.5311	11.133	8.7548	2.7654	11.106	-2.1993	1.5926	7.6539	12.408	0.97699	2.2935	6.4086	12.155	9.1069	4.3015	5.9564	6.3253	7.301	8.2656	9.0711	-3.2879	12.062	6.8272
-5.2774	-0.71195	-4.7438	-7.3228	-4.958	-8.5371	-7.5075	-7.5788	-5.6024	-9.8894	-3.0376	-7.4242	-4.5204	-7.5167	-9.0984	-8.4129	-7.5068	-9.9375	-7.173	-5.8678	-5.9828	-6.2903	-10.339	-4.3136	-1.7762	-2.0736	-11.611	-10.564	-2.6063	-9.0418	-7.1336	-8.6694	-11.684	-9.2417	-8.7864	-5.7665	-8.6226	-4.465	-5.3711	-9.3969	-13.427	-2.8844	-12.232	-3.828	-8.2615	-7.5423	-5.9116	-8.1412	-5.5662	-10.177
-12.905	-7.0849	-9.6593	-2.1482	-7.2925	-9.3338	-5.0953	-6.5987	-6.9376	-3.4043	-5.6647	-8.7186	-9.2409	-6.694	-7.2077	-4.0369	-4.2257	-6.4903	-3.7566	-2.6631	-11.457	-1.594	-4.1541	-5.9467	-3.2397	-2.4404	-3.7249	-7.416	-2.1322	-7.4631	-6.626	-11.135	-7.5098	-0.62371	-6.8368	-4.7787	-3.783	-3.7641	-9.0719	-9.6328	-10.793	-9.3687	-5.8119	-7.1043	-5.4375	-6.8447	-12.355	-10.308	-3.9042	1.7951
-0.24941	3.1848	-0.99073	7.0789	6.0067	2.001	3.3279	-6.0413	-1.6553	2.6765	0.66881	-1.6051	-3.4432	1.343	-5.1367	3.5275	-0.40742	2.1467	11.956	5.82	5.5345	0.4856	1.9905	1.7262	6.1486	-3.3653	2.5333	2.915	2.5126	-4.1019	-2.1076	0.092624	-0.36949	3.232	1.6658	-0.2222	2.8082	6.76	7.8556	-2.0841	2.9178	-3.7833	2.4772	-1.9365	7.1938	0.010377	-0.78018	3.1606	-0.076362	-4.0966
-5.0856	3.2468	4.0102	-3.8905	3.8213	2.1879	0.45549	0.96928	1.2592	0.17818	4.7529	1.4233	-6.2535	-2.4131	0.21694	1.8455	-0.50024	2.9104	-3.0366	-2.065	4.8131	-0.80681	3.6334	-5.0948	8.2676	3.2832	1.5333	2.3626	7.5058	-1.9321	-3.189	8.3529	1.3723	-3.257	-7.3954	-6.8212	-9.9335	1.1264	-3.177	-3.2493	0.68146	-0.77345	-2.7383	2.2088	4.607	-4.3481	-5.0353	1.9458	2.831	0.10618
-11.981	-13.301	-14.147	-8.5032	-9.1274	-16.824	-8.9297	-19.2	-9.937	-11.631	-13.875	-15.354	-8.1914	-17.87	-9.3484	-15.482	-9.1942	-14.169	-17.127	-16.576	-15.346	-17.396	-8.9065	-10.65	-6.5075	-18.45	-8.3414	-9.5581	-12.31	-13.777	-16.548	-11.74	-15.308	-16.43	-14.233	-18.682	-18.445	-12.898	-16.598	-19.392	-12.802	-12.116	-16.712	-8.1246	-7.8999	-7.8548	-20.781	-5.1536	-17.959	-12.514
4.9291	10.771	9.5106	9.2838	6.8369	3.0849	14.49	7.4288	-0.15197	12.966	2.6641	-5.4055	4.7753	11.6	4.5126	8.6025	1.1999	5.5662	5.2304	9.5346	9.1397	7.6274	7.8404	5.9509	11.625	3.888	5.4992	8.6529	9.2437	6.1624	5.4634	9.325	1.3164	2.8478	10.176	3.9525	7.3419	13.385	0.90384	0.29267	1.9515	5.7791	5.2582	7.4408	3.1179	9.3361	11.392	5.6238	0.46567	8.9725
0.6193	-4.2655	0.76643	-6.6759	-1.6702	-4.3046	-2.1862	-8.7782	-2.4838	-2.2956	-1.7355	4.7953	-1.1132	-1.5039	-4.1319	0.98764	2.7197	-7.2513	0.54956	0.37244	-0.26344	-4.9113	-5.6156	-6.4519	-5.3748	-5.3714	-0.48266	-7.3139	-3.3438	-1.1745	-1.4845	-9.8473	-0.89279	-2.1597	-6.9365	-9.363	-2.0345	-1.2974	-4.952	5.2868	-6.5263	-11.378	-1.2802	0.4217	-11.591	3.0716	-3.5755	-1.4403	-3.1328	-7.7717
-23.148	-25.532	-19.604	-18.615	-21.6	-21.67	-17.935	-24.004	-21.628	-27.849	-16.018	-28.524	-26.667	-26.15	-20.205	-27.917	-21.503	-27.556	-18.493	-20.11	-24.499	-19.639	-17.795	-25.115	-16.837	-28.253	-19.537	-20.985	-19.767	-28.465	-21.076	-23.003	-13.749	-27.927	-25.244	-25.027	-19.102	-20.889	-26.732	-21.167	-16.804	-20.548	-26.544	-19.433	-21.557	-24.55	-22.207	-21.238	-23.329	-13.937
-10.665	-8.556	-15.977	-15.355	-16.153	-9.5708	-14.766	-20.349	-9.6827	-22.946	-4.793	-18.785	-8.9774	-14.029	-10.747	-9.1858	-12.765	-8.9536	-13.806	-8.5512	-11.259	-12.305	-19.091	-16.256	-7.7301	-8.4566	-17.926	-17.661	-13.016	-12.141	-12.388	-9.9768	-16.168	-6.6906	-13.377	-14.287	-12.634	-16.203	-15.229	-15.778	-17.695	-12.569	-14.952	-11.175	-7.0709	-12.393	-10.595	-9.8282	-12.809	-14.607
2.4085	-3.0721	-0.19901	2.2742	4.2805	3.2364	3.8913	-4.8495	-4.267	-1.9362	-3.0931	-2.49	-0.8676	-7.3309	3.0982	-7.5646	-6.192	-3.8399	-4.8235	-9.0854	1.6531	-4.898	-3.336	2.2749	3.496	-1.5631	-1.6877	8.1223	-3.1061	-1.1414	1.3761	-3.43	-2.2677	1.7886	0.77543	-4.5875	4.3897	8.1083	2.1705	2.7369	5.0736	-2.6939	-4.6727	-1.1616	-0.13855	-3.794	-4.6	-2.4519	1.4813	1.4458
6.1156	8.7054	5.7079	6.4455	7.9233	9.3047	7.2649	6.802	8.2558	6.7076	6.9074	10.645	4.7055	11.482	8.6218	4.42	2.5125	10.245	6.89	8.3305	8.9367	7.8831	5.9797	12.915	10.435	6.4734	11.881	3.9626	7.6362	4.2441	10.084	9.7117	13.092	3.9204	7.3444	10.724	9.3422	6.1236	1.8549	12.298	8.8413	2.5904	8.4878	9.7642	7.8181	-1.9502	8.2255	11.718	8.5841	8.6002
-11.326	-23.068	-11.129	-12.112	-10.371	-7.5773	-11.361	-11.721	-14.466	-17	-14.707	-11.482	-14.366	-12.609	-11.228	-16.012	-16.323	-17.893	-16.304	-7.7417	-6.4822	-14.825	-12.894	-18.159	-13.245	-10.507	-17.321	-12.294	-9.2245	-11.655	-6.3688	-9.027	-13.527	-9.9657	-12.802	-10.655	-13.639	-15.479	-13.043	-8.8444	-6.6866	-16.993	-15.732	-17.617	-16.949	-11.211	-10.668	-17.96	-8.3155	-8.6845
8.5564	3.3952	10.858	-4.0747	-3.2399	6.9342	-1.4096	9.3258	-6.0702	5.5088	-1.1428	4.4376	-1.5013	1.4853	4.6118	7.6368	1.7387	0.52267	0.84291	1.2712	3.5912	1.7858	4.8337	-0.21373	-1.0259	1.0922	3.3869	0.77473	5.9027	6.2917	-4.9191	2.1746	2.1311	-1.9598	1.1607	1.6687	5.6567	0.3404	-5.0273	0.3005	6.8243	5.2195	0.78514	4.0858	1.5363	1.1622	-5.3804	3.5105	3.258	2.0501
-19.843	-27.526	-12.883	-21.978	-22.102	-19.424	-21.224	-20.058	-19.327	-23.741	-23.773	-20.204	-20.616	-19.245	-26.736	-27.034	-18.476	-21.142	-24.612	-18.123	-20.053	-17.809	-22.212	-27.15	-18.501	-18.737	-15.803	-23.167	-18.341	-14.878	-21.34	-21.938	-18.407	-18.251	-16.871	-30.941	-18.161	-21.599	-30.397	-16.863	-20.342	-26.827	-15.71	-24.109	-26.061	-17.309	-25.191	-24.801	-24.884	-27.384
11.43	6.6427	7.8181	10.427	-0.1602	9.5209	5.3836	3.9755	8.131	9.381	6.9596	6.1926	11.19	13.3	11.296	8.9478	6.0247	6.9094	1.0692	2.9977	8.3207	9.6864	10.06	8.0246	5.5589	4.4792	4.891	11.946	3.4877	1.6553	5.415	18.524	2.207	10.996	10.555	10.544	13.773	15.17	5.8172	12.692	12.383	1.3776	7.2038	10.901	7.4797	8.2146	7.7266	16.846	5.4411	13.011
-1.4486	1.5387	-3.2132	1.0203	-2.6624	1.1615	-2.3046	-4.6229	-2.764	-3.7306	-4.5787	7.3875	-4.9746	-5.5167	-5.1843	-0.16243	-8.346	-6.8076	0.61873	-1.4861	-5.7079	-8.3198	-3.5551	3.242	4.7982	4.1333	-2.204	-0.8385	3.7612	-7.441	-1.3393	1.9138	-9.1546	-0.97411	1.4492	-0.73055	0.70378	1.6821	-4.9473	-0.72614	0.52396	-0.64269	-3.3292	-2.1818	-0.82702	2.5403	-6.4358	6.1853	-4.3369	-5.2752
-6.1261	-10.991	-2.0008	2.2747	-9.6552	1.7888	-5.0178	-0.73579	-4.1208	-5.353	-0.36628	-3.7099	-6.2663	-4.5855	-3.1648	-4.7436	-5.4888	-3.4107	0.059236	-6.7458	-7.2982	-7.6856	-4.2156	-2.7913	-10.751	0.61072	1.0824	-3.662	-4.1459	-1.7968	-2.6312	-0.073038	-8.421	2.5439	-3.1752	-4.0826	-5.0123	-9.8061	1.8781	-6.1055	0.74809	-5.5759	-0.13312	-0.83256	-3.451	0.313	-7.483	-10.442	-3.6446	-2.9014
-11.743	-6.5942	-13.933	-12.9	-13.757	-8.7847	-13.084	-11.358	-14.355	-11.131	-7.2385	-8.3851	-11.642	-10.96	-11.375	-18.337	-12.36	-10.932	-4.0552	-17.864	-9.4958	-5.2067	-12.538	-17.839	-11.233	-8.0065	-14.8	-15.261	-13.053	-9.9221	-13.661	-11.969	-15.621	-10.969	-10.502	-10.05	-11.719	-10.72	-7.2239	-10.077	-13.034	-13.054	-10.875	-6.5021	-4.4262	-14.334	-14.09	-11.275	-11.275	-12.668
-13.488	-10.29	-16.673	-17.486	-13.606	-16.324	-14.473	-9.9472	-14.901	-13.244	-11.864	-16.205	-19.144	-15.795	-13.07	-11.364	-15.318	-16.269	-13.69	-7.8841	-10.199	-9.1192	-20.333	-12.527	-19.644	-20.315	-13.577	-17.535	-8.4158	-11.607	-15.425	-15.614	-14.635	-19.409	-11.27	-15.809	-17.437	-13.443	-11.679	-15.88	-23.355	-10.287	-16.604	-11.112	-15.69	-12.141	-6.4651	-17.314	-18.281	-9.2981
-11.169	-3.9777	-10.569	-7.5916	-12.431	-9.831	-12.744	-7.2469	-8.8981	-13.089	-9.8818	-13.994	-9.8667	-5.0867	-7.2876	-14.845	-6.0516	-14.39	-7.7526	-2.7186	-14.579	-12.258	-9.3563	-10.125	-9.8191	-9.985	-4.1739	-13.659	-10.601	-2.3491	-8.7727	-8.5068	-9.0143	-9.8261	-10.763	-6.504	-12.822	-9.7396	-15.046	-11.455	-6.8913	-14.457	-13.862	-10.031	-12.389	-8.5468	-10.298	-12.555	-11.256	-7.0714
-10.769	-12.118	-11.171	-13.596	-8.8765	-13.21	-5.9108	-5.2996	-8.5566	-14.063	-17.164	-8.0585	-6.7173	-8.2282	-11.288	-4.8346	-11.574	-13.353	-5.6729	-6.8887	-12.5	-12.781	-8.6761	-10.997	-13.078	-6.9242	-8.1979	-8.1696	-7.633	-8.5468	-12.077	-11.574	-5.5762	-16.606	-11.948	-9.2588	-5.1994	-12.392	-11.052	-13.638	-4.3117	-9.4523	-9.5547	-5.7936	-10.896	-13.815	-13.178	-4.5732	-4.7865	-5.8807
-3.7628	-1.5681	3.0416	-4.806	-14.047	-2.9175	-1.9495	-5.8761	-4.6635	-0.8907	-0.7512	-2.5539	-2.6482	-11.775	-2.4709	-0.99268	-12.834	-3.4935	-2.1549	-2.4205	-4.903	-1.6495	-5.9807	-1.0786	-0.38716	-3.7219	-3.7806	-5.0739	-2.8672	-2.7266	-3.1932	-3.6998	-4.8762	-3.1995	-2.4355	-9.6352	2.6742	-0.17877	-4.225	-4.6577	-3.6171	-0.95837	-3.8235	-5.8199	1.5923	-4.7725	-1.7651	-5.2902	-7.3285	4.1755
-6.2932	-8.7598	-7.6397	-3.1262	-8.0902	-12.315	1.0939	-4.7715	-3.0964	-4.8368	0.11688	-7.6217	-1.1466	-6.9959	-8.8806	-2.1688	-4.0495	-2.1759	-7.9474	-4.005	-6.783	-7.6074	-10.042	-4.673	-4.2321	-5.463	-10.391	-3.2507	-5.9039	-9.6346	-8.6767	-0.59384	-4.6675	-5.1541	-4.1034	-5.0711	-7.9692	-11.67	-0.72567	-4.4808	-2.175	-6.274	-5.3134	-5.5193	-7.1332	-7.3317	-3.5162	-4.6557	-9.8276	-2.2515
-23.241	-23.64	-25.152	-21.983	-24.768	-17.828	-19.039	-14.889	-13.156	-17.683	-19.123	-23.213	-22.246	-14.954	-18.683	-19.396	-19.486	-20.123	-25.311	-19.921	-24.308	-19.459	-19.142	-25.874	-19.427	-24.459	-21.284	-21.407	-13.815	-21.424	-22.064	-23.706	-22.317	-21.26	-21.413	-19.533	-20.795	-22.397	-16.137	-22.698	-18.627	-15.828	-27.139	-15.701	-21.98	-21.155	-19.643	-19.463	-17.152	-24.053
-1.6174	-3.7105	-4.3488	-1.1268	-11.953	-8.3128	-8.6404	-4.6518	-13.44	-4.4483	-8.0634	-5.4481	-2.4424	-9.2392	-12.378	-5.4622	-12.473	-1.601	-2.1588	-13.362	-12.136	-15.158	-5.2185	-3.3928	-10.806	-12.012	-10.102	-8.4728	-8.5226	-10.088	-6.9402	-7.1815	-7.3165	-4.9157	-11.192	-3.0771	-8.2508	-9.4279	-15.607	-10.204	-15.799	-11.89	-11.641	-8.7943	-10.635	-4.7178	-4.7795	-8.8842	-16.637	-10.463
-10.617	-14.934	-11.547	-17.015	-12.796	-13.075	-10.161	-17.427	-11.209	-17.389	-9.3163	-7.394	-12.125	-14.133	-10.46	-18.456	-15.934	-17.485	-10.244	-14.081	-19.6	-12.592	-14.542	-14.194	-17.742	-12.883	-9.4671	-16.066	-5.3729	-17.156	-13.248	-20.68	-18.191	-17.392	-13.236	-14.728	-14.745	-10.917	-10.498	-7.4055	-15.855	-12.94	-14.575	-12.187	-10.118	-19.656	-14.846	-12.288	-9.5864	-16.536
-3.337	1.1423	0.65332	-6.3484	-0.16453	-3.2541	-1.3915	1.4986	2.1821	-0.1625	7.2582	-1.9873	-1.342	-1.5747	-3.6857	3.2292	-0.66669	-1.9754	-1.2322	2.3784	-1.9281	5.0216	4.0694	3.7696	0.070156	4.0554	0.49492	4.9465	-0.43025	6.5877	3.8153	1.6212	-3.6152	2.331	-5.3049	2.6797	2.2709	-2.7424	-4.6377	0.30672	2.8538	2.4722	4.8239	0.23104	-1.297	3.1306	3.0638	3.9502	1.8148	-2.3983
-4.8317	-1.018	-2.622	-2.0026	-3.0538	-11.651	-8.5222	-9.5895	-3.039	-8.3303	0.39411	0.50714	0.98176	-0.9635	-3.9514	-8.6141	3.5611	-0.2225	-4.8206	0.56298	-5.0378	3.4747	-2.369	-2.4774	-6.845	-4.6282	-6.0033	-6.2324	1.8257	-2.2081	4.1816	1.2612	0.010355	-5.7201	2.1314	-3.9038	-4.0851	-1.2856	4.0594	-3.6499	-2.0137	-5.1874	-6.0534	-8.8227	-3.7647	-10.772	6.7098	-2.8092	-9.3864	-5.8862
5.4574	0.46199	4.4018	-0.55106	-1.7238	-3.0241	-4.6171	-2.6189	2.9634	-3.0875	-1.0154	2.4387	3.2566	5.2272	5.3387	-0.34875	-2.414	-0.97756	-1.2864	-2.8055	4.776	3.8372	0.26895	1.1463	-1.676	5.447	-1.1037	3.4926	3.121	-1.2565	3.0468	6.0624	1.8394	1.0773	0.23357	3.1904	0.30411	3.6741	0.78056	-4.8558	-4.2641	4.7933	1.9779	-1.4033	-1.5548	4.0052	1.0612	0.22527	-0.70905	-6.6789
-5.3377	-4.6193	3.2252	-5.4092	-5.0337	-5.0763	-7.0058	-3.5067	-7.2979	1.186	-12.668	-7.8699	-4.1205	-3.0618	-5.084	-6.3468	-5.6793	-4.2861	-3.0622	-0.21745	-5.9009	-2.5016	-0.82988	-0.85349	0.61339	-3.6317	-0.43922	-3.0714	-2.1454	-8.3576	1.9157	-5.7478	-2.0511	-0.3775	-5.2238	-1.2681	-5.3211	-4.3601	-2.8742	-1.4297	-6.1206	-3.5516	-5.951	-0.422	-3.2905	-3.5717	-5.6175	-10.995	-6.3458	-1.372
8.0211	7.4999	3.2017	2.1145	4.9583	3.4156	8.7744	12.28	7.1384	4.6841	0.11804	8.3388	6.6267	2.2368	3.7345	10.654	9.1114	3.2401	9.9641	9.5142	7.6322	7.9607	0.23152	3.0394	3.4712	4.7526	8.2843	7.7716	-1.0341	7.7907	-0.12201	2.8702	4.7327	1.6134	5.5929	1.8952	6.7935	7.1146	1.363	8.2134	1.8834	4.5144	2.4877	9.1124	4.0095	5.2752	-1.7741	8.3238	4.9364	4.9968
-4.5175	5.4038	5.6738	-3.7578	-2.773	5.6813	-1.3836	3.6205	2.0153	-7.325	0.73911	-2.4599	-3.1533	0.80335	-2.2054	-2.9247	1.3012	-5.4241	1.7778	0.028463	-0.38943	4.5733	2.3225	-2.9114	2.5501	-2.6397	1.8661	-0.57098	-3.0806	10.724	0.32213	6.4794	-2.3189	2.3598	7.1946	3.6332	-0.54389	7.9027	3.1064	2.6019	-1.8437	-1.8173	3.7523	-2.8775	2.3125	-1.8944	0.040518	-2.8289	-4.5448	1.3389
-25.782	-19.556	-18.668	-19.186	-16.875	-21.913	-23.069	-19.773	-16.364	-24.105	-19.09	-19.347	-20.641	-16.169	-21.495	-23.766	-19.374	-21.124	-14.941	-27.362	-15.487	-25.498	-24.753	-18.188	-20.201	-18.604	-21.446	-12.946	-22.545	-21.674	-20.85	-15.021	-19.926	-17.419	-28.322	-16.16	-22.106	-17.266	-17.272	-24.16	-20.653	-26.32	-20.181	-20.433	-26.836	-24.973	-22.818	-23.264	-24.31	-13.42
-16.089	-13.311	-16.269	-12.686	-13.299	-13.156	-8.6546	-19.428	-11.386	-10.101	-13.062	-9.1476	-10.218	-6.9521	-12.47	-14.742	-11.105	-12.965	-2.2459	-10.473	-15.006	-12.542	-10.281	-13.848	-12.892	-12.073	-9.5154	-18.13	-12.605	-11.28	-17.002	-14.737	-9.3339	-14.256	-17.533	-13.082	-12.239	-8.8776	-9.994	-12.315	-6.3507	-10.688	-13.554	-3.0625	-17.728	-11.082	-19.765	-16.263	-16.345	-5.1288
-16.195	-22.493	-15.124	-27.214	-16.551	-26.829	-27.731	-22.584	-22.603	-15.625	-21.268	-20.943	-13.879	-27.96	-21.917	-19.734	-20.991	-20.536	-18.329	-21.495	-26.03	-17.409	-25.393	-19.315	-21.415	-23.228	-23.522	-25.403	-25.027	-25.479	-16.449	-23.931	-17.261	-25.35	-23.003	-27.79	-24.011	-24.954	-19.651	-22.402	-24.822	-17.526	-25.859	-17.842	-24.137	-23.671	-21.855	-25.124	-22.329	-20.956
0.76495	-0.12212	-1.0098	0.75824	2.963	1.4478	4.2608	1.1596	-0.40987	1.1937	5.0806	0.71356	4.3817	1.5615	0.8802	7.7723	7.4829	2.9029	-4.2	1.9782	5.478	5.5536	8.0522	8.8227	-4.4172	2.22	4.7244	2.6208	9.2338	3.0441	1.3453	-2.5701	3.5797	-0.34429	7.5338	3.5092	2.7853	0.053811	3.6346	7.8205	0.051403	-5.7459	2.7792	-1.6587	3.2882	3.6074	0.58967	3.5725	-0.025579	-3.6252
-24.884	-22.976	-27.549	-21.544	-27.987	-20.607	-22.576	-18.936	-26.506	-19.1	-22.604	-22.906	-24.252	-16.318	-24.604	-19.692	-18.143	-17.438	-20.485	-19.619	-16.832	-18.43	-19.352	-24.468	-24.869	-20.964	-24.22	-17.097	-15.564	-15.703	-13.006	-18.365	-22.017	-18.185	-24.818	-21.104	-16.1	-19.953	-21.841	-22.227	-20.928	-27.273	-26.266	-24.278	-22.297	-20.822	-19.317	-21.709	-22.216	-28.728
-0.30165	-0.44244	-0.9908	-6.7039	-1.738	1.3032	-5.8688	-1.6834	-4.1078	-0.71932	-5.2822	-2.2503	-10.869	0.80644	-1.4418	-7.0986	4.6444	-5.6139	-2.8123	-3.5779	-2.008	-6.6482	-7.6738	-5.3107	-3.0604	-2.4297	-5.9318	-6.4368	-3.5132	-2.6893	0.53137	-1.9518	-2.4589	-1.6854	-1.0179	-4.4986	-3.5346	-4.0996	-1.3294	2.5989	-5.3729	2.4289	-1.797	0.8604	-3.1744	-2.358	-2.6642	-2.505	4.0928	-3.4508
-18.979	-31.57	-25.288	-23.434	-16.962	-21.102	-17.396	-23.479	-19.975	-17.662	-24.249	-26.605	-23.499	-25.027	-14.433	-22.645	-20.15	-19.687	-19.97	-18.868	-18.497	-16.846	-23.29	-15.953	-25.527	-24.013	-24.919	-24.484	-18.588	-22.415	-20.255	-15.918	-23.153	-18.507	-21.977	-16.378	-16.331	-16.678	-19.419	-18.622	-23.822	-23.374	-21.06	-22.042	-19.521	-19.674	-28.313	-18.198	-15.355	-17.611
-4.462	-3.2697	0.8625	-5.9196	1.5303	0.54354	5.7328	-1.2978	-0.10657	-1.9948	-0.84697	3.3815	4.3273	5.01	-3.5313	-4.5916	-0.39096	3.9166	2.075	5.0199	-6.3593	0.40304	2.1272	1.9651	-0.021394	-4.5637	-4.5002	1.4958	4.7041	-5.8371	8.2015	3.4093	2.3893	3.0415	-5.0087	-4.5358	-5.5808	-0.86492	1.0029	-0.20431	-3.7666	-2.6151	-1.7829	5.3008	4.6567	-3.5757	-3.9641	1.9208	4.912	1.4931
-13.396	-10.492	-12.606	-13.714	-12.472	-10.787	-10.316	-8.036	-8.855	-12.069	-9.4011	-10.255	-9.9508	-7.6429	-11.765	-9.6909	-4.9125	-9.7838	-4.8487	-10.414	-5.2829	-5.5405	-6.1782	-11.674	-1.8826	-4.2404	-8.2049	-6.9098	-7.5178	-5.6738	-12.873	-7.9416	-10.404	-11.525	-10.055	-9.1345	-6.5314	-5.9449	-11.245	-12.949	-11.751	-12.583	-11.055	-7.4313	-5.9901	-10.279	-15.26	-13.216	-4.8351	-9.577
-15.915	-11.229	-5.8099	-7.8269	-4.2778	-16.774	-16.853	-8.8528	-11.943	-13.359	-10.28	-12.151	-9.9562	-6.4747	-7.1616	-11.091	-14.095	-17.247	-17.018	-15.363	-9.4479	-10.942	-10.965	-17.542	-15.496	-11.513	-11.014	-12.004	-9.765	-11.555	-11.123	-12.896	-9.861	-10.812	-8.3719	-8.334	-18.649	-15.988	-13.776	-9.6825	-10.865	-7.3002	-13.327	-15.963	-17.803	-13.322	-15.756	-18.272	-8.041	-14.909
-1.3847	1.0599	-3.7334	4.3537	2.0208	-1.9656	-3.9112	-2.9793	-4.9707	-4.4706	-1.2941	1.029	5.3988	-2.0543	3.6266	-2.0581	-1.1902	-4.7749	-5.9842	0.013315	3.4098	0.51385	3.13	2.2474	0.79746	-5.8812	-0.52127	-0.72426	3.7144	3.4264	-1.9065	-7.4483	-2.8985	-0.89459	-3.9272	-5.3973	1.8363	-6.6503	6.0967	-0.78429	-4.66	-0.080152	-3.8781	1.7221	6.1859	-0.8488	2.6434	2.154	2.8082	2.2375
4.925	-0.41223	3.7216	5.8413	0.10241	-0.13324	-1.309	6.8744	4.31	1.8862	5.7394	1.3039	5.635	7.6477	5.5445	3.9746	0.41632	3.6788	7.9916	3.2078	4.9773	8.419	5.6606	-2.2331	4.7426	-2.1678	6.037	4.1848	2.512	9.6446	6.9521	9.0071	-6.3971	-2.4771	8.6115	6.2742	2.0982	5.1706	8.0165	7.7987	9.0768	6.4312	10.194	3.3817	9.7266	-1.2454	6.5326	3.4414	5.6332	7.6372
9.5239	10.659	11.626	5.1163	7.6568	5.5982	5.107	1.5478	0.67742	4.2998	-0.2959	2.2763	8.1008	7.5275	7.6366	2.9641	3.2713	0.63111	4.9095	10.47	7.6862	-1.5257	8.313	7.7669	4.6831	-0.77698	4.2421	4.8198	10.744	1.4255	5.5598	5.4918	4.9046	11.238	8.6764	-2.6965	6.6037	9.4065	3.5197	5.9972	0.32849	7.2503	14.218	7.327	3.0828	2.0244	3.4551	3.3999	13.916	9.3905
0.15139	1.8349	1.6773	0.40513	3.2935	-0.57798	6.5969	0.81688	3.3765	2.1987	5.941	7.1004	6.1595	0.32484	1.6924	1.7524	1.4742	4.9481	3.7644	-3.0756	-4.1948	3.7926	0.74542	1.1792	3.3294	1.551	1.9858	1.8593	1.3884	2.528	1.1164	2.8998	-4.418	5.3784	-4.821	6.6123	-2.3263	5.6314	4.8338	5.8766	1.4144	1.3711	3.039	-1.713	0.31924	-2.2882	-4.0658	-2.9348	1.9009	1.9227
1.1417	-3.9123	-3.1912	-5.0343	-5.2413	-2.6616	-7.4176	-5.4554	-1.6852	-3.3732	-10.649	-0.93072	8.1366	-2.3348	-4.2063	-1.6048	-2.4559	-0.55946	1.8241	-9.6407	1.3529	1.5006	-1.0377	-0.59085	-9.4296	0.50031	-3.331	-1.9943	-4.288	0.4001	-5.3566	4.2862	1.3715	-4.0319	1.7614	-9.8669	-2.2297	-0.46015	7.2157	-3.1185	-4.1598	-5.0981	3.3179	-0.14801	-2.5211	-4.3701	-3.6897	0.9151	-3.5579	-0.19813
-5.0971	-5.7795	0.40054	-4.4703	-11.361	-10.313	-4.368	-13.124	-4.1428	-2.8875	-2.5577	-7.7432	-2.1874	-0.31095	-7.5833	-5.719	0.56474	-2.4181	-7.9795	-7.0259	-5.164	-10.545	-3.3741	-6.7957	-1.1196	-5.7791	-3.9848	-8.4838	-6.9558	-0.63657	-6.0115	-6.2551	-4.9472	-1.0832	-12.629	-7.9003	-11.879	-5.4949	-1.7788	-6.2993	-5.7522	-8.0573	-6.3807	-5.7681	-5.2745	-4.5071	-9.4148	-8.6903	-5.7807	-8.7524
2.8985	3.3076	5.7486	2.4727	-1.1899	1.2587	-4.4269	2.1425	-2.75	-1.4786	0.52645	6.754	6.7113	3.6423	-0.34407	-0.19566	-7.3896	-3.8064	6.8831	-6.0802	6.5109	-2.6183	-2.4342	4.2311	-1.4119	8.6968	-0.69414	4.9722	-3.1179	3.6246	2.254	-1.1455	-2.7014	-0.90258	2.2145	2.5633	1.9953	-0.43588	4.3464	0.80126	0.44733	4.9986	-1.4407	3.8295	-7.2456	1.562	1.5543	-3.6853	-0.40689	2.1644
5.9913	0.91284	-0.84226	7.4415	-1.5154	-0.80153	1.2752	5.0445	1.3733	0.24903	-2.1247	-3.2884	5.6363	4.2546	-0.75618	7.1515	-0.063372	6.8428	0.35163	2.2521	1.1575	8.5214	4.0401	-7.0192	-1.0542	-3.7535	-0.50846	7.222	-3.1339	-0.88945	0.34334	7.6588	3.3361	3.4471	0.92889	2.8794	-1.6665	5.2575	1.6958	3.9962	3.3614	-0.3496	-0.25656	4.5279	4.6401	-0.33841	14.461	-4.3097	6.0261	2.649
-5.4982	-7.7829	-1.2412	-2.4675	-9.474	-4.2392	0.92363	-7.3133	0.50003	-6.9596	-3.2907	-1.7722	-6.1332	3.625	-5.9869	-8.3069	-4.1327	-3.1559	-7.3863	-9.1268	-4.7977	-4.7577	4.7196	-5.5594	-2.0962	0.55156	-5.2766	-2.0944	-7.5639	4.4903	-0.3921	-4.002	-0.45806	-9.1505	-2.6183	-4.5784	3.3702	0.073495	2.8203	-6.0694	-2.3631	0.19371	0.30027	-3.9298	-3.9978	-4.506	-11.761	-3.2697	-1.1142	-1.2409
9.873	6.6555	5.0884	7.2693	4.171	10.541	4.2274	12.214	4.5729	11.172	7.5585	6.4768	0.73885	1.8592	9.0478	10.156	3.9517	1.2418	14.029	4.4985	8.7748	9.3693	0.31785	6.7605	5.4692	5.4223	7.5205	5.9924	9.7503	1.4585	8.4838	8.832	9.0038	6.8744	5.9019	4.8906	6.7634	2.812	5.543	6.1279	10.071	9.9718	8.3115	4.0296	9.7177	8.9474	3.6133	-0.21405	1.0006	5.3426
-3.7745	-6.074	-4.3113	3.2698	-2.9612	-8.9939	2.8222	-1.0089	-0.51947	0.32482	5.7543	-0.02662	0.9003	1.6215	-0.94195	3.0404	-5.0482	5.0306	-1.3489	-1.4873	-4.3875	0.26908	-7.1633	-8.0786	1.2967	3.7229	4.7438	-2.0956	2.023	3.3208	-3.0581	-6.2484	-2.5468	2.0647	-0.29496	-8.9527	-5.7956	-4.3084	-2.7152	-6.7099	-1.6134	-0.37422	-0.77165	0.089783	3.5626	2.9309	-3.4612	0.15604	-2.0365	1.1168
-0.91655	-7.1306	-2.7127	-1.7001	-1.1472	-4.9248	-2.8317	-5.0548	-2.87	-0.7236	-0.17164	-3.8693	-3.2712	-7.8604	-1.4144	-6.5619	1.9569	-6.3805	-6.1101	-6.4081	-0.36326	-4.5382	-2.0073	-4.8886	-2.7302	-2.6187	-2.7385	-7.9349	-7.2595	-6.2938	-2.3035	4.4719	-5.6291	-8.7603	-4.554	-3.6988	-1.6941	-2.7993	-6.5293	1.5074	-5.9729	-7.6629	-3.9315	-3.0539	-0.64558	1.9724	-2.9209	-2.5382	-6.9716	-0.80245
-1.0676	-5.793	5.7887	-0.30938	-0.38219	3.8558	1.4716	3.0007	-0.5956	-0.71188	-1.3488	-5.0755	0.62501	1.3259	-2.0219	1.9367	-0.8829	-12.707	-0.23363	-6.3795	-1.0203	-4.4451	-2.7225	-5.1216	-3.8202	-1.5389	-3.61	2.9294	-3.5095	-4.3102	-1.8099	-4.0173	0.49303	-8.1886	-5.3483	-10.171	1.4341	-2.0315	-7.0065	2.5543	5.1748	4.1734	-9.4797	-1.3609	-5.8192	-6.4384	-5.8809	-5.7025	-0.6155	-6.4
-20.647	-13.668	-18.53	-10.974	-17.45	-14.598	-16.807	-15.561	-14.207	-19.16	-13.209	-14.592	-16.201	-15.989	-14.551	-21.754	-9.7962	-18.565	-14.391	-17.484	-13.53	-16.288	-18.311	-14.476	-20.713	-10.341	-16.16	-17.468	-12.041	-15.469	-12.992	-18.563	-8.8479	-11.125	-14.362	-16.109	-17.033	-11.445	-6.7215	-23.095	-14.782	-16.765	-15.886	-12.941	-8.626	-12.643	-19.897	-19.624	-14.607	-12.008
-16.141	-10.081	-9.3121	-12.778	-11.87	-10.884	-14.536	-18.661	-13.283	-16.918	-12.03	-13.197	-15.611	-12.173	-20.967	-17.423	-9.9859	-18.104	-13.768	-9.9231	-19.805	-21.758	-12.201	-15.305	-15.398	-16.522	-7.2193	-11.417	-8.129	-15.867	-9.1813	-13.706	-13.228	-12.123	-16.757	-17.6	-17.562	-17.791	-12.214	-4.2303	-11.375	-12.917	-13.296	-16.174	-10.011	-20.979	-10.183	-16.366	-10.316	-17.807
-2.9299	-0.055896	-4.077	1.6735	-10.041	-2.2615	-7.2512	3.0855	-4.0865	-2.0279	-0.4182	-5.5149	-4.07	-3.695	-4.1452	-3.2878	-3.5386	-2.1992	-7.7224	-1.46	-1.5995	-6.4492	-6.0831	-5.4954	-4.8314	-0.92266	-1.7108	-7.6149	-0.095656	2.4251	-2.0813	-5.6351	-4.1329	-1.38	0.072129	2.8458	-0.42615	-0.60957	-3.2478	-2.6857	2.5189	-2.9549	-1.1284	1.4935	-0.08787	-0.68929	-7.1105	0.27532	-4.1614	-4.7819
4.5135	0.28663	4.1202	-8.7038	1.5491	4.8406	-1.8195	0.93998	-0.28002	4.6183	1.9173	0.0047283	0.68615	1.2438	-4.9297	-2.2479	2.0626	-6.1342	8.1664	6.5837	2.6704	2.3561	-5.3718	2.743	-4.2564	0.77953	0.98023	-7.0762	6.2358	-3.6204	1.3097	-2.8221	-0.014285	4.4932	-4.1946	-5.3938	3.9341	0.82269	1.9312	6.9781	0.28001	-4.461	6.9202	-1.9252	1.3291	5.6304	3.4733	-0.74558	2.0002	1.4848
-7.2834	-9.9828	-9.0347	-16.669	-9.6273	-6.8671	-5.2908	-9.7579	-8.4712	-7.8746	-8.953	-13.137	-11.538	-7.615	-8.8256	-12.151	-12.532	-10.221	-8.1355	-10.081	-9.2242	-9.4808	-2.2754	-9.7234	-8.0057	-7.3325	-11.897	-8.1435	-6.4897	-10.097	-14.379	-13.783	-9.6352	-4.8479	-9.6843	-10.552	-4.9404	-8.4102	-10.923	-8.8061	-14.767	-12.612	-8.9723	-6.7718	-11.786	-9.3926	-10.555	-10.288	-12.079	-10.85
0.31076	1.2123	-1.7747	-0.28801	8.1281	1.4019	0.97276	-6.6948	3.3657	0.78633	2.5325	7.7713	2.1673	0.049619	2.6205	1.5754	2.3768	0.68299	2.1168	2.958	8.5259	-1.0331	3.1263	1.9424	2.9313	0.8993	-0.39002	3.7101	-4.2151	4.2976	-5.5482	1.4556	5.4152	-2.6368	5.3722	1.6521	-3.6803	-0.23781	-1.4861	1.2653	-0.93986	1.7025	0.73809	-3.8692	2.9564	0.41631	5.6364	-2.4596	4.6536	4.6204
4.7153	8.5408	-2.3583	-1.9157	4.5868	-6.8425	-1.0853	1.9981	2.1468	-0.52965	3.0977	0.55525	-5.5824	-0.74594	3.246	-5.1483	1.3796	5.0903	-0.021376	-1.6651	3.2988	-5.4442	2.2837	-6.2816	-1.908	-4.7859	-2.257	-1.0298	3.1071	-6.6014	-4.3112	2.2294	5.7957	2.8179	6.8656	-2.4158	-3.2693	1.5615	0.62021	0.45176	-3.8478	-1.9558	0.01635	-1.4931	-2.8125	0.51806	-0.77096	1.4786	5.659	-2.7701
-20.058	-34.597	-15.735	-21.428	-23.969	-18.233	-19.728	-20.366	-21.327	-19.191	-16.565	-12.095	-26.276	-21.623	-27.22	-28.212	-20.962	-24.646	-24.002	-19.817	-28.997	-20.393	-21.309	-18.957	-23.354	-16.782	-15.13	-24.484	-20.186	-26.148	-16.655	-19.147	-18.274	-17.177	-17.807	-24.265	-21.896	-20.89	-21.643	-18.935	-23.574	-24.041	-21.751	-14.715	-18.862	-26.609	-17.468	-19.834	-24.846	-22.579
-4.6567	-14.276	-10.678	-11.185	-2.5339	-8.0119	-13.913	-9.98	-11.081	-13.537	-7.5053	-7.6227	-10.958	-7.7151	-10.022	-11.562	-9.3459	-7.0231	-12.021	-6.4586	-13.041	-4.1432	-3.1546	-6.5658	-8.4704	-9.8847	-0.63864	-12.939	-10.109	-6.6107	-14.104	-7.1326	-12.662	-9.0644	-12.374	-9.947	-14.904	-10.241	-7.9482	-3.3639	-7.0567	-10.407	-11.069	-11.308	-6.7098	-8.2588	-7.5297	-12.248	-11.811	-10.329
9.1306	7.7808	7.3204	10.981	8.0455	4.7617	7.4705	4.1657	3.6944	0.57497	3.7136	5.8014	5.1442	10.168	3.957	1.3636	11.505	10.922	2.9376	9.3613	4.3029	7.575	-1.9371	7.7361	9.7689	7.3686	8.901	7.9827	3.5385	6.0873	11.781	7.6447	8.9645	7.8843	5.3848	5.7296	-1.3569	5.7095	3.027	3.8948	9.1136	6.9171	12.96	12.119	0.45251	5.4041	13.006	1.1779	3.7645	6.1237
10.724	12.884	1.9457	4.1977	6.1047	11.16	0.55039	6.8598	7.6125	1.8795	5.855	5.3822	7.005	4.7885	7.9721	6.3405	7.3743	8.118	4.9868	3.491	8.7643	7.7952	1.1669	9.1256	5.5977	4.6974	5.9553	2.0002	5.9801	2.0444	5.9676	0.32061	14.851	12.489	8.7694	0.56283	9.1088	6.7406	4.5933	4.7206	2.867	4.3265	6.9202	5.4997	7.1222	8.2855	5.1021	11.57	9.2152	4.8487
-15.168	-19.077	-14.25	-3.6971	-8.8794	-16.909	-9.7567	-15.227	-11.28	-7.7014	-16.666	-12.878	-10.573	-15.339	-18.541	-1.9332	-17.539	-16.137	-5.6061	-16.055	-9.1934	-5.3268	-8.4233	-14.162	-17.749	-8.0793	-8.9787	-10.892	-14.928	-16.356	-12.464	-10.3	-9.0965	-15.316	-13.227	-15.066	-11.648	-4.899	-14.872	-8.0389	-11.535	-7.1945	-12.175	-12.732	-17.836	-12.292	-8.198	-18.243	-11.597	-13.548
-5.5438	-3.8983	-0.93027	-1.6139	-2.7934	0.72934	-1.8896	-7.3097	-3.1845	-4.1568	6.076	1.6653	-8.7221	4.0812	-1.5663	-2.6411	-0.68714	1.1461	2.1538	-1.2124	-1.3421	-3.1815	1.8026	0.82791	4.1073	-8.069	1.6688	1.5741	-4.4717	-0.26475	-8.2516	-5.3811	-2.0591	0.036022	0.77978	0.68168	-5.0531	0.74367	0.6546	0.63883	-1.9296	1.326	-2.2135	-3.8485	-6.8976	-5.1741	3.3974	1.5715	0.96614	1.6765
7.9469	-6.7912	-6.612	2.8031	4.5802	2.5669	2.046	-0.18343	11.308	6.2119	1.0704	5.4486	-0.15783	7.5784	4.4747	5.2781	1.3501	8.3764	-0.34117	7.4319	8.0086	4.6584	-1.0508	2.8149	2.9024	-0.86567	-0.52272	11.009	9.9095	-0.53772	7.8784	9.004	-1.8001	3.5768	7.8728	1.5955	-3.882	0.66825	6.4967	0.47228	3.8666	2.26	0.45854	6.8511	-3.9104	4.8793	1.7795	1.0114	8.1416	4.3786
-4.2955	-6.688	-0.6352	-3.5091	1.3757	-0.69163	-1.7691	0.22096	2.1139	-4.6296	2.1073	-4.787	2.6173	-0.16417	3.5671	-3.7832	-0.66916	-3.7543	-2.2963	1.044	-6.8547	-4.4725	-2.3731	0.91244	-3.122	-7.6497	-0.63465	-2.3011	0.52521	-7.9169	-5.6514	1.2868	-5.931	-3.1628	1.7867	-4.7828	0.14382	-2.5579	-1.7948	-4.21	0.86761	-1.4386	-2.1567	-3.6583	-0.5509	2.6861	0.78757	-6.0118	0.14314	-0.35598
-7.6174	-0.54888	-3.9672	-7.8717	-3.8541	1.5775	2.3439	2.5336	0.13648	5.9378	-4.4163	-1.4738	-2.4607	-4.0876	-0.50614	2.9026	-5.0636	-3.7293	-6.0986	-9.4567	1.1228	-1.6061	-7.6392	0.39406	0.15605	-6.2867	1.0855	5.2488	2.4953	-5.4717	-2.756	2.5771	-1.0826	-2.6378	-1.6455	1.2446	-0.44584	-6.5666	-7.4338	-3.7185	-4.9299	0.50624	5.9635	-0.70829	-1.6819	-0.5473	0.40194	0.025207	-6.2637	1.2394
-15.523	-13.895	-10.075	-19.856	-15.741	-16.286	-16.629	-19.718	-13.012	-0.31831	-8.9457	-12.556	0.37172	-6.3801	-13.113	-16.044	-9.8428	-16.458	-10.288	-22.565	-11.113	-21.795	-12.326	-12.003	-7.7988	-9.741	-11.433	-5.991	-10.391	-17.129	-16.093	-8.2324	-9.6494	-4.1236	-7.9085	-13.313	-17.509	-12.224	-18.704	-17.286	-9.6983	-12.417	-13.642	-13.477	-13.154	-17.638	-10.478	-13.681	-14.498	-9.3306
-14.101	-11.386	-11.692	-15.9	-11.48	-17.52	-1.7975	-11.497	-12.58	-14.625	-16.347	-17.123	-16.211	-14.985	-15.739	-14.715	-14.588	-16.877	-15.063	-13.405	-19.744	-12.344	-14.646	-9.6204	-9.5052	-11.076	-10.194	-6.4805	-8.0689	-13.45	-19.926	-18.998	-18.758	-15.565	-12.7	-9.3575	-8.7792	-14.858	-13.947	-11.329	-15.026	-10.559	-6.9397	-13.589	-13.121	-13.454	-12.976	-14.046	-6.1533	-12.405
-7.8079	-10.026	-10.463	-10.58	-14.972	-8.6241	-9.8675	-13.27	-10.383	-6.0959	-12.696	-15.323	-15.382	-7.6036	-16.786	-14.388	-13.843	-14.523	-8.922	-14.339	-2.1799	-12.668	-11.253	-18.271	-12.766	-6.5226	-10.571	-17.225	-10.63	-13.329	-12.734	-11.086	-16.946	-10.662	-13.184	-10.362	-15.363	-11.033	-14.407	-14.18	-14.861	-16.276	-10.508	-14.308	-18.359	-14.285	-11.903	-12.146	-16.564	-14.426
-14.651	-11.759	-17.519	-10.921	-12.183	-13.916	-9.7492	-21.073	-8.4328	-9.5802	-13.877	-15.272	-14.639	-12.089	-13.013	-21.729	-11.721	-15.559	-10.974	-17.894	-12.815	-7.3968	-14.676	-5.3478	-9.8045	-12.337	-7.5637	-9.5556	-11.887	-12.367	-17.799	-15.931	-8.6686	-14.876	-8.3096	-9.3915	-15.206	-13.162	-6.3797	-12.74	-11.826	-8.4426	-16.194	-16.246	-14.92	-9.8062	-11.36	-15.973	-15.923	-14.613
-1.3127	0.24181	1.4182	4.9239	4.4969	-2.3003	3.8875	1.0981	4.9886	2.9018	-4.4198	0.34459	-3.6124	-1.9194	-1.6142	-3.5508	3.3342	3.7137	4.1798	1.0802	1.3922	-6.6634	2.4672	-0.024138	2.4723	1.1662	2.3709	8.0447	6.116	2.2575	-4.4317	-5.4968	-0.65572	1.1427	3.393	9.4495	0.59347	6.4542	4.2478	0.41442	3.8867	0.45333	4.7415	7.2877	2.0149	-0.91297	-1.3522	-3.4287	3.947	-1.8679
-19.765	-11.081	-14.035	-10.636	-9.7727	-11.812	-9.0156	-16.8	-7.5811	-15.096	-16.029	-9.1368	-6.9174	-13.209	-17.165	-17.698	-7.8137	-12.199	-7.7305	-17.339	-16.332	-22.166	-14.234	-16.042	-9.0038	-13.691	-14.447	-9.8422	-8.6266	-7.3797	-14.852	-13.936	-9.3928	-13.115	-13.425	-12.818	-8.5445	-8.2522	-18.14	-15.751	-15.725	-16.797	-13.057	-13.836	-11.344	-14.996	-13.538	-12.291	-14.127	-12.727
-7.7934	-5.0498	-4.3505	-2.2762	-0.1562	-1.82	-0.64423	-4.1956	-3.4177	-4.0279	-4.2121	0.63841	1.5363	-4.7566	0.87712	-4.8864	-1.6153	-9.777	0.32145	-8.7415	0.55395	-3.2004	-2.1596	-1.6084	-1.3915	-3.4557	-2.8841	-7.1687	-8.2516	0.65086	-4.4296	-4.6836	-4.3339	-1.3445	-6.7051	-4.5242	-3.605	-0.75122	2.6518	1.4318	-2.3985	-3.1016	-1.5697	-6.1514	1.0657	-6.7461	-7.2064	-5.5118	-3.1686	2.0262
-1.2564	-11.986	-15.232	-0.64884	-9.2017	-0.3214	-10.951	-5.5309	-2.3271	-7.634	-9.6763	-0.33279	-4.8758	-7.5612	-14.243	-8.3634	-10.511	-4.0926	-8.8008	-2.1515	-9.3684	-7.6622	-0.61422	-10.211	-7.1721	-14.575	-9.8465	-5.0353	-6.9147	-6.6892	-6.7854	-5.5487	-7.1055	-10.949	-8.8764	-2.779	-0.59196	-9.7713	-4.0962	-5.2473	-2.2079	-6.2932	-8.1729	-3.6021	-7.9925	-6.7249	-4.9197	-0.55423	-8.1201	-2.4436
3.4398	-2.7013	-0.19985	-0.62701	5.1522	-0.32106	7.1939	2.1019	1.5174	2.9761	1.948	2.7273	5.3287	-2.0772	-1.2255	2.605	1.5694	6.1036	-2.3306	-4.4182	5.8813	4.1454	5.5265	3.4733	3.2111	0.077478	0.83389	5.6857	-2.4921	1.0395	-0.45054	2.6679	5.07	-0.474	-1.7734	-3.987	2.8451	-2.3076	-1.3339	3.3613	-2.6515	4.1833	2.8246	3.795	0.22113	-3.3692	4.5411	5.3249	5.6227	2.7542
-11.633	-2.8841	-6.8381	-2.5428	-10.216	-8.4375	0.33462	-7.7069	-2.3319	-9.1998	-13.368	-0.049297	-6.6249	-4.413	-6.2599	-5.4464	-10.316	-9.5583	-3.6247	-8.7664	2.9933	-6.8798	0.24675	-2.3493	-3.9705	-1.9283	-5.6513	-6.3442	2.6673	-5.6632	-2.8386	-4.9236	-8.5999	-1.403	-10.402	-6.4373	-0.56486	-5.9399	-5.2669	-5.5656	-4.1249	-8.8948	-6.9928	-13.975	-8.2985	-1.3109	-6.3543	-8.5301	-6.6298	-4.1249
-13.202	-12.084	-11.992	-12.164	-11.354	-10.472	-5.7258	-7.8018	-16.035	-8.9741	-10.459	-14.242	-18.146	-8.9076	-8.861	-8.4274	-15.255	-11.725	-8.3497	-9.5485	-11.743	-11.35	-8.366	-7.8659	-11.538	-7.674	-12.627	-13.322	-11.693	-8.0096	-17.39	-13.681	-8.0665	-9.2077	-9.296	-7.8364	-13.254	-13.359	-9.5599	-8.5979	-11.615	-9.5796	-10.651	-10.124	-7.0551	-10.541	-20.084	-6.2168	-15.855	-8.9368
-17.991	-10.937	-12.419	-13.306	-16.416	-11.676	-12.473	-15.834	-9.7906	-12.261	-13.215	-17.496	-13.544	-15.837	-14.09	-11.703	-13.35	-13.731	-7.9316	-10.974	-23.327	-16.133	-20.101	-16.441	-14.623	-11.404	-12.115	-13.544	-12.618	-10.864	-11.336	-12.04	-15.188	-12.255	-15.655	-8.522	-8.3135	-8.8699	-12.834	-16.86	-13.129	-12.845	-14.763	-9.8542	-8.8697	-13.067	-13.455	-14.06	-14.683	-10.535
-0.23917	-5.2935	3.9961	0.03967	-5.0331	3.7903	6.1863	1.3819	2.4988	4.4815	0.60075	-1.9074	0.42675	-0.70878	4.06	-3.6798	2.996	-1.4194	5.9054	-0.24592	1.3598	-4.1961	-6.4533	-4.5319	2.2628	-0.74309	-0.94217	3.0806	1.2122	-3.174	-0.27677	3.1527	-0.39571	2.6053	-2.59	-3.6467	-2.4796	-0.96674	-1.4838	-0.020357	-2.1383	0.44456	3.1326	-0.10046	-10.623	-1.5508	5.4487	2.5222	0.1784	5.8904
-5.2848	-4.7213	-6.499	-4.2284	-3.041	-11.861	-1.0233	-3.9132	-2.4531	-4.9984	-1.6603	0.23204	-13.415	-3.8238	-6.0991	-9.3189	-10.636	-14.907	-6.8043	-7.7167	-8.0336	-1.963	-5.4289	-5.9747	-6.8637	-3.9321	-7.5241	-11.449	-3.3235	-3.9563	-9.4314	-7.2096	-4.3736	-0.10151	-8.5878	-6.4765	-6.8203	-2.2303	-8.5283	-7.3669	0.6773	-6.2791	-6.1589	-4.1532	-3.3643	-6.514	2.0726	-2.732	-5.4132	-0.876
-6.7607	-0.86314	-3.1481	-1.2797	-2.2847	-3.4448	-1.6108	-0.72448	-0.61373	-3.4067	-3.3227	-6.1037	-1.9192	-6.7517	6.6962	3.8331	0.13259	-5.2947	1.5203	3.5341	-3.9574	-6.0117	4.5699	-0.047234	2.6139	1.0321	-5.6494	-1.12	-0.32742	-6.0584	-8.3979	0.66077	-4.8507	-1.937	-0.58332	-0.97312	-2.4823	-4.0023	0.40437	-1.8288	3.1348	-3.1692	-0.8008	1.2813	-6.2489	4.3448	6.1594	-1.7819	-2.7594	0.46797
4.1571	9.2358	-3.077	8.0595	3.14	1.6065	11.043	1.7683	5.9328	4.4731	0.23843	-3.8236	0.88148	8.0739	-3.6008	-0.921	6.1334	2.7201	1.8379	6.5651	5.9204	2.3914	0.98689	1.073	3.3899	2.9908	0.58443	-1.4849	1.8939	6.2146	1.2042	2.9515	-0.32825	-6.1331	2.2211	4.3513	1.0013	-2.3412	1.2798	1.2879	-0.83196	-3.693	2.3655	-0.37178	1.7641	1.1053	-1.7433	2.9788	-3.9984	-3.7799
-5.2008	-2.8544	-10.408	-3.9438	2.858	0.16111	1.3938	-0.22685	-9.6642	-4.9212	-7.4168	-3.9873	-7.4409	-5.7325	-0.76702	1.0862	-2.6487	-9.4678	-1.3868	-6.8908	-7.4829	-4.5954	-6.5539	-1.4301	-6.0302	-6.544	2.4513	-4.9723	-3.4913	-2.4969	-1.7465	-0.43782	-12.992	-2.261	-6.9528	2.7942	-5.8523	0.89652	-10.189	-7.8594	-5.3753	-7.631	-6.2418	-5.932	-4.7126	-3.7097	-2.886	-6.014	3.2124	-4.6018
12.814	8.1913	7.6719	0.55143	13.31	0.29706	4.7195	6.62	2.6402	12.812	5.362	6.2073	10.018	5.8092	3.5417	9.6458	10.779	6.1772	2.1603	2.4661	4.5714	2.0113	3.6797	4.8949	7.7917	-0.89818	8.114	-0.7719	-1.9449	11.72	7.8317	1.2364	5.7412	2.5858	3.4008	5.0641	9.6678	-1.762	5.2721	9.8223	6.8369	4.4254	7.263	2.3588	11.957	2.9066	-4.4991	1.8328	-0.40475	5.9934
10.756	7.0372	13.617	3.4053	5.2288	4.3138	6.1224	8.8268	4.2132	7.2648	6.5851	10.014	6.8689	8.7838	0.44832	2.6759	5.3053	1.6043	8.6291	8.6828	4.303	10.313	3.9225	5.2054	2.7363	3.5762	3.1462	2.7989	3.5591	8.3579	1.1819	5.2967	6.8909	1.9252	6.1758	13.217	-2.3548	6.2415	8.2315	-2.4935	2.7169	10.112	8.7316	4.192	6.9441	7.2302	3.1399	12.204	1.6612	7.3677
0.75472	-3.6802	-2.3752	3.1561	-5.1294	-0.51777	-7.0311	-5.9495	-2.0772	-5.0875	-3.0042	-4.8178	3.8561	3.8683	4.6938	-0.051437	0.71877	-1.7629	-0.042311	-4.3323	-4.5955	-0.23809	-3.2843	2.1774	4.8195	7.1783	5.9177	-4.0122	-0.58685	-4.3488	-4.3864	2.8487	-0.74213	2.9705	1.5253	-6.1114	-0.28803	-5.1336	-4.2152	-3.3526	4.8349	-3.4397	0.95328	-1.8968	-0.35721	2.1431	2.6927	-11.174	3.5355	-1.5354
-18.79	-9.1491	-16.72	-6.1055	-8.6294	-9.7091	-7.7156	-17.758	-14.24	-8.701	-20.094	-14.972	-12.678	-11.954	-15.356	-10.454	-10.701	-16.011	-16.917	-15.309	-10.448	-10.331	-14.645	-9.3621	-10.351	-12.355	-11.891	-10.805	-10.134	-15.292	-14.179	-9.3731	-10.525	-17.32	-9.76	-16.255	-17.866	-17.515	-8.142	-11.3	-8.7342	-16.424	-15.502	-11.437	-16.235	-7.2125	-14.338	-12.665	-13.579	-13.93
4.5549	2.5374	3.6047	1.0921	2.1632	7.4461	-1.6868	3.3944	3.9407	-0.44186	2.7888	5.0858	0.092176	-1.1109	2.8641	0.93427	6.912	3.4698	3.654	-0.68069	-1.3795	-3.4675	1.2873	-1.4453	6.4899	-0.27329	6.7257	2.7425	1.4733	8.8089	6.7393	0.92733	3.7643	1.5605	3.3081	5.1108	1.4244	7.9041	2.4638	6.082	7.899	2.2077	2.5401	2.6085	-6.8788	6.1732	6.8495	2.655	-3.9495	0.26046
9.1241	5.8185	6.9787	7.4496	14.291	13.49	-0.63537	9.9307	13.657	6.4708	7.665	5.8501	9.5554	1.2515	10.336	6.9432	12.732	14.407	12.116	11.898	11.545	4.7242	5.6929	9.0579	18.572	7.5579	12.118	12.194	7.9779	11.625	10.869	5.9245	14.6	10.282	8.1632	14.618	2.3781	12.777	6.6116	7.1961	10.491	9.0862	6.2646	12.246	12.695	5.9343	11.436	10.75	10.154	15.026
5.1913	3.0077	4.0817	6.0622	-4.5541	-5.7931	6.4794	5.1636	0.29366	0.53679	3.6267	5.5859	1.2689	-1.2464	11.135	-1.6351	-6.383	0.94315	4.6795	0.36699	4.865	-0.046167	-1.4692	-8.7912	1.991	5.8137	-3.876	-8.2993	-0.36525	1.3493	-3.8001	0.22269	0.75911	3.2259	-1.2857	4.4456	-3.2691	1.7534	-0.80022	1.3993	-4.4662	-1.2233	1.136	-0.13426	-4.6036	3.5572	-0.085486	3.2753	1.8717	-2.5174
2.3658	-0.10428	3.1463	3.4799	4.9766	6.6337	3.5837	0.039634	0.31591	-4.7978	4.7455	-0.49088	2.8361	4.4159	-0.88541	-1.6002	3.2313	0.84052	-0.87556	1.8322	1.6869	-2.2729	-1.7947	-1.0467	-5.2394	-0.20189	2.2424	-6.0558	3.7361	1.5765	0.35097	-2.4564	6.0406	5.556	5.6974	-1.3731	-0.61659	3.4383	2.9279	4.8418	5.2334	10.606	0.11159	4.3271	3.1471	0.60273	-1.205	5.1594	5.1277	6.5112
2.1239	3.1913	-0.98932	-8.4637	-2.7086	0.015676	1.0507	-7.0644	0.23202	-0.26167	-2.5994	-9.4951	-3.2748	-2.607	0.12033	-0.060214	-3.1604	-2.4006	0.49758	-1.2573	-1.6161	-8.2188	-9.376	-7.4927	-4.4386	-6.29	-10.147	-0.98205	-6.214	-7.1907	-2.1436	-5.262	1.6737	-3.8079	-1.3374	-1.1947	-3.0889	-3.6762	-3.2423	2.0466	0.8718	-8.312	-1.7141	-12.409	-0.55316	0.67132	-6.8629	-3.52	-4.6204	0.89988
-18.314	-21.418	-11.75	-10.952	-11.973	-15.577	-23.473	-16.466	-10.131	-12.628	-16.207	-13.31	-20.2	-15.933	-8.9569	-17.948	-10.504	-11.059	-9.2677	-10.655	-14.671	-9.6544	-10.387	-14.967	-10.934	-20.808	-6.3843	-9.4102	-16.516	-3.3152	-9.221	-10.044	-11.368	-15.47	-12.552	-11.37	-12.12	-13.545	-17.337	-8.3183	-18.704	-16.816	-8.755	-14.667	-19.879	-19.317	-9.3862	-16.849	-13.431	-12.321
-2.1494	1.7482	3.2808	2.5917	5.0972	8.273	9.8956	5.7027	2.9223	4.1879	4.8621	6.8292	8.3819	10.653	-0.55828	10.378	8.8868	6.1807	1.9564	11.921	11.027	4.3165	7.4311	6.4237	8.4919	6.2254	2.9573	7.3577	5.1033	8.8751	9.0912	4.5386	6.9464	5.1403	7.9607	4.98	5.5902	4.8315	5.0833	6.7871	1.7505	5.3688	6.8648	7.274	7.3759	7.7829	1.3289	4.2779	2.081	6.3797
-3.4129	5.0562	-5.7235	-6.5067	-6.7523	0.046495	3.2817	-6.1147	-5.0317	-1.4722	-8.0216	-2.0251	-7.2989	-3.7877	0.7217	3.4778	-5.761	-0.60633	-2.4226	-0.44188	-2.1147	0.40857	-0.2861	-4.0481	-2.2212	-6.0003	-7.6664	-2.5955	1.3104	-1.3901	1.4641	-7.2541	-7.5526	-4.174	-8.7722	-4.2601	-9.5581	1.0178	-3.8694	-2.8662	-8.6901	-2.2199	-5.8206	-10.233	1.4981	-5.632	-4.1225	-4.8475	-0.77252	-3.2053
4.2624	3.6065	7.9861	5.1518	3.2026	8.0814	6.0573	7.7161	3.1761	3.1423	5.5195	5.284	-2.9125	1.3819	5.6065	8.3442	-1.408	5.6015	1.5632	4.5356	4.3406	2.1395	4.6932	3.371	4.9354	3.313	4.322	6.4458	0.74218	5.7198	4.8766	1.6184	6.6753	1.2582	1.743	6.8016	6.5073	10.854	9.4567	8.7101	4.6645	13.218	5.5173	5.6267	1.6305	-0.81827	8.4536	2.3759	0.45465	6.2816
-6.2284	-1.2712	-6.5604	-3.0703	1.2857	-8.4887	-5.8231	-8.2951	-2.3051	-1.4814	-5.9219	-4.5881	-2.2788	-2.3479	-3.5765	-2.6032	2.5609	-10.526	-7.7399	-6.4373	-5.852	-3.7382	1.2411	-3.7296	-8.4143	-2.7372	0.22712	1.7105	-4.0533	-8.0722	-0.52954	-3.9512	-6.9298	-4.5547	-4.8404	-0.66046	-6.1708	-4.4595	-2.9913	4.8731	-1.164	4.4746	-6.634	-6.5587	-1.4104	-1.8131	-7.7588	-5.805	-7.5477	-5.4212
-1.5155	-1.5038	4.193	-0.56269	0.68106	-2.4699	-1.0308	-3.7768	0.40189	-1.861	7.4124	-0.07491	1.2089	-2.1819	-2.883	-2.0683	2.131	-4.3594	0.10657	1.8822	-8.3991	-0.36125	-2.1513	-4.3887	2.3601	3.3719	1.2965	-4.0138	-6.8172	8.249	4.4685	-4.3064	4.9135	-2.5826	7.4116	3.999	-0.66777	-2.8199	-2.5554	2.142	0.27676	2.797	-3.5817	2.6278	2.9117	-0.069819	-0.67727	1.6868	-0.81591	-2.4589
1.2104	2.4754	-1.6614	-0.83344	2.3984	-7.7191	-1.5697	4.2071	3.2555	1.3397	-6.9138	3.4673	4.8547	-4.3266	-2.1612	-0.30587	-3.8774	0.30407	-3.2354	3.0292	0.21602	-0.090583	1.8138	-1.0674	-0.41217	2.9584	-3.1429	0.83746	-0.73604	-0.12424	0.98093	3.8213	1.7824	-0.055582	-3.4212	1.0642	-2.6712	1.1068	5.3405	-0.84279	0.27011	-0.8209	-5.9988	4.0042	-2.2979	-2.452	3.6993	-3.8562	-1.5352	-0.86292
5.1706	0.23326	7.7267	6.6086	12.43	11.699	8.5257	12.809	7.5007	9.2451	8.6306	-2.2085	1.5781	11.239	6.2882	2.6152	3.8219	3.3046	1.7741	4.8003	4.5353	9.1474	6.8424	10.659	5.0041	5.8359	1.4712	9.9025	7.2709	1.6489	11.722	7.3767	7.2296	8.0995	12.388	5.4897	5.8639	4.8655	7.2539	2.4343	12.495	6.4351	6.9778	2.3421	11.879	7.7581	9.2066	5.885	6.3152	4.747
-21.703	-21.885	-25.674	-30.903	-26.048	-24.14	-21.052	-21.781	-20.681	-20.78	-16.117	-22.449	-25.408	-24.491	-18.992	-17.241	-21.141	-19.581	-21.812	-18.918	-25.392	-19.132	-26.181	-22.223	-20.28	-20.133	-26.958	-20.655	-13.969	-25.755	-22.306	-25.604	-22.735	-15.036	-18.377	-30.29	-27.001	-16.834	-26.777	-17.254	-20.698	-15.383	-27.508	-23.058	-19.997	-18.691	-20.262	-23.177	-18.568	-22.36
-17.894	-12.719	-13.425	-11.925	-8.1811	-7.1236	-13.987	-8.6001	-16.203	-16.906	-15.412	-10.991	-6.875	-12.426	-8.4568	-10.135	-12.183	-12.158	-11.662	-15.719	-11.679	-7.9242	-8.4941	-6.1112	-7.5457	-13.761	-15.658	-12.962	-15.815	-7.0513	-13.001	-16.654	-8.5222	-15.004	-10.964	-9.3191	-15.364	-8.6041	-8.9525	-6.1419	-9.3741	-11.52	-14.262	-9.6373	-11.785	-11.046	-9.5295	-11.578	-10.73	-8.896
3.9828	8.268	7.4423	7.0907	3.8063	11.044	-1.8243	-2.9552	1.5795	13.664	3.199	5.4702	7.3355	6.8804	5.9509	7.2612	0.26224	5.8158	10.677	9.4349	9.6915	2.8858	3.3305	8.5735	10.254	9.1739	5.339	-0.08301	5.0964	7.3917	4.7529	5.5818	8.7561	4.3805	0.10051	1.7129	3.0126	4.4936	2.2719	6.5561	7.1849	1.3778	6.8832	7.309	6.2289	4.0976	4.4638	3.132	-2.2105	11.626
-11.316	-8.1739	-14.37	-15.366	-7.6146	-9.8524	-8.2771	-12.137	-10.608	-13.138	-14.083	-10.38	-11.4	-8.714	-14.131	-14.94	-13.807	-10.161	-9.4733	-12.911	-13.599	-12.45	-9.5764	-8.9478	-12.76	-10.438	-3.9838	-8.533	-7.4352	-9.7069	-9.8203	-12.574	-10.103	-12.669	-12.38	-9.969	-6.9949	-8.6212	-10.479	-12.162	-9.8112	-14.17	-10.411	-11.705	-4.9577	-10.461	-14.568	-10.752	-14.424	-17.803
-0.078322	0.4804	0.34545	1.8879	-5.3201	0.9063	-1.3993	0.21394	-0.28211	0.49581	1.6592	2.0211	-1.9073	-5.34	-3.0483	-2.1686	0.030536	-2.6332	0.28029	1.935	-2.2208	-5.5038	2.3683	-6.0705	-2.1904	-6.4716	1.2901	5.2941	5.3149	-1.1503	-3.7277	-4.6448	0.78328	2.9048	-3.3187	-0.77338	-9.4603	1.439	-4.0466	5.1135	-1.7532	-3.5415	0.84686	0.20843	2.3022	5.1302	0.01142	-0.024543	1.2163	-5.1032
-20.802	-15.254	-17.984	-19.032	-22.002	-19.102	-19.339	-24.636	-21.622	-33.357	-21.831	-17.72	-20.713	-28.207	-13.465	-21.621	-19.721	-25.105	-25.227	-21.302	-20.862	-18.709	-27.169	-20.809	-17.272	-16.134	-15.645	-15.332	-18.531	-14.641	-24.189	-21.8	-17.819	-19.593	-17.189	-18.762	-18.954	-19.543	-18.521	-22.462	-21.986	-21.013	-19.72	-19.391	-21.375	-19.07	-21.653	-14.818	-21.433	-20.796
-4.7541	-3.1334	-2.8536	-3.6684	-0.48399	-6.9472	-6.5545	-10.723	-9.2012	-2.6049	-5.8814	0.95903	-8.8859	-9.0455	-0.55742	-5.7441	-2.0922	-3.5327	-4.8074	3.8104	-1.006	-1.2559	-4.4507	-3.3183	-5.9571	-4.5886	-5.1934	-1.304	-3.2864	5.3406	-5.2553	-2.5999	-6.5629	5.4436	-6.6862	-7.664	-4.3927	-4.9381	-11.928	-1.7169	0.6543	0.48153	-4.9657	-5.2233	-6.3688	-4.2635	1.9499	-6.832	-4.1143	-1.077
-3.9086	-4.7412	-2.6466	-5.1233	-6.8896	-3.7161	-1.0745	0.39405	1.1547	-8.9568	1.6459	-0.43373	-1.4947	-1.7212	2.5384	1.6219	-1.5547	0.98249	-0.19933	-2.2182	-0.56417	-3.7378	-4.1742	2.9594	0.49181	-3.5569	4.6774	-4.6763	0.038353	-3.6242	-1.3431	4.5393	-5.9724	0.70067	-2.2166	2.5094	4.9416	1.1351	-0.60737	3.8628	-5.1167	-11.596	-1.9875	2.7213	0.42173	3.2328	-6.0504	-7.4782	-7.128	2.333
7.8724	-2.5307	3.9306	5.5356	-4.7453	1.7924	-1.2767	3.3541	7.1842	2.3024	6.0843	1.1891	5.11	-0.57911	4.1518	3.1009	9.8581	2.9214	-5.9286	10.171	3.8775	6.1836	-3.3259	1.814	0.6289	3.8072	0.074257	6.0713	2.6237	-0.71075	5.3806	4.5112	-2.2163	-0.77614	1.8784	-2.4621	4.5858	0.24343	6.7803	3.2805	0.54494	-1.9377	3.6957	1.1804	0.73124	4.3467	7.1263	0.79159	4.6661	8.1254
11.01	-1.4905	-1.7457	-1.6692	-2.8118	-4.0319	1.5378	-5.6719	0.57545	3.6817	3.4819	3.1152	-1.5319	-1.6322	7.8789	-1.4029	0.12036	1.9372	4.7384	2.4485	-1.8725	-5.1663	-5.9193	-1.0146	1.3913	0.43595	-4.119	-6.1482	0.38627	0.64797	-2.3679	3.4072	2.2514	-0.6305	-1.4344	-3.0173	-6.8501	-2.1417	3.0542	-3.012	5.1766	4.1046	-3.0343	-3.9637	4.9197	-6.9759	3.5039	1.0172	1.33	-0.2962
-15.97	-10.904	-10.094	-8.1134	-8.1506	-8.0755	-10.633	-8.0065	-12.443	-9.4312	-18.285	-11.689	-13.477	-11.047	-22.064	-10.663	-6.2207	-13.908	-13.785	-8.8687	-14.61	-13.614	-15.611	-12.5	-9.6702	-18.785	-10.793	-12.99	-10.996	-14.294	-10.528	-6.2331	-11.899	-4.1321	-21.275	-3.8124	-20.71	-11.645	-10.353	-7.7867	-10.877	-9.6594	-12.12	-19.3	-9.9078	-8.1037	-15.967	-9.5721	-17.203	-11.563
-5.9247	-3.9088	-4.1293	-3.3066	-5.4868	-5.8149	-9.4108	-2.615	-6.4707	-3.2045	-9.6699	-2.6726	-4.7761	-1.364	-6.4282	-3.7385	-0.45275	-7.913	-3.4829	-4.5181	-1.3178	2.1426	-2.8002	-2.3384	-8.3262	-2.4345	-4.0112	-4.9984	-6.5369	-4.6289	-8.7715	-3.3406	-3.9868	-4.0557	-5.6453	-2.1304	3.208	-3.8558	-4.5475	-9.8931	-9.8907	-7.8504	-2.0708	-4.1041	1.166	0.49595	-2.9426	-11.704	-7.1989	-1.4969
-12.307	-9.5491	-16.666	-16.699	-13.377	-12.573	-11.03	-18.788	-20.275	-13.193	-13.745	-9.9754	-13.163	-12.904	-11.725	-12.57	-13.611	-12.912	-13.407	-15.212	-14.953	-10.774	-14.783	-16.595	-13.902	-10.526	-16.212	-11.685	-14.772	-14.713	-16.149	-14.94	-12.143	-12.484	-10.149	-20.919	-14.875	-14.484	-18.535	-12.433	-15.963	-19.581	-15.621	-10.516	-16.953	-14.293	-19.581	-12.615	-11.204	-13.383
-14.486	-15.452	-14.218	-12.148	-13.548	-17.633	-12.344	-16.518	-13.86	-13.219	-15.903	-10.615	-14.575	-18.754	-14.975	-9.8896	-11.737	-11.932	-14.923	-13.906	-11.842	-11.955	-11.057	-15.902	-14.835	-12.39	-14.394	-18.825	-13.693	-14.656	-15.587	-17.927	-13.878	-11.443	-12.408	-10.212	-15.934	-8.8873	-8.545	-11.089	-13.868	-14.092	-4.1422	-11.662	-15.632	-10.193	-10.408	-16.571	-13.228	-16.579
-16.644	-11.888	-13.895	-13.939	-12.851	-11.464	-11.125	-13.482	-19.299	-12.081	-13.671	-12.393	-12.7	-15.911	-20.493	-18.713	-13.856	-13.481	-9.3691	-14.312	-15.043	-10.53	-12.721	-16.935	-11.181	-16.289	-19.778	-9.9214	-18.47	-7.921	-15.391	-17.838	-13.165	-16.663	-10.88	-8.5239	-13.131	-17.424	-14.793	-7.6239	-14.216	-20.991	-11.558	-15.553	-16.808	-8.3747	-13.288	-11.326	-13.615	-11.708
-14.05	-13.993	-16.713	-8.7883	-8.7629	-8.7407	-8.6782	-13.527	-13.87	-5.5954	-4.419	-8.4672	-14.353	-17.053	-12.936	-6.3026	-19.157	-8.4406	-12.69	-7.4184	-10.045	-6.0626	-5.5882	-7.536	-8.499	-10.792	-12.217	-6.5939	-16.298	-17.713	-14.234	-7.956	-15.42	-12.657	-11.009	-9.8602	-13.455	-14.308	-8.3883	-8.3204	-9.2343	-15.075	-11.428	-15.139	-5.8093	-11.536	-9.7599	-14.875	-8.2917	-10.205
1.4062	-2.4897	2.6192	4.5973	-6.1321	-2.4525	-2.9893	-3.9462	2.8757	-1.3002	0.57747	-1.1607	3.1492	1.8523	-1.3853	-1.4834	0.65404	2.9382	1.7101	1.0045	4.7257	3.5381	3.5246	-3.0819	1.5005	1.3151	2.558	-3.0962	4.243	-2.0232	4.9057	-4.8128	2.9922	-5.1185	0.049799	6.0067	4.668	-7.2406	1.0544	3.5754	-3.1053	5.2279	2.5943	3.611	-0.99274	-1.4397	5.1203	2.5375	-4.2172	0.7075
0.22417	4.7027	-1.0811	-6.1038	0.69615	-0.38148	-1.001	-2.7879	-6.1801	-3.2646	-1.8678	0.35623	-1.207	-0.49141	4.3381	-2.9558	4.7238	-4.4643	-0.98419	3.9973	-5.5412	-0.45132	-4.4774	-9.5265	-0.059592	-7.6873	2.2793	-1.598	-7.192	-5.7214	0.59633	-0.85155	-0.6271	-1.909	-5.8135	-6.768	2.0229	-4.4593	1.1601	-1.7284	-3.3631	-3.314	1.5477	2.7723	-1.3108	-2.3156	-0.085941	3.7491	-1.5624	3.7047
-2.203	8.3308	-0.59329	-1.8993	-0.94825	7.7691	4.8176	2.174	1.1617	1.1692	1.1911	3.427	2.2196	-4.2276	4.3025	-4.0564	3.9111	1.2258	0.056912	-3.9892	2.7007	2.9618	-0.29293	1.6168	-1.5506	6.227	0.30411	0.23377	-1.1627	1.0342	-5.2445	7.3285	-7.1027	5.9563	-5.0245	0.5443	1.6241	-4.5732	-4.3166	2.0131	-0.6078	-4.53	2.9154	1.6472	-0.6911	-1.3284	4.5191	-0.81519	3.4653	-1.0463
-0.24592	-2.9913	4.9648	0.25388	-1.1553	2.9378	-2.3161	-1.9172	0.26958	-0.73025	-6.1938	-9.8438	-7.4955	-6.6248	-1.8309	0.68986	6.8541	-6.3273	-4.8779	0.35705	-4.1835	-3.2489	-3.9206	-1.1183	-6.5958	-6.0105	2.384	-7.8947	-3.6658	-1.7833	0.47692	-4.6022	-8.393	0.48867	-9.6072	-1.9951	-0.2903	-2.4429	-5.6102	-1.1501	2.4627	-2.8189	-5.4101	5.8843	-5.7848	-1.4068	-2.6379	-6.2942	-1.7147	-4.3369
-15.546	-7.6262	-5.75	-4.94	-11.553	-2.3617	-12.805	-3.6372	-4.184	-9.6197	-2.617	-11.318	-7.9201	-10.147	-4.7149	-7.0585	-11.455	-9.8743	-3.5344	-11.999	-9.0415	-10.239	-8.1629	-9.4099	-6.4143	-6.6477	-11.376	-1.5116	-3.808	-1.2911	-8.1562	-0.064761	-9.3483	-2.8459	-6.0537	-7.1818	-12.312	-6.7567	-14.2	-9.2139	-4.5199	-8.6196	-11.059	-9.6383	-4.9099	-3.7591	-7.7229	-12.767	-11.418	-13.38
8.2386	11.236	14.183	9.6266	6.1265	4.6037	6.8321	10.922	8.3924	3.7704	14.219	19.273	10.507	5.3821	8.9088	7.4367	3.8969	5.5616	12.994	8.2119	7.4046	8.6988	7.9372	13.316	12.772	2.6289	6.7396	15.14	9.6383	8.3523	7.0246	11.782	11.546	8.431	12.844	6.1104	13.46	7.4542	5.9074	11.345	11.615	5.9445	9.4405	8.0624	6.4125	7.5035	19.572	7.1644	9.1435	11.937
-3.4846	1.2079	-7.1694	-1.7789	-7.2583	-7.4205	-7.1582	-4.5703	0.77443	-2.374	1.1338	0.34745	0.18504	-6.0678	-0.72969	-5.8097	-3.1778	-4.8535	0.41737	-1.0648	-3.7197	-3.5517	-1.5604	-1.2258	-8.0259	-5.0102	-0.513	-0.10002	-7.128	-3.0511	-2.6316	-4.443	0.3844	1.2529	3.3886	-3.0187	-6.9323	-5.2	-6.4929	7.33	0.76301	-2.5079	-3.2892	-9.1191	5.336	-3.2318	-5.4195	-3.9447	-4.9898	-7.865
-16.365	-16.809	-10.664	-12.468	-18.606	-7.3182	-15.931	-10.113	-7.9024	-12.827	-7.6004	-15.345	-17.984	-12.878	-20.099	-15.956	-11.082	-9.3721	-14.652	-14.884	-14.517	-12.401	-13.941	-13.153	-18.237	-13.366	-19.327	-16.43	-14.873	-10.531	-8.4274	-14.98	-16.137	-20.199	-9.7549	-14.669	-12.995	-13.65	-9.8398	-12.435	-13.59	-14.795	-19.3	-11.943	-17.641	-18.063	-16.338	-20.193	-8.8592	-16.22
0.6798	4.1151	-3.958	-3.4853	-4.9581	-0.81819	2.8374	9.2043	-3.2369	3.1006	-2.7005	-3.5296	-2.8912	3.0961	-3.3744	-0.65259	-2.3853	2.0909	-4.6881	-3.8755	3.2954	3.4834	1.5572	-3.0415	-1.2782	1.3073	-1.5381	8.7838	0.48861	-2.9837	-2.3072	3.0397	-6.0149	3.455	6.5964	0.94222	-1.4396	-0.3932	2.2648	-2.1643	-1.1343	-2.069	0.4423	0.44512	5.6097	-2.4647	-4.301	0.90307	-0.60269	-2.5889
-8.0845	-6.4524	-8.9397	-7.8344	-1.9929	-2.1037	-5.6617	-3.047	-5.3456	-1.3127	2.2769	1.4764	-4.8319	-0.16894	-3.3908	-1.7076	-5.6365	-1.6868	-6.356	-0.26921	7.4774	0.84496	-3.6482	-2.7437	-3.772	-2.105	-2.3819	-7.834	-4.2749	-3.6352	-5.8661	-5.5534	-0.32783	0.57277	-1.7751	-10.138	-5.7623	-4.8437	-7.7565	-3.3642	-2.249	-1.7273	-1.678	-5.1071	-9.8061	2.1529	-6.894	-3.1469	-0.46884	-6.7936
-4.5352	-6.3956	1.8895	2.1713	0.69028	-1.2485	-1.4685	-0.048077	-0.16555	-1.811	-0.20039	0.5878	-1.6473	-7.1492	1.4583	3.7504	4.5462	-2.3716	0.08501	-5.7611	0.71304	4.8315	3.0834	2.8303	0.97666	-0.7016	0.54563	-1.9828	-3.9481	0.76506	-2.0223	1.9669	-2.934	4.3417	-7.8726	0.85672	-0.1763	3.5898	-2.6248	-5.6545	-5.0685	-2.8815	0.94664	1.2361	-0.23522	-2.3087	1.1255	3.4772	2.5935	-4.3725
-8.0084	-5.6506	-5.2027	-11.773	-15.228	-6.4907	-10.942	-4.1925	-6.0307	-0.63178	-10.293	-11.229	-8.0126	-7.1002	-10.876	-13.828	-13.556	-11.539	-11.352	-8.1197	-10.541	-6.7165	-9.9416	-14.051	-2.5716	-6.5098	-13.455	-2.7823	-11.004	-16.698	-10.048	-6.4058	-10.311	-6.245	-2.0835	-10.634	-8.8724	-3.2108	-6.0759	-9.2285	-5.8861	-8.4813	-8.0041	-10.713	-7.2483	-5.7773	-9.6162	-10.352	-8.2498	-2.4371
-5.4726	-6.8781	-3.0091	-2.6952	-5.9876	-3.3148	-2.1935	-1.6463	-1.0398	7.1014	-9.874	-4.8889	-1.7125	0.66671	-1.2546	-2.4372	-3.6115	-1.3717	-3.9192	-2.2986	-3.5883	0.58392	2.0805	-3.415	-6.5517	-1.2587	-2.3445	4.1506	-2.2408	-5.4712	-0.87229	-6.7662	0.96701	-4.6741	-0.9827	-10.373	0.49084	-0.88868	3.468	-5.2853	0.88763	-4.5746	-0.62714	-0.87356	-5.9184	0.97331	-1.6398	0.021966	-7.3344	-10.19
1.536	-2.0804	-7.4793	-6.0407	-4.8879	1.2883	-0.22376	3.1495	-6.6642	0.26406	-2.0717	-9.0482	-2.9288	-9.1677	-3.8808	0.16977	0.79577	-4.765	-5.7225	-1.1339	1.9064	1.2361	0.37122	-2.1729	-1.73	-7.8941	-2.2821	-3.5118	-3.6208	-1.2041	4.6666	-6.2427	-5.4605	2.8207	-7.7327	-3.1689	-3.9388	-5.6556	-4.5901	-5.3087	-1.7703	-4.206	-5.6936	-8.468	0.25265	-0.39926	-6.1481	3.2359	-2.0475	-4.0435
-1.5318	-4.3175	-4.5443	-2.0883	-4.0614	-7.4718	-0.62972	0.24712	-5.6917	-6.381	-2.1346	-1.8158	-4.0603	-0.79564	-3.9208	1.3456	-4.9119	-0.67106	-6.6158	-7.4406	-0.16306	-6.8325	-5.5401	1.8452	-4.9726	2.9578	-9.9224	-11.616	-2.6902	-0.74668	-2.5566	-3.5709	-6.052	2.5169	0.54423	-4.1117	-9.487	-12.153	4.0036	-5.9239	-0.16978	-6.0568	-3.1288	-3.3837	-7.3639	-2.6793	-5.1247	-7.1544	-9.5034	-6.5727
-3.8092	-1.6381	-0.094614	-1.8563	-5.6572	-2.6406	-4.8584	4.1789	-2.9596	-3.3024	-0.8583	-4.3294	1.2387	-3.2201	1.1946	6.0596	1.7472	3.9002	-5.1145	-2.3022	-3.2385	-3.2939	-2.8563	-4.9686	2.4211	-1.1697	-1.1004	-3.4143	-0.070913	-0.81075	1.9211	0.85619	0.24679	-4.9624	-2.9742	-5.6058	-0.56152	-2.7325	-7.5691	1.7023	0.90315	-4.3711	4.1324	4.023	-1.385	3.0305	3.7532	-1.772	-4.1448	3.3947
-0.19071	0.58299	-1.7142	3.2897	-0.25972	0.76483	-5.6449	-3.3825	-2.692	1.7097	-8.457	-5.8918	-1.0425	3.7112	-0.65498	-3.0072	0.51465	-2.757	2.6945	-2.7165	-3.1867	0.82379	-6.0267	-1.4383	-0.90861	-1.0916	-1.8325	-5.3308	-1.8133	-3.8534	-1.9646	-0.87226	-5.0377	0.35564	-2.3952	0.81721	-2.7091	-8.2284	-2.6529	-2.9205	-3.3559	-0.79171	3.2033	-2.3759	-2.7461	-1.9848	-2.1439	-5.2926	-4.4128	0.7043
-15.177	-17.543	-17.482	-18.615	-11.273	-12.315	-10.358	-18.581	-15.753	-9.9373	-14.445	-12.681	-16.605	-15.143	-7.9351	-16.376	-8.8085	-20.653	-16.818	-14.834	-16.254	-12.433	-13.748	-17.813	-15.875	-17.17	-18.12	-12.829	-6.2908	-12.569	-15.092	-18.651	-20.331	-27.358	-20.928	-11.963	-22.8	-8.0164	-21.872	-16.16	-18.916	-16.111	-14.469	-16.791	-14.383	-10.817	-18.99	-11.972	-11.419	-8.7151
-5.0616	-5.7737	-11.944	-5.2262	-8.1662	-3.7144	-3.2638	-10.312	-4.0889	-12.593	-14.66	-6.3074	-4.7172	-7.5424	-7.5422	-11.978	-8.09	-3.7674	-9.3746	-9.6222	-11.647	-8.3606	-7.4354	-9.6459	-12.816	-5.2978	-12.262	-11.475	-6.6411	-9.7198	-10.634	-6.808	-6.4381	-6.8826	-3.785	-9.4232	-7.5697	-9.5187	-10.147	-4.1936	-15.136	-8.539	-10.67	1.2889	-11.059	-9.2127	-10.052	-15.604	-7.9907	-11.647
-0.3418	1.0276	-5.5502	-7.1219	0.65448	-5.9758	-9.228	5.1645	3.2077	-6.8833	-3.6502	-3.6701	-3.0754	4.7251	-3.1313	-7.0533	0.36703	1.8874	0.62836	2.3574	-0.080443	-6.3388	4.3018	0.16415	-4.8488	-0.44338	-3.7315	-1.6235	-2.8157	-9.21	-2.004	-5.1943	0.42378	-5.5768	-4.0235	-5.2857	-2.4856	-6.7347	-4.5159	-3.2244	-6.0537	-2.4095	1.2271	1.6499	-6.6567	-0.61745	-4.2329	3.5129	0.84472	-0.0052811
4.6365	9.946	5.9913	11.817	2.8313	7.6966	1.3109	3.6783	2.1338	3.6801	5.9061	-1.0966	6.3369	10.421	8.0657	3.2483	10.328	-0.013429	1.3758	3.5722	1.3374	2.4859	9.0197	12.697	-2.9619	2.5579	8.4015	4.0962	7.1455	7.2023	5.4359	8.0035	4.5418	12.774	9.0625	4.2778	2.5214	9.3621	7.0291	2.4946	8.8033	-1.4078	6.1597	4.2058	6.0027	8.3628	4.9102	8.2983	3.0042	8.2235
-0.43199	-7.8042	-13.225	-10.939	-14.16	-12.033	-4.7721	-10.218	-7.6062	-3.9949	-7.5495	-3.2648	-5.6949	-11.733	-3.6654	-9.7992	-0.73297	-3.931	-5.4439	-5.8764	-5.8136	-8.0111	-2.5255	-5.7421	-6.3772	-7.0338	-3.8085	-17.256	-13.496	-7.919	-8.2153	-4.866	-7.6419	-4.9325	-4.8088	-4.749	-9.6585	-13.648	-10.127	-10.253	-6.7753	-10.46	-8.9095	-6.9026	-8.8591	-10.731	-9.4505	-10.024	-3.1299	-7.1744
-5.6352	-4.0825	-4.4012	-5.326	-10.058	-8.7121	-8.2606	-8.239	-10.882	-11.496	-6.9132	-8.2772	-10.721	-8.1838	-7.1876	-10.744	-11.077	-12.174	-5.6741	-17.89	-11.055	-10.911	-11.511	-6.716	-13.693	-6.3988	-8.2614	-18.712	-5.0438	-10.361	-11.493	-9.9027	-9.2706	-4.8796	-13.604	-6.2953	-11.04	-9.1635	-2.696	-2.7968	-12.118	-10.297	-10.248	-9.0742	-10.912	-6.7881	-3.2803	-8.8284	-6.9321	-8.006
1.8753	-2.7537	2.336	-1.3738	2.9218	-1.4462	-0.07653	-3.7894	5.248	-3.5282	-2.5422	-0.96902	-1.7885	-0.61317	4.8258	0.60596	0.98554	4.3111	-1.6829	0.12415	-2.1475	-1.9791	-2.8989	6.2094	-2.2878	0.79354	-1.6201	-1.0929	-2.1167	-3.2128	0.31779	3.3334	1.4324	0.79132	-4.9094	-7.7335	-0.23407	-1.0886	-2.6516	1.8223	-1.2631	-0.63129	1.785	-2.9644	-5.51	-4.5714	2.437	-2.4772	1.9893	1.4944
1.4552	0.37644	-4.3978	-0.57643	-6.5444	-12.269	-0.5708	-4.2026	-2.5637	5.076	-11.979	-13.658	-2.3115	1.4976	-6.4911	-0.79085	-8.7494	1.3596	-12.539	6.1342	0.077695	-2.7536	-8.0999	-0.040391	-6.2996	1.0921	-0.90691	5.3876	-5.95	-0.81253	2.1776	-3.6759	3.6105	7.8108	-2.5147	-1.5543	-3.3948	-1.6067	-3.7108	-7.0432	-6.4244	-3.1502	-5.1236	-0.58932	-3.026	0.65699	-4.5789	-6.7242	-7.2016	-6.123
-0.62249	0.8749	3.6429	-0.17929	1.7644	-2.3946	-0.10493	-2.7788	-3.37	5.4222	1.3547	2.2165	8.1118	6.5322	2.8434	-5.2208	-5.4664	1.418	1.8334	0.93068	-5.2308	-2.9071	-3.6786	2.4923	-2.8499	5.9504	3.1755	0.89422	4.4515	-5.0775	3.0319	-8.5018	1.0101	-0.10404	6.023	-0.28056	1.0441	3.4327	10.118	4.3796	3.3355	4.5463	-3.0804	0.98267	-1.2575	1.5721	5.7239	3.8606	0.51431	-0.96195
-5.1239	-7.0049	-5.8408	-5.2892	-0.48555	-1.57	-5.691	-6.7306	-5.8256	-7.0435	-4.5354	-1.2864	-6.0398	-5.9477	-2.9672	-5.0288	-12.332	-3.6949	-7.1137	-4.1876	-8.1026	-6.0615	-5.1824	-1.091	-5.2255	-8.4358	-3.6763	1.4343	-4.8109	-1.3368	-7.2555	-7.5909	-9.5174	-3.3933	-4.5562	-1.6195	-3.4002	-2.0593	5.2346	1.2083	-3.9389	-6.9331	-5.1644	-10.105	-2.6803	-9.8397	-7.2688	-3.5084	-7.1663	-5.6973
-9.0408	-7.9273	-8.2452	-8.4766	-6.8375	-12.102	-6.9342	-1.354	-4.3877	-10.43	-12.712	-13.389	-7.8886	-5.0774	-9.3105	-7.3694	-1.8841	-13.419	-14.674	-9.7246	-12.015	-7.9518	-4.1881	-3.5573	-11.781	-7.223	-14.638	-9.5312	-7.3875	-10.177	-9.6071	-7.7287	-3.84	-5.4259	-12.947	-7.3162	-4.3734	-7.3484	-7.8546	-7.2523	-10.487	-3.1984	-15.124	-8.7995	-9.9554	-15.851	-10.549	-7.1128	-7.8392	-12.078
9.5848	0.99243	8.3862	5.9685	5.7094	7.8378	-1.9512	5.2516	5.6315	4.3153	1.2576	3.2414	1.4831	1.1204	4.2896	5.112	1.9096	7.1421	4.7286	5.8737	4.06	6.7645	1.4943	5.8697	-0.40441	3.5337	3.9394	6.1315	-5.5179	6.8657	6.3174	6.6061	4.5161	2.8056	5.2158	2.3644	11.1	-2.7725	4.9656	7.2554	-3.7301	3.2354	7.8939	6.5866	6.8159	5.4919	-5.6065	12.456	1.8812	0.21565
0.46606	2.6007	9.7751	-1.6504	1.2491	5.0197	2.2024	-0.34907	1.8216	0.078926	-1.021	-1.1664	6.2579	1.3203	1.2021	0.94558	2.1955	-6.7217	4.8155	-0.33878	1.3786	0.58897	-2.1761	-0.36685	-2.0472	-0.12856	-4.8168	1.5555	-2.0815	0.15155	1.659	0.66802	0.25028	-2.6182	-4.4267	0.48696	-4.5063	0.65822	-2.3638	3.1635	2.5286	1.8085	0.41656	0.15018	-2.2429	-3.33	-4.0725	4.7125	3.6322	-2.984
-13.302	-13.489	-14.917	-13.596	-8.2836	-13.354	-11.7	-11.584	-11.211	-10.868	-10.416	-8.164	-9.9663	-9.1161	-12.116	-0.19756	-4.3207	-17.927	-14.214	-16.392	-12.609	-16.229	-8.6082	-14.82	-3.7903	-12.215	-17.254	-7.8616	-13.577	-16.017	-8.1055	-8.7269	-11.587	-15.077	-14.533	-13.749	-10.923	-17.774	-19.44	-13.553	-15.976	-13.028	-12.672	-10.953	-10.579	-9.9029	-14.308	-14.273	-11.704	-10.916
3.6523	6.7092	-4.8607	0.9806	0.22381	-1.4208	-1.6204	-3.0765	-3.5463	-1.5806	-3.3563	-4.6234	3.8881	9.1332	-2.6075	-3.7613	2.6366	0.64636	-5.7308	-2.3636	-4.3475	-1.2467	-2.9504	-2.9633	0.24439	-5.5247	4.5869	-5.9442	1.0282	1.8214	0.62481	-2.8653	-3.1264	-3.0467	-3.8702	-0.26934	0.82653	-2.1222	2.3416	0.62849	1.4542	3.5752	-3.3825	-6.4577	-0.03199	-0.40344	-5.2782	-1.2318	2.1721	-3.9452
-11.919	-2.8812	3.8892	-1.2023	2.4691	-1.2472	0.61275	6.165	2.2341	0.24594	1.7058	3.0078	-0.2776	4.8188	-2.2872	1.8403	0.58604	2.9307	7.6088	5.3874	3.4355	2.1464	-0.62665	-6.3103	-1.0679	3.344	1.3459	-4.7815	6.353	-4.0359	5.6357	-1.8697	4.3988	4.7549	8.7007	-0.63893	5.9725	-0.63811	-3.8658	0.2343	1.0987	-5.4516	-2.0387	-6.6401	-3.1952	4.6514	-5.9344	1.3834	5.2901	6.0556
-8.0142	-12.108	-13.139	-11.376	-14.324	-15.246	-9.1255	-13.646	-4.8879	-9.5532	-7.3076	-12.565	-11.613	-4.0623	-9.01	-7.7179	-5.9375	-15.997	-8.1501	-15.138	-11.872	-9.511	-14.177	-12.499	-4.6726	-13.829	-17.256	-15.517	-5.7521	-16.113	-11.455	-11.661	-4.8105	-5.7427	-19.931	-1.983	-9.0087	-7.9159	-11.238	-8.5337	-14.603	-16.988	-3.6083	-10.477	-3.1186	-13.445	-6.3076	-12.728	-10.299	-4.4463
2.1448	2.8047	4.7116	0.0051848	1.0767	1.7836	-1.5632	6.0293	5.1379	0.52164	-0.0073343	-0.60831	-0.09722	1.5594	7.6553	3.4257	5.9682	4.0279	1.0574	6.6354	6.5547	-2.1531	1.0519	0.96864	5.8376	9.5184	2.0299	9.4865	2.3743	0.32521	1.4923	2.7109	4.891	6.4809	1.5534	4.0142	0.30966	6.3947	0.31132	-3.3257	-3.8846	3.5866	-4.5202	6.0595	5.8637	3.0221	-1.8054	4.5943	5.4063	-1.3376
-1.577	-0.96782	1.068	-2.5273	5.0577	-0.062266	-2.168	-2.8339	-2.2363	2.5463	1.598	6.5005	0.37031	2.2192	-3.3991	-2.0312	-1.9077	7.9726	-5.179	2.907	-7.4644	5.7176	3.9017	-1.3869	-5.823	-0.36426	5.2144	-1.2399	-2.944	5.3699	-2.4099	-2.2983	5.4718	4.0249	-5.6939	-0.38951	2.7398	-2.1588	-2.0052	1.2809	1.1161	8.2691	5.0962	1.41	4.5785	0.35865	0.39357	-3.5542	-5.2509	-2.9384
3.3479	1.0321	2.0735	-4.3401	3.2532	-3.2601	0.50629	-1.9457	-0.3153	-5.1149	1.045	0.23954	3.7817	6.1804	-2.7917	-3.1352	3.1033	-2.0965	-2.2473	-2.7171	-2.4221	6.1891	-8.9187	2.5129	0.56659	1.5497	-0.51821	1.4161	1.6616	-3.0499	-4.2995	3.2209	-3.2318	3.1534	-6.4233	-2.023	6.9078	-1.4141	0.46679	1.0224	-0.1291	3.7294	-1.0863	-4.0724	-1.245	4.6548	3.2096	5.12	2.2508	2.7346
1.5922	-4.3156	3.5407	1.8446	-4.4035	4.7734	-1.4844	0.28729	-2.5081	-3.0639	-3.2865	-3.2446	2.3949	-4.1668	-0.6017	-3.0923	2.3222	-2.8585	0.72751	-1.7865	2.3606	-0.66007	-0.17868	-1.4061	-4.3603	3.9483	-3.4469	2.4665	-1.6755	-6.1337	-0.26437	-4.7941	2.9402	2.7078	0.4825	-2.4906	-2.6214	-1.6261	2.6873	-4.207	0.61752	-4.2343	7.4036	0.84477	-0.11556	0.55947	4.1351	-3.4445	4.6527	3.8627
13.54	8.9471	6.6649	7.3853	11.423	10.994	12.641	7.0499	0.077014	5.6264	9.4164	3.4436	8.3392	6.426	11.135	8.261	10.229	6.8009	12.047	11.632	8.309	5.0729	5.7556	7.3351	4.2445	5.217	4.373	6.1954	7.2407	9.3819	10.512	7.4956	9.9863	8.3473	10.748	10.872	10.733	7.3956	5.9577	11.01	15.074	11.072	9.2836	6.9434	6.2227	10.453	1.6268	9.4589	4.3143	10.019
-13.033	-9.2452	-7.1412	-9.8911	-9.82	-6.8786	-17.912	-9.9802	-9.2775	-14.299	-4.7115	-13.506	-7.7362	-12.061	-15.562	-12.354	-7.8185	-9.5801	-12	-15.428	-21.21	-16.439	-13.491	-9.2065	-6.4495	-7.9	-9.3923	-9.8586	-11.011	-6.0773	-11.136	-4.0437	-8.8192	-5.7449	-11.892	-11.137	-15.24	-4.8061	-15.402	-14.753	-5.5089	-4.8575	-13.674	-13.406	-8.323	-12.079	-19.381	-13.285	-7.3943	-16.052
-3.6864	-4.9041	-3.5614	-1.8865	-5.0264	-9.9795	-8.3843	-7.8554	-6.1381	-7.8027	-7.3415	-10.533	-8.4159	-9.7927	-6.1006	-6.2285	-9.8444	-5.5842	-11.057	-5.4042	-7.3562	-5.2675	-5.0125	-2.7571	-6.5179	-3.5079	-13.677	-5.9001	-7.7281	-8.959	-4.4282	-2.1823	-7.1241	-4.1431	-8.1688	-4.0108	-6.4357	-6.0565	-7.7655	-7.6015	-5.2555	-8.5956	-7.2853	-7.3407	-5.5194	-4.4942	-4.1149	-0.68663	-8.9654	-6.3535
-11.146	-8.4779	-10.946	-7.1503	-11.364	-13.13	-11.623	-9.559	-13.502	-11.953	-15.85	-8.9387	-12.386	-8.1362	-7.6166	-13.207	-7.8828	-6.2451	-8.569	-16.194	-8.5106	-18.692	-2.6559	-10.43	-6.2581	-11.49	-8.0111	-4.6145	-20.975	-12.385	-10.241	-8.3409	-10.217	-16.42	-12.543	-9.141	-15.496	-3.5151	-12.594	-9.5012	-14.596	-10.866	-5.1026	-7.6957	-16.744	-12.785	-12.566	-9.3338	-9.3963	-6.843
-9.0078	-2.583	-3.3527	-6.2082	-4.8905	-11.992	4.553	-5.0152	-14.361	4.1986	-5.4332	-8.2117	-6.5589	-6.8165	-6.0379	-8.5836	1.4883	-2.4035	-8.2919	0.23509	-7.5436	-4.898	-6.5822	-7.821	-8.5329	-6.7109	-3.425	-4.8101	-3.2656	-5.9448	-4.9453	-4.8842	-8.3515	-5.1134	-4.4219	-5.2107	-7.6962	-4.0455	-5.166	-9.7391	1.866	0.42982	-8.2859	-5.4853	0.77825	-5.9903	-7.2912	-6.403	-8.2379	-10.633
-4.1386	2.7308	-7.6576	-3.6013	-8.4092	-7.153	-10.669	-6.5293	-6.952	-5.9608	-6.1711	-6.5242	-1.8692	-1.4138	-6.9832	-13.268	-8.1724	-7.1498	-3.6448	1.6596	-2.2552	-8.827	-4.7275	-3.5361	-9.4423	-5.3278	-0.35695	-1.3715	-5.6986	-0.0097018	-1.4179	2.2951	-9.5397	-6.736	-8.5814	-2.9625	-5.7536	-4.1709	-4.6859	-3.7997	-7.8527	5.1216	-5.2524	-12.773	-2.9529	-8.3054	-7.5112	3.3773	-8.3054	-2.471
-4.8857	-7.9147	-4.5772	1.7405	-2.7765	-7.7889	-6.2251	-0.39395	-3.5025	-2.5833	-3.9792	-1.0408	-4.627	-3.3423	-10.193	-2.9647	-11.947	-6.2409	-6.2906	1.0062	1.991	-8.425	-10.804	-6.6343	-9.1775	-3.4256	0.26548	-7.8712	-4.5233	-3.4946	-3.4961	-3.676	-4.5137	-10.092	-3.2894	-6.686	-4.5782	-11.453	-5.7128	-8.6561	-6.3094	0.001179	-7.7239	-6.336	-7.1994	-0.63149	-3.1908	-7.0526	-7.638	3.2004
6.6173	9.7149	13.287	6.45	4.9489	4.9229	10.589	15.422	5.0568	6.5692	10.721	5.6092	7.6003	2.5026	1.2623	8.0001	1.361	7.2719	-0.5229	8.0445	7.7522	10.151	7.4047	3.4152	0.27156	11.27	10.812	1.488	11.324	3.3433	4.1733	1.9336	6.885	7.1983	6.5154	7.7165	10.275	4.3835	11.298	2.4191	1.5411	8.2277	8.4845	6.8015	10.751	13.162	11.038	9.1632	9.4973	8.5119
-2.2485	4.3629	0.5713	-5.6881	-1.8442	-3.592	0.52732	0.14233	-0.44464	1.8135	-7.8932	-1.1909	-3.7499	-4.1182	-3.4818	2.2343	-4.2836	1.1359	-0.80783	-2.5269	-2.3613	5.1612	10.231	3.4144	2.4584	-0.53036	-2.2693	3.5956	-1.8383	-0.23751	-8.9544	-2.6847	-2.1393	0.056202	2.9591	0.39284	0.80824	-0.01991	-3.8038	0.92259	-0.62502	2.2778	-3.0935	2.126	-0.98541	3.6859	0.66152	-0.88943	-0.15991	-1.8485
-17.655	-23.52	-22.92	-24.97	-20.118	-20.444	-25.735	-25.972	-17.367	-19.612	-20.279	-21.233	-23.966	-17.851	-23.194	-29.112	-20.551	-24.186	-21.777	-18.113	-15.046	-19.789	-25.105	-23.998	-20.559	-20.08	-17.252	-22.387	-17.856	-18.803	-18.79	-24.188	-16.797	-26.662	-18.111	-18.555	-31.475	-18.333	-20.134	-16.254	-23.219	-18.668	-23.081	-21.155	-24.097	-24.504	-28.134	-21.483	-22.292	-23.694
-4.2377	-7.8357	-3.23	-3.475	-7.8564	-4.469	-6.2436	-3.6664	-7.8688	-0.46103	-8.0684	-6.5613	-9.7499	-8.2024	-10.529	-5.811	-6.615	-4.0121	-5.9796	-6.1537	-3.943	-10.287	-8.4876	-2.1971	0.39426	-6.6367	-5.1469	-6.4984	-5.0626	0.57413	-8.5066	-8.6694	-2.2058	-7.2508	-3.8731	-5.0937	-1.0835	-8.8392	-4.2008	-5.8073	-7.1812	-5.7174	-4.2409	-11.873	-3.8651	-9.451	-9.1813	-8.1765	-5.9243	-0.10012
8.7528	14.266	10.798	7.2721	11.427	10.823	4.3892	9.8886	4.957	13.752	5.7182	6.0417	6.891	9.6785	12.554	9.1999	8.5735	11.014	16.414	8.9943	12.691	10.94	10.832	2.3771	15.436	7.9057	9.6358	13.22	7.697	9.0179	10.229	8.9661	8.7841	8.4208	6.4606	14.808	11.171	11.612	12.597	9.5505	5.8653	12.489	13.183	4.4751	8.1208	2.5061	14.558	8.5767	6.7437	7.8735
-11.763	-17.183	-11.333	-14.332	-12.24	-14.528	-14.101	-10.238	-16.534	-8.8676	-12.189	-15.386	-11.728	-16.481	-8.5985	-9.1244	-14.694	-15.183	-7.9645	-13.747	-16.225	-13.682	-10.231	-16.273	-8.6052	-16.094	-21.903	-15.688	-14.849	-16.886	-8.7345	-14.781	-13.053	-10.715	-13.953	-13.119	-6.7946	-14.835	-12.114	-13.824	-7.6956	-15.309	-13.072	-12.934	-17.828	-15.43	-13.395	-11.11	-10.368	-13.181
3.5975	5.7796	10.75	7.257	2.9864	9.5949	5.4572	1.8872	5.0954	7.7675	3.8679	4.8177	5.6946	2.8511	5.7744	6.052	5.0985	3.0013	6.3833	2.8634	3.2767	3.2174	-3.0087	6.4926	-1.4496	8.0491	13.593	4.7839	5.5948	8.9944	9.9051	4.4115	6.8356	5.5984	6.103	2.343	7.5753	2.982	3.3924	1.6949	12.647	2.484	3.8233	3.899	1.5332	5.6855	6.2208	4.1527	1.2183	6.0675
-3.5128	4.1345	-8.5361	-3.616	2.3023	0.6121	7.2667	1.7131	-1.9739	5.4407	-0.89605	-2.9304	-8.3588	3.4609	-0.48337	4.8863	-2.0013	4.3734	1.6112	2.9262	-2.8579	1.1777	-3.2123	-5.2272	0.90887	3.856	1.258	0.0024287	-2.6196	-1.1581	6.5352	-2.7406	-1.1814	-3.0764	2.6403	-0.94564	0.41289	0.046945	-2.2144	4.6079	6.1266	-2.7643	5.4126	-6.1403	-0.87692	2.7901	0.39385	2.2083	5.186	-6.5613
0.66332	-0.60782	4.802	0.030198	9.1409	-1.9388	-3.7131	4.7936	5.556	-2.3313	1.0791	-2.279	-4.0978	-0.58426	1.5116	0.78209	-6.894	-3.4951	-6.4078	5.3209	-1.6967	-3.0179	3.1796	1.0194	2.1036	-2.6436	-0.37693	-7.866	-1.1252	1.8338	3.9589	-1.6796	-2.2219	-1.2283	3.0202	1.1594	6.9839	-0.73801	0.91106	2.38	-2.3683	4.7003	6.726	5.3581	5.3074	0.92323	1.3797	2.8474	3.1715	-1.4148
-8.3581	-2.8401	-11.136	-5.3332	-0.69585	-4.8685	-8.2263	-6.5194	-9.2289	-11.135	-6.4866	-4.5904	-7.7215	-9.4172	-5.0383	-2.3081	-4.6049	-2.8533	-3.0697	-9.3518	-9.0491	-8.31	-2.1312	-7.4384	-9.3923	-8.8859	-7.5687	-9.2678	-3.1322	-3.0635	-1.7571	0.29066	-8.5622	-8.8777	-6.9538	-6.2314	-6.4787	-5.428	-12.832	-12.855	-10.149	-13.336	-4.993	-5.2081	-8.1436	-7.3353	-12.873	-6.8099	-9.5562	-5.8917
-5.366	-2.0567	-1.9365	1.758	-11.053	-4.2258	-4.9729	-6.0933	-1.286	-2.6883	-2.9425	1.0558	-6.3521	-2.099	-1.5519	-0.45574	5.7229	-1.2636	3.2901	-3.279	-2.8565	-3.0293	-1.9094	0.66477	-4.4962	0.15378	-4.9971	-6.5076	-8.0424	-1.4404	-1.9586	-2.7915	-7.1354	4.1292	-6.2995	-5.8541	-0.84067	-3.3025	-6.4772	-2.1529	-1.4985	-3.633	-1.7965	-0.93229	-1.3416	-2.8289	-2.0518	-0.1278	-3.9908	-3.6229
1.7577	-3.3106	1.2132	9.1202	-2.4655	1.3654	-2.7789	3.4819	5.3025	3.8195	1.2917	-5.7897	2.6621	4.5856	-0.61754	3.2551	2.4012	4.7035	-1.1671	3.2128	0.50255	-0.88648	-0.06214	-1.6277	-2.8223	-1.7408	1.0009	1.17	1.5014	3.0968	1.8387	-2.8455	-0.60315	3.6599	10.407	2.644	2.1145	-0.23266	0.20592	4.2775	9.0926	3.3963	-2.6011	-1.1226	6.3909	1.1694	1.72	-1.3012	4.7356	-7.633
-7.6737	-11.537	-19.17	-14.964	-5.9881	-9.0001	-14.442	-11.285	-18.854	-18.157	-11.554	-17.292	-19.179	-5.9606	-12.965	-14.815	-16.932	-10.452	-15.61	-15.854	-16.035	-14.423	-11.378	-15.653	-17.316	-16.622	-18.669	-7.912	-14.846	-19.555	-13.864	-19.72	-15.752	-15.664	-16.731	-11.068	-16.859	-8.0398	-8.8405	-14.321	-7.27	-11.773	-12.549	-10.568	-16.821	-16.248	-17.274	-14.86	-17.655	-14.942
-15.949	-12.722	-11.396	-14.661	-13.315	-12.059	-10.147	-18.122	-9.085	-13.901	-6.8769	-9.1748	-15.634	-11.504	-13.455	-17.147	-12.782	-15.598	-11.592	-9.9155	-15.244	-16.314	-11.655	-19.794	-11.781	-15.425	-14.519	-12.158	-12.482	-18.496	-12.516	-15.011	-10.944	-15.803	-10.556	-17.146	-15.724	-13.873	-10.27	-8.2361	-11.036	-9.7282	-15.385	-13.91	-17.395	-12.603	-20.036	-8.9655	-14.366	-14.868
-6.1877	-5.7399	-5.4613	-10.805	-2.7123	3.4359	2.6569	-10.221	1.485	2.2325	-0.66432	-9.8486	-7.0405	0.18656	-4.3843	-4.6623	-1.1718	-4.2713	-0.79566	-0.73628	0.27447	-8.9851	2.2619	-0.62194	-9.2481	-2.5113	-1.8402	5.0945	-4.1846	-7.7071	-3.0692	-2.0797	-8.338	-3.1896	-6.8479	-3.3281	0.53025	-4.6467	3.2507	-1.7178	3.0664	-5.6186	-3.0499	-6.0947	-0.52095	-3.824	0.94673	-1.0004	-3.4765	-3.489
4.6904	-4.7416	-1.7004	-0.24363	-2.5219	-1.9713	1.1353	2.012	0.79018	-0.67528	4.3656	-0.22171	4.416	-1.1631	-0.5796	-1.3737	-1.1567	10.116	-4.8327	-3.8406	0.17996	-1.4899	1.1925	-2.0557	-0.29152	1.3996	3.8088	-4.5377	1.5415	0.7009	-1.8355	5.3	-1.2846	-1.006	3.4509	-1.847	2.6887	-0.27928	1.4317	-0.29204	3.5478	5.0066	3.9336	4.2462	2.5584	-5.7174	-3.5537	-3.1368	-1.4784	-0.58141
1.5168	-1.1337	-4.3412	-5.337	-9.9341	-3.105	-5.0635	-5.6455	-6.0936	-3.3125	-0.0046551	-3.8252	0.47277	-1.9838	-10.226	-8.331	-7.3458	-0.0051616	-1.9888	-0.93552	-7.0388	-8.7642	-6.0136	-3.748	-1.876	-4.3092	-7.1793	-4.3612	-5.7911	-3.8579	-1.2317	-8.0187	-1.865	-8.6334	-3.8285	-2.7679	-0.070313	-0.577	-3.1427	-6.3718	-2.378	-1.2258	-3.3925	-3.6068	2.3529	-1.3501	4.6809	-7.8799	-6.1935	-2.5512
-10.509	-16.071	-8.4519	-7.88	-10.176	-5.0748	-10.04	-8.7803	-11.748	-4.4868	-10.52	-11.335	-9.8263	-7.2385	-9.5981	-11.186	-5.4559	-10.507	-6.0282	-10.027	-12.72	-12.234	-8.1532	-9.473	-8.4964	-6.5953	-8.8715	-10.172	-9.4265	-4.2484	-10.561	-2.5935	-13.255	-9.7385	-11.698	-7.4773	-13.27	-5.777	-10.614	-7.9746	-7.9309	-15.072	-10.125	-12.988	-11.948	-7.9864	-18.281	-7.4496	-14.775	-6.8794
-10.611	-14.063	-8	-11.78	-12.487	-7.9454	-7.4575	-9.5344	-15.048	-7.968	-9.5647	-13.333	-13.845	-15.202	-10.895	-10.251	-11.09	-9.2734	-16.136	-13.935	-7.9104	-7.1375	-11.62	-12.198	-14.642	-14.951	-15.975	-8.5413	-11.282	-15.295	-10.607	-6.6295	-9.2355	-15.221	-14.007	-10.325	-10.292	-8.7737	-16.007	-11.181	-5.4812	-11.741	-12.665	-7.5313	-12.777	-13.493	-6.7832	-14.329	-13.302	-9.1461
-2.7252	-5.046	-7.5713	-3.6653	-4.2351	-6.5658	0.50955	-8.0548	-11.48	-2.9291	-7.6642	-5.4689	-4.5586	-10.147	-7.8939	-3.1206	-7.1495	-5.9002	-8.6495	-4.1584	-4.0476	-1.6607	-4.1197	-11.583	-1.824	-4.3243	-4.0994	-5.7472	-1.1709	-7.1242	-6.3485	-7.733	-7.907	1.2241	-8.4241	-8.7541	-4.7722	-8.7154	-2.9717	-7.5842	-6.7833	0.82483	-9.0484	-1.8526	-8.9348	-8.638	-5.8989	-5.1699	-1.6636	-6.2618
-4.3914	-7.627	5.2507	-7.2442	-5.6771	-8.5018	-6.8414	-11.069	-0.068303	-2.9738	-9.7695	-0.95768	-10.974	-7.6314	-1.9981	-7.2389	-6.1951	-9.2068	-2.8411	-3.1229	-6.6779	-3.7441	-5.042	-8.8656	1.1058	-4.5716	-5.2364	-6.7828	-4.1918	-7.1631	-9.1265	-6.4346	-2.8284	-10.692	-3.0828	-4.7869	-9.1901	-1.6118	-3.5575	-9.738	-7.99	-2.7205	-4.228	0.20253	-8.8989	-2.9785	-8.6443	-4.9912	-3.9051	-0.20737
0.35755	-0.8791	-1.9503	-3.2477	-4.2835	4.7678	3.2995	-3.5448	-8.3117	-1.4915	-0.5205	-8.5844	-1.9894	-5.5048	1.1408	-0.84825	0.31788	-3.1439	0.42665	-1.0821	-8.8385	2.9844	-0.84274	-2.1175	1.8917	-3.6786	-7.0588	3.3153	0.46101	2.0334	-0.53481	8.1468	-1.2464	-0.63611	-5.6959	-2.5561	2.9739	-3.5966	-6.8275	-1.9326	-4.7871	-1.301	-0.71596	-2.5047	-0.32537	-1.7776	-1.4347	0.47782	-1.6112	2.3443
-3.1416	-3.0706	-7.7992	-7.6083	-2.5013	-1.9623	-5.967	-1.3428	-2.4972	-6.0189	-1.6367	-3.7917	0.34044	0.71098	-11.001	-6.2029	-4.2774	-3.4393	-2.1328	-5.0006	3.2616	6.3946	-1.7786	-3.268	-7.09	-1.8978	-2.1436	-6.1225	-6.343	-7.2682	-3.7592	-4.5779	-6.5612	-2.0411	-0.79364	-5.9169	2.7965	-2.3866	-4.8616	-9.9635	-3.4487	-2.5696	-5.9752	-3.0837	-7.588	-3.1548	-0.49074	-0.89077	-0.064114	-3.5253
11.91	12.529	13.557	8.7458	9.7311	11.022	3.7701	3.4624	13.773	9.5568	10.232	7.6543	10.805	6.3792	7.0348	7.7563	7.357	10.612	7.2381	1.235	8.1641	11.13	7.6362	4.8873	14.682	7.8771	10.97	10.921	5.9207	9.4759	7.3549	11.572	2.1487	4.0524	7.2231	11.03	19.031	8.6932	8.5983	4.2797	7.8906	10.973	14.874	7.3016	3.5629	7.055	2.5028	9.4018	7.3603	13.671
3.9374	4.5877	-0.45498	-0.26296	3.9491	-0.82494	-5.5124	-1.8059	-1.8718	-0.03157	-4.5901	-1.6339	-9.8756	-1.3783	2.6891	-0.32225	1.7106	-2.9842	-5.3957	2.412	-5.7779	-3.509	-2.0763	-2.789	2.0672	4.0963	-2.9111	4.657	-2.1927	8.0788	-2.3618	-0.10754	-11.11	2.5139	-0.72573	1.7786	-3.8973	-5.5486	-2.0443	-2.3294	1.6059	-0.94317	-3.8631	1.6926	-4.268	-1.9269	-0.034393	-3.5728	-7.3113	-3.8635
2.0693	1.1457	-3.5398	-5.1317	-2.7263	-5.0804	-7.8059	-1.7239	-5.7938	-2.0208	-8.19	-1.332	-5.292	-5.7393	-6.2258	-5.9457	-10.216	-4.4931	-0.10025	-9.339	-8.678	-7.1804	-10.479	-7.9911	-8.4782	-6.0063	-5.6542	-3.1964	-6.6485	-4.1876	-7.8949	-9.5174	-0.028707	-8.897	-1.6221	-5.1229	-5.3591	-6.9177	-5.5162	-13.219	-0.89834	-7.0493	-5.4064	-3.1326	-5.1302	-6.7472	-4.4393	-7.8341	-6.8422	-6.7036
-1.6124	-4.8956	1.6401	-10.137	1.5734	-3.0557	-5.8586	-4.9778	-5.463	-2.9511	-8.4942	2.1057	-3.0321	-1.7256	-6.7678	0.66086	1.3451	-6.2268	-3.0185	0.66424	1.4431	-10.577	-2.737	-3.6921	0.67661	1.449	-1.7995	0.60936	-7.0955	0.15252	1.715	-5.1327	-5.9305	-5.3525	-1.5006	0.964	2.0415	-1.9671	-5.7078	-2.2791	0.082749	-0.87386	1.7187	-3.9579	0.18467	-5.6885	-7.6327	-4.2143	0.33639	-0.78314
-3.1096	-5.839	1.8644	-3.8684	0.8082	4.9151	-2.3153	-1.4744	3.9658	-5.2158	1.8266	-2.8043	0.38285	4.395	-0.91285	-1.9051	-0.5258	1.6061	-2.0939	0.010478	6.6569	1.5232	1.0484	-6.3449	-2.1173	-2.0294	5.7124	3.8721	4.2537	-0.46633	3.6803	-4.4707	2.661	4.2452	0.24693	0.092371	2.6392	0.56966	-1.7258	0.069414	4.0236	-3.3738	2.0557	-2.5003	2.5419	1.5966	1.0149	0.26344	1.4783	-6.5087
-26.18	-21.482	-22.644	-29.917	-23.876	-26.461	-21.326	-18.889	-17.654	-15.825	-26.195	-24.04	-21.805	-19.678	-18.904	-19.386	-26.239	-20.447	-25.605	-25.903	-28.091	-19.72	-18.973	-17.558	-17.838	-20.714	-22.106	-23.174	-23.701	-18.715	-21.058	-21.578	-20.451	-24.446	-19.116	-24.422	-24.654	-22.341	-22.782	-17.647	-20.386	-24.231	-24.788	-22.962	-22.852	-22.854	-22.122	-23.067	-21.669	-22.637
2.9329	1.4867	-4.1342	2.5484	-3.4691	3.2131	-2.1916	-1.7933	-1.3956	3.3358	3.3433	4.3739	10.24	-3.0877	-4.2957	-2.3046	-4.3325	-4.0357	0.71863	-4.3168	-4.5787	-0.39148	-4.8967	1.893	-1.3576	4.0953	3.4203	-2.6897	3.9018	6.1177	3.0062	1.6845	6.5798	2.112	6.6965	6.8335	3.8597	0.03122	1.1391	4.0166	0.21633	-0.941	-3.0939	-0.36538	-0.73679	-2.2607	1.0014	-1.6465	-4.4477	1.1463
1.7027	-8.3704	-2.172	-0.94723	8.6281	-6.0713	1.9333	4.3349	-2.8755	-2.9976	-8.0377	-7.9095	-1.2656	-0.11379	-5.2427	-0.12253	-2.3691	4.5175	-1.9299	2.8872	-6.045	-7.3181	-2.3082	-1.8509	-1.5732	-8.1998	-0.8962	-0.61099	-6.0358	-4.3017	2.3122	1.7585	-0.060624	-3.6832	-3.8238	0.082308	0.22818	-7.6133	-4.8049	-1.4337	-4.4423	-4.8969	7.3419	0.97066	1.5955	-2.0146	-3.0411	3.1209	-1.0313	-0.69679
-9.6372	-5.1979	-3.3616	-5.2673	-1.8504	-4.6195	-9.5719	0.25303	-2.3127	-1.8157	-6.3883	-7.3999	-2.0306	-4.8522	-3.0341	-6.1866	-5.8584	-5.9153	-3.9306	-8.4943	-10.881	-10.43	-7.0398	-3.3671	-1.892	-4.6893	-3.0013	-8.9526	-1.3666	0.65764	-1.4117	-6.7984	-9.9565	-3.7322	-9.5562	-10.742	-3.5695	-7.9651	-4.4693	-3.2021	-6.7599	-3.5114	2.1663	5.7104	-1.3736	-2.5762	-1.8654	-9.2572	-4.9594	-7.245
1.8293	-0.51686	-6.5459	5.8554	-1.0361	-1.2318	-1.317	3.9346	0.54158	-3.4649	-1.2853	-7.8193	4.9912	-0.97551	-3.5241	-5.7203	1.1603	-9.2452	-0.60279	-1.4258	-6.067	-4.91	2.2367	-0.64633	-3.6456	2.9575	1.0962	3.3341	-7.5646	-2.8649	-4.4621	1.0741	-2.6999	-4.6118	-2.823	-6.8087	2.6804	-4.1606	1.1585	-2.5208	-2.4527	-3.9155	-3.505	0.8551	-7.4434	-3.3983	7.894	-2.3073	-7.3334	-4.9987
-0.57242	4.8325	0.11911	-4.3092	1.3768	-7.0896	1.4497	-3.3782	-6.3789	-2.9228	-3.8225	0.70917	-9.1273	-2.6053	-1.0328	-4.6356	-6.7928	-8.5664	-4.2848	-4.5042	-5.0625	-9.0829	-7.5378	-2.406	-4.7308	-4.1184	-3.3643	-1.4278	-1.762	-0.98194	-0.85541	-4.3704	-3.5476	-6.4735	-0.090113	-3.9884	-3.3759	-4.3861	2.951	-3.8407	-7.5823	-8.4182	-4.3485	-1.475	-1.1913	-1.9802	-3.0353	-4.4978	-5.8957	-3.9868
-3.8422	-5.7233	-15.556	-8.4027	-7.5816	-9.8697	-3.4098	-3.4816	-2.9623	0.1708	-6.6667	-3.3502	-3.3618	-3.2927	-7.216	-8.4738	-3.6051	-3.9849	-9.9835	-7.8728	-4.9921	-2.2423	-8.6901	1.4473	-1.7647	-3.3257	-9.039	-9.3205	-2.058	-7.4356	-0.49319	-8.4014	-2.7038	-6.6847	-2.275	-7.4569	-12.148	-10.209	-5.4575	-8.8766	-5.4086	-3.6669	-1.9274	-6.5191	-3.102	-4.4903	-6.4867	-10.5	-6.4555	-6.0562
-10.763	-11.396	-11.655	-10.795	-4.0256	-10.856	-14.77	-11.639	-14.193	-10.209	-12.046	-7.0792	-3.3527	-10.499	-4.9557	-7.4128	-4.0751	-13.22	-10.264	-15.576	-15.38	-8.4561	-21.339	-11.997	-9.8123	-12.935	-15.556	-14.973	-13.242	-9.772	-8.018	-17.009	-11.767	-12.753	-5.2447	-16.655	-15.247	-8.7485	-15.942	-11.674	-4.9064	-16.255	-12.533	-13.463	-11.193	-13.074	-7.9251	-10.248	-10.17	-12.544
-15.233	-13.88	-9.7975	-7.9516	-18.418	-12.039	-14.075	-6.1953	-17.245	-8.6418	-6.727	-8.4993	-17.296	-9.7835	-9.9513	-8.6836	-14.874	-13.343	-8.3298	-9.9639	-21.09	-5.4288	-12.995	-17.613	-11.877	-5.2385	-15.618	-10.559	-10.719	-6.7497	-7.7504	-8.7738	-13.055	-14.921	-10.758	-10.429	-5.0212	-12.682	-9.5436	-8.3403	-13.172	-17.346	-15.612	-10.931	-13.859	-14.777	-6.951	-11.841	-14.101	-11.37
-7.534	-7.4601	-9.9639	-6.0944	-1.4767	-2.6886	-4.7708	-10.487	-14.214	-9.7284	-6.7315	-6.5402	-3.4858	-6.068	-3.9326	-4.7272	-2.2396	-11.935	-4.2477	-8.9199	-7.217	-3.3035	-2.135	-8.2361	-4.2561	-9.3087	-12.241	-3.0172	-8.2642	-10.743	-9.9547	-0.61081	-6.2255	-8.1973	-2.8739	-1.4964	-0.62452	-0.19526	-7.2494	-5.6407	-8.9285	-4.8774	-4.9709	-9.9419	-2.8819	-6.574	-9.0158	-7.3831	-7.8724	-18.767
2.7019	-3.7312	3.6589	0.29113	8.888	4.225	4.3043	6.5199	-1.598	0.10751	5.2622	1.8764	5.3289	-1.7898	9.1633	0.41326	-6.5379	-7.2879	4.0606	-2.7438	3.2842	-1.3124	-6.1631	-1.448	0.82282	-0.31776	3.218	0.51663	0.21846	4.2972	-0.5058	5.855	-1.0741	0.029336	4.2197	1.8367	2.1816	2.1825	4.6367	0.61242	-1.4281	1.4707	2.6627	1.1781	6.1527	-1.4501	-3.1592	-0.22083	0.029424	7.4259
-12.661	-6.5592	-10.663	-6.6553	-6.5201	-12.054	-15.85	-5.8029	-7.8728	-7.3236	-11.574	-10.402	-15.282	-18.124	-12.584	-11.504	-3.6203	-12.593	-8.641	-7.2378	-9.8092	-12.018	-8.1535	-5.7011	-6.5611	-19.785	-7.1008	-11.726	-12.749	-8.4851	-9.0311	-4.9283	-9.4389	-10.85	-10.619	-11.848	-9.22	-5.737	-15.59	-6.6004	-11.122	-7.7656	-11.348	-8.1906	-11.692	-10.634	-11.544	-5.7864	-7.7149	-4.3402
5.1615	3.7397	3.9485	-0.7133	-1.6208	4.2225	0.54284	1.4953	2.8465	1.5518	1.1211	-3.6446	0.6987	-0.3574	2.7139	-1.7469	-1.6099	-2.4015	2.3173	2.9726	6.8088	-0.36328	9.1088	6.3598	-9.4504	1.3065	9.3421	2.1987	-0.18166	2.7127	-0.93934	4.7839	0.45209	0.59977	6.4272	-2.9212	3.4947	6.6078	2.3364	1.4312	6.2987	2.0845	3.5579	3.9167	-8.4294	3.4331	4.6022	2.4771	-1.3267	4.2696
-11.781	-12.962	-8.0545	-8.6711	-9.2535	-16.052	-5.613	-15.576	-11.415	-13.101	-4.6132	-0.78285	-8.1299	-9.0403	-12.651	-7.4054	-9.3037	-6.5743	-7.9979	-5.8064	-9.9352	-6.7658	-5.0326	-15.443	-14.366	-12.754	-7.7263	-17.123	-15.958	-17.046	-10.528	-11.663	-9.3988	-6.7968	-11.023	-15.192	-15.118	-12.728	-9.8703	-12.975	-9.8051	-15.591	-15.447	-5.9342	-12.317	-9.9908	-13.006	-12.136	-10.482	-9.1117
2.8997	3.2428	6.5129	5.0607	-0.29216	2.5576	3.7548	6.2443	-2.0228	2.2475	0.38308	8.2268	-0.44222	-0.83656	5.1499	1.5566	6.0899	5.089	0.61295	1.0965	-3.9712	4.4567	7.5765	1.4634	4.6108	1.509	-0.64423	-1.1271	5.9906	-5.6189	-1.8707	-1.9346	2.4163	1.1307	1.1088	3.161	5.2292	1.7027	7.4732	9.2722	3.8758	-1.3067	6.7161	5.269	5.8897	1.653	1.9121	-3.9285	0.21389	4.7277
-19.152	-23.692	-21.389	-22.208	-26.155	-22.233	-18.865	-21.668	-24.629	-16.244	-18.03	-18.582	-22.191	-19.972	-20.178	-26.595	-19.75	-19.698	-24.133	-22.977	-17.552	-23.326	-22.57	-19.51	-19.056	-24.837	-17.187	-22.697	-19.923	-24.225	-28.212	-27.013	-19.162	-24.065	-22.18	-26.763	-16.936	-27.998	-23.161	-20.488	-24.148	-21.792	-23.355	-21.28	-27.916	-19.056	-27.567	-25.118	-23.796	-24.794
-13.787	-18.281	-11.713	-11.462	-7.6601	-14.554	-8.7049	-11.927	-11.293	-12.896	-12.882	-16.271	-12.399	-10.088	-17.169	-15.411	-13.94	-6.3825	-13.783	-17.796	-14.488	-5.9269	-11.2	-6.7857	-13.428	-17.599	-17.196	-9.9518	-13.164	-9.3819	-16.281	-15.258	-7.4954	-13.29	-12.412	-13.199	-14.988	-21.84	-9.3418	-11.764	-10.625	-9.3266	-13.091	-12.558	-11.766	-12.497	-8.3199	-14.765	-15.179	-13.776
-17.762	-9.3866	-14.668	-10.445	-9.22	-9.1211	-10.704	-11.878	-16.284	-12.511	-9.9547	-17.827	-9.4716	-10.814	-13.862	-15.136	-8.8404	-6.0288	-9.737	-9.6197	-12.022	-8.106	-13.486	-13.86	-7.0477	-10.012	-7.0818	-11.224	-10.014	-15.271	-15.215	-8.5794	-13.881	-7.2622	-10.15	-15.097	-17.551	-7.7645	-9.5446	-10.455	-5.8115	-14.256	-10.365	-11.14	-13.153	-8.299	-13.562	-12.382	-11.267	-11.687
-9.9527	-13.593	-6.9152	-15.228	-8.6628	-5.9418	-10.669	-7.9411	-21.823	-4.1793	-16.721	-4.4327	-10.626	-3.9275	-18.044	-14.195	-9.5904	-12.543	-10.963	-5.0233	-8.6249	-15	-14.336	-10.717	-15.099	-6.838	-13.169	-10.336	-7.1351	-18.944	-9.4795	-6.7538	-4.9004	-12.059	-8.5406	-11.946	-11.422	-5.6753	-3.9165	-9.7911	-14.06	-16.835	-2.8818	-6.2775	-11.436	-6.4493	-9.8243	-9.804	-3.9054	-8.8145
-1.9011	-4.6585	2.501	4.6494	4.8296	1.8611	-0.15375	7.518	-2.2535	3.2846	6.882	3.2205	-1.5415	-1.357	-3.1584	2.5049	-0.92418	7.6999	6.6973	6.4476	6.1704	0.66647	4.5534	0.71446	4.4652	1.8153	2.8136	4.5304	-1.4441	5.1627	-1.7241	1.0138	3.2725	3.2665	2.8561	-1.2136	0.23774	-3.6228	2.3879	6.3082	4.1133	3.2383	1.2308	-0.77664	2.1728	7.3272	5.5518	-1.754	-0.25755	0.14369
3.3951	6.1609	1.7794	4.5067	1.0287	-3.3485	0.28024	5.0117	0.14238	3.5896	5.1987	2.6454	-1.3678	3.7375	2.646	5.39	7.2538	4.4242	2.796	-0.80909	7.949	7.1421	2.4616	2.7384	1.0021	-0.96669	2.1186	1.7748	1.6068	6.9782	-1.8369	2.1062	-0.3234	-4.2405	6.4565	-5.4226	1.9419	2.5318	7.216	-1.8443	-2.126	1.8682	0.81832	5.2076	2.4836	-2.017	4.3611	3.1068	0.21031	3.6204
-1.3296	-5.0167	1.5359	-3.987	-0.13103	-6.7336	3.7969	-8.5342	0.96091	-4.2696	-6.4762	-0.25081	-8.4996	-6.5225	-8.6025	-6.5215	-1.4789	-3.7875	-0.27674	-14.022	-7.6804	-1.5154	-1.8456	-3.6487	-5.5713	-1.1334	-4.8991	1.6601	-8.9406	0.081685	-7.3825	-9.1635	-2.5181	-1.8379	-2.2609	-5.5636	-5.2361	-6.5101	-12.915	-4.211	-4.6684	-0.064426	-4.4841	-0.5766	-4.5841	-2.8237	4.499	-11.09	-5.468	-3.6704
-5.642	-11.1	-7.3866	-14.932	-7.2352	-8.862	-2.5338	-12.985	-9.8881	-7.5037	-9.8845	-15.227	-5.5763	-14.446	-13.724	-14.471	-10.702	-16.626	-15.811	-7.1647	-8.6238	-9.1232	-8.3447	-9.672	-1.4893	-5.0237	-8.9912	-6.314	-6.4343	-9.0151	-10.401	-9.6556	-11.91	-6.8013	-8.0956	-7.4303	-10.317	-16.991	-11.286	-9.8624	-5.495	-10.363	-15.802	-9.5728	-9.1929	-12.14	-5.5752	-6.6842	-5.7478	-7.7767
0.83275	-0.33236	-1.9012	0.41292	1.0655	-2.6019	5.7763	1.513	5.2769	0.1217	-4.8042	-6.2693	-9.1271	0.95973	-1.3054	1.4802	-2.8987	-0.046286	5.0052	-3.6355	3.9323	2.119	-1.406	-0.91176	-5.2775	-4.2142	0.010781	0.7763	-3.6969	4.0981	-5.1531	-0.067871	9.0093	-0.85707	-2.221	-5.8938	0.84303	-1.6443	0.99071	-2.1589	-2.4199	-0.76073	-2.2906	-11.065	4.3784	-4.7391	-2.117	-5.0678	1.6537	0.34858
3.9785	-2.2994	-3.9456	-0.45912	0.27993	-10.297	-1.3627	-6.5501	-1.0011	0.6948	-4.7463	2.2014	4.3778	1.9703	-4.6085	-1.5487	-4.6873	0.14074	-7.564	-5.1466	-0.11813	-3.0101	-0.53792	-6.5644	-4.3596	0.7534	-1.8577	5.7225	-1.8282	-2.9113	2.9847	-1.5002	0.31422	-2.1996	-2.8548	1.285	-1.492	-2.993	3.005	-0.011022	0.73882	-2.0622	-2.5772	0.14602	-3.788	1.0954	0.91623	3.2238	2.2231	-2.3189
-10.615	-5.1329	-7.2029	-12.315	-12.726	-16.473	-5.9924	-9.3012	-8.673	-5.6679	-10.852	-10.714	-15.001	-14.32	-6.1701	-17.517	-4.0367	-10.99	-14.214	-11.862	-9.8786	-11.572	-10.047	-19.779	-15.425	-8.0882	-13.653	-4.6319	-9.7436	-14.787	-16.534	-9.6659	-13.924	-7.6875	-8.9352	-3.9365	-15.746	-8.593	-12.192	-10.155	-4.2634	-10.711	-5.1291	-7.0878	-14.584	-13.08	-7.1024	-8.141	-14.055	-15.659
-3.1483	-0.43776	-0.29618	1.3812	1.5865	-3.4924	4.2857	-0.61832	-1.3253	-0.51207	0.2404	-6.2728	-2.4395	-8.2428	-3.6108	-3.9151	-0.53311	4.2617	-2.0015	-0.80197	-0.84767	-4.6452	4.0176	-1.8955	-3.1978	0.13348	3.6014	-1.7616	-4.8605	-1.6253	-2.8238	1.3026	4.407	-0.39229	-0.21507	-5.6828	-2.6151	-4.421	3.4861	-0.43943	0.88653	-10.125	1.2456	-0.89033	2.6649	-1.5144	-4.3144	0.71541	-4.5169	-6.619
-18.545	-21.34	-21.628	-21.997	-25.181	-17.336	-23.042	-22.118	-21.091	-23.346	-21.584	-24.653	-19.584	-21.851	-30.141	-26.177	-25.393	-22.755	-23.535	-22.234	-24.495	-20.699	-21.462	-21.534	-18.865	-21.887	-23.566	-25.317	-21.56	-24.182	-20.025	-27.298	-19.867	-21.897	-26.287	-21.617	-16.846	-18.136	-18.102	-24.52	-19.502	-21.308	-24.972	-11.126	-27.92	-21.162	-20.184	-20.849	-21.868	-20.705
-6.8868	-5.6858	-4.6615	-4.8964	-6.8716	-4.5474	-8.4652	-5.777	-6.917	-3.3339	-4.8857	-7.5619	-10.427	-4.1568	-10.25	-5.3664	-5.8159	-10.048	-4.2653	-3.1499	-1.8327	1.4525	-4.767	-5.8013	-8.825	-3.063	-8.8256	-4.8007	-9.0784	-3.5405	-5.2709	-10.322	-6.9274	-5.7014	-2.934	-1.0746	-1.7629	-0.73251	-6.8911	-4.9061	-4.1701	1.8319	-5.9501	-3.5957	-5.466	-10.389	-0.44841	-10.67	-9.4057	-2.0367
3.5872	-2.3223	8.7477	1.5489	2.4118	-1.2745	3.601	-2.1835	-0.91017	-1.8784	5.1353	0.20579	4.2229	-0.99803	2.1359	0.71127	-2.506	-3.3016	3.0124	1.4618	4.785	-0.010752	1.9557	-1.9506	2.2277	3.7286	-2.2488	-0.80062	3.6312	0.61222	-2.8126	-1.2327	-2.9265	-0.37879	-0.94447	3.4477	0.86125	3.2807	-2.3561	0.89646	0.20216	0.56985	1.6742	-5.8411	4.0455	5.7796	-6.3711	0.62648	0.0053109	3.58
-15.513	-10.436	-5.6372	-1.3254	0.32155	-11.11	-5.1937	-4.0832	-7.2805	-0.12846	2.5317	-3.829	0.85005	-3.1416	-5.1823	-1.1209	2.0318	-4.9671	-0.88032	1.03	-5.4599	-1.6239	3.2444	-4.4526	-5.7307	-6.8121	0.54643	-3.721	5.0846	-0.46073	-7.4265	-5.0393	-11.551	-2.1929	2.3068	-13.75	-6.6086	-2.074	-2.4144	-5.0358	-8.0183	-3.1182	-4.7548	-10.343	-4.0215	-1.8864	-7.6011	-4.1603	-1.0412	-1.836
-6.3897	-6.6915	-6.2609	-6.2557	-2.4194	2.7357	0.22334	-5.45	1.214	4.8334	-1.2155	-0.5818	-7.3456	0.27791	-2.2477	1.6794	2.1235	-5.0134	-2.2386	4.5092	-5.766	-0.12832	-1.2932	-1.8798	-7.8574	-8.0592	-1.1049	-2.199	-10.2	-7.3191	0.85109	-4.3127	-2.0763	-0.3705	-3.4358	-2.7954	-1.6657	-0.91636	-2.4267	-3.6992	-5.4896	-2.9551	0.75286	-2.6839	-7.2239	1.0686	-5.5141	-8.5592	-4.7009	1.179
-7.6936	-5.5303	-3.997	-1.6387	1.2489	-2.3765	-0.30807	-0.69446	-0.61295	3.5656	-3.4348	-5.2957	1.0593	0.14707	-7.7245	5.3327	-2.7717	0.051465	7.4499	0.84361	4.5502	-4.9966	-0.58618	0.010762	-2.2885	2.0502	-1.4436	2.3493	-2.503	-3.2742	-0.29562	-1.1492	-8.0191	0.73811	0.24876	5.7056	-3.25	-4.7165	1.9841	-0.5162	1.8756	6.2396	-3.8314	5.6857	-1.396	-0.69025	-2.5349	-4.4371	-2.8409	0.19173
1.8956	3.1965	4.9497	3.8114	1.5054	-0.71708	2.7562	2.8267	-5.43	1.5882	3.4489	3.9206	3.6153	-0.47737	2.2588	0.56758	4.7592	6.3705	3.1621	2.1393	-0.72116	0.58067	-1.6366	4.0921	2.5985	-6.0385	1.5723	0.48098	4.5949	-1.5139	3.8366	4.7793	-0.80745	-4.1894	4.4545	-1.1604	-2.2043	2.9474	-8.8315	2.1841	0.78394	5.3217	3.7773	7.5306	1.6215	5.0434	7.3069	1.8026	-3.6444	2.3209
-13.934	-10.513	-13.841	-13.339	-12.34	-11.302	-10.047	-11.979	-14.634	-8.6464	-18.75	-13.352	-17.761	-13.184	-7.8158	-18.02	-16.659	-9.383	-9.1357	-15.106	-5.8118	-13.657	-9.3919	1.8286	-12.259	-7.7365	-15.633	-12.264	-11.67	-8.1335	-12.176	-12.475	-5.9229	-17.36	-15.146	-17.277	-11.976	-17.289	-11.707	-9.3979	-11.569	-11.612	-11.798	-11.258	-12.019	-10.534	-10.592	-14.997	-15.902	-14.426
0.40458	0.93463	-1.4885	-4.9238	-9.6904	1.2856	-0.46485	0.74877	-0.672	-3.1526	3.5847	-6.0181	2.8064	-3.4535	-8.0367	1.8737	2.0979	-1.7739	3.7773	-4.3159	0.99284	-2.2174	-0.83367	3.8925	-11.727	1.8892	-5.0532	-0.54235	-1.8875	-1.5085	-9.9453	0.11821	-0.013784	0.40636	-3.534	1.3021	5.9483	8.335	-0.78204	-0.23847	-6.5185	0.55123	-5.1871	-4.7379	-3.7671	-2.9627	4.0093	3.0466	-5.0747	-2.3556
-14.655	-9.1217	-16.291	-17.885	-10.83	-12.781	-10.747	-15.288	-13.958	-14.681	-16.032	-13.903	-15.506	-9.9451	-14.518	-14.214	-16.917	-20.132	-16.462	-9.4012	-13.255	-5.1195	-10.11	-21.329	-14.646	-13.352	-12.056	-20.203	-15.17	-14.447	-11.577	-14.915	-11.659	-12.528	-11.488	-11.545	-11.267	-17.215	-10.194	-14.677	-13.349	-8.7046	-8.6388	-19.37	-7.8647	-18.009	-15.872	-10.4	-12.459	-10.296
10.018	2.5795	7.2959	8.4219	7.4583	3.946	6.4879	5.0905	6.7454	13.261	7.4694	11.946	3.9593	12.498	6.9855	8.6266	7.4227	8.4853	8.2299	10.113	4.1395	13.292	14.019	8.6981	12.739	6.2408	5.5498	5.9416	6.5531	11.716	11.001	10.442	9.5443	7.3524	9.9773	9.8933	8.6129	7.1448	13.312	6.6373	8.6132	2.2513	9.1455	11.16	11.31	18.207	7.0806	5.2806	8.3707	13.979
-2.2827	-4.8876	-8.3868	0.024682	-4.1069	-3.8691	-4.2061	-10.566	-6.9553	-6.2154	-7.548	-5.1391	-9.0058	-6.7254	-4.931	-4.0809	-9.7611	-11.592	-11.353	-5.8119	-8.7003	-3.0588	-9.9696	-5.273	-6.2582	-1.7037	-5.1119	-10.616	-2.1786	-7.2875	-4.506	-13.352	-6.5877	-0.5038	0.080768	-3.0117	-7.8483	-0.69193	-3.5772	-12.746	-8.927	-5.3592	-3.0721	-2.2614	-7.15	3.109	-12.279	-12.089	-3.5934	-12.359
7.85	15.975	8.809	8.0235	11.619	8.8665	2.8386	7.859	16.705	11.722	11.17	1.0236	10.631	9.132	11.334	4.4426	12.632	6.8634	8.523	7.0759	10.111	16.513	6.5526	15.087	11.04	7.9977	10.756	12.375	5.1016	12.894	6.0825	14.366	8.078	6.1927	7.4658	8.2561	15.956	8.9045	10.074	16.025	9.6261	12.816	10.772	8.451	6.5114	17.044	18.746	8.8437	14.591	12.721
-1.6865	-4.4242	-5.9863	-9.1635	-8.9563	0.20082	-11.396	-0.38198	-3.3282	-4.5341	-2.6658	-2.6472	-4.4772	-2.8746	0.48546	-4.1218	-8.4686	-9.8338	-12.695	-2.9716	-5.8277	2.3699	-4.1184	-12.087	-7.5416	-5.7499	-1.8045	-2.926	-3.6155	-5.9942	-0.92179	-6.2966	-4.2064	-4.5708	-2.7206	-2.7122	-1.9095	-11.215	-7.5482	-4.8466	1.2611	-2.1021	-1.3044	0.12962	0.1706	-7.906	-7.4619	0.55354	-8.1498	-1.9757
-3.2167	3.4929	7.9242	-0.82008	1.6692	0.90451	3.3159	-2.9692	3.7939	-4.6838	5.1694	-0.1008	3.934	4.3076	6.8255	0.36891	-2.426	4.1928	-1.956	6.5337	11.624	5.3378	3.3631	5.2857	3.0673	5.4942	0.88239	9.2903	2.9781	8.9408	-4.8379	-1.614	9.3523	1.5342	4.4019	1.5844	4.2663	-3.0645	4.3893	5.1014	2.4439	4.1473	-3.1015	1.6585	0.19543	4.9256	-0.01185	-2.8593	-2.7378	6.4665
-5.3352	-8.0885	1.5624	-6.0109	-4.0144	-8.2511	-4.3108	-4.3098	-9.4314	-0.48308	-3.9782	1.1436	-3.1729	-7.7462	-5.6515	-7.2989	-1.3713	-0.12363	-7.641	-0.96376	-14.278	-6.7676	-3.4256	-0.62689	-2.8221	-6.7172	0.081378	-6.426	-3.9642	-4.2494	-5.2341	-8.252	2.0105	-2.8761	-5.3879	0.66076	-5.4414	-6.4817	-3.3252	-4.8794	-6.6796	1.2536	-4.221	-2.0443	0.72897	-3.9033	-2.3863	-10.359	-1.987	-7.6319
-6.4604	-1.2381	1.8709	-7.8407	-8.9737	-5.0164	-7.2221	-4.1102	-10.223	-0.32418	-8.7618	-7.7904	-8.9882	-3.5284	-6.1393	-4.7663	3.4163	-2.6213	-0.9751	-7.6049	-7.7709	-9.2762	-2.9659	-3.1878	-7.5968	-1.5916	-7.4031	-5.7278	-6.6662	-1.276	-9.4918	-2.6058	-9.8691	-2.2362	-3.054	-2.4447	-10.805	-4.6448	-3.8216	-6.5806	-8.3165	-5.4475	-3.3943	-6.1096	-2.6682	-4.9295	-7.8892	-8.6943	-5.2888	-6.807
-11.707	-11.704	-13.439	-15.651	-15.056	-17.472	-11.602	-17.256	-10.808	-13.501	-18.591	-15.054	-14.999	-21.798	-21.135	-11.798	-15.564	-18.874	-12.451	-17.264	-16.021	-12.361	-14.337	-15.344	-17.361	-16.772	-10.242	-11.67	-18.611	-16.573	-14.385	-15.871	-10.98	-9.1689	-14.473	-7.7559	-16.366	-20	-12.889	-16.266	-16.288	-14.856	-16.291	-8.4169	-16.707	-15.532	-14.775	-10.764	-17.358	-15.909
-0.22899	0.8603	-0.75049	-0.757	-6.2621	-0.73601	-4.4591	-6.7478	1.3279	-0.68669	-3.6705	-1.6814	2.0865	4.2625	-1.6065	-12.465	1.7309	2.7076	0.59666	-1.2499	-4.3193	-2.0983	-0.81625	-6.0977	-4.8015	-2.1347	-3.0259	-1.7966	4.5275	2.2943	-1.6582	-6.8604	-1.5695	-7.2578	3.8772	0.36206	-0.51963	4.33	1.7898	-2.4784	-1.9472	4.1133	5.5767	-3.0469	4.885	-0.069667	1.4829	-2.1217	-5.5357	-2.4644
1.2288	-3.5558	-4.735	-5.4537	-8.5242	0.58204	-6.4236	-4.9757	3.6005	-1.3517	1.5697	1.9841	4.1136	-5.0837	-3.7402	0.36667	2.4111	-2.362	-1.5922	-5.5135	-8.4445	-4.2309	-2.5705	-5.8533	-0.94924	-6.562	0.59688	-5.0559	-4.6913	-3.3889	-0.66484	-3.2947	-7.2914	0.50772	0.19067	1.5722	-0.87486	1.4258	-1.4341	4.3709	-6.0608	-4.9278	-2.7879	-1.9312	-8.1936	-7.0844	-4.1262	-2.5927	1.4493	3.7004
0.74951	1.7549	1.9041	10.673	2.805	2.1331	5.0001	-1.7991	0.24482	6.0395	-3.3325	6.5144	0.60165	-0.728	-7.8772	4.5106	0.40987	2.6204	5.8353	1.8189	6.636	-0.706	5.2828	1.5241	-2.0811	-1.1413	2.1628	1.8651	3.2396	-0.29226	-6.0887	-0.62423	0.22598	0.11216	5.7032	4.9764	-6.1243	2.0129	2.8281	1.0554	2.5416	1.0091	5.0349	4.6401	-2.2325	7.0955	0.20362	-6.5751	-2.7267	-5.2264
-16.764	-8.3368	-17.357	-14.232	-11.027	-11.748	-13.692	-20.518	-12.127	-11.83	-10.37	-14.52	-15.379	-13.388	-10.724	-16.429	-12.037	-22.374	-12.276	-10.739	-8.2012	-8.5656	-13.344	-14.205	-12.264	-5.1455	-13.768	-9.3323	-11.043	-20.127	-14.099	-17.167	-11.386	-9.6126	-5.9584	-21.632	-12.051	-13.929	-4.9759	-8.5045	-5.0067	-15.627	-11.183	-13.848	-7.3709	-11.72	-13.353	-9.5884	-7.0803	-12.395
-1.6247	-0.35768	-5.7324	-9.8637	-6.4728	-2.1741	-4.8396	-1.5899	-3.8257	-5.5647	-3.1099	2.1072	1.9221	-3.5753	5.6719	-3.8629	-4.0281	5.0355	-0.27803	-2.2841	0.071048	-4.7358	-1.0779	-10.523	0.49859	-2.8275	0.088682	-6.234	-4.7879	-3.3642	-1.7117	-4.3879	-5.6833	-4.4456	-3.8421	-1.3816	3.2052	-3.2258	0.033636	-2.422	-3.7162	-3.4761	-3.754	-4.3515	-3.1994	-4.1506	-7.4915	-5.9269	-5.0942	-9.7797
-2.3417	-2.7589	-0.483	-3.4992	-2.9806	-3.9414	-4.9435	-8.6133	-5.8025	-7.1096	-9.0626	-2.0216	-1.7399	-4.3708	-2.4069	-1.7644	6.8081	0.5822	-4.0888	-5.8253	-4.8019	-0.095193	-6.8619	-8.7875	-1.4011	-3.4584	2.7741	4.287	3.4564	1.2476	0.59935	-1.3088	-0.21745	-7.599	-0.89242	-2.3433	-0.83204	-5.6191	-3.3283	-3.0927	-7.182	-2.5688	0.66869	-5.3287	-5.0024	-6.625	-4.1323	-0.87223	-5.1492	-5.2629
2.388	-0.79568	-11.678	-2.0663	-5.3448	-7.8319	-3.179	0.56093	-10.115	-9.8586	-7.4569	-7.4129	-4.3024	-4.7041	2.9577	1.3001	-0.69093	-6.0338	-7.3697	-9.3234	0.24067	-6.6734	-0.74087	-4.1125	-7.3538	-2.076	0.25484	-0.70324	-1.1186	-6.0274	-6.2486	-2.0138	1.2319	0.8829	-4.5269	-3.5367	-9.0763	-4.8645	-3.8734	-3.432	-1.3817	1.1678	-0.78685	1.5096	-6.8304	-9.1807	0.46582	4.9059	-2.9093	-4.7686
12.112	7.0522	11.79	2.8511	2.6844	9.434	8.2761	9.307	11.768	8.3321	10.421	7.4173	7.5998	11.362	12.543	9.4728	5.4452	9.6035	4.7365	7.2454	5.7404	12.781	13.948	9.5006	1.769	8.3605	6.6546	7.1307	9.0283	4.3055	11.432	15.113	11.364	10.601	8.9877	15.001	9.7645	10.255	7.8054	9.7528	5.5848	5.2728	6.987	4.1889	7.0053	7.0735	7.5619	10.057	7.1972	1.501
-17.769	-13.11	-9.8736	-9.0005	-12.674	-10.504	-8.4831	-10.337	-14.157	-14.733	-6.1065	-10.059	-5.9471	-9.4207	-14.35	-15.505	-11.155	-7.1889	-11.06	-7.7878	-14.77	-5.3975	-18.94	-1.4945	-9.4225	-9.7195	-5.6158	-13.115	-11.297	-11.859	-11.704	-11.217	-2.9912	-11.179	-9.8338	-7.3542	-6.695	-6.3072	-8.1934	-11.702	-10.246	-3.533	-20.382	-11.039	-11.274	-15.844	-6.9567	-6.5965	-8.6276	-5.6052
-9.9093	-12.109	-15.014	-5.3988	-5.5402	-8.1375	-10.521	-8.6818	-4.8744	-9.7306	-9.6195	-13.063	-4.1634	-12.236	-5.2053	-15.875	-10.706	-14.792	-3.279	-13.998	-11.566	-12.595	-12.04	-8.6027	-11.421	-12.858	-7.5267	-5.3457	-6.8894	-16.646	-9.4358	-2.6494	-6.2857	-12.147	-11.965	-0.33467	-6.6331	-10.614	-7.2406	-9.6342	-11.305	-4.0045	-10.757	-9.3621	-10.664	-8.3506	-10.943	-13.189	-10.299	-9.0691
6.5224	1.6928	2.9208	0.55403	-1.4863	1.4132	4.3052	3.9495	-1.6688	7.5476	0.12626	2.2276	5.2621	-0.44948	6.1963	-2.646	-7.5285	5.0176	-1.675	0.5242	-1.385	2.6867	3.1856	5.7965	-5.3042	1.3233	0.83337	0.84218	4.0237	3.9175	-0.052928	0.18771	0.24139	5.9681	-1.5359	-2.3443	-4.1663	2.6856	-0.9821	1.4712	6.4267	2.3836	2.2609	-0.17826	0.3998	-0.65034	1.5377	4.4818	4.6658	2.6375
1.1434	-1.7846	2.7063	2.384	-3.967	2.5529	1.7883	4.2857	-0.53198	1.4804	8.0309	8.84	0.76318	-5.8339	1.3451	1.6044	1.9009	2.9544	2.0957	7.8109	10.27	-2.2253	-0.099656	0.44759	1.3151	1.5425	8.1727	2.7915	5.9865	-0.67361	3.6156	-5.0656	3.5777	2.438	-0.44385	2.0854	7.0089	2.0922	1.3572	-2.1908	-4.4429	-0.78055	-0.2555	2.1833	2.4615	-2.9928	2.0475	2.5489	-1.1293	-1.7807
-13.657	-13.905	-12.577	-14.261	-11.546	-12.014	-14.485	-12.236	-17.695	-13.964	-8.5533	-15.895	-11.432	-14.761	-13.517	-13.254	-8.4966	-12.206	-12.223	-12.637	-11.518	-19.529	-14.264	-15.422	-12.058	-12.328	-9.7934	-12.518	-17.435	-13.123	-21.486	-10.038	-14.818	-12.684	-9.4952	-15.734	-14.336	-19.364	-5.8145	-14.382	-13.392	-12.876	-13.804	-14.588	-5.1854	-18.336	-10.369	-13.312	-14.843	-18.538
-6.7542	-8.2831	-13.213	-9.1206	1.5169	-10.715	-5.3674	-10.524	-0.31386	-8.0205	-10.533	0.59467	-6.4415	-7.2155	-6.1029	-10.708	-9.5096	-10.913	-11.648	-5.4354	-3.6268	-7.4945	-13.373	-9.7978	-8.1866	-4.5427	-12.029	-8.9858	-7.462	-5.5634	-10.893	-5.7199	-2.2171	-8.7453	-6.6374	-16.433	-12.988	-5.7471	-11.996	-4.1742	-2.2429	-10.676	-11.307	-10.38	-11.444	-3.3911	-4.8857	-7.6887	-6.1554	-6.1182
-20.155	-15.819	-23.185	-24.092	-24.557	-17.624	-20.46	-27.466	-25.074	-22.327	-19.16	-23.068	-28.803	-23.312	-19.061	-29.882	-25.535	-17.978	-20.028	-21.803	-22.111	-20.621	-16.008	-23.967	-24.235	-25.502	-20.125	-20.203	-28.559	-23.321	-18.865	-22.421	-28.47	-13.8	-26.586	-18.264	-21.89	-20.494	-20.33	-24.219	-20.347	-27.355	-21.253	-22.947	-19.035	-21.991	-17.981	-16.408	-25.605	-24.278
-13.265	-11.14	-9.9389	-21.617	-15.726	-17.228	-16.23	-13.267	-11.342	-11.059	-15.637	-20.694	-11.567	-14.32	-13.277	-16.917	-16.909	-14.144	-17.181	-12.301	-15.014	-15.535	-16.051	-16.956	-14.679	-14.692	-12.938	-25.236	-12.11	-21.014	-10.742	-12.93	-13.302	-18.211	-16.845	-7.1351	-14.275	-18.054	-16.452	-16.682	-13.914	-12.151	-9.2678	-10.61	-9.0099	-11.369	-18.122	-15.472	-11.368	-18.872
-1.1983	0.63846	3.8364	3.9261	-4.8449	-3.3532	0.49036	-3.1498	-0.19049	-0.41601	-6.7079	-4.0207	-1.9843	-2.3834	-1.0524	-8.2563	0.030189	2.7456	1.1518	1.8434	-2.0234	-0.29104	-6.1211	2.6066	-4.6172	1.418	-4.1816	0.82476	0.27585	-2.4611	-4.7934	-4.7726	4.772	-1.2327	5.4455	-2.8446	1.1455	6.0168	1.6712	-2.19	2.0848	-0.77697	-1.4681	-2.5597	-1.1159	-6.0728	5.5201	-7.0651	3.2094	-9.4312
-12.981	-13.888	-8.6286	-2.0549	-7.9313	-18.737	-7.3637	-13.911	-11.512	-10.494	-7.1702	-15.209	-16.869	-7.2285	-6.5933	-7.6213	-7.6907	-9.0691	-12.976	-10.987	-10.083	-8.0217	-9.6909	-10.274	-11.305	-10.883	-13.025	-11.69	-8.5762	-8.5253	-6.0426	-8.4328	-12.926	-8.5273	-6.1358	-12.317	-6.9834	-1.5312	-9.9872	-13.265	-7.1947	-12.402	-7.262	-9.1756	-9.7318	-7.814	-9.1887	-13.705	-9.0476	-17.114
2.5538	0.54974	-0.93726	0.080838	6.4754	-8.9454	-6.2755	-6.9548	-9.005	-4.1015	-3.8612	-10.858	4.355	1.7833	-6.8738	-4.1605	-2.9697	-6.6005	-4.0075	-4.8302	1.1806	1.702	-1.9443	-3.5812	0.074796	1.2882	-0.13129	-5.1097	2.5051	-1.9702	-0.84797	-4.7502	-13.542	-2.4478	-7.7746	4.6876	4.4132	-0.51965	-6.3929	-1.1165	-5.637	0.66882	-2.596	-2.9982	-7.2842	-4.6092	-6.9548	-4.7901	-6.6116	-4.9978
-1.8016	1.9317	2.6331	1.0127	-4.6022	-2.6992	-1.7814	5.8195	-1.6219	3.6124	8.4775	-1.4422	-1.7037	1.6193	3.6829	-2.6877	1.4723	3.0182	0.99925	-1.9367	-0.98048	-0.36667	-4.5091	4.1268	-3.0716	-4.3374	-1.4262	-0.74091	6.5737	-1.8574	3.8839	-6.2131	-1.9872	-7.1312	1.041	-0.64218	1.222	-0.50479	-1.5871	2.6379	-6.5646	-2.78	-2.9765	-9.8816	-2.7278	3.0803	1.9477	-3.2473	3.1794	3.6605
-12.9	-24.964	-25.722	-23.135	-24.689	-18.612	-28.559	-23.146	-16.97	-21.563	-25.889	-21.973	-24.886	-24.459	-21.605	-22.004	-24.929	-23.057	-24.448	-26.699	-17.568	-18.082	-22.354	-20.65	-28.676	-24.051	-26.189	-15.123	-16.598	-21.546	-22.242	-25.416	-19.149	-28.514	-16.88	-19.918	-27.888	-21.891	-15.876	-24.934	-23.483	-30.15	-25.091	-20.781	-22.155	-20.501	-20.708	-24.17	-20.091	-22.23
-13.488	-15.297	-17.298	-16.072	-15.866	-13.202	-13.975	-14.021	-11.917	-17.272	-10.34	-9.7807	-12.936	-16.077	-17.765	-12.203	-17.18	-11.822	-13.99	-15.124	-11.059	-9.2385	-13.896	-16.484	-10.74	-15.1	-9.8685	-15.91	-10.501	-16.476	-18.287	-7.9457	-7.4204	-13.691	-5.8945	-16.538	-11.364	-12.218	-17.087	-13.045	-11.055	-9.4689	-12.029	-14.116	-13.926	-5.6225	-15.563	-13.146	-13.888	-19.31
-12.851	-1.4262	-6.1015	-2.3154	-9.3334	-11.699	1.4973	-10.381	-5.6147	3.1483	-8.981	-1.625	-5.8232	-4.3777	-7.2393	-4.2727	-3.5022	0.19319	-6.58	-7.0893	-0.96811	-6.277	-8.0688	-6.5571	-1.6099	-5.6247	-13.768	-5.8485	-3.9779	-10.351	-0.70545	-7.9696	-2.4098	-9.4634	-6.1274	-9.0642	-8.4374	-8.4072	-12.222	-2.28	-4.9657	-2.9967	-5.311	-2.3328	-2.2526	-6.6176	-6.5154	-9.2258	-6.7844	-1.839
-12.096	-16.624	-17.817	-14.587	-3.9611	-13.583	-14.392	-14.394	-17.397	-17.665	-18.697	-11.667	-14.914	-18.143	-10.905	-17.373	-17.904	-16.262	-12.722	-11.19	-13.935	-17.857	-15.187	-20.339	-3.3661	-5.7331	-8.548	-20.02	-8.6534	-7.4549	-11.395	-15.84	-15.939	-16.73	-9.0399	-12.82	-12.979	-10.288	-10.209	-11.517	-12.428	-15.617	-15.502	-9.8372	-10.067	-11.201	-16.449	-16.42	-17.408	-10.042
-6.298	-1.0544	-1.1635	1.0025	-4.5015	-9.1366	-4.1381	-1.3345	-0.99076	-9.1207	-2.3016	-2.5063	-3.1806	-5.3351	-8.9603	-7.5698	1.5511	-5.1892	-5.9653	-7.8646	0.29732	-3.7871	-2.3366	-7.5627	-5.753	-7.6068	-5.4547	-5.6238	-1.4363	-4.3117	-9.6225	-1.1197	-8.0849	-3.9852	-0.77064	-4.8838	-3.729	-6.9843	-8.2509	-0.87264	-4.3416	-5.0031	-3.0332	-4.5212	-5.1432	2.8308	2.5969	5.2716	-12.364	-0.31073
5.1128	-0.12172	-0.039167	2.2463	1.0491	4.6788	4.9717	-1.6825	4.4319	4.9948	-0.80052	3.2247	1.2992	0.93388	8.6993	4.3965	-3.7087	-0.82005	10.363	4.2625	0.078989	0.2269	-1.8855	6.1502	-3.2432	1.73	7.1218	-3.9991	5.6414	4.2066	1.0194	0.69203	1.7754	6.161	-1.9807	6.4675	1.0702	1.7901	2.5352	3.6411	2.8829	0.665	-2.0016	-0.025256	-5.8516	3.6283	-3.9386	4.8291	4.0679	6.728
-14.192	-9.5714	-11.069	-14.081	-11.842	-18.351	-8.4421	-11.838	-15.073	-9.9106	-12.205	-8.0071	-10.023	-14.721	-14.227	-12.474	-17.83	-13.832	-7.9716	-16.508	-14.542	-18.46	-8.6165	-9.7913	-12.07	-11.646	-23.282	-13.278	-13.497	-14.147	-19.028	-11.367	-16.315	-10.96	-16.621	-11.108	-18.595	-12.036	-14.187	-7.9868	-15.306	-11.881	-15.67	-11.191	-18.616	-14.787	-14.854	-21.675	-14.105	-12.287
9.9414	6.0525	9.4226	2.0733	6.9172	6.9228	7.8038	11.194	1.7882	8.8965	3.2392	7.981	2.4031	12.109	14.988	7.0354	5.1204	8.1383	3.3006	6.108	11.007	10.547	10.883	4.6794	8.9884	8.0146	4.3435	7.0868	5.6061	7.3716	5.8138	6.5378	8.1485	5.5912	5.4637	8.6687	6.548	5.4617	3.2758	14.558	7.8242	1.6656	6.6833	4.6103	4.8846	8.7966	2.6006	7.1406	1.6496	3.7072
-5.1485	1.2686	2.682	5.4399	5.075	3.9522	-0.1572	-3.5859	7.4956	1.4879	1.5437	-2.7374	7.9545	6.6211	-0.69189	3.5479	-0.18016	-1.1691	4.6873	4.3457	4.5088	4.7494	7.2301	1.9222	0.54666	2.5474	-6.5289	2.2004	-0.6113	-1.2103	5.1526	2.9671	7.8755	-0.93086	3.7168	-1.2819	7.3778	-1.844	7.5088	10.458	2.832	-2.4308	4.8471	2.854	5.9127	2.6281	3.2395	-1.56	1.9146	1.7233
-0.87201	2.5876	-7.3923	1.1137	-8.9107	1.5696	0.77419	-4.4853	-1.4547	-0.59067	2.0911	-6.112	1.0461	0.51655	-0.28462	-2.7575	-0.49891	0.87807	-0.49214	-0.92419	7.6553	-3.7031	-2.9892	0.45614	-1.8213	-4.4813	-7.4167	-4.2738	-0.66281	0.93745	-0.57376	1.3473	2.4756	0.86274	-5.8914	0.83769	-1.6225	7.4184	-3.1328	-6.3999	-2.1995	2.1593	-2.8531	1.2113	-4.3863	-2.4667	-1.0674	-1.6408	-8.4414	-7.0276
-6.6615	-3.0134	1.1809	-2.9119	-3.8476	5.3753	0.058876	-5.6603	-1.3651	-3.7739	-1.0089	-3.4753	-0.50079	3.4974	0.12134	0.19188	-1.9994	1.0372	-2.1805	-0.69619	-1.0801	-1.4416	2.1442	-5.3178	-0.54939	2.23	-2.1386	0.72602	2.756	-4.3753	1.2893	1.3283	-2.4182	11.757	0.21631	0.015533	2.0765	4.2064	2.5344	-3.4441	1.0883	5.5818	1.1651	-5.8219	-2.1943	-1.1099	-3.6242	2.7641	0.46018	-5.6735
-9.6038	-12.545	-7.4771	-11.359	-15.517	-10.705	-9.6093	-9.6167	-11.275	-10.539	-11.346	-6.8226	-9.0254	-13.874	-8.0136	-4.5104	-13.957	-9.7234	-5.6422	-11.472	-4.6582	-4.4985	-8.0899	-17.56	-5.6745	-14.208	-7.9246	-14.506	-10.316	-15.904	-11.282	-13.304	-14.373	-11.435	-7.7313	-14.723	-12.453	-17.016	-11.309	-9.5331	-7.5549	-11.659	-7.7645	-3.143	-8.0154	-7.2731	-7.2532	-15.667	-5.7951	-8.7668
-15.201	-18.802	-17.644	-9.6396	-15.215	-13.116	-7.3609	-8.9764	-12.746	-12.178	-23.303	-13.641	-12.704	-18.629	-11.643	-21.706	-9.6428	-18.96	-8.9555	-19.455	-11.839	-12.212	-12.334	-16.326	-12.044	-7.7497	-15.846	-15.379	-11.33	-4.368	-9.7275	-11.439	-20.661	-16.665	-17.112	-17.577	-16.278	-16.421	-13.918	-10.692	-15.864	-11.55	-11.082	-15.687	-10.463	-9.3376	-23.396	-16.135	-17.137	-18.64
-17.992	-4.2591	-11.651	-10.687	-14.136	-8.5802	-17.536	-12.028	-16.342	-13.307	-14.534	-9.0098	-10.724	-10.172	-14.281	-17.485	-10.571	-8.7426	-8.2121	-12.797	-12.928	-11.806	-16.113	-17.274	-14.165	-15.141	-13.564	-11.969	-6.7591	-16.312	-12.725	-10.716	-11.976	-19.188	-13.721	-13.434	-7.533	-4.7635	-16.75	-10.753	-18.192	-8.7071	-11.896	-10.491	-5.8455	-12.875	-11.066	-18.29	-8.1481	-9.3395
4.4102	1.8042	-3.3543	-2.6471	2.61	3.4648	-2.1354	-2.6268	-1.658	-0.18039	-3.6238	0.68436	-2.6276	1.1706	1.5206	6.2679	4.2261	-5.4887	-0.069958	3.2751	0.85761	-1.3876	-3.8063	-0.20458	5.0117	6.2625	1.8412	-0.47981	-5.9644	8.5378	-1.8712	1.0391	3.4997	-4.386	-1.1001	-2.7738	3.8587	2.3448	2.7224	1.5684	-2.0504	-5.1212	4.0001	-3.8963	1.7289	-1.4096	-0.25675	1.0898	4.1833	2.5444
-5.0433	-7.8631	-3.423	-2.6527	-0.02238	-1.8379	-5.7366	-0.33794	1.0441	-1.0809	0.89228	-7.7703	1.728	3.2927	4.8081	-2.1126	-1.7337	4.642	1.6973	-2.3726	-3.6222	-4.0879	-3.5889	-2.8182	1.8233	-5.8033	-5.2604	-0.6998	-0.94515	-1.3241	2.0403	-5.661	2.1905	-1.0247	-1.2023	-2.6033	-3.4383	-10.926	-5.7461	-2.2782	-0.37576	1.7198	-3.8687	4.3043	-4.898	0.059764	2.8106	-7.181	-7.961	-0.098405
3.62	1.0248	0.60394	6.5526	-0.84961	0.66915	-4.897	0.025363	-6.0201	-5.6805	2.1453	-6.597	0.33689	0.094714	3.2862	-3.8661	5.4336	4.0009	-4.5288	0.42923	-1.6121	0.29862	-9.7669	1.4621	0.82245	0.020971	0.12269	-1.1023	7.4249	4.228	-5.1658	-3.0643	-5.1029	-5.0249	5.6963	0.81317	-2.2213	-2.892	7.6487	5.5596	1.717	-2.4457	-0.5858	0.70087	2.012	-2.4239	-5.0279	1.67	2.1092	-1.2582
-10.241	-14.381	-20.969	-9.5753	-11.12	-13.183	-11.808	-14.095	-4.624	-8.755	-10.015	-13.413	-15.269	-12.915	-14.627	-13.774	-7.9276	-10.544	-9.722	-9.5972	-16.244	-17.038	-13.145	-12.566	-13.799	-11.782	-10.037	-8.6813	-7.0615	-7.9242	-9.5842	-12.151	-12.006	-13.019	-14.062	-11.373	-15.595	-13.295	-5.8894	-7.5799	-8.8063	-15.144	-13.567	-17.558	-14.862	-3.6794	-13.267	-10.137	-4.3124	-10.216
3.8257	6.8331	5.3787	-0.38356	2.7832	-3.2688	5.0566	-2.0471	0.83643	2.1457	-7.7504	4.3274	1.9805	-0.86751	2.2355	-8.7301	5.599	-6.298	5.1961	0.76402	-1.3083	-6.2688	-1.5222	-1.3639	3.1783	-0.79872	3.4864	-2.419	4.2137	0.47984	-1.3589	3.178	1.6787	3.0762	-5.3374	1.8214	0.85067	3.7341	-0.012524	-7.845	2.541	2.5054	-5.5468	-4.4718	7.2866	0.46797	-5.6952	1.5947	2.7389	-1.8501
2.9396	5.9825	7.4636	7.0379	11.259	11.811	9.6701	6.3462	9.8613	9.9677	7.2481	9.2315	1.4846	6.8811	3.1638	4.8715	14.173	7.9601	2.7903	9.7536	6.6012	12.527	6.8906	4.4647	13.252	6.0172	7.1417	9.0334	11.056	11.738	7.6455	6.2665	6.7064	3.2872	11.73	8.2119	7.7966	9.2311	12.286	7.2238	7.3258	7.7579	10.575	10.893	3.9157	3.5304	9.8315	11.544	4.5572	5.5973
-13.722	-9.5656	-15.529	-16.957	-15.586	-17.51	-15.262	-17.682	-10.941	-10.085	-9.0177	-6.3061	-7.0407	-17.214	-11.471	-16.626	-12.785	-14.926	-8.816	-10.966	-10.436	-9.1954	-16.375	-12.263	-15.969	-13.376	-9.6355	-6.24	-15.571	-10.504	-11.434	-16.891	-14.811	-10.089	-10.001	-10.216	-12.516	-10.332	-7.5063	-7.4199	-9.1171	-10.179	-9.8731	-10.291	-11.878	-14.091	-12.874	-10.616	-12.577	-14.712
-18.784	-22.916	-20.125	-23.996	-23.502	-18.205	-26.06	-23.344	-21.462	-18.297	-18.696	-19.834	-15.053	-15.945	-23.058	-15.61	-16.523	-17.425	-19.818	-18.06	-24.815	-22.63	-22.65	-19.58	-24.588	-20.778	-22.9	-20.41	-18.663	-26.979	-18.841	-17.879	-18.54	-26.371	-17.186	-25.798	-33.156	-19.165	-17.156	-24.765	-11.02	-17.738	-17.107	-18.143	-25.384	-29.661	-24.988	-21.425	-20.015	-19.86
2.1238	-1.0121	10.415	5.1952	6.8193	4.7761	1.5201	4.8545	-0.41759	-0.98627	-2.8344	8.1164	-1.6713	-0.63758	0.53113	0.24487	4.8748	3.3742	0.71372	-1.4372	1.4503	2.2305	-2.508	3.3591	-2.5911	5.1299	-1.3578	2.5082	0.11828	0.24629	-7.2417	1.0483	-3.0827	0.089048	1.4187	-3.2554	0.52269	3.6734	-2.3286	4.2238	1.6421	6.8719	-2.2243	2.1036	-2.8532	9.8969	-6.4649	-1.6432	1.3454	-1.7576
-10.017	-12.676	-11.654	-14.967	-12.022	-13.601	-6.2747	-11.253	-10.712	-12.649	-10.395	-9.3796	-17.617	-8.1036	-12.177	-10.097	-13.235	-8.9	-13.754	-12.483	-14.574	-11.951	-6.7944	-9.8414	-14.531	-18.16	-8.3164	-8.5476	-13.295	-2.5644	-12.743	-10.361	-3.1941	-13.334	-9.8009	-8.5908	-14.88	-8.5924	-9.4714	-8.9151	-8.7469	-18.41	-11.797	-17.832	-12.613	-15.27	-4.3983	-6.2889	-8.7956	-9.4057
4.7702	5.5229	-1.5609	6.0902	1.625	3.252	-1.9221	4.5682	5.2124	6.3888	2.5427	9.9756	4.7074	5.7152	7.1608	1.6907	8.1522	4.4151	3.0261	2.2715	1.5853	-0.24096	4.3962	6.96	4.847	4.2881	0.78157	9.386	7.0506	0.87959	4.4481	2.1423	9.7917	3.1178	2.2803	1.9202	0.36772	9.5732	8.1025	5.1127	-2.1571	1.9361	7.7193	8.5949	10.472	-1.3807	4.7457	-2.7998	9.3681	3.1388
-9.0588	-4.8477	-6.0341	0.83319	-3.7528	-7.5122	4.6634	-7.8793	-6.3473	-3.8418	-8.1046	-2.8708	-4.3915	-11.999	-0.51468	-7.0906	-10.314	-1.9808	-4.1778	-3.7482	-9.3378	-1.3693	1.9525	-8.1678	-4.1759	1.0666	-5.8145	-7.762	0.34061	-2.4988	-6.1023	-3.7505	-1.8391	-1.349	-8.4442	-7.0509	-5.842	-6.0227	-11.106	-5.8844	-2.3116	-3.1157	-0.77925	-7.3507	-7.4568	-10.316	-1.3879	-4.7856	-4.8279	-1.1859
-5.8939	0.73855	3.3161	-6.0226	-4.7357	-3.3774	-5.5337	-2.1362	0.4485	-5.9108	-4.9	-0.84876	-6.6148	-2.9707	-5.2085	-6.6255	0.75311	1.4992	-3.1509	-5.8447	-9.7494	-8.3352	-3.5554	-1.7533	-8.7153	-6.2933	-8.6812	-12.34	-5.2224	-3.6552	2.792	-0.78054	-3.1128	0.49026	-3.326	-0.056277	-1.0741	-4.9916	-1.868	-6.0948	1.8886	-5.9165	-7.918	-4.3605	-3.389	-8.6973	-10.996	3.2997	-9.1603	-2.1055
-3.3173	-6.9526	-6.147	-5.6022	-3.2441	-5.6778	0.57117	-3.6051	-3.3903	-4.6894	-3.5463	-0.76116	-5.9092	-1.5867	-2.7825	-0.57552	-8.2469	-7.9558	-4.5719	-4.9144	2.3084	-8.7309	-3.8921	-6.7696	-6.5515	1.6978	-1.3075	-9.755	-4.1681	-3.537	-7.3837	-7.7256	-0.68213	-4.6697	-9.8782	0.92355	0.1318	-1.1702	-3.4178	-6.8488	-8.9039	-4.5744	0.58337	-2.527	-5.9483	-3.3851	0.077412	-5.2659	-2.8422	-5.0516
-13.958	-19.137	-13.566	-15.509	-20.434	-10.456	-16.492	-9.1141	-6.0126	-10.915	-15.761	-14.608	-6.6849	-12.515	-14.227	-16.419	-16.168	-11.793	-13.207	-13.797	-13.826	-15.714	-16.826	-23.357	-8.2082	-12.486	-15.858	-17.886	-11.801	-12.875	-15.569	-15.137	-15.718	-20.926	-10.045	-12.715	-15.924	-18.652	-9.077	-16.088	-12.784	-18.73	-11.57	-16.22	-17.608	-12.061	-12.32	-13.75	-9.5349	-10.524
-0.52041	2.0253	7.4757	-5.0265	-4.3713	-7.7651	-3.6843	-1.2945	-2.3792	-2.235	-7.3368	-7.6669	-8.4306	-4.5944	-2.3327	0.236	-0.21281	1.5055	-5.6797	-3.0128	-5.595	-0.28213	-5.53	-8.4276	-5.208	-6.6694	-6.6934	-3.3193	-0.27575	-4.4085	-0.96735	0.71981	-1.8372	-7.3847	0.22675	-3.8171	-4.5579	-6.0518	-8.6627	-3.7166	-10.093	-6.0313	-5.6775	-7.5774	-6.7667	-6.2676	-7.1024	-0.9751	-4.9155	-4.0825
-6.6669	-6.2986	-3.1253	-2.152	-8.6525	-10.392	-10.996	-7.1889	-7.256	-7.1391	-3.1776	-11.325	-3.0818	-6.7566	-7.7946	-6.411	-9.3896	-7.6218	-3.7349	-5.5682	-7.683	-8.657	-6.9395	-5.9784	-4.5165	-4.9236	-4.4271	-1.131	-1.7559	-6.0699	-5.6603	-8.0369	-5.1999	-8.2271	-8.7939	-2.9826	-4.9706	-2.5094	-2.9303	-1.1418	-5.7514	-5.9041	-7.1434	-8.8906	-4.1156	-6.4696	-4.3499	-4.6276	-8.3654	-8.257
0.27814	-1.5644	2.6308	0.29608	-0.078611	4.9708	3.4751	2.6025	7.7017	2.195	0.3885	-1.9824	0.22085	-4.9628	-1.2616	-1.5894	0.19266	0.56786	0.1259	-0.83443	4.9499	0.539	-0.87761	-1.1386	-2.4916	-1.7917	2.0348	-6.5882	-0.21842	2.7073	-8.9233	7.095	8.5487	-5.1295	6.8512	-2.8103	0.52897	-3.4356	2.0779	-3.7881	-1.0673	1.3921	-3.9892	3.557	1.3385	4.3246	2.0064	2.4074	0.079549	3.3969
7.9278	-5.0523	2.2746	-2.06	-1.7043	3.4778	2.2869	1.5562	2.8856	0.029439	5.2124	5.9151	-0.73652	2.9032	-4.397	3.4051	-2.8595	6.4193	-0.57157	-1.3705	0.16748	2.2139	6.3644	4.0211	-1.9137	0.14143	2.9929	0.75732	-5.1486	-2.9789	-1.0261	0.42053	-0.70105	-0.53901	-3.9018	-5.3924	0.15104	-1.855	0.83794	-1.8885	-0.73992	-4.2601	1.1791	-0.49713	0.52776	-4.0095	-4.1372	1.7439	0.96534	1.4651
4.9144	4.7814	4.8467	2.1844	9.5427	15.629	7.4475	8.9677	7.2683	15.084	8.5442	8.3629	11.685	11.915	6.8462	8.0034	12.835	12.367	0.4887	9.3627	12.326	8.5383	5.0912	10.607	11.445	6.209	12.926	7.9577	4.1984	8.8386	9.0828	4.4989	4.321	2.6334	4.5452	10.556	12.269	1.8919	7.1963	3.2337	11.403	8.4253	3.6657	9.9653	8.5626	12.364	6.0618	6.9081	6.9946	8.3899
-8.0774	-4.5334	-3.2278	3.4884	0.26066	3.3149	0.90496	3.4454	-1.0379	-1.3848	1.8244	-3.4532	1.4791	-9.2504	-1.011	-6.1494	-5.5754	-4.1123	0.61422	1.1413	-7.3295	-4.82	-1.4045	-5.2728	0.92124	-8.0698	-0.82546	0.53932	-6.9615	-4.4739	-2.782	-2.4796	-6.7486	1.3463	3.5776	-2.4544	-10.72	4.173	-7.4853	-9.716	-0.66278	-5.3813	-5.0592	-6.4212	1.0829	-2.3241	0.089422	-4.8895	-4.5047	-0.21373
5.3703	-1.6307	0.25645	1.6938	3.5988	0.86185	2.3168	0.045447	4.3964	0.25063	4.3446	9.7386	3.2127	2.1953	-1.5777	-1.4846	0.85242	4.7452	7.822	-1.8374	-0.41038	2.2327	-1.0855	-2.6543	1.1822	6.1397	1.0353	1.5101	-0.19618	5.6298	5.7624	-1.992	6.7902	2.1223	0.9193	-0.51225	-0.43132	-2.8665	-0.83199	-0.58722	2.3997	2.7687	0.056205	2.3664	4.1524	0.25823	2.1858	-1.3643	2.5718	5.4445
8.0752	14.088	2.9166	10.566	11.004	6.6061	11.879	5.2001	9.9514	11.407	-0.81629	8.321	2.6942	11.865	2.0344	8.2537	9.4902	10.704	8.4123	2.0195	7.2962	7.5656	7.7723	13.591	6.3298	12.687	10.527	4.5949	7.6934	-0.024536	12.531	12.075	13.646	4.864	5.1028	4.4422	8.8502	2.886	2.8341	10.366	3.1412	2.4656	4.414	10.197	6.8851	0.25714	3.5945	10.233	8.4346	8.4386
-3.5697	-5.6348	0.23929	1.3641	-4.8485	-2.0237	-1.5553	-0.21367	-5.5447	-10.31	-3.2939	-5.0617	3.9786	-4.9855	-2.8072	-3.1066	-4.8072	-1.1882	-8.0641	-6.3283	-7.4035	-3.134	-4.8186	3.8729	-1.5881	-4.0537	-3.2729	-4.8678	-4.7276	-8.0312	-3.9379	0.37884	3.3209	-7.1103	-5.9907	-2.1987	-9.7054	-4.444	-3.4143	-3.3668	-6.0526	-3.7343	-4.5673	-1.5172	-9.7842	-4.5536	-8.1659	-2.4471	-0.012424	-1.5983
-21.031	-23.99	-20.391	-21.04	-23.417	-17.885	-20.69	-27.566	-17.908	-14.659	-28.715	-20.074	-18.69	-24.587	-23.204	-17.717	-22.341	-17.486	-23.793	-23.666	-21.382	-17.967	-25.659	-20.728	-12.66	-17.778	-19.94	-13.371	-19.39	-24.268	-22.522	-17.568	-21.655	-22.81	-26.434	-23.663	-25.643	-21.944	-18.091	-19.167	-20.258	-21.179	-22.323	-19.987	-20.72	-15.349	-20.759	-21.104	-19.004	-15.555
-9.328	-11.822	-0.63115	2.2512	-9.2931	-1.1977	-5.0472	-8.9362	-5.9098	-6.5565	1.1432	-10.429	-5.6931	-6.737	-7.0604	-9.7637	-7.4594	-8.7286	-5.4671	-0.49711	-1.7243	-12.283	-4.7596	0.95295	-11.181	-11.361	-3.5803	-3.5055	-1.3739	-6.5907	-7.8487	-7.6513	-4.7198	-0.20415	-9.6952	-7.197	-8.8029	-5.8107	-9.0419	-8.7696	-10.017	-9.6462	-8.7877	-3.2371	-5.0808	-2.3641	-11.598	-7.4701	-13.157	-2.6221
-13.364	-13.346	-16.907	-18.091	-11.31	-14.263	-9.1904	-9.2448	-10.079	-8.2064	-12.549	-17.521	-9.5776	-13.397	-8.0974	-13.644	-11.654	-15.836	-11.217	-17.818	-12.583	-16.427	-10.667	-11.935	-9.1818	-6.6173	-6.5977	-11.03	-8.963	-15.162	-16.638	-7.8464	-13.956	-9.487	-12.568	-10.812	-14.749	-12.236	-18.573	-12.951	-11.593	-11.87	-14.626	-14.905	-12.882	-11.738	-21.791	-15.644	-11.832	-13.199
-5.1628	1.6828	-2.5315	1.6958	-1.7051	-6.1055	-2.8998	-0.7556	-4.5672	0.26723	-0.86615	1.7591	2.2348	-0.80199	2.7093	-1.1877	0.60134	-1.7341	-1.6994	1.6178	-1.0828	4.4571	-4.3002	-3.8144	4.203	-4.1033	-0.63786	1.5705	-3.1827	-1.1605	-3.3317	1.5764	-4.9708	3.0857	1.2683	-4.541	-1.4502	-5.3753	-2.6376	-1.264	0.065568	-2.387	-9.4551	1.6907	-6.0271	-2.2127	5.3686	3.2664	5.6427	-3.2776
-12.977	-20.133	-15.764	-13.836	-18.944	-6.9392	-10.331	-14.118	-12.708	-6.8145	-9.3561	-11.772	-14.585	-7.6012	-10.347	-9.0377	-14.747	-9.396	-10.971	-11.177	-18.248	-11.569	-11.83	-12.511	-9.5895	-16.468	-8.102	-13.043	-16.169	-13.764	-8.0612	-6.9193	-12.714	-16.378	-14.525	-11.314	-12.787	-14.002	-18.965	-16.155	-14.801	-14.78	-12.351	-12.355	-17.159	-12.826	-16.907	-13.724	-14.599	-18.129
-24.826	-20.089	-25.736	-25.025	-13.71	-24.363	-21.458	-21.144	-20.221	-22.966	-14.056	-26.035	-21.496	-20.069	-16.484	-23.301	-23.049	-13.786	-21.28	-17.504	-24.197	-18.958	-18.115	-18.809	-19.516	-24.394	-21.601	-24.486	-25.496	-24.542	-16.526	-19.002	-19.488	-18.528	-21.853	-21.986	-22.597	-16.211	-22.795	-23.576	-15.933	-16.897	-26.578	-22.344	-16.033	-20.296	-21.726	-18.583	-22.077	-26.172
-15.018	-12.688	-11.352	-5.4588	-10.42	-14.671	-13.382	-13.913	-19.303	-12.012	-17.684	-16.124	-15.111	-12.418	-11.101	-12.25	-13.159	-9.0187	-7.7348	-13.005	-9.0333	-13.315	-19.924	-24.057	-10.292	-15.656	-16.746	-12.555	-8.4793	-14.014	-15.363	-11.027	-20.608	-13.215	-13.061	-15.022	-18.791	-4.444	-15.929	-24.155	-12.519	-13.456	-19.07	-13.493	-16.705	-14.47	-5.0434	-6.671	-12.433	-13.475
-7.536	2.7552	-1.683	2.4809	0.69006	0.39054	1.346	-1.8143	-4.3907	-3.6825	1.2673	-4.1096	-0.84289	-5.6885	-5.9934	-1.8805	-2.8199	1.3154	2.4642	2.2413	-1.2999	-7.9512	0.27437	0.57212	-11.913	-2.1212	5.3793	-1.267	1.3218	-2.28	-4.6917	-6.8502	-5.2776	-1.0293	1.2754	-0.6373	-5.3056	-1.955	-5.3962	-0.807	-3.5008	-1.8982	-1.1719	0.50064	-4.7692	2.2785	2.2472	0.056384	-4.9493	1.4421
-6.6373	-6.1504	-7.3776	-10.007	-12.229	-8.1914	-13.795	-7.2991	-9.058	-15.727	-11.415	-13.061	-11.37	-12.209	-4.7416	-8.6212	-9.6381	-11.94	-1.187	-6.7879	-21.821	-11.668	-5.9563	-10.218	-11.397	-9.4891	-13.588	-7.7819	-7.5357	-6.1082	-9.6709	-7.8997	-10.74	-11.029	-15.108	-10.281	-8.7546	-13.74	-8.5098	-9.5809	-10.955	-9.0389	-5.0787	-1.0623	-14.709	-10.752	-4.9833	-5.2944	-8.715	-2.3634
-4.8458	-3.947	-7.6253	-1.905	2.5594	2.9017	1.2188	-0.57047	-6.8019	-3.7966	-3.5206	-1.7637	-4.803	0.75852	-2.0499	2.5805	-1.3646	-5.3038	-6.6488	-4.3905	1.7673	-4.1582	0.046438	0.039685	-0.44015	-3.6437	1.9303	-1.9839	4.5818	-5.084	-2.5382	-3.0047	-5.0191	-2.7973	-4.028	-4.3277	-1.772	0.57879	3.3195	3.8528	-8.1087	3.8955	-5.0388	0.34871	-4.1273	-6.5358	-3.0369	-2.3868	-3.7688	-1.751
-5.9193	-1.0871	-3.8367	-1.814	1.1369	0.78783	-0.5612	-2.4086	-3.5207	-4.5038	0.43373	3.4062	-6.5003	-1.6931	2.0686	-3.6043	2.7953	-1.2554	3.6629	0.0049369	-4.9534	-4.0712	-0.17426	-7.7689	-8.4632	-0.74431	3.4685	-5.4286	-4.3178	-3.5547	-4.1529	-8.9807	-1.0781	-1.5753	1.1142	1.6329	-0.28309	-5.8343	-9.7629	0.11692	-0.72232	4.0808	-4.2549	1.4788	1.5502	-0.94566	5.3917	-1.6955	1.4007	0.99728
-4.9685	-4.1319	-2.9042	-3.8118	-6.9312	8.0759	-0.37258	-5.3318	-1.3228	-3.9185	4.5473	0.42104	2.5741	-0.73184	3.9905	-6.9956	-1.408	-1.0377	-0.904	-6.4712	-2.5616	-1.7062	-3.0492	-1.8584	5.3177	-7.3547	1.0579	-4.0611	-4.8774	6.7349	1.6448	0.22155	-0.9135	-6.0754	1.8976	0.031715	-4.6517	2.1813	0.64625	-2.3092	-4.2619	-0.77133	-7.1316	-4.0482	6.5718	0.23424	1.1103	-1.2755	3.3336	1.8394
0.99903	0.97188	-1.8463	0.58852	-0.70871	-0.46322	1.9046	-2.6713	6.1557	0.75727	3.8078	-2.9824	-2.5802	6.6109	1.0894	-0.043278	3.7701	3.3287	-3.0124	-1.6004	1.7101	-3.7653	-0.8047	-2.4857	7.2994	-2.4411	2.7013	0.24918	7.9561	-1.1358	1.3403	-4.1711	9.9489	-3.8676	4.7864	-2.0887	3.4795	3.94	9.3657	3.6104	2.2454	1.7953	1.1712	5.2198	-0.99271	-0.97734	2.5395	-4.1381	4.3577	-1.2316
-17.032	-27.489	-21.365	-19.258	-22.187	-26.383	-23.213	-23.719	-21.495	-21.317	-17.561	-25.07	-22.796	-21.263	-16.062	-21.331	-20.219	-19.292	-27.26	-20.634	-17.332	-22.189	-17.728	-20.922	-22.401	-21.309	-20.654	-20.874	-24.551	-24.354	-21.731	-24.191	-23.156	-18.929	-22.024	-25.457	-19.148	-20.044	-21.707	-19.209	-24.485	-28.703	-21.048	-21.761	-21.104	-22.774	-27.542	-24.067	-19.247	-24.507
-6.2571	-7.7931	-3.6362	-6.1633	-4.9273	-3.771	-2.3699	-0.26544	-7.0654	-9.336	-10.199	-5.7599	-8.0225	-3.5057	-7.6699	-4.8884	-1.6405	-2.4793	-3.6432	-4.6315	-7.1502	-0.026849	-3.1138	2.2936	-5.1429	-5.5931	-8.0665	-4.1751	-6.771	-3.1101	-6.1575	-8.6632	-6.3209	-4.2046	-8.5297	-2.9688	-7.1327	-0.89959	-1.8493	-5.3759	-3.0498	-5.67	-6.5237	-4.6265	-0.76052	1.2677	-6.3157	-4.8167	-11.274	-9.0789
-10.689	-14.007	-18.353	-13.028	-13.69	-22.016	-14.573	-17.169	-10.804	-10.621	-9.6384	-11.877	-15.228	-11.657	-16.324	-16.831	-20.347	-15.916	-15.007	-17.756	-15.317	-14.72	-13.091	-10.058	-10.62	-11.225	-16.221	-13.497	-10.875	-17.523	-13.571	-14.818	-14.613	-12.088	-14.847	-19.777	-16.633	-14.504	-15.681	-14.201	-6.0213	-15.024	-14.255	-18.142	-13.281	-13.483	-11.263	-21.952	-23.48	-20.537
-1.2338	-13.505	-11.208	-0.35313	-7.0043	-11.72	-0.12598	-3.9058	1.4597	-1.9241	-2.4323	-3.3204	-11.291	-9.1303	0.56071	-10.019	1.3206	0.27439	-5.0193	-4.8402	-1.9526	-9.1905	-3.0398	-7.2864	-0.84482	-6.8737	-6.0818	0.088435	-4.3396	-8.2237	-10.937	-6.2026	-2.5555	-8.4827	-8.4297	-8.6452	-3.4241	-3.7002	-7.5924	-6.5739	-2.3576	-3.5284	-5.6477	-3.894	0.44757	0.77439	-7.5974	-0.086304	-5.7243	-4.269
-1.2956	-8.2179	-6.8204	-3.73	1.4518	-2.4778	-0.9685	2.651	-5.3762	-1.2784	-2.1822	-0.13401	-3.1853	-3.965	-2.4666	-5.3508	-2.4435	1.07	-4.6824	-3.6942	-0.39105	-1.1606	-0.45036	-4.0992	-7.9976	-3.458	1.7924	-3.6044	-0.70556	6.2985	-1.4046	-2.8149	-10.421	-1.2516	2.0206	-4.3839	-5.535	-1.2767	-2.9423	-3.191	-4.3973	1.4556	-3.5485	-2.7311	3.9088	-0.10739	5.6254	-6.3421	-2.8522	3.8533
-14.498	-20.123	-19.717	-15.977	-14.533	-13.741	-9.8271	-10.757	-7.089	-12.596	-16.05	-10.909	-11.047	-8.2612	-14.432	-18.65	-16.207	-12.247	-9.2629	-10.826	-11.327	-11.921	-11.941	-14.1	-11.337	-11.857	-20.911	-10.558	-13.595	-11.78	-12.324	-10.135	-18.15	-13.553	-15.724	-13.342	-16.103	-8.7247	-12.35	-14.199	-11.652	-15.828	-20.436	-20.406	-14.089	-13.12	-14.055	-13.142	-15.848	-11.104
2.0407	-13.177	-8.0581	-5.8417	-10.228	-8.5371	-11.698	-8.2526	-4.264	-8.0404	-10.149	-14.039	-13.707	-11.45	-7.8559	-11.295	-15.427	0.58793	-5.5965	-10.085	-9.6242	-14.843	-9.0912	-7.5789	-4.9732	-14.219	-9.7174	-8.9904	-11.312	-15.569	-8.3037	-9.6558	-9.4131	-8.4614	-10.774	-10.155	-10.014	-8.8891	-11.575	-7.9678	-6.9609	-5.344	-10.726	-5.9786	-8.6601	-11.982	-2.6958	-5.3147	-9.2578	-14.611
-7.2935	-12.791	-13.227	-12.23	-12.268	-12.671	-16.468	-8.3053	-15.07	-14.624	-10.415	-13.501	-14.498	-14.104	-15.078	-15.921	-12.755	-14.417	-15.833	-14.105	-12.513	-14.805	-9.0274	-12.946	-16.272	-17.08	-20.052	-16.876	-13.791	-9.1838	-10.789	-11.758	-8.0081	-11.222	-17.439	-16.655	-12.886	-7.1171	-18.036	-10.386	-14.676	-16.1	-12.666	-12.543	-8.8165	-17.083	-10.413	-14.531	-19.167	-10.816
-11.558	-14.299	-5.5531	-11.391	-6.4081	-0.28897	-8.5578	-7.0446	-12.886	-5.2792	-7.9644	-4.108	-7.2781	-8.622	-8.5709	-8.9429	-12.302	-10.157	-16.203	-7.4692	-12.003	-7.5128	-10.499	-5.67	-11.891	-3.3406	-13.786	-9.2906	-11.745	-11.567	-10.754	-4.9269	-10.088	-5.541	-0.43019	-0.068517	-9.4181	-15.65	-9.665	-11.629	-3.5856	-13.187	-6.93	-4.7144	-6.3121	-7.0664	-12.118	-9.7774	-2.8487	-10.764
-5.5937	-0.90722	4.6262	-0.19387	-0.69732	-0.090104	0.93202	0.35844	0.2392	5.6504	-7.8751	-4.7526	-3.2878	4.0448	-2.0398	-6.4993	-7.2242	-1.5569	-3.2049	2.8772	-2.1414	-0.28166	-1.5067	-0.7085	0.86194	-3.7705	2.0983	-5.3323	-7.8597	-3.9561	-10.909	-11.004	-1.095	-0.93827	0.25974	-4.8256	-5.3501	-2.4607	-0.50573	0.2355	-4.0101	-6.3645	2.189	-4.1076	0.34804	3.015	0.75864	0.76658	6.1763	-1.6578
-8.4083	-13.301	-18.092	-14.187	-17.093	-12.376	-9.9301	-10.848	-16.086	-10.144	-13.857	-18.235	-18.711	-16.084	-8.3514	-20.451	-13.601	-9.821	-17.184	-14.877	-8.4677	-7.5824	-8.2208	-6.9802	-12.091	-12.326	-17.957	-11.624	-12.155	-12.547	-11.444	-11.291	-13.331	-10.472	-15.168	-11.017	-5.1291	-16.49	-20.771	-13.606	-17.851	-15.213	-15.423	-8.3716	-12.188	-11.998	-7.0111	-13.616	-18.711	-11.045
-10.201	-17.371	-9.3989	-12.448	-10.685	-18.896	-8.7505	-8.1112	-8.7266	-15.574	-12.83	-12.171	-13.104	-14.078	-13.74	-11.609	-14.689	-6.8912	-8.6182	-14.544	-14.382	-13.823	-17.13	-16.112	-12.693	-13.475	-8.7863	-10.767	-13.836	-15.646	-7.5765	-10.337	-11.5	-13.331	-15.046	-8.2569	-5.5108	-8.8183	-9.4671	-10.445	-20.431	-17.491	-15.043	-18.229	-17.891	-9.6766	-10.795	-13.259	-13.878	-10.218
-16.957	-20.087	-9.3584	-9.7294	-16.618	-16.221	-15.365	-19.488	-10.245	-11.974	-15.652	-19.084	-9.3854	-14.533	-14.142	-11.635	-15.109	-15.177	-9.2187	-18.357	-13.904	-16.812	-17.377	-20.765	-12.28	-16.722	-11.488	-14.288	-18.731	-16.191	-14.395	-17.203	-23.328	-9.0712	-18.898	-14.501	-18.404	-18.969	-16.203	-19.846	-13.296	-17.059	-10.672	-17.716	-6.4264	-11.251	-8.7252	-16.051	-16.161	-11.167
3.4759	-4.3769	0.092042	-4.9911	1.3166	-4.8432	-2.2565	-1.6333	-0.4584	-9.4355	-1.2143	-1.9154	-7.1843	-2.358	-5.1387	4.852	-0.039284	-1.8039	-3.8443	-4.6481	-7.1958	-7.2103	-1.4824	-0.024668	5.5013	-3.1695	1.0159	-2.1199	-3.3904	-3.8063	-1.8181	-0.55788	-3.7842	3.4774	6.2794	-1.773	-0.013316	-12.801	-0.27264	-6.6727	3.1066	-6.0154	-3.8767	0.25079	-1.8403	0.39048	5.9695	4.0576	-5.4918	-8.5633
-5.4727	3.3662	-2.6079	3.9561	-0.59949	-6.3009	-7.6998	1.9495	-5.1298	-1.0929	2.983	-1.4069	-6.1161	5.388	-3.1554	-1.8022	1.2909	-2.1161	-5.9658	-4.7288	-2.5386	2.2428	-4.44	-0.16298	-2.5674	-1.6158	5.6625	0.88115	4.8254	-1.1409	-5.3125	-4.8564	1.6552	-0.33579	2.7499	1.9809	2.0943	-0.10592	-2.1524	-2.524	1.7367	-3.1218	-3.6525	-6.8725	-2.1878	-1.7433	1.7216	-6.1478	-0.62668	1.748
5.4619	-1.6717	0.98696	3.9895	6.7353	5.0988	9.0072	1.9268	1.4925	6.3899	9.9236	3.6918	5.0729	5.6379	6.8984	4.1774	3.9215	9.6005	-0.43781	9.1173	3.7478	1.2707	0.29012	8.6118	3.037	-0.61271	8.6546	7.6536	7.5638	8.9891	-0.077114	1.6372	3.9996	-2.5715	9.3539	3.8203	3.7171	3.4561	6.8004	5.3609	10.668	7.4354	10.332	4.3506	0.66005	4.5211	4.4234	7.4988	6.1482	0.91302
0.096101	-4.9519	-1.0666	0.78419	-3.3151	-2.2556	-3.9858	4.2184	1.0504	5.3639	-6.6212	-4.5878	0.58265	4.0276	-1.6471	2.1747	-1.0806	-0.86842	-4.1744	0.12296	-4.2444	-6.0969	-0.0016576	1.6308	-3.8819	0.47973	1.3128	1.6343	1.5555	-1.6584	2.9978	-6.2296	-0.41363	3.587	2.2774	1.5113	-1.2258	1.9997	-4.5369	3.5642	-1.961	-5.5917	2.515	3.3953	0.76609	1.172	-2.045	-3.5396	2.1268	-0.65104
-13.883	-8.1389	-15.577	-14.295	-18.116	-16.421	-9.9296	-13.233	-13.91	-14.301	-12.591	-13.407	-4.7905	-15.766	-8.2357	-17.141	-15.218	-10.691	-16.146	-16.245	-10.554	-12.976	-18.269	-16.79	-7.992	-13.768	-18.323	-13.207	-15.003	-14.349	-8.2084	-16.225	-12.83	-10.763	-7.6419	-14.602	-14.74	-6.3377	-12.124	-17.073	-8.5714	-12.8	-23.203	-17.246	-14.969	-14.26	-8.5834	-15.158	-7.3668	-18.042
-21.238	-19.928	-14.426	-19.202	-18.696	-19.806	-21.445	-20.32	-18.124	-26.037	-20.93	-15.204	-23.671	-22.8	-22.307	-18.304	-21.669	-17.342	-19.325	-17.184	-25.174	-25.684	-30.348	-24.046	-21.363	-21.967	-23.151	-17.877	-23.586	-14.191	-26.617	-23.691	-16.603	-22.903	-15.697	-20.408	-18.414	-17.404	-21.948	-24.71	-19.512	-22.184	-21.464	-24.968	-18.599	-21.569	-24.753	-21.856	-21.406	-15.037
3.064	2.2578	-4.6331	-5.8004	-1.8729	4.4132	-5.0817	1.5151	-3.7908	-5.9464	-5.5966	-3.3618	4.0547	-4.2135	-5.328	-4.6603	0.47603	0.9371	-7.0161	3.7913	-5.8084	2.6097	4.3166	-5.3418	3.7773	-7.783	-4.1734	0.38383	-8.9708	-1.6605	-4.2016	-6.3794	-2.4579	-1.1308	-0.28463	0.55659	1.5149	0.1694	-0.30476	1.9765	1.2952	-3.4399	-6.9726	-2.9079	1.0524	0.0062473	0.39533	2.5464	2.6394	-1.8191
-3.8901	-5.0025	-3.182	-1.2492	-1.9686	-1.5693	-1.419	-0.03671	0.78735	-3.3831	-3.5005	-6.4571	-1.5347	-1.7666	-8.8877	-10.006	2.5113	-1.3197	-7.7637	-2.2161	-1.7609	-10.531	-5.6761	-1.4879	2.8193	-0.19131	2.8556	-6.3217	-2.5628	0.94899	0.76247	1.4477	-8.6124	-0.38353	-4.2087	-2.8716	-3.8805	4.2328	-4.9896	-5.8836	-1.755	-2.5975	-5.9974	-4.397	-3.8087	0.01958	-0.41417	-0.52249	1.3108	-0.56025
-10.951	-11.864	-12.97	-13.586	-13.864	-3.2955	-15.19	-3.9751	-9.8531	-16.394	-10.055	-4.046	-12.969	-6.6605	-16.785	-9.756	-9.0851	-10.648	-17.314	-12.243	-10.362	-14.872	-12.314	-10.952	-12.287	-12.876	-6.5807	-10.793	-10.757	-11.963	-16.59	-18.743	-8.628	-19.91	-8.7873	-14.096	-15.628	-7.4357	-14.981	-9.441	-11.029	-7.0046	-8.9209	-13.439	-10.248	-13.035	-14.197	-14.983	-14.579	-7.3762
-1.5996	-0.48545	-1.3118	-3.9063	-4.782	-8.0178	-10.964	-4.9364	-11.717	-4.2409	-8.9712	-5.1234	-4.4324	-8.1045	-6.4753	-6.6505	0.45431	-4.7603	-3.941	-4.4779	1.816	-4.9771	0.30238	-2.4812	-2.3363	-12.067	-3.6022	-6.9585	3.4698	-9.8648	-6.0223	-5.0445	-5.7432	-8.1765	-4.1859	-4.44	-1.1781	-8.5545	-2.4884	-3.5077	-6.1928	-4.8685	-8.068	-4.9911	-10.581	-5.15	-5.9148	2.7316	-8.1368	-3.4317
-1.7501	-3.193	0.17307	3.2004	-5.1496	-5.5578	-1.671	3.3385	-2.4723	-4.7047	-1.7383	-3.255	3.1171	-4.5986	2.4943	-2.7574	2.1766	-1.9548	-8.6281	0.83154	2.757	-2.3321	-6.8758	-0.91419	-5.5592	-0.038928	-3.0056	1.5959	-0.80353	-7.8825	0.12282	-2.614	2.7264	-3.0185	3.7359	-3.4891	2.2853	-5.2634	-5.2901	-1.0791	-9.6931	-6.2933	-1.6693	3.546	0.011955	-1.6102	3.4044	3.5096	-1.8853	3.8548
-15.022	-3.7326	-13.261	-11.13	-7.9892	-10.197	-15.028	-14.186	-15.458	-10.931	-14.627	-14.001	-13.484	-10.06	-10.864	-13.145	-9.2395	-14.971	-12.008	-11.061	-19.44	-10.893	-19.01	-12.632	-14.722	-7.0163	-13.05	-13.319	-13.828	-15.311	-10.939	-13.357	-6.6929	-13.549	-6.2022	-7.2919	-12.01	-7.3732	-13.16	-14.024	-4.8895	-15.745	-17.492	-13.559	-21.695	-14.138	-12.805	-13.736	-22.646	-7.1078
-13.477	-15.007	-9.7844	-13.618	-20.635	-10.912	-17.587	-10.752	-22.34	-11.318	-16.27	-15.078	-7.4506	-13.464	-13.522	-10.377	-9.9187	-10.741	-15.602	-14.011	-8.6576	-6.0722	-12.996	-15.74	-12.109	-16.15	-15.347	-14.131	-20.48	-19.667	-14.848	-13.893	-17.022	-11.434	-12.21	-5.0819	-9.2257	-10.442	-14.568	-12.954	-12.503	-7.524	-9.1085	-17.76	-12.081	-12.156	-11.199	-17.592	-17.625	-11.062
3.1327	1.8377	-1.5674	1.3468	2.1979	7.4377	3.0202	-1.1816	1.9531	0.28165	7.8339	7.4318	-0.43999	6.7859	5.3982	3.8022	-1.2617	4.6963	4.3222	3.5347	3.2376	0.24284	0.17289	2.2966	1.0298	12.907	2.1228	3.4966	3.9714	0.441	7.233	3.1875	2.6778	3.24	4.5782	3.5923	9.4249	8.4941	2.2976	6.2775	2.3484	-4.3245	3.3671	10.252	-0.026103	5.978	2.342	4.2555	4.7921	4.1483
2.7505	-4.2366	3.2094	1.8352	-0.14774	0.47058	2.4873	-3.0187	-1.9738	-6.7573	4.587	-0.57398	-5.7791	-0.71941	-4.3517	-2.6353	2.5736	-6.2482	-7.849	3.4157	6.8751	-1.2274	2.4531	3.135	-4.562	6.6218	-2.5989	-8.2694	0.0095713	2.2412	0.31713	0.99522	-6.4101	0.70874	2.8125	5.8978	4.4685	1.2941	1.0616	4.866	2.5618	5.0742	3.402	3.7749	3.5992	-1.3826	-1.3365	2.1565	0.21063	3.3047
-15.795	-13.977	-9.2633	-8.0615	-19.125	-17.905	-9.3405	-15.939	-14.518	-14.969	-11.234	-18.063	-15.056	-17.214	-11.959	-15.766	-16.293	-12.878	-14.107	-14.52	-11.453	-11.532	-10.216	-21.896	-10.707	-12.598	-10.081	-17.824	-13.484	-9.6922	-13.665	-17.359	-5.3532	-18.449	-12.731	-13.85	-13.522	-13.553	-10.334	-18.723	-6.8013	-8.9947	-13.465	-5.6202	-14.024	-17.631	-14.865	-17.834	-10.632	-7.8652
-13.846	-13.893	-9.9868	-8.6986	-10.294	-13.277	-13.175	-11.414	-14.021	-14.634	-8.1938	-5.2952	-11.691	-13.456	-9.9514	-11.852	-13.329	-5.8287	-13.731	-9.301	-11.226	-13.87	-10.078	-7.5673	-5.6793	-16.542	-11.206	-7.0405	-8.746	-11.31	-10.281	-9.9526	-14.226	-9.0528	-10.746	-6.6106	-7.6992	-16.688	-10.569	-9.1139	-9.0354	-11.109	-8.8742	-12.047	-6.6418	-14.025	-13.302	-8.836	-9.8393	-13.909
6.8212	1.2274	-0.36848	6.2807	-1.8067	5.3698	-0.46507	1.0897	4.6175	-3.1814	3.9748	2.3545	-1.7071	3.3802	6.3831	3.8143	5.0852	3.5585	3.9589	-0.82441	1.8889	0.67802	3.044	0.059385	-0.48693	6.4941	1.9637	2.0725	4.1192	3.7437	0.88517	-0.63227	3.5885	3.3709	5.4941	1.9644	-6.409	-3.5042	-1.2957	0.58804	4.8211	5.6202	-5.0774	4.6488	2.931	6.551	1.8207	0.39925	-2.3695	3.5722
-4.0079	-2.8035	-10.308	-6.4746	-6.3852	-1.4699	-1.7145	-4.5693	-5.965	-8.3186	-8.2023	-1.8983	-5.0844	-11.943	-8.7145	-2.1653	-8.1288	-2.1377	3.5858	-1.9727	-10.382	-2.5312	-8.9595	-12.419	-10.763	-1.0945	-8.3893	-1.9029	-12.546	-3.467	-1.1794	-4.4419	-2.8887	-5.973	-8.785	-8.4499	-6.4155	-1.3632	-4.8372	-9.5799	-2.2426	-6.9458	-5.8619	-8	-10.626	-7.3108	-9.9834	-5.4335	-5.4175	-6.3016
0.54512	2.3389	-2.1467	1.4867	-2.8127	-0.70533	2.1698	-2.4981	-0.44732	0.69314	-4.0861	-3.1236	0.11833	-3.7884	2.8919	-2.2956	-2.8637	1.4263	5.7669	-1.4947	-9.9041	-3.1682	-2.536	-0.66014	3.5938	2.7928	2.391	5.4289	-3.4213	1.0264	-1.887	2.2821	3.8628	2.1134	-7.638	-1.4663	-4.7932	-4.8716	-1.8168	-2.9719	-1.6559	-1.0264	-0.24611	-10.979	-6.0255	-8.8563	-4.211	-0.98571	1.0122	4.3441
-2.6119	-1.0335	0.20798	-4.1363	-0.95452	-7.8534	-1.6011	1.8855	1.2118	-3.3167	-4.9922	-7.162	-0.17935	-1.4695	-4.0246	0.88958	0.76492	-4.5109	5.8136	0.81472	0.51541	-8.7136	0.38056	-1.9018	0.24587	1.5121	1.7145	-10.634	-9.1285	-4.7202	3.3698	-1.8898	0.42967	-0.017083	-0.81291	1.902	-4.0467	-4.4305	-1.4033	2.4426	1.8246	-2.8805	-0.92171	1.1701	-6.6894	-0.1056	-0.015656	-4.456	-2.8295	-7.2876
5.5916	7.7963	1.5326	8.3565	9.0618	5.1499	6.4994	1.1091	7.3918	4.2732	0.89434	7.1168	-2.3245	7.7733	1.1298	9.3927	4.3508	5.4796	5.1057	11.975	0.60299	9.567	4.3351	8.485	4.1493	6.0248	2.9724	8.8092	9.5019	7.4851	4.4478	5.3446	1.6186	-1.3187	-3.4454	3.8176	6.8504	7.2302	7.9243	-2.6652	3.5431	7.582	5.3034	4.4932	8.4077	5.9568	10.081	3.5011	-1.0755	3.2158
4.6547	6.3282	3.415	0.95493	-3.1896	3.8251	0.83749	-1.684	-5.9319	-2.1785	4.8551	2.709	-3.7921	-7.6174	2.1578	2.4161	0.90245	0.61309	4.3471	0.46975	-1.8799	0.13092	8.1184	0.94124	0.48001	0.53555	-2.988	-0.35628	-2.2521	0.83047	8.0814	2.712	1.168	2.9655	-0.36266	-2.8673	2.3505	-0.36447	1.7006	2.8057	-1.5654	-0.50247	2.0978	6.971	1.2231	1.0338	2.936	9.8123	1.9605	-0.06259
2.9256	4.8809	-1.2598	8.0978	2.5132	4.0334	3.0846	11.403	5.6212	4.0747	8.4162	6.4424	6.1776	6.0697	-2.1933	4.4369	0.97773	4.5388	-0.4526	8.0528	4.2461	4.1859	3.1307	-0.10446	5.6656	11.835	4.1544	3.2012	7.9664	4.3294	4.9461	12.406	-2.2225	7.1925	6.2744	10.876	9.6209	5.926	5.717	0.78874	4.2661	5.7725	10.224	8.1405	6.506	-1.2863	6.5485	7.1042	1.3081	7.4043
-2.9754	-1.9898	3.5603	4.7312	-2.4278	3.37	5.0351	-9.0213	1.266	-2.4965	-4.349	-4.7411	-1.3448	-1.2561	-4.5901	-2.1328	-2.155	-5.592	-6.0031	-3.2999	-1.595	-1.7775	-5.973	-1.5148	-10.139	2.8357	2.3129	0.51565	-3.0407	-1.412	-4.0308	-2.4121	-5.1074	0.88142	-1.4176	-2.5014	0.85707	-3.6715	1.1662	-3.8656	-1.8482	-3.7933	0.18252	-1.2497	-2.3192	-3.0152	-0.49001	2.5366	-0.91126	-4.9301
4.0797	-0.78435	0.072483	-2.1211	-2.896	-4.429	-1.9252	4.4726	-3.806	0.81492	-1.8816	-6.9546	-3.4449	-0.99105	-0.75966	-3.0731	-1.8138	1.363	-1.779	1.577	-4.6114	-1.6104	0.85128	-2.112	-1.1968	-1.9064	-1.5694	-0.78786	-3.2007	-0.086642	3.4935	0.037895	2.5573	0.63147	-2.899	4.7188	1.6026	-0.74419	0.24509	0.5245	-2.8008	-2.8672	3.2336	3.0978	-6.2003	1.4669	-1.7574	4.0299	-3.8783	-5.8452
-14.25	-18.873	-16.135	-15.276	-9.87	-13.401	-17.301	-14.759	-11.626	-10.085	-12.656	-17.324	-15.467	-10.447	-13.528	-9.7995	-12.877	-9.0405	-18.706	-10.006	-16.941	-16.691	-15.833	-8.5654	-14.779	-6.7237	-14.865	-18.349	-15.943	-11.62	-12.053	-12.627	-14.149	-18.663	-10.019	-8.1428	-10.571	-11.567	-19.341	-15.279	-17.609	-11.152	-12.152	-17.632	-15.548	-7.0799	-20.678	-13.276	-10.984	-10.474
-1.1382	-5.4581	-4.5192	0.95052	-4.8438	8.221	-5.5525	-4.7995	-2.7035	-3.0866	2.7547	-5.6753	5.1548	1.7459	-0.24795	-3.9317	-1.0801	-1.8523	2.2502	1.6134	-1.9373	-1.7192	0.011553	-0.58241	-1.2819	-3.1344	0.87225	-0.39027	1.5805	-2.5003	1.7511	-2.4513	-3.349	2.8253	4.4066	-0.63304	0.86148	2.4199	7.1863	1.1442	3.807	2.4265	0.030432	1.0913	-0.13283	-3.2855	-2.1474	0.23329	0.56181	1.5257
-1.3952	-0.38284	-2.2938	0.30175	-1.9045	-1.2285	-0.29925	3.0625	-5.4026	2.743	-0.53033	-6.1684	0.75685	3.0264	0.76303	-5.4343	-4.4388	-4.0994	-1.9493	-8.8956	-3.8831	-7.5786	-6.5168	-4.3052	0.43008	-6.9806	-5.2072	4.6212	-2.7457	-6.6765	-6.9707	-1.5162	-1.0594	1.3423	-5.2436	-7.3771	2.5159	-0.84709	-6.9755	-6.4127	-0.59446	5.692	-0.26227	-2.8937	3.5269	-3.1607	-0.34676	-9.0415	2.179	-3.1066
-8.3967	-15.101	-17.135	-13.051	-14.721	-14.627	-18.937	-18.068	-15.32	-10.046	-16.222	-14.685	-11.955	-11.777	-10.979	-14.87	-9.0571	-13.154	-7.1966	-13.507	-11.969	-11.025	-6.4417	-14.64	-11.728	-12.886	-13.623	-15.033	-13.555	-11.199	-12.094	-12.83	-12.367	-14.497	-16.741	-19.738	-12.415	-9.7657	-14.916	-14.262	-14.543	-13.762	-13.382	-9.4451	-14.978	-16.294	-17.559	-8.1155	-11.929	-14.105
-3.239	0.97547	-2.7154	-1.5428	5.0666	1.1628	-0.70262	0.44955	-0.12277	2.3402	-4.3215	-4.9162	-5.3273	1.5639	0.13797	1.575	-3.3184	-5.6341	-8.922	3.3348	-8.4417	0.69104	-1.6551	-0.13856	-0.31789	-3.8706	-6.1446	-3.2208	-0.28208	1.5363	-0.76715	-8.8305	-3.1042	2.4462	-4.4748	0.52268	-2.0055	-8.6571	-0.78171	-4.5598	4.8676	-0.33936	-2.6252	0.13425	-1.4002	2.0377	2.0134	-3.6996	0.55165	3.944
-11.813	-12.107	-11.945	-10.234	-13.348	-13.46	-1.2858	-10.606	-8.7987	-14.805	-15.015	-5.7225	-10.701	-9.15	-10.788	-7.99	-7.6982	-6.9937	-6.4866	-15.392	-5.4112	-3.4971	-9.3036	-5.9388	-1.0768	-9.8366	-12.776	-9.7278	-11.351	-4.0266	-10.197	-8.9896	-11.223	-17.148	-13.876	-5.1626	-15.452	-9.9264	-8.367	-10.787	-5.7149	-5.8717	-13.424	-14.192	-14.055	-9.2616	-7.6401	-2.7829	-9.9571	-12.865
-18.951	-15.619	-14.803	-13	-11.409	-13.229	-15.373	-13.129	-13.781	-18.692	-13.475	-18.846	-11.279	-8.573	-16.926	-6.7315	-18.34	-18.942	-14.588	-17.185	-16.118	-11.857	-14.101	-18.298	-22.415	-16.251	-16.035	-13.809	-12.583	-17.814	-14.639	-16.211	-7.468	-17.016	-17.78	-16.406	-17.801	-10.371	-16.021	-8.5424	-14.876	-8.3191	-21.21	-12.129	-13.172	-12.692	-19.409	-13.486	-15.311	-14.865
-7.1259	-11.455	3.2244	-7.2498	-12.613	-7.6982	-5.6916	-5.8246	-11.633	-8.6696	-12.601	-11.282	-2.7469	-6.1995	-10.129	-6.5526	-5.2285	-8.5016	-11.709	-11.727	-2.7053	-5.6484	-9.471	-3.2608	-14.388	-10.491	-8.1501	-4.7069	-8.9011	-2.2357	-12.009	0.907	-4.2679	-5.8398	-3.4952	-8.8732	-7.0595	-6.2614	-8.8604	-4.4337	-1.705	-2.8723	-9.3207	-11.108	-4.194	-6.4546	-3.8417	-11.487	-4.4957	-8.7751
2.4054	-1.6641	-1.187	2.708	1.351	2.6336	-0.64838	3.6339	-9.5169	3.0825	-5.7462	-7.2502	-2.3307	-1.8619	4.4614	-3.3463	1.4409	-2.3251	-4.025	3.2761	-1.2692	3.2539	2.7495	-1.1306	-3.9419	-4.9494	-5.1013	-1.6365	1.2343	3.248	-2.4854	-2.5612	1.4262	-3.8775	1.0993	-1.0833	0.37418	6.1351	-5.6709	-5.7471	-0.47484	0.57003	-1.4796	-3.2633	-2.9122	-3.0488	0.46701	7.0188	-2.5181	1.5213
0.54067	9.5787	6.0274	10.498	9.2248	2.2474	11.761	4.0124	3.3699	2.1904	6.8837	7.4598	5.3374	11.412	7.0262	1.9743	10.595	5.7499	0.75195	2.5809	4.5	8.3118	4.7951	3.9735	8.3956	12.908	9.7484	5.215	4.6006	5.4961	5.0694	2.3014	14.087	5.8184	5.4777	4.9665	4.9725	6.1401	5.7141	4.4896	7.4939	9.4772	1.5874	3.8176	3.9824	9.8491	7.9429	6.5641	4.7355	6.0911
-12.195	-14.039	-8.9762	-15.244	-15.108	-8.4732	-8.9732	-13.282	-18.046	-14.249	-19.119	-17.712	-9.2117	-16.484	-15.563	-12.498	-13.496	-6.9381	-14.851	-10.346	-14.554	-12.125	-16.221	-4.5808	-10.158	-18.787	-11.174	-8.2301	-13.37	-10.899	-12.593	-6.8229	-13.417	-7.4974	-12.578	-13.565	-11.238	-12.669	-13.183	-12.868	-9.768	-12.717	-17.426	-12.679	-11.841	-7.0831	-14.81	-13.201	-16.386	-6.7332
-4.4991	-0.41242	-1.8117	-6.4391	-0.42114	2.3782	-0.50342	-5.3027	-3.5085	0.88317	0.76286	-3.3068	2.7406	3.9771	-5.1973	3.0794	-2.406	-1.3413	-7.4696	-2.524	4.3184	-7.5228	-1.1277	3.6349	-1.9418	-4.7278	-4.3713	-4.2123	-2.62	-5.2324	-0.30542	-4.599	-8.1337	-3.2652	-1.1056	1.6623	2.2683	-0.69912	0.61577	-3.714	-2.2211	-1.4152	3.2815	2.7292	2.4328	2.9566	-7.5144	5.5535	-1.3064	3.9404
13.212	10.356	7.2562	13.929	13.519	7.1531	11.733	7.422	11.69	14.222	6.4119	5.059	8.2044	8.9761	7.9911	5.5792	14.49	7.5074	9.5922	16.297	11.927	13.855	6.4237	12.023	12.606	2.0831	6.6492	16.303	8.4844	12.539	10.893	17.379	5.0565	10.911	4.0978	6.9794	13.46	5.33	18.886	12.073	21.184	6.8015	12.19	15.808	15.477	9.5417	7.0347	13.609	9.3768	2.56
-4.6357	13.174	6.2935	6.5134	-2.7508	1.3221	0.92922	-0.45425	-4.419	2.3662	-1.1479	0.49425	-0.21068	5.1815	0.62417	-6.2359	8.8966	0.67785	5.4548	-5.6271	-2.3251	-2.0638	2.4641	-0.83276	1.5961	2.8078	1.3291	-4.6105	4.0303	3.3762	2.557	7.5022	0.18195	1.0728	-2.1308	-1.1303	2.676	-3.4861	-3.1969	1.0625	3.1659	2.7339	-5.1007	-1.4094	1.7127	3.5097	1.0091	-0.12152	-2.6713	5.4562
-21.24	-23.591	-21.381	-23.226	-26.304	-24.401	-25.021	-34.373	-27.133	-20.714	-26.071	-24.052	-23.607	-17.291	-22.276	-21.43	-19.577	-17.707	-27.69	-25.729	-23.588	-20.983	-24.808	-16.813	-21.127	-21.802	-23.784	-18.721	-27.421	-26.773	-22.913	-12.954	-22.101	-26.996	-21.038	-22.665	-22.405	-23.816	-18.17	-20.955	-21.904	-18.299	-25.754	-24.85	-18.969	-24.366	-27.684	-26.866	-16.395	-25.446
-18.174	-9.7074	-10.927	-15.869	-15.586	-10.368	-12.398	-10.135	-11.078	-14.99	-1.933	-8.4242	-5.7222	-9.0638	-11.727	-13.053	-12.46	-8.5803	-9.7589	-14.076	-14.545	-12.507	-9.7577	-9.9286	-12.211	-10.479	-19.48	-10.004	-6.2377	-13.611	-9.4303	-9.83	-8.6238	-7.8489	-16.095	-9.9911	-10.889	-12.227	-14.416	-9.2826	-15.87	-14.916	-5.097	-13.484	-12.898	-8.3071	-9.1514	-13.626	-16.028	-14.106
-13.788	-18.224	-15.706	-11.647	-12.765	-16.919	-14.647	-12.726	-10.265	-13.646	-14.242	-20.621	-10.698	-9.251	-14.165	-17.675	-15.797	-10.183	-14.975	-14.783	-11.311	-12.936	-15.842	-20.121	-4.3769	-11.207	-10.722	-11.057	-13.753	-9.4692	-7.0708	-16.624	-10.181	-9.479	-18.744	-9.3125	-14.943	-11.857	-7.8151	-10.712	-8.42	-9.252	-13.516	-13.671	-15.05	-11.578	-14.361	-11.365	-11.998	-9.9057
-3.9503	1.0899	0.47312	-4.6905	2.324	5.8097	0.9405	-0.91297	1.9612	4.3758	2.2833	1.6087	5.091	2.9653	6.627	3.4579	2.4883	-0.5565	9.5138	2.6605	-1.4962	-7.6066	3.7967	4.836	-0.65696	1.426	4.6645	5.9598	-1.2828	8.169	9.1997	2.9498	-0.90402	2.4257	-2.0955	3.9099	-1.438	-2.3043	2.983	6.3535	4.1213	5.6426	-4.8898	1.3982	-0.22605	-1.0759	11.457	4.1079	-8.0706	3.0636
3.5083	-0.91295	-2.2779	-4.3056	-8.088	-4.7125	-10.858	-2.8258	-2.3783	-5.4644	-1.7058	-4.437	1.8728	-0.35742	-2.0657	-5.7619	1.6099	-3.3188	-1.6301	0.59376	1.9409	-4.8703	-5.4747	-2.1164	-1.2845	-4.7516	-4.8526	-7.7571	-2.6223	-3.1163	-6.3865	-3.6316	-6.3046	-0.28854	-12.352	-3.6907	-8.623	-0.4974	-4.7093	-1.8977	-7.5561	-8.9555	-3.7186	-0.24604	-8.2041	-2.1915	-3.5607	4.6076	-10.552	-2.6813
3.3976	-1.6027	0.64277	0.24135	3.8589	-3.5378	1.1601	8.8575	3.1659	4.561	2.3404	7.3357	2.8979	6.067	-3.9818	4.1789	-5.2822	3.1562	4.3618	4.716	-0.02597	3.4672	3.0476	4.5437	-0.87993	2.5932	5.1793	1.1882	-0.33089	1.5086	-0.24916	6.7206	5.9916	1.4082	8.2128	-4.7229	1.8688	6.2947	1.9627	-5.5673	4.4465	3.4705	0.80659	3.1574	2.7302	6.4293	5.2274	7.0335	3.4848	2.0483
-7.0311	-6.8394	-5.4872	-10.077	-9.5227	1.4463	-9.0755	-2.2949	-10.904	-11.448	-2.4981	-7.5256	-5.0325	-6.5057	-2.5767	-2.7667	-5.3533	-2.0102	-1.1536	-10.519	-10.237	-4.8408	-5.529	-8.2688	-1.5943	-6.4935	-9.0516	-3.867	-2.1154	-8.7633	-9.6331	-2.939	-7.2086	-0.40954	-11.125	-11.113	-4.9163	-2.5144	-7.1686	-4.56	-1.3062	-1.693	-9.5506	-10.781	-6.6838	-9.0218	-2.8184	-8.7947	-5.3011	-2.2909
-3.9798	-7.56	-0.62755	0.96634	-0.22611	-9.8234	-2.428	0.091424	0.26729	1.6354	3.6761	-1.6512	0.20659	-8.2501	-2.4728	-3.4183	-2.4651	0.7813	-3.378	0.055761	-4.6741	0.1905	-3.5449	-2.3581	-4.2726	-4.9332	1.3004	-0.61381	-5.9502	-0.89378	-2.9516	0.63491	-4.0859	-6.8878	1.4849	3.6658	-6.0273	-2.5751	-2.7121	-1.3502	0.096037	-3.4437	6.2738	-2.3007	-1.2546	-5.6006	-0.046891	-3.8581	-1.9888	-0.7979
-12.707	-13.106	-14.996	-12.851	-19.62	-14.942	-10.281	-12.949	-13.227	-14.168	-8.3715	-11.813	-5.6788	-11.791	-10.424	-14.615	-15.705	-15.181	-8.101	-14.674	-7.2851	-11.204	-12.153	-11.703	-16.033	-13.303	-14.143	-9.1429	-17.768	-14.206	-19.096	-6.8662	-11.115	-19.645	-10.618	-19.105	-13.504	-18.57	-9.4384	-12.644	-12.033	-9.1092	-8.7733	-14.597	-11.007	-21.142	-14.831	-12.667	-9.5476	-11.399
-0.0092905	-2.54	0.22923	1.4352	-4.8669	1.4243	-5.2893	-2.4208	2.7747	-14.304	-5.0402	-3.4541	-4.4133	-1.8	-0.76021	-4.1238	-0.83998	-1.1934	-5.1058	-0.21619	-0.88614	-2.2634	0.01642	-1.7959	-6.6	0.11907	-5.8177	-5.2741	2.3832	-3.7125	-2.6606	0.054728	-1.1582	-10.876	-5.2197	-6.6596	-4.734	-5.004	-2.4851	-2.5447	-1.8202	-5.6926	-1.1808	-7.6659	-7.9395	-7.0112	-5.9504	-5.4322	-7.66	-2.1414
13.781	9.3236	-2.2707	-2.4933	-3.3788	1.2346	2.4376	-0.69366	-2.4814	4.3154	3.0028	1.6248	2.9271	8.8773	-5.7027	-0.40645	0.38172	-1.3978	-4.595	5.7066	4.4926	-2.6392	3.7363	-0.98386	0.84532	-2.1243	-2.8203	-2.2713	-0.35969	4.3145	1.5459	1.2187	-5.2679	3.6453	1.1496	3.2873	-2.0442	8.2025	-3.3281	-0.64605	5.0946	5.5879	-3.0006	-4.3712	2.7649	-3.9644	-2.3356	-2.0455	1.0896	-2.6659
4.0067	4.0386	4.7873	8.8133	6.2766	4.076	5.554	10.418	4.8719	1.114	1.3277	2.944	3.402	9.4987	7.3699	7.9583	0.7945	10.598	5.8074	8.3413	7.1503	1.3642	3.1066	11.287	6.5095	0.73998	3.1861	7.0826	8.7478	6.5007	8.4058	3.9592	9.1389	4.3892	1.1499	9.2016	8.6315	7.8552	3.3869	4.8106	5.003	2.9273	-1.3248	8.2559	5.4959	9.215	6.4358	6.4403	1.6497	2.2941
-16.535	-10.554	-9.6235	-7.4296	-10.284	-4.8068	-13.916	-11.178	-13.016	-21.277	-12.459	-9.0204	-7.9699	-15.69	-6.2117	-15.066	-18.329	-12.109	-7.439	-7.6144	-11.962	-15.911	-5.0253	-7.6751	-17.467	-11.181	-16.862	-18.085	-6.6335	-10.974	-10.791	-11.885	-12.695	-8.2795	-15.055	-10.318	-18.595	-10.284	-11.006	-5.6472	-12.13	-17.189	-8.9007	-16.098	-8.3621	-13.328	-10.156	-13.031	-10.888	-12.874
-3.0609	1.8238	1.0183	-1.1661	-3.474	-3.3954	2.204	-8.3304	0.83019	2.075	4.2235	-7.2906	-6.3071	1.2924	-4.1398	-0.35989	1.9449	-2.8931	-0.87037	-4.1308	0.9096	-3.6507	-5.2847	-5.3238	-3.829	-2.4383	-5.1856	-1.5995	0.22862	-9.1895	-0.984	1.1029	-2.7695	0.26258	-1.1806	-4.9014	-2.8608	1.8392	1.8216	-4.376	-9.1106	-8.7544	-7.0309	0.20742	-8.8502	-3.7498	0.36018	-4.7734	-1.4771	6.8807
2.1514	-3.8462	-7.0375	0.78507	-3.0967	-2.8673	-0.4346	-4.6132	-2.4715	0.19313	-2.3743	-11.762	2.5638	-6.9609	4.9211	-6.4369	-3.1893	-2.0747	1.077	4.3315	-0.91277	-3.8137	-6.0134	-2.5734	-3.8883	-1.6691	2.1696	0.20328	3.0546	-2.749	-3.6012	-1.1721	1.8456	0.14183	-2.032	-6.7981	-0.81714	-3.1392	-4.1187	2.9893	-2.8803	-0.089381	-1.1945	-1.3901	2.337	-1.7452	8.2993	-1.4197	-1.639	-4.828
-2.6567	0.02895	-6.6983	1.8599	5.113	1.6399	-3.5482	5.5794	-4.1104	1.6007	-1.4477	-3.5283	2.4755	3.4755	5.1173	3.4551	2.2515	1.963	-3.1911	6.0023	-1.7702	0.39602	-5.8218	2.5404	-8.6382	1.8465	-3.3215	2.9632	-3.9493	-1.4121	0.18124	-2.2127	-1.5772	-3.1703	0.45895	3.1762	0.94144	2.5087	-4.7882	0.054445	1.2315	0.18788	-4.2527	3.692	2.7314	0.024965	0.4667	0.74205	0.43405	-0.9502
-3.7276	-5.6312	-1.2264	2.2389	3.26	0.32773	10.084	1.5242	-3.3627	-1.0173	-2.076	-2.0993	0.36105	-7.0766	1.5775	-2.4457	-4.9553	-4.0147	3.3212	2.6317	-1.6857	-6.6508	-1.9037	-0.21838	-5.326	-7.5088	-4.4992	-0.1914	-6.701	-1.1957	-1.6527	0.12218	1.578	-3.8009	-0.72629	-2.7156	1.1303	3.4726	-7.78	-5.5011	-1.2296	-0.33544	4.2153	-4.1986	-2.7855	-3.3093	-3.6652	-0.61095	-8.2057	3.8475
-2.0651	-2.5061	0.78944	-1.4175	-1.361	-2.0934	1.741	-1.4701	-1.1159	0.31133	-5.9286	-4.3861	-0.85501	0.48331	-1.0685	0.6871	-9.8708	-0.67966	-1.8437	1.2464	0.69097	-1.0659	-3.7242	-6.9021	-3.9769	-4.2059	-1.8718	-0.16934	-5.7719	-4.6936	-5.1072	-4.7441	2.0753	-2.7112	-1.4377	5.894	-1.1906	1.6407	-1.1403	-0.6762	-1.0053	-2.0218	-5.9937	-2.3369	-8.645	-0.73591	-1.4265	-6.7458	-8.61	2.6384
0.48627	5.1886	-3.9021	12.432	1.0275	3.9494	8.3294	0.95997	7.0755	2.5185	8.395	8.7492	7.9237	7.916	3.8591	3.3502	5.9669	11.169	3.1879	4.5529	-2.3851	3.7083	-0.10219	7.9226	8.6328	0.34468	3.7155	3.7955	6.0134	-1.9506	4.7651	10.498	9.7556	7.7377	1.7108	0.27535	11.425	5.3713	10.467	0.54745	9.0103	6.5184	3.397	5.5457	7.4879	-1.9889	2.9434	3.9886	2.8394	5.6599
-8.3632	-5.4122	-13.86	-4.4539	-8.1243	0.88414	-5.0476	-6.4338	-1.9483	0.080013	-10.277	-5.6291	-10.276	-10.003	-8.8618	-3.8352	-4.6476	-4.8278	-8.1788	1.6774	-6.6329	-6.9552	-12.041	-4.33	-4.062	-2.5283	-9.572	-9.1397	-7.2863	-3.4652	-3.4655	-8.0652	-1.8199	-4.8693	-7.9335	-6.9663	-8.0963	-8.1299	-3.9168	-2.9789	-2.8386	-6.5788	-3.1147	-1.5312	-5.8041	-8.0481	-4.5162	-8.0331	-4.6356	-2.4332
-15.073	-10.699	-13.586	-18.263	-15.525	-12.45	-15.504	-10.604	-15.022	-15.276	-16.287	-13.795	-11.988	-15.403	-15.655	-13.325	-17.609	-13.101	-11.764	-12.441	-13.418	-19.764	-14.49	-17.551	-13.239	-15.921	-7.4168	-11.056	-18.511	-14.181	-16.298	-18.765	-10.021	-12.637	-11.425	-11.39	-14.052	-11.4	-10.86	-13.067	-16.552	-11.773	-10.785	-9.1844	-8.0377	-22.242	-7.4959	-13.71	-10.18	-7.6304
-27.624	-23.651	-20.018	-25.995	-25.864	-29.482	-26.823	-23.647	-24.325	-21.901	-21.575	-21.501	-29.668	-21.16	-25.413	-26.453	-29.933	-19.792	-25.726	-21.531	-18.357	-21.428	-14.34	-19.382	-21.709	-19.727	-25.473	-24.678	-21.927	-21.685	-18.199	-17.689	-27.196	-19.917	-16.776	-20.084	-20.722	-22.368	-21.304	-26.373	-25.102	-22.897	-29.664	-16.863	-22.275	-22.167	-22.983	-21.735	-27.424	-25.636
-11.641	-6.2283	-9.8787	-8.8839	-9.9214	-12.692	-10.961	-6.9995	-9.7921	-9.1355	-9.3745	-5.3311	-8.3238	-12.115	-14.702	-6.4179	-14.398	-9.0234	-8.4621	-4.2094	0.087584	-7.3617	-14.744	-7.283	-5.4002	-5.8592	-8.8984	-8.075	-4.1685	0.40617	-11.311	-9.6091	-7.0822	-6.6138	-9.5355	-7.2591	-9.7039	-10.551	-4.6334	-15.985	-12.733	-12.788	-10.569	-6.7918	-11.274	-8.4996	-11.45	-7.235	-9.4191	-8.5802
-13.042	-11.818	-5.9854	-8.5206	-11.276	-14.27	-13.751	-15.954	-5.9411	-9.0315	-7.8104	-5.1248	-8.8133	-12.467	-14.85	-5.208	-13.537	-15.061	-4.5622	-10.891	-17.117	-12.761	-9.2728	-7.1522	-14.745	-16.929	-15.705	-21.86	-15.114	-17.745	-15.928	-8.6622	-14.43	-10.635	-12.946	-7.1695	-17.098	-10.209	-10.286	-11.285	-15.764	-15.155	-9.9835	-7.5457	-9.4752	-11.216	-11.688	-14.402	-15.494	-12.923
-5.552	-3.0261	2.1909	-1.6161	1.0451	3.3014	3.606	4.0512	-4.9818	-0.083309	-0.59905	0.77911	-1.0856	0.95395	2.2766	3.1684	4.7251	-4.2366	-0.87004	8.2145	-4.3635	1.028	-2.5082	-0.60177	2.1136	1.265	1.1241	-0.080199	0.86791	0.68407	2.1803	-3.5847	-1.186	1.2483	-1.5962	0.2746	-4.3336	-5.1138	1.5681	0.42957	-1.163	1.9734	-1.2384	0.96901	-3.8668	-2.5731	-1.2257	6.2204	-0.87005	0.73626
3.2033	11.897	2.7688	4.6358	0.70694	9.4087	7.4541	-0.67054	3.9367	5.1073	5.1627	1.1846	2.5782	4.5458	8.7944	4.3628	-2.4601	9.1533	12.005	8.2782	5.7425	8.1249	7.1949	8.3911	5.8261	4.7156	8.8218	3.9203	7.8388	3.4561	3.0132	1.5945	5.1055	10.103	7.0158	0.38809	9.8133	15.279	3.2233	0.31782	0.84031	4.9825	7.5176	8.3803	6.1266	1.7625	9.6046	12.079	9.1354	6.3054
-1.4228	3.6358	-2.2028	4.6971	-2.1374	0.63543	3.562	-2.0016	3.4039	2.4815	-1.5518	-1.0473	5.4639	-4.7978	2.5677	-0.59882	2.3069	-1.9616	3.0423	-2.5728	-1.1999	2.6451	2.3265	-2.3199	0.091872	6.9421	1.0018	-4.0721	0.58626	4.148	0.55856	-3.117	7.5769	-3.8633	-2.118	-0.088411	-5.9865	3.6822	-2.5874	-4.8389	1.2756	-6.835	-2.8192	-4.2536	0.94432	-0.66293	0.40311	-4.0342	7.9968	1.8622
-16.864	-11.644	-14.322	-9.6603	-11.471	-10.439	-14.011	-13.694	-14.859	-15.276	-13.312	-13.966	-16.246	-12.995	-17.69	-11.96	-10.739	-15.488	-13.081	-17.357	-14.141	-12.857	-9.7705	-9.1642	-14.347	-11.601	-14.065	-6.8124	-16.438	-14.721	-11.969	-10.832	-15.309	-8.3825	-13.924	-20.081	-15.691	-11.839	-14.145	-15.231	-16.227	-14.199	-9.9144	-10.383	-11.407	-8.9834	-12.667	-14.332	-10.677	-10.517
-9.3411	-5.0552	-7.7252	-12.592	-12.609	-17.045	-11.193	-18.106	-17.938	-19.867	-13.34	-13.594	-9.182	-8.3739	-14.707	-13.454	-11.935	-15.356	-10.357	-17.848	-2.156	-3.3401	-13.474	-12.185	-13.986	-13.393	-11.838	-15.385	-16.021	-10.196	-9.2468	-14.146	-12.298	-9.4321	-18.015	-14.795	-9.1114	-18.608	-13.439	-8.8562	-11.625	-13.797	-12.946	-13.4	-12.789	-14.916	-21.329	-10.618	-10.603	-14.958
3.1851	6.8317	-0.1968	8.1787	2.7599	2.3212	-1.8839	1.5039	9.6203	4.9775	2.2747	-1.7609	1.0018	-0.99353	-5.364	1.0874	1.263	3.9706	-0.058923	3.3172	4.8725	-1.7796	-0.34741	-1.9644	-0.14571	-2.1507	-1.6378	-2.6869	5.0527	3.7495	0.095459	2.9341	-1.4725	2.8068	2.4788	-0.57449	-4.0645	-2.0229	-1.4627	-4.4598	0.93951	10.073	7.9594	-5.6486	8.7078	2.9625	-1.0744	-3.6942	3.495	4.1149
-9.3391	-14.715	-16.243	-11.602	-9.2211	-10.225	-13.651	-13.596	-6.1487	-12.252	-11.176	-14.302	-11.616	-12.144	-13.221	-19.34	-14.495	-14.186	-13.296	-10.089	-15.689	-5.1413	-12.641	-12.125	-19.331	-7.5614	-8.9717	-8.9484	-12.099	-19.086	-7.7388	-13.061	-11.027	-18.268	-15.079	-10.264	-9.4988	-11.256	-19.177	-15.635	-15.553	-18.714	-12.129	-13.747	-12.408	-7.9044	-19.785	-15.394	-10.404	-14.959
6.2164	4.6612	6.6846	8.932	1.3444	7.1992	8.5504	5.4432	3.1795	2.2869	8.6305	7.685	5.2172	11.705	10.934	3.3857	1.805	11.163	1.6432	7.6238	4.3066	5.2545	2.0227	6.1319	3.956	8.1344	15.441	8.1943	5.6121	1.2574	4.8133	7.4256	5.6029	6.629	1.7837	5.2268	11.339	9.1061	5.7334	6.0386	6.241	5.0535	6.0324	6.0515	12.025	10.112	7.0849	4.9234	4.6552	2.5534
5.9721	8.4171	12.036	10.553	7.8903	3.4037	8.6477	11.543	8.988	12.204	8.6677	5.4427	17.83	7.8099	13.912	10.251	11.358	12.288	11.806	7.3222	9.2266	7.787	7.206	12.652	4.6849	15.952	11.667	2.5358	4.7429	11.627	13.574	9.9042	15.119	3.2366	15.21	2.5348	13.553	11.629	3.3254	5.714	7.9536	18.491	15.662	11.192	8.4454	8.6047	14.385	11.711	9.0811	12.171
-17.338	-15.468	-12.592	-16.777	-14.617	-20.781	-14.132	-15.78	-17.979	-9.4792	-14.037	-11.82	-12.757	-10.12	-11.112	-14.28	-9.6121	-12.381	-9.7059	-14.377	-12.651	-14.671	-16.51	-19.434	-16.982	-12.075	-15.21	-13.288	-16.067	-14.284	-11.506	-18.007	-10.886	-17.775	-18.365	-18.07	-15.126	-16.927	-11.264	-12.947	-15.139	-16.493	-23.102	-20.601	-23.005	-20.897	-13.078	-13.89	-17.342	-14.854
3.2821	1.0046	2.9605	-1.52	-0.51676	2.8761	4.9166	2.5884	-0.44858	-0.90759	2.7732	4.3553	-0.74864	-6.7679	1.8109	4.6921	3.8234	0.11856	-5.9701	3.6996	0.36723	6.303	-1.4895	2.3851	4.97	-2.369	-1.9277	6.2699	2.7014	2.0783	-1.6013	3.6657	-1.8771	2.3071	1.7129	4.7764	-5.1669	2.4369	4.122	1.0982	0.26752	7.9631	2.2677	1.9972	2.4069	1.2749	3.5358	4.624	3.1355	-2.983
-12.239	-10.791	-14.396	-13.255	-16.451	-10.7	-10.548	-19.101	-16.458	-6.2411	-14.72	-17.457	-10.945	-11.819	-17.712	-10.375	-7.0702	-7.6379	-11.094	-13.728	-16.347	-9.3182	-16.923	-10.816	-18.939	-7.9811	-8.8263	-3.8349	-12.682	-13.476	-19.517	-19.257	-12.612	-12.451	-11.79	-13.95	-9.1207	-13.312	-19.66	-10.02	-17.194	-4.0733	-16.833	-14.872	-13.303	-10.098	-11.564	-17.831	-8.999	-15.699
9.4226	9.6219	-1.713	6.9459	3.246	6.6736	5.1315	1.8281	-1.0222	4.5408	1.0523	4.6886	9.4563	1.0689	2.1319	2.7622	0.17324	5.8423	2.0987	4.0369	5.3922	5.1021	6.4982	0.23859	4.8377	-2.2491	5.9872	8.111	-0.73635	7.0627	4.122	2.9092	8.3376	5.9188	7.9359	3.7674	7.0213	7.3164	6.0207	8.5157	3.6773	12.344	-0.9356	4.5072	2.2098	4.4659	1.5995	1.7364	6.1053	8.3524
-19.463	-21.665	-18.286	-20.715	-18	-20.66	-24.354	-21.339	-20.738	-17.658	-17.967	-18.125	-19.562	-20.929	-22.477	-19.883	-19.767	-22.103	-25.299	-27.147	-26.17	-16.006	-27.375	-25.183	-25.572	-18.097	-18.581	-19.063	-22.181	-24.609	-22.803	-19.192	-20.678	-28.506	-19.431	-17.933	-26.328	-17.581	-14.545	-21.992	-28.103	-28.333	-23.301	-22.702	-19.106	-20.168	-25.527	-20.252	-17.805	-21.21
3.5726	0.7094	-3.5767	1.4174	6.6362	-1.7938	-4.6724	1.3813	0.92103	-2.2942	-4.1104	7.6925	1.9468	-4.7494	-3.8005	1.5791	6.5097	-4.6871	-3.6973	1.2594	-0.097897	-4.5744	-2.4904	-4.7091	2.5945	1.2344	0.76436	2.5963	3.4171	0.72368	-1.9242	2.9859	-0.50695	-3.8747	1.0882	-1.4643	1.3785	2.9743	-0.53814	-3.5027	3.429	7.0448	-0.27729	0.42111	4.3913	6.7139	-4.2886	-2.178	-2.1005	5.134
-11.807	-12.703	-10.722	-11.611	-13.396	-15.64	-12.56	-14.411	-6.2766	-8.4912	-9.7623	-13.135	-7.953	-12.287	-10.716	-12.506	-14.291	-14.018	-12.031	-9.5378	-14.908	-11.365	-17.352	-11.171	-11.089	-17.061	-13.745	-3.1504	-7.6747	-15.015	-6.8751	-18.265	-14.173	-7.853	-17.689	-10.751	-15.062	-19.944	-14.459	-16.229	-7.1632	-12.896	-15.029	-11.446	-11.16	-14.362	-11.806	-13.849	-11.712	-13.498
-7.9786	-2.5933	-3.4025	1.3039	-1.8801	-1.0442	-2.2148	-1.8048	-8.4224	-7.6916	-5.4414	0.65067	1.456	3.6543	-0.69946	-2.4062	-2.8316	-5.2901	-5.6033	-0.7945	-1.2838	-3.2297	-4.094	-10.495	-2.4022	-2.1918	-6.112	-3.5535	-4.6199	-6.8656	-1.4647	-3.6481	0.53313	-6.9532	1.8753	0.57292	-0.44451	-4.4491	-7.0422	-0.52168	-1.9979	-3.7217	-2.7027	-0.37109	-1.1325	-4.2105	-0.21957	-1.6546	-2.1835	-0.96454
-1.6926	-3.0899	0.45443	-3.0796	0.55706	-4.1198	-4.2733	-0.86174	-3.6251	-0.24266	2.8826	0.2812	1.5073	-9.4439	-2.6988	-4.9991	-4.76	-4.5841	-9.3712	-6.8768	-3.081	-0.62413	-4.5096	-4.3758	-6.2676	-9.3887	0.69452	-1.7451	0.074017	-5.2627	-2.4209	-7.3601	-7.6922	-0.62822	2.494	1.4487	-2.7205	-6.9989	-3.8793	-3.8085	-3.8824	0.90528	-7.0415	-4.1644	-4.1128	0.081008	-7.2063	-7.5787	-1.3756	1.6178
0.39841	1.5582	-2.5647	-5.3604	-7.1951	-2.9199	-11.13	-6.8965	-0.71642	-3.0407	-6.8964	-4.8398	-8.0172	-7.133	-5.2827	-0.31432	-2.8935	-0.17369	-7.6856	-7.0364	-3.6714	-4.0011	0.0037561	-2.0997	-0.49581	-7.8565	-3.0364	-1.9389	-2.1551	-1.1693	-3.3526	-3.3715	-9.1533	-7.4512	0.47504	0.83551	3.8417	-7.0095	-1.108	-5.7535	-3.5622	-4.999	-5.8771	-5.7195	-0.22762	-2.8456	-4.9416	-8.4774	-1.8316	-0.6287
1.1303	-6.3662	-4.8762	-1.7572	-1.6102	-2.4916	-0.79931	-1.0314	-4.0217	-3.549	-3.0156	-3.8409	-0.39663	-4.5191	-5.8968	-6.7065	-0.16221	-2.2152	-0.32355	2.3683	-5.1176	1.1913	-4.2471	-6.1223	-9.4679	-6.1072	-7.6956	-2.2595	0.4101	0.49856	-5.0785	-1.2209	-2.0019	-3.1996	-9.8762	-0.63584	-0.84244	-7.24	3.0969	-2.6129	-4.8824	2.0726	1.818	0.046054	-8.7104	-6.7726	-0.33299	-4.0576	-5.3361	0.5465
0.87863	6.2845	3.1923	5.7241	7.5397	6.5447	0.44023	7.521	5.9855	4.923	9.982	6.4145	8.7342	11.187	6.3611	8.5528	1.2177	4.8179	6.7884	6.3753	3.5764	11.144	7.164	9.737	5.8866	5.0787	5.7164	12.226	3.3486	13.044	4.2944	8.4302	3.2969	13.763	4.0534	5.8661	6.4677	6.5648	10.697	4.6931	-1.7711	3.1796	6.4103	9.4299	9.2727	8.093	7.7399	7.0896	9.1174	10.323
-8.5983	-13.427	-5.1876	-6.9007	-2.7819	-11.114	-4.8511	-11.228	-1.0145	-5.5045	-7.5712	-3.392	-9.9787	-10.335	-9.3464	-9.6028	-7.828	-6.3846	-11.681	-8.5552	-7.3748	-14.262	-8.7861	-6.648	3.1243	-8.879	-12.655	-8.9096	-9.679	-7.5835	-6.5549	-8.1951	-5.206	-10.778	-4.0523	-7.6779	-3.4225	-9.9687	-0.59633	-5.0776	-8.6799	-8.7693	-11.2	-5.7156	-7.2802	-11.194	-9.9767	-5.6169	-9.3534	-9.7885
-3.0242	3	2.4539	-4.5714	-2.682	3.1287	-0.078629	5.0449	0.12729	4.1807	1.9909	4.7833	1.5528	1.5017	5.5697	5.2829	1.8224	-0.39803	-6.9072	3.5053	3.5561	-1.8964	3.1251	3.5255	-1.5736	-0.5868	-0.78038	3.0255	4.446	-3.8255	-3.1667	0.83838	2.5667	2.0381	5.7324	5.2226	-1.4528	3.727	-1.3674	1.4642	0.85812	9.2984	4.466	-2.4861	-2.2021	-0.78519	-0.30645	2.735	4.2322	0.95419
-10.865	-3.4323	-11.745	-7.5564	-12.617	-7.4625	-9.6493	-6.6838	-10.218	-4.9848	-2.2974	-8.2575	-5.9127	-9.4789	-3.5543	-6.0421	-2.5053	-5.2451	-5.7301	-9.0586	-4.996	-4.5458	-8.0044	-5.5239	-8.3381	-4.9877	-6.8432	-6.6374	-4.2393	-9.6649	-11.849	-7.6344	-4.9139	-1.5041	-2.9515	-8.1055	-9.0893	-6.9684	-5.0911	-0.59652	-2.216	-0.73513	-4.8502	-10.963	-10.993	-7.442	-6.8281	-8.7525	-8.2093	-9.9218
-8.2411	-9.511	-16.291	-5.3204	-10.15	-9.3399	-7.255	-9.161	-9.4436	-6.0809	-14.72	-11.678	-3.9513	-5.5816	-10.239	-11.203	-7.0522	-3.9486	-9.2432	-10.978	-8.812	-15.955	-9.4597	-7.9583	-13.662	-11.195	-15.62	-11.67	-8.5837	-9.0361	-9.2311	-10.288	-10.277	-10.041	-16.366	-8.4751	-7.4807	-6.1735	-8.6332	-14.75	-8.9466	-6.8532	-13.332	-17.511	-8.7729	-9.8263	-9.2477	-12.932	-10.278	-5.6356
4.7288	4.1053	0.25392	7.2274	-1.0881	3.9196	-0.18751	-1.5715	1.4942	6.342	0.80667	3.2436	8.2573	4.9683	5.1802	-5.886	5.0795	-1.1842	-3.1227	2.7378	-0.18929	-1.3756	-1.7618	1.8354	3.2759	1.6953	-2.0753	-0.92152	3.1609	0.12833	2.6126	5.5531	7.3256	2.6437	-1.4653	0.54641	5.5506	4.9337	3.9095	2.6887	6.5831	1.9991	3.1158	1.9473	-5.0323	4.8677	-1.0485	3.0716	7.0632	-1.6189
-4.8286	-5.9636	-2.1337	-4.1388	-4.1295	-1.5715	5.1236	-10.454	-4.8375	-1.2892	-5.6745	-5.92	-1.8587	-2.7317	4.3364	1.0924	-1.2835	-5.7814	6.0115	-4.8217	-7.2339	-2.6011	0.95822	4.3649	-0.26768	-4.28	-11.366	-4.9563	-8.393	-4.347	-6.223	-0.95234	-8.2122	1.7233	-5.1869	-0.77742	1.1998	0.26368	-5.4635	0.7237	-1.5987	-8.097	-2.6529	-4.6145	-1.3521	-2.5653	-8.7965	-1.8808	3.6636	-6.5828
-15.328	-9.5394	-11.91	-9.3307	-20.919	-9.3353	-16.288	-11.451	-12.856	-13.747	-13.184	-17.309	-17.801	-9.185	-17.15	-10.607	-14.71	-8.5625	-11.224	-13.351	-11.013	-10.589	-13.553	-14.696	-15.061	-12.461	-17.371	-20.748	-8.7016	-16.465	-13.059	-15.715	-11.146	-8.0273	-19.032	-15.798	-12.983	-16.091	-15.031	-16.681	-14.623	-16.146	-7.7297	-10.861	-18.878	-9.3443	-12.701	-13.44	-11.641	-9.9995
-6.8331	-6.162	-10.882	-8.5775	-11.516	-11.575	-10.57	-10.711	-14.962	-8.3115	-6.0476	-9.3637	-5.6156	-4.1507	-6.7943	-16.445	-12.554	-4.2171	-9.8592	-12.098	-9.7139	-8.1872	-9.7091	-3.0214	-5.9943	-16.44	-17.046	-2.626	-3.9622	-6.6844	-9.8685	-10.575	-14.528	-12.547	-10.973	-14.471	-11.411	-7.3864	-4.0884	-6.4095	-7.1181	-12.853	-9.5083	-7.1913	-9.1789	-8.8811	-11.569	-6.4913	-9.5444	-12.89
-2.8654	-7.4696	0.23642	2.7798	-1.5113	-2.7665	-6.3529	-4.2661	-0.81478	4.8665	-0.73926	-6.771	-8.5918	-3.0162	-9.3467	-0.72237	-8.0028	0.96384	-4.3694	-2.3562	-2.1749	3.474	-1.5011	2.2059	-1.4021	-1.2982	-2.8074	1.013	0.2884	-6.6839	-2.857	1.8535	-9.0362	1.5839	0.14822	9.3611	-4.2454	-1.3779	0.19336	0.17827	-4.5374	-2.3206	-10.914	-4.0819	-2.7073	-5.8687	-1.7348	-1.0978	1.6405	-7.1975
-0.12501	-0.65102	-4.2323	-8.6336	-1.1241	5.4099	-7.1927	-3.9353	0.12206	1.7157	-5.1238	-2.1417	-0.73063	-0.000103	4.4449	-6.3987	0.25918	-0.31652	0.19993	-3.7199	-3.0209	-5.5265	-4.4141	4.1119	-5.71	6.1657	1.7529	0.9831	-7.5156	-3.5119	-6.5444	6.6598	-1.6184	0.92355	-1.9113	-4.7779	1.4885	-3.4229	-1.746	-5.08	-2.6211	-1.6819	-2.7258	-5.6222	-1.0879	0.87661	-3.4436	-2.3178	-0.13608	0.31136
-2.0825	-1.2611	-5.8246	-5.2383	-2.054	-4.3618	0.91602	-2.2035	3.9188	2.6417	-6.878	-7.5796	3.0121	2.1307	-3.845	-7.6641	4.7975	-0.24251	-2.7144	-7.1017	-5.4604	-0.28041	-5.0006	-0.4541	1.2001	-3.2006	3.948	-1.8557	-4.6795	3.763	-7.0563	-0.47251	-1.959	0.56786	2.338	-2.343	5.608	-5.5988	-5.3539	-4.3954	2.1102	-1.2865	0.47263	-1.8088	2.1158	-1.0202	-5.119	-7.8168	-5.0853	-1.5032
-4.7904	0.35627	5.3133	-10.57	2.5333	-2.5174	-3.7865	2.9952	-2.6201	-0.89287	-1.8412	0.059319	-0.11511	3.1143	-0.19271	2.6992	0.27351	-0.40063	-2.4815	-2.0878	-4.5288	2.3223	1.0613	0.73106	5.1966	-2.2323	-5.5574	-3.2684	-2.9653	4.3372	0.96838	-1.0135	-0.47283	-2.3932	-4.7094	4.1265	-1.0965	-4.3554	1.1339	7.6563	-1.6442	1.0662	2.8968	-3.224	1.8386	-4.2591	-5.9611	-2.5768	-3.0977	-4.1329
12.218	4.7654	3.2723	10.852	8.5538	9.7109	10.669	7.5699	16.478	8.3899	4.4887	3.7298	9.3645	8.1359	2.6386	8.9473	7.2376	1.176	5.1144	4.2636	11.918	10.571	5.2177	9.8165	10.212	5.9496	12.423	11.477	12.489	6.0541	5.1276	8.7537	6.5309	8.6534	14.858	12.321	10.675	3.309	4.7853	11.285	8.1308	10.423	2.5115	10.632	9.1818	15.205	6.9969	3.5898	14.792	5.3709
-20.265	-20.298	-22.837	-19.199	-19.056	-27.598	-22.229	-27.297	-15.714	-20.798	-24.185	-21.525	-18.495	-20.214	-27.076	-21.247	-19.839	-24.614	-21.069	-21.352	-27.316	-20.766	-22.069	-20.297	-15.203	-20.347	-26.94	-16.73	-26.111	-26.54	-21.962	-18.335	-17.025	-19.567	-18.364	-23.013	-22.735	-23.791	-20.844	-19.41	-19.569	-24.888	-19.297	-14.426	-22.51	-19.181	-23.489	-17.315	-15.493	-21.531
7.2868	0.46518	5.0364	3.4762	0.76623	-1.8136	-1.9283	2.6914	-1.902	-5.6436	1.4495	4.3518	3.573	8.5832	-0.5636	-0.28155	-5.0428	-3.4102	-2.1932	1.0117	0.99295	-3.0099	-7.057	0.33096	-1.8421	-2.751	-0.49074	-1.8537	0.96234	-7.1993	-1.796	2.9664	-1.0397	2.9494	-2.2058	0.089033	2.4857	-0.017067	-0.63157	3.5621	1.8639	2.6448	2.7531	4.5442	3.4574	4.8562	-7.5318	9.2411	1.4914	-11.242
-2.3581	-1.393	1.7976	-0.42905	-2.3351	-5.8187	-6.4692	-0.94914	-6.8545	-4.2208	-6.6474	-0.54258	-3.8951	1.5704	-4.5495	-0.45659	0.87079	-10.721	-0.84957	0.59141	1.855	-6.9585	-4.8567	-3.9133	-7.1771	1.1556	1.981	-6.7092	-3.7112	-3.7101	-0.61932	-0.2779	-0.7392	-0.13669	-8.6534	-4.8326	-5.7716	-3.2879	2.4222	-6.4154	-2.3748	-0.13013	2.1339	-1.7892	-3.1922	2.2775	0.47893	1.7528	0.53549	-1.1422
-15.061	-17.002	-15.371	-15.702	-8.6838	-12.96	-22.031	-14.494	-18.272	-15.156	-14.862	-13.792	-16.481	-16.111	-16.503	-12.462	-17.729	-15.142	-11.197	-20.34	-16.493	-13.598	-6.8228	-13.36	-13.622	-10.6	-13.54	-13.763	-10.587	-13.963	-13.323	-7.6449	-19.92	-12.352	-18.848	-16.916	-15.404	-3.5752	-11.591	-12.568	-16.827	-11.603	-18.839	-20.709	-11.445	-16.12	-14.571	-15.948	-22.793	-10.586
-4.9484	-8.4717	1.2587	-5.5963	-2.8304	-1.8698	-4.9114	-2.067	-4.5934	-2.2263	-0.94421	-3.0045	-1.7767	-3.9136	-0.82591	-5.2806	-2.7294	-8.2132	-8.6923	0.88345	-6.3928	-2.8196	-11.514	-6.335	6.4822	-6.0881	-1.3108	-0.39585	-7.3096	-2.2685	-1.4691	-6.7543	-3.924	1.0689	-5.9981	-0.46158	0.38886	3.1943	1.6173	-5.2021	-1.2563	-3.8002	-8.4974	-12.237	-1.4205	-5.6721	-0.82249	0.93679	-2.9659	-5.408
-14.139	-14.838	-13.988	-14.784	-12.326	-16.43	-16.083	-13.032	-17.526	-16.866	-12.028	-10.853	-9.9987	-15.957	-20.198	-8.0173	-11.171	-15.673	-16.507	-7.9396	-13.831	-11.115	-13.781	-19.19	-4.4806	-11.813	-15.312	-7.6419	-15.422	-11.759	-11.767	-11.32	-15.209	-14.097	-22.14	-17.429	-17.422	-19.206	-17.085	-18.247	-16.812	-19.799	-15.592	-18.711	-20.114	-8.831	-10.318	-10.536	-12.729	-14.105
-20.998	-21.898	-24.042	-19.624	-18.83	-21.875	-15.262	-19.446	-22.891	-25.748	-18.138	-20.719	-22.704	-16.618	-21.485	-26.164	-20.422	-28.296	-17.125	-23.412	-24.33	-22.732	-19.305	-21.866	-18.945	-20.141	-23.782	-28.231	-23.688	-21.08	-20.663	-22.07	-25.219	-19.993	-22.055	-29.697	-22.663	-24.408	-28.306	-23.106	-22.899	-19.654	-23.841	-27.92	-17.042	-23.598	-20.851	-18.449	-17.579	-29.453
-4.8092	3.5082	0.81503	7.212	0.60322	7.0929	4.8268	8.1144	4.3075	2.1534	2.5462	3.38	2.6458	-1.2038	2.9392	3.6908	4.9119	2.7517	2.8154	5.1454	7.6738	0.50911	-1.1046	11.913	4.3338	0.58654	-2.5523	2.3027	1.321	-1.5384	4.1267	-0.13793	5.9091	5.7673	1.7542	-2.5245	3.8668	-0.58926	1.729	2.0085	2.4913	6.4119	0.15152	3.2156	3.1418	4.6143	5.4349	0.65423	5.3555	-1.9392
-8.0706	-6.2505	-10.459	-7.3966	-8.5996	-7.5758	-11.507	-6.5954	-9.3803	-17.849	-4.4874	-8.9803	-4.7214	-9.6925	-8.19	-8.9379	-19.936	-9.0886	-9.7185	-1.7484	-11.845	-2.7276	-13.388	-10.564	-7.6302	-0.083111	-10.351	-5.1257	-5.3696	-7.4309	-12.86	-9.3215	-3.8304	-10.745	-7.4826	-8.6256	-11.393	-8.1989	-8.678	-13.062	-4.2799	-13.217	-10.569	-7.7262	-13.334	-7.343	-2.626	-5.4607	-15.027	-5.5147
0.11515	2.0651	0.64279	-1.2064	0.019136	2.6922	0.44819	-7.3	6.4284	4.5741	3.2511	-0.84634	6.253	-7.959	0.50373	-4.2536	2.5143	-1.6149	5.2095	0.6895	-4.954	3.1218	-5.6356	-2.6558	1.2795	2.8351	8.522	4.6166	3.8889	-1.9072	-0.8823	1.1318	1.7195	7.5858	-2.1407	-5.8227	-9.0959	2.6638	1.0059	-0.53478	-0.52031	2.2711	-0.3933	-0.59189	-2.8496	-1.9225	-2.7882	-2.6875	-1.0871	8.1451
6.8704	-2.0188	-4.7142	0.75552	-0.49457	5.0563	-1.1623	-0.079992	-4.515	-3.7501	-5.0245	-0.81757	-0.62672	-2.1881	-0.059619	4.1773	-4.9162	2.7687	1.9423	-2.6629	2.3658	1.2971	6.836	0.22605	-5.2405	4.5434	-1.8547	-3.4916	-2.2497	0.82857	2.4201	-0.53752	-2.9013	0.05555	-1.063	-0.92998	-0.28019	-4.7785	-4.6892	2.8773	3.6346	2.9849	1.1117	3.4552	2.8279	-0.80766	0.82132	-7.2117	1.5509	-6.0836
-19.085	-12.463	-17.679	-10.111	-12.109	-16.445	-14.777	-10.299	-13.573	-15.07	-9.8648	-13.281	-20.999	-10.799	-14.49	-17.475	-16.31	-14.628	-13.897	-15.591	-11.732	-15.845	-15.792	-19.83	-10.782	-13.438	-13.466	-13.046	-13.253	-14.194	-14.92	-16.342	-16.959	-12.651	-4.7501	-18.925	-4.3383	-8.2241	-4.4896	-16.246	-22.612	-15.66	-16.557	-11.489	-3.3315	-8.1204	-16.927	-8.6737	-11.712	-22.176
2.7304	7.5642	3.1284	0.17202	6.1552	11.712	4.7894	7.2447	6.2901	-0.82927	5.3326	4.7012	9.9823	6.5692	8.9021	3.0429	7.1844	4.0766	6.3988	-0.18852	9.0528	5.2511	5.3178	7.2277	5.2625	11.266	6.0508	-0.035546	7.9016	5.2973	4.1203	5.4479	10.019	3.7494	5.7091	6.9196	6.9261	6.7829	9.4565	8.413	2.6934	6.9604	-1.6561	5.2464	2.3041	3.8538	4.8297	11.87	5.2886	3.8239
-10.414	-2.9339	-4.9393	-5.2291	-7.6293	-7.2953	-4.9621	-3.5483	-3.8376	-3.1541	-7.0206	-0.54461	-8.6251	-4.4873	-3.8023	-11.355	-4.9741	-4.6088	-11.246	-5.7807	-1.0574	-3.1099	0.08179	-3.5735	-3.5102	-6.8092	-2.1965	-4.37	0.036492	-5.1706	-6.6778	-5.89	-5.8447	-4.6375	-0.15879	-8.7109	-2.1072	-9.7531	-5.3891	1.5981	-3.8459	-0.49753	-10.658	-4.8588	-4.0111	0.38446	-2.6007	-8.0481	-10.965	-5.1534
-11.256	-8.9441	-5.8946	-8.9751	-8.9297	-10.196	-13.028	-11.369	-8.4918	-8.8874	-3.266	-4.1715	-6.6183	-9.0561	-6.9639	-10.563	-3.5512	-6.5603	-8.5265	-9.5137	-10.31	-6.2877	-5.9589	-9.8805	-14.069	-10.004	-5.5501	-9.6165	-12.707	-5.9422	-5.7462	-6.7156	-10.562	-11.27	-8.913	-12.655	-2.9569	-3.2682	-10.53	-11.017	-6.8172	-6.8859	-9.8742	-9.6802	-4.7833	-4.0153	-8.7478	-10.828	-6.9007	-12.47
-1.6249	-3.8157	-2.3533	0.98773	0.14665	-6.0448	-0.46058	3.4659	-5.4185	0.041671	2.8853	-1.9456	-2.5614	5.9773	-2.4708	2.3003	4.123	-1.8927	0.19349	0.99677	4.8659	-2.1028	0.68308	-3.7189	-3.4707	-1.9227	2.3524	-4.2963	5.3016	2.4527	4.1191	-0.03534	3.4963	-2.9177	6.1642	-1.1841	3.2334	7.055	-1.0899	-1.4892	-3.2545	0.53005	-4.7856	0.011046	-0.91796	-3.7356	-0.75222	3.1833	8.3919	-0.00017203
-7.875	-12.762	-8.0352	-8.3825	-6.5832	-14.491	-11.926	-11.824	-8.7883	-12.48	-7.2157	-8.5811	-9.5349	-9.0908	-12.453	-9.4908	-5.0931	-9.2019	-11.051	-7.547	-8.636	-11.998	-12.327	-8.8694	-10.283	-3.0942	-11.274	-6.8197	-10.822	-4.4539	-8.838	-13.935	-14.651	-4.7205	-14.011	-5.4509	-9.0256	-5.0059	-12.023	-6.9674	-12.36	-9.153	-9.4332	-7.9757	-9.1116	-12.378	-6.5816	-6.6791	-6.893	-1.2541
12.555	5.1922	12.277	12.532	7.5318	5.2667	11.506	10.557	10.365	5.3426	9.6321	13.044	9.3577	5.7777	5.467	4.1787	8.6891	7.6398	8.8026	4.2478	8.0465	6.1828	11.756	8.3299	6.1786	11.865	9.5272	10.236	4.3864	9.4473	13.16	8.9459	7.1023	5.952	10.117	9.309	9.0556	0.6931	6.2412	1.0558	13.673	8.3866	6.4348	9.1143	4.8394	10.472	4.8443	17.296	9.1565	11.154
12.752	16.583	4.0772	12.033	10.649	7.6391	4.1371	11.666	8.0101	9.4988	12.269	8.3734	10.738	9.3915	4.5237	10.358	7.5839	15.45	7.6689	12.688	10.675	8.1108	11.156	11.738	15.948	7.5925	11.754	8.9166	14.087	14.699	15.948	8.5027	9.1153	10.429	1.9671	7.7321	6.5403	6.2188	6.0874	10.163	9.6546	8.3678	10.916	13.964	9.098	12.972	4.4481	10.695	3.4373	10.293
8.8701	8.0261	3.5349	10.82	8.6035	8.9665	9.3842	11.168	4.176	13.336	6.5212	13.84	6.3941	12.366	9.0517	3.3465	0.33446	5.7428	8.3143	6.4364	8.6285	5.7011	7.8585	4.9983	4.9589	13.608	8.6612	5.2914	3.2635	1.8747	10.637	5.2932	8.6147	5.0093	11.371	6.5982	0.57924	10.3	2.6762	8.1476	10.502	5.2997	11.33	8.3369	9.3473	6.3441	11.515	7.6319	6.4659	6.1472
-21.261	-28.497	-17.154	-20.581	-14.261	-18.517	-16.771	-17.171	-25.322	-15.589	-16.782	-17.891	-14.596	-18.607	-20.208	-23.976	-23.136	-22.3	-22.859	-24.337	-17.298	-21	-16.873	-20.761	-18.039	-22.486	-24.667	-22.559	-15.064	-20.716	-25.55	-19.581	-19.24	-26.376	-17.313	-19.753	-17.013	-15.314	-16.85	-22.539	-18.824	-23.945	-21.188	-24.862	-17.433	-21.766	-24.103	-21.766	-16.32	-18.069
-2.8054	2.443	-1.1519	-3.7296	-0.16227	-3.6651	-1.0724	5.9409	-0.20173	-0.023653	2.8015	3.1603	-1.1507	0.76468	3.3813	-1.253	3.0336	3.7264	-0.81164	-1.1929	0.28718	-5.0031	-0.77899	1.451	7.0025	0.58947	4.35	-6.225	0.67919	2.273	-1.2574	-5.0328	2.946	0.063927	2.273	-8.3456	-2.1172	-0.29759	0.015494	-5.1746	6.7297	1.8636	4.0809	2.1419	3.0001	7.5748	3.7303	0.056729	-4.6573	-0.96224
-13.684	-11.738	-14.267	-12.94	-19.127	-16.284	-9.7362	-15.973	-10.668	-15.413	-16.199	-16.437	-17.511	-21.646	-10.505	-13.463	-12.098	-17.281	-19.59	-6.9212	-17.193	-19.833	-12.333	-15.082	-15.631	-19.782	-16.538	-12.25	-15.631	-10.325	-11.532	-11.566	-3.7286	-15.317	-14.278	-15.021	-15.769	-16.642	-6.3255	-17.606	-12.212	-12.864	-20.689	-12.937	-12.62	-13.189	-14.229	-13.612	-14.499	-13.667
-6.0714	-5.2618	-1.1239	-5.2454	-6.8757	-3.5632	-2.6684	-3.1905	-4.8146	0.12245	4.169	-2.0212	-3.8572	-8.4846	-9.0655	-4.8294	-4.3291	-7.4295	-1.1831	-2.6607	-6.9591	-4.5182	-5.5082	-0.80076	-11.405	2.3399	-11.935	-2.2608	-5.4055	-2.9609	0.87413	-2.4614	-3.4055	1.205	-0.45676	-7.2598	0.0019242	-2.3032	0.81281	-2.1017	1.9606	-2.5937	-0.92909	-7.6287	-4.6017	-6.3597	1.5822	-5.5025	-3.5267	-0.59067
-0.30476	5.0263	-7.9172	1.6756	-1.4701	-0.90007	-0.26074	0.32827	-5.2112	0.51759	-6.1417	-1.8057	-1.5823	-3.6092	-0.14458	0.39388	0.091839	-6.978	0.66443	-2.5678	-5.629	0.37307	1.1285	-2.7187	0.43914	-2.777	-5.8596	-4.2675	-4.7978	0.074946	-5.5903	3.7458	3.6224	2.7372	3.856	4.1908	-2.6555	-4.4274	0.91763	5.1031	1.1589	2.5713	0.42716	-5.4403	1.2773	-1.3497	4.7129	1.0629	0.95863	-0.95415
-10.595	-17.769	-8.4105	-19.624	-10.121	-6.2439	-11.113	-13.387	-15.334	-6.2291	-2.736	-9.1839	-8.8564	-10.075	-13.882	-21.743	-8.4057	-14.277	-12.389	-13.393	-10.254	-10.19	-11.943	-7.0492	-9.0524	-10.998	-17.599	-15.723	-13.994	-7.4338	-10.796	-10.365	-13.647	-10.305	-12.486	-5.8994	-11.605	-9.83	-3.4164	-8.3267	-11.689	-13.076	-12.104	-15.569	-10.147	-8.1227	-6.3218	-8.3862	-5.3753	-4.5906
9.7652	8.6521	15.02	11.837	14.585	7.8105	6.6002	10.194	3.92	15.262	14.793	10.485	9.3037	8.1217	7.4292	12.253	4.7419	14.206	10.008	10.996	6.7929	10.931	13.746	14.384	10.595	10.792	11.447	9.0589	11.049	14.072	11.066	9.9587	9.7254	7.5157	7.3252	7.5603	4.4843	7.6179	7.5311	14.971	15.558	13.605	13.936	8.9931	6.6034	4.7899	2.1066	12.654	10.927	7.2431
8.9219	10.335	4.8643	9.7852	6.4753	0.96764	8.4011	3.0449	11.742	12.117	7.726	10.275	5.3413	7.5576	9.6807	1.144	-0.033814	3.8478	2.7523	2.2793	6.3448	7.0069	-0.27473	10.065	12.731	6.8457	6.2114	13.584	8.8394	4.9252	2.9199	5.7061	7.4026	-3.0559	4.3632	8.6418	4.5813	4.3729	3.0713	12.812	9.2091	5.172	2.6409	6.9496	8.2905	12.969	6.1985	1.2578	2.1599	10.564
-12.27	-12.238	-14.413	-17.34	-21.516	-3.9239	-12.454	-11.6	-21.078	-17.912	-14.293	-10.217	-17.786	-18.229	-13.096	-11.769	-11.294	-9.8175	-8.7454	-15.202	-13.268	-12.16	-10.707	-19.717	-12.091	-9.6092	-15.395	-8.8013	-13.317	-13.033	-20.832	-12.449	-8.6284	-5.5317	-4.5077	-16.458	-10.346	-15.183	-12.034	-13.102	-10.891	-18.074	-16.723	-12.941	-13.712	-15.965	-16.682	-15.904	-10.344	-19.381
0.65039	4.6362	6.0707	5.4422	6.4105	2.8903	1.0356	8.078	2.2019	5.6052	6.6946	2.7132	8.5695	6.8229	2.9832	2.5363	2.4493	5.0629	0.85385	1.961	9.3325	3.9915	8.4103	9.542	4.1128	3.1351	8.8155	9.5782	5.0601	2.8239	9.9754	5.4553	-1.1311	2.8786	11.502	10.822	1.4315	5.8135	5.2209	8.1273	6.6108	-1.6315	9.0922	10.719	6.1683	6.5002	-2.3983	5.5673	7.3995	8.1736
-10.848	-9.9627	-8.1829	-13.565	-4.8298	-6.7938	-7.8786	-15.865	-10.459	3.7432	-6.4813	-10.515	-7.8348	-7.3253	-8.5023	-9.931	-7.5826	-11.598	-7.6994	-12.413	-9.5271	-11.604	-12.003	-9.1051	-13.569	-12.741	-14.981	-8.1583	-9.0947	-9.4097	-11.925	-14.166	-10.167	-7.5258	-10.691	-13	-15.046	-13.171	-12.765	-7.5273	-11.214	-10.716	-3.8771	-8.5051	-9.0472	-12.075	-10.664	-8.1536	-11.243	-11.881
-5.6794	-4.2677	-12.809	-16.682	-10.354	-9.5059	-13.921	-15.316	-6.7432	-6.8434	-6.4286	-13.614	-11.99	-9.4608	-16.213	-12.53	-14.65	-14.606	-11.211	-3.5515	-12.585	-6.8044	-8.1116	-10.424	-18.462	-16.551	-11.299	-8.8151	-15.584	-17.005	-13.481	-12.298	-13.755	-18.973	-10.157	-14.352	-11.16	-6.8858	-14.279	-10.249	-12.803	-11.722	-9.0098	-8.9186	-12.307	-12.916	-8.6247	-12.432	-20.332	-6.4174
0.065939	3.1152	7.2761	3.167	7.8497	1.7264	-4.7676	1.297	3.318	5.3385	3.9619	-2.2119	-2.5976	12.59	-1.8206	2.3762	9.5194	-7.0688	0.66108	3.3147	5.8642	4.4514	2.0481	-3.5119	2.7455	7.0019	-0.93118	6.8786	1.2658	5.4874	0.13609	5.9914	0.50512	3.4346	3.8124	6.3098	4.0802	7.7535	1.9321	5.3229	6.5827	7.9161	-5.6892	-2.9249	1.2328	1.4982	2.8378	4.9889	-2.4328	-0.13024
-2.5249	-1.3402	0.44475	2.223	3.2566	-3.6108	4.5091	-4.0634	2.1116	-5.1098	3.973	-6.4614	-3.9008	-1.6982	-3.753	-0.32151	4.1495	-8.1407	-1.1247	-3.7208	3.8013	2.2013	4.6251	5.6518	-5.625	0.74659	1.6522	0.33806	2.7837	-0.55576	0.71204	-1.1091	-4.8841	-4.9965	2.1552	-9.7815	-1.9561	-0.90235	-7.4812	0.0065559	-1.9465	7.8868	-1.2444	4.5483	-3.5471	-0.19451	3.06	-0.55313	4.5426	0.52718
14.609	1.3944	3.1843	11.094	4.1058	0.43139	6.5065	9.8205	5.3007	2.4744	3.312	3.2052	5.1895	5.8009	7.2563	2.5928	10.181	2.1205	15.795	8.0938	4.0852	-0.38307	10.894	0.84711	7.9082	5.0622	5.559	4.2199	9.6735	3.1266	6.5821	6.0059	10.277	10.407	8.0447	4.2382	9.6431	3.7236	3.4719	7.7609	1.5045	7.7574	2.7819	7.0819	6.4264	5.3318	4.1807	9.8177	6.8344	2.1419
-11.139	-19.874	-11.034	-8.9275	-14.432	-9.0346	-8.2758	-12.953	-14.106	-12.167	-16.082	-13.005	-20.185	-15.673	-15.132	-15.61	-13.571	-10.033	-7.8003	-12.349	-6.4475	-12.263	-8.1283	-7.8828	-13.388	-10.393	-15.213	-8.3405	-12.096	-11.767	-9.9493	-13.397	-12.456	-13.489	-6.7125	-8.8761	-9.033	-7.9503	-10.303	-10.275	-11.719	-9.9171	-19.351	-12.431	-13.749	-11.899	-12.279	-14.328	-14.615	-15.46
-3.1839	1.5659	-0.067066	-6.542	5.0041	-6.5103	-1.3594	-0.058319	-2.9378	-3.4961	-3.0317	-6.9177	-7.7584	-6.7423	2.3626	-1.0765	-5.2775	-4.3277	-3.9844	-9.3078	-4.9089	-3.2432	-2.4334	-3.5547	-4.2831	0.18417	-6.3593	-1.1018	-4.2001	3.6718	-1.086	-5.0509	-0.081093	0.054265	-0.87389	-1.7102	-0.99952	-5.0504	-9.7081	-0.11441	-1.6981	-5.4917	-6.7031	0.50237	-2.2847	-5.3022	-3.7473	2.1344	-2.5985	-3.8651
-3.6156	-6.8209	-11.542	-8.9953	-4.1107	-5.6099	-5.8229	-5.4623	-4.9341	-10.888	-5.997	-6.4176	-8.482	-5.5756	-5.0529	-4.6562	-1.5944	-12.627	-10.02	-5.9397	-11.527	-7.8084	-11.369	-11.29	-2.6337	-10.018	-7.8604	4.2873	-10.011	-8.7149	-9.7803	-5.3083	-8.3229	-11.707	-9.4769	-7.8971	-7.2034	-9.0472	-6.7897	-7.0918	-8.1418	-3.6634	-7.6274	-12.27	-8.4431	-11.125	-9.2487	-9.3463	-9.0229	-5.8114
-10.043	-13.653	-17.112	-13.074	-20.499	-17.773	-12.806	-7.6011	-15.462	-13.385	-13.157	-14.305	-17.048	-9.9239	-16.755	-14.023	-9.4615	-15.065	-10.228	-13.892	-7.811	-18.224	-16.461	-16.89	-16.466	-13.052	-14.962	-20.932	-10.677	-0.9344	-14.203	-10.399	-16.743	-14.427	-15.825	-17.581	-13.22	-12.13	-10.812	-12.299	-9.8806	-17.399	-3.2285	-10.965	-10.933	-16.926	-10.293	-14.115	-14.978	-15.324
-1.4588	-6.1139	-0.71747	-6.5608	-3.0018	-1.7933	-2.1386	3.3298	-4.229	-0.83612	-1.3582	2.1711	-4.2173	-1.4565	-0.11633	-2.1522	-9.2613	0.21032	4.7824	-1.2146	-5.2616	3.5515	-2.3481	0.28236	-6.1787	-2.3755	-3.9667	-2.0819	1.1148	-1.8967	1.2506	1.4453	-0.11589	-1.3391	-5.0965	0.41797	-0.31145	5.5684	3.296	-3.8191	-4.1458	1.4529	4.1117	0.011072	2.7814	-3.0723	1.8572	-3.1984	-5.3951	2.8798
-29.897	-25.548	-19.685	-23.704	-23.721	-24.692	-20.637	-15.006	-21.343	-22.583	-22.828	-16.929	-20.036	-21.904	-22.267	-22.858	-21.276	-18.099	-25.213	-20.788	-22.013	-15.469	-22.215	-19.214	-17.81	-19.103	-17.85	-21.465	-25.916	-19.809	-26.988	-18.983	-21.985	-21.381	-24.367	-22.005	-30.166	-24.25	-22.973	-23.039	-15.433	-28.235	-26.308	-19.291	-21.633	-15.035	-19.532	-20.55	-19.027	-29.703
-9.8396	-15.602	-16.375	-10.937	-20.198	-9.0671	-13.517	-13.013	-16.721	-16.348	-16.761	-11.457	-17.323	-12.458	-20.36	-17.148	-13.044	-11.067	-16.278	-16.012	-12.389	-9.6234	-17.065	-15.36	-11.756	-13.176	-14.894	-13.14	-12.203	-12.615	-9.0215	-17.866	-10.928	-13.744	-14.817	-10.673	-17.059	-11.471	-17.495	-19.529	-14.847	-13.534	-10.234	-13.122	-7.5592	-14.717	-15.649	-16.337	-14.958	-11.075
-3.5571	4.9867	-3.7244	5.0254	-6.2474	4.7709	-3.3439	3.4283	-5.5252	-3.3603	1.5702	-1.7764	6.1193	4.6203	0.28985	-0.10458	0.56016	-2.8988	8.8987	-1.5391	-6.767	1.4184	-1.9234	-4.0138	1.4894	2.3606	-1.9299	-0.11061	0.40334	-1.6983	-1.1465	4.4061	-5.8005	3.3099	-0.41979	-3.9558	3.9075	-5.3158	-2.4737	-0.50407	2.0641	0.96612	3.0287	1.4014	0.55019	1.0965	-1.0874	1.884	-2.2088	-3.6684
-2.2826	0.26133	-1.933	0.50171	0.8496	-0.54426	-1.3393	-3.8126	-1.665	0.64572	-0.77593	-6.159	1.4249	-1.6297	1.6694	5.3758	-2.5601	0.51123	5.2148	-1.6499	-6.4172	-0.43892	2.7872	1.7245	-1.5753	4.2287	1.7205	0.65237	0.023152	5.3746	2.3083	-2.7387	1.0082	2.2759	-0.077405	-4.4874	-3.0317	-5.9789	-2.1363	3.3471	-1.5654	-1.4407	-5.6891	-1.7667	-4.0405	1.0766	-3.3664	-6.9159	-1.2531	-3.9462
-18.259	-25.098	-19.745	-26.395	-19.912	-17.572	-28.697	-21.017	-24.61	-22.282	-18.068	-19.435	-18.677	-17.263	-23.055	-22.106	-20.229	-20.475	-13.518	-32.047	-19.607	-18.806	-20.774	-24.217	-22.919	-27.801	-19.955	-27.063	-24.877	-21.34	-20.938	-21.463	-27.428	-17.946	-29.197	-22.619	-26.789	-15.229	-16.43	-21.378	-18.501	-28.866	-18.751	-17.435	-17.813	-19.354	-21.787	-17.989	-19.477	-17.432
-13.825	-13.429	-6.3102	-8.2641	-14.597	-23.263	-15.135	-10.618	-13.217	-16.893	-12.892	-10.274	-12.805	-10.809	-14.39	-7.8338	-8.5694	-14.659	-16.562	-10.75	-12.179	-3.919	-15.369	-10.088	-18.198	-17.574	-12.965	-14.192	-4.8514	-13.622	-12.499	-16.391	-10.205	-18.065	-6.5346	-13.204	-15.665	-13.347	-10.218	-11.274	-15.704	-15.075	-9.6822	-13.081	-16.43	-16.33	-19.34	-11.371	-16.076	-13.141
-0.58931	5.0527	-3.4028	-4.0221	-1.2853	2.8055	1.0296	-0.57342	3.5965	-1.0777	1.7507	7.6879	-1.5945	-0.17837	0.23053	2.575	-3.6139	1.8118	-8.6419	-6.7127	5.6067	2.1425	4.7791	1.265	2.8274	0.27795	-2.683	-9.3899	-0.82352	5.2439	5.2949	3.6091	-0.0022383	3.9115	-3.418	2.1922	0.58162	-7.0776	-1.0367	-0.019847	-3.0903	0.6437	-1.5789	1.2695	5.4542	-2.1128	1.1618	-1.4446	-1.4156	3.873
0.12944	-9.435	-2.4759	-11.265	-4.2339	-7.3752	-3.9454	-7.4449	-2.5976	0.3544	-6.1736	-5.9157	3.4284	-4.9656	-2.5877	-2.7038	-5.2179	-6.7484	-2.9179	-1.4962	2.4194	-7.6358	-5.9812	-7.1807	-1.4507	-0.85762	-6.0878	0.094743	-4.7714	0.9178	0.21161	-5.3764	-4.532	1.5272	-1.9235	-0.26281	-4.4653	-0.67195	-3.2172	-1.5067	-3.9105	-10.221	-6.0822	-1.8609	-0.97946	2.5352	-6.5618	-0.78263	-3.3415	-0.47975
-22.02	-19.555	-15.822	-16.771	-25.215	-21.62	-22.243	-21.841	-18.021	-23.027	-18.109	-18.743	-21.62	-23.394	-16.955	-23.749	-15.988	-29.538	-18.266	-22.986	-21.017	-14.615	-28.925	-26.137	-20.303	-20.148	-21.009	-20.293	-25.971	-28.943	-16.156	-23.088	-22.994	-18.767	-18.463	-19.241	-20.322	-26.335	-18.105	-16.341	-19.405	-18.605	-20.05	-17.448	-18.027	-20.482	-20.753	-16.857	-20.258	-15.803
-7.7579	-14.095	-8.7442	-8.8311	-4.6603	-7.0063	-11.672	-10.292	-15.557	-12.503	-12.802	-4.0969	-4.7384	-12.271	-14.686	-7.6355	-10.222	-6.3158	-4.9463	-7.2781	-8.5507	-7.8611	-8.3351	-10.271	-3.827	-0.42962	-4.9405	-5.9964	-9.6072	-8.6751	-5.4775	-9.511	-8.5686	-2.6079	-9.8369	-8.2189	-12.572	-10.137	-4.7914	-4.9503	-11.28	-9.2661	-14.866	-14.099	-15.956	-9.55	-5.9904	-10.933	-11.103	-11.332
-1.2643	-3.991	4.9051	4.731	-0.6005	-1.1427	-4.9226	6.0053	0.41988	-1.6943	-1.9614	6.3416	0.27814	0.64817	-1.1724	3.9967	-1.2253	-8.064	-7.0622	4.8622	-4.4768	-2.9979	-1.1038	4.4657	-0.043497	3.2671	2.059	-1.8505	2.6146	-2.8438	-2.5993	2.8632	4.7399	2.1737	3.2721	4.8262	-5.5981	-0.92207	-2.8922	-1.5489	2.0436	-6.5538	2.4806	-1.3202	3.6847	7.8105	-4.1645	-1.0879	2.5601	1.7531
-2.6483	-2.2295	-8.8358	-0.83677	-4.6414	2.5742	2.9878	-9.3902	-1.2538	-7.9731	-4.5427	-2.3891	-5.4176	-1.4177	-5.313	-6.1305	-5.3237	-7.9593	-2.8527	-6.9381	-5.9806	-4.0093	-6.83	-7.0429	-5.9744	-11.328	-3.3938	-2.653	1.7956	-6.4544	-7.4279	-5.7089	-5.761	-3.2029	-7.1002	-9.9889	-4.7416	-10.222	-6.5056	-11.878	-7.2648	-12.256	-3.9058	-1.3679	-4.4885	1.7455	-1.3083	-13.152	-9.2644	-3.3411
-7.0159	-6.9357	-3.628	-2.9286	-9.5833	-1.6169	-1.6512	-1.4373	-0.85287	-5.5905	1.0471	-7.7891	-2.821	-6.6577	-9.661	-8.4009	-1.9575	-6.3523	-6.7942	-5.6782	-6.7165	-1.6786	-2.2499	1.5739	-5.2337	-2.6632	-8.7732	-1.2329	-1.0564	-5.3205	1.1352	-7.1573	-12.923	0.74819	-5.0569	-5.0808	-11	-7.0866	-3.4087	-3.8865	1.6301	-1.0683	-7.2201	-0.032672	-2.1452	3.6828	-0.99697	-3.9197	0.88774	-8.8458
2.7595	4.1267	-3.2767	2.455	2.6943	3.4058	-0.092552	4.7708	-0.61933	3.507	1.4015	-2.7017	-0.89972	2.2813	-3.7939	2.024	-0.58006	3.2321	2.7693	5.6259	2.1438	-1.0886	1.9181	4.2174	5.5798	-3.6859	-0.86401	-1.956	-1.3339	-2.9662	-3.2126	1.0509	-3.6889	2.386	1.6974	1.1234	5.8442	1.7519	0.017819	-1.1239	0.39975	1.795	8.8012	4.0833	2.0945	1.8199	-7.303	-3.657	8.5842	0.81704
9.6642	9.0298	13.122	12.516	4.8233	8.6588	11.788	10.776	4.8658	6.2258	6.2292	2.8364	12.29	11.77	16.521	9.4908	8.8912	11.552	6.029	10.496	3.798	8.7067	11.025	5.439	11.184	6.7759	-1.1418	6.0189	7.1094	7.7815	-0.82554	7.9459	13.947	6.4667	9.302	11.451	12.124	9.0796	8.1885	10.943	8.2022	2.6345	3.1913	4.5981	7.4333	3.9625	10.939	4.3482	7.1342	6.747
-7.2531	-5.0613	0.87967	-7.8406	-6.5767	-7.7347	-7.8289	-2.9092	-5.9433	0.3979	-5.6469	-4.5638	-4.2516	-7.3768	-1.2451	-4.6379	-7.7894	-4.4974	-1.9867	-10.452	-9.4116	-6.9057	0.38057	-7.4946	-0.67176	-4.1746	-3.9631	-7.3446	-6.9694	-1.1796	-11.408	-1.8528	-6.6854	-0.76902	-7.2434	-4.854	-6.1173	-6.6989	-1.7953	-5.846	-2.7188	-1.5104	-6.8777	-10.798	-7.7609	-3.9325	1.045	-3.233	-1.8611	-0.94117
-14.502	-13.086	-15.687	-8.9137	-11.295	-11.306	-12.485	-11.583	-12.237	-11.907	-12.26	-11.986	-15.391	-10.631	-16.807	-21.225	-13.45	-4.6502	-16.817	-10.522	-13.302	-23.069	-9.9836	-16.658	-11.365	-15.035	-12.009	-11.162	-9.625	-19.894	-3.7324	-8.5683	-11.179	-10.402	-11.104	-9.657	-10.811	-9.773	-8.8833	-10.718	-14.28	-8.8649	-12.417	-12.813	-11.385	-10.687	-9.7017	-10.091	-13.535	-12.391
-5.3979	-2.1259	-4.4265	-0.97097	-5.7153	-5.4806	-14.074	-11.362	-10.505	-0.83521	-3.9536	-6.0838	-7.489	-10.3	-11.721	-11.78	-14.185	-3.0486	-5.2427	-8.6442	-4.5503	-11.079	-9.3001	0.23136	-8.8034	-5.6746	-5.1233	-3.8838	-3.3973	-5.0423	-0.2049	-5.4003	-5.7683	-7.9136	-12.302	-6.5768	-8.3494	-2.8259	-2.97	-8.5504	-11.98	-1.5178	-10.889	-8.8072	-5.9291	-4.6173	-9.5564	-5.3889	-8.1995	-10.832
-1.8486	3.7875	1.1471	-0.49984	0.072664	-5.1274	3.0344	3.7899	2.0901	-0.30071	-3.5614	-0.34375	-1.401	3.9021	-1.0627	0.21087	-1.6099	5.2805	-0.31802	-1.2755	-1.4972	4.3503	4.91	0.034737	-9.7609	-1.3791	-1.1884	-3.3462	2.9749	5.2131	-5.4052	-5.4264	-2.0627	4.3264	0.25151	-0.070261	3.0015	7.5955	4.7594	7.8873	-7.1145	-0.11247	-5.6856	1.626	-8.777	-0.53572	4.672	-7.6597	-0.7943	2.0308
-1.5402	-5.1303	5.2775	-3.569	-1.1491	4.1298	-2.9465	-2.6638	-1.2973	-6.8501	-2.4057	1.3919	0.841	-0.3021	2.8823	0.62049	-0.53257	-2.0756	0.16884	-5.0558	3.6625	-3.7153	1.0299	-0.18299	1.4065	4.925	-0.14121	-6.4283	-4.5241	1.2811	2.2889	0.59521	-0.35193	2.8891	-2.298	-4.5103	0.72528	-0.59706	-1.7986	-0.37034	-0.97667	-4.1301	4.5846	2.4909	3.1459	0.7727	5.7155	-2.37	0.67744	1.3569
-2.2155	-4.9852	-4.899	-3.9276	-4.8017	-8.4763	-2.2098	0.74618	-3.8987	7.9325	-6.0405	-1.6008	-2.8166	-2.9859	-6.643	4.0971	5.2396	-4.2041	1.1232	-10.531	4.7201	-0.5041	-0.66138	-1.136	-2.1498	-9.3011	-1.3738	1.2647	-11.862	-0.26952	-2.6952	-8.3371	-10.151	1.1387	-3.3439	-3.9937	2.8712	0.81409	-7.1434	-0.72885	-0.97013	-14.432	-6.9845	-4.7216	3.1934	-0.35456	-4.6832	0.64372	-5.3726	-7.5029
-10.259	-10.998	-8.0539	-13.191	-8.0196	-17.312	-12.647	-8.5116	-11.878	-14.774	-8.0062	-14.92	-11.94	-11.377	-7.8452	-9.9447	-7.4542	-11.95	-12.045	-12.012	-8.4562	-13.384	-9.4949	-7.6388	-13.595	-15.985	-11.529	-10.69	-6.097	-7.8884	-8.809	-9.8387	-12.744	-8.5541	-13.469	-9.339	-17.869	-13.978	-16.601	-8.9657	-12.866	-12.288	-6.9303	-13.985	-14.563	-9.4334	-16.752	-7.9349	-13.648	-13.145
-11.095	-12.024	-19.185	-15.253	-12.702	-11.226	-11.436	-14.39	-10.982	-12.598	-9.8964	-17.455	-10.314	-14.347	-10.649	-9.8406	-10.324	-12.301	-17.953	-14.198	-15.024	-16.261	-11.848	-13.397	-13.534	-11.722	-11.175	-18.015	-6.4627	-17.603	-14.96	-7.1376	-7.6779	-9.7967	-20.701	-13.805	-17.462	-9.6038	-6.6335	-15.363	-11.996	-14.115	-5.6019	-12.026	-11.771	-15.702	-10.365	-10.068	-14.13	-11.801
7.1488	5.3681	-1.7177	-0.3239	7.3033	-4.727	5.4364	2.5934	0.19275	5.9045	-3.4615	9.8138	5.8022	1.9713	-9.6566	-1.0227	5.2449	7.3986	-1.5843	6.7082	0.48713	-7.0328	2.3304	5.8574	-0.22417	0.29824	8.8856	3.687	2.0429	1.6788	0.71454	5.9598	-1.093	1.0478	4.323	5.8121	0.85952	2.3664	2.1971	6.9161	1.6272	4.0984	5.043	2.144	4.536	9.677	1.0526	-0.43457	0.17418	3.383
-10.694	-9.5387	-17.544	-13.187	-13.901	-19.292	-12.922	-10.094	-17.036	-16.936	-7.1533	-15.264	-20.983	-11.556	-13.363	-11.918	-10.771	-11.65	-13.219	-22.29	-8.0124	-16.642	-18.764	-9.4694	-8.699	-12.49	-17.826	-20.419	-10.612	-19.492	-17.753	-15.614	-17.586	-7.9391	-14.084	-10.96	-15.459	-12.375	-18.703	-9.3951	-17.816	-14.058	-11.344	-16.168	-14.695	-10.1	-24.23	-15.51	-13.771	-12.345
7.1036	10.113	0.8729	2.9405	10.234	5.6653	-3.8677	6.748	8.0078	2.3771	-3.788	6.7732	1.9072	-2.1612	8.7091	1.4591	-2.2582	5.1658	-6.1628	4.9669	1.6311	2.9379	8.5974	5.826	9.6921	6.5529	5.9443	-3.6448	0.75494	-1.4512	-0.28167	-3.5794	8.8624	5.787	2.6749	-3.5037	4.1964	6.7943	0.037161	4.9662	-5.5634	-2.7403	-5.5516	1.0091	0.3865	4.0837	-1.7599	1.7077	10.211	-0.73669
-2.9915	-5.4503	-3.128	-3.5416	-5.7109	-3.6757	-4.7561	-1.0746	-6.5059	-4.8377	-3.7127	1.2304	-3.2351	-9.4649	-5.6388	-3.499	-4.3777	-3.5146	-2.1074	-1.0671	-3.7048	-2.7571	-2.3579	-0.15196	-3.5921	0.025401	-7.2409	-3.2435	-6.8623	-2.8778	0.87612	2.2917	-2.9939	-0.58543	1.1784	-5.1516	-0.058997	1.5075	-4.9153	-2.112	5.4029	-5.6652	-3.1394	-5.918	-2.3133	-2.8488	-4.5544	-4.1393	-7.9938	-6.0661
0.68108	-2.2138	-5.2534	-1.8377	3.8435	-8.3959	-2.3198	-4.8557	-1.8419	0.083851	0.97437	0.72473	3.0516	6.4416	3.2256	1.3011	-5.1792	2.9496	1.1108	-7.9116	-1.1097	-1.0324	3.5327	5.5362	-5.1587	-0.057637	0.40362	-0.21414	-2.3405	5.0493	5.0916	0.72017	-1.3172	-6.1411	-7.4358	3.2968	3.5172	1.9927	-4.1761	3.6261	-4.0057	-0.05179	-1.3628	0.65052	5.5725	5.7134	-0.52909	-2.0582	-3.2325	-0.11361
5.4764	7.027	12.541	7.3326	4.7691	3.2466	8.0248	8.8032	11.915	7.4525	10.894	7.4841	7.2843	3.6298	12.527	7.0381	10.723	3.8468	5.5629	8.531	10.288	7.4942	6.4298	6.5619	2.8809	11.184	4.7926	12.946	7.1601	4.7844	9.2221	13.758	12.722	11.04	3.8316	6.6312	13.371	6.1592	17.286	11.691	6.8896	4.3161	7.4034	3.4159	11.153	13.126	7.7529	4.142	10.095	15.007
1.2333	2.5072	0.472	4.1192	3.701	-0.61209	6.3538	3.2726	-1.7142	11.97	6.146	0.35659	0.10202	3.5023	-1.8691	1.1673	8.6947	-2.0445	6.0946	-1.7076	-3.126	3.0778	-4.1783	5.5641	1.8215	3.6667	-2.1261	3.518	11.528	1.6839	-4.451	1.9673	1.7687	3.4692	9.8361	0.59973	6.0809	-4.4277	-0.29041	2.3674	5.0878	-1.269	8.8508	1.171	1.3013	0.19823	0.76395	4.8443	0.68186	-0.034594
-12.49	-13.76	-5.9484	-7.1803	-9.8844	-9.6875	-4.9587	-6.2057	-14.154	-5.7442	-11.85	-8.4146	-6.3107	-9.0888	-11.039	-9.6962	-5.7021	-12.151	-13.499	-12.722	-12.721	-1.4964	-17.327	-11.378	-9.841	-15.377	-5.6094	-10.532	-17.924	-12.909	-10.592	-8.6464	-7.095	-11.128	-14.921	-6.5474	-5.4918	-10.127	-5.1227	-3.6803	-7.7743	-14.69	-11.723	-11.299	-6.127	-8.946	-5.4819	-13.655	-13.621	-10.855
-17.59	-11.285	-12.585	-12.097	-17.612	-15.499	-15.704	-15.934	-13.861	-12.818	-12.518	-16.263	-14.75	-14.365	-11.657	-16.033	-19.694	-19.522	-17.475	-17.734	-14.299	-13.445	-14.397	-11.184	-11.456	-9.8333	-11.811	-12.855	-14.33	-15.955	-15.064	-14.921	-15.426	-12.236	-17.233	-12.945	-16.716	-12.783	-8.5093	-18.98	-14.916	-8.8413	-13.553	-13.799	-15.012	-13.127	-15.134	-15.362	-8.5313	-14.404
-5.7914	-3.9755	-11.962	-11.694	-8.0491	-8.4974	-13.488	-16.769	-6.2539	-7.8583	-15.705	-13.386	-13.702	-9.7286	-7.8781	-7.7112	-10.865	-8.7251	-5.5029	-8.4829	-14.415	-8.2618	-9.8893	-11.439	-10.735	-11.434	-10.182	-19.43	-11.829	-10.852	-7.6068	-6.2761	-8.6932	-5.3121	-12.145	-12.178	-13.216	-14.662	-8.6825	-11.115	-16.317	-11.569	-13.555	-7.611	-14.086	-8.975	-11.417	-11.832	-5.6741	-7.6176
-13.159	-13.274	-10.99	-10.111	-15.359	-10.598	-7.8649	-13.621	-12.212	-15.439	-15.623	-7.4123	-17.981	-9.5234	-7.702	-5.4012	-10.836	-8.3445	-9.9171	-12.949	-11.583	-13.022	-8.3247	-11.84	-8.3278	-8.8257	-9.8185	-6.3143	-12.17	-9.4617	-11.886	-10.799	-15.194	-10.028	-8.9408	-9.7017	-10.549	-14.455	-10.447	-11.139	-6.7296	-9.8171	-8.2983	-9.2424	-10.269	-10.462	-5.1394	-6.1454	-15.136	-10.799
-13.376	-18.121	-7.7509	-9.4531	-9.8812	-13.069	-17.913	-10.437	-14.027	-17.528	-13.674	-10.283	-13.363	-9.9759	-13.295	-14.157	-20.822	-12.451	-13.354	-17.62	-13.152	-14.057	-12.506	-16.051	-11.518	-10.627	-15.597	-14.277	-9.1941	-13.832	-15.203	-17.474	-8.657	-15.22	-13.022	-16.703	-10.931	-12.62	-11.999	-16.444	-16.038	-10.999	-13.336	-11.267	-13.967	-12.303	-16.938	-13.513	-15.264	-14.571
-1.8494	-4.4599	0.034298	-2.4333	-4.4736	-8.4291	-7.1902	4.0792	-10.419	-5.5066	-3.7396	-9.6076	-2.7032	-5.0278	1.2313	2.6218	-4.8133	0.93556	-5.7508	-2.9179	-7.8918	-1.8622	4.9639	-8.3318	-0.48282	-8.1677	-9.3592	-2.2696	-15.014	0.89129	-2.166	0.23481	-3.5823	-3.0044	4.0513	1.1929	-7.0426	4.1924	-5.3268	-2.7946	-5.423	-2.7147	-2.4014	-7.7533	1.0878	-1.2142	-5.4415	-0.16884	-2.3583	-1.5572
0.89657	-2.0793	-1.9589	-0.54552	1.342	-0.27793	-3.8414	-1.7928	-3.1267	4.7359	7.1176	5.348	5.5272	-1.303	4.2878	4.13	5.5872	0.93514	-0.33424	2.7835	-2.1897	7.0983	4.6002	2.0396	5.2494	1.6111	2.8212	3.0926	1.5284	-1.4179	-7.8617	-4.7486	-0.51754	6.2114	-4.4178	-2.8889	-5.7076	6.2298	2.2303	6.4084	-0.012778	1.6086	1.7991	1.5656	5.2097	0.65023	2.2472	2.6937	-0.051374	3.2467
-11.632	-16.731	-9.4415	-7.8513	-6.6338	-7.8948	-9.9793	-11.482	-17.111	-15.118	-6.1962	-11.958	-10.184	-15.23	-7.1545	-4.7499	-15.817	-12.417	-12.703	-7.9403	-10.102	-13.374	-9.2733	-14.284	-6.9756	-11.338	-10.762	-11.602	-16.076	-16.025	-9.6517	-13.377	-14.973	-13.335	-4.6027	-3.6577	-9.2583	-9.9929	-11.876	-11.102	-4.2131	-8.2263	-5.6887	-15.829	-14.196	-7.4575	-8.3867	-8.8871	-8.4068	-15.962
-4.3259	0.71147	-5.0926	-6.8062	-1.5367	-2.4288	-6.4335	3.735	-6.6381	-8.258	-7.2234	-9.5461	0.19976	-6.2643	-3.1319	-3.1234	3.1475	-4.4917	-4.4839	-3.3995	-0.32893	-1.5252	-4.9135	-6.8008	-5.5306	0.76318	0.23228	-6.1629	-7.114	-11.047	-7.6242	-4.6664	-6.7546	-5.1373	-10.119	-1.9043	-6.466	-4.1154	0.15679	-1.939	0.7429	-5.2088	-7.6949	1.5816	-7.4237	-4.8907	-5.9084	-1.8134	-13.176	-9.9268
-1.2538	7.0935	4.598	1.8374	3.0995	8.7623	14.239	11.329	5.3534	4.3883	8.2841	5.5811	11.103	6.9799	7.1856	9.8421	7.0093	12.67	6.618	7.84	6.6401	13.924	6.8176	9.8274	10.742	11.003	9.4079	6.873	10.322	10.955	9.2028	1.7435	9.8135	6.5355	9.5581	2.2918	7.5591	9.9895	19.152	9.8367	10.034	5.2958	11.888	6.2196	9.5486	16.003	2.98	16.95	12.867	5.7343
-9.3311	-14.228	-13.535	-16.298	-20.839	-14.401	-11.86	-21.819	-12.421	-9.7163	-13.899	-14.962	-17.375	-15.185	-16.005	-12.688	-14.908	-11.444	-13.507	-14.372	-12.308	-12.26	-12.408	-18.033	-17.732	-13.901	-9.534	-9.9914	-6.6701	-8.8867	-12.892	-13.36	-12.468	-11.825	-16.332	-9.6788	-11.589	-18.034	-16.305	-14.247	-22.462	-15.107	-16.352	-20.835	-12.537	-16.864	-16.507	-10.148	-15.476	-9.4493
-2.3191	1.0093	0.18078	0.64942	1.4463	-1.4064	-5.741	-1.5976	-0.15764	6.6329	-4.3761	2.345	2.8883	7.6227	3.4992	3.9498	7.022	3.9794	-2.8106	5.1243	-1.4931	1.9593	1.2828	-5.325	-2.239	-6.7457	3.5997	-2.5308	-1.5226	0.94321	2.4763	-0.089021	0.73844	-2.7401	-3.4732	-8.2116	2.9868	-6.039	-0.6893	-0.27751	-2.0661	-2.4364	1.193	-2.0409	1.5137	-4.0669	-4.7259	-3.9376	-7.5707	-3.8934
-3.0424	-3.9081	-0.87659	-4.1881	-0.97051	-5.0856	3.3706	-1.1723	-2.896	1.6214	-2.2329	1.2086	0.70424	3.7996	-3.5203	0.15416	-11.677	2.1882	-0.91692	-2.8869	1.1748	-1.9972	1.3226	-3.2054	2.9664	1.1539	-1.4247	-1.8565	6.0984	-4.1097	1.4061	-3.2571	-7.9376	-5.8649	-5.6344	-3.568	3.8635	1.8801	5.7909	-7.5245	-4.0577	-1.546	-6.2011	1.3875	5.2903	-3.9767	-5.0369	-1.5657	-2.0557	-1.1992
-7.0274	-9.2859	-10.217	-11.668	-7.9369	-11.205	-10.333	-11.648	-15.993	-6.4762	-13.164	-17.159	-10.512	-7.8739	-7.389	-14.274	-13.741	-16.215	-9.9885	-11.538	-9.1421	-13.699	-18.179	-10.104	-10.267	-12.638	-10.3	-8.2035	-10.622	-6.7698	-9.3003	-11.827	-8.9921	-8.1913	-10.188	-6.5533	-5.0454	-13.914	-11.869	-12.857	-15.7	-9.7681	-8.7123	-10.952	-9.6536	-9.2813	-14.756	-14.877	-15.748	-11.177
-1.8121	-4.7265	3.8146	2.406	2.7585	0.23095	0.31491	4.4842	-6.6115	-4.3493	-0.86779	3.7064	-5.5719	0.66257	1.1475	-1.8876	-4.5871	-0.66687	-2.1131	-1.2475	-8.1351	0.47653	-1.1073	-4.4563	1.0529	-4.0771	-1.1044	2.8799	-6.9827	-0.22097	-0.24788	-4.22	-0.028469	-3.788	6.0387	-1.7693	4.8199	-2.985	-2.8051	2.0735	-0.55576	1.5439	-3.2832	-0.6927	-1.5288	3.263	3.0924	1.2672	-11.146	-0.17021
-13.202	-10.28	-14.008	-8.5242	-13.93	-10.656	-11.714	-8.3472	-10.113	-14.001	-8.3739	-14.856	-17.222	-4.2908	-13.765	-6.3921	-11.693	-11.554	-9.497	-18.671	-13.79	-9.2119	-11.1	-18.503	-9.2683	-8.8518	-14.731	-7.1934	-8.5278	-8.2125	-10.49	-13.44	-10.717	-14.576	-21.27	-9.2419	-13.791	-9.3981	-9.4491	-9.823	-12.717	-11.665	-11.804	-10.218	-12.809	-7.4707	-13.253	-16.699	-9.283	-10.274
6.416	6.9564	-0.084716	-1.2464	4.0843	2.7218	0.98499	2.5182	3.6762	4.2564	7.35	9.8095	5.826	-3.7936	3.779	2.1204	5.7698	5.0312	7.0429	7.1853	-4.4982	6.7952	1.3554	2.3883	7.8251	1.8163	3.5423	2.8345	0.38151	0.70681	6.4452	4.0736	13.911	9.9391	-1.8329	3.5118	0.018958	-0.5885	8.2918	-1.7584	-0.98601	5.2916	6.4125	3.6272	1.604	-1.7278	5.9474	1.9497	1.4265	2.7725
8.8713	8.6066	6.6254	11.092	11.119	9.6334	18.025	11.786	8.2257	5.6277	17.15	16.238	15.049	9.8403	13.22	7.2479	9.1269	8.8154	-0.95925	2.2216	5.52	15.427	8.8971	9.7668	9.1765	10.076	8.4833	9.702	16.571	14.078	5.5395	6.4584	7.8143	13.248	13.186	-0.10858	5.2984	10.084	11.195	0.8807	13.929	1.6118	13.195	7.2659	9.6207	7.9656	10.57	8.1158	9.2114	11.635
-0.22585	1.1056	-2.8058	-0.25788	0.64632	2.6171	-0.2368	2.0367	-2.6913	-5.0319	-4.2062	-10.258	5.0964	3.1629	1.4855	-6.051	-0.0059069	3.7715	0.70115	-4.2446	-4.7833	-0.22982	0.61597	-3.9265	1.8509	-6.6678	-2.5112	-1.2393	0.52388	9.5447	0.61557	0.56669	-0.41169	2.3958	-2.636	1.1552	-3.9655	1.9311	-3.6527	4.3308	0.50253	-7.3751	0.32448	-6.4322	-4.6026	-5.8282	2.1805	-1.2745	4.0947	-7.4543
-0.99943	0.57093	0.90168	3.8595	-10.352	-5.9141	-1.8358	5.466	0.25794	-0.47527	2.5935	1.9954	-1.6221	-5.3997	-3.6292	-0.69567	-6.1865	-3.8796	-10.447	-5.9181	-5.0991	4.9145	-0.33282	1.3953	-2.0464	0.43197	0.14845	-3.3057	-2.7891	0.77516	-4.5749	-6.5575	-1.5535	-1.8864	2.124	2.8026	-7.7535	2.262	-8.7756	-2.3514	-0.76329	-5.6311	-0.98955	-5.2708	-6.1511	-1.9503	-4.9138	-0.80121	4.157	-5.9423
1.1379	-4.0407	-0.79893	-2.2944	-1.8621	0.48989	-0.12772	6.8616	1.0823	-1.3525	0.42114	-6.4354	-0.99684	1.0075	-6.8151	3.2969	-2.6499	-0.20968	-2.6916	3.3629	-2.5494	-6.4713	-1.2322	5.0792	-0.79337	-2.064	4.075	5.6667	-2.6421	-1.7936	-0.28913	0.057022	-4.651	3.7384	-0.38855	-6.9793	-0.46747	-7.0072	-2.6179	-2.7989	-0.36888	-1.7348	-3.9897	-4.0783	0.24427	-6.0559	-8.1325	3.3146	-1.3941	-3.273
7.99	4.4278	9.1798	7.9386	7.3486	5.7489	2.9658	6.229	10.49	9.1804	10.786	3.8216	9.6978	7.1403	5.4104	11.108	5.5743	7.9389	10.341	3.485	10.252	10.733	4.3967	7.1631	11.531	11.711	5.0633	8.7479	-0.41451	4.0101	11.038	4.7621	11.44	12.993	18.056	4.6761	6.2672	7.4066	10.659	7.7784	5.6463	9.6017	6.888	7.1545	8.3354	4.0977	13.846	6.5564	8.942	2.9864
3.0264	8.9107	-0.26737	1.4843	-0.74385	2.5426	3.6045	-1.592	1.0095	-6.2694	-5.089	-1.619	9.3519	0.22928	-0.48881	-4.1552	-4.2099	3.6016	-1.2502	0.44184	-7.0294	3.1069	0.014115	-0.02667	5.3633	2.6376	1.1252	10.099	10.439	-3.7479	0.88154	3.9681	0.70624	-0.42822	6.213	-3.4675	0.60322	-4.6686	-4.7687	2.409	0.076753	7.4313	2.2169	-4.3567	5.7885	-0.77929	-1.6323	-1.6125	6.016	1.0015
3.5159	0.84788	3.9232	9.1207	3.9909	8.4488	6.6478	9.2265	3.9595	5.0991	5.612	2.7	8.796	3.8339	11.292	7.4717	-0.44799	10.262	7.3756	11.151	4.5746	11.298	10.833	3.5081	2.1492	7.8161	10.452	5.4777	-0.065814	6.9948	10.21	3.4994	7.2257	1.6482	2.8792	6.2463	5.2586	9.395	6.352	4.1989	5.4836	11.461	8.7538	2.1734	1.1667	10.327	9.3147	11.267	9.4262	7.4494
0.90884	-0.51965	8.9101	5.4028	9.4562	5.3006	6.92	5.2698	4.3842	4.654	6.311	4.7039	6.3821	3.4979	8.0834	4.7109	0.30441	5.7774	5.3456	12.507	5.7245	10.792	9.5619	7.6071	2.0384	0.085218	4.9979	-0.34305	1.834	4.2906	0.27075	9.4216	0.60938	2.6207	5.3579	0.21419	0.28857	5.742	2.8122	4.9545	6.5834	4.2734	7.5334	2.9596	6.8499	10.956	7.1604	7.3548	8.1729	3.2237
9.7144	8.5887	10.033	3.2323	4.9544	7.428	8.6816	7.9159	3.3097	9.099	6.4624	9.0017	4.4688	9.5991	7.5553	10.179	5.6073	8.8514	13.824	16.666	10.392	3.4118	12.56	14.928	9.873	4.7258	6.3603	10.322	6.8402	11.625	7.9341	7.6862	3.96	8.8944	4.6553	8.2137	8.4972	13.302	6.4928	6.863	3.657	10.509	16.629	6.7488	4.2752	0.27693	7.9921	4.5021	5.982	10.673
-3.0286	-5.1881	-7.9661	-2.6805	2.3448	-6.1416	-1.7412	1.8217	-5.7574	-3.08	-4.8744	0.37353	-5.0804	-2.6436	-1.8517	-3.5491	-3.596	4.8459	0.2915	1.0765	0.51354	0.071838	3.0161	-4.5911	-6.2112	-0.61158	-2.2486	-2.8616	-1.6822	-4.5529	-2.9444	-4.3601	0.26228	-0.18144	-5.4553	-2.442	-0.45585	1.8884	1.1313	-5.4897	3.5646	-1.5581	-1.8193	-5.7016	-2.6323	-8.1274	-1.4739	-9.4372	-1.9441	-2.2065
-14.036	-10.792	-14.134	-12.4	-15.358	-19.81	-20.046	-21.931	-12.969	-9.4504	-20.679	-11.174	-13.695	-14.626	-12.528	-18.911	-8.913	-14.376	-19.767	-12.617	-9.0538	-8.8474	-16.506	-9.0843	-13.004	-17.093	-14.369	-13.859	-20.829	-15.245	-15.827	-14.312	-14.724	-18.367	-16.81	-18.167	-16.089	-15.216	-11.68	-16.889	-17.229	-13.979	-18.091	-18.25	-12.903	-15.808	-11.2	-16.214	-12.43	-19.237
4.3302	1.4264	6.6932	5.1375	3.6863	0.27022	1.5286	7.662	0.65267	1.2757	4.1433	3.9192	9.1742	10.207	-1.5695	1.834	-2.05	2.8533	5.3783	-0.77768	8.4076	-0.81755	3.6436	-1.8669	2.2937	-0.013959	5.1034	5.0211	8.2023	2.2476	-0.39345	-0.17505	-6.3046	5.6517	1.0262	-1.1955	-0.73738	3.8367	0.27825	1.6443	2.2046	-2.3099	0.50998	4.9116	-1.6106	-3.7549	10.005	3.7322	0.98481	7.7476
-8.2705	-16.269	-11.822	-14.726	-7.6316	-7.589	-10.378	-19.202	-12.79	-9.4364	-17.405	-5.0515	-10.637	-10.815	-11.455	-7.5655	-5.1812	-8.8142	-13.812	-16.706	-8.3075	-14.472	-6.7346	-12.74	-8.5054	-10.678	-17.659	-12.303	-11.102	-16.656	-12.544	-9.5229	-10.114	-10.664	-6.7965	-14.858	-9.959	-3.7604	-7.4893	-10.687	-16.631	-15.634	-8.756	-15.962	-12.227	-7.4007	-10.1	-10.746	-15.457	-9.8256
-12.961	-3.1735	-12.61	-11.431	-15.282	-12.49	-14.831	-9.4907	-10.229	-14.915	-17.231	-9.0239	-7.5883	-13.853	-19.331	-16.452	-10.516	-14.161	-15.186	-10.203	-15.507	-9.4857	-7.2993	-14.339	-17.6	-11.493	-8.8155	-9.0176	-8.9973	-17.531	-17.806	-10.057	-9.7582	-9.2343	-11.453	-6.2615	-10.687	-15.208	-7.7113	-14.008	-9.1871	-18.741	-13.437	-16.779	-13.42	-16.982	-11.188	-9.1855	-13.644	-13.306
6.2178	-6.4592	-5.7878	-4.5314	-8.6389	-6.4353	0.13881	-8.4445	-8.1217	-3.0269	-0.2482	-8.9188	-5.6572	-5.9852	-6.2579	-11.617	-6.4184	-5.372	-2.9801	-1.883	-1.0454	-8.2941	-6.7434	-0.89735	-0.63858	-0.75537	-9.6773	-0.27758	-4.2634	3.1294	-6.381	-1.5384	-7.4155	1.0669	-3.653	-5.6053	-4.9203	-7.7621	2.0709	-2.9807	-9.141	-4.1212	-7.4376	2.9131	-6.0689	-3.1769	1.4623	-1.8308	-1.793	-2.0919
4.0716	4.2678	9.3274	6.6248	4.7534	5.9978	8.8261	7.2717	6.5691	4.9479	5.1727	13.479	2.3027	11.082	1.7652	4.6153	5.3646	11.364	12.151	4.1831	8.7904	8.1575	5.9258	6.6452	4.8195	13.953	6.8022	12.956	12.656	0.84586	6.7324	10.44	10.471	4.8482	9.1891	-2.8887	5.99	7.1697	5.997	2.3756	11.863	2.6971	4.6963	7.1624	9.9304	9.8572	7.2941	12.716	10.36	9.1278
-12.049	-10.621	-9.9975	-11.321	-12.015	-16.076	-6.6173	-10.692	-12.582	-11.887	-14.179	-12.354	-11.62	-11.509	-10.234	-9.8902	-10.185	-9.4848	-7.7583	-9.5653	-13.839	-8.7772	-7.4969	-13.667	-14.359	-12.624	-11.961	-13.604	-8.9129	-12.051	-11.574	-9.6157	-4.5651	-21.732	-16.669	-3.3337	-4.797	-18.892	-6.234	-15.101	-8.5362	-9.7354	-10.443	-11.289	-13.882	-13.661	-11.373	-10.294	-13.805	-10.536
0.23764	-1.5064	-2.4855	1.1568	-1.0772	3.1831	-3.9423	-5.8903	3.579	1.2811	-5.8603	-4.5745	-1.3904	2.1875	-4.5957	0.7727	-6.8969	-0.5772	-3.7236	-2.3748	6.4512	2.7118	-1.6838	4.8424	0.82283	0.23063	-0.62394	2.3481	-0.34668	-1.0172	2.6369	-2.9884	-0.27325	-2.5335	0.65031	-0.30962	-6.2736	-3.9413	-1.8649	4.2892	-0.18511	-0.78189	0.98486	2.8812	0.3875	-1.2186	-2.5577	1.8278	2.1786	3.2723
-5.0868	-4.7354	-4.6549	7.0975	-4.6782	-0.90597	-4.0171	-2.4056	-1.0229	3.4721	-0.50081	-0.99756	-3.144	-1.8446	-9.0869	4.9005	0.84691	0.55821	0.9458	-2.4169	-4.2717	2.3876	2.9913	-0.55994	2.2416	-3.1108	7.0732	3.6471	2.8966	0.14346	-9.7578	-6.2967	8.4605	-0.3379	3.9911	-3.4666	-1.0023	0.15561	-6.2989	1.4481	2.0921	-1.3391	-2.5285	1.8834	-2.2812	-0.6777	-1.0589	0.38887	4.7859	-0.24918
0.84899	-2.7566	-5.8507	-4.1064	-5.942	-2.5751	-3.7672	-9.5371	-4.1029	-2.7097	-10.332	0.34629	0.81345	-2.3538	-4.5922	-12.487	-6.6748	-13.124	-1.814	1.3288	-9.9213	-2.8368	-3.483	-0.86204	-9.3781	-10.327	-2.208	-10.376	-6.0684	-3.1328	-4.2695	-6.0739	2.6661	-5.937	-3.9353	-8.0089	-0.77475	-7.9775	-9.0179	-1.751	1.623	-4.3873	-2.1472	-8.9915	-5.5664	-1.4705	-7.3035	-8.559	-3.3846	-3.8043
-1.1147	2.0311	3.5592	0.31124	-2.3169	-6.4801	1.166	-8.3496	-2.8922	-10.741	-7.7364	-0.64497	-3.2714	-0.80299	2.2625	-6.3322	0.52046	0.65381	-11.948	-3.2257	-5.921	-4.9986	-2.8977	-1.3111	-0.47105	-2.02	-6.0403	1.037	0.097858	-4.5947	1.0781	-4.6289	-6.546	-2.7452	-11.127	1.0098	-5.7865	3.5911	1.5132	-0.52871	1.2466	-0.41746	-0.76505	-1.4938	-3.4428	-10.468	-2.2745	-9.1199	-1.4844	1.7584
4.574	8.72	12.581	12.671	6.4143	16.443	11.165	11.724	13.419	7.8162	11.787	10.814	12.413	8.0277	10.436	10.395	11.775	3.2713	14.169	4.1004	7.695	9.3895	-2.1731	9.4666	10.005	7.1103	9.6713	8.4505	6.4843	9.2076	3.699	12.042	3.2701	9.8456	10.337	13.372	7.5854	8.8191	10.381	9.9146	6.9473	12.25	5.8489	10.626	10.682	11.147	10.739	7.3717	3.5354	11.847
4.2002	3.2986	8.2962	10.674	3.0218	6.5291	12.627	4.1033	9.3485	7.0828	2.8642	7.9639	7.4993	4.0401	8.5841	9.2994	6.4808	8.5705	7.9147	5.3544	8.0585	-0.46693	8.4736	4.7698	11.227	5.5772	9.7702	7.3972	3.002	0.69663	5.5196	5.6594	5.3264	13.385	7.8003	4.569	0.02187	9.8683	10.532	10.131	13.828	1.1917	6.2431	4.6907	2.4432	5.9619	1.3516	2.9018	5.2983	0.74195
-15.999	-11.66	-8.8774	-14.175	-11.471	-8.6294	-8.4015	-15.336	-15.272	-15.965	-13.131	-15.096	-16.386	-15.46	-12.792	-15.757	-13.841	-13.813	-15.212	-12.839	-8.8513	-12.493	-9.8903	-17.132	-11.878	-20.372	-16.45	-10.054	-18.027	-13.665	-16.76	-12.844	-10.132	-16.059	-13.426	-17.038	-11.496	-14.254	-19.341	-9.4587	-14.249	-15.09	-10.268	-11.257	-21.945	-11.276	-19.651	-13.685	-16.826	-13.19
-18.882	-24.559	-20.712	-22.062	-21.413	-22.669	-19.972	-24.081	-19.857	-18.222	-22.826	-17.984	-15.738	-25.247	-21.356	-23.909	-15.726	-18.187	-20.736	-24.705	-16.87	-15.158	-21.792	-20.495	-26.895	-18.587	-18.492	-20.498	-30.336	-18.981	-20.754	-23.619	-14.398	-21.488	-21.47	-22.182	-22.858	-8.8054	-22.484	-25.82	-21.015	-22.028	-19.119	-27.537	-20.67	-17.519	-19.813	-19.656	-17.698	-19.331
-15.172	-12.831	-2.8661	-15.899	-12.776	-9.542	-15.097	-12.423	-9.874	-14.887	-13.047	-13.705	-5.9537	-8.6718	-10.807	-12.465	-15.984	-12.912	-8.5974	-14.883	-7.9592	-11.911	-10.451	-13.185	-13.37	-11.293	-14.414	-12.028	-7.3345	-12.567	-7.8222	-7.3954	-11.335	-16.51	-12.958	-8.2745	-7.2534	-15.615	-13.35	-7.1706	-12.704	-11.55	-6.924	-8.1946	-15.403	-8.1372	-8.1345	-15.423	-11.682	-11.021
-9.0863	-13.633	-11.351	-9.714	-7.2484	-14.559	-9.8826	-10.273	-12.777	-12.811	-15.206	-6.1426	-14.882	-14.111	-5.8932	-12.404	-10.034	-10.389	-10.477	-5.3846	-6.4965	-11.151	-10.803	-13.453	-13.503	-15.585	-16.114	-9.2162	-10.422	-11.302	-15.659	-12.404	-6.8148	-7.6283	-11.882	-12.611	-10.624	-6.1936	-11.401	-8.8441	-7.3014	-5.7282	-11.021	-11.927	-10.299	-11.858	-13.07	-7.1501	-11.593	-6.8899
-18.811	-6.8352	-17.781	-13.091	-16.774	-14.597	-17.991	-8.179	-12.076	-18.201	-14.935	-8.8946	-12.143	-13.322	-14.105	-12.27	-15.026	-11.974	-16.992	-7.3427	-9.3506	-12.986	-9.8317	-12.173	-17.667	-20.743	-19.023	-14.904	-13.434	-18.359	-15.428	-11.644	-19.608	-8.6119	-11.767	-15.441	-14.756	-12.483	-11.925	-11.307	-11.686	-9.5619	-18.502	-10.242	-12.825	-10.987	-10.692	-11.765	-22.593	-19.573
11.49	0.37654	2.9345	-0.45936	5.6345	3.1089	0.36476	4.9341	0.30698	2.895	6.2869	3.7232	4.0377	1.5101	-1.1062	5.2801	0.63223	-0.93715	-1.1164	7.0117	0.56269	3.6459	4.7607	5.2085	2.2686	3.068	3.734	-1.2065	3.6131	6.4896	5.1585	-2.3745	5.3298	-2.387	5.4393	2.1808	-1.7053	2.4211	-2.6075	6.467	1.1923	1.8797	3.124	-3.6152	2.7786	2.7762	-3.0457	1.3111	4.4067	6.6341
-7.0625	-14.416	-10.997	-5.2037	-13.795	-10.23	-10.892	-11.816	-10.746	-13.87	-13.746	-7.9734	-13.876	-7.3491	-16.767	-6.3412	-8.8297	-12.076	-13.547	-9.3484	-13.842	-10.089	-19.3	-10.612	-4.6504	-16.777	-10.203	-9.5726	-10.997	-7.7977	-10.917	-11.872	-9.898	-10.133	-9.6466	-15.008	-11.546	-12.585	-8.6028	-6.5155	-13.144	-11.642	-17.25	-12.067	-7.3493	-13.178	-7.0172	-17.4	-10.455	-13.889
1.5163	-6.6001	-2.2254	2.1394	-6.6092	-8.1032	1.8759	-1.8918	0.54297	-3.8827	-3.1451	-2.5932	-1.3329	-0.59541	-3.7606	-2.6845	-3.3681	0.19321	-4.8155	-10.056	2.7633	0.6849	-1.589	1.1738	-3.4589	2.4645	0.90989	2.2469	-4.6982	-6.7895	-0.19581	-6.1706	-0.17309	-4.5382	0.5123	-4.3592	-3.5712	-8.3982	-12.466	-0.75363	-7.8921	-2.1796	-2.6982	-3.2699	-5.594	-8.4847	-1.0674	-5.3462	1.8786	-1.7291
-4.9933	-1.7636	-0.22511	-4.3686	-4.8085	0.40171	-2.4273	-3.9746	-3.55	-5.2739	-0.43094	0.017647	-5.8896	-5.7608	-7.6956	-7.6885	-1.7405	-0.097711	-5.3547	-7.5531	-8.4833	-3.9124	-11.285	-7.1338	-9.7814	-6.7509	-1.1982	1.8091	-2.1387	-7.2243	0.83425	-9.4077	-2.9546	-1.4581	-7.2512	-2.0936	-5.5901	-1.7813	-5.3446	-0.51733	-2.8216	-8.0673	-7.5108	-2.5284	2.0998	-1.284	-0.69533	-1.9201	-5.1983	-2.294
1.1543	-1.6672	5.2782	-1.7823	-2.7137	2.113	-6.2132	5.1672	-6.7565	-3.8688	0.78728	-3.4431	-4.3069	-2.1176	0.23351	-4.3155	2.0038	-2.4888	-1.4482	-1.1898	-5.9975	-10.795	-3.5525	1.1764	-0.58852	-4.7333	-0.36517	-0.40298	-7.1207	6.972	-0.90982	2.6292	-0.13989	-1.3638	-6.4987	-4.748	-3.0066	-1.4545	0.92567	-3.8563	-0.81646	-2.227	0.17975	2.3951	-6.1652	-4.4112	2.5577	-1.8797	0.20478	0.8967
1.3438	-7.2332	0.57982	-5.6405	-5.047	-6.8539	-0.014298	-2.0798	1.2408	3.6028	-1.7769	-8.4279	-1.2362	-8.2658	-9.1977	-2.9756	-0.32856	-7.6113	-2.4415	1.8633	-3.2721	0.56485	-7.7958	-7.5132	-8.6743	1.7598	-0.66436	1.767	-3.4649	-4.1401	2.7921	0.070917	-6.7508	0.31854	-2.2127	-5.182	-6.9406	-2.5294	-7.8369	-5.4205	-6.5352	-0.44303	-3.5987	-6.1818	1.0766	-1.7437	-1.0775	-1.7177	0.96215	-5.9816
-0.50273	-0.34416	-3.2411	-6.9958	-1.862	1.2838	1.2812	0.11067	-0.66212	-3.7745	0.31748	-3.208	-0.44545	6.2196	-1.8045	-1.4146	-2.862	-4.552	-1.3948	-6.6477	0.91913	1.1131	1.2703	7.0183	-3.2356	0.019842	1.5258	0.62627	-3.6154	4.2845	0.42487	-0.81076	0.85937	-1.5135	-2.0112	-0.90631	2.594	8.0804	4.2234	6.1702	5.1059	-5.7962	1.8632	-1.7411	2.2413	-0.64839	0.76558	3.6053	-1.599	-0.1285
-4.7089	-10.235	-1.269	-5.9549	-8.59	-3.594	-7.3291	-3.1703	-5.9439	-7.4023	-8.0953	-14.399	-6.0197	-3.9302	3.7602	-6.2786	-5.8921	-4.8436	-5.7466	-3.8683	-5.2503	-2.5801	-5.6168	-9.2204	-5.2735	-3.1347	-4.4536	-2.4703	-6.841	-1.5234	-2.2011	-1.8993	-2.0499	-6.7209	-4.0143	-9.1376	-2.3678	-0.75629	-7.4424	-3.7141	-10.523	-10.292	-8.7641	-7.3435	-3.8723	-4.9524	-3.9678	-10.651	-2.0042	-9.4641
-13.926	-13.195	-12.646	-14.68	-10.541	-16.792	-13.385	-16.863	-19.791	-20.509	-14.644	-10.687	-14.957	-12.604	-13.452	-17.01	-10.048	-8.3848	-13.826	-13.112	-15.35	-18.79	-9.5492	-11.346	-17.091	-12.887	-16.739	-12.811	-7.9074	-13.964	-17.633	-14.528	-8.033	-13.005	-11.698	-13.601	-5.9601	-13.34	-11.072	-9.0347	-15.588	-17.319	-17.464	-18.428	-14.659	-9.4514	-10.823	-13.195	-12.899	-13.524
-24.495	-19.223	-20.317	-24.339	-23.819	-25.206	-20.833	-22.351	-25.071	-22.85	-14.139	-22.052	-22.398	-21.988	-25.24	-23.479	-16.694	-23.163	-20.219	-19.039	-23.094	-18.417	-26.234	-17.655	-31.187	-20.607	-26.179	-21.089	-26.697	-21.223	-25.013	-21.51	-22.555	-23.188	-22.446	-24.257	-26.889	-25.898	-20.791	-27.405	-20.81	-24.024	-26.726	-28.611	-21.277	-19.736	-25.304	-24.401	-17.676	-20.432
2.5716	1.7461	-1.0739	1.4592	1.1555	5.503	0.062225	-2.8964	-1.1588	2.6519	5.9426	-2.4479	0.54358	-1.9479	-0.82909	3.7675	3.9373	5.472	3.2419	-1.2286	0.35526	-5.3475	-0.59098	3.3288	4.4784	3.1371	-5.4161	6.5547	-0.97146	-0.25687	9.4877	-0.13007	-2.2986	4.9582	2.3394	-1.2435	5.3785	3.6828	5.0929	1.6782	-4.1326	7.7911	4.5278	2.1567	9.3097	-2.5277	3.8932	5.7845	7.5988	6.0274
8.4892	3.7722	-0.17485	-9.5757	-1.5874	-1.3969	2.0062	0.74449	-2.1148	-2.5423	-4.0262	-6.2792	-0.4876	2.8	-3.2549	-0.86773	1.8241	3.2833	2.9033	-0.59441	8.1084	-0.17903	-2.1618	3.6369	-6.4787	2.8587	3.7828	1.6349	1.9446	0.23878	1.8099	0.066425	0.94724	-11.079	-2.4742	-0.36335	-0.44943	-4.5831	-1.8954	3.3432	-1.1602	6.7522	3.654	-5.4572	-0.14794	-2.0987	3.7527	2.381	-2.8753	0.16645
-9.3585	-7.0023	-17.485	-13.326	-13.085	-5.7334	-5.9046	-15.491	-16.03	-12.667	-10.254	-10.787	-15.034	-6.8168	-14.327	-11.111	-5.991	-8.9383	-7.3911	-15.258	-9.891	-10.912	-10.139	-15.106	-11.871	-14.719	-15.737	-18.378	-10.711	-17.211	-12.411	-8.7292	-10.625	-2.9432	-11.502	-19.299	-10.643	-8.6735	-7.6203	-12.682	-13.2	-5.1088	-14.928	-2.787	-12.819	-13.161	-11.306	-10.184	-13.462	-11.073
-0.72509	-7.3745	-5.7152	4.0073	-5.5977	0.010532	-3.5154	0.13689	0.026902	-1.9318	-7.9187	-8.1455	-6.5934	-3.0177	-1.1699	-0.51149	-11.251	-9.0587	-2.025	-0.22253	-5.9481	-9.8433	2.6006	-6.2778	-4.9471	-6.2948	-5.1476	3.5486	-2.5887	3.4291	-6.9574	-6.6489	-0.90057	3.9769	-1.3591	0.90027	-1.3758	-2.5914	-8.1104	0.17702	0.13378	-4.8398	-0.21304	-3.6645	-0.51655	-0.82705	-4.2158	1.4528	-6.6263	0.76187
-5.6265	-2.5934	2.7936	-0.68336	-2.5762	-9.0256	-4.8197	-5.7701	-7.1424	-1.9749	-6.042	-2.2918	-3.7291	-2.9086	-1.0162	-7.2562	-7.3004	-2.1909	-6.0403	-9.372	-3.0901	-8.3333	-5.7704	-5.5406	-5.0806	-2.5916	-0.56019	2.9903	-6.1025	-8.4139	-2.4454	-3.5391	4.0402	-12.512	-2.5733	-3.8427	-7.8356	3.5811	-10.661	-3.7442	-2.8133	-10.299	-2.0604	-4.336	-3.3068	-5.9654	-3.3912	-2.1498	-0.951	-3.5364
-10.647	-8.751	-6.2865	-9.5582	-3.5037	-14.591	-7.9496	-7.943	-8.6605	-8.3156	-4.6159	-8.5115	-8.1369	3.4508	0.66224	-6.9318	-8.2658	-2.4556	-6.7526	2.1907	-7.2417	-3.2064	-2.4151	-7.9305	-5.7253	-6.4214	-9.1418	-3.7529	-5.133	-7.0395	-6.3854	-4.6502	-13.219	-2.1989	-9.7719	-10.299	2.5073	-3.9004	-10.008	-4.5501	-3.1601	-2.3249	-0.90477	-11.448	0.59681	-10.402	-0.097255	-2.2791	-2.8568	-2.9036
-16.425	-8.9663	-14.846	-10.392	-9.7948	-10.113	-16.291	-4.368	-8.721	-10.659	-13.483	-10.274	-13.282	-14.223	-15.813	-11.043	-18.516	-12.209	-12.516	-10.963	-3.6761	-9.6334	-12.166	-10.359	-10.572	-11.573	-15.863	-15.981	-21.471	-13.537	-15.324	-16.211	-10.521	-7.9548	-3.3939	-12.934	-13.087	-7.8426	-7.2804	-15.403	-19.484	-11.059	-11.108	-15.202	-13.23	-9.2795	-16.876	-9.6124	-13.573	-15.736
-1.6355	-4.571	-1.0038	-1.9099	-0.14112	-4.7947	1.3822	-2.834	0.84005	-2.6242	2.488	-5.5985	0.23014	3.7551	-1.9106	-2.2301	1.0841	-1.0972	-2.3999	-2.0454	-0.31992	-0.32846	3.5063	6.4595	1.7334	-1.2252	-1.9725	3.8026	3.7978	-0.22923	-9.6872	-1.915	-5.2724	-3.7415	3.79	-3.1736	-3.1575	5.8245	4.6153	-0.060499	-3.6391	-1.8571	4.3897	3.9348	0.51415	-0.24581	-1.6288	-4.4434	1.9551	1.3457
3.7689	-0.10731	-2.3537	1.7709	1.4457	-5.2494	3.6108	-4.6023	-2.266	3.1253	-0.49467	2.9139	0.85289	1.6616	-3.6561	-1.5152	2.1666	3.4305	-2.6275	-4.3743	3.7976	1.4875	0.58828	0.65991	4.2211	-0.35332	1.1319	0.19919	3.839	3.2301	6.2118	0.94644	-1.4175	6.4828	-5.382	0.33283	0.81451	4.2373	1.4015	1.4866	3.7754	0.3509	4.179	2.326	1.1038	-5.8799	-0.78491	-4.2356	-5.5159	7.9676
-18.165	-14.664	-13.389	-14.775	-17.453	-11.637	-18.937	-18.042	-10.651	-11.235	-14.115	-18.108	-12.632	-17.792	-14.546	-20.362	-16.745	-18.876	-17.714	-10.869	-13.865	-8.6772	-11.107	-13.028	-13.982	-17.742	-16.242	-7.9035	-13.307	-16.779	-17.627	-19.73	-11.968	-16.371	-13.292	-17.613	-17.374	-12.11	-16.762	-7.6263	-15.413	-20.479	-17.888	-12.717	-14.279	-13.243	-12.51	-15.289	-18.094	-14.876
8.4492	5.6968	1.4827	4.1616	5.4779	6.7894	3.5336	7.6604	7.16	6.3299	3.4798	7.2882	2.6048	9.4132	5.6842	3.9067	11.233	5.5621	9.8799	12.086	13.118	8.2963	6.5176	7.2151	0.17139	10.811	12.511	3.9311	14.391	3.625	13.105	9.6809	9.1695	3.9059	9.0967	12.153	2.3113	5.3181	10.475	5.051	5.8876	4.2304	3.3434	9.055	1.5067	5.0527	6.1534	4.8501	3.6927	5.7377
-7.2451	-7.7366	2.0804	-8.8205	-4.8372	-4.8837	8.5035	-2.5735	2.1834	-2.048	-3.9302	-3.907	-1.2201	-1.9282	-9.4689	-7.2985	-6.2634	4.6753	0.97236	-3.7845	-5.5255	-3.6638	-5.1248	-1.5268	-7.2816	-8.1597	-0.24663	2.7528	0.13024	-7.629	-0.50119	-3.2153	-8.1281	-4.9359	-4.631	-1.8088	-2.102	-3.3399	-0.30541	-4.2089	0.048018	-6.2818	-0.6922	-3.2173	-0.61642	-0.30583	-3.6637	-0.24003	4.3535	-3.2936
-2.3271	-2.2822	-1.1125	-3.8094	-7.0278	-5.008	-2.6373	0.09459	-4.081	2.3679	-7.9024	1.5781	-5.642	-3.8123	-4.2567	-0.16295	-0.80797	-6.8968	-0.71791	-3.1184	-2.5347	1.8467	-3.3167	-1.0987	0.15582	-7.2323	1.5027	-9.3677	-3.4055	-3.8882	-2.4683	-7.3586	-5.8327	-3.8498	-3.3413	-4.0664	-5.9823	-1.4853	-5.5265	-4.7716	-0.99175	-8.7616	4.4497	-3.8975	-1.579	3.735	-5.0413	-4.6377	2.2071	-0.84324
-8.6996	-11.648	-10.238	-8.1383	-15.087	-12.858	-7.1232	-12.45	-9.5701	-7.6282	-4.2401	-12.251	-6.7737	-1.9701	-6.5907	-11.218	-3.3417	-5.7289	-14.562	-8.228	-8.2343	-4.8918	-8.5772	-9.618	-8.8798	-16.764	-10.069	-9.8941	-4.9732	-19.292	-8.9987	-12.84	-10.096	-9.8253	-8.3823	-6.1656	-12.047	-8.887	-8.36	-8.0712	-12.929	-11.865	-8.3249	-16.58	-7.9876	-13.482	-7.243	-7.2842	-7.8772	-9.0294
-1.3438	2.8779	-2.0882	-3.0899	-0.88491	7.1911	6.5057	-3.9344	-1.9906	1.4311	-1.4343	-3.1825	6.7578	4.3141	-0.10239	0.28223	-3.1462	5.3708	2.2781	2.7964	8.2123	2.1933	-5.3933	0.83619	0.59001	-1.0474	-0.93125	5.1111	-2.9951	5.9216	0.60567	-0.86432	2.916	-2.593	3.1608	1.7507	-2.6603	3.3564	9.1183	-0.29129	0.72926	6.403	-0.74114	-3.2233	0.3492	1.8746	-0.8722	-2.5979	4.3294	0.48362
-0.84509	-4.1924	-3.3843	0.74724	-6.0193	7.3399	5.0366	0.64061	-2.6587	0.058466	-0.92003	-4.9887	-0.8118	0.83895	2.1508	4.3677	3.3061	-2.0775	-1.6858	-4.4434	-1.1711	0.31789	1.4847	-2.3712	-1.8944	-3.3227	2.2716	1.6164	-4.3057	-6.7383	1.799	1.1897	-1.5967	-2.0726	-5.4338	1.1957	-7.4903	-8.1385	3.4708	-3.4837	-3.1558	-1.3448	-0.45426	1.1248	3.6223	-7.6775	-3.5425	1.5929	-6.3873	-3.2721
4.5174	9.0343	8.1672	12.716	8.8345	1.4241	11.707	12.046	1.5233	4.6017	7.0184	4.3965	8.1177	7.294	0.63475	3.9504	8.2126	9.9862	5.679	6.6844	5.195	7.2186	6.9947	10.874	9.6617	10.895	12.065	8.1442	7.4742	9.1167	2.1212	3.9055	0.17683	7.3232	9.0162	9.7451	9.5855	6.8882	6.8242	10.321	1.5165	12.741	7.8161	12.248	2.746	13.642	4.5942	8.8693	4.6776	12.118
-6.7775	-6.5471	-16.191	-14.148	-11.367	-5.276	-5.0957	-12.492	-10.06	-13.767	-19.324	-9.0386	-14.966	-8.7145	-14.186	-12.173	-10.262	-10.942	-7.3703	-8.8953	-8.3982	-6.6067	-18.2	-17.705	-9.3995	-14.865	-12.256	-18.526	-10.338	-7.078	-7.937	-14.003	-14.042	-15.117	-8.7443	-14.418	-15.741	-15.375	-18.556	-16.576	-6.3612	-11.544	-11.042	-13.192	-10.614	-9.553	-12.202	-12.112	-11.215	-11.335
-7.66	0.43927	-7.5386	-7.2754	0.10494	-0.68444	0.19217	-4.3426	0.93097	-0.75471	-0.88552	3.2639	3.4505	-0.72936	-8.3374	4.4153	3.5141	0.7734	-0.30241	3.2891	-1.0323	-3.917	-1.2225	1.4445	5.1484	-0.51691	3.229	-7.3736	-9.3693	4.3393	-4.3579	0.5672	2.4809	-0.20393	-4.8856	-5.1796	2.9751	0.25384	-0.66968	-6.8583	-4.87	0.58412	0.032752	3.3027	-5.0453	0.033173	1.3379	-5.3298	-6.3062	1.3869
-7.4709	-8.5858	-2.2328	-4.474	-6.4273	-5.8828	-13.65	-7.5379	-9.3835	-7.688	-5.6703	-11.125	-6.5253	-7.876	-6.9821	-7.5257	-9.3285	-6.3079	-5.0841	-8.444	-10.166	-11.244	-9.7043	-8.8046	-7.7312	-3.0415	1.1183	-9.0449	-6.1891	0.32194	-1.9522	-8.2237	-5.1366	-7.0552	-2.5874	-2.1602	-4.1514	-2.4494	-3.559	-9.894	-7.4435	-9.2246	-5.8325	-4.3203	-10.195	-7.7879	-1.5587	-8.8001	-3.463	-0.85416
-11.29	-6.2306	-11.973	-14.08	-12.42	-10.001	-11.429	-11.287	-12.718	-5.4508	-15.357	-15.503	-9.6401	-8.7072	-13.003	-14.452	-9.5473	-13.602	-10.074	-10.142	-8.776	-13.009	-8.3562	-12.158	-17.712	-6.6951	-13.72	-15.241	-15.503	-13.59	-12.824	-10.96	-9.6587	-9.6006	-15.496	-15.405	-13.114	-11.985	-20.91	-22.802	-16.332	-13.027	-10.411	-14.026	-17.758	-10.394	-16.894	-13.295	-15.247	-15.143
-6.7915	-5.8881	1.6862	-3.0894	2.2565	-2.8712	-3.2937	6.8298	-1.6416	-3.4039	-1.5883	-4.3326	-3.2648	2.1219	-6.3004	-6.0563	6.7166	1.1215	-0.094953	-3.0383	-3.5754	1.3692	-9.1536	-2.9882	-3.8347	-7.333	-2.4609	-0.1034	-4.0218	0.68983	-5.6671	-5.6144	-6.0219	-3.7143	-0.064345	-5.5169	4.0438	2.2619	-6.0028	-3.2512	-7.3338	-3.9787	-6.3911	-6.5059	-4.3531	-1.7205	-5.0446	-2.3463	-3.5101	-0.96884
2.9973	-9.7447	-6.5158	1.5849	-4.8276	1.26	-1.942	-6.1053	-7.1216	-9.0796	-2.9002	-4.4807	-11.244	-2.6194	-8.2371	-8.3738	-3.5302	-6.4429	5.5678	-0.44666	-6.2948	-6.0915	-3.9249	-5.4806	-5.0696	-9.2148	-3.9475	-4.5841	-3.3111	-10.65	-1.0347	3.694	-0.76783	-4.8966	-1.9564	-0.28005	-5.2023	1.3016	-5.3944	-3.5872	-13.212	-8.251	-5.0454	-9.4128	-1.6632	-11.267	-5.978	-4.9325	0.098561	-3.3352
-7.7295	-4.7859	-0.28128	-9.1474	1.8202	-3.57	2.3158	-5.7483	-6.0166	-13.254	-7.0757	-2.2107	-2.0394	-5.3015	2.6434	-7.5165	-6.6965	-5.1293	-3.8865	-9.4581	-0.37138	2.2104	3.964	-3.077	-7.9057	-2.7326	-6.5129	-6.0582	-4.3666	-5.8463	-3.4983	-9.7461	-3.6486	-4.7743	-9.1476	-0.55797	-5.636	-11.191	-11.943	-6.2201	-3.3518	-5.3381	-0.7585	-6.2046	-9.153	-2.6742	-2.0573	-11.036	-5.5263	-3.2547
-9.7766	-2.2263	-4.0385	-6.6556	-2.5769	-5.1545	-0.25103	-7.078	-3.7731	-3.0381	-3.6574	-3.7791	-4.5469	-3.1265	-4.9769	-6.1238	-10.186	-2.6722	-1.613	1.9089	-3.5299	-6.6235	-2.6905	-0.80914	-4.9065	-3.8683	-10.174	-1.2069	2.9012	-0.68183	-5.4349	-5.1712	3.896	-0.64595	-1.6115	-1.3319	-4.0734	-4.4685	-7.1369	0.0025909	-3.9917	-6.7217	-1.9791	-2.7919	-1.7412	-3.5379	-5.8347	-8.5563	-10.844	-7.216
-11.057	-5.7739	-11.557	-6.9649	-16.286	-15.441	-11.793	-12.861	-11.76	-11.824	-3.823	-9.0521	-9.2869	-8.8471	-10.467	-8.584	-10.246	-7.8327	-8.8933	-10.347	-12.174	-12.436	-10.569	-10.195	-4.8801	-7.9259	-12.16	-10.515	-10.795	-16.014	-11.206	-10.923	-6.4643	-17.266	-12.983	-8.0291	-12.974	-14.012	-5.7727	-17.867	-9.1904	-14.627	-17.288	-6.5438	-14.363	-13.396	-9.2899	-9.9208	-11.047	-8.5858
8.1258	5.5781	16.603	4.281	2.8813	12.136	5.4585	6.2443	7.5491	4.9753	14.015	9.629	4.8513	12.075	9.9125	12.186	11.564	19.7	12.047	7.2473	0.94836	8.8894	12.583	9.9727	9.4024	8.604	13.8	14.728	7.0516	7.9439	3.8632	9.8406	8.4896	12.247	7.1688	6.1166	5.9526	8.7266	-3.9171	10.824	11.862	9.6418	3.4793	7.5193	11.073	5.4265	-0.71552	12.271	11.646	11.858
-7.8749	-6.3943	-14.131	-5.3804	-10.255	2.0506	-6.4968	-6.7665	-2.4253	0.17413	-9.0364	-11.44	-7.0797	-8.9286	-2.7096	-2.5201	-11.853	-4.9368	-8.9116	-8.6123	-10.313	-6.8436	-7.6318	-13.519	-3.6016	-7.1574	-8.712	-9.4103	-2.5718	-6.2625	-2.7105	-8.5895	-10.657	-3.3707	-7.9986	-11.913	-11.176	-2.8466	-9.7672	-13.991	-11.059	-0.6673	-13.153	-6.9708	-6.8899	-6.3512	-9.79	-6.3844	-6.9989	-7.5568
-3.4603	-11.363	-4.1277	-2.0332	-10.089	-5.7976	-6.8298	-10.018	-1.9087	-12.253	-8.8649	-3.4389	-6.2941	-9.6563	-2.9675	-9.7446	-4.3229	-11.445	-7.113	-6.4982	-10.178	-6.0445	-1.4347	-5.4267	-6.0626	-7.4289	0.34696	-7.5919	-3.289	-8.5953	-12.662	-10.622	-8.2296	-5.8248	-12.285	-2.2667	-8.8752	-3.6159	-8.5813	-2.9056	-3.8268	-5.5597	-5.962	-10.616	-5.3417	-10.46	-3.0342	-5.357	-10.606	-1.2494
3.7277	-2.6151	-5.2754	-4.4257	-3.1	-5.3029	3.0254	3.0345	-9.0138	2.5084	3.5506	0.34734	-2.1588	2.0727	-6.0337	-0.80752	-3.5594	0.48539	-7.7107	0.62385	-3.3274	-10.188	-4.0256	-0.18811	-0.71609	-2.2588	0.40517	-0.48557	-4.3425	-5.4521	-2.764	-9.0654	2.6827	-6.3657	-0.18714	-5.6687	-6.3212	-7.4146	-6.3554	-1.2371	0.27207	1.1581	-3.3246	-1.3129	-7.2104	-0.0075644	-3.9819	-3.7983	-7.4097	-2.467
-7.2282	-12.867	-5.7736	-4.6781	-2.1149	-0.075917	-4.4263	-10.745	-6.767	-3.1816	-0.85157	-5.8231	-9.2823	-6.2497	-6.815	-5.5241	-9.4734	-6.4536	-3.3275	-13.223	-4.6635	-8.1161	-3.2451	-4.2217	-4.2468	-7.8442	-5.2857	-6.4693	-1.1205	-3.4997	-5.9289	-10.108	-10.86	-2.1133	-6.3143	-6.751	-4.8412	-5.9585	-5.1433	-2.834	-11.318	-3.126	-8.3603	-10.485	-0.36859	-0.47649	-6.8384	-4.2961	-8.7169	-4.469
-5.2293	-13.897	-0.10046	-2.5606	-3.6153	-4.6526	-3.5706	-4.228	1.3907	-6.0946	-5.9763	0.0035787	-0.50689	-0.35554	-0.083269	-0.90487	-2.107	-1.1811	-3.0435	1.523	-5.6607	-5.2231	-9.968	-4.41	-1.3116	-4.8026	-1.7408	-2.3226	-2.5982	-3.2013	-0.39581	-3.4328	-2.1866	-10.971	-7.4615	-6.2605	1.8479	-4.6188	-3.3385	-5.7764	-6.1974	-6.5421	-3.4721	-2.9826	-7.321	4.4704	-7.3469	-0.83085	-4.9519	-1.9068
-18.756	-9.8941	-14.124	-11.766	-15.611	-9.8561	-14.518	-11.297	-12.209	-11.07	-7.8634	-10.122	-10.725	-6.6033	-8.2391	-13.361	-8.6816	-19.449	-9.1939	-13.692	-13.902	-9.8609	-13.551	-15.389	-11.096	-13.442	-11.921	-18.046	-14.668	-13.856	-14.993	-11.408	-13.837	-11.658	-13.936	-11.966	-4.8433	-15.023	-16.509	-17.512	-9.5664	-0.81726	-17.876	-9.6784	-13.802	-12.075	-14.575	-13.218	-13.825	-16.284
-3.3533	-12.444	-9.4643	-5.1653	-12.648	-10.006	-4.4942	-9.1404	-11.419	-10.612	-11.687	-7.4966	-5.0323	-6.222	-11.185	-11.374	-10.531	-13.665	-5.338	-4.0564	-10.413	-12.857	-9.6079	-6.8578	-4.7499	-10.846	-9.5884	-12.886	-8.9746	-9.1076	-8.9674	-8.4993	-13.932	-7.5687	-9.5983	-1.6236	-7.8866	-12.318	-6.7421	-8.1672	-7.6661	-8.0389	-14.677	-9.0697	-7.1169	-0.14899	-7.0444	-8.9172	-5.4496	-6.7267
0.26226	11.571	2.2573	4.8431	3.4005	2.1575	-1.1466	-1.0881	1.2112	1.3679	-0.51715	-0.2744	7.2884	-0.93394	-3.4345	0.95447	-0.85308	1.1952	3.8289	10.207	2.5717	2.4376	-2.2592	1.1848	7.2598	-1.6396	-0.55142	1.2848	3.0928	-2.0301	-1.8812	3.4754	-0.80798	1.4509	3.1325	2.2251	2.2857	5.4429	0.56153	0.61431	-5.8542	-4.521	0.98897	4.4253	-2.7231	-0.25967	4.9278	6.2651	1.5387	0.24185
-0.0015304	-5.0488	1.6902	-4.0062	-1.5235	0.099398	-2.5663	-3.6377	-5.6486	-4.4203	-8.2683	1.102	1.8173	-3.4907	-4.7616	-1.3456	-5.7593	-4.7689	-10.036	-5.0593	2.7521	-2.298	-1.76	-0.37176	-4.5363	0.52652	-3.634	-6.2812	-3.36	-2.2855	-9.2676	-2.9308	-0.08768	-2.4409	3.9892	-5.2017	-6.4914	-5.1305	-6.1879	-0.43589	-3.0153	-0.88604	-4.252	-1.8836	-0.23637	-6.9704	3.3652	-10.45	0.74006	0.77438
-15.598	-8.4552	-7.3681	-10.749	-15.747	-13.289	-13.402	-9.4661	-22.01	-8.3995	-19.189	-15.682	-7.8725	-10.45	-14.988	-7.6734	-9.2781	-14.941	-15.967	-8.9096	-13.053	-6.4887	-5.2426	-11.927	-18.811	-11.675	-11.929	-15.729	-16.339	-13.674	-9.5417	-10.942	-13.911	-9.8535	-12.144	-16.728	-12.69	-12.968	-15.746	-15.082	-13.37	-13.078	-8.8157	-13.613	-14.21	-13.472	-16.213	-12.322	-5.7368	-14.265
-16.837	-16.828	-19.362	-22.33	-24.149	-22.832	-21.439	-19.734	-21.585	-21.418	-21.051	-20.679	-17.776	-20.298	-20.448	-18.418	-21.56	-18.18	-15.706	-21.628	-17.975	-20.824	-16.679	-26.601	-18.813	-22.52	-17.077	-18.608	-22.924	-26.699	-24.456	-21.672	-17.303	-26.01	-16.046	-23.216	-20.679	-15.614	-20.134	-18.868	-25.683	-20.565	-19.75	-21.792	-21.793	-20.987	-18.821	-23.328	-15.274	-17.798
-3.9019	-0.90303	-4.4212	-9.9909	-7.5987	-7.1973	-8.2339	-6.8226	-10.46	-9.4234	-4.664	-4.0467	1.109	-5.0235	-5.3148	-12.109	-11.908	-9.9114	-5.9183	-4.002	-6.8962	-4.2715	-7.9443	-4.1193	-12.357	-8.9116	-8.2742	-5.4448	-6.1398	-5.4023	-10.729	-5.0026	-3.3073	-11.218	-1.5111	-2.9905	-3.0926	-2.3267	-3.5018	-8.8105	-1.4644	-1.9428	-7.9935	-3.8865	-5.6021	-6.9058	-5.651	-1.3951	-4.1842	-6.4821
-14.161	-17.337	-18.929	-14.096	-14.047	-8.4618	-11.368	-13.004	-14.866	-11.259	-9.2608	-13.597	-13.473	-10.164	-10.099	-10.943	-8.5096	-13.109	-11.025	-10.872	-9.5524	-8.0478	-7.6351	-16.886	-17.669	-7.469	-9.991	-5.8601	-13.438	-13.775	-9.8913	-10.062	-12.799	-9.5216	-11.56	-8.0802	-10.681	-14.469	-7.4584	-8.4813	-12.116	-11.982	-9.8626	-7.2699	-11.829	-5.9687	-14.993	-13.944	-11.72	-9.1904
1.9722	-3.4219	5.4026	-3.1705	1.6277	1.4292	0.15836	-2.997	3.3547	-9.0083	-5.3632	-5.1796	2.4363	-0.79128	1.8146	1.9178	0.81816	4.4942	-0.664	-4.698	-3.896	-9.0187	-6.9409	-6.9789	2.717	-3.9482	1.185	-5.6966	3.6277	-3.1669	0.1394	-0.9641	-2.8909	-1.0482	-3.1617	-3.9532	-3.4595	-7.6147	-2.941	0.28191	-4.4381	-0.50451	-2.122	-10.487	-4.1185	-7.5321	-2.2422	3.1254	1.758	1.5322
-9.7624	-4.0791	-14.547	-16.644	-16.515	-17.671	-17.805	-13.158	-20.667	-18.558	-14.18	-13.783	-11.716	-12.973	-19.335	-10.578	-17.377	-14.226	-11.981	-14.552	-20.77	-13.853	-20.65	-15.186	-13.374	-19.894	-20.1	-18.83	-20.516	-13.763	-16.731	-16.481	-12.674	-14.818	-14.044	-17.276	-17.436	-17.469	-11.911	-13.263	-14.174	-19.875	-9.2511	-16.179	-7.8346	-11.037	-14.957	-17.74	-17.685	-10.243
3.2467	2.686	-2.7372	-2.3199	-8.8459	-2.7949	0.26387	-0.97399	-1.8676	1.8305	-1.2879	2.5494	-5.9708	-0.2712	3.4422	-6.3208	0.088698	-2.2725	3.2336	-4.6701	2.2824	2.136	-3.6851	0.0095029	-7.2442	0.82003	-3.587	2.7404	-1.0281	-4.2799	1.9781	2.0405	4.0331	3.9264	-5.9979	3.3554	0.29396	-3.042	0.37969	0.20161	4.2073	-7.1755	-4.7223	-0.93903	5.3129	1.9843	-0.98334	-3.292	-3.1662	-1.7053
-2.9065	-5.8732	-2.4247	-9.8892	-7.1297	-4.7127	-13.144	-12.024	-6.4564	-10.469	-10.852	-6.0881	-7.8612	-5.5622	-8.8718	-7.4589	-8.5735	-9.3892	-13.009	-6.4611	-8.9711	-10.011	2.531	-8.2664	-14.277	-10.941	-8.3231	-11.056	-13.264	-9.8761	-2.8819	-6.925	-5.3911	-7.3247	-16.433	-4.5438	-9.7614	-5.0484	-9.1618	-6.5983	-10.179	-14.606	-3.4327	-3.1471	-9.7828	-8.4451	-6.248	-10.396	-14.48	-5.6795
0.6354	5.6631	-2.3882	-2.4743	-3.6442	-2.1257	1.0168	-6.6626	-5.2171	-6.4289	-4.6786	-1.4174	-10.895	-6.221	-0.56516	-0.048618	-1.115	1.8777	-4.1206	-1.4337	1.0004	-3.898	-4.8376	-1.0602	-2.6812	0.2025	-4.4659	-3.0763	-7.808	-2.4216	2.0508	-5.0835	-4.3276	1.2606	4.2293	-6.7931	-3.1538	-4.0889	-5.8665	-1.2233	-4.7717	-0.20823	-0.90121	-8.1304	1.8957	-11.179	-5.4333	-2.0859	0.27509	-3.6741
-8.2692	-1.1105	3.8586	0.76789	-4.2079	-2.3978	-6.9268	-4.3613	-5.1884	-4.248	-5.0809	-2.9608	-2.8815	-0.8612	-5.1083	-1.46	-14.287	-3.5857	2.0235	-0.59381	-12.326	-13.754	-6.4559	-2.3421	-9.2857	-0.28224	-0.67854	-3.5672	-0.58561	-9.0536	-7.4168	-4.3681	-3.546	-6.0547	-0.1464	2.8495	-0.17574	-2.7508	-6.2193	-0.60162	-2.3405	-10.014	0.77271	-5.4782	-4.5737	-4.9194	-1.8365	-3.4663	-3.4247	-8.8379
2.4635	-1.6913	-4.177	-3.304	-6.1998	-4.18	0.61924	0.37799	-4.2197	-0.80881	-6.4376	2.0181	-2.0263	-1.0925	-3.6521	2.0252	-5.5441	-2.9359	0.23473	-0.90012	-4.8875	-1.5414	-2.2316	-5.2436	-0.45315	-0.79051	0.13684	2.7143	-3.7903	2.9517	2.5524	-2.612	2.1566	-0.060247	3.3975	2.0124	-3.7568	-1.7263	-2.0935	-4.0574	-8.2234	1.7886	2.6056	1.3231	-0.60175	1.9804	0.53215	-2.627	-5.4635	-3.6666
-12.582	-11.254	-14.541	-14.603	-15.438	-21.994	-8.9165	-4.8425	-15.958	-8.7642	-17.01	-8.5521	-8.7082	-12.46	-16.233	-11.822	-12.218	-18.958	-10.5	-16.189	-12.661	-15.701	-12.456	-21.058	-10.121	-6.2413	-15.563	-11.775	-11.809	-15.095	-13.319	-11.137	-12.531	-13.826	-15.195	-14.061	-14.442	-12.367	-13.852	-9.954	-7.8653	-9.3168	-11.462	-14.685	-11.233	-7.5673	-12.877	-16.746	-13.169	-10.325
5.5255	1.7177	0.55469	-4.0901	0.57908	-1.8709	-2.0438	-2.4019	3.6764	-6.2224	-0.70165	-3.9547	2.8758	-3.7508	3.9869	-0.21739	-2.3598	-2.2993	3.3981	0.86276	-2.7993	2.0932	-1.8933	-4.4223	2.1333	-4.2376	-3.0906	2.4903	0.25163	1.0267	0.65457	-1.7987	2.5718	-1.0486	-3.6118	-1.4658	-5.2603	3.0481	-3.0965	-4.098	-0.16008	6.3598	-5.7771	1.7978	1.3376	-0.98293	-5.2558	-0.10033	2.391	-0.91617
-17.866	-20.452	-15.426	-20.825	-12.757	-10.755	-19.86	-13.965	-8.7826	-13.474	-16.703	-16.814	-15.757	-17.618	-17.488	-9.8371	-14.545	-12.177	-12.166	-17.546	-11.528	-14.324	-15.682	-20.016	-11.938	-17.891	-14.394	-10.212	-21.041	-16.316	-18.047	-15.992	-17.866	-12.305	-16.76	-8.9881	-17.169	-21.033	-15.106	-14.353	-17.251	-16.543	-11.753	-14.836	-10.425	-14.882	-8.9119	-16.663	-11.619	-11.718
-6.9868	-13.154	-6.5926	-7.5692	-3.794	-7.5983	-11.895	-5.899	-8.0814	-1.4516	-2.4832	-7.5205	-3.9973	-4.865	-5.1194	-4.8392	-1.4819	-6.0073	-10.648	-4.7077	-3.1612	-11.126	-3.2455	-2.8433	-6.3964	-5.2843	-3.6715	-5.5382	-4.4673	-0.85781	-11.202	-5.4774	-0.18834	-3.4338	-2.4088	-11.946	-6.4054	-0.60583	2.3547	-8.4613	-5.1497	-3.0096	-9.4387	-8.9371	-3.3963	-9.2796	-6.4366	0.18467	-2.9655	-6.16
2.8152	0.15149	-1.442	5.4629	1.957	1.1757	-0.60258	2.6692	2.2227	-7.0978	-1.4918	-2.061	-3.9112	-5.3474	-5.2058	-0.11025	-4.7877	1.2153	-2.4728	3.5503	1.0875	-5.6256	5.8889	-1.4329	6.2196	-8.4739	-1.4189	-0.61041	-4.1122	-2.3904	2.6966	-3.4973	-8.1649	3.6815	0.1779	-1.8637	1.7597	-2.8177	-0.18121	2.8609	1.9459	-2.6741	1.5066	-1.1275	-1.2453	-2.3387	1.3098	1.1228	3.1876	-0.055479
-18.405	-12.561	-15.984	-13.959	-16.306	-13.229	-17.45	-22.26	-18.776	-11.504	-13.948	-14.531	-8.6396	-20.716	-15.998	-15.197	-17.092	-12.585	-15.845	-17.49	-14.17	-11.588	-16.408	-18.567	-20.783	-9.2096	-15.297	-11.209	-16.856	-10.393	-14.374	-15.45	-13.499	-18.55	-19.788	-15.558	-11.692	-12.179	-14.97	-5.5495	-15.372	-12.986	-14.756	-18.289	-18.034	-16.619	-9.7529	-9.9349	-16.624	-9.2163
-14.481	-11.479	-7.967	-12.035	-9.5189	-9.9965	-8.7479	-12.36	-14.52	-16.814	-13.007	-15.369	-8.0469	-12.194	-10.181	-9.8126	-5.2274	-10	-17.727	-17.51	-9.6396	-15.236	-18.377	-13.184	-5.0618	-13.964	-9.2233	-10.17	-12.018	-11.072	-12.429	-9.4552	-10.917	-6.7243	-5.9005	-15.93	-16.268	-16.833	-4.069	-11.123	-5.5056	-11.615	-6.1369	-11.52	-9.3644	-15.781	-16.117	-13.767	-18.285	-9.9664
6.2073	8.1427	4.296	3.5223	4.8892	0.015725	2.5535	4.8484	0.70704	9.7957	3.0473	4.0068	2.334	1.203	5.2598	3.9339	6.7167	3.6422	6.1637	5.6063	3.9117	10.183	1.3357	0.67785	9.5803	13.522	0.11124	6.8656	5.5859	1.1049	-0.72266	0.72882	0.1025	3.9601	4.2483	3.0048	4.7278	-2.4407	5.4855	0.54954	1.422	12.085	3.6781	9.9176	-1.005	13.446	-0.37296	-0.47372	-1.3375	-4.198
7.7375	9.4615	12.511	12.261	4.4887	-4.4213	7.9067	7.7974	3.79	6.0172	4.4207	6.1736	5.7078	1.232	4.3999	3.6978	1.6739	10.679	3.8089	4.7193	-0.75354	4.9222	6.3225	5.0658	-0.39857	3.53	1.753	8.6192	1.5421	5.6089	3.0846	6.3446	-1.5739	-3.971	2.4955	2.2787	-3.3974	2.3412	5.6337	6.6714	7.6022	8.3649	2.6805	6.2965	6.0543	6.4843	3.7219	7.8272	1.7412	2.0154
3.8899	1.1089	-4.3672	2.564	1.323	-0.83821	3.5704	3.3762	0.16628	-1.8999	2.2229	1.0486	0.68909	-2.7125	1.9665	3.9617	-1.8216	-0.1088	4.5745	-4.8815	-5.8015	6.1421	-6.8592	1.0495	5.0579	0.22101	-7.0697	2.762	-2.1923	-5.574	5.6996	3.9486	0.9259	-0.54702	-6.2206	1.9876	5.9959	0.93274	3.6658	2.7749	2.2954	2.4633	-0.96815	-6.3273	-9.1164	-2.3817	-5.3032	-5.0872	-3.5745	-3.2325
-10.84	2.6117	-8.3907	-5.2532	-8.8981	-5.257	-12.651	1.0662	-8.5194	-3.0455	-3.8588	-6.3315	-3.7527	-7.4907	-1.8364	-1.9593	-2.7129	-4.6159	-7.159	-1.979	-1.0584	-6.8717	-2.5139	-4.1135	-3.1373	-10.568	-0.7299	-6.8792	-8.8529	-2.1339	0.8567	-2.0325	-0.89726	-4.0433	-7.1257	-6.8572	-2.6275	-6.5543	-6.1571	1.4328	-3.2414	-10.38	-1.6033	-8.6601	-9.879	-4.4953	-6.6357	-5.6875	0.023374	-6.9402
4.9476	4.8512	5.4701	0.85343	1.2624	7.1211	-1.7379	-4.1221	0.044649	-0.75097	2.8359	-0.096577	4.4015	-2.6494	-0.50163	-3.994	-1.6022	-0.84524	-9.7768	7.9617	1.5083	5.652	-1.3813	4.4699	-3.2548	1.1724	-1.5616	4.0469	1.4477	3.9913	-0.79468	-3.1835	-1.0804	-2.5965	-2.7261	0.83011	-4.553	-0.64165	2.3072	2.6328	1.3572	-2.2761	-2.8555	-1.5923	-3.9426	1.3908	0.38176	-3.5433	1.2182	6.4283
3.8242	-0.28219	-1.8295	-2.8002	-2.241	-2.3151	-4.9939	-6.3991	-2.1034	-7.3585	-2.218	-2.6773	-3.7994	3.4344	-0.50097	-5.4723	-1.4676	-3.8294	-5.4093	-3.5049	1.2892	1.5451	3.6289	-4.7301	-0.62847	0.69406	-2.2918	-2.4935	2.3322	-0.67615	-2.2709	4.3707	0.5162	-4.1308	-1.2829	1.2268	-4.2589	-5.1975	2.8495	-5.6554	-2.2778	-2.6372	-1.7146	3.7646	-2.0944	1.2972	-8.7224	-4.527	1.8936	-2.146
-14.167	-9.3749	-14.176	-19.03	-11.215	-15.92	-10.758	-13.998	-13.595	-13.563	-10.735	-15.007	-11.511	-19.437	-12.583	-21.584	-11.997	-9.6128	-23.25	-15.745	-18.324	-25.209	-13.056	-19.445	-11.508	-13.297	-18.087	-16.177	-15.108	-13.853	-21.132	-13.345	-9.8343	-10.539	-13.323	-15.742	-15.596	-9.9911	-16.202	-14.192	-17.909	-13.557	-12.5	-26.334	-14.701	-21.127	-21.527	-11.599	-11.752	-20.98
-4.4473	1.8679	-7.9324	-3.0851	0.54039	-2.8644	-2.3114	-5.5224	-2.2608	-2.2579	-1.5154	2.4812	0.47467	4.3702	-0.90246	-1.7629	1.1428	-5.4041	-0.8614	-0.91394	3.4351	-2.6464	-0.046397	-2.3362	1.1523	-0.23579	2.5271	1.0628	0.83682	-5.3248	2.9277	-4.8769	7.5973	-0.25842	-1.6917	-4.3381	4.002	5.1476	-1.3515	0.86863	8.344	3.9055	2.2677	0.23998	-0.71694	3.4643	-1.0177	1.4642	0.20017	5.3065
-10.613	-9.1971	-7.7047	-9.8827	-12.555	-3.2799	-11.908	-16.49	-5.2774	-6.4004	-6.3443	-13.693	-8.9169	-6.049	-8.4138	-13.02	-6.6175	-7.6099	-8.7263	-8.9997	-8.6136	-11.33	-12.092	-6.9907	-6.3242	-12.157	-16.213	-9.7408	-7.696	-14.973	-8.319	-13.578	-9.5293	-5.3564	-6.1789	-11.873	-9.6293	-12.147	-11.62	-14.913	-11.419	-8.8646	-5.8519	-2.4804	-11.917	-9.8474	-10.007	-8.641	-16.138	-10.033
7.8515	6.6281	7.6837	11.054	7.7922	5.2867	6.641	6.9192	6.8233	15.206	9.6318	6.784	13.394	8.2388	9.9705	-2.0551	2.9858	3.1385	8.2357	11.073	5.8577	5.0809	3.6456	6.2015	9.908	8.7785	-2.3136	10.157	10.835	5.4968	9.4416	8.6714	2.4855	5.0935	7.7716	13.373	6.2269	1.1494	7.2266	11.147	13.548	11.78	7.8565	13.173	12.465	12.632	6.4702	3.2034	9.3457	11.597
-10.713	-8.2447	-9.5403	-15.051	-16.102	-13.425	-10.928	-8.1737	-2.9403	-7.0605	-13.575	-13.678	-11.085	-11.578	-12.075	-5.1815	-11.433	-8.3745	-9.3306	-19.609	-15.13	-11.052	-7.7099	-6.928	-14.488	-12.982	-15.036	-10.082	-3.9023	-10.555	-18.754	-13.728	-9.4208	-16.542	-11.473	-8.2065	-10.807	-14.547	-10.42	-14.082	-17.379	-6.1361	-10.446	-8.348	-4.8156	-10.877	-12.14	-13.076	-11.614	-16.338
8.461	5.8397	10.603	10.94	7.1078	6.0668	7.2202	6.405	3.3778	11.455	10.317	3.3419	8.8934	3.6323	6.2606	8.1688	9.5246	8.4563	11.271	1.5991	11.797	7.1767	8.3989	14.81	7.6466	5.8478	6.6135	14.88	7.275	9.9341	8.3516	7.1083	6.7054	7.1835	8.0118	6.0899	9.205	3.3115	11.202	9.0059	2.9446	7.2911	10.468	10.621	4.2929	7.1798	4.8805	5.3978	13.12	7.1768
6.0387	4.7668	4.598	6.2649	3.7834	3.4407	7.1341	1.8663	1.4834	8.7351	3.1574	8.9649	3.6025	2.198	3.135	3.0005	1.524	8.4237	10.698	4.9278	3.3876	11.578	7.1283	6.7643	6.1246	5.3533	11.187	12.327	5.9234	8.8039	7.668	1.1877	2.2773	3.8923	6.7807	6.7111	6.4901	8.3537	1.1159	7.914	6.9843	3.2703	9.141	5.7095	2.2572	-0.89408	6.2969	9.3346	1.5228	-1.109
-2.6883	-6.2253	3.3706	-1.7859	0.19549	-6.7446	-3.3328	-0.25663	-3.758	-8.0974	-0.35379	-1.5504	-5.5016	-4.3866	-1.0644	2.3283	-0.93757	-5.4151	-1.1405	3.9971	-6.4684	-0.18433	-2.3347	-3.7148	5.0576	-5.8074	-8.7078	-3.4694	1.2211	0.21588	-0.80532	1.5731	2.2395	0.42433	1.148	-3.3283	-1.4989	-0.84424	-2.3031	-2.5761	-0.40442	-2.8146	4.7861	-3.0548	-4.1497	-3.026	-6.7088	1.9191	0.90743	-6.8348
-0.42234	6.601	-1.5406	0.50228	2.8112	6.2557	3.0314	5.2475	4.3311	7.9228	2.5861	-0.91914	3.473	3.3869	8.2873	1.6249	0.26833	6.8352	0.65702	2.8455	-1.1059	0.35048	3.0656	7.7906	-1.1514	1.4306	1.1634	3.0185	5.0098	1.7279	-1.5301	1.6149	0.57057	0.93098	1.6924	1.4729	3.1198	6.0097	5.0584	-0.68191	2.0623	3.7976	-3.0313	3.7641	4.6855	1.9338	-3.1058	3.6248	2.6708	9.7494
-5.4	-3.7972	-2.2798	1.3065	0.64422	-3.1915	-6.3331	-0.56947	-9.126	3.8274	-2.2196	-2.9914	-1.3752	-5.717	5.2806	-3.8584	-8.2009	-0.86971	-0.80656	2.2856	-7.1607	1.7116	-1.9851	1.5606	3.1971	-2.3123	-7.4047	0.36578	-0.19869	6.349	-0.55592	-13.469	2.0853	0.10992	0.020342	2.994	-2.6206	-7.209	3.7158	-2.1708	1.6793	-7.5345	-3.1606	-4.0416	1.0533	-4.8372	-3.6275	-4.0625	-7.6721	-1.1747
-4.4825	4.141	-3.8769	-4.1624	-2.1071	4.7832	2.1371	-1.6279	0.94025	-0.14652	-9.4366	1.8648	-1.8301	-7.7511	-3.8172	-4.7063	-2.1407	-3.3854	-7.9827	-7.1696	-2.9677	-6.7968	-4.1328	3.3453	-5.4702	-3.7714	-5.8784	-2.5508	-4.2044	2.1442	-4.05	-2.1938	-0.94404	-7.5378	-5.8456	0.62476	-3.3032	3.3727	-2.097	-7.8529	-6.4484	-3.7306	-6.9348	-1.9242	-0.34923	-3.1111	-4.656	-3.642	0.18672	2.3099
-3.0745	-3.1759	-2.6951	0.30495	4.7368	1.6556	-4.006	1.371	-3.1042	-2.5495	-5.7179	1.8816	4.9028	-0.49111	-1.1689	0.78483	3.8523	5.1484	-2.9513	4.1838	-5.1943	1.3369	-3.9197	-6.6671	4.8959	-2.8502	-2.7829	5.4578	-4.1897	1.5085	-0.3548	3.5649	4.333	-0.66325	-2.9951	-1.2021	-7.3539	-1.3418	-5.8668	-1.7509	-1.8208	-0.51076	4.9395	2.5395	2.1056	-0.067884	-5.1274	2.1511	3.457	-1.8693
-17.834	-9.0923	-15.838	-13.637	-7.9498	-15.598	-19.646	-12.386	-18.404	-9.5081	-10.608	-10.153	-15.308	-5.4635	-16.672	-17.662	-12.255	-11.088	-8.9653	-13.841	-11.236	-10.242	-12.557	-10.386	-1.1622	-17.845	-9.4821	-10.263	-7.5739	-9.0783	-14.848	-19.119	-9.5173	-13.875	-15.022	-20.775	-8.5028	-8.7211	-18.333	-12.036	-13.989	-10.676	-17.569	-7.6441	-9.871	-7.1635	-13.146	-4.7886	-13.678	-8.9548
-1.4459	-7.3193	-1.2194	-10.521	-4.3947	-8.9506	-5.2259	-9.0506	-6.6205	-13.524	-6.6464	-11.273	-9.2215	-7.8438	-9.0979	-8.1732	-5.8217	-13.797	-5.5517	-10.871	-12.579	-6.2685	-7.3271	-2.8093	-14.096	-1.0205	-8.964	-2.0405	-3.5338	-11.593	-13.157	-10.642	-5.1448	-9.4867	-10.153	-13.355	-11.035	-7.7436	-12.093	-15.218	-12.337	-3.7796	-9.9255	-7.5662	-5.1062	-7.0784	-14.942	-9.5194	-9.7185	-8.8253
0.057968	-0.013822	-0.44642	0.066846	2.7111	-1.6155	-6.2189	5.2223	0.38583	-8.1975	-1.967	5.0529	0.87646	8.1521	1.6176	-1.7946	4.57	0.97631	-2.2555	-6.5832	3.3655	-1.5438	-0.73526	1.3533	-4.2335	-0.3701	1.4929	-0.47204	3.416	-1.3877	-0.61086	-3.0271	-5.6982	-0.45019	2.7728	-3.7644	-1.6389	-4.7203	-0.56455	-2.4475	1.4823	-4.5817	0.23423	2.3879	0.91272	2.6311	-0.33241	-3.5688	-2.5111	1.8387
-10.107	-8.2932	-12.924	-6.7495	-12.118	-10.107	-11.569	-13.43	-9.0611	-9.19	-7.8175	-8.0984	-19.417	-9.1493	-4.9682	-4.4391	-5.1718	-4.8565	-8.0964	-6.3784	-6.1061	-13.453	-6.8137	-10.178	-9.0954	-5.4524	-13.36	-9.6623	-5.6674	-7.712	-5.7787	-11.468	-6.457	-7.5265	-12.591	-13.56	-11.993	-19.875	-11.583	-12.682	-9.2561	-4.8224	-4.0809	-10.761	-3.1992	-14.055	-5.1811	-11.713	-8.8787	-6.1802
-4.8153	-4.8778	-3.5129	-5.4528	-0.47685	-1.0456	0.45795	-2.5575	1.0632	-3.6595	-2.3733	-2.9839	2.4404	-3.8354	-0.63059	-3.7026	3.4857	-2.8114	2.278	-8.2815	-4.1979	-6.3652	-4.8646	-3.8069	-3.484	-1.2226	3.8194	-4.909	-8.5336	-1.7909	0.80242	-1.4236	-3.9134	-0.78636	-4.2938	-3.9041	-6.4922	0.38976	-2.6155	2.3646	-6.9794	-3.4031	-3.2689	0.60613	-6.3083	1.8375	-9.6878	-3.2399	0.38905	-1.004
-7.3807	-13.771	-7.7562	-10.984	-6.4996	-10.649	-16.046	-13.725	-10.62	-3.7918	-9.3662	-13.716	-5.8904	-12.972	-14.227	-14.892	-13.639	-13.232	-10.426	-7.36	-12.159	-5.0531	-14.592	-10.104	-17.518	-6.1725	-17.61	-14.076	-19.141	-12.035	-14.821	-13.502	-10.399	-7.7907	-14.269	-14.006	-12.251	-14.215	-8.9217	-15.183	-11.21	-6.3444	-10.41	-9.1934	-12.134	-16.623	-12.65	-6.3025	-14.89	-12.465
-0.14344	-1.2252	-2.0702	0.024975	3.1777	-2.1046	-0.837	-1.1961	-0.41835	-0.17887	0.41508	-3.6017	5.915	2.4821	5.4205	1.1694	4.6893	0.087433	0.71162	-1.3947	3.115	-2.4302	0.86631	1.4625	-3.6266	1.479	6.0016	-1.0972	0.22193	-2.7051	7.7604	2.2277	-1.6383	2.8042	6.8732	1.8883	1.0203	3.17	7.8677	2.8891	-2.9678	2.3481	-4.3225	1.5354	-0.53855	3.0212	0.7863	1.2596	1.0244	-2.3513
-7.3829	-9.284	-13.967	-11.345	-9.3696	-14.954	-11.574	-9.1686	-18.09	-5.9806	-16.975	-16.497	-18.109	-15.582	-13.749	-15.52	-12.271	-13.02	-9.6355	-16.503	-12.21	-13.344	-10.425	-11.835	-14.806	-6.5847	-15.396	-6.34	-8.2961	-12.061	-11.287	-18.545	-2.274	-12.61	-15.106	-17.451	-9.8455	-11.988	-16.675	-14.581	-10.653	-14.329	-17.1	-8.1797	-10.688	-9.2545	-12.222	-11.522	-13.862	-9.9549
-24.067	-16.668	-21.077	-26.227	-16.85	-24.736	-20.687	-25.917	-26.338	-18.071	-21.923	-23.833	-23.454	-20.578	-25.182	-25.955	-18.061	-20.628	-19.152	-24.408	-25.005	-24.482	-22.023	-20.758	-18.822	-27.773	-25.094	-27.918	-20.639	-25.789	-19.631	-20.054	-17.753	-20.186	-27.154	-19.207	-16.021	-23.96	-16.847	-28.933	-26.318	-24.025	-22.781	-23.594	-18.521	-24.747	-26.58	-22.135	-19.81	-19.484
-8.1053	-9.399	-1.8816	-7.872	-3.2584	-7.227	-6.1483	-7.1541	-10.386	-7.6801	-4.8428	-1.7634	-3.6024	0.32306	-4.2825	-3.0578	-11.353	-8.2154	-5.5711	-2.3125	-1.2019	-9.164	-3.0646	-2.9158	-9.6674	-6.7572	-5.7444	-9.4717	-5.2575	-7.3496	-4.3748	-7.6936	-1.2756	-2.0984	-10.847	-7.9891	-4.8689	-9.975	-12.872	-8.2293	-2.9948	-5.7261	-4.3983	-2.3003	-6.5783	-11.025	-2.8036	-5.8114	-0.14975	-1.07
4.1341	7.4608	3.5128	7.6055	4.3851	2.3949	10.116	-1.6919	5.1523	-0.74793	-1.231	3.371	7.1011	3.5161	2.2892	1.9627	5.7936	1.9584	8.0559	1.3667	11.853	10.117	7.7864	2.9646	2.2386	1.6693	5.0303	10.375	7.6176	0.71732	8.0482	-2.3951	3.2966	4.3245	1.6522	5.7287	0.77114	5.6336	-0.53571	7.3584	3.2055	1.6863	3.3487	5.5912	3.0851	14.301	7.2763	4.7335	8.6473	6.0584
-6.866	-8.1781	-4.635	0.79083	-5.9137	1.2151	-5.709	-3.8804	-3.1452	-9.9453	-8.7458	-2.7262	-0.92555	-9.1417	-3.5813	-4.8537	-0.96287	-3.1279	-6.2293	-7.0072	-0.63008	-12.199	-2.2322	-3.1615	-3.3493	-5.9733	-8.7201	-2.5213	-5.8271	-6.8978	-7.5615	-5.835	-0.63235	-6.4993	-9.983	-9.5108	-4.8779	-6.6165	-6.8004	-4.1948	-5.8543	-11.127	-3.6628	-9.9086	-0.69181	-0.19385	-5.6661	-5.5271	-9.2913	-4.6686
1.4427	-4.0559	2.2695	-2.5257	2.0297	-1.1438	-3.528	3.1968	-2.5816	3.9685	4.1918	3.5556	-7.0301	-1.1828	1.3642	-2.9066	-3.2606	-1.0174	2.3279	-1.1786	1.9886	1.7326	-0.042608	1.0777	2.0653	4.7833	-0.64407	2.5302	2.2281	1.9958	5.8827	5.5785	0.33362	-1.8788	-7.1744	10.88	0.84236	1.8843	-3.6036	1.3052	4.3833	4.0053	-2.3376	5.9032	-4.5138	4.3776	-1.3649	-0.36484	-3.3475	2.7868
-17.054	-17.461	-13.288	-14.384	-6.285	-16.959	-14.303	-16.943	-10.288	-19.511	-9.0234	-10.29	-20.375	-19.74	-15.099	-14.982	-13.75	-17.532	-12.636	-12.851	-11.097	-15.074	-15.065	-14.65	-11.079	-17.331	-9.8493	-11.552	-19.231	-5.4147	-11.122	-13.727	-13.416	-11.414	-18.038	-12.726	-10.779	-8.5182	-12.279	-12.838	-10.165	-13.168	-12.397	-13.07	-12.824	-11.642	-6.8187	-9.9804	-11.791	-16.181
-1.2215	-2.5296	1.3289	-3.787	6.0212	-3.907	1.0705	1.991	0.60864	-1.2874	2.6051	-2.8914	8.1894	6.1566	-4.8754	-4.0216	-1.2126	0.49396	2.2683	0.61456	3.8378	3.5536	-5.5727	2.4275	-6.288	5.6435	2.9325	2.2475	3.725	1.6428	1.2519	-2.7421	5.0038	-3.3402	-2.7072	3.6258	-5.5788	1.5818	1.7624	-0.29785	5.6318	2.4566	1.4076	-6.4015	-6.7664	1.2377	1.9895	-4.1477	-6.8576	0.43999
6.0824	-0.40396	8.1757	-0.13553	2.6886	7.0515	7.4189	-1.2479	12.263	1.6862	-1.0852	-0.59021	8.3315	12.195	10.75	7.9564	13.697	3.7556	7.6089	7.4565	7.1131	7.2652	5.2778	9.7116	5.151	5.0674	3.5277	10.787	7.8709	1.1778	5.288	6.2184	10.212	10.195	6.2578	5.1248	3.3131	-2.8337	5.1346	13.978	7.3906	0.98269	6.3835	5.2921	2.5798	6.3338	5.9555	5.8567	-0.34571	5.0434
-10.513	-11.648	-18.007	-7.913	-6.8775	-20.287	-16.963	-9.2862	-16.864	-8.6055	-11.052	-7.1617	-9.0846	-13.298	-15.277	-9.7372	-12.884	-9.6372	-14.658	-8.9002	-8.2317	-11.847	-13.338	-6.8185	-15.156	-10.114	-14.861	-13.501	-10.996	-9.2991	-6.3167	-6.9293	-10.085	-9.9045	-9.886	-6.5529	-16.764	-10.676	-10.958	-13.179	-11.509	-16.487	-10.875	-12.861	-12.463	-7.1164	-10.26	-10.435	-9.1929	-14.959
8.7348	-1.3274	10.548	0.81765	-0.063371	-2.8439	4.7855	-0.44053	5.5926	2.5527	0.74614	-1.583	-0.14478	-1.1069	2.3022	-5.4671	0.46555	-6.5361	3.2063	3.4463	3.8475	-6.4111	11.904	-7.1329	-1.6808	-0.025519	0.47017	3.2881	-2.0317	2.1797	1.8642	0.16594	5.3686	2.6994	0.82223	4.975	-0.58291	2.9223	-0.43401	1.1933	5.609	3.404	7.2145	-3.8028	0.4911	2.6228	6.9226	6.8564	-0.49998	3.8504
0.093778	-1.2498	7.7982	4.0336	-2.8731	-1.0481	-3.818	1.7143	-2.58	-1.5706	-4.2927	0.61346	-8.111	-4.1415	-4.9033	0.4385	-2.444	0.28633	1.2103	0.16877	-2.791	2.0639	-1.124	0.08295	-4.3449	6.7942	-2.367	-2.8419	-0.23501	0.62182	1.9893	5.3419	2.8338	4.4801	-1.6912	-7.1188	3.0246	8.1949	-4.5983	0.45385	0.67266	-1.2721	-4.0581	-0.41607	-0.92256	-2.1746	-6.7877	1.1864	-3.8708	-2.2991
-1.766	5.373	2.9444	0.1604	-7.0886	-2.5771	-7.724	-5.9535	-1.2879	-2.683	-3.0005	-8.7524	-4.9082	-4.8571	-7.3455	-6.1242	-11.401	-4.6624	-2.4844	-3.8778	-4.1256	-4.6828	-4.1019	-2.278	0.10964	-2.6104	-3.1911	-2.1278	-2.7048	-2.6768	-7.5493	-3.8434	-4.3831	-10.555	-2.1163	-9.8153	-4.7844	-2.4937	-2.8931	-4.1853	-7.5537	0.6758	-5.9014	-1.5521	-5.3548	-5.1408	-5.0009	-6.9558	-2.7905	-7.2716
-0.077269	-5.3629	-0.021405	-0.3671	4.0747	4.8846	-2.9529	3.6728	5.003	3.542	3.599	-4.7988	-0.86098	3.025	-3.3277	6.3749	6.0593	3.1203	4.9089	-3.752	-2.4661	2.5636	0.64659	-2.5883	4.7797	1.3867	-1.9254	4.3643	0.20304	4.2167	1.9313	2.6021	3.1433	5.5602	-1.654	5.7865	0.33053	10.877	3.8711	2.6806	0.33813	5.8707	5.771	2.6212	2.1497	-1.5626	-4.0404	0.80071	1.6614	0.0041237
13.238	6.4198	10.235	2.0792	3.5294	5.707	7.3561	6.4226	6.0345	7.3935	3.4413	5.9773	14.265	6.4982	10.992	11.429	11.579	7.4287	4.4994	13.116	4.5344	8.1168	6.7374	8.0957	11.4	4.4552	8.8893	11.131	8.3262	7.9733	10.634	7.0698	8.7493	6.1093	14.312	5.136	10.664	13.01	7.8217	11.905	10.881	11.44	9.7093	7.9686	4.4228	11.455	7.6579	17.324	9.7428	9.0912
2.8506	-0.89335	-3.9966	5.7991	-3.4408	-3.8538	4.9363	3.0046	-2.5871	-1.751	-0.80053	4.4759	3.2111	2.0272	2.4318	-4.299	0.11389	1.3026	3.4062	-1.615	-1.772	8.388	0.22309	-1.5791	0.97871	1.5039	1.856	-2.7528	-2.196	1.5235	5.836	-0.42607	3.7103	5.144	-2.0708	6.7779	3.2124	4.4119	3.5897	0.47716	-0.86174	-1.773	2.3447	1.7534	1.7005	1.0252	-0.86313	2.199	0.92057	0.41685
-22.902	-25.259	-20.255	-24.381	-23.638	-24.651	-21.438	-29.972	-21.295	-24.337	-15.711	-21.066	-19.688	-12.116	-23.39	-32.376	-23.991	-24.188	-26.091	-23.852	-16.806	-22.455	-17.808	-24.452	-27.783	-24.013	-22.672	-22.516	-28.001	-18.056	-21.798	-19.734	-30.217	-21.048	-27.98	-23.351	-21.862	-23.744	-21.616	-26.328	-21.876	-24.854	-22.255	-27.812	-20.647	-23.408	-13.268	-17.135	-21.459	-19.317
-13.91	-18.797	-13.791	-19.052	-9.5434	-15.299	-15.862	-18.946	-14.817	-9.3188	-13.51	-6.3662	-11.528	-12.915	-16.194	-22.646	-9.5804	-11.592	-14.864	-10.916	-16.133	-14.941	-19.512	-15.536	-11.975	-11.994	-12.682	-12.321	-14.673	-19.897	-15.703	-12.307	-18.867	-17.605	-14.137	-18.86	-9.5303	-9.5709	-17.027	-8.8045	-14.221	-17.661	-19.983	-10.259	-9.7217	-9.0749	-9.8937	-18.397	-9.8362	-11.343
-3.0732	-6.637	1.9023	-1.4364	-0.80835	-6.5456	-1.0107	3.1958	-1.9995	3.0111	-5.1568	-3.778	1.4346	-2.5743	-5.4736	6.9896	-5.7848	4.036	0.16188	-4.4275	-8.0369	-3.2514	-3.3643	7.5984	-4.4905	0.66822	-1.484	-1.0707	0.01918	6.2107	-2.1962	3.6514	-3.7888	-1.1232	4.6093	-0.18098	1.213	-4.9405	-1.0378	-10.03	-2.0625	-0.20794	-5.324	-3.6711	-0.34331	6.7934	-5.2644	5.2135	-2.8675	-2.4814
-6.9006	-4.2358	-7.9934	-7.1899	-3.6312	-1.7844	1.1266	-8.1557	-5.6261	-5.6173	-2.72	-5.0311	-6.6118	-4.3516	-8.7662	-5.5935	0.71323	-2.2865	-7.9568	0.31816	-8.3949	-5.4865	-12.338	-10.178	-9.937	-7.4288	-1.8125	-5.9578	-6.9004	-7.6799	1.8496	-6.4002	-3.0154	-5.7472	-10.309	-5.2182	-10.782	-8.7693	-8.0274	-4.0446	1.8161	-4.7605	-0.86989	-3.0537	-10.974	-1.4956	-10.363	-6.9917	-5.1228	-8.1511
-14.637	-8.3065	-1.0979	-7.6325	-5.5147	-13.055	-8.9659	-7.0432	-8.2504	-6.0658	-7.9097	-11.359	-11.374	-13.829	-8.2342	-9.6385	-10.607	-5.354	-8.5989	-10.159	-3.5564	-9.3429	-10.62	-7.6606	-11.934	-6.7869	-2.8496	-9.5908	-3.9125	-8.2252	-8.581	-10.803	-3.3305	-15.406	-9.9133	-10.551	-15.547	1.0811	-13.275	0.85145	-9.8625	-6.334	-13.794	-12.359	-4.9079	-4.9274	-11.362	-4.4946	-5.1333	-10.133
-9.6099	-4.6767	-6.7134	-8.3233	-6.8389	-0.70037	-10.814	-9.9753	-15.07	-11.256	-5.4706	-12.991	-6.3563	-8.8267	-10.282	-5.5116	-8.2728	-8.9167	-8.6223	-6.7672	-5.3243	-6.7285	-13.99	-10.544	-9.5723	-9.7203	-13.369	-8.5566	-9.6856	-8.1845	2.6992	-10.61	-9.9428	-7.0296	-11.401	-8.1188	-8.4202	-8.746	-12.348	-13.278	-6.2731	-11.018	-10.263	-17.825	-8.9687	-3.5597	-12.651	-12.534	-12.496	-3.4333
-10.42	-7.0224	-13.429	-9.1074	-11.294	-6.4653	-11.09	-10.361	-6.8702	-7.8542	-9.9042	-11.466	-14.087	-7.5062	-9.9903	-7.9529	-13.517	-8.5575	-15.086	-14.383	-12.332	-10.386	-21.383	-13.473	-10.183	-16.115	-10.092	-14.951	-16.831	-9.7034	-13.888	-11.764	-7.4702	-6.2857	-14.17	-8.6819	-10.66	-19.991	-7.1724	-13.898	-16.554	-14.672	-10.46	-14.25	-5.2979	-17.576	-12.032	-19.607	-11.807	-8.9554
-11.086	-5.1851	-6.4017	-6.1131	-2.1977	-1.8478	0.040388	-2.1863	-2.787	-5.0311	-1.167	-6.9107	4.2383	-7.8241	-11.341	-7.7921	-8.9145	-5.5426	-3.8288	-6.1096	-15.222	-2.2577	-2.1002	1.5609	-4.3327	-5.896	-3.452	-3.6231	-2.1928	-1.4754	4.1723	-5.9131	-8.1522	-10.897	-6.3824	-8.6637	-3.9898	-0.6343	-0.32494	-10.905	-10.653	-6.0171	1.4266	-2.9531	-4.5584	-5.0983	-7.186	-7.1759	0.031175	1.0417
-8.3721	3.5433	2.0775	-2.394	-10.038	1.5763	1.1272	1.7441	-2.7083	-3.7478	-0.29345	2.9867	-3.1285	-3.323	-0.31563	-2.1675	-5.5179	1.9569	-1.7931	-3.1733	-5.2526	2.0719	-1.3741	-7.5071	-3.407	-6.4481	-1.3745	0.46976	-1.9833	-1.9602	3.148	4.7847	1.3705	-1.5755	2.725	-11.512	-0.79633	-8.3629	-3.8874	-5.9812	-4.0496	-0.17919	-3.875	-1.862	1.1197	3.2955	1.3732	-6.648	-3.885	-2.7697
-0.50739	-13.702	-9.8436	-10.515	-14.274	-12.979	-11.707	-12.065	-13.626	-12.184	-7.6649	-13.064	-16.948	-13.319	-5.2564	-7.5259	-9.9919	-6.5654	-12.2	-12.182	-14.71	-16.946	-12.938	-4.3621	-9.7777	-9.0719	-18.782	-8.3523	-17.902	-11.594	-13.161	-12.146	-13.41	-15.319	-9.2558	-7.9144	-11.283	-12.972	-13.92	-13.516	-8.7704	-12.608	-13.326	-6.9335	-6.7543	-14.061	-9.3694	-11.178	-6.8599	-9.1541
0.23745	-0.31574	-5.0109	-2.0202	0.83629	-0.3879	-2.1895	-5.3775	-6.5728	-6.5838	-1.2725	-4.6635	4.453	-1.3347	2.2717	-0.36758	-1.8399	2.7505	0.24968	-5.3081	-3.155	-5.0229	-0.097239	-1.7644	-4.3605	-1.453	-2.2299	-3.6025	-3.3523	-3.8412	-3.5449	0.4101	4.2281	4.7273	-1.8489	5.1024	-5.853	-4.0147	-6.3865	-0.80127	-1.8982	-5.902	-2.3658	-1.843	-6.0741	0.88481	0.11997	-7.6424	-3.0866	-2.3936
-11.227	-10.444	-11.085	-9.1248	-1.2952	-10.715	-11.677	-11.002	-12.399	-5.0325	-15.458	-21.088	-9.0084	-11.364	-9.6463	-10.006	-10.207	-5.2194	-8.3719	-5.21	-14.1	-12.113	-4.8356	-7.8419	-6.3223	-5.2176	-13.425	-11.637	-15.573	-16.454	-10.603	-15.78	-8.0788	-9.0084	-12.174	-15.083	-12.752	-6.086	-10.536	-3.8399	-7.3642	-12.584	-12.711	-15.173	-10.48	-10.253	-9.1007	-9.7151	-13.193	-13.821
0.92351	-1.1952	8.3933	0.22178	7.1248	1.7352	1.723	5.2623	-4.904	-8.7456	-2.2053	-3.2057	-0.30015	2.5104	8.4091	4.9355	0.92626	5.3826	-1.481	-1.4421	8.0893	3.1902	5.0494	2.5129	-3.2591	3.962	-5.3119	5.9092	-0.15056	-0.68961	4.1449	-8.2772	1.1332	3.3448	4.6415	0.78463	-2.3267	-1.4431	-0.89555	3.7023	1.1118	9.3527	8.9303	5.7021	1.7631	1.2671	2.9266	5.899	2.9113	0.39426
-1.7097	-3.4898	-1.9225	5.4868	-0.58406	1.3748	0.0063978	-5.8107	3.55	2.829	1.1054	-0.44877	-2.8827	-3.909	0.2862	-1.0292	-0.358	3.6494	1.0736	3.5211	-1.4571	4.6064	-0.65679	2.3618	0.64582	0.80956	6.5889	3.4776	5.1547	-4.8115	-4.0689	-4.7824	-1.4551	-0.31469	6.1471	0.28809	-3.1398	5.3805	4.1887	0.73287	2.7172	2.8709	0.54912	2.8793	0.045028	-2.5675	-3.4141	4.4396	-1.9049	-0.90675
-0.22778	-3.0752	4.6139	-1.4433	-3.5372	-2.1633	1.9575	-6.0554	-1.6606	0.2865	0.43922	2.1757	-4.9589	0.81425	-4.5485	-1.9441	0.51469	-3.929	0.81699	-0.041433	-1.8449	7.5956	-1.7405	-4.601	-0.80287	4.6709	-1.9832	-4.178	-8.7365	-1.4163	-3.9588	-2.2419	3.8484	-3.3583	-4.2843	-7.1805	-0.71335	-5.9145	-9.2843	-2.1564	-4.4705	-4.9694	-4.9198	0.59505	1.8783	-1.2372	-2.1987	0.29871	-0.78345	3.3886
1.7903	7.0598	11.268	11.697	1.4664	2.4941	8.8191	5.6199	1.9256	5.2708	0.1144	-0.82009	6.0578	6.2575	4.5856	4.0556	3.6416	3.4138	5.3188	1.9554	2.4178	-0.35279	3.469	2.8526	2.4223	1.4502	6.4774	0.29203	6.4003	3.0364	3.8557	-0.54816	5.8087	4.2801	0.4787	3.9756	6.3706	2.0448	3.2307	5.5193	5.5882	4.9632	2.326	2.1013	6.3032	3.4418	6.7926	2.7135	1.8801	4.398
-11.67	-2.1625	3.6843	0.049417	-6.5606	-0.54526	1.4105	-7.9896	-2.4635	5.2178	-3.062	-0.87442	-0.82442	-2.2341	-0.99232	1.2775	-5.1145	-7.0413	0.16974	-0.14659	0.70309	3.3955	-5.7821	-7.1008	-4.3583	-3.2243	3.2347	-3.6513	-4.4435	0.24216	-2.6602	-2.5792	-2.645	-2.8768	-0.78654	-2.6435	3.5096	-4.5267	0.99326	4.6902	2.6295	1.5074	-1.3029	-4.5621	-2.2571	0.16801	4.6	-0.54259	-5.4575	-1.9215
-4.5099	3.7389	-7.561	1.4862	0.45728	-6.1437	-2.9908	-8.3173	0.19186	-6.703	-3.632	-3.0422	-4.807	-1.3542	-5.6074	-6.2094	-9.5955	-4.2713	-4.608	0.86713	-7.0595	-2.3248	-3.4291	-7.9666	-1.8842	-2.0127	-0.15543	-3.4808	-1.7944	-3.7205	-1.5332	-6.4182	-7.2225	-4.2521	-5.0307	-6.7853	-1.0967	-2.6228	-5.731	1.9166	-8.3608	-9.5018	-7.4333	-6.8043	-3.677	-5.9002	-2.0361	3.0107	-0.44148	-2.2647
1.17	-5.6017	-5.5876	-6.1519	-6.7623	-7.0668	-5.7618	-9.9857	-5.9842	-1.3351	-7.6028	1.001	0.9675	-11.283	0.86137	-7.6793	-1.4297	-0.33319	-7.5997	-5.3642	2.1192	-6.9855	-4.2839	-4.7348	-4.5991	-1.2764	-1.6035	-7.2591	-5.9017	-1.4606	0.74051	-6.8002	-3.8568	1.7934	-1.4057	-6.0604	-3.7384	-10.761	-3.6392	-2.9219	-4.8749	0.027932	-1.0858	-1.8178	1.1305	-7.4152	-4.1545	-4.5424	2.6224	-3.0972
8.0305	8.2359	5.8332	4.6131	9.9195	10.463	5.4944	8.8263	5.4824	10.132	6.1272	9.603	6.6118	8.7888	6.1969	4.9046	1.8919	-1.1574	1.903	7.3962	11.504	6.8721	1.6504	5.9724	7.535	3.1181	7.5951	5.6486	8.9269	7.1417	6.2082	3.8835	5.1027	7.2244	-1.502	4.0439	8.1794	7.109	1.9063	6.4366	3.1072	8.2607	0.41453	15.1	4.9075	6.5964	5.5012	3.9464	6.4492	3.9884
-2.1361	-1.4255	2.1056	-7.1297	-10.241	-5.385	-5.5388	-7.1573	-2.7989	-0.11359	-2.6301	3.9522	-2.0283	-9.6146	-6.8573	-5.1911	-3.7669	-6.8015	-3.0101	-2.9052	-2.202	-8.2687	1.5202	-3.4473	-5.1088	-1.983	-0.31536	-4.8045	-0.94438	-2.5815	-4.1769	-3.207	4.7401	-7.0836	-2.5604	-3.2494	3.7892	-2.3117	-1.4629	-7.9929	-3.4162	-0.46384	2.4372	-3.1691	-1.5808	1.279	-1.4758	-7.7299	1.4295	-7.6305
-1.5283	5.0166	7.7883	0.68025	6.169	4.7397	2.0942	2.0367	1.723	6.5855	-0.4417	0.5028	3.0848	-2.3677	-3.3188	2.6351	6.471	7.271	-3.9727	-1.844	5.091	4.0841	-3.5294	4.0684	1.9952	-1.3278	6.5333	2.3319	8.2609	10.979	6.6014	8.7395	0.74002	5.0618	-2.3765	3.5778	1.7001	1.0195	-2.7451	1.9705	2.3565	5.5669	0.55579	-1.4077	2.0627	0.057658	1.9699	1.4035	4.0295	0.43701
1.3501	-4.5443	-0.63536	-0.0097713	-7.7574	-2.1823	-5.0543	2.0701	3.6377	7.1238	0.37822	-2.6339	2.0711	4.4262	2.2427	4.739	2.714	-2.2162	-1.1471	-4.1464	0.76138	-0.44231	-2.9799	1.3835	-4.6693	3.2234	0.50412	0.20444	-6.5431	0.2037	-3.2506	-7.5198	5.2611	3.6294	-1.4983	-2.4718	-8.1223	-2.6411	-3.172	-5.4642	-7.226	-0.62304	0.80782	-4.3521	-0.34523	2.1956	-5.9142	-2.0889	-2.5505	-2.2574
-12.216	-5.5669	-14.763	-14.797	-16.02	-19.173	-20.411	-13.692	-17.721	-5.6263	-11.482	-10.746	-14.864	-11.448	-15.85	-6.7114	-9.1798	-13.492	-11.822	-12.229	-13.293	-17.185	-13.547	-12.765	-13.602	-15.667	-13.528	-15.154	-14.512	-12.686	-13.725	-20.925	-14.614	-9.5338	-18.706	-15.535	-11.194	-8.2907	-18.003	-13.064	-12.088	-17.074	-17.273	-10.785	-4.695	-8.4581	-10.947	-6.9144	-10.986	-13.415
-10.837	-13.93	-8.3307	-7.382	-8.5617	-15.091	-16.421	-8.7527	-7.7497	-5.896	-12.003	-7.4956	-9.8474	-12.278	-12.522	-9.3421	-7.0521	-6.907	-8.0976	-7.1169	-6.5677	-10.698	-7.7127	-6.1204	-10.437	-10.834	1.5266	-12.569	-5.1757	-16.539	-10.399	-7.817	-13.801	-8.322	-10.38	-12.419	-13.051	-10.542	-14.234	-11.449	-14.175	-16.247	-16.553	-4.8664	-13.884	-11.188	-6.1273	-6.043	-8.8238	-7.6488
-9.3801	-14.978	-13.735	-9.7005	-11.618	-10.526	-7.0598	-11.524	-15.84	-14.075	-14.985	-9.8004	-9.1371	-12.21	-9.8609	-16.384	-16.349	-7.9169	-10.615	-14.489	-16.672	-13.642	-9.5655	-7.1138	-21.135	-2.682	-11.922	-14.038	-9.5183	-15.873	-12.645	-11.565	-16.427	-13.079	-8.879	-17.268	-14.313	-12.745	-11.146	-7.062	-5.7015	-8.9143	-14.443	-16.082	-8.8573	-5.041	-14.919	-8.5627	-9.9435	-15.079
0.95689	-3.0093	-2.5676	-1.2389	-0.2212	0.66504	-0.1841	2.7033	3.1297	2.8018	-0.84208	2.389	9.0099	-0.80478	0.6997	6.7068	6.6715	3.4102	-1.9216	-5.8211	2.7988	-0.38469	0.7402	-1.2507	-1.0588	-0.27759	-1.9733	4.2742	-0.98071	-1.244	0.38712	-7.592	-4.1386	1.0267	1.6167	7.9964	1.8687	3.0645	1.3723	-0.56762	2.1885	4.363	3.6751	0.55144	-0.25323	-2.0075	0.84035	0.54855	2.3436	-2.0169
-2.4418	-9.0909	-7.0849	-0.97284	-4.4333	-5.5943	-8.9845	-4.2079	-7.197	-3.7219	-10.951	-3.6035	-10.576	-9.1769	-4.8577	-2.2683	-6.8921	-11.672	-3.8395	-6.8298	-0.88637	-2.7537	-6.6794	-7.0127	-9.4121	-4.0417	-7.0572	-5.8587	-6.8451	-1.3859	-2.9569	0.30123	-7.9279	-2.2588	-11.865	-6.0399	-4.8436	-8.4833	-4.4155	-1.854	-4.8007	-2.7022	-9.7061	-6.0861	-1.9917	-2.1183	-8.5141	-11.34	-5.83	-1.7993
-16.373	-13.904	-11.892	-9.0029	-14.907	-16.63	-13.779	-18.222	-16.185	-11.7	-17.754	-11.3	-16.15	-13.07	-18.832	-15.574	-17.968	-13.587	-13.619	-17.483	-12.204	-17.38	-13.403	-11.746	-15.895	-13.896	-12.07	-13.685	-20.772	-6.7175	-15.922	-9.8236	-11.751	-8.3693	-12.59	-11.694	-13.543	-15.628	-12.13	-18.349	-23.16	-14.979	-7.303	-14.586	-9.2181	-12.497	-11.985	-10.055	-11.22	-5.6162
-9.2218	-9.081	-8.3046	-15.149	-11.411	-12.18	-13.674	-12.217	-8.6225	-12.911	-4.1823	-7.9682	-15.752	-8.7377	-17.195	-11.89	-10.91	-15.764	-11.069	-7.9007	-5.6001	-12.133	-12.051	-13.448	-6.4209	-7.9708	-15.732	-10.789	-13.341	-6.7785	-9.2	-11.758	-14.327	-14.823	-10.567	-13.046	-17.317	-7.4212	-15.601	-10.767	-12.717	-8.6703	-4.8907	-7.4167	-11.247	-14.216	-13.302	-11.594	-11.674	-7.6109
4.3471	3.7967	1.9547	4.105	2.4952	-1.0294	-1.7717	-3.1459	-3.8245	1.7092	4.1055	1.0635	-2.686	2.8716	2.2729	1.5629	-3.4357	3.5428	-7.1624	2.1763	-2.7759	1.191	2.2609	5.8408	5.9149	-0.46899	-3.7805	2.1798	-3.2356	-0.22833	-0.85317	-2.7667	-1.5207	-1.0808	-1.3279	1.3086	3.9375	-1.1829	3.4977	-6.6726	-3.4446	4.0426	0.022561	-2.5384	0.27817	-0.11862	2.2073	2.037	1.3945	-4.2924
-26.674	-23.354	-21.752	-16.856	-17.908	-22.94	-17.38	-20.554	-18.766	-20.134	-27.361	-16.053	-19.364	-20.169	-22.618	-20.781	-19.675	-19.824	-27.828	-18.813	-19.008	-22.647	-15.649	-21.748	-16.528	-21.65	-23.586	-20.533	-20.254	-24.664	-20.629	-21.11	-22.95	-22.597	-18.123	-22.182	-19.707	-25.841	-19.076	-18.918	-20.534	-18.3	-18.607	-23.699	-17.423	-19.046	-14.198	-25.945	-21.131	-16.11
-9.1278	-5.0672	-12.272	-10.222	-12.675	-6.0008	-11.854	-7.1065	-12.711	-12.921	-9.6497	-8.3337	-7.9666	-15.647	-5.234	-17.22	-12.204	-10.026	-9.1623	-11.779	-9.9136	-6.6429	-8.1265	-13.343	-10.7	-14.029	-6.8992	-6.7176	-6.569	-7.7457	-9.5411	-8.7843	-8.6233	-9.6341	-9.0886	-9.9624	-6.0134	-9.7497	-5.1645	-5.1186	-6.6481	-15.934	-13.58	-8.647	-3.1549	-11.965	-9.473	-7.3762	-3.1606	-14.775
-4.8805	-8.8667	-9.8056	-4.8389	-0.52372	-5.5159	-6.9357	-4.4517	-10.961	-9.1052	-12.003	-13.162	-8.5778	-4.4278	-8.6858	-6.0114	-10.685	-9.6426	-14.536	-7.9723	-12.73	-7.2519	-15.133	-6.6885	-8.2512	-10.783	-9.4683	-9.0855	-15.433	-7.0744	-7.1703	-12.352	-5.7322	-10.304	-10.975	-13.194	-10.169	-13.155	-9.6105	-11.234	-9.0713	-16.398	-2.9005	-15.632	-12.249	-6.66	-9.4058	-8.9454	-8.61	-10.453
-2.9209	-6.021	-3.333	1.882	-2.4562	-7.7406	-1.7878	-3.1431	-1.1601	1.0396	-10.826	-3.6225	-1.0905	2.809	-6.1073	-0.60693	0.51409	-2.7923	1.1752	1.6759	-6.4533	-4.0227	-9.9968	-3.2128	-1.6689	-7.1073	-2.7887	-4.1076	-5.7473	-2.1916	2.3494	1.6267	-0.74404	1.4264	-3.451	-6.4947	-3.6086	-0.77394	6.8037	-4.3096	-3.1075	4.5006	-4.7567	-8.0858	-7.4984	-8.2369	1.6649	-0.71086	0.93155	3.6937
11.793	4.9216	4.3114	6.4845	0.36779	5.2901	6.864	7.4828	-0.032255	3.5811	7.9256	9.9789	2.4783	4.8889	-1.57	1.9733	2.7213	4.3697	6.309	14.559	6.5406	14.032	7.3569	0.54126	0.63849	5.0844	5.7451	3.1994	3.3269	4.5248	12.646	2.3784	0.24526	9.0775	7.9747	6.4986	4.7665	11.585	10.613	-1.7665	8.0929	1.8268	12.033	3.4283	0.66292	9.3919	4.4738	3.8637	0.14407	2.833
-10.738	-13.069	-15.3	-12.837	-3.685	-11.582	-10.389	-12.186	-13.624	-13.452	-12.102	-6.5588	-17.844	-12.545	-7.8984	-12.444	-12.05	-10.443	-5.9335	-16.313	-13.281	-9.3339	-6.4907	-17.749	-8.4474	-13.852	-7.8811	-17.202	-14.007	-10.874	-7.9424	-13.523	-15.05	-10.397	-15.552	-12.146	-8.636	-10.985	-13.542	-13.326	-19.385	-15.863	-9.8589	-19.275	-11.323	-7.0562	-19.414	-11.27	-17.264	-14.833
-8.8268	-9.9614	-12.694	-8.6759	-12.268	-10.783	-10.216	-13.871	-9.3786	-9.5486	-14.664	-13.24	-6.0537	-19.31	-3.4113	-7.6659	-10.62	-7.2264	-10.408	-14.284	-12.18	-6.1638	-13.108	-11.243	-10.572	-2.4444	-12.892	-14.093	-9.1904	-10.697	-10.438	-10.074	-13.821	-12.839	-4.732	-7.5678	-1.6649	-11.393	-7.6446	-9.2417	-14.393	-9.2602	-15.409	-9.1016	-7.365	-9.9787	-7.2013	-11.808	-10.441	-6.81
2.3909	10.535	11.05	4.6992	4.351	9.5197	10.375	11.991	15.035	9.5321	10.502	7.5699	15.096	17.562	13.202	5.5982	9.9829	7.144	6.9578	0.92891	7.659	7.7558	13.712	9.3042	12.964	7.2419	1.5104	13.674	8.0693	11.704	15.875	10.757	10.152	6.89	4.983	11.594	12.428	11.638	12.666	8.0865	10.428	13.323	10.699	13.436	8.4179	0.81809	14.324	4.5152	11.456	9.7142
-29.326	-30.429	-19.28	-30.587	-22.404	-18.005	-21.182	-24.516	-23.814	-25.869	-20.927	-26.678	-22.828	-23.146	-20.61	-28.291	-23.955	-23.838	-23.242	-20.753	-17.735	-18.181	-19.992	-16.866	-18.495	-27.952	-17.086	-27.547	-23.916	-26.725	-21.968	-30.74	-21.991	-21.104	-21.556	-20.331	-25.319	-21.314	-21.552	-22.135	-19.659	-24.687	-17.202	-19.6	-26.228	-20.154	-21.589	-19.205	-23.764	-17.11
-7.373	-12.676	-4.1138	-13.812	-3.2931	-7.9363	-10.287	-12.543	-9.8855	-12.034	-15.301	-8.5805	-10.268	-8.5681	-11.073	-10.715	-12.875	-13.574	-6.7066	-13.968	-15.031	-9.392	-6.9548	-16.386	-15.29	-12.029	-8.1102	-11.611	-4.4838	-12.869	-5.0733	-15.113	-11.3	-10.742	-13.618	-17.075	-11.589	-7.6733	-4.9314	-12.663	-13.916	-11.314	-15.382	-9.384	-8.0243	-15.011	-8.8464	-7.0576	-7.1944	-10.243
-0.17832	-4.1558	-2.2415	-0.01737	6.4369	2.2561	3.3028	4.2536	2.369	6.9366	3.9134	-1.4176	1.1149	2.1169	5.6308	-2.2154	3.0988	2.5168	-6.2881	4.0577	0.11214	-4.636	5.3162	0.91876	6.3972	-2.0485	5.2115	0.60442	5.0267	2.2798	4.9743	7.9569	1.7577	-1.3614	4.5808	1.6357	1.5847	2.7341	1.1298	-0.40473	5.2065	9.3525	2.3597	-0.22241	3.3492	-0.71335	0.54098	5.0671	-0.0036584	3.3349
-6.7704	3.3198	-5.4626	-5.2598	-1.6884	-8.9021	-2.6005	-3.7546	-8.7163	-0.81909	-6.9519	-11.576	-5.0396	-5.9164	0.030135	-12.047	-9.2137	-2.5168	-2.7312	-0.19341	-0.53431	-1.5837	-13.398	-4.6809	-8.8777	-9.8415	-3.2149	-8.7991	-3.8464	-8.7967	-4.2674	-3.4022	-8.2887	-2.989	0.012915	-9.3803	-1.285	2.059	-1.9131	-5.7383	-5.3108	-8.283	-1.6649	0.069528	-3.2633	-7.2841	-2.8404	-2.7504	-4.7354	-8.2454
-14.365	-12.427	-14.141	-12.091	-7.9809	-17.877	-14.291	-16.316	-19.497	-13.188	-18.136	-17.006	-14.321	-12.365	-12.404	-15.969	-11.582	-16.384	-13.428	-10.311	-14.278	-15.942	-15.696	-16.695	-17.05	-13.29	-15.765	-19.643	-12.566	-15.959	-11.153	-15.852	-16.031	-17.869	-13.591	-15.779	-11.542	-14.814	-18.739	-12.206	-12.332	-11.972	-16.178	-12.696	-14.32	-14.328	-10.607	-17.713	-13.148	-12.365
-0.96867	2.1535	-8.6437	-4.3676	-3.6134	0.91528	-0.23489	-0.30271	-5.3632	0.70056	-5.5719	-8.2172	-5.3848	-6.7085	-4.4228	-2.9109	-0.31096	-4.7561	-6.0141	-6.0464	-2.5321	-10.427	-1.0673	-5.5108	4.3222	-9.1428	-11.257	0.091526	-7.4698	0.81229	-3.168	-2.3057	0.20593	-3.4199	-4.9589	-0.3808	-5.246	-4.1244	-3.6986	-1.1923	-7.1782	-1.1187	-11.421	3.4317	-3.0913	6.8333	-0.81246	-2.7627	-2.5576	-2.2099
4.9694	9.0087	5.6489	0.71785	9.2675	1.8163	0.99365	7.4619	4.1253	-0.031558	5.8384	0.89568	4.7063	7.2538	5.4399	2.8064	-1.8793	2.5472	2.1282	10.197	8.8901	12.412	2.6663	5.6956	9.4394	-3.9424	7.0329	4.8774	5.1764	4.1224	-0.77711	-2.5115	3.3665	3.637	11.949	1.7951	2.4156	7.6505	1.9649	7.6146	11.498	9.7959	4.8043	4.2019	8.009	5.2662	2.1357	1.8046	10.107	2.1683
-9.9791	-11.705	-12.36	-8.8817	-9.9689	-9.1221	-13.374	-15.192	-11.433	-14.315	-13.285	-19.305	-15.93	-18.161	-10.365	-12.729	-15.019	-14.861	-11.419	-17.667	-12.538	-20.382	-17.677	-14.511	-15.437	-16.387	-16.571	-16.012	-15.485	-9.9234	-13.78	-14.235	-12.75	-16.385	-19.302	-13.584	-12.14	-7.3564	-12.691	-13.116	-15.834	-7.8924	-14.176	-9.66	-16.887	-12.156	-13.515	-16.706	-13.171	-9.2184
-1.2017	-4.212	-1.7273	1.591	-1.676	-2.1242	-5.4421	0.31214	-4.3298	-0.32626	-1.4816	-4.3152	-1.109	-1.7658	-0.88698	-2.1115	0.54371	-2.0206	0.40641	-7.9148	-1.4763	-0.99398	-1.492	-0.44489	1.2537	-3.2104	-5.3192	-0.22489	-4.7689	-3.0941	2.7792	-4.5902	-5.4553	2.8428	-0.93607	-4.5949	1.8613	-7.6626	-2.6027	-3.2332	3.9083	-4.3716	-5.0868	-1.9231	-0.25407	-7.5745	-2.1463	-1.6781	-0.43559	-0.73648
-8.156	-10.168	-6.4121	-6.2975	-10.425	-12.555	-8.6272	-4.6515	-9.4823	-7.7524	-7.6897	-15.935	-12.595	-15.818	-4.7423	-9.129	-11.408	-10.605	-9.5778	-7.6709	-5.5527	-13.678	-12.211	-8.2595	-12.972	-3.1121	-6.2328	-6.7744	-5.6906	-16.054	-5.1398	-8.6745	-11.526	-10.115	-5.2597	-3.8333	-15.373	-6.0984	-8.9247	-11.512	-8.7806	-5.3196	-10.272	-11.715	-7.8775	-5.3427	-11.317	-8.2352	-7.8046	-1.9644
-2.099	-8.0581	-1.896	-2.5157	1.0797	-2.7184	-3.4176	-3.0316	-2.3608	-5.1945	-6.8006	1.3029	3.1348	-2.4232	-5.0865	-4.3036	1.8198	0.69841	-0.9128	1.1339	0.52218	-7.1062	-0.98476	-5.3807	-0.75985	-5.6716	-9.1164	0.46855	-2.0895	-4.9299	-3.7674	2.2632	1.8682	-2.9811	-0.87712	-7.0662	2.2341	1.0334	-1.7378	-3.1166	1.6982	-0.72609	1.2678	5.4353	3.1451	-3.7496	-2.3801	-5.1512	-0.47389	0.65414
-1.3372	1.102	4.6684	8.355	2.4131	7.7932	3.1354	4.1965	11.222	-4.3306	12.143	1.9756	-2.3815	8.2645	0.27006	7.5723	10.667	-0.2466	5.8517	4.5135	5.548	3.0983	7.1665	10.115	6.4029	6.0521	10.866	5.1813	4.9865	6.0545	3.4189	11.012	12.193	-4.3831	12.184	6.4556	3.6743	-1.8734	12.121	8.175	-4.9248	3.651	1.4533	-1.1624	2.9354	8.1103	8.8906	6.7734	1.3518	3.4176
-9.9396	-6.8659	-0.3774	-3.3479	-3.3033	-6.2005	-1.8396	-4.1035	-4.1137	-0.52504	-5.5108	-2.3803	-4.6956	-3.7898	-7.9538	-1.6602	-7.1081	-2.5598	-1.0642	-8.8604	-4.8822	-4.8127	-7.4265	-1.2936	-6.2546	-4.2766	-3.508	-6.3605	-8.4223	-3.2692	-3.6261	-6.5697	-4.3113	-5.8882	-4.3331	-6.6421	-7.405	-11.935	-9.1688	-5.5349	0.64443	-5.1905	-10.174	-5.2391	-2.3878	-3.8518	-4.8513	-4.1825	-5.5335	-2.6328
1.3456	-2.277	-4.7072	-1.8989	-0.49053	0.99104	-5.1338	-4.5395	4.3065	-5.4517	-0.30956	-1.5284	2.6528	-0.84605	-5.1792	-0.98685	-5.9863	-2.5555	-1.2164	0.85186	-2.8103	-4.8016	-5.779	-6.476	2.2758	-1.5608	-3.6177	-0.16611	-4.1105	-3.5067	-1.6764	-0.73561	-4.7341	-6.1693	-3.5209	-2.8497	-0.43228	-2.1328	-7.4027	-2.6765	-7.0281	0.19709	3.2016	-0.94819	-1.9749	-12.21	-3.341	0.30645	-7.2409	-1.3239
-1.6292	-1.1617	-0.44247	-4.3946	1.1086	-5.7062	-0.16943	-4.043	-1.7555	-5.651	1.0408	-5.055	-1.7881	0.2005	-1.1916	-0.068407	-2.8731	-4.9015	-4.7032	-2.8128	1.1092	-6.3581	-0.21185	-4.9032	-7.7871	0.92209	1.1353	2.5794	-9.6228	-6.0417	-8.4211	-5.9331	6.7534	-0.12214	-6.1695	-3.6068	-0.59865	-3.0287	-4.075	-0.16513	2.9797	0.14936	1.2982	-8.1276	-3.3829	-3.398	-6.8852	-2.8703	-5.6345	-3.8629
-6.6237	-9.2567	-7.8821	-7.0289	-10.995	-8.8803	-10.304	-11.366	-8.142	-10.027	-10.754	-10.795	-11.737	-11.679	-11.089	-11.984	-7.5606	-6.5869	-9.5454	-10.051	-12.728	-10.369	-17.072	-7.5207	-8.6416	-7.212	-7.2686	-6.6171	-8.5292	-9.7172	-10.596	-12.74	-7.0741	-8.0748	-17.749	-7.5572	-13.216	-8.9428	-10.237	-11.161	-7.7187	-2.3282	-11.459	-9.2186	-20.033	-10.554	-13.265	-10.922	-13.416	-5.0496
4.5992	-7.0475	-6.912	-4.0343	-7.9375	-1.2109	-3.5629	-1.9124	-9.0669	-1.5265	-4.7127	-4.6654	-3.383	-6.5589	-0.76922	-7.6926	-6.9348	-7.6492	-5.4803	-4.966	-6.1906	-0.8276	-8.2004	-1.4955	-7.6049	-7.7042	-4.8434	-1.7848	-9.4276	-7.9459	2.9244	-1.7795	1.0437	4.2007	-5.3098	4.0778	-2.4358	-0.0025558	-1.5803	-9.4796	-2.129	-2.8805	1.1305	-2.0004	-6.6485	-9.7321	-7.1745	-4.8652	-10.559	-2.3019
-3.0402	-0.56467	-4.5398	-1.8463	-4.641	-7.0659	4.3347	-8.5864	-6.1039	-0.24845	-0.96525	-8.3586	-1.309	-4.0183	-6.6705	0.63981	-9.005	-2.213	-0.95874	-8.5413	-2.2042	-9.1377	-3.0822	-5.7464	0.44979	-6.0952	-6.575	0.57919	-6.9172	-4.0185	-1.9595	-4.9055	-3.0074	-4.5445	-2.687	-2.2926	-10.439	4.1227	-6.2226	-9.3645	-10.834	-5.8116	-3.5114	-10.65	-5.996	-2.5945	1.0798	-3.1451	-4.8905	-7.1531
10.228	5.2155	2.8802	6.8007	2.4359	6.7791	5.0348	5.5793	4.3651	7.9854	0.73517	1.9227	3.2854	11.422	10.428	6.4115	3.05	-3.3617	0.34008	0.38762	2.7573	10.271	5.0275	1.1348	8.0389	12.536	4.9564	9.4529	9.0037	7.304	12.099	-2.4346	10.692	4.5335	4.0776	7.4728	2.3464	2.1128	4.0745	3.2358	-0.56837	-0.882	4.0246	5.7461	0.98543	12.904	6.0136	4.0981	2.9274	8.0549
-13.036	-8.5871	-6.2555	-20.539	-14.75	-13.304	-12.644	-15.879	-14.169	-14.248	-15.03	-11.599	-13.27	-12.411	-16.546	-12.638	-13.148	-15.937	-16.136	-11.689	-16.111	-18.167	-14.56	-15.885	-15.319	-17.648	-18.399	-15.839	-14.292	-17.326	-17.007	-22.851	-8.5558	-15.321	-21.462	-10.864	-24.075	-12.438	-15.37	-15.668	-14.941	-13.676	-16.631	-16.23	-14.309	-14.859	-16.932	-14.42	-16.916	-8.4747
1.0141	-0.33304	-0.53384	3.5417	1.0984	2.9918	-0.47642	-10.871	-3.3149	0.9334	4.2249	-1.5831	-5.4582	-7.5398	-2.531	3.3207	-0.054283	-2.9222	-0.087229	-6.1974	-4.6483	3.4145	-3.2493	-12.942	3.5674	1.7374	-2.5223	1.5121	0.94533	-1.1806	-5.5404	-0.21113	-1.8842	4.6332	1.3087	-8.7621	-0.13218	2.2022	-5.9467	-3.0116	-0.58261	3.4728	-5.5647	-0.62053	-6.2832	1.0006	2.7267	1.7826	0.79114	-6.3613
-9.1275	-9.8029	-13.667	-12.092	-13.288	-2.1173	-9.1616	-5.5999	-6.9147	-6.5532	-5.3711	-4.7181	-10.328	-17.513	-9.9444	-7.0803	-8.3817	-12.187	-4.8695	-10.76	-4.7974	-12.767	-11.488	-9.5981	-10.644	-13.11	-7.0906	-5.1406	-8.3232	-6.1689	-8.8714	-8.1371	-10.311	-12.827	-4.0803	-13.236	-7.7644	-6.5464	-6.6062	-7.6033	-13.756	-12.427	-10.187	-0.7438	-12.113	-6.7877	-9.0934	-14.778	-5.0995	-17.037
-9.4726	-10.077	-10.871	-3.966	-14.742	-5.2737	-3.8922	-11.812	-10.31	-14.122	-12.001	-6.7098	-1.3013	-13.42	-12.992	-0.6179	-0.35242	-10.066	-7.9805	-10.691	-4.9633	-6.8814	-11.359	-7.7432	-6.9041	-6.7419	-15.491	-12.144	-14.701	-10.055	-9.7522	-4.4314	-5.6077	-12.43	-17.722	-4.1553	-11.064	-11.671	-12.317	-13.384	-6.5117	-5.2151	-5.6509	-10.202	-6.3998	-13.784	-11.455	-8.986	-3.161	-5.5355
-10.492	-8.9716	-14.83	-14.546	-15.746	-4.2611	-8.8114	-10.518	-8.667	-8.3264	-12.799	-16.889	-10.734	-10.036	-7.053	-7.9674	-12.042	-9.1923	-5.8488	-6.4107	-20.53	-17.956	-5.4052	-13.618	-12.916	-9.7336	-15.966	-13.212	-7.8636	-13.218	-15.464	-8.1739	-9.144	-14.148	-12.623	-11.161	-13.374	-13.63	-12.441	-7.1875	-11.968	-15.376	-9.61	-10.861	-10.49	-18.06	-11.925	-11.332	3.0583	-14.615
-7.2811	-7.4727	2.1849	-2.0258	-6.0636	-6.1172	-5.6572	-4.8625	-2.9326	-4.2323	-2.6857	-7.4488	-6.168	-3.6811	3.3578	0.95019	-13.142	-11.197	-8.9025	-8.73	-7.1243	-10.257	-2.4787	-8.9712	-3.1323	-7.1974	2.1033	-9.7843	-8.6883	-4.4477	-0.0089339	-6.9462	-2.6397	-10.103	-1.9423	-4.6314	-2.8304	-14.24	-10.205	-9.4498	-5.0388	-9.1755	-7.2528	-3.9689	-11.812	-6.0937	-6.1892	-4.4854	-10.768	-2.3316
-3.0723	-7.0035	-10.803	-10.554	-7.3244	-14.925	0.30917	-8.4516	-6.662	-7.624	-13.612	-7.8834	-11.876	-9.2731	-9.7203	-11.555	-11.613	-15.823	-8.1445	-5.8131	-11.545	-7.4738	-9.7868	-12.179	-6.1804	-11.849	-11.69	-12.898	-9.8086	-10.323	-8.4214	-12.533	-11.054	-6.7896	-9.7899	-12.193	-11.192	-5.2244	-16.305	-5.5367	-9.6758	-12.998	-14.158	-9.6772	-11.73	-7.7822	-11.335	-4.917	-5.3117	-11.205
-9.0193	-11.437	-10.305	-16.073	-18.269	-8.5771	-13.828	-3.4701	-15.979	-6.1798	-21.128	-8.343	-8.7821	-10.005	-13.425	-11.688	-10.301	-13.511	-9.1853	-7.1887	-13.968	-4.9077	-9.0546	-16.231	-10.371	-7.876	-7.9803	-9.6151	-7.9271	-13.527	-7.1057	-4.9189	-14.799	-12.468	-14.206	-5.7072	-13.732	-11.478	-15.47	-19.497	-14.735	-12.971	-14.972	-8.6276	-14.109	-13.438	-13.491	-12.605	-9.7065	-11.545
-30.602	-24.354	-23.566	-22.863	-21.748	-19.107	-17.788	-21.31	-22.103	-23.274	-18.657	-20.148	-22.603	-21.941	-20.392	-25.553	-20.708	-19.02	-25.572	-21.32	-17.331	-18.037	-21.355	-23.196	-27.093	-22.812	-19.553	-22.293	-21.307	-23.13	-23.135	-12.092	-25.464	-21.985	-18.799	-27.371	-19.735	-19.172	-21.54	-21.668	-18.341	-19.758	-20.063	-14.228	-23.111	-22.388	-32.153	-25.443	-22.463	-19.567
6.9086	1.2132	4.6352	5.6074	4.3815	4.3266	5.2899	10.939	7.4559	9.0776	5.9881	8.8043	2.8019	-2.9831	9.6381	7.8346	7.9338	12.87	2.1815	10.437	6.6013	12.313	1.9314	7.6409	10.307	12.429	6.3006	2.4761	5.2981	6.3714	11.13	14.516	8.6445	-1.5933	1.7963	7.9858	6.5271	4.2961	3.9123	0.76454	6.2239	-1.6558	-0.032327	6.851	6.9168	10.478	10.51	5.5966	-0.80476	9.7848
-0.81815	0.20639	3.9417	3.7185	6.345	0.29438	2.8994	-0.33532	5.3393	-3.2738	2.4779	5.9035	3.0622	6.3824	8.9833	6.2579	-1.1674	-2.4813	1.0386	3.2848	-0.76194	2.0913	10.43	8.5852	3.4322	9.2856	-0.044446	5.708	5.4164	7.4497	2.962	1.9218	6.2448	1.1288	5.4364	0.42708	1.2706	3.3017	-4.7375	6.5357	-1.56	6.6429	5.6377	2.2756	6.2045	3.7136	-0.49846	0.1512	2.5947	3.1923
-7.7066	-8.7199	-5.5793	-1.0083	-1.5354	2.567	-6.9016	-0.56295	-1.803	-2.2871	-4.9934	-4.5422	2.2101	-6.2278	-4.5541	0.65278	0.45113	-1.5281	-0.58812	4.094	0.18169	-1.7955	-2.9345	-6.7189	-0.32235	-3.3055	-3.2085	-6.0446	-7.1607	-0.26064	-4.968	-2.6046	-3.7763	-1.4789	-5.8528	-4.8505	1.0537	1.4501	-3.6519	-1.647	-1.5139	0.16383	-0.62823	-0.92379	1.9757	-4.4032	-0.66535	-3.6448	-4.8857	-5.9584
-6.6378	-1.3162	-5.3346	-7.2601	-1.9434	2.5852	-4.0012	-0.82095	-4.0057	0.38802	-3.2937	-0.34768	-6.5098	-2.7304	-6.3102	0.92174	-6.2689	1.7539	-0.076057	-2.3853	-6.5203	-2.4075	-2.8736	-0.96687	2.946	-7.3253	-2.0483	-6.6751	-3.2317	-7.2084	2.4882	0.95015	-4.105	0.72479	-0.79394	-3.3601	-0.51598	-2.8986	3.0122	2.1475	-3.58	-2.7877	1.3844	-5.4225	2.6109	-4.077	-10.774	-1.9941	-2.0615	-0.51475
-14.999	-4.8067	-9.3253	-10.818	-12.109	-10.539	-4.4197	-14.244	-6.5331	-8.0515	-8.5783	-15.869	-11.885	-5.9368	-11.462	-8.8363	-9.0567	-8.6912	-1.6312	-17.404	-12.032	-8.8016	-16.552	-12.747	-13.71	-8.2327	-15.04	-10.902	-13.567	-11.98	-16.399	-18.908	-5.8626	-15.052	-11.264	-11.398	-13.049	-13.606	-12.161	-8.5894	-9.1728	-10.591	-14.733	-8.5803	-1.3861	-12.794	-9.3169	-9.3081	-14.69	-10.192
4.528	6.5252	10.095	6.7384	5.974	2.0454	9.4846	5.7893	8.8747	4.9711	11.607	3.7108	6.215	7.2521	2.768	3.7584	7.2759	0.49238	7.3284	3.7657	5.6774	13.686	3.5762	5.0512	8.2947	-1.5704	6.9667	7.5232	6.7216	7.4677	6.1549	15.208	2.5949	10.786	10.067	10.603	5.0851	10.897	8.0517	6.3734	7.034	5.2975	6.1713	7.0809	9.3972	5.7052	4.6364	14.874	7.4568	10.993
6.5046	0.14346	-1.5805	13.487	4.7236	0.72066	6.8754	4.1941	6.3765	4.8178	7.3134	2.5399	1.5126	9.9083	-3.2021	0.74114	9.7081	5.1598	2.1196	0.79545	5.709	5.5771	7.2487	2.8218	7.4009	6.8463	6.4055	10.36	7.0424	6.0173	2.7737	3.4074	5.3468	6.0655	3.0049	-1.8449	6.8164	10.184	1.4203	5.491	1.8738	5.3091	7.2369	4.1706	4.4548	5.3239	11.148	5.2504	5.8203	7.9188
-7.1951	-13.593	-9.6318	-11.382	-9.2777	-14.758	-13.275	-7.6945	-13.187	-8.4038	-13.953	-11.606	-9.1009	-12.005	-17.352	-9.3544	-19.974	-11.675	-5.9034	-20.036	-11.604	-6.9011	-14.889	-18.789	-13.101	-12.705	-11.294	-8.5775	-15.732	-6.2569	-16.686	-7.6379	-9.9533	-15.828	-14.153	-16.362	-7.0117	-10.496	-14.137	-12.043	-7.2142	-16.223	-18.555	-20.424	-16.537	-8.9669	-10.236	-18.289	-12.94	-10.086
-1.8646	-1.8971	-6.9556	-4.1354	-9.6829	-11.586	-1.2553	-5.664	-2.7774	1.2783	-2.3576	-1.0173	-4.096	-4.181	-5.802	-0.13429	-5.2283	-1.6296	-2.3147	-2.8874	-4.8664	-9.7165	-3.0598	-4.9987	-6.0878	0.32102	-4.0783	-5.1382	5.4268	-2.6303	-0.25973	0.48334	-5.7755	2.3416	0.58715	-4.158	-2.0247	-0.22202	-2.2838	-0.56813	-3.3626	0.64691	-9.0155	-2.5921	-5.4496	1.8648	-3.7118	-1.5073	-6.8291	-7.8965
-6.8147	-8.1261	-2.1924	-2.6666	-7.6744	-9.3011	-8.0335	-10.767	-6.1347	-5.2663	-14.373	-11.293	-1.9231	-10.117	-6.4305	-9.1458	-4.9884	-5.7588	-7.8945	-5.0351	-10.145	-10.076	-14.631	-1.8792	-7.5366	-7.3197	-14.982	-5.4735	-7.6298	-8.5302	-9.5404	-16.654	-5.8195	-1.4716	-10.328	-9.6271	-5.4361	-13.688	-9.5356	-8.4252	-12.599	-2.095	-15.412	-6.9797	-4.8574	-9.7154	-9.9025	-7.4064	-9.9345	-8.0096
-8.5586	0.68481	-2.0491	-6.0773	3.8	-1.6155	3.4272	-3.942	-0.53252	3.0551	0.24002	-5.8588	-3.4793	-0.044603	0.1134	0.4727	2.1351	-0.64122	-9.2749	2.9177	3.7321	1.7853	1.9849	-3.1275	3.7121	-1.9599	-0.13035	-0.82105	2.3478	-1.4183	-2.7681	-0.31933	1.1799	-2.1055	-1.1474	0.33865	2.9554	-3.0203	2.8741	0.86577	-5.6966	0.73638	-6.5595	-3.5865	0.88931	1.6333	-0.52999	2.5355	-0.31551	-5.3389
-2.3912	-3.6418	-3.9714	4.6348	-0.454	-6.9464	-0.13728	-3.1473	-4.906	-5.0297	-5.6413	0.84789	3.6268	-2.7051	-0.52234	-4.579	0.35132	-0.19452	-3.7086	0.076287	-4.3685	-1.7536	-1.137	-1.2336	1.2174	-4.9285	-0.74552	-5.5507	-1.7495	-1.4862	-3.0896	-5.0162	3.731	0.6693	-9.45	-3.2252	-11.81	-0.8685	-2.7532	-6.3822	-3.0011	-3.2241	-4.9405	-1.3185	-2.628	-0.14931	-1.3171	-4.3223	-7.3605	-0.095878
-1.8432	-1.8476	-7.6111	-5.1237	-4.3358	-7.0718	-2.0848	-5.0903	-7.3031	-9.4478	-4.0046	-5.4031	-2.3225	-6.2827	-1.669	6.5816	-4.1025	-0.23439	5.7152	4.2794	2.6073	-1.875	-0.23053	-0.74661	0.025438	1.2995	0.36677	0.84871	-2.8366	2.7111	-1.0347	-5.0761	1.7229	0.070262	-10.276	2.3464	3.0357	-2.1435	-2.17	-0.12568	0.90622	-3.2764	-9.6851	-0.52033	-7.9163	3.7211	-0.25344	3.1056	6.2188	-2.9703
-5.668	-3.072	-0.37359	-3.5838	1.3465	-6.681	-6.3993	-4.964	0.42796	-8.0413	-9.6191	-9.4776	-6.4258	-4.7985	-2.0266	-2.9868	-3.3396	-2.7458	1.1223	-1.744	-4.2017	-4.0383	-3.6907	-6.4958	-3.4295	-4.4013	-7.623	-3.1373	-3.5237	-5.0171	-6.3472	-2.2037	-6.7645	-5.8355	-7.0942	-4.8514	-10.071	-6.6085	-3.9373	-6.0394	-5.7104	-8.2056	-3.1788	-5.2263	-9.5646	-2.2493	-3.3298	-4.2624	-3.3144	-0.45486
-5.3581	3.1328	-5.2914	-6.456	-6.5388	-6.5875	-4.0692	-3.4264	-6.7824	-6.2611	-2.3935	-2.0774	-4.0408	-7.8814	-5.7366	0.81281	-2.8491	1.4938	-4.343	1.1814	-0.24428	-10.078	-9.179	1.9394	0.1243	-5.2725	-5.7133	-5.3087	-4.4581	-9.1669	-2.7404	-4.0717	-3.6504	-8.1524	-3.3603	1.9515	-4.5063	-4.1283	-7.047	-4.1898	-1.5533	-0.73152	-5.2781	-2.6293	-6.3688	1.5071	-1.7431	-4.029	0.55976	-3.1352
4.6427	-2.6579	-5.7336	2.3273	-2.5787	2.206	-1.9389	2.1859	2.1097	2.5128	0.41093	-1.7493	3.3206	-4.0382	1.7598	-0.77249	3.3742	-0.051313	9.1749	4.675	4.399	-2.8944	0.84865	6.1237	5.1892	-4.1379	0.29674	11.87	0.83489	-1.1466	1.6429	-1.1086	0.12346	3.7035	3.8288	0.82274	-0.83066	-2.5263	1.0062	-2.0626	-0.019893	-0.42362	1.2049	2.8326	-3.0321	8.4915	1.9285	-3.0586	9.0444	10.108
-5.1132	-2.8605	-5.1735	-7.6888	-2.2151	-6.6872	-6.8385	-4.281	-3.8247	-7.6018	-3.2065	-5.5961	0.82444	-4.8301	0.1601	-6.055	-1.0599	-3.6357	-1.5638	-1.6755	-11.362	-8.7351	-10.046	-5.4455	-3.934	-9.841	-1.2728	-7.6572	-3.9774	-0.98422	-6.8709	-3.6077	-6.576	-6.1212	-6.8482	2.9616	-2.1399	-3.7805	-0.2276	-2.7257	-5.8974	0.37358	-6.699	0.013217	-0.82992	-1.3762	-7.8373	-10.304	-4.1274	-1.915
-9.2348	-10.016	-10.08	-14.416	-12.683	-20.202	-17.788	-11.276	-16.427	-13.173	-12.905	-9.542	-11.275	-13.394	-15.844	-9.8509	-12.203	-11.996	-12.847	-14.93	-8.6272	-16.682	-9.8455	-14.883	-14.748	-18.206	-13.075	-15.92	-16.047	-12.325	-10.965	-12.413	-16.823	-14.826	-13.915	-10.084	-17.638	-15.234	-12.293	-13.045	-12.685	-13.643	-12.3	-16.713	-15.366	-17.02	-8.1628	-14.198	-14.447	-17.627
8.3848	-3.3638	-0.13862	-0.84342	-5.5942	1.0249	0.66546	-1.1843	-0.085294	1.0282	-0.1301	-2.909	0.22807	3.8226	1.9785	1.5346	0.71725	3.3837	-1.1352	-1.8361	5.5668	-0.012091	2.9149	0.8656	3.9714	-7.4606	-1.283	2.0857	0.83668	0.026915	-5.1698	-2.5112	2.4159	6.9796	-2.6078	2.5631	2.7474	-7.4129	-6.4742	-3.4121	1.3943	-6.1614	1.2548	-0.12235	-7.2893	-2.1769	2.3958	-1.5849	0.19939	-0.2113
8.0802	-7.8684	-2.6849	0.75824	-2.1318	-3.552	-9.0232	-6.5208	0.043994	-6.3877	-4.5384	-4.8983	-0.93734	-8.1621	-3.826	-6.7364	-0.68227	-5.9392	-5.5348	-6.2432	-7.4102	-0.92766	-4.0605	-5.0855	-0.64295	-3.2078	-6.8079	-4.0989	-3.5452	-9.7303	-6.9586	-6.9663	-7.8558	0.62252	-3.8515	-6.5678	-2.9445	0.60204	-2.6447	-6.014	-3.0559	-7.1633	-7.4866	-10.819	-12.166	-8.9667	-3.5971	-4.4473	-4.0443	-7.2643
-13.699	-7.6176	-16.635	-8.0278	-15.97	-14.424	-16.521	-19.349	-17.581	-14.134	-14.64	-18.774	-15.884	-18.74	-18.729	-10.462	-18.941	-16.092	-13.756	-12.254	-12.332	-10.673	-15.982	-13.938	-17.577	-13.773	-12.697	-13.864	-9.3889	-16.196	-16.475	-11.916	-18.195	-14.855	-11.066	-13.704	-13.122	-14.037	-18.91	-19.67	-12.13	-13.138	-16.761	-5.7678	-17.306	-17.216	-10.196	-13.265	-19.933	-8.4854
-12.042	-3.7118	-9.5411	-11.306	-7.9342	-8.3261	-11.983	-9.998	-17.27	-10.506	-10.114	-10.785	-16.248	-12.028	-11.762	-15.196	-19.472	-7.5195	-6.9973	-11.361	-8.8243	-13.387	-13.063	-14.943	-8.0432	-7.8924	-10.576	-1.8458	-17.96	-10.817	-9.8142	-10.229	-13.849	-10.786	-9.4036	-3.6012	-9.6431	-11.157	-5.1126	-14.368	-6.449	-12.892	-10.284	-7.0749	-5.2297	-6.9949	-12.768	-10.035	-13.027	-12.101
0.31507	-2.1803	5.1501	-0.82096	9.7748	5.1841	-3.5684	2.0664	9.1473	-1.6318	-0.84568	5.8151	-0.37356	4.8842	1.537	4.0201	6.593	0.46288	2.356	4.6486	6.8021	3.0324	0.25204	-0.14605	4.1772	0.73564	1.6199	1.6545	9.3004	7.6006	-1.4281	0.4844	-4.5109	6.4754	3.0011	-1.6033	-0.45843	4.387	1.0076	-0.54194	-0.77122	5.0062	-2.4136	1.0342	-3.2363	-0.017343	1.1544	2.7195	6.8289	0.42263
-4.7929	2.329	-2.8259	1.9997	1.6226	3.2266	2.4086	-1.4702	-0.99212	2.2568	-1.7518	4.9745	-0.13579	0.97246	4.3424	-0.73652	-0.046676	-8.8116	-0.44556	4.6261	-0.13681	2.5035	-4.976	2.5516	4.2675	-0.45643	-5.3008	1.2779	7.4954	-2.7003	3.7157	1.5905	-4.5169	-1.3922	0.73741	0.017699	3.5846	-3.0924	-0.321	2.491	1.5592	0.26405	3.3444	-1.7338	6.9864	-0.28463	-2.3073	-2.858	-2.3992	-0.025918
-1.872	7.8999	1.5594	2.3623	-0.56534	6.0523	1.863	1.3773	-4.7087	-0.6187	1.951	3.8136	-2.3337	-0.37778	-2.6519	2.3442	-4.8257	0.0068405	1.1766	-2.9114	0.1665	-1.7161	-1.1614	2.8518	2.4416	-7.5236	4.0238	-1.5868	3.9509	3.7696	-4.6395	1.3463	2.7989	0.12205	0.97693	-6.4995	-2.2053	-0.72264	-3.4357	7.4862	5.5172	-0.39796	-0.77436	-1.4456	-3.8471	4.9932	7.5001	-5.0187	4.2823	-3.9306
-9.4195	-14.773	-12.249	-10.619	-3.9517	-15.327	-10.907	-13.279	-14.667	-7.5075	-12.853	-13.131	-14.997	-16.372	-12.349	-14.051	-13.771	-9.3545	-13.612	-12.948	-13.262	-7.0146	-16.604	-10.239	-9.8791	-12.017	-8.3348	-7.5343	-12.554	-7.9758	-9.4211	-6.991	-13.667	-15.476	-15.723	-13.654	-6.3219	-8.7636	-12.946	-11.653	-10.385	-14.08	-10.154	-9.232	-11.839	-15.286	-11.517	-15.036	-5.6413	-17.652
[truncated: 572 more rows]
[truncated: 150 more columns]
