# Supplementary material for: Genetic dissection of main and epistatic effects of QTL based on augmented triple test cross design
Source: PLoS One. 2017 Dec 14;12(12):e0189054. doi: 10.1371/journal.pone.0189054 (PMC5730204; doi:10.1371/journal.pone.0189054)
Supplement: S7 Supporting Information — (ZIP) [file pone.0189054.s007.zip › z2_1600_0.5_10.csv]

6.3592	5.275	2.9417	5.0359	5.3673	5.0886	5.3058	6.8176	5.6757	5.4335	4.7646	6.064	4.737	5.2626	3.8336	5.9771	4.519	5.7196	5.4746	4.3816	4.8162	4.4232	6.4801	4.9581	7.2854	4.5485	3.4576	5.6425	6.3392	2.5498	6.8074	2.4215	4.761	5.1327	6.3594	6.4523	5.5706	4.3008	4.5534	4.9339	5.4787	5.5729	5.8474	4.6572	4.9117	5.1615	2.9164	5.3829	4.6852	6.6518
-2.6711	-4.1609	-3.4055	-2.6965	-3.0069	-1.4203	-4.2816	-4.9886	-2.5884	-4.5652	-2.1138	-3.7861	-1.6178	-2.8379	-3.0063	-3.6561	-3.2123	-1.2056	-3.9692	-2.2259	-2.7156	-1.2834	-3.0209	-5.1253	-3.1941	-3.2963	-1.8903	-3.7865	-1.9722	-3.6713	-2.5073	-4.2099	-3.6374	-2.6244	-5.6878	-4.8318	-2.5993	-3.8878	-4.3874	-4.5714	-3.1991	-3.3128	-1.5505	-3.3668	-4.1954	-1.1896	-1.626	-2.0019	-5.0269	-3.5833
4.3039	2.5942	3.3156	2.5681	3.1246	1.6455	3.2443	3.074	3.3707	1.7732	3.0705	1.652	2.79	2.6437	2.8326	1.3341	2.6147	2.0453	0.55351	5.0198	4.0278	3.6474	3.4891	3.6595	4.2744	3.1563	3.91	3.1848	3.1246	3.9133	4.247	0.25496	1.8356	3.6635	3.9244	1.9312	3.8811	2.3998	1.8849	1.0288	4.8409	3.4589	2.6703	2.2052	2.3894	2.5221	3.8262	1.0914	1.9991	3.7439
-2.9642	-4.6948	-2.3716	-1.4062	-2.0194	-2.8811	-1.8765	-1.9809	0.45604	-1.8946	-3.0933	-0.71688	-3.1992	-1.8879	-3.6146	-1.4	-2.6324	-1.5973	-0.8472	-2.2498	-2.5355	-2.4543	-2.059	-0.24333	-0.31269	-3.8498	-1.1419	-3.2362	-0.23343	-1.9736	-3.0538	-4.3067	-3.4798	-2.5002	-0.70221	-1.8965	-2.2103	0.3173	-2.5348	-2.7306	-1.5468	-3.1264	-2.6331	-1.7979	-2.0201	-4.0938	-2.5925	-0.33915	-1.6038	-1.2589
4.5147	1.9874	2.0242	-0.5308	2.344	1.0792	0.13184	3.9948	0.062536	0.45738	2.1491	2.4238	2.7916	1.5615	0.50198	0.63336	0.3817	0.65076	1.2546	1.6455	2.2403	0.97008	2.3575	3.2988	0.44428	0.44335	2.7516	0.84479	2.2673	1.0349	3.2127	2.1228	1.5754	2.3859	-1.4854	2.1611	2.0396	-0.64685	0.18049	0.14242	4.4046	1.4495	1.763	-0.36444	3.0779	2.7836	-0.32653	1.9837	2.916	1.5789
0.42946	-1.2702	-1.7198	0.59818	-2.0307	-2.0616	-0.015212	-2.7198	-1.4954	-0.72384	-1.453	-1.2687	-1.9196	-1.9534	0.8404	0.70289	1.0894	1.3562	-0.50809	0.69717	-1.3071	-0.40581	-2.8988	-1.2435	0.32426	0.13502	-0.020808	0.29555	-0.99229	-0.77873	-2.7048	-2.2216	-0.74395	-3.5095	-4.1448	-0.26783	-2.0947	-1.8932	-1.9076	-0.27851	-1.4823	-0.034169	-1.1475	-0.67543	-3.5994	0.81487	2.3334	-1.407	-1.1981	-0.41567
-0.78816	0.63045	-1.0971	-1.6712	-0.59936	0.42864	-0.54392	0.010931	-0.1882	-0.20601	-0.91922	0.36564	-0.72007	-0.88163	-1.697	-0.55254	-1.3132	0.61286	1.1231	-0.22874	-0.47973	-0.16093	1.2957	-0.027648	-0.33975	-0.84285	0.31528	-1.7872	1.0165	0.9964	1.9181	0.95035	1.053	0.47578	-0.080491	0.90948	-0.39074	0.65872	1.491	-0.67958	-0.0038326	0.53172	-2.14	-0.19492	0.14483	-0.15975	-0.37253	-0.11336	2.7744	1.8914
7.2386	6.3172	6.228	7.5509	7.344	7.0691	6.0399	7.4197	6.1781	7.832	7.778	6.9815	6.5105	4.3395	6.9287	8.2208	5.9717	5.4312	8.1687	6.3018	5.7343	7.8649	6.7126	9.4723	7.7347	5.7903	6.1364	6.3421	7.0251	8.4671	7.6994	7.3949	7.9471	6.9614	5.6037	6.1905	8.2093	8.1362	6.3462	5.8085	5.4951	7.1422	5.5228	8.1733	7.1783	5.1063	6.1398	5.313	5.6381	8.0736
5.63	7.3226	8.0972	8.0811	9.0462	8.1709	7.4456	8.4739	7.2363	8.1454	7.4455	7.7823	6.294	8.4035	9.3503	7.5931	7.2974	6.4251	7.7155	8.8732	5.469	7.5979	7.5153	7.4174	9.0129	6.6728	7.7531	8.457	7.2244	8.5675	6.4032	7.8942	7.9087	6.141	7.0625	6.4168	8.93	8.4542	8.7485	8.7948	6.9354	7.1905	4.6721	8.8973	8.1949	11.255	7.7428	7.4637	7.8154	6.1188
-12.753	-13.16	-12.947	-13.677	-12.642	-13.715	-14.293	-12.343	-10.898	-13.872	-12.63	-16.329	-14.581	-12.26	-10.956	-14.6	-11.6	-12.067	-11.302	-14.073	-11.983	-10.172	-14.369	-13.751	-14.137	-12.68	-14.264	-13.738	-12.094	-11.703	-14.084	-10.3	-9.964	-14.426	-12.848	-13.015	-11.936	-10.91	-13.2	-12.622	-12.21	-13.353	-9.645	-11.121	-12.312	-11.785	-12.684	-13.293	-11.415	-11.939
-10.377	-11.298	-12.339	-10.761	-9.1817	-10.268	-11.872	-9.0959	-12.437	-7.5535	-9.4398	-10.44	-9.9507	-12.002	-7.9578	-12.077	-9.1698	-10.998	-12.125	-11.797	-13.203	-12.49	-10.712	-11.577	-11.938	-12.436	-11.045	-10.503	-10.301	-13.326	-10.833	-11.398	-8.4704	-8.1292	-11.28	-13.125	-13.295	-11.031	-10.421	-10.976	-10.539	-10.955	-10.986	-11	-10.476	-10.666	-9.9391	-9.328	-12.444	-10.25
-12.752	-16.72	-12.83	-11.599	-11.416	-12.665	-9.741	-13.222	-14.527	-12.361	-12.31	-14.152	-15.68	-10.789	-14.635	-14.108	-14.876	-14.107	-14.261	-13.076	-12.572	-11.808	-12.401	-15.254	-12.722	-12.47	-12.642	-14.139	-13.754	-14.679	-13.055	-15.413	-11.399	-13.671	-13.087	-16.495	-12.997	-13.801	-12.669	-13.356	-12.698	-12.481	-12.822	-13.872	-15.325	-11.946	-14.954	-12.702	-12.763	-13.077
-5.2876	-2.502	-5.1192	-6.6823	-1.0973	-5.1018	-1.8779	-3.27	-3.896	-3.4012	-4.1741	-2.9981	-1.5956	-5.2773	-4.8307	-4.0888	-2.7668	-2.1379	-4.1161	-6.3958	-2.8769	-3.2487	-3.399	-3.51	-3.305	-5.1087	-3.6087	-2.5613	-3.971	-3.0907	-7.1053	-4.3483	-2.4552	-1.4196	-4.2244	-3.1632	-1.8647	-3.0839	-5.8164	-3.5387	-4.2516	-2.1607	-4.2522	-2.6112	-4.2339	-3.6688	-4.3901	-3.2271	-4.2429	-3.1825
-4.5433	-4.2876	-4.129	-4.6908	-5.1755	-2.9958	-2.2354	-3.4544	-4.0808	-1.0591	-4.1262	-4.849	-2.5477	-2.2934	-2.3206	-3.5194	-2.0573	-2.1401	-4.4606	-2.116	-3.7815	-1.9413	-3.6085	-4.662	-2.4297	-2.3534	-3.5413	-4.2311	-4.0605	-2.9764	-3.3747	-3.719	-5.5465	-3.3358	-2.1423	-5.4744	-3.1528	-3.1216	-2.092	-4.182	-3.1202	-3.3308	-3.1838	-2.665	-2.0145	-2.1338	-4.5866	-3.4979	-3.3229	-1.869
-9.4917	-8.7345	-9.3859	-10.896	-9.2859	-9.4398	-5.9562	-10.63	-7.395	-9.9316	-8.1745	-9.158	-9.5457	-9.5868	-8.9813	-9.1877	-10.573	-8.4015	-10.488	-8.6538	-7.2425	-9.2125	-7.1952	-8.1691	-8.9971	-9.8443	-7.7483	-7.5497	-10.808	-6.4437	-7.4671	-11.416	-8.0946	-9.7968	-10.397	-10.318	-8.5293	-9.7369	-9.0491	-10.934	-10.412	-9.1726	-8.3679	-8.527	-10.177	-9.6254	-7.6625	-8.9698	-10.731	-9.6146
-4.7311	-3.89	-6.6434	-5.6411	-4.7879	-4.3012	-1.7043	-4.6741	-4.566	-4.9708	-6.889	-6.4911	-1.9268	-5.1079	-5.7501	-4.6675	-2.9079	-4.3742	-3.3005	-3.6576	-4.191	-3.1113	-5.6559	-5.8105	-3.7618	-5.3812	-4.8763	-5.4858	-3.0632	-4.255	-3.7893	-3.6046	-3.3969	-3.8935	-3.6551	-4.2465	-3.7955	-3.0175	-3.5322	-4.8281	-5.4057	-4.7592	-5.2389	-3.777	-4.5171	-3.6383	-5.3821	-4.5531	-4.187	-6.8862
-20.886	-25.625	-19.57	-21.937	-21.388	-21.745	-23.105	-22.581	-22.076	-23.425	-22.021	-19.251	-20.909	-22.768	-21.685	-22.054	-20.332	-23.34	-23.824	-19.721	-22.657	-22.318	-23.724	-19.154	-19.928	-22.426	-20.566	-20.35	-21.424	-21.274	-23.787	-21.914	-22.177	-22.954	-23.432	-21.116	-21.796	-21.316	-23.442	-21.45	-23.058	-20.515	-23.473	-24.298	-21.238	-21.055	-22.754	-22.146	-19.909	-23.1
-5.3968	-4.8319	-5.7887	-3.8628	-2.8012	-5.5183	-2.7091	-4.5168	-4.7281	-6.7187	-4.0142	-5.8598	-5.1639	-2.2037	-5.2555	-7.3711	-6.2046	-4.6075	-5.2874	-3.5101	-5.0108	-5.8894	-3.9837	-6.518	-5.5885	-6.2856	-4.7545	-3.3615	-4.0523	-4.5274	-5.7287	-3.7026	-5.8861	-6.4475	-4.0734	-6.2745	-6.4501	-3.3849	-4.5412	-4.9352	-5.8534	-2.4492	-3.6996	-3.9227	-3.674	-5.8679	-3.6313	-6.3129	-3.8908	-4.7843
-8.6763	-11.491	-8.3771	-9.1842	-10.996	-8.6069	-9.8697	-11.484	-11.952	-10.211	-9.4185	-10.9	-9.691	-11.383	-11.191	-10.876	-11.653	-12.495	-11.312	-8.5511	-11.222	-11.124	-11.318	-10.806	-11.482	-10.387	-12.058	-12.362	-10.121	-12.744	-10.459	-13.224	-10.078	-10.293	-9.6899	-9.7471	-12.71	-10.717	-12.625	-9.5392	-12.407	-10.133	-10.441	-8.4081	-11.052	-12.004	-12.765	-10.696	-8.8472	-12.759
-6.6086	-1.9987	-2.9456	-5.6196	-3.6096	-3.5701	-2.6902	-3.6878	-4.1222	-4.0242	-1.5628	-3.7847	-3.7205	-3.5655	-4.711	-1.8145	-3.3512	-2.5427	-5.2685	-4.4802	-3.1851	-1.6988	-3.3725	-3.6408	-4.3932	-2.0364	-3.7373	-2.185	-2.561	-3.3816	-5.3334	-4.313	-3.1224	-1.607	-4.2658	-5.4967	-4.2653	-4.7071	-2.2982	-4.4049	-5.2917	-3.3468	-0.90049	-1.6528	-2.6269	-1.7004	-4.1525	-3.356	-0.3343	-3.2498
-13.886	-14.097	-14.3	-13.419	-10.184	-14.561	-13.567	-13.954	-12.89	-13.03	-12.635	-14.193	-11.29	-14.039	-11.396	-10.177	-12.231	-13.158	-11.714	-13.483	-14.146	-10.884	-13.11	-12.386	-12.52	-10.705	-11.504	-13.734	-11.194	-12.506	-13.622	-12.94	-11.698	-13.258	-14.085	-14.253	-13.309	-14.053	-14.726	-12.098	-16.211	-13.788	-14.368	-14.023	-13.141	-11.831	-13.273	-11.016	-11.648	-15.621
0.76329	-6.1713	-2.3135	-4.0081	-4.2911	-3.2161	-2.4285	-4.99	-3.6936	-3.0692	-3.6959	-3.6802	-3.8943	-4.4696	-4.0613	-3.7164	-3.6685	-4.9635	-6.4379	-4.317	-4.8847	-4.4368	-2.9508	-2.2016	-4.2901	-5.0581	-4.2169	-6.394	-2.3673	-2.311	-2.0644	-5.4737	-4.1586	-5.7118	-2.4938	-3.3281	-4.2816	-3.2461	-4.3547	-8.1144	-2.5611	-3.7357	-2.8838	-5.3772	-3.7265	-2.5455	-5.5496	-2.8788	-8.1304	-2.9626
-2.1753	-4.8281	-1.5675	-2.7988	-3.4818	-2.5837	-4.6872	-3.7448	-3.7348	-1.802	0.64051	-4.6896	-4.2773	-2.6491	-3.1577	-3.3795	-2.7286	-3.8916	-1.9204	-3.4506	-1.9905	-1.8694	-3.8219	-4.6854	-5.1486	-3.6749	-3.9853	-1.6576	-5.0921	-5.039	-6.0459	-3.7971	-4.3156	-2.1262	-2.3669	-2.1092	-1.1588	-2.9563	-2.6504	-2.3945	-3.9197	-1.5135	-4.0262	-4.6185	-2.2181	-3.7384	-2.5126	-2.7513	-3.1282	-3.7276
-11.021	-11.732	-13.419	-12.373	-12.184	-12.895	-11.423	-11.556	-13.197	-11.953	-12.59	-13.213	-9.9938	-11.398	-12.936	-10.445	-13.922	-11.742	-12.596	-9.1794	-12.143	-12.607	-12.326	-12.629	-13.43	-11.6	-10.825	-10.261	-12.605	-12.868	-10.096	-12.668	-9.702	-12.067	-10.704	-11.557	-13.19	-12.604	-11.878	-11.522	-12.279	-10.61	-11.85	-13.385	-8.6677	-10.491	-11.578	-10.231	-10.911	-13.991
7.1855	6.6212	4.69	8.2902	7.0845	8.6469	6.2775	7.31	6.4879	8.0204	6.5031	6.4235	5.5905	6.0936	7.0885	4.5851	7.2961	8.3492	4.7559	4.5375	7.1554	4.6006	8.8405	8.8866	6.6535	6.8376	5.8026	6.9176	5.8251	6.8574	6.8483	4.4419	7.4361	6.788	7.1317	6.4439	9.8822	7.7858	7.1134	6.928	6.8322	7.2118	7.3484	7.3465	10.258	9.2232	9.3825	5.7515	4.1329	4.4731
-13.333	-14.914	-13.426	-15.29	-14.682	-15.371	-15.818	-15.179	-13.086	-14.295	-14.738	-17.083	-13.889	-14.28	-14.073	-15.161	-14.793	-14.445	-16.059	-14.059	-14.246	-12.866	-14.824	-13.186	-15.694	-13.233	-15.037	-15.001	-14.442	-16.103	-13.846	-14.512	-14.05	-13.746	-13.501	-14.276	-13.862	-12.898	-13.843	-14.558	-13.666	-13.667	-15.414	-15.198	-14.642	-13.964	-16.207	-15.361	-14.547	-16.105
-11.941	-12.265	-12.4	-11.994	-10.644	-13.124	-10.477	-12.296	-10.248	-11.9	-12.557	-11.813	-11.072	-11.642	-12.263	-12.37	-11.446	-10.676	-12.371	-10.315	-12.795	-12.139	-9.5407	-13.419	-12.355	-9.8896	-13.244	-11.514	-12.933	-10.463	-11.526	-11.189	-10.007	-13.316	-11.141	-10.775	-12.291	-10.769	-11.714	-10.121	-13.524	-11.908	-10.348	-11.689	-11.804	-10.838	-11.74	-10.838	-11.336	-10.094
-7.8534	-6.2558	-6.9336	-9.1887	-7.5107	-7.2435	-9.023	-7.1479	-6.8577	-7.4046	-7.6987	-5.4057	-6.0395	-6.8168	-4.1243	-8.5033	-9.0027	-7.502	-6.5791	-6.1353	-7.8266	-6.0602	-6.5785	-8.754	-9.1575	-8.0078	-7.5926	-7.2044	-8.9181	-7.8211	-10.852	-10.019	-7.3445	-8.5411	-7.1253	-7.1639	-7.4793	-5.1119	-7.4114	-8.1461	-8.3231	-10.963	-7.9624	-6.9482	-8.908	-7.7086	-8.998	-8.96	-6.69	-8.0752
-9.8923	-9.521	-10.37	-12.134	-12.795	-13.041	-11.95	-12.449	-11.748	-12.07	-11.303	-11.412	-10.741	-11.572	-9.5996	-12.245	-12.877	-8.7717	-13.739	-13.13	-10.548	-11.888	-15.298	-10.651	-8.999	-11.085	-10.703	-10.336	-11.781	-10.131	-11.794	-11.681	-12.721	-11.653	-12.023	-11.887	-9.943	-9.934	-10.187	-11.576	-11.024	-10.809	-12.354	-11.939	-12.475	-9.4325	-13.89	-10.561	-10.806	-12.201
4.5744	7.8275	8.6704	7.5184	7.5254	3.8637	6.8544	7.4075	6.1874	9.1252	6.0129	7.5784	8.1933	6.0497	5.5762	10.41	6.0072	5.6616	6.8994	6.3294	4.3779	7.0382	7.4161	6.5074	5.8218	7.5975	6.2945	8.2396	7.5603	3.7497	6.9668	7.1601	5.8872	7.7351	6.6924	7.0476	5.8825	6.7189	6.8902	8.5545	5.0694	5.6887	7.2053	5.8496	5.5724	6.3364	5.6826	6.4057	6.801	8.0936
0.29887	-1.0702	-0.62208	-2.5636	-3.2478	-0.71793	-1.7242	-1.5284	0.10855	0.47055	-4.9608	-2.267	-0.047105	-4.3709	0.3372	-0.3401	-0.86709	-2.4016	-0.48294	-3.0063	-1.1896	0.17922	-1.5844	-1.2444	-2.3641	1.1445	-2.139	-0.8081	0.17387	-0.82683	-0.7902	-0.32806	-1.5169	-3.323	0.047104	-0.72828	0.09069	-1.2956	-1.3775	-1.5865	-2.023	-0.34906	-1.1826	-1.3455	-2.0309	-2.6993	-0.086233	-3.4307	-2.0914	-0.48682
9.0788	7.3719	8.8242	7.7325	10.437	7.856	8.4816	8.3382	10.48	9.4431	8.6514	7.8142	6.961	7.4029	10.745	9.2361	7.4535	8.0521	8.6336	7.3829	9.0057	8.6304	9.6777	9.1616	8.0125	7.5224	7.4787	9.6449	8.9367	7.039	9.6788	7.3115	8.1721	7.9152	6.0103	8.8859	8.9181	6.149	8.9047	9.2728	9.7966	9.1984	8.26	8.3211	6.8558	7.9299	9.8312	11.147	7.6556	8.33
-1.3421	2.1077	-0.82593	-0.58016	-1.1807	-0.27181	-2.2931	0.58457	-2.4183	1.6861	0.9017	-0.28432	-1.3515	-0.39838	-1.1513	-1.4862	1.1029	2.2981	-0.60663	0.42125	1.2726	0.77874	-1.9215	0.13802	0.3511	-3.0412	0.83662	0.57276	-2.3012	-0.39537	0.66118	1.8812	1.4688	-0.91708	0.82663	0.54747	-0.14542	0.20092	-1.0541	-1.5803	1.0007	1.8531	-0.28288	-1.4003	0.58019	0.23994	-1.4913	-1.0681	1.5463	-1.8467
-5.4076	-5.2624	-5.4134	-6.6968	-4.7707	-5.4203	-6.1801	-3.8834	-5.379	-6.5199	-6.2765	-5.7487	-4.2784	-3.7689	-6.0322	-7.4628	-5.0611	-8.0435	-3.4414	-5.6263	-5.1542	-6.2619	-4.9303	-4.3239	-5.6011	-3.8236	-3.9909	-5.8061	-4.3224	-7.6166	-4.1262	-5.8766	-6.9034	-7.589	-7.1153	-6.1962	-7.6214	-4.7109	-5.5191	-5.1735	-7.3397	-6.161	-5.3054	-5.5653	-4.0516	-4.273	-3.5917	-5.1085	-6.2967	-6.3892
7.1382	8.4215	6.1414	5.8374	6.0961	6.94	6.307	9.397	5.173	7.1054	6.3959	6.075	5.7005	4.4976	5.6294	8.6247	5.8426	5.4701	6.6315	5.6377	6.8516	6.2761	6.9129	7.8413	6.1321	4.5903	3.3194	7.2935	6.6179	8.0807	6.3298	6.3112	7.0196	7.349	7.4628	6.219	5.7183	6.501	5.8572	7.4483	8.5929	5.6631	6.3772	6.1431	7.246	4.6784	5.1309	6.0315	6.6262	6.8524
-5.3013	-6.6149	-9.1494	-4.8956	-4.5731	-5.0027	-6.3217	-6.2802	-6.1506	-5.6635	-5.8474	-5.202	-8.2814	-7.4278	-5.9225	-6.9777	-6.3231	-7.1635	-7.1378	-5.6101	-6.1636	-6.2176	-6.6735	-5.1647	-5.9677	-8.6825	-6.9483	-7.3335	-6.2559	-5.1845	-6.729	-8.027	-7.1951	-6.037	-5.0794	-7.2321	-4.6148	-7.7617	-5.3303	-5.291	-5.6986	-8.7421	-4.7032	-4.5576	-7.8362	-7.1664	-6.8231	-5.644	-6.3457	-4.9043
5.8045	5.4862	6.4816	6.7211	8.2104	8.0466	7.5615	5.1426	7.0326	8.4006	5.9017	8.415	7.7381	8.168	7.9657	7.5107	9.0782	7.6068	6.173	5.9978	5.2547	6.1258	6.7486	8.3019	5.9822	8.0531	8.1677	8.6569	5.2616	7.2816	8.0458	5.8007	6.5942	6.4338	5.8673	6.6644	6.9089	5.7341	7.0064	7.4222	6.2196	6.7117	8.1182	7.8762	8.7291	7.175	10.54	6.0688	6.3565	4.7566
0.68942	0.076724	-0.32391	2.7184	0.0092369	1.0085	-0.77009	-2.1616	-1.4702	1.0119	-0.22398	1.5432	0.050899	-0.31619	-2.1226	0.76421	0.5908	-0.95557	-1.7776	1.1682	1.9284	0.34178	-0.92227	-1.4921	-0.53933	0.30733	-0.47117	-0.23786	2.335	-0.17394	-1.4027	-3.2202	-0.52266	1.2186	-2.1133	1.3295	-0.87694	0.51304	-0.64312	-1.2775	0.16058	-0.10734	-1.8475	-2.3797	-1.4592	-0.34385	0.21228	1.4943	-1.1142	-0.84941
2.6691	4.5724	5.5049	4.4164	5.1587	5.8284	5.0043	4.1122	6.7864	6.7901	6.2492	6.0928	4.7137	4.9154	3.6389	3.8832	6.5664	4.2776	4.5678	2.8583	3.0746	4.9672	4.2055	7.6862	4.3825	2.6524	4.5945	4.0354	4.8293	3.8668	4.2115	2.9949	5.2293	4.5178	4.9936	2.2874	3.4583	4.1997	4.0163	4.5852	5.3899	4.5798	3.12	4.179	3.1036	6.1405	3.6776	7.671	3.4905	2.3986
-10.617	-11.626	-9.8967	-10.754	-11.623	-7.6731	-9.1921	-11.099	-11.844	-9.4841	-9.591	-8.6344	-11.142	-10.447	-10.368	-10.079	-9.3742	-13.287	-11.821	-10.101	-8.2506	-8.7793	-8.7319	-9.5017	-9.0267	-11.386	-10.34	-11.703	-10.684	-6.6041	-9.5303	-9.6811	-9.036	-11.227	-9.894	-11.012	-10.626	-12.454	-12.133	-11.931	-7.8727	-9.7155	-8.8986	-8.8796	-10.841	-10.086	-11.718	-9.8894	-10.506	-10.084
1.4496	2.205	1.6982	1.6446	0.49204	1.1946	3.1807	2.654	-0.43357	1.1989	0.97489	0.79126	1.5788	1.7933	2.0225	0.26326	4.4479	1.2171	1.2154	3.73	3.2051	1.9135	2.2759	1.2879	-0.45743	3.5334	-1.3185	-0.14517	2.7073	2.024	1.5302	3.1562	3.8191	3.5245	0.27684	1.7681	2.6177	0.7556	1.5242	1.0242	1.711	1.3621	2.4971	1.0152	2.4411	2.9462	0.015277	2.5044	1.7968	1.9961
-12.532	-14.454	-12.4	-8.7625	-11.286	-10.083	-10.99	-10.869	-13.104	-14.185	-15.195	-11.79	-13.024	-12.429	-9.8401	-11.498	-12.975	-10.557	-13.079	-10.51	-12.343	-12.592	-11.344	-12.234	-13.466	-11.728	-12.456	-12.46	-11.125	-10.505	-14.197	-13.662	-12.281	-10.448	-12.833	-11.007	-13.275	-13.32	-11.215	-11.922	-12.28	-10.57	-9.9342	-10.708	-12.074	-11.463	-13.553	-9.6547	-12.071	-11.024
3.2526	-0.96749	0.91382	2.0308	1.447	1.0063	1.0732	3.0833	0.84762	4.2441	-1.6606	-0.83785	0.32818	1.2733	3.5468	-1.0493	0.20443	0.96318	-0.28024	0.35772	0.65655	0.45029	1.869	0.47449	-0.74412	1.5868	-0.71326	-1.4922	0.74645	1.9311	-0.20039	0.55331	1.4109	1.2136	0.28746	1.2559	1.4238	1.472	3.392	-0.90376	1.2097	1.4446	1.3548	1.4538	3.515	2.9538	2.8151	1.5954	2.9802	1.9757
-0.78712	-0.77722	-2.1148	-1.4122	-0.26919	0.2001	1.0499	-1.4026	1.7385	-0.63084	-1.5125	-0.61096	-0.86599	0.61195	-3.8313	-0.32872	-2.2939	-2.9075	-0.32029	-2.203	-1.061	-1.81	0.99857	-1.8981	-0.42281	-2.3909	-2.4154	-0.41952	-1.3205	-0.47836	0.14005	0.043978	-0.27638	-2.8609	-1.782	0.74111	-2.0055	-2.5841	0.23178	-3.2221	-0.97982	-1.6678	-1.3504	-1.8988	-1.2187	-4.1929	-2.5226	0.95725	-1.8391	0.54771
-3.8676	-4.8869	-3.1673	-5.6106	-6.678	-4.3836	-2.9485	-1.3384	-4.7309	-4.1836	-4.692	-4.463	-4.3564	-4.3701	-5.612	-3.0792	-3.5987	-2.5716	-3.4386	-2.9504	-4.4119	-3.6998	-4.4633	-6.9492	-5.3349	-5.1245	-5.3851	-2.1203	-3.5153	-5.2689	-1.9107	-5.0604	-3.3865	-5.5044	-1.4906	-4.2979	-3.5981	-5.0657	-3.8833	-5.5208	-2.8659	-3.0323	-5.2255	-4.3063	-5.2488	-2.8605	-4.9046	-4.7404	-3.5751	-2.5928
-13.536	-14.816	-12.201	-12.573	-13.123	-11.635	-11.971	-13.935	-12.911	-14.691	-11.426	-13.463	-12.701	-12.477	-14.227	-13.404	-12.175	-13.471	-11.254	-13.281	-13.047	-12.184	-12.48	-12.927	-10.695	-12.502	-11.998	-10.098	-11.542	-11.547	-13.015	-12.647	-11.22	-14.117	-13.946	-13.53	-15.807	-14.696	-14.551	-14.918	-12.935	-12.934	-12.916	-14.038	-12.485	-13.799	-14.341	-12.226	-14.251	-14.142
-1.4061	-2.579	-3.2519	-5.6507	-3.7264	-3.6297	-4.4736	-2.1609	-3.8493	-4.3377	-7.1344	-3.6634	-2.9565	-5.6237	-2.4412	-2.2601	-4.5713	-4.7364	-2.9004	-4.507	-4.8772	-4.6267	-4.7984	-4.232	-5.1023	-2.6383	-3.2428	-4.0607	-5.0177	-2.0097	-4.1168	-3.428	-5.7485	-3.3492	-3.2822	-4.7236	-3.3823	-4.554	-4.0586	-2.4331	-3.1574	-3.1736	-3.892	-3.5572	-4.5808	-3.5449	-3.8362	-2.8344	-4.6264	-2.7808
-3.9625	0.0716	-0.0049686	1.4693	-0.25661	2.6323	-0.29656	-1.6267	-0.30769	-0.99421	-0.74351	0.3988	3.4042	0.20889	0.31325	-1.8662	0.8659	-0.80898	-1.4104	-0.98628	-0.65066	1.049	-1.0174	-0.81172	-0.83233	-2.7779	-0.50517	-0.13839	1.1025	-0.40306	-1.1183	-1.3671	1.8413	-1.3803	0.6037	-1.4121	1.1961	2.2572	0.28555	-1.5987	0.52721	1.7075	0.26619	2.0467	-0.19114	-0.30173	0.3176	0.6905	-0.1526	-1.2309
-3.9657	0.46012	-2.3066	-3.8649	-2.1786	-1.8745	-3.2182	-3.8956	-0.1683	-1.8953	-2.1628	-2.7954	-0.56319	-3.3085	-4.1552	-2.9957	-4.4279	-4.0204	-2.3097	-1.5508	-1.1759	-3.6148	-2.3206	-2.6757	-1.8003	-1.1654	-0.78462	-1.8797	-2.833	-2.6261	-1.4576	-1.9262	-3.6692	-2.949	-0.49047	-0.5236	-2.4715	-1.2898	-0.50853	-2.023	-0.82841	1.365	-1.7674	-1.0236	-4.1215	-2.9147	-4.1671	-3.4563	-1.7348	-2.4538
-24.361	-22.152	-21.424	-20.157	-22.313	-21.823	-20.369	-18.999	-20.774	-21.249	-22.798	-21.39	-17.469	-20.127	-21.771	-19.356	-21.002	-21.005	-20.863	-20.302	-20.651	-21.142	-19.693	-21.659	-20.652	-21.664	-21.596	-20.891	-21.823	-22.206	-21.767	-21.214	-20.41	-21.586	-21.533	-21.133	-20.876	-20.359	-20.848	-19.291	-19.236	-18.439	-21.689	-22.381	-19.791	-20.698	-21.535	-19.563	-21.221	-22.124
-1.3109	-2.834	-6.3383	-4.1113	-2.463	-2.5499	-2.7503	-3.8499	-4.7829	-3.0348	-3.1062	-2.6172	-3.7577	-3.7518	-2.5677	-4.3132	-3.069	-4.3317	-2.8202	-3.663	-3.1648	-4.0625	-2.8547	-2.4821	-4.6149	-3.5171	-4.2946	-4.4397	-3.2853	-2.8024	-3.6418	-5.154	-4.3249	-3.5265	-1.9584	-1.747	-1.817	-3.5336	-3.7411	-2.9469	-1.0213	-2.406	-5.4583	-3.5886	-2.0116	-4.2527	-3.0767	-1.9975	-3.9284	-3.1027
9.0965	6.0665	7.5939	6.7693	7.5896	6.1423	8.4184	6.4011	7.7948	8.5097	7.4555	8.1133	9.3306	7.6564	8.1452	9.3737	9.6922	6.7945	10.012	7.5983	5.7342	7.8777	10.703	11.471	4.4705	7.6143	8.4258	7.6041	7.0261	7.9444	7.0307	9.2657	4.5918	8.5024	7.4528	6.6832	10.639	11.094	7.1325	7.3845	6.7877	7.4866	10.063	5.7284	10.534	9.5895	9.2604	7.5607	8.9129	9.0429
0.30289	0.58998	-2.9398	1.1579	-1.7646	0.70609	0.066629	0.43988	-0.44682	-0.27173	0.31571	-0.42917	-0.4139	0.099707	0.55268	-0.1661	-0.10769	0.68483	-0.86991	-1.3518	1.7783	0.51577	-0.10064	-0.75766	0.68664	-0.488	-0.033827	-1.4064	0.44975	0.00042198	1.4053	-0.76408	-0.92312	0.31909	1.3351	-0.80882	1.5799	0.65968	0.12237	0.14675	0.33485	0.43506	0.6539	2.0567	0.2732	-0.077631	-0.40977	-0.2986	-0.61831	0.037758
7.5294	7.9912	4.7476	6.982	5.1365	6.0854	6.8566	4.9785	8.8226	7.8754	5.2382	9.6899	7.6649	8.6537	6.3649	6.4047	7.5564	4.3331	8.765	8.499	6.2909	6.9071	6.7824	6.1552	5.8644	8.2549	7.4738	7.1801	4.7861	5.5926	8.0284	6.4604	7.0483	6.6104	5.3405	5.506	6.2635	9.668	6.4953	6.8953	8.0007	6.9135	5.0541	6.0691	7.4215	4.583	6.5827	4.7791	7.7311	6.8154
-10.482	-9.5499	-12.265	-11.66	-11.345	-12.033	-12.359	-9.7694	-11.941	-12.503	-11.289	-11.942	-9.7577	-9.5532	-12.245	-10.018	-11.51	-13.797	-11.76	-11.468	-10.747	-12.138	-8.8335	-11.153	-10.787	-12.472	-10.789	-12.727	-10.111	-12.735	-10.217	-11.149	-12.542	-12.224	-10.203	-11.277	-11.136	-11.569	-11.357	-13.804	-11.217	-11.14	-12.33	-10.918	-11.814	-12.302	-11.617	-13.495	-11.517	-11.184
-13.015	-13.157	-14.129	-14.229	-14.366	-16.283	-16.619	-13.955	-12.819	-13.195	-12.752	-13.818	-15.093	-13.614	-14.389	-13.767	-12.209	-11.734	-13.983	-13.219	-15.613	-13.985	-15.066	-15.496	-14.633	-15.265	-12.244	-14.539	-15.473	-14.043	-13.169	-13.881	-11.766	-13.142	-12.659	-16.356	-14.081	-13.524	-15.645	-13.353	-11.373	-12.211	-14.337	-15.509	-14.345	-14.266	-14.061	-14.075	-13.902	-15.659
-0.81861	2.5393	-0.57838	-0.55361	0.97881	2.3355	0.53891	0.024108	1.1259	0.96829	0.9817	0.91151	-0.85753	1.0906	0.48293	-1.2693	2.9503	-0.70788	-0.24368	0.25041	1.7518	-0.50621	1.3241	1.1417	-0.20463	0.66076	-1.5763	2.2331	2.456	0.16197	-0.7971	0.40596	0.56765	0.67852	-0.5339	0.11179	1.1362	1.1742	0.27488	0.85362	-0.68613	-0.31992	1.4416	0.22613	0.62999	-2.1679	-0.362	-0.65008	1.9294	1.9309
-1.8659	-6.0088	-2.1116	-2.1026	-3.96	-2.4301	-2.227	-4.5271	-3.9192	-4.9619	-3.2893	-2.3144	-2.1665	-3.486	-4.5311	-1.3414	-1.4116	-1.9298	-4.1426	-2.614	-0.90163	-4.7377	-6.2886	-2.7353	-1.0837	-2.1456	-5.2692	-2.7451	-3.7771	-3.4246	-4.538	-2.7294	-0.71818	-1.2975	-2.5287	-2.1168	-4.3077	-4.3108	-5.6168	-3.0991	-2.7363	-2.9289	-4.9637	-2.8199	-0.80981	-5.0878	-4.45	-4.0524	-1.642	-3.0863
-4.6064	-3.8057	-3.3807	-4.5854	-6.2793	-5.3255	-6.7848	-7.5161	-6.2094	-7.1828	-5.3922	-6.0758	-6.3074	-4.0286	-5.7363	-6.7082	-4.9612	-7.596	-3.7364	-6.3896	-3.3516	-6.2162	-5.8232	-6.5899	-4.8273	-4.9403	-3.8999	-5.059	-7.0597	-3.8015	-7.5412	-5.087	-5.1575	-4.7717	-5.0332	-8.0118	-6.581	-6.0193	-4.7399	-7.3836	-7.4833	-7.8017	-6.3676	-5.6468	-7.0861	-5.0541	-5.1258	-6.0494	-4.5526	-4.6146
-3.1335	-2.992	-2.9088	-2.5595	-1.2996	-4.1829	-4.782	-3.8006	-2.0872	-2.6911	-2.0819	-2.5006	-4.1563	-4.9143	-2.9532	-3.6219	-3.4436	-4.6447	-2.7708	-5.1121	-2.027	-1.8853	-5.1552	-5.4039	-5.987	-3.949	-4.7402	-3.7268	-1.5606	-1.6143	-2.8909	-2.5768	-6.2574	-3.8055	-5.9323	-3.0739	-4.1449	-1.5289	-4.068	-3.857	-2.3289	-3.8278	-3.1273	-1.8871	-4.7551	-2.2497	-3.2098	-3.5509	-3.4139	-2.2501
-0.98418	-0.45912	-0.23125	-2.6708	-2.8843	-2.1539	-1.9289	-1.17	-2.7607	-0.31063	-2.6147	0.089917	-2.6974	-0.27431	-2.5299	-1.3639	-4.8102	-2.9429	-4.1269	-2.0459	-0.47694	0.83356	-0.57293	-1.3546	-2.1147	-1.9442	-0.61398	-0.56111	-0.53416	-2.4515	-0.052218	-2.4832	-3.1328	-1.5261	-2.0474	-2.3976	-2.608	-3.0415	-1.6781	-3.2392	-0.1983	-1.265	-2.1466	-1.1195	-3.5638	-3.759	-1.2866	-1.9504	-0.082909	-2.6931
0.29868	-0.8378	1.6144	0.44714	2.0745	-0.59582	1.1397	1.7292	0.96152	1.9281	-0.29847	-0.88462	0.0075855	0.7569	0.71099	-0.88621	0.48677	0.81729	-1.562	-0.12202	1.2104	-1.1041	-0.87127	-0.583	-1.3107	0.031026	0.98801	1.2612	1.0089	0.74551	-0.27074	0.14931	-0.14715	1.087	-1.7157	0.043554	-0.71061	-0.22235	-0.14498	0.2609	1.4195	1.0017	0.50141	-0.43882	-0.39265	-0.5095	1.6822	-0.73278	0.98746	0.63449
-10.857	-9.8722	-10.934	-12.811	-12.033	-10.2	-12.52	-11.09	-10.442	-13.846	-10.852	-10.505	-10.578	-13.314	-10.901	-9.6453	-9.2072	-13.128	-11.669	-12.115	-12.594	-12.541	-11.823	-12.048	-10.178	-11.909	-13.671	-10.74	-15.652	-12.357	-10.699	-12.906	-12.129	-12.397	-13.064	-11.528	-13.74	-10.738	-10.993	-11.512	-10.907	-8.588	-10.988	-12.732	-11.264	-11.186	-11.975	-9.4827	-13.531	-11.617
-23.397	-21.825	-20.753	-23.502	-21.329	-23.228	-18.512	-20.928	-22.183	-22.365	-23.8	-21.698	-20.315	-23.284	-21.993	-21.597	-23.654	-20.749	-22.962	-19.961	-22.67	-22.722	-20.726	-23.742	-22.21	-23.514	-22.522	-19.691	-21.307	-22.93	-20.783	-21.542	-22.29	-23.289	-24.624	-22.161	-22.519	-21.842	-23.011	-23.499	-21.864	-23.401	-22.517	-21.035	-23.479	-21.897	-19.549	-20.803	-22.896	-22.764
-10.878	-9.2748	-12.807	-12.684	-12.154	-11.592	-9.1719	-11.8	-12.524	-12.967	-11.73	-11.867	-12.018	-11.624	-11.494	-10.957	-12.093	-9.0824	-11.585	-14.892	-10.372	-11.875	-14.107	-13.401	-13.08	-11.627	-11.264	-11.819	-10.53	-10.232	-14.685	-11.451	-12.938	-9.8599	-12.137	-10.651	-9.8131	-11.882	-11.672	-10.355	-12.762	-10.682	-12.722	-10.57	-11.605	-11.349	-11.1	-10.614	-7.9423	-11.337
3.7603	2.1259	2.8227	1.5467	2.1348	2.9513	2.0426	4.9253	3.1669	1.869	4.4128	4.3123	6.0005	4.2439	4.9475	2.2126	3.4772	3.0001	2.9341	2.7567	3.583	2.2715	2.9455	2.819	2.6017	4.42	3.2673	2.0387	2.5768	3.0328	2.6124	1.2008	2.6265	4.8022	4.4235	3.1891	3.1882	2.1682	4.3558	2.6874	3.5227	1.2931	5.3277	2.3455	3.3471	1.8781	3.0125	2.6122	4.4042	1.4896
-2.4044	-1.4327	0.6998	-3.2139	-3.5184	0.34763	-1.331	-0.61313	-1.2367	-1.8103	-1.5808	-1.9618	-1.927	-0.56644	-0.43548	-0.62329	-2.1301	-0.97391	-2.2564	-2.463	-1.6647	-2.5391	-0.14273	-3.9562	-2.175	-0.65087	-0.67444	-4.5075	-2.2383	-0.50547	-0.41647	-2.4865	-1.5466	-0.38622	-1.1887	-0.27805	-0.81717	0.96177	0.85529	-1.4824	-0.5186	-1.1242	-2.5096	-0.030993	-2.0882	-3.0471	-0.85726	-2.247	-1.3592	-0.81917
-14.123	-13.291	-14.369	-12.036	-13.204	-11.178	-12.237	-14.782	-13.074	-10.331	-12.158	-13.737	-15.878	-13.334	-14.913	-13.028	-12.998	-12.057	-13.367	-12.463	-13.041	-11.699	-12.421	-14.993	-13.005	-15.211	-13.963	-12.567	-11.142	-14.035	-13.759	-14.206	-12.559	-12.176	-14.763	-12.445	-12.617	-14.926	-12.577	-13.793	-11.26	-11.67	-15.753	-13	-13.78	-12.603	-12.574	-11.44	-10.951	-12.617
-12.638	-11.897	-10.368	-11.795	-12.273	-11.42	-13.269	-10.259	-12.951	-11.991	-15.146	-12.242	-11.246	-12.115	-12.217	-13.361	-14.186	-11.388	-12.58	-12.157	-11.591	-13.02	-11.717	-11.682	-12.036	-9.8526	-12.953	-11.236	-13.13	-11.752	-12.166	-11.872	-16.068	-8.7377	-13.77	-11.345	-8.8274	-13.571	-13.304	-13.55	-11.38	-10.858	-11.572	-9.3984	-12.548	-11.379	-10.85	-12.726	-9.938	-11.827
-9.1033	-9.2196	-11.747	-10.186	-11.519	-8.8927	-12.406	-9.347	-9.9085	-11.592	-10.761	-10.783	-10.015	-8.7032	-9.9364	-8.3474	-10.842	-12.231	-10.006	-9.729	-9.5506	-11.67	-9.5483	-11.199	-10.279	-11.814	-10.112	-9.5331	-10.176	-9.8689	-12.296	-10.295	-11.116	-11.208	-9.845	-11.139	-11.297	-9.4398	-9.8358	-10.706	-10.212	-9.6107	-9.7655	-8.1627	-8.5217	-11.93	-9.8292	-10.091	-9.322	-10.572
-11.65	-9.7297	-11.994	-12.896	-11.475	-11.473	-11.179	-11.89	-12.31	-11.813	-11.866	-10.618	-10.35	-11.796	-11.796	-13.942	-11.314	-12.074	-12.071	-11.915	-9.476	-11.949	-11.941	-12.361	-14.037	-13.55	-11.732	-12.433	-12.516	-12.033	-9.8419	-9.3577	-11.437	-12.433	-11.032	-14.065	-9.3805	-10.321	-13.045	-11.022	-11.483	-14.947	-10.936	-12.337	-11.631	-10.727	-10.876	-10.901	-10.301	-10.213
1.7487	0.34271	-0.11301	0.07765	0.21586	1.1804	0.73668	1.2106	1.9633	1.27	-0.29374	-2.9265	-0.82157	-0.0028266	-0.13845	0.56573	3.2366	-0.51878	-0.99369	0.4971	0.14708	2.1142	-2.0295	-1.6692	0.48248	1.5811	-0.75067	1.1127	-0.46157	-0.15856	1.0609	1.0874	-0.058068	-0.66591	0.73827	-1.3482	-0.29203	0.27004	0.5218	0.92612	0.69872	0.06724	1.762	2.3058	0.9849	3.1202	-1.7104	-0.69747	0.79204	-0.88676
1.3511	2.2175	-1.6637	-1.0736	-0.23477	-2.343	0.10865	-1.2966	1.0699	-0.64691	1.6049	-1.1104	-0.19403	-0.39415	-2.2936	0.69827	1.4065	-0.21036	-0.64628	-0.089873	0.16202	-0.82045	0.85343	-2.5326	1.7383	1.4448	-0.084006	-0.75946	-0.40084	0.35635	1.0149	1.1416	0.018775	0.80488	-1.1181	1.6279	-0.096829	-0.12428	-0.89977	1.3133	-0.56882	-1.2384	0.5713	1.1382	-0.55589	0.77327	-0.49096	1.2059	-1.0842	1.4086
-5.3537	-6.0716	-5.8817	-7.6644	-7.4145	-7.5995	-6.1714	-8.1046	-6.5555	-7.4625	-6.1502	-5.9743	-5.3973	-4.8304	-7.1393	-7.9257	-6.876	-6.6914	-9.2637	-9.3709	-4.1995	-6.19	-6.1314	-7.3829	-7.2731	-6.7011	-7.011	-5.8042	-7.5833	-7.5623	-5.6891	-8.1093	-5.8598	-8.696	-6.0128	-5.4804	-6.3855	-5.5158	-5.9081	-4.8763	-6.7143	-6.1242	-5.9038	-8.2433	-5.3797	-4.919	-5.2257	-4.045	-6.1603	-7.2698
-8.8244	-5.8979	-7.5019	-7.3068	-6.689	-7.1328	-5.9694	-6.9416	-2.5519	-5.8455	-5.7925	-5.6016	-5.0224	-8.3847	-6.3082	-9.2256	-4.9508	-5.6437	-5.8744	-8.4627	-7.7926	-8.4637	-6.8223	-8.3649	-8.3499	-4.1484	-5.5791	-8.369	-5.2412	-5.3191	-7.9369	-6.6779	-4.8136	-6.2769	-6.5964	-3.98	-6.323	-6.2666	-6.7595	-6.4115	-7.2017	-6.6387	-8.7845	-4.7163	-8.742	-4.41	-4.9656	-7.0542	-5.2807	-5.6142
-12.937	-15.032	-14.999	-16.347	-16.553	-15.346	-15.447	-14.596	-13.701	-15.082	-17.2	-13.733	-16.821	-15.151	-16.069	-17.685	-15.011	-13.952	-15.795	-15.153	-15.065	-13.648	-12.599	-15.232	-14.575	-11.262	-14.104	-14.968	-13.331	-12.628	-14.127	-16.607	-13.832	-14.716	-16.528	-15.354	-12.542	-15.056	-12.319	-11.225	-16.531	-15.28	-13.905	-16.006	-15.925	-16.999	-15.695	-14.811	-15.207	-14.173
-10.599	-13.019	-9.841	-9.058	-12.26	-11.831	-12.947	-12.445	-11.005	-9.4963	-11.662	-13.027	-10.882	-11.399	-12.731	-12.755	-12.563	-10.263	-13.074	-12.418	-12.835	-11.661	-12.506	-11.253	-10.844	-10.533	-13.107	-12.555	-14.226	-10.747	-12.777	-11.41	-10.946	-11.9	-11.463	-11.29	-13.278	-9.1444	-11.429	-11.805	-14.099	-12.166	-12.382	-10.522	-12.582	-12.772	-10.381	-12.903	-8.4273	-11.508
-4.5356	-3.8914	-2.479	-4.4365	-3.5008	-3.9655	-2.4805	-2.1323	-4.6873	-4.6934	-5.5018	-6.2832	-4.3402	-4.6095	-3.9982	-3.7209	-4.3938	-4.0076	-2.2677	-5.0272	-5.9194	-2.8738	-2.7363	-3.106	-4.0023	-3.4843	-5.2847	-3.7455	-5.9418	-3.7881	-2.9623	-2.8632	-1.7609	-4.289	-4.0158	-4.9492	-5.6767	-3.3233	-5.7324	-3.4868	-5.2064	-3.0915	-4.1227	-6.2688	-4.6884	-3.1588	-4.5521	-6.2374	-3.558	-3.4039
-23.306	-20.884	-21.408	-23.554	-22.61	-21.538	-22.724	-20.552	-20.96	-22.204	-20.866	-22.496	-21.768	-22.204	-22.359	-22.63	-21.761	-19.948	-22.525	-25.333	-22.969	-22.613	-22.728	-23.216	-21.476	-21.277	-21.571	-23.543	-22.98	-20.265	-21.908	-21.219	-20.007	-24.542	-23.189	-20.223	-22.202	-23.526	-24.232	-22.328	-20.4	-22.438	-20.774	-20.452	-21.566	-21.487	-22.531	-23.391	-21.954	-22.502
-3.8094	-3.0924	-4.2908	-5.3481	-2.6881	-3.785	-2.9042	-4.356	-2.8933	-5.1061	-3.4586	-3.2542	-3.5187	-2.5432	-3.9335	-4.1318	-4.7947	-1.9289	-3.6117	-4.4198	-3.9669	-4.5046	-3.5616	-4.0883	-2.7232	-3.7451	-4.6167	-3.1562	-5.1433	-2.2273	-4.2425	-4.9804	-3.2896	-1.5311	-6.2638	-3.4638	-2.8962	-4.8805	-3.0002	-5.1199	-3.6442	-2.7577	-4.2262	-6.6005	-5.1146	-3.9031	-3.7409	-3.9638	-4.8814	-4.622
-1.099	-1.7651	-2.5286	-1.9342	-1.992	-1.4684	1.6676	-1.6561	-2.71	-1.5921	-0.23021	-0.22053	-0.73814	-1.8429	-2.3098	1.5743	-0.1877	-1.0388	-1.4989	-0.44393	-1.0837	-1.5619	-5.2894	-0.67246	-2.1159	-0.7677	0.86529	-2.1557	-1.2909	1.187	-2.0945	-0.40383	-2.36	-0.91772	-2.8769	-1.6165	-3.0545	-0.96288	-0.56496	-2.5829	-3.1451	-2.534	-2.1155	1.186	-0.76954	-0.72119	-2.9956	-1.8873	-1.2154	-0.72895
2.8637	1.3792	1.3188	0.92812	0.30266	3.5674	1.8846	-1.6078	2.924	2.5862	1.2909	2.7857	1.5805	3.1525	1.3055	2.7447	1.0243	2.2957	0.54625	1.1913	1.2624	0.9654	2.0134	1.303	0.2406	1.2384	1.5612	1.9622	-0.089104	3.3334	0.2557	-0.30679	0.48358	0.10053	1.4162	1.6774	2.2486	4.0772	2.6938	1.0027	1.5467	4.2308	1.3095	1.6601	1.0075	1.4794	1.1061	1.3768	2.0447	3.7977
-3.1196	-1.7142	-2.8735	-3.4806	-1.1056	-2.7549	-2.9424	-3.5377	-3.5689	-3.3514	-1.676	-3.39	-2.1937	-1.3935	-0.91475	-3.9309	-2.7886	-4.5034	-1.8315	-2.8042	-2.7295	-1.7684	-3.4119	-3.2839	-3.2908	-2.5964	-3.5091	-3.8372	-2.1948	-4.3069	-1.4095	-0.065736	-1.1933	-1.0293	-3.5018	-4.4988	-3.2856	-0.76101	-2.768	-3	-1.244	-3.0158	-2.6944	-3.5905	-2.7491	-2.4329	-3.6229	-2.5921	-3.5336	-0.70384
0.37381	1.6417	3.0494	0.13343	-0.73822	-0.17832	1.2838	-0.43835	0.21833	-0.4798	-0.31402	0.65999	-0.43625	-0.98658	-0.64	-1.3337	-0.33739	-0.65944	-0.16173	-2.1384	1.0236	-0.081532	-0.56209	-1.3518	0.94759	1.8025	0.22243	0.61583	0.19143	-0.20408	0.39775	-0.42159	1.177	-0.91028	0.17714	-2.0111	0.03241	-0.55511	-2.4164	-0.56242	-0.6476	-0.18234	0.57794	1.8489	0.44541	0.99052	0.59024	0.87904	-0.44551	1.4793
-2.1928	-1.5911	-1.8903	-3.5419	-4.5944	-1.4094	-4.9069	-1.3872	-3.9761	-5.0086	-3.4262	-3.5409	-1.5576	-1.9541	-3.521	-3.8026	-3.8187	-5.2503	-2.6252	-3.531	-2.9753	-3.9158	-2.8281	-4.7307	-3.4097	-4.263	-4.8561	-1.4263	-4.4979	-2.9451	-2.9273	-3.9023	-3.7207	-3.3955	-1.7026	-4.8451	-3.5381	-2.1201	-4.2083	-1.7518	-3.4457	-2.7551	-1.1085	-2.4438	-2.2736	-3.2772	-3.3911	-3.5347	-5.0593	-2.3146
-12.746	-12.582	-11.828	-13.154	-15.557	-10.886	-12.534	-12.606	-12.884	-14.025	-12.627	-14.287	-12.729	-15.439	-12.726	-12.527	-13.051	-12.976	-13.881	-13.731	-13.5	-13.069	-13.752	-10.524	-13.617	-11.5	-12.314	-12.204	-13.024	-13.63	-10.103	-17.246	-13.189	-12.647	-13.498	-13.728	-13.797	-13.253	-14.343	-10.429	-12.996	-12.194	-15.335	-12.349	-12.95	-13.759	-12.67	-11.336	-12.784	-11.362
-1.3927	-0.72207	-2.2592	-0.64189	-0.079001	-1.2605	-2.1516	-1.8517	-1.6737	-0.60951	-1.5251	-5.1631	-2.7278	-2.1438	-1.0254	-2.3946	-3.0221	0.1809	-2.3004	-3.2351	-0.264	-3.6941	-1.7152	-0.33243	-0.22565	-1.9866	-1.0391	-2.0598	-2.9885	1.6523	-1.2125	-0.37484	-3.4134	-2.445	-2.5476	-0.36652	-1.9142	0.091173	-1.2856	1.1122	-1.5412	-0.62653	-1.4052	-1.413	-0.69301	-0.57188	-2.9517	0.79325	-0.94041	-0.66845
-8.349	-9.0306	-7.9911	-8.4256	-9.6692	-9.1705	-8.3732	-9.7649	-9.0382	-10.132	-7.4893	-10.158	-10.261	-9.9725	-8.6961	-7.8176	-7.8405	-7.2057	-9.6176	-10.062	-8.3343	-10.003	-9.7258	-9.788	-10.354	-8.8912	-9.417	-7.149	-10.534	-7.0785	-8.9396	-9.5926	-9.3161	-10.013	-8.4563	-8.0759	-8.1612	-9.3382	-11.052	-9.2296	-10.69	-8.9885	-10.46	-6.381	-8.7964	-9.1105	-9.7741	-8.3991	-8.3209	-8.7195
-2.1202	-1.815	-3.4065	-1.8349	-1.2964	-0.93433	-1.3616	-1.2512	-1.2016	-0.29668	-0.43784	-0.89618	-4.1871	-0.35849	-4.4988	-0.59086	-0.1547	-0.93917	0.66216	-0.34659	-1.3792	-1.1968	-0.77475	-3.0113	-3.0841	-4.131	1.6391	-2.7455	-1.1678	-0.94879	-3.006	0.39572	-0.9894	-2.1619	-1.1607	-2.128	-0.64346	-0.17745	-1.1765	-2.3588	-1.5066	-2.5895	-0.86991	-2.9319	-2.097	1.0169	-2.44	-2.2409	-2.6901	-1.2066
-19.312	-22.09	-18.532	-22.501	-20.811	-21.848	-22.325	-23.095	-20.839	-20.517	-16.033	-21.013	-20.527	-20.145	-23.23	-19.199	-19.709	-19.618	-21.708	-19.499	-19.14	-19.871	-19.407	-20.279	-21.956	-22.653	-23.034	-19.619	-22.067	-20.155	-20.57	-21.26	-19.674	-23.751	-21.369	-21.334	-17.687	-20.114	-18.39	-20.513	-20.116	-19.548	-21.019	-20.514	-20.973	-21.499	-20.877	-19.269	-19.912	-20.189
-0.69439	-1.0645	-0.92992	-2.4044	-0.77752	-0.77103	-2.014	-0.18306	0.61236	-3.0159	-0.24851	0.099886	-0.57539	-0.84345	-0.6317	-2.3757	1.2749	-0.83811	-1.5759	-2.2359	-0.70706	-0.65795	-0.89299	-1.5943	-1.1712	-2.9797	-2.9746	-3.0918	-1.0745	1.5721	-0.6459	-1.5756	-1.8106	-1.9557	-0.29208	-3.455	-0.66298	-1.1782	-0.43678	-0.79549	-1.0098	-1.3495	0.0083252	-1.9166	-2.6331	0.20252	-0.60031	-0.8934	-1.8687	-0.29524
6.8528	4.8764	3.617	3.7266	5.4358	3.9093	4.6734	3.3254	2.8406	4.5041	3.5833	3.1546	4.2544	3.9877	5.1941	5.2187	5.6769	2.4455	5.4356	3.6414	2.4712	4.3901	3.0221	4.3916	4.6363	4.5101	4.1527	6.6955	3.3429	4.4641	5.1179	4.2309	4.423	5.8208	6.2064	2.7766	2.3229	5.1524	4.4232	4.2569	5.2678	2.4964	3.2619	4.9937	4.2349	5.4665	5.2701	5.3954	2.6139	5.9039
-11.364	-12.032	-10.376	-10.763	-11.374	-12.093	-12.106	-11.356	-11.245	-11.788	-12.77	-13.047	-10.719	-13.217	-10.295	-9.2527	-10.028	-12.363	-12.832	-12.438	-10.856	-11.274	-9.4561	-10.792	-11.098	-12.657	-11.491	-10.829	-11.464	-10.74	-9.6961	-10.147	-12.477	-9.9314	-10.726	-11.257	-12.093	-11.684	-13.27	-11.215	-11.463	-11.532	-14.131	-10.124	-11.606	-10.811	-9.5143	-11.878	-12.686	-10.887
-9.6948	-8.6601	-10.028	-7.2121	-10.029	-8.2162	-10.918	-9.2945	-10.329	-10.082	-7.3114	-9.5383	-9.7053	-9.2046	-9.6354	-8.9135	-10.934	-9.8891	-8.8481	-10.443	-10.36	-10.514	-7.8936	-9.1191	-8.3826	-10.845	-10.46	-8.897	-8.5096	-9.8596	-9.8234	-9.9622	-9.7533	-8.8842	-9.5609	-9.158	-8.1769	-8.8255	-9.1691	-9.7773	-11.164	-9.935	-9.7008	-9.6283	-8.6438	-10.33	-10.937	-8.6311	-6.5298	-11.235
-1.6419	-4.2806	-2.5902	-2.1528	-0.99359	-1.6603	-0.48435	1.1149	0.49848	-2.1572	-0.51313	-2.0427	-0.69615	1.7142	-1.1032	-1.2459	-0.27304	-2.6562	-1.7389	-0.82944	-1.3483	-1.7941	-3.0645	-0.37353	-3.4846	-1.5569	-3.506	-0.67972	-1.692	-2.0861	-3.3761	-1.0452	-1.3434	-0.4352	-2.8386	-4.0858	-2.8741	-2.7049	-1.2504	0.88304	-0.88527	-0.9177	-1.6577	0.42637	-0.67542	-3.0659	-2.1601	-2.0132	-2.1408	-0.40666
5.8769	5.1606	7.9719	4.5508	8.6962	6.1176	9.2205	5.4963	6.9052	6.6666	9.5584	6.1347	7.4079	6.415	5.7855	5.5396	8.9746	6.8265	5.221	7.6902	3.1739	8.3928	7.7437	4.9951	5.9656	5.8704	6.7013	5.3634	5.3145	6.447	8.2607	7.9356	6.7462	6.5461	6.0504	5.7451	8.4285	5.8361	7.6002	6.4825	7.7733	10.234	6.6074	6.6079	5.1554	9.0042	9.8833	8.0985	6.2923	8.1487
-9.7813	-11.187	-11.008	-10.436	-9.9446	-11.06	-10.441	-10.924	-10.772	-12.211	-11.573	-9.3723	-11.767	-10.875	-12.601	-12.141	-11.079	-11.378	-9.4805	-12.305	-10.778	-9.3007	-7.2239	-9.934	-9.9358	-11.452	-13.077	-10.143	-10.906	-10.666	-7.8678	-10.504	-11.642	-12.422	-8.9759	-13.457	-9.9413	-10.532	-11.017	-9.8027	-11.424	-9.278	-12.708	-10.137	-11.663	-11.877	-11.651	-11.891	-11.34	-13.121
-14.598	-14.269	-15.287	-13.6	-12.173	-15.225	-14.849	-12.7	-14.946	-14.641	-14.302	-12.702	-13.367	-15.487	-16.376	-12.345	-14.019	-13.002	-13.413	-14.866	-14.2	-13.81	-14.851	-15.77	-14.112	-14.169	-13.821	-13.88	-17.136	-14.703	-14.454	-13.603	-13.108	-15.249	-15.894	-13.976	-14.595	-12.178	-14.742	-14.911	-14.762	-13.324	-13.245	-15.857	-13.101	-13.749	-14.457	-12.6	-13.908	-13.521
-3.3767	-5.2071	-4.7427	-2.7587	-5.2118	-3.7806	-3.4173	-2.9313	-1.1471	-2.107	-2.1239	-4.9793	-3.2789	-2.2042	-1.9881	-2.7457	-2.7149	-2.029	-3.9927	-2.7097	-4.5909	-2.1845	-5.4613	-3.0623	-1.7716	-0.50692	-5.0449	-3.5479	-4.7522	-1.7474	-2.7849	-5.0269	-3.1855	-3.7503	-4.7956	-2.5837	-4.1851	-3.3742	-2.6682	-3.1733	-3.0002	-3.7529	-2.3503	-4.9908	-3.6231	-4.6967	-5.0608	-5.555	-4.0054	-5.0851
-1.8677	-2.1605	0.41577	0.63499	2.3266	1.103	1.2592	1.614	-0.53501	-0.91753	-0.28975	0.83	0.13946	0.49337	1.0834	-1.089	0.91778	0.81781	2.0753	-0.9234	-0.99866	0.056367	1.1992	1.1383	-0.60134	2.1586	0.48632	-0.49484	3.3357	-0.96803	0.18094	2.0893	0.7256	0.26895	-0.0054508	-1.2467	-1.3423	-1.0663	-0.10705	0.93251	0.5297	1.4424	0.62953	0.23595	0.79408	1.4688	0.2354	0.87607	0.18799	-0.47447
0.44333	-1.3617	-0.30595	0.033732	-3.4065	-1.2193	-0.044632	-1.6979	-0.66029	-4.2333	-3.0541	-5.141	-0.86599	0.060369	-1.755	-3.5016	-2.0715	-1.3821	-1.8467	-0.81932	-0.70244	-1.5658	-1.9382	-2.6929	0.34493	-3.1231	-2.2662	-3.1719	-1.795	-1.5083	0.28837	-4.4869	-2.2016	-0.709	-2.0678	-2.0388	-2.1492	-3.8308	-0.17302	-0.14166	-2.6857	-1.5642	-2.626	-0.67293	-0.39684	-1.0914	-3.1699	-0.5277	-1.7945	1.2601
-15.788	-14.165	-13.02	-13.069	-14.994	-13.127	-13.573	-11.802	-13.776	-11.399	-13.628	-13.138	-11.603	-12.992	-11.727	-9.6468	-13.27	-15.103	-13.315	-14.142	-11.567	-14.318	-13.114	-14.036	-13.384	-11.737	-14.723	-15.93	-14.162	-12.555	-13.386	-14.312	-13.908	-12.369	-13.638	-11.123	-13.196	-15.047	-14.112	-12.523	-13.629	-12.098	-14.005	-11.554	-14.287	-12.527	-14.242	-13.911	-13.143	-13.629
-20.92	-21.087	-21.986	-21.724	-22.72	-24.991	-22.288	-20.705	-23.136	-21.879	-22.04	-22.729	-21.563	-23.683	-20.758	-20.362	-20.156	-22.242	-21.772	-22.003	-21.336	-23.469	-23.599	-21.362	-24.326	-22.075	-21.91	-20.756	-21.117	-20	-25.292	-24.386	-19.954	-21.406	-23.58	-23.519	-23.511	-22.348	-23.823	-23.179	-22.73	-22.798	-23.376	-21.546	-23.81	-22.752	-22.314	-22.918	-22.102	-22.067
-0.56635	-1.9984	-1.3954	-1.1311	-1.9427	-2.4729	0.90422	-1.6065	-3.8188	-2.2406	-0.056317	-0.89509	-1.7411	-2.6089	0.24314	-0.30297	-2.0843	-4.3899	-1.7179	0.13238	-0.93351	-2.3545	-0.54345	-2.841	-4.2	-3.529	0.55756	-0.74718	-3.6371	-3.9836	0.22731	-2.0952	0.20022	-3.1312	-3.0243	-1.4408	-1.4863	-1.0289	0.35102	0.46237	-1.8129	-0.32321	-1.5668	-2.5303	-1.5393	-1.6104	-0.50977	-3.3218	-2.1888	-1.2457
-9.2983	-10.464	-6.84	-10.864	-8.1941	-7.4853	-9.4222	-9.3064	-9.4656	-11.505	-6.5226	-7.4382	-9.629	-8.7811	-10.121	-9.3855	-6.7154	-8.278	-5.8082	-9.2229	-9.2783	-8.9059	-7.5788	-10.303	-6.5583	-9.7289	-8.9578	-7.8118	-7.8512	-7.5579	-9.4502	-8.3033	-6.8806	-9.609	-7.8637	-9.5367	-9.5031	-7.3528	-10.657	-9.6336	-10.695	-11.567	-10.001	-9.1618	-5.6944	-7.9749	-8.7453	-7.7755	-8.1932	-10.323
0.3716	4.3851	5.0385	1.6699	3.2819	1.4946	4.4611	5.2406	3.9724	2.3338	2.2196	1.9181	3.2553	3.667	2.6617	3.0945	1.4144	2.759	0.53447	3.2912	0.53172	1.247	2.6727	1.0756	0.8127	2.708	3.7397	4.1017	2.3517	1.651	1.7291	5.8689	3.7223	4.1468	4.8354	3.2525	2.8387	4.4786	2.7945	2.7807	3.1129	1.7485	4.7586	1.1726	4.7266	1.7946	2.2004	4.7825	2.9179	3.6512
-14.314	-11.699	-12.867	-12.939	-14.335	-10.983	-13.033	-12.519	-11.807	-13.026	-13.099	-12.208	-12.158	-9.0976	-11.958	-12.221	-14.249	-12.728	-13.679	-10.715	-11.821	-10.667	-14.776	-11.605	-12.781	-14.658	-14.314	-12.427	-14.126	-11.898	-15.2	-11.077	-12.944	-13.937	-11.626	-13.551	-13.042	-13.403	-12.052	-12.699	-11.865	-12.218	-11.539	-12.488	-12.033	-14.597	-12.062	-13.186	-14.57	-11.385
1.9191	-1.5347	3.2477	1.2244	1.2141	1.541	1.1286	-0.333	2.638	3.217	1.6702	2.7075	1.3836	1.168	1.342	2.6285	3.8888	0.54118	2.8951	1.1771	1.3133	2.464	1.0258	1.9882	1.1332	0.12043	3.8881	0.24309	2.6446	0.44071	2.3621	1.0363	2.4116	0.6427	3.2189	-0.79439	1.2711	2.3026	-0.80396	-0.93441	0.8849	1.3341	2.2632	2.9149	2.9351	1.6358	2.7671	0.98451	-0.093814	1.2385
1.3296	-1.8011	0.58491	1.0498	-0.5552	0.46882	-2.1672	2.0912	-0.16537	-0.47421	1.7224	-0.2002	-0.074726	0.42657	1.1617	-0.34733	-2.1045	0.64976	1.478	0.58544	-0.74788	-1.2795	-1.413	-1.9901	-0.67912	-1.585	-0.94095	-0.26651	-0.92108	1.7337	-1.3409	-1.6086	-0.74298	0.44358	0.31964	-2.6023	1.4271	0.79249	-0.44538	0.19154	-1.7187	-3.3692	-0.73656	-0.3283	-1.0328	1.6263	0.0016702	1.1612	-0.11902	-0.89532
-4.1264	-6.0989	-5.9733	-3.5849	-4.8455	-2.6943	-4.1569	-4.9108	-3.7201	-5.3705	-7.2953	-3.2429	-6.1745	-4.4343	-5.2687	-6.065	-4.8753	-5.0839	-6.0441	-4.6368	-4.123	-2.2639	-3.4994	-4.081	-2.9658	-2.5689	-5.4704	-4.7224	-4.0082	-5.2284	-5.8997	-3.1801	-5.5959	-0.93217	-4.4085	-3.9638	-7.7348	-5.5064	-3.3658	-5.4392	-6.7155	-5.1639	-4.3059	-4.4713	-4.7114	-3.8172	-4.4485	-5.8901	-5.3782	-3.3551
-0.32554	-0.61048	1.8238	1.7251	0.52567	-0.1076	-0.71659	2.1469	1.0469	0.64306	1.0035	2.2904	0.86494	0.87426	1.2776	0.01644	1.0621	2.0939	1.8048	0.75259	1.7005	1.5242	2.6313	4.0657	-0.97432	0.92538	1.6616	2.3619	1.6042	0.86351	0.54794	-0.069528	2.8861	0.56911	4.3946	3.056	5.8636	2.204	2.208	-0.79189	1.1308	1.153	3.2671	0.81422	1.9321	-1.6023	-0.00073682	2.5092	0.58601	0.66187
-3.6775	-3.5683	-2.9236	-1.1794	-3.2584	-2.3309	-4.2509	-3.5112	-1.319	-1.7378	-4.0286	-3.48	-2.1249	-4.8503	-2.6882	-3.159	-1.1833	-3.1535	-3.7772	-1.8321	-3.1636	-3.6092	-4.0385	-0.77436	-1.6471	-2.3467	-3.6099	-4.5583	-3.1889	-5.2469	-3.4827	-1.6332	-2.3642	-2.8701	-3.169	-4.2125	-4.5233	-2.5662	-0.2833	-4.434	-2.1025	-5.0432	-5.5912	-1.7832	-2.1804	-2.9267	-4.4877	-3.3369	-3.4469	-1.4498
-20.776	-23.533	-19.875	-20.049	-21.394	-22.662	-19.33	-21.892	-21.934	-20.425	-22.243	-22.698	-19.921	-21.478	-23.004	-18.722	-23.98	-20.931	-19.111	-22.136	-22.046	-20.777	-21.742	-22.07	-20.904	-20.259	-21.248	-19.669	-22.331	-20.278	-21.959	-20.66	-20.258	-20.424	-22.418	-21.65	-21.035	-18.662	-21.181	-20.936	-21.17	-21.45	-21.34	-21.765	-20.021	-21.007	-20.379	-19.072	-18.837	-21.375
9.5402	6.3612	7.451	7.6418	5.6894	5.3754	5.4641	5.8163	5.2752	8.4255	7.5684	7.1114	6.1885	6.8054	8.567	9.1842	9.2794	4.9818	6.7814	7.9268	6.5872	7.4371	8.8428	5.4276	5.5772	6.6094	4.9639	7.1674	7.8616	6.0806	7.1719	5.9197	8.0039	4.9007	6.8483	6.7096	6.5278	5.8796	5.5369	6.4188	4.0807	6.1576	8.3027	7.1236	7.1019	7.9152	7.0245	6.8712	7.4844	4.6123
2.4371	1.0643	1.798	3.4936	1.959	2.0929	2.5998	2.4908	2.8787	3.787	2.4752	3.4032	1.2453	1.9721	2.9641	0.45962	3.8706	2.7336	2.2386	1.5016	3.0631	1.1986	5.2314	3.5543	3.1502	1.5641	2.0416	5.057	3.4398	4.4639	3.1996	4.1485	1.9536	2.9114	2.1903	2.1355	2.1951	0.55694	3.0954	3.6577	4.1586	2.5588	3.6668	1.1841	-0.29676	2.9284	2.3849	0.83477	2.3859	2.6908
-5.9845	-6.1694	-6.8548	-8.0627	-6.4141	-7.557	-7.7742	-6.497	-7.251	-5.1999	-4.5432	-6.6681	-6.172	-6.6196	-7.0218	-6.1053	-6.7752	-6.7106	-5.0596	-8.0509	-7.5048	-7.3777	-7.3958	-8.4615	-5.4754	-6.0345	-8.6939	-6.2098	-5.9778	-5.5145	-5.9815	-5.8624	-6.17	-6.5963	-8.8173	-7.3543	-6.9163	-4.0117	-6.381	-8.521	-5.3129	-5.6506	-8.8812	-6.861	-5.6938	-6.8567	-6.7798	-6.9705	-4.242	-6.5717
2.4079	1.8258	3.0421	1.6162	2.7748	1.5807	3.2121	-1.5887	-0.078396	1.8759	0.34337	2.4095	1.2813	1.3061	0.45143	-2.4163	3.2179	0.72381	4.926	3.0038	1.8913	1.8376	2.0181	2.3369	2.0357	1.5377	1.0916	1.5713	1.0933	2.1683	1.6028	1.457	2.31	1.6802	1.6086	2.328	1.7937	1.0349	3.196	2.1192	2.3024	0.97841	0.65261	2.1801	0.949	3.8738	2.4819	-0.062063	1.3149	1.0351
-0.090036	0.059228	-1.9728	-2.4633	-2.8086	-2.3477	-1.1725	-2.6097	-0.88808	-2.9085	-2.4319	-1.8051	-3.9235	-1.708	-3.1198	-1.8834	-1.7901	-1.8244	-2.086	-2.1565	-5.8476	-3.7427	-3.1403	-6.0834	-5.2391	-3.7066	-3.4092	-2.6672	-3.7	-3.436	-1.2314	-1.2767	0.72528	-3.4799	-3.1964	-2.0894	-1.8451	-1.5991	-1.305	-2.9161	-2.7326	-2.6929	-1.4558	-2.7037	-4.2867	-1.0999	-3.1629	-2.8327	-2.9957	-2.8674
-7.1589	-7.9821	-10.4	-11.8	-12.626	-10.133	-8.9355	-9.992	-8.7536	-10.968	-8.817	-7.4827	-9.3058	-10.2	-8.8451	-10.266	-8.4201	-8.48	-8.0538	-8.7852	-8.8084	-7.6509	-9.7567	-9.34	-8.2063	-8.4265	-9.365	-7.5949	-8.8144	-9.8586	-7.5772	-12.133	-9.3569	-9.768	-9.4341	-10.23	-10.586	-9.0901	-10.751	-8.7937	-9.5947	-9.3696	-9.2915	-10.063	-6.8814	-11.214	-8.8449	-8.8213	-9.9448	-8.9612
-12.665	-12.762	-12.564	-12.593	-12.826	-9.8759	-11.217	-13.616	-14.716	-12.482	-14.033	-13.062	-11.002	-14.475	-12.903	-9.5857	-12.761	-13.804	-12.041	-14.359	-10.818	-13.412	-13.932	-14.72	-13.865	-14.247	-13.849	-9.4363	-12.312	-12.763	-13.487	-13.853	-11.747	-14.818	-14.719	-12.432	-13.027	-13.25	-13.599	-14.028	-12.127	-13.333	-12.294	-12.075	-13.619	-12.494	-12.708	-14.182	-12.123	-12.296
-3.9366	-3.5391	-3.4976	-1.8449	-1.7346	-4.1934	-2.8462	-2.0819	-3.9143	-2.1701	-2.8901	-4.6567	-2.3472	-0.14823	-2.9222	-2.1374	-3.5304	-2.3324	-2.4968	-2.2587	-1.9343	-3.0765	-3.5458	-2.1593	-4.7113	-3.7039	-3.1488	-2.1454	-2.2523	-4.7954	-4.0232	-5.7234	-3.3936	-2.6925	-3.9608	-2.9297	-1.58	-2.4859	-2.3447	-1.5922	-3.1121	-3.1556	-4.5344	-0.94329	-3.1128	-3.3328	-4.6731	-3.6543	-2.9159	-3.3587
-7.4709	-7.942	-7.7472	-8.359	-6.9874	-8.1532	-7.9991	-8.4827	-8.4688	-6.0036	-7.5566	-8.1104	-7.7553	-6.4039	-7.9739	-6.6159	-9.819	-6.1502	-7.5277	-6.6859	-9.0751	-6.8715	-5.5301	-6.6719	-7.1509	-6.9994	-5.6234	-8.4197	-6.893	-6.797	-8.5326	-6.5578	-6.9102	-8.6258	-4.9839	-8.3672	-4.6056	-9.7269	-8.1224	-6.2876	-8.7675	-9.193	-7.7411	-7.4794	-6.9226	-9.1972	-8.8978	-6.5794	-8.2178	-7.397
0.59966	-0.30536	0.60557	1.6889	-2.2455	0.072959	-0.35274	-0.45445	1.7407	-1.0097	-0.2334	-0.70834	0.80984	-0.74408	1.8315	1.741	1.8376	0.52737	2.3897	0.78831	2.0169	0.20591	1.5434	-1.3747	-0.98048	0.79972	-2.4906	-0.38329	1.1208	0.12122	2.9348	0.2242	-1.9514	-0.54751	0.23212	2.5713	0.13653	1.868	0.15473	-0.47814	-0.076969	0.83678	2.2315	0.72164	-1.5277	-2.1604	-1.1606	0.70808	0.87808	-1.6816
-14.898	-14.743	-11.858	-13.42	-12.733	-13.421	-13.456	-11.834	-12.08	-12.506	-15.493	-12.367	-14.709	-12.446	-14.593	-14.288	-11.344	-13.167	-12.986	-11.865	-14.274	-12.382	-13.867	-13.35	-13.081	-13.04	-12.339	-14.11	-12.865	-13.691	-13.58	-13.609	-12.244	-11.144	-12.412	-14.653	-11.978	-14.442	-10.764	-14.497	-9.1748	-12.937	-13.047	-15.903	-13.022	-13.674	-11.127	-12.364	-12.151	-11.903
-15.213	-16.303	-14.902	-13.778	-15.482	-14.466	-14.725	-11.644	-12.406	-14.25	-15.209	-15.08	-15.993	-15.371	-14.192	-14.055	-15.683	-15.991	-16.455	-15.489	-15.989	-17.737	-12.253	-15.276	-15.474	-14.271	-13.47	-12.9	-16.543	-13.483	-15.941	-13.903	-13.992	-15.116	-15.979	-16.289	-13.678	-15.164	-16.992	-13.58	-17.979	-14.453	-16.911	-12.899	-16.489	-13.004	-17.996	-13.943	-15.828	-15.844
-1.073	-2.1877	-0.14016	-2.3103	-4.0169	-2.4465	1.5189	-0.15468	0.44432	-1.0382	-1.1676	-0.82109	-0.49716	-1.0143	-0.24201	0.47349	-4.4619	-1.6726	-0.20498	-0.48723	1.0143	0.32781	0.58297	-0.36763	-0.39001	-1.3516	-1.5573	0.81079	-2.4376	0.10496	-2.5285	-1.2721	-2.0767	-1.861	-1.1198	-2.0114	-2.7846	-0.82879	-0.21087	-0.013661	0.10512	-1.1246	-0.96586	-0.78811	0.053758	-2.3005	-1.5437	-1.3702	-1.6367	-1.2293
-12.614	-13.881	-14.784	-14.184	-13.34	-11.981	-16.109	-13.67	-14.526	-13.131	-14.711	-13.713	-13.778	-13.453	-12.151	-12.623	-12.424	-13.911	-12.04	-12.788	-12.819	-11.44	-13.747	-13.812	-12.38	-14.371	-12.152	-11.859	-13.414	-12.308	-13.396	-13.203	-13.641	-13.276	-13.275	-13.287	-14.374	-14.013	-16.175	-16.228	-10.511	-12.949	-12.788	-13.276	-11.026	-14.267	-11.718	-14.169	-13.05	-11.878
6.7911	9.8496	9.5221	8.518	9.6152	9.8337	5.9773	7.8655	5.5525	9.0755	9.8221	10.112	6.3365	7.5837	8.1665	8.0652	10.002	9.4302	7.3795	8.0761	8.2301	10	6.7682	6.2071	7.9245	5.3065	8.1727	6.009	7.379	7.0664	7.6361	11.498	8.5225	6.3628	6.7134	9.0043	9.6736	9.5614	6.3584	8.91	8.9072	7.9389	9.3745	7.7145	8.5238	10.139	7.841	7.8923	6.614	5.0564
-3.9731	-3.9006	-2.8676	-4.3079	-5.3205	-4.1729	-1.7706	-1.4072	-2.419	-1.8845	-3.3565	-3.6789	-4.8968	-3.2331	-2.2636	-4.3898	-1.1925	-2.4155	-1.4493	-3.0229	-3.952	-4.4045	-5.0147	-2.7785	-3.4661	-3.8708	-4.3353	-4.9795	-6.1726	-3.7296	-3.905	-5.5628	-3.6609	-5.099	-1.6287	-4.0678	-1.5381	-7.3266	-3.1367	-3.8581	-3.9465	-3.2517	-3.9654	-2.4041	-4.4052	-4.5227	-3.5646	-3.1835	-4.4218	-2.3152
8.4959	11.066	9.9319	10.341	7.5085	9.6232	8.3245	9.1779	10.361	9.6306	11.88	10.313	9.3023	9.5705	8.3926	8.6747	10.737	9.6811	9.0089	10.755	12.169	8.1812	12.928	11.44	11.512	8.9587	10.048	10.032	10.44	10.647	11.997	8.0002	9.0397	9.2318	10.833	11.43	8.9842	9.34	10.991	10.787	8.9799	8.0142	12.503	8.3567	8.9563	8.7947	10.759	8.7359	12.136	7.6343
-3.7217	-4.5169	-7.9136	-6.6901	-6.5557	-3.8417	-3.7427	-6.907	-3.6063	-5.2818	-7.688	-5.6753	-8.4816	-6.1137	-4.9417	-6.8326	-5.062	-5.3842	-5.8379	-5.8266	-7.2421	-5.3151	-7.953	-2.997	-5.4271	-5.67	-3.8062	-4.773	-3.9715	-2.9423	-8.8828	-6.5846	-5.527	-5.4473	-5.4685	-3.7683	-2.0601	-5.1528	-6.8663	-5.6855	-4.7393	-4.6208	-8.498	-5.6766	-2.8216	-6.6753	-6.3739	-5.7039	-6.2668	-5.7989
-5.0528	-5.6618	-5.798	-7.4241	-7.3086	-4.83	-8.3295	-8.0928	-7.7793	-6.8727	-6.9865	-4.0477	-5.971	-5.7002	-6.2073	-5.5707	-4.0506	-4.4213	-6.4009	-5.9283	-4.6858	-6.2422	-8.6104	-6.7544	-6.0295	-6.4099	-5.4363	-6.2642	-7.0487	-6.3538	-6.3884	-6.8282	-8.0064	-5.715	-7.9737	-8.0694	-4.3788	-7.0648	-6.7908	-6.9995	-6.2029	-5.5868	-5.2336	-8.2407	-6.5779	-8.5535	-4.4424	-6.8617	-5.0505	-5.4189
4.5079	5.1703	4.2973	2.6821	3.1698	4.7183	7.8425	3.2699	3.8014	2.691	4.2399	2.5635	4.7418	3.0193	3.1301	3.5258	3.7161	4.6321	4.6424	3.0764	3.8966	2.8205	3.2711	2.9661	3.1913	2.8271	2.042	4.2478	1.1073	3.6858	3.2574	2.6552	4.6252	3.112	2.8277	3.2227	3.4995	0.72662	1.5192	0.65495	2.8186	3.6873	2.1236	4.6884	3.7058	1.7584	0.47164	3.6486	4.2143	3.5087
-2.2763	0.21083	-1.7063	0.012151	-0.27988	1.0027	-0.50127	-1.4507	0.19172	1.1835	0.29217	-3.4231	-0.57425	0.2565	-1.2834	-0.92264	-0.04956	-3.1787	-2.6893	-0.16251	0.20488	-1.2642	-0.31438	-0.005985	-1.6473	-1.8278	-0.46795	0.020164	-0.073122	-0.59593	0.60482	-1.1132	0.058901	1.3538	1.0574	-0.36867	-2.1738	-2.0791	-1.628	1.3003	-0.16205	0.15171	2.1272	1.8236	0.94056	-1.339	-1.4321	-0.3167	-3.0982	-0.91341
-8.6883	-8.7255	-8.8911	-10.68	-6.5597	-11.346	-8.4893	-8.8911	-10.813	-9.3265	-9.8277	-9.4266	-7.2741	-8.9146	-8.9423	-9.0277	-9.2162	-8.2878	-8.3728	-9.7667	-11.119	-8.6822	-8.6962	-10.448	-8.8908	-11.969	-7.8313	-10.733	-9.0105	-8.6699	-8.9838	-8.3361	-8.1705	-8.7702	-8.9942	-8.7666	-8.56	-9.91	-7.9897	-9.2142	-8.0372	-7.1534	-8.593	-8.537	-7.4502	-8.3938	-8.1785	-8.6573	-8.4358	-8.7304
-14.922	-15.201	-14.062	-15.046	-13.054	-12.85	-16.172	-15.37	-15.734	-14.417	-15.087	-15.175	-15.165	-15.779	-13.514	-14.144	-14.442	-14.891	-14.894	-17.932	-13.542	-14.897	-12.526	-16.662	-13.886	-14.35	-16.136	-15.168	-15.304	-13.817	-16.994	-15.713	-15.718	-16.581	-13.54	-13.933	-13.852	-13.854	-13.543	-14.72	-15.215	-15.731	-14.438	-11.858	-13.418	-16.048	-13.97	-14.463	-14.765	-16.672
-16.541	-14.76	-12.303	-12.812	-13.839	-14.214	-14.918	-18.419	-12.558	-14.273	-14.76	-13.098	-13.892	-14.124	-13.55	-11.314	-13.752	-14.365	-13.666	-14.082	-16.692	-15.737	-13.935	-14.895	-13.681	-15.902	-12.211	-12.695	-15.46	-11.45	-15.004	-11.718	-14.359	-12.84	-13.242	-13.286	-15.522	-13.419	-13.614	-15.202	-14.07	-14.993	-11.965	-15.127	-13.224	-15.013	-13.901	-14.411	-13.658	-15.558
-5.8996	-5.1232	-3.7404	-6.8336	-2.6125	-4.5671	-3.7723	-3.7277	-5.3952	-5.6122	-6.0921	-3.1992	-5.2112	-3.4771	-4.4121	-2.0779	-4.3304	-7.411	-4.2235	-5.2102	-6.0081	-3.0096	-2.8703	-2.9973	-3.1094	-3.9112	-3.3482	-4.0451	-2.9356	-3.1089	-5.7063	-2.3602	-6.2965	-4.7972	-3.8768	-3.5151	-4.543	-6.5962	-3.1776	-3.5564	-4.867	-5.2217	-3.0483	-4.1588	-1.7226	-4.345	-5.4739	-4.4142	-3.7548	-3.6247
-7.82	-9.2034	-9.2763	-10.862	-9.336	-11.039	-12.064	-12.86	-8.5599	-12.582	-11.405	-11.544	-12.521	-9.7298	-9.789	-12.197	-11.644	-11.212	-11.265	-10.521	-10.37	-10.627	-12.549	-11.342	-12.189	-10.162	-9.4236	-8.6875	-11.521	-9.011	-10.87	-8.2244	-13.963	-12.362	-11.108	-9.166	-10.783	-11.454	-9.775	-12.643	-10.442	-7.9621	-13.305	-10.437	-12.261	-8.8941	-10.105	-11.223	-8.8626	-12.21
-4.0422	-3.1839	-2.1527	-3.0545	-5.1797	-5.354	-1.94	-0.8742	-3.8492	-0.89519	-1.8332	-1.1766	-1.651	-3.8969	-3.2715	-2.547	-3.7536	-5.3416	1.0013	-0.085304	-2.7344	-2.4087	-1.1864	-4.6075	-3.2434	-1.7072	-2.0454	-2.2049	-3.6413	-2.4225	-0.88725	-3.2019	-3.5933	-1.1325	-2.0256	-2.1994	-2.7625	-1.2169	-2.9643	-5.0728	-2.6595	-1.5517	-1.9598	-2.6046	-2.1509	-3.9115	-1.4384	-1.5103	-3.5827	-2.5326
0.65895	-1.5986	-1.0854	-0.75315	-2.6773	-0.84382	-0.5738	-0.49953	0.30095	-0.090217	1.8389	-2.9051	-0.3978	2.2451	-1.2358	2.365	0.9648	-0.10492	-2.8395	-3.2383	-1.2685	0.056168	-2.3541	1.7831	-0.43665	-1.7233	-0.079127	-1.828	-1.5556	-1.0497	0.43039	1.0954	0.57688	-2.4731	-1.7991	-0.343	-0.87989	-0.88963	0.2426	-3.3855	-1.0013	-0.20761	1.9452	-1.0295	-0.42168	-0.63095	0.41067	-0.67058	-0.53123	1.3621
-3.2027	-2.2253	-1.699	-0.87283	-2.6946	0.46661	-2.9878	-5.3263	-2.5775	-4.2643	-0.70098	-2.5247	-4.0013	-2.3101	-0.94369	-1.0872	-0.79612	-1.5017	-3.7106	-3.9653	-3.0989	-3.2461	-4.3428	-4.6554	-3.2911	-4.1023	-3.1331	-4.2942	-1.5031	-2.9096	-4.0633	-2.283	-3.4791	-1.296	-1.6871	-1.2683	-1.4228	-2.255	-0.58909	-2.365	-2.8735	-3.639	0.084307	-1.9731	-3.4147	-3.4796	-4.4853	-2.195	-1.1299	-0.75218
0.97138	-0.023544	1.0445	1.2875	0.25621	-0.21078	-0.60392	0.36811	0.017896	-0.8318	-0.045244	0.78197	-0.7772	-2.6114	0.64424	1.3771	-1.6521	2.096	-1.1953	-0.61564	-0.21012	1.6201	-0.6562	0.53967	-1.4864	-0.74506	-0.49519	-0.37933	-0.30693	-0.65245	1.148	-1.2126	1.4369	0.76197	0.99351	0.84493	-1.1509	-1.0468	-0.5067	-0.30327	-2.3351	-0.90211	0.32572	-0.23758	-2.315	-1.312	-0.39735	0.79656	-0.31673	-0.59686
-0.62798	-0.78265	-2.1726	0.069742	-1.4665	-2.023	-0.11126	-3.8037	-2.0372	0.53299	-2.7462	-0.65557	-0.25477	-1.4951	-1.5034	0.52058	-2.2509	-1.4029	-2.4366	0.97516	-1.3597	-2.1763	0.32282	-1.1884	0.58948	-2.6345	-1.5112	-2.572	-2.8976	-0.70142	0.72302	-2.0598	-2.5817	-0.48904	-0.93945	-1.0894	-1.7612	1.0268	-0.97553	-0.37904	-0.82098	-0.40048	-2.0233	-2.8284	-1.2306	-1.51	-3.1518	-0.2278	-0.70104	-1.9752
-0.38214	0.90165	2.7056	2.1836	2.6319	0.035547	2.3317	1.3395	1.3173	0.65488	2.2739	3.1205	-1.3039	0.4279	0.074385	3.2255	2.0191	1.7447	0.60955	0.34263	1.3686	-0.034221	2.6571	1.8193	1.7975	0.91386	-0.7527	-0.23212	-0.15122	-0.70781	-0.15788	0.5207	2.5637	2.9699	2.9739	3.1747	2.8911	0.6637	1.4949	2.2083	2.3764	2.0293	0.059698	1.3168	1.3649	2.3905	2.3742	1.6553	0.040482	4.2383
-12.233	-11.831	-10.669	-10.744	-12.592	-9.7362	-12.912	-11.386	-12.411	-11.053	-10.28	-9.3115	-14.134	-13.983	-14.212	-11.511	-11.85	-9.5573	-12.449	-10.529	-10.174	-13.245	-10.72	-11.453	-11.541	-13.339	-10.264	-9.801	-12.787	-9.2865	-14.306	-9.9166	-11.05	-9.9623	-12.258	-11.27	-12.178	-9.2777	-10.14	-14.519	-12.024	-12.477	-9.5156	-12.414	-10.438	-9.3154	-10.702	-11.788	-11.142	-11.97
-2.0955	-1.231	-0.53513	-2.8577	0.8553	-2.4032	-1.1471	-0.9521	-2.8849	-2.2343	-0.73892	-2.0072	-2.6497	-0.40369	-1.9309	-1.5919	-1.957	-2.2219	-1.2099	-0.98327	-1.81	0.23639	-0.27176	-0.62213	-2.1625	-0.35913	-1.4064	0.27645	-3.2763	-1.3569	-2.7464	0.33102	-0.98817	-1.5253	-0.84371	-0.34336	-2.8329	-0.37756	-0.47587	-0.6878	-2.274	-2.694	0.4144	-3.9919	1.5508	1.0147	-0.93041	-0.56527	-2.1841	-2.5732
-23.893	-20.878	-21.331	-21.742	-19.941	-22.989	-20.363	-22.328	-20.966	-21.796	-20.883	-21.972	-21.724	-22.727	-21.505	-20.881	-21.89	-21.772	-21.999	-19.364	-22.931	-21.369	-21.694	-21.167	-21.805	-21.076	-21.228	-22.534	-20.648	-22.287	-21.98	-23.153	-22.827	-22.204	-22.927	-22.399	-21.588	-23.323	-22.923	-23.114	-21.399	-24.219	-21.93	-20.821	-23.196	-21.922	-21.868	-22.254	-22.897	-21.403
-14.735	-14.753	-14.532	-15.676	-15.99	-13.51	-14.155	-14.857	-13.969	-12.41	-14.075	-15.332	-14.798	-12.522	-15.227	-15.911	-15.323	-14.82	-16.4	-15.456	-14.329	-15.121	-13.357	-14.262	-14.041	-14.353	-15.413	-12.317	-13.843	-14.366	-16.894	-13.636	-15.491	-13.809	-12.563	-16.548	-14.848	-15.638	-15.209	-17.26	-14.229	-17.025	-16.561	-14.136	-17.295	-15.063	-15.173	-14.329	-16.01	-13.501
-10.499	-10.926	-10.354	-11.865	-8.7162	-11.423	-11.96	-11.07	-13.136	-10.146	-10.679	-10.557	-9.8271	-12.766	-10.383	-11.708	-14.606	-13.019	-9.8508	-10.9	-10.338	-11.011	-12.975	-10.824	-11.347	-12.089	-10.741	-12.643	-9.6567	-11.098	-11.439	-10.628	-13.269	-11.45	-9.6654	-9.946	-7.5699	-12.578	-9.7426	-11.406	-11.756	-10.638	-11.23	-11.268	-11.323	-10.362	-12.149	-11.149	-13.294	-9.4204
-5.5002	-4.8452	-5.8434	-5.3783	-7.1257	-6.6717	-9.106	-4.9713	-6.2429	-5.2214	-5.8	-6.7435	-6.6624	-4.7859	-5.9738	-5.6666	-3.9676	-2.579	-4.498	-7.0394	-6.967	-3.9782	-6.638	-5.2067	-6.4259	-4.9959	-5.2381	-5.2197	-5.2141	-6.0068	-3.735	-5.5876	-4.9852	-4.723	-5.0185	-5.749	-5.9654	-5.3753	-3.4956	-6.4468	-5.5056	-5.2974	-4.072	-5.8698	-3.4183	-4.2162	-5.4863	-7.8336	-6.2316	-5.4517
1.5124	4.6078	2.8094	3.5855	3.154	1.8857	4.6979	2.3373	2.7686	1.4675	3.3254	5.4415	4.5568	5.0038	3.536	3.5101	5.6369	2.5977	1.6388	3.5602	2.4084	4.3339	4.0607	2.2368	2.0074	4.4202	2.2674	4.6126	0.39853	1.1299	3.6698	2.5298	3.7557	2.9654	2.2363	2.7657	2.9204	4.7832	3.4722	5.5325	3.8095	1.4103	3.6034	1.4837	4.4729	3.3381	2.7957	0.84727	3.2434	4.2077
6.8957	8.2897	8.479	9.175	8.9129	8.9049	10.664	9.6169	11.494	11.348	9.1665	10.051	9.0375	9.8551	11	9.1662	8.7899	9.9986	9.1493	10.857	13.294	10.108	9.8264	10.976	7.6311	10.927	6.5261	11.105	10.131	11.438	8.696	8.2946	10.718	11.756	9.5577	11.017	10.904	9.0646	7.9647	9.5028	9.6182	10.432	10.165	10.381	9.3706	10.163	10.461	7.1063	9.6034	9.6172
-2.3089	0.0075499	0.4366	-1.7751	-0.75043	-2.7673	-1.1572	-0.6755	-1.1787	0.21883	0.79041	-2.284	-2.2179	0.11041	-1.1729	-1.4382	-2.4565	-2.5325	-1.7467	-0.56806	-0.63424	-2.2414	-1.3197	-1.8406	-2.2345	-3.3335	-0.34622	-1.7924	0.50334	-0.36115	0.93235	-0.89039	-3.7147	-2.4733	-1.7718	-2.6006	-0.002076	-1.9229	-2.6097	-3.2202	-2.8967	-2.4518	-2.8506	0.25394	-1.411	0.17059	-1.101	-1.8999	-1.1192	-2.339
-22.934	-20.968	-24.685	-23.773	-22.662	-23.611	-20.479	-22.665	-23.203	-21.779	-20.828	-23.653	-20.752	-23.016	-21.842	-22.214	-22.571	-21.875	-21.986	-21.544	-20.652	-23.71	-20.3	-22.662	-22.749	-21.417	-21.005	-23.436	-20.992	-20.996	-22.552	-21.193	-21.974	-23.384	-24.945	-22.351	-21.062	-23.127	-23.191	-21.044	-19.389	-24.403	-24.647	-23.14	-21.488	-20.888	-23.097	-25.179	-23.437	-22.205
5.3284	6.2816	4.5861	4.1578	5.0325	3.8999	5.2601	3.3913	4.2448	5.4361	3.4256	2.5645	1.2228	6.3627	2.3709	4.0182	2.7183	2.93	3.5996	6.8735	4.059	0.71929	3.2513	3.2289	3.4203	4.2477	3.2208	6.6305	5.8741	3.4158	4.3739	4.2938	5.0358	4.3436	4.6834	3.7672	3.4835	3.6965	4.6022	5.7751	4.0286	4.8178	6.853	2.3889	4.6879	3.3908	4.7157	4.8314	3.9313	2.5636
1.1109	-3.2096	-1.2317	-2.4448	-4.3128	-0.6241	-0.12368	-0.25623	-0.52853	-5.1443	-1.6834	-3.7296	-1.2665	-2.3554	-1.9643	-2.0883	-3.0123	-2.2414	-1.696	-1.245	-3.1274	-2.0833	-2.7978	-3.119	-2.1731	-0.36119	-2.3351	-2.4695	-2.4835	-0.97124	-3.2636	-0.0067576	-1.1173	-3.2247	-0.87392	-1.8079	-0.24149	-1.3795	-3.6766	-4.6611	-1.9027	-1.2273	-0.6434	-1.4444	-5.3316	-2.7023	-3.1106	-1.8265	-3.6426	-2.9623
-12.468	-12.012	-11.164	-12.202	-12.099	-10.121	-11.364	-11.469	-13.184	-12.5	-12.037	-11.154	-12.105	-14.569	-12.115	-10.082	-13.904	-11.914	-12.372	-11.86	-11.455	-10.986	-12.722	-10.737	-10.408	-11.648	-12.696	-11.451	-12.05	-11.458	-11.899	-11.042	-11.674	-9.5687	-9.8927	-10.132	-11.887	-11.684	-12.442	-10.624	-12.441	-10.121	-11.1	-11.894	-12.62	-9.5766	-11.96	-9.7371	-10.49	-9.5428
-4.0778	-6.33	-5.2153	-6.2894	-6.1841	-5.6777	-6.9579	-4.1747	-2.0043	-3.502	-6.9086	-2.0073	-5.6147	-4.4401	-3.9473	-5.8405	-6.9906	-5.9338	-5.124	-6.1995	-6.2038	-6.4707	-5.0462	-4.6229	-4.4967	-5.8969	-2.4521	-3.6078	-5.4706	-3.2266	-2.7339	-5.0264	-4.6617	-7.2941	-4.2632	-5.7858	-3.9922	-6.4502	-4.7995	-3.8302	-4.5192	-6.3514	-4.7019	-6.2215	-6.0026	-4.3531	-4.9201	-6.0283	-5.5999	-4.8576
5.0488	5.4216	6.265	2.8716	6.4124	4.8476	5.5206	2.6599	5.9481	2.7974	7.2892	4.7279	4.1904	5.8105	5.5114	4.322	4.2576	5.4588	4.759	3.7545	7.0838	4.6577	3.8465	6.3588	2.9839	4.3115	4.3596	2.7576	4.8183	4.6788	1.6097	4.7214	4.2426	5.6857	4.3014	3.2812	6.1236	3.901	4.2432	2.6709	5.1511	2.7047	3.0757	6.9778	3.827	1.6441	4.9914	4.0658	5.5111	6.6554
-9.7491	-10.416	-9.2084	-12.052	-12.123	-10.925	-10.354	-10.664	-12.038	-11.565	-10.238	-12.709	-12.326	-11.229	-10.64	-11.08	-9.885	-13.164	-11.345	-9.8708	-11.4	-11.903	-11.295	-10.913	-10.631	-10.05	-10.83	-11.607	-14.266	-13.702	-11.238	-8.5246	-12.233	-9.362	-11.908	-10.922	-11.057	-10.482	-10.301	-12.705	-12.293	-11.404	-9.3522	-8.6912	-11.56	-11.64	-11.35	-12.415	-9.7467	-12.623
4.6099	6.8757	7.7553	8.3982	4.3416	7.4765	6.1385	4.3502	8.6025	4.8671	4.0062	7.0519	7.0117	8.5532	7.2664	8.4156	7.2693	7.0838	7.7963	7.0754	6.4991	7.1174	8.1248	8.8615	8.721	7.0334	7.7018	4.3034	5.9655	7.23	6.7468	6.9407	6.2885	5.5709	5.7182	7.0579	5.7318	7.5437	6.0856	9.602	8.2954	6.0547	8.3639	6.3274	6.1523	8.3214	5.0234	6.0531	7.063	6.0119
-8.3773	-6.1027	-8.6529	-8.6215	-6.7316	-6.776	-7.1342	-4.6463	-5.6538	-6.7332	-6.8844	-8.7139	-7.7991	-6.8835	-7.3479	-6.269	-6.7592	-7.0613	-7.0686	-6.2591	-7.0095	-5.8285	-7.4817	-5.4751	-7.216	-4.5616	-4.1114	-7.3445	-7.8574	-6.6025	-5.0644	-7.4083	-4.8477	-7.6076	-7.0395	-4.4628	-7.537	-7.001	-5.9789	-6.7342	-6.6766	-6.7993	-6.0756	-4.7644	-7.814	-6.1465	-5.7757	-4.0717	-5.4322	-7.4375
2.0213	0.30745	1.5811	-0.59511	-1.2325	-0.11704	-0.043813	-0.424	-2.7332	0.77905	2.674	-0.25256	-1.1366	1.3007	-1.3243	1.2112	2.0511	1.4075	-0.19962	-0.16303	-0.55928	4.2013	-0.10244	-0.49523	0.87541	-0.18501	2.2093	2.702	-2.0615	-0.17513	0.87621	-1.7698	2.8136	0.07894	0.88723	-0.45367	-1.3745	2.9852	3.2	0.67164	1.8546	-0.15554	1.2145	0.34854	-0.73453	-2.2912	1.0036	-0.85122	-0.13244	-0.33651
-2.8364	-2.2962	-1.2738	-0.2241	-1.9933	-4.273	-3.02	-4.2362	-3.5181	-1.6327	-4.1386	-4.3214	-2.8102	-4.5902	-3.1402	-2.4454	-5.4604	-5.3316	-3.9083	-4.7719	-1.6414	-1.7508	-1.4356	-3.8679	-2.4903	-3.5295	-2.2015	-3.56	-3.4793	-1.9846	-3.2594	-4.951	-5.1276	-4.6198	-4.0983	-5.2083	-3.3028	-2.9213	-3.5262	-3.6816	-1.9	-1.7563	-3.0053	-5.9356	-2.1795	-3.1283	-3.7521	-3.3636	-2.6991	-1.8944
-13.268	-13.134	-12.182	-12.62	-12.774	-10.784	-13.665	-11.176	-13.912	-11.591	-15.112	-12.09	-13.044	-13.547	-14.372	-10.973	-14.801	-11.937	-14.462	-14.545	-13.985	-13.354	-13.672	-13.494	-13.078	-11.968	-12.532	-12.589	-11.114	-14	-14.935	-12.165	-11.162	-13.589	-14.559	-11.199	-11.818	-14.263	-12.977	-14.697	-10.372	-12.066	-13.525	-11.822	-15.14	-12.173	-13.843	-12.023	-14.005	-13.732
-2.8416	1.5876	-1.2531	-2.8724	-3.7115	-0.33955	-3.1765	-2.6448	-2.3563	-2.6689	0.073803	-1.0752	-0.69536	-1.2559	-2.3634	-2.9847	-1.3177	-1.503	0.095125	-1.4141	-1.8651	1.2934	0.26092	-1.5662	-1.0969	-0.41786	-0.17423	-2.1646	-3.4983	-2.1142	-0.96577	-2.3126	-0.92485	-2.7218	-0.51881	-2.0598	-2.6732	-1.8167	-0.15638	-2.0784	-2.5731	-0.54408	-1.2262	-0.31192	0.38627	-2.1297	-1.624	-2.041	-2.532	-1.8191
2.9926	2.6433	1.9786	1.9869	3.8097	4.236	5.2713	4.3944	2.3674	2.1443	3.9115	2.4657	3.4238	2.2752	3.7504	3.8213	3.4135	1.9533	3.9655	5.3396	4.7851	3.5546	4.0825	1.2563	2.2053	3.3645	4.4797	1.5077	2.7906	1.3432	2.1038	-0.74461	1.3766	2.6404	2.3454	1.168	2.3931	2.9845	0.9406	3.1897	2.2045	4.2226	0.61702	2.9985	0.91753	1.3781	1.9447	2.661	1.5814	2.3496
0.049774	-3.499	-1.2756	-4.0697	-1.5336	-2.7871	-2.1654	-2.2227	-5.0594	-2.0475	-2.8062	-3.1119	-1.4794	-1.2495	-2.5652	-2.5017	-2.2844	-4.56	-3.1645	-5.1705	-1.876	-3.7895	-2.9244	-5.2935	-2.9767	-2.6425	-4.1663	-3.2465	-2.4246	-1.6616	-1.4834	-3.4282	-3.9854	-2.45	-3.2314	-3.48	-0.83035	-2.7718	-0.973	-3.0666	-2.9575	-3.4258	0.38479	-2.6875	-2.7357	-2.7734	-1.2166	-2.0485	-2.5704	-2.284
-6.0759	-6.6675	-7.5381	-3.9921	-6.7187	-5.8618	-8.5108	-6.4268	-7.1055	-4.9179	-6.6768	-7.0185	-5.2009	-5.3737	-7.4467	-6.303	-6.2845	-5.9133	-7.1774	-5.1192	-6.0535	-4.2185	-8.8477	-5.9757	-8.1226	-6.6437	-5.7145	-6.5301	-6.3272	-6.6372	-7.3675	-4.9765	-6.7685	-5.7275	-4.8969	-5.1794	-5.5001	-6.4549	-5.5911	-6.0871	-6.6716	-7.494	-8.1003	-4.5412	-6.8705	-4.187	-5.4393	-8.9992	-5.3622	-6.9353
3.7196	1.9126	5.2259	3.6715	2.3619	2.0275	4.5369	5.0135	3.9185	6.822	3.8267	2.6576	2.8626	3.2768	3.798	4.3562	2.2281	3.988	1.2677	4.0772	4.3398	2.1965	1.9545	3.9003	4.3971	2.8959	3.4866	4.9284	2.401	2.1561	3.3321	3.4851	2.3655	4.0305	3.8197	1.6327	4.1751	2.8237	1.4867	2.8149	4.543	2.6773	1.7227	3.1697	3.2132	2.0287	1.6207	3.5784	2.8663	4.0493
6.6056	7.0031	7.0994	6.7615	5.2063	7.8971	5.1802	7.0325	6.4134	7.4901	7.1119	6.6592	8.7789	7.09	8.1029	8.5017	7.3181	8.1968	5.4002	5.817	6.5696	5.9706	8.2328	5.7227	7.7875	7.0834	6.4057	6.1107	4.3096	5.5407	7.696	9.0022	7.7866	8.7383	4.8267	8.148	6.9222	5.9321	5.8047	7.6347	5.2794	6.6307	7.4453	6.8877	8.9301	7.5216	5.8817	6.8898	8.5649	5.8072
-3.2622	-0.77895	-2.8409	-1.6507	-3.5043	0.056871	-3.1283	-1.7441	-0.045671	-1.7116	0.40241	0.16557	-1.992	-1.5779	-0.94511	-0.22451	-2.8098	-2.0909	-0.91638	-2.8553	-2.8505	-1.6514	-2.5662	-2.8436	-0.51687	-3.6171	0.34891	-1.7152	-2.5024	-1.1491	-2.7098	-0.94212	-0.74507	-0.16313	0.27604	-1.7964	-0.91739	-2.2462	-1.9157	-0.81716	-3.2585	-1.3685	-0.31859	-0.00088448	-0.78657	-0.47401	-0.39975	-2.1757	-0.3604	-1.6168
-3.6614	-6.0115	-1.6633	-2.8061	-3.9912	-3.0182	-3.4676	-1.5554	-4.2149	-2.4516	-4.859	-3.7134	-4.5649	-2.7605	-2.1112	-3.9379	-2.6824	-4.0432	-3.3025	-4.4708	-2.2391	-3.5492	-3.6037	-2.2963	-3.6583	-3.4057	-3.2472	-4.2751	-2.9022	-2.7703	-2.0349	-5.371	-2.9915	-3.8784	-6.6581	-1.7869	-3.7234	-3.2596	-3.7264	-3.6038	-3.6655	-4.1797	-2.3443	-3.5489	-3.5651	-4.7413	-4.2434	-2.9919	-3.7792	-2.5211
0.47645	-0.50308	0.29787	-2.355	0.35132	1.2345	2.5056	1.2301	0.86657	-0.52223	2.1155	0.85026	-1.3756	1.9476	-0.72396	-0.34368	0.48873	0.21895	0.58917	-0.12797	0.54702	-2.1182	-0.093729	0.086568	-0.29085	2.535	0.18818	-1.908	1.7111	0.14383	0.14701	0.67654	0.60917	1.5468	-4.6816	-0.0097493	0.47305	-0.83929	-0.51594	0.49694	-1.6505	-0.12865	-0.8567	-0.15815	1.1526	0.80388	-1.0182	-0.17429	1.4591	0.59596
3.5355	2.6172	3.0767	-0.16281	1.7878	0.44642	3.4831	2.5839	0.86696	2.3571	3.912	1.7183	2.1111	2.9446	3.0223	1.7573	4.0512	4.5955	3.4651	3.0256	1.624	3.6827	2.5004	2.3436	1.775	2.1086	3.9933	2.3416	2.7323	0.76293	2.0837	1.9675	1.2178	3.7897	1.5324	4.956	2.5048	3.1489	2.8458	2.234	2.6319	3.061	2.5057	3.7	2.6176	1.54	3.8745	3.4762	1.7049	3.3812
-3.4474	-2.1085	-1.8285	-1.3071	-3.6573	0.19335	-0.02893	-1.4036	-2.9765	-5.1896	-2.3475	-0.20019	-2.0617	-3.3866	-0.86096	-0.5893	-0.76299	-3.6911	-1.0284	-2.1874	-2.457	-1.2187	-1.576	-2.8892	-0.13952	-1.7649	-3.7857	-2.4137	-0.74353	0.22352	-0.32486	-2.5411	0.62577	-2.6195	-1.4948	-2.1546	-0.10874	-1.2461	-2.7366	-1.3435	-1.2416	-2.4318	-2.1546	-2.4017	-1.8979	-0.80833	-2.4277	-3.6861	-1.8483	-2.4536
0.29773	-3.5247	-0.27746	-0.47561	-2.1193	-1.4567	1.935	0.084514	-1.0634	-0.8055	0.36838	-0.23739	-0.91354	-0.63666	1.868	2.2939	-0.14789	-2.0668	-0.36427	-0.59219	-2.6834	-1.4581	-1.2542	0.74593	0.0030866	1.5698	-0.37296	0.52113	-0.59424	1.1263	0.39745	2.0053	0.35443	1.4261	0.88049	0.063241	0.49856	-0.047057	0.048195	0.95754	0.7238	0.68407	0.70895	-1.6243	0.1896	-2.574	2.2288	0.77608	0.31199	-0.33678
-1.4024	-0.67862	-0.26535	-0.04018	-1.3225	0.57763	0.99491	-1.4864	1.6422	-0.036453	0.56466	0.61181	1.3015	-0.82946	-0.37637	1.6289	-0.16136	0.61423	2.5316	-0.48945	0.031079	-2.0372	0.5585	-0.20151	1.7163	1.839	0.95851	0.70848	3.1297	-1.3216	0.39235	0.25669	2.1059	0.32892	-0.95326	1.1012	-0.54597	1.4318	2.9753	1.4789	-0.0058065	0.46206	-0.99843	0.34767	0.16113	-1.4414	1.1229	1.4093	1.3838	1.0943
-6.3154	-5.733	-2.8959	-6.2843	-3.7075	-6.1866	-4.7854	-4.7114	-5.7588	-5.4258	-1.1389	-5.9392	-6.4023	-5.4876	-5.5965	-4.671	-4.4242	-5.1074	-4.7839	-4.7277	-5.3705	-5.8687	-5.6181	-4.3708	-6.0006	-5.9636	-6.0189	-5.2407	-5.2416	-4.1209	-5.2761	-6.1338	-7.1549	-7.0497	-6.8994	-3.3335	-6.3079	-5.0198	-6.2242	-6.8116	-5.7784	-6.482	-5.0872	-7.6095	-3.1876	-6.1834	-3.716	-5.1399	-6.5041	-5.6991
-4.8473	-5.2321	-3.79	-5.7424	-4.8444	-2.7482	-6.5916	-3.0642	-2.6366	-4.3375	-2.248	-3.7824	-6.1797	-4.7141	-6.0559	-2.1909	-4.5297	-2.2867	-3.1085	-5.8248	-4.7909	-2.6924	-5.2158	-4.613	-5.4293	-3.6446	-4.7275	-3.7957	-2.5936	-3.8122	-2.8628	-3.2574	-2.2224	-5.2354	-5.3966	-4.1875	-3.0396	-4.6835	-5.7981	-5.6678	-6.8471	-4.8101	-3.8599	-3.41	-2.7065	-5.3058	-3.0942	-4.4418	-3.5952	-3.8536
-13.885	-13.091	-13.994	-13.909	-12.448	-11.984	-12.448	-11.598	-14.856	-13.341	-14.695	-11.684	-10.349	-12.848	-9.8644	-12.225	-13.039	-13.249	-14.702	-12.574	-12.18	-12.757	-11.437	-13.604	-13.503	-12.424	-12.201	-10.845	-13.478	-12.308	-12.555	-12.277	-13.219	-10.521	-14.446	-12.913	-11.777	-11.558	-12.464	-10.932	-13.546	-12.439	-14.303	-10.148	-12.185	-13.367	-15.023	-13.84	-13.05	-17.021
-7.6306	-8.5117	-8.4009	-8.8358	-8.654	-7.3674	-9.5182	-9.0051	-8.9353	-7.5257	-8.8129	-7.8449	-7.4133	-6.9449	-8.8291	-8.9663	-8.831	-6.982	-5.655	-6.2372	-6.6666	-5.7316	-6.4921	-7.9475	-8.7535	-10.349	-7.7809	-6.991	-7.6286	-8.3534	-8.7749	-9.1086	-8.4631	-9.4623	-7.9264	-6.4838	-7.7407	-6.707	-6.4122	-8.4059	-4.9912	-6.0744	-9.6511	-7.3646	-7.2672	-9.2504	-6.6812	-9.5043	-8.1798	-6.2738
-7.3508	-4.5881	-6.6258	-4.694	-5.1726	-7.6272	-5.0042	-6.0092	-3.6389	-6.7093	-5.5797	-5.5882	-5.2185	-4.3053	-7.0786	-7.194	-7.0478	-5.1223	-6.5945	-4.9203	-6.9249	-4.4591	-8.808	-5.2376	-2.3758	-5.6634	-7.7255	-4.2129	-5.2769	-5.1474	-5.6059	-7.6423	-4.2456	-3.6458	-4.857	-6.5289	-7.232	-4.483	-4.3636	-4.5088	-5.2677	-5.3132	-4.0117	-5.2771	-6.5219	-6.3356	-5.0672	-4.4812	-6.0662	-4.896
-13.512	-13.348	-13.048	-14.751	-12.366	-13.278	-13.774	-13.735	-12.229	-13.408	-11.923	-11.758	-14.578	-13.128	-12.88	-14.113	-14.39	-13.07	-14.274	-13.606	-13.031	-13.123	-14.744	-12.653	-13.742	-12.556	-14.374	-12.982	-13.334	-13.046	-14.473	-12.812	-11.77	-11.207	-14.514	-12.06	-10.778	-14.537	-13.093	-13.683	-12.771	-12.751	-12.18	-12.188	-12.08	-12.644	-10.758	-13.242	-13.743	-12.093
-12.128	-12.106	-10.649	-9.9033	-12.596	-10.955	-13.279	-14.127	-11.992	-12.915	-12.852	-10.183	-13.963	-10.269	-11.643	-11.662	-13.631	-9.8795	-10.141	-12.68	-13.422	-11.852	-10.229	-13.105	-12.444	-11.982	-13.575	-12.994	-11.573	-15.037	-12.921	-11.321	-13.267	-13.127	-8.4702	-12.44	-11.857	-11.079	-12.757	-12.958	-11.05	-10.111	-11.374	-10.463	-11.286	-12.43	-10.511	-12.172	-10.76	-9.3958
-8.0388	-7.0731	-6.8442	-8.7936	-10.499	-5.7755	-8.4158	-11.919	-7.2581	-7.4436	-5.5335	-8.8317	-6.4064	-6.8937	-7.1676	-6.934	-7.5817	-9.2999	-8.5464	-7.514	-9.9017	-6.3822	-7.7799	-5.2364	-5.4483	-9.4786	-7.3907	-5.8026	-7.668	-8.1493	-6.2317	-8.8691	-8.5586	-7.8199	-8.6289	-6.8425	-7.071	-7.9021	-6.0422	-6.5288	-8.6675	-5.4949	-7.7956	-7.2982	-4.7744	-6.6281	-8.9068	-9.1411	-5.8043	-6.9457
-4.0574	-4.1023	-4.6803	-2.7783	-3.0221	-4.1712	-2.6969	-2.82	-3.7549	-4.1881	-5.5378	-1.0816	-5.4785	-4.0421	-3.6695	-4.1749	-4.3053	-1.7219	-3.0813	-3.7026	-3.8055	-2.6771	-3.0788	-3.0652	-3.3765	-2.6757	-4.5668	-4.4817	-2.1218	-4.4105	-3.1558	-4.5191	-4.3208	-3.4758	-2.8944	-4.7502	-3.5125	-3.7475	-4.5831	-2.4442	-4.7336	-4.9741	-4.3198	-3.4112	-4.5656	-2.7891	-3.4731	-3.5768	-2.8639	-2.5041
-11.73	-9.9281	-10.855	-12.398	-9.7018	-12.146	-9.788	-9.8742	-10.145	-11.423	-11.662	-10.273	-11.578	-11.437	-11.12	-10.68	-8.3293	-11.748	-9.8057	-9.0433	-12.077	-11.52	-10.586	-9.8031	-10.43	-9.7442	-9.585	-11.014	-10.678	-10.966	-8.9343	-10.696	-8.7599	-10.441	-11.422	-12.252	-10.318	-10.744	-10.81	-11.509	-9.2189	-11.353	-8.9144	-12.115	-10.606	-11.631	-12.863	-11.223	-10.627	-8.7766
-5.0413	-5.9457	-1.9177	-3.1776	-2.6971	-4.5454	-3.8042	-3.4495	-2.0129	-2.6408	-2.6558	-3.025	-2.9252	-5.7821	-3.417	-5.3939	-3.5627	-3.3109	-3.4698	-2.4639	-3.4582	-3.7522	-1.9888	-2.5158	-3.1614	-0.96922	-3.0033	-2.4081	-5.04	-6.3255	-2.7809	-5.7311	-2.342	-2.9258	-5.5429	-2.2153	-2.7246	-3.8312	-3.5046	-4.949	-3.8773	-3.1996	-5.7212	-3.1505	-0.99425	-4.2795	-1.9578	-1.3084	-2.161	-1.4675
-2.8223	-4.6092	-4.8939	-3.208	-3.471	-2.3527	-3.4624	-2.7474	-5.9971	-1.3881	-4.8215	-2.1804	-3.8333	-2.5225	-6.5078	-2.6987	-3.2401	-4.9916	-3.1139	-4.4289	-2.8828	-1.1742	-1.048	-3.5645	-3.3587	-4.2957	-2.6001	-4.2714	-5.8372	-1.7752	-5.827	-3.0931	-3.9367	-3.9788	-4.2919	-3.6373	-3.4833	-1.84	-4.9647	-4.1213	-3.6696	-4.3448	-2.1318	-6.0356	-3.2645	-3.2953	-3.4924	-4.0261	-3.6604	-5.3591
-12.201	-14.061	-11.877	-12.446	-13.694	-13.499	-14.521	-12.538	-11.179	-13.325	-12.426	-10.832	-12.761	-13.679	-14.748	-14.044	-12.265	-12.694	-11.766	-12.619	-15.114	-14.347	-13.872	-10.517	-12.291	-9.8174	-11.671	-15.85	-13.377	-12.449	-12.136	-11.513	-12.65	-11.765	-13.057	-11.271	-12.878	-13.324	-13.82	-15.736	-11.307	-15.344	-12.13	-11.936	-12.499	-11.691	-13.99	-12.134	-15.794	-11.926
-7.2394	-5.4968	-5.8412	-8.3017	-6.1486	-6.9157	-8.0385	-7.2685	-7.8147	-5.5476	-9.0695	-6.8844	-8.0934	-9.9217	-7.9787	-10.094	-6.6917	-6.7633	-6.4157	-7.6079	-8.0009	-10.41	-8.6329	-8.7864	-8.1009	-8.6478	-8.2848	-7.4973	-5.2342	-9.9493	-6.583	-9.5156	-9.2804	-8.2734	-9.308	-6.392	-6.5483	-6.2695	-9.179	-6.7591	-6.8064	-6.1412	-6.956	-6.7942	-6.3736	-5.348	-7.9726	-9.0864	-7.9309	-8.0698
-4.04	-4.2084	-6.121	-3.4347	-7.7572	-4.8535	-4.6933	-5.6314	-8.5426	-6.3141	-4.2907	-6.4587	-4.0838	-6.4681	-5.127	-5.3199	-6.4714	-5.984	-3.7209	-4.0794	-4.8502	-5.2478	-6.4139	-5.9575	-7.5725	-6.639	-6.3599	-7.4375	-4.029	-5.5508	-4.8532	-6.9473	-3.7069	-6.8136	-6.5259	-5.0053	-4.9267	-5.6201	-4.4734	-4.8167	-5.6608	-7.0199	-5.6638	-6.4515	-5.2563	-5.0252	-4.2684	-5.5284	-6.5362	-5.6013
2.7698	2.4884	2.9101	1.6675	1.9242	2.8786	2.0918	1.5017	2.8533	1.5653	4.7927	1.8032	4.5629	2.6095	3.9789	4.323	2.713	4.3805	2.8578	3.8633	4.6526	3.1469	0.83251	1.6398	3.2503	1.8704	3.9896	2.3884	2.6359	4.7157	6.2487	2.1272	3.5868	3.7365	4.6356	2.9987	3.5223	2.7783	1.1674	0.48033	2.7628	3.8762	4.4393	1.745	4.0154	3.543	3.5983	1.6353	2.5491	4.52
-13.004	-11.121	-10.389	-12.584	-14.464	-11.729	-12.466	-11.704	-10.318	-14.304	-12.632	-10.234	-12.028	-12.786	-12.29	-12.924	-9.3826	-10.866	-11.41	-10.044	-12.238	-10.809	-10.039	-13.208	-12.592	-10.924	-10.553	-12.55	-11.649	-11.933	-9.7621	-10.145	-10.822	-10.698	-11.128	-10.132	-12.527	-11.003	-13.454	-11.201	-11.816	-12.843	-12.538	-11.48	-14.05	-10.188	-10.231	-12.492	-11.803	-10.44
2.0905	2.1665	2.097	2.2908	-0.97562	0.85859	1.0258	3.3932	0.70305	-0.10392	1.2339	1.698	3.2934	2.0016	2.0802	1.284	-0.059257	-0.44135	1.1643	0.46615	2.0478	0.87093	-1.8954	1.9081	1.0809	2.5353	1.0637	-0.41554	0.65042	2.7476	2.2512	2.1786	1.1165	-0.18243	0.084399	0.40462	0.9352	1.5087	-0.51867	2.6505	-0.78301	2.7916	-0.54815	0.63227	-0.071755	3.9146	-0.5245	0.25699	2.6671	0.86289
-1.0286	-1.4773	1.2434	-1.4063	-0.5593	1.0513	2.1817	-0.7639	0.61816	0.33156	0.30503	0.66214	-0.39913	-2.3527	-0.88285	-0.3464	-1.1591	1.6057	1.2568	0.72944	0.9452	2.4559	-0.50738	-1.4597	-0.94933	1.2918	-0.99379	-2.6355	-0.44367	0.37995	-2.0318	2.2618	-2.3214	-1.3196	-2.1009	-0.07317	-0.82201	-0.82951	0.40674	1.1279	-1.1495	-1.971	-1.2306	-0.037321	0.60156	0.068244	-2.8213	0.67171	2.5675	-2.2094
1.6621	-0.64716	4.0368	2.7229	1.4185	1.9644	1.9614	2.015	2.6878	2.815	0.33834	1.9416	1.1546	4.3074	1.2558	1.5822	2.4974	2.2692	1.8315	2.0854	0.60435	0.71974	1.09	2.8805	2.5706	1.9903	3.9803	0.35153	0.55784	1.9346	3.7665	2.8084	-0.37198	2.2519	1.697	1.6774	3.4138	0.89477	3.3412	-0.016814	3.6418	1.0606	3.4878	0.094196	0.93905	3.4592	1.5773	2.9748	3.4581	1.1087
4.9823	5.2915	3.4491	5.836	2.5019	7.2833	5.1294	3.8817	5.834	6.418	7.7822	4.2067	6.055	7.0802	6.2577	7.4181	6.5866	3.9858	6.6195	5.7972	4.8859	4.5747	5.121	6.5444	7.8584	7.4394	5.9757	4.0768	8.2634	6.7644	5.2861	4.9064	6.4848	8.1951	4.4972	6.7424	6.8195	5.9989	5.3441	4.8491	4.4338	5.4722	6.0101	4.5307	5.213	6.5323	4.0952	3.2288	5.0886	5.4706
-11.43	-9.8933	-10.911	-10.876	-11.407	-13.425	-12.362	-9.6758	-11.448	-13.664	-12.108	-12.825	-11.946	-10.651	-13.237	-13.756	-9.1742	-10.51	-12.107	-10.678	-10.054	-10.215	-10.207	-12.052	-11.781	-10.736	-11.735	-11.709	-12.025	-11.023	-11.125	-10.971	-9.5126	-13.941	-8.6509	-10.053	-12.895	-12.268	-9.7106	-11.629	-11.571	-13.547	-13.791	-9.3717	-12.243	-11.942	-11.379	-10.695	-10.971	-11.287
-2.1215	-2.7856	-1.8434	-4.126	-3.268	-0.94043	-2.184	-2.3485	-2.6026	-2.1287	-3.0102	-3.4701	-3.0213	-2.2923	-3.0973	-1.1907	-2.0275	-3.6262	-4.1081	-2.6936	-0.33478	-3.0074	-2.9366	-4.2219	-2.9901	-0.35696	-5.4147	-3.4435	-3.0338	-0.69831	-4.4644	-3.9944	-3.9198	-4.2818	-1.6487	-1.0499	-3.5788	-3.6059	-3.1855	0.09732	-2.8745	-3.1798	-2.8061	-0.076816	-3.1571	-2.5104	-3.8407	-3.6365	-4.196	-1.2891
1.8057	3.6009	0.92184	0.71452	1.9105	1.4622	1.5914	1.8641	1.9818	-0.22003	3.2	-1.0467	1.5566	4.0061	1.1281	1.7009	2.3167	0.89948	0.94879	-0.057301	0.82574	3.2128	0.48462	0.47895	-0.75958	2.7119	2.9866	3.345	2.6905	3.555	3.0624	1.8405	2.5948	2.2004	0.1855	2.4437	2.4249	2.186	0.076809	3.0758	2.8616	2.2229	2.6457	1.4388	2.4851	1.8935	5.0347	2.6534	2.4129	2.279
-3.4275	-3.5033	-3.125	-5.4736	-3.7208	-2.9877	-3.2709	-3.1734	-3.5422	-2.9649	-2.124	-1.7683	-0.96516	-3.0984	-4.2781	-2.9216	-4.6076	-4.6062	-2.7177	-2.043	-4.6901	-3.9116	-5.0246	-4.2398	-3.4801	-4.2682	-5.4571	-2.6192	-5.4586	-5.3992	-2.6849	-4.5305	-3.225	-3.4646	-5.8079	-3.5753	-6.5911	-3.951	-2.5145	-2.6302	-7.2299	-2.6338	-2.8832	-4.016	-2.8306	-3.3188	-2.9463	-5.9544	-3.3825	-4.6399
-4.6766	-3.729	-1.4274	-3.6785	-5.7576	-3.8819	-3.2231	-4.9773	-2.8181	-1.3339	-2.0831	-1.5315	-4.4255	-4.6912	-2.7186	-2.8357	-4.7935	-3.2888	-1.1377	-3.3552	-1.7749	-3.8469	-3.5489	-2.698	-2.9925	-2.1729	-2.6825	-2.5108	-4.5259	-3.4587	-4.7283	-1.1884	-3.8914	-3.6682	-1.8342	-4.0187	-5.1582	-3.9647	-3.2609	-4.6366	-4.4524	-2.3144	-1.8124	-2.1265	-0.24893	-0.94021	-1.3024	-3.1804	-2.1126	-2.232
0.1188	-0.25873	0.68312	0.57376	-3.0387	-0.95325	-0.89349	-0.21243	-0.70683	0.39366	-0.537	0.22204	-0.048969	0.20438	2.4093	-0.65497	0.49391	0.82054	-0.2709	1.2833	-0.13436	0.014347	-2.1068	2.5581	0.086768	2.3237	-1.0675	0.64812	0.6359	-0.69319	0.086036	-2.5905	0.27855	-1.0228	0.82168	1.2341	-1.0342	-1.3442	-0.15223	-0.48027	0.23498	0.48381	-1.3341	-0.27145	-0.77332	-0.28258	-1.7567	0.71021	0.07136	-1.2662
4.1493	1.512	1.6954	1.1469	0.94496	1.3836	3.0843	0.28359	2.2984	2.391	-0.06993	2.6936	2.5934	1.5851	1.3953	-0.40204	0.55609	1.9113	0.52037	1.6296	3.3532	0.72895	1.9926	4.0635	1.2044	-0.12748	2.686	3.2652	1.2994	1.4263	2.4368	-1.4658	0.78001	-0.020014	2.2865	-0.029056	3.7548	1.5573	3.0858	0.51262	2.6583	1.6539	3.0324	2.1328	1.1617	1.1459	2.726	0.94187	2.1396	2.1582
-10.194	-10.404	-10.371	-9.7497	-10.175	-10.647	-11.187	-8.3843	-10.39	-9.2918	-12.722	-10.06	-10.846	-9.9313	-9.3125	-11.79	-9.3682	-11.87	-12.632	-9.0913	-11.924	-10.937	-11.085	-11.788	-9.7388	-11.714	-11.264	-10.307	-10.821	-10.708	-10.195	-7.4213	-8.5356	-8.4806	-8.1806	-10.495	-7.7675	-9.4181	-8.7286	-9.8965	-9.5345	-9.2535	-11.775	-8.8844	-9.2456	-11.554	-11	-10.854	-11.616	-9.1796
-13.627	-11.253	-12.351	-12.046	-13.326	-12.248	-13.575	-14.818	-11.196	-14.086	-14.475	-12.49	-14.848	-12.859	-13.417	-12.036	-14.608	-13.255	-13.521	-13.274	-13.771	-14.129	-13.428	-12.386	-13.213	-12.879	-14.502	-13.538	-13.434	-13.078	-13.541	-11.739	-14.854	-16.045	-13.779	-14.288	-13.279	-12.292	-12.633	-14.598	-14.85	-12.833	-14.13	-13.913	-13.072	-13.916	-12.984	-12.532	-13.048	-15.486
-21.631	-19.69	-19.765	-18.068	-21.786	-20.734	-21.264	-21.744	-20.239	-18.154	-21.268	-21.317	-20.753	-22.204	-20.843	-19.532	-21.029	-20.211	-20.338	-21.098	-21.269	-21.162	-21.149	-20.512	-23.674	-21.413	-20.083	-23.114	-19.71	-20.241	-21.146	-22.393	-19.057	-22.456	-21.517	-20.236	-20.264	-19.287	-21.363	-20.946	-21.337	-18.614	-21.438	-17.784	-21.586	-20.213	-21.984	-21.84	-19.725	-22.946
-10.53	-13.232	-13.191	-12.264	-13.191	-12.932	-13.96	-9.8085	-13.001	-14.92	-14.716	-11.673	-11.986	-11.617	-13.02	-11.516	-14.205	-13.183	-12.097	-13.135	-11.532	-11.492	-13.832	-12.677	-12.09	-11.432	-9.1005	-12.383	-13.19	-13.533	-13.207	-13.88	-12.447	-12.754	-14.565	-13.493	-14.208	-12.46	-15.521	-13.149	-15.069	-13.789	-14.321	-13.279	-11.971	-13.129	-12.939	-13.472	-13.145	-12.565
-11.896	-11.4	-14.454	-13.477	-12.845	-11.702	-10.676	-10.089	-14.331	-9.4099	-9.9808	-11.275	-11.577	-13.794	-11.478	-11.599	-12.218	-11.132	-9.8692	-12.697	-11.66	-11.256	-13.299	-9.9215	-12.924	-13.546	-11.805	-12.207	-12.433	-9.4676	-14.392	-12.527	-12.13	-10.122	-11.928	-9.7709	-11.848	-10.761	-13.668	-11.776	-12.796	-13.017	-10.55	-10.701	-12.612	-10.848	-11.684	-11.386	-12.198	-11.422
-8.0283	-5.171	-6.173	-5.1962	-5.3785	-10.161	-5.0713	-7.4043	-5.5205	-6.4286	-9.5459	-8.4096	-7.1314	-6.7992	-5.0718	-9.3531	-7.4882	-9.5952	-7.7337	-6.969	-5.8096	-8.6971	-5.6405	-5.9855	-7.2843	-9.9028	-4.735	-7.9682	-8.6297	-3.2075	-6.4639	-5.2571	-6.6959	-3.909	-6.4754	-5.4375	-8.4548	-5.0064	-6.4003	-5.9934	-6.0577	-7.6957	-5.0588	-6.9568	-6.5716	-6.0494	-5.818	-6.5477	-5.4117	-5.1508
1.462	-1.6613	-0.55	-1.3816	-2.8979	1.3788	-3.5757	-1.6568	-1.5074	-1.0751	-0.41328	0.23956	-1.2726	-1.3841	-0.032818	-0.5939	-0.45162	-2.2022	-0.00082119	-0.14652	1.0876	-1.2622	0.22141	0.3538	2.5441	-1.1891	1.0502	-0.075353	0.41875	-1.4327	-0.12841	-0.68354	-1.5156	3.2202	-1.9516	-0.29984	-0.84455	2.6849	-0.48172	-0.22455	0.53509	-0.82061	0.061971	0.17072	-1.6554	-0.29347	-0.99457	1.5455	-1.5372	-0.89287
-13.997	-12.859	-14.904	-15.454	-12.933	-16.136	-15.703	-13.348	-16.393	-14.62	-15.407	-14.324	-13.595	-15.41	-13.618	-14.605	-15.527	-14.9	-15.425	-15.166	-17.01	-14.113	-14.363	-14.357	-12.74	-15.467	-12.523	-15.135	-16.58	-13.055	-15.799	-13.889	-14.434	-11.906	-15.781	-15.036	-13.477	-17.452	-15.428	-14.098	-13.958	-14.87	-13.05	-14.036	-12.481	-14.511	-13.386	-14.311	-12.761	-15.016
1.3125	0.67801	-0.20387	2.6121	1.9978	1.7236	-0.3387	0.78637	2.1239	2.1621	0.46572	0.44868	0.64474	1.3565	0.34458	-0.14746	2.3853	2.4911	4.1381	1.9796	1.7402	0.30705	3.9976	0.12686	0.36905	1.6774	2.2906	1.5058	2.3201	3.3022	3.5946	1.1402	1.0322	2.6036	0.51217	0.66251	2.3732	0.47203	1.0628	-0.69985	2.0593	1.8708	-1.4454	0.89778	2.3054	1.2157	2.1316	1.1476	-0.27787	-0.26771
-1.3067	-1.2769	-0.55652	-1.2496	-0.86272	-2.1301	-2.0019	-0.90213	1.0428	-2.0661	-3.0749	-2.3064	-0.74398	-1.6662	-1.014	-1.4035	-0.55986	-1.4193	-1.6578	-1.4475	-0.72943	-1.0669	-0.96714	-0.41334	-1.148	-1.4366	-0.42791	-0.84226	2.0628	1.4084	0.35108	-4.1431	-1.5699	0.59522	-2.3198	-4.3094	-1.6029	0.10895	-4.0515	-3.4425	-3.5316	-4.2727	-3.7519	-2.3387	0.17318	-0.10589	-0.99833	-3.5577	-1.6753	-0.76591
-3.8954	-4.081	-5.7312	-3.3789	-2.6393	-2.8106	-2.0684	-3.9904	-2.1897	-3.4194	-2.1118	-4.5991	-2.958	-3.2443	-3.4783	-3.4424	-3.421	-3.3125	-0.52843	-2.7903	-4.0796	-4.885	-3.5568	-3.672	-4.0307	-4.1296	-3.0789	-5.4299	-2.8213	-3.3545	-4.6321	-2.713	-3.7522	-3.8816	-4.6282	-5.228	-2.4784	-3.3359	-4.2707	-1.1804	-4.503	-4.6297	-4.7452	-4.1179	-4.3032	-4.3059	-3.7451	-4.882	-4.5293	-1.6564
-9.5277	-9.0814	-9.3573	-8.8038	-9.9278	-9.032	-9.9071	-8.5829	-10.668	-9.1134	-9.66	-10.839	-7.3691	-9.6934	-8.9263	-11.259	-6.0866	-7.8748	-9.7741	-10.3	-8.8214	-7.6841	-10.653	-8.0585	-9.392	-10.216	-9.4004	-8.7196	-9.3077	-7.945	-8.971	-9.3585	-9.1238	-9.4676	-7.4957	-8.7267	-10.688	-11.133	-6.2066	-8.5325	-8.1324	-10.007	-9.7113	-9.6437	-7.6805	-7.0329	-10.108	-9.5703	-8.7729	-8.2734
-16.14	-13.745	-12.987	-12.469	-13.171	-15.687	-14.211	-13.89	-15.016	-12.938	-13.863	-14.324	-14.3	-14.76	-13.155	-13.83	-13.01	-14.633	-14.388	-13.786	-16.137	-14.779	-12.786	-14.287	-14.752	-13.827	-14.132	-16.224	-16.113	-12.779	-14.156	-14.454	-12.889	-13.547	-13.178	-14.538	-14.795	-13.746	-14.255	-13.667	-10.84	-14.061	-14.68	-14.771	-14.044	-15.004	-12.888	-14.631	-14.684	-15.975
-12.472	-10.479	-11.916	-12.185	-13.028	-13.368	-9.3559	-15.735	-12.892	-13.274	-14.148	-12.982	-12.62	-13.69	-13.345	-13.149	-12.544	-13.204	-12.535	-13.487	-14.41	-12.022	-11.681	-12.53	-12.01	-13.619	-11.738	-10.906	-12.28	-11.557	-12.303	-13.726	-10.351	-14.521	-14.217	-12.799	-12.683	-12.075	-13.374	-11.168	-11.335	-10.623	-13.578	-10.574	-10.975	-13.544	-15.151	-11.956	-10.971	-13.75
-9.9423	-9.7252	-11.562	-12.324	-9.6215	-12.121	-13.221	-6.8827	-11.857	-10.632	-10.948	-9.8255	-8.327	-9.4073	-9.5076	-11.242	-9.1987	-11.369	-11.973	-10.65	-9.6013	-9.9008	-8.9881	-9.4208	-11.347	-10.251	-12.839	-9.5822	-8.9838	-9.1207	-10.698	-9.663	-9.8228	-8.6692	-12.459	-10.785	-7.3365	-12.594	-10.401	-14.002	-8.3249	-9.0829	-11.883	-10.046	-12.026	-8.2755	-10.438	-9.0352	-11.048	-10.429
-4.1291	-1.2437	-2.1067	-4.0748	-2.2471	-0.54911	-3.3363	-2.7129	-2.2655	-2.1214	-0.93992	-2.4772	-2.7746	-1.7464	-2.5393	-1.6862	-5.1747	-1.7655	-2.7152	-2.3344	-0.4193	-2.8244	-0.39588	-1.2597	-3.012	-3.3866	-2.0473	-4.7582	-1.8088	-0.57308	-1.606	-2.38	-1.9304	-2.9459	-1.8703	-2.8639	-3.6638	-0.20984	-1.2064	-0.82511	-1.6329	-2.4219	-4.1018	-1.8632	-3.9158	-2.3745	-3.0252	-2.3178	-2.5759	-2.1154
-1.2369	-0.81902	-0.15684	0.81069	0.79465	-1.4836	0.090891	-3.0894	0.40824	-0.79634	-2.2282	1.5481	0.53647	1.1122	-0.4178	-2.0992	0.51132	-0.3436	-1.6734	-1.1044	0.18709	-0.54395	-0.77716	0.7597	1.6637	0.12657	0.87476	-0.64118	-0.37068	1.7337	-0.78907	0.48453	2.0133	-0.83357	-0.44095	-1.3863	-0.73316	-2.7242	0.29225	-0.90965	-0.14622	1.026	-2.0848	-2.1093	1.2784	0.30337	1.1875	-0.21116	0.27543	1.0608
1.9523	1.7183	2.0269	3.2678	2.836	2.8053	1.7809	1.1726	3.6562	3.3503	2.8722	3.5052	4.2713	2.821	3.6751	5.2913	0.50014	2.1902	4.1282	2.9525	4.2837	4.6213	3.584	1.7878	0.69365	4.4734	3.0176	2.1009	1.6914	1.5401	5.0136	1.8437	4.4661	1.0015	4.9082	3.0527	2.6886	1.4128	3.0016	4.1342	3.3561	2.2852	3.9049	4.3143	3.5007	3.1534	4.1659	1.8022	2.8434	5.3867
-8.9028	-7.9883	-9.1888	-9.2816	-9.1052	-10.454	-8.0464	-10.872	-10.568	-9.786	-7.1813	-8.3841	-10.594	-9.3454	-8.7332	-7.8416	-9.0597	-8.8658	-10.454	-10.72	-9.7019	-9.056	-8.7504	-9.1759	-9.9856	-9.4679	-7.8533	-9.0057	-8.1161	-8.4097	-9.386	-10.534	-9.8943	-8.2555	-8.4819	-7.9552	-9.661	-9.8251	-9.0382	-6.654	-8.0872	-8.5707	-8.0574	-7.8522	-7.5947	-7.5174	-9.5967	-8.6458	-9.585	-8.0872
-5.258	-4.2285	-2.8774	-2.589	-2.4007	-3.6457	-3.0515	-3.8816	-3.5359	-3.9394	-2.4068	-2.9561	-1.1093	-1.283	-1.6991	-4.2463	-2.8508	-3.7749	-2.4297	-3.1981	-3.3126	-2.969	-4.385	-5.0803	-1.9987	-3.4723	-3.2832	-3.908	-3.426	-1.8768	-3.6088	-3.5988	-3.0634	-1.9546	-4.1114	-3.4792	-5.0961	-3.954	-2.3613	-2.5448	-5.3082	-0.96473	-1.5412	-2.1172	-4.0439	-4.656	-4.7311	-2.4363	-1.5859	-4.7043
1.9457	1.7175	0.31454	-2.4392	2.7422	1.5364	2.4955	1.6184	2.4191	3.3788	2.0922	1.737	1.2407	2.4966	0.11704	1.6635	0.1388	1.9098	2.0896	0.58806	2.4723	0.19454	-0.97461	1.1615	2.3571	0.71101	2.6163	2.4697	0.59402	1.0605	2.6887	-0.0211	0.69445	0.30278	4.0385	3.9914	3.0642	0.93988	1.1299	0.6193	1.7411	2.7647	1.4876	0.51921	3.3317	0.72474	1.5216	0.53806	1.2882	1.7009
-1.3234	0.097797	-1.3617	-3.3889	-3.3563	-1.9811	1.3681	-1.993	-0.63763	-0.83634	-1.4957	-3.1738	0.062254	-0.062666	-0.53839	0.22703	-1.5072	-2.4638	-2.8059	-1.0013	-2.067	-1.2935	-2.7913	-1.9062	-1.4517	-1.6736	-4.0562	-2.3368	-2.3088	-2.6227	-1.3828	-2.2419	-2.1852	-2.6579	-2.2765	-2.2163	-1.1905	-0.56418	-2.3108	1.1023	-0.99578	-1.4526	-0.77077	-3.0106	-2.4091	-2.6639	-0.38441	-1.8469	-2.4376	-1.0865
-1.6852	-0.1485	-3.1861	0.41539	-0.14242	-3.409	-2.2657	-0.90393	-0.71874	-1.544	0.23575	-1.353	-2.7904	0.14333	-3.271	0.20341	0.68941	-1.7688	0.44837	0.488	-0.79398	-2.2323	-2.1482	-3.2318	-0.89167	0.8993	-2.2559	-3.8625	-2.382	-1.354	-1.1906	-1.4808	-1.4826	-2.9687	-1.2943	-2.5827	-0.70602	-1.708	-1.7881	-1.8982	-3.4508	-0.18013	-4.0303	-3.1146	-2.7994	1.2005	-0.75567	-1.8957	-1.2517	-2.1651
-3.3248	-5.1871	-4.9594	-5.9447	-4.2431	-6.8359	-4.8412	-4.0331	-6.7569	-4.906	-3.7736	-6.0438	-3.9356	-5.9672	-5.3828	-4.5746	-4.112	-5.5633	-4.3281	-8.1275	-2.7672	-3.3803	-4.4683	-4.4382	-7.2182	-5.6689	-4.2024	-5.642	-2.9104	-7.2735	-5.5688	-3.6754	-3.8992	-4.7974	-4.291	-4.7697	-5.4291	-5.7413	-5.4879	-3.0925	-4.2271	-4.5699	-4.2823	-4.0446	-6.0519	-5.9189	-4.1632	-5.4641	-5.138	-5.4769
-9.9192	-12.417	-9.8571	-12.815	-10.007	-9.6664	-11.525	-11.557	-9.8473	-10.342	-10.664	-9.2856	-11.576	-10.752	-11.268	-11.198	-12.63	-13.675	-11.072	-12.003	-9.1709	-9.7466	-10.231	-10.968	-10.69	-10.712	-11.507	-10.51	-10.274	-9.3747	-10.348	-10.103	-11.455	-9.6749	-12.142	-8.9481	-9.0009	-9.597	-10.436	-11.425	-9.6971	-12.265	-9.7927	-11.281	-9.7858	-10.622	-9.7144	-9.8335	-11.741	-8.886
8.2381	7.5647	7.1682	7.5507	7.9719	7.3188	7.7056	7.45	7.4294	7.2798	5.6566	7.1567	8.8045	9.0857	9.1272	6.2655	9.3567	9.9089	10.251	7.3908	4.024	7.8064	7.5844	8.251	7.8585	8.4793	8.7552	6.9626	8.0976	6.5292	7.8939	7.0131	8.8525	8.5891	7.3511	7.3597	7.4241	9.1236	6.6429	6.6514	10.498	8.2524	10.358	9.7006	10.267	8.2756	8.382	7.7176	9.171	6.899
-1.5368	-3.2201	-2.3272	-4.1535	-3.9188	-2.132	-1.3622	-3.6444	-3.5446	-1.634	-1.7156	-5.5719	-3.8456	-2.1911	-3.9691	-4.9054	-4.5729	-4.9935	-3.0586	-4.3116	-1.0406	-5.0168	-2.65	-2.7425	-3.2965	-4.2855	-3.0857	-4.6861	-3.365	-4.6863	-2.9969	-2.3076	-1.4112	-3.5307	-3.4721	-0.72289	-2.9647	-4.2891	-2.9294	-3.5314	-2.2887	-3.152	-4.2864	-2.8568	-3.3178	-2.8273	-2.0049	-1.9081	-3.7339	-3.6755
7.0868	6.6301	5.5458	6.1999	4.3592	6.0575	4.9532	4.7811	4.1326	4.8016	5.2447	7.5197	4.8806	5.8171	6.9634	6.2498	4.4474	5.5888	6.5849	4.2077	5.7881	5.764	6.06	5.9572	5.0081	5.9764	6.5311	6.4175	6.9909	3.6082	3.9874	6.7191	5.0506	7.7027	7.0423	5.8223	3.5687	6.1725	7.1625	3.6741	6.7523	5.9273	6.1553	5.3644	7.3301	5.7391	5.0805	4.9043	5.6363	3.7688
-3.3457	-5.7329	-4.0033	-4.4552	-3.3314	-4.0606	-4.3592	-4.28	-6.51	-3.821	-6.8617	-5.988	-4.6907	-3.2513	-6.4124	-4.2483	-4.4189	-4.7737	-4.6085	-4.3099	-5.6087	-4.6065	-5.1619	-4.3743	-4.2973	-4.0133	-5.1694	-6.5308	-2.4275	-6.1609	-4.5116	-1.9243	-2.4112	-6.4153	-3.712	-2.9322	-6.5783	-2.4482	-5.8263	-4.4715	-4.9287	-4.0487	-3.6847	-5.0513	-4.1579	-5.1987	-4.5158	-5.2897	-3.2818	-4.6816
-23.826	-23.223	-20.774	-22.67	-21.343	-24.723	-22.266	-23.434	-21.607	-22.468	-24.013	-23.694	-21.228	-20.563	-20.91	-22.051	-20.588	-19.731	-20.695	-22.986	-21.874	-21.331	-22.039	-24.368	-22.41	-21.696	-20.539	-22.288	-20.46	-22.234	-21.223	-22.315	-20.667	-23.094	-20.085	-23.04	-22.391	-20.892	-22.98	-19.461	-21.892	-21.447	-19.893	-20.205	-23.075	-23.754	-22.349	-23.772	-22.89	-20.728
11.624	10.159	9.7499	12.289	7.7984	9.5658	7.6593	9.197	7.9249	9.7828	10.614	8.9301	9.7552	9.7821	10.095	9.3344	10.386	9.577	11.121	8.4118	9.5141	11.737	10.369	7.4758	8.1326	8.0983	7.8479	11.732	9.3568	13.593	8.5429	10.537	10.301	10.024	8.1275	10.001	8.9246	7.8726	11.892	10.911	10.253	9.5278	9.4143	10.806	10.262	9.7455	8.6968	8.6569	8.2402	10.123
-5.4102	-4.9198	-6.4314	-5.6133	-6.253	-4.5647	-4.127	-4.567	-5.7322	-6.1142	-6.2246	-4.1587	-6.0022	-5.0909	-8.1477	-6.4788	-5.9663	-7.3336	-6.1799	-6.981	-4.1777	-7.141	-7.7037	-7.1764	-5.5623	-5.1021	-6.0082	-6.7297	-3.8736	-5.9166	-5.9428	-6.2309	-3.6001	-3.784	-6.8423	-6.1979	-6.2732	-3.4631	-5.9907	-4.1787	-4.8405	-6.0306	-6.759	-4.709	-4.3923	-5.5022	-4.8423	-7.1385	-5.8103	-7.0061
-22.054	-21.081	-21.293	-21.036	-22.168	-20.848	-18.706	-20.375	-21.978	-19.715	-19.857	-22.103	-21.04	-22.293	-23.316	-18.147	-21.176	-22.268	-17.908	-22.896	-20.63	-22.379	-18.409	-20.37	-20.675	-19.769	-17.661	-21.101	-22.65	-22.197	-22.425	-18.881	-23.578	-21.876	-20.076	-22.174	-21.283	-20.053	-23.294	-21.699	-21.795	-21.945	-22.109	-21.463	-20.199	-19.249	-19.758	-21.846	-22.756	-19.309
-9.6804	-9.9909	-7.1815	-6.2863	-9.2474	-7.1638	-7.814	-9.7202	-8.6013	-9.2481	-8.9237	-7.7664	-7.1854	-7.945	-9.7545	-11.047	-8.9259	-8.825	-9.9142	-9.687	-8.3812	-8.4759	-10.285	-7.9836	-9.0783	-7.3363	-8.1741	-9.1426	-9.0463	-9.8452	-12.511	-9.2684	-8.1178	-7.9171	-8.8215	-11.246	-8.9735	-8.3358	-8.768	-10.457	-5.2495	-8.7349	-10.046	-9.9104	-10.903	-11.384	-10.765	-8.8301	-10.378	-12.24
-13.569	-14.592	-13.295	-13.27	-14.106	-13.749	-13.914	-12.421	-13.87	-13.177	-11.47	-11.532	-11.776	-14.177	-12.021	-14.73	-13.868	-14.071	-13.981	-12.366	-12.137	-13.592	-15.927	-15.985	-12.552	-14.779	-11.754	-12.532	-13.431	-13.868	-12.736	-10.638	-12.333	-12.885	-15.548	-12.652	-14.412	-14.307	-13.753	-14.482	-17.087	-11.883	-13.851	-12.75	-13.224	-13.214	-10.305	-13.593	-11.793	-11.606
-6.417	-5.2902	-6.575	-3.5553	-6.5381	-7.3427	-5.3466	-7.996	-3.5218	-6.4939	-6.4943	-5.2	-5.575	-5.5905	-5.1135	-7.381	-6.4334	-5.2667	-7.0227	-8.6203	-5.4537	-6.9332	-6.341	-4.6433	-3.9468	-5.9237	-5.0964	-6.0357	-9.0515	-8.6054	-7.9836	-5.8403	-7.1998	-8.356	-7.9268	-4.2178	-5.5658	-3.4415	-3.9976	-7.3706	-5.2452	-6.8635	-6.9706	-6.0329	-7.6527	-3.7847	-7.2004	-7.0186	-4.8982	-4.9893
-14.732	-17.225	-13.317	-15.048	-13.496	-15.765	-13.156	-14.522	-13.486	-13.316	-14.48	-14.195	-14.636	-14.363	-14.566	-15.558	-11.97	-13.527	-15.602	-14.654	-14.3	-13.754	-15.149	-14.89	-14.843	-14.643	-13.442	-13.872	-16.049	-14.027	-16.204	-12.72	-13.761	-14.471	-13.728	-14.359	-15.976	-14.702	-11.919	-15.896	-14.285	-14.072	-14.885	-13.53	-14.09	-12.837	-13.72	-14.485	-14.771	-14.205
0.044778	-0.29326	-2.8965	-2.9792	-1.6282	0.1383	-0.012616	-0.046347	0.2282	-0.33698	0.03323	-0.27444	-1.3161	-0.39692	1.6314	0.56384	-1.5877	-1.0939	0.13613	1.5455	-1.7022	0.80196	-3.0573	-1.638	1.4511	-0.555	-2.2713	-0.7512	0.92252	0.37105	0.78097	-0.35792	0.11596	-1.7352	-1.3207	0.80811	-1.0524	0.73768	-0.17718	0.98878	0.96833	1.9834	0.81639	-0.95067	0.40333	1.785	1.4007	0.68764	0.016352	-1.6519
-0.48395	-0.60164	1.527	-1.4743	0.76653	2.1581	-0.048941	0.14644	2.6333	2.3989	2.6845	0.10333	2.5646	2.7869	2.6411	2.5946	3.9898	4.2722	-0.013744	1.2614	3.5507	2.5599	0.71062	1.6965	1.7954	0.39462	4.4832	1.0861	-0.38051	0.83765	-0.7018	2.1833	3.4939	1.9173	1.1748	-0.025534	-0.8088	2.8951	3.9648	0.76976	2.5807	0.019827	1.881	0.73147	2.1954	1.7117	-1.5101	-0.21529	1.0276	1.4741
-0.39601	-3.6992	-3.221	-3.1509	-2.2823	-1.0109	-3.5615	-1.2551	-1.3677	-1.2744	0.13097	-3.3061	-1.0326	-3.3977	-1.3199	-2.227	-2.8527	-3.9972	-3.7576	-1.2665	-0.73144	-2.6574	-1.9849	-2.1711	-3.546	-3.2942	-2.7976	-2.5126	-4.2495	-3.1378	-2.935	-0.51395	-4.15	-2.674	-1.9989	-2.2079	-1.5564	-1.8916	-2.0268	-3.4741	-1.6302	-3.8807	-2.1493	-1.649	-2.7119	-0.74044	-1.7442	-3.8728	-3.4602	-0.24763
-2.2649	-1.6494	-2.6878	-3.0249	-1.564	-3.1619	-4.3284	-4.0253	-2.3501	-2.2966	-0.81619	-3.2919	-1.7427	-3.4761	-2.2152	-3.9493	-0.83273	-4.3687	-2.9048	-2.8699	-5.2667	-3.9008	-1.4232	-2.4512	-6.1146	-2.1169	-3.5816	-1.5692	-5.4724	-4.9536	-3.9918	-3.1554	-3.9573	-1.6901	-1.3623	-2.6024	-2.4221	-3.353	-2.837	-2.3176	-2.4149	-1.389	-2.1698	-3.6968	-2.2338	-3.8123	-1.8096	-2.4176	-3.6853	-1.2272
1.4252	-0.11686	2.6067	0.95114	1.9246	2.0017	4.5917	2.1946	3.5314	0.12097	1.4173	2.7045	3.1597	2.2949	4.5928	2.7298	1.4064	5.7059	3.9403	1.2475	3.2287	1.6125	2.1018	2.7136	2.3905	1.5685	3.3195	1.1457	1.593	1.256	1.13	2.8412	2.0031	0.89315	2.5148	2.7668	4.056	4.5779	1.8734	3.3147	1.547	2.3524	2.1567	1.7499	0.66058	4.7161	0.86253	2.8982	-0.26896	3.4882
7.9705	8.0599	7.89	6.3545	7.7702	8.3424	8.1179	7.9795	8.1872	6.2232	8.5477	7.959	9.269	8.3775	7.719	6.8005	7.2664	7.8875	6.006	8.6782	7.3144	6.1087	5.9974	7.9934	7.3782	7.2062	10.221	7.656	8.9764	8.5501	8.7973	7.0686	6.4911	7.4116	7.0701	9.1509	8.0088	7.3054	8.4173	8.5391	9.4107	6.2198	9.1143	8.0889	7.412	7.6163	9.2969	9.2902	9.6716	10.168
-8.0133	-8.2567	-5.2728	-5.3036	-7.6429	-7.1356	-7.0841	-6.8586	-6.0378	-7.3148	-5.6932	-8.7729	-5.6735	-6.5547	-7.5971	-7.3696	-5.1139	-5.3356	-6.4816	-4.299	-5.8898	-3.8749	-5.5377	-6.5575	-4.9843	-7.8628	-8.0942	-5.9747	-8.2096	-6.2652	-6.2349	-7.3981	-8.4409	-6.7344	-6.3559	-6.9831	-4.5631	-7.2708	-6.2906	-4.9037	-6.5605	-7.302	-6.4972	-7.1148	-7.2962	-7.3215	-5.7748	-7.9986	-6.2279	-6.0265
-4.1486	-3.7271	-2.928	-4.0312	-4.4869	-4.1281	-5.4243	-4.5341	-2.31	-3.0543	-3.9246	-3.6178	-4.0917	-5.286	-5.1924	-2.901	-4.018	-3.4996	-2.3428	-2.2903	-5.119	-3.0549	-4.5626	-3.4228	-4.0742	0.12445	-4.8143	-5.3993	-2.1405	-4.3411	-2.1242	-2.4292	-3.0258	-3.3876	-6.1232	-3.0383	-3.9128	-5.5137	-4.3947	-5.3402	-3.1809	-3.5328	-3.013	-2.0879	-2.4081	-0.725	-2.6054	-4.6492	-1.7324	-5.0055
-6.9961	-7.7559	-8.4836	-8.8599	-7.762	-8.6109	-10.406	-7.6211	-9.9589	-7.4578	-8.5691	-9.1507	-7.6916	-8.3154	-9.8803	-7.7184	-6.2315	-6.4389	-9.9838	-9.4986	-8.8267	-9.1123	-9.8453	-10.747	-7.7776	-9.7401	-8.275	-8.6951	-8.905	-8.5826	-9.0298	-10.077	-10.603	-8.8015	-8.4488	-8.3517	-8.1814	-8.7061	-6.5313	-8.99	-8.931	-8.7338	-9.833	-8.2175	-10.684	-8.6879	-9.2345	-9.5713	-9.6765	-8.9751
0.295	-0.98468	-1.6005	-2.857	-0.71108	0.67601	-0.47418	-1.986	1.7545	-3.107	-2.6856	-3.5397	0.57313	0.87645	-2.5162	-0.08211	-3.2984	-0.32748	-0.6735	-1.6883	0.62974	-1.9329	-2.9374	-3.9468	-3.2937	-1.9353	-1.3157	-0.24142	-1.88	-0.25399	-2.4072	-1.5465	-1.6531	-0.27805	-1.8692	-1.6616	-0.031795	-2.6188	-1.9369	-1.7051	-1.8142	-1.0773	-1.3256	-0.33101	-0.66849	-2.1268	-3.4232	-2.3258	-1.9014	-1.2418
0.019478	1.6561	-1.3953	-1.1232	-2.7302	-0.53109	-2.6987	-1.7679	-0.53257	-2.6732	-3.7101	-1.3161	-0.43963	-2.5887	-4.2641	-0.26382	-4.1854	-1.0015	-1.9002	-3.3777	0.32192	2.2691	-2.0246	-1.1461	-2.0961	-3.1469	-1.0565	-1.0716	-1.252	1.3037	-1.442	-2.1025	0.091037	-1.2051	-1.2527	-0.015184	-2.9045	0.91281	-2.4719	-2.633	-0.15411	-0.46774	-1.7794	-2.8089	-1.2265	-0.57655	0.41845	-2.7827	-1.3458	-2.2589
-11.469	-14.463	-11.555	-12.887	-15.559	-14.248	-12.009	-13.496	-15.683	-12.324	-12.041	-13.184	-13.549	-12.162	-14.598	-14.453	-15.016	-11.234	-14.659	-14.564	-14.539	-13.093	-13.799	-9.9528	-11.841	-13.581	-12.677	-13.363	-12.42	-13.81	-13.829	-13.242	-11.946	-12.724	-13.369	-11.424	-13.55	-12.999	-10.664	-12.408	-10.87	-14.34	-16.124	-13.146	-15.219	-13.011	-13.769	-14.376	-11.196	-12.978
-1.6193	0.70161	-2.2879	-0.020145	-0.45416	-1.2165	-1.1651	-2.2025	-0.030495	-2.8032	-3.8301	-2.5628	-4.7575	0.082032	1.6449	-1.7588	0.54038	-2.437	0.67016	-3.5986	-1.4534	0.59143	-0.24491	-1.0644	-1.3812	-1.5533	-1.9517	-2.8779	-1.152	-1.829	-1.9831	-2.5538	-2.6839	-2.237	-0.13829	-2.6292	-1.9479	-2.6045	0.47618	-1.1473	-1.3287	-0.87366	-3.0207	0.93488	-0.78543	-0.36322	-0.53935	-3.3765	0.87499	-1.7333
-14.959	-12.764	-12.527	-13.906	-11.119	-10.488	-11.198	-12.622	-13.727	-14.818	-11.47	-11.028	-12.663	-13.721	-15.378	-13.209	-14.972	-12.792	-12.946	-13.925	-12.938	-13.863	-10.871	-12.726	-13.789	-13.734	-12.238	-12.142	-11.979	-14.667	-11.257	-12.662	-13.35	-12.404	-12.672	-11.288	-12.761	-11.828	-14.549	-11.642	-12.561	-11.274	-11.749	-14.26	-13.398	-11.365	-12.088	-15.433	-12.686	-13.772
-9.8318	-11.781	-8.5918	-9.0501	-11.31	-9.7953	-10.094	-6.2311	-7.6808	-11.082	-10.232	-7.2715	-9.8593	-8.3108	-8.2507	-8.0931	-8.7421	-10.334	-7.4967	-10.275	-8.5382	-9.7826	-8.9102	-9.1756	-7.5125	-9.8301	-7.5742	-9.1909	-8.4372	-5.5124	-8.6885	-9.1553	-8.3154	-8.292	-9.831	-10.883	-9.4874	-9.0594	-9.1216	-9.0294	-8.8523	-9.7418	-8.7256	-9.5827	-10.824	-11.419	-8.5295	-10.042	-7.4699	-6.6787
-0.63955	0.96984	1.3796	1.718	-1.1088	-1.0175	-0.61325	2.5908	0.84862	-0.87873	-0.52057	0.23952	-0.10534	1.4112	1.0226	-0.89648	2.6703	0.57735	-1.9514	0.46644	1.7636	1.0713	0.56566	-0.35329	-0.19831	0.5017	0.65469	0.28565	-0.24057	0.47763	0.986	1.5496	0.93423	1.5522	3.3354	-0.56123	0.28055	3.024	-0.72037	0.59362	-0.53472	3.2718	0.73015	-0.56362	1.905	2.3467	-0.67623	-0.55984	0.018421	1.3027
-12.598	-12.463	-13.262	-12.068	-13.896	-12	-13.397	-12.741	-11.36	-13.762	-15.224	-14.101	-12.464	-12.573	-11.245	-11.196	-13.875	-13.695	-11.282	-14.377	-12.074	-11.27	-13.411	-14.122	-12.608	-14.037	-12.915	-11.242	-13.685	-12.496	-11.739	-12.138	-13.075	-12.514	-12.936	-14.527	-14	-13.928	-15.677	-14.143	-10.148	-13.559	-12.964	-14.092	-13.492	-14.736	-11.099	-13.951	-12.412	-11.823
-12.102	-13.24	-12.851	-14.892	-15.502	-13.16	-14.106	-12.663	-14.84	-15.859	-15.82	-15.605	-14.394	-14.428	-14.184	-13.235	-11.178	-14.115	-16.711	-15.57	-12.36	-13.417	-13.046	-16.512	-14.007	-14.205	-14.031	-14.639	-12.19	-15.039	-13.318	-15.386	-14.156	-13.926	-13.33	-13.877	-13.775	-13.358	-12.845	-13.025	-14.128	-13.354	-13.037	-13.81	-13.811	-13.895	-14.532	-14.173	-11.846	-15.734
-4.0285	-5.5033	-3.7349	-3.7266	-3.0248	-5.09	-7.1293	-5.7061	-3.7692	-3.5087	-3.5368	-3.8657	-1.1085	-6.3952	-3.1831	-4.2177	-5.2219	-3.877	-4.1899	-5.2532	-1.653	-2.9995	-3.8617	-4.5973	-2.8975	-3.8007	-1.8281	-2.0953	-2.4777	-5.6554	-4.0532	-4.3139	-4.1935	-3.3087	-2.5127	-2.7439	-3.6071	-2.9174	-5.1471	-3.7322	-2.3506	-3.5543	-2.796	-3.4435	-1.1994	-4.4524	-5.4978	-2.9199	-4.1444	-3.8935
-1.9486	-3.2639	-2.3434	-4.2008	-2.555	-3.5826	-3.2865	-1.8754	-1.0656	-4.0537	-2.5765	-4.1231	-3.3105	-2.6989	-4.6491	-0.85732	-2.7483	-4.496	-2.3442	-3.8466	-2.4313	-2.1984	-4.0996	-2.9332	-3.1116	-1.9148	-4.1193	-2.1641	-1.5232	-3.3418	-3.513	-2.1682	-4.6242	-4.3332	-2.7663	-3.6216	-3.9439	-4.2142	-3.8996	-4.1032	-1.7305	-2.9277	-3.5865	-3.909	-1.4337	-3.9231	-4.1044	-4.4398	-5.1309	-5.192
5.6621	5.4805	5.4627	7.009	3.6088	5.5801	5.6193	3.8551	4.3159	5.3941	7.7876	4.8026	3.619	4.9786	6.3079	6.3081	5.25	3.4735	5.6555	6.4105	5.9056	6.6141	3.9461	4.0689	7.6383	5.5848	6.2096	6.8441	5.1331	6.2902	6.9298	4.2692	5.5599	8.1006	5.2118	5.9019	5.0976	5.388	4.8073	5.2534	4.519	5.3924	6.7765	4.037	7.2356	6.7371	5.1506	6.9124	5.4878	4.9393
-21.258	-21.724	-20.194	-21.38	-20.249	-19.118	-22.188	-22.109	-21.231	-20.304	-20.921	-20.92	-21.277	-20.499	-22.071	-21.632	-20.146	-19.048	-21.786	-19.563	-19.837	-20.669	-19.64	-24.216	-20.036	-23.262	-17.639	-20.56	-24.499	-21.474	-21.111	-20.995	-21.075	-20.188	-22.11	-18.099	-19.356	-20.37	-21.287	-22.016	-21.749	-18.582	-21.669	-18.682	-22.748	-23.135	-20.389	-23.132	-21.057	-21.474
5.0175	4.0969	3.5491	3.8292	3.3682	4.89	1.9501	5.0336	4.7253	5.6862	4.2446	4.4801	5.1117	3.5393	4.4831	4.0737	6.2894	3.2921	5.0411	4.2669	4.7061	3.8992	4.9347	4.5562	6.0174	4.7097	3.6204	3.7001	3.1594	1.969	3.2699	3.3598	2.9718	4.1191	4.8237	1.3668	3.7104	4.075	6.8115	5.3184	4.59	3.4901	3.506	4.1554	5.8069	4.354	5.5421	5.8712	3.2852	6.5369
6.9672	8.2917	9.5953	8.0074	10.542	8.2441	9.3655	7.6061	9.6687	11.729	9.277	7.6465	6.2168	6.4122	9.4962	7.2376	9.3735	6.7686	8.1808	9.2732	8.4573	7.9094	8.3671	8.7779	9.3998	9.3553	9.7724	10.526	8.5903	7.3634	9.4117	8.7286	7.8808	9.8826	6.3595	6.4497	8.9081	7.5683	11.149	6.9052	10.258	9.7324	10.642	11.36	8.7582	6.981	8.7709	9.3689	7.8478	9.095
-15.096	-13.57	-10.782	-14.171	-17.077	-13.048	-13.932	-13.536	-13.514	-14.87	-14.933	-15.554	-13.758	-12.092	-14.329	-15.895	-13.571	-14.305	-13.436	-13.722	-16.296	-14.689	-15.045	-17.796	-15.282	-13.231	-14.023	-13.5	-10.602	-16.307	-12.702	-16.877	-15.903	-13.706	-15.861	-15.092	-14.557	-15.861	-16.206	-14.84	-14.223	-14.201	-16.554	-13.789	-12.791	-15.955	-14.277	-14.429	-12.525	-12.285
-0.13883	-2.4912	-0.82711	0.50544	-0.65279	0.40429	-1.1863	-4.4291	-2.672	-0.80332	-1.1595	2.4927	-3.586	-3.1949	-3.1028	-2.2727	0.28966	-0.57839	0.0085274	-2.4598	-2.7441	0.31698	-1.5934	-1.2023	-0.12553	-0.99965	0.34352	0.33953	-1.8984	-2.2077	-0.72791	-3.3875	-1.2924	-1.0154	0.54419	-2.2959	-1.0405	-1.3712	1.5606	-3.5124	-2.4018	-0.95916	0.043398	-2.0177	1.3663	-0.93188	-0.76108	-3.1019	-1.6244	-0.92721
-14.746	-13.974	-12.981	-12.885	-13.285	-15.544	-12.579	-15.208	-13.156	-14.712	-11.915	-14.033	-11.398	-13.835	-14.756	-14.201	-13.948	-12.509	-13.161	-12.461	-12.739	-12.632	-14.325	-11.895	-15.705	-14.166	-13.169	-14.114	-14.763	-14.489	-14.409	-14.175	-14.082	-12.141	-14.14	-15.214	-13.699	-13.653	-12.195	-12.466	-13.603	-13.369	-14.522	-10.38	-10.247	-12.684	-11.586	-13.438	-13.442	-12.619
-12.705	-10.178	-12.505	-13.373	-11.171	-10.654	-11.747	-12.371	-9.6705	-10.695	-12.537	-10.489	-9.9665	-10.421	-10.824	-11.525	-9.535	-12.706	-11.781	-11.288	-11.102	-9.9849	-11.364	-12.431	-10.443	-10.362	-11.305	-9.7947	-9.3841	-10.537	-12.915	-12.225	-12.918	-9.721	-12.142	-11.279	-12.282	-14.011	-11.407	-13.887	-10.72	-9.771	-11.661	-11.18	-11.533	-9.0241	-10.614	-10.85	-10.478	-11.187
-16.438	-15.061	-14.831	-15.582	-15.697	-13.942	-17.528	-13.812	-15.909	-13.592	-14.613	-15.788	-12.156	-14.155	-13.756	-14.62	-16.319	-17.831	-17.361	-13.492	-12.461	-13.409	-15.605	-12.287	-14.486	-14.667	-15.701	-12.159	-14.05	-16.963	-11.564	-12.535	-14.289	-11.769	-15.047	-14.896	-16.176	-14.188	-15.449	-15.113	-14.356	-13.614	-13.465	-11.986	-15.358	-14.318	-15.127	-14.616	-15.719	-15.31
-0.51776	-0.10536	-0.13705	3.0432	-2.0056	1.8123	1.2295	1.4266	-0.52344	-2.3799	2.2603	0.38507	-1.1428	-0.59782	0.65132	-2.0208	-0.33397	-1.3634	3.798	1.0071	0.95148	0.028595	-3.4377	-3.4106	-1.3608	1.6465	0.3633	0.41858	0.83446	-0.11064	0.93027	-1.8466	-0.18517	-0.14445	0.66629	0.73123	-1.5293	-0.047536	0.98507	2.4256	-0.033574	-0.50287	2.2788	0.52093	0.46072	0.1585	-2.7633	-1.8791	-0.59083	-3.3087
-11.534	-11.894	-13.686	-15.243	-11.007	-13.213	-12.128	-14.084	-12.197	-13.087	-12.433	-11.042	-16.454	-13.621	-13.502	-12.099	-11.818	-13.817	-14.772	-11.277	-11.874	-14.287	-13.27	-14.016	-13.091	-12.301	-11.843	-14.3	-12.534	-12.272	-14.438	-14.031	-14.706	-14.09	-11.86	-13.405	-13.295	-11.584	-12.795	-13.284	-13.849	-13.27	-13.576	-14.491	-12.876	-15.069	-12.264	-10.204	-13.75	-14.557
-8.9599	-7.3169	-7.1148	-8.5716	-10.71	-10.021	-8.6127	-8.3956	-6.0257	-7.4779	-7.9707	-8.7394	-8.5066	-7.5257	-8.3916	-9.4934	-10.906	-9.7138	-10.084	-9.383	-8.508	-10.722	-9.4139	-9.8704	-9.3376	-9.6233	-9.0068	-10.146	-9.065	-8.1933	-10.522	-9.1575	-11.313	-10.061	-8.9081	-7.5634	-10.698	-9.0182	-10.218	-6.2919	-10.362	-9.836	-8.3297	-8.7272	-9.5146	-9.9634	-9.7375	-7.4447	-9.817	-7.2062
1.0174	-1.3186	-2.9532	-0.32875	-1.5488	-0.93554	-2.7711	-0.89468	1.0175	0.19306	-0.47702	-1.2749	-0.83233	-2.0832	-0.90974	-0.50244	-2.5617	-0.17636	1.8215	-1.6315	-0.56228	-2.0693	-1.4895	0.75286	-1.9734	-0.94463	-0.97084	-2.8792	-0.26136	-1.0158	-0.4885	1.7812	-0.40839	-2.2886	-0.63829	-2.9611	-1.6122	-0.94416	-0.70201	-0.098222	-2.6264	0.58545	2.6473	-0.13076	0.8576	0.58171	0.71943	-0.66143	-0.60202	2.758
2.0609	1.3019	0.93539	2.1686	-0.85254	1.2858	0.37643	1.2407	3.1729	0.79159	1.2157	0.24517	2.7456	3.0705	-0.34473	1.577	0.13335	3.8668	0.14952	1.9276	4.2105	2.0595	1.6642	1.8859	2.1684	3.3392	1.1664	0.12614	1.4534	1.1915	1.3743	1.8262	1.132	3.278	0.55078	2.1769	2.6808	1.7672	3.5274	1.934	1.6339	2.6708	4.6697	2.1209	2.2997	-0.13062	0.46776	2.4952	0.66	4.3337
-9.7551	-10.01	-11.549	-7.8975	-9.1484	-11.323	-10.04	-9.7373	-11.587	-7.2947	-9.249	-9.4074	-10.093	-9.4837	-9.1766	-9.5424	-9.5073	-7.3326	-8.4491	-9.9779	-10.063	-7.6352	-8.5138	-7.436	-9.2653	-9.7418	-8.5071	-7.2739	-8.577	-8.4121	-7.636	-9.5786	-9.4153	-9.7163	-9.9208	-9.7304	-9.2598	-10.97	-9.6247	-9.5904	-9.7532	-9.7999	-11.775	-9.1581	-10.87	-10.214	-7.6113	-9.0607	-7.6034	-9.8334
-15.668	-11.814	-13.209	-14.76	-14.582	-15.89	-15.145	-14.15	-11.502	-13.962	-14.835	-12.841	-14.119	-15.143	-12.659	-13.365	-14.516	-15.75	-13.253	-13.053	-13.606	-14.588	-11.843	-13.684	-12.836	-16.215	-13.483	-12.607	-12.751	-15.534	-15.548	-11.9	-14.898	-12.848	-12.821	-14.601	-15.175	-15.088	-13.305	-14.846	-13.021	-12.245	-14.392	-13.805	-12.359	-12.312	-14.161	-13.68	-12.666	-14.88
-13.82	-15.535	-14.193	-14.2	-12.751	-17.933	-14.127	-15.003	-14.618	-14.754	-14.442	-11.965	-14.727	-15.181	-15.417	-15.509	-14.711	-12.598	-14.079	-13.91	-15.181	-15.844	-17.011	-15.862	-12.085	-13.875	-13.996	-15.429	-15.395	-12.871	-14.67	-16.565	-14.405	-15.371	-13.709	-13.998	-12.6	-13.306	-15.782	-13.381	-15.405	-15.138	-14.337	-15.835	-11.875	-16.133	-15.902	-15.257	-14.835	-13.481
0.012475	1.0502	1.5945	0.70002	-0.026706	-1.1307	0.3571	-0.67049	-1.0033	-1.1343	-0.19315	-0.83179	-1.6307	-0.15484	-0.63255	-3.2212	1.3798	-0.14312	-0.089165	-0.95991	0.31977	0.4288	-0.45788	-1.5307	0.46098	-0.83835	-1.7437	0.46015	-1.1093	-1.262	-0.46361	-2.2731	0.80309	-2.5772	0.52008	-0.96965	1.3501	-2.2853	-0.6821	-0.26552	0.66985	-0.76611	1.7573	1.8808	-1.1007	2.2348	1.7492	-1.2393	-1.9938	0.56129
2.541	-0.43795	-1.5183	1.4771	2.2809	2.6689	1.4323	1.0227	0.29782	1.3359	0.77759	0.24852	2.7512	2.6917	4.3352	1.7517	3.1752	1.0722	-0.86759	0.41168	-0.90222	0.74994	1.1749	1.761	1.9478	1.7984	3.7573	-1.0234	1.5955	1.1448	2.0287	-0.33556	1.0828	1.7498	1.8496	-0.33546	-0.46456	1.5042	2.3337	-0.10836	0.90787	1.1738	0.4827	2.1394	0.40157	1.4581	0.6399	0.093035	-0.66048	2.1576
-0.014407	-0.22344	-1.1792	1.0071	0.7933	0.88465	1.5163	-1.0408	0.45507	-0.51467	-1.5662	-1.2664	0.17531	-0.45829	-0.19356	-0.2678	-1.1068	1.0505	1.1877	-1.6302	-0.81669	2.5807	-1.0591	-0.29423	1.0562	-1.2859	-1.3105	-2.6687	-1.523	0.72401	-1.863	-0.053931	-0.30131	-0.076917	0.67092	0.80317	0.86922	0.73163	-0.33522	-1.655	-0.69664	1.6058	-1.422	-0.89785	2.1375	-0.26963	1.1158	-0.31946	0.63401	-1.9682
-0.91968	-2.924	-4.1771	-4.9241	-3.6472	-2.7951	-2.45	-3.4348	-3.1209	-2.2946	-4.3801	-2.674	-4.8118	-1.8546	-2.6963	-2.9238	-0.058482	-2.7069	-1.927	-2.9758	-3.4753	-3.719	-1.459	-2.6885	-1.809	-0.73406	-3.1735	-3.6991	-3.2032	-2.1733	-1.7156	-2.717	-1.4864	-3.265	-3.499	-1.8669	-1.0573	-2.1153	-3.0561	-3.2742	-2.4707	-2.5126	-3.7814	-2.6	-4.3086	-5.0897	-3.2221	-4.9666	-3.0915	-4.7236
2.0208	4.1865	2.7362	2.3678	3.383	2.7581	2.2003	2.9118	2.2744	0.071908	2.9129	2.0918	2.1038	1.5298	4.1318	3.8539	0.67435	3.7443	3.4178	4.9577	0.97605	2.588	4.7524	3.8104	0.70912	3.1405	2.651	2.5184	5.4241	4.6201	4.614	2.0692	4.6071	5.4179	4.8726	2.3186	2.0674	2.2122	3.4137	1.6708	3.258	4.0512	2.0038	3.3726	3.3363	0.97384	3.4284	1.9875	2.4585	2.4022
2.7956	0.29474	0.092377	1.262	1.0497	-2.0209	-0.17662	-0.52596	-0.013977	-0.7705	-0.73543	-1.5227	0.13825	-0.70535	1.8226	1.3817	1.7079	0.31736	-1.5582	-0.52105	0.59439	-3.2434	-2.5742	0.9614	0.59647	-0.026001	-0.38846	-1.6328	-0.26381	1.7443	-0.0019617	-0.45824	0.046142	0.088312	-0.99565	-0.91405	-0.79542	0.96829	0.88524	0.53472	0.76045	-1.8381	0.058165	-0.62429	0.18219	1.9872	-1.9379	-0.48612	1.0401	2.2775
1.6765	0.6983	1.8654	0.72376	1.1523	-0.059422	-0.3676	1.4772	0.18155	0.73487	-0.7757	0.56856	1.0811	1.5546	-0.45547	-0.58914	-1.197	-0.23302	-1.422	0.92852	0.50341	0.61768	1.4913	-0.58149	-1.1949	0.11487	-0.40054	0.17501	-1.373	0.54647	0.17639	1.6718	-2.5358	-0.17785	0.99613	-0.063229	-0.080988	-0.84838	0.51143	-0.63014	0.69835	2.1433	0.60163	-0.82132	0.25369	1.2607	-0.90817	0.34421	0.61625	-0.42792
0.3517	0.25981	0.62442	-2.577	-1.8312	0.85893	0.68427	1.1916	0.027603	-0.34986	0.18562	-1.0069	-2.2207	0.6581	-0.47836	-0.78469	-0.33133	2.3922	-0.64417	-0.80013	0.30829	0.78629	3.7021	-1.3719	-1.2831	-0.40451	0.011833	-1.9468	-0.1586	-0.9548	-0.35781	-0.27175	0.94201	2.4774	-2.1493	-0.035201	-0.20139	-1.9383	1.7846	-0.3387	0.39448	0.28086	-0.67308	0.48835	-0.074709	-1.1562	1.5554	0.35191	-0.94187	-0.45146
-2.7121	-1.7843	-2.0906	-0.9739	-3.0886	-2.5475	-1.8069	-2.9815	-4.4958	-1.5863	-2.3587	-2.0885	-0.74235	-4.397	-3.3282	-3.5167	-1.2025	-4.9343	-1.8135	-4.6219	-1.9168	-2.842	-3.6027	-1.7921	-2.1551	-2.2712	-2.3926	-1.8405	-2.6592	-2.767	-1.4854	-2.8482	-2.3689	-2.062	-2.0208	-4.9624	-3.2107	-1.2198	-2.1512	-2.0293	-3.3443	-2.3542	0.15681	-2.9955	-2.6232	-0.35895	-1.8962	-3.0438	-3.026	-3.5995
4.6624	4.5111	2.7803	4.7857	5.1305	4.5391	2.395	4.8738	3.3769	3.9079	3.2971	2.5085	4.38	2.8088	5.3807	6.7533	3.1266	2.3956	6.7154	2.8761	4.7562	2.0553	3.3487	6.2583	3.2503	3.973	5.9603	3.72	4.6534	3.5451	3.6757	5.5913	7.1138	4.6974	4.8774	6.2066	2.407	6.6316	5.2404	5.3625	4.6568	3.5753	4.3969	4.2854	3.2562	2.1689	4.1598	5.7841	3.7561	2.461
-8.9677	-10.248	-8.5012	-9.6116	-7.6874	-7.1436	-7.8903	-10.384	-10.926	-8.1714	-8.0693	-9.5353	-7.7157	-9.1085	-11.289	-9.7656	-10.062	-9.0705	-7.6407	-8.8373	-9.9369	-7.1808	-10.094	-9.8181	-7.1214	-7.0858	-10.665	-8.8449	-9.2903	-7.9118	-10.192	-7.6569	-9.1208	-6.067	-9.1344	-9.0446	-10.865	-6.4559	-9.1141	-10.593	-7.9021	-12.126	-9.6624	-8.5912	-7.9855	-9.5759	-9.213	-9.4468	-6.8288	-8.5617
0.53214	1.4361	-0.22309	2.8993	3.3971	0.26177	2.1253	2.015	0.73541	0.21554	2.1258	2.3237	2.534	3.117	1.035	1.7326	1.221	1.2452	4.6508	0.15481	0.69131	2.5809	0.53881	1.4206	2.461	1.9099	0.06886	1.4219	1.3855	1.2229	0.76102	3.0584	-0.036685	1.8433	0.99304	1.3976	3.4281	-0.4572	-0.6352	1.9486	-0.96088	1.0125	1.2243	-0.45281	0.45092	0.93185	0.055526	1.4256	2.885	3.275
8.9468	6.8734	7.0051	6.2085	8.5686	9.5867	8.7762	7.2612	4.1013	7.1563	6.2801	8.9077	6.736	4.6274	7.3183	8.0752	4.7826	7.3847	5.5558	7.53	5.4666	6.462	5.9484	8.0939	7.1568	8.6544	6.6066	8.1395	6.7627	7.8112	6.7994	6.3891	6.3688	6.0828	6.181	6.7855	6.4225	6.5876	6.2715	9.0547	7.1543	5.6131	9.2326	4.513	7.4372	5.5283	7.1587	6.0037	5.7927	5.0537
-13.551	-12.862	-16.584	-14.587	-14.502	-15.25	-14.506	-15.643	-16.018	-16.143	-15.92	-14.504	-13.365	-15.488	-14.442	-15.628	-14.331	-13.799	-13.048	-12.931	-12.172	-14.591	-16.578	-16.004	-15.439	-14.826	-14.046	-13.604	-15.992	-14.944	-16.398	-13.686	-15.488	-13.7	-14.508	-11.229	-15.948	-14.151	-12.513	-15.142	-17.175	-16.058	-13.043	-15.315	-13.107	-14.128	-15.451	-15.864	-14.894	-13.689
-9.2848	-8.3103	-8.9756	-9.5159	-8.5394	-8.1912	-9.8134	-10.603	-8.5296	-7.0454	-7.8012	-8.4297	-7.779	-10.091	-8.6319	-9.3592	-8.9465	-8.3502	-9.1855	-8.7429	-9.2747	-9.9585	-7.4439	-7.3144	-7.9245	-7.8064	-9.3642	-9.5943	-7.4373	-7.913	-7.1197	-9.0953	-7.5844	-10.42	-7.4978	-8.9719	-10.151	-8.1898	-9.1104	-7.8112	-9.2501	-6.1331	-8.386	-7.5553	-9.6711	-7.4811	-5.3451	-8.424	-8.961	-10.323
-3.1196	-4.4519	-3.619	-4.545	-5.754	-2.3258	-3.2439	-5.3958	-2.9366	-4.7227	-3.3847	-2.8042	-3.0876	-3.3887	-1.5858	-3.6917	-4.1307	-4.6785	-5.6409	-1.937	-3.6525	-6.0151	-1.455	-2.545	-3.5788	-2.0659	-5.8956	-3.017	-4.4536	-3.5522	-4.2658	-5.0176	-3.317	-5.2003	-6.2092	-4.8578	-1.8394	-2.1152	-2.5544	-3.1171	-2.7746	-4.7135	-3.8752	-1.6251	-5.8024	-2.8596	-5.6209	-2.9917	-5.1907	-4.8271
-15.06	-14.595	-15.429	-14.058	-15.079	-14.016	-13.907	-14.018	-14.105	-15.297	-13.849	-14.89	-16.433	-15.328	-15.026	-15.93	-14.038	-15.444	-15.786	-13.077	-10.523	-13.869	-14.897	-12.874	-13.992	-13.422	-14.73	-12.989	-14.944	-14.866	-14.129	-13.835	-13.912	-13.324	-13.985	-17.145	-15.747	-15.636	-15.993	-13.476	-15.354	-15.848	-16.207	-14.794	-17.097	-14.918	-13.25	-17.153	-13.339	-13.305
5.721	4.7807	3.6397	7.2897	6.333	4.1251	6.0515	5.3527	3.9103	6.0192	4.5211	5.8973	7.5777	6.7226	3.8354	2.4733	4.5117	3.879	4.8503	5.5261	5.7456	10.394	4.4863	6.6633	7.1558	6.0617	6.2012	4.5778	5.53	7.3507	7.576	3.2861	4.4441	5.5745	5.2288	4.3681	7.2202	7.6336	4.4992	2.0325	7.3791	4.6644	5.9792	3.0702	4.6299	5.9299	6.2659	4.4111	5.5389	6.2404
-7.0125	-7.6027	-8.864	-8.4966	-6.1573	-8.333	-6.3163	-9.5702	-8.5009	-6.001	-9.5521	-9.3737	-8.2881	-8.9208	-5.9854	-5.2237	-7.3607	-9.7411	-5.2679	-6.6517	-7.1335	-8.4185	-5.562	-9.4221	-8.8902	-6.4098	-6.9607	-7.1732	-7.0403	-10.02	-6.0064	-6.2213	-7.7209	-7.04	-8.2812	-6.886	-7.1195	-8.1727	-10.604	-7.4241	-6.3397	-7.6148	-9.1882	-9.0776	-7.9567	-7.7128	-7.1085	-10.309	-5.7213	-7.7179
-13.039	-12.534	-12.097	-13.709	-10.467	-11.285	-10.878	-11.351	-11.054	-14.374	-12.395	-12.41	-12.184	-9.8068	-13.261	-11.548	-11.908	-11.818	-11.949	-13.021	-10.695	-12.524	-12.756	-12.43	-11.357	-11.689	-13.097	-13.5	-13.274	-11.086	-11.483	-11.064	-13.009	-12.883	-10.139	-10.943	-11.604	-11.852	-12.013	-11.617	-10.061	-11.221	-12.859	-10.674	-12.22	-11.681	-13.277	-12.448	-10.923	-12.736
-0.6811	0.76782	-0.90997	-0.26556	1.0699	1.2854	1.6142	0.51394	1.2252	2.6804	1.6013	0.29356	3.1795	0.30126	-0.89342	0.93825	0.75139	0.76764	0.80372	0.10486	0.67776	-0.14122	2.3945	1.0547	0.80758	2.6786	1.2154	0.64855	-0.055149	1.277	-0.13466	2.457	1.0292	0.87328	0.1615	1.9169	3.0323	2.5957	-0.5989	1.341	0.4393	0.5661	0.11961	3.4787	2.4522	-0.76536	0.56811	1.9317	0.29201	1.4023
-1.994	-3.9948	-2.7379	-3.0057	-3.6942	-2.9235	-6.4619	-2.0886	-2.7877	-5.3514	-3.78	-3.0807	-4.5457	-2.4417	-3.6806	-4.6903	-4.713	-4.4318	-3.0572	2.0634	-3.1221	-1.5043	-4.8153	-3.5798	-3.3713	-4.8101	-3.2818	-3.5746	-4.8864	-3.8081	-1.3116	-2.6428	-3.6881	-3.7919	-4.7644	-3.6048	-3.5393	-1.5007	-2.8256	-3.6116	0.51766	-4.0231	-2.7523	-5.0672	-5.1016	-5.81	-1.7001	-3.1059	-3.1714	-4.1526
-3.3811	-1.5268	-1.8779	-0.29726	-1.6967	-1.0192	-2.6011	-3.2459	-1.9214	-3.0433	-2.4051	-2.9972	-4.0525	-4.1801	0.28383	-3.695	0.77178	-2.2055	-2.3369	-2.5529	-1.8868	-0.75701	-2.7944	-4.2515	-1.3483	-1.6408	-3.6357	-0.62758	-0.073527	-0.94396	-2.6124	1.6891	-2.5099	-1.2626	0.92126	-3.5789	-0.58115	-0.88879	-3.1337	-3.9981	-1.4674	-2.4578	-1.9234	-3.0699	0.84221	-1.7561	-1.6938	-2.3169	0.26609	-3.7022
7.3269	10.162	9.9468	8.517	10.616	9.0929	4.7911	8.8069	5.7015	9.4989	9.2423	7.9689	6.8333	7.5424	10.692	7.4244	8.9771	6.6242	8.655	9.9488	8.1418	8.6039	6.7116	7.9655	8.17	8.4691	8.0858	6.535	7.8898	9.6761	12.622	8.9113	6.1874	10.389	6.4575	7.247	7.2934	10.108	9.3542	8.7578	8.6866	8.8224	9.1499	7.7765	5.862	6.9148	5.2592	9.8377	7.2923	9.2313
-2.4315	-2.1481	-5.6048	-3.7826	-2.5342	-2.5082	-2.7745	-3.3711	-3.6044	-4.7188	-1.7141	-2.2808	-5.0074	-5.0676	-5.0461	-3.382	-4.7457	-2.4528	-3.683	-2.9367	-2.4209	-2.8878	-3.0282	-5.0886	-2.0162	-3.1471	-2.2753	-5.2198	-3.4053	-3.0203	-3.983	-1.6658	-4.1576	-2.143	-3.6269	-3.7572	-1.7929	-3.4079	-3.017	-2.6135	-3.2233	-2.9915	-4.8888	-1.499	-3.3214	-5.4213	-3.1717	-2.6541	-5.4226	-4.0319
1.6883	2.8921	1.9175	0.49625	1.8177	3.8369	-0.063851	0.88484	2.1222	2.3398	1.1702	1.1063	2.3926	1.3025	0.67312	3.7487	1.6722	1.1986	1.7024	0.82927	4.118	1.1958	0.27906	0.79717	2.5463	2.5346	0.2758	1.0618	1.2588	3.9387	2.2333	1.8231	0.26015	0.97647	1.6751	4.0379	3.5309	4.4555	2.506	3.2275	0.49934	1.0262	2.8633	1.716	2.3588	1.0747	0.61635	2.1375	1.3081	2.4778
-1.2442	-0.13321	0.68808	-1.2343	0.27013	-3.3619	0.8078	1.2982	-0.29699	-2.8474	-0.1433	0.15712	-1.8271	-1.7994	-0.72211	-2.0496	1.6301	-1.2031	-0.34762	-0.32845	-3.4163	1.3552	-0.33938	0.07158	-0.57739	-0.83621	0.30958	-1.0295	0.84303	-1.6585	0.79105	-2.8154	-2.0256	-0.54467	-0.31388	0.21342	-0.14641	-0.49627	1.1138	-0.6925	-1.3363	-1.25	-0.58333	-0.31568	-2.6488	-1.1959	-0.31917	0.50623	0.22346	-0.92727
-12.349	-10.248	-11.821	-11.337	-11.89	-10.084	-9.3287	-10.961	-9.2954	-12.571	-9.7187	-11.069	-9.02	-9.7139	-10.467	-12.262	-11.45	-12.888	-8.9347	-9.4055	-11.32	-12.542	-10.663	-12.095	-9.2855	-10.496	-11.291	-12.043	-11.942	-10.691	-8.7336	-9.8225	-10.986	-10.559	-10.908	-10.067	-12.139	-15.28	-9.5687	-11.592	-12.008	-11.15	-11.035	-10.896	-10.236	-9.6316	-12.372	-10.212	-9.27	-10.128
-5.7447	-5.6442	-6.609	-6.0796	-3.6965	-5.4461	-5.9172	-6.4015	-6.3375	-3.6366	-5.0341	-7.3653	-4.7829	-4.4766	-5.7675	-4.9394	-6.5308	-7.692	-5.3651	-7.3656	-8.6134	-8.0997	-5.3954	-6.1116	-4.7435	-5.3871	-5.546	-6.5966	-5.396	-5.3792	-6.2298	-7.1519	-4.3509	-6.4378	-6.8495	-6.3451	-7.4861	-5.1163	-7.7993	-7.0094	-6.1463	-5.7612	-6.248	-6.2383	-4.964	-6.2955	-4.1587	-7.398	-6.2548	-5.3792
-22.923	-23.373	-22.335	-22.358	-21.454	-21.021	-23.81	-21.421	-19.482	-23.198	-22.245	-21.139	-23.642	-21.976	-22.644	-20.742	-22.017	-21.568	-24.251	-20.525	-20.061	-22.179	-20.754	-20.106	-22.005	-22.011	-23.247	-23.474	-20.567	-22.589	-22.922	-21.233	-22.724	-21.43	-21.171	-21.293	-21.867	-22.721	-23.336	-23.245	-23.307	-23.631	-22.555	-21.92	-21.8	-21.57	-22.402	-22.802	-22.459	-21.981
-2.19	-0.52009	1.1597	-0.99353	0.16881	-0.54931	1.3373	-1.0413	1.5366	2.6554	1.9507	-0.023009	0.27906	0.54109	0.91308	-1.4547	-0.44841	0.15781	0.4253	-0.70245	1.9232	-0.66195	0.60252	-0.10277	0.4879	1.3909	-0.72726	-1.6804	0.24859	-0.76822	0.3966	0.69783	1.2971	-1.7641	-1.8075	-0.7163	0.086348	0.25822	-0.86477	0.53294	-0.1941	0.00048148	0.8961	0.91991	-1.6151	0.11615	1.7386	-0.51549	-1.4037	-2.4225
-1.2931	-1.5849	-2.1775	-4.687	-4.7135	-3.3914	-1.4477	-3.1387	-4.0276	-3.3956	-2.8011	-1.3914	-3.2211	-3.5171	-5.2276	-4.1011	-3.1824	-3.7837	-6.1171	-4.7255	-2.3319	-4.2527	-3.3284	-5.3329	-1.3075	-3.6963	-3.686	-2.6434	-3.3933	-4.1433	-4.7322	-3.0311	-3.0489	-3.2478	-6.9253	-1.1857	-1.4855	-2.7009	-2.8216	-4.7223	-5.8032	-4.7462	-2.4099	-3.7564	-2.015	-1.5479	-3.8952	-3.2077	-1.6894	-3.2573
-6.8055	-8.8898	-6.471	-8.4925	-10.119	-7.8219	-8.3687	-9.4336	-9.2927	-9.421	-8.2567	-9.0339	-7.758	-9.559	-7.093	-9.8508	-10.768	-8.5981	-9.7257	-7.9557	-9.2027	-8.4901	-10.091	-6.6201	-10.028	-11.175	-8.5165	-8.3106	-8.5595	-7.6878	-9.0922	-8.0905	-8.9424	-10.004	-9.3386	-8.7055	-10.78	-10.434	-10.163	-10.389	-9.2672	-9.3237	-8.6386	-9.9592	-8.3762	-9.6925	-8.4181	-10.416	-11.456	-9.746
-2.7237	-1.965	-1.492	-1.6215	-2.1065	-3.2631	-3.5743	-4.9768	-3.5678	-2.3468	-2.3333	-1.3895	-4.9581	-2.1595	-2.1274	-1.0133	-3.8638	-2.4062	-3.2451	-1.5818	-3.5535	-1.8125	-0.68982	-1.6715	-1.4016	-2.3981	-3.8579	-2.7553	-3.6021	-2.3009	-4.9661	-1.0167	-1.9979	-0.56384	-0.91697	-1.1124	-4.6378	-2.3334	-3.1401	-2.1429	-1.7554	-1.9325	-0.16544	-2.776	-2.1436	-0.30054	-3.6275	-3.1542	-4.0981	-3.3217
-15.18	-13.184	-13.576	-15.94	-13.281	-14.691	-14.029	-15.478	-15.446	-15.459	-16.114	-13.059	-12.324	-13.985	-15.738	-14.25	-12.876	-12.997	-15.932	-13.039	-12.564	-14.324	-14.996	-14.717	-14.039	-13.313	-15.655	-15.688	-12.958	-14.176	-13.978	-13.824	-10.694	-14.15	-12.74	-13.879	-13.346	-13.649	-12.943	-13.025	-13.54	-14.369	-12.032	-14.474	-13.236	-14.77	-13.871	-12.97	-12.625	-13.531
-3.1382	-3.7181	-3.0872	-3.5107	-3.0405	-3.3996	-4.9881	-5.739	-4.7952	-1.8948	-3.4242	-1.4185	-3.2819	-4.8296	-2.2787	-4.4671	-5.2379	-6.4564	-3.1831	-1.9252	-3.023	-3.4261	-2.5257	-4.1818	-2.3164	-3.4468	-4.8437	-0.57767	-4.7805	-0.4024	-5.3792	-3.6342	-4.3385	-3.9947	-5.1681	-6.5078	-3.183	-3.9405	-3.1602	-4.7564	-4.147	-4.1571	-3.795	-5.6427	0.42006	-4.2049	-2.3502	-4.1609	0.30232	-4.4635
-4.0158	-3.8558	-1.9225	-2.6497	-3.2291	-4.2119	-4.3354	-7.1248	-3.607	-5.4624	-5.2765	-2.8361	-2.4288	-1.4035	-3.7153	-1.3045	-5.3695	-5.0226	-2.579	-3.053	-6.9896	-3.2069	-3.0908	-4.0993	-2.8913	-1.9129	-2.5889	-4.7335	-3.4824	-3.9816	-3.2091	-4.6413	-3.1858	-1.5847	-3.7936	-4.3817	-4.4437	-2.7219	-2.9756	-1.8986	-4.7721	-3.426	-3.9234	-4.1094	-3.9852	-3.3886	-2.5539	-4.1569	-4.4202	-5.3033
-13.686	-16.321	-14.247	-13.101	-15.803	-14.899	-12.76	-14.467	-15.546	-14.252	-15.797	-16.961	-13.31	-15.816	-14.312	-14.029	-16.168	-13.618	-15.201	-15.628	-15.499	-14.692	-15.173	-14.149	-13.982	-12.552	-13.131	-13.978	-12.093	-13.951	-12.681	-13.581	-14.743	-14.509	-16.062	-15.392	-14.656	-15.545	-16.244	-12.747	-15.078	-13.613	-15.489	-14.948	-13.825	-14.556	-14.671	-15.939	-15.183	-17.269
-21.02	-20.138	-21.511	-21.08	-20.447	-19.373	-20.916	-20.915	-22.214	-20.972	-21.183	-19.472	-21.331	-19.731	-20.851	-21.71	-21.273	-19.705	-18.139	-20.053	-20.025	-18.084	-20.038	-20.622	-19.941	-20.068	-20.137	-19.596	-19.843	-19.758	-21.02	-18.545	-21.078	-20.271	-22.33	-19.739	-23.5	-21.812	-21.223	-20.323	-20.729	-19.807	-21.402	-19.217	-21.231	-20.826	-20.95	-23.512	-20.59	-21.845
-15.367	-15.585	-13.527	-14.47	-13.791	-16.261	-13.818	-16.848	-11.295	-11.744	-13.563	-13.92	-15.518	-16.315	-12.67	-14.919	-13.51	-11.923	-13.508	-12.459	-15.998	-14.569	-15.492	-15.989	-15.748	-13.123	-15.917	-16.124	-14.387	-15.943	-14.04	-13.042	-14.438	-15.663	-14.318	-13.015	-12.345	-13.24	-14.217	-14.671	-15.247	-14.759	-15.202	-16.151	-13.229	-15.461	-13.747	-14.285	-12.715	-14.894
-3.7574	-1.8578	-2.862	-3.1486	-3.3096	-4.6491	-4.0793	-1.8975	-1.467	-2.2205	-4.5885	-2.2294	-4.0456	-4.2022	-4.7127	-3.3983	-2.4103	-1.8671	-3.2375	-2.9598	-3.1638	-3.7629	-3.1379	-1.9047	-0.82314	-2.2884	-2.3449	-4.3356	-4.0929	-4.286	-4.5272	-2.3068	-3.9667	-4.4141	-3.6274	-4.7747	-4.374	-2.9913	-3.6065	-1.335	-2.2018	-2.6789	-2.6717	-5.1158	-2.2684	-3.842	-2.4753	-3.4925	-3.0159	-2.5758
7.8318	5.8897	8.1335	7.4394	6.5784	6.8473	7.3834	8.1925	10.018	6.5525	6.8235	9.7364	5.1364	6.8817	5.4013	5.988	6.0237	7.5503	6.8347	6.0861	5.3609	7.4813	6.0307	8.1535	6.7146	5.9992	8.3289	6.5966	7.1912	6.4825	5.6078	6.0991	8.9473	7.4228	7.9624	4.8264	4.5919	3.9468	4.5107	5.3324	7.0877	5.8825	9.0338	8.057	6.6437	6.4573	5.9082	6.6455	6.3011	5.5742
-13.521	-13.603	-15.418	-16.073	-11.866	-11.628	-13.194	-12.342	-13.298	-14.211	-15.864	-14.642	-12.617	-14.04	-13.818	-12.773	-12.747	-16.135	-12.967	-18.064	-14.595	-16.091	-13.424	-14.05	-13.707	-12.368	-15.616	-15.639	-14.812	-13.749	-12.358	-15.36	-16.259	-14.74	-13.763	-15.08	-14.554	-15.424	-13.047	-14.233	-13.451	-16.864	-14.352	-14.904	-13.991	-14.524	-15.261	-15.392	-14.351	-16.092
-2.369	-2.131	-3.0126	-2.0141	-1.4634	-1.5874	-2.9216	-2.1356	-5.3545	-2.7352	-2.1655	-3.4977	-3.5154	-0.31245	-2.369	-1.1706	-3.7303	-1.9418	-3.2483	-4.12	0.016076	-3.8441	-0.51458	-1.5315	-2.2175	-2.1063	-3.4337	-2.9629	-1.1045	-0.90238	-4.321	-5.2403	-3.464	-3.7889	-1.3524	-3.0837	-1.2164	-2.4716	-2.6954	-0.56066	-3.3135	-3.0751	-2.4161	-3.9293	-1.0531	-1.2981	-2.8312	-0.46803	-0.45314	-3.1033
-13.455	-15.42	-14.278	-12.742	-14.742	-13.097	-15.388	-13.26	-14.634	-12.922	-16.326	-12.027	-14.897	-15.637	-14.255	-13.563	-14.274	-14.216	-13.724	-15.709	-15.839	-15.412	-15.425	-15.752	-14.059	-15.475	-13.988	-16.177	-14.24	-12.219	-16.822	-17.564	-14.511	-13.468	-13.985	-16.35	-15.434	-13.338	-14.976	-14.219	-15.873	-16.285	-13.5	-15.852	-14.697	-14.414	-15.214	-15.844	-15.344	-14.76
-20.372	-21.797	-22.287	-22.98	-24.14	-22.439	-22.289	-20.88	-22.473	-23.454	-22.886	-24.588	-21.131	-22.085	-21.765	-24.471	-22.484	-20.916	-21.614	-23.39	-19.574	-21.878	-21.575	-23.894	-19.711	-20.955	-22.536	-23.778	-21.725	-22.739	-22.216	-19.808	-21.88	-22.976	-23.125	-21.172	-20.049	-20.89	-20.801	-21.364	-22.351	-22.675	-21.584	-21.086	-23.127	-22.742	-23.513	-22.078	-22.984	-21.922
-8.1835	-5.2287	-7.1645	-5.3847	-6.0725	-8.0245	-6.7886	-6.9528	-7.8928	-6.152	-6.5637	-9.1007	-7.7575	-6.6114	-6.7651	-8.2278	-9.7483	-8.6884	-5.0551	-7.9447	-7.3207	-6.4465	-6.6779	-6.5226	-8.0087	-5.8281	-6.1068	-8.6023	-5.2532	-5.1963	-6.8672	-7.8756	-9.6632	-5.1263	-7.6821	-7.7242	-8.0496	-8.6113	-8.4139	-9.5634	-6.6277	-7.7824	-8.2521	-7.5537	-6.4887	-8.4524	-8.9163	-6.2772	-7.5215	-7.9415
-3.562	-1.9063	-3.5446	-1.5877	-2.7014	-4.0841	-0.28226	-3.7779	-1.6309	-3.2764	-3.1994	-3.8857	-2.6614	-1.5155	-3.6425	-4.0564	-2.8973	-2.0678	-3.4486	-0.29081	-0.22813	-2.0387	-3.621	-2.1192	-0.72081	-2.7355	-0.80988	-2.6156	-2.0627	-1.4911	-2.3407	-1.2877	-2.2078	-2.8033	-1.6462	-1.6442	-1.7162	-3.2545	-1.8256	-4.0232	-3.9727	-2.833	-4.7158	-0.15521	-1.5817	-2.9955	-1.894	-0.54859	-1.8807	-3.277
-6.4656	-4.5627	-3.5137	-5.2861	-6.2688	-4.1988	-5.1362	-5.2184	-4.7768	-3.235	-3.7538	-3.8059	-5.3115	-4.4013	-3.7026	-4.3218	-5.2085	-5.4899	-4.0599	-4.0408	-4.9746	-3.0078	-4.5004	-3.2873	-3.5509	-5.4831	-3.2477	-6.1815	-7.5742	-4.0591	-6.76	-5.737	-6.9663	-5.7721	-5.4333	-5.6944	-4.6933	-3.9162	-3.955	-3.7806	-6.0431	-6.2939	-2.7051	-5.9864	-6.3553	-3.5659	-4.2048	-3.658	-5.6714	-4.6455
1.1584	0.33559	-0.36987	1.4334	2.2867	0.90896	0.88831	0.90063	2.6414	2.1863	2.2474	1.6375	0.83855	0.62631	0.78935	1.7667	1.9828	2.5661	2.7126	0.090383	0.10933	1.3898	1.0998	0.37265	0.9928	0.70894	2.1276	0.036747	1.8931	2.7283	1.3695	3.1307	3.4799	0.85406	1.693	0.95648	1.4869	2.5289	1.7319	3.4946	3.156	0.086317	2.5574	1.9788	1.7507	0.91906	1.1832	0.85045	0.54556	3.5825
11.178	8.9322	10.356	9.5237	8.5289	10.001	9.9887	10.174	11.424	9.3177	9.678	11.774	10.583	11.353	9.9096	9.1418	9.4115	6.0659	9.6252	8.8235	8.7524	9.9275	10.94	9.2781	10.834	10.579	9.0897	8.7787	11.999	11.91	9.2096	7.9751	8.9244	8.2402	11.276	8.317	9.112	9.4842	10.17	11.536	9.6928	10.544	12.389	8.9194	8.9764	9.9121	10.988	11.519	8.8084	11.321
-13.068	-14.013	-14.689	-13.694	-12.701	-15.67	-13.01	-14.5	-13.35	-14.58	-12.194	-12.871	-13.186	-13.088	-13.963	-12.027	-13.271	-11.6	-10.492	-13.303	-11.398	-11.808	-11.225	-11.414	-13.145	-13.69	-14.309	-11.583	-12.81	-12.474	-13.477	-14.334	-12.415	-14.476	-11.679	-14.276	-12.351	-12.056	-14.129	-12.355	-12.034	-11.133	-13.807	-13.635	-13.279	-12.579	-13.977	-10.824	-11.789	-14.362
-4.4014	-4.6588	-4.467	-4.1638	-3.8641	-4.3907	-3.3357	-6.38	-3.3604	-2.011	-6.643	-4.12	-1.7087	-4.6811	-5.1344	-4.9432	-3.1749	-4.367	-4.0257	-4.8612	-1.2396	-4.2341	-6.1922	-6.5433	-5.2252	-5.9481	-5.8716	-4.1145	-3.6508	-5.3388	-5.4283	-3.927	-2.625	-3.8186	-3.2208	-2.8071	-4.354	-4.2469	-1.5529	-3.623	-6.7998	-4.5607	-4.9304	-4.8603	-5.0228	-2.8084	-5.8871	-3.0172	-2.9767	-4.387
-2.5773	-6.7937	-5.9328	-5.866	-3.6677	-3.3648	-5.8275	-6.6536	-3.8264	-4.4379	-3.751	-5.1881	-4.0338	-4.8537	-5.2139	-5.5561	-5.8741	-5.5111	-5.303	-8.4804	-4.893	-4.5621	-6.1325	-4.2604	-6.3895	-6.3329	-7.47	-5.4346	-5.5373	-4.7745	-5.337	-4.846	-5.0478	-3.3152	-6.7406	-6.7519	-5.2711	-5.4374	-3.3742	-5.5556	-5.1486	-4.5773	-4.7596	-6.0506	-6.8251	-5.2474	-5.8434	-6.8559	-6.9581	-4.9537
5.8286	6.7615	4.3128	5.3866	6.7155	5.1957	5.4808	7.5908	5.1753	5.7041	5.0167	5.761	7.2162	5.0238	5.7594	6.7069	4.5887	6.7046	6.4215	5.451	4.0856	4.6733	6.7913	5.6373	6.703	6.8651	5.3878	6.4689	6.6909	7.8161	7.7	2.9666	6.3696	5.8805	5.7038	5.0658	4.5618	8.2429	4.0365	5.1863	4.3711	5.929	4.4282	4.7313	6.3423	6.2357	8.0843	4.5522	4.0618	6.3435
-5.919	-7.6269	-9.6486	-7.8939	-9.9912	-9.9107	-7.2992	-7.5956	-8.0445	-8.5618	-6.8914	-6.3493	-7.205	-9.8521	-9.2542	-5.7542	-6.6951	-6.8695	-5.8583	-7.9319	-9.4181	-7.4306	-6.3934	-7.5377	-7.0593	-6.9521	-8.55	-7.6877	-7.1063	-7.6224	-6.5141	-6.5317	-7.8735	-8.4913	-6.4517	-7.5896	-6.781	-6.0912	-6.2721	-6.2379	-7.7905	-6.4592	-9.7034	-7.0936	-7.0597	-7.8893	-6.8458	-8.3714	-6.1792	-6.895
-1.0859	0.67615	-0.8482	-3.2904	0.0111	-2.0883	-0.90235	-2.2057	-3.9004	-1.8344	-2.3349	-2.104	0.61779	-1.0884	-1.5781	-3.1718	-0.8147	0.18001	-0.62103	-2.4296	-2.7401	-1.9696	-1.2304	-1.3515	-2.0913	-1.4392	-1.075	-2.5603	0.85669	0.085002	-0.25645	1.1657	-2.5325	-1.874	-0.49006	-0.73853	-0.12746	0.13397	-3.0361	-0.88278	-1.4807	-0.90458	-0.49304	0.70306	-1.0603	-1.4	-0.5447	-0.30789	-2.8273	0.41652
0.24559	1.5677	0.046293	2.8015	1.7805	-0.41542	0.9674	2.0271	0.65993	0.49285	0.92922	1.8734	2.4416	1.6211	2.8153	3.1159	0.59573	0.85323	2.7462	1.1641	2.8966	3.224	2.6246	2.2263	3.419	1.1789	1.105	2.5612	2.3648	1.0824	2.8201	2.8406	1.0501	2.9699	1.8003	2.2997	-0.60765	0.41855	1.9235	1.4723	1.4879	3.4982	-0.66589	1.8849	1.3054	2.4238	-0.99068	2.1897	1.5429	2.6677
-8.1364	-7.7132	-8.1095	-11.941	-7.4723	-11.101	-10.446	-9.1493	-9.6586	-9.2734	-10.761	-7.5353	-7.9768	-9.7702	-8.1802	-10.883	-9.6478	-8.4396	-8.8632	-9.04	-7.8363	-11.196	-8.5496	-11.15	-11.161	-8.7669	-6.8665	-9.3833	-9.7828	-10.08	-9.226	-8.3027	-9.4747	-9.3461	-7.6117	-8.606	-6.9682	-9.5941	-9.9464	-8.2506	-10.404	-8.9862	-6.2332	-8.4157	-9.0304	-9.3075	-8.5107	-7.6363	-7.5136	-9.2191
0.95792	0.86894	2.1728	1.719	0.42549	0.4523	0.97758	1.9034	-0.093191	2.4399	1.9679	0.70017	0.42771	1.5598	-0.13821	2.3474	-1.6599	0.6616	1.2579	1.5722	2.5338	2.1156	0.18932	0.40005	-0.69689	-0.59299	-0.89898	3.4982	-0.69951	-0.636	0.84	-0.59491	-1.5298	3.0677	0.17452	1.5277	1.3846	0.86954	1.6476	0.057285	-0.28364	-0.41312	1.3828	0.36154	0.73214	0.52137	2.2505	1.0375	-1.365	3.0014
-12.47	-14.255	-11.008	-13.07	-12.58	-12.283	-9.3861	-12.899	-12.835	-11.69	-13.004	-11.508	-14.039	-11.164	-11.545	-13.159	-12.304	-11.158	-9.9451	-12.561	-10.313	-12.623	-13.833	-12.541	-12.13	-11.366	-9.6855	-10.224	-12.689	-13.589	-12.665	-12.021	-11.674	-12.367	-12.6	-12.143	-12.608	-14.108	-11.598	-12.305	-11.874	-10.938	-9.5474	-12.74	-11.525	-12.217	-12.222	-11.718	-11.46	-10.795
-4.237	-4.0708	-4.659	-4.0578	-4.612	-5.2356	-1.3364	-1.1872	-2.5565	-3.4226	-1.7055	-5.7647	-6.0055	-3.2534	-3.5251	-3.8012	-3.6056	-2.1605	-4.1355	-4.5968	-2.174	-5.4637	-6.2342	-2.9304	-5.1492	-7.1205	-5.3848	-5.0011	-7.4255	-5.5445	-4.764	-4.4466	-4.8216	-3.3482	-5.4746	-3.6155	-4.8015	-4.6008	-3.8859	-2.5924	-3.7151	-2.9741	-3.3519	-6.4799	-4.9018	-2.0554	-4.9137	-3.48	-5.5816	-4.9929
-3.1151	-4.2779	-3.7735	-4.2213	-3.5502	-5.9546	-3.3944	-5.2158	-2.9368	-4.102	-3.9462	-3.5426	-4.7545	-3.0947	-4.4621	-4.9222	-2.7068	-5.7834	-5.9157	-6.7144	-4.0823	-5.3892	-5.2255	-3.8306	-7.1279	-4.0975	-5.1564	-3.8073	-6.1555	-3.6103	-3.4344	-3.4754	-5.4155	-5.7566	-3.5382	-3.3947	-5.9359	-6.1398	-4.9531	-4.7781	-4.5152	-3.1176	-5.7411	-4.7043	-5.8087	-4.9359	-4.4239	-5.6019	-6.4098	-4.85
-5.4339	-5.4973	-4.8419	-3.8004	-3.0058	-4.4401	-4.4153	-3.3237	-4.6988	-3.5191	-3.2199	-5.2662	-2.3388	-4.2576	-4.0842	-3.6563	-4.3539	-0.73451	-1.8662	-2.5548	-1.8216	-3.8165	-5.9175	-2.42	-2.9926	-4.2659	-4.2462	-4.8909	-1.9801	-4.112	-4.69	-6.3175	-4.8637	-3.3872	-1.9587	-4.7446	-6.7486	-2.5237	-4.2095	-2.6946	-3.4448	-5.6397	-3.1473	-3.5386	-3.148	-3.5922	-1.8945	-2.6415	-1.7512	-5.1268
-14.136	-15.342	-14.378	-14.642	-16.604	-14.711	-16.347	-14.96	-14.184	-14.164	-15.549	-14.322	-14.348	-15.199	-12.726	-13.647	-14.047	-14.096	-14.382	-14.668	-16.282	-15.487	-12.896	-15.214	-15.852	-16.414	-13.702	-14.573	-15.749	-14.186	-14.437	-14.853	-14.762	-13.203	-14.952	-12.45	-13.821	-14.006	-14.78	-16.765	-13.917	-13.55	-12.656	-16.802	-14.806	-14.404	-15.302	-14.528	-15.478	-14.337
-9.2957	-8.9285	-7.2984	-4.293	-7.0955	-7.8016	-9.3313	-7.7924	-7.3117	-5.224	-6.7686	-7.1531	-6.853	-6.4536	-7.4547	-7.5969	-9.4766	-4.0047	-9.0719	-6.6714	-8.5486	-8.9822	-6.8111	-5.5774	-6.5277	-7.3955	-7.6153	-7.9901	-8.189	-6.8491	-6.5566	-8.2745	-6.3828	-6.657	-5.3557	-5.4282	-7.1053	-8.5159	-8.8311	-6.0471	-7.9261	-7.3655	-6.6101	-7.8226	-9.337	-6.0477	-8.8445	-6.1778	-6.4357	-7.1444
2.6581	1.2922	3.1071	3.2902	3.7515	2.5313	5.1521	4.3906	2.4629	4.6083	4.0353	3.6992	4.4562	5.1096	1.7798	3.3077	1.6858	4.397	2.2307	4.9811	3.7864	0.22091	3.5423	0.12509	2.3499	1.6252	4.0686	2.5553	0.85169	0.62947	2.9113	4.9889	7.6884	4.419	2.6335	5.1307	3.1348	1.1549	1.6322	1.1889	2.4191	2.4177	3.418	1.0577	5.1665	3.3734	5.2712	5.4202	2.9904	1.0215
-4.1329	-4.8338	-2.9869	-2.0637	-5.0115	-4.7082	-5.7525	-3.5295	-6.9175	-2.6273	-6.2967	-3.2437	-5.6754	-5.0901	-2.8372	-6.693	-4.7961	-4.859	-4.9178	-2.9286	-4.6187	-4.0387	-6.3624	-4.0329	-5.3455	-2.5588	-2.4794	-6.9088	-5.559	-5.5251	-6.9071	-5.4753	-5.4744	-5.0158	-2.9791	-5.0747	-7.9011	-3.6817	-4.6648	-4.4643	-4.4935	-5.2184	-4.5888	-6.1269	-4.6628	-2.9657	-3.9878	-5.6167	-4.5048	-2.4774
5.9794	4.6039	7.6872	5.3384	4.3205	4.9689	7.5951	5.5326	6.8192	5.8471	3.7721	4.8013	5.4319	7.6719	5.6706	5.5459	5.8558	5.603	5.6912	5.1593	5.3594	7.2235	6.3866	4.4954	5.3497	5.4204	5.9455	3.9793	4.2391	5.7507	4.7013	4.8148	5.5239	5.5184	5.693	5.728	5.2468	5.9443	6.9041	5.9266	6.1257	4.9017	4.5016	6.4693	4.8728	3.3942	6.7231	7.5732	7.5998	7.2823
2.9617	3.352	4.4985	0.97727	1.7146	1.866	2.6004	2.38	4.0726	-0.19433	1.9202	4.1635	4.7394	3.95	3.0178	3.7446	3.4468	0.86112	2.1193	1.3877	4.1671	2.2715	0.75176	3.2743	3.497	0.85221	3.6241	2.0062	3.3939	2.6472	3.5799	2.4258	5.0816	3.884	1.3845	4.1779	2.4579	1.8584	0.38415	0.51883	4.0824	3.4832	1.2142	1.5852	4.714	3.0471	1.9986	2.5889	1.9252	1.2628
1.6974	-1.6831	0.86203	-0.18638	-0.8521	-1.7879	0.022498	0.20542	0.92627	1.0859	0.61002	1.9691	-1.8192	-1.2662	-2.4055	1.2477	0.33045	0.17888	-0.78188	0.96801	1.8722	-1.0142	1.1742	-1.1587	-1.4697	0.51613	0.88398	1.0983	-1.1042	-0.38004	0.045562	-0.57045	3.1474	-0.18224	0.20968	-0.75633	-1.1524	0.26992	-0.17559	-0.36617	0.31447	0.50042	0.15867	-0.79599	-1.2475	0.072525	-0.23241	-0.35213	-0.28992	-1.7889
-4.5703	-4.737	-5.4222	-5.3631	-5.9986	-5.9927	-4.9081	-4.01	-4.6294	-4.2595	-5.5804	-5.9158	-7.0377	-5.1721	-7.1491	-5.8864	-5.9578	-5.466	-5.2451	-4.6144	-4.7575	-2.3524	-4.9585	-5.4116	-10.672	-5.2034	-5.6494	-7.3859	-7.6616	-3.9399	-6.0107	-6.3041	-6.4892	-5.7655	-8.0094	-5.9892	-4.9283	-4.9139	-6.0237	-4.2911	-7.0223	-6.1039	-4.6685	-5.8218	-6.2916	-5.9827	-4.2259	-4.8324	-4.4724	-7.3355
1.2039	2.2035	3.811	3.8899	1.4908	2.9051	-0.99538	2.1148	4.4709	3.7504	3.6193	3.0572	3.657	1.6249	3.4791	2.253	3.0198	3.0286	3.4824	1.3385	5.3532	1.7515	3.5346	1.9087	0.91577	2.7669	0.74837	2.4193	3.1925	3.4589	3.3168	1.9783	1.8948	-1.3573	2.3918	2.5678	1.1071	1.4172	1.4629	5.0147	5.2316	2.4977	2.5051	3.524	1.1786	4.969	2.0448	3.733	2.8496	3.1095
-2.7723	-2.6982	-0.88978	-1.0707	-2.8506	0.31478	0.96875	0.28128	0.5802	-0.7917	-1.8034	-1.9283	-3.0695	0.2587	-1.3655	-1.9982	-1.4769	-1.6281	-2.1488	-0.1399	-1.0758	-3.1805	-3.9957	-1.3092	-2.2364	-0.5138	-1.8065	-0.79842	-0.12641	-3.6277	-1.9413	-2.6141	-0.93037	-0.76944	1.2413	-0.76075	0.63991	-1.1304	-2.2125	-1.4722	-2.1677	-2.4526	-2.7517	-1.729	-0.12958	-1.6669	-2.4439	-3.2846	-1.297	-0.046327
0.083625	-3.4137	-2.9157	-2.2567	-3.6555	-4.112	-4.4095	-1.3786	-3.8603	-4.6119	-4.9029	-1.3761	-3.7427	-5.7968	-3.2209	-4.6938	-2.7918	-5.1199	-5.8225	-3.3926	-2.5898	-4.1103	-4.8005	-3.9242	-2.4079	-4.2693	-4.0458	-3.7404	-4.9615	-4.9387	-3.3601	-3.8283	-5.1389	-1.9686	-3.9194	-4.4683	-3.436	-2.0373	-4.4228	-4.0897	-4.644	-3.6354	-4.9831	-2.0496	-1.9792	-3.9226	-2.9059	-5.5617	-2.7579	-4.7976
6.1167	6.965	6.3848	6.2511	4.1762	4.6291	7.0389	5.4283	5.5059	4.4368	4.5475	4.375	4.1712	7.101	6.1612	5.238	5.1701	4.5499	4.6216	6.9401	7.0182	3.9321	4.1026	4.5692	6.4531	4.8662	6.0988	6.4284	4.6204	5.7561	6.7488	4.3494	6.7883	6.0491	3.0168	4.1741	6.3701	5.1381	5.7344	5.1973	5.7472	4.0023	3.0683	5.7783	3.0912	4.0107	1.8437	5.1114	4.0845	5.3755
-1.6971	-1.4463	-2.1107	-0.75298	-0.96187	-1.8092	-2.5879	-0.51784	-2.5627	-2.2217	-1.1764	0.18878	-2.6397	-1.2971	-2.2367	-3.9167	2.3899	-1.1537	-1.8182	-2.47	-2.1516	0.83483	-3.7107	-3.1732	0.98352	-1.3174	-2.5374	0.77803	0.37594	-1.952	-0.76108	0.68033	-2.7741	-0.91664	-3.9193	-0.78882	0.045833	-0.39133	-1.4557	-0.97495	-1.4264	-1.3561	-2.9826	-0.83702	-1.8941	-0.15688	-1.5965	0.33127	-1.3237	-0.50953
-13.262	-13.151	-13.204	-11.74	-14.278	-11.862	-12.636	-14.324	-12.136	-12.412	-9.3504	-11.48	-13.599	-12.092	-12.223	-12.436	-11.341	-10.256	-12.092	-12.161	-12.594	-9.8896	-14.054	-13.316	-13.106	-14.002	-12.585	-12.642	-12.353	-14.057	-13.811	-9.4634	-10.851	-11.561	-14.109	-13.895	-14.6	-13.785	-13.515	-12.471	-12.086	-13.364	-15.626	-10.766	-15.32	-14.365	-13.32	-13.424	-12.208	-13.301
5.3987	4.7609	5.27	2.8213	5.3018	6.024	4.2107	4.9401	5.15	4.9874	6.3245	4.8481	0.74619	4.6254	3.1285	5.642	4.764	5.0952	6.8265	4.8218	4.693	4.6312	5.5385	4.0042	3.6491	3.6414	3.1573	5.0798	5.1994	4.8754	6.1724	6.1123	3.2519	5.8736	2.99	6.5356	2.9789	4.2426	2.7548	4.0506	4.419	3.4238	5.5595	6.599	4.6576	4.0966	5.8869	4.3812	3.6252	4.0975
-6.7664	-6.111	-4.3761	-4.2449	-6.7674	-5.5374	-7.1098	-5.816	-4.2007	-6.427	-5.6281	-5.435	-6.4411	-6.4119	-4.7014	-6.6485	-6.2241	-7.1001	-6.7222	-5.5375	-7.0907	-5.382	-8.4151	-5.1938	-7.0388	-6.8904	-8.141	-7.6801	-6.0601	-6.0889	-8.6398	-5.3423	-7.0296	-5.1775	-8.5891	-3.984	-7.0499	-8.086	-5.6839	-6.9199	-8.3795	-5.2982	-9.1339	-4.9562	-5.8324	-5.3766	-6.8042	-5.9831	-3.7803	-7.7287
-11.125	-10.859	-11.59	-10.838	-12.264	-12.608	-10.079	-11.602	-10.886	-11.127	-9.7534	-12.553	-11.354	-10.169	-8.956	-11.821	-11.146	-11.605	-9.1887	-8.2656	-11.335	-10.886	-9.5906	-12.717	-10.965	-10.162	-10.288	-10.618	-11.383	-10.388	-10.912	-11.182	-8.4464	-9.6824	-12.378	-11.632	-11.439	-12.379	-11.095	-12.525	-11.867	-11.156	-11.682	-9.6388	-9.4892	-12.175	-12.051	-9.7923	-10.188	-10.394
-13.899	-15.5	-13.467	-13.197	-13.75	-14.597	-12.42	-16.896	-11.842	-15.911	-15.3	-15.173	-12.086	-13.24	-17.174	-15.352	-15.103	-14.356	-13.508	-12.409	-15.063	-14.49	-13.317	-14.977	-13.858	-12.557	-15.119	-11.487	-12.724	-14.055	-12.266	-14.781	-16.144	-14.465	-13.396	-16.004	-12.854	-15.015	-17.659	-12.372	-15.134	-12.754	-14.842	-12.951	-15.545	-14.074	-12.797	-13.695	-13.165	-14.706
-0.53396	0.73304	-3.1846	-2.0185	0.5571	-0.21221	-1.3293	-1.8962	0.64099	-1.5614	-2.0584	-1.8396	-1.8784	-2.8586	0.44522	-0.025751	-0.15641	0.29897	-1.1934	-2.6145	-3.2911	1.5108	-0.5665	-0.58276	-2.354	-2.5377	-0.84514	-0.16239	-1.4095	-1.2904	-1.4689	-0.16778	-1.2575	-1.2515	-0.021219	-2.4179	-2.1677	-0.72623	-2.1089	-1.7986	-2.7714	-1.8604	-0.73381	-1.8093	-2.6983	-1.1028	-2.4084	-2.8711	-0.84624	-0.67068
-1.9538	0.16815	-0.70288	-0.69029	-0.99474	-0.070852	1.463	-1.7448	-2.315	-2.513	-2.2112	-4.0195	-0.37441	-3.3684	-0.4006	-1.7563	-3.8366	0.27718	-1.5427	-2.9454	-2.1176	-1.167	-0.67085	-0.69148	-0.2377	0.051905	0.096113	-1.2647	-1.6267	-3.4725	-0.48489	-0.58347	-2.3433	-1.2163	-3.8363	-1.6653	-1.5346	-0.53679	-0.66279	-4.1473	-3.6331	-0.36288	-0.10392	-2.3309	-1.0352	-1.4576	-2.2414	-1.2878	-0.56072	-1.5589
-4.4328	-3.8122	-3.8136	-3.5147	-2.3675	-3.4796	-3.554	-3.3119	-2.1114	-3.7285	-4.3757	-5.8624	-3.9374	-1.8255	-4.1893	-3.3783	-2.9021	-2.5668	-2.213	-5.6004	-3.6621	-1.3775	-1.7818	-4.9535	-3.6385	-5.2727	-4.1554	-3.8593	-4.0775	-4.3032	-6.2561	-4.47	-2.9325	-4.3554	-4.5794	-5.2446	-4.4223	-3.1339	-3.228	-2.1459	-4.4012	-4.3472	-3.0587	-6.2758	-4.5908	-4.772	-4.7802	-2.7437	-2.5453	-4.222
1.1319	1.4886	-0.2756	0.64597	-0.34027	-0.57668	0.15011	1.5774	1.743	0.01965	-1.11	-2.4358	1.5846	2.5528	-1.0905	-0.54123	1.3602	-0.69837	-1.6744	-2.6701	-0.48594	2.1436	1.349	-1.5351	1.3618	-0.869	-0.81013	-1.0028	0.018709	2.8108	-1.1617	0.25609	1.5886	-2.023	2.3694	0.81475	0.89833	0.7607	0.44578	-3.0569	0.40503	2.5397	-0.088674	0.24304	-1.1998	1.46	0.42989	-0.093225	-1.3828	0.72724
-13.108	-14.295	-13.1	-16.051	-13.12	-13.28	-13.031	-11.752	-11.54	-13.35	-10.162	-13.851	-13.655	-14.416	-11.495	-15.022	-13.091	-11.233	-13.343	-9.3142	-13.31	-12.056	-12.178	-13.488	-11.843	-12.402	-11.218	-14.159	-11.775	-13.455	-12.564	-12.441	-12.633	-12.747	-13.353	-10.489	-14.863	-15.075	-11.669	-14.055	-12.606	-12.225	-11.935	-13.408	-13.47	-13.148	-12.865	-12.527	-13.265	-11.43
-1.6033	-3.0716	-3.2981	-3.2305	-2.809	-1.2793	-2.7484	-1.2246	-2.2624	-4.0813	-4.1986	-3.0598	-4.5965	-3.1139	-2.1409	-2.8778	-3.4521	-4.2074	-5.2968	-5.9264	-2.3544	-4.8412	-6.7139	-2.379	-5.6844	-4.6679	-4.4615	-4.9416	-1.9786	-2.8892	-5.1779	-1.6723	-3.6831	-3.0522	-2.9524	-3.5257	-3.3039	-2.7353	-3.0287	-3.021	-4.4254	-3.0717	-3.8136	-4.9346	-4.3574	-3.2543	-3.1117	-4.1261	-2.7904	-2.3536
-10.895	-8.1705	-9.0675	-10.029	-12.032	-10.644	-9.4433	-10.94	-12.209	-11.792	-9.5863	-12.779	-10.919	-11.03	-12.608	-9.0639	-9.1754	-11.975	-10.186	-10.553	-7.5644	-12.263	-10.119	-13.38	-9.4422	-13.672	-11.636	-8.9683	-9.9042	-10.465	-10.315	-9.4721	-13.017	-11.524	-9.8093	-10.92	-9.4449	-10.786	-11.321	-6.2795	-10.286	-9.826	-11.518	-10.909	-10.786	-12.704	-12.245	-11.121	-10.901	-11.355
10.535	9.8753	9.2677	9.882	10.312	10.481	8.8486	10.606	11.839	10.064	8.9766	9.6556	9.0406	8.3057	8.9226	9.1253	9.866	9.4306	9.8889	9.0483	9.7195	11.005	9.3033	11.652	12.069	9.1648	10.412	9.5602	9.8304	7.6414	10.381	11.118	9.4726	12.769	9.6541	9.8938	10.581	8.9396	8.6238	12.34	10.479	10.252	11.496	10.232	10.529	8.9272	10.193	9.2048	9.3005	11.794
-1.6819	-3.0214	-1.0456	-2.4364	-3.0231	-1.0683	-2.5947	0.34482	-4.0846	-2.7194	-4.2514	-4.2969	-2.5502	-1.9901	-3.9783	-4.0047	-2.8522	-0.094146	-1.8529	-5.599	-2.4484	-3.981	-3.7271	-2.5143	-3.4258	-3.1342	-3.3813	-2.5392	-2.8401	-2.528	-1.6057	-2.5928	-0.86837	-3.8336	-1.9012	0.79414	-3.2841	-5.1664	-1.7407	0.34761	-0.99954	-1.1695	-3.0872	-4.1358	-3.7097	-1.9574	-1.2254	-1.9489	-2.1805	-0.47529
-16.122	-11.727	-14.172	-13.526	-14.021	-14.527	-13.797	-14.882	-15.139	-12.843	-13.344	-15.167	-12.956	-15.663	-15.641	-15.727	-15.83	-14.265	-13.428	-14	-15.488	-16.837	-15.202	-13.173	-16.816	-13.136	-15.016	-16.339	-15.205	-14.035	-14.52	-14.58	-15.29	-13.722	-15.308	-14.799	-13.795	-15.422	-15.543	-15.819	-14.062	-13.864	-14.792	-16.038	-13.872	-14.96	-15.481	-16.121	-16.791	-13.258
-9.6101	-11.07	-10.713	-8.0323	-11.05	-11.648	-6.6969	-9.0668	-12.396	-10.283	-9.978	-9.1879	-10.035	-10.972	-8.0033	-9.3009	-9.7089	-9.3668	-8.6047	-8.9497	-9.9333	-7.9404	-9.977	-11.879	-9.9066	-8.9145	-9.9053	-10.214	-10.91	-9.5054	-8.5219	-7.2238	-7.6616	-8.949	-8.7159	-8.8246	-10.229	-9.8411	-9.3256	-7.9878	-13.476	-12.099	-8.1639	-9.1754	-9.8513	-9.4364	-11.084	-9.0736	-9.1865	-8.6138
-11.115	-12.856	-9.6287	-14.555	-16.201	-13.443	-13.546	-12.227	-10.535	-14.15	-12.518	-12.311	-12.461	-9.9077	-13.286	-13.396	-12.634	-12.13	-10.596	-12.102	-13.914	-15.185	-12.126	-11.453	-13.776	-15.06	-13.23	-13.635	-11.779	-13.326	-12.23	-10.918	-11.974	-14.322	-12.429	-13.611	-9.8847	-10.119	-14.036	-11.393	-13.675	-15.459	-11.096	-14.514	-11.565	-11.79	-13.03	-13.781	-13.444	-13.336
-1.7869	-3.34	-3.7492	-2.7405	-2.8899	-0.44585	-3.9705	-1.6709	-3.0984	-3.1948	-2.9136	-1.6873	-3.8583	-2.3012	-1.1977	-2.0096	-1.1149	-2.6745	-3.4882	-4.9932	-2.7265	-2.2124	-5.248	-3.8256	-3.9774	-4.1168	-1.9106	-3.1965	-3.0347	-2.2525	-4.5317	-2.2069	-2.1434	-4.5336	-2.8517	-2.4464	-1.2047	-3.4754	-2.8403	-2.7382	-2.8058	-1.0083	-3.6198	-1.3536	-4.0557	-3.9866	-1.9711	-5.3916	-1.3486	-2.9212
-6.0225	-3.2641	-3.1744	-3.6387	-4.0155	-3.0523	-0.4676	-3.5399	-2.5824	-3.1516	-1.2797	-3.4359	-3.5305	-2.6245	-3.9718	-4.1059	-2.866	-4.6958	-3.7663	-6.5449	-4.1359	-2.3621	-3.1209	-2.8423	-4.8622	-3.1553	-3.9048	-2.4944	-6.6941	-3.1341	-3.1938	-1.1928	-3.9667	-2.5279	-5.5746	-4.1605	-4.7978	-0.66463	-2.4811	-5.2619	-3.6899	-0.72212	-3.7496	-1.9758	-3.2189	-1.6046	-0.93231	-5.1554	-3.8501	-2.8886
9.056	6.1728	6.0398	6.5932	8.5816	6.8603	5.6616	6.1951	9.0927	8.3892	6.5726	6.7544	6.9591	9.1237	7.9582	5.7859	6.6548	6.6632	9.0998	9.36	8.7159	7.35	7.5178	7.9057	9.9358	8.6637	7.2081	8.0327	7.3207	7.5287	9.264	7.5131	9.4117	8.0832	7.6705	8.8289	6.1275	7.9526	9.5847	7.4012	8.1374	9.6258	7.4974	6.4816	9.2596	8.6216	8.4715	7.1953	7.7295	6.7837
-4.8929	-4.6101	-3.8466	-5.2513	-4.8529	-4.614	-3.7073	-5.3076	-3.9993	-7.2642	-3.6703	-2.8697	-4.2215	-3.3383	-7.731	-3.7055	-4.0237	-5.1522	-3.2167	-3.5098	-5.6389	-4.2669	-4.483	-3.7802	-7.3247	-5.1603	-5.3243	-4.2552	-6.8944	-6.4855	-7.1822	-3.7386	-4.2876	-4.6643	-5.3892	-4.5078	-3.824	-4.6388	-6.1147	-2.9142	-3.1465	-4.8192	-6.2748	-3.9244	-4.8212	-3.4605	-7.0479	-3.9364	-5.7138	-4.5127
1.0303	2.844	1.7361	-0.0026927	1.7898	1.3693	4.5717	0.77248	1.8952	2.7634	-1.4836	-0.62701	-1.3121	0.15815	-1.1187	1.9884	-0.3182	0.25018	1.0329	2.1488	0.50175	0.74793	3.6168	0.50954	0.41698	2.6031	0.39671	2.5573	0.54205	0.87824	1.7743	-0.35392	1.9273	1.6143	1.1874	-0.024354	2.939	2.1721	2.1767	-0.39533	0.51494	2.5647	0.46052	0.035261	-0.2064	1.5519	2.434	1.4905	1.8246	-1.5516
-13.959	-14.48	-14.263	-14.594	-15.823	-14.634	-13.715	-14.662	-16.09	-14.475	-12.575	-15.763	-13.903	-15.524	-11.777	-11.858	-12.938	-14.667	-15.127	-15.178	-14.137	-14.671	-14.098	-14.395	-14.122	-13.012	-13.558	-12.851	-13.686	-14.876	-15.119	-14.952	-12.072	-13.746	-13.369	-14.685	-13.564	-11.877	-14.464	-15.248	-15.042	-16.176	-15.232	-17.493	-14.759	-14.477	-12.861	-12.523	-13.59	-11.14
0.47398	-0.2853	1.5038	0.93347	0.53878	1.8478	-0.19855	0.83985	0.38027	0.56623	-0.43834	2.0317	1.2164	0.01751	0.16565	-1.3868	1.0507	-0.80279	1.658	1.4292	2.9944	0.81958	-1.0838	0.15373	-1.261	2.5547	-1.8062	-1.4112	1.5854	1.5529	0.9726	-0.080616	1.6424	0.35147	0.63438	1.108	-1.7651	0.60482	1.0123	0.46116	1.5672	2.4036	0.013254	-0.3609	0.94583	1.605	1.5353	1.2086	-0.52146	0.23578
3.3035	2.2078	2.1562	2.2774	1.2918	2.8169	2.7895	2.3297	4.6164	0.76942	1.5074	3.8315	2.7161	3.3206	2.926	3.4766	2.1553	4.3774	4.5855	1.7269	3.4481	1.4269	2.9383	5.6062	1.0092	3.2503	-0.6041	3.881	4.1952	1.7139	2.8036	1.9518	0.50505	3.1206	2.9402	2.0878	3.7452	1.6235	2.0569	2.0866	5.03	1.0221	2.6867	1.8463	3.7507	1.898	3.5656	1.475	2.6641	3.3548
-5.6176	-4.1445	-7.1751	-5.4657	-6.9397	-6.5349	-3.1545	-4.1192	-7.9437	-5.3482	-6.1376	-6.4807	-4.3058	-7.2386	-5.7472	-4.7739	-7.4798	-6.527	-7.4978	-6.3477	-3.8882	-6.5485	-4.7686	-4.9024	-6.0454	-5.5825	-4.8396	-4.9112	-4.8601	-5.9616	-5.2804	-5.0409	-4.0449	-4.8754	-6.2803	-5.3412	-4.0371	-4.968	-8.2357	-5.9021	-3.5725	-6.1141	-5.5206	-3.7763	-6.2071	-7.9417	-6.202	-8.2199	-3.6955	-2.5327
-15.601	-13.679	-16.547	-14.949	-13.895	-14.725	-15.014	-14.892	-16.961	-14.421	-13.053	-14.11	-13.12	-12.515	-14.83	-14.121	-13.886	-14.079	-15.605	-12.34	-16.96	-15.247	-12.747	-14.334	-13.993	-13.653	-13.521	-14.744	-12.951	-15.194	-15.709	-13.444	-14.204	-14.418	-11.405	-13.143	-14.735	-14.453	-12.076	-16.035	-13.103	-14.423	-12.758	-13.827	-13.117	-14.195	-14.819	-13.733	-17.83	-14.142
-12.1	-9.9199	-10.993	-8.8993	-10.937	-10.494	-7.2741	-9.137	-10.926	-9.5009	-9.2013	-10.149	-10.185	-12.961	-10.308	-10.929	-10.06	-9.979	-9.3228	-10.48	-12.03	-11.625	-9.7798	-12.323	-10.077	-9.7573	-13.562	-9.0903	-11.823	-11.292	-12.306	-10.694	-10.342	-9.9873	-8.3838	-9.4439	-10.703	-10.611	-9.673	-8.1979	-11.18	-8.4892	-11.882	-10.922	-10.613	-10.185	-9.8603	-11.697	-10.488	-9.5964
-13.784	-13.727	-13.121	-13.058	-12.048	-14.208	-12.432	-11.962	-12.645	-12.636	-12.725	-12.656	-13.384	-14.222	-13.885	-11.67	-12.294	-14.038	-11.637	-12.702	-11.86	-13.054	-14.175	-13.24	-13.003	-13.909	-14.073	-12.178	-12.868	-13.788	-13.311	-13.679	-12.868	-11.899	-11.991	-10.069	-12.862	-11.908	-12.63	-12.575	-11.841	-13.334	-12.663	-13.135	-12.863	-10.565	-12.436	-13.012	-12.857	-12.047
-9.534	-8.0676	-7.0969	-9.0313	-8.098	-7.5761	-7.1636	-4.6441	-5.6347	-7.3115	-7.813	-7.4175	-7.0002	-7.3657	-7.4659	-8.6903	-6.0342	-8.1185	-7.6604	-6.4521	-8.7199	-6.1486	-9.1467	-8.5209	-9.1023	-9.4089	-10.546	-7.6917	-9.1058	-8.1119	-7.261	-8.1718	-7.53	-7.9935	-5.5828	-5.7826	-6.1497	-5.5049	-5.7098	-7.1314	-6.9766	-8.6861	-8.102	-8.4769	-7.8105	-9.6603	-5.4013	-7.4765	-5.5989	-9.6634
-1.3272	0.14139	-1.9883	-1.4228	1.6276	-0.81319	1.5408	0.73723	1.1572	0.095515	0.4675	0.17459	-1.191	0.16874	0.073787	-1.1256	2.3225	1.0788	-1.9644	2.1486	-0.31266	-0.48185	1.0491	0.90144	-0.19003	1.4343	0.9087	-1.1139	-0.16259	0.24892	0.83811	1.8882	0.20659	-0.97044	0.38059	0.66995	-2.0781	0.80812	-1.0776	-0.96205	3.1973	-0.83597	0.67921	1.6491	-0.36312	-1.5903	0.99233	-1.7475	1.5377	1.7355
6.881	7.9215	4.3519	6.1449	6.6045	5.0361	4.7468	8.0222	5.425	7.6647	6.0386	7.8925	3.6261	6.7363	6.8973	8.129	5.935	6.989	6.5096	8.4526	7.7454	7.0762	4.0645	7.0853	5.577	7.0454	7.2894	7.1301	6.4134	8.4241	5.2486	3.5893	6.3312	8.5094	4.6214	6.8115	7.4386	4.5601	5.2011	5.8587	5.373	2.0734	9.2724	7.177	7.8949	6.3438	7.0998	6.349	10.34	7.621
6.2157	8.2955	6.7492	7.5718	5.0274	6.2574	7.1917	6.6105	8.4515	5.6278	5.8401	7.3549	8.1855	6.6944	6.972	9.5008	7.4017	7.6951	6.0712	3.9069	8.6956	7.7708	4.7882	5.7155	6.8926	5.9673	6.7629	9.3731	4.8563	5.427	5.7749	6.2178	6.0181	6.096	3.8308	5.2725	7.4707	6.1121	7.069	10.65	5.973	9.1864	5.8975	7.2041	7.9056	6.4728	9.3944	8.1643	7.788	7.9998
-1.0993	1.3929	-0.10236	-1.0862	0.016486	2.0246	0.28715	1.9803	0.49676	1.3707	0.97337	0.058901	-1.9351	1.1667	-0.36662	-1.7622	0.28439	0.073096	-1.1657	-1.4315	-1.1676	0.5374	-0.6663	-1.989	1.415	0.49912	0.44472	0.24184	0.70521	0.7738	-0.10691	2.0035	-1.9097	1.4751	-1.5798	-1.3468	-0.3673	-0.0042793	-1.9406	-0.3318	-0.25333	2.0659	-0.58682	-0.42989	0.42012	-1.417	-0.72084	0.84365	-1.6862	-0.51758
-10.266	-9.602	-11.261	-6.9714	-10.83	-9.5558	-8.9778	-10.836	-8.565	-10.237	-7.6094	-9.0159	-11.832	-10.362	-7.8514	-8.3157	-7.435	-8.5338	-8.1094	-8.7778	-10.128	-8.6602	-8.1357	-9.1016	-11.828	-9.5055	-10.748	-11.914	-7.902	-8.4428	-11.338	-8.0216	-9.8314	-9.84	-9.048	-10.006	-7.9632	-9.9574	-9.5071	-8.0913	-8.1968	-9.1569	-6.3919	-8.318	-8.0694	-7.7667	-9.1786	-8.9814	-10.077	-9.7995
-12.769	-13.764	-12.396	-16.124	-12.618	-14.997	-15.244	-14.208	-12.499	-16.256	-13.995	-16.364	-15.995	-14.773	-16.73	-14.764	-18.381	-15.448	-15.981	-13.317	-13.1	-14.064	-15.122	-14.376	-15.757	-12.041	-14.504	-13.724	-14.593	-13.275	-11.18	-16.292	-13.364	-12.048	-16.256	-14.112	-15.94	-13.695	-15.254	-13.782	-13.688	-13.732	-14.536	-13.234	-14.714	-15.151	-15.651	-15.453	-15.847	-15.323
-12.503	-8.9396	-9.252	-12.833	-11.46	-12.158	-12.125	-7.787	-7.8957	-9.9142	-9.3664	-10.101	-9.658	-9.5282	-12.899	-12.343	-8.4123	-10.084	-11.373	-10.795	-10.389	-11.048	-9.4721	-11.594	-9.9799	-9.8509	-10.099	-8.592	-8.5797	-8.8043	-10.105	-10.837	-8.0909	-12.811	-10.163	-11.417	-7.3971	-9.0781	-9.4105	-8.78	-9.1907	-9.4227	-10.287	-10.917	-8.8509	-9.9912	-12.046	-9.7837	-10.095	-7.5755
6.7775	7.5316	6.7514	4.4199	7.4017	5.3006	4.5877	8.3669	5.932	7.3785	8.1349	7.0953	6.8646	5.5137	9.3314	7.0394	5.9784	4.0916	5.8238	6.5482	9.4672	6.1378	7.0267	6.5298	7.0091	7.855	6.8502	4.0027	5.6639	7.3997	6.5022	7.2869	5.6155	7.2091	6.497	9.8112	8.2715	5.9531	5.8336	6.4384	7.2954	8.0319	5.5501	6.5816	6.7981	7.6338	8.3861	7.0762	8.3018	7.4217
1.1159	0.4147	0.58615	-0.0077784	-1.3109	1.919	1.226	0.2123	1.331	1.8865	1.9539	2.4237	2.9049	-1.1472	-1.9515	-0.35716	1.3158	1.3102	0.88922	-1.3775	1.3968	-1.038	-0.77265	0.30522	-0.37174	1.5944	-0.0097716	-0.24914	-0.31129	-0.57901	1.8828	1.6453	1.5101	0.81995	-1.1999	1.3093	0.38706	-1.5344	0.82184	0.33016	1.1072	1.0881	1.9003	-2.2514	-1.0797	0.68435	1.4854	-0.26938	2.3812	0.095483
0.45077	-1.1583	-1.8353	-1.3449	-3.0953	-3.6285	-1.3019	-2.3511	-2.8973	-1.2068	-1.2672	-2.6329	-4.315	-2.3754	-3.6282	-1.4379	-2.2063	-2.7957	-1.2813	-3.4124	-1.001	-2.5532	-1.9828	-2.4631	-4.304	-2.9078	-1.4481	-4.4621	-1.7047	-2.9477	-0.042684	0.047604	-0.89233	-2.4672	-1.9758	-3.4458	-3.246	-2.3511	-3.6987	-2.3009	-4.0046	-4.8998	-3.8828	-4.1584	-3.0243	-1.4557	-1.9899	-2.3032	-2.4845	-3.1612
-4.8393	-5.4387	-3.3244	-5.3684	-5.4162	-2.7561	-3.2425	-5.7716	-3.1026	-3.6787	-5.5441	-5.4671	-5.4451	-3.658	-4.2176	-4.9719	-4.2608	-2.6316	-4.7648	-4.1046	-4.9465	-3.4474	-2.6935	-1.7162	-6.668	-4.4893	-4.5604	-2.5207	-5.6891	-5.6559	-3.0643	-8.7589	-7.0557	-3.933	-3.1668	-4.3721	-2.8468	-4.4762	-4.2756	-2.4929	-4.6511	-4.2427	-7.2075	-4.2816	-2.6714	-5.2615	-5.7803	-1.1344	-4.981	-4.2848
4.0352	4.9779	4.1762	6.5683	4.1399	7.8946	7.1464	6.142	6.0867	3.5368	4.9825	5.7106	4.6931	4.3146	6.289	6.3451	6.3456	6.0201	7.5502	5.3637	7.3749	4.3777	4.2758	3.5967	6.0019	7.7761	6.323	6.4466	3.3949	5.7466	5.3649	7.3286	4.5126	4.1384	3.7576	6.8298	5.708	5.3817	5.4028	5.445	5.834	7.6391	7.227	5.7961	6.5732	4.351	5.9966	6.0037	3.8214	7.2922
7.6052	6.7932	4.651	7.6778	5.6776	4.09	7.0491	9.3204	5.6962	5.2635	7.7146	6.1241	6.764	4.6704	8.2649	7.6834	5.7022	7.7654	7.7183	7.0162	7.3528	8.0858	4.1228	6.2398	9.1355	7.2856	7.492	7.9249	6.4037	7.6489	6.4938	3.6921	5.4988	7.821	6.4282	5.9894	4.9663	5.7258	7.691	5.3851	7.1079	7.6473	9.02	5.7222	8.3666	7.0118	8.6584	4.5308	4.0195	6.6736
-2.8285	-1.8543	-0.81876	-2.6892	-4.2264	-2.384	-3.4621	-1.3051	-2.5851	-1.4561	-1.8985	-3.4725	-2.01	-1.3971	-1.3427	-2.742	-0.92604	-1.9506	-2.645	-1.6451	-1.8456	-4.4595	-2.8823	-1.3846	-4.0137	-2.4846	-3.8051	-1.3491	-4.521	-3.1162	-1.82	-3.6845	-2.4203	-2.0144	-2.169	-1.4328	-3.4899	-1.4295	-2.5936	-1.4565	-2.0039	-4.5953	-2.2704	-1.7412	-3.067	-1.1942	-3.4426	-2.5327	-1.9904	-1.6216
0.69334	3.5668	1.4943	0.43159	1.8827	4.0917	0.28931	0.52164	1.677	3.4771	0.96922	1.7263	0.79058	0.59203	-0.094457	0.57124	0.22447	1.8815	2.8334	-0.117	1.3017	3.1846	0.4272	2.535	0.51842	2.7624	0.7942	0.28212	-1.0171	1.9667	0.99917	2.6041	2.09	-0.096217	1.6186	-1.3897	1.3913	2.3301	0.98486	1.1149	0.087195	1.8159	2.0343	1.9312	1.2127	-1.4296	1.8334	1.6433	0.43688	-1.3936
1.4178	1.5021	3.357	2.2593	1.4315	-0.42189	3.0428	1.0475	0.74143	-1.0528	1.3594	0.7294	1.2582	1.9187	-0.30554	1.3422	0.84479	1.4067	1.249	1.4446	-0.94056	0.69962	1.5055	1.5682	-0.11197	-0.4571	1.1003	1.1194	1.8311	0.8899	2.7208	0.63285	1.2142	1.6673	1.3558	1.7127	1.1389	0.8889	-0.14275	0.48035	-0.36573	0.91854	1.2283	4.4181	2.0892	0.94763	1.0617	4.2003	3.164	1.0736
-11.884	-12.532	-10.822	-12.703	-11.873	-12.423	-12.092	-13.187	-10.459	-10.797	-9.7818	-11.871	-9.2159	-12.863	-12.543	-13.873	-12.662	-10.103	-11.913	-12.17	-12.602	-13.085	-10.601	-10.766	-12.01	-12.395	-9.7218	-11.767	-12.36	-12.119	-12.188	-13.587	-13.357	-12.245	-11.642	-12.247	-11.404	-11.938	-12.323	-13.38	-13.206	-11.882	-11.886	-12.324	-10.367	-13.594	-11.902	-12.577	-11.583	-10.699
-15.913	-16.029	-14.442	-14.588	-13.283	-14.394	-13.794	-14.355	-14.351	-12.838	-14.177	-14.651	-12.697	-14.875	-14.52	-13.977	-13.434	-14.515	-14.216	-12.934	-13.599	-14.911	-13.74	-11.855	-16.125	-15.873	-12.99	-14.836	-15.968	-13.243	-12.974	-14.896	-13.924	-11.815	-15.258	-13.656	-14.258	-12.56	-14.448	-16.375	-14.324	-13.665	-14.147	-16.038	-12.813	-14.055	-15.561	-13.414	-14.195	-12.443
1.8121	1.2522	2.2706	1.6419	2.8143	0.80357	0.89435	-0.071964	2.1925	1.4466	0.55619	-1.1559	-0.77939	2.2657	0.6744	-0.41201	-1.0597	1.0741	0.52922	0.71293	-0.58556	3.5874	1.7114	1.3505	1.4145	0.23291	-0.39088	-0.10267	-0.85417	1.0176	1.2863	0.59715	-0.90956	0.23648	3.5297	0.016279	2.3924	1.0594	1.2335	0.93711	-0.21217	1.6617	0.6786	0.81912	2.4675	1.1858	1.2781	2.6625	2.9798	1.4433
-19.553	-22.835	-22.388	-21.827	-23.932	-21.062	-21.499	-22.166	-23.519	-22.886	-21.979	-24.504	-19.876	-23.199	-21.898	-22.842	-24.123	-22.528	-22.985	-20.972	-23.309	-22.152	-22.377	-21.055	-22.207	-19.672	-24.894	-22.804	-23.445	-24.175	-21.548	-20.576	-22.643	-22.688	-21.873	-24.511	-23.2	-24.206	-22.244	-22.179	-23.357	-21.61	-22.641	-20.096	-23.341	-22.049	-23.659	-20.422	-23.63	-21.262
-20.995	-18.99	-22.35	-19.587	-20.036	-19.536	-20.116	-20.113	-22.991	-19.031	-17.627	-20.579	-20.581	-23.323	-24.06	-21.543	-20.166	-19.119	-17.771	-20.66	-20.612	-21.647	-21.33	-21.954	-22.286	-18.911	-21.963	-20.199	-18.853	-20.514	-21.139	-20.246	-21.621	-19.241	-19.83	-20.131	-21.271	-21.878	-20.022	-18.986	-20.452	-21.584	-17.991	-21.61	-19.279	-21.63	-21.842	-19.797	-22.671	-21.914
-11.754	-12.131	-10.633	-9.4352	-10.25	-11.225	-9.2108	-11.687	-13.004	-8.8414	-11.628	-12.26	-11.321	-10.2	-9.6609	-10.986	-12.865	-12.656	-13.174	-11.196	-13.005	-10.766	-13.756	-13.867	-11.621	-12.805	-12.275	-12.755	-11.843	-11.228	-12.369	-13.302	-11.194	-13.415	-11.148	-9.2325	-11.609	-12.654	-11.88	-14.867	-10.187	-10.605	-11.985	-10.172	-10.059	-11.145	-11.282	-10.867	-12.408	-11.35
-9.989	-8.2907	-10.759	-8.5582	-9.5754	-11.606	-12.58	-8.4799	-10.632	-11.031	-12.156	-11.871	-11.265	-9.3024	-10.985	-14.02	-11.261	-13.066	-11.912	-10.142	-10.077	-11.325	-10.783	-8.5841	-9.5079	-11.622	-10.736	-12.692	-10.838	-9.4481	-9.6964	-8.4094	-12.471	-11.615	-10.337	-10.554	-10.12	-8.7724	-9.0754	-13.164	-7.9937	-9.7242	-10.628	-11.583	-11.254	-10.66	-10.351	-11.486	-10.948	-11.855
-5.8956	-5.9199	-1.8203	-4.4586	-4.0677	-4.2012	-5.0579	-4.5987	-5.9143	-5.018	-5.7341	-4.184	-5.1406	-5.4408	-6.5996	-3.2289	-4.0884	-7.09	-6.2569	-5.4917	-6.4862	-5.2515	-5.5344	-6.7487	-5.6981	-5.6938	-5.3735	-6.7619	-5.4507	-5.8189	-6.3251	-5.393	-5.8071	-6.4608	-3.2643	-4.0682	-4.7288	-6.7542	-6.7843	-5.7465	-5.0035	-5.9049	-5.7929	-5.1942	-4.104	-4.6199	-2.2677	-2.6877	-3.3244	-6.8173
-13.662	-13.627	-11.006	-12.95	-12.12	-10.928	-10.974	-14.282	-12.448	-13.449	-13.131	-14.073	-11.994	-10.589	-12.46	-12.008	-12.712	-13.225	-14.525	-13.007	-13.738	-15.983	-12.179	-14.168	-13.444	-13.312	-12.698	-11.386	-12.381	-15.123	-13.258	-13.419	-12.659	-11.097	-13.057	-12.126	-15.31	-13.731	-14.089	-16.339	-12.275	-12.927	-13.542	-12.494	-14.895	-14.105	-11.885	-14.429	-14.804	-14.325
0.37026	-1.4048	0.55314	-2.7209	1.0126	0.88796	-1.478	0.14612	-0.71485	-0.05261	-1.9507	-1.5253	-2.0432	-1.584	-1.6567	2.1491	-1.0161	0.22638	-0.58044	0.13369	-1.9604	-0.064448	1.2189	-1.0552	-1.0069	-0.83385	-0.73253	0.94627	1.107	1.585	1.41	-1.0455	-2.0343	-0.13887	-0.34194	0.60064	-1.5726	-0.95402	0.59818	0.074044	1.5015	-2.7187	-1.5596	-0.61615	-0.84799	-1.3226	0.36612	-0.67822	-1.4276	0.10696
-4.954	-4.5544	-4.8375	-6.3002	-4.1363	-5.8439	-4.6439	-6.4729	-5.5936	-6.0016	-4.1887	-7.301	-4.7938	-6.2079	-6.8887	-5.743	-5.3847	-3.9569	-4.8666	-9.0864	-4.7693	-6.7857	-8.0639	-6.8215	-6.1364	-7.5191	-5.3659	-7.1282	-3.5555	-7.8138	-4.1643	-6.2903	-5.7671	-5.8372	-5.8394	-6.2993	-4.8923	-5.8788	-5.9972	-5.6085	-5.4077	-5.0723	-4.5571	-5.9477	-7.1613	-5.8642	-5.6318	-6.2992	-5.6848	-4.6881
-16.542	-13.676	-11.686	-15.05	-12.17	-13.468	-15.772	-13.636	-11.375	-14.228	-13.62	-15.059	-14.219	-13.358	-14.783	-11.855	-16.447	-15.244	-13.41	-16.299	-11.805	-12.682	-14.371	-12.756	-14.566	-12.595	-12.772	-12.744	-14.574	-12.729	-13.561	-15.202	-12.713	-14.781	-16.713	-12.169	-12.742	-12.83	-13.075	-12.263	-12.444	-14.479	-14.316	-13.576	-12.001	-12.942	-15.011	-14.049	-15.408	-15.03
-4.3113	-6.0668	-0.13625	-6.41	-3.0187	-5.0584	-2.6653	-4.7584	-4.0345	-6.0755	-5.4271	-4.5733	-3.8868	-5.0076	-4.7726	-4.1512	-4.692	-4.3756	-4.8696	-4.7284	-5.4203	-4.5143	-4.9521	-3.49	-3.5543	-2.0453	-4.4116	-2.7218	-5.8092	-3.623	-4.4958	-2.4867	-6.4117	-5.2398	-7.827	-1.9434	-3.6425	-4.9523	-2.0291	-3.5841	-5.3623	-4.2264	-4.9746	-5.005	-3.1861	-4.5596	-4.5558	-2.6805	-5.2966	-3.6978
-23.303	-20.24	-22.322	-21.988	-19.921	-20.155	-21.938	-20.231	-22.347	-22.109	-17.452	-19.966	-19.917	-18.983	-22.784	-19.544	-21.963	-21.619	-21.126	-20.76	-21.063	-20.72	-21.813	-20.161	-18.933	-20.458	-19.871	-22.37	-22.614	-18.338	-19.885	-23.197	-19.493	-22.512	-22.025	-21.036	-22.969	-20.047	-21.911	-19.741	-22.894	-20.596	-21.249	-22.45	-21.264	-19.995	-21.57	-23.079	-20.061	-21.304
-6.8067	-6.8969	-3.9435	-4.711	-5.8178	-6.1225	-5.1172	-8.0146	-5.6965	-5.3143	-3.5577	-5.881	-5.1029	-8.2075	-4.0929	-4.8702	-6.7177	-5.7793	-6.3914	-5.4195	-5.6965	-5.7507	-5.8931	-8.1455	-5.9615	-9.4126	-3.8749	-7.3868	-4.8671	-7.2308	-7.2714	-4.7752	-6.4858	-5.5005	-4.2529	-3.1981	-6.1517	-6.3995	-4.1367	-5.3535	-3.9512	-7.1007	-3.3243	-6.9353	-5.6333	-4.6963	-4.9776	-5.7738	-7.8631	-5.6925
-13.172	-11.654	-13.218	-12.562	-11.517	-14.031	-11.597	-13.759	-11.138	-13.558	-11.555	-13.298	-13.068	-13.396	-14.424	-13.821	-13.414	-11.739	-12.519	-13.48	-11.946	-11.388	-14.109	-12.83	-13.472	-9.8857	-11.942	-13.555	-12.659	-12.021	-17.167	-11.911	-14.166	-15.011	-11.533	-13.894	-12.516	-12.394	-12.931	-11.118	-13.68	-14.266	-11.486	-11.258	-13.759	-13.122	-11.707	-13.663	-13.332	-13.632
-1.2908	-2.5267	-2.5299	-3.67	-4.3279	-3.2085	-2.8896	-2.5886	-5.3284	-3.931	-6.2071	-2.2567	-3.8213	-2.9198	-5.5939	-5.1815	-4.1244	-5.6733	-5.5583	-4.0276	-2.7354	-2.6307	-3.1809	-4.409	-3.492	-3.2944	-2.4095	-2.3144	-3.8191	-3.6112	-4.2232	-3.6596	-2.1083	-1.6403	-0.97741	-2.3593	-0.83371	-2.6888	-3.1077	-2.2251	-2.2746	-4.1954	-3.8901	-3.1725	-1.8082	-2.8184	-2.3685	-2.8442	-5.9736	-2.1396
1.0848	2.5736	-0.67334	0.93813	3.1706	-1.2111	1.9431	2.1604	0.22962	0.81414	-1.3784	0.020105	-0.92251	-0.83018	-0.70772	0.42099	1.8292	2.2987	1.0751	0.60008	-0.85337	1.1642	2.7878	1.4913	0.54236	1.6234	0.18167	1.2534	-1.4487	1.6636	1.0707	4.5969	1.4527	1.8243	1.6279	-0.29857	2.1039	-0.50542	1.3511	0.50054	1.225	-1.7879	2.358	1.0353	1.0053	0.45437	1.69	-0.44824	3.0361	1.6761
-2.881	-1.0975	-0.73767	-0.094518	-2.5851	0.12611	0.20827	-3.3114	0.60787	4.0641	-1.5399	0.16192	-1.398	1.1096	0.474	0.40235	0.34474	0.427	1.9181	-1.617	-0.73011	-0.60237	1.5995	-1.2352	-1.1652	1.4001	0.93362	-3.1423	-1.6903	0.26818	0.57188	0.70367	-1.6272	-1.3205	-0.85303	1.3465	-1.0193	0.089421	1.0182	-1.456	-0.72226	0.32948	0.80309	-1.5215	-1.1827	-1.064	-1.5172	-0.58684	0.82568	-1.8208
-3.2035	0.0011981	-1.9938	-3.0997	-0.89708	-1.3716	-0.19483	-3.8802	-0.83211	-3.8584	-3.9881	-1.756	-3.6289	-2.1291	-0.84989	-1.1341	-2.9309	-1.4055	-2.0203	-2.2049	-4.4217	-3.2334	-1.9206	-3.8117	-0.94904	-1.5764	-2.0557	-6.1348	-2.0501	-4.0904	-0.31409	-2.175	-2.24	-2.6703	-2.0848	-6.2572	-3.1807	-2.8908	-2.9077	-3.0125	-3.1386	-2.8884	-2.6297	-1.2247	-2.0028	-2.9709	-1.8433	-0.52366	-4.3747	-0.3231
-8.3547	-10.359	-9.3085	-8.6321	-9.0144	-10.304	-12.221	-10.632	-7.0843	-8.189	-8.653	-11.252	-10.485	-9.9471	-8.8563	-11.072	-10.357	-10.352	-8.9306	-9.2234	-11.732	-10.085	-12.199	-10.706	-9.2641	-8.4083	-7.4273	-9.0318	-7.4599	-8.7933	-9.7677	-8.9361	-12.416	-9.741	-10.914	-11.295	-9.7842	-10.29	-8.886	-9.0513	-10.851	-9.458	-9.9129	-10.571	-9.7806	-10.243	-7.1157	-10.543	-9.835	-8.2998
6.9415	9.0542	6.6425	8.0522	7.1577	5.38	4.2266	7.5581	6.0457	3.261	7.9229	10.152	7.7627	6.664	8.1305	6.4342	7.9398	7.6407	8.1974	7.7359	8.8218	8.6068	4.9279	8.7931	7.7306	7.5484	6.8966	8.5808	7.5331	6.9836	7.7424	7.0058	7.4296	7.185	5.6876	6.1639	6.7488	5.0396	8.8705	7.0871	4.8181	6.5006	4.7686	5.8914	6.0881	5.9671	5.2835	6.3433	5.8221	5.9487
3.5366	2.9657	1.9934	1.2524	1.2744	1.4264	2.7959	3.1223	3.0885	1.6668	2.2353	2.4713	0.93089	2.8229	3.1573	2.6118	6.9363	2.797	4.0935	2.0451	5.1501	2.8336	2.2375	2.2518	3.7195	1.9285	2.074	2.1396	2.4674	1.3254	4.2199	3.9666	0.89096	2.076	1.7118	3.7212	2.3815	3.5761	3.6553	3.0044	3.8718	4.8176	1.0934	2.6599	2.4402	4.8406	1.3314	4.4036	2.1046	2.1224
-2.4599	1.2083	-1.4235	-0.77789	0.87896	-0.41867	-2.5822	-0.54839	0.98716	-1.5785	-1.9743	-1.3507	-0.29362	-4.4155	0.6509	0.0016645	-3.1781	0.38886	-0.24118	0.026023	-0.24904	-0.98794	-0.57099	-1.6852	-0.45682	-1.0694	-1.5387	-1.5474	-0.89261	0.66353	1.3489	0.26349	0.68012	-2.3227	-1.4816	-1.8129	-0.53475	-0.15377	-1.1529	-0.88334	-2.027	-0.96051	-2.202	-1.8545	-1.6051	-1.4466	-1.3384	-0.87846	-1.9928	0.08994
-0.58872	-3.1173	-1.0095	2.4997	-1.2466	1.3049	-1.9878	-0.076871	-0.99458	0.38213	-3.4887	-0.96212	1.3865	-0.70662	-2.5966	-0.30391	0.093624	-0.41889	-1.3627	-2.2753	-0.88434	-1.0077	-1.1102	0.63257	-0.47571	-0.0015577	0.27904	-0.41246	-1.2965	-1.0911	-1.6454	-0.4137	-2.9783	1.4928	-0.48984	-1.3199	0.68693	1.0705	-0.92614	0.71572	-0.23815	0.20815	0.6126	0.20643	-0.088161	0.67035	-0.68811	0.6369	0.097511	-1.4057
9.1328	9.1211	10.181	8.7529	6.5569	8.245	9.6952	10.479	8.9307	10.135	10.44	11.483	9.2607	10	9.808	8.1468	10.257	10.004	9.6126	9.6429	9.7235	9.7139	9.949	9.2733	11.557	10.131	12.409	10.423	11.364	10.976	9.6432	9.7792	9.4772	12.59	8.6963	10.339	9.5192	10.077	10.659	10.326	11.345	9.747	9.8051	9.27	10.002	10.02	10.01	7.7543	10.098	7.8466
2.6183	1.1536	1.3205	-0.13588	-0.046097	-0.076651	-1.7025	1.5009	0.31361	1.4894	1.0357	-1.2151	1.9971	1.3559	-0.29347	0.69948	-0.92674	-1.2784	2.0225	1.4696	-1.5335	-0.32349	2.2652	-1.2817	-0.58079	-3.027	0.88201	2.0122	0.72205	0.76157	2.2193	1.7587	0.9515	0.27544	5.0281	2.7181	0.82702	0.69687	0.24603	-0.54193	-0.48312	1.0401	2.5531	-0.008618	2.7117	2.4376	2.1339	0.63185	2.8008	0.20412
3.2027	7.5666	5.1781	6.822	5.132	8.262	3.0681	3.5837	3.4649	5.6878	3.3217	3.0435	5.5173	6.9308	4.8961	4.4811	6.3773	1.1121	4.2957	3.4632	5.6488	3.8605	1.2803	3.8268	4.1295	4.834	2.8221	4.6823	4.4423	5.8662	5.4974	5.0113	5.4686	2.9828	5.1849	5.0251	5.7793	4.443	3.4276	4.7686	5.1843	4.7316	5.5623	7.2664	6.0864	3.7464	3.0779	2.5617	3.7277	2.9294
-2.0529	0.50519	-1.3166	-1.631	-0.057169	0.90358	-2.6366	-0.081218	-1.6919	-2.6334	-1.144	-1.8308	-1.6153	-2.4321	-0.62349	0.61864	-2.4816	-0.37464	1.6423	-3.7463	-1.505	-2.3624	-3.5585	-1.3532	-0.77631	-0.70162	-2.8683	-2.001	-4.0348	-1.4852	-3.1349	-1.5995	-1.2298	-0.99652	-3.827	-1.7321	-1.6025	-0.36288	-1.3053	-2.575	-2.3795	-1.1784	-1.6776	0.72494	-2.2505	-2.2639	0.060992	-4.1738	0.33857	-2.2317
-10.587	-10.323	-15.542	-12.362	-10.95	-9.9174	-14.503	-13.586	-12.745	-11.037	-14.814	-11.159	-11.96	-9.2245	-11.108	-11.005	-12.695	-12.045	-10.888	-11.493	-8.5147	-9.8862	-12.227	-11.599	-11.901	-12.249	-11.808	-11.205	-11.321	-12.861	-12.687	-9.9149	-8.5534	-12.875	-11.925	-12.833	-12.696	-9.8023	-10.186	-13.008	-11.288	-9.2581	-8.8727	-11.712	-12.919	-12.091	-10.341	-10.799	-13.213	-14.087
-19.904	-19.772	-21.627	-21.328	-20.588	-19.505	-20.735	-20.289	-21.623	-19.729	-22.466	-21.446	-22.607	-18.92	-23.364	-22.153	-20.716	-22.062	-20.642	-19.2	-20.213	-18.616	-19.647	-20.658	-20.617	-21.072	-21.895	-19.059	-21.282	-20.855	-22.594	-20.08	-19.671	-21.021	-20.817	-22.624	-20.275	-20.7	-20.319	-20.581	-19.585	-20.901	-19.129	-21.737	-21.257	-21.779	-22.469	-21.045	-19.863	-21.124
-12.614	-12.212	-14.054	-11.823	-13.904	-11.49	-14.423	-14.252	-11.67	-13.333	-13.714	-12.999	-13.598	-14.059	-12.685	-14.168	-12.98	-11.933	-14.295	-12.34	-13.582	-14.132	-10.58	-13.757	-13.743	-12.704	-15.759	-12.747	-13.409	-14.633	-15.447	-11.46	-11.877	-13.529	-13.638	-12.048	-12.645	-12.42	-12.698	-13.255	-14.921	-12.892	-13.173	-14.374	-14.633	-14.142	-10.691	-13.098	-12.459	-13.73
-0.53442	1.6921	-0.57614	1.7846	1.7538	2.5418	1.2122	2.3913	1.072	0.98283	1.0362	1.9405	0.13356	1.5379	0.92775	0.64144	0.19978	2.9743	2.6133	4.677	3.4011	2.3944	-0.43281	2.1313	2.6212	2.0577	3.5346	2.2938	0.85672	2.258	0.87025	2.1079	3.3385	3.5555	0.24147	1.6215	3.3858	1.3925	-0.0074725	2.1887	2.8909	3.3261	2.4882	0.72269	2.9994	0.42557	1.6292	2.2724	2.0938	1.4133
-12.52	-11.535	-13.376	-10.812	-9.345	-11.812	-13.168	-13.895	-11.879	-10.877	-12.693	-12.612	-14.83	-12.23	-10.97	-11.82	-9.096	-11.387	-12.846	-9.9432	-13.1	-11.656	-12.881	-11.969	-12.391	-10.397	-9.8441	-11.065	-10.587	-11.386	-10.657	-11.607	-13.012	-12.045	-11.206	-11.265	-12.144	-11.544	-11.039	-11.459	-11.71	-10.636	-11.755	-11.26	-9.1406	-9.6186	-12.528	-11.248	-13.285	-11.193
9.6308	8.3903	8.5102	9.5619	4.7538	8.4903	6.3391	6.4866	7.3196	8.1574	6.0887	8.5139	7.6549	7.6748	9.6433	9.2163	7.2091	7.702	7.2576	6.9705	8.8654	8.798	6.6436	6.9481	8.8414	7.963	9.7641	6.8447	8.6588	6.5522	9.1948	8.812	8.2405	7.9117	7.7662	6.0005	11.108	7.4376	8.4573	8.4585	8.2837	8.8462	6.0808	8.6796	6.9381	8.7157	7.3992	8.3412	8.8752	7.1136
-14.321	-12.256	-13.996	-13.606	-13.977	-12.349	-14.233	-12.438	-14.836	-15.079	-13.295	-11.795	-12.055	-14.794	-12.858	-11.005	-12.856	-13.056	-15.413	-13.436	-13.608	-15.94	-15.587	-15.736	-14.197	-14.04	-14.843	-14.028	-15.393	-15.358	-14.039	-15.042	-12.271	-15.892	-12.48	-15.287	-14.595	-15.684	-13.096	-13.289	-13.643	-11.933	-14.574	-13.85	-14.394	-13.698	-13.765	-14.245	-14.698	-12
-4.4034	-5.4206	-3.1038	-1.1789	-4.1575	-2.8741	-5.645	-5.0979	-2.9759	-2.8849	-4.6934	-5.0497	-4.6032	-5.8566	-3.4111	-3.3226	-4.1275	-1.349	-6.5358	-6.2174	-2.7249	-2.1212	-4.9581	-2.6229	-4.244	-4.0004	-3.958	-6.4887	-2.6334	-5.6809	-1.9493	-4.1727	-2.7175	-3.311	-3.8051	-5.492	-4.3958	-3.8725	-4.8666	-3.7927	-6.2685	-4.4083	-5.0215	-3.1947	-4.5592	-4.1763	-2.652	-6.0877	-4.6676	-4.6668
8.9109	6.2584	7.464	7.4901	7.5038	8.6427	7.7237	8.6968	7.9617	9.338	6.9334	7.8996	8.8247	7.908	8.2831	6.3719	8.3709	7.792	6.5434	7.7053	7.59	7.9795	8.8078	7.7233	7.9067	7.2689	9.9718	7.2569	7.8797	7.8674	8.4074	7.0395	7.9999	8.5208	6.7179	8.8157	7.4032	6.9332	7.2837	9.6649	7.206	6.8961	7.7384	6.9127	8.0272	7.1083	9.2509	7.726	8.0664	8.8991
-20.944	-23.397	-22.469	-20.357	-23.508	-24.478	-21.878	-21.766	-23	-21.532	-25.055	-21.821	-22.888	-22.089	-21.226	-20.753	-21.693	-22.462	-22.756	-22.607	-24.351	-22.233	-24.375	-21.268	-23.501	-20.366	-23.911	-21.048	-22.463	-21.652	-21.084	-22.352	-23.608	-21.564	-21.824	-22.925	-22.729	-21.075	-23.895	-23.075	-22.255	-20.74	-22.188	-21.745	-19.675	-22.555	-21.728	-23.209	-20.544	-23.378
-11.945	-12.787	-11.565	-12.054	-9.9354	-10.825	-10.492	-12.336	-11.915	-11.906	-12.911	-10.268	-11.494	-13.369	-10.712	-10.771	-10.703	-12.831	-11.554	-11.468	-11.685	-12.025	-10.34	-13.636	-11.635	-11.719	-11.517	-11.148	-12.554	-13.451	-12.702	-12.413	-12.101	-12.629	-11.135	-13.194	-9.4828	-8.574	-11.379	-10.991	-11.171	-12.987	-9.5435	-13.015	-10.397	-11.719	-12.205	-9.8367	-13.475	-10.579
-12.944	-13.344	-14.879	-12.832	-14.048	-13.643	-12.506	-11.978	-11.66	-13.053	-12.018	-13.719	-12.785	-13.266	-13.616	-13.026	-14.399	-12.932	-12.952	-12.023	-12.291	-13.072	-14.336	-16.176	-12.737	-13.985	-14.288	-12.809	-11.848	-12.299	-15.564	-12.439	-13.731	-13.741	-12.924	-12.829	-15.481	-13.415	-12.466	-10.258	-12.976	-13.748	-14.731	-11.503	-13.829	-13.752	-12.242	-12.515	-12.375	-12.467
0.98916	3.5152	1.0403	-1.7372	-3.0213	0.64426	-0.59168	1.8152	-1.6227	1.9059	-0.04736	1.1379	-0.99861	0.0031579	-0.30369	-1.1265	0.81386	0.45794	0.28888	0.25634	-0.59707	2.052	0.47734	-0.56702	-0.63159	-0.43214	1.1097	-0.75569	1.1515	-0.96144	-0.31457	1.7616	0.66449	1.4101	-0.29914	-0.70174	0.50054	-1.0817	-1.4726	1.4607	-0.21575	-1.8577	-1.3904	-0.77426	-2.7196	0.10907	-1.048	-1.0297	1.0458	-0.32874
-0.2114	0.75469	-0.16104	1.1513	0.56538	-0.93145	-1.7118	0.48224	-1.5723	-2.726	-0.088714	-0.97801	-1.0429	2.0902	-0.39407	-0.35721	-0.48714	3.3003	1.1854	0.46263	1.0611	-2.5245	1.142	0.34307	2.2141	-2.2998	0.68057	-3.4787	2.1988	0.70628	1.1143	-1.9272	-0.94703	-2.1667	0.72996	0.43601	-0.56321	0.33642	-1.2601	-3.2059	-0.87642	0.11336	-0.73764	-1.9317	-1.0351	1.3002	-1.5612	-0.98151	0.90265	0.68525
8.1655	7.8497	8.9199	6.9116	10.488	7.5103	11.511	9.9608	9.4308	8.0844	6.5111	8.6098	7.7475	8.0383	6.4459	8.1472	5.4664	8.9422	5.0908	8.9942	7.6263	7.2484	7.4041	6.1305	8.8716	7.989	6.5261	8.2175	9.306	6.4402	9.2536	8.3995	6.8636	7.1351	3.9871	6.9967	6.2445	6.0699	6.5712	7.3232	8.0559	9.3054	7.9479	9.8448	6.8556	8.0478	7.1568	4.9146	8.5328	8.6895
4.3532	4.5837	4.1794	5.5665	3.7753	2.5642	4.762	4.2521	4.1806	5.4427	2.6565	4.6266	4.7565	3.8111	7.1019	3.0837	5.5019	4.1328	3.4804	4.7375	4.0494	2.6296	3.5327	7.4653	3.2734	6.237	3.2265	4.0085	5.1987	5.9054	3.1604	5.3344	5.4036	3.9981	6.7967	3.0686	5.0652	3.7172	4.5336	3.8579	4.3313	5.0043	4.4809	3.6562	4.2437	5.3451	5.4903	5.5942	4.2811	5.2665
-3.8962	-2.2327	-2.7421	-2.8391	-1.3706	-3.467	-2.9473	-2.3946	-4.736	-3.2016	-5.1627	-4.1013	-4.5196	-3.3822	-3.3658	-1.7366	-2.0461	-4.6994	-3.9874	-2.7905	-2.8365	-2.5301	-3.9558	-1.3979	-2.7363	-4.4834	-3.8493	-3.1313	-2.956	-3.095	-0.46335	-1.5425	-3.21	-5.4789	-2.1209	-4.2905	-2.9992	-2.8899	-2.1349	-2.7058	-3.8911	-4.2574	-2.6585	-3.6996	-3.203	-3.724	-3.4279	-4.2444	-5.9611	-2.3246
-3.0446	-4.2024	-2.148	-4.4812	-1.5089	-2.0106	-2.1651	-1.8613	-4.0847	-2.8028	-1.9561	-2.4383	-3.6882	-4.0624	-0.77273	-0.86577	-0.40804	-3.1824	-0.74618	-1.3158	-2.8891	-1.9243	-3.0773	-2.2822	-2.8609	-1.3349	0.76432	-3.2561	-1.4685	0.64901	-1.7164	-2.2207	-1.8293	-1.0504	-1.064	-2.9917	-0.074964	-4.7017	-2.145	-1.5984	-1.944	1.7475	-1.2376	0.5182	-1.3402	0.71612	-1.8534	-0.58455	-2.4152	-2.7275
-16.014	-12.14	-14.014	-13.733	-15.782	-11.774	-15.45	-13.028	-12.405	-13.926	-14.41	-14.675	-10.902	-11.116	-13.045	-11.881	-13.552	-13.187	-13.457	-12.414	-13.881	-12.544	-14.117	-14.49	-11.456	-13.245	-14.399	-12.723	-13.268	-14.323	-12.978	-14.195	-14.864	-15.006	-14.645	-14.052	-14.663	-12.8	-14.521	-14.437	-13.409	-12.666	-13.204	-14.037	-15.705	-14.462	-13.495	-14.157	-14.237	-14.422
-3.611	-3.2511	-3.7435	-5.2951	-3.7285	-4.9484	-4.084	-5.1149	-4.4521	-2.8801	-5.4986	-2.8607	-3.9996	-2.9278	-2.5866	-4.1233	-4.4704	-7.422	-2.4112	-4.7306	-4.0576	-4.3782	-5.1981	-4.2752	-3.9077	-2.0317	-5.1122	-5.6669	-2.3937	-1.5644	-5.4913	-4.476	-3.6171	-3.8193	-6.0398	-2.0452	-4.3776	-3.1671	-4.2694	-3.7557	-3.6918	-4.8936	-4.4833	-5.0324	-3.8472	-5.6713	-4.4566	-4.0398	-3.2799	-5.3215
-4.3455	-2.4745	-3.528	-2.8153	-3.5792	-4.5279	-2.5392	-3.8525	-5.182	-2.1736	-1.9855	-4.8043	-4.4171	-3.6089	-1.4385	-2.1887	-2.7391	-2.2693	-2.0426	-0.085999	-5.6289	-3.7946	-3.8348	-1.7828	-4.1672	-3.3635	-3.6913	-3.5872	-4.8251	-2.5625	-4.0859	-3.8982	-0.53713	-2.7642	-2.5164	-2.0547	-3.0763	-4.8543	-2.1415	-4.899	-4.4784	-2.5624	-3.0818	-1.1631	-5.3914	-4.3911	-4.0628	-4.7883	-3.1683	-6.4862
-5.8374	-7.4418	-7.5479	-5.1166	-6.7811	-4.6906	-5.5777	-4.9716	-5.5233	-6.9238	-3.5903	-5.6747	-7.6819	-6.1067	-7.3819	-6.0727	-5.2502	-7.724	-5.8181	-4.4423	-6.2751	-6.4233	-6.5766	-4.93	-4.5084	-4.2703	-5.6156	-5.608	-3.3784	-4.8818	-4.4335	-4.937	-6.1382	-5.3548	-4.0828	-6.9133	-5.0962	-4.3811	-5.0222	-5.0268	-8.089	-6.6723	-6.745	-6.2421	-3.9871	-4.0119	-5.7554	-4.4285	-6.6524	-5.1322
-0.54153	-2.9349	-1.2612	-1.4573	-0.677	-1.9295	0.3191	-1.2145	-1.6273	-2.4967	-2.5313	-1.7499	1.403	-0.43291	-2.9963	-1.1265	-3.7202	-2.6915	-3.4436	-0.97554	-1.6864	-1.572	1.0257	-1.0923	-2.7666	-1.7181	-0.95824	1.0483	-1.4872	-1.0924	-0.6969	-0.25032	-2.4985	-2.6	-1.4991	-2.9638	-0.17912	-1.2728	-0.8464	0.57849	-0.47746	-1.308	1.2179	-0.47224	1.4051	-0.67656	-6.0825	-1.1968	-1.4597	-0.38063
-11.338	-13.593	-13.808	-13.374	-15.205	-16.153	-13.335	-16.105	-15.062	-15.04	-14.97	-12.641	-13.706	-14.799	-15.18	-12.587	-14.363	-13.958	-12.481	-14.686	-12.929	-15.04	-14.59	-14.032	-13.258	-15.155	-12.136	-15.129	-14.348	-14.857	-11.497	-15.358	-13.827	-15.345	-16.786	-15.167	-16.189	-13.223	-13.925	-14.403	-12.877	-14.827	-11.66	-16.244	-16.797	-14.907	-14.4	-16.597	-16.078	-14.63
-1.5907	-1.7822	-1.5006	-3.1246	-0.066744	-1.0792	-3.3424	-3.4309	-3.6486	-3.903	-1.8086	-2.013	-0.41755	-3.5607	-2.1522	-1.9906	-2.0846	-4.339	-3.8775	-2.3847	-2.0359	-2.3835	-4.6795	-1.6317	-3.7418	-4.3284	-2.4372	-4.3828	-3.6125	-0.8679	-1.0861	-4.2171	0.18452	-2.4999	-3.2923	-3.8732	-1.8581	-3.167	-4.3122	-3.8246	-4.403	-1.8234	-3.4757	-2.3504	0.50392	-1.1232	-3.3074	-1.6926	-1.1919	-1.6468
-4.271	-2.6218	-2.162	-1.3676	-1.7322	-3.5898	0.39978	-4.5134	-3.5555	-3.4468	-1.6312	-4.4743	-1.2899	-0.80351	-3.2117	-2.3944	-2.3247	-2.0512	-1.8691	-5.1499	-1.6318	-1.4257	-3.4838	-1.6777	-0.95047	-2.4715	-1.7416	-4.2094	-0.27015	-5.4295	0.093499	-0.48056	-5.1454	-3.159	-2.5408	-1.939	-2.7392	-4.0634	-4.1524	-1.6674	-2.414	-3.7615	-2.0218	-1.9943	-1.5485	-1.3981	-3.6856	-3.8239	-3.7511	-0.088435
1.8383	1.624	2.9947	2.8428	3.5581	1.6865	1.0802	0.78784	-0.018292	1.1166	5.2827	3.0484	1.0004	2.3742	0.3625	-0.94542	2.0414	1.3586	-0.040059	0.46855	0.8701	-0.41387	2.346	-0.092672	-0.045586	1.5408	1.5841	2.1537	2.6026	0.16503	2.2915	0.60822	-1.2634	3.276	0.091005	2.5093	0.88711	1.3187	1.5373	2.9852	1.1933	2.1471	1.2525	1.4872	-0.037938	-0.77757	0.62621	0.31662	2.4635	1.1076
2.4675	1.9235	3.3683	2.4108	1.6913	1.366	1.4123	2.8237	1.6016	2.8606	2.9994	1.6056	2.5904	2.0062	0.32294	-0.6426	6.9532	3.6488	3.3474	4.0841	1.1518	3.7954	3.206	3.2657	4.3409	4.3586	4.7909	3.0239	1.7615	1.69	3.1457	3.698	2.6163	3.9307	5.1638	3.6457	2.9061	3.9849	3.7818	2.989	3.7568	3.279	1.3462	3.9037	3.8021	1.7865	3.2429	2.8673	5.0991	1.6924
-14.064	-15.201	-14.611	-11.136	-12.432	-13.686	-13.775	-11.192	-11.722	-14.034	-14.468	-14.493	-12.014	-11.659	-13.616	-11.793	-12.624	-12.809	-12.546	-14.691	-11.731	-11.312	-12.228	-14.092	-13.085	-13.385	-14.047	-12.775	-14.591	-13.016	-13.177	-11.664	-14.245	-11.091	-11.822	-13.171	-11.72	-13.886	-10.882	-13.814	-12.765	-13.733	-12.015	-13.62	-12.1	-13.48	-12.145	-12.957	-13.06	-13.582
-12.218	-11.923	-13.033	-11.444	-12.342	-10.904	-9.8801	-11.391	-10.523	-12.649	-10.165	-9.8133	-10.893	-10.17	-11.858	-10.064	-11.262	-12.756	-9.6153	-10.555	-10.08	-11.317	-9.5368	-11.393	-12.979	-11.487	-12.194	-13.642	-9.3298	-14.092	-11.296	-11.323	-14.042	-9.6821	-12.693	-12.789	-9.8139	-10.785	-12.392	-9.1072	-13.695	-9.213	-12.653	-10.345	-10.661	-8.6184	-11.923	-9.4574	-14.043	-14.009
-1.2628	0.96571	1.6973	2.0887	2.3343	3.0658	0.47452	-0.93969	0.13227	0.13939	-0.41625	-1.4385	-0.04674	0.39425	3.0037	1.6178	-1.2419	-0.51984	0.6598	0.59721	0.085439	0.70966	0.17727	1.7798	2.0602	2.6015	2.4362	0.7691	0.43822	0.90953	2.9862	2.0625	1.2173	0.88665	0.98805	-0.099467	3.9889	-1.3396	0.34905	-0.25454	0.7887	0.93939	2.3797	-0.6642	0.05362	-0.3746	-1.5578	-0.048386	1.368	-0.10706
-20.991	-21.882	-23.676	-22.545	-23.987	-20.533	-21.052	-23.47	-23.97	-24.664	-20.972	-21.539	-24.499	-22.085	-20.692	-22.358	-22.304	-21.802	-24.101	-22.082	-23.095	-23.397	-22.163	-22.802	-22.148	-23.389	-22.354	-23.078	-20.618	-20.562	-24.249	-21.05	-21.382	-22.309	-21.362	-20.011	-22.497	-23.61	-20.361	-20.195	-21.769	-21.694	-20.997	-22.335	-24.134	-24.045	-23.835	-22.713	-21.888	-21.618
-0.37944	-0.040153	-0.35687	-0.87472	-0.54258	-1.6125	0.18357	-0.43991	-0.87344	-1.701	-2.5669	-2.2535	-0.76422	-1.2975	-0.48186	-0.66124	-3.7742	-2.3984	0.64742	-0.38442	-3.3977	-2.7133	-1.5591	-2.7758	-1.24	-1.6624	-2.7974	-1.3213	-2.4847	-1.4997	-1.8699	0.66523	-2.4298	-1.6278	-0.6885	-1.3728	-2.1593	-0.95791	-1.7971	-3.8932	-1.5969	-1.2538	0.30988	-2.0635	-0.8336	-2.4123	-2.6247	-3.1316	-1.332	-1.8436
-5.4218	-3.9752	-6.2508	-4.5678	-2.2919	-3.3757	-4.0685	-4.3034	-4.5852	-4.0303	-3.9025	-4.2754	-3.3855	-4.2632	-2.2426	-5.6061	-4.4797	-1.6361	-4.8236	-5.0225	-3.6808	-4.8203	-4.2373	-4.0881	-5.5212	-5.6699	-3.3413	-2.8094	-2.8771	-3.7401	-5.1498	-4.2246	-4.5901	-6.0665	-1.7526	-6.5952	-3.9594	-2.5914	-3.5424	-3.2081	-4.8749	-4.2853	-4.2609	-5.2547	-3.4754	-3.9575	-4.6727	-5.0638	-4.2205	-3.5337
-19.111	-22.488	-20.962	-22.601	-23.718	-23.988	-20.313	-21.358	-22.801	-21.141	-22.521	-19.439	-21.5	-21.858	-23.313	-22.89	-21.308	-21.483	-24.634	-21.862	-22.32	-22.118	-23.77	-21.783	-22.351	-22.387	-22.175	-23.144	-22.631	-22.32	-19.647	-21.39	-21.016	-21.922	-20.919	-22.874	-20.611	-22.558	-24.008	-22.813	-21.217	-23.655	-24.22	-23.665	-21.849	-23.068	-21.276	-22.644	-20.584	-22.92
4.069	8.002	8.7518	5.3475	6.7224	5.3327	6.665	5.7433	6.4064	5.6877	6.4349	5.3855	7.5538	4.5994	7.4739	5.6922	3.7345	7.5604	4.1149	6.455	6.5067	2.5457	5.6265	4.8577	3.8345	4.0295	8.0705	5.9135	6.3434	6.5699	5.5836	7.5675	5.1159	5.9997	5.9015	7.2144	5.4584	6.7292	3.3102	5.6754	4.7864	5.2791	5.2586	5.279	4.902	4.4485	3.9655	5.6307	3.7935	6.5277
2.7424	2.4208	2.383	1.3116	2.6607	-0.32644	1.0161	0.011165	2.329	2.3495	0.6242	-0.36063	2.3823	1.8349	2.2872	-1.2401	2.9521	1.4452	-0.27816	3.8776	3.4638	4.536	3.3322	2.5498	1.8402	-0.267	1.2718	2.1453	0.34576	1.6115	0.83131	-1.502	-1.2577	1.3567	2.351	0.4456	2.2701	-1.0981	2.0671	0.48928	3.01	1.3559	0.83142	2.6357	1.8363	4.7932	2.8455	3.4364	1.491	1.6392
3.931	4.2806	3.0911	5.847	5.4263	4.9581	5.5851	5.4823	4.8107	2.8625	7.5927	3.9785	3.9843	5.9793	6.2241	4.599	3.8652	3.0342	4.3067	4.2638	3.8908	5.9186	4.4648	5.476	4.4675	3.9481	5.4644	5.8512	5.0666	3.5154	3.2172	3.2346	3.0324	3.8788	3.4671	4.5242	4.7403	4.0361	3.9656	5.0106	6.7103	0.6488	4.689	1.8315	4.025	2.2738	3.6845	3.3536	2.8343	4.6366
-8.3717	-6.1204	-8.3431	-8.2412	-7.392	-8.8712	-7.8256	-8.0237	-9.69	-8.2643	-7.8309	-6.4792	-8.2356	-7.6935	-7.5056	-9.6148	-8.5593	-7.5421	-7.9745	-7.9751	-9.069	-6.7493	-6.5503	-8.3905	-10.217	-6.5541	-5.7101	-9.0107	-7.8407	-6.9413	-9.3522	-8.9021	-7.7863	-6.9942	-8.0035	-8.9194	-9.7059	-7.1075	-8.6626	-6.8133	-5.4467	-6.3891	-7.5845	-5.594	-6.8433	-7.5155	-5.4566	-5.4577	-6.4155	-6.2656
-8.3863	-7.2867	-5.8017	-6.3457	-8.3702	-8.5708	-8.3295	-8.6945	-6.8423	-6.5823	-5.8742	-9.4636	-9.7672	-7.2479	-7.0567	-6.2535	-6.3918	-8.2863	-6.9693	-6.2659	-7.4474	-7.6886	-6.4471	-6.7732	-6.8596	-6.0364	-8.8824	-7.2211	-9.0962	-7.7004	-6.5624	-7.3385	-7.9361	-6.9183	-8.3172	-4.9142	-6.5502	-8.8762	-8.6949	-5.2948	-8.7631	-8.8733	-6.1613	-6.9803	-6.9881	-7.0879	-7.2394	-6.8035	-5.6263	-10.57
-0.38455	-0.55208	-0.62371	-0.50205	0.58447	-0.79894	1.0486	1.1842	0.32317	0.46201	-2.2939	-0.12625	-0.21964	3.0515	-0.08383	2.2427	-0.39327	-2.8432	-0.92007	-1.7038	0.6484	0.30325	-0.62836	0.16529	-0.094939	-1.3439	1.4767	0.32328	0.40723	-1.7274	0.39346	-0.14825	1.3542	1.0122	1.2588	-0.47098	-1.5614	0.10449	-2.2568	-3.1081	-0.52916	1.6808	0.40206	-0.32206	1.1064	0.34553	3.8925	0.55716	-1.6415	-2.3185
-6.7771	-9.776	-9.0149	-8.2148	-6.1581	-7.608	-7.525	-7.0545	-8.2821	-6.3843	-9.0201	-7.5811	-6.152	-7.2227	-8.4018	-8.1363	-7.7424	-7.3534	-6.2971	-8.1217	-10.091	-7.6545	-7.4302	-7.4034	-8.4584	-8.898	-8.6899	-7.1203	-7.6827	-8.3918	-6.759	-6.4084	-6.2814	-7.9816	-7.2225	-5.607	-8.9219	-8.3231	-7.5794	-8.2744	-8.8993	-8.087	-6.553	-8.5848	-7.5919	-8.3355	-7.8619	-6.4258	-7.4515	-7.2574
-2.4474	-2.8244	-1.5728	-1.4935	-2.5922	-1.8712	-2.6293	-2.8951	-4.517	-2.0022	-3.611	-2.8452	-1.7376	-1.9717	-3.301	-3.5426	-1.7835	-2.7554	-2.8467	-3.3822	-2.6895	-3.4557	-3.2783	-1.6322	-3.9135	-1.2771	-1.8679	-5.4115	-3.6159	-3.0421	-3.0946	0.22973	-1.6165	-1.6069	-2.3265	-3.7225	-5.3602	-4.1716	-1.2192	-1.14	-4.5246	0.50917	-1.7408	-2.0101	-4.6475	-1.3664	-4.6269	-0.83021	-2.8142	-3.7806
-10.685	-11.022	-8.9961	-8.964	-9.6125	-9.8511	-10.935	-10.721	-10.436	-12.421	-12.746	-11.477	-12.899	-10.925	-11.12	-9.897	-10.356	-13.407	-13.531	-13.964	-11.653	-9.6426	-12.209	-11.459	-11.444	-11.577	-12.557	-12.777	-10.263	-11.332	-10.574	-13.195	-11.04	-10.224	-13.117	-12.732	-10.666	-11.071	-10.341	-10.566	-11.551	-9.3309	-10.485	-11.81	-9.8852	-13.388	-12.163	-11.147	-12.971	-11.362
2.7574	5.7617	-0.13631	3.1109	4.1949	0.94849	2.8334	4.9551	3.1489	3.9177	4.005	2.1586	3.0018	1.9005	2.3518	2.9077	5.2011	3.0911	2.1101	1.7225	1.3947	2.7208	1.7791	2.154	2.6278	2.6079	1.1295	1.1197	1.6639	3.8808	3.9855	4.3863	2.8295	2.0713	3.6717	2.0305	-0.2207	3.4958	2.4235	0.90435	2.408	-0.85955	3.1052	2.5676	0.45009	2.5676	3.2281	1.2944	4.718	2.5607
-12.042	-12.451	-12.466	-16.937	-13.796	-13.944	-11.959	-12.277	-14.892	-13.664	-11.987	-14.72	-11.189	-11.244	-12.688	-12.642	-12.598	-11.361	-13.603	-13.368	-14.966	-14.851	-12.378	-13.539	-12.662	-14.109	-13.272	-15.138	-15.82	-13.457	-13.382	-14.814	-12.459	-13.229	-11.375	-13.208	-11.689	-14.162	-14.433	-12.514	-15.228	-12.466	-13.907	-12.908	-13.057	-16.327	-15.049	-14.498	-11.683	-14.678
-8.3332	-6.0718	-9.158	-6.627	-3.7812	-7.0317	-7.1225	-6.9018	-5.6066	-6.3806	-6.3377	-6.3927	-7.617	-5.1856	-5.6416	-8.1798	-6.3395	-7.0672	-6.5732	-5.8484	-9.4983	-6.2306	-8.5165	-3.6561	-7.9118	-7.1191	-5.41	-7.7695	-6.9476	-8.137	-4.8513	-5.257	-7.0588	-6.5469	-6.2941	-8.5108	-5.1692	-5.9033	-6.6606	-6.4099	-7.6046	-7.7921	-6.0331	-5.5865	-4.7251	-5.5097	-8.0878	-8.0344	-6.7078	-6.0702
-3.5373	-2.4297	-3.4811	-3.925	-2.098	-4.4942	-3.3318	-2.5952	-3.4023	-3.6531	-3.9725	-0.49993	-3.787	-1.4759	-2.8047	-1.8394	-3.2923	-2.7275	-4.9	-3.3786	-2.3627	-3.6593	-5.3295	-2.564	-2.8925	-3.325	-1.192	-2.5292	-2.3988	-4.4237	-1.629	-2.537	-4.2035	-4.2292	-2.2975	-4.5239	-3.1155	-4.4417	-3.4733	-2.9756	-5.4982	-3.8871	-2.5895	-1.8925	-2.2808	-1.6388	-0.90844	-1.4107	-3.3074	-2.1685
0.48743	-2.0712	-3.0911	-1.0225	-4.684	-1.0139	-0.65799	-3.7311	-5.7898	-1.221	-1.2302	-2.7567	-2.0486	-3.9135	-3.1981	-2.0644	-1.2123	-2.0974	-1.0674	-2.4858	-3.4954	-2.7794	-2.511	-4.1147	-1.535	-2.6865	-0.96719	-2.3351	-2.8313	-1.5948	-3.9647	-2.8533	-3.0822	-2.77	-3.488	-1.872	-3.2743	-3.4275	-1.1013	-2.2448	-1.9171	-4.9197	0.18574	-3.5541	-1.999	-1.2312	-2.8413	-3.2218	-3.0567	-2.7776
-3.837	-6.0861	-5.6249	-4.2781	-3.2459	-6.8365	-2.1152	-3.2225	-3.3464	-3.5467	-4.7558	-2.8112	-4.4872	-2.8218	-3.6656	-6.2243	-4.8045	-5.795	-4.7701	-3.5139	-3.369	-6.9528	-2.8671	-6.3257	-5.1021	-4.7507	-3.0807	-2.596	-5.2606	-3.7587	-5.4938	-2.8963	-5.1661	-3.1965	-5.1607	-3.8315	-4.9137	-4.1501	-6.4375	-4.7039	-4.3177	-4.2609	-4.8675	-3.6007	-4.1429	-3.1324	-3.3502	-4.9847	-5.9501	-5.1875
-3.6349	-6.3277	-3.3544	-7.7947	-7.4625	-6.173	-4.9977	-5.3247	-4.3806	-4.542	-2.4636	-6.9411	-3.0334	-5.7843	-5.8962	-5.1132	-3.7456	-3.1141	-6.0288	-6.8828	-6.7431	-5.3138	-4.6412	-6.2965	-5.8175	-3.6135	-4.7682	-3.4701	-5.8097	-4.9616	-3.28	-2.4341	-5.5215	-4.2588	-6.7216	-4.9871	-6.2365	-4.2397	-7.4759	-6.1996	-6.5943	-4.6362	-5.0344	-6.158	-7.8266	-7.378	-7.1459	-5.2957	-5.881	-6.9145
-4.0992	-3.8758	-3.1815	-4.863	-3.8529	-3.4204	-6.4832	-4.6933	-4.2378	-4.0718	-1.9057	-2.231	-3.3335	-2.5782	-3.1694	-3.6833	-2.0772	-2.8052	-2.5189	-3.2224	-2.254	-5.0502	-1.9231	-4.1695	-3.9905	-3.4295	-3.2665	-3.5481	-2.4787	-1.9436	-3.7807	-2.2185	-5.1488	-3.5573	-3.6005	-2.3642	-2.8912	-0.9475	-3.2439	-3.088	-2.3363	-1.5248	-2.6782	-2.3761	-1.5845	-4.2357	-4.4553	-4.1322	-2.5344	-5.4635
7.2181	9.0333	4.7992	8.2614	8.1736	7.4152	4.2219	6.1797	6.4013	5.7329	5.6841	6.2349	7.4102	7.0611	6.1696	7.9297	7.8331	7.044	5.039	8.0806	7.5128	6.5728	5.8047	9.8067	7.6091	7.3236	10.473	8.1313	8.0103	6.1521	6.064	4.4109	6.7187	5.2109	6.4134	6.5212	8.9639	7.78	8.4807	5.7336	8.839	7.5781	4.8477	8.0185	8.0728	4.778	4.9673	4.4163	5.3948	7.56
-14.915	-15.768	-16.528	-14.56	-15.374	-11.828	-14.028	-15.403	-15.116	-13.76	-13.058	-14.388	-14.868	-16.021	-13.926	-17.856	-17.44	-13.804	-13.759	-16.736	-13.96	-14.394	-13.41	-13.143	-14.459	-15.514	-16.993	-18.163	-14.683	-14.888	-14.669	-15.302	-18.07	-15.136	-12.962	-13.934	-14.691	-13.896	-15.264	-15.604	-13.731	-17.073	-11.977	-11.244	-16.033	-13.65	-13.467	-16.635	-12.35	-14.683
-1.9772	-2.3412	-0.65512	-0.39994	2.3682	-1.3414	-1.4934	-1.1849	-0.63919	1.3541	1.5788	-0.6008	-0.64066	-1.0205	1.232	0.11279	-1.0332	-0.10824	1.4998	-0.47046	1.0454	-0.082631	-2.3841	-2.4833	-1.2649	1.0349	1.4913	1.0774	-0.54288	0.071186	0.33075	1.0959	-0.33578	1.2338	-1.03	-0.10225	0.71798	0.62555	0.11386	-1.4636	0.85724	0.68049	0.35838	-0.88808	0.06002	-2.7104	1.8506	0.59473	0.80719	-0.40431
10.66	11.758	8.9599	9.0834	11.346	10.581	12.227	8.8329	8.4555	10.112	10.044	10.984	11.077	9.5466	9.6982	8.246	8.0105	10.356	9.7903	8.6568	8.3669	9.8008	8.1562	10.244	11.559	10.296	12.356	9.1667	9.8895	9.0695	11.298	10.347	9.2232	10.535	10.823	11.476	8.2727	9.8337	8.4746	11.536	10.385	10.735	8.222	8.855	9.7137	8.7055	9.6181	10.777	9.0364	10.924
-3.419	-3.9843	-3.0821	-5.4037	-5.1912	-3.8503	-1.6512	-3.4729	-0.91237	-5.0331	-5.1628	-4.0726	-5.0149	-1.9767	-3.0336	-4.1348	-4.7309	-2.9521	-5.3321	-4.1719	-4.6314	-4.3221	-2.1291	-5.6045	-4.0651	-4.4511	-2.0883	-4.6331	-5.7369	-4.8434	-4.1638	-3.2757	-3.7066	-4.2452	-2.2318	-4.3087	-3.0932	-3.0936	-4.5639	-3.1083	-1.347	-3.3796	-0.86782	-3.8579	-2.9446	-3.5286	-2.9388	-5.208	-5.4468	-2.0335
7.631	7.5327	8.6439	9.1001	6.932	7.8297	8.0608	5.8436	7.9196	8.2969	7.4911	6.6449	10.216	7.4249	7.0036	6.7823	5.8642	6.6181	9.5991	8.7127	6.5461	8.6326	9.0676	6.9535	7.7675	8.4185	6.9759	8.2678	8.5639	11.251	9.8958	9.3255	7.3708	9.2951	9.3095	6.6574	6.3123	8.1065	8.4291	9.5704	7.022	8.4607	9.9287	8.6785	7.5504	6.9299	6.8507	8.8228	8.366	7.2042
-8.1763	-5.9753	-6.3218	-6.8278	-4.59	-7.8542	-3.5097	-4.5949	-4.7881	-8.7134	-7.1819	-7.7381	-8.2484	-4.8939	-4.9438	-5.9375	-6.9262	-6.2471	-5.7502	-4.9997	-5.8166	-7.832	-6.2298	-5.8093	-5.255	-7.3265	-6.9194	-4.6014	-5.0562	-5.5892	-6.6553	-8.6999	-8.2201	-7.6902	-8.6805	-5.8377	-6.6758	-6.5246	-6.2006	-6.328	-5.1019	-5.7444	-5.2294	-7.2035	-6.3929	-5.6475	-9.0502	-5.6979	-8.5211	-6.7748
-7.7605	-10.241	-9.5047	-10.492	-10.452	-9.513	-11.358	-9.0678	-7.972	-9.7032	-10.198	-11.247	-10.489	-11.8	-9.6805	-8.3952	-10.072	-8.2343	-8.8336	-12.576	-8.6053	-12.082	-9.2658	-10.145	-11.637	-9.7085	-11.004	-13.482	-10.472	-9.7907	-9.0263	-8.2114	-9.6741	-8.6466	-10.874	-8.5105	-10.13	-10.842	-9.5618	-11.515	-8.6726	-12.373	-12.046	-7.0841	-12.722	-9.7411	-9.8235	-9.9733	-11.078	-9.0329
-11.378	-10.27	-11.087	-10.821	-9.2652	-8.2786	-7.3705	-8.8343	-11.871	-10.798	-12.158	-11.173	-10.172	-10.996	-10.891	-8.2036	-9.6744	-12.262	-11.165	-11.548	-8.995	-9.317	-12.888	-13.135	-10.916	-12.267	-12.301	-10.351	-11.851	-8.1352	-11.91	-10.026	-11.516	-10.206	-10.373	-10.016	-11.409	-9.765	-8.6599	-11.661	-8.9102	-13.035	-11.434	-10.672	-9.8475	-11.948	-10.12	-12.13	-9.1514	-11.103
0.63783	0.44397	2.832	1.0295	2.1594	1.9136	1.3659	1.1056	1.1522	1.0425	0.8458	1.3701	1.4918	1.5772	3.9762	0.81014	0.29134	1.8865	0.75704	0.36293	0.53	-0.73013	2.5922	-1.2165	4.1573	3.8197	2.3352	1.459	1.589	1.0853	1.1073	0.81593	1.8586	2.7355	3.1428	2.6467	2.6575	0.23099	2.3164	0.51247	-0.13958	2.3532	3.5454	0.91422	2.6432	2.1541	1.2562	0.81655	2.8755	2.4425
-3.2707	0.95161	-1.8163	-2.8204	0.92013	-1.6556	-1.2813	-3.411	1.9071	-2.0761	-2.0569	-0.35812	-1.8587	-0.34223	-1.3032	0.42031	-0.63818	0.28454	-1.5282	-0.42476	-0.66328	0.086018	0.99641	0.62763	-1.3215	-3.8852	-0.22912	-0.97375	-2.2417	0.070905	0.41704	-1.5738	-0.37237	-2.6386	-1.3942	-1.4816	-1.5477	-3.029	-2.2469	-0.92045	-0.7797	-1.666	-0.95573	-1.6035	-4.1807	-2.006	-3.9729	0.18655	-1.0871	0.065596
-22.803	-22.938	-22.511	-21.561	-22.939	-23.514	-21.457	-20.833	-21.245	-21.044	-23.373	-21.578	-23.254	-23.397	-23.271	-21.569	-22.849	-21.476	-22.417	-23.75	-22.243	-22.87	-20.642	-21.475	-22.065	-22.218	-23.198	-26.345	-23.138	-19.606	-22.023	-22.379	-23.394	-22.028	-22.835	-22.771	-23.905	-20.046	-23.289	-23.93	-24.411	-20.986	-21.602	-22.994	-22.926	-24.351	-20.496	-21.106	-21.074	-22.937
0.20676	-0.9684	2.4203	0.60164	-1.5831	0.64702	-0.85438	-0.62817	0.023884	-1.9675	-0.10676	1.1115	-0.94264	-1.2722	-0.71864	0.3909	-1.8019	-2.9024	-0.53105	2.1695	0.1722	3.2219	0.70423	2.0611	0.04332	-0.29034	1.4335	-0.13127	0.83898	-0.25547	-0.76666	1.1171	0.72161	-1.0469	0.18943	-0.58756	0.79973	1.074	-0.059678	-0.2455	-1.3725	0.36345	0.683	0.96788	0.72429	-0.76852	-0.23885	-1.3241	0.0021384	2.4329
-12.709	-12.216	-11.385	-13.96	-9.4273	-13.278	-12.254	-13.173	-13.623	-13.565	-11.855	-13.75	-13.087	-12.351	-14.187	-13.637	-13.214	-12.644	-16.015	-14.095	-13.516	-11.456	-12.696	-11.987	-14.482	-13.152	-13.09	-13.085	-12.516	-10.194	-11.997	-14.91	-11.919	-10.761	-12.508	-12.483	-12.347	-14.696	-13.886	-13.396	-13.35	-14.359	-13.851	-12.754	-10.705	-14.937	-14.191	-13.95	-10.902	-12.918
9.3025	8.0571	7.7739	5.8306	10.708	9.9988	7.97	9.2288	10.19	9.098	7.3187	10.892	8.4915	7.4759	7.7211	9.9848	7.5385	8.4978	10.601	9.2951	9.9714	9.8077	6.819	7.6867	8.8918	7.9801	8.165	7.5377	10.057	8.0322	9.927	7.7098	7.9888	8.2088	9.6003	8.2543	8.0105	8.2618	10.735	8.7045	9.7173	7.7519	10.239	8.589	9.6566	7.9477	7.0174	7.1442	6.8854	7.206
3.6323	2.6466	2.6296	0.75429	1.268	0.50175	1.4193	2.5139	-0.44084	0.26909	-0.11418	3.6341	2.1276	1.6053	2.2012	1.5762	-0.91291	-0.223	2.8732	0.4087	2.2689	3.1921	1.3759	0.251	0.70575	0.17684	2.7665	0.59917	2.4551	3.3262	1.9616	1.0283	3.6057	0.94413	3.0107	1.1531	2.795	0.16385	0.86528	2.8314	1.2718	1.9287	2.5358	1.0993	3.5926	1.3572	0.87947	1.0693	1.3543	3.3668
-20.625	-22.801	-22.013	-20.848	-22.73	-18.744	-21.298	-21.601	-21.004	-19.83	-20.867	-22.24	-22.87	-21.29	-22.698	-22.205	-20.894	-20.103	-21.238	-21.631	-22.892	-23.083	-22.532	-20.436	-21.692	-22.378	-20.953	-22.095	-23.077	-20.066	-21.217	-21.397	-22.766	-22.187	-20.709	-21.305	-20.298	-20.855	-22.354	-19.935	-20.897	-21.594	-22.065	-22.747	-21.039	-21.172	-20.487	-21.136	-22.371	-20.706
-12.84	-12.637	-11.702	-10.517	-11.894	-13.158	-11.425	-12.023	-13.8	-13.339	-11.2	-9.6854	-11.475	-10.948	-12.298	-11.995	-11.632	-11.671	-11.831	-11.707	-9.6511	-12.25	-11.581	-12.917	-11.45	-11.188	-11.183	-11.591	-12.817	-11.227	-11.16	-11.362	-11.446	-9.8357	-8.0932	-9.7826	-12.542	-10.815	-11.064	-12.375	-10.49	-12.287	-13.397	-9.4192	-12.991	-12.401	-10.855	-13.675	-10.603	-8.7707
-13.636	-13.508	-13.097	-14.082	-12.529	-12.762	-12.141	-14.149	-13.125	-12.517	-14.323	-11.898	-11.396	-14.699	-13.444	-13.897	-14.253	-10.394	-13.505	-12.072	-12.678	-12.733	-13.349	-13.665	-14.489	-12.521	-11.436	-12.557	-9.6907	-11.841	-13.719	-13.729	-13.018	-11.726	-12.667	-13.39	-14.028	-14.131	-13.771	-12.36	-13.59	-12.603	-13.405	-12.743	-12.599	-12.155	-14.286	-11.909	-12.263	-14.945
-14.73	-12.974	-15.697	-10.953	-12.724	-12.65	-11.352	-14.768	-13.962	-14.753	-10.137	-15.925	-10.071	-12.859	-11.566	-10.857	-15.04	-11.19	-11.799	-12.281	-10.648	-12.094	-11.412	-12.64	-13.002	-13.455	-14.514	-13.531	-13.603	-13.082	-13.18	-13.859	-12.681	-13.6	-13.22	-12.992	-13.237	-14.448	-9.6568	-15.298	-12.513	-13.688	-13.581	-10.998	-13.154	-13.469	-12.492	-11.932	-13.018	-12.811
-10.542	-10.675	-7.7426	-8.1523	-7.1961	-7.1104	-8.8321	-8.8545	-7.8784	-5.9943	-8.363	-5.3563	-7.5048	-5.8898	-8.1083	-6.8588	-9.2082	-6.3651	-7.3013	-6.8713	-9.4665	-6.8332	-8.8716	-8.312	-7.7906	-7.3442	-7.2153	-9.5857	-7.4206	-5.7306	-7.3676	-10.072	-6.8551	-5.8419	-5.1536	-5.2574	-8.4683	-5.5853	-5.9981	-5.8317	-8.4418	-7.7578	-7.977	-9.0044	-5.3179	-9.4503	-8.994	-9.107	-7.061	-9.724
-13.402	-15.293	-13.444	-11.998	-13.146	-10.757	-12.87	-15.171	-13.043	-12.302	-14.336	-13.74	-13.091	-12.441	-12.304	-15.613	-13.056	-14.532	-13.765	-11.878	-12.457	-14.524	-13.144	-12.481	-13.531	-12.393	-13.528	-13.737	-14.141	-12.037	-12.09	-10.886	-14.546	-11.165	-13.407	-9.6915	-13.174	-14.342	-13.441	-13.215	-14.645	-13.908	-12.805	-14.38	-12.255	-12.318	-12.635	-13.692	-14.844	-13.446
-7.6857	-10.915	-7.6814	-10.042	-8.7184	-12.161	-9.8379	-10.891	-7.4564	-8.6649	-10.229	-8.4611	-8.6262	-10.101	-10.352	-8.9429	-8.7558	-10.211	-7.7182	-10.478	-9.8687	-8.5081	-9.3078	-8.6262	-9.0778	-8.3708	-11.141	-11.755	-9.8627	-10.316	-9.71	-7.5033	-12.29	-9.7509	-11.431	-11.795	-9.8939	-10.643	-9.8905	-11.414	-9.1633	-9.2556	-10.955	-8.7852	-11.235	-10.086	-10.928	-9.6205	-9.65	-8.6223
-4.3998	-4.1507	-6.1733	-3.9485	-5.6847	-5.0912	-2.6869	-4.1417	-3.4207	-4.355	-5.5892	-5.7275	-5.8793	-5.4653	-7.3455	-6.4866	-4.996	-6.2918	-7.0223	-5.1651	-6.5701	-6.8789	-7.5963	-4.6748	-6.3338	-4.0289	-4.5071	-5.1623	-3.9556	-5.1907	-4.3038	-3.7825	-5.4627	-6.468	-5.7936	-5.8908	-6.0936	-6.5909	-5.6817	-4.3854	-6.6084	-9.1239	-7.1403	-4.6334	-5.7053	-4.5136	-5.5737	-7.2691	-4.6585	-4.9572
-21.383	-22.167	-22.257	-24.516	-22.967	-21.144	-22.004	-25.823	-22.078	-23.395	-21.737	-21.976	-22.147	-24.031	-21.382	-23.535	-21.572	-21.752	-20.093	-22.643	-20.462	-21.066	-23.543	-20.333	-22.215	-22.256	-21.239	-19.165	-22.617	-21.482	-21.973	-21.609	-21.414	-20.412	-23.928	-23.049	-18.13	-21.791	-23.017	-22.994	-21.137	-22.121	-23.21	-20.257	-23.418	-22.384	-21.646	-22.449	-23.833	-21.884
5.7727	4.8566	6.4853	5.5386	5.3667	5.9614	8.0726	3.26	3.2393	5.7871	4.8581	6.7155	4.1517	6.4018	4.9754	5.0357	5.9871	3.4793	6.5632	4.7999	7.7848	5.9448	6.4703	6.407	4.9862	4.8039	5.5662	4.8478	4.8737	3.4504	4.4042	8.0424	3.4938	7.2515	5.9313	8.2298	5.0186	4.7798	4.3061	7.2123	7.0583	4.7937	5.8028	3.9468	5.9466	3.8782	6.0307	4.9556	6.4694	5.6002
-3.8035	-4.6953	-2.6045	-3.6936	-5.7287	-4.9871	-3.2405	-2.6699	-4.3629	-5.5143	-4.1954	-4.989	-5.1604	-3.4233	-4.7174	-3.5603	-2.909	-4.8593	-2.4351	-3.2906	-4.123	-5.4128	-0.99889	-5.4407	-4.9192	-3.8661	-4.2067	-4.0152	-4.6978	-2.6659	-6.0862	-2.6597	-4.7752	-5.0703	-3.8134	-4.0035	-5.7506	-4.545	-4.1595	-2.242	-6.6391	-5.7788	-4.082	-4.0509	-5.2645	-4.0068	-3.3243	-1.2795	-1.7118	-2.1859
10.367	9.9852	10.264	10.307	11.436	9.7534	7.2177	11.731	10.899	7.9434	10.589	9.4513	10.176	11.117	9.1294	9.3561	11.152	8.7737	10.679	9.9445	8.4285	9.1582	8.9473	9.878	8.5374	7.9612	10.429	10.618	11.239	10.519	10.048	8.9432	8.4063	12.158	11.07	9.0979	10.873	12.196	10.92	9.6917	9.2981	11.119	11.692	9.9119	10.165	11.356	10.298	9.6098	9.7574	10.803
-7.9164	-11.994	-10.686	-10.611	-10.346	-10.758	-10.001	-11.197	-10.166	-11.279	-10.896	-11.35	-10.499	-9.1438	-12.676	-13.183	-11.669	-9.0744	-10.046	-9.4576	-13.096	-9.0696	-10.7	-11.715	-10.111	-9.7848	-12.535	-10.391	-12.157	-11.583	-9.7819	-11.009	-10.478	-11.279	-12.611	-12.882	-9.0435	-10.346	-10.316	-10.926	-9.689	-12.529	-11.815	-14.352	-9.5298	-11.088	-12.632	-11.852	-11.319	-9.7488
5.9162	3.9184	4.7886	4.1764	3.9959	8.7409	5.5302	6.727	5.1883	5.7891	4.2819	6.385	4.9327	7.1284	6.8646	6.2686	4.9002	5.1212	2.6006	5.7428	6.3263	5.5151	5.2176	5.5443	3.496	6.0026	6.3979	5.7404	5.1767	4.5029	5.504	5.1979	7.8434	8.3606	5.0174	6.531	6.9933	5.1321	5.9249	7.7398	5.6759	6.5764	6.5608	6.5342	5.0754	6.9278	5.9932	6.4038	5.4176	6.0638
-3.1228	-2.0804	-1.0174	0.38306	-2.1652	-1.2067	-1.8926	-1.1789	-1.0462	-1.0121	-1.0952	-1.7214	-2.4658	-0.52344	-3.4858	-1.3311	-1.6489	0.41086	-1.6397	-2.3155	0.36103	-4.0825	-0.99822	-2.3053	-1.3719	-0.89895	-0.50243	-0.4031	-1.5862	-0.50152	-2.1508	-1.7691	-3.5517	-2.0327	-1.5493	0.5727	-2.1669	0.26263	-0.42978	-1.0113	-1.2516	-1.7787	-5.0084	-1.9582	-0.85094	0.33138	-1.0697	-2.6681	-2.7494	-1.546
4.5239	5.3085	7.7378	7.5263	5.8115	6.87	4.7751	5.9525	7.1381	8.553	4.7411	5.5873	7.8322	5.2105	9.1526	7.0855	7.1964	5.2143	7.5264	9.7375	6.8556	5.4822	5.4894	5.405	2.5291	6.9797	7.0843	4.2709	4.6632	5.5316	4.3692	5.9705	5.9333	5.7545	3.841	4.177	5.947	5.534	5.7918	4.0634	8.091	5.0793	6.1084	4.7269	5.9121	5.8869	7.3353	7.095	6.6375	6.4624
-4.4691	-2.2431	-2.9215	-3.0156	-0.67342	-3.0198	-3.5803	-2.8283	-2.6265	-2.0557	0.187	-4.377	-2.6344	-3.8875	-1.6963	-3.1429	-1.4469	-3.5107	-0.44355	-2.5321	-1.1665	-0.98295	-2.5624	-4.4252	-4.0707	-1.2	-1.5421	-3.8717	-5.8664	-2.8402	-2.9639	-1.8326	-2.5701	-3.7927	-3.9714	-1.1768	-1.7576	-3.106	-3.051	-2.1452	-2.0543	-2.1187	-1.2811	-3.4296	-1.0901	-3.033	-1.8958	-5.6301	-2.3652	-2.031
8.4332	7.1557	9.4149	6.9851	7.2843	7.4284	8.094	8.606	8.7163	7.2651	9.0972	10.302	4.5655	7.189	7.5648	6.6432	9.6702	8.1193	8.9191	8.0714	6.0304	8.2748	7.6426	9.7678	5.8509	7.4847	8.5833	6.4224	8.2039	9.0234	6.2476	6.5268	5.2671	6.5071	5.177	8.2601	8.0389	5.6267	8.1414	8.3286	8.0798	5.4308	8.5259	8.0895	6.497	6.1376	6.8487	8.1297	8.6553	7.0398
0.51406	1.8267	1.0712	-0.59433	0.5396	2.912	-0.0022931	5.141	2.4881	2.4608	1.0432	4.0887	2.991	-0.94496	-0.15518	1.5516	-0.9019	1.4111	0.5831	-0.50373	0.023114	2.0782	3.7861	0.94894	0.045567	1.6075	3.7672	3.2659	0.72061	-1.9885	0.80718	0.7408	1.8705	0.17111	1.0029	1.4104	-0.81145	0.76607	0.46255	-0.60322	0.32015	0.6232	0.6071	-0.93049	2.9974	5.1035	1.6462	1.0439	2.4423	1.9028
-10.277	-12.956	-12.997	-12.005	-11.41	-12.535	-11.821	-9.9774	-9.8085	-11.487	-9.4448	-12.272	-11.51	-12.066	-12.335	-12.673	-11.874	-13.602	-10.245	-11.684	-11.206	-10.296	-9.4344	-13.737	-12.355	-11.12	-12.348	-12.301	-13.083	-11.074	-11.533	-9.7786	-11.984	-10.058	-10.462	-10.414	-10.375	-10.624	-10.856	-13.723	-11.111	-12.194	-10.653	-9.8241	-11.446	-11.619	-11.916	-11.198	-10.741	-13.098
-3.5761	-3.6906	-4.2832	-3.4536	-3.6008	-3.4071	-3.632	-1.7164	-3.9246	-2.9962	-3.1266	-4.3687	-5.7759	-3.6668	-2.7847	-3.5502	-2.803	-3.7659	-5.1032	-2.7601	-2.6727	-3.9359	-5.5808	-2.8687	-7.1181	-5.1328	-4.4841	-3.912	-2.9049	-2.7249	-2.2184	-3.4017	-4.3407	-1.6647	-4.5496	-4.5158	-4.6677	-2.3791	-3.6866	-2.4811	-3.6906	-1.6628	-4.3809	-5.2878	-2.9971	-1.7143	-2.706	-6.1823	-3.586	-3.0621
-14.104	-13.62	-16.092	-14.933	-13.54	-15.008	-13.537	-14.676	-13.873	-13.471	-15.058	-17.313	-17.062	-14.328	-17.51	-17.188	-13.845	-14.953	-17.167	-15.917	-16.763	-13.572	-16.532	-14.352	-15.967	-15.365	-15.965	-15.451	-13.323	-12.585	-15.124	-15.502	-14.151	-13.324	-15.053	-14.6	-15.11	-13.916	-13.318	-12.78	-14.882	-12.432	-17.555	-14.158	-15.727	-15.836	-11.925	-12.077	-13.152	-16.334
1.475	4.0417	1.8358	4.9294	1.3734	3.426	-0.19772	1.3304	1.6116	-0.56976	0.39957	2.4338	5.2445	0.86194	1.9063	2.5754	0.69671	1.9555	4.0099	2.0655	1.1836	1.1836	0.75544	1.9912	3.4229	-0.77102	0.95164	2.626	1.2108	3.9439	1.5592	1.3459	0.4285	1.8042	4.3834	2.2327	2.0352	1.763	-0.19612	1.2051	3.8147	0.062738	1.209	0.5967	4.6261	0.62403	4.1346	1.8389	1.5528	1.4246
1.5273	1.5894	0.4417	0.25237	0.63945	4.2481	1.4488	1.5362	1.3555	0.56638	-1.6463	0.17566	0.36856	1.057	0.89647	0.73077	-0.62733	1.6762	1.7441	0.81772	1.7588	2.0823	-0.5883	2.632	3.3187	1.6433	0.13309	1.4937	0.43577	0.75245	0.51174	1.1099	3.0852	3.9188	0.45223	1.983	1.7086	4.2274	0.48748	1.0905	3.3816	2.5651	0.67439	2.474	1.4472	1.6834	2.3331	2.4106	-0.95686	0.34368
-5.0389	-4.6176	-4.8612	-5.0758	-4.6619	-3.9273	-5.545	-3.949	-3.4204	-3.9151	-4.6143	-7.5099	-3.9861	-5.9872	-4.1866	-4.2726	-4.2446	-4.3361	-4.9674	-3.6578	-2.1763	-3.6666	-3.9334	-4.9227	-2.8444	-4.3333	-4.8333	-4.689	-3.7518	-4.5965	-4.093	-4.4601	-5.4283	-4.5066	-4.0599	-4.002	-4.2869	-6.944	-5.737	-3.9277	-4.7337	-6.1502	-6.2298	-5.0611	-4.1606	-4.4861	-4.7513	-6.2983	-6.1898	-2.825
-14.933	-14.528	-12.596	-14.573	-17.099	-15.28	-14.243	-17.113	-12.834	-12.418	-14.527	-16.043	-13.209	-16.556	-14.763	-15.309	-15.753	-12.939	-13.163	-15.533	-14.059	-14.881	-15.001	-17.275	-15.338	-14.4	-13.641	-14.287	-14.768	-16.196	-15.441	-13.71	-14.425	-13.457	-17.955	-17.22	-15.355	-13.676	-13.552	-14.989	-15.196	-16.291	-13.97	-16.022	-14.963	-14.897	-15.965	-14.174	-15.785	-13.547
1.0253	-1.5827	-0.89372	-1.8811	0.62511	0.76497	-1.7921	-2.8066	1.0084	0.051735	0.71038	-1.1648	-1.4781	-0.079509	-1.1016	-0.18924	-2.4939	0.19787	1.277	-3.0367	1.5301	0.82722	-1.0714	-0.1435	0.12269	-2.3474	2.6236	-0.43653	-2.3228	-0.39741	-0.7043	-1.7237	-0.63612	-2.0967	-1.8775	-0.45678	0.55829	-3.312	-2.1452	-1.5749	-0.16687	-1.6879	-1.1398	-1.612	1.4554	0.16616	-2.3758	-3.3757	-2.766	-2.3678
7.123	6.3909	8.3737	9.0262	6.9949	7.6999	9.3955	9.8487	8.7186	8.0402	9.4902	8.7995	8.753	5.9277	8.4951	7.6635	7.4103	5.5405	7.3992	10.341	9.91	7.2988	9.9543	6.5325	8.6844	10.603	8.3431	8.4584	7.987	6.758	8.6954	8.7625	6.6745	8.0732	9.1733	8.194	8.6207	7.08	9.0642	7.9625	7.6563	10.487	7.6134	6.8775	7.3564	9.9733	9.7695	9.7014	5.9459	6.9706
2.7278	1.4022	2.0812	1.7989	2.4812	0.815	3.3381	0.41722	5.3382	-0.6225	0.61507	2.2784	1.3823	0.59471	2.4918	1.7503	1.5263	1.8087	3.0066	1.7701	3.0197	1.1171	2.6654	-0.3828	0.966	0.01674	1.2397	1.42	5.5598	1.6885	0.45822	-0.1895	0.93631	4.1351	0.90367	2.5473	2.8606	2.1111	1.3649	0.79817	-0.71431	0.47421	1.8388	4.2047	0.94469	2.6738	0.31201	1.5522	3.3339	3.2193
3.4106	-0.022235	2.9039	2.1047	1.177	1.8372	2.0112	1.5752	1.5056	2.6746	1.0554	-2.0962	1.2005	2.6938	1.1185	2.0023	0.71408	1.7143	2.2435	2.5229	2.8694	0.72994	4.3344	2.5109	0.34161	3.1643	2.3877	0.84493	1.4875	2.3141	3.3333	0.92462	-0.28633	3.6404	-0.95093	-0.10622	1.9701	1.7919	2.3982	-0.25812	1.5882	1.2832	1.631	1.2264	1.7449	1.6365	0.94425	-1.6361	0.93608	0.37408
-13.453	-16.069	-15.203	-16.309	-13.724	-17.345	-15.661	-16.421	-12.591	-15.811	-13.706	-14.259	-13.492	-15.684	-13.52	-16.232	-13.932	-14.402	-17.305	-15.2	-13.309	-13.759	-13.161	-15.411	-15.086	-12.741	-15.952	-11.952	-14.093	-14.333	-16.573	-14.674	-16.162	-15.366	-14.524	-12.065	-14.558	-15.588	-12.051	-11.909	-14.125	-15.088	-15.2	-13.78	-15.186	-16.203	-14.07	-16.963	-14.044	-14.85
-8.6807	-9.1993	-8.2209	-10.883	-9.3466	-9.4565	-8.5419	-10.219	-10.706	-8.3037	-5.643	-9.8209	-9.4865	-12.063	-10.518	-8.5707	-7.6389	-9.0476	-9.2135	-10.387	-7.7373	-10.761	-10.435	-8.1645	-11.197	-9.2763	-10.181	-10.57	-9.3176	-9.9841	-8.0648	-11.051	-9.7634	-11.636	-10.101	-9.9876	-8.7784	-7.7334	-9.2738	-7.5097	-9.526	-9.5214	-9.735	-9.0467	-8.4665	-10.255	-9.0501	-9.0193	-8.0232	-9.2721
9.6956	9.4089	9.3959	9.6524	8.7093	9.0603	10.842	7.7931	9.621	10.159	10.726	9.5467	10.262	10.458	9.3392	8.9395	9.9306	10.708	11.182	12.625	11.395	9.2316	8.7199	7.3243	8.1254	7.6641	8.5645	12.812	8.8034	9.398	10.86	9.5266	8.2898	8.0422	10.833	9.3517	10.226	9.3683	9.0399	7.9024	9.5412	10.347	9.6015	10.159	11.599	9.7935	10.704	10.257	9.7238	10.242
-1.7141	-4.4046	-0.055209	-1.5535	-0.28703	-1.5178	-1.038	-0.95898	0.055592	-3.01	-1.0433	0.35049	-2.246	1.3696	-1.8915	-0.78849	-0.64787	-1.5843	1.1462	0.34023	-1.0372	-1.6899	-1.0746	-0.39458	-1.1065	-2.8507	-1.6692	-3.1276	-1.685	-2.0363	-1.0941	-2.4437	0.025161	-2.1207	-1.8853	0.97568	0.20362	-2.1197	-2.3881	-1.3117	-4.6204	-1.0039	-0.47423	-1.9219	-0.92823	-2.243	-0.49283	-1.683	-0.40808	0.91503
-11.278	-11.871	-9.8245	-10.797	-8.6485	-11.011	-12.362	-12.114	-10.503	-9.8651	-12.718	-12.135	-9.8734	-11.625	-12.413	-11.445	-8.2038	-12.712	-11.515	-10.902	-10.819	-9.8152	-9.5127	-10.989	-10.22	-11.722	-11.473	-11.696	-11.288	-11.195	-11.506	-9.3145	-9.8369	-10.584	-9.6366	-11.283	-11.255	-10.15	-13.973	-11.209	-10.57	-13.829	-10.53	-9.0154	-11.273	-10.811	-9.9002	-12.272	-10.4	-12.758
-13.592	-9.3279	-10.86	-10.143	-10.702	-9.5243	-12.761	-10.295	-11.517	-10.822	-12.286	-10.117	-12.418	-10.586	-13.383	-12.408	-11.577	-14.507	-14.173	-11.104	-13.431	-13.626	-11.271	-10.181	-9.6677	-11.971	-11.025	-11.191	-13.895	-13.49	-12.861	-12.395	-11.182	-11.236	-11.681	-12.736	-10.401	-8.6291	-9.8912	-12.922	-11.251	-12.526	-11.232	-8.1692	-10.357	-10.716	-12.435	-11.446	-11.704	-12.106
-8.0467	-4.6319	-5.2635	-5.1662	-3.9562	-5.7868	-6.1282	-5.3931	-6.7072	-5.8244	-9.4612	-5.5511	-8.1811	-6.0078	-6.4712	-6.7871	-7.6186	-8.3462	-5.9088	-6.825	-5.0985	-5.546	-4.4344	-6.2845	-8.0272	-5.1722	-9.176	-5.1584	-7.2898	-4.7861	-4.7155	-7.1404	-4.5705	-7.2063	-7.6595	-5.7675	-5.5645	-7.9299	-6.2392	-4.3033	-9.0924	-4.7133	-5.5708	-6.6491	-8.8698	-6.9285	-6.6902	-6.0239	-7.3207	-7.0962
-1.8773	-0.457	-1.5327	0.57476	-0.49056	1.7658	-2.0493	-1.5955	-2.5137	-1.1182	-2.7868	-0.14681	0.60373	-0.50741	-1.8908	-2.6136	-1.4264	-0.59388	-0.45575	-1.2966	-0.37479	-1.4194	-2.8232	-1.6187	0.35412	-0.28655	-1.8307	-0.30415	-3.0048	-0.26596	-1.4241	-0.65447	-0.83692	-1.8115	-2.912	-0.76164	-1.6319	-1.9479	-0.61445	-2.2555	-1.3499	-3.576	-5.3995	-0.34457	-1.7377	-1.8446	-1.1218	0.66338	-1.1313	-1.1188
-3.4952	-3.1053	-2.7274	-1.6086	-2.1231	-2.0895	-2.3402	-1.1542	-1.7233	-2.0973	-3.7336	-0.93032	-1.1219	-1.2861	-1.5605	-0.66999	-1.8184	-2.4887	-0.49102	0.34622	-2.006	-1.8988	-1.0313	-4.2084	-1.6164	-3.1236	-4.2917	0.34319	-1.5913	-1.671	-2.6038	-0.95291	-0.82425	-1.6629	-2.1105	-0.13364	-0.42327	-0.9021	-2.4818	-1.5557	-0.58564	-0.56321	-2.1062	-1.3605	-0.1783	-0.4985	-3.4322	-4.0226	0.18994	-1.3541
-11.252	-13.423	-13.828	-12.086	-14.597	-12.924	-9.5813	-15.332	-13.747	-15.797	-13.467	-13.507	-14.251	-12.144	-11.29	-14.979	-12.124	-12.796	-14.414	-12.943	-13.813	-14.325	-11.788	-13.02	-14.597	-11.624	-14.835	-11.365	-12.889	-12.084	-12.865	-12.933	-11.288	-11.952	-11.439	-11.806	-16.038	-14.517	-13.746	-13.099	-15.232	-12.384	-11.33	-15.147	-11.737	-14.275	-12.785	-12.572	-13.199	-15.593
-6.8264	-6.1227	-8.2358	-5.3373	-6.1782	-5.7232	-5.5189	-7.5273	-6.3731	-6.7837	-6.6898	-8.6318	-7.1556	-6.4228	-7.0115	-7.1155	-7.443	-4.3961	-6.9197	-6.8057	-7.011	-5.4543	-7.8267	-7.4933	-5.9676	-4.8127	-4.824	-7.2195	-8.1242	-7.0772	-9.3686	-5.7877	-7.153	-5.7151	-7.274	-7.0884	-6.4499	-5.4386	-7.2278	-7.5354	-6.9133	-4.5271	-8.149	-7.9403	-8.1994	-7.093	-2.806	-4.9221	-4.7524	-5.8081
9.1444	9.305	10.986	7.481	10.688	8.453	11.347	7.9829	9.6425	10.255	7.9577	10.567	9.1198	10.02	7.6426	10.694	9.8884	8.3699	9.5607	8.1202	11.719	10.837	9.0961	7.6889	10.692	9.8303	8.9194	10.065	10.532	9.6946	10.919	6.7953	9.2037	9.3141	10.387	9.2171	10.851	10.401	9.973	9.3328	8.4542	10.783	8.5467	9.5135	9.6211	9.9877	9.9022	8.7903	8.5246	10.188
-2.7298	-3.5007	-4.819	-4.4009	-5.5024	-3.8113	-4.8685	-2.753	-5.4882	-2.5414	-1.8455	-6.6932	-4.7276	-3.6462	-3.7698	-4.5102	-2.1923	-3.759	-2.1072	-4.9404	-6.5087	-3.2578	-2.1407	-3.7979	-4.0285	-6.0908	-3.296	-5.2153	-5.5479	-5.1363	-5.5469	-4.6719	-2.6303	-3.8481	-4.9939	-4.8884	-3.0363	-4.7402	-5.5617	-6.4579	-5.811	-6.3416	-6.581	-4.158	-4.1449	-4.0674	-4.0375	-4.2518	-3.048	-2.7782
-1.3074	-1.303	-1.4817	-3.1381	-1.0573	-1.5768	-4.0168	-0.30865	-3.3836	-2.6039	-1.93	-1.3006	-0.97756	-2.5462	-1.4982	-0.5908	-2.1269	-1.817	-4.1415	-2.8809	0.67682	-2.3919	-3.6846	-2.6524	-1.3224	-5.4368	-2.2165	-1.3021	-2.1528	-1.914	-0.25205	-1.8524	-2.6109	-0.31584	-1.7449	-0.06836	-3.4378	-1.9846	-2.4875	-3.1914	-3.5468	-5.4867	-0.72805	-2.6704	-1.1229	-1.5788	-2.2057	-1.3831	-3.542	-1.8102
-2.6271	-4.0719	-2.6436	-3.2743	1.476	-0.83515	-3.4322	-2.561	-1.7858	-5.0529	-5.9223	-0.24537	-3.6849	-4.2383	-1.4401	-2.3275	-2.74	-2.3656	-4.7859	-1.3499	-2.0125	-3.0968	-2.0305	-3.7623	-4.4767	0.36419	-4.3504	-1.3245	-0.52076	-4.1661	-4.4081	-4.6359	-2.4808	-1.354	-0.3606	-1.4943	-1.6441	-3.2651	-2.9422	-1.7919	-0.81458	-5.5987	-3.9858	-3.1885	-2.6366	-4.2042	-3.032	-1.7276	-4.0524	-3.6675
5.6396	3.5166	6.747	4.0078	5.1038	3.8281	6.532	4.9466	4.8804	4.1535	7.3176	5.2213	7.5871	4.4735	5.549	5.7547	5.2509	7.6464	4.0098	5.2486	4.7069	4.9799	5.5721	6.4958	6.1776	6.0284	6.2098	4.097	7.4498	5.424	5.8437	6.4332	4.4527	5.3075	6.7316	5.9123	4.651	4.1313	8.8232	4.7897	4.5417	6.6074	6.4878	5.6896	4.3092	5.3111	4.6604	4.9947	6.3942	6.1097
-5.7278	-5.383	-3.9414	-3.696	-5.3463	-4.8656	-3.3767	-4.4453	-2.8445	-3.9365	-2.62	-5.2729	-5.5066	-4.1891	-5.9944	-4.8526	-3.4002	-3.0351	-5.7005	-4.8391	-2.2418	-5.9894	-5.437	-4.4091	-4.4654	-2.4143	-3.3476	-4.4449	-3.6068	-6.9144	-3.4496	-4.2445	-4.7987	-2.9412	-3.9515	-2.5605	-3.5001	-5.641	-4.2745	-4.6389	-4.0392	-3.5366	-4.5593	-4.5351	-5.4191	-2.4406	-5.126	-3.1783	-5.447	-7.5295
1.5196	1.0885	0.02267	1.9351	1.2635	0.89257	0.15518	3.8212	3.2507	2.3546	0.09916	2.2061	3.3522	2.6063	1.2263	4.674	1.717	0.8776	0.54807	0.55304	2.642	1.3551	2.4649	-0.72144	0.74506	1.6766	1.0202	0.036959	1.3626	1.97	1.4369	1.9986	2.8488	2.1748	2.8472	1.5224	-2.7463	-0.83414	0.96571	-0.67444	0.93583	1.3622	-0.10204	-0.47649	1.1529	2.6797	-1.28	2.2878	0.94362	2.2655
1.2876	1.8137	-0.52983	0.31624	-0.67166	0.57544	0.10785	0.13595	-2.5553	-1.6991	3.431	-0.81159	1.1587	0.39322	0.52236	-0.35315	0.23319	0.73731	-1.7647	1.6706	2.658	-0.21668	0.57905	0.264	-0.82304	0.38418	0.90798	-2.3159	1.6558	-1.2383	2.6417	-1.783	0.4673	0.25165	2.4836	0.090413	1.5804	0.96277	0.76912	0.089696	-0.12991	3.1231	1.0096	-0.44822	-2.0351	-0.079921	0.90691	0.78365	2.8627	1.2724
1.7164	3.2742	0.84932	2.5886	1.0811	2.4152	1.671	3.3038	1.9944	1.6171	3.8791	0.39241	4.376	5.0373	1.5753	2.201	1.6392	2.4213	1.6464	3.5866	2.9626	4.4007	0.51441	1.8944	1.9664	1.3747	3.2371	2.2171	1.6271	3.2406	3.967	2.2826	3.5724	3.9355	0.16748	1.5866	0.6732	2.1112	3.311	2.4757	2.8408	2.8017	2.399	1.5183	3.2322	2.4931	2.7431	2.2865	1.1128	2.5891
5.4472	2.9312	2.8287	3.6272	4.6009	4.3986	5.5784	4.5103	1.1408	2.5238	6.9125	3.7476	6.1469	5.2975	7.9623	5.501	5.2265	4.4123	1.9902	5.2268	5.2752	6.2491	5.5652	2.4089	4.4613	3.9624	6.6476	4.5294	3.9491	6.299	6.6802	4.3335	5.1332	6.5071	4.8851	4.9583	4.532	8.3535	7.0565	3.3346	3.8457	2.8512	4.6662	7.4136	2.5986	5.9977	4.5735	4.1038	4.4703	6.9118
8.1226	7.5918	5.5997	7.7508	3.9321	8.5901	7.871	5.7153	5.1423	5.5787	4.7239	4.8257	6.9735	8.2522	7.674	6.7214	8.5693	6.6869	6.4397	7.2589	7.0655	5.1122	7.1178	6.3753	6.5616	6.7712	6.604	6.8156	7.7524	7.6962	6.5596	7.4016	6.593	5.2363	7.727	6.6402	7.4428	8.6377	7.1287	7.4424	6.9347	7.3129	5.8351	5.6045	6.9627	8.5202	6.5041	9.8086	7.9073	6.5009
1.653	2.9781	0.15997	2.4069	1.8283	2.2024	1.6044	0.8863	2.2216	0.031079	1.7523	-0.049309	1.9238	3.3624	0.77532	1.4504	1.2433	2.8547	2.6601	1.1739	3.0733	3.1258	2.8151	1.9374	3.4724	-0.06206	3.0982	2.1553	1.9244	2.1752	1.8146	3.4602	1.6773	1.8963	2.8567	-1.5857	1.8691	2.7316	1.4281	0.54352	-0.24829	0.97924	3.0506	1.2204	1.8886	1.9773	1.0205	0.8985	1.5872	1.4761
3.9801	5.6449	5.7156	3.9263	5.5905	3.9104	4.4672	5.8583	4.8451	4.5445	4.8898	5.3132	3.7518	5.514	5.7116	4.0748	7.6146	6.6336	3.878	5.5829	2.9183	4.1581	5.9432	5.6713	4.9737	3.0793	3.0851	5.2988	4.8391	2.5064	4.292	3.7926	5.198	4.4332	2.1447	4.8056	3.4713	3.6838	3.9231	4.8228	4.7027	4.1051	7.0909	4.0907	4.7717	4.6052	6.0711	6.2864	5.8024	6.7558
3.6084	2.8826	3.8068	2.1542	2.1791	7.0528	4.4085	2.7329	4.9195	3.3207	4.7512	2.1049	6.3151	2.8019	5.3667	3.5906	5.0732	3.3811	4.8983	4.6723	2.218	3.686	6.2796	3.9119	3.5835	3.4833	7.2542	6.0725	3.8504	4.5496	6.4459	4.8893	1.9385	6.0711	3.6324	5.1	3.8622	6.7028	4.0025	4.2154	4.5305	3.085	3.1547	4.4269	3.5013	6.1216	3.1086	2.9607	4.7138	6.2977
0.64473	0.21898	-0.97099	-0.57907	0.23362	-0.81226	-0.10866	1.0911	0.75066	0.7737	0.87599	-0.23804	-0.26513	1.6547	-1.2228	-0.68225	-1.4039	0.53548	2.0054	1.7535	0.96921	0.26478	0.50961	-1.64	-2.4382	0.34515	0.31731	1.2289	-0.9286	-0.75346	0.32704	-0.99892	0.11291	-2.8862	1.3001	0.59604	1.1851	2.6897	0.73441	-2.2767	-0.51756	-1.3686	-0.29072	1.066	0.71164	-3.6744	0.22583	-0.21286	0.15706	1.344
8.7813	9.8219	8.2288	9.1769	8.2498	6.7418	8.997	7.1577	7.3227	7.8237	10.066	11.134	6.9232	8.3055	9.5194	8.3309	8.3717	10.207	6.9403	7.3852	7.7346	8.4863	8.866	8.2255	9.0213	6.5794	7.0936	6.1181	9.3309	8.2976	7.6178	6.5854	7.5343	6.144	10.052	4.4232	8.8466	7.0024	7.2475	6.2908	7.2588	6.2552	8.815	6.8473	8.3236	7.9051	8.8467	6.6503	9.2215	7.3713
1.3953	1.7436	3.4805	0.94128	1.9312	1.8958	2.4978	3.2572	3.9354	2.6679	1.4034	2.208	1.5287	2.1439	3.5874	1.9999	2.6597	2.0541	2.2113	1.8176	0.064196	3.0388	2.8082	2.5878	2.0143	2.1814	2.9847	0.64253	2.1754	-1.4489	-0.40301	2.6719	2.9941	0.39292	2.6579	0.97991	-0.166	0.21844	0.42692	3.2104	0.04054	3.6693	0.22931	2.5671	3.0531	2.7009	0.95782	2.7419	2.7885	0.90232
-4.96	-3.5665	-4.659	-5.6363	-6.3545	-5.7753	-4.246	-4.6995	-3.4972	-4.178	-4.9141	-5.7602	-4.1339	-4.6087	-5.4745	-6.4874	-4.58	-4.5673	-2.6032	-4.9013	-4.409	-5.272	-6.0831	-4.9007	-3.7314	-5.4602	-4.179	-3.6794	-4.3944	-4.4256	-4.9104	-4.2837	-5.1317	-6.704	-6.884	-7.4631	-6.0951	-3.6487	-5.6123	-4.9932	-4.8129	-6.0034	-5.858	-5.9773	-3.506	-3.8661	-2.7307	-4.5778	-4.4849	-4.9757
0.31858	-3.9658	-4.6379	-1.1136	-0.99137	-2.0338	-1.2769	-1.1861	-3.8442	-4.8407	-1.202	-2.7247	-0.38942	-0.60707	-3.041	-3.732	-1.7895	-0.60535	-4.7774	-3.5214	-2.1165	-1.1266	-2.0151	-1.231	-2.7634	-3.312	-5.2906	-1.7221	-0.15383	-2.8667	-4.6291	-2.9363	-2.1551	-0.90104	-2.9256	0.90484	-2.4809	-3.4309	-3.2572	-0.95082	-4.1624	-1.9622	-2.0848	-4.2216	-1.6173	-5.811	-2.2971	-2.9165	-3.0992	-3.4395
-3.7993	-4.478	-4.2288	-1.0386	-2.33	-2.9195	-2.9705	-4.3952	-3.6999	-3.2094	-0.73088	-2.6492	-4.9594	-3.0862	-3.8151	-2.0446	-2.4629	-3.0935	-2.7526	-1.783	-4.3681	-3.3922	-4.2422	-2.7211	-4.2916	-4.7785	-3.9208	-3.0003	-4.3023	-3.8472	-1.1257	-2.4354	-2.7549	-3.8555	-3.4311	-1.35	-2.0535	-4.9293	-1.1727	-0.66073	-4.8497	-3.9412	-3.3567	-4.7195	-2.9125	-2.7751	-3.3393	-2.8156	-3.7481	-2.3244
-1.7627	-2.5172	-0.52417	0.47107	-1.8901	-2.6771	-2.0667	-1.1951	-2.3485	-0.55923	-1.239	-0.073037	0.18083	-0.88128	-0.14158	0.21443	-1.1425	-3.8479	-1.4815	-1.8569	-2.851	-1.6915	-1.7008	-0.45973	-1.5124	0.12635	-2.3851	-2.4298	-3.6754	0.48293	-2.9682	-2.9038	-1.4648	-0.30871	-1.2149	-3.1385	0.90801	-2.2286	-0.19403	-3.2702	-0.33129	1.0843	1.6824	-2.053	-0.83535	-1.3763	-2.4865	-2.2324	-0.3832	-0.46685
-22.546	-19.77	-21.109	-22.111	-18.423	-21.373	-20.262	-18.817	-20.838	-20.067	-21.242	-21.158	-22.478	-19.938	-20.967	-21.207	-21.661	-20.294	-19.028	-20.577	-18.736	-21.629	-20.511	-22.758	-21.127	-21.276	-21.195	-19.517	-18.432	-20.78	-21.816	-22.012	-20.08	-21.856	-23.082	-24.253	-20.239	-21.221	-21.35	-22.763	-20.571	-20.59	-19.393	-20.046	-20.858	-20.882	-19.411	-20.908	-21.775	-20.222
-7.9226	-7.8572	-6.1679	-9.3838	-9.2263	-7.8852	-5.8538	-6.112	-8.086	-5.1762	-7.701	-4.4362	-6.2776	-7.8691	-8.9654	-10.872	-8.6846	-9.3837	-5.1423	-8.2243	-7.7398	-5.3089	-7.2691	-9.76	-8.9422	-8.5599	-6.2986	-8.9905	-6.171	-7.6264	-6.9666	-8.9119	-6.7866	-7.2582	-7.2924	-7.7441	-5.9813	-8.2418	-7.0972	-7.6924	-5.7113	-7.7724	-10.281	-8.0738	-7.1326	-10.252	-7.6508	-6.174	-8.9073	-8.8204
4.9891	5.2739	3.9519	3.5865	2.7017	6.3275	3.5494	4.2852	5.6915	2.3251	4.6823	5.2011	3.155	6.3592	4.8663	4.9371	2.9899	3.0987	4.2539	4.7591	3.8487	2.4377	4.491	4.5932	3.4522	6.5101	5.4575	3.6542	3.5105	2.148	5.6073	6.2057	3.8471	3.7688	4.2839	4.5034	5.4223	3.6034	4.2084	4.2205	4.1197	4.0881	4.0596	4.7588	3.7734	6.919	4.1536	2.8519	3.9613	5.6938
-9.4618	-13.176	-9.5663	-12.837	-11.158	-11.124	-10.315	-10.451	-8.9486	-12.102	-10.142	-8.093	-13.894	-9.3981	-10.042	-10.302	-11.029	-8.0703	-11.446	-12.428	-13.775	-10.316	-12.792	-10.549	-12.301	-9.9419	-12.539	-12.221	-10.904	-9.1944	-9.139	-10.363	-9.2507	-12.349	-11.994	-11.035	-12.226	-11.278	-9.4413	-11.802	-9.6648	-10.474	-10.184	-10.318	-10.436	-12.045	-10.357	-8.1127	-9.3184	-8.828
0.14473	-0.46005	-1.12	-1.4698	-0.48292	0.34512	-5.1786	-0.81084	-0.2149	-1.8556	-0.77712	-2.3574	-1.4669	-0.92677	-1.3642	-2.3311	-2.2054	-0.10194	-1.1782	-0.93883	-0.7838	-3.266	-2.7515	2.3206	-0.42693	-1.3875	-2.154	-2.0927	-1.6237	-0.91685	0.99235	-2.0533	-1.6509	-3.4958	-1.6872	-1.6911	-2.1077	-3.0115	-2.0498	-2.3467	-0.31137	-0.81709	-0.85999	-2.1651	-0.81841	-0.018677	-1.8126	0.29262	-2.6909	-3.2244
-6.7963	-8.6911	-6.2551	-6.9616	-8.6802	-8.5979	-7.7767	-8.0506	-6.5372	-7.0003	-7.346	-7.9331	-8.3475	-4.8347	-8.429	-7.5324	-7.1316	-5.9734	-8.832	-5.397	-7.7573	-10.076	-8.6355	-7.6972	-5.4484	-8.2725	-6.7825	-6.5451	-6.2319	-8.6902	-10.421	-6.8931	-9.2161	-6.3671	-7.226	-10.164	-8.1766	-7.7966	-8.1453	-7.1193	-7.8759	-6.5564	-7.4124	-4.9866	-7.9414	-7.7689	-9.4647	-6.1133	-5.6019	-6.3025
-6.7086	-7.6762	-8.3543	-7.5948	-6.5435	-7.0555	-7.0125	-6.0605	-7.1255	-7.158	-7.247	-10.038	-7.9992	-8.705	-11.315	-9.4232	-7.3055	-8.3977	-8.2366	-6.1074	-5.4168	-7.5405	-8.111	-8.2908	-8.0504	-6.8509	-7.4106	-6.1823	-7.2073	-7.2426	-7.8672	-9.5801	-8.0893	-7.6523	-8.6422	-6.8818	-9.0748	-5.8397	-6.403	-6.1704	-5.8071	-6.3508	-7.8608	-7.9772	-7.0412	-7.9036	-7.2983	-7.5219	-6.5721	-8.6228
-11.123	-15.464	-12.957	-15.381	-14.168	-14.365	-15.611	-17.584	-13.28	-15.72	-16.013	-14.867	-14.366	-15.294	-13.32	-14.89	-14.195	-15.086	-14.892	-15.705	-13.322	-15.092	-14.8	-14.654	-16.671	-12.41	-14.366	-16.014	-17.683	-14.162	-15.147	-16.793	-14.561	-15.978	-14.039	-17.193	-13.607	-14.239	-15.291	-14.31	-16.519	-13.878	-15.14	-12.955	-13.897	-13.368	-14.095	-14.052	-14.755	-12.335
-13.545	-12.438	-11.969	-13.771	-13.727	-12.413	-12.957	-12.503	-11.72	-13.837	-10.014	-11.153	-11.785	-9.4183	-13.139	-10.638	-12.799	-11.5	-14.226	-12.756	-13.767	-13.762	-13.139	-12.806	-11.623	-14.89	-10.613	-14.426	-12.249	-11.195	-12.631	-12.191	-11.972	-12.075	-13.034	-13.433	-12.423	-13.857	-11.51	-11.96	-11.243	-11.86	-15.071	-13.53	-11.329	-12.359	-11.237	-12.732	-15.391	-11.565
-12.776	-13.131	-13.635	-10.888	-13.131	-12.124	-13.769	-14.987	-13.799	-12.853	-14.379	-14.52	-14.166	-11.622	-11.761	-13.524	-13.327	-11.705	-12.901	-12.06	-12.071	-14.485	-10.944	-13.289	-13.634	-13.299	-13.563	-14.971	-12.12	-13.577	-12.255	-13.774	-13.61	-13.815	-12.965	-12.123	-14.135	-12.143	-13.502	-13.688	-13.513	-13.588	-13.636	-12.018	-11.465	-13.137	-12.533	-10.465	-11.144	-11.914
-11.605	-13.217	-9.4564	-11.38	-10.911	-11.173	-12.172	-9.5893	-10.375	-9.6683	-10.142	-10.3	-10.894	-12.667	-8.1695	-9.8964	-10.017	-8.5452	-10.495	-10.294	-10.343	-8.6543	-11.702	-10.245	-12.359	-10.069	-10.935	-11.887	-10.167	-9.2619	-13.621	-11.947	-11.201	-10.571	-9.5722	-9.8116	-8.7061	-11.46	-8.9545	-9.9859	-10.071	-12.081	-8.877	-14.249	-11.972	-11.202	-11.885	-8.839	-8.2644	-11.67
1.0641	1.3647	0.50267	0.081461	1.9698	-1.1949	-2.3306	1.328	-0.70602	3.3671	0.85355	0.1182	1.2159	-1.55	-0.31617	3.2	0.28761	-0.45989	-0.12645	1.2553	1.4893	-1.9533	0.55907	-1.9749	0.95009	-1.4053	-2.0866	-0.27231	-0.094952	-1.1906	1.5686	0.40493	0.55158	0.091922	0.14741	2.1413	-0.16015	1.4507	1.6843	1.0772	1.9488	0.075152	2.4438	1.0782	-0.71565	0.4601	3.1444	-0.53166	0.73739	-1.7902
-20.089	-19.349	-18.673	-20.942	-21.824	-21.31	-21.149	-22.008	-21.354	-18.775	-22.902	-17.911	-23.7	-21.247	-20.237	-18.263	-21.629	-21.323	-20.21	-19.545	-20.834	-20.419	-19.446	-20.262	-20.359	-20.276	-20.001	-21.224	-21.346	-20.869	-20.9	-19.86	-22.132	-21.113	-18.727	-19.72	-21.06	-19.103	-22.046	-21.833	-20.887	-20.682	-21.439	-22.798	-19.131	-20.97	-20.314	-23.117	-20.703	-23.585
-2.7455	-2.8423	-2.5097	-2.5717	-5.8284	-2.3342	-3.9093	-3.5602	-3.0576	-0.87438	-3.7392	-3.3881	-2.0378	-3.4764	-4.5201	-2.4757	-3.906	-1.7545	-3.9138	-0.9613	-0.49285	-4.2793	-3.1976	-1.9702	-3.9782	-2.4871	-3.3429	-3.1482	-3.57	-1.7419	-4.8559	-3.1435	-3.5214	-3.7084	-3.4182	-3.1546	-3.1104	-2.2806	-3.3161	-3.8538	-1.9683	-3.3364	-7.7614	-2.3192	-1.049	-4.5848	-4.4189	-3.8491	-2.4479	-3.1998
-2.0387	-5.3937	-5.3202	-4.6442	-4.8672	-4.0855	-3.1564	-1.0408	-3.6238	-1.1126	-3.3827	-4.3605	-2.0649	-5.6136	-4.5207	-1.901	-2.2646	-3.8684	-4.2456	-4.9216	-3.5985	-7.5754	-2.8058	-5.8316	-5.3531	-5.4541	-4.4906	-5.0467	-4.0696	-5.9322	-1.141	-4.5511	-4.5651	-3.4651	-3.8995	-3.3291	-4.518	-3.181	-3.6224	-1.56	-2.9107	-4.0616	-4.1511	-4.2936	-2.7623	-6.2616	-1.6712	-2.6305	-0.50563	-4.4023
-11.913	-8.0095	-9.154	-7.7687	-8.9069	-9.0326	-11.611	-12.813	-9.6581	-9.2909	-9.7197	-11.281	-7.4715	-8.7404	-10.434	-6.6909	-8.1513	-10.071	-6.95	-9.5042	-7.4138	-11.146	-9.8912	-11.5	-10.512	-11.337	-8.9582	-10.107	-11.993	-8.7292	-8.7099	-10.121	-10.468	-11.101	-8.9209	-7.8107	-9.7607	-6.0955	-10.581	-11.105	-9.6157	-10.77	-8.8673	-7.4346	-8.9638	-8.5743	-8.1532	-9.5991	-8.9564	-8.6646
-3.2677	-1.6662	-3.5611	-3.9732	-0.75855	-1.2875	-2.4647	-1.6292	-2.0631	-3.0659	-4.1338	-3.3971	-1.8422	-2.1754	-2.0826	-2.8671	-1.6134	-3.3893	-2.205	-2.1022	-2.2791	-0.77341	-2.8607	-1.8862	-1.4352	-2.4532	-1.6215	-2.1067	-3.8137	-2.7901	-0.74671	-2.5817	-1.5035	-1.1399	-1.2551	-2.7794	-0.93504	-1.6298	-1.8441	-1.0818	-1.4448	-2.4666	-2.9654	-0.92554	-3.3236	-2.3086	-2.3145	-1.8752	-3.7354	-1.7696
0.67721	2.7672	1.422	-1.3574	1.3132	0.7859	1.6826	3.436	2.6606	3.1494	1.8342	3.9486	2.2638	4.7614	1.9992	1.2646	1.2964	3.196	0.83165	1.356	2.243	1.4018	2.383	2.8471	0.63631	2.6352	-0.17892	4.9778	0.90615	3.1934	0.28865	1.361	-0.38196	2.4477	2.7456	2.4622	1.6542	2.0842	2.7784	1.574	1.7372	0.37844	1.9662	1.5974	0.060354	-0.17067	3.8671	3.2271	0.10241	1.8861
0.6477	-0.7039	-1.34	-2.5838	-0.39586	0.46734	-1.8287	-0.34715	1.1371	-0.62379	0.90955	0.99764	1.6807	-0.69905	-0.15095	0.27483	1.6914	-0.3065	-0.63404	-0.9324	-1.3344	-0.11997	1.9085	2.0011	-0.44675	-1.7923	0.11902	-1.5638	1.4218	0.48088	-0.90886	1.4736	-0.20999	-0.61178	1.9049	-0.6502	1.2858	-0.46561	0.21094	1.8382	-1.5947	-1.5386	-0.66115	-2.6323	0.89501	0.47886	-0.092373	0.89025	-0.73878	0.78675
8.3547	10.128	11.541	9.3245	8.3347	9.2576	10.188	7.9477	9.0334	9.409	10.068	10.783	10.714	10.109	10.202	8.8268	8.9416	9.1212	8.3714	9.8204	11.353	11.708	10.871	11.098	9.9439	8.2818	8.7717	9.7664	7.9488	9.4536	10.574	11.697	9.4943	6.2099	9.2414	8.5962	10.36	10.411	8.9211	9.757	11.837	8.347	10.187	10.763	10.773	10.304	7.6191	9.0939	10.302	11.888
-14.027	-13.883	-12.063	-15.261	-14.422	-13.377	-13.43	-17.068	-12.628	-16.491	-13.293	-14.889	-15.01	-11.302	-15.493	-15.759	-15.742	-13.489	-15.977	-13.81	-14.964	-13.588	-16.496	-15.012	-15.149	-15.49	-14.773	-15.186	-14.451	-15.894	-15.219	-15.719	-13.716	-16.076	-14.914	-13.591	-14.763	-12.787	-12.934	-15.2	-13.068	-13.351	-14.547	-14.142	-14.164	-14.306	-15.302	-13.7	-16.598	-13.639
7.6707	9.9072	8.9058	10.047	8.0064	7.8773	9.5748	7.8364	7.6085	10.617	9.0977	8.3013	10.101	9.9697	8.3796	5.7507	6.5844	7.4358	9.8124	8.8685	6.8932	7.3762	7.0964	9.6296	11.973	9.1682	9.6302	8.3639	6.3662	7.8371	9.3783	7.7207	9.4443	10.39	6.9223	8.6575	8.3567	7.6578	10.797	11.384	7.5241	8.797	9.7583	9.5516	7.1334	9.7804	7.7981	5.9452	7.5089	10.59
-12.575	-12.964	-12.239	-11.123	-11.934	-13.635	-13.706	-11.872	-12.7	-12.895	-14.357	-12.187	-12.317	-13.327	-11.654	-12.791	-11.816	-12.906	-13.009	-12.897	-12.136	-13.413	-13.215	-13.727	-12.807	-12.317	-12.349	-12.566	-10.85	-13.201	-14.002	-14.269	-13.943	-12.922	-12.39	-13.754	-12.726	-13.521	-12.378	-11.917	-13.942	-12.373	-13.849	-13.443	-13.728	-13.205	-15.036	-12.507	-11.87	-12.707
9.1198	9.9287	11.6	11.858	9.4644	11.681	10.932	8.899	11.186	11.721	9.8254	7.7972	7.7586	10.048	8.0712	8.8572	9.9231	8.6368	11.011	12.481	10.699	6.4988	11.808	9.9429	10.3	9.1795	8.6713	9.1687	10.233	9.7765	8.4095	10.616	11.057	9.6693	8.4118	9.0421	8.1231	9.0048	8.803	10.665	9.7865	10.129	11.733	8.9614	8.7764	9.6488	10.073	9.3787	9.7079	11.864
1.1742	0.088227	0.67273	-0.015983	1.072	-0.91324	-0.83047	0.43192	1.5388	0.44294	0.93824	-0.82592	0.98759	-0.51931	-1.6401	0.31289	-2.635	-0.80602	-1.3159	-0.59887	0.89839	-0.31651	0.036885	-2.9829	0.14017	-0.51076	1.1184	1.3085	0.6012	-0.41538	0.35247	-0.61792	0.42377	-0.55578	-1.2745	0.56996	0.028185	0.99531	1.3278	-1.2234	3.0194	-0.10389	-0.63774	-2.9055	-1.7644	0.94679	-0.29876	2.4995	0.27253	0.2237
0.086248	3.38	1.8243	0.088861	1.4631	0.076265	-2.8302	-0.1671	-0.75644	0.81038	1.0158	-0.29445	0.36599	1.4092	-0.037655	0.016873	0.95462	1.8748	-1.5213	0.77247	-1.0463	0.029739	1.2906	0.1377	1.0134	1.345	2.726	0.87665	0.70805	0.71544	0.064154	-0.38616	2.1942	0.36419	3.008	0.84486	-0.09241	0.76646	-1.0547	1.8079	0.57754	-2.1027	2.5462	1.668	-0.14704	3.4848	0.051005	-0.49454	1.0674	-0.27728
-6.5441	-8.2018	-5.9002	-7.1629	-5.4407	-6.0346	-3.0288	-4.9094	-5.1655	-6.7176	-4.2253	-6.3777	-5.2159	-4.0446	-4.5317	-7.67	-4.9581	-5.9703	-6.8639	-5.1025	-7.8452	-6.7248	-7.4467	-3.841	-7.5906	-3.6837	-6.6405	-6.9635	-6.629	-7.3234	-5.6429	-6.3298	-5.956	-6.1374	-7.5568	-6.0453	-5.9407	-7.8077	-6.6998	-6.7509	-6.0566	-6.5422	-3.3049	-4.0934	-7.7016	-5.1473	-6.12	-5.1372	-7.7492	-5.1201
-12.387	-10.046	-12.196	-11.566	-11.814	-10.24	-10.258	-10.885	-12.415	-12.292	-12.482	-11.397	-10.477	-10.228	-10.739	-12.017	-13.642	-11.06	-12.988	-12.792	-13.212	-9.6941	-12.166	-10.046	-13.116	-10.858	-10.537	-10.795	-11.215	-10.345	-10.016	-13.276	-10.82	-13.101	-9.3539	-11.772	-12.008	-11.335	-13.012	-13.774	-12.624	-13.696	-11.4	-10.725	-13.536	-9.8633	-13.691	-12.324	-11.62	-11.628
-6.6877	-4.5653	-4.4751	-5.4324	-6.2249	-4.9956	-4.2113	-4.7036	-4.9052	-8.0389	-4.5054	-5.9953	-6.1697	-5.2554	-6.0386	-5.7076	-5.7547	-8.6778	-7.4715	-5.6945	-6.4553	-6.082	-6.1972	-6.2469	-6.0535	-5.5048	-6.1316	-7.2715	-6.624	-6.0127	-4.6776	-6.2845	-5.2192	-6.7926	-4.6626	-3.7129	-6.787	-5.0883	-5.5562	-3.7677	-4.4403	-4.9078	-8.8175	-2.3088	-4.8025	-7.0193	-4.1874	-4.9254	-5.6889	-4.2768
-4.1017	-3.8639	-2.6883	-3.3907	-5.7384	-2.7674	-5.6225	-4.5308	-2.9441	-2.2339	-4.208	-3.5923	-2.8585	-4.4924	-3.7147	-2.8632	-5.0615	-4.5105	-3.1471	-3.1854	-3.3913	-4.5006	-3.3222	-3.4524	-4.0283	-3.7929	-4.0129	-2.5032	-3.7442	-3.7501	-4.1691	-2.3981	-1.0716	-0.34787	-2.8858	-6.3727	-1.6227	-2.9979	-1.8946	-3.7852	-3.0335	-6.2857	-3.1307	-1.6636	-4.3971	-3.2087	-4.7114	-4.0815	-1.923	-3.9105
4.0563	5.5607	4.5207	2.7031	3.8703	3.3639	4.377	4.6674	4.1524	2.0986	1.6756	4.7303	2.3651	2.4009	2.435	2.3086	3.4992	2.4939	1.1545	1.9174	4.9392	5.1854	3.1997	3.8445	4.6141	4.5816	2.3473	3.8041	3.3675	4.1087	2.0993	2.1452	3.8677	3.5494	3.6685	3.1674	3.6519	3.3422	2.4807	3.0064	2.3028	2.744	1.9052	1.2372	3.057	3.1851	5.6088	3.6828	3.7095	3.4889
-3.6488	-3.2352	-5.943	-3.6965	-3.1694	-3.3376	-4.5612	-1.6283	-3.81	-4.9505	-4.8321	-5.9984	-4.7746	-5.0733	-5.6669	-5.979	-3.2575	-6.138	-4.7649	-3.1723	-5.4518	-3.5616	-4.0542	-2.3656	-6.4816	-5.0607	-2.1662	-5.2817	-5.1799	-6.4747	-4.3023	-4.1906	-4.6136	-3.4267	-3.7865	-7.1611	-4.2527	-6.5334	-4.1808	-6.3862	-1.417	-3.5232	-5.8832	-6.6267	-4.7438	-2.2842	-2.6911	-6.7823	-2.8452	-3.1948
-6.1324	-6.2251	-6.9023	-8.272	-5.3004	-4.4279	-6.658	-4.9	-5.4707	-6.0471	-4.4634	-5.5906	-5.0168	-6.9683	-4.8013	-3.6741	-6.8307	-6.7155	-6.0666	-5.616	-4.9023	-3.9531	-3.8236	-6.6443	-5.1836	-5.9667	-6.4781	-3.6605	-3.9864	-3.859	-7.2126	-5.4525	-6.6928	-6.3146	-5.9381	-6.6166	-6.5689	-7.1326	-5.7936	-4.1046	-3.0793	-5.0833	-4.2399	-5.4117	-5.2333	-5.2447	-4.8697	-4.6372	-6.3762	-5.0347
-11.295	-9.0513	-9.1232	-10.546	-9.0022	-8.9584	-10.287	-8.1162	-9.6759	-10.287	-8.5653	-9.8945	-9.4022	-8.2684	-11.028	-9.3834	-11.906	-10.964	-13.873	-9.6213	-9.8271	-7.9038	-10.115	-9.1483	-8.9297	-12.725	-10.627	-8.106	-8.725	-9.2412	-9.106	-10.528	-8.4555	-7.1734	-8.4785	-10.323	-9.6327	-8.8138	-9.8291	-8.6883	-8.7229	-9.2209	-8.6188	-10.456	-8.8798	-9.667	-6.4762	-7.7971	-7.4375	-10.904
0.54737	-2.4425	-1.4176	-3.1486	-0.56731	-1.24	0.36708	-0.8199	-1.9245	-1.929	-2.4735	-1.1892	-4.1355	-0.86815	-0.096194	-1.7073	-0.1707	-0.16403	-1.3523	-3.1098	0.010342	-2.1518	-3.174	-2.2493	-1.6958	-2.4625	-1.0903	0.53289	-0.37518	-3.2482	-2.6095	-0.31577	-0.71842	-3.1746	-1.8408	-0.60503	-0.50011	0.019284	-1.9129	-1.5421	-1.0089	0.034062	0.43051	1.6489	-1.2639	0.61033	-0.16161	-1.9607	0.033005	-1.2098
3.1745	3.8514	4.9898	5.077	4.0944	4.6746	4.4949	5.2736	4.7715	5.5427	2.7437	4.432	5.2735	4.2523	4.9284	7.2032	6.4713	5.3533	3.771	4.9054	6.3622	1.4335	5.3901	3.1754	7.179	2.8869	5.9385	3.4225	2.8818	4.4876	4.7801	4.461	4.769	5.1045	3.636	4.1159	2.9554	4.0946	5.1361	5.034	3.5262	5.2764	5.1425	5.6963	3.6497	2.4128	3.9437	4.9856	2.133	4.4385
-4.5963	-5.9414	-6.8951	-5.7781	-5.4722	-4.0794	-6.3417	-6.6842	-6.9029	-3.6538	-6.3396	-4.0295	-5.2674	-7.7259	-5.2042	-5.2034	-5.7639	-4.4172	-4.3067	-7.2064	-5.2214	-5.8048	-4.6992	-5.2102	-6.2342	-6.0662	-6.3172	-4.2817	-4.4273	-6.1136	-8.0785	-8.3062	-4.216	-6.2644	-5.6122	-4.2987	-4.7247	-6.2081	-6.4214	-4.5233	-5.4251	-6.059	-5.2351	-6.1524	-5.702	-4.8525	-3.1296	-5.2727	-6.6007	-3.9778
0.034413	-1.6229	3.0222	0.81365	-1.3769	3.5687	2.5996	2.345	1.554	0.3179	1.7191	0.84987	-0.32675	0.88553	3.3617	2.6724	1.605	1.6165	2.4783	2.0259	-0.002557	0.57051	-0.73825	1.3479	2.9349	3.5845	2.4267	1.7704	1.4391	2.8646	0.8987	2.442	-1.0902	2.2923	1.3488	3.6789	1.7308	1.9399	-0.44776	0.86941	2.0613	-0.99579	2.7286	1.6909	-0.32695	3.1141	1.6211	2.0371	1.0297	2.8044
11.136	7.4305	8.8172	8.1423	9.131	9.7555	10.143	10.226	8.9813	9.7219	8.8423	9.5867	8.8142	11.054	9.5548	11.708	8.8903	9.8317	10.55	8.263	9.5232	9.2732	11.001	11.352	7.3456	8.426	9.4213	8.8535	9.6649	9.4847	8.8075	7.9884	10.301	11.632	7.4734	12.994	7.496	9.4949	10.507	9.9467	11.635	10.642	10.231	11.83	11.227	9.3681	12.524	10.337	8.0495	9.4397
-1.0667	-0.84361	-1.3615	-0.95108	0.061444	-2.3321	-3.1262	0.97085	-0.9432	-1.9088	-2.5815	-4.5612	-1.4407	-1.094	-4.1915	-1.7811	-3.234	-0.47937	-1.5128	-2.979	0.34419	-3.9672	-2.5299	-3.7778	-2.9275	-1.4178	-0.41645	-1.6005	-0.84248	-1.4594	0.84176	-1.7162	-2.0509	0.95086	-0.62614	0.055624	-3.2759	-0.45046	-1.797	-2.8811	-0.71982	-0.63155	-2.0522	-1.431	-0.19611	-2.9531	-4.4352	-2.5147	-1.6068	-1.4971
-14.457	-12.158	-12.896	-14.406	-11.022	-12.439	-12.981	-11.93	-11.606	-13.315	-14.705	-12.923	-14.038	-13.127	-13.341	-14.663	-12.486	-13.665	-15.765	-12.423	-13.948	-11.376	-14.016	-12.488	-13.131	-11.761	-13.743	-13.232	-14.221	-12.501	-14.126	-15.094	-12.568	-12.375	-14.79	-12.849	-13.483	-11.858	-13.267	-14.691	-12.714	-12.858	-10.818	-13.546	-13.579	-11.518	-13.606	-15.186	-12.658	-13.141
-5.8473	-4.2182	-3.826	-2.2831	-4.3008	-4.9829	-3.9424	-0.71452	-4.1599	-3.0737	-2.3802	-7.0089	-4.6223	-5.2207	-4.8231	-4.5017	-2.855	-3.557	-5.6418	-4.7633	-4.6945	-3.206	-4.6454	-4.0464	-2.3522	-5.6991	-0.99992	-4.1404	-3.8804	-2.6106	-4.0427	-3.4861	-3.7334	-3.312	-3.904	-3.1885	-3.8287	-3.0879	-5.9092	-3.3554	-5.7063	-4.0501	-4.5597	-5.7066	-3.3421	-2.6089	-3.9866	-3.3806	-4.3174	-1.3427
-3.576	-4.1904	-5.0213	-5.1508	-3.5557	-4.8545	-3.8018	-6.1526	-4.7723	-4.7103	-2.1577	-3.8712	-3.8316	-4.1189	-3.4051	-3.9714	-4.9841	-2.7211	-0.66951	-1.3039	-4.6083	-5.5773	-3.8435	-3.9879	-3.736	-4.8211	-2.1814	-6.4841	-3.3849	-4.9169	-3.3049	-3.4779	-5.1772	-1.988	-4.1452	-1.3761	-3.9686	-4.4164	-5.3924	-5.585	-3.4792	-3.0838	-4.4291	-4.146	-2.1521	-3.6627	-4.7689	-4.4061	-2.3824	-5.0712
-22.538	-20.409	-21.443	-20.633	-20.409	-24.107	-19.754	-20.429	-23.344	-24.187	-24.135	-24.566	-23.766	-20.368	-21.46	-24.002	-21.616	-22.423	-22.131	-21.813	-22.035	-22.065	-23.439	-21.463	-20.886	-21.342	-24.996	-22.223	-21.415	-23.82	-21.838	-20.791	-21.489	-21.976	-22.832	-22.27	-19.653	-24.939	-22.46	-22.23	-23.26	-21.441	-22.591	-21.584	-24.804	-20.32	-22.693	-21.946	-23.117	-20.566
1.6495	0.27218	0.4867	0.81993	2.1948	2.5623	-1.311	0.33645	0.29524	2.0663	-0.89767	1.5349	1.4255	2.2391	0.17007	-1.0666	1.3007	-0.95382	-0.17994	-0.37363	-0.3996	-1.3929	1.8303	0.55498	2.3811	0.70391	-1.1645	0.94217	-0.25548	0.9931	-1.0145	-0.90929	-0.25106	2.5156	-0.32721	1.5159	0.56864	0.53778	-1.111	0.74163	0.6893	0.0059724	0.10815	-2.0809	0.44366	0.09269	-0.26506	0.071261	0.31902	-0.66148
-0.69807	0.8112	0.41545	-1.0751	-1.565	1.6256	-1.6329	-1.3201	-1.5726	0.014225	0.35626	0.83247	0.7144	-1.6105	-0.39444	-0.19186	-0.80689	0.034534	-1.1937	0.21422	0.6185	-0.16834	2.8575	-0.44262	-0.2216	1.3043	0.23544	-0.15508	1.3622	-0.12705	-0.96325	-0.19481	-0.19668	-0.84771	-0.58381	-1.766	1.0996	-1.565	0.67733	-1.2834	-0.29224	0.91147	0.31546	-0.51777	-1.9506	-0.77132	2.2413	-0.4379	-1.9851	-0.87575
-11.456	-13.414	-12.883	-13.036	-11.959	-11.488	-13.051	-15.137	-13.822	-12.529	-12.955	-13.771	-12.913	-13.044	-13.276	-11.476	-16.374	-17.42	-12.746	-14.018	-13.285	-13.779	-13.973	-14.429	-13.4	-13.767	-14.583	-14.677	-13.411	-13.649	-11.496	-13.368	-13.007	-13.194	-13.893	-12.818	-15.564	-11.361	-12.115	-14.745	-14.255	-12	-12.845	-13.361	-12.96	-11.194	-14.653	-13.792	-11.809	-14.042
-11.509	-8.9681	-9.7263	-10.036	-9.6624	-10.133	-7.1271	-10.115	-10.261	-6.3421	-8.4792	-10.606	-9.0757	-12.001	-9.1093	-9.9077	-11.29	-11.798	-5.9759	-9.3142	-9.1238	-9.9173	-11.655	-9.9222	-9.5954	-7.8816	-13.82	-9.5034	-9.6407	-9.4373	-10.946	-10.43	-9.6169	-8.8834	-9.8453	-12.196	-9.9107	-6.1681	-9.4596	-11.234	-10.805	-7.2691	-9.6163	-10.605	-7.3011	-9.329	-9.6259	-8.4605	-6.2697	-10.407
-11.059	-12.172	-12.255	-11.704	-12.435	-9.8276	-9.4017	-11.818	-8.7	-10.237	-8.2455	-9.7768	-11.717	-9.6477	-8.4665	-10.62	-14.863	-7.9393	-11.991	-10.736	-11.769	-10.909	-12.055	-9.5277	-10.649	-12.643	-9.9855	-10.593	-11.321	-9.5762	-12.879	-10.039	-10.676	-11.715	-10.177	-11.054	-12.712	-9.192	-11.424	-13.442	-10.253	-11.204	-9.1376	-10.834	-10.81	-9.6705	-12.626	-10.358	-12.009	-10.732
-11.686	-12.708	-10.428	-11.242	-11.136	-11.378	-8.6428	-10.302	-10.612	-10.786	-10.224	-10.435	-9.1821	-12.01	-11.515	-10.654	-12.046	-11.631	-9.6086	-13.189	-8.6281	-10.595	-9.5927	-10.846	-11.324	-11.216	-10.044	-10.004	-10.285	-10.839	-10.911	-12.301	-10.917	-11.375	-9.0113	-10.702	-9.8168	-10.942	-9.5397	-10.761	-10.576	-12.643	-8.2181	-10.032	-11.343	-10.039	-8.5281	-10.82	-10.564	-11.788
-8.1633	-7.2764	-8.7656	-9.0127	-8.5936	-6.2626	-7.0164	-9.1024	-6.0605	-8.7722	-7.2931	-8.359	-6.9428	-8.8292	-7.4962	-7.9796	-7.2471	-8.2699	-6.6169	-8.6412	-7.1463	-8.0847	-6.5812	-7.2995	-7.5969	-8.4893	-7.621	-5.84	-6.9193	-9.3886	-6.5595	-6.0698	-5.8482	-8.5433	-9.1029	-7.8108	-6.0722	-7.6571	-7.6276	-7.607	-7.8915	-8.2219	-8.5198	-6.7219	-7.4534	-8.9284	-7.1117	-6.3148	-8.6661	-6.2469
-11.612	-11.617	-11.824	-13.555	-11.377	-13.334	-13.479	-13.646	-10.442	-12.242	-12.18	-15.237	-14.129	-11.987	-13.696	-13.591	-10.793	-13.462	-11.53	-13.007	-14.714	-11.898	-14.319	-12.003	-13.16	-14.604	-10.747	-13.522	-14.116	-12.704	-12.36	-13.977	-12.817	-14.888	-11.623	-12.707	-13.129	-11.514	-14.178	-13.076	-12.344	-12.579	-12.942	-12.893	-14.233	-10.032	-11.696	-10.467	-12.674	-13.281
1.8525	2.0635	2.1429	4.0401	1.4834	2.6067	3.8759	2.2048	2.6087	1.642	3.2271	2.1768	1.7371	4.1172	1.3426	3.3367	1.36	3.1979	2.6714	4.244	5.6093	2.6581	4.1839	2.2622	1.7417	3.8174	2.0468	3.534	1.7355	4.2131	1.9888	3.2886	1.8936	3.679	3.4881	3.6838	4.4976	1.1555	4.2835	0.45404	2.3751	3.5389	3.2141	3.2045	2.2817	2.2959	2.6887	4.0791	3.2515	3.6032
-3.1954	-3.8801	-3.2192	-3.5935	-1.9985	-2.3935	-1.0641	-2.8385	-3.6778	-3.8886	-2.5545	-0.29733	-3.3856	-5.1152	-4.3582	-4.1962	-4.5634	-3.104	-2.4699	-5.1872	-3.1301	-0.9954	-2.953	-2.3873	-1.8726	-0.92924	-3.135	-1.968	-1.8198	-4.4561	-4.1915	-4.4691	-2.1073	-3.0328	-1.946	-1.6608	-2.5937	-2.7034	-3.3618	-1.2856	-2.7811	-3.2053	-4.952	-3.4235	-3.4468	-3.164	-1.4078	-3.0318	-1.2328	-3.9637
2.2074	2.3276	-0.20767	4.1634	0.56351	3.2533	2.9142	0.94555	2.6938	1.4376	1.8313	4.2527	2.2362	0.10786	3.9957	1.1307	0.18362	0.39971	1.5001	2.6121	-0.014467	1.5532	1.3748	0.56376	5.0201	3.5754	1.7474	0.79346	3.7964	-0.38466	-0.093075	0.76022	1.028	1.1271	1.8097	2.7869	1.7265	4.7137	1.255	1.3717	2.3234	1.4961	4.5965	1.0474	1.8653	2.1554	3.0167	1.1154	3.1177	1.8975
-10.535	-9.3094	-11.296	-12.543	-8.6566	-10.768	-9.5354	-12.672	-13.31	-9.0201	-11.723	-13.612	-10.872	-14.867	-11.53	-11.302	-10.821	-10.495	-9.1171	-10.609	-11.429	-13.438	-11.732	-10.231	-12.44	-9.8171	-12.473	-11.348	-9.8621	-12.545	-11.018	-12.033	-11.734	-11.527	-12.481	-13.461	-10.67	-12.89	-12.6	-11.426	-8.9285	-10.213	-12.535	-10.713	-10.995	-10.931	-12.08	-8.7531	-13.93	-10.804
8.8039	10.037	11.783	9.0556	9.0631	8.581	10.919	9.663	10.825	8.7626	9.6572	9.6843	9.5863	7.9045	9.197	10.468	8.9673	8.4787	8.7759	7.161	10.519	8.1167	9.744	7.8536	8.7382	12.841	9.1768	9.9363	8.8147	10.546	10.743	9.6437	10.797	8.6616	9.9708	10.252	11.651	10.486	9.5972	9.1365	13.277	9.6675	7.7805	9.6909	7.929	9.6784	11.03	9.0815	10.765	10.197
-0.89706	0.44564	-0.11501	1.6251	-0.93784	-0.54819	0.046722	1.3136	-0.55329	0.813	-0.24297	1.0405	-1.9375	1.1995	0.40419	0.00014485	-0.93139	-1.5662	2.036	-0.12098	1.7503	-1.7027	3.6694	2.8305	-1.8933	-1.206	1.1285	-1.2764	0.15833	2.4263	-1.8511	0.81761	0.82125	-0.46394	-1.6825	-0.22311	-1.3487	-0.29731	0.42172	-1.4387	1.1718	-0.97462	0.56545	-2.1734	-0.36912	0.24813	-1.029	0.45871	0.5189	2.397
-20.43	-21.293	-24.479	-21.568	-22.259	-21.853	-21.168	-21.57	-21.681	-21.381	-22.844	-22.433	-23.098	-22.042	-21.896	-22.555	-23.791	-23.865	-22.121	-20.718	-23.375	-21.744	-19.02	-20.506	-22.18	-23.558	-23.438	-22.684	-23.217	-22.067	-20.562	-23.945	-20.846	-22.121	-21.016	-22.241	-21.498	-23.313	-22.613	-23.575	-22.573	-19.108	-22.056	-21.606	-22.185	-20.734	-24.124	-22.237	-22.312	-22.434
4.1825	6.6169	2.0025	5.8952	4.6706	4.7059	5.1359	3.701	6.6943	5.1764	4.4187	4.2706	2.9744	5.3153	4.6305	2.7903	5.9455	3.6604	3.0227	2.419	1.3571	3.5256	4.141	2.6562	7.2115	2.6266	5.3219	3.3559	2.0053	6.1031	6.0648	3.9388	4.4147	1.4328	5.0606	3.1865	4.2267	5.7094	3.2203	5.8569	4.638	4.5627	6.0476	4.3963	7.4302	5.5661	3.809	3.8608	5.5826	2.691
2.2082	1.9172	1.3155	0.23541	-0.33322	0.21878	3.1106	1.6796	1.0142	3.2651	-0.6197	2.3442	3.1798	3.6875	0.006587	2.5996	2.1297	0.9008	3.2269	0.84117	1.3471	1.497	0.32391	0.62887	1.1242	1.3606	0.47619	1.8942	-0.49292	-0.58665	2.4265	0.21918	3.0952	2.4163	2.3964	2.0012	0.65614	1.0092	1.2074	5.3502	2.6379	1.7016	1.6247	-0.33158	1.6064	1.4963	0.49186	2.865	-1.8717	1.2615
1.3118	2.1286	1.4117	1.6709	0.86261	2.5563	2.6907	2.6916	5.6432	0.89308	0.39751	0.59796	2.6186	0.73887	1.6819	1.0001	2.3016	2.8971	2.1799	2.2614	0.94664	-0.11472	0.46584	3.1989	1.915	1.7399	1.2045	2.0372	1.6674	2.1463	2.2659	6.4734	-0.14691	0.60818	-0.97243	4.0868	2.2598	1.9518	2.7875	0.28616	3.6527	2.4144	2.7272	1.6646	2.1793	1.9115	2.3625	1.4254	0.31339	1.0217
-21.026	-19.032	-22.16	-21.638	-20.496	-21.595	-20.799	-23.217	-20.199	-19.461	-21.501	-21.083	-22.707	-20.503	-20.753	-21.608	-21.895	-22.259	-20.566	-19.443	-22.17	-21.687	-21.511	-22.457	-22.354	-18.911	-21.705	-19.543	-20.686	-21.656	-22.284	-20.314	-21.378	-23.372	-21.232	-20.706	-22.411	-18.057	-19.876	-20.428	-23.334	-20.442	-20.179	-19.846	-20.068	-21.442	-21.909	-20.65	-19.348	-18.837
-1.8832	-0.11354	1.3592	-0.9616	-0.29933	-1.9556	-1.0885	0.71689	0.25018	-1.4431	0.50358	-3.4754	-1.4	-0.72116	0.39579	-2.9973	-0.98774	-0.80405	-0.48585	-0.1297	-1.6638	0.72246	-0.15379	-1.4458	0.134	0.5506	-1.9358	-0.61031	-2.0162	-0.016341	-1.7759	0.72199	0.36361	-2.1767	-1.24	-3.1235	0.30635	-1.6057	-1.0798	-1.0699	0.44813	-2.7327	0.47594	-0.30229	-3.7948	1.5401	-0.55585	-1.0961	0.22802	-0.31283
-13.284	-14.261	-12.349	-12.084	-12.139	-11.855	-14.819	-12.241	-12.516	-12.719	-14.072	-12.338	-12.7	-11.909	-14.26	-11.27	-12.066	-11.326	-13.066	-12.828	-12.113	-15.605	-11.118	-12.829	-13.456	-14.665	-13.162	-11.451	-11.55	-13.924	-12.234	-13.514	-12.754	-11.542	-11.938	-12.109	-14.427	-13.598	-12.63	-12.717	-13.488	-12.682	-11.77	-12.933	-12.733	-13.452	-13.262	-11.883	-9.6811	-13.225
-11.565	-12.328	-13.721	-12.921	-11.872	-11.436	-13.162	-9.5807	-13.279	-11.095	-10.352	-12.936	-12.241	-10.113	-11.507	-13.79	-10.449	-13.606	-12.679	-12.885	-11.575	-12.015	-11.637	-12.225	-13.626	-8.8198	-12.199	-12.327	-11.474	-13.233	-13.079	-10.351	-12.601	-13.359	-11.781	-12.317	-10.281	-14.208	-11.859	-10.632	-12.79	-13.391	-10.059	-10.897	-12.071	-12.519	-12.99	-11.906	-11.69	-13.107
5.8487	6.3014	8.3335	6.2199	5.7799	5.8306	6.9509	7.8576	6.0904	6.2051	7.5855	8.4384	5.7641	6.5775	7.592	6.9155	5.431	6.0066	8.6541	5.973	8.0523	6.9538	6.5743	7.1506	7.5581	6.1551	5.9092	6.2917	4.7311	6.89	7.2237	7.6904	7.9622	5.8483	7.4288	4.7665	7.07	5.9526	5.5986	6.851	7.8584	7.6262	7.4307	6.9307	7.8467	6.9116	6.4605	6.766	8.2624	6.0108
2.8123	0.60347	0.99627	0.65752	-0.18634	-0.74906	-1.5534	-1.1866	-2.5324	0.033692	1.0422	-1.1579	1.8633	-0.26978	0.087451	-2.8743	-0.74343	-3.0911	-0.58152	-3.166	-2.2909	-1.3484	-0.58038	-0.164	-1.022	1.0434	1.2488	-1.789	-0.9842	-0.79918	0.46106	-1.4211	-2.5348	3.1342	-1.2363	-4.2877	-0.91146	-3.4495	-1.1284	-0.66459	-1.1175	-2.2049	-1.8017	0.80765	-0.77946	-1.6932	-0.93054	0.16586	0.3165	0.00038297
-1.7856	-1.4604	-0.39838	-0.10673	-2.0548	-0.58141	-1.7139	-0.037861	-0.21682	-0.4735	-2.4881	-0.77376	-1.5047	-1.5928	-1.1059	1.0669	1.0246	-1.199	-2.4471	-0.89413	-0.93642	-0.9661	-1.2006	-3.4891	-1.556	-3.066	1.1248	-1.2077	-1.5006	0.14105	-2.1125	2.0712	0.2817	-3.4535	-0.74324	-1.2088	-1.0719	-3.8963	-0.81791	-1.2468	0.56254	0.5735	-0.61489	-1.6081	1.8041	-2.0374	-0.61918	-1.7676	0.5052	0.17832
-3.4481	-3.4854	-5.2338	-2.3455	-1.9096	-3.9441	-2.1242	-2.1324	-2.0699	-5.8454	-2.5092	-3.4605	-2.1593	-2.1068	-1.5097	-2.9935	-2.921	-3.7497	-5.9059	-2.0951	-1.5299	-1.5493	-3.4513	-0.20938	-3.1714	-3.6	-3.062	-4.6078	-5.1207	-1.0474	-1.3825	-2.5797	-3.9363	-2.3973	-3.0472	-2.555	-2.7324	-3.5418	-2.0881	-3.615	-2.8926	-3.0815	-3.0311	-2.4311	-2.1221	-2.6803	-2.3704	-3.8361	-4.5045	-2.0913
2.4216	-2.892	-1.3724	-1.3553	-2.4857	-1.4642	-0.86447	-2.5996	-1.3766	-1.1401	-1.5278	-0.19474	-2.4629	-1.0174	-1.2218	-1.0472	-3.6408	-0.10208	-0.35841	-0.71709	-1.2968	-1.9613	-0.86842	0.072994	-1.4531	-1.1837	-0.94023	-0.78858	-3.1683	0.28439	-2.5277	-2.4532	-0.85743	-0.74537	-1.3311	-1.7565	0.099288	-0.22008	-2.3508	0.69414	-1.2811	-0.018431	-0.79119	0.036162	-0.089463	1.6506	2.0032	-1.6026	-1.8683	-0.54885
-13.341	-15.135	-12.738	-13.728	-12.819	-13.069	-14.358	-13.499	-11.484	-10.838	-12.338	-11.35	-12.754	-12.968	-12.407	-14.254	-12.868	-12.731	-11.788	-14.059	-12.267	-14.526	-13.41	-11.142	-11.896	-13.025	-14.403	-12.353	-13.037	-12.992	-11.749	-13.612	-12.159	-11.882	-13.107	-12.585	-13.389	-13.536	-11.211	-11.335	-11.258	-14.23	-12.569	-12.53	-12.238	-12.205	-12.394	-11.764	-13.192	-14.972
-3.8227	-1.7081	-2.7059	-4.7475	-3.1715	-3.749	-3.8753	-1.9891	-0.79935	-2.7741	-2.554	-1.5098	-2.6925	-2.9302	-6.111	-3.4022	-5.3015	-4.162	-0.0052976	-1.3205	-4.6216	-4.0177	-5.9626	-4.2098	-1.3708	-0.84555	-3.1572	-3.3832	-4.431	-2.2218	-2.1221	-3.5107	-5.1675	-3.403	-4.4414	-3.6319	-1.2013	-3.5484	-4.8067	-5.1536	-4.7336	-2.6071	-3.9672	-2.4189	-4.6078	-2.737	-4.142	-2.3612	-4.526	-1.8546
0.80631	2.1383	1.221	-1.3778	0.4343	-1.2477	2.913	1.4958	2.8271	2.3748	-0.31949	-0.35349	0.72241	1.6311	0.44793	-0.29461	1.2044	2.4718	2.3901	0.53838	1.7027	-0.51302	0.57439	1.6081	2.1696	2.4456	2.0933	3.7735	3.9313	1.2076	0.006268	0.25569	-0.31294	2.2475	1.5438	1.3075	2.3767	-1.2402	0.11436	2.359	0.23684	1.2848	1.7929	4.0684	2.6164	2.116	2.2274	0.92338	-0.17619	1.6077
-5.1482	-4.0953	-2.5708	-2.4598	-2.8793	-1.8577	-5.7808	0.61866	-4.2019	-3.6713	-3.1906	-1.5852	-4.6612	-3.1919	-5.3804	-2.9585	-4.8737	-3.5746	-4.3304	-3.0197	-2.6713	0.178	-4.3498	-1.0503	-5.2231	-4.7681	-1.9271	-1.7076	-2.8211	-4.9776	-6.2215	-3.6962	-2.2636	-3.3659	-2.213	-4.2016	-4.417	-0.90713	-2.5417	-2.1517	-2.6071	-1.9842	-4.4493	-4.46	-4.3249	-1.9194	-1.7467	-3.143	-1.7337	-3.2609
-12.597	-15.136	-14.431	-12.611	-11.685	-12.608	-14.963	-14.52	-14.805	-14.527	-13.441	-11.019	-15.471	-17.005	-13.837	-11.843	-11.688	-15.105	-13.476	-11.572	-13.06	-14.464	-14.154	-14.249	-14.716	-13.272	-13.741	-12.378	-14.201	-13.555	-14.676	-13.612	-13.998	-13.842	-13.344	-15.375	-14.97	-13.635	-12.444	-14.225	-13.843	-15.358	-12.632	-13.64	-14.131	-12.642	-15.877	-14.597	-12.579	-12.07
4.339	3.8637	4.281	4.3889	5.4255	3.2606	3.4541	5.8838	3.2157	3.9014	4.1552	7.66	2.7761	2.4405	1.184	4.3878	6.4426	4.2675	6.398	3.4479	4.4511	6.1704	2.6303	4.4945	4.1295	3.5489	4.783	3.1325	3.8175	6.5149	4.1958	4.0942	4.2102	4.9458	6.7404	5.522	4.9525	3.144	4.6593	4.1563	6.7815	4.0723	5.3706	4.6054	8.3418	4.4805	3.5167	5.005	5.9874	3.7342
-1.6769	-0.61364	-0.9919	-1.3939	-2.001	-2.1793	-2.4635	-1.1815	-2.8429	-1.2014	-1.1377	-0.87735	-0.90656	-3.1653	-1.8493	-0.47781	-0.79398	-1.9499	-2.893	-2.3496	0.16928	-1.622	-4.4931	-0.70895	-1.0178	-2.6974	-0.582	-1.1608	-1.6246	-0.70825	-2.398	-2.9713	-2.303	-3.8763	-1.8159	-0.61488	-0.71692	-1.8582	-2.4404	-3.5825	-2.2233	-2.3231	-3.4113	-1.6806	-2.2573	-2.0151	-1.3053	-2.0203	-1.017	-0.19287
-11.424	-10.536	-10.11	-11.108	-12.122	-11.802	-11.243	-11.005	-12.265	-11.373	-12.816	-11.197	-10.743	-13.441	-11.795	-11.967	-10.563	-13.22	-10.592	-9.1021	-10.822	-10.334	-9.9446	-11.548	-13.227	-11.206	-8.3729	-11.089	-10.583	-10.511	-9.5827	-8.3173	-10.731	-10.245	-11.549	-12.166	-11.507	-11.522	-9.4632	-9.9145	-11.945	-8.8763	-11.028	-8.8135	-10.073	-10.972	-12.292	-10.902	-10.919	-11.096
0.38944	1.081	-0.64264	1.9239	-0.80025	-0.45868	-2.4844	0.72401	-0.33798	-0.84918	1.3862	-1.8758	-0.24049	-1.572	-0.83678	-0.19366	0.50203	-0.51248	1.9477	-0.43823	-0.96275	1.3299	-2.9884	0.047827	0.32808	-0.48609	0.85028	-0.074444	0.7659	1.8069	0.37482	-0.11843	0.60897	0.44184	0.071607	0.049486	-0.85816	-1.7129	0.16484	-0.46491	1.3898	2.3119	2.6426	1.5636	-1.2929	-2.3092	-0.42856	0.20809	-0.10797	0.79449
-1.9449	-1.5557	2.2526	-1.175	0.89474	0.4511	0.40211	0.098434	-1.5008	0.75451	-0.51095	0.65228	0.48415	-0.44134	-0.0015126	-0.27914	1.2256	0.63498	1.0977	0.12604	2.4262	1.2931	0.60369	0.53375	-0.7256	1.724	-2.2521	0.49089	-1.6246	0.87906	-0.15355	2.893	-1.1419	-0.12736	0.4439	0.26383	0.62068	1.2195	-0.21453	-0.27769	0.92626	0.08888	0.045818	-1.6389	-1.2168	0.56013	-0.54566	-1.2577	1.1184	-0.066448
5.0743	1.8543	1.529	3.9594	1.7144	4.1241	2.5969	1.3751	-0.099452	3.3644	3.7735	3.456	2.5921	4.6282	3.1023	5.462	2.5531	1.562	3.0744	2.9807	4.1655	3.4889	2.7717	2.1033	0.75424	2.3103	2.2664	2.7643	4.1505	0.36158	2.1793	1.4805	1.4672	3.4295	2.7932	1.5471	2.8181	2.767	0.83723	3.4214	2.583	1.9821	2.9517	1.2682	4.7885	1.0395	0.77235	3.7481	3.8224	1.4847
9.4851	10.042	9.1286	5.4519	7.8228	6.7864	10.257	10.502	6.9115	8.8046	11.071	9.5158	7.5315	12.334	6.2754	7.5971	7.6779	9.6238	8.3076	8.5322	7.0979	10.036	9.4758	4.7068	7.902	8.007	9.419	9.5367	6.5931	8.292	10.614	8.151	9.6113	6.4584	9.3612	10.32	7.4334	10.412	6.4627	8.4006	5.0413	9.6073	7.968	7.8749	9.4333	6.779	7.3766	5.5917	8.2705	7.1718
-8.0132	-3.0206	-1.0638	-4.9815	-4.7353	-4.8812	-5.5825	-2.8497	-5.1659	-3.5639	-5.0541	-1.3687	-4.0402	-3.3829	-6.4071	-5.0082	-2.6079	-4.9842	-4.662	-4.7091	-5.7362	-5.5365	-2.3412	-5.7458	-2.3799	-3.1004	-5.1574	-3.5017	-5.9762	-2.7331	-5.5143	-3.438	-3.9711	-5.4468	-1.9872	-4.5937	-6.566	-4.8353	-3.1191	-1.9788	-3.1599	-5.0297	-5.9146	-4.9026	-5.5842	-4.5141	-3.5036	-6.8934	-5.9057	-4.7475
11.431	8.9604	11.334	5.9499	11.416	9.9623	10.515	9.4778	9.7841	11.201	9.0552	9.3088	9.221	9.1175	8.9335	9.5769	10.388	10.531	11.456	10.969	11.892	10.77	6.6985	8.9017	11.267	9.201	8.7366	9.0051	13.164	9.8845	9.1064	10.927	9.9394	10.416	11.045	10.319	9.9135	10.434	9.3689	8.9159	10.623	9.7482	9.395	11.048	9.6147	8.1967	9.9364	12.889	8.4567	7.8689
2.7511	2.2954	2.8798	1.6167	1.2314	1.7079	3.0421	1.5364	5.0066	2.1762	5.8045	2.4432	5.5354	2.418	3.2531	3.105	4.1636	4.0262	3.3293	3.0599	4.5613	4.0123	1.8593	4.0923	2.0159	3.0882	4.0565	2.1314	5.1107	1.243	5.1658	1.5229	2.9355	3.8289	2.8927	2.2684	4.4383	2.9223	3.4993	3.4149	2.0894	5.2646	4.0286	2.4931	4.4974	1.8054	2.724	3.4613	2.3828	1.5069
-2.9796	-4.9755	-2.2791	-2.5404	-3.3926	-5.1973	-0.98949	-2.2076	-2.8623	-0.50098	-0.66244	-5.5926	-3.1273	-3.7091	-2.3036	-4.0302	-6.4756	-3.055	-2.6567	-4.1289	-2.8163	-3.253	-2.1488	-2.6942	-2.5773	-0.83244	-1.9086	-2.7559	-1.3808	-4.1768	-2.6476	-0.57473	-3.4665	-3.0302	-1.6682	-1.8611	-3.2616	-2.987	-0.31025	-2.1489	-1.9935	-0.73489	-3.486	-1.7486	-1.357	-3.3184	-1.2816	-1.8724	-3.2948	-1.8686
9.3663	9.5167	9.2446	6.5863	8.8825	5.9313	9.6512	9.8654	9.1581	5.9455	9.8242	8.3205	7.6313	9.6023	7.9237	7.7248	8.2949	6.5226	8.9796	9.192	8.5433	8.1657	6.9433	9.8979	10.188	7.04	6.5123	8.0274	8.864	8.8046	9.8698	8.7465	9.3255	9.4206	8.8144	10.975	7.9839	9.8282	8.4729	8.8049	9.0367	8.2038	10.942	7.2153	9.7699	9.5935	7.5859	10.174	9.4851	9.5687
-11.856	-10.244	-10.324	-11.193	-12.725	-12.105	-10.638	-8.6812	-8.2232	-10.942	-11.994	-10.024	-12.987	-11.359	-9.9223	-10.056	-12.779	-8.1534	-10.65	-10.556	-10.687	-10.028	-11.262	-11.095	-10.081	-10.608	-8.2677	-8.0615	-10.438	-10.575	-11.629	-11.102	-10.791	-9.4486	-10.336	-8.8707	-8.0558	-10.116	-12.577	-9.5065	-10.171	-10.09	-11.21	-10.77	-10.586	-9.2365	-10.203	-10.086	-11.48	-12.794
4.9909	4.5861	3.9075	3.6467	6.237	4.9547	5.3971	5.4764	4.7225	6.1383	5.3211	2.955	4.4805	5.8521	3.6421	4.9089	2.8601	3.7053	6.7851	6.5944	4.1199	4.2212	6.2686	5.2321	5.1202	7.3214	4.8984	6.3345	3.0844	4.2844	3.5632	6.0518	5.4205	5.3051	2.9732	6.1441	3.5722	6.2905	5.1609	4.0664	6.6036	4.2155	3.5448	6.611	4.2676	2.4845	3.9267	4.4295	5.6942	3.433
1.5376	-2.0495	-0.86417	0.4407	-1.8474	-4.3903	-0.2007	-0.60396	-2.4699	0.27226	0.078699	-1.8888	-0.21716	-0.38283	-0.45003	-1.8882	-1.4876	-1.6085	-1.8837	-0.59546	0.46251	-2.0627	-1.7457	-0.45631	-1.6926	-1.5327	-1.7621	-0.96561	-3.3527	-1.5205	0.7542	-3.2295	-1.9012	-0.32363	-1.7303	-0.60724	-0.89552	1.0657	-2.4633	-2.6029	-2.8794	1.0525	-2.9694	-0.4844	0.58694	0.11527	-0.92554	-2.8531	-3.2647	-0.17089
-1.2584	0.68501	-0.013477	-2.6141	0.047111	2.4306	-2.947	0.44042	-0.31836	1.3116	-0.1123	-0.98072	-0.25651	-2.6899	0.75222	-2.9855	0.16775	-0.86257	0.36143	-0.61323	0.50082	0.2963	-1.1836	-0.40481	0.28319	-0.16336	-0.26757	1.2671	-0.5211	-0.71305	-0.46722	-1.4615	1.253	-0.32784	-0.27039	-0.38705	0.27385	-0.40937	0.86911	-0.20031	-1.4572	0.297	1.091	-1.2768	-0.75144	-2.268	1.9183	1.9912	-2.1683	1.0718
-2.6351	-2.6347	-3.5602	-3.1396	-0.31434	-0.77366	-3.8844	-4.1071	-3.2265	-2.7027	-0.42097	-2.0435	-4.2957	-2.9236	-2.5837	-1.9051	-1.1366	-3.4236	-1.5935	-2.6619	-4.1564	-3.0163	-1.6915	-1.2232	-3.1018	-3.5854	-2.9022	-1.7725	-2.5167	-3.5321	-1.7997	-0.41785	-3.6717	-1.3578	-1.6193	-2.2497	-1.9999	0.91561	-1.0313	0.12606	-3.2831	-2.116	-2.2875	-1.6437	-2.6731	-1.3765	-1.0273	-3.0017	-2.1279	-0.33145
-21.985	-20.491	-21.027	-23.356	-19.786	-21.514	-19.524	-22.213	-21.341	-22.545	-20.631	-22.258	-23.016	-22.44	-24.325	-22.201	-23.169	-21.344	-21.898	-22.119	-23.109	-24.294	-22.498	-21.948	-20.882	-20.869	-23.328	-19.852	-22.303	-23.815	-21.645	-22.115	-21.991	-22.605	-21.372	-22.714	-22.534	-20.584	-23.105	-22.774	-21.589	-22.487	-21.548	-20.583	-22.549	-24.711	-23.235	-21.485	-20.983	-20.679
-3.2238	-2.4476	-0.68455	-0.80514	-1.8867	0.041342	-1.7933	-1.9579	-1.4003	-1.0544	-3.0545	0.38569	-0.75979	-0.98842	-0.66057	-0.26215	-1.1338	-1.6939	1.0867	-0.73717	-1.4294	-0.86725	0.74046	-2.2954	-1.2976	-0.34237	-2.5679	0.044844	2.1814	-1.0914	0.24343	-0.21078	-0.93895	-2.284	-2.1154	-1.4484	-2.4285	-1.91	-3.0753	0.74744	-1.9072	-0.031724	-0.71274	-2.8754	-1.0133	-2.7201	-3.326	0.36648	-3.8171	1.0418
0.61882	-1.7113	-2.6501	0.10271	0.11747	-1.8797	-1.3971	-1.9207	0.71932	0.68203	1.7306	0.77681	0.67971	-1.2617	1.4019	-1.185	1.1692	1.4473	-1.1605	0.40163	-1.8682	0.68338	-0.39129	-3.4577	1.5054	-1.3515	0.48563	-0.6482	0.18365	1.9571	-0.83319	-0.8578	0.3923	-1.2616	-0.72075	-2.538	-1.8786	-1.2034	-0.10498	-1.2545	-1.7615	-0.54673	0.43529	-0.50606	0.40004	-0.3616	-0.65459	-1.3705	-1.5567	0.91719
-13.392	-13.561	-15.176	-13.869	-12.188	-12.057	-11.88	-11.341	-12.121	-13.805	-13.015	-10.957	-11.744	-12.271	-13.685	-11.409	-12.876	-10.164	-13.972	-12.441	-13.562	-11.406	-11.346	-10.525	-12.027	-11.598	-12.446	-11.724	-15.146	-12.498	-14.242	-10.216	-13.996	-9.5573	-9.9579	-11.378	-11.526	-13.575	-11.965	-14.744	-11.415	-12.149	-11.973	-13.272	-13.048	-11.66	-12.556	-12.938	-12.478	-13.109
-4.3539	-3.4622	-2.2975	-5.2227	-3.8615	-3.024	-3.0215	-3.7188	-2.1623	-2.5052	-3.4114	-3.1634	-5.2423	-3.0652	-4.2505	-2.8724	-3.8876	-1.6358	-3.0914	-5.1171	-4.9069	-2.5635	-4.5655	-8.0279	-4.2806	-2.4697	-3.6298	-4.1361	-3.0373	-5.2811	-3.563	-3.8041	-4.2892	-3.1338	-4.3569	-4.4059	-4.5871	-2.154	-4.6338	-1.8424	-3.6709	-2.968	-1.9066	-3.26	-3.9599	-1.5402	-3.7407	-3.5852	-2.5669	-5.0425
-2.642	-3.5807	-6.0842	-3.4177	-5.0252	-3.8789	-3.625	-4.7903	-2.1774	-4.2575	-5.1847	-3.9357	-5.132	-2.1283	-7.5148	-5.7446	-4.3198	-4.4754	-5.9571	-3.5769	-4.8566	-4.3487	-7.2178	-2.7863	-4.6607	-2.3587	-5.1116	-4.1069	-5.7764	-4.8813	-3.0006	-3.3941	-4.1542	-4.6708	-4.7739	-6.6894	-4.7531	-5.502	-4.5838	-3.8348	-3.9741	-3.4311	-4.7997	-3.6976	-6.6873	-4.0791	-5.4831	-5.2743	-5.6574	-3.7822
8.271	8.1035	8.5991	9.4768	6.4487	7.328	5.7385	4.8165	8.0543	5.7887	9.4061	9.1927	7.1952	6.4472	6.269	3.67	7.9077	8.0197	7.2209	5.8903	5.9245	7.5359	7.0195	7.1206	6.716	7.6192	5.7532	5.703	5.6979	6.0869	4.9737	7.7532	7.0682	6.678	7.3282	5.6835	7.9243	6.2084	6.7941	7.3162	7.2142	6.9735	7.5779	5.6441	6.0831	8.0612	5.6744	9.1829	5.7422	8.3706
2.5191	1.2221	0.12628	0.44235	0.44617	3.5278	3.3578	0.64807	2.7749	2.0871	3.5464	4.4095	2.7482	2.8336	0.82507	1.8825	1.5482	0.90517	1.536	0.054882	1.8446	0.055901	1.884	0.38102	3.5976	2.3322	2.5065	3.9924	1.0639	4.4216	2.6387	4.1758	-0.10697	1.0663	1.3179	1.3136	1.3694	2.3104	1.0905	3.771	1.4922	0.93917	1.6693	2.1556	2.3004	1.8215	2.1978	3.8533	-0.56767	1.4044
-8.7252	-7.8148	-7.6412	-6.6848	-7.4287	-6.4378	-3.1345	-6.2605	-6.1685	-3.9274	-7.8832	-4.185	-5.3396	-6.2829	-4.7306	-6.0818	-6.8606	-7.6858	-8.1695	-7.333	-7.2893	-6.935	-6.7585	-5.4612	-5.9276	-5.7175	-5.9538	-4.7991	-7.7084	-5.7014	-7.3663	-6.853	-7.4887	-4.9127	-8.6283	-5.2831	-5.067	-7.9834	-5.6282	-5.1629	-7.3461	-6.5343	-6.0977	-6.5058	-5.4264	-6.9875	-5.4587	-4.5004	-7.6236	-8.2237
-8.7169	-6.5909	-10.08	-9.0125	-10.051	-8.9553	-9.4897	-9.0973	-9.8919	-8.8583	-11.737	-10.503	-9.6676	-9.963	-7.7894	-9.5815	-9.7123	-8.752	-10.849	-9.9033	-11.089	-10.222	-9.9958	-10.214	-9.2977	-9.222	-11.627	-10.292	-8.1189	-10.028	-10.288	-10.519	-8.4304	-10.651	-8.339	-9.0122	-9.6419	-4.7096	-10.168	-10.153	-9.4963	-10.431	-8.9432	-7.2675	-7.4261	-10.941	-7.2316	-10.917	-10.102	-8.7512
-1.2732	-2.051	-0.28352	-0.33283	-1.9705	-0.86197	-2.7661	-0.88643	-2.5823	-2.2701	-2.3664	-1.682	-1.9992	-1.4197	-2.1395	-2.5622	1.2069	-0.74869	-3.4821	-0.76382	-2.7546	-2.5806	-1.6019	-1.2945	-0.65371	-4.1651	-0.34936	-0.25401	-1.4842	-4.4691	-0.82183	-1.07	-3.0719	-1.7419	-1.7304	-2.7997	-2.1924	-1.6584	-2.1551	-1.5974	-2.8997	-1.5035	-3.2767	-1.1437	-1.288	-1.2284	-1.7611	-1.6752	-2.0786	-1.2277
2.5462	4.0872	5.0088	3.6559	2.1986	1.562	2.9821	3.0427	2.0189	1.1415	2.2677	4.4683	2.0802	0.51596	3.8657	3.4751	0.31096	1.2161	2.2267	2.6766	2.4259	3.0464	1.758	1.4003	3.8279	1.416	2.1158	5.1028	3.2694	1.9806	1.0736	4.2831	2.0429	1.1247	3.412	3.5051	1.7427	2.1426	2.011	2.5589	2.7589	0.26966	1.6702	3.3664	1.5872	2.7716	2.4773	5.1094	5.3141	0.68941
-13.493	-13.512	-14.836	-14.792	-15.147	-14.103	-14.002	-12.729	-12.866	-15.584	-14.857	-12.737	-14.723	-13.302	-13.306	-14.13	-18.24	-16.404	-17.678	-13.653	-14.821	-14.933	-14.733	-14.85	-14.051	-14.465	-15.424	-13.26	-12.591	-13.238	-16.099	-14.556	-14.958	-16.232	-14.661	-14.438	-14.307	-15.258	-14.792	-14.581	-14.105	-14.144	-13.774	-13.603	-14.296	-15.318	-13.744	-16.917	-11.44	-15.83
-1.9708	-0.52027	-3.5869	-1.4558	-1.0846	-0.29952	-0.45023	-2.066	-0.54742	-0.46262	-1.9755	0.4387	0.54707	-2.5366	-1.74	0.94613	1.2767	-2.093	-3.5033	-2.4609	-0.737	-0.95473	-1.3285	-1.0644	-0.61142	-0.86031	0.49961	-0.17902	-1.2778	-4.6492	-2.6186	-1.0217	-3.0697	-3.4627	-1.4687	-4.0974	-0.55851	-0.68949	-3.1661	-1.7901	-2.2743	-2.2377	-0.37673	0.95634	-1.9935	-2.4064	-0.64612	-2.7329	-1.9484	-1.7267
7.6339	7.1762	7.0538	6.2566	7.4965	5.4762	6.0182	6.7362	5.4395	7.7093	7.0187	7.0197	7.8236	7.3733	7.1126	6.1905	9.1418	5.5539	6.0795	7.4726	4.1073	6.6727	6.984	7.4361	6.4865	8.7828	7.6544	5.5481	7.14	7.0844	8.0692	8.5472	5.9141	8.5667	8.1611	8.0741	4.9899	7.6699	7.0152	7.3596	6.7894	6.696	8.0325	6.4893	7.487	6.6507	6.2057	6.4145	6.6498	7.6334
0.90456	2.4474	2.5584	3.4355	-0.43968	2.0556	2.1045	1.2933	-0.1116	-0.27996	0.40513	0.89585	1.8546	1.9718	4.3386	1.8729	1.205	2.3353	3.7818	1.4932	2.8864	0.35849	2.6003	2.9466	2.1258	2.5353	0.12999	2.975	4.2015	0.93531	2.1555	0.63559	1.1508	3.2663	0.73772	0.1424	3.3792	2.8604	1.7776	1.7778	2.2867	0.95398	1.0043	0.95417	2.1636	2.4505	3.3872	1.1297	-0.93908	2.2931
5.905	7.5109	7.015	6.8198	4.851	8.7971	9.0183	5.8166	8.0113	7.6796	4.7238	7.021	7.4641	6.7464	5.3576	6.3392	7.1277	8.3182	5.0293	5.902	6.0906	7.6986	7.6578	6.7379	7.3744	6.8194	6.4174	7.4101	6.5471	10.197	9.1262	8.8157	4.2397	6.1588	6.5477	5.7956	5.8018	6.9331	6.5132	7.6532	6.7433	6.6552	4.627	6.6497	5.6333	8.4011	5.1602	6.019	7.2836	5.2647
5.2263	5.142	7.6769	6.3934	8.2023	6.5021	5.6553	5.6269	7.8024	6.83	5.7939	4.8784	7.1809	7.3984	6.3845	6.7719	6.4804	6.0774	6.7055	6.0062	7.3999	8.7443	6.6636	5.656	6.6937	6.7228	6.7926	7.0624	4.9869	6.9906	7.1107	7.202	5.4982	6.3729	6.9729	8.8816	7.3256	8.1105	5.3375	7.9842	4.5754	8.3195	7.9858	6.1156	7.6447	7.3429	7.4665	7.444	8.2899	7.2273
-19.859	-20.647	-20.183	-18.431	-19.851	-20.459	-19.379	-21.706	-21.025	-21.259	-21.955	-21.305	-20.034	-19.975	-18.227	-21.368	-22.847	-21.937	-22.553	-21.148	-21.172	-20.487	-20.376	-23.374	-20.666	-20.905	-19.57	-23.108	-20.988	-21.774	-20.29	-20.81	-20.046	-20.435	-20.427	-19.666	-19.403	-21.223	-20.472	-21.183	-22.029	-20.881	-20.299	-20.975	-20.666	-21.379	-20.601	-18.836	-19.25	-20.326
-4.2594	-2.0473	-1.4564	-4.4357	-0.93629	-3.9163	-3.3799	-4.2026	-3.0439	-4.3909	-2.353	-2.0835	-2.8561	-2.273	-2.0986	-3.6547	-1.9742	-3.0002	-3.6604	1.4805	-3.1493	-0.057351	-5.0566	-1.3382	-3.1606	-2.7152	-4.1459	-1.7657	-2.7321	-3.691	-3.198	-4.8066	-2.5241	-3.4158	-1.5463	-4.2499	-1.6935	-2.7044	-1.7846	-2.3244	-0.31931	-5.3526	-3.4561	-4.0222	-4.1505	-1.8655	-4.443	-3.228	-1.3762	-3.2269
-0.43425	1.6543	0.1562	-1.2606	-1.4971	0.5216	1.0643	0.81303	-1.3751	0.82592	0.047924	0.60924	2.3285	0.5672	-1.6423	2.1474	-1.195	0.112	-0.89163	-1.0314	-0.33788	-2.1613	0.57661	1.5547	-0.034504	-0.56253	-1.2582	0.62554	1.3051	-1.0839	-1.3691	-0.79582	-0.49493	1.2791	-0.44684	1.0447	-1.4252	0.80454	-0.57443	-0.13834	-1.1594	-0.27794	-1.066	-2.2222	-2.1	-0.11348	1.5278	1.0776	0.90508	1.1052
0.58902	-1.2844	-3.3732	-1.6238	-3.5071	-1.896	-2.3057	-0.94279	-2.8479	-3.2405	-3.0814	-3.1711	-1.1108	-1.1239	-0.98145	-0.16416	-2.9121	-1.8722	-0.93502	-2.2117	-2.8974	-2.5763	0.2772	-0.55977	-0.76308	-0.99704	-1.7662	-0.9972	1.3583	-0.96911	-1.9136	0.6993	-1.0096	-2.1861	0.34528	-0.13465	-1.3098	-3.7291	-2.425	0.10849	-0.77928	-0.36621	-0.94016	-2.1245	-1.4222	-2.1627	-2.1633	-1.1279	-2.0673	-2.8874
2.4165	0.95566	0.46983	1.7936	3.2149	2.4176	1.3894	2.2621	0.31893	-0.61205	2.3502	2.6157	1.8422	2.4637	-0.20472	1.9317	0.03031	2.5517	0.30152	-0.94861	2.1396	2.5226	-0.094886	-0.71588	1.6063	0.86156	-0.12158	1.2543	3.9827	0.96625	1.1555	0.74926	1.3441	2.1417	0.99184	2.1296	0.49931	1.5268	1.2614	2.305	2.5795	2.0883	1.2621	0.51607	1.4077	1.9839	1.7738	1.0305	0.03156	2.8429
8.1289	6.5172	3.7085	7.5324	6.7078	4.2801	5.6764	7.4659	5.3251	4.4849	5.2337	6.8455	4.1472	4.5361	6.7009	6.0653	4.142	4.1514	8.0454	6.0356	4.3478	5.6772	7.3944	7.2826	4.5639	4.918	5.9805	5.6445	4.2876	4.6432	3.7599	5.6767	5.6652	4.7693	5.3921	6.0712	3.9615	7.2269	5.1155	8.0738	5.8783	4.5477	3.4165	5.5319	5.7338	4.425	6.995	7.3811	4.985	5.4765
-9.6762	-10.314	-8.9498	-8.9627	-12.498	-11.156	-10.836	-11.192	-12.968	-11.062	-8.7622	-10.642	-9.1644	-9.3604	-14.058	-8.6548	-13.556	-12.377	-9.7712	-9.5461	-10.237	-9.3033	-10.354	-8.3647	-10.627	-12.628	-9.2191	-9.6058	-8.4016	-10.351	-11.348	-8.3167	-12.623	-10.579	-9.4108	-11.092	-10.067	-10.813	-10.051	-11.646	-9.6774	-10.824	-12.571	-12.137	-11.678	-11.032	-12.806	-9.5137	-11.014	-10.408
-0.98606	-1.1123	0.63152	1.5325	-1.629	-0.81486	-1.2834	-1.0561	-1.5352	-0.01898	-1.4877	-0.67531	2.2088	-0.44913	-0.18868	1.2596	0.64253	-2.1521	-0.73141	2.2556	-0.0017897	-1.8661	1.1668	0.68435	1.799	0.81171	-0.87814	1.0794	-0.27806	-0.20639	0.75248	0.56679	-1.723	-0.39739	-2.0245	0.96593	-0.2443	0.64015	-0.29474	-1.3973	0.93749	-0.32181	-1.8313	0.19449	-1.2716	-0.14982	-0.80247	-0.68541	-0.28688	0.51058
7.7475	7.4336	10.959	7.6228	7.9469	9.3618	5.7374	10.849	8.5346	8.0269	8.2468	7.9102	8.3587	9.9006	9.4658	6.7806	10.649	7.3019	8.9425	7.5393	10.571	8.7232	6.6793	7.4708	7.1525	7.3419	9.4888	8.9275	8.2986	6.2033	6.7606	7.672	7.6095	8.5755	7.3926	6.7029	7.3214	6.4959	6.8847	6.5837	5.751	8.3631	7.4646	8.3443	8.781	7.3016	9.2105	7.4045	8.3582	8.2739
-8.467	-9.2606	-8.3697	-9.3683	-7.7666	-10.593	-11.038	-9.9549	-9.662	-9.0118	-9.3323	-10.072	-9.8263	-9.294	-7.1473	-8.4014	-9.2731	-10.018	-9.6556	-10.54	-8.9009	-10.599	-9.9442	-7.9048	-12.265	-9.078	-8.6409	-9.7984	-8.0904	-7.6394	-8.2096	-9.742	-9.2042	-11.971	-9.4783	-7.1559	-10.97	-7.2505	-9.272	-9.0474	-11.071	-6.9789	-10.276	-7.8329	-11.883	-8.8094	-10.404	-8.2714	-7.2798	-9.9926
-15.084	-14.263	-14.722	-12.768	-13.001	-12.185	-13.789	-13.089	-11.742	-14.79	-14.929	-13.352	-13.094	-15.339	-13.585	-14.218	-15.297	-14.056	-15.14	-11.938	-16.091	-11.649	-16.903	-14.86	-13.011	-12.306	-14.3	-12.976	-15.862	-15.521	-13.931	-13.15	-12.729	-13.347	-15.132	-14.736	-13.816	-12.13	-12.048	-15.318	-12.142	-14.228	-12.221	-14.686	-16.272	-13.245	-14.184	-16.435	-14.523	-15.462
-8.6536	-7.8921	-8.109	-8.3722	-9.086	-8.0539	-8.7863	-6.7531	-10.623	-8.9969	-8.1426	-9.6933	-7.1831	-8.701	-10.055	-9.0019	-9.9706	-8.2296	-8.0611	-10.31	-8.1032	-9.0863	-9.7165	-9.9817	-6.4025	-10.562	-9.7504	-8.2415	-8.2959	-6.1297	-9.1217	-8.552	-11.06	-9.9197	-10.805	-10.53	-7.9945	-10.129	-10.692	-9.374	-7.2807	-8.7247	-8.6783	-6.9537	-9.3869	-8.7051	-9.2674	-9.997	-9.5255	-9.2571
7.088	7.3378	8.6409	10.869	9.7307	8.8808	7.8372	8.5867	9.6465	9.1076	9.0971	5.904	10.324	8.0961	8.652	7.7648	13.117	9.9239	8.5111	8.9827	8.6076	9.8672	7.6032	10.312	7.2757	5.7614	8.4501	8.9764	8.8014	7.2984	10.714	8.7181	10.998	8.211	8.8406	8.169	6.2014	9.4462	5.3851	7.4996	10.049	7.5818	7.1439	9.0426	7.369	7.3767	9.4214	8.0824	8.9397	8.1813
-10.999	-10.729	-9.4175	-9.7767	-9.9476	-11.104	-9.4007	-9.0857	-9.4246	-10.279	-10.891	-10.405	-8.5575	-10.01	-8.9066	-10.022	-10.373	-10.718	-9.5916	-9.6735	-8.9017	-9.3986	-10.34	-10.754	-10.824	-9.8212	-9.8526	-9.8142	-10.816	-10.12	-10.234	-7.3964	-11.564	-10.278	-9.2824	-9.594	-10.615	-11.509	-9.9241	-11.584	-12.475	-11.788	-10.156	-10.616	-10.915	-11.063	-10.216	-10.442	-10.087	-9.1588
-3.3759	-1.2753	-1.1304	-1.1736	0.44324	-1.6238	0.16936	-2.0478	-0.45441	-3.2289	-0.079974	-1.2428	-0.5905	-1.8047	-2.0171	-0.85095	-2.2327	-1.5154	-1.963	-1.0036	-1.6325	-1.6067	-2.5378	-2.0132	1.4448	-1.2473	-2.0322	-2.116	1.7516	-0.81015	-0.57986	-3.5901	-1.7789	-2.6998	-1.3426	-1.1747	-1.7659	-0.4068	-0.85751	-2.5045	-0.8117	-1.9305	-4.0635	-3.0832	-2.2112	-3.6154	-3.4201	-1.0626	-1.0515	-3.3564
-14.541	-11.819	-13.997	-12.775	-13.311	-17.12	-15.204	-10.642	-14.332	-13.901	-18.181	-14.676	-13.811	-13.528	-15.004	-15.422	-14.386	-15.321	-15.195	-14.724	-14.476	-14.92	-13.692	-12.433	-14.222	-13.081	-16.251	-13.792	-15.382	-14.386	-15.072	-13.294	-13.142	-15.29	-14.468	-13.466	-15.049	-16.432	-13.949	-13.249	-13.742	-12.041	-12.026	-17.672	-14.26	-13.853	-14.672	-13.319	-16.986	-15.341
3.2619	0.95357	2.4672	2.9452	-1.4174	-0.54253	1.1861	0.48028	2.3037	2.4303	0.26187	2.4061	3.3146	0.88539	0.62788	0.83283	3.2492	0.5676	1.1396	0.48706	1.1262	2.5797	1.636	2.0043	1.3653	0.95677	-0.6868	2.9378	-0.027927	0.53896	4.1942	4.641	2.4142	2.428	0.77387	1.9246	1.3105	0.32626	1.3333	1.6162	3.0672	-0.88755	2.9497	3.3308	0.4846	2.4488	1.5941	2.3893	2.3723	2.2994
-7.5868	-8.6788	-11.207	-7.8155	-9.9639	-9.8289	-7.9046	-7.2134	-7.794	-8.8317	-8.2641	-9.2002	-8.4438	-8.3608	-8.3521	-11.631	-8.116	-8.9656	-9.6926	-8.4826	-11.402	-10.126	-7.6233	-9.1407	-10.468	-10.857	-11.303	-11.955	-11.51	-8.6805	-6.5044	-9.7432	-9.4594	-8.5842	-9.9354	-8.4051	-9.4322	-8.4204	-8.8818	-12.674	-10.316	-9.5906	-9.9867	-10.148	-9.7012	-9.3334	-8.9962	-9.1356	-9.6424	-11.022
9.662	9.6129	8.3638	7.8963	10.59	9.9786	11.633	8.5217	8.8372	7.8254	10.119	11.885	9.6331	10.402	9.1379	10.483	8.8542	10.793	9.1745	9.0244	10.607	7.165	9.5696	9.9374	11.043	9.8458	9.2731	11.415	11.225	9.2153	7.2032	9.6256	8.4901	9.613	11.871	10.636	10.252	11.71	10.186	11.22	10.433	11.586	10.068	8.0691	9.8204	8.4796	9.6486	11.118	8.9769	10.703
-2.6274	-2.5481	-2.237	-0.87161	-1.6141	0.13136	-1.3698	-0.30168	-4.0352	-1.7968	0.37278	-1.1641	-0.69207	-0.06526	-1.4589	-0.053246	-1.7156	-1.8983	-3.5561	-3.7604	-1.0472	-1.5913	2.3796	-3.7885	-1.322	0.00041643	-2.0694	-1.5163	-1.5499	-0.89279	-1.962	-2.5734	-0.2782	-0.83981	-2.6538	-0.34826	-0.90025	-1.0206	-2.4174	0.76	0.34023	-2.7455	-1.0251	-1.2678	-0.10045	-3.1353	-2.514	0.24573	-2.1463	-1.4597
-6.4512	-7.9896	-10.002	-8.7688	-6.143	-9.2621	-8.7855	-6.7291	-6.3228	-7.07	-9.3556	-8.3872	-4.8251	-7.6913	-7.5405	-6.4643	-7.2553	-6.622	-6.6529	-7.7357	-6.4243	-6.4987	-8.2455	-5.7727	-8.2117	-8.8008	-7.0374	-10.046	-8.4532	-7.9947	-8.3047	-6.4512	-7.3595	-9.2638	-7.2244	-8.5788	-7.802	-6.2931	-7.9189	-7.8954	-8.0154	-6.8739	-9.5719	-6.2534	-7.7179	-7.9818	-8.3596	-5.1602	-6.3809	-7.5934
2.0773	0.58393	2.8321	0.65437	0.82942	1.4885	1.8648	1.6112	2.5865	1.128	2.4018	2.3632	3.4159	1.6518	0.39985	0.28729	1.5266	0.25167	2.371	1.0851	0.82049	1.7201	3.5562	-0.1772	0.74585	2.4494	3.1805	-0.74447	1.8337	-0.38672	2.4047	1.4271	0.16211	0.038603	1.3681	0.49359	2.0034	0.34568	2.3422	1.9845	3.079	3.5044	2.1227	2.1089	1.1058	0.76111	2.4889	1.79	3.7002	0.50175
-0.46837	0.74586	0.99416	0.71782	-0.8472	1.4362	0.44089	0.29505	0.43402	0.71356	0.74127	1.8004	2.4087	0.063572	1.7724	1.7539	0.19186	-0.55916	1.2022	-0.23167	1.7994	-0.162	0.79085	0.52684	-0.89675	0.2135	-0.97403	0.87627	1.7006	0.4526	-0.57444	0.596	-0.0016687	3.1389	0.55078	1.4832	1.0109	1.3081	0.051776	-0.31566	1.8671	-1.4188	-1.1093	1.0028	0.022346	2.4163	-0.74539	-1.318	-0.68755	0.49626
5.7499	4.7898	4.9639	4.2736	3.7008	5.5579	5.1694	7.6494	6.3798	7.2716	7.7792	7.3668	6.8027	6.7102	6.0985	6.8876	7.0016	5.7514	4.6323	6.344	4.649	4.5244	8.4356	9.5484	4.1177	7.4884	7.4506	6.0013	6.9294	7.3854	7.6064	7.3564	7.4105	6.0208	5.8056	8.0289	5.7529	6.0324	7.1313	7.8752	7.8845	7.549	5.0832	6.9204	8.1806	10.185	8.1293	8.1773	7.1219	7.629
-3.639	-3.3255	-2.8583	-4.4397	-4.4832	-3.4125	-2.1966	-2.5016	-4.696	-2.7487	-2.6012	-1.2118	-2.8868	-2.5131	-2.857	-1.585	-2.7353	-4.435	-0.7214	-2.765	-2.8593	-4.331	0.71889	-4.2251	-1.9471	-4.8837	-4.0714	-2.4728	-3.5609	-4.0635	-3.2517	-1.5921	-3.1936	-1.7835	-4.3115	-2.812	-3.7755	-3.3295	-1.1485	-2.9958	-3.1368	-2.8611	-3.5435	-5.5143	-1.7192	-4.8148	-0.0755	-2.3618	-4.0587	-2.8701
9.0707	9.1391	8.6596	7.0027	9.8136	10.055	8.6482	11.095	9.3047	9.3894	7.9216	10.315	7.0498	9.2028	9.2976	9.2123	8.7532	8.4732	8.373	8.5346	9.1807	7.2426	9.2931	7.721	8.5305	7.1021	9.5814	8.5261	7.5033	10.577	8.573	6.6718	10.161	8.5171	7.608	10.725	9.8739	9.4268	8.5005	9.4128	9.4121	9.7217	9.4865	7.0829	9.206	10.761	7.8184	9.413	9.3198	10.622
5.2755	5.353	5.2045	6.3687	6.0341	6.6798	5.3866	6.484	5.9479	6.7252	5.9091	5.9841	5.9899	5.5486	5.8414	5.4828	6.4495	5.2987	7.2507	2.9639	6.1916	6.7537	6.7731	6.0737	5.8923	6.2143	5.3615	9.1798	6.408	4.7944	4.4872	6.7843	6.6691	3.0839	6.0634	6.1352	6.3715	5.6983	6.8474	5.9765	5.6247	3.918	4.8843	6.073	7.8339	4.7141	7.0314	5.8437	6.951	3.8836
-7.6961	-7.8996	-9.5877	-10.293	-8.6167	-9.4478	-10.066	-8.2156	-9.0934	-10.116	-9.8678	-8.7279	-8.5397	-10.78	-9.0778	-11.455	-8.5559	-9.9867	-8.1212	-8.3996	-10.726	-5.5283	-8.4108	-9.0933	-10.088	-8.7527	-9.2594	-10.938	-9.9823	-9.5965	-9.8463	-11.168	-11.259	-9.3761	-11.355	-9.1733	-10.025	-9.8016	-8.8392	-9.2573	-10.547	-8.1074	-8.9592	-10.734	-11.302	-8.085	-9.9604	-7.05	-9.2376	-8.6731
7.8275	9.3348	10.881	10.74	9.7004	10.183	9.0954	9.101	7.1712	8.6057	6.2055	9.2746	10.833	8.7295	8.1598	11.106	7.3184	9.9641	7.2209	8.3514	9.1635	7.8315	9.1056	9.3404	6.6558	10.948	11.968	9.1958	10.185	10.854	10.179	9.914	8.7209	7.503	9.6055	7.9192	6.1393	9.9642	8.2899	9.3719	8.1855	7.75	8.4425	10.538	8.846	10.04	9.4456	8.0748	7.1226	10.481
-10.821	-10.1	-9.9291	-11.086	-8.463	-9.6438	-10.872	-9.8039	-8.372	-9.2787	-9.6246	-12.597	-7.1404	-10.846	-8.8413	-9.646	-9.3333	-10.117	-7.5102	-9.6129	-9.0452	-9.2994	-11.728	-8.7606	-7.2984	-10.288	-10.161	-9.4517	-9.9002	-8.5839	-9.4649	-10.455	-9.3981	-8.5285	-9.8414	-7.944	-6.1254	-9.361	-11.655	-10.793	-6.5821	-10.031	-10.684	-8.728	-10.019	-7.2233	-10.9	-8.8501	-9.839	-8.8273
-3.007	-5.2319	-2.3001	-6.0607	-5.8874	-5.5226	-5.5934	-5.3885	-5.2539	-4.2008	-5.2985	-5.9115	-6.1173	-7.0878	-6.5585	-3.6029	-4.8537	-4.5708	-5.9548	-5.32	-5.0978	-5.4664	-4.3862	-4.9593	-6.3161	-3.415	-3.9885	-8.0186	-6.4647	-3.3445	-4.581	-6.3008	-4.3701	-3.5559	-6.1426	-4.7922	-2.6499	-7.2604	-5.5474	-4.9612	-3.8899	-3.6851	-6.0678	-4.5185	-5.7093	-1.7462	-3.9843	-3.8162	-4.5126	-3.2398
-11.255	-12.547	-11.381	-13.505	-12.272	-12.204	-12.563	-13.337	-13.538	-12.675	-9.056	-13.744	-13.184	-14.913	-12.029	-12.273	-13.232	-13.817	-11.711	-11.923	-10.821	-13.069	-11.372	-13.935	-11.856	-11.807	-12.891	-12.877	-13.633	-12.756	-13.257	-12.13	-10.021	-13.564	-12.76	-13.333	-12.251	-14.558	-13.025	-13.345	-12.07	-11.335	-13.579	-13.038	-12.686	-12.89	-12.131	-11.892	-11.963	-13.689
-10.374	-11.586	-12.893	-11.545	-10.951	-13.629	-11.281	-10.409	-12.071	-11.992	-10.908	-12.22	-10.62	-12.637	-12.169	-9.0822	-10.943	-10.73	-9.0856	-13.096	-13.258	-12.21	-11.263	-11.57	-11.72	-9.3169	-11.308	-11.014	-11.307	-9.1556	-10.259	-9.3933	-13.119	-10.931	-11.081	-11.411	-12.463	-12.759	-9.7943	-12.415	-11.592	-10.57	-8.0074	-10.757	-11.654	-12.874	-10.52	-11.281	-13.311	-9.7758
-3.7779	-3.802	-4.2758	-2.1541	-5.2998	-5.8049	-3.05	-0.96062	-3.1924	-3.7187	-2.9001	-6.2394	-2.2211	-2.4469	-1.1795	-4.4098	-3.6128	-3.7343	-1.6486	-3.252	-4.2933	-3.9627	-4.2829	-4.3864	-1.2364	-4.5794	-2.536	-3.2583	-2.3577	-1.3705	-2.8584	-4.7455	-5.6862	-1.0943	-0.79505	-2.5428	-3.0381	-2.7314	-3.3674	-4.102	-3.9551	-2.5316	-5.0096	-4.6898	-1.7839	-1.4582	-1.1708	-3.6867	-1.0499	-1.4862
8.4781	8.7569	9.6115	9.7056	7.3336	8.3904	6.3068	9.5398	9.0392	9.4187	10.776	8.8054	6.7438	11.175	7.9623	8.377	10.758	9.2203	9.8778	7.7226	6.2465	8.3943	9.6464	10.025	8.9815	7.1663	5.979	10.621	9.4181	10.905	9.8321	9.9166	8.8975	8.2848	10.027	10.512	10.042	10.355	6.3192	8.2354	9.8991	7.8356	9.9291	6.8288	11.173	8.6189	10.173	10.301	7.4099	9.8688
-12.518	-14.415	-13.531	-12.02	-12.806	-11.874	-13.18	-13.633	-12.428	-13.132	-14.58	-11.409	-11.271	-13.587	-12.832	-13.767	-13.208	-12.26	-12.291	-11.514	-14.722	-11.954	-10.988	-13.638	-14.222	-11.452	-14.467	-10.765	-12.942	-13.313	-13.534	-12.968	-14.211	-12.304	-15.112	-12.36	-13.106	-12.813	-12	-12.555	-11.946	-11.041	-13.419	-12.86	-11.896	-11.928	-13.543	-11.405	-15.462	-12.464
-1.8325	-3.8497	0.43434	-1.6139	-0.46046	-2.5808	-0.96798	0.41151	-2.6816	-1.1169	-0.97344	0.55895	-1.6827	-1.0012	-1.5518	-0.36146	-0.60212	0.58026	0.25179	0.28644	-1.3979	0.48389	-3.3966	0.33696	-2.7063	-1.1072	-0.74528	-0.32183	-0.85843	-4.1765	-0.24476	-1.0603	0.96612	1.0553	-1.1577	-2.7567	-1.8646	-1.9848	-0.84391	-0.19417	1.1101	-1.4442	-1.4764	-0.091176	-0.79054	0.26174	-1.9933	-0.60419	-2.5421	-1.2755
-3.6522	-5.0267	-3.3478	-2.2195	-4.4564	-1.0286	-2.9449	-4.6251	-2.5631	-3.3789	-3.7439	-3.6648	-3.7911	-3.2391	-2.7838	-3.2661	-1.731	-1.7028	-1.1418	-2.1378	-3.2696	-3.8526	-0.59304	-3.186	-1.5788	-1.8005	-1.0588	-3.1095	-3.7914	-2.1987	-2.0817	-2.4334	-1.6189	-3.2877	-3.4797	-2.724	-4.6944	0.19114	-4.8408	-1.7441	-3.9701	-6.3934	-5.3271	-3.9134	-3.8477	-3.4651	-1.9292	-2.4273	-4.9651	-1.9622
-13.349	-14.986	-13.814	-11.156	-14.358	-13.277	-13.435	-15.025	-11.112	-12.015	-12.253	-11.809	-13.695	-14.875	-12.003	-11.308	-14.989	-12.133	-11.802	-11.261	-11.959	-12.052	-12.528	-14.841	-13.66	-13.109	-13.095	-13.741	-14.627	-11.471	-13.467	-14.726	-11.868	-12.255	-11.861	-10.8	-10.904	-12.835	-12.216	-13.758	-12.568	-13.02	-12.056	-14.536	-11.678	-11.242	-15.098	-14.05	-10.876	-11.697
6.1903	6.4609	3.3976	5.0323	4.5204	5.6416	3.5302	5.5261	5.8558	8.2049	6.9196	5.3451	5.278	3.7763	4.2173	5.9031	5.3883	6.6845	7.3425	5.8566	7.8342	5.6873	5.7182	6.0551	4.5966	5.1101	3.7604	4.6061	3.3134	8.1733	6.3231	6.177	6.4681	2.7657	6.0322	5.0956	5.263	5.3236	8.3428	5.149	4.1435	5.3754	1.7644	6.0027	5.4612	7.0747	3.583	6.2849	3.9551	6.058
-9.5984	-9.4142	-9.3744	-10.657	-11.468	-8.1265	-7.793	-7.667	-9.3539	-8.8996	-11.352	-9.0155	-8.319	-9.598	-10.856	-8.8574	-10.006	-10.045	-10.71	-9.7968	-8.7509	-8.3216	-10.032	-8.9482	-9.35	-8.3396	-9.3959	-8.4236	-8.1257	-6.9967	-9.8635	-6.4148	-9.8231	-9.9141	-8.6141	-9.0619	-10.156	-9.1971	-6.936	-8.5641	-6.8467	-10.862	-9.9986	-8.9524	-9.4562	-9.1927	-8.3269	-10.544	-9.8542	-10.068
1.2594	1.3864	3.1992	1.0959	3.8613	1.9727	0.26804	0.96758	3.2425	0.93434	2.5756	0.73434	1.2341	4.0938	1.7066	0.41671	1.959	-0.27428	2.3022	-0.020756	1.7773	1.6301	1.8408	0.9521	2.5102	0.12544	1.557	1.1077	4.6285	1.9759	1.5786	1.9659	-0.61071	1.9158	2.4859	1.6132	2.2447	0.9671	0.58959	1.251	0.87985	1.2283	1.2388	0.79155	0.99815	-0.017926	0.24887	0.029712	1.7005	3.1634
-21.868	-20.185	-22.239	-21.2	-22.005	-22.537	-22.92	-22.135	-23.649	-21.495	-23.393	-21.392	-21.2	-22.809	-22.355	-22.315	-21.444	-20.65	-20.595	-21.32	-22.673	-23.523	-21.659	-23.123	-22.034	-20.357	-22.908	-21.77	-22.834	-20.691	-23.628	-23.094	-21.434	-23.128	-22.042	-23.533	-22.422	-18.903	-22.059	-22.206	-24.385	-19.987	-23.254	-23.184	-21.662	-19.922	-22.093	-21.781	-20.829	-21.851
-5.2835	-4.0754	-5.5155	-1.8837	-2.6969	-4.5561	-6.4064	-2.573	-1.7435	-5.5875	-5.174	-4.5018	-4.5324	-2.5343	-4.2493	-4.7518	-4.5479	-6.8303	-2.6858	-3.5752	-7.0801	-3.5105	-3.9855	-2.2775	-2.3447	-4.5456	-2.2609	-5.354	-3.3873	-5.8768	-4.8485	-4.9161	-4.4079	-5.7474	-2.8666	-5.4421	-6.1884	-4.0142	-4.353	-6.819	-7.2176	-4.979	-2.5157	-2.5711	-5.3737	-2.5083	-5.1094	-5.4756	-3.421	-5.4182
-1.9564	-1.4185	-0.91539	-1.3148	-0.50312	-3.1345	-1.9553	-3.7008	0.015616	0.24357	0.2476	1.3651	-2.6893	-1.3258	0.34054	0.78566	-0.086193	-1.7152	-2.9308	-2.388	1.6929	-1.0378	0.048734	-0.68736	0.99938	-3.758	0.17928	-1.5733	-0.32739	-1.2227	-2.3168	-0.14767	0.81691	0.96359	-0.98695	0.52596	1.2096	-2.8634	-1.1312	-1.9776	-0.5284	0.8905	-1.8383	-0.18378	-3.5007	-0.52886	-0.64851	-0.9696	-1.1945	-2.7101
-9.2836	-8.3439	-10.054	-8.4976	-8.5452	-10.26	-7.3815	-9.9108	-7.5262	-6.9653	-8.8435	-9.3699	-9.301	-7.7831	-8.4486	-7.7392	-8.6382	-9.4886	-8.7403	-8.4847	-7.0224	-8.9882	-9.6392	-8.3929	-11.036	-10.317	-8.6939	-9.9661	-7.9567	-9.1934	-10.135	-8.731	-8.8555	-10.089	-7.6212	-10.087	-10.119	-9.1489	-8.6906	-9.2244	-9.8879	-7.7382	-8.9092	-8.8114	-8.7302	-9.239	-9.5548	-8.3152	-8.8109	-9.9501
-1.675	0.17026	-2.6764	-3.6783	-2.0211	-2.8892	-3.7118	-1.7697	-2.0554	-2.6081	-3.9439	-3.3453	-0.54738	-2.2198	-3.1369	-1.9891	-5.2897	-3.8129	-0.91958	-2.5757	-2.2018	-2.424	-6.7177	-1.7073	-2.7143	-5.2241	-3.5059	-3.397	-1.3265	-1.784	-1.0718	-3.9631	-0.65973	-2.7278	-4.5961	-2.2786	-1.1329	-1.2962	-2.6792	-2.6493	-3.3317	-1.6365	-4.1692	-3.4029	-4.0072	-2.3823	-3.1594	-5.6242	-1.6963	-2.7145
-15.252	-12.751	-16.997	-12.879	-12.567	-13.354	-14.5	-13.405	-11.847	-14.062	-14.04	-11.753	-11.662	-14.348	-13.37	-13.176	-12.609	-13.517	-13.095	-13.725	-12.512	-14.054	-12.121	-15.692	-12.183	-11.481	-14.203	-13.41	-11.972	-12.673	-13.135	-12.613	-10.935	-13.627	-14.07	-12.504	-13.09	-13.68	-13.493	-11.911	-12.242	-13.507	-14.366	-12.162	-12.881	-11.646	-12.33	-10.752	-12.904	-11.649
-3.8595	-3.0153	-4.4703	-3.5349	-3.4993	-2.436	-2.8429	-4.4499	-6.0484	-2.6139	-2.8483	-1.36	-2.2863	-2.1254	-4.9446	-3.3757	-3.8367	-3.9966	-2.6668	-3.4815	-6.2197	-2.3314	-4.2249	-1.6612	-4.389	-4.7583	-3.7362	-2.6553	-5.1733	-4.272	-4.1232	-2.4412	-3.5344	-3.1207	-4.0978	-2.5596	-3.5889	-3.2719	-4.9767	-3.336	-0.62026	-3.3248	-2.58	-1.4173	-4.1426	-4.3753	-3.1299	-0.46744	-2.6357	-1.7977
-4.0389	-5.7344	-2.8363	-4.009	-5.4829	-3.4238	-2.9042	-4.0575	-5.5378	-4.2812	-2.8631	-5.5813	-4.0805	-3.7473	-4.7737	-4.9194	-4.6686	-3.7451	-4.2741	-5.3575	-4.618	-2.8357	-4.6821	-4.922	-4.7486	-3.2167	-4.7466	-3.2745	-3.214	-5.3194	-6.3121	-4.1798	-4.9345	-3.5183	-5.9736	-3.9173	-4.0951	-4.1128	1.128	-5.3568	-3.7944	-4.8517	-3.8601	-3.9013	-2.0185	-4.6941	-4.2605	-1.5478	-1.0272	-3.7391
-6.5474	-6.7164	-5.0767	-5.3448	-5.1641	-3.695	-4.4331	-4.8495	-6.2662	-3.2388	-7.0036	-5.2601	-5.4655	-8.0395	-5.2365	-7.5015	-7.6898	-8.1432	-6.6575	-4.2536	-5.8773	-5.4755	-4.1943	-4.2719	-4.5845	-3.9993	-3.5547	-5.9944	-6.4264	-6.2967	-5.1576	-4.5006	-6.1943	-6.5615	-5.0279	-7.469	-7.1694	-5.6234	-5.0456	-4.2935	-6.0091	-3.838	-6.1202	-3.4862	-4.2332	-6.6077	-4.5746	-4.9852	-3.156	-5.4616
-14.201	-12.395	-11.566	-14.426	-13.253	-12.044	-12.275	-15.564	-13.928	-12.895	-13.164	-14.356	-13.365	-13.065	-12.704	-14.242	-13.765	-10.659	-13.363	-11.793	-12.365	-13.361	-12.139	-13.593	-14.917	-12.367	-13.864	-11.636	-11.716	-13.313	-11.952	-13.625	-11.276	-15.337	-14.415	-13.243	-11.578	-12.262	-12.947	-11.408	-11.223	-12.561	-9.822	-11.404	-13.076	-13.431	-12.562	-14.259	-13.738	-13.535
-12.813	-15.332	-11.767	-12.14	-14.348	-13.078	-14.504	-14.077	-14.977	-11.964	-10.947	-12.252	-14.977	-15.303	-12.676	-12.905	-13.461	-12.605	-13.016	-16.434	-11.524	-15.415	-11.834	-11.096	-14.914	-14.692	-14.419	-15.008	-13.851	-10.662	-11.756	-13.389	-13.603	-10.469	-13.357	-12.596	-14.386	-12.748	-12.774	-14.659	-12.539	-13.168	-12.626	-13.013	-11.669	-11.15	-14.296	-12.895	-12.735	-11.605
-2.5476	-1.7199	-0.60004	-0.7209	-1.3222	-1.8138	-1.7219	-1.1752	-1.1186	-3.5461	-2.0692	-0.93048	-0.45974	-0.13475	-0.50176	-2.3205	-1.6642	-3.6111	-1.2282	1.2952	-1.7372	-3.0518	-2.6697	-0.60959	-2.1005	-2.4458	-4.9843	-0.4303	-3.6703	-1.1414	0.53618	-1.0496	-2.9564	-0.51244	-1.533	-1.0351	-0.4046	-2.2819	1.4329	-1.2782	-2.7601	-3.9922	-0.19272	0.31123	-1.0068	-1.232	-1.2363	-0.42707	-0.35844	-2.5861
0.17131	-0.96027	1.7147	-1.9952	-0.33883	-0.22412	1.0151	0.52227	-0.33129	1.2919	-1.0258	-0.029279	-0.73815	0.6049	-3.2958	-0.36176	-1.222	1.1096	-3.0194	-1.5827	-1.1469	0.86007	-0.66244	1.1215	-2.5435	-0.65834	-0.0062436	-0.15611	-1.9541	-0.9105	2.9649	-0.67516	-3.5282	1.1532	-2.0157	-3.0666	-0.895	0.3704	2.6549	2.3883	-0.88195	0.2172	1.798	1.354	1.1302	-1.5657	-2.0918	0.73386	0.71246	-1.0184
-12.421	-10.496	-11.059	-11.013	-11.367	-12.946	-9.6614	-12.181	-12.697	-10.597	-10.829	-12.367	-12.961	-10.902	-9.7598	-13.112	-11.405	-9.7329	-12.327	-11.702	-12.877	-10.293	-11.601	-10.3	-11.304	-11.374	-13.191	-11.191	-12.911	-10.714	-12.528	-9.8897	-13.763	-12.492	-11.775	-9.2631	-12.52	-14.189	-12.298	-8.9715	-12.202	-9.6921	-11.797	-13.443	-11.884	-13.522	-12.552	-10.332	-12.7	-13.017
-5.2838	-3.5203	-2.9412	-2.4059	-4.9907	-2.8867	-2.3852	-2.09	-1.7414	-3.8655	-5.6563	-3.5823	-3.7773	-1.7898	-3.3722	-3.1846	-3.9676	-3.8861	-1.1119	-4.9974	-1.9908	-2.2593	-3.0322	-3.5803	-3.6297	-1.9147	-0.40538	-3.4291	-2.9232	-2.6367	-4.372	-1.9386	-2.9088	-5.0843	-1.3029	-2.1825	-6.806	-2.7029	-2.9498	-4.0707	-2.7944	-2.9326	-4.2414	-3.8788	-4.1744	-2.5283	-3.6006	-0.73909	-2.2192	-2.7993
3.2944	1.9246	3.5413	0.61831	0.20333	2.9492	1.1504	2.4892	0.5833	1.856	-0.069648	1.6512	0.68865	2.2208	4.3272	0.61597	4.5646	0.50192	0.93434	1.4312	-0.73172	3.3245	3.4225	1.2625	2.9156	-0.07463	0.44242	3.0747	1.8787	-0.28753	0.70991	1.3082	2.8274	1.1098	2.8373	0.45437	3.0588	3.2416	2.3382	1.8637	2.2351	3.8627	2.0645	0.23647	2.6393	2.0604	-0.034457	3.1127	1.0223	1.9538
-10.671	-8.447	-9.3108	-8.3551	-9.3077	-9.2319	-8.8912	-10.171	-7.2947	-7.5182	-9.2814	-9.5225	-11.457	-9.7947	-12.252	-8.7386	-9.7869	-10.143	-11.034	-9.9508	-8.468	-11.337	-10.18	-7.9125	-6.8554	-8.3813	-9.9001	-8.1134	-9.5687	-6.1945	-7.8393	-9.4997	-7.7912	-10.865	-8.7525	-7.8	-8.8559	-10.125	-12.005	-9.1782	-9.7353	-10.729	-12.575	-6.4261	-7.7497	-9.022	-8.7152	-8.532	-7.1374	-8.0551
0.010323	0.79995	0.10792	-1.1677	-1.7464	0.94323	0.56133	0.80333	-2.2163	-1.0949	-0.59272	-0.56303	0.21439	-0.27807	-0.39783	-1.0757	0.54251	0.43469	0.83277	-3.3285	-1.9307	-2.0497	-1.6041	0.20987	0.46968	1.9489	0.37672	-0.9451	-1.2031	-1.7829	0.50575	0.42266	-2.6443	1.3788	-0.27277	-1.2066	-1.4419	1.2078	-0.50062	-0.68972	-1.1665	0.75099	-1.5698	-0.38787	-0.99343	-1.2905	0.083589	-2.1995	1.1112	0.3285
-5.2726	-3.812	-5.7458	-4.7375	-6.7678	-8.3618	-7.7331	-6.3743	-3.7897	-4.915	-7.2524	-4.8568	-5.3247	-5.7037	-4.9818	-5.7489	-2.5964	-7.2907	-6.7869	-3.8709	-6.2668	-6.685	-7.6696	-4.9701	-6.4409	-5.9062	-6.4018	-4.7162	-6.3672	-6.7127	-5.1681	-1.7444	-7.1726	-2.9471	-4.5007	-6.1095	-5.1995	-5.6099	-5.9109	-5.7602	-5.0066	-7.3836	-6.9058	-5.2114	-5.9412	-4.0668	-6.079	-5.1735	-5.5119	-5.3798
8.9387	7.6507	6.6722	9.0681	9.073	8.3764	8.7096	9.8027	9.0587	10.402	9.9987	9.8143	10.776	9.4577	7.6554	8.2943	9.4101	10.014	6.9662	6.809	11.451	9.7165	9.1489	9.1314	11.043	8.3302	10.907	8.3485	7.0483	9.5496	9.8297	7.9638	8.4177	7.657	6.6484	9.7633	6.3007	10.871	7.9897	9.1975	8.8607	6.7544	7.1577	8.1013	9.5957	8.6168	7.521	7.9026	9.9831	8.845
-13.275	-9.8385	-13.56	-11.898	-11.933	-12.287	-12.112	-10.402	-11.43	-11.425	-12.586	-11.889	-10.181	-9.9056	-10.746	-11.503	-11.372	-10.843	-13.706	-10.751	-12.06	-11.113	-10.001	-10.028	-11.575	-10.736	-10.896	-11.237	-9.9285	-12.599	-14.439	-12.029	-12.317	-15.264	-10.363	-10.55	-12.411	-12.242	-10.695	-12.087	-11.79	-13.316	-10.221	-12.661	-9.8661	-10.698	-9.8418	-12.917	-10.341	-11.52
-5.4172	-2.3236	-1.3002	-4.8605	-5.1946	-4.2405	-4.1486	-3.0392	-4.4568	-2.5478	-2.6827	-3.936	-3.9514	-4.0902	-4.5569	-2.2526	-4.6579	-2.6419	-4.158	-6.7869	-4.0386	-4.6776	-6.1063	-5.3278	-4.9016	-2.1819	-5.5744	-4.1659	-5.6637	-4.2491	-3.8191	-6.7115	-1.0968	-3.7338	-6.1622	-7.0239	-5.0492	-4.9827	-3.9374	-5.399	-6.6587	-3.7044	-4.2062	-3.1594	-4.372	-3.3646	-4.4848	-2.6501	-5.2367	-4.481
9.5164	11.604	8.6584	10.136	8.2426	10.19	11.252	8.3227	10.053	8.8215	11.45	11.17	8.5258	9.6594	8.1693	9.0326	8.9121	9.8643	9.7416	9.0967	9.7011	10.278	7.9999	10.384	11.056	10.493	9.4834	10.305	10.104	9.445	11.483	10.294	10.211	9.1165	10.149	7.9785	11.651	11.488	8.5205	12.401	9.6727	10.053	9.3885	9.9033	10.975	7.3871	7.9215	9.0918	10.499	9.1848
9.752	8.7815	8.9585	9.1371	10.737	8.8506	10.49	7.9692	8.4083	6.708	8.4699	9.2726	11.456	8.5996	8.5164	8.8132	7.0082	7.0067	7.5433	9.0624	8.7036	8.6882	8.6829	9.4463	8.2553	6.7018	8.6233	5.8759	9.4726	7.707	8.2077	9.3153	9.4966	6.4304	7.7022	8.3604	10.55	9.9305	9.1141	7.7346	9.0358	9.4263	9.9839	8.5306	9.7944	10.712	6.712	8.5393	9.1404	8.188
-1.1984	-1.4235	-1.5945	-1.1489	-3.6475	0.9606	-1.6988	-2.6848	-2.589	-1.7597	-4.0061	-0.83637	-1.2129	-2.6671	-4.0961	-1.244	-3.2309	-1.4998	-2.8775	-3.7953	-2.8586	-3.5599	2.0519	-3.0146	-3.6143	-2.1716	-0.11944	-2.9214	-4.8988	-2.4945	-2.7673	-1.8543	-0.38069	-4.1031	-1.2052	-1.9127	-3.2824	-4.3304	-3.0122	-2.4765	-0.34396	-3.9632	-1.3507	-4.3826	-2.165	-2.6719	-2.8517	-3.9546	-3.6566	-1.332
-1.1533	1.4425	0.85274	1.9328	0.38754	0.16619	0.24917	-3.0249	-0.2872	-0.83027	0.81578	-1.0374	0.3974	-0.79936	1.7671	-0.18549	-0.025766	1.297	0.074289	-0.98859	-0.63265	0.46584	1.0192	-2.2023	-1.2727	1.3136	1.4284	-0.55698	-1.7777	1.4866	1.7675	-1.7433	1.6383	1.1428	-0.9651	-2.0976	-3.9987	-0.35531	0.7518	0.37311	0.017559	-0.27889	-0.17387	-1.2449	-0.11219	-0.48622	-0.3818	1.7146	0.99655	-2.3396
6.3629	6.7371	8.7261	4.5867	4.2043	6.4498	6.7175	8.0732	3.9105	7.3799	7.6602	7.4164	6.72	5.3293	8.7679	9.0861	6.0781	6.5933	6.6607	4.6408	7.0514	7.1151	4.8882	4.6125	5.2963	7.6881	6.7826	6.0452	7.6811	5.1592	6.1084	6.6584	7.0546	5.4508	5.7911	6.0012	8.7068	7.1978	6.1398	5.3402	5.6163	6.0597	6.549	4.6548	6.6039	7.3698	4.0997	6.6403	6.0966	5.7016
-13.968	-11.934	-14.803	-12.786	-10.887	-13.493	-13.326	-12.843	-14.915	-11.543	-15.031	-13.329	-12.963	-16.524	-13.071	-16.358	-13.961	-14.659	-13.129	-14.582	-13.166	-13.589	-12.682	-14.175	-15.971	-14.354	-14.017	-14.636	-13.715	-14.294	-12.237	-12.84	-12.814	-13.255	-11.745	-13.614	-13.072	-16.326	-12.701	-12.359	-11.418	-13.311	-12.68	-11.552	-14.903	-12.616	-13.285	-12.825	-15.372	-13.15
-1.4304	1.5306	2.4498	0.33523	0.057519	1.1888	1.1742	1.8716	1.3977	2.2511	4.271	0.61128	-0.27605	0.035914	2.7687	1.4182	3.9913	-0.26318	0.23914	0.052968	2.5258	0.82587	1.0322	2.8528	1.9557	1.5823	0.74336	1.1383	0.2599	-0.41681	0.85344	0.66415	0.014486	1.457	0.35714	3.6155	1.1332	1.7269	-0.37499	2.4968	1.1209	2.2899	1.0397	1.2765	1.3754	-1.4107	1.1488	1.6366	0.71396	1.8169
-4.0491	-4.2141	-4.082	-2.4261	-1.5179	-3.4102	-5.8921	-3.3673	-5.4727	-3.4591	-1.8638	-2.41	-2.7539	-1.5068	-4.4354	-1.086	-0.92893	-1.2032	-5.3815	-3.8809	-4.527	-1.6088	-2.1581	-4.344	-6.3514	-3.2519	-3.0108	-3.8219	-1.3789	-4.756	-4.8418	-3.8663	-3.8064	-2.616	-5.4426	-1.3972	-2.175	-2.3524	-4.7486	-2.7884	-4.1474	-3.4382	-3.7644	-3.7095	-3.5406	-3.3137	-2.7816	-4.3969	-1.9108	-3.9866
-12.284	-11.403	-12.527	-10.889	-10.878	-12.342	-13.051	-11.73	-13.115	-10.837	-11.12	-10.516	-10.485	-11.986	-13.259	-12.169	-13.969	-12.143	-12.065	-10.981	-11.431	-13.732	-11.136	-10.988	-12.208	-10.519	-11.609	-11.714	-11.125	-12.687	-11.09	-11.622	-10.163	-12.422	-12.659	-10.948	-10.46	-11.469	-13.827	-10.873	-13.556	-12.771	-12.16	-11.913	-10.58	-8.6732	-11.97	-10.969	-11.774	-12.849
7.5338	10.086	7.0704	7.7791	7.9155	9.5084	7.5745	10.375	9.8813	7.7489	7.9884	9.459	6.3812	5.5363	9.1622	8.8317	8.5248	6.2893	7.904	10.873	7.4733	8.9097	7.9467	9.0466	8.4704	5.2581	10.14	8.0739	7.1512	9.2758	5.9171	9.9449	6.7881	8.2827	7.8898	8.4925	7.7555	7.2284	8.0292	8.6781	8.1273	8.9346	7.8094	9.225	8.1511	7.3687	7.466	10.147	8.3377	8.0874
-3.0408	-1.672	-0.241	-2.9725	-1.406	-0.021339	-1.4663	-3.0635	-0.56601	0.18147	-2.0896	-1.3997	-3.2034	-2.0979	-3.1438	-1.2254	-0.47939	-3.5237	0.4888	-1.5013	-1.0055	-2.7842	-1.58	-1.2398	-0.58249	0.82759	-4.4081	-2.1483	-2.1539	-0.60323	-3.0525	-1.5074	-3.0715	0.80263	-2.3959	-2.0678	-1.1866	-2.9015	-3.3817	0.79024	-1.9411	-2.324	-1.2164	-0.90147	-2.8877	-2.2828	-3.5554	-2.2012	-1.5564	-0.3244
4.4155	0.60014	0.77149	0.68801	1.0385	0.45006	-0.075232	-0.22088	2.7059	-1.8966	-0.7689	-0.37873	0.44744	0.95655	1.5202	-0.90455	0.51707	2.8522	1.1029	0.61137	1.1335	-0.64171	2.6085	0.44922	1.2971	-1.6774	1.4557	2.078	0.99701	1.4676	-0.66194	-0.20566	1.8633	0.10673	-0.33092	1.0504	1.538	0.032787	1.986	2.2577	1.3972	0.40336	0.10042	1.0731	1.5602	2.2618	0.6878	1.1673	1.6437	1.4949
1.1047	1.2648	0.45537	1.3714	2.279	1.1884	-0.1852	1.3216	2.445	2.3289	0.37408	0.60244	3.9127	0.39689	0.11529	2.4272	2.3846	1.5598	1.7944	-2.7278	0.25801	1.882	1.9336	1.4544	1.5275	0.76966	-0.70903	0.93751	0.64578	1.2707	1.1404	0.49283	1.8388	1.9529	2.9755	0.4862	1.826	1.1745	0.90442	0.82748	-0.017346	-0.10979	1.9758	0.26527	1.5316	3.0381	-1.2392	2.5895	-0.52835	1.0424
-11.988	-12.629	-12.832	-11.868	-12.045	-13.85	-13.406	-12.005	-14.779	-12.736	-14.098	-12.075	-12.557	-11.301	-13.647	-12.366	-13.812	-11.053	-12.099	-10.7	-13.699	-13.555	-12.02	-12.806	-12.554	-12.92	-12.725	-10.791	-13.969	-12.464	-10.441	-14.92	-14.981	-12.778	-14.748	-13.278	-14.727	-15.376	-11.644	-14.193	-13.09	-12.414	-11.905	-13.834	-11.631	-11.496	-13.632	-11.635	-13.452	-12.585
-3.3007	-5.2352	-5.286	-6.6171	-3.0939	-5.6103	-3.9402	-5.1811	-3.9015	-4.3068	-6.6424	-6.5314	-4.5991	-6.7323	-5.4469	-5.064	-5.0104	-3.0424	-3.9649	-3.8436	-4.9621	-3.4905	-4.5616	-5.3995	-4.0377	-5.8013	-2.8746	-4.5017	-5.4944	-4.4745	-4.8094	-2.0051	-4.7984	-4.3733	-5.5369	-2.7883	-3.683	-5.793	-3.8967	-6.8538	-5.1035	-5.9827	-4.7735	-5.9135	-4.0927	-3.0184	-4.6245	-2.1085	-3.717	-4.8745
-0.83042	-0.81483	-1.4118	-2.6668	-0.11593	-1.0521	-2.3532	-1.4438	-0.42494	-1.4835	-1.0882	-2.698	-0.51568	-2.0336	-2.5279	-2.1996	-0.76597	-0.9495	-1.5172	-2.2409	-1.2939	-2.1385	-1.1976	-1.2374	0.33606	0.54436	0.025008	-1.7636	-1.9118	-1.7254	-2.129	-3.2267	-4.3637	-2.8953	0.42508	-2.159	-1.8092	-1.7947	-3.9604	-0.45232	-0.25547	-0.95699	-2.6947	-0.68146	-2.1004	-0.58573	-1.5984	-1.221	-0.14177	-0.61253
-2.6422	-2.1894	-4.3746	-2.642	-6.4634	-2.9986	-4.7017	-3.8355	-4.2804	-1.9356	-5.5619	-4.2976	-2.3139	-3.4293	-4.1513	-2.7779	-3.5028	-5.2976	-5.6996	-1.9871	-2.5074	-5.3554	-3.8597	-6.6199	-3.814	-6.5181	-2.0379	-4.3631	-4.7791	-3.8098	-4.293	-2.2098	-3.1005	-3.5798	-4.1867	-5.5521	-5.0015	-4.4981	-2.1787	-1.6915	-1.7268	-6.318	-5.1732	0.082835	-1.9203	-2.3587	-5.2911	-3.6113	-6.4053	-2.4017
1.0906	1.0196	2.8679	0.91898	2.2643	3.6603	3.8274	3.7546	1.7297	0.89655	1.7073	1.6099	3.524	0.47452	0.36048	1.6468	3.5527	0.35143	2.2643	1.7454	3.0244	3.0895	4.8603	0.91685	-1.1186	0.5099	1.7612	3.1271	1.9997	3.1389	2.3267	0.47652	3.4101	2.2096	0.80608	1.7646	0.35893	1.4613	3.4444	2.8575	3.288	2.4483	-0.8169	0.33513	3.1023	3.4424	2.1264	2.3692	0.18181	1.5976
-9.3486	-10.748	-8.777	-8.4422	-7.0846	-9.3544	-9.5681	-8.3824	-10.241	-8.8438	-9.552	-9.4461	-10.861	-9.9662	-8.6248	-9.0223	-9.7003	-7.8706	-10.391	-8.8053	-7.8488	-9.3335	-9.8259	-9.7722	-8.6675	-10.282	-9.194	-8.9467	-11.324	-10.542	-9.2367	-7.7961	-6.8857	-10.065	-8.2709	-9.0917	-8.3661	-8.9546	-8.5771	-7.5778	-6.9843	-8.1473	-9.4898	-7.8009	-7.5008	-8.2066	-10.785	-10.03	-7.8593	-9.2381
-10.906	-11.541	-11.81	-12.346	-11.143	-10.133	-9.5756	-11.306	-9.4595	-11.473	-10.051	-11.836	-13.984	-11.501	-11.493	-12.994	-10.549	-11.206	-11.249	-10.616	-10.824	-10.721	-10.973	-10.117	-10.552	-11.184	-11.176	-13.047	-13.434	-12.366	-12.992	-13.18	-11.737	-11.474	-12.661	-14.354	-9.3614	-13.017	-11.086	-13.381	-13.202	-13.065	-11.828	-11.18	-11.041	-11.723	-11.517	-11.057	-11.784	-11.239
7.083	7.4247	7.5554	6.7482	6.7613	8.3686	8.5304	7.2834	8.9453	7.4734	8.0652	7.4847	8.9283	10.824	9.9786	8.3878	7.2704	8.6786	8.1281	9.8754	6.4931	7.271	7.2085	8.2851	6.5161	8.2756	6.1623	8.2226	8.404	7.3522	9.176	7.4239	9.405	7.408	8.0003	7.6613	7.8832	9.3304	10.487	7.9657	10.358	8.4268	10.647	6.8237	10.661	8.7765	6.5545	12.009	7.2827	7.3256
-1.4319	-2.0337	-2.1083	-2.8985	0.46889	-2.8981	-1.5191	-0.82169	-3.6303	-0.99321	-2.3235	0.083214	-0.51061	-2.4921	-0.89503	-1.8467	-2.1898	-0.67306	-5.2029	-5.1995	-3.8145	-2.1124	-3.1832	-3.108	-2.0763	-2.3324	-2.768	-3.2596	-2.6713	-2.5736	-0.56205	-3.1196	-2.2073	-1.5106	-2.1061	-1.9832	-1.8495	-5.3624	-1.3016	-2.109	-4.4845	-2.1798	-2.3401	-1.7224	-1.3159	-4.7748	-4.0817	-1.8367	-3.9088	-4.3251
0.30631	-1.6099	-0.45733	1.4704	-1.7679	-0.28765	-1.6138	1.7398	1.1174	1.5812	-0.63203	1.6987	0.057806	0.53499	1.4069	2.8241	-0.44256	-0.79113	-0.84858	-0.3536	-2.4571	-0.083569	-0.32951	0.77828	0.6637	-0.019182	-1.1225	1.3696	0.85043	1.3941	0.5123	0.76492	0.10102	1.5179	1.4035	-1.0105	0.84335	-0.44902	-2.1769	-1.1431	0.50737	-0.65862	-0.22312	-1.0562	-0.84909	1.5781	0.79221	1.374	-2.0584	0.071805
6.1316	5.9969	6.6487	4.942	6.4809	5.8849	9.0066	7.9748	6.31	9.401	6.0046	6.7764	5.0513	6.3184	6.2801	9.2624	9.2233	6.6992	7.7263	5.7671	9.873	7.904	5.7568	4.9771	4.6842	6.9258	8.5376	7.4505	9.1006	6.3407	8.2655	6.4408	5.6449	8.1927	5.8603	6.683	5.7739	8.5232	6.4414	7.3058	6.7856	4.7116	8.5046	8.0835	6.6039	7.8948	6.2413	4.9962	6.213	5.3516
-3.9272	-4.4649	-3.6042	-5.668	-5.1322	-5.0859	-1.735	-6.4889	-5.4443	-4.3371	-5.401	-4.0709	-3.3861	-3.8821	-5.0559	-4.584	-7.0663	-6.0145	-6.3304	-5.3871	-4.7034	-4.1455	-5.9145	-6.8787	-6.711	-4.9094	-7.4602	-4.5782	-5.956	-6.5467	-6.03	-4.2372	-4.6589	-4.0359	-5.7867	-5.0588	-1.8099	-6.064	-3.8274	-3.279	-6.098	-7.2929	-6.4448	-6.4138	-4.8682	-5.076	-3.3405	-5.0867	-5.7756	-5.0324
-21.594	-22.44	-21.703	-21.201	-20.905	-21.296	-22.961	-21.472	-20.809	-24.269	-22.856	-19.119	-23.261	-21.215	-22.385	-20.638	-21.091	-25.418	-22.625	-22.42	-19.958	-21.745	-23.285	-21.856	-21.382	-21.548	-22.111	-22.135	-18.566	-22.268	-23.193	-23.284	-20.876	-22.873	-21.452	-22.437	-19.914	-25.51	-23.214	-23.455	-21.542	-22.911	-21.99	-22.471	-22.247	-23.875	-22.749	-23.845	-21.763	-22.608
3.308	8.7451	7.9025	7.8873	7.7408	7.3078	9.1296	7.6067	5.5357	5.884	6.4488	6.8797	5.2818	5.2777	7.4556	4.3136	7.4679	6.3927	4.7206	6.0296	8.1148	6.6171	7.1778	7.448	8.3015	5.0117	7.9117	8.5062	6.9805	4.7681	7.5133	6.166	7.7818	6.1152	8.1023	7.9895	5.1733	5.8584	10.085	5.1672	6.1767	7.8934	4.4034	7.3204	5.8709	5.7261	5.5955	6.9031	6.7075	7.1738
-10.317	-10.677	-10.916	-11.441	-10.89	-12.148	-11.201	-11.009	-11.717	-11.918	-11.964	-12.552	-12.358	-11.09	-14.343	-11.709	-12.517	-12.625	-12.034	-14.251	-9.7635	-12.617	-11.921	-13.007	-13.317	-12.049	-12.418	-11.09	-12.577	-11.764	-11.366	-13.263	-12.507	-8.6076	-10.154	-12.108	-11.974	-13.671	-11.823	-12.269	-10.674	-11.947	-12.427	-11.82	-12.079	-11.41	-11.085	-10.779	-10.907	-11.315
1.3542	1.8169	1.5252	-0.23137	1.5028	-0.33135	2.0619	2.6869	0.26205	2.2115	3.0245	1.6062	2.3742	0.43291	1.3234	1.7746	1.7024	1.3394	3.1322	-0.063229	-0.52174	2.5905	1.5	3.1436	1.8305	2.4643	1.7803	2.3652	2.2316	1.2494	2.3168	1.2039	2.7283	0.54067	-0.8641	-0.56433	2.207	-1.3797	3.2204	2.2814	2.4259	0.84794	2.8838	-0.054335	1.4606	1.3125	1.9019	2.8406	1.0875	0.92747
-12.338	-10.242	-11.328	-11.158	-11.803	-11.829	-11.316	-13.222	-12.998	-14.143	-10.794	-12.732	-9.4362	-11.723	-11.741	-11.37	-12.525	-11.683	-11.997	-11.664	-10.829	-15.062	-12.514	-12	-10.897	-10.767	-11.071	-12.476	-11.578	-11.309	-9.8615	-11.949	-11.219	-12.399	-11.736	-13.018	-10.606	-12.751	-12.708	-13.064	-12.624	-10.402	-12.169	-12.192	-11.328	-10.567	-12.482	-12.833	-11.006	-12.204
-11.67	-12.564	-10.158	-11.804	-12.555	-8.1339	-10.239	-12.453	-11.217	-14.107	-11.935	-14.291	-12.454	-10.957	-13.204	-13.214	-12.676	-11.217	-11.344	-10.607	-12.376	-11.983	-11.901	-10.399	-13.377	-12.594	-12.099	-10.333	-10.366	-11.289	-12.604	-11.79	-13	-11.564	-10.237	-12.157	-10.477	-11.042	-12.089	-9.7832	-12.028	-11.207	-11.924	-11.86	-10.921	-13.326	-11.775	-9.7572	-12.706	-9.458
-1.4639	-0.89971	1.5314	-3.2153	0.27242	-1.7057	-1.717	0.12347	-0.50178	-0.69269	-1.7639	-2.0224	0.63982	-0.1783	-0.514	-1.7293	-2.4788	-2.5252	-2.7649	-1.1759	-3.3906	-1.7848	0.55681	-0.19782	1.199	-1.959	-2.256	-1.0388	-0.70933	-2.4288	0.25893	-4.3167	-1.5104	-0.72481	-1.6691	-1.8271	-1.7298	-1.8127	0.2436	-0.78215	-0.49396	-1.9544	-0.67092	-1.8703	-1.655	-3.4304	0.34142	-1.6423	-0.77448	0.74944
-10.568	-9.8331	-10.582	-12.16	-13.858	-9.8872	-12.091	-13.688	-8.6779	-13.543	-10.204	-9.5233	-9.6052	-10.384	-11.703	-11.219	-9.3399	-11.413	-8.6651	-11.343	-10.993	-8.9147	-12.372	-11.166	-12.87	-9.4793	-9.8234	-12.021	-10.513	-11.126	-11.417	-11.577	-11.635	-11.249	-13.671	-11.647	-11.596	-10.488	-11.02	-9.3087	-8.3392	-9.8607	-12.364	-8.7287	-9.2877	-11.898	-11.299	-10.334	-8.3861	-11.728
-15.343	-15.146	-15.155	-12.397	-14.126	-15.141	-13.49	-16.65	-11.467	-14.624	-14.401	-15.954	-15.852	-14.699	-12.204	-13.582	-13.478	-16.943	-12.058	-15.803	-15.797	-13.708	-14.995	-14.116	-12.957	-13.843	-14.847	-12.365	-15.611	-15.016	-15.855	-13.944	-12.857	-15.06	-13.567	-13.671	-14.124	-16.084	-15.136	-16.69	-17.743	-12.6	-15.017	-14.233	-14.948	-14.832	-14.212	-13.163	-14.331	-11.825
7.3294	6.4365	9.4113	8.7218	10.484	7.9351	9.8174	8.1008	7.8737	8.4517	8.4795	8.8142	9.722	7.9595	7.4047	8.6369	7.4788	8.4721	9.9969	9.1454	6.8068	11.119	7.7948	10.555	7.6764	8.6483	8.5719	5.4167	8.0948	6.3679	8.1882	8.4345	7.5563	8.0442	11.524	9.4747	10.396	8.8164	9.6798	8.5871	7.5681	8.225	8.6457	9.5951	9.1566	11.352	8.2461	9.8592	8.5054	7.4034
-5.8053	-6.798	-7.4278	-4.8922	-6.7417	-7.1678	-5.8998	-5.5564	-4.9385	-4.4079	-6.6715	-4.8876	-4.3946	-3.6483	-5.4168	-6.7368	-5.013	-5.3877	-6.6539	-6.2494	-4.9853	-5.5149	-8.6194	-4.8732	-6.955	-3.9652	-6.7032	-4.4222	-7.4032	-6.5218	-6.7656	-4.7185	-3.3812	-5.814	-6.0148	-3.9148	-7.3544	-4.7291	-2.604	-6.8503	-6.6615	-5.9473	-6.6171	-3.6219	-6.3286	-6.21	-5.2545	-4.47	-6.8163	-4.5233
-12.802	-11.586	-11.791	-11.647	-12.265	-11.938	-12.012	-11.466	-9.6846	-12.496	-12.277	-12.313	-12.564	-12.721	-9.9144	-11.665	-12.879	-11.993	-11.832	-13.134	-11.852	-10.558	-11.851	-11.424	-9.7411	-12.051	-12.579	-11.882	-12.961	-8.7616	-9.6801	-9.8481	-13.706	-9.6542	-11.013	-11.348	-11.866	-10.513	-10.441	-9.7278	-14.14	-12.239	-12.636	-12.022	-11.781	-11.078	-10.644	-9.5789	-12.648	-9.5375
-13.543	-12.992	-13.218	-11.28	-12.488	-14.498	-13.152	-13.847	-12.658	-15.227	-12.713	-11.679	-14.011	-11.923	-13.186	-12.649	-12.482	-12.131	-13.454	-13.066	-13.043	-12.741	-12.243	-13.943	-11.613	-13.501	-14.484	-14.006	-12.315	-12.76	-13.445	-12.696	-14.872	-12.424	-13.19	-13.737	-12.549	-14.648	-12.954	-12.215	-13.965	-13.55	-12.261	-14.318	-12.305	-11.669	-12.925	-16.726	-15.655	-13.92
-11.549	-13.416	-11.962	-11.169	-13.951	-13.429	-11.553	-12.119	-13.879	-13.285	-13.376	-15.098	-16.748	-12.694	-14.542	-11.75	-14.732	-14.178	-12.297	-13.658	-12.842	-15.675	-13.08	-12.32	-11.672	-11.978	-14.663	-13.864	-12.931	-13.922	-13.737	-14.102	-13.805	-13.694	-11.957	-12.006	-13.515	-13.094	-14.036	-13.427	-11.772	-11.312	-10.919	-10.875	-11.684	-12.712	-10.097	-11.46	-13.757	-14.046
-0.76278	0.11677	-1.7557	0.016111	0.30668	-0.15287	0.56143	-0.56588	-1.1491	1.0291	0.43161	1.1826	0.036203	1.866	1.1664	-0.18374	0.77344	1.3478	1.5614	0.2117	-0.44603	0.4425	-1.7539	-0.23548	2.8403	-0.64618	2.1236	-0.010803	-1.5586	0.029664	1.536	0.74892	0.50812	-1.3535	0.40739	1.6686	0.32987	0.41919	-0.26327	2.4543	-1.248	-1.2773	-0.096189	0.94134	-0.91405	1.6188	1.429	-0.0080164	-1.5373	0.72835
3.9215	1.238	0.60658	2.5464	1.9998	2.3218	1.2014	-0.96477	0.9728	1.1493	3.235	1.319	2.1927	-0.0075583	2.6823	2.1442	0.70469	1.5312	1.5456	1.4616	2.3909	1.1657	2.9377	0.66072	1.8983	2.4249	2.7842	2.9309	2.7751	1.4994	0.93998	-0.06395	2.8417	5.1747	0.99943	1.574	0.76265	1.6891	2.7674	0.60369	1.728	1.8251	0.82138	4.3928	3.7529	1.8131	2.4418	1.2878	2.7296	0.93218
0.838	2.2382	4.9322	4.305	1.0577	1.5916	1.2283	4.4348	2.1353	0.97775	0.43491	4.5054	2.8584	1.833	3.8684	2.7536	4.2687	1.8982	2.5042	1.169	1.8827	3.2746	1.9249	0.6081	3.1237	1.2313	1.8908	1.33	4.0325	2.0888	2.4715	1.8305	3.3435	2.3229	3.6422	1.2307	1.8938	0.27082	1.5322	6.1174	3.053	5.31	1.3157	2.7327	4.4708	3.1895	2.9254	3.9523	1.0443	5.0059
-2.9357	-3.3021	-3.4008	-3.4599	-3.9603	-2.6542	-3.3067	-4.3973	-4.0186	-0.9234	-3.0485	-3.7207	-2.7424	-4.2688	-4.1968	-2.9724	-1.9743	-2.4368	-2.8959	-2.5968	-3.2667	-2.5154	-2.8344	-1.5125	-0.69704	-2.898	-6.8275	-4.4686	-5.0323	-3.8964	-3.9097	-3.0176	-3.6405	-1.2654	-4.1609	-4.1958	-4.286	-2.8055	-4.1538	-5.0973	-1.2859	-4.9034	-1.6243	-3.2125	-3.799	-3.4921	-4.2738	-2.0016	-2.6315	-3.0997
-6.44	-5.4321	-5.4811	-5.7669	-5.0565	-4.9163	-6.9438	-5.1862	-8.0355	-5.6876	-3.0048	-8.7319	-4.9869	-7.2102	-6.0509	-3.9451	-4.0396	-6.8079	-3.8742	-7.7916	-5.9845	-2.3245	-5.5219	-6.6582	-5.6678	-4.8748	-5.3724	-6.2041	-5.3863	-6.517	-7.4467	-7.304	-4.8124	-3.7519	-4.9699	-3.1718	-4.7566	-6.2742	-6.5429	-6.2449	-8.216	-8.2544	-5.3553	-6.0575	-3.3059	-5.9745	-6.8567	-7.524	-5.1861	-5.9357
-11.679	-10.236	-13.891	-11.34	-10.907	-10.857	-12.775	-10.563	-9.8574	-13.146	-10.606	-9.436	-12.883	-10.561	-11.587	-11.442	-10.756	-12.374	-11.368	-10.568	-10.414	-9.5455	-10.092	-11.202	-11.087	-12.586	-10.591	-12.295	-9.712	-9.5325	-12.884	-11.163	-11.978	-11.875	-12.187	-11.372	-13.579	-12.205	-10.786	-12.365	-13.714	-9.0847	-14.677	-13.487	-10.981	-12.012	-15.351	-13.027	-11.096	-11.087
-11.723	-11.454	-12.294	-12.461	-10.799	-13.067	-12.743	-12.409	-9.8719	-10.945	-12.171	-14.508	-11.851	-9.2915	-12.455	-10.754	-10.235	-9.672	-10.605	-11.993	-14.023	-9.9961	-9.0311	-11.458	-9.9812	-12.884	-9.7926	-11.925	-13.033	-12.071	-10.52	-10.193	-10.328	-12.001	-11.133	-10.628	-10.467	-9.2996	-9.2574	-11.581	-11.551	-13.495	-12.364	-12.81	-9.2933	-10.434	-10.592	-11.238	-12.256	-10.527
-16.228	-15.182	-13.894	-14.824	-13.01	-16.683	-14.033	-15.868	-15.446	-16.325	-16.222	-15.718	-14.174	-12.877	-13.709	-12.756	-15.28	-14.644	-16.387	-15.107	-13.766	-15.628	-14.48	-13.143	-15.362	-13.156	-15.723	-13.778	-14.833	-16.56	-15.47	-14.686	-15.134	-15.783	-14.39	-12.022	-12.446	-13.937	-14.802	-13.499	-15.636	-15.912	-13.533	-14.903	-14.502	-13.752	-12.224	-16.518	-13.075	-14.926
-7.9312	-5.0034	-6.2541	-6.7058	-3.4459	-5.0059	-6.576	-5.8744	-5.6978	-6.5944	-6.04	-7.2073	-4.5826	-6.3493	-5.2279	-4.6777	-6.8859	-5.064	-6.4178	-5.1595	-4.9926	-6.8716	-8.1976	-5.3646	-5.3335	-4.1848	-5.6858	-5.2293	-4.4688	-3.6826	-6.1809	-6.1628	-5.8686	-8.1603	-3.6368	-4.2043	-5.8071	-7.0367	-5.1619	-3.8994	-7.5659	-6.1264	-5.3065	-4.5552	-4.4817	-5.4794	-5.1377	-5.2295	-4.2963	-5.2777
-1.3851	-1.127	-3.3665	-1.2023	-3.3427	-4.1203	-3.9087	-4.2273	-1.8228	-0.73072	-4.5557	-1.2591	-1.1572	-2.4476	-3.0719	-2.9462	-1.2802	-3.3274	-1.03	-2.2384	-1.1338	-2.5441	-3.8087	-3.8413	-3.4532	-5.5518	-3.418	-1.7127	-1.7363	-4.6431	-1.3421	-0.45942	-2.5828	-2.7433	-2.7011	-1.7429	-1.6352	-0.28072	-4.2848	-2.1674	-1.8292	-2.0557	-0.036691	-1.5815	-2.743	-3.6743	-1.1753	-4.315	-4.2676	-2.749
6.3017	5.7065	6.5942	6.7298	4.3615	7.0628	5.7509	4.7436	4.7002	7.6455	6.2674	4.9393	8.313	5.2207	4.8498	6.9118	4.3715	5.0163	5.1579	5.5096	5.0335	4.7953	6.4589	4.3183	4.9601	6.7001	6.6926	6.9999	3.4181	6.2472	7.1401	4.9959	5.0426	4.1157	4.9606	4.9327	5.4473	6.1847	7.9038	6.7273	4.6093	6.8855	4.3204	5.5283	5.1161	5.3777	7.4046	6.1388	5.3244	5.6535
0.17417	-1.0786	-1.4104	-0.94675	0.069217	-2.179	-2.6842	-1.7104	2.3631	-0.68294	-1.4615	-0.63822	1.8028	-0.61178	1.4548	1.6328	-0.065025	0.61497	-0.51047	-1.729	1.1475	-0.58535	1.8591	1.2535	-1.7186	-0.28584	0.05088	-1.6066	-1.0003	-0.98114	0.54065	-0.8486	-0.96096	0.41984	0.094057	-0.063627	-1.6036	0.037014	0.072771	1.2676	0.25035	-0.11812	-0.15845	-0.97557	2.402	1.1315	-1.4338	-1.9065	0.51579	-1.3237
-6.0553	-4.6155	-4.6862	-5.7209	-6.8178	-7.7767	-7.6663	-6.1972	-8.5185	-7.7962	-6.2467	-7.3419	-6.2125	-6.1818	-5.9401	-7.9772	-6.3136	-6.0366	-3.4705	-8.1433	-6.1025	-6.2716	-6.1871	-7.4363	-5.446	-6.594	-6.5882	-5.8695	-7.4855	-7.0491	-4.4915	-6.6826	-7.2831	-7.4897	-5.5126	-5.9777	-9.4517	-6.5514	-4.3409	-9.8439	-7.3606	-6.9508	-7.6576	-7.5042	-5.7005	-6.5502	-8.1837	-7.1827	-8.0923	-4.5041
-0.77304	-2.3545	-2.0127	-2.6472	-0.80672	-2.0345	-0.70469	-1.0079	0.60745	0.55336	-2.3109	-2.2305	-2.5027	-0.5813	-1.3821	-2.076	0.13847	-0.43563	-1.3153	-1.0169	-2.2348	-2.1391	-1.3089	-0.29203	-1.0675	-0.32363	0.32567	-1.0883	-1.9988	-0.51964	-2.8995	-1.5303	-0.59093	-0.90962	-0.44114	-1.4638	-3.2395	-1.6098	-2.2475	-0.51709	0.84758	-0.43928	-0.56655	-0.070718	-0.45253	-2.4856	-1.2732	-2.2311	-0.50741	-1.1501
-14.388	-14.273	-15.311	-14.058	-15.511	-15.269	-13.319	-14.411	-14.492	-15.419	-12.729	-13.212	-12.838	-12.075	-15.94	-13.938	-14.706	-13.63	-15.796	-14.95	-13.639	-15.72	-12.91	-15.891	-12.28	-12.254	-16.188	-13.909	-12.696	-14.073	-13.01	-15.765	-15.27	-15.019	-14.401	-14.742	-12.354	-12.81	-14.177	-13.663	-15.383	-14.917	-12.657	-14.023	-14.604	-14.067	-12.582	-13.64	-14.415	-12.459
-2.6593	-3.6476	-2.3007	-4.7291	-3.5866	-4.003	-3.0723	-2.9996	-3.4565	-4.7044	-4.6448	-1.6315	-5.6817	-1.8052	-4.7	-5.8858	-5.1655	-3.072	-5.4768	-4.819	-2.2359	-3.8406	-4.3492	-4.7668	-2.0756	-3.6436	-2.0835	-3.9604	-6.3038	-3.1367	-3.7498	-1.4063	-1.7746	-2.9504	-3.8896	-4.7294	-5.1266	-4.1917	-5.1122	-4.5776	-3.3682	-4.2669	-4.9063	-3.3699	-1.219	-2.2226	-4.596	-4.7283	-3.4269	-2.7413
-12.202	-10.244	-11.664	-12.652	-12.318	-10.392	-10.52	-11.137	-12.654	-12.316	-13.813	-10.796	-10.324	-8.0257	-11.896	-12.259	-11.863	-11.328	-9.1839	-10.8	-10.481	-12.02	-10.023	-13.664	-11.883	-9.7712	-9.8753	-10.804	-12.516	-10.741	-10.935	-12.604	-11.873	-10.567	-12.787	-11.617	-9.2953	-14.732	-12.582	-13.082	-11.492	-9.86	-12.527	-11.765	-10.665	-8.9584	-11.996	-11.89	-9.9171	-10.433
-11.67	-13.137	-12.84	-13.286	-10.423	-14.545	-13.515	-10.334	-12.62	-13.37	-13.06	-15.025	-10.903	-13.244	-13.36	-11.504	-13.953	-9.7493	-13.362	-14.529	-12.828	-13.907	-13.908	-11.949	-11.862	-12.04	-12.614	-13.773	-12.602	-12.415	-11.746	-11.932	-14.185	-13.955	-12.728	-12.256	-13.626	-12.199	-12.809	-12.796	-12.567	-12.02	-12.136	-13.161	-12.157	-13.347	-11.378	-14.251	-13.04	-12.185
-4.543	-3.6327	-3.2545	-5.1276	-4.0572	-3.4188	-5.7794	-1.5138	-4.9042	-2.2853	-2.0005	-4.0975	-4.9652	-5.1546	-3.4746	-3.9456	-4.1305	-4.3235	-0.76035	-1.5897	-0.87354	-4.8041	-2.6198	-3.1601	-2.4262	-6.419	-2.5689	-3.5137	-3.2301	-4.0485	-4.4728	-4.6714	-3.848	-5.5076	-2.7901	-5.3472	-2.8043	-5.4457	-3.9016	-1.1559	-2.7789	-4.8595	-3.3457	-0.29506	-1.5966	-3.7301	-2.4214	-1.2319	-2.7267	-4.6643
-10.167	-9.5806	-8.471	-9.94	-11.887	-11.54	-7.9973	-8.4714	-10.041	-9.4072	-10.978	-7.9624	-9.1136	-9.7756	-9.3718	-10.587	-9.2388	-9.6189	-9.0273	-10.724	-8.0504	-7.3821	-10.021	-7.9601	-10.082	-8.0068	-9.6617	-8.9264	-9.2223	-7.8659	-8.3437	-8.5269	-8.196	-7.5129	-10.927	-8.7889	-7.6079	-10.26	-7.7549	-7.8256	-9.5483	-7.4038	-11.394	-10.244	-6.5414	-7.627	-10.265	-10.535	-9.109	-9.7805
1.0529	-2.5512	-1.4873	-0.42496	0.51572	0.49412	0.49061	-1.045	2.7919	0.47502	0.15128	-1.5093	-0.67903	1.553	-1.0324	0.90712	1.1483	-1.3124	-1.3917	-0.13356	2.3262	-0.77819	0.80934	0.8881	1.064	-1.8496	1.6933	0.92184	1.1775	0.77016	0.74258	-0.32827	-0.17863	0.363	-0.63133	-1.5311	1.2945	0.72489	-0.3491	1.3732	-0.067315	1.1123	1.6414	-1.3458	-0.12606	0.5649	1.0595	2.8849	-0.68347	-0.93624
-2.4604	-2.8724	-2.772	-2.9337	-4.7209	-3.4831	-2.9347	-2.5658	-1.4725	-3.9044	-2.1067	-2.4413	-1.3098	-3.9684	-1.2525	-4.0056	-2.7776	-1.9816	-3.528	-3.4479	-2.9186	-3.1586	-1.6558	-3.4718	-2.1298	-1.1768	-4.8061	-0.86981	-3.2771	-1.2724	-3.8915	-2.8493	-2.4023	-2.9144	-3.1509	-0.90307	-3.298	-1.4503	-2.9536	-1.5791	-0.52205	-1.5215	-1.3763	-3.8719	-2.6748	-4.1572	-2.7668	-2.1073	-5.2575	-2.9895
-14.961	-14.107	-10.892	-14.434	-12.813	-13.441	-11.389	-12.6	-12.737	-13.603	-13.278	-14.572	-13.632	-11.458	-13.579	-12.136	-13.887	-12.187	-12.812	-12.91	-13.327	-12.395	-12.191	-12.996	-11.58	-14.349	-12.392	-13.628	-12.436	-12.535	-13.794	-12.311	-9.3189	-11.285	-12.904	-15.024	-14.62	-13.815	-12.503	-13.559	-13.078	-11.489	-12.322	-11.748	-11.982	-14.008	-13.735	-11.535	-11.965	-11.104
-1.3844	-1.3061	-4.5092	-4.0581	-3.4148	-2.5409	-3.4882	-1.6267	0.88622	-2.5276	-3.1133	-1.417	-2.7091	-1.4544	-1.684	-4.4133	-2.5431	-1.7406	-1.9663	-2.9935	-2.8969	-1.5394	-0.93474	-4.9113	-3.6506	-2.9126	-1.9162	-4.3518	-2.5566	-1.8289	-2.5417	-2.9294	-0.89755	-3.9142	1.1463	-3.1502	-3.194	-3.9157	-1.4939	-2.4792	0.81982	-2.2495	-2.2192	-2.6794	-3.0297	-3.1688	-2.3637	-3.0635	-1.1793	-4.9545
-14.167	-14.406	-11.505	-13.545	-12.021	-12.387	-12.948	-12.547	-13.992	-13.949	-12.104	-12.993	-14.22	-13.235	-11.19	-11.859	-14.544	-11.365	-14.577	-12.76	-12.327	-13.194	-13.85	-12.496	-11.255	-13.785	-13.56	-13.341	-12.649	-14.541	-12.085	-8.8133	-14.079	-12.763	-11.145	-12.175	-12.94	-10.853	-13.27	-11.455	-15.355	-13.157	-13.283	-11.824	-12.542	-13.67	-11.657	-14.56	-11.842	-13.799
-11.028	-12.09	-12.814	-10.887	-8.6199	-10.617	-10.032	-11.045	-10.682	-8.9914	-10.702	-11.208	-10.082	-12.561	-7.9713	-10.908	-9.9187	-9.4054	-10.068	-12.382	-11.396	-14.186	-10.656	-11.249	-11.173	-11.638	-10.815	-13.483	-9.7248	-10.861	-12.469	-10.428	-12.835	-11.132	-9.4341	-12.255	-12.214	-10.88	-10.15	-11.883	-10.303	-8.2204	-10.357	-11.008	-11.852	-12.106	-12.07	-9.3279	-10.504	-9.9143
-6.6472	-7.1929	-7.9428	-4.1823	-5.8307	-6.5362	-10.093	-6.6632	-4.8377	-6.2539	-4.8747	-7.6674	-6.4755	-5.0147	-5.5801	-6.5832	-5.3857	-4.4095	-5.3615	-7.6075	-7.8801	-5.0721	-7.4577	-9.3	-7.2158	-5.8066	-7.5933	-2.6748	-4.8241	-7.0195	-5.8186	-7.227	-7.5789	-7.7628	-6.74	-8.7509	-6.5355	-7.0421	-6.3581	-6.5329	-5.7536	-9.2191	-4.2211	-8.0586	-5.3212	-5.6928	-7.0327	-5.6389	-7.1944	-4.3215
6.0325	5.4859	7.2013	5.8784	8.4256	9.4898	8.5052	5.2124	6.3834	7.0953	6.5319	5.6552	6.9689	8.1047	7.8178	6.7739	4.4693	8.1121	7.7214	4.7394	5.7607	6.495	6.1706	4.7463	5.1776	6.3454	5.7713	8.2455	10.131	5.8707	5.5377	7.4059	7.2781	6.7949	6.9693	5.6952	6.6295	7.2121	4.8151	5.9961	6.173	5.8293	7.1664	5.1839	6.2174	6.3457	6.0247	7.4404	6.7212	6.2335
-7.2342	-11.645	-12.66	-9.7438	-9.4277	-9.0324	-9.1408	-8.9101	-10.42	-9.5886	-12.683	-12.797	-10.456	-9.9744	-8.8484	-10.57	-8.5134	-8.3347	-9.8963	-10.21	-9.3454	-9.8457	-11.048	-10.047	-12.393	-7.5931	-9.62	-11.542	-8.541	-11.425	-12.04	-10.368	-7.856	-11.554	-10.752	-11.368	-9.7211	-12.073	-11.186	-11.106	-12.151	-7.7118	-10.996	-10.666	-8.8715	-12.54	-9.9696	-9.6295	-9.2479	-9.0668
-1.0419	-0.36607	-2.6997	0.685	-1.6719	0.12604	0.62718	0.41155	-2.6276	-1.6455	-1.6252	-1.8134	-5.3958	-2.0564	-0.85345	-2.359	-1.4909	-1.0996	-1.2954	-0.1062	-1.7278	0.93123	-2.1286	-0.26233	0.49864	-2.6782	-1.9169	-1.8275	-1.3355	-3.1979	-3.4028	0.33224	-1.4546	-0.011624	0.62261	-1.6916	-1.2433	-1.0165	-1.4043	-1.8959	-1.616	-0.38753	-3.1844	-3.1268	-2.2239	-3.0861	-3.6706	-3.0373	-1.3413	1.1431
-22.82	-23.693	-23.114	-22.808	-21.453	-22.093	-24.202	-22.653	-21.258	-22.038	-22.695	-21.493	-24.05	-20.368	-21.437	-22.363	-23.543	-20.603	-22.367	-23.691	-22.665	-23.193	-24.105	-23.328	-22.178	-21.59	-21.451	-23.433	-20.942	-23.447	-21.968	-23.079	-23.069	-22.559	-23.628	-21.188	-21.768	-22.619	-23.417	-19.403	-23.082	-22.311	-22.849	-22.689	-21.413	-20.093	-21.387	-23.388	-21.127	-23.017
-11.187	-12.102	-13.613	-10.24	-14.703	-11.254	-8.8258	-11.739	-12.374	-12.017	-14.151	-12.093	-10.014	-11.59	-13.589	-9.7747	-12.618	-12.494	-9.923	-13.611	-12.892	-11.799	-12.752	-11.999	-10.568	-11.506	-12.125	-11.702	-13.053	-10.577	-10.322	-11.904	-10.708	-12.696	-9.7234	-12.793	-11.374	-11.448	-14.187	-12.759	-9.7955	-11.032	-11.121	-12.783	-8.9848	-13.102	-10.378	-11.98	-11.306	-13.886
-1.4047	-6.3568	-5.7998	-6.7631	-5.6244	-4.1557	-4.6524	-4.989	-4.0779	-3.4741	-3.0729	-4.7515	-3.2613	-3.6014	-2.4646	-5.1965	-3.3283	-7.3599	-3.6098	-3.2328	-2.6584	-6.3741	-3.9396	-2.7377	-0.71268	-4.7589	-3.5399	-3.1998	-3.9293	-2.9884	-3.2542	-2.1209	-5.4902	-5.4864	-4.6185	-2.879	-3.7636	-3.7185	-2.0368	-2.3498	-4.8479	-4.9956	-3.4511	-4.8807	-4.7127	-2.86	-4.2468	-4.0252	-4.5768	-3.7807
9.4088	9.182	8.8059	8.9943	9.8275	7.7039	9.1682	7.1357	9.7161	10.814	10.561	8.1744	11.044	11.066	9.3974	9.0602	10.415	10.007	10.357	9.7986	8.8513	10.141	9.645	10.672	7.6324	10.933	8.4542	11.578	9.9916	9.9748	12.176	8.8165	7.9011	11.849	11.405	8.9338	9.1951	11.635	8.6077	10.074	9.8353	9.4697	8.9216	10.831	8.5224	11.164	8.6135	9.7013	10.522	7.1735
-15.207	-13.064	-15.269	-14.713	-15.893	-13.482	-15.208	-12.963	-13.337	-14.917	-12.248	-11.989	-15.263	-16.248	-14.417	-12.341	-13.18	-13.837	-13.104	-15.364	-13.76	-14.83	-13.75	-16.749	-14.589	-15.251	-14.337	-14.925	-13.689	-16.917	-13.979	-17.226	-15.195	-16.471	-16.46	-14.702	-13.522	-12.195	-14.366	-16.172	-13.983	-13.626	-15.076	-15.088	-14.436	-13.715	-13.495	-15.096	-13.235	-13.94
9.1985	6.1186	9.2765	6.6901	7.7243	5.8182	6.9933	9.4609	7.6543	7.1525	8.7089	6.5769	11.044	9.0559	8.7316	6.3631	7.3039	7.1433	9.7325	8.3787	7.7344	6.9625	6.9812	7.897	7.2779	10.79	8.8259	11.267	6.3454	6.6142	9.8543	7.2597	6.975	7.7323	4.3806	8.6103	7.5435	7.1519	8.4566	8.622	7.0162	9.1147	8.0704	7.3983	8.2263	8.1657	6.4183	5.759	5.6491	8.3633
1.6521	1.9923	1.4402	3.7895	4.3207	3.2252	3.3457	3.5812	1.7771	5.2412	2.9206	3.8395	3.5518	-0.092468	4.0755	2.7359	4.6048	4.0655	3.429	2.2817	5.8107	3.1407	3.7084	2.4461	4.6457	3.7156	0.46478	2.4134	2.8256	3.9865	2.1657	2.4104	1.4891	2.9048	2.1789	4.3302	3.6553	5.5826	4.2502	2.6634	3.4135	1.8916	3.0549	4.5033	4.428	2.5173	3.1901	3.9792	4.3979	2.1315
-3.2744	-3.727	-3.8557	-4.7544	-3.4523	-2.8785	-2.452	-3.4755	-2.4344	-3.5179	-4.1468	-3.0509	-1.8783	-3.3167	-0.82131	-3.8614	-3.3265	-5.5151	-3.0409	-3.2846	-3.2183	-3.3411	-4.0343	-3.8439	-1.8205	-1.6909	-4.0738	-3.383	-2.8371	-3.5737	-3.3795	-1.953	-4.8761	-5.0973	-4.2685	-3.9091	-2.0141	-3.6136	-2.7934	-4.2764	-4.8339	-1.7349	-3.3146	-2.4883	-3.7702	-3.8361	-4.6554	-5.1126	-5.7205	-2.7666
6.6947	8.9212	7.939	6.2012	7.9924	7.1304	6.4137	8.7018	3.2031	4.842	7.7063	7.0852	5.1098	7.6822	5.3054	4.5591	4.7673	7.1637	5.6113	7.6993	7.3904	8.5066	7.2741	8.0978	4.7938	8.9741	5.4926	7.9162	5.4568	8.8657	6.1528	8.199	6.8536	6.1019	8.388	8.2355	8.7456	7.7552	6.9911	6.8502	6.2961	5.7709	6.2481	8.3178	7.0595	3.6804	5.9048	7.7566	7.532	7.2796
-11.728	-11.491	-11.741	-11.697	-9.054	-10.076	-10.22	-9.5187	-10.097	-11.015	-10.722	-8.8184	-11.173	-7.9978	-11.292	-10.347	-10.893	-8.6465	-9.8152	-11.326	-10.063	-10.457	-11.593	-12.658	-11.939	-10.64	-12.125	-13.203	-12.195	-11.74	-9.8899	-9.2836	-10.189	-10.975	-12.489	-11.884	-9.0961	-8.5192	-11.095	-10.881	-11.193	-10.306	-12.572	-9.4417	-8.3442	-9.6352	-9.9803	-11.178	-9.9949	-9.2047
-0.84262	0.8646	-0.046595	-1.9386	-2.6894	0.63806	-2.1508	-2.0681	0.46902	2.2434	-1.0048	1.1614	-0.59681	-0.77794	-0.23531	-0.91283	-2.5623	-1.9049	-0.13569	-0.24483	-0.2449	0.57438	1.4722	0.077895	0.37281	-1.5666	-2.566	1.7676	0.0015055	0.10021	1.319	-1.09	0.87252	-1.9658	0.52326	-0.77868	0.74832	-1.5696	-1.2471	-1.6789	0.40653	0.91376	-1.227	-0.79055	0.026041	1.7767	0.70162	-0.52738	0.78739	1.0094
-14.281	-12.734	-11.181	-13.208	-10.683	-10.704	-13.013	-12.034	-12.6	-13.962	-12.879	-12.435	-11.802	-9.3951	-13.037	-12.647	-14.134	-13.049	-13.173	-14.32	-14.543	-13.302	-12.444	-14.532	-14.133	-14.594	-11.517	-14.144	-10.359	-11.665	-14.293	-12.802	-13.338	-12.351	-13.518	-14.845	-12.471	-11.682	-12.578	-12.685	-11.396	-12.778	-14.029	-13.022	-13.131	-12.658	-14.716	-12.629	-13.958	-12.262
1.484	3.672	2.2508	0.75454	3.2651	0.15068	4.155	0.8441	0.54434	3.3663	2.5224	0.60417	1.793	0.25961	2.8313	1.6181	1.2834	2.5903	3.3651	0.73012	3.0186	1.3449	1.3901	1.6671	1.7314	2.2347	0.98704	1.4327	0.87999	0.31607	0.7782	0.90443	1.5325	-0.79257	0.81411	2.7982	-0.94455	1.5683	1.7611	3.6072	3.0861	1.1995	1.1161	2.2962	2.1862	2.49	-0.16911	1.7787	0.76414	1.9294
-1.3787	-3.1812	-1.7407	-1.6957	-1.4538	-3.4429	-1.1621	-0.67425	1.6285	-1.8943	-2.1337	-1.3803	-0.67125	-2.8559	-1.4235	-0.64935	-5.8302	-3.0712	-1.5167	-2.2126	-1.3964	-2.311	-2.189	-1.0058	-3.5583	-1.2112	-0.74286	0.90574	-2.9905	-3.9126	-2.2889	-1.6544	-0.41269	-1.3865	-0.26152	-1.1021	-1.8091	-2.5794	0.074381	-3.5694	-2.4042	-2.2695	-0.63194	-2.3945	-0.79516	-2.646	-3.937	-0.74605	-0.83899	-1.8665
-1.8717	-3.9932	-4.583	-5.685	-2.6104	-2.2005	-2.0332	-2.4644	-0.82837	-3.2753	-2.3805	-2.028	-4.0395	-4.4053	-4.5566	-2.2788	-3.9702	-1.1799	-3.2157	-5.0703	-3.0939	-3.7961	-4.5258	-2.0114	-4.5938	-4.0663	-1.9892	-4.7285	-3.6587	-1.9254	-2.7509	-4.5584	-1.6091	-2.7757	-1.6479	-1.704	-3.5286	-2.1401	-2.7131	-5.0358	-4.6736	-2.7052	-2.4181	-3.6343	-4.4121	-2.5559	-0.69788	-4.1862	-3.7496	-4.1884
-18.614	-21.165	-21.342	-19.156	-21.083	-21.115	-18.881	-22.043	-20.538	-19.255	-21.94	-19.867	-21.011	-20.56	-21.673	-20.119	-21.132	-22.165	-20.397	-21.613	-20.837	-21.96	-20.131	-20.928	-20.334	-21.964	-21.974	-21.836	-18.769	-22.176	-20.27	-21.416	-21.234	-22.491	-21.619	-19.118	-20.248	-21.067	-20.806	-20.438	-21.567	-19.81	-20.029	-17.467	-23.942	-18.516	-24.369	-19.695	-21.574	-22.233
1.0033	-1.0956	1.0664	-0.49771	-1.1995	0.95885	-1.4072	-0.55493	0.094628	-2.5426	0.72596	0.050941	0.98029	-0.86362	1.7789	-0.32575	-1.7937	-0.11307	-0.32628	-0.81243	3.6312	1.3773	-0.34142	-1.3527	1.7344	1.7712	-1.8256	-2.303	1.99	-2.5021	0.63464	-0.98466	1.9325	-0.091477	0.56555	-0.25136	0.81179	1.8312	-1.1342	-0.038275	-0.91401	-0.96915	-3.0765	0.73839	0.24824	-0.067545	0.72396	-0.26577	0.70316	1.4684
-0.10966	0.039545	-1.9069	-4.7851	-1.1849	-2.2282	0.014639	-1.9755	-0.54492	-1.1024	-1.4025	-0.81963	0.39781	-1.0272	-0.54202	-1.0256	-2.5372	-1.4669	-2.3273	-0.94151	-0.631	-0.78428	0.3485	-1.1087	-2.0836	-2.8625	-0.91386	-1.8737	-3.2508	0.031595	-1.8533	-1.9459	-2.3923	-0.22712	-0.76118	-0.87375	-2.041	-1.4593	-2.7285	-3.1235	-3.9544	1.1831	-2.1786	-2.2279	0.42734	-1.2277	2.3556	-2.3358	0.61087	-1.6863
-4.0613	-1.7879	0.58426	-2.3994	-2.0153	-0.87425	-0.57172	-0.82075	-2.1915	-2.1732	0.59893	1.2806	0.70047	-1.1282	-1.6065	-1.9764	-0.74357	-2.6742	-1.2517	-0.33606	-1.935	0.88875	-1.4974	-0.85441	-2.6208	-4.6535	-1.479	3.8422	-1.2168	-0.0016398	-3.8969	0.21649	-2.4321	-0.6609	-1.424	-0.41241	-2.5223	-0.11991	-1.3071	0.48661	-0.22197	0.27361	-0.93779	0.061762	-2.4387	-2.2569	-1.084	-1.3945	-0.25253	-2.2108
-11.7	-14.6	-12.478	-11.546	-12.257	-12.219	-13.132	-13.55	-13.044	-13.904	-13.914	-12.155	-14.512	-10.392	-13.429	-14.395	-12.626	-13.223	-13.076	-15.351	-13.04	-11.986	-11.856	-12.018	-10.251	-12.467	-13.437	-14.539	-14.545	-14.066	-9.6527	-12.896	-12.357	-12.899	-14.236	-13.062	-12.908	-13.452	-11.654	-10.688	-14.586	-16.27	-11.338	-10.594	-13.374	-12.268	-13.294	-11.481	-15.645	-16.331
6.6798	7.3568	7.111	6.9862	10.005	7.8034	7.0574	6.8609	5.2203	7.5231	6.7769	5.7946	5.0227	5.9837	6.2034	7.4714	6.6341	5.537	6.6109	6.7309	10.051	6.7626	4.9131	8.1445	5.2403	6.9276	4.1797	6.4153	6.5556	6.9344	7.3147	7.4379	5.6675	6.8442	7.2006	6.7796	8.9103	5.017	5.913	6.9386	5.7653	6.1954	6.059	5.4066	8.7581	6.9483	8.3475	6.898	6.1947	3.6249
4.3554	4.8525	3.0806	6.3386	6.1674	4.6953	5.6969	5.4734	6.3443	5.4565	5.4974	5.3324	3.0536	4.8117	4.8574	6.4182	5.9347	5.7561	4.9644	4.0039	5.9522	4.8193	6.0681	6.5503	6.742	5.2472	4.751	5.4059	4.1674	5.2514	5.4584	5.2267	4.7761	2.1729	5.7677	6.8495	4.1787	4.7566	5.7225	5.2926	7.1178	3.348	6.6036	5.4921	4.7898	6.5361	4.7326	5.1076	3.5581	4.6018
5.3945	2.7966	3.7985	5.7011	3.6789	5.9513	5.2872	4.6494	6.7223	2.4484	4.2526	5.9705	5.4107	3.9449	5.7294	4.2523	6.0363	6.4519	6.0579	3.6862	5.9545	5.5783	5.0919	3.4521	3.4441	4.5892	3.697	4.1183	3.4763	5.261	3.2141	3.6774	4.3913	3.9039	6.6542	3.03	4.1377	4.6374	3.8779	3.864	2.8404	4.6386	3.552	4.0702	1.9714	3.8506	3.6181	3.0737	3.6687	3.923
-11.151	-14.114	-13.715	-13.382	-12.54	-12.819	-14.19	-12.169	-12.301	-12.905	-13.095	-11.309	-14.713	-12.553	-13.847	-14.259	-12.801	-13.002	-13.481	-11.966	-13.627	-12.638	-14.368	-13.252	-12.344	-13.345	-11.49	-15.689	-11.249	-12.887	-13.633	-12.196	-12.733	-13.633	-13.807	-13.339	-12.259	-11.759	-14.788	-13.89	-14.12	-14.941	-14.716	-14.578	-14.612	-12.68	-12.708	-15.595	-13.355	-13.127
-9.5937	-10.684	-10.582	-10.721	-9.7713	-11.06	-10.006	-9.9763	-9.0539	-8.8516	-9.6992	-10.621	-11.745	-8.7738	-10.823	-9.461	-10.46	-10.726	-9.7149	-9.0202	-9.8959	-9.8702	-11.038	-11.073	-10.308	-9.1024	-10.213	-10.396	-9.4463	-10.364	-11.612	-7.9763	-10.783	-8.573	-9.1702	-11.331	-8.4826	-10.586	-10.675	-9.4747	-10.342	-8.0531	-9.8265	-10.705	-11.408	-9.5945	-9.43	-9.471	-11.926	-10.384
-1.8398	-1.7697	-2.2369	-0.2379	0.76655	-3.183	-2.7516	0.7392	0.11415	-1.1861	-0.8064	0.015485	-3.3119	-1.5987	-1.458	0.36013	-0.27351	-0.93116	-2.8741	-1.5521	-2.4844	0.20563	-1.0412	-1.7011	-1.0822	-2.8413	-0.26288	0.24994	0.52923	0.9235	-1.5987	-2.9181	-0.36094	-0.010175	-0.97748	-1.7836	-1.7248	-2.0368	-1.3479	-1.6314	-0.64226	0.62478	-2.1242	-1.4819	-0.6653	-0.92128	-2.9043	0.44882	-0.29739	-1.7202
-13.509	-12.738	-12.687	-13.469	-12.675	-11.959	-15.165	-11.52	-13.453	-14.102	-12.178	-12.045	-14.429	-13.483	-10.935	-13	-12.598	-14.364	-13.058	-13.408	-12.265	-11.843	-14.611	-11.131	-13.422	-10.868	-14.894	-14.683	-13.082	-13.735	-14.431	-13.766	-15.392	-12.689	-10.276	-16.124	-14.721	-11.795	-15.127	-11.051	-13.937	-12.759	-11.951	-15.684	-14.561	-11.033	-13.262	-14.251	-14.063	-14.375
-14.225	-14.918	-15.036	-13.325	-13.435	-14.343	-16.109	-15.092	-13.522	-13.365	-14.089	-15.086	-15.19	-14.205	-15.207	-13.489	-15.293	-13.708	-13.059	-15.41	-14.795	-14.968	-13.074	-12.721	-14.353	-14.287	-12.67	-14.418	-12.972	-15.992	-16.341	-15.674	-15.354	-15.77	-14.892	-16.912	-13.989	-14.837	-13.547	-14.374	-13.03	-15.115	-14.3	-17.405	-13.076	-13.239	-12.744	-15	-14.589	-15.726
-3.6881	-6.4797	-3.2953	-4.132	-1.0725	-6.1321	-4.3282	-4.1339	-4.5925	-6.2977	-2.6454	-4.9291	-2.9749	-2.9717	-3.9855	-4.3904	-4.6121	-4.7205	-3.1646	-5.3328	-2.9457	-3.6148	-2.9497	-3.9195	-7.0214	-6.1591	-5.5979	-5.3876	-1.6729	-2.0804	-2.979	-2.4343	-2.7053	-4.0222	-3.7759	-3.3964	-3.8538	-3.818	-2.1522	-5.9183	-4.5767	-3.7732	-4.4275	-6.0739	-4.9419	-5.3742	-4.8813	-4.0018	-2.962	-5.0973
-1.8696	-2.5524	-2.5659	-1.8176	-2.6019	-1.826	-4.27	-1.5376	-1.2687	-4.2409	-1.905	-1.2049	-0.12327	-5.8447	0.28824	-2.64	-2.6471	-2.3427	-2.1849	-2.5825	-1.6845	-2.0383	-1.9902	-3.1427	-2.97	-4.1435	-0.60948	-2.87	-0.55198	-4.3143	-2.501	-3.3431	-5.4377	-4.2672	-2.9897	-1.6461	-2.3274	-1.2015	-2.6027	-4.9262	-3.1999	-1.5744	-2.0144	-2.7422	-1.4738	-2.0402	-1.3454	-2.3789	-1.079	-2.3361
-10.255	-10.161	-12.934	-12.549	-12.462	-12.604	-10.657	-10.615	-11.587	-13.843	-11.862	-11.977	-11.299	-9.67	-11.329	-13.939	-11.797	-14.758	-11.985	-10.854	-12.152	-10.524	-9.9145	-12.904	-10.976	-12.564	-11.86	-10.899	-11.038	-14.184	-13.105	-10.566	-12.19	-9.4928	-12.77	-10.482	-9.6342	-13.48	-12.923	-9.7269	-11.646	-10.099	-10.177	-12.626	-11.741	-11.243	-10.58	-9.1814	-12.704	-12.02
-9.6518	-8.8966	-8.7909	-8.4815	-8.1072	-7.9808	-9.0376	-8.6725	-8.6127	-10.733	-8.3209	-9.1663	-11.028	-8.7461	-9.9083	-9.5118	-9.1056	-12.837	-9.119	-9.9609	-10.098	-8.5496	-9.8238	-8.7872	-9.0936	-8.9288	-8.2613	-6.928	-10.456	-8.1416	-9.6773	-12.661	-8.0065	-8.76	-7.6563	-10.01	-10.193	-9.1871	-11.07	-10.774	-6.0634	-7.8145	-8.8593	-9.9734	-10.152	-10.45	-10.216	-9.6023	-9.8951	-10.434
-3.1861	-6.3834	-5.5203	-5.0422	-4.9701	-4.1848	-4.8659	-4.7728	-4.8511	-5.2034	-3.7502	-4.5267	-4.2455	-6.4672	-5.8502	-4.6267	-5.1614	-2.7921	-5.3069	-4.6809	-4.1405	-4.7966	-4.6033	-3.6175	-4.7569	-3.8442	-2.7778	-5.2042	-3.3107	-3.2726	-6.4086	-5.2838	-6.9365	-6.6563	-6.403	-5.7551	-4.6794	-5.2925	-4.2506	-4.8551	-5.3786	-4.5385	-4.6491	-6.1633	-5.6265	-4.6444	-3.1468	-4.7037	-6.0676	-4.8675
6.3031	4.3771	6.8307	6.047	4.0435	6.8382	5.8913	5.0266	7.2435	6.5641	3.3186	3.6305	5.0223	4.754	5.0743	5.4087	4.9071	3.8812	6.4354	7.0255	4.2784	4.439	2.976	7.4597	6.1711	2.3735	5.7976	4.8577	2.4262	5.6862	4.4634	5.4652	4.9691	6.2699	6.3306	4.5892	3.3251	6.2565	6.031	6.0098	4.1265	5.2788	3.2761	4.7234	4.5525	4.9652	7.0799	5.2166	6.8706	4.5869
-5.472	-4.6206	-3.274	-1.9617	-6.4511	-1.7421	-5.0774	-3.3606	-4.8784	-6.9796	-2.8866	-5.6845	-4.8253	-5.8057	-5.034	-5.6919	-6.3034	-5.0524	-5.3034	-6.9773	-2.931	-4.9063	-5.8056	-5.0947	-3.7366	-5.5541	-4.0016	-3.856	-6.6434	-1.1985	-4.2802	-3.241	-5.1727	-3.271	-2.8768	-2.9844	-5.9187	-4.2333	-6.5263	-4.4998	-3.6401	-5.5625	-4.822	-4.5721	-6.2115	-2.5726	-5.3677	-3.4152	-6.679	-2.0476
-0.17059	-1.743	-1.3737	-2.3416	-3.1587	0.71147	-1.1445	-2.5136	-0.51459	-1.1818	-0.51858	-1.1934	-0.89444	-3.6348	-1.9842	-2.2946	-4.9891	0.047831	-0.97243	-0.57262	-2.7185	-1.2554	-2.0951	-1.914	0.55413	-1.9081	0.4082	-2.3501	-1.9332	-0.91844	-1.8861	0.34141	0.68811	1.3263	-1.4937	-0.62786	-4.4039	-2.7004	-1.0813	-4.1916	-0.57073	-2.4873	-3.1672	1.1728	-0.31249	-4.1226	-3.0071	-0.98702	-1.3374	-2.9808
0.81654	-3.3739	-1.1366	-1.2223	-1.1849	-0.39435	-0.6958	-2.3007	-2.2336	-0.53817	-1.2238	-3.8452	-3.3657	-0.55878	-0.92969	-2.9387	-0.55324	-2.6583	-0.30956	-1.2674	0.22158	-0.28956	-3.1657	-3.5859	0.15336	-0.79192	-2.8556	-0.18201	-2.1389	-1.6875	-1.5617	-0.67333	-1.1036	-2.8965	-3.5896	-1.9012	-0.5134	-3.9133	-4.2862	-1.5734	-2.0713	0.73309	0.24851	1.3254	-2.6115	-1.7966	-0.74596	-3.4327	-1.2669	-1.2088
-6.6738	-8.4504	-6.5843	-3.16	-4.9348	-6.02	-7.5006	-7.6659	-5.1749	-9.4358	-6.8567	-8.3614	-6.641	-7.6555	-8.3162	-6.4404	-5.8151	-5.0345	-5.655	-7.3934	-5.6576	-5.1466	-5.9204	-6.5799	-8.5556	-7.7146	-5.7209	-6.9735	-5.9453	-5.5882	-5.0137	-6.6495	-7.739	-7.1632	-8.6613	-5.6315	-6.3995	-8.4281	-5.8587	-5.4193	-5.0245	-6.7747	-6.6325	-6.5933	-5.7701	-7.7936	-7.2802	-6.8113	-7.2241	-10.592
2.9148	2.5654	1.163	2.5624	2.3741	1.9248	3.4819	1.0152	1.8214	3.7956	0.98795	0.89823	0.080681	3.4252	1.0916	1.6991	1.2801	2.006	3.4561	1.7204	3.15	1.377	2.5207	2.8592	2.053	-0.40525	1.8028	1.5386	1.2974	2.7983	2.1508	1.8927	3.8642	0.85913	2.9328	1.6318	0.63331	2.9539	0.89102	0.6157	1.4996	0.27311	1.695	3.1651	1.3237	2.4646	0.32394	1.3559	2.0332	1.0782
4.7497	4.5212	4.1614	4.9974	3.8321	4.2162	3.7693	5.6867	4.8843	2.6923	3.9972	2.6207	6.6144	5.1128	4.5018	6.2685	2.5302	3.8164	4.8044	4.6563	5.1163	2.6705	4.2441	3.6385	3.8005	4.5934	3.8901	2.977	3.688	3.2958	4.2769	4.1596	2.5753	3.2408	6.2414	3.8996	5.6793	6.2034	4.9244	5.2737	3.5633	6.5574	5.5057	5.4968	3.6526	6.3823	6.1334	4.986	6.8283	2.6277
-12.695	-13.319	-13.597	-15.7	-16.271	-13.562	-14.53	-15.585	-16.007	-13.656	-14.851	-16.115	-15.05	-14.895	-14.501	-13.175	-14.973	-14.897	-14.508	-14.525	-14.297	-14.128	-15.556	-15.393	-14.728	-13.658	-14.78	-16.868	-14.296	-14.882	-12.432	-14.017	-11.54	-12.377	-14.515	-16.157	-15.179	-12.272	-14.894	-14.207	-13.47	-12.351	-12.718	-14.414	-16.237	-15.431	-15.175	-15.584	-12.83	-16.351
-13.706	-10.316	-10.153	-10.666	-8.9807	-9.8442	-11.462	-13.314	-9.8934	-10.731	-9.2365	-10.444	-10.499	-9.3435	-11.321	-11.986	-13.06	-9.127	-12.22	-10.078	-11.936	-11.363	-11.891	-11.611	-9.6221	-11.992	-10.163	-9.8637	-10.394	-11.085	-12.252	-10.779	-9.3868	-9.9777	-9.6392	-11.877	-9.4329	-9.5784	-8.5828	-13.085	-12.363	-10.304	-9.7955	-10.465	-9.8285	-8.7378	-10.117	-10.74	-12.206	-11.118
-3.384	-3.5501	-1.9423	-2.7169	-3.6727	-3.0981	-0.45496	-2.3181	-1.7185	-3.6564	-2.2983	-3.6426	-2.949	-0.38765	-3.4944	-3.4343	-3.1142	-0.77925	-2.4203	-2.7923	-2.8556	-0.74693	-0.78916	-2.5128	-1.6215	-2.1553	-2.0186	-4.1139	-3.1217	-2.3527	-1.8523	-2.831	-4.3054	0.038522	-2.6621	-2.7469	-2.1121	-1.613	0.70821	-4.1643	-1.8711	-2.1378	-3.3931	-6.1892	-5.0293	-2.7299	-1.6185	-2.5248	0.80668	-2.7625
-12.906	-14.429	-13.345	-12.597	-11.989	-13.366	-11.818	-13.254	-14.166	-15.123	-13.846	-13.018	-12.741	-14.801	-11.125	-13.505	-14.84	-14.705	-14.66	-12.75	-11.518	-14.605	-12.873	-13.791	-12.144	-13.847	-11.067	-14.204	-12.852	-13.393	-11.92	-12.644	-13.003	-13.029	-14.904	-15.081	-14.296	-14.669	-12.403	-14.441	-13.481	-13.755	-14.895	-12.257	-14.659	-11.996	-14.029	-13.77	-14.186	-13.367
-15.116	-11.812	-12.786	-15.14	-14.341	-14.006	-15.216	-11.087	-12.72	-13.152	-15.755	-14.146	-11.692	-13.283	-12.862	-15.991	-14.544	-14.584	-13.562	-13.487	-13.462	-13.897	-13.213	-16.11	-13.301	-15.31	-15.202	-14.294	-13.568	-15.416	-12.944	-15.416	-14.447	-15.691	-14.982	-15.72	-13.303	-13.862	-15.19	-12.364	-13.479	-15.933	-15.384	-15.004	-14.395	-15.945	-14.559	-14.351	-14.991	-16.903
-8.5435	-8.7606	-9.1531	-8.3408	-7.5855	-10.651	-6.4486	-11.705	-10.388	-8.3032	-9.3883	-10.349	-9.9096	-8.9845	-9.0047	-7.6019	-8.5134	-9.981	-9.8952	-9.4338	-7.9257	-7.6016	-10.819	-11.469	-10.39	-8.3517	-7.7521	-9.8586	-11.13	-7.806	-8.1117	-9.1196	-8.7091	-7.9642	-8.3429	-9.2416	-9.5716	-8.7657	-8.2416	-8.9081	-7.9547	-9.5492	-9.4166	-10.762	-9.0875	-7.2884	-6.9063	-9.1815	-8.6302	-8.499
7.8967	7.4114	5.9328	6.3652	6.0418	8.1105	9.6122	7.7863	8.0216	8.2464	6.3017	8.0364	7.818	5.7884	5.035	6.9358	8.7629	7.0605	6.3144	6.7834	7.238	4.9985	5.85	5.0889	7.3424	4.7594	5.2853	6.9027	7.2834	5.3622	6.5467	6.938	4.5878	7.3029	8.6833	7.8003	5.0021	6.4076	7.8756	5.7869	4.3565	6.8539	5.6404	8.2805	6.6648	6.7139	7.0076	6.747	6.1942	5.8887
-2.0877	-3.8741	-4.595	-0.57092	-4.0955	-3.2588	-2.1901	-1.9507	-3.3543	-1.803	-3.722	-3.7724	-4.6263	-3.4836	-2.0685	-2.6642	-6.7143	-6.8612	-3.0955	-3.4992	-3.9711	-2.1944	-6.4973	-4.4302	-4.54	-3.0219	-1.6583	-2.2536	-2.8853	-3.8286	-5.6443	-2.453	-2.8952	-2.1098	-3.6737	-0.68898	-2.3876	-4.2427	-5.7052	-2.2306	-1.5894	-2.8161	-1.8288	-2.5385	-3.3791	-4.4118	-2.2523	-4.0562	-2.1513	-0.38533
-10.848	-9.7029	-9.3003	-12.526	-10.574	-11.062	-11.155	-10.66	-12.703	-10.83	-11.462	-11.719	-12.497	-8.4795	-9.3249	-9.3534	-11.091	-11.102	-10.621	-9.8812	-13.518	-8.6646	-9.1143	-8.6238	-10.601	-12.089	-9.6743	-8.7756	-10.825	-10.463	-9.4001	-8.9393	-11.159	-12.316	-11.561	-8.7442	-11.727	-11.925	-14.009	-10.527	-13.449	-12.594	-12.845	-9.7195	-9.2024	-9.5842	-11.53	-11.217	-10.945	-12.798
-10.667	-10.337	-10.796	-11.697	-10.411	-9.5181	-11.489	-10.73	-11.358	-9.2364	-11.504	-12.134	-10.432	-11.074	-10.181	-11.673	-11.699	-10.101	-10.842	-10.495	-8.0379	-9.1073	-8.463	-9.5237	-10.852	-10.174	-11.029	-10.498	-10.188	-9.9053	-10.818	-8.1928	-9.7901	-9.9649	-10.466	-10.765	-10.015	-9.8005	-8.3061	-11.012	-9.4258	-11.963	-9.0196	-11.751	-11.988	-10.927	-12.395	-9.2597	-7.8605	-11.595
4.9391	3.9093	6.391	5.7536	5.642	4.9135	5.9587	5.3394	4.9461	4.9649	5.3912	6.3695	5.7624	4.6386	4.2136	4.9537	7.7707	5.5785	3.9866	6.4137	6.0427	3.9622	8.2522	8.5533	4.0472	5.0528	7.5709	6.3555	8.0714	5.1836	4.0935	5.6591	4.7799	4.6831	6.3376	5.9675	6.5818	8.0782	3.9321	7.3954	6.5695	5.0527	4.3381	4.3995	5.7931	7.1352	4.4972	4.5152	5.0144	5.9804
-8.4874	-4.2718	-3.277	-5.7454	-1.8083	-3.7802	-3.8951	-4.7225	-7.3957	-4.8084	-3.4709	-4.7146	-4.3701	-1.9505	-4.6799	-3.7524	-3.4566	-3.9285	-5.6381	-4.614	-4.9081	-5.6862	-2.8398	-4.2121	-7.337	-5.1164	-1.3307	-5.0373	-5.069	-2.9136	-0.29485	-3.5907	-5.8026	-5.0825	-3.6665	-4.0939	-4.883	-2.7064	-3.1133	-9.018	-2.5475	-4.4044	-7.761	-2.5746	-4.3926	-2.4158	-4.7648	-2.4685	-4.7404	-5.2311
-10.659	-9.4601	-8.639	-9.755	-8.4727	-9.3338	-8.4784	-8.8712	-7.8679	-8.8704	-8.0352	-7.6701	-8.296	-7.3131	-8.9302	-8.1545	-8.3765	-7.1898	-7.19	-8.2733	-8.321	-12.732	-10.046	-5.7325	-9.0773	-8.0022	-8.5246	-8.0719	-8.5284	-9.2524	-9.7756	-8.849	-9.3105	-9.2427	-8.8696	-8.742	-9.4066	-7.4407	-8.4421	-10.505	-8.9634	-8.4692	-10.183	-9.4519	-7.7096	-9.6233	-9.2122	-8.3073	-11.031	-7.3329
8.6907	10.01	11.787	11.576	9.7656	9.8604	8.9873	10.175	8.8447	11.879	9.7081	7.6007	9.785	7.9854	10.425	10.082	9.1535	7.9208	8.0098	10.156	10.152	9.7402	10.922	8.8056	8.6871	11.166	9.6377	9.4607	12.114	11.931	9.815	6.9242	8.0572	9.6744	9.924	11.92	10.098	11.292	8.5429	6.7029	7.1353	7.3405	10.778	8.3973	8.1455	11.193	8.0437	10.823	9.7698	9.9812
8.7849	4.162	7.7977	7.3919	8.604	2.8202	7.4397	5.4095	5.6086	7.9569	6.4915	6.0052	5.2303	4.8688	4.9713	5.286	4.9027	2.3716	5.2435	5.5246	6.3311	3.921	4.9099	4.4444	7.0664	6.027	4.3893	6.3428	4.3188	6.7239	6.1204	4.4325	6.3711	6.4877	5.0769	4.3053	6.8103	5.5904	5.2391	5.8797	6.8442	5.0836	6.2728	6.0065	6.4698	6.016	4.5038	6.7663	7.368	3.1798
-5.2126	-7.0735	-9.1765	-6.8419	-6.5228	-7.6317	-7.4763	-8.6147	-7.7904	-7.4399	-9.9501	-6.2705	-7.6778	-6.0692	-5.8292	-5.3745	-5.442	-7.2084	-6.6933	-7.81	-9.246	-6.7072	-6.8623	-4.8539	-6.5783	-6.922	-8.3413	-7.0238	-7.4647	-7.6154	-7.2263	-8.6253	-6.0754	-7.8901	-8.2798	-8.3923	-7.9933	-8.0894	-8.0821	-6.0531	-7.8028	-8.4536	-6.3388	-6.831	-6.7	-6.4645	-6.9045	-6.7551	-6.601	-8.0742
-15.3	-14.861	-15.677	-13.769	-14.235	-13.632	-12.72	-17.398	-14.224	-13.925	-14.779	-15.497	-12.793	-13.182	-12.637	-14.594	-14.511	-14.818	-15.611	-12.715	-15.848	-15.589	-13.633	-12.864	-15.532	-15.303	-14.895	-11.125	-12.114	-15	-13.891	-13.431	-13.095	-13.223	-15.687	-14.954	-12.323	-13.329	-15.237	-13.263	-13.453	-12.754	-15.906	-14.01	-14.22	-12.999	-13.891	-14.18	-15.189	-10.66
-1.6492	-1.7658	-0.4933	-1.6855	-0.94261	-0.33766	-2.2577	-2.6019	-0.98248	-1.1263	-2.1108	0.55992	-2.3575	0.058288	-1.5962	-0.85102	1.017	-1.2797	2.215	-0.13921	-0.78536	-3.6463	-0.6217	-0.26756	0.43687	-2.0496	-1.7799	-1.9707	-0.089	-2.0057	-2.2611	-2.502	-0.24371	-1.4364	-2.1277	-0.60166	-1.0086	-2.4714	-2.0423	0.22655	0.52455	0.55067	-0.89934	-1.1237	-1.632	-2.4767	-0.77325	0.20367	-2.4822	-0.1968
-12.438	-11.848	-13.409	-10.001	-10.729	-8.4055	-11.355	-12.83	-12.094	-11.757	-10.502	-11.735	-12.452	-10.09	-11.205	-13.702	-11.428	-9.6917	-12.927	-11.874	-11.853	-14.749	-11.577	-12.094	-12.951	-11.623	-11.291	-12.458	-12.183	-11.689	-11.537	-11.877	-10.754	-9.999	-10.717	-10.34	-11.287	-11.371	-11.436	-13.702	-15.05	-9.9396	-11.818	-10.834	-10.922	-10.194	-11.6	-12.778	-11.772	-12.056
5.3593	7.0161	6.1748	6.4849	5.7928	7.9813	6.898	9.5061	11.378	7.189	7.9983	8.631	6.9413	7.238	9.0242	6.1162	9.559	9.1133	8.6936	7.2334	8.1347	7.3662	7.3808	6.7468	9.8728	7.5787	8.4398	9.0864	7.5566	7.5022	6.2635	6.9036	7.0999	6.2682	7.6575	6.2917	7.619	8.9613	8.9952	6.7451	10.189	8.6758	10.697	7.7193	9.2066	8.5007	7.2572	7.5035	8.6286	8.6467
-12.264	-11.539	-11.713	-11.888	-11.409	-11.281	-11.392	-12.989	-10.59	-12.616	-9.9145	-12.292	-13.83	-11.973	-12.905	-10.849	-12.232	-13.314	-11.505	-11.018	-11.323	-10.091	-12.182	-11.626	-11.181	-12.654	-12.719	-11.997	-13.426	-11.142	-11.471	-11.865	-10.411	-11.555	-13.205	-10.563	-12.282	-12.825	-12.029	-12.779	-10.295	-11.777	-9.7373	-11.595	-10.894	-10.962	-11.035	-12.115	-12.64	-11.958
-22.094	-23.35	-23.161	-21.84	-20.403	-23.766	-22.233	-22.183	-22.398	-19.762	-19.925	-21.94	-20.425	-24.108	-22.858	-22.746	-21.371	-24.507	-21.521	-22.19	-22.44	-23.453	-21.127	-21.674	-23.673	-19.533	-20.751	-20.992	-25.049	-22.795	-21.102	-21.253	-19.999	-23.629	-22.176	-21.354	-21.066	-23.029	-23.79	-20.845	-22.509	-23.682	-22.846	-22.404	-22.356	-20.16	-20.876	-20.336	-21.239	-20.056
-11.113	-12.605	-12.013	-12.783	-10.916	-11.597	-13.601	-10.789	-12.963	-11.259	-11.774	-10.384	-10.628	-12.024	-12.09	-13.528	-10.861	-11.781	-11.253	-9.812	-12.626	-12.355	-13.396	-12.074	-10.259	-11.304	-11.929	-12.015	-11.919	-14.386	-9.3693	-11.429	-13.079	-11.875	-10.97	-10.901	-12.615	-11.758	-9.8723	-11.343	-13.11	-11.9	-9.4299	-15.004	-11.789	-10.576	-11.181	-12.301	-10.922	-8.7874
-2.3332	-3.8846	-0.20653	-1.9062	-0.68394	-1.327	-2.8498	-2.0476	0.14329	-0.50096	-1.3066	-2.2037	-3.5877	0.43719	-1.9413	-2.9053	-0.12424	-1.7399	-0.38899	-1.3267	-1.8278	1.1095	-1.7771	-1.4937	-0.78192	-3.1659	-1.7815	-3.119	-2.6537	-1.0484	1.1306	-0.37505	-1.24	0.15965	0.43724	-0.14227	-0.61131	-0.79477	-1.7761	-1.8985	-2.6906	-2.8532	-1.5751	1.3024	-2.7969	-1.3756	-1.0806	-1.9319	-2.339	-1.6603
0.95817	0.92024	-1.6544	0.96368	1.6119	-0.086953	0.75469	0.29589	0.483	0.54913	1.1035	1.3696	1.2444	-0.84283	1.2307	-0.073872	-1.8318	-1.1001	1.2078	1.6732	2.4889	0.73644	-1.1417	0.92889	0.71877	-0.20664	-0.62649	1.0005	0.24574	-1.2739	0.39284	1.6122	1.1518	-0.53046	0.46619	1.1365	0.1778	-1.6496	0.30536	1.5024	0.58786	0.38264	2.3611	0.28376	0.77936	-1.3566	0.46726	0.037031	-0.91812	-0.47868
-21.48	-20.116	-20.227	-19.616	-21.068	-22.795	-19.422	-20.241	-20.569	-21.597	-20.399	-20.237	-20.744	-20.751	-22.073	-21.157	-20.909	-21.918	-19.507	-22.493	-20.444	-22.141	-22.14	-23.325	-20.963	-21.234	-21.155	-20.121	-20.293	-17.864	-21.181	-19.568	-20.127	-20.304	-19.031	-20.992	-22.572	-22.152	-20.53	-20.645	-20.06	-19.786	-20.411	-21.324	-18.313	-19.756	-21.224	-20.843	-18.659	-21.317
-0.77719	1.5346	-1.2926	-0.8451	0.12102	-0.89602	2.1291	1.739	-0.34392	-1.235	1.5132	0.638	-2.4302	0.68241	-1.2362	1.3982	0.26139	1.2307	0.45741	0.74764	1.5087	0.024232	1.2048	0.090533	0.50041	-0.3908	1.0055	-0.034699	-1.6957	-0.17794	0.39987	-1.4078	-0.92313	0.2536	-0.022886	0.97412	-0.27515	-0.67142	-1.2806	-0.40868	-0.10581	1.4182	0.1061	-1.9784	0.77133	-0.31483	2.1167	1.2771	0.74784	1.2201
-12.351	-11.761	-13.206	-11.583	-13.436	-11.563	-12.746	-12.21	-12.565	-13.008	-12.259	-10.318	-14.702	-12.88	-11.637	-12.863	-14.35	-12.787	-11.583	-11.561	-11.977	-11.37	-11.544	-13.31	-12.529	-12.036	-12.738	-13.273	-13.228	-10.406	-12.898	-11.837	-15.733	-14.261	-11.394	-10.408	-12.07	-13.126	-10.459	-12.07	-13.398	-13.71	-14.22	-13.692	-13.497	-11.542	-11.701	-13.313	-12.675	-12.85
3.4331	5.4565	4.5852	6.5285	5.6972	7.3227	6.2468	4.8964	5.0909	3.9368	5.7764	5.4154	4.0525	3.7896	4.835	5.5373	5.1362	5.7854	5.1455	3.4425	5.201	4.0578	5.4734	5.6052	5.2515	4.7411	4.4918	6.8855	4.8477	5.3997	6.1566	5.8027	6.2743	4.4966	5.7003	4.2591	2.2307	4.4152	4.4529	5.0577	5.4953	5.7451	4.6762	7.2152	6.0174	6.5322	6.9809	6.2172	4.8319	5.3618
-3.3877	-6.1199	-2.1062	-5.3797	-2.3739	-3.4963	-6.975	-2.8413	-6.429	-6.1476	-4.133	-6.2269	-5.6408	-4.507	-4.7593	-4.549	-4.9125	-5.5579	-5.0135	-3.4611	-6.3446	-6.8731	-4.4209	-2.5811	-5.1903	-5.37	-6.6489	-2.8936	-6.4022	-3.0379	-5.3123	-4.994	-6.4353	-2.3568	-6.212	-5.9283	-4.8171	-6.8114	-5.3841	-4.9422	-3.958	-3.5594	-5.0202	-2.345	-3.1096	-5.1813	-4.9709	-3.913	-2.3871	-4.957
-12.26	-10.962	-12.336	-15.509	-12.194	-10.177	-10.595	-12.449	-12.953	-13.08	-12.849	-14.261	-11.622	-9.5736	-11.079	-11.737	-12.875	-11.96	-13.328	-11.99	-12.268	-13.114	-9.8902	-12.513	-11.386	-13.122	-11.603	-12.096	-12.186	-12.559	-12.938	-13.395	-12.262	-12.971	-10.265	-9.324	-11.836	-11.93	-12.8	-10.519	-11.091	-12.324	-12.826	-11.762	-10.531	-8.1893	-13.136	-11.713	-12.605	-12.319
-7.3901	-6.0327	-4.7527	-5.5847	-5.4445	-3.2562	-5.3344	-1.4717	-3.1414	-5.4596	-6.3738	-4.1095	-4.6571	-3.6729	-5.4522	-4.6062	-7.6155	-7.651	-5.262	-5.4993	-7.3753	-6.1131	-3.647	-4.2464	-3.1404	-3.978	-4.8936	-5.699	-5.2592	-4.9471	-4.5914	-3.7591	-1.7504	-7.8408	-4.1716	-4.9836	-3.3022	-5.0142	-3.714	-4.3107	-4.6824	-4.2788	-5.3539	-4.4091	-4.406	-4.962	-3.469	-5.3048	-5.1123	-5.9484
-9.8408	-9.1755	-9.6635	-10.521	-10.271	-10.094	-9.4446	-10.706	-8.6125	-7.1927	-9.7833	-10.114	-10.451	-9.6986	-8.8971	-8.4872	-10.332	-9.1742	-8.1748	-8.7497	-10.587	-10.123	-9.2977	-6.3063	-9.94	-9.9841	-9.993	-6.2176	-7.7479	-7.4705	-7.7718	-11.366	-9.7926	-8.8181	-10.586	-7.0987	-9.0968	-7.2986	-7.2179	-6.9912	-9.1026	-9.0185	-10.928	-9.7696	-9.6882	-8.4847	-10.947	-11.289	-11.137	-9.9953
2.5967	1.7553	1.5096	1.7714	0.30508	-0.43377	-0.0043125	1.6405	1.981	-0.84196	-0.34038	0.67937	1.4054	0.30751	2.2461	2.3633	1.3253	1.1487	1.3675	-0.40605	2.4717	1.4772	0.73536	1.9252	1.8366	2.8412	1.6744	2.712	1.8572	3.7871	1.2608	3.7562	1.1526	3.9513	-0.41532	2.47	0.93915	3.4086	2.3768	3.0077	5.4766	2.416	0.56018	2.4774	0.56541	2.7679	1.7522	1.0976	1.7069	-1.3061
-0.11438	0.78067	1.952	0.33272	-0.38495	-0.31876	0.81747	0.24269	-0.28697	1.186	1.8783	-1.9199	-0.91802	-1.4207	0.12155	0.52513	-1.9902	-0.056436	1.7966	-0.0017496	1.2852	2.4132	-0.64396	0.57972	-0.044808	1.0042	1.4628	1.1487	0.09266	0.29823	0.58618	-1.169	-0.42581	-0.33413	0.49352	-2.4632	-0.41436	-0.43754	-0.77955	1.5974	1.8049	0.6568	0.081191	-0.067058	0.85907	1.5554	1.5784	-0.30249	0.18943	-0.49733
-0.0026636	-1.0531	-0.74051	0.82123	-1.6206	-0.19291	-1.3588	-2.2936	-1.9902	-2.1523	-1.3555	-1.1986	-0.10587	-0.98545	-3.1085	-3.3435	-0.97868	-2.7384	1.4009	-0.34519	-0.34786	-1.7049	-3.0784	-2.1761	-1.6988	-1.1718	-1.4675	-0.65157	-4.705	-1.4407	-1.9911	-2.6851	-1.0519	-2.2564	-1.5609	-1.4416	-1.8094	-0.70647	-1.5992	-0.72268	0.38565	-2.1502	0.8781	1.3263	-2.6173	-2.468	-2.834	-1.192	-2.1399	-0.024449
-8.8004	-8.1329	-7.0669	-8.6719	-7.5671	-9.667	-8.8147	-8.1518	-7.1439	-10.065	-8.7917	-8.2807	-9.1041	-8.5927	-9.0762	-7.9841	-10.018	-8.6833	-9.4473	-8.4782	-10.318	-8.891	-10.342	-9.6603	-8.3439	-11.517	-8.4426	-8.8976	-8.3534	-9.4806	-12.229	-9.3258	-8.7352	-7.9835	-8.9718	-8.0804	-9.9394	-9.5358	-6.6835	-9.906	-8.8129	-7.688	-8.772	-7.9269	-8.1032	-8.124	-10.945	-8.1649	-10.071	-11.448
-8.2597	-5.5924	-5.5437	-4.2986	-6.8605	-5.1628	-5.1209	-8.8565	-6.353	-4.9995	-6.2248	-6.6593	-5.4569	-5.2923	-6.7785	-5.3474	-6.4544	-7.6377	-6.4218	-4.8057	-6.0104	-8.6394	-4.9122	-6.6868	-7.2311	-7.9397	-6.4561	-6.5037	-7.5337	-5.2231	-5.9431	-6.6828	-6.3744	-6.6462	-3.2412	-4.823	-3.8807	-8.8967	-6.7245	-5.9414	-5.3602	-7.2573	-5.1542	-6.2749	-6.8924	-5.7882	-5.9832	-6.712	-5.3014	-5.8384
-1.3822	-0.54964	-1.7178	-0.71044	-0.98158	-2.1787	-0.22631	1.158	-1.834	0.51943	1.5647	0.1813	3.7435	-2.6701	-1.6984	-1.7747	-0.90416	0.76622	0.47366	-1.8925	-0.33354	-0.97618	-0.41903	1.4504	-0.5857	0.081175	-0.90578	-0.30149	-1.0229	-1.9112	-0.68422	1.1822	0.76473	-2.8556	-2.1162	-2.5981	-0.66895	-3.0596	1.3886	-0.36997	-0.47623	-0.76108	-0.031718	0.83137	-3.519	1.2848	-2.305	-1.887	-0.87761	0.048356
-2.4668	-3.9025	-2.7455	-2.9909	-1.2098	-2.6953	-4.891	-0.49363	-0.26832	-1.1042	-0.083833	-0.97315	-2.416	0.77134	-2.9585	-5.4841	-3.8066	-3.7293	-0.81243	-1.3901	-2.2731	-3.1283	-3.8183	-1.0742	-2.9121	-1.1891	-2.8747	-0.70717	-4.0509	-3.7551	-1.2786	-2.3537	-3.7847	-2.3056	-2.1565	-2.924	-0.16424	-3.291	0.58334	-1.5974	-4.6837	-1.809	-1.8609	-4.7203	-3.2447	-0.88635	-2.0711	0.55103	-4.2713	0.065768
-6.3031	-6.8358	-6.607	-6.4362	-6.8499	-5.5614	-6.1904	-6.4339	-8.158	-6.7226	-5.0859	-7.0096	-8.4996	-5.4206	-5.0766	-5.7267	-5.9008	-4.2934	-6.0539	-8.0285	-5.9353	-6.7622	-6.0834	-6.0168	-6.5355	-4.5429	-6.0202	-6.4742	-5.9623	-6.8121	-7.6114	-4.8493	-6.1847	-6.5793	-6.3203	-6.5453	-6.8207	-7.0015	-8.0093	-7.2191	-7.07	-4.0284	-4.5911	-5.9817	-6.529	-6.0668	-7.7985	-4.7709	-6.6666	-5.283
-1.2833	-1.3808	-0.51075	-2.1602	-1.6641	-0.98372	-0.021756	-0.8281	-2.2938	-0.22625	-3.5444	-0.32504	-0.46008	-0.99817	-2.3258	-0.95878	-1.6524	-0.9943	1.5075	-2.4188	-1.212	-3.1834	-2.1614	-2.8556	-1.5957	-1.4764	-2.5204	-1.2711	-2.314	-0.32665	-4.0811	-0.39239	-1.6136	-2.1346	-1.3495	-1.4229	0.56474	-2.2564	-1.113	-1.0015	-3.3542	-4.1029	-1.3246	-1.4943	-2.2954	0.040321	0.3607	-0.51708	-0.79515	-4.1755
-9.8207	-10.291	-10.637	-10.733	-8.0733	-10.119	-9.4056	-9.9306	-9.0322	-10.244	-9.9402	-11.083	-9.1951	-11.811	-9.3639	-10.568	-9.672	-9.8441	-9.9279	-12.321	-9.6715	-12.312	-11.201	-10.653	-7.3424	-11.403	-10.085	-10.092	-9.9504	-12.717	-5.9732	-9.4459	-8.0275	-10.957	-10.034	-9.4136	-11.321	-10.798	-10.181	-11.214	-13.621	-10.419	-10.826	-14.428	-11.084	-8.6965	-10.48	-12.136	-9.9114	-8.88
-14.142	-13.472	-13.399	-11.71	-12.398	-12.668	-13.218	-12.703	-17.313	-14.758	-13.461	-13.049	-12.06	-13.248	-14.455	-11.932	-12.616	-14.017	-13.021	-12.48	-15.317	-12.37	-11.803	-15.02	-13.61	-12.064	-11.544	-12.422	-14.244	-13.632	-13.306	-12.002	-15.523	-13.741	-13.561	-14.182	-13.472	-12.703	-13.131	-13.572	-13.445	-11.311	-14.325	-11.886	-11.627	-15.643	-13.573	-14.798	-12.576	-12.166
5.8521	5.5202	7.2667	7.6671	6.5299	6.0737	5.3246	5.7244	5.0432	4.8917	5.721	4.9986	3.1381	6.7095	6.2003	4.4735	4.269	5.2013	4.4912	4.301	5.9201	4.6882	6.0147	3.8297	8.2678	3.9363	5.2339	5.5677	5.7798	6.9579	5.781	5.7939	5.7876	7.0762	6.2447	4.6193	4.1027	9.6348	8.0856	6.1815	4.4069	2.9086	6.4042	5.9934	5.501	6.4966	5.0449	6.2216	5.3144	6.6507
-12.057	-11.564	-11.881	-10.477	-11.798	-11.854	-11.044	-11.104	-10.789	-11.894	-10.674	-12.344	-10.15	-10.882	-9.3633	-12.008	-11.456	-8.7478	-10.382	-13.979	-11.428	-10.002	-11.658	-11.091	-14.535	-9.6189	-9.9041	-12.047	-11.42	-12.824	-11.004	-10.069	-10.535	-9.2887	-10.934	-14.167	-10.555	-11.431	-10.094	-9.2098	-11.676	-10.814	-11.556	-10.973	-10.907	-9.8731	-9.9492	-11.253	-8.3844	-10.338
-13.408	-13.726	-14.533	-13.174	-12.554	-12.993	-15.271	-12.392	-12.682	-11.788	-10.999	-15.576	-13.314	-14.155	-11.689	-13.432	-13.618	-12.714	-10.417	-13.88	-9.6805	-14.22	-12.839	-12.96	-12.154	-12.852	-14.514	-11.944	-13.1	-12.767	-13.992	-13.602	-15.97	-12.736	-13.367	-12.893	-13.178	-14.711	-14.722	-13.16	-14.282	-14.195	-13.876	-12.496	-13.297	-13.611	-13.247	-11.23	-12.358	-13.046
1.7911	2.1197	0.77701	1.6701	1.4992	0.061451	1.042	2.9312	2.7609	3.4043	1.7113	1.3508	-0.87158	2.9261	0.19537	2.2651	4.4917	1.361	1.6746	3.4554	0.76075	1.3721	1.063	3.6	1.0459	1.933	0.69071	1.686	0.8101	-0.3146	1.1457	0.98697	-0.20885	0.35026	0.73185	1.4082	2.7549	2.3011	1.4408	1.7732	4.7475	3.5643	1.8767	0.88211	0.7331	1.8404	1.7054	2.2697	2.3104	2.5628
0.069878	-1.8988	-0.93736	-2.1355	-1.5939	-1.1347	-2.139	-1.7283	-3.6573	-1.5644	-1.8208	-3.0711	-0.59297	1.6077	-2.9582	-0.31242	0.60758	0.25693	0.28375	-0.45903	-0.59464	0.38644	-2.4074	1.7621	-2.3212	1.3095	-4.0723	0.1118	-2.6231	-1.5774	1.2139	-2.4427	-2.1093	-3.3452	-0.55383	-1.7366	-1.4835	-2.7705	-2.9966	-1.8184	-2.5251	-1.5853	-1.441	0.31306	-0.68113	0.31096	-3.1243	-2.7621	-2.1276	0.55639
-13.442	-13.176	-15.244	-12.496	-12.923	-13.466	-11.699	-11.524	-15.221	-12.313	-11.667	-9.9402	-12.321	-10.984	-13.359	-14.235	-14.06	-10.877	-16.412	-13.792	-12.466	-11.996	-12.188	-13.633	-12.788	-12.844	-15.342	-11.362	-11.732	-14.246	-12.096	-13.67	-11.861	-14.383	-13.013	-13.25	-11.836	-15.244	-13.789	-15.135	-13.546	-13.474	-14.173	-14.852	-12.133	-14.354	-11.503	-11.262	-13.963	-14.502
9.0286	6.4379	7.0218	5.4392	6.6807	8.7577	6.111	7.892	8.7593	6.7304	8.0154	4.9062	6.3973	8.2157	6.8499	8.1142	6.2244	5.4548	7.1272	6.4772	5.1583	7.4674	5.9498	8.453	8.1153	4.3563	6.8244	7.2913	6.5991	6.316	5.0952	7.5188	7.2098	6.8821	8.7803	8.6185	6.9711	6.4669	9.4265	7.5051	7.0236	6.9797	5.7953	8.2923	6.8707	4.2093	6.499	6.8178	5.7399	5.684
3.4029	2.5181	4.311	3.3502	3.7383	2.8482	3.396	4.7296	3.8669	1.8539	3.2485	2.2679	1.7855	2.6512	3.9871	2.587	2.8899	4.8714	2.2074	2.8088	0.61085	2.8874	4.6809	2.6811	4.1275	3.4274	2.5896	3.7388	1.3054	0.48472	1.1099	2.9022	2.7844	2.8164	3.0053	3.0998	3.7359	2.3082	3.0564	1.9922	3.5545	4.3251	3.6107	2.3741	3.5358	2.7983	2.8847	3.5672	2.7809	2.0438
-1.4709	-3.6466	-3.3039	-0.70025	-2.7611	-1.1548	-0.19348	-2.7602	-0.9056	-3.2964	-0.91965	-5.0983	-1.9091	-3.3205	-5.0193	-2.0678	-0.75543	-1.9297	-1.9792	-2.7803	-0.8474	-2.2739	-2.0205	-4.8871	-1.9069	-3.3271	-3.6167	-2.6175	-4.7854	-3.2361	-1.3944	-5.0087	-3.4633	-3.5227	-3.1727	-3.1739	-1.4714	-2.46	-2.0416	-2.7751	-3.8913	-3.5455	-2.0033	-2.7075	-3.3987	-2.0199	-1.9908	-1.8633	-2.8874	-4.7646
-3.6289	-5.7592	-2.6672	-3.8341	-6.349	-3.0986	-5.1669	-3.8245	-6.6774	-5.6217	-4.6399	-6.0517	-7.7651	-5.1003	-5.0082	-7.6734	-3.1235	-7.2936	-4.8665	-5.5686	-3.9192	-3.5385	-6.0365	-6.9454	-3.6826	-5.2167	-4.5527	-4.9166	-4.6942	-5.3653	-4.7359	-6.9532	-4.565	-5.5986	-6.6535	-4.7407	-6.8036	-5.2333	-4.8942	-5.4615	-4.9701	-5.9363	-7.4195	-4.7134	-8.5349	-5.021	-4.433	-4.4089	-3.3511	-4.4172
-13.535	-13.45	-13.275	-15.913	-11.028	-16.136	-10.596	-13.219	-11.728	-12.137	-11.847	-14.035	-14.12	-12.796	-11.965	-15.382	-12.926	-12.229	-12.699	-10.953	-11.081	-13.341	-13.467	-13.866	-12.54	-12.095	-14.873	-16.027	-11.557	-11.481	-13.316	-11.759	-12.454	-14.105	-12.555	-14.712	-14.251	-14.419	-16.028	-11.713	-12.741	-12.791	-13.366	-12.56	-12.474	-14.505	-11.347	-12.575	-13.74	-13.859
-10.944	-11.177	-11.049	-11.063	-10.615	-11.361	-10.438	-10.785	-9.6996	-10.815	-11.15	-12.809	-11.68	-11.735	-11.064	-10.926	-12.077	-11.72	-11.173	-10.823	-11.387	-9.9299	-10.028	-11.992	-7.4939	-10.201	-10.035	-10.425	-10.922	-9.9567	-10.767	-9.1287	-9.456	-12.178	-12.61	-11.148	-13.333	-10.445	-10.614	-11.665	-12.219	-10.655	-11.244	-10.12	-11.741	-10.178	-10.756	-10.526	-10.922	-10.569
-21.238	-22.293	-17.982	-22.233	-20.345	-22.888	-20.039	-20.902	-21.407	-19.797	-19.663	-22.428	-19.53	-19.272	-21.022	-21.346	-23.603	-21.749	-20.762	-19.686	-21.05	-20.753	-20.482	-20.666	-17.821	-19.214	-21.147	-18.843	-21.141	-21.352	-19.748	-20.211	-18.366	-19.981	-22.156	-18.798	-20.843	-18.649	-19.793	-20.325	-20.472	-22.104	-20.253	-22.356	-20.372	-19.776	-19.759	-21.234	-19.864	-20.601
-21.108	-19.762	-20.058	-21.117	-20.818	-19.608	-20.254	-19.752	-21.176	-20.614	-19.77	-21.762	-19.912	-20.283	-21.991	-18.73	-21.274	-19.298	-19.252	-20.866	-19.517	-20.622	-22.218	-19.654	-22.101	-21.905	-20.368	-21.256	-21.202	-19.012	-21.535	-21.271	-19.563	-20.961	-19.392	-20.242	-21.298	-19.266	-19.454	-20.867	-20.252	-18.018	-23.553	-21.026	-21.31	-21.521	-20.113	-21.329	-19.976	-22.33
-4.6916	-1.8863	-4.0162	-2.7814	-5.2445	-2.1761	-3.449	-2.5314	-3.5452	-3.9142	-2.8385	-3.185	-3.0647	-2.8915	-0.83381	-3.6103	-2.0897	-2.0161	-3.5322	-4.8935	-2.0001	-2.6107	-3.3223	-2.982	-2.8975	-3.439	-2.3269	-3.0896	-4.616	-2.7591	-4.0467	-3.6239	-3.3635	-1.3222	-1.1625	-3.0135	-2.0001	-2.3469	-3.1896	-2.846	-3.3745	-5.0314	-2.7025	-3.4734	-2.1022	-4.9216	-5.038	-3.5054	-4.2549	-4.225
-6.568	-5.7857	-7.1588	-2.3835	-6.3595	-7.4232	-7.4279	-7.859	-5.4074	-6.4406	-6.2059	-6.482	-6.63	-6.1509	-3.9616	-6.9675	-7.0577	-4.1524	-5.1752	-6.2082	-6.7481	-7.7418	-5.7812	-5.6741	-5.8691	-5.13	-6.0298	-5.9452	-7.467	-5.1917	-5.9745	-5.9607	-3.7038	-5.1227	-3.417	-6.2681	-5.3502	-3.5276	-4.6844	-4.4222	-4.8906	-7.2077	-7.6687	-7.633	-5.6243	-3.7538	-4.1689	-5.6513	-7.0351	-6.8849
-10.024	-10.883	-8.3892	-11.195	-12.086	-9.4653	-10.328	-14.415	-10.457	-9.5952	-9.3368	-12.029	-11.221	-8.9731	-9.2798	-11.52	-9.9432	-10.837	-12.1	-8.7886	-9.5401	-11.013	-10.755	-10.96	-11.554	-8.603	-10.096	-9.8981	-9.0787	-12.95	-10.91	-10.138	-9.5146	-9.7531	-10.908	-11.491	-10.598	-10.045	-8.7928	-10.013	-10.722	-12.211	-6.7607	-9.7897	-8.2279	-9.1627	-8.8586	-9.28	-10.387	-8.0556
3.9918	3.0505	2.4488	4.0446	2.4767	1.663	1.494	3.586	3.6988	-0.50135	4.3926	0.99823	1.5217	1.8417	1.8606	2.6985	0.71635	3.0473	2.3067	1.1632	2.4441	0.83884	1.6344	0.86827	1.3922	1.6628	1.6564	3.1139	1.5013	0.55838	0.81037	1.4486	3.3097	2.2521	0.27914	4.0897	3.2227	1.2546	0.068102	1.9336	1.7008	-1.432	-0.65254	1.6821	1.3028	0.59877	-2.0536	3.2752	0.72674	2.9128
3.2218	6.9453	5.4301	7.6065	8.1093	8.7935	7.452	5.2149	7.2724	6.4383	7.8735	6.5413	7.889	4.5025	5.5621	8.2769	8.5165	7.6504	7.0437	6.4656	7.2966	7.5211	5.2788	5.591	6.9426	5.4827	7.0075	6.9387	6.4363	7.957	7.646	3.8922	7.881	8.2461	6.5102	7.9477	5.0641	7.9305	5.5435	8.4461	4.9646	9.0428	7.0404	4.6985	7.2208	6.1437	6.0616	7.5956	6.9263	7.225
-11.778	-11.696	-13.754	-15.523	-13.908	-13.12	-13.132	-12.316	-11.88	-12.035	-12.605	-12.702	-11.258	-11.387	-12.571	-13.173	-12.532	-13.306	-12.762	-10.75	-10.764	-11.284	-12.295	-13.326	-10.567	-13.649	-12.233	-12.277	-14.011	-12.69	-13.003	-14.778	-10.447	-14.165	-11.879	-12.391	-12.629	-13.677	-11.981	-13.074	-13.179	-12.38	-11.585	-13.268	-13.501	-15.059	-12.193	-13.425	-11.86	-13.838
2.3414	0.94171	3.1844	1.6601	4.1363	2.8116	1.5145	2.1864	0.53267	2.6626	1.7872	2.4901	1.6338	2.0011	1.8645	1.8071	0.28164	0.9969	0.89187	2.2296	2.4012	2.3387	1.511	0.45802	-0.28091	0.81412	0.091984	2.7433	2.7899	-0.29662	1.4347	0.86481	1.1994	2.9448	2.349	4.1833	3.0854	0.34046	1.4333	0.97263	1.6282	2.5786	1.8831	2.1506	0.73258	2.1496	1.2858	2.2174	2.6444	0.4295
-11.076	-10.863	-11.04	-10.112	-11.881	-12.584	-12.405	-10.839	-12.478	-10.331	-11.203	-11.761	-10.641	-13.043	-11.837	-10.84	-9.7907	-11.576	-11.481	-10.833	-10.83	-11.169	-11.725	-10.662	-10.491	-11.213	-11.404	-12.624	-11.949	-11.569	-10.974	-11.4	-10.116	-10.095	-9.851	-11.111	-9.7109	-10.578	-11.53	-11.901	-12.289	-11.442	-13.801	-10.89	-12.587	-9.2242	-11.925	-12.404	-12.301	-9.9647
-5.9395	-5.347	-5.2729	-3.4884	-6.7036	-3.9599	-6.8235	-7.5257	-5.3033	-6.3572	-7.5638	-6.9579	-6.7101	-4.4728	-3.7936	-4.8167	-7.62	-5.8965	-3.0366	-5.8986	-3.9108	-5.5102	-6.7363	-6.2874	-4.0679	-7.5907	-5.8671	-7.1646	-6.9718	-7.0282	-2.6788	-7.2351	-6.8742	-5.4189	-4.4061	-5.3335	-5.7382	-5.5274	-7.0216	-5.2605	-5.118	-6.3632	-5.0362	-4.6865	-5.7922	-6.9141	-4.6179	-5.7329	-7.4389	-7.6182
-12.594	-11.857	-13.066	-11.349	-11.865	-12.083	-12.913	-12.607	-11.299	-9.531	-10.526	-12.605	-11.361	-10.824	-12.841	-11.1	-11.55	-11.32	-12.881	-10.71	-11.834	-13.151	-12.709	-12.859	-11.426	-11.836	-13.066	-9.8166	-12.6	-11.922	-13.36	-10.942	-11.726	-11.783	-13.681	-12.485	-12.046	-12.099	-9.8988	-11.945	-12.322	-13.704	-9.4131	-10.956	-11.736	-11.583	-12.525	-13.374	-11.688	-11.636
3.6525	3.2469	2.5564	0.94883	0.43141	-0.55731	0.93169	1.138	4.5064	4.1337	1.3675	0.98469	1.3934	2.1332	1.9233	4.8376	1.5384	2.3619	1.9693	2.6427	2.4105	1.4428	1.5001	1.2742	0.5306	1.6867	3.8517	2.989	1.938	0.6766	3.1457	2.1679	4.5735	2.4991	4.7324	0.48502	-0.24213	3.2094	2.406	1.8005	2.8211	1.5967	1.4686	0.90969	3.949	1.0882	3.0859	1.609	3.9287	2.6971
9.6403	10.839	9.0991	11.027	9.0381	10.897	10.092	9.7292	8.5876	11.548	7.7125	10.936	8.9119	11.175	8.9065	11.384	9.0959	10.817	11.057	10.095	10.728	9.4599	9.4467	9.8644	9.9684	10.631	10.655	10.957	9.5553	8.0712	9.5131	11.502	11.394	10.229	10.161	9.5374	9.4779	8.8907	11.072	6.6639	10.622	11.796	7.8457	9.8645	7.6395	11.385	8.0521	6.2605	8.6327	8.5446
-11.132	-13.789	-9.3153	-12.329	-10.612	-10.106	-10.537	-13.167	-9.9494	-8.4968	-10.413	-10.646	-10.161	-9.7345	-12.672	-11.764	-10.573	-12.226	-12.065	-11.046	-8.9497	-13.254	-9.7024	-9.2851	-9.4031	-10.248	-10.816	-9.7982	-10.901	-10.506	-10.124	-10.899	-12.913	-8.1694	-12.049	-9.914	-11.166	-11.75	-9.4332	-7.9342	-9.1793	-11.613	-12.389	-10.36	-10.713	-8.9656	-10.436	-12.923	-11.879	-11.3
-0.67097	1.5722	0.0052942	-0.34359	1.1265	1.67	-1.2291	-2.5789	0.061087	-2.0934	-0.96177	0.27844	-0.84902	1.9952	0.94176	-0.46662	-0.70529	-0.044139	2.2683	0.43189	1.0327	-0.83444	1.2451	-0.19298	-0.36919	0.33679	2.2177	0.87787	-1.5691	0.062233	0.98757	-1.2993	-0.67208	0.6392	1.4954	-1.3701	0.52162	-0.54515	-0.031094	0.079578	0.5668	1.3451	-2.184	1.3742	1.5359	0.53365	0.11381	1.5036	-0.17495	2.9572
-20.88	-21.86	-21.985	-20.413	-22.998	-21.505	-22.241	-23.811	-18.787	-19.636	-22.908	-22.258	-20.893	-23.878	-21.894	-22.997	-21.245	-22.796	-24.26	-23.616	-22.081	-21.554	-22.49	-21.738	-23.558	-22.586	-22.777	-22.356	-19.211	-20.684	-21.533	-23.558	-21.085	-22.755	-24.755	-22.913	-22.428	-20.193	-21.928	-23.72	-22.374	-21.621	-21.031	-23.216	-19.779	-22.175	-22.003	-19.246	-18.757	-22.343
7.4178	6.2029	7.472	8.5029	6.304	6.5874	7.9189	5.7924	6.6572	7.879	7.0736	6.6221	7.881	9.0894	7.3551	6.4246	7.7008	6.7721	6.1675	6.3978	4.1622	4.9483	5.4766	6.8758	7.9645	5.8322	6.1192	5.9461	8.5309	8.6282	6.1615	6.6397	7.4346	6.5069	6.7942	6.3634	7.5314	7.9528	6.9268	6.5854	8.1552	8.6453	7.8158	8.986	5.785	5.2792	7.4953	8.1477	8.1464	7.4931
7.2297	9.5089	9.4813	7.6853	9.7551	7.1209	6.722	8.9151	9.4047	9.2333	8.486	7.8532	7.5263	7.5716	8.2331	8.3344	8.5154	8.8634	7.3968	7.7767	10.152	6.8315	10.01	8.5281	7.349	8.1339	6.7543	8.4517	9.6152	8.1393	9.9612	8.4185	10.15	9.6527	9.588	7.8541	8.8177	9.0153	7.5329	8.8015	9.4597	6.6981	8.7985	6.943	7.6535	10.195	9.1889	9.8481	7.5767	11.618
-9.6824	-11.884	-9.6548	-11.001	-10.423	-9.9315	-11.039	-8.2277	-12.554	-12.052	-11.107	-11.55	-12.439	-9.4072	-10.447	-10.444	-9.8581	-11.488	-10.714	-10.206	-10.521	-11.94	-8.6786	-9.2774	-13.582	-10.703	-11.148	-9.7432	-9.4822	-10.339	-10.126	-13.055	-10.521	-12.225	-11.926	-9.7202	-10.587	-12.279	-10.253	-11.841	-11.781	-10.904	-10.267	-10.271	-11.222	-7.8212	-8.6299	-10.672	-11.892	-9.9066
-2.9553	-1.9747	-1.8049	-1.3065	-1.7612	-1.9785	-2.1841	-2.322	-1.2616	-1.3261	-0.51547	-1.5761	-2.3309	-2.3908	-0.64115	-1.6789	-1.1388	-1.8238	0.3137	-0.29494	-2.7559	-3.4106	-1.5766	-0.062646	-1.2333	-1.3909	-4.1406	-1.5982	-1.8819	-2.3692	-1.327	-0.49818	-0.35575	-1.8709	0.62793	-0.15799	-2.6767	-4.3696	0.58926	-2.9298	-2.4854	-0.25082	-0.13923	-2.708	2.0767	-1.2775	-2.9005	-3.3937	-1.2478	-2.5874
2.0613	-1.2287	-0.21404	-0.76292	0.71066	0.78228	-0.41228	-0.33823	-2.8237	0.37363	-0.1107	-0.23987	-1.4245	-0.94735	-1.233	1.1366	-1.7541	1.4566	-1.4444	0.73097	-1.559	-0.78174	0.74027	-1.1388	-0.6066	-0.81716	2.5798	-0.64605	-0.95577	-0.78831	0.2439	1.2031	0.27539	0.40776	2.3299	1.2627	-2.2041	-1.2655	-0.92496	0.34782	-1.211	2.5634	1.0085	-0.3728	-0.17323	-0.52143	-0.78278	1.7611	-1.4934	-0.57486
1.8941	0.42643	2.691	-0.63535	1.7067	-2.8065	2.2545	2.6504	-0.079414	1.088	0.33871	0.46728	-0.028967	0.36436	2.0818	0.91335	0.38463	0.23225	1.5081	0.43841	2.3577	2.7634	1.0118	1.1738	-1.1006	-1.0992	-1.1002	0.64688	-0.27131	0.36281	-0.55468	2.2313	0.27499	-0.86801	-0.40745	-0.3887	-0.48357	0.56089	4.3157	-0.39533	0.084261	-0.2589	1.1056	0.4437	-0.52189	-0.53682	-0.048285	0.092592	-1.859	0.27313
6.2168	2.515	4.7221	6.3452	4.7495	5.1274	5.0468	5.7928	4.15	3.6291	5.4139	5.3357	4.9435	5.2273	3.7294	5.7248	6.2736	6.4593	4.694	5.7859	6.6659	5.0103	3.7589	4.3093	5.4129	5.0582	5.9011	3.4604	6.605	4.5372	5.2881	3.2544	6.0895	5.2572	5.0665	5.1281	5.1237	1.5549	5.7193	1.8526	5.8576	5.2446	4.0461	5.8532	3.2723	6.5082	6.2218	4.887	5.9087	5.3254
9.1472	9.8099	7.7681	7.2145	8.0965	7.8736	7.2727	7.3008	6.7736	7.5236	7.544	9.0686	7.2265	7.3091	9.7125	7.8439	8.6544	9.305	9.1335	8.2757	9.5119	8.3367	7.2351	7.0329	7.4834	9.2457	10.069	7.9578	7.5881	8.5598	10.241	7.082	7.253	7.1147	8.3942	6.4907	8.977	5.8427	7.9416	5.7415	9.2718	7.6081	7.9176	7.7134	8.4814	6.6196	7.7148	8.1613	9.1393	7.0434
4.4377	1.1296	0.036438	2.5677	0.52911	-0.10945	2.439	0.98625	1.1288	1.398	1.0588	2.8991	1.2074	3.0465	3.6081	2.9546	3.2473	1.4632	0.4614	3.5464	2.6328	1.0409	2.5456	0.76322	1.5184	0.77498	1.8304	3.7035	3.4506	-0.35344	2.3312	1.5983	0.70957	2.6675	2.0341	2.7849	0.16004	2.9355	-1.5698	2.8486	1.0922	2.3657	2.5756	2.094	1.7583	2.3893	-0.87346	-0.03631	1.09	1.2252
-14.674	-14.346	-15.605	-13.85	-13.906	-14.225	-15.588	-14.776	-14.68	-13.46	-16.027	-13.861	-17.622	-13.38	-15.71	-15.01	-16.094	-16.813	-13.78	-13.319	-12.749	-15.202	-14.834	-14.097	-15.198	-16.238	-16.459	-14.763	-15.171	-13.791	-16.251	-14.053	-16.677	-16.824	-12.265	-15.187	-13.823	-14.535	-14.666	-15.162	-15.288	-14.72	-12.852	-12.367	-15.341	-14.751	-14.701	-15.14	-15.321	-15.838
-4.5268	-4.6966	-4.8841	-3.9471	-3.1897	-3.7416	-3.1609	-3.0973	-3.7565	-2.5729	-3	-4.8272	-3.5257	-6.3913	-3.9432	-4.1274	-4.0169	-2.887	-7.5017	-3.3667	-5.2673	-2.6184	-7.3129	-4.5969	-3.1668	-5.5858	-4.0074	-2.6437	-3.1174	-2.4972	-4.2939	-3.879	-5.3961	-6.0931	-4.4428	-5.0633	-1.8347	-1.9186	-5.7055	-1.6022	-5.3277	-2.3252	-3.0014	-4.8329	-5.1525	-5.2861	-3.1231	-1.5772	-3.7722	-4.8372
-5.1366	-7.5519	-6.6882	-6.5408	-6.9031	-4.7673	-5.9956	-2.7813	-2.3939	-4.8267	-4.4545	-6.12	-4.5185	-3.9313	-4.7877	-5.2168	-2.9596	-3.8116	-8.4801	-3.5326	-5.3239	-4.1242	-6.8411	-2.9039	-3.885	-6.0111	-3.2217	-5.9189	-1.8668	-5.2192	-6.1491	-4.3393	-5.5189	-5.1929	-4.7435	-4.2795	-3.9587	-4.4571	-4.7003	-5.7936	-4.4067	-7.372	-5.8691	-6.1613	-7.0288	-5.0976	-2.8993	-4.5684	-7.1219	-2.1335
-3.3242	-3.8209	-0.77352	-2.6952	-1.3114	-1.0258	-0.90904	0.63304	-2.6252	-0.08113	0.13706	1.1001	-2.9419	-0.46889	-0.91517	-1.1725	-1.8539	-1.9244	-3.9757	-1.4986	-2.4984	-1.1415	-2.5448	-0.39755	-2.6355	-0.59133	-0.8666	-1.0169	-0.48849	-3.296	-0.42098	-1.5393	-1.1731	0.18138	-1.053	0.14272	-0.81438	-2.8508	1.4548	-2.3447	1.0863	-0.45407	-0.52072	-0.092761	-5.015	-1.064	-2.0995	0.63138	-2.4313	-2.7648
3.7701	0.39887	2.901	3.9227	3.0755	2.7836	2.4572	4.4748	1.6853	3.6869	5.8376	2.0371	1.3389	0.64137	4.032	1.7133	1.8612	2.0515	2.7369	2.7109	1.1823	2.039	3.3153	2.715	0.35038	2.9676	2.9092	4.0257	4.8224	2.6394	2.1654	2.7028	3.4548	1.5341	2.3679	3.1332	4.1183	3.0266	2.0553	3.4507	1.2115	3.2806	1.3532	1.9739	1.2508	3.4421	3.0926	3.9267	4.2729	1.6202
0.30256	-1.6891	-2.6841	-0.046301	-3.049	-4.4552	-0.95877	-1.2234	-1.7946	-0.57861	-2.2418	-3.5724	-1.4534	-2.9246	-2.1857	-2.7172	-0.38084	-2.9759	-1.1631	-1.2572	0.21835	1.1154	-2.7186	-2.6661	-1.6354	-0.32774	-2.7007	-0.25237	-0.73139	-2.0451	-3.037	-2.2607	-3.0271	0.097022	0.90625	-2.0283	-1.9417	0.012737	-2.5211	-1.549	-0.37583	-1.3067	-2.368	-2.0337	-2.0077	-1.8869	-0.5469	-1.6552	-2.3534	1.6333
0.75396	0.56647	-0.2983	-2.4254	1.0043	0.31769	-0.38548	-0.30865	1.4238	-1.2328	-1.5823	-1.7741	-0.20606	-1.1735	-3.451	1.8714	-0.25158	2.5737	-0.86219	-1.0686	0.90527	0.80833	-1.5147	0.49267	-2.9911	-0.6638	0.26736	-1.6251	-0.19499	1.161	0.94362	-0.51149	0.48487	-1.0355	-1.0085	0.21565	-0.30378	0.33661	1.8906	-1.9085	-2.9472	0.69678	-1.2367	-1.0269	-0.46493	0.78751	-0.94654	2.564	-0.97129	-1.0609
-2.8245	-3.1648	-1.0409	-2.3318	-3.4137	-4.6639	-2.532	-5.2091	-1.6409	-4.2441	-5.0673	-1.9355	-2.3887	-3.8588	-3.2174	-3.5713	-4.3912	-1.3752	-5.1557	-3.9635	-2.3708	-3.046	-2.2398	-2.9186	-3.3259	-2.8665	-5.2532	-3.2554	-3.1823	-2.0275	-2.6539	-3.7398	-7.7863	-3.3948	-3.0392	-3.0403	-3.1633	-0.84785	-5.5898	-3.1045	-5.2812	-4.6731	-3.3362	-1.4647	-4.0519	-2.2224	-5.7637	-2.8408	-3.9225	-3.8959
-4.4526	-7.5494	-5.7326	-4.5524	-7.7427	-5.3825	-5.3209	-7.6711	-4.978	-7.8935	-6.4585	-4.7446	-4.5402	-7.4838	-5.7937	-5.5539	-4.4075	-6.3734	-5.3703	-4.5843	-2.9817	-4.3096	-6.7232	-3.526	-6.4141	-5.8993	-6.2091	-4.4227	-5.5978	-4.9554	-5.0878	-5.4957	-8.4994	-8.8112	-8.3885	-3.2336	-4.9186	-4.0646	-4.5265	-3.5771	-4.0402	-5.6581	-6.4165	-8.1847	-6.5605	-4.1056	-5.5988	-3.6194	-8.3736	-4.7625
1.1996	1.1576	3.475	1.9972	1.6524	0.30757	3.4525	3.4585	1.1674	2.3739	2.3692	2.7221	2.2638	3.151	3.7361	2.7416	3.6479	0.77119	3.2836	0.72632	0.88838	3.7919	-0.18923	2.6728	-0.027575	0.68832	2.716	1.4464	2.3812	3.4415	1.323	1.7119	3.2828	-0.31731	0.66376	1.0876	2.8957	2.3302	1.5828	0.03308	2.5875	3.0126	0.87421	0.57431	2.0364	2.5959	1.1017	0.81124	0.7553	1.516
-17.007	-14.331	-14.43	-11.403	-17.099	-14.614	-11.638	-16.067	-15.249	-15.582	-16.646	-13.807	-15.813	-14.543	-15.612	-15.959	-14.222	-14.406	-14.367	-13.384	-12.325	-14.956	-14.684	-14.087	-13.931	-13.796	-12.704	-13.457	-16.444	-12.89	-15.107	-14.646	-14.848	-14.501	-16.065	-13.96	-13.06	-15.577	-14.359	-14.868	-14.944	-11.681	-15.872	-12.414	-15.019	-13.897	-13.469	-14.608	-15.321	-14.963
4.8126	6.4731	4.2836	5.8809	5.079	6.2863	7.3682	6.8056	3.1751	5.9487	8.5527	4.6984	5.4016	4.7969	5.4452	7.0053	6.6467	5.4538	5.0008	5.5418	4.4023	5.7982	4.5863	8.1653	5.638	6.1617	7.1473	3.445	6.4897	7.4384	6.3581	5.4483	5.7989	6.292	7.1212	4.8901	7.0492	6.2244	6.2533	5.8224	5.7931	8.5785	4.2838	5.8811	5.05	5.5304	5.7048	6.1037	6.0884	6.0576
-5.6605	-4.579	-6.6115	-5.0783	-4.2984	-7.4506	-8.0235	-4.9887	-7.4304	-7.9087	-6.8327	-5.854	-4.8025	-6.5912	-5.1427	-4.8608	-7.8189	-5.8261	-7.2393	-4.4388	-6.2425	-6.1718	-6.3071	-6.314	-9.1477	-7.8479	-5.7772	-6.5041	-5.4047	-4.3473	-6.0271	-4.2081	-5.927	-5.1292	-4.9226	-6.1148	-5.5252	-6.2637	-5.8739	-5.7371	-6.8333	-3.656	-4.9569	-7.3357	-5.476	-5.4458	-5.7835	-6.0654	-5.4742	-6.2407
-4.801	-5.0067	-5.5748	-3.542	-4.8525	-4.876	-3.5281	-2.5941	-4.703	-2.3478	-4.6443	-3.0168	-2.7199	-2.7901	-4.0859	-3.7508	-2.1495	-0.668	-5.1623	-5.6089	-2.0629	-5.4681	-4.9806	-6.1372	-3.2812	-2.7322	-3.6337	-4.6143	-4.449	-5.9756	-1.6891	-3.4989	-4.1765	-3.5664	-1.6841	-3.8537	-4.9627	-3.4445	-5.3768	-4.2338	-4.0723	-5.6559	-5.4295	-4.4017	-4.5475	-2.5456	-4.4819	-3.6809	-4.7016	-3.9228
-3.5865	-5.5317	-1.4015	-4.823	-3.1683	-2.5176	-4.6089	-2.68	-4.0649	-3.9107	-2.4018	-4.3474	-4.0046	-0.62702	-3.2959	-2.42	-2.9936	-3.2147	-2.6156	-2.1921	-1.1836	-2.9632	-5.1964	-4.251	-3.0439	-1.9963	-4.2047	-3.0241	-3.4036	-2.3623	-3.1564	-6.3198	-5.138	-4.7104	-3.9209	-5.4047	-3.976	-3.4457	-3.9135	-1.7935	-3.9928	-4.1991	-3.2875	-4.8263	-3.1213	-3.716	-3.3618	-3.9249	-1.5793	-2.9272
-1.9912	0.029074	-1.9386	-2.4182	-2.9208	-1.5648	-1.2886	-1.4811	0.13786	-2.2927	-2.1334	-2.6002	0.080437	-2.5994	-0.80079	-0.1108	-2.2114	-0.79015	-0.57906	-0.83585	0.62572	-2.1737	-1.2161	-0.71145	-1.0422	-0.94667	-1.3016	-2.2735	-0.13169	1.7634	-1.7339	0.31085	-0.95048	-2.5145	-2.6929	-2.0904	-0.07327	-2.4525	-0.63756	-1.876	-0.13156	-0.6004	0.46011	-2.5322	0.024428	-0.30065	-1.7363	0.43198	-2.926	-2.6146
-22.582	-23.191	-22.474	-24.75	-21.331	-24.672	-19.702	-23.221	-23.74	-22.205	-23.835	-20.651	-18.882	-21.709	-22.156	-23.777	-21.933	-24.503	-23.454	-24.937	-21.26	-21.11	-22.538	-22.571	-21.815	-21.834	-23.3	-23.258	-21.291	-20.362	-22.206	-24.488	-21.357	-23.364	-23.2	-23.565	-20.777	-21.981	-22.029	-23.38	-21.988	-22.636	-21.001	-21.728	-21.93	-22.594	-22.966	-22.268	-20.81	-21.293
-21.729	-19.297	-21.413	-21.102	-22.585	-19.842	-21.982	-22.465	-22.621	-21.844	-22.025	-21.381	-22.602	-20.954	-21.234	-21.969	-22.241	-22.493	-20.131	-20.597	-23.595	-24.134	-22.808	-24.319	-21.448	-19.641	-22.175	-24.341	-21.553	-22.675	-21.766	-21.808	-20.727	-22.944	-23.737	-21.627	-21.02	-25.553	-21.687	-21.226	-24.049	-19.977	-21.213	-22.93	-21.809	-20.495	-21.23	-22.243	-21.357	-21.135
-1.5265	-3.0247	0.76928	-2.5931	0.306	-1.3834	-0.047078	-1.2197	-1.3081	0.65758	-2.6452	-1.7477	-1.8356	-4.2396	-0.31947	0.044828	-3.784	-1.1951	-1.5715	-2.3918	-0.44677	-0.59117	-3.3747	-0.75024	-1.958	-0.81492	0.070914	-1.511	-1.9505	-1.828	-1.9042	-0.71679	-1.2516	-2.8338	-1.7274	-3.0446	0.30207	-1.4916	-0.65528	-1.9594	-0.76463	-2.529	-0.89479	-0.5734	-0.75546	-1.0247	-3.8854	0.81069	-2.2468	-0.6328
-13.311	-13.402	-11.91	-8.4781	-10.682	-10.645	-10.628	-11.677	-9.7578	-11.254	-10.406	-9.8583	-11.522	-9.973	-10.398	-9.5813	-11.075	-9.6248	-11.531	-13.042	-8.7644	-13.345	-11.711	-13.503	-10.431	-9.5122	-11.656	-12.472	-9.9919	-9.7501	-11.173	-11.82	-10.314	-10.889	-12.805	-9.6409	-12.412	-12.392	-11.853	-9.4087	-10	-10.157	-10.775	-11.65	-11.128	-12.134	-8.5347	-10.343	-10.102	-10.52
-11.639	-13.583	-11.646	-14.373	-12.457	-12.074	-12.061	-11.102	-13.798	-14.253	-13.302	-11.659	-12.639	-11.405	-12.601	-13.465	-14.752	-11.29	-9.3896	-13.724	-11.425	-14.997	-13.556	-11.135	-15.122	-14.844	-13.412	-13.58	-12.871	-10.843	-11.504	-12.271	-12.259	-11.584	-13.212	-12.485	-14.725	-14.412	-13.557	-11.526	-13.225	-13.628	-13.683	-12.875	-12.745	-13.953	-14.731	-13.625	-12.723	-14.315
1.7828	1.3574	0.64936	1.649	-0.57748	2.0189	2.7653	2.5849	1.9762	5.6233	1.8545	2.7254	3.643	3.1284	3.6508	5.0792	4.8493	4.8461	4.0456	2.7109	2.9254	3.4747	1.5662	3.4181	2.8903	-0.39261	2.7537	3.4769	4.7394	2.8047	2.5955	2.2028	1.9947	3.6955	1.5516	3.3775	2.5304	5.2302	2.1905	0.55836	2.3893	2.3908	-0.1761	2.4377	0.48736	3.2472	2.673	3.1468	3.988	2.6857
-3.794	-0.9417	-0.96968	-4.847	-2.6912	0.20553	-1.0165	-1.2175	0.23376	0.076335	-0.58744	-1.8463	-2.5328	0.56916	-2.3828	-2.611	-1.2433	-2.4188	0.56103	-0.89077	-1.0354	-0.99732	-1.7394	-0.026013	0.45848	-1.3017	-3.7696	-1.7934	-2.0581	-0.20927	-0.20204	-0.38919	0.050975	0.2061	-2.8643	-3.0419	-0.7702	-2.7484	-1.7451	-2.6612	-2.0662	-0.062555	-0.73869	-3.2657	-3.1173	-2.1453	-0.64387	-1.8916	0.14507	-0.032483
-6.4917	-4.2778	-5.1599	-4.2377	-5.4346	-4.7699	-5.73	-4.2007	-4.103	-4.9791	-5.3491	-3.991	-6.1558	-4.2162	-3.9612	-4.4017	-4.2414	-6.2046	-3.8577	-5.0109	-7.2285	-6.3044	-5.546	-4.4007	-4.2719	-6.8553	-4.2436	-4.3729	-3.672	-4.8295	-1.0835	-5.989	-3.8933	-3.6082	-4.4925	-1.9937	-3.562	-3.3549	-4.4232	-4.1027	-4.7513	-5.1361	-5.095	-4.7214	-4.7425	-4.8319	-4.6762	-4.9323	-6.2057	-4.3856
-6.6207	-4.1813	-7.6195	-6.8693	-6.9789	-5.7015	-5.2321	-6.1083	-5.9707	-7.177	-4.3431	-6.7933	-5.2914	-6.3305	-6.2434	-7.1583	-5.257	-5.9082	-6.7761	-5.6921	-6.3733	-3.969	-5.6384	-4.5806	-1.4802	-7.0885	-5.3709	-8.3789	-6.268	-5.3028	-5.0072	-3.5067	-5.891	-5.5908	-6.4651	-6.3135	-5.6708	-7.4498	-4.7805	-6.1383	-5.2366	-6.6792	-4.6404	-5.4936	-6.4155	-7.3197	-3.9399	-5.3247	-6.3154	-5.5903
-9.1924	-9.8224	-13.387	-11.606	-8.5089	-12.947	-9.749	-8.6932	-9.7494	-10.661	-13.727	-10.271	-7.9544	-11.558	-12.246	-10.671	-12.484	-12.128	-13.161	-8.8134	-9.6943	-10.895	-11.343	-10.613	-11.72	-9.7293	-10.111	-10.743	-10.579	-12.75	-10.042	-11.506	-9.9727	-8.0372	-9.2313	-10.959	-9.3873	-11.247	-10.277	-12.233	-10.715	-12.333	-11.242	-13.331	-10.259	-10.936	-12.646	-8.1035	-11.507	-8.643
2.5793	-0.64289	-2.5309	3.3574	-1.9755	-0.68583	1.3856	-1.0415	-0.99776	-0.77132	-1.136	-0.77085	1.5722	1.5199	-2.8528	0.13558	-0.17972	-0.010328	-1.5202	0.11265	-0.95348	1.1649	1.1138	2.2141	1.2186	0.61768	1.5921	0.30808	0.5717	1.0331	0.78301	1.8466	-1.7415	-0.73265	0.52864	-1.2089	-1.5865	1.5113	0.078077	-0.52866	-0.4211	-1.5523	0.23476	-0.61044	1.7249	-0.44128	-0.74225	0.76096	0.0020661	1.1005
-1.5556	-2.0324	-1.6453	-1.4811	-3.4611	-1.6444	-2.7812	-2.5436	-2.7617	-1.9455	-3.3142	-2.6508	-3.2698	-0.77883	-2.6127	-1.7938	-0.37354	-1.3936	-2.2991	-0.25396	-3.252	-1.8226	0.17354	-4.1514	-1.8504	-1.6537	-2.05	-2.5068	-1.4231	-1.1067	-2.2464	-3.4498	-0.12967	-0.24132	-1.1837	0.63085	-4.553	-2.7777	-1.2389	-4.676	-2.5845	-4.3211	-4.6864	-1.2066	-0.56856	-3.3878	-0.6764	-0.89201	-0.21389	-1.7634
-10.139	-9.9728	-8.9799	-7.6297	-10.577	-9.8621	-9.8345	-9.7997	-10.911	-10.175	-8.3459	-9.0056	-10.61	-9.0956	-10.516	-12.432	-8.5959	-7.6216	-9.6265	-10.712	-11.653	-8.3057	-8.9849	-8.6858	-9.5877	-9.9872	-10.358	-9.5987	-9.409	-8.7214	-7.8292	-9.6954	-10.453	-10.752	-7.0175	-10.17	-10.714	-10.743	-8.5234	-6.1013	-10.16	-8.8433	-9.1817	-8.306	-9.6484	-10.057	-9.1653	-8.3026	-10.179	-9.7025
5.2269	7.4719	6.6817	2.505	6.4073	5.2404	7.0934	5.5294	6.0509	6.0169	6.7021	5.4839	4.5901	6.2933	4.8476	5.9643	3.0782	6.4402	6.5601	3.6235	5.6703	4.9042	5.9268	3.7043	5.9752	5.7126	6.684	8.4289	5.3868	3.7867	8.292	6.0036	7.0281	6.5225	3.9276	5.073	3.9101	7.9728	4.7105	6.015	4.726	5.8493	5.2287	7.4785	4.2158	5.9893	6.9045	5.6059	6.9929	4.4776
-3.3462	-2.3688	-4.0631	-2.9991	-4.3439	-3.4797	-2.4747	-2.5175	-3.5839	-4.0732	-4.4111	-2.6504	-4.1403	-2.4864	-4.5659	-5.0984	-4.5175	-1.7419	0.089083	-1.4901	-2.0084	-1.4212	-2.9687	-2.0823	-3.1559	-5.2134	-1.662	-3.7954	-3.4583	-2.8378	-3.3727	-2.7993	-5.5409	-1.3461	-2.2082	-3.4616	-1.9984	-2.736	-2.4429	-2.4062	-2.9303	-3.0604	-3.2525	-1.4264	-3.0669	-2.5928	-2.0414	-3.9189	-3.715	-3.5456
-11.252	-8.7731	-10.669	-11.154	-13.257	-10.278	-8.895	-11.004	-10.131	-10.794	-10.205	-11.922	-12.592	-11.927	-12.16	-12.115	-12.168	-12.609	-11.238	-9.3166	-9.1342	-11.843	-12.425	-12.271	-9.9094	-12.483	-11.247	-11.404	-11.577	-10.075	-11.098	-11.028	-10.456	-11.157	-12.33	-8.8518	-9.9251	-11.37	-10.44	-10.986	-10.391	-9.1557	-10.944	-12.961	-9.4823	-12.911	-11.154	-11.892	-9.4407	-10.406
-19.684	-20.608	-21.593	-20.497	-19.302	-19.56	-22.614	-21.4	-20.953	-20.539	-20.841	-21.765	-21.982	-20.339	-21.108	-21.813	-19.519	-22.203	-20.319	-18.715	-20.232	-22.775	-19.501	-20.885	-21.367	-21.34	-22.026	-18.64	-17.593	-21.274	-23.56	-20.522	-20.119	-20.652	-20.987	-20.284	-20.411	-19.749	-20.798	-21.062	-20.334	-19.943	-22.257	-20.961	-22.084	-20.068	-19.426	-19.562	-23.365	-22.075
-6.8462	-5.1336	-3.0838	-3.9561	-4.2259	-2.4837	-2.5812	-6.3456	-7.8123	-5.7285	-4.1966	-3.1554	-8.2901	-3.8689	-5.1375	-5.3484	-5.6823	-2.9712	-5.458	-5.2786	-4.832	-3.758	-7.6141	-5.0028	-4.375	-4.0647	-4.2838	-5.6567	-4.0916	-6.251	-4.9853	-4.0395	-6.3043	-3.7442	-6.7744	-4.6838	-4.7827	-3.5189	-4.8992	-3.6284	-4.2043	-3.6561	-6.7502	-4.6811	-3.4563	-6.2638	-3.0096	-2.1103	-6.4529	-3.7797
-16.446	-13.837	-12.881	-13.572	-13.222	-13.02	-14.131	-15.53	-14.38	-14.894	-12.554	-13.565	-13.825	-12.705	-12.863	-14.15	-13.581	-14.417	-14.663	-13.33	-14.082	-13.51	-15.075	-14.02	-15.786	-13.646	-14.152	-14.707	-14.525	-13.218	-15.132	-14.239	-15.091	-13.978	-13.691	-14.516	-14.25	-13.565	-13.86	-12.26	-13.273	-15.376	-14.48	-14.098	-16.203	-14.794	-13.56	-13.022	-14.673	-13.835
-18.863	-20.511	-18.658	-21.466	-19.598	-21.757	-21.764	-18.603	-21.499	-19.686	-19.269	-20.939	-21.501	-20.786	-20.422	-22.025	-21.114	-24.062	-20.516	-21.703	-20.45	-23.418	-20.065	-22.543	-20.647	-20.763	-20.9	-18.292	-21.087	-22.931	-20.134	-21.652	-21.231	-21.451	-19.684	-24.727	-19.938	-20.111	-20.862	-21.576	-21.517	-19.757	-20.677	-20.445	-20.836	-18.86	-22.652	-22.197	-21.171	-21.561
-1.3086	-1.9372	-1.4558	-1.9835	-3.5648	-3.3414	-1.0419	-2.3478	-0.55064	-1.6658	-0.88586	-1.0341	-0.5451	-1.4016	-2.1504	-2.1901	-1.6099	-1.5016	-2.6468	-2.2715	-3.0076	-1.1472	-1.6377	-0.033653	-2.0687	-1.6144	-4.1525	-1.0448	-1.1569	-0.47717	-2.6093	-0.26349	-0.87439	-1.6503	-1.1804	-1.3508	-1.9808	0.33613	-0.84182	-1.5874	-2.5956	-0.22737	-0.95725	-2.5534	-2.2774	-1.6974	-0.97517	-2.5561	-2.0518	-3.7852
1.073	2.0196	1.1441	2.374	5.0204	3.0272	2.8978	3.1645	1.8448	2.5758	3.7515	2.4221	0.32879	1.773	3.5644	3.7027	4.1821	3.1886	2.9421	1.6213	3.1224	4.5592	3.9451	6.0486	3.5156	2.5816	6.145	2.4417	1.8126	4.1028	4.5166	4.3089	2.4692	2.2374	3.8105	3.2939	3.8837	4.2215	3.4796	3.6625	5.67	4.501	2.4003	5.0453	3.1524	1.4237	2.9931	4.5771	2.2322	1.8712
-3.7976	-4.4915	-2.712	-0.79281	-3.2122	-2.8998	-3.6577	-3.9312	-6.3612	-2.4791	-0.56711	-2.7261	-3.1423	-2.7145	-4.4735	-4.3222	-3.3883	-6.3309	-2.657	-4.3386	-3.3978	-3.926	-3.4146	-3.2044	-2.1364	-0.75778	-3.1215	-4.4296	-3.7142	-2.6649	-2.6573	-4.9615	-1.9595	-2.2938	-3.9119	-1.7073	-3.6718	-4.8658	-2.6567	-3.8854	-6.835	-5.6633	-0.18761	-3.5174	-4.6442	-3.3921	-2.5946	-1.8376	-2.6939	-3.924
-10.638	-11.015	-9.5241	-9.1412	-8.0221	-9.1267	-10.19	-9.5524	-8.8702	-9.4348	-7.5745	-9.7235	-10.03	-9.9132	-7.4247	-10.17	-9.7177	-8.848	-10.903	-9.2552	-8.4641	-8.6543	-6.2644	-9.8688	-11.829	-9.5579	-8.4365	-8.7018	-7.5552	-10.598	-8.0125	-7.7427	-9.6593	-7.84	-7.0139	-7.9793	-9.7424	-11.095	-8.3329	-9.2239	-9.1696	-8.875	-10.026	-9.3758	-6.7905	-9.4436	-9.3005	-8.3141	-8.2482	-9.9712
-1.1343	-2.4677	-1.1745	-2.5493	-2.3985	-1.6302	-2.613	-1.5314	-3.2539	-2.3255	-4.1009	-2.1184	-1.0491	-4.2165	-2.611	-2.9806	-2.3762	1.129	-5.2324	-2.2901	-1.586	-2.8466	-2.1776	-1.0295	-1.4639	-0.44542	-1.3291	-1.4025	-2.3207	1.3544	-2.9857	-1.6138	-5.1562	0.19703	-0.67235	-0.79905	-0.57975	-1.7414	-2.1956	-2.7141	-1.2599	-2.0352	-2.4317	-3.4198	-3.1299	-3.2147	-1.9135	-1.3329	-2.2282	-2.5615
5.2924	4.7699	3.409	4.2222	5.2852	3.0644	4.9539	5.5268	4.3958	3.8424	5.1658	3.8693	4.2995	4.1037	4.3556	7.5774	4.8189	3.168	3.549	4.3523	1.3936	3.7937	2.0258	5.4869	3.1854	7.0875	3.8387	4.7746	3.1904	4.5599	5.3742	3.8306	3.6365	3.6629	3.8084	7.0832	5.2266	4.8327	5.2688	3.1276	4.2018	3.9929	4.3047	4.5744	4.1336	4.9571	5.9485	7.3995	3.9555	5.9971
-13.518	-12.707	-10.987	-12.06	-12.287	-12.223	-9.3728	-14.555	-11.351	-12.467	-11.113	-11.683	-10.486	-13.359	-10.176	-13.748	-11.475	-11.607	-10.026	-12.143	-13.957	-13.239	-11.892	-11.65	-12.634	-11.471	-11.905	-11.022	-11.657	-11.164	-10.959	-12.985	-11.322	-11.947	-14.292	-13.421	-11.12	-11.216	-9.7702	-11.066	-12.687	-13.501	-8.6532	-12.933	-11.992	-9.048	-9.0661	-10.952	-12.304	-13.507
-3.4129	-1.8567	-2.6387	-2.3722	-2.0249	-1.4353	-4.5301	-3.6016	-2.152	-3.7104	-1.5629	-2.0881	-4.0624	-3.0774	-4.3801	-4.4634	-2.9794	-3.3629	-0.99483	-2.5066	-3.021	-2.2115	-3.3262	-1.9352	-4.6455	-5.1417	-2.9067	-1.69	-5.1742	-2.0903	-5.9177	-4.8517	-3.0088	-3.6002	-4.6026	-2.4272	-3.8717	-2.2543	-3.4459	-1.7992	-1.9921	-5.1923	-2.9711	-1.9924	-2.3329	-4.7392	-1.9674	-4.0505	-5.6376	-2.1873
5.3467	5.3008	3.394	5.2657	6.0424	4.0178	4.2482	5.0506	6.4046	2.536	3.9541	5.7519	1.204	3.7738	2.9449	4.8149	6.3947	6.4215	4.5153	5.5032	6.8539	2.6407	7.3029	3.2729	5.9909	3.82	3.5686	6.7678	6.5409	4.1551	4.1278	4.1287	2.838	5.6278	7.0128	5.5196	6.8176	3.8036	4.8145	5.9247	6.9068	4.3175	5.2488	5.7036	2.7267	5.7477	5.4306	5.6124	4.5043	3.5986
-4.64	-6.4413	-5.0622	-5.5606	-6.6675	-5.5825	-6.2665	-7.414	-8.0943	-4.1072	-5.8765	-4.9151	-4.4279	-5.2157	-8.4768	-5.8725	-6.776	-3.1246	-5.8662	-6.3105	-5.3318	-4.9552	-7.0633	-4.0968	-4.4548	-5.5273	-6.1443	-4.5753	-6.6738	-6.3452	-6.8891	-4.3568	-5.6243	-7.0071	-4.4173	-5.3804	-4.5161	-6.2719	-6.0648	-6.2663	-5.6969	-5.6066	-6.6303	-6.4165	-8.1716	-6.4218	-6.9318	-5.9456	-2.7852	-5.2798
-4.4922	-3.4192	-4.5109	-3.8286	-3.8753	-2.2535	-2.64	-4.5515	-2.0163	-1.6351	-3.0745	-2.5024	-5.382	-2.0379	-5.5046	-3.8932	-2.6961	-3.6597	-3.9984	-4.0487	-4.0801	-4.2651	-1.3404	-4.3222	-4.5154	-4.6866	-4.0741	-3.3503	-4.3603	-3.7021	-3.945	-3.8507	-1.7169	-3.8741	-3.1735	-3.5195	-5.8785	-3.3557	-1.9019	-4.5006	-4.943	-3.9674	-3.5817	-4.6643	-2.2936	-4.4135	-3.1769	-4.2144	-5.5986	-5.2016
-21.4	-22.682	-23.775	-24.035	-23.533	-20.619	-20.808	-21.188	-20.488	-23.498	-22.526	-23.785	-21.354	-24.061	-22.476	-23.198	-23.142	-21.2	-21.512	-21.778	-24.62	-26.851	-24.225	-23.52	-19.349	-22.161	-24.148	-21.917	-22.023	-21.673	-19.968	-23.171	-26.637	-22.578	-24.828	-23.598	-21.653	-22.608	-21.674	-21.404	-21.995	-20.627	-23.833	-20.856	-22.731	-22.289	-21.501	-21.22	-21.793	-24.454
-2.8082	-1.8669	-3.5045	-2.2324	-4.4375	-1.2287	-4.6548	-3.8441	-3.3541	0.20501	-1.8667	-1.8345	-4.5426	-0.62889	-0.86119	-2.3952	-2.1804	-2.2206	-2.6785	-3.1558	-1.3	-2.2803	-0.91027	-2.9259	-1.1019	-2.882	-3.6806	-1.2409	-3.5356	-3.1203	-1.7845	-2.69	-4.3168	-1.9333	-4.7706	-3.6074	-2.4832	1.303	-1.7203	-2.2831	-0.32333	-0.97285	-4.1949	-2.9445	-3.5943	-0.41846	-3.358	-2.762	-3.0526	-3.2461
-14.67	-13.587	-12.545	-12.629	-14.484	-14.589	-13.097	-14.203	-13.514	-12.875	-12.713	-15.466	-13.239	-13.373	-13.355	-15.476	-12.308	-13.197	-12.568	-13.329	-11.825	-14.616	-12.881	-14.269	-11.48	-14.502	-15.546	-14.887	-12.423	-14.327	-12.947	-14.592	-13.139	-14.994	-13.455	-13.806	-13.294	-14.837	-14.417	-12.972	-16.892	-13.305	-15.207	-12.779	-13.959	-12.641	-14.565	-14.909	-15.371	-14.427
-20.88	-21.202	-22.297	-22.777	-23.251	-24.011	-21.398	-23.591	-23.098	-23.937	-22.794	-22.872	-21.908	-20.661	-20.675	-22.535	-20.606	-23.969	-24.495	-20.53	-20.234	-22.013	-21.262	-23.946	-23.048	-22.311	-22.192	-20.464	-21.373	-22.419	-23.019	-23.062	-20.61	-21.745	-23.742	-22.939	-23.311	-22.577	-23.588	-22.012	-20.923	-21.877	-21.872	-22.852	-22.762	-22.11	-21.367	-17.531	-24.7	-22.559
-3.4214	-3.7981	-5.1183	-4.5121	-4.856	-6.2715	-3.386	-2.1437	-6.3478	-4.5894	-3.8003	-4.2673	-4.5838	-4.8356	-5.1663	-3.7693	-5.4543	-4.6885	-2.3752	-7.0537	-3.1995	-2.8835	-4.5392	-7.2182	-5.7205	-5.4237	-3.247	-5.4256	-4.262	-3.6145	-4.7998	-4.2837	-5.702	-3.2173	-5.6586	-5.9402	-5.5265	-2.1172	-5.349	-4.9176	-5.9333	-4.4834	-3.4124	-2.3888	-4.4046	-5.5609	-5.2805	-3.5198	-4.7266	-3.4114
-1.1646	0.052856	0.90295	0.43344	-0.040194	-1.509	1.0263	-1.0948	-0.39953	1.0278	-0.82133	-0.50356	0.23934	0.30868	1.1806	-1.6914	-0.75193	1.1766	-0.58255	-0.43009	-0.060875	-0.31064	-2.1949	0.49036	-0.91335	0.76789	-0.24731	2.2195	-0.94505	-0.24724	-0.84947	-0.46687	0.66892	-0.3537	1.4154	0.59157	-0.72717	1.2224	-1.2863	1.7446	0.31008	-0.31376	2.1121	0.43596	-1.7405	-0.30569	1.0119	0.43103	1.6137	2.3777
10.848	6.3834	7.711	5.2279	5.7448	6.9814	7.8873	7.641	8.1083	7.6313	9.159	9.5612	9.8372	8.3367	8.2857	7.8416	6.303	8.4121	8.7676	7.1328	8.7966	7.6216	9.2271	7.2956	7.5822	6.2287	5.6053	7.3125	5.166	7.2209	6.3116	6.859	8.6374	8.0218	6.5684	7.2954	7.6691	9.6278	7.2439	7.1668	8.8485	8.4489	5.7598	8.6932	6.0582	8.0015	8.8323	8.1612	9.2471	7.8189
0.33447	-2.1613	0.24078	-0.29193	-1.0404	-1.7209	0.1059	0.22736	-1.325	-1.7	-0.98294	-2.3056	-1.2184	1.1661	1.6202	-1.3569	-1.9653	-0.11871	-0.62982	-1.9877	-0.41331	-2.1614	-3.7993	0.84475	1.0385	-1.7887	-0.508	-0.85786	-1.6529	-0.91431	-1.5537	-2.7707	-1.247	-2.2127	-0.74141	0.88915	-2.9274	-2.1421	0.19457	0.68938	-1.7197	-1.7515	-0.92749	-0.040214	-2.5303	-2.8286	-2.8851	-0.69949	-1.5697	-0.092611
1.2521	-1.056	0.33114	1.6398	1.3999	-0.3581	2.1384	0.30205	0.44841	-0.94009	-0.3613	1.6494	0.45304	0.86505	0.85207	2.6994	-0.8193	1.229	1.1336	-0.025853	1.3598	0.013058	-0.33951	0.12129	-1.0944	-0.3219	2.2914	3.4485	-0.2156	0.15333	1.6966	2.2753	1.0261	3.8223	-0.58689	1.3653	1.9344	1.9558	-0.25208	2.4487	0.69444	4.2126	-0.42079	2.1148	0.10854	-0.3823	0.75201	0.71618	0.77044	0.65981
-22.875	-24.852	-22.539	-23.115	-21.926	-23.034	-24.288	-21.887	-23.119	-22.954	-20.893	-20.951	-24.621	-23.763	-20.403	-21.823	-23.598	-22.368	-23.219	-20.695	-22.253	-20.504	-23.195	-21.377	-23.266	-23.128	-24.582	-23.315	-20.303	-21.3	-23.294	-23.577	-23.742	-20.426	-22.8	-21.52	-20.161	-21.353	-24.43	-22.224	-21.336	-21.744	-22.731	-21.475	-21.495	-19.611	-21.35	-22.588	-23.685	-21.403
-1.0959	-2.4938	0.08964	-2.1524	-1.4464	-0.80986	-0.83241	-2.1647	-0.06329	-1.9753	-1.871	-3.301	-0.49199	-2.2762	0.066618	2.2541	-1.8274	0.55023	-0.68112	-1.2803	-3.1985	-0.54768	-0.88355	-1.9978	-1.5037	-0.92949	1.0009	-0.6729	-1.5524	-1.2886	-2.3058	-0.26753	-0.76404	-0.36179	-2.3028	-1.126	-1.3372	-0.62508	-2.2223	-1.5275	-2.5844	-2.0222	0.1125	-1.7601	-0.90447	-0.50992	-0.59387	-1.3814	1.3986	-1.4041
2.8125	2.3869	0.68552	1.4268	1.4729	6.4797	3.3277	5.0541	4.3934	2.9191	1.2539	2.3581	1.7559	0.56332	1.9293	2.6461	1.5637	2.7879	2.1141	2.1615	2.3767	0.54005	2.1651	3.9663	-0.075476	2.3241	1.9646	-1.5619	1.4794	2.6894	0.48601	-0.059629	0.044297	3.0951	3.2679	3.124	2.4283	0.37474	2.1675	1.1238	2.8824	3.3076	2.4643	3.2398	3.133	3.0921	2.4718	2.738	3.7857	1.8089
-10.81	-12.566	-12.229	-10.981	-10.16	-12.072	-12.479	-11.362	-10.771	-8.7126	-11.693	-11.94	-9.5724	-11.623	-10.485	-12.838	-10.303	-9.3001	-11.362	-11.621	-10.026	-11.88	-10.927	-11.688	-11.439	-11.355	-10.599	-10.184	-11.817	-13.218	-12.227	-12.081	-11.125	-11.454	-10.118	-10.767	-11.243	-9.2163	-8.5994	-8.5349	-10.791	-12.702	-10.617	-10.648	-9.7824	-11.702	-11.932	-10.685	-9.9048	-12.177
-3.946	-5.4844	-5.1357	-5.1012	-3.3256	-5.9016	-4.2099	-7.8067	-7.1413	-5.0898	-4.8114	-4.4898	-4.5458	-5.9596	-7.3195	-5.2929	-6.0756	-5.525	-4.7698	-6.5803	-6.7456	-5.8096	-4.8164	-7.6462	-4.9666	-7.0619	-5.9845	-6.2444	-5.145	-5.9637	-5.5429	-6.2219	-4.8501	-3.8584	-7.0246	-4.84	-5.4727	-3.3956	-6.2754	-4.6649	-5.4029	-5.1911	-4.2596	-1.7444	-4.7536	-6.3601	-6.7747	-6.4896	-4.4337	-4.3629
-4.8927	-5.5382	-4.6139	-4.8953	-4.4158	-6.3433	-5.1856	-4.8722	-3.589	-4.8772	-4.1094	-4.7637	-4.7717	-6.1281	-5.1975	-6.1923	-8.3902	-5.1497	-5.7107	-4.965	-3.1903	-4.7317	-3.9856	-5.1256	-5.0924	-3.6382	-4.0558	-6.2519	-2.6226	-6.7292	-5.1622	-6.1174	-5.7955	-6.1414	-2.6419	-5.0069	-6.2593	-6.6105	-2.9468	-3.9147	-4.0864	-2.9453	-6.6169	-6.8301	-5.9717	-3.1697	-6.7011	-4.299	-4.9919	-3.5875
-14.381	-13.373	-13.446	-12.32	-15.172	-14.26	-14.163	-11.774	-9.4376	-12.282	-11.285	-13.277	-11.891	-10.494	-11.433	-13.101	-11.848	-11.73	-13.077	-12.433	-12.711	-12.893	-11.27	-12.085	-13.97	-12.179	-13.773	-12.575	-12.653	-10.692	-13.903	-13.425	-11.123	-15.203	-12.999	-11.633	-13.961	-12.662	-12.702	-13.529	-13.17	-11.693	-12.939	-11.956	-13.071	-12.156	-13.795	-13.586	-11.793	-12.29
-12.783	-10.447	-9.154	-12.755	-10.812	-10.436	-9.7546	-11.145	-9.7641	-11.71	-10.735	-10.273	-10.266	-8.4256	-7.9473	-9.3334	-8.918	-6.995	-10.415	-10.657	-11.137	-9.7209	-10.733	-9.2893	-10.8	-8.1241	-11.798	-9.7681	-10.351	-11.462	-11.457	-9.2877	-8.964	-11.222	-9.4315	-10.767	-11.985	-9.8933	-9.2269	-11.094	-7.3819	-9.725	-11.47	-11.787	-10.704	-9.9135	-8.6923	-9.2705	-11.256	-13.692
10.089	8.966	9.1699	10.799	9.5438	10.255	9.5556	9.9871	8.4832	8.2191	10.363	12.073	9.0729	10.598	9.3169	10.294	9.3798	11.361	8.6265	11.126	10.404	7.5496	7.909	10.581	10.119	9.6298	8.9808	7.4631	12.935	9.6576	9.0329	9.8537	9.11	9.2993	8.0956	9.0394	7.3543	9.0092	7.9125	10.451	8.3821	8.8082	8.9138	10.369	10.844	9.6734	9.4926	9.7593	10.644	9.8818
-0.8143	-1.4037	-0.34291	-0.68826	-1.7482	-0.0084611	0.3294	-1.8436	1.388	-1.3097	-2.9228	-2.4354	-0.044975	-0.72043	-0.60405	-0.36652	-1.6429	-0.46797	-3.1487	-1.9131	-2.1019	-3.239	-2.4715	-0.23167	-0.66363	-1.3921	0.056395	-1.2294	-1.2508	-2.2379	-0.10972	-2.5503	0.3341	-2.8863	-1.0508	-0.21045	-1.2466	-0.088347	1.7658	-1.3961	1.2648	-1.4792	-1.4854	1.0561	-1.3195	-2.296	-1.4296	-1.202	-2.0977	-3.1596
-5.2279	-3.5976	-4.1909	-3.2459	-4.187	-2.9275	-5.231	-3.5038	-1.8083	-3.6009	-2.2957	-3.7587	-4.6964	-4.0455	-3.1859	-5.3435	-3.413	-2.5535	-1.6622	-0.92858	-5.4054	-6.0438	-3.1227	-3.847	-4.257	-5.4495	-3.5029	-0.94413	-5.9208	-4.4856	-5.2791	-4.6824	-3.306	-3.7755	-2.0555	-3.8201	-2.9671	-6.1619	-1.6438	-3.8003	-3.2653	-5.15	-2.7623	-6.8028	-2.5011	-4.5822	-3.2185	-3.3864	-1.8409	-4.6978
-0.046294	-2.1262	0.12257	0.53234	-0.98283	2.9731	-1.9045	0.90725	-0.70591	2.3671	-1.549	0.16824	0.57429	-0.46952	-0.77791	0.19747	2.4741	-0.040306	-1.5308	-1.4653	-1.781	-0.21408	-0.41858	1.0369	1.0686	0.16741	1.1441	-0.88572	-0.0029632	-0.793	-1.0228	-1.0714	0.36158	-0.11444	-0.62024	-1.688	1.2355	-1.7683	0.96776	-1.5488	-0.80341	-3.217	-1.3002	0.13951	0.55384	-0.56165	0.52842	0.56194	1.5586	0.51734
7.7718	5.5298	4.6742	7.3718	6.077	6.4464	4.5757	4.5068	7.4336	3.6359	5.8411	6.6117	5.6315	8.4261	6.8422	6.5847	7.3317	7.612	6.1969	7.0253	6.6813	7.0173	5.7167	4.0853	6.8681	9.371	5.3618	5.9647	5.7017	6.5327	6.3213	5.1921	9.1452	5.9818	6.1626	9.0106	7.3366	6.0539	6.28	10.167	4.468	6.5435	7.9301	6.2559	6.3794	4.2907	7.4137	5.2021	7.8653	5.3439
-2.0231	-3.7791	-0.17218	-2.8418	-1.7217	-3.7384	-4.4513	-2.2755	-5.1386	-3.5017	-2.0557	-1.3227	-2.4498	-1.1784	-2.6354	-4.0762	-1.4137	-2.3386	-2.1788	-3.1264	-4.1398	-1.1309	-0.95998	-1.1059	-2.5743	-3.4194	-4.3749	0.17178	-4.4158	-2.4468	-2.0639	-1.2287	-1.3744	-1.5662	-1.5385	-1.3452	-2.2812	-4.4584	-2.148	-1.0848	-3.3299	-2.6724	-3.2092	-4.7569	-3.3541	-0.10818	-2.1892	-2.3839	-2.9777	-0.39516
-11.311	-10.337	-8.9278	-10.919	-9.9261	-11.281	-11.475	-10.867	-12.027	-10.368	-11.374	-11.723	-11.421	-13.748	-9.9243	-8.3506	-11.688	-11.824	-9.6924	-11.706	-10.187	-9.9835	-12.522	-12.482	-11.027	-12.097	-11.146	-11.97	-10.075	-11.088	-11.913	-8.8685	-10.674	-10.163	-12.447	-10.044	-12.045	-9.6895	-9.3878	-12.775	-10.739	-11.414	-13.225	-9.7163	-10.087	-11.219	-8.5958	-10.15	-13.394	-11.106
-11.578	-12.969	-11.54	-11.419	-9.829	-10.632	-11.649	-10.775	-13.524	-11.81	-10.909	-12.281	-11.569	-12.165	-11.926	-10.572	-12.523	-12.094	-12.388	-12.015	-10.673	-11.444	-11.035	-10.607	-12.122	-12.12	-9.8539	-12.71	-12.726	-12.008	-9.734	-11.378	-12.573	-12.394	-13.154	-12.719	-10.45	-11.858	-11.004	-12.203	-10.423	-14.153	-11.858	-10.597	-11.652	-10.943	-11.467	-11.718	-11.476	-10.81
-10.123	-7.9114	-9.1259	-11.907	-9.2285	-11.511	-10.971	-9.3673	-8.4429	-10.177	-9.7363	-11.38	-8.6318	-11.638	-9.6412	-10.167	-12.351	-11.932	-11.03	-9.0904	-9.4266	-7.872	-11.777	-12.967	-9.6011	-9.2912	-11.54	-9.6075	-10.217	-10.33	-9.2807	-8.3784	-9.6208	-9.9024	-8.5118	-12.087	-11.186	-8.7756	-11.356	-9.4589	-10.763	-10.685	-9.815	-8.8187	-8.5585	-8.8389	-9.4943	-11.684	-10.121	-10.923
1.145	-1.6771	0.24515	-1.4169	1.1409	1.2702	1.1612	0.23051	-1.9752	0.016978	1.7117	0.21178	-2.2756	0.56728	1.8125	-0.14733	-2.6416	0.64055	-0.95413	-1.2184	1.1152	-0.71273	-0.88477	0.55957	0.30462	1.2166	-1.5486	0.41905	-0.10658	0.015815	0.98784	0.15495	0.8785	-0.40778	1.5399	-2.5935	-1.0064	0.98052	1.907	0.63876	0.077507	1.1018	-2.9079	-2.1698	-0.086994	-2.7302	-0.39242	-1.5048	0.19292	0.44972
-11.313	-11.819	-11.659	-12.708	-11.573	-12.818	-11.163	-12.189	-10.562	-12.514	-9.7359	-11.722	-12.949	-11.127	-9.8033	-12.103	-11.502	-12.98	-10.905	-12.456	-12.059	-12.896	-12.067	-11.863	-12.841	-11.601	-10.662	-12.701	-13.084	-11.358	-11.533	-9.3671	-9.8735	-13.695	-11.549	-10.864	-11.514	-11.585	-10.816	-11.244	-11.439	-9.8435	-11.123	-10.904	-12.119	-12.051	-13.148	-12.302	-12.308	-12.944
-1.2922	-0.9779	2.3791	0.083849	-0.53679	-2.4313	-1.4456	-0.30416	-1.5213	-0.53252	-1.6744	-2.2907	-1.7179	0.016825	-2.8479	-0.70059	-2.159	-1.2939	-2.3311	-1.4673	-2.3349	0.52565	-1.5499	1.7096	-1.358	-3.2262	-0.17239	-0.62856	-2.9875	0.96447	-1.3028	-0.73692	-0.98993	-3.4018	-3.0448	-2.1596	-3.0129	-1.6205	-0.94485	-0.56337	0.35797	-0.94854	-0.78018	-0.91109	-4.0719	0.76238	-1.7471	-0.757	-0.98799	0.086882
-10.722	-11.517	-12.869	-12.369	-13.823	-10.052	-10.567	-10.899	-11.419	-12.6	-13.219	-13.101	-12.235	-12.871	-10.813	-10.586	-10.907	-12.168	-11.056	-9.5124	-11.293	-11.515	-13.258	-10.077	-14.238	-10.567	-10.016	-10.115	-12.592	-12.932	-13.25	-10.936	-10.765	-13.342	-13.261	-9.4898	-12.89	-11.486	-12.098	-10.561	-12.715	-12.175	-13.434	-12.266	-12.556	-10.81	-12.694	-14.39	-12.085	-7.9553
-21.297	-21.324	-22.204	-23.173	-20.649	-20.144	-21.134	-23.13	-24.551	-20.39	-21.953	-23.221	-22.144	-22.841	-22.172	-22.477	-23.139	-22.805	-22.719	-22.599	-22.553	-21.546	-23.059	-21.706	-21.234	-18.856	-21.141	-23.715	-20.841	-20.743	-20.986	-20.645	-21.574	-22.067	-23.954	-20.371	-21.532	-21.467	-22.383	-21.372	-23.372	-23.502	-23.054	-20.634	-22.585	-21.692	-23.285	-21.737	-21.717	-20.761
-12.921	-12.807	-12.782	-12.279	-10.504	-14.102	-13.158	-11.399	-12.907	-12.496	-13.605	-12.298	-14.513	-11.752	-14.728	-13.558	-13.255	-13.661	-12.093	-12.654	-13.651	-11.07	-13.993	-10.159	-13.457	-16.249	-10.525	-13.734	-12.089	-13.67	-12.941	-12.269	-12.519	-11.477	-12.164	-14.323	-13.908	-14.028	-11.86	-13.247	-12.261	-13.331	-12.095	-11.461	-13.266	-13.38	-13.399	-10.984	-12.312	-13.217
-2.295	-2.3935	-0.75126	-1.3239	-2.3476	-2.447	-1.3542	-1.2452	-2.3213	0.53493	0.47739	0.082632	-2.1109	-3.1977	-1.5591	1.0595	-2.6856	-2.0953	-0.51247	-1.6863	-1.2912	-2.2842	-0.13672	-0.030319	0.41181	-0.81136	-0.87124	-0.61199	-2.3301	-1.5903	-2.7889	-2.6281	-0.9193	-2.5741	-1.4618	-3.7589	-2.0001	-1.3598	-0.071302	-0.72795	-2.1047	-1.7512	-2.5404	-3.0705	0.58715	-0.38288	-0.38387	0.4066	-0.56009	1.4212
0.40111	1.0947	-0.78045	0.50852	-0.5384	-0.83771	-3.6187	-1.1197	-1.1997	-3.8992	-1.9366	-1.0216	-0.16534	-1.5834	-0.49154	-2.8503	-1.1484	0.47921	-0.3575	-4.1874	-1.2697	-0.25022	-1.9299	-1.3494	-0.2333	-1.748	-2.0269	-1.7546	-1.4886	1.0031	-2.4315	-2.4413	-2.0895	-1.6287	-1.0112	-1.4454	-2.5587	-4.8993	-3.5686	-2.2028	-1.0156	0.15452	0.90502	-0.59042	-1.6105	-0.37192	0.8441	-2.1615	-4.3678	-3.4701
9.1786	9.9172	10.349	9.7258	8.5714	8.3936	6.7771	7.6511	6.9187	10.678	6.3617	5.8542	10.401	10.345	8.5649	10.369	11.574	7.4868	6.6119	7.0181	9.6424	9.2099	8.2275	9.0325	8.6578	9.103	11.331	8.7856	8.2098	8.7985	8.2258	6.8887	7.4945	8.873	7.5892	6.0773	9.9859	7.2213	9.8878	8.6924	8.9279	8.8793	8.7529	8.4868	9.1476	9.0946	7.553	10.789	9.721	8.624
-22.477	-20.13	-22.827	-22.04	-22.412	-24.151	-24.607	-22.048	-22.04	-24.09	-23.554	-24.034	-22.976	-21.897	-23.946	-20.295	-21.74	-23.206	-22.312	-21.108	-22.47	-21.689	-24.181	-21.41	-22.839	-20.74	-21.314	-23.525	-19.335	-20.769	-20.879	-22.412	-23.198	-23.251	-20.158	-22.239	-20.111	-20.999	-18.303	-23.322	-23.611	-20.482	-22.045	-21.821	-22.06	-22.962	-21.238	-20.537	-20.426	-23.633
-7.7142	-10.758	-8.7696	-8.3337	-9.3761	-13.104	-11.837	-10.36	-10.673	-9.6018	-10.621	-9.1618	-8.5114	-10.279	-12.581	-9.623	-11.716	-9.5119	-9.9836	-8.4791	-11.933	-9.5638	-9.2754	-10.043	-12.515	-12.301	-8.3392	-8.7564	-9.6878	-11.141	-6.8784	-10.723	-10.277	-12.992	-9.2125	-7.8731	-10.565	-10.983	-11.143	-10.202	-9.4437	-10.72	-8.6262	-8.9747	-11.364	-8.4218	-9.5821	-9.7937	-11.118	-10.985
-12.045	-10.861	-12.031	-11.971	-11.573	-11.514	-11.245	-10.336	-14.661	-10.836	-12.083	-10.862	-12.406	-9.9836	-8.8078	-10.413	-9.2132	-11.359	-12.238	-12.036	-11.202	-12.739	-9.0591	-11.427	-10.72	-12.907	-12.658	-11.43	-11.23	-13.137	-12.381	-10.367	-12.542	-11.319	-12.04	-12.168	-11.997	-12.259	-10.054	-11.822	-12.675	-12.554	-12.881	-11.488	-9.5372	-11.017	-11.292	-11.959	-11.699	-9.5131
2.5535	3.9867	3.7372	4.7028	5.9024	7.2572	6.6149	4.0987	3.8141	6.3972	6.1166	5.776	5.2205	4.5115	5.8539	4.0009	4.3315	6.0526	5.4393	5.1202	2.8471	5.4953	5.6902	5.7026	4.3259	3.611	6.7916	4.6589	7.0163	6.0993	2.8626	4.6704	6.9057	3.4126	4.075	4.2119	6.3823	6.4911	6.6941	6.8384	9.0803	8.8553	6.6345	6.1357	4.2935	8.1719	4.923	5.9258	4.8488	4.4966
-15.853	-14.641	-14.779	-13.459	-14.751	-14.507	-15.351	-16.022	-15.793	-15.115	-15.536	-14.192	-14.799	-12.155	-13.804	-14.646	-16.623	-15.71	-14.825	-12.07	-14.284	-14.679	-14.137	-17.057	-15.49	-16.029	-14.999	-14.897	-15.914	-17.132	-13.852	-13.652	-14.851	-16.503	-12.054	-13.988	-17.301	-14.015	-15.845	-13.74	-15.586	-16.625	-13.997	-14.542	-14.707	-15.396	-13.789	-14.376	-14.488	-14.85
-10.625	-12.07	-11.478	-10.208	-11.363	-10.287	-10.97	-11.115	-12.331	-13.623	-10.509	-10.367	-12.113	-10.474	-11.951	-8.8136	-9.9169	-12.024	-10.929	-11.531	-9.8975	-9.7511	-10.735	-11.101	-12.938	-10.91	-14.197	-11.291	-10.696	-10.145	-11.989	-9.7897	-13.763	-11.512	-12.489	-10.051	-9.6573	-10.719	-10.766	-13.494	-9.0056	-11.907	-12.312	-11.019	-12.854	-11.386	-11.364	-12.092	-8.5847	-10.75
-13.94	-12.842	-13.874	-12.935	-14.592	-13.86	-14.966	-12.114	-12.213	-12.671	-12.052	-11.639	-12.944	-14.003	-12.351	-15.321	-13.089	-11.494	-14.547	-14.187	-13.938	-12.317	-13.654	-12.54	-11.943	-11.235	-11.994	-10.74	-12.577	-12.258	-15.145	-15.137	-14.016	-13.906	-13.923	-12.913	-12.696	-11.573	-13.077	-12.681	-12.155	-14.199	-13.753	-13.495	-13.884	-12.626	-14.097	-12.162	-12.031	-11.748
-1.9552	-2.1069	-4.2594	-2.7502	-1.9577	-2.4013	-2.9432	-1.6929	-4.0296	-6.3653	-3.0671	-2.8907	-1.0765	-2.7762	-0.92136	-2.9104	-2.5666	-2.405	-2.3345	-1.8197	-3.6215	-4.5452	-3.4231	-0.69217	-1.5831	-4.7865	-1.504	-1.2046	-1.9917	-2.9561	-3.1938	-2.9243	-1.2935	-1.8703	-3.5423	-3.8149	-2.7307	-2.7549	-1.2589	-2.3057	-2.4858	-3.9263	-2.0516	-3.5916	-1.798	-2.924	-4.6521	-2.1557	-1.3494	-1.903
-11.512	-11.688	-8.7826	-8.7205	-11.239	-11.545	-11.347	-11.861	-9.2708	-11.908	-11.962	-8.0748	-14.823	-13.76	-12.648	-11.3	-12.652	-10.632	-11.026	-10.853	-12.889	-11.337	-10.708	-10.867	-11.099	-10.891	-11.815	-11.11	-12.622	-12.191	-11.202	-9.8214	-9.1467	-10.275	-12.628	-10.863	-11.678	-12.138	-11.861	-11.446	-12.076	-11.361	-11.824	-11.626	-9.908	-10.628	-10.38	-9.4206	-11.886	-11.953
-0.46616	0.61894	-0.53154	-0.05664	-0.0090156	0.4334	0.14125	-2.195	1.5614	1.5773	0.4274	1.5689	-1.941	-0.043401	1.8436	-0.013205	0.46524	3.8175	0.39405	1.4305	-0.58451	2.8883	0.58043	-0.14779	-1.7377	2.3983	-0.14591	2.1257	2.6081	-0.076028	0.86443	-1.2704	0.79573	-0.82067	-2.2331	-1.6514	1.1254	3.8148	0.31796	1.4026	-3.6468	0.023215	1.7313	0.57125	0.89159	-1.2408	-0.41706	-1.9723	0.29137	0.58447
-0.49599	3.9349	2.0446	2.0807	-0.25833	0.80608	0.2654	3.0039	-0.72925	-0.17817	2.721	3.0755	-0.093493	1.0744	1.4936	-0.081042	0.60867	2.1146	1.5001	3.5276	3.4277	2.0579	2.9546	3.477	3.1934	1.8234	3.3742	1.5682	2.0502	2.8087	2.8948	2.3307	2.4357	0.24912	2.9844	2.2388	1.7454	2.7123	1.8362	1.311	-0.53995	2.4774	0.60103	2.7663	1.5263	0.49794	0.65895	1.3066	3.1255	2.5516
4.9871	6.0178	4.4444	6.3032	5.6082	5.9482	4.7287	2.5545	6.1395	5.6765	5.3429	4.4499	5.5396	7.2292	6.8803	4.631	7.0514	5.8883	4.6776	6.0818	7.1248	3.5664	5.537	6.8364	5.9441	7.5961	3.5722	9.5273	6.5342	4.5369	3.6896	3.9977	3.2447	6.5192	5.0612	4.1455	7.5449	6.561	6.9197	4.6226	6.5707	4.6723	5.7961	5.7681	7.7281	7.5831	6.8147	4.7428	3.5497	5.3325
2.2498	3.9124	5.3593	0.40927	-0.44029	4.6276	1.2303	5.745	2.2267	0.47265	2.9301	3.2139	1.5414	3.1209	1.7507	1.451	2.4329	3.9289	1.5193	3.2195	2.2627	1.7461	1.769	1.1113	-1.5952	1.1959	2.4984	3.859	3.2943	2.0983	2.0631	1.9285	4.6632	3.1579	2.0863	1.744	4.1984	2.2809	2.3416	2.1437	-0.17862	1.3971	1.6615	3.03	3.3008	2.5216	2.7529	2.7632	1.8304	-0.5044
-11.566	-8.2015	-9.717	-9.471	-14.162	-11.418	-10.763	-10.444	-11.158	-11.514	-10.152	-10.777	-8.8139	-8.3174	-10.762	-12.859	-7.907	-10.267	-10.751	-8.9871	-10.918	-9.9304	-10.938	-10.872	-10.631	-9.7508	-12.47	-9.6438	-9.3389	-10.57	-10.459	-11.933	-9.9279	-11.461	-11.064	-10.661	-9.4014	-9.2996	-6.8117	-9.8565	-10.456	-11.601	-9.4543	-8.618	-11.497	-9.9252	-11.321	-10.232	-10.218	-10.324
[truncated: 575 more rows]
[truncated: 150 more columns]
