# Supplementary material for: Genetic dissection of main and epistatic effects of QTL based on augmented triple test cross design
Source: PLoS One. 2017 Dec 14;12(12):e0189054. doi: 10.1371/journal.pone.0189054 (PMC5730204; doi:10.1371/journal.pone.0189054)
Supplement: S7 Supporting Information — (ZIP) [file pone.0189054.s007.zip › z2_1600_0.5_5.csv]

-8.8057	-10.557	-9.7148	-12.612	-8.7003	-9.5609	-8.5991	-7.734	-10.714	-7.1311	-3.1864	-8.7665	-5.1616	-9.1346	-8.1695	-8.8531	-13.197	-9.4194	-11.137	-9.2903	-8.0639	-7.4758	-9.0963	-10.19	-8.4884	-10.974	-10.587	-11.104	-8.0236	-9.5379	-6.9422	-8.8421	-7.9054	-9.3994	-10.013	-10.712	-9.1115	-6.369	-9.9789	-7.1929	-9.0622	-8.0952	-7.4906	-11.711	-9.6807	-5.4261	-9.5961	-9.1662	-9.5597	-9.2178
-5.003	-2.6495	-1.8962	-1.995	-2.0509	-2.8579	-1.2278	-4.1096	-5.0221	-5.5444	-1.8245	-3.0404	-5.7681	-1.2152	-3.7126	-3.1423	-2.6541	-0.50398	-2.6682	-3.1932	0.52145	-4.3504	-2.8386	-4.1903	-2.7285	-2.3143	-7.0525	-2.7036	-2.2357	-3.5008	-3.1832	-1.9264	-5.98	-2.1253	-4.5527	-3.1954	-1.7053	-5.1652	-3.551	-6.4344	-4.1517	-3.2787	-2.6191	-3.0376	-7.2371	-2.4683	-4.4565	-4.0335	-5.6339	-1.9546
-0.57897	-0.17158	-2.4135	-2.7768	-1.4756	-2.6634	-1.7565	-1.3577	1.1746	-1.6901	-1.5989	-2.282	-3.9126	-1.7333	0.26383	-1.3808	-4.9949	-0.34377	-1.6891	-2.5428	-2.4155	-3.8857	-2.4562	-3.7263	-0.89338	1.7576	0.74707	0.16253	3.0859	-2.2878	-2.9232	-3.0218	-0.67492	0.2754	2.6182	-0.6351	-1.7519	2.1937	-4.123	0.88674	-1.4353	-0.35557	-0.98185	-3.0877	-1.9351	-2.6519	-3.2421	-0.63752	-3.1457	-1.4125
-11.343	-9.3613	-9.4165	-9.2946	-13.311	-10.712	-8.7423	-10.986	-11.132	-8.2709	-11.86	-9.8991	-11.823	-9.9537	-9.6223	-9.7412	-13.273	-6.9127	-13.51	-10.746	-7.6565	-11.708	-9.7387	-13.726	-11.669	-8.981	-11.722	-10.999	-13.638	-14.716	-10.964	-10.291	-13.4	-10.347	-9.5624	-8.8234	-11.395	-8.148	-9.3056	-13.055	-8.8777	-11.239	-12.713	-12.211	-11.436	-11.216	-9.5521	-10.421	-12.641	-11.336
0.23871	-3.3778	-0.30891	-1.1508	-1.478	0.87199	-2.49	0.66747	-1.6616	0.25302	0.84604	-2.5116	-2.8931	-0.88185	-4.9737	0.32239	-2.4956	-0.2465	-2.4361	-0.74951	-0.60481	-0.98859	-5.5671	0.60338	-1.2878	-0.059883	-2.9806	-4.5873	-2.5146	-1.0526	-2.8198	-3.6797	-2.3829	-4.9491	2.8785	-1.1869	-2.2139	0.82669	-1.5457	-5.893	2.4069	2.0335	-2.5523	-4.7711	0.24156	-1.3234	-3.735	-2.5175	-3.3557	-3.777
2.6048	3.9892	3.5087	3.4822	3.8613	2.3849	4.562	7.3291	1.78	5.1356	1.2661	4.5693	4.1111	1.3162	2.6928	0.66051	4.1403	2.1218	4.1049	2.3866	1.8283	3.4303	6.5014	2.7919	6.0549	5.139	2.2535	3.0028	-0.5545	1.2099	5.1775	2.6168	3.8205	4.5121	-0.082459	-0.79243	5.6617	3.8509	1.5357	5.9161	3.0744	4.8309	3.2304	1.6183	0.029265	2.9319	3.2903	4.1891	3.8096	3.6656
-13.885	-11.735	-14.258	-13.454	-14.316	-12.888	-11.581	-11.812	-13.935	-13.891	-10.542	-12.601	-11.875	-13.214	-13.503	-9.3522	-14.832	-11.33	-11.46	-14.881	-14.421	-11.338	-11.931	-12.867	-14.458	-13.891	-10.047	-13.206	-15.449	-11.52	-13.149	-14.52	-13.149	-13.974	-16.252	-12.602	-13.912	-10.665	-11.027	-15.633	-13.237	-14.356	-12.641	-12.855	-13.31	-11.178	-11.693	-12.993	-12.351	-13.113
-17.08	-11.584	-13.502	-14.146	-12.389	-14.288	-12.697	-12.291	-14.462	-14.074	-14.129	-14.848	-16.056	-15.685	-14.682	-11.051	-17.796	-15.184	-12.882	-10.316	-15.206	-13.595	-12.054	-16.853	-14.731	-12.786	-12.214	-16.336	-12.939	-14.779	-14.395	-16.265	-13.258	-12.918	-13.049	-15.478	-11.983	-17.55	-14.453	-17.861	-11.688	-13.915	-18.366	-13.829	-12.606	-15.714	-15.266	-10.984	-14.323	-13.242
-2.5529	-3.0205	-0.48015	-3.9132	-2.5036	-3.0477	-4.8178	-0.62841	-2.0752	-3.6972	-0.80381	-0.56613	-1.3207	-3.2913	-2.6456	-4.1174	-1.4523	-1.3086	-0.83332	-2.1573	-3.1143	-3.8243	-3.4944	-0.18224	-1.6201	-1.7758	2.1992	2.1973	-3.0801	-2.344	-5.0989	-1.0496	-2.7936	-6.1591	-2.9291	-2.6233	-3.2456	-1.2312	-1.8709	-1.5174	-2.6265	-3.1607	-4.3813	-1.5378	-2.8628	-3.2542	-2.1532	-4.9429	-1.6332	-2.1913
-3.3341	-3.4979	-3.1957	-0.55349	2.4304	-2.7227	-1.8162	1.5603	-0.23323	-3.3919	-0.40621	-1.3027	-1.4057	-5.027	-1.4256	1.4977	-0.33504	-0.1398	0.5589	-2.3715	-3.4664	-3.5547	-6.0507	0.082959	-3.665	-0.65274	-0.11824	-1.8334	1.4112	0.087972	-3.1794	-0.46202	-0.071115	-3.9095	-0.22994	-3.8683	-0.7368	1.749	-0.40457	-0.10516	-0.53004	-0.25698	-5.4998	-0.64588	-1.4036	1.5337	0.59138	-3.4798	-2.5317	-4.9319
-2.1542	-1.1034	-0.49085	-2.2241	-2.7573	2.2909	1.5414	-1.8425	-0.8452	-1.0693	2.1336	-0.54861	-0.45529	-1.779	2.2149	0.41836	0.29611	0.50004	-5.0535	5.8587	1.6239	-0.22057	0.79759	-0.60108	-2.8681	1.3233	-0.37117	0.49093	0.74461	-0.21449	-0.75615	-0.99065	-2.3338	-0.61397	0.54532	2.5363	1.6201	2.104	-0.78307	-2.9226	-1.486	1.0045	-1.3525	-0.84475	-2.3777	1.0393	1.5135	-1.9353	0.56813	-1.2219
-23.272	-18.46	-23.417	-20.316	-18.228	-21.531	-22.284	-21.705	-22.471	-22.005	-22.043	-23.091	-20.668	-21.394	-22.136	-21.667	-23.376	-23.031	-21.625	-20.678	-22.662	-20.803	-19.894	-18.192	-20.856	-23.691	-21.627	-18.35	-20.459	-23.078	-23.479	-22.041	-21.825	-21.443	-26.903	-22.042	-22.529	-21.269	-20.53	-22.919	-22.322	-20.879	-22.916	-23.414	-23.788	-22.707	-24.837	-22.851	-24.483	-22.81
-4.655	1.2905	-4.4138	1.3667	-1.1861	-0.50458	-0.98331	2.0128	-4.4582	0.9251	-2.8872	2.2539	-3.5418	2.3096	-1.6221	-1.8238	1.2547	0.6546	-1.0776	-1.9573	-1.5021	0.34345	-0.082547	-0.67169	-1.323	-2.8015	0.16407	-1.217	-2.0667	-3.8938	-1.7243	-0.76701	1.5116	-1.6317	-0.045612	0.37807	-0.88391	-1.3736	-0.53754	0.18185	-1.868	-3.7301	-0.41364	1.3598	-0.20671	1.7956	-4.7989	-1.6583	-1.2747	1.3323
-7.1698	-8.366	-7.1361	-5.9285	-9.4701	-8.0575	-8.9811	-5.4359	-7.4986	-7.7149	-9.4967	-6.9135	-7.6854	-6.8281	-6.7279	-7.7044	-5.5554	-6.0345	-8.2259	-10.349	-9.1989	-11.088	-3.4415	-11.457	-7.1672	-7.0041	-10.905	-8.1211	-6.6179	-5.5709	-6.2236	-8.563	-8.7196	-5.8978	-3.3869	-8.5341	-8.8747	-10.158	-6.7878	-5.4974	-7.6858	-8.4165	-4.8269	-6.9365	-10.08	-6.9883	-9.6019	-8.047	-7.8931	-7.1979
-20.069	-21.322	-19.832	-18.261	-20.083	-20.107	-21.634	-20.229	-18.499	-18.389	-23.165	-21.483	-20.765	-21.91	-21.546	-20.873	-20.628	-21.775	-21.951	-17.244	-18.559	-21.219	-20.517	-20.565	-21.496	-19.585	-21.669	-23.35	-20.645	-24.459	-19.185	-22.035	-20.808	-22.281	-22.226	-19.702	-23.703	-19.361	-22.502	-22.731	-20.651	-22.142	-19.461	-20.219	-22.835	-21.548	-21.882	-20.835	-19.485	-23.517
-8.0943	-5.8194	-5.1286	-3.7896	-3.3764	-5.5897	-5.2536	-6.1318	-3.5624	-4.7752	-2.3138	-4.4099	-0.73724	-4.3401	-4.605	-1.0598	-3.613	-5.4678	-4.7987	-2.9925	-0.90172	-4.6828	-5.1725	-4.9359	-2.3267	-3.7048	-3.6261	-2.4034	-5.9506	-7.3589	-5.7764	-3.3628	-5.8573	-3.389	-6.4645	-6.728	-8.3814	-0.89676	-4.8717	-6.0492	-1.294	-6.1885	-6.5643	-0.52802	-5.6229	-5.0337	-0.80248	-4.1989	-3.6902	-1.389
-12.624	-10.666	-9.7481	-12.718	-12.168	-11.321	-12.148	-9.9637	-11.669	-9.0114	-10.044	-11.656	-11.548	-10.069	-11.033	-12.297	-12.432	-10.923	-8.9684	-8.3447	-9.9561	-11.146	-11.738	-12.425	-10.867	-10.939	-9.4878	-10.748	-10.877	-13.979	-11.272	-13.153	-9.6531	-11.423	-14.155	-10.43	-10.758	-14.428	-12.942	-12.123	-13.513	-12.71	-12.061	-12.522	-10.967	-13.311	-11.918	-12.886	-11.898	-14.581
-6.683	-7.5583	-6.3859	-6.7209	-5.8389	-2.7584	-6.8975	-10.207	-3.5502	-6.4383	-2.3913	-4.7188	-7.0067	-5.203	-5.7889	-7.7339	-3.1083	-5.7441	-4.993	-5.4333	-4.3095	-3.4258	-4.6566	-5.2227	-5.6004	-7.1657	-4.0603	-3.1891	-7.4847	-6.4643	-5.1154	-6.6126	-2.9326	-5.4563	-1.2509	-1.2958	-5.5945	-3.9436	-7.3512	-7.7884	-6.2624	-8.2633	-3.7166	-3.0428	-6.7382	-5.4427	-5.7298	-7.0461	-5.3395	-4.4357
4.8224	3.3602	3.992	2.486	0.8043	2.1782	1.5506	2.2392	3.6256	5.3134	0.34847	1.8642	1.7905	-0.0015476	3.0106	0.32319	0.5853	1.4836	-0.15749	1.9353	3.0634	1.4929	2.0891	-1.2748	3.1898	3.0212	2.0305	0.39396	2.1316	1.503	3.7017	1.0576	2.7401	2.4042	-1.4473	3.3719	0.71439	2.8533	0.34037	3.7218	0.87025	-1.9068	3.816	-0.56747	3.1283	4.8237	-0.16563	1.1571	2.1274	3.5935
-3.9341	-6.9833	-6.3121	-1.8863	-8.3305	-6.6988	-8.8436	-5.2936	-4.1652	-4.7273	-4.9048	-8.2072	-7.2872	-5.2225	-4.7111	-4.3002	-3.5908	-4.4182	-6.4836	-7.8606	-5.858	-6.4173	-5.7026	-5.7494	-5.1609	-5.2879	-3.4787	-6.5985	-2.7075	-2.7079	-7.4656	-7.1596	-4.518	-7.658	-6.4636	-3.9365	-4.7379	-5.7509	-4.24	-1.8477	-5.2508	-6.1146	-6.1252	-7.1782	-9.2672	-3.6827	-6.6555	-2.7498	-3.3283	-6.9252
7.3445	2.8774	7.017	4.5484	3.1957	3.9977	4.4842	5.9204	2.1599	3.6	5.0106	5.4476	3.7353	1.7484	4.7389	4.576	1.816	2.9653	4.7936	3.5148	4.5274	2.8018	3.683	6.3862	3.821	6.3282	4.1994	2.9637	4.1592	2.8486	4.7672	3.6621	5.5857	3.0466	5.0946	5.0517	2.019	3.574	2.6291	7.1791	6.5525	3.854	5.2186	2.9462	3.718	2.0596	6.298	2.855	4.3996	3.0311
-5.1931	-4.2396	-8.1274	-4.9948	-4.3356	-6.4206	-4.0639	-6.6982	-2.7283	-5.4042	-6.4333	-3.569	-3.864	-6.8927	-6.9804	-4.132	-6.1901	-6.4003	-4.5147	-1.1717	-4.7591	-4.51	-7.6038	-4.5497	-7.1918	-3.0644	-5.5514	-6.5804	-8.6954	-6.5841	-7.7458	-5.4847	-3.4928	-3.8465	-3.7375	-6.9724	-5.0797	-6.6868	-4.2243	-2.5025	-3.0762	-3.4345	-5.6615	-4.1685	-5.2028	-3.6376	-5.2308	-6.6892	-7.0288	-6.7704
-9.4439	-13.304	-11.081	-10.401	-12.718	-10.874	-12.02	-11.497	-12.802	-10.687	-13.64	-13.038	-9.7173	-13.354	-12.188	-12.806	-14.506	-13.005	-12.972	-11.606	-14.878	-12.144	-12.285	-14.366	-14.356	-16.013	-11.744	-13.676	-12.133	-13.114	-15.653	-12.908	-12.366	-13.649	-13.265	-14.173	-13.364	-14.854	-10.188	-11.704	-11.633	-12.578	-13.97	-13.354	-13.147	-12.601	-13.369	-12.495	-13.884	-13.874
-10.706	-11.867	-11.189	-10.9	-14.372	-10.373	-11.987	-8.5308	-11.104	-11.816	-12.791	-12.579	-13.857	-11.295	-12.537	-11.451	-9.1307	-8.7738	-9.6821	-10.381	-13.357	-12.027	-10.702	-8.0002	-12.925	-11.572	-17.753	-10.999	-11.3	-10.621	-12.092	-13.076	-13.231	-9.7937	-12.089	-12.636	-10.281	-9.6518	-9.7692	-10.37	-10.413	-13.542	-11.634	-9.1658	-12.753	-10.908	-9.7158	-7.5096	-11.242	-9.7596
2.8686	2.1293	-0.89461	2.2942	1.0192	0.45009	-3.2411	1.762	-0.8511	1.5184	-1.2841	0.15887	0.29464	0.94842	2.0388	0.85154	-0.11206	-3.5102	0.42642	-2.0562	-0.28815	-1.3351	2.4306	-0.80333	-1.2042	-0.26251	1.1928	1.3414	1.6217	-1.1803	3.0072	0.76947	2.5045	0.044639	-2.4967	-1.2685	-0.10204	1.5401	-2.7901	-3.7843	3.62	0.30801	-1.6817	-0.93161	4.6875	1.3861	1.1295	0.9379	3.532	0.59578
-0.47817	-1.9989	-5.198	-4.2157	-4.7081	-8.0469	-4.4176	-4.7338	-5.0395	-4.2587	-4.0889	-5.0997	-2.6309	-2.2625	-3.1782	-5.311	-3.6551	-2.3032	-4.1738	-4.8049	-0.88724	-1.274	-4.9337	-3.5761	-2.9004	-3.6976	-1.1737	-2.2373	-4.0345	-6.1954	-1.7264	-4.6961	-1.3942	-1.0907	-2.5444	-3.8845	-3.7986	-4.6525	-1.6034	0.65066	-1.275	-2.3186	-6.2943	-2.2751	-5.3	-3.6509	-0.61055	-1.4564	-7.642	-5.8353
-20.097	-22.426	-21.137	-18.545	-16.242	-20.98	-20.933	-22.658	-23.89	-24.352	-20.765	-22.173	-21.862	-21.085	-21.092	-20.113	-19.592	-19.225	-18.038	-21.444	-18.731	-22.842	-21.757	-20.513	-20.351	-20.937	-22.694	-21.61	-18.059	-19.602	-21.907	-22.754	-19.499	-17.654	-21.994	-21.854	-20.888	-19.213	-18.594	-20.59	-17.693	-18.984	-20.364	-19.086	-21.097	-19.16	-22.851	-23.84	-24.129	-20.331
-2.1197	-0.42523	-2.7314	1.412	-1.7725	0.10674	0.19373	3.5564	-0.62661	-2.5479	-4.7372	-0.78623	-1.0221	1.5358	-0.72704	-0.37049	-0.40677	-0.086527	-1.6611	-1.7744	-3.1356	-1.5166	-0.65534	1.148	0.70493	-6.8117	4.2173	-3.3242	-3.5957	-0.71269	-0.82893	-4.2239	-1.1297	-0.35037	-1.284	-1.9695	-1.4464	0.38935	-2.9414	-4.4568	-1.6918	-3.3722	-0.90058	-1.0094	-3.1709	-1.3848	1.4834	-3.1052	-2.2221	1.483
-2.9221	-4.2538	-3.2742	-0.93	-6.7763	-3.466	-3.8675	-1.6444	-1.1973	-5.3925	-3.7026	-4.9916	-3.6649	-3.9156	-3.6123	-2.0076	-1.0076	-1.6343	-3.5214	-3.4399	-5.5898	-3.4099	-1.5907	-2.595	-2.1653	-2.1205	-3.7976	-5.8645	-4.5319	-3.3085	-0.91711	-1.7168	-4.6451	-4.7621	-0.67593	-4.9133	-5.1836	-1.6395	-4.4556	-1.2455	-0.51205	-3.8358	-3.7141	-3.1857	-5.0626	-1.8321	-2.9567	-2.8534	-5.6778	-6.5608
2.6836	-4.5637	-2.0976	-4.92	-2.6076	-1.5527	-3.5369	-3.2023	-2.9375	-2.5943	-1.7989	-2.571	-3.7614	-0.33659	-2.4609	-1.8537	-1.6086	-2.3801	-7.7355	-0.66478	-0.73561	-0.3335	-4.6478	-3.4723	-1.3297	-2.7371	-5.0963	-2.2522	-2.7229	-2.592	-3.112	-4.9247	0.93343	-4.8878	-1.0531	-1.8382	-3.8812	-3.5716	-2.3858	-1.7799	-4.7789	-0.99456	-6.0696	-4.2468	-1.6901	-3.6196	1.217	-3.7538	-4.8296	-5.0509
-10.3	-8.5484	-12.679	-9.6207	-9.91	-8.1567	-6.0581	-7.1154	-7.6731	-7.0935	-9.5931	-9.5096	-10.299	-9.1942	-9.556	-12.469	-10.674	-10.392	-10.29	-10.465	-8.5419	-11.831	-6.1745	-10.323	-11.78	-8.4728	-11.624	-11.483	-7.5558	-8.5737	-8.2375	-4.6481	-12.089	-9.4523	-8.6927	-7.8626	-7.7112	-3.9723	-6.6073	-11.134	-8.107	-8.7082	-9.0267	-10.746	-6.4179	-6.6001	-5.3206	-8.238	-6.007	-4.8579
-13.543	-12.965	-11.694	-11.838	-11.684	-17.778	-13.193	-12.73	-12.391	-10.139	-11.743	-11.764	-13.529	-10.893	-13.028	-15.57	-11.711	-13.833	-11.282	-16.931	-15.51	-11.977	-11.308	-13.162	-13.371	-12.611	-10.69	-14.331	-12.013	-15.342	-13.333	-10.613	-12.286	-13.064	-15.598	-14.304	-12.49	-12.446	-11.567	-10.959	-11.507	-17.35	-16.763	-15.664	-15.298	-15.085	-13.412	-12.683	-9.6038	-12.433
-4.2331	-3.7268	-4.7384	-4.5126	-4.6329	-3.9845	-6.1533	-3.7625	-5.3346	-4.1612	-5.328	-3.0284	-0.70952	-2.0744	-4.9823	-4.1734	-3.982	-2.7997	-2.9813	-3.6589	-4.3566	4.5139	-2.2822	-2.017	-4.4733	-4.7687	-3.1646	-3.1007	-5.0824	-2.6688	-1.2182	-1.1757	0.24493	-2.6136	-2.7062	-2.6651	-3.5259	-3.4671	-1.642	-3.1367	-2.1207	-1.1756	-2.6843	0.81895	-4.7921	-4.9705	-4.6245	-4.7416	-8.1011	-3.846
-11.403	-9.2653	-6.7761	-14.196	-12.042	-11.641	-12.018	-9.3746	-10.694	-12.602	-7.245	-9.0239	-7.2362	-9.8716	-9.68	-10.822	-12.159	-10.145	-10.278	-11.229	-12.443	-10.771	-11.286	-8.2174	-10.225	-11.531	-9.9905	-11.402	-10.869	-10.726	-13.045	-12.49	-8.6982	-12.299	-10.855	-8.7431	-10.853	-9.9144	-10.95	-12.53	-10.26	-12.662	-10.493	-11.34	-7.4743	-8.4287	-9.7789	-8.0701	-11.841	-15.361
-1.5091	0.73992	-3.652	-2.2819	-1.8189	-3.1562	-1.4157	-0.77898	-4.2702	-3.6776	-2.9686	-2.2625	-1.4638	-4.7289	-1.6697	-4.6068	-2.6134	0.32461	-0.32751	-6.5597	-2.8741	0.76226	-4.8586	-1.2901	-1.4417	-2.5975	-5.3535	-0.59757	-2.9394	-2.9184	-2.3282	-0.87275	-2.2588	-0.62533	-4.9084	-6.6829	-6.058	-2.4393	-2.2318	-4.0832	-3.6973	-0.92771	-5.4991	-0.60269	-2.5099	-2.1169	-4.8918	-1.017	-1.5446	2.7104
-16.476	-17.003	-14.154	-12.385	-10.444	-8.5574	-12.811	-10.22	-11.463	-14.584	-12.933	-11.979	-14.496	-14.972	-11.946	-19.179	-11.451	-12.067	-15.351	-10.961	-13.62	-12.496	-16.887	-13.411	-13.12	-14.894	-15.928	-12.295	-15.275	-11.258	-12.868	-14.297	-14.623	-13.685	-15.313	-11.381	-13.065	-11.088	-11.361	-14.998	-16.809	-12.124	-12.872	-14.155	-11.706	-11.887	-13.595	-9.4441	-12.975	-11.755
-12.069	-11.989	-15.852	-12.905	-10.159	-13.413	-8.8784	-9.513	-10.171	-10.157	-7.0557	-12.363	-12.254	-12.916	-11.802	-10.584	-12.154	-9.357	-9.4071	-12.75	-9.5401	-11.753	-9.0501	-11.433	-13.001	-11.124	-12.91	-12.001	-12.453	-6.628	-14.028	-9.2282	-11.146	-13.707	-14.944	-10.906	-10.811	-9.8802	-8.0993	-11.182	-11.155	-10.617	-12.365	-12.508	-13.548	-9.5291	-10.637	-12.59	-10.5	-13.931
-8.319	-9.9608	-10.252	-12.454	-10.406	-10.666	-11.054	-9.5673	-7.3888	-9.8914	-9.9605	-9.4287	-6.4588	-10.549	-11.465	-11.326	-10.852	-9.7659	-9.9071	-8.9753	-9.0094	-12.33	-7.6039	-10.499	-9.9837	-11.043	-9.5808	-15.63	-10.356	-7.6103	-12.035	-10.692	-10.602	-9.8517	-13.995	-11.739	-9.6462	-8.4533	-10.784	-9.3457	-8.7214	-7.6478	-9.2194	-10.846	-5.5276	-10.594	-9.1143	-15.357	-11.571	-14.038
-6.7932	-6.6535	-9.273	-8.0049	-8.4619	-4.0928	-9.5746	-6.8337	-4.9845	-9.3316	-5.2475	-7.7182	-8.4203	-10.478	-9.3436	-7.4715	-4.9515	-6.6323	-6.9853	-5.061	-8.0954	-10.033	-9.8202	-11.023	-6.5148	-8.6412	-9.4263	-6.843	-6.6202	-5.171	-8.3334	-11.126	-6.8579	-7.3956	-8.596	-9.4306	-7.9205	-5.5143	-7.6015	-6.1642	-9.6364	-7.3696	-4.9038	-7.3011	-11.673	-9.2398	-8.56	-7.4281	-10.701	-3.9323
-5.4614	-3.9409	-4.8693	-5.5101	-3.826	-0.059902	-3.6996	-3.8099	-1.7943	-1.3978	-3.9479	-5.3259	-5.3775	-3.4531	-4.914	-3.2248	-3.6834	-1.8326	-3.3511	-2.3741	-3.2569	-5.8336	-4.8317	-2.6963	-0.52058	-4.7492	-3.1236	-4.6341	-2.6025	-2.659	-0.26338	-0.22572	-4.2925	-4.743	-1.8039	-0.58425	-2.6652	-3.7012	-1.5587	-6.1401	-2.6874	-0.56693	-3.8734	-5.4084	-3.9886	-4.6402	-3.4318	-5.3378	-1.3094	-2.9418
2.4157	3.5843	2.1445	0.92059	0.60245	5.1365	2.7883	1.0903	3.4104	3.152	1.9612	5.255	0.39098	2.3698	3.3006	2.8307	0.91112	4.4814	3.274	1.5758	4.2631	4.4518	4.6005	2.2801	3.5001	2.4292	2.2667	2.8792	1.4281	3.7836	2.9217	3.0431	1.9004	2.8304	-0.0037579	-0.47273	-0.58798	3.3744	3.3228	5.1666	4.2895	2.6487	2.0452	5.6018	3.5817	-0.82671	0.81175	-0.33379	3.0874	1.2949
-13.047	-12.008	-18.306	-13.117	-17.19	-13.767	-14.444	-12.668	-13.834	-13.45	-15.394	-13.382	-13.548	-17.569	-13.479	-14.949	-15.245	-13.299	-15.298	-13.171	-13.482	-14.101	-16.298	-15.679	-13.424	-16.646	-15.913	-13.001	-15.829	-9.4859	-15.709	-15.551	-17.646	-15.368	-14.608	-14.233	-13.493	-14.645	-15.497	-11.193	-13.457	-13.435	-16.858	-13.957	-15.651	-16.127	-15.17	-13.884	-13.701	-12.998
-2.1403	-0.2405	0.6677	-3.0902	2.8856	1.2778	1.0228	-2.2431	-0.83398	-3.9691	-1.4207	1.1395	1.8055	-3.5181	-0.31993	0.053903	-0.30659	1.9095	-0.18336	1.0646	-1.6853	0.015323	1.1328	2.2038	0.8384	-2.9207	2.5537	-0.28182	0.67427	1.8188	0.34263	-1.2134	3.6735	-1.0795	-1.3176	-1.8724	-2.6691	-2.7474	-1.5971	2.6393	-1.6599	-1.8902	2.9738	0.84466	-0.13368	1.7621	-0.55059	1.7278	-1.374	-2.3404
-3.7412	-5.9771	-2.7204	-4.4362	-3.8182	-5.5648	-2.5938	-6.0675	-5.2569	-4.8847	-2.7597	-4.427	-1.006	-5.5439	-4.4741	-7.1811	-2.4522	-5.233	-6.7933	-4.124	-7.5685	-3.5915	-3.202	-1.2062	-5.4039	-5.3241	-5.528	-5.4228	-4.9876	-2.3379	-6.0994	-4.9449	-5.8057	-4.5595	-3.827	-6.937	-5.2922	-2.8837	-2.6992	-1.4894	-4.1474	-4.0963	-5.3947	-3.2829	-7.0548	-3.6917	-3.8637	-4.8799	-4.0587	-4.7606
-0.66995	-1.1846	-2.2029	-4.2522	-2.1826	-2.4528	-5.8623	-0.78617	-1.9373	0.83063	-1.8759	-4.2876	-3.2783	-4.2459	-4.9994	-4.9961	-4.9533	-3.8452	-5.9421	-1.6582	-2.0934	-1.2451	-0.93794	-3.5196	-3.1435	-3.6391	-3.805	-5.2288	-0.28703	-2.3463	-0.972	-5.9919	-0.011602	-4.1143	-3.5162	-1.1401	-0.71501	-2.5071	-4.6039	-3.1554	0.29934	-3.9837	-3.1542	-3.1612	-0.59687	-2.4022	-3.1849	-3.804	-1.2718	-2.4936
-1.1604	-5.0489	-1.9914	-6.7285	-6.1399	-5.4577	-2.2741	-5.9696	-1.5111	-2.2737	-2.5704	-2.7107	-5.4264	-2.774	-5.0289	-6.889	-4.3344	-5.3568	-4.791	-3.9442	-5.7737	-0.30194	-5.0981	-7.4219	-1.7489	-5.8898	-6.7569	-6.3464	-2.7479	-5.3544	-3.2486	-5.1871	-5.4444	-4.757	-3.3748	-4.3959	-2.1218	-4.8867	-2.5373	-0.55581	-3.8626	-6.5936	-4.0432	-5.2068	-3.7874	-4.5366	-6.1423	-5.1374	-3.3856	-3.152
4.7493	1.3132	0.98906	0.42896	0.40507	1.059	0.8469	2.9486	1.6933	0.54489	-0.1886	3.5297	-4.8518	0.33858	-3.0232	-2.1407	4.0259	0.64336	-1.5279	-1.153	-3.2979	2.2354	1.2186	2.2294	0.23903	1.2133	-1.6104	3.4861	-2.1002	3.8604	-1.5842	1.4967	-1.9113	1.9845	-3.2927	-2.39	1.4292	0.37578	1.1008	0.92455	0.49699	-3.2752	-0.75128	0.12086	0.10103	-0.78315	1.3627	1.6926	1.1768	0.51235
7.4061	7.2119	7.7652	5.9348	1.3563	5.2768	5.6002	3.882	3.5396	4.4844	5.0453	6.0901	6.4988	5.0072	4.4369	6.7435	7.0173	4.8642	3.2191	2.9997	4.3093	9.5824	3.6688	5.2245	4.8189	5.6976	4.4996	8.4246	7.8152	6.3211	4.0381	5.8468	5.7141	6.8109	4.5091	3.7385	9.0348	7.6706	5.5327	8.0154	6.1618	6.5497	6.5803	4.8788	7.7763	6.675	6.0768	3.2791	6.8896	4.9743
-6.3638	-9.0117	-11.849	-12.31	-10.066	-7.5746	-9.4143	-12.455	-12.368	-10.393	-8.9724	-9.9012	-12.683	-8.5648	-13.341	-11.634	-7.9995	-10.873	-8.3713	-11.819	-9.2072	-9.4873	-10.312	-7.879	-11.099	-9.753	-9.5723	-13.544	-12.491	-10.711	-13.244	-13.46	-9.4105	-8.3454	-10.38	-9.0315	-9.7917	-7.3538	-12.1	-12.155	-7.0836	-12.235	-10.977	-10.651	-9.8324	-7.2418	-10.146	-10.009	-7.1328	-9.5757
-11.962	-9.3499	-12.438	-13.102	-13.809	-12.368	-14.779	-9.4471	-11.099	-13.062	-10.996	-12.663	-9.232	-14.87	-8.3753	-11.307	-10.493	-12.144	-12.259	-13.18	-8.2606	-11.639	-12.277	-12.223	-8.8318	-11.113	-8.9883	-8.2329	-13.582	-11.812	-10.687	-13.182	-13.519	-12.445	-12.576	-10.887	-11.81	-11.614	-12.716	-11.017	-11.99	-13.131	-11.995	-11.011	-12.826	-14.896	-8.6621	-12.997	-13.739	-11.625
-2.998	-4.6164	-2.4761	0.045357	-2.9423	-0.18348	0.14957	-2.556	0.44264	-3.2003	0.49048	-4.5455	-3.4574	-3.9858	-7.3895	-3.5203	-1.9596	-2.9529	-1.1135	-5.6929	-3.478	-5.2957	-4.1084	-2.5641	-1.7898	-5.1667	-3.5178	-2.1511	-5.8703	-0.69842	-3.7431	-0.83111	-1.2686	-1.6539	-3.6526	0.87072	0.49368	0.1018	-0.87821	-3.0808	-2.3464	2.8737	-2.9622	-2.3441	-3.9529	-4.4939	0.016999	-4.3686	-0.51831	-3.0576
-2.389	-0.6086	-2.7974	-1.4797	-3.1144	-2.9368	-2.7214	-2.0146	-2.0787	-0.3776	-3.6012	1.455	-0.56255	-0.69103	1.1726	-0.72048	-1.6048	-0.074331	1.803	-1.7324	-3.3781	-4.6664	-3.4646	-2.3732	-0.087165	0.88693	-3.0831	-4.5909	-1.4359	0.24675	-2.8168	0.88963	-0.79884	1.4331	3.0436	1.2407	-4.134	-3.7301	-3.1754	0.64402	-4.9663	-3.0471	-1.717	-3.4082	-3.8887	-2.9555	-6.1266	-1.6838	-0.32046	-1.0027
-3.5786	-6.0192	-4.8488	-4.8351	-7.6475	-8.1261	-2.0345	-3.3267	-2.8667	-3.3656	-2.5552	-5.3853	-7.0885	-7.0669	-2.1656	-3.3107	-5.4384	-3.2616	-7.1587	-4.2066	-1.6941	-4.1883	-0.57518	-5.0414	-2.1473	-6.3089	-7.7691	-3.4472	-6.3157	-5.898	-2.5356	-4.1073	-2.0446	-5.1907	-2.7257	-5.8938	-4.7874	-4.9576	-5.754	-6.1027	-5.1421	-2.9707	-6.3027	-2.3353	-8.0785	-6.1351	-4.3796	-5.2178	-5.0118	-3.4554
-11.899	-7.3451	-14.173	-10.189	-10.588	-9.9104	-12.655	-7.7173	-10.423	-10.953	-8.0698	-12.898	-12.089	-11.001	-13.115	-8.3147	-8.5883	-11.47	-6.924	-11.084	-10.133	-9.3306	-7.5756	-12.27	-8.254	-7.8282	-8.9223	-10.334	-12.699	-12.333	-8.4727	-8.9338	-9.3678	-10.931	-9.7791	-8.7823	-9.0866	-9.9357	-8.9339	-11.396	-9.1869	-7.9301	-5.6935	-8.3643	-10.477	-10.575	-5.6914	-11.182	-8.7989	-10.269
-4.523	-7.483	-3.798	-2.1046	-3.9417	-5.0091	-4.7492	-6.0332	-7.1065	-7.6245	-2.0468	-5.8055	-3.9904	-6.8796	-5.515	-5.7783	-5.4294	-3.0857	-6.8076	-4.7214	-3.7324	-7.6078	-7.7293	-9.6285	-4.8313	-7.2224	-6.0168	-6.6517	-3.9567	-5.5903	-7.1399	-4.2467	-10.702	-7.7894	-4.4045	-4.825	-5.3659	-4.9389	-4.0135	-9.0664	-4.4579	-5.4281	-1.4714	-5.9539	-5.2383	-5.5207	-7.4579	-3.1605	-8.0244	-5.9344
-4.3625	1.0745	1.0231	2.5712	-2.927	-0.66083	-0.21868	-0.77258	-1.8149	1.0878	-0.91532	-6.2544	-0.45394	0.087618	-2.8084	-1.721	-1.2421	-2.6278	3.1486	-4.3666	-2.1054	-2.5424	-0.74505	1.8619	-0.86484	0.51279	1.3859	-1.1686	-1.8234	1.3267	-0.41476	1.3511	-2.7062	-3.2642	-2.4849	-0.46351	-3.4677	0.25309	-3.2472	-2.154	-1.4689	-6.5217	-2.2315	-2.1548	-0.14238	-4.0357	-2.6301	-1.0415	-2.7164	0.263
5.5506	5.0995	5.7662	7.2814	4.4105	2.6604	6.4461	9.8716	6.2128	8.9478	3.9815	2.3342	4.2296	3.8017	7.933	4.0448	6.3812	4.7682	8.9736	4.2909	5.0986	5.2261	8.558	4.888	5.0059	3.1338	7.9684	2.2767	7.373	3.6632	6.1105	0.70699	6.5082	7.2543	2.0971	4.7376	3.7473	4.776	1.8182	4.5897	3.0442	6.5271	4.7577	6.9065	4.8576	6.7005	5.0088	4.9581	6.2107	4.8549
-0.78475	-0.59224	-3.7825	-0.98712	-1.2172	-0.42923	-2.6864	-0.82874	-2.0095	-5.0651	-2.3966	-1.6085	1.6248	-2.3608	-4.1821	-0.53606	-0.63946	-0.89806	0.77325	-5.2884	1.086	-3.2729	-3.0337	0.3404	-4.2257	-1.1629	-1.5756	-1.0192	-4.7496	1.3754	-0.87915	1.6986	-3.5092	-0.66797	-4.6375	-1.3084	-1.7691	-0.010658	-1.829	-3.3494	-1.9824	-1.1894	-6.7141	-3.0803	-0.050556	1.4379	-2.9799	-0.57794	-0.73868	-3.5116
9.5755	7.557	9.7219	8.4539	11.661	9.5881	9.0389	4.8717	11.039	10.545	10.056	9.9677	7.347	6.3674	10.468	10.88	9.6332	7.8358	9.52	10.921	11.51	10.156	8.8351	5.1844	7.7203	11.264	11.809	7.4688	6.1634	8.3547	9.492	7.3612	12.292	8.8497	9.2092	10.831	11.045	11.047	6.098	7.4668	9.0077	11.468	8.9631	7.7708	8.6432	8.2767	8.0572	10.783	12.719	9.5302
-9.3769	-9.8091	-15.996	-11.1	-14.089	-14.202	-11.899	-12.375	-11.242	-10.636	-12.159	-13.664	-14.497	-7.8043	-13.096	-12.951	-13.389	-12.29	-13.843	-13.801	-14.205	-15.595	-15.334	-14.832	-11.686	-14.202	-13.227	-14.049	-15.198	-13.896	-13.812	-13.836	-11.015	-13.491	-13.658	-14.254	-14.424	-12.272	-16.325	-10.209	-10.984	-13.744	-13.219	-16.405	-10.558	-11.445	-9.9748	-11.941	-13.148	-12.527
-10.774	-7.2797	-10.759	-7.6874	-7.6004	-10.831	-7.6212	-8.6674	-13.307	-7.7795	-7.2071	-9.4603	-7.1601	-8.5699	-12.158	-8.1188	-9.5706	-6.5979	-10.543	-7.3052	-9.0228	-11.333	-6.917	-8.0144	-7.2743	-8.0536	-8.7817	-4.8646	-12.744	-11.485	-5.7765	-8.3075	-10.233	-11.342	-6.4985	-13.311	-8.3992	-8.4847	-7.6103	-10.166	-7.6163	-5.8283	-8.4627	-8.3349	-8.4993	-8.1685	-7.1583	-11.968	-7.9655	-9.2921
3.5052	2.2008	4.6624	0.86349	-0.45871	2.1866	0.77104	5.1394	1.7706	-0.64207	5.8621	-0.30201	3.4006	3.1989	3.3382	4.2113	5.5354	4.4097	1.7419	-0.93091	1.8031	2.6299	0.7041	3.4874	1.6668	4.1664	-0.019437	4.5713	1.5687	4.0777	1.086	2.3613	2.0413	-0.92852	4.8739	3.9812	3.2703	1.8424	1.3872	4.0281	5.4378	2.2721	1.5176	1.7962	1.5756	0.26683	3.0803	4.4967	4.4745	4.0889
1.6761	-3.5721	-2.4191	-1.7687	-2.2628	-2.2206	-0.43328	1.1028	-3.1518	-0.29017	-0.51289	0.97391	-0.085939	-2.374	1.0608	-0.12963	0.85915	-1.7037	-3.4353	-0.22796	-1.0951	-1.4537	-3.3535	-1.4797	-3.7313	-2.4183	-1.4502	-1.0682	-5.954	0.25653	-3.2278	0.25534	-1.066	2.1536	-1.547	-3.5064	-1.5269	0.028214	-2.4418	2.3584	-1.085	-1.3373	3.4583	-1.1271	0.26358	-4.5126	-0.252	-1.0338	-2.4279	-0.069038
11.553	10.428	10.525	11.994	13.152	15.543	8.7578	8.3566	11.655	7.1095	10.279	9.0152	11.725	11.502	13.812	9.5072	10.17	11.332	9.9733	7.5753	9.7374	9.5431	10.834	8.4322	13.047	11.605	10.17	7.9528	9.6086	11.358	8.8382	10.011	5.9892	7.9665	9.6693	11.078	11.003	8.9761	8.7605	12.238	8.9147	13.769	9.7551	8.3119	9.6024	11.11	5.8594	10.828	10.421	13.249
-13.25	-12.138	-13.433	-11.852	-12.553	-12.843	-15.496	-15.894	-12.78	-14.798	-14.853	-11.722	-14.097	-16.526	-14.685	-15.71	-13.144	-12.04	-11.828	-14.61	-11.3	-16.465	-13.208	-13.168	-15.186	-13.579	-11.595	-13.087	-14.166	-13.634	-13.16	-10.808	-12.544	-11.93	-14.651	-12.937	-18.214	-13.066	-14.182	-15.875	-16.495	-16.217	-16.677	-14.674	-10.96	-10.764	-14.006	-12.653	-11.726	-10.843
-5.123	-5.107	-4.6566	-2.1398	-2.5443	-1.0538	-1.0781	-6.1521	-4.5479	-3.5121	-0.068951	-2.8718	-1.7481	-5.982	-2.1798	0.12751	-4.2899	-4.495	-7.1774	-4.1543	-3.5568	-2.6525	-4.8883	1.3104	-2.1227	-3.9631	-1.9273	-4.3915	0.75574	-3.4932	-2.6958	-3.9497	-3.4729	-1.5808	-6.0073	-3.7733	-2.5334	-4.7046	-1.5597	-0.53394	-1.6651	-3.419	-3.324	-5.1121	-4.5011	-4.2103	-4.2173	-1.9385	-6.271	-3.4309
2.5077	0.25657	-0.49832	3.2182	1.4514	1.5812	-1.2564	-1.2014	1.0082	-0.28128	-0.56979	-0.12335	-0.71985	-1.835	1.0228	-3.782	0.59812	-0.39462	2.637	-1.9978	-2.8648	0.43431	3.6166	0.684	0.78062	1.2346	0.89316	1.5335	-2.2621	2.0299	1.3849	0.094837	-1.2052	3.0716	-0.60101	-0.98857	1.5275	5.4876	1.3723	2.7184	1.1391	-0.93423	-0.36825	2.4628	-1.3851	-0.68932	-0.090434	-1.8767	-0.78834	0.95618
-4.6491	-1.3083	-1.4968	-3.5499	-4.2669	-5.9501	-1.2513	-2.8378	-3.732	-0.84925	-4.679	-0.26877	-4.7067	-0.4431	-5.5456	-1.4136	-4.7606	-2.7474	-2.4133	-3.4586	-3.6063	-0.25843	-1.6077	0.94858	-4.5348	-3.961	-1.3519	-4.0083	-3.064	0.065799	-2.8805	-2.425	-0.82586	-3.3531	-3.6457	-3.0594	-7.7994	-1.6867	-3.7725	1.4921	-2.5213	-1.2322	-2.0826	-0.51728	-2.075	-5.1621	-2.2624	-4.1953	-3.3378	-3.3731
-3.388	-4.8215	-5.8589	-1.4572	-1.5909	-2.0408	-3.7449	-1.418	-2.3506	-1.9953	1.1086	-1.4823	-1.6599	-3.0376	-1.2338	-1.3764	-2.3654	-1.0002	-1.6766	-3.0519	0.54058	-1.6699	-2.2184	-1.8065	-2.6837	-3.0308	-5.2804	-0.34524	-3.6486	-0.61948	-2.412	-3.8665	-4.7461	-2.9058	-0.1257	-1.7515	-0.8245	-3.0675	-0.98608	-4.0378	-0.71999	-3.6509	-0.81139	-0.13414	-5.3925	-2.8184	-3.9676	-2.1505	0.064963	-1.9984
3.1337	4.5299	1.123	2.0063	3.7392	0.029791	2.9399	-0.070721	1.9872	1.8321	2.5332	0.25906	2.938	6.7591	4.0664	1.0312	2.8137	0.96448	1.694	2.8196	2.2829	1.0342	-0.55436	0.13808	1.0856	4.9222	1.7871	0.9185	0.68621	0.67914	3.7833	3.6447	3.7306	2.1108	1.9915	2.6041	2.0902	2.2972	1.1055	1.6376	-0.62257	1.9469	2.796	3.9278	1.6789	0.79592	3.0293	3.5524	-0.62549	1.7736
-8.6774	-6.2571	-7.5172	-9.6671	-9.8912	-12.7	-9.0994	-5.3233	-6.4095	-6.3822	-5.2918	-8.2617	-8.7627	-5.1997	-7.8328	-9.2606	-5.4449	-8.8513	-6.9657	-10.287	-7.253	-7.1203	-8.4255	-7.236	-7.9253	-5.9236	-9.0636	-9.9241	-8.5195	-9.4856	-5.5283	-8.9204	-10.187	-6.9089	-6.7391	-6.8717	-9.698	-10.622	-7.7696	-7.7431	-8.4457	-7.8479	-5.3875	-5.3598	-8.6119	-4.8275	-7.1659	-7.6422	-8.4246	-4.9511
2.9004	6.2957	0.035603	2.691	1.3786	3.6853	3.2601	-0.21935	4.5119	1.716	2.3985	3.7727	-2.0668	3.32	3.7762	1.8964	3.3514	2.7506	3.1132	4.3288	0.43617	4.5864	-2.3184	1.1311	2.4079	1.055	0.93098	0.051131	0.415	2.3334	4.4144	-0.091451	2.3326	1.515	0.71654	3.2258	2.0602	3.6062	3.7687	2.1393	2.0176	-1.0429	1.0562	4.3694	3.4999	1.3833	2.0931	0.89628	4.7843	3.3637
-0.12442	2.247	1.7746	0.7187	1.0742	1.8697	1.2564	2.2948	0.086644	2.8666	2.4617	1.1864	2.149	1.2788	1.618	4.7009	3.6842	3.5231	1.5228	4.7929	3.2565	0.65033	4.1801	2.6624	0.60173	-0.12491	-0.33927	-0.0027254	0.66461	5.2316	2.2597	3.0116	2.8476	1.5737	1.7472	0.44916	0.86038	1.4486	-0.14867	2.0806	2.2415	2.5854	2.5887	-0.19228	1.5226	-0.81802	-2.2193	3.3075	4.1946	2.4307
-8.1072	-8.6022	-6.012	-9.1263	-8.8792	-6.2362	-8.5906	-9.5028	-8.4449	-10.39	-6.2303	-6.5598	-5.8272	-8.9803	-12.028	-9.232	-8.0279	-6.5728	-6.0808	-7.7584	-8.6051	-6.0952	-8.6778	-9.8604	-11.371	-4.7327	-6.4169	-5.9399	-7.682	-5.401	-8.2298	-8.0813	-6.1068	-8.4221	-7.9021	-8.7045	-11.264	-9.2954	-7.1939	-9.7786	-8.2853	-7.9619	-3.4816	-6.7495	-5.6497	-6.6069	-3.635	-5.42	-7.0328	-6.4686
-2.2598	-0.58364	-2.0003	-3.1382	0.74506	-3.0533	-2.0812	-1.4435	-2.1858	-2.5079	-0.3651	-3.4111	-2.7854	-1.7765	-3.8559	-1.1234	-3.9211	2.0405	1.1682	-2.5372	-0.86818	0.094944	-2.2834	1.1229	0.90543	-1.6914	0.050302	-1.7073	-3.4895	-1.4264	1.1488	-4.1084	-3.6329	0.55721	0.42747	-0.4474	2.4259	-1.8346	-2.2833	-0.62748	-0.98979	-2.3705	-0.88709	-1.7827	-3.721	0.028797	0.40053	-0.81266	1.4596	-2.652
-13.125	-11.831	-10.237	-11.69	-13.135	-12.258	-9.4899	-10.614	-13.589	-12.22	-8.8564	-10.092	-9.3164	-13.701	-8.0063	-7.5901	-11.686	-11.444	-12.849	-13.398	-11.657	-11.458	-9.9216	-12.695	-9.615	-12.386	-10.935	-13.899	-12.883	-10.392	-8.3087	-11.991	-11.375	-12.065	-11.086	-9.3439	-9.2144	-8.051	-11.811	-10.365	-8.7115	-10.911	-10.012	-12.299	-10.036	-15.837	-10.369	-9.1295	-7.4811	-11.176
-16.098	-14.722	-12.987	-16.292	-14.703	-17.087	-11.493	-17.611	-15.413	-15.061	-16.935	-14.732	-15.633	-14.959	-11.809	-14.352	-13.637	-12.984	-14.514	-13.001	-14.175	-15.661	-16.237	-15.654	-13.698	-13.989	-15.86	-13.166	-14.319	-12.181	-12.706	-13.702	-15.565	-16.949	-16.104	-13.195	-15.884	-13.475	-14.56	-16.292	-11.754	-13.608	-15.523	-17.391	-11.562	-13.191	-13.485	-13.37	-15.458	-13.803
-3.1437	-1.3951	-2.0844	-7.8512	-4.0382	-4.18	-3.3256	-5.1016	-5.1924	-4.0957	-4.3041	-2.9101	-7.7512	-4.3264	-3.609	-4.6534	-5.8526	-3.3824	-3.3161	-3.7004	-8.0926	-4.8292	-4.2349	-2.7241	-6.2883	-3.8271	-4.337	-4.4987	-2.4699	-5.0292	-4.7608	-2.7619	-3.2836	-4.2074	-2.9838	-3.1389	-2.0095	-3.2224	-2.6383	-5.6961	-1.1701	-5.0814	-4.9651	-5.5159	-3.3961	-2.3885	-1.3631	-2.4489	-2.6743	-4.2653
0.91537	0.54881	0.51584	0.82551	3.8053	0.07778	1.4708	2.1745	1.8041	-0.34918	2.308	4.7327	3.5508	2.0286	3.5721	1.2226	0.55018	3.9986	-0.10228	0.33302	0.41483	2.4626	2.4504	3.3728	1.046	-1.3043	1.9041	-1.1691	2.6756	3.187	0.30249	-0.65687	3.3477	1.7339	3.3185	3.2857	2.226	-3.1164	0.24301	0.56429	4.827	6.0947	1.8511	1.8785	-0.78381	1.0727	2.2729	3.6275	4.3342	1.5938
-11.664	-8.6389	-7.5307	-6.946	-9.6203	-8.208	-9.7419	-10.71	-7.1156	-5.8053	-9.8948	-9.8623	-8.5848	-7.5569	-9.0396	-8.8132	-11.067	-8.2002	-8.9081	-8.5839	-9.1106	-7.1906	-8.9808	-10.112	-4.8932	-6.1791	-9.2512	-9.8403	-5.3328	-5.0338	-8.6376	-6.6045	-9.6139	-10.042	-8.9946	-8.2723	-6.6844	-12.085	-10.746	-8.8673	-9.7526	-7.1209	-6.9731	-11.944	-8.9844	-8.9238	-8.1867	-9.6834	-9.3735	-5.6052
0.35511	-0.38256	3.398	0.51036	-2.5042	-0.5997	0.71704	-0.34152	1.7121	2.0409	-1.0968	4.7929	-2.3064	-1.9375	2.6234	4.0355	2.9783	3.8595	3.4642	2.6868	2.7377	-1.1999	-1.2752	0.57658	0.33763	2.898	1.1772	5.5312	4.8342	0.36595	1.8317	-1.0666	0.61616	4.4835	3.4034	-0.22133	-5.0185	1.3844	1.7563	2.156	1.5004	2.5937	0.7238	-0.69226	1.5638	2.2344	1.5794	4.3453	1.5296	-0.61546
-6.652	-7.2618	-5.8568	-6.0246	-5.5435	-1.329	-4.2713	-5.1558	-4.1215	-2.5057	-6.17	-2.9812	-5.906	-2.3938	-6.9334	-4.633	-8.1796	-7.5754	-2.2666	-7.8542	-4.738	-6.5028	-3.877	-8.3637	-4.8531	-5.664	-6.0105	-5.5471	-7.1727	-7.4443	-3.5324	-4.3109	-8.1178	-7.8642	-4.9103	-4.2094	-8.2594	-2.2838	-4.2231	-6.0679	-5.5334	-5.5676	-7.7514	-5.7907	-5.8632	-7.239	-7.667	-4.037	-7.4145	-7.042
-4.2445	-4.3117	-5.0732	0.81535	-6.9946	-4.0513	-3.8241	-1.7859	-4.5307	-4.799	-0.7187	-3.0998	-6.0709	-4.4329	-1.943	-2.6289	-5.084	-3.6568	-4.1095	-5.8776	-1.9694	-4.8435	-3.2774	-5.185	-5.6015	-2.9909	-1.6347	-6.407	-4.8853	-8.0626	-3.9554	-4.5936	-4.7935	-6.1511	-7.6817	-5.2553	-3.9666	-2.6645	-5.417	-3.6003	-3.4667	-4.1537	-2.2761	-0.59103	-7.8445	-5.4974	-4.3544	-5.4228	-2.678	-6.4039
8.6429	5.3316	8.103	6.0285	9.4623	5.9242	7.7467	6.9081	7.8574	5.8025	8.8295	6.9028	7.1929	5.3475	7.4532	3.9145	8.6329	7.3422	5.8469	6.5069	7.913	7.0111	7.2458	6.5247	9.1077	5.3021	6.673	3.8274	7.3689	4.3981	7.8714	5.8659	6.607	5.7283	4.2553	7.1212	6.9124	6.8107	7.5222	6.1695	7.1609	8.5968	5.6457	5.0797	8.5063	8.1152	6.2844	4.1465	5.131	7.7807
-5.6482	-8.0356	-7.3303	-7.5664	-5.531	-5.3125	-5.1388	-7.6017	-8.1398	-4.277	-5.0505	-3.7095	-6.4054	-4.1139	-6.4184	-6.5284	-7.2877	-3.1062	-5.6792	-4.7467	-3.4727	-8.1575	-4.7092	-4.9693	-4.6941	-5.9096	-6.1453	-5.114	-5.0841	-5.7814	-2.7105	-5.0383	-3.8835	-4.5074	-2.995	-0.30332	-8.7879	-7.4964	-5.9408	-3.4739	-4.5372	-4.0019	-3.774	-6.0354	-5.0868	-4.4062	-4.7754	-5.9517	-1.8363	-6.4049
8.7378	10.984	5.4936	9.5029	7.9817	6.5555	10.654	9.357	4.8705	9.2668	8.9346	8.6285	12.008	9.1718	7.8739	8.429	8.8369	9.8495	10.309	9.9099	9.4749	7.7083	9.2011	10.411	5.8047	10.534	11.539	6.3519	6.5447	8.7677	5.3626	8.1684	8.8264	6.287	3.6858	9.4458	7.6825	8.3295	11.302	5.503	11.906	8.8309	9.3773	9.436	8.5802	9.3486	10.941	10.334	8.2307	8.4254
-0.59919	1.9264	0.15622	-2.5789	0.53974	-0.8411	-1.1807	-0.42466	-2.5449	-0.15872	-0.34164	-0.51283	1.0316	-3.5279	-3.2721	-3.8734	-0.14572	-1.5389	-0.19041	1.9066	-0.58444	-2.8486	-0.93451	-1.5796	2.5455	1.4587	-0.46639	-0.67695	-4.434	0.70475	-1.4777	-2.5002	-2.1914	0.89839	-2.0135	-1.3495	-2.1228	-1.365	-0.57648	-1.0329	2.399	-4.3863	-4.7325	-1.603	-1.2064	2.4776	-2.684	-1.9697	0.057338	-3.7066
-8.4509	-1.6587	-3.414	-3.087	-4.032	-2.1989	-4.9404	-4.5482	-3.156	-2.4013	-4.2943	-3.5325	-3.3857	-5.5804	-1.264	-3.1234	-1.2211	-2.3871	-5.5385	-4.2951	-3.1445	-4.9479	-4.7181	-4.7226	-2.4031	0.26442	-6.7507	0.92256	-5.433	-1.6979	-3.1169	-5.0802	-1.4289	-2.9946	-2.5655	-2.9375	-4.5786	-2.6351	-2.7986	-5.6728	-3.8946	-3.5889	-1.94	-2.8004	-4.2463	-2.3701	-4.8105	-6.6249	-6.8901	-5.0317
1.6783	3.1859	3.7805	0.32019	0.69692	1.9749	-1.5466	5.5046	1.6609	-2.1554	-0.052071	1.0896	2.8406	0.63259	-2.0624	1.9919	0.57194	0.78932	-0.42535	3.25	0.93165	0.30978	0.030755	3.3478	2.2266	-1.7312	-0.15097	-0.80867	0.14873	0.4451	2.4142	3.0498	-2.0531	4.2969	2.1967	1.6855	0.8345	1.5027	3.1949	1.0858	1.9281	0.81563	3.9226	-0.7836	2.1894	0.78356	0.064298	1.8909	2.8377	2.045
-12.795	-11.514	-7.1976	-13.581	-8.7647	-9.6627	-7.9357	-6.9681	-10.855	-10.243	-11.047	-10.872	-9.9415	-7.8603	-9.4576	-11.63	-10.975	-10.916	-9.5693	-9.992	-11.376	-10.665	-9.1922	-11.312	-15.88	-13.382	-9.0839	-10.127	-10.055	-10.049	-8.1891	-6.5171	-12.777	-10.843	-9.1676	-9.0115	-11.24	-8.4286	-10.949	-9.2993	-11.933	-7.026	-7.6309	-6.7216	-10.183	-10.586	-14.08	-12.904	-10.178	-12.587
-14.174	-10.762	-11.113	-10.142	-11.581	-10.705	-14.163	-16.335	-14.937	-12.563	-11.933	-12.717	-13.054	-12.485	-7.2725	-10.233	-14.555	-9.1777	-13.288	-11.177	-14.614	-15.664	-13.851	-12.957	-15.205	-10.138	-13.938	-10.484	-11.991	-13.933	-12.658	-12.178	-11.346	-14.971	-11.666	-12.306	-11.215	-16.461	-9.2882	-9.6745	-12.103	-14.678	-12.171	-11.859	-7.7031	-12.624	-11.246	-11.766	-12.376	-13.046
-0.4645	0.46268	1.0435	-2.5791	-1.671	2.7315	-3.2926	-1.3015	3.7854	-0.71005	-4.1125	-1.178	-4.6965	-3.4679	-1.6904	1.7652	-0.73932	-0.0092527	-1.8393	-2.0864	0.70783	-1.3056	-1.4698	-1.2955	-1.3342	3.0394	-1.5473	-3.4886	-1.3541	2.2196	0.66494	1.334	-1.7387	-3.03	0.44879	1.7277	-1.6034	-0.73051	-0.88336	-1.7346	2.2123	2.6587	-4.7978	0.35226	-3.2076	-3.2497	-0.5303	0.38731	0.53999	-1.0385
0.85711	-3.765	-2.4385	-6.7603	-2.6032	-5.559	-2.863	-5.2753	-3.4456	-3.2868	-3.7335	-3.1167	-4.7043	-4.6716	-1.0243	-2.829	-1.3665	-3.4847	-1.9803	-3.991	-3.3167	-4.8631	-5.6511	-2.5109	-5.5345	-1.102	-2.4291	-1.6578	-2.7321	-2.3143	-2.9776	-3.3746	-5.2645	-1.6934	-4.1496	-4.6735	-3.2757	-5.0875	-4.1178	-5.5625	-7.8883	-3.7424	-3.3355	-4.89	-4.2182	-1.9518	-2.3818	-6.0415	-5.1193	-3.6296
0.17242	3.5419	0.50207	1.9317	1.5978	-1.0233	-3.6784	1.3701	-2.2473	-1.9433	-0.43096	-1.4306	-0.5884	-0.95247	1.1092	-0.41099	-1.8416	0.93322	1.4807	0.88314	1.7036	2.8691	-1.2861	0.17057	-1.4207	1.7632	-0.63387	0.18909	0.021259	-1.2748	-0.35017	0.80904	-1.4993	-2.303	2.2298	-4.7913	0.77864	-0.41858	5.4509	2.2009	1.077	2.2015	1.2487	0.22629	-4.3844	-1.6907	0.77938	-1.7582	-1.6764	0.26721
-0.033733	1.6508	-3.8471	2.8001	-1.5251	-1.1139	0.47417	2.0038	-1.3871	-2.8011	1.2158	0.044953	2.9113	1.6669	-2.0178	-1.2355	3.7899	0.15046	-1.3409	1.2987	2.4829	1.603	5.5483	-1.0259	0.84411	1.8366	-0.69247	-1.671	2.8934	1.5537	0.68982	-0.10192	0.59352	-1.5008	-1.4204	2.2081	1.7782	-0.072708	-2.6859	3.8158	0.18457	1.1063	0.06835	0.76866	1.738	0.39133	1.9559	0.62913	2.2881	1.5867
-4.9893	-0.027034	-1.5552	-3.3488	-2.9002	0.02965	-2.0652	0.016202	-0.86372	-1.2445	-2.6185	1.9963	-0.71311	-2.7508	-1.599	-1.803	-3.6456	-1.8879	-4.2895	-1.6313	-3.9695	-4.1002	-3.2779	-2.9039	-5.1358	-4.007	-6.0093	-0.74469	-3.3615	-3.5079	1.3393	-3.3659	0.0022707	-2.242	-4.5886	-1.8291	-3.5896	-0.20289	-1.4192	-3.3451	-3.4845	-0.80172	-2.6472	-3.8375	-2.7325	-4.2476	-2.2604	-1.8202	-0.57244	-2.6877
3.2791	0.024895	2.6589	1.8395	-0.59352	4.4936	-0.12854	-0.77895	2.5345	1.8186	3.2171	5.3742	0.76525	1.9669	0.48478	0.54186	2.6602	-2.3151	4.5504	3.4915	1.2245	0.31818	2.349	4.9334	2.9263	0.039753	1.2232	4.0456	3.2864	2.6773	3.8691	1.9981	3.5936	5.2404	-0.88419	-0.36166	2.173	3.5654	2.2904	2.2043	2.5742	1.372	5.7496	3.6821	-0.27582	2.0202	-0.5264	2.473	2.8362	1.7918
-21.483	-21.127	-19.837	-21.687	-23.541	-20.13	-23.877	-22.077	-24.255	-18.958	-17.577	-21.522	-21.479	-21.628	-20.883	-20.091	-21.609	-22.415	-23.947	-24.646	-25.156	-22.938	-23.147	-22.816	-24.915	-25.656	-22.509	-24.048	-22.527	-20.448	-26.179	-23.251	-21.866	-26.612	-22.604	-23.172	-20.007	-21.404	-24.634	-21.006	-27.533	-23.067	-22.548	-19.808	-25.89	-24.165	-19.172	-20.209	-24.953	-21.662
-0.70516	0.60705	4.9964	-1.2166	-1.8896	1.67	-0.071708	-1.6607	0.42659	-0.51129	-3.6077	-2.9171	-0.56854	0.26084	1.4726	-1.9681	1.8638	-1.2568	2.7192	0.14577	1.0559	1.4002	1.1334	0.094563	-0.97878	-0.58171	0.84473	-1.5697	-1.4741	2.1646	-1.2283	-2.2814	-0.0020093	1.2071	-1.6801	-0.39805	0.98565	0.50898	-1.969	2.1203	-2.3065	-1.2442	0.66541	-0.37404	-1.1261	-0.88374	0.1045	1.1905	-2.322	2.0919
-0.70819	1.8693	6.8143	0.17914	4.8978	3.225	0.48969	1.1918	0.79114	2.2954	2.3057	2.1832	1.413	-0.093116	0.32279	1.7238	1.2995	0.61736	2.648	1.3929	4.4557	5.5123	-0.016252	0.67311	2.1855	4.0863	0.75862	-0.2918	1.991	1.4594	-1.4925	3.0429	1.3997	2.3438	-0.7241	0.97069	-0.5767	0.44074	-2.2657	0.43639	1.9992	2.3698	0.837	0.22403	1.4134	3.9438	0.56937	2.6751	2.428	3.1061
3.7703	1.4771	1.4525	2.4609	4.3259	1.7261	-0.068021	3.3819	3.1213	4.2743	5.2729	2.2669	2.0141	6.4497	1.1439	0.95431	1.3751	2.0821	2.7113	5.121	0.10072	5.7127	1.9216	-0.97672	4.2235	1.711	2.1027	1.0947	5.7659	3.9291	6.3932	3.9456	4.0464	1.7156	1.7498	0.40473	3.8164	4.6636	5.8506	4.0726	5.316	0.97675	1.8966	1.0743	3.3845	0.71485	4.1542	-0.92986	0.93254	0.57846
-25.694	-22.832	-19.482	-22.722	-21.594	-18.807	-23.281	-22.622	-23.138	-23.17	-22.444	-23.269	-19.727	-18.564	-22.719	-23.667	-20.591	-22.941	-26.003	-22.803	-22.297	-23.507	-24.184	-22.501	-20.618	-24.853	-25.692	-25.048	-24.998	-24.431	-21.893	-21.507	-20.702	-20.556	-21.725	-22.28	-20.666	-20.486	-22.338	-20.155	-22.262	-21.797	-18.625	-21.693	-24.102	-20.604	-25.321	-23.563	-23.468	-21.798
1.0623	-1.6541	0.84409	-0.8755	-0.4225	-0.44837	-0.9928	-2.9743	-2.0025	-1.6325	-0.60993	-1.5695	-0.64141	-1.634	0.12138	-2.2753	-2.1213	-0.67029	0.13234	-2.3415	-5.2829	-0.18846	0.28774	-0.15029	-0.50456	-1.1423	-0.75425	-2.2517	1.5852	-0.90815	1.2857	-3.9649	-1.1367	1.8538	4.0041	0.38579	-0.65936	-1.8812	0.20725	-3.1835	3.0036	1.6911	0.47846	2.6744	1.5891	-1.3665	0.70317	0.019476	0.60719	-1.9691
-3.6728	-3.4542	-4.2218	-3.79	-4.9018	0.83644	-2.9764	-2.2303	-3.8514	-1.7012	-5.6503	-3.656	-7.0882	-0.071006	-7.243	-2.8079	-2.0772	-3.686	-2.2155	-5.0315	-4.8382	-5.2523	-6.4152	-1.9766	-5.4235	-4.0756	-6.708	-2.8727	-4.8738	-6.0626	-3.5587	-5.6923	-9.649	-3.7591	-5.6308	-7.8964	-8.3588	-9.7911	-3.421	-5.3103	-4.2546	-9.3432	-8.098	-3.0092	-4.9978	-5.0495	-2.8579	-6.388	-7.2312	-2.0094
-2.3413	-0.73711	4.5033	0.05918	-0.098007	-0.78532	1.9888	-3.2129	-1.9184	1.9635	-1.7766	1.3588	1.4776	2.6198	2.1495	-2.7969	1.3736	-0.26609	1.1533	-1.0234	2.0696	-0.46973	-3.9729	-1.9108	-4.0747	2.0529	-2.3214	0.24141	1.0165	-4.1587	-0.64708	-1.1801	-0.042678	-6.1226	2.8202	1.0432	1.2299	-1.5459	1.9815	-1.0687	2.2498	-0.079134	-2.4942	0.56378	-1.7433	-4.052	-1.1939	0.41842	-0.43684	1.1187
-13.701	-11.545	-11.203	-11.345	-10.534	-10.656	-11.535	-10.144	-10.717	-9.555	-10.969	-12.785	-13.528	-13.041	-7.7004	-10.672	-12.018	-8.4509	-14.06	-10.755	-10.094	-10.991	-12.154	-13.588	-13.23	-9.6111	-12.02	-9.6216	-10.933	-11.618	-13.023	-11.527	-8.033	-16.211	-13.964	-13.786	-11.793	-12.773	-9.5566	-12.69	-11.963	-11.204	-13.826	-14.354	-11.301	-11.469	-12.307	-13.595	-11.208	-9.8444
-0.78442	0.63452	-1.3792	-0.74066	0.82174	1.7619	-4.5796	1.0894	0.11452	-0.82063	-1.9486	-1.3512	-0.39558	-2.3418	-0.23175	3.115	-1.2409	-0.27962	-0.93531	2.2042	2.1297	-1.0005	-0.13883	-2.2096	1.6824	-0.15207	2.3526	-0.82893	-3.284	-1.6629	-0.84145	-0.35473	-2.024	2.9588	0.14789	1.3299	2.7056	-1.5132	1.6839	-0.48925	-0.41415	2.2662	2.5762	-2.9363	-0.20593	1.7238	0.7768	0.34119	3.7687	-2.7617
-16.271	-20.63	-23.904	-19.458	-23.938	-21.729	-20.678	-18.428	-21.387	-21.514	-18.993	-21.074	-20.481	-21.108	-21.8	-18.616	-19.04	-21.686	-21.767	-17.633	-22.021	-19.393	-17.37	-18.012	-20.475	-23.663	-22.937	-19.085	-20.109	-25.294	-16.529	-19.046	-19.097	-19.796	-21.14	-22.81	-22.168	-21.305	-23.738	-20.918	-21.976	-17.554	-24.975	-21.487	-17.674	-19.535	-23.442	-22.308	-20.025	-17.615
-1.0937	5.981	-0.29981	1.4799	0.82496	2.8749	-0.76979	1.1353	-0.33391	2.3937	-0.33807	1.9896	-0.66667	3.5846	1.2518	2.6286	-0.35999	0.59942	-2.5092	-1.1043	2.0293	0.066162	0.18495	3.2208	1.7896	2.6368	1.9013	-0.17459	2.5955	0.74663	0.52625	4.4294	2.7456	1.7372	2.7549	4.5478	1.5095	2.1848	3.1772	3.3055	0.27737	3.9942	2.5047	3.0266	-0.66734	2.4125	1.2528	3.9261	1.3971	1.6012
-10.357	-12.666	-13.2	-12.812	-8.7205	-11.938	-9.905	-13.316	-13.556	-8.9603	-14.813	-12.832	-10.656	-13.204	-12.147	-11.345	-9.6792	-13.977	-12.919	-13.248	-13.263	-11.498	-13.22	-11.501	-13.717	-9.3723	-10.007	-12.099	-11.576	-9.8818	-8.4935	-9.1437	-14.079	-11.692	-11.298	-9.6842	-10.247	-12.925	-11.625	-10.834	-13.594	-12.568	-14.807	-9.7954	-12.169	-9.8812	-11.872	-10.97	-13.593	-14.589
-14.587	-11.435	-14.011	-13.417	-14.409	-13.333	-12.118	-13.494	-13.474	-12.043	-14.367	-12.2	-11.191	-12.195	-12.15	-16.053	-15.061	-13.15	-16.096	-13.722	-13.769	-10.889	-12.303	-13.011	-10.231	-12.342	-12.444	-12.192	-13.127	-16.402	-12.943	-14.338	-12.414	-13.675	-12.852	-13.831	-12.8	-13.019	-15.409	-11.601	-10.735	-8.3851	-14.724	-14.532	-9.3642	-15.078	-11.193	-16.514	-14.012	-15.058
7.3903	3.3466	8.9749	6.5842	7.4966	7.5858	10.145	5.1946	6.5665	8.8158	5.2106	7.4877	10.245	9.7394	9.3552	4.3981	7.6705	7.3485	9.0855	5.6037	5.6193	9.7221	8.0915	4.5641	6.2602	6.4456	11.418	7.8812	8.613	13.651	6.3212	8.6761	8.4885	10.632	5.7671	8.0197	10.124	9.7485	7.0999	5.8965	11.378	8.9974	8.6292	8.2008	8.3041	11.025	6.9301	8.0183	8.4085	8.4709
2.3032	1.6401	2.4538	-3.0763	3.9378	-0.76491	0.52213	-1.6193	-0.64596	-0.86212	1.0128	2.3844	0.25758	-2.4146	0.56972	-1.7188	2.7751	-2.313	1.3292	2.0159	2.0771	-3.5311	-1.8361	-1.3024	1.2158	1.9429	3.0586	0.26235	1.7709	1.4914	1.3598	0.46906	-0.72299	-0.71093	2.4848	-0.48206	-0.92328	1.4554	-0.65533	-0.63891	1.5902	1.0261	-2.5033	2.5545	-1.3824	-3.5914	0.17499	2.0016	-2.2315	1.0356
-8.2201	-6.67	-8.2584	-8.1757	-6.3306	-7.4113	-8.9048	-7.0027	-6.3267	-8.6758	-6.2697	-8.6902	-6.7934	-7.0591	-7.9349	-5.1938	-8.1447	-8.7738	-9.5809	-6.8243	-3.9971	-7.9701	-5.5676	-6.6243	-6.7992	-8.663	-7.37	-7.8599	-6.4313	-8.352	-8.8215	-8.4382	-7.2995	-7.513	-5.2258	-10.48	-7.9857	-7.0837	-8.4794	-7.8413	-5.0945	-8.0898	-5.9833	-5.3198	-8.4915	-8.5173	-8.8224	-6.7834	-8.4923	-4.7985
-1.1873	2.0674	-0.31208	-0.069915	-0.94218	-0.70639	3.5398	-2.4742	1.7058	-0.73468	4.416	-1.751	1.5384	4.113	2.0405	2.5859	-3.0891	0.61486	-1.2014	-1.9111	1.6728	-3.4561	3.216	0.698	-1.0226	2.7199	-1.6241	1.5675	-0.43046	3.2923	4.7195	-1.2723	0.37745	-0.45074	1.67	1.5664	-1.1768	0.93341	2.2491	0.56125	-0.42492	3.9809	-0.71435	-1.0584	0.73687	0.81818	0.16453	-3.0953	2.0004	-1.138
-13.062	-11.432	-13.758	-14.704	-11.394	-11.91	-12.451	-10.268	-10.466	-16.67	-13.752	-14.268	-13.312	-9.6424	-12.958	-14.298	-13.451	-9.8229	-15.442	-13.807	-14.381	-14.006	-9.264	-11.958	-16.009	-12.782	-12.492	-12.64	-9.9159	-13.596	-13.292	-12.89	-14.513	-12.539	-13.289	-10.15	-11.975	-13.099	-11.824	-16.564	-11.288	-16.628	-13.783	-12.732	-14.597	-10.375	-13.157	-12.445	-11.01	-14.128
-0.36231	0.71553	1.8244	1.1084	0.16662	0.17428	1.4494	1.7487	2.6615	0.50265	-3.3829	-1.5507	1.4799	4.3903	0.80279	5.3234	1.8648	5.0328	1.0763	4.592	-3.7389	0.56323	-2.7528	0.1344	1.5024	1.6449	2.0903	2.1047	4.747	-0.8793	1.6073	2.5009	0.91847	2.6861	1.8255	0.32685	1.6699	3.9521	0.0012297	1.0992	2.4951	1.4949	2.4459	4.2739	2.4452	3.1333	1.148	2.9677	0.79139	5.8228
-6.3704	-6.0442	-4.9123	-2.6329	-4.702	-5.1121	-2.3118	-1.8095	-4.269	-2.2117	-1.1109	-8.3915	-3.0608	-5.0787	-6.4069	-3.0875	-4.3882	-4.0934	-3.0461	-2.399	-4.9281	-2.0268	-4.7126	-3.629	-2.713	-6.9492	-3.4081	-3.8208	-5.6669	-5.539	-7.8867	-4.3481	-4.5325	-2.4946	-4.5937	-6.1544	-4.7454	-1.7994	-7.8856	-5.0889	-3.4386	-5.6142	-5.6879	-2.7632	-3.8658	-4.2709	-3.628	-4.9851	-4.4214	-6.4274
-0.097347	1.7219	-0.10211	-2.8163	-1.1151	0.93849	0.43461	1.4013	-0.70013	1.164	1.5303	-0.3589	4.0067	3.8705	-2.4789	2.5059	0.28293	0.88751	0.45936	0.64223	2.1218	0.23965	2.0097	-0.82917	0.77193	1.494	0.40549	2.5856	-0.45178	1.4802	2.1436	1.0732	1.4787	1.5426	1.5161	3.2844	1.4635	0.397	1.5621	3.6824	0.048448	-0.55301	1.0657	1.4043	-0.10482	-1.4269	-0.9186	0.86615	-0.66835	-5.2722
-0.64395	-1.0574	-1.748	-1.532	-1.1657	-0.029013	-0.1421	-0.088414	0.65032	-1.7423	-1.0293	-0.78935	2.5699	-2.6034	-0.74033	0.18451	1.7457	-0.1879	0.535	0.68452	1.2042	4.7839	1.2824	1.1639	-0.18894	5.4909	1.5491	2.3437	-0.31195	0.21836	0.98931	2.0252	-1.1287	2.2606	2.9894	-3.4492	0.35458	2.466	1.6177	-2.1503	3.5061	-0.71213	-1.8333	2.5111	-1.9438	-0.45908	2.2375	0.128	0.071263	1.3119
-1.592	-0.84252	-2.2091	0.71131	-3.2723	-2.5159	-2.5851	1.2194	-0.2254	-1.994	-2.0723	-1.9256	2.1655	-1.5249	-0.7223	-3.7764	1.8745	-2.5568	-0.28667	-2.9193	-0.1781	-0.52302	-5.7192	-3.9858	-1.1401	0.14106	-0.2466	-6.4344	-1.5092	1.6956	-1.7933	-3.1959	0.66282	-1.9988	-3.219	-3.6384	-1.6767	-1.0153	-1.6906	0.4244	-2.7287	-1.1304	-1.6954	-1.3821	-1.9725	1.4348	-3.4979	-0.48748	-1.2121	-2.6023
2.5437	6.3383	2.0791	1.0366	5.2303	9.1209	8.1497	8.0691	6.6941	3.9736	6.5373	8.4899	1.9877	8.3206	4.3612	5.3578	6.7559	6.3731	3.4682	6.1791	6.5658	3.2175	6.6242	4.1755	4.9776	1.3045	3.7597	3.7007	3.8585	5.2005	1.5899	6.0869	7.4808	3.5822	6.8837	2.1531	3.9646	7.1789	8.3733	7.3357	5.9223	4.2489	8.8029	5.3535	6.7638	6.4755	5.7865	3.6692	5.2006	3.5585
8.1946	8.7796	11.283	6.4948	8.8096	9.523	6.3393	9.2208	7.9684	6.827	9.5201	9.2031	10.796	6.2246	8.9174	7.2111	11.15	8.4228	6.0415	6.666	5.2487	8.7781	8.0083	8.1175	10.129	9.2782	10.172	7.2693	11.18	5.6492	10.701	7.8187	9.7207	8.0844	8.9671	12.904	8.1851	10.697	8.8693	11.643	7.2911	9.7261	11.101	7.3505	11.068	8.9794	8.2654	7.6226	5.077	9.1817
-2.2841	3.209	-0.20857	0.012523	-4.1848	-0.35716	0.97105	1.3529	-3.0978	-0.95508	-0.82961	-2.5999	-1.8836	-0.13589	-3.2089	-1.0686	-1.0356	-0.60328	0.15528	0.13389	0.67988	-3.3607	0.045197	-0.96013	-4.3493	-2.0243	-2.6201	-2.2027	-1.2741	1.4741	1.2678	-2.5523	-2.1291	-0.019493	-0.072546	-5.8654	3.034	-3.0036	-1.4161	1.2542	-2.5987	-3.0144	-2.0793	0.077038	-3.8229	0.87159	-2.8532	-0.12792	-2.0673	0.33117
-4.5846	-1.8574	-3.1318	-1.0365	-1.795	-4.432	-1.4721	-3.8854	-4.9152	-2.2551	-1.5587	-2.6541	-0.49355	-3.7309	-4.3503	-0.45452	-3.5399	-2.1921	-3.8267	-1.715	-2.1087	-5.5602	-3.0546	-2.5039	-1.8755	-0.043664	0.95609	-2.7588	-2.8044	-1.2176	-1.1678	-0.4522	-3.1995	-1.2026	-5.2581	-2.2058	-4.9642	-3.9818	-0.91838	-5.7681	-2.0045	-1.0699	-2.943	-3.8226	-2.1307	-0.44563	-3.7567	-1.1524	-5.3027	-4.3372
-0.18679	-2.0484	0.65545	0.4076	1.9391	0.68169	-2.0099	0.23329	-3.4459	-0.58839	-3.0399	-0.1477	0.75759	0.90679	-1.2238	-4.4483	0.72016	2.191	-4.746	0.41492	-1.3673	2.3332	-0.70041	-3.2259	-4.1614	1.0338	-2.0373	-0.83532	-2.498	1.2343	-1.5873	2.8215	-1.3213	-4.0197	0.6089	-2.2673	-0.22966	-3.8417	0.45346	-0.2484	2.7425	-0.22997	-0.031555	-2.382	-0.99816	-0.21427	-1.0961	-1.7546	-0.91872	-2.1215
-2.3668	-3.3069	-1.6753	-2.4993	-2.8936	-3.6306	-2.559	-4.4733	-8.7328	-5.2502	-0.70399	-0.065952	-3.8952	-2.5083	-1.5007	-4.9717	-0.99464	-3.3966	-0.41304	-2.6685	-0.76505	-2.3654	-0.37148	-1.1902	-7.1329	-4.0619	-1.757	-0.09719	-4.4448	-3.7222	-4.6151	-2.7304	-2.4873	-3.751	-0.75661	-0.073555	-4.8444	-2.6202	-2.129	-3.8132	-3.5502	-1.8743	-2.6098	-2.8756	-3.2187	-4.7029	-2.3924	-2.9624	-0.23181	-3.1919
0.41714	0.63189	-0.19738	1.8794	-0.32119	-2.6329	-1.0646	-4.0437	-2.3958	0.61732	-1.666	-0.88783	0.47297	-2.5984	-2.625	-2.0727	-2.6917	-3.1456	-2.8877	-0.7905	1.6925	-1.4444	-1.5837	-5.3825	-2.5769	0.22034	-2.4347	-1.3394	-1.4716	-4.4291	-5.7058	0.70069	-2.5396	-1.8064	-3.29	-2.8701	-2.1854	-0.41937	-0.28545	0.12797	-1.3072	-2.6959	-3.92	-0.795	-0.46361	-3.4998	-0.47976	-3.5447	-2.2314	-0.34006
-5.532	-5.9227	-5.0404	-2.0179	-7.8365	-9.0953	-3.0569	-8.6598	-7.169	-7.216	-7.4691	-2.89	-4.0593	-2.2345	-8.1208	-6.2982	-6.2674	-5.6462	-4.336	-5.9921	-7.3306	-7.1848	-6.0079	-8.2505	-8.9078	-7.8995	-7.072	-8.1842	-6.6224	-5.9322	-4.3773	-3.5377	-6.8897	-5.7433	-4.9436	-8.466	-7.6692	-2.2178	-5.2516	-8.1203	-3.9714	-7.3334	-3.4533	-5.8973	-5.0904	-7.4967	-3.1579	-7.5938	-7.6403	-7.0351
-8.2505	-12.824	-15.381	-12.229	-10.055	-9.8212	-11.738	-10.884	-12.754	-10.922	-12.42	-8.1215	-10.965	-8.2532	-12.87	-13.733	-9.1214	-10.606	-11.375	-11.129	-10.406	-9.7143	-10.441	-11.892	-13.3	-10.934	-9.2453	-10.811	-11.62	-11.635	-12.674	-9.7626	-13.582	-10.163	-9.0775	-10.046	-10.265	-12.482	-11.353	-11.838	-11.345	-10.628	-8.039	-12.364	-9.7464	-9.8704	-8.849	-11.042	-12.921	-13.166
-4.1524	-1.0075	-2.8315	-5.0975	-3.0905	-0.2877	-5.7895	-5.0196	-2.6117	-3.4536	-0.67884	-1.6436	-1.9327	-5.2285	-8.6017	-2.1708	-3.1946	-2.6823	-3.8631	-4.588	-1.08	-0.89353	-1.9917	-4.1288	-3.7417	-6.4084	-4.8245	-4.4999	-4.4201	-2.9583	-4.4241	-4.1261	-5.4105	-5.2178	-5.9792	-2.1504	-4.3197	-0.6433	-4.1297	-2.8642	-1.3625	-1.7876	0.08064	-0.33782	-5.8446	-2.2581	-3.4784	-0.23907	-3.8236	-5.7764
-15.565	-12.706	-14.387	-12.108	-15.062	-16.318	-12.664	-13.297	-12.791	-13.643	-15.434	-10.561	-12.369	-17.253	-15.928	-14.108	-12.773	-12.9	-12.21	-13.272	-17.645	-13.046	-14.176	-11.961	-13.44	-11.647	-15.634	-13.443	-15.503	-10.934	-16.919	-14.076	-13.657	-15.377	-13.472	-13.77	-11.424	-13.429	-11.323	-11.79	-13.802	-13.09	-11.982	-11.586	-10.885	-13.263	-12.999	-12.435	-17.108	-12.545
5.1972	2.9085	0.81926	1.0385	1.7462	-0.033277	3.752	-0.67511	2.5177	3.5966	1.0142	0.94492	6.2568	3.7402	1.656	-0.69281	0.14899	2.7823	2.4761	2.293	2.7943	1.6952	2.2701	0.52683	1.381	3.5654	-1.6347	0.4495	1.4062	0.37044	2.4866	0.56747	6.0122	-0.14316	1.1712	6.1836	1.3612	-0.48962	2.7569	1.6723	-0.50538	3.0032	3.5378	2.3506	1.9379	0.99779	-0.32063	1.3377	2.3825	-0.49746
-5.5807	-8.9946	-1.3327	-7.2295	-6.2805	-4.4151	-7.7991	-8.8516	-2.6159	-7.6565	-6.0742	-5.5981	-5.9772	-6.2772	-5.1853	-9.2469	-7.6555	-5.9908	-7.0431	-5.9117	-6.0291	-7.2414	-7.1153	-4.5444	-8.4791	-6.2298	-7.0099	-7.7515	-4.8725	-7.3541	-6.8118	-7.8805	-8.8321	-6.234	-5.3675	-5.8171	-4.9247	-7.1891	-6.081	-4.9492	-4.4522	-9.348	-4.5922	-3.9586	-6.5951	-5.7414	-7.5835	-3.0889	-9.4116	-6.906
-17.422	-14.57	-11.42	-12.605	-12.66	-14.281	-12.818	-11.627	-15.179	-13.183	-14.248	-13.228	-13.243	-13.635	-13.995	-12.41	-14.685	-11.363	-13.662	-10.434	-15.204	-13.436	-13.148	-10.791	-10.356	-14.192	-12.669	-12.921	-11.616	-10.184	-13.045	-14.407	-13.32	-12.306	-12.117	-11.017	-10.731	-17.487	-12.69	-14.015	-11.261	-15.892	-15.324	-10.609	-14.814	-15.139	-13.356	-8.5258	-11.612	-12.067
-14.264	-14.625	-13.306	-13.617	-12.983	-11.827	-14.408	-15.891	-14.072	-15.066	-12.574	-14.469	-13.583	-14.652	-13.677	-10.358	-13.512	-14.064	-11.539	-13.834	-10.218	-12.451	-15.54	-8.96	-13.425	-14.454	-11.163	-13.436	-13.095	-12.508	-14.705	-14.918	-12.636	-10.437	-12.031	-12.597	-13.735	-11.294	-11.98	-11.453	-13.142	-10.565	-15.584	-12.512	-11.27	-14.972	-18.087	-12.251	-16.137	-13.063
-15.5	-13.427	-12.526	-12.206	-16.207	-15.003	-14.454	-12.148	-15.843	-16.288	-17.201	-15.838	-10.35	-15.051	-17.463	-14.718	-14.965	-12.557	-15.522	-16.898	-16.375	-12.737	-17.595	-12.669	-15.437	-13.777	-14.22	-14.764	-18.013	-13.72	-14.826	-11.213	-12.201	-15.752	-15.099	-12.044	-17.488	-17.55	-12.631	-14.982	-16.754	-14.169	-13.065	-11.119	-14.54	-15.679	-15.676	-12.672	-16.618	-14.033
6.3437	6.7118	7.731	6.4536	4.3957	5.7293	5.1584	3.3024	3.1933	3.5649	5.3544	3.905	5.1185	1.6814	7.1783	6.2316	7.8487	6.2033	4.9232	5.3105	5.6349	5.7193	3.9906	4.777	7.2308	5.5786	2.6022	5.7092	4.2689	5.4914	4.7351	3.5712	4.2235	7.3977	3.8725	6.5669	4.5873	5.2131	5.1294	6.6901	8.7151	6.9036	6.7505	6.3201	4.7609	3.181	5.9426	7.3974	7.1284	8.2026
-14.411	-12.457	-10.394	-11.352	-13.71	-11.976	-10.49	-12.717	-12.494	-11.963	-13.248	-12.566	-13.087	-11.306	-10.077	-14.195	-14.189	-13.947	-11.621	-12.915	-11.827	-10.87	-16.22	-14.204	-12.285	-8.3615	-12.955	-14.614	-17.419	-13.159	-14.446	-12.411	-11.335	-12.705	-12.459	-12.329	-13.838	-13.106	-9.9607	-10.772	-13.416	-8.1714	-10.903	-12.035	-14.29	-12.787	-12.778	-11.608	-14.175	-13.352
2.9488	1.1475	2.2363	0.69608	1.2712	0.082447	4.8673	2.9011	0.56951	2.6724	-0.6766	3.7581	3.3033	4.0246	1.1489	2.6051	3.4352	5.1032	1.8018	1.9238	2.4099	2.044	1.1257	6.515	2.93	5.9857	0.92625	0.89116	2.4781	0.14849	3.7069	-1.5274	-1.3852	0.92923	1.7839	-0.16931	-0.01944	0.22145	3.3869	1.6659	4.4923	4.257	2.2007	3.8738	-0.29237	-0.15253	0.053621	-0.48633	1.8594	4.4937
-9.0257	-7.3529	-9.6074	-5.3926	-8.0284	-9.3526	-6.1368	-8.1699	-6.3338	-5.1859	-7.7364	-8.3873	-7.6781	-7.1892	-4.7152	-10.251	-8.9415	-6.2434	-9.5551	-7.2805	-10.791	-7.0251	-7.3715	-7.0007	-6.663	-7.1613	-6.3067	-8.4251	-6.8273	-6.0655	-6.9914	-9.2498	-8.4169	-9.6522	-10.558	-6.9164	-7.7216	-5.2882	-9.0498	-7.461	-9.2557	-9.0315	-6.6458	-8.9393	-9.4065	-6.1565	-9.0859	-8.8472	-7.2861	-6.9771
5.3165	4.1868	5.5316	4.8727	9.6742	2.3601	7.4559	7.1499	5.6608	6.9619	6.6343	5.4212	4.4101	4.466	5.2074	3.5037	3.5919	5.4863	5.3973	4.13	3.4144	2.5182	4.3194	4.7143	7.2105	4.272	5.9676	3.9053	4.1905	6.4799	6.9288	5.7789	4.8105	5.6955	3.2775	5.0768	3.2137	7.5627	7.5872	6.3609	4.43	4.7166	3.9696	6.4351	3.4261	3.2504	4.9966	7.4999	4.3075	7.2356
-0.086506	1.6271	1.2635	1.2665	-0.85235	0.95481	4.8467	2.0039	1.4471	3.539	0.78934	1.7673	4.3536	1.2734	3.9192	2.2637	-0.74081	4.9395	0.91316	2.0555	-1.3586	-0.781	1.9143	0.22654	1.4416	-0.46871	-0.59267	1.2223	4.5301	0.8141	-2.0305	1.6223	0.99332	-1.6825	0.080298	2.4598	5.3276	2.9707	-0.27703	2.5521	3.5385	0.79178	-0.81894	1.6848	2.5624	1.6892	2.7133	-3.4357	-0.43168	-0.31708
-2.2289	0.50469	-2.3624	0.31304	0.419	1.833	-1.8938	-3.5133	0.018821	-0.83314	0.49982	-1.1999	-0.91978	-2.3154	-0.43056	-2.2554	2.8038	0.1727	-2.6655	-0.98437	0.91321	-0.67955	-1.3699	-1.842	-2.9643	-0.91232	-1.2193	-2.63	0.27058	-1.0049	-2.8686	0.71676	0.38768	-0.56929	-0.34623	-1.3256	-0.29445	-3.7262	0.66673	-1.3022	-3.9461	-0.73303	-1.9253	1.737	-4.6099	-0.92702	-0.50309	-0.042498	1.148	-0.26677
1.9336	2.0278	2.125	4.6896	1.5751	3.9241	1.5849	1.6871	3.6939	2.3766	1.9905	2.5625	2.1018	6.3243	1.8815	1.8467	5.219	-0.10621	2.2814	-0.19656	4.4517	2.6651	3.3904	3.08	2.0131	1.8427	3.1181	5.9471	2.1644	2.6609	-0.55319	2.84	1.0975	2.6078	4.2519	2.9961	0.99431	2.2414	4.2098	2.0127	4.6257	2.6689	5.2379	1.4582	0.34186	2.9006	3.5771	2.6185	2.1462	2.2651
-3.4046	-1.8225	-2.3209	-2.9599	-2.3713	-6.4376	-5.4813	-2.6468	-4.344	-0.87823	-5.7833	-1.3555	1.9061	-1.9607	-4.9504	0.30154	-8.1155	-3.8419	-3.2665	-3.4584	-6.1498	-4.5236	-2.6513	-2.2329	-2.235	-2.0953	-1.3679	-4.1542	-7.3643	1.8803	-5.2873	2.4563	1.1707	-2.5663	-0.5696	-0.54156	-2.0923	-2.5065	-1.8969	-4.7611	-3.7061	-2.8429	-1.0622	-1.5014	-4.9216	1.362	-3.8333	-5.2049	-0.07628	-4.1721
1.4015	3.1582	3.8638	-0.87532	1.3566	0.45811	2.8241	-2.3877	4.2815	1.8439	2.6654	0.76152	2.5619	2.7868	2.7907	0.30039	5.0547	2.7146	4.8835	0.64374	0.78001	2.2378	1.0946	2.7063	2.4094	0.069835	-2.5444	1.8456	-3.5402	-2.5573	0.18129	1.69	1.5237	3.6079	4.6798	5.4954	0.78838	1.8839	2.9792	0.7825	1.7021	-0.72629	1.8523	2.4691	1.9461	0.69355	1.9437	0.10733	1.5426	0.8055
-13.907	-15.698	-7.5148	-14.374	-12.657	-13.175	-13.744	-10.678	-13.673	-13.095	-13.041	-14.321	-12.446	-14.217	-10.585	-14.399	-13.288	-12.174	-15.544	-11.449	-10.678	-13.998	-10.819	-14.511	-12.444	-12.241	-15.554	-13.123	-11.613	-11.404	-14.471	-12.171	-13.904	-15.915	-9.7263	-15.702	-9.8661	-12.481	-16.545	-13.127	-15.322	-13.731	-14.309	-10.886	-11.291	-13.482	-11.543	-14.02	-14.125	-11.522
-12.238	-12.171	-7.8361	-9.9043	-9.7628	-12.02	-12.275	-13.882	-11.579	-13.428	-9.9573	-6.8391	-7.1017	-13.541	-11.085	-8.5974	-9.0596	-9.2903	-7.622	-12.489	-12.581	-11.144	-10.811	-10.253	-10.332	-5.8731	-10.617	-13.197	-13.62	-10.234	-11.414	-9.5957	-10.525	-11.804	-11.032	-8.525	-10.798	-8.7224	-10.452	-12.48	-9.622	-7.3315	-8.621	-11.658	-11.663	-9.8317	-10.551	-11.7	-7.3796	-9.9471
-12.25	-7.4029	-6.7804	-8.1892	-8.7086	-7.9086	-9.0895	-8.7622	-14.216	-10.941	-9.7141	-6.7589	-8.7156	-11.984	-11.496	-11.301	-9.397	-13.136	-10.798	-11.341	-9.7518	-10.788	-11.869	-10.405	-11.507	-10.685	-11.946	-9.891	-12.295	-10.41	-7.8122	-12.292	-9.0503	-13.279	-10.375	-9.6192	-7.1448	-10.156	-10.921	-10.097	-10.342	-13.279	-11.38	-10.537	-12.373	-8.221	-8.7497	-10.971	-9.2439	-10.556
-3.9062	-3.9531	-3.6377	-6.7519	-2.9298	-0.50507	-7.7293	-5.4936	-5.7116	-4.4117	-3.3284	-3.3273	-8.6661	-3.2906	-5.2053	-0.52034	-4.6602	-0.72613	-7.0171	-0.1223	-2.5291	-2.545	-2.7423	-2.3511	-6.8158	-5.3419	-5.0452	-2.7785	-1.8877	-0.22146	-3.8692	-3.3752	-5.5541	0.19029	-4.3663	-5.8383	-2.8961	-5.3794	-3.1654	-4.0122	-2.8206	-0.59013	-5.59	-1.6097	-2.0736	-2.5599	-4.5469	-1.0357	-0.44627	-3.9211
-15.222	-11.317	-12.356	-11.043	-13.004	-12.635	-9.8166	-8.2213	-11.121	-12.114	-11.839	-12.533	-10.519	-10.973	-12.286	-13.666	-12.454	-13.551	-15.199	-17.744	-12.108	-11.122	-14.562	-13.304	-10.609	-13.98	-16.065	-13.318	-13.752	-12.197	-16.504	-14.623	-12.753	-11.757	-8.878	-12.778	-12.901	-11.812	-12.005	-10.853	-11.69	-9.0545	-10.251	-9.4821	-9.5935	-10.122	-14.72	-13.591	-11.686	-15.562
1.3952	7.3082	1.9034	0.061247	-0.053131	2.3777	4.706	-1.4385	4.972	2.9643	0.57654	2.8339	-2.0659	-2.6528	4.8582	0.86351	3.0703	-0.22291	4.4269	2.321	1.2839	1.9915	0.76982	3.3109	2.1598	4.6278	2.5486	2.3966	4.3939	0.70376	2.2229	-0.76126	-0.16653	0.90002	1.2411	5.4327	-2.1008	6.1218	3.7026	2.2629	0.89772	0.78594	0.31233	6.8766	2.5399	1.7959	2.2506	0.45809	1.1572	3.1037
-2.2279	-1.9773	-4.8195	0.041905	-0.83312	-2.1939	-3.9272	-4.5221	-7.2561	-1.1939	-4.1736	-4.7496	-3.9195	-4.5989	-0.95223	-3.0511	-3.6241	-1.5127	-3.7764	-2.9086	-3.623	-3.9352	-3.3241	-1.418	-0.1431	-3.5479	-3.1239	-1.6631	-4.2526	-3.2321	-3.7616	-3.3695	-3.1867	-2.3639	-3.8577	-2.9714	0.12577	-3.8495	-2.3486	-6.969	1.187	-3.1002	-0.11305	-3.6144	-3.1065	-2.6398	-6.1475	-3.3713	-5.5606	-1.6688
-11.289	-11.929	-10.87	-10.788	-9.2146	-12.899	-9.982	-9.4357	-16.285	-11.341	-11.259	-6.8611	-10.529	-14.236	-13.397	-11.604	-12.415	-10.533	-12.677	-14.095	-11.681	-13.735	-11.866	-12.437	-9.8364	-12.985	-10.35	-11.114	-12.119	-12.823	-12.241	-10.034	-12.984	-12.111	-14.818	-12.908	-10.515	-10.316	-8.4461	-13.286	-11.255	-12.353	-8.1094	-11.304	-10.831	-9.2014	-10.403	-11.471	-13.965	-10.186
-11.288	-12.519	-12.346	-15.805	-12.806	-16.077	-12.572	-9.0453	-11.821	-14.344	-11.989	-15.073	-14.997	-12.077	-13.982	-13.822	-13.372	-10.961	-11.847	-14.631	-11.542	-11.482	-14.529	-15.066	-11.041	-12.015	-11.663	-12.153	-14.198	-10.929	-7.2539	-13.887	-12.356	-7.5706	-14.447	-13.343	-12.103	-15.247	-14.073	-14.181	-11.697	-14.055	-13.342	-10.816	-14.702	-13.26	-13.652	-13.774	-13.706	-17.04
-1.5584	-0.11845	-2.0721	-2.4141	6.1738	-1.5755	-1.6362	-2.8619	1.8741	-0.52305	0.037606	-1.4444	-0.042468	-1.3306	-2.5606	-2.4295	0.41091	1.348	-2.8647	-2.7548	2.2801	1.8732	-1.6393	0.95213	-2.0301	-1.181	-0.43187	1.2406	-0.60927	-0.76965	-1.326	1.0971	1.1351	-1.5033	-0.71396	-1.435	-0.31689	2.0159	-1.8036	-1.5501	0.032415	-1.6144	1.4246	-0.0028418	2.8729	1.179	-3.1156	-0.0026133	2.5526	-0.090645
-0.46434	-1.5434	-1.483	-0.35411	-2.0495	0.47586	0.15304	-3.362	-3.0932	-3.3443	-2.1247	-1.6149	-2.5343	-0.17572	-2.2622	-2.2743	2.47	1.033	-3.2898	1.2143	-1.1157	-3.312	-0.58417	0.41974	-1.3878	-2.2563	-0.81954	-2.5749	-0.96389	-0.40133	-0.60295	-3.0384	-0.24032	2.2803	-1.8201	-2.1934	-1.9526	1.7757	-3.2727	-1.8466	1.314	-3.5793	0.0042992	-1.2811	-1.9792	1.6685	-0.52822	-1.4798	3.8893	1.2518
3.7231	5.8397	3.9868	4.8591	5.8927	3.5782	7.4155	3.1596	5.672	2.4284	6.0334	2.7624	2.7239	2.3055	5.787	10.922	6.5896	2.8729	3.6332	6.875	5.3651	3.5508	4.5582	3.0854	3.9906	6.9807	2.4343	4.7966	3.6721	5.8679	4.0726	6.7266	8.9214	0.64602	5.5955	3.9666	5.3648	4.1589	5.3721	6.3458	5.2191	7.0226	4.7821	2.0388	3.6642	5.7664	2.0797	2.7068	1.583	4.8826
-1.8021	-0.60676	-5.5635	-0.11895	-3.6287	-1.8848	-0.24481	2.0413	-2.306	-1.5309	-2.8809	-1.9396	-2.3816	1.0504	1.9495	-1.9698	-2.1626	-1.9746	-2.7994	-0.44004	-1.8077	-1.0556	-4.9551	-2.1373	-1.0809	0.60972	-3.1087	0.60159	0.13627	-1.06	-0.092617	-0.29826	-1.088	-3.5384	-0.97899	0.044081	-0.30626	-1.5322	3.0603	-0.70452	0.83183	-1.3646	0.099197	-3.6133	-0.18702	-2.8526	1.6947	-1.6038	1.0474	-1.9708
-11.636	-15.071	-12.215	-14.309	-8.6654	-8.3019	-11.221	-11.476	-9.0161	-11.462	-14.657	-11.4	-12.413	-11.79	-12.896	-14.944	-13.548	-13.025	-7.2627	-12.897	-12.33	-12.46	-9.4516	-12.454	-12.634	-10.938	-11.896	-12.901	-9.4588	-9.0782	-9.7042	-9.9479	-11.301	-9.1439	-7.664	-8.8092	-12.764	-9.4381	-13.229	-9.8726	-12.808	-9.9018	-9.7496	-10.783	-11.657	-11.94	-9.6674	-10.778	-9.3896	-10.013
-9.8624	-11.516	-6.6254	-10.03	-9.283	-8.137	-9.8442	-8.8764	-9.1672	-8.7087	-7.4414	-8.3884	-10.903	-7.9531	-8.5059	-10.472	-7.5947	-12.161	-8.7577	-8.1062	-8.3503	-10.844	-9.201	-10.905	-5.0043	-8.3434	-8.4954	-9.0299	-9.7842	-6.8278	-9.0688	-6.7319	-8.3895	-10.642	-10.751	-10.712	-8.4289	-7.0501	-9.2894	-8.4455	-6.902	-8.6829	-8.8784	-11.261	-10.681	-7.8568	-9.5649	-9.2149	-9.3998	-8.3319
0.14148	1.8298	2.0072	0.15027	0.18136	-1.3047	-0.80883	-0.92318	0.53262	1.2113	-0.57245	0.11019	-1.5093	-0.61198	0.29387	-1.2776	-1.5071	0.92047	-0.38423	-1.8714	-1.208	-0.39105	-0.61786	-0.27655	0.55854	0.51401	-0.84092	-0.52766	-4.2347	0.71616	1.3289	-1.1764	0.23864	0.0014866	-2.328	1.1723	-1.1196	0.49641	-1.7407	-2.2132	1.7312	-0.75438	-0.68479	-0.73729	-1.696	4.624	-2.6002	1.0985	-0.41569	-0.65926
-14.782	-12.418	-11.475	-14.097	-11.195	-11.633	-13.924	-13.866	-11.052	-10.123	-15.794	-13.419	-10.113	-13.401	-8.7717	-13.356	-11.198	-11.576	-12.779	-16.82	-11.975	-13.142	-13.8	-12.451	-17.198	-12.962	-13.328	-14.032	-13.325	-13.972	-14.693	-11.896	-11.231	-10.158	-13.791	-14.607	-11.433	-14.941	-11.816	-13.053	-13.374	-14.123	-13.627	-12.999	-14.114	-12.259	-13.884	-10.98	-10.809	-9.7632
4.1943	7.0566	6.9903	2.4511	2.5876	6.4682	5.2672	7.4874	4.9147	3.2951	5.5283	2.8322	4.8848	6.7786	6.7829	3.219	3.8133	4.1546	6.1397	3.0786	6.6444	4.9725	2.2094	3.4045	5.5415	2.0734	7.0286	3.9699	5.8267	5.4555	4.6193	6.2385	2.705	5.8681	3.232	2.8076	4.8956	5.2788	2.3586	7.4946	5.9393	2.2064	3.6501	6.6405	3.5683	5.71	2.7693	5.6812	5.0086	3.7796
5.7369	7.0491	10.393	4.8691	9.5268	10.001	7.8095	5.617	5.4882	6.3598	9.3966	7.3072	5.8751	8.1824	6.5815	6.021	6.2431	8.8289	9.4522	5.1378	7.0895	6.1043	7.9109	8.4294	8.2593	6.2482	4.8042	7.1637	2.9708	8.3254	7.8568	3.4268	10.51	7.0986	6.1867	7.9572	7.5228	7.6361	9.074	8.0125	5.8388	8.4932	10.942	9.204	7.7503	8.2719	5.0269	5.1964	7.4335	9.3753
-1.8936	-5.9949	-5.5268	-1.6319	-4.5761	-3.4719	-4.5395	-1.3692	-6.2313	-5.2665	-0.35227	-4.5856	-0.68788	-6.0745	-4.2367	-3.1402	-4.3489	0.0097938	-6.2516	-4.7453	-4.1956	-3.5111	-3.2292	-1.856	-3.6635	-2.108	0.70276	-0.90551	-3.4256	-3.2722	-0.73369	-2.0769	-0.37999	-4.7844	-5.133	-2.2841	-3.4763	-3.1978	-1.168	0.53531	-2.4971	-1.9469	-4.7975	0.76171	1.0023	1.5251	-1.583	-3.333	-5.1085	-0.066726
-10.744	-9.4698	-12.537	-11.423	-9.7031	-8.9812	-12.331	-12.122	-11.553	-10.123	-10.409	-9.0308	-10.564	-8.0522	-10.525	-13.68	-11.825	-8.5944	-7.4602	-9.4463	-10.151	-14.056	-10.07	-12.743	-6.8901	-11.651	-11.112	-7.3505	-12.663	-10.228	-12.435	-11.971	-9.5382	-12.963	-10.707	-11.566	-8.1253	-10.303	-14.97	-11.549	-14.561	-6.7027	-13.067	-11.484	-11.24	-11.116	-10.909	-13.082	-9.5799	-11.908
-2.1138	-0.83836	-4.3149	0.97368	-3.3224	0.19005	3.083	-0.019017	0.47607	-2.1344	1.1631	2.9797	-0.51912	0.40941	0.67295	-0.0072337	1.5924	-0.71901	2.4557	1.5751	1.1385	1.7964	-0.31208	-0.32301	1.8856	1.0379	-0.50629	0.43445	0.74622	-2.5722	0.44279	0.64295	1.354	0.33395	-0.57797	-0.78838	-0.58293	0.93757	-2.5137	-1.321	2.6291	1.9321	0.69311	3.2014	-3.0107	4.163	2.8155	3.5507	1.3441	-0.56582
8.1206	8.4424	11.229	8.9705	10.79	7.5209	8.7809	10.037	8.7035	8.6704	10.93	9.3537	4.4876	9.8378	9.8718	9.309	8.1414	8.3787	10.802	9.1903	7.5793	10.063	8.4789	8.5677	8.5211	9.0311	7.8834	6.3905	9.9341	10.323	10.097	7.4906	9.1949	8.8019	7.9959	10.978	6.5008	12.104	10.961	7.2582	7.713	10.201	9.2843	6.7753	12.522	10.314	11.081	6.2714	8.4262	6.4504
-3.5522	-2.3128	-2.0432	-3.7613	-5.4765	-2.2329	-1.6345	-2.9833	-2.3239	-4.1892	-1.4321	-1.1573	-6.4171	-1.7193	-1.2015	-3.393	-5.7543	-3.2018	-1.1263	-2.4156	-3.8236	0.1166	-2.2527	-2.3452	-2.7097	-0.1162	-2.3989	-1.675	-2.6375	-5.8678	-3.1144	-1.0765	-4.8608	-2.4696	-1.476	-1.8454	-3.5696	-0.52015	-4.5549	-4.394	-3.6352	0.75398	-3.8395	-2.0485	-1.1925	-4.1593	-2.6592	-2.8033	-1.6838	-1.2552
1.3248	-1.153	-0.033517	-0.16469	-4.7468	-2.3734	-1.7505	-4.5289	0.91246	-1.2531	-1.0793	-2.4897	-0.75229	0.36675	-2.199	-0.65012	-3.8572	-1.2987	-2.3295	-0.41397	-1.251	-1.8165	-1.8605	-1.0186	-1.3003	-1.462	-2.0225	-2.5941	-2.3839	-3.6061	-1.5148	-0.28786	-1.8279	-4.7057	-1.2607	-1.9847	-4.6955	-5.2473	-0.20321	-2.8779	-0.91907	-1.564	-3.7713	-3.7521	-0.092914	-2.3406	1.1472	-1.0841	-1.8609	1.4905
-14.473	-13.15	-15.038	-11.815	-9.119	-11.129	-13.385	-15.363	-14.046	-13.931	-12.807	-9.9003	-14.605	-13.512	-9.4004	-14.477	-15.884	-9.0558	-15.758	-9.8304	-11.75	-11.082	-12.349	-15.03	-11.252	-13.294	-14.355	-14.989	-12.335	-13.15	-9.7411	-12.913	-13.288	-13.539	-12.07	-14.279	-15.209	-13.053	-14.375	-13.545	-13.648	-16.603	-14.514	-13.375	-10.736	-12.057	-13.047	-11.443	-15.781	-12.618
-2.907	-2.8707	-4.7337	-1.2533	-6.6245	-0.99427	-3.7273	-4.8849	-2.253	-1.8094	-1.2966	-3.6701	-8.5871	-5.8221	-5.7076	-5.7694	-1.3402	-5.8703	-2.7029	-4.1408	-5.9954	-6.1248	-2.5263	-0.7748	-4.8917	-1.9959	-5.7134	-4.0203	-4.9844	-2.9667	-4.0298	-2.6327	-2.8679	-3.0226	-5.3431	0.16545	-2.5067	-2.4215	-2.6671	-6.1235	-6.8291	-5.6908	-5.9625	-5.1522	-3.8834	-3.8212	-7.1066	-5.8956	-4.884	-5.9023
-20.113	-19.234	-19.836	-21.396	-23.291	-22.908	-20.715	-20.491	-19.404	-20.789	-19.47	-17.411	-21.783	-19.974	-18.633	-17.356	-21.816	-22.443	-22.202	-20.459	-21.28	-21.095	-24.249	-19.362	-18.451	-19.342	-21.717	-20.463	-20.138	-22.737	-21.049	-17.233	-21.302	-18.624	-20.628	-20.945	-20.507	-23.78	-21.155	-21.078	-19.808	-18.016	-20.637	-20.358	-22.851	-19.452	-23.548	-20.515	-21.669	-20.361
1.9468	0.80564	3.1184	0.58041	-1.3521	-2.216	-0.46665	-1.8016	2.5298	-0.78902	1.6176	-4.0811	1.3801	-0.31007	0.79464	0.35028	2.1434	2.3121	1.81	-0.6552	1.2982	0.99713	1.9672	-1.1461	-1.2853	-1.9649	4.2127	-2.7043	0.26291	0.67768	-0.71556	2.4543	-0.062451	3.7425	0.28332	4.408	3.4701	1.4788	-0.055596	-3.334	2.0596	0.80038	1.557	-2.0417	1.6771	-0.89856	0.77958	0.24337	-0.4297	-0.62813
-2.4455	-6.8032	-5.6435	-7.0388	-4.6109	-6.695	-2.947	-9.2691	-2.4004	-3.7482	-11.004	-6.6927	-8.9821	-4.2478	-7.9593	-4.0061	-1.9276	-6.3261	-4.7988	-4.4801	-6.1814	-6.5769	-1.1552	-0.9216	-4.3936	-5.0313	-5.3115	-4.2644	-5.8543	-4.4227	-4.3837	-3.5018	-4.4999	-5.4309	-5.0647	-5.4082	-8.1375	-9.7482	-4.605	-5.1283	-2.7896	-5.1081	-7.373	-6.7185	-4.9165	-6.0338	-5.8745	-9.3714	-3.326	-6.6712
0.66493	-1.7982	1.8803	1.483	3.2078	2.9242	-1.2786	3.1168	0.79741	-2.5759	-1.0771	1.2135	2.4221	0.81962	0.59859	0.45528	-1.4286	0.51991	2.0064	2.4274	0.97764	3.9199	4.279	1.8569	1.3235	-0.56938	3.5953	1.8078	-0.095506	-1.0752	0.31565	3.035	0.10582	1.8573	5.0207	4.2006	-0.64893	0.83971	-2.1701	-1.27	0.6263	1.0199	1.9263	3.4072	2.264	-0.82141	-2.2649	1.7328	1.641	-1.4742
-4.8214	-2.4924	-6.7936	-6.0279	-7.3673	-3.4448	-5.3546	-3.1899	-4.2354	-4.0672	-4.728	-5.9242	-3.2948	-3.6348	-5.3272	-6.6812	-5.1043	-3.4899	-5.8072	-4.5023	-1.732	-2.2015	-6.746	-5.1679	-4.1364	-3.6708	-3.0967	-1.6929	-6.1173	-4.2157	-4.1628	-5.8087	-6.6818	-5.7651	-4.5183	-3.9961	-3.992	-4.9318	-5.1787	-6.9779	-4.3828	-2.7603	-2.5566	-5.8484	-4.2277	-3.0719	-3.5942	-0.9295	-7.0302	-5.1836
-12.406	-10.656	-13.449	-12.809	-10.116	-10.695	-12.335	-13.633	-11.885	-11.851	-11.512	-14.72	-10.641	-10.149	-11.726	-10.268	-12.03	-11.79	-11.972	-10.446	-11.626	-10.318	-10.559	-13.824	-10.227	-14.94	-11.153	-12.236	-9.7856	-13.526	-9.9954	-10.489	-10.312	-12.367	-13.137	-12.87	-12.939	-10.35	-10.242	-13.807	-14.265	-12.458	-13.378	-11.067	-11.831	-15.17	-9.4592	-14.234	-13.149	-12.397
2.5185	3.3999	5.7418	4.5055	3.7588	4.4329	3.7501	5.6737	6.3062	3.4003	8.6111	7.4788	2.0323	7.7582	6.6788	7.8701	5.5097	6.3108	4.838	1.8956	6.0682	6.1174	0.79644	4.2143	9.0221	6.3256	3.1613	6.3168	5.5857	5.9501	5.4269	6.9306	5.8155	4.2513	3.5413	2.9472	5.4083	6.7706	4.7626	6.65	9.0241	2.2201	3.4507	6.0064	6.1691	5.1724	4.7556	6.9401	6.5946	8.1231
2.7774	2.619	1.7622	4.3267	1.1891	-0.23306	2.0197	6.7167	2.7637	1.9882	3.8339	3.991	2.3124	0.073989	1.4787	4.2486	1.9603	2.4687	3.8588	-1.2485	-0.68099	2.0198	2.96	4.777	3.3394	3.7449	2.4899	-0.62549	-0.01662	1.993	3.9823	3.5528	-0.10004	-1.8196	2.4587	0.17469	1.8429	2.5318	1.7696	3.2858	3.64	0.15207	-1.3623	0.96259	4.3634	4.1522	0.49903	1.5791	0.096513	-0.74044
-7.9125	-13.936	-11.191	-10.686	-12.208	-10.151	-9.7379	-11.38	-11.644	-8.7487	-9.5476	-9.733	-14.164	-11.439	-7.5491	-9.114	-8.8	-11.373	-12.782	-13.368	-9.5619	-12.042	-9.2428	-10.259	-12.146	-14.256	-12.891	-11.68	-10.233	-13.314	-11.288	-12.634	-11.73	-10.5	-11.139	-12.377	-14.154	-10.716	-13.296	-10.275	-12.257	-10.673	-12.088	-14.447	-11.667	-10.2	-11.61	-18.966	-7.4721	-10.334
-17.702	-14.697	-16.629	-15.901	-12.256	-16.271	-14.65	-15.289	-16.03	-12.51	-14.855	-12.938	-13.095	-15.275	-12.847	-14.509	-15.964	-12.967	-18.754	-14.811	-14.357	-13.887	-13.211	-12.399	-11.919	-16.96	-13.321	-16.168	-16.628	-14.756	-17.227	-12.703	-10.939	-13.512	-14.104	-13.406	-12.836	-15.58	-14.945	-14.032	-15.698	-15.662	-14.727	-14.525	-13.172	-15.025	-18.16	-14.027	-17.069	-14.644
4.1774	2.0858	4.222	1.3155	2.636	4.0278	3.2814	3.4867	3.1309	1.1496	5.1853	1.5503	3.3572	2.1767	5.2284	3.4061	6.9409	4.4387	5.1915	5.8228	1.4935	-0.41045	0.5547	2.5474	3.5823	3.183	6.2314	2.3728	0.78839	1.8882	3.2743	5.6096	1.4094	4.0186	1.7843	4.5647	3.0157	0.89227	2.2094	0.086569	-0.44177	3.4869	4.2373	4.5134	4.9381	2.4	0.89627	4.1654	5.3355	1.2224
-13.26	-11.93	-15.197	-15.096	-13.785	-11.749	-14.251	-13.325	-16.725	-13.399	-12.976	-13.269	-13.272	-14.956	-13.194	-14.09	-15.099	-12.569	-12.959	-13.218	-15.838	-15.546	-14.242	-14.893	-11.158	-11.073	-14.913	-13.431	-14.026	-13.258	-15.503	-9.804	-10.02	-12.065	-18.161	-12.393	-14.959	-10.779	-13.04	-11.26	-12.708	-15.215	-10.265	-13.524	-16.931	-14.543	-13.408	-12.758	-15.075	-16.939
2.5126	-0.74842	-0.70458	-2.6498	2.0446	2.8681	2.1633	1.5257	1.1735	0.81632	0.76043	-1.1521	0.28671	-1.4535	3.1032	-1.5797	-0.43341	-0.49635	-1.7508	-0.73655	-0.76844	-1.9361	-4.3903	1.3648	-0.88139	1.0802	-2.6887	-2.081	0.14053	0.5746	-1.778	-1.0566	0.5653	-1.0017	1.3754	-2.0491	2.6045	-0.066601	1.5662	-1.6724	-1.1638	2.9435	2.2555	2.2025	2.7948	0.65006	-0.18341	0.1402	-1.3358	-1.3044
-12.585	-10.533	-14.455	-10.491	-11.073	-10.253	-10.993	-10.682	-11.651	-9.624	-13.346	-10.223	-9.8276	-11.707	-9.3988	-11.871	-11.806	-14.504	-16.202	-12.746	-10.642	-11.647	-8.0921	-11.117	-13.344	-10.486	-10.514	-13.556	-9.4399	-12.955	-14.325	-10.266	-15.369	-9.86	-11.101	-11.209	-10.52	-9.1336	-9.455	-12.415	-9.1988	-11.375	-12.612	-12.22	-10.585	-12.479	-11.559	-13.349	-13.183	-14.041
3.9553	7.5608	5.3346	7.5247	4.9814	3.5605	6.4407	9.4701	4.1078	7.1446	9.4512	6.66	7.0888	9.5816	9.7867	8.1551	7.2732	7.0937	5.3564	8.2202	8.6457	4.4515	5.7965	5.7757	6.9822	4.9282	7.3857	2.1893	9.2271	8.7095	7.6081	5.1233	8.1501	6.8755	4.9548	5.7727	9.5206	6.409	11.064	8.6009	8.9027	6.1434	2.1889	5.5667	8.2514	7.6668	7.6824	6.9492	4.63	3.5859
6.8563	7.081	7.9249	6.5727	9.501	9.6465	9.4421	6.7366	9.0695	8.5567	3.6843	7.1372	4.5277	10.367	6.4368	9.414	7.185	5.946	8.8285	9.3685	7.2967	7.9228	1.2926	3.0685	6.0368	7.593	5.171	7.5975	5.8449	4.9056	2.9266	9.8385	6.3704	6.5145	7.3938	6.511	7.6918	4.4702	7.2101	7.6037	6.766	8.7218	6.2622	7.6504	4.9257	6.6541	8.9521	6.3699	6.8666	7.5866
-3.3419	-1.3297	-2.999	-3.3012	-2.72	-1.5675	-2.7009	-0.31881	-0.5577	-1.8819	0.80553	-3.2691	-0.51219	-0.18906	-2.5934	-2.8519	-1.7779	1.0956	-2.1854	-0.3154	0.17938	-3.3724	-1.6197	-4.6687	-2.9604	-2.6184	-0.29511	-0.70666	-6.3237	-1.2378	-4.5305	-2.4102	-1.7261	-2.749	-4.0382	-0.74242	-2.5846	-1.1622	-2.8765	-0.2038	-4.1067	-1.7455	-4.6923	0.061151	-4.9908	-3.6765	-5.104	-0.61376	-4.1087	-3.6861
-14.173	-9.7293	-14.741	-11.345	-13.136	-12.705	-11.671	-13.901	-11.836	-11.962	-12.613	-11.196	-15.522	-14.227	-15.18	-15.913	-14.427	-12.474	-14.401	-12.03	-12.989	-12.306	-15.193	-15.943	-15.46	-14.155	-12.425	-16.524	-14.595	-12.133	-15.525	-11.259	-11.66	-14.389	-12.884	-13.432	-14.928	-12.63	-12.037	-11.478	-13.08	-14.03	-13.472	-13.037	-12.651	-13.646	-15.062	-13.362	-14.268	-16.447
-6.7016	-5.3403	-2.9813	-5.2898	-3.6918	-7.5351	-4.6666	-1.6865	-6.0886	-7.999	-2.6945	-2.3702	-3.1276	-4.1138	-4.4091	-4.1192	-5.2964	-7.2326	-3.0015	-0.89567	-4.8446	-5.2328	-6.1406	-7.4982	-2.8458	-5.251	-5.5784	-4.3399	-3.9031	-4.1377	-4.3895	-4.7274	-2.0547	-2.5527	-2.6154	-4.3389	-5.0778	-1.9033	-2.6862	-3.7512	-8.0512	-2.3908	-3.043	-5.319	-4.7163	-6.1287	-5.6907	-4.4619	-3.3907	-3.7777
-21.902	-19.218	-22.171	-22.211	-23.577	-23.232	-20.527	-19.906	-23.335	-22.894	-20.037	-23.073	-19.072	-20.244	-21.78	-20.437	-21.996	-21.612	-24.224	-23.367	-20.942	-22.265	-21.428	-21.691	-23.191	-17.275	-21.96	-22.921	-20	-20.559	-22.24	-21.306	-21.538	-24.341	-22.178	-19.813	-23.812	-21.846	-22.372	-22.166	-24.288	-24.75	-21.124	-22.294	-19.13	-22.06	-19.109	-23.292	-23.697	-23.058
-3.4129	0.14934	-2.8844	-4.8507	-2.6679	-4.8775	-1.1698	-4.1508	-4.5367	0.18766	-3.3194	-1.9027	-7.1123	0.14077	-4.1148	-2.1012	-2.1168	-2.1494	-3.2402	-3.0315	-1.3062	-0.96062	-2.2357	-4.9506	1.2582	-1.7899	-4.891	-5.4924	-2.9148	-1.5188	-1.4718	-1.781	-1.0073	-2.074	-2.0497	-1.2906	-4.9554	-3.655	-1.6202	-2.0281	-1.9196	-2.7398	-2.0075	-3.9528	-4.2335	-2.1751	-5.5902	-0.027599	-4.737	-2.7015
-2.9019	0.99899	1.1341	0.68228	0.62747	2.0294	-4.6698	-0.033709	2.3536	0.96801	-2.5511	-0.64854	-2.8927	-3.0177	-0.51697	2.7409	4.0306	4.2628	1.0738	0.23236	1.962	-0.6223	-0.66111	-0.026512	1.135	2.3862	0.39897	-1.399	-0.56181	0.91094	-2.8527	2.1444	-0.95247	1.6865	1.7286	-1.7775	-0.31635	-0.47342	-0.46194	-1.241	2.7454	-3.0742	0.43062	2.6942	0.028946	0.011475	-1.1362	0.047141	-1.8105	-2.5466
3.0262	2.3262	-1.2001	3.3089	3.1351	3.226	4.5724	3.1249	4.3766	1.383	3.4787	0.88131	1.8068	3.3425	3.1975	2.1634	2.5958	0.76255	2.2272	4.7905	1.8101	2.085	3.1844	3.7091	2.3204	1.6833	3.9304	3.9067	5.9186	2.6599	3.1757	0.88843	-0.17841	-0.4164	-0.30732	5.3903	5.441	0.0015442	2.5583	2.3778	2.6444	1.225	3.6721	3.8678	3.2241	3.9514	0.93452	3.7915	3.1835	0.20959
-13.063	-10.334	-11.892	-11.17	-9.9654	-10.903	-16.027	-10.749	-9.6343	-14.749	-9.2349	-8.6685	-13.763	-10.986	-12.06	-13.535	-12.992	-11.777	-12.698	-12.993	-8.4794	-7.6822	-9.6234	-12.789	-12.134	-11.346	-12.35	-12.999	-12.835	-11.528	-13.16	-10.997	-14.454	-11.65	-10.806	-12.397	-8.7872	-13.524	-11.689	-10.212	-10.589	-12.645	-10.414	-11.146	-13.114	-11.527	-13.056	-10.678	-10.378	-11.359
-10.478	-10.867	-9.9328	-11.686	-13.833	-13.441	-15.524	-13.565	-13.327	-11.505	-10.915	-15.04	-11.055	-12.244	-15.423	-9.8135	-14.634	-14.641	-10.081	-12.374	-13.496	-11.807	-12.767	-13.441	-12.379	-12.478	-11.975	-15.073	-13.351	-13.69	-12.935	-14.438	-14.734	-9.9171	-14.216	-11.344	-14.208	-15.231	-13.853	-11.424	-13.034	-11.969	-13.11	-16.182	-11.323	-13.657	-13.985	-12.114	-14.095	-11.457
-25.092	-22.127	-20.392	-21.191	-23.308	-23.228	-18.496	-26.642	-21.753	-21.762	-22.533	-23.827	-25.207	-20.15	-23.811	-23.992	-21.986	-19.042	-22.837	-21.612	-21.052	-23.167	-20.822	-19.751	-21.068	-22.438	-23.341	-23.125	-22.796	-23.73	-25.267	-19.056	-21.06	-22.081	-21.653	-22.153	-22.374	-23.895	-19.686	-19.715	-22.262	-22.213	-21.035	-23.536	-24.978	-22.089	-24.31	-23.819	-19.829	-20.999
-21.253	-19.002	-23.528	-23.65	-24.181	-21.806	-23.379	-24.832	-21.433	-23.385	-21.499	-24.11	-20.689	-19.136	-25.514	-21.269	-21.78	-23.162	-23.566	-25.147	-24.084	-22.914	-20.399	-20.471	-18.96	-23.392	-23.991	-24.818	-22.166	-21.553	-21.388	-19.48	-24.06	-24.67	-22.709	-23.164	-20.985	-21.883	-22.489	-25.626	-20.595	-24.029	-21.994	-19.907	-22.248	-22.942	-24.421	-20.857	-20.376	-21.051
-3.8702	-4.1632	-6.4214	-8.9082	-7.2407	-4.3845	-5.5512	-7.4801	-2.4447	-6.8974	-6.7579	-4.6862	-7.3361	-5.6365	-9.9315	-5.088	-2.6311	-7.0785	-6.6932	-6.633	-5.6673	-5.3546	-4.9315	-5.0206	-8.4262	-5.0279	-4.6211	-2.8316	-4.443	-6.4996	-4.6365	-5.5722	-7.4075	-6.2834	-5.0049	-6.0775	-6.6028	-9.8984	-5.7393	-4.0776	-8.8618	-3.4248	-5.0822	-6.4133	-6.9996	-4.4984	-4.4285	-3.6218	-6.7215	-5.1556
-4.6129	-4.6063	-8.5989	-7.9273	-5.2072	-5.8375	-6.1188	-5.3416	-6.4782	-6.5317	-4.4916	-5.3648	-9.59	-4.7614	-5.7435	-3.7025	-5.3567	-3.8111	-6.4529	-7.4102	-7.9836	-5.3373	-5.7745	-4.1294	-5.4483	-3.1319	-4.3896	-4.4759	-4.3627	-5.8743	-5.4491	-5.9676	-3.5357	-6.1848	-7.4029	-4.0598	-5.238	-4.8826	-8.0658	-2.7893	-5.0199	-3.9643	-4.4435	-6.1652	-6.4272	-6.3114	-5.4315	-8.2322	-5.421	-4.9511
1.1398	-0.12458	-0.42137	0.83503	-2.1746	2.4388	1.8198	0.0047138	-0.38701	2.2324	-0.079436	-1.7352	3.6504	-2.9224	-0.33504	-1.6582	0.063223	0.49824	1.4491	-1.2189	-3.6179	2.1758	-0.069494	0.74401	-2.0084	0.0014414	-0.8987	-2.7956	-1.2307	0.44646	2.3535	-1.2625	-1.6375	-1.6587	-2.4053	1.2207	-1.5843	-1.128	-2.4739	-1.9102	2.5055	0.82312	-0.67612	-0.21842	0.61581	-1.4515	-1.5406	-0.13202	-1.8555	1.2834
-1.9847	-2.2623	0.047407	-0.57957	-2.6696	-2.9391	-2.238	0.67422	-0.28879	-2.1625	-1.8532	0.52389	-0.36596	0.070802	-4.5732	0.26065	-3.1927	-1.5588	-1.2903	0.45269	-3.242	-2.5486	-1.3575	1.722	-0.067009	-6.2275	0.17099	0.14019	1.1124	1.4254	-2.8395	0.65597	-0.097461	0.95829	-3.0202	-0.23215	0.79334	-3.9026	0.044633	-1.0444	0.65035	-2.2083	-1.1927	0.14239	0.33479	-1.6599	-4.1393	-1.5005	-3.57	1.9413
-3.267	-1.5528	1.7845	-3.4116	-3.4951	-5.1921	-0.67475	-2.8376	-1.6796	-4.8249	-1.9648	0.31147	-0.83548	-2.1102	-1.7712	1.11	-1.3397	-1.969	-2.1534	-3.5516	-3.8786	-2.0454	0.66299	-1.9756	-2.1685	-2.3975	-3.5964	0.046032	-0.94344	-3.6624	-1.0936	-2.0778	0.3328	-3.3903	-5.0406	-2.4442	-1.7333	-3.203	-1.5973	-1.9696	-3.6071	-3.8284	-2.3924	-2.5986	-3.1816	-1.5839	0.61552	-0.43836	-3.1313	-0.42166
-11.869	-9.1095	-12.305	-10.46	-11.906	-11.948	-13.467	-10.501	-12.319	-10.771	-10.427	-13.402	-8.6327	-10.883	-10.616	-11.776	-8.3288	-14.783	-12.797	-12.043	-9.5306	-10.36	-13.812	-14.237	-10.009	-12.255	-12.751	-8.9542	-11.365	-12.253	-14.684	-10.708	-12.946	-12.776	-14.201	-10.405	-7.0302	-14.285	-11.372	-13.444	-12.323	-15.18	-10.701	-12.8	-11.878	-11.436	-11.953	-11.32	-9.5108	-9.2683
-3.1848	-4.7193	-1.2018	-3.2899	-3.1572	-2.2647	-2.8167	-3.8538	-1.4614	-1.2409	0.61795	-2.2221	-2.3053	-2.7062	-1.0134	-0.4848	-2.6794	-1.7017	-4.8361	0.6003	-1.0492	-1.5919	-2.7021	-2.3165	-4.8022	-5.0777	-6.5652	-2.8458	-1.8721	-1.6394	1.4171	-3.4618	2.5469	-2.957	-4.2412	-3.1461	-0.2026	-5.5131	-3.7151	-3.1782	-2.6796	-0.82246	-2.6098	-0.97289	-3.9211	-1.183	-1.0762	-2.4945	-4.5028	-5.0681
-0.47692	2.7991	0.78247	3.7813	-1.9645	1.7366	0.64161	-1.9324	-3.8	2.5537	-1.4772	-3.7598	1.2584	2.1525	-1.3629	-1.2755	1.3875	-2.19	-1.3741	0.88781	-2.8638	2.5821	-0.97407	3.9964	2.8853	0.96406	2.2087	-0.87765	2.6042	-3.007	0.41584	0.05777	-2.5182	-0.78289	-0.17076	-4.4879	0.79531	1.8834	1.8457	2.4401	0.62898	0.81605	-2.816	2.2777	-0.43498	-0.050067	-1.0072	-0.64619	-2.8477	-2.6342
3.6856	2.1122	0.72624	2.2015	0.021964	1.4274	-0.53234	-0.68985	-0.13276	0.55665	1.9844	1.9581	0.54795	-0.060142	1.0748	-1.5778	0.98751	-3.4102	0.48344	-0.83324	-3.6035	-4.3356	1.0634	-2.6292	-2.3725	1.5248	-1.5321	-3.255	0.17959	-0.57829	-0.14079	0.73963	0.18485	-4.7627	3.6177	0.67137	0.063378	-2.5056	2.5936	-2.4729	1.0055	-3.4966	1.6221	2.4432	0.95086	-1.0943	-3.792	0.98273	4.4366	3.101
-1.5199	-2.9115	-0.73537	0.54985	1.8645	-0.68736	-2.6647	-0.77003	0.42363	-4.184	-0.67207	-2.0781	-4.2451	-1.3232	-3.99	-1.9083	-0.56562	-4.48	0.38348	-4.003	-3.9574	-3.267	1.1513	0.66204	1.7753	-1.5585	0.012883	-3.1477	-3.2945	-1.9002	-3.2467	-3.03	-0.14475	4.4531	-2.9965	0.013831	-4.1563	-0.41433	-4.6239	-1.7753	-0.56144	1.5184	1.5045	-1.2176	-1.4502	-1.7395	-2.0574	1.3035	-1.3735	-2.8476
-1.9508	4.0002	-1.4923	1.7045	-2.7689	0.77188	-0.91873	0.4181	-4.7358	-0.14315	0.54958	-0.90871	-2.3694	1.0565	-0.30398	2.8399	2.0444	3.726	0.0054021	-0.076331	-0.83737	1.1203	0.052674	-3.9772	-0.18479	1.3602	0.65984	0.3722	0.67538	2.9806	-0.95395	1.2939	1.0412	-1.6765	-0.96174	0.35058	0.86399	1.6739	-0.28254	-2.0201	-0.073851	1.2227	-2.6909	2.8556	-0.80114	3.3107	2.3361	2.4885	-0.87301	0.18441
-5.1038	-6.0852	-7.4524	-8.5107	-4.3517	-5.8962	-4.7477	-6.4252	-6.256	-4.7643	-5.7555	-7.432	-3.9417	-5.7639	-8.7979	-9.4321	-4.387	-5.6964	-7.6559	-5.7503	-6.3364	-5.9017	-3.8915	-4.5736	-6.4713	-7.9672	-11.376	-6.7339	-5.5014	-6.7137	-11.056	-6.7398	-7.7689	-4.0609	-8.4202	-6.513	-3.2403	-4.2247	-9.8033	-8.7891	-7.9636	-5.6072	-7.7844	-5.8861	-9.9493	-4.9615	-9.7836	-6.1263	-4.7829	-4.8403
7.44	9.4421	5.829	8.3742	8.6798	7.6932	5.6038	7.2413	7.6655	5.9604	6.6007	10.24	6.747	9.2688	4.7693	10.522	11.921	8.9886	6.9683	9.5437	6.584	5.2945	9.0466	9.0566	6.6683	7.7582	7.8466	6.9795	5.4879	7.8884	7.0412	8.4732	6.0504	7.9052	8.1208	8.3635	14.167	9.5034	8.1221	8.3276	7.7639	10.056	7.7565	9.4534	6.6956	11.112	8.496	7.2753	10.185	6.8364
-0.44202	0.0041585	-0.81715	-0.16564	0.32377	-0.84587	1.8309	1.6338	0.1913	0.46249	-2.4368	-3.5464	-1.1428	0.4112	-0.11781	0.51777	0.36271	-2.4892	1.5827	-0.48201	-0.76861	-2.2759	4.4797	-0.44004	-0.83381	-2.1751	-1.2305	0.35652	-0.60929	0.11271	1.3451	-2.2506	0.48843	-0.2372	-1.1195	1.8669	0.70018	1.3729	2.9831	-0.778	0.70877	2.382	0.96079	-0.9484	2.3826	-1.5434	0.98234	1.4081	-0.91807	0.76317
2.336	-0.64013	4.3465	2.4034	3.4919	2.4043	1.234	0.29532	2.3106	3.5631	4.1275	2.405	3.2479	2.3535	5.1132	5.4212	1.7342	2.2517	4.0895	3.3151	4.0882	5.8922	-0.088049	3.0817	4.3251	4.3008	-1.0647	2.4576	2.7935	2.6995	5.2069	-1.4459	1.4201	1.4193	2.6294	2.8073	4.3188	1.8906	1.3062	3.0556	4.6666	1.877	3.9697	0.22174	4.7827	3.5799	3.1045	2.3262	2.3612	3.7537
10.617	9.9109	8.4511	12.54	8.3725	7.7654	7.1384	9.5885	9.6592	5.9267	11.605	7.329	9.2962	10.327	8.6004	13.807	9.6702	7.541	10.034	7.1148	8.5685	8.943	10.379	8.9034	9.6849	7.4302	7.0558	9.6354	7.5646	8.2323	14.354	10.18	6.3985	10.138	8.6336	8.1939	10.376	6.9544	10.712	10.471	7.8545	6.5294	9.0164	10.658	6.4349	7.135	7.8346	9.7865	7.3992	10.699
-4.5183	-5.5485	-4.4941	-4.5134	-2.5933	-2.7772	-4.0479	-3.0848	-2.3821	-5.7218	-2.7636	-3.3705	-3.9378	-3.7025	-1.6053	-5.3192	-1.4594	-3.1513	-4.3385	-5.0321	-5.1703	-6.381	-4.3376	-1.1527	-2.2504	-2.7124	-7.38	-2.4187	-5.3282	-4.2357	-4.3753	-2.7085	-1.6706	-0.78629	-1.4701	-5.9098	-5.2535	-3.9891	-2.5364	-2.9375	-2.3327	-4.5215	-1.2727	-5.6507	-2.6468	-2.9825	-2.7517	-4.8075	-3.3042	-1.1289
-5.2093	-5.3111	-4.3451	0.12827	-3.4854	-3.2504	-2.0966	-2.6758	-2.2557	-5.6463	-0.067065	-1.9517	-1.2931	-2.2195	-3.0006	-4.7857	-7.9685	-2.7601	-4.3533	-3.91	-4.9438	-4.6831	-3.8385	-2.1327	-1.776	-4.726	-4.99	-4.3975	-3.2638	-2.8504	-3.8668	-0.96957	-3.6724	-0.53462	0.75493	-2.738	-3.3884	-3.6253	-5.1926	-3.4691	-2.7934	-5.8195	-4.656	-4.0383	-3.2674	-1.0781	-4.894	-1.3944	-2.0642	-0.22777
3.0711	2.4299	3.1567	2.5788	1.4325	4.897	0.50154	2.0762	2.412	3.498	3.7762	1.9839	-0.77985	2.3484	1.6239	0.42866	1.5523	1.2401	2.8361	5.1868	1.5017	3.4596	3.365	2.0686	2.5666	2.4046	4.2483	2.2688	-0.26786	3.6599	3.7215	1.4593	5.5417	4.2179	0.96607	0.047866	2.8758	5.553	4.7508	2.4493	2.6316	1.1745	3.4289	-0.42396	0.05908	0.073397	3.4824	2.8917	4.4743	5.0477
-1.4212	-1.5151	-2.1589	-1.2866	-1.9509	-4.5203	-0.3253	-1.1606	-1.2209	-1.1608	-2.3669	-1.2833	-1.7379	-3.9214	0.10416	-3.5603	-3.4021	-4.0214	-2.1273	-2.4733	0.26248	-4.4968	4.4299	-2.8033	-2.4908	-2.1108	-1.6283	-1.3684	0.77749	-1.5395	-2.8447	0.024265	-1.0096	-0.23388	-2.7042	-1.3121	-0.56646	-1.8274	0.29152	-0.10232	-0.03476	-2.8753	-3.2829	-0.57481	1.1637	-1.7649	0.71214	-1.2009	1.7784	-1.6846
8.5614	8.1194	5.2898	7.4064	7.2769	6.0768	6.0337	9.0886	7.6797	9.5715	6.7668	4.9998	9.5067	7.3678	8.9029	5.8132	4.6051	8.6652	9.372	5.8756	6.1079	6.4644	8.9646	6.0121	10.761	4.8938	7.1087	6.4301	9.7997	10.792	3.6672	6.6481	3.662	11.401	7.0227	9.6672	6.4022	8.077	5.1345	7.5758	5.1153	6.2081	5.5895	8.0186	8.4255	2.872	7.7234	3.8925	7.257	5.1416
-8.2818	-13.145	-9.6342	-11.929	-11.048	-8.3971	-7.7652	-10.316	-9.5243	-11.579	-11.228	-8.7326	-9.0238	-8.1162	-10.538	-10.843	-10.62	-11.992	-10.933	-8.6385	-11.201	-11.994	-12.185	-10.712	-13.406	-9.8353	-8.7137	-12.195	-6.983	-11.347	-10.471	-13.187	-11.163	-10.705	-10.767	-11.315	-7.9076	-14.088	-13.353	-5.9093	-9.3128	-10.046	-12.943	-12.887	-9.8963	-11.29	-12.892	-11.083	-8.6675	-11.003
-10.22	-12.213	-12.517	-11.691	-13.53	-12.554	-14.257	-12.123	-13.028	-12.611	-13.767	-17.747	-13.457	-13.576	-15.483	-12.333	-11.27	-16.395	-13.198	-12.299	-13.547	-14.613	-12.667	-12.172	-11.121	-12.018	-13.077	-15.418	-12.561	-16.05	-13.313	-12.478	-10.84	-12.879	-13.669	-11.662	-12.29	-10.698	-12.733	-14.251	-15.232	-13.156	-14.779	-11.846	-12.048	-13.505	-13.953	-12.374	-14.129	-15.402
-4.9971	-7.3215	-7.5047	-3.6282	-6.3415	-4.2214	-8.7902	-2.7427	-8.0361	-2.5796	-4.4965	-8.1462	-6.9467	-6.6449	-4.5127	-5.6524	-7.6835	-6.7187	-2.4221	-8.0941	-6.8787	-5.0434	-5.7184	-3.4022	-6.9134	-4.448	-2.7729	-6.6713	-5.1439	-3.6366	-4.6946	-5.4419	-2.7104	-8.0272	-6.7458	-2.1571	-5.4447	-3.2316	-2.9453	-6.5026	-6.0081	-5.6949	-2.4918	-5.4286	-1.5559	-5.2247	-6.2088	-4.7955	-4.9947	-6.817
-13.443	-10.514	-12.917	-12.92	-10.723	-9.9639	-10.334	-12.113	-10.119	-12.195	-11.856	-11.264	-9.9056	-8.5069	-11.34	-9.3346	-13.045	-7.889	-9.9638	-11.331	-12.181	-8.1048	-14.197	-10.56	-10.127	-14.187	-11.069	-10.029	-13.557	-14.877	-8.8264	-10.048	-10.296	-8.9934	-11.772	-10.173	-10.921	-8.1629	-11.623	-10.856	-10.684	-12.099	-7.7167	-6.4246	-11.954	-13.16	-11.382	-13.812	-7.5705	-11.534
4.7914	5.638	4.1735	3.2377	4.8278	3.993	5.4138	6.5715	5.3753	2.0037	2.7344	5.3893	6.2025	4.4339	5.3214	5.4848	6.7159	5.3443	4.2843	6.8234	1.8713	4.7596	2.8026	5.4981	0.94543	6.4254	2.4959	4.6761	1.2615	3.1053	5.358	4.7543	3.7089	4.5654	6.1627	1.6431	6.3567	6.7159	7.7308	4.8626	4.3888	2.4554	7.9825	6.4563	5.3426	1.9973	3.0396	4.0873	2.7894	3.8072
-3.9175	-8.7649	-5.1041	-6.8857	-2.3468	-6.2935	-4.7906	-3.6339	-5.8427	-8.3375	-1.8426	-3.8098	-5.2353	-5.9896	-5.3768	-5.2493	-6.4623	-6.2107	-6.7377	-7.7905	-5.2327	-4.8352	-8.1084	-5.3605	-6.3274	-3.6764	-4.2479	-6.0689	-7.8737	-5.4787	-6.8152	-4.8338	-5.2648	-4.7495	-3.2978	-7.6449	-7.1257	-9.2875	-6.3168	-5.8367	-6.3836	-5.663	-7.3525	-5.9545	-3.9781	-6.7612	-6.414	-6.8061	-5.7165	-6.1677
-10.896	-8.7898	-10.481	-9.5722	-12.087	-8.0814	-11.373	-8.2961	-12.109	-8.8331	-7.5272	-11.863	-9.2056	-9.7213	-9.7173	-10.737	-10.138	-8.4505	-12.277	-8.6409	-10.85	-11.846	-14.366	-10.584	-11.089	-11.512	-9.6784	-13.105	-13.8	-8.6153	-13.773	-10.52	-9.9725	-10.438	-13.144	-10.968	-11.07	-8.915	-9.9629	-9.4583	-11.856	-9.6915	-11.724	-11.818	-10.308	-7.8295	-11.72	-10.893	-10.87	-9.3909
-9.0491	-6.6083	-7.1708	-8.0906	-5.368	-7.4839	-10.49	-7.0817	-2.6671	-5.5826	-6.4306	-4.8607	-7.2494	-7.833	-6.2737	-10.134	-5.789	-7.0779	-3.9306	-7.1764	-5.6979	-6.5456	-7.5526	-3.5561	-9.7599	-6.3498	-6.9185	-9.0562	-10.14	-6.801	-5.6884	-8.7294	-4.1801	-7.8082	-5.7277	-5.7625	-6.0051	-8.0329	-6.4741	-7.8408	-8.2595	-7.706	-5.7102	-3.5972	-6.4478	-7.7295	-7.0379	-8.7688	-4.6607	-6.3124
-7.2723	-9.3647	-9.4472	-3.5627	-8.7647	-5.2585	-8.2261	-8.0549	-8.6909	-7.8272	-2.9329	-6.6101	-5.7717	-12.372	-11.008	-7.4017	-7.0627	-10.105	-8.6909	-9.7001	-8.2603	-6.4115	-7.7583	-9.8264	-4.3082	-5.0701	-7.7124	-9.5783	-8.1197	-10.955	-7.7629	-9.8328	-8.2265	-8.472	-6.6105	-7.6632	-6.2479	-8.3943	-10.389	-8.8783	-7.4589	-7.6328	-9.5402	-6.6529	-11.263	-9.6399	-8.1358	-8.3524	-7.6006	-9.3499
-4.1854	-1.2709	-4.1156	-1.831	-1.2246	0.77415	-4.0712	-1.8524	0.025118	-0.22246	-2.3408	0.34961	-4.6164	-2.1387	-3.1042	-0.46578	-1.3252	-1.5266	-2.5	-0.47003	-4.4569	-2.5556	-4.3353	1.5404	-1.3741	-1.3343	-1.9291	2.3613	-4.1357	-1.3678	-2.4958	-0.57711	-1.4552	-1.1948	-2.847	-2.5901	-1.0647	-2.7423	-0.47312	-0.50895	1.2177	-0.88321	-3.5264	-1.8626	-6.328	-2.7768	-3.4279	-1.0234	-2.6251	-1.4352
-11.381	-10.711	-10.986	-14.183	-10.445	-10.29	-12.992	-9.6202	-8.5664	-11.244	-8.9774	-11.44	-8.1192	-11.268	-13.566	-10.2	-10.86	-12.735	-14.848	-7.9943	-12.784	-9.9656	-10.214	-10.714	-10.395	-10.064	-11.07	-10.937	-7.6244	-11.589	-10.9	-10.909	-12.807	-14.007	-10.961	-12.946	-12.899	-8.4514	-11.843	-9.2725	-11.431	-12.918	-12.046	-13.263	-8.0884	-11.956	-10.261	-10.099	-12.048	-12.338
-8.9819	-12.524	-13.266	-14.916	-8.4056	-9.419	-12.806	-13.104	-11.212	-12.501	-9.2024	-11.949	-11.094	-14.069	-7.2012	-13.285	-12.168	-9.3103	-11.896	-10.615	-12.757	-12.458	-12.24	-13.891	-6.9063	-6.8909	-10.992	-13.377	-14.478	-10.63	-11.311	-12.785	-10.654	-9.8714	-11.574	-15	-12.077	-13.293	-13.061	-11.689	-13.373	-14.657	-11.368	-12.58	-12.808	-10.998	-11.572	-9.8333	-7.977	-9.2746
-20.784	-20.761	-22.869	-21.456	-22.092	-21.255	-21.31	-21.317	-20.057	-21.619	-20.819	-20.65	-21.767	-23.758	-22.057	-21.309	-21.671	-24.95	-24.562	-21.558	-19.264	-22.618	-23.866	-23.61	-22.711	-24.363	-23.566	-27.706	-22.998	-21.454	-24.163	-18.64	-21.979	-21.124	-21.198	-22.69	-23.449	-17.541	-25.28	-22.36	-19.938	-25.218	-23.291	-21.15	-21.856	-24.845	-21.08	-17.482	-23.941	-23.383
4.1221	4.164	3.9835	2.9218	4.2766	1.3549	1.9233	3.6869	2.4485	2.228	1.8061	3.6746	1.2861	2.7787	3.6962	3.261	2.7961	2.6571	0.1073	2.7801	-0.46655	2.3277	2.2834	1.0829	2.0261	2.2035	4.9995	1.6707	4.4065	4.4074	2.3978	-0.8763	3.4332	3.7645	4.5339	1.4878	7.3956	1.9508	3.6404	1.5641	3.7137	3.2577	2.4676	1.4361	2.9448	1.8866	2.2971	2.9383	2.2209	-0.63528
9.1014	8.7093	8.2874	8.3369	10.887	9.8065	6.4161	2.8238	11.417	7.627	9.3443	7.1618	5.8833	9.4597	7.0021	8.2439	11.278	8.5572	5.0386	8.8287	8.2914	9.1735	11.966	6.5588	8.3955	9.9629	9.5626	6.608	6.7797	7.0771	5.4257	8.5894	7.9368	8.58	9.2359	7.6573	5.088	10.263	9.0957	5.7845	11.034	10.561	9.0065	10.814	9.4974	11.021	7.4878	10.608	8.6642	8.3057
-0.38474	4.1413	4.1374	4.594	0.98478	4.6993	2.8504	1.9158	2.5915	6.6743	5.1478	2.599	2.7748	6.1346	3.4219	2.0714	1.7274	0.17294	2.9382	2.0502	1.5572	4.9865	5.1331	4.7746	3.4027	3.3476	3.3643	4.7013	2.4743	3.6042	5.5772	0.40589	1.6402	2.2113	2.7562	2.7293	0.41696	3.4404	0.651	2.861	5.4387	-0.86135	4.8506	-1.006	1.4926	3.5849	2.6902	5.8279	3.186	3.854
-0.39151	1.3331	-4.7595	-3.0268	-1.2439	1.944	-3.0473	1.9029	-2.3867	-3.6936	-0.58325	-1.9673	-1.1677	1.3557	-0.11856	-0.38513	-0.70682	-4.2375	-0.50374	-0.4939	2.632	-0.29722	-1.06	1.3123	-3.7148	-2.0966	0.01049	-1.0243	-3.3721	-2.7136	-3.39	-2.0074	-3.9349	-0.29365	-1.7626	0.17892	-2.3931	-2.1733	-1.6143	-1.5912	-1.2735	-2.1497	-4.4406	-3.3796	0.33771	-2.5583	-2.4486	-2.7143	-1.7676	0.14385
-1.0927	1.1748	-2.5139	-3.9253	-2.6307	-1.211	-1.4942	-3.5969	0.1395	-0.82537	0.33954	-1.0386	0.97674	-2.6418	-0.27303	-1.7599	-1.8436	0.42264	-1.7667	0.14946	-1.998	-0.55166	-4.6048	0.88029	-1.8472	0.17987	1.6415	0.038148	-2.3896	-3.1651	-0.63746	0.83487	-3.2742	-0.58683	-2.1505	1.5183	-1.4131	0.4726	-2.2797	-3.4143	-1.7205	-2.6464	0.10188	-3.1723	0.33963	0.10882	-0.17678	0.58702	-0.31114	-0.10049
-9.7378	-15.449	-14.348	-11.914	-12.85	-12.218	-9.6041	-11.362	-13.628	-12.347	-14.807	-9.1015	-11.879	-10.5	-12.528	-11.295	-12.569	-12.015	-12.54	-10.392	-13.675	-10.33	-15.06	-9.7736	-11.655	-14.493	-15.224	-13.746	-13.57	-15.062	-10.711	-15.337	-7.4963	-13.333	-13.158	-11.573	-10.477	-9.799	-13.62	-12.256	-10.255	-11.825	-12.938	-15.222	-13.484	-12.557	-15.075	-13.057	-11.798	-10.97
-11.645	-6.255	-7.9487	-11.994	-10.61	-11.903	-10.378	-11.774	-10.357	-14.447	-11.427	-9.8401	-13.665	-10.998	-12.642	-10.776	-9.9575	-11.788	-15.79	-14.455	-10.856	-14.264	-11.123	-13.231	-11.964	-10.579	-14.59	-11.052	-11.89	-9.6889	-9.8923	-14.001	-10.193	-10.909	-10.172	-14.785	-11.442	-12.142	-9.5515	-13.349	-11.132	-7.5034	-13.319	-11.634	-9.7963	-11.896	-12.297	-11.989	-14.357	-9.9308
-10.069	-7.2588	-12.782	-12.306	-11.422	-9.7977	-9.4176	-15.079	-9.4188	-11.7	-11.145	-11.432	-12.345	-12.409	-9.498	-8.6474	-11.349	-9.0689	-12.172	-11.64	-9.5089	-10.441	-10.923	-11.496	-9.6396	-13.498	-8.4208	-10.962	-9.6123	-11.314	-9.5503	-10.353	-11.108	-9.3149	-13.546	-14.052	-11.689	-8.9769	-12.302	-10.902	-12.113	-8.441	-12.347	-11.551	-13.106	-9.3269	-8.527	-13.119	-10.396	-13.945
0.16535	-0.78692	2.8542	3.4752	4.1721	-1.5656	0.4926	-3.424	3.9756	1.8829	2.7663	1.6437	-0.25005	-0.80239	2.4218	3.8861	-1.012	-1.8194	-1.5944	-0.59671	1.4348	4.576	-0.030498	0.17841	2.5832	1.9798	-0.2913	2.7537	-1.9202	2.3323	3.6014	1.4581	3.6542	2.5327	2.4392	0.70233	2.3457	4.5167	2.8797	2.6871	-0.33874	1.7865	1.518	2.743	1.2956	0.62158	-1.5298	1.2153	2.2296	-1.3495
-8.8599	-12.974	-11.477	-12.59	-10.019	-12.758	-5.4219	-10.08	-12.224	-11.767	-12.974	-10.396	-13.34	-8.8004	-11.457	-10.887	-10.513	-9.8796	-6.6239	-13.432	-10.857	-11.45	-13.395	-9.2398	-12.395	-12.614	-12.046	-10.006	-9.3789	-14.771	-11.032	-11.55	-10.987	-11.778	-11.019	-12.118	-11.872	-7.7783	-9.4431	-10.116	-9.6398	-12.25	-12.309	-9.8168	-7.8351	-10.749	-10.833	-10.606	-8.5677	-11.195
-9.0144	-14.2	-15.159	-16.2	-13.424	-13.799	-14.47	-17.999	-15.605	-14.69	-12.312	-14.362	-11.571	-14.306	-16.693	-14.65	-15.956	-16.906	-13.818	-16.593	-12.457	-11.604	-12.224	-12.31	-13.081	-16.462	-15.757	-15.473	-17.408	-14.674	-13.273	-15.415	-14.555	-11.407	-14.348	-16.882	-12.603	-13.909	-16.441	-15.024	-15.971	-17.016	-15.124	-13.881	-16.886	-15.5	-15.723	-14.166	-14.266	-15.365
5.4524	4.9903	6.9933	5.3142	4.5305	6.406	6.2769	6.0968	5.8967	6.7072	7.0551	7.918	5.3204	5.922	5.1895	4.837	7.0609	4.1825	9.1	4.4394	5.9373	5.4258	6.1127	8.9847	6.3387	7.0624	7.3177	3.657	8.2374	6.2567	6.1143	5.4233	6.8912	3.429	6.5985	3.6834	6.6649	8.0605	3.8178	4.8295	6.2855	7.123	5.6746	7.3897	8.4614	7.2042	4.1746	3.92	8.3173	5.1739
6.6766	3.8054	2.3283	2.2706	2.0629	2.0068	-1.6193	4.1857	2.6558	1.704	1.3549	6.8852	4.4654	7.6751	4.6577	3.0346	3.8658	3.9118	2.6313	1.5463	3.8616	-0.054028	-0.13129	2.3902	0.11548	-1.025	2.8613	2.3873	1.9454	2.7345	3.1059	0.16315	0.15361	3.0513	3.0616	1.0564	4.3438	2.738	1.4312	4.8495	-0.93463	1.2252	1.2448	2.8185	4.1265	2.9427	4.2652	3.3969	4.5587	3.2721
6.7212	3.8207	6.848	5.6729	5.4309	5.4634	6.4445	4.1275	4.2072	4.693	6.62	2.6029	6.7519	6.4338	6.7594	6.3564	8.068	4.8856	4.7678	8.1238	5.2675	3.9297	5.7614	3.8847	4.813	7.4058	6.5731	7.3749	3.1928	6.203	3.7481	6.4424	2.5779	4.1048	4.6337	3.6184	5.8292	8.476	5.4674	4.922	7.2329	6.9413	6.0141	3.5797	7.0131	3.5577	1.9436	5.7339	6.0454	4.5852
-3.8476	-2.2777	-1.0283	-3.3647	-2.4413	-0.50114	-1.2779	2.9413	0.64589	0.6344	-1.134	-0.26412	-1.1353	-1.3167	-1.0724	1.1908	2.84	0.86148	1.1246	0.47822	0.16868	-0.75757	2.9832	-3.738	0.11593	-1.0149	-1.4166	0.89762	-2.4894	-1.0864	-1.9503	0.92268	-3.7313	-0.68921	-0.99625	-0.54109	-4.5432	-0.87123	0.37214	0.17777	0.5187	1.9809	-1.9198	-0.25295	-1.226	-1.9136	-3.9139	-2.6458	-0.27605	-2.4209
-7.1585	-2.9705	-5.4661	-3.9186	-5.0932	-6.7932	-6.5313	-7.5135	-5.6284	-6.4032	-5.5335	-7.0011	-6.3746	-5.4117	-5.8174	-5.7268	-4.6096	-5.1731	-6.9861	-6.3179	-4.8446	-7.2914	-6.2842	-7.4137	-6.5093	-3.3373	-3.9552	-5.9048	-8.7796	-9.3939	-7.4379	-4.0171	-5.179	-8.6348	-8.59	-6.3597	-9.2739	-5.6261	-5.6791	-7.5623	-3.9911	-7.3305	-6.1125	-5.6105	-8.6393	-5.4725	-7.3016	-6.698	-5.7064	-4.6761
-12.118	-10.719	-10.452	-8.1313	-10.118	-8.1381	-11.508	-12.568	-12.191	-9.185	-13.947	-11.79	-8.1824	-11.739	-8.8408	-11.036	-9.8976	-13.277	-11.237	-12.418	-7.1535	-11.865	-10.413	-11.41	-11.999	-10.305	-11.157	-11.975	-8.4931	-7.3258	-11.555	-11.559	-6.5584	-8.9773	-7.7221	-9.7876	-10.743	-12.893	-13.437	-7.3086	-13.08	-10.451	-8.9717	-9.7472	-9.6606	-10.346	-6.6975	-8.4908	-9.238	-7.0271
1.9951	-0.11165	-1.5012	0.8698	1.4466	1.7803	2.7346	0.92504	1.8984	2.9554	3.1189	-1.4228	2.2319	1.5122	3.6414	0.041673	-0.40942	1.3479	2.8489	3.4916	1.0578	1.9023	-0.62963	2.271	2.5167	0.0016113	2.5015	2.4535	3.3578	5.0387	3.2378	1.4424	3.1236	0.90346	4.0362	0.3622	2.2359	1.3611	0.19368	3.8977	2.9392	2.6358	-0.15621	1.4193	5.324	-0.57997	-1.4909	4.824	2.1785	0.96642
0.57478	1.3945	-3.6782	-0.90533	2.2149	-2.0391	0.38838	-1.3294	-0.1829	-1.7503	-3.1435	-3.0935	-1.2287	-0.21285	-1.0018	-3.2478	-2.5559	-1.342	2.2623	1.9992	1.5113	1.4573	-4.9205	-1.1278	-3.4686	-0.85949	-1.5509	-0.46034	0.91471	-2.9146	-0.56523	-3.1092	0.11724	-2.4947	-1.0883	-2.062	-1.585	-0.097126	-0.28311	-2.4917	-0.24622	0.97944	-3.8893	-1.1104	-0.83224	-2.2458	-1.2087	-0.72203	-2.5158	-0.070348
-7.2522	-6.8493	-4.2492	-6.3192	-5.8037	-4.7206	-5.4858	-4.6695	-5.3329	-6.4086	-6.9182	-8.8328	-7.6936	-6.9029	-5.3676	-5.4492	-5.0529	-7.0105	-7.9219	-5.4656	-5.5258	-5.5802	-8.0221	-4.9367	-3.7762	-7.5484	-4.8799	-9.0518	-5.6052	-6.6773	-3.0439	-7.4542	-2.827	-7.3919	-4.4678	0.38219	-6.0037	-6.2678	-7.8758	-7.389	-5.8849	-6.462	-6.5682	-7.1583	-5.2539	-5.4124	-5.4225	-6.8882	-7.1546	-6.507
-3.2641	0.10238	-0.31695	-2.1094	4.7343	-0.59804	0.30585	-2.1007	-1.7539	0.85241	-0.35753	2.2179	0.28249	0.10487	6.6869	-1.5207	-2.458	-0.64576	-0.68626	-1.8802	-0.83182	3.7593	0.25743	2.3005	1.4	-1.3429	-2.5474	2.9841	-0.079759	-1.105	1.4453	-1.6903	-0.86323	-0.011122	-2.4057	0.59318	0.12095	-1.4775	-0.72505	-0.62287	3.1603	0.94675	-0.1126	-1.9873	0.5397	-0.69581	1.4952	-0.47874	2.0491	-0.07533
-6.0913	-2.625	-4.6849	-3.6988	-4.3017	-4.1165	-4.4601	-5.9131	-2.6323	-7.3315	-1.273	-3.0804	-4.8756	-7.8178	-0.42411	-0.70858	-5.8125	-4.483	-3.0348	-5.9689	-5.7255	-3.2578	-5.2416	-6.4021	-5.1518	-3.3951	-5.7168	-3.9486	-4.1489	-5.6409	-4.571	-6.6297	-1.8014	-1.6699	-5.9111	-6.2685	-2.2881	-4.5347	-7.7988	-0.13074	-0.50135	-3.5831	-4.2049	-4.7445	-6.7046	-4.1227	-5.0851	-6.3137	-1.6492	-3.306
-9.0217	-13.02	-11.227	-11.566	-11.098	-9.2849	-10.447	-8.3605	-11.287	-12.062	-9.8402	-8.0517	-9.0639	-8.2823	-6.1442	-9.5706	-11.943	-8.5286	-7.7643	-9.8659	-11.57	-10.671	-7.6181	-11.077	-8.0152	-7.813	-9.8634	-8.9515	-10.501	-7.9775	-9.8583	-10.932	-11.054	-9.3351	-9.966	-10.778	-11.302	-8.1147	-11.003	-7.4143	-10.047	-11.341	-9.6121	-13.522	-11.36	-11.36	-12.045	-9.72	-9.1779	-5.0672
3.8242	4.5771	7.0275	6.7248	4.2256	1.3291	3.3302	2.7515	6.1732	3.9453	3.6186	2.3233	4.6427	7.0555	2.5045	5.1435	2.0195	1.3932	1.2627	2.1005	2.5178	6.9523	5.5148	2.8238	6.2704	4.0372	0.66716	7.1108	5.9236	3.9775	5.7716	3.4093	8.4186	5.3613	7.7965	5.3237	2.501	1.6668	5.4404	7.3426	2.2101	5.703	2.5896	4.3184	0.99813	1.2316	3.4038	5.5966	4.5605	4.4281
-10.124	-10.266	-10.317	-7.4372	-12.849	-8.799	-7.2985	-11.069	-13.734	-10.745	-11.673	-13.357	-9.7742	-9.5284	-11.56	-11.648	-9.7339	-8.8307	-9.596	-10.797	-12.184	-12.487	-12.462	-11.23	-11.703	-12.191	-10.042	-14.551	-11.47	-9.5794	-9.4631	-13.696	-11.58	-8.5465	-9.0114	-7.2183	-11.448	-9.8377	-9.1691	-10.827	-9.7739	-11.274	-13.069	-13.511	-12.734	-10.329	-13.001	-10.579	-12.2	-12.107
-2.3622	-7.7013	-5.3053	-7.9942	-1.9223	-8.8223	-3.0356	-5.0103	-3.264	-7.0085	-4.3409	-4.753	-9.1423	-4.8487	-7.438	-5.5406	-6.0992	-1.8259	-7.7914	-3.9824	-6.0222	-6.5156	-6.0004	-6.5913	-5.6869	-3.963	-7.9268	-2.3653	-2.0586	-6.2082	-5.6068	-4.3812	-8.0632	-4.056	-4.2709	-6.0669	-6.111	-5.433	-7.1749	-6.6427	-3.2197	-6.2559	-7.9927	-4.6277	-8.9845	-5.4526	-5.7113	-4.5661	-2.0957	-4.0255
-2.1649	-3.5442	2.6912	-5.1345	-2.5259	-0.80072	-1.7158	-0.55092	0.26964	-0.95346	-0.5649	0.39406	0.44933	-1.2348	-2.9413	0.62396	-4.6453	1.9544	0.20602	-0.21456	0.61732	-3.9237	-1.9259	1.8333	-4.2047	1.9641	-0.84172	0.28765	-2.0344	-4.3934	-0.27101	0.61187	-1.432	-2.6261	-0.72042	0.81463	-1.7907	-2.1381	0.022528	-3.4372	-2.3002	-1.1835	-2.3105	0.44332	-1.7912	-1.3621	-3.1273	2.2151	-1.3325	0.24671
1.0901	-1.6374	-0.14206	-1.5464	1.9023	1.3549	-0.34018	1.2665	0.35478	-0.50474	-0.83183	-0.68002	1.2662	1.1593	0.42745	-2.1771	-0.11134	1.0374	0.70583	-0.27611	-3.836	-0.1735	-0.1439	-3.0369	1.6154	-2.805	1.3656	-0.11912	1.101	2.6254	-2.6376	-1.0367	0.3756	-2.74	-0.42618	-1.8301	2.1095	-0.030872	-0.08207	2.3666	-0.42284	-2.6684	-0.47109	-0.030949	-2.2133	1.3024	-1.6753	-0.66969	-1.4546	-0.40181
-22.143	-20.962	-25.268	-22.074	-21.015	-20.954	-22.062	-23.525	-24.796	-25.255	-22.269	-21.646	-23.832	-26.868	-21.128	-24.175	-21.74	-21.853	-22.43	-21.502	-19.794	-23.091	-22.753	-21.831	-21.245	-26.407	-20.226	-22.69	-22.922	-19.376	-21.632	-24.983	-20.311	-23.288	-22.507	-21.68	-23.199	-25.377	-22.711	-22.873	-21.88	-22.978	-25.191	-23.144	-22.482	-21.88	-20.856	-21.56	-23.546	-22.822
-6.7897	-10.83	-10.877	-11.463	-11.049	-10.545	-11.314	-9.5822	-11.209	-10.997	-10.748	-9.9206	-12.813	-10.222	-8.9072	-10.872	-7.399	-8.7142	-10.798	-12.84	-11.662	-12.317	-12.461	-12.813	-13.395	-9.7089	-11.175	-8.8628	-13.032	-10.986	-12.832	-7.7284	-12.081	-9.46	-13.174	-9.0009	-12.952	-11.271	-10.753	-11.807	-11.76	-7.0364	-11.692	-10.61	-11.182	-10.966	-11.665	-9.4167	-14.127	-10.224
-6.7585	-7.8242	-6.4738	-6.6272	-9.6366	-7.3122	-10.4	-6.4817	-10.413	-6.9678	-6.742	-6.6333	-10.491	-9.1038	-5.3097	-3.0213	-8.7138	-10.064	-7.0893	-6.4278	-9.228	-10.489	-5.1776	-10.005	-8.2908	-7.521	-7.6293	-5.5989	-6.3138	-6.4521	-6.5501	-10.381	-6.768	-7.2042	-10.098	-7.0285	-7.7896	-9.9045	-6.1753	-8.1997	-7.7656	-5.6867	-9.7782	-8.0941	-8.0325	-10.188	-7.4681	-7.8835	-7.792	-6.6852
7.4709	5.1583	5.5472	7.9965	6.1341	4.3422	5.9528	4.3186	3.7057	5.8567	6.109	3.2851	6.1045	5.1555	5.4513	2.5438	3.937	5.2258	3.2458	2.2483	3.2838	4.8527	6.1946	3.7874	7.6918	4.9829	3.2196	3.6639	5.7536	1.7203	7.3566	6.9939	7.8642	6.2959	6.5716	2.5088	4.2155	4.9656	3.4923	4.7096	2.9813	3.5514	6.1108	4.8822	3.6679	7.3537	6.8889	5.538	4.4236	5.2008
5.6823	3.667	2.7126	3.6927	6.0721	5.074	2.7969	5.8659	4.3632	3.969	3.5132	7.9547	0.16479	5.4044	2.1067	3.1087	2.7865	3.463	3.892	6.0309	2.8886	4.0375	5.5675	4.7662	0.43265	4.7369	4.9004	4.5074	4.3229	3.7516	4.479	4.0519	6.2727	5.1247	7.6558	5.1395	4.6638	7.7114	6.3804	1.9832	4.2885	3.7423	2.0252	4.6596	4.6774	3.0996	1.6346	5.5874	6.9247	3.0786
-2.6813	-2.3099	-2.9495	-0.033407	-2.763	-4.0212	-3.0947	-2.4651	0.54567	-0.35031	-1.2893	-3.1107	-2.5246	-1.5816	0.36539	-3.2931	-2.0452	-3.6193	-1.113	-2.2463	-1.6292	-0.64348	-1.3028	-1.6035	-1.1493	-1.2364	-1.2624	-0.43907	0.076176	-2.4158	-1.6824	-1.91	1.6154	-2.162	-4.3812	-1.4682	-3.0649	-2.144	-4.7322	-4.6699	-2.459	1.0789	-0.079458	-2.2362	-6.2196	-1.8392	-3.0171	-3.8403	-2.0937	-6.2428
-4.8265	-4.0333	-4.0025	-3.5524	-4.3121	-5.7769	-5.7159	-4.3332	-4.8652	-4.4611	-2.9291	-5.0495	-5.7382	-5.8618	-7.3503	-4.5446	-7.2625	-2.5698	-8.4908	-7.4602	-6.2852	-8.7169	-5.3036	-6.0617	-6.9558	-5.4144	-9.0227	-7.3862	-3.8065	-2.1322	-3.5087	-5.3432	-8.3701	-6.6398	-4.0407	-6.4951	-10.249	-6.4985	-7.0568	-9.7105	-9.8836	-4.4153	-2.2058	-5.4841	-4.822	-5.7102	-6.7711	-6.6291	-4.9401	-6.0779
-0.54115	-3.2551	-2.3749	-0.90937	-2.2853	-2.1387	-2.1624	-0.66953	-0.25349	-3.2978	-0.65501	-0.84151	-1.4019	-2.4677	-0.65473	-0.36399	-5.2076	-3.5738	-2.752	-3.5496	-3.6112	1.1243	-1.8544	-1.4609	-2.863	-1.4666	-0.12938	-4.8763	0.28065	-1.001	-0.3319	-2.4463	-2.0603	-0.83782	0.77049	1.0573	1.8324	-1.4259	-3.4111	-1.5285	-0.44111	-2.4383	-4.4302	-0.57686	-0.846	-5.3095	-0.82515	-4.0361	-1.9373	-2.3845
13.653	7.2072	11.333	9.3615	9.7162	7.6538	8.6238	10.223	9.3374	10.151	10.256	9.6265	12.671	10.434	11.352	10.679	8.5459	11.019	10.999	7.9853	10.534	7.0156	10.473	6.2982	10.412	11.449	7.2344	9.0378	7.7597	11.352	8.8591	7.2409	11.294	8.3365	12.164	7.0561	10.403	9.327	8.8476	12.503	9.9468	10.365	10.139	8.1777	9.1829	9.2366	10.303	9.2377	11.221	10.175
-2.3758	-6.0264	-6.1029	-3.1504	-4.8155	-3.598	-2.5663	-3.5975	-2.7628	-1.5477	-3.9486	-2.644	-3.222	-3.5718	-3.1222	-1.472	-5.0721	-5.6374	-4.9258	-2.6438	-2.5624	-8.7783	-7.9369	-4.3124	-4.9557	-4.1461	-4.2507	-6.3035	-3.0524	-5.807	-3.6817	-1.9024	-3.0933	-4.561	-4.85	-2.2807	-3.5999	-4.6706	-0.94269	-4.7163	-5.5286	-6.2306	-1.8581	-1.1792	-1.9568	-3.0771	-5.3806	-5.8485	-2.7356	-5.5721
-12.011	-10.589	-11.15	-12.615	-12.322	-11.327	-11.025	-11.032	-11.724	-11.974	-11.55	-8.0147	-10.321	-12.741	-9.4953	-8.3451	-9.0398	-7.6206	-11.75	-8.5286	-8.9243	-11.596	-10.037	-7.6643	-12.157	-11.67	-12.624	-9.5612	-9.1995	-11.712	-11.947	-10.686	-10.657	-10.716	-11.488	-9.7551	-13.399	-9.7231	-9.836	-13.903	-9.7411	-10.118	-11.386	-12.737	-11.958	-11.2	-10.848	-8.8412	-12.813	-7.5543
-2.276	-3.3703	-2.7489	-2.7635	-0.37017	-1.461	-0.70135	0.077137	-1.356	-4.0286	-4.5057	-1.3116	0.76203	-1.5763	-0.82979	-0.736	-2.936	-1.1613	-2.4468	-2.0099	-3.1062	-0.4771	-0.11479	-1.281	-0.11363	-3.5834	-2.4141	-2.7259	-3.3143	1.7428	-2.2905	-1.7061	-3.911	-1.9572	1.0216	1.4172	-1.8637	-2.3721	0.89449	-2.3427	-1.3122	1.6498	-2.0585	-0.9329	-2.3777	-2.918	-2.9824	-2.3617	-1.9528	0.77983
1.8755	3.3239	0.72268	3.271	2.9762	-0.61904	2.3907	2.8759	-1.5242	2.3874	2.173	3.3816	1.5294	1.8551	3.0322	0.27694	2.4055	-1.5861	5.0753	-0.18918	3.7728	-1.3395	4.6008	0.32607	0.29978	-0.88474	-0.68659	1.3103	1.3615	1.441	1.2552	0.67648	1.7014	1.7891	2.8056	3.1064	3.2731	1.1726	4.5078	0.57497	0.42247	-3.4136	4.0607	1.8357	3.5268	0.67824	0.26579	3.4093	2.3755	-0.45568
-5.9041	0.83743	-2.9453	-2.0412	-0.52325	-1.7099	-0.69872	1.2913	0.57905	2.0016	-5.9964	2.9932	-4.1826	0.73145	-0.81943	-2.7409	-3.2686	-2.421	-3.3074	0.32872	2.5865	-2.6983	-5.3791	-0.4501	-2.6288	-2.529	0.84748	-3.3671	1.7435	-6.244	-2.6767	0.68471	-2.3116	-2.0851	-3.3783	-1.3323	-1.0056	-0.29688	-2.2244	0.41008	-3.9881	-3.5429	0.74181	0.5012	-2.6392	0.34774	3.4619	-2.4225	-4.5118	-0.60287
0.20203	-4.7814	-3.2069	-2.6538	-0.12168	-0.53553	-6.5075	-5.2354	0.47499	-2.749	-2.6794	-0.62536	-3.4173	-1.168	-2.3281	-5.8073	-4.2881	-2.6431	-4.357	-0.42605	-1.826	-1.3382	-1.9859	-1.6645	-2.5523	-5.3184	-3.71	-0.24886	-5.1697	-6.0089	-2.0567	-2.2705	0.089236	-1.7671	-1.8241	-3.5168	-1.6415	-4.5348	-3.1739	-4.7781	-3.9025	-4.8774	-4.4709	-2.5809	-2.7816	-2.1974	-2.0759	-4.0204	-4.0246	0.64711
1.1918	0.13998	0.42783	3.078	-0.065999	0.26971	-0.61755	-2.1265	-0.9574	1.2297	-0.14255	-1.4301	2.3155	-1.8608	4.0348	-0.20658	4.202	-1.1357	-0.31455	2.3595	-1.782	2.0734	-2.3163	0.5982	0.43409	-0.89511	2.0457	-0.40675	1.7761	-0.62144	1.9922	1.3324	-0.87649	0.89058	3.4071	2.1618	1.9809	-0.26836	2.3123	0.985	-2.8437	-2.9461	-0.165	1.1963	-2.385	0.51183	-3.0887	-1.2326	-0.85772	0.082405
3.1153	-0.97855	-2.0382	-1.0074	-1.287	-0.33729	-0.84164	-3.2502	-2.3693	-0.077276	-2.3192	-3.0542	-1.0634	-1.272	0.72806	-0.55378	0.38254	-2.7301	-0.3503	0.55224	0.48234	2.358	-1.3406	0.41517	-0.16991	-0.23854	-0.092188	0.39715	-0.092345	-1.4529	-0.46606	-0.31658	2.8679	3.8146	2.3308	-1.2978	-2.0407	-0.16313	-2.5358	-0.058504	-1.0861	2.1887	3.3317	-2.8502	-0.52886	1.7287	-0.46555	-1.7843	0.4704	2.4996
1.2158	-1.6612	2.1098	4.1814	0.62537	1.444	-0.64717	-1.518	3.2862	1.1879	2.4538	3.2628	0.29812	1.8295	0.76127	1.9024	1.8404	0.43648	1.2002	1.0037	2.2236	0.52495	0.35674	-0.15729	0.84238	4.5031	4.6728	-0.71177	1.8133	1.2374	0.48899	3.8593	-0.23501	-0.73019	0.064435	1.2217	-0.50897	2.5639	0.36634	2.3915	2.4449	0.35216	3.8274	2.2948	2.2029	-0.75501	0.75963	-0.55479	1.5467	2.2033
-5.7031	-3.5606	-3.8142	-8.812	-6.8929	-5.4184	-6.2918	-4.8506	-7.4639	-6.2993	-7.5816	-4.8465	-5.4261	-4.564	-8.0309	-5.0389	-4.3561	-4.8297	-3.4924	-4.3195	-5.7313	-3.9935	-9.0715	-6.1292	-7.9827	-2.647	-7.0931	-7.7411	-3.8662	-7.942	-7.1763	-9.0062	-4.2555	-7.0114	-8.4429	-8.9583	-7.5371	-5.0341	-3.1391	-6.9648	-4.9535	-3.6314	-7.5818	-6.1864	-4.5137	-5.5337	-5.895	-5.741	-4.5097	-5.0313
-2.7231	-0.39967	-1.3912	0.61075	-0.064304	-0.83748	2.285	-0.064139	1.4042	0.75223	0.60633	-0.59163	1.7138	-0.164	-2.2151	-3.226	-1.4839	2.1854	-1.2581	1.2288	0.59188	-1.3101	1.6677	-1.0088	0.16415	-0.9174	-2.0755	-4.3008	-0.70286	-1.3375	1.4714	0.54428	-1.2626	0.41477	-1.3188	-0.032836	0.47331	0.10881	0.67692	1.0971	1.2067	-2.4651	-2.8642	0.21131	3.288	1.6937	0.41509	0.22414	1.0105	-1.538
-2.0884	-2.1366	-5.5917	0.40701	-3.3559	-2.359	-1.5065	-3.8066	-0.1638	-5.2511	-2.9529	0.3444	-0.29456	-2.5091	0.81916	-1.3771	-2.6075	-1.1978	-0.30012	-0.73817	-3.4605	-2.7318	-2.7701	-2.8206	0.49253	-2.6959	1.7058	-3.0965	-3.4174	0.53245	-0.081888	-2.4632	-0.074961	0.1557	2.017	0.092583	1.4852	-2.9052	-0.16984	-2.3123	-1.6438	0.27197	-0.46337	-2.0475	-4.5828	-0.60681	-1.9341	0.42142	-0.25834	-1.7221
11.029	8.5638	10.469	10.133	10.647	10.532	10.5	13.361	11.136	11.156	8.575	6.6949	11.163	11.25	9.4928	11.051	8.8755	11.258	7.2586	8.3884	8.1652	9.7978	10.996	10.949	12.956	9.8493	10.242	13.697	10.327	10.636	8.3963	11.471	11.655	7.0235	10.843	8.187	9.6137	7.7595	9.5029	12.06	12.242	7.3921	9.6637	10.915	8.0482	8.7984	10.6	10.216	9.4729	10.069
-14.548	-18.139	-11.822	-15.882	-15.126	-9.8836	-14.072	-12.468	-14.774	-16.728	-10.583	-13.854	-12.135	-12.137	-9.9752	-11.301	-10.916	-13.224	-10.308	-11.485	-13.851	-11.403	-12.975	-14.182	-11.203	-14.514	-11.49	-8.8785	-14.092	-12.236	-11.453	-14.444	-14.504	-13.492	-15.19	-15.862	-12.091	-13.549	-16.246	-12.502	-9.8225	-14.763	-13.502	-12.842	-14.085	-11.297	-14.424	-10.927	-14.354	-13.275
-2.6818	-1.1696	-3.896	-4.7696	-3.8842	-5.3733	-3.2987	-7.314	-3.8036	-4.5402	-3.8573	-2.582	-5.1664	-1.3216	-5.2343	-5.5791	-1.9099	-4.4517	-4.67	-3.5322	-2.6612	-1.2057	-6.0499	-2.7939	-1.1228	-3.798	-5.4521	-3.9721	-4.9329	-6.1014	-6.3951	-6.0486	-3.1245	-5.2394	-3.7912	-1.0702	-2.8907	-4.3448	-2.5514	0.76567	-3.8707	-2.6499	-4.9847	-1.7818	-5.2836	0.64043	-1.5637	-3.4492	-4.4871	-3.586
-11.057	-13.224	-13.996	-11.257	-13.685	-8.971	-12.402	-10.234	-11.997	-10.493	-11.065	-8.3429	-12.062	-11.39	-11.609	-11.461	-10.849	-13.082	-14.225	-12.344	-10.764	-10.294	-15	-9.9219	-13.992	-10.263	-11.114	-13.674	-10.652	-12.88	-14.331	-10.744	-14.513	-13.776	-14.783	-12.59	-11.735	-13.337	-10.939	-7.7194	-9.1481	-11.097	-13.539	-8.296	-10.12	-13.871	-8.6399	-10.334	-11.15	-13.369
-12.103	-10.366	-13.645	-9.3206	-14.603	-13.231	-10.743	-12.62	-12.115	-10.286	-12.371	-13.277	-11.48	-12.721	-12.402	-10.935	-13.275	-12.419	-10.753	-10.897	-10.278	-13.687	-13.467	-12.395	-12.601	-10.178	-10.677	-11.626	-12.381	-12.076	-12.11	-9.834	-10.176	-14.535	-9.2773	-10.543	-11.255	-9.5127	-11.136	-12.309	-13.977	-9.075	-14.145	-6.7514	-9.9442	-12.173	-9.2915	-13.684	-12.564	-10.052
-10.434	-11.68	-11.143	-12.72	-12.178	-12.282	-13.19	-13.81	-13.882	-15.749	-11.548	-14.742	-12.866	-11.161	-12.282	-9.0033	-11.779	-10.722	-14.476	-13.711	-13.219	-13.782	-10.726	-15.458	-16.1	-11.941	-12.702	-13.606	-12.075	-14.117	-14.918	-13.667	-12.5	-11.117	-10.98	-8.8493	-13.67	-14.391	-15.431	-13.605	-14.909	-13.563	-14.287	-15.877	-12.099	-14.825	-15.867	-11.465	-14.262	-13.617
-16.015	-12.265	-16.51	-14.05	-11.507	-12.33	-14.836	-12.12	-13.337	-12.6	-16.681	-11.706	-12.791	-14.983	-14.504	-10.561	-15.365	-13.714	-12.48	-12.228	-18.056	-11.236	-13.465	-15.511	-13.831	-12.588	-11.001	-12.702	-13.389	-13.388	-13.554	-12.999	-12.578	-15.008	-16.285	-12.942	-9.8444	-10.161	-11.62	-13.352	-13.296	-13.768	-15.297	-12.862	-13.718	-12.224	-11.622	-12.117	-14.065	-15.044
0.51633	0.10617	5.987	4.9659	2.2874	4.8457	4.695	2.6526	3.5269	1.3828	3.5717	5.3274	5.3747	1.2629	3.9169	2.7095	4.8531	2.7833	4.5082	3.8673	2.6586	5.3775	2.8254	4.329	3.7934	3.2767	1.1296	3.4564	3.6852	2.4589	0.15795	1.1923	0.8426	-0.12245	6.102	1.5704	5.5425	2.6678	2.3348	0.39474	1.452	1.0444	-0.27584	0.96113	5.0411	2.8014	1.9856	2.3827	4.9157	0.61959
7.8095	8.2387	6.2811	10.955	9.1826	7.9814	9.8299	7.2275	9.3384	8.9533	8.0923	5.8444	5.9415	5.4067	9.2698	9.6715	5.3846	8.0053	5.9326	7.4967	4.2143	5.7428	6.9636	7.6789	5.7751	8.1876	7.2929	6.3991	3.7786	7.5186	5.8843	3.7533	5.4828	4.2927	5.7562	7.7106	8.4651	8.1128	10.155	9.6194	7.402	4.2605	7.7681	6.5399	11.297	7.5391	7.6675	3.7453	6.9003	8.2406
-9.9897	-11.166	-10.235	-9.603	-9.7617	-12.042	-10.793	-8.797	-9.9308	-11.628	-10.976	-10.672	-11.748	-8.3484	-10.401	-13.137	-12.45	-10.286	-9.4071	-14.322	-8.7792	-10.072	-8.3656	-11.474	-9.9932	-9.0084	-7.5951	-12.702	-8.946	-10.185	-9.014	-7.6128	-8.8696	-8.6703	-11.168	-10.579	-9.8906	-9.5583	-9.9681	-9.7657	-7.884	-9.5552	-12.648	-9.5904	-11.024	-11.912	-10.291	-11.46	-10.51	-8.4337
-4.4772	-5.4444	-11.162	-2.7521	-5.9201	-6.6211	-7.6948	-10.34	-3.0901	-9.4497	-8.025	-5.0116	-5.1684	-7.9676	-3.7293	-3.9122	-9.1837	-6.5076	-4.9806	-6.8792	-6.0537	-5.7233	-5.8752	-7.6185	-8.4212	-4.3834	-5.2058	-7.3228	-2.4146	-6.7618	-8.4048	-8.936	-9.3189	-8.3506	-6.6078	-3.1577	-7.6733	-7.0438	-5.8354	-7.4059	-6.897	-6.9598	-4.9229	-9.3494	-3.8059	-2.4044	-7.0076	-7.6294	-5.7478	-5.6326
-0.23481	-2.0152	3.1927	2.1091	-0.98561	4.2595	1.9909	1.8142	-1.0425	4.6121	-1.4305	-0.45574	-0.54422	4.6864	-0.31804	-0.79475	2.1773	0.72854	-1.0186	1.5802	2.9032	1.0922	1.3021	-1.3486	-0.17472	1.9748	0.43299	-2.4611	-0.29234	0.49893	-2.0873	-1.5207	-1.1237	1.3706	0.41392	3.2672	0.59505	-0.024581	-0.2125	4.0002	-1.3875	-0.42988	-1.5551	-0.65911	-0.85837	-2.2416	1.0895	-0.8568	0.090731	1.5654
4.3369	0.91399	4.7879	2.391	1.356	4.6903	6.3296	5.8413	4.8937	-0.51806	3.9977	1.4989	5.2484	3.6942	4.2656	2.1652	2.0659	4.267	4.1211	1.5798	4.7616	1.2115	2.2219	2.8933	9.0813	2.3236	-1.7337	2.1649	1.3046	3.4734	2.754	5.8004	3.7272	3.0472	3.2627	3.7062	4.2526	0.71163	3.7644	1.7695	0.13718	2.4522	0.3802	6.5964	0.078813	3.5396	4.3962	5.7446	1.7956	3.3419
-15.88	-13.22	-11.702	-13.535	-14.135	-11.12	-14.807	-11.955	-15.357	-14.086	-13.334	-8.4113	-13.9	-12.953	-11.876	-13.689	-13.53	-12.803	-12.786	-10.338	-12.27	-11.464	-16.119	-11.807	-11.972	-11.501	-12.654	-12.941	-10.369	-14.733	-12.296	-14.64	-14.138	-12.105	-12.132	-14.296	-17.335	-13.365	-8.3042	-17.312	-15.957	-12.766	-14.983	-16.846	-15.511	-14.099	-12.338	-7.7062	-13.155	-12.535
0.69539	2.2189	1.0067	-2.6008	0.40827	-0.98348	-0.89489	-3.7596	-1.834	3.2138	-1.3909	-1.0479	0.029683	-1.3293	-0.41276	-1.2399	-0.86764	-1.517	0.61136	1.4942	0.87464	-1.1569	-0.068478	0.82585	-3.5868	-1.1573	0.081857	-1.9689	-0.95768	-1.3769	-1.4871	1.1433	-1.0425	1.9849	-0.47281	0.78104	2.2304	-1.2088	-1.2376	3.7034	1.5706	-0.13542	1.7948	2.4209	0.55876	0.27218	-1.1776	2.8247	-0.4127	0.18959
5.3674	6.7359	6.1	4.3365	3.7411	7.3624	4.4192	8.2901	4.4966	6.5204	4.921	7.5674	4.8776	7.1664	2.2759	4.7285	6.9027	3.7912	5.6405	3.3435	4.6623	8.3842	6.5658	6.3277	1.658	4.7038	6.8314	7.019	7.0883	5.8082	6.6689	5.8927	5.8222	6.1671	6.9339	4.4456	8.1781	4.2064	4.3395	5.4614	7.2291	4.6069	6.5915	8.4711	4.0924	5.8503	1.4916	6.0139	6.1419	4.6734
-11.696	-14.81	-15.961	-12.142	-13.446	-13.025	-13.808	-13.639	-12.396	-9.7852	-13.67	-14.581	-14.443	-9.5837	-12.048	-12.13	-12.941	-14.202	-11.361	-14.127	-12.149	-10.595	-15.689	-10.823	-13.074	-10.645	-13.725	-13.515	-13.256	-12.17	-10.354	-15.432	-11.565	-9.7685	-14.661	-12.87	-14.346	-10.403	-12.278	-14.793	-15.402	-15.841	-12.795	-10.646	-14.472	-10.989	-9.5771	-15.393	-15.766	-14.557
-10.38	-13.722	-12.024	-14.358	-12.153	-15.061	-13.434	-12.26	-11.558	-12.576	-7.9209	-10.818	-10.219	-15.934	-12.058	-15.162	-12.972	-13.76	-10.385	-14.895	-10.122	-7.6799	-13.931	-11.863	-14.268	-14.643	-13.091	-10.854	-11.88	-12.746	-13.825	-12.903	-12.476	-11.552	-11.478	-13.136	-10.452	-13.342	-16.843	-11.049	-13.22	-15.708	-11.53	-14.066	-11.926	-14.298	-13.607	-13.016	-12.744	-12.645
2.8753	1.7153	1.15	0.84239	1.9336	4.7507	3.5453	4.4677	1.6383	3.4017	0.62035	3.0422	-0.097457	3.0258	2.6182	3.0415	1.4541	2.1471	3.7749	7.4224	1.3855	-0.010857	3.0377	1.6753	4.1731	5.6171	2.1973	3.9678	0.70081	1.2202	8.5309	0.43911	3.3475	4.3128	1.3322	5.7804	2.0285	2.6832	0.23792	3.6589	1.1679	1.8041	3.8661	3.025	3.616	2.756	5.3005	3.9392	2.5874	4.7396
-13.811	-14.4	-13.43	-12.467	-13.636	-14.875	-13.573	-13.097	-13.75	-14.732	-12.482	-16.401	-12.582	-16.041	-16.036	-15.172	-15.431	-15.344	-12.208	-15.467	-13.196	-9.9121	-14.619	-13.396	-12.704	-15.303	-16.591	-11.351	-16.097	-15.7	-14.862	-13.851	-13.126	-11.261	-9.996	-11.379	-11.565	-13.202	-15.126	-12.758	-15.848	-18.937	-16.885	-10.376	-12.992	-15.107	-12.641	-13.472	-10.078	-16.048
9.2699	7.7106	7.9513	5.7821	8.9745	5.0805	9.2042	7.3645	8.4508	2.2887	9.7906	8.6247	7.3482	6.4905	6.8094	6.3468	8.6534	6.6519	9.7738	8.3447	10.863	7.3346	7.4273	6.8466	10.764	7.9585	5.2568	9.2419	5.8208	8.9333	8.4213	9.0468	8.0287	5.6704	8.0196	7.5372	7.4654	8.0067	6.938	7.8535	9.4941	6.9636	6.3265	8.0083	11.77	4.1042	5.5633	8.2752	10.495	6.4779
-11.248	-8.2583	-8.2199	-11.546	-9.9505	-7.1854	-8.1454	-10.581	-5.6588	-12.749	-8.9073	-11.706	-8.0787	-7.6376	-9.8467	-8.6151	-10.61	-12.434	-11.333	-8.0558	-10.271	-13.447	-10.09	-6.6472	-7.0266	-8.2784	-10.053	-9.3864	-8.8803	-9.7232	-7.5524	-9.9374	-7.4656	-9.158	-9.6846	-9.3374	-6.7465	-8.3217	-11.814	-9.1137	-6.4879	-9.3647	-6.4276	-9.1596	-7.7064	-9.9808	-9.0162	-6.651	-9.7011	-8.8072
-22.172	-18.862	-21.378	-20.847	-21.867	-20.988	-19.883	-22.289	-18.053	-21.101	-20.502	-21.54	-19.39	-20.538	-20.608	-20.625	-20.737	-23.442	-18.508	-19.727	-17.612	-25.835	-22.272	-18.705	-19.75	-22.542	-20.13	-22.412	-18.648	-20.3	-21.402	-18.453	-20.715	-19.973	-20.865	-20.638	-16.209	-21.26	-20.588	-22.706	-20.549	-20.486	-20.243	-17.223	-20.654	-21.062	-18.868	-19.3	-24.606	-23.099
-23.588	-23.775	-23.604	-18.653	-22.623	-23.468	-22.621	-22.942	-20.768	-24.252	-21.752	-21.048	-22.527	-21.872	-21.681	-20.755	-20.33	-23.338	-25.48	-26.332	-21.355	-22.464	-21.087	-21.822	-23.032	-20.862	-21.321	-23.802	-21.128	-26.02	-20.255	-19.688	-21.339	-21.687	-23.69	-23.23	-22.678	-23.857	-21.719	-20.835	-24.139	-20.288	-22.461	-22.723	-22.018	-23.428	-24.144	-22.864	-24.941	-23.449
0.30139	-1.123	-0.71547	-4.3715	-1.8152	-1.9467	-2.524	-3.4353	0.27399	1.1777	0.071982	-2.6025	0.012043	-1.5194	-4.9997	0.48571	1.3859	-3.9287	-3.5314	1.2447	0.89531	-0.064946	-1.4027	-5.458	-0.83184	1.0424	-3.4485	-0.035725	-0.50226	0.25735	-3.6735	-1.333	2.5619	-2.0981	-2.8752	-2.865	1.467	-0.96562	-1.1214	-4.1409	-2.155	-1.9448	2.5394	-0.67307	-1.2335	-0.35051	-0.4664	-2.2385	-1.451	-1.1889
-8.8042	-9.235	-10.882	-10.245	-8.7377	-10.544	-10.502	-6.2951	-11.126	-8.6608	-11.352	-9.2128	-9.412	-8.4907	-9.8638	-8.2138	-7.1576	-10.092	-10.554	-13.022	-10.4	-12.32	-7.246	-9.9518	-8.8928	-9.6516	-13.025	-8.9717	-11.053	-10.007	-7.2515	-9.3592	-11.005	-8.9812	-11.14	-11.627	-9.0768	-8.4245	-10.381	-11.94	-8.1143	-14.889	-8.7385	-12.981	-7.9949	-8.878	-9.8399	-10.088	-9.0096	-10.365
7.4373	5.9883	6.2716	10.009	8.2647	6.3244	8.3892	5.9481	7.793	7.5431	9.6055	4.1608	8.3169	10.279	9.9366	5.7061	7.5435	6.8268	6.0246	7.1427	8.0264	7.9142	5.6224	10.181	8.9766	9.2263	5.3413	7.2947	9.4721	7.3957	8.2291	6.7859	5.9098	7.5356	7.5002	6.4135	4.65	10.532	7.6025	6.0519	3.1025	6.9454	5.7888	3.6606	8.1486	7.0579	2.922	7.5833	7.8086	9.1926
-13.718	-11.026	-13.113	-11.06	-13.585	-10.161	-13.863	-12.4	-16.368	-9.5782	-11.383	-14.281	-12.368	-11.424	-14.901	-11.819	-13.27	-13.747	-14.615	-9.8777	-12.457	-11.126	-14.055	-10.29	-13.12	-15.274	-14.176	-11.916	-9.8734	-10.469	-12.829	-12.075	-14.764	-11.537	-12.016	-12.283	-12.079	-13.147	-13.577	-11.1	-16.526	-13.209	-13.331	-13.372	-12.921	-14.906	-14.12	-11.934	-11.146	-11.475
8.3114	4.5673	5.5358	6.6222	4.98	-1.1308	2.8061	6.8965	7.5917	3.8465	7.2788	3.8881	6.7529	6.1304	0.46738	3.2606	3.3942	5.3431	5.3192	5.0908	5.7488	6.405	4.9045	5.9441	4.351	3.0526	3.1684	1.0862	5.505	5.3503	3.7774	5.0073	4.1562	3.9418	1.1611	3.5983	3.3358	5.269	5.7089	0.76223	0.97921	6.4724	5.1237	5.6797	5.9723	4.6534	6.0835	4.3067	5.1508	4.8544
-2.4744	0.18917	-2.0969	-2.5207	-1.974	0.073589	-1.3463	-4.2259	-3.152	-4.0706	-4.1169	-3.3075	4.072	0.65073	-2.3323	-0.91671	-0.026303	-2.3348	-1.9672	-1.9752	-1.3114	-1.7468	0.40076	-2.2437	0.30614	-1.5847	-0.61662	-1.2452	-2.8388	-0.19605	-1.5625	-2.6561	-0.70498	-3.5332	-1.6849	-0.18467	-2.061	-2.2191	-2.4795	-0.15795	-2.8641	-3.4384	-0.89447	0.014903	-1.5472	-1.9204	0.42208	-2.4449	-3.3068	-1.7331
-2.8508	-4.0396	-2.2389	-3.211	-2.6979	-6.3131	-0.99696	-4.4924	-4.3256	-4.2705	-1.3645	-5.2265	-5.0576	-4.4902	0.0063025	0.068939	-2.7883	-1.174	-2.1741	-3.6093	-5.1312	-3.2177	-5.4843	-0.072627	-2.4436	-1.0191	-0.38074	-4.685	-0.88304	-2.9338	-2.5225	0.38065	-4.6639	-3.6599	-2.2296	2.449	-2.7086	-2.3536	-0.90072	-4.444	1.2233	-4.2312	-2.0174	-2.7785	-2.0627	0.33788	-3.4317	-0.14067	-1.7624	-2.6615
7.2475	6.1974	4.2366	5.5221	2.7074	8.1411	8.5021	3.4737	6.7272	7.3223	4.6237	4.8652	6.1736	5.68	8.9287	6.0223	8.7161	4.2441	3.8547	8.321	5.2799	3.3601	6.2166	8.6234	3.9506	6.2467	6.5979	8.1634	5.6618	8.0751	4.2521	5.8966	4.0793	6.4734	4.8204	2.9809	6.0632	2.7669	6.3009	8.1824	7.0743	6.0604	3.8465	6.6713	7.0029	3.2784	4.6955	6.5006	6.9506	8.7171
2.2348	0.63841	-2.6434	-3.5538	-1.7951	-2.9025	-5.2338	-3.0172	-4.865	-3.8423	0.50374	-2.1594	-3.2116	-4.4991	-3.2921	-2.5913	-4.0375	-1.4675	1.188	-2.815	-4.9226	-1.6489	-2.0649	-1.9522	-4.669	-2.4129	-1.3574	-1.2484	-2.9163	-0.46909	-3.4777	-1.4995	-2.5672	-6.6283	-3.7901	-4.9848	-3.9506	-3.5967	-3.4251	-5.3379	-3.201	-4.9233	-4.7959	-4.3658	-1.9691	-4.1159	-1.5075	1.4353	-3.3283	-2.0216
-0.27452	0.10005	0.21531	-2.0163	-2.3156	1.6504	0.26586	0.82828	-1.5366	2.9404	-3.0463	1.1536	-0.54782	1.6102	-0.75936	2.3586	-0.20847	-1.1502	-0.70232	-1.8135	-0.80833	-1.3031	-0.30541	-2.1373	1.1392	-0.10922	2.5526	1.1545	2.8765	-0.8812	0.23347	0.38179	-0.14359	1.5968	-2.2964	2.1035	-0.42956	0.16058	-3.6167	1.7839	1.0633	-1.4756	1.6982	1.048	1.392	2.5719	-1.7726	-1.4634	1.1072	-1.9123
-7.9117	-10.838	-7.4004	-8.6824	-7.2305	-8.3522	-10.692	-9.3806	-9.5057	-7.3451	-10.863	-10.846	-8.2232	-7.8242	-7.9327	-10.203	-6.7915	-11.668	-7.0966	-9.3927	-9.4015	-8.5458	-7.4358	-6.3518	-8.4856	-9.5686	-7.8346	-13.389	-4.8778	-9.0056	-8.7107	-10.326	-9.9663	-10.197	-10.281	-8.8156	-10.528	-7.8563	-8.7582	-11.633	-9.9943	-10.872	-9.839	-10.572	-8.2649	-9.3519	-8.031	-9.5672	-8.823	-7.8403
-3.3314	-3.5757	-4.909	-3.5022	-2.4922	-2.396	-1.2176	-3.357	-5.9616	-1.0913	-4.8307	-7.9468	-2.5308	-3.4344	-0.061407	-3.6333	-5.8843	-3.064	-4.5499	-1.489	-4.6794	-2.1321	-0.7315	-4.5896	-5.7378	-0.536	-5.0572	-1.8753	0.55888	-5.5228	-1.8992	-3.5299	-2.3783	-4.5976	-5.5116	-3.6577	-5.6374	-3.2873	-4.4314	-6.5016	-5.6535	-2.9871	-7.5494	-6.3179	-4.7419	-6.3715	-1.3623	-2.5906	-4.2463	-2.4635
-13.385	-11.453	-15.017	-13.968	-14.257	-10.521	-13.392	-12.537	-12.197	-10.448	-13.661	-13.559	-13.425	-11.978	-12.149	-15.813	-13.419	-14.304	-11.544	-10.902	-11.435	-14.215	-12.432	-13.261	-13.857	-15.327	-14.105	-11.751	-17.176	-11.889	-13.806	-10.512	-12.903	-13.817	-9.0252	-12.547	-13.879	-10.374	-12.454	-13.884	-13.112	-10.405	-13.702	-12.335	-15.707	-13.749	-17.132	-13.342	-14.528	-13.657
-7.4188	-7.7125	-4.7709	-5.6191	-6.4391	-7.2032	-4.2217	-6.8715	-8.1248	-8.928	-8.9827	-7.9077	-8.7025	-7.9861	-8.5252	-8.4609	-9.1387	-6.9358	-7.3245	-10.722	-6.2633	-7.6102	-6.3938	-7.5504	-5.5625	-8.7976	-7.9131	-9.9835	-4.7422	-9.0979	-9.0025	-5.359	-6.8922	-8.974	-6.807	-8.185	-9.4371	-9.7195	-7.7073	-6.2148	-3.6357	-6.6646	-5.6274	-7.7551	-9.6179	-7.0258	-5.128	-10.801	-6.353	-11.463
3.2581	2.3567	1.2484	2.2223	0.080636	-0.30338	5.962	0.14217	2.9077	3.2649	4.3062	5.3527	3.3384	3.4098	1.9372	4.8879	4.7068	4.906	3.9502	3.1176	3.5991	0.057175	5.8424	4.352	3.798	3.628	2.545	1.5176	2.0458	-0.81736	-2.3772	2.9406	1.1981	2.232	1.0892	-0.30176	2.7927	3.3305	-1.8143	0.70821	0.27226	4.0194	2.3535	4.4759	2.4079	0.60156	4.91	3.4344	5.4268	4.891
-6.5685	-8.5762	-8.0255	-5.6792	-2.9264	-5.5181	-5.3224	-4.3133	-7.2341	-6.5038	-6.9992	-5.6779	-6.8428	-5.4459	-6.5328	-7.8368	-4.7296	-5.1617	-8.6886	-5.6435	-4.2026	-5.6828	-4.4959	-2.754	-5.8108	-6.4792	-3.2725	-4.3432	-7.6584	-6.5897	-6.3382	-2.4898	-8.4527	-5.0331	-5.92	-5.1372	-5.1284	-4.0908	-6.4855	-6.4213	-4.5428	-2.3853	-7.1605	-8.1999	-4.8149	-6.6969	-3.9863	-4.7203	-6.2989	-5.1852
0.17022	-0.21567	4.8968	4.4812	-2.2347	1.1249	3.5299	-0.015328	1.0017	-2.499	-2.9416	1.4052	-0.91831	-0.052353	-2.5295	-2.3456	-0.081237	2.3295	-1.4016	1.0367	2.2388	-1.3546	1.0883	-0.84524	-2.2514	0.81441	-0.94239	-5.3144	-0.63586	1.5335	-0.29946	-2.9876	-1.0219	-2.4549	-0.24908	-1.4125	-0.15153	-0.81493	1.0636	0.21819	-1.188	0.54505	1.6009	-2.5388	3.7321	-0.64649	-1.3735	1.4857	-0.022287	-0.67331
-2.0587	-3.526	-1.4212	-5.7141	-0.67048	-0.52264	1.7252	-1.9283	-4.7262	-2.0517	-2.5392	-0.73063	-3.6272	-1.1043	-5.9311	-3.0875	-2.1141	-0.68147	-2.2369	1.4461	-2.6276	-1.9331	-1.865	-0.4411	-1.0914	-0.28911	1.5376	-3.0615	0.55943	-2.5727	-1.1278	2.1876	-0.34364	-1.0831	0.050687	-3.2812	-0.1099	0.4785	-2.1923	0.13789	-1.5049	-2.5839	-2.6762	-1.0262	0.77271	-0.4653	-1.7083	-2.5417	-3.7507	-1.065
0.028895	2.6247	0.76127	1.5786	-2.0028	-2.1115	3.6978	-1.9584	-1.1585	0.18596	1.2295	1.4779	-1.6485	-0.48458	-0.42091	0.28233	-1.3795	-1.364	-1.8012	-1.2956	3.1572	-1.1305	-1.0525	0.11413	2.2545	2.3957	0.31516	-3.0204	-0.68011	1.6593	3.2947	-0.78982	0.89818	-0.19345	0.05623	-0.63829	3.038	0.19353	-1.0008	-2.0081	2.5316	-1.7589	2.5721	-1.4416	-2.0521	-1.289	-2.1064	1.0643	2.6772	0.23233
-0.56326	-0.95052	-1.6279	-0.86011	-2.6168	-2.7229	-0.45004	-3.6613	-0.87816	-3.1459	-1.2688	-3.1037	-2.2826	-3.1464	-2.6858	-1.8219	0.63531	0.55333	-0.39012	-2.2734	1.8742	-5.8383	-2.1316	-3.3622	-0.035064	-2.2733	0.11892	0.10781	0.64897	-0.40826	-1.1675	-2.1966	0.65598	-3.3267	-1.262	-2.3003	-5.9807	-1.9522	0.20291	-0.38748	-0.010777	-0.86955	-1.9143	1.8985	-1.007	1.1736	-0.50851	-1.8783	-0.31149	1.6431
-10.763	-8.5964	-9.5653	-10.451	-8.7865	-10.978	-14.308	-13.469	-10.086	-11.42	-10.459	-11.622	-8.0033	-10.943	-8.2649	-13.802	-12.186	-8.8945	-11.933	-12.545	-9.8245	-9.4206	-8.8975	-8.1073	-10.48	-11.898	-7.6797	-9.3541	-9.9252	-13.451	-9.0535	-10.211	-10.571	-10.325	-14.705	-9.7661	-9.2471	-9.764	-8.2412	-11.277	-9.0264	-8.1012	-12.349	-11.9	-10.136	-9.0285	-12.204	-12.362	-9.2613	-10.018
-20.731	-21.319	-21.576	-22.882	-24.051	-21.089	-23.497	-19.669	-22.07	-23.362	-24.587	-22.82	-21.972	-19.385	-21.99	-22.495	-19.788	-20.923	-21.061	-22.717	-23.547	-21.402	-24.282	-22.918	-21.391	-22.661	-20.935	-18.461	-22.01	-20.634	-20.219	-25.533	-19.648	-23.75	-23.096	-23.236	-24.655	-21.01	-23.48	-21.718	-21.478	-23.415	-25.509	-27.269	-22.831	-21.293	-21.642	-25.234	-20.286	-23.005
-11.229	-15.558	-13.795	-16.807	-13.052	-12.452	-10.452	-12.616	-12.299	-10.272	-13.818	-12.737	-9.827	-17.695	-13.29	-12.552	-12.275	-13.56	-14.855	-16.469	-11.325	-12.135	-13.584	-14.195	-14.876	-11.226	-15.492	-13.899	-13.312	-13.673	-14.476	-13.628	-9.9529	-14.802	-11.144	-12.497	-13.56	-11.008	-13.849	-11.016	-15.463	-14.583	-9.7121	-13.575	-9.5429	-14.229	-15.792	-11.266	-14.957	-13.617
-16.731	-13.426	-16.981	-14.983	-14.056	-16.012	-13.782	-15.426	-16.351	-15.541	-17.817	-13.658	-12.768	-12.05	-15.029	-18.043	-15.252	-15.297	-14.494	-13.377	-13.839	-10.824	-10.77	-16.306	-17.994	-14.791	-13.159	-14.823	-11.561	-15.736	-17.489	-11.509	-14.339	-14.929	-12.508	-15.524	-13.675	-16.577	-11.783	-14.029	-18.544	-14.057	-16.909	-16.125	-14.364	-17.674	-12.435	-15.887	-16.71	-16.852
0.41031	-2.6332	0.74642	1.744	0.26092	0.096885	3.7243	1.5301	4.5546	0.7638	0.63672	1.8988	2.5036	0.14718	2.2734	-0.15215	1.2048	-1.8772	1.2199	2.3022	3.1455	1.2528	-1.4961	1.8048	0.56874	-2.3701	2.7163	2.3843	1.0005	1.6657	-0.69097	-1.4635	-2.1274	2.2094	0.86976	0.41995	4.0038	0.14919	2.5931	3.1584	3.7222	2.8415	-0.44293	-0.14236	-0.0006668	-0.59474	-0.6018	0.36007	3.4222	4.1672
0.87674	2.8979	0.93736	3.6656	4.3371	1.3751	1.9711	0.96863	2.9716	3.1415	1.1317	-0.59793	0.71997	3.4013	3.1897	2.5672	1.2742	2.326	1.0663	0.98008	-0.88523	-0.60278	0.98518	0.84827	2.6936	0.30419	0.622	1.2441	-0.33628	3.4135	4.1201	0.42966	2.7054	1.706	1.0538	-1.3798	3.0566	1.0604	2.5673	1.0394	3.9356	-0.35836	1.2655	-1.4411	3.3127	-1.6551	1.5091	0.74868	0.76412	2.9459
9.3813	7.0877	8.2933	8.7941	12.272	10.921	8.7532	4.9078	7.7366	9.5846	9.0819	8.4005	9.2276	7.9889	7.5385	8.3408	6.7237	6.4627	11.899	10.12	6.546	6.1027	3.3327	6.4015	7.8527	7.2409	7.2573	6.2154	9.6713	8.9784	7.8887	8.4686	6.5149	10.676	8.8612	7.7926	10.291	8.747	8.5558	10.992	6.3293	7.3452	7.8701	7.6262	11.674	6.4126	8.6048	5.9439	7.2317	5.8933
6.169	6.6534	6.1	3.2386	4.789	4.1746	2.8315	4.2684	5.2451	5.1578	5.5855	3.1168	6.5532	3.4077	5.8666	3.4182	7.0795	7.1471	7.0512	7.958	3.708	5.694	4.9156	1.8807	4.6572	4.0702	5.113	3.3574	9.6205	5.1523	8.5294	6.2099	5.8153	6.6433	3.0097	4.6573	3.5266	4.5307	3.1136	5.6812	7.9183	2.9735	3.3584	3.706	5.463	6.7317	5.6209	6.875	5.1645	5.6297
-10.688	-14.111	-15.005	-13.344	-13.657	-16.074	-11.512	-12.567	-11.554	-15.694	-13.28	-11.22	-15.025	-15.235	-12.735	-14.861	-13.207	-14.171	-13.509	-13.884	-13.524	-11.157	-11.355	-12.953	-12.346	-13.646	-14.932	-15.638	-16.032	-13.67	-11.476	-14.665	-13.632	-13.549	-12.759	-15.307	-15.101	-11.293	-13.961	-9.4733	-13.835	-16.272	-13.607	-12.195	-11.816	-13.436	-12.65	-8.7183	-14.125	-12.638
-4.1074	0.8948	-2.9822	-0.64849	-2.6358	-3.7703	-0.35313	-1.2332	-2.3857	-1.3419	-1.8515	-5.3574	-2.9775	-4.3527	-1.1697	-2.1834	-3.4415	-5.8099	-3.1167	-0.59658	-2.6975	-2.0666	-0.27917	-1.3496	-1.2261	-4.7748	-0.16442	-0.79545	-4.8801	-1.0772	-1.9815	-3.6511	-1.2969	-1.0658	-3.5745	1.2931	-8.1399	-0.80588	-3.3	-4.9196	-2.8069	-0.065265	-2.6517	-2.2171	-6.8996	-1.7625	1.2097	-0.71916	-1.0013	-1.9911
-11.729	-15.685	-10.949	-12.299	-12.153	-13.008	-12.463	-11.899	-16.702	-12.532	-11.572	-15.007	-10.826	-11.731	-13.145	-12.173	-13.974	-12.685	-10.327	-13.231	-11.378	-14.255	-12.531	-11.827	-14.512	-11.817	-17.654	-13.57	-13.807	-12.489	-12.798	-14.046	-13.29	-13.093	-14.845	-11.502	-14.342	-13.179	-12.738	-12.325	-13.742	-10.832	-13.681	-11.047	-12.993	-14.123	-8.8537	-16.902	-14.553	-12.867
-3.9924	0.86109	-0.20529	-2.6339	-0.54434	0.34897	-0.094178	-1.0625	-2.6066	-1.6497	-0.80759	-1.2113	-3.5876	0.059311	-3.0734	-1.9416	-1.3192	-0.34885	-0.44063	-2.6492	-3.0823	-3.0622	-1.4888	-1.9421	-0.93682	-3.3657	0.80024	-1.9472	-1.1527	-2.7272	0.0052597	-1.2735	-0.057145	-3.0948	-2.1194	-2.2058	-2.2901	-1.7596	-0.65413	-2.8431	-1.9453	-0.0042158	-1.4791	-0.54511	-4.003	-0.10597	-5.3514	-3.845	1.2716	-2.7074
-14.472	-16.222	-12.576	-16.057	-13.084	-14.146	-14.463	-15.043	-16.245	-13.5	-11.27	-12.582	-11.548	-15.783	-12.609	-14.589	-16.339	-12.038	-14.43	-9.8777	-15.952	-11.164	-14.778	-15.206	-14.385	-10.978	-14.981	-15.407	-15.126	-17.862	-11.978	-13.427	-16.53	-12.424	-14.932	-14.509	-14.487	-16.561	-11.571	-12.773	-15.603	-12.934	-14.994	-12.057	-13.171	-15.289	-15.484	-14.862	-11.951	-14.195
-14.124	-14.611	-11.906	-10.586	-15.585	-16.664	-15.371	-13.929	-13.361	-12.993	-13.82	-9.2455	-10.76	-10.291	-13.648	-10.402	-12.505	-11.496	-13.952	-13.896	-16.106	-11.619	-13.762	-14.848	-11.212	-15.477	-14.804	-14.53	-13.699	-11.387	-12.223	-11.853	-12.798	-15.272	-10.772	-11.795	-12.049	-15.113	-15.565	-13.028	-12.205	-11.504	-12.062	-11.774	-16.555	-11.86	-15.686	-12.677	-12.755	-15.771
-3.8074	-4.0097	-2.7836	-3.2813	-6.5768	-3.8671	-5.9769	-4.2696	-3.2442	-3.5393	-2.5983	-6.7921	-9.1849	-3.1156	-3.634	-1.3411	-5.6783	-5.3716	-5.7051	-4.8158	-4.005	-1.6898	-6.2415	-9.9949	-5.9208	-5.9237	-4.2056	-5.5377	-4.4165	-7.3189	-3.0867	-5.2199	-6.6869	-4.691	-4.4467	-4.5215	-6.7525	-3.3884	-0.057507	-4.1953	-6.0772	-2.0202	-2.8634	-4.7747	-4.0409	-5.2326	-4.6574	-3.7024	-4.5017	-2.9788
-12.094	-11.933	-12.034	-11.035	-14.345	-14.429	-12.96	-13.247	-16.152	-11.645	-13.079	-9.9994	-10.746	-14.628	-11.937	-16.728	-10.432	-14.755	-11.108	-15.151	-14.483	-12.981	-16.69	-13.372	-16.189	-11.342	-10.363	-11.597	-13.143	-10.389	-13.628	-15.481	-9.6792	-16.128	-14.573	-9.133	-10.929	-12.017	-14.593	-13.936	-13.111	-13.881	-14.068	-11.848	-16.192	-11.133	-14.673	-12.316	-12.675	-13.407
-9.4774	-10.749	-13.735	-9.744	-12.507	-9.6895	-14.966	-10.931	-8.4229	-8.9442	-11.628	-10.872	-10.476	-15.354	-12.173	-10.535	-13.407	-9.5641	-8.3974	-8.7945	-9.7572	-10.186	-7.9473	-12.141	-11.241	-11.553	-13.339	-12.83	-13.853	-11.332	-8.2937	-13.623	-11.799	-11.158	-13.958	-10.127	-11.993	-9.4998	-9.5783	-10.233	-12.72	-10.954	-8.8754	-10.694	-11.602	-12.675	-12.276	-10.224	-11.177	-10.876
1.4313	4.1222	-1.5617	-2.3504	1.8833	3.2145	2.3543	0.19064	-2.0943	2.9847	3.6932	0.77711	1.3915	1.7506	0.33178	-0.44606	2.3327	1.6044	1.4566	-0.1644	1.7706	0.8182	0.44909	1.4125	0.32361	1.9832	2.4469	-0.60674	-1.4697	0.93009	3.1513	-0.26446	-1.1107	2.4057	1.9319	-0.020167	0.94863	0.86787	2.5617	1.3398	1.031	0.57322	-0.10907	3.094	1.375	3.2796	0.4936	4.2173	3.1152	2.2963
-15.425	-12.05	-13.114	-16.984	-13.197	-12.747	-15.377	-13.891	-14.554	-14.337	-15.471	-13.612	-13.672	-9.2334	-12.82	-16.665	-12.831	-11.92	-10.931	-11.592	-11.392	-11.514	-13.093	-13.186	-14.631	-12.859	-13.214	-11.403	-10.783	-11.212	-15.363	-10.158	-11.938	-13.239	-16.385	-14.871	-13.267	-12.602	-11.524	-11.654	-17.359	-13.721	-11.172	-8.1709	-11.273	-13.866	-10.613	-13.228	-15.505	-13.04
0.83456	2.7724	1.5397	0.69112	-3.1412	1.5763	4.1123	2.0491	-1.2276	-1.4861	0.9535	-0.65114	-2.0769	1.8628	1.0177	-2.5223	1.4299	-1.4047	-1.2652	0.98291	1.3631	1.5647	-2.5962	0.53358	-2.0432	3.7594	1.2776	1.3443	0.46923	2.1432	-1.4857	-0.45803	-0.75937	-1.3998	-0.83713	0.93607	-0.16086	-0.12885	-2.4981	0.59416	1.7306	0.29041	0.89301	-0.84223	0.92527	-0.49121	-1.826	-0.35319	-2.3373	2.7911
-1.5557	-1.958	-2.449	-1.0553	-0.83769	-1.7101	0.65878	-0.23585	-4.7101	-2.2894	-5.1722	-2.7254	-1.819	-2.6894	-2.1824	-0.68627	-0.66042	1.5179	-1.8619	-0.93263	-4.6745	-1.7658	-3.9241	-1.3331	-0.72837	-1.7278	-3.4094	-2.2145	-0.07358	-2.3103	-1.2407	-2.574	1.4998	-3.4179	-1.9733	-2.1591	-3.7291	-3.9566	-2.3753	-0.85521	-0.14773	1.0108	0.25033	-0.66043	-1.2036	-2.3975	-2.4404	-4.6714	-1.8479	-0.88012
-16.041	-15.962	-15.714	-16.204	-14.751	-15.654	-12.413	-11.758	-13.718	-16.881	-11.022	-15.567	-14.635	-15.934	-14.465	-14.408	-12.362	-12.988	-11.824	-14.678	-13.748	-11.342	-16.598	-16.801	-13.191	-11.811	-13.76	-14.303	-16.781	-14.807	-12.429	-12.661	-13.397	-15.931	-11.318	-16.036	-17.071	-14.624	-13.235	-13.734	-15.203	-13.915	-14.287	-12.829	-13.945	-14.474	-13.932	-11.539	-14.79	-15.551
-3.182	-1.9274	-2.416	-3.2192	-1.6286	-3.1503	-4.111	-2.4028	-3.4831	-6.0055	-5.5314	-3.7197	-2.0727	-4.582	-3	-6.1539	-1.95	0.16571	-5.5253	-1.9619	-1.0687	-0.87222	-6.3433	-1.9225	-2.7817	-1.287	-2.1396	1.508	-3.1165	-3.9768	-4.9561	-3.6682	-4.2401	1.1895	-0.36171	-6.001	-1.2254	-2.3724	-2.1751	-0.93692	-5.7191	-1.8078	-3.5668	-1.4259	-1.7646	-1.3593	-1.2492	-3.0272	1.4545	-1.1617
3.0769	1.7901	-1.4132	-0.05648	1.6274	-0.59009	0.97201	4.7992	1.7091	1.2706	3.9552	2.4624	-0.42915	5.0565	-2.4524	4.6839	2.17	0.71167	1.6795	1.1551	0.44408	1.8808	1.9777	1.8912	1.1617	-0.47664	2.4087	0.70841	2.3738	3.2181	4.1721	1.3206	0.5638	0.4911	-2.4638	0.15466	3.1326	-0.13778	0.95193	2.9755	1.7534	4.3832	-0.47161	1.5343	3.0992	0.52133	2.4344	1.1872	3.4032	-0.80201
-4.0732	0.43251	-3.3691	-2.5339	-3.7909	-3.2288	-5.9336	-4.3854	-4.8618	-5.2277	-4.8597	-7.8346	-1.1862	-5.5588	-5.522	-4.911	-3.5361	-4.7678	-5.4977	-3.4914	-2.635	-2.3416	-5.1392	-1.879	-6.2254	-5.1878	-4.8446	-4.5696	-6.6998	-5.1245	-6.3364	-3.9015	-5.733	-4.7379	-5.0243	-2.7082	-4.88	-5.2664	-3.6933	-5.7132	-3.0706	-4.3732	-4.9725	-4.424	-3.5993	-2.596	-2.8698	-2.0695	-6.3739	-5.9936
10.292	7.1967	7.0796	9.5484	11.46	8.1995	7.8427	11.401	7.7802	11.22	13.422	9.8106	11.521	9.4107	7.624	8.4432	10.155	6.9608	9.3335	10.022	10.409	8.9138	10.973	9.8603	9.8196	7.4273	8.4005	7.9182	11.187	8.2956	9.7352	9.7612	11.787	7.2312	11.653	8.8672	9.0143	9.8162	5.9788	10.508	13.426	11.114	10.45	13.421	7.8623	10.209	11.264	10.591	10.233	9.5657
-12.511	-7.7244	-11.941	-12.956	-10.909	-9.5108	-10.51	-11.063	-10.159	-10.823	-12.609	-14.948	-9.0639	-14.56	-12.429	-10.008	-14.482	-14.634	-9.8242	-8.8508	-9.7414	-13.705	-10.235	-8.5311	-12.106	-12.293	-11.072	-15.04	-12.229	-11.272	-9.5112	-8.9726	-10.304	-10.716	-13.333	-11.137	-12.6	-14.02	-12.506	-10.767	-9.1287	-11.967	-13.203	-13.578	-9.1326	-12.433	-16.412	-10.232	-9.0681	-14.523
6.8594	8.1269	10.051	8.6067	8.1575	12.563	12.017	12.912	11.242	10.226	11.775	7.9263	10.675	9.9125	5.5913	12.646	6.1568	8.6786	8.7265	12.997	10.402	9.0302	10.866	11.777	7.7838	11.588	8.2038	9.2676	8.3554	9.9612	10.71	12.287	6.8401	11.925	11.416	12.355	9.6679	7.9304	13.09	12.579	10.85	9.631	9.5004	12.775	10.828	9.5791	10.041	7.7409	10.091	13.529
-21.394	-21.267	-22.829	-19.143	-22.866	-21.278	-18.994	-21.236	-16.083	-18.694	-19.299	-22.145	-20.181	-23.538	-20.972	-17.516	-23.026	-21.108	-21.53	-20.092	-18.428	-22.022	-19.302	-20.361	-21.588	-20.032	-22.18	-22.461	-20.363	-24.134	-19.756	-21.565	-19.6	-19.34	-20.53	-18.19	-22.794	-20.393	-19.832	-16.852	-18.589	-25.907	-20.533	-16.656	-23.914	-19.306	-19.719	-22.914	-21.454	-21.416
0.36057	3.9493	2.0603	1.1435	6.4478	2.2563	2.5199	0.018149	1.0672	2.604	4.8898	1.126	2.9182	2.3386	2.0626	0.30507	-0.10311	2.02	1.9243	3.9649	4.4003	3.4781	2.9296	1.2852	0.69486	3.0046	2.2421	1.4481	2.4314	0.84637	1.0246	3.6672	2.0235	-0.31848	4.6536	2.9818	0.92681	-2.1189	5.048	0.71238	2.0889	2.873	-0.99026	2.3033	2.3155	4.7538	3.1323	-1.2859	0.819	0.75811
-10.49	-14.652	-12.059	-10.506	-10.39	-8.6744	-12.159	-14.587	-11.727	-12.452	-11.051	-10.515	-6.8306	-12.072	-14.691	-10.654	-11.724	-12.206	-13.476	-12.165	-11.099	-11.568	-11.745	-10.741	-10.954	-8.9079	-10.053	-8.4383	-9.3761	-11.636	-13.566	-8.4348	-11.716	-10.265	-11.404	-9.9136	-12.458	-10.897	-12.701	-12.601	-14.502	-13.367	-13.958	-13.65	-12.019	-11.777	-13.23	-11.627	-14.383	-11.929
-2.3646	-2.6347	-6.9498	-2.4487	-4.3177	-4.0098	-5.238	-6.2522	-3.0051	-3.6216	-4.8528	-3.0652	-0.36261	-3.1567	-4.5709	-2.1436	-1.8666	-1.774	-3.6524	-3.6721	0.35011	-2.1799	-5.2896	-2.7711	0.98324	-2.8566	0.069634	-3.7945	-0.88296	-0.92368	-1.7394	-3.9961	-3.1798	-3.8284	-4.6307	-2.0579	-4.2783	0.22533	-3.1196	-1.0465	-2.5825	0.10905	-1.3006	-1.1097	-3.0314	-1.8886	-1.2112	-2.7822	-2.2237	-2.2854
3.9058	7.734	6.8033	2.1425	7.1848	3.3846	7.1685	5.4463	5.6671	5.7898	4.9987	6.2675	4.9476	7.0712	5.6156	5.389	6.2203	2.6153	6.5536	7.1104	5.5708	5.3377	2.5813	5.8922	7.2611	5.5501	3.4034	4.2684	8.1134	3.6367	4.6219	7.6739	4.2609	4.0841	6.4913	4.1426	6.6874	8.4449	5.7048	3.3384	2.0006	6.4367	4.3642	2.4644	6.2968	4.7665	6.0483	5.0321	8.6698	2.2674
-15.81	-12.345	-11.541	-12.075	-9.9132	-13.56	-15.528	-12.321	-12.69	-13.383	-10.897	-14.334	-10.915	-13.544	-12.167	-11.078	-12	-10.502	-14.258	-12.508	-14.399	-9.7893	-12.93	-16.313	-12.784	-15.385	-16.423	-9.1871	-12.217	-13.421	-13.112	-13.299	-16.487	-13.38	-15.681	-11.097	-12.784	-11.868	-10.241	-11.944	-16.599	-14.75	-15.708	-14.733	-15.911	-14.097	-10.275	-15.579	-8.4026	-12.013
-3.1921	-1.8302	-4.3686	-4.2988	-2.1161	-0.048892	-0.98857	0.8546	-1.2655	-2.4343	-6.1901	-2.2938	-0.90251	0.11098	-3.2658	-2.9693	-2.4238	-1.5741	-2.3224	-4.5088	-3.025	-3.7161	-1.7027	-3.0447	-2.3758	-1.4888	-5.1711	-4.1355	-2.848	-2.9091	-4.2136	-5.0275	-2.069	-1.9838	-3.4563	-2.182	-0.50169	3.1231	-5.6472	-3.758	-0.60591	0.85053	-2.1836	1.0222	-3.4001	-3.2385	-5.093	-0.15953	-4.8945	-1.2683
1.1018	5.2104	3.7568	4.6766	6.401	6.7454	3.1711	0.45835	3.2095	5.648	6.9853	4.0974	7.9415	4.9001	1.4251	6.5115	4.0186	6.2637	6.5431	3.9664	4.1443	3.9777	6.2485	4.8137	3.8932	6.9263	3.4683	0.89147	5.1933	5.15	5.608	4.9064	6.4262	7.9378	7.8609	3.5237	6.8978	1.6799	6.5446	4.2859	7.7082	3.642	3.8278	5.3029	7.1125	8.4171	4.0891	3.9181	6.594	5.9555
-2.0724	-2.8044	-5.142	0.6916	-2.1394	-3.5385	-1.0433	-4.2909	-0.52175	0.83527	-2.744	-3.4815	-3.3463	-3.2956	-4.2899	-3.0733	-2.1482	-1.7564	-5.0573	-3.7577	-5.2617	-4.8094	-4.2833	-1.5499	-1.4522	-2.6207	-2.4627	-1.6021	-1.556	-2.4173	-1.405	-2.7145	-2.5898	-3.1922	-5.0496	-2.2335	-4.3703	-2.7411	-1.8055	0.15771	-1.6745	-0.63651	-6.0158	-1.3505	-3.227	-2.5011	-1.1828	-2.0659	-1.3058	-5.4371
-19.208	-23.452	-22.236	-22.051	-19.664	-20.612	-18.73	-24.156	-23.636	-22.467	-21.225	-21.854	-17.904	-22.696	-18.367	-19.245	-21.168	-24.139	-20.901	-19.704	-19.296	-20.525	-21.13	-20.016	-20.927	-20.593	-21.009	-24.049	-21.147	-19.874	-19.865	-20.512	-23.423	-21.354	-19.272	-20.008	-20.057	-18.592	-23.113	-21.493	-22.558	-21.552	-21.952	-18.608	-20.189	-23.131	-21.554	-21.011	-21.582	-18.511
7.6923	9.4133	8.6857	5.7284	9.128	11.825	6.7778	8.1741	8.8651	7.243	5.3898	5.6591	9.4051	9.1627	9.9289	7.4425	11.181	8.6642	7.1994	9.3222	9.2558	11.405	11.705	7.6811	7.8266	6.4541	8.1392	10.612	7.2701	10.2	8.9085	7.134	4.801	4.9534	7.7776	6.7733	9.7981	7.907	10.568	7.9912	6.8116	7.3897	9.6263	5.6906	10.983	13.162	11.621	11.469	6.5639	10.211
11.692	13.435	13.145	7.7718	10.127	12.897	8.1176	13.101	12.982	9.8135	9.5298	10.224	9.2168	7.3618	9.7863	9.7893	9.9736	9.4287	9.5248	11.973	10.966	8.9448	11.295	9.1487	11.006	9.9146	12.409	11.803	13.945	5.5193	11.159	11.323	11.905	10.352	9.8537	8.2959	10.674	10.61	11.337	9.6856	11.238	10.063	9.7152	7.255	9.1862	11.491	13.64	8.3288	10.764	10.116
-9.8815	-7.4568	-5.8637	-6.3569	-4.2355	-5.4068	-8.2277	-6.7846	-4.3871	-6.2888	-7.0386	-5.8611	-6.6487	-6.3605	-4.638	-5.4167	-4.5814	-9.0136	-5.5669	-5.3748	-5.4407	-8.292	-3.4142	-5.2201	-5.2763	-5.9255	-9.637	-6.4798	-5.9135	-3.6433	-7.4954	-5.7279	-6.5343	-7.287	-5.2429	-5.5903	-9.1137	-4.8332	-6.8163	-6.3398	-6.969	-6.9408	-4.097	-3.8245	-5.6782	-4.2231	-5.5303	-6.643	-3.9419	-3.9539
-6.8625	-9.898	-11.604	-10.376	-12.209	-10.247	-11.673	-8.2868	-12.724	-5.9346	-8.8378	-7.2671	-5.2273	-6.4821	-6.9707	-8.4356	-8.0755	-7.529	-9.4307	-9.057	-8.2512	-9.6288	-10.562	-8.4508	-11.361	-6.6983	-15.394	-8.3685	-9.8185	-11.458	-9.4943	-8.78	-9.5966	-10.086	-7.0015	-10.314	-9.4374	-9.9903	-8.6148	-12.041	-11.06	-9.3678	-10.174	-9.3799	-9.7013	-10.135	-9.8563	-11.846	-8.7009	-6.4835
0.074425	-1.5043	1.8675	1.2535	1.2909	-0.73381	-0.28179	-0.087181	3.7529	2.3267	1.8665	1.2922	2.4132	-1.8186	1.8048	-3.179	-1.1656	1.9608	0.71559	0.19985	1.562	1.6109	-0.58789	-1.9139	-1.1889	0.88232	-2.4831	-1.213	2.6987	0.12744	-0.3086	2.0077	-1.2065	-2.0414	1.6055	-0.96429	1.8818	0.98049	4.9984	1.3668	1.5892	-0.96427	-0.51926	2.482	-0.59749	2.7362	-0.35836	-1.4816	-0.91777	0.87084
1.8713	-0.15333	-1.4023	-2.2672	-2.4463	-2.0658	0.41148	1.0149	1.7017	-2.0841	-0.89747	-0.13271	3.8065	-0.23181	-2.2115	-0.24433	0.6697	1.7322	-0.25706	2.2742	1.1487	1.7305	-0.45262	0.46643	-0.53486	0.13121	-1.2522	2.8446	3.3614	-1.4614	-1.1742	2.8454	-1.8174	0.98102	-2.341	2.24	-3.0518	0.94315	0.69317	0.79224	0.60553	-1.618	0.79978	1.825	4.509	1.1693	-3.157	4.2116	0.73485	-3.5126
-3.8512	-2.0013	-1.7741	-3.4682	-5.657	-1.6016	-2.9824	-4.2176	-4.2931	-5.8209	-2.3484	-6.3377	-4.7876	-2.534	-4.6065	-0.86834	-3.8522	-3.4521	-3.2404	-3.8498	-2.8908	-3.8662	-4.9019	-3.5831	-7.5916	-1.7111	-2.2725	-3.7786	-4.0541	-3.2406	-4.2123	-0.31666	-3.0738	-3.6268	-1.7832	-2.5095	-3.0331	-2.0328	-1.3363	-1.5168	-1.5385	-2.7213	-2.8505	-1.728	-4.4548	-0.7082	-0.16298	-6.3581	-4.711	-4.1291
-11.463	-10.198	-9.9239	-9.4947	-10.711	-8.9563	-7.4051	-10.144	-9.7512	-8.5116	-6.9021	-10.259	-9.6461	-9.0325	-7.6033	-12.26	-7.0411	-7.7664	-8.3695	-10.246	-10.158	-7.1477	-6.1134	-7.5581	-11.182	-10.619	-11.7	-13.514	-8.335	-7.8415	-10.425	-8.9597	-11.202	-8.562	-9.3151	-9.8076	-8.3733	-8.4016	-10.314	-7.544	-7.5341	-7.9052	-6.3029	-11.486	-7.0794	-7.7014	-11.012	-7.3245	-8.6075	-8.399
-1.2569	-0.88395	2.4995	-3.4794	-2.3173	-1.8314	0.63849	-0.4095	0.95778	-2.2436	2.7782	-3.4859	1.9937	-2.2762	-3.6485	-1.7264	0.54392	-0.61997	-1.3422	0.62003	-1.6099	-2.0474	-0.20149	-2.632	0.27233	-2.1995	-0.55454	-0.7913	0.17934	-2.1803	-1.5829	-3.288	0.023724	-3.3866	0.61544	-0.075836	-6.1455	-3.0391	-0.87333	-1.0855	-4.1619	-0.89863	-0.93811	-1.5325	-0.65566	-1.3785	1.3688	-1.3496	-4.1833	-2.8308
0.50209	-1.2615	-0.77257	-1.4478	2.3136	0.8989	-1.663	0.43815	-0.37589	-1.8426	1.7748	2.1673	2.4442	-1.9509	0.13945	-3.2093	-2.5911	-0.83908	2.3625	-1.3284	-0.54445	2.291	-0.83255	-1.8926	0.92068	-3.2731	1.0657	0.17537	-1.3768	-0.64064	0.085997	0.76927	-1.8013	-0.24382	0.72986	1.9496	-2.3902	0.025154	1.4744	-2.987	2.4863	-1.7862	-1.5525	-0.72788	-1.087	2.3517	-0.94127	3.5267	-0.0094633	0.0338
-8.1706	-5.6733	-7.0112	-7.7232	-7.4874	-2.8326	-6.164	-6.3671	-8.1996	-4.658	-10.34	-6.2078	-4.6936	-5.9835	-7.0858	-5.3202	-5.4592	-5.2992	-6.959	-6.174	-8.1725	-9.6808	-8.1699	-6.9657	-6.4739	-8.8027	-8.6583	-9.802	-8.0976	-3.592	-8.0818	-5.6486	-9.3738	-5.4043	-6.7058	-8.7536	-7.6802	-4.5532	-9.2959	-5.0881	-3.9556	-8.0719	-9.9988	-6.8316	-6.2135	-5.7489	-8.9958	-5.0723	-8.1295	-6.0973
-2.7097	-0.30657	-4.5727	-3.5969	-4.4705	-3.0864	-0.98683	-0.25358	-4.2727	-4.6623	-4.1571	-2.6007	-5.5376	-0.09773	-1.0934	-1.5617	-3.7037	-3.8798	-0.8938	0.3038	-1.4755	-0.70682	-1.9175	-1.6308	-3.6823	-3.3468	0.13512	-2.6141	-2.6755	-3.4338	-1.8821	-2.6163	0.41676	-3.2857	-4.471	-0.42943	-5.3397	-0.63641	-3.0659	-1.8526	-2.5961	-1.3303	-3.8405	-2.1399	-3.7263	-2.1512	-1.8614	-5.6662	-0.78466	-3.6084
-7.2781	-10.15	-9.0046	-6.2731	-7.5545	-4.5104	-7.8601	-6.89	-6.6859	-8.8625	-7.1423	-4.5247	-8.5166	-11.52	-6.9164	-4.2507	-7.0281	-7.8224	-5.9884	-3.7744	-6.7943	-7.9104	-7.9883	-11.099	-9.4756	-7.4831	-8.7627	-8.219	-9.2725	-6.971	-6.0797	-8.477	-7.7922	-8.9524	-7.0217	-10.499	-6.797	-10.534	-6.8236	-10.932	-7.7986	-6.587	-6.1912	-3.228	-6.3545	-8.1638	-8.8569	-6.307	-5.5452	-4.7846
-6.6184	-8.8291	-9.9294	-7.5752	-10.012	-7.6348	-8.6622	-10.485	-7.2671	-10.417	-8.7449	-9.8977	-7.4741	-8.5053	-4.4224	-7.1206	-8.9589	-11.807	-7.5924	-9.0047	-10.079	-10.501	-13.096	-13.033	-10.458	-8.1778	-5.4577	-8.5793	-8.8186	-8.209	-2.2775	-11.229	-10.81	-6.5458	-8.5366	-7.8563	-8.9489	-9.6481	-9.6961	-9.3424	-8.978	-6.6781	-6.9372	-6.4657	-9.6616	-9.4426	-7.9848	-9.6364	-6.5744	-11.452
-4.1462	-0.89922	-3.1376	-2.9713	-1.9919	1.6051	-1.2191	-1.7564	-3.4473	-3.4387	-5.6589	-0.52813	-2.5179	-0.89756	1.4267	-3.1088	-1.6584	-4.2397	-1.8739	-3.5788	0.82351	-2.8014	-1.2905	-3.8328	-0.38135	-1.3726	-1.1819	-4.0922	-3.5922	-4.1795	-0.041753	-2.5478	-3.221	0.8954	-1.746	-3.2351	-1.5778	2.2843	-3.7233	-1.6582	-2.1522	-1.5886	-3.1934	-1.4309	-2.0598	-2.4178	-2.2378	-2.0142	-2.777	-2.5364
2.1568	3.1964	1.7501	1.6088	0.80431	1.2096	-0.73314	-0.53422	1.4385	1.2876	3.0168	1.719	1.6921	-0.19882	1.9183	2.7787	0.10163	2.8702	0.74853	2.4562	0.54378	-0.61112	3.205	1.3456	0.48748	-0.96764	1.0701	2.7664	1.1256	2.9839	4.6589	0.47813	1.8787	0.049293	2.2273	5.0523	1.1661	4.55	0.33996	2.4235	2.3477	1.4745	2.0781	2.2693	-0.45045	-0.90652	1.7225	0.59933	0.38232	3.7758
2.3113	-1.2557	2.9927	1.2468	3.554	0.036318	2.5111	3.4076	3.2634	0.36225	2.1113	4.0254	1.2167	3.4739	3.5434	4.4076	1.1088	-0.35844	4.3301	1.5864	-0.043346	1.4414	2.8621	2.8681	2.2674	1.8258	1.4315	3.7337	3.0043	2.0725	5.2211	4.612	2.2074	0.6228	2.0637	-0.052734	7.4419	2.1206	4.2291	1.5874	1.9296	1.9757	1.2671	0.47764	2.754	-0.67546	0.91282	2.2313	1.6252	1.6935
-12.174	-8.444	-11.667	-12.687	-11.542	-12.767	-12.749	-10.077	-9.7728	-13.347	-13.9	-10.662	-9.8461	-11.909	-10.145	-10.28	-11.946	-13.487	-10.707	-14.618	-10.214	-11.028	-13.603	-9.0249	-10.749	-11.428	-15.057	-8.4979	-13.084	-12.337	-9.4268	-7.8287	-12.19	-11.365	-8.9276	-13.472	-9.1124	-12.84	-13.337	-7.4989	-8.9616	-11.306	-14.307	-9.2534	-11.411	-9.7424	-11.318	-12.471	-12.939	-11.216
-0.66841	-3.475	-4.5147	-4.0955	-5.5595	-6.6442	-3.9841	-3.5389	-4.376	-2.437	-0.15172	-4.1544	-4.1364	-2.8237	-3.1854	-2.1153	-2.9735	-0.80314	-1.7502	-5.4738	0.64888	-4.3159	-5.4339	-2.7401	-2.8833	-6.2353	-0.35508	-1.5276	-3.4538	-2.6109	-6.4844	-1.6621	-4.7047	-4.032	-2.9495	-1.702	-3.6343	-3.3487	-1.5651	2.042	-1.4146	-1.9194	-4.7133	-5.4027	-1.4754	-3.7905	-3.0875	-4.2049	-5.763	-4.1327
4.3411	4.839	5.1508	6.5339	3.2369	6.0254	4.6332	5.0865	5.5076	6.2019	6.2689	2.2078	3.6918	6.3282	4.6059	4.409	5.1433	3.701	3.9344	9.4298	3.5771	5.7014	2.5923	5.9071	6.6039	10.727	7.4965	4.8159	5.2786	4.0684	3.1973	3.7511	5.3661	7.0243	6.1821	4.7551	5.0132	3.891	9.8139	8.3966	4.9906	4.9364	2.3828	6.9139	3.696	3.0443	5.4083	3.6053	6.2565	3.7605
-1.9633	-1.8769	-2.0272	-3.7389	-5.8073	-5.0685	-2.5769	-2.2553	-1.2812	-1.1196	-3.7763	-2.5287	-2.8975	0.55613	-3.3064	-6.9409	-1.0792	0.34171	-0.97118	0.32682	-5.774	-2.2952	-1.7857	-3.729	-3.8943	-3.6381	-6.9149	-1.7676	-1.41	1.1945	-3.2271	-2.3485	-3.1698	-4.4487	-4.0875	-3.1805	-1.4536	-1.5586	-3.2943	-5.044	-3.4506	-2.126	-2.8135	-3.6537	-3.31	-3.6791	-4.4192	-6.382	-3.4701	-4.6488
-2.5355	-4.8917	-3.047	-2.6656	-0.7174	-5.2709	0.13751	-1.6556	-0.90126	-0.93999	-3.5185	-1.0875	-2.7104	-6.5195	-2.3252	-2.8515	-0.21902	-1.8778	-1.6055	-2.1349	-4.8911	-4.8674	-3.4038	-4.1398	-1.243	-2.2065	-5.0598	-1.9195	0.06824	-10.032	-5.6672	-2.7718	-4.0513	-2.2967	0.30107	-3.4977	-1.7758	2.6412	-3.2494	-0.0087767	-4.8163	-7.7575	-1.1168	-1.3476	-0.10391	-3.2035	-4.1404	-2.2854	-4.6155	-2.3281
-2.5301	-5.9115	-5.7134	-4.8751	-6.7101	-2.3299	-4.8236	-2.3586	-3.968	-7.5345	-6.5772	-5.5635	-6.024	-4.6093	-2.1629	-7.24	-4.0128	-6.2376	-6.0641	-8.8673	-8.0407	-9.3594	-7.6257	-8.518	-5.6925	-5.5597	-6.363	-3.2777	-4.7566	-9.1168	-4.3015	-2.6298	-7.712	-4.8744	-3.0007	-4.0494	-5.2066	-5.1855	-2.9851	-4.5255	-6.7421	-7.1957	-5.9415	-3.7835	-2.7258	-3.1794	-4.561	-2.2789	-5.897	-8.3102
-2.393	-2.6585	-5.9356	-0.77365	-2.6066	-2.7217	-0.52347	-3.8321	-0.67017	-4.9088	-0.70349	-3.0939	1.31	-1.3211	-2.408	-4.292	0.46703	-4.4445	1.4328	-2.0959	0.67501	-0.72956	-2.7168	0.47859	-0.94329	1.4417	-1.6017	0.41792	-2.4798	-2.0921	0.03326	-1.7135	0.023097	-2.6117	-1.5436	0.48489	-0.12143	0.10538	-1.5631	0.11107	-1.1436	-2.4619	-4.9881	-0.23769	-4.0912	2.642	-1.1648	-1.831	3.6995	-0.35321
8.5599	10.91	6.9931	7.4768	6.2154	10.662	9.9103	8.4688	8.794	12.57	6.3404	7.3814	10.354	5.603	7.9308	7.0906	8.5798	9.5163	8.7546	5.9558	7.6249	6.1031	10.387	6.8794	7.9675	8.2329	10.685	7.6774	7.0039	6.9433	7.8347	6.8516	8.7213	5.8205	9.8209	6.8262	6.2558	7.2351	6.4292	5.5916	12.238	8.6642	3.1196	9.0116	5.9252	7.3126	8.3042	8.267	9.6744	5.8711
-11.366	-6.312	-11.721	-6.6628	-9.9907	-7.0754	-9.5709	-11.619	-8.7078	-7.6723	-9.6891	-11.261	-9.1674	-12.228	-6.0406	-11.585	-8.6809	-10.602	-9.3887	-8.3266	-11.14	-12.674	-10.232	-9.5996	-6.1313	-9.6028	-8.2916	-12.102	-6.6084	-8.9738	-9.5494	-10.687	-7.1131	-8.1117	-11.629	-8.1148	-8.9986	-7.9201	-8.1309	-7.0933	-7.1471	-4.0076	-9.7475	-8.319	-11.36	-9.7124	-12.552	-6.6534	-7.9071	-8.5709
-15.76	-14.002	-11.7	-10.675	-14.499	-12.048	-14.812	-12.801	-15.097	-12.502	-14.63	-15.623	-14.688	-14.37	-12.981	-14.449	-16.373	-15.577	-13.244	-12.472	-11.001	-13.009	-13.377	-12.562	-10.966	-15.52	-14.016	-13.738	-10.743	-13.618	-13.118	-14.033	-12.344	-12.274	-12.976	-13.056	-13.743	-10.826	-11.926	-16.129	-12.383	-12.912	-10.225	-11.97	-15.139	-16.092	-12.55	-13.044	-15.975	-12.91
-7.1648	-2.9026	-4.0641	-3.4042	-0.75138	-1.254	-2.599	-5.8729	-6.6814	-5.3624	-3.2245	-3.7309	-5.3827	-2.8588	-2.3855	-1.735	-4.4206	-2.4822	-1.8159	-5.5372	-5.3747	-4.8169	-3.6633	-5.4946	-4.1106	-2.2606	-7.3166	-4.4314	-4.535	-1.8073	-4.359	-4.3152	-4.9077	-4.3093	-4.5421	-5.5861	-4.991	-4.7655	-5.2301	-3.9213	-7.6327	-3.8446	-5.8047	-4.4894	-3.9539	-2.5152	-1.8573	-1.4325	-7.2602	-6.2166
-0.057831	1.1494	1.1161	-1.3456	0.86104	-3.9096	-1.3618	-1.7348	1.4839	2.9284	-0.23296	-0.11711	-1.2231	-1.9452	-1.0352	-2.0712	3.1463	0.0067624	-3.0041	-3.4469	-2.6233	-1.6626	-3.3488	-0.2477	-0.87579	-1.0052	-0.68804	-1.4962	-2.6411	-1.1012	0.336	-0.033993	1.4721	-1.9713	-4.3664	-1.6335	-1.8747	-5.4303	0.1513	-6.8099	0.41293	-2.7386	-3.5815	-1.8389	-1.7885	1.025	-0.65631	-1.8991	0.23647	-5.0202
-17.387	-17.342	-16.196	-15.961	-13.307	-18.281	-15.073	-10.561	-14.888	-14.137	-16.104	-14.019	-15.911	-13.583	-14.598	-17.472	-13.354	-13.14	-14.325	-12.996	-14.086	-12.461	-13.272	-14.874	-9.0746	-14.046	-12.886	-16.02	-13.14	-15.102	-12.851	-15.518	-13.897	-14.579	-11.537	-10.906	-13.896	-13.78	-15.318	-12.974	-12.769	-16.843	-13.333	-16.33	-13.27	-15.815	-15.928	-15.48	-14.414	-12.13
4.3524	3.672	4.0593	4.4158	3.0086	7.3706	7.2533	8.3358	7.2654	6.2697	8.3334	9.9224	6.9885	7.9781	9.2187	2.6916	7.1323	5.4367	9.1366	8.6973	5.9118	6.2479	7.1692	7.938	6.1192	8.1887	4.4162	6.7158	7.0908	7.7924	6.195	7.0798	4.1098	4.6755	6.3994	5.8289	9.1778	7.9939	5.9569	6.4657	8.9185	5.2982	8.0715	8.8086	8.3682	8.3443	4.862	7.2567	9.3036	8.1822
-11.608	-13.73	-13.29	-14.185	-13.487	-10.225	-13.795	-13.022	-12.59	-13.345	-10.283	-12.358	-11.467	-12.708	-13.749	-10.215	-11.295	-16.218	-12.946	-13.44	-12.14	-13.311	-13.704	-11.388	-11.485	-12.88	-11.484	-11.652	-13.147	-12.189	-13.071	-13.089	-12.568	-12.449	-14.404	-13.335	-14.675	-14.399	-14.605	-13.109	-14.686	-13.05	-11.166	-17.249	-10.133	-12.954	-11.88	-7.6329	-13.769	-12.133
-6.4963	-4.52	-6.0501	-4.1954	-4.27	-2.1517	-2.8844	-8.417	-1.2214	-1.8322	-4.8372	-3.8914	-2.6622	-6.1365	-2.2502	-3.43	-5.3764	-6.3375	-2.7371	-3.4755	-3.1476	-6.1125	-9.0004	-7.5753	-4.5558	-4.1154	-5.5338	-1.564	-3.8229	-2.2255	-5.3202	-7.0984	-6.912	-6.8226	-0.677	-7.7784	-5.3496	-6.3171	-3.5573	-5.6045	-3.6447	-6.4953	-4.2866	-7.761	-3.3496	-2.728	-2.3001	-5.2182	-4.2038	-4.8145
8.1053	4.4416	4.0263	6.797	5.6452	5.7193	3.3259	4.9533	6.0622	4.6405	5.2	2.5927	5.6469	5.0396	6.52	5.6664	4.591	7.7201	4.8052	5.1184	4.9165	4.168	3.527	7.9297	4.3944	4.6731	5.0059	7.4764	6.4633	6.9825	3.4891	4.0074	5.6182	5.8011	1.5459	5.8947	4.1393	6.3815	3.0557	3.8748	5.9972	3.7217	5.3622	6.0395	3.7819	2.5827	4.2151	3.988	6.6843	5.3876
0.2177	-0.028419	-0.6597	0.75744	4.2227	0.48661	1.9608	0.87107	3.9743	1.4392	2.9454	2.2644	1.4076	0.49706	0.25746	1.7974	0.35822	3.5281	3.0361	1.5017	1.4277	1.0272	3.1715	1.6698	1.3831	1.0605	-1.1609	1.9663	6.0461	1.2304	-2.3953	1.4575	1.2079	2.2711	-1.3237	3.8867	-0.37543	1.5186	1.9175	1.3215	2.9275	1.6527	4.6558	-3.9353	1.6907	2.1293	2.8322	1.9097	1.5344	3.4964
-2.5577	-2.1658	-2.0152	-3.2182	-2.8259	-0.15876	3.3758	-7.9173	-3.1527	-2.2119	-2.88	0.33939	0.34433	-2.0239	-2.2605	0.16695	0.37508	-3.2283	-0.51422	0.54844	-2.5407	0.2623	-2.488	2.3874	-2.8303	-2.5185	-2.4841	-2.0085	-4.0322	-4.0079	-2.5498	-3.3097	-1.8566	-1.5004	-3.3123	0.51546	-0.141	-2.0405	-1.2458	-2.3652	-2.3619	-0.95774	1.3724	-2.1368	-2.5575	-0.46176	-3.7036	-4.9157	-1.3543	-1.9255
-5.2518	-3.97	-5.3819	-5.1836	-2.6875	-6.7799	-2.7014	-7.2766	-8.0432	-5.9153	-5.3211	-7.0837	-6.8188	-4.2394	-2.0837	-4.1431	-5.1873	-2.5994	-5.1824	-3.1491	-5.9263	-5.9432	-2.9364	-6.2498	-1.5899	-6.3525	-8.1424	-3.5253	-4.0889	-6.7135	-2.4478	-5.2349	-2.2085	-4.1971	-5.2302	-0.49826	-2.2255	-2.5297	-3.5847	-5.1004	-4.864	-3.9083	-6.9769	-5.3375	-5.0377	-4.9058	-5.546	-2.8536	-5.6715	-5.3939
-3.2877	-4.3719	-0.36686	-2.259	-1.4	-3.3161	-2.4698	-0.81014	-1.5409	-4.5957	-2.0618	-4.1972	-0.8784	-0.72714	-3.9431	-4.4526	-7.1651	-0.66693	-3.2236	-5.5195	-1.1331	-1.6198	-3.6505	-2.52	-4.15	-2.5674	-3.4528	-2.0445	-1.7683	-5.1274	-1.7652	-2.2102	-3.8845	-5.9205	-0.9536	-2.7316	-4.349	-6.3143	-4.0447	-1.4771	-1.8745	-0.50075	-2.493	-4.4403	-1.5319	-3.3858	-4.3748	-0.66495	-2.1728	-4.5596
-6.0789	-3.9246	-4.6771	-7.2348	-7.9861	-3.0858	-1.9856	-5.3915	-6.097	-8.0276	-4.8672	-4.6402	-5.1972	-5.3161	-7.518	-5.8035	-7.0272	-5.3033	-7.6921	-4.9527	-9.092	-4.0635	-7.4757	-8.0598	-8.697	-7.1621	-8.2917	-6.588	-7.7121	-4.2059	-5.109	-6.3153	-7.1089	-3.7436	-7.2519	-6.571	-5.2168	-8.5213	-7.2511	-6.155	-6.4111	-7.6909	-5.2314	-8.3357	-10.854	-8.4536	-7.2776	-5.6642	-8.9202	-10.389
-10.702	-8.2903	-13.345	-6.5383	-8.3452	-10.085	-10.937	-13.239	-8.8992	-13.751	-13.625	-8.3488	-12.03	-8.9301	-9.7355	-8.0695	-12.149	-10.045	-9.4855	-7.7658	-10.574	-9.7346	-8.8657	-10.094	-9.7471	-7.7241	-7.5644	-10.935	-9.5874	-9.5035	-8.6949	-9.2192	-10.026	-9.8141	-11.023	-10.209	-8.8836	-11.838	-8.0136	-9.5981	-11.574	-11.544	-10.045	-9.6373	-12.822	-10.248	-11.943	-10.976	-8.8921	-5.794
-21.427	-21.504	-19.493	-20.349	-18.234	-19.761	-25.315	-21.287	-23.675	-22.025	-20.055	-20.342	-21.233	-21.612	-23.69	-19.668	-21.113	-22.68	-18.368	-19.815	-21.999	-22.999	-23.758	-24.365	-20.259	-24.492	-20.75	-24.273	-21.306	-23.339	-24.66	-22.719	-21.303	-22.18	-22.137	-20.837	-23.462	-21.926	-21.126	-22.394	-23.124	-21.365	-22.696	-21.325	-24.995	-20.563	-24.808	-18.582	-22.442	-25.921
-3.1494	-1.0614	-3.2543	0.83347	-7.6721	-5.8997	-7.3096	-3.3569	-4.1434	-5.0539	-5.2584	-6.4191	-3.3767	0.41951	-1.7868	-5.7338	-5.5905	-4.0197	-5.8483	-4.3518	-1.2317	-4.3539	-3.4343	-4.3628	-4.8102	-3.628	-5.9536	-6.0658	-2.7078	-4.1909	-5.3862	-4.6384	-2.8064	-1.8899	-6.3601	-2.0131	-7.4313	-2.8904	0.02293	-0.31804	-3.0081	-4.2181	-6.3746	-3.4261	-6.4862	-5.8328	-2.5355	-4.2758	-3.696	-4.4352
-7.2747	-1.2343	-5.9427	-2.9792	-1.8536	-3.8144	-4.2756	-6.1911	-3.9895	-2.872	-4.537	-1.3442	-4.157	-5.8009	-2.7013	-4.2788	-1.2115	-4.2493	-2.7214	0.21825	-4.2452	-2.4349	-2.0527	-3.4109	-3.3829	-2.5447	-3.051	-2.1344	-0.97281	-4.2938	-4.5385	-1.3323	0.13295	-3.7879	-3.0284	1.8248	-4.33	-1.6486	-5.5917	-3.1522	-2.9003	-3.9674	-2.057	-1.8262	-1.9725	-1.9934	-1.1787	-3.7769	-5.7476	-1.497
-14.05	-12.279	-14.144	-19.115	-15.289	-16.171	-14.596	-15.566	-12.118	-16.81	-15.965	-15.996	-13.732	-12.531	-17.38	-15.242	-13.505	-12.474	-16.478	-16.398	-14.642	-15.584	-15.781	-13.042	-15.414	-14.018	-19.42	-14.638	-13.903	-14.864	-14.95	-11.774	-13.899	-11.97	-13.646	-15.001	-14.863	-14.787	-16.021	-13.772	-15.246	-14.979	-17.051	-16.706	-14.043	-17.274	-15.909	-13.778	-16.547	-17.81
-4.5139	-5.1831	-5.4257	-7.4266	-7.8644	-4.3818	-2.6942	-0.99336	-6.9527	-6.3891	-4.8211	-6.1486	-6.0989	-4.2701	-7.261	-3.3685	-5.7092	-5.1242	-8.2638	-7.3195	-4.2857	-5.0107	-8.4128	-8.1748	-5.3949	-8.6236	-6.7531	-7.248	-5.6335	-5.3142	-5.956	-3.492	-7.776	-1.9075	-5.0027	-9.5745	-2.0764	-5.8565	-7.9804	-4.0932	-4.4413	-5.9635	-3.5474	-5.2502	-2.9023	-2.6305	-3.4827	-3.7676	-7.5792	-6.1075
-22.374	-26.194	-21.551	-26.055	-22.758	-22.491	-20.155	-22.963	-23.252	-21.157	-22.537	-24.362	-18.91	-21.962	-19.879	-20.767	-23.7	-20.418	-21.343	-20.757	-24.312	-23.086	-22.332	-24.17	-20.987	-23.074	-18.432	-22.45	-21.159	-24.103	-21.706	-21.152	-21.474	-21.698	-22.821	-24.749	-23.256	-19.998	-20.57	-22.493	-18.793	-25.265	-21.602	-22.685	-23.932	-21.711	-20.797	-24.991	-22.202	-23.209
-11.837	-12.349	-10.503	-9.5507	-10.101	-11.525	-13.845	-13.679	-10.758	-12.401	-13.117	-11.059	-10.271	-13.574	-12.211	-14.745	-12.055	-15.089	-12.76	-11.097	-13.57	-15.756	-9.9991	-12.877	-9.204	-9.0783	-14.74	-11.828	-11.027	-10.663	-13.072	-13.315	-13.643	-10.897	-12.5	-14.156	-10.02	-11.067	-9.9187	-10.124	-7.5015	-9.305	-11.029	-13.185	-9.8573	-12.864	-10.64	-8.6167	-11.012	-16.338
-7.516	-8.0193	-8.4633	-7.8042	-7.0045	-8.451	-5.6201	-6.6648	-9.2253	-8.1946	-11.235	-9.3419	-6.2813	-10.881	-6.8399	-10.072	-6.9753	-10.069	-6.6915	-11.414	-8.6916	-9.489	-8.9113	-8.2585	-9.7205	-10.355	-9.5012	-7.1136	-7.8932	-8.431	-9.1111	-4.4542	-7.2525	-9.89	-10.125	-7.5989	-8.5409	-8.7642	-9.0364	-9.2387	-8.0398	-7.2719	-7.533	-8.9719	-6.0307	-10.822	-6.9645	-11.591	-7.8838	-9.0588
-0.49397	-0.12285	2.7035	-1.0641	-1.0207	-0.17133	-0.042104	1.3185	-1.0803	-1.1749	-2.5404	0.81995	1.499	0.2887	1.1788	-0.25234	3.5536	-0.69223	-0.36665	0.84957	-0.58382	-1.9463	0.27051	2.2862	-1.316	-0.10525	0.12509	3.0419	3.082	2.2104	-0.72525	1.9923	-2.7748	0.14787	0.48136	0.98149	1.0278	-0.021906	-0.48215	0.29598	0.32838	-0.31133	-1.7942	0.37619	-1.8698	2.3026	-1.5455	2.6992	1.4443	0.56807
-4.8404	-2.6565	-3.3198	-1.2577	-3.1217	-1.5403	-0.10131	-2.2943	-2.6846	-1.3881	-4.4671	-3.2063	-4.6695	-2.2443	-1.8263	-5.0848	-2.7264	-2.6529	-5.8904	-5.4105	0.13195	-4.2076	-4.7441	-0.36553	-2.9281	-2.3772	-1.9999	-3.4946	-3.4758	-4.4227	-3.3586	-1.8229	-6.963	-2.4299	-3.8669	-3.9707	-5.2234	-2.1546	-3.9749	-3.4141	-3.3218	-0.75969	-1.3848	-5.2454	-1.8537	-1.7268	-4.5153	-3.2521	-4.1923	-2.7203
0.81059	2.3416	2.1584	2.5807	3.9519	2.9539	0.08221	1.9377	2.1881	2.9845	2.8421	-1.5873	3.1205	5.4485	2.5376	4.2677	2.0795	0.87261	2.5012	1.6691	-0.95142	3.3897	2.8014	-1.7702	1.1181	4.5927	-0.6512	-0.57154	-0.88931	2.8779	-3.5808	3.3487	-0.48739	2.1061	1.7255	0.35565	-1.7948	3.3441	4.2788	1.2348	2.5175	5.9973	2.2251	3.2428	4.9581	0.87338	1.9602	2.1642	0.90981	0.65585
-16.153	-13.163	-13.069	-16.314	-14.724	-12.841	-14.462	-14.957	-12.02	-13.835	-12.49	-10.766	-11.575	-11.275	-9.7939	-12.522	-11.099	-9.389	-14.784	-13.341	-11.621	-13.663	-8.8499	-8.6347	-14.244	-14.591	-11.001	-12.952	-13.525	-12.199	-12.58	-12.035	-11.831	-12.28	-13.631	-10.413	-15.293	-15.757	-11.286	-10.934	-14.467	-14.483	-14.327	-13.407	-8.7105	-11.847	-11.431	-13.01	-11.467	-10.012
-9.3413	-12.545	-15.732	-11.687	-14.765	-10.406	-11.903	-13.859	-10.905	-13.579	-12.882	-12.572	-13.227	-10.918	-11.165	-12.092	-10.837	-12.624	-10.24	-13.366	-13.03	-8.7294	-10.962	-11.75	-10.423	-16.412	-11.611	-9.6208	-14.618	-16.949	-10.022	-11.189	-8.9368	-11.836	-12.928	-13.351	-14.432	-8.2962	-7.9674	-12.539	-11.524	-13.734	-12.828	-11.202	-13.98	-11.974	-12.907	-13.149	-10.646	-11.692
-0.025519	-2.7445	-2.1572	-3.4272	-3.3481	0.10161	-1.144	-1.1536	0.76641	-0.75355	-1.8048	-3.5179	-1.0906	-1.9952	-3.9271	-2.0104	-1.448	-1.9077	-2.4374	-1.7589	-0.35737	-0.89822	-2.0288	0.30804	-1.9809	-2.0832	-2.6226	-1.9519	0.47593	1.8409	-2.6647	-0.33916	-2.1138	-2.6882	-0.027169	0.18106	-0.7076	-2.4311	-3.1265	-4.9596	1.1095	-0.20149	-2.5397	-1.4149	-1.8713	1.624	2.7261	-4.0274	-2.0176	-2.6674
7.0689	6.574	8.3731	7.1614	8.464	4.1752	7.5784	7.988	7.1467	8.3669	7.5714	8.2039	6.8455	10.081	7.6086	5.0474	6.9356	8.4052	5.5777	6.572	7.8347	5.3325	5.9118	6.5376	5.5875	6.7375	8.6794	4.0318	8.1253	4.076	3.8702	8.4794	5.2038	6.8664	8.3146	6.9943	7.6904	6.4752	3.9438	8.6371	9.0398	7.1991	7.0847	9.6902	5.7702	9.8031	4.6039	6.8225	7.1036	8.6223
-12.68	-10.226	-10.974	-13.38	-16.602	-10.466	-12.679	-11.436	-10.118	-12.569	-15.496	-14.211	-12.446	-13.554	-11.682	-10.768	-11.039	-14.06	-13.935	-13.616	-12.874	-15.067	-14.378	-13.007	-11.586	-12.87	-14.878	-12.51	-13.207	-11.651	-10.699	-13.697	-10.449	-12.239	-15.378	-12.618	-15.142	-14.005	-10.085	-11.604	-12.798	-11.117	-11.052	-13.957	-15.333	-12.592	-10.336	-13.216	-13.244	-13.415
-20.316	-22.219	-20.01	-20.147	-22.668	-18.451	-22.155	-20.143	-21.011	-22.933	-21.995	-20.51	-23.02	-20.578	-19.256	-16.761	-21.075	-19.406	-19.641	-19.457	-19.064	-19.637	-23.057	-20.929	-22.892	-20.17	-21.806	-23.143	-22.131	-22.691	-20.684	-22.288	-18	-21.918	-19.352	-20.23	-22.024	-23.098	-20.956	-23.391	-18.896	-19.791	-17.952	-18.053	-23.113	-22.147	-20.813	-18.755	-20.33	-19.235
-2.617	-1.468	0.096901	-2.1191	-1.7613	-2.4395	-2.7293	-0.20163	-1.3063	-1.7201	-2.8454	-1.1476	-0.62395	-2.2473	-0.45287	1.3364	-1.9207	-2.0107	-0.43862	-3.9488	-1.6215	-4.6023	1.286	-5.2008	-5.1243	-0.46573	-1.1103	-1.2195	2.2518	-2.27	-3.9943	-1.7781	2.1644	-1.0155	-3.1631	-1.117	-3.5555	-3.8052	-1.3386	0.94878	-1.5296	-1.0946	-1.4118	-4.5155	-2.7997	-2.0952	-3.2305	0.71328	-2.9044	-0.72446
-2.827	-0.08532	-2.1488	-3.3764	-3.4073	-2.8107	-2.5529	0.58075	-0.10435	1.6837	-2.262	-3.2159	-3.2596	-0.12365	-1.16	-0.012216	1.9972	-5.6071	-2.3952	-1.6154	-0.59031	2.4898	-4.71	-2.5432	-0.4159	-2.8899	-1.5882	-3.2787	-4.9512	-2.1562	0.18398	-3.0402	-4.9818	-3.1682	-2.3353	-4.9323	-0.92022	1.0016	-2.4983	-5.4837	-0.61056	0.80642	-2.1296	-1.8766	-2.2164	-2.0114	0.45099	-2.2087	-0.088311	-0.71279
-3.0833	-4.6147	-4.0088	-4.5623	-6.4755	-3.614	-5.3731	-5.0504	-5.5585	-1.3253	-4.4241	-4.9089	-5.3988	-5.4012	-3.8683	-1.6455	-5.7518	-3.2687	-4.4671	-2.8418	-5.2402	-5.7092	-2.9371	-5.2504	-7.3179	-5.6877	-5.3008	-3.5632	-6.1851	0.3366	-4.461	-3.3097	-6.3555	-2.3612	-3.5711	-3.6515	-1.6773	-5.6509	-4.9023	-4.7978	-5.7293	-7.1191	-3.8823	-3.3624	-3.547	-3.9363	-3.4229	-3.7123	-3.934	-6.942
1.0202	-2.2494	2.4209	-0.91024	-0.73291	-2.2101	-1.6164	-0.91558	-0.7147	-0.58159	1.7467	-1.5894	4.1639	-3.5566	3.07	3.1607	-0.44811	2.7555	-0.525	0.71348	2.2109	-1.4321	0.84814	0.079077	-2.4254	-1.7284	0.016065	1.5257	-1.4255	1.5959	5.1511	2.6716	0.34658	0.24753	-0.51665	0.1882	-0.041164	-1.1519	1.4829	1.2459	0.81398	-0.93377	1.4344	1.5631	2.9119	0.50397	-0.2424	0.32749	-0.22184	-1.2218
-8.3319	-9.143	-5.4631	-6.1256	-9.003	-10.75	-9.177	-5.4683	-8.2166	-8.6419	-5.1211	-5.0795	-7.5855	-6.6919	-6.489	-7.1681	-6.4196	-6.8553	-8.3266	-7.282	-4.1664	-6.6184	-10.121	-8.8844	-7.9658	-9.5938	-8.359	-6.7239	-6.2177	-6.1156	-7.2022	-6.1722	-3.7467	-4.9239	-10.479	-9.2485	-10.837	-6.9632	-7.858	-9.3873	-7.4467	-7.5723	-5.778	-7.009	-8.9661	-9.332	-8.5919	-8.5379	-6.6844	-9.0209
0.52393	-2.6957	-1.7952	2.7559	0.69723	-0.7158	0.62974	0.77545	0.1141	2.4596	-0.78814	-2.7587	-1.3272	-0.42713	-0.21846	3.923	0.46653	-1.3012	1.4581	-3.5747	-0.30305	0.52777	0.8555	1.0912	-1.7105	3.6924	-0.62615	1.5613	2.2223	-0.98629	2.884	-0.91188	0.36735	-0.63883	0.30323	3.4095	0.14138	0.19476	-1.8925	-0.11064	-1.1769	-1.8695	0.37842	-1.7618	1.816	1.5948	3.7107	0.034491	-2.761	2.6676
-9.7783	-9.2175	-10.463	-13.773	-9.7621	-4.2334	-9.7173	-9.4503	-7.6965	-9.8441	-9.3621	-9.8756	-9.1057	-7.7968	-11.129	-6.7709	-8.3735	-7.5212	-9.482	-10.008	-8.6844	-7.5764	-8.5741	-6.3077	-9.8327	-9.3891	-10.522	-10.527	-8.915	-9.2114	-10.062	-10.939	-6.3425	-10.016	-7.8276	-9.9089	-9.3144	-7.9147	-9.9518	-7.9055	-12.337	-10.889	-8.0279	-10.723	-6.783	-8.6506	-7.718	-11.554	-13.492	-6.5416
1.4447	0.030586	-0.90748	0.7281	0.15423	-1.291	-1.7967	0.44158	1.1896	0.89838	1.897	-1.416	2.6117	2.36	-0.51221	0.89834	-0.21157	0.44607	-3.0613	2.3727	-0.97179	1.4571	1.4162	4.8516	-3.3517	1.1448	3.8784	3.0157	-1.592	0.75766	2.7243	-0.83938	0.89794	1.1714	0.57529	-2.8987	0.0278	-2.1191	-1.2159	-1.8634	1.6929	-0.053697	3.4698	-0.17629	3.0877	0.36804	1.4621	-0.22378	1.9765	-1.8324
-3.5383	0.83678	-4.2985	-1.5235	-1.2199	1.2187	-0.23121	-0.94147	1.2259	0.92714	1.8321	-0.21836	-2.1415	-0.15427	-1.8237	-3.4563	-0.27141	-0.63484	-0.37076	-1.9516	-2.0585	-1.4024	-0.12267	-0.68224	-1.2903	-4.1874	-0.01863	-1.1876	0.60656	-3.8323	-1.6969	-0.92051	-3.2907	-1.3962	0.60509	1.814	-1.7839	-2.5852	-3.1838	-1.5516	0.8178	-2.7008	-3.8472	-2.3075	-2.9586	-0.32507	2.6742	3.727	-2.4847	-0.14871
-12.94	-12.521	-10.279	-10.607	-11.911	-9.9503	-13.609	-14.828	-9.9229	-12.844	-13.868	-10.873	-11.74	-10.45	-11.064	-13.587	-13.68	-7.0993	-10.805	-14.908	-12.829	-10.324	-14.176	-10.244	-10.719	-10.974	-11.799	-11.907	-10.495	-8.9336	-13.159	-12.504	-8.678	-12.444	-13.333	-15.73	-10.058	-8.7817	-9.2404	-9.4026	-11.51	-11.489	-13.295	-14.673	-11.447	-9.2667	-10.666	-12.574	-11.389	-13.343
-0.76787	-1.5917	-2.4255	0.41157	-0.50499	-0.10165	1.0775	2.1581	-0.86601	0.63046	-0.47488	-0.91257	-0.19592	-1.9303	-1.9745	-1.2828	1.5393	-3.3517	-1.7389	-1.672	0.90991	1.872	-2.3206	-2.019	1.6245	-0.0023598	-2.1205	0.38335	-2.4695	2.6155	-2.9719	-2.3874	0.33442	2.1781	1.3888	-0.48074	-0.85237	-2.5228	-2.9208	-3.2733	1.6015	-0.5451	-2.8317	-1.9951	-0.68897	-2.8391	-3.3778	2.0588	0.18817	0.032232
-13.457	-11.338	-12.507	-11.757	-12.246	-13.099	-11.471	-10.864	-8.6735	-11.199	-11.279	-11.137	-11.902	-12.167	-13.287	-11.987	-12.413	-7.4711	-10.043	-9.5355	-11.446	-12.535	-12.354	-8.3224	-12.559	-13.297	-12.693	-10.893	-9.1261	-10.168	-13.111	-11.53	-7.1002	-14.416	-12.786	-10.765	-9.9753	-11.594	-11.846	-11.741	-7.6726	-10.696	-12.602	-12.276	-11.662	-11.946	-11.687	-12.88	-12.106	-13.778
7.5358	6.9203	6.9888	4.5561	6.0415	8.5299	6.0275	5.7031	7.8454	4.1299	12.724	3.7218	5.3151	5.3285	4.2629	6.841	7.3661	6.2731	5.1362	10.764	5.5388	6.9551	4.5512	6.5675	7.9571	8.0281	7.6925	5.3689	6.3577	8.8567	7.9558	9.2064	4.6603	6.2856	6.1309	7.6543	7.8093	3.6655	8.3131	7.0703	5.9162	3.7807	6.4753	4.6721	5.9016	9.1761	7.1685	3.4959	7.0534	6.9603
-1.3674	1.1339	-3.2175	-1.9707	0.79969	-1.2756	1.4893	-4.5948	-4.7523	-2.157	-2.0673	-0.98347	-1.0848	-2.516	1.4791	-1.1937	-1.111	1.1333	-0.89162	-0.38383	-1.8375	-1.152	0.7256	-3.8778	-2.7086	1.5399	-2.0894	-0.85917	-2.1109	0.23601	-1.6758	-1.1109	0.23891	0.32735	-1.548	0.73968	-3.2831	2.8797	-0.32799	1.821	-0.9497	-2.0709	-1.7009	-0.0076228	-0.76454	-1.3253	-3.4422	-2.2981	-3.4424	-3.1545
4.6827	5.0968	4.9671	7.6627	4.1455	8.9265	5.202	4.5993	10.814	2.4427	2.0756	2.7335	5.0261	2.1732	7.8402	7.4767	7.0369	10.492	5.4773	5.1045	6.0566	2.8914	4.2308	5.2006	3.5819	1.7969	7.0613	6.5197	3.3911	6.1237	8.3791	6.0541	6.5854	4.0615	7.4145	3.4745	5.2553	6.3654	3.7113	6.3036	5.5521	4.2999	5.8233	4.0643	6.4222	7.7985	6.3027	5.3869	4.7146	4.3909
-6.7746	-8.0348	-2.1143	-8.5459	-5.898	-6.4589	-4.0351	-9.4545	-4.1858	-4.7824	-6.5219	-7.9133	-8.3498	-7.0609	-6.6475	-4.9361	-4.0409	-6.6041	-5.0862	-6.5511	-6.6588	-7.1447	-7.1233	-8.5383	-7.4973	-8.4541	-5.5432	-2.9304	-7.6249	-11.201	-7.0955	-6.1306	-8.3326	-8.3517	-6.3121	-5.5994	-9.8253	-3.5452	-8.16	-8.4728	-9.6003	-6.5804	-5.9413	-4.7558	-7.9947	-7.1892	-3.7531	-8.8414	-5.8367	-6.6997
5.2767	5.0751	5.694	4.3197	1.9341	1.2773	3.5232	4.44	4.7107	4.0891	5.804	2.914	4.6806	6.816	4.2414	3.6941	3.2763	5.995	4.1377	3.033	5.2624	7.7858	2.3947	2.2884	4.9661	4.7914	2.2946	2.9164	1.8342	4.2942	2.3526	6.2669	4.8774	9.1768	3.2742	3.2085	5.546	5.3099	2.2835	4.3996	6.1811	2.5817	5.9511	3.6914	2.9371	5.5166	4.9723	2.7668	2.8049	3.1826
-2.933	-5.0306	-8.7059	-6.9587	-4.3668	-6.0342	-5.432	-5.3052	-5.6869	-3.9213	-3.1686	-4.6223	-3.4325	-4.1886	-5.8438	-6.4646	-6.0865	-7.325	-7.3999	-2.4485	-4.7475	-5.6728	-9.3562	-4.1192	-6.6864	-5.3429	-3.7111	-4.966	-7.4685	-5.4391	-4.4495	-8.611	-5.4149	-7.6588	-4.445	-4.2148	-7.3609	-3.5134	-3.8162	-6.764	-4.022	-8.7835	-10.117	-8.273	-5.1153	-7.9826	-6.5775	-10.026	-8.6892	-3.4894
-11.658	-11.009	-8.7827	-11.311	-10.392	-8.9939	-12.968	-13.267	-10.206	-7.4717	-10.139	-11.687	-11.024	-8.93	-9.6707	-10.815	-9.0556	-11.244	-6.6907	-6.0427	-7.3776	-12.345	-10.033	-10.661	-9.1757	-8.7007	-9.6252	-12.39	-12.234	-10.304	-8.2231	-8.9625	-11.066	-10.227	-7.8171	-9.507	-11.855	-9.4052	-14.385	-12.095	-7.3426	-11.676	-10.368	-10.863	-8.7018	-9.9538	-9.6177	-10.413	-9.0154	-9.6345
-2.0311	0.18245	0.99146	-1.5595	0.57665	-1.2798	1.1339	-0.41805	1.1189	0.23615	-4.449	-1.0131	-1.7333	-2.0044	-2.0748	1.3778	-0.94263	-0.12161	-0.86384	-1.7601	1.0855	-1.0675	-1.8465	-2.2654	0.97528	1.1029	-2.5145	1.1347	0.38207	-1.8034	-1.1884	0.55673	0.7951	-0.074464	-1.7934	-0.26446	1.389	-3.2735	5.2028	-2.257	-3.8343	2.3133	-4.3689	-0.8238	-1.557	-1.0742	-0.81028	-4.016	-1.3187	-1.9478
-9.6955	-5.5782	-4.8678	-6.9313	-5.5909	-6.5062	-5.9165	-5.3722	-7.0506	-7.8796	-6.2571	-4.4433	-5.8508	-4.6801	-6.1703	-5.7519	-6.8539	-5.3889	-3.3085	-7.8579	-10.528	-6.7409	-4.5046	-2.9863	-8.2143	-6.372	-3.8398	-8.1714	-2.1366	-5.0821	-6.4558	-5.4345	-9.6121	-6.0523	-7.536	-8.2483	-6.3407	-6.8473	-9.0121	-6.657	-10.067	-5.974	-5.8889	-7.2839	-6.4493	-7.597	-7.255	-7.0649	-6.6504	-9.0294
-4.5141	-4.7891	-3.6442	-3.0788	0.35152	-8.0868	-1.8825	-4.6128	-7.3691	-7.8508	-1.8293	-2.0894	-6.4881	-1.8327	-4.2134	-0.59311	-2.4667	-2.1734	-3.2908	-4.0638	-2.9632	-2.3971	-3.5644	-4.571	-6.8804	-5.7427	-5.95	-3.5824	-2.3831	-2.3585	-5.9876	-0.032547	-6.9545	-3.923	-3.8281	-4.6677	-5.5686	-3.6848	-6.0513	-5.1414	-5.2274	-4.6084	-10.16	-3.7885	-5.6754	-2.8291	-3.6425	-3.8068	-7.3832	-5.1244
4.623	3.0097	3.658	3.1459	3.385	3.4655	4.3654	1.8547	4.4196	5.4329	2.3389	1.5966	6.41	4.7811	2.5506	4.0913	2.9414	6.4228	6.3467	5.1491	6.8897	4.171	6.5977	1.252	5.2905	3.1846	2.3953	4.9249	4.5701	3.7074	2.7157	2.1838	5.7654	3.3924	3.9241	5.6503	6.2664	1.3464	3.7249	1.9075	1.9553	1.6397	7.0008	3.0945	6.3947	1.7268	6.2655	4.5436	5.5372	4.1626
-3.3507	-2.8858	-5.245	-6.2664	-3.6655	-2.9078	-0.9472	-1.0527	-4.1031	-5.8916	-4.0329	-4.5078	-6.4969	-6.1345	-3.0486	-2.6179	-4.8978	-3.5327	-5.1272	-2.3974	-2.1645	-5.0836	-2.307	-3.2155	-5.5908	-0.27187	-5.7562	-2.8789	-0.71034	-5.3762	-1.0604	-5.3911	-2.754	-3.9942	-4.9181	-6.4446	-1.1237	-3.8076	-7.5825	-3.23	-2.554	-5.5423	-5.8556	-2.743	-2.7181	-1.4652	-4.8491	-5.9642	-4.687	-5.5181
-2.4806	-3.0891	1.0099	-3.794	-1.81	-0.74342	1.3547	-2.7535	-4.616	-3.9689	-1.7167	-5.5158	-1.469	-0.80557	-3.7805	-3.1031	-0.72813	-3.5535	-1.425	1.2071	-5.4754	-5.1599	-3.5192	-6.2296	-1.0595	-5.9243	-0.89475	-1.898	-5.9851	-1.4882	-2.8357	0.83154	-2.6224	-3.6184	-0.91703	-3.2002	-1.2111	-1.9327	-2.3235	-0.1434	-1.9018	-2.185	-3.0927	0.32925	-1.3388	-7.2649	-6.0514	-5.4616	-2.4025	-6.7502
-2.9158	-0.21285	-1.2796	-1.6344	-1.8108	-4.3432	-3.6511	-4.194	-2.8666	-2.641	-1.3607	-2.7614	-3.8276	-2.004	-4.3336	-1.5962	-3.5959	1.3123	-3.285	-2.1155	-1.2183	-1.3391	-3.7671	-4.0275	-4.4954	-2.6545	-4.2233	-4.1698	-4.5638	-3.0623	0.45455	-2.9813	-1.9375	1.2138	0.03753	-2.826	-1.6549	-0.95563	0.44383	-1.018	3.0108	1.0392	-4.0697	-4.3826	-2.3199	-4.2788	-3.3438	-4.3995	-3.0264	-5.0767
-12.188	-15.969	-12.13	-14.244	-16.338	-14.349	-12.94	-14.177	-14.925	-16.242	-17.158	-10.312	-11.688	-16.576	-15.251	-14.691	-11.757	-12.767	-11.152	-13.781	-12.121	-12.407	-13.9	-13.905	-13.918	-13.289	-11.489	-14.624	-11.129	-17.516	-15.038	-12.053	-11.538	-17.263	-13.409	-14.03	-16.233	-15.561	-13.804	-10.67	-12.813	-15.096	-15.315	-11.353	-15.14	-13.696	-12.087	-13.535	-12.027	-10.995
7.3474	3.5365	5.5479	8.5487	4.2088	8.5135	8.4291	7.6695	6.1493	8.736	5.4622	11.144	8.4003	4.4605	4.8645	6.3459	6.6949	7.0504	5.9102	4.2368	4.4774	6.5973	4.7469	4.4232	7.0662	0.25616	4.3001	5.214	6.3696	5.4167	8.8029	8.5999	5.3859	6.0642	7.821	2.2291	10.534	6.3391	5.7819	7.6719	6.9647	7.0577	5.8649	5.4624	6.6813	7.7024	4.1112	4.113	8.1045	7.1947
-14.826	-12.605	-17.061	-15.101	-13.647	-14.154	-14.112	-16.946	-15.292	-15.729	-15.83	-15.118	-15.316	-15.888	-17.464	-13.267	-18.204	-16.773	-18.005	-13.645	-15.133	-17.131	-11.796	-14.665	-14.968	-17.455	-14.779	-15.979	-16.488	-16.869	-15.091	-12.978	-15.021	-16.245	-14.787	-14.959	-14.794	-14.845	-14.868	-13.946	-19.75	-10.036	-12.415	-13.951	-13.877	-15.823	-14.031	-13.657	-15.283	-16.267
1.7313	-0.38601	-0.43179	-0.17253	1.0091	0.13773	-2.3849	0.10183	1.6264	0.68837	-3.0893	1.5383	-1.3103	-0.64375	-1.8589	-1.1195	1.0598	1.8667	-0.56191	1.0841	3.1986	0.7969	-0.40714	-3.6888	-1.7943	0.69013	-0.87056	-0.88663	-0.474	-1.2372	-4.1854	2.6777	2.1188	3.8036	0.89626	0.84491	1.0726	2.1913	0.39724	-1.9082	0.079191	-2.0054	0.48572	-3.8402	-1.058	-1.4046	-1.9643	-0.51327	1.3972	2.6542
-3.4714	-2.1934	-5.6653	-3.0057	-2.2272	-4.9714	-7.637	-2.4267	-5.7845	-0.63843	-5.7926	-3.7976	-4.9994	-3.3334	-3.3676	-3.2248	-4.7358	-3.491	0.63798	-4.5355	-2.3113	-0.62243	-3.3334	-1.3113	-3.5707	-3.0714	-3.2225	-4.3668	-4.7081	-2.29	-0.14004	-0.14736	-3.3327	-2.2106	-3.5276	-5.0649	-3.2809	-1.4545	-1.8011	-1.8106	-5.7777	-2.5405	-5.3298	-1.5053	-6.0204	-4.9204	-3.8679	-4.8326	-1.9287	-4.1264
9.3068	7.4048	9.4346	8.6341	6.4604	6.5312	8.3756	6.4804	6.2332	3.1581	3.8732	10.297	4.7106	4.7626	5.6352	4.4884	6.9489	10.453	5.323	4.1827	4.8932	6.0767	7.362	8.8367	7.0399	8.7099	5.8217	7.255	4.6895	3.5658	6.5577	6.9828	7.6797	4.7158	4.8326	6.1768	5.6808	5.6912	5.2377	7.0436	5.9971	8.3791	9.1356	4.4725	3.3477	6.0248	4.4483	6.2508	6.6754	10.067
7.9206	9.8201	10.757	10.488	11.534	10.727	9.3577	10.266	11.906	7.7349	9.6592	7.9726	8.4165	10.914	9.7147	10.145	9.3648	8.3308	13.728	8.1512	7.5741	9.2152	9.9839	10.019	9.9009	8.3232	9.972	8.5934	9.1788	11.551	11.25	8.796	11.713	8.236	12.742	10.607	9.7128	11.438	9.7141	9.0981	10.578	9.4142	9.8821	8.4691	6.1754	8.9775	9.2379	14.337	8.9663	7.3088
1.5011	-0.3018	2.5957	-0.35617	-1.3643	-0.83338	1.6932	0.68434	0.90134	-0.39884	-1.4403	1.3853	2.4207	0.24982	-0.031993	2.5787	-0.065079	-2.6815	0.68187	0.53248	2.0741	2.1386	1.2622	3.7828	1.0589	4.6879	0.49305	0.636	2.2573	2.5053	-0.74631	3.4374	-1.7013	0.93783	0.54378	5.4055	0.59923	4.2587	0.97789	-1.2593	0.99019	3.6138	0.53926	1.1547	1.6894	4.278	2.9464	1.0549	-0.20221	0.75521
7.5552	6.2635	6.4065	6.2912	6.2386	13.025	4.8577	6.0325	7.6026	3.2094	6.8144	6.4797	9.9562	6.1703	8.6653	5.9817	3.3346	7.2826	4.522	7.3589	4.7337	4.8767	7.5	6.9664	6.9426	8.9288	3.0141	7.0889	6.5353	6.2151	8.1532	6.1903	4.3542	5.8709	4.6654	3.9012	4.8599	9.1893	5.8552	5.2116	6.7722	6.9297	6.3541	5.8744	9.6088	6.62	7.6269	8.4936	7.6322	9.9549
-0.67869	-0.76428	1.0867	1.4069	-1.3571	-1.8179	-0.81397	-3.4211	-0.87332	-1.7006	-1.8489	0.19388	1.5635	-0.27437	-0.98759	-1.2864	4.0178	1.0301	1.7998	1.3039	2.2882	0.53277	-1.7894	0.8405	-1.3305	-2.6758	2.6365	-1.8809	-2.3282	-2.9372	-0.41104	-1.7642	2.2056	-0.68596	-0.56096	-0.98534	-4.1478	-2.5469	-0.51013	-1.1665	-4.1565	-1.2968	1.6338	-0.17648	-3.2283	-2.6964	-1.9165	-1.4309	-1.8077	-3.0833
-11.525	-13.297	-10.617	-11.181	-14.349	-10.13	-10.572	-13.683	-11.173	-14.52	-10.364	-8.3836	-9.2415	-13.453	-10.848	-10.352	-12.856	-12.002	-12.043	-14.041	-9.2603	-13.309	-10.507	-8.546	-9.4734	-11.697	-7.4748	-9.1625	-12.667	-10.569	-9.5632	-7.8097	-11.919	-11.562	-12.26	-8.4956	-7.763	-10.03	-11.172	-9.3268	-8.3843	-10.074	-10.733	-9.0308	-10.258	-12.557	-12.232	-11.342	-9.7828	-8.2531
-8.779	-11.052	-8.7131	-11.415	-8.9029	-12.68	-7.3641	-9.626	-9.3125	-8.1792	-8.9469	-8.3333	-10.388	-8.8534	-10.163	-5.9763	-9.928	-9.2591	-7.0845	-7.0124	-10.524	-8.7569	-9.9917	-11.434	-11.956	-8.7628	-9.2102	-9.2554	-13.144	-10.213	-11.752	-11.203	-11.858	-6.9062	-9.1519	-9.4351	-7.6849	-9.5187	-10.42	-6.5945	-10.711	-8.0929	-7.7687	-11.522	-11.805	-13.633	-10.55	-11.076	-9.8879	-4.8499
-1.0838	0.34811	-1.5594	0.29621	-1.2642	-0.37559	-2.0335	-3.566	0.69093	-0.84873	0.5849	-4.2987	-1.0384	-3.378	2.1418	-1.2553	-2.5049	3.3763	-4.2308	-1.542	-0.42005	3.3207	0.83409	-1.1233	0.032221	-1.1274	-1.3669	-4.6832	2.8186	-3.313	-2.7499	-0.059932	-2.651	-0.93627	1.2346	-2.6133	0.42756	0.49648	0.038037	-2.2495	0.2952	-2.3405	-5.2525	-3.3264	-1.1016	-2.4952	-3.7244	-0.53726	-1.7625	-2.3924
1.514	5.3913	3.9094	3.4171	1.7297	0.27101	1.1243	3.6199	1.5502	1.0073	3.2556	-0.66299	2.3942	0.90608	-1.2236	1.8973	3.8307	1.2092	0.67928	0.3571	3.767	3.4435	-1.7516	1.8837	0.91669	-0.54669	1.351	3.8511	2.8853	1.9961	2.0375	0.51658	-1.3646	-1.2333	4.0001	4.5565	4.7038	-1.2867	2.9755	1.8702	1.796	1.7257	2.0344	1.4106	4.324	4.3307	4.3092	2.8062	-0.23056	1.4061
-0.082854	-2.7049	1.1988	0.33633	-4.142	-0.79728	-0.52237	1.5987	-3.6404	-1.5979	0.46783	-1.0463	-4.8506	0.20959	1.3766	-1.6095	-2.0362	1.9079	1.0944	1.7352	2.7436	-3.147	1.2788	0.064475	1.6525	-1.5723	-0.96853	-0.98268	-3.0287	-0.3797	-1.5978	-2.0175	-0.85508	0.041945	-0.18178	-3.5278	-4.1846	-1.2697	-0.36632	0.2278	-4.2073	-0.0041861	-5.1001	-0.90484	-2.4653	-1.3718	-0.0069578	-0.50168	0.40229	-4.7636
-6.317	-4.0265	-8.2321	-6.6813	-7.3764	-3.9678	-5.4131	-8.1798	-4.6636	-7.7621	-5.8229	-7.7879	-11.777	-6.4104	-4.9118	-4.9122	-9.8767	-7.9995	-3.8217	-3.3391	-9.2533	-6.095	-4.8169	-6.6628	-6.3412	-6.7493	-4.3449	-7.4469	-5.5077	-8.5743	-7.2096	-7.5294	-5.7223	-6.5295	-6.4599	-7.5594	-6.9192	-6.2124	-4.2025	-4.8565	-6.0895	-7.9231	-8.9285	-5.1399	-6.2368	-6.4677	-4.3322	-7.2886	-6.7969	-7.428
8.9266	8.3301	6.7393	6.6659	6.7371	6.1231	7.0544	8.1932	9.1645	5.4016	8.2043	8.7313	7.963	7.4675	6.3412	5.0189	5.6077	5.6925	6.2844	5.5132	6.1765	7.0273	11.602	9.6667	4.845	6.5085	6.6077	8.3436	4.1904	4.8491	8.0072	5.4825	7.6346	9.6912	9.0917	6.184	6.8249	4.869	10.281	9.7831	1.9102	5.5357	7.6568	7.4703	5.6832	7.0082	9.5725	7.5863	7.1903	6.205
-10.818	-7.5419	-12.588	-9.7442	-9.7022	-8.8043	-11.019	-10.331	-11.921	-11.3	-11.239	-10.401	-9.5225	-10.831	-10.907	-10.588	-9.4295	-10.604	-8.3003	-10.371	-11.919	-13.165	-8.3045	-9.7144	-8.8011	-13.004	-7.896	-10.04	-11.989	-9.517	-9.6216	-9.8873	-11.982	-8.5931	-12.722	-10.771	-7.9398	-9.7796	-10.476	-10.455	-9.903	-11.204	-10.701	-10.332	-10.44	-10.816	-12.332	-12.705	-12.926	-7.5229
-2.7289	-4.1681	-5.3684	-3.0798	-1.5457	-3.5062	-4.6652	-3.1716	-1.3032	-0.48016	-2.3134	-4.3463	-5.3477	-2.4548	-3.6249	-3.2853	-2.3985	-3.7087	-3.6034	-1.7793	-6.9204	-3.2432	-5.6385	-2.0629	-4.4002	-3.4741	-7.9325	-5.3363	-0.61351	-3.2274	-5.4895	-4.9477	-4.1532	-6.1548	-3.0841	-4.9082	-0.14921	-3.9061	-2.7542	1.6471	-4.3777	-5.4485	-3.2892	-0.66873	-3.5649	-6.7359	-6.6011	-3.9759	-4.1912	-4.2135
-0.056449	-0.050379	-0.12359	-0.60305	-1.4494	-2.4976	-3.3687	-1.6611	-3.8529	0.025359	-0.13867	0.26207	-1.0123	-2.5179	0.30639	0.29837	0.90482	-6.7595	-4.1368	-3.0827	-1.746	-3.7785	-0.54901	-1.5219	-0.45301	0.31794	-1.2572	-3.0632	1.7907	-2.2559	1.0566	-0.59768	-0.84902	-0.90595	-3.897	-0.17075	-0.2923	-1.0094	-2.8114	-0.45539	1.44	0.44182	-2.4881	-0.18677	-3.3845	-1.9828	-3.4802	-0.23286	2.6034	-2.6128
-7.0855	-1.7805	-2.1114	-3.5054	-4.7741	0.72871	-1.933	-5.3234	-3.8662	-4.3653	-2.3121	-0.33812	1.4106	-2.9781	-3.5614	-1.637	-2.8223	-4.3107	-3.2371	-2.1537	-0.73448	-4.5447	-2.3021	-3.1697	-5.2192	1.4138	-3.7552	-1.9616	1.4208	-1.1494	0.96762	-2.7891	-3.0114	-3.5236	-4.7867	-4.8723	-2.8836	-1.9734	-0.90545	-2.9891	-3.5518	-0.58375	-6.06	-0.54871	-2.6151	-2.0079	-1.1278	-0.58062	-1.7777	-2.2925
-4.1273	-3.6169	-2.2354	-3.9139	-2.2766	-0.08718	-4.6121	-1.6981	-0.73985	-1.6541	-4.8691	-2.2691	-1.7493	0.12944	-1.3324	-3.2515	-0.55571	-2.2557	1.3977	-3.0992	-3.1292	-0.62934	0.65703	-0.29081	-1.8046	-1.705	-2.8983	-0.99346	-2.4642	-4.767	-1.3396	0.38	-2.1608	-1.064	-1.3491	-1.4433	0.76339	-3.5277	-2.5351	0.46896	-6.0426	-3.2935	-3.2776	-2.1445	-2.3103	-0.73046	-0.69209	-2.5778	-0.74541	-0.86704
-2.6091	-2.5373	-0.99687	-1.15	-2.6032	-2.3547	-4.3593	-2.1578	-7.6431	-3.6293	0.10996	-4.4452	-0.73347	-0.43079	-4.5867	-3.0388	-3.7917	-3.7185	0.16451	-4.0326	-2.5604	-5.4637	-2.8403	-4.0422	-5.3943	-3.3414	-3.4488	-1.9902	-2.0964	-5.1182	1.0209	-1.712	-1.8224	-1.3117	0.54217	-3.5572	-1.1553	-2.3543	-1.1537	-2.714	-3.0576	-5.7535	-4.6834	-3.7211	-1.7016	-0.23841	-3.0507	-0.95803	-4.4984	-0.55194
-22.1	-24.771	-22.226	-23.46	-20.835	-22.326	-21.91	-23.518	-25.58	-20.791	-21.588	-21.706	-22.505	-22.878	-19.555	-24.675	-21.342	-24.154	-25.076	-23.172	-21.854	-22.391	-21.245	-23.262	-23.92	-22.581	-19.098	-22.253	-20.401	-20.552	-22.19	-22.879	-18.568	-23.783	-21.527	-22.73	-22.604	-20.882	-22.74	-20.391	-24.436	-22.732	-22.171	-22.496	-22.347	-22.141	-21.244	-21.826	-24.257	-22.53
-11.724	-12.313	-11.297	-12.909	-14.036	-13.615	-16.183	-16.538	-15.569	-15.832	-15.509	-11.457	-17.904	-13.501	-15.326	-15.391	-15.179	-16.828	-11.52	-16.361	-12.372	-15.175	-11.494	-18.425	-11.974	-11.995	-12.95	-14.796	-14.534	-13.592	-13.106	-13.313	-15.002	-16.484	-15.591	-18.678	-15.158	-18.366	-12.573	-11.669	-12.161	-12.662	-17.228	-11.96	-12.888	-17.798	-16.874	-15.205	-13.248	-12.132
-12.096	-14.306	-17.98	-11.318	-15.559	-15.759	-11.266	-13.029	-12.359	-13.613	-16.961	-8.9275	-15.914	-12.847	-9.2634	-16.81	-14.945	-13.185	-14.058	-13.23	-16.024	-14.323	-14.224	-19.459	-15.539	-15.85	-15.684	-14.67	-10.586	-18.185	-14.759	-14.775	-14.489	-14.092	-14.556	-18.614	-14.896	-13.661	-10.465	-12.43	-13.252	-15.848	-14.262	-14.658	-13.509	-13.152	-13.661	-13.519	-13.112	-12.51
4.0945	2.1273	0.4391	3.5938	3.0135	1.2836	3.3034	2.7124	0.2921	1.7341	4.0148	2.8143	4.6676	3.1722	0.27667	5.5723	4.0266	0.22452	3.5084	3.2407	0.076974	2.4982	3.9218	4.3262	2.8259	1.8529	4.4209	1.7868	3.4233	4.7696	-1.1208	3.7769	2.9763	0.23369	5.485	1.2311	3.5649	2.644	0.15922	4.9347	3.5079	2.688	3.8264	1.7053	3.3624	4.2374	-0.12585	2.8705	1.9895	4.8253
-12.152	-12.189	-13.59	-11.52	-12.249	-11.099	-11.044	-13.21	-12.558	-12.624	-7.3999	-12.235	-14.709	-9.9765	-14.16	-11.371	-14.299	-13.943	-12.436	-14.421	-11.459	-9.2019	-12.118	-9.5907	-12.763	-14.515	-12.642	-12.157	-10.878	-10.481	-13.702	-9.3749	-14.378	-11.683	-12.491	-11.729	-11.682	-13.245	-12.897	-12.046	-11.413	-10.47	-11.216	-11.938	-9.5398	-9.9022	-11.541	-11.822	-11.617	-13.726
-0.53426	2.4329	3.9605	-0.54083	-2.772	2.7371	1.4954	-3.1328	-2.4362	-1.5801	-1.5199	-1.1815	-0.20728	0.050099	0.42205	-0.74113	-0.82108	-0.12739	-2.6177	2.796	-0.54767	0.12936	-2.9534	-2.1501	-3.9369	-3.9225	-3.602	0.44487	-0.46666	-0.50925	-2.9378	-1.5446	-3.1066	2.3874	1.0804	-0.88659	-2.7699	0.58403	-0.23777	-1.5479	-2.0476	-1.789	-1.5629	-0.89898	0.079718	-0.86788	-1.0863	0.20749	0.73747	-1.5175
7.1794	7.6024	10.041	8.1629	9.7273	7.7081	12.239	9.2163	8.0424	9.5561	12.694	10.381	9.7402	8.9536	6.7998	10.711	4.5154	9.0789	6.4326	5.3126	5.919	9.6631	6.6725	8.4428	6.2725	6.8468	5.3715	8.6308	6.2637	7.5552	8.9514	9.7183	9.0219	9.6536	5.3118	7.8431	10.911	6.6742	10.214	5.2473	8.4166	9.8344	8.258	6.5109	6.1274	9.1073	7.0307	6.3274	8.4437	7.5091
-2.6309	-5.031	-5.3192	-1.1801	-2.2622	-1.982	-1.3661	-4.0495	-5.5454	-2.3602	0.90759	-0.21977	-3.5754	-1.28	-2.9643	-4.1862	-4.7999	-0.76382	-1.8841	-3.0557	-0.71249	-2.9292	-2.1236	-5.9554	0.1986	-2.4622	0.087613	-2.6358	-1.9172	-4.2543	-1.4017	-1.0343	-4.2445	-2.6966	-1.1675	-1.2337	-5.2301	-2.6161	-3.8501	-0.87025	0.5255	-2.692	1.4903	-0.15419	-0.39182	-1.4485	-4.2419	-1.9902	-0.96029	-5.715
7.0079	2.7507	9.7299	4.8317	4.9147	5.5481	7.4225	5.0448	5.5801	5.4909	2.5737	1.9909	5.7243	2.8683	9.4524	7.8322	6.7699	7.2483	3.4845	4.4154	2.7057	3.27	3.6029	6.5088	3.4974	3.6923	3.7529	5.1747	6.509	5.6166	6.5064	5.7898	5.3684	8.0872	7.1585	4.7461	2.9326	4.4483	2.0803	4.9963	4.5117	5.1311	2.9891	4.8692	4.8886	2.3578	5.1491	5.6356	2.4157	6.7907
-0.5303	-0.71543	-2.2082	-1.5721	1.8963	-0.51174	-0.24988	-2.8572	-3.7091	-2.7166	-1.9122	-1.305	4.9823	-1.1962	-0.40839	-0.37182	-0.42206	-0.5241	-3.2115	-0.82903	1.2802	2.0504	0.2141	0.23104	-0.49948	0.10956	2.1056	-0.68414	-0.87593	0.00095201	-2.159	-2.6146	0.10945	0.94403	-3.2101	-0.40862	-0.83699	-1.2763	-1.8939	-3.6928	-6.099	-1.1746	-2.6987	-2.3099	1.5862	-0.82465	-0.69337	0.19369	0.5174	-0.49309
-0.68015	0.92332	-3.5537	-0.73204	0.59671	3.7543	1.2086	2.4873	0.18924	1.4652	2.4283	-1.054	1.2419	2.4604	1.0348	-1.2294	3.0182	1.6829	-0.61684	-0.74566	2.0205	-2.0878	0.77585	-0.74173	1.0956	0.75906	0.56087	-0.67326	-1.3456	1.5885	0.26313	1.9344	4.3731	4.3737	0.88267	1.4368	1.4763	3.8663	-2.197	0.92268	-0.87393	-0.8508	0.19208	-0.25936	1.1326	-0.74264	1.0413	-5.9615	0.32946	-2.7468
-8.3843	-6.6185	-8.3461	-7.556	-8.7721	-7.1052	-6.9247	-11.154	-6.8148	-6.0477	-7.2617	-8.0498	-8.3335	-14.206	-5.586	-7.1343	-9.7242	-6.1627	-7.5703	-6.4058	-6.5364	-9.0418	-4.0916	-7.5811	-7.1538	-4.9781	-6.0889	-7.7872	-6.6004	-5.658	-8.688	-9.059	-7.9823	-8.1636	-5.1455	-7.4237	-9.0166	-9.2494	-7.4272	-8.5196	-8.4802	-3.9766	-6.6613	-11.587	-10.785	-8.8512	-5.4167	-5.311	-8.6126	-9.6417
6.7897	6.4769	5.3982	2.9124	2.6014	2.8394	7.9948	4.8062	6.0122	5.4401	4.0529	4.9932	4.7852	6.175	5.2109	6.3088	6.1295	4.6211	1.6092	5.6002	5.5541	4.5723	4.562	3.5426	5.2667	3.7127	4.9334	3.6175	4.5209	4.0951	4.1663	5.428	6.3229	2.5601	8.992	7.7235	4.5216	4.6077	0.61844	8.0487	2.471	5.2261	3.7275	5.0546	5.6769	8.5426	4.8847	6.9252	6.6415	4.6373
0.071393	-1.1446	-1.2478	0.74404	-0.20586	1.2611	3.823	-4.0671	-4.1165	1.3656	-1.5673	0.49831	1.513	-0.45819	-0.014773	-0.52411	-0.8035	-1.8116	0.09998	-1.5221	0.033665	-0.35553	3.3097	0.50294	1.3507	-2.3498	1.48	-1.817	-1.3799	-1.5404	1.8478	2.7672	-0.47494	0.36448	0.17415	-1.5777	-0.42785	2.0753	-0.49935	-0.71413	2.5983	2.1648	1.3445	-1.4489	-3.5458	0.3961	0.76591	0.83349	-0.28805	2.995
3.9331	2.7619	2.9097	1.7657	1.312	1.2678	3.4537	0.54841	-0.59621	2.5607	1.1083	3.9144	1.6201	4.9357	1.0788	3.3389	4.9914	-0.26011	2.3992	0.51661	0.023522	3.996	2.9857	2.2933	1.364	2.6829	-0.18944	-0.98437	3.0202	3.2045	3.1597	3.8679	4.0238	-0.16744	1.149	1.6252	-0.7386	4.0603	-1.474	3.3047	0.79029	1.9017	2.617	2.4187	0.088723	-1.6059	0.79768	1.3811	-0.89012	0.91685
-15.811	-8.9036	-9.8597	-13.762	-13.185	-11.645	-13.916	-10.435	-13.119	-9.625	-14.291	-10.963	-10.356	-11.28	-14.523	-13.286	-14.764	-13.399	-15.02	-10.97	-15.668	-12.65	-13.115	-13.424	-11.432	-8.9939	-11.769	-14.442	-15.595	-11.436	-10.552	-14.793	-13.225	-10.519	-13.079	-11.253	-13.506	-12.954	-10.2	-14.999	-13.97	-12.339	-13.503	-10.599	-13.101	-13.143	-7.9403	-12.934	-9.747	-14.74
3.4748	2.2532	2.7579	4.9673	5.9786	3.0621	2.4377	4.0692	5.0419	4.834	3.8903	1.0403	1.8842	3.929	2.2799	3.4516	6.5945	2.3061	3.2654	6.1526	5.8189	7.3532	6.5582	3.3734	4.634	5.1636	3.9954	3.49	2.7719	5.4837	-1.3976	2.2748	4.922	2.0321	4.4467	2.8288	5.7064	4.459	7.4059	3.8593	5.9539	3.9767	2.6807	5.1055	4.3321	4.3996	3.2734	5.175	2.7518	4.0063
-1.9496	-2.2356	0.81275	1.0349	1.2473	-1.9074	-2.7811	-0.37699	-1.4344	-1.6751	-0.39666	-3.271	-2.7988	0.431	0.29774	2.5213	-1.9449	-4.1463	3.3893	-3.1376	0.10422	-1.4869	-5.0827	-2.7107	-4.2192	-3.2621	-2.7965	-0.1149	-1.4282	0.34753	-3.4849	-4.5418	0.51128	-1.3463	-0.7338	-1.1775	-1.3679	-2.8326	-2.31	-1.4542	0.040334	2.3358	-2.0825	-2.5662	0.046567	-1.6259	1.1214	-2.675	-2.4461	-3.3832
-2.5662	-0.88683	-1.5125	-3.2932	-0.68551	-3.327	-1.9196	-2.9145	-2.6758	-4.7546	-1.1563	-0.46433	-2.4914	-2.8652	-2.3908	-1.0778	-2.0755	-1.6084	-0.011025	-3.389	-1.7768	-0.94346	-2.0207	-3.9069	-1.3931	-2.1859	-0.14464	-2.5316	-3.7365	-5.0322	-0.58581	-3.8972	-0.94038	-4.5724	-2.1529	-0.57014	-2.9021	-1.9569	-4.9629	-2.9009	-1.9485	-3.0199	-4.9077	-3.6053	-1.7072	-2.7237	-5.2508	-3.9431	-5.6011	0.68438
-8.8967	-5.8466	-8.1034	-8.8614	-9.9945	-8.3292	-2.5562	-7.0654	-10.995	-8.2513	-10.219	-11.877	-6.9348	-7.6901	-7.3778	-5.5269	-8.3956	-5.2008	-8.9153	-8.9259	-8.4537	-9.9823	-7.8512	-7.9513	-8.3875	-6.3765	-9.3914	-8.5648	-4.6932	-7.1882	-5.9241	-8.9451	-9.4806	-6.3382	-10.179	-10.546	-7.5042	-7.7999	-6.1076	-9.9614	-7.8027	-6.5048	-5.7884	-7.7402	-6.2477	-4.0194	-9.5457	-4.8297	-9.4842	-7.7801
-4.3229	-3.4568	-4.3754	-7.2957	-6.0835	-3.8569	-4.9323	-4.3648	-4.5437	-5.5344	-3.2378	-4.7843	-3.5498	-3.5249	-5.0779	-2.1576	-5.6946	-3.8106	-4.1235	-2.5621	-3.2636	-4.2362	-3.078	-2.3432	-5.7362	-3.2975	-5.8331	-4.8579	-3.7947	-2.7776	-3.8514	-3.6574	-3.7529	-3.098	-3.8342	-5.9217	-3.1564	-3.8288	-2.2303	-4.4406	-5.1697	-4.3849	-1.8936	-4.4256	-1.3342	-0.27845	-4.3005	-3.5985	-6.6038	-3.0166
-11.68	-10.195	-10.674	-10.803	-7.476	-10.418	-8.9293	-10.978	-12.992	-11.578	-9.587	-13.472	-11.891	-13.59	-12.72	-12.021	-9.0478	-14.881	-7.6537	-10.401	-10.512	-9.4806	-9.2524	-8.849	-13.13	-11.212	-8.7486	-11.922	-8.8895	-12.436	-9.3857	-14.559	-10.016	-10.439	-9.535	-10.005	-9.5764	-8.485	-11.747	-11.04	-9.9767	-9.5742	-11.041	-11.577	-13.922	-11.987	-13.482	-10.757	-9.0257	-13.949
5.3378	6.0929	5.0495	10.482	6.9888	4.6639	7.3088	5.3201	7.5196	8.6753	7.1556	7.3731	5.0894	5.9976	5.6658	4.3303	5.6131	5.2812	7.208	4.4333	4.6575	7.367	3.1826	6.5463	6.2123	3.1864	4.4568	4.6978	8.2469	6.8195	7.9707	6.9125	7.8015	5.2073	6.5214	5.6888	5.132	5.9315	6.6209	5.5631	6.9857	5.9547	5.5252	9.82	8.7232	6.5178	6.7969	7.4884	9.7975	10.007
1.7946	-2.427	1.6643	-0.54422	0.57368	-1.0826	-1.1503	-0.38927	1.8261	2.1257	-0.39495	0.75436	-0.61008	-0.21378	1.0248	1.3878	-0.66822	-3.1752	-3.6968	-0.68617	-1.6788	0.96134	-1.125	-1.3545	0.32769	1.5887	-1.369	0.16266	-1.127	-1.378	0.18538	0.046908	1.5412	1.4663	0.45188	0.41279	1.1469	-1.9385	-2.2165	-1.7551	-2.9737	-2.4682	-0.14772	2.1035	-2.5432	-1.6286	-0.22966	1.0754	-1.1011	-0.37103
0.62088	-2.3379	-1.949	-1.0032	-0.86663	0.35739	-1.1463	-0.18662	-0.27074	0.87925	0.1264	0.40381	0.10642	0.079451	-1.3275	-0.67546	-1.5966	-0.66448	-0.8688	0.76268	-1.8434	1.2909	-0.6995	0.57402	-1.5144	1.0207	-2.2925	-1.1285	0.95067	-0.59883	-0.39971	0.84584	2.6347	-0.73718	-0.93501	0.61692	0.55663	1.5685	-1.0687	-0.14777	4.358	-1.1044	-0.1367	-1.5391	0.098379	0.072893	2.3385	1.2232	2.3908	-1.287
1.2213	-0.82824	2.4087	-0.57536	-2.3205	-1.6924	-1.3589	0.074158	-2.5576	-0.27694	-2.5312	-1.3413	-0.15675	-2.2788	-3.2754	-1.5598	1.8754	-2.7022	0.34736	-2.3109	-6.2052	-1.965	-2.4052	1.1489	-4.4921	-2.3188	-4.3124	-4.0906	0.34328	-2.3752	-0.22927	-1.8473	-2.5862	0.16339	0.58757	-0.63701	0.51134	-2.9898	3.1534	-1.2785	-3.5999	-2.1238	-3.4503	-0.79891	-1.4602	-3.1016	-0.87146	-2.8554	0.40969	-3.3292
4.085	7.1353	4.5403	3.7814	6.1808	3.9735	6.783	4.4539	4.5422	3.0934	5.2973	4.3754	4.5824	4.8605	6.1072	2.0128	4.4541	5.0163	3.4181	2.2184	4.0193	5.3484	5.483	6.939	2.1126	4.1621	2.978	3.0774	4.9329	5.1223	2.2736	0.39812	4.8792	5.6736	3.978	4.7013	3.4439	3.1563	5.6257	4.5184	6.5511	4.47	7.6358	5.7049	6.9264	10.402	3.7503	5.7359	4.6652	5.9365
-21.137	-23.145	-22.508	-23.955	-20.941	-23.271	-23.72	-24.702	-21.102	-22.113	-23.433	-24.792	-23.567	-20.754	-23.426	-21.868	-21.257	-23.288	-24.866	-23.417	-25.075	-19.486	-17.204	-24.28	-18.629	-21.692	-20.908	-22.102	-19.716	-22.033	-20.638	-19.843	-22.034	-19.473	-21.284	-24.102	-21.237	-18.916	-23.8	-21.922	-20.571	-19.09	-22.559	-23.168	-22.502	-24.637	-22.245	-21.585	-23.798	-22.887
-19.481	-24.278	-21.468	-23.702	-23.465	-24.358	-18.275	-22.77	-21.461	-22.31	-22.067	-22.653	-25.288	-21.425	-18.799	-23.588	-22.823	-22.807	-21.472	-21.197	-22.236	-22.62	-20.54	-21.486	-23.724	-21.383	-21.411	-22.005	-22.811	-22.474	-23.949	-24.659	-20.277	-20.067	-17.995	-20.889	-21.424	-25.646	-25.981	-19.562	-22.041	-23.31	-22.308	-21.376	-19.8	-25.082	-24.076	-21.204	-26.877	-23.193
-6.6362	-7.17	-1.7774	-5.9092	-2.5671	-1.9885	-3.7625	-1.7877	-3.9953	-3.118	-5.9744	-5.4431	-2.4892	-4.1719	-1.7486	-0.98852	-2.528	0.10567	-5.2213	-2.4489	-1.6588	0.0057532	-3.1566	-4.7654	-6.0327	-1.8126	-4.7772	-4.7871	-5.1811	-5.3995	-3.9004	-2.3057	-5.1015	-1.7791	-2.8391	-3.0339	-3.1661	-6.0292	-6.1914	-2.0076	-4.5239	-5.4765	-2.7472	-2.2055	-3.0444	-2.3328	-2.6287	-3.5335	-1.9896	-4.0253
-0.92587	-2.6799	-1.7456	-0.0067532	-0.91416	-2.3438	-4.6582	-3.4862	-3.8314	-3.5615	1.8049	-0.15911	-0.50522	-2.5842	2.7844	-3.4955	-0.72558	-2.3011	-2.5914	-1.3893	-1.1597	-3.4026	-0.99214	-0.13402	-1.9152	-0.9822	-1.8272	0.078587	-3.6058	0.82575	-4.2701	-0.55733	-2.3929	-0.33226	-0.91755	3.0028	-1.8434	-2.4656	-0.15777	1.4108	2.214	-2.8353	-3.2325	-0.093696	-0.79555	-1.6694	-1.4785	-3.0907	0.25956	-3.0947
8.8115	6.604	5.9783	7.9212	9.0775	6.9343	8.5422	6.1877	8.3074	8.2582	8.0019	6.8855	5.6556	9.4245	5.8222	9.5865	6.2041	7.7724	5.979	8.298	5.6202	8.6483	8.9228	6.6885	5.5842	7.2049	8.8968	8.3077	6.3455	6.4301	4.6904	5.5923	6.6705	8.1256	9.0971	6.9149	8.7	6.6931	10.158	6.7337	9.9098	6.3393	8.7534	9.1433	8.587	5.9083	6.3937	7.0306	6.5202	7.6839
4.2345	3.6227	1.8366	2.1216	5.4577	0.74953	1.0825	2.0785	0.37355	-0.1067	-0.61383	4.4399	1.4966	0.034645	3.6362	0.87406	3.9283	0.007641	2.4561	1.5587	1.6932	1.553	2.5409	4.7243	0.65036	3.1259	1.6103	3.2144	2.205	2.7712	1.0509	3.5848	3.308	0.36819	3.0906	0.97934	2.1056	-0.099219	1.5078	-2.0011	1.3747	4.3856	0.16552	3.3858	3.2992	1.73	2.7909	-0.3156	1.472	2.4279
-12.145	-9.6707	-10.623	-11.277	-11.142	-10.54	-12.631	-12.412	-12.017	-12.319	-11.74	-9.9399	-10.677	-10.164	-11.17	-15.204	-13.095	-11.583	-14.054	-11.374	-12.822	-9.7315	-9.637	-12.893	-12.102	-15.527	-6.7766	-14.419	-9.6138	-9.6263	-10.934	-8.101	-15.514	-15.14	-11.139	-14.405	-11.56	-11.679	-12.825	-12.123	-13.468	-11.269	-11.8	-11.965	-9.8803	-12.913	-11.795	-15.407	-9.817	-13.766
-4.0718	-6.4024	-5.8444	-4.3606	-2.4385	-4.4801	-4.6488	-3.0259	-4.6098	-6.6607	-5.2415	-6.751	-5.9266	-5.181	-1.3248	-4.5504	-5.2753	-5.1859	-3.1697	-4.8078	-2.1881	-6.0975	-6.3714	-3.0111	-6.7813	-10.528	-5.1572	-6.7605	-5.9471	-4.6919	-5.682	-6.0085	-6.7498	-7.8192	-6.5772	-6.0443	-4.5209	-5.1547	-5.1031	-5.3724	-3.7338	-3.6516	-7.2583	-7.0139	-3.4628	-9.1308	-5.432	-4.9649	-5.9996	-6.0988
-1.1071	0.23546	2.7613	2.8417	3.1197	4.0315	0.64457	1.5722	2.4488	-0.76373	3.0122	2.9803	2.4847	-0.5321	1.242	2.6488	4.9041	0.77721	6.2135	1.5679	1.9655	-1.509	2.4961	-0.5019	2.6502	2.5054	4.4612	2.2328	1.0928	2.7567	1.1449	0.069011	2.9158	0.90208	-0.71028	1.1184	0.20551	-1.6591	0.97172	1.8275	-0.39436	2.6067	2.214	5.767	-1.6914	4.9891	0.14809	-1.0717	4.0734	0.28847
-15.319	-18.552	-16.111	-12.801	-12.865	-16.6	-10.77	-14.876	-13.127	-14.58	-15.45	-10.375	-15.448	-18.774	-15.268	-9.9454	-13.943	-17.318	-13.592	-12.901	-12.683	-11.479	-16.118	-10.384	-13.732	-14.886	-13.551	-13.64	-11.272	-14.487	-14.368	-12.772	-12.624	-15.09	-14.442	-14.287	-10.721	-12.284	-11.442	-13.11	-15.746	-12.333	-16.36	-13.67	-14.311	-15.39	-13.381	-14.225	-14.006	-16.833
-11.889	-12.06	-9.6949	-12.495	-9.39	-13.911	-12.726	-12.472	-13.923	-12.426	-15.764	-11.03	-13.555	-14.191	-12.916	-9.1612	-12.611	-14.335	-11.149	-12.361	-13.976	-15.033	-15.129	-11.144	-13.621	-12.856	-13.093	-12.738	-14.503	-11.684	-9.8984	-12.935	-12.076	-11.078	-10.762	-14.479	-13.112	-15.029	-13.671	-12.072	-13.765	-11.547	-14.986	-11.406	-11.605	-10.024	-13.335	-14.02	-11.977	-10.18
-1.2053	-2.6098	-1.4161	1.6573	0.7454	-2.5295	-1.7667	-1.5559	-1.1651	-3.2705	-3.6049	-1.7425	0.65523	-4.2849	-2.5293	0.84461	-1.9665	-1.7929	-5.5498	-0.90205	-3.0352	-1.1227	-1.0773	-3.2072	-1.793	-0.17732	-2.0236	-3.1067	-0.20688	-5.2697	-4.5139	-2.2921	-1.5117	-2.9278	-3.681	2.8709	-2.9139	-3.8572	-3.4226	-3.3704	0.85695	-0.84302	-0.68925	-0.46716	-2.2329	-0.82096	-1.6484	-0.40016	-2.5032	-3.2522
-0.29736	0.39918	0.49316	-1.4871	-0.08967	4.5781	-1.3868	3.9546	-0.23835	2.4672	2.2799	-0.82325	2.3596	2.9389	1.1279	-0.34088	3.2786	0.53182	0.36062	-1.6379	3.5565	1.5974	2.5416	-1.2528	4.2494	0.25867	1.6552	3.7708	1.6688	0.67491	-2.1395	3.335	3.8676	3.1285	3.3389	0.15525	3.6179	1.227	0.25923	0.1618	2.1993	0.4542	4.3587	2.8058	1.3556	4.8402	0.8739	-0.63897	-0.13508	-0.7848
-3.7557	-4.0241	-6.0766	-8.7947	-4.031	-4.9649	-1.7804	-7.257	-3.9946	-6.8798	-6.7803	-3.6401	-5.7487	-4.5144	-7.2621	-7.5728	-6.383	-5.7959	-7.8193	-4.592	-3.949	-5.1124	-4.4517	-3.1386	-7.1031	-6.4392	-6.4142	-3.1424	-3.9472	-5.9463	-4.9659	-4.93	-4.2991	-3.7131	-7.8445	-6.4214	-4.4938	-7.0504	-2.0677	-5.3704	-3.542	-4.3391	-3.3283	-5.6796	-4.2403	-5.3885	-6.4889	-7.038	-6.3474	-8.0751
-12.457	-13.704	-11.778	-10.662	-11.169	-13.193	-11.491	-14.104	-13.265	-9.1331	-14.94	-11.524	-15.186	-12.735	-13.644	-12.299	-12.988	-11.482	-11.999	-12.216	-14.046	-12.907	-15.304	-14.649	-14.994	-12.965	-10.663	-9.1948	-15.16	-11.774	-14.645	-13.652	-12.346	-11.286	-12.179	-14.676	-12.248	-12.215	-13.296	-11.85	-11.153	-16.338	-12.385	-8.7415	-10.684	-13.566	-13.73	-12.638	-14.196	-15.998
-4.117	-4.288	-5.4846	-3.4753	-2.9736	-3.2393	-3.4529	-0.83694	-3.2194	-2.6354	1.4385	-1.0909	-3.5587	-3.9327	-3.7389	-2.3517	-3.0166	-2.5389	-1.6524	-3.9295	-4.2642	-5.5313	-5.8111	-4.1729	-3.6936	-3.3753	-6.3442	-3.6443	-6.1444	-1.6142	-4.5231	-4.3223	-4.838	-4.1786	-3.8368	-1.5968	-2.1469	-2.1746	-2.3987	-4.4997	-4.8705	-3.0634	-2.1289	-2.26	-2.3802	-2.2039	-2.7936	-3.6784	-2.0997	-4.6065
-6.7813	-3.1669	-1.9455	-5.1008	-3.0325	-3.6537	-6.2304	-5.8313	-6.2522	-1.9868	-2.4637	-9.4763	-3.9991	-4.8267	-2.8165	-2.6059	-1.7083	-4.8961	-4.9125	-6.4635	-5.6924	-4.8241	-4.0886	-5.1411	-1.708	-0.58014	-4.7659	-7.4295	-6.7795	-3.5882	-3.2553	-4.6778	-3.3738	-4.8497	-2.9988	-2.649	-5.194	-6.5234	-6.5536	-4.7139	-2.7037	-2.2049	-4.6712	-7.1936	-6.4608	-5.6595	-5.38	-5.8844	-4.6354	-5.8972
6.858	4.0506	9.8461	9.0147	4.716	3.7311	5.9593	8.4508	10.714	6.8249	8.7959	8.1829	7.9969	3.4634	4.2819	8.2893	3.0688	3.6371	5.3507	6.2323	7.4694	6.4255	8.9639	5.4871	2.5579	6.399	6.8936	6.5729	7.4793	6.1468	6.0582	9.1249	9.6101	4.928	6.5304	7.2836	7.952	6.198	10.254	5.7705	7.7814	6.3662	7.8232	3.5805	6.07	5.3691	6.0315	6.7839	7.0545	4.1406
-9.7357	-10.404	-12.606	-9.7697	-14.172	-8.3744	-10.586	-9.245	-12.958	-12.301	-10.714	-9.9027	-8.7019	-10.184	-10.213	-9.0325	-9.9933	-9.7335	-11.414	-10.177	-8.0599	-10.443	-12.664	-10.504	-6.4334	-13.23	-9.0696	-10.787	-14.967	-10.808	-10.883	-7.7388	-12.96	-10.448	-11.906	-10.269	-9.3881	-10.502	-9.1944	-8.172	-12.408	-12.283	-13.551	-10.25	-10.041	-6.9452	-11.161	-9.4924	-11.91	-8.3153
-6.3169	-10.654	-7.5713	-3.2546	-6.5069	-5.9807	-8.1957	-7.1621	-4.3897	-7.404	-6.1505	-5.5612	-2.4501	-6.7408	-8.5864	-6.0946	-8.4027	-6.226	-8.3954	-5.4412	-7.861	-5.7564	-7.5548	-5.6716	-3.1704	-4.9284	-8.3763	-4.3244	-6.3068	-6.5484	-4.9311	-8.3243	-8.803	-5.4572	-4.9576	-10.484	-6.3439	-6.0915	-6.0724	-8.0964	-5.9906	-5.7172	-7.1478	-6.8677	-5.5992	-8.2676	-6.3811	-9.058	-8.2046	-6.6375
3.7355	1.4519	1.9454	-2.5433	-1.2835	1.2998	1.0943	-0.14817	1.389	-0.12704	1.677	-0.14765	-4.0459	-3.4084	0.96483	0.26145	-0.37754	-1.8858	-0.53891	-0.28486	-2.1984	2.0671	0.80656	-1.7453	1.5909	1.1145	-0.20212	-0.83947	-2.1306	-0.28957	-3.6998	-1.1834	0.57578	-0.87514	-0.69489	-1.0165	-1.2277	-4.8034	1.2506	-0.036776	3.9161	3.4669	0.14554	-0.070037	0.40725	-3.1621	0.40033	-3.1108	-2.9418	0.97734
5.686	8.8651	6.3001	8.0709	4.5717	2.9119	4.6231	9.1033	4.5106	5.5728	6.5324	7.876	8.5738	8.6453	9.9868	7.4795	2.9971	9.4929	7.8859	1.1283	4.9421	5.9527	8.5051	8.3451	5.1312	8.4928	8.8845	6.8719	7.1847	5.7412	7.436	9.1004	7.3296	7.1173	4.8004	9.0129	7.7306	7.376	7.8531	7.5917	6.9775	7.5009	10.605	6.0807	8.9278	10.267	7.5805	7.8651	6.1296	9.9292
1.0767	1.4405	2.8894	5.8838	-0.26406	2.1784	-1.0055	3.0681	2.2544	4.8835	2.9166	0.95359	6.7989	0.26488	3.2242	3.2713	1.3967	2.5757	2.7174	1.2117	0.18347	0.090761	2.616	4.8516	3.5454	1.2173	1.9858	3.8064	4.0293	5.0562	0.48327	2.4019	1.4217	3.9777	6.0381	1.5701	-1.6002	0.46016	3.8873	3.7755	-0.28358	4.4322	4.122	3.4895	1.2642	3.5994	-0.33209	2.6648	1.4544	3.5139
-2.24	-4.7576	-5.8539	-2.9693	-5.1162	-3.5139	-5.188	-4.0263	-3.5083	-8.1414	-4.1801	-4.4234	-5.057	-5.278	-3.9321	-1.5344	-4.3455	-3.9668	-6.5669	-8.719	-3.1884	-5.8843	-4.3324	-4.3049	-2.8328	-5.4569	-4.9987	-5.7022	-3.5713	-5.2842	-3.0197	-2.9719	-5.1047	-5.9193	0.76463	0.05593	-3.0569	-4.6994	-5.3199	-4.0866	-3.8136	-2.4294	-4.3614	-3.7249	-3.8799	-4.2717	-6.1636	-4.615	-5.1202	-2.4716
-8.5017	-8.2993	-6.135	-10.763	-9.1836	-5.4005	-8.7224	-11.27	-9.613	-5.604	-7.0136	-9.0381	-4.7927	-8.2499	-10.359	-4.8931	-6.1056	-8.8025	-6.7834	-7.1453	-9.1061	-6.7959	-8.8938	-5.507	-7.2704	-11.699	-6.5157	-8.078	-7.6915	-8.3212	-7.4352	-8.1947	-7.2444	-5.5174	-4.394	-6.7204	-6.8532	-6.4835	-7.3178	-8.1674	-6.1481	-6.4463	-9.8177	-8.6371	-7.1056	-7.055	-5.4009	-6.6794	-5.874	-7.4934
-11.679	-16.493	-9.5767	-12.52	-10.993	-13.843	-11.805	-14.804	-10.959	-16.937	-9.9547	-10.635	-15.611	-11.046	-12.442	-12.916	-13.493	-15.042	-13.939	-9.3217	-12.477	-7.5537	-12.441	-11.92	-12.762	-10.787	-10.08	-13.983	-13.743	-12.313	-13.064	-15.86	-13.706	-15.48	-14.098	-12.688	-10.565	-11.869	-15.763	-15.57	-14.265	-11.873	-11.978	-11.758	-15.451	-13.518	-11.861	-12.538	-14.453	-15.135
-15.831	-13.868	-12.847	-11.177	-11.539	-12.092	-14.865	-12.46	-11.299	-13.601	-13.641	-11.52	-13.852	-17.071	-13.395	-16.474	-15.065	-14.523	-9.0621	-12.749	-13.484	-16.424	-12.844	-12.939	-17.792	-9.894	-12.417	-13.602	-14.8	-12.856	-13.377	-9.6853	-13.057	-13.253	-14.516	-10.817	-13.354	-12.25	-13.562	-11.324	-12.822	-14.236	-10.219	-15.601	-13.289	-12.876	-13.994	-11.58	-15.087	-10.171
-21.529	-20.12	-22.755	-21.029	-24.172	-24.306	-19.151	-20.986	-21.241	-18.918	-21.158	-20.474	-23.626	-20.731	-19.513	-16.704	-20.922	-21.928	-21.115	-21.964	-22.669	-21.568	-18.949	-21.064	-19.546	-20.094	-18.633	-21.116	-19.307	-19.792	-22.285	-20.957	-19.639	-19.525	-18.953	-20.278	-20.406	-23.393	-19.263	-22.677	-22.543	-17.391	-18.873	-22.09	-19.682	-18.359	-23.93	-21.869	-19.833	-16.713
2.4639	1.7626	1.1963	1.7598	-1.8506	2.4293	0.98102	1.9723	4.9514	0.90744	3.0276	-0.085092	1.6358	5.218	0.79279	3.2897	-0.5037	0.47046	3.7358	1.41	3.1888	0.99373	2.4316	1.0353	2.6302	0.14678	2.4593	0.083104	4.0149	1.3272	0.95618	-0.86925	2.1344	4.3929	0.45212	-0.21808	2.8515	5.1477	3.6942	0.23036	-0.0058305	2.1738	0.2081	-0.7819	0.86373	2.4323	2.2169	3.4896	0.97908	1.2738
7.4352	6.7501	4.9102	6.2618	6.6187	7.3436	7.0534	6.8272	5.5694	5.9178	5.6831	5.8865	5.2615	4.3954	6.3533	6.4777	7.7751	6.6488	6.7913	8.1432	5.4712	5.2059	6.3671	3.2637	4.5835	6.506	7.0223	5.3772	6.3611	7.6423	4.5588	5.9068	6.8256	5.9366	7.4171	8.6746	7.3745	6.4131	8.5025	5.8897	8.4509	7.1346	4.5844	3.1482	7.5892	7.8596	7.1394	7.1405	3.6366	6.6021
-7.7714	-7.386	-8.2361	-12.131	-10.581	-7.7406	-11.664	-9.9052	-9.2223	-11.126	-8.425	-6.305	-10.269	-6.2166	-5.312	-8.5296	-11.057	-7.031	-7.3272	-6.9508	-7.3848	-5.5737	-6.9027	-10.625	-6.9444	-12.346	-12.279	-7.3957	-8.9287	-8.6238	-6.2934	-8.4545	-8.0129	-11.03	-7.4079	-12.349	-8.7319	-11.646	-8.8977	-7.3681	-12.662	-8.6437	-12.588	-10.285	-5.9736	-13.83	-7.5129	-7.8191	-9.3448	-7.0376
-2.4107	-3.2502	-4.2393	-5.7198	-4.8104	-4.155	-2.497	-4.768	-7.1449	-1.3325	-1.1698	-2.1156	-4.2353	-4.4429	-4.5421	-0.44801	-2.9703	-3.2682	-1.8081	-0.18976	-2.2177	-0.45612	-6.6032	-5.683	-3.2916	-3.4138	-4.6526	-3.3009	-2.3945	-5.8612	-2.6636	-2.3633	-0.547	-5.4337	-0.95905	-4.7108	-5.1592	-3.2372	-5.0923	-4.6127	-5.3823	-2.0991	-8.0399	-5.1578	-3.3661	-3.9462	-1.5119	-3.4449	-3.3835	-0.18122
-3.0229	-0.55121	-2.4632	-3.8793	-5.9711	-3.718	-6.2725	-5.7439	-6.7431	-2.6659	-2.7965	-6.5851	-2.5777	-5.1574	-5.0503	-2.4155	-5.9187	-4.8616	-4.5563	-5.2213	-3.5741	-3.5049	-3.4609	-4.5843	-1.6101	-5.2728	-3.996	-3.934	-3.784	-6.9635	-3.0651	-2.408	-6.0046	-5.4128	-3.8745	-5.2943	-2.7627	-2.8298	-8.1778	-3.855	-5.5206	-5.0492	-4.4737	-6.8028	-6.9235	-1.5388	-5.3098	-2.566	-5.0795	-3.5722
-6.4053	-3.6194	-6.295	-3.105	-5.9097	-1.7161	-5.6625	-5.215	-1.2708	-2.0788	-3.2268	-4.4387	-4.2107	-3.359	-5.5269	-3.5672	-8.6126	-4.7	-2.2907	-2.7432	-3.9235	-6.071	-1.4395	-5.7259	-2.7538	-6.8147	-0.027441	-5.0673	-5.9981	-5.0391	0.77335	-5.7797	-4.8248	-3.0713	-2.5597	-6.721	-1.0875	-1.7286	-4.8335	-4.0113	-7.0612	-3.5347	-4.5233	-5.1395	-3.3032	-5.3714	-4.409	-1.4285	1.0898	-3.8473
-14.909	-13.174	-15.415	-14.021	-17.5	-14.129	-12.541	-14.631	-13.018	-16.445	-17.142	-17.41	-15.228	-13.313	-11.769	-14.523	-16.454	-13.823	-14.791	-14.71	-13.247	-16.797	-16.413	-11.61	-13.963	-14.348	-12.893	-12.903	-17.756	-15.285	-14.485	-15.466	-13.118	-14.66	-14.288	-15.413	-17.224	-11.516	-15.8	-15.758	-13.303	-14.43	-14.658	-13.641	-16.929	-14.975	-15.829	-15.552	-10.791	-11.605
-10.345	-4.9545	-6.2107	-7.0948	-9.5992	-6.4274	-8.3784	-10.36	-9.74	-7.7929	-6.4811	-9.797	-6.0633	-8.9048	-8.9883	-10.665	-8.6238	-4.8094	-8.725	-6.8714	-6.7921	-6.273	-9.5216	-7.5308	-7.8822	-5.3129	-5.393	-10.594	-6.4516	-8.214	-6.7998	-7.1211	-8.0976	-9.6887	-6.4145	-7.6305	-8.3371	-5.4778	-5.7745	-7.3089	-5.3464	-8.7116	-8.979	-5.769	-5.1165	-5.0284	-8.6881	-7.3297	-10.589	-8.2257
-11.49	-14.169	-10.529	-8.4063	-11.386	-8.7748	-12.325	-13.551	-12.064	-9.2604	-10.714	-11.041	-11.156	-14.637	-12.05	-15.932	-9.5099	-12.998	-10.161	-11.624	-11.358	-14.596	-12.091	-12.945	-15.138	-13.408	-12.009	-11.424	-9.5977	-7.82	-11.619	-8.9704	-13.052	-9.9872	-9.116	-8.0094	-10.062	-13.885	-8.723	-9.1374	-11.132	-11.462	-8.0017	-11.609	-11.437	-11.054	-12.096	-10.431	-11.37	-10.232
-1.8521	0.40921	-2.1052	-3.0533	-1.3711	-2.9492	-2.5784	-0.94684	-1.1407	0.18362	0.42007	-0.32339	0.94398	-1.0305	0.7185	-3.2207	-0.9599	0.19666	0.17299	0.56604	-1.1702	1.15	0.61682	-0.77793	1.4918	-1.9663	-2.3272	-5.1329	-0.2043	1.4849	-0.69816	-0.091864	1.0824	-2.0405	-3.6809	-1.0234	-2.2191	-0.81792	-4.2352	-2.7418	-4.6746	-1.2479	2.4361	-2.9573	0.76118	-4.6006	-1.0083	2.1015	1.2081	0.35666
0.41662	-1.436	-0.3277	-0.94845	-2.5974	-0.71262	0.64991	-0.43049	2.1485	-1.3718	-0.89515	0.99604	-0.73755	0.27798	-0.85792	0.97732	-1.116	-0.16004	2.6458	1.3256	1.7362	-1.2964	-5.6936	1.3072	-4.045	-0.52886	0.95446	-0.69444	-1.4188	-3.085	-3.1094	0.086736	-1.7463	-0.48431	-4.0783	-1.7177	1.6203	2.1911	1.4054	1.9166	0.43639	0.16031	-0.57693	1.7504	-0.069766	0.75543	1.4203	-1.1138	2.1568	1.793
0.23764	-2.3273	-2.1682	-2.5679	0.77417	-6.029	-2.0932	-1.5033	-1.6536	-2.4934	-1.3268	-4.16	-2.2	-1.733	-4.3278	-1.8462	-1.3861	-0.96934	-2.5931	-3.866	-4.4591	-2.8897	-0.80438	-2.6445	-1.7677	-1.3128	-2.0433	1.2411	-4.6164	-3.6962	-2.3573	-4.9417	-1.4005	-2.8341	-2.5422	-0.44304	-2.1256	-1.3922	-2.6983	-2.8126	1.7925	-3.178	-2.1723	-1.5497	-1.5368	-2.4002	-3.3716	-0.63588	-2.0095	0.39388
3.0572	0.95131	-3.8398	-0.40403	3.713	3.8385	2.9517	3.8366	-2.0664	2.2843	1.4128	-1.1659	1.8135	3.9183	-0.54005	1.7336	4.4498	1.6946	0.30152	3.2236	-1.6899	-0.88954	-0.57981	4.6399	-1.2899	2.3896	2.1861	1.2302	1.745	0.1841	0.92001	3.3953	1.4182	3.5361	2.8609	2.538	2.8325	2.2899	1.3712	1.8554	1.0108	1.071	1.9038	0.53993	0.90073	4.5482	3.8143	3.7979	2.6957	1.225
-4.0598	-2.4924	-4.0837	-5.585	-3.5314	-3.6265	-5.8664	-2.54	-0.96657	-7.838	-5.548	-6.5956	-2.6491	-4.7521	-7.0574	-4.7832	-3.8686	-5.6883	-5.5849	-5.9558	-2.2025	-4.5799	-3.9481	-6.0413	-5.9463	-4.624	-5.3727	-2.6084	-7.8501	-4.5455	-6.9949	-3.4962	-2.819	-2.2214	-3.2253	-6.1191	-6.1732	-3.533	-4.9525	-0.050326	-4.4446	-7.4594	-3.4095	-4.2009	-2.1333	-3.3558	-3.7732	-3.0414	-5.3434	-3.2855
-6.8201	-9.024	-11.911	-8.6709	-9.8617	-7.7373	-9.7435	-8.0131	-7.5185	-10.682	-6.0065	-9.2312	-10.891	-8.1233	-9.1883	-6.0444	-7.4878	-7.5672	-7.639	-8.727	-9.6384	-8.8348	-9.3789	-8.7665	-5.3495	-10.012	-7.1149	-10.565	-9.4219	-7.9753	-9.9749	-12.056	-7.1456	-7.6816	-6.3763	-12.018	-7.8626	-9.7893	-12.639	-7.4663	-9.9696	-8.6354	-7.6873	-11.235	-9.1328	-9.0134	-6.8835	-9.2059	-11.792	-10.288
-2.2337	-4.6608	-6.368	-1.8226	-3.7674	-5.3926	-2.5978	-3.8461	-4.3394	-8.2066	-5.5291	-4.0733	-2.7948	-5.8634	-5.4904	-3.5636	-2.0996	-7.1046	-5.1408	-5.1452	-2.5801	-4.9226	-1.4243	-1.3732	-5.131	-4.163	-2.9637	-2.2512	-2.1489	-3.7075	-4.1207	-3.992	-6.3257	-4.9927	-3.1483	-5.2541	-4.4218	-4.7016	-2.7396	-5.1564	-4.9017	-4.1277	-3.1472	-5.067	-6.8079	-5.7851	-2.8496	-3.7317	-3.5189	-2.0974
-4.7853	-0.45628	0.327	-1.6119	-5.0331	-3.2631	-5.3026	-3.0337	-2.8755	-1.0849	-1.5856	-2.0318	-5.6617	-4.5193	-4.859	-5.9645	-1.0848	-0.87593	-3.7729	-4.3596	-5.142	-2.4642	-0.3656	-1.4061	-2.4627	-1.8701	-4.6713	-4.4443	-3.269	-3.6645	-2.4112	-0.50555	-4.9315	-2.861	-5.057	-4.1047	0.99444	-1.2072	-3.0643	-2.6005	1.3998	-5.1125	-4.3817	-4.5934	0.97432	-3.988	-2.8066	-1.2328	-3.8004	-2.5508
3.2336	2.5822	2.3383	1.1878	2.998	2.9565	-0.72204	1.2746	1.5017	-1.2003	0.15384	2.5948	1.2036	2.7113	2.7296	-0.7632	0.33118	2.5126	2.3378	1.5071	5.0674	-1.433	-0.23023	1.4529	-0.64625	0.4801	4.2921	1.7117	-3.2236	0.85445	1.9147	2.4553	4.3497	2.8949	1.0438	3.7147	5.3277	4.866	2.2018	-0.38255	2.06	3.2695	2.6007	-0.032512	3.2946	1.1076	-1.5291	1.9102	2.1511	1.757
-11.314	-9.6331	-8.3208	-7.0366	-6.5056	-11.904	-8.9581	-10.084	-7.6574	-8.3598	-10.26	-10.423	-13.059	-10.374	-8.2578	-6.8291	-8.9207	-8.6655	-12.748	-9.6925	-11.666	-9.828	-7.5971	-8.1626	-10.535	-8.6382	-8.2493	-9.0974	-9.6925	-7.6067	-10.825	-7.723	-12.102	-8.5473	-8.5106	-12.011	-9.1053	-10.15	-6.3164	-8.7408	-9.5417	-4.2963	-7.7847	-9.0377	-9.154	-10.529	-7.693	-10.138	-10.563	-11.367
-4.0163	-2.1943	-0.63152	-4.0977	-2.9637	-2.1105	-0.46287	-4.3527	-6.7775	-5.5002	-2.9397	-1.5894	-0.66545	-1.2981	-3.0073	-4.9711	-1.8292	-2.0285	-5.7212	-2.5283	-0.85369	-6.4018	-1.0594	-3.0038	-4.186	-5.6852	-3.3351	-3.9663	-1.3404	-3.3294	-3.8102	-3.6543	-1.1634	-4.5375	-1.5654	-3.958	-0.24981	-2.7825	-3.4678	-3.3412	-2.1121	-3.1214	-2.1759	-2.7694	-2.8497	-0.78017	-5.0442	-2.4653	-1.2155	-4.7286
-1.4684	-0.41466	0.31789	-0.34756	-6.4906	2.4741	-3.9189	-2.0828	-2.142	-3.0522	1.3254	-1.529	-0.54859	0.20825	-1.9204	-2.5902	-3.3638	-2.3485	0.59378	-1.6395	0.39213	1.7159	-3.905	-2.2393	-3.3237	-0.079705	-1.3501	-1.5546	-4.638	1.03	0.046388	-0.49754	-0.93257	-3.2015	-1.2461	-0.3623	-1.0674	-0.036395	-0.85433	-0.61672	-0.037722	-5.2691	-2.1091	-2.2389	-3.4343	-2.5474	-0.6534	-2.8812	-1.7965	1.4645
0.58349	2.571	-0.65971	2.1807	-0.38539	0.3735	0.040222	-3.4496	2.1642	2.0858	1.7729	1.5435	-1.4555	1.0358	1.3312	0.024106	-0.78434	1.2656	-0.63887	-0.6219	-3.0399	0.036047	1.4565	-2.0367	3.0151	2.3186	-0.27668	1.1982	-1.6756	0.14744	-2.8153	2.8913	0.087489	0.10783	-1.1682	-2.034	-0.83449	0.77827	-1.3146	-0.48833	3.9326	2.2537	0.45111	-0.9898	3.9584	1.682	2.1422	-2.9162	-0.31887	2.9189
-20.377	-19.761	-24.055	-22.959	-20.969	-22.23	-24.12	-22.629	-22.196	-23.861	-21.825	-23.364	-22.6	-23.023	-21.787	-24.233	-24.055	-23.614	-25.955	-22.514	-26.413	-22.225	-21.337	-21.938	-23.722	-21.072	-18.49	-22.282	-18.303	-24.618	-23.796	-22.269	-21.721	-22.373	-22.346	-22.69	-22.981	-22.242	-23.634	-21.113	-21.894	-19.765	-20.901	-23.557	-21.286	-21.659	-20.944	-21.352	-21.472	-18.685
-11.871	-17.194	-12.897	-13.738	-17.273	-11.571	-14.014	-15.116	-14.27	-17.33	-13.978	-17.412	-13.782	-16.879	-13.937	-11.78	-13.664	-15.385	-12.004	-16.005	-13.391	-12.271	-10.998	-16.976	-14.687	-12.35	-14.604	-13.468	-15.153	-14.868	-14.866	-13.855	-15.571	-13.818	-15.576	-16.208	-11.335	-14.128	-10.585	-13.196	-11.919	-18.289	-16.943	-15.607	-14.902	-13.652	-14.371	-13.008	-13.714	-13.386
-4.3332	-3.7737	-5.5176	-4.5011	-5.3228	-7.2774	-7.3447	-3.7667	-5.8999	-4.4985	-3.9868	-5.9962	-3.7026	-5.8069	-8.3054	-4.3666	-5.1822	-4.0871	-4.417	-7.9583	-2.7415	-5.1428	-5.0119	-5.2818	-4.1918	-5.5234	-4.4246	-3.4923	-5.5026	-7.9061	-2.3147	-6.0936	-5.935	-8.2419	-5.4808	-7.0342	-6.6577	-8.8147	-6.0586	-6.8994	-4.8395	-4.6821	-5.3573	-4.5655	-6.1485	-4.6521	-3.475	-4.8341	-5.1885	-4.8131
1.7963	3.3421	1.5312	-0.11212	0.17193	2.1515	-0.55592	1.3543	5.2424	2.142	0.32176	1.7082	0.24978	0.37218	-2.4772	-3.6766	-0.77702	2.009	3.081	1.333	0.18102	2.9773	0.93014	0.054227	4.3407	0.5642	-0.81254	-0.35112	3.4928	3.8003	2.9623	2.087	0.63367	2.7234	1.5769	4.36	2.9469	1.5517	-1.2778	3.0753	6.0571	-2.0271	2.0366	0.88007	-0.39304	1.8271	-0.14589	2.2279	4.5302	-0.56812
12.223	9.7272	10.267	12.534	8.9615	7.0395	9.1784	9.0454	10.252	8.1943	5.9389	7.8093	8.1961	10.621	7.0734	9.5726	7.5227	8.8358	8.1144	8.2688	7.1437	7.3427	6.342	7.6413	7.6794	8.2969	8.8154	8.6368	6.7556	7.7576	6.425	7.5962	10.577	11.535	8.0337	10.141	7.5161	8.0988	7.9862	6.9223	10.121	10.913	6.9069	10.595	6.0824	7.7865	8.3135	10.217	6.1653	11.155
-7.017	-9.1127	-6.0441	-5.3093	-5.1741	-1.9645	-5.3236	-6.4222	-3.382	-3.1324	-3.623	-2.186	-1.9698	-1.7036	-2.4423	-4.0734	-5.882	-4.5863	-2.1166	-0.39315	-3.3243	-2.9784	-4.1793	-3.6465	-4.5036	-1.5136	-4.104	-3.714	-0.75333	-2.6057	-2.6911	-5.1509	-5.8324	-2.51	-4.0547	-2.2145	-2.6421	-4.4908	-5.2931	-4.2177	-4.5557	-0.90517	-4.488	-3.7332	-2.8368	0.28551	-3.6229	-5.9463	-5.4227	-4.9047
2.7274	-2.3149	-2.7561	1.8215	-2.5334	-4.5397	-2.4016	-0.59952	-3.8594	-1.5919	-1.1858	-0.56907	-0.11398	-1.5017	-0.77418	-1.5607	-0.23391	-2.3018	-3.1527	-2.3272	-2.6679	-2.024	-1.486	-0.0059379	-0.41886	-0.76121	-0.57946	-3.6336	-2.359	-4.2301	-0.23587	-2.8891	0.31919	0.89227	-0.49812	-0.99178	-1.0978	-1.2775	-1.0712	-0.94859	-2.6562	-0.43987	1.467	-2.88	2.9183	0.42555	1.175	-2.6931	-2.1911	-0.82469
-1.1003	-7.1032	-5.4019	-6.0201	-7.2476	-3.7059	-7.4021	-3.2344	-7.088	-6.4626	-6.0923	-6.6563	-9.3814	-5.8667	-7.496	-8.5507	-6.0329	-10.369	-6.3296	-7.0746	-8.6082	-4.6334	-5.5699	-7.0525	-7.252	-7.1487	-9.6234	-7.9868	-7.7004	-9.7151	-5.2146	-9.3761	-6.0443	-7.865	-7.1246	-4.9466	-5.3574	-6.3438	-7.8813	-5.1942	-8.2992	-8.2282	-2.3182	-5.7324	-9.5741	-7.2897	-5.6326	-7.1799	-7.2029	-6.4071
-20.751	-23.193	-21.361	-20.721	-21.919	-21.298	-22.233	-18.453	-20.641	-20.885	-19.468	-18.489	-20.358	-21.778	-19.808	-20.921	-17.511	-20.96	-21.308	-24.507	-22.372	-21.183	-21.157	-22.57	-19.083	-19.464	-21.771	-18.36	-18.669	-22.044	-21.405	-20.499	-21.179	-21.939	-18.07	-21.818	-24.439	-19.607	-18.668	-18.243	-19.925	-22.276	-21.181	-21.159	-15.588	-20.191	-21.018	-20.146	-19.657	-18.481
-3.5797	-1.8125	-3.2543	-1.9567	-1.949	-3.0081	0.29116	-4.6196	-4.3665	-4.1742	-1.976	0.74122	-2.3342	-3.2512	-3.8573	-3.8053	0.3211	-5.1876	-1.8081	-0.89737	-7.8949	-3.9856	-6.6487	-3.4655	-5.4654	-4.2411	-3.8833	-0.52421	-0.12322	-2.7503	-5.227	-1.0222	-0.98229	-6.4335	-1.7936	-3.4684	0.34997	-3.2922	-0.72425	-4.5627	-0.56203	-3.2308	-2.4345	-2.3534	-1.2262	-4.1899	-2.464	-1.1172	-1.6429	1.6278
-13.51	-10.249	-12.814	-11.739	-10.984	-10.196	-15.935	-12.545	-12.752	-11.351	-13.253	-12.508	-13.141	-12.827	-11.399	-14.264	-11.735	-8.7232	-12.449	-11.421	-12.627	-9.4332	-9.7742	-17.096	-13.868	-10.708	-9.9533	-11.919	-12.846	-11.029	-13.572	-11.538	-10.756	-11.144	-11.889	-11.612	-14.149	-13.828	-12.873	-15.33	-12.371	-12.08	-12.735	-12.59	-13.48	-14.569	-14.01	-15.023	-15.272	-13.397
-0.57296	3.5494	0.91394	-1.9587	-1.2731	2.5531	1.5732	0.053572	0.32403	-0.82058	0.98795	1.1694	0.7691	1.574	1.2801	-1.3889	0.21283	-0.17347	4.3281	-0.12202	-2.6791	-0.03124	1.4827	-0.14928	-1.6735	0.34845	0.38709	-0.027878	-1.1441	-1.1611	-1.4454	2.4587	-0.38315	-2.6623	1.6043	-2.0417	0.42201	0.13067	3.0809	-3.3111	2.4544	-1.2417	-3.2747	1.6399	3.3852	0.30341	0.46751	1.6561	1.555	3.5421
-2.7163	-1.0099	0.15742	-1.8396	-1.575	-1.7009	-0.10859	1.5569	-0.32306	0.63862	-0.40158	-5.4874	-5.6355	0.72575	-1.8659	-1.5724	-1.6863	-3.9121	-3.647	0.20136	-4.2597	0.62643	0.73293	-1.2158	-3.1594	-0.53624	-2.0494	-4.7148	-0.45379	-2.7272	0.82455	-3.235	-3.2698	-2.0171	-3.292	-0.74496	-5.4293	-0.9001	-2.6692	-3.5283	-1.8057	-1.0978	-3.404	-4.2709	-1.197	-4.5426	-3.2358	-3.4728	-3.4383	-2.6293
-2.8188	0.92053	0.10891	-0.81502	0.6014	2.1995	2.0859	0.38299	3.3313	1.363	-1.2807	-1.1944	0.53544	0.38882	2.1119	-1.4632	-1.3882	-1.6909	-0.2628	-0.09633	2.7599	0.0052598	-0.31699	-4.9053	-0.22324	0.35234	-2.0225	-1.2387	0.41358	0.97179	-2.1625	1.245	1.1638	-1.9231	0.19356	0.73557	-3.241	-0.41359	0.81436	2.0163	1.2822	-2.1118	-1.3861	2.9836	1.65	0.49227	1.6368	-1.2934	-0.23492	1.2844
-4.1706	-7.9685	-6.3459	-5.1955	-6.9173	-3.1469	-4.9778	-8.4404	-4.6721	-7.5494	-5.4338	-8.4606	-4.0188	-6.2842	-6.6563	-4.5915	-3.6056	-5.6877	-5.0321	-7.404	-5.1206	-4.1295	-7.0241	-7.4941	-6.1981	-8.8664	-5.8263	-4.8802	-6.7428	-6.6974	-4.9258	-5.8707	-5.3193	-4.9203	-4.3977	-1.1741	-4.359	-6.9075	-3.2533	-6.8967	-6.0285	-4.8963	-4.0185	-5.1453	-5.6496	-5.4218	-6.833	-3.511	-6.1655	-6.725
-1.2853	-4.5238	0.052238	-3.198	0.73582	0.87468	-2.3721	-0.73841	-2.3508	-2.9294	-0.5132	2.4937	-1.1196	-1.2262	-1.8796	-4.4725	-0.4428	-2.5555	-5.234	-2.2351	0.028619	0.34684	-1.7317	-1.8035	-1.5014	-2.7798	-2.2112	-2.9709	-0.88436	0.19396	1.166	1.1962	-4.4523	-0.97528	-0.176	-1.0641	-3.0925	1.2643	-2.967	-1.8742	-2.7452	-3.6008	-2.8274	0.55457	-1.1197	0.66158	-1.5233	-0.48971	-1.6943	-0.98699
-3.6479	-4.174	-2.8649	-1.0359	-1.9726	-2.489	-3.5524	-4.2955	-3.0447	-3.2865	-6.0822	-1.1734	-0.35339	-2.8028	-1.4666	-1.7639	-1.8454	-0.72577	-7.1519	-4.5007	-2.7542	-2.9642	-4.0832	-2.5409	-2.4105	-2.8696	-1.4137	-4.2972	-1.498	-1.6101	-3.6025	-0.046779	-4.1702	-3.6368	-3.6353	-4.3222	-1.3573	-1.5753	-1.7658	0.097762	0.12873	-3.2651	-4.6739	-4.38	1.1806	-2.9564	-3.8358	-4.4406	-3.0411	-2.7454
-2.5852	-5.5502	-6.0623	-7.3372	-3.6005	-2.2532	-4.8018	-3.9194	-6.0653	-6.1974	-1.765	-5.6628	-5.3251	-9.3777	-4.9317	-6.8069	-5.2156	-5.0625	-8.9026	-5.2689	-4.2588	-5.1942	-6.8646	-5.2802	-8.7827	-2.5388	-1.0249	-3.6179	-6.0921	-4.2591	-5.8898	-4.5799	-5.7201	-6.773	-5.3412	-2.4216	-6.3947	-7.794	-4.5616	-3.3557	-4.5494	-6.4867	-3.2838	-2.5957	-3.6685	-6.6302	-4.572	-4.9532	-5.8731	-7.5142
4.3266	6.6298	5.1894	5.3977	6.1324	4.8301	6.1005	4.4976	1.7783	7.3492	2.9586	6.5261	1.4997	2.8817	6.9494	4.5449	2.4809	6.8631	6.0175	4.1973	5.0604	2.9134	6.246	3.4902	6.9204	3.8994	5.2537	3.9997	1.6023	5.4991	5.3454	3.1443	3.806	2.4376	6.5039	3.5046	4.3381	3.9068	3.2218	7.9456	2.3554	6.11	3.1981	6.5373	6.2303	6.9621	1.8158	8.1198	5.1011	7.064
-13.295	-12.42	-14.985	-14.896	-13.436	-13.907	-16.175	-16.702	-13.35	-16.249	-14.888	-11.125	-14.259	-12.387	-12.748	-14.671	-13.813	-14.461	-16.178	-16.305	-15.174	-13.968	-14.203	-18.043	-16.351	-13.256	-12.692	-15.524	-14.965	-11.98	-13.442	-14.47	-14.896	-14.105	-14.853	-13.273	-13.129	-15.664	-11.66	-18.106	-16.248	-15.434	-15.334	-14.882	-12.432	-15.659	-20.528	-16.96	-15.492	-15.202
-4.9696	-2.2762	-2.764	-2.9866	-3.7052	-2.5687	-2.6044	-3.57	-2.5201	-7.3166	-4.4374	-2.0006	-6.4636	-0.55811	-4.5334	-4.1082	-5.0807	-1.7864	-4.7617	-1.9146	-2.6642	0.40169	-1.7657	-0.9123	-2.8568	-0.67866	-0.18837	0.63165	-2.0524	-4.7692	-5.8813	-6.3437	-2.2995	-4.5236	-3.9623	-1.2502	-1.5642	0.76217	-3.7325	-3.7127	-1.7272	-0.31568	-1.0077	-1.6162	0.12785	-1.2571	-1.9968	-2.3209	1.9009	-1.9628
-14.647	-17.907	-16.073	-13.533	-14.282	-14.996	-12.658	-15.317	-16.19	-11.903	-14.82	-14.978	-15.195	-13.112	-12.687	-12.96	-12.922	-11.908	-12.374	-13.506	-15.052	-18.224	-13.418	-15.279	-17.025	-14.474	-13.655	-14.064	-11.614	-13.283	-14.836	-14.201	-12.968	-14.162	-13.537	-12.939	-12.46	-14.622	-18.777	-11.84	-9.3471	-15.366	-11.014	-13.066	-11.834	-11.861	-16.089	-15.521	-12.608	-15.862
7.434	3.4597	5.6893	5.858	5.932	10.038	4.9334	8.3736	6.9998	3.6571	3.7526	6.6793	9.8101	9.1608	9.7999	4.4351	6.5763	5.1748	7.4703	6.3631	9.0575	7.7624	8.5346	6.5784	8.6192	4.3438	8.9932	5.6007	6.3372	5.6355	6.5112	5.4492	8.8286	8.2501	7.1802	7.2021	7.0628	5.7056	5.975	6.0352	8.8077	6.3541	7.7035	5.9122	6.695	5.3445	6.822	7.8671	6.8821	5.7143
4.9355	6.2302	6.3017	0.018321	3.8091	5.1207	4.2179	7.2589	4.8495	3.871	2.566	6.247	6.1621	4.417	4.6953	1.8792	2.8919	5.3986	5.0734	2.2806	4.8982	2.0024	5.547	5.1775	2.3416	-0.75224	5.5176	4.6293	2.3714	3.6688	6.2667	3.4621	3.2135	4.7893	3.1499	4.0347	5.7531	5.1376	2.9567	4.7397	3.8189	6.6778	3.237	2.8854	1.2941	3.9062	2.7016	7.5706	3.7322	5.8581
9.3283	8.1353	11.065	11.172	7.3057	10.25	10.513	9.6824	10.081	8.7052	10.846	10.932	9.6337	10.109	9.487	10.898	9.7582	8.0829	7.5642	8.1127	9.1462	9.8049	7.1132	7.8209	11.389	10.206	12.014	8.9695	7.9629	10.68	8.1237	11.004	9.8328	8.6394	7.8034	10.225	11.404	9.6171	7.2263	10.374	8.396	10.937	8.3664	9.4793	5.473	11.439	9.0656	10.491	8.2001	8.2868
-9.53	-9.748	-10.902	-10.805	-9.7493	-9.2009	-12.146	-11.2	-11.97	-10.175	-10.226	-12.368	-9.8919	-10.724	-9.3162	-11.091	-10.692	-9.8346	-9.2019	-10.22	-11.031	-12.774	-14.758	-10.726	-13.236	-12.306	-12.982	-13.627	-6.1208	-11.739	-11.499	-11.387	-10.241	-7.8007	-13.61	-12.085	-11.641	-11.398	-7.9483	-10.36	-8.5475	-12.308	-7.2249	-14.866	-12.452	-11.055	-8.0199	-11.745	-9.2748	-12.018
-3.5932	-1.357	-1.7986	-1.6579	-4.5277	-1.8665	-1.0243	-2.6785	-2.1528	-1.4189	-1.4841	-2.1301	-6.9251	-1.0255	-1.8491	-0.71854	-2.0478	-0.55913	-5.6492	-0.53459	-3.1575	-3.3713	-3.0268	-2.1937	-0.59426	-3.1592	-2.3547	-3.5747	-3.975	-2.017	0.88457	-2.7132	-4.7707	-2.1902	-2.6054	-0.65802	-0.24763	-1.1821	-4.1152	-3.1617	-1.5509	0.16025	3.9366	1.8443	-1.6239	-2.9983	-3.3488	-4.6064	-2.1729	-1.8364
3.3371	1.0788	0.76696	3.0081	1.6231	2.9935	-3.8405	5.7513	1.4714	0.79375	1.4283	1.3971	0.93381	1.886	2.2457	0.57415	6.1312	5.5331	1.6559	1.3274	4.7682	4.886	-0.59202	1.4766	-0.65772	-0.10795	1.0674	-0.11179	2.0614	-0.16635	2.5159	3.771	4.8062	3.1234	0.19825	1.8508	4.6281	-0.17163	4.6194	2.7908	5.9925	3.7316	1.9752	-2.1471	-2.3777	-0.55385	3.3917	5.272	-1.3263	1.9137
1.1807	-0.88354	0.0076391	-0.5191	0.6254	-0.36498	2.8554	-0.5999	-0.00098832	0.092501	-1.2781	1.3567	-0.44334	0.24513	1.8276	-0.10362	3.4765	-0.45356	-2.0096	-0.49509	-0.83407	-1.9373	1.5999	-0.78198	-3.147	0.83424	0.38281	-0.88751	-0.92454	-0.62054	-1.231	-1.342	-2.3361	0.95323	1.9635	2.059	-1.5813	0.11512	0.4076	-0.54782	-2.1466	0.18772	-0.84648	-0.61453	-1.8538	0.089367	3.7411	1.2005	0.53222	2.6179
-1.33	-1.9131	-3.2797	-2.3261	-4.4137	-1.7874	-1.344	-1.8629	-0.23498	1.7216	-2.039	-1.9635	0.58001	-2.7615	-3.0535	-1.107	0.52777	-2.2999	-1.4697	-4.2901	-0.10596	-3.599	2.0246	-3.4205	0.32094	-3.1829	-1.1439	-0.45863	-1.3026	-1.7196	-2.675	0.51199	-0.55755	-0.83447	-4.6867	-0.42659	-1.1582	-1.007	1.1525	-0.50879	-3.8419	-3.9162	-2.7906	-3.5495	-0.70137	-0.047958	-0.52772	0.1253	-0.948	-3.7438
1.6097	1.4686	3.5849	1.9635	1.6794	2.7197	-1.9734	1.2088	1.9055	1.4402	-0.033862	-2.7728	1.3355	1.6695	-2.2389	-2.421	-1.7375	2.2514	-0.0082394	3.6934	-2.6397	0.86226	0.71295	1.6716	2.1602	1.4199	0.9688	-0.20807	-0.14907	-1.0122	0.57899	0.5569	0.74224	1.5554	2.86	2.7572	0.93771	-1.2386	-1.3214	-1.2679	-0.1589	-0.64692	-1.5828	2.0775	-1.377	1.6168	1.6459	2.0829	2.2667	-0.26277
5.1369	4.8392	4.0637	7.4932	6.0545	4.2505	3.2484	4.5365	7.4399	6.4503	4.0744	9.0064	4.6934	3.5769	5.0818	4.8755	3.4666	4.5176	4.4708	5.6292	3.7751	5.6103	6.9596	5.7572	4.8007	4.8182	7.2965	3.5268	2.585	4.963	5.6148	4.2389	7.4631	6.4596	6.8443	4.2596	4.7007	2.3336	4.2729	4.0564	4.72	5.6856	5.0827	5.8913	4.9736	7.2397	4.9438	3.8519	4.2866	5.3248
0.18586	-4.1794	-1.1777	2.5607	-0.53522	-2.3652	-3.1375	1.3428	2.2242	-3.0657	-2.3985	-1.2719	0.12568	-1.7876	0.59081	-0.66531	-1.2507	-3.9208	-2.832	-2.4992	0.93558	-4.167	0.63334	-0.48163	1.0393	-1.8063	-0.12368	1.2422	-0.094669	0.22849	-6.1696	-0.032188	-2.4347	2.5523	-0.36254	0.69094	-0.22779	-3.0056	2.7823	-1.2689	-3.5744	-3.5686	-0.69918	-0.29716	2.3781	-0.84554	-2.4744	0.20995	-0.24695	0.26217
-1.2883	-0.85202	-2.2416	-3.122	-3.1891	-1.9086	-1.8368	-2.1321	-4.0107	1.8169	-3.3858	-1.9122	-2.4886	-1.4606	-0.06138	-1.4078	-1.6732	-0.69778	-4.0675	-1.9889	-2.8172	-0.91575	-0.7109	-0.055782	3.4317	-0.21699	-2.8936	-3.5995	-1.5774	-0.80047	0.59986	-3.0786	-2.2476	-0.79765	-0.23727	1.3584	-2.8577	-0.68627	-2.049	-3.162	0.78516	2.1638	-1.9694	-1.1895	-2.6037	1.5696	-0.15908	-0.43231	-1.6767	-4.6636
4.8628	2.6158	-0.77451	2.0889	1.8673	1.3012	4.9388	1.2639	1.3877	1.1715	3.4742	3.0357	3.0747	-0.42832	6.2156	-0.076037	1.5391	6.1714	4.9859	3.9483	3.4115	1.7479	1.6236	2.2528	3.111	-2.4782	4.1529	6.041	3.7117	3.7438	4.2292	2.3243	5.0232	2.7836	2.6336	1.7504	-1.4971	0.98803	2.9511	3.1913	4.0795	3.4201	3.7405	1.9882	3.2703	3.487	5.5191	4.1626	2.0201	3.4016
-2.4452	-3.0732	-4.1316	-2.508	-2.8241	1.8174	-0.72436	0.0076069	-1.6914	-2.1644	-0.4139	-0.75889	-4.1234	-3.8505	-2.023	-4.1266	-2.1431	-1.5507	-2.3643	-1.8163	-0.80227	2.1634	-4.2599	-2.7449	-6.7753	-3.258	-0.084598	1.6788	-2.4889	-2.5409	-2.3085	-1.3224	-2.3271	-1.2596	-1.6713	-1.9288	-3.1813	-3.7259	-1.0926	-1.4962	-3.4361	-1.0211	-2.256	-4.3329	-2.1189	-1.3179	-1.2533	-2.2138	-3.576	-1.6232
3.0277	6.2695	4.8525	7.4838	5.8517	3.9768	7.9405	6.4163	5.3097	9.8782	7.4972	6.0664	6.8871	5.4449	5.3403	4.7065	5.999	6.614	5.6271	6.1569	5.5955	6.4566	7.8218	8.4519	6.3847	7.0245	3.2959	5.7863	7.8845	5.0619	4.1832	7.2599	7.3391	6.3793	5.0075	6.511	6.7448	7.6564	5.192	5.5357	4.9202	6.0475	6.111	3.5496	4.7403	4.2691	4.9836	6.5171	5.4858	4.0594
-4.2884	-4.3332	-2.4224	-1.5436	-0.21693	-5.3232	-9.3592	-0.61065	-1.6633	-1.5177	-2.4866	-2.4944	-2.0114	-4.1679	-4.604	-4.393	-2.9824	-3.7831	-4.0448	-0.53149	0.1075	-2.9063	-3.1825	-1.6066	-2.8475	-5.8989	-4.2686	-4.1613	-0.62575	-6.0237	-6.3771	-2.9393	-3.2566	-3.4862	-5.6186	-1.8603	-4.6573	-3.9943	-1.4049	-1.3891	-2.4754	-2.1814	-2.5989	-0.8975	-3.7461	-4.5025	-3.7621	-3.065	-1.678	-2.1772
-13.952	-12.938	-12.922	-15.358	-15.776	-13.513	-15.826	-14.265	-15.939	-11.655	-15.562	-16.379	-16.545	-12.427	-11.46	-15.365	-13.897	-11.423	-15.959	-12.855	-15.584	-11.34	-11.545	-14.812	-12.797	-16.481	-13.375	-13.567	-13.525	-11.954	-9.6933	-11.076	-14.144	-9.2179	-14.74	-10.004	-14.379	-10.649	-11.892	-14.138	-11.901	-13.485	-11.651	-11.226	-15.623	-14.356	-10.892	-14.72	-13.138	-12.556
3.3149	5.0634	3.9236	5.2396	2.7513	3.3948	5.8865	5.4232	6.453	3.8752	1.5863	0.71626	1.7962	5.9548	5.6616	6.3434	5.2884	1.4731	4.3802	4.0351	4.5179	3.1653	4.6067	3.6651	5.9311	1.5611	2.1687	4.7967	4.9936	0.95628	4.1505	3.7993	6.596	5.1815	3.0026	3.7513	3.0169	7.9694	4.6372	5.8816	5.8338	5.5461	5.7646	7.0072	5.9431	7.7198	5.4827	6.1904	4.0203	3.3631
-2.5432	-2.5362	-1.1808	-3.7275	-1.5378	-0.5533	-2.8371	-1.6503	-2.7372	-3.4888	0.58942	1.0669	-7.3959	-1.844	-0.62188	-2.0572	-1.1551	-0.12071	-4.2758	-3.0893	-4.9842	-2.5025	-4.2373	-1.6232	-3.0022	0.84356	-4.8047	-1.8976	-3.4289	-4.1282	-1.7442	-1.5518	-0.41828	-2.9349	1.8096	-2.6024	-3.2846	-2.7846	-4.3924	0.30643	-2.6157	0.015803	-2.7004	-6.0906	-3.0743	-2.329	-1.5511	2.6072	-1.016	-3.2814
-3.5224	-6.4762	-1.8973	-2.381	-4.7682	-6.746	-5.9871	-3.0727	-6.0738	-4.4694	-3.1774	-5.2489	-2.5451	-3.2598	-4.1264	-5.0458	-6.6225	-4.0689	-8.0496	-3.4949	-7.1838	-4.7688	-6.9575	-2.91	-4.8992	-3.1332	-6.7023	-1.9395	-6.6671	-4.5163	-6.4924	-1.2757	-4.7294	-4.3662	-4.6026	-4.6872	-2.639	-6.7777	-3.2573	-1.8269	-3.4316	-5.6889	-8.303	-7.6109	-4.588	-6.5382	-4.5336	-3.0191	-6.3746	-4.3485
-21.501	-21.629	-22.005	-22.252	-23.704	-24.204	-23.09	-22.817	-26.637	-19.106	-25.4	-21.353	-18.834	-24.032	-24.13	-23.995	-23.412	-22.917	-22.301	-18.845	-21.885	-24.287	-21.478	-23.329	-20.715	-20.573	-23.542	-22.262	-22.626	-21.97	-22.889	-19.999	-20.727	-22.275	-20.564	-20.538	-22.945	-20.744	-20.479	-21.395	-23.683	-22.148	-19.805	-21.558	-23.377	-23.097	-20.24	-20.976	-20.404	-21.158
-6.7445	-4.5688	-6.9651	-2.907	-4.5303	-3.0555	-5.4898	-5.3716	-1.4557	-2.164	-2.287	-5.6821	-2.856	-2.2288	-2.9644	-2.7629	-4.9073	-3.2134	-4.2558	-2.8075	-4.6501	-4.2512	-4.5174	-8.0054	-5.1075	-3.6455	-4.7237	-2.9217	-3.7658	-3.2823	-1.8642	-3.6881	-6.2313	-3.0987	-2.782	-3.4474	-2.7656	-2.6692	-4.0066	-7.3896	0.16633	-0.64559	1.3518	-2.6717	-2.1859	-5.2126	-4.8295	-4.2679	-3.3824	-5.4051
-11.354	-9.7057	-8.0019	-8.9816	-10.856	-9.487	-8.0718	-7.5825	-8.425	-8.7632	-10.316	-10.631	-10.517	-12.246	-11.413	-11.399	-8.2714	-8.7703	-8.7341	-6.9894	-10.089	-5.9595	-8.3614	-9.5078	-8.7456	-6.3001	-8.998	-8.3349	-8.1711	-10.983	-11.412	-8.4448	-11.044	-10.521	-12.608	-5.8139	-11.036	-9.0957	-8.7276	-8.5666	-10.28	-7.9564	-8.0897	-10.656	-9.5483	-7.3905	-12.923	-6.0177	-7.2323	-6.2525
-1.9764	-3.4521	-2.2976	-5.5105	-2.0277	-4.6235	-0.37026	-1.2696	-2.3408	-0.46501	-3.0542	-4.4687	-4.1857	0.039192	-1.8643	-2.8632	-0.31748	-4.0215	-2.6182	-5.3727	-1.7332	-1.5443	-1.023	-2.4864	-2.2872	0.51256	-4.2313	-2.8025	-1.775	-4.0411	-1.1315	-0.53298	-1.162	-3.8144	-3.7802	-3.0673	-0.40101	-4.1091	-1.3725	-2.5335	-3.6354	1.6595	-4.0891	-3.4858	-1.5993	0.034099	-1.0316	-2.5174	-2.8422	-2.4481
-11.003	-12.506	-13.51	-12.544	-9.0283	-11.548	-10.781	-12.349	-10.291	-9.5502	-10.451	-11.651	-12.567	-11.973	-13.017	-13.794	-10.799	-8.0871	-8.0138	-11.475	-13.523	-10.613	-11.403	-12.336	-13.001	-10.454	-11.824	-11.089	-12.536	-10.276	-10.325	-11.804	-9.8289	-9.0656	-7.9415	-10.621	-9.2419	-11.351	-8.8384	-15.461	-11.674	-11.241	-12.168	-12.4	-11.141	-10.768	-12.737	-12.346	-12.751	-6.836
-1.7069	-1.8835	2.706	-2.8177	-4.0622	-2.5222	1.0951	-3.2317	-1.0567	-3.4504	-3.2976	-0.20747	-0.96457	-1.7583	-1.6162	-0.47707	2.4065	-0.28151	-1.6785	-1.2908	-0.42681	0.38623	-2.4741	-1.0482	-5.834	-1.3366	-1.8247	-2.5391	-2.0854	0.5116	-1.8475	-3.0377	-2.4985	-1.9959	-0.14776	-1.4468	-2.2065	-3.0969	-0.9651	-3.4008	3.0965	-3.0208	-0.20943	-2.3966	-0.6798	-1.2878	-2.7189	-1.3804	1.1388	-0.73901
-1.1833	-0.55614	0.97349	3.5641	1.7933	1.0782	5.1874	3.6784	3.0136	0.88797	-0.2868	2.6718	2.0903	1.2758	1.1164	3.6867	2.1132	0.10716	2.2085	3.53	-0.28364	2.4296	1.4831	2.7856	1.9414	1.517	0.4447	1.1006	-0.61715	-0.25006	-1.0879	-2.7635	1.7481	-0.96681	2.1604	0.84827	1.1215	3.8664	2.3443	-2.6317	-0.85296	3.9077	0.14414	2.8666	2.2772	2.6159	1.7424	3.3758	0.50866	-0.5611
5.2914	8.381	6.2878	6.4794	6.4293	5.2069	3.3967	5.1243	4.5699	7.4336	5.316	4.313	4.7268	5.5268	6.8517	2.8507	5.0371	4.4848	9.4643	4.3537	4.874	5.864	3.939	4.9259	8.81	4.6638	5.7554	4.2535	3.3838	7.7824	6.4542	7.3774	7.1274	4.8925	2.3667	6.04	3.8567	4.3242	8.2797	6.4526	7.0382	6.4822	7.2385	3.8859	1.2953	5.6491	4.9653	2.478	2.2898	6.1447
-13.727	-16.373	-16.052	-16.325	-15.928	-17.947	-10.604	-16.088	-15.673	-14.438	-15.176	-11.678	-18.129	-14.399	-15.3	-15.635	-13.81	-15.304	-16.038	-13.733	-13.385	-15.375	-13.637	-15.513	-14.692	-14.897	-16.316	-11.777	-13.306	-14.788	-12.457	-10.868	-10.195	-15.466	-13.251	-10.695	-16.902	-14.543	-12.76	-14.621	-13.963	-14.526	-16.494	-14.935	-16.66	-15.565	-13.721	-17.574	-12.802	-16.416
-1.8361	-1.5399	-0.070139	-3.5205	2.7994	-2.8274	-1.4457	1.0866	-2.0947	-3.4507	-1.4265	-0.66124	3.6371	2.0803	-0.17316	-2.2173	-3.9896	-3.8107	2.742	-0.83393	-1.3493	1.8482	-3.3894	-1.7985	-4.3886	-1.4071	-0.31657	1.2591	-0.84368	0.52075	-3.3346	1.9783	-0.74568	-3.1013	1.1259	-2.9054	-0.64807	-1.7283	-1.0962	0.70858	0.6308	-2.3575	-1.1522	1.5358	-0.69222	-0.71761	-2.2605	-1.5023	-1.3762	1.0902
-5.3198	-1.8608	-3.748	-5.8082	-2.0324	-4.286	-5.6545	-7.1092	-0.90209	-2.6238	-4.5867	-1.5667	-2.6789	-5.1617	-4.0508	-4.3928	-5.1807	-2.3079	-5.0377	-4.2466	-5.758	-4.4802	-5.2083	-1.8074	-5.3398	-2.0786	-0.66388	-1.5812	-4.5088	-6.1654	-7.3714	-1.619	-4.452	-2.7258	-0.51316	-4.0934	-1.9562	-1.3508	-3.0601	-1.7654	-5.5017	-3.3722	-7.0422	-3.4067	-1.5104	-3.9981	-3.187	-2.2079	-5.5835	-3.6713
-19.622	-20.168	-21.006	-18.7	-17.981	-24.19	-17.697	-20.515	-23.97	-17.619	-21.64	-18.941	-19.556	-20.562	-22.257	-19.614	-17.897	-17.778	-22.519	-20.293	-24.652	-20.197	-19.702	-20.223	-21.242	-22.404	-21.99	-21.685	-20.235	-19.965	-20.754	-19.449	-20.704	-21.802	-17.891	-18.941	-22.928	-22.679	-23.073	-20.061	-18.996	-21.036	-22.451	-19.445	-22.078	-17.333	-19.851	-22.057	-18.502	-19.893
-2.1879	0.43126	-1.6496	-1.2236	-0.48262	-3.9626	0.039707	-0.5063	-0.53642	-2.6703	-2.2553	-0.18518	-0.808	0.44352	-1.7398	1.1596	-0.92499	-0.51194	-2.4392	-2.8938	-2.0493	-2.7447	-1.5117	-2.1758	-1.4712	2.8053	2.3565	0.57887	-0.80588	-0.42453	-2.8081	-2.4906	-1.6366	-3.8707	-1.9401	0.40865	1.8718	-2.5742	-4.1991	-3.0984	-1.8527	-0.99925	-0.90532	0.28161	-2.0169	-4.1498	-1.0069	-0.86129	-0.070747	1.9581
-5.1994	-3.524	1.1314	0.61123	-2.4644	-1.8463	-0.04706	-3.4327	-2.5075	-0.65664	-1.7313	-4.9919	-2.2153	-2.4701	-3.1718	-0.99113	-3.6105	-2.3933	-4.2029	0.54047	-3.7492	0.076176	-2.9661	-2.7637	-0.23153	-1.8773	-4.5206	-3.7324	-2.748	-3.362	-0.9211	-2.2208	-8.1902	-2.2846	-0.63709	-1.9725	-1.5016	-3.8076	-5.0095	-4.9534	-5.0065	-4.1286	-3.1962	-2.14	-2.6518	-5.3103	-0.8456	-0.3222	-3.0042	-0.44089
9.8275	7.3191	9.9636	8.8466	8.0704	7.4722	8.6397	8.0714	6.567	6.9183	7.0274	8.4363	7.8539	5.9551	7.6275	6.973	6.9242	7.2711	10.709	5.1608	7.9957	7.3048	9.1113	9.9892	7.0574	6.3439	7.3078	9.0259	9.3351	5.9589	6.2356	9.5295	9.4556	9.98	8.5241	9.2386	6.8342	5.1681	7.9944	10.196	10.293	5.4522	9.0053	11.22	11.034	10.113	6.6768	8.6091	7.3494	10.256
5.672	4.5076	3.9922	4.458	2.8709	4.4159	5.8945	1.8234	-0.2694	4.3251	7.3605	1.1247	5.5897	2.9053	2.4698	3.8173	1.3611	0.74518	3.5307	2.7459	7.414	1.266	2.1596	3.8202	6.1476	1.1061	1.368	3.7875	6.3876	5.7912	2.8165	3.6872	1.6722	4.5596	4.4704	3.0741	2.1146	2.7312	3.4609	4.4794	1.4652	1.8036	0.67615	2.882	3.171	5.3259	4.1697	5.3729	3.9397	5.1584
-11.836	-7.3348	-6.8183	-11.428	-11.364	-9.6935	-8.6426	-10.574	-10.433	-11.241	-10.49	-8.6871	-11.238	-9.0901	-11.136	-10.087	-10.862	-10.29	-10.548	-7.314	-9.9413	-10.082	-11.639	-9.1694	-9.9982	-11.982	-11.119	-7.3406	-8.1417	-14.076	-8.7469	-12.756	-10.214	-11.033	-9.2466	-7.3916	-9.5801	-10.194	-9.6739	-8.3361	-8.3703	-9.6045	-9.9827	-11.627	-15.776	-7.8247	-9.5205	-12.374	-11.695	-11.791
-2.493	-2.5834	-3.1485	0.18307	-4.8243	0.80523	-2.0865	-6.3613	-2.0346	-3.2996	-0.76453	-3.0751	-3.7318	-4.2153	-4.7891	-0.79344	-4.9126	-4.3145	-6.3766	-1.6928	-3.546	-5.1126	-1.4723	-4.1893	-2.4312	-2.2981	-4.1251	-3.7436	-4.5358	-6.0429	-5.2644	-1.0833	2.0559	-2.8762	-2.5114	-7.0252	-6.4388	-4.8494	-2.4018	-4.2443	0.70061	-2.4343	-3.6529	-3.595	-2.114	-6.7856	-2.1228	-2.743	0.33552	-4.718
-8.4587	-8.9086	-6.3713	-6.6265	-9.5328	-9.6904	-9.4019	-9.89	-7.6126	-7.6047	-9.142	-9.3562	-10.6	-9.4467	-7.7116	-7.371	-7.8165	-10.828	-9.7439	-7.112	-8.8905	-14.471	-7.179	-9.8126	-10.212	-5.9291	-7.7482	-11.755	-8.8387	-7.2683	-9.9882	-10.067	-10.023	-7.128	-9.1439	-8.9045	-9.8542	-4.3078	-5.9834	-9.2012	-9.391	-10.255	-8.7397	-7.4014	-10.527	-6.0609	-9.3201	-8.7889	-9.2333	-8.6983
-5.3254	-7.8899	-7.8226	-6.9162	-4.1406	-4.8399	-0.19045	-5.1734	-3.6485	-5.3556	-6.936	-3.6951	-7.7111	-3.8617	-3.6942	-3.3143	-1.9249	-8.0455	-5.3283	-1.9025	-5.426	-3.7125	-1.9884	-2.6642	-6.537	-3.1686	-2.4633	-5.9524	-1.9743	-5.1581	-3.7331	-6.5654	-2.6094	-2.3371	-3.6589	-3.9302	-3.6842	-1.8486	-2.0542	-5.5461	-3.4862	-4.4914	-3.0893	-3.1368	-3.3594	-2.7781	-4.1231	-4.3969	0.12208	-5.774
-2.4574	-3.9177	-5.9929	-7.7444	-5.9851	-8.5115	-7.6063	-4.1956	-4.1927	-6.8033	-5.5892	-7.9364	-5.5233	-2.7011	-7.8276	-5.7897	-4.3417	-9.0668	-3.6333	-4.7355	-4.7791	-8.8583	-6.8971	-4.336	-4.0854	-8.085	-3.5524	-8.1378	-4.7848	-7.9743	-4.8212	-6.412	-8.3344	-3.8269	-4.5688	-5.2125	-5.6407	-5.8237	-6.6327	-4.6557	-5.0497	-5.5183	-5.9339	-7.9506	-6.0847	-5.335	-5.4935	-3.3741	-3.8983	-6.6805
-21.382	-17.463	-24.266	-17.512	-17.682	-20.15	-21.132	-19.52	-20.07	-22.051	-19.084	-20.943	-19.383	-21.874	-23.211	-20.793	-20.851	-19.07	-20.119	-21.442	-22.947	-20.426	-21.381	-19.873	-22.317	-19.871	-19.758	-22.454	-20.296	-20.768	-19.857	-22.458	-20.358	-20.542	-21.575	-17.956	-21.292	-22.72	-21.16	-20.329	-21.373	-20.837	-19.321	-22.786	-22.162	-20.401	-18.519	-19.706	-18.899	-16.435
-3.2104	-4.1924	-5.906	-4.3844	-4.4304	-5.7188	-3.4469	-6.6145	-2.0357	-2.5156	-3.7637	-6.8793	-2.6855	-2.7826	-4.2396	-0.08725	-4.8548	-1.6163	-3.3797	-2.9199	-1.9715	-3.1807	-4.4943	0.87399	-5.351	-2.3048	-4.918	-3.2336	-2.4218	-0.97515	-6.2723	-3.4482	-3.1174	1.681	-4.008	-0.028576	-3.7387	1.7693	-1.6822	-4.2946	-3.7224	-5.9203	-4.8576	-0.12641	-3.6956	-3.3239	-0.67586	-1.0032	-5.9741	-6.6996
0.55309	0.45676	0.34488	-1.905	-0.32458	1.9644	0.18286	3.1135	-1.5849	-0.23951	2.6536	-1.6591	0.035593	-0.077446	-0.14665	2.808	1.5591	-0.033664	-2.0318	-0.2169	2.4067	3.2894	-3.6262	-1.6913	1.1107	-1.4921	-0.89439	4.1935	1.0723	-2.4809	0.67391	-2.5113	-0.21312	-1.4409	-0.66158	-2.0147	0.71306	1.2213	-0.95287	0.97299	-2.8434	0.4895	1.7365	-0.64883	2.311	-0.50149	-2.6919	0.06984	3.3218	-0.73344
-6.2164	-3.7036	-3.3853	-0.15855	-6.7272	-1.754	-5.1405	-3.4918	-3.2418	-4.0904	-3.7072	-3.3939	-4.1246	-7.5395	-4.8	-6.0381	0.52578	-7.4763	-5.6542	-4.1351	-3.8256	-4.2957	-5.3171	-6.8994	-3.8115	-7.033	-2.1577	-3.8227	-3.417	-3.4356	-3.0277	-6.1219	-1.9941	-3.2032	-4.5945	-3.2692	-1.7228	-0.8762	-7.0649	-3.1706	-3.4406	-1.4451	-4.1665	-2.736	-4.113	-3.4646	-4.453	-4.5523	-7.4059	-4.8852
-3.4606	-2.9412	-6.2102	-6.1856	-3.4343	-3.4525	-2.8718	-3.2865	-4.7004	-4.6843	-8.0502	-4.6086	-7.3699	-3.9548	-2.8827	-7.2685	-6.9631	-5.4338	-4.7252	-5.5617	-5.3019	-7.581	-5.2445	-6.4175	-3.1478	-1.7889	-4.6107	-8.3665	-5.9653	-5.2506	-3.1597	-5.174	-1.3888	-5.7322	-5.999	-1.2648	-4.2197	-4.0868	-2.7659	-5.5796	-6.2631	-4.2394	-6.0717	-3.7636	-3.8706	-4.0679	-8.2866	-5.4166	-1.913	-5.211
-0.29696	-0.0090547	-0.15714	-0.60027	1.637	0.36653	-3.34	-1.7212	-0.71932	-1.264	-1.5262	0.28919	0.92156	-1.3142	-0.99465	-4.1183	-1.9446	-0.61391	0.2249	1.9615	1.3708	-0.39393	-0.48597	-0.30988	-2.1477	3.464	-3.6939	1.2146	-0.60297	0.57437	3.0262	-1.2233	-0.90581	0.064275	2.4947	-0.25539	-0.91224	-2.006	1.4859	3.3023	1.2891	0.62222	-2.5385	-2.537	0.81225	-1.6678	0.58629	1.4476	-0.20124	-3.3999
-8.6455	-11.982	-10.908	-10.208	-11.871	-11.775	-13.284	-17.216	-11.982	-13.129	-12.256	-12.971	-13.29	-10.597	-14.632	-12.82	-10.457	-10.11	-15.413	-10.092	-9.5952	-11.477	-13.746	-11.538	-11.799	-10.913	-15.197	-15.06	-10.27	-14.685	-12.155	-14.048	-12.888	-13.176	-8.5218	-13.412	-11.792	-13.995	-11.47	-9.8081	-11.569	-9.2949	-13.088	-11.07	-11.774	-10.146	-10.696	-10.712	-12.436	-12.63
-23.17	-22.82	-22.146	-24.963	-23.426	-24.513	-24.013	-23.274	-20.405	-27.82	-24.585	-21.352	-24.788	-23.219	-23.96	-23.605	-20.019	-19.64	-17.875	-19.683	-23.256	-23.332	-25.045	-22.226	-19.748	-23.391	-20.36	-18.63	-23.515	-20.347	-20.241	-20.415	-23.151	-21.218	-21.581	-21.445	-21.234	-17.765	-22.861	-22.05	-22.534	-21.629	-20.695	-23.615	-22.127	-23.457	-21.62	-25.76	-22.643	-22.363
-1.6984	-1.8156	-3.4358	-3.0419	1.5423	0.69195	1.2697	0.091825	0.2696	1.8011	-0.062073	-0.044307	-0.14087	1.4787	0.38458	-0.824	1.1249	-0.44669	-0.92818	0.8619	-0.5206	-0.51393	1.9724	-0.11063	-2.669	-1.8268	-0.64026	1.246	-1.7057	-2.1191	3.2327	-1.2351	0.56266	0.087656	0.40072	0.47628	-0.46558	1.5558	-0.65345	-0.19388	-2.1024	2.3694	1.9031	-2.3081	-0.20362	1.1139	1.2202	0.20437	-3.5832	1.8107
-13.06	-12.29	-11.312	-12.789	-12.843	-12.314	-13.362	-9.6508	-10.872	-13.197	-15.57	-11.066	-11.806	-11.21	-11.218	-11.952	-11.773	-12.72	-13.209	-14.429	-11.079	-11.247	-10.919	-12.064	-11.8	-14.779	-15.373	-9.272	-8.043	-9.6022	-13.68	-11.533	-12.911	-13.483	-14.279	-16.106	-12.857	-12.612	-12.721	-12.279	-18.217	-12.737	-9.7986	-9.4188	-11.075	-14.872	-12.113	-12.748	-12.236	-15.802
3.3148	1.0456	0.46578	2.2633	1.9616	3.8616	3.1817	3.421	2.2998	1.3691	-0.75936	1.6218	4.0928	1.2505	2.0312	4.1361	-0.547	-0.87067	3.8053	1.3161	1.7362	0.35196	3.9371	0.66814	1.689	3.5603	4.0269	3.9969	6.2679	4.173	2.0715	-4.3379e-05	0.57976	0.036014	4.3858	2.3436	0.36116	1.4416	4.2855	-0.61049	-1.2015	1.1078	2.1257	2.4079	4.0915	1.0065	1.23	6.4199	0.81224	0.48877
-1.455	-5.3769	-3.5683	-2.9835	1.6557	0.92901	-0.70312	-0.20352	-0.39281	0.31604	-1.2597	0.4461	-0.88634	-1.1375	-3.0533	-0.31101	-4.1042	-1.1272	1.6072	-0.49329	-0.016213	-4.0269	-2.662	-3.2922	-3.3147	-3.9645	0.14389	-1.2494	2.04	-2.5397	-0.24191	-5.881	-0.86725	-1.9761	-0.96769	-2.5338	-2.5547	-2.0685	-5.2571	-1.9812	-0.92622	1.0359	-0.85137	1.2728	-2.6585	-0.29956	-2.3849	0.10655	-2.255	-1.7025
-5.9846	-4.5168	-4.29	-4.7133	-5.201	-2.4626	-5.7192	-1.6573	-3.3914	-4.4381	-3.1794	-4.6259	-3.2171	-0.77044	-3.5501	-6.5032	-7.3903	-1.9743	-2.9314	-6.9026	-6.6547	-7.1842	-4.6745	-2.2348	-1.6447	-3.818	-8.1115	-6.9995	-5.1166	-8.6714	-2.878	-2.9042	-6.102	-5.9569	-3.8893	-4.4622	-6.0449	-0.27426	-1.7275	-6.7466	-2.7859	-3.9618	-7.3187	-5.5197	-4.8145	-5.8392	-4.5417	-8.091	-4.9661	-1.7612
-1.946	-1.5629	1.5717	0.50165	-0.57183	-0.24671	0.12487	0.77543	-0.80564	-2.0729	0.7714	-2.0375	1.8643	-0.41032	0.52242	-1.1996	-0.38977	-2.0585	-1.3328	1.8	-1.1899	-0.83604	0.090506	0.68078	1.0561	-2.9475	2.569	-2.1523	-0.39545	2.2891	2.219	1.8202	1.2091	0.69002	-0.57855	1.7835	-1.714	1.4993	2.8064	-2.1037	0.36141	3.4615	0.30211	3.1006	0.21263	-4.4813	1.2239	-1.0585	-0.70775	-1.5965
-15.27	-16.858	-15.421	-14.711	-13.452	-12.364	-14.313	-15.423	-18.429	-13.733	-11.863	-15.376	-12.376	-15.053	-15.38	-15.608	-11.757	-15.104	-14.459	-18.23	-11.572	-14.583	-11.353	-14.215	-14.02	-15.621	-14.656	-15.208	-14.765	-15.511	-15.317	-13.939	-12.387	-14.393	-14.936	-16.317	-14.851	-12.918	-12.136	-13.944	-12.906	-13.195	-14.709	-12.784	-14.87	-12.033	-14.611	-14.039	-16.204	-13.131
3.8302	4.5332	3.7255	6.8417	4.2649	4.8349	3.6758	4.2464	1.7449	3.52	4.2412	5.0238	1.6445	4.6791	4.3747	3.3862	3.4654	2.6999	3.8633	3.5705	1.6628	4.9982	1.566	5.9573	1.3975	3.2743	4.3156	5.3736	4.5175	5.3078	3.0984	5.45	5.3293	5.5726	5.0546	7.5267	3.9603	4.5571	1.4828	2.2773	3.7045	1.6879	1.8473	2.5872	4.2712	1.551	4.9835	6.196	3.4168	5.2368
-9.7679	-11.049	-10.023	-10.356	-12.352	-13.012	-11.677	-5.8321	-9.7266	-10.902	-11.362	-9.3798	-11.038	-8.9149	-10.889	-12.204	-9.434	-5.4884	-8.8458	-10.213	-11.935	-7.5187	-10.862	-9.3354	-13.122	-10.918	-9.915	-8.602	-9.7787	-10.711	-11.581	-10.117	-10.373	-10.561	-11.749	-6.3324	-8.2447	-10.943	-11.341	-8.5293	-9.9578	-7.7169	-8.2006	-8.9907	-10.819	-14.148	-7.2963	-8.3122	-9.7755	-10.826
-11.081	-12.122	-11.028	-13.744	-12.274	-11.863	-13.564	-14.271	-14.6	-12.655	-10.411	-12.416	-11.702	-16.742	-15.722	-12.013	-12.236	-15.658	-15.343	-16.648	-10.801	-15.105	-15.097	-11.632	-11.19	-14.557	-13.293	-11.534	-10.932	-15.531	-11.539	-10.952	-15.442	-12.988	-13.362	-12.642	-11.726	-14.924	-13.134	-12.55	-17.001	-11.202	-15.402	-12.65	-16.025	-15.266	-11.028	-13.802	-15.568	-14.194
9.0179	7.4129	4.8126	5.6974	8.2387	7.8279	6.1683	10.375	10.785	7.4706	8.9143	9.2115	8.6798	9.0105	9.9214	8.0955	8.8771	5.8314	5.4287	8.6766	5.6968	10.738	8.7751	7.5792	9.7755	8.5228	9.4743	5.9978	6.9518	2.5059	10.517	9.6918	7.134	8.5995	8.3181	9.0328	13.908	8.68	6.1803	8.9495	6.0057	10.72	7.8395	6.726	7.6289	9.0988	7.3675	10.196	6.557	9.7405
3.7216	0.26764	0.1009	0.8653	-1.0325	3.4969	0.21331	0.84627	3.2355	-1.176	3.5971	3.8311	3.054	0.60879	0.75635	1.9833	1.534	3.28	0.81666	0.86391	-0.39586	-0.28961	2.8461	2.9472	-0.62298	-1.5781	4.3984	2.32	0.67753	1.7893	0.62425	0.51078	2.463	2.6824	0.67601	1.2161	4.6509	1.4177	1.4736	-2.2929	-0.72669	4.0148	0.7622	2.3092	1.9474	-0.90935	1.0064	2.1139	0.34552	1.4108
0.40189	1.418	0.2426	-0.23628	2.704	4.4196	0.053656	1.1191	-2.823	0.82597	-1.5033	-0.78791	-1.1671	1.1404	0.091518	0.29342	-3.1487	2.5172	0.29272	0.060621	-5.0714	1.9831	-2.5861	-1.2046	-1.8985	0.26596	-0.0146	-2.6335	1.6453	-1.4771	-1.5241	-1.1256	0.77991	2.8579	0.45316	-1.7031	-0.2066	-0.39621	0.85153	0.31926	-3.2446	-1.8029	-1.4449	-1.6287	0.12061	-0.48803	1.7599	0.11445	-1.0965	1.1672
-9.7368	-8.6891	-11.466	-10.184	-11.285	-12.034	-11.986	-8.9926	-10.696	-10.511	-9.1492	-9.4336	-12.976	-12.19	-11.751	-11.372	-7.9081	-10.019	-12.325	-8.8511	-12.956	-13.06	-11.702	-9.3056	-10.697	-8.8286	-11.226	-10.204	-8.1075	-10.053	-9.8261	-9.1107	-6.9334	-11.817	-9.4684	-10.759	-10.974	-8.6586	-10.439	-10.487	-14.025	-8.6185	-7.8565	-11.029	-9.4973	-9.2006	-14.437	-11.066	-12.781	-9.7474
-0.74478	-0.51599	-2.3476	-4.8603	-6.0065	-3.3183	-5.1087	-6.3667	-1.0478	-2.8542	-6.3437	-3.5266	0.92338	-6.2677	-3.9741	-1.0491	-4.1376	-5.3221	-3.0337	-5.9282	-2.4451	-1.8387	-2.3471	-3.1371	-2.6715	-8.347	-1.5609	-3.4957	-3.4416	-6.306	-5.2753	-4.5407	-1.5493	-1.9441	-3.697	-0.6016	-3.9531	-3.5429	-4.8568	-4.7985	-4.7392	-2.5931	-4.1881	-3.9003	-3.0816	-4.6329	-2.8777	-1.595	-6.5893	-0.9015
3.8263	3.8012	3.4641	3.447	4.5609	1.9013	1.3006	2.8804	1.8768	3.0333	5.2899	3.0217	3.6525	3.5295	4.1955	2.3192	6.4477	1.9237	2.5247	0.074267	6.3234	1.3404	1.1813	3.199	0.59851	2.1705	2.9923	5.5648	7.3803	2.1548	2.1439	0.45066	-1.6989	3.8489	1.2319	2.8779	2.3465	6.4723	3.0659	4.4054	3.6169	1.1724	0.97968	3.4563	3.5654	1.9196	2.9655	2.034	3.7888	5.9783
-2.1499	-3.5998	-1.4329	-4.05	-7.1616	-2.9033	-4.3122	-3.8477	-7.2898	-5.392	-3.4405	-5.2332	-3.6297	-3.7646	-7.6968	-3.833	-2.828	-6.5091	-2.4634	-4.5808	-4.3329	-6.9041	-5.7302	-5.8444	-3.9778	-5.7853	-3.0358	-5.9298	-4.6654	-4.7859	-2.9796	-9.1939	-5.672	-2.3916	-3.1922	-2.7997	-5.1034	-3.7482	-4.1257	-1.2215	-4.9414	-4.6516	-5.1162	-7.7291	-4.1237	-6.5726	-5.6409	-2.4856	-3.1318	-4.5725
-5.3337	-4.7501	-5.9461	-5.8598	-5.8556	-6.1032	-3.4222	-2.3151	-2.8251	-0.020686	-6.2393	-4.4952	-3.8372	-3.4738	-2.9447	-6.0054	-5.3349	-3.4804	-5.0225	-4.8763	-5.4247	-5.4574	-0.61823	-1.9006	-3.3599	-3.0298	-6.4152	-4.8637	-4.3524	-2.2845	-3.9948	-3.6757	-4.1192	-7.1416	-3.6693	-5.5733	-4.6883	-3.0221	-4.9811	-7.8933	-2.5308	-4.7132	-3.5206	-4.6655	-4.6287	0.17634	-3.1821	-4.0548	-1.9752	-1.6633
-12.965	-10.18	-9.9812	-12.03	-11.894	-13.488	-10.52	-11.911	-11.741	-12.659	-11.301	-9.4931	-8.9265	-13.273	-8.8096	-11.127	-9.0288	-11.013	-7.3627	-11.526	-9.2238	-10.618	-7.7738	-11.228	-9.9364	-9.8985	-13.427	-12.512	-11.651	-10.776	-9.1963	-10.574	-11.402	-10.438	-10.212	-12.033	-10.043	-12.023	-7.9681	-10.216	-11.38	-10.366	-9.4207	-12.047	-11.141	-12.227	-11.713	-9.7834	-11.55	-11.842
-13.258	-13.808	-9.8157	-14.829	-13.026	-16.349	-14.719	-13.643	-10.811	-11.726	-14.019	-11.885	-14.865	-15.871	-9.2277	-11.834	-15.819	-14.205	-14.993	-13.437	-13.479	-10.204	-13.248	-15.489	-12.463	-12.295	-13.775	-12.483	-10.598	-13.517	-12.892	-13.458	-15.867	-14.644	-11.571	-10.62	-12.429	-17.293	-15.151	-14.75	-13.632	-12.013	-13.714	-14.413	-11.516	-14.386	-13.547	-10.109	-12.861	-14.691
-0.83945	-1.8896	-2.8615	-5.3401	-2.1955	0.46055	-3.5493	-0.20699	-1.6704	-3.0789	-0.022781	-3.529	-2.4781	-0.24063	-2.3733	-1.9298	-4.3015	-3.5627	-5.174	-3.2557	-1.8791	-1.6816	-1.5192	-3.9912	-2.6788	-3.9164	-2.8862	-1.6113	-2.2017	-1.998	-4.3054	-4.9829	-3.21	0.94115	-3.5852	-3.8498	-0.1713	-2.4166	-2.4915	-1.3955	-0.99068	-1.5689	-2.7885	-4.4876	-5.1776	-6.832	-2.1385	-3.6168	-5.3639	-2.943
-18.808	-21.825	-19.958	-24.702	-20.402	-19.891	-21.734	-23.644	-24.121	-22.889	-22.086	-22.301	-23.686	-25.01	-21.6	-23.954	-23.649	-25.272	-23.951	-22.127	-20.896	-21.993	-20.772	-23.021	-23.768	-24.485	-24.661	-23.656	-21.026	-22.15	-20.274	-20.184	-23.287	-24.36	-23.393	-22.341	-23.248	-26.61	-22.905	-19.74	-20.871	-21.37	-20.044	-21.201	-23.1	-21.06	-21.26	-22.051	-23.871	-25.087
-12.127	-4.4955	-8.5205	-8.5254	-5.4497	-10.122	-9.1617	-5.9472	-7.4663	-6.0898	-9.4916	-7.7683	-6.72	-5.9457	-5.3508	-7.7173	-7.4577	-7.111	-5.9894	-7.5526	-9.3371	-5.5813	-4.3071	-8.1309	-7.147	-5.1	-9.5674	-9.5976	-9.2229	-7.132	-9.1361	-6.1006	-7.4282	-9.4151	-6.7076	-5.9111	-4.1287	-8.288	-4.4628	-11.211	-8.2062	-9.4975	-9.4976	-10.929	-5.9662	-12.052	-6.8615	-9.7833	-6.0951	-7.9045
-0.11711	-1.7515	2.6229	-1.439	-1.4125	0.60177	-1.6348	1.6433	2.4566	-4.287	-0.1214	-0.38429	3.4227	1.3479	-1.9634	0.23175	-2.3609	0.67662	-0.35071	0.27448	-1.7734	-1.9444	3.5458	1.0043	-0.36617	-1.0096	0.62224	0.29341	1.4875	-0.035266	1.0648	-0.095049	-0.81804	4.0382	0.019263	0.83107	0.7626	1.6066	-1.9951	1.2821	2.0378	1.2021	0.086544	1.6141	-0.25298	1.0899	0.1932	0.73528	-0.82787	-0.71897
-12.063	-10.239	-13.444	-14.643	-14.696	-11.695	-15.993	-11.129	-13.987	-15.535	-9.756	-13.2	-12.129	-13.768	-16.968	-15.701	-11.799	-12.283	-15.717	-12.464	-11.879	-15.804	-14.28	-10.574	-11.218	-13.397	-12.976	-12.955	-12.264	-12.144	-11.302	-12.879	-14.147	-13.515	-13.373	-10.628	-13.017	-10.662	-12.169	-12.747	-13.86	-15.862	-12.657	-15.012	-12.74	-12.122	-12.569	-13.752	-15.294	-12.29
-12.002	-8.6676	-11.925	-11.262	-9.3235	-11.94	-10.867	-9.3467	-11.366	-9.9812	-11.731	-13.804	-10.578	-12.959	-12.024	-12.359	-8.6509	-10.882	-8.8875	-10.322	-11.75	-10.974	-11.233	-10.506	-12.599	-10.657	-8.4575	-15.18	-12.279	-12.336	-14.621	-10.916	-14.996	-10.939	-12.621	-8.7883	-13.619	-14.358	-11.287	-13.035	-7.0241	-12.397	-12.637	-11.413	-10.873	-11.278	-12.281	-9.8517	-8.6857	-14.48
4.79	9.9475	10.48	8.1913	5.8204	8.5167	4.9999	5.5131	7.4675	7.135	7.1059	8.3638	5.4	9.0493	6.0752	7.1717	8.9998	6.3093	5.208	3.4495	7.7232	6.4963	5.744	5.1392	5.5735	6.1273	3.9877	6.7708	9.0169	5.6687	9.8883	7.4254	8.9228	8.9132	9.8913	8.1229	5.921	5.529	6.737	6.5521	9.8267	7.4036	5.2611	8.5768	9.6206	9.2973	6.1458	6.8536	3.471	3.7376
-2.7563	-1.6557	-1.2311	-1.3461	-4.3532	-4.4659	-1.9803	-3.7386	0.95816	-0.17455	-2.5444	-0.12637	-3.0557	-1.9507	-2.425	-1.5883	-0.53136	-6.1788	-2.2254	-2.0112	-4.1832	-4.2887	-3.8825	-3.4488	-5.506	-2.5942	-0.97998	-4.7883	-3.6242	-1.9967	-2.0505	-1.425	-3.7532	-3.0834	-4.373	-3.9753	-3.4261	-3.2969	-1.0796	-3.7755	-6.1758	-3.1108	-2.3984	-2.303	-2.4478	-2.3703	0.044036	-3.9546	-3.7891	-0.25828
-9.9418	-11.874	-11.98	-12.342	-10.276	-15.264	-12.078	-13.245	-14.11	-9.941	-12.185	-16.502	-10.931	-14.497	-11.694	-14.357	-10.463	-12.676	-13.714	-12.266	-18.568	-17.267	-12.744	-12.243	-13.097	-11.08	-13.446	-11.539	-14.141	-11.174	-15.69	-14.761	-11.47	-14.266	-14.479	-12.54	-13.238	-11.994	-13.327	-14.372	-12.559	-13.716	-12.187	-15.904	-13.579	-12.647	-13.835	-11.744	-12.462	-13.685
-23.596	-19.281	-22.436	-18.365	-21.392	-20.091	-19.537	-21.709	-20.115	-20.754	-22.849	-19.908	-22.561	-20.026	-18.943	-19.595	-23.582	-22.478	-18.145	-21.654	-22.361	-18.342	-17.176	-18.018	-19.427	-21.197	-21.663	-21.111	-21.955	-16.429	-20.863	-21.808	-18.079	-22.579	-18.936	-22.842	-21.201	-18.401	-21.742	-19.867	-19.946	-22.686	-19.472	-18.526	-20.285	-22.363	-22.224	-17.123	-18.387	-22.757
-13.643	-9.2222	-14.227	-13.308	-10.614	-11.059	-12.961	-12.617	-14.261	-16.368	-13.469	-13.363	-13.411	-12.886	-14.192	-13.929	-13.805	-14.667	-12.975	-13.259	-11.825	-11.81	-10.655	-14.161	-16.913	-13.96	-9.785	-11.844	-15.79	-10.986	-15.24	-10.291	-12.596	-19.312	-11.341	-14.139	-14.761	-12.85	-12.847	-12.421	-7.4327	-11.534	-12.013	-13.193	-11.504	-10.052	-12.273	-13.262	-12.336	-13.906
-2.4305	-3.3167	-3.9284	-0.65533	-1.7455	-6.5608	-3.2367	-2.0795	-3.0974	-7.6833	-3.7231	-4.2178	-6.1557	-5.4577	-4.1758	-3.1211	-1.3903	-3.9124	-3.5171	-3.7838	-4.0647	-6.9275	-6.0038	-7.9448	-1.8554	-2.4806	-4.7761	-4.7872	-5.203	-5.5344	-8.3863	-5.0102	-3.1849	-2.8747	-4.807	-5.8028	-3.4954	-3.1909	-4.2236	-5.3509	-2.787	-4.5896	-3.4673	-3.9645	-2.4685	-4.7004	-4.0914	-2.4308	-3.9542	-3.109
-1.1633	3.1958	2.7025	5.5977	5.5412	4.8424	2.6094	2.8049	5.3245	2.5905	2.4158	6.4047	3.118	6.5796	1.5218	3.4277	5.7457	2.9575	0.94373	0.46491	4.9512	3.2101	3.2247	6.3043	5.4278	2.6637	3.3099	0.55373	3.9817	0.45855	4.7315	-0.30677	-1.2572	2.0295	2.7275	6.2401	8.2106	3.2969	3.5111	-0.50552	2.0647	-1.1987	1.7837	2.1064	2.288	3.492	2.9369	5.0444	3.4058	-0.60132
1.053	-1.8516	-0.08877	-1.0843	1.4365	-0.89359	1.8107	-1.2624	0.16561	-0.3413	-1.4245	5.4085	0.26987	0.66638	1.4668	0.043242	-1.9895	-0.17669	2.5598	0.47758	-0.13074	-0.25795	3.7627	-0.65002	1.1021	0.5978	0.36587	-1.7018	-1.2617	2.2627	2.51	-0.043962	-0.99723	2.3982	-0.60272	-3.0232	-2.2167	0.9113	-2.53	-0.20496	0.75918	-0.23387	0.92799	-1.084	-0.31146	-1.9261	-2.0873	0.14397	2.678	-3.3861
-9.5475	-12.449	-11.574	-13.359	-11.497	-13.886	-10.523	-10.819	-14.371	-11.75	-13.429	-13.159	-10.018	-9.2197	-11.916	-9.954	-11.833	-10.77	-8.5494	-12.6	-10.526	-14.177	-11.372	-7.1575	-9.4597	-12.413	-14.005	-11.403	-10.472	-12.073	-8.3195	-14.015	-10.575	-12.868	-12.581	-13.044	-10.838	-9.2631	-14.165	-9.1413	-11.051	-6.2873	-9.1665	-13.485	-11.827	-9.7524	-11.538	-10.969	-6.2636	-13.056
-14.288	-13.803	-12.326	-13.058	-13.238	-10.258	-11.292	-13.423	-10.708	-16.717	-14.642	-12.545	-9.6274	-14.032	-14.374	-11.984	-13.894	-10.432	-12.543	-12.238	-15.742	-8.049	-12.626	-14.529	-14.734	-10.258	-11.843	-12.651	-13.768	-11.876	-13.305	-9.7998	-14.217	-11.289	-12.432	-12.807	-14.711	-13.036	-12.686	-14.768	-12.561	-13.063	-13.141	-11.796	-17.153	-11.501	-14.201	-16.098	-13.966	-12.446
-14.775	-14.186	-16.362	-14.83	-16.961	-12.731	-14.711	-14.779	-14.076	-13.821	-15.72	-16.182	-17.284	-16.016	-13.194	-10.907	-14.234	-12.41	-12.982	-15.589	-14.446	-11.551	-14.168	-10.828	-14.358	-14.585	-14.303	-13.875	-18.496	-15.444	-10.537	-14.118	-16.508	-13.343	-14.491	-10.84	-11.57	-12.266	-10.215	-16.49	-11.765	-14.401	-16.259	-16.997	-16.879	-12.039	-16.347	-15.313	-12.938	-14.498
-1.7112	-2.7002	-6.1773	-1.4638	-0.27378	-0.82847	-3.3633	-1.578	-3.0375	-2.4486	-5.9359	-2.6587	-4.2304	-4.0557	-1.1422	-2.0225	-8.1515	-1.997	0.66313	-2.3729	-4.0701	-2.9487	-4.5969	-2.0645	-6.6258	-4.841	-3.3566	-6.157	-4.0351	-5.472	-1.7033	-3.5779	-2.9731	-3.3202	-3.4215	-1.2679	-4.8736	-2.4934	-2.4503	-3.5787	-3.3366	-1.0481	-2.32	-2.1278	-6.6624	-3.257	-1.4065	-1.4499	-3.087	-6.4673
-10.574	-14.913	-13.173	-11.885	-9.6038	-13.906	-10.845	-9.0305	-13.764	-12.557	-11.742	-10.098	-11.471	-10.228	-10.591	-7.8996	-11.872	-9.0579	-13.171	-8.8588	-12.284	-12.043	-11.542	-9.8468	-9.4689	-11.755	-10.438	-11.268	-13.841	-10.971	-10.451	-7.6796	-13.82	-10.171	-12.344	-10.343	-8.3766	-13.516	-11.65	-12.149	-13.779	-9.2689	-11.367	-12.331	-11.442	-8.164	-14.218	-9.847	-13.428	-10.174
0.091158	-2.6502	-1.3795	-3.1961	-2.0631	-2.8161	-2.383	-2.7219	-3.4107	-4.0948	-0.26835	-4.6164	-3.5345	-2.1525	-4.8757	-2.5751	-2.9564	-4.3904	-1.6506	-3.4168	-3.3587	-3.309	0.52147	-0.8475	-1.5923	-0.72949	-0.10367	-0.59396	-4.2156	-3.768	-1.6583	-4.808	-4.0946	-1.5803	-4.7847	-2.7779	-4.7954	-1.0452	-3.7812	0.99919	-1.9859	-1.5658	-3.8342	-2.1024	-1.0901	-6.2214	-2.5194	-2.0968	-2.1018	-4.2344
-3.5871	-5.3011	-4.8969	-2.3814	-1.3828	-3.4564	-0.86488	-2.8126	-4.797	-1.1856	-2.5356	-2.898	-0.85835	-2.8083	-1.9858	-1.4643	-6.4076	0.60218	-2.6647	0.066403	-4.2298	-0.45624	-1.1095	-0.79839	-3.2032	-0.80008	-1.157	-3.0683	-1.172	-1.1389	0.098048	-3.1642	-3.833	-2.8806	-2.0304	0.35639	1.1588	-1.0564	-1.8896	-4.0673	1.0098	-4.7434	-2.4067	-0.49076	-3.5158	-1.8991	-2.8696	-5.1486	-0.041543	-0.73731
-3.4692	-6.2847	-4.5933	-2.4198	-2.5822	-3.5528	-0.50765	-4.9235	-4.237	-5.8639	-1.3558	-3.0395	-1.8499	-2.6757	-4.2733	-0.07503	-1.6099	-2.3917	0.44815	-3.8025	-2.2951	-6.6678	-2.2159	-0.5548	-2.5773	-1.75	-0.6878	-3.3111	-0.1966	-3.0388	-1.9601	-3.4184	-1.376	-0.54515	-4.2152	-3.9037	-1.7511	-0.492	0.41438	-4.9252	-6.1948	-2.0124	-2.3352	-0.15491	-2.9382	-2.1487	-3.1468	-1.0182	-3.0986	-0.8863
-1.5323	-0.53863	3.8042	-0.062279	-1.101	-0.66874	0.44963	-1.712	0.41586	-0.38907	1.7656	0.52631	-0.85777	-2.0792	-1.5072	-0.92497	-1.0884	0.964	-0.039174	1.357	1.3793	-0.46858	-0.26631	-0.30922	-3.0183	-0.51852	1.7339	-1.1852	-2.1349	1.8748	-0.25671	1.9335	-0.23214	0.27917	-0.98157	1.4443	1.6782	0.36151	0.67379	-1.5142	1.4111	-1.4541	1.6963	-0.2786	-0.78428	0.53142	0.31309	-0.71629	-0.25421	-1.7904
0.63723	0.86167	2.3057	3.3185	-1.4566	0.67082	-0.79675	1.8348	1.1034	0.28891	1.295	2.6404	4.0339	4.3695	0.29102	-1.4699	-0.6752	2.6392	-0.27456	1.7514	2.7916	-0.28381	1.8115	-0.7976	1.3722	0.97822	2.3899	-2.1176	2.4307	0.15106	0.053762	2.7235	-1.7108	4.2611	0.89284	1.3987	1.0097	4.8989	2.247	0.053302	3.9653	4.5765	4.1963	5.5742	3.028	5.2323	3.9307	2.2343	2.1304	0.64685
1.9941	-1.8507	0.25079	2.0309	-0.4662	-0.40456	-0.56739	-0.20811	-0.66922	-0.42178	-0.14632	-1.4056	-0.73144	0.28314	1.81	0.3127	0.78978	2.1548	3.1003	0.55922	0.53013	3.8752	-0.035693	-0.36736	-0.71038	1.4668	1.2548	-0.26856	0.6293	-0.65641	-2.248	2.6676	-2.1105	-1.9947	-1.057	-2.522	0.87048	1.3641	-2.0257	-0.98307	0.33946	1.5496	1.6407	-0.97684	-2.3177	0.31066	3.1495	-0.9094	-3.0686	-4.0921
-15.012	-14.739	-15.797	-12.42	-11.249	-12.327	-15.088	-12.119	-13.759	-11.155	-12.8	-16.519	-13.469	-13.061	-12.301	-9.0295	-13.376	-10.016	-12.086	-15.801	-14.273	-10.763	-16.76	-12.743	-13.54	-15.812	-10.607	-15.808	-11.246	-11.766	-14.095	-13.153	-12.091	-14.797	-14.343	-14.883	-10.776	-14.848	-14.215	-15.689	-13.72	-14.223	-13.51	-13.452	-13.519	-15.665	-12.698	-13.836	-14.917	-14.678
1.7939	0.75544	4.0804	5.5766	6.143	3.2557	3.2369	4.3388	4.23	4.9043	0.80391	5.8718	2.4972	2.6717	2.7878	-2.1903	3.0036	3.472	1.82	1.1175	-1.0374	3.2425	1.4047	0.82332	2.2171	2.3839	2.8241	1.0189	3.3072	3.452	5.0192	0.8821	1.4907	6.2843	2.9583	2.8816	6.716	1.3392	1.7645	2.2766	2.4041	2.7603	1.5266	2.2985	2.2586	1.9484	4.9143	0.9174	2.1081	0.50905
-5.2784	-7.7522	-8.1416	-6.7377	-10.738	-9.6974	-8.0949	-9.3334	-7.2611	-8.9908	-8.4947	-7.9415	-6.7846	-7.7217	-8.565	-7.2777	-4.8767	-6.4744	-8.379	-6.368	-6.2949	-5.2345	-5.2804	-8.7948	-5.759	-10.485	-5.7624	-6.0548	-5.1607	-9.6134	-9.5969	-5.6866	-8.8638	-8.553	-8.7855	-6.9763	-8.8459	-6.6249	-7.747	-8.1955	-6.2294	-10.027	-7.6253	-7.0197	-8.5326	-5.1815	-10.76	-6.3153	-5.8442	-7.5272
-3.4429	-2.3282	-3.3994	-3.3484	-1.8057	-2.8983	-4.7207	-4.6351	-1.2674	-4.0439	-2.1347	-0.81424	-5.68	-3.8674	-2.7317	-2.0505	-4.2351	-5.7595	-4.6672	-4.3802	-1.0891	-5.0864	-4.0642	-2.5371	-3.3325	-2.2596	-2.9966	-3.3762	-4.2079	-5.1484	-4.6273	-4.0232	-2.2441	-2.4766	-3.4874	-2.2849	-5.2217	-2.1354	-3.3875	-2.6189	-5.1702	-1.4357	0.17535	-4.8146	-5.9254	-0.030527	-5.3894	-5.0079	-2.7479	-6.1885
4.5045	0.494	3.4127	2.7946	3.0904	5.3696	4.7856	3.2732	4.3179	2.5967	4.0041	4.0033	0.04919	2.5064	1.8385	3.7341	3.8498	2.7017	2.9134	5.3628	4.5384	3.8991	3.9223	4.6912	3.0216	3.1115	3.8519	2.7522	0.94976	2.6039	2.4172	2.7719	0.79512	5.385	4.1024	3.2607	3.8644	3.391	2.7316	0.12496	1.3771	2.3826	-0.29293	8.0924	2.6315	4.178	4.8076	0.93195	5.7694	2.5296
-0.73773	2.3231	-1.2322	-0.3395	0.60752	-3.1759	3.3257	2.5609	-2.0696	2.739	2.3243	-0.52678	-0.24033	3.1651	1.7269	-0.44394	3.1904	1.7594	0.44188	1.4723	-0.33568	0.53322	3.9121	0.068177	-0.094656	0.64779	3.2889	1.8681	1.9263	-0.024568	0.68272	1.9831	1.0923	2.11	-1.0091	2.4748	-0.42403	1.3186	1.298	1.3606	1.7608	4.8458	-1.1116	0.47091	-0.75184	0.70424	1.3947	-0.55583	2.5478	1.2536
-10.712	-5.2954	-7.0491	-6.0583	-7.8942	-7.182	-8.3649	-7.3543	-7.6194	-9.5638	-9.8655	-6.686	-11.754	-9.7134	-8.6777	-6.1688	-7.6996	-4.4189	-11.639	-8.2888	-9.4969	-5.9833	-11.403	-8.1907	-10.825	-7.5988	-8.6084	-4.6308	-9.0095	-7.4767	-8.4946	-7.5622	-10.157	-6.7631	-9.2075	-8.3982	-8.424	-4.2111	-9.9481	-7.4483	-5.5125	-9.2717	-8.5407	-3.7038	-8.3198	-6.8585	-4.6642	-9.3678	-6.8917	-6.6704
-14.314	-15.482	-15.591	-13.187	-14.071	-13.912	-13.482	-15.175	-12.811	-11.883	-14.336	-11.059	-13.157	-15.023	-12.92	-14.119	-16.285	-17.77	-14.577	-15.135	-13.315	-14.254	-13.959	-15.315	-11.389	-13.088	-14.295	-14.495	-16.653	-16.935	-21.133	-15.51	-14.841	-14.228	-14.571	-14.903	-13.87	-14.69	-14.601	-13.774	-15.653	-13.927	-12.634	-14.292	-17.618	-19.257	-17.622	-19.18	-13.053	-14.153
-8.065	-11.066	-10.482	-13.019	-10.924	-7.4283	-13.323	-11.35	-12.692	-10.528	-12.691	-9.2829	-10.28	-9.8653	-11.655	-10.305	-7.0104	-9.0112	-12.14	-10.47	-12.72	-11.613	-11.795	-13.124	-11.869	-8.2721	-11.684	-9.2196	-13.234	-9.6987	-12.358	-10.174	-12.805	-8.4352	-11.03	-10.365	-11.258	-8.4456	-10.815	-11.251	-10.059	-7.5165	-10.882	-10.581	-9.4973	-12.125	-8.9905	-10.176	-14.25	-14.357
-7.7265	-6.7542	-7.6968	-9.9546	-9.9539	-7.5432	-6.4363	-7.8075	-8.6438	-11.012	-6.1773	-12.064	-8.2394	-11.508	-9.1075	-7.9757	-9.951	-8.8776	-9.5502	-8.973	-5.9305	-3.7358	-8.7741	-6.211	-11.895	-9.2478	-8.2822	-10.441	-8.6682	-6.6254	-9.9654	-9.0881	-9.1987	-7.0848	-12.145	-13.109	-10.966	-10.162	-12.988	-8.5108	-8.2142	-9.1517	-9.9964	-8.4605	-3.6189	-9.4069	-6.903	-11.227	-13.331	-8.2245
0.19004	-1.9835	0.5333	1.4119	0.59724	0.72833	-2.0304	-0.26164	0.98085	1.4715	0.88161	-0.4314	-2.066	0.9531	-0.47265	0.68573	-1.9451	1.8027	-0.53018	1.2655	-0.19731	3.3331	2.0396	0.46241	1.1293	-0.88708	-1.7397	1.8444	0.60232	1.7682	2.1524	-0.44622	-1.6162	0.83223	0.11519	-0.78862	-0.47527	1.5361	-0.0045057	-1.7183	-1.6907	-0.11345	1.3834	1.8418	1.6127	-0.21568	0.16912	1.191	-0.69935	3.4474
-9.2413	-9.0379	-7.4903	-9.9094	-6.2051	-10.068	-9.5341	-7.6612	-7.9472	-12.088	-8.9158	-9.9372	-6.8408	-7.5418	-10.222	-8.1033	-7.4027	-8.0499	-11.002	-8.2018	-7.1844	-7.7187	-10.68	-7.4544	-9.6032	-9.6725	-9.048	-8.4264	-6.7667	-9.0394	-10.931	-7.7137	-10.175	-9.1067	-8.4732	-7.0242	-8.7823	-7.0192	-10.198	-8.1256	-7.7525	-7.7074	-7.1931	-7.5929	-9.9417	-7.103	-9.4833	-10.325	-10.943	-8.6659
-13.122	-10.946	-11.838	-15.433	-13.261	-11.856	-13.766	-10.652	-12.666	-13.458	-11.679	-14.269	-15.823	-12.568	-14.324	-15.111	-13.506	-16.265	-12.18	-11.078	-11.811	-12.483	-11.953	-15.517	-13.656	-14.996	-13.492	-11.37	-15.339	-10.179	-15.459	-10.412	-11.807	-15.728	-14.321	-11.99	-15.084	-11.443	-13.068	-13.774	-11.704	-14.2	-12.933	-10.839	-13.979	-13.918	-13.081	-11.426	-14.263	-12.457
1.7996	0.42897	2.6656	1.555	1.0344	3.2247	1.1658	2.9418	2.9693	0.60543	1.9876	5.7867	2.8399	2.8765	3.7456	-0.95616	-1.5443	2.0134	3.0151	3.2578	3.032	4.2261	1.4427	1.5345	1.918	3.3661	3.6941	2.951	5.7725	0.20142	2.9987	2.9912	3.2752	3.0887	5.3465	0.92647	1.5478	3.982	4.1135	-1.5343	4.3348	2.9793	2.3868	2.8871	3.4405	1.9636	3.7748	4.2518	1.6401	3.6079
-2.3977	-3.4982	-0.51919	-4.5307	-3.4492	-4.5679	-4.2893	-1.1218	-4.5673	-1.9174	-2.2902	-1.7128	-3.1721	-4.8099	-2.5148	0.54574	-4.0015	-2.956	-4.7047	-4.194	-2.6401	-3.6119	-5.703	-5.3658	-3.8847	-1.8967	-3.0925	-3.4278	-4.4366	-6.8132	-2.5093	-1.4148	-4.4885	-5.2625	-4.9994	-2.8713	-4.5099	-3.0935	-4.362	-0.49107	-0.88953	-1.4194	-4.7754	-1.2916	-3.9299	-3.0485	-5.9506	-3.8567	-2.3425	-3.0717
-7.1183	-4.1631	-7.0824	-4.7165	-6.9552	-5.7604	-7.6726	-4.6178	-3.7284	-8.6821	-7.6971	-2.8227	-5.5417	-5.8819	-5.367	-5.4694	-7.7637	-7.5396	-8.5002	-4.8435	-6.583	-7.2507	-5.9847	-5.4788	-4.5803	-6.6869	-4.36	-4.6999	-5.4156	-2.9613	-6.1691	-7.5577	-3.9682	-6.4511	-8.3555	-3.9378	-3.9601	-6.0584	-6.8394	-4.7196	-4.7691	-6.5577	-7.495	-5.7114	-7.6857	-7.6945	-7.1373	-7.3446	-9.0687	-6.8181
-5.6342	-1.7672	-4.7789	-5.4556	-2.4806	-2.4904	-8.6804	-2.4068	-2.0778	-3.5363	-3.5091	-2.7531	-4.4177	-5.2534	-2.9596	-0.60562	-5.9128	-1.512	-4.8603	-5.9746	-3.2444	-5.3048	-3.3907	-1.6742	-0.92364	-3.3049	-1.6282	-4.2996	-2.7067	-6.349	-4.9265	-1.454	-1.9777	-0.60665	-2.4268	-1.553	-2.904	-2.8471	-4.3919	-5.2632	-5.0201	-3.0971	-3.6056	-3.2321	-2.9536	-5.3676	-2.6374	-3.5591	-4.4396	1.8282
-8.7618	-7.8063	-8.4355	-11.097	-8.4638	-11.388	-10.225	-8.6481	-10.393	-8.07	-9.4958	-6.4594	-10.392	-8.6923	-9.5685	-7.7052	-8.5915	-9.1624	-10.302	-7.2105	-8.4092	-10.836	-10.066	-8.9896	-9.3479	-9.6445	-10.071	-9.0833	-8.6576	-9.5254	-8.8321	-9.7337	-9.2751	-9.5709	-7.3013	-4.5547	-8.0607	-9.0794	-9.163	-8.2491	-12.007	-8.0079	-7.2889	-8.4813	-10.797	-7.8996	-9.4844	-11.633	-9.8828	-10.16
6.7486	9.2653	8.0068	9.2049	10.11	6.0099	6.7138	8.5514	8.2225	5.6152	11.8	5.2583	5.4631	10.588	12.739	4.287	7.8765	7.3685	5.4533	9.0568	6.4497	11.916	11.392	9.1819	5.225	8.2382	9.0118	7.719	8.7763	8.2195	8.9093	9.3862	9.6689	9.9491	12.189	9.6924	9.4872	6.5947	6.1084	10.654	6.1279	8.3808	9.0589	6.7576	9.1508	9.8424	6.4277	11.827	7.7725	7.0456
-1.559	-0.35045	-0.45109	0.42038	-2.7535	-6.6102	-1.7269	0.23896	-0.82008	0.77312	-1.0202	-2.8391	-1.16	-1.4598	-1.6645	-4.7984	-4.7311	-0.050119	-3.4808	-3.1161	-0.59703	-1.3355	-0.19989	-0.18161	-4.1166	-2.9694	-3.4784	-0.52393	-0.54469	-0.56195	-3.8873	-2.5368	-2.8521	-0.53338	-2.6312	-3.1408	-5.5673	0.15686	-4.5862	-3.7889	-2.0608	-0.8813	-1.812	-2.186	-0.43068	-0.8348	-1.8893	-1.4133	-2.2938	-0.89696
1.4726	-1.0767	-2.6496	0.12278	1.0174	-1.6212	-5.3644	-0.31145	-2.2761	-0.74313	-2.0449	-5.6559	-2.0382	-5.1597	-3.3519	-4.0402	-0.52518	-1.0257	0.34785	-1.4593	-1.1026	-5.9373	-2.8111	1.2097	-4.3664	-4.2584	-2.1359	-2.7171	-0.56996	-1.3102	1.0353	-5.2773	-2.938	-2.7607	-0.085695	-1.2174	0.87859	0.75581	-1.9864	-1.4515	-2.4274	0.28349	-1.1918	-5.3183	-1.4672	-4.8678	-2.3232	-2.7512	0.20766	-3.324
-6.6588	-5.2153	-6.7118	-1.3597	-1.8794	-1.3268	-5.7382	-3.3113	-7.7207	-3.4136	-3.9716	-3.079	-5.9619	-2.5999	-3.3349	-5.1655	-2.604	-1.3755	-3.2515	-1.567	-2.9197	-6.2675	-2.6601	-5.8341	-6.2981	-5.3976	-6.6099	-5.0769	-5.922	-5.0664	-3.4732	-0.31512	-1.1345	-5.2628	-3.7308	-2.9276	-3.1592	-7.7391	-1.2209	-4.6887	-4.009	-3.6129	-3.2437	-4.0218	-1.8258	-3.3152	-7.0753	-3.7059	-6.291	-3.7784
-7.497	-4.7941	-6.0958	-3.8359	-5.5403	-5.023	-4.7506	-6.3743	-5.0143	-9.2347	-7.1878	-2.9205	-4.0228	-5.4032	-5.845	-1.9502	-5.0771	-7.1726	-2.6779	-5.1861	-7.004	-6.6539	-5.7688	-6.3657	-4.822	-5.5153	-6.7993	-7.885	-5.8529	-5.6783	-8.6118	-6.2376	-4.4395	-3.7156	-7.6089	-6.9908	-4.8382	-2.9248	-4.6709	-2.097	-5.5692	-7.0085	-5.7189	-2.2429	-5.6045	-3.6057	-7.8933	-6.4602	-4.5933	-5.578
-5.4167	-4.3686	-5.8709	-6.288	-4.2645	-5.4282	-1.2122	-4.3546	-1.5039	-5.543	-3.2756	-10.083	-1.9776	-2.4788	-5.5909	-4.1194	-6.2726	-6.6342	-3.442	-8.3271	-6.1708	-6.0974	-6.7547	-7.2666	-5.1443	-8.203	-6.0129	-4.7711	-2.5082	-9.2541	-5.7146	-8.7796	-6.888	-6.5878	-5.5606	-6.2349	-6.3007	-6.9971	-4.3884	-0.96743	-5.4269	-5.5836	-6.4801	-8.6867	-4.7597	-3.1614	-5.6785	-4.8223	-5.9409	-5.951
-16.516	-10.63	-12.505	-12.479	-17.761	-10.8	-15.506	-12.69	-13.465	-15.433	-14.077	-11.296	-16.006	-12.473	-10.345	-13.539	-14.709	-15.889	-11.364	-11.063	-14.059	-12.086	-13.469	-15.716	-11.544	-10.16	-12.643	-14.483	-15.092	-14.409	-15.147	-14.116	-13.53	-14.03	-13.476	-14.05	-12.253	-13.847	-11.159	-11.707	-15.003	-12.706	-13.766	-12.427	-12.226	-16.02	-12.517	-13.614	-11.05	-15.449
7.8187	7.5621	9.5123	7.616	6.5445	7.2904	3.0071	8.3801	9.3756	7.3824	7.6404	8.4008	7.4777	12.687	8.3248	10.408	6.2233	9.8776	6.6523	8.0431	8.1963	7.0137	7.1768	9.2009	5.6357	10.007	7.2647	11.769	7.5196	7.621	7.1565	6.9304	10.104	8.0494	6.4975	7.4491	7.0251	8.7391	8.1317	6.2293	11.649	7.6724	4.3621	7.4185	8.0441	9.7628	6.1983	7.4577	10.147	7.0941
-10.576	-10.652	-6.5769	-10.389	-9.6426	-9.2057	-7.0664	-4.6381	-6.217	-11.447	-7.3769	-8.4567	-8.6721	-11.477	-12.546	-8.6938	-12.527	-8.3261	-9.5843	-10.095	-10.153	-10.586	-10.175	-9.7438	-9.8245	-10.598	-6.1292	-6.8248	-8.4618	-8.4781	-12.455	-10.757	-7.534	-12.691	-8.8473	-7.9069	-10.246	-8.6661	-14.123	-11.225	-11.329	-8.611	-8.3164	-7.1159	-9.5993	-5.4827	-9.9044	-8.6812	-7.8292	-9.2288
-8.3615	-11.356	-9.6974	-9.3918	-11.764	-10.112	-11.483	-8.5716	-10.148	-9.6507	-10.847	-8.9989	-9.1317	-9.4791	-9.4951	-10.804	-9.4328	-10.147	-9.698	-13.847	-10.297	-10.914	-11.313	-12.672	-11.041	-9.597	-10.541	-8.0602	-10.55	-9.635	-9.3223	-10.499	-11.843	-9.3035	-10.834	-9.1492	-9.9754	-12.736	-8.8551	-9.2171	-9.0489	-9.3116	-10.472	-11.275	-10.654	-10.699	-7.0074	-8.6809	-8.8705	-9.8547
-13.503	-14.793	-11.71	-12.491	-10.3	-9.8899	-14.315	-14.389	-9.0689	-11.4	-12.623	-13.988	-15.412	-13.746	-16.961	-13.712	-9.1579	-14.07	-11.024	-13.535	-13.2	-14.06	-15.753	-11.111	-14.996	-11.911	-13.476	-15.496	-12.385	-10.13	-8.5981	-13.875	-13.849	-12.51	-11.033	-13.631	-9.4682	-13.504	-10.509	-14.52	-12.683	-11.617	-15.467	-12.787	-15.003	-15.797	-13.328	-14.846	-12.366	-13.49
-10.594	-12.553	-10.062	-11.069	-10.524	-13.058	-10.512	-14.518	-9.6871	-12.643	-11.564	-11.119	-11.074	-11.742	-11.355	-15.061	-11.479	-9.1015	-11.404	-14.27	-10.469	-11.013	-10.421	-11.241	-13.344	-11.73	-10.846	-9.8466	-13.809	-9.4008	-12.564	-14.243	-9.5229	-10.709	-11.048	-14.647	-12.406	-10.41	-14.576	-13.092	-10.828	-8.7943	-13.073	-10.32	-9.8807	-9.4454	-12.778	-15.348	-13.587	-11.029
-5.1873	0.55892	-2.5537	-2.06	0.94772	0.28063	-1.6168	-0.049865	-2.7341	-2.3694	-4.0201	-2.5813	-3.8879	-2.5337	-0.85486	-2.2967	-0.54454	-1.5443	-0.82339	-3.7519	0.1841	-3.4437	-1.5632	1.3652	-1.6253	-2.5675	2.0318	2.1908	0.65151	-3.0351	-1.8294	-1.5627	-1.3989	-0.96488	-0.74156	-2.3822	-0.86605	-2.9485	-2.3751	-2.06	1.2426	-2.1863	-4.3064	-0.68891	-1.4586	0.67214	-2.2209	-2.8707	-1.1657	-0.47938
-11.415	-14.213	-9.7514	-11.477	-10.269	-13.96	-12.251	-11.943	-14.94	-13.124	-14.672	-12.737	-15.507	-10.838	-10.529	-11.838	-15.78	-11.92	-12.207	-10.799	-14.141	-13.963	-12.412	-11.895	-13.529	-12.781	-14.444	-11.899	-12.983	-10.911	-10.598	-14.847	-14.5	-11.1	-16.02	-13.897	-14.027	-14.307	-13.484	-9.4323	-11.677	-14.932	-11.215	-12.512	-14.734	-13.706	-13.666	-13.272	-13.003	-16.274
-6.7007	-7.5802	-5.2093	-5.7068	-8.1755	-7.4415	-6.7697	-4.7047	-4.9265	-4.8215	-7.0448	-4.4402	-6.2721	-5.5368	-6.2192	-2.7935	-4.274	-8.6933	-5.7065	-2.883	-3.9148	-8.8218	-5.9111	-3.058	-4.7863	-6.4131	-7.4679	-7.5254	-7.745	-7.7838	-4.9919	-6.2827	-4.0373	-4.8584	-3.5711	-3.998	-6.0992	-6.3588	-3.4358	-3.9804	-5.6135	-2.0727	-5.2104	-2.7616	-5.4869	-8.2705	-4.0567	-3.6082	-6.7561	-3.375
-22.602	-21.295	-25.524	-23.978	-26.373	-22.897	-21.186	-24.279	-21.176	-24.181	-20.648	-21.878	-26.813	-22.198	-23.152	-22.119	-19.31	-21.5	-20.441	-19.589	-20.283	-26.683	-21.085	-22.466	-22.072	-20.445	-23.585	-22.836	-25.789	-23.267	-19.222	-22.375	-24.301	-22.539	-19.519	-21.114	-23.063	-24.643	-17.369	-22.623	-20.709	-22.615	-21.726	-21.425	-23.759	-20.69	-23.798	-21.239	-23.305	-22.088
-12.529	-12.561	-10.262	-7.7694	-7.7677	-11.653	-11.079	-11.261	-7.8383	-11.037	-12.338	-11.283	-9.0821	-11.779	-10.123	-8.8641	-8.3934	-11.702	-8.7171	-10.347	-14.122	-10.594	-8.7875	-8.4424	-12.608	-9.2232	-9.3048	-10.676	-11.435	-12.665	-9.0345	-8.6026	-10.361	-10.044	-10.603	-5.5107	-10.36	-9.6302	-12.232	-9.8342	-7.4825	-6.0439	-8.7045	-11.565	-10.536	-12.342	-8.5513	-11.075	-12.002	-13.848
-2.5039	-4.9751	-5.7361	-4.3136	-4.2315	-3.3373	-3.1442	-4.6585	-3.6284	-1.6037	-1.1967	-0.96379	-0.59193	-1.5881	0.37674	0.33247	-2.6373	-1.8427	-1.6774	-4.1967	-6.2521	-2.6479	1.784	-1.6308	-1.1452	-4.0874	-1.7771	-2.9472	-2.6969	-0.05765	-2.9379	0.38427	-3.9626	-4.6524	-2.6911	-4.6772	-2.1242	-1.3803	-2.7068	-2.2108	-1.2838	-4.7841	-3.0346	-2.9718	-0.9879	0.29408	-5.5406	-3.4279	-5.2829	-2.8941
0.47684	1.6636	-0.29473	1.22	0.79653	0.074832	-2.815	-2.143	0.28382	-0.98689	-3.0358	-0.47205	1.3367	1.7726	-1.7503	2.0734	0.39042	1.7416	0.17238	-1.7669	2.7182	-1.0037	1.4375	-1.0309	1.239	0.16526	0.92139	0.085365	-0.23419	-0.24992	0.77504	-0.63251	0.41666	-0.66425	-0.4108	2.0575	-1.4916	1.3903	0.72435	3.4469	-0.8359	0.38405	-1.8139	2.1975	0.75209	0.37284	-2.7946	-2.7135	2.5836	1.0218
-4.0694	-2.4306	-3.5234	-1.6708	0.997	-5.4879	-4.9755	-1.2107	-2.8283	-5.1924	-2.0978	-5.1106	-4.9577	-3.5616	-4.7807	-5.1268	-3.6453	-3.6677	-4.4903	-5.0663	-5.5838	-3.117	-4.4167	-4.1026	-3.6873	-5.54	-2.1645	-3.5623	-4.2258	-2.217	-5.0597	-4.0437	-1.6406	-4.0526	-2.7214	-1.4544	-0.76805	-3.8866	-2.9987	-4.087	-2.162	-3.0177	-3.1873	-1.5106	-4.0768	-5.0289	-4.689	-1.8418	-2.4776	-1.5825
-4.9706	-3.2045	-1.9251	-1.6221	-5.5114	-3.9532	-7.6269	-8.4923	-5.0023	-5.0907	-6.6463	-6.5046	-3.6554	-5.3453	-5.9056	-5.1874	-4.3077	-6.293	-5.1887	-4.6777	-0.84238	-4.8357	-4.644	-8.2703	-4.2695	-5.0815	-3.7261	-7.3016	-2.8799	-2.914	-2.0039	-3.5796	-5.1002	-4.7544	-4.0416	-6.4093	-4.5811	-3.2951	-3.9559	-3.3499	-2.5964	-6.9825	-4.7197	-4.8036	-4.1023	-6.0476	-2.0484	-6.0684	-7.5397	-2.6564
-4.5466	-6.9727	-11.114	-4.4395	-6.3601	-5.2886	-3.8669	-9.8595	-3.2274	-8.5085	-8.0976	-5.1148	-3.9643	-6.7201	-7.0995	-5.1272	-7.6745	-3.7797	-6.6294	-3.5765	-8.6954	-8.4702	-5.5261	-3.5391	-6.5222	-7.7129	-4.2591	-5.1465	-8.3126	-5.6022	-2.8609	-4.7942	-8.992	-4.2157	-4.9968	-4.7641	-6.8838	-4.5553	-6.4614	-4.2836	-8.2708	-5.8484	-6.2159	-6.146	-7.2302	-6.5855	-6.1655	-3.4384	-4.8168	-4.4293
4.3954	3.8336	4.4871	5.4241	3.3334	0.75925	4.0179	4.2006	3.3633	1.4796	5.485	3.7142	5.9723	5.204	6.799	2.8004	6.0179	4.2706	3.3394	4.4227	3.7336	5.8396	6.7641	3.2078	5.1714	5.4219	4.6953	6.6776	0.85193	6.2032	6.2503	4.7577	5.5997	3.4084	3.8761	7.1337	5.3873	3.4974	4.7833	-1.2656	3.3413	4.7456	4.6203	4.8077	4.3129	1.9229	8.4355	5.0611	4.276	3.2539
-11.863	-9.6871	-12.515	-11.577	-11.808	-13.912	-9.8789	-9.6119	-7.6177	-12.345	-12.857	-9.6439	-13.385	-10.945	-12.299	-13.09	-10.597	-9.7647	-10.749	-10.631	-12.805	-10.886	-11.475	-13.061	-10.179	-11.218	-11.6	-12.539	-12.284	-8.5507	-11.29	-14.669	-11.846	-11.534	-13.667	-10.862	-13.744	-12.935	-12.74	-11.265	-6.8334	-12.849	-13.039	-9.8937	-13.736	-13.881	-11.797	-10.81	-13.566	-10.577
-3.0833	-2.7771	-5.3156	-2.0205	-4.0663	-1.8494	-4.4471	-3.4468	-6.397	-2.4613	-4.5369	-0.53531	-3.9963	-4.1348	-3.3252	-0.48233	-5.5804	-1.5203	-1.1395	-4.0996	-5.7991	-2.067	-3.0607	-4.9885	-2.3633	-2.6995	-3.7215	-8.0496	-3.5771	-3.99	-3.0619	-4.2787	-3.9364	-6.1651	-5.3831	1.3964	-4.707	-1.1464	-4.2326	-4.7611	-1.82	-5.269	-0.88809	-3.3268	-2.8986	-3.4663	-2.629	-4.1728	-3.2868	-4.0087
-1.6866	-6.8301	-2.9522	-2.0992	-3.7108	-6.1047	-1.2234	-6.3994	-2.2187	-5.1677	-6.1512	-6.3797	-4.7406	-5.6031	-2.3969	-3.8182	-3.6112	-5.8109	-7.199	-6.3769	-4.3604	-3.9467	-4.4738	-3.6859	-3.0424	-3.187	-6.5126	-6.5956	-4.4336	-7.6179	-5.8479	-5.0506	-5.1208	-5.318	-6.2782	-6.6147	-9.2484	-3.6205	-4.4043	-8.0232	-3.3134	-5.3462	-1.6311	-5.4335	-4.2191	-4.8799	-5.2816	-3.2679	-5.7478	-7.3437
-8.5112	-8.1207	-11.98	-6.6675	-9.1303	-8.4793	-6.7009	-10.332	-8.2704	-13.518	-9.7229	-9.1841	-6.2938	-11.992	-8.8158	-7.8393	-11.039	-11.025	-11.743	-8.4088	-7.5717	-9.3758	-8.2299	-8.6222	-8.1112	-6.5526	-6.4625	-8.9187	-7.4197	-11.059	-9.7715	-11.855	-11.021	-13.318	-6.7656	-7.6743	-10.818	-8.7102	-12.079	-12.517	-8.6227	-8.7671	-12.057	-10.51	-7.2853	-7.9468	-10.12	-6.5297	-10.624	-9.8811
-1.3079	-3.533	0.62199	-2.631	-1.6392	-1.1138	-3.3015	1.3675	0.033178	-0.9162	-2.6406	0.35047	-4.7422	-0.64999	-1.8687	-1.5148	0.71856	2.2274	-1.072	-4.3597	-4.3241	-0.062947	-0.40124	1.439	-3.6671	-2.5779	-0.95098	-2.1664	0.45435	-0.76933	-0.61733	-1.0242	4.0902	-3.8785	-0.52337	-3.0002	-4.1373	-1.3854	1.0859	-2.6686	-2.4014	-3.7267	-1.2209	-0.97084	-3.3189	-1.8509	-1.3865	-2.5202	-4.8092	-0.20899
4.0984	0.92207	-0.23074	-1.1507	3.2414	4.089	3.2354	1.0969	-1.384	2.5326	-1.0778	-2.1837	1.1246	0.13254	-2.2919	1.606	1.7902	-0.15872	3.1891	0.0064684	-0.82711	1.5484	0.68723	-1.8225	0.83025	1.1767	-4.555	-2.4004	0.94623	1.8969	-3.2262	0.69248	3.7425	-2.3798	-1.4576	-0.087576	-2.2327	0.034706	-3.4051	-0.88283	3.0814	-0.32243	-2.2925	3.632	-0.685	1.3918	-1.4259	2.5549	1.7382	0.51925
-4.9276	-1.8636	-2.6392	-2.427	-4.0354	-4.9303	-2.1771	-6.2879	-5.1522	-3.996	-4.5679	0.5625	-5.6384	-6.1466	-3.3893	-4.5962	-4.3435	-5.8085	-1.3725	-6.3696	-3.5903	-4.9878	-6.2681	-2.8267	-0.58638	-2.0066	-4.5122	-3.8584	-4.6565	-2.9213	-3.559	-3.0392	-2.7563	-4.4711	-2.2667	-4.5753	-4.6042	-4.9107	-8.6223	-4.2088	-3.0036	-2.6698	-0.92047	-1.2892	-2.1312	-4.4242	0.54858	-2.2053	-4.089	-1.9576
-13.324	-12.34	-16.373	-14.583	-14.163	-14.591	-13.371	-13.79	-14.734	-9.5835	-15.109	-10.826	-11.431	-14.546	-11.933	-11.262	-11.044	-14.904	-13.784	-11.933	-10.467	-15.223	-10.911	-14.539	-13.38	-14.695	-12.852	-14.135	-12.444	-14.27	-11.716	-14.183	-16.364	-11.576	-13.128	-14.386	-13.07	-15.916	-13.12	-11.557	-11.811	-11.559	-13.691	-14.851	-14.654	-12.389	-10.506	-14.029	-15.24	-12.507
1.0103	4.3121	4.2388	2.9193	4.5443	7.3542	5.5178	6.0646	6.7547	6.433	5.3258	7.2315	3.3883	5.3346	6.4757	4.6377	4.7143	6.3379	5.8666	3.3116	4.7596	6.923	1.8974	7.5261	4.8081	4.784	4.7038	5.6924	1.6852	5.564	7.791	7.4035	5.5662	6.4595	7.0827	5.7752	5.2354	3.1231	2.8163	4.1704	3.3519	7.2769	3.2873	4.7591	3.1022	4.871	6.5102	5.2985	4.6519	6.47
-2.0668	-3.7137	-1.071	-2.6814	0.2742	0.98215	-3.4603	-2.3607	0.99798	-2.507	-0.43377	0.082247	-2.4606	0.67025	-2.5793	1.5238	-4.466	-3.1983	-4.4151	-1.9992	2.1609	-3.1114	-2.9612	-1.2955	-2.7252	-2.536	-5.7208	-1.6347	-3.203	-2.3024	-0.088355	-1.232	-1.3047	1.752	-2.056	-3.8858	-3.1796	-1.9814	-3.2963	-2.2779	-2.4306	-3.2876	0.40084	-0.91339	-2.338	-1.8742	-2.5592	-2.2341	-0.97378	0.63868
-10.609	-10.993	-11.449	-13.144	-8.1474	-11.637	-11.38	-12.793	-11.796	-9.2937	-10.308	-11.428	-8.1252	-8.5065	-9.4166	-10.866	-10.007	-14.077	-11.374	-10.782	-9.653	-13.428	-10.238	-8.2657	-11.139	-12.556	-10.291	-10.232	-13.224	-9.8675	-14.441	-11.135	-9.3318	-8.8691	-8.7538	-11.876	-13.571	-10.4	-13.454	-10.732	-13.271	-9.8005	-14.278	-11.416	-9.6812	-9.5331	-14.764	-13.077	-11.057	-6.501
-9.8036	-5.9577	-8.7705	-6.9739	-8.4718	-9.3372	-9.6337	-5.0091	-7.8983	-9.0837	-9.1776	-9.4138	-10.491	-11.233	-10.572	-9.3933	-9.7515	-9.0092	-10.895	-7.4582	-11.036	-11.123	-7.0613	-10.288	-9.1891	-10.784	-11.145	-7.9848	-10.128	-9.8253	-6.3821	-12.148	-9.5777	-7.4561	-11.511	-8.8947	-8.2427	-10.894	-11.516	-6.1867	-9.8326	-7.5468	-10.479	-9.3384	-6.4592	-7.5583	-8.9201	-10.95	-8.9244	-7.2927
-4.4178	-4.9425	0.61156	1.7629	-5.0546	-3.4198	-5.9245	-3.5457	-3.574	-2.778	-2.6952	-1.1672	-5.5973	-4.5112	-5.1645	-3.1921	-1.5131	-5.7358	-3.0134	1.5503	-4.3179	-1.9729	-0.66134	0.19694	-3.4445	-4.846	-4.2096	-3.0065	-1.8473	-1.9809	-2.5783	-6.6139	-0.48029	-2.3914	-4.3199	-1.455	0.1504	-2.144	0.52429	0.29082	-1.308	-3.304	-5.5542	-3.5209	-1.8864	-2.6955	1.0403	-2.6949	-6.6923	0.86311
-3.2561	-4.5756	-5.9413	-4.4556	-3.6077	-4.9055	-5.4057	-3.917	-4.0477	-6.8261	-5.7691	-3.4361	-4.79	-4.0313	-5.5348	-4.546	-3.7805	-5.2863	-2.7357	-2.2825	-4.2067	-6.7321	-2.1881	-4.4063	-6.4037	-4.6224	-6.4638	-6.8427	-7.4039	-5.2111	-4.53	-6.7304	-4.5339	-4.411	-2.0735	-5.7459	-1.9825	-2.7131	-7.1132	-1.5564	-6.2309	-3.4899	-4.7074	-2.7847	-4.7666	-5.1361	-2.4349	-4.8535	-4.9474	-6.5107
1.5542	2.8674	4.1927	0.34937	3.2497	3.0633	2.9632	-0.8353	3.1385	1.8866	2.1104	0.080399	1.8593	3.7767	2.6787	1.106	1.6395	0.70595	1.8062	2.5963	-1.0749	2.8841	4.4143	3.6086	0.60492	2.2571	-1.7457	1.6322	-0.43355	1.1264	3.8089	3.776	1.0039	1.3396	4.2285	0.39805	2.0205	3.7927	1.6699	0.41885	0.32601	1.9062	4.4641	1.7828	0.45053	3.8233	3.8228	-0.43494	2.5038	2.9354
-13.175	-13.624	-16.642	-11.841	-15.295	-12.182	-9.6164	-16.49	-13.109	-14.66	-14.298	-12.239	-13.762	-13.334	-13.413	-14.406	-10.745	-12.644	-12.849	-16.622	-12.332	-16.384	-13.163	-13.219	-14.029	-12.161	-11.833	-16.526	-13.792	-9.9536	-11.967	-13.633	-13.777	-14.537	-13.708	-12.856	-11.716	-13.194	-15.531	-14.47	-11.031	-12.908	-11.186	-11.061	-14.424	-14.379	-16.186	-12.168	-14.316	-11.733
-10.357	-7.6004	-8.3254	-9.4713	-11.382	-10.36	-13.983	-11.292	-8.5122	-7.7404	-10.165	-10.062	-13.621	-8.1962	-10.411	-11.955	-11.609	-12.47	-8.8104	-10.371	-10.832	-8.61	-9.8408	-7.4954	-9.3801	-13.18	-13.615	-9.8842	-11.664	-9.7955	-11.408	-11.327	-13.163	-8.6805	-9.0691	-9.6018	-9.7164	-11.611	-11.619	-11.239	-12.718	-7.7383	-11.087	-8.4343	-13.54	-11.81	-12.202	-10.186	-11.422	-8.6159
-2.0542	-5.2959	-1.8963	-2.9658	-3.7784	-2.1652	-4.3306	-2.3634	-2.2817	-3.6163	-0.86952	-3.2973	-3.9643	-3.4752	-1.0483	-2.9507	-0.2844	-3.703	-5.3315	-0.35689	-2.5506	-3.0724	-2.4181	-4.0675	-4.6822	-2.5723	0.072656	-2.0378	-0.91019	-2.1014	-1.9947	-0.92348	-3.1334	-1.8894	-3.763	-2.9017	-1.7927	0.523	-3.5946	-0.5751	-4.4477	-2.8717	-2.0263	-0.71196	-8.1553	-3.1024	-2.9388	-2.2252	-0.061455	-3.0096
-16.406	-14.069	-16.397	-14.448	-13.988	-16.303	-15.543	-15.112	-12.099	-16.396	-14.636	-12.177	-16.481	-11.914	-13.225	-13.957	-18.259	-13.851	-11.746	-14.217	-11.568	-15.017	-14.132	-13.943	-15.087	-16.28	-16.436	-13.46	-15.748	-11.025	-11.506	-13.124	-14.25	-16.285	-14.404	-15.489	-16.956	-14.173	-15.164	-14.814	-12.033	-12.623	-13.56	-12.336	-12.806	-14.759	-14.79	-15.015	-12.498	-17.219
-2.2765	-3.3767	-3.8382	0.75873	-1.1231	-3.3904	-0.0099703	-3.7055	-3.1716	-0.61353	-3.9094	-0.39475	-1.3236	-2.9328	-2.8888	-0.12439	-3.5543	-1.0703	-3.4171	-1.5615	0.11908	-4.5657	-0.9462	-2.8139	1.4915	-2.5137	0.45792	-0.8485	0.30968	1.8654	-0.74072	-3.5987	-1.2294	-2.321	-3.1499	-2.0615	-3.1338	-1.6788	-3.3655	-2.4048	0.78002	1.2139	-0.81794	-3.2261	-2.604	-3.1173	-1.666	-4.2567	-2.1751	-4.6666
-21.825	-20.3	-19.517	-19.738	-20.435	-21.599	-23.029	-20.031	-19.895	-22.148	-18.899	-21.049	-23.021	-16.863	-21.621	-19.727	-20.702	-21.127	-19.147	-16.351	-22.369	-19.467	-23.746	-20.208	-17.09	-25.513	-20.52	-19.507	-18.635	-19.033	-23.924	-21.37	-20.202	-18.962	-20.7	-19.379	-20.051	-16.868	-19.071	-20.387	-20.928	-22.444	-21.866	-17.158	-20.282	-18.883	-21.036	-16.668	-22.49	-21.274
4.9969	9.1218	4.1554	8.5433	8.1545	6.6026	6.9776	9.8471	5.3146	6.4253	5.0769	8.2261	3.8039	6.6994	7.979	6.7859	8.5805	8.459	6.543	5.4102	6.2765	8.1558	4.8017	4.6613	3.8547	5.9583	6.5513	8.3055	9.497	8.629	5.5345	5.9227	7.898	4.3013	5.9011	8.5028	7.3908	6.4355	7.5101	5.3107	7.3974	7.8946	6.974	8.7105	10.748	5.8108	8.7222	9.3677	6.6587	4.5987
-12.122	-11.118	-10.871	-14.938	-14.183	-12.683	-13.261	-9.5975	-11.064	-10.651	-11.465	-11.71	-12.004	-10.572	-11.326	-12.129	-11.999	-11.147	-11.705	-11.309	-13.044	-10.88	-11.387	-11.854	-12.641	-13.957	-9.9379	-12.449	-13.864	-11.645	-11.436	-13.026	-10.532	-11.11	-13.158	-14.785	-8.31	-13.986	-11.275	-10.636	-9.4088	-10.85	-9.3827	-11.922	-13.547	-9.5179	-11.564	-11.937	-11.626	-15.134
-3.5412	-2.0236	-4.0995	-2.6187	-4.9834	-3.8444	-2.7753	-4.5535	-7.1849	-1.846	-5.9383	-7.4389	-3.7973	-3.4953	-2.6949	-3.7762	-3.8984	-2.7552	-4.2077	-2.8545	-2.9721	-1.697	-2.1826	-1.9724	-4.6386	1.6821	-3.5286	-1.6699	-2.8548	-4.4716	-2.3139	-2.319	-2.7393	-1.8113	-4.7048	-5.9449	-2.5132	-1.546	-4.3217	-2.7593	-1.4109	-1.1404	-7.0769	-3.1717	-4.502	-3.6163	-2.8463	-4.7076	-4.1695	-2.365
-18.768	-19.961	-20.231	-23.489	-21.311	-19.65	-23.331	-20.843	-23.46	-22.956	-21.521	-23.649	-20.05	-21.302	-22.553	-22.375	-21.214	-19.724	-22.119	-22.917	-19.879	-20.308	-21.037	-22.106	-19.118	-24.415	-23.426	-19.239	-21.628	-20.254	-19.45	-21.935	-21.069	-20.673	-20.488	-20.727	-21.122	-19.66	-19.306	-21.766	-20.796	-21.38	-25.172	-20.869	-21.212	-25.404	-18.456	-20.167	-20.025	-21.231
-7.4786	-10.549	-9.3804	-10.749	-10.306	-10.526	-8.5743	-10.039	-10.553	-9.9753	-8.2247	-10.17	-10.271	-10.134	-9.5603	-10.003	-8.3184	-12.126	-7.2028	-10.717	-7.1144	-10.319	-13.071	-12.839	-10.285	-9.9079	-8.2505	-8.812	-10.893	-11.827	-9.4312	-9.5785	-10.329	-13.224	-10.824	-10.728	-11.217	-8.868	-12.86	-10.147	-11.559	-7.5185	-12.766	-7.3404	-9.8951	-10.046	-14.483	-9.9909	-10.149	-11.191
-4.0359	-5.1007	-3.9433	-5.2702	-4.8859	-3.702	-4.8414	-1.7559	-6.1488	-3.1308	-5.4473	-5.845	-2.5329	-5.0179	-4.8904	-0.77453	-1.7452	-7.2689	-3.2492	-3.3122	-4.2253	-4.9273	-1.6403	-6.9124	-0.66662	-7.1262	-1.5614	-2.8055	-1.3601	-3.3101	-4.8468	-2.7816	-3.6878	-5.1333	-2.0034	-7.832	-5.509	-2.908	-4.6203	-2.2092	-2.7383	-1.4193	-4.5287	-5.9985	-3.9311	-4.6627	-4.9644	-4.9536	-7.0681	-4.2063
-1.3551	-1.0996	-0.88835	0.40633	1.6423	-0.95343	1.4208	0.59543	1.7144	0.30705	0.54442	-0.61822	-0.76634	0.34146	-2.5332	0.072143	0.15082	-0.44681	-4.6622	-0.37146	-0.8576	-2.2682	0.1963	2.5712	-1.5638	0.66207	-1.0515	-3.6426	1.4306	0.4632	1.8577	2.5598	-1.6343	-0.13007	-2.0307	-2.0686	2.9753	0.31259	-0.20658	-1.6671	-0.30372	0.01897	-2.6776	-0.55585	-0.3811	0.66121	-3.6054	-1.9298	-2.968	2.7541
-20.269	-24.348	-24.778	-28.333	-20.135	-22.925	-19.552	-22.931	-23.032	-22.558	-21.059	-23.914	-24.483	-17.233	-22.154	-22.381	-21.958	-22.568	-22.461	-21.492	-21.305	-22.449	-22.014	-23.458	-22.457	-20.576	-22.064	-22.26	-22.214	-22.872	-20.631	-23.265	-24.273	-20.533	-22.307	-23.864	-23.672	-19.738	-23.279	-23.155	-24.908	-23.439	-24.075	-21.647	-21.808	-23.779	-20.825	-22.895	-20.318	-20.209
-1.2555	-1.2199	0.45817	-1.3727	0.13126	-2.8952	-1.5454	-0.93072	-2.2347	1.3587	-1.3128	-0.52953	-1.6659	-0.2519	-2.7888	-1.2168	1.4205	-1.148	-3.0535	0.9012	-2.2431	-5.4756	0.18756	-2.7574	-0.69895	-1.1311	-1.0119	3.1301	-2.8996	-0.71892	-0.9557	-4.5838	-2.7295	-2.124	-2.982	-0.35494	-2.1785	-0.78065	0.47675	-1.1159	0.1402	-0.42175	-2.5351	0.65921	-2.3759	-4.9141	0.025852	-1.4783	-0.39009	-4.7306
-1.8667	2.1332	2.4533	1.2637	0.67854	-4.8935	0.22862	-2.6239	0.30429	0.85713	-0.40988	-0.15965	3.6093	3.095	-0.52091	-1.3048	-0.21538	1.634	-1.0308	-1.4921	0.18225	-0.41528	-1.8949	2.2193	3.5689	0.96417	-0.59965	-0.1643	-1.7636	-0.95074	-1.1373	1.6657	-2.0796	-0.99595	-0.69219	0.077608	-3.4167	-0.30079	0.25313	-1.2097	-0.39393	0.71834	-2.8068	0.53591	-0.90057	-1.2001	0.89674	-1.2443	2.1073	0.71007
-1.8801	0.12307	1.3802	0.25513	0.30304	5.3097	-0.18124	2.55	2.774	1.2981	0.30661	-1.5788	-1.9443	-1.8483	-0.36581	3.9394	-1.0729	0.024674	-0.89035	-0.60796	0.95078	-1.1858	-1.403	-0.4777	1.0187	0.61211	0.1318	-2.1784	-0.2446	-2.0121	-0.71742	1.52	-1.4153	-0.19994	-3.9574	-0.70547	-0.471	-1.6582	2.3768	-0.1245	2.032	3.5506	0.85681	-0.12996	-0.22928	-0.2758	-1.8056	-0.67994	3.5678	-1.7849
-11.143	-10.51	-9.4923	-9.9514	-12.058	-10.682	-12.902	-13.346	-13.512	-17.393	-11.948	-10.808	-10.232	-10.596	-11.378	-9.98	-12.519	-10.23	-9.2528	-11.071	-14.472	-11.692	-9.1087	-9.0947	-12.472	-10.459	-8.931	-11.929	-11.992	-12.502	-12.62	-10.573	-9.5466	-12.162	-11.166	-7.5093	-9.8353	-10.477	-8.5271	-11.459	-10.961	-11.96	-9.4201	-12.664	-9.0952	-12.245	-8.6053	-12.992	-10.181	-9.7579
2.943	-1.1045	2.6294	2.4792	-1.4557	1.5838	3.7753	3.9486	-1.2337	1.5879	1.0137	2.126	0.61197	2.2816	3.3689	2.5731	2.4727	1.793	-0.49104	1.69	1.7707	2.9727	-0.98383	2.7232	3.4163	4.8018	4.2778	2.4965	4.5647	1.9697	0.042695	0.51541	-0.34278	2.7937	-0.32564	-1.8892	0.17851	1.7547	1.9653	0.023615	1.0982	2.2699	1.5879	3.3811	1.133	2.0413	1.2975	1.2911	0.94123	2.3829
7.887	6.4929	6.5803	4.3593	7.1189	6.9363	6.2023	7.1261	4.2425	5.9787	7.4477	7.3857	7.2414	6.2285	5.6081	4.1899	6.8038	5.7821	6.4379	9.2481	5.5002	7.8913	6.5677	6.9504	8.0619	6.0959	6.5074	4.3495	8.9427	4.1843	4.7827	8.4227	6.0911	9.4766	6.6803	3.9877	8.3211	1.4983	6.5162	6.4483	6.2994	6.2428	5.7927	7.398	4.2807	10.214	8.7162	4.5477	8.4446	6.0072
-12.518	-8.5354	-11.549	-10.616	-8.3475	-12.195	-13.266	-9.9124	-9.0121	-9.135	-10.987	-11.912	-9.6934	-7.6248	-11.555	-7.5656	-10.016	-8.6524	-9.5073	-9.655	-9.6616	-11.236	-9.8253	-11.477	-7.8078	-11.863	-5.5328	-12.963	-9.1966	-12.954	-8.6573	-10.851	-10.322	-10.289	-7.5292	-5.7636	-8.3039	-9.423	-8.7331	-9.3079	-11.695	-10.32	-11.511	-12.093	-9.0958	-10.514	-12.535	-7.8271	-9.1829	-11.451
-3.9928	-3.8147	-2.5823	-2.3737	-1.0851	-3.321	-3.5594	-6.0593	-1.7091	-1.9731	-8.2791	-6.2222	-2.8215	-2.8143	-1.6826	-4.5445	-3.2781	-0.81256	-2.1126	-1.8567	-2.9934	-1.9832	-4.0535	-1.1775	-4.88	-7.1985	-5.5297	-7.6718	-1.3876	-5.0069	-2.6332	-2.8605	-2.078	-4.8137	-4.552	-4.8413	-3.3823	-5.7997	-2.8936	-6.74	-5.6334	-4.488	-1.6889	-5.8863	0.14696	-3.2755	-2.4971	-2.2487	-3.455	-2.455
-4.0515	-8.9337	-8.5865	-5.2292	-6.9854	-6.0797	-4.9305	-7.2109	-5.7092	-5.6795	-8.2496	-6.6053	-6.5074	-4.2843	-7.1282	-8.3524	-6.552	-5.3422	-3.586	-4.7381	-9.5885	-5.0586	-6.9641	-6.2374	-7.9504	-7.47	-4.1725	-6.4807	-7.0956	-6.6154	-5.0494	-8.5044	-5.5111	-7.0697	-6.3388	-9.5757	-6.2516	-5.8856	-8.6328	-4.9551	-8.1224	-9.0908	-5.0469	-5.9103	-7.588	-6.1647	-5.5606	-6.1385	-6.2011	-5.0349
-3.6556	-4.7571	-4.654	-4.8085	-1.6147	-4.1027	-6.1109	-4.2755	-5.3195	-3.8721	-4.6498	-3.0952	-4.6012	-2.7346	-4.0402	-6.8777	-1.6824	-5.7662	-8.0709	-3.3732	-3.9693	-6.9086	-8.7212	-6.0939	-1.8541	-9.9913	-2.3411	-5.1192	-4.6608	-5.3083	-2.1373	-3.6277	-4.3371	-7.6033	-4.5748	-6.3839	-4.1463	-6.7573	-5.4708	-3.9167	-7.6174	-5.5565	-4.8752	-3.067	-6.8254	-6.1667	-4.1777	-4.0824	-4.3185	-1.5326
-6.4281	-2.6032	-3.7491	-4.8319	-1.2629	-1.6078	-3.3863	5.2711	-3.9757	-1.3846	-0.94509	-3.1342	-0.34878	0.43706	-2.0397	-3.5805	-3.4031	-1.1637	-2.0317	-4.4954	-3.5445	-3.8987	-0.80731	-1.0788	-1.469	-1.3066	-0.80158	-0.93545	-5.4483	-3.583	1.5813	0.1539	-2.2001	-0.50512	-3.0835	-0.91326	-2.4949	-1.0315	-0.89104	0.72425	0.73659	1.4806	-2.283	-2.7438	-1.8693	-0.49903	0.79743	1.3913	-1.17	-1.9792
5.0934	8.1747	8.3837	6.225	5.0645	8.6752	5.3537	11.226	8.3925	7.1511	8.8275	8.5259	9.3531	6.5306	7.157	9.0198	4.2249	8.3754	5.8659	6.7726	10.611	12.156	6.9823	6.5374	10.065	7.2018	4.0835	7.1346	7.5653	9.6264	7.5389	10.702	6.8778	10.25	11	9.3726	5.2316	6.5342	10.491	6.1262	9.4361	10.201	7.6811	7.51	9.2407	5.557	11.346	8.9674	7.4841	7.5778
-2.5177	0.31511	-4.9635	-1.9257	-6.0548	-0.86244	-4.7206	-2.4758	-4.4005	-7.4468	-4.1294	-3.2194	-6.528	-1.016	-7.369	-3.6055	-2.0357	-3.0124	-5.7429	-1.6214	-2.2644	-2.6332	-2.1269	-5.5467	-4.6715	-0.15572	-3.029	-3.4824	-4.5397	-2.6262	-4.9324	-3.7625	0.39112	-4.8888	-1.4443	0.29495	-5.1085	-3.6726	-4.255	-1.1447	-2.7139	-4.2317	-2.2697	-3.7103	-6.8991	-3.2871	-1.9491	-4.7742	-5.8201	-5.9254
-0.25102	-1.9705	-1.0009	-0.078439	-0.87783	-1.9571	2.9765	-2.0522	-4.0949	-0.96588	-0.78112	-1.7913	-2.0483	0.72235	-1.8318	-1.9741	-4.605	1.361	-1.2727	-5.6218	-2.3464	-0.0034373	-0.92927	-1.7799	-0.97362	1.4474	-2.6165	-1.7218	-0.10765	-2.4682	-3.813	-4.2239	-1.0205	-1.7324	0.4864	-2.1269	-0.14289	-0.90027	-0.60212	-0.98661	0.33428	-2.2867	-0.026749	-0.44486	-1.9013	-0.6997	-0.81999	-2.7946	-0.72275	-1.0473
-12.49	-12.413	-12.984	-10.002	-7.8439	-13.512	-12.007	-9.037	-10.274	-11.158	-10.542	-11.818	-11.429	-11.787	-9.828	-12.617	-11.673	-10.022	-9.8112	-9.7766	-11.11	-9.8885	-10.933	-12.834	-12.897	-12.626	-10.106	-12.464	-11.316	-11.351	-9.3113	-11.205	-10.506	-11.432	-12.315	-11.276	-11.55	-12.643	-9.0873	-7.3309	-11.238	-12.339	-13.84	-12.905	-11.059	-14.662	-12.453	-8.0724	-11.862	-10.17
-23.118	-19.726	-21.981	-20.321	-19.579	-21.314	-21.67	-19.007	-21.029	-19.808	-17.971	-21.786	-21.075	-19.416	-21.935	-20.736	-22.739	-21.111	-23.729	-21.271	-19.646	-22.334	-21.891	-21.132	-20.241	-20.854	-23.281	-23.244	-22.803	-22.357	-21.37	-18.818	-22.534	-21.187	-22.779	-20.237	-19.596	-23.306	-16.777	-20.155	-17.022	-20.179	-22.978	-20.541	-19.87	-20.708	-17.4	-20.908	-20.472	-19.91
-5.2341	-0.9958	-5.9226	-2.8926	-0.79595	-3.1729	-2.6163	-2.4114	-1.0687	0.35945	-5.6485	-1.5655	-0.77819	-1.1145	-3.2769	-3.1777	-3.6627	-1.2499	-0.21867	-2.8389	-5.3492	-4.4625	-6.5555	-2.4882	-1.8015	-1.2771	-4.9697	-1.1761	0.2334	-2.3937	-4.0257	-4.1361	-4.4607	-3.3042	-4.7082	-4.391	-4.8436	-2.9562	-2.0038	-1.0457	-2.0205	-2.9543	-5.361	-4.3541	-1.4961	-5.9716	-6.4513	-0.71984	-3.3891	-3.2107
-1.4699	-2.134	-4.2782	-3.5873	-3.3888	-4.8956	-4.5033	-1.2648	-2.8975	-3.1907	-6.3196	-4.5152	-4.3919	-3.4249	-0.40955	-2.3062	-4.6336	-4.6562	0.039712	-3.476	-2.6242	-0.53552	-6.048	-1.8269	-2.3015	0.78025	-3.1823	1.2465	-2.2647	-2.8127	-4.704	-3.3535	-1.3829	-5.4883	-2.2931	1.2054	-2.5346	-1.6163	-1.9582	1.2715	-4.3246	-2.7082	-3.4463	-0.58096	-5.5032	-1.8819	-5.2126	-1.4105	-2.0406	-1.8736
-9.7387	-14.676	-11.018	-11.494	-11.804	-12.559	-12.408	-15.063	-11.858	-11.379	-12.127	-13.611	-12.169	-10.266	-11.575	-14.286	-9.4945	-11.811	-9.4033	-14.755	-10.901	-14.99	-10.513	-10.605	-12.47	-12.446	-14.175	-13.313	-12.838	-11.664	-8.8933	-11.173	-11.088	-13.406	-10.344	-11.985	-11.536	-11.397	-11.399	-9.7999	-13.043	-10.795	-11.886	-10.4	-12.712	-7.4393	-10.576	-13.906	-10.513	-11.577
-9.7306	-9.2604	-8.8944	-12.101	-9.1566	-11.136	-11.849	-9.208	-6.1849	-12.355	-8.9052	-10.812	-13.433	-12.095	-11.044	-10.76	-10.338	-12.077	-8.6233	-9.1596	-11.512	-7.5182	-11.135	-13.642	-11.305	-7.288	-8.2044	-11.661	-12.468	-11.928	-11.612	-13.641	-9.2899	-12.184	-9.3441	-12.758	-7.2258	-8.5439	-10.381	-11.58	-12.554	-8.9498	-10.758	-6.9045	-9.6528	-8.3449	-7.6564	-9.1634	-4.7421	-7.0836
-3.0226	-3.1839	-0.38167	-2.4703	-1.8775	0.11918	-3.2635	-2.8403	-2.5531	-1.4832	-1.2135	-1.3244	-1.0357	-0.72662	-0.16171	-1.715	2.1623	-3.4284	-0.11684	-4.7731	-1.0292	-3.0335	-2.1397	-1.5422	0.18628	0.85912	-1.0521	3.1146	-1.4423	-1.2161	-2.3958	-1.4482	0.85245	-1.4248	-0.97249	2.6842	0.1341	-2.2036	2.0875	-1.1301	-0.62404	-0.84052	-5.7352	-0.058689	-0.87803	-0.095205	2.0297	-1.4439	-1.047	0.0030404
-12.317	-14.079	-12.688	-8.6663	-11.962	-7.8812	-10.847	-12.572	-9.256	-11.838	-11.909	-11.799	-11.268	-12.78	-13.212	-10.199	-8.9992	-13.637	-12.514	-12.098	-12.628	-13.286	-11.844	-10.502	-9.0221	-13.403	-12.681	-9.6102	-14.729	-9.6799	-14.125	-10.224	-7.2705	-11.213	-14.734	-11.767	-13.234	-14.098	-11.914	-8.1336	-13.486	-11.771	-12.161	-12.049	-11.013	-13.406	-12.538	-12.669	-8.5287	-14.746
0.98437	0.83567	4.0916	4.651	1.7896	0.21748	3.2134	2.1909	1.001	0.34718	3.4735	4.6215	-0.018204	4.455	2.2009	4.029	2.9334	4.2214	0.5402	5.383	2.9749	1.3219	4.4689	0.92898	1.9639	5.1822	4.208	1.4411	4.0274	2.2837	2.4624	3.2868	2.8702	1.6525	3.4919	2.2522	1.2859	4.489	3.1158	3.1122	-0.10027	3.8722	2.5688	3.2501	1.9201	4.7383	5.2273	2.2025	5.1101	1.0016
-1.9306	-4.4167	-2.407	-2.7527	-0.5261	-0.79147	-0.43032	-4.5081	-2.5999	-0.21914	-0.9693	-2.0081	-0.40962	-3.3249	-0.83493	-0.28856	-3.2553	-0.022372	-1.4945	-0.945	-1.3796	0.72098	-0.86809	-5.1346	-0.98995	-0.39648	-1.7243	-0.36048	-2.3183	-5.4232	-1.2593	-5.7513	-2.091	0.31755	-2.6266	-2.7829	-4.691	1.2593	-2.1061	-2.6805	-2.4593	-2.7481	-1.2222	2.5691	-4.9376	-4.2215	0.97956	-0.22779	-3.2299	-3.418
-8.9471	-10.197	-8.374	-10.926	-9.1326	-9.1337	-11.106	-10.676	-9.1158	-10.01	-10.558	-8.6101	-10.216	-6.0701	-5.7802	-9.0978	-6.9679	-10.735	-7.8513	-10.898	-6.0277	-7.0044	-10.379	-10.413	-12.018	-10.507	-10.784	-8.009	-4.3197	-7.9123	-12.707	-10.112	-9.9389	-8.0032	-8.1559	-11.339	-8.3399	-8.4292	-9.6409	-8.8106	-9.3271	-9.2099	-12.839	-8.6788	-6.6783	-7.257	-10.422	-8.541	-11.448	-6.1877
-0.61562	-2.7051	-1.318	2.7862	-2.292	0.29273	-1.1997	-3.4564	-0.99039	0.97296	2.0401	0.65792	0.20721	0.54997	3.737	1.8299	-0.71291	-0.14506	-2.3638	-0.050746	1.9482	0.30867	0.051987	0.33022	-0.68601	-2.1126	1.0043	-2.0403	0.73508	-2.4359	-2.5471	-3.276	-2.5128	-0.1191	-2.43	-0.55086	-2.0684	1.5773	-1.8732	0.59827	2.5934	2.0748	-0.49865	1.5831	-0.79424	2.0905	-1.9481	-0.85288	-0.076416	0.13144
-10.482	-9.2984	-10.539	-12.061	-11.608	-16.805	-11.014	-11.792	-11.793	-11.795	-15.573	-14.246	-12.541	-13.64	-16.196	-8.6878	-13.121	-14.126	-14.223	-9.7662	-14.221	-11.951	-10.518	-12.136	-11.301	-13.046	-12.678	-13.249	-11.206	-11.452	-12.197	-12.74	-15.186	-14.086	-12.632	-11.591	-12.134	-14.592	-13.725	-11.594	-14.185	-10.704	-11.722	-11.055	-14.899	-13.312	-13.439	-12.759	-11.413	-10.861
-15.587	-14.653	-9.4661	-13.427	-15.893	-13.774	-14.179	-11.887	-12.973	-10.591	-14.842	-13.356	-14.056	-12.305	-10.762	-15.481	-14.468	-12.189	-14.147	-12.528	-12.301	-12.746	-14.543	-11.89	-13.771	-13.052	-11.6	-15.37	-13.264	-12.28	-15.14	-12.424	-10.765	-16.725	-14.711	-11.491	-14.301	-14.935	-15.044	-12.823	-13.121	-11.376	-15.5	-11.709	-12.986	-13.553	-12.062	-11.144	-17.374	-12.507
-10.428	-10.926	-15.602	-14.988	-15.814	-14.193	-11.666	-14.163	-13.751	-10.161	-11.722	-12.772	-12.714	-15.02	-14.573	-9.8465	-12.09	-14.431	-9.2953	-15.097	-13.555	-11.21	-12.978	-11.828	-14.4	-10.006	-10.722	-6.4914	-12.437	-13.801	-12.491	-12.493	-10.997	-14.572	-15.337	-12.619	-11.892	-16.887	-14.126	-11.88	-12.682	-14.391	-16.328	-13.87	-9.847	-12.088	-13.078	-13.838	-14.456	-13.19
9.1391	7.147	5.3611	4.3109	6.0621	5.0847	6.3126	4.6622	7.1375	5.498	8.1373	8.2785	7.1641	4.8405	4.564	6.1344	7.4804	2.4554	6.5727	4.7913	7.3667	4.8019	4.8292	7.1943	7.1105	5.1648	7.79	7.0398	5.5072	7.8435	6.0688	5.2485	3.0406	4.8024	3.1648	6.1348	7.3944	4.2335	2.2534	2.2532	6.6356	3.9407	4.1686	4.5518	3.4769	5.7348	6.2831	4.3473	3.7957	3.4227
9.9179	6.7131	7.5598	8.101	6.952	7.263	7.0892	6.0575	8.1121	5.162	8.3587	5.1175	8.2762	6.9862	7.1567	6.7106	7.1518	8.8198	7.9086	7.9869	6.2116	3.9563	7.0324	7.1077	9.3008	3.5332	7.8241	4.6322	8.1983	8.4633	7.9539	6.2287	6.4069	6.786	6.6877	4.188	7.868	7.4398	7.9499	11.16	7.9244	9.9087	5.6537	4.6379	8.475	8.4246	7.7706	9.2068	8.0068	6.9029
-20.765	-19.691	-21.12	-21.972	-20.301	-21.933	-22.515	-19.107	-22.574	-22.749	-20.057	-22.807	-19.988	-21.056	-20.31	-20.901	-22.069	-23.862	-21.187	-19.091	-22.948	-22.427	-21.176	-20.597	-19.441	-19.56	-22.669	-21.584	-19.851	-21.199	-21.153	-21.051	-18.967	-19.883	-23.339	-23.115	-21.128	-19.053	-22.434	-19.971	-18.487	-21.373	-19.347	-20.797	-20.694	-19.319	-19.976	-22.888	-19.221	-22.028
0.74747	5.8283	3.5712	3.8458	4.4326	3.0945	1.9845	2.1194	2.0554	2.4614	4.3916	3.7595	4.2883	3.79	2.6967	5.7818	0.37589	1.5453	0.41224	0.088315	3.8764	-0.15468	2.7777	7.5148	4.5711	3.3182	0.84896	1.4942	1.7729	4.1771	3.1446	3.4202	2.9085	4.9056	3.5053	0.64975	1.7015	3.6757	1.923	2.2652	0.2635	3.5349	1.791	4.5005	3.1149	0.77963	0.30649	4.3903	3.8362	4.4391
-20.747	-19.717	-19.195	-20.504	-21.666	-23.06	-19.656	-20.933	-23.814	-21.715	-22.042	-21.41	-22.417	-21.333	-23.43	-19.662	-23.802	-23.724	-22.717	-20.581	-22.012	-23.308	-22.638	-26.111	-18.481	-21.521	-22.815	-20.007	-21.252	-22.208	-21.618	-24.95	-21.18	-19.318	-20.727	-23.311	-21.334	-23.311	-19.494	-26.615	-20.979	-23.516	-22.319	-23.202	-19.895	-23.98	-22.268	-25.968	-21.905	-20.221
-2.1475	1.0218	-1.2865	-2.8247	-2.6367	-2.5906	0.011484	-0.76722	-2.2	-2.4285	0.90839	-1.3411	-2.2291	0.29489	-1.3376	-2.0101	-4.3919	-1.4531	-4.2617	-1.1022	-2.2976	1.3403	-0.25779	-0.09854	0.41863	-0.32063	0.0022317	-0.38191	-3.7946	-0.13477	0.14917	-0.85757	-2.4299	1.4797	-5.0333	3.3608	-0.73333	-2.6902	-2.2447	-0.91846	-0.025452	-1.2835	-2.1591	-1.163	-2.7991	4.0551	0.65001	-0.64735	-0.74888	-2.6151
-16.575	-12.043	-12.756	-14.54	-9.0816	-11.87	-10.88	-15.187	-11.416	-15.9	-13.011	-12.927	-15.15	-15.441	-12.735	-12.178	-16.16	-13.847	-11.93	-13.529	-12.911	-13.219	-10.696	-11.086	-13.387	-15.091	-13.79	-13.451	-14.302	-13.741	-12.378	-12.266	-13.59	-15.241	-15.8	-15.005	-13.509	-14.204	-13.4	-11.498	-14.176	-15.407	-15.444	-13.845	-10.063	-16.247	-13.533	-13.948	-12.569	-12.319
-17.184	-15.479	-14.762	-15.065	-15.512	-15.584	-17.894	-13.902	-13.467	-14.219	-14.02	-14.997	-15.447	-14.674	-14.257	-15.213	-12.902	-14.317	-14.056	-12.671	-11.825	-12.98	-12.298	-14.057	-13.282	-14.83	-14.664	-14.691	-15.508	-14.436	-15.221	-16.028	-11.971	-13.773	-12.841	-17.543	-13.436	-13.589	-16.279	-15.236	-15.73	-14.357	-15.218	-15.596	-13.559	-14.673	-13.072	-13.871	-17.316	-16.255
-3.7068	-5.269	-1.7265	-4.9472	-4.8694	1.1222	-1.2289	-3.3483	-1.4327	-6.3828	-1.3977	-2.7365	-2.5151	-4.7224	-2.1681	-5.3882	-3.0878	-8.0687	-3.7289	-1.9178	-1.9417	-1.588	-2.0297	-5.4029	-5.5501	-4.1221	-7.836	-1.9182	-1.156	-4.6885	-3.1789	-2.4425	-4.3777	-1.4832	-2.8861	-2.8621	-1.8773	-4.687	-1.1128	-1.5626	-6.1483	-5.9385	-1.5008	-0.93034	-6.2634	-1.7433	-5.1025	-2.4932	-4.6702	-4.3004
-3.1931	-3.1636	-2.7387	-3.0869	-6.4363	-5.811	-1.549	-5.9562	-3.8069	-4.1207	-3.0713	-2.1386	-5.1052	-6.7053	-6.2583	-4.5887	-6.8699	-3.4567	-6.3642	-2.2415	-6.8826	-3.0968	-0.70644	-5.9485	-4.6657	-6.9876	-5.689	-5.096	-6.1934	-4.9343	-3.0149	-3.8937	-5.5979	-5.1817	-5.6299	-5.085	-5.3936	-0.61846	-3.2986	-2.5068	-1.5336	-3.5663	-6.5416	-2.46	-1.9318	-1.9785	-4.6279	-3.1162	-1.7838	-7.4466
-6.9803	-6.6969	-6.4959	-9.1727	-3.4985	-6.6068	-7.9353	-6.8608	-3.8967	-5.1116	-2.4856	-6.0322	-9.6271	-4.7099	-9.7317	-8.2312	-7.8659	-4.3048	-5.7268	-4.7644	-8.2845	-7.265	-5.6458	-10.796	-7.6439	-6.7437	-7.7656	-7.1144	-7.372	-7.0574	-6.4284	-4.7397	-9.2711	-6.1693	-5.3845	-5.3818	-5.6704	-4.711	-7.4652	-5.801	-3.6449	-10.412	-8.5099	-5.9783	-6.8688	-11.096	-6.4977	-5.9787	-7.4376	-5.4734
2.2969	3.0717	-2.2642	2.2419	-0.10239	2.2221	-1.6404	0.86347	1.0742	0.25664	-0.68793	1.9579	-2.3075	1.7342	-0.051639	-0.30035	0.30843	-1.273	0.24835	-0.31467	1.1603	-0.37619	1.1728	3.43	1.2164	-0.55392	-2.4955	0.060634	1.5195	3.5472	-1.1265	-4.2033	0.20119	-1.3318	5.6943	-1.3359	0.38324	3.8847	-1.8381	-0.68429	1.6022	3.6941	-2.3499	1.25	1.6602	0.5712	-0.37517	1.6581	-2.2357	-1.3251
-4.7942	-3.2434	-0.98221	-2.3367	-1.282	-2.0385	-0.96774	-2.6965	-1.0858	-5.6367	-1.5128	-2.6676	0.85422	-1.8772	1.5483	-1.7781	-4.1885	-0.94398	-2.879	-1.1877	0.25422	-1.2395	-3.0058	-2.7922	-3.0791	-2.7843	-6.1391	-2.0786	-5.4701	-2.4794	-4.1749	-2.2427	-1.8952	-0.85752	-3.38	-6.4445	-3.509	-2.0171	-2.0781	-1.7648	-2.8786	-0.98584	-4.2979	-4.0323	-1.7684	-1.5983	-1.1736	-0.34051	-5.4543	-2.9284
-2.1295	-5.7044	-3.9825	-5.2601	-4.6231	-3.4918	-3.639	-6.1538	-1.2113	-4.069	-0.8209	-3.1894	-5.4032	-4.2864	-3.6587	-4.9877	-4.8513	-1.1177	-5.0136	-1.7744	-4.8331	-4.4825	-3.2471	-2.6053	-2.8994	-5.7155	-3.1543	-6.157	-0.87072	0.55312	-4.447	-8.1346	-2.9691	-4.5778	-5.1602	-1.0845	-5.5305	-1.4418	-2.6605	-3.8075	-3.2974	-3.8242	-3.9908	-2.654	-3.1325	-5.6542	-2.721	-5.0435	-1.52	-3.5723
2.4502	0.52888	0.94322	0.27143	-0.33331	-1.2577	1.6144	0.82498	3.2551	-0.1406	-1.3727	0.66474	3.7309	0.75083	-0.94665	0.25441	0.83202	-1.1377	1.6548	-0.3294	2.7108	-1.2219	0.30137	1.5731	0.7773	-1.622	1.213	1.9372	0.62628	-1.0786	-0.56373	1.0556	1.7407	2.9747	1.7641	-0.28325	-0.61627	3.4323	-1.4089	2.6449	4.5029	-2.2321	0.65041	0.15241	-1.4562	0.098274	1.1865	-1.9285	1.5334	0.97626
1.6652	3.2992	0.7791	2.3032	1.9987	1.1238	2.5198	2.2369	1.8081	3.9948	0.98067	-0.83962	1.6912	-0.1152	0.10124	2.8374	0.45621	0.94912	1.0715	1.4752	0.86277	3.7674	-2.8012	-0.13568	1.217	1.0061	5.5764	1.4245	2.0388	1.7742	-2.5546	-1.8374	1.2857	2.7684	-1.9766	0.4574	-0.094023	1.1786	-0.18758	1.6891	0.97834	3.8839	0.17701	2.6064	1.3064	-0.96331	0.20726	-1.2088	0.8444	0.34121
0.39897	1.23	2.0231	4.2913	-2.2253	-0.11385	2.3909	0.72146	0.72526	2.3411	-0.54559	-2.0368	-3.2671	-1.2585	1.9357	0.0049153	1.724	1.6437	0.59832	-0.22002	2.3267	0.38719	0.79375	3.2791	-0.58066	-0.50011	1.8897	2.0432	0.39351	1.0305	2.7415	-1.0056	0.61635	0.34278	2.3601	1.6673	2.8108	3.9343	1.8085	2.3993	-0.73409	-2.7704	-1.7935	-0.33484	3.1619	0.73931	2.2581	-0.48961	3.8782	4.7589
-0.44847	-2.3312	-0.039542	3.5149	-1.0049	0.76182	-0.68852	-0.6889	-1.8011	-2.1276	-1.9357	-1.19	-1.1494	-3.1386	-0.16455	1.7541	-1.0761	3.3029	-0.86228	1.1976	1.5043	-1.9979	2.4948	0.94983	2.2364	1.2573	-2.3891	-1.4355	-1.4644	1.1982	0.99139	1.0477	1.3544	1.9464	1.1149	0.17553	0.53697	0.21623	1.3445	-3.6886	-1.0549	0.93359	0.57729	-2.5472	-2.5856	0.094211	3.2549	-1.6267	0.31827	0.44553
-17.1	-11.022	-13.577	-12.907	-14.281	-12.048	-14.615	-13.518	-10.058	-15.216	-15.056	-12.109	-17.011	-13.862	-13.358	-12.987	-15.027	-12.122	-14.692	-14.16	-10.499	-12.618	-13.923	-13.898	-15.226	-11.12	-11.388	-13.601	-14.309	-11.267	-12.999	-12.435	-11.235	-11.197	-13.786	-12.767	-13.802	-12.705	-14.494	-10.684	-11.107	-12.435	-12.046	-13.188	-15.181	-15.973	-13.362	-9.0956	-11.639	-13.097
10.22	9.1606	8.0286	8.4831	7.0636	8.1449	3.6519	5.8539	8.2318	8.2806	5.4972	6.9374	4.9484	9.3426	4.8629	8.1485	6.2491	5.4674	10.096	5.7513	7.5355	7.4347	5.9888	7.6963	10.068	10.102	6.6779	7.0571	9.3474	7.0354	3.5062	8.1797	8.7403	7.4161	11.27	8.1259	9.0346	6.2996	9.9508	4.9588	7.2055	6.9721	9.0314	8.8157	6.0342	7.3848	8.0226	9.0145	6.3906	5.6403
-11.948	-12.752	-14.181	-12.148	-12.888	-12.541	-12.348	-15.461	-13.841	-14.102	-12.739	-11.106	-11.325	-16.02	-12.132	-11.256	-16.395	-12.349	-12.913	-13.459	-12.561	-13.295	-12.4	-14.384	-11.406	-14.415	-10.582	-13.769	-15.488	-11.627	-13.937	-16.422	-15.552	-12.029	-13.65	-9.6062	-16.315	-14.827	-13.762	-10.77	-13.826	-9.6058	-12.446	-12.895	-14.306	-16.335	-13.363	-12.56	-14.062	-13.371
3.2429	1.0023	1.2323	2.8573	1.2654	-2.031	1.0383	0.046323	4.4068	1.6255	-1.1304	-2.0307	2.2309	-0.28623	-0.73069	-0.49768	-0.69152	0.2822	0.63185	0.19177	-1.6287	0.60173	0.27656	-0.9183	1.969	0.30078	0.14339	1.4754	1.0968	-1.6146	-1.0651	0.51796	0.082024	0.99977	3.1444	-1.8315	1.3524	2.4839	3.3461	3.7416	1.083	-0.64203	0.31951	2.3845	-4.6127	2.4321	0.25795	1.9	0.90082	-0.0040709
2.389	3.8324	2.7165	-1.1203	3.9973	3.5674	3.0509	-0.74102	3.2045	2.8477	2.5488	2.3981	3.7798	0.1154	5.4725	0.07581	3.5491	2.2967	6.5789	2.2183	3.45	1.0916	-0.69184	2.2311	3.8226	4.3199	0.52929	1.1066	4.9248	3.0883	2.6647	4.393	7.1428	4.2893	1.448	2.9465	5.6964	0.34607	4.4668	4.4117	1.771	1.2617	-0.013929	4.7243	2.6232	2.3087	-1.0617	1.7897	2.2171	2.4239
5.9105	6.7901	4.8348	7.1519	6.5203	5.8488	5.2454	2.9154	7.9436	5.1209	7.8718	4.7158	7.702	7.3416	5.7267	5.5656	3.4497	7.4406	5.108	7.0844	5.5491	6.4031	5.6899	8.1379	6.2429	3.599	5.9509	-0.15698	3.1933	5.5569	4.9399	7.0702	2.6735	9.5708	2.7576	5.231	6.6962	6.4717	4.4424	8.5998	3.0411	6.0258	5.5912	8.3917	1.0355	2.8627	5.6199	4.3119	6.299	3.9757
1.3421	4.2535	3.9347	7.862	6.2781	7.2073	4.2402	6.5095	2.7576	7.7652	3.7383	6.1991	5.5588	6.8339	6.4181	5.8984	3.5027	5.6685	5.1043	6.0458	7.2205	4.0082	4.1553	4.9125	4.9827	5.8031	3.6945	5.5632	6.7951	3.7183	3.8035	5.5117	3.6818	0.17654	3.9673	4.7151	6.2492	7.9811	4.8704	3.1375	3.9714	4.0324	4.6579	3.2638	5.4957	4.0842	4.5129	4.9241	3.1433	3.8528
-0.84951	-1.6126	2.3048	-2.7572	-0.78964	2.3771	1.2821	0.75026	-2.5656	1.6288	0.67947	-1.2338	-0.22754	0.2714	0.34673	-1.5376	-0.43427	-1.2264	-0.29339	-0.35944	2.7318	-0.73538	1.6325	-0.38033	-0.6323	-0.16046	1.1899	-2.4349	2.4193	1.896	-1.3156	-1.6471	0.54272	0.69045	0.70346	-2.4935	1.7484	1.1903	1.4856	0.13424	-0.5839	0.29647	-1.3249	-2.5686	-0.46574	-0.78981	1.3529	-1.3552	1.2033	-0.4342
6.1637	4.8262	7.4771	5.0283	9.5512	6.5632	5.8891	5.031	9.9291	8.4175	6.7819	9.073	9.2127	5.4685	4.7933	7.8368	6.3559	7.0924	6.7696	9.7123	6.3139	5.7959	6.3785	9.7402	7.991	6.8009	6.0846	7.259	3.709	4.7749	5.5878	4.9959	9.6596	5.5844	7.1498	7.9434	5.7848	1.8449	5.9235	7.2595	7.811	10.01	5.7089	5.1483	7.6858	4.6131	7.3575	5.2043	5.4845	6.8758
-4.1688	-5.6559	-1.2825	1.9187	-3.9371	-4.3207	-3.3763	-5.7713	-1.8934	-1.2206	-3.2383	-0.55971	-1.9113	1.6482	0.86001	-4.6112	-5.446	-5.3963	-1.0456	-3.2874	-2.1744	-3.4454	-5.9023	-4.2387	-1.545	-2.5229	1.0689	0.3665	-5.6768	0.66605	-2.3103	-2.9426	-3.3001	-2.734	-1.1486	-0.33509	-1.1556	0.88396	-1.1849	-4.1254	-3.188	-0.95324	-2.9769	-3.276	-3.9269	-3.358	-4.425	-1.4155	-1.7008	-3.771
-14.085	-9.1184	-12.279	-12.465	-9.5697	-12.556	-11.473	-9.532	-8.2823	-10.021	-11.511	-9.8504	-13.612	-10.276	-11.083	-9.3344	-9.5067	-8.8826	-9.3903	-11.461	-10.816	-12.081	-10.119	-9.3763	-12.291	-11.961	-8.7003	-9.38	-11.369	-10.018	-11.288	-11.609	-11.705	-13.56	-8.2216	-11.6	-11.336	-12.015	-11.8	-10.669	-9.2024	-12.701	-9.8375	-12.101	-7.894	-12.185	-11.185	-9.1973	-10.413	-7.5395
-1.598	-0.37524	-0.50946	-1.2521	0.8482	2.4875	-0.80907	0.99746	-0.89721	0.17806	0.16306	-0.092127	2.7751	0.62207	0.37097	0.53033	-0.4555	0.70498	-2.6923	2.7176	2.8162	-1.1296	-0.2884	-0.46881	1.7395	0.037932	-0.69939	2.27	2.0192	-0.4159	-1.4343	0.17286	-1.905	0.15303	-2.1947	0.18931	-1.4619	2.6292	-1.1248	2.1424	-0.78539	-0.32108	-2.5576	4.3849	1.3824	3.9317	-0.52241	1.7138	-0.98976	-1.6364
3.4106	5.2038	5.6614	7.7931	4.5404	4.9706	6.6822	5.9042	4.4793	5.8977	7.1084	4.1011	8.7326	7.9664	6.7347	4.2857	7.0519	10.268	8.2115	8.052	9.905	6.7388	5.6699	7.2046	7.2847	5.5331	5.9474	5.6128	5.1749	7.6115	6.4407	7.3746	8.3223	8.7581	7.0418	8.7445	7.8073	8.4739	8.7713	8.5223	6.9179	7.6264	5.3179	5.8033	7.2997	5.3637	6.5509	7.6475	5.4282	8.037
4.8557	3.5579	1.1813	5.1023	3.4062	1.6596	3.3162	0.11448	5.9288	2.0682	1.756	0.89779	2.5158	1.7895	0.76236	3.4232	2.1692	-1.9832	2.0863	6.8486	1.4918	0.093661	4.4468	0.42787	4.0374	1.4283	3.7075	1.196	4.5452	5.107	4.3485	4.6773	3.6521	6.418	1.2372	3.2847	4.9976	0.15565	-1.5207	-0.59423	5.2778	3.1337	3.265	4.6445	2.0016	2.7585	2.7688	2.1131	2.1727	5.3108
-13.563	-9.1183	-13.91	-12.233	-11.645	-11.498	-12.662	-10.009	-14.868	-13.333	-13.732	-13.756	-13.682	-12.234	-14.703	-11.656	-12.039	-12.741	-12.794	-13	-13.962	-10.252	-10.535	-13.097	-15.106	-14.863	-13.543	-13.805	-12.727	-11.605	-12.275	-12.325	-13.604	-12.442	-11.878	-13.73	-14.806	-9.5216	-16.851	-14.416	-15.445	-11.917	-10.814	-14.999	-13.7	-11.364	-12.969	-14.59	-12.186	-15.016
-13.621	-13.509	-11.68	-14.138	-11.52	-9.3314	-10.119	-12.225	-12.48	-13.262	-9.865	-12.147	-8.2227	-9.3538	-9.746	-11.04	-13.635	-11.963	-11.76	-15.22	-11.51	-13.261	-10.017	-10.588	-10.289	-9.727	-12.106	-11.098	-11.744	-10.88	-13.113	-12.139	-9.3692	-13.197	-11.963	-10.461	-13.619	-6.0244	-11.638	-7.7842	-11.679	-14.107	-9.8456	-10.74	-11.553	-12.947	-11.639	-14.046	-13.463	-5.3552
5.9132	6.7909	2.9812	1.1526	4.9757	2.958	5.3096	3.0982	7.7138	7.1971	5.2806	3.381	4.7126	5.1783	2.6908	7.3123	4.9096	2.4803	6.3126	5.0682	3.5294	7.2362	3.7105	7.7351	2.7839	4.5388	4.908	3.5007	5.2153	4.8972	3.5381	4.7067	2.9798	3.8783	6.2584	5.915	6.4676	3.1075	1.426	5.0427	1.8021	7.0895	4.4621	3.9914	4.426	3.0028	4.6557	4.5903	3.236	5.7313
4.2842	-1.1393	2.4882	-0.33133	-2.8752	3.6524	-4.0959	2.4065	0.60481	0.54076	-1.7739	0.4214	2.1204	-2.2863	0.72624	0.12681	0.86241	0.37293	-0.37974	-1.773	-2.2445	-2.19	-1.2171	-1.2958	-0.30314	1.3796	-0.98303	-6.0181	-2.1221	2.6005	-1.1397	0.78135	-1.5257	0.31219	-3.8769	1.7925	0.076684	0.89672	-0.16914	2.3733	-0.4155	0.45729	-0.54488	-2.059	1.1921	-1.4806	-1.0618	1.2265	0.22543	-1.6181
8.3641	11.956	12.249	10.078	9.8297	10.17	9.9301	10.134	7.828	10.486	8.4855	8.3157	9.3278	8.0984	9.059	11.222	10.582	9.1041	8.7127	8.7596	9.172	11.346	8.5058	7.6005	6.9119	7.6439	7.9085	7.3957	7.5096	10.031	9.3955	10.658	12.34	8.1567	12.992	10.877	8.3667	9.2787	10.47	8.8921	6.6393	9.2092	11.87	10.229	9.7634	8.0936	11.255	13.514	10.698	9.2338
-14.764	-12.268	-13.562	-10.106	-13.136	-10.95	-10.606	-11.401	-11.685	-13.922	-10.149	-13.624	-12.998	-12.529	-11.827	-12.158	-12.6	-13.411	-11.953	-12.012	-6.3217	-12.296	-10.638	-11.967	-12.338	-12.493	-10.541	-13.309	-11.014	-10.473	-12.259	-12.344	-10.889	-11.457	-12.263	-12.702	-13.103	-12.346	-13.285	-8.9078	-8.0847	-13.236	-10.773	-13.343	-9.6195	-13.536	-11.504	-11.8	-14.525	-8.747
3.4294	7.2677	7.3469	5.9775	4.2082	6.1768	7.7187	5.3069	4.9271	4.1865	5.3278	5.0622	8.1365	3.2215	3.8587	5.7619	4.521	5.727	6.6228	3.4771	6.1194	2.7951	7.0605	3.7546	5.4362	6.285	5.012	1.7598	6.6035	2.598	5.5574	2.322	4.6815	4.5543	4.612	5.3925	4.198	3.506	6.207	5.446	5.2421	3.5438	6.2257	1.5196	4.8967	4.656	6.3388	4.4791	5.843	6.1065
-11.584	-14.317	-11.621	-12.791	-10.978	-8.7675	-12.885	-11.906	-13.073	-11.924	-8.9432	-8.3443	-11.42	-10.749	-12.744	-11.954	-7.171	-11.809	-8.2208	-11.433	-9.7013	-9.2903	-15.941	-11.926	-9.71	-11.405	-11.263	-11.508	-11.26	-14.863	-10.17	-12.972	-7.9772	-8.9489	-10.396	-12.476	-11.437	-9.2633	-6.5015	-10.856	-14.374	-9.2616	-12.374	-10.01	-9.198	-9.8221	-10.092	-11.077	-12.403	-9.7952
-13.135	-14.912	-16.214	-12.447	-12.634	-13.43	-13.87	-15.621	-14.473	-13.224	-14.331	-13.258	-13.059	-14.195	-12.555	-15.961	-11.58	-13.358	-14.536	-12.742	-17.623	-14.008	-16.578	-15.484	-15.359	-12.742	-15.566	-14.912	-15.238	-12.347	-13.996	-13.097	-15.98	-9.3004	-15.4	-11.105	-14.833	-13.789	-15.69	-13.763	-13.097	-11.501	-11.139	-14.207	-16.893	-15.326	-15.236	-13.344	-13.06	-13.544
0.9607	0.79843	-2.4051	2.3932	0.25589	1.6173	-3.435	3.0587	0.61156	-0.28955	1.3025	-2.0132	-3.1672	-0.0078789	-0.98493	-2.1115	-0.73086	-0.29506	-2.8558	3.049	4.176	-3.2638	-2.3897	-0.87805	-4.6552	-1.34	-2.3033	0.59802	-1.9918	-0.088951	-2.4001	0.85347	-0.16034	-1.1026	3.0318	1.0265	-0.014078	-0.6982	0.3051	-1.32	0.25502	-0.98728	-2.4195	-0.72363	0.085217	-4.3035	-4.6513	0.071005	0.97228	-1.486
2.1513	-2.1743	-0.068257	-2.4124	-0.64482	-1.0445	3.1037	-1.4705	2.677	0.32239	1.0809	2.1721	1.5922	-2.5094	-2.1202	2.5131	-0.065991	0.95884	3.0399	1.4736	-0.64284	-2.5359	-0.033798	-2.3155	-1.8119	-2.244	-0.21688	0.55105	-2.0876	0.19494	-1.4809	1.798	-0.86385	0.059181	0.24408	-2.2678	-2.2171	-0.66307	3.5914	-0.58334	2.026	0.25898	-6.9551	0.27274	-0.57588	3.0131	1.3348	-0.89753	0.099678	-0.7248
7.1539	3.0754	7.4879	5.5443	8.3551	7.503	4.5494	5.2248	5.3379	6.4882	5.2915	7.2604	4.0203	7.8131	4.134	4.6056	5.6895	6.8304	8.0526	5.7525	4.9659	9.0762	5.7213	6.3264	7.3419	6.3936	3.6494	4.8436	2.8229	4.6917	5.5219	8.1629	4.5279	5.1692	5.2236	5.6657	2.5342	7.353	3.9569	6.6775	6.0716	5.4871	2.8456	5.1462	7.1136	6.3006	3.5574	7.3174	4.6989	4.3593
-11.226	-8.9926	-8.7616	-9.2024	-7.6819	-9.0518	-8.4045	-10.521	-5.2947	-11.161	-11.464	-9.9875	-8.5051	-8.9576	-9.8319	-11.152	-9.2746	-8.6505	-8.5167	-10.065	-10.814	-8.1364	-8.5937	-9.2171	-6.7849	-8.7162	-6.2488	-8.6852	-6.8972	-10.031	-10.148	-5.3422	-10.077	-9.2678	-10.224	-7.0033	-8.7875	-7.5518	-8.7716	-6.0428	-12.303	-10.838	-6.8748	-11.439	-10.088	-7.663	-11.409	-8.6547	-8.8794	-7.6325
2.1468	-0.85366	-1.1972	0.84722	-2.5156	-1.9641	-4.2428	-3.5226	-2.8083	2.1844	-2.1027	0.61004	-1.1183	0.74718	-4.1666	1.5528	-0.30468	1.9062	1.7991	-1.4158	-1.3363	-1.0121	-3.0097	-0.80951	1.4595	-3.1413	-1.8431	0.14633	-2.4444	0.31959	-1.4408	-0.8339	-0.33308	-2.4117	-2.4049	0.74056	0.69196	1.2915	0.3761	-0.061164	1.3537	0.29917	-1.4578	-2.2354	-1.233	-1.4916	-1.8249	-2.0347	-4.0488	0.42911
-1.6053	-2.908	-1.4911	-1.6831	-1.823	0.72138	0.8826	-2.4992	-0.70333	-4.2937	1.4207	-2.5324	2.6118	-0.52485	-0.93981	-2.1887	-0.38389	-4.0529	-2.0602	-1.0753	1.2107	-0.58182	-1.1803	-4.0607	2.0248	-2.5466	-2.4541	-0.38127	-0.069763	-7.1896	-1.5106	-2.9451	-1.1414	-0.32022	-1.5429	-2.7731	-0.45928	-2.6324	-4.235	-3.1131	1.3679	-2.1628	-0.58302	1.5082	-0.060782	-1.1203	-4.0825	-4.418	-1.6725	-3.2746
1.8479	0.8585	4.6896	2.1017	0.50917	2.6527	1.7188	1.975	2.3228	1.2436	-0.048662	1.891	0.48699	-1.4072	1.4655	0.85098	-0.01862	1.594	0.68351	0.37128	3.0462	3.8849	-1.3051	0.74082	7.1123	1.9309	3.6185	1.0574	2.5431	0.43052	3.2051	3.6634	0.083489	-2.347	3.9708	3.5179	-0.73119	0.56716	-0.99093	2.4414	-3.0974	0.26943	1.3357	1.3659	0.89602	2.4497	0.95612	4.2326	-0.9719	2.5682
-4.5119	-0.21524	-3.8078	-1.6516	-4.1369	-4.1904	-5.1428	-1.6028	-3.2558	-1.3363	-1.8439	-1.3101	-1.8431	-5.0345	-4.4343	-4.7099	-2.4776	-3.8836	-4.9968	-2.1929	-6.525	-4.6304	0.26219	-3.8461	-3.8062	-0.45834	-0.95671	-6.2846	-2.9918	-2.9585	-5.1575	-4.3577	-5.2836	-3.8399	-3.3812	-3.6648	-1.889	-3.0771	-2.8918	-5.7318	-5.8362	-2.8741	-4.9648	-3.2563	-5.8001	-4.1908	-4.3619	-5.6762	-4.1648	-7.4459
-4.9948	-4.4577	-6.6426	-5.0004	-4.5584	-5.9494	-1.488	-2.2753	-4.1147	-8.271	-4.3304	-2.1688	-2.1711	-4.4915	-6.3955	-4.2569	-2.2748	-2.4468	-4.5101	-3.8372	-6.548	-3.0912	-4.1446	-4.3693	-5.5983	-5.6154	-2.6584	-6.2896	-2.6695	-5.6332	-2.4361	-5.9612	-4.7184	-3.0093	-2.8592	-3.7214	-4.3628	-4.6059	-4.5014	-3.8033	-9.4523	-6.3882	-3.1762	-6.8613	-3.5296	-3.6588	-1.7849	-7.1733	-3.3072	-4.0411
-9.1744	-9.5923	-8.861	-11.359	-10.691	-13.242	-11.139	-12.193	-11.174	-11.604	-13.62	-9.7315	-11.266	-9.8913	-11.204	-10.678	-10.203	-8.2419	-12.328	-11.612	-10.785	-11.349	-8.495	-9.7238	-12.135	-7.0021	-11.917	-11.625	-10.244	-12.009	-9.0956	-8.3328	-11.763	-9.9765	-9.537	-11.742	-9.6299	-8.0949	-10.252	-12.794	-9.2192	-10.964	-11.795	-9.5229	-8.7174	-12.419	-9.9445	-7.4981	-9.746	-11.552
-7.9824	-9.5154	-8.5487	-8.0551	-8.4671	-8.5082	-6.7754	-7.3698	-10.534	-7.4983	-10.708	-10.287	-6.7414	-9.7462	-11.854	-6.6919	-9.2137	-11.239	-10.648	-7.5761	-12.287	-3.9599	-6.1539	-10.956	-8.3551	-7.44	-13.078	-9.5961	-8.8043	-12.551	-8.7764	-7.074	-10.747	-6.2443	-10.578	-9.3827	-9.9451	-10.9	-7.3906	-10.016	-9.4945	-8.2097	-10.177	-9.6448	-11.377	-13.553	-13.104	-8.2644	-9.9388	-12.428
10.687	7.5597	8.6457	4.287	6.4138	7.1586	7.1005	9.2944	8.7104	6.7309	6.5746	8.0069	7.5325	9.2249	8.8716	10.568	6.5215	9.6323	9.1746	7.4846	9.1163	6.183	8.6215	7.4596	6.4623	6.3804	11.225	9.8308	6.5415	8.8616	6.161	8.045	8.3464	6.8462	7.8609	7.4842	5.1072	6.9006	7.2211	9.01	8.7772	10.63	7.5898	9.9777	7.4131	9.0915	5.1892	7.2364	11.129	9.8638
-8.5183	-8.6882	-9.2517	-9.009	-10.048	-6.551	-10.352	-9.9361	-8.1266	-7.6925	-7.4947	-9.4754	-8.7911	-7.1888	-5.821	-8.5741	-10.591	-10.821	-11.318	-9.3394	-13.303	-10.303	-7.9939	-7.4749	-9.9688	-10.594	-9.3813	-5.7533	-9.4509	-7.9539	-12.495	-9.3664	-12.533	-6.8537	-11	-10.537	-8.5438	-10.335	-8.8375	-12.303	-11.468	-7.1425	-7.5194	-9.3087	-8.9823	-11.532	-7.9691	-7.6862	-9.4348	-7.5496
1.6989	-0.61564	1.8387	3.2101	2.0343	1.5423	1.8312	3.5303	0.94216	3.4143	3.2593	-2.7524	0.61418	0.041311	4.3486	-2.8361	5.998	-1.8123	0.86118	1.7823	3.6992	2.1499	0.31857	-1.6729	3.2534	4.5809	1.7741	0.15642	-0.2681	0.5871	2.1496	-1.4651	1.64	1.0705	-1.1279	3.1783	-1.0478	3.1996	-0.30886	3.1271	1.1941	-0.086372	4.1943	0.68236	2.3911	2.9362	1.0931	4.5136	4.6226	1.6476
-7.8571	-10.303	-6.4354	-7.6924	-9.4147	-10.342	-12.563	-10.095	-10.919	-8.738	-9.6945	-9.075	-9.2421	-14.813	-12.365	-8.3591	-10.013	-7.6119	-10.049	-7.5812	-10.472	-9.9263	-8.4444	-7.5774	-8.892	-7.5261	-9.1108	-11.81	-9.3357	-9.2968	-9.7944	-8.7251	-11.322	-8.4016	-10.691	-8.7178	-9.6768	-10.522	-12.247	-6.8922	-11.061	-11.873	-10.488	-8.416	-12.26	-6.5505	-7.0065	-7.4785	-8.7699	-8.3192
-6.7711	-5.0397	-7.7815	-4.6931	-4.8014	-7.9655	-3.8257	-4.283	-7.6654	-4.7787	-3.6667	-7.1695	-6.625	-4.6773	-6.8242	-7.0164	-5.9679	-9.0029	-6.4645	-6.7476	-8.1735	-2.1854	-8.3834	-6.593	-7.8508	-3.3852	-7.1867	-6.5115	-2.2399	-3.8923	-7.251	-6.3683	-8.7466	-6.5911	-3.3121	-3.0264	-6.9449	-8.0433	-8.5357	-9.4727	-5.1317	-6.0186	-9.3836	-3.3744	-7.0486	-4.6051	-5.1778	-6.9667	-5.0579	-6.8408
-9.8478	-14.125	-10.482	-10.163	-12.229	-14.543	-13.944	-9.7299	-8.3968	-12.188	-11.574	-11.045	-9.191	-8.1551	-12.291	-13.939	-11.599	-13.393	-13.504	-15.364	-11.886	-8.1444	-11.255	-9.853	-8.4928	-10.604	-11.541	-15.047	-12.521	-14.082	-12.996	-8.8544	-12.421	-10.746	-9.9045	-11.458	-16.4	-11.184	-13.128	-11.38	-13.112	-11.302	-10.74	-11.328	-10.225	-8.7264	-13.936	-11.54	-9.5683	-14.285
2.1737	3.5375	5.6113	4.7844	5.2984	5.0871	4.5219	1.5723	2.6668	1.3235	1.5536	2.044	4.2811	3.8746	5.1449	2.1251	7.3584	0.94382	4.2048	1.6577	4.8682	0.74177	7.3957	1.7133	0.87667	3.1046	3.2172	7.2756	4.5864	1.9182	6.1702	0.018856	4.4456	-0.33789	1.6599	-0.07359	3.9228	3.0126	3.5128	1.7742	2.1447	4.7016	1.6374	6.2105	-1.0298	3.6011	5.0191	1.0203	1.7546	4.0939
-3.2194	-1.7895	0.69658	-2.3472	-2.7369	0.66886	2.1631	0.47632	0.65118	2.3745	-5.7554	-3.0969	-2.9971	-2.847	-1.3673	-0.69928	-4.5589	-0.1596	0.014538	-5.9855	0.39988	0.77192	-1.6552	2.0374	-3.4304	-0.92271	1.0636	-1.7635	0.64358	-1.4942	-0.59756	-2.9775	-2.5071	-0.91918	3.0954	-4.9859	-0.73228	-0.33963	-4.2914	-0.14303	-0.98134	-1.2812	-0.20508	-2.4415	-4.499	1.0899	-0.65262	-1.7668	-1.8502	-2.7749
-13.352	-15.493	-13.724	-15.854	-14.282	-13.571	-12.923	-14.432	-11.623	-8.6182	-9.0041	-14.117	-13.93	-14.42	-13.073	-13.846	-13.283	-13.15	-12.099	-14.969	-14.084	-10.442	-12.478	-10.435	-14.527	-16.019	-12.668	-13.128	-9.3961	-15.573	-14.276	-13.499	-14.01	-14.85	-14.271	-12.04	-13.147	-12.437	-14.376	-15.15	-15.787	-10.838	-11.072	-14.328	-16.362	-13.034	-14.792	-14.423	-15.087	-15.258
-4.043	-0.34927	0.44957	0.55442	2.459	0.55713	2.6679	-3.3183	-1.1671	-0.2373	0.84462	2.1004	2.1937	-0.58012	3.6972	-4.4222	-0.066626	0.93886	-0.22623	2.748	1.0881	-3.1794	-0.58631	0.0898	-1.287	-0.89679	-1.6071	-3.0796	-3.6479	1.9551	-0.1555	-2.827	-1.6064	-3.9548	2.2133	-1.774	-0.57961	-2.1225	0.12811	-1.7496	-0.85434	-0.18802	-1.4559	-0.55601	1.0377	2.3345	1.9277	-1.2252	-2.8739	-3.8379
2.8918	4.1256	2.4294	4.4371	2.0353	0.45592	0.39965	2.3396	1.2962	2.3824	5.745	0.89599	2.0276	2.1245	2.345	0.91557	2.9839	0.89174	1.3329	1.3522	-1.5374	0.15343	0.18268	3.2517	4.0352	2.1476	0.46027	3.9885	-0.29959	1.7007	3.687	0.80153	0.79741	-0.41798	2.3852	0.73563	2.8451	3.1637	0.78448	-0.30167	0.015213	-1.2525	2.4665	1.0209	1.3829	2.2568	3.1264	2.9012	4.0757	0.54152
7.5796	7.9722	4.7053	4.9622	3.6567	3.9856	5.7468	6.2593	9.5316	6.3482	7.6551	8.0956	6.122	6.5844	7.5634	8.033	3.7043	6.7697	7.1418	7.933	5.8292	5.8666	3.7351	3.4925	4.7047	4.9359	5.7322	4.9633	4.4507	5.5877	6.1005	8.3769	2.7674	8.1054	8.8658	8.2418	7.1012	8.9146	5.7246	7.6398	4.5605	5.4468	7.0855	4.4795	5.7103	5.2396	8.3426	8.5176	6.3984	5.7548
-11.93	-8.8478	-12.206	-10.902	-8.6441	-12.16	-7.4526	-11.805	-12.548	-11.471	-12.492	-8.057	-10.218	-9.994	-14.821	-10.01	-13.208	-10.922	-9.9016	-9.3636	-14.572	-10.526	-8.9866	-8.1786	-11.732	-9.1186	-12.176	-10.467	-13.475	-12.847	-9.3311	-10.42	-10.158	-13.668	-10.101	-9.5514	-8.924	-10.721	-8.3768	-10.328	-11.489	-11.214	-12.528	-9.8657	-6.212	-9.8196	-11.684	-11.401	-10.637	-11.523
-5.9638	0.32089	0.33172	0.69206	-0.66971	-1.4845	-1.6439	1.856	2.5564	-3.767	0.70265	-1.7146	-4.1904	-1.8741	-1.7968	-1.1242	-1.3612	-2.4441	-1.0908	-3.2641	-0.65097	3.2556	2.3851	-0.27254	-1.5018	-3.8976	-1.7792	-3.4728	-2.0903	-1.391	-3.9263	-4.1013	-0.5393	-2.09	-2.1854	-2.0015	-3.0534	1.4079	-2.592	-1.1632	0.42734	1.9575	-0.758	-0.17389	0.47998	0.31424	-0.9164	-0.56587	-1.4588	0.23754
1.361	0.0076031	-2.3562	-4.3037	1.6931	-3.3179	-0.77497	-2.7817	-0.20501	1.4659	-0.66017	-4.5326	-1.493	-0.89811	1.0815	-4.6099	-2.125	-3.2321	-2.8226	-2.0431	-3.6992	-2.8995	-2.507	-0.59102	-1.0139	1.0825	-2.1794	0.23137	-3.677	-0.50611	-1.6721	-1.6216	-0.10479	1.5898	-0.21621	-1.1448	-1.2554	-1.8358	-3.9832	0.057057	-1.3044	-6.9761	-3.4886	-2.2969	1.7143	-1.6393	-3.6564	-0.78666	-0.27323	-2.5459
-7.4701	-10.676	-8.0369	-7.7241	-9.6368	-8.3357	-9.5027	-10.073	-10.307	-7.6741	-6.5449	-12.596	-8.2001	-8.1622	-8.7798	-7.4904	-10.071	-10.567	-10.934	-10.177	-8.5015	-8.8126	-8.5459	-9.8603	-8.4389	-7.4889	-11.183	-11.62	-9.2133	-8.8374	-9.1756	-8.2105	-10.629	-8.4232	-11.303	-7.8471	-9.3646	-9.5631	-10.854	-5.9449	-10.971	-11.858	-11.085	-6.2959	-10.014	-8.8182	-9.0352	-10.357	-7.6326	-8.0196
-5.9466	-5.8732	-5.7863	-7.8445	-5.7972	-1.4727	-4.1867	-6.4732	-4.2965	-1.1496	-4.9618	-4.3087	-3.479	-5.4899	-2.3638	-4.9318	-2.4575	-4.0669	-5.8698	-4.2782	-5.2519	-2.9396	-3.1537	-5.9352	-1.5035	-2.5326	-3.1961	-5.0859	-4.5004	-3.761	-2.5489	-3.1103	-6.2021	-3.6464	-2.4025	-2.2843	-3.1833	-4.165	-3.322	-3.2305	-3.5255	-2.9651	-3.2364	-3.8603	-5.243	-4.257	-0.23323	-3.1396	-4.0286	-1.8401
-3.4163	-2.8907	-2.7504	-5.5374	-3.797	-5.149	-6.319	-8.2158	-4.7567	-5.3351	-2.2369	-4.9722	-1.678	-6.7307	-3.7248	-4.65	-3.1179	-4.2132	-4.8883	-4.5446	-4.0731	-3.082	-3.2666	-7.4666	-5.156	-4.484	-2.6306	-9.1491	-3.9258	-4.407	-4.477	-6.1577	-6.9202	-3.7423	-3.2321	-0.51206	-3.7969	-5.9704	-3.1261	-5.7825	-3.4948	-2.5872	-2.4923	-7.8201	-1.1911	-4.6317	-3.3525	-5.5002	-4.204	-4.7207
0.12036	0.79866	0.6195	-1.3163	1.5929	-2.3424	-1.2382	1.2062	-0.39353	-0.43067	-2.8071	-0.61983	1.1765	-1.8375	0.083083	-0.55058	3.0418	0.45048	-2.5839	-0.42299	0.6039	2.9046	-1.8217	-0.74587	0.83628	-0.34835	1.6077	1.0967	-1.3986	0.19366	0.45909	-1.7904	0.23552	-0.21557	-0.74587	1.5442	1.289	-0.75162	1.2996	-3.0719	-0.57898	1.4552	2.5526	2.1033	1.3691	-0.19853	0.77746	1.0332	-1.0152	-0.50323
-2.6346	-3.0758	-4.6567	-7.3225	-3.2386	-2.8202	-5.865	-6.816	-6.2649	-4.1544	-3.1779	-4.784	-2.4548	-5.5677	-8.2957	-3.2777	-5.0813	-4.0759	-3.6265	-4.167	-5.8253	-3.5198	-6.7614	-5.0393	-4.4419	-3.6527	-4.7896	-3.0787	-4.2065	-4.0691	-1.5927	-2.3756	-4.2137	-4.0988	-5.8574	-3.6366	-3.5095	-5.8484	-6.2927	-3.8451	-4.5129	-6.2694	-5.3396	-5.6226	-3.1751	-1.8591	-3.242	-2.2327	-4.5702	-6.132
-5.8982	-3.8459	-2.3772	-0.86895	-5.0738	-2.2872	-3.3754	-3.5015	-5.0664	-0.054841	-3.0646	-2.8574	-4.1121	-4.4938	-2.6953	-4.1912	-5.8027	-4.2643	-1.2546	-6.3831	-1.9005	-2.6232	-4.6018	-2.7013	-4.9166	-4.5874	-0.74737	-4.1549	-1.5749	-4.4939	-2.91	-3.0538	-2.4345	-1.4569	-1.2302	-2.6041	-4.0503	-5.7819	-5.2287	-8.6912	-5.3491	-2.9829	0.10925	-5.5399	-3.9517	-3.364	-2.8733	-3.1539	-4.9503	-9.0348
-4.1896	0.10423	-3.6033	-2.9132	-2.7712	-1.3484	0.94359	-3.2901	-4.9196	-6.5448	-4.0782	-3.7139	-2.8609	-7.5871	-3.5312	-3.6633	-7.3118	-1.9917	-4.5554	-0.26205	-2.9526	-5.857	-2.3583	-4.4668	-5.4784	-2.2609	-3.1964	-3.0123	-3.788	-3.1286	-4.3295	-5.0438	-3.5209	-3.2349	-3.6493	-1.1706	-2.4823	-0.42694	-1.7703	-5.0409	-4.0054	-1.9952	-0.32644	-2.931	-1.9202	-4.4334	-2.0961	-1.8628	-4.4361	-5.1763
-1.0569	-1.4111	-1.2985	-5.6751	-3.6968	-1.4408	-1.5971	0.53951	-2.023	-5.1783	-4.1402	-0.84265	-0.79227	-1.7705	-2.8557	-1.3247	-2.4219	-5.1883	-2.2928	-4.6924	-2.4514	0.14536	1.8604	-0.42626	-1.1389	-0.32945	-2.0954	0.90997	-1.7505	-2.7128	-0.090622	-1.3315	-2.3063	-0.80197	-1.3147	-2.8941	0.30431	-1.5697	-3.4018	-2.5297	-3.9287	0.92549	-0.03581	-3.9153	-3.9627	0.2425	0.50596	-2.3423	-0.34195	-0.41573
-9.3227	-13.612	-9.7712	-12.131	-10.486	-9.1511	-9.9924	-7.8011	-13.556	-8.8882	-10.622	-10.322	-11.475	-13.231	-12.584	-8.8307	-7.8698	-10.32	-12.16	-9.8787	-10.901	-8.3702	-6.8218	-10.122	-11.824	-11.137	-12.722	-10.471	-11.272	-8.7325	-10.513	-12.753	-10.185	-8.4925	-11.475	-8.355	-11.64	-9.4847	-11.728	-9.1276	-11.162	-11.39	-11.909	-10.409	-10.697	-8.3348	-9.4486	-9.8441	-11.055	-8.0061
-12.484	-12.3	-10.267	-14.977	-11.646	-12.797	-12.949	-15.5	-12.216	-13.156	-13.189	-14.101	-11.82	-12.403	-17.357	-15.958	-13.694	-14.668	-12.207	-13.277	-14.404	-14.938	-14.472	-16.208	-12.884	-13.578	-10.886	-12.953	-16.437	-13.355	-13.464	-13.495	-13.739	-14.515	-14.081	-13.6	-11.447	-13.525	-15.288	-15.112	-10.729	-12.797	-10.718	-10.705	-14.673	-13.771	-14.561	-11.629	-12.277	-11.277
7.6733	-1.5932	3.1891	4.6787	-2.1923	0.27939	-0.38702	1.3793	3.8292	3.9223	0.91948	-3.3949	5.4027	0.36619	1.6999	1.9464	3.0911	3.0241	1.3175	-0.965	-1.2509	0.22346	0.69937	2.1762	-1.5567	2.4323	-2.2178	-0.16423	2.4602	0.38165	2.9939	-0.18611	2.4474	-0.80744	3.9414	0.094097	3.412	1.3757	0.75324	-2.6134	-0.5572	-2.7095	2.5263	3.0342	2.0252	1.1429	0.93523	4.1833	0.29943	0.91889
-15.127	-12.85	-18.509	-13.512	-15.861	-15.096	-17.191	-13.352	-17.952	-16.802	-17.075	-18.638	-14.642	-16.292	-14.253	-14.61	-18.915	-14.016	-17.587	-13.84	-15.185	-15.135	-13.13	-14.23	-17.377	-13.076	-11.465	-18.638	-13.978	-14.956	-14.944	-14.556	-15.222	-17.374	-16.331	-14.872	-17.945	-14.487	-13.288	-15.868	-17.872	-13.865	-15.727	-12.515	-11.783	-14.249	-16.354	-14.361	-13.009	-13.752
-5.7369	-5.852	-8.3585	-5.5732	-7.2929	-3.9135	-6.9764	-3.5568	-4.6661	-6.5788	-7.5374	-4.3371	-7.0421	-6.3684	-7.5778	-3.0298	-4.1822	-8.2989	-3.6468	-4.841	-2.1994	-2.3458	-3.7204	-6.7079	-4.1348	-5.7278	-3.2712	-2.1519	-0.65548	-6.1341	-3.7851	-3.4679	-2.6762	-3.4037	-2.7335	-7.0971	-7.3747	-6.0466	-8.9862	-0.20887	-0.89691	-2.8164	-7.9967	-6.174	-7.2771	-5.9531	-4.1526	-6.1479	-6.2818	-2.5914
9.2849	7.5966	5.3626	7.1819	6.8548	4.7484	11.879	10.835	9.7956	8.3578	4.8152	5.8943	7.0028	4.9291	9.6017	6.4579	7.6035	6.9106	5.6792	9.4222	5.9848	6.9992	8.7106	13.359	9.0078	7.6512	11.126	9.7167	7.9139	6.1242	6.8206	5.9355	5.2661	5.0367	8.1758	9.5978	6.4966	8.0502	8.9899	7.4423	7.2096	8.6787	13.257	6.0775	6.8201	7.5868	9.0665	4.8278	8.8701	10.92
-13.478	-14.033	-11.871	-13.094	-12.941	-14.231	-11.877	-12.618	-11.168	-16.002	-12.14	-16.53	-12.673	-10.497	-12.966	-12.866	-14.907	-16.123	-12.126	-15.547	-12.493	-11.041	-14.048	-14.274	-12.462	-11.088	-13.237	-12.031	-10.479	-13.704	-9.2017	-17.363	-12.726	-10.942	-12.103	-14.778	-12.625	-15.726	-13.432	-12.518	-14.752	-10.696	-14.297	-12.387	-12.052	-13.738	-13.008	-10.477	-12.717	-16.463
8.0547	1.4502	7.4597	4.3792	4.5012	4.7221	3.9046	4.1013	6.8792	5.3588	1.602	3.965	3.9399	7.162	7.3773	5.0856	4.5478	6.3277	4.2078	6.4099	3.8498	3.9207	4.6367	5.351	6.4082	5.4109	6.8277	6.2389	5.3628	9.6715	4.1142	5.7384	3.0511	5.3499	4.1997	5.2335	1.4004	6.4338	8.2925	2.6515	5.5895	3.673	3.2374	3.8152	7.643	7.0084	4.3703	6.9018	2.8316	5.7703
-12.343	-11.332	-12.09	-11.839	-10.691	-11.417	-12.604	-12.545	-10.607	-13.475	-12.164	-13.436	-12.692	-9.9348	-13.893	-13.621	-9.9002	-12.136	-11.264	-10.745	-12.043	-12.826	-12.935	-12.959	-8.2259	-10.731	-11.005	-8.418	-10.725	-11.597	-14.675	-12.32	-9.4519	-8.7713	-11.616	-12.748	-12.17	-8.4747	-9.084	-12.478	-13.684	-11.959	-13.829	-7.7618	-10.489	-14.016	-11.701	-12.469	-13.038	-10.236
-5.015	-0.4511	2.7169	2.0328	-0.97861	3.5419	1.6239	-1.8093	-1.051	-3.4388	0.75949	-1.9348	-1.4315	3.9029	-1.9838	0.48727	-1.3458	1.6531	-2.7037	1.3245	0.85978	-1.3923	-0.07692	-2.4807	-1.9261	0.84429	-0.25358	-3.3775	0.14567	-1.1852	-1.9279	1.0861	-0.030314	0.42671	2.0325	0.73647	-0.80839	3.0543	2.0812	0.65094	-3.271	-2.8369	-0.11908	2.2982	0.87673	1.1146	1.5179	-2.6526	0.37757	-0.25069
11.563	11.745	9.0935	9.1889	11.309	10.185	12.408	10.836	9.0384	9.0981	9.4905	10.016	7.395	8.853	10.445	9.435	9.8713	12.608	10.37	7.4917	10.308	11.588	10.124	11.093	10.937	9.4481	12.465	9.0884	8.4465	13.538	8.3404	9.8166	12.066	8.1355	10.755	9.8165	10.224	11.457	10.599	7.9793	13.084	10.53	11.04	7.2445	9.6	6.7097	9.0993	14.55	6.5008	11.082
6.5039	1.5911	5.8009	3.441	6.2287	5.7574	1.0699	6.6766	4.9514	0.10847	8.0322	5.4258	2.6661	8.8719	3.4233	3.8743	2.9539	3.8099	-0.25724	5.1321	4.0902	5.2428	5.5574	4.527	4.6062	5.7429	7.0557	3.6465	4.7083	3.1324	2.8877	4.1613	3.233	3.2891	5.7171	3.2824	3.6378	6.4865	5.3458	3.9165	6.5964	1.1249	4.9869	2.7293	3.7036	9.052	3.644	4.85	4.6774	5.6112
-4.6657	-1.6249	-1.9959	-1.7084	-5.958	-3.5412	-4.8554	-4.514	-4.0617	0.0076095	-3.4089	-3.4449	-4.5508	-1.7359	-3.2759	-3.6134	-6.2626	-1.7423	-2.3065	-5.2283	-0.88072	-0.27892	-5.1044	-1.7252	-2.0651	-3.0318	-2.245	-4.3736	-3.0834	-4.8062	-3.1697	-3.084	-1.7855	-2.9804	-2.1546	-4.0213	-3.8257	-8.1223	-3.6643	-6.8326	-1.6744	-2.4808	-3.3631	-0.927	-4.0311	-4.0901	-1.211	-4.2983	-3.9967	-4.3689
-9.885	-14.713	-11.48	-9.7012	-8.4748	-15.215	-12.09	-12.515	-12.245	-7.5978	-11.858	-7.7515	-9.2797	-12.663	-13.349	-9.2484	-10.73	-13.867	-14.107	-11.967	-12.673	-11.932	-10.891	-9.42	-13.269	-10.661	-12.885	-11.529	-12.373	-9.4125	-14	-9.4325	-10.853	-14.435	-10.116	-12.582	-12.4	-12.349	-8.7853	-11.251	-12.318	-8.6278	-13.2	-10.28	-7.9209	-9.7714	-13.939	-11.72	-10.846	-10.377
-13.772	-14.916	-14.295	-13.017	-16.219	-14.192	-15.525	-13.256	-17.59	-14.08	-14.06	-14.684	-17.47	-13.584	-12.724	-15.096	-13.288	-17.801	-12.947	-14.191	-16.058	-17.169	-11.634	-14.14	-13.761	-14.087	-15.792	-13.087	-12.203	-14.856	-14.26	-11.933	-11.787	-15.89	-15.573	-14.271	-15.542	-13.651	-16.847	-15.491	-17.108	-10.642	-13.398	-12.532	-14.049	-17.645	-14.715	-15.657	-13.495	-17.923
-1.797	-0.80864	2.4126	1.9404	-1.1451	-2.4474	-0.11413	0.64948	-0.34154	-0.089576	0.30172	1.6154	-1.2529	2.2179	1.598	0.60979	-1.521	-1.3226	-1.1361	1.2047	1.5065	0.92901	2.409	0.10627	0.43859	-0.081539	-3.4501	-1.249	-1.6803	-2.9309	0.013851	-0.99257	-0.30862	0.8606	0.049831	-0.50559	2.2409	-0.8498	-1.7288	0.27874	2.2864	1.9324	4.2122	0.30583	-0.047773	-1.8856	1.5197	-0.92401	0.72877	-1.6161
10.933	9.0324	1.8341	6.5762	4.4241	10.571	7.3286	8.1822	6.8036	6.896	7.629	8.4158	2.0229	8.0348	11.317	11.207	9.5433	7.6702	7.5038	10.427	11.397	9.2004	11.092	8.2717	5.8551	7.7202	8.1159	8.7416	6.6148	9.4992	7.1344	8.9618	8.2655	8.3497	10.525	7.3169	5.2353	9.2827	7.0701	6.4537	10.199	5.3082	7.712	7.382	6.2489	8.8365	8.3536	7.9077	4.5581	9.9991
-5.386	1.0186	-2.2366	-1.1551	-1.4952	-2.2666	-2.7445	-1.4659	-3.3683	-4.6033	-1.8105	-0.025093	1.0488	0.044381	-3.1713	-1.7869	-0.75797	-0.55016	-0.59367	-2.9012	-0.51835	-3.1414	0.19065	-1.2256	-1.2178	-1.4736	2.1164	-3.7226	-3.9782	-2.0987	-0.81141	-2.3576	-1.6772	-4.5157	-0.96138	-0.58991	-2.6894	-2.2182	-5.619	-0.55702	-2.1929	-4.7479	-4.3886	-1.1003	-0.69574	-4.1448	1.0764	-5.5361	-3.6774	-2.8436
-23.698	-22.186	-25.466	-20.13	-19.794	-23.354	-24.431	-19.738	-18.777	-21.898	-21.114	-21.18	-20.928	-23.564	-20.943	-20.419	-24.339	-22.564	-24.611	-20.66	-19.476	-22.513	-21.538	-23.8	-22.617	-19.368	-24.736	-27.726	-23.972	-27.238	-20.021	-17.615	-21.349	-24.576	-22.137	-23.437	-24.865	-24.375	-23.783	-22.935	-23.593	-18.69	-22.248	-22.197	-20.883	-22.678	-21.571	-25.594	-22.877	-20.395
1.5594	-3.947	2.3002	2.6483	0.36657	-0.83446	2.5247	-1.0557	-1.9256	3.7182	-0.99781	-1.0952	3.8127	-0.49857	0.78915	-0.24065	-2.536	3.146	-0.68998	0.63889	-1.4165	1.1177	-3.4156	2.3524	2.8641	0.567	1.6469	-2.1406	-0.74823	0.78185	0.39346	0.086775	-1.9592	-0.16056	2.5283	-2.9838	1.5246	-1.6621	-1.8522	-0.9507	-2.0182	0.9629	-0.35398	-0.077404	-1.5663	-3.4565	2.6897	-0.73116	-0.97832	1.0045
-5.2666	-2.1096	-4.7665	-4.7944	-5.1328	-2.0202	-4.5232	-7.4764	-4.8797	-5.8015	-5.9057	-8.1359	-7.11	-6.6486	-4.7867	-9.1073	-7.2433	-6.7247	-5.0399	-3.419	-5.6215	-7.6665	-4.0187	-9.8634	-6.4088	-5.8122	-4.626	-1.3336	-6.3467	-5.2533	-6.2171	-6.3113	-7.0058	-8.1572	-6.1359	-7.5288	-9.7253	-6.977	-6.4107	-4.7085	-8.1713	-4.9358	-5.7574	-4.7842	-4.7798	-4.7696	-6.4855	-5.3365	-3.92	-6.7406
-9.3859	-9.8471	-7.7671	-9.2037	-6.1293	-10.347	-9.6541	-3.5042	-9.6377	-13.486	-8.7109	-6.4548	-9.2537	-10.327	-8.6597	-9.8697	-10.208	-6.0129	-12.146	-6.6062	-5.8016	-10.807	-7.6126	-8.4797	-10.562	-9.9146	-8.628	-12.083	-10.448	-9.321	-7.5802	-8.0716	-7.2707	-8.9223	-8.24	-11.47	-10.761	-8.1138	-7.0344	-8.5292	-8.2952	-7.1093	-10.045	-7.8347	-10.631	-5.7319	-8.0801	-8.0383	-11.087	-8.7288
-2.4423	-3.1347	-5.9459	-4.7754	-2.9376	-6.5717	-3.8124	0.37222	-4.855	-3.5472	-3.4534	-3.5776	-4.3103	-4.0819	-2.7942	-2.2684	-3.5742	-5.9465	-4.4876	-3.4898	-4.8467	-4.3905	-4.3981	-6.1447	-4.3376	-4.8866	-4.1822	-4.7871	-2.921	-3.1	-2.8652	-1.7816	-5.3112	-3.0515	-5.3255	-6.7188	-5.2007	-3.8586	-7.0766	-2.6447	-6.8347	-2.5396	-6.765	-4.1763	-7.9447	-3.5032	-4.507	-5.5628	-6.7427	-3.4353
6.273	3.3756	3.7573	5.6183	3.3494	9.992	5.989	5.7995	4.0035	3.0518	3.9379	6.5892	6.4732	1.0049	4.6268	4.9944	6.0211	4.162	3.259	5.1163	2.942	5.4329	4.9059	6.2421	3.7515	2.9583	7.7358	4.4705	3.8971	4.4177	4.3278	3.4791	7.3142	6.5186	4.7208	3.4977	5.6379	3.7692	8.402	7.0071	7.9241	5.4634	6.524	5.1801	5.1018	5.5901	4.0413	5.2571	5.3605	4.4386
-6.197	-6.9421	-7.3214	-4.101	-5.9152	-6.4733	-7.4987	-7.6345	-6.3554	-8.4095	-6.5394	-6.7126	-7.6302	-5.4064	-7.8496	-8.5432	-5.4583	-9.3139	-3.5915	-4.3942	-5.3455	-3.0097	-6.7389	-3.3672	-9.5905	-7.3512	-7.4342	-6.9164	-5.6695	-6.9741	-7.0294	-6.0524	-8.2858	-7.5481	-7.0342	-6.2557	-3.0139	-8.9551	-7.5998	-8.2989	-7.2451	-6.2129	-9.2891	-3.6346	-2.4165	-6.1178	-6.9422	-9.3216	-2.4236	-7.0814
-1.9159	-2.1551	0.13091	-0.0047173	-0.97881	0.14838	-0.60884	-1.2616	-1.2677	-2.4124	0.69982	-3.8275	-3.1594	-1.8069	-1.8787	-0.39619	-0.95643	-3.5139	-1.0027	1.6242	-2.1123	-2.2653	1.4182	-1.9447	-2.0248	-2.0312	-3.0175	1.5075	1.2715	0.82005	-1.2174	-0.91461	-3.8508	-3.3914	-6.3255	2.246	0.54835	-0.88363	-3.7432	-2.294	-1.5538	-1.695	1.2962	-2.1959	2.2207	-0.97517	-0.80702	-1.9876	-1.5083	-5.4202
-6.7019	-6.5654	-7.1235	-6.8394	-6.7862	-9.1799	-7.5057	-3.8304	-6.4431	-9.4411	-5.2069	-9.5879	-6.6365	-3.632	-3.7117	-5.4302	-4.9781	-6.0916	-7.6796	-5.5244	-5.4165	-10.491	-9.4324	-7.0276	-4.3233	-8.7789	-6.5401	-6.0031	-4.6494	-7.253	-6.733	-3.5996	-5.5348	-4.7546	-8.7257	-5.8183	-5.8708	-8.0987	-7.8474	-4.9278	-4.6956	-6.5523	-6.1178	-6.3342	-5.5693	-9.6556	-5.8411	-5.9391	-5.3578	-6.2316
-11.317	-6.6946	-14.416	-11.281	-13.479	-12.184	-15.291	-11.592	-11.994	-8.8116	-9.7066	-12.526	-10.471	-13.004	-10.487	-8.8118	-10.219	-11.256	-11.134	-11.449	-9.4008	-11.123	-11.169	-14.522	-11.678	-9.2969	-12.467	-12.856	-11.672	-12.319	-9.7125	-13.102	-10.737	-9.6656	-11.529	-11.755	-10.997	-12.623	-13.528	-7.9448	-8.8771	-11.09	-10.688	-11.946	-11.042	-13.457	-13.907	-10.655	-10.162	-13.647
-11.282	-10.175	-11.429	-10.942	-15.047	-10.83	-9.6476	-13.352	-12.535	-12.401	-14.503	-9.776	-8.3751	-11.171	-9.6715	-13.329	-12.175	-9.1059	-9.8615	-10.789	-8.7919	-10.663	-13.16	-12.381	-10.138	-8.3145	-5.8345	-11.174	-9.5723	-11.788	-10.588	-9.2529	-11.912	-10.628	-10.895	-9.9699	-13.241	-11.55	-8.9138	-8.2105	-13.36	-12.37	-13.242	-13.319	-13.311	-11.007	-9.2708	-8.5601	-8.5631	-10.463
-7.8636	-8.4448	-9.6434	-11.218	-6.2342	-10.29	-9.3623	-8.4478	-8.2767	-7.0296	-6.8135	-11.015	-9.8607	-5.0682	-8.9681	-9.9011	-6.2053	-9.8505	-10.025	-8.1348	-8.3032	-9.1511	-13.196	-6.1273	-9.645	-8.3826	-9.0655	-9.495	-9.0723	-6.8898	-7.8506	-10.379	-8.6313	-7.4004	-10.578	-10.541	-6.8855	-8.4119	-8.7357	-12.701	-9.6686	-7.7725	-8.8565	-11.149	-5.9088	-10.015	-7.782	-6.8458	-8.3088	-7.1078
-9.2472	-11.758	-10.386	-9.7642	-8.9084	-11.568	-12.189	-10.478	-10.261	-12.048	-8.9164	-11.874	-10.62	-8.7286	-13.948	-6.2806	-8.2988	-12.686	-8.1525	-11.067	-12.643	-8.4318	-8.1843	-9.2799	-8.3546	-9.7509	-11.605	-9.2832	-8.5245	-11.161	-9.1062	-9.0988	-13.897	-10.168	-9.617	-12.667	-10.99	-6.6375	-11.472	-12.974	-11.361	-15.195	-10.073	-10.528	-9.4676	-10.745	-10.612	-11.326	-12.044	-10.527
1.6572	1.2289	-0.054655	1.293	0.64774	0.8168	-1.8331	0.5791	-1.822	-0.17972	1.1899	-2.9149	-1.2309	-0.63913	0.83436	4.1544	-1.6758	-3.0698	1.4538	-0.96779	-1.9425	1.279	1.7071	-1.5153	-0.94512	1.1609	-1.271	0.64101	-0.47369	0.22154	1.4577	1.0815	-3.1239	0.35129	4.7313	-0.47034	-1.3478	1.2752	-1.5357	-1.2566	-1.296	-2.0054	1.3653	1.4543	0.96192	1.2881	0.32161	-1.5846	-1.4934	-1.1122
-24.176	-25.677	-21.555	-21.051	-21.067	-19.683	-23.976	-19.34	-22.213	-23.761	-22.288	-19.467	-23.324	-22.977	-23.192	-23.826	-26.444	-20.978	-22.494	-20.676	-22.792	-21.749	-22.839	-22.687	-22.199	-21.322	-22.057	-22.211	-25.992	-20.338	-22.916	-23.247	-19.016	-22.791	-23.551	-22.219	-21.567	-20.795	-23.116	-22.567	-21.344	-21.08	-21.343	-20.8	-22.078	-21.085	-21.683	-20.388	-26.385	-19.657
-1.2013	1.0417	1.6277	1.378	1.53	1.3097	0.27689	1.704	5.4832	4.7495	3.1823	0.23299	1.2479	1.8079	3.9206	4.1251	-1.4224	3.1093	1.037	0.85768	-1.986	0.56128	-1.0194	2.6058	-1.4133	2.0995	0.46722	4.6481	1.9213	-0.61018	0.56779	-2.0646	1.271	1.3959	2.1141	0.47218	2.3009	1.6796	3.6696	0.93199	0.609	0.42938	3.6271	2.2312	1.8295	2.4755	-1.9103	-0.40419	-0.042881	-0.16221
-22.966	-20.052	-20.796	-23.082	-24.89	-24.358	-22.035	-22.752	-20.373	-20.307	-20.949	-23.268	-25.945	-19.615	-23.618	-20.625	-22.875	-22.697	-25.573	-23.448	-23.258	-22.321	-23.647	-22.8	-21.38	-22.089	-21.959	-23.002	-23.136	-21.1	-20.268	-23.617	-22.496	-19.861	-23.45	-20.441	-20.471	-23.016	-22.012	-23.023	-24.33	-21.665	-19.759	-22.146	-23.453	-21.124	-20.69	-21.639	-25.671	-19.815
-18.173	-15.069	-15.696	-18.23	-15.157	-12.456	-15.413	-15.035	-12.818	-15.947	-15.81	-13.03	-16.39	-17.784	-11.844	-17.871	-13.001	-15.492	-13.585	-13.051	-16.241	-13.202	-13.172	-17.154	-11.937	-11.803	-14.432	-12.793	-12.484	-13.604	-15.586	-11.356	-12.18	-14.146	-13.55	-16.497	-14.617	-13.672	-13.718	-15.78	-16.508	-18.53	-15.273	-18.21	-11.651	-20.294	-14.192	-13.513	-15.161	-18.045
-0.89379	1.4187	0.6452	-1.2124	-2.3662	0.25501	0.92455	0.73549	-2.2222	4.0647	0.44321	2.5533	1.6499	1.287	2.4105	-2.9947	2.4105	1.4578	-0.94654	-0.71892	1.0975	2.2508	0.074976	0.38711	-2.1406	-0.82091	-1.152	0.12184	-0.72382	-0.37692	-0.029158	0.70548	0.58626	-1.1093	-1.6166	-2.7031	-2.1387	0.32122	-2.2545	-1.3432	-0.83008	-0.46136	3.7936	0.52918	0.96639	2.9125	-0.016633	-0.91678	2.453	0.71193
-10.437	-16.503	-13.745	-14.768	-14.491	-12.851	-13.105	-15.017	-12.681	-12.447	-10.761	-11.915	-12.778	-12.77	-10.15	-12.605	-10.627	-12.129	-13.942	-10.71	-16.822	-11.85	-8.699	-9.9778	-10.957	-14.913	-13.149	-11.641	-13.707	-13.206	-13.537	-13.233	-14.532	-11.674	-11.61	-12.324	-12.229	-13.409	-13.746	-10.099	-13.225	-7.8453	-14.77	-11.775	-13.219	-13.061	-13.603	-12.399	-14.857	-15.106
-6.2554	-6.5795	-4.0448	-3.5926	-1.503	-1.4216	-5.0425	-3.0366	-0.68554	-5.0837	0.82728	-1.1613	0.08367	-2.2171	-2.1806	-2.611	0.010425	-4.4766	-3.6773	-5.6406	-5.6351	-4.5018	-2.0103	-4.2029	-0.5989	-4.1971	-3.2685	-0.69938	-3.3056	-1.6675	-1.7381	-4.4776	-6.6573	-5.3294	-2.4074	-4.5485	-2.8907	-2.8339	-3.9361	-3.6483	-5.5385	-5.4704	-2.4137	-3.0623	-3.0911	-6.2918	-4.9817	-3.4074	-4.4582	-1.8037
-8.7541	-13.301	-9.5739	-11.845	-14.349	-12.915	-13.056	-12.304	-13.443	-14.021	-13.223	-10.468	-12.372	-8.7876	-12.548	-14.14	-13.851	-15.951	-11.492	-10.666	-11.669	-11.721	-11.945	-13.822	-10.327	-9.3971	-16.26	-12.75	-11.912	-9.6411	-13.215	-9.4515	-11.912	-15.604	-13.287	-8.3084	-14.644	-9.2657	-10.717	-11.077	-10.822	-16.167	-13.423	-10.711	-10.901	-15.599	-12.251	-13.614	-12.621	-13.208
-14.697	-16.302	-10.817	-12.413	-10.485	-11.671	-11.605	-15.982	-11.14	-12.542	-9.5203	-10.875	-9.3502	-14.871	-14.134	-11.029	-14.104	-11.334	-13.434	-12.093	-13.877	-12.067	-11.127	-11.359	-7.7743	-12.123	-12.375	-12.116	-9.1869	-10.401	-12.171	-9.8237	-10.435	-8.0064	-10.861	-12.328	-11.005	-12.728	-13.789	-12.096	-10.654	-11.192	-10.653	-10.819	-14.022	-7.0641	-8.0491	-12.125	-13.261	-11.737
-1.223	-1.8685	-0.067585	-2.3246	-1.5628	-1.1322	-0.084777	-4.149	-5.2893	-4.0961	-1.6775	-1.0177	-6.4773	-2.0184	-3.8516	-2.5584	-4.6238	-3.5777	-1.3956	-0.62105	-5.1368	-4.2538	-0.1316	1.1925	-1.7668	0.66442	-2.7721	-1.6102	0.26618	-0.43452	-0.43891	-5.0677	-6.3735	-2.362	-2.9338	-5.9893	-6.5807	-4.7619	-4.8795	-2.0304	-1.1174	-3.6834	-3.8729	-3.0885	-2.3899	-1.7157	-3.27	-2.8896	0.97251	-4.8607
-13.034	-12.881	-10.55	-12.934	-9.5738	-10.355	-8.5114	-12.438	-10.295	-9.5751	-12.716	-11.693	-9.5124	-11.91	-13.434	-8.2731	-13.991	-11.461	-10.053	-13.16	-11.558	-11.199	-9.5962	-11.979	-11.682	-11.406	-14.629	-11.977	-12.549	-10.831	-12.278	-15.834	-10.894	-14.362	-10.464	-14.179	-8.3044	-12.708	-13.619	-14.308	-10.454	-14.487	-8.7183	-13.209	-12.645	-7.6901	-11.172	-13.062	-13.174	-13.545
-9.4009	-8.3941	-9.6464	-10.649	-5.266	-10.664	-7.3892	-8.8429	-9.6515	-6.0232	-6.7163	-9.4493	-6.8207	-8.5414	-10.982	-8.0187	-9.3712	-9.0981	-8.4475	-6.6907	-11.204	-10.067	-6.9235	-5.9996	-9.1971	-10.897	-9.9613	-11.133	-12.241	-8.4819	-5.7735	-7.2092	-8.6235	-9.1132	-9.2082	-8.0055	-8.275	-10.518	-11.781	-4.6192	-7.1018	-9.4653	-7.9507	-11.327	-7.531	-9.355	-9.2981	-12.39	-10.721	-8.0282
-11.933	-12.161	-17.68	-14.314	-13.953	-15.742	-12.978	-16.588	-14.428	-17.118	-13.539	-16.331	-16.865	-14.049	-13.295	-15.817	-18.028	-14.234	-14.826	-14.29	-13.558	-13.352	-14.282	-16.381	-14.791	-13.893	-12.962	-17.394	-13.634	-13.314	-11.503	-14.405	-17.187	-15.261	-15.38	-16.93	-13.289	-14.034	-16.318	-17.235	-13.036	-12.747	-17.048	-16.917	-16.859	-15.37	-13.043	-12.537	-15.128	-15.963
-20.238	-20.649	-22.971	-24.017	-23.542	-24.056	-23.95	-21.288	-24.035	-22.934	-20.002	-23.174	-21.43	-20.794	-22.966	-23.96	-21.738	-19.587	-26.238	-21.89	-21.588	-23.035	-22.069	-21.872	-23.292	-21.185	-18.811	-21.856	-21.178	-25.192	-23.357	-20.197	-20.318	-21.429	-21.106	-23.582	-22.882	-22.42	-20.286	-18.743	-19.939	-22.041	-21.445	-23.661	-24.748	-24.09	-23.607	-21.507	-19.914	-21.677
-8.1542	-7.075	-10.608	-13.505	-7.9939	-8.4626	-7.9057	-7.8255	-9.128	-7.5492	-9.0339	-9.8266	-8.5761	-10.731	-8.0218	-8.0788	-9.0028	-6.3819	-10.403	-8.2486	-7.9546	-7.302	-8.8742	-9.1839	-9.0222	-7.844	-8.4408	-8.9162	-10.527	-12.48	-6.9271	-8.4624	-7.5384	-11.013	-7.7289	-8.0989	-6.9902	-8.7851	-6.6045	-9.588	-9.3795	-8.5149	-10.17	-6.6565	-9.1612	-7.73	-11.115	-9.2742	-10.153	-7.9614
0.56162	3.8002	0.33268	6.092	0.05675	1.2748	2.5374	-1.7148	2.0965	0.57304	3.9478	2.2	4.603	2.2468	-0.24419	0.77308	4.4025	0.96247	2.2376	2.6355	1.8183	2.1764	1.3302	1.7883	-0.22471	1.9347	2.345	2.8101	0.70749	0.63629	4.3153	-0.91926	4.6315	1.9762	3.8613	2.4605	2.9611	4.1579	6.0124	1.172	1.592	4.0887	1.7312	0.0053935	-0.77493	4.474	2.5865	-1.5167	0.47631	3.6717
-1.7958	-2.896	-0.77446	-4.0468	-5.8484	-5.2049	-3.8872	-4.3871	-1.196	-1.9422	-4.7978	-3.5625	-3.2591	-0.21772	-2.1257	-4.3704	-6.4123	-4.5568	-4.2493	-1.6733	-2.2811	-3.0247	-1.3764	-4.602	-5.502	-5.469	-5.3654	-1.2684	-7.0299	-4.8415	-3.2521	-4.3015	-1.8467	-4.9809	-3.7497	-1.4152	-0.062059	-1.6523	-0.087991	-1.9906	-0.80992	-3.5127	-3.3964	-6.1402	-4.7734	-4.2285	-3.739	0.68901	-1.7164	-5.2006
-12.552	-11.833	-8.934	-12.937	-10.652	-13.285	-12.854	-11.816	-14.05	-9.9515	-11.214	-15.163	-12.528	-12.078	-12.205	-12.044	-14.329	-11.661	-11.704	-12.528	-14.276	-9.1517	-9.6693	-9.7908	-10.176	-12.029	-10.81	-10.046	-11.41	-14.156	-9.2021	-9.8312	-9.9682	-11.97	-10.047	-12.002	-9.554	-10.57	-11.277	-12.653	-13.978	-11.198	-14.821	-5.9755	-8.4966	-11.031	-8.0029	-13.706	-10.775	-10.088
-1.1098	1.7597	3.6949	2.5471	2.9528	0.17462	0.063531	-0.14582	-0.076779	-3.8592	-1.7213	1.1507	-0.67448	-1.2613	1.4409	1.9973	-1.7951	-3.7494	0.60976	-0.67423	-3.3374	-2.394	-0.67744	1.0989	3.0886	0.88301	0.9878	0.24128	1.9935	4.5016	0.11932	-1.503	2.6416	0.89282	-0.033386	-2.8416	0.05701	2.1527	-0.3131	1.3203	0.95588	-0.75171	4.4325	1.9538	2.6605	1.1675	-0.78344	2.5123	-1.2418	-0.82734
0.093156	1.7589	0.54299	4.2102	1.7013	3.3366	-1.6478	1.5745	2.6653	-0.38695	3.9465	2.5217	4.9822	0.30737	1.7103	2.7049	3.9453	-0.60153	4.4326	2.179	-0.10656	1.5975	-1.146	4.5691	-0.18981	4.5315	-1.2631	3.8205	-1.4177	0.55296	3.2395	0.55388	1.9107	4.1795	1.2309	-1.2535	1.2265	2.2472	2.529	1.3481	3.7818	0.6242	0.4194	2.0623	1.2137	-1.4066	5.3956	0.30136	-1.0036	1.1108
-1.2502	0.88384	1.6747	-1.6849	-1.4784	2.0413	-0.92129	0.70606	0.25028	-2.1237	0.38611	4.3688	-0.35973	1.2628	2.5603	3.9025	0.80583	-2.0356	1.8082	-0.32964	0.53049	0.35491	1.1563	-0.83949	0.13097	-1.1773	-2.5903	-1.1948	2.0003	0.095401	1.3732	1.6936	5.2912	2.4625	0.37645	-1.3224	-2.0064	-0.14537	1.7059	1.4387	0.95599	-0.59443	-0.94662	-0.69593	0.78509	-1.166	-0.083668	2.9003	2.1607	0.51782
-3.3509	-5.5965	-0.90465	-6.0788	-3.5667	-3.0331	-4.9274	-0.89379	-4.4444	-2.2165	-3.0118	-0.60359	-4.3276	-4.5876	-1.8946	-2.9639	-4.4493	-3.1153	-0.20588	-2.2086	-0.33751	-5.7755	-2.4108	-6.6188	-4.1257	-0.49078	-0.62752	-7.8127	-3.1286	-4.7317	-3.8002	-2.283	-2.7575	-4.9944	-1.1794	-2.166	-5.3278	-3.4829	-7.3425	-3.6946	-4.2508	-6.3125	-3.0032	-3.1095	-2.9996	-4.2273	-3.098	-4.0425	-4.2245	-6.9226
-12.577	-14.583	-14.354	-17.495	-16.792	-12.841	-12.939	-16.69	-16.833	-15.81	-13.827	-17.554	-12.865	-14.269	-16.825	-16.755	-12.252	-13.517	-15.91	-16.356	-14.635	-13.717	-13.907	-16.341	-14.87	-14.064	-14.641	-12.256	-12.444	-13.806	-14.135	-14.012	-12.776	-17.886	-14.585	-16.858	-14.131	-13.591	-17.014	-12.116	-15.106	-12.956	-14.181	-16.852	-13.247	-15.608	-15.257	-16.844	-16.971	-12.525
-9.2048	-8.3133	-6.1925	-10.981	-9.3222	-11.118	-7.4572	-7.0286	-9.8103	-8.8923	-9.9858	-9.2874	-10.85	-11.606	-8.4446	-11.283	-8.7055	-7.2593	-11.235	-7.9376	-9.1711	-10.595	-9.7275	-10.144	-8.6751	-8.5217	-5.357	-9.1916	-9.2781	-11.838	-9.1507	-10.658	-10.44	-8.3545	-8.8981	-5.8865	-11.126	-6.5868	-10.418	-9.9052	-8.8932	-10.534	-6.252	-9.0099	-8.9887	-8.4323	-10.551	-7.051	-8.6588	-10.99
-10.86	-14.803	-11.453	-12.263	-8.8243	-11.931	-12.271	-16.368	-11.179	-12.136	-13.135	-14.336	-12.836	-10.464	-12.547	-12.507	-9.3875	-10.945	-10.779	-11.775	-9.7712	-11.32	-11.844	-13.653	-11.952	-11.201	-11.565	-10.241	-12.9	-12.586	-12.75	-10.81	-8.3469	-9.3229	-11.261	-11.444	-11.936	-12.201	-11.809	-15.731	-12.072	-10.708	-11.189	-10.489	-11.327	-11.338	-13.583	-14.061	-11.72	-13.305
3.0557	-0.31705	2.3155	-1.0172	1.4385	2.2705	-0.99814	3.0546	-0.48297	2.0141	3.2131	-2.9516	-0.025713	3.0923	-0.78662	-1.1129	1.7236	2.0607	3.7527	2.173	5.7389	2.0632	0.17773	1.3556	0.2727	1.6236	0.59274	3.4279	1.5546	1.4849	2.8855	3.0282	-2.191	-3.4744	1.5034	1.5331	0.69146	3.9941	0.71463	2.7341	2.6518	-1.5866	1.6784	2.4252	1.5544	1.9767	1.9518	0.4183	3.3495	0.66869
8.4029	8.9143	9.7081	7.7632	9.0849	8.9205	10.916	12.05	11.563	12.691	9.6828	9.5286	10.713	9.1782	9.3719	9.5841	9.4035	13.515	8.0295	8.2772	10.618	8.0907	11.219	10.92	10.795	10.28	8.6767	10.407	11.276	7.9337	11.354	8.054	9.2495	9.0763	9.4892	10.298	10.676	11.173	10.03	9.5366	10.827	7.4015	11.068	10.917	6.5536	8.5602	9.4824	10.093	9.1507	12.476
-7.102	-5.1266	-3.2331	-3.1774	-1.9467	-5.4505	-4.3877	-4.8132	-5.6441	-2.9694	-3.0828	-2.9314	-1.6945	-3.446	-4.3579	-7.6045	-6.2252	-2.6301	-2.1897	-3.6641	-2.5311	-4.6712	-3.8758	-1.4842	-3.2055	-6.1817	-3.5479	-5.534	-3.4783	-5.7865	-3.4225	-6.0067	-0.76021	-5.6448	-4.109	-3.4537	-5.56	-5.3604	-5.0023	-2.2042	-4.4199	-5.7466	-3.9311	-3.7735	-3.4466	-4.7995	-1.9375	-2.7537	-2.6285	-4.572
5.3827	-0.88146	-0.88773	1.2878	0.66764	2.5885	-1.6089	1.5606	1.7307	-0.39616	1.1325	0.87646	0.92536	0.90896	1.4046	0.73703	2.1375	0.15973	2.7114	0.61321	1.429	-0.28846	-0.1502	2.554	2.3596	3.5401	1.5116	0.68525	-0.87903	0.57926	-0.61724	0.68412	0.89562	0.48287	1.725	2.7831	-0.53751	-0.19051	-2.3903	2.8108	2.9046	1.745	-1.3622	0.89987	-0.72642	0.13456	1.8124	2.8789	0.6987	0.78994
-13.262	-15.301	-14.434	-15.254	-16.551	-13.782	-15.22	-13.435	-10.554	-12.928	-14.24	-16.802	-14.787	-15.176	-14.857	-12.133	-10.89	-12.838	-15.569	-12.356	-15.575	-12.839	-13.029	-16.9	-12.862	-12.791	-15.324	-14.264	-15.246	-13.915	-14.704	-16.871	-17.479	-16.5	-14.163	-17.443	-11.492	-13.219	-16.501	-13.722	-13.478	-13.534	-12.708	-11.97	-16.509	-16.184	-16.414	-13.701	-12.937	-16.457
-9.3376	-7.9294	-12.358	-13.554	-10.419	-11.38	-10.872	-9.2391	-11.38	-10.628	-13.112	-10.241	-9.5097	-9.1734	-8.9259	-12.716	-9.1669	-10.544	-10.076	-10.221	-9.7803	-11.594	-14.393	-12.5	-13.302	-9.7412	-9.7403	-14.083	-12.463	-11.19	-10.573	-7.6111	-6.0415	-11.504	-10.894	-11.678	-11.918	-11.506	-10.375	-8.2369	-6.4009	-8.5514	-10.121	-10.638	-11.278	-10.499	-9.5125	-8.3454	-9.4339	-5.7956
-1.6945	-10.31	-5.0646	-7.4936	-7.4417	-5.492	-7.5322	-4.2998	-6.9545	-7.6862	-7.6699	-4.5847	-7.0645	-8.7406	-7.6597	-12.454	-5.4327	-6.9642	-8.488	-8.5076	-10.712	-6.5252	-11.277	-7.6205	-6.3982	-5.1418	-7.3542	-6.1752	-8.6997	-9.6698	-7.366	-6.7193	-8.1738	-7.9954	-8.8019	-5.5738	-8.463	-9.7729	-7.3328	-8.7213	-7.4383	-6.5074	-6.9764	-5.5686	-11.833	-7.9208	-6.6985	-8.8823	-4.468	-10.144
-3.9206	0.29243	-2.839	-2.7062	-2.1902	-1.92	1.4329	1.7846	1.7975	-0.5118	0.24872	-3.0168	1.1773	-1.0468	-1.2921	-2.3345	0.47938	-0.69583	1.5861	-1.7491	-3.3534	-1.9847	-1.1096	-2.7084	-0.71959	-2.328	-0.13237	-1.2407	-1.4775	2.5463	-0.52997	2.2007	-0.99552	-1.7489	0.65685	-2.0257	0.13671	-2.2945	-2.4609	-0.47749	-1.3352	-0.85472	-1.1328	1.0391	0.079084	-2.5701	0.67208	-0.98889	-0.063782	-3.712
1.8207	2.7961	-4.335	-3.006	-0.95404	-0.47937	-0.80802	1.2135	0.86846	1.4576	0.91569	2.3791	0.60555	2.7964	-2.5274	1.3778	0.23402	-0.33931	-0.1262	3.8935	3.0003	-0.24102	0.21724	-1.0618	2.0619	0.69198	3.4033	0.45977	3.1419	-1.8622	0.59599	1.4797	-2.6617	2.058	-1.3202	4.5026	1.0786	1.0028	1.0056	2.767	-0.38364	0.73246	-1.4234	0.37724	-0.36187	1.6153	-0.34816	-1.9295	0.45197	-2.0804
-0.017123	-1.3129	-3.8694	-2.7816	-2.9066	-4.1542	-0.61637	-2.4654	-1.0803	-0.77536	-4.8051	-3.0869	-3.9131	-2.1901	-0.82342	-2.1258	-4.2542	-3.1989	-1.8738	-1.7639	-0.63208	-3.1953	-1.9463	-3.8101	-2.7738	-0.14452	-3.2612	-1.2773	-4.0175	1.785	-1.0182	-2.2073	2.9357	-4.6734	-4.8495	1.3902	0.27052	-1.6668	-1.678	-2.8905	-3.2523	-4.1863	-4.2777	-2.3387	-4.8805	-0.46228	-2.9386	-1.4333	-2.533	1.8232
-14.854	-13.674	-17.897	-17.693	-11.4	-12.04	-13.735	-11.046	-7.9675	-12.071	-13.291	-14.855	-10.87	-10.57	-15.12	-13.334	-12.672	-12.029	-9.3414	-12.949	-14.514	-14.424	-15.27	-16.369	-8.9297	-13.788	-13.722	-12.808	-12.927	-13.697	-15.797	-13.519	-12.493	-12.648	-14.417	-14.313	-13.476	-13.971	-13.504	-13.854	-13.605	-12.344	-14.155	-12.509	-12.043	-11.942	-13.274	-13.96	-11.418	-11.865
-0.76276	0.44732	0.41728	-1.0846	0.9602	-1.2196	2.4345	-0.7475	1.5803	4.5708	1.4614	0.53312	2.9673	3.1461	0.094931	0.51594	0.022687	2.3003	0.42188	0.55714	1.4696	0.46899	4.0862	-0.52967	3.5897	2.3498	0.071829	-0.4856	2.755	-0.17385	1.0923	3.0727	2.7568	1.3159	2.4346	0.65348	0.39055	1.9887	-0.54347	2.7292	-0.18984	1.9973	3.3904	-0.56636	2.8004	2.3923	2.7765	-1.0072	-0.14766	1.1596
-6.3531	-4.9758	-0.82348	-2.8125	-1.5262	1.805	-3.3843	-1.0527	-3.175	-2.3313	-3.948	-3.2201	-4.8295	-0.99432	2.7485	-0.96728	-3.1243	-2.1594	-0.30131	0.29037	-2.3028	-1.6789	-0.62004	-2.6671	-3.8718	-0.19539	-3.3862	1.7757	-0.53652	-4.3436	-6.3827	-2.4822	-0.6648	-0.72403	-4.0722	0.77761	-0.90163	-0.63246	-1.0211	-1.8442	-1.5471	-2.47	-0.77385	1.5132	-2.4342	-1.5627	0.39923	-2.2512	-1.1301	-3.1516
-1.7345	-4.9362	-6.9407	-2.914	-1.3006	-4.7726	-6.1857	-4.3511	-1.4973	-3.9698	-2.4657	-3.3364	-2.5871	-3.1278	-6.0216	-2.6368	-3.1775	-1.8082	-3.039	-1.5046	-0.026327	-0.57306	-2.0459	-0.51579	-3.4998	-1.3887	-3.5304	-6.8712	-3.1219	-1.9704	-3.7963	-5.2917	-3.9133	-1.7162	-5.1973	-7.9772	-2.6975	-2.9677	-3.4394	-1.818	-2.663	-2.6947	-3.4013	-6.3219	-3.9575	-1.8604	-1.7275	-5.3975	-6.0416	-3.3651
-3.9614	-4.5651	-3.2164	-1.4287	-2.2919	-5.0018	-2.721	-2.564	-1.9817	-8.2038	-6.9441	-4.5513	-5.2471	-4.4088	-5.289	-6.279	-5.0602	-3.8693	-3.7755	-4.3657	-4.1096	-5.116	-1.4116	-4.1671	-3.8067	-5.1277	-5.1808	-3.0241	-5.2104	-7.3313	-3.2342	-4.5933	-4.1428	-1.5565	-3.2798	-3.5782	-6.2445	-4.0021	-2.129	-3.0247	-4.3756	-4.2534	0.81998	-1.3006	-5.0888	-3.7782	-3.5382	-2.3555	-5.4899	-5.7586
-10.044	-3.4381	-3.9459	-4.1647	-4.1265	-4.7958	-2.7704	-2.8306	-5.6821	-4.0336	-6.0759	-7.6136	-5.8589	-9.851	-7.1167	-6.5082	-3.7036	-5.7814	-4.1953	-5.193	-6.1493	-7.3282	-6.4392	-5.9997	-4.5972	-5.6103	-6.462	-5.6403	-3.4735	-7.8422	-1.4301	-3.8555	-6.8079	-6.0249	-1.076	-5.7138	-4.575	-5.9844	-5.1407	-4.4027	-7.0575	-6.0473	-5.7471	-4.3882	-5.4847	-6.3512	-8.4848	-4.7115	-5.0426	-5.4914
-3.9245	-5.2585	-5.5127	-6.0272	-8.2235	-4.6534	-3.4525	-5.2845	-6.9406	-5.002	-4.7878	-7.7423	-5.7166	-4.6441	-7.2429	-7.8279	-3.4271	-6.1818	-8.4648	-8.2743	-6.9233	-5.6418	-5.5942	-4.9097	-6.2531	-6.1365	-5.9784	-2.7544	-8.2275	-6.6566	-8.1098	-6.529	-4.7557	-7.9664	-6.6848	-2.9116	-2.1087	-7.4837	-6.9723	-7.4204	-4.2717	-2.6924	-7.2938	-4.4995	-6.5016	-5.4704	-6.0176	-6.9253	-8.1779	-4.6586
-0.66587	-2.4535	-0.80688	-1.9415	-2.1043	-3.739	0.016948	-3.8541	-2.9832	-2.6065	-1.9359	-0.24332	-1.906	-3.3379	3.7964	-2.9273	0.55738	0.13759	-1.3699	-1.6237	1.5032	-1.0128	-1.9189	-2.0436	2.5509	-1.289	-3.2331	-1.542	-0.96175	-1.44	-0.49266	-1.2453	1.9443	-0.39803	-0.69228	-3.0928	1.1133	-2.1156	-2.3323	-1.3818	-1.8107	-1.8971	-2.1092	-1.0945	-2.9652	-0.91146	-2.1912	-1.6536	-0.054589	1.3356
-12.42	-13.835	-14.514	-13.246	-13.49	-13.951	-12.782	-12.723	-13.089	-14.713	-11.558	-12.174	-14.756	-14.197	-11.468	-13.164	-15.92	-13.228	-14.457	-17.493	-17.024	-13.442	-12.254	-12.406	-13.042	-11.022	-11.508	-10.626	-11.591	-14.112	-11.788	-13.937	-12.908	-11.983	-13.09	-10.022	-13.623	-14.283	-15.745	-15.999	-14.634	-12.467	-15.181	-11.93	-13.409	-16.182	-10.88	-12.942	-12.869	-14.505
-24.166	-19.692	-20.134	-24.463	-21.751	-24.219	-23.655	-24.657	-23.484	-21.984	-21.305	-20.254	-21.747	-23.216	-24.732	-22.766	-22.019	-21.395	-20.911	-21.579	-23.322	-19.053	-19.676	-21.793	-21.407	-24.747	-21.812	-24.458	-22.618	-20.515	-21.787	-19.416	-23.003	-22.38	-20.938	-22.434	-25.25	-20.657	-22.311	-21.472	-21.059	-20.596	-26.106	-23.008	-21.566	-21.647	-20.91	-23.262	-22.396	-26.461
-21.256	-24.406	-23.085	-19.978	-23.03	-23.343	-21.723	-21.55	-22.208	-20.923	-24.284	-22.121	-22.946	-22.014	-22.601	-22.942	-22.335	-22.669	-18.252	-25.03	-23.648	-20.266	-21.123	-22.685	-22.4	-24.648	-21.787	-22.557	-25.334	-21.243	-25.961	-22.565	-21.515	-20.819	-18.778	-25.128	-23.362	-23.071	-22.013	-19.656	-21.15	-25.281	-18.374	-23.447	-24.292	-20.396	-22.212	-22.737	-23.894	-22.647
-12.394	-10.596	-11.588	-12.557	-13.779	-11.813	-10.394	-12.267	-11.133	-12.009	-12.511	-13.055	-11.476	-12.49	-9.5336	-11.195	-14.388	-11.204	-10.464	-10.695	-11.769	-12.345	-9.7764	-15.284	-9.4942	-14.371	-11.918	-10.463	-12.027	-13.733	-13.744	-9.5426	-13.146	-11.532	-15.128	-11.572	-17.101	-10.623	-12.705	-10.517	-12.329	-11.303	-11.122	-13.403	-11.981	-8.6173	-12.449	-15.583	-11.699	-8.3578
-10.356	-9.6267	-10.634	-14.052	-12.383	-11.857	-13.284	-8.9597	-15.243	-11.709	-10.256	-13.207	-13.423	-12.491	-15.298	-11.569	-9.6503	-13.881	-15.195	-12.071	-12.225	-9.799	-10.219	-11.752	-12.333	-11.5	-12.757	-11.597	-12.618	-12.673	-13.301	-7.7647	-13.256	-12.372	-11.502	-9.4096	-11.87	-7.431	-12.759	-14.38	-10.394	-9.4978	-11.097	-11.725	-12.441	-11.272	-14.723	-14.459	-11.884	-13.074
-0.23972	-2.9483	-2.974	0.37186	-3.0568	-0.29821	-3.7794	-1.4846	-0.91673	0.513	-0.82734	-2.4949	-3.1544	-2.2872	-2.9498	-1.3418	-2.5232	-2.7032	-3.3369	-2.3041	-0.55875	-2.5495	-1.1843	-0.99245	-2.7862	-3.4569	-3.4357	-3.3386	-4.3027	-4	-2.51	-1.5467	-0.15003	-0.93192	0.29361	-3.5847	-2.8351	-4.7364	-3.0485	-3.6126	-2.9904	-1.4455	-1.9016	-3.0349	-0.064911	-2.5527	-2.9676	-1.0742	-0.89165	-3.6442
-4.0387	-1.4366	-1.7615	-1.456	-1.5756	-5.4245	-1.9176	-2.5167	-3.3678	-2.3952	-1.4446	-2.7201	-3.1102	-1.4554	-3.9792	-2.9754	-2.5504	-3.4381	-2.8311	-2.6625	-2.4578	-3.501	-5.5857	-5.0442	-3.9174	-2.3717	-1.6261	-2.7229	-0.64595	-0.83735	0.49383	-4.8583	-1.5908	-2.7281	-6.4826	-1.8237	-1.073	-2.1368	-3.6382	-0.59989	-3.1508	-0.44759	0.075888	-0.99255	2.3926	-3.2845	-1.7328	-3.0533	-3.7857	-2.1708
-0.66927	0.057797	-1.5488	0.027099	0.52568	1.5201	-0.0034787	2.4705	3.664	0.58226	-0.20342	2.2854	-1.7741	-2.055	-0.8433	2.4658	2.4763	2.3056	-1.3491	-0.21615	0.4966	-0.81456	1.9042	-0.0088532	0.2621	0.67843	-1.9129	1.0065	0.60678	2.9019	1.2823	5.3839	1.6408	0.1429	2.4725	0.68598	-0.9902	-2.0081	0.017193	0.64165	-0.036608	0.26674	-0.70916	-0.84987	-1.7389	0.15397	2.7208	2.6594	1.3533	-1.2571
-13.611	-10.917	-14.139	-13.494	-9.8214	-10.299	-10.482	-10.98	-12.974	-10.839	-14.527	-13.748	-10.767	-11.384	-11.399	-12.342	-13.214	-10.387	-12.805	-13.193	-11.557	-7.8534	-12.42	-12.309	-10.891	-12.3	-11.972	-10.67	-12.376	-9.6306	-12.067	-10.652	-13.067	-13.332	-16.884	-12.193	-8.1817	-10.126	-10.416	-10.722	-11.286	-11.92	-10.919	-11.564	-14.348	-11.392	-11.687	-11.274	-12.588	-14.905
-2.737	-5.5595	-4.474	-6.2748	-2.8437	-2.0363	-4.096	-7.8032	-0.14239	-4.528	-5.5148	-4.7868	-0.40343	-7.7469	-5.9104	-4.0971	-5.2451	-4.6588	-6.7482	-1.5441	-4.6992	-10.965	-6.8303	-8.3317	-5.1788	-3.8698	-3.5475	-3.4815	-2.8983	-6.9331	-7.8599	-4.2069	-6.7057	-1.3116	-7.7064	-3.3923	-5.3855	-3.8044	-3.7193	-6.3338	-5.3437	-4.0858	-6.3355	-4.858	-8.1416	-3.8712	-1.2193	-2.6197	-4.7504	-3.0182
-9.0025	-11.439	-6.9384	-8.6291	-7.3861	-9.282	-4.7463	-7.388	-9.4947	-10.581	-9.3668	-8.4913	-9.8623	-10.132	-6.7959	-10.088	-8.5919	-9.2397	-8.5595	-6.4362	-9.5807	-11.096	-8.7448	-8.2237	-6.2453	-10.649	-9.4531	-8.4489	-8.839	-6.4799	-5.6735	-9.8437	-4.5805	-6.6332	-11.574	-10.078	-8.6956	-9.8054	-7.872	-11.223	-8.8808	-6.4689	-5.544	-5.6672	-6.8863	-7.8415	-8.3278	-10.677	-10.161	-9.5369
0.98615	1.9053	-0.47939	0.53719	-0.64279	-2.2128	1.0837	0.11809	0.41402	0.35339	0.89542	-0.68456	1.0842	2.8234	0.95351	-0.71409	3.1471	-2.3778	-0.10872	1.5784	1.2883	-0.27794	-0.599	-1.4166	-1.2833	-0.63571	1.3693	-0.30199	-0.74093	-0.96466	1.161	0.84958	2.2958	0.67632	-1.3374	0.49339	0.83502	-2.1148	-1.3214	1.1895	-2.0117	-1.2617	-0.95542	0.91881	1.3156	-0.40564	-0.10226	-0.62813	4.9033	0.89845
-0.20551	1.4988	-2.3917	-2.3198	-0.8766	0.089888	-0.52983	0.79592	1.8405	-2.0437	-2.9943	-2.7481	0.030343	-0.69796	2.3348	-1.5676	2.1391	-1.2552	-0.9561	-1.7107	-1.7787	-0.59746	-4.2158	-1.2291	-0.31883	-3.0648	-0.97024	-2.9706	-2.1141	-2.7488	-2.1108	-1.9606	3.2412	-1.8609	0.49255	-2.26	1.8855	0.19874	-4.9761	-1.8679	-2.3875	-1.6898	-3.233	0.36293	-1.4681	-1.8125	1.2904	-0.91637	0.25777	-2.331
2.8063	5.5468	5.9775	3.7232	7.8826	3.9157	3.5837	5.114	4.5281	4.4659	3.9275	4.0477	4.3489	4.9098	5.1527	5.46	3.0581	5.6535	3.6079	3.1827	5.4033	1.6934	4.7433	1.5193	4.8631	2.4717	3.7289	2.821	4.1787	0.18796	3.181	7.164	4.3523	5.0743	4.7002	4.1815	0.23965	1.7404	3.5724	4.033	5.7217	7.0833	3.1607	3.719	5.6618	4.2273	3.469	3.345	2.7242	4.7781
-10.089	-11.476	-13.14	-13.287	-13.899	-11.488	-11.585	-11.959	-11.248	-10.628	-14.609	-8.7433	-12.762	-12.417	-13.241	-10.408	-12.766	-13.605	-11.009	-10.909	-8.6455	-9.283	-12.175	-11.352	-13.56	-11.38	-14.642	-11.635	-11.421	-10.031	-11.819	-10.137	-8.5675	-12.847	-12.572	-9.4458	-13.083	-11.15	-11.593	-12.34	-10.719	-12.016	-13.017	-12.342	-12.049	-11.036	-13.74	-10.495	-11.919	-10.855
-1.7679	-1.2396	-3.0728	0.055792	-0.86266	-3.2134	-2.1731	-3.7732	-3.4915	-4.1204	-0.036147	-1.7074	-2.0968	-0.4133	0.081286	-2.3099	-1.2554	-4.6355	-3.065	-3.1718	-1.9181	-6.2478	-3.5833	-0.22155	-3.8125	-2.0495	-2.7734	-1.6257	-0.68605	0.5278	1.9716	-2.9526	-3.153	-0.048302	-0.99026	-0.82253	-3.8885	-4.6568	-2.7037	-0.18213	-3.2095	-0.95562	-1.2635	-2.163	-4.3077	-4.2061	-1.2142	-2.2082	-5.0932	-0.58587
-0.76889	-0.44203	-3.5526	-2.2362	-2.3659	-5.8796	-3.3121	-2.144	-2.951	-2.2628	-2.7384	0.47886	-2.9847	0.78565	-2.1562	-2.5004	-3.2016	-1.4016	-4.8939	-4.7577	-3.9065	-5.0868	-2.822	-4.3966	-3.6936	-2.1637	-3.1174	-0.24654	0.51132	0.45744	-2.4064	-0.67756	-3.0019	-2.5285	-0.92017	-0.65559	-4.068	-3.9966	-4.459	-4.1093	-5.0876	-3.2432	-4.5405	-4.1026	-1.2656	-1.6293	-2.0203	-4.2924	-2.4911	-0.93749
5.8565	1.2534	2.1947	3.7461	4.2559	5.0935	1.1427	0.5715	2.8004	5.0872	3.717	2.1785	3.7604	5.106	3.4999	2.1344	3.4336	-1.3768	1.6259	3.6663	-0.50824	2.2624	3.9619	2.2429	3.6598	3.1693	2.4175	7.2293	1.4188	3.3407	4.6534	1.6741	4.8432	2.6529	0.66819	2.4199	0.56958	3.0237	3.4351	2.4258	2.5066	3.4408	6.326	2.0541	7.8974	-0.2193	1.153	2.8808	4.3991	2.9566
-21.332	-22.159	-18.543	-20.17	-24.024	-24.764	-26.845	-23.377	-22.267	-22.965	-22.515	-22.268	-19.942	-21.054	-22.911	-19.512	-21.983	-21.94	-22.935	-21.37	-20.134	-23.26	-23.214	-20.52	-20.728	-23.018	-20.602	-22.354	-23.517	-20.977	-20.584	-22.281	-22.496	-22.444	-19.561	-21.011	-23.115	-21.577	-21.158	-24.429	-19.222	-20.382	-23.048	-23.704	-23.866	-23.65	-23.233	-23.34	-23.111	-22.885
0.27431	-0.99123	-1.4365	-0.24107	-0.44429	-3.1508	0.26468	-2.5869	0.5081	-2.2939	1.6619	-3.2316	-0.42085	-1.4989	0.96058	-1.2224	-3.5205	-2.2924	0.0007813	-1.3861	-2.0735	-1.658	-4.4347	0.10734	-0.10476	-0.064998	-2.4526	-0.046572	-0.84528	-4.288	-1.2938	0.47741	-0.71562	0.72628	-3.1759	2.3208	1.7178	3.0985	-1.9258	-4.3383	-2.1402	-2.9223	0.57545	-1.2463	-1.2357	-1.9481	-2.0762	-2.3296	-3.5322	-1.3211
-15.297	-14.984	-15.699	-15.451	-15.381	-17.035	-11.546	-15.054	-14.521	-15.002	-18.791	-11.359	-10.731	-12.119	-12.02	-14.62	-13.045	-12.963	-13.152	-14.024	-14.176	-14.088	-16.412	-16.119	-15.833	-12.385	-9.4508	-13.902	-12.766	-14.085	-15.714	-13.334	-12.801	-16.652	-17.305	-15.225	-16.304	-13.635	-13.821	-15.328	-17.631	-11.075	-11.925	-10.322	-17.116	-11.809	-14.357	-12.684	-14.57	-13.078
-1.7353	-1.6194	-0.83418	-1.909	-1.3179	-1.4179	0.79913	-0.19246	0.79906	0.264	-0.1038	0.41325	2.9832	-0.21685	-0.39594	-1.2721	1.9578	-0.24229	-1.0736	0.29178	-5.0224	1.3293	0.98978	-1.477	-0.62092	-1.2649	-1.1139	2.1189	1.3432	3.6967	-0.31576	2.3865	-1.4086	-0.45705	1.6376	-1.623	1.3255	-2.1177	-2.8088	-1.5698	2.5694	2.2286	-1.9018	-0.31934	-1.1087	-1.7167	-2.5882	2.8741	-0.11835	-1.2316
-9.5839	-8.3038	-9.5291	-9.0248	-11.454	-7.8518	-5.6979	-9.3165	-8.4046	-9.173	-8.2977	-10.862	-7.123	-6.9674	-10.05	-9.7095	-6.5545	-7.5663	-7.4983	-7.5945	-8.4523	-8.606	-10.545	-5.3641	-10.374	-8.5744	-9.9875	-7.7777	-12.258	-10.354	-4.7372	-10.52	-9.3226	-5.7937	-8.8505	-8.1731	-12.272	-9.2538	-9.1054	-11.779	-8.3481	-11.154	-7.5836	-9.1785	-6.7839	-7.6384	-7.9071	-9.6345	-10.546	-10.323
-3.647	-2.2797	-3.32	-1.7774	-3.4181	-2.0847	-4.0116	-2.3989	-4.2632	-5.5392	-4.344	-4.4818	-4.0544	-2.3862	-0.99865	-3.0163	-4.5897	-4.8135	-4.0656	-1.5857	-1.3903	-1.6571	-1.2958	-2.4742	-2.0238	-2.1556	-5.8913	-4.522	-3.6851	0.56893	-4.9765	-4.0905	-3.9468	-3.5891	-2.3897	-4.1713	-2.4665	-1.7623	-1.5171	-1.6359	-2.4898	-2.796	-3.8439	-2.6446	-1.6535	-2.3541	-1.6224	-7.5831	-4.2285	-4.0704
-7.5953	-7.1752	-9.2293	-8.3916	-8.8995	-7.4443	-4.398	-3.9645	-6.7398	-6.0996	-4.6523	-6.9967	-5.957	-6.3057	-6.9431	-10.7	-5.8671	-3.4084	-4.8977	-6.5912	-10.035	-8.1041	-7.5279	-8.4051	-5.8187	-7.6093	-7.1748	-8.2356	-7.9622	-7.068	-9.2801	-6.9549	-6.7111	-9.4223	-8.4957	-6.1498	-9.1822	-6.1948	-5.4265	-9.4547	-9.5291	-5.4689	-8.6325	-8.2963	-10.365	-11.18	-9.566	-6.0469	-8.0819	-10.01
-0.067365	2.04	-0.62223	-1.232	2.4792	1.4884	-2.2222	0.17591	0.95164	1.6948	0.033844	-0.3191	-0.69269	2.4269	1.6166	2.8304	3.2493	1.0735	1.9367	-0.29425	0.62329	-0.80682	1.4276	1.6545	0.87987	0.18794	2.9074	-0.5757	1.3477	0.82604	1.1101	1.0132	4.1255	0.85195	1.1265	1.4426	-1.0442	2.9009	-1.9964	-2.7921	1.1745	0.92222	-3.0551	0.19804	-0.57275	1.0041	0.69979	-2.1583	0.30647	-1.7079
-5.568	-10.644	-13.752	-9.3195	-11.447	-11.31	-13.871	-12.292	-11.501	-10.63	-11.316	-12.503	-12.042	-11.173	-12.701	-10.962	-12.968	-8.135	-8.8093	-9.6496	-10.68	-10.1	-11.627	-8.9695	-11.636	-13.493	-11.741	-11.138	-8.4911	-10.231	-10.575	-10.785	-12.321	-9.8681	-11.669	-11.048	-9.7766	-12.783	-13.521	-12.94	-10.399	-13.299	-9.9469	-12.419	-14.241	-12.532	-11.139	-10.668	-14.678	-11.577
-1.741	-1.3446	-4.2805	-1.7332	-3.4703	0.67989	-4.5301	-2.2247	-5.3599	-1.3922	-2.6409	-1.5838	-1.8482	-2.1791	-1.2842	-1.855	-1.6329	-3.4367	0.36011	-1.83	-2.0773	-2.9326	-2.9375	-0.28274	-3.0664	-1.1868	-4.9196	-3.2026	-5.7528	-1.5911	-3.8285	-1.7385	-5.4572	-2.3199	-1.6908	-1.2782	-3.4585	-2.2537	-0.71279	-0.82765	-5.6792	-3.7456	-3.8158	0.27965	-1.2567	-3.8021	-3.2665	-1.9994	-1.0246	-2.2784
2.3941	6.3527	5.5947	5.0075	3.5907	4.2012	7.4792	3.3442	6.9812	5.2654	7.615	6.0792	6.0611	8.7509	7.2106	0.026909	5.7923	5.9432	6.2825	5.89	5.1624	7.3649	4.3979	3.9262	7.7613	8.0525	8.1316	5.5234	6.9378	6.0401	6.0402	4.9303	5.0891	4.4607	1.4091	7.8241	7.3225	3.3169	7.8172	5.3525	5.0665	5.191	8.085	5.9176	4.5778	9.0212	5.2791	6.3222	7.7084	5.7198
-14.123	-15.27	-14.495	-10.076	-15.207	-15.315	-14.168	-14.728	-13.492	-15.496	-14.351	-12.233	-15	-14.52	-11.197	-14.277	-16.014	-12.004	-11.573	-14.818	-15.655	-12.905	-14.74	-13.301	-14.955	-17.662	-10.28	-14.922	-13.284	-14.429	-18.624	-13.521	-11.619	-9.5738	-15.611	-18.474	-11.72	-9.9159	-13.046	-13.389	-12.61	-12.142	-13.692	-13.498	-12.262	-12.781	-16.281	-13.88	-12.812	-16.596
-3.7433	-2.5447	-1.2365	-2.7736	-3.6267	-2.9341	-2.1661	-3.0503	0.20866	0.52189	0.53918	-0.62812	-3.4361	-1.4813	0.98245	-2.8499	-2.5546	-1.6492	-0.65304	-2.4262	-1.055	1.1622	-0.87002	0.32404	-1.8293	-4.345	0.48076	-0.76608	-0.63252	-2.5938	-1.3285	0.16154	-0.37288	0.76635	-4.3146	-1.5704	-0.42924	-2.3342	0.67427	-0.64423	1.0553	0.077452	-1.875	1.0924	-0.81692	0.88419	-0.35008	-0.42731	-5.0309	-0.89859
0.72989	-1.1043	-3.593	-3.8089	-1.3322	-2.1374	-3.1616	0.97316	0.80798	-1.8904	1.8841	-5.6803	-0.33748	-2.3351	-2.7063	-0.83354	-2.4387	-2.1849	-0.97388	-2.284	-3.1544	-1.0811	-1.1273	-2.7753	-3.4767	-2.0024	-1.7445	-2.0308	-5.1664	0.77171	-1.8784	1.2976	-1.2842	-1.3724	-0.64382	-2.0954	0.32384	-0.20031	-0.54047	1.4507	-1.5923	0.79572	-1.7336	-1.0333	-1.2904	0.6662	-2.6032	-2.6908	2.4194	-2.0574
-5.4377	-4.2479	-1.6015	-4.3483	-5.7512	-2.7581	-3.2468	-6.1137	-4.1287	-6.0049	-3.6982	-4.4113	-7.2623	-3.5171	-1.6306	-5.4018	-4.1926	-4.3719	-5.65	-6.0084	-7.4802	-7.2126	-4.5697	-4.6575	-3.199	-1.8226	-4.4779	-3.5793	-8.5061	-5.7075	-5.3844	-4.5346	-3.2372	-2.7749	-5.0231	-4.3069	-3.3981	-5.352	-6.2148	-5.2179	-5.5192	-5.3674	-3.601	-4.2667	-5.0799	-5.0814	-1.202	-1.7413	-5.3658	-5.1057
-3.0768	-1.4576	-0.57863	-4.6153	-4.2657	-2.5585	-5.7385	-4.6771	-6.0501	-3.1046	-4.0694	-4.268	-4.4863	-5.7293	-3.3244	-3.1862	-3.7793	-4.5178	-6.2452	-6.8507	-3.9923	-3.8764	-2.2587	-5.1425	-3.3461	-4.4719	-4.5405	-5.8592	-4.102	-6.4977	-6.4758	-2.0537	-4.3186	-3.7771	-2.1392	-5.3843	-3.7929	-1.6844	-3.9114	-6.661	-5.2063	-5.8439	-4.2418	-5.6241	-4.5148	-2.5375	-5.1579	-4.8308	-0.40478	-2.6212
-14.001	-14.135	-12.359	-15.084	-14.034	-14.192	-16.475	-14.319	-15.144	-14.412	-12.115	-16.24	-14.406	-12.426	-14.813	-16.464	-13.573	-15.862	-15.89	-12.366	-16.756	-14.817	-12.17	-13.226	-14.836	-10.796	-14.663	-13.73	-14.969	-15.363	-9.739	-15.797	-13.243	-13.703	-13.88	-14.589	-14.974	-14.784	-13.005	-15.7	-16.834	-10.728	-14.892	-13.061	-14.981	-14.098	-13.396	-11.824	-12.494	-18.745
9.1226	5.8337	11.136	6.7744	8.5966	10.103	6.447	6.5459	8.1895	8.0541	2.0648	11.616	7.9558	10.876	7.5642	11.29	7.5975	7.5029	3.7551	8.8554	9.7353	7.9393	7.2692	7.1848	3.333	10.755	10.405	9.2349	6.1727	9.4922	8.0139	3.2229	6.4062	5.6889	7.7952	7.8245	4.3891	10.618	6.1538	5.6514	9.7851	10.34	9.6886	8.766	9.5182	6.3937	9.1386	5.252	7.8183	8.0663
-11.825	-11.953	-14.182	-14.104	-12.926	-16.754	-9.9837	-12.025	-16.709	-11.847	-14.296	-10.408	-15.456	-14.477	-11.292	-13.281	-11.692	-12.013	-12.849	-12.457	-16.336	-10.633	-15.254	-11.807	-10.917	-12.689	-12.206	-10.469	-13.7	-14.976	-14.599	-13.605	-14.076	-12.068	-12.318	-13.491	-12.64	-14.34	-12.821	-13.118	-12.763	-13.663	-12.469	-9.9815	-13.778	-10.694	-11.912	-12.659	-13.308	-14.998
-15.835	-14.947	-15.551	-16.528	-15.223	-11.614	-15.163	-11.694	-13.738	-12.744	-12.703	-14.276	-11.619	-12.194	-11.576	-12.063	-12.939	-15.435	-15.251	-15	-11.067	-16.123	-15.532	-13.082	-14.124	-11.785	-12.193	-11.632	-13.04	-16.108	-9.5306	-14.504	-15.904	-15.803	-12.482	-13.115	-11.646	-13.878	-15.38	-12.19	-10.702	-13.501	-13.975	-12.822	-18.853	-14.576	-16.25	-13.805	-13.079	-13.412
-10.852	-6.8429	-5.9168	-7.706	-10.065	-5.958	-4.8366	-8.0456	-7.5753	-6.036	-8.9559	-6.8216	-9.1825	-9.8251	-7.4231	-9.0643	-8.4882	-3.4343	-9.2088	-5.8527	-7.9375	-8.3609	-10.282	-6.9035	-6.9924	-9.1758	-7.647	-4.9346	-5.406	-5.525	-5.9181	-5.8321	-9.7508	-6.8553	-8.7129	-6.1471	-3.1175	-4.6491	-7.751	-10.212	-9.4779	-8.4984	-6.5671	-7.2961	-6.654	-6.2213	-8.3007	-5.8948	-8.7019	-7.3292
-10.623	-14.759	-13.776	-17.434	-14.067	-14.579	-10.48	-18.56	-15.354	-16.081	-10.726	-15.674	-12.788	-12.026	-12.656	-10.195	-14.664	-13.508	-12.862	-12.668	-16.858	-13.739	-13.084	-14.074	-12.21	-12.892	-10.33	-11.751	-14.919	-13.598	-11.264	-12.375	-16.722	-12.292	-12.28	-12.622	-17.751	-17.522	-14.539	-14.633	-13.775	-13.472	-11.489	-15.232	-15.746	-14.037	-12.698	-12.44	-14.247	-13.303
6.2329	4.9281	6.9554	7.119	7.8227	8.1468	7.9292	8.9522	6.8676	6.901	5.7459	6.9231	8.0036	4.6338	4.5301	5.6231	8.8877	7.237	8.9861	6.4681	8.8209	5.8555	3.9092	9.1673	9.4506	7.9666	6.6691	5.7508	8.1992	7.2258	5.5626	4.5046	5.7722	6.224	8.33	6.5995	5.8877	5.0411	5.4185	11.034	6.7928	8.9917	7.6798	6.5902	8.7995	5.7055	7.0553	4.5382	7.6783	4.7244
-2.361	-3.1834	-1.8354	-3.2548	-3.3387	-6.7694	-5.3039	-3.8291	-6.1492	-4.4118	-4.0034	-4.5921	-4.5538	-4.5983	-4.3687	-0.69863	-5.3053	-1.8413	-0.86363	-3.3128	-5.5835	-0.65868	-5.3069	-4.5219	-3.3988	-5.1862	-3.4081	-3.9671	-2.8311	-4.5625	-7.4325	-1.7507	-4.4552	-1.7045	-8.0699	-3.728	-5.5925	-0.14415	-4.3035	-4.5241	-2.9475	-0.44327	-3.625	-3.0122	-3.4732	-3.216	-4.0262	-5.9103	-5.1789	-4.7963
-10.192	-4.3713	-8.2139	-3.1395	-5.3075	-3.4804	-8.944	-4.3724	-7.9204	-6.0904	-5.3902	-5.7541	-7.6211	-3.1484	-4.1039	-8.4931	-8.3099	-4.2911	-5.1737	-5.7496	-6.9359	-4.9146	-7.7999	-6.423	-7.0752	-3.9698	-5.5131	-9.5903	-3.5272	-7.623	-11.228	-4.9165	-8.3324	-10.121	-5.4394	-4.3295	-5.3803	-6.75	-8.5697	-8.3122	-8.2053	-2.4642	-5.3848	-8.1766	-6.2172	-6.2635	-4.5231	-7.398	-8.7182	-10.358
-7.9625	0.71941	-1.3604	-0.97246	-1.1398	-0.99941	-4.3552	-1.9892	-2.4135	-2.1929	-2.9934	-0.38251	-1.9221	-3.7572	-1.6638	-1.093	0.016895	-4.847	-2.4803	-4.8239	-2.5791	-3.0935	-0.90847	-1.4139	-3.7609	-0.51078	-3.0106	-0.032349	-3.5495	-2.1809	-2.645	-0.2115	-0.52724	-4.2909	-5.1969	-5.96	-3.6942	0.056243	-3.2389	-2.4205	-3.2394	-6.3403	-0.94369	-2.7696	-2.993	-2.3241	-3.8135	-1.5419	-1.4616	-2.2229
2.9194	4.8937	4.6246	3.7531	4.3768	6.0206	8.9001	5.8477	2.5989	0.90379	6.0922	6.1587	2.463	5.9283	5.8052	1.7694	6.6569	4.5941	7.562	5.1993	7.2185	1.2608	2.4425	4.6505	7.3855	5.077	4.6646	5.4815	6.8314	2.6442	3.1882	10.002	6.4266	2.4002	0.19843	5.894	6.3965	3.1435	5.9331	5.3263	4.0038	6.0067	7.1451	2.5735	4.9546	4.1667	6.3726	7.671	8.1977	2.5534
2.3158	6.0058	3.8437	5.4316	6.1376	4.9584	4.979	-2.66	1.65	2.7891	1.3682	3.224	5.3904	2.77	1.6772	2.7069	3.0367	6.4126	4.3991	5.1738	4.266	5.0483	2.1514	6.6539	2.2149	4.2627	5.1105	3.9808	0.17045	3.672	4.417	4.0235	2.8917	1.571	1.0012	3.9423	-0.44051	5.5632	2.4192	5.9576	3.426	5.1566	0.43853	2.16	2.525	3.9144	1.6359	0.99656	-0.29827	3.1522
-14.101	-17.166	-16.208	-14.71	-12.838	-16.599	-11.394	-16.206	-11.133	-15.962	-14.227	-16.573	-14.861	-9.661	-13.566	-15.848	-13.97	-13.545	-13.669	-15.568	-14.257	-17.85	-15.112	-15.261	-18.941	-16.54	-12.626	-12.837	-13.81	-13.473	-13.297	-11.521	-14.354	-16.905	-13.199	-12.142	-15.552	-13.219	-18.072	-14.897	-15.065	-16.965	-14.397	-15.241	-13.643	-13.136	-14.391	-11.677	-13.388	-17.119
-2.6074	-4.9563	-5.1583	-2.197	-2.1852	-0.0026188	-3.7	-2.2849	-2.0819	-5.2599	-4.1412	-1.5073	-0.0017266	-0.31306	0.70654	-0.84787	-2.4091	-3.7463	-3.5042	-4.107	-2.0025	-2.8471	-3.4435	-1.6929	-1.8417	-4.0605	0.75342	-4.442	-2.0275	-1.6203	-3.5765	-2.2723	-1.9846	-0.85901	-0.33779	-4.0513	-4.764	-3.8938	-0.59988	1.4017	-0.38764	-4.627	-1.2082	-3.6302	-1.5565	-1.7432	-1.9438	0.95432	-3.6302	-1.3095
7.3748	7.2199	7.7962	6.4266	6.5652	4.9973	6.0237	3.8842	5.157	4.1887	4.6082	4.1268	6.5842	6.181	8.9571	4.5503	3.7106	5.9423	8.8625	7.765	1.8795	3.815	6.2822	6.6436	5.6804	5.5691	6.8036	7.5196	5.1569	5.4165	5.4127	5.3055	6.065	5.7056	7.7271	3.771	5.2472	4.4993	3.8602	8.3312	3.569	5.5062	3.2518	5.4286	6.5959	3.531	5.8429	4.7591	6.7651	5.6942
0.9826	-3.0941	1.5792	2.2667	-0.45424	1.7024	-1.6662	1.255	2.1978	-0.056629	1.9161	-1.3935	2.4408	4.2227	1.14	0.6999	2.9274	4.05	2.4255	-0.4243	0.978	0.68469	3.3332	2.2006	0.43166	2.9286	0.75746	-1.6196	0.54817	-0.38178	1.8361	-0.99431	2.9779	1.972	1.7673	-1.6016	-1.792	3.3054	2.5551	2.5591	1.0455	1.864	1.7158	-0.61277	2.3203	-1.9621	0.75436	0.79005	-1.6188	-0.68908
-8.7158	-10.3	-11.583	-10.82	-7.7756	-9.2968	-13.973	-15.273	-12.668	-10.916	-11.697	-8.9881	-10.539	-11.245	-8.6123	-12.212	-8.624	-11.962	-11.884	-9.6221	-7.9615	-11.08	-13.141	-14.398	-10.465	-14.78	-7.9651	-11.4	-10.799	-10.484	-10.21	-7.3584	-12.166	-9.1152	-13.862	-13.478	-10.543	-12.064	-8.1734	-9.6058	-13.578	-12.519	-10.717	-12.533	-9.4029	-7.6381	-10.393	-13.419	-13.08	-10.598
4.9147	3.0834	3.4228	6.422	7.5515	5.4032	5.7556	3.5128	3.1458	3.5963	5.0645	2.7365	4.4292	4.1574	2.6098	6.2773	8.0081	3.3279	7.7757	3.9004	6.6262	4.8343	5.1085	4.2501	7.9071	5.6626	3.3937	2.8828	6.0021	6.6612	1.8363	7.653	5.3455	4.6343	8.4493	5.4763	3.432	1.9474	5.1611	3.5472	4.469	8.0141	4.7591	2.8901	4.3039	3.1698	8.1837	2.7432	7.4134	3.3146
8.0507	11.996	5.7151	9.034	9.5942	7.6845	8.4874	8.7843	9.7648	9.2652	7.6553	10.911	8.3957	6.9491	8.7885	6.9218	10.687	7.8706	12.193	11.877	11.277	8.7903	7.5044	8.6723	7.6575	8.789	5.5153	9.5335	5.7732	9.0408	6.5798	7.2855	5.5626	12.013	6.3445	10.01	10.928	8.1243	8.3374	5.6671	7.2137	3.7706	7.817	6.3825	6.5463	10.18	7.0347	7.6549	9.2612	6.519
-2.8905	-2.7371	-2.0273	-1.7424	-0.3928	-0.76692	-1.238	-3.2582	-1.6011	-3.1926	-1.1625	-1.962	-1.4161	-2.1904	-0.57848	1.264	-4.993	-4.5595	-3.447	-3.0478	-3.9065	-2.6845	-1.7127	1.5876	-4.6045	0.42182	-1.9374	-3.4797	-4.3417	-4.5086	-2.3037	-0.84785	-2.082	-4.8058	-4.5746	-2.1708	-1.8822	-3.754	-2.5255	-3.6173	-3.836	-3.3581	-4.173	-5.0035	-2.7894	-1.9552	-1.8958	-3.1089	-2.1559	-3.0428
-4.6517	-4.1727	-4.9029	-6.9826	-5.9229	-3.722	-3.2031	-2.9502	-4.0815	-1.3256	-6.8026	-1.0168	-5.8826	-3.3898	-1.8306	-0.26138	-1.7846	0.13223	-4.051	-3.7751	-5.381	-6.7032	-2.2785	-3.2872	-2.8264	-3.0627	-2.217	-0.8848	-3.6463	-6.2187	-1.9637	-3.1389	-3.0615	-4.3255	-5.2527	-5.2005	-6.1135	-2.0445	-5.1428	-0.98935	-3.2017	-0.30678	-1.4462	-3.6065	-4.9895	-5.0855	-3.8298	-5.9138	-3.8004	-6.1234
4.3752	1.4892	2.6719	0.11135	-0.91406	0.69541	2.4412	-0.27007	2.5888	0.5873	1.4114	5.945	1.4314	0.83003	1.9538	2.5306	1.6055	3.3651	2.1118	-0.56353	3.2332	3.1454	1.0771	2.4433	3.5515	2.3937	3.2529	2.9685	2.2724	1.3321	2.2519	-1.0559	-1.6593	2.492	1.413	0.64054	5.2843	-1.7042	1.6883	-2.3881	0.30035	3.5855	3.0553	-3.0992	-0.58292	1.9972	-0.26934	0.21764	2.4506	-1.0022
-0.28647	-0.041539	1.6251	-3.0062	-3.5013	-1.8404	-1.9062	0.14392	-2.3261	-5.042	2.0655	-3.6194	-1.9893	0.17493	-5.1322	-4.0398	-2.0272	2.0775	-2.3225	0.12161	-2.6317	-1.1489	0.68037	-0.81699	-3.2468	-4.4622	-2.3312	-0.33314	-3.4955	0.88631	-0.92086	-3.1967	-2.6601	-3.592	-2.9292	-2.8118	-0.35969	-0.60568	-0.9616	-1.9794	-2.8366	0.07953	-2.7906	-1.1544	-4.2833	0.72754	0.67565	-1.069	-2.0408	-3.0739
-9.5292	-7.9854	-9.7896	-7.7226	-13.198	-7.9126	-10.753	-7.0341	-10.681	-7.661	-9.3945	-8.5396	-8.3471	-9.6352	-9.6483	-10.669	-10.495	-10.77	-8.9473	-7.9502	-7.926	-10.474	-9.3277	-10.107	-6.1811	-11.121	-7.5237	-7.0596	-11.821	-6.8583	-12.931	-6.7284	-8.7583	-11.794	-10.037	-8.7781	-10.327	-9.7156	-7.6729	-7.6468	-8.4085	-11.453	-8.4641	-8.6965	-9.2889	-10.014	-12.52	-10.065	-8.9972	-11.6
-4.5662	0.11461	-2.2602	1.8208	-4.0106	-2.412	-2.1371	-1.9804	-3.1221	-1.7246	-0.012467	-3.8377	0.076335	-0.27342	-1.0097	1.2422	1.0291	-4.1033	-5.176	-2.4479	-0.13609	0.26727	3.6068	-2.5435	-1.1257	-6.4441	-1.0598	-2.1945	-0.8315	-2.1458	-4.2259	1.0474	-1.5897	1.4752	-2.5404	-2.8926	-1.3933	-3.5857	1.0615	-0.77207	-3.2117	1.8042	0.50286	0.028219	-4.7219	-3.5937	-0.88491	-1.7634	0.1898	-2.8707
-1.2586	-1.1774	-3.4443	-5.4777	-0.98188	0.39286	-3.5804	-5.1553	-3.0631	-4.0936	-0.60047	-1.3966	-0.84898	-4.9941	-6.3264	-1.9826	-2.1161	-2.3502	-5.2781	-0.7343	-0.3634	-5.4538	-1.7455	-5.8727	-1.5927	-2.1807	0.10035	-2.0894	-2.1925	-0.68308	-4.1697	-2.3506	-2.689	-4.2102	-1.2112	-5.5876	-3.1389	-6.6991	-2.1919	-2.9223	-3.9442	-1.4459	-3.5164	-4.8249	-3.1133	-5.6379	-0.29008	-0.72549	-3.2117	-3.5957
-5.0993	-3.1858	-4.4354	1.3252	-3.3202	-4.6295	-5.4951	-2.2135	-1.9977	-4.5269	-5.4643	-3.8973	0.61393	-1.7841	-3.4302	-3.9406	-2.245	-4.9458	-6.1877	-2.3625	-1.5413	-2.942	-4.8439	-3.8683	-2.4677	-2.5398	-2.6011	-0.63466	-4.0422	-6.8026	-2.3029	-1.7449	-2.2693	-3.7271	-3.8881	-1.1722	-4.2617	-5.1583	-3.0568	-4.3528	-3.984	-2.3286	-5.6747	-3.9733	-5.4482	-3.1101	-5.5651	-3.0253	-2.3598	-2.5191
-25.311	-19.706	-21.349	-20.259	-19.924	-23.426	-23.793	-23.036	-21.291	-20.066	-20.822	-21.165	-26.748	-23.11	-20.55	-21.577	-23.249	-19.941	-22.532	-22.713	-23.589	-23.325	-21.412	-23.727	-20.401	-27.766	-26.711	-19.502	-22.111	-23.078	-23.219	-22.327	-22.062	-20.086	-22.376	-24.981	-23.846	-19.974	-24.07	-23.353	-25.233	-23.759	-24.354	-26.337	-23.407	-22.554	-22.537	-22.957	-22.055	-21.227
-3.7017	-5.937	-7.6886	-3.2459	-4.9694	-3.6038	-5.6867	-4.5568	0.44733	-6.3137	-2.9486	-3.5831	-6.1481	-4.1276	-2.184	-2.9904	-4.7533	-2.6419	-5.3441	-2.8034	-5.0867	-3.8326	-2.659	-3.379	-0.24859	-2.2442	-4.1661	-2.3827	-3.3972	-1.5888	-2.027	-2.6907	-4.9805	-3.2296	-2.6989	-2.8719	-3.7639	-2.8482	-2.1038	-8.6897	-7.2828	-1.9688	-3.8237	-4.2455	-3.5847	-1.9733	-2.9983	0.18306	-5.3886	-0.70026
-13.373	-15.271	-11.269	-16.309	-11.681	-12.677	-16.171	-13.35	-13.959	-13.306	-10.887	-13.826	-14.193	-8.9095	-12.367	-10.885	-11.864	-10.65	-11.132	-13.34	-12.15	-13.787	-12.904	-14.163	-10.674	-15.84	-12.849	-12.309	-15.608	-13.924	-12.388	-12.247	-14.112	-11.816	-13.695	-12.15	-16.807	-10.16	-16.016	-11.017	-16.845	-12.315	-12.669	-13.552	-15.649	-13.008	-9.911	-13.51	-13.324	-11.61
0.59734	-1.1215	-2.0131	1.5188	-3.001	-0.098703	-1.2019	-2.5162	-1.3229	1.1218	-1.0059	-0.93893	0.96501	-0.22506	-2.4501	-2.2238	-3.3529	-2.6955	-1.9186	-3.249	-1.1614	0.43352	-1.309	-1.5996	-2.2663	-1.8525	0.39809	1.5014	-1.4254	-2.1831	-1.2121	-3.9562	1.2546	-5.4007	-1.9179	-1.2703	2.2039	0.060069	1.0031	1.0314	-0.40703	-1.4644	-2.1751	-0.20861	0.59439	-1.9539	0.57958	-2.7991	-2.0201	-0.59007
8.0268	9.7117	9.0288	10.462	14.068	12.42	10.686	9.3904	8.6564	11.842	9.6414	8.3294	10.665	7.7643	9.9774	5.9767	11.413	9.1796	11.493	8.2907	7.2004	8.0093	9.9581	11.836	6.4542	8.3254	8.9886	10.868	6.4571	10.458	13.064	10.021	7.0166	10.597	10.103	9.5706	11.383	8.0163	8.0703	5.2898	8.7111	7.6218	13.417	9.6873	9.1446	9.1092	10.281	9.1998	9.6147	8.7962
-1.4136	-0.3531	-4.4698	0.43708	0.7902	-0.6634	-4.5446	-1.8279	-2.1952	-2.7812	-3.8093	-1.3593	-3.3272	-2.4587	-2.3505	-3.5133	-4.0669	-1.8891	-0.33216	-2.8283	-4.7379	-3.5273	-0.013341	-1.2769	-4.1263	-1.2128	-3.1573	-4.5132	0.47993	-4.3821	-0.87741	-6.0471	-1.2928	-2.6688	-2.5557	-2.0871	-5.1926	-2.9056	-4.5227	-3.4986	-1.7217	-2.4141	-1.5657	-1.0367	-0.36376	-1.0098	-0.62007	-3.22	-3.31	-3.0508
3.1251	0.15297	1.513	1.228	0.54158	-1.1072	1.7774	0.25824	-0.081066	-1.3542	2.1797	2.9444	-1.1453	3.6961	-0.17939	-0.63224	0.64791	-0.53004	1.0846	2.4913	-0.29747	2.5708	-1.0052	2.6493	0.97776	2.4562	1.2412	1.1142	0.36442	0.28083	3.7378	0.82745	1.0635	1.3143	0.90212	-0.62663	1.4805	3.3039	0.9886	2.7584	0.64718	-2.5939	-1.8562	-0.56268	-1.5666	2.5913	-1.4249	3.0547	-2.2237	2.0967
6.2151	4.2787	2.8283	2.728	5.2273	5.5943	6.9778	2.9203	6.6676	4.992	7.0383	7.8	4.8371	5.3268	5.6504	2.4248	8.8131	8.163	4.9572	4.1274	4.7696	1.4168	6.7962	5.5663	2.0253	5.2432	3.5501	4.3533	3.9923	6.4048	5.4885	4.2838	6.393	3.6266	2.6673	3.7636	4.6795	2.1425	3.4329	4.1163	6.775	4.1139	3.3509	6.5677	5.84	5.4452	4.9898	3.5439	4.6453	3.9165
7.1495	7.9915	8.7919	7.1895	8.0234	7.4565	10.775	7.573	5.9495	4.9003	6.0268	9.0296	8.7974	10.975	8.4191	7.5935	5.2265	4.829	8.8554	8.88	9.457	5.1262	2.6416	5.7265	4.538	7.9556	9.2807	6.1476	9.0735	6.7718	6.7739	4.6496	7.3267	6.1236	5.3558	7.7603	6.5473	6.0561	5.7558	6.6131	5.9035	8.8045	10.504	5.6531	5.9705	5.7191	6.8382	8.6928	5.9769	8.3411
-2.7846	-3.115	-2.0191	-2.5763	-1.3529	-3.2383	-1.4208	2.7142	-1.6211	1.1505	-4.7232	-3.0699	-1.5711	-4.4165	-4.2137	-3.7837	-3.6545	-1.612	-4.0215	0.13486	-3.5476	-3.1504	-4.097	-4.4846	-0.86786	-2.4423	-3.0917	-3.7372	-0.37209	-0.37842	-3.2816	-2.849	-4.5177	-2.3811	-2.806	-2.2534	-4.0098	-5.1749	-1.4098	-0.42565	-2.0808	-2.4549	-0.63355	-4.2997	-3.744	-4.4574	-4.4995	-4.4149	-2.4432	-4.3141
-0.61324	-1.8867	2.4333	-1.8656	-2.9023	0.12628	3.9907	0.047652	-1.7152	0.60756	1.5453	-1.0622	2.3365	1.3664	-0.39094	0.68844	1.0098	-1.7496	-2.3904	2.9132	0.11868	0.96654	-1.7763	-0.84087	1.5744	0.2993	-4.5281	1.3006	3.6641	1.7894	2.5626	1.1715	0.95998	-0.64437	-2.7469	-0.0070112	-3.5801	-1.0771	-4.6353	0.58291	-2.8353	-0.93793	0.10263	-1.3023	-2.4484	-1.1673	0.13273	0.23173	1.5959	1.979
-14.814	-13.746	-13.278	-14.26	-15.814	-15.628	-11.602	-11.35	-13.222	-9.9345	-10.12	-12.858	-14.749	-11.145	-16.933	-10.691	-15.584	-12.586	-13.362	-10.526	-15.002	-16.573	-12.31	-12.094	-13.008	-13.086	-11.842	-11.812	-14.867	-10.755	-13.813	-8.6444	-14.527	-12.432	-13.349	-11.198	-12.952	-15.186	-15.271	-10.147	-15.33	-18.745	-11.533	-10.998	-14.537	-13.497	-11.431	-14.991	-14.768	-10.26
-2.3444	-2.6851	-4.2867	-6.9143	-3.8175	-3.4077	-4.149	-7.0424	-5.5171	-4.8671	-1.7704	-6.3212	-6.6767	-4.4526	-6.314	-4.5919	-3.1873	-4.749	-3.6986	-5.3898	-3.0798	-4.3489	-1.6415	-2.4372	-3.8222	-3.2151	-3.6512	-5.8127	-1.7572	-6.1591	-0.93058	-3.5066	2.2412	-1.305	-3.6921	-5.3798	-1.0847	-4.0891	-3.5344	-3.3094	-3.5528	-2.3237	-7.6262	-7.3126	-2.7632	-5.0989	-3.3901	-2.6674	-2.9314	-2.0751
-6.2205	-3.1896	-0.96194	-0.80843	-1.8736	-1.905	-3.659	-4.5566	-6.6397	-3.7256	-5.9026	-5.2508	-3.4116	-2.4195	-5.4464	-8.4152	-2.075	-3.7122	-7.6658	-4.3901	-1.8255	-5.8563	-1.6396	-6.3794	-3.6886	-6.227	-2.3274	-6.0972	-7.5305	-7.4227	-2.3692	-3.8323	-3.4325	-0.40578	-6.2449	-5.6991	-4.7083	-8.7455	-4.2439	-6.9652	-7.348	-6.0776	-7.3796	-5.8208	-6.0588	-5.2142	-2.2384	-4.2417	-6.5732	-8.5458
-1.9915	-2.0171	-1.5759	-0.95562	-0.98735	-2.2578	1.6658	2.0221	0.2243	-1.6063	0.94036	-5.8403	-2.317	-1.5016	2.0411	-0.068262	-1.0788	-0.3362	-1.4289	-2.6024	-4.312	2.7859	-1.5552	-0.66443	-5.6082	-1.074	0.8429	-2.1518	-2.3222	-6.124	-1.4916	-1.2889	-5.3287	-2.4635	0.16794	-3.4001	-0.93313	-2.6908	1.0049	-1.5948	0.83464	-2.3579	-3.6036	-2.6734	1.307	1.495	-3.6698	-2.5363	-2.1483	-3.9315
-8.7059	-10.895	-11.343	-10.164	-9.7919	-7.0259	-6.3756	-8.1175	-8.6575	-4.7323	-8.3674	-9.7243	-8.9515	-9.8813	-8.1449	-11.655	-8.3591	-11.182	-7.6307	-8.1659	-7.5881	-8.9608	-8.0225	-9.1367	-10.787	-6.707	-12.014	-10.35	-10.91	-5.1695	-9.1364	-4.5258	-9.5027	-7.972	-9.0882	-7.4892	-10.186	-10.919	-9.3074	-7.4231	-10.23	-13.082	-9.5424	-5.942	-8.2498	-6.1595	-9.6931	-7.7297	-10.447	-8.7775
0.5703	-0.22829	4.0402	2.0483	-0.86074	1.8104	-2.0256	-1.1893	4.3336	1.3201	-1.6219	1.58	-0.20879	-1.8602	3.4102	3.6114	2.5818	-0.51766	0.71388	-4.7402	-2.0517	1.9012	-1.1781	-0.35917	-0.33509	0.16166	-4.4359	0.92384	-0.65928	-0.96407	-0.21373	-0.2768	0.34105	3.7058	-3.8239	0.012917	-2.5312	4.861	1.1416	2.0164	0.82401	-0.33058	0.93859	-0.14806	-2.2248	-4.7582	2.7292	-2.9043	0.13412	1.255
7.3808	-0.84433	1.7512	7.5773	3.4901	7.6249	8.0099	5.7636	3.7672	4.7032	3.0001	2.2238	4.0175	7.0141	6.9192	6.1687	6.3572	2.5037	0.66152	1.8779	2.1388	1.2999	4.333	5.6544	6.5259	4.6251	1.4093	2.1498	8.4998	1.8962	7.578	6.1909	4.9274	2.9238	5.616	5.2466	4.5701	6.3135	8.6969	2.6625	4.5171	8.7164	4.5249	5.7688	5.9367	5.2868	5.4284	4.9562	5.869	6.1302
-6.5061	-10.631	-7.4201	-8.3823	-5.6972	-8.9168	-5.8442	-9.3938	-5.6362	-6.8385	-5.777	-5.2546	-8.5242	-6.0884	-10.897	-7.7181	-7.5876	-7.7572	-6.8134	-5.1382	-2.2243	-2.6358	-5.0921	-6.5388	-8.9592	-7.4887	-7.5902	-10.685	-7.7962	-8.5398	-8.3268	-7.1995	-5.8908	-5.5945	-4.6641	-6.7792	-6.3219	-3.5669	-9.5536	-5.2457	-9.7075	-7.3609	-8.525	-3.7749	-4.834	-6.4395	-5.2006	-7.1386	-10.021	-7.6185
8.2284	5.6912	9.7545	9.784	7.308	6.641	7.1187	9.4567	7.0614	9.1437	7.0098	10.473	9.8055	8.7517	9.556	5.2498	6.6681	5.9461	9.31	8.4785	6.6462	8.91	7.8986	8.0323	9.8229	8.7904	9.9473	1.3525	7.788	11.247	9.9034	4.9148	7.6235	8.7892	5.0862	9.5733	10.022	10.124	7.1752	8.6485	7.6045	8.6458	11.773	9.0628	10.373	8.8397	11.012	8.7441	7.1767	10.553
-2.8199	-6.3266	-4.1149	-2.5645	-2.359	-4.4916	1.2717	-3.8813	-3.1562	-2.4458	-3.7839	-3.1057	-5.3496	-4.4311	-4.4189	-5.6732	-1.2605	-4.5452	-4.7154	-5.4106	-1.663	-0.97017	-4.8764	-6.0071	-7.3878	0.32875	-3.2297	-3.7966	-2.0409	-0.96428	-0.58904	-4.9331	-2.9702	-2.2619	-3.2616	-1.154	-4.6157	0.21105	-1.3349	-2.1442	-3.3673	-3.3839	-6.7387	-5.2673	-3.7981	-5.9228	-0.037149	-1.3305	-1.8658	-4.5366
1.891	2.5239	0.93865	1.7359	1.8055	3.6628	2.2668	-1.4719	3.5823	2.1589	2.6505	1.9379	1.8547	1.6581	4.9506	2.6485	3.6243	2.403	0.92249	5.0262	1.2099	0.42721	1.6608	1.3102	-1.6053	0.95855	3.2188	3.7984	3.6265	2.5624	1.142	2.416	2.8123	3.5514	4.2725	4.5443	0.34789	3.4236	2.9225	5.6479	4.4959	0.63379	-0.88692	5.7741	3.9405	0.22769	1.96	0.32607	4.4724	0.22195
-23.13	-23.543	-23.761	-21.189	-23.762	-21.79	-20.085	-20.728	-22.8	-23.558	-19.765	-23.845	-21.22	-23.761	-23.623	-23.145	-22.202	-26.818	-23.405	-19.214	-19.799	-23.13	-22.135	-26.023	-24.204	-21.244	-22.232	-21.601	-22.929	-21.367	-20.927	-20.295	-24.564	-22.163	-25.136	-26.178	-18.217	-22.117	-20.893	-22.82	-21.377	-23.062	-22.526	-20.844	-21.533	-18.274	-22.034	-24.79	-24.203	-24.742
-3.656	-1.9956	-3.4823	-1.7763	1.6004	-2.854	-0.21208	-2.4483	-2.721	-4.0753	-5.4882	-2.5979	1.4991	-2.045	-1.892	-0.88566	1.7299	-5.6287	-0.13084	-2.9452	-5.2331	1.5706	-2.1332	-4.3653	-2.7365	-3.9496	-2.6316	-0.068834	-4.9839	-1.8485	-3.0473	-0.11679	-1.5701	0.19414	-2.6593	-2.7027	-4.0079	-2.9317	-4.7466	-3.5848	-3.6758	-4.1163	0.51592	-3.6895	-1.6744	-2.0541	-0.87411	-2.8452	-1.9367	-3.6315
-9.2477	-8.0444	-6.1366	-7.042	-9.0053	-8.9561	-8.3693	-10.634	-8.9855	-8.6006	-7.1858	-10.157	-10.929	-10.231	-11.347	-6.9307	-10.746	-6.2973	-11.614	-7.3398	-9.6152	-8.4727	-10.071	-8.4987	-6.4797	-9.095	-11.027	-10.48	-10.181	-9.0247	-12.368	-8.7321	-10.245	-6.4162	-7.9755	-10.934	-7.7377	-10.275	-10.498	-6.1499	-8.3998	-8.3176	-9.3638	-8.506	-9.5492	-10.798	-6.7396	-8.645	-8.3831	-8.7213
-0.91227	1.741	-4.8675	5.4012	-0.86051	1.7216	2.3988	-2.7664	1.0375	1.5496	-2.44	3.7842	-0.23298	-2.0023	1.265	-0.080521	-1.2919	0.5411	-1.0386	1.5182	0.94129	-0.78782	2.9364	0.91131	-3.1239	1.8504	0.29687	-0.10278	1.9288	0.036514	0.63433	-1.4547	-1.2188	-0.78269	-0.391	-0.2043	0.79554	-2.649	0.22618	-0.99592	-0.4728	-2.9044	-1.6927	-2.1521	0.3592	-1.1816	2.6877	-0.22478	1.2616	0.55734
-2.3357	-2.3087	-2.3455	-5.073	-4.4018	-4.7477	-3.4964	-5.184	-1.1051	-2.2814	-4.7216	-5.1661	-3.2196	-4.4397	-5.5124	-3.9663	-5.371	-2.0071	-2.297	-0.0049668	-2.438	-6.7045	-5.0065	-2.1682	-3.3469	-2.803	-5.844	-4.7333	-6.6882	-2.0917	-5.0281	-1.458	-1.017	-1.5277	-0.72648	-4.5307	-2.4785	-5.5183	-4.1677	-3.0969	-1.0855	-1.7461	-3.7425	-2.4063	-3.2032	-4.6946	-6.9517	-3.0964	-1.4569	-1.3868
3.2238	1.1095	1.2649	0.23669	-1.9863	1.1432	-1.8567	-1.4563	3.0459	0.97693	-1.673	2.4792	1.4613	0.99162	-1.3213	0.81689	0.11951	0.28366	0.69595	0.9013	0.92905	1.7783	-0.23571	0.52366	4.0843	1.65	0.73312	0.40879	-0.34312	4.6919	0.67035	5.2417	0.52832	-0.49166	-1.7726	0.2152	0.22302	0.41292	0.0079056	0.21488	2.546	-1.2908	0.36597	-0.08181	1.738	-0.25229	2.1997	0.98256	2.0237	1.8207
-3.1015	-2.4519	-0.47102	-3.1681	-0.44469	-0.28762	-4.4152	-1.4511	-3.5349	-1.4336	-4.1341	-0.40432	-2.2262	-0.0023535	-3.703	-2.2137	-0.66479	-1.996	-2.3374	-0.96834	-1.3717	0.54974	-1.8208	-0.023173	-1.7027	-0.54933	-2.3331	-2.1846	-2.6077	-3.5027	-5.4306	-5.1224	-0.40696	-3.8857	-1.9037	-4.7464	-1.8211	-0.32728	-2.3478	-2.8889	-3.3016	-4.2358	-3.2866	-5.8905	-3.9132	-5.1973	-1.891	-3.6809	-2.5655	-0.83599
-11.374	-10.966	-13.3	-16.53	-16.172	-11.851	-13.053	-9.3434	-16.328	-13.108	-14.901	-15.922	-12.995	-13.484	-11.977	-10.217	-12.819	-11.935	-15.315	-14.141	-11.992	-13.104	-12.685	-12.143	-12.786	-11.604	-14.934	-10.787	-14.868	-13.829	-16.166	-11.771	-13.379	-14.138	-14.734	-14.066	-14.357	-13.435	-15.147	-10.881	-10.974	-11.195	-14.545	-11.483	-13.127	-12.936	-11.613	-12.931	-11.665	-16.232
-6.0781	-5.3503	-6.7878	-6.6957	-2.4945	-3.0769	-3.8755	-8.026	-5.4926	-9.3207	-4.9829	-4.7756	-6.8751	-6.1362	-6.0776	-8.8288	-2.5822	-8.3034	-5.6285	-4.6736	-4.815	-2.6593	-6.8545	-3.3899	-6.0673	-5.4431	-8.3691	-4.1984	-4.9481	-6.0152	-2.8892	-6.1102	-3.4396	-6.9684	-4.2005	-5.2609	-5.1076	-6.6017	-1.087	-5.3877	-0.80993	-5.7539	-4.8846	-3.8345	-6.7428	-6.377	-4.9977	-8.0189	-3.0497	-4.2197
-19.871	-24.21	-22.87	-20.639	-22.329	-25.907	-23.676	-20.493	-21.73	-24.518	-22.792	-18.717	-21.487	-24.113	-24.555	-22.905	-21.966	-23.962	-20.693	-23.357	-22.532	-24.352	-26.031	-23.851	-22.65	-19.424	-22.759	-20.568	-25.122	-22.729	-24.743	-24.435	-19.905	-25.192	-20.549	-23.422	-23.021	-23.07	-20.534	-26.328	-23.976	-20.971	-20.954	-24.044	-22.499	-23.807	-24.142	-20.759	-20.86	-24.054
-13.231	-10.324	-9.7069	-9.8832	-8.7978	-10.136	-9.5733	-10.824	-12.557	-11.377	-14.658	-9.6405	-8.8174	-10.523	-10.051	-11.218	-10.818	-12.481	-9.7849	-8.7813	-11.773	-7.8843	-13.01	-11.462	-9.3182	-11.541	-11.772	-10.976	-8.5131	-12.965	-9.5777	-10.943	-13.378	-13.997	-8.9511	-9.0562	-9.2422	-12.034	-10.763	-14.522	-8.3813	-9.1993	-10.566	-6.9064	-8.9377	-8.66	-11.446	-9.2924	-10.105	-12.139
-12.751	-13.22	-12.552	-13.382	-12.866	-12.836	-14.845	-11.434	-10.129	-13.73	-13.03	-11.64	-9.9062	-11.277	-10.88	-13.108	-13.406	-11.622	-14.586	-14.617	-12.87	-12.022	-12.484	-11.927	-14.468	-12.503	-13.612	-13.396	-13.128	-10.151	-7.9864	-11.584	-13.282	-11.57	-11.432	-12.758	-11.723	-12.275	-11.283	-12.271	-11.322	-9.6405	-12.75	-9.2955	-12.22	-10.457	-15.294	-14.094	-12.5	-12.643
-13.804	-14.112	-14.791	-12.995	-11.648	-11.097	-13.763	-13.242	-12.116	-13.272	-13.076	-14.644	-12.717	-12.411	-13.941	-12.614	-14.487	-13.081	-13.898	-14.645	-17.465	-13.973	-15.592	-16.688	-13.815	-11.291	-10.801	-15.143	-9.3876	-11.169	-15.019	-12.93	-11.603	-10.988	-15.461	-13.737	-19.235	-15.01	-12.656	-11.651	-12.372	-14.04	-10.499	-11.317	-12.082	-12.199	-11.751	-12.706	-15.272	-15.128
7.0345	4.1608	6.0886	8.4068	5.5243	3.9147	5.3803	6.5481	6.3784	5.4903	4.6758	8.3465	10.77	4.075	8.7365	8.4026	7.1939	5.9946	6.7212	4.4048	5.8347	4.3984	5.2646	9.8805	6.8703	7.9759	4.1172	8.4543	7.3586	6.5425	5.068	7.3569	6.602	6.2523	7.9244	5.9678	6.2678	6.263	9.3955	7.6457	5.5649	9.6695	9.5224	9.7864	6.8747	9.7113	5.1332	9.2893	4.4489	7.6647
2.4602	1.5495	-2.8154	-3.5721	-0.40548	-2.075	2.0207	0.31663	-1.4505	1.2684	-0.30366	-0.262	0.81993	-0.53113	1.8401	1.0634	1.3639	-0.20152	-0.15666	-3.2827	-0.16895	3.0008	-0.54847	-1.5859	0.034999	3.0994	0.53803	0.12909	1.3882	1.6081	-0.35849	1.313	2.8884	0.90257	-0.34583	-0.26377	0.8596	2.5402	-0.3043	0.47865	-0.33827	-1.0961	-0.73084	-0.57787	-1.974	1.971	1.5006	-3.6069	0.28889	1.1143
-4.1817	-3.888	-3.4025	-1.1716	-3.7051	-3.249	-3.2303	-3.8486	-4.4624	-3.9823	-4.6416	-1.6143	-3.5379	-2.4381	-1.7071	-7.1458	-0.64174	-7.4795	-1.3196	-2.0866	-5.4434	-1.5938	-3.6848	-4.1344	-4.7045	-7.8232	-2.2217	-2.748	-2.3351	-2.1356	-4.4352	-5.5057	-2.6236	-6.3693	-5.2771	-0.66011	-2.8395	-2.2332	-2.9678	-1.6122	-0.61092	-4.8826	-6.2716	-1.4915	-5.9767	-7.5531	-4.4213	-3.919	-2.1955	-2.0282
-15.276	-12.968	-14.637	-14.32	-16.616	-12.332	-13.482	-10.851	-12.315	-14.093	-11.376	-13.539	-15.593	-12.82	-16.854	-12.149	-12.771	-11.618	-11.607	-11.922	-11.44	-11.876	-15.253	-13.988	-14.154	-12.51	-14.726	-13.267	-8.8432	-12.537	-12.335	-14.009	-12.663	-13.717	-14.415	-14.987	-14.89	-15.835	-14.396	-13.497	-15.354	-12.37	-12.258	-12.647	-10.64	-12.372	-16.907	-13.907	-16.898	-15.045
-3.1571	-0.65944	-1.1548	-2.8671	1.685	-2.331	2.3081	0.26642	-4.0094	-2.0822	-0.2652	0.87909	0.21102	-1.4727	1.3461	1.3353	3.3173	0.27294	-0.83657	-1.6149	-2.1335	1.3885	-0.86567	-0.12911	1.3931	-0.69672	-0.49966	-2.1914	1.6184	-1.6151	-1.1076	-1.1737	2.003	0.88211	-4.4952	-1.2999	-2.6324	3.1214	-2.8121	-1.2701	-3.4146	1.4422	-1.1238	-0.67102	-2.6717	-1.8534	-3.771	-2.0158	0.89922	-3.5168
6.425	9.1243	9.2069	9.5803	11.085	6.5678	6.6619	8.7912	7.0221	10.256	6.025	11.314	10.489	8.7797	7.9835	8.7643	9.7881	7.4383	6.1409	10.316	6.0688	9.6309	9.8331	7.0117	7.4873	7.946	12.067	7.8493	6.3259	7.6766	2.4552	9.5891	7.2963	8.0391	10.807	9.6086	13.238	7.7846	8.7759	9.7027	9.9238	6.0928	10.257	8.5681	8.3128	9.1728	10.134	8.4214	9.7583	9.707
7.2464	9.0948	8.5989	7.9779	6.5821	6.8214	5.2205	6.8883	8.0692	6.57	4.6839	4.9624	5.8848	4.6989	7.011	7.7972	7.2165	5.3017	4.9828	6.5612	7.546	11.109	6.7729	4.8491	5.8886	6.2227	7.6801	6.8152	1.8602	7.2126	5.805	6.4143	7.3672	6.8636	8.8722	10.499	4.8975	7.3771	5.3026	3.4925	8.2441	8.2923	8.6276	4.7915	6.926	8.7853	9.7124	1.6696	6.4257	7.9836
-13.751	-10.83	-11.93	-11.416	-9.5928	-8.0861	-12.89	-9.554	-11.776	-10.718	-11.472	-11.218	-9.2898	-8.5216	-12.925	-11.118	-11.954	-12.088	-9.3812	-12.26	-13.477	-14.848	-11.255	-14.363	-11.3	-13.154	-13.694	-14.352	-10.392	-11.549	-10.88	-9.9687	-9.5654	-11.174	-8.8017	-11.211	-12.978	-13.893	-13.242	-13.042	-11.463	-9.8569	-12.513	-11.489	-13.604	-9.3414	-12.438	-8.1034	-9.9174	-8.7637
-10.344	-9.3697	-10.743	-13.265	-12.844	-11.483	-16.003	-12.944	-7.8213	-8.1303	-9.2788	-11.299	-7.2985	-10.291	-11.205	-9.5445	-13.4	-8.8253	-7.9429	-13.047	-9.7272	-11.599	-7.8614	-13.555	-11.122	-6.2811	-11.276	-10.41	-12.819	-11.146	-8.7102	-10.019	-11.304	-13.632	-11.071	-10.221	-11.568	-5.441	-13.057	-10.109	-8.5234	-7.6908	-10.922	-9.9753	-11.749	-11.376	-10.489	-12.202	-7.3442	-12.453
-3.945	-2.3764	-6.6624	-4.3935	-6.5722	-5.8867	-5.1164	-6.2611	-5.1737	-3.61	-8.1166	-4.9109	-2.5866	-4.2328	-4.3901	-0.60276	-5.8537	-5.6152	-4.0475	-4.4377	-5.2803	-4.0352	-4.4907	-4.1502	-6.0426	-1.3429	-3.7046	-3.4606	-4.2096	-3.9522	-4.9715	-5.7301	-1.8748	-3.8391	-3.7643	-6.494	-6.2889	-3.7143	-9.1158	-5.4535	-1.9766	-4.1387	-3.8797	-4.1239	-4.2367	-3.3369	-8.254	-7.8684	-4.7747	-4.92
2.1016	3.9221	5.32	4.1965	7.2206	7.3973	3.3122	3.0712	6.8103	3.0146	4.6021	3.0027	4.0102	5.4485	2.178	6.1804	3.7603	8.6462	3.639	5.0024	7.7939	9.4704	7.321	4.3416	7.348	4.0553	8.0065	3.9461	3.4168	5.1862	5.4691	3.9309	7.0765	6.0352	6.4537	4.3999	3.7736	4.3616	3.6892	3.3357	2.7012	3.172	5.7105	6.1237	4.8129	3.3756	3.8597	6.2392	4.8881	3.0088
-5.1964	-5.7428	-5.385	-7.2589	-5.9063	-6.341	-4.4215	-6.887	-5.0523	-1.3069	-5.4851	-0.83957	-2.5435	-6.3163	-3.1112	-5.2923	-3.2232	-4.8041	-7.8993	-10.779	-4.6145	-6.16	-4.6619	-3.9999	-4.1653	-9.3424	-5.992	-8.7126	-6.0309	-5.0823	-7.274	-3.7994	-4.5578	-8.6707	-5.3208	-4.1211	-4.1619	-5.2998	-5.4146	-6.4682	-6.4226	-4.049	-8.3417	-4.6457	-4.729	-5.5121	-8.2117	-5.5506	-4.7168	-4.1925
-2.3429	-0.18543	1.187	-3.6832	-2.0072	-3.2441	-1.9403	-4.8553	0.45517	-4.1628	-0.43666	-1.4422	1.842	4.0369	-0.18088	-0.53805	-1.0686	-0.36642	-1.6451	-0.32651	-1.0151	-2.7356	-1.4513	-0.30788	-0.099852	-0.9903	-3.6607	-2.2023	-1.5014	0.084389	-1.7179	-5.703	-1.9097	-3.2434	-1.5533	-0.33715	-0.84945	-1.1187	-0.6011	-1.4465	0.85372	0.033468	-3.9558	-1.7303	-2.4301	-0.44008	1.1617	-3.9678	-0.81399	-1.2745
[truncated: 577 more rows]
[truncated: 150 more columns]
