# Supplementary material for: Genetic dissection of main and epistatic effects of QTL based on augmented triple test cross design
Source: PLoS One. 2017 Dec 14;12(12):e0189054. doi: 10.1371/journal.pone.0189054 (PMC5730204; doi:10.1371/journal.pone.0189054)
Supplement: S7 Supporting Information — (ZIP) [file pone.0189054.s007.zip › z2_1600_0.8_10.csv]

-13.949	-13.093	-13.16	-11.835	-13.292	-13.409	-12.995	-11.86	-13.788	-13.447	-13.767	-12.392	-11.831	-12.737	-12.305	-13.203	-12.703	-13.509	-12.97	-12.993	-14.401	-14.016	-13.548	-12.779	-13.669	-12.468	-13.145	-13.178	-13.567	-11.816	-14.509	-13.753	-12.914	-12.263	-14.472	-12.767	-13.677	-12.727	-13.107	-13.52	-12.915	-12.496	-12.937	-13.119	-14.615	-13.285	-11.998	-14.065	-12.447	-13.974
1.1145	1.0852	0.31413	0.63411	0.83566	1.5823	1.8069	1.1485	2.0288	0.82522	2.4484	1.1224	1.3231	1.7313	2.0947	1.5534	0.60968	0.82853	1.5521	1.1654	1.4574	2.3813	1.1718	1.0535	1.3354	0.56153	1.0042	1.0118	0.81586	0.91592	3.1542	0.72464	1.039	1.5052	0.60678	1.5151	0.5984	0.46213	-0.34965	1.0695	0.6687	1.5016	1.8221	1.6193	1.4454	2.1691	1.7722	2.0517	1.002	1.4712
-8.6321	-9.4608	-9.8796	-9.5005	-8.5562	-9.0891	-8.8957	-9.1539	-9.9039	-9.3847	-9.6639	-8.7111	-8.9211	-9.2955	-9.4798	-8.4945	-10.259	-8.1396	-8.9766	-8.2687	-10.151	-8.7901	-8.587	-8.9539	-9.4144	-9.5128	-9.0735	-8.9877	-8.9067	-8.379	-9.2101	-10.063	-8.0821	-9.0806	-8.9214	-9.3937	-9.3392	-7.4972	-10.143	-7.7899	-9.4708	-9.0201	-9.35	-9.0672	-8.7024	-9.3477	-10.364	-10.468	-9.4337	-8.4782
-23.296	-22.252	-21.757	-21.442	-22.938	-22.46	-21.499	-22.056	-21.964	-22.936	-22.623	-22.515	-21.416	-22.495	-22.401	-22.652	-21.737	-23.015	-22.927	-21.295	-22.803	-21.703	-22.746	-22.54	-21.259	-23.14	-21.489	-23.375	-22.161	-22.947	-22.471	-22.105	-21.702	-21.978	-21.988	-22.156	-22.101	-22.779	-22.119	-22.577	-22.244	-21.503	-21.945	-22.213	-21.859	-21.728	-22.689	-22.822	-22.774	-23.457
-22.445	-22.824	-21.789	-22.898	-22.859	-21.45	-22.054	-22.686	-22.048	-21.707	-22.307	-21.528	-21.726	-21.956	-22.297	-22.598	-21.519	-22.6	-23.193	-22.317	-21.009	-21.693	-22.585	-22.326	-22.916	-21.863	-21.155	-22.477	-22.253	-22.12	-21.326	-21.701	-21.736	-22.992	-22.63	-21.169	-22.076	-21.555	-22.984	-22.632	-22.432	-22.356	-21.835	-23.685	-22.204	-21.741	-21.913	-23.184	-23.256	-22.675
-3.7017	-2.2106	-4.2675	-2.1323	-4.3617	-3.5459	-4.1503	-3.2883	-3.3051	-3.361	-4.1837	-3.8972	-2.2967	-3.6082	-3.6818	-2.9341	-3.1237	-3.2312	-4.0446	-3.959	-2.1249	-2.7557	-2.9272	-3.488	-2.8875	-2.6091	-3.6761	-4.0858	-4.3749	-2.6666	-4.2917	-4.1096	-3.3121	-3.0317	-3.0523	-2.9418	-3.3612	-2.0414	-3.588	-2.7375	-4.4851	-4.204	-3.7727	-3.3575	-3.9043	-3.5694	-3.1134	-2.8341	-3.1784	-3.9818
-4.1335	-4.5157	-5.4304	-4.0598	-3.5714	-4.263	-4.1941	-4.6773	-3.5411	-5.0681	-6.0134	-4.9027	-4.568	-5.7869	-3.3449	-3.4963	-3.6603	-4.7531	-4.7843	-4.5818	-4.1688	-4.0552	-4.6603	-4.3097	-5.5934	-4.8574	-5.25	-4.059	-5.1521	-4.3869	-4.8614	-4.8704	-4.5098	-4.454	-4.4796	-5.3272	-4.2186	-3.424	-4.9743	-4.469	-4.2393	-5.217	-4.63	-5.3676	-4.6339	-4.8694	-5.7723	-3.365	-6.3252	-4.4885
-22.95	-22.175	-22.318	-22.707	-22.06	-22.419	-21.347	-21.733	-21.517	-21.255	-21.085	-21.9	-21.883	-22.445	-22.489	-22.612	-21.893	-22.839	-22.412	-22.182	-21.738	-21.273	-23.278	-21.015	-22.754	-22.131	-21.936	-20.867	-21.306	-22.601	-22.115	-23.028	-21.965	-21.383	-21.861	-22.119	-21.979	-21.476	-22.081	-23.175	-22.241	-22.086	-22.166	-20.255	-22.74	-22.198	-23.398	-21.3	-22.791	-23.271
6.962	6.5091	6.2106	7.5221	6.9456	7.2698	7.906	5.855	7.0769	6.2271	7.1707	6.2111	6.5553	6.1158	6.5977	6.7413	7.1144	7.5534	6.8075	6.5743	6.1655	5.9147	7.8834	8.5771	6.5978	5.8864	6.4152	6.4127	6.1646	5.1844	6.8601	5.8351	6.6132	7.6583	6.7211	6.1992	6.8957	6.45	5.7338	7.5983	6.5194	6.8407	7.7362	6.7474	7.4925	7.1883	8.839	5.8716	8.0074	7.0911
-13.613	-13.334	-13.093	-13.222	-13.365	-12.827	-13.638	-11.591	-11.963	-12.905	-13.432	-12.692	-13.869	-12.763	-13.605	-13.571	-13.578	-12.769	-13.935	-11.938	-13.847	-13.809	-13.673	-13.04	-13.147	-13.592	-13.582	-13.688	-13.132	-12.404	-12.525	-13.934	-13.449	-14.443	-12.223	-13.649	-13.646	-12.427	-13.277	-13.735	-13.823	-12.879	-13.293	-13.25	-13.166	-13.079	-12.864	-12.511	-13.732	-13.166
5.9356	5.3563	4.8799	6.3198	6.2675	6.2811	5.0483	5.8043	5.9847	4.441	4.8508	5.6354	5.9836	6.383	6.7507	5.9429	5.3019	5.6795	6.2901	5.5915	4.9865	4.6263	5.889	4.8788	6.2116	5.1192	5.6255	5.6083	6.1836	5.8656	5.2893	5.0359	4.311	6.0729	4.9777	6.0364	5.3347	5.0616	4.7238	6.0084	6.1727	6.542	5.7464	6.3884	5.2564	5.2881	5.1034	5.7745	6.6325	5.0466
-10.426	-11.485	-10.828	-10.659	-10.936	-11.553	-10.559	-11.481	-10.518	-10.035	-10.734	-9.8295	-10.292	-10.445	-10.881	-12.056	-10.205	-11.265	-10.392	-9.8832	-11.22	-11.42	-10.71	-11.123	-11.196	-11.169	-11.45	-9.9691	-11.642	-11.63	-9.6926	-10.757	-10.238	-11.806	-9.921	-11.024	-11.2	-10.412	-11.649	-11.058	-11.316	-10.699	-9.9771	-10.322	-11.37	-9.7446	-10.371	-10.75	-10.483	-10.413
-3.1174	-2.8234	-2.8395	-2.1538	-3.2061	-2.0835	-2.7867	-3.6246	-4.1528	-3.5406	-3.1779	-4.3175	-3.1756	-2.4987	-4.8143	-2.7799	-5.3475	-2.942	-2.9958	-3.744	-2.8201	-4.737	-3.104	-3.9542	-3.1737	-4.3807	-2.2352	-2.3465	-2.6812	-3.5731	-2.0943	-3.4824	-4.5224	-3.4994	-3.1265	-3.0744	-3.2984	-3.1383	-3.1348	-2.7961	-3.8123	-3.0949	-4.3477	-3.973	-2.2017	-2.6825	-2.5491	-3.7875	-2.8518	-2.1227
-12.183	-12.758	-12.523	-12.304	-11.785	-11.392	-11.781	-12.882	-11.583	-10.721	-11.513	-11.128	-12.558	-11.869	-11.977	-11.143	-11.82	-11.444	-12.327	-11.819	-11.691	-11.907	-11.335	-12.039	-12.426	-11.126	-12.045	-12.703	-9.8531	-12.141	-11.837	-12.365	-11.724	-11.962	-11.362	-11.409	-12.216	-12.383	-12.144	-11.946	-12.52	-11.422	-11.914	-11.859	-11.196	-10.887	-10.939	-12.112	-11.424	-11.805
7.0825	7.0617	6.3426	5.5338	5.8147	6.6397	7.1583	6.4534	6.4817	6.8146	6.9828	6.8348	7.2485	7.7288	6.8125	7.2075	7.2936	7.3644	6.6997	6.4423	6.9601	6.7437	5.3258	7.067	8.1102	6.4907	6.5129	6.1755	6.734	6.9584	7.196	5.8736	6.3608	6.0084	8.0912	6.0043	7.0898	7.2944	5.7085	6.8612	5.6483	5.8572	7.5815	6.4319	7.4734	8.3151	7.4116	5.3581	7.7455	6.5499
6.9209	5.5015	6.4781	6.035	6.3789	6.4797	6.1505	6.8198	6.2909	6.0765	6.7662	6.3768	6.329	6.5016	5.7382	6.4124	7.4216	5.5508	6.1876	7.1231	5.6311	8.0424	5.9346	6.6827	6.685	6.898	6.7431	7.223	6.9513	7.2316	7.1131	7.444	6.3035	7.2585	6.4791	6.8616	7.5076	7.6423	5.9803	6.7831	6.4303	6.1184	7.111	6.3542	6.8398	7.0802	7.6329	7.1055	6.6186	7.072
-22.978	-21.98	-21.634	-21.811	-21.27	-20.897	-23.069	-22.586	-23.217	-22.624	-21.685	-21.717	-21.296	-22.331	-22.879	-22.151	-22.152	-22.078	-21.264	-21.721	-22.133	-22.83	-21.352	-21.787	-21.977	-22.794	-21.605	-22.66	-21.61	-22.318	-23.316	-21.638	-22.907	-23.577	-22.905	-22.774	-21.907	-23.423	-22.708	-22.436	-21.965	-22.201	-21.157	-22.643	-21.337	-22.027	-21.2	-21.492	-23.408	-21.829
-9.6207	-9.1218	-8.9049	-9.6519	-9.3677	-8.0942	-8.5465	-8.585	-9.1973	-10.012	-8.7561	-9.1993	-8.0367	-8.3483	-9.3946	-9.8563	-9.6696	-8.4423	-9.8524	-9.2561	-9.4226	-10.209	-9.5822	-8.2929	-8.8727	-8.445	-8.5401	-8.663	-8.7131	-8.9591	-8.6697	-9.9067	-7.8055	-8.6139	-9.3821	-9.4172	-10.263	-9.5813	-8.0179	-9.2444	-8.7899	-8.2239	-8.3477	-8.3662	-8.4336	-9.8599	-8.9691	-9.4257	-9.7443	-9.0222
-2.0328	-1.6117	-3.0071	-2.6542	-2.5025	-2.6721	-2.7617	-2.6207	-2.7896	-3.3255	-2.909	-2.1821	-2.7455	-3.5028	-3.4483	-2.5087	-2.5816	-2.3661	-3.3574	-1.6564	-3.4064	-1.5703	-2.9483	-2.4789	-4.4671	-3.5689	-2.1718	-2.9137	-2.6965	-2.8138	-1.8506	-1.8632	-3.3637	-2.1982	-2.7723	-1.6952	-3.0963	-2.6693	-2.1307	-2.6802	-2.2313	-3.2593	-2.3424	-2.2405	-1.5134	-1.5847	-2.2005	-1.4385	-2.8982	-2.8777
-1.722	-1.7494	-1.6584	-1.8421	-1.2294	-1.3934	-2.1374	-1.7334	-2.3522	-2.8137	-2.1603	-0.98398	-1.7096	-1.2798	-1.4887	-2.5019	-2.3145	-0.86376	-0.58685	-1.768	-1.6977	-1.5213	-1.8094	-0.68553	-2.6928	-2.1705	-1.5275	-1.9701	-1.8013	-0.54726	-2.6082	-2.4893	-1.2989	-1.7962	-2.6394	-1.5656	-1.548	-0.75704	-1.7804	-1.0476	-2.2623	-1.323	-1.2729	-0.88142	-2.1004	-2.1534	-1.0594	-1.7419	-2.6481	-1.4787
-11.762	-11.065	-12.884	-12.304	-12.559	-11.499	-10.962	-11.339	-10.468	-11.049	-11.833	-11.398	-12.547	-11.572	-10.485	-12.753	-12.19	-11.376	-11.706	-12.019	-12.011	-11.543	-11.278	-10.589	-11.726	-11.579	-11.562	-12.268	-11.999	-12.402	-11.445	-10.286	-10.828	-12.111	-12.369	-11.8	-11.819	-12.229	-11.615	-12.748	-11.695	-11.306	-11.521	-12.842	-11.996	-11.645	-12.583	-10.776	-12.534	-11.693
0.018433	-0.32356	-0.28573	-0.34487	0.19243	0.16649	-0.57335	0.32285	1.1049	-0.84277	0.057695	-0.59264	-0.046814	0.72515	0.6499	0.38433	-0.13746	-0.60836	0.33605	-0.79676	0.25569	0.7666	-0.59152	0.76005	0.35394	-1.3739	0.019051	-0.80139	-1.1609	0.65377	0.30767	1.2639	0.94522	-0.0028031	-0.01518	-0.65511	-1.3554	0.034207	0.13732	-1.0898	-0.7202	0.62935	-0.31182	-0.39043	0.13994	-0.011093	0.63892	0.41742	0.18515	0.72284
0.097724	0.39964	-0.97189	0.082773	0.46113	-0.15635	-1.0717	0.15434	-1.0966	-0.48938	0.55409	-0.011258	-0.67983	0.17845	-0.11608	-0.70804	-0.38732	-0.23187	0.2794	0.75981	0.70506	-0.93526	0.0041912	-0.67339	-1.191	-0.052982	-0.63931	0.55052	-0.33138	-0.37014	-0.042345	0.40766	0.046624	-0.030459	-0.73471	-0.39555	-0.32294	0.11553	0.91016	-0.12334	0.096982	-0.17265	-0.41166	-0.095867	0.55083	-0.44659	-0.39902	-0.43592	-1.0501	-0.63596
-4.6336	-4.9519	-5.0988	-6.0126	-6.3531	-4.2116	-4.1909	-4.9234	-4.3204	-5.6114	-5.0256	-4.5525	-4.8745	-4.8525	-6.1876	-4.937	-4.9211	-5.1	-5.1611	-5.7084	-4.0496	-4.8574	-4.7191	-4.7101	-6.1991	-4.7176	-4.2058	-5.2337	-4.5055	-4.6877	-4.8324	-5.5476	-4.3523	-5.5175	-4.7152	-4.5253	-5.1553	-6.2125	-5.7637	-5.0057	-4.4175	-4.9933	-5.0727	-4.596	-4.2697	-5.1853	-4.9338	-4.8264	-3.5359	-5.4299
1.7036	2.4681	0.95517	1.3374	1.8712	2.3144	2.1707	1.8458	2.5214	0.85975	1.5509	1.434	2.4775	2.45	1.7249	1.5963	2.5188	0.91491	2.21	1.5133	1.2561	1.5624	1.5573	2.5475	1.8845	1.3049	2.508	1.3362	2.5154	1.0529	1.2756	2.3995	1.7751	2.1133	1.6157	2.9935	1.3183	1.8076	1.9676	2.7806	2.1451	1.6874	1.9559	1.7278	1.2178	1.6761	1.7437	0.31254	2.0132	1.0477
-1.5466	-1.7994	-1.3778	-1.6462	-1.0921	-1.5188	-0.27716	-1.7147	-1.5322	-1.1791	-0.80419	-1.004	-2.2294	-1.5497	-1.8598	-0.66218	-1.1124	-2.5014	-2.0776	-0.64305	-2.4629	-2.0857	-1.591	-1.8099	-1.6694	-2.2635	-0.91281	-1.1045	-1.1614	-2.1047	-1.1565	-1.394	-1.251	-1.7584	-2.2445	-0.97269	-1.4848	-1.0111	-1.4279	-0.88025	-0.61126	-1.463	-1.4054	-0.72291	-0.46223	-2.9451	-1.7052	-2.2157	-2.1713	-1.057
-3.4776	-2.8843	-3.365	-3.5542	-3.8651	-2.9734	-2.2598	-3.5048	-3.8234	-3.6702	-2.9716	-2.826	-2.9226	-2.6999	-3.1157	-3.2565	-2.7893	-3.5437	-4.1779	-4.2246	-4.1734	-3.7689	-2.9281	-3.5936	-3.7429	-3.9082	-2.6363	-2.9143	-2.6334	-3.2095	-3.4011	-2.6632	-3.8002	-3.776	-2.8662	-3.603	-3.3122	-4.0884	-3.1084	-2.7994	-2.8008	-2.7333	-4.5272	-3.5809	-2.6088	-2.595	-4.4885	-3.9634	-2.5739	-3.9115
4.515	5.4918	5.4371	4.899	6.0572	5.4884	5.0575	5.3528	5.6615	5.8614	6.2032	5.3519	5.2527	6.1273	6.8106	5.5714	5.2609	5.3969	5.3786	6.1347	4.9201	4.3181	4.663	4.6666	4.6629	4.7971	5.5634	6.1099	5.8237	6.1753	6.1762	5.7699	6.2336	5.0723	5.5016	5.4693	5.4592	5.601	6.2842	6.1027	5.5931	5.1026	6.0928	6.9068	5.3792	4.6495	4.2919	5.4739	5.4314	5.503
-0.14736	0.848	0.84748	0.57354	0.069408	0.44255	0.54323	0.60105	1.2753	1.0442	-0.20888	-0.43751	-0.40431	0.22947	-0.26761	1.8598	-0.75917	-0.10465	1.1201	0.84732	-0.11099	0.78438	0.57222	0.73113	-0.70275	0.807	0.083549	1.0424	-0.23156	0.55638	1.2088	0.16824	0.072161	1.2185	1.4989	1.2392	1.0478	0.35599	0.98755	0.33247	0.21189	-0.20705	-0.712	0.46504	-0.068982	0.56161	0.87513	0.99777	1.0615	0.95471
-21.01	-22.633	-21.713	-23.024	-21.387	-22.32	-22.453	-21.513	-21.588	-21.938	-21.477	-21.686	-22.065	-23.306	-21.851	-22.236	-20.921	-22.434	-22.258	-22.701	-22.164	-22.585	-22.674	-20.892	-20.344	-23.308	-21.897	-22.215	-24.13	-22.538	-20.891	-22.077	-21.958	-22.304	-21.004	-21.899	-23.232	-21.81	-21.928	-23.423	-21.625	-22.494	-22.08	-22.563	-21.082	-21.149	-22.493	-22.992	-21.915	-21.398
1.2615	1.9981	1.905	1.1829	2.0538	1.1423	1.1669	1.4435	0.98632	0.82695	2.0507	0.80221	1.0533	1.9308	1.459	1.2815	1.7684	0.85983	1.8686	2.2423	1.3722	1.2332	0.61325	0.9572	1.9919	0.53429	0.95617	1.6913	2.6	1.856	2.2942	1.4778	1.7335	1.1734	1.6668	2.6582	0.93753	2.6113	0.89958	0.88698	1.7026	2.5394	2.6857	1.5038	1.3645	1.3429	1.8379	0.73359	1.1835	0.58427
-11.997	-13.769	-12.632	-13.335	-13.219	-13.672	-13.359	-13.463	-12.407	-13.205	-12.705	-12.323	-12.798	-12.56	-13.649	-12.941	-13.703	-13.658	-14.185	-14.203	-14.501	-13.891	-12.201	-12.569	-12.976	-13.257	-11.691	-13.053	-13.284	-13.817	-13.761	-12.011	-12.943	-13.626	-13.587	-12.791	-13.279	-12.615	-14.238	-12.796	-13.171	-11.973	-13.837	-14.566	-14.283	-13.076	-13.322	-12.233	-13.055	-12.814
0.17782	0.62023	0.91703	-0.94387	-0.5491	-0.27505	0.17581	-0.74908	0.61661	-0.57115	0.14464	0.094664	-0.055368	0.38773	0.28394	-0.10426	0.03229	-0.58592	-0.34019	-0.17492	0.119	-0.23321	1.0995	-0.57434	-0.7274	-0.26615	-0.088194	-0.17783	-0.41282	0.4215	-0.84665	-0.69564	-0.50408	0.24085	0.22593	-0.35153	-0.17718	0.56022	-1.1386	0.30637	-0.65599	-1.2217	0.26614	-0.24325	-0.32222	0.57008	-0.21559	-1.1884	1.0088	0.67351
-0.11341	0.095993	0.28613	0.5228	0.62103	0.59072	0.32956	-1.1033	0.86765	1.6282	-0.47276	0.57368	-0.28883	-0.29171	-0.071488	-1.6588	-0.47296	-1.0278	-0.53479	-0.21226	-0.72733	0.33299	0.49673	-0.2635	0.57232	-0.42136	0.46899	-0.89559	1.2558	0.56203	-1.3205	-1.1982	-0.39656	-0.50621	-0.21655	0.29103	-0.35773	-0.21509	0.46675	-0.43038	-0.38071	0.35158	-0.066828	-1.0957	-2.0734	0.98838	0.51233	-0.074618	0.086429	-0.11171
-7.9993	-6.9007	-7.9688	-7.5194	-6.9352	-8.2754	-8.5499	-7.2714	-8.2997	-7.3513	-8.0244	-7.8595	-8.0033	-7.5319	-7.2415	-7.6253	-8.1502	-7.9904	-6.6762	-7.5466	-8.0024	-7.83	-8.6268	-7.4673	-7.6019	-7.5226	-6.9281	-6.692	-7.8474	-7.403	-8.1161	-7.0698	-6.4996	-9.0197	-7.3543	-8.0315	-9.503	-6.8269	-7.6275	-7.932	-7.2117	-8.2628	-8.9856	-7.1825	-8.7185	-8.045	-7.7734	-7.869	-8.0806	-8.3814
-7.9016	-8.4254	-8.5113	-7.9759	-8.7326	-7.1805	-6.6513	-6.8515	-7.6842	-7.0444	-6.7424	-7.773	-8.3209	-6.7807	-6.9971	-7.7773	-7.674	-7.0448	-8.5373	-6.5275	-8.5895	-8.2546	-7.3886	-6.4237	-7.6638	-7.5056	-6.6924	-6.7679	-8.5703	-7.8529	-7.5195	-7.522	-8.0969	-7.0839	-7.6821	-7.7471	-7.7063	-7.8109	-7.5666	-6.0817	-7.0614	-7.6817	-7.5733	-6.7284	-7.615	-7.4386	-7.245	-7.4777	-7.6756	-6.6794
-12.925	-13.824	-14.477	-13.302	-13.76	-14.595	-13.594	-12.912	-13.846	-12.817	-12.871	-13.687	-12.853	-13.416	-13.555	-13.362	-13.359	-12.838	-11.572	-13.097	-13.762	-13.606	-12.215	-12.971	-13.837	-12.703	-14.383	-14.332	-13.315	-12.87	-13.414	-12.959	-13.424	-13.931	-13.53	-13.157	-13.317	-13.496	-13.667	-13.65	-13.095	-12.525	-13.513	-12.587	-13.696	-13.555	-12.898	-13.128	-12.918	-13.197
-14.534	-14.269	-14.55	-13.688	-13.427	-13.466	-13.807	-13.65	-15.252	-14.001	-13.622	-13.461	-13.918	-15.52	-14.165	-14.967	-12.894	-13.331	-14.293	-13.509	-14.181	-13.276	-13.843	-14.518	-13.669	-15.092	-14.736	-13.925	-14.394	-13.314	-13.631	-14.769	-14.013	-14.052	-14.433	-13.523	-13.746	-13.653	-14.391	-13.798	-15.342	-14.6	-13.914	-13.382	-13.277	-13.312	-14.101	-13.252	-13.406	-15.233
-2.6608	-1.5247	-2.2879	-2.4336	-2.4761	-3.0635	-2.2242	-2.3542	-2.4901	-2.245	-1.2885	-2.4786	-2.2706	-2.4836	-3.3842	-2.4826	-2.227	-3.5305	-2.146	-2.8269	-2.347	-2.3744	-2.2691	-0.98848	-1.1301	-3.228	-2.076	-3.0542	-2.9092	-2.2378	-3.3344	-3.1064	-1.7373	-2.4505	-2.1517	-3.0777	-2.6927	-2.0195	-3.0503	-2.3405	-2.1781	-2.6502	-3.0034	-3.0736	-2.4516	-2.0004	-2.3798	-1.262	-1.8016	-3.1694
-11.079	-10.853	-11.666	-9.8875	-11.723	-9.9827	-9.3621	-10.644	-11.222	-11.938	-9.7709	-11.251	-10.272	-10.184	-10.638	-10.663	-10.581	-12.268	-8.7369	-10.556	-10.896	-10.225	-11.61	-11.036	-11.043	-11.085	-11.685	-10.477	-9.8312	-11.745	-10.546	-11.576	-9.9177	-10.399	-11.325	-9.857	-10.822	-10.63	-11.613	-10.688	-9.7579	-10.92	-11.619	-10.771	-10.774	-10.728	-10.831	-10.215	-10.214	-10.443
0.68888	-0.22785	0.4434	-0.06631	0.50191	-0.03526	0.23486	-0.9651	-1.3126	0.095318	-0.79863	0.30168	-0.087967	-0.32251	-0.038142	0.27972	0.80447	-0.38285	0.42992	-0.86829	-0.27994	0.27897	-0.99615	-0.88613	-0.27607	-0.43266	0.74816	-0.11198	-0.75561	0.49487	-0.60152	-0.25659	-0.52138	0.64187	-0.76523	-0.011928	0.6272	0.14589	0.62343	0.11546	-1.2881	-0.07605	-0.32195	1.2887	0.54076	-0.79349	-0.62125	-0.098218	-0.083252	-0.33281
9.148	10.447	9.7577	10.174	10.172	10.47	9.7784	10.013	10.826	9.6168	10.1	9.8719	9.2644	8.566	8.9734	8.3412	9.1724	10.586	9.751	9.3558	10.367	10.245	9.4139	9.2011	9.0724	9.6098	9.9016	9.4287	10.76	9.8204	10.175	9.8587	9.6849	9.8745	10.613	10.317	9.5371	9.535	9.4315	9.8226	9.6485	8.518	9.418	9.1275	9.9769	9.3678	9.323	9.5582	9.6823	9.3061
-3.3242	-2.2849	-2.0935	-2.2857	-3.55	-2.9439	-2.3872	-3.0856	-2.1345	-3.8722	-3.0236	-2.9452	-2.243	-2.429	-2.3963	-2.9833	-3.4804	-3.6869	-2.3403	-3.493	-3.5195	-2.0528	-2.8109	-2.627	-2.6355	-1.5371	-3.0528	-2.9763	-3.7616	-1.5394	-3.5335	-2.6958	-1.4769	-2.8341	-2.4087	-3.0595	-3.2156	-2.664	-2.0887	-2.707	-1.7331	-1.8465	-2.1696	-2.7169	-3.204	-2.0385	-2.8703	-2.8241	-3.0341	-1.3617
-0.19074	-0.37842	-0.8194	-0.576	-0.9943	-0.13868	0.40291	-0.33155	-0.93069	-0.71292	-0.26218	-0.77692	0.62574	0.81112	-0.38923	-0.94058	-0.21824	-0.80897	-0.31636	0.04353	-0.62563	-0.92393	0.85072	-0.549	-0.26904	-0.67398	-0.68479	-0.45429	-0.8862	0.38236	-0.69136	-0.52177	-0.63462	-0.47685	0.062022	0.1181	0.08269	-1.243	-0.28422	-0.60041	-0.36029	-0.20931	0.86543	-1.1518	-0.36386	-0.23037	-0.60367	-0.20218	-0.085282	-0.32252
7.8899	7.2395	9.0509	8.8706	7.7188	8.5262	7.4826	8.3991	7.0428	8.2859	8.3217	6.7287	8.7431	7.3635	7.5503	7.9888	7.1061	7.7688	7.4346	8.7563	6.509	8.4622	7.3962	9.1464	8.9146	7.3116	7.1218	7.8885	8.2672	8.4678	7.3102	7.3286	8.8452	7.951	8.1198	8.3032	8.2023	8.5996	8.1975	7.8134	8.2844	8.4687	8.7426	7.5755	7.6489	7.9654	8.1536	8.6664	9.8254	7.5082
-2.8594	-2.8807	-4.0181	-3.7504	-3.4152	-2.6261	-2.9031	-3.1775	-3.2363	-4.0843	-3.5451	-3.5457	-3.8283	-3.516	-2.8922	-2.4787	-3.62	-3.3047	-2.8452	-3.1586	-3.9418	-4.5528	-4.1273	-2.6624	-2.3301	-3.5966	-3.4008	-2.1452	-2.6109	-3.32	-3.7758	-3.194	-3.0979	-2.7472	-3.1911	-3.5375	-3.4512	-2.6917	-3.3887	-2.8411	-3.3502	-2.4036	-4.0559	-2.4708	-3.6462	-3.5034	-2.9956	-4.5736	-3.0791	-4.4952
-3.5687	-4.268	-2.8382	-2.6141	-3.8832	-3.4476	-3.3625	-2.8266	-4.661	-2.4497	-2.765	-3.7102	-3.8491	-3.1709	-3.9598	-2.962	-3.9522	-3.6535	-3.0091	-4.7374	-3.6074	-4.8324	-2.9501	-4.4577	-3.3184	-4.6653	-4.4065	-2.7319	-4.0919	-3.5619	-3.8031	-4.3123	-3.9059	-3.0013	-4.3058	-4.3184	-4.6547	-3.1225	-3.9669	-2.7142	-3.6572	-5.4261	-3.7193	-3.9417	-3.4619	-2.6369	-3.294	-4.0675	-3.8016	-3.5965
-8.8825	-8.4242	-10.004	-9.7919	-9.4768	-8.6555	-8.6378	-9.1473	-8.8875	-9.844	-8.5056	-8.4564	-9.422	-9.0913	-9.3921	-8.6902	-10.061	-8.9342	-8.5462	-10.134	-7.4007	-9.6686	-9.7083	-10.272	-9.2398	-9.6511	-9.5599	-9.3987	-10.252	-9.815	-8.3723	-9.795	-9.6554	-9.2841	-9.6329	-8.4727	-7.8151	-8.829	-8.5332	-8.8246	-9.2782	-8.1887	-9.0118	-9.3411	-9.0973	-8.9105	-9.3608	-8.8816	-8.7088	-9.0297
-6.5268	-5.714	-6.4091	-6.5313	-7.1668	-6.6688	-6.8082	-6.2163	-7.1843	-6.6632	-7.3123	-5.8591	-6.9098	-5.369	-6.0266	-6.4159	-5.6146	-6.1296	-6.5698	-7.7061	-6.1503	-4.5246	-6.0965	-6.3691	-5.2992	-5.8892	-6.8285	-5.9668	-5.4659	-5.5882	-7.1647	-5.2423	-7.5477	-5.7257	-6.5485	-5.7159	-6.3276	-6.1578	-6.1494	-6.6004	-6.8012	-6.8151	-5.6737	-6.6468	-5.5074	-5.8115	-5.3576	-7.2489	-6.3061	-6.6715
9.1465	10.431	9.083	11.005	9.7876	9.0721	9.446	9.3668	9.7664	10.355	10.121	10.179	10.115	9.1272	10.478	9.9979	9.5009	9.0447	9.0364	9.4212	10.839	9.7403	11	10.107	8.8983	9.3872	11.039	9.8966	8.9087	9.9419	9.6687	9.6269	10.461	9.0861	10.258	8.6678	10.087	9.4272	9.2652	9.972	8.9657	10.169	9.4812	9.1092	10.023	9.8994	10.203	9.6439	9.773	9.6362
-12.006	-12.544	-10.803	-11.726	-11.61	-11.15	-12.044	-11.959	-11.188	-11.141	-11.937	-11.231	-11.866	-11.365	-11.837	-10.26	-11.874	-11.463	-10.985	-10.873	-10.474	-11.374	-12.604	-11.365	-12.16	-11.484	-11.122	-10.967	-12.936	-11.468	-12.196	-12.373	-11.627	-10.939	-11.397	-12.381	-11.135	-11.685	-11.424	-11.093	-11.554	-11.765	-11.28	-11.183	-10.77	-12.458	-11.479	-11.443	-12.417	-11.049
2.3481	1.4487	0.96892	1.2642	1.1924	1.7513	2.5391	1.5108	1.6699	2.7704	1.3312	1.2148	1.4533	1.212	1.2007	1.566	2.169	1.9187	1.619	2.2527	0.92667	1.8973	1.4195	2.7422	1.8439	2.4144	1.9937	3.0119	1.6963	1.838	2.8964	1.375	1.1476	0.8129	1.3227	2.3539	1.5058	1.6728	2.1694	1.3589	0.61405	1.0966	1.4737	1.745	2.9135	1.9323	1.5523	2.2322	1.3393	1.9914
-12.874	-13.352	-12.167	-13.424	-12.6	-13.102	-12.94	-12.898	-12.001	-12.964	-13.007	-11.856	-13.01	-12.613	-13.519	-11.757	-13.653	-12.879	-12.464	-12.048	-12.015	-12.406	-11.962	-12.675	-12.729	-13.211	-13.113	-12.568	-12.838	-13.947	-12.731	-12.696	-13.04	-13.081	-13.507	-12.545	-11.647	-12.386	-11.872	-12.515	-13.773	-12.915	-11.752	-12.832	-13.647	-12.976	-13.729	-12.825	-12.624	-12.899
2.3521	1.2677	3.279	2.0176	2.5262	2.835	2.9649	2.4354	3.5139	2.282	2.5813	2.5069	2.078	2.2824	3.4493	2.1671	3.6511	2.309	2.3313	2.4456	2.19	2.7355	2.8522	1.7444	3.1915	3.6046	2.0821	2.7785	2.5488	2.5342	2.9913	2.6157	2.3518	3.3004	2.566	3.4254	2.4216	1.9016	3.1183	2.8816	2.7352	2.3494	2.3637	3.5341	3.2258	3.9754	3.3039	2.2694	2.5258	2.8839
-10.738	-11.524	-10.401	-9.7082	-10.973	-11.074	-11.335	-11.556	-11.221	-9.9895	-10.935	-10.91	-10.463	-12.616	-11.12	-9.6185	-11.803	-11.426	-11.336	-11.495	-11.157	-10.986	-11.853	-10.163	-10.73	-11.077	-10.366	-9.9644	-10.549	-11.511	-10.664	-12.017	-9.8546	-10.521	-11.034	-11.244	-11.583	-9.4236	-10.706	-10.689	-11.37	-11.004	-11.24	-11.292	-9.6912	-10.774	-10.768	-10.02	-11.693	-11.579
-10.645	-10.575	-11.211	-11.503	-11.801	-9.9884	-12.518	-10.906	-11.922	-11.132	-11.404	-12.128	-11.266	-10.917	-11.435	-10.574	-10.612	-10.44	-11.93	-11.603	-11.548	-12.379	-10.601	-11.039	-11.774	-11.223	-11.332	-11.675	-11.623	-10.992	-11.91	-10.747	-10.955	-10.517	-11.231	-10.604	-11.799	-10.95	-11.166	-11.028	-12.301	-12.036	-11.244	-11.573	-11.275	-11.172	-11.309	-10.778	-11.06	-8.9425
-1.8739	-2.7611	-4.6257	-3.3883	-3.6571	-2.7365	-2.4755	-3.4032	-4.0994	-3.9151	-3.1493	-2.3974	-2.9737	-2.2783	-3.3371	-3.0579	-4.4706	-2.2327	-3.1835	-3.6007	-3.8998	-3.4504	-2.9761	-4.037	-3.1401	-3.6233	-3.348	-3.9559	-2.7957	-4.0135	-4.3549	-2.9147	-2.7981	-3.5269	-2.5949	-3.4502	-3.538	-3.5303	-3.9734	-3.3169	-4.649	-2.6275	-4.43	-2.9511	-2.8451	-3.8633	-4.0796	-4.2737	-3.075	-3.8624
-2.6419	-3.9647	-3.518	-4.6137	-3.2602	-3.5448	-2.576	-3.0727	-3.1271	-4.106	-4.3739	-3.4345	-3.3293	-2.624	-2.9858	-2.7315	-3.9002	-4.2224	-2.754	-3.941	-3.2102	-3.7989	-3.6844	-4.3435	-2.6618	-3.6905	-3.8243	-3.8694	-3.529	-2.1778	-4.1454	-3.6852	-2.5469	-2.9846	-3.0652	-3.434	-2.8368	-3.0337	-3.2563	-2.3034	-2.6995	-3.1345	-3.3424	-4.3243	-3.2107	-3.9244	-3.733	-2.5298	-1.9051	-1.7585
-12.681	-13.229	-14.112	-12.944	-12.775	-11.817	-13.027	-14.185	-14.167	-13.709	-13.068	-13.885	-13.089	-14.137	-13.224	-14.048	-12.227	-13.216	-13.408	-13.349	-13.837	-13.55	-12.193	-13.274	-12.382	-13.352	-13.643	-12.63	-13.888	-12.647	-13.132	-13.304	-12.853	-13.365	-13.256	-13.513	-13.098	-12.738	-12.588	-14.124	-13.986	-13.748	-13.408	-13.307	-12.91	-14.097	-13.055	-13.407	-14.041	-13.618
-2.3848	-3.2277	-3.9419	-2.9589	-3.4713	-3.8719	-2.7282	-3.6607	-4.1467	-2.9783	-3.4513	-3.014	-3.5226	-3.3864	-2.6601	-3.4691	-2.2965	-3.2996	-3.1963	-2.8829	-2.8755	-4.4161	-2.8728	-3.62	-2.731	-3.2847	-3.0791	-3.9274	-4.2098	-2.7732	-3.1387	-2.8342	-2.9646	-3.3751	-2.7071	-3.1793	-3.9431	-2.4997	-3.1886	-3.7528	-2.3864	-3.0827	-3.452	-3.4638	-2.8362	-3.948	-3.3626	-3.8921	-2.6165	-4.0178
-0.24064	-1.1133	-1.1119	-0.81982	-1.0526	-1.7901	-1.5235	-1.1634	0.11777	-1.0895	-1.4739	-0.39703	-1.7536	-1.9688	-2.404	-2.0916	-2.4427	-1.2062	-1.531	-1.5689	-0.74375	-1.0942	-0.70193	-1.0578	-1.6239	-2.0478	-1.7637	-2.0147	-0.3257	-1.9453	-0.81116	-0.9638	-1.0968	-2.0402	-1.3748	-1.4148	-3.2937	-0.61633	-0.67475	-1.7151	-1.1489	-1.15	-2.9389	-2.127	-1.5635	-1.8889	-0.81924	-2.1428	-1.1182	-0.85239
-14.668	-14.848	-14.212	-15.039	-15.347	-14.05	-14.467	-16.167	-14.606	-13.779	-14.582	-15.021	-15.646	-14.244	-14.878	-14.869	-15.161	-14.34	-14.502	-14.509	-15.427	-14.653	-13.576	-14.053	-14.103	-14.407	-14.346	-14.051	-14.687	-14.624	-13.705	-15.095	-14.642	-13.401	-15.109	-15.223	-14.946	-14.082	-14.93	-15.184	-13.817	-15	-15.737	-14.12	-14.792	-14.476	-13.936	-14.044	-14.969	-14.081
0.75788	1.8828	-0.092065	1.3619	2.155	2.4338	1.2937	1.8496	0.67502	1.2821	2.228	1.6777	1.8222	2.1584	1.7108	0.55107	1.7658	1.2858	0.43402	1.9586	0.61288	2.0746	1.6298	1.6594	0.5711	1.5939	1.7384	1.0381	2.0883	2.8883	1.8941	2.0498	2.036	1.2664	2.5008	1.7597	1.6477	0.74164	1.4204	1.1326	1.1633	2.4408	1.45	1.6323	1.986	0.30388	1.9311	1.5764	1.9364	1.6127
-3.7303	-3.715	-3.3703	-2.9695	-4.4026	-2.5239	-2.677	-3.2731	-3.2971	-4.4377	-3.2336	-3.7149	-2.8528	-3.6874	-3.2442	-4.1156	-3.7898	-2.6196	-4.3794	-3.021	-3.4502	-2.9558	-3.0478	-1.8874	-3.7019	-3.9099	-3.2284	-3.3751	-2.6635	-2.5688	-2.0366	-3.228	-3.5724	-3.2762	-4.0133	-2.4377	-4.3248	-4.0152	-3.1373	-3.7109	-4.1414	-3.126	-3.0246	-3.1538	-2.2881	-3.6403	-3.2247	-3.567	-2.7703	-1.9738
-2.2318	-1.3967	-1.3292	-0.65299	-2.2157	-1.1789	-1.9517	-1.4063	-1.7113	-2.3515	-1.0794	-1.7595	-0.22191	-2.002	-0.91812	-1.1567	-0.15707	-1.1755	-0.55716	-1.4503	-1.661	-0.78404	-2.2146	-0.6667	-2.1197	-0.96705	-0.87862	-2.2412	-1.304	-1.0257	-2.0531	-1.3023	-1.4692	-1.2401	-1.7808	-1.1396	-2.2493	-1.7368	-1.4351	-1.9696	-0.54865	-0.36393	-0.38692	-2.0828	-0.8523	-1.3193	-1.8962	0.28283	-1.0252	-0.7734
-0.46497	-0.10397	0.31379	-0.34685	-0.11773	1.1771	0.62331	-0.072083	0.10706	-0.10122	-0.62334	0.72548	0.59867	0.40998	-0.31991	1.0351	0.80577	-0.45106	0.92066	0.85795	1.0833	-0.59593	0.5501	-0.37083	-0.18487	-0.489	1.2196	0.61028	-1.005	0.30737	0.16413	0.0042097	0.40807	0.073382	0.683	1.425	0.26447	0.10364	0.13401	-0.051076	0.022708	0.036917	-0.67756	-0.24158	0.17329	-0.079674	0.51633	2.0359	0.1377	-0.42485
-5.6454	-5.7893	-6.8984	-5.8309	-5.4416	-4.9916	-5.3476	-5.6155	-6.6976	-6.8463	-6.4178	-5.3538	-5.5519	-6.1308	-6.3679	-5.9301	-6.0549	-5.3813	-5.165	-7.0419	-6.1685	-4.832	-5.3859	-6.4319	-5.3938	-5.8575	-5.7987	-4.8422	-5.9531	-5.6862	-5.0917	-5.8848	-7.0293	-6.726	-5.1962	-5.9883	-6.1331	-5.6692	-5.7875	-5.6689	-6.6304	-6.1844	-5.3528	-5.2805	-5.3448	-5.1155	-4.8527	-5.4584	-5.9014	-5.3317
0.087178	-1.4294	-2.1525	-1.0441	-1.3976	-1.9282	-2.0356	-1.3847	-1.3001	-2.8563	-1.4926	-0.46	-0.88571	-2.0678	-2.4833	-0.28272	-2.2056	-1.4227	-1.9688	-1.6832	-2.7876	-1.5156	-2.3992	-2.3846	-0.13723	-2.2057	-2.6436	-1.0234	-1.5722	-0.98617	-0.53703	-0.81719	-1.3024	-0.080143	-0.81417	-1.3636	-1.6293	-1.425	-0.023782	-1.5411	-1.5616	-1.9312	-1.0338	-1.3238	-1.186	-1.6093	-0.77031	-1.8665	-1.6643	-1.9219
6.6727	7.1517	7.4629	5.8023	7.582	6.3156	6.0955	6.0853	6.3898	6.5985	7.4471	7.3431	6.4464	6.2809	6.8068	7.4226	6.8571	7.1716	5.9575	6.8148	7.0643	6.6677	6.7028	6.7204	6.8067	6.9235	6.3808	6.4756	7.0572	7.5375	6.06	6.5806	6.9645	8.2564	7.1742	7.3176	7.1559	6.1044	4.8897	6.6196	7.519	6.9115	5.7496	6.6197	6.8848	6.6882	6.2029	7.1374	6.8437	7.555
0.059812	-1.5363	-0.57508	0.015105	-0.85115	1.0397	-0.241	-0.49602	-0.36441	-0.38385	-0.36831	0.83408	-0.92218	-0.86995	-0.34286	0.16735	-0.1153	0.88657	-0.13348	-0.96441	-1.4924	-0.1947	0.45628	0.26145	0.5051	-0.20924	1.8405	0.4361	0.070742	-0.39286	0.46325	-0.12961	0.81169	0.10159	-0.24226	0.16274	0.259	-0.11561	0.95621	-0.21158	0.25555	0.091875	-1.4239	-0.70028	-0.64617	-0.59768	-0.49672	-1.2	-0.54885	-0.38962
8.4512	7.6925	8.7789	7.8806	9.0362	8.8655	6.7811	8.7548	9.2134	9.3869	7.3053	7.7571	9.4758	6.8936	8.0707	7.5649	7.9927	8.5216	7.2273	8.419	7.9148	8.8355	8.6117	7.4005	7.7137	8.2679	7.8805	8.6892	7.5476	7.6118	9.1822	7.4265	6.5999	9.315	7.5713	9.1221	7.4001	8.0174	7.8004	8.8196	8.3148	9.122	8.3965	7.7592	7.5567	7.9789	7.6104	8.73	7.7554	8.0531
-11.236	-11.108	-12.084	-10.769	-12.086	-10.81	-12.226	-12.023	-11.32	-10.972	-10.68	-11.705	-11.166	-12.313	-11.211	-11.337	-11.925	-11.31	-11.276	-12.144	-12.266	-11.283	-11.161	-12.151	-12.121	-10.548	-10.43	-11.582	-11.966	-12.134	-11.806	-11.542	-10.66	-11.39	-11.702	-11.985	-11.24	-10.955	-12.173	-11.962	-12.05	-10.994	-11.677	-10.845	-11.737	-11.529	-11.225	-11.454	-13.289	-12.464
-5.2909	-4.6856	-5.1396	-4.5812	-5.3601	-5.6439	-5.5483	-5.447	-4.8343	-5.5855	-5.2856	-4.7005	-5.1931	-4.4688	-4.9844	-5.3803	-4.4466	-4.8577	-4.475	-5.5498	-5.1222	-5.5083	-5.9672	-4.8271	-5.9583	-5.4002	-4.8071	-4.8833	-4.995	-3.7025	-6.3603	-5.2698	-4.4521	-4.262	-4.8954	-4.4592	-5.9109	-4.3896	-4.134	-4.7859	-4.6773	-3.9778	-5.2307	-5.3107	-4.5904	-5.1776	-4.9055	-4.3278	-4.6013	-4.1459
-1.0967	-1.2917	-1.5251	-1.9653	-1.3945	-1.8763	-1.9506	-1.6835	-1.7657	-1.8997	-1.8619	-0.76431	-1.7805	-2.676	-1.9999	-2.6152	-1.8401	-1.4202	-1.7943	-2.2361	-3.0546	-1.7294	-0.25986	-1.1836	-1.868	-2.1479	-1.9447	-0.54776	-1.8394	-1.7054	-2.5523	-2.2469	-1.2898	-1.0302	-1.9349	-1.3378	-2.1707	-2.7794	-2.4282	-2.0824	-2.0836	-1.4116	-1.3552	-1.2846	-0.69416	-2.8804	-2.0355	-1.3556	-2.6544	-2.1195
-3.5638	-3.2441	-3.6519	-3.1568	-3.1991	-3.9271	-4.9344	-3.0322	-4.0981	-3.4293	-3.6986	-2.8252	-3.5531	-4.341	-3.4039	-4.0873	-3.261	-4.3325	-4.0453	-3.8271	-3.9599	-2.2722	-3.5101	-3.3058	-3.6794	-4.9498	-2.8194	-3.1402	-4.384	-2.7768	-4.1023	-5.2537	-3.5441	-2.6037	-3.3013	-4.0303	-4.0201	-3.6176	-4.3825	-4.0305	-3.6399	-3.8662	-3.2202	-4.5476	-4.7801	-4.2372	-3.285	-5.2032	-2.9988	-4.233
-11.2	-11.357	-10.594	-10.984	-10.771	-10.22	-11.154	-11.786	-11.714	-10.901	-10.708	-9.7792	-11.38	-10.786	-11.401	-10.314	-10.667	-10.451	-11.655	-12.213	-10.893	-11.678	-10.837	-12.336	-11.229	-12.423	-11.273	-11.211	-12.34	-9.5747	-11.582	-12.316	-12.266	-10.24	-12.487	-10.433	-11.249	-10.049	-11.392	-11.456	-10.672	-11.076	-11.916	-12.808	-11.429	-10.226	-11.481	-13.079	-11.905	-10.478
-14.881	-14.665	-14.962	-15.069	-15.253	-14.642	-15.268	-15.372	-14.436	-14.096	-15.771	-13.532	-15.146	-14.903	-14.109	-15.238	-15.17	-14.432	-14.104	-14.676	-14.499	-15.059	-13.873	-13.941	-14.421	-14.836	-14.593	-15.558	-14.197	-14.511	-14.454	-15.193	-15.324	-14.756	-14.365	-13.58	-14.627	-14.111	-14.487	-15.629	-15.244	-15.115	-14.741	-14.464	-14.673	-14.756	-14.026	-15.042	-13.881	-15.078
-11.744	-11.885	-11.407	-11.348	-11.041	-11.703	-11.784	-11.686	-11.861	-12.696	-12.642	-12.607	-11.334	-11.683	-12.132	-10.505	-11.812	-12.409	-12.61	-10.75	-11.541	-11.537	-11.784	-12.12	-10.843	-10.967	-11.48	-10.989	-12.228	-12.309	-11.11	-11.337	-12.17	-12.311	-10.287	-12.299	-11.155	-11.423	-10.276	-12.15	-11.916	-11.575	-11.905	-12.14	-11.03	-11.335	-11.061	-11.38	-11.582	-10.074
-9.0475	-9.5353	-9.2545	-10.401	-8.3936	-9.5552	-8.5576	-9.9151	-8.9289	-8.4221	-8.1679	-9.1832	-8.4375	-9.5107	-8.2626	-9.8905	-8.7873	-8.1258	-9.3594	-9.3723	-8.5077	-8.9574	-7.7317	-9.1206	-9.3822	-9.5396	-9.6767	-9.3668	-8.5991	-8.2241	-9.5147	-9.5757	-10.25	-8.7589	-8.5978	-9.0128	-8.8038	-10.353	-9.7579	-8.6419	-8.4764	-8.5605	-9.1952	-9.4545	-8.6213	-8.8364	-8.0424	-8.3175	-10.434	-9.3196
5.2854	5.8954	5.4534	6.1051	6.0591	5.4208	4.8453	4.7841	6.3628	4.6414	5.6293	5.644	5.9017	5.8121	5.3917	6.233	5.442	5.2684	5.4416	5.7169	5.5028	5.3621	5.8486	5.581	5.371	6.3967	5.4126	5.3919	5.5817	4.8564	6.1263	6.0317	4.9194	5.3649	5.288	5.5512	5.1708	4.8997	5.7656	5.7489	5.4633	5.8969	5.712	5.8796	5.2477	5.7455	6.0941	6.1112	5.8732	4.4306
-2.8259	-3.299	-2.3456	-3.0079	-2.3539	-2.1972	-2.4593	-2.3809	-2.9942	-2.6394	-3.5969	-2.1213	-2.975	-3.3036	-2.0771	-4.0831	-3.6439	-2.0385	-3.6212	-2.964	-2.7063	-4.2484	-2.5998	-2.953	-3.8769	-2.7679	-3.2788	-3.0916	-3.0071	-3.3994	-3.4556	-2.7972	-4.8633	-3.9516	-3.4849	-3.5243	-2.7736	-3.9052	-2.798	-3.2605	-3.8383	-3.8265	-3.5249	-3.654	-2.7369	-4.3766	-3.8936	-3.7977	-3.0579	-3.5414
-12.329	-10.856	-10.33	-11.553	-11.439	-11.919	-11.494	-11.655	-11.659	-11.255	-11.856	-11.172	-12.09	-10.961	-11.662	-13.108	-11.15	-12.572	-11.585	-12.196	-11.903	-11.784	-10.735	-12.257	-12.086	-12.057	-10.602	-12.743	-10.621	-10.816	-11.794	-12.058	-11.5	-11.851	-11.163	-11.895	-10.817	-12.577	-11.877	-12.856	-12.3	-10.971	-11.902	-11.39	-10.989	-11.281	-11.773	-10.305	-10.361	-11.763
0.19384	-0.077372	0.17979	-0.37587	0.16957	-0.73664	-1.2477	-0.036659	-0.32504	-0.28249	-0.24234	0.1379	-0.42219	-0.82887	0.5551	-0.36428	0.09928	0.46315	-0.44631	0.83999	0.69841	0.13908	0.39894	1.2799	-0.22328	-0.10332	0.26818	2.0768	-0.55103	-0.7167	1.3983	-0.21798	-0.25931	0.75379	0.76579	1.0218	-0.29802	-0.5595	-1.0344	-0.66241	-0.57767	-0.18857	0.78565	-0.32916	-0.6223	0.073528	-0.48998	0.27833	-0.45928	-0.7038
-2.5173	-3.8578	-4.0592	-2.9858	-3.872	-2.3761	-3.7371	-3.5539	-4.1238	-3.3483	-2.9914	-3.1203	-3.8137	-2.4921	-3.0358	-3.6369	-3.7849	-2.7282	-3.6497	-4.2436	-3.1731	-3.3749	-3.6975	-3.5309	-2.0414	-2.7897	-3.9501	-3.61	-2.5111	-2.5795	-3.6905	-4.2149	-3.853	-3.7073	-3.391	-2.6643	-2.9532	-2.3159	-3.1692	-3.0055	-2.4688	-2.3928	-3.736	-3.0535	-2.9785	-2.8787	-2.953	-3.0694	-3.3738	-3.8821
-13.667	-12.865	-14.142	-13.238	-14.407	-12.817	-13.923	-14.368	-13.215	-13.007	-12.533	-12.471	-12.009	-12.417	-12.74	-12.268	-13.459	-13.126	-13.3	-13.043	-12.683	-13.638	-12.477	-13.63	-12.963	-13.613	-11.976	-13.465	-14.177	-13.193	-13.088	-13.889	-11.955	-12.222	-12.892	-13.191	-13.791	-13.582	-12.892	-13.608	-14.829	-13.002	-12.945	-14.146	-13.748	-12.819	-13.231	-12.389	-12.456	-13.601
-3.9716	-2.7736	-3.8311	-2.9071	-2.9825	-3.0197	-2.9027	-1.8627	-2.7705	-3.2375	-2.5435	-2.8306	-1.9503	-2.2819	-1.2418	-2.8165	-3.871	-2.3419	-1.3944	-3.2925	-4.2542	-2.6733	-2.4932	-3.5044	-2.5182	-1.5082	-1.646	-2.234	-3.2733	-2.0948	-3.3222	-1.9681	-2.935	-3.2341	-2.3651	-2.0552	-2.0925	-1.796	-3.2069	-1.995	-2.8108	-1.9869	-2.9244	-2.5669	-2.7602	-2.644	-2.1356	-2.039	-3.0565	-3.943
2.1364	2.1828	1.3354	1.3763	1.1208	0.87978	1.9456	0.42466	0.82498	1.6268	1.3017	1.8222	1.1487	1.6298	1.3955	1.1842	0.69728	1.1579	1.4091	2.4583	1.7457	1.675	0.45737	0.86604	2.0133	1.7734	1.5477	1.9484	2.7985	1.2423	1.0817	2.4071	2.3191	0.57613	1.4863	1.0799	0.84344	1.7481	2.511	2.8543	0.48209	2.0214	1.933	1.9425	2.1164	1.0773	1.0842	0.53647	1.9502	2.5096
-15.767	-14.526	-15.663	-13.92	-13.606	-14.669	-14.412	-15.717	-14.109	-15.657	-14.765	-14.477	-14.695	-14.834	-14.154	-15.028	-15.576	-14.972	-15.507	-14.651	-15.327	-13.629	-14.367	-13.52	-14.454	-14.201	-15.548	-15.084	-14.915	-14.011	-14.726	-14.468	-14.578	-15.672	-13.777	-13.537	-14.237	-14.381	-13.3	-13.806	-14.559	-14.265	-14.29	-14.797	-15.794	-12.801	-14.631	-14.713	-14.349	-14.252
-13.353	-13.438	-13.962	-13.377	-13.739	-13.402	-13.212	-14.748	-13.057	-14.077	-13.96	-13.703	-13.23	-14.554	-13.828	-14.865	-13.387	-14.333	-14.225	-13.799	-13.117	-13.267	-13.69	-14.14	-13.883	-13.117	-13.429	-14.694	-14.55	-14.462	-13.629	-15.001	-12.781	-14.183	-14.083	-13.524	-13.698	-13.662	-13.374	-13.63	-14.309	-13.863	-13.908	-14.745	-14.128	-13.792	-13.259	-13.71	-14.191	-13.844
-10.171	-10.572	-9.8112	-9.0362	-10.476	-9.466	-9.406	-8.1927	-10.275	-8.8561	-10.661	-11.227	-9.537	-11.111	-10.012	-9.9425	-9.7654	-9.6289	-9.97	-10.411	-10.504	-9.8552	-11.505	-10.442	-10.881	-10.191	-10.332	-10.466	-9.7263	-10.636	-10.473	-10.013	-8.716	-9.2642	-10.51	-10.878	-10.425	-9.1014	-10.855	-10.273	-9.4695	-9.6428	-11.035	-9.3856	-9.6232	-9.6068	-10.724	-9.8071	-10.164	-10.17
0.57816	1.7065	2.093	1.8032	2.325	1.7711	0.58233	0.97912	1.1817	0.88456	1.136	0.47389	0.94427	1.5977	0.41523	0.77181	1.7481	2.2089	1.4009	0.72997	1.4905	0.78017	1.3307	2.6212	0.1611	1.3453	1.0321	0.67658	-0.17656	0.53838	1.0928	1.9969	0.83929	0.52369	0.25833	2.2361	2.4163	1.1708	-0.33308	1.4528	1.482	1.6302	0.92236	-0.084975	0.061358	2.0199	2.797	1.356	0.66451	0.031453
-10.609	-10.892	-12.224	-11.166	-10.368	-10.764	-10.859	-11.452	-10.496	-9.7772	-10.63	-10.599	-10.287	-10.633	-11.918	-11.123	-11.484	-10.024	-10.597	-11.305	-11.742	-10.283	-10.959	-10.541	-11.561	-11.618	-9.562	-10.309	-10.731	-10.615	-10.173	-11.485	-11.514	-10.565	-11.116	-9.4351	-10.138	-10.561	-9.9736	-10.777	-11.585	-11.373	-11.195	-10.804	-11.211	-11.219	-11.172	-11.062	-11.306	-10.077
8.8528	10.019	8.7799	10.256	8.5599	9.55	9.6259	9.2345	9.7966	8.6135	10.687	10.006	9.7169	9.7601	9.7171	9.9935	10.01	10.515	11.173	10.427	11.08	10.525	10.17	9.6276	10.399	11.022	9.9586	9.1535	10.031	8.4926	10.671	9.7746	10.393	9.8622	10.252	9.1365	10.23	10.897	10.352	10.602	10.862	10.432	9.6943	10.106	10.447	10.203	10.528	9.872	10.711	10.655
-8.8522	-6.823	-8.3159	-7.0096	-6.6953	-7.4372	-7.6922	-7.6176	-6.513	-8.8545	-8.6142	-7.7355	-8.2083	-7.1749	-7.5234	-7.2981	-7.6184	-7.7048	-6.6736	-7.2252	-7.2336	-8.3704	-8.3449	-9.0757	-7.8623	-7.5038	-8.3285	-7.9431	-7.5928	-7.4099	-8.0595	-6.7775	-6.6897	-7.5194	-7.9155	-6.8048	-7.5947	-7.3227	-6.3832	-8.2789	-7.2703	-7.9547	-8.9348	-7.6345	-8.352	-7.0608	-8.7427	-8.4772	-7.3566	-7.399
2.3381	3.707	3.3166	3.5375	3.11	2.87	2.0224	3.1192	2.6004	2.9512	2.5335	3.4525	1.8204	2.7665	3.231	2.417	1.9753	3.0525	3.425	2.3592	3.0742	3.3172	2.3719	2.9661	2.7302	3.3694	3.0154	3.0987	4.7821	2.1833	3.0966	2.9707	2.5109	3.732	2.3832	2.3848	3.2925	2.0678	3.7006	3.1347	2.8095	4.0356	3.1125	2.6405	4.0103	2.6901	2.9271	1.9225	3.5293	2.739
-0.62369	-0.91302	-1.981	-1.7347	-0.23227	-2.857	-1.436	-1.821	-1.3615	-0.39968	-0.94109	-2.1557	-1.9498	-1.0715	-1.0481	-2.0667	-1.5573	-0.92339	-0.40613	-0.23352	-2.5366	-1.6403	-0.94203	-0.59718	-1.0613	-0.47772	-2.5988	-1.5486	-1.3822	-2.5326	-2.0881	-1.0911	-1.4106	-2.3294	-1.1759	-1.9792	-1.2904	-0.8045	-1.5819	-0.86835	-0.88638	-1.6758	-1.0999	-0.70921	-1.6648	-1.9458	-2.241	-2.4331	-1.2073	-1.6974
-9.2572	-10.229	-10.048	-9.8056	-10.243	-10.208	-9.7571	-10.96	-10.382	-10.26	-9.5582	-9.3745	-10.518	-9.8891	-10.268	-9.261	-10.294	-10.926	-11.182	-9.6717	-11.085	-10.439	-9.1602	-10.273	-10.266	-10.127	-9.5113	-9.6746	-10.738	-9.8378	-9.256	-9.8681	-10.773	-10.153	-10.358	-10.935	-9.9642	-10.774	-10.572	-9.3389	-10.774	-10.002	-9.7697	-9.1329	-10.989	-10.1	-10.007	-9.2254	-10.35	-9.208
9.7741	7.0937	8.0837	9.5215	8.2206	7.3673	7.4218	7.8274	7.8688	7.6659	7.8627	8.3301	7.1527	7.8097	7.8794	7.6634	9.483	9.0408	8.5612	7.6983	7.7128	8.2221	7.1827	7.633	7.1684	7.6251	8.5082	8.7258	8.0391	7.8512	9.382	8.3736	7.9103	7.7679	8.0301	7.3032	7.9333	7.6003	8.0081	7.4835	8.3722	6.9909	7.3151	9.4033	7.8914	8.1212	9.1714	8.2929	7.2907	7.9031
-12.581	-11.839	-12.837	-10.639	-10.27	-12.493	-12.555	-10.626	-10.736	-11.877	-11.103	-12.599	-12.318	-12.185	-11.709	-11.652	-10.758	-11.329	-12.235	-11.665	-12.541	-10.391	-11.444	-11.625	-12.902	-12.353	-11.293	-12.235	-11.73	-10.777	-11.315	-10.897	-10.812	-11.776	-12.851	-11.016	-11.737	-11.518	-11.21	-11.97	-12.011	-10.024	-11.031	-11.584	-12.102	-11.672	-13.061	-10.239	-11.537	-11.894
-5.8752	-4.9626	-5.4792	-4.7137	-5.9827	-4.391	-5.8416	-5.4539	-6.1389	-3.9312	-5.1664	-4.4545	-5.2696	-4.7931	-4.7283	-6.2407	-5.4185	-5.5102	-5.7549	-4.9718	-5.3362	-5.2317	-4.1944	-5.0005	-4.1941	-5.735	-4.215	-4.7654	-6.0962	-5.7721	-4.8433	-4.4191	-4.6896	-5.7952	-4.0674	-4.7532	-5.0832	-5.0294	-5.0727	-5.2549	-4.8783	-5.5301	-5.0986	-4.1066	-5.6449	-5.3803	-4.2966	-3.8231	-4.9446	-5.296
-4.1249	-4.4489	-5.0002	-3.2574	-3.9264	-3.8608	-4.6717	-3.6827	-5.2607	-4.6054	-3.6054	-3.7895	-5.1832	-3.4331	-3.8334	-3.8319	-4.7253	-3.6668	-4.2131	-4.2776	-4.1927	-2.9614	-4.3143	-5.0875	-4.095	-3.7583	-4.9048	-4.2264	-3.7631	-3.1964	-3.0449	-3.8862	-5.1595	-3.5374	-3.8367	-4.1821	-4.1619	-4.0917	-3.7638	-3.9649	-3.4649	-3.2238	-4.2873	-4.0175	-4.5623	-4.1594	-4.623	-4.8959	-4.5609	-4.8351
-5.6773	-5.5929	-5.8053	-6.1649	-5.0973	-5.9903	-5.2963	-6.0544	-5.3228	-4.6445	-5.1565	-6.0329	-4.0382	-5.7439	-5.2419	-6.4131	-5.077	-4.9487	-5.9532	-5.3379	-5.3241	-6.3747	-5.0227	-5.5403	-6.4238	-6.3584	-5.4184	-5.7661	-5.7768	-5.4289	-5.6725	-5.6408	-7.1461	-5.2956	-6.1852	-6.1421	-6.0467	-4.8371	-5.4941	-6.9719	-5.7005	-6.2586	-5.6548	-6.1213	-4.9958	-5.3353	-4.6882	-5.9096	-4.8258	-5.0897
-12.373	-11.349	-11.833	-11.102	-11.225	-10.896	-10.852	-9.7518	-10.95	-10.759	-10.918	-10.917	-11.978	-11.773	-12.124	-10.737	-11.873	-11.43	-10.23	-12.184	-11.626	-11.502	-13.199	-11.213	-11.123	-11.571	-11.908	-12.423	-10.649	-11.374	-11.213	-11.039	-11.579	-10.824	-12.181	-11.71	-11.735	-11.469	-11.88	-12.157	-11.195	-11.599	-10.961	-11.754	-10.818	-10.542	-11.702	-10.75	-12.355	-11.549
-7.4701	-5.705	-9.0285	-6.8778	-7.0198	-8.5103	-8.4321	-6.9182	-7.6713	-6.8524	-7.5391	-7.1655	-7.9483	-7.745	-7.8117	-7.8881	-6.1803	-7.8017	-7.9242	-8.2853	-7.5713	-7.9396	-7.4789	-7.3935	-8.0156	-6.6712	-7.1861	-6.9566	-7.0084	-6.7046	-8.611	-7.4558	-8.417	-8.4662	-7.4273	-6.6906	-7.2084	-8.6958	-7.8118	-7.437	-7.8853	-7.9474	-6.0353	-7.7133	-7.751	-6.6974	-7.3756	-6.7936	-8.5754	-7.5803
-3.3001	-3.494	-5.3079	-3.5623	-3.9584	-3.9911	-3.2281	-3.7195	-4.5575	-2.8909	-3.9503	-3.5362	-4.1065	-5.6829	-3.8885	-4.2533	-3.9256	-4.2638	-5.0073	-3.6843	-4.7752	-3.9015	-3.1876	-3.951	-4.1555	-2.7986	-4.3082	-4.0286	-4.3411	-4.1194	-4.3342	-4.121	-3.6536	-2.8272	-3.3569	-4.448	-5.2131	-4.14	-5.3482	-4.0209	-4.2955	-4.2657	-3.8623	-3.3498	-4.9357	-4.5569	-4.1232	-3.2467	-5.5134	-4.0594
-3.4859	-3.3579	-3.0598	-2.4237	-3.7958	-3.5352	-3.1408	-2.4847	-3.2079	-2.5534	-3.392	-3.49	-1.8981	-3.1529	-2.3696	-4.0704	-3.1477	-3.3253	-3.264	-3.709	-2.3419	-4.1114	-2.821	-3.6763	-3.4012	-3.3991	-3.2516	-2.6097	-3.1932	-3.3716	-3.207	-2.8104	-2.54	-2.7722	-2.2758	-3.06	-3.8783	-2.2464	-2.948	-2.2102	-3.0699	-3.8759	-2.8801	-3.8941	-3.2901	-3.2383	-3.1	-3.6441	-2.3485	-2.9569
0.73527	1.7371	1.408	1.5927	1.62	1.0872	1.9677	2.0802	1.0583	1.5711	1.7793	1.3991	2.1932	0.33276	1.4179	1.3407	0.941	2.1027	2.26	1.0877	1.0455	1.4655	3.4845	2.635	2.221	1.321	1.1019	1.5653	0.84769	1.4594	1.1832	1.3031	-0.18459	2.2763	1.279	2.6845	0.38	1.9322	1.2946	2.0665	1.252	2.4074	0.87265	2.7006	2.3033	1.8821	1.669	1.0557	1.7574	1.4672
-9.4784	-10.195	-8.9628	-9.1821	-8.5222	-10.61	-9.8819	-9.4661	-8.8768	-7.7638	-9.4396	-9.7013	-9.7198	-9.6704	-9.0903	-9.3271	-9.2009	-9.2717	-10.031	-8.8273	-10.03	-9.357	-9.3256	-9.2751	-9.8965	-9.8672	-10.096	-10.178	-9.5966	-8.4497	-8.5256	-10.149	-9.1487	-9.2428	-10.124	-8.5087	-9.4468	-8.8339	-10.125	-9.2342	-9.6088	-9.689	-9.5725	-9.6125	-10.294	-9.2476	-9.9855	-8.9569	-10.044	-9.2026
0.038356	0.032187	1.2225	0.41806	-0.59173	0.85494	0.25391	0.00092597	0.7938	0.16386	0.73142	1.0727	1.3611	0.66156	0.6437	0.28825	1.2386	0.18133	0.60985	0.3974	0.77255	1.6527	-0.12271	1.3542	-0.086606	1.1706	1.2825	0.88082	0.6413	0.98931	0.061808	-0.24027	-0.13606	-0.33299	-0.1708	0.58589	0.8325	1.1514	0.2263	1.6176	0.96778	0.017907	0.96541	0.68221	0.576	0.16777	0.62725	1.3275	0.70176	0.28334
-14.464	-13.318	-14.992	-15.696	-13.354	-14.351	-14.125	-14.916	-14.752	-15.031	-14.246	-14.684	-14.969	-14.805	-14.431	-14.145	-13.951	-13.854	-14.83	-14.796	-14.802	-14.728	-13.842	-13.683	-14.537	-14.479	-15.067	-15.679	-14.428	-15.018	-14.504	-14.322	-13.948	-14.52	-15.252	-15.264	-13.748	-14.262	-14.506	-14.777	-15.566	-15.24	-13.902	-14.029	-14.668	-14.364	-14.573	-13.678	-16.104	-14.29
-8.0854	-8.7299	-8.9606	-9.3923	-9.2414	-9.4275	-8.6969	-9.2572	-9.2111	-9.6929	-8.4236	-8.8166	-8.6885	-8.8124	-9.2239	-9.5284	-8.7588	-8.589	-9.9154	-7.7578	-8.3574	-8.3963	-8.7009	-8.786	-8.6759	-8.549	-7.7184	-9.2319	-9.3074	-9.5219	-9.3686	-9.6811	-8.5716	-9.3282	-9.22	-8.5202	-8.2721	-9.5145	-8.6139	-8.1935	-8.4562	-8.7903	-9.8076	-9.9051	-9.859	-10.028	-8.727	-8.4989	-8.4449	-9.053
-12.181	-13.186	-13.922	-11.619	-14.348	-12.886	-13.068	-12.891	-13.343	-13.117	-13.669	-12.895	-11.924	-12.516	-12.248	-12.972	-13.32	-13.378	-12.941	-12.972	-13.492	-13.105	-13.278	-12.702	-13.677	-12.237	-13.981	-12.85	-12.278	-12.68	-13.153	-12.397	-12.205	-13.052	-12.847	-13.272	-13.61	-11.312	-13.433	-12.821	-13.559	-12.147	-12.559	-13.264	-12.227	-13.259	-12.647	-12.381	-12.563	-12.293
1.8924	1.4045	1.7729	1.4167	1.0658	0.75744	2.1452	1.7858	1.621	1.8736	2.2069	1.4299	0.56259	1.9727	0.91811	2.366	1.2678	0.93008	2.1831	2.0778	2.6737	2.1684	1.2401	1.6553	1.3436	2.0827	1.9049	2.7951	1.6597	2.4349	1.3383	3.0473	1.1481	1.4247	1.6902	1.9757	0.83677	1.7969	1.5381	1.5576	1.8506	1.7557	1.6103	1.7411	1.6577	2.2002	1.9967	1.7448	2.2058	2.2488
-12.836	-13.041	-12.908	-13.728	-12.395	-14.378	-12.94	-13.223	-13.282	-13.561	-13.253	-13.747	-13.452	-13.017	-13.127	-13.621	-14.042	-13.275	-12.172	-13.712	-13.539	-14.041	-13.612	-12.682	-13.558	-13.082	-13.754	-12.235	-13.065	-12.897	-12.471	-13.175	-13.846	-13.044	-12.95	-12.832	-13.617	-11.948	-13.07	-12.575	-13.157	-13.112	-14.681	-13.783	-13.962	-12.935	-12.909	-14.034	-14.154	-13.851
-11.261	-10.826	-11.453	-10.976	-11.03	-12.296	-12.869	-11.148	-11.926	-11.76	-11.177	-11.517	-12.206	-10.999	-11.542	-10.144	-11.096	-9.971	-12.055	-11.094	-11.209	-11.996	-12.542	-10.585	-11.873	-10.54	-11.124	-11.413	-9.8866	-11.004	-11.101	-12.394	-11.435	-12.634	-10.913	-10.366	-11.059	-10.742	-11.937	-11.231	-11.477	-11.72	-11.187	-12.047	-11.191	-11.364	-11.043	-12.036	-10.799	-10.901
-11.736	-13.672	-12.075	-13.178	-11.724	-11.259	-11.332	-12.263	-10.988	-10.842	-11.243	-11.833	-11.691	-11.329	-11.612	-12.053	-12.557	-11.836	-12.456	-12.631	-11.808	-11.255	-11.537	-11.956	-12.294	-12.106	-11.984	-12.655	-11.751	-11.39	-12.107	-12.882	-11.954	-12.37	-11.517	-12.105	-13.011	-11.492	-11.922	-11.687	-11.745	-13.087	-10.866	-12.004	-11.32	-12.856	-12.805	-14.091	-10.763	-13.543
-13.903	-13.871	-14.488	-15.157	-13.519	-14.749	-14.721	-14.618	-14.292	-14.518	-13.531	-14.823	-14.443	-13.645	-14.696	-13.457	-12.986	-14.835	-13.873	-14.693	-13.658	-14.22	-14.128	-12.828	-13.926	-14.254	-14.407	-13.543	-13.814	-15.047	-14.702	-14.171	-14.04	-14.467	-14.748	-13.128	-12.691	-14.365	-13.862	-13.973	-13.814	-14.443	-14.406	-13.312	-13.764	-13.974	-13.149	-13.259	-14.379	-13.415
-3.4536	-1.9412	-2.3531	-2.59	-2.8668	-2.6845	-2.0871	-3.496	-3.178	-3.3917	-3.3167	-3.8472	-3.2736	-2.9236	-2.5869	-5.0639	-3.0786	-2.1285	-3.1982	-2.0599	-3.2115	-3.2764	-3.3892	-3.4784	-3.9673	-3.081	-3.1361	-2.6289	-2.6703	-2.8795	-3.0022	-3.5594	-2.9884	-3.1203	-2.0157	-3.3595	-3.8881	-3.0035	-2.2797	-3.607	-2.5921	-3.2006	-4.0355	-2.2659	-2.0395	-1.8727	-2.5011	-2.7152	-3.0699	-3.7952
0.29163	0.64757	0.4884	0.32617	0.61316	0.23204	-0.35457	0.64304	0.71664	0.66028	0.67829	0.42378	1.3138	0.49603	-0.12157	-0.19961	0.017795	0.6319	0.47054	0.55615	1.4204	0.8103	-0.094146	-0.6175	0.87481	0.95777	-0.42727	-1.0409	0.80882	0.57563	0.10695	-0.50683	0.52283	0.68751	-0.37952	0.64803	0.71538	-0.47956	0.38574	1.4317	0.74037	-0.094584	0.64185	-0.36864	0.18159	-0.59083	0.88737	1.0196	-0.052545	0.09246
-8.0083	-8.2546	-6.9615	-7.3773	-7.2726	-6.7516	-6.7684	-7.3931	-8.6315	-7.1303	-7.3492	-7.6715	-7.3706	-7.1595	-6.5868	-8.1717	-7.9186	-8.1259	-7.3652	-7.9298	-7.0634	-8.2323	-6.7095	-7.8892	-7.5455	-6.5966	-6.6215	-8.6077	-7.8297	-7.1042	-7.7582	-7.947	-7.0981	-8.0893	-6.7962	-8.7545	-7.4212	-8.3059	-7.5166	-7.9452	-6.9916	-8.4909	-7.8231	-7.9671	-6.8125	-7.0054	-7.7169	-7.6849	-8.3662	-7.4017
-12.471	-12.603	-12.631	-13.673	-13.042	-12.793	-13.67	-13.076	-14.049	-13.35	-13.318	-12.51	-13.289	-11.58	-12.035	-12.412	-13.337	-12.352	-12.283	-13.32	-13.799	-12.768	-12.951	-12.499	-12.574	-12.607	-11.857	-12.302	-11.733	-13.44	-12.498	-12.766	-13.044	-12.561	-13.444	-13.002	-12.829	-11.672	-13.085	-12.553	-12.323	-12.663	-13.238	-12.251	-12.707	-11.975	-12.804	-12.913	-13.139	-12.957
-11.422	-12.035	-11.007	-12.093	-11.799	-9.6892	-10.753	-12.416	-11.464	-11.835	-10.872	-11.434	-11.479	-10.895	-12.846	-11	-10.609	-11.459	-10.686	-11.939	-11.743	-10.782	-11.272	-11.283	-11.462	-11.301	-11.974	-12.08	-12.322	-11.664	-11.624	-11.266	-12.498	-11.397	-11.588	-10.844	-11.433	-11.229	-10.431	-11.942	-11.644	-12.139	-12.017	-11.446	-10.904	-11.003	-10.618	-11.382	-11.406	-11.94
5.5593	6.4254	7.0254	7.3779	6.5365	6.5483	5.9546	6.3737	7.3536	6.8392	8.0117	7.9986	6.4073	7.3426	7.725	8.3041	7.5668	5.9983	6.3884	6.0016	7.9626	5.7755	7.0295	6.3328	6.3151	5.9166	6.9552	6.4245	7.272	8.2467	6.1382	6.672	6.8989	5.7083	5.4289	7.8214	6.8729	6.3478	7.0827	6.7382	6.9403	6.5449	5.0072	6.475	6.7472	6.5846	6.2949	7.6302	5.7558	5.8745
-11.478	-12.225	-11.424	-12.078	-10.028	-11.686	-11.104	-11.818	-10.891	-11.499	-10.928	-11.95	-11.974	-12.392	-11.058	-11.83	-11.489	-11.476	-12.552	-11.935	-11.165	-11.613	-11.947	-11.768	-12.388	-12.064	-11.815	-9.9348	-11.885	-11.591	-12.134	-10.894	-11.133	-12.92	-11.704	-12.014	-11.763	-10.961	-11.549	-12.131	-12.52	-11.728	-11.231	-11.359	-12.394	-12.123	-11.493	-11.207	-11.857	-12.104
-1.5348	-0.97443	-1.6888	-0.7393	-0.42972	-2.329	-1.2067	-1.7491	-1.9489	-1.5301	-1.6879	-2.1888	-2.0587	-2.1943	-2.2353	-1.8699	-1.6729	-1.8571	-1.5099	-0.96663	-0.82296	-0.92467	-0.61721	-1.6188	-2.6338	-1.3073	-1.0095	-1.3331	-1.4315	-1.508	-1.6029	-2.2857	-0.29322	-1.6195	-1.4469	-1.3053	-2.0586	-0.96403	-1.021	-3.2145	-1.596	-1.4028	-1.1731	-1.105	-0.33331	-1.018	-0.86084	-0.74427	-0.98707	-0.74793
-5.2807	-6.234	-4.091	-3.9997	-4.3161	-5.2827	-2.9939	-3.7143	-4.4067	-3.9405	-4.3968	-3.629	-4.2021	-4.4073	-3.7295	-4.6955	-4.2283	-3.2578	-4.1856	-4.5367	-4.6283	-3.9175	-3.6809	-5.2678	-5.2453	-3.9544	-4.7296	-4.0149	-3.3779	-4.238	-5.1167	-3.4962	-4.3938	-4.5457	-4.2799	-4.2899	-4.2308	-4.1115	-4.6764	-3.6451	-3.3752	-4.4501	-4.3926	-3.6883	-4.3228	-5.1517	-3.5564	-4.0238	-3.7662	-4.8401
0.94024	0.015187	0.19709	0.85038	0.38078	0.23911	1.5228	1.3249	-0.42365	1.1891	-0.065329	-0.48066	-1.067	0.89909	0.15461	0.33056	-0.3223	1.553	0.22069	0.5207	0.02279	1.2006	0.20711	0.71499	0.46742	-0.54373	-0.66718	0.31045	0.43932	1.4075	1.2833	0.44623	0.90851	-0.21427	1.1824	0.072071	0.37284	0.31534	1.5274	-0.56844	-0.93722	0.55634	-0.071375	1.364	0.4462	0.90256	0.8348	0.30508	0.34492	0.49346
1.3761	1.7211	1.2965	1.0231	1.2992	2.9963	0.31531	2.1411	1.8784	1.1558	1.5062	2.1291	1.1956	1.6305	1.9468	1.74	2.8166	0.8557	1.2187	2.294	1.5316	2.4502	1.0307	2.2127	1.8336	1.1277	1.7449	0.66237	1.5403	1.7638	2.3183	1.9546	0.53398	1.5018	2.1392	2.2817	1.8931	2.4904	1.9707	1.5357	1.5979	0.62312	1.0156	1.4717	1.6299	0.76938	0.71128	1.5469	1.8514	0.45936
2.8172	2.9863	3.1606	2.395	2.1396	1.991	2.6785	2.1855	3.2167	2.192	2.5733	2.4965	1.3868	1.2654	2.2271	3.4679	3.499	3.5676	3.2194	2.1375	2.2878	2.3339	3.1688	3.346	2.4956	2.2104	2.7571	3.3454	1.7067	2.2405	2.7558	1.8688	2.1967	2.5459	1.786	2.4658	2.303	2.5736	2.3926	2.1603	3.1533	3.6489	2.0964	1.6949	2.8708	2.8386	4.6953	3.1234	3.1467	2.5851
-6.5043	-5.7731	-6.1046	-7.1349	-5.3532	-4.58	-5.0486	-5.9561	-4.779	-4.9611	-4.9181	-5.6631	-5.3492	-6.15	-5.7132	-6.6797	-5.1648	-4.6828	-5.4986	-6.2013	-5.4253	-5.6243	-6.1463	-6.3447	-4.3121	-4.1777	-5.4799	-6.9939	-6.6989	-6.1126	-6.3707	-4.8477	-6.3376	-5.5	-4.4596	-6.6907	-4.5763	-4.3321	-6.1258	-6.5839	-4.9841	-6.5948	-5.5599	-5.1768	-5.9977	-6.6002	-5.1326	-5.6864	-5.4352	-5.7216
-5.1153	-3.3028	-2.939	-2.9239	-3.3323	-4.1041	-3.7823	-4.3555	-3.5866	-5.2642	-4.0487	-3.2108	-3.3486	-3.1966	-3.9599	-3.6576	-5.0233	-5.1414	-3.7941	-3.3363	-4.0289	-4.7204	-5.2098	-3.6939	-2.7446	-4.5758	-3.1271	-2.5323	-4.3507	-4.0896	-3.0539	-4.2796	-3.8695	-2.8828	-3.5943	-4.4464	-3.9503	-2.5086	-3.8903	-3.3086	-3.7955	-3.5067	-5.2718	-3.913	-4.5671	-3.941	-3.9148	-3.3483	-4.3889	-4.1323
-13.983	-15.455	-15.078	-13.764	-14.989	-13.752	-14.648	-13.555	-15.535	-14.972	-15.163	-14.027	-13.084	-15.255	-14.878	-14.673	-14.278	-14.411	-15.114	-14.195	-15.286	-13.922	-15.175	-15.923	-14.491	-15.266	-15.251	-14.995	-14.499	-14.9	-15.248	-14.286	-12.986	-13.923	-13.559	-15.507	-13.609	-14.083	-15.25	-15.163	-14.589	-14.644	-15.03	-14.244	-14.304	-14.289	-14.518	-14.769	-14.392	-14.858
6.9966	7.1762	6.2883	6.6535	6.5855	6.4293	6.2363	5.9109	6.8563	6.7745	7.162	7.0556	7.215	7.1119	6.4023	6.0598	7.0581	7.4254	6.5232	6.4236	6.2363	6.634	6.8382	7.3513	6.712	6.2308	7.2005	5.9465	7.1483	8.0221	7.2756	6.8407	7.4793	7.3357	7.2737	7.4208	6.558	7.1078	6.7929	8.3831	7.5376	7.1999	5.9854	7.3256	6.7422	6.7305	7.5673	7.3288	6.4956	8.1861
5.8733	5.6708	6.4138	6.1101	6.96	6.6991	6.0493	5.6587	6.8116	7.9898	6.3438	5.3568	6.9533	6.6726	6.7778	7.0882	6.0969	7.9271	6.5323	7.122	6.697	6.5314	6.475	6.3307	6.7789	6.0924	7.0743	8.4005	6.4511	6.8275	7.1397	8.0666	6.8259	6.9052	6.4619	6.56	6.6859	6.6559	6.459	7.2828	5.4767	7.2147	7.8223	6.9291	7.0011	7.3448	7.4047	6.7539	7.3366	6.9543
1.5141	2.8988	2.4526	1.8384	2.7633	1.5331	2.8453	2.7803	1.8897	3.3261	3.1044	1.3031	1.6915	2.3537	2.1659	3.9018	2.8683	1.208	3.2405	3.3894	2.2262	1.6713	2.1087	2.8139	2.5804	2.3033	2.0405	1.5792	2.8629	3.1682	2.2096	2.9766	2.8486	2.2651	3.2146	2.5576	2.0636	2.7477	3.2122	2.3001	1.987	3.8081	3.3813	2.5	2.3601	1.728	1.7042	2.6666	2.4762	2.609
6.717	6.1965	6.6194	6.4085	6.7758	6.5299	7.2561	6.0322	6.5913	7.7728	6.7756	6.4123	7.6414	7.0512	6.4905	6.9189	6.0561	7.7094	8.0859	7.1535	6.2278	7.0299	7.3312	7.2772	6.499	6.1232	6.552	5.7196	7.1904	6.6076	5.6313	7.3058	5.8942	7.3823	7.8125	7.4143	6.5887	6.9983	6.6281	6.3442	7.4792	6.9432	6.9109	7.4579	7.9252	7.5981	5.9729	7.1851	6.8277	6.7775
4.0275	4.6879	3.7846	4.4915	4.5449	5.2261	4.5566	3.7217	5.4831	4.5198	4.0763	5.0947	4.2488	4.0179	5.2627	3.297	4.4841	4.4063	5.6239	4.3783	4.3894	4.7004	4.3759	4.1231	4.624	4.6982	4.6672	3.9045	4.2659	4.8671	3.8426	4.5689	5.1371	3.906	3.8463	4.5678	4.2898	3.8341	4.5373	4.4955	4.5595	5.4153	2.9131	4.1527	3.2969	3.9016	5.5536	3.6357	4.7382	4.4773
0.86931	0.024883	-0.3308	1.6568	-0.0024141	0.23935	0.48096	0.82813	0.91519	-0.6844	0.64617	0.55698	1.3293	0.66997	0.46237	-0.36752	1.037	2.4281	0.30513	0.53435	0.88734	0.12822	0.53015	0.097744	1.5139	0.62828	-0.68536	0.54569	0.25737	-1.239	1.006	0.32645	0.8285	0.18011	0.94612	0.76794	0.3486	-0.33571	1.0062	-0.51657	-0.44923	0.44102	0.47601	0.5121	1.1168	-0.3772	0.36307	0.5608	-0.27393	0.44238
0.18537	-0.14038	0.15055	0.40236	0.36321	1.4842	0.47445	0.84029	0.23326	-0.036193	0.59427	0.34962	-0.04648	0.36452	0.18347	-0.98503	0.72274	0.70824	-0.091666	0.84211	0.14569	0.13629	-0.67769	0.039983	2.0272	1.0977	1.3167	-0.1949	0.033214	-1.0503	-0.27303	0.52759	0.38939	1.2663	-0.015561	1.0313	-0.10229	-0.12239	0.64574	1.2716	0.65055	0.60932	-0.16697	1.0374	-0.41414	0.61418	0.0011932	0.54118	0.86337	0.18914
-2.832	-2.9286	-3.5163	-2.7978	-2.4735	-3.4453	-2.615	-3.1083	-3.7768	-3.4947	-2.9521	-2.8771	-2.6688	-2.8339	-3.0799	-3.4285	-3.5955	-2.8259	-2.8317	-2.908	-2.0721	-2.5263	-3.0856	-1.9995	-3.0939	-2.8509	-1.443	-2.7394	-2.7924	-2.3855	-1.9977	-1.664	-1.3207	-2.2599	-2.8987	-2.4473	-2.3761	-2.2174	-2.036	-3.5472	-2.3126	-1.9104	-2.3942	-2.6884	-2.0492	-2.302	-2.4626	-2.7557	-2.1462	-2.278
1.5712	1.8888	1.731	1.9056	2.3024	2.0591	0.73893	1.8966	0.88661	1.1327	2.1037	1.333	0.39089	2.7992	2.5577	2.5417	0.67363	2.6895	0.7978	0.87968	1.8972	1.3416	2.9084	1.644	2.8321	2.0176	1.7467	1.7773	1.8569	1.5838	1.2928	2.6673	2.2861	1.852	1.4162	1.7448	2.3474	1.8548	0.96133	2.2905	0.6139	1.9894	1.7651	2.1728	2.1666	1.3908	2.0093	1.6442	2.0765	2.3245
1.7182	1.9426	2.0785	1.616	1.6574	2.2992	1.8353	1.6353	1.8731	1.9553	0.78339	2.0543	0.4169	2.7953	2.3351	1.1979	2.1746	0.65507	0.16421	1.9833	2.6389	2.4282	1.1391	1.896	1.898	1.5721	0.94208	1.8415	1.3969	2.0858	1.7327	1.6343	2.559	1.4836	1.4277	1.8832	1.8282	1.6108	2.0349	2.118	1.7924	1.0037	2.5147	2.225	2.2467	1.5609	1.2354	1.6514	1.6643	1.9387
2.2005	2.5191	1.0106	1.5904	0.69097	0.70191	1.9261	1.8888	2.5207	2.3562	1.117	2.2744	0.72439	1.1879	1.7019	1.0997	2.6297	2.1922	2.6659	1.6431	2.2847	0.95301	2.457	1.1904	2.1731	1.7615	1.9661	2.1142	2.1568	1.4261	1.4964	2.3152	0.60484	1.8206	2.21	1.2427	0.32075	3.3122	1.2761	1.8813	1.5502	1.6562	1.8872	2.8054	1.2173	1.5749	1.7224	0.65191	2.01	1.6219
7.4121	8.4813	8.0184	7.6704	8.7293	8.3779	8.9761	9.1811	8.7227	8.9588	9.5173	10.515	8.199	9.2677	7.1206	9.6154	6.7102	9.934	9.4838	7.1683	7.166	8.8356	8.2769	9.139	8.4504	8.3781	9.1983	9.2579	7.8475	8.1505	7.8112	7.7031	8.3181	7.6457	9.5822	8.0218	8.4554	8.747	8.5179	8.1908	9.2841	10.259	10.414	7.8343	9.1275	9.207	8.1444	9.8441	8.377	8.6629
-22.115	-21.758	-22.879	-23.409	-21.964	-22.299	-21.732	-21.515	-22.132	-23.106	-21.464	-22.976	-22.688	-21.978	-22.036	-23.323	-21.857	-21.091	-21.909	-23.444	-21.647	-22.737	-22.838	-22.911	-22.263	-22.609	-21.39	-22.325	-22.112	-22.618	-22.225	-21.693	-22.252	-21.732	-21.626	-22.634	-23.004	-22.927	-22.549	-21.983	-22.561	-21.584	-23.084	-23.677	-20.891	-21.408	-22.275	-22.44	-21.992	-22.091
-4.9716	-5.9463	-5.1242	-3.9325	-5.6196	-4.4659	-5.6162	-5.0302	-3.9041	-5.8705	-4.594	-4.5276	-5.4171	-5.4518	-4.6113	-4.6764	-5.571	-4.9395	-5.4475	-5.5712	-6.2002	-5.7894	-5.8465	-4.8819	-4.0915	-5.0856	-5.0321	-5.8519	-5.5771	-4.4632	-4.3868	-5.9285	-4.5551	-5.4886	-4.4445	-6.1887	-4.3744	-5.2549	-4.286	-4.0564	-5.5987	-3.4094	-5.994	-5.5116	-5.334	-4.3701	-5.0906	-4.5102	-4.7108	-5.8883
-0.42263	-1.5649	-0.32086	-0.26274	-0.30607	-0.7126	-0.074971	-1.349	-0.77552	-0.50745	-1.5188	-1.6026	-1.8218	-0.45754	-1.7446	-0.45925	-1.8582	-0.48391	-0.42728	-0.35792	-0.46427	-0.29835	-2.2214	-0.55037	-0.47159	-1.6437	-0.626	-0.62413	-0.37007	0.80305	-0.76549	-1.3285	-0.47629	-0.50837	-0.48409	-0.78593	-0.91688	0.50956	-1.1403	-0.67971	-0.18525	0.1323	-0.90853	-1.8661	-0.6428	-0.63345	-0.74066	-1.2893	-1.1778	-1.0554
-0.15955	0.15002	-0.28977	0.9723	-0.51885	0.55327	1.2879	0.19117	1.4883	0.43849	-0.61172	0.071496	-0.64672	1.4859	-0.58084	1.4278	-0.34638	0.63789	0.58178	1.2578	-0.020687	1.067	1.4211	0.41461	-0.41859	0.91435	0.60354	0.4626	0.20938	0.45307	1.0008	0.11155	0.29209	-0.38698	1.1414	-0.12871	-0.44572	0.61854	0.2526	0.23547	-0.14535	-0.84998	0.27793	-0.19448	0.92042	1.0309	0.69902	0.71946	0.37244	0.70903
-2.9511	-4.2557	-3.1067	-3.7315	-2.5981	-4.4	-3.7573	-2.9761	-3.3232	-4.6778	-3.899	-3.8701	-4.1654	-3.3168	-2.7068	-4.8366	-3.9716	-4.785	-4.0203	-3.1968	-4.3295	-2.8133	-3.3307	-3.6409	-3.6959	-4.0824	-3.8807	-4.7725	-3.8428	-4.2288	-3.267	-3.9609	-4.1369	-3.8232	-3.4698	-4.5803	-4.0044	-4.8881	-3.7808	-2.8626	-3.1648	-3.4739	-4.3315	-4.3487	-3.3773	-3.5598	-3.081	-3.1098	-4.5021	-3.8855
-1.7752	-2.8271	-2.8588	-2.9073	-2.7737	-2.4949	-3.1233	-2.6686	-2.8142	-1.573	-3.2237	-2.1861	-2.2922	-2.9763	-3.244	-1.545	-1.7942	-2.8684	-1.9711	-3.0354	-3.2399	-2.3162	-2.4653	-2.2473	-1.9018	-3.7608	-2.0092	-2.0257	-3.0266	-3.2955	-3.665	-3.145	-2.4498	-1.8949	-2.1304	-3.1023	-3.3271	-2.8879	-3.4885	-2.7593	-2.8689	-2.9387	-3.3497	-2.4816	-2.6671	-1.6964	-3.1158	-2.5702	-3.1749	-3.6607
-10.01	-9.4246	-9.8136	-9.7096	-9.7857	-9.7013	-9.0759	-9.0065	-9.7027	-9.2156	-9.5192	-8.6817	-9.2406	-9.6329	-9.1896	-8.8441	-9.1194	-9.7324	-9.9514	-8.69	-9.1454	-9.7613	-10.345	-10.057	-10.254	-10.018	-9.0455	-8.9594	-9.424	-9.3464	-10.261	-10.03	-9.6482	-10.295	-9.4709	-9.2187	-9.6373	-9.9719	-9.6482	-9.8884	-10.223	-9.5565	-9.3243	-9.7966	-9.3076	-9.6615	-8.91	-9.0507	-9.2378	-8.9572
-1.4848	-2.0843	-1.6528	-2.003	-1.4536	-1.5169	-1.9714	-0.219	-1.7302	-1.5546	-1.4878	-1.8287	-2.3439	-2.3619	-1.4599	-2.4418	-2.3769	-2.2183	-2.8495	-2.1894	-1.7916	-1.1567	-2.2945	-2.7681	-2.04	-1.6399	-1.463	-1.8975	-1.8795	-2.0316	-2.7126	-2.3774	-1.6241	-2.1125	-2.3196	-1.3243	-0.72057	-1.2091	-1.4878	-2.0533	-1.7092	-2.7717	-0.59416	-2.6549	-1.1442	-1.9342	-0.57698	-2.3704	-1.3725	-2.0008
-21.97	-20.878	-20.519	-20.885	-21.479	-20.033	-19.824	-21.04	-20.172	-21.452	-19.947	-19.883	-20.21	-21.119	-20.734	-20.551	-22.326	-20.399	-20.503	-21.044	-19.944	-21.183	-21.003	-20.546	-20.706	-20.49	-21.352	-20.832	-20.309	-20.724	-20.622	-20.82	-21.131	-20.806	-21.269	-21.337	-20.531	-20.712	-21.394	-19.89	-20.857	-20.817	-20.375	-21.757	-21.136	-20.727	-20.323	-21.022	-20.119	-21.254
-1.9047	-0.93443	-3.1655	-1.4445	-0.52185	-2.5382	-1.8297	-1.0311	-0.79295	-2.2094	-1.1105	-1.3532	-1.1105	-1.2274	-1.1691	-1.8088	-1.2686	-1.2597	-1.9833	-1.4421	-1.3184	-1.9215	-1.2493	-0.91605	-2.5926	-1.1746	-1.3704	-0.66662	-0.10926	-0.6548	-1.5071	-2.2505	-1.6914	-1.8265	-0.81578	-0.48542	-1.7817	-1.2632	-2.8271	-1.7245	-1.7135	-1.8083	-1.4934	-0.93374	-0.98245	-2.2352	-1.4112	-1.1345	-1.5549	-1.744
-3.4235	-4.4079	-3.5045	-4.6626	-3.9051	-2.3675	-3.3916	-3.5271	-4.4464	-3.4992	-3.5451	-3.7815	-3.2762	-4.5796	-4.4261	-4.4995	-3.2093	-4.6148	-3.9373	-2.5542	-3.8778	-3.2251	-3.1118	-3.9145	-4.0381	-4.7537	-3.8133	-3.2869	-4.463	-3.4603	-3.6617	-3.5101	-3.5433	-3.8299	-3.5836	-4.2161	-4.2976	-2.7555	-3.38	-2.8502	-3.2374	-3.2693	-3.7694	-3.5516	-3.8119	-3.1776	-2.8926	-3.1919	-3.8741	-4.0019
-10.618	-10.092	-10.084	-10.827	-11.37	-12.41	-8.5827	-11.275	-10.288	-12.006	-11.04	-10.78	-10.905	-11.126	-11.706	-11.273	-11.616	-10.963	-9.3898	-10.501	-10.519	-11.686	-11.23	-10.731	-10.632	-10.453	-11.49	-10.578	-10.552	-11.306	-10.191	-11.552	-10.161	-11.431	-10.353	-10.725	-10.254	-9.9296	-10.034	-12.223	-9.76	-10.946	-10.501	-11.177	-12.304	-10.639	-9.7807	-10.786	-11.013	-11.647
-12.176	-11.792	-11.235	-11.724	-11.713	-10.28	-11.253	-12.155	-12.013	-11.743	-10.829	-11.783	-12.345	-11.54	-12.094	-11.614	-11.407	-10.814	-10.401	-11.366	-11.621	-11.383	-12.049	-12.478	-11.676	-13.065	-10.592	-11.26	-11.669	-12.932	-11.031	-11.594	-11.704	-11.028	-10.363	-12.334	-10.494	-11.592	-12.508	-12.332	-12.432	-11.713	-12.414	-12.02	-11.467	-11.233	-11.431	-11.835	-12.326	-11.803
-6.4423	-6.924	-6.2634	-6.7957	-6.1182	-6.1925	-7.584	-6.0083	-6.6289	-6.4874	-6.2012	-6.8112	-6.0709	-6.8911	-6.1944	-7.9701	-6.4615	-6.3856	-6.1371	-5.8843	-7.1538	-6.379	-5.9431	-6.2474	-6.9217	-6.7272	-5.7895	-7.2489	-6.3016	-5.5577	-6.4405	-6.2003	-5.6634	-6.4187	-6.5605	-5.5113	-5.4178	-6.3352	-7.0815	-6.383	-7.5441	-7.9189	-6.575	-6.232	-7.614	-6.8749	-5.571	-5.2797	-5.7265	-6.9335
-10.807	-10.954	-11.067	-11.481	-11.254	-10.661	-11.696	-10.841	-10.672	-11.708	-10.045	-10.516	-12.053	-10.886	-10.68	-11.297	-10.617	-9.8682	-10.247	-11.612	-10.977	-10.269	-10.523	-10.881	-11.007	-11.209	-10.812	-10.154	-11.664	-10.57	-11.772	-10.527	-10.123	-10.102	-9.9681	-10.758	-11.733	-10.17	-11.748	-11.065	-11.166	-10.024	-10.721	-11.086	-9.6968	-11.602	-10.79	-11.335	-10.896	-10.995
-6.6962	-5.0119	-6.3789	-6.4054	-6.6874	-7.1038	-6.8086	-6.7894	-5.8438	-7.8515	-5.8941	-6.5412	-5.1855	-6.0502	-7.0301	-6.1097	-7.0277	-6.2158	-6.2761	-6.3118	-6.782	-6.7447	-6.8903	-6.2766	-6.1294	-6.0817	-5.8262	-6.8332	-6.4567	-6.6594	-6.0813	-5.7695	-6.756	-7.4166	-5.9337	-6.0256	-6.5821	-6.4909	-6.8665	-5.6318	-6.8998	-6.0906	-5.3746	-6.3038	-6.2564	-6.4008	-5.9613	-6.676	-6.7095	-6.7878
-15.073	-14.231	-15.569	-14.904	-15.541	-14.916	-13.744	-13.871	-12.986	-13.71	-14.061	-14.413	-14.791	-14.23	-14.499	-15.55	-14.608	-13.818	-14.225	-15.13	-14.809	-13.893	-14.355	-16.007	-14.916	-13.814	-14.298	-14.199	-14.278	-13.775	-15.225	-14.493	-15.061	-13.682	-14.204	-14.607	-14.727	-14.316	-14.812	-15.219	-14.488	-15.242	-14.687	-14.442	-15.868	-15.092	-15.342	-14.312	-14.874	-15.42
-5.7318	-5.6761	-5.5824	-4.5664	-4.6458	-5.5125	-5.0733	-5.8474	-5.9003	-5.5938	-4.9257	-5.1781	-6.3579	-4.7212	-6.5677	-6.2736	-5.3973	-6.0135	-5.8323	-5.7157	-5.9941	-6.5798	-5.615	-5.9509	-4.5068	-6.2377	-5.1076	-4.6361	-5.9349	-5.8204	-4.9379	-5.5549	-5.186	-5.2871	-6.2432	-5.9012	-5.3037	-5.269	-6.477	-5.6265	-6.2105	-5.701	-6.5384	-5.6004	-6.4658	-5.1557	-5.6672	-6.6432	-5.1163	-5.0596
-5.8942	-6.7494	-6.9485	-6.9302	-7.1724	-5.8916	-5.3476	-6.6599	-5.5689	-6.4412	-5.5227	-5.8972	-6.9057	-6.2733	-7.0312	-6.7632	-6.3297	-6.4251	-6.2167	-6.5728	-5.9076	-7.2087	-6.1801	-5.4552	-6.317	-5.925	-6.7935	-5.4957	-6.1813	-5.5839	-7.5927	-7.3342	-5.8771	-6.1259	-5.7638	-6.4205	-6.7593	-6.2354	-5.6866	-6.6391	-5.6195	-6.6587	-7.668	-5.4846	-6.0409	-6.7182	-6.5235	-5.9066	-6.5391	-5.2329
-1.2469	-0.93376	-1.8258	-1.6051	-0.75584	-1.2349	-0.87688	-1.7976	-0.95851	-1.6587	-1.2359	-1.4452	-0.4438	-0.74894	-1.2423	0.12022	-0.88651	-1.5348	-0.97669	-1.3788	-1.5504	-1.1959	-1.4918	-1.2208	-1.0966	-1.412	-0.82883	-1.0433	-1.157	-0.82663	-2.5885	-0.77046	-2.1191	-1.8641	-0.87913	-1.7002	-1.7766	-1.742	-1.3002	-2.3941	-0.70856	-0.97518	-0.81288	-1.7228	-0.68393	-1.575	-1.0212	-0.66124	-1.6058	-1.1642
-0.24109	0.71973	-0.20442	-0.34735	0.32112	0.0074943	-0.56934	0.27918	-0.72778	0.021684	-0.35917	0.48679	-0.31668	-0.36255	-0.95715	-0.47973	1.074	1.3511	0.027857	-0.93573	-0.18871	-0.33872	0.070617	-0.92798	1.2144	-0.1612	-0.8037	0.61381	-0.26942	-0.099363	0.6852	0.2215	0.17935	-1.0957	-0.23474	-0.18584	0.88959	0.092459	-0.41169	-0.14462	-0.069097	0.49725	-0.40239	-1.1634	0.24732	0.12695	0.49089	0.39974	-0.48164	-0.58408
-6.4469	-5.9964	-7.4056	-6.1812	-6.1171	-6.3777	-6.4435	-6.1495	-5.9765	-7.32	-6.3713	-5.7723	-6.5606	-6.5999	-7.1063	-7.3679	-6.7342	-5.2329	-5.7028	-5.9654	-7.4246	-5.5372	-6.6558	-5.313	-6.2966	-7.2812	-6.5202	-7.1891	-7.3957	-5.4612	-8.2676	-6.1921	-6.3233	-6.6329	-7.3671	-6.2115	-6.524	-6.4504	-7.3784	-6.9385	-6.434	-6.1185	-6.6647	-7.3889	-6.6982	-6.3532	-7.2379	-5.9311	-6.8079	-5.9388
7.0291	7.4283	7.155	7.2556	7.3491	7.6598	6.2604	6.8968	8.8411	7.2472	6.3493	6.9577	6.2685	7.0114	6.7739	5.4488	6.6319	6.4786	7.5469	6.441	6.9416	6.3353	6.1858	6.4741	6.4019	6.4206	6.4689	6.889	8.2739	4.7892	6.1522	6.7859	6.2209	6.1999	6.0551	8.619	7.0268	7.0217	6.9619	7.0687	6.8938	7.2871	6.262	5.813	6.1589	5.9742	6.6499	6.4592	6.5251	6.9296
-4.337	-4.8642	-4.9977	-6.2253	-5.3315	-5.5422	-5.5995	-4.4371	-4.6996	-3.7875	-5.596	-6.475	-4.7128	-4.2473	-4.9152	-5.3966	-5.2867	-5.6578	-4.4922	-5.1456	-5.8142	-4.7329	-4.7819	-5.0747	-4.2122	-4.4355	-4.332	-5.474	-5.4927	-5.2749	-5.5218	-4.7948	-5.0506	-4.8971	-5.5859	-4.7285	-4.4576	-4.8579	-4.0019	-4.6726	-5.087	-4.8235	-4.1626	-5.7839	-4.3215	-5.9349	-5.0273	-5.0904	-3.3998	-5.2822
-14.627	-15.057	-14.708	-14.465	-15.387	-14.077	-14.721	-14.561	-14.217	-15.755	-13.07	-15.216	-14.419	-14.796	-14.404	-14.061	-14.494	-14.75	-15.997	-14.559	-14.178	-15.252	-14.49	-14.582	-13.754	-15.186	-14.655	-14.221	-15.115	-14.115	-15.454	-14.435	-14.395	-16.345	-15.188	-15.331	-15.541	-15.804	-14.565	-15.03	-14.435	-15.093	-14.911	-14.566	-14.214	-14.198	-13.985	-15.185	-15.02	-13.702
4.9163	3.3879	3.8449	4.3262	5.1018	3.8923	3.85	3.8004	5.6102	2.6089	5.6414	4.0476	3.4922	3.5191	3.3714	4.8594	3.5747	3.8252	3.5886	4.453	4.3289	4.3637	3.5875	3.8869	4.3976	4.7392	4.3444	3.8755	5.5371	3.9146	4.0647	4.1393	3.9994	4.3254	4.3071	4.9808	4.6463	4.4683	4.9499	5.1804	4.2812	3.8412	5.0163	4.3006	4.377	5.4232	3.7588	4.0038	4.6849	4.4036
-0.47403	-0.52456	-0.19179	-1.0326	-1.3471	-1.2549	-1.2114	-1.3331	-0.15068	0.40221	-0.28659	-0.78063	-0.3056	-0.91636	-0.11597	-0.36995	-0.71517	0.20427	-1.5119	0.63087	-1.6593	-1.9114	-1.6308	-0.61915	-1.4376	-1.3548	-0.15192	-0.87342	-0.59008	-1.1863	-0.084743	0.50995	-1.8633	-1.3232	-1.0085	-1.2766	-1.5483	0.060962	-0.47961	-0.54101	-0.93675	0.283	-1.2498	-0.90245	-1.8774	-0.064719	-0.34619	-0.30251	-0.027919	-1.678
-13.226	-13.239	-13.024	-12.514	-13.107	-14.067	-12.689	-13.926	-13.353	-14.507	-12.004	-12.682	-13.272	-13.388	-13.547	-13.837	-12.807	-12.701	-13.526	-13.41	-12.484	-13.197	-13.466	-13.292	-13.28	-12.84	-14.416	-12.488	-12.695	-12.496	-13.384	-12.462	-13.497	-13.879	-14.146	-13.573	-13.805	-13.025	-13.299	-13.738	-13.303	-14.278	-13.473	-13.605	-12.793	-13.615	-13.805	-13.894	-12.611	-13.178
4.51	5.4367	5.5924	6.741	5.6679	5.0559	4.9329	5.6717	5.439	4.633	6.286	5.3325	4.9364	6.3344	6.7816	5.9335	4.1861	4.9755	6.2005	5.8642	6.669	4.9029	6.1526	4.8495	5.8482	6.0548	5.0394	6.1613	5.3315	5.6238	4.9957	6.0128	5.8744	5.5568	6.2388	5.452	5.4905	6.7678	5.5653	5.3588	6.6447	6.1488	5.7251	5.4125	5.1871	5.7188	6.3523	5.9789	5.7228	5.4572
-9.0059	-9.7566	-8.9962	-9.9086	-9.0905	-8.1329	-9.378	-9.3779	-8.8696	-9.8808	-10.373	-8.9518	-8.9261	-8.8747	-9.0041	-9.6831	-10.082	-9.4921	-9.1621	-10.842	-10.098	-9.5262	-9.0091	-9.9198	-7.4123	-8.5306	-9.4489	-9.4052	-9.8157	-9.1038	-9.6817	-9.6742	-9.7335	-9.9419	-9.2649	-9.3891	-9.6845	-10.079	-10.174	-10.432	-8.9252	-9.0223	-8.4848	-9.4367	-9.3591	-9.3538	-9.949	-10.105	-10.234	-9.4314
-4.2345	-3.272	-3.3979	-3.9306	-3.2373	-2.5597	-4.0973	-3.1994	-3.6417	-4.2992	-3.4966	-3.0234	-4.0858	-4.8761	-3.491	-4.3399	-4.3293	-3.866	-3.6727	-5.0943	-3.7104	-3.5825	-3.8377	-5.0368	-3.6201	-4.1456	-4.4598	-4.0204	-3.955	-4.5272	-4.1853	-3.5349	-3.2104	-3.2166	-4.5511	-4.5523	-3.7089	-3.8436	-4.5139	-4.6826	-2.7563	-4.4913	-4.4292	-2.887	-4.0493	-4.2955	-4.8701	-4.5927	-4.5956	-4.6379
0.48902	0.98689	-0.12746	0.61459	0.092032	-0.3392	0.46634	0.96185	-0.09319	0.15744	0.85682	0.73141	-0.41562	0.30459	-0.96735	0.26487	-0.35117	1.0155	0.057415	-0.043614	0.74727	2.1465	0.35881	0.0044791	0.61648	-0.25803	-0.11145	0.33932	0.94703	1.0719	0.68965	0.81004	-0.35382	-0.025237	-0.061921	0.66807	0.079783	0.0030934	0.70064	0.33528	1.2352	0.35604	1.0219	0.59016	0.30656	0.42325	-0.075024	-0.47908	0.6206	0.36876
9.4956	9.0227	9.7727	9.9847	8.329	10.481	9.8247	10.871	10.387	9.6775	10.797	9.944	10.239	9.1108	9.1829	9.3152	9.1823	10.046	9.3715	10.08	8.7838	9.9917	8.8771	9.4041	10.039	10.383	9.0035	10.077	8.353	10.013	9.9212	9.9707	10.459	9.8965	10.304	10.042	9.7112	9.4412	10.144	10.123	9.11	10.133	10.46	10.1	9.2872	10.237	10.491	9.5492	10.026	9.2489
3.4289	3.0815	2.5833	2.4319	2.266	1.4887	2.4308	2.5501	2.5638	3.2027	1.8248	2.0466	3.2955	2.5034	1.4899	2.85	2.9587	2.863	2.2871	2.3925	3.1941	2.97	1.9474	2.4439	2.8693	2.4095	1.8227	2.487	1.3482	1.9765	3.0413	2.4596	2.9948	2.4489	2.6611	2.4764	2.42	2.3035	2.7188	3.6401	2.7415	3.5231	3.5309	2.0713	1.556	2.4541	2.4117	3.0901	2.2272	3.3603
-2.2472	-1.2545	-1.7112	-1.1048	-1.6796	-1.883	-2.1016	-1.6034	-1.4311	-2.2444	-0.26625	-1.4566	-1.5218	-1.3677	0.41976	-1.7982	-0.91279	-0.75353	-1.3865	-1.3763	-1.4213	-1.9942	-1.1824	-1.606	-0.3977	-1.8995	-1.8047	-1.57	-1.2115	-1.4708	-0.7925	-0.66667	-1.6681	-1.4686	-2.0961	-1.8742	-1.2758	-2.5248	-2.1818	-1.1905	-1.0449	-1.6967	-1.2231	-1.4545	-1.9897	-1.7019	-2.1674	-2.0373	-0.98417	-1.3764
-13.576	-13.15	-14.032	-12.638	-12.633	-12.408	-12.635	-14.018	-14.005	-12.675	-14.422	-13.441	-13.129	-13.571	-14.197	-11.837	-13.028	-13.419	-13.386	-12.037	-14.436	-13.033	-13.939	-12.648	-13.386	-13.049	-12.769	-13.87	-13.288	-13.815	-12.832	-13.793	-12.849	-14.189	-13.144	-11.857	-12.627	-13.322	-13.748	-13.144	-14.376	-13.667	-13.325	-13.606	-12.976	-12.626	-13.81	-14.213	-14.005	-12.917
-12.279	-12.404	-13.217	-13.48	-13.219	-11.942	-11.645	-12.925	-12.036	-12.394	-12.94	-13.227	-12.481	-12.289	-13.07	-12.213	-12.537	-12.545	-12.652	-12.987	-12.675	-12.385	-12.773	-12.871	-12.78	-12.501	-12.264	-12.394	-12.741	-13.554	-13.115	-12.982	-12.065	-13.326	-12.397	-12.387	-13.406	-12.546	-13.846	-11.947	-11.657	-13.297	-13.174	-13.455	-12.911	-12.705	-12.276	-12.377	-11.801	-12.96
-13.637	-12.299	-12.198	-12.455	-12.429	-12.212	-12.828	-13.946	-12.688	-13.159	-12.038	-13.394	-11.973	-14.586	-12.601	-11.304	-11.91	-12.814	-14.294	-12.318	-13.072	-13.13	-13.685	-12.094	-12.53	-13.145	-13.915	-12.635	-11.898	-13.205	-12.283	-12.541	-13.297	-13.204	-13.567	-13.724	-12.128	-13.121	-13.089	-12.919	-13.395	-12.37	-12.7	-13.281	-13.372	-11.824	-13.476	-13.151	-12.255	-13.447
-0.59306	0.23948	-0.65747	-0.31144	-0.4924	-0.39748	0.48119	-0.53507	0.75341	-0.0063568	0.31674	0.027632	-1.7493	-0.06658	-0.24506	0.15069	0.16859	-0.30467	0.56881	1.2518	0.39305	-0.043909	0.27443	1.2936	-0.28057	1.0478	0.29565	-0.84319	1.1146	-0.29964	-0.40702	0.2963	-0.36307	-0.6179	-0.4166	0.62886	-1.0072	0.267	-0.73804	-0.73539	0.097385	0.065049	0.083288	-0.040326	0.21545	0.2116	0.15502	-1.5227	-0.50847	0.083914
-14.959	-14.811	-14.612	-15.865	-15.658	-14.624	-14.026	-14.649	-15.437	-14.954	-13.406	-14.013	-12.835	-14.12	-14.758	-15.574	-15.032	-14.24	-15.231	-14.098	-15.328	-14.451	-14.477	-15.899	-15.008	-14.018	-13.539	-14.932	-14.449	-14.524	-14.44	-14.963	-14.476	-15.314	-14.943	-13.893	-14.279	-14.302	-14.186	-14.441	-14.308	-14.94	-15.416	-14.219	-14.431	-14.638	-13.904	-14.919	-15.938	-13.966
-4.9017	-4.279	-3.183	-4.7722	-3.0558	-4.2905	-3.6107	-3.3341	-3.7255	-2.9419	-4.1777	-3.0631	-3.8442	-3.7249	-2.9038	-4.3271	-4.058	-3.0758	-4.752	-3.4481	-2.9907	-4.1991	-4.3856	-4.1389	-3.6095	-3.3146	-3.5684	-3.6929	-4.3382	-3.8732	-3.1515	-4.3457	-4.1949	-3.789	-3.1239	-4.8203	-3.1811	-3.5484	-3.2069	-2.0263	-3.7947	-3.9764	-4.126	-4.2607	-3.9862	-3.9241	-3.8144	-4.4135	-3.6578	-3.336
-0.6771	0.14633	0.22406	-0.31372	0.42511	-0.2333	0.19958	-0.8408	-0.64245	-0.092742	-0.93357	0.41966	-0.28999	-0.072454	0.40385	0.68864	0.5405	0.17952	-0.34146	0.20638	-1.0075	-0.078504	-1.6911	-0.54665	0.19325	-0.61981	-0.11723	0.68148	-0.49152	0.79509	-0.8075	-0.092316	-0.29644	-0.46324	-1.8356	-0.271	-0.10491	0.083474	0.73162	-0.33926	-0.65533	-1.5145	0.13868	0.41998	0.58788	0.36752	-0.16489	0.2702	0.20814	0.65036
-5.4286	-5.3668	-5.6664	-4.9125	-4.3832	-5.1488	-4.0409	-5.6544	-5.8135	-5.0428	-4.1547	-6.5928	-4.1054	-4.9001	-5.2842	-4.4747	-4.7742	-5.2117	-6.1271	-4.8022	-4.6755	-4.3817	-4.7674	-4.8226	-5.887	-4.9189	-4.968	-4.8885	-5.0792	-5.8353	-4.1224	-4.6912	-4.8098	-3.7823	-4.8755	-5.0989	-5.2363	-4.7978	-4.8987	-5.9372	-5.1733	-4.476	-5.9989	-4.7589	-4.9848	-4.4039	-4.8095	-5.1236	-5.6762	-3.1369
5.2909	4.8639	7.2298	5.5008	4.5479	5.298	4.9987	5.1813	6.9524	4.7318	5.3623	5.0342	5.1241	5.1199	5.6384	5.7992	5.9629	5.3743	4.8663	5.7191	6.0024	5.7917	6.1553	5.8086	5.9147	6.7863	5.6066	4.7708	5.4078	5.5569	6.0113	4.5607	5.3109	5.323	5.8346	6.6169	4.6523	5.6273	6.4683	5.2201	5.0856	4.7187	6.1779	5.5259	5.4162	5.5054	5.5207	5.8801	5.2375	5.5776
-14.897	-14.538	-15.122	-13.743	-13.604	-15.894	-15.224	-15.003	-15.193	-14.405	-14.295	-14.265	-14.727	-15.218	-14.92	-15.192	-14.037	-15.304	-14.225	-14.423	-14.848	-14.952	-13.691	-13.939	-15.18	-13.755	-14.134	-14.777	-14.549	-14.087	-14.878	-13.954	-14.284	-15.085	-14.492	-14.334	-14.781	-14.71	-15.552	-14.038	-14.047	-14.174	-14.412	-14.31	-14.059	-13.079	-15.859	-15.067	-14.76	-13.928
-6.4766	-4.9946	-5.2622	-6.283	-6.1455	-4.9802	-5.5005	-6.0157	-6.7362	-5.2639	-4.7156	-4.8352	-5.2548	-5.603	-5.0011	-5.0266	-7.0604	-5.9352	-5.4115	-5.8133	-6.0096	-5.3665	-4.8388	-5.8084	-5.3352	-5.6538	-5.5099	-4.7938	-5.4125	-5.1758	-5.3863	-6.9426	-6.3428	-5.1845	-5.0773	-5.5205	-5.6391	-6.8837	-7.2138	-6.1691	-5.4097	-5.0526	-5.0831	-5.1972	-5.2814	-6.0013	-5.8654	-6.5633	-5.3737	-5.2607
-10.324	-9.3804	-9.9817	-10.114	-10.643	-10.785	-9.7929	-9.7596	-9.9713	-11.263	-10.711	-9.9355	-10.404	-9.9561	-9.819	-9.108	-10.5	-9.6557	-11.372	-9.7261	-10.133	-10.529	-9.2963	-9.576	-9.9216	-10.062	-10.304	-10.947	-10.179	-10.306	-10.372	-9.6954	-9.054	-10.681	-10.142	-11.934	-9.3699	-9.2937	-10.427	-11.064	-11.141	-9.0559	-10.605	-9.7445	-11.267	-9.8458	-10.765	-9.8982	-9.412	-11.531
-0.89775	-0.32649	-0.4432	-0.87537	-0.070662	-1.1556	-0.087104	1.5511	0.65332	-0.24548	-0.58054	-0.83119	-0.78242	0.10005	-0.18609	0.22606	-0.29901	0.76843	0.811	-0.2923	0.0091919	0.12922	-0.13787	-0.082794	0.30386	0.15939	-1.4909	-1.3825	-0.20348	-0.30596	-1.2518	0.12658	-0.93801	0.78222	0.47996	-0.24875	1.2245	0.43726	-0.77272	-0.016757	0.14539	-0.64568	0.74737	-0.39725	-0.022712	-0.48272	0.047408	0.19588	1.1838	-0.46111
-0.38917	1.1312	-0.23509	0.35893	0.88157	-0.33084	-0.50214	0.52627	0.46672	0.43991	1.0691	0.50669	-0.24874	-1.4512	-0.29992	-0.64227	0.085425	-1.2489	-0.27895	-0.23808	0.59747	-0.13481	-0.11645	0.16482	0.099749	-0.47781	-0.46783	0.69272	-1.2368	1.446	-0.083603	-0.81564	0.68834	1.4113	0.1016	-0.2491	-0.034737	-0.022479	-0.65961	0.3331	-0.24013	-0.16068	0.6136	-0.52481	0.34514	0.75111	0.0076183	0.4877	-0.95776	-0.045922
-3.9908	-3.0762	-3.1805	-3.9428	-3.1571	-4.4506	-2.9808	-3.2967	-2.9308	-2.874	-3.7308	-3.746	-3.6699	-3.78	-3.1383	-3.4239	-3.6695	-4.4171	-4.472	-3.1963	-4.2442	-3.1694	-4.1417	-3.9783	-3.8418	-3.7922	-2.8999	-3.2502	-3.965	-3.9783	-3.6938	-3.5372	-3.5708	-2.9412	-4.7076	-4.4083	-4.98	-3.5088	-3.0762	-3.8128	-4.3463	-3.4797	-4.1527	-4.0768	-3.7458	-3.9159	-4.9373	-3.3031	-3.2496	-3.6498
7.0084	6.862	6.621	6.8095	6.3346	7.1561	6.8185	7.2498	7.6828	6.0946	6.0362	6.8891	6.7633	7.0621	7.34	6.737	6.3826	5.3185	6.735	5.9872	7.3438	7.2331	6.2256	7.2611	6.6183	6.0759	6.5493	7.52	7.8485	7.0116	5.967	7.2273	7.5534	7.1741	6.5919	6.8113	6.0612	6.7839	6.8766	7.3012	7.6067	6.0563	6.846	5.4105	7.2915	6.6872	6.5103	6.5811	7.5861	6.4924
-2.9599	-1.5069	-2.7661	-1.8082	-2.7002	-2.7427	-1.5338	-3.3922	-2.709	-1.2691	-2.5159	-2.5288	-2.0888	-3.1339	-2.5862	-2.7562	-2.5762	-3.1903	-1.9525	-2.2119	-3.6334	-1.6079	-1.8752	-1.9224	-2.5092	-3.4007	-2.6614	-3.1817	-1.7522	-2.3475	-2.7862	-3.8572	-2.5596	-2.508	-2.5275	-2.5104	-2.7109	-2.895	-1.9593	-2.3363	-4.1323	-2.1883	-2.579	-2.5856	-1.9456	-1.7138	-3.9337	-1.4245	-1.8113	-2.1779
-0.61333	-0.53227	-1.4915	-0.73351	-1.2789	-0.66142	-1.1274	-1.203	-1.268	-0.91496	-0.73619	-1.5444	-1.7993	0.43769	-0.89467	-0.93659	-1.8771	-0.40658	-2.6024	-0.73947	-1.5551	-1.9204	-1.1171	-1.7475	-0.9543	-1.4044	-0.24612	-1.1487	-0.67209	-0.72367	-2.0174	-0.72634	-1.7392	-1.3079	-1.5859	-2.3183	-1.363	-2.1638	-1.2847	-1.3017	-0.82867	-0.64024	-1.5265	-0.75437	-0.92149	-0.79805	-1.7764	-1.0456	-1.7367	-1.8883
-9.9275	-9.7543	-9.3259	-9.3233	-10.763	-8.8592	-11.21	-10.211	-10.242	-10.377	-10.263	-10.668	-11.315	-10.643	-10.188	-10.316	-9.4849	-9.3977	-10.154	-9.5945	-9.7332	-9.2226	-9.1329	-10.102	-9.5178	-11.83	-9.2259	-9.5351	-9.9109	-9.7779	-9.4542	-9.7114	-10.391	-9.4218	-10.007	-10.521	-10.258	-9.501	-9.734	-11.244	-9.7794	-10.393	-9.5866	-10.333	-9.7258	-9.9509	-11.344	-10.622	-9.5119	-9.9591
-3.2386	-2.8764	-4.0618	-3.0737	-3.5365	-4.059	-3.3897	-4.2349	-5.2089	-4.1801	-4.0015	-3.8455	-4.0189	-3.6875	-3.1892	-4.0092	-3.9334	-3.8129	-3.52	-3	-3.1697	-3.0946	-3.6378	-3.5776	-4.2515	-3.8287	-3.28	-2.935	-4.1049	-3.9081	-3.742	-4.0584	-4.4739	-3.4793	-3.8474	-3.8604	-3.7736	-3.8854	-3.2707	-3.1752	-4.8986	-3.0825	-4.2029	-3.5915	-3.6587	-3.553	-3.4144	-4.6028	-3.8216	-3.9963
-14.394	-14.489	-13.488	-14.871	-14.314	-15.199	-14.821	-15.429	-14.694	-15.349	-14.422	-14.876	-14.11	-14.583	-14.171	-14.491	-14.477	-13.79	-13.74	-14.176	-14.183	-13.631	-14.264	-15.211	-12.771	-15.652	-14.657	-15.012	-14.112	-14.589	-13.906	-14.38	-14.966	-13.908	-14.08	-15.475	-13.39	-14.276	-14.877	-14.581	-14.219	-15.866	-14.268	-14.051	-14.817	-15.07	-16.003	-14.129	-13.766	-14.321
-13.906	-13.22	-13.344	-13.364	-13.184	-12.601	-12.734	-13.396	-14.714	-13.083	-13.661	-14.125	-13.154	-12.196	-13.148	-12.944	-13.15	-13.947	-14.212	-13.142	-13.146	-13.23	-13.826	-13.16	-12.948	-13.41	-12.838	-14.497	-14.513	-13.462	-12.495	-13.33	-13.383	-12.607	-13.199	-13.117	-12.438	-12.953	-14.039	-12.756	-12.679	-13.07	-12.808	-14.111	-14.274	-14.023	-13.059	-13.952	-12.263	-12.775
-2.4571	-3.1375	-3.286	-2.729	-3.2589	-3.2873	-3.3101	-3.1367	-2.7366	-3.5277	-2.9535	-2.4083	-2.4771	-3.661	-3.3757	-2.8967	-3.0924	-2.9107	-1.1565	-2.8192	-2.5934	-3.5945	-2.7355	-3.4768	-3.0922	-3.4755	-3.2154	-2.2894	-2.9144	-2.0842	-3.8329	-2.4185	-3.7506	-2.6581	-3.3056	-3.6441	-3.2067	-3.3414	-2.8802	-3.1811	-3.8972	-3.0629	-3.1563	-3.8605	-2.323	-2.2776	-1.6239	-3.0584	-3.0907	-1.8538
-9.5541	-10.352	-8.2727	-9.9863	-8.352	-8.5862	-9.4007	-8.1324	-9.788	-9.3654	-8.8976	-9.0902	-10.019	-8.7877	-9.1085	-10.035	-8.8577	-9.7659	-9.1933	-9.0616	-9.3667	-10.408	-9.2815	-9.9523	-9.8747	-8.5137	-9.5031	-8.3305	-8.6632	-11.609	-8.8694	-9.6797	-8.1469	-9.9575	-8.5874	-10.289	-9.2948	-9.9034	-10.016	-9.1502	-10.286	-9.3525	-9.1245	-9.1135	-9.505	-8.2485	-8.8304	-9.3455	-9.9073	-9.8786
-12.6	-11.258	-11.401	-11.876	-12.759	-11.988	-11.163	-11.111	-11.581	-11.633	-12.113	-11.297	-11.698	-11.576	-11.317	-11.375	-11.949	-11.173	-10.758	-12.002	-11.251	-12.509	-11.419	-11.188	-11.756	-12.026	-12.196	-12.184	-11.41	-10.669	-10.684	-12.077	-11.862	-11.816	-11.071	-11.268	-12.016	-11.573	-11.692	-12.126	-11.326	-12.003	-9.7102	-11.339	-11.17	-11.867	-11.917	-11.663	-11.341	-12.499
-4.9579	-4.4225	-4.5442	-4.7644	-4.1928	-5.6748	-4.3325	-5.1597	-4.6953	-5.9319	-5.2355	-4.4115	-5.2859	-5.8813	-4.9093	-3.8419	-4.0702	-5.6211	-4.9118	-5.2728	-5.4186	-4.7016	-5.6299	-3.8821	-4.8997	-4.3593	-4.4589	-5.5786	-4.1104	-5.4384	-4.8215	-5.2456	-5.1935	-5.638	-4.8429	-5.2243	-3.7658	-5.5429	-4.3127	-5.199	-4.7259	-4.4329	-4.6832	-5.3025	-5.6816	-4.9231	-5.1963	-5.6771	-4.4734	-5.8373
-11.86	-10.556	-12.013	-12.707	-11.927	-11.603	-11.697	-11.222	-11.224	-12.312	-12.023	-11.514	-12.211	-12.066	-10.68	-11.501	-11.231	-11.26	-11.225	-12.017	-10.991	-11.81	-10.147	-11.353	-11.064	-11.876	-11.264	-11.344	-11.55	-12.598	-12.345	-11.462	-11.296	-10.271	-11.516	-12.237	-11.702	-12.035	-11.101	-10.922	-10.63	-11.49	-11.35	-11.053	-11.73	-11.709	-11.296	-12.664	-11.323	-11.336
0.10361	-1.1732	-0.56833	0.0084493	-0.44188	-0.78304	-0.32252	-0.66499	0.54547	-0.91194	-0.47721	-0.94417	0.13393	-0.31449	-0.50567	-0.23339	0.22416	0.46743	0.14639	0.19664	0.36294	-0.23548	0.66086	-1.0593	-0.5938	-0.0036643	-1.1539	-0.25541	-0.21487	0.070087	-0.86889	-0.82203	0.977	0.74156	0.8675	-0.25123	0.1153	0.094751	0.096058	-0.088493	0.29151	-0.78589	-0.0082961	-1.2809	0.56444	-0.3722	-0.46636	0.39104	-0.12834	0.30967
-1.2034	-0.081702	-0.8184	0.62605	-0.30257	-0.13914	-0.28443	-1.4147	0.13307	-0.50649	-0.9685	0.18651	1.2541	0.4589	0.29233	0.36246	0.44124	0.49611	-0.27625	0.17238	-0.81414	-0.098521	-0.91041	0.22964	-0.012815	-0.085713	0.49128	-1.4288	-0.74705	-0.056952	-0.69043	0.35471	-1.6357	-0.45272	-0.45797	-0.026079	-1.4324	-0.20076	-1.3468	-0.80452	-0.29314	-0.10889	0.6935	-1.0635	0.52253	0.090687	-0.024083	-0.66201	0.31624	-1.5889
-4.5227	-2.6785	-2.6749	-3.6357	-3.7616	-3.8036	-4.6964	-2.9627	-3.7189	-3.3201	-3.4081	-3.4451	-3.2376	-3.4989	-3.0489	-3.3101	-2.8191	-3.7432	-3.5034	-2.6492	-3.6081	-3.3804	-3.2883	-3.9909	-2.6832	-2.1956	-4.2064	-3.3829	-4.4502	-3.4373	-2.7028	-3.8056	-4.0854	-5.1417	-2.758	-4.1776	-3.4726	-3.0394	-3.1523	-3.8444	-4.1931	-2.5519	-4.0409	-2.5561	-2.6637	-3.6553	-3.0052	-4.046	-3.2711	-3.1057
-1.4619	-2.1236	-2.1142	-0.5362	-1.9881	-1.668	-0.40327	-1.4911	-1.0832	-1.2544	-1.0033	-1.1932	-1.055	-1.2743	-2.0016	-0.91297	-0.50837	-1.9236	-2.5959	-1.4103	-0.2344	-0.94523	-1.8283	-0.99246	-0.84385	-1.247	-3.1728	-1.4729	-1.2018	-0.66248	-0.50039	-1.9033	-0.23952	-1.5988	-2.5237	-1.4951	-2.305	-0.50582	-0.2814	-0.10066	-2.949	-2.5662	-0.8399	-2.2164	-0.62699	-1.8066	-1.2467	-1.2493	-1.2754	-1.1549
-6.9789	-6.2227	-7.0939	-6.2906	-5.1999	-6.8588	-5.7669	-5.5395	-5.9928	-7.197	-7.1126	-5.8288	-6.5929	-6.072	-6.8939	-5.7779	-5.9257	-6.69	-6.0153	-6.8821	-6.2552	-5.52	-6.4767	-6.7326	-6.7863	-6.6611	-6.4689	-5.7075	-6.5672	-5.8484	-5.7642	-6.7105	-5.8413	-7.1452	-6.4333	-5.4136	-5.7774	-5.4823	-6.8358	-6.1127	-6.0223	-7.2611	-4.7868	-5.8706	-6.1646	-5.9677	-6.4656	-6.2333	-6.1802	-6.5695
-11.393	-12.846	-10.643	-12.258	-11.628	-12.186	-11.11	-12.027	-10.878	-11.579	-10.198	-11.561	-11.809	-12.216	-10.915	-11.553	-12.241	-11.555	-12.168	-12.167	-11.434	-11.641	-11.2	-12.454	-11.615	-12.155	-10.482	-11.346	-11.258	-10.807	-11.985	-11.021	-10.88	-11.787	-11.715	-10.718	-11.832	-10.909	-11.825	-10.546	-12.865	-12.131	-11.275	-12.679	-11.619	-11.306	-12.126	-10.941	-11.122	-11.266
-8.2519	-7.1876	-7.6742	-8.3999	-6.5075	-8.1013	-8.2973	-7.5808	-7.161	-8.0035	-7.0295	-8.0422	-8.0088	-7.8318	-8.034	-7.477	-8.0742	-8.7633	-7.5186	-7.6324	-8.2699	-8.2309	-6.0939	-7.6465	-7.4207	-7.896	-6.4937	-8.9558	-6.799	-7.88	-7.4241	-7.124	-6.7669	-6.1438	-7.4624	-7.8253	-8.0978	-7.5314	-8.2237	-8.3589	-6.8398	-8.3221	-7.7028	-8.046	-8.5911	-6.4146	-8.0795	-7.8278	-7.585	-6.825
-2.4858	-4.4279	-3.036	-2.5446	-3.586	-3.5197	-4.0775	-4.2915	-3.2305	-3.2089	-4.631	-3.6617	-3.0122	-4.1601	-2.3464	-3.2338	-3.8297	-3.4387	-3.8752	-3.4906	-3.6138	-3.2609	-2.8605	-3.4871	-4.1185	-3.3578	-4.2676	-2.4826	-4.141	-3.7094	-2.5018	-2.01	-2.5265	-4.1662	-3.0611	-3.3563	-2.2745	-2.4335	-2.6654	-2.3805	-4.4398	-5.3017	-3.3156	-4.0193	-3.4232	-3.7087	-2.6246	-3.7089	-3.0385	-3.6638
0.23172	-0.33452	-0.32384	0.39266	-0.57699	-0.61398	-0.51173	-0.31762	-0.49984	1.8641	0.49416	0.44969	-0.62272	-0.43936	0.65808	0.069981	-0.7368	0.31413	0.68472	0.40294	-1.0748	-0.81441	0.12405	0.18859	-0.16099	-0.041719	-0.92086	-0.73763	-0.4525	0.010477	-1.5212	-0.89331	-0.084795	0.34148	-0.15913	0.17515	-0.73907	-1.4475	0.39134	0.048725	-1.4404	0.61269	-0.51736	-1.1236	-0.96577	1.0883	-0.51947	-0.36509	-0.18375	0.065654
-10.384	-11.398	-10.04	-10.437	-9.7433	-9.7219	-9.6563	-10.323	-10.511	-9.9913	-10.031	-10.348	-11.386	-10.425	-10.287	-10.144	-9.497	-10.009	-10.543	-9.7768	-10.654	-9.3748	-9.8538	-9.1939	-10.786	-10.113	-9.1261	-11.033	-10.416	-9.3903	-10.4	-9.3454	-10.342	-9.1117	-9.8182	-10.491	-11.562	-9.2866	-9.2217	-10.349	-10.132	-10.335	-10.906	-10.852	-10.834	-9.4548	-10.453	-9.7501	-10.762	-11.376
-0.21468	-1.1212	-0.99821	0.63405	0.61342	0.34691	-0.34464	-0.59115	-0.60724	0.67109	-1.2721	0.2497	0.8262	0.018231	-0.54691	-0.13355	-0.17347	-1.2138	-0.48221	-0.36804	-0.41051	-0.39384	-0.19293	-1.0724	-0.070092	-1.2039	0.6705	-0.67717	0.043297	1.0396	-1.4861	0.2129	-0.67736	0.15354	1.0112	-1.1685	-0.67589	0.47536	1.0407	-0.1603	-0.72575	-0.21847	-0.95488	0.7085	0.72296	0.28593	0.01361	-0.57009	-0.55608	-0.79955
-1.9811	-0.55898	-1.5907	-2.0597	-1.8733	-1.2384	-1.6267	-1.0919	-0.77505	-1.6581	-1.4044	-1.1345	-1.7758	-0.91539	-0.9323	-1.0661	-0.32992	-2.1706	-2.7118	-1.5099	-2.4569	-1.211	-1.7452	-2.2333	-1.416	-2.2437	-1.7826	-3.3987	-2.4994	-0.89665	-1.2602	-1.7333	-0.55358	-1.8246	-1.0667	-1.7059	-2.6628	-2.0404	-2.1558	-1.7331	-0.87779	-1.8837	-1.5628	-1.831	-1.0639	-1.2403	-2.3744	-0.78994	-0.73055	-1.0576
-3.3918	-2.153	-2.1241	-2.219	-2.4816	-2.5509	-1.0063	-3.1107	-2.8594	-1.8876	-2.2528	-2.9712	-3.7605	-3.8794	-3.211	-1.2704	-2.4369	-1.171	-3.62	-2.4531	-3.9703	-3.3181	-2.9629	-2.7668	-3.2768	-2.3532	-2.4052	-3.1354	-2.4181	-2.6945	-1.3921	-1.5909	-2.4112	-3.35	-1.4157	-2.2089	-2.7512	-2.8902	-1.4676	-3.139	-3.1118	-2.782	-1.761	-2.4954	-3.5624	-1.4258	-3.7168	-2.4111	-3.4788	-2.5031
-2.363	-3.0209	-3.7899	-3.399	-3.0102	-3.1588	-2.6465	-2.5657	-2.1604	-1.7042	-2.0739	-3.5317	-3.0819	-1.9782	-4.0144	-4.2738	-2.5895	-3.7415	-2.838	-4.142	-3.435	-2.3874	-2.5235	-3.592	-1.4909	-2.1468	-2.2752	-2.5754	-2.2087	-3.8459	-1.8547	-4.209	-2.8177	-3.3725	-2.5269	-3.5252	-3.2504	-2.949	-3.8738	-3.7758	-3.2841	-3.1477	-4.0202	-4.3901	-3.9893	-3.2998	-3.4171	-2.9658	-3.0662	-2.5851
-2.7242	-3.3975	-2.6265	-2.2445	-3.9339	-2.4877	-3.4557	-4.525	-3.4041	-2.8112	-4.2889	-3.8024	-3.4276	-3.3106	-2.4786	-3.3913	-2.9761	-2.6649	-4.2152	-3.0492	-4.2414	-4.0626	-4.0894	-3.5818	-2.996	-2.5097	-2.6495	-2.9433	-2.2982	-4.0371	-2.3474	-1.4291	-2.4541	-3.0037	-3.3026	-2.8922	-3.4585	-3.7774	-4.996	-2.3015	-2.0946	-3.9967	-3.1854	-3.8648	-3.1443	-2.7431	-3.0086	-3.2979	-3.3463	-3.0577
-12.155	-12.538	-12.951	-13.31	-13.661	-14.064	-11.385	-13.911	-13.095	-13.651	-13.542	-12.647	-12.072	-12.839	-11.859	-12.372	-11.694	-12.233	-13.335	-12.799	-13.589	-13.441	-13.446	-12.438	-14.388	-12.329	-14.281	-12.865	-13.087	-13.745	-12.542	-13.047	-13.1	-14.723	-13.739	-13.895	-12.699	-12.732	-13.251	-13.597	-12.53	-13.721	-13.014	-13.368	-13.551	-12.536	-12.393	-12.583	-13.54	-13.914
-0.45625	-1.1579	-1.8591	-1.2505	-0.99868	-1.8069	-0.082371	-1.3307	-0.68194	-1.9668	-1.2171	-2.5333	-1.4308	-0.95411	-1.2215	-1.8166	-2.1285	-1.5537	-1.51	-1.5499	-1.9143	-1.9996	-1.6823	-0.75361	-1.4278	-0.55703	-2.3444	-1.9814	-2.3003	-1.7897	-0.42912	-1.5316	-0.039928	-1.8064	-2.5656	-1.0492	-0.26132	-1.4576	-1.7555	-0.18248	-1.4484	-1.0283	-1.4006	-1.5899	-1.8717	-2.3336	-1.0059	-2.323	-1.2074	-0.49343
-12.288	-12.059	-10.669	-11.545	-10.851	-12.234	-11.493	-11.344	-11.903	-12.011	-9.8742	-11.805	-12.408	-11.883	-11.254	-12.107	-11.277	-11.866	-12.007	-11.104	-11.595	-11.851	-11.877	-11.6	-11.804	-11.319	-10.285	-11.812	-11.391	-11.154	-13.043	-12.573	-12.136	-12.329	-11.889	-12.361	-11.436	-12.226	-11.092	-12.452	-12.126	-10.241	-11.82	-10.646	-12.037	-11.846	-10.806	-11.304	-11.421	-11.91
-13.46	-14.554	-14.377	-15.242	-14.603	-15.002	-14.39	-14.744	-14.751	-13.429	-14.881	-15.032	-13.902	-14.693	-14.651	-14.592	-14.939	-14.532	-14.576	-14.618	-13.852	-14.157	-14.56	-13.479	-15.159	-14.254	-14.751	-14.378	-13.735	-12.774	-13.729	-15.135	-15.645	-13.96	-14.846	-15.161	-14.061	-14.426	-14.407	-14.872	-14.966	-14.15	-14.804	-14.751	-15.036	-13.095	-14.868	-14.192	-14.87	-15.009
-0.97331	-0.68444	-0.36873	-1.2664	0.28618	-0.44685	-0.064309	-0.82097	-0.50616	-0.090299	-0.28898	-0.3135	-0.18095	-0.89583	0.78518	-0.9559	-0.65778	-0.62046	-0.20959	0.83431	-0.14888	0.14338	-0.41445	0.28935	-0.24992	-0.44884	0.91612	0.6597	0.53817	0.29123	-0.18073	-0.66979	-0.978	0.54503	-0.088069	-0.54525	0.29964	-1.5641	0.25066	0.078715	0.34494	-0.26029	-1.0233	0.63683	-0.16999	0.2473	-0.069539	-1.076	-0.33213	-0.49867
1.9852	1.1623	1.0229	1.3274	1.8757	1.4829	0.7964	0.65127	0.81483	2.6968	1.8573	2.6901	2.2267	2.221	1.0811	1.7996	1.8133	1.4544	1.9636	1.291	1.6561	2.6009	1.4587	1.918	1.8357	1.7773	2.1048	0.99805	1.9542	0.81326	2.1691	0.017707	0.87243	0.66628	1.001	0.95135	2.5226	2.2744	2.3642	1.3065	0.88515	2.2768	0.83513	1.7759	1.723	0.77312	0.88785	1.385	1.5193	0.88597
-1.7285	-1.0267	-1.5072	-1.9552	-1.8155	-0.24869	-1.8919	-2.0708	-1.7606	-1.8304	-1.0476	-1.0128	-0.9639	-2.49	0.11974	-0.93846	-2.1028	-1.6207	-1.5066	-1.3526	-0.085487	-2.4378	-1.6838	-1.2087	-0.55146	-1.5517	-0.94155	-1.6325	-1.4638	-1.0185	-0.55049	-0.80571	-1.1313	-1.6109	-0.97488	-0.66277	-0.14956	-0.30308	-1.268	-0.14514	-1.7966	-1.0726	-2.6828	-0.97826	-0.21669	-1.687	-0.6338	-2.1463	-1.2941	-0.64283
-13.107	-12.172	-11.66	-12.479	-13.12	-13.342	-13.196	-13.082	-13.22	-12.755	-12.611	-12.812	-12.487	-12.833	-11.294	-12.228	-12.427	-12.571	-12.987	-12.01	-12.697	-13.028	-12.715	-13.181	-12.852	-14.348	-13.495	-12.294	-13.547	-12.972	-12.721	-13.496	-13.566	-13.057	-12.666	-12.981	-13.485	-12.655	-13.195	-12.195	-12.313	-11.592	-12.785	-13.336	-12.719	-13.065	-13.048	-13.598	-12.364	-12.682
-9.1031	-8.7739	-9.6912	-8.3054	-9.3277	-8.9928	-8.4099	-9.2498	-8.2185	-8.7749	-8.0506	-8.3628	-8.6964	-9.147	-8.1793	-10.277	-10.291	-8.1066	-9.4971	-9.3747	-9.0437	-9.2995	-9.8869	-8.4955	-9.6245	-7.6993	-8.6186	-9.0946	-9.1736	-8.6209	-8.5941	-9.6316	-9.8793	-7.8712	-8.1114	-9.7056	-8.1079	-8.8632	-8.7532	-8.7332	-9.7863	-9.0244	-10.256	-8.7996	-9.0277	-8.4711	-8.1198	-9.4383	-9.7379	-8.4023
2.8078	2.8009	2.6545	3.8095	3.0347	2.6471	3.1022	2.8975	3.5478	3.2789	3.0163	4.6757	2.2454	2.2198	2.2117	2.5429	2.1424	2.807	3.8795	3.5214	3.1828	2.9339	2.1125	2.5022	2.9736	3.7543	2.8103	3.4694	4.0574	3.6405	3.4613	2.2552	3.5157	1.8395	3.937	3.8155	2.6488	2.6629	3.7118	2.9027	3.8293	3.8688	2.7458	2.1199	3.3448	2.8268	3.6693	3.261	3.0597	2.9941
-8.6963	-9.0986	-9.4386	-9.0838	-8.8395	-9.6136	-7.066	-9.1212	-7.7191	-8.2285	-9.8129	-8.3687	-9.86	-9.4766	-8.0228	-8.709	-8.9623	-9.317	-9.8582	-8.9846	-8.7303	-8.2298	-8.2137	-8.7776	-8.1701	-8.4232	-9.1964	-8.3272	-8.2484	-9.7551	-7.8082	-8.175	-8.9353	-8.3558	-8.7217	-8.9769	-8.1335	-8.0263	-8.4334	-8.4402	-9.907	-8.9376	-8.7716	-8.8309	-9.1244	-8.7145	-9.7988	-8.8102	-8.7501	-8.6487
-12.179	-12.949	-11.754	-12.653	-12.634	-13.152	-12.783	-14.044	-12.487	-12.677	-12.692	-12.175	-13.595	-12.213	-13.674	-12.315	-11.538	-12.691	-13.032	-13.221	-13.333	-13.274	-12.878	-12.277	-11.91	-12.652	-11.63	-12.011	-13.591	-13.013	-12.188	-12.657	-13.435	-12.536	-12.813	-13.568	-12.616	-13.417	-12.333	-12.286	-11.86	-13.496	-11.638	-11.949	-12.704	-13.668	-12.71	-12.678	-12.732	-11.778
-3.7808	-3.821	-3.3116	-4.1091	-3.3471	-4.3589	-3.1596	-3.3777	-4.0719	-3.394	-3.3292	-3.5731	-4.6755	-3.893	-4.0525	-3.8788	-3.0266	-3.9153	-3.3908	-3.6877	-4.1671	-3.5717	-3.122	-3.9247	-3.7747	-3.8084	-2.9475	-3.0476	-4.4016	-4.3664	-3.3601	-2.9844	-3.8331	-5.2073	-4.0211	-4.1023	-3.0453	-2.8341	-3.8371	-4.172	-4.9404	-3.8733	-5.0753	-3.5664	-3.0911	-4.1357	-3.3077	-2.8859	-3.4542	-3.0685
-11.661	-11.652	-12.552	-12.852	-11.465	-11.504	-11.096	-11.493	-11.96	-11.819	-12.143	-11.308	-10.519	-11.531	-12.72	-11.379	-10.547	-11.156	-11.673	-11.798	-10.661	-11.308	-11.516	-11.474	-12.183	-11.726	-11.26	-11.547	-10.855	-10.653	-10.682	-11.566	-12.699	-11.854	-11.75	-11.572	-11.854	-10.773	-10.171	-11.97	-11.292	-11.525	-11.373	-10.961	-12.664	-10.548	-11.07	-11.284	-12.078	-12.027
-4.4941	-5.226	-3.5437	-4.7953	-4.5104	-4.678	-4.791	-3.9578	-4.3353	-4.4469	-4.9061	-4.6712	-4.2785	-4.605	-3.9316	-3.809	-5.1678	-4.4871	-5.0118	-3.7207	-4.5413	-4.6013	-4.9801	-5.0257	-4.9593	-4.0397	-4.9145	-4.3613	-4.2658	-4.4184	-4.105	-5.4818	-4.6803	-4.7282	-5.3688	-4.1287	-4.9164	-4.5587	-3.7884	-3.9132	-3.934	-3.342	-5.1046	-3.9847	-5.2077	-5.2174	-3.9356	-5.3823	-4.9509	-5.4825
-13.259	-11.626	-14.831	-14.207	-13.398	-14.217	-13.439	-14.861	-14.081	-12.811	-11.424	-14.116	-12.707	-13.388	-12.576	-13.517	-13.733	-13.854	-12.832	-13.266	-13.42	-13.667	-13.449	-13.571	-12.411	-13.28	-13.05	-13.67	-13.605	-12.73	-13.186	-13.698	-13.275	-13.375	-13.807	-12.787	-13.342	-13.164	-12.108	-14.118	-12.999	-12.881	-13.834	-12.476	-11.931	-13.859	-13.439	-13.342	-13.893	-13.228
6.2292	5.0798	4.6459	5.4385	5.8272	4.5794	6.0287	5.2751	5.442	5.4946	5.0217	6.0716	5.5606	6.4943	5.3582	5.4741	6.0841	6.7915	4.9977	5.2373	5.1205	5.0543	5.7239	5.8307	5.1868	6.016	5.7954	6.0751	5.0763	5.8268	6.0549	6.0089	5.4414	5.2413	6.0307	6.2776	6.0365	4.528	5.6427	5.1494	5.5514	5.4509	5.33	5.279	4.805	5.2511	5.8073	5.6302	6.0023	5.2168
0.44827	0.18649	0.78855	1.3643	-0.13423	-0.11295	0.66054	-0.16899	0.5365	0.14618	1.0521	1.1832	-0.57	0.49244	0.68229	-0.19752	0.24829	1.0004	1.295	-0.27904	1.3375	0.11079	0.45164	0.55719	0.83454	-0.16762	0.31269	0.11749	1.0181	0.46756	-0.48821	0.63273	1.1119	0.13209	1.224	-0.10413	0.85974	0.54376	0.94589	1.1959	0.39993	0.64016	0.42501	0.010719	0.81011	-0.21221	0.8135	-0.68329	-0.78511	0.67347
-14.847	-13.794	-14.615	-15.036	-14.713	-14.911	-15.076	-14.909	-15.871	-14.077	-14.567	-14.988	-15.154	-15.814	-14.629	-14.622	-14.852	-14.647	-15.275	-14.637	-14.384	-14.866	-15.316	-15.112	-14.217	-14.965	-14.819	-14.521	-15.133	-14.536	-14.641	-15.419	-14.504	-14.785	-14.374	-13.728	-14.712	-15.299	-15.086	-15.206	-13.921	-15.042	-14.401	-14.302	-14.414	-13.641	-14.978	-14.797	-14.382	-14.989
7.6432	6.1624	7.9341	6.8765	6.4876	6.6196	6.6807	5.6409	7.317	6.5091	8.2575	7.0731	6.908	6.7959	6.514	6.5039	6.7568	7.3555	8.1077	6.5564	7.0276	5.6492	6.224	6.4688	8.2887	7.0046	6.4414	6.8795	6.091	6.9899	7.7905	7.7438	6.9804	5.0408	6.5242	6.7948	7.5332	6.5228	6.6117	6.1583	7.685	7.583	6.9933	7.1011	7.8428	6.6265	6.8615	7.5256	6.2828	7.0824
-4.3338	-3.2918	-3.5019	-4.2283	-3.5114	-5.6988	-5.205	-3.9885	-4.2005	-3.6151	-5.1834	-3.9896	-4.092	-4.2199	-3.1311	-4.8928	-4.3265	-4.2858	-4.6168	-4.7552	-3.4566	-4.2535	-4.7533	-3.8596	-3.7334	-4.3892	-4.4346	-3.8057	-4.6526	-4.1196	-2.2119	-3.3557	-5.3232	-4.4971	-4.4742	-3.7856	-2.8176	-4.0211	-3.0593	-3.943	-4.2569	-4.1091	-4.252	-3.8006	-3.1453	-2.6747	-4.1392	-5.6117	-3.6345	-4.0484
-5.1799	-4.4521	-4.6758	-3.5227	-4.0873	-4.161	-4.0155	-3.6226	-5.1693	-2.8307	-3.9986	-4.7511	-5.0204	-3.6779	-4.1793	-3.6319	-3.6956	-5.3898	-4.0929	-4.1996	-3.7301	-3.9861	-4.5629	-4.2331	-4.397	-4.2084	-3.968	-3.9492	-3.7144	-5.3745	-4.481	-3.248	-3.1239	-4.0281	-4.1952	-4.3101	-4.9779	-3.6578	-4.0304	-2.9479	-3.8101	-4.295	-3.6431	-4.0769	-4.0921	-3.7025	-3.979	-4.4581	-3.267	-4.8792
1.4897	2.198	1.9399	2.0128	2.0789	0.61949	-0.26089	0.68271	1.0201	1.92	2.1681	1.8033	1.0106	0.77547	0.50816	0.89025	1.369	0.47884	1.3439	2.0524	1.5739	1.7008	1.3883	1.1216	1.822	1.1262	1.3468	2.0636	0.18869	0.97764	1.4916	1.8545	1.212	0.98517	-0.057494	0.41707	0.97083	1.4153	0.6425	1.4929	1.3558	1.0219	2.1094	0.43078	1.1597	0.87431	0.57789	1.1522	0.68624	1.6767
-1.9509	-1.1773	-1.3201	-2.0569	-2.616	-1.5385	-0.61631	-1.4458	-1.773	-2.1843	-1.138	-1.576	-2.5879	-2.4068	-1.4887	-2.3484	-2.4975	-1.0301	-2.3503	-1.2984	-1.6894	-2.2136	-2.9176	0.10912	-2.0319	-1.8908	-0.98114	-1.6246	-2.3583	-0.55964	-2.0812	-2.8748	-1.1409	-1.3422	-1.2627	-2.219	-1.4114	-1.5832	-2.4571	-2.643	-2.5607	-0.62146	-0.82226	-1.7651	-2.0131	-2.0374	-1.0277	-1.893	-0.70377	-1.4619
-12.656	-12.942	-13.55	-12.61	-12.656	-13.418	-13.97	-13.364	-14.093	-12.402	-13.49	-11.758	-12.714	-12.686	-12.374	-13.407	-13.422	-11.243	-13.207	-12.445	-13.46	-13.112	-12.238	-13.698	-12.736	-12.734	-14.139	-12.873	-12.541	-13.695	-13.268	-13.341	-12.813	-12.098	-12.922	-13.868	-13.857	-13.139	-12.115	-13.568	-13.778	-13.742	-13.714	-14.202	-12.689	-13.345	-12.879	-13.157	-13.659	-13.882
-0.073268	-0.70226	-1.3073	0.44221	-0.76248	-0.71822	-0.20379	-1.2612	-1.6478	-1.2416	-1.5598	-2.3071	-0.82334	-0.61426	-1.9505	-1.4656	-1.1502	0.055638	-1.4517	-1.3473	-0.38836	-0.21082	-1.9905	-0.89318	-0.65594	-0.75379	-0.88792	-0.34853	-1.4226	-1.4809	-0.335	-0.41779	-0.58419	-1.2184	0.21736	-0.48937	-0.21632	-0.84745	-1.8698	-1.4764	-1.0162	0.28904	-1.4411	-0.95922	-1.9011	-2.0969	-1.43	-0.71267	-0.45567	-1.0896
-23.35	-21.83	-21.881	-22.332	-22.462	-22.496	-21.612	-23.138	-21.974	-23.509	-21.858	-22.962	-23.478	-21.844	-21.732	-21.189	-22.178	-21.891	-21.048	-21.319	-22.321	-22.054	-21.941	-22.265	-21.589	-21.754	-22.175	-22.253	-21.769	-22.125	-20.591	-21.859	-23.084	-21.95	-22.515	-22.132	-22.384	-21.818	-23.009	-22.247	-22.459	-23.031	-21.829	-21.791	-22.656	-21.053	-21.639	-22.023	-22.245	-22.783
-13.977	-12.905	-13.241	-12.364	-12.565	-12.926	-13.135	-12.975	-12.804	-12.288	-12.848	-13.99	-13.199	-12.352	-13.57	-14.258	-14.238	-13.502	-13.077	-12.681	-12.474	-12.981	-13.159	-13.68	-13.138	-12.534	-13.036	-12.593	-11.916	-13.507	-13.955	-13.583	-12.202	-13.873	-13.159	-13.842	-13.868	-12.756	-13.489	-13.789	-12.099	-14.055	-13.158	-12.692	-12.359	-13.131	-12.419	-12.653	-13.655	-14.282
5.2223	4.2989	5.1986	4.8488	4.7062	5.432	4.736	6.7432	5.7364	6.6751	3.3514	5.5288	5.2536	4.9224	4.1351	5.1916	4.945	4.7681	4.6551	5.6477	5.1785	4.5486	6.6294	5.1534	4.0423	4.4548	4.5377	4.7448	6.5234	4.3379	5.1114	5.0616	4.6082	5.674	5.4025	5.9536	4.6795	4.6643	4.9206	4.3107	4.031	4.9179	5.1725	4.6008	6.1338	4.6504	3.6182	4.5422	5.0614	4.7079
-3.5246	-2.6717	-3.7524	-2.7423	-3.5262	-2.986	-3.8288	-3.0611	-3.0801	-3.1117	-3.9134	-2.9777	-2.4586	-3.7821	-3.5826	-2.1239	-3.8024	-3.1876	-3.4285	-4.0077	-2.7607	-3.7132	-4.686	-3.2471	-1.7993	-1.8581	-3.2751	-2.9118	-2.5499	-2.9154	-2.8819	-2.4176	-3.3664	-3.4437	-3.4678	-3.8718	-3.3645	-3.5644	-3.7344	-2.9634	-2.8689	-3.2786	-4.1041	-2.4653	-2.2885	-2.7701	-3.275	-4.3809	-3.146	-2.3826
-3.2994	-3.632	-2.8643	-3.3757	-2.6431	-3.7264	-3.5327	-3.3084	-2.9816	-3.6595	-3.3999	-3.5603	-2.379	-2.691	-3.5957	-2.6791	-2.1994	-3.9343	-3.9458	-3.219	-3.3372	-3.4027	-3.652	-3.243	-3.0925	-3.4315	-4.737	-3.5381	-3.4751	-3.1462	-1.9379	-4.5533	-3.3954	-2.9722	-2.7727	-3.5207	-3.4989	-2.7648	-3.8816	-3.5904	-3.6883	-3.3432	-2.795	-3.8401	-2.6506	-4.0771	-3.5581	-3.1818	-3.5438	-2.625
0.67216	1.4735	0.49119	0.81426	1.4805	1.4969	2.3782	3.0442	2.3133	1.7796	1.9113	1.7802	0.74879	2.3138	2.2054	1.0136	1.2259	1.9279	2.5037	1.4624	2.5763	1.1879	2.3275	1.3659	1.9184	2.3061	0.72729	0.92019	1.4162	2.2242	1.6324	1.5944	0.68938	1.1356	1.4659	1.5044	0.20684	1.3666	0.71728	2.0991	0.7426	1.2606	2.3504	1.7231	2.1574	1.9572	2.0061	2.2688	2.2081	1.5876
-1.1649	-1.2978	-1.1031	-0.60491	-0.54824	-1.7399	-1.3346	-1.0178	-1.1786	-0.75255	-1.2779	-2.2356	-0.8683	-1.5151	-0.87617	-1.3024	-1.1604	-0.72367	-2.2002	-1.4465	-1.0809	-2.1324	-0.61279	-1.1079	-0.12655	-0.84029	-1.3662	-0.72935	-0.82148	-0.97757	-1.9033	-1.6421	-0.028692	-2.0091	-0.4525	-1.262	-1.209	-0.94195	-0.42893	-0.81984	-0.72719	-0.93578	-1.5089	0.18917	-1.9968	-0.19973	-0.59976	-0.33081	-0.78447	-1.2069
-11.918	-12.382	-11.774	-11.208	-11.961	-11.336	-11.61	-11.573	-12.705	-11.373	-10.254	-11.372	-11.982	-11.526	-11.465	-11.071	-11.13	-11.276	-11.091	-11.808	-11.906	-11.418	-12.72	-11.741	-12.446	-12.68	-11.879	-11.291	-11.619	-10.344	-11.906	-11.83	-11.009	-11.427	-11.992	-10.769	-11.559	-11.863	-12.032	-12.458	-12.032	-13.95	-11.92	-11.465	-11.147	-11.254	-11.294	-12.01	-10.409	-10.947
-22.061	-22.07	-22.085	-22.962	-22.833	-21.525	-22.327	-21.907	-22.858	-21.993	-22.777	-21.984	-21.444	-22.903	-22.394	-21.608	-21.745	-22.127	-22.318	-23.193	-23.067	-22.433	-22.464	-22.811	-22.14	-23.356	-20.907	-21.454	-22.71	-22.67	-22.296	-23.058	-21.809	-22.313	-22.602	-22.576	-22.889	-21.874	-22.602	-22.951	-22.553	-21.727	-22.302	-21.383	-22.884	-21.663	-21.92	-21.458	-22.857	-22.154
-4.3419	-2.945	-2.4475	-3.9009	-4.2161	-4.1012	-3.5414	-3.5172	-3.3413	-3.6941	-4.0055	-2.0241	-3.1664	-3.7602	-2.1306	-4.1008	-2.712	-3.3361	-3.8737	-2.5277	-3.3653	-2.961	-2.8704	-3.6517	-3.7564	-3.6569	-3.1124	-2.7317	-3.6352	-2.6764	-3.3877	-4.038	-2.8172	-3.0191	-2.2835	-4.2616	-3.0677	-1.689	-3.0133	-3.3778	-2.67	-2.4435	-3.8752	-3.1671	-4.1793	-3.088	-3.392	-2.0704	-2.6962	-3.2137
-3.4477	-2.3879	-4.2562	-3.7807	-3.4064	-3.0009	-3.8669	-3.4608	-3.7639	-3.3614	-4.012	-2.7247	-3.0866	-3.4878	-3.3141	-4.1253	-3.0731	-3.4672	-2.5093	-4.2006	-3.2683	-3.3697	-3.8706	-3.5357	-3.7943	-3.2676	-3.8438	-4.1595	-4.0943	-3.5759	-2.8471	-3.6301	-3.0468	-3.62	-3.7716	-4.2289	-2.5469	-4.1937	-3.5389	-3.9615	-2.3745	-2.4008	-2.7079	-3.1068	-2.7341	-2.9107	-3.3779	-3.5468	-3.1111	-4.1828
-3.5902	-3.0087	-2.7603	-3.2473	-3.693	-2.6063	-2.3672	-3.1521	-3.0948	-2.6162	-1.9963	-3.548	-2.5027	-3.354	-2.8794	-3.3451	-2.7889	-2.7546	-3.8197	-2.4872	-3.4525	-2.9928	-4.2407	-3.363	-3.4643	-3.7482	-2.4735	-3.5108	-2.5237	-3.7326	-2.6627	-4.1047	-3.2342	-1.8723	-3.5217	-3.8802	-2.2562	-2.943	-2.7514	-2.5953	-3.6486	-3.3779	-2.7688	-3.445	-2.1394	-3.4975	-3.4131	-3.4239	-3.3614	-3.4153
-2.8219	-3.2579	-3.6711	-2.6367	-2.552	-1.4059	-1.975	-1.8428	-2.9378	-2.6771	-3.9578	-1.7095	-2.3118	-2.1326	-2.8342	0.14604	-2.2163	-1.7641	-2.9861	-3.3372	-2.8942	-2.5013	-2.1044	-3.2996	-2.7678	-1.2425	-1.6615	-3.0985	-3.2964	-2.9083	-2.9908	-1.6755	-1.7944	-3.8352	-2.8746	-2.59	-2.8805	-1.4602	-1.8139	-2.5807	-2.8848	-2.447	-2.8699	-2.7204	-2.088	-1.9983	-1.9287	-3.3361	-2.9348	-3.5758
1.3042	1.7346	1.1481	0.69698	0.86417	1.1471	2.2262	1.0451	0.052519	1.7535	1.9271	0.36127	1.4808	0.99532	1.0474	1.0921	1.5941	1.2594	1.0642	0.67534	-0.58952	1.5957	1.4561	1.3839	0.71917	0.7378	1.2104	0.67468	1.0686	1.2182	1.0967	1.3846	1.6125	0.82297	0.7302	1.826	1.0513	1.0102	1.5195	2.3321	1.055	1.5212	0.95668	0.47183	1.0888	1.0691	1.986	0.85335	0.79365	1.3199
-0.43352	0.88005	0.34976	0.62123	0.55477	-0.62517	0.68231	1.2442	-0.17345	0.4607	-0.18074	1.3142	-0.078465	1.0245	1.1335	-1.1012	0.58748	-0.14103	1.2315	0.81791	1.0146	0.2574	0.75822	1.0337	0.24865	0.43219	-0.50561	0.51033	-0.057746	0.69367	1.8838	0.94353	-0.26671	0.84626	0.80886	0.085068	0.87713	0.75439	1.1604	1.5073	0.38765	0.69064	-0.10711	0.75205	-0.43268	0.28348	1.4154	0.50464	-0.15726	-0.37124
0.96507	1.6791	1.6226	1.1302	1.2564	1.59	1.4649	1.2104	1.5051	1.6171	1.1208	1.5723	1.0106	2.0985	1.7488	1.8612	1.4626	1.387	1.9458	1.5763	0.69731	0.50277	1.9852	2.6134	0.96395	2.4047	2.7244	2.0334	2.0853	1.0109	1.9337	0.50949	2.6787	1.7722	0.32118	0.57976	1.6046	1.3239	2.1383	2.4275	1.1129	0.92715	1.2855	1.2991	2.1474	1.6118	2.5332	2.0169	2.5806	1.8506
-0.60127	-0.22533	-0.36511	-0.29406	-1.1936	-0.21453	-1.4884	0.35761	-1.4922	0.53938	-0.31315	-0.83993	-1.6914	-0.27522	-0.36364	-1.2576	-0.7154	-0.56368	-1.7472	-0.90538	-1.566	-1.1145	-1.4421	-1.0276	-0.92099	-1.1086	-1.6539	-0.3314	-0.75077	-1.9905	-0.73158	-1.5145	-0.99004	-1.0057	-2.0638	0.77187	-0.33768	-0.69595	-0.58248	-1.7108	-0.34057	-1.9742	-1.2915	-1.0061	-0.63101	-1.0611	-0.30143	-0.45288	-0.39131	-0.55444
3.7484	2.5585	3.3744	3.3229	2.6146	3.2453	2.9174	3.3948	4.3199	3.4317	3.3059	3.8204	3.1817	3.6774	3.9015	3.6421	2.9465	3.221	3.2147	2.94	1.3342	3.3841	3.0738	3.1066	3.0782	2.5292	2.6571	2.4503	2.102	2.5373	3.6536	2.4822	4.2609	3.2776	3.3015	2.8686	3.6268	3.088	3.4384	2.5707	1.9303	3.5444	2.7806	2.6029	4.0327	3.5141	2.8851	2.7174	3.666	2.4186
8.3487	9.0494	8.5945	7.8193	9.7774	8.6424	8.5963	8.3256	8.0815	8.0414	8.9002	10.37	8.8836	8.6166	8.4141	8.576	7.5268	9.4257	8.766	8.4625	10.498	8.4888	8.218	9.1095	8.668	8.6437	8.2625	9.7159	8.8025	7.9827	8.4694	8.4467	9.3864	8.4476	8.6146	8.6055	8.4567	9.3236	8.7389	9.0683	8.4035	9.4645	9.2156	9.3215	8.5345	8.5105	7.9836	8.9801	8.49	8.7066
-11.019	-10.085	-10.77	-10.632	-11.194	-11	-10.949	-10.358	-11.661	-11.134	-10.567	-10.767	-11.315	-10.7	-11.144	-10.897	-11.635	-10.192	-9.7998	-10.248	-10.755	-8.9737	-10.972	-10.499	-10.221	-10.448	-10.262	-11.076	-10.753	-12.077	-10.537	-10.974	-9.5977	-10.895	-10.368	-11.732	-10.09	-9.6102	-12.258	-11.319	-10.849	-10.824	-10.709	-9.3149	-10.778	-9.9833	-11.619	-10.688	-11.005	-10.888
6.1458	5.6193	7.0605	6.7134	6.5966	6.0137	5.9531	6.5969	6.2727	6.7603	8.3301	6.8106	7.3326	6.8535	7.0378	7.6441	6.8664	7.2923	6.731	6.4231	5.9448	6.5603	6.7593	5.8947	6.6244	7.2032	6.6062	6.2094	7.9819	6.8839	6.9131	6.439	7.321	7.0196	6.5559	6.0335	7.1407	5.8463	6.7958	7.1278	6.604	6.6124	6.2252	6.8151	7.4373	6.624	7.0746	7.4277	6.5049	6.5309
4.6376	4.8278	4.5662	3.9225	4.206	5.3559	4.1164	5.4153	5.4004	5.143	4.8179	4.5459	4.2358	4.942	4.9744	5.2851	4.0849	4.7692	5.5678	4.6439	4.9652	4.5911	5.8624	5.202	5.8323	3.7927	5.7179	5.1733	5.1626	4.8435	4.8214	5.0257	5.0097	4.9494	4.0377	5.4103	4.8621	5.7121	4.8147	3.7859	4.7057	4.6264	5.24	5.1896	4.8707	5.0296	4.0333	5.3958	5.6659	4.4254
-1.878	-0.43195	-1.2508	-1.7445	-1.3005	-0.46317	-1.5222	-0.91834	-1.5559	-1.995	-1.5029	-1.8667	-2.4788	-1.3164	-1.7511	-1.6779	-2.2225	-1.6209	-2.1863	-0.93583	-1.252	-0.75316	-0.99396	-1.9845	-0.12966	-1.1231	-0.35428	-1.8786	-1.2318	-2.0928	-0.83695	-1.7088	-2.1866	-1.3579	-2.1909	-0.49274	-0.83309	-1.1084	-1.5833	-2.0724	-1.6354	-2.8392	-0.51159	-1.0584	-1.1267	-0.9797	-2.2989	-0.56169	-2.1878	-1.5061
2.4392	3.8062	3.0189	2.3737	2.5666	2.5195	3.944	1.5953	2.828	2.9029	2.2125	2.3402	0.98613	3.0381	2.8317	3.0118	2.6608	3.1044	1.8941	2.8127	3.1682	2.1953	1.6756	4.4933	2.8772	2.8077	2.3459	1.8458	2.0301	2.5183	3.1505	3.1481	2.8498	3.8081	3.8521	2.0916	3.1217	2.8452	2.7346	3.3909	2.9028	3.1264	2.4133	1.7347	2.8169	2.1121	2.1648	2.6662	2.9369	2.6792
2.3103	1.7532	3.0036	3.5843	2.232	2.7859	2.5285	1.7568	2.3719	3.7122	1.6158	2.3761	1.929	3.5927	3.3196	3.1788	1.5622	3.2666	2.0423	3.2185	3.5535	3.4883	2.8806	1.6308	3.1063	2.482	1.9886	3.3758	1.9567	2.4052	2.9693	3.1891	2.4807	2.8033	2.2078	2.5808	2.4249	2.6832	2.6364	2.4058	3.0714	2.2396	3.2751	2.2781	2.5334	2.8841	2.3231	2.9442	1.8746	2.5044
-13.159	-12.142	-12.748	-14.072	-12.797	-12.995	-12.12	-12.621	-12.175	-12.9	-12.018	-12.815	-12.765	-13.911	-13.257	-13.217	-12.637	-12.572	-13.189	-12.662	-12.643	-12.139	-13.406	-12.494	-11.971	-13.111	-13.412	-11.86	-13.454	-13.036	-12.164	-13.015	-12.208	-11.719	-12.47	-12.677	-12.28	-13.314	-12.327	-13.093	-13.487	-12.318	-11.646	-12.166	-12.68	-13.314	-12.361	-13.94	-12.634	-12.008
1.0583	2.2277	1.8182	2.9586	1.1916	1.8813	0.42329	1.8141	2.0304	2.2526	0.42452	1.4623	1.8473	1.4316	2.4824	1.6538	1.8575	1.4085	0.80827	2.0247	2.1692	0.80441	1.3411	1.2364	2.0312	1.1543	0.83841	1.2062	1.4347	0.71994	1.4521	0.87004	2.4761	1.9186	1.9066	1.6613	0.25	1.8636	1.7151	1.8424	1.0052	2.1441	0.83849	2.3471	0.51249	1.5491	1.6428	2.2037	1.3533	1.0039
-0.82815	-1.6729	-1.2101	-1.9269	0.24658	-0.71039	-0.34932	-1.9385	-1.1718	-1.3277	-0.76118	0.14972	-0.91185	-1.9718	-0.3507	-2.2235	-1.4976	-1.2809	-1.6641	-1.7899	-1.9441	-1.2595	-2.1143	-2.0599	-1.43	-0.41418	-0.74905	-0.80271	-0.97315	-0.93035	-1.5251	-0.45094	-2.552	-2.3028	-0.55429	-1.221	-1.1608	-1.082	-2.1553	-0.77811	-1.5342	-0.99958	-0.78721	-0.65232	-0.59591	-1.789	-1.7666	-1.4896	-2.4636	-0.84667
5.1156	5.2868	5.6158	5.1429	4.9809	6.3442	5.924	5.4043	6.1227	5.9041	6.1164	4.0125	5.4796	6.3761	5.1887	5.4765	5.961	5.7938	5.344	5.3243	6.379	5.1561	6.17	5.7034	5.8924	6.4455	5.5629	6.2017	5.6479	6.7414	5.3285	5.1051	5.2591	5.4058	5.5507	6.9562	4.9613	4.4552	5.3702	6.1469	5.107	4.6998	4.8155	5.484	5.6145	6.6894	6.8234	5.6289	6.9804	5.3792
-13.365	-13.051	-13.302	-13.203	-12.848	-11.755	-13.324	-13.068	-12.99	-12.729	-12.44	-13.443	-13.246	-12.655	-13.312	-13.095	-12.49	-12.49	-13.656	-12.596	-12.961	-12.971	-12.408	-13.264	-12.514	-12.22	-13.979	-12.229	-14.117	-12.721	-12.283	-12.052	-13.081	-13.172	-12.137	-13.821	-11.713	-12.188	-11.906	-13.289	-12.904	-13.045	-13.09	-12.571	-13.632	-13.568	-12.052	-12.035	-12.89	-11.817
10.296	10.518	10.389	9.8904	9.7269	9.6235	9.206	10.456	10.983	9.6927	9.7954	9.864	9.8362	11.07	9.0773	10.067	9.7815	9.4541	9.7972	10.009	9.8631	9.7172	8.9333	9.6304	9.6519	10.083	10.522	9.1934	10.01	8.5258	9.4802	9.4805	10.568	9.8466	9.8301	9.404	10.204	9.5541	10.15	9.5949	8.7185	10.617	11.198	10.422	9.6251	8.9275	10.371	9.212	10.457	9.4673
0.88368	0.43032	-0.017217	-0.67741	-0.82948	0.031851	-1.1397	0.45038	0.76993	0.17358	0.072213	-1.35	-0.34535	-0.51045	0.4578	0.38171	-0.31137	-0.28072	0.13546	0.27048	-1.0063	0.40655	-0.69149	-0.49134	0.8928	1.1475	-0.3926	-0.41947	-0.73234	0.18458	0.27764	0.8242	-0.25606	-0.19513	-0.22171	-0.25018	-0.91073	-0.038666	-1.0008	0.31406	-0.28915	0.98052	-0.99489	-0.47103	-0.0055771	-0.083692	0.36735	1.3986	-0.32868	-0.43398
6.1815	6.1661	5.7508	6.6506	6.8742	6.0796	6.4291	5.8339	6.848	6.9441	6.1415	6.6561	6.7232	7.0334	8.0116	7.1818	7.7517	7.1024	7.0045	7.4811	7.5462	6.4995	7.1988	6.699	6.4516	6.9737	6.5702	7.1297	6.8279	7.3349	6.5723	5.7397	6.679	6.8306	7.909	7.5645	6.8127	6.9862	6.1706	6.5392	5.9713	6.495	6.7081	6.7319	7.2638	6.9207	5.8735	5.91	5.7353	6.6029
0.14318	-0.079716	0.39251	1.1728	1.3255	1.1343	0.43589	0.93899	1.2101	-0.31724	0.25465	0.68571	0.72391	0.78247	-0.73486	-0.12303	-0.46445	0.43524	0.54288	-0.69238	0.28031	0.29789	-0.15953	0.11709	0.45171	-0.2576	0.68149	0.9652	1.7916	0.32947	0.25813	0.34569	-0.75533	0.89029	-0.69526	0.22907	1.2447	-0.54048	0.071391	-0.74989	0.69086	0.70991	0.34353	0.2576	-0.56733	0.81373	0.68687	0.40414	-0.01195	0.33437
-13.499	-12.99	-14.665	-13.303	-13.435	-14.52	-13.625	-13.476	-12.772	-13.272	-13.633	-15.006	-13.949	-14.645	-14.74	-13.496	-14.291	-13.678	-14.06	-14.629	-14.292	-13.572	-14.724	-14.156	-14.138	-13.814	-13.155	-13.669	-14.467	-13.483	-13.034	-14.33	-13.481	-13.952	-13.33	-13.92	-13.042	-14.794	-15.105	-13.089	-13.537	-14.082	-14.832	-14.439	-14.34	-14.209	-14.005	-14.392	-13.887	-13.474
-8.2445	-9.3934	-7.5827	-9.3602	-9.2328	-9.5319	-8.4888	-9.5634	-8.5996	-8.8607	-8.6581	-8.5374	-9.0371	-7.8931	-8.9591	-9.8778	-7.5371	-9.0262	-8.2785	-9.1046	-8.5135	-8.865	-8.4482	-8.8113	-8.7522	-9.3826	-7.917	-8.7556	-9.1617	-9.2366	-8.0442	-8.2108	-8.7063	-8.2801	-10.634	-7.7873	-9.0382	-9.5452	-8.6728	-9.2479	-9.2635	-9.181	-8.1154	-9.3832	-8.9048	-7.8992	-9.007	-9.1005	-9.2274	-8.3844
3.2143	2.6546	2.1404	3.0223	2.9667	4.1325	2.9715	1.9861	2.9775	3.6863	3.7872	3.8156	2.6092	3.6323	2.0285	4.182	3.3061	2.1269	4.222	2.6239	2.7346	3.2717	3.4188	2.5499	1.2396	2.5234	3.1594	3.7127	2.983	2.572	2.9602	4.084	4.0185	3.4104	4.1697	3.3977	2.9862	3.0588	3.1412	2.6142	2.9336	1.4014	2.4476	3.8859	3.659	3.6543	2.3128	3.6011	2.6807	3.226
-0.66659	-0.67379	-1.142	0.0026809	-0.10494	-1.3494	-1.1771	-0.73535	-1.4944	-1.9407	0.35909	-2.0429	-0.84494	-1.2184	-1.4773	-0.76767	-1.0745	-0.78492	-0.10165	-2.0283	-1.7303	0.10757	-0.44138	0.78028	-2.4249	-2.2691	-0.53174	-1.0066	-1.0931	-1.3591	-1.411	-0.064596	-1.478	-0.069877	-0.4542	-0.12286	-0.54903	-0.22108	-1.0492	-0.52632	-1.6972	-1.0203	-0.80177	-1.5539	-1.7082	-0.85892	-1.2573	-0.96249	-0.17508	-0.4725
-6.118	-5.0562	-5.5285	-6.5658	-5.3811	-5.984	-6.1652	-5.2096	-5.4197	-4.7526	-5.7204	-6.4721	-4.5691	-5.0391	-5.1398	-4.8668	-5.1048	-7.0648	-4.9894	-4.7291	-5.9266	-6.1633	-6.744	-5.7557	-4.8151	-6.2399	-5.8929	-5.7401	-5.6983	-4.4878	-6.8279	-7.0656	-5.6326	-5.4625	-5.298	-4.5785	-4.7693	-5.682	-5.7082	-5.5882	-6.0188	-5.6304	-6.5025	-6.1912	-5.5156	-5.3586	-6.4854	-5.6747	-5.5292	-6.6609
-2.1964	-0.20451	-1.499	-0.9009	-2.0786	-2.0894	-1.8625	-2.1516	-0.62855	-1.3669	-0.92669	-2.7821	-2.4762	-1.3349	-1.6501	-1.5375	-2.082	-1.6303	-1.9994	-1.4912	-2.0315	-1.2653	-1.7794	-0.63935	-1.3541	-1.0663	-0.7199	-1.449	-0.88801	-0.98375	-1.6225	-1.3709	-0.73329	-1.262	-1.9842	-0.10023	-2.1662	-1.8559	-0.79807	-1.8079	-1.148	-1.7025	-0.94267	-1.1488	-1.8973	-1.9012	-2.672	-1.3121	-2.215	-2.2782
-5.7202	-4.6211	-3.3911	-4.4274	-4.2788	-4.993	-3.8893	-3.6995	-5.02	-4.0527	-4.4402	-4.7243	-5.0874	-3.7552	-4.797	-5.5813	-4.528	-3.8188	-4.472	-4.2253	-5.4864	-4.8706	-4.1428	-5.3028	-4.7187	-4.8473	-5.037	-5.338	-4.86	-5.1449	-4.4934	-4.7172	-5.5642	-5.0456	-4.3006	-4.3125	-4.2705	-3.6498	-4.6419	-4.8512	-5.0151	-4.5467	-5.1956	-5.016	-4.9745	-5.2764	-4.7043	-4.8595	-4.7465	-3.7499
-21.914	-22.595	-22.628	-22.065	-21.948	-21.735	-21.98	-22.118	-22.496	-22.557	-22.099	-23.22	-21.084	-22.465	-20.735	-21.827	-22.495	-22.079	-22.679	-22.871	-22.319	-21.718	-21.721	-20.664	-22.475	-22.239	-22.281	-22.575	-21.578	-22.475	-22.01	-22.28	-21.964	-23.091	-22.232	-21.627	-20.979	-21.906	-22.47	-22.158	-21.343	-22.77	-21.492	-23.058	-22.157	-21.4	-20.993	-22.43	-21.798	-21.68
-3.5224	-2.0318	-3.8164	-2.6408	-1.9669	-2.326	-1.2505	-3.1687	-2.6587	-1.4353	-2.4334	-1.4665	-3.319	-2.3481	-2.7978	-2.8858	-1.9138	-2.8094	-2.5292	-2.3937	-2.7033	-2.661	-3.1838	-2.9667	-1.6321	-2.2677	-3.1593	-1.8183	-2.9895	-1.2665	-2.7101	-3.0068	-2.4871	-1.2772	-2.0069	-3.0853	-2.1994	-1.5051	-1.1478	-1.6844	-2.1189	-1.713	-2.2275	-2.9698	-2.6122	-3.2384	-3.8818	-3.6553	-3.5067	-2.3196
4.857	2.5549	2.7128	3.3356	3.0182	3.8771	3.0884	2.6382	3.2282	1.8508	2.4189	3.3878	2.0145	3.2976	3.3964	2.6541	3.8772	2.6394	3.5567	3.1531	2.9876	3.4291	3.1513	2.5331	2.6609	3.2123	3.6342	3.2436	1.4678	3.1417	3.2451	4.3735	4.0506	2.2537	2.5015	2.2962	2.7961	3.0486	3.6473	3.1107	3.4678	2.7314	2.8956	3.3022	4.2042	4.4184	2.8863	3.0639	2.3559	2.8897
0.86087	1.9021	1.116	1.6719	1.3643	0.60432	1.8264	1.7714	0.58009	0.68393	0.6322	1.5543	0.21635	1.7934	1.1856	1.3027	0.6286	1.2438	0.73191	1.2397	1.6404	0.69625	1.0222	1.6095	1.1157	0.48627	0.99568	0.6438	1.0838	0.67253	1.501	0.77348	0.69476	1.5679	0.48522	-0.57953	1.989	0.24225	1.8884	1.2271	1.9442	1.5917	0.83076	1.2018	1.2628	0.40147	0.62548	0.65017	0.7391	0.7407
0.90551	0.85782	0.77704	0.34871	1.2836	2.176	1.8679	1.4595	1.3849	1.515	2.3778	1.4357	1.0643	0.72861	3.0988	0.76091	1.0786	0.24136	0.71834	1.7937	1.4232	1.1462	0.9086	1.325	1.8207	1.6046	0.98613	0.83281	1.3283	1.805	1.56	1.027	0.47885	0.6786	1.2397	0.10685	1.2167	-0.16068	0.53221	1.8538	1.2507	1.6913	1.5914	0.78421	1.6753	1.2834	1.2559	0.30276	1.5199	0.75558
-13.449	-15.288	-15.428	-14.04	-13.68	-12.807	-14.125	-15.681	-13.841	-14.852	-15.218	-13.915	-14.292	-14.17	-13.926	-14.698	-13.4	-14.714	-14.319	-14.199	-14.23	-13.74	-14.503	-14.317	-15.418	-13.724	-14.696	-14.464	-14.097	-13.802	-14.557	-14.732	-14.985	-14.674	-13.705	-14.872	-13.967	-15.222	-13.819	-13.711	-14.761	-15.465	-14.904	-14.234	-14.733	-14.877	-15.466	-15.066	-14.873	-13.848
-0.27724	0.80363	0.72016	-0.15507	0.16018	-0.75434	-0.83435	0.56202	0.26767	-0.029987	-0.73072	-0.11684	-0.42252	0.95896	0.059856	-0.047631	0.34637	-0.21153	-0.079336	-0.71131	-0.36579	0.089109	-0.40722	0.38249	-0.29611	-0.0023014	0.2935	-0.080468	-0.004866	-0.28057	-0.79231	0.41151	-0.62404	-0.037165	0.52065	-0.19291	0.57619	-0.82763	-0.48174	0.27816	-0.34389	-0.21649	-0.98372	-0.039395	-0.15785	-0.31284	0.22328	-0.0068231	0.59547	0.81348
-12.186	-12.356	-13.807	-12.861	-13.1	-12.561	-13.449	-13.641	-12.835	-13.402	-13.237	-13.19	-12.787	-13.338	-13.246	-13.441	-13.263	-13.58	-12.766	-13.832	-11.571	-13.464	-13.208	-12.953	-13.601	-13.175	-13.476	-13.425	-13.202	-13.252	-13.861	-12.363	-13.191	-12.785	-13.153	-14.934	-13.084	-13.355	-12.968	-12.877	-13.5	-13.183	-13.816	-13.382	-12.379	-13.306	-12.734	-13.458	-12.901	-11.952
-3.3852	-3.2685	-3.3192	-5.1562	-3.2708	-4.2317	-3.4743	-2.868	-3.3031	-3.2003	-3.5255	-3.9698	-3.9667	-4.4815	-3.8734	-3.8903	-4.2858	-4.3581	-4.0245	-4.3399	-5.2816	-4.5447	-3.7565	-4.178	-3.6611	-4.4163	-2.527	-3.3688	-3.1135	-4.1316	-2.8705	-3.7155	-3.6682	-3.4664	-2.4147	-3.4693	-4.7022	-3.7455	-3.9331	-4.1775	-3.8067	-3.9625	-2.2941	-3.5917	-3.9557	-4.289	-4.6462	-3.5053	-3.4407	-4.3637
-8.8	-9.2464	-9.501	-8.9336	-8.9082	-9.9186	-8.9295	-8.6269	-8.8782	-9.8764	-8.4179	-8.8841	-8.9441	-9.3994	-9.019	-9.5471	-9.6312	-7.8698	-9.3637	-9.099	-8.6499	-9.0743	-8.7945	-10.286	-8.7794	-8.5418	-9.7205	-8.003	-9.1988	-7.4516	-8.7978	-9.6979	-9.989	-9.6845	-10.053	-8.3385	-9.1173	-9.2989	-8.8036	-8.8948	-9.3999	-9.6315	-7.9444	-9.5978	-9.1071	-8.9761	-9.3346	-9.6021	-9.3239	-8.8821
-9.4465	-9.1223	-9.5868	-9.5994	-9.0956	-9.0563	-9.3515	-8.4534	-8.5874	-8.3132	-9.0544	-9.4869	-9.0379	-9.7545	-10.084	-9.3462	-8.3413	-9.7009	-9.1145	-8.3665	-8.9848	-9.0109	-8.3161	-7.5827	-8.9927	-9.7956	-9.0882	-9.5154	-9.0519	-9.3256	-9.8872	-9.376	-8.8616	-10.048	-7.8681	-8.7537	-8.9415	-8.5575	-8.7937	-10.168	-8.4385	-8.5583	-9.0327	-8.2736	-9.8404	-9.4271	-7.8564	-9.2963	-8.3086	-9.8779
-11.15	-11.602	-11.681	-11.963	-10.081	-10.896	-10.771	-11.674	-10.147	-10.525	-10.69	-10.164	-9.6947	-10.4	-10.678	-10.201	-10.742	-10.682	-10.583	-10.346	-9.2706	-10.527	-10.537	-10.964	-11.786	-10.498	-10.382	-10.29	-11.192	-10.741	-10.663	-10.757	-11.039	-11.239	-10.911	-10.466	-10.771	-11.589	-11.673	-9.053	-10.633	-9.8867	-11.199	-11.991	-10.444	-10.467	-9.9829	-9.8714	-11.275	-10.878
4.0453	4.8308	4.1301	4.7762	4.5409	3.7951	4.8513	3.6404	3.8496	4.6593	3.8	3.9721	4.6679	5.6123	5.4032	4.6303	3.3067	5.5348	5.3231	4.1475	4.0039	3.7373	3.8116	5.8585	4.3697	4.8658	3.4672	3.8586	5.2176	5.2791	3.5801	4.6938	3.6285	4.8725	5.0972	4.0637	4.6964	5.0381	5.0716	2.3613	5.281	4.8359	4.3529	3.1681	4.0876	3.6063	4.1205	4.0526	4.6356	5.939
7.3978	8.6956	7.6749	8.2512	7.6255	7.2959	8.7943	6.6653	7.8642	9.324	7.3515	9.4115	7.4822	8.0727	7.4203	8.5226	7.8385	7.9856	8.6217	8.9896	8.176	8.0514	7.9474	8.7848	8.6592	6.2583	7.7509	8.3988	7.4417	8.4984	7.8027	7.7798	7.9156	6.6444	8.0102	7.6842	7.8964	7.686	7.9547	8.5739	7.9744	8.406	8.3384	8.8752	8.8358	8.5428	7.7934	7.8274	7.7978	7.6484
-3.1388	-1.8292	-3.8816	-2.4446	-2.6261	-2.8743	-3.197	-1.781	-3.3256	-2.5989	-2.5996	-3.3161	-3.5796	-2.6164	-2.7456	-3.8515	-2.2164	-2.8311	-3.5036	-2.0015	-3.128	-2.9053	-3.1048	-3.19	-2.3778	-2.7118	-2.4745	-3.1033	-2.3583	-3.3205	-3.2714	-1.5219	-1.235	-2.2839	-2.047	-2.624	-2.6265	-3.8596	-3.2986	-2.6262	-2.387	-2.3971	-2.4701	-2.4992	-3.0495	-3.3929	-2.9164	-2.1894	-2.1632	-2.7332
-10.922	-10.908	-11.665	-11.298	-11.52	-12.018	-9.5432	-10.75	-11.18	-10.316	-11.364	-11.005	-10.993	-11.86	-11.171	-10.67	-11.831	-10.445	-10.898	-11.686	-11.382	-11.253	-11.867	-9.6522	-11.676	-10.332	-11.468	-11.063	-10.318	-10.811	-10.877	-10.828	-10.235	-11.818	-10.75	-10.647	-11.47	-10.145	-12.143	-10.166	-9.1385	-10.065	-11.16	-10.77	-11.749	-11.118	-11.147	-9.9498	-12.046	-10.864
-1.3303	0.061643	-1.1909	-0.17895	0.10114	0.55007	0.071867	-0.48181	-0.95503	-0.7332	0.11855	-0.8089	-0.027097	0.087647	-0.71895	-1.2039	-0.62289	-0.8362	-0.97743	-0.55038	-0.42401	-0.4174	0.56569	-0.023239	0.029716	-1.2949	0.2896	-0.034947	-0.8502	0.36619	-1.1239	-0.29343	0.22347	-0.81867	0.8556	0.15376	0.08614	-0.31846	-0.050472	0.12348	-0.27237	0.52907	-1.0858	0.29272	-0.66615	-0.57117	-0.53371	-0.13927	-0.57858	1.3551
-10.163	-7.8818	-7.7399	-8.994	-9.3177	-9.6808	-8.5625	-9.3584	-8.3958	-9.8347	-8.3393	-9.9509	-8.8787	-8.9166	-8.6448	-10.23	-9.3413	-9.5306	-9.5747	-7.7774	-9.2859	-8.4261	-9.0165	-8.7203	-8.4774	-9.3698	-7.6641	-9.0953	-8.3237	-9.059	-8.6604	-8.8081	-7.8727	-8.7454	-9.8475	-9.368	-8.2976	-9.4731	-9.1493	-10.269	-8.8013	-8.7999	-8.0719	-8.8149	-8.9543	-8.591	-9.0816	-9.8578	-8.6513	-8.0372
-3.9327	-3.7905	-2.7478	-4.0438	-3.4473	-2.2806	-4.4369	-2.5313	-2.2174	-2.4146	-3.565	-3.0182	-3.482	-4.4361	-3.9157	-3.3795	-4.1927	-2.8411	-3.4834	-4.2027	-3.3312	-2.4834	-3.8572	-3.6958	-1.8653	-3.2507	-4.8692	-4.3068	-3.2651	-3.3681	-4.0947	-3.8905	-2.3831	-4.001	-4.1917	-3.3622	-3.9535	-3.3112	-4.6238	-3.5776	-4.0949	-4.1291	-5.7509	-3.6957	-3.4495	-3.4454	-2.8387	-2.9794	-2.6722	-4.1793
-2.361	-2.1418	-0.92453	-2.3112	-0.45616	-1.6971	-1.8014	-1.1228	-1.3204	-0.45213	-1.4165	0.15703	-0.84885	-1.9778	-2.6536	-1.4767	-1.6563	-1.6485	-1.3545	-1.0783	-0.8961	-1.086	-1.1562	-0.69319	-2.0723	-2.1477	-1.5115	-2.0779	-1.8315	-1.7841	-0.46504	-1.0225	-1.4761	-0.9091	-2.005	-0.23421	-0.39253	-1.0176	-1.814	-2.0757	-1.8562	-1.6819	-2.6161	-1.7895	-0.83791	-1.7455	-0.59613	-0.83892	-0.13366	-0.99809
1.4926	0.0042303	1.667	0.4272	1.7877	0.46166	1.648	1.2684	1.5019	1.6031	0.014895	1.4722	2.2317	0.60156	1.556	0.63095	1.5211	1.9494	1.3289	0.70565	0.30463	0.25306	1.7314	1.2745	1.2907	0.11286	0.53473	0.42961	2.0978	1.8865	2.4441	2.691	0.77154	1.0213	1.4782	0.10397	1.8927	0.98748	1.5947	1.2481	2.882	1.1621	1.5123	1.0626	2.3128	1.036	0.7714	1.5939	0.95772	0.89884
9.5283	10.407	10.133	10.331	9.2595	9.4441	8.7091	9.7319	9.5888	10.011	9.0119	9.8312	9.6013	10.011	10.004	9.5301	10.159	8.98	10.06	10.328	8.7951	9.7906	9.7095	9.6904	9.8203	9.5197	10.333	9.6329	10.497	11.234	10.482	10.711	9.8412	10.471	9.4649	9.2634	9.2758	8.8848	9.4182	9.454	10.153	9.1542	10.95	9.6078	10.178	8.6167	9.91	9.4958	10.225	10.691
-3.3568	-3.5236	-2.4552	-4.4203	-2.0078	-2.6074	-3.3969	-3.271	-1.8637	-2.1915	-3.218	-3.3704	-2.3545	-3.6765	-3.5052	-1.3554	-3.3572	-2.7886	-2.9385	-3.1533	-3.1686	-4.3636	-4.1015	-2.9225	-2.3589	-3.0665	-2.3114	-3.1343	-3.1489	-3.7652	-1.9761	-1.6888	-2.5062	-2.5075	-2.1052	-2.8934	-2.9759	-3.5058	-3.1424	-3.0192	-2.5852	-3.2291	-2.4924	-3.1576	-2.5461	-4.3978	-4.1516	-2.5885	-3.5221	-4.3257
-10.068	-9.2673	-9.382	-10.217	-8.6363	-9.0098	-9.1779	-9.0337	-9.8157	-8.4556	-9.211	-9.8267	-10.013	-11.559	-10.312	-8.9904	-8.9105	-8.9442	-8.8807	-9.9362	-9.5114	-9.3338	-9.9971	-8.3516	-9.8954	-9.6706	-9.715	-8.873	-10.208	-9.2522	-9.6789	-9.7037	-8.5743	-9.2015	-10.092	-8.9662	-8.9503	-8.6448	-10.111	-10.507	-8.6856	-9.7842	-10.291	-9.1937	-9.6606	-9.623	-8.882	-8.1356	-8.6368	-9.0316
0.76679	2.5856	1.3838	1.7147	0.69847	1.1159	2.0049	1.4527	1.1304	2.3982	1.7274	1.8955	1.8929	1.5106	1.045	0.80632	2.3635	1.6143	1.1726	0.75821	2.2224	1.7293	1.5772	2.1875	1.2182	0.40497	2.6937	1.463	1.5058	2.4697	2.4264	1.0298	1.693	1.0335	2.0521	2.3221	0.96145	2.0819	1.2874	0.83389	2.467	1.2293	1.0349	0.17927	1.4299	1.6298	1.6548	0.57035	2.1128	1.9627
-8.7798	-8.778	-8.9369	-8.766	-9.3298	-9.0878	-8.6711	-8.9987	-8.7255	-8.6379	-8.4403	-8.5062	-9.0533	-8.8919	-9.6575	-9.256	-9.5474	-8.7794	-8.6701	-10.027	-9.3682	-8.7652	-8.8886	-9.2046	-8.9228	-8.9811	-8.8617	-10.657	-10.278	-7.9318	-9.8389	-9.2671	-9.5714	-8.8653	-9.7326	-9.2113	-9.1302	-9.8473	-9.606	-8.9264	-8.2634	-9.0918	-8.8578	-9.1534	-9.4107	-9.1685	-8.0107	-9.0996	-8.2548	-8.8819
-8.8018	-8.8379	-9.1878	-8.7162	-10.481	-8.1852	-9.329	-9.3732	-9.064	-9.1074	-9.8202	-8.774	-8.8166	-9.174	-9.371	-8.9025	-9.228	-9.3931	-8.357	-8.5863	-7.4426	-7.3289	-9.1791	-7.5205	-9.4501	-9.4085	-9.715	-8.4859	-9.8123	-8.5421	-8.1762	-7.7554	-8.8097	-8.1721	-9.4849	-9.559	-10.397	-8.1501	-8.8003	-8.9143	-9.1828	-8.0155	-9.1523	-8.4094	-8.9842	-10.09	-8.8816	-8.7103	-9.6063	-9.2609
0.93945	0.19019	0.0023372	0.68365	1.1928	0.23617	1.371	1.0034	-0.75445	1.3724	0.22163	1.9204	0.58803	-1.0297	-0.80313	-0.69652	-0.46419	-0.13	0.80087	0.66713	-0.17986	0.57277	0.78041	0.76587	0.084802	1.221	0.014037	-0.70206	-0.5156	0.46758	0.29219	0.35972	-0.13702	0.77229	0.76599	0.15956	1.1824	1.3238	1.2609	1.1751	0.27524	-0.33019	1.0159	1.0648	0.083758	1.2183	-0.41947	-0.14465	0.69651	0.79361
-1.4797	-1.0159	-1.6357	-1.3925	-0.89803	-0.92568	-2.4797	-1.7064	-1.8331	-0.34975	-2.7769	-1.0101	-1.4243	-1.2737	-2.1403	-1.3384	-1.9778	-1.6733	-0.61874	-0.4287	-1.8756	-0.68739	-1.7488	-1.6703	-1.2885	-1.4487	-1.8792	-0.79995	-0.37185	-0.3298	-2.0919	-1.5008	-1.0653	-0.72416	-0.27229	-0.86627	-1.974	-1.0454	-1.3894	-1.5707	-1.396	-0.77564	-2.1842	-0.68816	-2.2573	-0.58821	-0.56002	-1.8575	-1.1704	-2.0607
-3.8346	-4.2385	-5.0579	-3.2575	-4.152	-4.4236	-3.984	-3.5835	-4.4914	-3.9461	-4.4675	-3.9978	-4.6551	-3.4821	-3.2255	-3.5475	-4.419	-2.8511	-4.6071	-3.5175	-3.8229	-3.3996	-2.8343	-3.6581	-3.9768	-3.8012	-4.4897	-3.3255	-3.5477	-3.8064	-4.215	-3.8667	-4.9923	-4.2268	-3.496	-4.705	-4.2046	-4.2692	-5.3137	-4.6569	-4.1936	-3.6266	-3.255	-3.9941	-4.1335	-3.8238	-3.7522	-3.4703	-4.5933	-3.4582
-1.6538	-1.9355	-2.4066	-2.7177	-1.1444	-0.60167	-1.4431	-0.69633	-1.4997	-1.8439	-1.1821	-0.98029	-1.4952	-2.6871	-1.7256	-1.493	-1.4988	-0.57723	-0.96513	-1.9452	-1.2351	-2.2788	-2.3286	-1.093	-2.1517	-0.50765	-0.95898	-2.4873	-1.0775	-1.3604	-2.3891	-0.40293	-2.1424	-0.34195	-1.3573	-1.5398	-1.2021	-1.7365	-2.9282	-1.6234	-2.3473	-2.1854	-1.2722	-0.88088	-0.49858	-1.0207	-1.2608	-1.2746	-1.795	-1.0702
1.4597	1.1163	1.0977	1.5824	0.16482	0.95614	1.7572	0.5352	1.7408	1.9945	0.69763	0.81865	1.0939	0.70185	1.1946	0.94561	1.9283	-0.22586	0.89515	0.76352	1.3619	1.2908	1.4539	1.6233	0.073255	1.45	1.2294	1.1492	1.1756	0.49148	2.0308	0.42974	0.74783	1.3942	0.86413	2.0933	0.15129	1.7352	0.913	0.66702	0.3777	1.4118	1.6052	0.44699	1.8502	0.72726	1.007	1.6947	1.329	1.2135
-1.6574	0.7588	-0.92914	-0.4954	0.10035	-1.1769	0.55635	-0.21473	0.045308	-0.39757	-0.58998	-0.23781	-0.54497	0.48173	0.34642	0.020135	-0.70985	-0.19708	-0.034953	-1.0809	-0.19395	-0.25907	0.35975	-0.1855	0.081196	-0.1445	-1.2421	-0.75527	0.35608	-0.0082111	0.1385	-0.075896	-0.067066	-1.2527	-0.077281	0.33596	-0.26605	0.073981	-2.0106	-0.30678	0.21403	-0.39234	-0.40846	-0.15076	0.56726	-0.54803	-1.2693	-0.21576	0.41197	-1.4205
-13.48	-13.406	-15.011	-13.449	-13.873	-13.877	-14.174	-13.744	-13.977	-14.226	-14.026	-14.148	-14.061	-15.147	-13.648	-13.568	-14.049	-13.574	-14.408	-13.83	-13.826	-13.707	-13.766	-14.38	-14.457	-13.72	-14.181	-13.727	-13.629	-13.999	-15.084	-14.78	-14.222	-14.57	-13.483	-14.466	-13.623	-14.157	-14.644	-13.171	-14.089	-13.6	-14.614	-13.6	-13.533	-13.849	-14.146	-14.221	-14.318	-13.86
0.24646	-0.017689	-0.33479	-0.61682	-0.51255	-0.32477	0.36254	-1.2749	0.60166	0.0329	0.12745	2.0813	1.1478	1.1151	0.23778	-0.48339	0.72626	0.30872	1.063	-0.17187	0.20927	0.77888	-0.035484	-0.53742	1.3459	0.19354	0.15011	1.1086	-0.10462	0.51331	0.61931	0.40583	1.5312	1.6048	0.47886	1.1968	1.8701	-0.29529	0.24701	-0.63734	0.86908	0.87426	-0.16123	-0.024899	-0.81271	-0.59343	-0.62012	0.047218	-0.28709	0.31882
-5.8061	-5.8957	-5.2226	-5.0377	-5.4801	-3.8439	-6.2794	-6.5251	-6.057	-4.8003	-4.8386	-5.3846	-5.7119	-4.5851	-5.0267	-6.6903	-6.7899	-5.5438	-5.0455	-5.9671	-6.3567	-6.3369	-5.1548	-4.7393	-6.3193	-5.8351	-4.5025	-4.5933	-6.8593	-5.9549	-6.3616	-5.229	-5.2126	-5.4883	-4.4099	-5.4343	-5.1175	-5.2957	-6.0074	-6.1013	-5.6344	-5.7073	-5.1214	-5.3086	-5.9536	-5.2836	-5.2233	-5.213	-6.2999	-6.7433
-6.008	-7.1847	-7.4629	-5.6042	-6.1879	-6.6761	-6.1188	-5.0449	-6.1293	-6.8916	-6.3906	-5.4696	-6.5025	-7.8013	-6.3581	-5.1645	-5.9491	-7.2237	-4.9082	-6.1949	-6.7487	-5.7237	-6.1219	-6.1518	-6.4373	-6.3702	-6.6876	-7.7735	-6.2721	-6.0014	-7.9642	-6.1652	-5.4013	-6.9488	-6.9723	-7.1496	-6.8399	-6.1566	-7.4594	-6.702	-5.3461	-5.8217	-5.4529	-7.0489	-6.7309	-6.936	-6.3339	-6.075	-6.3324	-7.4717
-10.079	-10.435	-11.68	-8.8751	-10.483	-10.304	-10.404	-10.388	-10.022	-9.7968	-9.5618	-10.919	-11.366	-9.9675	-9.3617	-9.7811	-11.687	-10.185	-9.7585	-8.8772	-11.176	-10.913	-11.002	-10.23	-10.582	-10.151	-10.205	-9.9718	-10.472	-10.763	-8.9563	-10.578	-10.335	-9.6838	-9.1408	-11.76	-10.343	-10.253	-10.55	-10.237	-10.079	-10.682	-10.882	-8.5512	-8.8131	-9.8815	-11.346	-10.279	-11.579	-10.312
-2.2628	-2.2873	-1.4186	-1.6329	-1.9788	-2.9608	-2.735	-2.9951	-2.4776	-1.8023	-2.0231	-2.0741	-2.4409	-2.2567	-2.375	-2.1111	-2.2012	-2.4541	-0.77004	-1.4514	-1.6156	-1.2684	-1.2407	-3.0061	-0.54134	-1.958	-1.2383	-2.2218	-1.2016	-1.5109	-2.1725	-1.6783	-1.9451	-2.0196	-1.1038	-1.7767	-1.7743	-2.1956	-1.1984	-2.0562	-2.5667	-2.0577	-2.9576	-1.5365	-1.2173	-0.65087	-3.144	-1.0522	-1.6177	-1.6351
-0.1488	-0.018237	0.80297	0.79701	0.68737	0.047431	0.082315	0.61519	0.19931	0.42241	1.2884	-0.083736	0.28839	-0.77755	0.64518	0.45368	0.69204	0.48044	0.65489	1.1752	-0.020675	0.19477	-0.27274	0.42437	1.1705	1.2478	0.38546	0.37683	0.29956	0.16451	0.87779	0.74579	0.060692	0.9096	0.47036	-0.17917	0.34978	1.2215	0.42435	1.0617	0.49641	1.0684	1.2824	0.29383	0.72719	0.37539	-0.26464	0.85208	-0.040205	-0.65339
9.9254	9.4971	10.84	9.6162	10.3	10.092	10.053	10.563	8.8023	9.9674	9.7769	8.9984	9.9828	8.662	9.5503	9.4856	9.0161	10.546	9.2543	11.344	9.5579	9.5272	10.01	9.8936	10.121	9.7847	10.685	9.2894	8.6972	8.3182	10.4	10.006	9.5035	9.3118	9.4066	9.0616	10.619	10.707	11.075	10.245	9.5637	10.383	10.233	9.7004	9.6028	10.485	10.217	8.5456	10.618	9.8446
-4.788	-5.3982	-4.3473	-4.7045	-5.4112	-5.0357	-3.5711	-4.3974	-4.7269	-5.0953	-3.8354	-5.1823	-4.6576	-4.2519	-4.1033	-4.4027	-4.5682	-4.8779	-5.0005	-4.9043	-4.3581	-4.6089	-4.2463	-4.9599	-5.2574	-4.1728	-4.087	-4.3549	-3.5286	-4.0628	-5.7998	-3.8079	-4.9143	-3.8968	-5.4619	-3.553	-4.0233	-4.277	-6.1491	-5.0345	-3.6334	-5.4118	-4.2473	-4.7529	-4.6817	-3.9783	-4.7705	-4.4521	-4.0033	-5.496
-22.356	-22.392	-21.189	-20.676	-22.869	-22.374	-21.972	-23.734	-23.419	-21.73	-22.141	-21.555	-22.392	-22.506	-22.404	-22.098	-22.766	-21.794	-21.7	-20.902	-22.004	-22.021	-21.618	-22.425	-21.277	-22.16	-22.136	-21.895	-21.989	-23.197	-22.509	-21.939	-21.613	-22.481	-21.385	-22.203	-21.469	-22.559	-21.043	-23.567	-22.333	-21.999	-22.461	-22.429	-22.288	-22.692	-21.059	-21.75	-21.243	-22.46
-0.8758	-0.038605	-1.4532	-1.0706	-0.64607	-2.6951	-0.81437	-0.80247	-0.92657	-2.5389	-1.0992	-1.501	-2.39	-1.7744	-0.80855	-1.0219	-1.8323	-1.082	-0.35061	-1.2373	-1.4871	-1.2251	-0.96631	-1.174	-1.577	-0.84523	-1.7097	-1.7304	-1.3209	-1.4151	-1.8189	-1.2931	-0.77834	-1.6395	-0.73531	-1.7226	-2.6379	-1.5457	-1.3363	-1.2876	-1.4069	-0.70796	-0.94164	-1.3089	-1.4524	-0.19185	-2.1507	-2.0523	-1.5358	-1.3159
-8.9664	-8.594	-8.6087	-9.1209	-9.0169	-10.692	-9.1813	-8.8556	-8.4542	-9.0939	-8.7735	-8.7714	-9.1007	-10.281	-9.3369	-9.3112	-9.3503	-8.8572	-8.0039	-9.8539	-8.7625	-9.2383	-8.4609	-8.1258	-8.6085	-9.3116	-9.9366	-9.1146	-8.7331	-8.5412	-9.0952	-8.3023	-8.918	-8.6816	-9.1485	-9.0229	-8.0636	-8.0867	-9.8727	-9.5356	-9.0917	-7.6116	-8.8513	-9.4326	-9.1836	-8.7042	-9.3574	-10.064	-9.0967	-9.5405
2.5926	1.4527	2.0206	3.7706	3.3596	2.259	1.7059	2.3742	2.467	2.6366	1.5749	2.3146	2.5483	2.2272	2.8132	1.6699	2.883	3.1066	2.3868	1.5715	2.8427	1.9874	2.8816	1.6026	2.2956	1.2875	2.9344	2.1358	1.9784	2.1154	1.4203	2.7441	2.3105	2.3595	1.7758	2.7172	1.753	2.4507	2.6578	2.0438	2.6026	2.2365	2.2127	2.6572	1.8149	3.085	2.668	2.696	3.1516	2.4266
-21.345	-22.219	-22.785	-22.387	-21.735	-21.412	-21.066	-21.967	-21.669	-22.661	-22.873	-22.572	-22.657	-22.311	-22.076	-22.883	-21.781	-21.895	-22.769	-22.044	-22.908	-22.151	-21.962	-21.881	-22.779	-22.129	-22.05	-21.917	-22.441	-22.134	-21.744	-22.812	-22.847	-21.531	-22.754	-22.763	-21.858	-23.093	-22.763	-22.258	-22.198	-23.076	-22.411	-21.968	-22.124	-22.699	-21.793	-22.142	-21.476	-23.224
-0.78663	-1.4199	-0.34606	-1.042	-0.99549	-1.0748	-1.2539	-0.99058	-1.2962	-2.0784	-1.1193	-1.9591	-1.7627	-0.18794	-1.0361	-0.11819	-0.89365	-2.0928	-1.1791	-0.41376	-0.27029	-0.65736	0.44319	-1.7186	-1.3463	-1.4195	-2.8732	-1.2085	-2.02	-1.1968	-0.69399	-0.89641	-0.80854	-1.1082	-0.92382	-0.65423	-1.2783	-2.3101	-2.0164	-2.2227	-1.8752	0.56559	-1.7178	-0.58657	-0.64861	-1.3785	-1.1066	-1.8906	-1.6539	0.30458
-15.136	-14.577	-15.331	-14.138	-14.48	-15.226	-13.893	-15.238	-14.019	-15.727	-13.605	-14.321	-15.812	-15.55	-15.227	-13.86	-14.821	-15.131	-14.484	-13.7	-14.286	-14.2	-13.883	-13.203	-14.754	-15.005	-14.027	-14.433	-14.97	-14.673	-15.434	-14.903	-14.603	-13.918	-15.005	-14.674	-14.473	-14.485	-14.41	-15.217	-15.236	-14.823	-14.025	-14.146	-14.173	-14.547	-16.394	-15.049	-15.129	-15.132
-0.15185	-0.73568	-1.0182	-1.0472	-0.76452	-0.46209	-0.92719	-1.4358	-2.6322	-1.0096	-1.2444	-2.0667	-0.60314	-1.4689	-0.19992	-1.8298	-0.30009	-1.4138	-1.8792	-0.95889	-0.72761	-1.7675	-0.80882	-1.8453	-1.6147	-0.015991	-0.20763	0.30696	-3.0968	-1.0933	-0.87621	-1.8831	-1.355	-0.41932	-1.8293	-0.76255	-0.7105	-1.8794	-1.4658	-1.2407	-0.96848	-1.612	-3.3051	-0.66611	-0.94796	-1.8184	-0.62768	-1.9452	-0.99245	-0.83012
-1.2607	-1.4898	-1.7342	-0.95797	-0.98529	-0.76644	-2.2607	-1.0639	-0.88921	-2.1127	-2.0658	-1.6273	-1.6854	-2.0488	-1.938	-1.1977	-0.44298	-0.19148	-3.5317	-2.2385	-1.9699	-0.41277	-1.6635	-2.9242	-2.2888	-0.61951	-2.0333	-1.1587	-0.68017	-1.6788	-0.2596	-1.9018	-0.99121	-1.7779	-2.8244	-2.4718	-0.53772	-0.7512	-1.9478	-1.9092	-1.7001	-0.017632	-0.038046	-0.67422	-1.0147	-2.0881	-1.0124	-0.47807	0.11657	-1.6371
-8.8398	-9.0556	-9.3121	-10.258	-9.1771	-8.7862	-8.6376	-9.8126	-8.1425	-9.5739	-9.6002	-8.254	-8.7087	-9.0089	-9.5467	-8.6793	-9.4889	-9.0164	-8.7917	-8.526	-9.3789	-8.2303	-9.9886	-8.7162	-9.0172	-8.6223	-9.0466	-9.0217	-8.0471	-9.4421	-9.115	-9.9067	-7.72	-8.7022	-8.5148	-10.146	-9.9503	-8.9094	-8.287	-8.3581	-8.3422	-9.7653	-9.9617	-9.4988	-7.9748	-7.816	-9.0262	-8.3561	-8.7746	-9.6875
-4.7621	-3.0643	-5.5617	-4.7876	-5.4246	-5.2588	-5.0475	-4.6342	-4.7937	-6.0226	-5.3228	-5.5989	-4.6301	-5.1009	-6.4825	-4.2576	-3.9799	-5.7192	-6.1303	-5.2755	-5.0631	-4.4892	-4.8608	-3.7964	-4.9727	-5.8325	-4.696	-5.5237	-5.6425	-5.1403	-4.1203	-5.248	-5.6488	-5.4953	-3.9945	-4.9554	-6.2751	-5.6796	-4.9682	-5.3657	-4.5253	-6.0082	-4.8458	-4.5181	-3.8506	-5.4104	-4.7134	-4.3589	-4.6526	-5.0241
6.1496	6.6126	5.3025	4.8964	6.3853	5.1717	5.4656	4.8968	7.0406	6.2097	5.9556	7.0729	6.3037	5.2077	5.4293	5.8029	5.5622	5.6385	6.1346	5.5871	5.7756	5.2434	5.7948	5.4595	6.3436	5.5358	4.3863	5.7601	4.7199	5.2566	6.5637	4.2311	6.1715	5.5292	6.9156	5.1383	5.4023	5.4398	4.9391	6.6336	5.9676	6.6412	5.4617	4.0631	6.2037	5.5645	5.0279	5.0463	5.5018	6.3574
7.899	8.3029	8.342	8.757	8.2836	7.9937	8.8832	8.8775	8.5908	8.9739	8.5272	9.3229	9.271	9.6505	8.2571	8.3627	8.9249	8.936	8.8275	8.688	8.4173	7.8985	8.7104	9.5134	8.9897	8.0471	8.2382	9.5058	8.1179	9.1859	7.6705	8.3909	9.022	9.5651	8.3624	8.8247	8.3494	8.2597	8.3067	8.8016	8.1326	9.1088	8.4369	8.5448	9.2951	8.4379	8.8878	8.8913	8.1323	8.8835
-2.6743	-1.6016	-1.2311	-0.52496	-1.1821	-0.4215	-0.8786	-1.0092	-2.5754	-0.77683	-1.0142	-1.2791	-1.3775	-1.1253	-2.0859	-1.3978	-1.2439	-1.2751	-2.0273	-1.3369	-0.52995	-0.76587	-2.0328	-1.8136	-1.7745	-2.3952	-1.6233	-1.416	-1.0388	-0.48736	-2.0393	-0.60175	-1.4256	-0.58225	-1.8021	-2.2542	-0.55327	-0.2701	-2.842	-2.4248	-0.69109	-1.7375	-1.7944	-0.81895	-1.4623	-2.0195	-0.49144	-2.584	0.03976	-1.9029
-8.9921	-9.626	-9.3101	-9.4389	-9.3957	-9.3101	-9.2964	-10.274	-9.3644	-8.9438	-8.8161	-8.8753	-9.9622	-8.4555	-9.9815	-9.2034	-7.9291	-9.5656	-9.2658	-10.484	-9.546	-8.8462	-9.2358	-9.626	-8.1589	-10.369	-9.7082	-10.046	-9.7285	-8.5174	-9.3804	-9.8636	-9.3988	-8.9105	-9.5857	-9.648	-8.8156	-9.8015	-10.49	-8.6565	-10.23	-9.656	-9.1431	-8.5833	-10.22	-8.8082	-9.1558	-9.1585	-8.3446	-8.8378
-21.361	-21.136	-22.175	-20.553	-21.233	-20.543	-21.066	-20.747	-20.138	-21.756	-21.197	-21.131	-21.492	-20.276	-20.914	-20.867	-19.961	-21.89	-21.072	-19.848	-20.827	-21.795	-21.168	-20.725	-20.559	-21.002	-19.107	-21.108	-20.098	-20.779	-20.868	-19.923	-20.759	-20.469	-21.151	-21.126	-20.858	-20.101	-19.822	-20.814	-21.166	-19.891	-21.134	-20.401	-21.434	-19.585	-20.142	-20.73	-20.218	-21.861
-1.4866	0.13389	-0.13696	-0.32177	-0.63535	0.68879	0.015575	-0.38532	-1.3053	0.28623	-0.14293	-0.0032331	0.15132	0.33544	-1.5437	0.47465	-0.54774	-0.67043	-0.18351	0.69937	0.58438	0.8107	-0.28839	-0.64979	1.5433	0.15661	1.1088	0.25555	-0.16915	-0.34175	0.53693	0.22975	-0.1197	1.0254	1.5032	0.45629	-0.34889	-0.59115	-0.49983	0.47716	-0.79784	-0.95198	-0.19228	0.038927	0.25077	0.37935	0.075246	-0.6148	0.19214	0.72596
4.9233	5.2823	5.363	5.1458	4.3861	5.1506	6.3351	5.2582	4.3995	4.3992	5.0899	4.6861	6.0542	4.9767	5.114	3.8491	3.7869	5.1341	4.5463	4.4591	5.0146	6.0062	5.565	4.9655	5.763	5.0044	5.0199	5.8089	4.9353	5.5	5.0598	5.4762	4.1602	4.5054	4.8766	5.3444	5.9695	5.2969	5.4863	5.3069	5.8039	5.122	4.5269	5.0958	5.036	5.1781	5.5752	4.6914	5.0519	4.7765
-1.0799	-1.6338	-1.3875	-0.6969	-1.9728	-1.0632	-0.75784	-1.6662	-1.4781	-1.2437	-1.6153	-0.14429	-1.9373	-1.6947	-1.0122	-0.87278	-1.0127	-1.0654	-2.1491	-0.52363	-1.1199	-0.40505	-0.99726	-1.182	-0.044584	-1.3362	-1.7342	-1.7468	-0.6822	-1.0908	-0.57247	-1.6153	-0.99817	-1.203	-0.43582	-1.2594	-2.1451	0.11658	-1.2604	-0.91274	-1.0641	-1.214	-1.8804	-1.1053	-2.1373	-0.33675	-1.7156	-0.48776	-1.794	-1.6916
-1.9106	-1.9469	-2.929	-2.3782	-2.2189	-1.3228	-2.8225	-2.2872	-4.3137	-3.084	-2.6291	-2.8905	-3.3518	-2.0624	-3.1298	-2.9775	-2.9821	-1.9174	-2.2783	-2.6373	-2.3809	-2.596	-1.9739	-2.834	-2.3898	-1.5874	-2.6398	-2.1071	-2.1882	-1.8095	-2.7291	-3.0066	-2.6433	-2.1112	-3.2232	-3.2301	-2.6577	-2.207	-2.7459	-2.696	-2.5691	-2.7188	-2.4172	-2.5557	-2.1288	-2.1646	-1.4317	-1.4962	-1.7018	-1.6592
-3.7398	-2.2509	-3.2803	-3.815	-3.6445	-2.8717	-2.478	-3.8684	-2.3832	-3.1914	-3.0354	-4.0542	-2.9449	-5.0463	-3.4552	-2.9757	-2.5932	-2.4941	-3.0601	-3.3946	-3.43	-4.1433	-3.5254	-2.5875	-2.8673	-3.1326	-3.0253	-4.4638	-3.9848	-2.6117	-2.1619	-3.0662	-3.672	-2.8423	-3.3422	-2.2944	-3.7998	-3.6133	-2.9435	-3.1304	-3.0865	-3.3457	-3.4555	-3.3143	-3.0391	-4.1112	-3.3778	-3.1958	-4.9113	-4.9453
-15.071	-13.006	-14.311	-14.935	-15.388	-14.898	-15.183	-14.26	-14.729	-14.295	-14.964	-15.308	-14.554	-15.119	-14.478	-15.07	-14.905	-14.459	-14.894	-14.607	-13.654	-14.893	-15.285	-14.311	-14.085	-14.549	-13.946	-14.068	-15.377	-14.005	-15.08	-13.519	-14.765	-14.075	-13.775	-14.833	-14.617	-13.92	-14.221	-13.978	-15.34	-13.668	-13.747	-13.942	-14.454	-15.084	-14.927	-14.346	-14.214	-14.72
9.9787	8.9686	10.99	10.462	9.5525	8.9388	10.207	9.7279	8.7751	9.2101	9.7763	10.905	9.4069	8.9818	10.316	10.866	9.8553	10.109	9.9228	10.073	10.15	8.3873	10.169	10.608	9.3668	9.8655	9.2339	8.9231	9.2481	10.061	9.8642	8.8665	9.6215	10.162	9.2304	10.334	8.6042	9.6528	9.3542	9.1043	7.9457	8.8655	10.369	9.7694	9.6801	9.4155	8.4957	11.249	9.9781	9.835
0.39766	0.89445	-0.17891	-0.20368	-0.95166	-1.0062	-0.50157	0.07619	-0.59833	-0.65013	0.15837	-0.67954	-0.72798	-1.57	-0.18815	-0.85716	-0.53831	-0.035845	-0.46569	-0.92256	-0.33453	-0.27258	1.0705	-0.44699	-0.24122	-0.82058	-0.17123	-0.24189	-0.89994	0.88349	-0.028522	0.31878	-0.78494	0.76883	1.6691	-0.40391	0.39927	-0.4675	0.88838	-0.076602	0.45857	-0.13729	0.80921	-0.39972	-0.84251	0.88945	0.18096	-0.37532	0.35067	1.5315
2.28	3.2248	2.2559	1.4865	2.454	2.6043	2.1443	1.8773	3.0729	2.6826	2.2186	2.2099	3.2659	2.4919	2.9107	2.8901	2.2275	1.8418	2.6248	2.7714	3.1117	2.6983	1.9521	2.5931	2.0062	2.493	3.2029	2.7817	2.5309	2.1333	3.549	3.175	3.4094	2.0857	2.8388	3.9618	3.0955	1.7704	2.1695	2.7952	3.2292	2.6696	2.6951	1.8093	2.6122	3.5004	1.9795	2.092	2.1352	3.5794
-11.73	-11.852	-11.85	-12.382	-11.869	-11.194	-12.495	-11.897	-10.778	-12.197	-11.07	-12.228	-12.368	-12.026	-11.992	-11.862	-11.608	-11	-11.84	-10.826	-11.349	-11.144	-11.787	-11.568	-12.874	-11.014	-11.469	-12.406	-11.734	-11.941	-10.861	-12.268	-12.186	-11.325	-10.615	-12.028	-12.662	-10.98	-12.618	-12.195	-11.853	-11.934	-11.714	-12.196	-11.688	-12.319	-12.311	-12.079	-11.271	-11.634
-14.386	-14.262	-14.836	-13.944	-14.862	-14.885	-13.986	-13.948	-13.82	-14.379	-15.707	-14.559	-14.712	-14.112	-14.602	-14.892	-14.384	-16.152	-14.575	-15.128	-14.599	-14.711	-13.78	-14.585	-14.778	-14.55	-13.495	-14.498	-13.59	-14.21	-15.128	-14.124	-13.449	-13.969	-15.257	-14.934	-14.822	-13.909	-16.148	-15.07	-14.922	-15.13	-15.191	-13.914	-15.576	-14.711	-14.728	-13.565	-15.184	-13.558
-14.734	-13.524	-14.301	-14.012	-14.1	-15.05	-14.49	-14.643	-13.848	-13.481	-14.697	-13.127	-14.904	-13.458	-14.13	-14.61	-13.692	-13.78	-14.747	-14.589	-14.205	-13.464	-14.667	-13.539	-13.492	-13.656	-14.741	-14.108	-15.162	-14.138	-13.394	-13.875	-15.064	-13.874	-13.324	-12.998	-14.092	-13.969	-14.592	-14.653	-13.151	-13.459	-14.231	-13.48	-12.864	-13.567	-12.898	-14.663	-13.176	-13.989
4.1096	4.3528	4.5613	4.6223	5.0764	5.6742	4.3949	4.843	4.5623	3.9502	3.9217	3.3429	4.1036	5.302	4.7076	5.4155	4.1733	5.0114	4.8427	4.0901	4.6308	4.2122	3.2078	3.4104	4.3056	3.859	4.447	4.3949	3.9771	5.1375	4.2541	4.791	2.6312	4.9169	4.2414	3.5929	5.2952	6.256	4.3087	3.9734	4.1369	4.8636	4.4295	5.1354	4.0941	4.6643	3.9287	4.8627	4.238	4.3854
-0.28705	0.0023227	-0.57589	-0.98794	-0.52692	-0.66748	0.35398	0.15498	0.19673	-0.86969	0.4087	-1.5249	0.22131	-0.25123	-1.0014	-0.29366	-0.22899	-0.89966	-0.16581	0.57028	-0.38353	0.24745	-0.14212	1.7659	-0.0069606	0.017907	-0.037957	0.70374	-0.59818	-1.3247	0.68353	-0.34841	0.50059	0.059123	-1.3219	-1.4445	0.45597	-0.55204	-0.45308	-1.0992	0.067273	0.21596	-0.3739	-0.30271	-0.082714	-0.33831	0.41098	-0.43473	1.2212	0.40786
-3.2148	-3.0733	-1.7878	-2.8242	-1.3608	-1.7159	-2.4522	-1.7985	-2.2006	-2.1087	-2.5022	-2.6606	-2.8457	-2.144	-2.5621	-2.4355	-3.0916	-3.3282	-3.1519	-1.9141	-2.7837	-1.6593	-1.5925	-2.3101	-3.3819	-2.4483	-3.5031	-1.9927	-1.7922	-3.6148	-2.6991	-1.9541	-2.0343	-2.9006	-1.2528	-2.4391	-3.0701	-3.4946	-1.8968	-2.7065	-2.9641	-1.8245	-1.7501	-2.6161	-3.0229	-3.3505	-2.1799	-2.8242	-2.817	-1.942
-12.672	-13.111	-12.367	-13.267	-13.497	-13.905	-13.082	-13.142	-13.681	-12.755	-13.544	-12.56	-12.339	-12.29	-13.058	-12.958	-13.387	-13.544	-12.945	-13.513	-13.402	-13.338	-13.959	-13.069	-12.88	-13.31	-14.308	-14.088	-13.044	-13.117	-13.073	-12.75	-13.258	-13.012	-14.42	-12.43	-14.236	-13.035	-13.709	-13.729	-13.52	-12.761	-13.579	-12.988	-13.002	-12.675	-11.981	-13.892	-12.757	-13.594
-5.3736	-6.2129	-5.3085	-6.1991	-5.9314	-6.1708	-6.1648	-6.2524	-5.4139	-5.7119	-5.3077	-5.6475	-5.1668	-5.4176	-5.1692	-6.4641	-5.8917	-5.8517	-5.0017	-5.7538	-5.4824	-5.3953	-5.3	-5.7205	-6.2573	-5.3733	-5.6109	-5.5502	-5.4496	-5.8158	-6.027	-5.5328	-4.4076	-5.8312	-5.6848	-5.511	-5.0128	-4.7966	-6.4447	-6.4102	-5.8162	-5.496	-4.5168	-5.903	-6.4031	-7.2922	-6.1497	-5.7903	-5.7363	-5.4546
-3.5119	-2.8364	-3.3544	-3.5294	-3.5377	-3.5034	-3.6561	-2.1408	-3.5737	-2.6462	-3.527	-3.34	-4.9977	-3.5258	-3.0969	-2.6924	-3.0512	-1.833	-3.919	-3.9357	-3.8759	-4.3709	-3.3839	-2.6423	-3.5877	-4.2543	-3.512	-3.1317	-4.5194	-2.7382	-2.9344	-2.4358	-3.1809	-2.7895	-3.205	-3.9933	-2.558	-3.4222	-2.7082	-3.4591	-3.45	-3.4433	-3.8925	-3.7289	-2.5906	-3.9374	-2.7686	-3.0764	-3.131	-3.8826
-2.2836	-4.5437	-3.5328	-3.0778	-3.4815	-2.9836	-2.8484	-4.043	-3.6611	-3.4729	-3.2843	-3.4796	-3.1218	-3.014	-3.7527	-3.8562	-3.2207	-2.117	-3.8488	-4.1637	-3.6656	-4.5106	-4.3147	-3.2548	-3.4751	-3.2096	-3.7293	-3.2056	-3.4438	-3.8633	-3.5398	-4.5276	-3.7367	-2.3881	-2.9031	-2.837	-3.1876	-3.2749	-2.5994	-3.1799	-2.3392	-3.315	-2.6875	-3.2462	-3.6136	-3.3831	-3.4479	-3.3726	-3.2424	-4.1108
-0.40513	-0.32787	0.2195	0.37914	0.53251	1.1716	-0.31015	-0.91447	-0.57667	0.30111	-0.26473	0.98333	-1.2687	-0.44371	0.30438	-0.31901	-0.10884	1.044	0.00086284	0.30632	0.0033995	0.80017	0.18683	-0.2971	0.049446	0.14458	-0.36507	0.82218	-0.45119	-0.39446	0.18336	-0.38156	-0.47123	0.22899	0.58461	-1.044	1.08	0.19996	0.67588	0.0050137	1.2355	-0.91219	-0.0071351	0.6134	-0.49579	-0.19726	1.174	0.32922	0.45025	-0.86553
-4.4187	-4.9751	-4.8952	-3.5302	-3.1784	-4.7755	-5.0803	-4.7703	-6.8993	-4.7191	-4.8238	-4.8914	-3.8489	-4.0872	-4.8398	-5.1505	-3.7763	-4.6064	-5.7395	-4.9737	-3.7826	-3.7388	-4.453	-4.6017	-5.4213	-4.6163	-4.539	-4.445	-4.7109	-4.6205	-5.1456	-3.7582	-3.9979	-4.4547	-4.0426	-4.3724	-4.5097	-5.4888	-3.6627	-5.2024	-4.3936	-4.4363	-4.4274	-4.1945	-4.7763	-4.4499	-5.124	-4.3775	-5.0302	-4.8425
-3.9942	-3.1183	-1.5866	-1.0354	-3.6788	-3.4982	-2.9616	-3.0565	-2.9449	-3.0773	-4.1045	-4.4532	-3.0185	-3.886	-2.9781	-2.6872	-3.1446	-3.3037	-3.1205	-3.0794	-3.3503	-1.9636	-4.1175	-3.1314	-2.9595	-2.8919	-2.1607	-3.8488	-3.6457	-4.4191	-2.4928	-4.391	-3.9322	-2.1077	-2.8752	-2.6823	-2.837	-3.7398	-3.2167	-2.8156	-2.1939	-3.882	-4.196	-3.0015	-1.6396	-2.5353	-3.9665	-3.4524	-2.8786	-3.4199
-2.3791	-3.1344	-2.5503	-1.6338	-2.0985	-2.352	-2.9396	-3.0692	-1.6559	-2.9729	-2.7259	-2.8084	-1.9598	-3.0594	-2.7626	-1.9274	-3.27	-3.0059	-1.8864	-3.4017	-3.116	-2.3462	-2.4696	-2.2001	-2.2324	-2.8548	-2.3502	-2.4802	-2.3939	-2.458	-3.4453	-1.86	-3.2624	-3.4504	-2.8895	-3.4254	-2.4595	-3.0127	-1.7621	-2.9035	-2.2408	-2.3499	-2.7067	-2.1707	-2.2706	-3.4725	-2.8052	-2.1517	-2.5898	-2.9171
-1.8909	-1.5317	-0.56101	-1.8901	-1.6708	-0.57569	-2.1453	-1.8363	-1.6929	-2.0587	-3.0685	-1.2305	-1.9697	-2.4415	-0.87628	-2.356	-0.25007	-0.99626	-1.1387	-0.97997	-2.0621	-0.15103	-1.6886	-0.29334	-2.0457	-1.1775	-1.0719	-2.3497	-1.3343	-0.73066	-1.4405	-0.40851	-0.93787	-0.77484	-1.7214	-1.1055	-1.4138	-0.92502	-2.4991	-1.0516	-1.307	-1.712	-2.3639	-1.8884	-0.60885	-1.5308	-0.75427	-0.26766	-2.1749	-0.9838
-13.598	-12.289	-13.256	-13.364	-13.435	-15.028	-13.396	-14.601	-14.143	-12.942	-13.352	-12.98	-12.703	-14.232	-12.442	-13.66	-13.153	-14.496	-13.901	-14.033	-13.242	-13.361	-13.235	-12.634	-14.332	-12.867	-13.703	-12.94	-13.18	-13.237	-13.025	-14.003	-14.998	-12.706	-12.899	-12.718	-13.311	-13.698	-13.81	-13.366	-12.952	-12.663	-13.44	-13.416	-13.11	-14.1	-12.91	-13.755	-13.929	-13.867
-13.991	-13.361	-14.996	-15.309	-15.611	-15.861	-13.874	-15.3	-16.07	-14.579	-14.718	-14.536	-15.193	-14.487	-14.25	-14.256	-14.113	-14.403	-15.118	-13.858	-14.526	-14.098	-15.393	-14.458	-14.263	-13.501	-15.93	-13.956	-14.911	-14.457	-14.381	-14.561	-15.197	-14.265	-14.452	-14.398	-15.579	-14.96	-13.828	-13.652	-14.862	-14.209	-15.191	-15.017	-15.006	-15.035	-14.533	-13.838	-14.197	-14.888
-0.86713	-0.24316	-1.2771	-1.1259	-2.0416	-1.4245	-0.96287	-1.0549	-2.1008	-2.0401	-1.7812	-0.45274	-2.3081	-1.4384	-1.7219	-3.1183	-2.1125	-0.58604	0.53606	-1.013	-1.5702	-2.5673	-1.5558	-0.9136	-1.4404	-1.1771	-1.0902	-1.8504	-1.1729	-0.68289	-1.0699	-1.6468	-1.1655	-1.6893	-0.89267	-1.9201	-0.65228	-1.521	-0.98153	-0.41771	-1.6388	-0.78638	-1.4893	-1.0789	-1.3363	-1.3484	-1.0671	-1.306	-1.1851	-1.3895
0.38303	1.6601	1.7942	0.28226	0.95724	1.4881	2.5628	2.4563	2.2728	1.9846	1.3043	2.3101	1.0927	1.5766	0.98559	1.2091	2.4471	1.5093	1.8253	1.2966	1.7242	1.3622	2.8697	2.7252	1.3458	2.5431	0.72376	2.937	1.4968	0.43634	2.5256	2.633	1.5324	1.6389	1.7356	1.3223	2.1497	1.4781	2.0847	1.8686	2.151	1.7154	1.967	1.9378	2.3067	1.5984	2.7624	2.1513	1.4267	2.4346
-1.0157	-2.6785	-1.0353	-0.64971	-1.1642	-1.3515	-0.71157	-1.325	-1.7445	-2.7642	-0.7854	-1.9972	-0.94882	-0.22932	-0.013685	-0.093907	-1.1757	-1.4062	-1.393	-1.2655	-2.1634	-1.3535	-2.1511	-1.2082	-0.93894	-0.68349	-1.2245	-1.9539	-1.1514	-0.78317	-1.8094	-1.4391	-2.254	-0.66326	-2.1463	-0.866	-1.3404	-1.6272	-1.5443	-1.7808	-0.9846	-1.6778	-1.3185	-2.0414	-1.7874	-0.70409	-1.0651	-0.78582	-1.2582	-1.5766
-10.951	-11.21	-10.804	-10.064	-9.9204	-10.562	-11.154	-11.156	-12.06	-10.873	-9.6009	-10.795	-11.131	-11.876	-10.779	-12.565	-10.376	-11.456	-10.747	-10.362	-10.819	-10.186	-10.494	-11.911	-10.249	-9.806	-12.003	-10.54	-11.916	-9.8929	-10.231	-10.535	-10.868	-10.383	-11.769	-8.8368	-10.767	-10.919	-10.185	-11.142	-10.802	-10.093	-11.764	-10.6	-11.792	-11.599	-9.8259	-10.81	-10.836	-11.101
5.2988	4.7465	6.5937	5.578	6.3625	5.2793	5.5625	5.5276	5.2831	5.9223	5.1069	4.7823	5.7228	4.9792	6.0987	6.6653	5.4656	6.2037	5.3663	4.5709	4.6244	6.5126	4.9843	4.1764	5.3892	4.5676	5.1004	6.5531	6.0514	6.5181	4.7869	5.1339	6.2124	5.6398	5.7686	5.1471	5.3183	5.4368	6.3442	5.0142	5.5083	6.2858	5.219	5.7752	6.5589	6.0204	4.9899	4.7545	5.3484	5.8288
-2.0114	-1.2718	-1.0518	-1.8242	-1.754	-1.1968	-2.1154	-1.7563	-1.3972	-1.7509	-2.3315	-1.015	-1.3908	-1.523	-2.2017	-0.84745	-0.60436	-0.90588	-0.58425	-0.85557	-2.0673	-1.4182	-1.2339	-0.70713	-1.4394	-1.6942	-0.1669	0.018958	-1.2092	-0.73642	-1.7519	-1.3535	-1.4923	-0.92593	-1.7623	-1.7078	-0.60194	-1.0682	-1.4747	-1.4427	-2.3064	-1.2242	-1.3272	-0.83498	-0.43066	-1.6187	-0.78098	-0.9069	-1.1882	-1.193
-3.6702	-3.826	-3.014	-3.0677	-3.2078	-3.5235	-2.7192	-3.6599	-3.9427	-2.9047	-4.0834	-3.5887	-3.9101	-3.2286	-4.0142	-4.2297	-4.7256	-3.51	-3.0338	-3.0075	-4.4586	-3.3029	-3.0842	-5.2245	-5.165	-4.1366	-4.6725	-3.3578	-3.7731	-3.5413	-4.2917	-4.4657	-3.2663	-3.1888	-2.1726	-4.0581	-3.5079	-4.6241	-4.3482	-3.6129	-3.717	-4.4275	-4.4208	-3.7375	-3.6639	-3.2823	-3.8622	-4.3094	-3.7302	-2.9838
-1.794	-1.9125	-3.0964	-3.3431	-2.2886	-2.7679	-3.3372	-3.3026	-2.6117	-3.1824	-2.7337	-1.848	-2.472	-2.4745	-2.5703	-2.4782	-1.4752	-1.6878	-2.4575	-2.4053	-1.8859	-2.6583	-1.9242	-3.0647	-3.3513	-1.8433	-2.1797	-1.8376	-2.3633	-1.8522	-2.4899	-1.9661	-3.7163	-3.0915	-2.831	-2.5632	-3.2851	-2.1454	-2.7063	-2.3458	-2.235	-2.9904	-1.7808	-2.1004	-2.9251	-2.1927	-2.1909	-1.6579	-2.8486	-3.1525
-9.3798	-10.019	-10.747	-8.928	-8.9638	-10.274	-9.5342	-7.788	-8.9327	-8.6718	-7.9012	-8.885	-8.8306	-10.459	-9.0131	-9.9372	-8.1913	-10.056	-8.8319	-9.2957	-8.8572	-9.6872	-9.0144	-9.098	-9.7789	-9.8308	-8.7971	-8.9048	-8.5833	-8.4573	-9.636	-9.1769	-8.3199	-7.9548	-9.9888	-8.5625	-9.1395	-8.5526	-8.9705	-8.8706	-7.5116	-7.6606	-9.6286	-9.5518	-8.8281	-8.6926	-8.345	-8.68	-8.4622	-9.3953
-4.748	-5.4605	-4.6928	-4.3179	-4.671	-4.0568	-4.008	-5.9976	-3.4899	-2.6481	-5.1847	-4.9718	-3.8223	-2.6929	-3.4937	-4.6212	-4.533	-4.4428	-3.4583	-4.3257	-5.2703	-4.8893	-4.5948	-4.3948	-5.0269	-4.2603	-4.0503	-4.068	-4.395	-4.9554	-3.9772	-3.2038	-3.6472	-4.383	-3.8424	-4.103	-3.9299	-4.6333	-4.9911	-4.6474	-3.6054	-4.5394	-2.8862	-4.7175	-4.5324	-3.7759	-4.7291	-4.5328	-5.5174	-4.1552
-20.596	-20.503	-20.543	-20.194	-20.388	-19.941	-20.883	-20.797	-20.15	-20.999	-21.752	-20.548	-20.714	-21.24	-20.523	-20.45	-21.162	-21.569	-21.424	-20.071	-20.43	-19.856	-20.543	-20.49	-20.92	-20.636	-20.789	-20.029	-20.838	-20.158	-21.159	-21.402	-20.055	-21.008	-20.995	-20.57	-20.339	-21.059	-21.637	-21.683	-20.888	-21.506	-21.201	-21.49	-20.564	-19.781	-21.105	-21.544	-20.295	-20.477
4.5933	4.5236	4.9126	4.6688	3.6442	3.3888	4.9224	4.4035	4.9347	4.5163	4.9035	3.8893	4.4523	3.2263	4.0411	4.2382	4.7781	3.8948	5.0508	3.5427	4.6774	5.3601	5.063	4.7621	4.5531	4.7937	3.9524	3.1649	4.3808	4.6567	4.5303	2.5384	4.8749	4.9279	3.6291	5.3489	4.4768	3.6746	3.6374	4.445	3.9623	5.1132	4.1541	4.2061	3.8345	3.8051	3.9368	4.5934	5.578	3.1531
-9.471	-9.3311	-8.2418	-9.0239	-9.3359	-9.3678	-9.2078	-9.5707	-8.6055	-9.2138	-9.0063	-9.3027	-9.1171	-9.5127	-8.9962	-9.0263	-9.1558	-8.8964	-8.954	-8.0162	-9.6759	-9.2556	-9.3544	-8.3435	-8.554	-9.3705	-9.5821	-8.1524	-8.3187	-9.9428	-9.118	-8.7253	-7.9639	-9.8607	-8.8936	-9.4349	-10.358	-8.6525	-9.2222	-8.8401	-8.5892	-8.595	-9.6144	-9.154	-8.8666	-9.5188	-8.9122	-8.5113	-9.856	-9.0601
1.5209	1.5467	1.2822	0.91504	0.76751	1.8019	1.3339	2.6362	1.9098	2.3806	2.1647	1.6151	1.6801	2.1369	1.1458	2.1698	0.9031	2.8143	1.7434	1.7678	2.2137	1.667	2.5043	0.56087	1.0083	1.0757	1.1238	0.86733	1.7164	1.0424	2.0615	0.94807	1.2067	1.6803	1.288	0.84774	0.56597	1.6202	0.76539	3.9329	1.0391	2.4173	1.2658	2.111	1.3837	1.4693	1.3801	2.4028	2.1258	1.313
-2.4642	-2.7217	-3.2569	-2.2271	-2.4582	-4.2675	-1.145	-2.6246	-2.3885	-3.1667	-2.2388	-2.1988	-2.2199	-3.4401	-2.6842	-2.348	-3.0001	-2.8582	-2.585	-2.8821	-3.1708	-2.3541	-2.3355	-2.2437	-2.9385	-2.1682	-2.4214	-2.3211	-2.1022	-1.567	-3.7283	-2.0039	-2.295	-1.3059	-2.6439	-1.6252	-2.7075	-3.9808	-2.7167	-1.6277	-2.2239	-2.7302	-1.7255	-2.903	-2.6005	-2.8396	-2.9923	-2.4243	-1.5105	-2.8484
-21.084	-20.206	-19.974	-21.958	-21.241	-20.841	-21.266	-21.459	-19.905	-20.409	-20.353	-19.971	-21.024	-21.022	-20.628	-21.481	-21.573	-21.139	-20.877	-20.2	-21.694	-20.585	-20.74	-20.347	-20.446	-20.523	-20.302	-21.049	-20.821	-20.923	-21.398	-21.468	-20.183	-20.646	-21.042	-20.846	-21.194	-20.899	-20.977	-20.4	-19.946	-21.227	-21.347	-21.01	-21.624	-21.675	-19.905	-20.665	-22.013	-21.65
1.2945	1.7582	1.7717	1.3036	1.252	1.4066	2.5162	1.9158	2.3823	1.8386	1.0843	1.239	2.0848	1.5116	2.3664	1.9806	1.0354	1.7063	0.87959	2.5509	1.7837	1.7138	2.634	1.7826	2.2849	2.3666	1.7096	0.20327	1.6528	1.5288	1.0189	0.46255	1.97	1.9501	0.88838	1.7428	1.9171	2.5542	2.0244	1.1295	1.5818	1.2714	1.3588	3.051	2.395	1.2087	2.2897	0.58248	2.5748	1.6647
7.1477	6.6234	7.5531	6.3042	6.2451	8.4351	7.38	7.3132	7.7742	5.5877	6.4627	7.5906	6.8973	7.0124	7.4967	7.0899	6.6181	6.3468	6.2222	7.8351	7.0161	5.1001	6.6674	6.6307	6.192	6.445	6.3917	8.15	7.5232	7.365	6.0965	6.4654	5.8534	7.4314	7.3542	6.3093	7.0681	5.9419	7.1372	7.2775	6.047	7.7782	6.77	7.0478	7.128	6.5545	7.9743	6.3205	5.7766	7.0436
-4.5121	-2.636	-4.2352	-3.5426	-4.1737	-3.7121	-2.9016	-3.7908	-3.9086	-3.8595	-3.6472	-5.0424	-2.6927	-2.562	-4.2268	-3.7867	-4.5796	-3.6125	-4.0793	-4.7952	-3.308	-4.4955	-3.616	-3.7246	-4.1178	-4.1148	-4.7613	-3.626	-4.1568	-3.3817	-3.4595	-2.9423	-3.1533	-4.0881	-3.4494	-3.0514	-4.1703	-3.7428	-4.1189	-3.5698	-3.6885	-4.3042	-3.237	-4.109	-4.7572	-2.9724	-3.5863	-4.7575	-3.6148	-3.8947
2.0727	0.99225	1.2948	2.0374	2.4552	0.12735	0.24102	1.5505	0.78474	1.106	1.7698	2.0628	1.3668	1.9589	1.508	3.3417	1.5166	1.1076	2.3757	1.2869	1.9208	1.9198	2.7135	1.4139	2.1638	0.41824	1.2207	0.97437	1.4866	2.0151	2.1277	1.135	1.0674	2.1997	0.8655	1.8977	2.3364	2.0324	0.72555	1.8848	0.79686	1.679	1.2388	1.654	1.2481	1.8327	1.0681	1.496	1.8213	0.42471
-3.3866	-1.7654	-3.6646	-2.8246	-2.7222	-2.6044	-3.2995	-2.3717	-2.186	-3.4446	-2.6513	-2.9644	-2.2599	-3.3482	-1.753	-2.9212	-3.1203	-3.8375	-2.3844	-3.33	-2.6979	-2.6707	-2.2372	-3.593	-2.0176	-1.8657	-2.8018	-2.306	-1.644	-2.9313	-2.9264	-1.9763	-3.3474	-2.3521	-2.9585	-2.8798	-1.8975	-3.2395	-2.4763	-2.2278	-2.8022	-2.7623	-2.0489	-3.4617	-4.0965	-2.2575	-3.3401	-2.0314	-2.247	-1.5838
-2.3444	-2.5047	-3.8387	-2.542	-2.5005	-2.2168	-1.9394	-2.2839	-2.6772	-3.5854	-2.859	-2.2397	-1.7356	-3.5459	-3.2264	-1.8957	-2.5894	-1.8174	-3.4768	-2.0426	-2.9109	-1.5011	-2.1378	-2.6698	-1.4906	-2.5063	-3.4017	-2.8589	-3.0201	-1.6972	-2.892	-3.1833	-3.6814	-2.6713	-3.013	-2.6449	-1.8382	-2.551	-3.2268	-3.3198	-3.3211	-3.7939	-2.0731	-1.9877	-2.1231	-3.3171	-2.5191	-3.7028	-2.3242	-2.2994
4.4548	4.4855	4.2232	4.1771	3.9652	4.7185	4.2662	4.2844	5.1733	3.3902	4.1928	4.2378	4.0049	4.4941	3.8928	4.8824	4.1576	3.7906	3.6646	3.463	4.2719	3.412	5.9776	5.1359	4.7743	4.6868	5.0108	4.0307	4.9262	3.7635	3.849	5.0834	4.4857	4.4438	4.8585	5.3254	3.3039	4.351	4.4967	4.293	6.2795	4.39	4.2684	4.33	3.5911	4.5344	5.827	4.4143	4.5473	4.8777
8.4641	8.1958	7.5044	7.5341	9.086	7.969	8.0554	7.6478	8.2811	8.4959	7.2811	7.3121	7.7171	7.9202	7.908	7.7525	9.7005	7.3432	8.4032	8.0553	8.7074	7.5379	8.0169	8.4001	7.8137	7.6992	8.7754	7.4572	7.5124	8.8293	7.8749	7.5159	8.8025	8.3621	7.3297	7.3147	7.5354	7.6566	8.2467	7.2133	8.5101	7.9734	8.3525	8.1346	7.8176	8.304	7.4543	6.1319	8.3307	7.9476
-0.17989	1.3699	0.11458	0.53377	1.8776	0.51954	0.69139	1.0289	1.1987	1.7642	1.1433	-0.35732	1.2851	0.65327	-0.39687	-0.090399	0.58206	0.40452	0.53261	0.36009	0.56483	0.41132	0.66254	0.10975	0.83967	0.14749	0.01153	2.0414	1.5772	-0.90691	1.2716	0.20497	0.62834	-0.11021	-0.029721	0.38458	0.755	0.83324	0.64917	1.2358	-0.088462	1.3796	0.91072	-0.14548	1.0679	1.3519	0.2412	2.0182	0.67202	-0.55009
-5.2492	-4.3704	-4.8605	-6.4004	-6.5392	-6.1847	-5.0608	-6.5506	-5.2225	-5.9904	-5.0129	-4.6236	-6.4508	-4.5823	-5.5055	-5.7207	-6.1074	-6.7927	-5.7407	-5.5411	-6.235	-5.2614	-5.4197	-5.3875	-5.0104	-5.4966	-5.7503	-5.4866	-5.3514	-4.1693	-6.5262	-5.2758	-4.681	-6.0589	-5.7516	-5.9697	-4.9791	-4.7846	-5.8804	-5.2372	-5.8504	-6.0044	-5.722	-5.1143	-5.6779	-5.2117	-6.1414	-5.2065	-4.3499	-5.3814
-6.0506	-5.2048	-5.5549	-5.3057	-5.8728	-6.1291	-4.7647	-6.301	-5.7243	-5.9598	-5.8219	-5.375	-6.1107	-6.1696	-6.1525	-5.5694	-4.8681	-5.444	-6.0039	-5.1566	-6.0177	-5.3124	-5.1034	-5.1263	-6.0707	-6.4401	-4.4886	-5.6416	-4.7565	-5.5887	-5.8362	-5.8024	-5.4951	-5.3517	-5.0381	-5.0629	-6.8037	-5.653	-5.364	-5.0531	-5.3969	-4.6135	-5.9072	-6.5282	-5.0154	-5.9044	-5.5062	-5.4576	-5.6251	-6.9057
-11.018	-10.596	-10.072	-10.689	-11.392	-11.19	-11.66	-10.771	-11.449	-10.138	-9.8511	-10.797	-10.253	-11.598	-11.825	-12.02	-11.044	-9.5332	-11.029	-9.8471	-10.537	-10.139	-11.268	-11.911	-10.993	-10.754	-11.173	-10.487	-10.798	-11.246	-10.999	-11.784	-9.4944	-10.456	-10.52	-11.073	-9.8288	-9.8895	-10.854	-10.521	-11.573	-11.21	-9.8861	-10.436	-11.244	-11.055	-12.11	-11.411	-10.12	-10.698
-1.7181	-0.29115	-0.7251	-0.54494	-0.77755	-0.8337	-0.25083	-1.3184	-0.98378	-0.18671	-1.3617	-2.4359	-1.172	-0.38925	-1.8144	-1.4028	-0.38997	-1.2847	-0.83624	-0.87122	0.048938	-1.1586	-0.56158	-1.7451	-0.33673	-1.6813	0.516	-0.64444	-0.63583	-0.8246	-0.71888	-1.3511	-1.3631	-0.094091	-0.9068	-1.4569	-0.53549	-0.12973	-1.7301	-0.75783	-0.40887	-0.33724	-0.51988	0.10329	-0.39996	-1.2124	-0.71935	0.2694	-0.97158	-1.2306
-2.9412	-1.841	-2.318	-1.7041	-3.0733	-2.3734	-2.6393	-2.8327	-2.1242	-2.0827	-3.4147	-2.6618	-2.6253	-3.4501	-3.6835	-2.5194	-1.4241	-2.8083	-3.5873	-2.3335	-1.1477	-3.6624	-2.8745	-1.5863	-2.3213	-3.4176	-1.0707	-2.5354	-2.9097	-1.5741	-3.0396	-3.4225	-2.6593	-3.4706	-3.0591	-2.7429	-2.1989	-1.8336	-2.9607	-2.3235	-2.9831	-1.9936	-3.4472	-3.3872	-2.9964	-3.5829	-1.9262	-2.9989	-2.5976	-2.5967
-3.4169	-3.1119	-2.893	-2.2724	-2.9719	-2.1274	-2.475	-2.3806	-3.0399	-2.7109	-2.2376	-2.291	-2.4186	-2.7418	-3.1265	-2.46	-2.0265	-1.6373	-2.5955	-3.7303	-2.5396	-1.8535	-3.9174	-3.251	-3.0806	-2.2146	-1.7117	-3.0936	-2.4317	-2.5372	-2.5304	-1.6307	-1.6428	-1.6853	-2.8056	-2.947	-2.8416	-3.0763	-2.4137	-2.0519	-4.637	-2.5555	-3.0374	-1.2681	-3.3923	-2.0994	-3.0542	-2.6683	-2.6565	-2.1957
-0.37886	0.17603	0.55866	-0.70907	-0.46139	-0.8899	0.093934	-0.060215	-0.60571	1.644	-0.10765	-0.68697	-0.25513	0.23412	-0.5249	-0.022613	-0.78512	0.27392	0.062579	-0.13634	-0.43168	0.16976	-0.21846	0.44492	-0.81604	-0.64638	0.11148	0.090629	-1.2389	-1.8576	-0.62804	-0.23044	-0.56903	-1.4021	-0.8425	-0.67457	0.53548	0.66367	0.27123	-0.045653	-0.43369	0.49781	-0.24539	-0.1613	-1.9011	0.25793	-0.0058944	-1.0036	1.0695	-0.037148
1.8094	2.184	1.309	2.3378	0.58032	1.7825	1.4462	1.6542	1.5407	1.6892	1.2934	1.5165	1.5538	0.89802	1.5243	1.6034	1.7216	1.5155	1.1824	2.3414	1.3915	1.5027	1.669	2.2888	1.5316	2.1788	1.8328	1.8529	2.9425	1.239	1.3878	0.54328	1.6026	1.0384	0.83337	0.79937	1.4321	1.1973	2.5597	1.2763	1.1768	1.1705	1.1105	1.049	0.23446	2.3076	2.4187	1.0821	1.6754	1.3402
-2.9649	-2.7543	-3.4045	-1.1865	-2.1461	-2.8917	-2.7854	-3.0278	-2.7217	-2.0571	-2.6214	-2.2777	-2.9158	-3.9605	-2.8092	-3.0254	-1.5739	-2.1214	-2.1272	-2.6646	-2.4467	-3.0734	-3.067	-3.0192	-1.7584	-3.006	-2.2923	-1.8975	-3.5277	-2.4064	-1.9304	-2.7229	-2.8386	-2.859	-3.0618	-2.341	-1.8831	-1.7551	-2.7767	-4.3559	-2.5462	-1.6259	-2.6249	-0.96096	-2.1801	-3.0084	-2.9711	-3.6433	-2.2725	-2.427
-6.3543	-5.5595	-6.8174	-6.9834	-5.9087	-5.683	-6.6893	-4.8128	-7.0901	-6.6926	-6.2551	-6.3613	-6.4218	-7.6988	-6.9799	-6.9309	-6.1542	-6.8581	-6.6793	-6.2139	-6.7671	-6.3554	-7.3679	-5.1565	-5.4737	-6.3974	-5.272	-5.193	-7.3894	-6.6257	-5.6735	-6.7813	-6.3368	-5.4345	-6.0721	-6.4674	-6.8004	-5.4033	-6.94	-6.4075	-6.083	-6.0501	-6.7052	-7.5183	-6.7429	-5.9088	-5.5804	-4.9896	-6.0213	-5.8257
10.098	9.127	10.115	9.9836	10.419	9.73	8.2421	9.9229	9.6456	9.3919	10.341	9.1396	9.4723	9.4464	10.176	10.225	10.596	9.4082	10.716	9.9977	9.1631	8.8911	8.9156	9.4291	8.5353	9.7716	10.509	9.8527	10.135	10.387	9.4767	9.9402	9.5561	8.9547	10.526	11.599	9.5709	10.235	10.171	10.519	9.6744	9.3785	10.423	8.9124	9.6862	10.502	9.9165	8.7482	9.5179	10.282
0.87877	0.45821	0.017489	0.86029	0.071194	0.62504	0.58982	0.89431	0.80233	-0.58095	-0.35944	0.10574	-0.0026819	0.19897	0.60729	-0.069584	0.5192	0.6101	-0.37445	0.39462	0.23407	-0.095038	0.4436	-0.43159	0.59171	1.0095	0.13557	0.42046	0.55226	-0.21249	-0.15703	0.005099	0.039697	0.34369	-0.15605	0.43856	-0.57788	-0.23325	0.77458	1.6193	0.31259	-0.4945	-0.1225	0.15282	-0.41945	1.0071	1.1094	1.3168	0.81286	0.063568
-14.047	-14.26	-16.019	-14.356	-14.883	-14.992	-14.866	-14.815	-14.519	-14.17	-14.735	-15.157	-14.324	-14.217	-14.762	-14.119	-14.315	-15.657	-14.828	-15.652	-14.818	-14.326	-14.117	-14.363	-15.375	-15.241	-13.41	-15.018	-14.327	-14.818	-16.138	-14.716	-14.651	-14.432	-14.706	-14.856	-14.398	-14.755	-13.611	-14.741	-13.926	-14.76	-14.074	-14.239	-14.582	-14.674	-15.509	-14.77	-14.102	-14.964
-5.9468	-6.9384	-5.6489	-5.5373	-7.4585	-6.1072	-6.3916	-6.5326	-6.9761	-5.7581	-6.4339	-6.5607	-4.2606	-5.8792	-5.9427	-6.251	-6.3485	-5.5117	-7.5461	-6.8119	-7.6771	-6.4518	-5.9698	-6.196	-5.6908	-6.8305	-7.1499	-7.2266	-6.8987	-6.3114	-5.5959	-6.1563	-5.821	-7.0275	-6.4059	-5.7734	-5.2911	-6.6299	-6.0887	-6.6097	-7.029	-7.4324	-6.1699	-7.2262	-6.7923	-6.2712	-7.2325	-5.952	-6.147	-6.0471
-13.743	-12.256	-13.067	-13.389	-12.67	-14.552	-13.297	-12.668	-13.043	-13.366	-12.883	-14.481	-12.398	-12.439	-12.987	-13.205	-13.54	-14.209	-12.373	-12.704	-13.25	-13.442	-12.973	-11.882	-13.954	-12.883	-13.19	-12.495	-12.902	-12.378	-14.042	-12.269	-12.777	-13.184	-13.46	-14.152	-12.188	-13.766	-13.48	-13.257	-12.99	-13.253	-13.531	-12.631	-13.05	-13.731	-12.412	-14.941	-12.885	-13.493
-11.067	-11.104	-10.322	-11.151	-9.5735	-10.523	-10.799	-11.638	-10.507	-10.083	-11.459	-10.777	-11.165	-10.633	-10.711	-10.45	-11.205	-10.53	-10.336	-11.395	-10.762	-10.241	-11.289	-10.852	-10.453	-11.195	-10.69	-10.451	-11.255	-11.062	-10.503	-11.002	-11.227	-10.465	-9.9674	-10.361	-11.554	-9.5933	-10.994	-10.284	-11.234	-11.043	-9.5814	-11.476	-12.18	-9.2354	-11.888	-10.468	-10.95	-9.9704
-12.481	-11.203	-11.956	-11.048	-12.465	-11.434	-11.964	-11.52	-11.002	-11.013	-12.291	-10.308	-11.637	-11.512	-11.817	-10.81	-12.919	-10.717	-10.852	-12.125	-11.479	-11.609	-10.836	-11.251	-11.232	-10.406	-11.973	-11.123	-11.331	-11.322	-12.071	-11.646	-11.114	-12.012	-11.208	-11.395	-11.63	-10.307	-11.426	-11.019	-11.877	-12.342	-9.5057	-12.26	-11.965	-11.765	-10.601	-9.793	-11.074	-10.391
-10.445	-9.3859	-9.8121	-10.86	-10.991	-10.044	-10.212	-10.372	-10.536	-10.507	-10.133	-10.872	-10.215	-10.238	-9.4271	-10.466	-10.258	-11.54	-11.914	-10.667	-10.018	-9.4173	-11.873	-9.4757	-9.8791	-10.543	-9.5875	-10.574	-10.384	-9.4927	-10.608	-10.755	-9.4313	-11.11	-10.253	-9.8963	-10.629	-10.166	-10.114	-10.192	-9.4158	-9.5763	-10.276	-9.7316	-10.264	-9.4069	-10.659	-10.143	-10.336	-11.046
2.0494	3.5324	3.4092	3.0611	3.5914	2.6211	2.6133	2.7263	4.337	2.4441	2.0095	2.7979	3.933	2.6327	2.9753	2.7337	2.7685	2.8871	3.4517	2.2952	2.9444	2.4855	2.6926	2.8793	3.7363	1.9727	3.1806	3.0726	2.6605	4.0114	2.7083	3.9595	3.6363	2.8207	3.2044	1.446	4.2814	2.9724	2.8951	3.6428	1.8877	2.7733	2.313	2.7038	2.7064	1.6821	1.8629	2.5599	3.4511	2.4093
-11.905	-12.989	-12.886	-12.538	-13.392	-13.14	-11.906	-13.22	-11.812	-13.028	-12.568	-12.837	-13.875	-12.431	-12.633	-12.041	-12.128	-12.637	-12.39	-12.927	-13.318	-12.453	-12.792	-12.795	-13.35	-12.804	-14.031	-13.06	-11.883	-13.109	-12.409	-12.665	-12.792	-12.026	-13.125	-12.328	-12.747	-12.204	-12.525	-12.678	-13.112	-11.95	-13.043	-13.162	-13.032	-13.103	-13.291	-13.254	-12.487	-13.18
-3.1539	-3.1728	-2.2513	-2.8379	-1.8611	-2.2261	-3.1393	-3.4359	-2.9642	-2.2628	-3.1352	-2.31	-2.2043	-3.5504	-3.0265	-1.7581	-3.8072	-2.5816	-3.1248	-3.1164	-2.0737	-3.3018	-2.1795	-3.3969	-2.0933	-3.1668	-2.32	-2.4047	-3.7189	-3.5445	-2.5334	-1.9934	-2.9653	-0.92307	-2.3066	-2.47	-3.2622	-1.8845	-1.804	-1.9606	-2.3844	-1.7715	-3.7894	-2.4181	-3.2727	-2.7953	-1.9247	-3.1803	-2.6713	-2.9396
0.79832	-1.1723	0.57034	0.42546	0.61246	-0.26273	0.97431	0.40973	0.069515	1.0691	-0.79992	0.48098	0.58957	-0.78039	0.75242	0.8095	0.97887	0.4217	1.1224	0.51573	1.8324	0.35979	-0.12335	0.71409	-0.32951	0.65011	0.61716	0.40066	-0.44972	2.1797	-0.69689	0.7022	1.2217	0.68842	-0.14396	0.31579	0.0067998	-0.097561	-0.53411	-0.47022	-0.84427	0.23463	-0.21775	0.053977	0.077249	1.2086	0.89234	-0.28282	0.051021	-0.11669
-11.51	-11.128	-11.505	-11.267	-11.266	-9.9274	-9.9155	-11.23	-10.802	-10.823	-10.905	-10.767	-10.47	-11.727	-11.022	-10.876	-9.9868	-11.792	-11.227	-10.62	-11.075	-11.913	-10.205	-10.723	-11.482	-10.344	-11.929	-10.591	-10.679	-11.568	-9.8612	-10.995	-9.6429	-9.6008	-9.9146	-10.617	-11.314	-11.449	-11.459	-11.544	-10.433	-11.19	-10.999	-12.319	-11.546	-10.614	-10.303	-10.676	-9.6242	-12.178
1.8867	2.511	3.0912	1.3621	3.3896	2.9785	3.0168	2.9796	2.5766	2.241	2.5292	3.1038	2.1183	2.2283	2.4478	2.0169	2.3273	2.2075	1.248	2.8485	2.7566	2.6159	2.6701	4.0909	2.2049	2.129	2.2709	4.0405	2.569	1.7372	2.2521	2.5467	2.9149	2.7666	2.5601	2.3485	3.0683	3.087	1.9028	2.8205	2.5052	1.8392	2.8376	2.8407	3.0438	2.2198	1.8772	3.8631	1.9482	2.5664
-3.1874	-3.6414	-2.9486	-4.17	-4.1525	-3.7837	-2.9024	-4.4693	-5.0557	-3.4526	-4.6681	-4.0082	-3.468	-3.4941	-4.6215	-3.3705	-2.4704	-3.8302	-4.4524	-2.6978	-4.9361	-3.3055	-4.3287	-4.7937	-3.4435	-4.6643	-3.8356	-2.3799	-3.5979	-4.4388	-3.8955	-2.8987	-3.8847	-3.7532	-2.4317	-2.5651	-4.4029	-2.837	-4.4094	-3.5562	-4.2467	-4.3734	-3.6949	-4.0832	-3.3221	-3.8344	-4.0144	-3.8014	-4.1735	-5.7249
-0.93411	-1.1077	-2.3891	0.14158	-1.4698	-0.46623	0.49001	-1.7989	-1.6608	-0.11269	-1.7185	-1.0939	-1.7042	-0.11107	-1.3328	-2.0827	-1.2361	-2.0504	-2.4296	-1.0996	-1.4994	-1.3006	-1.6042	-1.211	-1.1612	-2.4838	-0.85533	-1.2463	-0.58573	-0.72224	-1.9161	-2.377	-0.83129	-1.28	-1.1649	-1.685	-1.3766	-0.51872	-1.3909	-1.6619	-3.058	-1.9338	-0.1504	-2.3337	-1.1892	-0.24451	-2.0356	-1.5459	-1.3895	-0.97793
1.5235	2.8732	1.1208	1.0896	2.8832	2.093	1.6766	1.5905	1.3346	0.4387	0.50838	1.6054	1.1035	2.126	1.3431	3.2866	0.26283	0.98851	1.6775	1.282	1.1407	1.5583	2.217	1.2852	1.7168	0.49023	2.1209	1.4054	2.0999	1.5589	1.0762	1.3185	0.77675	2.3305	1.4894	1.5519	1.5812	2.1048	1.7558	1.823	1.8939	1.2798	2.2049	2.8672	1.164	1.4186	0.76763	1.9524	2.4744	1.1258
-9.9857	-9.1105	-9.7151	-9.4078	-9.1303	-8.803	-9.2455	-7.8721	-9.2629	-8.3028	-9.0614	-10.78	-8.5696	-8.2024	-9.0587	-9.6251	-9.9031	-9.1692	-9.2686	-8.4305	-9.1958	-9.4594	-9.0377	-8.2515	-7.4001	-9.0077	-8.8672	-9.6465	-8.6422	-9.1878	-8.9529	-9.3069	-10.132	-9.4153	-8.5567	-9.815	-8.2974	-9.2871	-8.7677	-10.241	-9.0611	-8.2349	-9.4349	-9.3872	-8.6716	-8.6846	-7.9265	-8.6876	-8.5878	-8.7001
-2.5915	-1.6687	0.11892	-0.45813	-1.7304	-1.5926	-1.1173	-0.82897	-0.83066	-1.1921	-0.36547	-2.3115	-1.3022	-1.8419	-2.2956	-1.022	-1.751	-1.6184	-1.6858	-1.4461	-1.803	-1.6036	0.11781	-1.3442	-0.97989	-1.0432	-1.2395	-0.9484	-2.1165	-1.3759	-1.3586	-1.5289	-1.1264	-2.5784	-0.86916	-0.31972	-0.67444	-0.62469	-1.9172	-0.76317	0.1065	-1.9779	-2.1002	-1.1347	-0.33457	-0.6852	-1.4182	-1.9387	-2.5088	-0.54441
-1.8906	-2.3515	-2.5555	-1.6285	-0.58407	-2.4669	-2.6965	-1.3788	-2.4943	-1.8769	-1.9824	-2.8664	-2.5486	-3.3793	-1.4481	-1.8985	-1.7087	-1.2366	-0.19529	-1.4807	-2.2564	-1.7436	-3.1882	-1.9719	-1.2663	-1.3362	-1.4257	-2.0904	-1.6338	-1.5335	-1.8301	-2.0588	-2.6549	-1.0557	-1.2733	-2.2318	-2.2167	-1.8748	-2.2705	-2.4336	-1.8466	-2.2734	-2.484	-1.1371	-1.2477	-2.4163	-2.4203	-1.6332	-1.8049	-1.1733
-10.387	-9.8388	-10.698	-10.672	-10.359	-9.8058	-11.246	-10.866	-11.204	-10.26	-9.5346	-10.534	-9.9182	-10.946	-10.238	-10.589	-10.419	-11.362	-10.397	-11.189	-11.617	-10.728	-10.462	-11.122	-10.261	-10.308	-9.9416	-10.76	-11.478	-10.867	-10.163	-10.568	-10.986	-10.656	-10.118	-10.3	-10.172	-10.193	-11.344	-8.7476	-10.271	-9.6238	-11.122	-11.587	-10.758	-10.351	-11.261	-10.915	-10.807	-10.473
-22.317	-22.032	-21.32	-21.913	-22.168	-22.24	-22.129	-23.013	-22.49	-22.392	-22.071	-22.689	-22.32	-22.181	-21.243	-21.892	-21.151	-22.048	-21.962	-22.128	-21.784	-23.112	-22.144	-22.226	-22.234	-21.497	-22.921	-21.294	-22.404	-21.269	-22.53	-21.695	-24.032	-22.546	-21.493	-22.072	-22.851	-20.801	-21.341	-21.894	-22.795	-22.549	-22.966	-22.26	-22.757	-23.276	-21.521	-22.905	-22.685	-22.338
-15.356	-14.558	-13.583	-14.719	-15.173	-13.776	-14.695	-14.748	-13.799	-14.077	-14.201	-14.402	-13.025	-14.777	-14.476	-13.539	-14.833	-14.256	-15.194	-14.25	-14.192	-13.939	-15.408	-14.558	-15.297	-14.836	-15.028	-13.751	-13.356	-15.23	-14.34	-14.592	-13.965	-15.108	-15.107	-13.823	-15.504	-14.756	-13.803	-14.406	-14.49	-14.812	-15.65	-13.676	-14.619	-14.411	-15.409	-15.341	-14.855	-14.14
-22.54	-22.859	-22.119	-22.947	-22.199	-21.817	-21.521	-21.589	-22.364	-23.044	-21.526	-22.847	-21.523	-21.795	-22.14	-21.394	-22.152	-23.471	-22.36	-22.405	-22.843	-21.459	-21.666	-22.936	-22.032	-21.68	-23.109	-21.701	-21.527	-23.047	-22.221	-22.397	-22.106	-22.741	-21.42	-22.55	-21.752	-21.468	-21.979	-23.26	-22.088	-22.026	-21.316	-23.231	-22.224	-22.759	-22.478	-22.722	-20.976	-22.607
-12.069	-10.716	-11.901	-13.335	-11.071	-11.536	-11.557	-11.07	-12.031	-11.895	-11.294	-12.47	-11.968	-10.159	-12.255	-12.559	-12.057	-12.491	-12.455	-12.247	-10.963	-12.104	-11.258	-11.191	-12.777	-11.12	-11.507	-10.835	-11.436	-11.04	-11.971	-11.759	-11.836	-11.031	-12.072	-11.225	-13.383	-10.567	-12.332	-12.072	-12.687	-12.485	-11.66	-10.644	-11.833	-11.387	-10.858	-11.851	-11.36	-12.947
-14.14	-11.769	-12.965	-13.581	-12.648	-14.37	-13.256	-12.68	-12.066	-12.155	-12.729	-12.768	-12.838	-13.955	-12.14	-12.541	-12.034	-11.73	-13.108	-10.621	-12.854	-12.274	-12.89	-11.542	-13.468	-12.714	-13.238	-13.16	-12.538	-12.808	-13.4	-13.376	-13.933	-12.676	-13.716	-11.664	-12.916	-12.591	-12.086	-13.08	-13.66	-13.411	-13.493	-13.024	-13.26	-13.244	-12.727	-12.789	-11.257	-12.87
9.2456	8.3153	9.0614	7.6284	8.5583	7.9391	9.877	8.316	7.9956	8.7432	9.7005	9.1201	8.5951	8.3532	9.5455	9.5449	7.7568	8.3015	9.3345	8.7648	8.9211	7.5637	8.4482	8.8809	8.7802	7.6068	8.6222	8.3164	8.988	8.1616	8.12	9.056	8.6795	8.475	8.1752	8.4004	8.443	9.2454	7.9157	8.9443	9.1938	9.0625	7.9282	9.5271	7.3126	9.0237	9.8801	8.296	8.8173	8.5942
0.040882	0.59753	-1.0521	0.1441	0.57855	0.85799	0.19748	-0.86274	-0.11474	0.013285	-1.0349	0.14388	-0.24134	-0.37416	0.32056	-0.53876	0.1501	-0.85518	-0.17119	0.084429	-0.32334	-0.12722	-1.1275	1.8281	0.67756	0.5782	-0.40764	-0.20158	-0.84906	-0.47838	0.084784	0.54419	-0.42291	-0.14569	-0.81897	0.3218	-0.80125	0.071333	-1.1271	0.074027	0.51886	-0.34482	-0.16133	-0.68416	-0.53737	0.81706	0.73288	-0.97912	0.39595	-0.0061124
-11.642	-10.898	-13.105	-11.289	-11.119	-12.245	-11.95	-11.685	-11.225	-10.845	-10.821	-12.11	-10.855	-11.928	-11.188	-11.038	-12.226	-12.005	-12.245	-12.329	-11.286	-11.99	-11.384	-11.172	-11.81	-12.523	-10.903	-11.844	-11.321	-10.943	-10.779	-11.316	-12.022	-11.282	-11.722	-11.658	-11.489	-11.08	-12.272	-10.886	-11.014	-12.736	-11.268	-11.902	-11.114	-10.489	-11.063	-10.233	-12.539	-10.438
-2.3807	-1.2249	-1.5409	-2.8774	-1.1548	-1.1769	-0.62792	-0.66966	-2.6982	-1.7243	-0.57119	-0.56054	-1.7761	-2.4538	-2.0347	-2.3159	-1.0484	-1.994	-1.7321	-2.0215	-1.7613	-0.97374	-2.869	-0.49236	-2.4077	-1.8404	-1.5362	-2.3466	-2.0885	-1.5647	-2.4149	-1.5956	-2.3888	-1.6972	-1.1349	-0.79195	-1.3904	-2.3402	-3.721	-1.9894	-1.379	-1.5596	-2.572	-1.3544	-1.3742	-1.4628	-1.4074	-1.2865	-0.82562	-2.1788
6.9259	6.2964	6.6866	7.3661	6.5718	7.7933	6.4683	7.2302	7.0582	5.2259	7.2728	6.9741	5.9721	6.3856	6.9488	7.5853	6.9018	6.0616	7.2467	6.9676	5.8347	7.8392	6.1559	6.1648	6.9377	7.0306	6.131	7.1838	5.8367	6.3074	5.7824	6.1056	6.23	6.7346	8.8015	6.9534	6.048	6.605	6.7585	6.4656	6.4227	7.0413	6.2417	6.639	7.1602	5.6479	5.7477	7.1205	7.1735	6.0866
2.1563	1.3098	2.6232	2.6642	2.433	2.0259	2.3461	2.2325	2.106	3.1988	3.3194	2.3656	2.8834	2.2587	2.5517	2.4677	1.8168	1.2963	2.264	2.1575	2.7876	2.8615	3.1429	1.8106	2.1329	1.6785	2.1068	1.8568	1.9874	1.9489	3.4222	2.0096	3.4624	2.974	1.7488	1.643	2.2959	2.9847	2.9746	1.4111	2.2759	2.7361	2.5944	1.7703	2.1214	3.3614	2.027	3.1554	2.95	2.3896
0.80561	0.66278	1.5122	0.68983	1.8838	2.0655	0.86253	1.1995	0.03069	-0.2179	1.3081	1.3992	2.6996	0.92247	1.2097	-0.38125	1.4794	1.3498	0.43763	0.20063	0.44396	0.62382	1.5575	0.48515	1.0494	1.8348	0.9552	1.0997	2.2643	0.46999	1.2164	1.5268	1.4917	0.57392	1.4984	1.2786	0.85023	1.3203	1.6817	1.3292	1.5431	1.5007	0.70101	1.7209	0.64571	1.4916	1.2939	1.2371	0.11579	0.06118
9.8895	9.6132	10.28	10.566	10.254	9.3421	9.7299	9.54	9.7171	9.6683	9.5811	9.6712	9.2249	10.405	9.9393	9.6326	9.9263	10.484	8.7899	10.213	9.7111	9.3933	9.8808	8.5288	10.364	9.7701	9.023	9.8384	9.2029	10.268	9.5883	9.3889	9.9052	9.9611	10.511	11.13	9.3327	9.7538	9.7619	9.8758	10.729	8.8209	9.0448	10.345	8.5205	11.076	11.171	8.9395	9.9278	9.7705
4.2218	3.8095	4.3414	4.8416	4.9204	4.6756	5.4246	4.809	4.0446	4.619	4.7198	4.6864	4.3085	4.9955	5.5461	2.6997	3.7022	5.1933	4.9538	4.2972	4.2757	4.7164	4.3106	4.8741	4.8699	4.6318	5.6887	2.8254	3.8039	4.2557	4.2491	4.387	5.0539	4.6821	4.4063	4.1334	5.4193	5.232	4.2297	4.8037	4.507	3.5531	5.1744	3.9232	5.3105	4.2884	4.2038	4.5388	3.5345	4.6183
1.0072	1.1703	2.4969	0.93497	1.6074	2.1445	1.7862	1.6533	1.9735	1.4093	0.9675	2.0456	2.1365	2.0405	1.9439	2.5324	1.3168	1.9229	1.6679	2.6209	2.3867	2.2889	1.4049	2.1093	2.4916	1.385	2.339	1.8493	2.6762	3.5251	2.0364	1.9902	1.8623	1.5359	1.1801	1.9128	1.6904	1.6346	1.8674	2.0247	1.8499	1.6963	1.8385	2.7324	2.0564	1.3614	2.0869	1.4547	1.728	1.8295
-1.2151	-1.4144	-1.6192	-1.0319	-1.1458	-2.3896	-2.3763	-1.8693	-2.6079	-0.71395	-0.26257	-1.6696	-0.32891	-1.8487	-1.1003	-1.8351	-2.2588	-1.2525	-1.8496	-1.7186	-1.2374	-1.678	-1.9281	-1.7674	-2.0057	-2.1177	-1.1192	-1.8857	-1.3552	-2.2903	-0.35788	-1.8457	-1.404	-0.53793	-2.2856	-1.0611	-1.5265	-1.7939	-1.3855	-2.2399	-0.9271	-1.5777	-2.6273	-1.1812	-1.6908	-0.41639	-1.6276	-1.3478	-1.4463	-1.14
8.5122	8.5713	9.0865	8.2496	8.4925	9.0652	8.469	8.2114	8.0111	8.8262	9.6376	7.737	8.1425	8.4708	8.2736	8.6516	7.6707	8.7775	8.3366	8.6899	8.384	9.3261	9.5365	8.3901	8.4993	8.7174	7.8819	8.6068	9.1537	9.0612	8.6081	9.3801	8.7781	7.6659	9.0895	9.3747	7.2291	8.9163	8.747	8.2055	8.9462	9.3303	8.9056	8.5276	8.1556	8.3737	8.4479	8.4243	10.06	8.0745
-13.497	-13.084	-12.78	-13.951	-13.074	-12.767	-13.658	-13.53	-13.245	-13.497	-12.529	-13.657	-12.676	-14.584	-12.645	-13.244	-12.497	-14.979	-12.829	-13.87	-12.483	-12.07	-12.401	-13.501	-12.856	-13.472	-12.718	-13.482	-12.631	-13.656	-12.045	-13.958	-13.329	-14.021	-12.642	-13.436	-13.344	-12.995	-13.34	-12.185	-11.858	-13.027	-11.918	-13.093	-13.46	-13.638	-13.592	-13.158	-12.353	-12.932
-14.265	-12.733	-13.456	-13.429	-12.949	-12.801	-13.068	-13.066	-13.204	-13.196	-13.037	-13.478	-14.395	-13.613	-12.694	-13.5	-14.038	-12.377	-13.024	-13.782	-12.826	-13.185	-14.149	-12.81	-12.806	-12.371	-13.162	-14.113	-13.685	-13.103	-12.403	-12.637	-11.773	-12.436	-14.079	-14.178	-13.474	-12.463	-13.182	-12.801	-13.039	-13.063	-13.212	-12.168	-13.012	-13.92	-14.541	-12.872	-13.267	-12.63
-14.604	-14.132	-14.957	-14.682	-13.978	-14.206	-14.506	-14.414	-15.219	-14.388	-15.113	-15.504	-14.778	-13.479	-13.721	-15.088	-14.688	-15.381	-15.167	-15.265	-15.22	-13.861	-15.063	-15.321	-16.151	-15.937	-14.901	-14.242	-14.855	-13.488	-15.581	-15.125	-14.812	-14.097	-14.409	-14.454	-14.531	-15.209	-13.644	-15.148	-15.33	-13.926	-13.805	-15.547	-13.686	-15.288	-13.82	-14.492	-14.034	-13.876
1.8657	1.6277	3.121	1.1805	2.8696	1.7561	1.8671	1.6601	1.2914	2.8601	1.0876	2.5075	2.4704	1.1066	1.0721	1.9489	0.83033	2.0424	2.0179	2.579	0.87328	1.3087	1.5326	1.3365	1.7866	1.6614	0.88557	1.459	1.84	0.93264	0.78418	2.9161	2.7842	1.2018	1.3954	1.5738	0.84018	1.4327	1.8059	2.8484	2.1808	1.4616	1.1548	1.2445	2.0441	0.91086	1.1148	0.61953	1.4799	2.9011
-3.2076	-4.029	-3.6616	-4.6189	-2.9737	-4.5652	-3.5871	-4.2602	-4.7362	-3.4054	-3.1197	-4.2171	-4.6021	-3.4152	-4.2935	-3.3295	-2.8632	-3.3841	-4.4039	-3.367	-2.7298	-2.6106	-4.2165	-3.8326	-3.997	-4.192	-3.5586	-4.266	-3.9786	-3.5681	-4.414	-2.1539	-4.0118	-3.6731	-3.4761	-2.5355	-3.0666	-2.6618	-3.6273	-3.8216	-4.3349	-3.2728	-5.0883	-3.2663	-3.5447	-4.2993	-2.1577	-4.2675	-3.0956	-3.7455
-13.764	-14.484	-14.429	-15.37	-14.166	-14.325	-14.099	-15.222	-15.51	-15.459	-15.518	-15.152	-15.584	-14.07	-14.244	-15.37	-14.004	-15.4	-13.81	-13.842	-14.562	-15.194	-15.047	-14.583	-15.697	-14.246	-14.214	-14.517	-13.664	-15.3	-15.188	-14.745	-15.238	-14.572	-14.353	-14.305	-15.335	-14.668	-13.613	-14.32	-14.956	-14.978	-14.258	-13.926	-15.449	-14.966	-13.821	-14.979	-14.027	-13.51
-14.566	-14.601	-14.656	-13.575	-14.731	-14.768	-14.015	-14.008	-15.599	-14.555	-14.282	-14.017	-12.94	-14.292	-15.049	-14.749	-15.352	-15.046	-13.688	-15.519	-14.378	-15.303	-14.951	-15.221	-13.862	-14.814	-14.361	-15.16	-14.761	-14.465	-14.68	-15.393	-14.936	-14.68	-15.022	-13.865	-14.295	-14.573	-13.999	-15.315	-13.505	-15.659	-13.75	-13.523	-13.398	-14.12	-14.425	-14.16	-15.738	-13.646
-5.4981	-4.9243	-5.5302	-5.8758	-4.7288	-4.9304	-5.1796	-5.7628	-5.4128	-3.5318	-6.1887	-6.4457	-5.3416	-6.2414	-5.4068	-5.2314	-5.1185	-5.3532	-4.8008	-7.043	-5.4089	-4.8812	-6.4384	-5.3027	-5.3289	-5.1984	-6.0439	-4.8369	-5.2764	-5.9679	-5.2196	-5.1805	-5.019	-5.8342	-5.0148	-6.4381	-6.0041	-6.2536	-5.4137	-5.273	-5.3139	-6.2245	-5.2038	-6.7694	-5.4654	-5.9941	-5.5233	-6.1268	-7.046	-6.0396
-12.194	-12.999	-12.525	-13.115	-13.695	-13.273	-12.614	-12.122	-13.077	-13.167	-13.144	-13.271	-13.638	-11.708	-13.164	-13.826	-13.747	-12.87	-12.445	-13.009	-12.711	-12.683	-13.291	-13.648	-13.038	-11.599	-13.863	-14.255	-13.095	-12.697	-12.732	-13.58	-13.23	-12.422	-12.494	-14.444	-14.102	-11.796	-14.145	-13.646	-12.969	-13.079	-13.574	-13.99	-12.766	-13.383	-13.279	-14.185	-12.902	-13.326
-0.69641	-1.6838	-1.1996	-0.82998	-0.079486	-0.85684	-1.091	-1.4638	-0.59893	-0.74636	0.49763	-0.77244	-0.36907	-1.0831	0.34998	-0.33162	-0.8879	-1.6249	0.22606	-0.42213	-0.667	-1.4531	-0.62448	-0.24992	-0.90756	0.48544	-1.3994	-1.5579	-0.70989	0.63462	-0.66985	-1.7039	1.0666	-1.2229	-1.0258	-0.46286	0.053666	-1.3278	-2.3995	-1.4983	0.01825	-1.3473	-0.57591	-1.2115	-1.3367	-0.89483	-0.016737	-1.0791	-0.95345	-1.4996
-9.603	-10.643	-8.7058	-9.9071	-9.3712	-8.0608	-8.7897	-8.3106	-9.4468	-8.8391	-9.9354	-9.1157	-7.6849	-8.9824	-9.4001	-9.2197	-8.8386	-10.488	-10.27	-9.3769	-9.0259	-9.2467	-8.6901	-9.6637	-8.6277	-8.17	-8.7415	-8.5787	-8.6371	-9.0244	-8.4098	-9.4655	-9.3912	-7.7891	-9.9617	-8.9648	-8.9641	-7.729	-8.8661	-8.9165	-8.5913	-9.0838	-9.3513	-8.4542	-8.4249	-8.9636	-8.953	-9.0784	-9.0169	-8.6419
-13.322	-12.773	-13.39	-12.182	-12.161	-12.069	-12.592	-12.736	-12.82	-12.545	-12.348	-13.762	-14.178	-13.342	-13.646	-11.973	-12.408	-13.684	-12.611	-12.712	-12.643	-12.773	-11.764	-13.236	-13.369	-11.549	-12.395	-13.554	-13.618	-12.75	-13.353	-11.741	-13.036	-12.213	-13.043	-12.223	-12.779	-12.486	-12.466	-12.177	-12.241	-12.187	-13.325	-12.833	-12.292	-13.539	-12.741	-12.83	-12.899	-14.146
-22.263	-22.128	-23.016	-21.963	-22.522	-20.919	-21.744	-22.754	-22.374	-21.843	-22.113	-22.321	-21.634	-21.45	-21.348	-21.89	-21.32	-22.102	-23.08	-22.485	-21.457	-22.975	-21.67	-22.382	-21.721	-21.83	-21.906	-22.712	-21.885	-22.474	-23.665	-23.416	-22.341	-22.41	-21.08	-22.785	-21.341	-22.42	-21.361	-21.923	-22.802	-22.153	-21.908	-22.347	-22.535	-22.713	-22.082	-21.517	-23.343	-22.173
9.3323	9.364	10.128	10.749	10.207	10.174	10.592	10.942	10.643	9.3405	9.4783	9.3693	11.247	10.433	10.095	10.894	9.5957	9.4033	9.8014	10.111	9.5721	9.5508	10.012	9.5101	10.161	9.7601	9.954	10.505	9.4891	9.111	9.6273	10.235	10.386	10.075	10.872	10.223	9.2056	9.6328	9.3174	10.016	9.1193	9.5669	10.229	9.5528	9.5139	9.0671	10.201	9.4598	9.2423	9.7842
-12.972	-14.779	-13.419	-14.078	-12.337	-11.625	-12.308	-12.084	-13.103	-13.527	-12.908	-13.354	-12.713	-13.495	-12.604	-12.956	-12.36	-14.083	-12.344	-13.316	-13.518	-14.079	-12.714	-11.982	-12.618	-12.64	-12.548	-13.417	-12.731	-13.77	-12.365	-13.053	-12.778	-12.792	-14.931	-13.061	-13.399	-13.068	-13.396	-13.18	-13.617	-12.551	-12.997	-12.845	-13.642	-14.012	-12.545	-14.035	-14.073	-13.656
3.6946	2.2966	3.5795	3.6523	3.0589	3.1185	3.3924	3.2069	2.358	3.3839	3.1707	4.0951	2.414	2.9396	3.5931	2.8203	3.1474	2.9796	2.9453	3.1106	2.9426	2.6183	4.5715	3.9794	2.6682	3.3892	3.5148	1.4798	2.7951	3.1855	3.1727	2.0646	3.3721	2.579	2.096	4.4872	2.2996	2.847	3.1831	3.3114	2.9099	3.0489	3.222	3.026	3.271	3.2911	3.5621	3.1488	2.9256	1.484
7.2725	6.4708	6.271	7.1113	7.1967	6.7501	7.4214	8.0761	7.6148	6.9546	7.7626	6.7126	6.4295	6.6036	6.0816	7.22	7.4877	5.5538	6.5687	6.7347	6.9315	6.9513	6.3697	6.8407	7.1258	5.9542	6.9946	6.5475	7.8402	6.415	6.479	6.9062	7.7461	7.5437	7.1354	6.8457	7.5103	7.1165	7.7968	6.4235	6.7874	7.7876	6.1538	7.994	6.7382	6.7594	7.4448	6.6422	7.1836	6.6664
-13.62	-14.679	-14.218	-14.105	-13.349	-14.509	-14.759	-14.278	-13.206	-14.802	-13.16	-14.481	-13.508	-14.512	-14.236	-14.163	-13.931	-13.489	-14.768	-15.16	-14.326	-13.581	-12.963	-13.457	-14.019	-13.533	-13.396	-14.236	-13.973	-13.804	-13.706	-13.922	-13.895	-14.367	-13.905	-14.008	-13.675	-13.427	-13.933	-13.614	-13.681	-14.093	-14.197	-13.228	-14.036	-14.665	-13.278	-13.586	-14.045	-13.865
-12.966	-12.835	-13.806	-13.239	-13.478	-12.292	-13.232	-12.941	-11.993	-13.349	-12.548	-13.741	-12.862	-14.085	-13.054	-13.718	-12.662	-13.722	-14.229	-11.476	-13.606	-13.358	-13.929	-12.377	-12.713	-12.172	-12.39	-12.808	-13.087	-12.938	-13.7	-11.478	-13.434	-13.109	-13.652	-14.461	-13.575	-13.594	-13.62	-13.652	-12.273	-13.851	-13.3	-13.27	-13.427	-12.161	-13.489	-13.784	-13.693	-12.544
-10.582	-10.107	-10.561	-10.852	-9.9291	-10.403	-11.721	-11.162	-9.5936	-12.376	-10.835	-10.534	-10.745	-10.078	-10.712	-10.323	-11.266	-10.162	-10.727	-11.922	-10.327	-10.432	-10.427	-11.23	-11.359	-11.029	-11.961	-10.456	-10.802	-12.043	-11.329	-10.501	-11.65	-10.596	-11.033	-11.33	-10.537	-10.412	-11.763	-11.871	-11.305	-11.417	-11.928	-11.186	-10.117	-10.861	-11.366	-11.023	-10.328	-9.8514
-22.176	-24.141	-22.915	-22.258	-22.089	-22.041	-21.802	-21.529	-22.303	-22.514	-22.481	-21.694	-21.684	-22.199	-22.289	-22.404	-21.318	-21.829	-21.332	-22.204	-22.052	-21.777	-21.471	-21.581	-22.587	-22.624	-21.781	-22.526	-21.45	-21.452	-21.514	-22.054	-22.137	-23.096	-22.676	-22.622	-21.324	-23.081	-23.415	-22.581	-20.989	-22.266	-21.436	-20.941	-22.644	-21.552	-22.101	-22.254	-21.362	-22.935
9.5717	9.4226	9.7915	9.1874	8.7273	8.3669	9.4097	9.2845	9.1716	8.3311	8.1925	8.6237	9.9079	9.1839	8.1512	7.3508	7.9414	7.8447	9.6428	8.6302	8.1017	8.8615	7.9872	8.7089	8.8523	7.8245	8.1371	8.641	8.1412	8.4801	9.1736	7.6898	8.5242	7.2057	9.1128	9.8203	8.7152	9.1577	8.3285	7.5059	9.2357	8.4588	7.7635	8.2622	8.9564	9.362	9.1063	9.9023	8.8078	8.7283
-8.7888	-7.7623	-9.7603	-10.288	-8.5531	-9.8542	-8.837	-9.3039	-9.4622	-9.3596	-9.9613	-8.4059	-10.014	-8.2569	-9.2847	-9.0304	-8.4727	-8.3703	-8.0333	-8.5491	-9.0776	-7.3796	-8.339	-9.2396	-10.105	-10.096	-9.2969	-8.9519	-10.179	-8.7105	-10.072	-7.6378	-8.9601	-8.7584	-9.018	-7.8215	-8.532	-8.8998	-8.6947	-8.7706	-8.5662	-8.4103	-9.6959	-9.9825	-8.1174	-9.04	-8.5102	-8.4103	-9.2672	-8.2846
-8.7845	-10.043	-9.8227	-9.0495	-9.3352	-9.9241	-9.7505	-9.3358	-9.7088	-9.274	-10.89	-9.9102	-9.189	-8.7729	-10.514	-10.513	-9.209	-8.298	-9.0852	-9.0109	-8.3024	-9.5193	-9.6456	-9.4059	-10.175	-9.5282	-9.1203	-8.1858	-9.5427	-8.9	-8.9904	-9.8869	-9.3117	-9.373	-9.6119	-9.6692	-9.0954	-11.28	-9.1597	-10.107	-8.5783	-10.553	-8.6089	-9.5663	-9.8375	-9.0236	-9.7885	-8.9271	-9.7355	-8.4855
-3.2295	-3.0181	-3.4558	-2.3567	-3.7046	-3.6416	-3.8828	-3.6138	-3.8769	-3.155	-4.0456	-2.6613	-3.6688	-4.3121	-3.9605	-3.3149	-3.4089	-4.0253	-3.7325	-4.0716	-2.9352	-3.3663	-3.4988	-3.4763	-3.6694	-3.3039	-1.6412	-2.9079	-3.3442	-3.4215	-2.3003	-2.8696	-3.3951	-2.7896	-3.4322	-1.5031	-2.6242	-3.9321	-4.004	-3.9586	-3.5526	-3.6812	-4.1598	-3.0645	-3.372	-2.9427	-4.0846	-2.9368	-3.8539	-3.1313
0.050451	-0.84343	-0.30331	-0.12847	0.070028	0.31686	-0.51347	0.34566	-0.0068438	-0.28746	-1.0427	-0.91031	-1.9036	-0.39558	1.1831	-0.058483	0.20478	-0.472	-0.59914	-0.043894	-1.2478	-0.40751	-0.20857	-0.17937	-0.57935	0.14572	-0.32527	0.60413	0.54272	0.79965	-0.91841	-0.058914	0.089359	0.2283	-0.13236	-0.59655	1.3945	0.14337	0.88267	-0.19569	0.5351	0.47752	0.17575	0.59958	-0.37587	-0.27696	0.20415	0.1342	0.22458	1.0223
-3.8425	-3.9625	-2.4851	-4.698	-3.3039	-3.2081	-4.4414	-2.4542	-3.108	-2.4073	-2.6889	-2.7501	-3.266	-2.834	-3.5914	-2.951	-3.2767	-3.1038	-4.1417	-3.8058	-2.8052	-4.1854	-2.5683	-3.3506	-3.1191	-3.0501	-3.0131	-4.1337	-3.3505	-2.813	-2.4803	-3.9426	-3.4451	-2.0097	-3.1981	-2.8319	-2.7395	-1.5579	-2.9811	-3.6084	-3.3225	-3.8961	-4.3057	-3.7291	-3.9614	-3.1828	-2.986	-2.8323	-2.7296	-2.5405
-14.595	-13.575	-13.667	-13.734	-14.442	-14.389	-13.127	-14.11	-14.741	-13.43	-13.534	-14.273	-13.722	-14.015	-14.712	-13.823	-13.194	-13.462	-13.824	-14.099	-13.518	-14.723	-14.251	-12.893	-13.434	-14.236	-14.955	-13.729	-15.507	-14.233	-12.772	-13.222	-15.258	-14.401	-13.057	-14.403	-13.566	-13.334	-13.604	-12.583	-12.896	-14.227	-13.987	-13.734	-14.357	-12.992	-12.294	-13.636	-14.125	-14.484
-8.6386	-9.1912	-10.171	-9.6026	-9.4717	-9.479	-8.6889	-9.0574	-9.1295	-8.7842	-9.2136	-8.843	-9.254	-8.9902	-9.1838	-8.4047	-9.4423	-8.0824	-8.9478	-9.1012	-10.403	-9.7126	-8.2813	-9.7463	-8.7502	-9.0844	-9.6964	-10.65	-9.3144	-8.6388	-8.3398	-8.1416	-9.3884	-9.2242	-8.3097	-8.6667	-9.3054	-9.5027	-8.6196	-9.2979	-8.561	-10.524	-9.1589	-9.4739	-8.6103	-9.2271	-9.6056	-8.5335	-8.5254	-8.9623
-10.623	-11.084	-10.265	-11.431	-11.067	-10.305	-10.816	-11.081	-11.27	-10.756	-10.308	-10.575	-10.606	-11.24	-10.969	-11.222	-10.816	-10.653	-11.108	-10.161	-10.893	-10.473	-10.368	-10.203	-11.908	-10.937	-11.222	-11.439	-10.21	-10.359	-10.689	-11.078	-11.334	-10.995	-12.024	-11.158	-10.812	-10.125	-9.8855	-11.048	-9.8472	-10.947	-10.339	-10.283	-11.258	-10.641	-11.107	-10.203	-10.885	-11.055
-3.0891	-2.8555	-4.8981	-3.9322	-4.9598	-3.2471	-5.534	-4.9948	-3.7033	-3.4664	-5.0534	-4.7552	-5.3416	-4.1382	-4.5003	-4.5765	-3.8671	-3.5437	-3.6611	-3.3156	-5.3998	-3.8443	-3.2671	-4.7495	-5.0243	-4.1453	-4.9612	-4.0896	-4.3799	-4.1103	-5.0411	-3.3144	-3.7964	-4.4524	-3.3239	-4.6063	-4.2951	-2.9004	-4.8905	-4.164	-4.8919	-4.0809	-3.9702	-4.6855	-4.2639	-3.7526	-3.9142	-3.6615	-5.0114	-4.71
-13.647	-13.337	-13.801	-14.251	-14.121	-14.762	-14.772	-14.155	-14.783	-14.449	-12.92	-14.719	-13.316	-14.406	-14.282	-13.183	-14.542	-13.779	-13.513	-13.403	-14.3	-13.307	-13.953	-13.517	-13.882	-14.791	-13.177	-14.06	-13.78	-14.084	-14.231	-13.751	-13.864	-13.265	-14.068	-13.282	-14.098	-14.389	-15.037	-13.877	-13.077	-13.468	-13.223	-12.978	-13.917	-14.883	-13.974	-13.013	-12.577	-14.057
1.1359	1.6414	0.017129	-0.14224	1.0954	1.894	1.05	1.3533	2.017	0.92336	0.40059	1.3299	0.69321	1.9565	0.010546	1.3057	1.1448	1.1766	0.94905	0.97647	1.3378	1.7092	1.6634	3.115	1.2144	1.0903	0.80687	0.87406	2.2117	1.1549	1.4082	1.5301	1.219	0.33138	1.8883	0.89396	2.4253	0.15181	0.70603	1.9145	1.4926	-0.0075154	0.36272	2.0657	1.4191	0.97678	1.2668	1.3561	1.4966	1.8358
-3.6223	-2.7779	-3.102	-3.045	-2.6105	-3.7038	-3.7065	-3.8632	-2.6786	-2.5205	-1.9693	-3.2879	-3.6404	-2.7495	-3.1819	-2.2999	-3.4253	-3.4711	-2.6848	-3.1982	-4.0016	-3.3359	-3.8299	-3.0655	-2.9847	-3.4666	-4.1087	-2.4554	-2.8615	-2.534	-3.6697	-2.8481	-2.7765	-3.561	-3.2627	-2.626	-3.937	-3.9047	-3.1291	-3.515	-2.9852	-2.8649	-3.8056	-3.5793	-2.8694	-3.6105	-3.2776	-2.8205	-3.053	-3.4748
3.2267	3.6563	2.782	2.8113	3.1674	3.5628	3.3183	2.9779	2.5683	2.5854	4.1978	2.5105	2.9908	2.3198	4.2854	2.6622	3.2016	3.7626	2.5337	2.8014	2.8805	2.6546	2.1532	3.5537	2.8481	2.7176	3.4385	3.2973	3.0057	3.4451	2.5313	3.1397	3.2534	3.0063	2.9723	3.0456	3.5163	3.4839	2.1748	3.0895	2.6004	2.9969	2.1626	3.5236	2.4215	1.784	4.0204	3.158	2.3797	2.8482
-3.1446	-3.7093	-3.2497	-2.8184	-2.9703	-4.0472	-3.727	-3.7427	-2.9158	-3.9668	-2.5991	-2.3853	-4.2666	-4.6294	-3.6825	-4.5344	-3.3924	-2.6093	-3.6682	-3.024	-2.9619	-4.3702	-4.2701	-3.1343	-4.3875	-3.4186	-2.9117	-3.9768	-2.8142	-3.6283	-2.9449	-3.1335	-2.7752	-2.4793	-3.0865	-2.8371	-3.9793	-2.7102	-3.5609	-3.9111	-3.2215	-3.0346	-3.0599	-3.7462	-3.6801	-4.1101	-3.2619	-2.5599	-3.8249	-3.0862
-3.3619	-3.032	-3.3155	-3.1295	-3.357	-2.3005	-3.0196	-3.5631	-3.5833	-3.0743	-4.083	-3.9475	-3.7347	-3.4768	-3.9986	-3.5656	-3.6508	-2.416	-3.4735	-2.9877	-2.6256	-1.5971	-3.8878	-2.2139	-3.0454	-3.5505	-2.7358	-3.3162	-2.775	-4.1345	-2.159	-3.9956	-2.9386	-2.9371	-2.1274	-3.1256	-2.1694	-3.2603	-3.3217	-2.8808	-3.3584	-3.7844	-4.4897	-2.4251	-3.2083	-4.0559	-3.1374	-2.4471	-3.1434	-3.6568
-2.827	-2.6866	-2.7485	-3.1462	-2.1938	-3.6576	-2.5077	-2.3453	-2.3026	-1.7743	-1.9673	-2.4506	-2.0065	-2.2557	-3.0163	-1.5031	-2.2076	-2.5545	-2.0558	-2.1435	-2.1169	-3.2901	-2.7418	-3.7231	-2.462	-3.616	-2.4958	-2.5798	-2.0157	-2.698	-3.2743	-2.7627	-3.3043	-3.2405	-2.9	-3.6145	-2.1956	-2.8267	-2.6674	-2.9729	-3.2606	-2.5054	-2.8795	-2.8238	-3.3235	-2.8819	-2.1598	-1.9502	-2.8717	-2.6664
-0.29347	-0.052465	0.70004	0.2632	0.34152	0.64523	0.91678	1.0758	-0.025041	-0.058428	0.20315	0.0096717	0.14682	0.33803	-0.77507	0.75108	0.73284	0.71289	0.27201	0.46833	0.70982	0.23351	0.39243	-0.13069	1.4285	0.64333	0.69802	0.89555	0.036592	-0.045415	-0.72257	0.026736	-0.15498	0.54448	-0.22811	0.76112	-0.19752	0.85629	0.47754	0.81985	-0.6891	0.037163	0.771	0.5235	-0.21497	0.34284	0.94797	-0.031418	0.31872	0.25656
-1.1721	-0.86927	-0.65301	-1.8257	-0.50729	-1.4594	-0.82846	-1.4038	-1.2403	-2.0018	-1.7397	-1.9873	-2.3691	-1.0023	-1.014	-0.37176	-2.2	-1.7593	-1.5474	-2.8251	-1.4553	-0.83252	-0.55843	-0.35355	-0.33615	-1.093	-0.50176	-1.7966	-0.84432	-1.2775	-1.1711	-1.9644	-1.6151	-2.1474	-1.562	-0.67548	-1.3569	-3.3875	-1.5038	-1.1609	-1.8803	-1.9292	-1.174	-1.1215	-1.3664	-1.4182	-1.8487	-1.1638	-0.58741	-1.2199
8.1934	7.3711	7.7125	9.2934	8.359	8.0798	8.4609	8.3379	7.9623	8.3688	7.4844	7.8303	8.9631	7.8296	8.3198	7.9036	8.0084	7.5594	7.5381	7.5035	8.4297	7.5073	7.2139	7.8221	8.6799	7.713	7.8842	8.315	7.5998	7.2666	7.9005	8.1996	7.8712	8.2819	8.604	8.6101	8.2041	7.8729	8.8322	8.2532	7.6463	8.3863	8.0995	7.5989	7.4781	8.421	6.7173	8.3897	7.532	8.2487
-23.543	-23.407	-21.288	-22.94	-22.423	-22.288	-21.928	-22.566	-22.043	-22.653	-22.087	-20.469	-21.789	-22.092	-22.78	-22.178	-21.216	-22.101	-22.871	-22.371	-21.476	-21.856	-22.88	-22.948	-21.121	-22.185	-22.446	-22.46	-22.299	-22.674	-22.866	-23.341	-23.039	-22.442	-22.638	-22.522	-22.366	-22.267	-21.654	-22.816	-20.838	-21.556	-21.905	-22.3	-21.545	-21.367	-22.903	-22.079	-21.535	-21.529
-1.9062	-1.2108	-1.3251	-0.11268	-3.0208	-0.52508	-1.0588	-1.4774	-1.6793	-1.1071	-0.29859	-0.29772	-1.5496	-1.0608	-0.75596	-1.9215	-2.5394	-2.0529	-1.1041	-1.0345	-2.2876	-0.83945	-0.91142	-0.74947	-1.986	0.067711	-1.3326	-1.6833	-1.0047	-1.8748	-1.0542	-1.5378	-1.6279	-1.0945	-2.1659	-1.6158	-1.7949	-2.0233	-2.2525	-1.6922	-0.93832	-1.364	-1.8728	-0.67519	-1.3948	-2.0601	0.27026	-0.25968	-2.0612	-2.0478
-12.668	-12.838	-12.62	-13.805	-12.66	-13.015	-12.445	-12.83	-12.504	-13.465	-11.78	-12.483	-13.396	-12.285	-13.21	-11.691	-12.936	-13.73	-13.233	-13.075	-11.678	-13.001	-11.461	-11.879	-12.627	-12.567	-12.624	-13.461	-13.896	-12.727	-13.611	-12.678	-13.189	-14.349	-12.903	-12.412	-13.312	-12.366	-13.224	-13.978	-12.963	-12.898	-13.805	-12.786	-13.359	-13.101	-12.419	-13.093	-13.15	-12.513
-12.872	-11.824	-12.306	-13.186	-12.231	-13.146	-12.774	-12.188	-13.188	-13.361	-13.049	-12.208	-12.054	-12.578	-12.53	-12.7	-12.525	-13.752	-12.725	-12.268	-12.65	-12.297	-12.423	-12.565	-13.277	-12.37	-12.988	-12.534	-12.244	-13.206	-13.145	-12.546	-11.95	-12.541	-14.23	-11.364	-12.729	-12.334	-12.14	-13.33	-12.711	-14.636	-11.484	-13.864	-12.138	-12.276	-12.557	-12.38	-12.716	-13.164
-20.561	-21.342	-20.561	-20.72	-22.016	-20.235	-20.021	-21.288	-20.773	-20.797	-19.5	-21.135	-20.817	-20.224	-20.769	-20.852	-21.345	-20.714	-20.26	-20.935	-21.872	-20.603	-20.726	-21.493	-19.334	-21.279	-20.166	-21.654	-20.512	-20.6	-20.347	-20.528	-20.969	-20.221	-20.775	-21.49	-20.804	-20.819	-20.975	-21.121	-21.335	-21.042	-20.996	-21.21	-20.311	-20.968	-21.255	-21.412	-21.368	-20.841
-4.085	-3.4258	-3.9046	-4.8591	-3.8223	-3.6531	-3.0199	-4.0974	-3.4535	-2.9	-4.0492	-3.3498	-4.418	-5.0699	-2.8727	-4.5703	-3.5828	-3.6782	-4.2727	-4.0861	-4.76	-3.6355	-4.2177	-4.5084	-3.5167	-3.576	-3.629	-3.9154	-3.5825	-4.7899	-3.7525	-4.7709	-3.9875	-3.7025	-3.6101	-3.3025	-4.5987	-4.4353	-3.7823	-3.3315	-4.7408	-4.4327	-4.1067	-3.8148	-3.7746	-3.6743	-3.4466	-4.544	-4.1194	-3.5978
-5.6773	-4.6752	-5.8435	-3.2935	-4.6151	-3.6821	-4.9242	-3.3287	-3.8799	-5.1848	-5.9536	-4.0297	-4.2253	-4.6636	-3.5613	-5.136	-4.4098	-4.3278	-5.4871	-3.412	-5.388	-3.6203	-3.8926	-4.4605	-3.3147	-4.596	-4.9666	-4.5055	-4.6722	-5.2429	-4.8639	-4.1497	-4.4234	-4.704	-4.2553	-5.2064	-4.9299	-5.243	-4.1989	-4.477	-4.6332	-5.5811	-4.649	-3.9566	-3.8405	-4.841	-5.625	-5.2513	-5.716	-4.9322
2.6752	3.3872	3.6246	2.6317	3.0349	3.3973	2.2652	2.3955	2.8977	2.1968	2.8223	3.3748	1.9502	3.6368	1.8395	3.354	2.4148	2.7399	1.3181	3.2037	3.3403	3.1174	2.4002	1.7918	3.0082	3.6311	2.9026	3.0769	2.1584	2.4367	1.5751	2.2064	2.7922	4.0254	3.9143	2.9747	3.72	2.0724	2.2807	3.0734	2.8606	3.9147	3.8163	2.3316	3.9444	3.5618	3.7539	3.0698	3.0624	2.6207
-13.853	-13.772	-14.896	-14.012	-12.591	-13.637	-13.897	-13.706	-13.894	-13.854	-14.832	-14.278	-15.034	-14.24	-13.224	-13.805	-13.796	-15.572	-12.899	-14.798	-14.437	-13.973	-14.713	-13.782	-14.122	-13.755	-14.137	-14.559	-13.687	-14.415	-14.417	-13.416	-13.892	-13.371	-13.278	-13.494	-14.207	-12.656	-14.768	-14.944	-13.649	-14.366	-15.122	-14.298	-13.967	-14.77	-14.622	-13.657	-15.18	-13.625
-12.375	-12.556	-10.73	-11.753	-10.817	-12.881	-11.599	-10.967	-11.997	-11.653	-10.784	-12.504	-11.238	-11.372	-12.255	-12.662	-12.143	-11.098	-11.326	-12.38	-10.596	-11.197	-11.185	-12.319	-12.557	-11.461	-11.863	-11.996	-11.216	-11.732	-11.084	-12.177	-11.299	-11.987	-11.621	-10.838	-11.92	-12.062	-11.177	-12.024	-11.695	-11.961	-12.399	-12.523	-12.041	-12.943	-11.214	-11.562	-11.358	-11.785
-14.355	-14.247	-15.341	-14.751	-15.144	-13.893	-14.75	-14.566	-14.928	-14.22	-13.562	-15.24	-15.392	-14.556	-13.989	-14.786	-15.034	-14.769	-14.462	-14.049	-14.506	-13.867	-15.115	-14.561	-14.523	-14.286	-14.692	-14.723	-14.591	-15.028	-13.921	-14.698	-14.648	-13.645	-13.839	-14.228	-14.201	-14.903	-15.06	-15.35	-14.883	-14.361	-14.552	-14.852	-14.117	-14.646	-14.294	-14.759	-15.235	-14.378
-5.2701	-5.8334	-4.5934	-4.5825	-5.0191	-5.7002	-5.0109	-4.5913	-4.3726	-5.2834	-4.1477	-4.4002	-5.1305	-3.3947	-5.0726	-5.0045	-4.3545	-5.4891	-4.3867	-4.7024	-3.8586	-4.4653	-5.8447	-5.5974	-5.3718	-4.7333	-4.9485	-3.9958	-4.5402	-5.5153	-4.5208	-5.2404	-4.6013	-5.0255	-5.175	-4.9529	-4.7077	-4.9858	-4.9088	-5.0656	-3.9084	-4.9796	-5.5995	-4.2139	-5.6919	-5.7843	-6.1519	-4.5679	-5.286	-4.5603
-13.135	-12.505	-12.915	-13.024	-12.762	-12.389	-11.398	-12.408	-12.449	-13.532	-13.023	-13.247	-12.658	-12.601	-12.745	-12.822	-12.578	-11.469	-14.204	-11.814	-13.301	-13.431	-13.022	-12.196	-12.387	-12.103	-12.261	-13.871	-13.681	-13.89	-13.407	-11.796	-12.178	-13.003	-13.579	-12.708	-12.794	-12.906	-13.359	-12.07	-12.99	-12.817	-13.9	-13.143	-12.706	-13.976	-12.916	-12.561	-13.41	-12.941
-3.5074	-3.7464	-3.42	-4.1361	-3.658	-3.5297	-3.1505	-3.7023	-3.4226	-4.7021	-3.5932	-2.8439	-3.1446	-3.9595	-5.0468	-3.869	-4.6262	-5.0956	-4.4087	-3.5123	-4.0428	-4.3357	-4.1304	-3.4702	-2.7438	-2.8201	-4.2648	-4.261	-3.7802	-3.7299	-3.2684	-4.4542	-4.0858	-4.2803	-4.3831	-2.4845	-3.9941	-4.8191	-3.4362	-3.7371	-3.5591	-2.9511	-4.499	-4.3484	-3.8951	-3.682	-4.6139	-3.2044	-3.0252	-3.8936
-9.8999	-8.4838	-7.8026	-10.078	-8.752	-10.088	-9.48	-9.2306	-9.5476	-8.3589	-8.1921	-7.9629	-9.539	-8.0365	-8.2335	-8.2973	-8.2931	-9.4536	-9.9735	-8.9788	-9.143	-9.9257	-8.7071	-9.0697	-8.5842	-10.617	-8.2633	-9.1157	-8.3277	-9.0144	-8.9031	-8.8447	-9.1676	-8.7702	-9.8355	-7.4969	-9.1598	-8.5721	-8.7782	-10.472	-8.0863	-9.3531	-9.2045	-9.1586	-8.9757	-9.3011	-9.008	-8.8793	-8.4359	-9.4084
-10.496	-11.637	-11.685	-12.577	-11.189	-11.463	-9.7201	-11.706	-11.49	-11.639	-10.81	-10.783	-11.716	-12.414	-11.927	-10.311	-12.022	-11.831	-11.028	-9.6681	-12.294	-11.211	-11.949	-11.837	-11.629	-10.699	-11.919	-11.303	-12.331	-12.244	-11.536	-11.435	-10.807	-11.77	-12.147	-10.653	-12.264	-11.296	-12.272	-11.43	-10.939	-11.246	-12.693	-12.365	-11.692	-11.38	-11.648	-11.088	-11.708	-11.356
-0.066602	0.83535	1.7897	-0.048775	0.56304	0.62086	1.2213	2.03	1.6414	1.196	0.72976	1.1782	1.3247	0.53797	-0.060438	0.29024	-0.67879	1.1159	0.41259	1.38	-0.074339	-0.25786	1.178	1.5664	-1.3379	0.0057548	0.82492	0.68603	-0.612	0.30202	0.60451	0.93423	0.96749	0.85606	0.022471	0.78192	-0.79891	0.33521	0.83512	0.60192	0.42253	1.2667	0.71063	-0.41989	0.19722	0.41046	0.16174	0.63468	0.78954	0.39248
-0.77195	-1.6867	-1.7943	-2.117	-0.22482	-1.2336	-1.5961	-0.87355	-1.9685	-0.78468	-2.0667	-1.2348	-0.85599	-0.98072	-1.8683	-2.5967	-1.2577	-1.9751	-1.2891	-1.9626	-1.5844	-0.99532	-1.2029	-1.0776	-1.5868	-2.6189	-2.6699	-1.417	-2.4909	-1.8414	-1.745	-2.5651	-1.7672	-2.0831	-1.5212	-0.85526	-1.9391	-1.8292	-2.03	-1.2764	-2.7899	-1.3921	-1.2393	-0.48522	-2.305	-1.2276	-1.9004	-2.0702	-1.1146	-1.0169
-8.5964	-8.7644	-8.9136	-9.591	-8.628	-9.2116	-8.2964	-8.8524	-8.1671	-9.9642	-9.7357	-8.4405	-8.603	-8.6091	-9.3487	-9.3496	-8.3379	-9.7926	-9.7838	-8.4921	-8.4161	-9.3482	-9.1573	-9.0871	-8.7142	-8.7256	-9.4759	-8.8226	-8.4429	-8.8289	-9.2251	-8.3162	-10.05	-9.2699	-9.6235	-9.6576	-9.3815	-9.262	-8.616	-8.8939	-9.8398	-8.3705	-9.5394	-8.5612	-9.963	-8.8101	-8.6032	-9.5812	-8.0105	-8.4629
-9.6494	-9.2874	-10.176	-9.6451	-11.663	-9.9692	-10.398	-10.399	-9.7657	-10.84	-9.9953	-9.7987	-10.803	-10.278	-11.058	-9.5948	-10.231	-9.7372	-10.274	-10.19	-9.2776	-10.68	-10.902	-9.4753	-10.526	-9.7046	-9.9112	-10.028	-9.694	-10.317	-9.8906	-11.425	-10.674	-9.4285	-9.7254	-9.5341	-10.755	-10.364	-9.7568	-10.294	-9.6684	-9.758	-9.8621	-10.343	-10.924	-11.046	-9.9786	-11.311	-9.4219	-9.3671
2.2957	2.2131	1.8851	0.039467	1.9742	0.86839	1.3527	2.3101	1.4038	2.8239	1.3137	1.2919	0.98298	1.6446	0.38263	2.1708	1.5742	0.93972	1.3983	1.4736	2.3723	2.5079	2.095	1.9085	1.7072	0.93441	2.1078	2.2116	1.9531	1.7324	0.98808	3.2505	2.6268	0.8508	2.1428	2.1589	1.4547	2.2198	2.2651	1.5055	0.56954	1.2974	0.62803	0.72367	1.3396	2.9166	2.3798	1.5375	1.1664	2.6502
0.84913	1.2216	0.44378	-0.36769	-0.71092	-0.060954	-0.47015	0.0037904	-0.28818	-0.081011	-0.22317	-1.5028	-0.1311	-0.67128	0.25061	-0.1678	0.0037808	0.054	0.072638	0.40315	0.028587	0.41962	0.18283	-0.45235	0.096022	-0.15157	-0.4919	0.4381	0.2781	-0.88028	0.10476	-0.2573	0.071596	-0.0091489	0.0084896	0.83836	-0.55051	0.686	-1.0696	0.99912	-0.30052	0.10323	0.10918	0.011467	-1.3398	0.12167	-0.64185	0.75946	-0.60604	0.22714
4.6849	4.6817	4.456	4.1997	5.1093	4.3435	4.8201	4.9145	4.7752	4.8093	5.5316	5.7077	4.6131	4.5007	5.5258	4.6759	5.6475	5.9666	5.2013	6.0552	5.4608	4.2104	4.9191	6.2741	5.0458	4.8065	5.7354	5.7399	4.8273	4.5876	5.1153	5.0548	5.2432	4.3347	5.0812	4.3278	3.6872	5.608	5.5813	5.5791	5.067	4.1315	3.7694	4.93	5.4482	4.6162	6.483	4.379	4.1334	5.6391
-9.7602	-9.5175	-8.269	-10.23	-8.9969	-9.2686	-8.1644	-9.4581	-10.208	-9.1614	-10.372	-9.3886	-10.653	-9.4456	-8.8185	-9.7962	-9.125	-9.4347	-8.9184	-9.1334	-7.8994	-9.8856	-8.8136	-9.2652	-8.736	-9.3299	-10.52	-9.8166	-9.3625	-9.6463	-11.16	-8.9113	-8.9757	-9.8412	-8.189	-9.4253	-9.0842	-8.0262	-9.7243	-9.482	-9.3752	-9.2471	-9.8357	-9.5118	-10.552	-9.9595	-10.069	-9.7914	-8.3047	-10.052
-10.905	-10.536	-10.334	-10.261	-11.083	-10.024	-10.634	-10.79	-10.714	-10.722	-11.14	-11.976	-10.33	-10.586	-10.95	-11.542	-10.955	-10.768	-10.724	-10.97	-9.7054	-12.06	-10.854	-11.365	-10.186	-11.077	-11.034	-10.409	-10.187	-9.7249	-10.046	-10.417	-11.394	-10.065	-11.058	-10.108	-11.499	-11.025	-10.853	-11.039	-11.78	-11.191	-10.106	-9.4002	-11.842	-10.14	-10.519	-10.841	-10.474	-10.197
-20.93	-21.115	-20.526	-21.17	-21.261	-20.575	-21.14	-20.653	-20.68	-20.283	-20.856	-20.492	-21.474	-21.328	-19.59	-19.215	-20.766	-21.646	-20.876	-19.907	-21.216	-21.454	-20.121	-20.717	-20.52	-19.763	-20.65	-21.096	-19.821	-20.853	-21.296	-20.402	-20.605	-21.022	-20.615	-20.76	-19.636	-20.716	-21.3	-20.867	-20.446	-21.548	-20.469	-21.349	-22.738	-21.693	-21.52	-20.55	-19.929	-20.548
-8.7142	-9.3848	-9.6629	-9.2628	-9.604	-9.1273	-9.2964	-7.9138	-8.8657	-9.4102	-8.3664	-8.1003	-9.5164	-8.2657	-10.037	-8.883	-9.0099	-8.8193	-8.9602	-9.6508	-9.3112	-9.482	-8.3457	-7.9723	-8.9462	-7.765	-9.3979	-9.365	-8.8618	-8.7838	-9.5646	-8.8191	-7.3785	-10.5	-9.4698	-7.9151	-10.347	-9.0007	-7.5648	-8.6197	-9.1324	-8.7474	-9.687	-8.8315	-8.4293	-9.9658	-9.2541	-9.6049	-9.0216	-9.9631
-4.5204	-3.8817	-3.95	-4.4177	-4.0684	-3.818	-4.8481	-4.8618	-5.2141	-5.3595	-4.1798	-4.2579	-4.6089	-3.1057	-5.0086	-5.1074	-4.5149	-4.2833	-2.8629	-3.4315	-4.3966	-5.3168	-4.2032	-3.957	-4.063	-5.2363	-4.3267	-5.0053	-4.041	-3.5039	-4.5994	-4.9458	-5.1522	-5.3231	-5.6794	-4.5822	-4.1801	-4.3781	-2.9918	-4.2908	-3.9412	-5.0869	-6.0358	-4.1171	-3.7133	-5.3363	-3.6845	-4.7066	-4.2985	-4.8238
-1.4687	-1.0026	-0.5635	-1.3007	-1.392	-1.9386	-0.99078	-0.76918	-3.4996	-1.874	-1.5674	-0.85793	-0.54783	-0.43839	-1.8444	-1.243	-1.8056	-1.3636	-1.7769	-1.7668	-1.7561	-1.3973	-1.877	-0.6521	-1.0106	-0.39026	-1.8438	-2.0789	-0.80815	-1.6533	-1.1582	-2.2279	-0.49265	-0.81311	-0.944	-0.32855	-1.7724	-0.79701	-1.1936	-0.99191	-1.0556	-0.90277	-1.4304	-2.0918	-1.3499	-1.1274	-2.0399	-1.9057	-0.51548	-0.97011
-14.389	-14.446	-15.477	-14.831	-14.475	-14.882	-14.712	-14.136	-14.063	-15.113	-14.038	-15.205	-14.863	-14.984	-14.159	-14.234	-14.066	-15.048	-14.339	-13.89	-15.641	-13.669	-14.83	-14.13	-14.024	-14.767	-14.716	-14.979	-13.243	-15.291	-14.557	-13.978	-15.029	-13.874	-14.933	-13.942	-14.857	-14.409	-15.443	-15.5	-15.145	-14.492	-14.896	-14.652	-13.981	-14.98	-14.975	-14.556	-14.641	-15.136
-12.286	-13.312	-13.287	-13.198	-13.154	-12.329	-13.075	-13.474	-12.33	-12.507	-12.135	-12.432	-12.021	-13.164	-12.357	-12.707	-12.974	-13.064	-13.399	-13.19	-13.184	-13.582	-12.229	-11.733	-12.642	-13.238	-11.988	-12.679	-12.412	-12.165	-12.731	-12.852	-12.588	-13.313	-13.07	-12.33	-13.45	-13.182	-12.538	-12.768	-12.063	-12.978	-12.806	-13.194	-14.217	-11.975	-13.795	-13.672	-13.6	-12.815
-3.7197	-2.9256	-3.1969	-3.1666	-3.5977	-3.0753	-3.9189	-2.5259	-2.9256	-2.9366	-3.362	-4.296	-3.6428	-3.1058	-2.8102	-3.5275	-3.3261	-3.8032	-3.0828	-1.9147	-4.174	-3.5883	-1.9373	-3.7066	-3.783	-2.9073	-3.1241	-3.294	-3.3263	-3.1673	-3.3725	-3.3875	-3.424	-3.5319	-3.4136	-3.6478	-2.1436	-1.7299	-2.1232	-2.5934	-3.2093	-2.4862	-3.4748	-3.6192	-4.1093	-3.1802	-2.2439	-3.0119	-2.8494	-4.068
0.81683	2.1955	1.9157	2.2178	2.3527	2.49	2.0661	2.4395	0.87741	1.721	1.5045	2.2205	2.161	1.9753	2.4537	2.1355	2.7682	2.3152	0.98287	2.0332	1.4979	0.95671	1.7658	0.81603	1.9135	1.6653	0.95197	0.38096	0.60839	2.1229	3.1658	1.224	1.5972	0.43684	1.9891	1.8666	2.4829	2.4657	2.1065	0.94374	1.9558	1.7356	1.9362	1.7951	1.3647	1.5357	1.8925	1.4632	1.1039	1.1499
0.20002	-0.5388	-1.0756	-0.97129	-1.0215	0.19014	0.19683	-1.2318	1.0384	-0.55379	0.37123	-0.77447	1.1393	-0.10258	0.38587	0.17237	-0.29493	-0.5217	0.026465	-0.47646	-1.3766	0.39599	-1.1455	-0.87203	0.084317	-0.40237	0.7714	-0.73051	0.5251	-0.97904	0.69418	0.22685	0.85745	-0.042071	-0.95748	-0.088481	0.042085	0.80067	0.65588	0.22057	-0.59485	0.0093422	0.57353	0.2838	0.37864	-0.69922	0.26415	0.15441	-0.28436	0.28574
-2.286	-1.8592	-3.0668	-3.7838	-2.2699	-2.6663	-3.8506	-3.0653	-1.6138	-2.6296	-2.5943	-2.1972	-3.3362	-3.0372	-3.4468	-2.6502	-1.477	-1.7406	-1.4235	-3.1002	-2.5851	-2.2203	-3.5723	-2.7101	-1.1472	-3.4501	-1.8533	-1.6723	-2.1238	-2.2663	-3.2063	-3.0084	-3.1123	-2.8119	-2.3113	-2.4712	-3.5801	-2.6354	-2.1394	-2.3951	-2.7092	-3.3305	-2.4433	-1.7533	-2.5026	-2.2136	-2.8207	-3.4092	-2.3561	-2.6282
-1.5294	-2.6319	-2.9898	-3.5013	-1.8561	-1.7979	-2.6698	-3.2102	-2.6418	-2.1034	-3.3321	-3.621	-1.9196	-2.7482	-2.6274	-3.1338	-2.5945	-2.4674	-3.1337	-2.9788	-1.9311	-3.685	-1.8189	-1.5897	-3.1137	-2.3105	-2.2184	-2.792	-2.0746	-2.9178	-3.3496	-2.829	-3.6438	-1.7086	-2.4337	-2.4268	-3.157	-3.639	-2.899	-2.5567	-3.3324	-3.1021	-2.7656	-3.1903	-2.7812	-2.6329	-3.2063	-2.3947	-3.5625	-2.2424
-10.718	-11.348	-11.999	-10.388	-10.701	-10.322	-11.404	-13.021	-11.502	-12.056	-10.483	-11.089	-11.158	-11.426	-11.938	-11.237	-11.429	-12.332	-11.294	-11.264	-11.815	-12.072	-10.412	-11.601	-11.659	-11.266	-11.673	-11.119	-11.372	-11.469	-11.268	-11.759	-12.446	-11.938	-11.007	-10.555	-12.551	-11.537	-11.619	-11.436	-12.327	-12.073	-11.084	-10.882	-11.503	-12.001	-12.276	-11.313	-11.435	-12.111
-10.893	-10.292	-11.154	-11.753	-10.557	-11.064	-11.416	-10.889	-11.099	-11.083	-10.975	-10.773	-11.338	-11.241	-12.045	-10.549	-11.186	-10.827	-10.795	-10.696	-11.151	-11.757	-9.873	-10.631	-10.469	-10.416	-10.964	-10.869	-10.413	-10.707	-11.799	-11.308	-9.744	-11.874	-10.529	-9.5773	-10.822	-11.382	-9.3989	-11.579	-10.826	-10.777	-11.87	-10.129	-11.378	-10.685	-9.7532	-9.5872	-11.709	-9.9272
-10.757	-11.35	-11.509	-10.925	-11.493	-11.631	-11.439	-11.369	-10.328	-10.227	-10.951	-11.002	-9.9883	-11.139	-11.215	-10.952	-9.6241	-11.319	-11.077	-10.732	-10.637	-11.271	-12.068	-10.6	-11.21	-10.192	-10.964	-11.915	-9.7738	-10.746	-10.047	-11.746	-11.829	-10.602	-10.573	-10.043	-11.163	-10.455	-10.733	-11.109	-9.3922	-11.665	-10.727	-11.726	-9.8763	-10.463	-11.451	-11.051	-10.84	-10.639
-12.961	-13.497	-13.761	-14.281	-14.805	-14.701	-15.085	-13.199	-13.176	-14.453	-14.476	-15.326	-14.652	-14.619	-13.545	-13.509	-14.127	-14.767	-14.497	-14.05	-13.669	-14.5	-14.482	-13.176	-13.662	-14.012	-13.68	-13.896	-14.031	-14.082	-14.245	-13.27	-14.583	-14.091	-13.823	-15.494	-13.735	-14.307	-13.112	-13.073	-14.295	-14.367	-13.753	-13.584	-14.589	-13.547	-14.59	-13.387	-14.872	-14.11
-3.4519	-4.0483	-3.1717	-3.8174	-3.0157	-2.7816	-3.1373	-3.1263	-4.2801	-3.9077	-3.0555	-4.0012	-2.8802	-3.2573	-3.4954	-2.9021	-3.5356	-3.8243	-3.4579	-2.7548	-3.5719	-3.0502	-3.6554	-3.8368	-3.4103	-3.806	-4.1214	-4.0683	-3.0245	-3.3709	-3.4221	-3.7553	-4.4338	-3.6924	-3.3244	-3.9419	-3.4859	-3.9053	-2.6614	-3.4143	-3.7531	-2.5719	-3.2499	-3.6971	-3.5264	-3.0353	-3.7031	-4.5072	-3.5384	-3.6386
-13.964	-15.11	-14.107	-15.568	-13.37	-14.835	-14.714	-14.309	-13.422	-14.888	-14.029	-14.896	-13.939	-15.216	-14.719	-14.575	-14.951	-14.96	-14.241	-14.423	-14.15	-14.454	-14.367	-14.917	-13.29	-15.187	-14.359	-15.425	-14.73	-13.943	-13.891	-15.5	-14.421	-14.28	-14.594	-14.296	-14.824	-14.751	-15.433	-14.052	-13.464	-15.271	-15.606	-13.704	-15.62	-14.161	-14.12	-14.609	-14.659	-14.251
-11.743	-11.651	-11.877	-12.125	-11.288	-11.75	-11.537	-11.503	-11.215	-12.78	-12.356	-11.385	-12.377	-11.146	-11.367	-12.664	-12.015	-11.288	-11.91	-12.379	-11.471	-11.994	-11.207	-11.03	-12.016	-12.431	-12.012	-12.673	-11.212	-11.116	-13.028	-11.819	-12.416	-11.331	-11.106	-11.349	-11.745	-12.33	-11.893	-12.384	-10.778	-11.202	-12.583	-11.559	-11.935	-11.479	-11.133	-13.201	-10.607	-12.287
-14.345	-13.199	-12.544	-14.465	-13.203	-13.037	-11.558	-12.654	-13.307	-13.455	-11.601	-12.756	-12.89	-12.936	-13.124	-13.461	-13.778	-13.899	-14.082	-13.832	-12.569	-13.103	-13.687	-13.71	-12.943	-13.494	-13.42	-13.675	-13.228	-13.155	-13.144	-13.654	-12.603	-14.255	-12.702	-12.712	-13.267	-14.272	-13.226	-12.02	-12.609	-12.983	-12.785	-12.44	-12.393	-12.614	-13.084	-13.612	-14.512	-12.918
-4.2236	-4.2559	-3.3594	-3.9425	-3.2208	-4.9034	-3.4682	-4.2548	-3.7175	-2.8977	-2.9908	-3.5952	-4.2162	-2.9892	-4.6662	-3.4239	-3.3795	-3.5842	-3.9352	-3.4261	-3.6699	-3.8333	-3.9237	-2.2578	-4.0502	-3.3935	-4.1415	-2.4191	-3.3973	-3.2497	-3.3613	-3.0685	-4.3605	-3.4571	-4.3927	-3.4286	-4.2891	-2.6731	-2.9831	-2.6904	-3.5187	-3.126	-4.6042	-3.8101	-4.5366	-3.9557	-3.1477	-3.8151	-4.2677	-4.7317
-3.627	-3.408	-3.2501	-2.2189	-4.1043	-3.4226	-4.5983	-4.4062	-3.8351	-4.4092	-4.1308	-2.889	-4.2593	-3.6267	-3.8138	-3.4817	-2.779	-3.8799	-3.6264	-4.4636	-3.8954	-3.1451	-2.8184	-4.1126	-3.5741	-4.2946	-4.302	-3.5283	-4.3411	-3.566	-3.4736	-3.6694	-3.972	-2.3969	-3.1272	-3.8612	-5.3584	-4.7674	-3.2703	-3.1312	-3.4204	-3.9193	-3.8704	-3.4816	-3.4292	-5.5668	-4.5331	-3.1196	-4.6576	-4.317
-13.633	-12.605	-12.548	-12.685	-13.099	-12.644	-12.861	-13.042	-12.914	-12.906	-13.378	-12.173	-12.344	-10.966	-12.941	-12.486	-13.113	-11.498	-13.194	-13.649	-12.841	-12.826	-13.224	-11.756	-11.422	-13.609	-11.875	-12.257	-12.213	-13.226	-12.432	-12.655	-12.077	-12.957	-13.05	-12.838	-12.464	-11.706	-12.745	-11.361	-12.381	-12.062	-13.089	-12.806	-13.838	-13.421	-12.792	-11.845	-12.408	-12.845
3.3645	1.9113	3.3736	2.2893	4.813	2.0682	2.9664	2.5766	3.3363	2.7825	3.8931	3.4925	3.4644	1.7541	3.2873	2.47	2.4319	1.9919	5.1593	3.2633	3.3339	3.49	2.8831	2.5726	2.4874	2.6863	3.747	3.1223	2.6603	2.0281	2.8921	3.45	3.3879	2.3314	2.1548	2.8533	1.3009	1.9395	2.2198	2.993	3.1191	3.1998	3.2486	1.8706	3.4332	1.9456	2.3094	3.807	3.39	3.4888
-14.201	-14.02	-15.202	-15.228	-14.996	-14.445	-13.786	-14.138	-14.396	-14.358	-14.577	-14.141	-13.615	-14.314	-15.983	-15.209	-15.709	-15.426	-14.807	-13.869	-13.279	-15.044	-14.136	-14.815	-14.831	-13.644	-14.933	-13.259	-15.24	-15.93	-14.011	-15.235	-15.638	-14.695	-15.356	-14.681	-15.435	-14.827	-14.545	-14.829	-15.649	-13.898	-14.153	-14.752	-14.435	-14.55	-15.011	-15.667	-15.692	-13.571
-2.8223	-2.8979	-2.2165	-1.8928	-3.2479	-3.0373	-3.484	-2.8663	-1.9616	-2.9837	-1.277	-1.6635	-1.9102	-2.9011	-2.4992	-2.0051	-1.2326	-2.8701	-2.612	-2.8925	-2.37	-3.8631	-3.2756	-2.7347	-1.6956	-2.1043	-2.5048	-3.3736	-2.4848	-2.2563	-3.6952	-0.93999	-1.9929	-2.8046	-3.1582	-3.423	-2.1964	-2.3426	-2.9155	-2.4279	-3.0047	-3.3652	-2.1935	-3.0865	-3.0894	-3.1313	-1.7286	-3.6342	-3.1641	-1.9836
-21.669	-22.03	-22.284	-22.161	-22.218	-21.729	-22.548	-22.942	-22.502	-21.212	-21.47	-22.647	-23.535	-22.319	-21.928	-22.51	-22.297	-22.791	-22.466	-21.726	-22.913	-21.367	-23.273	-21.033	-22.787	-22.149	-22.661	-22.86	-21.177	-22.243	-22.728	-23.282	-22.284	-22.077	-21.857	-20.931	-21.512	-22.111	-20.893	-22.443	-23.131	-21.266	-21.896	-21.186	-21.03	-22.281	-23.256	-22.526	-21.7	-23.04
9.5273	9.8951	10.111	9.6117	9.1425	9.8902	10.585	8.9257	10.431	10.114	9.3313	9.8145	9.0735	9.8807	9.7017	9.7151	9.3594	10.013	10.105	9.4688	9.0325	10.74	9.2262	9.9755	9.4863	10.344	10.07	10.72	10.261	9.4685	9.575	9.4753	9.3923	10.024	9.6817	10.005	10.009	8.8691	10.267	9.2794	8.5835	10.51	9.8711	8.8977	9.3411	9.7586	9.3032	9.736	10.2	10.194
-12.664	-11.913	-11.369	-10.965	-13.746	-11.146	-12.42	-11.021	-10.428	-11.264	-10.868	-11.427	-11.854	-11.238	-10.902	-11.618	-11.862	-12.687	-11.909	-12.032	-12.236	-12.307	-11.642	-11.177	-10.933	-11.751	-11.438	-11.909	-13.084	-11.304	-11.755	-11.67	-11.545	-10.881	-10.929	-11.963	-11.472	-12.349	-12.287	-11.96	-11.513	-11.625	-12.348	-10.812	-12.222	-12.153	-11.77	-12.25	-9.9289	-11.204
1.8491	1.939	3.1801	0.99117	1.9224	0.82654	1.6288	1.1772	2.1587	1.8339	1.0024	1.6655	1.8709	2.067	1.8547	1.9356	2.1575	1.736	2.1285	2.9247	2.2441	1.4079	1.7236	1.7331	1.0685	1.2671	0.50715	1.5936	0.31069	1.9817	1.4658	1.2336	0.86057	0.45009	1.7607	2.3248	1.924	1.5051	2.7098	2.4174	0.70763	2.4317	2.3619	2.4302	2.8294	1.7769	2.3285	0.88782	1.3408	1.6745
-12.947	-12.964	-12.73	-13.84	-12.224	-12.793	-13.645	-12.31	-11.45	-12.54	-13.242	-12.571	-11.775	-12.918	-11.824	-13.659	-12.575	-11.853	-13.251	-11.964	-13.36	-12.638	-12.668	-11.618	-13.826	-13.023	-11.802	-12.6	-12.153	-12.51	-12.883	-12.798	-12.056	-13.204	-13.019	-13.084	-12.693	-11.219	-12.784	-12.78	-12.012	-13.405	-11.768	-12.844	-13.395	-12.343	-12.314	-11.993	-12.161	-12.405
1.5242	1.3971	0.86924	0.88925	0.39492	0.32669	1.2438	1.5321	0.44182	1.3127	0.66037	1.5595	1.6928	1.6559	1.069	2.1368	0.80052	1.3798	1.5967	1.7085	0.86669	2.2464	1.3009	2.19	0.39629	0.59182	1.5073	1.7064	0.82978	1.2384	0.68996	0.84997	1.4806	2.1916	0.46928	1.2112	1.4576	0.75181	0.92497	1.1691	1.7354	1.5582	1.5519	1.6531	2.3146	0.16204	1.4748	0.46354	0.12344	1.0617
-2.7206	-2.2303	-1.8409	-3.278	-2.3092	-2.5482	-2.0666	-2.2724	-3.2623	-2.5636	-3.5835	-2.2021	-3.0734	-2.4168	-3.354	-1.8255	-2.3866	-1.6973	-3.4533	-1.5674	-2.4753	-2.1905	-2.6342	-3.4089	-2.6529	-3.3076	-1.473	-2.9317	-2.5923	-2.8731	-1.9641	-2.4842	-2.4819	-2.7417	-1.6571	-3.1276	-1.1844	-2.9162	-2.855	-1.6298	-2.2534	-3.2406	-2.5678	-2.996	-1.4842	-2.0403	-1.8046	-2.3011	-2.8534	-2.2736
-22.19	-21.749	-22.127	-21.517	-21.321	-21.843	-23.198	-21.502	-23.114	-21.448	-21.93	-22.259	-21.698	-21.022	-22.468	-22.207	-22.26	-22.084	-22.141	-22.147	-21.79	-22.125	-21.621	-22.41	-23.61	-22.726	-22.683	-22.592	-21.528	-21.259	-22.51	-22.226	-21.594	-22.569	-21.92	-21.765	-23.102	-23.156	-21.484	-22.185	-20.57	-22.794	-21.587	-22.5	-21.603	-21.094	-22.717	-22.547	-20.932	-21.962
-12.675	-12.736	-12.17	-13.652	-12.726	-12.976	-12.997	-13.064	-12.147	-12.041	-13.246	-12.097	-12.937	-13.712	-12.83	-13.165	-12.126	-13.371	-12.533	-12.977	-12.326	-12.514	-12.825	-12.773	-13.218	-12.348	-13.49	-13.676	-12.138	-12.327	-13.581	-12.359	-12.359	-12.444	-13.162	-12.702	-11.313	-11.874	-12.032	-12.353	-12.875	-12.67	-12.162	-13.483	-12.983	-12.187	-12.312	-13.448	-13.223	-12.628
-12.807	-12.39	-12.153	-12.28	-13.508	-12.798	-12.651	-12.698	-11.8	-11.469	-13.695	-12.545	-12.665	-12.397	-13.811	-13.003	-12.631	-12.18	-12.567	-12.416	-12.847	-12.455	-13.432	-12.363	-12.687	-13.718	-12.474	-12.523	-12.809	-12.747	-12.685	-12.234	-11.952	-12.705	-13.216	-12.774	-13.226	-14.112	-12.441	-12.58	-12.008	-11.865	-12.12	-13.749	-12.154	-13.332	-13.633	-12.887	-12.088	-12.885
-11.548	-12.026	-10.522	-9.9285	-10.687	-11.252	-10.43	-10.166	-11.254	-10.777	-10.517	-10.105	-11.59	-10.06	-10.389	-10.712	-10.633	-10.8	-11.824	-10.633	-10.738	-12.035	-10.571	-11.968	-10.684	-10.493	-10.672	-10.303	-10.38	-10.495	-10.218	-10.676	-10.096	-10.71	-9.8334	-10.479	-10.842	-10.828	-10.834	-10.982	-10.22	-10.454	-11.313	-10.112	-11.119	-11.129	-10.859	-12.071	-11.152	-12.212
-11.501	-11.38	-12.042	-10.56	-10.76	-12.394	-11.317	-12.322	-12.477	-11.893	-11.086	-11.551	-12.278	-11.761	-11.092	-12.279	-12.26	-12.442	-11.538	-11.02	-11.254	-12.364	-12.686	-12.049	-11.881	-11.173	-11.68	-11.67	-12.667	-12.429	-11.278	-12.772	-10.778	-12.371	-11.789	-12.157	-11.909	-11.148	-11.163	-12.409	-12.237	-12.062	-12.077	-11.922	-12.438	-13.036	-10.927	-11.504	-12.934	-11.726
-2.1573	-3.7334	-3.6012	-3.2674	-2.592	-3.5946	-1.4506	-1.6844	-2.4138	-3.0763	-3.0128	-2.2814	-3.3818	-2.4633	-3.3452	-2.1573	-2.453	-2.8102	-2.1885	-2.688	-2.6434	-4.2078	-3.2101	-3.2104	-2.5898	-2.2733	-2.3248	-3.3329	-2.8703	-3.1574	-2.363	-3.8398	-2.2356	-2.5835	-2.9386	-1.9119	-2.4661	-2.4232	-3.863	-2.6789	-3.3226	-2.8189	-2.6724	-1.959	-3.0691	-2.5215	-2.4385	-1.9451	-3.0676	-2.0194
1.408	2.3141	1.9726	-0.28328	2.0588	2.3869	0.9871	1.7705	0.42877	1.2017	1.982	0.96091	2.2292	1.3566	1.1512	1.8441	0.91406	0.78468	1.1382	2.6729	1.02	2.0076	1.544	1.9469	1.754	2.0096	1.1419	0.62268	2.5386	2.6685	0.93757	1.2357	1.023	0.75106	1.2949	1.5525	1.0987	1.3219	1.8239	0.32639	1.3814	2.2186	0.57027	1.243	1.9891	1.7268	0.63566	1.6148	1.7298	2.0351
1.5127	1.6444	1.4434	1.6601	2.0366	1.6181	1.6053	1.0872	0.55612	1.9921	1.7778	2.4616	1.0645	1.3872	0.20641	2.1143	2.036	1.7133	1.6959	0.66269	1.5102	0.75993	1.209	1.7579	1.6872	1.4037	1.217	2.3447	1.0882	2.5181	1.4169	1.4625	1.4248	2.3366	1.3815	-0.26085	2.3746	1.6608	1.7427	2.0671	1.8741	1.8991	2.7829	1.9431	3.0414	1.9544	1.8527	1.7382	0.67298	1.6898
-14.361	-14.29	-13.167	-13.046	-14.529	-13.73	-13.203	-13.75	-14.551	-13.188	-13.966	-13.506	-14.863	-14.735	-14.097	-14.71	-13.493	-14.556	-14.499	-14.844	-13.182	-13.865	-14.711	-13.333	-13.416	-14.733	-14.55	-14.071	-13.727	-14.058	-13.397	-13.625	-14.336	-13.613	-14.683	-13.863	-13.377	-14.806	-14.648	-13.988	-14.024	-13.969	-13.913	-13.21	-14.104	-13.101	-14.679	-14.105	-13.204	-14.578
-8.2986	-10.503	-9.4105	-9.6411	-10.32	-9.912	-9.886	-9.8497	-9.7218	-11.187	-9.8424	-10.216	-10.057	-10.788	-10.61	-10.454	-10.283	-10.604	-9.9367	-11.146	-10.379	-9.3799	-9.3639	-10.726	-9.8219	-11.388	-10.237	-10.353	-9.2609	-9.7752	-10.313	-10.145	-11.371	-10.944	-10.151	-10.684	-11.437	-10.002	-9.685	-10.331	-10.832	-10.29	-10.032	-9.9693	-9.7032	-9.9684	-10.83	-9.8575	-10.534	-9.2691
-3.0368	-4.2017	-3.9186	-4.6823	-3.2708	-3.782	-3.7585	-3.6089	-4.3933	-2.7349	-4.436	-4.1648	-3.4633	-4.6423	-4.0299	-4.6822	-3.7445	-3.839	-3.5668	-4.35	-3.9756	-3.5109	-3.5216	-4.6377	-3.0675	-3.3165	-2.9571	-3.5116	-4.79	-3.3478	-3.9807	-4.4505	-4.6081	-3.413	-4.1434	-2.9213	-4.8133	-3.4101	-3.9562	-3.4467	-3.1268	-4.2373	-2.7244	-4.3762	-3.2632	-3.248	-3.3345	-3.4264	-3.8508	-4.8304
-3.6346	-3.7655	-3.7338	-3.8762	-3.6998	-2.8419	-3.8868	-3.2026	-2.7431	-4.3343	-3.9591	-3.9132	-3.0306	-2.3832	-4.3139	-3.5985	-3.9094	-2.548	-3.8908	-3.3169	-2.286	-3.7251	-3.3295	-2.7984	-4.1234	-2.9445	-4.3874	-2.8029	-3.2804	-3.1504	-3.9161	-3.6713	-3.542	-2.4704	-3.8198	-4.8064	-3.7174	-3.1369	-3.3778	-3.5975	-2.958	-3.6785	-2.8881	-3.2245	-3.1695	-3.5569	-3.4185	-4.2492	-3.1602	-3.5634
-8.035	-7.1571	-7.9336	-7.875	-6.122	-6.5018	-7.173	-6.7815	-7.9678	-7.9019	-7.0084	-7.3858	-7.7848	-8.0461	-9.0738	-8.4992	-7.5896	-7.3907	-7.3841	-6.596	-7.8977	-6.9332	-6.447	-8.0244	-8.0074	-7.4277	-8.6284	-7.1753	-7.6434	-8.0002	-6.1795	-8.4742	-8.104	-7.7506	-7.6541	-7.6714	-6.9567	-9.0383	-7.1684	-7.4319	-7.1035	-7.4861	-7.5611	-8.4276	-6.9963	-6.888	-8.4341	-7.3214	-7.2889	-7.8838
-2.5849	-2.6614	-2.0343	-2.5614	-2.5737	-1.927	-2.881	-2.9412	-3.6955	-2.4568	-3.6891	-3.777	-2.9032	-3.5505	-2.0625	-1.8794	-2.6632	-3.1543	-2.9863	-2.8155	-2.0518	-2.5962	-2.3798	-3.6142	-2.9018	-2.6849	-2.2347	-4.1787	-2.7944	-3.1405	-3.5728	-2.029	-3.48	-2.9619	-1.2412	-4.5038	-1.0827	-2.3805	-2.5357	-2.5495	-2.7404	-2.526	-2.1122	-2.8275	-1.8578	-2.7663	-3.2436	-3.1376	-2.5382	-2.2586
3.2342	2.8322	2.348	2.649	2.9103	3.8823	2.53	1.8587	2.5165	3.1774	3.2171	3.8531	3.3199	2.8865	3.4396	2.6028	2.8855	2.4213	3.076	2.8257	2.8442	1.9773	3.5432	2.267	1.2694	3.3431	4.0387	2.6296	2.5572	2.6719	3.283	3.5122	3.0005	2.6672	2.2081	3.3142	3.2816	2.4298	1.6994	3.4038	2.5596	2.7488	2.2449	3.8881	2.7109	3.3089	2.3925	4.3949	2.988	3.4348
-6.2352	-7.0048	-7.2982	-7.6879	-8.0886	-6.0766	-8.2628	-8.4342	-6.731	-7.8314	-6.9936	-7.485	-8.4688	-7.431	-7.8894	-6.7367	-7.0933	-7.3416	-7.042	-7.5827	-7.5815	-7.7299	-8.2839	-8.6074	-7.851	-8.7152	-8.4978	-7.8262	-7.0872	-7.5909	-6.5854	-8.5653	-8.5909	-6.4735	-8.0357	-7.4514	-8.1897	-7.9407	-7.5012	-7.7418	-7.5309	-7.9165	-7.3435	-7.4498	-8.6136	-7.4468	-7.8864	-7.7119	-7.9165	-8.0454
9.2277	8.9888	8.3801	9.4047	7.5951	8.2627	8.1025	8.2076	9.7311	7.858	9.1038	8.1223	7.9133	8.9687	9.2493	8.8006	8.0893	8.4087	9.2346	7.7742	8.17	7.9246	8.4647	8.9691	9.0107	8.7237	8.2747	7.7946	8.2009	8.9188	8.8094	9.0332	8.9742	8.1932	8.1222	8.1494	7.9697	7.61	8.7654	8.7662	9.5277	9.4239	8.0322	8.2644	8.4644	9.3072	8.0423	9.4455	8.1013	9.0855
-4.0174	-3.8157	-3.8889	-3.6322	-3.3585	-3.9559	-3.7971	-2.8072	-3.3703	-3.1636	-4.3848	-3.5031	-3.6375	-3.2179	-3.2284	-3.9962	-3.5852	-3.3925	-3.2284	-3.8822	-3.4909	-3.7561	-3.457	-2.8966	-3.8323	-2.6217	-3.6171	-3.3867	-3.5556	-3.737	-3.7202	-2.5711	-3.364	-3.4819	-2.2492	-4.5597	-3.838	-3.6037	-3.1668	-3.4514	-4.0919	-3.6737	-4.0245	-3.2568	-2.67	-3.6789	-3.8929	-3.3447	-3.7268	-3.585
5.8718	5.2575	6.1089	5.3634	6.7556	4.881	6.621	5.2831	6.856	5.1766	5.6631	6.0273	5.9605	6.1276	5.2133	5.3254	4.9085	5.6905	5.1378	5.7009	5.4423	3.8456	5.5076	5.0035	5.5186	5.8132	5.9882	5.0327	5.5369	6.181	6.1809	5.5044	6.0147	5.9269	5.7249	5.3313	4.9338	6.0169	5.1749	5.0215	6.4825	4.5977	4.8405	7.1345	4.2998	4.8232	6.2587	4.9346	4.9247	5.7179
8.4909	8.0885	8.5828	9.3431	8.6954	9.8226	9.5646	8.574	7.7152	8.3342	7.714	8.9561	8.1477	9.0564	9.5815	8.4744	8.9137	9.117	8.231	9.0752	8.4848	8.6226	8.8102	8.1103	9.2454	7.517	9.2175	8.891	8.8064	9.2769	6.9899	7.9096	9.1323	8.1322	8.4774	8.7776	8.1536	8.8286	7.8859	9.8985	7.6727	9.2038	8.4374	7.8351	9.1127	8.1896	8.8926	8.244	8.0735	8.2371
-14.016	-14.527	-14.253	-15.192	-14.696	-15.009	-14.148	-15.037	-15.677	-15.225	-13.902	-14.935	-14.262	-14.637	-14.866	-14.909	-13.473	-14.191	-15.404	-14.956	-14.621	-14.995	-14.996	-15.032	-15.743	-14.864	-15.23	-14.572	-14.827	-13.894	-14.311	-14.369	-15.669	-15.071	-14.613	-15.441	-14.655	-14.51	-14.512	-13.901	-15.324	-15.113	-14.094	-15.317	-14.234	-15.121	-14.047	-14.302	-14.809	-14.801
1.8532	0.66561	1.4821	2.224	0.36084	1.1284	0.93317	1.8019	2.6952	1.5552	1.4382	0.92273	1.2192	2.0862	2.1382	2.1967	1.7535	1.2018	-0.015972	1.5129	0.086661	1.2162	1.2037	1.9265	1.2576	0.85153	2.945	1.4937	1.8312	2.6378	1.9779	1.346	1.2305	2.1829	1.6893	1.0631	2.6345	1.2688	1.4749	0.72434	1.4488	1.3133	1.0356	1.2839	1.3937	0.94708	-0.03455	1.0208	2.3334	1.8846
-13.525	-14.239	-14.09	-14.093	-14.081	-14.313	-13.731	-15.097	-13.061	-13.725	-13.864	-14.788	-14.457	-13.734	-14.196	-13.589	-15.508	-14.494	-12.959	-14.395	-13.043	-13.985	-14.458	-14.319	-13.123	-14.255	-13.007	-13.928	-13.665	-14.364	-13.681	-14.659	-13.574	-13.662	-13.975	-14.136	-14.496	-14.933	-14.576	-13.835	-13.831	-13.962	-14.162	-14.406	-13.838	-13.052	-14.095	-13.57	-14.749	-14.249
-5.8298	-5.2329	-5.3104	-6.8552	-6.0017	-5.793	-6.3676	-6.3757	-5.8628	-6.7018	-4.764	-5.5955	-6.1587	-5.9534	-4.8567	-6.1158	-5.4234	-5.8451	-5.3141	-6.2248	-5.1732	-6.004	-5.869	-6.5514	-4.5108	-5.3472	-5.4685	-6.0389	-3.9135	-4.5119	-5.7119	-5.6611	-5.2254	-7.0291	-4.353	-6.0445	-6.1197	-5.5644	-5.4062	-5.7601	-6.1776	-5.3042	-5.1508	-5.8928	-6.0999	-5.7831	-5.7161	-4.8727	-6.2576	-4.8716
-2.1678	0.25681	-0.055873	-1.1263	-0.77841	-1.708	-0.83961	-0.85239	-0.17574	-0.22385	0.53004	-0.47274	-0.5457	-0.23725	-1.3758	-0.93526	-1.273	0.0019478	-1.302	-0.75181	-0.94593	-0.87539	-0.19156	-0.96134	-0.33382	-0.86037	-1.143	-0.03559	-2.0226	-0.77977	-1.5237	-0.52141	-0.80536	-0.6491	0.61748	0.61223	-1.4058	-0.6584	-1.4213	-0.80963	-1.7582	-1.1706	-1.0867	-1.0232	-2.053	-1.2772	-0.31167	-1.8566	-1.2259	-1.7432
-0.18686	-1.0045	-1.7918	-0.48119	-0.80092	-1.8056	-0.30205	-0.3564	0.11325	-0.21561	-0.16431	-0.12119	-0.10925	-0.39519	-1.3758	-0.59125	-0.85343	-0.78167	-0.70591	-0.41018	-0.034801	-0.31808	-0.16608	-0.6234	-0.72337	-0.34529	-1.0383	-1.3479	-0.67089	-1.667	-0.44516	-2.1493	-0.73152	-1.5573	-0.42281	-1.3615	-1.6085	-1.164	-0.90084	-0.25524	-0.48894	-1.4224	-0.081784	-0.81357	-0.011543	-0.83736	-1.3138	-0.67704	-0.61697	-0.26507
1.8752	2.2645	2.1601	1.1547	2.4883	1.2509	0.89654	1.2086	1.7062	1.1681	1.2721	2.1289	2.1267	1.4979	1.3653	1.1852	1.3527	1.3287	1.9102	2.4165	1.255	1.3123	2.4676	2.1666	2.2123	0.77557	2.1308	0.54043	1.4641	1.4065	2.2881	1.6185	1.6382	1.8736	1.599	1.5857	1.9512	2.1676	2.5217	0.87346	1.3165	2.6108	2.6259	1.7213	1.8104	2.3128	2.0368	1.7841	2.2176	2.3379
-2.6039	-3.8664	-4.3611	-3.0693	-2.6946	-2.4531	-4.0175	-2.9972	-4.1752	-2.5484	-3.108	-2.1911	-2.9063	-3.1325	-3.3652	-3.8518	-2.6444	-4.0259	-2.9471	-4.0481	-4.1821	-4.0701	-3.1049	-3.0833	-3.2073	-3.6247	-2.9034	-3.2982	-1.7302	-3.4927	-2.6541	-4.2242	-3.9725	-2.5296	-3.3247	-2.2996	-3.9203	-2.6255	-3.2019	-2.9449	-4.3779	-2.9905	-2.9347	-3.0786	-2.7556	-3.4377	-2.7302	-3.6137	-3.1892	-2.0485
0.45762	1.2608	2.0242	0.53016	0.20812	1.2123	0.89345	0.92349	1.1877	0.70725	0.99111	1.2107	1.2426	0.41987	2.8581	1.0218	1.6775	1.0021	1.2412	1.3872	0.64596	0.84527	1.6648	0.64818	1.1372	1.353	0.67291	2.3961	2.5851	2.2782	2.3275	0.24468	-0.37987	1.6611	1.3653	0.82786	0.58582	2.23	0.67227	1.5845	1.7919	1.3472	0.79481	1.0644	1.4965	0.57941	1.141	1.168	1.4682	1.4301
-1.765	-1.4001	-0.56858	-1.5825	-2.3655	-2.4023	-1.6702	-1.4182	-1.7049	-2.5815	-1.6638	-0.72689	-1.1831	-2.189	-1.8937	-1.8724	-1.1731	-1.5498	-1.7257	-1.72	-0.50974	-1.8632	-1.1214	-1.1103	-1.3707	-1.236	-1.8724	-1.8404	-1.8449	-0.43347	-0.87512	-1.1849	-0.46037	-1.6696	-0.66589	-2.736	-1.242	-1.9201	-2.7959	-1.2214	-1.574	-0.77861	-1.3496	-2.7859	-2.1611	-2.1437	-1.9264	-1.9896	-2.3025	-2.2835
-4.2963	-3.5887	-4.2834	-4.3137	-4.6904	-3.5969	-3.2167	-4.8479	-3.7228	-4.5803	-4.1422	-4.0038	-2.7329	-3.735	-4.8963	-3.6973	-4.7657	-3.5791	-4.0013	-3.9757	-4.7345	-3.2632	-3.7086	-3.9498	-4.4728	-4.583	-4.662	-5.2036	-3.8752	-4.3767	-4.8828	-4.4895	-4.0988	-3.6456	-3.6389	-5.1274	-3.3924	-4.4261	-5.283	-3.935	-4.5262	-4.1724	-4.8124	-5.3899	-4.4578	-3.1832	-3.7484	-4.7062	-3.592	-3.6678
-12.159	-13.427	-14.129	-13.205	-13.302	-12.254	-12.246	-13.763	-12.4	-14.029	-12.404	-12.781	-12.854	-13.92	-12.505	-13.204	-13.258	-11.755	-13.013	-14.065	-12.575	-13.34	-12.946	-13.659	-13.555	-12.743	-13.164	-13.288	-13.192	-13.905	-12.6	-13.349	-12.675	-13.942	-14.005	-13.676	-13.216	-12.842	-13.487	-13.711	-14.224	-11.899	-12.424	-12.713	-13.04	-12.296	-12.649	-13.749	-14.397	-12.724
-3.6733	-3.7105	-3.0854	-3.731	-2.4749	-3.561	-2.9119	-4.0887	-3.8727	-3.824	-4.4386	-2.8496	-2.7022	-3.5778	-4.0188	-3.0537	-3.2876	-2.7884	-3.1968	-3.14	-4.8983	-3.8701	-3.5234	-4.3535	-3.4494	-2.7844	-4.5836	-3.1511	-3.7232	-3.4179	-3.3056	-2.2895	-2.0871	-3.2479	-3.7664	-3.583	-3.9398	-4.1123	-5.2837	-2.4782	-3.6847	-3.225	-3.335	-3.7469	-3.9695	-3.0327	-4.1561	-4.2293	-4.7127	-3.906
-11.917	-10.053	-10.886	-10.705	-10.397	-9.706	-12.004	-11.229	-11.09	-10.115	-11.78	-11.351	-9.3338	-10.808	-11.708	-10.238	-11.146	-11.785	-10.016	-10.547	-10.603	-11.15	-10.305	-12.206	-10.793	-10.751	-11.644	-11.392	-11.685	-10.791	-11.784	-11.371	-10.72	-10.137	-11.876	-11.144	-11.036	-11.996	-10.405	-11.762	-11.66	-9.9988	-10.911	-10.493	-10.698	-11.046	-11.03	-11.164	-10.721	-10.58
-3.9137	-3.7651	-3.3526	-3.2839	-3.8084	-3.7948	-3.9556	-4.2522	-4.4656	-4.0503	-2.9376	-3.6023	-4.4827	-3.177	-3.6356	-4.258	-4.449	-4.7379	-2.4726	-2.5371	-3.7264	-3.6856	-4.7227	-3.691	-3.5892	-3.4901	-2.4538	-4.1967	-4.8617	-4.0689	-3.8366	-3.8277	-3.7598	-3.998	-4.499	-3.4719	-3.4826	-2.7652	-4.4046	-3.7824	-3.2659	-3.8862	-3.1577	-3.63	-3.3249	-4.2344	-3.3746	-4.1108	-2.8261	-3.2375
-14.583	-15.573	-15.153	-13.754	-15.381	-14.437	-14.76	-14.647	-13.653	-14.565	-14.144	-15.226	-14.398	-14.873	-14.472	-13.975	-15.031	-14.623	-14.08	-14.496	-14.433	-15.572	-14.661	-14.785	-13.795	-15.539	-13.398	-14.641	-12.958	-14.801	-14.442	-16.289	-15.311	-14.321	-14.303	-14.185	-13.716	-14.534	-13.934	-14.932	-13.769	-14.934	-13.87	-14.898	-14.25	-14.606	-14.686	-13.95	-14.211	-14.772
-13.406	-12.988	-12.964	-12.344	-12.876	-12.454	-13.905	-14.174	-13.563	-12.664	-13.774	-14.367	-13.763	-13.4	-12.723	-13.543	-13.043	-13.338	-13.068	-13.598	-13.515	-13.573	-12.65	-13.161	-13.278	-13.192	-13.436	-12.627	-13.653	-13.984	-13.375	-12.117	-12.148	-13.863	-14.609	-11.761	-12.562	-13.065	-11.893	-13.129	-13.592	-13.268	-13.049	-13.339	-13.906	-13.913	-12.961	-13.31	-12.603	-14.266
7.629	7.4789	7.9844	7.9491	7.817	7.7416	6.9025	8.2553	8.0257	7.8237	8.12	8.6503	8.4236	8.7235	8.6124	7.4091	8.0451	7.4232	7.0926	8.134	7.9181	8.9856	7.9943	7.7081	8.3992	7.9547	8.3601	7.3208	9.0285	7.9925	7.5344	7.5239	8.5679	8.5237	9.1018	6.9192	8.2712	7.6875	7.9587	8.2155	8.302	6.9761	8.3758	7.8951	8.2766	8.7244	8.752	7.3953	7.9789	6.7122
-0.56056	-0.19117	0.20476	1.839	-0.32502	-0.61394	2.7498	-0.073238	0.01776	0.36067	0.56754	-0.035458	-0.5573	1.5155	-0.13445	0.036801	-0.32873	0.23277	-0.25913	-0.68671	-0.31302	-0.7937	-0.37488	-0.94159	0.68702	0.18243	0.39345	-0.33411	0.091565	1.4866	-0.28876	-0.41967	0.34924	0.2642	-1.0183	-0.26239	0.25302	0.31683	-0.40668	-1.4748	-0.14491	-0.39104	-0.22317	0.85858	-0.064811	-1.1032	0.47351	0.035833	-0.22666	1.2927
-12.474	-10.781	-11.344	-11.487	-10.958	-10.984	-11.507	-11.435	-10.943	-11.66	-11.492	-11.187	-10.323	-12.042	-11.807	-11.375	-11.89	-10.25	-10.704	-11.782	-11.415	-10.824	-12.381	-12.06	-12.057	-12.25	-11.143	-11.32	-11.092	-11.476	-11.682	-11.169	-11.684	-10.263	-11.623	-11.155	-11.762	-11.491	-12.045	-12.412	-11.998	-11.676	-11.999	-10.898	-10.445	-12.29	-11.183	-11.412	-11.617	-11.124
-3.2121	-2.8965	-3.9013	-2.9216	-3.101	-2.0354	-3.1381	-2.656	-2.2034	-4.2118	-3.9942	-3.8911	-2.9592	-3.8627	-3.841	-3.0044	-3.1146	-3.0928	-3.3515	-2.0855	-3.0772	-3.6369	-3.1777	-3.5284	-3.0305	-3.6322	-2.8028	-3.0204	-2.7508	-3.232	-2.5465	-2.6164	-2.7108	-4.4521	-2.299	-2.4614	-2.5639	-3.8975	-3.9858	-4.7568	-3.6525	-2.9955	-4.2416	-3.2225	-1.8108	-2.515	-2.3241	-4.2075	-2.9101	-3.9827
6.6053	7.3277	6.8794	6.8091	7.3074	5.9247	6.8382	7.9958	7.0358	5.2315	6.4335	7.6385	6.2126	6.9553	6.3093	8.0422	6.7918	6.4241	6.5628	6.4003	5.3285	6.2011	7.3903	5.1428	7.4381	6.4199	6.6385	5.6991	7.4085	7.1	6.7297	7.8417	7.1718	6.679	7.0083	8.0139	7.0731	6.0172	7.2429	6.6354	7.1826	7.0461	7.0809	7.5497	6.7343	7.1054	7.5403	6.8718	6.9828	5.5539
3.4004	3.8	3.4624	3.2184	2.1094	2.649	3.4042	3.2193	1.8668	3.9417	2.9505	2.5198	3.2841	3.3309	3.9154	2.894	3.3268	2.2289	2.798	2.508	2.8446	3.0407	2.8509	2.9935	1.8754	2.0504	3.3972	3.3683	3.2783	1.2057	3.987	2.8396	3.6835	3.8374	3.4133	3.9598	2.9875	3.7245	3.0136	3.0641	2.3637	3.4931	2.8446	3.0893	2.5549	2.8848	2.3045	3.0234	2.6969	3.0089
-4.1751	-4.2138	-3.3314	-2.9781	-3.0323	-2.7824	-3.7739	-2.565	-2.8283	-3.6063	-3.2394	-3.1792	-4.6943	-3.5533	-4.0893	-4.9297	-3.9259	-3.6946	-3.7961	-3.9313	-4.5231	-2.4844	-3.7893	-3.1817	-3.7813	-2.7529	-3.0374	-3.2909	-3.497	-3.8093	-3.4931	-4.1279	-2.116	-3.1432	-4.5561	-3.2259	-3.2947	-3.3624	-2.3345	-3.5635	-3.6158	-3.6967	-2.6668	-3.195	-3.3536	-3.4412	-3.2851	-3.2129	-3.2739	-4.324
-10.727	-11.861	-12.002	-13.483	-10.368	-12.543	-11.263	-10.368	-11.839	-12.121	-12.674	-11.729	-11.485	-11.941	-11.982	-11.04	-11.729	-10.888	-11.859	-12.795	-12.262	-12.38	-12.227	-12.248	-11.043	-11.943	-11.796	-11.407	-11.187	-11.964	-11.594	-11.374	-11.133	-12.151	-11.109	-10.892	-11.972	-10.558	-12.003	-10.688	-11.962	-11.691	-12.858	-11.568	-11.975	-12.184	-10.917	-12.609	-12.619	-10.79
6.1323	6.7985	6.2051	7.7623	7.0563	7.3707	7.0117	7.3439	6.6317	6.2758	6.9458	7.7674	6.6684	6.5735	7.225	7.0048	5.6872	6.6894	6.85	7.7159	6.6136	6.3292	7.3904	6.6244	6.6211	7.2204	7.6042	6.8446	6.8051	6.936	6.6302	6.8038	6.369	7.079	6.2428	6.8741	7.2815	5.7492	6.8412	5.0663	6.6957	7.5926	7.674	6.781	6.2926	6.8507	6.3874	7.5924	7.102	6.6153
7.7468	8.8793	7.7349	7.747	7.7128	8.3553	8.2973	8.7078	8.3038	6.3938	7.735	8.4388	8.2045	7.7344	7.775	8.2088	7.09	7.8699	7.6565	8.66	8.412	8.493	7.1808	8.183	8.277	8.0273	8.5895	8.2828	7.2308	8.6663	9.0499	8.027	8.4596	7.5553	7.5785	8.7584	7.3697	7.0989	7.8926	7.7077	8.3115	7.58	7.4519	8.9313	8.2878	8.0526	8.3455	7.8997	8.4794	9.3993
-13.374	-12.888	-12.65	-12.95	-14.086	-13.723	-13.93	-13.841	-13.955	-13.264	-14.216	-12.049	-13.028	-13.419	-13.391	-12.738	-13.758	-13.129	-12.801	-13.026	-14.186	-12.966	-13.03	-13.672	-13.28	-11.987	-13.504	-13.243	-13.235	-12.457	-13.615	-13.923	-13.467	-13.437	-13.556	-12.911	-12.639	-13.407	-12.318	-13.475	-14.44	-12.539	-11.854	-12.552	-14.656	-13.049	-12.63	-13.595	-13.104	-13.88
-22.891	-23.218	-23.01	-22.346	-23.67	-23.891	-21.505	-22.413	-21.583	-21.517	-21.632	-21.968	-22.127	-22.149	-22.186	-22.29	-21.724	-22.855	-22.495	-22.182	-23.362	-22.317	-21.859	-22.814	-22.463	-22.157	-22.879	-22.724	-21.741	-22.745	-23.095	-22.486	-22.033	-22.351	-22.602	-22.469	-22.422	-22.427	-21.845	-22.479	-23.504	-21.301	-21.724	-20.794	-22.672	-21.948	-21.468	-22.208	-22.624	-23.142
-22.224	-22.455	-21.307	-20.687	-21.366	-22.158	-20.479	-22.349	-21.497	-22.715	-22.281	-21.59	-21.904	-21.471	-22.828	-22.192	-21.647	-22.212	-22.283	-22.815	-21.334	-21.768	-22.117	-22.282	-22.922	-21.785	-21.521	-21.659	-22.958	-22.473	-22.247	-22.765	-21.938	-22.875	-22.24	-22.824	-23.073	-22.549	-21.294	-22.345	-21.869	-22.099	-21.925	-22.597	-21.936	-21.494	-22.585	-22.174	-22.274	-21.445
-22.342	-21.473	-22.713	-22.773	-22.47	-21.92	-21.869	-23.668	-21.872	-22.308	-22.11	-22.802	-22.671	-23.255	-22.575	-21.035	-22.201	-22.913	-21.541	-21.501	-22.999	-21.02	-21.703	-21.928	-22.005	-22.096	-22.091	-21.655	-23.481	-21.983	-21.408	-23.369	-21.021	-21.407	-21.191	-21.766	-20.433	-22.075	-22.93	-22.707	-22.702	-21.487	-22.586	-22.967	-22.709	-22.901	-23.645	-22.24	-22.814	-22.362
-12.463	-13.67	-12.845	-12.995	-13.249	-13.269	-13.626	-13.239	-13.487	-13.882	-13.337	-13.528	-11.646	-13.757	-13.759	-13.503	-13.306	-12.477	-12.19	-13.245	-13.226	-12.915	-13.023	-12.193	-13.684	-12.511	-12.773	-14.141	-14.433	-13.184	-13.851	-13.499	-12.908	-13.441	-13.841	-14.176	-12.558	-12.556	-12.597	-11.874	-13.731	-14.782	-12.712	-13.945	-14.234	-14.704	-12.717	-14.015	-13.322	-13.365
-7.8303	-9.4044	-7.4159	-7.2459	-7.8978	-6.6858	-7.163	-7.8252	-7.9638	-7.7266	-7.9817	-7.9307	-7.9293	-7.8348	-8.3069	-6.898	-7.7127	-8.3854	-8.2603	-7.368	-7.9406	-8.0578	-8.9708	-7.0719	-7.7239	-7.44	-6.6737	-7.1256	-9.2396	-9.3476	-7.0971	-8.259	-8.3812	-7.5889	-8.536	-7.9628	-7.8825	-8.298	-7.3507	-7.946	-7.8678	-7.7922	-7.572	-6.5752	-8.3761	-6.5194	-7.4865	-6.9767	-7.1055	-7.5319
-0.69008	-0.75053	-1.0493	-0.77049	-1.3478	-0.39133	-1.2866	-0.39551	-0.98434	-1.3951	-0.85926	-0.65416	-0.73212	-1.3185	-0.62826	-0.8382	-0.51266	-1.2	-1.3362	-1.0319	-1.6345	-0.083188	-1.3039	-1.6314	-0.24736	-0.5278	-1.4325	-0.7102	-1.1564	-0.69255	-0.97588	-1.0673	-0.39686	-1.2838	-0.13295	-0.73141	-0.52761	0.012241	-0.18936	-1.6319	0.26916	-3.0304	-0.94374	1.3143	-1.6581	-0.55513	-0.48501	-1.7728	-0.58298	-1.4155
-12.999	-12.735	-14.324	-12.868	-12.984	-13.023	-13.132	-13.204	-12.605	-13.1	-15.223	-12.857	-13.906	-13.239	-13.575	-12.937	-13.513	-13.482	-12.84	-14.475	-13.484	-13.488	-12.417	-14.001	-13.74	-12.917	-13.213	-13.028	-14.191	-13.977	-13.482	-12.413	-12.807	-13.604	-13.142	-13.354	-12.369	-14.112	-12.778	-14.434	-14.026	-13.624	-13.568	-13.829	-12.945	-12.995	-13.441	-13.152	-12.742	-13.627
-1.1301	-2.9231	-2.6964	-2.7883	-1.9786	-2.9524	-2.3986	-1.809	-2.6299	-3.1855	-2.2875	-2.9399	-2.5419	-1.7257	-2.3415	-3.0674	-1.5552	-2.2468	-1.4415	-1.5728	-1.8921	-3.3075	-2.0812	-2.0849	-2.5656	-2.6191	-2.2963	-2.5116	-3.061	-2.752	-3.0271	-2.7194	-1.1341	-2.4588	-2.7941	-3.0924	-2.3338	-2.1189	-2.9093	-2.9401	-1.464	-2.1491	-2.0988	-1.8223	-2.0637	-2.1705	-2.618	-1.3394	-2.6903	-3.0508
4.0347	5.2426	5.2395	4.8456	5.2894	5.3166	5.9623	5.0335	4.6788	3.861	5.8545	5.0748	4.2622	5.3941	4.9694	5.1004	6.0637	4.6197	4.7423	4.9346	4.5094	3.2926	4.539	5.2361	5.1599	5.0526	5.242	5.1987	5.1199	4.0796	4.5005	4.4007	4.6244	5.8005	5.4216	5.27	4.7508	5.1164	4.1159	4.1766	4.6043	5.3604	4.8541	5.3047	5.2208	5.4343	5.0955	4.1126	4.6902	5.2183
-1.3141	-0.386	-0.66701	-0.90268	0.37878	-1.367	-0.10937	-0.78723	-1.3886	-1.3112	-1.2764	-0.57212	-2.535	-0.37791	-2.1207	-1.3227	-0.89515	-1.3803	-1.9812	0.066914	-1.0756	-0.71137	-0.20261	-0.95486	-1.0153	-1.0283	-0.79003	0.2215	-0.52579	-0.026483	-1.0012	-0.48183	-0.7287	-2.2719	-0.97807	-0.81845	-0.67786	0.257	-0.62381	-1.6042	-0.71403	-1.4515	-0.82821	0.17201	-1.244	-1.3222	-2.421	-1.0179	0.43338	-0.75616
1.9025	2.7011	2.1878	0.95595	1.6366	1.2723	0.64336	1.8103	1.6168	1.5444	2.2893	2.4044	1.3013	0.93797	2.1103	2.0716	2.6641	1.1797	2.1248	0.85331	2.1165	0.85979	2.1945	1.6718	1.2151	1.923	2.0332	1.5408	1.9051	0.5066	1.1386	1.3394	1.4107	1.7152	1.8995	2.0952	1.2964	1.0451	1.321	2.4656	-0.36962	2.4357	1.7615	2.5448	2.3317	0.77747	0.96304	2.1214	1.9569	1.3577
-0.23481	-0.29589	-2.1169	-0.35606	-1.054	-1.4158	-0.68209	-1.5551	-0.4578	-1.139	-1.0195	-1.3635	-2.2802	-1.1419	-0.93405	-0.83383	-2.0482	-0.8945	-0.59643	-2.1175	-0.14018	-0.71266	-0.21285	-0.94401	-2.1327	-1.5873	-1.0023	-1.3833	-1.8867	-2.0048	-0.16169	-0.87848	-1.5028	-0.8665	-2.1533	-1.0345	-1.2174	-1.1279	-1.1739	-0.5851	-0.99248	-1.0053	-0.073128	-2.4953	-1.9065	-1.2337	-1.4333	-1.1981	-1.9772	-1.1279
6.5508	6.6147	6.8636	5.9768	7.2863	5.9181	7.4003	5.407	7.2814	7.2267	6.3413	6.6145	7.5963	8.0146	7.4703	7.0993	7.2219	7.688	6.2778	6.1831	7.3272	6.6211	8.0212	7.0156	7.356	5.8575	7.2331	6.9191	6.8991	7.622	6.651	6.3961	5.8033	7.4628	7.4401	6.3585	6.4416	7.5818	6.4798	6.6757	6.3799	7.081	6.6783	6.4894	6.7446	6.7553	6.1252	7.1395	6.0017	6.8579
-9.6172	-10.752	-10.807	-11.112	-10.583	-10.561	-11.601	-9.6743	-11.537	-11.414	-11.318	-10.954	-10.58	-11.126	-9.5865	-10.367	-10.185	-11.254	-10.496	-11.14	-10.98	-10.937	-9.9901	-11.396	-10.927	-10.421	-10.999	-9.8637	-11.931	-10.958	-10.804	-11.112	-11.808	-11.564	-10.277	-9.5535	-9.4799	-10.75	-11.94	-11.108	-11.356	-11.286	-9.4608	-10.462	-11.389	-11.198	-10.235	-10.492	-10.915	-11.17
2.9914	3.2734	3.0304	3.4167	3.1696	3.8187	3.4729	3.7127	2.3602	3.1428	2.4487	2.7764	3.6748	3.0706	3.2723	3.3377	3.88	3.2479	3.2286	2.9372	4.26	3.5321	3.5722	2.5595	3.2725	3.7546	3.5642	2.287	2.3505	2.893	2.3881	2.9789	2.9705	3.5569	2.735	3.0242	2.1062	3.1784	2.8537	3.865	2.771	2.5579	2.5358	2.4533	1.0513	3.8595	2.8207	2.2677	3.2473	2.9877
-9.884	-10.369	-10.131	-10.915	-10.184	-9.5611	-10.408	-11.055	-10.035	-9.9114	-9.9219	-10.942	-10.489	-10.386	-10.406	-10.546	-10.65	-11.558	-9.3506	-9.2596	-10.488	-9.6834	-9.7433	-10.855	-11.141	-10.222	-10.315	-11.673	-9.9139	-10.767	-9.5096	-9.7959	-9.277	-10.607	-10.229	-9.9014	-9.5819	-11.288	-11.064	-9.8396	-11.203	-10.706	-10.819	-9.3155	-10.462	-10.958	-9.608	-11.297	-9.4637	-10.5
-5.2968	-6.038	-6.5248	-4.4584	-5.5461	-5.0051	-5.7091	-5.7315	-6.1505	-5.7291	-5.3683	-5.4886	-5.3052	-5.4288	-6.0917	-4.8787	-6.5039	-5.5652	-5.7556	-5.3299	-7.0959	-6.5681	-5.3272	-6.51	-4.1911	-4.8511	-5.5325	-5.2241	-4.7854	-5.8795	-6.5099	-6.5527	-7.1684	-5.0937	-5.4249	-4.9292	-5.877	-6.116	-5.6433	-4.8757	-5.6766	-5.8638	-5.6247	-5.6554	-4.9447	-6.497	-4.1152	-5.3712	-5.4911	-5.2214
-5.4409	-5.8215	-5.315	-5.2783	-5.6769	-5.3118	-5.0893	-4.6341	-5.328	-3.8081	-5.9959	-6.3367	-5.1866	-5.2995	-4.6273	-6.1629	-5.1654	-6.2232	-5.9738	-5.7745	-5.8524	-5.4504	-4.6418	-5.9683	-5.0491	-5.7742	-4.8856	-5.7583	-5.4939	-5.9766	-5.869	-4.9266	-5.94	-6.4154	-5.8382	-6.1286	-4.8345	-6.4499	-5.9501	-4.9117	-5.5871	-5.8755	-5.4526	-5.8339	-4.2882	-5.7146	-4.7853	-5.2364	-5.4176	-4.5806
-2.3204	-1.1568	-1.6247	-2.1493	-2.2149	-1.7013	-1.4448	-1.5112	-1.5174	-1.5049	-2.0608	-2.1659	-1.4439	-1.7589	-2.1695	-1.6194	-0.94392	-1.3334	-0.90818	-1.2455	-1.1528	-2.064	-1.274	-2.5957	-1.6725	-0.98323	-1.1372	-1.6913	-1.1019	-0.16546	-0.82901	-2.1118	-1.3359	-1.2678	-2.4756	-0.8615	-0.2775	-0.6258	-2.1231	-1.3929	-2.2301	-1.5644	-1.134	-1.4897	-1.9864	-1.5079	-1.3471	-1.6242	-0.93759	-0.15996
-6.8026	-5.8752	-6.0805	-6.5035	-8.2613	-5.8749	-5.7122	-6.8031	-6.8808	-7.568	-5.1547	-6.4175	-5.7424	-6.5813	-6.429	-6.3791	-6.4923	-6.9113	-5.8033	-6.6294	-6.4559	-6.3372	-7.9305	-5.8663	-6.6604	-6.5468	-6.4431	-6.5876	-5.6796	-6.934	-6.6338	-6.7401	-6.6261	-7.346	-6.0542	-6.4134	-6.1568	-5.8175	-6.7786	-6.243	-6.0371	-6.3357	-6.6701	-6.8919	-6.0246	-5.7924	-6.535	-6.5849	-5.5769	-6.3906
-1.1364	-1.1186	0.63657	-1.0643	-0.056584	0.038889	0.10687	-1.7349	-0.62524	-0.053863	-0.65836	-0.042668	-0.097024	-0.32841	0.14539	-0.19172	0.53548	-0.37606	-0.94081	-0.0050557	-0.89609	-0.70821	-0.57385	0.65186	-0.39525	-0.39203	-0.52928	-0.21926	0.71498	0.36409	-0.75209	0.9139	-0.67806	-1.1841	-0.0084299	0.13057	-0.51698	-1.0007	-0.0055386	-0.66379	-0.025326	-0.081544	-0.050552	-0.42166	0.073048	-1.3649	1.0723	-1.2621	0.44778	-0.17765
-7.7075	-7.041	-7.0688	-7.2273	-6.4808	-7.7058	-7.3038	-7.7354	-8.1468	-7.9556	-7.2811	-6.9015	-7.9716	-8.0079	-6.932	-8.6482	-7.6978	-8.126	-7.0268	-8.0221	-7.5593	-7.3017	-7.2672	-7.4547	-8.0095	-5.6692	-8.5928	-7.9848	-8.4413	-7.176	-7.0071	-8.462	-7.4002	-7.9856	-8.7382	-7.2112	-7.596	-7.1236	-7.12	-8.1642	-6.7439	-8.1287	-7.5319	-8.0769	-8.0448	-8.4297	-7.8967	-7.1514	-8.1289	-7.93
-14.321	-15.007	-14.687	-15.492	-14.644	-14.199	-14.505	-14.94	-15.445	-15.163	-14.119	-14.223	-14.105	-14.338	-15.741	-14.815	-13.397	-13.94	-14.598	-14.5	-14.307	-15.078	-15.388	-13.831	-14.292	-14.454	-15.263	-13.542	-14.228	-15.762	-13.25	-14.599	-14.23	-14.734	-14.39	-15.186	-14.548	-14.934	-15.24	-14.414	-15.174	-14.333	-13.936	-15.281	-15.158	-13.732	-14.445	-14.561	-13.521	-14.443
-12.736	-13.983	-13.807	-12.681	-14.261	-14.434	-14.242	-12.874	-13.815	-13.623	-14.8	-13.462	-13.342	-14.001	-14.353	-13.35	-14.699	-14.323	-11.846	-14.432	-14.281	-13.849	-13.858	-14.737	-14.232	-13.581	-14.009	-13.868	-13.515	-14.407	-13.734	-14.311	-13.124	-13.044	-13.118	-15.109	-13.453	-14.576	-13.216	-14.51	-13.418	-13.574	-14.312	-13.112	-14.545	-13.817	-13.262	-14.689	-14.095	-14.559
-0.77853	-0.64859	-1.7761	-1.1355	-0.39572	-0.49511	-0.94142	-1.3111	-1.3636	-1.9861	-2.6028	-1.3809	-0.38465	-1.9914	-0.17937	-1.6686	-0.92056	-1.3688	-1.3992	-1.8443	-1.0179	-1.4469	-2.308	-2.2707	-1.6507	-0.41636	-1.7069	-1.5107	-1.0021	-2.425	-2.2157	-1.3205	-1.2206	-1.7985	-0.93921	-1.7068	-2.0585	-0.87831	-0.65356	-0.94933	-1.7959	-1.1664	-0.60259	-2.9096	-0.77221	-0.95105	-2.2658	-1.9955	-0.46487	-1.7414
-9.6024	-9.4975	-8.8662	-8.5197	-8.4816	-9.4769	-10.053	-8.6599	-9.6565	-8.8297	-9.0578	-8.5062	-9.6375	-9.4177	-9.3103	-9.2429	-9.582	-9.0439	-8.9821	-8.3749	-8.8984	-8.8927	-9.3572	-7.9912	-9.057	-9.2537	-9.346	-10.609	-8.5886	-8.3041	-9.3884	-9.0882	-9.352	-10.132	-8.2687	-7.6133	-9.2492	-9.5137	-9.4157	-9.8967	-9.9873	-8.9186	-8.7983	-9.5286	-8.6993	-9.4869	-9.4479	-9.1135	-9.2133	-8.2148
-2.1103	-0.89194	-0.95872	-0.47951	0.25891	-0.26505	-0.49926	-1.0885	0.18348	-1.0115	-1.1625	-1.5343	-1.204	0.33383	-0.1664	-1.0038	-0.12962	-0.82905	-0.99945	-1.3133	-0.26398	-1.0473	-1.099	-0.41183	-0.42107	-0.109	-1.0184	-0.52452	-1.2094	-0.56255	-1.0495	-1.0059	-0.79069	-1.0651	-2.1106	-0.80631	-1.4194	-0.93195	-0.088619	-0.21454	-0.7711	-0.10453	-0.91231	-1.267	-1.1534	0.1617	-1.7024	-0.73171	-0.61702	-1.204
-11.268	-11.336	-11.721	-11.209	-12.265	-10.639	-11.577	-12.704	-12.321	-11.885	-11.507	-11.697	-11.354	-10.703	-11.968	-10.746	-12.253	-11.472	-12.015	-11.623	-10.256	-10.96	-11.821	-11.922	-11.946	-12.15	-11.524	-11.03	-10.525	-10.832	-11.352	-11.578	-12.364	-12.085	-11.198	-11.7	-11.374	-11.506	-10.862	-11.387	-11.249	-10.535	-12.301	-12.435	-12.159	-11.521	-11	-11.714	-11.327	-11.033
-14.777	-13.771	-13.712	-14.049	-15.023	-15.047	-15.144	-13.871	-13.978	-14.376	-14.75	-14.836	-15.012	-14.956	-16.203	-14.044	-14.394	-16.034	-14.262	-14.757	-13.414	-14.524	-13.994	-15.304	-15.403	-14.394	-14.744	-15.257	-15.338	-14.428	-14.794	-14.547	-14.351	-14.048	-14.769	-13.737	-13.402	-14.14	-14.517	-15.72	-14.73	-15.022	-14.745	-13.851	-14.537	-14.699	-15.859	-14.321	-15.486	-13.557
9.0706	6.3952	7.2101	7.6048	6.7405	8.5967	7.7173	8.6396	8.3866	6.8149	7.873	8.3847	7.2241	7.856	8.0496	8.5077	7.6484	7.1448	8.2293	7.7976	7.936	7.6307	9.4426	8.5492	8.2162	7.4034	8.4004	7.6878	8.2243	7.8604	8.6211	7.9848	6.9158	8.6313	7.9582	8.0693	8.1181	9.3034	7.8914	7.9932	7.3841	8.5039	7.9686	7.8054	8.3308	8.1237	8.0237	7.229	9.2693	6.6192
-10.934	-11.208	-11.423	-11.78	-12.16	-12.113	-11.046	-13.782	-10.913	-12.325	-10.853	-12.346	-11.195	-11.229	-9.831	-12.059	-12.457	-12.175	-10.929	-11.921	-11.632	-11.167	-10.961	-11.373	-11.854	-12.2	-12.535	-11.851	-12.357	-11.915	-11.712	-11.591	-11.312	-11.487	-12.714	-11.334	-11.539	-11.124	-11.469	-10.815	-11.157	-11.647	-11.984	-11.486	-11.467	-11.922	-11.306	-11.672	-11.963	-11.266
-2.2333	-0.97994	-1.8414	-1.8925	-3.4923	-3.8665	-1.7062	-2.7021	-2.8557	-2.8871	-2.3016	-3.1507	-2.2683	-3.4913	-2.8655	-2.5264	-2.6852	-2.6618	-2.0444	-1.6207	-3.1529	-3.0573	-1.9614	-3.4547	-2.2733	-2.5459	-1.7851	-2.086	-2.5967	-3.8129	-3.1382	-2.6875	-2.5187	-3.4258	-1.2993	-2.6113	-2.2368	-1.8867	-2.4029	-2.9809	-1.8047	-3.0363	-3.314	-2.9367	-3.2948	-2.9998	-1.6359	-1.9765	-2.6797	-2.159
2.4683	2.2381	3.1842	2.3881	3.5786	2.6037	2.3268	2.8196	3.1189	4.0515	2.9304	3.191	2.7429	2.9784	2.0423	2.8982	1.7682	2.225	1.8644	2.2643	2.747	1.7799	2.781	2.7519	3.5683	1.3508	1.5013	2.8685	3.2559	3.599	2.2724	2.0167	2.332	3.2322	2.0416	2.7053	3.2789	3.1274	2.8372	1.9768	3.1634	2.0291	2.1291	2.0801	3.0525	2.175	2.1705	2.5676	2.4934	2.443
-11.15	-13.052	-13.535	-13.647	-14.132	-14.089	-14.23	-12.312	-12.704	-13.709	-13.617	-13.672	-13.762	-13.623	-13.606	-14.33	-12.896	-13.394	-13.377	-13.511	-13.402	-13.604	-12.649	-13.644	-13.479	-13.742	-13.772	-12.367	-12.867	-13.031	-13.07	-14.258	-12.135	-13.725	-15.338	-13.181	-13.95	-12.137	-12.994	-11.892	-14.123	-12.79	-12.694	-14.228	-12.949	-13.346	-11.187	-13.585	-13.305	-14.633
-10.631	-8.2024	-9.0945	-9.722	-9.2567	-9.5029	-8.2373	-8.8138	-8.6977	-9.0573	-8.5081	-9.0083	-7.6979	-9.1705	-8.1495	-9.5467	-9.0228	-9.4153	-9.4041	-8.1319	-8.7973	-9.6131	-8.8357	-9.0627	-10.164	-8.6435	-8.3518	-9.0184	-8.9812	-7.9968	-9.789	-10.299	-9.5779	-9.6101	-8.7028	-9.0988	-9.6004	-8.7348	-8.5797	-7.4919	-9.1233	-8.8734	-8.9449	-8.3719	-9.7804	-8.4111	-10.778	-9.0814	-8.7149	-9.6177
6.2062	6.0385	6.0965	6.8183	6.3033	6.4677	6.5044	6.3646	7.7734	5.2198	6.4653	7.1786	8.1075	6.4189	7.009	7.5571	6.8547	5.673	5.6003	6.2339	6.1845	6.7176	7.1913	5.4403	7.5097	7.6658	7.1288	7.0096	6.6431	7.5285	6.2704	6.6986	6.6554	7.1395	6.529	7.5815	7.2537	6.8401	6.9818	6.2434	7.1714	6.3897	6.4805	6.3643	6.8581	5.6445	7.4013	5.9811	6.9862	6.8276
-1.0138	-0.18419	-0.93884	-1.5205	-1.7138	-1.2246	-1.2937	0.20645	-1.1523	-2.1276	-0.34575	-2.0272	-1.5949	-0.7481	-0.72977	-1.0307	-1.0363	-1.1122	-1.9715	-2.2113	-0.93334	-1.5992	-0.26381	-0.17229	-1.3774	-1.1351	-1.1598	-0.59723	-0.61132	-0.90583	-0.61285	-2.097	-0.96018	-1.8908	-1.2231	-0.86437	-2.6649	-0.2275	-0.51201	-0.78957	-1.043	-1.242	-0.13376	-0.94811	-2.1158	-1.0202	-1.6357	-1.3881	-1.0957	-1.6371
10.078	7.3835	8.4398	8.0493	8.033	9.3912	8.7165	8.1746	9.2484	8.5666	8.2285	9.6869	7.8465	7.8579	7.5805	8.0649	8.2401	9.1581	9.5229	9.4232	9.0923	8.3682	7.2398	9.2746	8.9355	6.9924	8.1371	9.9262	9.4623	9.347	9.2106	8.5121	8.19	8.4231	7.8376	8.012	7.781	8.594	10.149	9.2741	10.063	8.4577	8.6345	8.8024	9.1058	8.9875	7.9368	8.4476	8.2298	8.8278
-8.602	-9.3769	-8.5951	-8.3237	-9.0356	-9.0402	-8.9374	-9.1497	-8.8401	-8.9451	-7.8624	-8.9558	-9.6836	-8.857	-9.6673	-10.584	-8.2895	-8.5878	-9.6587	-8.986	-8.9563	-9.3689	-10.832	-8.0891	-9.2074	-9.6515	-8.6786	-8.8814	-8.3557	-8.8507	-10.242	-9.3086	-8.1349	-8.878	-9.8767	-9.3543	-8.927	-7.6797	-9.3714	-9.3672	-9.2217	-9.0948	-9.0898	-10.043	-8.9852	-8.3869	-8.5952	-8.9539	-8.2408	-8.6288
-10.432	-9.7247	-8.9835	-8.9055	-10.242	-10.016	-8.2281	-9.4249	-9.7692	-9.6705	-10.26	-9.4359	-10.131	-8.9966	-10.419	-10.42	-10.581	-10.156	-11.487	-9.8901	-10.224	-9.5436	-10.041	-10.545	-10.621	-9.6562	-10.812	-10.431	-12.357	-10.324	-11.935	-10.573	-10.302	-10.249	-10.065	-10.277	-10.514	-9.8209	-9.3467	-9.3842	-10.206	-9.8277	-9.8816	-10.466	-10.588	-10.249	-9.5677	-10.225	-11.056	-11.141
-0.60991	0.26924	1.057	0.55899	0.098366	0.23759	0.78016	1.2378	-1.4302	-0.76051	-0.15297	0.92299	-0.49835	-0.2619	0.56693	-0.96876	0.94794	-0.47152	-0.49597	1.6791	0.1405	0.30296	0.41595	-0.42222	1.0703	-0.66274	0.47577	-0.18193	0.42089	1.085	-0.92891	0.6017	0.05828	0.39451	1.1939	0.46118	-0.47977	0.87365	0.86651	-0.0063241	-0.099559	0.86725	0.32039	0.89496	0.28256	1.0638	0.70546	-0.16313	-0.94431	0.99366
-14.118	-13.759	-13.951	-14.905	-13.896	-13.775	-14.239	-14.008	-15.266	-14.914	-14.737	-14.987	-15.009	-14.195	-15.166	-14.574	-13.487	-14.821	-14.469	-14.393	-13.212	-15.122	-13.643	-13.936	-14.175	-15.211	-14.399	-14.401	-15.093	-14.785	-15.383	-13.821	-14.014	-12.688	-14.178	-13.872	-13.968	-15.086	-14.097	-14.082	-14.307	-14.053	-15.101	-14.224	-13.998	-15.012	-14.385	-14.833	-14.593	-14.722
4.2515	3.5362	6.1943	4.3997	5.6618	3.4654	4.3748	4.1485	3.8662	4.4217	3.834	4.3921	5.6939	5.4073	5.0482	4.8935	3.931	4.5651	4.7952	4.4543	5.5787	2.6569	4.2689	3.8383	4.145	3.9775	3.7681	4.1679	4.4473	4.3289	5.1117	4.2559	4.6677	3.5891	3.776	4.9182	4.3902	5.0896	4.4192	4.2518	4.2672	3.6919	4.2962	4.896	3.9076	3.1693	4.5767	4.604	3.8674	4.5254
-6.9063	-5.8698	-4.9285	-5.7373	-6.2178	-5.2155	-5.1226	-5.2955	-7.2378	-6.3605	-6.0278	-4.7688	-5.4733	-6.0514	-5.5976	-4.7267	-4.8218	-4.3814	-5.8982	-5.6916	-6.43	-5.1819	-6.652	-5.49	-4.8884	-5.3897	-5.0729	-5.7002	-6.5188	-4.4329	-6.2816	-4.9889	-6.6752	-5.6572	-4.7747	-3.7022	-5.5746	-6.4594	-5.0458	-5.9935	-5.2938	-6.0013	-6.9218	-5.8837	-5.5962	-5.7316	-5.8466	-6.0099	-6.1087	-5.5251
7.3869	7.699	8.4719	8.5247	8.6955	7.64	8.3249	7.4794	7.7709	9.2574	8.1734	6.7495	7.775	8.8864	7.3076	8.9244	7.7293	7.7447	8.1168	7.1865	7.7174	8.2264	8.3237	8.309	8.1691	7.0951	7.2916	8.8653	7.993	8.1401	8.3115	7.603	7.2939	7.9445	7.335	7.9221	8.7903	7.3928	9.0879	8.6916	8.0009	8.4523	7.9716	8.2051	7.7903	7.2746	7.3785	8.1081	8.8303	7.8871
-0.53544	0.68012	0.81717	-0.027941	0.52433	0.11734	-0.35544	-0.90732	-0.35183	0.51201	1.0946	-0.012247	-0.074682	0.70868	0.64654	-0.83666	-0.43103	0.11627	0.36855	0.1866	0.0095574	0.99159	0.70031	0.2939	-0.0698	-0.99221	0.15253	-1.1187	0.042064	-0.51468	-1.349	0.61267	-0.12479	-0.29561	-0.38494	-0.34339	-0.9172	0.022463	-0.77356	-0.75909	0.43116	0.98141	-0.52984	-0.57242	1.4941	-0.22106	-0.85927	-0.6645	0.51563	0.012989
-2.8476	-3.5932	-3.9723	-3.7101	-2.5994	-3.5109	-3.0323	-2.5474	-3.2033	-2.8833	-3.694	-3.4828	-4.069	-4.3208	-2.496	-2.8779	-2.8522	-3.0137	-2.5137	-4.0035	-2.29	-2.5209	-3.4359	-4.5564	-3.3046	-3.201	-2.7715	-2.5279	-3.4282	-2.5607	-2.4718	-2.646	-3.9919	-3.7793	-4.0689	-3.6721	-3.5266	-2.5887	-3.0649	-3.59	-3.3713	-2.4715	-3.7155	-2.654	-3.4436	-3.2312	-4.138	-3.7162	-2.6665	-2.5248
-13.879	-12.689	-12.71	-12.76	-13.675	-12.587	-12.367	-13.685	-14.092	-12.978	-13.707	-12.456	-13.166	-13.799	-14.025	-12.051	-13.639	-14.233	-14.055	-12.771	-13.957	-12.635	-13.108	-12.723	-13.949	-13.399	-13.084	-12.874	-12.668	-14.054	-14.463	-13.147	-13.846	-11.84	-13.165	-12.817	-13.452	-13.798	-12.718	-13.275	-13.42	-12.983	-12.608	-11.996	-13.508	-13.543	-13.739	-11.438	-14.005	-13.616
-4.0622	-3.6784	-3.9027	-3.5524	-3.6065	-4.289	-3.6405	-3.5331	-3.1962	-4.1468	-4.3917	-4.495	-4.226	-3.7184	-3.4773	-4.0679	-3.5548	-4.037	-4.2403	-3.7405	-2.4575	-3.648	-4.028	-3.2654	-3.336	-4.2149	-3.3165	-5.1567	-2.7867	-4.371	-4.4506	-4.2522	-2.8324	-4.3743	-4.1247	-3.8557	-3.7953	-4.6251	-3.7977	-4.2086	-3.5838	-3.6293	-5.563	-3.6432	-4.5974	-3.711	-3.129	-4.7073	-3.7052	-5.3434
-12.35	-11.647	-12.783	-13.993	-13.503	-12.359	-12.513	-11.883	-13.982	-13.439	-13.141	-13.242	-13.399	-13.558	-12.409	-12.634	-13.101	-12.028	-11.67	-13.358	-13.925	-12.123	-12.288	-12.959	-12.406	-12.763	-13.612	-12.168	-13.031	-12.498	-12.929	-12.83	-12.405	-13.615	-11.768	-12.145	-13.32	-14.073	-13.619	-13.733	-14.076	-13.41	-11.971	-12.372	-13.258	-12.845	-12.605	-11.572	-13.767	-12.731
2.898	2.4886	2.9579	2.2885	2.7122	2.8334	2.791	3.7313	3.5242	3.4954	3.2829	3.1319	3.0887	3.305	2.5559	2.8028	2.8764	4.0055	3.0466	2.3291	2.4053	2.2344	2.8775	3.4321	3.9005	3.8288	2.6332	3.2533	3.9792	3.5879	2.4414	3.5569	3.5239	2.328	1.9155	2.8434	3.4936	3.462	2.9745	2.7147	3.2732	3.9775	3.2902	3.0297	2.5098	4.5095	3.2534	3.3996	2.8775	2.2076
5.4898	4.572	5.5239	4.5244	4.5001	4.5977	4.8363	5.0133	5.6829	5.3367	4.652	3.5615	4.7261	4.3422	5.2716	4.996	5.3528	5.481	5.0105	6.1871	5.4224	3.884	4.6407	5.1521	5.0604	5.4496	4.0441	5.1695	5.4089	4.2044	5.312	6.3024	4.7354	5.9321	5.3736	4.951	4.8281	5.9189	5.3854	4.9106	5.4732	4.8227	6.0932	6.1698	4.3142	4.8836	5.6359	5.7049	4.5353	4.2472
-14.272	-12.898	-13.081	-13.876	-14.359	-13.175	-13.054	-13.101	-13.053	-13.28	-12.912	-13.093	-13.818	-13.071	-12.329	-13.496	-13.432	-12.815	-12.896	-14.072	-12.561	-12.778	-12.577	-12.864	-13.513	-13.236	-12.396	-14.038	-13.289	-12.738	-13.635	-13.623	-13.77	-13.267	-12.234	-12.868	-11.565	-13.96	-13.179	-11.899	-13.747	-12.38	-11.648	-12.918	-13.566	-13.419	-14.075	-14.138	-13.572	-12.862
-6.7984	-5.3486	-4.7259	-5.5936	-4.6974	-5.5272	-5.3872	-5.947	-5.7551	-5.2712	-5.642	-5.9823	-5.6804	-6.5097	-5.8179	-5.256	-5.1951	-5.3624	-6.1621	-5.5112	-5.7921	-4.3754	-6.1812	-5.8924	-5.9823	-5.6865	-5.2527	-6.124	-5.7756	-4.617	-5.2215	-5.3266	-4.3642	-5.2116	-4.7122	-4.7901	-5.9198	-6.3079	-4.9887	-5.9112	-6.0809	-4.903	-5.7785	-6.8185	-6.2291	-5.1474	-6.6095	-4.6226	-6.5546	-5.4079
-11.286	-10.691	-11.626	-10.633	-9.5547	-10.259	-10.51	-10.501	-10.559	-10.823	-10.632	-10.524	-11.53	-10.29	-9.8535	-10.271	-10.559	-10.904	-10.993	-10.687	-10.475	-11.615	-11.335	-9.7013	-11.578	-10.211	-10.23	-10.591	-10.683	-11.463	-10.751	-10.518	-10.207	-9.7794	-8.7513	-10.96	-10.459	-10.514	-9.2611	-10.669	-11.307	-9.1504	-10.456	-11.893	-10.837	-11.345	-11.6	-10.976	-10.902	-10.982
-5.617	-5.5929	-5.823	-5.1052	-3.7708	-4.8086	-4.5949	-4.5467	-5.9272	-4.8362	-3.6619	-4.5205	-5.7139	-3.9131	-4.2792	-4.3043	-4.4264	-5.0264	-6.4429	-4.6793	-5.5554	-4.9741	-5.3795	-4.1274	-4.7486	-5.1496	-5.1873	-4.9944	-4.4721	-5.1336	-4.8371	-5.066	-4.6617	-5.844	-3.6234	-5.0279	-4.0329	-4.6895	-5.6616	-5.5959	-4.037	-4.3753	-5.3935	-5.6576	-4.9805	-3.8392	-4.6598	-4.8098	-4.4816	-6.0756
-10.31	-10.273	-10.64	-10.289	-11.192	-10.616	-10.545	-10.116	-11.02	-12.025	-11.824	-10.886	-10.486	-11.729	-11.127	-10.622	-11.561	-11.439	-10.933	-10.275	-10.802	-10.644	-10.893	-11.349	-11.505	-10.009	-10.346	-11.255	-11.007	-10.885	-11.565	-10.47	-11.547	-12.327	-11.096	-10.537	-10.462	-10.326	-10.547	-10.051	-10.728	-10.007	-10.306	-10.514	-10.837	-11.009	-11.314	-10.072	-11.285	-10.62
-11.537	-11.639	-11.413	-11.647	-11.153	-10.622	-11.838	-11.727	-11.759	-11.882	-12.064	-9.879	-10.721	-12.412	-10.893	-12.15	-11.965	-10.703	-11.362	-11.304	-10.925	-12.251	-11.785	-11.27	-11.818	-10.364	-11.752	-10.884	-11.618	-10.366	-11.222	-11.483	-11.513	-11.868	-11.503	-11.611	-11.73	-12.162	-10.852	-11.211	-10.529	-11.716	-11.403	-11.348	-11.659	-11.204	-11.967	-11.491	-11.42	-11.399
-2.9472	-1.919	-0.45458	-0.96947	-2.1789	-1.4311	-1.789	-0.30756	-1.3266	-1.0477	-1.6188	-1.3046	-1.6373	-1.8502	-1.2687	-1.5	-0.60325	-1.4849	-1.5557	-0.59649	-2.4657	-1.9312	-1.1966	-1.6056	-0.72975	-0.41655	-0.57495	-2.5298	-1.8088	-0.72199	-1.4189	-1.286	-0.67586	-1.063	-2.0599	-1.9905	-1.1415	-1.3598	-0.79811	-0.67686	-0.53156	-1.3352	-1.7463	-2.2101	-1.1389	-1.3583	-1.1808	-1.487	-1.3822	-1.1552
-2.3758	-1.7873	-3.6662	-2.4156	-2.63	-2.6442	-2.1885	-3.4248	-2.9253	-2.848	-2.2741	-2.8356	-2.2284	-3.2724	-3.2582	-3.2658	-2.8476	-3.1058	-2.5857	-2.7016	-3.0952	-2.5041	-1.6813	-2.9878	-3.0766	-2.3142	-3.0863	-2.4347	-2.8648	-3.3858	-2.8772	-2.7056	-3.4038	-0.87626	-3.198	-2.0371	-2.59	-2.8102	-3.0958	-2.323	-2.9893	-2.856	-2.8184	-2.9571	-2.1317	-2.4961	-2.9626	-1.8119	-2.5357	-1.9396
-14.239	-13.225	-15.146	-13.907	-14.8	-14.721	-12.716	-14.092	-13.323	-14.486	-14.519	-13.591	-13.578	-13.134	-14.924	-13.722	-14.243	-13.834	-13.868	-14.543	-13.007	-14.062	-14.46	-13.358	-14.433	-13.222	-13.105	-12.793	-14.09	-14.139	-15.077	-14.37	-13.322	-14.361	-14.138	-13.078	-14.41	-15	-14.47	-13.442	-13.336	-13.653	-13.54	-13.798	-14.183	-13.927	-13.378	-15.089	-14.108	-13.431
-8.9954	-9.5739	-9.2316	-8.0479	-10.237	-8.4673	-8.6882	-8.4489	-9.0063	-8.3391	-8.9258	-8.8014	-10.57	-8.323	-9.1035	-8.509	-9.7106	-10.193	-9.1142	-9.3636	-7.0521	-8.0383	-8.6187	-8.7964	-8.6481	-9.7707	-8.5557	-8.9163	-8.7219	-8.0718	-7.9304	-8.1746	-9.0723	-10.075	-8.2752	-8.9973	-8.1969	-8.269	-9.1416	-9.372	-9.007	-9.291	-9.0004	-8.7463	-7.8751	-8.2254	-8.9921	-9.5844	-9.015	-8.4139
-10.176	-10.204	-9.4844	-9.7083	-9.3056	-9.97	-10.026	-10.664	-10.198	-10.425	-10.759	-9.9277	-10.049	-9.7948	-10.943	-9.4697	-10.169	-9.968	-9.0986	-9.949	-10.312	-9.5604	-9.7624	-10.169	-10.12	-9.85	-10.206	-10.47	-8.9761	-9.5038	-11.082	-9.6677	-10.877	-9.5293	-10.102	-10.657	-9.7724	-9.4404	-11.426	-10.418	-9.2959	-9.6647	-9.7079	-10.613	-10.753	-10.138	-10.569	-11.228	-10.98	-10.62
4.2404	4.366	3.3503	4.8912	4.0023	4.3857	4.4833	3.2262	5.3413	5.0016	4.4595	5.0828	5.2509	4.7762	4.2748	4.1268	3.4421	4.0886	4.5693	4.6773	3.5687	3.8836	4.2722	5.3105	3.9797	3.7963	3.9029	4.5395	4.3731	4.7183	4.2783	3.7431	4.7547	4.7788	4.8555	6.3225	4.4699	4.5125	4.4999	3.9128	3.8283	4.7523	5.3021	4.5713	4.822	3.8588	3.9135	4.7757	3.5501	4.651
1.3352	1.5584	1.2142	0.70337	1.6389	0.73295	0.95969	0.93699	-0.048418	-0.58346	1.3347	1.0773	0.45868	0.93844	1.0493	0.66693	0.058842	-0.70688	0.34711	0.90458	-0.57723	0.25896	0.96376	1.7693	0.51301	0.87929	-0.40485	0.0416	0.75513	0.53876	0.66565	0.31246	0.24215	-0.025546	-0.72914	0.77725	0.75647	0.21017	0.78586	0.88944	0.71663	0.28356	0.605	1.178	0.16977	1.705	0.6303	1.1731	0.6793	1.5335
-4.4306	-2.6307	-4.5435	-3.8344	-3.4788	-4.0318	-4.0577	-4.8858	-3.8858	-3.2988	-3.8139	-4.6835	-3.1791	-3.8866	-3.1411	-4.3342	-3.7791	-3.4379	-4.466	-3.6224	-4.2078	-3.942	-3.7384	-3.1535	-4.4985	-3.8745	-1.9825	-2.8754	-4.992	-3.7359	-4.4612	-3.3849	-3.1659	-2.9678	-4.7016	-3.8665	-3.2931	-3.4986	-3.0636	-3.6756	-3.9083	-3.3595	-3.9957	-4.7141	-4.686	-3.2383	-3.1077	-4.555	-4.6841	-4.3425
-11.383	-11.196	-12.444	-10.862	-12.952	-11.757	-10.755	-11.71	-10.507	-10.644	-11.23	-11.316	-12.175	-12.477	-11.905	-11.132	-12.492	-12.068	-10.829	-10.682	-11.955	-11.092	-12.314	-11.066	-11.011	-11.579	-11.491	-11.351	-11.502	-12.078	-11.447	-12.321	-11.169	-11.952	-12.486	-11.644	-11.479	-10.711	-12.175	-10.552	-11.337	-11.257	-11.008	-11.974	-11.254	-11.931	-12.239	-11.266	-10.886	-11.57
-0.41866	0.85919	0.0058459	-0.77023	-0.18443	-0.80457	0.32015	-1.435	-0.46478	0.017102	-0.62762	0.18104	-1.6745	0.95141	-0.51987	-0.030327	-1.053	-0.82098	0.13359	-0.82155	-1.4617	0.51189	0.02294	-1.1249	0.46421	-1.215	-0.15525	0.80717	-0.61817	0.59949	-0.32197	0.20914	-0.70722	0.061652	-1.4971	0.96609	0.45309	0.045201	-0.3535	-0.80091	-0.85919	0.45683	0.7502	-0.33003	-0.095219	-0.75688	-0.58706	-0.19482	-0.36321	0.56254
2.9427	3.1606	2.7191	2.7356	2.0572	2.4159	2.5594	2.029	1.9114	2.7682	2.8967	2.8225	2.8904	1.4199	2.7647	3.1767	1.9983	2.6177	2.1058	3.0475	2.6224	2.1455	2.8036	2.7111	2.4348	2.8284	2.4705	2.6922	1.8722	4.4369	1.8926	2.3056	2.2742	1.6723	2.9719	2.7923	3.485	2.7568	2.6986	3.5168	2.1698	2.2195	2.8398	2.1859	2.9227	3.0014	3.1905	1.9305	1.9536	3.0336
1.1937	0.047337	0.11864	1.8608	1.2307	1.9808	-0.42089	0.21894	0.26501	1.1453	0.50035	0.2974	0.41293	0.32639	0.68621	-0.29275	0.55778	0.026062	0.68227	0.56728	-1.0895	0.67461	-0.2285	1.6474	-0.31674	1.5003	0.82692	0.29237	0.32679	0.10235	-0.20925	0.8236	-0.10428	-0.12339	-0.2322	0.69708	1.7667	1.5081	0.37854	1.4946	0.42759	0.5531	-0.88235	0.15959	0.76361	1.1334	0.28791	-1.0251	0.46149	-0.0052859
1.5948	2.0652	0.48639	1.738	0.63384	1.0422	1.7412	1.4736	1.0969	0.49653	1.0445	0.70138	0.31673	2.2147	0.63818	1.9057	2.3182	1.5988	2.3682	0.85382	-0.17238	1.9928	0.78709	1.1802	1.6181	1.3557	1.2433	0.23011	2.1572	1.2882	0.93894	2.4174	0.26606	1.2493	2.35	0.34037	0.44481	0.88118	2.0722	1.7981	1.796	1.3843	0.95678	1.26	0.71196	1.8021	0.089106	0.85508	0.094577	1.329
0.41618	-0.78751	0.31506	-0.83375	-0.47151	0.19673	-0.89244	0.96989	-1.1706	-0.55604	0.28951	-0.61544	0.51809	-0.30111	0.29861	-0.23617	-0.47829	0.7099	-1.3408	-0.64076	1.0891	0.18128	0.058952	0.087531	0.54973	1.0626	0.2563	-0.5644	-0.69837	-0.61026	-0.42612	0.37758	-0.73451	-0.98463	-0.45326	-0.89586	-0.28711	-1.6572	0.16115	-0.67431	0.17509	0.76663	-0.17877	0.84142	0.030731	-0.38972	-0.3792	0.79783	0.12841	-0.13642
-1.0489	-1.2191	-0.28149	-2.0444	-1.7539	-2.1855	-1.7232	-1.8538	-0.368	-0.80368	0.30523	-0.63543	-0.83102	-0.58111	-0.84034	-1.3554	-1.4333	-0.56359	-1.8878	-1.487	-1.1192	-1.4244	-0.71603	-1.7069	-0.20383	-1.7135	-1.6208	-1.527	-0.88039	-0.70117	-2.47	-1.0271	-0.62903	0.12742	-1.9031	-1.0086	-0.77654	-0.53328	-1.2454	-2.3382	0.041016	-1.4659	-1.6967	-1.4894	-2.0272	-2.6289	-1.4855	0.061954	-0.58854	-1.0123
-10.652	-9.6025	-10.437	-10.437	-9.8305	-11.261	-11.545	-10.674	-11.548	-10.113	-9.6993	-10.475	-11.005	-11.331	-9.978	-10.855	-10.321	-11.302	-9.85	-10.898	-10.548	-10.517	-11.102	-11.706	-10.641	-11.182	-12.526	-10.564	-10.221	-10.769	-10.576	-12.369	-10.172	-10.349	-10.565	-11.409	-11.06	-9.9468	-10.086	-9.9605	-11.651	-11.52	-9.2924	-10.701	-11.97	-11.285	-10.514	-10.562	-10.021	-10.268
-8.8272	-9.5361	-8.496	-9.3232	-8.6537	-9.1575	-9.26	-8.2763	-8.9276	-9.0526	-8.9222	-9.1554	-8.3902	-9.5238	-10.13	-9.3725	-9.6936	-8.7322	-9.7786	-7.6126	-8.7757	-9.532	-8.6162	-9.0153	-7.3576	-10.457	-9.2546	-9.7669	-8.7739	-9.4499	-9.1114	-9.4399	-8.238	-8.3894	-9.1768	-8.1838	-9.5935	-10.069	-9.3592	-9.4056	-7.9821	-9.3477	-8.1125	-9.4228	-8.2952	-8.7367	-9.4968	-8.5705	-8.6188	-8.7864
5.0515	5.3394	4.4186	5.0104	5.5273	3.9862	3.3155	4.6671	4.1113	4.5847	4.1856	5.005	4.7911	4.9433	4.5504	5.1506	4.9663	4.1037	4.2673	4.1598	3.6311	4.7323	4.6333	4.4433	4.7005	4.4765	5.0781	3.7457	3.6122	3.8868	4.6062	3.5029	4.6039	4.3152	4.9321	3.2499	3.7707	4.9565	2.6156	4.1885	4.3437	4.5634	4.5874	4.2497	5.1787	3.9419	3.9954	4.5874	5.2075	4.9476
-10.848	-11.616	-11.777	-11.571	-11.361	-11.511	-11.734	-12.756	-11.649	-11.297	-11.867	-11.979	-10.709	-11.428	-12.219	-11.428	-10.818	-10.602	-11.619	-12.473	-12.231	-11.179	-11.064	-11.175	-11.823	-11.098	-11.598	-10.528	-11.201	-11.997	-11.867	-11.118	-11.388	-11.775	-11.599	-11.811	-12.412	-11.447	-11.977	-11.873	-11.1	-10.863	-11.344	-11.674	-10.897	-11.412	-10.8	-11.83	-11.879	-11.834
-1.1785	-0.031036	-1.6444	-1.6962	-1.506	-1.7399	-1.3399	-1.405	-1.7534	0.49146	-1.3328	-0.62372	-1.3351	-2.712	-1.1798	-1.4432	-1.5085	-1.7813	-1.2827	-2.3216	-0.97848	-0.81281	-2.0264	-1.4795	-2.6607	-0.39912	-2.1896	-1.2351	-0.92256	-1.326	-1.3851	-1.1515	-1.7813	-1.4157	-1.5986	0.055771	-2.3688	-2.1102	-0.89374	-1.7295	-1.1434	-1.1016	-1.3026	-2.0307	-2.0968	-1.1934	-2.8356	-0.31444	-0.48145	-0.81179
-3.9915	-2.7661	-2.5883	-2.1321	-3.2767	-2.1644	-3.3597	-1.9057	-1.6211	-1.474	-3.009	-3.4317	-2.7966	-1.9676	-2.5209	-2.8554	-2.5201	-2.7163	-2.5018	-1.2561	-3.1888	-2.2011	-1.4115	-1.9393	-1.8688	-3.6917	-1.8434	-2.5478	-3.112	-2.9475	-2.8133	-2.7455	-3.2414	-3.7408	-2.8361	-2.3498	-1.72	-2.6206	-2.9622	-2.0955	-2.4756	-2.3831	-2.7674	-3.2275	-2.5016	-1.2719	-3.395	-2.9985	-2.5293	-2.1577
-2.9763	-2.7491	-3.3943	-2.9789	-3.4823	-3.1723	-4.5978	-3.2226	-2.6437	-3.6545	-3.758	-3.8812	-3.3209	-3.3741	-2.4053	-4.1137	-4.1791	-2.4728	-3.3531	-3.7984	-2.9947	-3.2305	-3.7561	-3.5036	-4.3582	-3.461	-3.1677	-2.3409	-2.8883	-3.0488	-3.3539	-4.6153	-3.8418	-3.2566	-4.2945	-3.036	-2.999	-2.7812	-3.2393	-3.3644	-2.5938	-3.8774	-2.6707	-3.5192	-4.1871	-3.6859	-3.8725	-3.9827	-2.6935	-3.9992
-2.8086	-2.9574	-4.1669	-3.8202	-3.4938	-4.6282	-4.2382	-4.0821	-5.7519	-3.9804	-4.6671	-3.5338	-2.8765	-4.4214	-4.7622	-5.1375	-4.5977	-4.5691	-4.3399	-4.374	-4.5163	-4.6314	-2.4351	-4.2196	-3.9541	-5.0968	-4.2102	-3.7755	-3.7307	-4.0552	-4.282	-4.3386	-4.5717	-3.906	-3.7951	-3.249	-4.3035	-4.2297	-5.0024	-3.8498	-4.358	-4.1195	-4.5953	-4.9154	-4.1661	-4.2968	-4.3165	-4.3125	-4.5336	-3.8039
-0.34489	0.35626	0.30061	-0.11234	0.70793	-0.32929	-0.48512	0.18744	-0.32357	-0.89132	-0.62839	0.74033	-0.63107	-0.49563	-0.36813	-0.30623	0.19951	0.16631	-0.36938	0.53473	-0.28066	0.032366	0.48266	-1.056	0.16858	-0.24929	-0.51024	0.47465	0.30085	0.094683	0.72612	0.80786	0.95509	-0.32636	0.14865	-0.66272	-0.54348	-0.56778	0.48014	0.95057	-0.477	0.99662	1.0122	0.117	-0.29936	0.29681	-0.17168	-0.55705	0.0059846	0.50633
-12.453	-12.72	-11.759	-11.341	-11.829	-12.043	-10.989	-12.194	-12.809	-11.387	-11.178	-12.211	-10.581	-11.381	-11.928	-12.262	-11.812	-12.235	-11.399	-11.438	-11.468	-10.802	-12.074	-12.27	-11.785	-12.184	-12.658	-11.303	-12.587	-11.13	-12.397	-11.222	-11.456	-11.535	-11.448	-12.461	-11.541	-12.209	-11.547	-11.5	-10.595	-12.457	-10.252	-12.031	-11.419	-10.89	-12.038	-11.416	-12.023	-10.958
-0.36183	0.75492	-0.16835	0.50579	-1.0673	0.49294	0.37258	-0.40761	-1.0526	-0.35983	-0.69852	-0.53861	-0.23935	-0.16215	-0.4689	-0.097882	-1.145	-0.17197	-0.72668	-0.54305	0.39797	-0.55015	-0.26782	-0.46772	-0.38701	-0.34703	-0.21846	-0.084017	0.11196	0.23229	0.11602	-0.32879	-0.49724	0.50448	-0.6317	-0.0025067	-1.2091	-0.38976	0.17909	0.75219	-0.72226	-0.23732	-0.44518	-0.2027	-0.45922	-1.2433	-0.62875	-0.58367	-0.098007	-0.36057
-13.687	-12.295	-12.311	-11.992	-13.21	-12.38	-13.238	-13.073	-14.04	-13.536	-13.088	-11.591	-13.2	-13.359	-10.886	-12.804	-11.875	-12.4	-13.269	-12.536	-12.787	-12.887	-12.331	-12.327	-14.273	-12.784	-13.031	-12.87	-11.866	-13.242	-12.509	-13.094	-12.395	-12.12	-13.185	-12.912	-12.241	-11.649	-13.385	-12.65	-12.629	-14.355	-12.716	-12.853	-13.367	-13.614	-12.317	-12.22	-12.806	-14.268
-3.6154	-2.7107	-3.1813	-2.9531	-3.1026	-3.9332	-4.6134	-3.0356	-3.8028	-4.5492	-3.3929	-3.5888	-4.5846	-4.3151	-3.6485	-4.1588	-3.3078	-3.5463	-4.9059	-3.3934	-4.2543	-3.8218	-3.9517	-2.8369	-4.0558	-4.7114	-2.823	-4.505	-3.2392	-3.7972	-4.3403	-3.9035	-3.0813	-3.8649	-4.5177	-5.5274	-2.904	-4.0016	-4.2181	-3.6683	-3.0653	-3.1104	-3.2505	-3.9522	-3.8972	-3.5648	-3.8388	-3.6116	-3.8588	-4.2597
5.4125	5.2149	6.8552	4.8349	5.5431	5.2829	5.3641	5.3122	5.1175	5.6018	5.0436	6.698	6.0462	5.5019	4.8332	4.9328	5.7494	4.5435	6.262	6.3611	5.3594	5.4937	5.2419	5.3801	6.3652	5.2582	5.3229	5.2514	5.3081	5.562	5.7118	6.0013	5.6543	5.7276	5.2354	5.5303	4.8007	6.0532	6.971	5.773	5.0978	6.0463	5.9274	6.2251	4.8039	5.4178	6.0615	5.7317	5.1769	6.1191
1.0952	1.6122	1.8178	1.6658	1.8619	0.3867	1.317	1.0568	1.9721	1.4399	1.1043	0.4911	0.47356	0.70332	2.6866	0.75925	1.2745	1.6629	1.4722	1.4056	2.5166	1.511	1.7367	0.18213	2.0782	1.3385	1.9734	2.5757	1.2462	0.71908	1.7964	1.4857	1.4402	1.3259	2.3126	1.7066	1.3087	1.4396	1.7262	1.2017	1.1489	0.99218	1.4738	2.5217	3.2351	1.2822	1.1068	1.4811	1.4937	1.8342
-9.1435	-9.1739	-10.514	-9.5293	-8.6109	-10.96	-9.5281	-8.5381	-9.0657	-9.4414	-8.7861	-9.796	-8.1642	-9.8979	-8.8911	-8.9835	-11.231	-9.7161	-8.2696	-10.414	-10.785	-9.6455	-10.753	-9.809	-8.7638	-10.243	-9.4213	-10.661	-9.1351	-9.761	-8.8952	-9.5427	-9.0953	-10.124	-9.6422	-8.8267	-8.9585	-9.7166	-9.27	-10.433	-9.0708	-9.1332	-9.7437	-8.6613	-10.271	-8.3762	-9.8517	-10.664	-8.8694	-9.3304
-22.736	-21.582	-21.895	-21.829	-23.561	-21.832	-23.566	-22.844	-22.12	-22.233	-22.542	-22.951	-23.011	-21.57	-22.532	-22.513	-21.118	-22.046	-22.931	-21.681	-21.905	-21.143	-22.276	-21.536	-22.427	-22.812	-23.313	-22.031	-22.151	-22.514	-22.008	-22.783	-22.694	-23.069	-22.324	-22.846	-22.941	-22.877	-21.284	-21.556	-22.461	-21.721	-21.965	-22.007	-21.585	-21.696	-23.319	-21.895	-21.504	-22.428
3.5774	2.9845	3.4053	4.6031	4.1206	4.3276	3.8638	5.1377	3.7455	2.9955	3.9078	3.0947	4.7311	3.6449	4.8447	5.0128	3.6273	4.4014	3.2745	4.4091	4.3293	4.1241	4.2194	4.0581	4.0883	3.6576	3.9789	5.3055	3.9374	5.0693	4.062	5.5754	4.4359	4.0934	3.9715	3.756	4.2928	4.2745	3.2288	3.3704	3.1464	3.7905	4.563	4.7787	4.0422	4.5779	5.1331	3.3012	4.3127	4.7928
1.3408	-0.56263	0.69904	1.4567	1.2357	0.4197	0.76965	0.66391	0.67192	1.0028	0.10428	0.083422	-0.014091	0.75543	0.32677	9.8681e-05	-0.13502	0.30812	0.65348	1.3036	0.6378	0.064638	0.49548	0.81536	0.72459	-0.25159	0.5207	-0.041704	0.37212	-0.28776	0.53836	0.79987	0.84245	0.80376	0.92153	0.4364	-0.12998	0.19011	-0.40708	0.0046944	0.68092	0.95547	0.31606	0.32925	0.51804	1.3558	-1.3935	-0.14243	0.80899	-0.29743
-7.0333	-8.6922	-8.4705	-7.9493	-6.972	-7.6149	-7.4276	-7.5652	-6.6513	-7.0088	-6.8626	-8.0704	-8.019	-8.4997	-7.7359	-8.0366	-7.2307	-7.438	-6.2568	-7.4967	-8.542	-7.9421	-8.4801	-8.9635	-7.3737	-7.7399	-6.9132	-7.4577	-6.426	-8.187	-7.5354	-9.2048	-7.8058	-8.0884	-7.7573	-6.8599	-6.9271	-6.9587	-8.6621	-7.9691	-7.3088	-8.0269	-6.7876	-8.1193	-8.502	-7.963	-6.9122	-8.2307	-7.08	-7.6875
-9.2266	-8.4743	-9.385	-8.9345	-7.1839	-9.421	-8.4996	-10.226	-8.8291	-9.9989	-8.0202	-8.7589	-8.7573	-7.9947	-8.779	-8.4672	-9.1427	-9.3482	-8.1898	-8.7846	-9.3478	-9.1398	-9.0716	-8.9244	-9.02	-8.1917	-8.7348	-9.8584	-8.1982	-8.8366	-8.9909	-9.1309	-7.2311	-9.0906	-8.9918	-10.168	-8.9433	-9.516	-8.4135	-8.3212	-8.7819	-8.5255	-9.7636	-8.9062	-9.0006	-8.2922	-7.6004	-8.7828	-8.835	-7.9511
-10.023	-10.117	-10.355	-10.057	-8.3657	-9.2946	-8.1522	-8.4864	-10.479	-8.2312	-10.301	-10.389	-10.092	-9.9961	-8.1835	-9.6013	-7.562	-11.02	-9.1634	-8.4621	-8.5947	-9.4433	-9.6145	-8.9653	-9.1521	-8.6953	-9.1126	-8.9198	-10.093	-9.3907	-8.8761	-8.3556	-8.8887	-9.3598	-10.069	-9.4528	-9.5626	-9.9649	-9.7174	-9.2425	-8.7655	-9.1189	-9.967	-9.8262	-8.527	-9.9306	-8.7175	-10.542	-10.001	-10.045
10.245	10.323	10.051	10.1	9.8151	10.561	9.4643	9.6901	9.6559	10.923	9.1465	8.8057	11.13	8.9248	9.4725	9.6049	10.397	9.4584	10.68	9.6358	10.876	9.4921	8.8682	9.0482	9.9573	9.3473	9.4868	9.5397	10.286	10.09	9.2916	10.012	10.207	9.966	9.6331	10.868	10.392	9.0797	9.2995	9.0975	8.9679	9.4701	8.8971	10.613	10.515	10.637	9.7552	8.5214	9.225	10.234
-7.9177	-9.3209	-9.4061	-10.039	-9.5456	-10.013	-9.0326	-8.7117	-10.262	-9.1913	-9.8285	-9.9925	-10.202	-9.3733	-8.696	-8.5842	-9.1042	-8.1931	-9.5036	-9.4357	-8.6695	-10.077	-10.397	-9.5944	-10.197	-9.2674	-9.3419	-9.2077	-9.5751	-10.342	-9.5206	-9.361	-9.5679	-9.0692	-8.6385	-8.6714	-9.1856	-9.4432	-9.3158	-9.5515	-9.5579	-9.4267	-9.4615	-9.8889	-8.7921	-9.4595	-9.7743	-9.1657	-9.0926	-8.5311
-10.072	-10.678	-10.451	-11.131	-10.894	-10.155	-10.501	-11.029	-9.6277	-10.899	-11.107	-10.67	-10.462	-11.476	-10.722	-11.062	-10.593	-10.915	-11.411	-10.394	-10.911	-11.406	-11.129	-10.504	-9.6863	-11.277	-11.368	-10.593	-10.692	-10.423	-10.816	-10.974	-11.697	-9.5637	-10.951	-10.367	-10.227	-10.529	-10.478	-11.261	-10.723	-11.267	-10.253	-11.199	-11.172	-11.14	-10.402	-10.168	-11.401	-11.192
-1.4498	-1.7486	-1.1459	-1.3611	-0.099498	-1.6143	-2.2007	-1.0531	-2.1579	-2.1248	-1.5735	-2.1124	-1.2326	-1.9978	-2.6424	-1.7792	-1.3124	-2.0111	-2.9634	-2.4129	-1.5053	-2.3641	-2.2548	-1.582	-1.5631	-2.2555	-0.53856	-0.68349	-1.9594	-0.94487	-2.1354	-1.147	-1.3634	-1.7422	-1.3058	-2.2762	-0.69328	-0.89151	-1.8126	-1.7526	-1.8044	0.028397	-1.2799	-1.4158	-2.1009	-1.7282	-1.2664	-1.9479	-1.2708	-0.80582
-3.2168	-3.6337	-3.5544	-2.6294	-3.2617	-2.7756	-2.6793	-2.8308	-3.4783	-2.6701	-3.4722	-4.0167	-2.697	-3.8053	-2.7376	-3.4002	-3.4899	-4.2845	-2.9736	-4.128	-3.8373	-4.017	-3.3766	-2.7551	-2.6867	-3.383	-2.4746	-3.5367	-4.3663	-2.6039	-2.2836	-3.0831	-3.2556	-3.7229	-4.5233	-3.9902	-3.1314	-3.5882	-2.7003	-2.5224	-3.0378	-2.7813	-3.0494	-3.6034	-3.9917	-2.421	-2.9612	-2.6383	-3.3275	-3.6558
4.3427	4.1025	2.8632	4.7106	3.3368	4.4216	3.7727	5.1279	4.2438	5.0955	3.2907	5.2348	4.7496	5.3132	4.9147	4.0536	4.636	4.7015	4.1848	3.6622	5.7702	3.679	4.0786	4.528	3.5826	4.6575	3.2471	3.9578	4.7714	3.146	3.7617	3.4681	4.452	4.4412	3.7847	4.5056	4.6846	5.4328	5.1078	3.4282	3.1712	3.941	4.3198	4.5873	5.0986	3.2686	3.1473	3.1321	4.5653	3.9604
9.2274	9.5591	9.5608	9.3799	8.8253	8.7912	8.9282	8.4164	8.8106	8.3988	7.869	8.5767	8.5601	8.3762	8.1098	8.0236	7.4789	8.1241	8.0019	8.5283	8.4912	8.8047	7.8117	8.5035	7.8145	8.1917	7.1798	9.0133	8.1731	8.4348	8.7145	8.4048	7.8812	8.013	8.3584	9.0289	8.1754	8.58	7.8978	8.2781	8.4776	9.7787	8.7083	8.4688	8.9762	7.4994	8.7262	8.7823	8.5043	9.224
-0.60896	-1.2285	-1.0878	-0.73363	-1.3015	-0.22648	-0.33376	-2.0289	-1.9179	-1.0345	-1.2852	-1.0199	-1.2816	-1.2995	-1.8452	-1.2887	-1.5736	-1.2671	-2.4336	-0.31568	-1.5837	-2.4476	-1.558	-1.7387	-1.1697	-0.3743	-1.6395	-1.8461	-1.7838	-1.095	-1.7675	-1.3344	-2.4622	-1.1078	-1.3056	-1.2713	-0.55901	-1.5446	-1.5563	-1.9564	-0.73894	-1.5301	-1.1931	-1.7952	-2.3318	-1.8003	-0.50235	-1.7101	-2.0768	-1.2345
0.45434	2.0143	1.3043	1.5044	1.153	1.5116	1.1388	1.61	1.7237	0.71594	0.61102	1.8545	1.8985	1.8669	1.9962	2.6421	2.0263	2.4491	1.2051	0.8465	1.5693	2.6874	1.3216	2.7138	2.5723	0.70203	2.0717	1.6344	1.1765	1.3796	2.5452	1.7398	2.448	0.72968	2.4734	1.5511	1.6337	1.2495	2.9653	1.8481	0.97428	2.2124	0.86561	1.1528	2.0191	1.2703	2.4678	2.3471	1.7619	1.0976
-13.622	-13.486	-13.761	-13.213	-13.438	-13.772	-14.45	-13.008	-12.502	-13.434	-12.812	-13.376	-13.423	-14.288	-12.279	-13.815	-12.929	-12.262	-13.878	-12.17	-12.8	-12.78	-13.739	-11.969	-13.391	-12.395	-12.473	-12.992	-12.739	-14.054	-13.038	-11.719	-13.727	-13.271	-13.81	-12.372	-12.722	-13.057	-12.273	-12.926	-13.191	-13.464	-12.592	-13.542	-12.138	-12.306	-12.867	-13.07	-13.532	-13.151
-0.68933	-1.1585	-1.5564	-1.0808	-2.3679	-0.88579	-2.1221	-0.59241	-0.80416	-1.1491	-1.6916	-1.1544	-1.8659	-1.442	-0.71229	-1.1671	-1.4339	-1.4778	-1.2885	-1.0969	-1.3409	-0.22956	-2.4622	-0.22902	-3.0022	-1.0546	-1.6267	-1.4814	-2.5924	-1.7833	-1.2691	-0.23889	-1.2476	-1.0897	-0.85985	-1.1881	-1.3115	-2.1431	-1.6813	-1.0955	-2.4956	-2.1368	-2.7273	-1.5676	-1.2625	-1.2036	-1.0714	-0.76006	-2.4202	-0.056016
0.56881	1.3656	0.69687	1.0629	1.7854	1.2339	2.0384	1.5704	2.1185	1.2577	1.4397	1.2217	1.5941	0.55976	0.72221	0.8492	1.1282	0.87679	0.76408	2.4131	2.7947	1.8396	1.121	1.7514	1.1901	1.0828	1.723	1.9104	2.5114	0.64763	1.6943	2.4653	0.74197	1.3274	2.2892	2.2221	1.19	1.6345	1.4297	1.7841	1.0027	1.2497	1.597	1.3921	0.6221	0.43671	1.1426	2.1316	2.3098	2.3796
6.2977	7.5834	6.7527	6.7527	6.7415	7.855	6.9126	6.2415	6.2166	6.6195	5.8923	5.9356	6.3056	6.4063	8.2833	7.3128	5.8791	6.4632	6.3764	7.7136	8.034	6.5779	6.6016	6.2291	5.9168	7.0864	6.4087	6.9456	6.1121	5.569	8.0948	6.5684	6.8058	6.4595	5.6905	7.045	6.6391	6.0995	6.8285	6.4391	6.8461	6.4443	7.1017	6.0437	7.9985	7.2196	7.3411	6.2514	6.7089	6.9411
-1.1648	-1.2134	-0.086163	-0.93611	-0.07929	-1.2189	-0.71308	-1.1839	-2.9677	-0.41773	-0.76513	-1.4145	-0.81386	-2.1673	-1.0427	-1.1808	-1.9617	-1.9037	-0.55569	-1.3102	-0.61788	-0.31442	-1.0499	-0.91232	-1.522	-0.52933	0.18822	-2.0502	-0.46945	-1.9412	-2.2307	-1.1522	-1.2426	-1.2072	-0.24849	-0.11347	-1.8441	-0.58874	-1.552	-1.7521	-0.54086	0.56875	-1.0959	-1.1695	-0.76063	-1.1349	-1.0156	-1.3134	-0.89096	-2.5265
2.8447	2.0919	2.3253	2.127	2.8555	2.0094	1.9403	2.7404	2.831	1.9226	1.5901	2.2016	3.4238	3.2456	3.3783	3.0013	2.2771	2.9272	2.6777	2.7737	2.5382	2.8494	2.8166	2.2333	2.8149	3.09	2.0899	2.9098	2.9856	3.7801	2.381	2.5656	3.1219	3.2395	2.5911	1.9241	2.6258	2.9806	2.3896	3.3787	2.0457	2.7876	2.5826	1.934	2.6752	1.9777	2.8604	3.3106	2.3175	2.2368
-3.1511	-4.2647	-3.9445	-3.5017	-3.8701	-4.6483	-3.1207	-3.5161	-4.3115	-3.67	-3.7929	-3.2702	-3.6228	-3.9535	-5.0976	-4.0338	-3.2671	-4.2262	-4.0827	-3.938	-3.3773	-3.8391	-3.736	-4.7102	-4.5375	-2.8472	-3.2184	-4.2663	-4.2664	-4.1403	-3.8853	-4.8611	-4.2493	-3.044	-4.4482	-3.3014	-3.7587	-3.7028	-2.5409	-3.969	-3.5135	-3.9047	-3.6562	-3.341	-4.3495	-3.7288	-4.0005	-4.0702	-4.7313	-2.9345
-13.188	-12.407	-13.188	-13.092	-12.783	-13.399	-13.115	-13.115	-12.727	-12.959	-13.591	-14.047	-13.294	-12.426	-13.36	-13.266	-13.906	-12.064	-13.895	-12.356	-12.358	-13.138	-12.844	-12.886	-13.886	-13.343	-13.071	-13.338	-11.572	-13.122	-12.714	-13.403	-12.741	-13.646	-13.289	-12.476	-13.412	-13.527	-14.091	-15.001	-13.32	-14.053	-12.713	-14.315	-12.321	-12.954	-14.739	-12.989	-12.699	-13.059
9.3755	9.1673	8.7524	8.6563	8.8264	9.5059	8.6651	8.4315	8.0817	9.9391	8.6897	8.8879	9.1912	8.1281	8.3244	6.6957	8.9237	8.3061	8.5741	8.9158	8.1599	7.4105	8.6076	8.7731	10.098	8.3836	8.0519	9.2939	9.3538	9.4679	9.8836	8.8763	8.7066	8.3484	8.3993	9.6029	9.8654	8.9901	7.6112	9.3648	9.0808	8.6928	8.7563	9.6041	8.3487	8.0734	9.7725	7.8558	8.7428	8.6588
5.2545	6.0521	5.8626	4.518	5.4395	4.1336	5.0536	5.5194	4.3784	4.2697	4.0375	4.9535	5.2755	5.6958	5.1476	5.863	4.6365	5.0127	4.661	4.7699	4.7651	4.7615	4.4267	4.0984	4.9541	4.6828	5.5093	4.2827	6.1984	5.4459	5.7438	4.2772	4.6401	4.9374	4.344	4.9803	4.9726	5.2816	6.1455	4.8418	5.8885	4.0902	3.8159	4.7885	5.5358	5.6087	5.0096	5.1933	5.5076	4.4534
-10.267	-9.7807	-9.9358	-10.958	-10.483	-8.9089	-10.26	-11.157	-10.052	-9.5335	-9.7301	-10.115	-9.7924	-9.4573	-9.617	-11.082	-10.519	-9.8072	-9.1558	-8.8229	-9.4938	-9.5833	-10.048	-9.9562	-10.066	-10.886	-11.555	-10.835	-10.124	-10.184	-10.539	-9.9917	-10.687	-11.115	-10.915	-10.197	-8.7854	-10.125	-10.37	-10.879	-9.37	-9.3737	-10.555	-10.342	-10.979	-10.999	-10.924	-10.424	-9.6483	-10.127
-12.902	-11.601	-11.481	-11.06	-11.682	-12.127	-10.933	-12.738	-11.627	-11.584	-11.404	-10.725	-12.589	-10.658	-10.463	-10.65	-9.421	-12.83	-12.21	-12.021	-12.77	-11.833	-10.03	-11.872	-11.95	-11.873	-11.541	-11.005	-11.622	-11.697	-12.772	-11.642	-11.408	-12.624	-10.363	-11.001	-11.557	-11.855	-11.058	-10.748	-11.341	-11.786	-10.603	-12.468	-10.757	-13.611	-11.208	-10.476	-11.763	-11.247
-9.8303	-8.0821	-9.5185	-10.198	-10.534	-8.9302	-8.7391	-9.4146	-9.8577	-9.3399	-8.6687	-9.4843	-8.0805	-8.6938	-9.2558	-9.4227	-9.1163	-10.857	-8.3849	-8.6328	-8.6563	-8.1058	-9.9549	-8.942	-8.7881	-8.4868	-9.6283	-8.9567	-8.8017	-9.8004	-8.7097	-7.6814	-8.7931	-8.6878	-8.6528	-8.3168	-8.3673	-9.4516	-8.97	-9.5213	-8.998	-7.5699	-9.6942	-8.4617	-9.0754	-9.3113	-9.605	-7.9134	-8.8679	-9.1678
-2.7492	-4.8655	-3.9849	-4.3407	-4.0086	-4.7978	-3.6779	-3.7464	-3.6055	-4.1877	-5.0498	-4.7463	-3.8858	-3.8597	-3.4959	-4.0221	-4.5277	-4.1389	-3.6499	-3.4569	-3.4343	-4.2368	-4.4745	-4.5063	-3.1939	-5.0424	-4.544	-3.6686	-3.8156	-4.4172	-5.065	-4.5943	-4.791	-4.7	-4.016	-4.3022	-4.6789	-4.2046	-4.5838	-4.8057	-4.7137	-3.4739	-3.4068	-4.0145	-4.1997	-4.1745	-4.2498	-3.5016	-5.401	-5.0317
-1.9882	-2.0397	-1.9047	-2.517	-3.3902	-2.3959	-1.9552	-1.9246	-3.2243	-3.073	-2.9409	-2.7163	-1.9683	-3.2617	-3.4982	-2.3349	-3.2387	-2.7005	-2.5678	-2.5151	-2.3288	-1.6202	-2.5044	-2.5749	-1.8141	-2.7214	-2.9457	-2.183	-2.7304	-4.4381	-1.5587	-2.5149	-2.6908	-1.9895	-1.5734	-2.3051	-1.6571	-2.4064	-2.0602	-2.4819	-2.3876	-2.1638	-1.9577	-2.2502	-2.1269	-3.6307	-2.2233	-2.1447	-2.1624	-2.0641
-3.3461	-1.6182	-3.1922	-2.2451	-1.746	-3.4959	-2.0402	-2.8459	-3.6479	-1.7911	-2.7367	-3.6737	-2.6847	-1.2483	-2.2919	-3.4571	-1.5819	-2.1538	-2.845	-2.4761	-3.0766	-3.7973	-1.0215	-2.2123	-2.6332	-1.8517	-3.1192	-2.1545	-1.888	-2.3568	-3.209	-1.9194	-3.1901	-1.0304	-3.1742	-2.1088	-2.6129	-2.3522	-1.6646	-3.1021	-2.0501	-2.0977	-2.4197	-1.3149	-2.9244	-3.1264	-3.0432	-2.3739	-3.3235	-3.4641
-3.47	-4.3632	-4.7736	-3.5771	-3.518	-4.2266	-2.6059	-4.5838	-2.9716	-3.4696	-2.9152	-3.1542	-2.6431	-4.2658	-1.9848	-2.6609	-2.8387	-4.7228	-2.68	-3.1853	-2.5735	-3.7018	-3.5187	-2.9951	-3.9536	-3.8355	-2.5927	-4.4385	-4.626	-3.8539	-2.8727	-3.0768	-3.491	-3.7476	-2.7442	-3.2767	-3.5842	-3.0993	-3.5449	-2.438	-3.2757	-2.4241	-3.8464	-2.6861	-5.1084	-3.0791	-4.2446	-4.2047	-3.6619	-2.8993
-4.0046	-3.2825	-3.5619	-3.5184	-2.977	-3.6245	-3.5064	-3.341	-2.9172	-3.3061	-3.1175	-3.3539	-4.0267	-3.0166	-3.2008	-3.1146	-2.5388	-2.7267	-3.2438	-3.408	-2.6112	-3.2649	-4.1778	-4.2933	-2.954	-1.9592	-2.8565	-3.6025	-2.7325	-3.8232	-3.8534	-3.944	-2.7677	-3.2206	-2.8926	-4.6196	-4.1649	-3.8479	-3.1508	-2.5255	-4.3147	-3.1462	-2.887	-3.832	-4.0246	-2.6809	-2.6898	-3.1577	-2.9738	-3.023
6.1452	4.6503	5.6613	5.7467	6.5504	6.2628	6.793	6.0634	5.1571	5.4703	5.8151	5.627	5.6015	7.5117	4.7027	5.8559	5.983	5.2706	5.1864	6.3973	5.8258	5.3106	6.5347	6.5013	5.7541	5.4181	6.3741	4.5823	6.1201	4.3552	6.3776	6.6036	5.2405	5.5703	5.4822	7.5456	4.652	5.3691	5.0255	6.4026	5.2933	5.7482	4.8942	6.2253	5.505	6.4208	5.5962	5.3902	5.5126	6.5246
10.59	10.116	9.1918	8.9447	9.7573	9.8865	9.761	8.897	9.9763	8.9928	10.071	9.8332	10.458	9.7557	9.3083	9.3188	9.2661	9.1575	10.132	9.4963	9.6705	10.983	9.8536	9.1209	10.104	9.2074	10.071	10.328	9.6138	8.5879	9.485	11.218	10.648	9.473	10.346	8.567	8.9084	9.0668	9.8829	10.716	10.131	8.2869	9.4843	9.4718	9.2567	10.712	9.1951	9.6192	9.1508	9.9623
-14.132	-13.452	-13.441	-14.164	-12.717	-11.59	-13.448	-11.899	-12.846	-12.76	-12.701	-12.557	-13.263	-11.918	-13.588	-12.183	-13.092	-12.744	-12.706	-11.732	-13.526	-12.4	-12.999	-13.681	-11.589	-13.393	-13.867	-14.292	-12.608	-12.645	-12.869	-12.675	-13.158	-12.797	-13.077	-11.926	-12.278	-12.297	-10.877	-12.035	-12.527	-13.958	-12.909	-12.613	-13.267	-12.046	-13.495	-12.791	-12.07	-12.748
-10.733	-11.004	-12.823	-11.576	-11.397	-11.014	-11.656	-12.256	-11.597	-12.01	-10.994	-11.126	-10.534	-12.682	-11.1	-11.064	-11.337	-12.22	-11.264	-11.801	-11.136	-11.42	-10.813	-11.438	-12.354	-10.774	-11.62	-11.438	-10.956	-10.874	-10.84	-12.105	-10.867	-11.581	-12.075	-11.507	-11.707	-11.062	-12.187	-12.185	-10.779	-11.771	-12.77	-11.536	-12.034	-10.905	-11.141	-11.785	-12.48	-12.614
4.7917	5.2717	5.3507	4.5286	5.1334	4.9885	5.8699	4.4607	5.4	4.5304	5.5845	5.4949	4.8685	6.2104	4.5831	4.1933	5.7546	5.1268	4.9172	4.627	4.9046	5.0342	4.2791	4.5766	5.7051	5.0849	5.7653	4.4782	6.0066	5.2557	4.5246	4.3323	5.9202	4.2645	5.708	4.1567	5.0481	5.2148	5.0668	4.7786	4.5357	5.3119	5.8167	4.7469	4.6202	5.1957	5.7651	5.4053	4.1784	6.0817
7.7922	7.6185	7.9927	6.8508	8.3716	8.4119	8.7557	8.4795	8.8189	8.8769	7.674	7.9026	6.3854	9.2007	8.0212	7.8826	7.6233	8.1334	7.5676	8.9917	9.1808	8.1666	8.3755	7.6732	8.8587	7.6963	8.1692	8.807	6.6953	8.286	7.0694	7.7099	7.7844	7.4882	7.3904	8.0014	8.2218	7.191	8.2665	8.318	7.4893	7.2034	9.4183	8.3319	7.9552	9.1456	7.4638	8.0048	8.3193	9.4481
-1.8478	-1.3495	-0.65903	-0.74258	-1.1258	-1.2594	-0.6875	-0.10935	-1.4193	-1.4547	-0.66862	-1.8055	0.12031	-0.50774	-0.61081	-1.162	-0.58761	-1.2471	-0.2431	-1.9461	0.51078	-1.6835	-0.68532	-0.5173	-0.82734	-1.1641	-1.0231	-1.047	-1.0455	-1.7423	-0.79943	-0.39984	-1.7625	-1.1061	-1.38	-0.32104	-0.89143	-1.3482	0.13918	-1.0934	-0.82749	-0.57934	-0.86093	-1.4355	-0.96098	-0.63348	-0.78159	0.009125	-0.80725	-1.5096
7.2768	6.878	6.1699	6.2456	7.3064	6.1454	6.8992	6.3186	5.6513	7.0916	6.7135	6.5638	6.603	6.8072	7.527	7.5266	6.2609	7.1282	8.3177	7.3299	5.728	6.317	7.5277	6.8345	6.8805	7.9502	7.8191	7.2245	7.4205	6.8389	7.3326	6.4012	6.578	7.9611	5.7168	6.5892	7.156	7.1794	6.3813	7.5122	6.8002	6.643	6.1211	6.7575	6.9763	6.7499	7.1191	6.9922	7.0243	6.7695
-14.635	-13.333	-13.744	-14.417	-14.488	-13.051	-13.865	-14.87	-13.246	-13.96	-13.579	-14.407	-14.081	-13.951	-12.867	-13.852	-14.389	-14.332	-14.319	-13.189	-13.313	-14.812	-14.63	-13.729	-13.595	-14.052	-14.776	-14.194	-13.724	-13.997	-14.015	-13.689	-14.005	-13.684	-14.259	-14.395	-13.751	-14.069	-13.402	-12.704	-13.237	-14.233	-13.942	-14.575	-14.297	-12.535	-13.776	-14.004	-14.44	-14.403
7.0878	7.2831	7.4688	6.8416	7.3191	7.0933	7.3807	6.2761	7.2945	6.3214	7.5509	6.5557	6.0791	6.6808	6.9057	7.6107	6.4992	7.4467	7.1104	6.8207	6.7292	6.768	6.8544	8.5388	5.7556	5.7209	6.9628	6.4759	5.9446	7.3081	6.9198	6.5377	6.3536	6.1924	6.7116	7.0014	6.9862	6.4317	7.3229	6.8507	6.821	7.7393	6.9376	6.5317	6.4668	6.6485	7.797	6.831	6.0724	6.8711
-12.964	-11.186	-13.212	-12.578	-12.138	-12.147	-13.31	-12.366	-12.326	-11.594	-12.507	-13.317	-11.852	-12.79	-13.651	-12.73	-13.27	-13.059	-11.502	-12.382	-12.733	-12.482	-13.146	-12.641	-12.18	-13.601	-12.32	-12.485	-12.779	-13.601	-12.378	-13.396	-13.32	-12.559	-13.704	-12.596	-11.572	-13.194	-12.53	-11.797	-12.657	-13.178	-12.753	-13.155	-12.372	-13.176	-12.563	-12.222	-12.929	-12.38
1.065	1.0219	1.8985	1.133	0.57493	0.97338	1.059	1.6887	0.21448	0.88654	1.4127	1.8406	1.2866	1.8742	1.6783	0.74684	1.5694	0.73973	0.86295	1.0532	0.4578	0.86278	0.97766	0.89361	0.72435	0.90235	0.27878	0.050308	1.4458	1.2118	1.176	0.35632	1.6944	0.43272	0.90029	1.4576	1.9795	1.5935	0.12499	1.5925	2.2932	0.849	0.49755	1.7144	1.0042	0.84814	2.164	1.2178	1.6841	-0.062683
1.5248	0.33361	0.0060163	-0.16131	-0.40581	-0.79922	0.28079	1.3454	-0.59172	0.40457	0.25436	0.034247	0.52343	0.60892	-0.24438	1.1691	-0.082548	0.82208	0.022794	0.73126	0.2297	-0.41255	0.45168	0.65684	0.29507	0.44519	-0.25515	0.93355	-0.22708	0.77229	0.65655	1.0538	0.47882	1.6866	-0.12863	-0.20006	-0.07401	1.2211	-0.12201	0.23169	0.82934	1.1745	-0.25778	-0.1978	0.077843	0.15695	-0.15625	-0.25118	0.56436	-0.012447
-5.582	-4.8747	-5.9449	-5.8498	-5.6401	-5.7514	-4.9467	-5.4696	-5.4924	-5.744	-6.0277	-6.1774	-4.6718	-5.1987	-5.043	-6.3936	-5.802	-4.8341	-4.8492	-5.8925	-6.4552	-6.5364	-4.7674	-6.076	-5.5646	-5.3246	-5.7283	-5.1652	-5.1162	-5.5883	-5.1089	-5.5898	-5.7906	-4.2813	-5.853	-6.4093	-5.3735	-6.5031	-6.7232	-7.1385	-6.0177	-6.6465	-6.1629	-6.0767	-5.9199	-5.6692	-6.0615	-6.0185	-6.0454	-5.6652
-7.1207	-7.5319	-5.6742	-6.9998	-6.6787	-6.5287	-6.4304	-6.0554	-6.0747	-6.9835	-7.0862	-6.1247	-5.6366	-6.8838	-7.1143	-5.1177	-5.9585	-6.5869	-6.0552	-7.2368	-5.1293	-7.2159	-6.5623	-6.7404	-7.9801	-6.1085	-5.3693	-6.9273	-6.4693	-6.9632	-7.4077	-6.4371	-6.6387	-6.0414	-6.113	-6.0229	-7.9032	-6.3847	-6.2969	-6.9654	-7.1642	-6.0139	-5.9411	-5.2824	-5.6697	-6.4818	-6.2622	-7.1872	-6.1142	-7.0008
-4.7896	-4.374	-4.2804	-5.0379	-3.682	-5.1012	-4.5714	-4.0406	-3.3899	-3.577	-5.1401	-3.6577	-3.1608	-4.4569	-3.6227	-4.5007	-3.3666	-3.6942	-3.0859	-3.4086	-4.1018	-4.2648	-3.7954	-4.7052	-4.2864	-3.3382	-3.9203	-3.436	-5.0852	-4.9744	-3.7749	-4.5914	-3.5881	-4.7077	-5.453	-3.7358	-4.6076	-3.274	-3.2389	-4.4169	-3.8963	-3.4484	-4.6627	-4.3477	-3.827	-4.6149	-4.2183	-3.4248	-2.3932	-5.0365
-2.2965	-3.6307	-3.5534	-3.6241	-2.8408	-2.9567	-3.0152	-3.7603	-2.9625	-3.5072	-3.4598	-2.9999	-2.9226	-3.8481	-3.7798	-3.6234	-3.1534	-2.9722	-3.0558	-4.0445	-3.0553	-2.4353	-3.552	-3.3772	-3.1171	-3.4702	-4.0958	-3.3048	-3.5275	-3.7117	-3.4639	-2.8365	-3.4704	-3.4797	-3.7683	-3.8933	-2.4876	-3.6088	-3.5973	-3.5317	-4.3525	-3.6305	-2.5024	-3.77	-3.1929	-3.9002	-4.4092	-3.9119	-2.596	-3.3928
-13.589	-13.319	-14.008	-13.931	-13.721	-15.601	-13.087	-14.391	-12.716	-14.576	-13.879	-12.705	-13.392	-13.654	-14.614	-14.405	-14.609	-14.357	-15.204	-15.306	-14.436	-14.488	-14.345	-13.575	-14.411	-14.008	-13.299	-13.331	-14.12	-14.366	-14.802	-13.353	-13.98	-13.396	-13.056	-14.547	-12.779	-14.522	-13.796	-13.214	-12.645	-14.551	-14.543	-13.864	-15.204	-13.248	-13.824	-13.923	-13.641	-14.171
-12.604	-12.956	-12.858	-13.566	-13.734	-12.645	-12.797	-13.255	-12.544	-13.176	-14.163	-12.227	-13.089	-13.342	-13.634	-13.303	-12.636	-12.336	-13.162	-14.216	-12.541	-13.804	-12.779	-11.999	-12.539	-11.909	-13.405	-13.744	-12.818	-12.068	-12.72	-13.159	-13.648	-13.469	-13.119	-12.731	-13.18	-13.081	-12.657	-13.604	-14.019	-11.557	-13.683	-13.558	-12.257	-14.098	-13.19	-14.108	-12.561	-13.609
-0.1149	0.1229	0.62199	0.093786	-0.12009	0.53347	1.3159	1.0001	-0.034585	-0.91178	-0.511	-1.1019	0.54619	-0.71917	-0.12626	-1.3149	0.19904	1.0896	-0.94254	-0.71573	0.20589	-0.0062897	0.01264	-0.44879	0.75303	0.082875	0.018387	0.16836	0.29129	-0.60821	-0.14123	0.057275	-0.61198	-1.3744	-0.35475	-0.47108	0.19061	0.37163	-0.16885	1.5207	0.050367	-0.628	-0.6022	-0.23521	0.4111	-0.56219	-0.63186	-0.068535	0.19304	-1.2669
4.7099	5.7661	5.1066	5.2273	5.1998	5.157	5.1795	4.8735	5.1179	5.8862	5.9261	4.7124	6.3937	4.8539	5.5554	3.8918	5.7585	5.9813	4.7165	6.0618	5.7947	5.7758	5.3281	5.1799	5.2088	5.8732	5.6301	5.8815	5.6651	4.7477	5.6879	6.5927	6.058	5.2585	5.4141	6.3687	5.7315	5.4546	5.544	6.0571	6.2319	5.2582	4.7522	6.3039	6.5311	5.7994	4.9142	6.45	5.2616	5.8314
9.2069	8.1407	8.8222	8.5871	10.158	9.3411	8.9661	9.2023	9.053	9.2553	8.7058	8.0898	8.7783	8.869	9.5163	8.1982	7.2529	7.1733	8.2373	8.9416	8.4507	9.4905	8.4161	9.4801	9.2308	9.3474	8.5694	8.7742	8.2193	7.9818	8.3317	7.9669	8.2264	9.0246	8.0669	8.0542	8.3053	9.4113	9.7006	8.2404	8.1216	9.3321	7.7962	8.321	8.5943	8.8299	8.069	8.5761	8.5986	7.8494
7.9916	8.6037	8.7364	9.3091	7.7015	9.9256	7.9547	8.3825	8.4317	9.9845	8.6119	8.6821	9.1952	8.5894	9.2543	7.921	8.9527	7.553	8.9128	8.6689	8.4041	7.6552	8.2222	7.7257	8.6244	9.6751	9.5325	8.9302	8.6956	8.1397	8.8178	8.566	9.6418	8.3026	8.0234	8.3211	8.2213	9.5963	9.4756	6.9497	9.4038	9.1746	7.1984	9.5391	8.393	8.1378	9.0916	9.4754	9.1778	7.956
-9.0429	-8.3285	-9.3343	-8.9653	-8.9588	-9.0833	-8.1545	-9.8967	-9.1199	-7.6574	-9.3923	-8.1135	-8.6421	-8.7602	-9.1902	-8.224	-7.8327	-8.6141	-8.6556	-9.1432	-8.4568	-8.1556	-9.0512	-9.9135	-8.7583	-9.0284	-9.7485	-8.3331	-8.9531	-8.8463	-8.949	-9.4987	-8.5382	-8.8068	-9.3868	-7.8663	-9.3839	-8.3311	-10.096	-7.6149	-9.6615	-8.4056	-9.4485	-8.9566	-9.1206	-8.2048	-10.351	-8.8452	-10.392	-7.6849
-13.576	-13.25	-12.65	-12.864	-13.654	-12.295	-12.644	-12.681	-12.48	-12.568	-12.449	-13.351	-13.154	-13.761	-13.111	-12.678	-12.566	-11.912	-12.604	-13.34	-12.674	-12.914	-12.847	-12.278	-13.633	-13.191	-11.795	-12.625	-13.799	-12.906	-13.067	-12.147	-12.43	-13.041	-13.976	-11.723	-12.047	-12.742	-14.099	-13.362	-13.444	-12.856	-14.52	-12.512	-12.435	-12.547	-12.806	-13.009	-12.416	-14.176
-13.375	-13.119	-13.693	-13.215	-11.596	-13.269	-11.974	-12.006	-11.559	-13.52	-12.262	-13.485	-13.331	-12.561	-12.367	-12.155	-12.573	-13.241	-13.568	-13.421	-12.955	-13.764	-13.453	-13.075	-12.605	-12.244	-12.732	-12.526	-12.423	-12.317	-12.207	-12.564	-12.132	-13.723	-12.321	-12.675	-12.583	-12.027	-13.105	-13.259	-13.167	-12.359	-12.274	-12.308	-13.032	-13.467	-11.981	-13.212	-11.757	-12.226
-5.6906	-4.8387	-4.8105	-5.8079	-5.7091	-5.9717	-5.0341	-6.4326	-5.5904	-4.7828	-5.7426	-5.542	-5.7386	-5.6364	-6.4997	-6.1275	-5.8234	-4.8891	-5.7948	-5.9186	-6.0689	-5.2527	-5.024	-7.545	-4.9958	-5.6055	-6.1272	-4.8722	-4.3766	-6.6527	-6.2168	-5.4314	-6.9144	-6.198	-5.2724	-5.0428	-4.8607	-4.4287	-5.3481	-5.7829	-5.4009	-5.8488	-6.6941	-6.2801	-5.9204	-6.5265	-6.538	-6.115	-5.7023	-6.1043
-0.99181	-2.1501	-2.0582	-2.0686	-1.2709	-1.9372	-1.4814	-1.6924	-1.7081	-1.57	-2.1146	-2.1647	-2.0509	-1.6612	-1.7421	-1.6033	-1.8472	-1.6584	-2.5768	-1.8308	-1.1583	-2.0639	-2.4036	-1.799	-2.4405	-1.2745	-2.5322	-0.98442	-1.3514	-2.6809	-2.4214	-1.8462	-1.3328	-1.8827	-1.6024	-2.9646	-2.5014	-3.3033	-2.389	-0.12116	-1.5363	-1.9231	-2.9311	-2.2588	-1.5719	-2.4961	-2.4122	-1.686	-1.8978	-2.3762
-12.199	-10.769	-11.207	-10.399	-11.275	-11.794	-11.226	-10.784	-11.838	-11.939	-11.563	-12.383	-10.601	-12.753	-11.738	-11.702	-10.717	-11.076	-11.146	-11.384	-11.657	-12.168	-11.762	-10.193	-11.102	-11.851	-11.027	-12.924	-12.086	-11.453	-11.741	-11.159	-11.585	-11.816	-10.851	-10.526	-11.28	-10.864	-11.424	-11.504	-11.952	-12.242	-11.771	-12.087	-11.496	-11.429	-12.296	-10.404	-12.461	-10.225
-5.2317	-4.999	-4.4868	-4.6256	-5.69	-4.2277	-5.0857	-4.7317	-6.7789	-4.5338	-6.2146	-5.128	-5.8897	-4.5771	-6.1088	-6.0096	-5.1091	-5.4778	-3.8517	-5.0109	-4.8607	-5.6704	-5.4435	-4.1546	-5.3932	-4.6521	-4.9076	-4.2351	-5.539	-4.9798	-4.9078	-5.4272	-3.9733	-5.0611	-4.1436	-4.0459	-5.3972	-5.2603	-4.9969	-5.5694	-4.9499	-5.1741	-4.8244	-4.4723	-4.2342	-4.7118	-5.3274	-4.6472	-4.9348	-4.7788
-1.3561	-0.024224	0.030349	-0.24802	0.7223	0.19205	0.1973	0.67827	0.17331	0.24813	0.1337	-0.77234	-0.19812	-0.26163	-0.025772	0.93704	1.6273	0.10931	0.59165	-0.6838	0.78556	-0.8906	0.68769	-0.98673	-0.18204	-0.58041	-0.20933	-0.83653	-0.32	1.8122	0.58771	-1.2927	0.50805	0.62395	-0.37191	-0.39156	-1.3085	-0.081551	-0.35782	-0.47528	-0.12979	-0.31887	-0.75992	0.40642	-0.30814	-0.3746	-0.47592	-0.79187	-0.26133	-0.35396
-0.37244	-1.4563	-1.0206	-0.14853	0.0984	-1.1784	0.89987	-0.78229	-0.66403	-0.80995	-0.48281	-0.0056973	-0.83803	-1.9244	-0.11399	-0.25375	-0.87408	-0.13276	0.79576	-0.68554	0.15045	-0.1672	-0.36414	0.31534	0.64185	-0.85627	-0.086589	0.69095	0.7449	-0.7937	-0.51101	-1.5527	-1.2618	-0.38027	-0.307	0.33008	-0.74946	-0.65953	-1.504	-0.30799	-1.5359	0.38212	-1.4994	0.62603	-1.389	-0.39429	-0.55809	-1.0728	-0.48816	-0.5757
2.5591	1.6257	1.2157	3.1248	1.8382	1.9731	1.6579	1.9421	1.7903	0.8876	2.2408	2.2142	2.1201	1.5718	1.5296	1.2165	1.2863	1.3899	1.9066	0.88485	1.4277	1.8372	1.9916	1.32	1.9248	2.0799	2.6922	0.59569	1.4796	1.1808	2.2005	1.4141	2.7224	2.5984	2.5357	2.2057	2.1386	1.4692	0.75047	1.926	1.3661	3	1.2298	1.6803	0.76459	1.0552	1.9224	1.5573	1.1018	2.5969
0.11355	-0.57973	0.38739	-0.60284	0.25945	-0.83305	0.29	-0.22051	-0.42854	0.017206	-0.30005	-0.1853	-0.99334	-0.85881	0.64601	-1.1424	-0.20079	-0.72852	0.028714	-0.80975	0.23001	-0.1598	0.23444	-1.0757	0.19419	-0.035489	-0.33434	-0.25539	0.061652	-1.0526	-0.31301	0.24617	0.19831	-0.73968	-0.15454	-0.3346	-0.15374	-0.40955	-0.056022	-0.3937	0.56908	-0.35428	0.37921	-0.58139	-0.049025	0.057994	-0.27088	0.31362	0.87528	-0.74198
-13.58	-14.547	-13.846	-13.859	-14.434	-14.53	-14.01	-14.531	-14.772	-14.935	-15.412	-14.543	-15.291	-13.238	-15.509	-15.035	-13.727	-15.242	-14.937	-14.092	-15.163	-13.763	-14.497	-14.464	-15.151	-16	-14.88	-13.837	-15.373	-14.652	-15.371	-14.945	-13.095	-14.011	-14.185	-14.34	-14.134	-14.58	-14.923	-14.111	-15.287	-14.786	-14.845	-14.963	-14.427	-15.566	-14.022	-14.636	-15.757	-15.647
-3.0149	-3.4131	-2.0804	-3.0934	-3.0866	-2.5574	-3.1232	-2.8782	-2.6415	-3.2164	-2.6142	-2.9535	-2.8828	-3.0775	-4.0343	-3.8529	-2.1013	-3.1815	-4.2943	-1.81	-3.2954	-4.6236	-2.6636	-3.0705	-2.2015	-3.913	-2.9655	-2.7292	-2.0741	-4.2777	-4.1426	-3.851	-2.9726	-4.3517	-3.7554	-4.2573	-2.2655	-3.6492	-3.1751	-3.1792	-4.6423	-3.8884	-2.9811	-4.6698	-4.3017	-3.1433	-3.4287	-3.339	-5.3157	-3.3723
9.0209	9.4554	8.8956	9.2968	9.8441	8.7501	10.879	9.7324	9.3937	10.662	9.3801	10.278	8.7861	10.234	10.141	9.7189	10.154	9.7526	10.499	9.8666	10.666	10.032	10.229	9.9829	9.4176	9.4928	9.7889	9.6793	9.2978	9.5381	9.2168	10.18	9.9142	10.407	9.2893	10.385	8.9014	9.9	10.275	10.126	10.915	8.7587	8.9868	11.567	10.452	10.15	10.761	8.6905	10.177	9.7446
-1.2034	-2.1281	-2.2996	-2.8932	-2.8028	-2.3932	-2.6187	-3.4288	-2.0313	-2.5743	-1.9055	-2.7562	-3.112	-1.7786	-2.3755	-2.7929	-2.8187	-1.7669	-3.2115	-3.4882	-1.6663	-2.919	-2.1253	-1.7204	-2.64	-2.2248	-2.94	-2.0817	-3.3562	-3.2065	-2.6764	-1.2041	-2.6089	-2.7866	-3.4508	-2.2066	-2.6145	-2.9988	-3.6666	-2.3838	-2.55	-3.1979	-1.7331	-3.2686	-3.6033	-2.8232	-2.6143	-3.2316	-1.4261	-3.284
-12.065	-10.763	-10.83	-10.891	-10.689	-12.207	-11.845	-11.035	-10.744	-12.02	-11.408	-11.597	-12.38	-11.279	-11.498	-11.437	-10.601	-12.848	-12.554	-12.501	-11.488	-10.536	-12.235	-12.01	-11.314	-10.813	-11.506	-11.425	-11.284	-12.94	-10.403	-11.419	-11.213	-11.522	-11.826	-11.559	-11.384	-11.078	-10.937	-11.355	-11.522	-11.897	-12.091	-10.934	-11.451	-11.589	-10.48	-11.914	-11.86	-12.583
-5.6366	-5.2505	-5.9036	-4.7805	-5.1648	-6.1108	-5.8564	-5.3564	-4.9841	-5.3966	-5.0955	-5.8524	-6.3243	-6.5794	-5.4904	-5.0878	-6.2222	-6.511	-5.5491	-6.0514	-4.9257	-6.2515	-5.1402	-6.9022	-5.6046	-5.7132	-5.0441	-4.454	-5.565	-5.3905	-4.4335	-4.554	-6.944	-4.5936	-5.8392	-5.3772	-5.297	-4.9334	-6.2921	-5.6179	-4.2147	-5.2501	-5.6664	-6.482	-5.8574	-5.5285	-5.3827	-6.7887	-5.5719	-3.9017
4.0179	4.3822	3.627	5.067	4.3352	5.0657	4.4396	5.242	3.8459	4.1965	4.7077	3.3258	4.075	3.7812	3.8821	4.6312	3.9499	3.9532	4.7348	4.2747	3.8853	4.7306	4.5045	4.6366	4.3074	5.1458	3.8889	3.4047	5.0323	4.4515	3.4762	5.1258	3.9875	3.8965	4.3224	5.6995	3.7005	4.5315	2.8805	5.4091	5.3504	3.7342	4.6571	3.7792	3.4268	4.8136	4.9422	4.8087	5.3933	4.5049
-11.264	-11.746	-11.294	-11	-9.2765	-11.106	-10.627	-11.105	-10.371	-10.19	-10.578	-10.959	-10.275	-10.179	-10.47	-11.074	-10.419	-9.9266	-10.242	-10.795	-11.532	-10.518	-10.054	-11.748	-10.338	-10.445	-11.083	-10.391	-11.262	-11.649	-11.386	-10.588	-10.709	-10.062	-10.647	-12.044	-10.704	-10.221	-11.407	-10.484	-10.597	-11.061	-10.757	-11.121	-10.613	-10.538	-9.0532	-10.596	-10.643	-11.031
-0.09185	-0.26069	0.60441	0.13298	0.15847	-0.2236	0.53136	-0.16923	-1.1549	0.14948	1.1181	0.68204	-0.35783	0.86616	-0.38402	-0.33777	-0.46168	-1.8471	0.28419	0.28368	0.88589	-1.2067	0.26584	0.031351	-0.0364	-0.11078	-0.43479	0.095775	-0.27444	-0.40742	1.2054	0.33936	0.28856	0.56226	-0.017566	-0.58329	0.27581	-0.76325	-1.6467	0.76172	0.075409	-1.3036	-0.54368	-1.3416	0.28844	0.55041	0.16347	-0.30462	0.6149	-0.65707
-0.82886	-0.23406	-0.18443	0.21881	0.27029	-0.61352	0.14006	0.23066	0.29496	0.33016	-0.06558	-0.68539	0.62526	-0.75074	-1.0035	0.10649	-0.072988	0.94586	-1.0108	-0.24801	-0.30234	-1.2121	0.63284	0.010749	-0.74066	0.014779	0.3092	-1.1879	-0.7551	0.42164	-0.42888	-0.081498	0.12758	-0.71517	-0.12484	0.42799	0.14383	0.46188	0.56396	0.038533	-0.75273	-1.0708	-0.70664	-0.050354	-0.42567	-0.18957	-0.023987	1.2663	-0.73953	-0.58611
-0.16967	-1.2639	-0.79611	0.069592	0.82792	-0.49907	0.33798	-0.3698	0.22719	0.61526	-0.065312	-0.1783	-0.5556	-0.73726	-0.91688	0.07854	-0.24961	0.26363	0.083039	0.94844	-0.61642	-0.83639	0.68048	-1.2943	-0.10587	-1.0152	-0.8149	-1.3069	-0.13056	0.94456	1.4953	-1.6911	-1.4134	-0.47114	0.56399	0.12854	-0.31255	0.1822	-0.61399	-0.29181	-0.062759	-0.31623	0.61688	-1.3305	0.057434	-0.21322	-0.97879	-0.68612	-0.42066	-0.17308
-13.594	-12.819	-14.55	-14.783	-13.423	-13.373	-12.795	-13.497	-13.269	-13.995	-13.473	-14.102	-11.836	-13.546	-12.596	-12.536	-13.377	-13.145	-13.433	-13.891	-13.835	-12.283	-13.078	-13.433	-12.488	-13.143	-13.101	-13.063	-12.947	-13.477	-13.018	-12.716	-12.584	-12.692	-13.345	-13.835	-13.6	-13.762	-13.857	-13.923	-13.306	-13.749	-13.244	-14.157	-13.967	-13.011	-13.558	-13.91	-13.043	-13.034
-13.892	-12.993	-13.308	-14.266	-12.97	-13.655	-12.786	-13.023	-13.532	-12.707	-12.899	-13.411	-12.278	-12.884	-14.027	-13.655	-13.355	-12.597	-13.768	-13.144	-14.845	-13.262	-12.946	-12.865	-13.18	-14.151	-13.554	-13.52	-13.437	-12.484	-12.944	-13.238	-12.301	-13.298	-12.318	-13.59	-12.793	-11.985	-11.884	-13.217	-13.293	-14.099	-13.808	-13.794	-12.681	-12.91	-13.396	-12.924	-12.479	-14.002
3.9804	6.0592	5.0273	5.3755	5.4007	5.1753	5.4304	6.2054	4.8301	4.8138	5.4723	5.0609	6.1089	4.1536	5.1201	6.8132	5.7807	4.7321	5.936	4.8533	5.5842	4.897	5.206	5.8132	5.5028	5.4632	6.5202	6.2154	6.0145	6.3745	5.7098	5.1477	5.2158	5.6584	5.8503	6.5626	5.454	5.7626	5.0865	6.2843	5.3075	5.4577	5.8384	5.3592	5.0967	6.5731	4.9887	5.7639	5.4119	5.1784
-9.5728	-10.164	-8.7329	-7.9061	-8.9031	-9.333	-8.8477	-9.5556	-9.3491	-8.7283	-8.4829	-9.6178	-9.0906	-8.1603	-8.9179	-9.6039	-10.208	-8.5439	-8.2947	-8.4297	-8.8365	-8.791	-9.1822	-8.053	-7.8856	-9.8458	-9.6948	-8.6366	-7.5873	-8.6912	-9.5865	-9.3941	-8.8179	-8.4088	-8.9137	-8.8891	-9.0991	-9.6785	-8.4454	-8.6159	-9.6834	-9.3931	-9.2214	-8.6245	-7.6634	-8.4847	-9.1804	-8.6623	-8.941	-8.6052
-22.856	-21.867	-20.738	-23.494	-22.486	-21.532	-22.484	-21.304	-23.246	-20.865	-23.47	-22.3	-22.257	-22.411	-21.913	-22.015	-22.973	-21.953	-22.245	-22.551	-21.809	-22.323	-22.32	-22.055	-22.025	-22.549	-21.701	-22.229	-22.572	-22.149	-23.451	-21.466	-22.208	-21.678	-21.804	-21.874	-22.353	-22.572	-21.769	-21.818	-22.131	-22.316	-21.259	-22.094	-21.583	-21.927	-21.222	-22.54	-22.079	-21.969
1.3297	1.5829	1.4313	2.9323	1.9501	2.1625	0.96952	1.6058	1.5873	3.074	2.1326	1.6892	1.14	1.1074	0.97265	1.5087	1.9575	2.1053	2.1803	1.9832	0.62514	1.6816	2.2286	1.2592	0.14372	0.4779	2.2106	1.726	1.9613	2.6081	2.1843	1.3072	0.29338	2.1203	2.582	3.1906	1.5687	2.2114	1.5076	1.2579	2.1307	1.9705	3.0023	1.1276	1.0173	1.6699	2.4228	0.77238	1.5518	1.4967
-2.2878	-2.2653	-2.6021	-1.9005	-3.6893	-4.2669	-3.0701	-2.5358	-1.6778	-2.3719	-1.6495	-3.023	-2.8477	-2.9194	-4.3129	-3.6772	-2.9804	-2.4796	-2.1405	-2.8444	-3.4202	-2.4703	-3.2639	-3.1927	-2.3331	-1.9892	-2.3945	-2.8672	-2.769	-2.329	-3.1153	-2.7766	-1.6096	-4.1043	-2.5086	-3.2116	-2.4145	-2.7042	-3.7199	-1.9385	-3.283	-2.5882	-2.4945	-2.8905	-2.8186	-1.3238	-3.3149	-3.1871	-2.7283	-4.03
0.5377	-0.64323	-0.20068	1.6609	-0.13521	-0.017076	-0.47432	-0.73423	0.52913	0.36863	0.46176	-0.78673	0.43644	1.2835	0.26177	0.62228	0.21583	0.78501	-0.0067401	0.73206	1.3355	1.2212	0.44682	-0.4752	0.24352	-0.27253	0.37587	-0.07188	0.49319	1.142	0.45962	-0.46949	1.2187	0.45122	0.9769	0.96789	-0.12348	0.27332	0.10862	1.0919	2.2658	0.6705	0.94303	0.22015	0.8762	0.22689	0.3581	0.36357	-0.59573	1.1933
-12.111	-11.672	-12.106	-11.997	-12.398	-11.752	-11.642	-12.456	-10.735	-11.407	-12.338	-12.26	-10.807	-11.684	-11.671	-11.085	-11.42	-11.544	-11.804	-12.684	-12.042	-11.702	-10.743	-10.866	-11.076	-12.021	-11.468	-11.498	-12.458	-11.91	-11.11	-11.748	-11.161	-11.636	-11.257	-11.249	-10.991	-11.804	-10.432	-10.613	-12.167	-12.42	-11.723	-11.482	-12.073	-10.953	-11.809	-11.665	-12.303	-11.501
9.2876	9.3745	9.7958	9.8611	9.5989	10.373	9.3211	9.6505	9.2619	10.298	9.5167	8.4308	9.4624	11.227	9.2179	9.6407	10.302	9.5089	9.6291	9.9383	9.4088	9.2645	9.8865	9.6781	9.7634	10.245	9.5543	10.574	9.67	8.9617	9.5932	9.9881	9.4373	8.7714	10.738	9.0264	9.734	9.6676	9.5156	10.093	10.705	10.137	9.4801	10.329	9.3514	10.781	10.115	9.0848	10.577	9.8843
-10.755	-11.364	-10.846	-11.7	-12.83	-12.254	-11.503	-12.569	-11.87	-11.333	-11.571	-11.673	-11.989	-12.245	-10.631	-11.288	-11.258	-13.336	-10.783	-11.846	-11.252	-11.512	-11.184	-12.056	-10.843	-11.819	-11.645	-11.321	-11.63	-11.739	-11.56	-12.618	-11.446	-11.989	-10.611	-10.095	-12.77	-11.376	-12.041	-11.915	-10.965	-11.707	-12.56	-11.062	-12.705	-11.349	-11.307	-11.182	-12.256	-11.878
5.4956	5.8093	5.5354	5.521	6.0644	6.031	6.3216	5.1927	5.119	5.066	6.1852	6.1475	6.3366	6.347	5.904	5.2931	4.9056	4.7127	6.1263	5.1974	5.5852	6.1253	7.0184	6.0855	5.419	6.4243	5.6286	5.3344	5.5205	6.4731	5.1573	5.9744	6.3075	6.0841	5.1073	5.1646	4.4932	5.4467	4.8641	5.7985	5.5962	5.5916	5.7714	6.5447	4.9589	5.5361	5.695	5.2629	4.5506	5.9638
0.10852	0.71071	-0.52005	0.75386	-0.65312	-0.13203	-1.2265	-0.099402	-0.018274	0.20864	-0.18693	0.24225	0.46984	0.62799	0.79756	-0.28851	-0.32491	-0.86566	-0.025055	0.67015	-0.3698	0.15217	0.70512	-0.42209	-0.51175	-0.91326	-1.2728	-0.76188	0.99993	-1.2298	-0.11953	-0.36776	0.20712	-0.1493	0.59976	-0.8373	-0.94211	-0.044812	-1.1203	-0.74473	-0.4524	0.081121	-0.037676	-1.2038	-0.48764	-1.228	-0.19667	-0.2941	-0.36232	0.90642
4.8874	4.2349	4.2636	4.0738	3.297	4.0439	4.4504	4.591	4.8795	4.7061	3.1549	4.8743	4.6787	3.8788	5.1253	4.9259	4.2019	4.2642	3.7972	4.0442	4.3643	4.1237	3.8813	5.047	3.8665	4.3257	4.0183	4.9627	4.2848	3.8218	5.0942	5.0681	4.1962	4.7906	4.3665	3.7879	3.8033	4.652	4.2999	4.5137	4.654	3.9653	4.2535	3.9912	4.0115	3.4939	4.487	4.3223	5.0125	4.3568
7.4953	7.6522	6.6409	7.3833	6.8501	6.2758	6.2485	6.3671	5.5072	6.6978	6.9869	6.9822	6.7644	7.0985	7.8324	6.2346	7.2298	7.0024	6.762	7.3843	6.4202	6.5024	4.7288	7.2289	7.8652	7.1344	5.8383	7.1021	6.6686	6.8621	7.939	6.988	7.4614	7.1757	6.3553	6.5135	6.8875	6.1638	7.1489	5.8899	6.4612	7.1429	5.9314	6.9519	6.3586	7.2375	6.8345	5.8215	6.9758	6.4396
-0.99005	0.82898	-1.138	-0.50942	-1.5121	0.23181	-2.2061	-0.4072	0.089413	-1.4742	-0.89192	-0.80848	-0.60461	-0.72226	-0.99548	-0.23699	-1.8025	-0.24955	0.65332	-0.77114	-0.0062004	-1.2057	-0.12172	-0.32464	-0.45684	-2.0417	-0.92243	-0.13061	-1.8091	-2.3533	-1.6835	-0.92477	-0.86976	-1.5725	0.013491	-0.9411	-1.1419	-0.035259	-0.91592	-0.73115	-0.98484	-0.75812	-2.209	-0.74839	-0.98749	-1.4237	0.034852	-0.69852	-0.40632	-0.56435
3.8125	2.187	2.7211	2.2134	2.6248	3.8544	3.4919	3.3507	4.3989	2.6826	2.6411	2.8101	2.236	3.0874	2.8565	3.2934	3.7634	3.0325	3.3253	2.9977	3.5789	3.6209	3.1927	3.1038	1.5446	4.1995	2.331	1.8921	3.0267	2.5441	3.2912	3.4612	3.2568	3.5736	3.8024	2.7816	3.2657	3.1949	4.0333	2.6465	2.1108	2.8348	2.9338	2.1368	3.4167	3.817	3.746	2.7354	3.4498	1.379
-12.304	-11.133	-11.209	-12.304	-11.181	-11.516	-12.015	-12.306	-11.417	-11.347	-10.953	-12.8	-11.327	-11.998	-11.267	-10.989	-11.555	-12.382	-11.448	-11.493	-11.477	-12.209	-11.872	-11.496	-12.042	-11.648	-12.144	-12.149	-12.289	-12.224	-12.043	-10.545	-10.884	-11.8	-12.054	-10.845	-12.389	-11.754	-12.564	-11.411	-11.691	-12.173	-12.207	-11.826	-12.432	-11.491	-10.889	-12.632	-13.13	-12.048
-14.216	-14.457	-14.498	-14.161	-14.343	-15.034	-14.381	-15.305	-15.39	-15.518	-14.309	-12.739	-15.079	-14.415	-14.842	-13.816	-15.337	-14.827	-14.911	-14.682	-14.289	-15.117	-14.764	-15.348	-14.346	-14.529	-14.327	-14.172	-15.314	-14.429	-14.767	-14.648	-14.749	-15.397	-14.297	-14.805	-13.312	-14.091	-14.545	-14.432	-14.842	-15.421	-14.525	-15.267	-14.599	-13.991	-14.125	-15.035	-13.871	-14.861
-9.3806	-10.684	-9.9348	-10.439	-10.696	-10.541	-10.237	-10.139	-8.983	-11.028	-9.4172	-11.422	-9.5762	-11.238	-10.832	-9.7066	-10.674	-8.2987	-9.7932	-10.252	-9.379	-11.597	-10.501	-10.124	-10.459	-9.894	-10.452	-8.8471	-9.8597	-9.9577	-10.367	-10.6	-10.614	-10.368	-10.143	-10.448	-9.8958	-10.176	-9.9568	-9.9707	-10.896	-10.498	-9.4707	-10.185	-9.8201	-9.8988	-10.924	-9.6985	-9.1695	-8.8884
-19.545	-20.874	-19.908	-20.92	-20.62	-20.543	-19.492	-21.171	-20.848	-20.381	-21.177	-20.57	-20.49	-21.839	-21.429	-20.505	-22.365	-22.346	-20.838	-20.678	-20.314	-21.034	-20.762	-19.747	-21.318	-19.76	-20.57	-20.6	-20.362	-20.906	-20.136	-20.355	-21.333	-20.773	-21.276	-20.971	-21.995	-20.943	-20.213	-21.417	-19.618	-20.948	-21.561	-20.833	-20.134	-20.995	-21.249	-21.327	-20.372	-20.158
-12.878	-14.317	-13.585	-13.352	-13.5	-13.94	-12.632	-12.852	-12.491	-11.492	-12.301	-11.78	-12.068	-14.781	-14.941	-12.983	-13.854	-13.639	-13.505	-12.447	-13.375	-12.931	-13.866	-13.406	-13.477	-13.176	-13.316	-13.568	-13.658	-14.27	-12.04	-13.037	-14.548	-13.348	-13.246	-12.8	-13.435	-14.597	-13.91	-13.038	-12.526	-11.911	-12.886	-12.008	-12.244	-12.464	-12.623	-12.623	-12.734	-13.412
-12.873	-12.159	-12.581	-12.39	-12.528	-12.98	-12.053	-12.88	-12.194	-12.928	-12.64	-12.584	-12.839	-12.597	-13.198	-14.379	-12.162	-12.801	-11.515	-13.493	-12.989	-12.557	-13.832	-12.715	-12.395	-14.047	-12.317	-12.897	-12.697	-12.502	-12.288	-13.457	-12.661	-13.071	-11.919	-12.349	-11.541	-12.881	-12.103	-13.606	-13.229	-13.148	-14.102	-12.94	-13.915	-13.5	-12.61	-12.12	-12.922	-13.407
1.8444	1.4401	1.0925	2.0028	1.3366	1.9922	1.4178	1.4571	1.1642	0.83251	1.5984	2.1924	1.9728	2.7924	1.1837	2.3055	1.038	1.4946	3.5531	2.68	1.6691	0.19765	0.87336	1.6655	1.3774	2.2144	1.6295	2.3526	0.97936	1.2638	1.6826	2.5107	1.6016	1.6602	2.0726	1.9955	1.1447	1.8642	1.704	2.2319	2.442	0.47596	2.8617	1.3263	0.68851	1.8604	2.4244	1.2898	2.1866	0.96156
7.0245	8.1994	8.3401	8.5258	9.0224	7.5388	8.6909	7.0256	8.2771	7.7823	7.9901	8.1884	8.6717	6.8135	7.1655	7.5209	8.8268	7.3273	8.541	8.178	8.4079	8.4023	6.8856	7.0867	8.7596	6.7133	7.485	8.5646	8.328	7.6943	7.5711	9.1282	8.2452	7.7264	8.0472	7.5106	8.5591	7.8622	7.211	8.4078	8.5905	7.6209	8.0999	8.0764	8.7117	7.5781	8.367	9.0198	8.3374	6.5129
-13.367	-13.635	-12.632	-13.142	-12.906	-13.2	-13.918	-12.875	-12.722	-12.279	-13.511	-13.149	-14.359	-13.327	-12.27	-13.004	-13.125	-14.236	-13.45	-13.382	-13.667	-13.121	-13.343	-12.733	-13.339	-13.732	-13.49	-12.668	-13.501	-12.805	-11.933	-13.029	-13.586	-13.249	-13.627	-12.906	-12.912	-11.911	-14.077	-13.165	-13.235	-12.595	-13.829	-13.333	-13.723	-13.968	-13.352	-12.318	-12.411	-12.929
5.2552	4.6266	6.103	4.4344	5.0773	3.9125	5.202	4.4614	4.9489	4.0566	5.4261	4.5255	5.298	4.0542	4.25	4.8049	4.4045	4.0029	5.3101	5.6621	5.0016	5.4359	3.7826	5.1039	4.7546	5.13	5.1275	5.4656	4.0276	5.8632	4.8583	6.4079	4.4386	5.0754	4.1078	5.85	3.9415	5.3851	4.7157	5.0611	4.8247	5.2437	4.2378	6.2312	5.5326	3.9383	4.3033	4.9716	5.9598	5.5587
-11.577	-11.794	-11.63	-10.762	-12.401	-11.408	-12.06	-10.929	-11.918	-12.371	-11.018	-10.587	-11.605	-11.454	-12.671	-11.226	-12.451	-12.398	-11.028	-10.403	-11.768	-11.467	-13.154	-11.569	-11.169	-11.004	-11.439	-13.058	-11.658	-11.787	-11.6	-11.622	-10.654	-10.954	-11.54	-11.393	-12.929	-12.594	-12.242	-11.694	-12.647	-11.274	-11.129	-12.803	-11.264	-11.291	-11.175	-12.122	-12.22	-11.707
-4.5371	-4.6106	-5.2697	-3.9379	-5.6875	-5.5461	-4.902	-4.2383	-5.7938	-4.4549	-3.7388	-5.5696	-4.1136	-4.775	-4.8427	-5.2385	-4.311	-3.7246	-5.047	-3.4348	-4.3649	-4.8087	-4.6147	-4.53	-4.7756	-5.1637	-4.6125	-4.6468	-4.1436	-4.0817	-4.0219	-5.1092	-5.5496	-2.9639	-4.6721	-4.1099	-6.7628	-4.9292	-4.1467	-4.6567	-5.2482	-5.1971	-2.9594	-4.165	-5.2072	-5.1088	-4.2236	-4.886	-5.532	-3.9127
0.19846	-0.96844	0.83636	0.88384	0.49848	-0.32817	-0.31034	-0.59094	-0.50876	0.072651	-0.54784	0.35392	-0.16354	-1.2888	0.71149	0.08166	0.86655	-0.0081516	0.36209	-0.55754	0.30851	-0.080115	-0.32497	0.47883	-1.1557	0.13686	0.76308	0.29328	-0.77714	-0.65584	-0.11998	0.54442	0.0086819	-1.0207	-0.66613	0.093272	-0.75355	0.0061891	-0.34516	-1.2561	0.17309	-1.2288	-1.62	-0.9367	0.45649	0.35356	-0.56842	1.1232	-0.49999	0.41572
-12.332	-11.214	-11.241	-13.502	-12.792	-11.742	-10.474	-11.916	-11.692	-11.226	-12.375	-11.521	-11.765	-12.966	-11.623	-11.842	-12.404	-11.961	-12.115	-11.5	-11.904	-11.33	-10.464	-12.135	-12.419	-10.807	-11.443	-11.015	-10.953	-11.808	-10.915	-11.359	-11.96	-10.296	-11.69	-12.129	-12.123	-12.536	-12.684	-11.284	-11.733	-11.971	-12.132	-12.621	-11.532	-10.828	-10.704	-11.191	-12.337	-11.872
-3.519	-3.1513	-5.1026	-2.7798	-4.8266	-3.1986	-3.8761	-4.0375	-3.6157	-3.7943	-3.4161	-3.2581	-3.1157	-4.322	-3.0384	-3.8281	-2.9847	-3.9378	-3.5114	-2.5768	-4.2168	-3.4679	-4.0223	-2.9852	-3.9301	-3.8081	-3.9306	-4.113	-4.1998	-3.5013	-2.8429	-4.8234	-2.9543	-4.3157	-4.1714	-3.4372	-3.7515	-3.6771	-3.2997	-3.6748	-3.7206	-3.2677	-3.9611	-4.2635	-4.3946	-3.3388	-3.9488	-2.8852	-3.91	-4.1302
-0.20959	0.51315	-1.682	-1.1643	-1.5862	-0.47271	-1.2571	-1.3777	-0.50437	-0.24882	-1.4399	-1.13	-0.66476	-0.92407	-1.8259	-0.46292	-0.87274	0.0074471	-1.5507	-0.60546	-1.215	-0.73084	-0.41202	-0.70446	-1.0493	-0.97466	-0.15386	-1.5447	-1.2889	-0.63127	-0.43662	-0.87628	-1.7352	-0.93115	-1.0525	-0.47727	-0.69455	0.34857	-0.32444	-1.0509	-1.0465	-0.70201	-0.81014	-0.84624	-1.946	0.43508	0.17048	0.15758	-0.72979	-2.0381
0.62505	-0.9786	-0.151	-0.71563	0.5143	-1.1563	0.22378	-0.33066	-0.65889	0.76869	-0.66878	-0.017349	0.49965	0.12349	-1.062	-0.82412	-0.2527	-0.82199	-0.53997	-0.62739	0.62884	0.12505	0.21782	1.0391	-0.14997	0.37098	-0.3898	0.33162	-1.0015	1.1726	-0.0011751	-0.13444	-0.58159	0.92469	-0.91536	-0.035525	-0.69964	0.5072	0.5563	0.32947	-0.069283	-0.20505	0.27102	0.69619	-1.0383	-0.54167	-0.31393	1.0673	-0.10969	0.20667
-9.8838	-10.069	-9.7791	-9.1738	-9.6543	-9.2336	-9.2428	-9.459	-9.5734	-8.4669	-9.8636	-8.6291	-9.65	-9.8908	-9.093	-10.118	-8.6834	-9.0069	-8.8514	-10.419	-9.5678	-9.9356	-7.8067	-8.3703	-9.3523	-9.7395	-9.66	-9.6884	-9.5791	-8.6535	-8.5217	-9.6393	-9.0277	-9.4546	-9.5183	-10.511	-9.8631	-9.706	-8.7242	-10.261	-9.3469	-8.3093	-8.9005	-10.307	-8.4616	-8.6947	-10.166	-9.8594	-8.9106	-9.0865
-12.593	-11.518	-10.95	-12.308	-12.062	-11.647	-11.543	-11.404	-11.061	-12.172	-11.506	-12.187	-11.16	-11.801	-13.316	-12.053	-11.564	-11.679	-10.985	-12.165	-12.005	-11.763	-12.239	-11.948	-12.051	-11.643	-10.986	-11.818	-10.897	-11.267	-11.604	-12.412	-11.824	-10.661	-11.858	-12.438	-12.153	-11.622	-10.723	-11.89	-10.761	-12.221	-12.146	-12.307	-12.08	-11.684	-11.729	-11.179	-11.651	-12.786
-13.043	-12.858	-12.547	-12.964	-13.961	-11.954	-12.943	-12.952	-13.643	-13.146	-13.106	-12.411	-11.837	-12.958	-13.362	-12.854	-12.245	-12.289	-13.621	-11.675	-13.938	-12.969	-12.026	-11.544	-13.069	-13.001	-13.156	-12.823	-11.803	-13.35	-13.683	-12.33	-13.389	-11.695	-13.113	-13.789	-12.293	-13.296	-12.445	-12.852	-12.096	-12.606	-13.059	-11.669	-13.517	-12.735	-12.251	-12.915	-13.361	-12.571
-9.0108	-9.3576	-9.0352	-9.392	-9.1059	-9.3437	-9.7075	-8.7825	-9.0644	-9.4028	-9.0653	-9.0142	-9.9482	-8.988	-8.9811	-9.4289	-9.0541	-9.6517	-8.8445	-8.7093	-8.8168	-10.64	-9.2781	-9.2833	-8.4441	-9.7293	-8.9228	-8.8279	-9.625	-9.3855	-9.8087	-9.2569	-9.7195	-9.0163	-9.0963	-9.459	-9.6578	-10.632	-10.397	-9.2443	-8.97	-9.9533	-9.923	-9.0679	-10.086	-9.6687	-9.7311	-9.344	-8.9139	-9.1642
-1.6893	-1.7421	-1.8809	-0.3091	-1.4855	-1.489	-0.89859	-1.8072	-1.2447	-0.1091	-2.0222	-0.22898	-0.71104	-1.4066	-1.3573	-1.4991	-1.6357	-1.8813	-0.84715	-1.2718	-0.54937	-2.881	-0.79693	-0.98995	-1.2142	-1.557	-1.2083	-1.2608	-1.3049	-1.8625	-1.2746	-1.0673	-1.376	-1.8334	-2.074	-0.15748	-0.65844	-1.3644	-1.3721	-1.9997	-1.9538	-1.8744	-1.4616	0.39618	-1.2855	-2.2685	-1.5357	-1.5687	-1.0936	-1.3956
-1.2043	-1.5675	-0.78583	-1.6777	-1.17	-1.2142	-1.6343	-1.9583	-0.35094	-1.337	-0.12318	-2.1229	-0.65769	-0.68361	-1.8167	-2.5252	-1.0981	-1.2542	-0.80916	-2.5047	-0.9646	-1.1503	-1.2329	-1.8129	-0.97811	-2.213	-2.0381	-1.7616	-1.275	-1.8491	-0.89004	-2.1546	-1.379	-0.72889	-0.15648	-1.4751	-1.3855	-1.4934	-1.2741	-1.2085	-2.4162	-2.8741	-0.99028	-2.2092	-1.1351	-1.262	-2.1118	-1.0691	-1.783	-2.5068
-10.064	-11.172	-11.418	-10.726	-11.607	-12.121	-11.51	-11.448	-11.149	-10.642	-10.399	-11.267	-12.178	-11.562	-9.9272	-10.734	-10.55	-12.059	-12.275	-11.211	-12.106	-11.89	-12.796	-11.855	-11.808	-11.518	-11.319	-11.46	-12.142	-11.717	-11.641	-11.192	-11.717	-12.047	-10.481	-12.45	-10.424	-12.491	-11.198	-11.932	-11.624	-10.827	-11.491	-12.531	-12.168	-11.895	-11.394	-12.02	-11.695	-11.556
-9.6563	-10.778	-9.8882	-10.117	-9.957	-11.5	-10.774	-9.3604	-9.8568	-9.104	-10.459	-10.67	-10.395	-9.6107	-9.5773	-9.9058	-9.2136	-9.9525	-10.169	-10.868	-10.002	-10.649	-10.548	-9.8356	-10.407	-10.316	-10.05	-8.8347	-9.957	-9.5436	-10.312	-9.3909	-8.822	-9.1078	-10.354	-9.6859	-10.167	-10.162	-11.041	-9.0293	-9.5222	-10.716	-11.215	-10.134	-10.425	-10.907	-10.926	-9.1824	-10.062	-10.193
-12.197	-12.406	-12.986	-13.244	-13.436	-13.169	-12.074	-14.1	-12.422	-12.962	-14.691	-13.334	-12.3	-13.236	-12.031	-13.073	-12.758	-12.534	-12.544	-13.016	-11.803	-13.483	-13.24	-11.98	-12.331	-12.586	-13.161	-13.223	-12.552	-12.704	-12.008	-13.463	-13.115	-11.958	-13.462	-13.216	-12.924	-13.36	-13.453	-12.501	-12.773	-13.652	-12.241	-12.915	-12.444	-12.386	-12.407	-12.753	-12.698	-13.134
-5.4576	-4.73	-4.0826	-5.1071	-5.2001	-5.1055	-5.4401	-3.466	-5.0563	-4.7842	-5.0029	-5.2851	-5.5387	-4.8799	-4.7592	-5.0708	-5.8784	-4.7579	-5.0399	-5.133	-4.2155	-4.6693	-5.1871	-5.0567	-5.5031	-4.8146	-4.7582	-5.3825	-5.2849	-6.0132	-5.2476	-5.675	-5.4394	-6.5487	-4.8018	-5.4949	-5.2651	-5.0344	-5.5048	-5.1371	-5.5544	-4.9877	-5.7782	-4.3857	-4.4671	-4.7425	-4.9891	-4.6766	-4.856	-4.4584
0.26431	0.75764	0.28743	-0.40754	1.0771	-0.17423	-0.08643	-0.46732	0.68762	0.27034	0.14488	-0.26785	0.41762	0.19971	-0.128	-1.3681	-0.22016	-0.81367	0.064207	0.26521	-1.2553	0.058668	0.37451	-0.31389	-0.39735	-0.22202	-0.20488	-0.16413	-0.58031	-0.54361	0.71995	-0.58401	-1.0579	0.39576	-0.039755	0.055709	0.11176	0.0072475	-0.12239	-0.99723	-0.6633	-0.82239	0.36581	0.96178	-0.71971	-0.57491	0.60252	-0.50019	-0.18673	-0.22875
-11.176	-12.303	-10.856	-12.343	-11.182	-11.086	-11.91	-11.788	-12.047	-10.673	-11.158	-11.875	-11.961	-12.686	-12.3	-12.005	-11.258	-11.829	-11.594	-12.926	-11.879	-11.375	-10.812	-11.792	-11.864	-11.184	-11.522	-12.192	-11.829	-11.359	-11.499	-12.252	-12.654	-11.935	-12.253	-12.629	-12.212	-12.028	-11.297	-11.843	-11.723	-11.571	-12.522	-12.358	-11.332	-10.977	-10.723	-11.86	-12.012	-10.792
-13.889	-13.615	-13.19	-12.63	-12.357	-13.08	-12.585	-13.182	-14.293	-14.597	-12.323	-13.55	-14.175	-14.409	-12.323	-12.852	-13.46	-13.176	-13.333	-12.848	-12.813	-13.303	-13.091	-11.864	-12.302	-12.443	-13.099	-12.802	-12.911	-13.824	-13.989	-13.427	-13.05	-13.449	-12.998	-12.771	-12.29	-14.242	-12.467	-13.898	-13.224	-12.878	-12.195	-13.25	-13.359	-13.202	-12.22	-12.912	-13.062	-12.909
2.0466	1.36	0.90009	1.954	2.1084	0.79852	2.2097	1.3449	2.6266	0.94398	2.0012	1.6528	2.1573	0.81996	1.7407	0.39092	1.8287	1.0506	0.20836	0.99738	1.0314	1.976	2.4663	2.1345	1.5274	1.7743	1.9582	0.81497	1.2054	1.6572	0.50862	1.8183	2.0071	1.4897	1.718	1.8516	1.0678	0.72018	0.47738	1.3676	2.2487	0.62334	1.5099	0.59522	2.0175	0.88847	1.6343	1.9761	1.2578	0.44256
4.2983	4.8246	5.6055	5.7763	5.9164	5.3609	7.0159	5.2645	4.6702	6.5702	5.5972	6.4187	7.1514	5.9224	5.5143	6.7737	5.9941	5.263	5.9218	5.6893	5.0145	5.8618	4.2541	4.8161	5.6088	4.4571	5.3927	6.5853	5.5881	6.925	4.7626	6.1774	5.3495	5.6908	6.2602	5.6433	6.1738	5.7933	5.4222	6.3592	5.4627	5.2728	5.4164	4.6275	5.1759	5.5168	4.3514	5.8891	6.5553	5.1838
8.2773	8.2408	8.347	8.2263	9.1095	8.3631	8.8761	7.8395	8.1769	7.3838	7.9527	6.6591	6.8813	8.2994	8.1042	7.2519	7.128	9.0211	8.1435	8.3105	8.5676	8.0637	7.7748	8.0106	6.8008	7.7858	7.9216	6.4904	8.5742	7.7285	7.6753	8.1483	7.8662	8.3264	8.4032	8.2955	9.0314	6.6265	8.1905	7.7463	7.4534	9.0562	8.0506	8.5094	8.1242	6.9212	7.4642	7.7999	8.1054	9.1529
-3.187	-2.3452	-2.5962	-1.9897	-2.8726	-3.4407	-3.5302	-2.5367	-2.8988	-2.6613	-2.7825	-2.286	-1.9911	-2.1589	-2.6568	-3.4611	-1.7834	-3.1213	-1.7274	-2.897	-2.7178	-2.5611	-3.2548	-2.2466	-2.4195	-2.2089	-1.8979	-2.3295	-3.4983	-2.4789	-3.1297	-2.2443	-2.5732	-2.8045	-2.0467	-2.8849	-2.5302	-3.2747	-2.3236	-2.8637	-2.6902	-2.5804	-2.7145	-2.8388	-1.6571	-2.3299	-4.3442	-2.7509	-3.6914	-2.6475
-9.1364	-9.7494	-9.2347	-9.8562	-9.7242	-9.0887	-9.5863	-9.212	-8.9388	-9.0232	-9.9544	-10.488	-8.4528	-8.9624	-8.4875	-9.7043	-9.8276	-10.192	-8.3441	-8.838	-7.8357	-9.5455	-7.9314	-9.2006	-8.043	-9.0811	-8.8328	-9.6088	-9.1394	-8.3168	-9.4165	-9.3783	-9.4984	-8.6394	-9.4543	-9.7994	-8.6199	-8.3809	-9.6493	-10.028	-10.079	-8.7979	-9.7069	-8.6135	-8.9614	-10.095	-9.8101	-9.8323	-9.0337	-8.7958
-15.608	-15.721	-15.66	-15.169	-14.633	-16.859	-15.461	-15.215	-13.211	-13.565	-13.855	-14.955	-14.234	-16.813	-14.066	-14.393	-15.117	-14.325	-15.824	-14.432	-14.848	-14.953	-13.554	-15.059	-14.868	-14.242	-15.011	-14.63	-15.62	-14.963	-14.732	-15.514	-14.968	-13.783	-14.18	-14.483	-15.268	-13.838	-16.231	-15.02	-16.495	-14.504	-14.726	-13.736	-13.749	-14.337	-14.542	-15.055	-14.818	-14.642
0.97942	0.068156	-0.59541	1.0828	-0.73534	-0.46475	0.7729	-0.60311	0.93158	-0.19477	0.10444	1.3738	0.12891	-1.187	-0.86554	0.25085	-1.9636	0.044321	-1.0992	-0.82034	-0.85763	0.60407	-0.81799	-0.83535	0.41078	-0.49841	0.072149	0.219	-0.65308	-0.11948	-0.35818	-0.20744	-1.0767	-0.051756	-0.42657	-1.382	0.45516	0.016338	-0.83882	-1.9155	0.16417	0.22159	-0.11824	0.54805	-0.27321	-0.18211	0.75505	0.14604	0.14961	-0.36697
-21.794	-22.213	-23.129	-22.587	-22.416	-22.923	-20.908	-23.096	-23.095	-22.672	-22.475	-22.546	-20.851	-22.167	-23.026	-22.879	-23.685	-22.389	-22.536	-22.509	-22.1	-22.253	-22.282	-21.977	-21.933	-22.243	-21.988	-22.719	-21.961	-21.898	-22.728	-22.799	-21.068	-22.054	-22.198	-22.232	-21.985	-21.208	-20.903	-22.104	-23.479	-21.875	-21.891	-21.812	-21.586	-21.976	-21.967	-22.656	-21.6	-20.714
3.5037	5.3588	4.3418	4.7317	4.3888	4.8695	5.0728	4.608	4.5107	4.8769	3.1995	5.0755	3.6317	4.2683	3.8384	3.7253	4.0761	5.1915	4.8147	3.4588	4.3332	5.3326	3.9076	4.9041	4.0924	3.7277	3.5447	4.3472	4.3475	4.7534	3.5586	4.3292	4.0492	3.9156	5.2378	4.5131	4.0573	4.5404	4.5426	4.0274	4.9905	3.9467	5.1094	3.6393	4.608	4.1965	4.3186	3.7773	4.2051	4.4421
-6.111	-5.8155	-6.03	-4.9239	-6.8727	-5.2045	-6.8281	-6.1437	-6.3854	-6.3201	-5.9729	-7.0983	-6.0709	-6.973	-6.1409	-6.3597	-7.032	-6.7628	-6.9479	-6.8352	-6.8574	-5.6618	-7.4889	-6.7526	-6.1735	-5.697	-4.767	-6.8158	-6.3667	-6.3292	-7.0152	-6.6752	-5.9899	-5.3601	-6.2269	-5.8648	-7.5084	-6.0878	-6.7448	-6.1872	-6.2782	-6.7585	-7.2256	-6.4542	-5.4821	-7.022	-5.2332	-6.9395	-6.1775	-7.4117
-2.7516	-3.0768	-2.0248	-4.1418	-3.4407	-3.4074	-3.4435	-4.4327	-2.7495	-3.4473	-3.3208	-2.9571	-3.0811	-4.1704	-4.8693	-4.3014	-2.3312	-2.9357	-2.9182	-3.49	-3.4933	-3.226	-4.3569	-2.0604	-2.8948	-3.3249	-3.3439	-2.6581	-3.3027	-3.3524	-3.1194	-3.3741	-3.2766	-3.8303	-5.4042	-4.1371	-3.5118	-3.1881	-3.2382	-2.8583	-3.5493	-2.7996	-2.1904	-3.4109	-3.3413	-2.5598	-3.4399	-3.2613	-3.391	-2.105
-3.2315	-2.3544	-3.304	-2.3258	-2.0656	-2.3519	-2.4774	-3.169	-2.0769	-3.206	-3.6949	-1.4408	-3.3935	-2.1451	-1.9982	-2.6336	-4.0214	-3.8302	-2.0992	-2.2047	-2.3787	-3.019	-2.2032	-2.8191	-2.306	-2.4034	-2.516	-3.2585	-2.8738	-2.7551	-2.8378	-3.3346	-2.9304	-2.9948	-1.6985	-2.0992	-2.5955	-2.5561	-1.876	-2.7662	-1.6385	-4.1776	-2.5105	-2.8105	-0.81822	-3.1842	-2.1656	-2.4828	-3.279	-3.8258
7.2723	7.1694	7.0672	6.7514	6.9082	7.5566	6.9417	6.8954	6.7904	6.0497	6.1485	7.2147	7.4625	6.2242	7.1018	6.4413	5.9598	6.9068	6.4209	7.0958	7.4222	6.4757	6.3789	6.972	6.8699	6.6036	6.6265	5.9275	7.7298	6.9974	7.0837	6.9007	8.1128	6.5592	6.0311	7.5567	6.1713	7.0431	6.8848	7.6291	6.8637	6.8835	5.6987	6.7424	5.8824	5.9582	7.2502	6.1877	6.7848	5.125
4.7388	3.8514	4.2089	4.7446	4.0514	3.2553	5.0642	5.0869	5.329	4.6436	5.0323	4.329	5.5357	5.8835	5.018	5.1156	5.1999	5.2044	5.5499	5.0562	5.9881	5.6294	4.9379	5.3715	3.8069	4.7791	4.6883	4.154	4.194	5.1606	4.3923	3.6263	4.0808	5.2694	5.4297	4.6908	4.3429	5.0905	5.7732	4.2583	5.1138	6.0997	4.3898	4.2994	6.3919	5.4627	5.7933	4.9959	4.9509	4.8364
-11.64	-12.357	-11.146	-12.185	-10.819	-11.019	-12.273	-11.934	-12.212	-11.565	-11.493	-10.373	-11.254	-12.261	-12.279	-10.492	-11.845	-11.33	-11.542	-10.285	-10.486	-10.89	-12.11	-11.698	-10.803	-11.812	-11.538	-12.334	-12.241	-11.575	-10.985	-12.417	-11.227	-10.052	-10.987	-11.858	-12.455	-11.455	-11.33	-12.4	-12.405	-10.109	-11.813	-11.256	-12.006	-12.006	-11.246	-11.16	-11.547	-10.864
-9.9542	-9.5883	-8.5576	-10.675	-9.8957	-9.7452	-8.6436	-9.5074	-9.6771	-10.608	-9.1313	-9.4052	-10.311	-9.8647	-9.1616	-9.9458	-11.31	-8.0604	-8.858	-9.6637	-9.8196	-10.055	-9.4373	-9.9509	-9.399	-9.6323	-10.107	-8.4264	-9.5899	-9.1276	-9.2996	-9.4041	-9.1433	-8.6136	-9.806	-8.3895	-9.7382	-8.986	-9.1686	-8.9494	-10.244	-9.8411	-9.6526	-10.107	-9.1322	-8.846	-9.5494	-9.8458	-8.0563	-9.8769
0.077436	-0.64576	-0.38344	0.47743	-0.38889	-0.016017	-0.62133	0.68967	-0.55228	-0.73147	-0.54587	-0.71158	-1.3832	-0.23873	0.26511	-2.4328	-0.019831	0.12573	0.062691	-0.094058	-0.31007	-0.57003	-0.93882	0.26257	-0.64298	0.086341	0.11886	0.053565	1.0115	0.37751	0.42334	-0.30298	-0.13435	-0.13742	0.46885	0.15461	-0.2326	-1.0505	0.56216	0.13963	0.56159	-0.42029	0.50885	0.65086	-1.1545	-0.16169	0.79954	-0.35857	-0.53443	-1.0442
-15.876	-13.75	-15.389	-13.381	-14.37	-14.443	-15.644	-14.565	-15.592	-15.119	-13.801	-15.307	-14.797	-15.099	-14.237	-15.359	-15.38	-14.171	-15.405	-14.401	-14.542	-14.683	-14.678	-13.805	-14.732	-14.423	-14.531	-15.051	-14.434	-14.854	-14.136	-14.162	-15.105	-14.039	-13.249	-15.335	-13.773	-15.48	-13.892	-13.446	-14.953	-15.809	-14.477	-14.094	-14.819	-14.88	-13.296	-14.326	-14.515	-14.55
-0.77139	-0.84327	0.34326	-0.59854	0.58095	0.14924	1.0447	0.82692	0.005445	0.30178	1.0985	-0.49326	0.39992	-0.3636	0.074217	1.1684	-0.70862	0.012617	0.13676	-0.019852	1.897	0.12209	0.8584	-0.38361	0.45878	-0.016179	0.55118	0.93737	0.94656	0.28185	0.19739	0.94177	0.6625	0.31146	-0.51489	1.4483	0.82817	0.16322	0.15513	0.30027	0.57106	0.051544	-0.21587	-0.02474	0.27226	0.6719	-0.45179	-0.016957	-0.21585	0.92534
-22.568	-22.731	-21.927	-21.068	-22.369	-23.071	-21.802	-21.537	-21.401	-21.037	-23.7	-21.291	-22.259	-21.863	-22.499	-22.005	-22.25	-22.322	-22.503	-20.96	-22.245	-22.819	-22.438	-22.482	-22.754	-21.334	-22.574	-22.814	-21.957	-22.36	-23.011	-22.905	-21.402	-22.127	-22.473	-23.084	-22.054	-22.18	-22.304	-21.943	-21.891	-22.902	-21.339	-23.147	-22.601	-22.876	-21.779	-22.898	-22.145	-23.057
3.1924	2.783	4.3305	3.3065	4.0978	2.5144	3.0243	2.8249	3.1896	3.4707	3.2728	3.026	2.4474	2.7856	2.8564	2.1054	3.2409	2.7737	2.555	2.7809	2.6073	2.4257	3.6505	2.4092	2.3538	2.7428	3.5543	3.6733	2.0996	3.2705	3.1093	2.5063	3.2815	2.6366	2.8135	2.1431	3.1033	2.9036	3.4743	3.0448	2.9019	3.4289	2.649	3.3164	3.5746	2.5148	3.4927	3.7166	3.1989	2.9246
6.688	6.5331	7.0427	6.7802	6.7782	7.4727	7.2662	7.8961	7.1368	6.8025	6.6932	7.4177	6.1637	6.8905	7.9337	6.1361	7.3012	6.4084	8.7327	7.0533	6.245	5.5991	6.3374	7.5509	7.0296	7.1931	4.6322	7.4882	6.5613	7.045	5.7127	6.4295	7.2127	6.5865	5.8979	5.5248	6.8865	6.7835	7.0568	7.1101	6.7859	6.2325	6.817	5.7553	6.7286	6.35	6.1208	7.7791	6.8925	8.0164
-0.43727	0.30715	-0.42284	-0.97894	0.43057	0.034704	0.34855	0.12688	-0.30542	-0.46561	0.52438	0.93895	0.083334	-0.61624	-0.71234	-0.23791	0.61245	-1.0159	-0.31189	-0.075256	-0.37262	-0.568	-1.1796	-1.8668	-0.22103	-1.6853	-0.15732	-1.1527	-0.52684	0.57922	-0.34364	0.42985	0.15737	-0.62383	-0.26281	0.042543	1.119	-0.63167	-1.1676	-0.63099	1.0631	-0.16045	-0.39883	1.0227	0.25193	-0.82273	-0.18404	0.5715	-1.5118	0.39662
-1.4254	-1.7974	-1.5259	-1.9047	-1.6516	-0.95364	-1.8206	-2.2048	-2.3467	-1.4169	-1.1867	-1.762	-1.9483	-2.2778	-2.8649	-1.9481	-1.8908	-1.4616	-2.1872	-2.2026	-2.7798	-1.311	-2.3627	-2.8822	-2.1291	-2.83	-1.9594	-1.9512	-1.8679	-2.831	-2.7496	-2.1105	-2.1933	-1.8963	-2.6095	-1.5307	-1.8707	-0.99006	-0.9665	-1.6557	-1.6565	-2.6857	-0.82511	-0.74025	-0.41293	-2.1126	-1.3449	-1.4435	-1.2473	-1.6237
-2.1273	-2.8961	-2.5253	-2.893	-2.7611	-2.1614	-2.932	-3.0364	-3.1076	-2.9043	-2.1483	-2.6432	-2.0764	-1.407	-2.6037	-3.2218	-3.2624	-2.2529	-2.4424	-3.1439	-3.0402	-3.4314	-2.7877	-3.1009	-1.9039	-2.386	-2.7907	-3.3464	-1.668	-2.4386	-2.9137	-2.8743	-2.9932	-2.8776	-2.8387	-1.7794	-4.6129	-4.2451	-1.7657	-2.698	-3.2508	-2.9131	-2.4439	-1.7365	-3.4694	-2.0552	-2.098	-2.529	-2.9656	-1.4958
9.4351	8.0408	8.6915	8.9847	10.061	10.087	8.7293	8.0877	8.1795	8.1269	7.7506	7.1759	8.1653	8.6266	9.2847	7.2508	7.9907	8.6777	8.7403	9.1369	8.7063	9.1276	7.6813	9.0489	8.8812	8.7577	8.5738	8.5673	8.4308	9.04	9.6227	8.6485	9.8673	8.7499	9.1498	8.9074	8.6809	8.9926	9.8844	9.1494	8.1718	7.7087	8.1979	7.9179	9.0131	8.3296	8.8718	8.7539	8.9478	8.1192
-13.312	-12.144	-13.198	-11.507	-12.474	-13.888	-12.582	-12.549	-13.19	-12.855	-12.2	-11.602	-13.222	-12.962	-12.778	-12.922	-11.698	-11.78	-13.059	-12.643	-12.555	-12.699	-13.409	-12.663	-12.815	-12.21	-13.274	-12.307	-12.82	-13.585	-13.664	-12.486	-11.952	-13.324	-13.011	-13.557	-13.339	-13.133	-14.102	-12.224	-13.217	-14.573	-12.721	-12.425	-13.36	-13.052	-14.137	-13.453	-12.394	-12.874
-1.796	-2.1525	-1.5786	-1.5247	-1.7492	-1.3941	-0.86674	-0.99122	-0.8039	-1.879	-1.5688	-1.4368	-1.7056	-0.98341	-1.2496	-1.6203	-1.6068	-1.9752	-2.4756	-1.7813	-1.8624	-1.8437	-2.4951	-0.8307	-2.5186	-0.39684	-1.4639	-2.3814	-1.1637	-0.40202	-1.7314	-0.82701	-2.6472	-1.5757	-0.65925	-0.40217	-1.0464	-1.6096	-1.8912	-0.88572	-1.9608	-1.5476	-1.7822	-0.77516	-1.5649	-0.7724	-1.5891	-0.99652	0.013199	-1.5364
-13.278	-14.538	-14.305	-13.437	-13.664	-12.583	-13.632	-13.281	-13.978	-14.656	-14.421	-15.021	-13.647	-14.329	-13.419	-12.46	-12.407	-14.704	-13.534	-13.753	-13.865	-14.366	-13.902	-14.31	-14.368	-14.658	-13.909	-14.717	-12.857	-13.671	-14.068	-14.323	-14.257	-14.252	-13.605	-14.087	-13.591	-14.628	-15.478	-13.766	-14.969	-13.438	-12.753	-13.736	-14.488	-14.063	-11.968	-14.023	-14.305	-14.113
-5.7813	-6.5003	-3.7717	-4.9915	-4.1397	-5.8568	-5.2324	-5.5964	-4.7035	-5.3421	-5.584	-5.673	-5.1587	-5.0969	-4.5441	-4.8441	-4.7773	-5.9993	-4.5682	-5.0466	-5.3457	-5.8445	-5.4479	-5.3716	-5.2397	-5.8919	-4.4875	-4.2544	-4.454	-6.1449	-4.4554	-4.942	-3.6835	-5.4403	-5.7285	-4.7078	-3.6442	-5.0696	-4.8646	-4.6868	-4.3017	-5.759	-4.8244	-4.8609	-5.6364	-5.8993	-5.2326	-5.2369	-4.7074	-4.9501
-2.3642	-3.7153	-2.7865	-3.5604	-2.3607	-2.3745	-2.2122	-3.0687	-2.1341	-2.4126	-2.0222	-2.356	-2.9277	-1.5032	-2.0612	-2.8934	-3.2063	-1.6064	-1.541	-1.6089	-2.6873	-2.3418	-3.1427	-2.3282	-2.6764	-3.3364	-2.7622	-2.5645	-2.209	-2.172	-2.5262	-3.3173	-2.5273	-3.0637	-1.7217	-2.5101	-2.1353	-2.5623	-2.7126	-2.8455	-2.2604	-2.0045	-2.1225	-2.5934	-3.0075	-2.4832	-3.3924	-2.2748	-2.2023	-2.0056
-8.5602	-9.258	-9.2567	-9.0156	-10.16	-8.9991	-8.3515	-8.7118	-9.2702	-8.1457	-9.2887	-9.0909	-9.4319	-8.3479	-9.2328	-9.5436	-7.8792	-8.6071	-8.2973	-8.8382	-8.8276	-9.4295	-9.0694	-8.572	-10.498	-8.8347	-8.3582	-9.4453	-9.1208	-8.342	-9.5475	-9.3306	-9.3698	-9.4986	-9.5698	-7.5174	-8.2366	-8.4767	-9.7934	-8.9291	-9.236	-9.0379	-9.174	-9.4097	-8.8071	-9.8166	-9.2562	-9.0828	-10.556	-8.0271
-0.25348	0.19727	0.72704	-0.16328	-0.24219	-0.36351	-0.54493	-0.42179	-0.65981	0.62833	0.22528	0.38493	-0.80118	-0.16736	0.41059	-0.95885	-0.20222	1.25	0.72602	0.020714	-0.66233	0.092529	-1.9167	-0.3851	-0.84041	-0.93761	0.088617	-0.58183	-0.61996	-0.16401	-0.021613	-0.16941	-0.40437	0.66571	-0.2339	0.31027	0.084233	0.31321	0.91602	0.2609	-0.15265	-0.89934	0.29375	-0.33858	-0.7559	0.23919	-0.7215	0.043365	-0.69493	0.29277
-3.5813	-3.8203	-4.8469	-4.0323	-3.6706	-4.3697	-2.6096	-3.5673	-3.1145	-4.1302	-4.3107	-3.6769	-3.5037	-4.2615	-4.2948	-2.7748	-3.2723	-3.7146	-3.6538	-3.3166	-3.3863	-3.1346	-3.65	-3.338	-3.1845	-4.6321	-4.7481	-4.486	-3.6761	-4.0934	-4.3846	-4.622	-4.3172	-3.4161	-3.7907	-4.6324	-3.8083	-4.0586	-3.5486	-2.8194	-3.9003	-3.625	-4.1503	-3.5893	-3.6397	-4.8594	-4.163	-3.5729	-3.2258	-3.5072
-8.6997	-8.7008	-9.3533	-9.165	-8.3946	-10.26	-9.1618	-9.374	-8.5531	-9.0616	-9.7403	-9.5825	-8.0388	-9.227	-9.7309	-8.6208	-8.7662	-8.4245	-8.3815	-9.2994	-9.2506	-7.7915	-8.5375	-9.0257	-9.7531	-9.319	-9.1665	-8.7072	-9.4738	-8.8355	-8.1905	-9.8098	-8.259	-9.3682	-9.7114	-9.6142	-8.6276	-9.0592	-8.0567	-10.199	-8.8191	-8.6695	-7.2531	-8.511	-8.5195	-9.6707	-9.2137	-9.6992	-9.3833	-8.9602
3.1628	3.3719	2.544	2.8153	2.2218	1.6742	2.7688	2.5559	2.4632	3.1821	1.8197	3.7871	2.1523	3.4571	3.1853	4.6533	3.3054	3.5868	3.1247	3.6781	2.8124	3.2453	2.3443	1.7153	2.9042	3.5704	3.856	2.7579	3.1313	2.2793	2.2812	2.6037	3.9197	2.689	3.5412	3.0671	1.8656	3.6824	3.116	4.1259	2.4694	1.354	2.1975	2.6569	2.5893	3.7633	3.1952	3.5443	3.5605	3.3941
-5.4574	-5.9896	-3.6551	-7.0595	-6.0731	-5.1713	-6.1445	-6.556	-6.2694	-6.5728	-5.9715	-5.0023	-5.2147	-5.9926	-6.6071	-4.744	-5.7203	-7.161	-6.2848	-5.7417	-5.4787	-6.0586	-5.3736	-6.488	-5.6669	-5.8482	-5.7556	-5.6518	-5.0014	-7.2981	-6.0803	-4.3845	-6.2185	-4.9364	-5.276	-6.2004	-4.8627	-5.5537	-5.6188	-4.9331	-6.3288	-5.2058	-5.3296	-5.9771	-5.5924	-5.8221	-4.8127	-4.2331	-5.1395	-5.9781
-0.48203	-2.0361	-2.8378	-3.1663	-1.623	-2.0859	-2.4314	-2.6693	-1.9051	-2.1664	-2.3654	-1.661	-1.0232	-1.3211	-2.0844	-2.2398	-1.6368	-2.0952	-1.3284	-1.4382	-0.69552	-1.8168	-1.0863	-1.7952	-0.70863	-1.3795	-2.3784	-3.4364	-2.2965	-1.5308	-2.1494	-2.5103	-1.7244	-2.7222	-1.7837	-2.5264	-2.7712	-1.9318	-2.2263	-2.1793	-1.4294	-2.1816	-1.5422	-2.0692	-1.5082	-2.5417	-2.212	-2.3707	-0.62588	-1.5777
-15.145	-14.159	-14.483	-13.51	-13.96	-14.395	-13.392	-14.465	-13.675	-16.13	-15.112	-14.646	-15.427	-14.901	-13.99	-15.166	-16.04	-14.587	-14.043	-13.669	-15.108	-14.612	-15.829	-14.191	-15.707	-15.175	-13.596	-14.993	-16.411	-14.671	-15.253	-13.554	-14.72	-15.19	-13.234	-14.213	-15.656	-14.937	-14.747	-13.819	-15.024	-14.642	-14.492	-15.243	-14.374	-14.426	-14.225	-15.098	-14.578	-15.163
-3.0104	-4.4782	-4.1823	-4.2602	-4.1028	-3	-4.0653	-3.0935	-4.1916	-5.4831	-3.3466	-4.0843	-3.8381	-3.5081	-3.3017	-3.9131	-4.2175	-3.7358	-3.4967	-4.1976	-2.7804	-3.9753	-3.1745	-3.0716	-4.2077	-3.7139	-3.1364	-4.1133	-3.5644	-3.2643	-3.9025	-4.4142	-3.4616	-2.6752	-3.8329	-3.0066	-4.5274	-4.7562	-3.3315	-3.4136	-2.7517	-3.6042	-3.6345	-4.5345	-2.5965	-3.6063	-4.1666	-4.07	-3.8599	-3.7423
-1.3528	-2.5533	-2.1843	-3.6897	-3.5982	-2.6356	-2.1554	-2.8432	-2.2529	-2.0771	-3.0766	-2.354	-2.8448	-3.913	-2.9983	-3.1724	-2.6256	-2.6142	-3.2841	-1.0615	-3.6016	-3.2937	-3.1221	-3.3644	-2.9088	-2.0152	-3.0165	-4.0731	-2.6635	-2.5098	-2.9539	-3.5663	-2.663	-2.1222	-2.2263	-2.6523	-2.6561	-2.8397	-2.2653	-3.4229	-4.5691	-2.2158	-1.8873	-2.1911	-3.5281	-1.9708	-1.7085	-1.2358	-2.4807	-2.6724
-1.5638	-0.8498	-0.9672	-1.0372	-0.32747	-0.33645	-1.2152	0.049061	-0.61759	-0.36791	-1.087	-1.2209	0.055266	-0.6031	-0.65149	-0.65808	-2.3031	-0.52666	0.67847	-1.248	0.48658	-0.58321	-0.047476	-1.0447	0.97126	-2.0244	-0.72754	-0.44215	-1.983	-0.71135	-0.73448	-1.7908	-0.60715	-0.87598	-0.9968	-0.32962	-0.6558	-0.24149	-0.063054	-0.99632	-0.83671	-0.65354	-0.19729	-1.0349	0.30182	0.14006	-0.87869	-0.45457	-0.4159	-0.32134
-5.3984	-6.4412	-6.0142	-6.7176	-5.989	-6.7652	-6.7375	-6.3153	-6.2129	-6.122	-5.5041	-5.0707	-6.1483	-5.9707	-7.573	-5.7571	-6.1033	-5.2983	-6.5955	-6.4655	-5.8414	-6.8922	-6.7065	-7.0181	-5.7289	-6.7054	-7.0502	-5.5849	-6.5806	-6.8468	-6.4765	-7.1635	-5.7083	-7.2799	-6.3274	-7.1479	-5.9517	-6.5959	-5.3538	-5.9499	-6.1196	-5.699	-6.3069	-5.5364	-6.5646	-6.3588	-6.5955	-7.0521	-7.0225	-6.3619
4.7556	6.7716	4.9255	5.1471	5.9672	4.561	6.307	5.8725	4.7535	6.0245	6.7627	6.8627	4.5511	5.5133	4.4945	5.2151	5.5995	5.5703	6.1717	5.9034	5.0885	6.2051	5.8513	5.1088	5.4306	5.9799	4.8801	5.357	5.7138	5.2006	6.4991	5.0643	5.0427	4.9457	5.4777	5.4062	5.7568	6.643	7.1613	4.3831	6.1064	4.9922	4.8516	5.479	5.8187	5.3636	4.9668	4.7579	4.6322	4.7459
-9.3051	-9.882	-9.2957	-9.2587	-8.9962	-10.035	-8.3548	-9.3987	-8.2772	-9.3579	-8.7663	-8.5753	-8.7344	-9.0181	-9.2034	-9.7378	-8.9443	-10.022	-9.1551	-9.0395	-9.3174	-9.1499	-7.8147	-9.2637	-9.0845	-7.8635	-8.9606	-9.4041	-10.15	-9.2907	-8.123	-9.7646	-8.1719	-7.8747	-9.6667	-9.4192	-9.1802	-9.531	-10.676	-9.3549	-9.2507	-7.0409	-9.4146	-9.6625	-8.4478	-7.9341	-9.0075	-9.2139	-9.5593	-9.2961
-4.0297	-3.6906	-3.5953	-3.0377	-3.0027	-3.4491	-3.9711	-3.5472	-4.2351	-2.3425	-4.5956	-3.0401	-4.4271	-2.9513	-3.6601	-4.5345	-4.3883	-3.6928	-3.709	-4.186	-3.9266	-3.5746	-3.4856	-2.3479	-3.2742	-3.3119	-3.5293	-3.5402	-3.9684	-3.1156	-4.6884	-3.4561	-3.7171	-2.6925	-4.8133	-5.0885	-2.6312	-4.2053	-3.4956	-4.3461	-4.3449	-3.8746	-3.2844	-3.3871	-4.4156	-4.0179	-3.178	-3.5639	-5.3329	-3.1419
-3.6128	-4.3815	-4.628	-4.7657	-4.1183	-3.7602	-4.5972	-4.0393	-3.5448	-3.4007	-4.2301	-5.0721	-3.1748	-4.2069	-4.7405	-4.7808	-3.1967	-4.7772	-3.7312	-4.1961	-3.8617	-4.098	-4.5761	-4.2155	-3.6823	-4.7354	-4.9535	-3.2153	-4.3284	-4.5963	-2.4051	-3.5915	-3.577	-4.9225	-4.6174	-3.5165	-5.0586	-3.4555	-3.7558	-5.0721	-3.7113	-3.8177	-4.2921	-4.0573	-3.8476	-4.0053	-4.3617	-3.8706	-4.1753	-4.0766
-13.709	-13.552	-12.945	-13.557	-13.304	-12.832	-12.752	-12.676	-13.348	-12.731	-12.329	-13.504	-13.063	-13.569	-12.561	-14.747	-12.425	-13.148	-11.773	-12.914	-13.605	-12.832	-13.442	-13.622	-12.958	-13.797	-13.222	-13.767	-12.268	-12.657	-12.526	-13.13	-13.1	-12.34	-13.219	-13.092	-13.156	-13.313	-12.952	-11.996	-13.176	-13.027	-13.373	-13.667	-13.121	-12.988	-12.525	-12.894	-13.991	-13.191
0.4123	0.90141	0.92499	1.6495	2.7928	1.0901	2.289	1.2019	0.99669	0.68736	0.79001	1.5887	0.68764	1.2693	0.8125	3.0105	0.36529	0.42515	1.317	1.1315	1.9558	1.8909	1.3747	1.2835	1.0366	2.3081	1.0518	1.5821	1.0033	1.8735	1.3274	0.81134	0.65823	1.1777	0.70197	1.4922	2.0444	0.3373	0.94567	1.2269	1.0199	0.53969	1.1547	0.46054	0.40224	1.7394	1.7683	1.4524	0.21258	1.9478
-15.085	-15.539	-13.266	-15.618	-15.86	-14.002	-14	-15.202	-14.747	-14.748	-15.582	-15.495	-14.473	-14.649	-13.823	-14.337	-13.735	-14.668	-14.339	-14.163	-13.689	-15.393	-15.033	-13.888	-13.114	-14.684	-14.101	-14.668	-15.061	-14.169	-14.795	-13.277	-14.198	-15.076	-15.387	-14.772	-12.559	-14.783	-14.821	-15.131	-14.273	-13.469	-14.206	-14.817	-14.248	-14.664	-14.155	-15.465	-13.703	-13.957
-14.009	-14.334	-14.777	-14.107	-14.757	-13.356	-12.928	-14.139	-14	-12.859	-13.791	-13.664	-13.289	-14.591	-13.662	-13.001	-13.522	-13.711	-14.4	-14.885	-15.978	-14.264	-14.288	-14.106	-13.721	-13.272	-14.047	-13.945	-14.215	-13.761	-14.273	-14.75	-14.783	-14.161	-14.683	-13.779	-15.644	-14.082	-13.614	-13.438	-14.451	-13.017	-15.134	-13.481	-14.455	-13.472	-13.961	-13.305	-15.387	-14.68
8.3904	8.7311	7.7525	7.4578	8.3408	8.6964	7.9476	8.0248	8.0725	7.5993	8.6524	8.5033	8.2333	8.249	8.3463	7.8191	7.634	8.6416	8.5229	9.2168	7.0262	8.9925	6.311	8.1644	7	8.121	7.2399	7.4835	7.4383	9.3019	8.3638	8.9348	7.6354	7.1639	7.9751	8.872	9.1134	8.3355	8.2973	8.2838	7.8025	8.7312	8.1439	8.2547	8.3603	7.9661	7.9814	7.4996	9.2614	8.4691
-1.3954	-1.2916	-1.4778	-2.1657	-0.99701	-2.0533	-2.5944	-1.6083	-1.5805	-0.41105	-1.4208	-1.4864	-1.8376	-1.9935	-0.57092	-0.57664	-1.9167	-0.85158	-0.96305	-1.2842	-1.0241	-1.3718	-1.2833	-0.35629	-1.7598	-2.0895	-0.045313	-1.0046	-0.070597	-0.39446	-2.2004	-1.6799	-2.0025	-2.2147	-2.001	-2.5651	-1.6261	-1.6128	-1.4712	-0.75274	-2.2776	-2.3167	-1.7941	-0.49271	-1.7553	-0.59494	-2.1458	-0.72807	-2.0918	-1.4046
1.4707	0.67678	0.66465	0.46519	0.51774	0.76298	0.46693	-0.24798	0.79818	1.7487	0.8259	2.0619	1.2621	0.093076	0.97582	0.46722	1.2766	0.72125	1.2525	1.9947	0.45545	1.3329	1.3757	-0.51867	1.7645	1.6299	0.70258	1.7796	2.5372	0.69774	0.060965	0.46331	0.76094	1.0192	0.96819	0.53955	1.8754	1.1169	0.50444	0.16534	0.90424	1.4008	0.65168	1.5584	0.86968	0.67984	1.5769	1.2261	1.9157	0.35989
-9.2329	-9.6269	-9.4848	-9.1071	-8.4313	-9.2595	-8.7741	-8.6672	-10.363	-8.3343	-8.8824	-8.8234	-9.2452	-8.7127	-9.147	-8.0238	-8.8912	-9.9834	-9.5022	-9.1019	-8.5272	-8.5427	-9.1911	-8.1794	-9.1304	-10.037	-8.5483	-9.5739	-8.9976	-9.83	-8.2442	-8.8727	-8.5589	-9.9504	-10.354	-8.5651	-9.0704	-8.744	-8.7687	-7.4245	-8.5363	-9.0829	-8.6277	-8.5668	-8.8104	-9.9871	-9.3053	-8.7498	-9.3567	-8.783
-2.2403	-0.85911	-0.42151	-1.1535	-0.61808	-1.1869	-0.78868	-1.0504	-1.893	-0.65335	-1.7861	-0.36026	-1.6028	-1.573	-1.5787	-0.65253	-1.913	-3.0457	-1.7733	-1.5333	-0.82174	-2.6185	-2.6818	-1.5248	-0.49555	-1.3879	-1.3598	-1.2456	-2.4527	-1.5513	-0.74825	-0.84834	-1.2052	-0.59444	-1.1638	-1.6507	-1.2493	-0.58364	-0.40611	-1.2042	-1.0361	-0.29829	-1.6157	-2.0712	-2.2203	-0.97995	-0.15485	-0.25494	-1.0647	-1.1493
2.0413	2.1216	0.32955	2.0185	0.29869	0.90488	2.2985	2.377	0.32246	1.7187	2.0639	1.9834	1.2225	2.9396	1.9515	0.95891	2.0315	1.7882	1.9488	0.57054	2.2609	1.4188	1.1089	1.0994	0.091993	1.4214	1.1357	1.4554	1.2336	1.8244	0.72339	2.0066	1.6172	1.7437	1.2996	1.623	2.5008	1.1281	2.4418	1.0214	2.1286	1.0617	1.029	2.3761	1.7249	2.7582	1.8292	1.4454	2.1355	1.2049
-13.928	-14.678	-15.088	-13.529	-14.738	-14.258	-14.078	-15.112	-15.151	-14.417	-14.342	-13.899	-13.782	-14.697	-14.53	-13.9	-13.987	-13.266	-15.422	-15.281	-14.787	-15.102	-15.374	-15.135	-14.122	-14.628	-15.563	-14.256	-14.267	-14.672	-14.217	-14.026	-13.855	-14.105	-13.893	-15.223	-14.242	-14.522	-13.726	-15.524	-13.9	-14.512	-15.083	-14.765	-15.657	-14.766	-13.792	-14.599	-15.136	-15.103
-11.473	-10.416	-10.154	-9.8837	-11.241	-11.644	-11.494	-11.012	-11.172	-11.212	-10.83	-11.492	-10.022	-10.544	-11.306	-11.805	-10.638	-10.125	-10.645	-10.809	-9.9144	-12.435	-11.584	-10.9	-10.554	-11.128	-10.634	-10.945	-10.551	-10.531	-10.938	-9.9724	-11.016	-10.313	-10.066	-10.442	-10.759	-10.223	-11.136	-9.7215	-11.174	-11.753	-11.035	-10.304	-11.624	-10.512	-11.063	-10.454	-11.874	-10.515
-3.7454	-4.5396	-4.6818	-4.3032	-3.5813	-3.9645	-3.0042	-4.7728	-4.5846	-3.8266	-3.1255	-3.6279	-4.7817	-4.0892	-3.4831	-3.1756	-3.7121	-4.8085	-3.1246	-4.1421	-4.3901	-3.7134	-4.2906	-3.7608	-4.0213	-4.1145	-2.9464	-3.557	-3.949	-3.4938	-2.3148	-4.2874	-3.8179	-3.4234	-3.4837	-4.4054	-3.6428	-4.0876	-2.7986	-3.6343	-4.296	-4.339	-4.82	-3.6105	-4.8111	-3.0218	-4.1929	-3.5529	-3.4002	-3.6691
-15.101	-13.989	-14.157	-14.478	-15.643	-14.734	-15.098	-14.941	-14.388	-16.655	-14.733	-13.856	-14.074	-15.091	-14.656	-14.825	-15.255	-14.433	-14.709	-15.387	-14.586	-15.308	-15.591	-14.731	-13.525	-15.21	-15.273	-15.406	-13.959	-13.994	-14.951	-13.647	-14.73	-14.819	-14.304	-15.891	-15.765	-14.401	-14.26	-14.257	-14.82	-14.67	-14.351	-14.627	-14.263	-14.343	-13.647	-14.987	-14.319	-14.902
-1.7859	-0.23088	-0.46524	-0.95953	-1.0884	-1.3506	-1.7733	-1.5586	-0.70462	-1.3015	-1.0719	-0.3053	-1.1945	-2.1543	-1.0206	0.31938	-0.54451	-0.70682	-0.91289	-0.21973	-0.38072	-2.7558	-1.332	-1.0524	-1.0406	-1.3557	-0.044855	-0.40156	-1.5286	-1.0566	-1.5856	-0.47978	-0.93476	0.14358	-0.99514	-0.66825	-1.5107	-1.2531	-0.85215	-0.75492	-0.70094	-0.19031	-1.0278	-1.2959	-0.9845	-0.46825	-0.90861	-1.4785	-0.72948	-0.6995
6.4421	6.4408	5.6013	6.6635	7.6086	6.5327	6.9884	6.8956	6.8146	6.3788	6.3733	7.6417	6.9733	6.2126	6.5512	6.5009	6.4848	5.9094	7.272	6.8104	6.1856	4.6973	7.0781	7.185	6.5822	7.2271	7.4818	6.2403	6.8999	7.6257	6.6878	7.0267	7.6617	6.5233	6.9207	7.4451	6.6341	6.6445	5.9617	6.7317	6.452	6.2564	5.7358	7.1959	7.4153	6.0943	7.0772	5.6828	6.3818	7.5115
-0.51729	0.063288	-0.32695	-1.1802	-0.33223	-0.1932	-0.03469	-0.57521	-0.35473	0.50722	0.072654	-0.68782	-0.79404	0.092305	0.025466	0.62284	-1.2324	0.75663	0.30842	-0.40954	0.36234	0.41095	-0.12491	-0.63185	-0.4661	-1.1524	-0.46831	-0.56812	0.11314	-0.4803	0.010218	0.45668	-0.52273	-0.21552	-0.41003	-0.36879	0.57248	-0.90774	1.2154	-0.53942	0.15911	0.39306	-0.11039	0.37016	-1.2038	1.6825	-0.76706	0.72473	-1.1582	-1.1339
-4.0848	-2.3752	-3.5641	-4.0074	-2.642	-2.9294	-3.6079	-2.4236	-2.8523	-2.214	-3.4836	-4.2251	-3.7056	-3.2202	-4.121	-3.2874	-3.6173	-4.2016	-3.7552	-3.2572	-3.4107	-3.3621	-3.3737	-3.9802	-4.0327	-4.5481	-3.3159	-3.6047	-3.4375	-3.2249	-3.6042	-2.922	-3.728	-3.6645	-3.8848	-3.1888	-2.2151	-3.3952	-4.1429	-2.9606	-4.035	-2.5479	-3.2533	-3.1162	-3.3405	-3.4204	-2.9157	-3.3546	-3.3011	-4.5389
0.88472	0.86238	2.1736	0.7948	1.8053	1.0176	1.7458	2.3864	2.4848	0.85406	0.977	1.2232	1.4323	0.73272	1.5248	1.9681	1.0688	1.77	1.0998	0.96461	-0.28529	1.2769	1.0923	0.91164	1.3735	1.7469	1.7866	1.2894	1.895	1.3554	1.4744	0.19296	1.2189	0.98587	0.95068	1.0566	1.4716	2.2841	0.47332	1.8457	1.2217	0.96888	2.3582	1.5905	1.1697	-0.18501	1.0304	2.8633	1.7282	2.0885
-3.2583	-1.4102	-2.7812	-3.1969	-3.0633	-2.0282	-2.1075	-2.6635	-2.3973	-2.2396	-2.7011	-2.2701	-2.3607	-1.9022	-2.9623	-3.0966	-2.3458	-2.2755	-1.5161	-2.4719	-1.684	-2.8457	-2.6629	-2.8004	-2.5155	-2.6967	-2.0339	-2.9766	-2.438	-3.4453	-2.2112	-1.9638	-2.3629	-2.5863	-2.2902	-2.5318	-2.4477	-1.6736	-2.5237	-3.0212	-3.7736	-1.7972	-2.3234	-1.0215	-3.6038	-1.7739	-1.5306	-2.0323	-2.6969	-3.7302
1.8811	1.8393	2.3784	1.349	1.8177	0.55671	1.9947	1.5868	2.1144	1.4048	2.0672	2.4547	2.9553	2.2804	0.94805	2.4393	1.5935	1.3525	1.6064	1.683	1.7826	1.1722	2.079	2.2886	1.0701	1.7642	1.9978	2.294	2.5081	2.1174	1.5703	1.3119	0.8108	1.8111	1.9206	2.5447	2.1379	1.616	1.8352	1.64	1.1944	1.3705	0.81107	2.2043	1.982	2.7233	2.0316	1.7489	2.4582	0.50147
-6.0849	-5.4027	-5.199	-6.203	-6.9206	-5.2927	-5.3058	-6.1225	-6.8249	-6.9051	-5.3296	-4.8724	-6.1157	-4.8707	-5.5924	-5.9966	-5.2691	-6.0986	-4.7612	-4.9407	-5.9234	-5.6818	-5.1676	-5.7757	-5.1874	-5.5227	-5.0966	-5.8521	-5.2255	-4.7922	-4.8947	-5.0596	-5.1356	-6.335	-5.8528	-5.0275	-5.289	-5.4333	-5.2303	-5.6595	-4.6	-5.6895	-5.5089	-5.912	-6.2652	-6.203	-5.891	-5.1597	-5.5539	-5.1229
-10.978	-11.852	-11.447	-12.225	-12.431	-12.771	-11.596	-12.549	-11.375	-10.744	-12.074	-12.93	-12.614	-11.704	-11.817	-10.912	-12.409	-11.488	-10.741	-11.704	-10.938	-11.288	-11.706	-11.791	-11.791	-11.646	-10.984	-11.626	-11.692	-11.362	-11.976	-11.824	-11.48	-11.018	-10.67	-11.089	-11.6	-11.716	-12.045	-11.09	-11.527	-11.695	-11.861	-11.25	-11.571	-11.679	-10.631	-12.054	-10.647	-10.737
-22.126	-21.334	-22.599	-22.356	-23.339	-21.744	-22.295	-21.93	-23.585	-22.635	-22.424	-22.331	-22.502	-22.309	-22.378	-22.941	-21.332	-23.181	-22.268	-22.097	-21.877	-21.854	-21.71	-22.993	-22.259	-21.914	-21.801	-21.997	-21.523	-22.134	-21.819	-21.706	-21.703	-21.847	-22.297	-21.279	-21.755	-21.681	-21.748	-23.043	-22.066	-22.485	-21.728	-22.706	-22.452	-21.355	-21.696	-22.549	-21.792	-23.059
-11.668	-11.45	-11.611	-10.954	-12.321	-12.518	-11.754	-11.963	-12.121	-11.083	-11.528	-11.043	-11.697	-11.783	-11.999	-11.696	-11.369	-11.572	-10.931	-12.928	-12.394	-11.429	-11.855	-12.825	-11.642	-11.879	-11.529	-10.557	-11.193	-12.776	-12.344	-11.892	-11.489	-11.248	-11.185	-13.462	-11.337	-11.415	-12.23	-11.928	-10.245	-12.075	-11.963	-11.834	-11.199	-11.212	-12.499	-10.744	-11.861	-11.625
1.4487	1.9651	2.1267	1.8394	0.55585	0.75018	1.7643	0.89854	0.98104	1.2203	1.5254	1.5059	0.77111	1.1922	3.0759	2.0059	1.9765	1.2583	2.1669	2.1625	1.8147	0.8881	0.29912	1.7126	2.8302	2.1454	3.0495	0.45493	3.2678	2.6304	1.6148	1.5921	1.881	2.0314	1.1914	0.63996	1.3318	1.2473	0.9685	2.1726	2.1511	1.3259	1.4262	1.0041	2.1177	2.0594	1.4112	0.44843	1.8572	2.1721
-12.825	-13.445	-12.78	-14.045	-12.884	-13.459	-13.223	-14.033	-12.985	-12.838	-13.107	-13.547	-13.354	-13.276	-13.431	-13.598	-13.552	-13.614	-13.367	-13.21	-14.169	-12.82	-14.026	-12.791	-12.69	-12.985	-13.379	-13.571	-13.662	-12.823	-14.346	-13.868	-13.424	-12.838	-14.313	-13.084	-12.859	-13.19	-12.884	-14.096	-12.02	-12.911	-13.403	-12.631	-12.5	-12.864	-12.717	-14.092	-12.279	-13.167
0.3587	0.75916	0.73643	-0.26119	0.71274	-0.39423	1.2411	-0.040503	0.65208	-0.86073	-0.52934	-0.35421	0.25911	-0.2375	-0.5709	0.64963	0.12752	0.23303	0.75865	0.58721	-0.13153	0.23715	0.44724	-0.39966	-0.61482	0.094986	-0.48034	0.72737	0.093824	0.096399	-0.47047	0.87294	0.0039208	-0.55409	-0.78265	0.17361	0.074113	-0.37739	-0.0015401	0.76646	0.37061	0.49759	0.70222	0.7472	0.26017	-0.33006	0.54955	0.60161	-1.1977	-0.49326
-15.295	-14.777	-14.17	-13.866	-14.4	-13.959	-14.767	-14.594	-15.269	-13.555	-15.039	-15.214	-15.026	-14.677	-13.534	-14.152	-14.219	-13.876	-14.609	-15.9	-14.517	-15.525	-15.057	-15.689	-15.144	-14.077	-14.104	-14.635	-15.338	-14.416	-15.124	-13.722	-14.608	-14.773	-13.676	-15.304	-14.772	-14.956	-14.97	-14.073	-13.338	-13.924	-14.834	-15.37	-13.154	-13.613	-16.124	-14.548	-12.446	-14.683
-11.841	-10.298	-11.787	-10.972	-10.701	-11.67	-10.77	-10.712	-10.079	-11.429	-10.191	-10.614	-9.5309	-10.459	-11.008	-11.337	-10.551	-10.859	-11.565	-11.574	-11.18	-11.13	-11.132	-10.66	-10.861	-9.7003	-10.919	-10.408	-9.8704	-11.086	-11.022	-11.084	-10.951	-10.826	-10.471	-12.77	-12.082	-10.869	-10.339	-10.742	-11.56	-11.347	-10.857	-10.781	-10.279	-10.403	-10.963	-10.359	-10.204	-11.162
-9.1649	-8.0912	-8.6095	-8.9239	-9.9308	-7.5841	-8.9724	-9.1381	-10.721	-9.5778	-9.7715	-8.6833	-8.7197	-8.5445	-9.3035	-8.011	-7.9798	-8.8684	-9.4271	-8.6696	-8.751	-8.8905	-9.1856	-9.2198	-9.3902	-9.5167	-8.2746	-7.9926	-9.9718	-7.9113	-8.5283	-9.0167	-9.1856	-8.9605	-9.2486	-8.793	-8.9262	-9.7174	-9.0412	-9.3208	-8.8046	-8.8878	-7.7833	-8.8817	-8.6928	-9.587	-9.2354	-8.5628	-10.041	-8.4504
-1.8455	-2.1997	-2.1024	-3.8664	-3.1364	-1.7181	-3.3833	-2.6598	-2.9496	-2.5135	-2.1937	-2.1972	-3.5195	-2.8417	-3.8547	-2.4005	-2.3542	-3.0549	-2.5873	-2.2745	-2.4634	-2.5961	-2.3624	-3.438	-2.5252	-2.2341	-3.2821	-2.6257	-2.2375	-1.7578	-2.4922	-3.5256	-2.234	-3.7334	-2.8211	-2.5294	-1.682	-2.0165	-2.2391	-3.6689	-3.9652	-2.2672	-2.6956	-3.2897	-2.5076	-3.2075	-2.6494	-3.6455	-2.999	-3.5468
0.048586	0.67133	1.1436	-0.24662	-0.24274	0.49198	0.40294	0.057378	0.25272	0.61515	0.93964	-0.15362	0.35978	1.1203	1.0619	0.91838	-0.34867	0.56484	0.60968	0.97306	-0.15818	-0.18606	1.0517	0.19158	0.68599	0.57497	0.50133	0.50575	0.84556	1.187	0.11954	-0.23244	1.8469	-0.74236	1.1314	1.2691	0.34308	0.39429	-0.36574	0.21539	0.7586	0.87787	0.55822	-0.45643	0.68853	1.0091	0.10356	0.13713	0.61424	0.68245
-8.7154	-9.4182	-7.8876	-8.8586	-9.2146	-8.1111	-8.9476	-8.3162	-8.7823	-9.494	-8.2653	-9.7155	-8.81	-8.6109	-10.298	-8.792	-8.1072	-9.2173	-8.6993	-9.1921	-9.339	-7.1659	-8.6155	-8.7045	-9.0995	-8.2779	-8.8367	-8.3066	-8.5075	-9.7053	-9.3275	-9.2432	-8.9084	-9.4229	-8.3403	-8.7387	-9.4369	-9.1514	-9.54	-9.0106	-8.5879	-8.6219	-9.8052	-9.6358	-8.9259	-9.3594	-8.1233	-9.8161	-9.555	-9.4782
0.032866	0.48557	-0.044726	1.2348	0.46355	0.83747	-0.54092	-0.094063	0.52455	1.628	0.91314	0.67467	1.6871	-0.60745	0.34616	0.82449	0.11357	0.66386	0.25227	0.94271	-0.98015	0.13908	-0.31823	-0.16674	-1.033	0.30647	1.079	-0.010276	0.08846	-0.31993	0.84909	-0.57421	-0.17343	0.20263	-0.4443	0.78563	0.86542	0.95242	0.75005	-0.87768	-0.62525	0.40357	0.076097	-0.4469	0.4798	0.94371	0.44796	1.5776	0.24606	-0.15682
-1.0318	-0.33283	-0.9606	-1.1972	-0.13308	-0.088883	-1.0878	-1.995	-0.29257	0.0056753	-1.3296	-2.4679	-0.15495	-1.2225	-0.83254	-1.518	-2.018	-1.0646	0.016883	-1.4223	-0.90221	-0.25027	-0.71252	-0.76687	-0.179	-1.2162	-1.2113	0.71231	-1.1937	0.054355	-1.7975	0.33858	-0.06714	-1.5947	-0.31046	-1.1557	-0.78606	-0.82398	-2.4654	-0.98148	-1.1676	-1.8516	-0.86369	-0.4021	-1.2014	-0.52342	-0.89712	-1.0301	0.34926	-1.0409
1.5605	0.55589	0.059609	-0.20537	-0.19301	0.17055	0.77388	-1.2497	0.36025	0.76026	0.31666	-0.39314	1.2604	-0.61583	-0.097949	0.8323	0.29796	0.72746	0.18294	0.71335	-0.53908	0.42779	0.57642	0.29822	1.1368	0.38221	0.39936	-0.8102	0.63087	0.21127	0.49002	0.11314	0.79898	0.92251	0.86429	0.16218	0.70736	0.74266	0.74817	-0.20363	0.9093	-0.49888	-0.11437	-0.0094912	-0.67397	0.63253	-0.42121	-0.018012	-0.18645	-0.55063
-5.352	-4.8565	-5.1068	-4.7047	-4.6647	-5.5113	-4.6305	-3.9756	-3.2489	-4.7084	-4.9839	-4.355	-5.4027	-4.503	-6.1422	-4.9753	-5.0171	-4.7884	-5.3454	-5.2011	-5.0985	-4.653	-5.5848	-4.8569	-5.1929	-4.4869	-4.6059	-5.2885	-5.394	-4.191	-4.2163	-3.0633	-4.7039	-3.4721	-5.0113	-4.3317	-4.8458	-5.1286	-4.9565	-5.4461	-4.4801	-4.4257	-5.0012	-5.1098	-5.2796	-4.442	-5.2567	-3.7717	-4.7283	-4.7684
-10.165	-9.3992	-10.372	-10.891	-11.177	-10.676	-10.12	-9.8101	-8.8556	-10.175	-10.267	-9.388	-9.4269	-10.466	-9.9436	-10.751	-10.095	-10.321	-11.016	-10.093	-9.5691	-9.955	-9.4852	-11.268	-10.371	-10.156	-9.681	-10.538	-11.135	-10.878	-9.5834	-10.972	-10.308	-9.9088	-10.935	-10.011	-10.615	-10.382	-10.915	-10.354	-11.06	-10.298	-9.8661	-10.585	-9.5669	-11.026	-9.2602	-10.676	-10.384	-9.8321
-12.64	-11.783	-11.136	-13.117	-11.4	-13.096	-10.792	-12.024	-11.245	-12.471	-11.914	-11.706	-11.3	-12.034	-11.922	-11.613	-11.81	-11.729	-11.018	-11.538	-11.041	-11.757	-10.184	-10.634	-12.182	-11.547	-11.255	-9.464	-11.272	-11.343	-12.837	-11.448	-12.277	-11.271	-11.984	-13.291	-12.483	-11.463	-11.353	-11.35	-11.269	-11.622	-11.137	-12.413	-12.152	-12.133	-12.101	-10.934	-12.778	-12.291
-0.85377	-1.0637	-2.3012	-1.4732	-2.4092	-1.3122	-1.0148	-0.90122	-1.3809	-0.43311	-0.51196	-1.2983	-1.0131	-1.3843	-1.9197	-1.1948	-0.25066	-2.1158	-0.58229	-0.94286	-0.45622	-1.2267	-1.0372	-1.0503	-2.2091	-2.2779	-2.0934	-0.18058	-0.77002	-2.1963	-1.2525	-0.4918	-1.9317	-1.5494	-1.8589	-2.704	-2.2607	-0.96566	-1.9843	-1.2202	-1.7236	-1.7919	-0.48508	-0.88975	-1.9624	-0.63217	-1.8691	-1.4429	-1.4933	-2.1924
0.99973	0.70297	0.79491	0.024005	2.2807	1.1504	0.35882	1.6935	1.0988	0.7713	0.6332	1.6487	2.2402	1.5613	0.047175	1.5	1.0362	1.2433	1.0415	1.382	0.28872	1.0406	1.4455	0.7178	0.82093	0.65034	2.0882	0.85039	1.6889	0.014593	1.4121	0.9179	1.3453	0.83008	1.6108	0.96789	1.5086	1.1082	1.0795	0.64187	0.046625	0.77979	1.0042	1.7615	1.0097	0.25181	0.6465	3.2612	1.4172	1.4005
-6.4355	-6.9247	-6.4384	-5.6589	-5.6763	-5.4302	-4.2805	-6.2422	-5.735	-5.5134	-6.0111	-5.6357	-6.3339	-4.9282	-5.2451	-6.0288	-5.6813	-5.711	-3.9941	-6.443	-5.436	-5.9481	-4.879	-5.0552	-6.3473	-5.1576	-6.4061	-5.198	-5.858	-5.2781	-4.4919	-4.9189	-5.2992	-6.1087	-6.1157	-6.6772	-5.6762	-5.625	-6.0814	-5.2156	-6.8746	-3.9449	-5.5156	-5.7647	-5.6109	-4.9429	-5.4954	-5.1558	-5.0052	-6.3434
6.9508	6.7289	6.4642	6.8671	6.8451	5.6037	7.5595	6.2815	7.3615	6.9224	6.9489	6.3858	6.684	7.5652	7.2889	6.9141	7.5814	7.2812	5.4466	4.8412	5.9147	7.6315	6.0962	6.6345	5.5	8.2948	8.0584	6.4035	6.7151	7.0868	6.8969	6.1373	5.8792	7.7607	6.1823	8.3008	6.9299	6.5553	5.6858	5.7683	6.9285	7.5292	7.5795	6.0885	6.2654	6.3185	7.3015	6.984	6.5507	7.0551
7.2279	6.6261	7.2225	6.4779	6.7873	5.943	6.1751	5.7671	6.366	6.0485	7.4373	6.88	6.9069	7.1373	7.3342	7.946	7.0793	7.1352	7.1174	6.6132	6.6655	7.4332	6.9239	6.71	5.4767	7.2048	6.5969	6.9749	7.0387	6.0498	7.0775	6.8622	6.9755	6.3919	5.8446	7.5234	7.5864	6.1299	8.1881	5.774	6.5571	6.0804	7.0828	8.0641	6.4301	6.2266	6.4683	6.1549	6.9679	6.2034
2.0926	0.49608	1.4134	2.1955	1.3919	2.0824	2.2844	1.7549	1.4593	1.4941	2.0648	1.9841	1.195	2.2741	1.9818	0.20886	2.4107	1.9989	1.2173	1.0092	2.0167	1.9093	0.87013	1.313	2.4982	1.7061	0.98117	2.2209	1.2182	1.8413	2.3311	2.5937	1.6675	1.1579	2.7857	1.7478	2.1155	1.334	1.0291	1.1768	1.8417	2.4887	1.2386	1.5415	1.3411	3.1503	1.9561	1.7572	1.3205	1.4908
-12.194	-11.878	-11.375	-11.966	-11.284	-11.252	-12.927	-11.772	-10.306	-12.428	-11.487	-11.206	-11.512	-11.132	-11.437	-12.071	-11.688	-11.878	-12.581	-10.469	-10.505	-12.137	-12.434	-11.763	-11.814	-11.515	-10.872	-11.372	-10.626	-11.415	-11.499	-11.396	-10.788	-12.625	-11.571	-10.642	-9.4458	-11.721	-11.808	-12.006	-11.142	-11.037	-11.328	-11.327	-11.508	-11.299	-11.42	-11.507	-10.747	-11.181
1.2536	0.90984	1.6458	1.6027	1.8892	0.7345	1.6849	1.6015	1.8588	1.5279	1.1322	0.81588	1.1754	1.4974	2.1146	1.963	1.2609	1.7173	2.1963	1.2327	1.6424	1.643	1.5766	2.495	1.7878	1.3905	1.162	1.4684	1.4679	1.6949	0.53552	0.9712	0.97486	1.4313	2.6031	1.7259	2.0613	1.4761	1.5121	0.73955	1.4888	1.628	0.58142	2.3022	2.0495	0.19242	1.3409	0.85425	2.4332	3.2054
-1.5007	-0.24548	-0.35102	0.45065	-0.85342	-0.7217	-0.21842	-1.2248	0.52099	0.1682	0.17607	-0.35124	-0.35457	-0.81767	-0.92392	0.13798	-0.35093	-0.93832	-0.40192	0.55607	0.14508	0.52271	-1.0829	-0.29272	0.19346	-1.2067	-0.55528	-0.41923	-0.30141	-0.38826	0.12109	0.036925	-0.42968	0.2785	-1.0954	0.26677	-0.091096	0.10366	-0.74694	0.17992	-0.53559	0.63421	-0.28819	-0.68811	-0.62863	0.31837	-0.38432	-0.37817	0.37179	-0.069993
-11.609	-12.881	-11.755	-12.353	-10.461	-11.588	-11.691	-13.121	-11.738	-11.04	-12.182	-11.14	-11.721	-10.92	-11.848	-11.971	-12.016	-12.127	-12.193	-11.867	-11.184	-11.816	-12.256	-12.82	-11.725	-12.871	-11.16	-10.889	-11.062	-11.076	-12.086	-11.846	-11.168	-11.106	-12.166	-11.771	-12.645	-11.806	-11.448	-11.772	-11.628	-11.654	-12.509	-12.427	-11.589	-10.93	-12.755	-11.753	-11.44	-11.201
-5.3688	-6.2708	-6.2863	-5.4996	-5.1718	-5.7059	-5.4332	-6.0634	-5.4088	-5.6701	-5.0025	-5.8997	-5.8998	-5.8833	-5.5409	-4.1714	-5.0746	-5.336	-6.6786	-5.6548	-5.8491	-6.2533	-5.3037	-5.4472	-5.5838	-5.8631	-5.5948	-6.0211	-4.9389	-5.3653	-5.5588	-4.8174	-5.1846	-5.9995	-5.2214	-4.6927	-4.2367	-5.8563	-6.7034	-5.5703	-4.9289	-5.1625	-4.4205	-3.6344	-6.0872	-5.5345	-4.6323	-5.1731	-6.0457	-6.5609
-2.9251	-3.4806	-3.7466	-4.5705	-3.7437	-3.8286	-2.8628	-3.2188	-4.4645	-3.0394	-2.2591	-2.8541	-3.9664	-3.2467	-4.0311	-2.5415	-3.092	-3.6066	-3.8361	-3.7935	-3.638	-2.3022	-4.0049	-2.6632	-4.1021	-4.8129	-4.048	-4.3441	-3.6847	-3.8793	-3.8246	-4.3219	-2.771	-4.1353	-3.9122	-2.296	-4.0766	-2.073	-4.2308	-2.3275	-3.9772	-4.1857	-3.544	-3.2339	-3.7593	-2.6336	-2.8916	-4.318	-3.7761	-3.1433
-2.6348	-2.8723	-3.0084	-3.103	-3.0077	-2.4284	-2.3908	-2.8934	-1.1145	-2.4075	-2.3697	-3.1311	-2.2358	-2.3752	-3.8897	-3.6194	-3.4881	-2.9333	-2.7606	-3.0091	-3.1234	-2.105	-3.2185	-2.8937	-3.0477	-3.5234	-2.6354	-2.7001	-2.5864	-2.8479	-2.2339	-1.5036	-2.6803	-2.2795	-3.6228	-3.7801	-3.7445	-1.6484	-2.7198	-1.86	-3.6167	-2.13	-3.0383	-1.5974	-2.5752	-1.7873	-3.6056	-2.1156	-1.8481	-1.5554
-10.852	-11.209	-10.173	-9.9313	-10.884	-10.633	-10.34	-10.408	-11.091	-10.866	-10.752	-11.518	-11.523	-11.373	-9.5572	-10.959	-11.132	-11.69	-11.13	-9.9635	-10.629	-9.6123	-10.195	-11.384	-10.506	-10.349	-10.972	-10.252	-10.465	-10.02	-11.802	-10.885	-11.589	-10.016	-9.9301	-10.059	-10.307	-9.8028	-11.806	-10.626	-9.8066	-11.578	-10.002	-10.722	-10.656	-11.223	-11.058	-10.637	-11.139	-10.262
-0.80518	-0.91634	-1.8237	-2.2679	-1.7837	-1.5187	-2.0393	-1.7864	-0.95985	-2.1008	-1.3722	-0.58522	-2.5824	-0.83524	-1.7433	-1.6322	-1.3876	-0.55036	-1.3932	-0.98077	-1.432	-1.03	-0.7457	-2.0602	-0.81418	-1.3735	-2.3014	-1.2364	-1.344	-1.7796	-1.7022	-1.1338	-1.3645	-0.80388	-1.1277	-1.3599	-1.1459	-1.5293	-2.6032	-1.9523	-2.0709	-1.5851	-0.5634	-1.6263	-2.505	-1.6385	-0.82321	-0.071228	0.18147	-2.7541
-13.502	-14.906	-14.816	-15.256	-14.559	-14.902	-14.707	-14.559	-15.592	-13.802	-15.102	-14.524	-15.039	-14.658	-14.874	-14.78	-14.353	-14.714	-14.697	-14.304	-14.377	-14.034	-14.506	-14.376	-14.807	-15.208	-14.595	-15.062	-14.786	-14.955	-14.758	-15.49	-14.764	-15.558	-14.786	-13.443	-14.849	-14.581	-15.617	-13.817	-15.148	-14.835	-14.863	-15.213	-13.811	-13.364	-15.039	-14.572	-13.972	-15.245
3.5892	4.5145	4.7325	4.1748	3.9567	4.4566	3.7656	4.727	4.3928	3.8585	4.2753	3.7159	5.1551	4.228	4.0743	3.6059	3.4911	4.6867	5.0909	4.6634	4.2094	4.1908	3.8425	5.2992	4.5469	4.4555	3.0199	4.8756	3.8365	4.4654	4.0456	4.4021	4.1686	3.957	4.2641	3.5295	3.9102	4.72	5.1052	4.0759	4.792	4.6522	4.7841	4.6461	4.4351	4.0498	3.2804	5.1225	3.7124	5.2793
-8.8244	-8.9799	-9.7082	-10.174	-10.345	-9.5962	-8.9095	-8.2286	-8.3292	-9.195	-9.8033	-8.5221	-9.6673	-8.9769	-10.394	-8.8457	-8.6226	-8.382	-10.502	-9.7235	-9.0443	-9.0669	-10.013	-10.67	-9.2437	-8.9771	-9.6693	-9.358	-9.0273	-10.378	-9.9126	-9.9555	-9.4247	-8.9458	-9.8815	-9.8786	-10.102	-10.114	-9.0725	-9.4782	-9.1517	-8.9522	-8.7994	-9.9349	-9.9768	-9.1113	-9.8182	-9.1742	-10.578	-9.2099
-10.67	-11.344	-10.972	-10.488	-11.934	-11.294	-11.189	-10.444	-9.7949	-11.22	-10.403	-10.72	-10.119	-11.126	-9.9858	-10.431	-11.563	-11.438	-12.032	-11.672	-10.909	-10.625	-10.918	-10.946	-11.16	-11.328	-10.21	-11.83	-10.802	-11.024	-11.41	-11.022	-11.472	-9.9501	-11.196	-10.195	-11.528	-10.085	-11.281	-11.23	-11.231	-10.948	-10.946	-10.468	-10.023	-11.127	-10.954	-12.192	-11.045	-11.147
-12.821	-11.619	-13.054	-12.683	-12.725	-13.707	-12.592	-12.401	-12.366	-12.261	-13.752	-12.878	-13.667	-12.585	-13.134	-13.248	-13.622	-12.764	-12.459	-13.289	-13.335	-11.831	-13.615	-13.583	-13.155	-12.636	-13.326	-12.405	-12.464	-13.314	-12.758	-13.414	-12.021	-12.817	-11.561	-11.992	-12.763	-13.206	-12.819	-12.431	-12.871	-13.016	-12.606	-13.059	-12.92	-11.569	-13.276	-12.573	-12.134	-12.116
-13.031	-13.757	-13.773	-13.55	-13.803	-14.057	-14.611	-13.802	-13.661	-14.312	-14.303	-12.852	-13.351	-14.54	-12.744	-15.186	-12.794	-14.123	-14.137	-14.399	-14.709	-14.494	-13.622	-13.543	-14.836	-14.513	-14.31	-15.355	-14.44	-14.342	-13.548	-13.984	-13.451	-12.843	-13.306	-14.29	-14.999	-14.425	-14.593	-14.535	-14.46	-13.979	-13.117	-13.375	-14.32	-13.343	-14.183	-13.382	-13.162	-13.552
-3.9179	-4.7618	-5.0913	-5.1775	-5.8853	-4.4591	-4.2584	-6.0025	-5.5555	-5.3889	-4.9189	-5.9085	-5.2108	-4.6105	-4.772	-3.8989	-4.7834	-5.24	-4.7559	-5.0637	-3.6537	-5.1524	-4.7352	-5.2637	-4.9289	-4.2491	-4.4352	-4.3148	-6.2082	-6.2326	-4.4749	-5.3215	-5.1089	-4.3846	-5.4251	-5.2907	-4.2728	-4.4538	-6.3162	-5.7552	-4.7514	-4.3352	-5.0166	-4.3408	-5.6561	-5.4625	-5.5277	-5.3126	-5.9176	-4.8068
-1.8915	-1.3434	-2.4417	-1.3069	-2.2043	-1.4234	-1.3065	-2.165	-1.4921	-0.96803	-1.383	-1.6599	-1.1295	-3.0282	-1.3777	-1.5687	-0.89255	-1.8193	-2.1118	-2.188	-2.1418	-0.25292	-1.6493	-1.4326	-2.5335	-2.093	-2.3782	-2.503	-2.0061	-2.2897	-1.5906	-2.1683	-2.3795	-1.2091	-2.0045	-2.101	-2.4926	-1.4486	-3.1757	-1.5009	-1.6646	-0.9638	-2.7254	-1.5468	-1.2309	-2.6407	-2.5402	-2.5827	-2.5848	-1.5955
-3.9275	-3.8332	-2.9034	-2.8534	-2.6356	-3.0384	-4.0651	-3.0141	-3.6751	-3.6165	-2.7428	-3.8867	-3.4421	-3.7268	-4.1266	-3.0988	-2.9591	-1.7455	-3.4269	-3.8543	-3.3606	-3.0474	-2.1454	-3.0156	-3.0747	-3.4926	-3.1127	-3.8758	-2.4849	-3.7405	-3.8384	-3.252	-2.6675	-2.5982	-3.8748	-2.4151	-3.3466	-3.2546	-2.7314	-2.8486	-3.3007	-1.9835	-2.4419	-2.7591	-2.7869	-2.5364	-2.4479	-2.6257	-3.4566	-3.8121
-10.453	-10.038	-8.2625	-8.9995	-9.736	-9.5431	-9.2249	-10.466	-8.9116	-9.7328	-9.5351	-9.7995	-10.276	-9.0092	-9.0707	-9.0815	-8.4905	-8.6013	-10.267	-9.2918	-8.9666	-8.9948	-9.9226	-10.014	-10.217	-10.168	-9.8605	-9.8617	-9.4135	-9.9731	-10.074	-8.8471	-10.01	-8.8988	-8.7422	-8.2709	-8.7719	-10.141	-9.5913	-10.203	-9.0463	-8.5054	-9.3441	-9.3866	-9.5303	-9.8673	-8.8419	-8.0498	-9.66	-10.463
-12.565	-11.47	-12.124	-12.251	-11.427	-12.332	-11.262	-12.591	-12.422	-11.546	-11.954	-11.971	-11.735	-10.895	-11.197	-10.606	-11.873	-12.212	-11.611	-11.026	-11.065	-11.302	-11.035	-9.9903	-11.504	-11.17	-11.77	-12.41	-11.617	-11.812	-11.572	-10.821	-12.129	-11.066	-11.625	-11.164	-10.492	-11.204	-11.695	-11.313	-11.015	-11.89	-11.061	-10.46	-11.776	-11.471	-12.011	-10.551	-10.883	-10.414
-10.472	-10.661	-10.164	-9.3742	-9.7822	-10.297	-10.991	-9.5363	-10.319	-10.292	-9.7996	-10.257	-9.7438	-9.2957	-10.611	-9.7703	-9.4818	-9.8661	-9.7872	-10.38	-9.945	-10.4	-10.228	-9.9967	-10.483	-10.222	-10.216	-10.94	-11.081	-11.145	-10.362	-10.466	-9.9442	-9.641	-10.398	-9.871	-8.6173	-9.2797	-10.014	-10.387	-9.7152	-9.9037	-10.445	-9.9497	-10.571	-8.2318	-10.572	-9.6558	-10.918	-10.84
-10.619	-10.723	-9.9004	-10.233	-10.451	-11.381	-10.468	-10.308	-11.582	-9.6412	-10.975	-10.757	-10.294	-10.713	-9.9389	-9.8646	-10.841	-10.128	-10.596	-10.203	-11.214	-9.2785	-9.9471	-8.7622	-9.7377	-10.524	-9.8454	-9.8208	-9.6308	-9.6501	-8.1754	-11.236	-10.313	-10.187	-10.034	-10.387	-8.7915	-10.247	-9.0552	-10.769	-10.864	-9.1857	-10.656	-9.2015	-11.139	-10.294	-9.7718	-8.6255	-10.76	-10.498
-1.0762	-1.1085	-2.9541	-1.9096	-1.6664	-0.071339	-0.65651	-1.2197	-2.5799	-1.2206	-1.5933	-2.3373	-1.3648	-0.90769	-1.5448	-1.2648	-1.2363	-0.95314	-1.9476	-1.6045	-1.0979	-1.6182	-0.83533	-2.9162	-1.3217	-1.4125	-0.82127	-1.0764	-1.2615	-0.6562	-0.77678	-1.1853	-1.6643	-1.6817	-1.5558	-1.0489	-0.78362	-1.1628	-1.9198	-2.0071	-1.3286	-2.2292	-2.0852	-1.4188	-1.435	-0.24012	-1.6427	-1.2935	-0.71053	-0.73609
-23.295	-21.599	-21.767	-22.652	-21.361	-21.747	-21.486	-22.744	-23.201	-22.818	-21.565	-20.547	-22.391	-22.479	-22.335	-21.668	-22.752	-22.23	-22.74	-22.939	-23.399	-22.014	-21.795	-22.615	-22.917	-21.711	-22.142	-21.678	-21.705	-22.845	-23.231	-22.366	-23.13	-22.246	-22.111	-23.017	-23.093	-22.662	-22.701	-21.879	-21.701	-21.627	-22.687	-20.993	-22.122	-20.497	-21.771	-21.826	-23.354	-23.619
6.7441	6.661	7.0547	6.0479	6.4148	6.787	6.4068	8.0812	7.3761	6.7925	5.5201	8.3007	6.4729	7.9918	6.6996	5.5217	7.279	6.1853	7.5349	7.5215	5.7178	6.2852	6.6617	6.3435	5.9959	6.9758	7.442	5.7531	7.2838	6.5471	6.2281	8.0083	7.2392	6.612	6.9811	7.1748	6.8662	8.4348	7.7391	7.1049	7.228	7.1513	7.285	8.3873	6.3414	6.4686	6.9242	7.2339	6.5086	6.1543
0.86886	0.15401	0.44174	0.34521	1.3789	-0.1879	0.17142	0.25224	0.59562	0.14469	-0.24356	1.2892	-0.21859	0.13562	0.092703	0.4744	-0.42125	-0.2656	-0.38529	-0.18413	-0.92095	1.4206	0.020673	1.441	1.5464	1.1081	-0.08644	0.92473	0.9932	0.38262	-0.12542	0.97498	0.16228	0.81399	0.74477	1.5804	-0.36716	0.091425	-0.24385	0.55864	-0.47194	1.1876	-0.29013	-0.11272	0.17782	-0.48606	0.38201	0.71575	1.0615	0.65592
1.4533	1.9925	0.50422	0.93816	1.4136	-0.077569	2.1841	2.4233	4.0535	2.1102	1.3922	1.3669	0.47634	1.3133	1.1496	1.9611	-0.0015831	1.8091	2.0252	1.2576	1.4787	1.4299	1.478	2.0014	1.5915	2.2917	0.70728	0.62734	1.3992	1.3229	1.7081	1.4139	1.9824	1.8281	2.2046	2.1613	1.7843	1.194	1.5615	1.7666	1.0868	1.488	0.82876	1.5216	1.5252	1.182	2.473	0.97289	1.8641	1.7914
-9.8966	-10.761	-11.002	-10.474	-10.552	-10.444	-10.747	-9.9758	-10.349	-11.21	-10.809	-12.327	-10.543	-11.157	-10.95	-10.858	-10.472	-12.06	-11.847	-11.41	-10.917	-10.412	-11.461	-10.929	-10.846	-10.652	-10.494	-10.595	-10.497	-10.317	-11.5	-11.033	-9.6981	-11.444	-10.912	-10.389	-11.2	-10.777	-10.816	-10.696	-10.862	-11.132	-10.341	-10.385	-11.223	-10.62	-11.06	-9.4977	-12.261	-9.5541
7.9662	6.2527	7.6608	6.2181	7.4966	6.5608	6.3309	5.956	7.4889	5.921	7.508	6.8669	7.1246	7.0237	6.3787	6.5986	7.8721	6.2532	7.1214	7.6313	7.4472	6.5784	7.0637	7.2132	7.9601	7.285	6.7175	7.237	6.4296	7.2197	7.9601	7.0094	6.6781	7.1193	6.7756	6.4798	6.7554	6.002	6.8051	6.1978	7.4965	6.8928	5.8512	7.0206	6.686	7.7346	6.3618	7.0553	6.7425	5.9949
-1.0868	-1.9925	-1.7874	-1.473	-2.4753	-1.5103	-1.9007	-0.15496	-0.88458	-1.4233	-0.40775	-0.33552	-0.94984	-1.7128	-1.7554	-2.1487	-1.9027	-1.2111	-1.1225	-1.1386	-1.3792	-0.9654	-0.53945	-1.9631	-0.45668	-0.85148	-1.211	-1.2936	-2.924	-0.97819	-1.1716	-0.38315	-2.025	-1.4634	-1.0019	-1.5823	-1.7912	-1.377	-0.60363	-1.4653	-1.9796	-2.1826	-0.12437	-0.42467	-1.9364	-1.266	-1.2705	-1.3553	-1.9012	-1.1234
8.4386	7.2654	9.177	9.5494	8.4518	8.6439	7.6956	8.5562	8.8232	8.8089	8.3376	8.948	8.7614	9.1356	7.4771	8.9882	8.5442	8.6972	8.8805	7.4777	10.028	8.9931	8.0819	9.2783	8.2149	8.981	9.037	8.6678	9.548	7.4757	8.8057	8.12	8.3334	8.804	8.909	9.2708	8.3139	8.7927	8.6166	8.8819	9.6913	9.3245	7.8516	8.6206	7.9211	8.6828	8.7058	8.4518	7.7071	8.8734
-10.561	-8.925	-9.0996	-9.0374	-8.9317	-8.7529	-8.8672	-9.9527	-10.951	-9.4966	-11.218	-8.6037	-10.338	-7.552	-9.0746	-9.3116	-9.7311	-9.499	-9.0347	-9.0036	-9.5688	-8.5748	-8.8478	-8.8515	-9.9675	-10.187	-9.3416	-9.0588	-10.317	-8.8184	-9.9383	-10.288	-7.9905	-9.9686	-9.5609	-9.9542	-8.9889	-10.64	-9.9076	-8.2218	-9.5779	-8.2179	-9.6467	-9.2565	-9.1033	-10.106	-8.8679	-10.311	-9.249	-10.063
0.15887	-0.39767	0.96007	0.94193	-0.0058803	-0.48102	-0.64195	-0.22371	0.057026	-0.13965	-0.47539	-0.31193	0.72306	0.13358	0.068319	-0.021431	-0.30817	-0.53662	-0.57817	0.059993	-0.11982	1.1521	1.0826	-0.98971	0.53533	0.45009	0.98183	-0.32298	-1.0935	-0.10624	-0.65494	0.37652	0.95064	1.1452	0.66803	0.33871	-0.31612	1.1014	-0.71523	0.21099	-0.050704	-0.92706	-0.52417	-0.41792	-0.17452	0.42387	0.36788	0.14037	0.045357	0.90327
-0.57236	-0.92468	-1.4206	-1.7238	-1.061	-1.2871	-1.3296	-1.9721	-1.5825	-0.85455	-1.1406	-1.8065	-1.2615	-0.81686	-0.96727	-0.3685	-1.8162	-1.4462	0.025464	-1.046	-0.84931	-1.5265	-1.5945	-0.87777	-1.7738	-0.79354	-1.5948	-1.1721	0.10196	-1.5931	-2.0627	-0.22201	-0.94446	-1.5661	-1.6526	-1.184	-2.3829	-1.3828	-1.9797	-1.6576	-0.65118	-1.5599	-2.1331	-2.3331	-0.26392	-1.2994	-1.1495	-2.1635	-1.7638	-1.1403
-0.016553	0.49875	-0.16309	-0.098333	0.48385	1.2403	0.12516	0.15814	-0.020571	-1.2398	0.30711	-0.35639	-0.56253	0.45753	0.13117	0.54249	0.92446	-0.24699	-0.73833	-0.38775	0.070766	-0.81541	-0.84675	-0.61727	0.21324	0.19519	-0.047269	-0.086646	-0.47333	0.52205	-0.14757	-0.49084	0.46187	-0.84024	0.48439	-0.68741	-0.2764	0.29506	0.7112	-0.25686	-0.45091	-1.4141	1.4156	1.6548	-0.14737	-0.74592	0.68426	0.2506	-0.43064	-0.9284
7.2166	6.6219	6.7799	6.779	7.7667	6.8869	7.1963	6.6005	6.3594	7.6103	7.2522	6.755	6.3893	6.4768	6.6334	6.3719	6.2595	6.8949	6.4105	7.7165	6.867	6.3771	7.6525	7.6375	7.6752	7.0416	7.0047	6.8478	5.8852	5.3126	6.9034	9.1119	6.6722	7.2408	8.0607	8.1394	5.7941	7.2677	7.2681	6.6346	8.1724	5.6507	5.8812	7.9478	7.1477	7.7937	7.048	7.3394	7.1837	7.9361
4.6425	3.2797	4.8831	4.7485	3.9787	5.3977	3.7472	4.3231	4.8037	4.6382	4.8025	3.8053	3.1553	5.3898	4.3539	5.0742	3.7904	3.722	4.492	5.3715	4.3715	4.4407	4.6101	4.4313	4.5277	3.8813	4.258	4.9021	3.6416	3.7836	4.708	4.4162	5.1728	4.3551	3.7604	3.7819	4.2202	4.6643	4.1403	3.876	5.5743	4.5606	3.8195	4.3997	4.8713	5.0843	4.1641	3.5659	4.3933	5.6873
-8.9465	-8.9757	-10.032	-8.5569	-10.217	-9.1138	-8.9677	-8.4741	-8.9076	-10.004	-9.2142	-8.3981	-9.7782	-9.183	-7.9756	-9.669	-9.5603	-7.6733	-8.9967	-9.6487	-8.2964	-9.1502	-9.1623	-9.4453	-8.544	-9.6628	-8.9651	-8.8643	-10.226	-9.1912	-10.403	-8.946	-9.9196	-8.2683	-9.8712	-9.1582	-8.2556	-9.5862	-9.5755	-9.5885	-9.3135	-9.0693	-8.9737	-9.5408	-9.9608	-9.146	-9.7144	-8.3995	-9.1284	-8.9225
-0.41465	-1.2563	-0.41745	0.38198	-0.39815	0.38507	0.63868	0.59324	-0.28672	-0.18167	-1.1049	0.29043	-0.58709	0.88882	0.53904	-0.070188	0.37478	-0.5586	-0.30124	0.75357	0.87225	0.8664	0.43759	-0.26026	0.8496	0.54998	-0.64233	-0.10821	-1.9057	0.76835	0.63481	0.40319	-0.61283	-1.0394	-0.13872	0.38335	-1.6687	0.32568	-0.63297	0.51303	-1.4652	-0.42764	-0.80772	0.067227	0.25183	-1.5236	-0.83274	-0.059791	-0.036201	1.4936
6.5105	8.647	7.0209	9.1515	8.5437	8.0877	8.0466	7.3664	7.3498	7.0951	9.0428	9.3351	8.8688	7.4274	7.4917	8.0026	6.8951	7.4081	8.1073	7.8537	7.8965	7.5333	8.2431	7.6694	7.4834	8.318	8.4913	7.7591	7.3433	7.9866	7.8662	7.582	9.0385	7.0698	7.3481	7.6313	7.8723	7.6887	7.6804	7.3313	7.6521	8.4321	7.5782	8.4567	9.0612	8.6005	7.4008	8.021	7.8123	7.3059
-0.33749	-0.15761	-0.7677	1.3021	-0.72432	-0.17766	0.44772	0.53522	-1.3975	-0.23228	0.20902	0.47218	-0.092201	0.1567	-0.65241	0.17092	-0.54523	-0.32149	-1.3818	-0.79603	-0.36982	-0.50668	0.074546	0.86168	0.69215	-0.67774	-1.0897	0.58718	-0.28476	0.57982	-0.90114	1.2304	-0.89875	-0.75546	0.91701	-0.78885	-0.511	-1.0932	-0.42733	-0.62863	-0.20097	-0.50231	-0.42619	0.57218	0.024022	-0.069294	-0.35261	-0.62448	0.70927	-1.1372
-13.719	-12.195	-12.139	-13.525	-13.8	-14.364	-13.442	-14.119	-13.668	-13.55	-13.528	-12.958	-11.484	-12.358	-13.545	-12.863	-12.927	-13.466	-14.639	-14.092	-13.527	-13.112	-12.13	-13.499	-14.035	-14.242	-13.576	-12.469	-13.734	-13	-13.753	-13.063	-12.999	-12.339	-13.705	-11.796	-12.338	-12.962	-13.933	-12.495	-12.985	-13.637	-12.302	-13.899	-12.993	-13.502	-13.863	-13.22	-12.266	-13.378
-14.372	-15.649	-13.613	-14.406	-14.242	-13.869	-14.39	-14.572	-13.827	-14.534	-15.791	-13.453	-14.712	-15.477	-15.687	-15.528	-14.463	-15.497	-14.185	-14.52	-15.974	-15.108	-15.573	-15.246	-13.867	-14.679	-15.114	-15.654	-14.248	-14.948	-15.013	-14.071	-15.164	-14.641	-15.162	-14.758	-14.069	-14.59	-14.936	-14.45	-13.513	-14.942	-14.062	-14.659	-14.486	-14.344	-14.829	-14.703	-13.964	-14.814
1.6382	0.69562	-0.34289	-0.11345	1.2145	0.44868	0.14854	-0.093181	1.2605	0.70882	0.45959	0.84636	-0.63625	-0.1499	-0.29573	-0.19785	0.061981	0.11095	0.33702	1.0978	0.76027	1.0525	0.41508	0.25185	0.035419	-0.67476	-0.13119	-0.091592	-0.16427	-0.71467	0.60703	0.47977	0.1542	-1.5719	0.26963	-0.57908	-0.25997	0.56406	0.81191	-1.134	-0.50137	-0.293	0.58062	-0.16413	0.39068	0.91019	0.90718	0.83796	1.1051	0.82309
2.6259	2.731	2.2973	2.0475	2.0486	2.7806	2.6306	1.6654	3.6077	1.8138	2.8898	3.1949	2.0186	2.6111	4.6382	2.6169	3.5363	3.7739	2.9126	3.6721	3.3592	1.6381	3.1957	2.8857	2.5736	2.8387	2.2816	3.1449	2.4215	3.0642	3.5199	3.3534	4.4483	3.0396	3.0682	3.5503	3.2278	2.7234	2.366	2.0244	3.4131	3.614	2.6828	3.1167	2.1336	3.2888	2.6061	1.3402	2.9464	3.3136
-2.9438	-2.8027	-1.9094	-2.1995	-1.8263	-2.2579	-2.7721	-0.74884	-2.9444	-3.2399	-2.5669	-3.2215	-4.0966	-3.0659	-1.7384	-3.5167	-4.1546	-2.5424	-2.004	-2.188	-2.2388	-1.9601	-1.2928	-3.9077	-2.6337	-2.6205	-3.5251	-2.5819	-3.2035	-2.3826	-1.4479	-2.721	-1.9226	-2.5489	-1.4935	-3.0839	-2.8075	-2.6154	-2.4184	-2.5396	-3.5604	-2.8226	-1.3353	-3.1141	-1.9906	-2.9428	-2.096	-1.944	-2.3085	-3.0121
0.93791	-0.17645	0.18132	-0.02758	0.3735	0.40197	0.53792	-0.46349	0.39414	0.805	-0.055196	-0.26717	0.32255	0.29865	0.2571	-0.77269	0.41711	0.67883	0.16631	-0.23681	1.2068	0.55561	0.11498	-0.57987	0.026818	0.24384	0.6625	1.15	0.56756	1.4647	1.2719	1.341	0.61847	-0.040988	0.98132	0.15272	-0.23951	0.3097	-0.7855	0.057788	0.48604	0.86119	0.61631	0.32238	0.87467	0.21214	0.23615	0.22504	0.64634	0.4265
-12.885	-14.716	-13.525	-13.335	-13.673	-13.538	-12.914	-13.552	-12.318	-12.904	-13.391	-12.898	-13.025	-12.028	-14.103	-13.635	-13.294	-12.94	-13.779	-13.628	-13.916	-13.931	-13.88	-12.336	-12.83	-13.48	-12.824	-12.524	-13.699	-14.003	-14.137	-13.18	-12.024	-13.786	-12.527	-13.269	-13.537	-13.311	-13.337	-12.69	-14.275	-13.249	-13.634	-13.46	-12.433	-13.446	-12.642	-13.276	-13.63	-13.676
-13.107	-13.562	-13.759	-12.692	-13.409	-13.442	-12.065	-13.312	-13.373	-13.894	-13.04	-13.277	-13.599	-14.229	-14.472	-13.379	-13.957	-12.274	-12.392	-12.864	-13.603	-13.621	-13.394	-11.721	-13.056	-14.398	-12.198	-14.188	-13.857	-13.939	-13.42	-12.871	-12.456	-14.312	-13.359	-14.763	-14.091	-12.386	-13.369	-13.448	-12.856	-12.67	-12.126	-13.824	-13.817	-14.257	-12.315	-13.623	-13.056	-11.702
-1.5418	-2.0286	-0.79508	-2.1748	-2.5231	-1.4733	-1.5718	-2.2359	-2.1555	-0.30513	-1.7538	-1.4908	-1.5454	-1.2245	-1.5472	-0.74052	-0.40455	-0.52474	-1.3592	-1.4766	-2.7938	-0.67506	-0.50842	-2.1048	-1.9937	-1.1709	-0.95233	-1.1872	-0.46225	-1.7523	-1.851	-1.4165	-2.1951	-1.8227	-1.35	-1.0565	-1.0127	-2.1132	-1.012	-1.1011	-1.8546	-1.8272	-1.1883	-0.6957	-2.3803	-0.90159	-0.96995	-1.2107	-1.8715	-1.2464
-6.7187	-6.5848	-5.5303	-5.6848	-5.0514	-5.8918	-4.4957	-6.4746	-5.6677	-5.8246	-4.7884	-7.2085	-5.8617	-5.8225	-5.7396	-6.5256	-5.2765	-5.8489	-5.2323	-5.9051	-5.3376	-4.2797	-6.4049	-5.888	-5.6349	-5.9932	-5.244	-6.3771	-4.9926	-4.0669	-6.3508	-6.4436	-5.8891	-4.7015	-4.9841	-6.3637	-5.9157	-5.2323	-5.5722	-6.7667	-5.2951	-6.0966	-4.8761	-6.7588	-4.9174	-5.3837	-4.6417	-4.0146	-5.2267	-5.2542
-7.5745	-7.0347	-8.1542	-8.5183	-7.735	-7.2313	-8.2996	-6.6493	-7.4682	-6.5778	-6.4617	-7.7409	-7.8327	-7.0624	-7.5441	-7.1694	-7.1511	-8.8476	-6.8799	-6.8265	-8.3301	-7.226	-6.2895	-8.3547	-7.3933	-7.5278	-7.3857	-7.269	-7.7381	-7.4638	-8.8702	-8.273	-6.5082	-6.6106	-8.7369	-6.7567	-8.1515	-7.0611	-6.9591	-7.1343	-7.0434	-8.4341	-7.4299	-6.7934	-8.1418	-8.0357	-8.283	-7.3675	-7.7702	-8.1524
7.838	8.8302	8.2461	7.933	8.3086	8.1761	8.6859	8.2941	8.2485	8.2657	8.7239	9.3192	8.2309	9.0511	9.1974	8.1057	9.8221	7.4353	8.5184	9.1044	9.0444	8.923	8.0902	9.3908	7.9177	8.8325	8.2719	8.095	8.5016	7.6872	8.7299	8.1841	8.4078	7.2653	9.2507	10.829	7.5308	8.0425	9.1775	8.3747	8.4425	8.0965	9.2603	8.9157	8.9419	7.9126	8.3339	8.2987	8.3227	7.6544
-7.2492	-6.3182	-7.3732	-6.9253	-7.9582	-7.4846	-8.362	-7.5226	-7.548	-7.215	-8.377	-7.3543	-7.3898	-7.8004	-6.8941	-8.5914	-7.7126	-8.0482	-8.022	-8.0816	-7.9636	-7.497	-7.9575	-7.184	-7.4821	-8.1241	-7.9537	-7.2727	-6.8608	-7.5689	-7.3019	-7.337	-7.9599	-8.2787	-7.0408	-7.6552	-7.876	-8.7667	-6.3182	-7.7092	-8.1146	-8.1288	-7.1512	-8.0116	-7.5102	-8.3607	-7.3446	-7.2972	-7.6726	-7.8158
-14.077	-12.834	-12.043	-12.917	-12.306	-13.11	-13.743	-13.535	-11.682	-11.72	-12.154	-12.035	-12.887	-12.467	-11.993	-13.671	-11.939	-13.506	-13.228	-11.846	-11.706	-12.109	-12.914	-13.093	-12.115	-12.179	-12.538	-13.228	-11.077	-12.986	-13.311	-12.47	-13.498	-12.857	-12.377	-13.071	-12.932	-13.286	-13.005	-12.184	-14.585	-13.105	-12.234	-13.293	-12.753	-13.735	-11.733	-11.798	-12.828	-13.169
1.2196	1.6555	1.9958	1.0351	0.54436	1.0111	1.0433	1.1218	1.9406	1.0938	1.9492	0.41071	1.5358	2.2909	1.4029	1.1236	1.834	0.90315	1.954	1.1062	2.4543	2.0708	0.91322	1.0337	0.84151	1.9424	1.8088	0.77374	1.4227	0.80708	1.4888	1.3667	0.92931	1.8771	1.7042	1.024	0.45885	1.1736	0.26052	0.13259	1.7896	1.5006	-0.18552	1.3252	0.74844	2.0483	1.0048	1.2134	1.8129	0.71398
7.1652	6.383	7.5449	6.1644	7.1831	7.0535	7.697	6.2181	8.2263	6.3978	5.2803	7.0631	5.7591	5.4298	6.8934	6.169	7.2568	6.4677	5.9599	7.6388	6.2858	6.4917	7.6369	7.2757	7.7291	6.7381	7.4529	6.0324	6.9281	6.9719	6.3701	7.3065	6.8532	7.0875	6.6235	6.8538	7.4685	7.6142	5.9934	7.0821	7.13	6.5903	7.4707	7.7247	6.7097	6.359	6.4625	7.1218	6.988	7.629
-20.694	-20.468	-21.229	-22.542	-21.067	-19.482	-20.657	-20.765	-21.312	-21.447	-21.744	-20.822	-20.48	-20.825	-19.567	-20.416	-21.184	-19.763	-22.868	-20.608	-20.356	-20.566	-20.532	-21.088	-21.877	-20.329	-20.094	-21.238	-21.193	-21.702	-20.82	-21.16	-21.249	-21.284	-21.116	-20.767	-20.569	-19.892	-20.063	-20.593	-20.642	-20.969	-22.713	-20.741	-21.092	-21.539	-20.393	-21.754	-20.328	-21.166
-11.899	-12.776	-11.227	-12.797	-12.328	-11.39	-11.724	-10.798	-12.121	-11.221	-11.711	-9.9323	-10.918	-11.938	-11.551	-12.058	-11.297	-11.996	-12.318	-12.264	-12.367	-10.968	-10.59	-12.446	-11.376	-11.661	-13.044	-11.551	-12.023	-12.063	-11.791	-12.249	-11.474	-11.691	-11.523	-12.014	-11.321	-11.279	-11.817	-11.537	-11.438	-11.36	-11.464	-12.968	-11.707	-12.512	-11.729	-10.429	-12.105	-11.962
0.17666	0.37916	1.0217	0.051696	0.77186	1.5512	0.73704	0.075225	-0.05614	-0.34951	0.72266	-0.35264	-0.070358	1.1902	0.49094	0.22311	0.40123	0.84717	0.3597	0.37782	0.58521	0.71406	0.46428	0.54198	0.5324	-0.48434	1.6126	0.49462	0.093817	0.96804	0.78049	1.3062	1.3485	-0.02436	0.51516	0.16868	-0.021326	-0.19832	0.7877	0.7573	0.70993	0.40233	0.57412	0.54952	-0.076075	1.1394	0.28516	0.38484	0.14311	1.1304
-1.485	-1.1888	-0.15508	-2.0298	-1.2704	-1.1448	-2.1468	-0.50608	-1.9816	-1.6988	-0.85423	-2.4292	-0.84222	-1.9267	-2.4263	-1.5576	-1.2938	-1.4544	-1.3913	-1.446	-1.6784	-1.2481	-1.0573	-2.3933	-0.63622	-0.49386	-0.64929	-2.223	-1.2488	-1.793	-0.77178	-1.5929	-1.2133	-0.64593	-1.6129	-1.6851	-1.8106	-0.94266	-1.6307	-0.6337	-2.1747	-1.2201	-1.1731	-0.16911	-1.1399	-1.5053	-1.2279	-1.0198	-0.97178	-0.37479
-7.8179	-7.248	-7.2082	-7.5286	-7.1459	-7.2159	-7.0903	-8.1654	-7.3676	-7.0215	-7.7802	-6.8259	-9.031	-8.0984	-7.1454	-8.9077	-8.4533	-8.4977	-8.8336	-7.5473	-7.2607	-7.9113	-6.6355	-8.1634	-7.5431	-7.7977	-8.512	-5.7363	-7.9684	-7.2378	-6.6678	-8.5526	-8.0128	-7.7387	-7.5325	-7.4262	-7.1603	-8.3492	-7.0608	-6.8127	-7.6795	-7.8897	-6.4216	-7.5133	-6.9517	-7.6287	-7.5625	-7.254	-7.1684	-7.7078
0.099679	0.13806	1.0508	-0.15827	-0.31536	0.41967	-0.16621	-0.1609	-0.54419	-0.024943	-0.1926	0.10757	-0.00028813	-0.072394	-0.52574	-0.53365	0.27001	-0.16488	0.3661	0.36737	0.082366	0.039227	-0.46326	0.477	-0.27395	-0.54862	-0.23387	-0.38952	0.61453	-0.40736	0.3347	-1.546	0.43547	1.7949	0.39549	0.54899	-0.86126	-0.28918	0.80924	-0.51829	-0.41413	-0.13964	0.683	0.34122	-0.86941	-0.22266	-0.37557	0.38715	0.2288	0.34753
-0.94224	-0.50715	-0.10456	-0.024669	-0.72058	-0.36652	0.21979	-1.3498	0.53772	-0.41141	0.22874	-0.31324	0.17285	0.28904	0.040236	1.3989	0.5306	-0.69367	-0.90817	-0.36566	-0.599	-0.24105	-0.19266	0.49682	0.51445	-0.65902	-0.33929	-0.74481	-0.31243	0.5989	0.10175	0.035938	-1.2743	-0.2434	-0.99783	0.054979	-0.4601	-0.39522	0.53447	-0.49609	-0.88305	0.55945	0.28936	-0.22409	-0.58254	0.76277	-0.91472	0.84354	1.05	-0.2962
0.63705	-0.33762	0.95211	2.0171	1.2065	-0.020712	0.22323	0.048557	1.0077	-0.19975	1.7742	0.6455	1.3332	0.84334	1.5186	1.2689	-0.063489	0.53746	-0.34553	0.85749	-0.006901	-0.042812	-0.19267	0.53736	0.28964	0.87216	0.93257	-0.54023	-0.13129	0.64241	0.24826	0.32366	-0.18038	-0.7984	-0.12643	0.38909	0.30792	0.85372	0.6224	0.40702	0.53686	0.49256	0.18581	0.44059	1.4022	-0.39167	-0.02018	-0.7165	0.75467	0.36857
2.014	0.95456	1.7745	1.1193	1.505	1.0048	1.8471	2.0792	2.2721	0.84894	1.6466	0.68443	2.1688	0.8619	0.96683	2.2254	1.7113	1.7037	1.351	1.1841	0.51184	1.1621	2.3823	2.1941	2.7374	2.0831	1.2551	1.8995	2.1143	1.7395	0.58089	2.5943	1.4276	1.8957	1.698	1.2627	1.5153	1.0784	1.1819	1.2359	1.5316	1.8833	1.8007	1.9885	1.0447	0.60027	0.94447	1.633	0.92812	1.8124
-12.386	-12.654	-13.381	-12.864	-13.429	-13.525	-13.535	-13.53	-13.699	-12.315	-13.633	-12.253	-12.242	-14.097	-12.739	-12.698	-12.402	-12.645	-12.341	-12.183	-14.283	-12.894	-12.496	-13.307	-12.854	-11.588	-12.32	-11.499	-12.653	-12.667	-12.905	-13.251	-12.759	-12.255	-12.777	-13.588	-12.578	-12.237	-13.143	-13.481	-12.655	-13.291	-13.483	-12.603	-13.377	-12.549	-13.214	-13.173	-12.032	-12.796
-11.549	-10.952	-10.802	-10.827	-10.806	-11.112	-10.627	-11.394	-12.095	-11.644	-10.713	-10.834	-10.872	-10.866	-10.329	-11.641	-11.12	-11.451	-10.747	-11.582	-12.524	-11.417	-11.958	-11.921	-11.644	-10.569	-10.141	-10.602	-10.101	-10.269	-10.887	-11.05	-10.112	-10.796	-9.8926	-10.574	-10.739	-10.745	-11.214	-11.627	-12.483	-9.8915	-9.5745	-10.921	-10.141	-11.023	-10.682	-11.076	-11.388	-11.079
2.3258	1.7898	2.1695	2.9371	1.7875	3.1727	2.469	1.8162	4.3516	2.8419	1.7131	2.5378	2.146	2.1723	1.4768	2.0976	2.4246	2.0934	1.1843	4.449	2.4471	3.5448	3.2901	2.9241	3.2776	3.0927	2.1831	1.7009	2.1533	1.7999	2.4677	2.515	3.3557	2.1406	3.2026	2.7117	1.8882	1.6004	2.503	2.9015	3.6307	3.4973	2.8415	2.6204	2.5469	1.8382	2.8187	2.565	3.0042	3.0384
-0.2768	0.20081	0.3867	-0.16972	-0.79447	-0.81097	-0.7037	-0.11596	-0.34341	0.9876	0.39104	-0.91866	0.22459	0.14073	-0.28337	0.39751	0.31523	0.59293	-0.50093	-0.48587	-0.25599	0.25839	0.13424	-0.39974	1.1	0.51585	-0.0063772	0.81297	0.52659	-0.42793	-0.23812	-0.64508	0.49307	0.50485	-0.22256	0.79	0.19676	0.47784	0.88465	-0.42255	-0.3629	0.17769	-0.35275	-0.96962	-0.42998	-1.4746	-1.0936	0.24122	-0.20083	0.50411
5.5333	7.0094	6.0714	6.2494	6.9966	6.9896	6.5749	6.5411	6.8802	6.4263	8.5019	7.0816	7.45	6.4834	5.9827	6.4569	7.3024	7.8901	6.863	6.8906	6.8979	6.7722	7.9741	6.999	6.5916	6.5486	6.6665	7.8524	7.3424	7.0733	6.4826	7.4165	7	6.9008	6.2795	6.0273	6.8735	6.0508	6.523	6.4668	7.5608	7.0413	6.7109	7.5018	6.8388	7.1672	6.5917	6.4286	6.6744	7.25
-13.495	-12.211	-12.498	-14.039	-13.423	-12.444	-12.864	-13.333	-12.396	-12.75	-13.672	-12.662	-14.011	-12.609	-13.24	-13.515	-13.678	-13.831	-13.057	-11.512	-12.688	-13.601	-13.805	-13.111	-13.006	-13.11	-13.025	-13.906	-14.516	-12.283	-12.545	-13.547	-14.372	-13.133	-13.685	-13.995	-14.052	-12.709	-12.878	-12.801	-12.322	-13.221	-13.769	-14.477	-13.682	-13.348	-11.99	-12.84	-13.189	-13.543
-12.854	-13.508	-12.517	-13.501	-12.91	-13.495	-12.263	-13.024	-12.805	-12.58	-12.668	-12.804	-12.532	-12.646	-11.891	-11.781	-12.649	-11.965	-13	-12.174	-13.418	-13.618	-11.873	-14.126	-13.182	-13.04	-14.114	-12.821	-11.822	-12.343	-12.283	-11.743	-13.653	-13.847	-11.807	-12.857	-12.755	-13.148	-13.596	-12.822	-12.964	-13.028	-12.803	-11.983	-12.326	-13.178	-12.399	-12.831	-12.96	-13.48
-5.6888	-5.9825	-5.7764	-6.8754	-6.1363	-6.7637	-6.2428	-7.1148	-6.6899	-7.0418	-6.2948	-6.7208	-7.1737	-7.3966	-6.0961	-6.1279	-6.9228	-5.4651	-7.1558	-6.8005	-7.2698	-5.2825	-6.2763	-6.3929	-5.3722	-6.5534	-6.3739	-6.7449	-6.1537	-6.5725	-6.6735	-6.2264	-7.4767	-6.3948	-5.8084	-7.2601	-5.5361	-5.2689	-6.9826	-5.8556	-7.1503	-6.3843	-6.224	-6.8257	-5.6136	-6.3841	-5.8005	-6.2693	-7.2913	-7.1155
-8.9536	-9.6412	-9.9603	-9.9765	-9.1546	-8.8443	-9.55	-9.7157	-9.2931	-8.7781	-8.5467	-9.2422	-8.8117	-9.4553	-10.402	-8.9415	-8.653	-9.5874	-10.068	-9.2129	-9.8746	-9.4755	-9.4801	-9.1711	-10.728	-9.305	-9.1917	-9.0748	-9.5511	-9.8449	-10.269	-9.5222	-8.4508	-9.735	-10.285	-10.071	-9.6362	-9.1518	-9.8293	-9.0672	-9.6495	-9.8538	-8.5189	-8.7943	-8.9297	-8.3385	-9.4617	-8.6087	-8.9808	-10.053
2.0641	2.105	3.1032	2.6815	2.7649	3.0165	2.2621	4.2374	3.0363	3.027	3.6921	3.6532	2.5376	2.2746	3.0014	4.194	3.3058	0.79669	1.7615	1.8653	0.92411	2.5866	2.6743	1.3519	1.8676	2.9787	2.188	2.8002	2.3582	3.0891	2.3309	3.06	2.6223	2.4327	2.7141	2.6158	1.0616	3.0759	2.8923	2.3815	2.2226	2.5457	3.2525	2.4644	2.8942	2.428	2.8128	2.8698	2.3474	2.8535
-13.355	-14.068	-15.35	-15.522	-14.821	-14.483	-14.341	-14.925	-15.384	-14.331	-14.983	-14.487	-15.448	-14.404	-15.096	-14.822	-14.34	-16.04	-13.427	-15.08	-13.437	-14.363	-12.908	-13.873	-14.123	-14.867	-15.155	-14.962	-14.182	-13.816	-14.902	-14.888	-14.098	-14.605	-14.282	-14.616	-13.733	-15.304	-14.508	-13.635	-14.211	-14.789	-13.856	-14.281	-14.237	-14.619	-15.324	-14.826	-13.682	-13.623
-5.3545	-4.5709	-4.991	-5.5664	-5.3013	-5.189	-5.3399	-5.3428	-5.1154	-4.9171	-4.9663	-4.8201	-5.2304	-5.4246	-4.7637	-4.932	-5.5631	-4.0805	-5.5391	-4.8711	-5.6197	-3.497	-4.6471	-5.0776	-4.4169	-5.6528	-5.3023	-4.8383	-5.4851	-4.9384	-3.6198	-5.3529	-4.8917	-5.6715	-6.067	-5.0175	-5.7918	-5.3476	-5.0584	-5.0192	-5.8686	-4.1657	-4.0765	-4.6986	-4.648	-4.9837	-5.2939	-5.2273	-4.6136	-4.3393
-3.8128	-3.9897	-3.3685	-5.2698	-4.3343	-4.4259	-4.7886	-4.0442	-5.1505	-4.1548	-4.2861	-5.1475	-4.8185	-4.131	-4.911	-4.8503	-4.7567	-4.1558	-4.7233	-3.4846	-4.6305	-4.7574	-5.5178	-4.0539	-4.6904	-4.3785	-4.31	-3.7948	-5.3263	-3.7916	-4.154	-3.9586	-4.7476	-3.5283	-4.7042	-4.7768	-4.2512	-6.605	-5.1821	-6.4554	-5.2478	-4.8697	-4.3641	-4.3677	-4.624	-4.9181	-3.8197	-4.7516	-3.7711	-4.2057
-12.952	-13.575	-12.985	-14.092	-14.312	-13.833	-13.911	-13.746	-13.757	-14.168	-14.15	-14.705	-13.785	-14.472	-13.418	-13.932	-12.659	-13.682	-14.178	-13.76	-13.929	-13.762	-14.856	-13.998	-13.859	-14.264	-14.654	-13.959	-13.737	-13.663	-14.802	-14.081	-14.746	-13.836	-13.946	-14.373	-14.116	-13.388	-13.576	-13.748	-13.099	-14.591	-13.581	-13.311	-13.908	-14.369	-14.113	-14.096	-13.647	-13.115
-11.196	-11.461	-11.41	-12.501	-12.745	-12.413	-11.546	-12.699	-10.597	-10.144	-11.64	-11.64	-11.792	-11.825	-11.32	-11.795	-11.191	-10.975	-12.029	-10.981	-11.135	-11.597	-12.171	-11.542	-10.539	-12.932	-12.09	-10.908	-11.46	-11.896	-11.12	-12.34	-12.038	-11.106	-11.412	-10.368	-11.955	-11.593	-11.929	-12.847	-10.887	-11.309	-10.821	-11.984	-10.803	-12.292	-12.353	-12.628	-10.728	-11.426
-9.7251	-8.8328	-9.0259	-8.9592	-9.8002	-8.0251	-8.776	-8.5204	-7.9549	-9.2265	-9.7901	-8.7574	-9.8354	-9.7875	-8.4346	-9.0662	-9.3402	-9.6833	-8.0502	-10.139	-9.0098	-8.3922	-9.1394	-9.2017	-9.2496	-8.7561	-9.4092	-8.6378	-9.4112	-9.2086	-8.9551	-9.3996	-8.7087	-9.1263	-8.5674	-9.962	-9.2408	-8.8888	-9.7586	-9.3674	-8.9261	-9.0678	-8.0431	-9.2465	-9.9012	-9.4752	-9.5597	-8.718	-9.102	-9.0611
-2.7789	-3.3059	-4.0347	-4.082	-1.7596	-3.3227	-2.9023	-4.1806	-2.4512	-3.0264	-2.6841	-2.6594	-1.5033	-4.1416	-4.1827	-3.0523	-2.6712	-3.1207	-3.9338	-3.4443	-2.8029	-2.809	-3.5544	-2.8582	-2.4783	-3.9796	-3.1184	-2.827	-3.8408	-3.4251	-3.6167	-2.8764	-3.18	-3.7855	-2.8937	-2.8584	-3.5119	-3.504	-2.4615	-2.0301	-2.8884	-3.2084	-2.5932	-2.8064	-3.3056	-1.7469	-3.5312	-2.963	-2.9633	-3.0942
-11.717	-11.317	-11.829	-11.91	-11.946	-10.949	-11.741	-12.007	-11.464	-10.595	-11.31	-11.538	-11.875	-10.023	-10.933	-11.807	-11.969	-11.107	-10.494	-10.151	-11.283	-12.063	-11.412	-12.076	-10.544	-11.487	-11.647	-11.419	-12.592	-11.197	-11.062	-12.81	-11.796	-11.808	-12.309	-10.719	-10.843	-10.504	-11.714	-11.387	-10.431	-12.452	-11.49	-11.826	-12.76	-10.884	-10.744	-11.1	-11.293	-11.127
-5.8895	-6.4986	-6.9781	-7.1162	-5.6915	-7.3826	-5.7855	-5.5888	-5.3976	-5.8782	-6.7994	-5.8632	-7.0788	-7.284	-6.5614	-7.3557	-6.6646	-7.4461	-6.9075	-6.7923	-6.202	-6.1023	-6.6174	-6.6252	-7.0733	-6.0615	-6.1414	-6.5607	-6.1603	-6.3149	-7.07	-5.9126	-6.9509	-6.3163	-5.8223	-6.838	-7.4196	-6.2232	-6.2946	-6.8617	-6.9304	-6.5362	-5.6642	-6.1219	-6.5375	-6.0431	-5.5929	-5.9871	-6.4752	-7.1191
-21.231	-23.276	-21.909	-21.656	-21.181	-22.188	-21.44	-21.982	-22.55	-23.109	-22.683	-21.886	-20.609	-20.985	-23.073	-21.839	-21.583	-22.576	-22.516	-21.563	-22.199	-21.709	-21.406	-21.567	-22.212	-21.774	-22.665	-22.449	-22.593	-22.095	-22.358	-22.748	-21.323	-22.348	-21.314	-22.762	-21.594	-23.106	-22.463	-22.164	-22.009	-22.208	-22.882	-22.236	-22.715	-22.853	-21.586	-22.211	-21.995	-23.077
7.4667	8.6435	7.4986	7.6463	8.137	7.8869	8.2333	8.0069	9.0158	9.3474	8.5075	7.9464	8.0412	7.6027	7.8866	7.2332	7.7529	8.7525	7.9897	8.7754	7.4429	9.3712	7.6949	8.6764	6.7725	7.6268	8.101	7.8198	7.8989	6.0862	7.6287	7.5787	7.684	7.5987	7.5716	6.8828	8.9398	8.5114	8.0249	8.012	8.5436	7.0361	7.5831	8.3608	8.5602	6.8982	7.8232	8.289	7.8155	8.4196
-2.0407	-1.9195	-1.9071	-0.98566	-1.4295	-1.2902	-1.4593	-1.9228	-1.3314	-0.79042	-0.98685	-0.65768	-1.0583	-1.8165	-0.99358	-0.36095	-1.0296	-0.6112	-1.7808	-1.8801	-2.549	-1.8649	-0.32968	-1.3126	-1.5841	-1.5354	-1.8815	-0.78279	-0.98004	-1.7014	-2.4207	-0.65614	0.020045	-0.81774	-1.4857	-1.9258	-1.6113	-0.77311	-1.9225	-1.4985	0.22452	-0.67395	-1.4847	-1.2306	-2.2491	-0.59054	-1.9936	-2.3928	-1.9051	-1.9371
-2.8673	-1.8488	-2.9364	-2.5765	-2.435	-1.4089	-1.94	-3.1636	-2.5313	-2.4823	-2.4381	-2.5602	-2.9862	-1.7274	-2.9157	-2.2947	-2.5748	-3.3181	-2.636	-2.0922	-3.4072	-2.2541	-2.184	-2.3977	-2.8178	-2.0889	-3.9586	-2.0208	-3.3934	-2.2255	-1.3842	-2.7303	-2.8693	-3.1665	-2.1736	-2.4169	-3.1254	-3.1258	-1.9274	-2.5368	-1.9861	-2.4486	-1.6447	-2.4433	-2.1069	-2.8864	-2.2362	-2.8388	-2.2437	-3.1143
2.1888	1.4718	2.8093	1.4833	2.0541	2.2511	1.7427	1.3331	2.4471	2.0113	2.0407	1.8792	0.96194	2.5171	1.243	1.7308	1.5814	2.1226	2.1568	1.4484	2.0228	1.7435	1.2241	1.6674	1.8728	2.6476	2.6216	1.8025	1.6136	1.4751	1.2878	1.882	1.1295	1.5446	1.9004	1.341	0.7762	1.1766	1.7151	1.7715	2.3985	1.2537	1.1685	1.1533	0.76278	1.9664	1.9773	1.9706	2.4872	2.4752
2.3747	3.2995	2.5222	4.1147	3.1365	3.4619	4.2768	3.2622	1.708	2.8444	2.6322	2.2497	3.1762	3.7044	3.4678	3.5977	2.8022	2.8789	2.909	3.2027	3.6992	2.6426	3.2027	3.1892	2.6378	3.5285	2.8021	3.388	2.0681	3.9721	3.0579	2.6881	3.5377	2.7214	2.4621	3.6857	2.1779	4.0945	1.2751	2.956	3.3432	4.1024	3.2277	2.0185	3.3334	2.766	1.8479	2.9726	3.7779	4.1312
1.5708	1.5315	1.1998	1.1604	1.3806	1.2435	0.46873	0.56908	1.6358	0.62182	1.3759	1.5944	0.98499	2.6384	1.3678	2.1715	1.1879	0.8035	1.1606	1.4511	2.0205	1.4025	0.59566	0.41359	2.3689	1.1806	1.4838	0.96684	1.7129	0.87728	1.2937	0.57977	1.1336	1.0279	2.6006	1.0822	0.93577	1.25	1.3168	1.3709	1.1512	1.9602	1.0487	1.5271	1.4698	1.735	2.377	1.468	0.31489	0.8386
5.8164	6.3942	5.5555	5.8886	4.7261	5.0629	6.1747	5.6299	5.0205	5.6903	5.6624	5.9282	5.7292	5.651	6.7864	5.4533	6.7478	5.3898	5.108	5.891	5.276	5.7039	6.5712	5.2999	6.9428	5.7725	5.9814	5.2803	6.5309	5.2169	6.0641	5.6406	5.9155	6.017	5.7425	4.9058	5.035	5.3877	5.4932	4.518	6.1207	5.492	5.7465	5.7484	5.8092	4.7492	5.7458	5.4545	5.1641	2.9162
-6.1288	-5.7652	-5.0696	-6.4169	-5.5062	-5.3185	-6.2536	-6.9877	-6.8858	-6.0404	-6.1468	-5.697	-6.4953	-6.9267	-6.9699	-7.3773	-6.8555	-5.964	-5.5723	-5.83	-6.3037	-6.3901	-5.6021	-6.3894	-6.7991	-6.3746	-5.9722	-6.4167	-6.4217	-5.8937	-6.645	-6.8257	-5.4675	-7.1022	-6.1715	-5.7485	-6.2412	-5.9824	-6.4379	-5.7663	-6.2864	-6.1511	-6.336	-6.738	-7.3784	-6.1326	-7.4105	-6.3804	-6.433	-6.5091
1.5235	1.442	1.5995	1.4769	1.9054	2.6549	1.3995	1.5294	0.37306	1.314	0.98192	1.5021	0.52509	1.4976	1.6389	1.8904	0.3616	0.66665	0.38462	2.7123	2.0464	1.5814	1.0469	1.8077	2.857	0.68419	2.6186	0.89088	1.9452	2.1191	1.5434	1.6097	1.7654	1.2517	1.8027	0.77061	1.7614	1.6066	2.3113	0.22337	1.955	0.35404	1.8632	2.1877	3.0649	1.3844	1.7052	2.2202	0.66341	2.9783
-21.294	-24.06	-21.629	-21.54	-23.67	-22.279	-22.483	-22.537	-22.671	-22.336	-22.247	-21.563	-21.662	-21.294	-22.47	-22.215	-21.71	-22.546	-22.399	-21.81	-22.032	-21.789	-22.591	-21.572	-21.69	-22.482	-23.227	-21.842	-21.047	-23.253	-21.895	-21.987	-23.074	-21.431	-22.41	-22.21	-22.178	-21.289	-23.259	-22.119	-21.805	-22.639	-23.092	-21.436	-21.958	-22.289	-23.784	-20.752	-22.357	-22.011
-1.4004	-1.9233	-1.6089	-1.5866	-0.47005	-1.4224	-1.2432	-1.3241	-1.2735	-1.2231	-3.265	-2.2865	-1.4155	-0.83906	-1.5141	-1.5288	-1.0197	-1.7138	-0.40487	-0.68972	-1.5396	-1.3366	-1.1004	-2.0306	-0.99783	0.11275	-1.5462	-1.7708	-1.4412	-1.7874	-1.7932	-1.2794	-1.6751	-0.81052	-1.3633	-1.2154	-1.1924	-0.89473	-0.95008	-1.7107	-0.9565	-0.77452	-1.1676	-1.1413	-1.3011	-2.9302	-0.86892	-1.7655	-1.2683	-1.6729
9.7815	10.318	9.6247	9.8917	11.064	9.8639	10.454	10.576	10.082	10.025	9.2341	9.4077	9.8757	10.596	9.5133	9.3203	10.523	9.1251	8.6548	8.8861	10.654	10.531	9.6942	9.7661	8.3382	10.225	9.8568	10.615	11.031	9.6291	9.9273	10.637	9.1186	9.7569	10.493	10.697	9.9223	10.957	10.004	10.282	10.138	9.2869	9.9488	9.7914	9.3991	9.4971	10.812	9.7236	9.6444	9.399
1.6936	2.1889	2.433	3.1901	1.9392	2.6952	1.2591	1.0265	3.8701	2.7069	1.6946	1.8555	3.5679	1.737	2.4095	2.8158	3.6489	1.9291	3.0655	3.6013	1.9213	3.1811	1.6734	2.9815	3.4333	2.1568	2.597	2.0102	1.7999	3.0315	2.4348	2.9667	1.641	2.1848	2.1724	1.7029	3.3442	3.1246	1.8303	2.1428	1.4745	2.8688	3.8543	2.2321	1.5344	3.2428	2.873	3.1378	2.9511	3.4438
-0.78445	0.031492	-1.7682	-0.18528	0.32889	0.4666	0.298	0.31557	0.46368	-0.36074	-1.2646	-1.0048	1.3601	1.7888	-0.37535	-0.64244	-0.19884	-0.80508	0.088982	1.0339	0.50178	0.18127	0.18702	0.13725	-1.1397	-0.97638	0.05414	0.4944	-0.11298	-1.1087	0.45214	-0.43159	0.57943	0.66706	-1.4784	-0.35217	0.5225	-0.41844	0.83335	0.66378	0.32011	-0.079068	-0.2074	-0.15855	0.37011	-0.23955	0.11589	-0.68149	-0.43398	-1.4996
3.9015	4.1519	4.5732	4.8233	4.6077	3.8328	4.3593	4.743	3.8518	4.6774	5.6303	5.3897	3.4848	3.7114	3.7182	4.5025	4.9513	3.5222	4.156	4.6567	3.8826	5.0574	5.3787	4.491	4.6379	4.0975	4.962	5.2484	3.9953	5.6866	5.172	4.5253	4.7164	4.1444	4.7087	3.3072	3.359	4.5421	4.1383	3.6181	5.0352	4.9157	4.1742	4.5327	4.4591	4.2807	5.2589	3.5051	4.7501	5.4094
4.2643	3.8662	5.1541	4.7206	3.7685	3.604	4.351	4.7577	4.48	5.0857	3.7269	3.2706	3.0633	3.8388	4.748	4.7507	3.63	5.0978	4.614	4.4724	3.9654	5.0193	4.2241	4.0167	4.075	3.8004	5.0146	4.3302	4.3477	4.8181	4.1749	4.8363	3.7214	4.5323	4.4746	4.4489	4.311	5.4032	4.5812	5.0184	4.6764	4.5082	3.4174	4.7127	5.0026	4.559	3.7233	3.4359	4.3243	4.247
-12.343	-13.398	-11.43	-12.329	-13.819	-12.607	-13.146	-13.056	-13.162	-14.11	-13.794	-14.159	-12.566	-11.266	-12.543	-13.405	-12.766	-12.48	-12.878	-12.931	-12.468	-12.527	-12.493	-13.609	-13.16	-12.655	-13.403	-12.397	-14.061	-13.661	-12.002	-13.761	-14.104	-13.222	-13.657	-12.333	-12.51	-13.392	-12.268	-13.365	-12.625	-12.978	-13.223	-12.505	-12.857	-12.591	-13.54	-13.073	-12.623	-12.853
2.4937	2.604	2.8476	3.1907	3.5531	3.2504	4.133	3.4416	3.5821	2.7528	3.8532	3.3348	3.4688	2.6106	2.4146	2.722	2.5065	3.1738	2.5537	3.627	3.2126	3.7009	2.3494	3.2014	3.4958	2.9455	3.3407	3.0588	3.0447	2.5429	2.8244	3.3204	3.1655	3.6579	2.8966	3.9589	3.0031	2.9752	3.6304	2.712	3.8233	2.8082	4.0253	1.7326	2.3037	3.2088	2.7052	3.0993	3.9808	2.0955
6.0641	5.8826	5.9358	6.5452	5.9214	6.2327	5.4262	5.9624	6.0959	4.9267	6.4817	6.0933	5.8834	4.7779	5.4836	6.196	5.0897	5.1934	6.3708	5.3332	5.1629	6.1963	4.6367	5.7565	6.1416	5.573	5.5889	4.5232	6.3372	5.3482	6.5903	4.5588	5.3408	5.7794	6.2139	5.1372	6.655	4.7797	5.6859	5.8933	5.7838	5.3499	6.6857	5.2112	4.7137	5.8793	5.7067	5.6392	5.5881	5.6358
2.0823	2.0977	1.6931	0.86522	2.1014	2.1815	3.262	1.1371	1.4456	2.7979	2.755	1.491	1.16	1.5335	1.1561	1.4035	2.1363	2.211	1.2214	0.93111	1.4775	2.2283	1.8913	0.20029	1.7442	2.5791	1.3785	1.5326	1.5617	2.4691	1.163	1.9467	1.4243	1.4738	0.96615	1.5623	1.3637	1.6505	1.5449	2.2497	2.3401	2.0261	1.9743	1.4379	1.6955	1.5069	3.5842	0.88286	2.3745	1.2717
5.9141	6.9865	7.1932	6.5665	5.9813	7.6091	7.2269	5.9987	7.2605	6.0169	6.5169	6.2377	7.7342	6.3372	7.6143	6.3861	6.8933	6.0543	7.127	7.5574	7.1428	6.3384	5.5294	7.6692	6.5709	7.0022	6.5996	6.5449	5.6532	6.6641	7.6236	7.8312	7.728	6.5302	7.0765	6.1098	7.4943	6.3227	6.9769	7.8297	6.8812	6.5982	7.0615	7.6056	6.7798	6.6064	6.4656	6.3175	7.6384	7.312
-11.057	-11.842	-10.875	-10.992	-10.679	-11.241	-10.024	-11.424	-11.165	-11.669	-10.801	-11.176	-12.94	-10.945	-11.264	-10.856	-11.827	-10.788	-11.866	-10.909	-10.677	-11.823	-9.4169	-11.371	-10.947	-11.634	-11.245	-12.484	-11.734	-11.237	-11.865	-10.72	-12.546	-10.93	-11.724	-11.483	-10.673	-12.618	-11.708	-12.531	-12.473	-10.918	-12.227	-10.139	-11.436	-12.944	-11.717	-11.688	-10.348	-11.416
-4.1237	-3.0544	-2.0989	-2.0748	-2.3316	-3.9375	-1.5417	-3.5172	-3.9277	-3.4384	-3.688	-3.2998	-3.7974	-3.024	-3.8527	-2.17	-3.6177	-2.8836	-3.0099	-2.9347	-3.2374	-3.9554	-3.2007	-3.2762	-2.8443	-4.1126	-2.7659	-2.464	-3.2844	-3.7068	-4.5222	-3.9305	-3.3017	-2.3509	-2.997	-4.0514	-3.0203	-2.9062	-3.5594	-3.2707	-2.3982	-2.3174	-4.2672	-3.5676	-2.6939	-2.8501	-2.4363	-2.2762	-3.5557	-2.4935
-2.6623	-3.1294	-2.4008	-2.8382	-3.5606	-2.2068	-2.9857	-1.8485	-2.3027	-2.8799	-3.0427	-2.4532	-2.6611	-2.5839	-3.4322	-2.7686	-3.1622	-2.5958	-3.1739	-2.7868	-1.6596	-2.5301	-3.7842	-1.2849	-2.8493	-2.2894	-3.022	-2.7376	-2.2743	-2.3947	-2.6084	-3.3461	-3.6198	-1.657	-1.6432	-1.3307	-2.546	-1.8199	-2.0493	-2.9075	-1.7881	-2.6635	-3.1564	-2.5571	-1.2935	-2.6914	-2.063	-2.7412	-2.0963	-3.2969
-4.4065	-5.1963	-4.0528	-4.6306	-4.6204	-5.6821	-5.7973	-5.835	-6.0094	-4.8188	-6.3475	-5.8478	-5.0495	-5.8565	-5.8055	-4.723	-5.1109	-5.5882	-5.7927	-5.8674	-5.4023	-6.5024	-6.7646	-5.2693	-6.1799	-5.6832	-5.774	-6.7219	-5.8821	-5.5947	-5.8313	-5.3197	-6.4175	-6.2232	-5.2087	-6.9836	-5.1146	-5.1024	-5.6273	-6.4897	-5.4562	-5.3193	-5.3769	-5.4305	-5.9534	-6.2547	-5.3987	-6.4351	-4.7529	-5.7702
1.0647	1.108	1.1111	0.97777	1.1668	0.29863	1.6152	2.1485	1.2892	0.73804	1.825	1.5501	1.4942	0.40151	0.15975	1.94	1.7412	1.8749	1.0609	0.54476	0.50591	0.092897	0.58174	1.1833	1.4899	1.316	0.75202	1.2142	0.38528	1.2294	1.9878	1.42	0.81921	1.4634	0.94049	2.0763	3.1474	0.92092	1.4351	0.91039	0.91751	1.828	0.66411	0.96221	1.0195	0.71322	0.74026	0.76722	0.72721	0.24072
-2.0209	-0.19428	-2.0624	-0.98948	-1.3407	-0.44247	-0.59505	-1.187	-2.0015	-0.85694	-1.1419	-2.0089	-1.4539	-1.9836	-2.9808	-1.2817	-1.4811	-1.2159	-1.4387	-1.4039	-1.569	-2.0833	-1.4101	-0.9304	-1.7791	-2.0898	-1.1892	-2.268	-1.7047	-0.86172	-2.3133	-1.215	-0.92643	-2.2531	-1.7169	-1.2952	-1.3308	-1.155	-1.5708	-0.52307	-1.4009	-0.061162	-1.7265	-2.3676	-3.0879	-2.0122	-2.0922	-0.37794	-0.60448	-1.4421
-2.0307	-3.0314	-2.7914	-2.0071	-1.5833	-3.1258	-2.1541	-2.4329	-2.2768	-1.8895	-3.0171	-1.4888	-3.4335	-2.4218	-3.0659	-3.7347	-3.9586	-2.0346	-3.8401	-2.3874	-2.6677	-3.3477	-3.0613	-1.892	-3.2031	-3.8699	-2.5213	-2.7013	-3.1557	-2.2131	-3.1517	-3.2246	-2.7472	-1.7345	-2.6154	-3.6087	-2.8422	-2.8084	-1.7406	-3.0017	-2.0542	-2.625	-1.8062	-3.4546	-2.8416	-2.5638	-1.337	-3.338	-2.5162	-1.416
-11.091	-11.188	-10.496	-10.543	-10.518	-10.662	-11.052	-9.8123	-11.325	-10.375	-10.954	-10.928	-10.348	-10.93	-10.78	-10.346	-10.219	-9.5985	-11.009	-11.184	-11.118	-10.864	-9.6548	-10.768	-9.9472	-11.696	-9.9696	-9.8487	-11.308	-10.819	-10.617	-9.988	-10.646	-10.712	-10.412	-10.948	-10.269	-10.141	-11.184	-11.086	-11.314	-10.171	-10.76	-12.034	-11.871	-10.48	-10.62	-10.845	-10.18	-11.889
1.0422	1.0686	1.5627	1.4246	1.9883	1.7025	1.0369	1.8981	1.7469	0.53491	0.8548	0.51931	1.9121	1.4312	1.1469	2.4298	2.0763	0.94926	1.4349	1.9479	1.1329	1.9515	1.0165	1.2576	1.4272	0.39634	0.97353	2.1813	1.9435	0.7733	3.2316	1.4475	1.1336	2.5778	1.437	1.1121	1.478	0.03484	1.584	1.2871	0.45559	2.5773	1.6445	1.3637	1.496	0.567	1.4026	-0.065332	0.99476	0.97377
2.2639	1.858	1.4698	0.95909	1.9845	0.99234	-0.39428	1.5882	2.1414	0.43513	1.9105	0.79713	0.76097	1.6378	1.7122	1.1547	1.245	0.99125	1.1607	-0.10315	1.6996	2.6344	0.96512	1.8078	1.7548	0.2567	1.8505	1.1789	1.74	2.4628	0.84793	0.95887	0.93175	1.9271	1.4744	2.0257	1.6723	-0.12122	0.54679	0.56026	2.6231	1.848	2.0635	1.4767	0.74041	0.19943	1.6578	2.0291	0.62979	2.0856
-5.7338	-5.0243	-5.7828	-6.894	-5.1658	-6.1045	-6.7822	-5.1217	-6.7915	-5.444	-5.3199	-5.9144	-5.763	-5.891	-5.5313	-5.412	-6.057	-5.1867	-5.8768	-6.7917	-6.0374	-5.7535	-5.689	-5.3546	-4.8113	-5.1654	-6.4974	-4.8837	-5.6615	-4.4652	-5.1723	-5.5121	-5.3044	-4.9073	-4.641	-6.2124	-4.8574	-5.2132	-5.4964	-6.3154	-6.3691	-5.7168	-5.6061	-5.879	-4.4317	-7.4259	-5.571	-5.8944	-4.8472	-5.3413
-6.0318	-4.2432	-4.9365	-4.9986	-5.0511	-4.9828	-5.5093	-4.5741	-4.895	-4.3936	-4.3563	-5.8986	-5.1921	-5.7615	-4.1015	-5.9745	-4.8907	-6.0644	-5.1635	-4.5286	-6.7656	-4.9771	-4.7308	-5.1305	-3.4871	-5.8601	-5.6014	-5.4053	-5.6706	-5.8824	-4.2236	-5.3892	-6.0184	-5.8868	-5.2064	-4.5174	-5.1794	-6.4433	-5.1983	-6.1216	-5.3899	-3.8555	-6.3033	-4.5274	-5.1779	-5.3383	-4.506	-5.3642	-4.225	-4.8065
-3.7406	-3.216	-3.3476	-3.6684	-2.519	-2.9925	-3.8497	-3.0242	-2.6319	-3.8711	-2.2248	-3.8468	-1.564	-2.3665	-4.0696	-3.4197	-3.9094	-3.001	-3.7422	-2.5983	-3.0588	-4.0299	-3.8174	-5.2339	-3.5116	-2.476	-3.2178	-2.3925	-2.4663	-3.3774	-2.5748	-3.4144	-3.6482	-3.9413	-3.4523	-3.1616	-3.5927	-3.2383	-3.441	-3.9321	-3.3252	-3.0137	-3.5991	-3.1879	-3.2444	-2.9244	-3.4749	-2.2137	-4.1105	-2.9318
-6.3012	-6.6672	-6.0209	-5.4445	-5.7015	-6.2023	-4.8766	-7.4943	-7.3444	-5.969	-6.3689	-6.1798	-7.3296	-4.8136	-6.1702	-6.8118	-7.5287	-5.7194	-6.0037	-6.831	-6.5999	-6.6662	-7.0958	-6.6551	-5.9255	-6.2219	-6.1989	-5.6718	-6.3556	-5.9306	-4.7985	-6.4604	-7.1108	-5.1773	-6.8746	-7.0403	-5.9713	-6.6008	-6.296	-7.3735	-5.9188	-6.6221	-5.8398	-6.4653	-6.2375	-6.9202	-5.8642	-5.91	-5.9406	-6.0147
-15.122	-14.347	-12.718	-16.572	-14.955	-13.447	-14.336	-14.684	-14.174	-15.537	-15.293	-14.579	-15.476	-14.352	-14.328	-15.262	-14.68	-13.884	-14.367	-14.486	-14.807	-13.492	-14.076	-14.331	-14.574	-15.245	-14.23	-14.784	-15.738	-14.683	-14.357	-15.728	-14.654	-14.4	-14.631	-15.287	-14.462	-14.565	-14.581	-13.49	-15.952	-13.883	-14.576	-14.153	-14.632	-15.166	-14.096	-14.134	-15.047	-14.301
-22.49	-22.665	-23.194	-22.836	-21.5	-23.106	-21.353	-22.121	-22.927	-21.706	-21.812	-21.737	-21.573	-21.728	-20.983	-22.035	-22.158	-22.515	-21.712	-21.57	-22.409	-21.738	-21.121	-20.926	-21.186	-21.867	-21.604	-21.578	-22.017	-21.771	-22.248	-21.755	-21.639	-22.968	-22.591	-21.683	-21.824	-21.795	-21.504	-22.091	-23.215	-21.996	-21.513	-23.485	-22.333	-21.775	-23.668	-21.606	-21.468	-21.833
-12.78	-12.404	-13.205	-12.957	-13.09	-13.507	-12.843	-12.709	-13.625	-12.419	-12.134	-12.6	-13.364	-11.622	-12.372	-13.177	-11.874	-12.652	-14.283	-12.629	-12.569	-12.904	-12.818	-12.361	-13.737	-13.772	-12.845	-12.524	-12.104	-11.941	-12.906	-11.833	-11.449	-13.684	-12.361	-12.867	-12.728	-13.281	-12.668	-12.696	-12.872	-12.637	-13.155	-12.221	-12.355	-13.448	-13.114	-12.883	-12.511	-12.765
[truncated: 578 more rows]
[truncated: 150 more columns]
