# Supplementary material for: Genetic dissection of main and epistatic effects of QTL based on augmented triple test cross design
Source: PLoS One. 2017 Dec 14;12(12):e0189054. doi: 10.1371/journal.pone.0189054 (PMC5730204; doi:10.1371/journal.pone.0189054)
Supplement: S7 Supporting Information — (ZIP) [file pone.0189054.s007.zip › z2_1600_0.8_5.csv]

-12.775	-13.76	-11.074	-11.622	-13.209	-12.515	-10.322	-11.935	-12.701	-11.937	-11.979	-12.413	-12.559	-11.593	-13.357	-11.867	-12.02	-11.759	-14.191	-13.464	-13.303	-15.072	-12.996	-11.721	-13.437	-11.672	-14.277	-11.047	-13.629	-12.659	-12.96	-13.228	-12.798	-12.472	-11.223	-11.7	-12.688	-11.784	-12.563	-13.31	-12.815	-12.907	-14.962	-13.194	-11.077	-12.437	-13.175	-12.726	-12.915	-14.039
-1.9627	-3.9847	-1.2738	-2.244	-2.7051	-3.0668	-2.5713	-0.97395	-3.5757	-1.5675	-2.546	-1.5727	-1.5505	-1.7561	-1.4588	-2.6693	-3.4702	-1.3623	-3.122	-2.9242	-1.2305	-1.8857	-1.4499	-2.3085	-2.5066	-1.0724	-3.5569	-3.4137	-1.7998	-2.3276	-3.4998	-1.2744	-2.0549	-3.6447	-2.4107	-3.4219	-2.0241	-2.2948	-1.8381	-1.9954	-2.9661	-3.2148	-1.5892	-1.2236	-1.7065	-3.7502	-4.1596	-2.1889	-2.0312	-3.5274
-13.282	-14.416	-14.8	-13.842	-13.999	-15.404	-13.355	-13.213	-13.42	-15.19	-14.827	-14	-12.943	-14.811	-14.846	-15.818	-15.27	-13.972	-13.78	-13.049	-14.616	-12.538	-13.887	-14.667	-13.583	-13.73	-14.815	-12.762	-13.804	-15.161	-13.559	-12.441	-13.813	-12.672	-12.527	-14.133	-13.556	-14.716	-13.042	-14.115	-15.059	-14.613	-14.527	-13.666	-13.557	-14.73	-12.496	-13.485	-14.184	-14.267
-10.635	-12.673	-11.57	-10.096	-12.178	-11.63	-11.378	-12.739	-12.892	-10.169	-10.88	-10.078	-12.307	-11.017	-10.806	-13.068	-10.986	-11.263	-11.373	-10.846	-12.229	-12.665	-10.71	-12.646	-10.767	-10.494	-11.645	-12.394	-11.594	-12.132	-9.6935	-10.893	-10.881	-10.734	-10.982	-11.884	-12.525	-12.029	-11.076	-11.957	-10.887	-10.989	-11.551	-12.479	-11.259	-11.354	-13.132	-12.091	-11.433	-11.976
-11.467	-12.157	-13.084	-11.274	-10.566	-10.689	-11.394	-9.6806	-10.108	-12.275	-11.244	-12.55	-12.195	-11.859	-12.573	-10.803	-10.695	-13.154	-12.487	-10.862	-11.057	-10.91	-10.774	-10.638	-11.621	-10.768	-10.374	-12.498	-12.664	-12.509	-11.477	-11.42	-11.218	-11.035	-10.005	-11.03	-11.549	-11.333	-11.962	-11.603	-11.075	-12.268	-11.677	-11.327	-11.675	-12.135	-12.499	-11.934	-10.622	-11.212
-3.3896	-3.0908	-3.3414	-2.8475	-3.4106	-2.4801	-3.585	-2.1967	-3.5398	-2.942	-2.5338	-1.7552	-4.6114	-2.9083	-2.241	-1.8606	-2.321	-2.2201	-1.3487	-0.88678	-1.1397	-3.8661	-2.5004	-2.8985	-4.978	-2.0338	-4.3418	-3.6011	-3.6588	-4.6605	-2.6107	-2.2205	-2.7472	-1.4316	-2.4002	-1.1537	-3.5324	-2.7611	-1.6192	-1.2697	-1.9504	-1.3099	-0.81574	-3.5858	-2.0426	-3.1162	-2.8565	-1.8675	-1.1325	-1.1622
-4.4669	-5.063	-5.4302	-4.8883	-3.4413	-4.2309	-4.0578	-4.73	-3.6644	-6.4394	-5.5052	-3.376	-3.9931	-5.035	-5.511	-5.3215	-3.6402	-4.3784	-3.7487	-5.7655	-5.2813	-5.6756	-6.0942	-4.5766	-4.1373	-5.6552	-4.4053	-5.0792	-3.7197	-5.0882	-4.5595	-4.8633	-4.7451	-4.1858	-3.0657	-5.1465	-4.7492	-5.5487	-3.7677	-5.4368	-5.5933	-5.9583	-5.0434	-5.4177	-3.1813	-6.1057	-4.5809	-5.0045	-4.8799	-5.057
6.1509	6.6967	7.5499	6.6122	6.3509	6.1985	4.6643	6.2354	8.5912	7.2699	4.6499	6.9244	7.2648	6.4461	7.275	6.2465	5.9374	7.0909	5.4084	6.5791	5.1861	6.3121	6.4551	8.7341	6.573	6.723	6.8316	7.0493	6.2354	7.7366	5.8909	7.4921	7.9461	6.9733	7.5059	8.0263	6.0425	4.8047	7.1239	6.8248	6.0507	6.9752	7.537	7.8558	7.8722	6.7788	8.3235	6.7343	6.5661	5.8912
-11.035	-9.9359	-10.029	-9.068	-10.38	-8.6886	-8.3557	-9.201	-9.0463	-9.6819	-9.0144	-9.7443	-8.232	-8.3164	-9.2197	-9.7122	-11.045	-10.695	-9.1319	-10.494	-8.9518	-10.65	-9.0506	-9.3883	-10.157	-9.3601	-11.242	-8.1792	-8.701	-8.5623	-9.8959	-9.5136	-8.6481	-8.8427	-8.2268	-9.3038	-11.249	-8.5713	-8.0535	-8.451	-11.041	-9.4519	-8.3158	-9.8085	-10.828	-8.9901	-9.2854	-8.8791	-9.4851	-10.02
-21.46	-23.092	-21.951	-22.228	-21.201	-23.537	-22.83	-23.662	-22.842	-22.856	-23.329	-22.197	-22.168	-21.597	-21.148	-22.174	-22.255	-22.671	-22.055	-21.392	-22.294	-22.198	-21.275	-21.763	-22.214	-21.512	-22.849	-20.915	-21.529	-23.476	-22.853	-20.784	-22.065	-22.671	-21.693	-21.736	-22.428	-22.641	-23.201	-22.251	-22.268	-23.05	-22.01	-22.207	-22.102	-21.185	-22.337	-21.05	-21.839	-22.45
-0.46122	-0.66472	-0.20289	-1.5515	0.26524	-0.3737	-1.3961	0.39866	-1.199	-0.045657	-1.8318	-0.70065	-0.35878	0.89633	-0.60624	-0.4732	-0.59505	-0.29879	1.015	-0.5005	-0.23866	1.0129	0.3218	-0.36013	0.29982	-0.48896	0.29112	-0.1832	-1.4823	0.56303	-0.20682	-1.4292	0.2512	0.053246	-0.21299	0.062915	-0.47331	0.29266	0.42498	0.14256	-1.0679	-0.081528	-0.70263	-1.4125	-1.112	0.58251	-0.91003	1.0183	-2.1174	1.2428
-10.227	-8.0221	-9.5	-9.1918	-9.3863	-9.2309	-9.5328	-9.2522	-8.8042	-8.1505	-10.599	-9.0751	-9.6655	-9.5639	-10.019	-8.0968	-8.703	-8.9118	-10.456	-10.817	-8.6798	-10.783	-9.9044	-9.5428	-11.538	-8.8596	-9.5582	-9.5887	-8.9648	-11.008	-10.234	-10.404	-10.531	-7.7516	-10.925	-9.7847	-9.2987	-8.8829	-10.098	-11.086	-8.5795	-10.035	-8.7754	-9.9706	-9.5248	-7.9628	-8.9442	-10.122	-9.1089	-10.418
-1.7718	-1.9146	-0.9537	-2.2591	-2.2475	-2.3069	-3.5657	-2.0495	-1.1729	-3.2403	-3.1043	-2.893	-2.0193	-3.3951	-2.7226	-3.0199	-4.357	-2.1195	-2.1143	-2.6607	-1.5563	-2.4226	-3.5566	-1.7443	-2.0697	-2.4814	-2.5393	-3.1845	-3.0238	-2.5774	-3.143	-2.9303	-0.72172	-2.6003	-1.4937	-2.5392	-1.9825	-3.6563	-1.686	-4.3876	-2.9126	-3.0118	-3.6038	-1.6125	-3.3011	-3.1194	-2.3178	-2.9265	-2.6218	-4.3478
-11.875	-12.311	-9.7881	-13.433	-11.978	-12.396	-12.664	-12.666	-11.998	-12.657	-11.561	-12.142	-12.229	-11.959	-11.828	-11.241	-11.836	-10.425	-10.916	-11.507	-13.586	-13.101	-12.342	-10.32	-11.17	-10.821	-11.566	-10.4	-13.367	-12.02	-11.565	-11.837	-11.153	-12.882	-10.119	-10.1	-11.664	-11.676	-12.802	-12.82	-10.676	-12.736	-11.622	-10.97	-11.836	-12.974	-11.147	-11.433	-12.007	-12.099
-22.018	-20.79	-22.099	-21.554	-22.148	-22.607	-22.056	-23.001	-22.066	-21.052	-22.52	-22.298	-22.498	-22.492	-20.608	-22.478	-21.357	-22.648	-22.606	-22.217	-22.913	-23.237	-23.111	-21.992	-22.331	-23.136	-22.538	-21.013	-21.79	-21.946	-23.047	-21.693	-21.984	-23.158	-23.478	-22.4	-21.967	-21.22	-22.423	-21.321	-23.336	-22.842	-21.858	-20.936	-22.146	-21.074	-22.547	-22.625	-22.119	-22.117
6.2281	3.8799	4.5369	5.1678	3.942	4.3811	5.4008	4.7439	4.6844	5.2198	4.1375	5.6514	5.7371	4.7618	4.973	4.6235	5.9783	4.8267	5.5493	6.2255	5.5946	3.3879	6.223	4.522	4.9246	3.8219	5.3667	3.5716	5.0975	4.658	6.5658	4.7685	4.902	2.5185	5.7648	4.8719	2.9087	3.5131	4.5028	4.4811	5.3409	4.877	4.5629	4.4301	5.7261	4.8606	4.8115	2.7732	4.378	4.6723
-4.3463	-3.748	-3.3727	-2.4838	-4.0526	-3.4779	-4.7244	-3.1092	-2.4522	-2.9462	-4.0713	-2.4292	-2.6232	-4.814	-3.669	-2.8344	-2.7903	-3.4805	-3.9911	-3.4234	-3.0766	-2.7285	-2.2639	-1.6511	-2.9301	-2.0679	-1.8303	-2.7905	-1.5666	-4.1603	-2.5645	-2.9322	-2.6833	-4.3725	-3.3027	-4.151	-3.7854	-3.021	-5.8277	-4.4582	-1.9266	-3.0927	-4.5213	-1.52	-3.9937	-3.1384	-4.6948	-3.2546	-4.9166	-2.9476
-11.409	-11.593	-10.883	-11.443	-10.151	-9.8714	-11.338	-10.113	-10.77	-11.665	-10.241	-9.8037	-10.789	-9.4544	-10.067	-9.3492	-11.209	-11.727	-10.826	-10.547	-11.988	-9.3506	-9.4126	-10.838	-11.172	-10.85	-10.296	-9.9731	-10.824	-11.095	-11.913	-11.353	-10.336	-10.953	-11.833	-11.666	-9.8695	-9.0753	-10.365	-10.175	-11.484	-9.7729	-11.316	-10.694	-10.862	-11.931	-9.7408	-11.097	-9.4593	-11.133
-14.4	-13.782	-15.616	-14.848	-14.578	-15.972	-14.388	-14.098	-14.357	-15.013	-15.464	-16.439	-13.928	-14.525	-14.007	-15.237	-16.753	-13.902	-16.358	-12.342	-15.357	-14.22	-12.552	-14.381	-14.026	-13.81	-14.868	-13.528	-14.615	-15.66	-13.477	-13.345	-15.869	-14.383	-13.998	-15.713	-14.101	-14.818	-15.876	-15.377	-14.455	-14.428	-16.074	-14.797	-14.558	-14.953	-14.462	-12.453	-13.881	-14.048
-11.597	-12.706	-12.186	-12.661	-11.983	-12.346	-11.677	-11.475	-12.203	-10.864	-10.65	-12.092	-11.134	-11.548	-11.292	-10.637	-10.951	-12.17	-11.305	-13.029	-11.972	-10.571	-9.4391	-10.62	-10.889	-9.2837	-11.086	-11.801	-12.914	-10.766	-12.102	-10.309	-11.001	-11.486	-11.986	-10.902	-10.821	-12.935	-10.067	-11.416	-12.376	-10.701	-11.603	-10.825	-11.279	-12.186	-12.099	-12.728	-11.968	-10.482
-3.6736	-2.8612	-2.9565	-2.0112	-3.3147	-2.6881	-4.3775	-2.8526	-3.3954	-4.9733	-3.976	-3.3271	-3.9691	-3.5674	-3.9	-3.4188	-3.6633	-4.993	-1.9765	-2.1262	-3.8539	-3.9615	-4.2773	-3.4554	-1.9935	-3.234	-3.2551	-4.1876	-2.2962	-3.8501	-4.2491	-3.991	-4.1759	-3.0163	-3.2921	-4.479	-3.9606	-4.1592	-3.5422	-3.3459	-3.8738	-2.142	-3.2914	-3.471	-4.999	-3.1103	-4.4974	-5.613	-2.9769	-4.0738
-10.481	-11.49	-9.5914	-10.692	-10.416	-11.561	-11.614	-11.738	-9.6024	-9.7827	-11.434	-10.303	-10.93	-11.019	-11.085	-11.372	-8.9188	-10.624	-11.062	-9.9377	-10.848	-11.038	-11.173	-9.5454	-11.188	-11.295	-10.38	-9.7255	-9.2831	-10.603	-11.089	-11.291	-10.583	-9.2662	-11.118	-11.305	-10.344	-9.9926	-10.407	-11.195	-10.942	-11.383	-11.382	-8.9583	-12.663	-10.502	-9.7252	-11.263	-11.694	-11.361
-5.0581	-5.1748	-4.1481	-3.767	-5.4534	-4.5706	-2.3683	-5.3865	-7.0652	-3.6247	-4.0525	-4.6052	-5.297	-5.4187	-5.4499	-3.1313	-4.6892	-3.4869	-5.8532	-5.15	-3.8645	-3.2137	-3.3585	-4.5288	-5.2612	-4.9503	-3.2794	-3.5176	-4.8163	-3.2071	-5.3833	-4.6459	-5.5972	-4.06	-4.1964	-5.7878	-3.9919	-4.9652	-3.265	-3.721	-4.6715	-4.8705	-4.2687	-5.2294	-5.0024	-4.3727	-4.5772	-4.3557	-4.9086	-3.9359
9.6593	7.6927	8.6231	8.3564	7.1873	8.6564	10.492	8.0524	10.531	7.6577	6.3956	7.629	8.7916	9.937	7.903	8.8028	7.9939	7.9055	8.9734	8.0249	6.9932	9.9982	10.07	8.1075	7.3713	7.1336	9.6119	8.5679	8.1854	8.002	9.1438	9.2171	7.6571	9.792	8.9438	7.8585	7.5559	9.7351	9.4363	9.524	8.1189	8.1216	8.5962	9.16	9.3335	8.6724	8.568	9.5557	8.7202	6.753
-15.357	-13.595	-12.769	-13.272	-14.499	-15.091	-13.411	-14.987	-14.3	-13.294	-14.536	-15.188	-14.453	-14.982	-15.267	-14.407	-13.649	-15.09	-13.943	-15.396	-14.213	-15.107	-14.265	-13.728	-12.822	-12.809	-13.198	-14.453	-16.087	-16.345	-15.234	-13.312	-14.703	-14.216	-15.384	-13.919	-13.132	-15.252	-13.042	-14.142	-13.873	-14.832	-15.097	-13.333	-14.565	-14.102	-14.977	-14.865	-14.819	-15.878
-13.578	-11.809	-13.294	-13.519	-12.696	-11.992	-14.596	-13.759	-13.238	-13.128	-14.307	-13.551	-13.082	-11.752	-14.106	-13.886	-14.089	-12.589	-14.319	-11.331	-12.64	-12.318	-12.672	-12.927	-12.739	-14.27	-12.923	-12.163	-13.486	-13.596	-14.301	-14.098	-12.363	-12.001	-13.32	-13.49	-12.906	-12.233	-12.605	-14.069	-13.328	-13.326	-13.716	-12.44	-11.34	-14.796	-11.577	-13.144	-13.89	-13.123
0.065487	-1.3327	-0.16896	-0.0096117	0.051209	-1.1363	0.34622	0.25533	0.41583	0.39014	-2.0515	1.4078	-0.22998	1.0696	-0.46771	0.27493	0.50826	-1.2607	1.7856	0.1521	0.57525	0.36669	0.46791	0.78718	-0.8881	-0.68777	-0.84762	-0.32143	-0.29009	0.24603	-0.94324	-1.3811	-1.2156	-1.6851	-0.53707	1.1934	0.11845	1.0682	0.48084	-0.86195	-1.6724	-0.91218	-1.3801	-1.0278	-1.5685	-0.32224	0.48182	-1.6347	-1.3272	-0.32799
-13.274	-13.581	-14.106	-14.667	-12.71	-12.941	-13.737	-13.337	-13.272	-13.334	-14.499	-12.996	-14.09	-14.034	-13.694	-13.279	-12.982	-14.71	-11.758	-12.635	-11.582	-13.669	-13.762	-13.622	-14.124	-12.123	-12.309	-14.086	-13.596	-12.546	-13.381	-12.877	-13.908	-12.25	-13.383	-13.808	-13.413	-13.857	-11.991	-12.24	-12.876	-13.61	-12.745	-14.763	-11.916	-12.292	-13.061	-12.883	-13.995	-12.757
-2.1661	-2.418	-3.2886	-1.8732	-0.51653	-2.6039	-0.84653	-2.8197	-1.6452	-2.8056	-1.8944	-2.4824	-2.1447	-2.6022	-1.9115	-4.2944	-3.0397	-4.2622	-3.2955	-2.2657	-2.8165	-2.4676	-2.3932	-3.681	-2.3389	-2.2246	-3.844	-2.6952	-2.5793	-2.0662	-1.6019	-3.7686	-1.3522	-2.126	-2.2688	-2.6584	-2.2554	-1.6483	-2.8936	-3.6645	-0.90667	-1.5057	-2.2186	-2.142	-1.2179	-3.7658	-0.66245	-1.1588	-3.2316	-2.6734
-1.771	0.13347	-2.053	-2.4027	-1.2007	-1.2075	-1.9418	-2.5745	-0.52703	-1.7501	-0.45362	-0.64698	-2.338	-1.4658	-2.2126	0.48321	-0.21271	-1.0971	-1.0811	-0.57506	-2.5743	-2.4438	-1.4587	-0.82258	-2.934	-1.7788	-1.3164	-0.38982	-1.2586	-0.95173	-1.6194	-0.26719	-1.1529	-1.6525	-0.73779	0.1206	-0.65792	-0.7656	-1.2227	-0.58384	-1.8464	-1.3047	-1.4502	-1.136	-3.3262	-2.3353	-2.0757	-2.7471	-1.0568	-1.285
-6.2649	-4.6761	-4.6338	-4.4983	-4.8473	-6.3915	-5.6423	-4.3928	-4.9842	-6.1823	-5.3669	-4.2838	-4.8315	-6.1162	-4.7667	-6.2565	-7.1285	-4.9889	-5.866	-4.9297	-5.7084	-5.509	-5.0864	-4.92	-4.0942	-5.1029	-5.4426	-5.9264	-5.005	-5.2676	-6.1886	-3.6285	-4.4787	-5.3021	-4.8616	-4.9113	-5.115	-4.3079	-6.3851	-5.4779	-4.6633	-5.7315	-5.5402	-5.3912	-4.9575	-3.7417	-3.9627	-3.9229	-5.8534	-3.8971
-22.01	-22.165	-23.265	-20.779	-21.134	-22.595	-21.754	-20.864	-23.18	-22.158	-21.775	-20.849	-20.846	-21.404	-20.579	-22.172	-21.551	-22.337	-22.925	-21.462	-21.859	-20.78	-23.3	-21.18	-21.949	-21.099	-22.246	-22.555	-21.531	-22.017	-22.445	-22.017	-21.879	-21.574	-21.881	-23.652	-21.583	-23.548	-22.927	-22.367	-21.546	-23.41	-22.122	-23.439	-20.82	-21.094	-22.262	-23.154	-22.168	-22.272
0.51463	0.43436	0.56848	-0.93948	1.8205	-1.6417	-0.18269	-0.99897	0.59021	-0.45618	-0.97234	1.6975	0.44872	-0.044409	-0.93152	-1.5805	-0.43379	0.66927	-0.14908	1.2049	1.4901	-0.23175	0.20205	1.6373	1.6046	-0.65897	0.74475	-1.1451	-0.63772	0.79238	0.42664	1.2847	-1.0082	-0.17843	-0.64211	0.56864	0.11873	-0.4076	0.14964	-0.10286	-0.90323	-0.63556	1.8928	1.4954	-0.2426	-2.0471	-0.52515	0.13039	-0.80079	-0.43058
8.3919	8.3911	6.8805	7.9623	7.7701	6.7719	7.5596	8.3461	7.8962	8.8864	9.1714	8.3007	8.0327	8.4232	9.282	8.0626	7.8621	6.887	8.727	6.5105	9.5515	6.2859	7.7351	9.8249	7.6859	8.3357	8.9318	7.9223	8.0246	6.4655	7.3864	8.507	9.2785	8.5499	8.8765	8.5902	9.052	7.8404	6.4182	7.855	9.1702	8.9739	9.1293	9.0921	7.0951	8.1518	7.9715	7.1855	7.2222	8.6564
-14.58	-13.097	-13.684	-14.452	-14.35	-12.641	-12.936	-13.574	-13.087	-12.452	-11.543	-13.249	-12.239	-13.493	-11.622	-11.896	-13.744	-12.686	-13.106	-13.354	-12.272	-13.849	-13.126	-13.212	-13.367	-11.793	-14.397	-12.65	-11.992	-12.256	-13.649	-11.333	-12.957	-12.055	-13.703	-13.441	-12.733	-12.481	-14.622	-13.473	-13.701	-12.963	-12.103	-14.097	-11.191	-12.546	-14.061	-12.177	-12.591	-12.37
-1.9269	0.2282	-1.3877	-1.4764	-0.48841	-0.44617	-0.72183	-0.89188	-1.6827	-1.6924	-1.5441	-0.18956	-1.2714	-0.71491	-0.14245	-1.6799	-2.5812	-1.876	-1.5085	-1.4299	-1.9942	-0.54071	0.44125	-1.2042	-0.66627	-2.4292	-1.7999	-0.27451	-0.2314	-1.2623	-1.3658	-1.2221	-0.52401	-2.6847	-2.0992	-1.6762	-0.3021	-0.81115	-2.4985	-2.4478	-2.1732	-1.8303	-0.30253	-2.3178	-1.955	-1.2332	-1.2406	-2.4147	-0.048828	-4.1405
-10.384	-7.3292	-7.6205	-7.7261	-8.8963	-8.2283	-7.6537	-7.3561	-10.182	-11.167	-9.15	-9.5635	-9.1913	-8.6866	-8.4148	-9.2255	-11.185	-10.093	-9.6901	-8.1931	-9.2326	-8.6312	-8.9075	-9.7512	-11.601	-9.8027	-8.18	-7.7635	-9.6873	-9.2005	-8.6504	-9.33	-7.8554	-8.1705	-9.3415	-11.555	-7.7462	-7.5688	-9.3978	-10.045	-7.4364	-8.6842	-8.1177	-8.5713	-9.0263	-8.3268	-9.8028	-8.3159	-8.9667	-9.3495
-3.564	-2.7228	-0.51315	-0.41583	-1.4812	-0.73836	-1.8488	0.22048	-1.5313	-2.2687	-1.9346	-0.38369	-1.1836	-0.38079	-1.515	-1.5569	-1.6294	-0.2514	-2.6528	-2.2145	-1.1863	-1.1636	-2.1582	-1.0014	-0.30131	-1.6451	-2.3313	0.027977	-1.4976	-1.0279	-1.6398	-1.9465	-2.3752	-2.9499	-1.9332	-1.4111	-1.9687	-1.9551	-1.3679	-1.5385	-1.1643	-2.3334	-1.3016	-0.61509	-1.9714	-3.1909	-2.8153	-1.1991	-0.81182	-2.3267
1.0392	1.4442	0.22523	0.6508	0.25327	1.3507	1.4141	-0.74715	-0.63409	0.28045	1.1639	0.52384	0.48539	0.077803	2.2166	0.88899	-0.62755	0.59993	-0.089936	0.69303	0.5583	0.94946	0.47695	1.2169	0.9944	2.0289	-0.86339	0.74783	1.2453	1.5922	1.0108	1.2091	-0.63793	0.34083	0.40055	0.4543	1.6972	-0.58477	-0.21381	2.1612	0.90321	1.2447	0.1987	0.51095	1.0021	-1.1213	0.37673	1.7357	-0.71696	0.92774
-5.4325	-4.3175	-3.0654	-3.593	-4.0208	-3.5936	-3.6829	-5.5973	-3.187	-5.2659	-3.8567	-3.9131	-4.1741	-2.937	-3.562	-3.5928	-4.1512	-3.0096	-2.602	-4.2257	-3.1476	-5.8982	-5.0657	-3.3249	-4.2898	-4.0439	-4.8715	-3.5231	-5.1835	-3.9167	-2.3871	-4.5317	-5.115	-3.9417	-4.2748	-3.2563	-3.3057	-3.9554	-4.6166	-4.4831	-5.9538	-4.6257	-4.1008	-4.1494	-3.4314	-3.0831	-2.5276	-3.6512	-3.3158	-4.1418
2.1539	2.7258	2.5246	2.7077	3.7283	4.2822	3.547	3.6977	2.1059	3.4976	3.0748	1.2384	3.6387	3.4396	2.515	3.478	1.8535	2.8447	3.3052	2.8579	3.6668	3.5042	3.5448	2.969	4.4119	3.2635	2.3271	1.7846	4.0404	2.3556	2.7453	3.3447	1.8915	3.3074	1.2241	2.1774	3.2467	3.4422	4.3965	2.3361	2.8228	2.9008	3.6985	2.8711	0.97331	3.6842	3.4627	3.3862	2.8983	2.4002
-15.512	-14.14	-14.104	-13.189	-14.361	-14.57	-14.891	-15.45	-14.338	-13.888	-14.23	-14.267	-15.533	-14.888	-14.975	-14.917	-15.47	-14.479	-13.339	-14.291	-13.782	-13.295	-13.451	-14.07	-14.429	-13.778	-15.607	-15.553	-14.161	-13.276	-14.987	-14.492	-15.665	-13.714	-13.756	-14.948	-14.701	-13.988	-15.596	-13.544	-16.426	-13.557	-14.258	-14.147	-14.595	-14.213	-14.278	-14.786	-13.763	-12.838
-1.9742	-0.94368	-2.2507	-1.6515	-3.0124	-2.745	-2.0436	-2.9977	-2.5793	-3.2271	-3.3522	-3.2902	-1.7669	-4.3628	-3.0379	-3.3585	-4.3982	-2.1419	-1.3534	-1.6092	-3.0549	-3.234	-3.1359	-3.7093	-3.0508	-3.4365	-1.9243	-2.5115	-2.2599	-2.956	-2.0516	-2.4732	-3.199	-2.3542	-3.639	-3.5258	-1.8869	-3.7614	-2.9321	-3.6031	-2.5665	-2.5227	-1.9868	-1.2532	-1.6694	-3.7761	-3.1909	-3.7273	-3.0261	-4.9727
-21.153	-23.174	-23.61	-22.105	-21.853	-20.822	-21.629	-22.127	-23.534	-21.342	-20.365	-24.049	-21.723	-24.151	-22.18	-22.901	-21.008	-21.019	-21.297	-22.934	-21.999	-22.556	-21.219	-23.212	-21.192	-23.081	-22.289	-21.254	-22.142	-24.962	-21.081	-21.431	-23.063	-21.763	-21.75	-22.363	-20.44	-21.726	-22.031	-22.83	-21.427	-22.122	-24.296	-21.397	-21.273	-21.175	-22.731	-22.75	-20.078	-22.674
4.8911	4.403	3.7313	2.9211	4.736	5.1933	3.5895	5.3304	5.1562	4.9123	3.5001	4.0324	4.674	4.3717	5.0215	5.5994	5.6189	6.0337	3.2816	3.9078	5.2663	4.2253	3.8341	4.3	3.3645	6.5039	2.9193	3.7821	4.1505	5.0352	4.1765	4.869	2.6882	4.1895	5.0645	4.4471	3.6621	5.774	3.9565	4.6473	3.983	5.2657	4.8297	3.5898	4.823	3.3924	4.2558	4.8065	3.2427	5.3619
-2.3931	-2.796	-2.9604	-2.1311	-3.1164	-4.1876	-3.0325	-2.8721	-2.8141	-0.81705	-3.5773	-3.7596	-1.0235	-2.9055	-3.7113	-3.0451	-2.813	-3.7536	-3.0027	-4.012	-4.0256	-2.6977	-3.4392	-4.0111	-2.9152	-1.7456	-2.9921	-3.2308	-1.6143	-4.0859	-3.2882	-2.262	-1.3347	-2.0213	-1.3789	-3.3606	-2.8596	-4.4887	-2.0552	-2.9074	-2.943	-3.3026	-2.0841	-3.2469	-2.904	-4.126	-3.1324	-3.2787	-2.5008	0.33068
-20.832	-22.594	-21.499	-22.132	-20.208	-20.199	-19.991	-21.195	-21.595	-23.373	-22.371	-21.395	-21.011	-21.606	-22.229	-22.7	-20.881	-20.812	-19.216	-20.998	-20.237	-20.266	-21.033	-20.344	-20.493	-21.676	-21.618	-21.542	-20.209	-20.76	-21.34	-18.533	-20.767	-20.536	-21.144	-20.522	-20.458	-21.226	-21.629	-19.704	-20.391	-21.015	-21.182	-21.073	-20.279	-21.914	-20.465	-20.712	-21.206	-20.315
2.3921	3.5509	3.4651	3.5353	3.5083	3.9702	2.9556	4.531	2.3788	3.145	4.1743	4.2709	3.283	2.7943	2.9497	2.6251	1.9501	2.4298	3.0621	3.0892	3.5516	2.982	2.6353	2.3576	1.8813	2.3665	3.3452	1.0975	4.3227	3.9542	1.9847	2.2776	3.2967	1.8251	2.6349	2.9708	3.4268	3.4764	2.3261	4.3494	0.96158	3.2528	3.6329	3.2628	3.8924	2.2561	3.2651	2.0106	2.7745	2.3117
-4.9069	-5.789	-4.9634	-6.666	-7.1049	-5.9661	-5.8791	-6.1038	-6.4537	-4.5853	-7.2214	-6.9087	-6.2221	-6.0131	-6.9105	-5.3992	-5.0768	-6.3023	-6.6544	-6.0191	-6.4627	-6.3818	-5.3847	-6.0264	-6.8536	-5.7887	-5.9686	-6.0333	-8.4805	-4.1432	-7.2488	-6.2173	-6.0846	-4.6259	-4.5534	-6.0667	-5.4985	-4.2521	-5.0105	-5.3951	-4.5875	-5.9366	-6.0775	-6.7774	-4.8833	-4.4371	-5.2832	-6.6459	-5.215	-5.227
-10.605	-9.3423	-7.7448	-9.713	-10.059	-9.6678	-9.0246	-9.2671	-8.2008	-9.4271	-9.3974	-7.3802	-8.1615	-9.132	-8.9612	-9.98	-10.337	-8.8838	-9.3017	-9.3476	-8.3477	-10.126	-10.566	-8.1076	-10.394	-8.4152	-9.5766	-9.5273	-9.3892	-10.176	-8.6303	-9.4785	-8.4919	-9.6579	-8.236	-7.5318	-9.0487	-7.9206	-6.2996	-7.3836	-8.3239	-9.8584	-9.7819	-8.5982	-9.5527	-9.6808	-9.4166	-8.735	-8.5313	-8.1003
-3.1669	-2.6051	-2.1418	-2.9755	-1.6174	-2.0302	-1.6878	-1.6003	-1.2167	-0.92484	-1.9393	-2.7018	-1.4378	-2.4313	-1.0818	-2.4538	-0.94875	-2.5483	-2.3417	-1.3595	-1.4452	-0.88681	-1.275	0.11796	-1.2167	-2.4064	-0.93316	-2.68	-2.7361	-0.59699	-1.109	-2.7387	-0.49323	-1.8731	-0.52427	-2.3453	-2.6941	-0.37213	-1.6726	-0.57421	-2.8037	-1.2258	-0.20348	-3.4676	-2.2095	-1.2416	-4.327	-2.1634	-2.4873	-3.0331
-5.0425	-4.9638	-5.0235	-4.5364	-5.8642	-5.4608	-5.462	-4.4422	-5.8988	-5.5321	-5.5811	-6.8382	-3.9703	-6.261	-5.7328	-6.0103	-3.8254	-4.7119	-5.5821	-6.8155	-6.3796	-5.4895	-5.279	-5.5955	-5.2578	-5.612	-7.305	-4.3504	-5.2661	-6.4259	-3.2302	-4.5763	-6.5123	-4.6663	-4.8809	-5.9447	-6.029	-5.344	-5.3849	-5.3978	-4.8811	-4.2662	-6.0003	-4.0535	-5.6037	-5.9127	-5.3669	-4.2769	-5.5581	-5.7228
4.9442	3.5234	3.1804	4.6369	4.9688	3.8776	3.7864	5.5483	3.9888	4.9698	2.9121	4.9399	4.2083	5.1308	4.9812	4.4384	5.1089	4.0779	4.1695	4.4434	4.9162	5.1207	4.3523	6.2617	4.9537	3.8451	4.0095	4.6132	4.7203	4.092	4.1708	4.8185	6.3832	4.6533	4.3292	4.1588	4.3507	4.492	6.2327	4.3075	3.55	3.9487	5.2981	5.2816	5.4343	2.6123	4.0044	3.8981	4.9461	2.9345
-14.276	-14.76	-16.361	-16.038	-16.324	-13.757	-13.938	-12.972	-13.547	-15.303	-15.38	-14.853	-16.038	-14.721	-14.636	-15.825	-15.432	-13.638	-15.388	-13.625	-13.287	-13.657	-15.352	-15.61	-15.751	-13.996	-15.201	-14.121	-14.978	-14.912	-15.155	-14.669	-15.833	-13.796	-15.145	-16.094	-15.309	-13.719	-15.008	-13.551	-13.278	-14.625	-15.534	-13.719	-15.228	-15.177	-11.612	-13.814	-14.207	-13.798
-0.39878	-1.1115	-0.92996	1.3378	-0.40454	-0.6917	0.1381	0.36494	-0.44374	-0.74194	-0.8392	-0.87046	-2.2121	-1.1748	-0.53794	-0.38549	-1.3969	0.057066	-0.75831	0.082474	-0.93067	-0.33408	-0.24684	-0.10693	-0.028977	-1.6401	0.484	-0.54264	-0.73381	-1.2931	-2.3572	-1.5186	-0.21476	-0.021316	-0.94928	-0.92853	-1.549	-0.1338	-1.2342	-1.0987	-2.748	-1.9785	1.5356	0.63977	-1.3908	-0.86188	-1.9569	-0.1465	0.1784	-1.4588
7.9871	9.2444	9.0889	8.6985	7.4922	7.7869	7.8057	7.8975	10.33	9.2973	8.5024	9.1669	7.4478	10.344	9.0965	7.6364	9.1833	8.282	10.202	9.4741	9.0477	8.3178	8.7909	9.2281	8.0369	9.1053	8.7665	6.9401	8.2473	8.7802	8.4841	9.4053	10.176	6.1856	7.1445	8.5875	9.1451	8.081	9.5256	8.2246	9.6815	9.0367	9.1408	7.9737	7.3989	9.7246	8.6709	7.9532	9.2152	9.6746
0.75853	0.6241	3.0929	-0.33721	2.1876	1.2648	0.45716	-0.11782	1.3957	-0.52185	1.1035	2.0003	1.1919	0.24952	2.4056	1.53	2.733	1.6163	2.9465	2.658	3.1672	2.169	2.914	1.1531	1.4294	0.49122	2.0242	1.5216	1.4636	3.261	2.0498	1.0456	2.487	1.4514	1.2658	0.77382	0.79272	2.4147	1.9605	1.0281	1.5692	1.7049	2.3435	-0.90708	0.99918	-0.18847	2.2161	2.448	2.0741	0.64216
-3.7778	-3.4526	-2.2522	-3.3988	-2.9528	-2.1173	-2.1531	-2.4886	-3.6497	-4.2231	-2.8083	-2.3094	-2.009	-2.6976	-2.8475	-3.9787	-1.4881	-1.3962	-2.253	-3.4235	-2.574	-3.3988	-1.0323	-2.1596	-3.0472	-2.8528	-2.7394	-3.8926	-4.3016	-2.0066	-1.732	-2.1372	-1.6878	-3.0798	-3.0011	-1.3769	-2.3687	-3.4719	-2.8389	-3.7456	-1.5414	-2.867	-4.0466	-1.8687	-2.7222	-1.9258	-4.3473	-3.6511	-3.2201	-2.5178
-5.0332	-4.829	-3.6085	-4.6095	-3.5715	-4.083	-6.2848	-5.4188	-6.0971	-4.559	-5.8183	-3.611	-3.5422	-5.7761	-4.8236	-5.5529	-4.8805	-4.1871	-5.2037	-4.645	-5.6793	-4.7388	-4.8196	-4.1702	-5.0291	-3.1159	-5.2485	-4.5546	-4.6859	-4.507	-4.701	-4.9595	-4.026	-4.609	-4.8344	-6.0797	-3.2438	-3.9942	-3.5861	-4.7678	-3.5558	-5.8695	-4.888	-4.6612	-4.3939	-5.0608	-4.7526	-3.2989	-5.9251	-5.3773
-13.611	-14.722	-14.754	-12.063	-14.159	-15.449	-14.037	-14.117	-13.802	-16.201	-14.542	-14.621	-15.636	-13.636	-13.758	-14.933	-14.216	-14.266	-12.617	-14.476	-13.621	-14.034	-14.482	-13.775	-13.713	-14.954	-13.651	-15.904	-14.68	-14.654	-13.695	-15.312	-15.428	-13.765	-15.108	-15.676	-15.514	-14.088	-14.445	-13.636	-15.034	-14.417	-13.628	-15.897	-14.011	-14.31	-15.211	-15.886	-14.396	-13.099
-14.838	-14.327	-14.062	-14.696	-14.694	-13.898	-13.775	-14.755	-14.686	-15.811	-14.449	-14.904	-14.206	-14.847	-12.683	-14.621	-15.81	-14.322	-13.942	-14.392	-15.036	-14.338	-12.223	-15.237	-14.868	-13.692	-15.394	-13.653	-14.512	-15.632	-14.582	-16.117	-14.774	-12.398	-15.994	-14.346	-14.55	-16.213	-14.009	-15.913	-14.886	-13.726	-12.776	-14.051	-15.304	-14.946	-15.104	-14.488	-14.454	-15.861
6.5138	5.6081	6.1903	5.9012	6.605	6.0715	6.8135	6.2417	8.0834	7.5966	5.4988	8.2945	7.5773	8.6913	7.452	6.5912	6.3499	6.9357	6.4944	7.2111	7.3135	6.64	8.5376	8.6093	6.8608	6.672	6.4038	6.5489	6.6166	5.1601	6.8146	4.9099	6.9084	6.4878	8.2349	7.6765	6.7225	7.8658	6.1003	6.6718	7.2297	7.3248	7.4472	7.9176	6.1054	7.3734	6.5406	6.5344	7.0307	8.2205
-21.219	-21.694	-20.891	-22.492	-23.398	-21.602	-22.714	-21.814	-23.386	-21.879	-22.749	-22.821	-22.626	-22.316	-22.092	-23.859	-22.475	-22.121	-23.114	-22.243	-22.725	-20.918	-21.779	-21.743	-20.478	-21.869	-22.985	-22.052	-22.47	-23.499	-21.963	-21.259	-21.941	-21.749	-23.822	-21.424	-22.855	-22.823	-22.567	-21.395	-21.126	-21.35	-21.86	-21.687	-20.925	-22.823	-22.123	-21.229	-23.077	-23.454
-1.2586	1.0012	-1.4088	-0.58134	-0.31698	0.28643	0.018676	0.0050008	1.6868	-1.7376	0.62903	-1.0028	0.63718	-0.05413	1.2852	-0.31817	1.0085	0.31234	-2.3452	0.17252	0.66733	0.015609	-1.0618	-0.12443	-1.2063	-0.13764	-0.81368	-0.202	0.44717	-0.53619	0.31152	-0.21782	0.13956	-0.16505	0.088815	-0.2264	-0.029262	-0.0096369	-0.59634	1.1532	1.1291	0.65402	-0.087688	-0.54678	-0.57836	-0.22117	-0.79794	0.3397	-1.4549	-0.34458
-2.6427	-2.3674	-1.3147	-1.7518	-4.3206	-4.5201	-3.3229	-4.8926	-3.2052	-4.1874	-1.6473	-3.3457	-2.4229	-3.9665	-3.7085	-3.0298	-2.8557	-3.3559	-4.2178	-2.063	-3.6573	-2.593	-3.1597	-2.9098	-3.2887	-3.5256	-3.8742	-3.1449	-3.4573	-2.7772	-3.8328	-3.3696	-4.6493	-3.0789	-2.1805	-1.5497	-3.734	-1.6396	-2.0971	-2.959	-2.9298	-4.1157	-2.2244	-4.5805	-3.535	-3.0481	-4.0004	-1.7305	-2.5374	-2.2769
-2.4231	-2.4065	-1.776	-0.33584	-1.0372	-1.815	-0.38135	-2.1797	-0.0086439	-2.1927	-2.1464	-0.94611	-2.2029	-2.2101	-2.383	-2.3307	-1.322	-0.65105	-3.0707	-2.6151	-2.3563	-1.0424	-2.5023	-2.0023	-1.8301	-2.8006	-0.8652	-1.3076	-1.4271	-1.0289	-2.3569	0.19499	-1.627	-1.5826	-1.6533	-1.6571	-2.3116	-3.1672	-1.1964	-0.68475	-3.1638	-2.1446	-0.76228	-0.64068	-2.3437	-2.4641	-3.1341	-3.2246	-1.9706	-1.672
-4.3032	-3.1603	-4.2337	-4.665	-2.3659	-4.5264	-4.8043	-4.1013	-3.8389	-2.7146	-3.2055	-3.309	-3.9528	-3.5733	-2.9816	-4.1756	-4.6691	-2.9482	-4.0255	-3.7746	-4.1584	-4.779	-4.1142	-3.7389	-4.7347	-2.2644	-2.5371	-3.3009	-4.1489	-3.7831	-3.7584	-3.7544	-3.2277	-5.4898	-2.7907	-4.3175	-3.7485	-2.2077	-1.5583	-4.3542	-4.9173	-4.4918	-4.2141	-2.309	-3.5201	-3.4761	-3.3789	-3.8654	-4.4949	-4.3924
-2.9312	-3.6848	-2.5369	-2.7084	-2.393	-2.5641	-3.8219	-3.2103	-2.1626	-3.7386	-1.8241	-3.3853	-4.4371	-3.7028	-4.0847	-1.0936	-2.7179	-3.7315	-3.8725	-2.7182	-2.5976	-2.3351	-3.1837	-4.0597	-4.0651	-2.9966	-2.3062	-2.2683	-2.2881	-3.1219	-3.423	-2.7967	-3.5732	-2.6268	-2.4449	-3.1549	-3.4621	-3.82	-3.8649	-4.2325	-5.4192	-1.6147	-3.8148	-3.6973	-5.0152	-4.3499	-3.6655	-2.7784	-4.759	-3.968
-21.059	-22.168	-23.619	-22.084	-21.34	-22.145	-22.116	-23.032	-22.118	-22.089	-22.772	-21.335	-22.014	-21.413	-21.197	-22.337	-21.888	-20.861	-23.52	-21.119	-22.002	-22.479	-21.703	-22.981	-22.317	-21.096	-22.585	-22.406	-23.322	-22.637	-21.207	-22.322	-22.875	-22.169	-21.908	-21.052	-20.907	-22.388	-22.53	-20.975	-22.014	-21.355	-21.796	-23.157	-22.96	-21.647	-20.808	-22.3	-22.784	-21.923
-2.4375	-1.3174	-2.6443	-1.0805	-1.7137	-0.85073	-2.4016	-1.2689	-0.84824	-0.92572	-2.7981	-1.3323	-1.1328	-1.2029	-1.9861	-2.6104	-1.2029	-3.0739	-2.1342	-1.5104	0.028369	-3.6948	-2.2467	-1.6839	-1.7546	-2.7696	-2.3107	-1.7701	-2.1603	-1.7831	-0.69442	-2.3603	-2.6765	-0.57892	-1.3709	-0.897	-3.4346	-2.2317	-2.6056	-1.9759	-1.9267	-2.6603	-2.2766	-3.3796	-0.76425	-1.942	-2.5696	-3.3825	-1.7706	-0.70637
2.3908	2.1904	0.71803	0.94671	1.922	1.5472	0.79808	0.66459	1.3524	1.9178	0.75928	2.2514	2.6553	0.87686	1.6873	0.72142	3.9427	2.3862	0.3402	1.5868	1.3163	0.92151	1.1617	1.1824	1.7376	0.22045	1.616	1.5559	2.8736	1.2504	2.9721	0.57262	1.8467	3.4812	1.6432	1.4675	1.9168	0.8028	1.6926	1.5323	1.521	0.88786	1.6374	2.227	-0.19583	1.9365	2.6852	1.2178	4.792	3.2857
-10.683	-11.866	-11.113	-10.266	-12.483	-10.394	-11.552	-9.6626	-10.697	-11.132	-11.938	-9.5599	-11.866	-11.861	-11.109	-11.402	-10.38	-10.907	-10.315	-10.712	-13.139	-10.472	-10.421	-11.276	-11.439	-11.175	-9.3422	-10.991	-10.385	-10.365	-11.872	-9.7807	-11.398	-10.12	-10.52	-12.071	-8.8196	-10.512	-10.177	-11.614	-10.999	-9.2046	-10.393	-9.9218	-11.298	-9.5186	-7.9375	-11.799	-12.089	-11.524
6.7933	8.0231	5.8245	7.6877	6.69	8.2549	5.3369	8.1743	6.6757	7.5026	8.0479	5.1764	6.4147	6.9778	6.2604	6.5715	7.7683	7.256	4.9216	7.7774	7.8974	5.8567	5.9569	8.2668	6.9399	7.7454	7.4212	6.6882	7.7774	6.9476	6.2943	7.6515	7.9929	7.1328	7.1899	7.356	6.8135	5.8661	6.9281	6.6605	7.0943	6.6843	6.0394	8.0845	7.2346	6.7888	6.8801	7.872	5.4221	5.9302
3.7836	2.7037	3.1287	2.8826	2.697	2.9412	3.993	2.7385	2.3202	3.5592	1.7583	1.7898	2.0174	2.4434	2.4748	2.5027	2.7484	2.491	2.6659	1.2612	4.0724	2.3323	2.9958	1.9392	2.9602	2.1613	2.9698	1.8872	3.2701	2.841	2.7859	1.3023	3.9826	1.916	3.5156	3.0831	0.99395	2.2006	1.7843	1.8357	3.2311	4.7055	3.0881	2.2963	3.0031	1.9187	2.9372	3.2784	1.0337	3.4565
-5.5046	-4.1797	-4.9466	-5.1443	-4.5051	-5.219	-6.0162	-5.545	-5.1626	-5.6121	-5.363	-4.8695	-4.3736	-7.2617	-7.1863	-5.5364	-6.3672	-4.6657	-6.0381	-5.2825	-5.5986	-4.832	-4.9161	-4.8821	-6.2696	-5.3736	-4.4491	-4.9315	-4.8762	-5.2655	-5.9087	-5.4771	-6.8483	-4.1351	-5.5706	-4.8847	-5.1478	-5.8814	-6.7089	-4.4322	-5.7186	-5.0198	-4.4345	-6.1272	-6.6755	-4.8761	-5.8501	-6.9398	-5.4725	-5.1064
-10.506	-10.564	-10.919	-9.2312	-11.497	-10.499	-11.37	-10.888	-11.989	-9.7726	-11.784	-11.411	-9.7886	-10.088	-10.435	-11.247	-10.342	-9.8648	-10.865	-10.935	-10.441	-10.194	-10.34	-10.281	-11.962	-10.555	-10.898	-9.5234	-9.7618	-10.818	-11.86	-10.152	-9.5751	-11.855	-9.4525	-10.16	-11.47	-10.148	-11.231	-9.9926	-11.018	-11.443	-11.611	-9.1888	-11.681	-10.729	-12.237	-11.381	-12.175	-10.353
-2.2547	-1.8795	-1.516	-1.5209	-1.4709	-1.5974	-2.3472	-3.9592	-1.6289	-1.6968	-0.85336	-2.1187	-1.2065	-1.7836	-1.2426	-2.0727	-0.56666	-1.3725	-2.2384	-2.6517	-1.9983	-1.6447	-3.4622	-1.2907	-2.2888	-1.4223	-2.1414	-1.4137	-3.0449	-2.2236	-1.4944	-2.8812	-3.214	-1.1229	-2.2026	-1.7455	-1.5646	-1.9129	-2.9087	-1.4973	-2.5686	-2.3246	-0.87288	-1.5186	-2.9615	-1.0817	0.69904	-0.69218	-2.1538	-2.2039
-1.1512	-2.3764	-0.85571	-4.5664	-1.4447	-0.18202	-1.6715	-0.27087	-2.0217	-1.9106	0.53224	-2.0899	-1.2453	-0.93657	-3.3119	-1.025	-0.64638	-0.52723	-3.005	-0.29567	-1.6768	-0.98976	-1.8382	-0.67305	-0.61551	-1.2129	-1.5059	0.59793	-1.4709	-1.6416	-2.9528	-0.55407	-1.5659	-0.41509	-1.6684	-1.0759	-0.95979	-0.58463	-1.7377	-2.7422	0.1755	0.5478	-1.2264	-2.1791	-0.64417	-1.535	-1.8056	-1.8226	-1.9268	-1.982
-15.513	-13.709	-14.649	-14.752	-14.437	-13.128	-11.899	-14.298	-12.473	-12.653	-13.418	-12.49	-12.695	-12.191	-13.126	-12.539	-12.87	-12.002	-13.006	-12.307	-12.854	-13.861	-12.998	-12.376	-13.593	-11.692	-12.982	-13.044	-14.049	-14.487	-14.716	-13.64	-14.54	-13.037	-14.054	-12.168	-13.498	-14.477	-12.995	-13.22	-12.611	-12.652	-13.74	-12.622	-13.619	-11.656	-15.254	-13.199	-12.094	-13.211
-11.829	-11.789	-13.507	-13.113	-11.641	-11.32	-11.669	-11.235	-13.582	-11.9	-11.605	-12.01	-11.26	-14.135	-13.497	-12.117	-12.181	-12.199	-12.456	-12.08	-13.073	-13.757	-13.498	-13.572	-13.636	-12.262	-13.377	-12.745	-12.619	-12.449	-12.176	-12.994	-12.703	-15.087	-12.024	-11.525	-14.322	-12.402	-12.109	-12.442	-11.375	-12.705	-12.844	-12.522	-10.774	-12.293	-14.138	-11.578	-12.402	-11.923
-4.1546	-6.3259	-5.0731	-5.9654	-4.3739	-4.8654	-4.1171	-4.0529	-5.259	-4.7192	-3.0734	-5.1414	-4.381	-4.0137	-2.4006	-6.4049	-4.9975	-4.8842	-4.321	-4.8528	-6.3364	-4.7803	-5.3364	-4.2468	-2.7923	-5.4932	-6.3612	-5.9497	-3.318	-4.1063	-4.5762	-4.602	-5.1878	-3.7391	-5.6872	-5.2159	-4.3997	-4.974	-7.0073	-5.2037	-5.719	-4.4451	-4.3403	-3.5334	-4.1325	-3.5302	-5.3455	-4.6661	-3.0479	-3.9074
-3.7846	-0.59998	-1.7869	-3.9885	-2.4652	-3.0261	-2.4316	-1.9254	-3.2566	-3.6123	-2.1793	-1.3224	-3.6007	-2.9699	-3.984	-2.6069	-3.9086	-1.6193	-0.2592	-1.3031	-4.4694	-1.6324	-2.1076	-1.9034	-1.8374	-3.3971	-2.1929	-2.6366	-1.3194	-2.0128	-3.8078	-3.0613	-2.9862	-3.162	-2.5098	-2.0701	-1.681	-3.6587	-1.9865	-1.957	-3.513	-2.5046	-0.64454	-3.2441	-4.4558	-2.9541	-3.2556	-3.5731	-2.2733	-3.7739
1.7701	1.669	1.6001	0.39363	0.17994	0.68285	1.0677	0.65023	2.1025	0.16758	2.3732	1.9918	1.347	1.7816	1.0227	0.76968	2.4929	1.4697	-0.55661	3.5268	2.2114	1.4172	1.437	2.011	2.7947	0.60437	1.3208	3.228	2.5593	2.9554	1.5604	1.7785	2.5644	1.6008	1.0664	2.152	2.9323	0.01807	2.0094	0.77922	0.023856	1.0639	0.841	0.42578	1.7471	3.6398	-0.16961	2.294	1.0004	0.94237
7.7222	6.8391	6.5648	7.568	6.049	6.4161	6.4624	8.3995	6.6021	5.7522	5.6055	7.8458	5.8805	5.9978	6.8317	7.0784	6.2066	6.8867	6.6268	8.0581	6.8995	6.5086	7.9618	7.0125	6.4546	9.2163	4.8828	6.2415	5.7998	6.4571	6.5237	6.8077	5.9088	6.1135	6.2931	4.7285	6.989	7.9531	6.9212	6.8585	6.6837	5.7835	5.5925	7.7836	7.8029	6.3193	7.2633	6.472	6.506	6.8863
1.1851	2.6064	1.6117	0.43117	1.8164	3.6817	2.9434	2.947	2.0155	0.88815	1.4919	1.9286	1.5993	0.27663	1.5905	2.3199	2.1687	1.7624	0.60642	0.24644	0.95641	1.1991	2.7326	1.1164	2.3571	0.798	1.0736	2.655	1.1106	1.6503	2.8753	1.7309	2.2093	0.89677	1.283	1.6738	1.2808	1.5979	1.0228	2.3489	3.0216	0.14422	1.7853	0.45983	2.3558	0.76635	1.4908	2.5728	1.657	1.2505
-22.027	-23.254	-22.723	-21.58	-22.339	-21.081	-21.691	-22.324	-22.863	-23.359	-22.815	-22.139	-22.099	-24.628	-21.674	-21.18	-22.292	-20.331	-21.282	-23.044	-23.079	-21.244	-22.11	-21.207	-21.587	-20.519	-22.451	-21.105	-22.292	-22.175	-23.049	-22.615	-21.269	-20.42	-21.279	-23.418	-22.68	-21.948	-23.156	-22.234	-22.819	-22.066	-20.347	-21.735	-23.04	-23.617	-21.742	-20.355	-21.025	-22.719
5.4271	7.1123	5.9986	5.8601	6.7108	5.2577	5.3562	4.8105	7.0962	5.2092	6.9005	6.6109	4.5083	6.297	7.1238	6.2107	5.6588	5.8427	5.3728	6.6895	5.7102	4.1294	5.4882	6.3134	5.5735	5.6347	5.6361	5.3185	4.4676	6.9676	6.3541	4.7152	5.5575	5.8366	5.2108	5.8011	6.1131	6.237	4.1971	6.5167	5.8506	5.7553	5.7755	4.9891	5.3767	7.4057	5.1791	3.3095	5.7734	6.2763
-4.2652	-4.5077	-4.732	-6.9006	-5.4848	-5.7187	-5.1778	-5.1097	-5.0931	-4.9546	-5.5803	-5.063	-3.4245	-4.5348	-5.0401	-4.4941	-5.3631	-4.9263	-4.4016	-4.4802	-5.2297	-4.1457	-5.4145	-5.0251	-1.5947	-4.6125	-5.3014	-4.0865	-4.3131	-1.629	-5.4832	-5.4669	-5.4882	-5.6892	-4.4425	-6.6366	-4.2216	-3.6176	-5.7615	-5.3294	-5.6706	-5.344	-5.2572	-5.1733	-4.8278	-5.5564	-5.7421	-4.529	-4.2781	-5.202
-4.6326	-4.5942	-3.8604	-3.8651	-3.4987	-5.3206	-4.9361	-5.4458	-4.6714	-4.038	-4.2054	-5.2752	-3.7779	-3.2911	-3.7448	-4.0701	-5.4895	-3.9044	-4.821	-5.4406	-5.8227	-4.4197	-4.6854	-3.5161	-4.8902	-3.5523	-4.5593	-3.0531	-5.3584	-6.5082	-6.7603	-5.6076	-4.7633	-4.5474	-5.7249	-4.326	-4.0114	-3.6647	-4.6121	-4.1107	-3.8549	-2.2725	-4.1102	-5.1258	-5.0289	-3.9815	-5.482	-4.715	-6.1977	-5.3321
-0.59701	0.52416	-0.49548	1.6523	0.27229	0.2387	-0.44088	0.84558	-0.20062	0.31689	-0.52319	0.47826	-0.83892	0.7185	0.14919	1.038	1.144	0.16145	-0.94699	0.79616	-0.090475	-0.66109	-0.53494	-0.11068	-0.54507	0.35519	0.58639	-0.16171	0.26433	0.38322	-0.095041	-3.0797	0.8069	-0.75947	-0.056608	0.37456	0.36701	-0.32219	-0.39008	-0.87036	-0.0097755	0.39419	-1.5256	-0.9713	0.48003	0.1415	0.44208	0.68004	-0.68203	-1.6196
2.8145	3.702	2.3075	2.3688	2.6918	3.3344	2.6661	2.1566	2.1681	1.8955	1.7919	2.7358	1.9296	2.4894	2.1373	1.4669	1.679	1.9809	1.5236	1.4327	2.5002	2.1377	3.4112	2.9421	2.7373	3.6292	3.412	2.8084	3.0776	2.3178	1.7948	1.9647	4.0819	4.4153	1.7451	2.6542	3.642	3.0115	2.8868	2.6151	3.1826	3.8841	2.4284	3.459	1.4263	2.4893	2.3222	2.6418	1.8352	4.1647
-23.104	-21.289	-22.75	-21.484	-22.966	-20.513	-22.233	-22.266	-22.645	-22.444	-21.549	-20.974	-22.184	-22.554	-22.939	-22.003	-23.689	-24.059	-22.678	-21.595	-21.216	-23.921	-23.069	-21.49	-21.768	-22.045	-23.338	-23.869	-21.769	-20.866	-22.168	-22.709	-20.799	-21.586	-20.527	-22.765	-23.631	-21.871	-22.166	-22.286	-21.817	-23.219	-21.838	-20.77	-20.743	-21.381	-21	-21.906	-22.011	-22.166
3.4178	1.4307	3.4951	4.8305	3.2174	1.2584	1.7331	3.4404	2.9486	2.2631	3.1389	2.9264	3.4776	3.5961	4.6641	3.2047	3.7622	2.7655	1.8253	3.5775	2.4316	2.3432	2.9378	2.2895	4.4422	2.6485	2.8021	2.488	2.7481	3.6042	3.6108	3.1421	3.6686	3.0676	3.3974	3.2878	3.7978	3.369	2.6312	3.6398	1.3361	3.1365	3.7441	3.0668	3.0262	3.6321	2.2864	2.2305	2.2104	2.4972
-0.519	0.28756	0.41167	-0.6107	-2.0025	0.29314	-1.5872	0.21735	0.39313	-0.98631	-1.3553	-0.18388	-0.96904	0.074826	0.85068	-1.223	-1.1028	0.072874	-0.39411	-0.082084	0.052505	-1.2176	0.2552	-1.1032	0.19205	-1.0442	-0.13322	0.63174	0.13841	-0.43256	0.010175	-0.3124	0.84745	-0.50502	-0.0067692	-1.5596	-1.0206	-0.85117	0.38745	-1.0204	0.098722	-0.2344	-0.98074	0.94618	0.58745	-0.075282	0.92632	-0.15523	-0.48934	0.062847
-11.003	-11.376	-10.942	-9.8252	-11.133	-12.776	-10.491	-11.415	-9.8586	-11.265	-10.714	-12.312	-12.015	-9.5289	-13.159	-11.338	-12.041	-10.536	-9.5275	-11.899	-10.38	-10.626	-10.068	-12.13	-9.8064	-10.411	-11.246	-10.651	-9.6697	-11.447	-10.55	-10.961	-9.7379	-9.4523	-10.323	-9.9105	-10.979	-11.722	-11.482	-10.922	-11.142	-9.7389	-9.6767	-8.9309	-11.145	-12.841	-9.9586	-10.429	-12.789	-11.914
-9.1859	-8.8257	-10.097	-9.2955	-8.6145	-8.6586	-9.7141	-7.295	-7.9748	-8.4356	-8.5057	-8.7264	-8.7172	-8.1969	-9.0344	-7.5562	-8.8457	-8.938	-8.0576	-8.8217	-10.351	-8.9401	-8.964	-8.7157	-11.104	-7.9824	-10.109	-10.174	-10.29	-9.4162	-8.9084	-8.9024	-10.133	-8.8197	-9.2908	-8.7092	-9.018	-9.1441	-8.2453	-7.5487	-9.1748	-9.308	-8.7329	-8.8548	-8.9585	-8.5964	-10.387	-8.9052	-8.3136	-9.0094
-6.0307	-4.7769	-4.6398	-4.1393	-4.0157	-5.4563	-3.5953	-3.0284	-4.8747	-4.5334	-3.1348	-6.2546	-2.4482	-3.5851	-4.4419	-4.7462	-5.8886	-3.4968	-4.1568	-5.6853	-4.5562	-5.5365	-3.7313	-4.0794	-3.481	-4.24	-4.3298	-3.4801	-3.8634	-5.3975	-3.8752	-3.9861	-5.2955	-4.2039	-4.3056	-4.9829	-5.4488	-5.1975	-5.0785	-5.2079	-5.0802	-5.2681	-3.5461	-4.638	-4.5499	-4.1264	-5.6009	-3.9796	-3.8825	-3.9511
-7.6719	-7.174	-6.2095	-9.0898	-8.2595	-7.8143	-7.7078	-6.8034	-7.3968	-8.1312	-8.6956	-8.2596	-8.8924	-8.8713	-7.3811	-8.2093	-7.6791	-8.3573	-8.8555	-5.8735	-5.8252	-7.8732	-7.093	-7.114	-6.0922	-7.1492	-6.0643	-7.151	-7.3111	-7.3655	-7.5623	-7.2947	-9.4397	-8.2504	-9.1987	-7.9527	-8.8216	-8.1861	-8.1906	-9.0078	-7.5182	-7.3167	-6.8358	-8.0112	-8.1211	-7.0029	-7.7542	-7.5391	-7.185	-7.3041
-9.2728	-9.4624	-8.9977	-9.2607	-11	-10.116	-9.2891	-9.3887	-8.5189	-8.0142	-10.016	-7.4685	-10.819	-8.394	-9.2708	-9.5992	-7.5654	-9.5391	-9.0292	-8.3626	-8.4508	-6.7666	-8.6242	-8.7694	-7.4645	-7.2321	-7.4839	-8.3197	-8.7441	-8.5466	-8.9165	-8.5059	-8.1282	-7.7339	-9.3544	-8.8682	-8.8129	-9.0534	-8.9632	-9.0704	-10.857	-9.2061	-10.147	-8.9235	-9.0278	-8.4666	-8.7725	-8.7144	-8.488	-8.675
-2.1106	-1.8441	-1.0152	-1.0173	-1.1411	-2.0424	-0.99528	-2.2828	-1.2244	-0.189	0.07103	-2.1687	-0.86972	-0.89447	-2.0042	-1.9245	-1.4583	-2.6237	0.63145	-2.1	-0.88573	-1.9374	-1.5069	-2.0082	-1.4139	-0.16605	-0.23855	-2.119	-1.0029	-0.13568	-1.9274	-0.96737	-1.0391	-2.8779	-0.82261	-1.709	-1.1436	-0.73521	-0.77448	-0.94138	-2.7854	-2.4708	-1.6672	-1.7185	-2.4772	-0.68682	-1.6502	-1.8727	-2.2678	-0.46119
-11.611	-11.719	-12.454	-12.784	-14.379	-12.092	-14.261	-13.06	-12.855	-13.492	-12.576	-14.56	-13.306	-13.11	-12.84	-12.568	-13.914	-12.756	-14.45	-12.278	-13.515	-13.373	-12.883	-11.903	-11.628	-11.048	-12.283	-12.723	-13.781	-11.188	-12.781	-12.348	-11.405	-13.622	-13.683	-11.116	-13.011	-12.299	-13.775	-13.034	-14.301	-13.035	-12.873	-13.643	-13.108	-13.395	-14.21	-14.052	-11.321	-12.718
4.6511	3.4574	2.1805	2.8594	4.1344	2.8547	3.8933	2.7835	4.4674	3.9078	3.4802	1.8947	4.6831	2.8467	3.674	2.7752	4.3532	3.5646	2.9671	4.0164	2.2548	4.057	2.7372	3.6532	1.3315	4.7464	4.1101	2.6861	2.7717	2.0594	3.3924	2.5383	3.3584	4.1005	4.4706	3.3195	4.344	2.6522	2.6925	1.7943	2.4447	2.9007	2.2492	4.0124	2.6447	2.5563	3.1422	1.6773	1.3305	2.0096
-14.285	-15.54	-14.852	-13.514	-14.665	-15.748	-13.493	-15.711	-14.815	-15.789	-13.217	-14.349	-13.411	-15.893	-15.062	-14.902	-15.02	-15.931	-14.384	-14.105	-15.114	-15.504	-15.164	-14.399	-16.12	-13.402	-14.946	-12.638	-14.495	-14.694	-14.933	-14.937	-14.635	-14.482	-14.392	-16.234	-14.685	-15.116	-14.471	-15.005	-15.029	-13.197	-14.35	-14.977	-14.584	-14.334	-13.769	-14.302	-13.947	-15.952
0.53883	3.2467	1.9689	3.8991	2.6306	3.1947	2.2179	2.3564	2.7927	3.0132	1.7347	2.982	4.4343	2.4097	4.0665	3.0164	4.2514	3.2056	2.233	1.8073	0.35521	3.3904	2.9566	1.9045	3.3281	3.4885	1.9824	1.7835	3.1679	2.0944	1.6582	1.6215	3.6853	3.8039	0.14495	3.7267	1.5213	1.1215	1.6406	2.4639	2.0926	3.6145	3.9608	3.2256	2.9799	3.3894	3.4003	1.6213	1.6632	2.6137
-20.662	-18.951	-20.586	-20.787	-21.944	-22.557	-20.363	-21.962	-20.737	-21.927	-20.389	-19.401	-21.839	-20.693	-22.041	-19.164	-19.894	-20.778	-20.939	-21.458	-19.696	-20.552	-19.994	-20.498	-19.929	-21.671	-21.034	-21.226	-20.025	-19.979	-21.279	-20.988	-19.861	-21.689	-19.538	-20.657	-20.258	-20.543	-21.089	-19.292	-20.35	-20.498	-21.072	-21.354	-20.745	-21.079	-21.456	-20.979	-20.052	-20.264
-7.0039	-4.4941	-3.4762	-3.3168	-3.8201	-4.9763	-5.0228	-5.4806	-5.4052	-5.1163	-5.3507	-4.7392	-5.4032	-4.7667	-5.0107	-5.8488	-4.6698	-5.2765	-6.5723	-5.5209	-4.9468	-4.776	-4.7482	-4.9081	-4.9841	-4.913	-5.1476	-3.5833	-5.7357	-5.9855	-5.241	-3.601	-3.386	-6.2593	-4.967	-5.3933	-4.5288	-5.1983	-6.096	-4.452	-5.7666	-4.8005	-4.1442	-6.0457	-5.3918	-4.0371	-5.7652	-4.9948	-3.8436	-5.953
-3.0626	-5.0582	-3.4737	-3.8166	-2.2951	-4.0538	-3.7984	-1.3515	-4.7533	-4.6241	-3.7889	-2.2423	-4.8234	-3.8672	-4.3255	-3.0416	-3.5911	-3.0293	-4.0691	-3.713	-1.7526	-3.3802	-5.0847	-3.3517	-2.651	-1.7313	-3.8809	-3.6817	-1.7813	-3.2384	-3.8189	-3.5464	-3.3325	-3.8414	-2.5472	-3.1058	-4.4615	-3.7169	-4.5456	-3.5875	-3.772	-4.0511	-3.0551	-1.8091	-3.6357	-2.9915	-3.3521	-2.5475	-4.5066	-4.0912
-11.083	-12.596	-12.695	-13.374	-13.646	-14.337	-11.611	-10.716	-13.294	-13.451	-13.224	-12.887	-13.178	-13.232	-14.514	-12.684	-14.081	-12.233	-13.164	-12.411	-13.192	-13.126	-13.502	-11.898	-14.272	-12.56	-12.659	-13.772	-14.893	-13.48	-11.727	-12.799	-11.824	-11.672	-15.084	-15.146	-12.423	-13.803	-13.71	-11.759	-14.206	-12.817	-13.033	-12.029	-12.032	-11.381	-12.959	-14.182	-13.45	-11.991
-13.978	-13.195	-14.779	-14.421	-14.271	-13.301	-14.897	-15.243	-14.624	-14.724	-15.468	-13.742	-13.622	-14.523	-14.875	-15.568	-14.424	-14.974	-16.538	-14.323	-15.529	-12.671	-12.575	-15.157	-15.099	-13.118	-15.692	-13.683	-12.143	-15.078	-15.225	-14.902	-14.78	-14.145	-14.492	-13.827	-14.873	-15.021	-14.436	-15.007	-12.887	-14.152	-14.234	-15.406	-16.705	-13.957	-14.827	-14.24	-14.788	-15.813
-12.007	-16.56	-14.568	-14.728	-13.401	-15.275	-14.429	-12.437	-15.524	-14.32	-14.666	-14.388	-13.932	-13.501	-14.505	-13.577	-14.427	-14.138	-13.167	-13.764	-14.885	-13.983	-13.596	-13.439	-14.79	-12.907	-12.6	-14.382	-14.359	-14.173	-13.716	-14.602	-13.307	-13.895	-13.145	-13.544	-13.98	-13.35	-13.618	-14.892	-15.114	-13.681	-14.493	-14.483	-13.711	-14.515	-14.592	-13.845	-14.207	-15.157
-2.7202	-2.5623	-1.4697	-2.9703	-3.9513	-2.4817	-2.9885	-3.4575	-3.8619	-3.5133	-2.2648	-3.5665	-3.0621	-1.5426	-2.003	-2.5592	-2.4285	-1.4318	-1.9912	-3.3888	-2.9193	-2.4234	-1.6169	-1.8589	-2.0945	-2.734	-4.9059	-2.0891	-2.1994	-1.2922	-0.99844	-2.9833	-1.3911	-2.7459	-2.4399	-1.8493	-2.3694	-1.6022	-2.1211	-3.4667	-1.9958	-0.55302	-2.6976	-3.4888	-3.3597	-2.3052	-3.1841	-2.4384	-2.7459	-1.1258
1.7766	2.3051	1.5071	2.1613	1.332	2.378	0.90243	1.9668	1.5622	2.2392	1.2431	0.8879	1.3565	1.5306	1.7662	1.8755	0.83595	0.33141	2.475	2.2416	3.0489	1.0473	1.8074	3.3396	2.1199	2.5808	1.7145	1.6145	0.91674	0.90911	1.9601	-0.020687	1.5754	2.6822	3.0686	2.5901	2.7174	0.77913	1.7148	2.4804	1.5708	1.0249	1.931	0.29639	0.60349	2.5526	2.7257	2.2997	1.7031	1.0704
-0.93318	-3.1304	-2.0582	-0.78649	-1.4156	-0.82177	-1.2554	-2.6726	-1.0325	-2.1896	-0.90997	-2.4632	0.22548	-1.435	-0.9115	-0.11929	-0.25497	-1.2808	-0.34027	-1.9018	-0.22864	-2.4155	-3.0774	-1.2477	-1.7252	-1.4599	-2.1909	-0.86151	-0.70855	0.22363	-0.85768	-0.76114	-1.3703	-2.0166	-1.4005	-1.1394	-1.2928	-0.5626	-2.4343	-0.23122	-0.022664	-1.8396	0.25165	-2.0675	-0.79775	-0.089224	-2.162	-1.3459	-1.6218	-0.54941
-4.6292	-3.1647	-4.0142	-6.6052	-4.4496	-4.6837	-4.8557	-4.1818	-4.8503	-3.4381	-4.9727	-5.2229	-4.4883	-3.5197	-4.072	-4.7504	-3.9924	-4.7458	-3.674	-4.4903	-5.1584	-4.0092	-2.9489	-5.2151	-4.0639	-5.5347	-5.1972	-3.9551	-4.4287	-4.1509	-4.75	-4.3235	-3.5764	-4.2624	-5.5056	-4.3155	-4.1892	-6.0441	-5.0275	-4.5871	-3.5112	-4.5714	-4.2961	-4.0987	-3.8975	-5.0844	-4.6501	-3.0628	-6.0942	-5.0356
-1.4189	-0.78177	-2.7063	-4.1321	-1.5593	-2.2639	-3.0653	-2.1173	-3.0072	-2.8883	-3.9481	-1.4169	-3.0755	-2.6754	-2.2036	-2.2462	-3.6642	-2.0456	-2.1874	-3.3522	-2.0941	-2.585	-1.9158	-0.93196	-2.4979	-3.3546	-4.6866	-3.285	-2.3803	-0.68337	-2.4255	-4.7401	-3.7044	-2.4311	-4.6291	-0.68494	-2.0353	-2.4826	-0.69406	-2.6566	-2.3879	-2.4688	-1.7919	-2.8932	-2.6399	-3.9621	-1.0803	-1.9182	-3.2718	-1.7532
-13.422	-12.197	-13.781	-14.162	-13.678	-14.151	-13.698	-14.354	-14.444	-14.688	-13.138	-12.794	-12.615	-13.592	-13.243	-11.809	-13.67	-14.301	-12.439	-11.852	-11.645	-13.12	-13.812	-14.072	-13.726	-11.089	-12.775	-12.251	-12.106	-12.423	-14.703	-11.902	-12.085	-12.959	-13.438	-11.643	-13.916	-14.004	-12.69	-13.18	-12.218	-12.256	-13.053	-13.829	-13.998	-12.419	-12.812	-13.005	-12.647	-12.66
1.1368	-0.012522	1.7985	1.6378	2.2452	0.43713	2.2766	1.8613	1.1417	0.21869	1.4457	0.094351	0.31886	1.8105	1.2954	0.49173	1.4318	2.4429	1.5953	1.8905	1.9177	0.72941	0.94608	1.3731	0.96927	3.4486	2.023	2.7115	-0.14844	2.3013	1.4803	2.2571	0.4969	0.84453	0.98698	2.0244	1.2692	1.0582	1.899	1.4945	1.5072	0.15894	-0.66204	1.3047	1.0393	-0.7166	0.55953	1.522	-0.3499	2.9381
0.49896	1.8111	0.1728	2.4843	1.38	1.1175	1.9367	2.2873	2.0669	0.95538	1.092	2.0167	3.6557	1.4631	0.56112	1.4802	1.5503	1.0542	0.33768	1.9645	0.097439	0.63108	1.5517	0.67393	1.9539	1.0431	0.87881	0.77214	1.3463	2.3027	1.9009	1.7528	1.0925	2.1396	2.2425	2.9459	2.306	0.45893	0.84451	1.6774	1.0279	2.1511	0.26644	0.25214	2.5584	2.466	1.429	0.81475	1.24	2.5259
9.8076	7.7617	8.2918	9.9177	10.369	9.7472	9.1044	10.699	9.5072	8.6569	8.823	9.4514	8.7827	10.712	8.8547	9.4567	9.9739	10.782	9.7183	9.7303	9.5247	9.1225	9.3082	9.8025	9.6617	10.531	9.3673	11.057	10.712	9.0599	10.87	9.8963	9.9474	9.8133	8.71	10.346	10.347	10.5	10.189	9.4019	10.756	9.6536	10.492	9.8077	9.0604	10.475	10.129	9.3089	10.53	9.6638
-1.8547	-1.127	-0.70847	-0.83075	0.36649	-0.84754	-0.97184	-1.6505	0.020343	-1.2468	0.33898	-1.9064	-2.1205	-0.6734	-1.7285	-1.0876	-4.0799	-1.3008	-0.61403	0.80742	-2.2493	-0.96984	-0.10601	-0.25172	0.32017	-2.414	-0.40547	-1.2399	0.13082	-0.25811	-2.2626	-2.3628	-1.4619	-0.61632	0.40305	-1.8377	-0.91978	0.21165	0.11345	-2.1385	-1.6347	-3.3436	-2.2832	-0.60637	0.47196	-1.4204	-0.66504	-1.7034	-1.8858	-0.54817
-1.2594	-0.35174	-0.61545	-0.69348	-1.9185	0.64196	-1.759	-3.3999	-2.3109	-2.0399	-2.3003	-1.994	-2.0148	-0.60078	-1.3551	-2.3468	-2.8487	-1.14	-0.15538	-2.8626	-2.1393	-1.0615	-1.4813	-1.9301	-2.1349	-1.8724	-0.35471	-2.0805	-2.2424	-3.8964	-1.2572	-2.2836	-0.79919	-0.98706	-2.051	-2.4802	-1.0918	-0.6875	-1.7693	-0.81412	-1.576	-1.0445	-1.3213	-1.9076	-2.0123	-0.29851	-1.3949	-1.9803	-1.4588	-1.748
-1.5861	-2.1064	-1.6979	0.023972	-0.66974	-1.6558	0.19498	-2.4806	-0.3112	1.3939	-2.215	-0.62105	-1.4837	-2.6024	-1.756	-1.0629	-0.94624	0.62057	-1.7025	-1.1221	-0.59528	-1.149	-0.04973	-2.01	-0.95558	-2.4688	-0.079526	-1.2575	-2.0597	-0.53359	-0.49419	-0.86371	-0.27514	-0.77767	-1.3023	-1.392	-1.9584	-1.0444	-2.0531	-0.057305	-0.90995	-1.0295	-0.51716	-0.32353	-1.1405	-1.749	-2.7448	-2.211	-2.0689	-0.77277
-12.14	-11.863	-12.272	-10.151	-10.333	-11.23	-11.691	-10.948	-11.899	-10.608	-11.596	-12.124	-13.276	-12.193	-11.807	-10.445	-11.476	-13.055	-12.239	-12.416	-11.884	-11.235	-10.952	-12.178	-10.901	-11.847	-11.563	-11.317	-10.978	-12.749	-11.784	-10.78	-10.125	-12.073	-11.769	-10.442	-11.765	-12.031	-10.07	-10.74	-12.12	-11.462	-12.063	-12.447	-11.596	-11.945	-11.506	-10.714	-10.655	-11.286
-1.8878	-2.2096	-1.5946	-0.79927	-1.6583	-1.8153	-0.92099	-2.4347	-2.2245	-1.3885	-2.1812	-1.6505	-1.6573	-1.6532	-0.14473	-0.13106	-0.40919	-2.1041	-3.4233	-1.063	-1.7692	-3.4534	-0.76378	-1.0562	-2.1524	-0.34363	-1.379	-3.0939	-1.1787	-2.814	-1.0426	-0.94764	-0.61487	-2.9394	-1.6206	-0.37337	-0.70417	-1.8732	-1.314	-1.1631	-1.5447	-0.46355	-1.0247	-0.33593	-1.4059	-0.0079863	-0.74945	-1.7602	-1.9675	-0.60784
-15.393	-14.211	-14.91	-14.076	-15.803	-15.694	-15.655	-14.482	-14.514	-14.203	-13.07	-15.24	-15.451	-15.375	-14.177	-14.805	-14.423	-13.246	-14.23	-13.742	-16.02	-14.983	-14.612	-15.803	-13.099	-14.26	-15.051	-14.587	-15.077	-15.337	-15.965	-14.594	-13.893	-13.936	-15.066	-13.609	-14.329	-14.425	-16.227	-12.699	-16.048	-15.254	-13.641	-14.393	-14.461	-13.911	-16.459	-14.699	-13.767	-16.003
-22.857	-22.801	-21.682	-21.483	-24.121	-21.718	-22.93	-20.668	-21.948	-20.596	-23.526	-22.662	-21.516	-22.587	-22.092	-21.524	-22.095	-21.971	-23.443	-22.069	-21.402	-22.684	-21.62	-22.681	-20.633	-21.762	-24.851	-22.596	-22.624	-20.32	-21.466	-22.589	-22.692	-22.554	-22.049	-20.952	-22.708	-21.971	-22.56	-22.212	-21.982	-23.15	-24.556	-22.263	-22.908	-21.37	-21.839	-21.654	-21.371	-21.916
-1.1519	0.35018	-0.80956	-2.1926	-1.4174	-1.3581	-0.15548	-1.5286	-0.36321	-0.4719	-0.47974	-0.82365	-2.2853	-1.1197	-0.68071	-1.5775	-1.6474	-1.3908	-2.7662	-3.3787	-0.86176	-1.7553	-1.3411	-2.2029	-2.2749	-2.1557	-2.0079	-1.3604	-0.44454	-1.1555	0.96321	-0.81076	-2.2212	-1.8673	-0.24806	-1.3181	0.23067	-2.4172	-1.1397	-1.1822	-1.363	-1.3757	-1.8021	-0.45651	-2.3998	-1.0418	-1.5152	-0.71182	-1.7887	-0.019757
-3.6553	-5.0314	-3.7286	-2.3777	-2.6185	-4.4174	-3.0605	-2.7595	-1.7031	-4.3363	-3.1823	-4.471	-4.7011	-5.9181	-2.9908	-3.9127	-3.1231	-4.3209	-4.4484	-3.7164	-3.6658	-3.3442	-3.6598	-3.5251	-5.1181	-3.3069	-5.1741	-3.5468	-3.7984	-4.8841	-4.0824	-4.3193	-2.9844	-4.0553	-2.5977	-3.3254	-3.5936	-4.8444	-4.2966	-4.8885	-3.1819	-2.9051	-3.1346	-3.3582	-4.9955	-2.4937	-3.7822	-4.607	-4.2315	-4.1504
-14.858	-14.556	-15.13	-15.706	-14.157	-13.612	-13.782	-14.191	-14.041	-15.015	-14.98	-16.732	-14.785	-12.718	-13.161	-13.848	-16.6	-14.178	-16.334	-14.857	-15.22	-13.907	-14.501	-14.347	-15.393	-14.237	-14.17	-15.769	-14.963	-15.188	-15.161	-12.986	-14.991	-15.323	-13.342	-15.951	-16.014	-14.857	-13.455	-13.954	-14.155	-16.302	-14.867	-13.413	-14.113	-16.763	-14.801	-14.766	-14.986	-13.952
-0.041649	-2.0942	-0.82142	-0.47765	-0.50051	0.2876	-1.003	1.1108	1.5089	0.50997	0.97524	0.34386	-1.0271	0.66827	-0.82483	1.0515	0.04347	0.44741	0.81455	0.17772	-0.65044	-0.034338	-0.093167	0.47552	-0.41387	-0.11936	-1.4371	1.0024	-0.2181	1.8236	0.67988	0.38994	-1.1858	-1.0171	0.99487	0.22296	-1.6277	0.11889	1.6842	0.78011	-0.44993	0.91137	-0.28578	0.78368	1.5962	-2.4543	0.058956	0.47446	0.57328	0.56025
-5.6822	-5.6098	-5.6025	-5.6884	-4.9664	-5.791	-6.7592	-4.2802	-4.7372	-6.0944	-4.6674	-6.1584	-4.7584	-5.6181	-5.8019	-5.7337	-4.7246	-4.8452	-4.2149	-4.2313	-5.3568	-4.5503	-5.127	-5.3317	-5.5372	-6.1184	-4.9206	-7.3829	-4.8387	-4.8602	-3.5263	-5.5332	-5.898	-5.6205	-3.33	-6.2283	-4.8018	-5.4845	-4.8598	-4.8325	-5.0245	-6.1178	-4.7159	-4.0368	-5.4788	-5.4248	-6.6497	-4.7169	-5.9515	-4.8433
-11.431	-11.404	-10.849	-11.623	-11.155	-10.773	-10.807	-11.125	-11.398	-10.039	-9.9742	-10.897	-11.256	-10.853	-11.76	-11.464	-10.66	-10.975	-9.5328	-10.64	-10.428	-10.76	-10.352	-11.098	-12.479	-12.967	-10.73	-10.597	-11.264	-11.248	-10.126	-9.4812	-10.52	-11.561	-10.609	-12.798	-11.789	-9.7779	-11.168	-10.448	-11.453	-10.653	-11.582	-9.2309	-10.785	-9.0245	-10.103	-9.8243	-12.095	-11.519
-4.6535	-3.1847	-4.4506	-2.8096	-2.8476	-3.0868	-3.6455	-4.4668	-3.4201	-3.0171	-3.3839	-1.9759	-3.0353	-4.1823	-2.831	-3.7931	-3.5659	-2.4615	-4.8491	-3.7156	-2.3372	-2.663	-3.1113	-2.9555	-2.061	-4.2812	-3.0744	-2.4146	-2.4505	-3.8393	-2.9188	-3.7853	-2.8632	-1.6741	-3.7343	-3.5683	-2.9336	-4.5069	-3.4174	-3.9798	-3.6819	-3.8069	-3.1962	-3.3654	-3.1419	-2.3037	-2.9757	-3.3769	-4.5143	-2.642
2.2006	1.8844	1.667	1.4353	2.4926	1.7539	0.078817	1.7024	0.61713	0.43514	2.2209	-1.1906	2.1066	2.6548	0.96351	1.7096	2.0449	0.42233	0.85826	2.445	0.62124	1.7618	2.1515	2.2592	1.8876	3.8971	2.2573	1.293	0.92242	1.3307	2.4131	2.5226	0.12858	1.0937	1.7323	0.042872	2.6836	2.2589	0.13181	1.3748	3.4678	0.85805	1.6646	1.2127	-0.097139	1.8083	1.3788	1.3966	-0.50144	1.4544
0.027794	0.69306	1.1153	1.5801	1.5348	2.1371	2.334	2.5531	1.1816	-0.17364	1.2084	2.1787	2.5388	0.66253	1.7285	2.0018	1.3103	1.4916	1.0784	1.3609	1.7774	1.0621	0.3117	1.6925	-0.65289	0.78056	1.5821	0.97034	2.4054	2.6423	2.2028	0.65688	1.0619	1.8391	1.464	2.6534	1.7107	1.8453	2.1229	0.71414	3.029	1.1373	2.2034	0.782	2.2528	2.4433	1.1824	1.7617	1.9617	2.6911
-0.0015349	-0.20652	0.20999	-0.9609	-0.86168	0.94602	-0.38032	0.94855	-1.0814	-0.92277	-0.98042	-0.38531	-0.74392	1.5843	-1.7129	-0.34442	0.74278	-0.053829	0.28164	-0.75861	0.52417	-1.2172	0.18647	-0.55324	0.10232	0.80098	-0.36086	-1.7407	0.35461	-0.21533	-0.049608	0.13525	1.4285	-1.0688	0.85335	-2.223	-0.61486	-1.1042	0.83859	-1.3464	-0.14356	1.1671	0.00058948	0.71131	-0.88593	0.53599	0.37753	-1.5918	0.16337	0.46028
-3.8511	-3.1928	-2.7223	-2.9776	-3.5573	-3.0612	-2.4537	-3.6913	-3.2246	-2.4975	-2.8198	-3.4686	-2.529	-1.2756	-2.9326	-4.0551	-3.2965	-2.4226	-0.90455	-3.9718	-1.2766	-2.7001	-1.5245	-2.7687	-2.0654	-2.2642	-3.3173	-2.5585	-3.0033	-2.866	-1.4869	-3.7872	-2.5668	-4.7111	-3.5651	-3.3528	-1.9384	-2.3721	-2.2662	-2.1641	-3.5201	-2.8825	-1.6804	-3.9336	-3.9308	-4.308	-3.743	-3.2402	-2.4444	-2.2246
4.7688	4.0885	5.1071	6.0131	6.6004	4.662	5.4589	6.9209	5.319	4.3118	4.6588	7.1136	4.2021	6.1897	7.0906	2.8801	5.8369	4.9594	5.0904	4.403	4.386	4.1802	5.3207	4.2078	3.8672	4.0283	7.4902	6.2282	2.8431	6.0785	4.5091	6.969	4.7568	6.8398	4.3245	5.2416	5.9202	3.6068	4.3093	2.4544	3.8759	7.0554	6.0311	5.1735	5.9311	5.0624	7.2387	3.8112	5.2044	4.8633
-6.0377	-3.2153	-4.12	-4.5477	-5.2342	-4.6628	-4.5299	-4.7255	-3.596	-4.8699	-6.363	-4.7389	-5.6578	-4.4064	-6.2066	-4.9564	-4.6256	-3.6332	-4.6364	-4.391	-4.4879	-6.6042	-3.3767	-5.8134	-4.7748	-3.6009	-3.8883	-5.5456	-4.702	-4.3132	-5.821	-3.2995	-5.2944	-5.9058	-3.2073	-4.9755	-4.1711	-4.42	-3.8134	-4.4097	-3.7863	-3.8697	-5.1523	-4.6596	-5.2132	-3.3886	-4.2159	-4.4065	-4.7081	-4.4133
-21.36	-20.925	-22.08	-24.726	-21.634	-20.666	-22.806	-21.436	-23.836	-21.282	-21.457	-21.139	-23.282	-22.006	-22.521	-22.008	-22.983	-21.071	-23.493	-23.248	-21.952	-21.298	-22.353	-22.062	-20.967	-22.457	-23.973	-21.553	-23.369	-22.285	-22.487	-23.632	-23.605	-21.735	-22.7	-22.635	-22.106	-21.184	-22.477	-22.759	-21.414	-23.623	-22.871	-21.819	-22.321	-21.997	-21.108	-24.175	-21.593	-23.433
-0.31147	-1.864	-0.56722	0.27038	1.0403	-1.2504	-0.32094	-0.25643	-0.14256	1.0812	0.50531	0.74895	-0.11373	-2.1593	0.33769	1.8913	-0.14928	-0.14564	1.2251	-0.27404	-0.72238	-0.30495	-1.2258	0.32109	-0.80472	-0.47484	-0.15849	1.294	0.54807	0.27949	-0.0061513	0.21558	-2.3852	-1.5229	0.77493	-0.30647	-1.2616	-1.6721	-0.25367	0.75123	-0.35031	-1.4044	1.0562	-2.1018	0.068072	-0.21038	-0.08368	-1.8886	0.32288	-0.27138
1.1239	-0.63723	-0.70807	-1.2116	-0.14727	-3.1043	-3.4592	-1.5867	-1.9863	0.89511	-1.8163	-1.3246	-0.01382	-0.44313	-1.0371	-0.61593	-0.99472	-1.5234	-1.281	-1.2992	-0.40765	-1.7117	-0.29058	-2.057	-1.4756	-0.43381	-1.9224	-2.0825	-1.0528	-1.9866	-0.68817	-1.7047	-1.3297	0.41787	-1.677	-2.1651	-1.3247	-2.0588	-1.7146	0.1659	-0.78036	-0.38898	-0.16913	-1.1169	-0.53918	-1.0179	-1.6801	-0.9283	-1.9145	-0.95222
1.2411	0.74906	2.8905	1.6277	1.5436	2.5138	1.5932	0.63433	1.5308	0.78899	2.2828	2.999	1.8524	2.4064	2.0222	1.8172	-0.61599	1.8562	3.0959	2.0444	2.2664	1.0089	2.0238	3.0717	3.5952	2.1354	2.2635	1.8072	2.8576	3.6747	0.91852	1.5475	0.6836	2.6631	2.3593	1.5203	1.3574	2.2339	0.91067	0.15746	1.9316	0.6856	3.4028	1.5919	2.0722	2.262	0.8115	1.3178	0.42185	1.9708
-0.28498	0.35814	-2.5869	-2.8454	-0.84541	-3.1426	-1.2436	-1.6456	-0.30917	0.38707	-2.2029	-0.12078	-1.1348	-0.51196	-0.49384	-1.4553	-2.1044	-2.1628	-1.9152	-2.8548	-0.5071	-1.847	-1.5176	-0.31882	-0.78825	-1.372	-0.78809	-1.4161	-0.98289	-1.6563	-0.40374	-1.96	-0.30918	-1.8408	-1.6626	-1.7467	-1.4889	-1.4477	-0.84632	-2.0629	-1.7841	-1.4379	-1.9656	-0.80672	-2.938	-1.5955	-3.1311	-0.010217	-0.55037	-1.4858
-13.564	-13.573	-11.117	-14.564	-15.027	-12.016	-13.332	-12.531	-13.849	-14.584	-12.283	-13.612	-11.739	-13.745	-13.321	-13.173	-13.813	-12.725	-12.903	-15.064	-14.112	-13.109	-12.498	-14.675	-14.861	-12.817	-13.233	-13.357	-13.049	-13.31	-14.533	-13.138	-12.32	-13.04	-13.717	-12.817	-12.472	-13.554	-14.483	-12.733	-13.357	-13.352	-12.918	-11.458	-13.715	-14.2	-12.993	-13.578	-12.762	-12.989
-13.787	-11.332	-12.647	-13.779	-14.643	-12.962	-12.877	-12.752	-12.241	-12.631	-11.809	-13.861	-12.023	-11.155	-13.682	-13.552	-12.377	-12.237	-13.376	-14.232	-13.421	-14.389	-13.018	-13.581	-13.31	-13.991	-14.212	-12.071	-12.59	-13.047	-14.337	-13.053	-13.651	-12.177	-12.884	-12.241	-14.567	-12.975	-13.045	-13.847	-12.829	-12.814	-12.674	-14.957	-13.689	-11.949	-14.962	-14.05	-13.259	-13.609
-22.188	-22.214	-22.841	-22.312	-21.43	-21.209	-21.481	-23.841	-21.965	-22.581	-22.433	-22.043	-23.854	-21.355	-21.652	-22.088	-22.766	-20.305	-21.326	-22.326	-22	-21.683	-21.883	-24.459	-23.159	-21.715	-20.267	-20.929	-22.184	-22.727	-22.818	-21.492	-23.305	-20.913	-22.661	-22.797	-22.098	-21.632	-23.163	-20.906	-21.538	-21.845	-23.178	-22.026	-20.675	-23.725	-22.178	-23.955	-23.666	-21.879
-6.0917	-5.9642	-4.5644	-5.7243	-7.1897	-4.6487	-5.2252	-5.9706	-5.2161	-5.6902	-7.0956	-4.8204	-6.7758	-7.2766	-5.4001	-6.2369	-4.5732	-5.7221	-5.9867	-5.8467	-5.4327	-6.863	-5.4452	-7.0296	-6.0081	-5.105	-4.861	-6.8114	-4.5547	-4.7858	-5.8882	-6.7415	-6.4821	-5.7628	-5.5452	-5.7141	-5.953	-6.749	-6.3077	-5.7088	-5.8923	-4.8994	-5.49	-6.4704	-4.8796	-5.7559	-5.7233	-5.0497	-6.2481	-5.7667
-22.566	-22.737	-22.541	-24.635	-21.796	-21.163	-23.084	-23.125	-20.346	-22.412	-22.956	-22.015	-23.11	-22.137	-23.734	-21.392	-21.59	-22.576	-20.676	-22.657	-22.118	-22.121	-21.412	-23.201	-20.952	-20.448	-20.338	-22.214	-21.365	-20.694	-21.719	-22.668	-22.522	-21.766	-21.364	-24.274	-22.735	-22.273	-21.845	-19.752	-20.694	-22.552	-20.772	-21.412	-21.426	-21.976	-21.136	-24.848	-21.541	-20.765
6.8913	6.9318	7.017	8.7673	7.0163	6.5745	7.1234	7.6262	6.9897	8.2001	7.4048	5.4776	6.3976	6.4268	6.1889	5.1645	6.0423	5.9668	6.6468	7.5645	7.6766	8.0405	7.3975	7.125	6.6161	4.8336	6.4839	7.1972	6.852	6.0119	6.5199	5.5909	7.0654	6.1751	7.0547	7.1948	4.652	7.1167	8.9487	6.2366	8.726	6.0571	5.15	7.3652	6.1498	7.9524	6.9357	6.6361	6.5719	6.2142
-4.0009	-5.5544	-5.4204	-4.5476	-5.1477	-5.7974	-6.8933	-3.5752	-5.1053	-6.5625	-4.282	-6.1503	-6.7733	-7.1035	-6.1508	-6.0081	-3.2956	-4.0174	-5.931	-6.1678	-3.5683	-5.4709	-6.2528	-6.0844	-4.5138	-4.5981	-4.9135	-5.6544	-4.3313	-5.0401	-6.8449	-5.4826	-6.6801	-6.2813	-6.1267	-6.8638	-5.6401	-6.1774	-5.0836	-4.4903	-4.3464	-5.497	-4.406	-5.5311	-6.0228	-5.0913	-4.8996	-4.2619	-5.2073	-4.4877
2.9645	2.9017	1.2629	2.5406	3.5102	3.1606	3.0616	4.3994	2.2095	2.1235	2.8814	3.7566	2.9483	4.1293	2.5936	2.79	3.8175	2.8815	2.7003	3.9918	4.4076	2.9743	3.0306	2.7835	3.1843	3.5334	3.7243	2.6817	2.3176	2.6822	1.6212	1.523	4.1202	3.1717	2.6671	1.7346	4.2539	2.8043	4.4386	1.1221	3.4236	3.6877	3.9593	4.2017	2.6591	2.8109	3.1319	4.731	3.1174	3.2413
-2.4453	-0.93857	-3.0653	-1.6946	-2.4488	-1.9491	-1.8506	-1.708	-0.086933	0.47689	-1.8766	-2.2854	-2.6799	-0.90639	-2.7299	-0.28138	-2.8464	-2.3232	-0.94407	-2.5758	-1.6629	-1.3791	-1.0685	-0.53816	-1.0999	-1.1402	-1.0924	-1.8215	-1.9241	-1.13	0.54605	-3.8369	-0.72022	-2.3741	-2.867	-1.6431	-0.75852	0.6745	-1.0109	-2.04	-2.4742	-1.4616	-0.57008	-1.832	0.57173	-2.1164	-1.0225	-1.3645	-1.6081	-0.78057
-9.8046	-9.0351	-8.2004	-9.653	-9.6676	-9.5175	-9.4596	-8.7089	-9.7555	-9.823	-9.0023	-9.16	-9.8883	-8.6652	-11.165	-9.8744	-9.8791	-8.6041	-7.4488	-9.5905	-8.1333	-9.301	-7.8217	-7.4674	-8.4163	-9.5725	-7.5454	-8.0667	-10.601	-8.0832	-11.029	-10.595	-10.741	-9.821	-9.662	-9.5321	-8.9039	-8.9172	-9.2934	-9.6805	-9.0197	-7.963	-7.5087	-9.1108	-9.9794	-10.129	-8.972	-9.7372	-10.1	-11.296
-1.7063	-1.8552	-0.36026	-0.2528	-1.5831	-1.7051	-2.8118	-2.44	-1.7154	0.063908	-2.0531	-2.0665	-2.2143	-2.9872	-1.904	-0.42954	-1.3067	-0.98725	-1.2882	-2.4641	-1.6656	-2.2159	-2.7517	-2.5434	-1.3224	-1.6709	-1.8819	-2.5748	-2.3835	-0.99504	-2.5207	-0.0068081	-0.63055	-1.6663	-2.2119	-0.17684	0.32402	-1.1957	-0.8507	-0.93939	-0.85278	-0.19294	-0.26158	-0.6958	-1.9609	-0.89803	-2.8802	0.37716	-1.9428	-2.3848
-1.1167	-2.4085	-1.6037	-1.1386	-2.1093	1.3221	-1.4994	-2.199	-2.2646	-1.1513	-1.8836	-0.69504	0.098505	-0.59999	-1.2633	-0.84676	-0.97609	-1.877	-2.9972	-2.1854	0.36254	-1.1937	-0.048668	-1.5017	-0.94861	-2.7281	-0.82433	-0.46651	-2.0362	-2.0177	-2.242	-0.80029	-2.1003	-0.44352	-0.4311	-1.8555	-0.53087	-1.253	-2.0629	-1.5983	-0.53069	-0.37723	-0.47919	-0.48832	-2.2471	-0.82045	-1.1729	-1.1035	-2.3766	-0.71424
-0.28927	-1.1557	-1.237	-1.6061	-2.2975	-3.0381	-0.70584	-1.8371	-1.2359	-1.9404	0.21111	-2.8771	-1.7019	-3.334	-0.26541	-0.97433	-1.5288	-1.8234	-0.86443	-1.9658	-0.5614	-0.79906	-1.3228	-2.3483	-2.0689	0.17389	0.32604	-2.5477	0.45713	-1.978	-2.6599	-0.24076	-0.86969	0.37021	-0.37159	-2.1275	-1.8087	-1.6475	-1.3233	-2.7894	-0.90911	-0.32802	-0.27244	-1.1002	-3.0725	-1.5199	-0.48428	-0.17066	-2.5766	-0.61777
0.28072	-0.57933	0.65375	0.69631	-0.58862	0.51455	-1.4364	0.26284	-0.63251	0.17348	-0.14753	-1.0127	1.5028	-2.3334	-0.78363	0.489	1.402	-0.26978	0.45562	0.81806	-1.2033	0.37516	-0.92816	-0.65823	-0.49142	-1.2387	-0.17983	-0.87351	-0.42994	-0.11977	-1.3518	0.99797	1.0619	-0.20342	-5.183e-05	-1.1444	1.2794	-1.7293	-1.4056	-1.3639	1.1101	-0.68447	-0.53361	-0.039578	-0.18229	1.23	-1.868	0.60529	-0.66764	0.76842
2.6693	1.7457	3.6356	3.3972	5.0083	3.0535	2.3789	2.8621	2.3376	2.8511	1.6854	1.6003	3.7393	2.3531	2.2649	2.0952	4.0891	3.512	3.3708	2.4898	3.4067	3.4097	1.3488	3.6848	2.4579	2.5433	2.1864	2.1207	3.3327	3.497	2.6843	3.0044	3.5328	3.212	4.1592	3.2095	2.4002	2.8521	4.645	4.2284	2.9601	2.0703	3.8666	3.3396	2.8303	4.1868	3.7838	3.817	2.8245	3.7069
-0.42971	-1.0481	-1.4823	-1.4837	-1.5233	-1.7198	-1.1955	0.24734	-1.1023	-2.3394	-1.2976	-3.2759	-2.4538	-2.2657	-1.2771	-1.5661	-1.1428	-2.8477	-1.4421	-3.1291	-1.0252	-2.6255	-2.0783	-1.4565	-1.5141	-1.9104	-0.086893	-2.1805	-0.27621	-2.8472	1.1772	-2.1914	-1.0255	-1.1347	-0.73478	-1.0922	-0.25257	-1.3881	-1.6876	-1.7881	-0.63939	-2.1677	-1.7316	-2.4545	-2.1709	-2.73	-1.4792	-0.34714	-1.369	-2.1746
-3.4948	-6.2886	-5.1677	-3.8257	-4.9045	-3.8028	-4.8344	-5.219	-6.9287	-4.5431	-5.0363	-5.5293	-4.5444	-3.7832	-3.7986	-4.1072	-5.9715	-4.5108	-6.042	-4.4856	-4.728	-3.8433	-3.1239	-4.2139	-3.067	-4.8634	-3.5492	-4.1581	-5.807	-5.4687	-4.8387	-4.6446	-3.3263	-5.5258	-4.3618	-3.9992	-5.2123	-3.5386	-3.1765	-4.5057	-4.4433	-4.1738	-4.5982	-3.9817	-4.5232	-5.9007	-4.7069	-5.3423	-5.6279	-3.9065
-4.7879	-3.7661	-5.0272	-3.7826	-6.8858	-5.2172	-4.5295	-4.6115	-5.7178	-6.3814	-5.5048	-5.5249	-5.3345	-5.6859	-5.6283	-5.8374	-5.5391	-5.2272	-5.8182	-6.4602	-6.6534	-5.9515	-5.4111	-5.7409	-6.1918	-6.8412	-5.1059	-6.2797	-4.7839	-6.2641	-4.5355	-5.6053	-5.0801	-5.7769	-6.1682	-5.6241	-6.4351	-3.5753	-5.5704	-5.0189	-5.3494	-8.0838	-5.6638	-6.6745	-4.6278	-6.1245	-4.9945	-6.8391	-4.4767	-5.6371
-10.918	-10.574	-11.171	-10.872	-12.058	-12.485	-8.9475	-14.17	-11.793	-11.562	-12.088	-11.382	-10.777	-11.17	-10.663	-12.116	-12.191	-11.512	-10.76	-11.154	-10.906	-12.227	-11.984	-11.006	-11.898	-11.984	-10.091	-11.356	-10.969	-12.933	-11.254	-11.672	-11.52	-10.523	-10.82	-11.271	-11.976	-12.673	-10.936	-12.576	-12.182	-9.2563	-10.521	-11.402	-9.7811	-12.434	-12.805	-11.197	-10.027	-12.022
-0.22226	-0.12827	-0.55486	0.47818	-0.96577	0.15436	-0.41133	-1.0409	-0.16619	-0.0084131	-2.0105	0.89827	-0.6324	0.2828	0.87483	1.007	1.3661	0.36913	-0.45015	-0.61947	-0.32181	-0.075108	0.70093	-1.7937	0.59491	0.5439	0.56853	0.21317	-0.20822	1.3368	-0.92837	-0.3136	1.1349	-1.839	0.89561	0.33968	0.11107	-0.30124	0.078766	-1.302	-0.21142	0.3598	-0.51585	0.16928	0.63167	0.090758	1.4128	0.77799	0.55025	-0.059436
-14.64	-13.942	-15.767	-14.877	-15.517	-15.994	-16.599	-14.37	-15.869	-15.991	-14.601	-15.906	-16.021	-15.051	-14.748	-14.039	-14.586	-15.33	-15.015	-14.416	-15.042	-13.643	-14.651	-13.82	-14.66	-15.218	-14.64	-12.983	-14.524	-13.173	-13.51	-14.971	-15.347	-15.387	-14.627	-12.625	-15.063	-14.64	-13.719	-15.273	-13.477	-15.53	-14.659	-14.588	-15.67	-15.061	-13.658	-14.605	-15.832	-14.349
-3.8138	-1.8867	-2.2282	-2.4651	-3.3881	-1.366	-3.3982	-0.67417	-3.6633	-2.6685	-1.806	-1.4841	-0.86708	-3.1793	-3.8653	-1.7994	-3.1182	-2.0311	-2.0632	-2.4762	-4.2597	-1.8397	-2.2295	-1.4922	-3.3322	-2.8662	-2.2764	-2.8161	-3.3532	-2.5894	-1.702	-3.7619	-0.95295	-3.4721	-3.2398	-4.3103	-3.2326	-3.0606	-3.2793	-2.4873	-2.736	-1.4863	-1.8708	-1.15	-1.3647	-2.6973	-3.1915	-2.4556	-2.1503	-1.9531
-13.054	-13.914	-14.484	-12.154	-13.616	-12.675	-13.759	-14.001	-13.734	-12.102	-13.202	-12.701	-12.483	-13.522	-15.025	-12.979	-12.215	-13.333	-12.675	-14.586	-13.784	-12.957	-13.368	-14.826	-12.655	-12.413	-13.296	-13.564	-13.414	-12.24	-13.557	-12.958	-11.96	-13.256	-13.028	-11.299	-12.586	-12.869	-13.584	-14.048	-14.252	-13.235	-14.471	-12.328	-10.347	-12.781	-13.282	-12.165	-11.709	-13.102
-22.209	-22.096	-21.285	-22.292	-20.571	-21.836	-22.718	-21.981	-22.463	-21.977	-21.301	-23.575	-23.16	-23.038	-20.02	-22.145	-22.01	-23.328	-20.93	-22.815	-20.139	-22.995	-21.199	-21.152	-22.455	-22.599	-21.402	-22.248	-22.727	-22.415	-23.294	-22.57	-21.34	-22.479	-21.613	-22.357	-21.795	-23.205	-22.517	-21.259	-22.147	-20.483	-22.045	-21.273	-22.9	-22.759	-22.561	-22.016	-21.916	-20.959
-4.587	-3.2967	-3.0015	-3.4123	-2.824	-3.5661	-2.5138	-4.5068	-3.1588	-3.7722	-3.175	-3.0201	-3.6125	-2.9703	-2.414	-4.1712	-4.2758	-3.5958	-3.5973	-2.8469	-2.6562	-4.0561	-2.4222	-3.2927	-2.5913	-2.0843	-5.2023	-4.5924	-3.5897	-3.7452	-2.4083	-3.1053	-2.8317	-3.9641	-3.9892	-1.0671	-3.2985	-4.4577	-1.7102	-4.4408	-3.4939	-2.6383	-3.3778	-4.4248	-3.0469	-2.1411	-4.7552	-2.9323	-1.6934	-3.7428
3.9034	4.6326	4.7069	4.5876	4.1559	5.9806	2.7908	5.0564	4.4139	4.2317	3.7768	3.9544	4.3513	4.4176	4.8171	4.7182	5.3685	5.3848	4.7188	4.183	5.1865	5.5388	4.9285	4.2772	3.8434	5.3828	4.3072	4.3559	4.6421	5.0561	3.7845	5.2751	3.9323	3.9442	4.5077	5.1291	5.4796	3.7314	5.4661	4.2853	5.0533	3.7673	5.0623	3.0427	3.7911	4.791	4.2398	3.8185	5.0014	4.3172
-3.2604	-2.6643	-1.7416	-2.0056	-1.4674	-1.3355	-0.1747	-0.96592	-1.5387	-3.6751	-3.0494	-1.0896	-1.6638	-2.6802	-2.111	-1.8491	-1.6032	-3.3395	-2.3158	-1.696	-3.216	-1.8817	-2.7826	-0.81905	-1.7998	-1.5747	-1.6473	-1.29	-1.4912	-2.8593	-1.8339	-2.1733	-0.17424	-1.6113	-3.3171	-1.7279	-0.46566	-0.44787	-1.4182	-1.4787	-1.9322	-0.69305	-1.2306	-1.0489	-1.1604	-1.2142	-3.4054	-2.5232	-1.9348	-1.2206
-9.9741	-10.208	-9.3995	-9.3713	-9.4189	-8.1514	-8.9291	-9.7549	-8.1175	-8.3048	-8.8768	-8.5679	-8.5749	-9.2721	-9.5876	-7.4084	-9.5232	-10.421	-9.0696	-8.3564	-8.8816	-8.6427	-8.081	-8.3096	-9.0532	-9.0319	-8.0664	-7.6967	-9.6024	-10.1	-7.3834	-9.0102	-8.8392	-8.9996	-7.2443	-8.0811	-8.8982	-7.8142	-8.1223	-7.7861	-8.8221	-7.5201	-9.8319	-10.317	-10.39	-9.5657	-8.766	-9.1748	-10.513	-9.1614
-1.2893	0.77998	-1.3083	-1.315	0.54974	-1.4187	0.93792	0.40936	1.2783	0.99301	0.94605	-0.55838	0.52343	-1.89	-0.89125	0.094401	0.58269	-0.085619	-0.9218	0.34484	-0.22293	-0.35048	0.67188	0.31158	0.69427	0.59759	1.4437	0.86406	0.45789	0.37389	-0.42152	-0.26606	-0.41554	-0.29017	0.40122	-0.53874	-0.26238	0.89808	-0.98405	1.4853	-0.89203	-1.4327	-0.9419	-0.90995	1.1888	-0.33699	-0.37534	-0.14839	0.6512	1.2198
-14.71	-12.195	-11.808	-15.406	-14.271	-14.009	-12.498	-14.48	-12.573	-14.243	-14.346	-12.418	-12.33	-14.493	-13.89	-14.992	-13.913	-14.569	-14.464	-13.566	-11.164	-12.478	-13.95	-14.202	-11.62	-12.787	-12.605	-13.685	-13.215	-12.176	-13.634	-15.567	-14.657	-12.262	-13.012	-13.718	-13.343	-13.665	-13.392	-13.451	-12.402	-13.357	-13.723	-13.871	-14.282	-13.001	-14.509	-12.831	-12.925	-14.125
6.8349	5.8022	6.8224	6.5123	7.0291	7.0754	7.1673	7.4684	7.8932	5.4044	8.2944	6.0659	7.7673	8.5068	7.7925	6.4389	6.5832	6.6819	6.8701	7.8527	6.0341	6.8652	5.9219	8.8979	6.1345	6.2674	6.8992	6.0751	6.966	6.4013	6.3076	6.4557	7.2276	7.0043	6.6988	6.7266	6.5916	5.6441	6.9252	6.0118	6.6251	3.3132	6.5966	5.6851	7.7689	6.1566	7.7662	6.837	6.4556	6.1128
-7.2488	-7.133	-7.9004	-6.9075	-6.4913	-9.2564	-6.3212	-8.0389	-6.7891	-7.3916	-8.7319	-6.4774	-6.5573	-8.3563	-7.4317	-5.6296	-8.2508	-8.3412	-8.1365	-6.5697	-6.7606	-8.4831	-6.9118	-6.4575	-7.8571	-8.4999	-6.3554	-8.6038	-7.818	-7.7361	-8.2116	-7.4405	-9.2166	-8.4464	-8.7853	-6.9653	-7.8908	-7.3168	-6.6403	-8.4321	-8.114	-7.9018	-7.804	-9.4197	-7.5162	-7.41	-7.3058	-9.5316	-6.9551	-7.2646
-2.7508	1.1124	-0.85942	-0.7283	-0.91255	-3.1073	-2.237	-1.2338	-0.11723	-0.14909	-1.6048	-0.5681	-0.88038	-0.93432	-0.47273	-1.8143	-2.187	-1.8584	-0.20995	-1.3895	-0.37947	-2.2381	-3.3143	0.49282	-1.6169	-1.9906	-1.6831	-1.2206	-2.7772	-2.2199	-1.3592	-2.2922	-1.1917	-1.1695	-3.0287	-2.5455	-0.41422	0.20893	-2.9139	-0.71119	-2.2408	-2.299	-0.048222	-0.23358	-2.3398	0.23846	-1.5615	-0.88838	-1.3694	-1.2747
-10.126	-9.3469	-9.8938	-10.63	-9.1015	-9.753	-11.647	-10.788	-10.226	-9.269	-9.6132	-9.0527	-10.425	-9.4854	-10.216	-10.223	-11.848	-8.52	-10.334	-11.128	-9.9945	-10.915	-9.3092	-10.448	-10.446	-10.53	-11.037	-10.326	-8.779	-11.471	-10.023	-9.8998	-10.507	-9.1929	-9.5713	-10.323	-10.696	-11.484	-8.487	-11.097	-9.1992	-11.008	-10.008	-9.6266	-9.4849	-11.737	-10.347	-10.364	-10.092	-10.226
4.5946	6.5902	6.2481	5.1384	5.1855	5.1925	4.5323	4.8009	4.3117	4.571	6.4951	3.8001	5.6188	5.7062	5.181	5.5254	5.2622	4.7336	6.9141	5.2371	5.3081	5.9438	5.6559	4.5524	5.2611	5.7583	4.3758	5.9531	6.9323	5.5659	6.4411	5.6039	7.2162	5.9614	5.3293	5.2761	6.0587	4.2702	5.0919	5.8472	5.2463	3.623	5.6324	6.19	5.3915	6.5904	5.7756	5.0173	5.9757	4.934
1.1566	0.63395	0.86296	0.11508	0.59738	-0.60957	-0.15096	-0.63689	-0.3488	-1.1698	0.60094	1.3077	1.3503	-0.82773	0.86514	0.14748	0.88349	1.4728	0.035804	-0.85612	-0.44159	-0.085544	0.037022	-0.29966	0.70162	-0.50944	0.59922	-1.1765	0.21476	1.1631	-0.47695	-0.29392	1.1345	-0.62136	-0.93748	0.12374	-0.39346	1.4064	-0.5292	0.63638	-0.019833	0.49	-0.63257	0.58391	1.2028	2.2263	0.70555	-0.15821	0.12864	-0.80314
-3.4226	-2.5309	-3.377	-4.6588	-2.3144	-2.544	-3.9244	-3.2989	-2.2732	-1.4651	-2.6608	-1.5867	-1.9182	-3.052	-2.2374	-3.0231	-3.0223	-2.0558	-1.9243	-3.0051	-2.437	-4.3332	-2.2208	-2.4549	-0.90602	-0.59625	-2.5235	-3.1704	-0.63871	-2.1498	-5.1019	-2.3003	-3.1623	-3.588	-2.5792	-3.0956	-2.973	-2.8368	-3.5372	-3.275	-3.6718	-3.7499	-2.9394	-2.4241	-1.9987	-2.6286	-3.5307	-1.7287	-2.1787	-1.8328
-3.5098	-0.78053	-3.513	-3.4744	-3.5651	-3.896	-1.7193	-2.4029	-1.4294	-2.1327	-2.9015	-2.3252	-1.3319	-2.4214	-3.7572	-1.5525	-1.0528	-1.9466	-0.75299	-2.8192	-2.4078	-1.7949	-1.935	-1.7516	-1.661	-2.4664	-2.2268	-3.1223	-2.7968	-3.3204	-1.6333	-2.2466	-2.541	-2.7389	-3.4769	-2.9979	-2.2638	-3.3416	-2.3963	-2.2621	-2.6367	-2.1967	-1.6935	-3.5047	-3.076	-3.9091	-2.618	-2.4913	-0.53012	-2.5062
-0.042919	-0.85995	-1.7318	-1.3299	-1.8892	-1.1267	-0.75362	-1.4353	-1.917	-1.1472	-3.4516	-2.2161	-0.79199	0.034053	-1.4976	-4.3195	-3.3382	-0.80694	-1.5538	-1.856	0.36015	-2.0824	-0.48525	-2.8129	-1.2439	-1.1885	-1.8037	-1.3782	-1.4115	-1.9179	-1.9933	-2.523	-0.018498	-1.8321	-1.0491	-0.42872	-1.2043	-1.3768	-0.75601	-0.69055	-1.712	-1.6058	-0.39916	-1.3301	-1.0527	-1.4757	-0.36551	-1.9469	-2.0066	-0.58187
-6.6403	-6.4384	-6.9494	-6.2874	-6.5367	-4.07	-5.7693	-5.0778	-5.0207	-4.2454	-5.6507	-5.4667	-5.3491	-5.6981	-3.1399	-6.3118	-4.9839	-6.8892	-6.3554	-5.447	-4.8951	-5.75	-6.3692	-4.253	-5.404	-5.1357	-7.5562	-5.314	-5.5506	-6.8734	-4.0198	-5.7389	-6.245	-6.4986	-6.1617	-5.0136	-5.2125	-6.9928	-5.6629	-5.446	-5.9083	-6.7315	-3.819	-4.7332	-4.6089	-6.4604	-5.2152	-4.9189	-5.5744	-6.2248
-3.5401	-3.1625	-3.6718	-2.1527	-1.5153	-4.3591	-2.2096	-4.1796	-2.5561	-5.061	-3.5943	-3.6693	-3.3748	-2.6849	-1.7039	-1.7528	-3.3703	-2.8412	-3.2471	-0.98355	-4.0446	-3.8924	-2.2561	-4.3037	-3.2691	-2.259	-3.2722	-2.4548	-2.7313	-3.1561	-3.3251	-3.0182	-3.3122	-2.0831	-2.5761	-4.3026	-2.7734	-3.2816	-3.1973	-4.3428	-4.8898	-2.8313	-4.5064	-3.7437	-4.1921	-3.8299	-3.0752	-4.0375	-3.0717	-2.7005
-8.0359	-8.3395	-7.6316	-8.0281	-7.982	-9.1257	-8.8907	-10.835	-8.7269	-9.7325	-9.8872	-8.6771	-8.7374	-9.5874	-8.2963	-7.301	-8.7396	-9.0467	-8.447	-9.7285	-7.8155	-8.3102	-8.9632	-9.5315	-9.5306	-9.3193	-7.9973	-8.745	-8.504	-9.253	-7.9291	-8.4781	-8.2714	-7.7433	-7.9625	-11.134	-8.3436	-9.4698	-9.134	-9.1234	-7.8114	-8.5615	-10.086	-8.3855	-8.8441	-11.101	-8.4631	-10.928	-9.116	-7.6313
-9.2162	-7.7057	-9.0443	-7.6734	-9.7181	-8.647	-7.0948	-8.8478	-7.9687	-8.9868	-8.6381	-8.257	-8.895	-7.8797	-8.8955	-9.5961	-8.7383	-8.5308	-8.9587	-9.3804	-8.1646	-9.5313	-8.0682	-9.248	-8.3245	-9.2149	-8.347	-9.05	-9.1826	-9.8094	-9.6368	-9.7658	-7.5957	-8.9687	-8.9979	-9.7955	-9.3501	-10.139	-6.487	-10.099	-10.219	-10.337	-7.9676	-8.6987	-7.491	-9.7142	-9.5177	-9.7583	-7.4636	-8.5665
-2.2253	-3.046	-3.7443	-1.6218	-4.922	-1.57	-4.5305	-4.4101	-3.4236	-4.173	-3.2379	-4.0624	-3.0433	-3.8271	-3.8305	-4.0058	-3.1525	-3.1457	-2.8982	-3.3428	-4.0988	-3.6594	-2.8257	-2.1983	-2.8846	-2.212	-3.6788	-2.864	-3.6768	-3.0005	-4.5776	-4.1576	-3.1304	-2.4945	-4.0844	-3.0626	-2.7951	-3.2328	-2.8174	-3.917	-3.8372	-1.4054	-3.1202	-2.3983	-4.7339	-4.4363	-4.4668	-2.0121	-3.0768	-4.7623
-14.387	-13.322	-15.891	-12.706	-14.539	-14.788	-14.253	-12.846	-13.438	-13.698	-15.037	-12.279	-13.911	-13.45	-14.773	-11.884	-14.011	-11.662	-14.715	-14.656	-14.224	-12.334	-13.645	-15.478	-13.406	-13.845	-15.25	-13.972	-12.468	-13.755	-14.064	-12.524	-14.336	-14.262	-13.807	-15.11	-13.694	-13.814	-13.159	-14.758	-13.046	-15.207	-12.837	-15.352	-14.082	-14.601	-14.732	-13.905	-15.537	-14.699
-3.5449	-3.7643	-4.1566	-1.3939	-2.5092	-3.1134	-4.1062	-3.1363	-4.3411	-2.4878	-3.1751	-5.2533	-4.2054	-1.5401	-3.8287	-3.0298	-3.5046	-4.2222	-4.1313	-2.6776	-3.1311	-1.4969	-2.414	-3.1926	-4.6501	-4.6451	-3.4502	-2.407	-1.7238	-4.1559	-2.5449	-2.747	-5.1249	-2.8253	-2.5594	-2.1495	-4.9416	-2.7596	-2.7468	-4.8348	-2.3623	-2.0948	-5.0093	-4.2335	-2.5232	-3.5313	-3.9446	-3.9343	-3.9274	-2.1867
-5.1835	-5.2476	-4.7914	-3.8989	-3.2864	-5.4875	-4.7741	-4.4571	-5.461	-4.6537	-4.8297	-5.2693	-4.7226	-4.3355	-5.4636	-7.2528	-4.7773	-4.654	-4.9691	-5.5692	-5.9683	-5.145	-6.1379	-4.5982	-3.7763	-4.0795	-5.5996	-4.7448	-6.4617	-4.3223	-4.4075	-5.1143	-4.993	-5.0577	-3.9122	-4.8695	-5.3082	-3.1332	-4.7047	-4.8692	-3.6987	-2.2632	-3.9301	-4.5913	-5.6136	-3.5598	-5.2766	-3.8856	-3.9351	-5.1734
2.7291	1.5727	2.1044	2.7623	2.3375	4.3697	1.4799	3.3113	4.9189	3.5558	4.0195	3.5683	3.9158	0.89106	2.5614	4.1009	3.0259	3.1719	1.2627	3.5353	2.0808	2.7563	3.0198	2.2764	2.7275	3.6512	2.9844	4.101	1.8201	1.9714	3.772	2.3584	4.0948	3.7518	1.8051	3.6513	1.8963	2.3553	3.2122	2.2777	2.1671	1.0118	3.6961	3.3304	3.8427	3.5504	2.6324	3.8132	3.5354	3.5499
-13.568	-13.325	-12.891	-11.433	-15.093	-11.933	-13.626	-13.961	-12.501	-13.453	-13.969	-14.327	-11.683	-14.467	-13.409	-13.736	-13.411	-13.583	-13.612	-12.84	-13.762	-13.171	-12.509	-14.894	-14.942	-12.844	-14.741	-13.691	-12.104	-12.789	-13.096	-13.033	-14.111	-12.776	-12.527	-13.701	-12.5	-12.718	-13.434	-12.94	-13.707	-12.796	-12.196	-14.244	-14.525	-14.331	-15.387	-12.354	-12.027	-13.658
-5.2528	-6.0599	-5.3813	-5.3054	-5.806	-4.7785	-7.405	-4.4514	-5.326	-5.2719	-5.0825	-6.1341	-5.6372	-6.1623	-5.2573	-4.3145	-5.3602	-5.6583	-6.3387	-4.9524	-4.8939	-6.2421	-5.2484	-5.5316	-5.0609	-6.462	-5.1942	-5.4465	-5.2736	-5.7065	-6.2273	-4.1125	-4.9068	-6.6671	-5.3108	-4.5524	-4.2852	-5.4241	-5.1354	-6.9656	-8.1739	-7.5371	-5.3192	-6.1378	-5.3173	-5.1146	-5.813	-4.6265	-6.4953	-5.3931
-0.66288	-0.17985	1.1334	-1.3577	-0.33879	-0.5804	-0.30529	-0.44517	-1.5619	-0.7253	0.060118	-0.7807	-0.89197	-0.78728	-0.47932	-0.68536	-0.091841	0.15614	-0.407	-0.95729	-0.59778	1.0958	-2.8811	-0.90989	-0.096023	0.69398	-0.34177	-2.4237	-0.6202	0.27315	0.38026	-1.3553	1.5002	-1.5097	-0.7541	-1.5904	1.7822	-1.9643	-0.15086	-0.18456	-0.96548	-0.78059	0.66442	1.0471	0.14964	-0.013424	0.64029	1.4125	-0.3677	-1.7572
3.6716	1.9915	4.2254	3.6893	4.0293	4.7943	3.1462	3.5791	4.7891	5.064	5.7969	3.7152	4.8518	5.2437	4.1966	2.3151	6.0566	6.7943	3.2562	4.564	4.1507	5.1604	4.884	5.0324	4.7024	3.0611	4.9336	4.2411	4.2152	3.4348	4.0522	4.2432	3.9108	4.2434	5.0356	4.5444	4.4138	4.01	3.5027	4.9106	2.4295	4.1672	4.6941	4.1483	5.3222	4.145	4.6384	3.5799	5.7138	3.9052
9.8184	7.9959	8.9767	9.0558	7.3752	8.8376	7.9154	7.3635	8.6156	8.247	7.4781	7.5349	9.9783	7.5706	7.7034	8.8575	9.8771	8.1903	9.4851	7.8713	11.395	8.4841	6.9425	9.1142	9.205	5.769	8.0259	7.782	8.3262	9.2427	9.6522	8.9677	8.2108	7.8644	9.0582	8.2435	8.969	8.8003	9.1401	8.8902	7.5229	8.4412	9.7254	10.345	8.7359	7.6732	9.2205	8.9987	9.1159	7.941
-0.39857	-1.0289	-1.4783	-2.3861	-2.9604	-1.6133	-0.22993	-0.67056	-1.7367	-1.85	-0.71388	-1.1904	-1.0275	-2.3001	-2.9086	-3.6543	-1.8627	-0.78736	-1.9552	-1.4954	-0.91414	-0.21765	-1.6784	-1.2154	-0.90619	-1.3648	-2.3323	-2.8078	-3.903	-2.9559	-2.2351	-3.0136	-1.1015	-2.5503	-3.1069	-1.6789	-2.6612	-1.9229	-1.0926	-1.6961	-3.4194	-2.3107	-3.2506	-1.0984	-1.8129	-1.3766	-2.9772	-2.3223	-3.3721	-2.2896
6.5181	6.6456	5.6036	6.0074	5.7662	5.2669	7.8395	6.3655	6.9705	6.1038	4.9363	5.9249	7.1508	6.9891	6.1446	5.9329	7.024	7.1127	4.7679	7.0537	7.078	6.2186	6.3327	6.2191	6.8847	6.7872	8.2151	7.1955	7.8594	6.1927	7.1752	8.1854	6.93	7.4477	4.9097	7.5996	7.6081	7.0554	6.2084	7.2194	7.4441	7.6823	7.5676	6.9845	5.6693	6.9943	5.5904	6.0644	6.4525	6.6339
9.2966	10.008	10.042	10.735	10.716	9.5855	9.8066	8.576	10.684	11.236	9.624	8.6898	9.6499	9.7561	8.9181	10.209	8.1908	8.6278	10.127	11.23	8.4819	8.9846	9.8785	10.597	11.537	10.023	10.573	9.1738	9.4991	10.448	9.8803	10.78	11.252	10.89	10.393	9.8619	9.8317	9.1239	9.3027	8.7343	10.77	9.4358	8.749	9.268	10.659	9.9075	10.292	9.1862	9.8509	9.67
-10.003	-10.419	-12.605	-11.306	-12.03	-12.536	-11.417	-11.64	-10.521	-12.65	-11.2	-12.507	-10.643	-12.172	-12.083	-11.841	-10.501	-12.43	-11.532	-12.445	-9.7462	-11.657	-12.662	-11.836	-10.814	-10.662	-9.826	-11.745	-12.46	-11.997	-11.962	-10.161	-13.016	-10.892	-11.018	-11.5	-11.415	-11.416	-12.464	-12.114	-11.624	-11.079	-11.368	-10.317	-11.4	-12.877	-11.666	-11.52	-12.466	-11.996
-9.5709	-9.4655	-10.249	-11.245	-9.5631	-9.0169	-11.918	-9.3285	-10.659	-11.803	-11.491	-10.81	-9.387	-10.271	-9.5033	-11.984	-11.053	-11.104	-10.904	-8.7979	-9.2056	-10.127	-9.5662	-10.455	-10.487	-9.5773	-9.5245	-9.7854	-12.103	-10.632	-10.084	-9.6582	-11.187	-10.972	-10.182	-10.854	-10.324	-9.575	-8.5421	-10.009	-10.078	-11.037	-11.435	-11.203	-11.158	-10.465	-9.372	-10.316	-9.7899	-10.732
-0.07776	-2.1928	-0.33391	0.71559	0.23921	0.99842	0.17875	0.40928	-0.76161	1.1605	0.14343	-0.69004	-0.61974	-0.35324	0.6838	0.96746	1.5147	0.3035	-0.36354	0.18481	0.056429	0.26347	0.51743	-0.28149	-1.1545	0.37266	0.38197	0.77915	1.1432	-0.20908	-0.98274	1.0197	-0.65272	-0.094996	0.75062	1.1649	-0.11944	0.066614	0.66387	-0.37783	0.7525	-0.8242	0.93649	0.017656	-1.9295	0.20641	1.2903	0.39547	0.52152	1.0647
-5.3113	-4.8246	-5.3901	-4.1854	-6.8427	-6.7407	-5.1242	-5.6205	-4.7375	-4.3791	-4.3502	-5.8637	-5.8465	-5.0244	-7.0312	-3.0433	-4.4551	-6.6815	-5.0571	-5.4638	-4.9134	-4.8724	-5.3371	-5.2834	-4.8974	-3.9493	-4.5399	-5.389	-5.9974	-5.9974	-4.2702	-5.1538	-5.1625	-4.7197	-4.6908	-3.8382	-5.874	-5.0849	-4.1928	-5.32	-5.5803	-6.1579	-6.0227	-3.7836	-4.2149	-4.2129	-3.0449	-6.7009	-5.7693	-4.7918
0.74951	1.8133	-1.4729	0.42795	-1.4771	-0.32975	0.44219	0.37531	1.3732	-0.52409	0.461	-0.19752	-0.64294	-0.36956	0.34101	-0.79261	-0.89219	-1.4266	-0.23337	-0.091211	0.32577	1.2928	-0.74755	-0.2535	1.4041	1.5251	0.18322	-0.69057	0.19247	0.79307	-1.4521	-1.768	0.33915	-2.2153	-1.1165	-0.42647	0.64412	-0.37338	1.1817	0.57347	0.033741	0.64574	-1.112	0.1337	-0.3585	0.46158	-0.76183	0.24148	0.30814	-0.44467
-4.9701	-5.2814	-6.9455	-4.537	-5.6998	-6.32	-5.1818	-5.6029	-6.8755	-4.761	-5.9391	-5.2167	-5.8553	-6.8822	-4.934	-4.1713	-6.6005	-5.941	-6.8201	-6.3736	-4.885	-6.029	-5.4138	-6.5204	-6.6489	-4.5422	-6.1678	-6.9042	-4.8133	-5.522	-5.6449	-5.278	-5.1423	-6.1303	-4.7018	-6.2285	-6.0118	-6.1255	-4.5023	-8.0222	-5.729	-6.5232	-5.7302	-7.2029	-4.3289	-4.9631	-5.7044	-5.3579	-6.042	-4.8227
2.888	1.7568	1.5391	2.1165	2.3621	0.97248	1.725	1.7019	-0.75974	0.41495	1.0597	2.1884	1.4601	0.51598	1.8362	1.7376	0.95105	2.5563	1.3858	2.1239	3.4428	1.2416	1.2557	1.4263	0.10892	1.2566	0.19647	0.19655	0.45256	0.56536	0.83186	0.59951	0.68911	-0.54669	2.2876	1.0836	0.68898	0.47809	2.1073	1.2126	1.1987	0.26956	1.3941	1.2707	1.3011	2.1226	1.8581	0.65401	0.42882	2.8659
-0.82467	1.7504	0.34069	-0.26891	-1.329	-0.26707	1.536	1.8981	1.593	-0.83295	0.57218	-0.007956	-1.0446	0.60805	0.39997	0.59065	0.45467	-1.0159	1.4179	-0.095021	-0.7754	0.50314	-0.404	0.017486	0.56599	-0.54238	-0.3347	-1.0849	1.2677	2.1203	2.3861	0.092019	-0.24168	-1.9625	1.0789	0.57045	0.19942	0.86466	0.13531	-1.2516	-2.5782	-0.50955	-1.3648	0.64848	-0.69984	0.42595	-0.33829	-0.4372	1.0746	-0.097206
-4.352	-3.9897	-4.2916	-3.1792	-3.9011	-2.9066	-2.5606	-3.417	-3.765	-3.9082	-2.3469	-2.8271	-2.7763	-2.3185	-1.9802	-3.1956	-3.5978	-3.9496	-3.6157	-3.5683	-3.6661	-2.7305	-1.5438	-3.1992	-2.6321	-3.9247	-4.7979	-3.3819	-3.9215	-2.6384	-3.2007	-3.5268	-3.8364	-3.6404	-3.8047	-1.5261	-3.132	-4.2453	-1.5207	-1.3635	-0.38293	-2.5757	-3.3766	-2.748	-2.5731	-2.7298	-3.5592	-3.3214	-3.3701	-2.8579
-0.79137	-1.2456	-1.5888	-1.7303	-3.4415	-2.4813	-0.66488	-0.27089	-1.7221	-1.1997	-0.41092	-0.24851	-1.7894	-0.32778	-1.3539	-3.658	-2.0817	-2.5169	-1.1364	-2.1042	0.90819	-2.4206	-2.888	-1.2641	-1.7885	-0.063924	-0.55094	-2.5281	-2.3864	-1.3002	-2.0002	-2.1521	-2.1453	-0.61912	-0.20228	-0.94165	0.0050655	-1.2627	-1.7993	-1.3649	-0.65387	-1.5276	-0.71069	-0.72535	-1.1672	-0.24648	-1.0179	-3.8004	-1.425	-2.1347
2.0572	1.0219	1.8104	2.4124	0.59646	1.2839	0.95684	2.627	1.6496	0.67385	2.2924	0.65168	2.1851	0.66696	1.2675	0.67174	1.9528	-0.83795	0.073997	0.36596	0.78869	0.9203	0.41083	0.3626	-0.92664	2.9881	2.1154	0.3802	2.9514	0.68259	0.91892	1.2833	1.2046	0.54896	-0.12846	1.9192	0.55875	-0.32546	-0.59681	0.45627	-0.069404	-0.44347	-1.2338	0.88101	1.3766	2.908	0.69814	1.8068	0.65804	2.0106
-7.2779	-5.9281	-5.5246	-6.6576	-6.7481	-6.8644	-6.7734	-6.1572	-7.1528	-6.1256	-7.1109	-5.0935	-6.027	-8.1537	-6.2088	-5.4552	-6.7488	-5.7252	-7.4173	-6.6442	-6.0277	-7.8568	-6.1723	-6.9944	-6.3837	-6.5231	-5.5938	-6.1053	-7.3317	-6.7634	-7.3478	-5.2654	-6.3151	-8.4328	-8.6269	-6.9228	-6.4792	-5.7762	-5.8563	-5.633	-6.4541	-7.4342	-5.3944	-7.356	-7.9225	-7.8107	-8.1632	-5.2057	-8.4344	-7.5255
-23.46	-22.743	-23.059	-22.29	-21.558	-20.565	-22.401	-21.197	-21.978	-23.207	-22.98	-23.102	-22.906	-21.94	-21.946	-22.554	-19.83	-22.177	-21.046	-22.178	-22.652	-21.348	-23.046	-23.184	-22.037	-21.755	-21.702	-22.641	-21.288	-22.727	-22.237	-22.901	-22.305	-21.456	-23.003	-22.817	-23.301	-23.633	-23.637	-22.216	-21.711	-22.069	-21.509	-22.352	-21.283	-22.532	-21.607	-22.3	-21.65	-21.833
-4.6227	-5.4258	-5.2071	-4.146	-3.372	-4.9362	-6.1113	-4.0566	-4.6424	-5.1682	-4.7472	-4.3421	-3.899	-5.8425	-5.1803	-5.5576	-4.9959	-4.4684	-5.0753	-2.5224	-5.4933	-4.5954	-5.2849	-4.2654	-4.8236	-5.552	-4.8937	-5.9523	-3.2769	-6.287	-5.3185	-6.6079	-5.0178	-3.1042	-6.3218	-8.0115	-5.6694	-4.5563	-5.1519	-5.0972	-4.9627	-3.6967	-4.8233	-4.4058	-6.5152	-6.8365	-5.6995	-3.7305	-5.2075	-5.5769
-13.228	-13.875	-13.68	-13.729	-12.2	-11.98	-13.014	-12.966	-13.129	-14.221	-12.19	-13.395	-11.93	-12.961	-14.26	-12.456	-13.279	-12.999	-11.614	-13.408	-13.519	-13.925	-12.339	-12.158	-12.409	-12.532	-13.526	-11.536	-14.246	-12.911	-13.001	-13.811	-11.747	-12.768	-12.351	-13.301	-12.355	-12.617	-13.289	-13.208	-13.762	-11.468	-12.289	-12.797	-12.903	-13.357	-12.922	-12.588	-12.758	-12.483
6.8902	8.573	7.5794	7.9303	5.3907	7.4338	8.5656	7.8489	8.7838	9.2091	10.345	6.7154	7.7149	6.391	6.361	9.1513	8.1092	8.0878	6.8664	6.4508	7.3217	8.3449	6.2808	9.3374	7.1069	8.8124	7.5809	8.6317	7.7793	8.1118	8.359	8.2725	9.0758	10.026	7.8882	7.458	8.3512	8.938	8.9137	9.1263	7.2063	7.3654	8.4325	6.9329	7.4686	6.6314	8.1833	9.1412	8.1662	8.4405
-3.9467	-3.4325	-6.0184	-4.5389	-5.0701	-1.4583	-4.9103	-4.1815	-4.7943	-4.585	-3.7703	-4.452	-5.42	-5.1172	-4.1115	-3.0395	-4.1196	-3.6184	-5.0068	-4.2764	-4.5688	-6.2321	-5.3188	-4.3845	-3.8962	-4.6216	-4.4339	-3.2548	-3.6061	-4.9344	-3.4432	-5.4483	-5.109	-4.3446	-3.6063	-3.9487	-3.3424	-3.3517	-4.3596	-4.8637	-4.9436	-4.4426	-4.7584	-3.8493	-3.8077	-3.7	-2.2121	-3.2484	-3.2422	-4.3915
3.5194	5.8953	6.2585	4.674	5.934	3.5127	6.1242	5.6311	4.3136	5.9691	5.3384	3.0884	5.8672	5.4106	7.8613	5.7805	4.7691	8.0591	5.2631	4.4868	5.3865	4.8852	5.5222	5.2597	6.1512	5.1163	5.4719	7.2995	5.9993	5.322	7.1612	7.3621	4.5538	5.7123	5.1148	6.159	5.5806	5.7496	6.299	5.986	5.1975	5.7692	5.6756	5.7638	5.6519	5.0485	5.6228	4.4116	7.2473	4.4092
-2.075	-1.3994	-1.2931	-0.60952	-1.3606	-0.79199	-1.3223	-1.3347	0.17725	-1.8286	-0.25893	-0.42163	-2.658	1.0993	-1.3247	-1.4574	-0.82188	-1.9548	-1.9959	-2.0581	-0.99485	-0.6434	0.19578	-2.7229	-2.625	-1.2589	-2.3174	-0.12532	-2.1834	-0.67785	-2.7919	-0.31418	-1.9098	-0.98711	-2.0646	-1.6053	-1.4438	-2.2643	-2.5192	0.18902	-2.2306	-1.2196	-1.1353	-1.7043	-1.5573	-0.49538	-0.98819	-0.77518	-2.992	-2.8111
-14.227	-15.326	-13.375	-12.975	-17.021	-13.876	-15.183	-15.425	-15.791	-16.602	-14.234	-14.688	-14.248	-13.336	-13.066	-16.231	-15.446	-14.066	-15.865	-14.991	-14.68	-14.863	-14.522	-13.491	-16.832	-15.162	-15.373	-14.707	-13.598	-14.002	-14.944	-13.967	-13.835	-14.331	-13.381	-14.257	-15.572	-13.254	-15.3	-14.488	-14.904	-13.029	-13.692	-12.973	-13.16	-16.848	-15.538	-16.032	-14.531	-12.053
-12.588	-12.222	-10.981	-11.733	-12.126	-11.698	-12.752	-11.944	-12.324	-12.016	-13.266	-12.408	-12.871	-12.186	-12.768	-12.562	-12.993	-11.971	-12.338	-12.122	-13.211	-13.153	-13.305	-12.76	-13.09	-12.634	-11.536	-12.399	-13.054	-13.07	-14.343	-12.831	-12.365	-12.209	-11.141	-13.316	-12.704	-13.798	-12.428	-14.525	-11.761	-11.905	-12.821	-14.346	-12.288	-13.008	-12.875	-13.327	-12.632	-12.964
2.7976	0.63164	2.173	3.9303	3.0287	1.274	2.4045	2.1679	1.952	2.7673	3.3527	1.4133	2.2426	0.71274	1.1526	2.6204	2.8379	1.8903	2.1575	1.889	1.7582	2.1803	3.5644	2.8836	2.4753	2.2469	1.8898	1.1367	2.4578	1.2743	1.0985	2.3222	0.3955	1.6181	3.4023	1.9135	-0.15465	3.2114	1.098	2.5379	2.4764	0.99789	3.5542	2.4008	2.1832	1.0624	0.73074	2.4179	1.6115	1.8846
-0.35942	1.9209	1.3021	1.0147	1.38	-0.32863	0.53581	0.13213	0.41627	3.16	4.2612	1.5235	1.1359	0.3446	0.093856	0.2978	3.4298	-0.54092	0.48364	1.8043	0.61842	2.4039	0.41522	1.6272	0.46278	1.5671	-0.1112	1.4104	0.44612	0.99251	1.1476	1.2682	0.55707	0.41391	2.5588	0.42374	0.74746	1.2078	1.1817	1.9794	1.625	1.4966	2.3161	0.58862	0.95806	1.6545	-0.0011418	1.3838	1.6788	0.27593
10.432	10.274	9.8151	9.6403	10.891	10.735	11.368	9.5954	10.726	9.8765	10.184	9.6523	8.8913	9.4431	9.5667	7.5953	12.003	8.0783	9.1724	11.689	10.823	9.1958	10.553	9.1471	11.517	10.848	8.8723	10.197	9.5274	10.902	8.7322	9.8409	9.0214	10.528	11.466	9.8785	9.4413	10.284	7.9272	10.132	10.07	10.582	10.401	8.9124	10.669	9.1871	9.5362	9.3563	9.9812	9.3245
-13.853	-15.429	-14.606	-15.103	-12.612	-13.111	-14.513	-14.042	-15.775	-15.555	-14.966	-14.518	-13.703	-15.429	-16.276	-14.905	-13.669	-14.208	-14.675	-15.072	-16.905	-14.839	-15.164	-14.788	-15.887	-14.837	-14.996	-15.104	-15.71	-15.213	-15.395	-14.594	-14.07	-14.087	-15.807	-14.026	-13.159	-14.346	-15.389	-14.821	-12.408	-14.104	-15.641	-14.228	-13.173	-13.267	-15.792	-13.4	-14.349	-14.749
10.001	8.6633	8.6904	9.7216	8.8417	9.1995	9.345	9.6432	9.6349	10.505	10.438	9.9268	7.9039	10.303	8.2092	10.913	10.077	9.639	9.8705	10.5	11.105	11.696	8.7241	9.1891	8.0608	9.7367	8.984	10.368	9.7723	8.8937	8.9014	9.5491	9.5782	11.647	11.02	10.716	9.3443	7.8206	9.8298	10.338	9.9096	9.1441	8.9383	9.3673	10.528	9.1097	10.879	9.8064	8.7225	10.543
-3.218	-3.8781	-2.7892	-4.5234	-2.67	-3.177	-2.5508	-3.7475	-1.3269	-0.98727	-3.3747	-3.1052	-2.7923	-1.1217	-3.4449	-4.021	-3.149	-2.1762	-3.1199	-1.6282	-2.642	-3.6838	-2.9813	-4.5381	-2.3461	-3.6118	-2.6348	-2.3989	-3.801	-4.2261	-2.6997	-1.9878	-3.6764	-2.436	-3.7591	-4.0776	-4.7798	-2.2557	-1.7825	-2.4288	-2.2168	-5.5855	-2.5857	-3.0019	-2.9357	-2.9479	-4.8782	-3.2227	-2.9047	-3.4389
-8.1283	-8.3377	-9.895	-11.001	-8.6646	-9.1459	-10.905	-9.576	-9.1866	-8.7124	-10.454	-9.8752	-10.428	-9.3321	-9.3847	-10.338	-7.8787	-9.1449	-7.906	-9.5204	-9.6462	-10.005	-8.1034	-9.5707	-8.9524	-9.6838	-9.1111	-9.2966	-8.4108	-10.504	-8.6951	-9.0952	-9.5866	-8.4617	-10.204	-8.5713	-8.2904	-9.5322	-10.664	-10.055	-9.6474	-9.7125	-9.8294	-10.38	-10.208	-7.642	-10.124	-9.303	-10.083	-8.7006
-2.0583	-1.5969	-1.8411	-0.88822	-1.0603	-0.65681	-1.1184	-1.3301	0.27514	-3.0239	-0.81294	-1.0962	-0.039001	-1.2162	0.61349	-0.057545	-0.71268	-0.88621	-1.2096	-3.5624	-0.1303	-1.962	-1.4952	-0.2733	-0.67188	-1.0838	-1.7762	-0.64346	0.30374	-1.4925	-1.0824	-0.35161	-1.7451	-1.3615	-2.1427	-3.2538	-1.7644	-1.9881	0.29881	-1.113	-0.71635	-1.6006	-0.86771	-0.7165	-1.3829	-0.7911	-1.0001	-2.9439	-1.3484	-1.6176
-0.55022	0.080475	-0.73819	1.4108	0.061948	0.39444	0.5823	0.084134	0.73094	0.38702	-1.4859	-0.028427	-0.3402	0.83742	-1.1693	0.48225	-0.14172	-0.4195	-0.86216	2.2376	-0.7334	0.65954	0.6593	0.96008	-1.6032	0.22513	-1.8038	-0.13253	-0.26144	-1.4838	1.7511	0.35456	-0.45984	0.67564	-0.78996	-0.82915	-1.3624	-1.0751	-0.16061	-0.81933	-0.17692	-1.1457	-0.80957	-0.13359	-1.2826	0.19393	-0.054821	-2.5326	0.43275	-0.22439
2.6094	-0.088227	2.7479	2.6773	2.3139	1.2961	2.6045	2.6245	2.1345	3.0245	1.7217	0.69728	1.3861	1.9338	1.7668	0.45053	2.8472	1.7411	-0.74301	2.6333	3.085	2.6923	0.68964	3.4116	2.8679	3.3988	1.8671	1.0577	2.646	2.2147	3.4436	2.1168	1.1497	0.63842	2.3915	1.5937	0.66631	2.3576	1.9838	0.472	2.0425	2.8648	1.1815	1.2717	0.84494	2.1218	1.3397	2.0716	1.1714	2.5107
-12.112	-11.79	-11.075	-9.8864	-12.703	-11.254	-11.884	-11.884	-12.169	-11.682	-13.4	-11.096	-11.967	-11.415	-12.91	-12.151	-12.267	-10.306	-12.503	-10.718	-13.58	-10.283	-12.761	-12.76	-11.396	-10.771	-12.243	-11.459	-13.81	-11.201	-12.053	-10.409	-10.957	-12.147	-12.54	-11.71	-10.536	-11.964	-11.738	-12.558	-12.414	-11.12	-10.215	-11.036	-11.19	-11.412	-10.577	-11.718	-11.245	-13.088
0.9297	1.2987	1.3818	0.012602	2.4737	1.179	0.5472	1.912	1.092	2.0842	1.0833	1.2386	1.6634	-0.23225	1.9306	1.5041	0.30272	1.1424	1.6762	1.7796	2.1666	0.81652	1.753	3.5178	1.155	2.339	1.624	4.008	1.4679	-0.2002	2.4903	1.9278	1.6169	4.4473	0.77078	-0.28333	0.6379	0.9991	0.66067	1.6818	1.1145	1.1427	1.4656	2.3052	2.1986	0.75672	1.7464	2.262	3.8067	1.3737
7.8147	7.1131	8.2451	4.963	5.6281	7.1086	4.7338	5.1567	6.7258	6.2089	7.1285	7.0173	5.6868	5.9121	5.096	4.835	5.6852	6.3629	7.4328	6.1366	6.6448	7.3257	7.3044	7.008	9.016	5.8208	7.1206	5.7469	7.382	5.9241	6.0274	6.2286	6.2783	7.2711	6.7421	6.4665	7.7658	7.2537	5.986	6.2042	6.594	7.0877	8.3962	6.439	7.5181	6.3178	6.2711	7.3876	8.7136	6.9028
-14.479	-15.144	-15.895	-14.762	-15.45	-13.371	-14.682	-13.678	-14.626	-13.762	-13.341	-14.52	-15.411	-14.664	-14.522	-15.153	-15.614	-14.868	-13.895	-13.119	-14.896	-15.538	-14.014	-14.257	-14.178	-14.672	-13.804	-13.14	-14.122	-14.217	-13.852	-14.966	-14.166	-14.385	-14.761	-14.81	-15.122	-16.328	-13.911	-15.096	-15.319	-13.053	-15.3	-14.039	-15.143	-14.487	-16.334	-14.091	-14.294	-15.233
-6.9832	-8.3497	-6.7736	-7.1554	-9.1482	-7.5409	-6.1118	-7.7608	-7.6132	-7.501	-5.6842	-7.4891	-7.9143	-7.9216	-8.9852	-7.5105	-7.1604	-8.0611	-8.4742	-8.8547	-8.4906	-7.0476	-7.3896	-7.8861	-7.0447	-7.5889	-8.0105	-7.5403	-9.6302	-8.2083	-9.2795	-7.1316	-9.1487	-10.231	-9.3493	-6.7247	-8.3525	-8.9073	-6.7671	-6.9102	-8.224	-8.5208	-7.6783	-7.5613	-6.7596	-7.3747	-8.2446	-6.8762	-8.95	-7.8531
-2.6726	-2.4741	-1.9695	-1.1615	-4.0055	-2.1418	-3.5682	-4.4351	-3.218	-2.9847	-2.5184	-3.9243	-2.675	-3.4771	-2.6077	-1.0762	-0.9864	-2.5812	-3.0604	-4.165	-2.876	-2.5109	-4.3835	-4.4325	-2.6633	-1.809	-2.1322	-1.7204	-3.2966	-2.6628	-2.8878	-4.0314	-2.4583	-2.408	-2.4412	-2.579	-2.7363	-2.6466	-2.0324	-2.9395	-1.9047	-2.8315	-2.5028	-4.2641	-2.4842	-3.8355	-3.937	-1.0628	-2.2316	-2.9846
-0.77509	-1.5912	0.11465	-1.9392	-1.6703	-0.66962	-2.37	-2.0173	-1.5397	-0.014976	-1.9655	-0.46069	-2.5359	-1.3994	-1.038	-2.2535	-1.0157	-2.6087	-0.97167	-1.8001	-1.443	-0.55561	-2.5398	-1.2901	-1.7507	-2.2103	-1.2085	-0.58145	-0.38248	-3.1648	-2.0872	-0.05459	-3.0446	-1.3935	-2.5025	-1.5524	-3.91	-1.4896	-0.79145	-1.0699	-3.0529	-0.82534	-0.096674	-0.18982	-1.8369	-1.6734	-1.7927	-1.5837	-0.57045	0.85758
-11.838	-11.965	-13.432	-10.965	-12.709	-12.996	-13.571	-12.021	-12.578	-14.024	-12.1	-13.321	-12.26	-11.709	-12.604	-12.928	-12.829	-11.844	-12.055	-14.758	-11.596	-11.916	-12.552	-12.267	-13.682	-12.124	-12.802	-12.614	-13.248	-11.436	-14.033	-12.102	-11.783	-13.134	-11.082	-13.799	-11.916	-12.794	-12.464	-12.591	-11.482	-12.868	-12.631	-13.643	-13.457	-12.625	-13.904	-13.052	-12.434	-13.558
-0.75284	-0.69987	-0.90477	1.6833	-2.3161	0.18002	0.71532	0.56816	-0.6333	0.068582	0.51333	0.33948	0.15915	-0.32614	0.50388	0.77809	1.5496	-0.17016	0.42189	0.1661	0.80984	0.31843	-1.2708	0.75899	0.54248	1.2438	1.3473	1.1736	0.72478	-0.63623	-1.6694	0.082237	0.93181	0.53062	0.91273	0.80921	-0.1204	-0.56406	1.2646	-0.30916	0.43777	-0.52877	0.57642	0.24374	0.5636	-0.43688	-0.023827	0.27742	1.4719	-0.53875
-0.73642	-2.2097	-1.5575	-2.4825	-3.3957	-1.2112	-1.8284	-3.0165	-3.1562	-1.1413	-3.4816	-4.3139	-2.6775	-3.4297	-2.349	-4.4224	-1.7215	-2.1095	-2.0079	-2.5719	-1.5052	-3.6289	-1.3871	-2.7145	-1.9356	-2.593	-3.0282	-3.7695	-2.5995	-2.6986	-4.3627	-3.2845	-2.9056	-3.4889	-3.038	-3.6683	-2.0633	-2.355	-4.6143	-0.73608	-3.5319	-3.3844	-3.4348	-2.3845	-3.4199	-3.0889	-2.3593	-3.1067	-3.3917	-1.9438
-14.118	-12.855	-11.787	-12.725	-12.679	-12.058	-14.181	-12.042	-11.976	-13.528	-14.792	-13.379	-13.592	-13.975	-12.754	-13.547	-14.877	-12.692	-13.642	-14.282	-12.078	-13.479	-11.448	-12.913	-15.188	-12.252	-13.577	-14.101	-12.63	-10.349	-13.522	-12.854	-12.755	-14.798	-12.923	-13.508	-13.631	-12.39	-12.809	-13.743	-13.949	-13.246	-14.1	-13.023	-14.216	-12.972	-12.222	-14.789	-13.653	-13.039
4.6588	4.9206	6.1827	6.5902	4.7121	5.9028	4.8658	5.0977	5.0236	5.6018	5.8723	3.3982	4.7293	5.3967	5.5598	6.2124	5.1176	4.0723	6.8995	7.1042	4.9288	5.4234	3.557	7.3363	6.0497	5.3072	4.0265	6.0447	5.4939	4.1103	4.4235	5.4175	6.6059	4.7233	4.3144	4.8012	6.3682	6.2629	5.7959	5.1854	5.5287	5.191	5.019	5.6193	4.2165	4.7316	5.5834	6.3068	5.5166	5.5092
-4.7805	-4.6327	-3.3121	-4.5646	-2.949	-4.2065	-4.2751	-4.0428	-2.4618	-3.1346	-5.0586	-3.0012	-4.7101	-3.6747	-3.92	-5.0878	-3.3407	-4.0174	-4.8553	-2.6479	-3.8614	-4.3218	-2.9603	-4.9504	-4.8146	-4.0169	-1.9857	-3.9787	-4.7056	-4.0203	-2.1737	-3.7233	-1.8263	-4.4577	-3.3858	-3.7506	-3.7143	-2.3801	-5.4281	-4.7984	-4.2551	-4.0566	-5.5872	-4.5753	-2.4742	-5.1212	-4.2614	-4.8103	-4.7357	-3.4871
-10.492	-8.7689	-9.1227	-8.4838	-9.1754	-12.124	-10.496	-8.8979	-9.1144	-9.3464	-8.4636	-9.8973	-8.1542	-9.3396	-10.006	-9.6054	-9.6839	-10.218	-9.6677	-8.3288	-8.9855	-10.22	-9.5774	-9.1636	-8.3074	-10.152	-9.2073	-9.6154	-9.6387	-8.6293	-8.799	-9.2816	-10.481	-8.4098	-9.4129	-9.1968	-8.7355	-7.4659	-6.709	-8.2063	-7.9141	-9.4234	-9.497	-9.7281	-9.2543	-9.5007	-9.8647	-7.648	-8.1047	-10.08
4.7199	4.1619	2.9398	4.2341	3.3095	4.3863	4.755	5.0315	4.8893	5.5854	4.888	4.7712	3.4998	4.5296	2.677	3.8369	3.6944	5.3804	4.8905	2.5844	3.5069	2.376	3.4648	3.9063	4.9574	4.3197	4.56	4.1767	4.833	4.815	3.3525	5.796	3.7176	4.072	4.1281	4.1283	3.0709	3.1941	4.9336	4.6235	5.0919	3.7526	5.2205	3.5883	5.2485	3.7373	4.0492	3.9629	5.1269	5.1682
-4.3669	-2.9757	-3.8434	-3.4336	-4.4179	-2.8827	-4.8661	-4.4671	-4.6489	-4.3706	-4.4049	-4.8183	-5.0249	-4.9453	-3.5752	-2.9552	-4.7706	-3.3228	-5.0354	-4.4421	-4.5829	-4.9251	-3.4749	-2.5486	-4.8084	-4.7569	-4.1088	-4.2637	-3.99	-4.541	-5.1405	-2.111	-5.0356	-5.4448	-5.9912	-4.5488	-5.7543	-3.5385	-2.4606	-5.6169	-5.8108	-3.8497	-4.2724	-4.9549	-2.2923	-3.2437	-4.2092	-4.4945	-3.1999	-4.8233
6.0266	6.7255	8.1618	7.728	6.3283	6.2876	6.4969	6.3099	7.9083	8.0787	8.8242	7.0518	6.6884	6.6258	4.998	6.1983	5.4318	6.7137	7.3997	6.4086	6.2341	5.5706	4.6051	5.7738	7.7344	4.7666	6.71	7.3566	6.1152	7.7832	7.1686	6.9581	7.9456	6.6967	6.7821	7.5582	6.8721	7.5212	7.0452	7.1784	7.3605	6.8975	8.1497	7.6747	6.0322	6.7475	7.5541	7.2487	7.2097	6.2319
-14.108	-11.819	-13.457	-12.921	-11.493	-12.699	-13.999	-14.031	-14.319	-13.849	-11.875	-13.223	-13.279	-12.229	-13.863	-13.352	-12.666	-11.725	-13.452	-13.359	-13.593	-12.381	-11.176	-11.286	-12.519	-12.858	-13.098	-12.615	-13.6	-13.191	-13.009	-11.49	-11.993	-11.805	-11.089	-12.531	-10.593	-13.914	-11.6	-12.447	-12.984	-12.754	-13.435	-11.617	-14.962	-11.727	-13.351	-14.912	-12.606	-13.934
-4.68	-3.8024	-3.5304	-2.9315	-2.5648	-3.0461	-2.1512	-4.3014	-2.7274	-3.9283	-2.8491	-2.9275	-4.479	-2.5663	-4.8155	-4.2315	-3.827	-3.0141	-4.4467	-3.9522	-3.8447	-4.6431	-4.2759	-2.3195	-4.6044	-3.078	-2.8144	-2.9035	-3.1187	-3.1923	-3.3458	-4.4391	-4.1794	-3.211	-3.6304	-2.6528	-4.0378	-4.4152	-4.0011	-4.6105	-3.2265	-4.9253	-3.6386	-2.6998	-3.6274	-4.0847	-2.9494	-3.049	-3.0531	-2.0976
-8.9204	-10.655	-10.288	-9.6189	-10.137	-10.85	-8.9	-10.138	-9.7057	-10.538	-9.1387	-12.037	-10.76	-10.606	-9.7362	-9.3941	-9.8622	-9.0514	-11.594	-8.9435	-9.5714	-9.6468	-9.3741	-10.445	-10.4	-9.5197	-11.332	-10.3	-10.013	-9.8067	-10.791	-11.358	-10.037	-10.714	-10.36	-9.7805	-10.963	-10.898	-9.4876	-8.0638	-10.465	-11.967	-10.25	-8.0058	-10.598	-10.066	-10.878	-9.8894	-10.3	-9.8402
-0.8893	-2.1656	-0.32378	-1.9055	-0.45613	-1.2678	-1.9524	-2.0413	-1.8659	-2.1187	-0.57487	-1.2188	-0.91043	-1.4771	-1.5978	-1.3511	-2.1841	-2.2025	-1.089	-0.84399	-2.408	-2.3732	-2.5122	-0.88844	-1.4642	-1.1991	-1.8003	-1.091	-1.6639	-1.7592	-3.3194	-1.7526	-1.7695	-0.61531	-1.4498	-1.3099	-2.7756	-1.2147	-1.6254	-0.73344	-2.1075	-1.7157	-0.47315	-2.9679	-1.3138	-2.9744	-0.40374	-1.5406	-2.1007	0.42257
-9.2624	-10.333	-10.264	-10.199	-10.108	-10.556	-10.132	-11.118	-10.329	-11.739	-10.32	-8.8383	-10.535	-10.673	-10.656	-10.1	-8.8333	-11.249	-10.438	-9.2407	-8.9903	-10.317	-8.8391	-11.678	-9.938	-11.293	-11.118	-10.927	-10.392	-9.8433	-9.305	-10.846	-12.491	-9.4953	-11.296	-11.099	-10.027	-9.422	-11.983	-9.2615	-12.365	-10.717	-11.041	-10.973	-11.159	-9.9533	-10.149	-10.616	-10.445	-9.7806
-12.975	-11.999	-12.447	-13.837	-12.505	-12.2	-12.594	-13.156	-13.628	-13.115	-11.98	-11.517	-12.854	-11.21	-13.826	-12.747	-13.075	-12.421	-12.669	-13.029	-13.152	-13.289	-12.508	-12.958	-14.021	-12.37	-13.314	-12.678	-12.235	-14.828	-13.606	-13.18	-10.907	-13.194	-13.92	-14.667	-12.725	-12.046	-12.497	-12.596	-12.404	-12.221	-12.925	-13.592	-12.171	-13.335	-10.615	-13.116	-13.849	-13.997
0.039051	0.19341	0.46468	-0.078548	-0.053593	0.32604	-0.69232	-0.52001	-1.3138	-0.53551	0.075863	-1.1634	-0.45177	-0.22074	-1.0317	0.02888	1.3301	-0.21018	0.49232	0.91599	-0.11164	0.72913	-0.47574	1.0826	0.54768	0.22351	-0.098888	-0.79668	0.1826	0.48428	0.32013	1.2033	0.14113	-0.97098	-0.063212	-0.99351	-1.1292	-0.94957	1.8279	-0.50696	0.37016	-1.7201	-0.016107	0.92061	0.88645	-0.1419	0.97581	0.013428	0.2026	0.14422
-2.6141	-1.3235	-1.6387	-1.0577	-1.5816	-0.81802	-0.49906	-0.084193	-2.3065	-1.6606	-0.75553	-1.4597	-0.94149	-2.2434	-1.5657	-3.0287	-1.993	-1.389	-0.91025	-0.98051	-0.47206	-1.9773	-2.116	-2.8608	-2.2736	-1.374	-0.5567	-0.91791	-1.8614	-0.40183	-0.13362	-1.2903	-2.6643	-0.6936	-0.24505	-0.22612	-1.1658	-1.5883	-1.5031	-0.40173	-0.79649	-0.25624	0.063252	-1.3836	-1.3669	-1.2566	-1.7417	-0.21967	-3.0809	-1.8349
4.9162	4.6849	3.8549	3.0458	4.8756	4.0577	3.9257	4.6356	4.6382	4.867	4.6831	5.1571	5.3936	5.0297	4.2532	4.4829	4.1265	4.4572	5.462	4.3084	5.8841	3.1494	5.1051	4.3161	4.7852	5.5726	4.3453	4.1131	4.1449	6.8199	6.1497	6.5352	5.3671	3.5485	4.4037	4.7367	6.5369	4.6696	3.8347	4.5744	7.1948	4.8561	4.8672	5.1868	4.1813	3.9481	5.0328	5.3811	5.0602	5.588
8.2199	6.6793	8.1417	8.7072	8.8549	7.296	8.2346	7.9059	10.251	9.2954	7.7942	9.4189	7.8062	7.8628	8.3393	9.9392	8.4813	7.1395	8.6912	7.9733	8.8458	7.9206	9.7368	8.0287	7.796	7.1529	8.7216	10.252	8.7649	7.9645	6.8942	9.2353	9.2103	7.3982	9.2459	8.4638	7.4731	8.9445	8.4034	8.0396	10.329	9.0995	8.6433	8.8205	9.1772	8.0554	7.6085	7.7536	8.0926	8.6879
4.489	6.3348	4.4958	3.8146	4.7719	3.1139	5.1694	4.7967	4.8303	3.721	5.7071	4.7374	4.5074	5.3294	4.0706	6.5074	3.9724	4.8102	3.6687	4.6475	5.637	5.5574	3.93	5.9784	4.8595	4.3483	5.5832	5.9769	4.7244	5.0216	4.4688	6.678	5.1108	3.6583	4.2076	3.6035	3.2823	4.9948	4.0505	5.7713	5.4122	6.1907	3.1273	6.1954	4.687	4.0988	3.8662	5.3095	3.6684	5.0477
-1.9551	-2.981	-3.9825	-1.589	-3.0966	-2.8033	-4.1204	-1.9381	-2.9035	-3.5061	-2.2488	-2.3943	-1.8861	-2.9978	-2.7861	-3.1377	-2.4083	-0.89143	-1.473	-4.1141	-2.5166	-2.8386	-2.2734	-3.2276	-3.8325	-2.2307	-2.2076	-1.1993	-2.5794	-3.2831	-3.3864	-3.5485	-1.4918	-2.5559	-2.2256	-3.5217	-2.6549	-2.7602	-2.7556	-3.2601	-0.80288	-2.489	-2.8623	-3.6298	-1.1889	-2.3985	-2.0701	-2.0685	-2.6203	-2.7913
2.3574	4.9261	4.5723	4.5613	4.9749	5.0576	3.9497	3.7785	4.2537	6.1937	4.0981	5.5125	5.3324	5.1473	6.2267	5.5364	3.7372	5.3295	5.3838	4.7206	4.1421	5.4356	4.7938	4.5941	5.1918	7.3677	5.0131	5.6408	5.3226	3.8126	4.6233	5.6831	4.8873	4.6612	3.2754	3.9111	4.4705	5.7356	3.346	4.7665	5.4281	4.7112	4.6815	5.0145	5.6297	5.2856	5.7689	6.1203	4.9904	5.3654
-6.2893	-8.0557	-6.915	-8.5671	-7.2131	-7.7194	-7.1352	-7.9747	-8.3724	-9.5257	-7.9049	-5.8977	-8.4159	-7.6232	-8.7554	-6.3739	-8.6173	-6.0543	-6.6475	-8.959	-6.4124	-7.9367	-6.7715	-7.1977	-8.3762	-7.3074	-6.8938	-7.291	-5.7763	-7.8786	-9.6672	-7.6661	-7.0414	-6.3655	-6.0929	-8.0644	-9.0755	-7.9259	-8.6851	-8.2891	-7.6862	-7.4183	-9.5063	-6.8129	-7.7194	-8.0913	-8.4445	-8.6268	-9.4489	-6.8181
-1.5713	-2.4583	-2.2669	-2.7312	-4.7896	-2.982	-3.306	-3.099	-2.5704	-3.7811	-2.9009	-3.7796	-3.4577	-3.1237	-2.5651	-3.0223	-2.7764	-3.5937	-3.1715	-4.7755	-3.5024	-3.509	-4.0107	-3.8084	-3.9782	-3.8437	-4.6507	-1.366	-2.0353	-2.4972	-1.0199	-3.0064	-2.2992	-3.5607	-3.5431	-3.1241	-3.1904	-2.1944	-1.9602	-2.3245	-3.3659	-3.3585	-4.1563	-4.1468	-1.5311	-3.768	-2.8977	-3.704	-1.2377	-1.6661
-0.079998	1.2975	-2.8565	-0.66764	-0.45269	-1.1928	0.37998	-0.23256	-0.73521	-1.1213	-0.14877	-1.1879	-0.46309	0.027068	-1.0509	-0.72931	-2.3979	-0.78637	-1.3485	-0.7721	-1.0216	-1.5446	-0.92438	-1.3165	-1.9016	-0.87619	-0.17491	-0.80273	-1.8108	-0.42802	-1.7611	-1.0724	-0.71415	-2.2952	-0.030664	-0.048899	-1.4854	-0.48755	0.040797	-1.6315	-0.61989	-0.80747	-1.1851	-1.5891	-0.50226	-2.4151	-0.88042	-0.52487	-0.76248	-0.61543
-12.944	-14.309	-12.127	-13.039	-14.645	-13.077	-12.953	-10.432	-13.731	-13.442	-13.943	-13.378	-11.255	-14.287	-13.24	-11.567	-14.7	-12.91	-13.24	-12.615	-13.472	-13.345	-13.508	-12.786	-10.52	-12.365	-12.003	-13.398	-11.159	-11.444	-11.723	-14.396	-14.827	-13.137	-12.95	-12.98	-12.961	-12.975	-12.783	-12.329	-12.4	-13.78	-13.114	-11.626	-13.678	-13.056	-13.309	-13.343	-12.684	-12.715
-0.9176	0.51512	0.077149	-0.77584	1.0847	-0.053676	0.96072	-0.42472	0.20912	0.96744	1.9181	-0.60355	-1.0996	-0.71892	-0.24447	0.020559	-0.44419	0.0088283	2.5502	-0.98508	-0.41478	0.058239	-0.19564	0.51844	1.1017	1.0435	-1.0178	1.7873	-0.24316	0.731	-0.89641	-1.1727	-0.31889	-1.1004	1.284	0.11346	-1.0553	0.43683	-2.4368	-0.54366	-0.31948	1.2604	0.69675	-0.82883	0.3569	1.0067	-0.21969	0.51681	-0.26888	-1.8563
-0.12708	0.46561	-1.0078	0.7048	0.67069	1.081	0.18004	-2.1592	-0.58923	-2.493	0.11483	-0.18504	1.1315	-1.1355	-0.28328	-1.3132	-0.22308	-1.4308	-0.18642	-0.55175	-0.57982	-0.51126	-0.93125	-0.018835	1.429	1.5709	-1.2942	0.32339	0.5109	-0.36318	-0.29211	0.74979	-0.8982	-0.19974	-0.56136	-1.4625	1.1586	-1.1745	-0.57083	0.6087	-0.071723	-1.1409	0.87089	-1.4491	-0.45666	1.4108	-0.91923	-0.78213	-0.58486	-0.32898
-12.681	-9.8821	-11.832	-10.937	-12.06	-12.858	-11.251	-11.466	-11.157	-12.85	-11.664	-12.292	-11.978	-11.153	-12.535	-10.639	-10.363	-12.68	-12.404	-11.562	-12.636	-12.123	-11.635	-10.794	-11.663	-12.043	-11.066	-11.384	-12.183	-10.101	-11.701	-10.668	-12.233	-12.928	-12.922	-12.417	-12.49	-12.528	-12.298	-12.407	-12.141	-12.448	-12.347	-10.748	-13.038	-11.839	-12.924	-10.097	-12.574	-11.358
-11.964	-10.938	-11.721	-11.847	-10.596	-11.41	-10.621	-11.836	-11.392	-11.243	-12.913	-11.047	-11.38	-10.789	-12.318	-10.963	-11.194	-10.205	-11.25	-12.148	-11.113	-12.371	-10.426	-12.242	-12.112	-12.668	-10.738	-11.981	-10.464	-12.173	-11.052	-12.467	-11.269	-11.341	-12.595	-11.814	-12.51	-11.519	-13.157	-11.671	-11.516	-11.904	-11.845	-9.9957	-11.612	-9.6662	-11.701	-12.083	-9.6432	-12.458
-6.5186	-7.108	-6.9737	-6.9677	-6.0588	-6.0008	-7.6757	-4.5749	-6.8286	-6.3811	-5.6146	-6.493	-6.0029	-6.0616	-5.1217	-7.286	-5.5915	-5.6165	-7.0156	-7.2959	-7.2056	-3.6864	-6.4034	-5.9488	-6.7239	-5.59	-7.3263	-5.1749	-6.4604	-6.9423	-7.107	-7.4829	-5.9591	-8.3861	-7.1162	-5.7781	-5.9202	-7.0057	-7.027	-6.3508	-7.202	-6.378	-6.7664	-6.837	-7.1921	-6.686	-6.8889	-9.1076	-6.3804	-5.6637
-8.1847	-7.3527	-8.071	-7.6899	-6.9742	-9.8481	-8.0368	-7.8911	-6.5029	-7.0313	-7.9155	-8.4428	-8.9098	-6.6827	-8.7193	-6.8096	-6.8588	-7.0233	-7.3338	-8.0312	-8.0596	-8.9321	-7.0026	-8.018	-7.5353	-9.1713	-6.9362	-6.4559	-7.3973	-8.0268	-7.2851	-8.2574	-7.4592	-7.2356	-7.7799	-6.1993	-6.0596	-7.6374	-8.2318	-7.1542	-7.2182	-7.1875	-5.8821	-8.9447	-7.3247	-7.4348	-7.6914	-8.0079	-8.3472	-6.387
-2.1412	-1.8294	-0.75496	-0.60275	-0.89913	-1.1836	-1.9877	-1.8417	-1.8603	-0.84137	-3.071	-2.1204	-2.3083	0.97533	-3.0021	-1.5477	-0.64927	-1.9599	-2.3737	0.52242	0.6571	-1.1963	-1.6745	-1.0432	-2.0313	-0.8058	-0.62471	-1.4898	-2.569	-1.8228	-2.3644	-1.4308	-3.2837	-0.18388	-1.1334	-1.2391	-1.2109	-1.2584	-0.87036	-1.3275	-2.5152	-1.5468	-2.3695	-2.6212	-0.91863	-1.4109	-1.1919	-0.53049	-1.2065	-3.5986
7.662	6.6278	6.8986	6.5358	5.8149	7.8724	6.548	9.0362	8.1048	5.4448	7.1742	6.8322	7.0271	7.3562	9.1429	6.75	7.0994	5.3513	7.5736	7.2238	6.2607	5.531	8.752	7.5373	6.487	6.5867	7.434	7.2061	6.3035	7.9988	6.9146	6.294	6.6686	7.132	6.1495	6.0591	7.4641	6.9933	7.9488	4.7475	7.3381	6.8655	7.6953	7.1096	5.745	7.4124	7.5771	6.6706	8.7614	7.8469
-7.4542	-8.7145	-9.0894	-9.5945	-8.5495	-8.733	-10.12	-9.1633	-9.6161	-9.3727	-8.6556	-8.5416	-10.501	-10.284	-8.0858	-9.1457	-10.208	-8.9876	-8.2408	-10.228	-9.5645	-8.2417	-8.5547	-8.8748	-9.2551	-9.2037	-7.9827	-9.5308	-9.1946	-9.4601	-9.2136	-9.9172	-8.4855	-8.039	-10.743	-10.459	-7.5738	-9.3458	-9.3868	-8.6657	-8.4803	-9.0556	-8.7105	-8.5866	-7.8318	-8.4284	-7.5728	-7.9468	-9.4359	-8.3736
3.3132	5.883	4.4602	4.0695	3.325	5.5834	3.9421	3.9554	2.8502	5.0777	3.8311	5.5675	4.5297	4.2918	2.7708	4.326	4.1927	1.9639	3.9056	3.2929	5.3265	4.3561	4.3917	3.4612	4.243	3.8763	5.1213	3.6581	3.5732	4.7644	4.2906	6.0554	5.1523	2.9635	3.9177	4.5771	4.005	4.3159	5.0008	5.4945	5.8187	3.7422	3.8697	4.5141	3.1068	3.0329	5.1395	4.7083	5.4926	4.0105
-1.9032	0.71645	-1.8904	-2.0006	-0.30971	-0.25509	-2.7621	-1.6565	-1.0612	-1.7548	-2.7617	-0.65314	-1.5461	-2.0043	-0.62452	-3.0243	-1.6246	0.41213	-3.1885	-2.5165	-1.308	-0.33879	-2.3878	-1.6574	-0.8439	-1.3359	-0.73066	-0.033319	-1.5273	-1.5139	-1.6471	-1.1553	-1.0377	-1.4068	-1.4836	-2.5672	-0.35604	-3.0236	-0.12992	-1.0682	-1.7757	-0.10611	-1.3996	-1.8801	-2.5824	-0.64571	-1.3809	-1.6156	-1.3593	-0.17349
-9.2987	-10.656	-9.5438	-8.0966	-9.4839	-8.4243	-8.9304	-8.2709	-10.608	-9.6378	-7.8545	-10.412	-9.4324	-7.226	-9.387	-10.631	-8.9721	-7.9835	-9.3421	-9.1749	-9.8305	-10.528	-10.022	-8.3705	-9.3131	-8.8904	-10.645	-8.7461	-9.2867	-9.1701	-9.675	-8.9232	-9.8941	-9.3213	-11.145	-9.3266	-10.901	-10.497	-9.3548	-8.3772	-8.8144	-9.2072	-9.1314	-8.2257	-8.5751	-10.206	-9.5907	-10.669	-8.9421	-11.066
-20.813	-20.871	-19.739	-20.008	-20.972	-21.918	-22.353	-20.179	-20.779	-20.758	-21.862	-20.404	-20.226	-20.592	-20.527	-21.681	-20.677	-22.168	-19.602	-21.467	-20.287	-20.972	-21.017	-21.405	-20.057	-19.894	-21.705	-21.794	-19.219	-20.586	-20.8	-21.608	-19.6	-21.133	-20.796	-19.592	-22.396	-21.159	-21.3	-20.937	-21.938	-21.196	-21.837	-20.555	-20.111	-22.409	-19.899	-21.332	-19.66	-20.297
-2.501	-2.3994	-4.6917	-3.5404	-3.9716	-4.0921	-3.7087	-3.8114	-3.1507	-4.0187	-3.3545	-3.6257	-2.7304	-3.2355	-4.2462	-4.31	-3.0101	-3.3429	-2.9246	-3.1433	-3.1381	-3.2759	-3.6585	-2.7728	-2.7494	-2.8909	-4.7882	-5.6169	-3.2067	-4.0577	-1.9579	-3.8952	-4.2763	-4.116	-3.5989	-2.7805	-3.8845	-4.1903	-4.457	-3.5817	-2.5317	-2.7242	-2.8713	-3.1502	-3.5843	-0.72551	-4.2269	-3.1555	-3.1025	-3.4943
3.35	4.9171	2.1883	1.9241	1.8618	2.7618	2.4175	3.3158	-0.029229	3.0093	2.8772	4.0686	2.2399	3.7192	3.8524	2.663	3.5309	2.445	1.8824	3.6855	0.61302	3.2741	2.0225	1.8014	2.9207	3.9727	2.7503	2.9789	1.8075	3.375	2.8288	4.5502	3.1619	3.1992	2.9716	2.1705	2.3648	3.673	4.8207	3.7409	2.4928	2.614	2.234	2.1471	3.0448	4.0907	2.4907	3.7207	4.9849	1.9112
-9.3139	-7.9725	-8.3389	-10.457	-8.583	-9.2988	-9.0008	-8.9249	-8.7771	-9.8454	-9.2103	-8.1645	-9.4665	-8.9957	-9.3228	-9.8388	-9.3526	-8.3078	-9.2346	-9.7334	-9.4381	-9.1146	-9.063	-9.1218	-9.0836	-9.5468	-9.3111	-10.322	-8.2771	-9.3053	-8.5214	-9.7605	-10.054	-10.029	-8.8885	-8.8651	-9.4827	-8.7259	-10.025	-9.2438	-7.9564	-9.1862	-7.7754	-8.7703	-9.2215	-9.108	-8.4976	-7.9612	-11.308	-9.3298
-14.264	-15.558	-14.743	-15.186	-13.52	-13.844	-13.365	-13.78	-12.906	-15.708	-14.705	-14.602	-13.937	-15.095	-15.05	-15.19	-14.463	-12.641	-12.751	-14.972	-14.367	-15.6	-14.535	-14.369	-14.732	-14.538	-15.366	-15.581	-14.505	-15.054	-14.456	-15.974	-14.776	-15.238	-14.857	-14.727	-14.969	-14.39	-14.185	-12.495	-14.877	-15.128	-15.151	-14.116	-13.801	-14.818	-14.799	-15.217	-14.398	-14.94
0.87546	4.1697	2.3059	1.9544	2.782	2.5156	1.3838	0.90305	0.9659	2.4764	2.3375	3.0121	1.4177	1.8704	1.5877	0.9384	0.82127	3.1693	2.3876	2.4879	1.1253	-0.034962	3.0195	2.4108	1.8081	1.8069	2.1012	3.3239	2.1826	2.5177	0.52505	-0.60412	1.1554	1.2229	1.8164	1.3568	2.0959	1.2479	1.8121	1.6934	0.63205	2.2617	4.7624	0.36202	0.79558	1.6271	1.4995	0.53988	1.2671	2.1871
1.3929	1.9416	1.6546	1.2534	3.0033	2.4595	1.1662	2.4794	2.3705	2.7862	2.1581	0.91715	2.0907	1.9911	3.0384	2.6128	2.7724	0.63783	1.9947	2.6362	2.517	2.3111	1.5962	0.21264	1.1148	2.1109	1.1657	2.2724	1.1578	0.90458	2.6451	2.5429	1.5932	1.7309	-0.11067	0.90394	1.2348	1.3224	1.817	1.6237	2.2004	2.7302	0.69451	2.0543	1.0583	1.5628	1.2142	1.949	2.1364	0.089501
3.4582	0.64301	2.3614	2.7866	1.0851	2.8164	1.1891	4.2398	1.9466	3.1146	2.9838	2.8961	2.2452	0.51497	1.8507	1.9413	2.2686	2.4769	1.8919	1.2478	2.9309	1.7415	2.8358	1.9056	1.689	3.3821	2.7364	2.7388	2.9134	3.1292	2.3866	2.8814	2.6257	3.0842	2.8343	3.4518	1.5732	2.2466	3.2891	2.0269	2.5597	2.1285	3.4258	1.552	1.5473	4.0973	2.6772	2.0988	3.296	2.5314
-6.0556	-6.5275	-7.617	-6.7482	-6.7566	-5.5177	-7.9773	-6.7334	-8.2769	-6.503	-5.3596	-7.046	-5.5828	-6.9537	-5.5241	-5.1155	-4.8438	-6.8374	-5.4402	-6.7472	-6.1429	-6.3849	-7.4506	-7.8768	-6.2656	-9.1329	-6.6109	-6.5687	-6.5641	-5.1233	-6.9862	-5.6778	-5.5043	-7.6257	-6.6933	-8.2431	-4.3711	-8.3963	-5.6222	-7.4717	-7.0445	-4.9851	-6.7262	-6.7122	-7.0526	-5.4798	-7.1794	-8.9803	-5.1894	-6.4896
-12.747	-13.474	-12.535	-13.977	-11.502	-12.773	-13.159	-11.578	-12.676	-11.623	-13.321	-12.227	-12.299	-12.116	-12.07	-13.907	-13.047	-11.529	-13.596	-12.934	-13.734	-13.928	-11.849	-13.365	-12.79	-11.734	-13.665	-14.3	-12.553	-14.031	-12.502	-12.17	-12.308	-13.334	-13.454	-12.959	-14.079	-13.135	-12.223	-13.109	-13.743	-12.217	-13.13	-13.492	-14.204	-11.946	-13.249	-12.416	-10.529	-12.059
-2.6313	-1.0841	-2.6089	-2.3538	-0.71565	-3.4156	-1.5155	-0.69773	-0.9195	-1.7714	-1.6499	-2.604	-3.5294	-1.8162	-2.4694	-0.62377	-2.099	-1.9746	-0.47331	-1.6747	-1.1988	0.10621	-2.2767	-1.9185	-2.0767	-1.3443	-0.70031	-1.0504	-2.7651	-0.51352	-1.8751	-1.935	-2.2585	-2.4479	-2.7922	-1.2967	-0.64931	-2.6154	-2.2942	-2.0193	-1.6104	-0.085103	-2.4558	-1.4572	-2.727	-1.3745	-0.84761	-0.90775	-2.7304	-1.1314
-5.7896	-3.775	-4.4183	-4.3774	-5.9807	-3.9262	-5.9547	-4.0374	-4.8517	-2.6506	-6.1453	-4.5577	-4.9444	-5.5431	-4.9697	-5.0379	-6.341	-5.2727	-5.0774	-5.6905	-4.0345	-5.2111	-6.0992	-6.0255	-4.2842	-5.8958	-4.162	-4.89	-5.9096	-3.4497	-5.0172	-5.2233	-4.4521	-5.4171	-4.7262	-5.7545	-3.2835	-4.8456	-5.3809	-4.2001	-3.8373	-5.0154	-6.1388	-6.4078	-2.7746	-4.6009	-5.3589	-4.2428	-5.1773	-6.4343
0.47384	-0.80763	0.85825	0.69286	-0.41019	0.55343	-1.7462	-0.76198	0.30137	0.49191	0.036258	0.22157	0.30461	0.010523	-0.35807	2.0869	-0.054303	0.10598	-1.1235	0.45924	1.9681	-1.3887	2.5856	0.56907	1.0787	0.030179	-0.055142	-0.94131	-0.41404	0.50407	0.78902	0.86901	-1.0379	1.0935	0.34622	-0.94488	-0.077373	0.66586	-0.046934	0.23478	0.65026	-0.6174	0.78943	1.2492	-0.9059	-0.50915	-0.68277	0.21523	-0.23146	-1.7311
-4.089	-3.4098	-1.4746	-3.6701	-3.4511	-3.1214	-4.8082	-2.9151	-4.7276	-4.7654	-2.8152	-4.4355	-4.2719	-5.029	-4.0762	-3.9573	-4.3345	-4.0244	-4.0499	-3.5159	-2.7405	-4.0047	-4.0157	-4.6857	-2.7972	-3.8141	-3.4365	-4.2122	-5.2189	-4.6624	-4.9394	-3.1297	-3.9619	-4.5719	-5.0753	-5.0265	-4.0206	-4.4637	-4.6284	-4.3819	-4.6272	-2.353	-3.8475	-4.9121	-3.6214	-3.3694	-3.4905	-4.0242	-2.8276	-3.7433
10.158	8.4401	8.7261	9.5705	9.3716	9.7491	10.047	10.211	8.6239	9.6797	9.8556	10.815	9.7549	9.2941	9.8415	9.7806	8.6328	9.7654	10.053	9.4257	11.317	9.7962	9.0619	9.7905	8.223	9.4107	10.244	11.412	10.064	8.5061	11.156	8.7021	10.263	10.012	9.6677	9.4901	9.0689	9.1075	9.7015	9.1782	10.81	11.491	9.8966	9.4481	9.032	8.2633	9.6971	10.374	11.814	9.8796
-0.18168	-3.2456	-1.4062	-1.4532	-2.4894	-2.3358	-1.103	-1.3766	0.22449	-0.84356	-0.51286	-2.3633	-0.19471	-1.9258	-1.1537	-1.9965	-2.8748	-0.87031	-2.5317	-0.22327	-0.65412	-2.7178	-0.97023	-1.2377	-0.46303	-0.8534	-1.5733	-2.1584	-0.74216	-2.1269	-2.9343	-1.2923	-0.64429	-2.0309	-0.88935	-1.0029	-1.2719	-0.75933	-0.96934	-2.7934	-1.4403	-0.01291	-1.9592	-2.8958	-0.36142	-1.4114	-1.795	-1.2633	-0.93877	-1.0919
-13.949	-12.724	-13.864	-13.167	-12.928	-13.908	-14.066	-14.343	-13.782	-13.137	-12.557	-14.467	-14.346	-13.478	-12.428	-12.076	-12.916	-13.875	-13.006	-14.47	-12.272	-13.35	-13.498	-13.086	-13.191	-14.377	-13.105	-14.067	-11.971	-13.444	-14.256	-13.275	-13.26	-12.878	-11.958	-14.16	-13.902	-14.021	-12.981	-14.257	-11.963	-12.631	-12.562	-13.779	-12.541	-11.279	-12.657	-13.2	-12.681	-13.168
-11.188	-9.6842	-11.254	-12.128	-10.937	-11.423	-10.473	-9.2728	-11.336	-11.406	-10.402	-11.691	-11.43	-11.041	-11.597	-11.132	-11.582	-12.162	-11.353	-10.662	-10.821	-11.045	-9.4227	-10.521	-10.928	-9.6023	-10.335	-11.495	-11.277	-11.84	-11.551	-9.8113	-11.656	-7.915	-12.175	-10.297	-10.394	-12.092	-9.873	-10.663	-11.957	-9.6743	-11.214	-10.359	-11.151	-9.499	-10.976	-9.9477	-9.4082	-9.7426
-7.1301	-6.9675	-7.462	-6.3242	-7.5361	-7.3199	-6.4932	-7.0699	-6.2551	-6.5336	-8.5381	-7.8461	-8.8456	-6.5303	-6.5978	-7.2728	-9.4058	-8.0829	-8.0554	-7.3586	-8.3243	-6.8761	-7.6698	-8.7168	-7.9873	-6.6002	-6.9332	-6.92	-7.3497	-7.4681	-6.8523	-7.5856	-6.9726	-7.6699	-7.001	-6.5964	-7.5308	-7.7547	-6.9033	-7.1438	-6.3189	-7.353	-8.1396	-5.6715	-6.8217	-7.9135	-8.5338	-7.3197	-8.2762	-7.4767
-6.1589	-6.6341	-5.3264	-6.7964	-7.2372	-5.6262	-5.0605	-5.9107	-7.0663	-6.3091	-6.6913	-7.2228	-4.7898	-6.1456	-7.1484	-5.6192	-6.7931	-7.5819	-8.0208	-6.6211	-7.369	-5.5174	-6.371	-5.5622	-6.1725	-6.3129	-5.6484	-5.1923	-7.1353	-5.5964	-7.4611	-5.4588	-6.1252	-6.633	-7.4581	-6.5869	-5.6285	-6.6408	-6.7785	-5.864	-6.0428	-6.0421	-5.7904	-4.2256	-6.2044	-6.7139	-5.8743	-8.557	-6.0758	-5.5531
-3.1579	-4.2907	-1.6052	-2.1578	-2.7625	-2.5048	-1.9448	-3.8747	-3.8046	-2.696	-3.6777	-2.5587	-3.352	-3.5407	-4.0144	-3.3655	-3.4574	-2.6154	-2.3583	-2.2659	-3.6792	-2.7664	-0.86725	-3.546	-3.8559	-3.8746	-2.3464	-2.5457	-3.8479	-4.4883	-3.1783	-3.153	-3.1465	-2.9024	-3.9915	-2.3463	-3.8334	-2.4516	-3.4785	-3.6294	-4.517	-3.9677	-3.1295	-3.7869	-2.1796	-2.4817	-2.4438	-2.5843	-3.7926	-3.3157
-3.7521	-5.8747	-5.8258	-5.9092	-5.9124	-7.4934	-6.3835	-7.5525	-6.0828	-5.4794	-5.3464	-6.4579	-7.2509	-5.6965	-5.7393	-7.9006	-7.8402	-6.8014	-6.0206	-5.7254	-3.8787	-5.4628	-7.2256	-6.9441	-6.4433	-6.6041	-6.9396	-6.6193	-6.5405	-6.9928	-6.1536	-6.0273	-5.6158	-7.5481	-6.9887	-7.4275	-5.5608	-7.7307	-7.1605	-7.2208	-6.5045	-7.155	-5.953	-4.8331	-7.2699	-5.4898	-5.3666	-5.3325	-5.8879	-6.6915
-3.9474	-2.7922	-4.4866	-3.8208	-3.7781	-4.0603	-4.9291	-1.6723	-4.2886	-4.1393	-3.9589	-5.7903	-3.6502	-1.9981	-2.2751	-4.4147	-3.2647	-5.1367	-2.7616	-2.9009	-5.1014	-3.1149	-4.9947	-3.1439	-2.9534	-3.4075	-3.53	-4.1466	-4.3587	-3.5364	-4.7315	-5.8157	-3.4548	-5.3507	-2.4935	-3.8458	-4.7014	-2.7766	-2.8355	-3.2847	-2.7556	-3.373	-3.4563	-3.4925	-3.7849	-4.0979	-3.77	-3.5728	-3.2427	-3.8647
-0.90724	-2.7803	-1.2201	-2.5217	-1.1155	-1.2612	-0.90646	-2.7862	0.68406	-1.704	-1.0354	-0.72209	-0.1972	-2.2116	-0.35446	-1.6855	-0.94328	-1.2273	-1.9192	-0.78324	-1.6339	-0.56843	-1.1117	-0.98908	-3.0862	-1.5519	-1.6298	-0.21727	-1.5698	-1.3708	-1.7127	-0.79592	-0.88646	-1.7021	-1.3366	-0.3678	-1.4877	-0.50496	-2.299	-1.879	1.9186	-0.55298	-1.6483	-2.8598	-1.6716	-0.5965	-2.3534	-1.9221	-2.4503	-1.8421
1.4154	2.8916	2.479	1.6488	2.9938	0.18151	2.6978	2.5841	1.0068	0.71793	0.84413	1.2306	2.0207	2.4652	1.9564	0.36953	3.73	0.48822	2.0134	1.7491	1.5106	0.72464	0.28248	0.8888	1.0869	3.2302	1.1192	1.0219	3.0034	3.3232	2.1837	2.0899	2.3415	1.6144	0.93799	2.5288	0.064868	-0.27918	2.6317	1.9785	0.54016	2.1958	1.7307	2.1759	1.8679	0.96333	2.2336	3.2578	3.0095	1.2389
-20.218	-22.354	-20.865	-21.123	-20.969	-21.137	-20.874	-19.181	-22.484	-19.116	-22.259	-21.058	-19.271	-21.33	-20.352	-21.213	-22.17	-21.494	-19.867	-20.735	-21.47	-21.487	-20.895	-21.132	-21.741	-19.703	-21.446	-19.087	-21.002	-22.248	-22.486	-19.7	-20.637	-20.674	-20.073	-21.268	-20.838	-20.255	-21.62	-22.064	-22.132	-20.878	-21.029	-21.472	-21.169	-20.178	-21.991	-20.874	-20.733	-19.706
-7.5151	-6.1009	-5.8011	-6.3666	-6.1645	-6.0724	-8.6081	-7.0607	-7.6111	-9.2093	-6.6669	-6.3531	-4.5931	-7.7911	-6.3328	-5.9341	-5.9383	-6.5498	-6.1365	-5.8789	-6.8486	-5.4923	-5.9296	-5.8358	-8.6331	-6.3348	-7.1936	-7.262	-5.9295	-7.4115	-7.8768	-6.3679	-6.433	-7.3921	-6.239	-6.9381	-6.9511	-5.0971	-5.3598	-7.4428	-6.6948	-4.5072	-4.6488	-5.7232	-6.0436	-4.6003	-7.2963	-5.7824	-6.759	-5.7988
-3.4736	-2.8088	-1.5739	-3.7226	-3.6657	-2.7215	-3.7013	-2.5842	-3.0312	-3.3719	-1.08	-2.6019	-1.4836	-1.5792	-2.9852	-4.0661	-4.5217	-5.1615	-3.546	-2.8352	-3.4741	-2.447	-1.4151	-3.1014	-2.6693	-3.9217	-4.4034	-3.9979	-2.5105	-3.1501	-3.8095	-3.9379	-2.9385	-3.3197	-2.6474	-3.679	-5.0846	-3.0795	-2.7383	-2.7387	-2.33	-5.9099	-0.70074	-3.0426	-2.4498	-0.37038	-2.7743	-4.1046	-3.7625	-2.8913
-0.69124	-0.18759	-0.81907	-0.95478	-0.72952	0.10256	0.33943	-0.90021	0.33311	0.33025	-0.33845	-1.1762	-1.5875	-1.7646	-1.3212	-1.5316	-0.50873	-1.6423	-0.40866	0.70191	-0.15255	-1.5193	-1.4596	-0.56846	-1.358	-1.4022	-0.53606	0.5484	-1.1603	-1.474	-0.18771	-0.89123	-0.714	0.95286	1.206	-0.76189	-2.3986	-0.30748	0.72574	-0.79182	-1.7422	-0.80278	-1.0283	-2.5107	-2.2622	-0.73741	-0.13763	-0.99773	-2.1111	1.3936
-10.711	-10.265	-10.712	-12.03	-10.96	-10.46	-11.11	-9.1892	-10.723	-11.606	-11.384	-10.5	-10.828	-10.669	-11.031	-11.062	-9.6069	-10.801	-11.5	-11.298	-10.923	-11.131	-9.8721	-11.599	-11.159	-10.219	-9.3523	-10.19	-10.625	-13.04	-11.164	-10.635	-10.9	-11.512	-10.836	-10.133	-9.2963	-9.5864	-10.061	-12.598	-10.791	-11.139	-10.845	-10.171	-11.1	-11.18	-9.893	-11.616	-9.7593	-11.253
-7.8897	-8.3354	-8.6644	-8.288	-7.25	-8.84	-7.5988	-7.7573	-7.8103	-8.6846	-7.2109	-6.1647	-7.6347	-8.4449	-7.3462	-7.6145	-8.061	-8.4978	-6.9404	-6.8264	-8.3928	-7.8094	-8.7266	-8.2951	-7.6551	-7.0579	-8.1352	-9.4013	-7.853	-7.477	-7.945	-7.1973	-6.6796	-7.3127	-6.646	-8.1722	-8.8796	-8.5097	-7.1266	-7.5672	-7.7674	-7.064	-8.0668	-6.7732	-8.0223	-7.4227	-7.5059	-9.1987	-8.2017	-7.8178
-2.2935	-1.4941	-3.029	-2.6149	-2.956	-2.1795	-2.5428	-3.8243	-4.7513	-2.6311	-3.9041	-2.5948	-2.5485	-3.4108	-2.9132	-2.8854	-3.7968	-3.1701	-2.6296	-1.8798	-2.396	-2.6169	-1.903	-2.1457	-2.9162	-3.3187	-3.4064	-1.6437	-4.0015	-1.7846	-2.0008	-3.4689	-3.2256	-1.2682	-3.4531	-2.8822	-4.021	-2.4731	-2.0795	-3.0155	-1.4537	-1.9467	-4.1828	-4.0361	-1.6438	-2.0148	-2.5654	-2.3686	-3.8619	-3.3585
0.35504	0.56168	-0.39897	0.33836	0.57033	0.51917	1.4159	1.6999	-0.099887	1.0415	-1.7531	-1.3868	-1.1541	0.43831	-0.52799	-1.4996	-0.77214	0.0066111	-0.77102	0.34313	-0.50103	-0.50236	-0.75835	-0.40189	-0.37518	0.76331	-0.25838	1.6256	-0.58752	-0.6698	1.4599	0.23985	0.15811	-1.3588	-1.1282	0.14989	-0.132	-0.022196	0.085446	0.55481	-0.36855	-1.5545	-0.65715	0.11809	-0.82854	-0.48145	-1.3736	0.26751	-1.2602	-1.1468
-4.8324	-4.9424	-5.3774	-4.27	-6.0772	-3.9737	-2.2497	-6.6346	-3.2048	-2.8081	-4.1831	-3.6611	-4.5989	-5.2012	-3.0315	-4.6933	-3.9612	-1.9468	-3.3055	-2.5928	-3.9323	-5.2131	-3.2372	-3.605	-4.4	-3.7372	-3.9627	-3.9457	-5.5446	-3.345	-3.2725	-5.3943	-3.3037	-4.8582	-3.5457	-3.454	-3.0902	-6.4757	-4.0445	-3.739	-3.1048	-4.7299	-2.4358	-4.2996	-4.8092	-4.0236	-5.4411	-4.4223	-3.3192	-3.8788
-6.3521	-7.6517	-6.9387	-6.8776	-7.2681	-6.7723	-8.6853	-6.9435	-6.535	-4.7121	-4.4743	-5.8487	-5.8526	-5.3967	-5.6503	-7.4211	-7.2073	-6.2131	-7.0005	-7.4933	-8.0915	-6.0301	-6.0265	-6.6914	-7.5837	-7.592	-5.0249	-6.4969	-4.5693	-6.4434	-6.3187	-6.9236	-4.396	-6.7402	-6.7334	-6.0193	-5.6652	-6.3595	-6.349	-5.2721	-6.7353	-5.9867	-7.2974	-7.1295	-5.3411	-5.8682	-6.5896	-6.8309	-5.3903	-7.253
1.1879	0.97825	1.1268	1.3165	1.2621	1.7146	1.009	2.1685	2.8302	-0.85646	2.2789	1.0756	1.5406	2.0476	1.6779	3.636	0.99316	1.3832	2.0598	2.1358	2.5465	0.61744	1.4876	2.2479	0.83816	1.9472	1.5357	1.2071	1.5148	-0.41087	0.65082	1.0261	0.83769	-0.66246	-0.09202	2.2191	0.93171	1.2258	2.2475	2.201	1.919	0.67065	2.6878	0.52754	1.2718	0.82285	1.2277	2.2953	1.507	2.3573
-11.931	-11.682	-11.364	-12.572	-11.953	-13.698	-12.661	-12.509	-13.279	-12.556	-11.711	-13.453	-12.263	-12.669	-13.735	-13.157	-12.208	-11.769	-13.089	-12.638	-12.616	-12.84	-12.542	-13.717	-14.458	-13.013	-12.719	-13.479	-11.66	-12.348	-13.922	-13.399	-11.827	-13.185	-14.43	-13.121	-12.928	-15.449	-11.864	-12.132	-11.07	-12.005	-12.964	-13.679	-12.387	-12.48	-10.788	-15.141	-12.616	-12.401
-14.303	-13.825	-13.452	-14.322	-14.434	-15.813	-14.87	-13.257	-15.954	-16.057	-13.41	-14.693	-15.159	-15.159	-13.161	-16.879	-14.447	-14.692	-14.263	-16.155	-12.469	-14.632	-14.276	-14.277	-14.044	-15.665	-14.883	-12.863	-13.951	-14.632	-15.502	-14.236	-14.847	-14.053	-15.406	-14.629	-14.994	-14.538	-13.527	-14.857	-14.378	-15.786	-13.103	-14.176	-14.943	-13.941	-14.742	-16.874	-14.635	-16.092
9.6475	9.7689	10.22	9.8683	10.337	11.154	7.7508	10.714	10.641	9.4967	10.391	9.0986	9.6932	8.9724	9.7924	10.134	9.1817	9.8876	8.1497	9.7652	9.1742	9.3999	10.457	8.8127	9.054	8.5878	9.9398	8.7188	8.848	9.7288	10.721	8.7212	11.003	10.321	9.2946	11.289	8.9142	9.4289	10.884	11.383	10.488	11	9.7607	11.36	10.517	9.2098	8.5244	8.9841	8.7403	11.003
-13.394	-11.764	-11.19	-11.172	-10.908	-13.28	-11.147	-11.251	-12.71	-11.224	-12.721	-10.368	-9.7323	-12.009	-13.907	-13.149	-11.133	-11.602	-11.496	-12.912	-11.347	-12.263	-11.701	-12.295	-9.1016	-12.317	-11.448	-12.12	-11.451	-11.189	-11.568	-10.743	-10.717	-12.12	-10.951	-11.322	-11.381	-13.428	-12.034	-11.153	-11.188	-10.701	-13.035	-11.572	-11.838	-10.863	-11.45	-9.2719	-11.109	-11.9
3.925	4.0541	3.3986	5.828	5.2522	5.3929	4.845	6.0672	3.2788	5.2902	4.3195	6.0076	4.7193	3.9197	4.384	3.8599	3.5044	4.1664	4.8404	4.2394	4.5666	4.7848	6.2942	4.8848	3.5385	2.8072	4.2646	3.4232	3.8856	2.5007	1.8464	4.2805	5.4996	4.4191	6.026	6.5043	5.5084	4.9516	4.8722	2.4627	3.5947	4.019	4.031	3.1628	4.2123	3.0755	3.735	4.966	3.5837	3.5396
-11.449	-11.365	-11.607	-11.161	-11.41	-13.202	-10.808	-11.533	-11.492	-10.878	-11.904	-11.048	-11.25	-13.223	-12.459	-11.516	-11.558	-11.946	-11.183	-13.515	-11.19	-12.393	-12.504	-12.654	-12.888	-11.476	-11.801	-9.708	-10.297	-12.574	-12.039	-11.854	-11.308	-10.662	-11.918	-13.094	-12.191	-12.104	-11.898	-11.518	-12.263	-11.815	-11.962	-11.416	-11.585	-10.566	-12.117	-12.299	-11.323	-11.983
-11.912	-12.226	-12.654	-12.694	-13.133	-13.533	-13.426	-13.673	-11.487	-13.092	-10.917	-12.187	-11.53	-12.105	-11.706	-11.157	-12.786	-11.401	-13.128	-13.102	-13.062	-12.581	-11.132	-13.739	-14.604	-13.957	-14.149	-12.217	-13.147	-13.11	-13.43	-12.75	-12.237	-13.586	-12.583	-14.276	-12.253	-12.672	-12.111	-13.357	-11.894	-13.033	-13.071	-12.543	-13.215	-11.525	-13.257	-13.743	-12.888	-12.822
-3.9741	-3.5949	-3.4966	-2.6181	-3.1207	-3.295	-1.4622	-3.8904	-3.5349	-2.6632	-3.3488	-5.6101	-3.7705	-3.2778	-5.2495	-2.9746	-3.2904	-4.9231	-4.5217	-3.5316	-4.2592	-2.3859	-4.0126	-3.1125	-4.9752	-3.578	-3.466	-3.3016	-2.2659	-6.94	-5.6371	-4.77	-2.0203	-4.4515	-2.6713	-5.1365	-3.7718	-4.1315	-2.4045	-2.3147	-2.4208	-3.7587	-1.2523	-4.6568	-2.6408	-1.9689	-3.1528	-4.7849	-4.4508	-3.1823
3.575	4.1883	3.081	3.8635	5.2712	5.3081	4.0136	4.7255	4.472	3.2847	3.9608	4.6065	2.4367	4.5915	4.9637	5.5789	4.4732	3.9421	3.8361	4.6875	5.7555	4.8633	4.0293	3.8355	4.2392	4.2665	3.3801	4.5732	3.7285	4.3275	3.2895	3.5103	4.5455	5.4282	4.9464	4.249	3.7231	3.3754	4.1944	3.6193	5.5127	4.2487	4.1127	5.1704	3.7607	2.6673	3.7867	3.4339	3.9343	4.8649
7.8518	5.8248	8.1768	7.6638	7.2342	7.7051	8.4576	8.9695	7.7529	8.3133	7.8984	7.5603	8.2885	8.6423	9.7487	8.0156	8.2223	7.424	8.0882	7.3571	7.7394	7.3968	7.1532	7.3572	8.2903	8.3771	8.2137	6.9849	8.5618	7.4856	7.8734	9.7565	7.3102	7.3448	7.3768	8.1244	8.4925	6.8191	7.2435	7.0032	6.9377	7.6874	6.42	8.6871	6.9593	8.6694	8.4014	7.7184	10.067	7.9269
4.2587	2.8624	1.5007	3.78	2.5159	3.2794	3.6036	2.8539	1.7172	1.869	4.095	3.7509	2.5923	0.47889	3.6763	2.4051	1.6403	2.3372	2.4632	2.6384	0.84359	2.4663	2.0815	2.7949	0.6287	2.8	1.3996	2.4452	4.352	2.9297	3.4054	2.3532	1.0363	1.5474	3.5456	1.7842	2.7227	1.7102	1.5699	3.4359	2.5655	2.0381	4.0875	3.1496	2.5561	1.0381	2.3123	2.0805	2.3027	3.5503
-12.389	-11.995	-11.422	-10.395	-11.942	-13.695	-8.9404	-11.748	-10.638	-13.318	-12.464	-10.064	-10.699	-11.625	-13.567	-12.526	-10.2	-11.275	-11.401	-9.755	-11.12	-10.672	-11.236	-11.651	-12.719	-10.45	-11.199	-11.841	-11.838	-12.155	-10.788	-13.257	-11.059	-11.792	-12.161	-11.83	-12.273	-11.464	-10.022	-11.212	-10.942	-11.986	-10.858	-11.751	-11.763	-11.931	-12.054	-10.409	-11.112	-10.12
-8.5369	-7.083	-7.7875	-6.3264	-6.0458	-6.3687	-6.7403	-7.6382	-7.1419	-4.9703	-5.4048	-5.2317	-6.8651	-6.2659	-8.2388	-7.6988	-7.9158	-6.1664	-7.1247	-5.5273	-7.0138	-5.3341	-7.0273	-5.6102	-5.5049	-8.1503	-6.632	-6.2267	-5.0527	-6.3273	-5.8235	-6.4204	-5.9652	-6.9737	-8.1361	-4.5748	-6.1405	-6.7979	-7.6384	-6.0067	-6.5925	-6.5384	-5.6568	-5.6644	-5.8003	-6.2341	-5.8281	-6.1999	-8.2941	-5.686
-4.3194	-4.4189	-4.4733	-5.9694	-6.1737	-5.6346	-4.0305	-3.3654	-5.9017	-4.5672	-5.842	-4.9615	-4.9859	-5.5608	-4.4621	-5.3956	-3.96	-6.1081	-4.1605	-3.0501	-3.8396	-4.8239	-5.1875	-4.1604	-5.4654	-4.5013	-4.4752	-5.9653	-2.84	-3.9774	-5.802	-5.47	-5.262	-5.6766	-4.9898	-5.1779	-4.5694	-6.341	-4.5651	-6.6816	-4.4649	-4.3733	-5.7023	-3.583	-4.8055	-6.7341	-6.0681	-4.506	-3.927	-4.5558
-12.883	-13.916	-14.481	-12.822	-12.186	-15.335	-12.938	-13.889	-13.953	-12.297	-13.683	-13.163	-11.959	-13.264	-14.078	-13.525	-13.731	-12.785	-12.889	-12.975	-12.103	-11.776	-12.189	-13.481	-13.463	-14.472	-14.201	-14.337	-13.232	-11.61	-13.102	-13.97	-13.743	-14.06	-15.693	-13.434	-13.924	-12.954	-14.473	-13.724	-13.638	-11.582	-12.367	-13.278	-14.232	-14.206	-13.437	-13.2	-11.767	-12.78
-4.2449	-4.1828	-1.8519	-4.5533	-2.9489	-3.9374	-4.3484	-4.4556	-4.2539	-2.7553	-3.5492	-2.9571	-3.1838	-4.4466	-4.2678	-3.662	-3.3604	-3.4316	-2.5006	-4.1776	-3.3228	-3.2662	-4.1654	-3.857	-3.9553	-4.7849	-1.6313	-4.833	-4.1588	-3.2453	-3.8733	-3.3402	-3.7873	-3.7169	-2.649	-5.0788	-4.153	-4.6642	-3.7266	-3.8057	-3.6636	-2.7629	-3.6642	-3.3723	-4.7981	-3.9384	-2.683	-5.4295	-3.4996	-3.0686
-13.524	-13.946	-13.404	-13.599	-13.315	-12.825	-13.159	-13.385	-13.574	-13.285	-11.72	-12.684	-12.867	-12.229	-12.916	-13.295	-14.546	-14.91	-13.486	-15.044	-13.527	-13.256	-14.108	-12.65	-12.439	-12.86	-12.288	-13.36	-13.624	-13.518	-13.136	-12.522	-13.47	-12.407	-13.36	-14.042	-12.004	-13.57	-13.061	-13.045	-12.816	-12.379	-13.658	-14.318	-13.141	-13.55	-13.308	-12.559	-12.49	-12.704
-13.888	-13.988	-15.069	-12.585	-13.04	-15.863	-13.61	-12.641	-13.603	-12.554	-15.294	-15.756	-12.193	-12.323	-14.282	-14.768	-12.52	-12.273	-15.498	-14.142	-15.884	-13.629	-13.557	-14.798	-13.991	-15.333	-14.887	-12.449	-13.171	-14.559	-13.404	-15.749	-13.408	-14.352	-15.228	-13.664	-13.774	-14.131	-14.495	-13.478	-13.373	-15.261	-14.419	-12.837	-13.594	-13.491	-14.411	-13.919	-14.347	-12.378
-4.2093	-3.983	-4.3178	-6.4971	-4.2866	-4.4476	-4.161	-4.5845	-5.7417	-3.6683	-5.1495	-4.5247	-4.6944	-5.679	-4.7554	-4.2657	-4.5795	-5.8283	-4.8153	-3.2885	-5.3138	-5.1424	-5.1391	-3.6859	-3.8994	-4.186	-4.1581	-4.3998	-4.9925	-5.7556	-5.8558	-4.5991	-4.0876	-5.1228	-4.9308	-5.3293	-4.2241	-6.5486	-4.7631	-5.2839	-4.8194	-5.1393	-5.6899	-5.6305	-4.5573	-4.853	-4.1277	-4.2185	-4.5632	-3.317
1.2987	1.1266	0.57817	0.94399	1.272	0.68292	2.9281	3.8974	-0.018344	0.29362	-0.48113	0.50698	0.14206	1.3298	1.5347	0.85902	0.10762	1.5053	0.90601	1.0058	1.0822	1.7981	1.7917	0.92846	0.27644	3.9202	1.4056	1.5892	1.1155	1.4347	1.4962	0.71776	1.9626	1.3052	1.2199	2.0392	2.0729	1.2241	1.6489	-0.6712	2.5507	0.69867	2.8701	0.5279	0.78084	2.0853	2.1298	1.9059	2.7747	2.9453
-2.7097	-3.083	-2.8322	-4.5072	-3.2639	-2.0904	-2.2668	-1.4578	-3.9873	-1.0288	-2.8231	-2.1858	-2.9066	-3.3162	-2.5533	-2.3164	-2.2573	-2.0929	-5.8781	-3.4504	-1.7262	-3.7217	-2.1405	-2.0475	-1.096	-2.6399	-3.3273	-3.3724	-3.4632	-2.9681	-2.6544	-1.5145	-3.1003	-2.7324	-3.2933	-2.4875	-2.3773	-1.7811	-1.7515	-1.3994	-1.5082	-3.5165	-1.719	-2.2402	-3.3976	-3.5402	-2.848	-2.1624	-1.3822	-0.16262
-4.0387	-4.8703	-4.5532	-3.9816	-5.2483	-4.7077	-4.3995	-3.1255	-4.6444	-3.6663	-3.8003	-4.1618	-3.6363	-5.6703	-4.8059	-3.555	-2.8615	-3.3901	-4.098	-2.533	-3.8446	-3.9813	-5.0297	-3.6214	-4.9312	-3.6033	-4.4458	-3.8803	-4.1577	-3.6158	-4.2908	-4.2822	-4.0996	-4.7748	-4.2866	-4.6348	-3.987	-4.1167	-4.2405	-6.0545	-5.5088	-4.8367	-3.6204	-4.171	-3.247	-4.2753	-5.1128	-3.9907	-4.5051	-3.1298
0.44665	-0.5884	0.20476	-0.56754	-0.33064	0.79557	1.0319	-0.63826	-0.16737	-0.35986	0.4354	1.0402	-0.46075	0.22113	-0.352	-0.60195	1.2572	-0.53319	0.47528	1.6688	0.037452	-0.61423	1.0844	1.7566	-0.44618	-1.0995	0.38224	-1.5407	0.51674	1.2391	0.1438	-0.65126	-0.96396	0.73286	1.1796	-0.69483	-0.24229	0.83709	-0.68381	-1.4954	-0.69294	-1.5715	1.0563	0.069794	-0.2543	-1.0725	0.83202	-0.70028	-1.0677	-1.0631
-11.985	-13.297	-11.897	-11.363	-9.9515	-10.639	-10.635	-12.491	-12.634	-13.052	-11.162	-14.239	-11.485	-12.091	-11.628	-10.22	-10.956	-12.053	-11.966	-11.513	-10.177	-11.529	-11.443	-11.918	-11.923	-13.066	-11.495	-10.87	-10.902	-12.205	-12.06	-11.059	-13.792	-11.151	-11.234	-11.377	-9.7746	-11.572	-10.162	-12	-11.445	-10.388	-11.498	-11.815	-11.754	-10.769	-11.076	-11.514	-11.317	-12.205
1.1182	3.2364	1.434	2.3128	1.4868	1.5005	1.7102	2.7933	-0.51722	0.77958	0.69744	1.8424	0.4584	0.92375	0.63432	1.4968	1.8842	1.1444	2.5747	0.37209	-0.74532	1.657	-0.42576	1.2737	0.78681	1.8747	0.58119	1.4317	2.7662	1.5137	-0.11534	0.26294	0.39697	1.9218	0.70259	2.184	0.48099	1.4111	1.01	2.0007	1.5828	0.67422	2.3423	1.722	0.45942	1.4824	0.88793	1.0529	1.0534	0.66514
1.9728	2.5193	2.9409	0.539	0.90972	2.2223	-0.06167	3.0417	2.363	0.62935	0.75232	0.53763	2.1255	-0.87221	1.7107	1.6533	-0.029613	0.81996	0.93838	0.58141	0.033649	0.36054	1.0618	1.9677	0.17904	2.5601	0.71523	0.36393	1.032	1.6203	1.4028	1.2959	1.7483	1.1146	1.1589	1.4371	2.3863	0.84977	1.0426	0.15748	2.9444	1.5011	1.5206	1.4007	0.26787	0.72396	1.0737	1.2066	-0.26336	1.1545
-0.55101	-1.0334	0.51043	0.81534	1.1133	1.6229	0.84419	-0.51285	-0.68313	-0.88596	0.080707	0.44048	-0.56802	0.21403	1.3672	-0.5098	1.0223	1.9244	1.3584	-0.12318	-0.76695	-0.33331	-1.0167	-0.22257	-0.83083	0.56913	-1.4398	0.44308	-0.11171	1.0957	-1.7755	1.0836	-0.86693	-0.15981	0.0048026	-0.26149	-0.026161	0.77056	-0.77431	-0.24412	0.21123	-0.47911	-1.4179	-0.11502	-0.83948	-1.909	0.06364	1.3045	0.091884	0.53969
2.8737	4.5768	4.5143	3.2723	4.4705	4.2553	3.896	4.9173	5.3704	4.5116	5.4998	5.7858	4.8938	2.8942	3.5241	3.4887	2.7565	5.8998	4.2848	4.8609	3.9501	4.8345	3.2848	4.5228	2.8927	4.6158	5.8793	4.7518	4.0459	4.8223	4.8277	4.1664	3.7702	3.8846	4.7429	4.548	5.0018	4.6748	3.9552	4.5398	4.8416	4.2278	5.1402	4.4538	4.4027	5.6995	3.6891	4.5834	3.6093	5.2093
3.9394	2.5796	3.6141	4.3398	0.95142	0.55747	1.6318	2.5396	1.9417	2.6545	2.9611	2.4439	2.8674	3.432	2.693	3.2864	1.6466	4.3799	2.2082	1.3806	0.77516	3.2384	3.7068	1.454	3.8238	2.3288	2.7088	2.0644	3.1121	2.4955	2.5661	2.8986	3.7592	3.0752	4.9784	3.2491	3.0794	1.3724	2.9399	2.9182	2.7789	4.4893	3.4885	2.7997	2.2832	1.9154	2.4731	3.1966	4.2893	3.9896
-10.902	-11.054	-10.643	-10.892	-13.206	-11.522	-11.296	-11.618	-10.963	-10.711	-13.357	-9.8625	-11.683	-11.252	-11.934	-12.097	-10.323	-10.851	-11.174	-10.89	-11.041	-11.527	-11.059	-11.549	-9.6605	-11.204	-10.697	-9.4626	-13.268	-11.679	-11.157	-12.001	-12.371	-9.7869	-12.331	-9.7673	-12.375	-11.866	-10.617	-11.888	-11.583	-11.462	-9.5863	-11.387	-14.514	-11.043	-11.048	-11.326	-12.327	-11.044
-22.893	-20.208	-23.63	-21.843	-23.272	-22.042	-22.569	-22.423	-22.308	-23.096	-22.5	-23.702	-21.089	-22.514	-20.539	-24.774	-21.837	-22.861	-22.817	-22.938	-22.926	-21.077	-21.261	-21.995	-19.457	-21.631	-21.916	-24.727	-22.026	-21.868	-23.163	-23.156	-21.939	-22.051	-22.996	-22.01	-23.199	-20.891	-20.996	-22.688	-23.35	-20.466	-23.218	-22.47	-22.234	-21.652	-22.326	-22.419	-21.014	-23.715
-15.284	-13.838	-14.941	-12.602	-12.51	-13.11	-13.311	-15.19	-12.49	-12.586	-14.497	-13.625	-13.033	-13.78	-13.789	-13.182	-14.501	-14.588	-13.852	-14.48	-15.028	-13.106	-14.195	-13.973	-15.194	-14.022	-13.802	-13.397	-13.678	-15.69	-13.54	-14.118	-12.73	-14.381	-14.299	-15.299	-12.821	-13.023	-13.517	-14.415	-14.541	-12.698	-15.192	-15.124	-13.866	-15.344	-13.263	-14.806	-15.038	-12.555
-3.0879	-3.8726	-4.6439	-3.442	-3.2087	-2.6723	-2.6182	-2.9244	-4.4484	-4.0872	-4.5819	-3.0691	-3.4884	-3.4671	-3.1723	-2.9594	-4.0466	-4.138	-2.5266	-3.3043	-4.1549	-4.2488	-4.2669	-3.3953	-4.692	-4.012	-3.4593	-2.9158	-3.0377	-4.7061	-3.5103	-2.7599	-3.5159	-2.1094	-2.2534	-3.6311	-3.8978	-2.4727	-4.7251	-3.5785	-2.497	-2.9746	-3.215	-3.4367	-2.3422	-3.7638	-5.0817	-3.0808	-2.837	-3.3908
-1.9425	-1.1844	0.95188	1.1784	-1.4717	0.2253	0.94281	0.19773	0.46144	-0.20199	1.2607	0.90223	0.53727	2.197	1.3086	0.36253	1.09	-0.79412	1.6243	-1.3451	0.35835	-0.09896	0.53719	0.24257	0.79756	0.016432	1.393	-0.9375	0.48991	0.04737	1.3713	0.081916	-0.014062	0.35399	2.0766	0.93556	0.99632	1.2668	-0.44011	1.1266	-0.21904	0.15808	0.78181	1.1448	1.1614	0.20668	0.0036009	-0.50349	-0.61369	1.4744
-13.035	-14.242	-12.779	-13.497	-14.57	-12.796	-14.065	-14.509	-12.813	-13.063	-13.573	-13.572	-14.769	-13.952	-11.786	-14.32	-14.479	-13.793	-13.549	-12.62	-12.359	-13.173	-13.007	-13.206	-13.742	-13.621	-11.449	-12.613	-12.199	-13.367	-13.399	-13.984	-13.71	-12.844	-13.624	-13.544	-12.703	-12.875	-11.53	-12.639	-12.801	-13.595	-12.723	-15.1	-13.713	-14.019	-13.968	-13.293	-13.494	-13.503
-0.94204	-0.73647	-1.8104	-1.9638	-2.4233	-2.6986	-0.8984	-1.7863	-2.3454	-3.3422	-0.43082	0.29769	-0.4796	-0.32157	-1.3822	-0.985	-2.4547	-2.0823	-2.0177	-0.87248	-0.88967	-0.11133	-1.6002	-1.5018	-1.6034	-0.17564	-0.89264	-1.8808	-0.9338	-2.0457	-1.4825	-1.8961	-0.88087	-2.8545	-2.2158	-1.3562	-0.23144	-0.63134	-2.0366	-2.4549	-1.3472	-1.2561	-0.35549	-0.99154	-1.9003	-2.8304	-1.7941	-0.33464	-0.28048	-2.3781
-11.177	-11.194	-9.5445	-10.753	-9.3055	-11.176	-11.468	-11.888	-10.388	-10.195	-9.9851	-9.8137	-11.327	-10.167	-10.34	-11.482	-10.955	-11.614	-10.41	-10.666	-11.326	-10.946	-9.9849	-11.237	-12.992	-10.987	-10.073	-11.317	-12.058	-10.18	-9.9686	-9.6551	-10.304	-11.009	-10.514	-10.776	-10.398	-10.846	-8.6731	-11.375	-10.29	-10.363	-10.299	-9.2687	-12.094	-10.756	-9.6483	-10.292	-10.999	-9.0441
-11.445	-10.29	-12.486	-11.036	-10.609	-11.375	-11.031	-12.224	-9.1317	-9.964	-12.332	-10.959	-12.813	-12.417	-10.212	-10.461	-10.451	-12.496	-10.885	-11.732	-11.941	-11.444	-9.7709	-11.816	-10.801	-12.319	-11.565	-10.647	-11.449	-11.753	-11.923	-9.9432	-10.841	-13.234	-12.592	-11.618	-12.141	-11.209	-11.766	-11.189	-11.49	-11.935	-10.999	-13.593	-11.336	-11.045	-11.533	-11.127	-11.917	-10.095
-4.6048	-5.307	-4.3505	-5.3431	-2.996	-4.1198	-3.2491	-4.5698	-2.008	-3.4354	-3.9539	-3.3767	-3.7691	-5.4163	-4.9789	-3.6647	-5.0582	-5.3943	-3.6549	-4.2849	-2.8095	-4.2833	-5.0383	-4.1416	-5.0309	-3.9593	-4.2436	-4.9367	-3.0315	-5.2402	-4.5359	-4.9414	-2.9824	-5.2437	-3.8101	-5.0831	-3.7883	-4.5707	-3.3415	-3.6212	-4.6465	-4.6254	-4.5533	-4.8983	-5.4217	-3.7383	-3.7399	-3.6424	-4.5551	-2.8552
-10.507	-11.587	-13.674	-11.791	-13.209	-11.055	-12.574	-11.515	-10.709	-12.829	-11.204	-11.922	-11.622	-11.994	-10.32	-11.505	-12.236	-11.597	-10.857	-11.951	-13.913	-12.133	-11.575	-10.614	-12.759	-11.306	-10.401	-11.32	-11.222	-12.341	-10.991	-10.818	-9.9209	-11.319	-10.969	-11.526	-12.065	-10.688	-12.716	-11.155	-11.104	-12.903	-12.032	-11.892	-10.529	-11.879	-12.225	-11.972	-10.12	-10.624
-5.1654	-4.3961	-4.818	-2.7423	-4.4751	-4.7231	-2.9003	-5.3857	-4.4274	-5.2906	-2.7325	-2.9847	-4.2076	-2.9441	-3.407	-1.7136	-3.7945	-3.3873	-3.4385	-4.2151	-5.2722	-3.7975	-2.9918	-3.3929	-3.4632	-3.9746	-4.5694	-5.1793	-3.362	-3.7866	-4.6648	-3.7545	-3.6445	-4.0253	-3.9822	-4.4818	-2.4911	-5.0156	-4.637	-3.472	-3.2919	-2.4257	-2.7428	-3.203	-4.0989	-2.7724	-3.6648	-2.3808	-5.2581	-3.1787
-11.242	-11.301	-12.12	-9.6552	-9.9736	-11.301	-11.91	-9.7696	-10.203	-12.52	-11.101	-10.373	-11.322	-11.178	-10.284	-9.626	-10.842	-11.957	-9.4776	-10.747	-11.608	-11.604	-12.212	-10.212	-11.381	-11.296	-11.279	-10.261	-9.8726	-8.8007	-12.258	-10.095	-10.186	-12.397	-11.199	-11.219	-11.098	-13.253	-9.6379	-10.45	-12.301	-12.131	-10.595	-9.9322	-10.789	-10.102	-10.866	-11.184	-11.308	-10.856
-1.7979	-3.1193	-1.6631	-1.6618	-0.91439	-2.0374	0.53397	-0.80008	-0.16766	-1.3868	-0.33984	-0.42185	-0.16655	-2.1739	-0.78916	-2.0672	-1.939	-2.5431	-0.52163	-1.1929	-1.7998	-1.2011	-1.3662	-1.599	-1.4206	-2.0562	-1.2331	-2.7905	-1.2762	-0.17823	-1.7317	-1.3845	-0.98596	-1.0085	-0.23942	-1.8329	-1.4196	-0.78677	-1.1309	-2.6991	-3.2977	0.35726	-0.62287	-0.59602	-1.3366	-1.6018	-2.4952	-2.8548	-1.7679	-1.6299
-1.0058	-0.25682	-1.3591	-0.6868	-0.044386	-2.3669	0.23299	0.72374	-1.2818	-0.9263	-0.30305	0.1872	-0.78206	0.40329	-1.0661	-1.5258	-0.13125	-0.97303	-0.50708	0.94025	-1.7834	0.19964	-0.15695	-0.050215	-0.13563	-1.0577	-0.048471	-1.6408	-0.78939	-1.3413	0.5366	-2.0177	-0.6881	-0.77968	-0.11301	-1.8965	-0.68542	-0.61753	-1.3805	-0.52375	-1.2402	1.3726	-2.3079	-0.88892	-2.4945	-1.836	0.32286	-0.55148	-0.21305	-1.3618
-10.843	-11.196	-11.061	-11.67	-10.656	-10.805	-11.996	-12.218	-10.417	-10.158	-11.48	-12.095	-11.465	-11.162	-11.907	-11.15	-12.622	-11.878	-12.481	-11.696	-11.053	-11.007	-11.271	-12.843	-12.625	-12.168	-11.624	-10.856	-11.756	-10.483	-11.141	-11.607	-13.396	-10.859	-9.9181	-12.046	-12.19	-11.714	-12.438	-12.373	-12.324	-11.01	-12.221	-11.61	-10.094	-11.452	-9.2813	-11.109	-12.347	-11.586
-3.5069	-2.7887	-2.2945	-3.2295	-3.2608	-3.7557	-3.8112	-1.9593	-4.8682	-2.2892	-3.2663	-3.2962	-5.2281	-3.8893	-2.8154	-2.7473	-3.9349	-5.0082	-3.9934	-2.7371	-3.6502	-3.5778	-3.1965	-3.3372	-3.7363	-2.7163	-3.6734	-4.729	-4.8871	-4.6707	-4.791	-3.2241	-5.2315	-3.8737	-3.8147	-4.2634	-2.1272	-3.8792	-3.0905	-1.8468	-3.3163	-2.8015	-3.2598	-3.3709	-2.4296	-2.7489	-3.3777	-2.5879	-3.1378	-2.5662
7.7388	9.3524	9.3968	9.1651	8.0654	8.9541	7.7921	8.5461	9.2146	7.8215	8.2983	7.7696	7.068	8.575	9.0122	8.3929	9.6019	10.359	8.1708	8.2479	7.6558	8.8234	8.7977	7.5472	8.2754	8.6942	7.3027	7.5951	8.8485	7.878	9.492	7.6247	9.1739	8.5736	8.7966	9.4455	8.9352	8.0178	10.225	9.6694	8.0103	8.7802	7.7439	8.2531	8.5413	8.3553	8.6332	9.4634	8.1424	9.1167
-1.4846	1.0567	0.2712	-0.046819	0.93528	1.2478	0.5694	-0.14695	-0.45345	-0.045551	0.91486	-0.54636	0.51829	-0.93057	-0.57999	1.2058	-0.92686	1.2801	-0.51758	0.11035	-0.97266	0.67389	1.7481	-1.5767	-0.39204	-0.85432	0.80672	-1.2521	-0.26326	-0.88195	0.042202	0.67205	-1.0542	0.86952	-0.14908	-0.36746	0.48353	-1.538	-1.1736	0.44543	-1.0657	-1.7628	-0.28096	-0.60596	-0.66855	-0.93682	-1.867	0.11793	-0.2339	0.15046
-2.1222	-3.0107	-2.2107	-1.3112	-0.55519	-1.721	-0.2517	-1.9816	0.11908	-0.49695	-2.2791	-2.5664	-2.3951	-2.437	-1.9535	-1.6743	-2.1944	-1.0879	-2.8469	-3.4122	-2.0396	-2.9896	-1.3524	-2.7088	-0.48734	-1.6113	-0.55545	-0.87613	-0.38598	-0.72594	-1.919	-1.3568	-1.7359	-2.5078	-0.64143	-1.6732	-0.036959	-1.729	-1.4552	-2.8128	-0.99677	-2.5928	-1.8158	-1.6232	-3.0352	0.15217	-0.79898	-1.7139	-2.8104	-2.8732
-2.781	-3.1441	-2.2252	-1.7972	-1.7863	-3.0355	-0.58718	-3.8268	-2.859	-1.8811	-1.7663	-3.927	-1.6819	-2.2674	-2.6065	-2.2986	-2.6131	-3.4223	-3.4189	-3.0131	-2.2233	-1.606	-3.2767	-1.3498	-2.8822	-3.9981	-3.316	-3.2348	-1.9466	-1.3047	-3.297	-1.9112	-3.0599	-2.7836	-1.47	-2.5339	-2.027	-1.5657	-2.0069	0.21664	-2.0005	-1.7437	-2.2008	-3.2456	-3.8391	-1.4923	-1.5299	-3.6209	-2.7267	-1.679
7.6239	7.2215	9.6245	8.0899	8.634	7.5743	8.6403	7.1954	8.5451	8.9267	7.121	9.2012	7.8347	9.1934	8.0266	8.4982	7.6157	8.771	8.5705	8.0085	7.0711	7.2339	7.4744	7.1082	6.293	9.449	6.7682	7.38	6.4119	7.7569	7.8598	8.4611	8.139	7.4148	7.2127	8.0448	6.7368	7.575	7.9154	8.7436	9.1514	7.901	10.12	8.8311	8.3111	7.4969	10.927	8.9407	8.8356	7.9874
-12.401	-12.215	-12.038	-12.867	-11.57	-12.419	-12.731	-13.659	-11.85	-12.932	-12.328	-11.969	-12.336	-13.698	-12.58	-12.316	-12.103	-13.906	-13.257	-12.851	-13.04	-11.884	-12.216	-12.763	-13.422	-13.323	-12.271	-13.662	-13.497	-12.543	-13.382	-12.708	-14.024	-12.999	-13.813	-13.509	-11.67	-12.172	-11.627	-11.86	-11.868	-11.962	-11.814	-12.665	-12.247	-12.922	-11.568	-14.541	-13.082	-12.736
0.11579	-2.4512	-1.1579	-1.798	-0.066762	-2.0338	-1.8587	-1.0932	-1.1389	-1.1253	-0.22974	-0.76088	-0.89377	-0.41773	-1.6534	-2.693	-1.5852	0.27837	-1.9669	0.16816	-1.6623	-1.3786	-0.18075	-2.1498	-0.2124	-0.17436	-1.1459	-1.4929	-0.31954	0.21181	0.20154	0.25618	0.42044	-1.3708	-1.7252	-1.505	-1.0083	-1.3431	-1.1328	-0.70592	-1.134	1.44	0.052607	-0.84707	-1.993	-2.493	-0.21573	-0.77148	-0.92647	-1.6952
-1.7239	-1.8232	-1.0897	-2.0196	-2.5433	-1.7852	-1.585	-0.38045	-1.7454	-1.7643	0.99919	-1.8119	0.010128	-2.7009	-0.93413	-2.5644	-1.0024	-1.0996	-2.9566	-1.1759	0.31603	-1.9625	-3.1562	-1.0218	-1.1063	-0.56704	-0.61727	-2.396	-2.2739	-2.0288	0.11618	-0.2095	-3.0242	0.92167	-0.47423	-0.70641	-1.48	-2.122	-0.70513	-0.46187	-1.7323	-1.5318	-1.4692	-0.72358	-0.33569	-1.9777	-0.89612	-1.869	-1.1946	-2.8236
-2.7818	-4.1404	-1.9545	-2.239	-3.4889	-4.1282	-4.509	-3.0776	-4.0967	-4.0261	-1.8872	-3.1652	-3.5917	-2.8333	-3.855	-2.2451	-3.3941	-0.94118	-3.2865	-4.7465	-4.1718	-2.8732	-3.6012	-1.3136	-4.5446	-4.6886	-4.8425	-3.5305	-2.3148	-3.4529	-3.8771	-3.9535	-3.6095	-1.4199	-4.3137	-4.3002	-2.5689	-2.5795	-2.9766	-2.062	-2.8555	-3.4858	-3.0394	-0.61427	-2.7134	-4.4713	-2.0478	-4.2877	-3.3723	-5.2936
-9.6819	-7.373	-10.339	-10.134	-9.8234	-9.6253	-6.9704	-9.0724	-9.5067	-10.313	-8.8175	-8.8477	-9.4199	-9.6511	-9.2039	-9.727	-9.0178	-9.7434	-9.5525	-10.549	-9.269	-8.4257	-8.5545	-10.824	-10.253	-9.9377	-10.539	-9.1868	-8.8708	-9.2619	-7.7877	-9.8219	-8.1964	-10.205	-8.5273	-11.015	-7.4475	-8.9366	-8.9385	-9.6795	-10.095	-10.286	-9.9712	-9.9619	-9.9336	-9.2932	-9.7671	-12.023	-8.8757	-8.0294
-4.9404	-3.879	-3.2199	-3.5834	-4.2357	-3.3772	-0.89417	-4.829	-4.2724	-3.0144	-2.8213	-3.8723	-3.186	-3.4683	-4.1974	-4.3763	-4.1364	-4.247	-4.9112	-3.6694	-4.6912	-4.6217	-3.5917	-3.5107	-3.1808	-3.3858	-2.4546	-3.0182	-4.1423	-4.0106	-4.4295	-4.787	-4.7538	-3.478	-2.7378	-5.7787	-3.138	-2.139	-5.7598	-4.4353	-4.1315	-3.6307	-2.8492	-2.5497	-3.3156	-5.1705	-3.4081	-2.9698	-3.1721	-4.1399
-5.0137	-4.9638	-5.0711	-4.2072	-4.8115	-5.3861	-3.9109	-6.5123	-5.3812	-4.7551	-5.5175	-5.2359	-5.2936	-4.7532	-4.8588	-4.1107	-6.3569	-5.5618	-3.9176	-3.3717	-4.2773	-5.8623	-5.452	-4.5316	-4.0451	-6.0098	-5.1576	-5.2368	-3.5621	-4.5895	-5.8428	-5.4704	-5.6784	-4.9628	-3.9476	-4.3456	-4.6848	-4.4005	-3.4321	-5.1331	-3.7947	-4.8077	-4.3833	-6.0357	-4.6398	-6.5118	-6.3692	-3.7702	-3.6291	-4.7125
-6.0325	-4.7514	-7.1168	-5.59	-6.0823	-5.0795	-6.2648	-7.5783	-6.0564	-5.4429	-7.6405	-5.3137	-5.0994	-5.0591	-6.0008	-5.975	-6.8275	-5.6645	-5.5155	-4.8083	-6.4083	-5.2752	-8.1514	-6.0211	-4.8218	-5.7935	-4.8073	-5.102	-5.707	-4.7636	-8.013	-5.9763	-5.9839	-4.6579	-6.3481	-6.0542	-5.024	-4.9556	-5.4586	-3.9125	-5.1681	-5.1966	-5.9155	-6.0424	-7.088	-4.6394	-6.5089	-5.8851	-6.141	-7.8615
-20.756	-19.173	-20.299	-18.49	-21.169	-19.325	-20.197	-22.976	-20.824	-20.521	-21.789	-20.754	-20.967	-20.879	-21.38	-20.666	-21.049	-20.561	-20.574	-20.863	-20.316	-21.143	-20.704	-19.83	-21.718	-20.745	-21.18	-19.303	-19.82	-20.918	-22.037	-20.736	-20.704	-21.01	-22.116	-21.848	-20.207	-21.066	-22.104	-21.455	-20.839	-22.63	-20.912	-20.603	-20.613	-22.847	-22.637	-20.524	-20.178	-20.695
-9.8187	-8.687	-9.25	-8.6588	-9.7921	-10.504	-8.4176	-9.7132	-8.5909	-9.8518	-9.4504	-10.592	-7.9101	-9.5188	-9.1625	-9.7336	-10.869	-10.189	-9.1255	-9.6396	-9.1665	-9.4931	-9.2129	-10.298	-8.9655	-9.6816	-9.4833	-10.902	-9.1212	-8.8727	-10.855	-9.5044	-9.3655	-7.8355	-7.9142	-10.095	-9.4277	-8.5865	-10.053	-9.0124	-10.617	-8.2743	-8.9883	-9.5567	-9.762	-9.1766	-9.0191	-9.024	-10.679	-8.9828
-22.771	-22.431	-20.596	-22.607	-21.434	-21.592	-22.755	-22.242	-21.837	-21.781	-23.388	-22.918	-23.235	-23.016	-22.717	-21.802	-22.776	-23.029	-23.902	-22.631	-23.317	-21.689	-22.878	-23.151	-22.509	-21.226	-22.534	-21.911	-22.702	-21.734	-21.78	-22.8	-22.547	-23.106	-22.262	-22.519	-21.701	-21.178	-20.948	-24.859	-21.827	-22.922	-22.189	-23.297	-22.38	-22.021	-23.323	-22.183	-23.174	-23.31
-1.7169	-2.0194	-0.93866	-1.598	-2.1588	-0.59426	-1.3264	-1.2327	-1.508	-1.5281	-3.3221	-1.0253	-1.4305	-1.6389	-0.79785	-0.55154	-2.4175	-1.337	-1.6453	-2.5112	-2.053	-1.1636	-1.1832	0.1062	-1.3567	-1.1222	-2.0896	-1.8696	-1.7754	-4.0162	-1.0283	-1.7285	-1.4487	-2.3684	-2.345	-1.0595	-2.3852	-0.63082	-2.8918	-3.4985	-0.92165	-2.2235	-2.9509	-2.7612	-1.5804	-2.1204	-3.4297	-1.9017	-0.97143	-2.1323
1.2496	2.8424	1.602	2.1334	2.4649	0.51235	1.3842	2.4465	1.2377	1.6439	-0.52722	1.5312	1.8701	0.098115	0.82391	1.2379	0.76762	1.2896	2.2855	2.332	0.32377	1.2971	0.71024	1.586	0.22366	0.12567	1.2123	2.2297	2.3565	0.4656	1.7428	1.0678	-0.038949	2.2616	3.3312	0.95435	0.11553	1.6588	1.6705	0.37517	1.3975	1.0585	0.79714	2.4945	3.0954	0.61203	0.21591	1.2834	1.4497	1.6109
-12.689	-12.113	-12.765	-10.737	-10.861	-12.158	-12.218	-10.877	-9.4291	-12.414	-12.411	-12.126	-10.979	-11.761	-11.303	-12.703	-11.82	-11.76	-11.801	-12.737	-13.56	-11.224	-13.17	-11.356	-12.22	-11.58	-11.22	-11.541	-11.282	-11.652	-12.697	-11.175	-12.331	-11.831	-11.478	-12.582	-12.011	-13.252	-11.404	-11.806	-11.371	-10.405	-12.385	-11.67	-12.232	-12.348	-11.413	-12.299	-12.202	-11.641
-20.513	-24.234	-20.571	-21.71	-22.305	-22.945	-21.604	-22.557	-22.406	-22.61	-22.457	-21.826	-22.886	-21.983	-21.349	-21.194	-21.953	-20.656	-22.79	-24.3	-22.77	-22.822	-21.429	-21.629	-22.727	-21.975	-22.883	-21.87	-21.561	-23.149	-23.289	-22.143	-22.454	-20.584	-22.396	-24.089	-21.506	-22.993	-21.655	-21.51	-22.352	-22.487	-21.72	-20.794	-21.938	-23.87	-21.922	-21.378	-22.068	-23.325
5.5272	3.4786	3.3968	4.5067	3.4045	2.974	5.0955	4.5771	4.9495	4.1323	5.5766	3.7723	4.3475	3.6579	5.7503	5.0871	4.8135	5.3365	5.02	3.5557	3.749	3.4602	4.5508	5.8391	5.408	5.1717	4.5351	4.085	3.7155	3.9832	2.943	5.0422	3.6636	4.3059	4.137	4.2131	4.7264	3.8821	5.9128	3.908	4.1214	4.4151	4.9666	4.2416	4.898	3.6797	6.7513	4.0176	4.1785	2.468
0.98945	0.52364	1.0344	0.33628	-0.48569	-0.71958	-0.62185	0.48273	-0.72956	1.8976	0.15509	0.40604	0.13038	0.74996	0.066237	1.5541	1.0554	-1.3541	1.4303	-0.10178	0.20926	0.58798	1.0532	-0.63753	1.4106	0.283	1.2623	1.0071	-2.0438	0.46614	-0.1553	-0.70112	-1.0757	-0.2992	-1.5258	0.30507	0.56289	0.3148	0.49312	0.63784	-0.26217	-0.92812	-1.8481	-0.33057	1.2985	1.5162	0.53812	1.6123	0.8329	0.70018
-4.7434	-3.3709	-4.3501	-3.9026	-4.4047	-4.0999	-5.1341	-5.2549	-3.5893	-5.0728	-6.579	-4.9792	-4.9174	-4.2839	-5.6506	-4.1976	-4.9982	-5.2184	-4.8487	-4.8268	-5.4416	-4.8858	-5.6847	-5.5233	-4.88	-2.4053	-5.176	-5.1841	-3.8067	-4.2701	-3.8014	-5.5356	-2.9854	-5.6264	-3.4427	-3.6681	-5.4865	-5.0284	-2.7703	-2.6767	-3.9987	-4.6396	-5.8997	-4.7067	-5.7099	-4.2767	-3.0826	-3.4114	-6.7067	-4.5204
-13.285	-14.131	-15.028	-15.334	-15.026	-15.659	-15.199	-14.678	-15.708	-14.854	-14.143	-15	-14.803	-14.994	-12.937	-13.883	-15.308	-14.177	-13.874	-14.787	-15.467	-14.781	-15.485	-13.934	-14.504	-15.092	-14.444	-13.078	-14.185	-15.073	-13.117	-12.703	-14.718	-16.058	-15.082	-13.155	-16.505	-15.165	-13.557	-14.3	-16.077	-15.611	-15.966	-13.918	-13.837	-14.555	-16.043	-13.998	-15.96	-13.689
1.2587	1.339	2.441	2.3047	2.2913	2.4184	2.6689	2.8164	3.0582	2.3702	1.0627	1.5865	2.4444	1.9981	2.2747	1.9349	1.8651	1.8606	0.71713	1.9511	1.4915	1.6171	-0.34476	1.0872	2.4137	1.4149	1.5811	1.599	0.67344	2.45	1.1038	2.3907	0.41498	1.4672	2.1559	2.7932	0.94956	1.4677	2.2237	1.442	1.8946	1.852	2.6424	0.5644	1.6036	2.4495	1.3249	2.4138	1.6072	1.7028
6.5138	8.3113	9.5643	7.0743	7.9192	7.8081	6.4467	7.756	8.7215	7.0369	8.3044	7.2764	7.448	7.627	7.5278	9.0084	7.3624	8.138	8.5542	7.7392	8.9808	6.4446	7.1355	6.2934	9.0179	6.4381	7.7725	8.2082	8.4832	8.0004	7.419	7.4151	8.239	7.4696	7.1935	6.98	8.492	7.5399	7.8608	7.394	7.5242	8.925	9.0831	8.7537	7.8342	7.3363	8.1216	8.1679	7.0691	7.5234
-0.37929	-0.45668	-1.1217	-0.40489	-0.49942	-0.54446	0.53637	-0.9331	1.3565	0.48888	-0.094997	0.18706	0.63457	-0.53973	0.59194	1.2845	-0.10705	1.279	0.092269	0.20446	1.1793	-1.9358	1.4125	-0.36506	0.042074	0.0060745	-0.69243	0.68465	-0.060919	-0.82606	0.98129	-0.23237	-1.0896	0.89724	0.4985	0.57132	0.16856	-0.033487	-0.75749	0.51025	-0.50004	0.61626	-0.14145	-2.1391	-0.30489	0.011037	-1.5526	-0.59182	1.5467	-0.48395
-12.861	-11.051	-10.406	-13.178	-11.774	-11.592	-10.516	-11.656	-11.158	-11.687	-11.09	-12.293	-10.283	-12.588	-12.523	-12.04	-13.176	-10.539	-11.359	-12.172	-12.761	-9.59	-11.083	-10.207	-12.246	-10.705	-10.944	-11.613	-11.862	-11.933	-11.761	-10.812	-10.426	-11.314	-11.135	-11.219	-11.834	-11.394	-11.959	-12.691	-12.85	-11.272	-12.612	-12.203	-11.144	-11.226	-11.872	-12.417	-11.396	-10.885
-9.1604	-11.397	-9.4788	-9.9527	-10.164	-9.7017	-8.664	-9.0993	-10.145	-8.1882	-8.9227	-8.5265	-9.7326	-8.9462	-9.848	-10.121	-9.0821	-8.4188	-9.7845	-9.7364	-10.208	-9.4481	-9.2131	-9.416	-10.012	-8.9267	-9.9767	-9.3748	-8.4737	-9.5902	-8.2584	-10.856	-10.613	-8.7098	-11.147	-10.463	-8.1693	-9.8836	-9.0999	-9.3247	-9.3562	-10.073	-9.34	-10.61	-8.5285	-9.8597	-9.7324	-7.9864	-9.0169	-8.294
6.5384	6.6754	6.6306	7.3058	5.403	6.5657	6.5226	7.2677	4.5885	6.7103	5.5826	7.1506	4.8588	5.5031	5.1276	7.1892	5.313	5.0118	6.3604	4.9873	7.3745	4.8472	5.9337	6.1514	5.2209	5.3217	6.1906	3.2958	7.7078	4.9314	5.484	5.2237	5.2501	4.1977	5.0506	5.164	6.0616	4.7315	6.8467	5.8811	4.4655	4.7067	6.1272	6.7837	6.4395	5.573	6.0476	5.9892	3.1399	4.6722
-10.185	-11.02	-10.125	-8.9645	-10.379	-9.4259	-11.573	-10.791	-10.898	-10.796	-10.158	-10.543	-9.5638	-8.7091	-10.156	-11.838	-11.047	-9.3741	-11.091	-10.486	-11.393	-10.579	-10.845	-11.051	-10.071	-10.332	-9.5593	-7.8014	-11.076	-9.9795	-11.499	-9.337	-8.884	-10.299	-11.274	-10.478	-10.392	-10.434	-10.608	-10.617	-10.174	-10.458	-9.4758	-9.1571	-10.814	-11.525	-9.3393	-10.62	-10.844	-10.53
5.6662	4.9525	5.6491	8.085	7.4076	7.3613	7.2872	6.8387	7.7279	7.9843	7.3819	8.07	8.383	5.975	6.4763	5.7885	5.9663	6.4455	6.36	7.3739	6.5304	6.9212	6.1419	6.9986	6.6329	7.1557	6.5825	5.9303	6.5518	7.4483	6.1926	6.1737	7.2133	7.5486	6.748	6.9432	7.2076	5.6218	7.034	6.6453	5.7441	6.0903	7.1885	6.9421	7.7848	7.4692	6.3855	7.3378	6.9819	7.4588
7.6067	6.2279	6.2253	6.8218	6.5236	7.0151	7.083	7.3135	6.6969	7.6139	8.4821	8.1683	7.332	8.0209	5.3308	5.869	8.2053	7.1233	5.8365	4.4548	4.8788	7.2086	8.1133	7.378	7.4329	7.0351	5.4962	6.464	7.1298	6.3684	7.0011	7.5221	6.2363	6.9233	7.6066	7.0168	4.8858	7.5331	6.1702	6.0744	8.0606	6.6003	6.7549	7.3656	7.8882	5.8223	6.9491	7.592	8.171	7.5313
-3.8411	-4.5896	-7.5632	-3.9712	-6.0611	-6.1133	-6.0806	-5.439	-6.3267	-5.5838	-5.4858	-6.8363	-5.6724	-4.9815	-5.0031	-6.0393	-5.162	-4.412	-7.3601	-5.5451	-5.4542	-5.0782	-7.0512	-5.4113	-4.6295	-4.2031	-5.5427	-5.1433	-5.2893	-5.0528	-4.7695	-6.2373	-6.1341	-5.4776	-4.2213	-5.7387	-5.2207	-5.2673	-5.4585	-5.4947	-5.0016	-4.9319	-6.574	-5.6936	-6.7565	-5.6902	-5.5328	-6.6817	-5.4033	-6.3321
4.5828	4.2143	4.6981	6.4721	5.2739	6.1917	5.7285	5.4175	5.5661	5.0598	5.4569	5.6204	4.6067	3.6184	6.823	4.6956	3.6494	5.3143	4.1416	5.1712	5.4804	5.2625	5.9723	5.7515	4.8222	5.8196	4.9491	4.5761	4.4899	5.8903	5.4371	5.543	5.3696	5.6466	3.6424	4.9722	5.7319	5.4835	4.815	4.734	6.188	5.2934	5.839	5.7235	4.9584	5.855	5.3335	5.229	4.4169	5.0691
-12.502	-10.234	-11.469	-11.206	-11.626	-12.685	-11.373	-10.156	-11.462	-12.505	-10.916	-11.888	-10.377	-11.576	-11.526	-11.641	-11.168	-13.723	-12.039	-10.448	-11.033	-11.489	-11.956	-12.692	-10.983	-11.619	-12.677	-11.873	-11.051	-12.131	-10.533	-11.492	-10.915	-11.794	-12.094	-12.94	-13.164	-12.911	-12.165	-11.241	-12.716	-11.447	-12.424	-11.021	-13.305	-11.825	-10.758	-10.505	-10.398	-12.446
6.2167	5.534	6.53	7.4275	7.1138	7.7662	7.5759	6.1082	6.5925	9.0146	5.6136	7.284	8.0092	6.7924	7.791	6.0753	7.1496	7.3312	6.1692	6.657	6.9159	5.9153	7.5415	5.705	5.0693	5.9567	6.8407	6.0082	5.5482	5.4782	5.6343	6.364	7.3014	7.1032	6.0851	6.6337	6.7337	6.4388	5.9392	7.6864	7.5046	6.4386	6.4811	6.6357	5.9319	7.4906	6.1561	6.1638	7.3353	9.0253
-3.8611	-3.4583	-2.0601	-4.0411	-4.4889	-3.4669	-3.3959	-3.5062	-5.1092	-5.4676	-5.5826	-4.1768	-3.3742	-4.8667	-5.6421	-3.417	-4.0418	-3.0171	-3.574	-4.6811	-2.852	-4.4375	-3.4552	-2.7505	-3.9398	-2.5996	-4.0137	-4.7937	-4.3987	-4.2275	-3.7359	-4.6365	-4.1235	-5.1875	-3.6983	-3.4286	-3.1214	-3.1766	-4.5881	-4.6491	-3.5592	-3.7738	-3.5574	-3.6227	-3.6421	-4.6665	-4.2569	-4.8244	-4.265	-6.0467
0.45059	0.37741	1.0953	-0.0636	-0.53956	0.84976	-0.42311	-1.9357	0.24689	0.25057	-1.4373	0.081961	0.85473	-0.82523	0.72773	-0.93466	0.6962	0.22204	-0.54907	-0.058665	1.3599	0.17592	0.78181	1.3991	0.0067145	-0.085005	1.3269	-0.61429	1.6441	0.1556	0.62532	0.53169	0.59473	0.67775	1.5286	0.54981	0.26227	1.2196	0.07452	1.1009	1.0282	0.58973	0.33806	0.20931	0.61133	0.96875	0.4332	-0.58016	1.173	2.3
-4.9531	-4.8773	-5.5429	-5.6163	-5.3889	-4.6487	-6.9814	-6.8557	-5.1047	-6.678	-5.5236	-6.0155	-7.1513	-3.8485	-5.3358	-6.6877	-5.4817	-5.2042	-4.8784	-6.008	-4.3263	-5.9511	-4.485	-6.5756	-4.6212	-4.8128	-6.7158	-5.6272	-5.3136	-4.4349	-4.9455	-6.5398	-5.9097	-5.2086	-5.7505	-6.2457	-3.5233	-5.7148	-6.8247	-5.3413	-4.781	-7.6069	-6.0708	-6.9277	-4.4329	-5.3078	-5.3955	-4.6968	-7.112	-6.1611
-0.98467	-1.1816	-0.65241	-1.4626	-1.2886	-1.9704	-0.88772	-2.9153	-1.5319	-0.18975	-2.0663	-1.8448	0.31518	-1.5212	-0.83425	-1.7292	-1.4942	-2.7652	-0.88537	-0.53131	0.063336	-0.54062	-0.75592	-2.6488	-2.4677	-1.2137	-1.0044	-1.0014	-1.012	-0.58176	-1.3017	-2.019	-0.057935	-2.0164	-1.2568	-1.711	-0.27805	-0.2316	-1.394	-1.0881	-1.7557	-0.93142	-1.7081	-1.6539	-3.0944	-2.8627	-1.3002	-0.6001	0.39679	-0.53271
2.6297	1.6196	1.811	-0.6111	2.4609	-0.53663	1.0223	2.1017	2.4941	1.6734	2.181	1.3336	0.038034	2.4443	1.7764	0.86175	-0.088096	1.288	-0.0053861	2.8869	0.98364	1.0833	1.5503	2.1903	2.5673	1.9634	2.3476	1.7137	3.1414	0.82761	0.42717	1.2994	0.81932	1.7831	1.857	0.65698	1.6354	3.4816	2.9926	2.1432	0.58258	1.4515	1.906	-0.48053	2.1265	2.1619	1.8236	1.7978	1.2662	1.4095
6.4807	7.1036	7.5191	7.1466	5.9712	6.0069	6.7971	6.7012	7.0237	6.6125	6.411	6.0355	6.956	5.8982	6.6715	7.4491	4.8773	6.352	6.3313	6.1779	7.6215	5.4171	6.8523	6.449	6.8182	6.8004	6.5915	6.4089	6.9652	6.8111	6.9698	7.0182	7.1113	7.4971	6.467	6.5502	7.1113	6.4768	6.4922	6.8602	7.1405	8.6454	6.6218	6.3812	6.9745	6.0042	8.9118	6.1116	6.7032	7.4967
-0.74726	0.75383	-0.96477	0.11213	-1.2988	-0.12461	0.529	-0.73346	-1.4173	0.24732	0.45342	1.4697	-0.47998	-0.29312	-1.4427	0.3594	0.90103	1.1369	-0.087461	0.03366	-0.75962	1.4745	0.03516	-0.8617	-0.058908	1.1266	0.94401	-1.1857	-1.0263	-0.07646	-0.88722	-0.41161	0.37275	-1.8172	-0.93013	-0.49394	1.1918	-0.82836	-2.0513	-0.30885	0.41634	-0.71236	0.68743	0.021032	1.2075	-1.0899	-0.57588	-1.3522	-0.965	-0.97254
-0.80346	-1.5128	-1.1126	0.073977	1.1962	-0.59794	0.43931	-0.28451	-0.92561	0.25712	0.11738	-0.098941	-0.24062	1.4273	-0.042201	-0.94493	0.40572	-0.38238	-1.6733	1.2478	0.59006	-1.2638	1.6087	-0.62007	1.4318	-0.83034	-0.13962	-0.09465	1.3193	0.77597	0.52741	0.99808	0.047049	0.98608	-1.225	-0.42633	0.15524	-0.86683	0.58433	0.94891	-2.5031	-3.2433	0.047643	1.5809	0.16496	-0.74402	-0.68812	0.8255	-0.10664	-0.53987
-8.1147	-8.4196	-7.7542	-7.7571	-8.0562	-9.0135	-8.4395	-7.1269	-6.0472	-7.3961	-8.7053	-5.9719	-7.3316	-8.7775	-8.2642	-8.0792	-7.6274	-6.8084	-9.4466	-5.5318	-7.7646	-9.3822	-7.4448	-7.4862	-8.5777	-8.6258	-7.6223	-6.8637	-8.7004	-7.6223	-6.8815	-6.7983	-8.7658	-7.6938	-8.6838	-8.1252	-6.4447	-7.6451	-8.1482	-8.6965	-8.0754	-7.7892	-6.2078	-6.0398	-7.0393	-7.0879	-7.6893	-7.4785	-7.4105	-6.3052
6.8073	6.443	6.4882	6.6625	6.4381	6.2046	7.2192	7.7289	6.5363	7.5231	8.0025	6.6371	6.1161	8.1176	4.4687	7.7042	6.7027	6.6286	5.4319	5.0723	7.695	5.4073	7.3391	7.0803	6.462	7.4374	6.1154	6.1262	9.0302	6.8266	6.0403	6.0586	7.5514	7.6417	7.4066	6.5621	6.4886	6.4329	5.6385	6.8827	7.8312	5.6313	7.4658	7.0604	7.0045	6.8474	7.3167	7.386	6.4871	7.3148
-2.2649	-4.0182	-3.3743	-2.3219	-2.7688	-1.4154	-1.8549	-1.6334	-2.2382	-0.46762	-3.3694	-1.9637	-2.1165	-3.3202	-2.9147	-2.0087	-2.3359	-0.45018	-2.5298	-3.0602	-1.9112	-2.8251	-1.1385	-1.4366	-0.42122	-2.8656	-2.3842	-2.4284	-2.0364	-1.5903	-0.56698	-2.8633	-3.8013	-1.7089	-1.9592	-2.8378	-2.6898	-1.3404	-1.9783	-4.1515	-1.5171	-3.978	-3.2032	-2.8427	-0.91281	-2.0401	-2.3282	-1.6621	-2.7563	-2.132
-12.509	-14.782	-13.819	-12.679	-15.278	-13.36	-13.099	-13.582	-13.241	-12.115	-11.266	-13.691	-14.106	-12.934	-14.698	-12.442	-12.536	-13.486	-13.34	-13.783	-12.223	-13.546	-12.135	-11.238	-14.673	-11.42	-12.82	-12.908	-11.738	-12.008	-12.833	-12.249	-14.104	-13.693	-13.928	-14.555	-13.216	-11.475	-14.035	-14.23	-13.109	-13.535	-12.956	-14.818	-13.468	-13.38	-14.518	-12.081	-13.022	-12.9
8.8282	8.5396	7.6288	7.7818	7.2298	8.135	7.1136	7.8269	8.0104	8.548	8.5829	7.7074	9.0993	8.2481	10.111	9.5734	8.3291	8.5688	8.0111	8.7604	8.2079	8.8534	10.007	9.3314	5.668	9.3395	8.6136	8.8745	8.3968	8.9512	8.7652	9.1893	9.9257	9.3293	7.1344	9.6112	8.3064	9.5081	9.0806	7.4584	7.7042	8.6539	8.3764	7.9406	8.197	9.104	9.2528	8.5128	8.8548	9.799
1.3623	-0.79896	-0.5788	0.55593	-0.98104	0.13287	-0.50629	-1.7081	0.68937	-1.7644	0.88873	0.36419	1.0529	-1.168	0.45238	-1.7427	-0.19776	-0.85199	-0.5631	-0.36689	-1.4229	-0.63933	-0.35751	-0.9602	0.069386	-1.2644	-1.4243	-0.37871	-0.50712	-0.56079	-1.091	-0.41051	-0.15496	-0.97373	-1.3258	0.047682	1.4124	-1.8388	-0.23889	0.24095	-1.3709	-0.084978	-1.2437	-1.2992	-0.45531	1.0303	0.57417	0.83011	-0.65392	-0.77173
-15.094	-12.744	-13.369	-13.059	-13.6	-14.243	-11.89	-13.978	-13.507	-14.493	-13.092	-13.991	-14.626	-12.907	-12.768	-13.548	-13.102	-12.302	-13.433	-11.796	-12.737	-13.589	-13.839	-13.555	-13.297	-14.41	-13.462	-13.605	-13.559	-13.771	-15.001	-13.627	-12.619	-12.91	-12.598	-11.122	-14.09	-14.221	-12.889	-14.046	-13.605	-12.495	-13.326	-15.234	-11.155	-13.66	-13.875	-13.279	-12.631	-13.893
-13.522	-14.686	-14.3	-14.079	-14.516	-15.183	-14.844	-15.014	-14.746	-14.612	-15.91	-13.792	-14.895	-13.966	-13.579	-15.39	-14.231	-14.27	-13.984	-13.321	-13.669	-13.241	-15.858	-14.249	-13.421	-13.756	-14.103	-13.764	-16.388	-14.297	-15.127	-15.262	-15.233	-13.064	-14.515	-13.305	-12.911	-14.366	-14.309	-15.878	-15.679	-13.681	-15.504	-13.654	-14.089	-14.059	-13.488	-14.157	-13.762	-15.751
-4.3495	-4.6548	-4.104	-4.4125	-2.6608	-3.9657	-2.6497	-4.0777	-3.4277	-3.4095	-3.0186	-4.0531	-4.3903	-4.0608	-2.8328	-4.5399	-2.1676	-2.1175	-4.661	-3.2492	-3.4131	-4.1618	-3.5547	-3.8004	-3.044	-5.1902	-3.0971	-3.907	-1.8677	-2.7531	-3.6197	-5.1126	-3.2162	-2.7328	-3.5885	-5.2287	-3.3089	-1.8365	-4.4922	-4.9366	-5.3467	-2.953	-2.5695	-4.1406	-4.6274	-5.0524	-2.5962	-3.0612	-5.8616	-2.7353
-3.0272	-3.5412	-3.9398	-5.1727	-3.0266	-3.4741	-4.9803	-6.2663	-4.138	-4.2444	-4.1895	-4.675	-3.3477	-3.7062	-3.5855	-4.972	-4.7517	-4.8743	-3.048	-4.7007	-3.6877	-2.432	-2.5176	-3.5223	-2.5293	-3.5042	-3.753	-2.6263	-5.6017	-4.0767	-4.0265	-3.7099	-3.8494	-4.3817	-3.6305	-2.9613	-3.351	-2.5631	-3.3336	-5.1577	-3.2704	-3.5602	-4.3356	-2.177	-4.939	-6.1728	-3.4307	-3.0699	-3.0679	-3.22
-9.7573	-10.003	-8.7396	-8.8543	-7.631	-10.399	-8.3298	-8.9043	-8.8815	-8.4724	-7.8252	-9.1507	-7.4919	-9.2662	-9.7536	-9.5027	-10.257	-9.093	-9.9574	-9.3111	-9.5604	-8.369	-8.6933	-8.5554	-8.4394	-8.5284	-8.525	-9.7871	-9.0143	-8.6375	-9.3542	-8.0679	-7.2031	-9.0521	-8.1658	-9.005	-9.3946	-7.8353	-9.0469	-8.5756	-8.6418	-7.9619	-9.0277	-7.5806	-9.8441	-8.1977	-10.451	-7.4396	-9.0812	-8.2828
-22.885	-21.102	-22.048	-22.912	-21.819	-22.363	-22.639	-21.861	-22.001	-20.436	-22.846	-22.802	-22.025	-23.22	-22.425	-21.555	-22.08	-22.246	-22.003	-22.968	-22.745	-21.768	-22.878	-23.052	-21.861	-21.386	-23.426	-21.118	-22.132	-23.111	-23.325	-22.459	-21.986	-22.528	-21.345	-21.733	-21.833	-22.573	-23.249	-21.635	-21.153	-23.342	-22.34	-22.818	-22.95	-22.07	-22.648	-20.746	-21.763	-21.506
-4.7649	-5.1489	-5.3987	-5.1448	-5.0832	-6.5955	-5.0025	-4.4826	-5.1623	-3.5688	-4.5585	-4.0736	-5.2744	-4.9842	-5.6463	-5.147	-5.5821	-5.428	-4.9702	-5.3155	-5.8227	-5.0003	-4.523	-5.1896	-3.272	-3.6945	-6.489	-5.427	-6.1074	-5.0631	-5.7241	-5.7752	-5.1426	-4.8045	-5.3414	-5.1072	-4.2545	-6.2166	-3.373	-5.8556	-6.2167	-6.2782	-4.9249	-6.5115	-5.2871	-4.7214	-5.364	-4.8465	-3.8097	-4.9203
-12.363	-11.64	-12.548	-14.141	-13.801	-11.944	-13.171	-13.976	-12.598	-13.006	-12.767	-11.83	-12.752	-13.948	-10.954	-14.745	-13.464	-13.357	-13.309	-13.722	-11.58	-13.915	-12.024	-12.053	-12.817	-12.124	-12.918	-12.449	-13.032	-12.96	-11.291	-11.691	-13.907	-12.172	-11.958	-10.825	-12.627	-13.318	-12.689	-12.671	-12.754	-13.213	-10.928	-12.656	-13.27	-10.958	-11.417	-12.166	-12.731	-13.154
7.6435	8.2241	8.517	7.4499	8.7275	8.5065	7.4711	9.7693	8.5277	8.3363	6.097	8.4733	8.8313	9.6976	7.3432	8.9452	6.998	10.112	8.8115	8.9852	8.6423	7.984	8.888	8.3791	8.9367	8.8186	9.6885	7.978	9.6312	9.0987	7.8129	7.5651	8.3565	8.0303	9.8946	9.1429	7.8319	8.4114	8.2501	10.389	8.8555	8.0194	9.9713	9.379	7.9598	8.2772	7.5433	8.0208	9.2849	7.2516
-5.118	-3.5397	-4.9449	-6.827	-5.059	-3.5845	-4.2038	-3.195	-4.0148	-3.1666	-4.388	-4.2087	-3.3959	-5.4186	-5.3878	-3.4083	-4.6393	-2.8358	-3.3069	-3.3005	-5.2799	-4.9986	-3.993	-5.4074	-4.2843	-2.5751	-3.4417	-3.0698	-3.3517	-2.6313	-3.6318	-3.8012	-3.4362	-3.8219	-4.5983	-2.8827	-3.2666	-3.3309	-0.89306	-5.6147	-2.5802	-4.0559	-4.1606	-3.5939	-2.9657	-4.1058	-4.1581	-4.0223	-1.4713	-3.3493
-5.423	-5.3369	-2.5117	-4.7825	-4.9296	-5.732	-4.0554	-6.6978	-4.2742	-5.7589	-7.1703	-4.4514	-6.1308	-5.4401	-5.6805	-4.269	-4.8516	-5.3121	-5.578	-5.6646	-4.9858	-6.9471	-5.3341	-5.4943	-4.0545	-5.9121	-3.6355	-4.8915	-6.3381	-5.4908	-5.7766	-4.8675	-5.5062	-4.809	-5.7606	-5.84	-5.8853	-6.2899	-4.555	-4.0333	-6.3653	-5.1924	-6.8964	-4.0359	-5.096	-5.4539	-6.0628	-5.3262	-5.9798	-5.4818
8.6163	9.4712	9.1756	7.5222	8.3409	9.8495	9.8498	10.426	8.8562	9.3478	10.186	8.6469	8.062	10.363	8.8081	7.8006	9.4733	7.0293	8.357	8.6134	8.6121	6.17	8.3196	9.189	8.3025	9.0462	9.0229	8.654	8.3974	9.05	10.057	8.5488	9.5017	7.8173	9.5092	8.3835	8.5869	8.7333	7.1795	9.0417	7.9189	9.0026	6.7118	7.8057	9.2678	10.366	8.2032	8.2282	8.1851	8.5314
-3.8343	-5.0698	-3.743	-3.1628	-2.9669	-4.7093	-4.8671	-4.7469	-4.9454	-3.5112	-4.533	-3.6549	-3.9479	-3.8027	-3.2868	-4.1961	-4.0023	-3.083	-5.0955	-3.5171	-4.0458	-1.8952	-4.0179	-4.2088	-3.5175	-4.5248	-3.3826	-4.4611	-4.2935	-4.9628	-2.7224	-3.8531	-4.0004	-4.0588	-4.3312	-5.5102	-3.9622	-4.4276	-4.8417	-3.6034	-4.2112	-4.4524	-4.7686	-4.8561	-2.6407	-3.3361	-6.1027	-4.387	-5.6223	-3.6689
-6.0106	-5.8473	-6.685	-6.7496	-5.5961	-9.3271	-3.917	-6.1925	-5.6217	-4.9211	-5.8687	-5.8158	-5.6493	-5.5604	-8.1998	-4.8785	-5.334	-7.3643	-7.0862	-6.2302	-8.0481	-6.6408	-6.5629	-6.098	-6.1121	-6.8406	-6.908	-5.0697	-7.1259	-6.0957	-5.8115	-6.0397	-6.1877	-5.9969	-6.1481	-6.784	-4.839	-7.5193	-5.8803	-7.2666	-5.9895	-6.8286	-8.0459	-5.7358	-6.0763	-6.6154	-6.2953	-6.5284	-5.9407	-7.0728
1.8666	2.7677	2.6943	1.2477	1.934	2.0733	3.2653	3.1406	3.1617	-0.1028	2.518	2.081	1.8622	0.67898	1.4814	1.3739	1.3772	1.6183	1.9843	0.86829	2.0856	0.71693	0.44657	3.6625	-0.32301	1.885	1.1187	0.68425	1.9941	0.64185	0.42276	1.2056	2.8145	0.69735	3.4443	2.2784	-0.23747	1.4089	1.0397	-0.40653	1.3761	1.7282	2.607	1.7091	2.1909	3.715	2.229	1.3188	2.7238	2.1367
-13.077	-11.695	-13.037	-12.291	-12.548	-12.108	-12.585	-12.555	-13.838	-11.76	-11.867	-11.775	-13.589	-13.253	-12.815	-12.898	-13.172	-11.869	-12.112	-13.38	-12.658	-12.075	-13.566	-12.135	-13.56	-12.711	-14.082	-12.716	-11.683	-13.325	-12.765	-11.474	-12.444	-13.269	-12.81	-12.895	-13.302	-12.471	-12.203	-11.948	-11.766	-11.587	-12.785	-12.643	-11.522	-12.402	-13.388	-13	-12.745	-12.02
-2.8191	-3.1014	-4.1344	-1.5177	-2.8308	-1.5556	-2.3173	-3.6285	-2.9615	-3.5029	-4.4918	-3.264	-2.4567	-3.1401	-3.0624	-3.103	-3.56	-3.6371	-3.3714	-2.8904	-3.0131	-2.1655	-3.2668	-2.2729	-3.6003	-3.3091	-3.0642	-3.5777	-3.2687	-3.5329	-3.5599	-2.4532	-4.072	-3.1636	-1.386	-4.1657	-2.4005	-3.1123	-2.9179	-3.223	-3.7936	-2.89	-3.0469	-3.4019	-1.7885	-2.4995	-4.1859	-2.0747	-4.6026	-4.7334
-13.144	-10.697	-11.053	-10.614	-11.626	-11.329	-11.701	-13.706	-11.462	-12.978	-12.002	-12.916	-10.668	-11.434	-10.13	-11.206	-11.801	-12.255	-11.441	-13.142	-10.908	-11.818	-11.214	-11.464	-12.559	-11.997	-11.521	-10.874	-11.605	-11.261	-12.906	-13.3	-11.333	-10.961	-13.026	-12.125	-10.749	-12.073	-11.077	-11.636	-11.685	-11.714	-11.308	-13.323	-13.158	-11.128	-13.546	-11.427	-11.616	-12.121
0.91832	-0.45232	-0.22529	0.51198	1.4382	1.3885	1.3961	0.93947	0.71284	1.8182	1.2233	1.0534	0.288	0.92803	1.3628	1.1072	2.0241	1.4157	1.014	1.4792	0.62673	-0.27222	2.0962	1.4782	1.3904	0.14573	0.99158	2.7604	1.4939	0.96548	-0.75515	0.94563	2.1414	0.88472	-0.8228	2.1264	1.7154	0.19708	1.9509	2.5756	0.68694	0.78089	1.5182	0.8564	1.2132	2.2797	2.2645	0.3704	0.42895	2.0606
-3.2047	-0.65844	-0.97684	-0.93429	-1.166	-1.3764	-0.59674	-0.67371	-2.417	-0.36124	-1.9045	-1.4927	-1.2988	-1.0939	-1.3111	-0.95116	0.13107	-2.4357	-2.9722	0.66062	-2.7557	-1.322	-0.73151	-1.4403	-1.7199	-1.324	-1.5145	-0.98829	-1.429	-1.5152	-2.3901	-0.92555	-0.34743	0.96493	-1.3695	-0.13523	-0.5303	0.16983	-1.6041	-0.64083	-1.3905	-0.54348	-2.445	-1.965	-0.36317	-1.9522	-2.3183	-1.1047	-0.50869	-1.1872
-21.025	-20.75	-20.603	-21.477	-21.023	-19.658	-19.791	-21.669	-20.413	-20.896	-20.176	-21.414	-20.52	-20.328	-20.53	-20.444	-20.026	-20.646	-21.72	-20.98	-19.875	-21.753	-20.835	-20.009	-20.073	-20.786	-22.662	-21.668	-20.339	-21.035	-20.587	-20.478	-20.19	-20.977	-21.255	-20.425	-21.167	-21.931	-20.981	-20.692	-20.461	-20.926	-21.342	-19.376	-19.975	-20.086	-21.436	-20.472	-18.668	-19.598
2.7855	-0.14176	1.3243	1.3537	-0.59611	0.77358	0.7248	0.062708	0.77523	1.9949	0.31528	-0.43396	0.42977	0.36446	0.41287	1.1926	-0.91219	-1.3009	0.35786	-0.072597	1.0963	-0.90964	0.072024	0.020251	0.54847	-0.73594	-0.035514	0.86476	0.48435	-0.10501	1.0561	1.0626	1.9697	2.7894	-0.30482	1.4924	0.89154	-0.32502	1.0484	1.1555	-1.0731	-0.15477	0.26341	0.21544	0.82125	0.11284	-0.37422	1.8642	-0.16163	-0.75605
2.6347	4.3457	2.2869	3.3448	2.8139	4.4946	2.8362	1.6109	5.2511	4.0336	2.0101	2.5269	3.5424	2.7818	2.2224	3.0812	3.1595	2.0061	1.6983	3.4672	3.5299	1.9846	5.0697	2.8213	4.1376	2.5092	3.1817	3.3667	2.9544	4.5853	1.2939	2.5926	1.7599	2.4848	2.2677	3.0638	3.2509	3.4287	4.5287	3.3597	2.2361	2.6804	2.4222	3.7656	3.1356	3.3635	1.9264	3.231	1.9529	3.0535
-14.767	-15.912	-14.558	-15.525	-15.283	-14	-15.492	-15.384	-15.585	-14.524	-13.402	-14.172	-14.156	-15.197	-14.728	-15.306	-13.984	-14.076	-15.542	-13.512	-15.123	-13.162	-15.509	-14.649	-15.073	-13.468	-15.922	-13.585	-16.165	-14.706	-13.213	-14.545	-15.878	-13.93	-14.704	-15.235	-13.291	-14.804	-14.753	-15.121	-15.731	-14.977	-13.458	-16.311	-13.216	-14.638	-14.405	-15.195	-15.244	-13.883
0.37474	1.3931	0.90806	1.1565	0.97088	-0.67747	3.6862	1.9296	1.5953	0.4086	-0.20201	2.054	-0.42482	4.1667	1.5407	1.1136	1.9976	1.0814	2.5998	1.0954	-0.057572	2.3292	1.2418	2.195	1.0279	1.2398	0.86597	3.2995	1.288	0.49578	0.31869	2.4837	-0.29782	3.2326	2.4518	1.5236	1.1453	1.7697	0.59014	0.16567	2.2208	1.4158	2.6558	1.3053	1.8956	2.1744	1.4281	2.4955	2.2298	1.6311
-1.8514	-1.0921	-1.2722	-1.706	-0.78771	0.19832	-2.9574	-1.6397	-1.0553	-2.247	-2.0753	-2.4737	-1.1164	-1.6843	-2.1408	-2.1495	-1.2071	-0.98126	-2.4343	-0.19076	-3.4828	-0.38536	-3.5296	-2.5722	0.01585	-0.32794	-1.4532	-1.7357	-1.5605	-0.36272	-2.7538	-1.7848	-1.851	-1.2194	-2.9637	-3.0781	-0.97726	-1.9789	-2.6616	-0.57068	-2.1983	-1.6923	-1.6514	-1.4543	-2.5373	-1.4402	-3.3395	-3.3247	-1.3528	-2.7186
-8.791	-5.6529	-7.6127	-6.5348	-8.4434	-7.9931	-8.6845	-7.5518	-9.1902	-8.3816	-6.4444	-6.7373	-8.0552	-8.5712	-7.7166	-7.5487	-7.3618	-7.1947	-9.0205	-7.8136	-7.9713	-6.589	-7.7605	-7.6902	-7.455	-7.7437	-7.3084	-7.7966	-7.0014	-7.0875	-8.3184	-8.5285	-8.2377	-8.0261	-7.7056	-7.5864	-6.09	-6.7972	-8.5277	-9.5075	-8.1372	-7.7019	-8.8104	-6.7278	-7.9966	-6.938	-8.2343	-7.7886	-7.4534	-6.8464
-9.805	-9.5097	-8.4174	-6.7091	-9.0583	-7.5948	-9.1076	-8.2044	-8.8352	-8.6594	-9.5961	-9.0163	-9.0808	-8.255	-8.1358	-8.9971	-9.6293	-8.9189	-9.7383	-9.6794	-9.6316	-9.5818	-7.2627	-8.82	-8.9683	-8.929	-9.4087	-8.4622	-9.6668	-9.3994	-9.2498	-9.032	-9.9196	-9.715	-8.7848	-8.0856	-8.1964	-9.3067	-8.8323	-9.7755	-9.734	-9.5522	-9.9462	-9.6622	-8.5082	-8.1406	-9.5493	-9.3747	-9.0933	-7.3786
5.571	7.4701	6.0217	5.5287	6.4806	8.3916	6.3205	7.426	7.3773	5.5179	6.7213	6.3007	5.6076	7.0045	5.8611	6.6776	6.7477	6.8369	6.4743	7.9912	6.6218	7.7914	6.6918	6.2757	8.556	6.3356	5.7591	6.4597	6.5128	5.987	5.8814	7.4035	7.2135	5.7708	7.1385	6.3299	5.7747	6.3234	6.5081	6.8706	6.9031	7.671	5.9769	8.3848	7.2179	6.9551	8.9273	7.53	6.3611	8.6399
7.5708	6.6409	6.7782	6.4424	5.3779	8.1035	7.8607	5.5916	6.7352	5.7311	6.571	6.1184	6.6241	6.8386	7.3544	5.4591	6.3583	6.8563	6.3315	6.1754	7.9108	7.17	5.5849	7.4435	7.7298	6.6174	5.4939	6.2108	7.1062	5.28	7.0385	6.533	5.8515	6.071	7.8581	7.6636	7.4608	6.7422	7.5274	5.4894	5.7792	7.4996	7.0131	4.8556	5.3254	6.6646	7.0799	8.0607	7.2798	5.6792
-2.2865	-1.8119	-2.6132	-1.8987	-0.79588	-2.7684	-1.0141	-2.3638	-2.8438	-2.329	-1.632	-1.9329	-1.1692	-1.496	-1.1032	-1.8486	-2.0453	-3.0518	-1.6458	-0.5065	-0.87763	-2.7375	-1.1622	-2.2962	-2.1493	-1.8974	-0.96295	-2.2329	0.16169	-0.55327	-2.5718	-1.8798	-2.5084	-1.5198	-3.2464	-1.7598	-1.9545	-1.5715	-1.6318	-0.9125	-3.2055	-1.0661	-4.3033	-2.4863	-0.93272	-0.63765	-2.5819	-2.3052	-2.6758	-1.2717
-8.4277	-5.7944	-6.1367	-6.8066	-5.2972	-6.8312	-6.922	-7.2648	-6.1859	-5.7737	-6.1032	-6.0385	-6.9819	-5.8201	-5.6242	-5.3752	-6.584	-5.8848	-6.8322	-6.3412	-7.3762	-5.125	-4.4855	-7.5657	-5.0258	-6.0616	-8.1106	-6.411	-5.19	-5.6927	-6.4331	-6.7727	-5.4572	-6.8455	-6.7635	-7.5628	-6.2725	-6.3241	-6.2405	-5.6	-5.327	-6.7243	-6.631	-9.0676	-4.6393	-7.2376	-7.447	-4.3345	-7.6733	-5.8172
-14.163	-15.133	-12.781	-14.599	-12.8	-14.226	-14.49	-14.054	-15.05	-14.573	-13.951	-13.668	-14.87	-15.354	-15.041	-14.725	-12.784	-13.525	-13.456	-14.186	-13.947	-14.497	-14.227	-14.216	-15.175	-13.298	-15.187	-13.088	-15.565	-14.448	-15.288	-13.668	-13.197	-15.409	-14.285	-13.647	-14.185	-13.807	-15.406	-14.134	-13.009	-13.803	-14.399	-13.59	-13.048	-13.672	-14.443	-13.771	-14.45	-14.623
-12.941	-10.53	-12.736	-14.273	-10.281	-13.143	-12.917	-11.899	-11.785	-10.307	-10.834	-10.292	-11.715	-12.311	-11.866	-13.414	-10.399	-11.956	-12.67	-11.069	-11.005	-11.663	-11.4	-12.717	-12.478	-11.872	-9.7065	-10.255	-11.112	-11.25	-13.249	-11.5	-12.698	-10.829	-13.13	-10.192	-10.349	-12.216	-9.9636	-12.788	-10.446	-10.915	-11.09	-11.999	-11.551	-13.094	-11.702	-12.555	-10.776	-10.111
6.967	6.8917	5.9588	5.2055	7.6219	6.9908	7.6344	6.1235	6.4467	6.5925	6.6788	7.2999	6.3078	7.4989	6.0049	6.3586	8.3194	5.3142	6.4249	7.6003	6.1792	7.8253	5.3851	6.6728	6.5328	7.2895	6.866	7.0158	8.1592	6.9082	6.3494	6.4123	7.4816	8.4918	6.8712	7.2856	7.6268	6.6358	6.9352	7.9422	8.1346	5.9463	6.9139	6.6969	5.1361	5.0835	6.3556	7.0342	6.1204	5.0329
-13.917	-13.545	-12.975	-14.294	-12.079	-12.408	-10.971	-13.654	-15.206	-12.559	-13.084	-13.723	-13.232	-11.932	-13.729	-11.674	-12.695	-12.564	-11.748	-13.916	-13.445	-12.835	-11.873	-11.803	-13.567	-12.842	-12.786	-12.465	-12.96	-12.895	-11.641	-12.614	-12.764	-13.414	-13.13	-14.092	-12.344	-13.345	-13.537	-12.169	-12.413	-12.642	-12.209	-11.916	-13.571	-11.435	-13.169	-13.074	-13.72	-11.449
-2.8288	-2.3813	-4.3003	-4.0819	-5.0654	-3.7077	-4.2211	-4.0298	-3.8696	-2.8685	-3.9569	-4.019	-3.9955	-4.3416	-4.7425	-3.9102	-5.4975	-2.5297	-2.7766	-4.8131	-3.8239	-4.2538	-2.8424	-3.1468	-3.1711	-1.6236	-3.2379	-2.0876	-4.3571	-4.6754	-4.5866	-7.3264	-4.1469	-4.7046	-5.0169	-3.2553	-3.6037	-5.406	-3.2758	-4.0796	-4.5227	-2.2336	-4.9343	-3.5739	-3.0516	-3.7185	-4.2598	-3.9055	-3.6799	-3.7347
6.7395	6.83	7.7469	5.6922	6.5647	5.5472	7.7759	5.5419	6.2556	6.6805	6.3501	6.7155	7.906	7.5652	6.1056	7.7792	6.9835	6.1501	7.7701	6.5758	5.524	6.483	6.643	7.7609	8.0684	8.0227	5.5212	6.5118	6.7643	6.4404	7.1357	7.6172	6.9603	6.2585	7.2384	6.1246	7.3137	6.413	6.8847	7.8753	7.1029	6.8962	6.3467	6.4243	7.3389	7.1442	6.1019	4.626	6.3721	6.5886
-1.6992	-2.6712	-1.6535	-2.8085	-0.69288	-2.7192	-0.50954	-2.4718	-0.81065	-2.5372	-0.97715	-0.27081	-2.406	-1.0107	-0.46872	-1.3718	-2.7628	-1.5947	-2.5648	-3.1945	-1.4406	-1.1142	-1.9386	-0.73724	-1.1259	-2.5798	-1.4304	-0.65294	-0.92549	-2.0222	-1.2747	-0.71253	-1.5349	-1.1818	-1.0777	-1.2734	-0.73402	-2.7101	-1.5488	-2.1713	-3.3496	-2.495	-2.4274	-0.20851	-1.3427	-1.1324	-1.2561	-1.2864	-0.32403	-0.40403
-4.0472	-2.7473	-5.084	-3.3765	-2.099	-1.9744	-2.7279	-2.3556	-4.6031	-3.6326	-3.236	-3.619	-3.3064	-2.0844	-2.5762	-2.4712	-3.352	-4.5385	-1.6697	-2.7176	-3.3726	-3.5166	-2.6218	-2.6992	-1.9546	-2.9141	-3.2072	-4.095	-3.3716	-4.0811	-1.7139	-4.1018	-2.9682	-3.0315	-3.1209	-3.7755	-2.9296	-4.3311	-2.3356	-1.735	-4.194	-2.8585	-4.0515	-2.5077	-3.0899	-2.7241	-3.6979	-3.8349	-4.3489	-3.8474
-4.9392	-3.2346	-4.0087	-4.2229	-3.8116	-4.5129	-3.8485	-3.7324	-4.7485	-2.9159	-5.1858	-1.5592	-5.0069	-2.3481	-3.267	-3.5359	-3.2913	-3.6563	-4.1279	-4.164	-3.8723	-3.2058	-4.0609	-3.048	-4.0073	-3.9548	-2.8109	-3.9446	-5.4167	-4.1662	-4.0763	-3.5719	-3.4091	-4.2275	-3.7112	-4.5364	-4.4998	-2.2206	-4.5481	-4.1555	-3.2861	-3.2263	-3.254	-3.588	-3.3087	-2.5008	-4.2867	-4.9248	-1.9707	-4.1292
-13.402	-11.702	-13.774	-13.756	-12.923	-14.487	-12.84	-13.6	-14.139	-13.804	-12.988	-13.441	-13.47	-12.889	-13.285	-11.765	-13.687	-13.456	-13.568	-12.481	-12.786	-12.334	-13.188	-12.853	-13.327	-12.446	-13.346	-14.196	-12.27	-13.44	-13.559	-14.004	-13.192	-12.04	-13.031	-13.832	-13.227	-13.638	-14.32	-14.473	-13.015	-13.523	-13.831	-14.283	-15.212	-13.176	-13.987	-13.21	-13.827	-12.354
-3.5084	-2.8041	-3.5191	-2.1579	-3.4324	-3.5299	-2.6092	-3.7266	-4.3211	-4.4709	-5.1665	-2.761	-2.9056	-3.2619	-2.5977	-3.5452	-2.0113	-1.9553	-5.2913	-3.5281	-3.7178	-3.6475	-2.0316	-3.4529	-2.7802	-4.7723	-2.9757	-4.3033	-3.5567	-2.4494	-3.0717	-2.5659	-3.221	-1.9026	-3.4174	-3.5151	-3.3652	-4.6267	-2.762	-2.3816	-1.6752	-2.3318	-2.6604	-3.1786	-2.7229	-5.5869	-3.5013	-2.8307	-4.0663	-3.8496
-5.4753	-6.1687	-4.9395	-6.2342	-5.4269	-5.7686	-4.8244	-5.9332	-6.545	-4.77	-5.4143	-4.4105	-6.2378	-5.6979	-5.7173	-6.0097	-3.8947	-4.5342	-4.4457	-5.3485	-6.0826	-5.5159	-5.6514	-6.1018	-4.3114	-3.8164	-4.0124	-7.6265	-5.5198	-5.0989	-5.6852	-5.5211	-6.4054	-5.1255	-5.6529	-5.852	-5.11	-6.7443	-5.8536	-4.908	-5.5136	-5.7393	-5.249	-5.7598	-4.7573	-7.1306	-6.0783	-3.7453	-6.0049	-4.4903
3.6832	2.4355	4.3829	3.7319	1.8832	3.1892	3.3548	1.7565	2.6446	1.6643	1.6913	1.2228	3.7132	1.9276	3.9343	1.3373	1.6739	2.215	4.0407	1.8974	2.0992	1.0429	2.8991	2.02	2.4354	4.5908	2.5182	3.2311	2.1016	2.461	2.4521	3.8074	2.5469	2.2808	4.0288	3.1225	0.92858	3.8455	2.8394	5.6939	3.563	3.5526	2.6959	1.8469	4.4701	1.278	4.1332	2.2504	2.5494	3.134
9.9349	10.55	9.5954	10.327	10.088	9.7784	8.6398	8.857	11.771	10.025	9.3129	10.656	9.9212	9.5474	10.504	8.3615	10.54	8.5971	11.322	8.8827	10.11	10.09	9.8001	11.383	10.096	9.3759	10.219	9.9437	11.045	11.212	8.8789	11.233	8.0193	9.4994	8.3457	8.2563	9.5663	9.7701	8.8409	8.7788	10.185	10.334	10.147	10.92	7.8283	10.048	10.041	6.95	9.7968	9.6585
-4.1716	-4.9429	-5.2399	-2.8384	-4.8243	-4.1201	-5.8082	-5.9614	-7.0363	-4.6999	-4.3627	-5.6087	-5.7062	-6.5483	-4.5434	-2.242	-7.2807	-4.638	-4.8866	-5.2718	-4.8827	-3.3997	-5.1208	-6.3675	-5.1159	-5.4103	-5.8512	-4.7307	-3.8676	-5.2955	-5.6854	-5.3115	-5.8298	-4.3965	-6.7455	-5.3278	-5.4532	-4.4608	-5.9826	-4.1665	-4.5532	-6.0706	-6.4297	-4.4155	-4.2514	-5.7497	-4.4855	-5.8345	-5.3868	-4.5708
11.111	9.458	10.139	9.3759	9.0249	9.051	10.086	9.5055	10.819	10.334	9.899	11.251	8.4902	11.002	8.0234	11.33	9.183	10.261	9.5846	9.7888	9.3834	9.3827	8.4163	8.307	9.7807	9.6647	8.5351	9.3209	9.6069	9.5514	10.446	9.806	9.4214	10.243	9.3313	9.3892	9.5063	10.241	10.2	9.9275	9.9693	11.17	9.7864	9.4171	10.261	8.4954	9.8457	9.8807	9.4575	10.031
-11.792	-12.819	-13.569	-13.423	-12.365	-13.882	-14.497	-11.175	-12.982	-13.676	-13.488	-13.109	-13.792	-13.83	-12.034	-11.665	-12.433	-13.042	-11.749	-12.592	-13.716	-12.267	-13.543	-14.736	-11.932	-13.195	-12.244	-13.668	-13.441	-13.708	-13.426	-13.545	-12.4	-14.583	-14.889	-14.372	-13.214	-12.311	-13.387	-13.222	-12.49	-13.851	-11.709	-13.309	-13.213	-13.803	-14.192	-13.34	-12.137	-12.294
1.7375	0.2292	2.923	0.88902	2.1421	1.4095	-0.72289	0.48369	0.4417	-0.43591	-0.68023	0.14863	0.9918	-0.46747	1.0205	-0.40378	-0.9236	1.2553	-1.2836	0.79393	0.22699	-0.1601	-0.52225	2.0935	0.76593	0.24021	-0.33359	0.33574	0.0073499	-0.34386	0.34089	0.28117	-0.45982	-0.077638	0.31468	0.14506	-0.3362	0.80807	-0.18229	0.84377	0.7011	2.4911	1.9564	0.23546	-0.070331	1.1351	0.16081	1.1593	0.53469	0.79256
-5.7062	-6.4706	-5.8455	-5.4425	-4.908	-5.4495	-7.9282	-6.6931	-5.3089	-5.4791	-6.9687	-5.005	-7.2697	-6.4647	-5.9651	-5.5388	-5.9094	-7.623	-6.0165	-6.3335	-8.1535	-6.378	-6.3451	-4.8312	-5.231	-5.4273	-6.4195	-5.8262	-7.1115	-4.458	-4.9591	-6.8936	-5.631	-5.539	-4.6853	-4.6133	-5.0439	-6.9084	-5.5628	-7.8582	-6.6129	-6.1362	-5.9454	-6.1767	-6.7984	-4.777	-5.6889	-5.5048	-6.6933	-6.2748
-13.329	-13.724	-12.899	-13.171	-12.263	-13.674	-13.471	-13.258	-12.626	-13.249	-13.194	-12.63	-13.54	-11.082	-14.39	-13.085	-13.424	-13.508	-12.072	-12.31	-12.779	-13.783	-13.394	-13.555	-13.859	-13.375	-12.559	-12.007	-13.865	-13.616	-11.514	-13.321	-13.443	-15.719	-13.574	-12.738	-12.139	-13.613	-12.711	-11.046	-12.367	-14.665	-13.579	-12.785	-13.973	-13.716	-12.29	-13.365	-12.433	-13.386
-13.434	-14.152	-13.293	-14.123	-12.914	-15.716	-14.727	-14.779	-14.288	-14.852	-14.711	-14.092	-13.583	-15.138	-16.517	-15.316	-14.893	-15.468	-12.981	-14.634	-14.388	-14.889	-15.509	-14.477	-15.653	-15.569	-14.947	-14.071	-15.738	-12.562	-15.282	-14.173	-14.31	-15.683	-15.972	-14.49	-14.776	-14.211	-13.984	-14.101	-13.696	-13.474	-15.215	-14.79	-13.476	-15.773	-13.965	-14.894	-14.663	-15.111
6.3765	5.8424	5.5045	6.1035	6.8499	4.9978	8.4831	5.7547	3.4623	5.723	5.3235	5.3926	6.1165	5.0587	7.0873	6.4528	5.7931	4.5734	4.5336	5.5401	4.8968	6.8264	4.1543	5.6717	5.2732	5.4549	7.3	4.7688	5.0182	5.6141	6.3103	5.5301	5.3806	6.3283	5.7374	6.2484	5.9185	4.382	5.8092	4.5837	4.3	5.596	5.4463	6.347	5.5516	5.0638	5.5129	5.5923	6.337	4.0836
0.48968	0.48319	-0.8791	0.35334	1.1833	0.38216	2.1189	1.6487	1.1691	-0.53723	-0.86122	1.0043	0.89661	0.078193	0.14978	-0.028555	0.16951	1.4076	1.8342	-0.41531	-0.43027	-0.23171	1.3071	2.6059	0.44857	0.94299	0.15001	0.077383	0.1889	-0.61741	-0.45886	0.024978	-1.107	0.81562	-0.33122	1.1814	1.4015	0.10392	-1.282	-0.22349	-1.0469	0.1978	2.4089	1.3213	1.9562	1.3724	0.92227	0.27973	0.49067	1.1034
-12.611	-12.238	-14.906	-12.73	-13.059	-13.649	-12.17	-13.259	-11.662	-14.214	-13.204	-13.257	-13.502	-12.659	-14.007	-13.032	-13.219	-14.162	-11.893	-12.61	-12.571	-12.504	-13.614	-14.197	-12.454	-13.252	-12.723	-11.209	-11.889	-12.32	-13.929	-13.379	-12.255	-13.353	-12.831	-13.204	-12.476	-12.452	-12.658	-12.334	-13.209	-12.682	-13.322	-13.879	-13.629	-12.251	-13.487	-13.394	-15.422	-13.153
-2.1245	-3.1974	-2.9716	-1.2253	-2.2512	-3.9121	-2.4439	-3.4767	-2.6122	-1.7673	-2.9292	-2.7005	-3.3724	-2.668	-2.7645	-2.5856	-2.7714	-2.7885	-2.8781	-2.9361	-3.9938	-2.863	-3.4511	-2.7091	-2.4072	-3.2843	-3.3195	-3.4368	-2.9423	-2.6204	-3.3511	-1.6097	-1.4034	-2.225	-2.0466	-3.4003	-3.9186	-1.9007	-1.1441	-0.77739	-1.2828	-2.5393	-3.5318	-2.9894	-1.298	-3.855	-2.9469	-1.8686	-3.2323	-3.6471
-14.412	-14.266	-11.216	-12.979	-12.407	-13.575	-14.304	-12.254	-13.554	-13.024	-12.704	-13.403	-12.94	-12.467	-13.578	-15.852	-13.67	-13.358	-13.86	-13.206	-12.355	-10.354	-13.22	-13.593	-12.693	-12.624	-13.481	-11.812	-14.468	-11.837	-13.681	-12.942	-13.883	-13.873	-11.977	-12.092	-13.74	-11.497	-11.738	-14.027	-13.417	-12.013	-13.891	-13.638	-14.206	-13.761	-13.98	-13.463	-12.625	-12.997
-2.6628	-3.6922	-3.3254	-1.8863	-2.092	-3.5282	-3.5654	-2.7092	-3.8142	-3.7093	-1.973	-3.2973	-4.0184	-1.8687	-3.4029	-1.2101	-4.2703	-3.8586	-1.7393	-3.8061	-2.9214	-1.489	-2.6348	-2.9013	-3.0358	-4.0803	-3.4283	-4.8185	-3.3504	-4.6282	-2.7935	-1.6903	-3.4607	-3.2544	-3.0784	-2.8543	-3.5269	-4.3318	-1.9163	-4.2171	-2.8724	-3.5834	-3.1702	-4.9103	-2.5684	-3.7764	-3.5767	-2.3452	-3.9595	-2.559
7.4028	6.0024	7.0131	7.1239	6.1386	6.9341	5.9344	7.7956	6.4715	6.7073	8.5333	7.8409	6.0475	7.8485	7.093	7.6934	5.118	7.2822	6.8501	6.035	6.3514	6.0694	8.3424	6.4716	7.2989	6.5959	5.5488	8.046	7.0949	6.854	6.0972	6.6301	6.7329	7.754	4.4486	7.6789	6.9604	5.9375	7.2948	7.3828	6.1576	6.1558	7.2554	7.4524	7.3625	4.9439	6.9189	6.1778	6.8638	6.5739
4.1352	6.878	5.0997	5.2621	6.0098	6.1716	4.2952	5.9086	3.5733	4.3755	5.1908	4.0495	5.6383	6.1846	4.1965	4.3311	4.1912	3.7744	3.0828	3.3451	6.6533	6.0471	4.7528	4.3062	4.9144	5.2021	4.7071	4.8156	5.1195	4.5682	3.9108	6.2107	5.537	4.9296	2.018	4.4712	4.5838	3.9762	5.0742	4.3531	3.9337	6.0056	5.959	3.8334	6.1784	4.5227	2.8887	4.3302	5.226	5.0051
-12.07	-9.1282	-11.406	-10.535	-11.39	-13.173	-11.417	-11.408	-12.486	-11.63	-13.528	-10.137	-10.997	-12.742	-11.352	-11.4	-10.041	-10.317	-11.739	-11.911	-11.415	-11.141	-10.755	-11.855	-10.318	-11.048	-11.962	-11.942	-11.013	-11.662	-11.942	-12.443	-11.582	-12.357	-11.11	-9.7256	-10.918	-12.241	-11.775	-11.291	-10.593	-11.854	-12.67	-9.7979	-11.33	-10.519	-12.596	-11.756	-12.009	-11.919
7.915	9.6542	8.5535	7.7507	8.9639	8.6454	6.8384	6.6147	6.7864	8.3711	9.4819	6.7273	9.2254	10.324	7.6062	6.8509	8.2891	6.8043	6.3927	7.4207	6.1677	7.6411	6.4457	8.5966	7.6613	6.9661	7.7406	7.4894	5.8325	7.5139	7.5592	7.113	8.5633	8.335	8.0042	7.5099	7.6762	6.4055	8.247	7.639	7.8531	8.0828	6.8055	7.797	9.1897	7.5775	8.5826	7.6225	7.6228	8.3901
2.0661	-2.0171	0.99024	-0.26076	-1.1097	-0.52052	-1.0407	-0.153	-1.2373	0.83349	-0.71001	1.3128	0.23587	0.84691	-1.1403	0.83971	-0.13945	-0.048546	0.036946	-1.2086	-1.3017	-0.18586	0.30369	0.33017	0.30947	-0.53276	-0.326	-0.27838	0.86939	-0.34909	-0.41557	0.2615	1.4312	0.054954	-1.5333	-0.23938	1.0119	-0.069124	-0.83269	-1.1756	-0.19169	1.909	-0.066251	-0.6053	-0.56995	1.2725	-0.87267	2.0035	-1.5069	-0.36827
-20.702	-23.655	-21.604	-20.376	-22.677	-22.404	-21.074	-21.519	-21.302	-22.113	-22.068	-22.079	-22.737	-20.408	-21.262	-21.407	-23.574	-21.329	-23.106	-22.137	-22.804	-21.129	-22.386	-21.193	-21.398	-21.683	-23.271	-21.863	-22.791	-21.664	-21.715	-21.844	-22.271	-21.972	-21.5	-22.273	-22.99	-22.836	-23.594	-22.833	-21.79	-21.936	-22.566	-23.094	-22.139	-21.915	-21.204	-23.445	-22.897	-21.526
-3.5017	-2.6473	-3.163	-3.7623	-4.2006	-4.625	-3.235	-2.3447	-4.5465	-3.4777	-4.4463	-2.6872	-1.8147	-3.8531	-2.0194	-3.8665	-4.5613	-2.0752	-1.3931	-2.2344	-4.6049	-2.8712	-2.3713	-3.8525	-1.5472	-5.0242	-2.4359	-3.3349	-3.3151	-2.4714	-5.147	-4.196	-2.8541	-4.7367	-3.7299	-3.0543	-3.898	-1.5188	-4.211	-3.2235	-1.8333	-2.4925	-3.9729	-3.7209	-2.8104	-3.9634	-3.3166	-2.3148	-4.0211	-4.2058
-12.196	-13.845	-12.462	-12.459	-12.242	-12.174	-13.483	-12.512	-12.852	-12.309	-12.901	-12.76	-14.642	-14.058	-11.835	-13.106	-12.821	-13.082	-12.152	-12.523	-12.545	-15.419	-12.886	-10.054	-12.508	-10.724	-11.724	-12.595	-12.787	-12.231	-12.12	-13.445	-11.793	-13.709	-11.966	-13.046	-13.056	-14.837	-12.63	-12.487	-11.391	-12.604	-13.581	-11.983	-14.409	-14.86	-13.258	-12.918	-12.399	-13.458
-2.3805	-2.2382	-2.5018	-2.7735	-4.6542	-3.6033	-3.4237	-2.6432	-4.6404	-2.5949	-2.5059	-3.3812	-2.8172	-3.5389	-4.9149	-2.2318	-3.4681	-2.3638	-2.5536	-2.7277	-2.0543	-0.98663	-3.5511	-4.167	-1.5525	-2.1811	-4.6015	-2.9803	-4.1048	-4.4159	-3.5636	-2.7416	-2.2562	-3.6106	-4.9828	-3.3865	-2.2436	-3.85	-3.6364	-3.1009	-2.7419	-4.4278	-3.6921	-4.3291	-3.6009	-3.5141	-4.872	-2.3387	-3.1643	-3.6691
6.9438	8.3822	7.6986	6.4986	7.9456	7.6777	9.0735	8.1184	8.531	7.0009	8.1996	8.2648	9.2459	8.4407	8.8001	9.9887	8.6576	7.962	7.9686	9.1637	8.6304	8.0285	8.0661	10.066	8.3187	7.8021	8.8573	7.1217	9.2725	8.4449	9.4344	10.94	9.1871	8.8686	9.9509	7.2432	7.7706	8.5633	9.9921	8.8705	8.0742	9.2112	6.982	6.971	8.7707	7.7787	8.1365	10.083	10.147	7.6251
-0.22579	0.30972	1.1723	-1.9775	0.79166	-0.81237	-0.49613	-0.57481	-0.75419	0.79338	1.5678	-0.84317	2.1677	0.1782	-0.38693	1.1332	0.083614	0.17298	0.83748	-0.878	0.5072	0.61733	-0.47785	-0.75982	0.52367	-0.043328	-0.35434	0.089196	1.4828	0.30839	0.95402	-2.831	1.4303	-0.50685	0.48741	-0.44277	-0.52608	0.76234	-0.10995	0.81393	0.41514	-0.6339	-1.9471	0.5583	0.020449	1.7984	-0.99476	-0.29862	-0.25541	-0.24392
0.037314	-1.6904	-2.65	-0.38664	-2.2611	-2.5134	-1.654	-1.3932	-1.4514	-1.6031	-1.2779	-0.57913	-0.25477	-1.1176	-1.8327	-1.1115	-1.6031	-1.8344	-1.2379	-1.1899	-1.5763	-1.2826	-0.72231	-1.3287	-1.0541	-0.47877	-1.7998	-1.7398	-0.85291	-1.4428	-0.91647	-1.539	-1.4963	-1.7037	-0.22623	-3.2173	-2.3216	-1.3252	-2.5802	-2.4232	-1.344	-1.9157	-1.4727	-1.5325	-1.4811	-1.2613	-1.8295	-2.2125	-0.38061	-3.819
-3.3315	-4.4292	-3.9437	-1.5386	-2.8869	-4.9101	-3.7734	-3.6288	-5.7236	-4.5605	-2.864	-3.2214	-3.2474	-3.5968	-3.1671	-3.3432	-3.8228	-3.2364	-3.4688	-4.345	-3.5122	-3.2092	-3.8224	-4.3054	-4.4444	-2.9295	-3.8323	-4.2476	-4.4265	-3.1233	-6.4438	-3.5233	-4.0751	-4.3785	-4.5811	-2.6216	-2.5819	-3.6089	-4.504	-4.0931	-2.835	-2.6094	-2.399	-3.4594	-2.5239	-4.6359	-4.6513	-3.0437	-2.3431	-3.2085
-6.0546	-7.5798	-4.1575	-6.1107	-6.0627	-6.7132	-5.2042	-6.6146	-4.278	-5.0872	-6.1361	-5.8788	-5.0494	-6.8671	-6.5795	-7.425	-6.321	-5.4254	-4.9379	-5.8876	-5.7428	-6.1161	-6.8969	-6.5808	-4.9009	-5.3057	-5.1786	-5.3947	-3.6474	-5.0624	-5.3776	-5.2078	-2.8445	-4.6096	-6.244	-4.8278	-5.4215	-5.2947	-6.3884	-4.8048	-7.1174	-6.2097	-5.7695	-3.5164	-4.2119	-6.097	-7.0083	-4.8672	-7.28	-5.1764
-5.0659	-5.1115	-4.0966	-3.1883	-4.1041	-2.435	-3.7048	-2.9125	-4.1448	-2.9097	-4.0603	-3.9579	-3.081	-2.0062	-2.3962	-5.0407	-3.4065	-3.448	-3.8999	-1.7674	-2.3748	-4.398	-3.8947	-2.6173	-2.8381	-3.4556	-3.2598	-5.4795	-2.8823	-4.2149	-2.1441	-4.9784	-3.0265	-2.45	-1.8614	-3.3049	-3.7201	-3.4575	-3.8042	-2.6304	-3.5477	-3.7326	-3.4401	-3.8999	-4.7095	-3.0299	-1.9832	-3.242	-2.9597	-3.8919
-14.103	-13.43	-14.504	-13.465	-13.525	-12.134	-12.846	-13.518	-12.912	-13.154	-14.126	-13.762	-12.11	-13.249	-13.213	-13.079	-12.047	-12.728	-13.089	-14.071	-13.367	-13.304	-14.688	-12.496	-13.307	-14.346	-13.359	-12.279	-12.607	-14.045	-12.315	-13.782	-12.421	-14.059	-13.165	-12.342	-13.968	-14.26	-12.656	-13.684	-11.372	-15	-11.729	-14.302	-13.533	-14.839	-13.227	-13.65	-13.802	-14.406
-2.5137	-2.5117	-1.8616	-3.613	-3.1466	-2.4874	-4.5519	-3.3292	-5.5701	-1.9863	-3.9429	-3.5327	-3.4472	-4.1595	-1.9019	-2.8756	-1.9488	-3.0905	-3.7644	-3.986	-4.3109	-2.4746	-3.8934	-3.6743	-2.9055	-3.7073	-2.9007	-2.7039	-3.7649	-3.8707	-3.2175	-2.6419	-3.0729	-3.4748	-2.9562	-3.2794	-3.2478	-1.602	-3.0243	-3.8162	-2.3964	-3.2483	-3.6864	-3.3316	-3.9845	-2.5995	-3.2157	-3.1856	-2.1833	-2.9525
-10.872	-11.807	-10.637	-11.485	-10.549	-10.202	-9.1852	-10.255	-10.593	-8.8487	-10.794	-9.9476	-12.173	-10.693	-9.8333	-10.723	-10.625	-10.973	-9.8435	-11.774	-11.416	-12.559	-10.689	-10.055	-10.986	-9.1109	-9.5028	-12.287	-9.9499	-10.798	-9.9441	-11.664	-11.039	-10.099	-9.6436	-10.625	-11.263	-9.6194	-12.305	-10.83	-11.168	-10.801	-10.725	-10.707	-11.258	-11.176	-10.254	-11.579	-11.068	-8.9848
-4.2064	-2.4121	-3.5225	-4.6744	-2.3592	-3.767	-2.5507	-4.3039	-3.2712	-3.7837	-3.4513	-3.1375	-2.0142	-2.7316	-2.1972	-2.4568	-3.6267	-3.1007	-3.0824	-2.2829	-3.3748	-5.4463	-4.4147	-3.5176	-4.1037	-2.3368	-4.5486	-3.1614	-3.3481	-3.1007	-4.235	-2.2527	-3.3405	-2.8464	-1.6667	-2.2921	-2.5368	-3.0193	-5.1208	-3.4174	-3.4036	-4.21	-4.3624	-3.2612	-3.3261	-3.5449	-3.6094	-2.3086	-2.6554	-3.4209
-4.6931	-4.509	-4.4992	-4.2956	-3.2894	-5.0622	-5.9832	-5.0744	-3.3118	-7.1028	-3.9113	-4.9996	-4.6447	-4.4281	-6.3612	-4.266	-2.8853	-4.4651	-4.8998	-3.8998	-3.8718	-5.5072	-4.8855	-2.3254	-5.3423	-3.6398	-4.6451	-4.1287	-5.3513	-5.3	-5.8728	-4.3596	-5.5123	-4.1309	-3.6282	-3.9389	-5.9268	-5.023	-3.2584	-4.2745	-4.9326	-4.7269	-4.8449	-3.1912	-6.088	-4.0278	-5.1771	-3.5644	-5.7292	-3.5936
10.268	8.8771	10.688	10.415	9.6699	8.7483	11.156	9.2437	9.4483	9.6029	9.3035	10.837	9.8977	10.342	9.1672	11.084	11.275	11.554	10.882	10.292	8.8374	10.368	9.7587	10.573	11.97	11.067	10.355	10.404	9.712	10.651	9.8893	10.639	9.062	10.104	10.248	9.4621	10.521	8.9181	9.6912	10.264	9.3154	9.2038	8.9334	10.839	8.5862	9.6302	7.1257	9.1805	10.699	10.188
0.92577	1.8966	1.1181	1.4123	3.051	1.3514	0.83147	1.0085	0.66392	2.7848	-0.51216	0.4637	0.80515	0.26932	0.68913	0.99723	0.88818	0.53715	3.0786	1.9673	-0.1151	2.0396	1.59	0.72717	0.87782	1.2831	1.9808	1.1162	2.9305	1.0158	1.3899	1.4591	0.36077	1.5499	1.0363	2.0784	0.63672	0.27217	0.31688	0.46337	1.21	1.1037	0.3256	1.9723	2.2778	1.7881	1.7315	-0.073379	1.7207	2.6569
-3.3146	-3.2733	-1.27	-1.8078	-3.087	-4.3402	-2.4021	-3.1229	-2.8777	-1.6579	-1.4896	-2.6841	-1.8433	-2.6056	-3.1825	-2.7934	-3.225	-1.9692	-2.4502	-2.2576	-1.9713	-1.694	-1.818	-2.9227	-1.9268	-3.1011	-2.6969	-2.4732	-2.8649	-1.9312	-0.8709	-2.0794	-2.3632	-2.2766	-1.4037	-2.5607	-1.8142	-2.3085	-2.3476	-3.7075	-2.2389	-2.1957	-1.9284	-2.6311	-0.92509	-3.5642	-3.3743	-1.2731	-2.1086	-2.0844
-0.80363	-1.0274	1.4792	0.59878	0.41068	-0.63494	-0.24225	-0.33321	-0.4072	0.58399	0.10622	-0.0028411	0.83007	0.49837	-0.032596	-1.4352	-0.63054	0.82402	0.45294	-0.65026	0.10733	1.4439	-0.13216	0.98861	0.50132	-0.81059	0.37758	0.13532	-1.1609	-0.82441	-0.8494	0.6648	-0.43675	-0.93568	-0.83362	-0.0043687	-0.82678	-1.3445	-1.1529	-0.12383	-0.059078	-1.1801	-0.59286	1.4317	-0.090299	-0.84816	-0.94195	-0.5254	0.95825	-0.45808
-3.87	-1.2864	-2.9241	-1.9378	-3.6689	-3.3098	-4.5565	-1.5315	-4.1104	-3.7824	-3.8903	-3.9968	-2.3702	-2.9579	-3.8576	-3.4768	-1.2896	-3.8781	-2.971	-3.0939	-2.5998	-2.6686	-4.5411	-2.4811	-2.6634	-5.0583	-3.2509	-2.1645	-5.2609	-4.2553	-4.8417	-1.4347	-3.1932	-2.8619	-4.0494	-3.1809	-1.6801	-3.3548	-3.4215	-2.9332	-3.2862	-3.6639	-4.8191	-3.8672	-1.7292	-2.7068	-3.8923	-3.1761	-2.5812	-3.737
-1.7998	-1.6218	-1.3725	-1.9344	-1.7266	-1.4247	-1.5139	-2.1584	-1.6674	-2.551	-2.1834	-1.256	-1.346	-2.0449	-1.2798	-0.84895	-1.5594	-1.9369	-2.6882	-2.4387	-0.96125	0.50338	-2.7046	-1.6383	-1.8109	-1.3115	-3.5594	-0.84222	-3.2023	-2.4139	-1.6429	-0.11336	-0.72603	-2.8761	-0.59491	-0.21398	-2.081	-1.0271	-2.4362	-2.3009	-1.4353	-0.70888	-2.4005	-2.9802	-0.34915	-2.2789	-1.3694	-1.2212	-1.7887	-2.1772
1.4366	-0.93978	-0.88143	-1.4558	0.074308	-0.35631	-1.6008	-0.65161	-0.5592	-1.7436	-1.3601	1.0306	-0.5128	0.20613	0.43987	-0.15227	-0.36552	0.41774	0.11814	-0.92915	0.059504	0.26943	-0.030597	0.45683	-0.21698	-0.019578	0.039026	0.34786	-1.2808	-0.12314	0.87511	-0.089863	-0.04877	-0.1017	0.51995	-0.38348	0.13811	1.6594	0.24055	-0.94456	-0.22968	-0.86686	-0.020238	0.63392	-0.41585	1.6269	-1.0546	0.11161	0.76932	-1.0147
-1.9569	-1.9615	-2.1926	-1.8124	-3.2365	-2.7002	-1.5088	-2.97	-2.4527	-1.1072	-2.1502	-2.4539	-1.2483	-1.0372	-2.7119	-2.5188	-0.87166	-1.2423	-1.7581	-1.7319	-2.3212	-1.9739	-1.1593	-2.1055	-1.2128	-2.245	-1.0151	-1.2973	-3.0118	-2.2737	-0.33169	-1.1961	-2.6245	-0.84723	-1.086	-2.202	-2.8032	-2.9571	-3.7431	-2.0446	-1.9256	-2.5753	-0.7413	-2.2613	0.5162	-1.5209	-1.2514	-1.3422	-2.5871	-2.0404
2.1325	0.79063	2.4569	1.8922	2.8403	2.875	2.4532	2.5247	1.3861	2.0967	1.5389	2.7831	1.8521	0.81596	2.4137	1.9841	2.918	0.53877	1.9103	2.0952	1.5673	1.6462	1.9186	2.9474	1.9003	1.6443	0.43778	2.3868	3.9956	2.3081	2.2923	0.8454	1.6871	2.596	1.2307	1.7498	2.5572	2.2522	1.2662	1.5962	1.5551	3.4595	1.6242	2.3607	1.723	2.6905	1.6139	1.6914	3.6693	1.1107
-3.6123	-2.595	-3.4231	-3.4613	-3.4557	-2.6214	-4.3197	-2.4027	-3.5764	-3.2576	-3.8711	-4.4769	-4.4676	-4.1116	-3.4195	-3.3401	-2.656	-5.5889	-1.6133	-1.9728	-2.6569	-2.7265	-1.6636	-2.2152	-2.5154	-3.175	-2.0537	-3.9171	-3.0799	-5.0671	-4.4767	-3.6207	-3.5083	-3.6404	-3.2393	-4.043	-3.6922	-3.9592	-3.2087	-3.7539	-5.1612	-1.8067	-3.997	-3.5124	-3.8472	-3.1499	-3.615	-3.5552	-2.8108	-1.5602
9.8319	8.2189	8.6742	9.5088	8.3226	8.8489	8.4686	8.3573	8.7097	8.1688	8.4959	10.827	9.1565	8.7772	7.9298	7.9038	8.4571	10.036	9.1379	9.575	8.0681	7.5851	8.5245	7.3946	7.982	7.6941	9.1443	9.3602	11.019	10.199	8.7887	9.7776	8.5087	7.504	8.1819	9.1132	8.5004	7.7336	9.3108	7.6167	10.375	6.7947	8.0563	9.1708	8.5077	9.8835	8.7617	9.7751	8.9725	9.0696
-1.248	-1.8556	-1.5333	-1.2837	-1.0057	-0.40439	-1.0775	-2.1901	-2.3375	-0.65963	-1.8834	-1.8333	-1.0454	-3.1396	-1.7671	0.20214	-1.7039	-1.2552	-2.9317	-0.54447	-2.9087	-1.0369	-0.99897	-1.673	-1.7934	-0.65053	-0.66336	-0.31031	-1.3325	-1.1539	-0.99821	-1.5146	-1.6655	-2.1898	-1.5578	-2.8294	-0.81611	-0.099659	-0.56007	-0.077109	0.050496	-0.73266	-2.0956	-0.34642	-1.3506	-0.90227	-0.10529	-1.0873	-1.2784	-1.0107
-0.67441	1.7602	0.064219	1.0146	-0.64978	-0.61788	0.64939	0.10756	1.3663	-0.21368	0.60142	0.33725	-0.018831	-1.2886	-0.7935	-0.01493	0.94149	0.50375	0.76649	-0.49195	0.35684	-0.84694	0.69279	-0.83304	1.1982	-0.80039	0.023562	0.69319	-0.20085	-0.31696	-1.9327	-0.58979	-0.27417	-0.58485	0.04939	-0.94255	0.83053	-0.044001	-0.74715	-0.84107	-0.13745	0.004556	-0.36329	0.065346	1.261	1.9095	-0.59001	-1.5975	-0.56136	0.16045
-11.854	-11.24	-11.229	-12.871	-11.731	-8.5361	-9.6997	-9.7592	-11.544	-9.9778	-9.81	-10.323	-10.458	-11.118	-10.025	-9.9646	-12.707	-8.9514	-11.949	-9.8053	-9.0466	-12.644	-11.539	-10.21	-10.455	-11.901	-9.1936	-12.463	-10.589	-9.5104	-10.989	-12.244	-11.072	-10.12	-10.609	-11.108	-11.279	-9.5026	-10.499	-9.834	-9.451	-10.466	-11.254	-9.5933	-11.827	-10.806	-10.347	-10.868	-10.663	-11.207
-11.586	-11.018	-11.118	-12.459	-11.575	-12.265	-11.492	-11.273	-10.785	-10.585	-11.647	-13.046	-10.841	-12.766	-10.684	-11.448	-11.035	-10.414	-12.724	-11.677	-10.828	-12.437	-11.683	-10.537	-13.363	-9.0233	-10.834	-12.057	-12.233	-11.77	-11.65	-11.236	-10.515	-10.434	-10.822	-11.788	-10.732	-9.9845	-11.323	-12.414	-12.123	-10.579	-11.397	-11.537	-11.035	-12.406	-11.205	-10.728	-11.147	-11.343
-5.2067	-6.3608	-5.3748	-5.412	-5.4336	-5.2547	-4.5452	-7.3532	-7.121	-6.2524	-4.514	-5.8436	-5.4958	-3.7485	-3.793	-5.7421	-5.9255	-4.6829	-5.966	-6.1511	-3.9099	-4.7559	-4.2844	-6.1669	-4.4404	-5.9816	-4.3921	-4.3704	-5.293	-4.3722	-6.1083	-4.4338	-4.7864	-5.337	-5.1525	-4.8454	-5.9491	-4.9783	-4.9151	-5.7315	-6.367	-5.436	-4.0354	-5.6301	-5.795	-4.4464	-5.6487	-5.4103	-5.9856	-5.7413
6.4823	5.1704	4.2499	5.3624	5.5823	4.2844	4.2683	5.1148	5.2563	4.2756	5.4554	5.4597	5.3607	4.9171	5.7666	5.6851	5.5277	5.4378	6.3144	6.287	4.0961	5.1229	3.9363	4.2437	4.8683	5.3879	4.6588	4.8393	5.3591	5.736	5.1017	5.5616	5.1676	3.7546	5.8344	4.9828	5.7094	5.3506	3.374	4.5155	5.4428	6.2662	4.4051	4.0183	7.3493	4.4417	4.3744	5.0191	4.7169	5.3857
-0.95709	-1.4958	0.15354	0.09125	-0.054001	-1.447	-1.9255	0.42655	-0.16395	-0.36474	-1.1285	0.39652	1.0315	-0.86406	0.008838	-0.77571	-0.15995	0.53587	-0.76033	0.18773	-0.10149	0.75713	-0.010218	0.65721	-0.24238	1.6736	-0.55701	0.57019	-0.66646	-0.21252	0.0020409	-0.15382	-0.10311	1.6328	1.198	-0.31937	0.24829	-0.019419	0.65509	-0.95679	-0.16643	-0.27704	-1.18	-0.44722	-1.8864	0.83513	0.50187	0.84919	0.32338	-1.9733
-2.8117	-2.4972	-3.6468	-3.3025	-3.9746	-2.2748	-2.0638	-4.7921	-2.1929	-4.235	-4.2242	-1.7991	-4.0941	-3.2116	-3.1063	-3.2716	-2.9305	-3.532	-2.3545	-2.7198	-3.0076	-2.8457	-2.6907	-2.4328	-3.3743	-4.1014	-3.1714	-2.8156	-4.2935	-3.3191	-3.0123	-3.4633	-3.6456	-1.4112	-3.301	-4.5872	-2.3423	-3.1476	-4.1794	-1.9687	-3.7975	-2.647	-4.0648	-3.756	-4.5415	-3.9058	-3.104	-3.7107	-4.0034	-3.5247
-13.339	-11.961	-13.158	-12.452	-13.773	-12.593	-12.469	-13.402	-12.935	-14.812	-13.535	-13.799	-12.765	-12.936	-12.085	-13.1	-13.369	-11.402	-13.237	-13.604	-12.424	-14.369	-12.819	-13.211	-13.902	-13.015	-13.67	-12.412	-10.887	-11.451	-13.003	-12.925	-12.611	-10.668	-13.222	-11.929	-11.775	-13.214	-12.932	-11.594	-12.822	-12.304	-12.787	-11.012	-10.622	-12.248	-11.69	-11.212	-13.828	-10.829
-3.7245	-4.4517	-2.603	-4.6737	-4.5272	-3.3698	-3.3412	-4.1241	-3.2222	-2.2256	-4.1439	-4.2625	-3.9333	-3.3956	-5.369	-3.8607	-2.1605	-4.268	-3.7023	-4.3005	-5.1867	-3.2173	-4.3137	-3.6344	-2.4585	-3.1436	-3.9706	-3.2078	-3.8728	-4.5172	-4.4587	-2.7777	-4.4855	-3.5871	-2.9711	-5.032	-3.0946	-2.8886	-2.2188	-2.6752	-3.2392	-3.377	-2.995	-4.9287	-3.8	-3.4999	-3.3169	-4.1092	-4.2308	-2.2664
-8.8471	-10.168	-8.2896	-9.7191	-10.48	-9.7185	-9.98	-10.223	-8.9752	-9.572	-9.5811	-8.3006	-8.9488	-9.7048	-8.9742	-9.1326	-8.3177	-10.339	-8.7676	-11.611	-8.3438	-9.2575	-9.3316	-9.1929	-9.0779	-8.6326	-10.159	-8.0699	-10.47	-9.7851	-9.1849	-8.0394	-11.127	-10.792	-8.9866	-10.699	-11.142	-9.7814	-10.527	-9.9208	-11.385	-10.455	-10.091	-9.9359	-10.259	-10.517	-7.8308	-9.6426	-8.8825	-9.6848
-2.4546	-2.8101	-2.2896	-3.1186	-2.7176	-2.7786	-1.1834	0.27869	-1.9803	-2.3997	-2.2274	-2.6369	-2.1511	-2.2981	-2.9564	-2.9857	-2.736	-2.0769	-1.9468	-2.5462	-2.6587	-1.6829	-2.2949	-2.0204	-1.3791	-1.8022	-1.7973	-1.4283	-2.4118	-2.3895	-1.088	-2.0414	-2.3514	-2.6821	-3.3576	-1.613	-1.5988	-2.6627	-2.5015	-1.6791	-2.8085	-1.1135	-1.9895	-0.35826	-3.0801	-2.3739	-3.0731	-2.1795	-2.7665	-2.3582
-4.9491	-5.1029	-3.8318	-3.4274	-4.7213	-3.0559	-5.6407	-3.7453	-4.9101	-4.6642	-3.3628	-2.7513	-3.7736	-4.0207	-4.5908	-3.778	-4.597	-4.298	-3.9567	-5.2131	-4.2476	-4.1807	-4.1211	-3.2075	-5.1016	-5.0422	-3.7706	-4.8043	-6.0089	-3.4677	-3.4221	-3.138	-5.5617	-3.833	-4.6586	-4.8314	-4.5013	-5.1204	-4.7937	-6.494	-4.8979	-4.5575	-3.5195	-5.0754	-5.6349	-3.7315	-4.2223	-2.3606	-3.58	-4.1133
-14.055	-12.97	-13.689	-13.642	-14.373	-13.238	-11.605	-14.067	-12.176	-12.702	-13.462	-12.585	-13.045	-14.257	-13.682	-14.31	-12.574	-13.423	-12.722	-12.29	-12.962	-14.403	-14.074	-12.805	-12.644	-13.071	-12.069	-14.274	-15.37	-14.25	-12.692	-12.663	-14.303	-12.758	-14.974	-13.275	-15.016	-13.824	-13.447	-14.237	-13.571	-11.145	-10.971	-12.957	-13.017	-12.806	-13.625	-13	-13.958	-11.322
-5.0856	-6.0746	-6.2965	-6.2598	-5.7079	-4.3872	-4.1397	-5.6865	-4.5499	-6.3374	-6.9806	-6.6802	-6.5174	-5.6106	-6.7423	-6.0712	-5.9779	-4.9168	-6.9669	-5.3891	-5.544	-4.7182	-4.3555	-5.9572	-7.4463	-5.0756	-6.2643	-5.4274	-4.3048	-4.9456	-6.0163	-5.9654	-7.4116	-6.8208	-6.1582	-5.6475	-4.5572	-5.434	-5.1913	-5.3993	-4.7676	-5.4298	-5.7861	-5.0084	-3.5125	-6.3788	-6.33	-3.702	-5.8744	-4.6868
-0.92351	-2.8326	-3.0557	-0.9135	-2.1487	-1.4117	-1.0501	-0.2666	-1.0833	-2.5616	-1.6264	-0.38899	-2.9762	-2.098	-1.2542	-0.58333	-1.3487	-0.9987	-1.3919	-1.8268	0.20574	-3.6574	-2.452	-1.7513	-1.9398	-2.3513	-2.1403	-1.8357	-1.6977	-1.8649	-1.5079	-0.97046	-0.54145	-0.86688	-2.5741	-1.1861	-3.5621	-1.6314	0.30857	-0.54095	-0.72924	-0.17235	-1.4139	-0.62782	0.19363	-0.80102	-0.71751	-0.54895	-2.7004	-1.3327
-22.733	-22.63	-22.842	-22.486	-21.675	-21.885	-22.376	-21.913	-22.86	-20.98	-22.368	-21.155	-21.583	-21.681	-21.275	-21.093	-21.897	-22.408	-21.787	-21.94	-21.685	-22.485	-20.567	-21.126	-23.09	-22.68	-22.914	-20.333	-21.994	-22.806	-22.448	-22.686	-22.702	-20.804	-21.637	-22.416	-21.684	-21.109	-23.032	-22.471	-22.503	-20.947	-22.873	-23.442	-22.09	-22.632	-21.616	-22.926	-23.708	-21.836
-5.4822	-5.7829	-4.873	-5.8666	-5.219	-4.6838	-6.351	-4.3495	-4.7147	-5.1149	-4.9345	-6.1991	-6.8287	-5.5832	-5.7109	-5.0949	-5.9049	-4.9758	-5.4947	-5.0761	-5.9279	-6.5395	-6.2729	-4.8764	-6.0152	-7.2484	-4.2674	-6.4511	-6.44	-5.7445	-6.1207	-7.3206	-5.1399	-4.9621	-5.7469	-5.8518	-6.1344	-4.171	-6.7384	-6.3061	-5.003	-5.2112	-5.3155	-7.1283	-5.713	-5.7926	-4.967	-5.2946	-6.2019	-7.0647
-3.9696	-4.1701	-3.6187	-4.013	-4.9075	-2.4302	-3.5905	-5.3211	-3.3672	-3.2638	-2.6297	-4.4792	-3.1164	-4.8106	-2.8203	-3.5854	-4.8936	-4.0657	-2.6662	-3.5324	-4.9938	-4.0067	-1.8567	-5.5642	-4.7137	-3.7118	-4.4505	-4.3525	-3.7902	-3.7156	-3.0827	-3.1227	-3.9559	-3.4702	-5.0587	-2.5175	-3.8619	-4.3593	-3.9846	-3.458	-3.8161	-3.5476	-2.9184	-4.0559	-4.5007	-3.1549	-3.3007	-3.6929	-3.052	-4.6074
-12.865	-13.197	-13.306	-14.35	-13.512	-13.309	-13.92	-12.491	-11.364	-12.572	-12.559	-13.049	-13.922	-13.746	-13.212	-11.99	-13.704	-14.366	-13.548	-14.01	-12.521	-12.332	-13.485	-13.499	-12.991	-12.758	-13.052	-12.068	-13.457	-13.345	-14.46	-12.839	-11.968	-14.828	-13.014	-10.839	-12.762	-14.194	-13.281	-14.199	-14.143	-12.371	-13.194	-13.688	-14.123	-13.472	-13.748	-12.945	-13.883	-14.895
-1.515	-1.642	-1.7576	-2.7726	-3.7078	-4.982	-2.9052	-3.8364	-4.7402	-2.4199	-2.3892	-3.3292	-2.8174	-2.265	-3.1429	-1.2392	-2.3746	-1.7794	-2.9036	-1.1984	-4.4868	-2.3142	-4.1222	-2.2599	-1.435	-3.4093	-2.3089	-2.4449	-2.2721	-0.59284	-1.0893	-2.8555	-1.4995	-3.649	-3.0979	-1.8197	-4.2105	-2.4224	-2.3968	-2.6637	-1.0082	-2.7498	-2.7838	-2.7783	-1.0779	-3.8187	-2.6428	-1.2072	-3.5479	-2.2118
6.4678	6.7943	6.3177	7.2099	6.6281	6.8709	8.4041	8.0292	5.7212	7.2808	6.1634	6.4639	8.2567	4.9008	5.9018	7.5086	5.9792	6.0727	8.6944	7.1439	5.7714	7.3914	5.981	7.0025	6.5467	6.6634	7.5433	8.4137	6.2336	5.5376	6.821	6.9352	7.6207	8.9998	7.5742	8.9163	6.2731	8.3951	7.9827	7.6494	5.9219	6.511	6.6812	7.6634	7.7653	5.5219	6.2076	6.3953	5.7463	6.4407
-0.47249	-0.90289	-1.4373	-0.97637	-1.1388	-0.99082	-2.5154	-1.011	-1.6414	-2.7714	-3.0906	-1.524	-1.8371	-1.8483	-0.63512	-1.9745	-1.6808	-1.9333	-1.183	-0.81806	-2.7583	-2.5042	-0.55788	-2.6722	0.16783	-2.3581	-0.94061	-2.0241	-2.0017	-0.44115	-1.1053	-1.4186	-0.89742	-0.6678	-1.0997	-1.4109	-2.1614	-1.8073	-0.85264	-1.5654	-2.923	-0.85136	0.59793	-1.5271	-2.1791	-1.1419	-0.23266	-1.9885	-2.546	-2.9767
5.9366	4.8017	6.1762	3.7254	4.8746	6.4128	6.7764	5.8392	5.8096	4.6402	4.3553	4.1924	5.4231	6.6238	4.8223	5.7722	5.3622	5.5027	6.1521	5.6453	5.4523	6.8353	4.672	6.5908	5.2855	6.3823	6.5535	5.6347	5.697	5.2704	4.8021	7.2621	5.9004	5.7033	6.4128	7.4876	4.5379	6.0342	5.9669	3.7731	3.9874	5.7527	4.3297	4.0787	5.6813	7.1748	6.1849	6.6366	5.2455	7.4476
2.1603	2.4296	3.528	3.3191	4.4243	2.5411	2.8995	3.4621	2.6177	3.6975	3.2986	3.3178	1.3259	1.8346	1.8773	3.8783	3.4342	1.473	3.0821	3.7113	2.1786	2.6341	2.5726	3.042	2.6887	3.532	3.2624	3.6617	3.144	2.0206	3.5316	2.8276	3.8868	3.0297	2.7087	3.2657	2.4464	2.8729	3.5321	2.4423	2.3424	3.056	2.852	3.0737	2.6541	1.7143	1.5592	3.1608	1.8028	3.0133
-11.522	-13.857	-11.96	-10.606	-10.958	-11.468	-11.088	-12.171	-12.106	-11.637	-11.202	-10.801	-12.228	-13.052	-11.028	-12.291	-10.727	-11.874	-11.46	-9.9682	-12.367	-9.2499	-12.889	-10.645	-11.74	-12.195	-12.968	-12.636	-11.531	-10.308	-11.552	-11.897	-11.002	-11.195	-11.107	-11.672	-10.6	-11.636	-10.866	-11.401	-11.445	-11.717	-11.994	-12.432	-12.003	-12.018	-12.202	-12.057	-11.44	-9.9864
7.3507	8.3293	9.335	8.3597	9.5073	9.2986	7.8703	8.5502	8.5659	8.7924	9.0208	8.3523	8.6477	9.6045	7.9964	8.2339	9.8025	8.655	8.6881	8.1438	8.747	8.8537	8.466	8.6798	7.389	7.5433	8.699	6.5703	9.9145	8.2656	6.2626	9.4978	9.1025	7.6099	8.5223	9.3944	9.3418	9.8605	7.8887	7.8103	9.4511	7.3044	9.9928	9.0963	8.8559	8.7889	7.1505	9.0159	9.3984	9.1736
-10.183	-10.764	-11.992	-10.519	-10.531	-9.3373	-10.755	-10.776	-10.683	-12.246	-11.093	-10.064	-12.13	-12.049	-10.355	-11.752	-10.471	-11.973	-10.885	-10.897	-9.9014	-11.1	-10.713	-11.772	-10.532	-12.225	-12.487	-10.379	-13.56	-10.779	-11.373	-11.032	-13.238	-11.727	-12.625	-12.555	-10.414	-12.623	-11.951	-11.707	-11.207	-9.6492	-12.2	-11.795	-9.9544	-11.873	-10.358	-11.658	-11.47	-12.247
-2.787	-2.2932	-3.3137	-2.864	-2.0035	-2.2874	-3.5099	-3.1644	-1.6406	-3.6741	-3.1468	-1.6385	-1.3769	-3.7876	-4.6558	-3.7048	-1.9067	-2.9883	-2.275	-2.8181	-1.2955	-3.0936	-1.4528	-2.6376	-2.3581	-1.9274	-3.6269	-1.7699	-1.9444	-2.8874	-2.2072	-3.094	-3.1891	-1.1208	-2.502	-2.7325	-1.1263	-3.62	-3.6884	-2.6503	-3.0705	-1.9459	-1.5418	-1.5693	-2.3957	-3.0924	-3.2756	-3.0283	-3.1778	-2.3276
0.26302	-0.80592	1.6254	-0.74407	-0.54529	0.15048	-0.030559	-0.18425	1.6512	0.61423	-0.22249	0.20359	1.1536	1.9179	-0.56114	0.21967	0.23012	-2.1295	0.050732	0.22713	-0.89079	2.8679	1.9698	0.27982	1.2029	1.6164	1.2716	-0.007869	0.41446	1.8719	1.8815	0.96679	1.8308	2.592	-0.12492	-0.018577	0.032459	-0.16537	0.36685	-0.092766	-0.39919	-0.064026	1.7342	1.5986	0.60622	0.86955	-1.2669	1.0961	0.64941	1.4227
-4.5909	-5.5472	-6.2626	-3.6298	-6.3526	-5.0347	-6.0881	-6.1485	-4.0813	-4.0811	-5.1076	-4.0049	-3.1307	-3.838	-6.3063	-4.2282	-3.7272	-4.482	-3.1009	-4.4448	-4.2429	-5.3919	-5.2363	-4.871	-3.6644	-4.2528	-4.5185	-3.461	-3.9382	-4.2404	-4.7196	-4.4719	-3.5931	-4.2127	-5.8931	-5.1094	-3.7411	-5.0567	-5.9206	-4.5236	-4.0299	-5.7775	-3.9587	-4.1639	-4.0435	-3.0908	-4.7588	-4.0125	-4.6332	-3.2308
-3.4031	-0.33307	-2.1296	-2.6373	-4.0621	-3.8132	-4.5835	-4.1485	-2.5312	-3.957	-2.6041	-2.3179	-1.9471	-4.156	-5.1512	-3.4118	-2.9976	-2.6591	-2.6641	-2.2033	-2.7774	-2.2218	-3.3578	-4.9031	-3.3795	-1.5573	-3.7179	-3.2587	-3.7642	-1.8855	-3.7242	-4.3562	-4.2611	-2.9505	-1.5474	-2.6539	-3.1805	-2.7526	-3.3705	-2.6213	-3.1103	-3.9053	-4.3282	-3.6925	-3.2724	-3.9465	-3.0937	-1.8823	-2.3377	-2.7248
1.6443	-1.7719	1.3034	0.17878	1.6009	0.09569	0.026832	-0.24718	-1.0561	-0.85752	0.72069	-0.27698	-0.69886	1.2666	0.29943	-0.61347	0.032051	0.48525	0.051663	-1.0123	-0.77601	-0.18353	0.26007	0.92429	0.18603	0.70169	-0.32768	0.071664	-1.3287	0.049609	0.48875	1.2808	0.60026	1.3194	-0.8483	0.25	0.81161	-0.14076	0.3677	1.9629	-1.0996	-0.45131	-1.0021	-1.2714	0.53505	-1.7122	0.84087	0.45989	0.51511	-0.14395
1.3939	2.7485	0.4093	1.8096	2.8874	1.2469	2.1556	1.314	2.7518	1.8321	1.8283	0.69239	3.1914	0.69735	2.477	1.6901	0.86861	1.2257	0.93376	1.6456	1.0983	1.6998	1.7436	1.2606	1.7057	2.1863	0.99064	1.5381	2.4305	1.6165	2.4754	0.52654	0.60051	2.2064	1.9775	1.3934	2.4973	1.7773	2.0387	1.9791	3.1191	3.252	2.5681	1.8323	2.2449	1.233	2.274	2.4564	2.355	0.66882
9.5069	8.9463	8.7043	10.538	11.17	10.606	10.932	9.7336	10.277	9.3328	9.6639	8.8571	9.8968	8.3028	10.687	7.8426	9.4441	10.706	9.6583	10.017	8.3599	9.5299	10.824	9.595	9.9602	8.3854	9.9142	10.599	9.4298	9.4575	11.063	9.9166	10.681	10.492	8.1532	9.2108	11.094	8.9449	9.6803	10.011	8.7113	9.2212	9.4665	10.03	9.9245	10.279	8.6944	9.4923	9.4557	9.3259
-5.7341	-5.8583	-6.456	-5.9647	-5.9083	-5.5537	-5.5489	-4.6863	-7.003	-4.3914	-5.7464	-5.6406	-4.4623	-6.1831	-6.6345	-4.5619	-6.4445	-6.6497	-6.8668	-4.647	-5.0403	-5.0889	-5.796	-5.7274	-3.8732	-5.9792	-5.0714	-4.8674	-4.9789	-6.7673	-6.2224	-4.8434	-6.5702	-6.4278	-6.0918	-5.2032	-5.7121	-6.2012	-5.4292	-4.4252	-6.3568	-5.1542	-6.9227	-5.1116	-5.0842	-4.0076	-5.9345	-5.2946	-4.7119	-7.1868
-10.907	-10.54	-13.104	-12.472	-10.03	-11.094	-10.884	-11.861	-11.037	-13.805	-11.959	-13.269	-11.933	-12.49	-12.304	-11.792	-11.753	-12.181	-11.656	-11.084	-11.174	-11.697	-11.718	-11.952	-11.406	-11.967	-10.702	-11.232	-12.04	-10.545	-10.831	-11.091	-10.763	-14.157	-12.347	-11.398	-11.511	-9.6473	-11.943	-11.941	-12.732	-12.415	-10.451	-10.575	-12.277	-11.087	-12.284	-10.735	-11.715	-12.823
0.31441	0.81348	0.8729	0.6276	0.54947	-0.77353	-0.27585	1.024	-0.6545	0.26993	1.5565	0.43207	1.0679	1.6164	1.0324	1.0214	0.74708	0.3922	-0.15858	-0.4973	0.71532	2.7536	-0.59664	0.45389	1.1934	-0.58406	1.8201	0.43439	0.19621	0.80957	0.76337	-0.83998	0.54444	2.4632	-0.20255	1.1681	0.36841	2.1871	0.54933	0.84759	1.267	-0.72129	1.0949	1.5556	0.54849	1.0995	-0.0066948	-0.0082124	-0.1267	-0.33641
-12.374	-11.29	-10.652	-12.125	-11.254	-12.507	-12.181	-11.512	-12.472	-10.993	-13.271	-10.873	-11.059	-11.095	-12.097	-12.071	-10.075	-12.581	-10.492	-11.314	-12.927	-11.979	-10.885	-11.584	-12.392	-10.998	-11.408	-11.1	-11.642	-12.297	-12.23	-11.841	-11.655	-12.556	-12.175	-12.9	-11.682	-12.044	-12.635	-11.666	-10.728	-11.222	-10.442	-11.736	-10.531	-12.42	-12.248	-11.144	-12.325	-11.343
-11.594	-12.189	-13.28	-12.1	-11.278	-12.341	-12.359	-11.319	-13.026	-11.772	-12.493	-10.759	-11.696	-10.559	-11.081	-10.531	-12.376	-11.01	-10.127	-12.318	-11.907	-11.957	-11.952	-12.211	-12.969	-12.322	-11.771	-12.013	-11.67	-10.919	-9.7261	-11.957	-12.142	-12.287	-10.694	-12.317	-13.277	-12.564	-10.946	-11.776	-10.435	-9.6783	-11.619	-11.894	-12.161	-13.518	-11.904	-13.099	-12.257	-12.919
-1.2815	-1.4256	-1.9991	-1.7511	-1.9043	-2.5326	-0.070751	-0.31555	-2.7802	-2.5608	-1.1815	-2.2993	-1.325	-0.69981	-2.0698	-2.6514	-2.2377	-2.1086	-1.8674	-2.3801	-2.1442	-1.9724	-2.0426	-0.73492	-0.93994	-0.021624	-2.2952	-1.446	-0.87146	-1.7006	-0.7958	-2.6333	-1.489	-0.62551	-2.0669	-1.5274	-2.2148	-1.4015	0.70351	-1.1611	-0.17444	-2.2669	-1.0416	-1.7667	-1.6774	-2.0117	-1.2245	-3.0942	-2.4415	-1.8186
-14.515	-15.392	-12.98	-14.648	-13.677	-15.425	-15.2	-15	-13.727	-15.331	-13.505	-14.683	-14.942	-15.488	-14.789	-15.827	-15.752	-13.851	-15.712	-14.635	-14.075	-15.745	-13.867	-13.202	-14.823	-13.831	-14.229	-15.129	-14.818	-15.774	-14.987	-14.951	-15.741	-12.901	-15.096	-15.116	-14.2	-15.796	-14.393	-13.359	-14.493	-14.926	-14.695	-15.055	-14.333	-14.919	-13.798	-16.89	-15.352	-14.463
-11.233	-10.121	-8.1386	-8.9499	-8.1418	-7.1069	-8.0308	-9.5646	-8.456	-9.7179	-9.6936	-10.637	-8.8127	-8.8254	-7.425	-7.4135	-10.436	-10.717	-8.3302	-8.1613	-9.8028	-8.4291	-10.562	-10.032	-7.6921	-9.4772	-7.2435	-8.4427	-7.8227	-7.5478	-8.2629	-8.6572	-9.7656	-8.0809	-10.546	-11.04	-9.888	-9.3752	-8.7694	-9.0602	-10.249	-7.6046	-10.162	-7.3043	-9.8678	-8.9388	-8.5974	-7.3118	-7.9611	-7.5485
-9.2761	-8.664	-9.7965	-11.736	-7.5822	-10.729	-11.023	-8.875	-9.8782	-11.086	-7.8837	-9.2273	-9.162	-10.918	-8.7895	-8.1027	-10.268	-9.0706	-9.8304	-7.5502	-8.6934	-9.3906	-8.9305	-8.455	-10.433	-9.6762	-8.8159	-9.4124	-10.434	-9.5452	-8.8855	-9.7077	-9.0223	-9.4099	-9.4752	-9.9157	-7.928	-10.553	-9.4961	-10.023	-10.876	-10.443	-7.5246	-9.6241	-7.8317	-10.122	-9.3105	-10.064	-10.406	-9.2668
-9.0469	-10.069	-7.009	-9.3239	-9.2703	-9.2747	-9.2557	-8.2986	-9.7647	-8.7202	-9.5714	-8.801	-8.1786	-8.5809	-8.6592	-8.9647	-10.093	-8.9601	-9.882	-7.5674	-10.479	-8.781	-8.9157	-8.9593	-8.359	-9.1876	-10.983	-8.5075	-9.5389	-9.4077	-10.228	-8.6679	-9.9343	-9.4317	-9.4684	-8.3718	-8.5011	-10.939	-9.2547	-10.854	-9.48	-9.9065	-10.141	-7.4178	-7.7296	-7.7344	-7.3494	-8.987	-8.5112	-9.5077
-2.6524	-1.2108	-2.6592	0.29357	-0.93959	-0.48916	-2.015	-1.4255	-3.5617	-2.3766	-1.6299	-0.77881	-0.49191	-2.8172	-2.2402	-0.45854	-1.7428	-1.4113	-2.0378	-1.185	-1.7898	-0.67289	-0.79183	-3.8955	-0.33847	-3.5469	-2.3092	-1.2994	-1.4772	-3.0775	-1.9881	-0.027162	-1.8808	-0.89248	1.7191	-1.0158	-1.3799	-2.5569	-1.5649	-1.7388	0.048922	-3.4674	-1.1797	-1.3635	-0.3378	-1.4084	-0.52668	-2.231	0.55389	-1.5
-12.406	-12.399	-13.94	-14.712	-14.372	-10.903	-13.061	-13.861	-13.847	-12.957	-13.559	-11.698	-14.32	-12.101	-11.462	-12.987	-12.626	-12.039	-13.843	-11.883	-12.023	-13.037	-13.006	-10.616	-12.288	-13.107	-12.859	-12.352	-12.604	-13.108	-12.365	-13.194	-11.751	-13.521	-13.283	-12.422	-13.973	-13.901	-13.233	-13.156	-12.287	-12.476	-12.643	-13.265	-10.57	-12.042	-12.978	-13.397	-12.039	-13.259
-3.2098	-5.595	-4.0186	-4.4425	-5.4373	-4.2429	-5.1743	-3.1998	-3.4728	-3.175	-3.7876	-2.7812	-1.9023	-5.5582	-2.943	-4.6726	-3.0849	-3.7585	-3.4727	-2.6465	-4.8013	-3.2317	-2.963	-3.6175	-4.709	-1.1404	-3.6701	-5.5229	-3.3769	-3.2751	-4.4955	-2.4032	-2.84	-3.326	-2.9877	-3.3421	-3.4563	-2.4303	-5.4864	-4.2274	-2.6226	-3.0756	-3.4457	-5.3867	-3.3682	-4.6872	-4.635	-4.1217	-2.3064	-3.2758
-0.47291	-1.6486	-3.0032	-2.0686	-0.76253	-0.81595	-1.7373	-1.5587	-1.9842	-0.82517	-2.6424	-0.20311	-0.71873	-2.2428	-0.77128	-1.0384	-0.31634	-1.7589	-1.1978	-1.4858	-0.25143	-1.9705	-0.55066	-1.4919	-2.5433	-0.5501	-0.35629	-0.94751	-1.811	-2.153	-1.5602	-2.7986	-3.0234	-1.1007	-0.1997	-1.6377	0.39033	-2.0486	-1.9232	-1.1266	-0.84354	-2.1203	-1.254	-1.1565	-1.8725	-0.99931	-1.0275	-1.6306	-1.227	-1.9
-4.2228	-2.264	-4.5387	-2.3206	-4.1978	-4.1461	-4.9673	-2.8818	-3.6503	-4.8804	-3.5663	-4.7537	-4.3149	-3.6131	-4.852	-5.814	-4.1013	-2.4888	-3.2445	-4.4063	-3.997	-3.1083	-4.5246	-3.6628	-4.5927	-5.61	-3.5149	-3.6685	-4.8784	-3.1032	-4.0983	-3.0627	-2.7704	-3.8458	-4.6199	-3.4301	-4.8644	-3.3739	-3.2659	-3.9128	-1.985	-3.3667	-4.9234	-5.3238	-2.7036	-4.0446	-3.3064	-5.8214	-2.6156	-3.1002
-2.4553	-0.077881	-0.55914	-0.73222	-1.5843	-2.4281	-2.4846	-1.4109	-2.1588	-2.0555	-2.6339	-3.1673	-1.1084	0.44461	-1.9713	-0.38181	-3.6078	-2.1128	-1.9469	-1.5946	-3.8992	-1.5299	-3.7192	-0.82385	-1.7195	-2.71	0.20682	-0.15485	-2.4298	-1.6091	-1.7122	-1.715	-1.457	-0.24635	-1.1343	-2.2298	-2.0656	-1.201	-2.063	-1.9234	-0.93339	-1.133	-0.93854	-1.9469	-0.17063	-1.2714	-1.9573	-0.4906	-1.1274	0.050744
6.1097	7.7236	5.9283	6.4199	6.7616	8.5194	7.1288	6.3824	7.58	5.3401	7.7304	7.3029	5.3741	5.6122	6.4949	7.3357	8.286	7.2719	7.6253	8.1499	6.1886	4.8668	5.7331	6.7307	6.9045	5.89	6.4014	5.2821	6.1805	6.5153	5.7274	7.3276	8.1828	6.5345	6.6297	5.7737	5.6127	6.6905	6.7927	6.8674	6.851	7.1665	6.9454	6.4059	6.2596	5.8206	5.5728	6.0545	6.9444	6.7754
-4.4139	-4.0661	-4.979	-4.9722	-4.0755	-5.177	-4.7573	-3.5949	-3.049	-5.0626	-4.4607	-3.4178	-4.4471	-2.1293	-3.3901	-3.5632	-6.1022	-5.4295	-5.0852	-5.2887	-4.4057	-3.8174	-3.8265	-2.9528	-3.7777	-5.849	-5.0508	-6.1859	-4.7693	-4.1047	-3.1078	-2.2962	-4.2638	-3.57	-6.3886	-4.124	-5.2761	-3.2189	-2.4655	-4.9904	-4.2456	-3.7066	-3.7131	-5.056	-3.0023	-4.9164	-3.9388	-3.7973	-3.9326	-3.8771
-9.9273	-9.967	-10.851	-13.086	-13.29	-12.448	-11.485	-12.287	-11.672	-13.3	-11.151	-13.185	-11.122	-11.153	-12.632	-11.062	-12.66	-9.8949	-10.328	-11.067	-12.003	-11.609	-10.728	-11.586	-12.414	-11.89	-11.762	-13.041	-13.177	-13.341	-11.134	-11.736	-10.977	-13.172	-12.024	-11.644	-11.368	-11.568	-11.273	-11.411	-11.107	-11.979	-12.177	-12.797	-10.972	-9.2801	-11.717	-11.485	-11.719	-11.517
4.9783	4.0432	4.6223	5.4994	4.8552	5.3228	3.5998	4.2704	6.2528	3.935	4.161	4.1955	4.3634	4.7968	4.2624	3.3306	2.7421	3.7502	5.9742	4.8452	4.0805	5.7276	4.6896	4.3861	4.9707	4.343	3.9212	3.4199	4.858	4.2957	4.404	3.5137	3.9126	3.5356	3.8737	5.1722	5.1199	3.2198	4.9983	5.8099	5.9856	5.0294	3.1897	3.365	4.5225	3.1493	3.7986	4.4004	4.8236	5.0979
-5.7443	-5.5247	-4.5463	-5.2892	-4.0629	-4.6817	-5.0797	-4.3653	-5.4464	-3.6298	-5.6042	-6.1105	-5.6775	-5.1461	-5.6785	-5.3821	-5.0342	-5.2441	-3.8111	-4.9533	-4.7613	-5.4172	-4.2241	-4.6874	-4.7111	-4.7924	-4.8993	-4.947	-4.924	-5.6227	-5.6403	-5.2572	-5.0529	-6.3223	-5.0338	-4.4823	-5.2331	-6.2562	-6.7694	-6.4664	-5.1522	-4.889	-4.5008	-6.1763	-6.4767	-4.0877	-4.3481	-5.0038	-6.7326	-5.204
-8.6117	-6.9127	-9.4311	-8.2627	-7.8651	-7.4034	-7.0706	-5.8484	-6.8933	-6.5741	-7.4498	-7.7176	-7.3674	-6.0856	-6.6182	-7.4741	-8.91	-7.4682	-8.1934	-6.4827	-6.5452	-5.8525	-7.2141	-7.5585	-7.489	-7.1407	-6.3782	-6.9508	-6.2854	-7.0321	-7.3231	-6.7354	-7.3456	-5.7382	-8.4181	-6.8915	-8.155	-8.8029	-8.0723	-6.7317	-8.7283	-9.6556	-7.8891	-7.0463	-6.731	-9.1442	-8.8614	-7.3254	-8.406	-8.8339
-0.85501	-0.67668	-0.29851	-0.81825	0.11432	-0.95731	-0.92368	-0.52157	1.536	-1.4644	2.4172	-0.97468	1.1878	0.1474	1.105	-0.49546	0.65411	0.37074	-0.075702	0.67381	-0.33537	0.3514	0.066544	0.1882	-1.0455	-0.46125	0.18482	1.2249	0.48971	-0.93103	-1.0248	-0.37469	2.309	-0.71127	0.31417	0.88255	-0.18879	0.052991	0.19945	0.21128	-0.35693	-0.14477	0.058767	0.50765	-0.32294	-0.97029	0.6991	-1.5169	0.076714	-0.13231
-5.1289	-5.4951	-5.0337	-4.9122	-5.555	-5.0527	-3.7901	-5.2532	-6.3258	-3.145	-6.5746	-4.5419	-4.4652	-5.3105	-6.1506	-5.1063	-6.2419	-5.5309	-6.774	-3.7525	-6.1004	-4.3941	-4.9953	-3.3467	-5.0727	-6.9422	-5.548	-6.088	-3.6971	-5.4692	-4.5933	-5.6809	-4.4984	-5.6633	-4.9822	-5.3941	-6.1297	-5.2247	-5.429	-5.6145	-4.5387	-5.1274	-6.1622	-4.7608	-5.0074	-7.1047	-4.1868	-5.3387	-5.2245	-5.4737
-12.992	-13.863	-12.585	-13.322	-14.4	-13.465	-12.297	-14.829	-13.587	-13.884	-12.971	-11.77	-14.777	-12.84	-13.724	-12.025	-12.73	-13.959	-13.339	-13.001	-13.143	-13.438	-14.588	-13.963	-12.784	-12.885	-12.188	-13.225	-11.196	-12.303	-14.257	-12.25	-13.406	-12.515	-13.199	-12.474	-12.311	-12.599	-15.061	-10.473	-11.211	-12.801	-11.769	-12.546	-12.674	-13.025	-14.231	-13.397	-13.439	-13.801
-13.612	-14.478	-15.641	-15.088	-15.085	-14.139	-14.194	-12.618	-14.582	-14.45	-14.237	-13.929	-15.28	-14.703	-14.666	-14.557	-15.087	-14.536	-16.144	-14.937	-14.418	-15.505	-14.443	-14.47	-13.828	-13.339	-15.361	-15.053	-14.96	-16.52	-15.147	-16.703	-15.425	-14.823	-15.672	-15.376	-15.751	-14.97	-14.762	-14.216	-14.558	-13.956	-13.852	-14.762	-15.068	-14.642	-14.373	-14.304	-13.917	-13.432
-9.527	-8.7572	-8.7863	-7.2252	-9.5469	-9.203	-9.3841	-9.831	-11.528	-8.8134	-8.893	-9.7089	-8.5242	-8.7787	-9.5261	-11.556	-9.6481	-9.1092	-9.3651	-7.5694	-9.82	-8.8524	-9.027	-8.3824	-9.5485	-9.5741	-9.3181	-9.2844	-9.0856	-8.297	-9.9632	-8.0954	-9.2259	-9.6601	-9.4633	-10.099	-8.9343	-10.533	-9.0774	-9.0441	-8.4287	-8.6887	-7.4417	-8.8639	-10.07	-9.095	-8.2219	-8.9617	-9.1024	-10.198
-22.599	-23.032	-22.155	-21.702	-21.718	-23.339	-23.06	-21.916	-21.809	-22.267	-22.31	-22.802	-20.91	-22.485	-23.27	-20.891	-20.963	-23.675	-21.613	-21.167	-22.267	-22.727	-22.554	-21.813	-21.607	-22.016	-22.765	-20.761	-22.846	-21.718	-21.482	-23.667	-20.867	-21.663	-23.024	-22.207	-22.456	-22.394	-21.678	-21.661	-22.21	-22.648	-20.88	-21.55	-21.204	-21.43	-22.898	-22.61	-23.007	-22.295
-0.92386	-0.61649	-1.1516	-0.096926	-0.020766	1.6742	-0.9192	-0.81759	0.60923	-0.63874	0.20177	0.58244	1.5601	0.79451	-1.122	0.94839	0.43997	0.26509	2.2504	-0.61776	-0.025911	-0.0040996	0.61377	1.3231	-0.23983	1.7648	0.56691	0.11234	-0.25428	-0.62689	-0.46069	-0.23992	0.47357	1.8106	0.20201	0.41829	1.7822	0.89924	1.0583	-0.19927	-0.4816	0.94757	0.7858	-0.36433	0.035558	0.18514	-0.17698	1.0815	0.41199	-0.24803
0.28542	-0.30691	-0.7801	-0.1855	-0.73031	-0.1573	-0.79194	-0.23818	-0.82014	-0.47711	-0.71528	-0.24667	0.84758	-1.1583	0.2697	-0.93619	0.5042	0.69277	-0.74211	-1.3714	-1.0378	1.0113	-0.74273	-1.1312	0.51771	-0.023167	0.32364	-0.61248	-0.080375	-1.864	-1.0538	0.8211	-0.40993	1.2188	-0.71192	-1.251	-0.60349	0.054697	-1.3483	-1.848	-0.32391	0.75383	-1.7403	-2.8566	-1.0999	0.076984	-0.50524	0.21573	0.29343	-2.3017
-22.309	-22.48	-22.493	-22.159	-23.022	-22.25	-22.916	-22.648	-21.472	-23.19	-21.908	-22.406	-22.741	-22.558	-21.883	-23.888	-23.994	-23.095	-22.434	-22.675	-21.053	-21.984	-22.605	-21.89	-22.755	-21.539	-21.989	-22.582	-21.108	-23.206	-21.643	-23.65	-23.661	-20.908	-22.41	-21.265	-21.984	-23.917	-20.936	-22.111	-22.276	-21.298	-22.021	-24.429	-21.781	-21.762	-22.74	-21.582	-21.444	-22.978
-1.8447	-1.1715	-1.9406	-1.8212	-3.7339	-2.3762	-1.8713	-0.95195	-1.4328	-2.4437	-1.2399	-0.77322	-1.9796	-2.6717	-2.3074	-1.977	-2.7854	-2.9098	-0.94165	-1.4759	-3.2239	-3.0956	-1.6455	-1.476	-0.96291	-2.5829	-1.9478	-2.2512	-0.13319	-1.7714	-2.1461	-0.44542	-0.5057	-1.5192	-2.2237	-3.6753	-0.80494	-2.3554	-2.4244	-0.31153	-0.50762	-1.5473	-1.0645	-0.35272	-2.3271	-1.837	-1.835	-1.2451	-3.0045	-0.85171
-5.1457	-4.0204	-4.1342	-4.036	-3.0057	-2.8928	-2.4756	-4.986	-4.9634	-3.0928	-3.3139	-4.4912	-4.9729	-4.8451	-2.9578	-4.335	-3.3506	-4.1121	-3.3506	-5.1659	-3.0564	-2.5992	-4.6609	-4.0591	-3.143	-1.976	-1.9083	-5.3655	-5.3498	-4.5518	-4.5907	-3.7024	-2.311	-2.7519	-5.5445	-4.2038	-3.3031	-3.505	-3.6679	-4.5742	-3.6138	-2.2394	-3.1731	-2.3198	-2.993	-4.665	-4.0751	-3.5769	-3.4611	-5.2294
7.3866	6.1615	7.8183	7.7967	6.4097	7.0078	6.1467	7.0937	7.7494	6.6181	5.5023	6.7444	6.4798	7.65	6.8009	6.9667	6.9597	5.9998	6.0948	6.7277	7.9243	7.1067	6.4087	7.231	5.9279	7.6392	7.3613	6.8439	6.5621	7.1315	5.937	6.0281	4.7886	5.1507	8.4952	6.4159	6.3943	6.3583	7.7863	5.3382	6.1736	8.042	4.8759	7.5809	5.6786	5.2835	7.1135	6.6743	8.0982	6.3033
-2.1764	-4.3219	-1.6363	-3.7416	-2.1795	-3.3676	-2.3022	-2.8527	0.83596	-4.2912	-1.3924	-1.2585	-1.6091	-2.297	-1.9285	-2.8302	-2.5436	-1.2005	-2.3526	-2.6926	-2.5422	-1.6914	-3.6763	-2.4477	-1.3851	-5.1233	-2.6488	-2.0423	-3.3771	-3.7731	-2.9281	-3.702	-2.7909	-3.1355	-2.603	-1.7746	-2.1649	-3.1587	-2.63	-4.5672	-0.98503	-1.3218	-2.9378	-2.0139	-2.8289	-3.1071	-1.3189	-4.0452	-0.66799	-4.7128
-2.1627	-0.56822	0.091064	2.4989	-0.1934	1.0775	0.84508	1.462	-1.0964	-0.39884	0.65394	1.8137	0.80357	0.40457	1.2101	-0.22886	1.3434	-0.91387	1.8602	0.68082	-0.2249	0.23008	1.4341	0.78255	0.00050242	1.0557	-0.12795	0.56162	0.49503	0.85693	-0.75539	-0.38724	-0.47926	0.61985	-0.11244	-0.10261	0.70414	-1.2239	1.0942	-0.076341	-0.0059767	0.96521	-0.85409	0.712	0.73948	-0.1896	1.0405	-0.16317	-0.54241	1.2047
-6.0847	-5.313	-5.1579	-4.9202	-3.7309	-6.1967	-5.7364	-4.858	-3.9079	-3.5268	-4.3771	-6.2612	-4.171	-5.3859	-4.9606	-3.7739	-4.1788	-5.7636	-4.9796	-3.1841	-3.6947	-3.4275	-5.8096	-4.5498	-5.2664	-3.9924	-5.1164	-4.2097	-4.2183	-4.829	-7.3528	-4.6057	-3.8444	-3.4909	-5.6918	-5.9482	-3.4337	-4.2016	-2.7786	-3.7415	-5.4689	-3.8797	-4.3699	-3.7602	-3.6768	-5.3479	-5.4397	-6.1293	-5.2535	-6.3689
-8.3413	-10.633	-7.7287	-7.1753	-10.486	-10.732	-9.8938	-10.369	-9.9451	-10.017	-8.6889	-9.2547	-8.2039	-9.0556	-10.285	-8.574	-7.8826	-8.9413	-8.0805	-8.5603	-8.8161	-9.7367	-9.3501	-8.2115	-10	-8.8579	-8.9694	-10.325	-9.2192	-7.8845	-7.1783	-8.0397	-9.8017	-7.0422	-8.2567	-8.7236	-9.2021	-10.419	-7.8892	-9.8646	-10.03	-9.5558	-11.037	-9.2797	-10.354	-10.628	-8.9611	-10.165	-9.9619	-8.9652
-3.7073	-5.6326	-3.4731	-3.8032	-2.8293	-4.4384	-3.1485	-3.8063	-3.3942	-4.4181	-2.7255	-2.424	-3.8225	-4.2577	-4.6004	-4.5118	-3.5739	-2.2629	-1.3255	-3.9939	-2.5023	-3.1865	-5.1369	-4.673	-4.5133	-1.5979	-2.6324	-4.4959	-3.5442	-2.7704	-4.37	-4.8497	-5.7363	-5.0005	-4.4917	-5.3289	-4.1214	-3.8059	-3.535	-3.2243	-3.3327	-3.5614	-2.9493	-3.3027	-3.2421	-2.3822	-3.1984	-3.8847	-4.4923	-3.4716
6.8928	7.1182	7.654	7.3258	6.6003	5.924	7.1551	6.678	8.7224	6.3957	6.1528	7.311	7.6531	6.9917	7.3467	8.6681	6.7952	5.3885	7.0666	6.8298	6.8689	7.3196	6.3376	7.5388	5.5515	7.5594	6.8491	5.2069	7.8088	5.0413	6.1899	6.823	8.019	5.6667	6.6077	6.6447	8.0737	7.4733	6.5256	5.6763	6.6857	7.9053	6.0425	6.6373	6.9468	6.8539	8.5174	6.8016	7.8281	4.442
-0.72523	-1.5929	-1.4064	1.2318	-1.3702	-3.2168	-1.1024	-2.0078	-1.7606	-0.6376	-2.2134	-2.452	-1.8629	-1.3204	-1.6749	-1.9688	-0.097688	0.36867	-0.35053	-1.2301	-1.3069	-1.2808	-1.7162	-1.7113	-2.2442	-1.4457	-1.2373	-2.1478	-2.0166	-1.552	-0.14024	-0.70957	-0.72837	-1.8459	-2.0314	-4.7872	-2.4732	-1.8466	-3.1149	-0.30126	0.29204	-1.2212	-1.1346	-1.9125	-0.62828	-1.7936	-1.8621	-0.931	-1.589	-1.6951
-9.1367	-9.1546	-8.5178	-9.8261	-9.158	-8.4687	-8.7863	-9.7704	-10.529	-10.044	-10.442	-10.422	-7.5509	-10.261	-8.9121	-7.5461	-7.8787	-10.586	-9.6626	-9.5684	-7.9942	-8.9967	-8.0446	-9.276	-9.0822	-9.0178	-8.9382	-9.721	-7.9878	-8.6358	-9.7442	-7.7111	-8.0546	-8.4293	-10.344	-8.833	-9.4062	-9.7237	-9.5301	-9.3547	-7.1128	-8.6112	-9.53	-9.2099	-11.166	-8.9669	-9.9286	-8.7442	-9.1574	-9.9754
6.337	8.4124	8.6053	5.5355	5.7819	6.8393	6.3252	6.9908	8.0262	7.0179	6.6054	6.9015	6.4705	7.0043	6.835	6.2945	6.6678	6.6434	4.5772	8.1267	5.7621	5.0549	5.9568	7.3526	6.7069	7.8099	7.1162	7.5526	6.2079	5.4711	5.37	8.3734	6.8662	5.5147	7.3265	6.5235	6.6212	7.0361	6.5987	6.8074	6.5353	6.2038	6.8318	5.5502	8.5725	7.2953	5.5979	6.6813	7.8108	7.2211
-3.7786	0.33568	-2.605	-0.87135	-1.2538	-2.1505	-1.9404	-1.9501	-2.302	-1.7094	-3.1301	-1.5458	-1.4752	-2.0562	-2.6774	-3.5269	-0.28741	-1.923	-3.1959	-1.7148	-3.0873	-3.1674	-1.6183	-0.75653	-2.5259	-1.886	-1.8609	-2.0888	-2.619	-1.4959	-2.4775	-2.8624	-2.4938	-0.074004	-2.442	-2.1085	-2.8495	-1.9126	-1.2745	-1.5125	-2.0642	-2.0134	-0.54094	-2.5503	-1.9958	-0.2531	-2.8233	-1.5871	-1.0975	-0.59801
-21.608	-22.217	-22.992	-20.896	-23.616	-23.303	-21.091	-21.565	-22.34	-21.277	-21.175	-20.811	-24.164	-22.381	-20.785	-22.458	-22.741	-22.271	-23.413	-22.774	-23.602	-22.885	-22.06	-20.679	-21.785	-22.299	-19.736	-21.646	-21.897	-22.551	-21.924	-20.054	-22.751	-23.458	-23.007	-21.572	-23.614	-22.018	-21.96	-21.436	-22.304	-23.02	-23.088	-21.899	-24.606	-22.95	-21.976	-21.206	-21.378	-21.081
-11.268	-10.726	-10.543	-9.8036	-10.797	-10.41	-11.206	-9.9811	-10.825	-10.246	-11.404	-10.028	-10.244	-11.687	-9.0804	-10.796	-10.712	-11.862	-9.3081	-10.468	-10.792	-11.775	-11.977	-12.128	-10.281	-9.8406	-11.169	-11.526	-10.62	-12.227	-9.2812	-10.473	-10.799	-11.18	-8.2416	-11.544	-11.095	-9.9132	-10.707	-11.171	-10.525	-10.468	-11.059	-9.6712	-10.723	-12.411	-12.076	-11.029	-9.4881	-12.296
-1.0252	0.020966	-0.57859	-0.53523	-0.99975	0.73822	-1.8788	-0.93853	-0.82039	-0.87512	-1.0054	0.6178	-0.62436	-0.88222	0.61626	-1.3977	-0.62072	-1.4559	-1.8149	-1.763	0.35581	0.70612	-0.028875	-0.78511	-1.6709	-0.99148	-1.3492	-2.0576	-1.3939	-2.2453	-0.80023	-0.68611	-0.66587	-1.9989	-0.57387	-0.31305	-0.14693	0.44026	-0.2174	-1.5256	-0.47716	1.3311	-0.56649	0.079621	-1.2173	-1.5159	-0.24767	-2.3465	-0.49554	0.34096
-8.1896	-5.7616	-7.9475	-7.4778	-7.3146	-6.5898	-7.6265	-7.3498	-9.0336	-5.6051	-6.5859	-7.2502	-8.0042	-7.785	-8.3157	-7.8671	-7.8719	-7.5489	-7.1428	-9.56	-8.1756	-7.0381	-6.233	-5.0844	-7.0132	-7.2628	-8.9615	-7.6231	-8.6568	-7.4939	-6.2412	-7.1923	-8.7742	-7.4405	-8.4293	-6.2414	-7.7099	-5.4033	-6.7989	-8.1032	-8.2957	-7.2749	-6.5336	-7.0128	-8.0214	-8.1868	-8.2775	-7.1558	-9.6192	-6.3036
-0.61199	0.039121	0.099785	-1.025	0.39907	0.053643	-1.8164	-0.37983	-0.30932	-1.5148	1.3313	-0.35362	-0.54991	1.374	-2.5739	-1.2091	-0.7658	1.1904	-1.3208	0.55559	1.3152	0.35297	-0.25548	-0.52243	-0.25302	0.088157	0.28859	-0.69976	1.3347	-1.0874	-0.83481	1.503	-0.36824	-0.18507	0.0096008	0.78809	0.68504	-0.034702	0.18571	-0.27584	-0.22953	0.88159	-0.48319	0.66495	0.37467	-1.1342	-0.49564	0.91909	0.42634	0.85851
7.7453	6.7588	8.4305	6.2852	7.5739	7.6099	9.1226	8.6881	6.8645	8.956	7.6882	7.8748	9.1326	7.4444	8.2497	7.2871	8.2111	9.3672	8.5126	6.7358	8.008	8.2155	8.54	7.3117	6.4317	9.8286	9.5594	7.5846	8.9944	7.7326	8.4112	7.7142	7.7068	8.4303	8.1358	8.8932	9.0126	8.178	7.6156	8.5806	7.7994	7.0682	8.2558	6.0923	9.0814	8.6159	7.786	8.5577	8.349	8.0031
-1.4187	-2.8426	-2.0975	-2.682	-2.0265	-3.1153	-1.3334	-2.7857	-3.4184	-2.7825	-3.3276	-1.9851	-2.4259	-2.8576	-2.8126	-2.9127	-3.198	-2.8144	-1.7164	-3.2025	-3.0444	-3.6705	-3.3863	-2.6234	-3.0926	-2.5364	-2.2645	-3.0053	-2.1858	-3.9337	-1.8609	-2.8415	-2.5219	-1.2445	-3.3839	-2.9672	-1.5722	-2.2949	-1.3578	-1.6517	-2.281	-2.6047	-3.2939	-1.6684	-3.5031	-1.6864	-2.6744	-3.0975	-3.0487	-2.9719
1.3072	1.2922	-0.46587	1.3133	0.90048	1.1637	1.0103	1.7052	1.4768	2.6828	0.57249	2.5261	1.8916	-0.0017102	1.2691	1.6012	2.9053	1.5147	2.2003	2.1332	2.2062	-0.21078	1.0685	2.0798	2.3425	1.4181	1.715	0.82224	1.4074	0.98106	0.91444	3.3614	1.7695	0.38658	0.80901	1.3051	2.6138	0.78738	3.3136	2.1646	1.9803	0.83893	0.16832	3.1167	3.1644	1.2117	2.6458	1.9137	2.1456	0.53543
-13.539	-12.887	-14.613	-13.763	-14.924	-13.454	-13.219	-14.672	-13.47	-14.62	-14.678	-12.207	-14.07	-14.608	-13.6	-14.868	-14.038	-14.908	-13.318	-13.393	-13.449	-13.343	-14.956	-14.565	-14.629	-14.747	-14.368	-13.717	-12.839	-12.781	-14.592	-15.379	-14.23	-13.746	-14.617	-15.393	-13.413	-13.978	-15.262	-13.893	-13.73	-14.372	-13.207	-13.941	-13.199	-12.642	-13.262	-14.39	-13.496	-14.53
-21.756	-23.477	-21.603	-21.621	-23.379	-21.24	-21.69	-23.466	-22.301	-21.524	-23.134	-20.725	-21.277	-22.003	-23.762	-22.377	-23.692	-21.249	-21.594	-21.376	-21.408	-22.775	-21.888	-22.616	-22.509	-21.67	-22.259	-24.082	-22.114	-21.876	-23.663	-21.472	-22.933	-23.79	-22.149	-22.345	-20.734	-22.544	-22.581	-22.118	-21.24	-21.701	-21.894	-21.303	-22.039	-24.186	-21.997	-22.005	-21.771	-21.705
-2.1995	-1.7599	-0.5424	-1.0424	-2.3025	-0.81528	-1.3587	-0.71649	-2.5346	-1.92	-1.6608	-1.5371	-1.8241	-2.2119	-3.6259	0.079402	-1.555	-0.72051	-1.6643	0.39407	-1.6529	-0.25997	-1.9857	-2.2255	-0.5762	-0.16223	0.32787	-2.5486	-1.8684	-1.0433	-0.56278	-1.9444	-3.278	-1.436	-1.6677	-1.912	-1.6485	-2.3391	-0.66254	-1.4718	-1.6673	-2.9506	-2.4832	-1.7293	-1.731	-1.1939	-1.6806	-0.57672	-2.5812	-0.95257
5.9893	6.5546	7.2992	6.5966	7.0428	7.4775	5.352	6.5719	7.3658	7.959	7.2509	7.6676	8.6067	6.2133	6.6278	6.0912	6.2521	7.7657	7.1645	6.0921	6.945	8.2178	8.2537	6.2848	7.8481	5.6651	7.197	6.9292	7.951	6.6638	7.7586	6.8279	5.1792	6.311	7.9998	7.1884	7.6734	8.1677	7.2311	5.738	5.7819	7.4425	6.9675	6.6979	7.2392	6.7661	7.2244	6.5315	7.2046	5.08
-9.6842	-8.3686	-11.07	-9.6799	-10.006	-9.1108	-10.715	-9.8396	-7.5996	-10.278	-9.6233	-9.244	-9.1547	-8.9341	-10.17	-9.2657	-8.0335	-10.641	-9.8471	-9.9293	-10.064	-10.537	-9.7462	-9.8632	-9.0121	-10.438	-9.243	-11.163	-11.24	-9.2749	-11.317	-8.7657	-9.5696	-10.604	-10.333	-9.7228	-7.8481	-9.1138	-7.4971	-10.656	-9.3093	-8.5514	-7.602	-9.5778	-7.9198	-9.364	-9.0821	-10.628	-9.095	-8.8852
-21.211	-21.821	-21.329	-20.462	-21.131	-20.748	-19.611	-21.741	-20.217	-20.63	-22.075	-21.21	-19.559	-20.231	-21.278	-21.318	-21.69	-19.107	-21.188	-21.909	-19.934	-21.909	-19.075	-21.692	-21.667	-18.776	-19.958	-19.15	-20.803	-21.555	-19.344	-20.821	-21.949	-21.406	-21.255	-20.259	-20.45	-21.608	-21.355	-21.466	-20.592	-22.335	-21.118	-23.087	-21.133	-21.01	-21.757	-21.489	-22.494	-20.916
-22.209	-22.473	-22.454	-21.805	-21.475	-21.235	-22.016	-22.474	-22.536	-21.614	-21.966	-22.098	-23.425	-22.841	-22.756	-22.375	-21.432	-21.117	-21.881	-21.885	-21.842	-23.212	-22.646	-22.839	-20.641	-22.912	-22.305	-21.96	-22.077	-22.563	-21.616	-21.775	-20.663	-21.811	-22.272	-20.738	-23.066	-21.109	-22.98	-22.139	-21.541	-21.883	-24.317	-22.405	-20.831	-21.961	-21.819	-23.269	-23.107	-23.014
-3.0941	-1.5294	-1.8229	-3.9885	-2.8919	-3.6698	-4.7064	-2.5565	-3.6967	-3.0302	-3.3057	-1.8593	-2.8183	-4.2299	-2.5013	-3.29	-2.2771	-1.7618	-3.8065	-1.4785	-3.9522	-2.853	-3.3819	-3.6342	-2.4194	-3.3023	-2.8224	-4.7882	-3.6822	-4.0561	-3.3378	-3.5218	-3.5292	-3.1143	-3.6144	-3.2121	-2.6128	-3.8328	-2.9707	-3.3107	-3.5216	-2.2978	-3.4931	-3.3669	-2.1491	-3.3831	-2.8309	-2.7164	-2.807	-3.4519
2.1575	1.3399	2.26	0.47729	0.54941	3.3145	0.57782	0.76286	0.52632	2.5994	2.4057	0.90757	2.9438	0.99915	2.48	2.8655	0.97067	0.61983	-0.17064	0.73978	0.6091	1.6573	2.0332	0.56086	1.5287	0.19406	1.5565	2.4149	1.6049	-0.58276	1.3774	1.1766	1.9452	0.61638	1.6071	1.1572	2.5079	1.8021	0.79653	1.8917	0.0065365	1.4328	0.30265	1.4024	1.7975	0.79482	1.0216	0.94921	1.4794	0.76112
-9.5075	-13.394	-10.567	-9.7669	-11.002	-9.0004	-9.6262	-10.653	-11.453	-11.36	-10.31	-10.25	-11.245	-9.5867	-11.493	-9.0808	-10.049	-11.345	-12.942	-9.4116	-10.853	-10.817	-10.96	-10.237	-10.967	-10.211	-10.831	-10.4	-11.636	-10.689	-10.205	-10.722	-10.867	-11.477	-10.083	-11.686	-10.655	-11.16	-11.323	-11.968	-11.134	-11.798	-12.615	-13.051	-11.762	-10.665	-11.054	-11.254	-11.548	-9.5692
-21.842	-22.776	-23.026	-21.39	-21.533	-22.873	-23.106	-22.555	-21.233	-23.036	-22.698	-22.301	-22.617	-22.327	-21.838	-21.674	-20.592	-22.224	-22.895	-22.726	-22.795	-22.449	-23.057	-21.779	-22.867	-24.411	-23.682	-21.377	-20.68	-21.809	-22.603	-21.089	-20.949	-23.087	-22.521	-22.424	-22.949	-21.857	-21.081	-23.145	-21.594	-22.219	-21.231	-21.189	-22.465	-22.557	-21.806	-21.657	-22.462	-22.797
-1.641	-0.80728	-2.5499	-1.2329	-1.0296	0.42912	-2.9084	-0.35191	-1.9709	-1.469	-3.0384	-0.35229	-1.026	-1.1201	-2.475	-0.54495	-2.6784	-0.91527	-0.58468	-2.046	-2.4649	-1.1904	-0.408	-0.70257	-0.13285	-1.3217	-1.7974	-0.71398	-0.75507	-2.2941	0.12273	-0.9926	-1.2962	-0.1263	-2.403	-2.6769	-2.957	-0.59912	-1.0296	-2.9673	-1.0298	-1.4019	-1.2391	-2.1501	-2.4857	-2.4636	-1.9569	-0.88116	-3.3028	-1.373
2.6882	2.4565	1.7945	1.5685	0.70689	1.1197	0.098679	0.46035	0.25425	-0.2625	1.5608	0.34833	0.2045	0.071247	2.0626	1.8624	1.8919	1.5517	1.9361	-1.0355	1.1057	2.4129	2.2517	2.5113	2.6424	1.1811	2.109	-0.33912	0.7404	1.3077	1.0087	2.0933	2.8914	3.4704	2.1706	2.2266	1.0945	3.3009	1.0682	0.35392	2.2186	1.5715	0.41459	2.2287	1.8605	1.5817	0.9399	1.0045	2.5396	0.73223
-4.886	-3.6801	-4.0015	-2.0421	-5.0571	-2.8739	-4.1751	-4.2888	-3.0293	-4.2903	-3.7545	-4.1553	-2.3415	-2.6283	-3.4375	-4.0679	-2.8206	-4.6295	-3.6016	-5.8687	-4.3179	-4.9459	-3.9118	-5.0419	-3.979	-3.4191	-4.1128	-4.1769	-3.4394	-4.6494	-4.6556	-3.739	-3.0288	-3.6255	-3.4746	-5.1922	-4.4903	-4.4544	-4.1231	-5.0697	-5.34	-3.8976	-4.4018	-4.6567	-3.6826	-5.3319	-4.2459	-3.8342	-2.9572	-3.5852
8.2057	6.6897	7.5669	7.2136	7.5688	8.7962	7.6779	7.6627	7.6164	7.915	8.5107	6.5094	7.3669	8.3064	8.9365	10.106	6.9873	5.2889	9.0703	9.1022	8.3636	7.599	8.7015	6.1047	8.631	7.046	5.7104	6.7834	7.8172	7.5818	7.193	9.0357	7.7852	6.8175	6.7853	6.3837	7.7343	8.001	6.898	8.6818	8.0003	8.2671	8.0377	6.8976	8.064	8.7523	8.2572	8.5068	8.1148	7.6514
-14.921	-12.776	-13.329	-13.128	-13.425	-14.335	-16.019	-13.657	-13.717	-14.598	-12.451	-13.521	-12.296	-13.313	-13.009	-13.945	-15.255	-12.674	-13.805	-13.373	-12.387	-12.554	-13.327	-12.471	-12.937	-12.101	-14.778	-14.013	-14.767	-12.551	-14.318	-13.622	-12.82	-12.044	-12.209	-11.072	-13.027	-13.313	-12.388	-12.764	-13.577	-11.978	-12.944	-12.398	-14.074	-12.012	-13.943	-13.682	-12.808	-13.278
9.1848	9.7289	10.319	8.8726	8.9529	10.233	8.485	7.8041	8.4823	9.2787	9.5758	9.7234	8.0714	11.099	11.337	9.4977	9.5717	9.7579	9.9061	9.6883	9.0467	10.502	9.2524	9.5733	8.6661	10.505	8.9198	8.542	8.804	10.914	10.874	9.8608	9.2211	9.008	9.0162	10.593	10.248	9.5989	9.6845	7.8176	9.7684	8.7996	10.348	10.044	9.1275	10.83	8.1111	11.116	10.967	9.948
5.1329	5.6192	4.8373	5.3505	4.565	5.9054	4.0828	4.1892	3.9308	4.6678	6.0377	4.5754	4.3526	5.075	4.324	8.0993	4.2645	4.8727	4.9664	4.8584	5.8483	4.5945	5.288	3.756	5.5424	4.2429	4.0967	4.0095	4.4806	5.3916	6.3841	3.9898	5.1264	4.7841	4.3441	5.0006	3.915	3.9869	4.7251	4.7719	5.8325	5.816	5.6325	5.0914	4.8972	5.5735	5.1069	4.8259	6.4858	3.9497
-1.6884	-2.2949	-4.6346	-1.7186	-3.2734	-1.9146	-0.97164	-1.9482	-1.8229	-4.0082	-1.7614	-1.3902	-3.8274	-2.6294	-2.6819	-2.7671	-1.7298	-2.1622	-1.1591	-3.0092	-0.90804	-2.2336	-4.8	-2.1407	-1.8611	-3.0605	-2.3235	-1.9603	-2.0429	-1.8094	-2.2864	-3.2406	-4.2051	-2.7801	-2.6619	-2.306	-2.2342	-2.6181	-3.0369	-0.72296	-2.9296	-1.7047	-0.59272	-2.4513	-2.4468	-2.4363	-1.4417	-2.509	-2.4398	-3.2372
0.77733	2.0657	1.8714	1.1436	-0.052091	0.72783	2.1491	0.89633	0.045853	2.1819	1.9752	1.7699	1.7853	1.9759	1.5794	0.2237	2.2923	2.1111	-0.66016	1.1099	1.1603	1.1179	0.54716	0.28314	1.7318	0.26279	1.2356	0.62606	1.4964	2.3772	0.17581	0.22557	2.1188	0.22123	2.269	2.0134	2.0123	-0.55508	1.791	0.28622	1.101	2.2255	0.894	1.0985	-0.53713	2.1686	1.3456	1.0298	3.6974	0.96794
-2.0553	-1.6779	-3.5524	-0.47265	-1.6396	-1.102	-1.9696	-2.1569	-1.4384	-2.1481	-1.437	-2.006	-0.86499	-1.2364	-1.9228	-2.7581	0.047667	-0.73	-1.1568	-0.33958	-2.5077	-2.0233	-0.66988	-2.1706	-3.2828	-0.83033	-1.4818	-1.7264	-2.7707	-0.39896	-3.1965	-2.5273	-2.5437	-1.4216	0.12985	-1.2019	-2.0142	-1.2964	-2.1201	1.0104	-1.8148	-1.5642	-2.2034	-3.6414	-2.3536	-1.1491	-2.488	-1.8032	-3.1876	-2.0387
-12.207	-14.787	-11.194	-10.649	-12.781	-11.965	-11.577	-13.047	-13.081	-12.653	-13.392	-13.971	-12.668	-12.748	-12.4	-11.515	-12.739	-13.564	-11.353	-13.374	-12.929	-13.264	-13.258	-13.448	-13.173	-12.265	-12.261	-14.236	-14.809	-13.787	-13.619	-11.882	-13.515	-14.207	-13.396	-13.234	-12.525	-12.889	-13.034	-12.569	-12.741	-12.794	-12.507	-13.066	-14.396	-13.822	-14.132	-13.244	-12.387	-12.385
5.0099	4.6522	4.4048	4.4733	4.753	6.0491	4.9779	4.4313	5.3206	4.5682	4.3591	3.7004	3.1546	5.9353	4.142	4.6482	5.5482	3.764	3.4131	4.7633	5.9456	5.832	5.3058	2.5365	3.8456	6.4506	4.9672	5.0044	5.6101	4.5001	5.0568	3.5008	4.1109	4.9308	3.9492	4.2597	4.5686	5.3688	4.1109	5.4207	3.8893	4.5399	5.465	3.3878	3.3864	6.6188	3.0012	3.03	5.6636	5.0103
-9.2508	-6.7535	-5.9586	-6.6781	-8.022	-7.2603	-7.4526	-8.6241	-7.8949	-7.6172	-7.3795	-6.459	-7.5129	-7.9004	-6.4366	-5.6495	-8.2396	-8.0631	-7.8963	-6.7245	-8.1752	-7.4298	-6.6972	-8.1835	-6.7431	-6.1963	-7.7806	-7.8955	-6.0726	-8.1847	-6.7573	-8.3624	-7.0169	-6.1222	-6.6492	-6.0952	-6.7693	-6.8021	-7.8373	-9.5734	-6.9317	-7.7507	-6.3655	-7.3678	-8.49	-7.6948	-8.2773	-8.4337	-7.6502	-5.9837
-14.718	-14.472	-15.248	-15.265	-14.371	-15.412	-14.786	-15.383	-14.383	-14.636	-12.624	-14.715	-14.697	-14.308	-14.265	-15.159	-15.345	-14.667	-13.27	-14.628	-14.794	-13.195	-15.882	-15.952	-13.828	-14.468	-13.871	-13.566	-15.583	-14.457	-15.162	-13.264	-14.369	-14.695	-15.412	-14.904	-14.358	-14.871	-14.444	-16.075	-15.477	-14.966	-13.953	-16.69	-15.172	-15.725	-14.398	-14.93	-15.008	-16.033
4.9606	3.7024	5.7404	5.4008	4.9205	4.8639	4.0544	5.7494	5.6713	3.8455	4.256	5.7836	5.384	3.418	4.4084	5.5021	4.8127	4.2967	4.7051	4.9018	5.3191	7.1919	5.2051	4.2701	4.9873	5.5052	4.8949	6.0079	5.4977	5.8588	3.7583	3.9561	4.7698	4.4091	5.8136	4.6997	5.1154	4.5324	3.627	4.1946	4.2238	4.4775	4.8047	4.0403	4.6439	5.1653	5.5553	5.7085	5.8483	4.4233
8.6735	7.8783	8.1323	7.3191	8.2941	8.6341	9.8383	7.9419	8.3743	8.199	7.659	6.518	10.183	6.5465	7.4411	7.0562	8.057	6.9562	7.7446	7.6634	8.1027	6.8375	9.3144	9.3057	7.5027	9.1568	7.6268	8.1864	7.9305	9.3153	9.0742	7.6683	7.5332	8.05	8.6822	8.1483	8.6831	8.5755	8.1762	9.0856	5.8406	8.2844	7.8268	8.3371	7.6711	9.9304	8.5314	6.4266	9.0854	7.4567
3.0824	1.5635	3.025	4.5009	2.0477	2.3589	2.6517	2.6115	2.0936	2.4822	1.4441	1.2539	3.5154	2.5965	2.8574	3.2382	1.7866	3.9393	2.6546	3.5599	1.8516	1.4613	2.6832	0.804	3.7154	1.9479	1.1802	2.8348	4.0188	2.6984	3.7633	2.7719	2.4475	3.3916	2.3226	1.8569	1.8857	2.9731	2.3038	2.3433	4.725	2.9261	2.7606	2.9579	2.6666	2.2867	-0.010005	2.9547	1.9988	3.3747
-1.1809	-2.0902	-3.0802	-1.4876	-2.5171	0.05239	-0.79613	-2.278	-1.2549	-1.3238	-0.89403	-0.48237	-0.15851	-1.7434	-0.1661	-0.31471	-1.0674	-2.1791	-1.5342	-2.949	-1.0355	-1.4421	-1.5915	-1.5744	-2.4926	-1.7733	-2.2033	-1.1996	-1.647	-0.76865	-1.1271	-1.6127	-1.1552	-1.3244	-1.5026	-0.80935	-0.62795	0.044915	-0.76774	-2.6653	-1.1011	0.3994	-0.73542	-2.0126	-4.1249	-2.4059	0.036226	-3.394	-2.2569	-2.7863
-9.5114	-10.287	-8.9771	-9.6409	-8.8908	-9.2634	-9.4819	-9.8973	-8.5479	-8.5725	-10.158	-9.494	-9.3477	-9.7177	-10.025	-9.0217	-9.5647	-9.3519	-10.081	-9.521	-9.2041	-8.6678	-9.0683	-10.193	-9.8043	-9.3709	-9.4729	-8.8135	-8.7261	-10.418	-8.2188	-10.112	-9.2028	-7.379	-7.8779	-9.1353	-10.003	-9.7592	-10.146	-9.3473	-10.79	-9.5386	-9.9682	-9.0278	-11.09	-9.4227	-9.1143	-10.188	-9.5305	-9.4889
-15.363	-13.59	-15.114	-16.083	-16.348	-14.765	-12.941	-14.235	-14.697	-15.243	-15.496	-15.695	-16.397	-14.195	-13.665	-15.455	-14.689	-13.737	-15.436	-12.046	-14.26	-13.995	-14.935	-15.33	-13.454	-15.328	-14.404	-14.482	-15.288	-15.761	-15.606	-14.225	-15.305	-13.901	-16.177	-13.888	-14.812	-14.504	-14.784	-14.862	-15.262	-14.515	-13.653	-14.194	-14.542	-14.775	-15.294	-13.595	-14.491	-15.499
0.94402	0.83466	0.29466	-0.53314	0.609	1.4894	0.838	0.65182	1.1276	0.50664	-0.056817	0.47873	0.05946	-0.62182	0.089484	0.35187	0.96505	1.3591	0.61464	-0.07872	-0.56587	-0.92369	-0.28575	-0.02951	0.63047	1.2823	1.178	0.72179	-0.34645	-0.61843	-0.12339	0.8714	-0.19224	0.48123	0.47001	1.5626	-0.48675	-0.41044	1.7561	1.5004	-0.36709	-0.39945	1.7932	0.2358	0.5217	0.88353	0.57958	1.2714	0.70523	0.7494
-11.591	-11.943	-11.996	-11.722	-10.371	-12.047	-11.25	-11.849	-12.062	-11.677	-12.392	-10.782	-12.363	-10.714	-11.702	-12.138	-10.976	-12.114	-11.425	-10.512	-10.491	-10.646	-11.38	-11.882	-10.818	-12.714	-11.834	-12.066	-12.238	-11.024	-11.601	-12.736	-12.044	-11.738	-11.977	-11.715	-11.754	-11.428	-10.828	-10.728	-10.816	-11.673	-11.017	-10.385	-12.263	-11.402	-10.623	-10.814	-10.952	-10.646
-10.664	-10.241	-9.8407	-11.072	-10.033	-10.149	-10.246	-11.559	-11.164	-10.256	-9.9166	-11.517	-10.929	-10.081	-10.81	-10.349	-11.177	-10.538	-10.414	-11.005	-12.015	-10.656	-9.5932	-10.01	-11.044	-10.044	-11.69	-10.405	-10.788	-9.8816	-11.692	-11.162	-9.6287	-9.9725	-11.667	-10.758	-9.9939	-10.879	-9.7477	-10.827	-10.388	-11.385	-10.627	-9.4936	-9.3493	-11.152	-11.445	-11.527	-11.247	-11.42
-21.943	-20.241	-20.571	-20.396	-20.536	-20.727	-20.143	-21.376	-20.273	-20.22	-20.609	-21.592	-21.054	-22.78	-21.191	-20.385	-19.903	-19.94	-19.33	-20.776	-22.675	-21.933	-21.37	-21.863	-19.462	-20.166	-21.444	-21.365	-22.388	-22.037	-19.401	-20.232	-21.589	-20.858	-21.734	-20.32	-21.824	-20.795	-20.572	-21.996	-20.517	-20.603	-19.835	-19.761	-20.202	-21.34	-18.592	-21.029	-22.335	-21.681
-3.3506	-3.4346	-3.5798	-2.8318	-2.5809	-4.0035	-4.5372	-3.7955	-5.0044	-3.6032	-3.496	-3.0048	-1.8385	-3.8686	-3.6526	-4.1431	-3.6696	-3.0803	-4.5597	-5.8549	-5.9156	-4.0333	-4.8694	-3.278	-5.4141	-4.3844	-3.9796	-4.7373	-2.6897	-4.2735	-4.1779	-2.9453	-3.9887	-3.9464	-3.8435	-4.7251	-3.4679	-3.6956	-3.8242	-3.7516	-4.1269	-2.6727	-1.1669	-4.0787	-4.1661	-3.5354	-4.6032	-3.7011	-3.9005	-4.4977
-10.236	-10.062	-10.671	-10.574	-10.742	-12.458	-10.696	-10.192	-11.583	-10.897	-9.5899	-12.092	-10.896	-10.948	-10.516	-11.327	-10.372	-10.222	-10.351	-11.001	-10.965	-10.318	-10.814	-10.379	-12.337	-10.708	-9.5565	-11.817	-11.719	-11.621	-10.75	-10.566	-10.651	-11.741	-9.8598	-10.427	-9.5321	-9.6108	-11.624	-10.225	-10.457	-11.303	-10.961	-11.099	-10.706	-10.696	-10.473	-10.465	-11.675	-11.66
-13.497	-15.663	-14.71	-15.651	-13.938	-12.073	-15.498	-13.72	-14.119	-16.342	-14.407	-15.332	-15.751	-14.666	-15.179	-14.527	-15.653	-16.176	-14.054	-15.196	-13.743	-16.841	-14.738	-13.931	-15.559	-15.117	-13.514	-14.251	-14.324	-14.71	-15.098	-14.181	-14.895	-14.85	-15.571	-14.869	-16.773	-15.169	-14.211	-15.461	-14.898	-15.918	-15.441	-16.52	-14.224	-13.44	-14.334	-15.585	-13.72	-14.976
-1.7655	-0.60258	-1.8142	-2.0862	-0.53879	-1.7051	-0.92677	-1.6941	-0.6723	-1.7955	-1.5962	-0.29196	-1.9343	-2.4184	-1.4234	-2.6726	-1.9193	-2.5641	-1.7581	-2.0903	-5.1041	-1.7503	-0.70401	-0.37639	-2.3918	0.20673	-2.474	-1.9057	-2.6433	-1.5865	-3.9602	-0.36482	-2.8535	-1.3437	-3.0631	-3.031	-2.539	-2.1725	-1.4339	-3.0797	-1.6277	-2.5263	-1.7557	-1.9195	-2.14	-1.3857	-2.0364	-0.67747	-2.0075	-3.0199
-3.6381	-3.48	-3.7521	-4.3202	-4.7525	-4.2068	-4.4969	-2.3892	-4.3306	-2.5861	-2.43	-4.2871	-5.0228	-1.7872	-4.2931	-3.1366	-4.2892	-3.7036	-1.5796	-3.7957	-4.9151	-2.2169	-3.9454	-2.8037	-1.3631	-3.086	-3.6672	-2.7955	-2.6429	-3.0906	-3.9656	-2.2422	-3.6598	-2.7488	-1.7913	-3.0243	-2.9644	-2.6518	-1.9862	-2.9388	-4.4482	-2.8609	-2.5886	-4.4102	-2.2834	-2.3982	-3.3341	-2.3945	-3.1017	-2.393
4.5885	3.4216	4.3036	4.825	4.1628	5.4535	3.5301	4.8442	4.7507	5.1215	3.3107	3.9962	4.7598	6.2915	4.7732	4.9819	5.6871	3.5436	4.428	5.1318	3.0963	4.791	3.8841	5.4864	4.0949	3.9484	4.1663	3.7442	3.4507	5.0275	3.4166	3.5324	5.8046	3.9396	4.5096	5.2417	3.983	4.1362	5.0587	5.4072	4.0494	4.1667	4.1313	3.5591	4.8255	4.8665	4.6984	3.0267	3.5177	4.081
-15.616	-13.361	-14.931	-15.46	-13.601	-14.075	-16.609	-15.297	-15.107	-15.02	-13.796	-15.2	-14.164	-14.506	-12.63	-15.779	-16.047	-15.475	-14.65	-15.65	-15.224	-13.908	-15.514	-14.428	-14.751	-14.16	-14.586	-14.697	-13.905	-15.135	-16.85	-15.026	-16.412	-14.145	-14.413	-15.91	-14.883	-14.788	-13.774	-13.571	-13.721	-14.06	-14.781	-14.597	-15.08	-14.747	-15.003	-13.347	-13.13	-15.112
-22.229	-22.757	-22.273	-21.12	-21.858	-22.3	-20.753	-21.278	-22.153	-20.899	-22.914	-19.779	-20.995	-22.435	-21.051	-23.371	-23.201	-22.864	-23.455	-20.287	-22.542	-22.447	-22.068	-21.91	-22.081	-21.999	-20.82	-22.938	-21.536	-21.226	-23.444	-21.734	-22.299	-22.32	-22.406	-20.09	-22.087	-21.625	-22.469	-21.532	-21.701	-22.563	-22.779	-22.292	-21.979	-23.477	-21.722	-23.759	-22.072	-20.588
-20.633	-22.036	-20.676	-21.697	-21.942	-21.16	-21.55	-20.511	-21.11	-19.876	-21.197	-21.325	-19.546	-21.006	-21.175	-21.165	-21.896	-20.381	-20.383	-21.386	-20.696	-20.545	-20.964	-20.82	-18.337	-21.852	-20.376	-19.782	-21.011	-20.504	-21.213	-20.5	-21.127	-21.084	-19.426	-21.147	-21.072	-18.995	-20.581	-21.688	-21.479	-22.442	-19.504	-21.179	-21.826	-21.468	-20.238	-20.404	-20.784	-20.925
-14.675	-12.885	-13.56	-15.317	-16.306	-14.961	-13.808	-14.556	-15.26	-16.389	-14.763	-13.397	-13.5	-15.796	-15.207	-12.935	-14.183	-13.504	-14.657	-15.713	-13.661	-12.592	-12.686	-14.169	-14.566	-15.557	-15.929	-14.624	-14.177	-15.118	-15.949	-15.952	-12.151	-14.792	-13.287	-14.542	-14.89	-14.511	-13.882	-14.384	-15.619	-13.914	-15.258	-13.973	-15.445	-14.567	-13.324	-15.278	-12.97	-13.585
-7.1566	-6.0479	-5.2126	-8.424	-6.3382	-9.5566	-8.0905	-7.2308	-8.0607	-8.6627	-7.1755	-6.7738	-8.5459	-8.5384	-8.7841	-7.8091	-7.8731	-8.6216	-7.2792	-6.9646	-7.7441	-7.441	-7.1267	-5.3476	-7.8025	-7.5885	-5.9145	-7.9348	-8.0887	-6.6608	-5.0855	-8.3338	-7.5473	-7.8133	-7.129	-6.6855	-6.3053	-6.026	-7.6437	-7.514	-6.9351	-7.4482	-6.7146	-7.4032	-7.958	-7.6346	-7.377	-7.2177	-8.4353	-7.6787
-6.69	-5.0212	-6.7989	-5.9582	-5.6072	-6.3518	-7.0983	-4.6155	-5.9569	-5.5718	-5.4841	-5.7624	-5.0057	-4.7614	-8.1879	-5.2424	-5.4445	-4.8648	-8.1885	-6.6171	-4.1687	-6.1924	-5.6905	-5.5374	-6.4816	-6.304	-5.0541	-6.3823	-6.517	-6.4796	-4.4548	-6.075	-4.478	-5.6018	-5.9966	-5.165	-6.5535	-4.6332	-3.7436	-7.5957	-4.3263	-5.2001	-6.0853	-6.0447	-6.119	-5.626	-4.435	-5.01	-5.728	-5.9731
-3.1168	-3.7685	-2.3643	-4.507	-2.9605	-2.9044	-4.2613	-4.255	-2.7061	-3.603	-5.1454	-3.1542	-3.5218	-3.6402	-2.8305	-2.1492	-1.5766	-4.2861	-3.2093	-1.6079	-3.4479	-3.0546	-4.6943	-3.1591	-3.1242	-3.6911	-3.4825	-2.076	-4.0047	-4.4845	-2.7553	-2.9073	-3.7682	-4.685	-2.4359	-2.5712	-1.7575	-2.9498	-3.8033	-3.1803	-2.6879	-1.3382	-3.868	-3.2405	-3.8482	-3.1583	-2.256	-3.1411	-2.6578	-4.3575
-2.3371	-1.7394	-2.3396	-3.1023	-1.1803	-2.9258	-3.5227	-2.835	-3.3865	-1.8511	-2.4157	-2.4151	-2.375	-3.8868	-1.6293	-3.6714	-1.7437	-2.7506	-2.3413	-1.5333	-2.1612	-2.8854	-1.78	-2.9539	-1.3796	-1.1385	-2.3013	-3.4678	-2.063	-1.7787	-1.9925	-2.6713	-4.2347	-0.72162	-3.6198	-1.6296	-2.7835	-1.7833	-3.0767	-2.597	-3.311	-2.6931	-2.9402	-2.4824	-2.8975	-3.376	-1.6521	-2.2833	-2.5671	-2.4163
-7.5554	-10.58	-9.298	-7.8866	-7.8046	-8.1922	-8.1275	-8.3298	-9.1145	-10.886	-9.3118	-8.4542	-7.4698	-9.1317	-9.1481	-9.5603	-8.3055	-9.8712	-7.9505	-9.5137	-10.068	-8.9919	-8.8689	-9.4284	-9.6561	-9.5637	-11.575	-10.193	-9.8295	-9.4467	-9.4261	-8.9492	-8.9209	-9.0048	-9.7694	-9.105	-10.081	-9.8686	-7.8012	-9.8334	-8.1275	-10.167	-9.9374	-9.4239	-8.8248	-8.2522	-7.3165	-8.9669	-8.5597	-7.8389
-1.6424	-2.2286	-3.707	-2.1377	-1.9146	-1.7954	-2.9771	-3.5701	-2.3288	-2.7984	-3.1144	-2.8291	-2.0854	-2.3142	-4.1751	-3.4916	-1.7567	-3.3021	-1.3729	-2.5613	-0.6111	-1.2107	-3.0747	-3.0306	-3.0559	-2.6211	-4.1572	-1.7343	-2.711	-2.5284	-3.3095	-3.5267	-2.9157	-1.8174	-0.85084	-2.6083	-2.9307	-2.3052	-3.3881	-4.4523	-2.336	-2.5249	-2.0327	-1.1299	-2.9747	-0.97131	-2.2945	-1.9825	-3.3034	-2.4294
-0.50038	0.048974	-0.90826	0.72997	1.8762	-1.6248	0.52682	-0.38754	-0.23122	-1.6103	1.9247	-0.1681	1.317	2.0992	1.2635	-0.089588	1.6219	-0.40932	0.31942	0.24843	0.17484	-1.0313	0.091598	0.70231	-0.58644	1.1889	1.7904	1.6783	2.3776	1.0736	0.62666	2.9567	-0.6179	1.1665	0.22287	2.1006	-0.0015969	0.44256	-0.059336	0.65579	-0.11535	0.0088753	2.3917	-0.018178	0.16912	-0.50878	1.5537	1.0526	-0.85185	-0.68978
-12.018	-10.951	-12.594	-11.812	-10.508	-12.583	-11.634	-11.818	-11.149	-11.3	-11.783	-11.203	-11.593	-9.7558	-10.73	-10.721	-11.622	-10.982	-13.521	-10.629	-11.843	-11.291	-11.687	-10.993	-10.893	-11.737	-12.952	-11.978	-11.645	-11.329	-10.106	-11.835	-11.455	-10.379	-11.369	-9.5028	-11.404	-12.644	-13.26	-12.879	-11.747	-12.952	-12.551	-10.996	-12.107	-10.67	-11.501	-13.061	-11.82	-13.183
-11.581	-10.407	-10.405	-10.088	-10.589	-9.1362	-8.1589	-11.144	-11.216	-10.786	-10.602	-10.803	-8.8371	-10.259	-9.4112	-10.527	-11.232	-9.8639	-9.5664	-11.204	-10.024	-11.027	-10.687	-10.312	-9.5997	-9.9129	-10.726	-8.5335	-11.745	-10.857	-10.571	-10.769	-11.538	-10.552	-10.28	-10.118	-10.913	-10.334	-9.7656	-11.23	-11.03	-9.0428	-9.6126	-10.344	-10.7	-9.9779	-9.6154	-9.7731	-9.6487	-11.724
-8.3716	-8.7082	-8.9729	-10.011	-9.5535	-9.0493	-9.2032	-9.6481	-8.7596	-8.9103	-9.864	-9.4362	-7.8953	-9.5427	-9.2748	-7.9588	-9.4434	-8.3045	-11.424	-10.182	-10.106	-8.234	-8.5597	-8.144	-9.2235	-9.5151	-9.6481	-8.5368	-9.3406	-10.627	-7.4469	-9.3348	-9.2443	-9.5821	-8.4071	-8.6497	-8.7083	-8.9611	-8.0337	-8.2956	-9.9607	-7.0595	-8.1539	-9.3978	-7.6873	-8.4879	-8.5301	-9.6207	-8.6175	-8.5659
-0.43989	-0.51587	-0.98973	-0.77665	-0.9598	-0.67784	0.57721	-0.97844	-2.4865	-2.4387	-1.641	-0.088289	-0.85137	0.67951	-1.5803	-0.76992	-0.50148	-1.7718	-2.6701	-2.082	-1.237	-2.0185	-0.89097	-2.2883	-2.1135	-0.13071	0.18158	-1.3592	-1.1367	-1.5377	-1.5914	-1.6515	-2.737	-0.2162	-1.2448	-0.95118	-0.63347	-2.1174	-1.9809	-2.0667	-1.0999	-2.1793	-1.9574	-1.206	-1.3997	-3.0552	-2.621	-1.3215	-1.4006	-0.83831
-21.302	-22.518	-21.817	-23.308	-23.088	-21.281	-22.75	-23.718	-22.787	-23.08	-22.951	-20.739	-23.047	-23.029	-19.919	-22.446	-20.677	-23.004	-21.977	-22.838	-20.908	-21.248	-21.146	-22.86	-22.788	-23.143	-23.433	-22.032	-22.413	-24.456	-22.239	-22.993	-21	-21.826	-22.2	-22.669	-22.256	-22.007	-22.437	-21.298	-22.428	-22.697	-21.893	-21.794	-21.864	-23.044	-21.034	-21.474	-22.161	-20.738
-4.0457	-4.3021	-3.2076	-2.1206	-1.8099	-3.8846	-3.6085	-2.4219	-3.8716	-3.7221	-3.5581	-2.1696	-5.3884	-3.4056	-2.7805	-3.3362	-2.0271	-2.2354	-3.0604	-2.1378	-3.3997	-2.7507	-4.766	-4.062	-3.6782	-1.8414	-2.5091	-3.4219	-2.8298	-2.1034	-3.2818	-3.7339	-4.6562	-4.1805	-3.4624	-3.5092	-3.9154	-4.1947	-3.2617	-2.9028	-3.6925	-2.8562	-2.0136	-3.4633	-4.6303	-3.3273	-4.0114	-5.015	-1.8727	-2.412
-4.219	-1.6247	-3.8921	-3.4619	-2.9399	-3.0061	-3.8706	-3.2168	-3.6121	-2.8519	-3.2256	-2.3504	-3.6918	-3.9808	-3.3524	-2.6994	-2.3635	-3.7473	-3.5979	-3.0177	-3.5596	-4.0715	-3.5039	-3.5	-2.3376	-2.5305	-3.0604	-3.6004	-2.759	-2.3899	-4.2022	-2.0285	-2.3034	-2.1351	-4.0725	-2.996	-3.7544	-4.2734	-3.0588	-2.9242	-2.1419	-4.6072	-4.3855	-3.987	-2.8815	-2.2897	-2.613	-3.4268	-4.1937	-3.0595
-4.1903	-4.63	-3.0919	-4.6522	-3.0346	-2.8165	-3.6193	-3.9774	-2.6677	-3.9446	-2.8436	-3.1229	-3.7587	-2.2551	-2.5855	-4.0911	-4.1091	-3.0581	-3.2621	-4.0299	-3.8794	-3.2751	-1.876	-2.2896	-4.2079	-3.8116	-2.9269	-2.5369	-3.0115	-1.8377	-4.2496	-3.2699	-2.7967	-2.3904	-2.3034	-2.2973	-3.1551	-3.4768	-3.4895	-3.3361	-1.1491	-2.959	-3.2952	-3.4713	-3.7339	-2.602	-3.4259	-2.805	-3.635	-3.5835
-11.58	-11.025	-11.519	-12.034	-10.992	-11.834	-11.29	-11.479	-12.356	-10.584	-11.033	-12.039	-13.432	-12.639	-11.762	-11.577	-11.559	-11.34	-13.991	-12.248	-11.457	-11.373	-11.067	-11.152	-12.641	-11.835	-12.27	-13.54	-12.15	-11.257	-11.395	-11.526	-11.849	-12.374	-11.106	-12.812	-10.707	-11.751	-10.369	-11.35	-12.027	-11.41	-12.825	-11.654	-11.336	-11.195	-9.8325	-12.891	-11.107	-11.033
-9.8371	-9.0873	-8.4778	-9.3842	-10.001	-9.6737	-7.0887	-8.9532	-9.7297	-8.0775	-7.8957	-9.0273	-7.9778	-9.1971	-7.5169	-9.8624	-9.2737	-10.599	-8.7747	-9.1885	-10.059	-10.087	-7.0671	-9.3383	-10.341	-8.1229	-9.3988	-9.1254	-10.933	-10.199	-9.2952	-10.873	-8.654	-9.3428	-9.1825	-8.1028	-9.4013	-10.17	-9.4318	-9.1354	-10.539	-9.5422	-9.5767	-7.9941	-8.9758	-9.6955	-11.14	-10.228	-8.4751	-9.9435
-8.6799	-10.052	-9.9108	-7.454	-7.3495	-8.8888	-8.86	-7.2779	-10.429	-8.0479	-10.242	-7.5957	-9.0498	-10.12	-10.579	-9.1941	-8.211	-9.2859	-8.627	-8.3862	-10.174	-8.2891	-9.3307	-9.4471	-9.2265	-7.8862	-6.6788	-10.137	-7.3344	-8.8654	-8.8744	-9.012	-10.334	-9.1399	-9.5256	-9.3353	-9.6058	-8.1859	-10.104	-8.3869	-8.8614	-7.4645	-7.5059	-7.4881	-8.6229	-6.8563	-8.4397	-8.2136	-9.6658	-9.2681
-15.048	-14.128	-12.957	-12.877	-13.274	-12.746	-13.429	-10.457	-13.15	-14.991	-14.409	-12.678	-14.016	-11.91	-13.458	-12.41	-11.373	-11.353	-12.562	-12.171	-12.64	-13.694	-11.423	-12.382	-12.361	-14.308	-13.343	-13.686	-13.398	-13.637	-13.061	-12.073	-13.559	-14.047	-14.271	-11.82	-14.542	-13.401	-12.428	-13.59	-11.035	-14.089	-12.328	-12.954	-12.317	-13.537	-11.746	-12.804	-12.304	-12.285
-1.5913	-1.4369	-2.1593	-1.9837	-2.2451	-0.98409	-1.1431	-1.0271	-0.54602	0.40902	-1.7272	-1.4888	-0.78844	0.80581	-1.9387	-2.0172	-2.2397	-1.7467	-1.4579	-1.3711	-2.8221	-1.7914	-2.6818	-1.5762	0.03687	-1.261	-0.45437	-1.8453	0.29366	-0.58393	-0.42989	-0.65791	-0.34566	-0.070726	-2.0825	-0.68027	-1.4628	-1.1532	-0.83879	-1.0479	-2.7753	-0.58436	-0.43785	-1.2016	-1.3812	-1.7955	-1.1914	-1.8093	-1.451	-2.6963
-21.11	-22.986	-22.602	-22.583	-21.046	-20.876	-21.266	-23.482	-22.792	-22.416	-22.254	-22.287	-21.941	-21.548	-22.935	-20.904	-22.197	-22.44	-22.52	-22.044	-24.354	-23.114	-21.991	-21.986	-21.38	-23.36	-22.107	-21.993	-22.492	-21.187	-20.882	-23.541	-21.999	-23.169	-21.887	-21.911	-21.734	-20.314	-23.277	-23.436	-21.896	-21.923	-22.813	-22.452	-23.824	-21.806	-22.877	-21.87	-23.739	-20.833
5.0311	7.4414	5.4382	4.9454	5.0488	6.218	4.3688	6.331	3.4651	4.8913	3.9103	6.1549	5.4669	5.5194	6.5292	5.9514	3.4831	5.8943	4.7892	6.3414	7.1611	6.0662	4.9353	6.4708	5.4966	6.3911	6.3446	5.1995	6.6263	5.2682	6.7041	6.3298	4.9009	4.5615	5.6708	4.7061	4.8076	5.4808	5.7037	6.0112	4.0005	4.8478	6.2027	6.6336	5.8409	5.883	5.4852	6.2771	6.4086	5.4027
-2.184	-2.5096	-2.9119	-0.90544	0.17124	-2.1764	-2.5861	-0.68354	-2.3569	-0.87199	-2.3129	-1.3935	-2.5569	-0.62159	-1.1724	-0.72175	-1.8836	-1.5643	-2.6773	-0.51033	-1.7658	-2.2806	-1.6799	-0.89778	-1.0793	0.08206	-0.50417	-0.64647	-1.5986	-1.3585	-0.99776	-2.6699	-1.1487	-1.4526	-1.119	-1.6518	-1.5263	-2.8467	-1.753	-1.8344	-2.9894	-2.35	-0.68977	-1.7567	-1.6139	-0.76194	-1.553	-1.8133	-1.5097	-1.2025
-13.102	-11.888	-13.043	-14.646	-15.525	-14.727	-13.515	-15.303	-13.55	-14.865	-13.957	-13.331	-13.164	-13.218	-13.1	-12.969	-14.337	-14.637	-15.046	-13.207	-13.787	-14.452	-14.35	-13.722	-14.603	-13.899	-13.889	-12.713	-15.128	-13.809	-13.302	-14.208	-13.273	-13.538	-12.373	-13.447	-14.626	-13.556	-13.239	-14.896	-14.706	-14.658	-13.779	-15.363	-13.943	-14.782	-12.591	-13.849	-14.721	-12.54
-2.0502	-2.8281	-3.0697	-1.3246	-2.6471	-2.5283	-3.5857	-2.784	-2.0002	-2.6056	-3.2383	-2.8889	-1.268	-1.6879	-1.042	-2.4657	-2.7488	-1.6994	-1.7363	-4.5788	-1.9034	-2.0676	-1.986	-3.7739	-1.7592	-1.7439	-2.8556	-2.4214	-2.5904	-2.0368	-2.686	-3.0576	-3.6313	-3.3553	-1.1113	-2.4585	-2.4221	-2.6918	-3.0576	-3.4038	-2.8947	-3.7133	-3.7341	-1.5213	-2.7306	-2.415	-3.047	-2.18	-2.4822	-2.8475
-6.2224	-4.7243	-3.9368	-4.5192	-5.4992	-5.7021	-5.9562	-5.547	-5.9378	-4.0187	-4.7311	-5.0443	-7.2429	-3.1825	-4.6757	-3.4785	-5.371	-5.1195	-5.4002	-5.0266	-5.8219	-4.1442	-6.1855	-5.1649	-4.627	-6.103	-4.634	-5.9523	-6.3026	-3.5786	-4.5968	-5.639	-5.0992	-5.4836	-4.9192	-5.5143	-4.8111	-5.1351	-5.2261	-5.3556	-5.7642	-5.0242	-5.0214	-4.567	-4.5576	-5.8765	-4.0941	-4.37	-4.9792	-3.495
-3.4958	-5.8356	-2.5968	-3.5043	-5.2198	-3.9963	-4.8998	-4.9261	-5.3242	-4.7989	-5.7192	-6.3194	-3.455	-4.6584	-6.7098	-4.6188	-3.5007	-4.9324	-5.2049	-4.7106	-3.9153	-4.3078	-3.3029	-6.1952	-3.7632	-4.5085	-3.6938	-4.3453	-4.7749	-4.3141	-3.9115	-4.8695	-5.4244	-5.0197	-4.2811	-4.5808	-2.909	-5.3931	-3.0438	-5.4696	-4.7046	-4.0774	-5.1363	-3.0963	-4.5502	-4.6356	-4.9142	-4.2378	-5.0528	-4.0415
1.309	2.2941	1.5637	0.83296	2.5951	1.0288	2.312	3.5275	1.3907	0.51942	2.9039	-0.32575	1.1492	1.495	1.1798	0.89974	2.0819	4.124	2.9872	1.0911	3.0743	1.5529	2.346	0.017301	1.6342	2.7409	1.8504	2.3017	0.55809	2.4244	0.88618	2.0784	1.9793	2.3136	1.4386	1.8486	1.2129	1.8596	2.1745	2.7643	0.48748	2.334	1.56	1.7133	1.7106	1.8396	2.5073	0.31283	0.98314	0.26894
-16.149	-13.189	-13.975	-15.747	-15.55	-12.832	-14.559	-15.043	-15.066	-14.607	-15.438	-15.145	-15.913	-15.308	-16.333	-14.244	-13.896	-13.602	-15.746	-14.284	-14.648	-15.225	-13.221	-14.686	-14.605	-13.807	-15.696	-14.715	-15.007	-15.958	-14.08	-13.958	-15.291	-13.313	-14.171	-16.582	-15.778	-14.281	-15.419	-15.145	-14.278	-14.67	-14.453	-13.674	-15.695	-17.261	-13.294	-15.175	-14.597	-13.816
-7.8817	-7.5058	-8.0515	-6.0471	-8.9512	-7.8558	-6.9403	-6.9742	-7.5553	-8.5378	-7.1066	-8.2555	-7.6034	-7.3659	-8.0071	-7.1359	-5.9222	-7.2127	-8.4134	-7.9875	-8.3467	-6.7219	-6.4186	-7.8783	-7.6884	-7.9763	-9.2823	-5.9369	-7.1898	-7.3391	-9.3109	-8.4644	-8.1866	-6.871	-7.3765	-7.2433	-8.2984	-7.5086	-6.7491	-8.4465	-8.3756	-7.8879	-7.559	-8.5436	-8.099	-7.4919	-6.7485	-7.5937	-8.147	-7.2921
-14.379	-14.037	-12.296	-13.225	-12.845	-11.898	-13.253	-14.766	-11.782	-12.976	-12.796	-13.817	-12.58	-12.729	-12.88	-13.883	-12.531	-13.526	-12.32	-13	-13.524	-13.627	-14.039	-12.837	-13.465	-11.901	-13.824	-12.578	-12.073	-13.487	-14.352	-13.366	-13.362	-13.261	-13.42	-12.428	-14.01	-13.416	-11.827	-13.903	-12.224	-13.24	-13.394	-15.393	-14.928	-13.772	-12.236	-13.149	-13.93	-13.047
1.6503	1.8621	1.0632	2.223	1.564	2.8678	1.2354	1.7027	2.1537	3.2999	1.2278	0.93589	2.614	1.4448	0.81371	-0.47006	2.6694	1.9173	3.9004	1.868	1.181	1.5712	2.2131	1.2335	1.7447	1.8296	1.9386	1.2301	3.5743	1.1126	1.3311	1.1217	1.674	2.4549	1.6713	0.8153	3.0294	1.9588	2.7811	1.1617	3.0008	1.1711	1.4747	1.6346	2.2187	2.3316	1.3795	0.91159	1.0338	2.2855
-4.287	-3.0658	-2.6012	-3.5506	-2.9764	-3.409	-2.6105	-3.7752	-4.0323	-3.0376	-1.8796	-3.2839	-1.7613	-3.6911	-1.5466	-1.5892	-1.9446	-3.4693	-2.2709	-2.2489	-3.107	-2.1477	-3.3653	-2.7794	-2.6236	-2.0257	-4.0721	-2.1184	-3.495	-3.3781	-2.3964	-3.9862	-3.7659	-1.7987	-3.1735	-3.878	-3.6365	-4.263	-3.4939	-3.0933	-4.8621	-3.2352	-3.5734	-3.014	-1.8784	-3.0938	-3.4084	-3.2401	-3.6028	-4.1809
-0.90556	-2.5814	-1.3406	-3.414	-0.74453	-1.8234	-3.1863	-0.7208	-1.23	-1.1199	-0.40144	0.29501	-1.001	-1.9098	-2.1854	-1.8997	-0.50463	-1.9662	-1.9161	-1.7373	-1.2922	-2.0479	-2.4966	-0.55585	-2.3633	-2.3303	-1.5418	-1.254	-0.38048	-1.1462	-1.9553	-0.92017	-1.2189	-0.35415	-2.0343	-0.92008	-2.6567	-0.65263	-0.83953	-2.4929	-1.4221	-1.4509	-2.4418	-2.7744	-2.1134	-2.1027	-0.6284	-1.6055	-0.41583	-0.1971
-8.4811	-7.9755	-7.1926	-7.8597	-7.3418	-7.554	-7.1559	-8.0164	-6.7127	-6.8998	-7.0188	-8.117	-7.0135	-6.8054	-5.397	-8.0302	-8.1534	-7.5182	-6.4984	-8.959	-8.173	-7.9982	-8.7372	-7.8345	-7.5797	-6.9432	-6.7376	-5.9597	-7.2827	-6.4695	-8.7286	-7.7111	-7.0051	-8.1412	-6.6651	-8.7573	-7.3854	-7.311	-7.4279	-9.5486	-7.6381	-6.5153	-8.2245	-7.5177	-8.1132	-7.0714	-7.0048	-7.0925	-7.9774	-8.6829
-3.0838	-3.7618	-1.7041	-3.2777	-3.4408	-3.1951	-3.1462	-4.9351	-3.2612	-2.3292	-4.4048	-1.3428	-2.4983	-2.7565	-3.2079	-3.8902	-4.1018	-4.5018	-4.8083	-3.819	-3.5891	-3.7813	-4.3174	-4.8712	-3.7154	-2.8309	-3.8604	-3.1732	-2.4918	-1.8196	-2.8022	-3.6175	-4.4948	-5.1371	-3.3653	-2.6395	-3.1755	-3.3076	-4.4424	-2.8655	-4.8414	-4.2226	-4.3083	-3.9754	-4.5159	-5.2426	-2.4343	-3.4452	-1.5705	-3.1242
5.1548	4.6187	4.4363	4.6302	4.7231	2.6729	5.1652	5.2729	2.775	5.1757	4.4628	3.6138	4.896	3.9728	3.5573	4.6246	4.7128	3.6791	4.1438	4.5067	4.9662	5.0334	3.9527	4.8951	5.0226	4.7122	4.0094	2.5683	3.9637	2.2347	4.5526	4.9716	4.8856	4.7841	5.0142	4.9027	4.5638	3.0768	6.3958	3.075	4.0239	5.1773	4.8361	3.0924	5.406	3.5177	3.4374	5.1101	3.1185	4.5405
8.0366	6.7375	5.777	6.8143	6.2339	7.1149	6.8064	7.7147	4.9521	5.3022	7.6742	5.6976	7.3746	4.932	7.3594	5.7746	5.2012	6.778	7.2978	7.3556	6.3674	5.9251	7.2404	5.0978	6.8609	7.1701	7.8611	6.9125	7.2787	5.4276	7.008	6.9103	6.4685	5.2595	7.2274	6.0222	8.0073	6.6973	6.2202	7.8918	7.1248	6.7367	5.725	6.765	6.0944	7.5492	7.6488	7.1072	7.8022	5.4361
5.7947	6.8307	7.3316	8.2396	6.8425	7.7116	5.3399	6.973	7.7161	5.8548	7.1164	7.4058	7.7884	9.3666	7.8573	6.4805	6.8234	5.5439	5.8698	6.659	4.9401	6.7473	6.8979	5.4961	6.49	7.3652	6.9902	5.0248	6.2993	5.4992	7.45	8.3543	8.3284	7.0666	6.6192	6.7191	6.1263	7.5969	5.5206	8.0341	7.5426	7.0494	5.0455	7.7145	5.8427	7.3033	7.8895	6.1949	6.7556	6.4407
-2.108	-3.4877	-3.0684	-4.3643	-1.8975	-2.329	-0.48334	-3.1554	-2.6371	-3.1904	-3.635	-3.2966	-3.1641	-2.1431	-1.5655	-2.7161	-2.5479	-1.9686	-4.2853	-3.3397	-1.2407	-2.2891	-1.6574	-2.7905	-3.7062	-3.6112	-2.9538	-3.0192	-3.7499	-3.5072	-3.8849	-2.4408	-2.0998	-3.6367	-2.2722	-1.8551	-4.7327	-3.2233	-0.98623	-1.2041	-1.5462	-3.3114	-2.7171	-2.8757	-1.4159	-2.8663	-1.9457	-1.9536	-3.9259	-3.8027
-13.569	-13.544	-11.391	-13.65	-11.433	-13.164	-11.822	-13.498	-14.104	-12.251	-13.178	-16.347	-12.804	-14.108	-13.197	-13.502	-13.997	-12.439	-12.94	-14.289	-13.668	-13.27	-12.659	-13.319	-12.4	-15.108	-13.476	-11.02	-14.106	-11.595	-13.269	-12.786	-13.202	-12.928	-13.173	-13.789	-14.462	-12.846	-13.864	-14.284	-12.305	-12.443	-14.437	-12.998	-12.135	-12.802	-14.109	-12.359	-12.561	-13.692
-1.2815	-1.7502	-0.43826	-0.93319	-2.3899	-1.1295	-0.84039	-0.98576	-2.7274	0.59913	-1.2106	-1.1488	-1.4517	-0.79252	0.017758	-1.3393	-0.9838	-0.95618	-0.29049	-3.3559	-0.8513	-1.2081	-1.2583	-0.43695	-0.25486	-0.92622	-1.319	-0.12732	0.54126	-0.29939	-1.1763	-1.034	-1.1062	-0.9008	-2.3787	-1.8616	-0.32946	-0.33301	-2.3597	-1.0155	-1.3013	-1.3093	-1.5033	-1.6096	-1.4718	-1.5181	-1.7525	-0.074123	-1.8959	0.060819
-0.10384	-0.38472	0.93888	1.5425	1.6968	-1.165	1.2	0.22775	-0.64383	-2.1779	-1.2406	-0.45489	-0.46554	-0.12542	-0.47062	0.045841	-0.79243	-0.64977	0.20463	-1.1679	0.65933	-0.24977	-0.09686	-0.10245	0.521	0.24996	-1.0528	-1.5424	1.2682	-0.061692	-2.251	0.46483	-0.79381	-0.07224	-0.097847	-0.26907	-0.65174	0.96523	-0.533	1.0253	-1.3022	-0.67655	-1.6439	-0.53558	0.69388	0.39575	-1.0789	-1.0276	-0.48364	1.9592
-6.9008	-5.7308	-5.8306	-6.1835	-5.4475	-4.774	-6.4268	-5.0565	-4.0801	-6.9227	-4.097	-5.1938	-5.9998	-6.1206	-6.0931	-6.31	-6.7481	-5.9717	-5.8888	-7.4658	-6.275	-7.0133	-7.0972	-7.0666	-6.8137	-8.4032	-4.9963	-5.7252	-6.8747	-6.4747	-6.4367	-5.2315	-7.2117	-7.0489	-6.7801	-6.6863	-5.122	-6.5862	-7.2836	-5.1573	-5.4011	-6.4794	-6.0596	-6.0494	-5.4143	-7.3707	-4.9739	-7.2682	-7.7695	-7.2912
-8.4288	-8.2852	-9.4459	-7.9912	-9.4751	-9.6479	-8.7901	-9.0598	-8.6757	-8.1045	-10.226	-9.0728	-10.98	-10.169	-7.819	-9.9815	-9.692	-8.8297	-8.5037	-9.3875	-10.051	-8.5161	-7.9322	-8.8355	-8.2053	-9.327	-7.9838	-10.264	-7.4823	-8.508	-9.4284	-10.118	-11.273	-9.4273	-10.611	-9.9416	-8.2646	-8.9201	-8.7223	-7.3812	-9.8445	-10.327	-9.9681	-9.8616	-8.6702	-8.055	-8.845	-8.6508	-9.7285	-9.792
-15.052	-15.17	-16.301	-14.727	-14.011	-15.471	-14.114	-15.093	-13.997	-13.303	-13.428	-14.102	-14.388	-14.115	-15.653	-14.625	-14.988	-14.045	-15.302	-14.193	-15.493	-16.719	-14.132	-14.457	-15.34	-14.657	-13.427	-14.139	-14.635	-14.619	-13.311	-14.279	-14.606	-13.218	-13.872	-13.529	-17.035	-15.636	-14.089	-14.368	-15.621	-15.025	-14.858	-14.385	-15.805	-13.585	-15.166	-14.436	-12.989	-16.139
-11.91	-10.957	-11.654	-10.323	-10.241	-11.794	-10.596	-11.359	-11.687	-11.796	-11.501	-9.6429	-9.9578	-10.319	-11.095	-10.089	-9.5763	-9.2726	-11.629	-10.57	-10.413	-10.336	-9.7898	-9.9525	-9.9457	-10.109	-11.85	-10.048	-11.059	-11.619	-11.868	-9.589	-11.377	-10.845	-10.068	-9.7522	-9.7385	-11.482	-10.579	-10.152	-10.558	-10.69	-9.8088	-9.9215	-12.387	-10.518	-9.0935	-10.194	-10.934	-10.306
-15.383	-14.138	-13.666	-14.856	-14.617	-13.784	-15.614	-13.284	-14.093	-13.997	-14.553	-14.759	-14.31	-14.559	-12.608	-13.536	-14.15	-16.343	-13.154	-15.555	-15.933	-14.553	-13.946	-13.954	-14.959	-13.865	-14.054	-14.903	-14.555	-13.423	-14.023	-14.96	-14.262	-14.043	-15.437	-14.63	-16.091	-14.994	-14.563	-13.925	-13.864	-15.161	-14.605	-15.78	-14.945	-14.809	-15.694	-13.365	-15.988	-15.198
1.8151	2.2334	3.8339	2.8328	0.59822	1.7494	0.90999	1.4223	1.6154	0.90166	0.90687	2.3061	1.0216	0.72833	-0.7963	1.8035	2.4824	1.8068	0.18683	2.9114	2.9908	1.0722	2.2501	1.7531	0.44284	1.6006	1.526	0.44526	0.29738	1.6785	0.88692	2.9088	2.3034	0.7222	2.8572	1.5256	2.1398	-0.74249	1.9899	2.7654	1.9351	2.2596	1.3388	2.1219	2.8446	1.3436	2.2011	1.3958	-0.27138	1.2647
5.6521	4.8811	6.2977	3.1466	3.7111	5.6545	5.3046	5.8936	4.2257	5.5794	3.3994	5.3297	3.7148	3.5535	4.493	4.6699	3.6217	5.1874	5.7957	5.3885	4.2229	2.1759	5.2848	3.867	4.1057	4.3355	5.1067	5.3618	4.5773	4.9461	5.2064	5.3962	5.3842	4.248	4.4663	5.2422	4.2083	2.907	4.6879	4.9578	5.2264	4.0597	5.8604	5.5514	4.171	5.1241	4.1836	4.2833	5.3768	5.7082
5.5829	4.4865	7.1817	5.3349	5.4521	4.2907	5.5111	5.5368	6.4447	4.4362	7.1709	5.9616	5.6655	5.9733	5.9638	5.1396	3.5384	3.8814	5.1636	5.3843	3.1128	4.7707	5.287	4.8998	5.1245	5.8328	4.1329	4.713	4.8845	6.4369	6.0144	5.9654	4.3949	5.1956	4.7833	6.1615	6.2881	4.822	6.2765	5.4307	5.0213	5.8902	4.7741	5.2936	5.3102	5.9557	4.2353	3.4677	5.0561	5.7947
-2.4935	-1.92	-2.1013	-1.9578	-3.4199	-0.94641	-1.0305	-1.2309	-2.5166	-3.7385	-0.53518	-2.0335	-2.2651	-1.981	-0.91264	-2.4164	-0.63142	-0.95485	-1.7269	-1.378	-1.6563	-1.1409	-0.85272	0.062333	-1.7126	-1.2493	-1.0954	-1.5916	-0.82316	-1.9637	-2.2805	-0.38772	-0.024245	-2.3419	-1.747	-1.1415	-0.10088	-1.1802	-0.75705	-2.2783	-1.2543	-0.076065	-2.1953	-1.6213	-0.41236	-1.6009	-1.3571	-0.53795	-1.5482	-1.4446
-21.628	-20.796	-21.369	-22.344	-21.811	-23.596	-21.14	-21.83	-22.091	-22.033	-23.246	-21.626	-21.555	-21.361	-21.672	-22.599	-22.788	-22.488	-21.186	-23.449	-21.13	-21.485	-23.199	-21.481	-21.762	-22.64	-21.907	-22.296	-21.658	-21.534	-22.742	-22.297	-20.933	-22.508	-21.827	-24.41	-21.813	-22.806	-21.62	-22.367	-21.827	-22.046	-21.672	-23.756	-23.089	-21.892	-20.655	-21.089	-22.958	-21.699
2.0563	1.1127	0.21779	2.017	1.7617	1.2612	1.8738	1.7937	2.7621	0.46154	1.9231	3.0576	0.76745	2.947	2.0383	0.41428	1.2729	2.6179	2.4311	3.2987	0.35497	0.095835	1.2311	1.4096	2.9431	2.4189	0.48974	3.1733	0.74437	2.0517	1.225	0.65862	2.7044	1.7358	1.316	3.3456	1.7414	3.0309	0.90684	1.715	0.70918	2.844	3.8775	4.0362	1.5338	1.7193	3.1639	0.67028	3.5966	0.37399
-21.819	-20.451	-21.475	-20.437	-20.292	-21.973	-19.083	-19.586	-22.128	-19.491	-20.746	-22.252	-19.752	-18.903	-20.075	-20.778	-22.23	-20.751	-20.783	-20.028	-21.169	-21.075	-21.158	-20.28	-20.944	-20.181	-21.227	-20.041	-19.997	-20.328	-20.888	-21.798	-20.075	-20.022	-20.102	-20.704	-19.527	-20.041	-20.928	-22.18	-21.751	-20.934	-20.166	-22.292	-19.85	-21.374	-21.242	-21.182	-21.244	-20.387
-22.755	-20.996	-22.8	-20.404	-22.432	-21.791	-21.864	-22.265	-21.457	-21.814	-24.087	-23.306	-23.241	-21.741	-23.149	-23.363	-20.558	-22.385	-22.089	-20.994	-22.976	-23.112	-20.601	-21.973	-22.258	-22.798	-21.114	-21.218	-22.075	-21.592	-20.887	-21.557	-22.216	-21.79	-22.857	-21.136	-21.829	-22.497	-21.536	-21.837	-22.485	-23.315	-22.839	-21.26	-22.382	-21.675	-20.954	-23.333	-23.116	-20.812
-4.3681	-5.1857	-5.4062	-2.8051	-4.5281	-2.6856	-4.794	-4.3247	-3.4095	-4.3036	-4.5886	-3.0322	-3.2491	-3.6832	-4.4315	-4.935	-3.3995	-3.7566	-3.9333	-3.3539	-4.3147	-4.4275	-3.6446	-4.4878	-3.6623	-3.4961	-4.4366	-3.4724	-3.9405	-3.2033	-3.8609	-4.5407	-4.1921	-3.4083	-3.9134	-4.3319	-2.1959	-3.4887	-4.6116	-4.3636	-4.7477	-2.5103	-2.9429	-3.2195	-4.5515	-5.1559	-4.4508	-3.9513	-3.5153	-5.1644
-13.665	-12.755	-13.432	-12.796	-11.548	-12.454	-11.577	-13.577	-13.62	-12.748	-12.546	-11.892	-13.529	-13.821	-11.265	-12.409	-12.675	-10.808	-12.247	-13.606	-13.862	-12.003	-13.309	-15.306	-12.078	-14.278	-14.298	-14.77	-13.169	-12.125	-13.029	-12.015	-12.935	-12.388	-11.787	-13.948	-11.016	-12.141	-15.112	-12.606	-11.733	-11.022	-14.192	-11.994	-11.745	-11.372	-13.667	-14.045	-12.545	-12.766
1.7824	1.153	0.18455	0.29512	-0.32616	0.21729	0.31383	-0.32943	1.2456	-0.39877	0.097247	1.6234	-0.3593	-0.78678	0.77054	-1.1026	1.0938	0.59106	-0.25591	-0.23245	0.87594	0.27038	0.9544	-0.2418	-1.1124	0.45281	-1.9424	1.4953	0.70307	-0.53045	-0.3976	0.23012	-0.032852	0.45429	-0.60284	-1.6207	-0.30714	0.18311	-0.43188	1.3776	1.5409	0.56814	-0.20712	-1.176	0.025212	0.21671	-0.37538	0.44254	-1.6285	-1.34
0.25245	2.2569	1.4662	1.7719	1.36	2.536	1.0179	1.3625	1.0357	2.4643	1.7302	-0.054474	1.7746	2.6079	1.3987	3.0713	0.26455	2.8069	1.2718	1.0325	3.8384	0.63603	1.6398	1.2306	-0.39205	0.78761	1.6048	1.828	0.59536	3.2487	1.9293	2.5956	1.1928	2.4871	2.3713	1.6249	2.3806	1.5771	1.3757	2.5415	0.67174	0.98169	1.7634	1.8108	2.4901	2.2631	1.1534	-1.0404	2.309	1.138
7.0343	7.5168	8.7292	6.9244	8.2157	8.098	8.2604	7.4314	7.2701	8.3332	8.6237	8.951	8.5462	8.493	9.2698	8.0763	8.6395	8.8525	8.9169	7.6857	8.2472	7.4146	8.9773	7.7267	7.9744	6.5693	9.2837	8.5279	7.3655	9.1116	7.2232	7.1838	9.2609	8.2734	8.4369	8.0492	8.6761	6.6786	7.4483	7.845	7.9983	8.6613	8.5425	8.964	7.675	8.8176	9.2493	7.336	7.8654	7.5411
3.0902	1.8137	0.9034	1.5694	1.9349	2.1675	3.188	1.2945	1.8944	0.93479	1.3691	0.45401	0.48238	1.2161	0.71875	0.59362	1.4659	0.70385	1.9737	1.9899	1.1147	1.3649	1.3843	2.4964	0.44473	1.3656	1.1329	1.474	1.5158	1.5149	1.8772	1.1678	-0.3795	2.2	0.55263	2.9213	1.1853	3.2239	-0.0078025	1.9362	0.55743	2.1803	0.40255	0.54952	2.7754	1.1373	-0.02231	0.35536	1.8877	3.092
-1.5823	-0.87068	-1.4038	-1.8687	-1.5618	-1.1908	-1.5034	-0.64346	-2.1356	-0.32593	-0.62818	-3.4547	-1.815	-3.5492	-2.3893	-0.48147	-1.7162	-1.5599	-2.1063	-1.6953	-0.30368	-1.9244	-0.93611	-1.7849	-1.3201	-0.42844	-2.5016	-1.5159	-2.3679	-2.1583	-2.0584	-0.69399	-2.4487	-1.606	-1.426	-2.9943	-0.74216	-1.1116	-1.9707	0.0099612	-1.1447	-2.7919	-2.5008	-2.3689	-0.78758	-2.0846	-3.0594	-2.3146	-1.8322	-0.96435
-14.004	-14.767	-13.487	-13.361	-16.177	-15.592	-14.998	-14.731	-14.134	-15.2	-15.477	-14.617	-14.37	-13.69	-13.832	-15.18	-14.559	-12.365	-12.382	-14.537	-14.872	-16.994	-15.228	-14.93	-15.108	-13.648	-12.752	-14.864	-13.603	-13.973	-15.516	-15.117	-15.077	-14.761	-13.94	-13.779	-14.599	-14.301	-13.621	-13.964	-15.012	-14.896	-15.323	-13.758	-16.227	-14.905	-14.716	-15.164	-14.077	-14.759
-11.076	-9.9056	-11.507	-11.095	-12.171	-11.18	-12.535	-10.26	-10.939	-10.977	-8.942	-10.622	-11.326	-9.9778	-9.4041	-11.411	-11.18	-11.893	-12.894	-12.147	-11.1	-9.1712	-10.127	-9.9652	-11.667	-10.82	-12.411	-11.135	-11.373	-10.065	-9.6345	-9.6047	-9.2511	-10.837	-11.13	-11.155	-12.538	-10.073	-8.8868	-10.949	-11.356	-9.3092	-11.316	-10.746	-11.115	-10.272	-9.444	-10.734	-11.826	-11.457
1.1319	3.1283	2.2426	3.4867	2.4272	0.40639	2.791	1.7626	2.1898	1.7754	0.53389	2.2591	2.6783	0.80134	0.53844	1.3177	0.65387	0.46803	2.5565	0.45471	2.3111	3.1126	2.2884	1.94	4.2554	3.2786	1.304	1.2672	2.715	1.7275	2.0625	0.99162	0.78795	1.3777	2.9475	3.4466	2.5123	2.3674	1.9708	2.3453	1.6481	1.9663	0.34329	2.3038	1.689	2.2657	2.5831	2.7493	3.0844	1.9532
0.087596	1.828	0.42236	-0.25042	0.4288	-2.4655	0.53055	-0.86055	-1.3135	-0.53066	-0.52149	0.5318	-0.36966	-0.80375	-0.85529	0.4874	-1.3942	-0.42961	0.83935	-0.21994	-0.70473	1.1089	-0.27823	-1.1891	-0.83245	-1.7365	0.014748	0.89345	0.27765	1.1591	-1.4975	-0.0354	-0.78046	1.0091	0.59858	1.2923	0.36781	0.90836	0.73879	-1.7697	-0.70471	-0.079617	-0.53247	-1.3855	0.087362	-0.22916	0.32779	0.038703	-0.4424	-0.77347
-12.765	-12.034	-13.003	-12.342	-12.665	-13.996	-11.87	-11.948	-12.679	-14.673	-12.261	-12.604	-13.443	-13.021	-13.748	-11.586	-11.542	-13.223	-11.813	-14.223	-12.576	-13.279	-12.373	-11.927	-12.829	-13.158	-12.931	-11.871	-11.392	-12.396	-13.908	-13.057	-12.926	-12.36	-12.677	-11.409	-13.602	-12.692	-12.602	-13.589	-13.075	-12.59	-13.879	-13.115	-12.623	-11.948	-13.798	-13.232	-12.073	-12.567
2.1499	1.7038	1.4324	2.2965	2.9197	3.3825	1.6894	1.3695	3.0703	2.5692	1.7862	3.5264	1.2614	2.9923	1.9463	1.9476	2.4982	3.9344	2.2585	0.7986	3.3646	2.3036	1.3922	1.9523	1.1906	1.3402	3.0624	3.8544	1.7982	3.2653	3.2853	1.848	2.1533	1.985	0.74185	3.3737	3.6001	2.7904	3.3416	0.94564	1.4378	2.2932	1.0376	2.3277	2.6902	2.1047	2.9446	2.1928	2.45	2.0086
-9.1989	-9.9107	-6.035	-8.1177	-8.7827	-6.8982	-6.8107	-7.2269	-7.7994	-7.4302	-6.0637	-7.2462	-7.0896	-7.5555	-7.6435	-6.8078	-8.332	-9.4276	-7.5503	-8.2244	-8.2939	-7.7279	-7.55	-8.464	-6.8782	-7.5806	-8.1105	-8.2334	-5.8364	-8.4746	-7.1574	-7.7142	-8.4543	-7.4673	-6.9975	-7.7051	-6.3876	-7.4591	-9.2871	-6.8179	-7.7093	-7.2349	-8.6721	-8.7137	-7.9891	-7.4118	-6.4951	-7.541	-5.9948	-7.4062
-1.4866	-0.36584	0.23863	1.3066	1.6021	1.15	-1.0196	-0.035814	-0.40023	0.43619	0.46695	-1.6336	-0.17773	0.64987	0.47303	-0.44044	1.4155	-0.32359	-0.90542	-0.0043488	-1.2766	-0.26538	0.38194	0.32813	-0.35806	1.0008	0.17686	0.099829	1.877	0.70615	0.32914	-1.1004	1.846	-0.24284	-1.8051	0.027216	0.40873	-0.26469	0.60162	-0.52035	-0.10987	1.8132	0.72108	0.059354	-0.097483	0.1052	0.51266	0.72847	-0.69354	-0.1723
-5.0538	-4.1358	-4.1367	-3.5246	-3.7225	-3.283	-3.1638	-3.569	-5.0569	-6.1938	-5.7392	-4.1437	-5.0531	-4.3489	-4.7711	-3.1499	-2.9816	-5.1823	-3.0078	-3.2568	-2.1991	-5.405	-2.8177	-4.1499	-5.398	-4.1498	-5.0822	-2.9853	-5.5216	-5.3157	-4.4005	-3.7965	-3.841	-3.6939	-3.824	-3.9867	-4.39	-3.3955	-4.704	-3.0086	-4.3041	-4.3333	-4.07	-5.0046	-2.578	-4.5181	-4.6198	-4.4186	-3.5737	-5.4044
-11.023	-10.165	-9.8402	-11.346	-11.929	-9.4593	-9.368	-11.886	-10.393	-11.705	-11.433	-12.904	-10.104	-10.695	-12.598	-11.961	-10.762	-10.761	-9.688	-11.966	-10.761	-11.879	-12.337	-9.7947	-11.702	-12.28	-10.269	-12.844	-13.004	-11.488	-12.108	-9.296	-11.423	-11.836	-11.75	-10.704	-13.114	-12.322	-12.243	-10.968	-11.193	-11.055	-13.452	-12.041	-12.618	-9.1417	-11.433	-11.627	-10.068	-11.606
-13.535	-11.743	-11.978	-11.678	-13.039	-11.521	-11.244	-12.147	-11.898	-12.322	-12.643	-10.933	-11.679	-12.238	-11.673	-13.617	-12.68	-11.898	-12.577	-11.885	-12.123	-13.621	-13.641	-12.764	-11.127	-10.674	-12.603	-10.317	-9.6755	-11.989	-11.506	-10.957	-12.209	-11.409	-11.685	-11.074	-13.106	-12.809	-12.823	-11.451	-12.738	-11.575	-12.382	-12.022	-12.916	-11.086	-11.255	-13.058	-11.664	-11.298
9.0159	10.927	8.8627	10.357	8.4852	10.56	8.9138	9.237	10.496	11.008	10.541	10.169	9.5006	9.1376	10.314	9.9883	8.6471	9.1914	10.703	9.7073	9.8953	9.1562	10.688	8.2751	11.002	8.6536	8.8203	9.8459	10.643	9.7559	10.7	10.844	9.5639	9.6765	9.2474	9.4947	9.9614	10.264	10.683	10.414	8.0741	10.821	11.225	11.546	9.5126	8.8322	10.996	9.5739	9.4785	9.1285
-10.719	-10.318	-11.966	-12.373	-12.043	-12.09	-10.972	-12.256	-11.548	-11.7	-11.664	-10.754	-12.155	-11.538	-12.562	-10.842	-11.047	-10.416	-11.053	-11.136	-11.787	-11.747	-11.942	-10.723	-12.352	-11.53	-11.788	-11.886	-10.694	-10.287	-12.297	-11.685	-11.575	-13.055	-11.958	-13.389	-11.383	-11.941	-10.983	-11.863	-10.117	-12.65	-12.762	-10.593	-11.067	-9.8979	-11.081	-10.172	-10.872	-11.224
-8.3005	-7.5123	-7.8557	-7.5755	-8.1943	-8.9278	-7.702	-7.6148	-8.0144	-7.2847	-7.5858	-7.0757	-7.2969	-8.2292	-6.9027	-7.9664	-6.8397	-7.5449	-8.3101	-8.403	-7.2276	-7.5795	-9.5124	-8.6293	-7.7728	-6.215	-7.323	-8.8639	-7.373	-6.9774	-5.8477	-7.7943	-6.6397	-6.9534	-8.6572	-7.5484	-7.3734	-7.4421	-8.1193	-7.9607	-8.2864	-7.5375	-8.8086	-8.0948	-7.6344	-8.0069	-7.356	-7.1645	-7.4665	-6.6349
-7.1593	-9.4717	-10.103	-9.5429	-8.7655	-8.1525	-7.8936	-9.8723	-9.6375	-9.2152	-9.8822	-9.1689	-8.351	-10.736	-9.4157	-8.5141	-9.0212	-7.2107	-9.7785	-7.5306	-10.639	-11.057	-8.9098	-10.073	-10.328	-9.746	-9.74	-9.0508	-8.7777	-9.1624	-9.071	-9.378	-8.5135	-8.7856	-10.229	-8.9762	-10.189	-8.699	-9.569	-7.779	-7.6583	-9.02	-10.124	-10.533	-7.0312	-8.1715	-8.8938	-8.5222	-8.818	-9.0065
-13.695	-11.597	-14.302	-13.653	-12.795	-12.615	-14.515	-11.092	-13.543	-14.143	-13.894	-11.84	-13.83	-13.824	-11.58	-13.534	-12.556	-13.056	-10.631	-13.595	-13.039	-13.72	-12.763	-11.599	-12.448	-12.384	-14.203	-13.196	-12.957	-13.807	-13.021	-12.997	-12.152	-11.847	-13.026	-12.131	-12.234	-12.313	-13.158	-11.709	-11.981	-13.685	-13.451	-12.868	-13.405	-13.612	-11.127	-13.383	-11.519	-12.291
-3.5696	-2.8546	-6.0053	-4.5257	-4.8528	-3.2266	-3.222	-5.4517	-6.3115	-3.4404	-4.0936	-4.1361	-4.5866	-3.9946	-3.693	-3.4544	-3.8922	-5.2942	-3.8393	-2.6494	-4.0748	-4.7171	-4.3319	-5.9937	-5.5819	-3.1492	-4.1242	-4.9868	-4.8848	-5.2786	-4.6074	-4.921	-4.581	-2.905	-3.9835	-5.3961	-5.0213	-5.3308	-4.2077	-3.6162	-3.5629	-4.2131	-4.9441	-5.2796	-4.8732	-6.399	-3.2484	-3.5909	-5.0853	-4.7518
-3.333	-0.10927	-1.9015	-1.1433	-0.80304	-0.90529	-1.9334	0.2583	-1.9023	-2.4695	-0.85506	-1.9964	-1.5532	-1.247	-1.7363	-2.3704	-0.94387	-2.1591	-1.5736	-2.3729	-0.66643	-0.912	-1.4652	-1.2111	-1.3003	-1.8565	0.27984	-1.8469	-1.12	-1.1047	0.35004	-1.1955	0.38781	-1.75	-1.5558	-0.25246	-2.5748	-1.7271	-2.5942	-3.1521	-0.49259	-2.9924	0.15173	-1.8613	-1.6325	-1.7244	-0.61438	-1.7183	-1.5688	-2.2191
-19.4	-20.717	-21.44	-20.83	-21.186	-22.371	-19.868	-20.725	-20.051	-22.114	-21.262	-20.109	-20.545	-20.704	-20.409	-20.856	-20.54	-19.991	-20.72	-20.706	-20.774	-20.1	-22.993	-21.458	-20.387	-20.805	-22.135	-21.024	-19.72	-20.505	-19.763	-22.893	-23.907	-20.283	-22.101	-19.642	-21.731	-20.281	-20.298	-21.101	-21.782	-19.575	-20.505	-20.833	-19.695	-20.302	-20.608	-18.613	-19.915	-19.56
-10.093	-9.4521	-9.9921	-10.555	-10.514	-11.195	-9.7609	-10.175	-9.8414	-8.7209	-9.7717	-10.359	-11.313	-9.1019	-9.4964	-9.6661	-10.201	-9.022	-10.025	-8.9996	-8.8827	-9.3623	-10.921	-12.286	-9.4409	-10.841	-11.691	-10.282	-9.2261	-10.634	-12.459	-10.223	-10.365	-9.0765	-9.3993	-11.438	-12.88	-10.674	-8.4212	-11.308	-9.1018	-10.464	-10.722	-10.687	-11.883	-9.873	-8.771	-10.257	-10.137	-9.6718
-1.7062	-2.1326	-4.0489	-2.7787	-3.1487	-4.1094	-3.7774	-3.5068	-2.8928	-2.6494	-3.7334	-3.5979	-2.6085	-2.8946	-2.1039	-2.7388	-3.8814	-1.4546	-2.0844	-1.8848	-3.2884	-1.6471	-2.0649	-3.9072	-4.3827	-2.2329	-2.84	-4.9499	-4.9908	-2.8126	-2.4424	-3.3868	-2.7292	-2.6403	-2.9254	-2.6605	-2.5201	-1.7871	-2.0334	-1.4817	-2.3852	-2.6646	-4.9235	-3.7672	-1.3515	-2.9572	-2.2552	-2.4373	-5.6135	-3.272
2.4071	4.0097	2.0575	3.4465	4.4986	3.041	2.2144	3.2006	1.9066	2.0641	4.7925	1.6377	3.0517	3.1145	1.14	4.0739	2.925	3.7158	3.8932	2.7133	2.5317	2.5328	2.9967	1.6134	4.6324	2.6181	3.9806	2.1695	2.5387	3.4605	2.6021	4.0709	1.7646	2.3834	3.3278	2.4014	3.3593	2.1913	2.1209	3.3189	2.3929	4.3165	3.064	4.3576	3.2836	3.094	3.6766	2.2794	4.2411	2.0235
-11.45	-10.7	-11.016	-12.042	-11.138	-10.451	-11.383	-9.7097	-11.41	-11.029	-12.303	-11.58	-12.244	-11.221	-12.476	-11.158	-11.533	-11.367	-10.992	-11.788	-11.736	-11.279	-12.959	-11.138	-11.965	-10.534	-10.321	-11.621	-12.245	-11.736	-12.219	-11.766	-10.833	-11.078	-10.43	-11.183	-11.175	-10.761	-11.98	-12.594	-12.868	-12.804	-11.355	-10.235	-10.386	-10.874	-12.238	-9.3086	-11.323	-13.452
-2.0971	-0.80617	-1.5044	-1.4443	-1.1586	-0.63296	-2.4755	-3.1078	-2.5558	-2.0828	-1.7966	-2.7422	-0.37961	-2.2556	-1.9258	-0.63392	-0.090144	-2.2491	-0.42198	-1.5311	-1.1977	-0.45898	-0.38037	-1.4559	-2.5487	-1.4766	-1.3244	-2.5735	0.1274	-1.1565	-2.589	-0.90744	-2.2207	-1.4939	-2.371	-0.15321	-0.71644	-1.297	-1.5292	-1.5398	-2.2125	-1.5129	0.22622	-0.83614	0.26634	-1.4794	-1.4245	-1.6423	-1.5277	-2.1915
-3.6545	-4.4161	-3.1302	-4.2381	-2.7842	-4.7695	-3.0085	-3.2334	-4.3499	-4.6307	-3.6955	-4.3311	-3.7328	-3.7538	-3.027	-4.9995	-3.177	-3.9901	-5.3338	-2.2892	-3.3162	-3.4016	-5.0735	-3.0614	-3.538	-4.0084	-4.5962	-3.716	-4.5523	-3.3216	-2.8946	-3.9721	-5.1639	-3.7472	-2.8989	-2.4811	-2.9346	-4.488	-3.9283	-2.4037	-5.4327	-5.3146	-3.1849	-3.3853	-3.4089	-4.3314	-4.5363	-4.0839	-3.5698	-4.9263
-21.006	-21.355	-22.164	-22.466	-22.268	-20.399	-22.912	-22.289	-22.529	-21.181	-21.249	-22.481	-21.218	-21.736	-22.591	-23.326	-21.472	-23.446	-22.111	-21.035	-22.861	-21.632	-22.596	-21.446	-24.557	-21.21	-21.51	-21.835	-22.897	-22.447	-23.763	-22.54	-23.266	-21.061	-21.881	-22.949	-21.783	-22.292	-23.006	-22.209	-22.847	-22.754	-21.728	-21.395	-21.863	-22.407	-21.967	-20.84	-20.332	-21.682
4.1767	3.0465	4.7646	2.5863	2.3071	3.0557	4.155	2.3136	5.115	3.5324	2.531	3.0917	2.0096	2.5395	1.724	4.329	1.5901	1.2267	1.1999	1.9007	3.487	3.9868	3.8516	3.8565	2.7308	4.2626	3.3055	3.0443	4.2403	4.8014	3.0399	3.3326	2.9195	1.9246	3.4191	3.4096	1.982	4.8459	3.6914	2.6496	3.7722	3.9822	1.7061	2.7653	3.3052	4.2014	3.1306	3.7925	1.5038	3.4993
-2.8006	-2.8381	-2.7227	-4.1886	-2.9834	-3.7817	-3.6173	-1.9892	-2.2382	-2.0156	-3.1776	-3.5617	-4.6151	-2.6408	-4.4793	-3.2931	-3.7584	-3.4407	-3.2828	-2.6174	-3.8629	-2.4126	-3.101	-2.5198	-2.7885	-1.9759	-2.1061	-2.002	-2.7902	-2.9098	-4.0237	-2.9657	-3.4372	-3.2835	-3.6388	-3.6684	-3.2136	-3.2139	-4.068	-1.9948	-3.0416	-3.664	-4.1012	-2.2734	-2.7589	-3.7916	-2.7132	-2.9357	-3.4272	-2.8705
-10.634	-8.8235	-9.8763	-10.299	-11.029	-10.295	-11.507	-11.263	-10.956	-10.021	-10.479	-11.32	-11.789	-11.13	-9.8148	-11.093	-11.166	-12.706	-11.928	-11.704	-9.421	-12.144	-10.842	-11.019	-10.076	-10.218	-10.418	-10.908	-12.368	-11.192	-10.584	-12.597	-9.8877	-10.864	-12.506	-11.423	-11.442	-9.5272	-9.1598	-10.376	-12.073	-11.122	-10.162	-12.032	-11.79	-9.6309	-9.1866	-10.819	-11.443	-10.829
7.9198	9.3652	9.4197	8.7994	7.5325	6.3625	8.4428	8.5301	9.0019	7.6941	8.4357	7.9227	7.4469	8.8575	9.7269	8.2861	7.1797	8.4907	10.095	8.1079	8.5557	8.5079	8.939	9.2087	9.5488	6.4553	8.9065	9.3201	9.0301	7.8457	8.4537	8.6801	8.8533	7.5317	6.7944	10.072	7.4226	8.7877	8.8591	7.6944	8.297	8.1359	7.173	7.879	9.0645	7.8486	7.4448	7.0692	9.6048	9.2735
8.7093	8.0768	10.572	10.503	7.9144	9.9722	9.1069	8.4764	9.1724	8.7731	7.84	8.8568	8.808	9.9947	9.9172	9.4477	8.996	9.097	8.5613	9.3256	8.0708	7.089	8.9833	10.37	8.8669	8.2952	9.0519	8.7309	9.0236	9.4216	8.7101	10.41	8.3984	8.1606	10.691	8.1361	8.9992	7.793	9.2735	9.448	8.7326	8.9788	8.1882	9.619	8.6025	8.3043	7.3511	8.3651	9.8922	9.0554
0.4371	0.12493	0.77225	1.0133	1.1483	1.3285	0.91741	2.008	1.7604	0.10967	1.2663	1.8005	0.27077	0.94466	0.090601	2.016	1.4235	0.98004	1.4826	1.6351	-0.26073	0.43023	2.1239	1.8702	0.61663	0.32378	0.87903	0.20405	2.0087	1.5609	0.0071424	1.0679	0.91625	2.1139	0.74301	-0.17483	-0.116	2.4744	0.98652	0.86389	0.83846	0.45227	0.37969	0.14169	0.071188	-0.020558	0.52155	2.2753	1.7552	1.8536
1.5942	0.35769	0.76877	0.44448	0.46107	-1.0411	0.059646	-1.5223	0.99686	0.067596	-0.35816	-0.53777	1.0506	-0.46214	0.65277	1.0322	0.578	0.90078	0.80042	-1.4038	-0.46917	-1.648	1.1557	1.1141	0.2553	-0.28269	1.5454	-0.32128	-0.87563	0.074093	-1.0955	-0.91475	-0.37887	-0.48531	0.28387	1.6649	0.094178	-0.81824	2.8538	0.5943	0.81514	-0.77203	0.56499	0.43994	0.6049	2.5624	1.0986	-0.86966	1.0659	0.86344
-14.801	-13.192	-15.259	-14.551	-13.383	-14.871	-14.063	-13.958	-14.249	-14.411	-15.528	-14.047	-14.57	-13.763	-13.091	-15.23	-14.454	-14.915	-15.128	-13.598	-13.08	-15.094	-14.549	-16.075	-16.565	-14.74	-14.894	-15.966	-15.683	-14.987	-14.543	-14.489	-13.599	-13.788	-14.785	-16.381	-13.62	-13.599	-15.157	-14.955	-13.359	-13.371	-14.216	-14.453	-16.02	-14.236	-14.993	-14.756	-13.343	-15.132
-4.2547	-4.2131	-4.443	-4.5067	-4.0048	-4.7915	-4.2415	-2.1957	-2.8231	-3.7977	-2.8289	-2.1056	-3.1877	-2.8622	-4.0598	-2.4248	-3.2095	-3.8442	-3.2586	-3.9184	-5.4446	-2.8767	-4.3969	-4.902	-4.548	-4.7725	-4.9545	-3.0944	-4.2708	-2.1298	-4.4011	-3.6532	-3.8996	-5.2532	-5.9628	-2.9601	-4.5095	-3.1687	-3.7476	-2.88	-2.0712	-4.1566	-4.282	-3.9672	-1.9597	-4.9061	-4.4477	-3.0461	-2.9371	-3.3554
-13.075	-11.647	-10.766	-13.748	-12.037	-11.145	-9.2634	-11.888	-12.296	-11.466	-12.342	-12.58	-11.856	-11.228	-11.722	-11.431	-12.523	-10.671	-12.751	-12.624	-10.612	-11.559	-12.028	-12.132	-11.963	-11.689	-10.82	-11.164	-11.265	-10.93	-10.989	-12.258	-10.972	-10.622	-10.988	-10.347	-11.81	-11.336	-9.8372	-11.292	-11.24	-12.711	-10.956	-11.474	-13.582	-10.333	-13.383	-12.913	-10.827	-12.711
-4.5989	-1.9415	-2.9956	-2.4099	-2.9066	-1.9484	-3.3266	-3.1768	-2.5629	-1.8155	-2.3931	-1.5123	-3.421	-1.1908	-0.50278	-3.0929	-2.9014	-2.7552	-3.0839	-3.4426	-3.1141	-2.767	-3.2173	-2.6941	-2.2264	-0.16117	-2.1244	-1.3771	-1.5904	-2.762	-1.8217	-2.5807	-2.1102	-1.9681	-1.1637	-1.745	-2.7452	-2.3956	-1.8616	-1.5968	-1.5078	-1.8689	-1.1436	-4.0764	-1.58	-3.711	-2.2636	-2.091	-2.7313	-1.0087
-12.971	-13.292	-12.509	-12.308	-10.935	-12.255	-11.58	-13.683	-13.485	-14.541	-12.013	-12.173	-13.124	-11.865	-13.588	-13.097	-12.812	-13.257	-13.273	-12.888	-13.639	-12.551	-13.555	-11.742	-14.03	-11.799	-12.371	-12.108	-13.359	-12.316	-12.722	-13.45	-13.504	-14.474	-12.173	-13.825	-12.204	-13.58	-12.049	-13.03	-12.534	-12.494	-13.286	-12.083	-12.687	-12.017	-14.467	-14.041	-13.161	-11.554
-11.526	-11.974	-11.334	-11.076	-12.574	-10.207	-11.954	-11.796	-13.061	-11.472	-11.754	-12.211	-12.494	-10.134	-12.793	-10.915	-13.459	-10.789	-13.903	-12.114	-11.713	-11.327	-10.685	-12.661	-10.763	-12.768	-11.287	-12.038	-12.27	-12.346	-12.441	-12.825	-12.262	-11.85	-13.414	-9.5918	-12.596	-11.443	-12.504	-11.043	-10.664	-11.645	-11.321	-12.702	-12.629	-12.513	-10.766	-12.316	-11.021	-12.565
-21.752	-24.627	-21.485	-21.752	-20.82	-22.481	-22.329	-22.596	-23.277	-22.549	-21.285	-21.247	-22.371	-23.697	-22.677	-21.15	-20.746	-21.479	-21.051	-21.358	-21.461	-22.052	-22.701	-21.585	-21.802	-21.585	-23.869	-23.151	-22.1	-23.56	-22.695	-21.346	-21.366	-22.778	-21.106	-21.984	-22.743	-22.638	-22.81	-21.023	-22.647	-20.753	-22.804	-22.108	-23.927	-21.417	-23.306	-22.853	-22.505	-23.789
-5.1358	-4.4883	-4.4926	-5.248	-4.3212	-2.568	-4.8974	-4.9718	-3.9363	-5.0312	-4.9791	-4.2579	-3.6924	-3.823	-4.1279	-2.894	-3.7857	-6.9505	-5.1157	-5.2544	-4.4896	-3.7238	-3.8898	-3.982	-7.0248	-3.7462	-5.3291	-2.8045	-5.3922	-4.748	-3.1123	-4.7797	-5.4552	-6.1465	-4.0837	-4.6876	-4.209	-3.7975	-3.8223	-6.5937	-4.9904	-5.863	-5.0085	-3.4099	-3.8749	-4.6683	-3.9973	-5.1813	-4.4072	-4.3514
-3.8253	-2.9568	-4.0391	-5.3847	-4.644	-3.3963	-2.4984	-3.6682	-2.2733	-2.8259	-2.9917	-3.3484	-3.5333	-1.8244	-2.9433	-2.2027	-2.4688	-1.9652	-4.8828	-5.0915	-2.8096	-1.8122	-1.4321	-4.0092	-3.5624	-3.2548	-4.245	-4.2932	-2.8157	-2.3416	-2.3427	-3.1988	-4.7129	-2.8627	-2.5891	-2.742	-3.5625	-2.2867	-2.9912	-2.8131	-3.6012	-3.2528	-3.577	-3.2948	-4.7601	-2.8347	-2.2464	-4.3423	-3.7392	-1.8558
-13.268	-13.414	-11.642	-12.313	-14.056	-11.868	-12.89	-12.934	-11.202	-11.621	-13.503	-13.795	-12.437	-12.285	-12.328	-12.112	-12.555	-12.393	-12.858	-13.515	-13.259	-12.34	-13.611	-11.494	-13.232	-13.468	-12.759	-13.571	-13.63	-14.468	-13.269	-12.222	-12.379	-11.911	-14.359	-13.207	-12.509	-11.978	-13.508	-12.159	-12.901	-14.105	-12.758	-14.237	-12.655	-14.798	-12.678	-11.839	-13.862	-13.309
4.3539	4.6382	5.7848	5.9097	4.3106	6.9378	5.4776	6.4895	4.577	7.3957	4.7692	5.3662	4.5346	3.901	5.3806	3.9616	5.9804	6.3009	4.4968	4.6894	6.5681	3.8648	5.8469	6.5627	6.0976	7.3618	5.9986	5.9549	5.8417	5.4344	6.1441	5.4363	5.1567	5.393	5.0409	7.0486	6.0196	5.5961	6.7809	5.2891	5.6913	5.0164	6.5014	4.985	7.3792	5.6265	4.8618	7.1031	6.2947	6.6153
1.2844	1.7206	0.34614	0.68023	0.57971	0.53637	0.98551	0.61447	1.1364	0.6242	0.18297	0.46591	0.29397	2.746	1.3998	-0.3128	1.2209	0.022945	0.11601	0.62756	0.86485	1.0456	0.45167	1.2339	1.6011	1.7062	0.31596	1.4058	3.3828	1.4957	1.5918	2.7843	1.7946	0.54053	2.7338	1.2121	1.6323	1.3786	1.4485	1.7473	0.7202	3.1525	1.4644	1.9381	-0.062837	1.4753	0.52094	1.5086	1.2533	1.3201
-8.359	-7.602	-7.6696	-7.5595	-5.9439	-6.5549	-7.6835	-6.9016	-8.1925	-7.7367	-7.8246	-8.0518	-7.2733	-8.2328	-8.4286	-8.9405	-7.2798	-7.5157	-8.0799	-6.4671	-8.2302	-7.3819	-9.5318	-8.9352	-7.636	-6.9612	-7.5235	-7.0979	-7.8261	-6.1211	-7.9032	-7.1144	-8.9151	-8.2337	-8.0477	-8.3576	-7.5632	-6.6176	-7.6244	-8.4752	-5.5605	-6.7383	-7.2294	-5.8106	-7.182	-6.2362	-6.9353	-6.9148	-8.0485	-8.5224
-12.231	-10.938	-13.007	-12.078	-10.108	-10.753	-12.472	-10.864	-12.149	-11.072	-12.978	-12.53	-13.076	-10.472	-14.938	-11.789	-11.477	-10.568	-12.085	-12.334	-11.527	-12.85	-11.144	-12.623	-12.783	-11.929	-11.505	-11.003	-11.071	-11.719	-11.516	-12.017	-12.517	-11.59	-11.467	-11.937	-12.3	-11.93	-12.313	-10.129	-12.12	-11.322	-12.548	-12.447	-12.785	-11.334	-10.697	-12.209	-11.906	-10.079
-1.4269	-0.28525	-1.704	-1.5807	-2.1406	-1.4192	-1.6312	-1.4291	-1.86	-0.84246	-0.42217	-2.2583	-0.70002	-0.30274	0.18718	0.083216	-1.503	-1.4035	-2.0375	-3.0552	-1.5344	-1.992	-1.6529	-1.9766	-1.622	-0.56465	-0.91167	-1.0282	-2.705	-1.6632	-2.485	0.2054	-0.65566	-0.6588	-0.6864	-0.72521	-0.78686	-2.2318	-2.0706	-0.36639	-1.3653	-1.6455	-0.65489	-0.86511	-1.5886	-2.1618	-0.27421	-2.2092	-1.0687	-2.2531
0.051538	-0.22464	0.79417	1.1704	0.32476	0.54149	0.0020631	1.3825	1.4151	0.73873	0.64241	0.45598	1.3985	0.33091	2.8165	0.26132	-0.047076	-0.70452	-2.41	0.16744	-0.21846	2.2753	0.77781	0.28106	0.1422	0.15849	1.8314	0.22155	1.3796	0.94413	0.82986	0.74588	0.76304	-0.48876	-0.34644	-0.76887	-1.1279	1.3192	0.18328	1.8507	0.89512	-0.77205	1.3611	0.42917	0.52551	1.4596	1.1761	0.80392	0.4187	0.83177
-1.4245	-1.9194	-2.0564	-1.3619	-0.92065	-2.4604	-1.4809	-1.5377	-1.7871	-2.3536	-0.77622	-1.5481	-1.7621	-1.8386	-1.5807	-1.0045	-4.3474	-0.47473	-1.0765	-0.64886	-1.6098	-1.4759	-1.4729	-1.4551	-0.98811	-3.0602	-1.0195	-2.2214	-2.2361	-1.0448	-2.2304	-1.2424	-0.81973	-1.5895	-0.68988	-1.3694	-1.3961	-3.7732	-0.11878	-0.0033381	0.15772	-1.8193	-2.6421	-3.1486	-0.217	-0.93324	-1.0312	-0.37148	-2.3616	-1.6094
-10.052	-8.6254	-10.09	-10.221	-10.032	-9.9349	-10.135	-9.5467	-11.662	-10.217	-11.121	-9.8245	-10.83	-10.443	-10.711	-9.0101	-10.326	-9.584	-8.2344	-10.717	-10.895	-10.954	-10.872	-10.154	-11.511	-10.028	-10.744	-10.735	-11.872	-9.7841	-10.203	-10.561	-10.656	-9.1548	-8.8331	-9.1718	-10.169	-10.622	-10.021	-10.472	-8.4919	-9.4755	-8.7567	-10.59	-8.1383	-10.492	-10.12	-12.194	-11.052	-10.539
-1.1818	-0.78344	0.65564	-0.31905	2.0193	0.35676	-0.86904	0.44542	1.3105	0.59504	-0.020507	-2.2863	-0.94126	-0.66201	-1.4514	0.42525	-0.99376	0.39814	-0.082066	1.2564	0.78292	-0.37179	-0.0093614	0.83502	-0.38414	0.19878	-0.044635	0.090585	0.48173	1.3009	-0.48954	-0.88985	0.8246	1.3586	-0.26492	-0.86353	-1.7308	0.67035	-0.30333	0.89369	-0.36226	-0.36904	-1.0688	1.4986	-0.21775	-0.12133	0.21082	0.57564	-0.66266	0.037322
-2.4471	-0.24096	0.17156	-1.099	0.59826	-0.98793	0.80429	1.5358	-0.67536	-1.1186	-0.68551	-0.45676	1.1391	-0.67647	0.36645	-0.56467	-1.6571	-0.72157	-1.7346	0.34596	-0.0036706	-0.46468	0.4162	-0.20329	-0.72323	0.4412	-0.84185	-1.1377	-1.7168	-0.47337	-0.70829	0.30804	-0.14543	-0.86704	-1.2318	0.46695	-1.7848	0.80952	0.39168	-0.80231	1.7767	0.40105	-1.1926	-1.5904	-0.42747	0.55798	-0.50725	-1.4691	0.70419	-2.1859
-1.1049	-2.7897	-2.9557	-1.998	-1.9134	-2.6608	-2.7639	-3.308	-1.0533	-2.284	-3.3048	-1.9627	-3.4242	-3.0071	-2.2914	-3.3082	-2.8197	-1.3431	-3.8096	-3.9839	-2.6365	-3.1666	-1.7224	-1.3242	-2.8887	-3.5534	-0.73928	-1.9844	-2.856	-1.4688	-2.2489	-2.6946	-3.2234	-3.5715	-2.0914	-3.0405	-3.2247	-3.0362	-2.0556	-1.2381	-4.1826	-2.7687	-4.4499	-3.191	-1.6862	-3.2018	-3.4293	-1.6073	-2.8146	-4.3235
-8.4787	-9.9429	-9.1676	-8.6979	-9.197	-8.6184	-9.6091	-8.0286	-9.8915	-8.2591	-8.3943	-8.2347	-9.0949	-10.451	-9.0524	-8.4343	-8.8362	-8.7316	-8.2385	-10.152	-9.3583	-8.928	-9.5965	-9.6609	-8.4841	-8.3851	-10.68	-9.247	-8.9016	-9.2326	-8.9312	-8.2508	-8.7587	-8.8671	-9.0668	-8.5049	-8.9456	-9.4109	-8.8812	-9.3357	-8.7794	-8.9265	-8.2184	-9.3326	-8.0678	-9.2617	-9.7201	-8.7914	-10.113	-8.2882
-9.1857	-8.9707	-10.449	-8.8924	-7.3018	-8.5492	-9.062	-9.3	-9.0152	-8.9591	-9.8366	-9.3426	-7.8511	-7.7639	-10.226	-9.5908	-8.4575	-7.5632	-8.5898	-10.272	-9.4718	-10.97	-9.3315	-8.6172	-9.5454	-9.9359	-8.7251	-9.008	-10.421	-9.6923	-7.4522	-8.0816	-8.1727	-9.7439	-9.9852	-8.693	-10.193	-8.9282	-9.2089	-9.5771	-8.3823	-8.1997	-8.676	-9.9886	-10.063	-9.5325	-10.008	-9.4935	-12.208	-10.358
2.2909	3.0256	3.1673	0.73381	4.0318	2.9922	3.9359	2.8704	1.8435	2.9612	3.1027	2.7999	2.8862	5.0464	3.4012	3.094	3.2999	2.8679	4.361	1.9982	2.9348	3.3505	3.9091	3.5811	1.5857	1.3537	3.0804	2.9844	4.5887	3.1428	2.7511	4.0235	1.3336	2.3854	3.5499	3.2082	3.4218	4.9531	2.6093	2.8119	3.0871	2.51	1.9833	4.005	3.4536	1.1077	3.1683	4.3556	1.809	2.8053
-10.568	-9.9699	-9.9674	-10.877	-10.527	-10.372	-8.1843	-11.343	-8.7433	-10.261	-8.4601	-11.713	-10.22	-10.887	-10.899	-10.251	-8.2267	-10.708	-11.205	-10.606	-10.187	-10.385	-9.4987	-10.205	-9.6456	-10.861	-10.733	-10.332	-9.6375	-8.9968	-11.962	-10.382	-10.449	-11.642	-9.5666	-9.5459	-10.934	-9.952	-11.112	-10.563	-12.046	-10.856	-9.9272	-10.036	-10.779	-11.855	-10.688	-10.381	-10.418	-10.749
10.183	8.7101	10.666	8.8135	10.183	9.0875	10.723	8.3438	10.87	10.614	10.764	9.499	10.798	10.134	9.2854	8.7431	9.5626	9.0202	10.013	10.789	10.317	10.815	11.014	12.156	8.7675	9.6683	9.7475	9.7228	9.9865	11.119	10.667	9.7346	10.255	10.189	11.598	8.0153	9.6309	9.8127	9.9112	9.9379	10.929	10.649	10.193	8.3089	9.6894	9.8545	11.024	9.7475	8.6881	9.0977
-2.2956	-1.9106	-2.5558	-2.2138	-1.5888	-2.3696	-1.4728	-1.8706	-3.0991	-2.3764	-3.4095	-1.1561	-3.6513	-2.8224	-3.0599	-3.857	-2.2288	-2.7872	-2.3581	-3.0963	-2.6989	-1.7832	-1.0349	-2.5989	-1.5357	-1.1018	-2.3814	-3.6031	-2.6979	-2.2745	-4.4182	-2.9026	-2.0822	-3.1549	-2.9297	-3.0795	-2.4511	-3.2753	-3.2888	-1.2224	-1.421	-1.8307	-4.1116	-3.3838	-3.7373	-2.7795	-2.5495	-2.6182	-2.8438	-1.3748
-4.7844	-4.6928	-6.3952	-6.4335	-6.8266	-6.5804	-4.9535	-5.386	-6.7315	-5.132	-5.0857	-5.9773	-6.1737	-6.9264	-5.8241	-6.6437	-5.5641	-5.9039	-6.3522	-6.0415	-4.5368	-5.2097	-5.4135	-6.3158	-5.3171	-6.351	-7.5092	-7.2378	-5.0915	-5.677	-5.5008	-5.5394	-6.2501	-4.5284	-6.6666	-6.2163	-5.5454	-3.1815	-5.736	-5.0571	-6.0591	-6.3452	-6.734	-5.5388	-6.039	-4.0147	-6.6293	-6.2455	-5.2434	-5.4651
-1.0653	0.1325	0.47359	-1.3067	-0.85594	-0.0054188	-0.0012012	-1.5431	-2.8449	-1.0901	-0.78346	0.18942	-1.5892	-1.4521	-0.31001	-1.6796	-0.67494	0.62427	-1.7051	-0.42349	1.0087	-0.37984	0.26598	-1.8728	-0.70324	0.40183	-0.10279	-0.1982	1.1732	-1.7848	-1.6176	-0.58373	-0.096434	-0.40342	-0.82143	0.31837	-2.2214	-0.61664	-2.0682	-0.6709	-0.34271	-1.7163	1.006	0.14836	0.40742	-1.038	-0.40142	-1.6341	-0.042081	0.79552
-6.4208	-5.8102	-5.5746	-5.1774	-4.5794	-4.4873	-4.9975	-6.3176	-5.8858	-4.3736	-6.7249	-4.8123	-6.2852	-4.5835	-5.1132	-5.2957	-4.3745	-7.6071	-6.1497	-6.2097	-5.6022	-6.4106	-6.1319	-6.0689	-6.1494	-6.1254	-5.4357	-4.9017	-4.3242	-5.3026	-2.984	-5.7409	-4.5251	-6.0403	-4.9529	-5.6577	-2.9227	-5.029	-5.6889	-6.2208	-6.5291	-4.9752	-6.3562	-5.4401	-5.0938	-5.705	-6.0855	-6.0126	-5.442	-5.098
-5.9509	-5.9341	-5.5952	-4.4096	-6.2959	-5.6817	-6.299	-4.5798	-5.6772	-6.4258	-5.4875	-7.4908	-5.4737	-5.3636	-5.5367	-5.4736	-7.8805	-5.8491	-5.6121	-5.2565	-4.72	-6.1808	-6.0505	-7.6843	-6.6408	-5.6182	-7.4611	-4.9351	-4.8661	-5.6697	-4.9578	-5.8104	-5.6667	-5.8578	-6.0029	-4.8161	-5.1869	-5.0806	-5.7693	-4.7275	-5.3231	-5.5607	-4.9312	-5.5242	-5.7319	-6.9818	-4.8102	-7.9083	-3.7101	-4.9103
-10.007	-11.03	-11.917	-12.12	-12.225	-10.672	-12.444	-11.548	-12.851	-11.658	-13.161	-11.499	-12.814	-11.973	-13.078	-12.052	-11.875	-12.347	-11.554	-11.732	-12.89	-10.583	-11.916	-13.477	-11.752	-12.626	-11.722	-12.524	-11.631	-12.977	-11.452	-11.997	-14.41	-13.26	-12.446	-11.296	-11.122	-12.929	-12.007	-11.543	-11.391	-12.094	-11.859	-10.03	-11.517	-12.921	-13.058	-12.413	-11.651	-12.443
0.44674	-0.25815	0.62646	-1.0324	-0.068722	-0.10764	0.98306	-0.77158	-0.0042235	-1.2076	-0.86503	1.8905	0.76746	0.19594	-0.28031	0.2492	-1.3443	-0.42946	-0.35895	0.68941	0.98855	0.83174	0.13088	-1.2212	-0.47616	0.91279	0.29664	0.14426	-0.94017	0.51558	-1.0667	-0.11398	-0.096981	-2.2557	0.72584	-0.36679	0.53129	-1.0278	-1.1679	-0.1334	0.49506	0.77327	0.42594	0.04773	0.33399	-0.64104	-0.72928	-0.35986	0.02002	0.59542
-13.838	-15.442	-15.121	-14.173	-15.629	-13.75	-14.478	-14.232	-14.906	-16.072	-15.1	-15.629	-14.507	-14.313	-15.375	-14.545	-14.809	-15.788	-16.312	-13.12	-15.6	-14.625	-15.958	-15.63	-14.246	-13.291	-13.525	-14.693	-14.396	-15.735	-14.453	-14.217	-14.237	-12.249	-13.753	-14.641	-13.982	-15.12	-14.834	-14.764	-15.218	-13.468	-13.542	-13.579	-16.32	-13.743	-15.428	-14.141	-13.657	-13.659
-9.3292	-9.0132	-9.2123	-8.3266	-7.9912	-9.3044	-9.7925	-9.2034	-8.4437	-9.9428	-7.9844	-8.8492	-9.5016	-8.7404	-8.4734	-10.402	-7.5277	-9.7199	-8.4484	-8.2687	-10.449	-9.9	-10.085	-9.7278	-8.2195	-7.1483	-8.9151	-7.6056	-6.6384	-8.2393	-9.5908	-8.9911	-9.9218	-7.4451	-7.1927	-9.2443	-6.9136	-9.0705	-10.02	-8.8672	-9.1713	-8.1213	-10.077	-8.369	-9.6375	-9.5663	-8.7582	-9.7853	-9.7121	-9.4839
1.7779	-0.076347	1.5339	-0.28536	2.2921	2.9957	2.1917	0.67162	1.7867	1.5073	2.3005	0.16928	2.5799	1.1588	1.4913	0.21115	1.2299	2.1119	2.4284	2.2832	0.0061183	1.3132	1.708	0.83457	1.1992	1.605	2.155	1.4838	2.5024	3.0672	1.9675	2.5265	0.29523	-0.45985	1.7383	1.3789	2.5064	2.221	2.399	1.245	2.64	1.5698	1.0236	2.2582	3.4638	-0.092282	1.0762	1.4303	1.5987	2.2659
-5.8057	-6.5147	-5.9859	-5.5088	-5.4759	-6.9013	-5.7871	-6.0491	-6.5124	-4.1131	-4.3522	-6.2794	-6.8338	-6.0287	-5.5088	-5.5552	-3.7068	-5.9342	-5.4487	-5.6155	-5.673	-5.6711	-6.4035	-6.7797	-5.1529	-5.5695	-6.1614	-5.7564	-5.4954	-5.9218	-5.1338	-4.9388	-7.3861	-4.6465	-6.537	-4.6037	-5.7574	-5.5008	-6.7748	-5.5281	-6.0497	-5.9603	-5.0239	-4.9298	-5.1017	-5.0342	-3.6355	-5.9987	-5.9647	-6.8846
4.2555	3.8224	4.2152	5.42	4.1875	4.5713	7.0656	4.8867	5.119	4.7789	5.5195	5.5882	3.7764	5.2171	4.4655	4.5753	4.8182	4.9714	6.3868	6.1428	4.7658	5.5209	6.4821	6.2597	5.5198	4.0597	5.7205	4.4912	5.3066	4.5591	6.275	4.4049	4.6339	5.1974	4.9994	5.0045	6.5668	5.0392	5.0839	4.8932	5.0354	5.5336	6.381	5.0755	5.7987	4.7352	4.5977	4.9385	5.4832	5.0632
2.1746	3.2792	2.3733	3.9523	1.9477	1.6533	2.5967	2.0914	2.7406	3.0741	2.754	2.8599	2.8277	3.7328	1.2744	3.5356	1.3774	1.2955	4.5442	2.2083	1.8113	3.6088	1.6811	4.6513	2.933	2.4278	2.4565	3.0441	1.3979	4.5244	2.8368	2.8813	2.1462	1.2065	2.0815	3.0763	0.71602	1.2868	0.85327	3.2786	1.2271	2.5987	2.1053	2.4624	2.1705	2.3841	3.5697	3.9374	2.0992	2.6574
2.3659	0.86281	0.43977	1.3845	2.2987	1.6977	2.2339	0.63312	1.2128	0.58425	1.9223	1.1763	1.0842	1.2253	2.1955	0.90217	2.6347	0.9271	1.866	0.87169	2.5941	1.4161	0.22386	2.3386	2.1668	1.0537	1.47	0.76669	1.1788	1.3452	2.4935	2.2927	1.9569	2.6839	1.633	0.30249	1.3971	2.2343	1.4002	0.92112	1.1986	0.34689	1.6981	1.7695	2.5114	1.1409	0.73253	2.7806	1.9249	1.1096
-8.9227	-8.3396	-6.9937	-9.0954	-9.1661	-10.911	-9.2586	-8.1787	-9.4697	-9.3741	-7.7658	-10.805	-8.1569	-9.3226	-9.8051	-8.2811	-8.3571	-8.1085	-9.6425	-8.3654	-10.342	-9.9403	-8.8151	-9.1255	-9.6095	-9.64	-9.8556	-9.821	-9.9275	-7.0187	-8.9847	-8.1378	-8.6074	-9.0041	-6.8438	-9.9757	-9.594	-9.7739	-7.6142	-9.5662	-7.4934	-10.817	-9.8938	-8.4927	-8.226	-8.7066	-8.2757	-10.006	-7.4852	-8.8432
-12.236	-12.788	-13.416	-12.935	-12.11	-12.347	-11.449	-11.67	-11.28	-12.111	-12.925	-12.512	-11.422	-12.739	-14.838	-11.722	-13.832	-12.899	-13.246	-12.789	-13.968	-11.816	-12.005	-12.336	-12.739	-11.172	-11.76	-14.282	-12.984	-13.883	-13.891	-11.481	-11.943	-12.771	-13.957	-12.731	-12.076	-13.001	-12.072	-13.189	-13.971	-11.893	-12.695	-12.764	-12.674	-14.677	-13.918	-13.313	-11.639	-12.599
-2.4509	-3.6842	-3.6706	-2.039	-3.2957	-4.385	-3.9562	-3.487	-2.4266	-4.6261	-1.9301	-2.5343	-0.68045	-3.2081	-3.0071	-4.2827	-2.9206	-3.1298	-3.0991	-3.1667	-4.8489	-3.4648	-3.867	-3.8435	-3.3189	-3.3809	-2.515	-1.5047	-3.2227	-1.6552	-2.5654	-3.1557	-3.2078	-2.1202	-1.8525	-2.1276	-4.7591	-3.5521	-2.1437	-3.6714	-3.3121	-2.8523	-2.3085	-3.334	-2.9286	-3.3581	-4.3579	-2.5767	-3.6914	-3.2851
-2.2402	-0.93226	-0.4698	-1.006	-1.8322	-0.57599	-0.85704	-2.5847	-1.6792	-1.9898	-2.3907	-1.3812	-0.99323	0.011656	-1.4246	0.37027	-0.45568	-2.0731	-2.5978	-0.66464	-1.412	-1.8033	-1.1204	-1.0326	-2.6888	-1.823	-2.0598	-2.6807	-0.76903	-4.4317	-2.4375	-1.0963	-2.2393	-2.2712	-2.6304	-3.7548	-0.80202	-1.5046	-1.178	-1.2999	-1.88	0.35233	-1.5499	-1.9674	-1.1703	-0.19209	-0.075562	-0.58261	-0.60208	0.026663
-2.0664	-1.673	-0.78835	-1.7347	-3.6018	-2.5085	-2.484	-1.5316	-3.1205	-2.7953	-1.6415	-3.6081	-3.5973	-3.4373	-1.1514	-2.6004	-1.8581	-0.02669	-2.7086	-1.2917	-2.6436	-3.4992	-2.2654	-2.3566	-3.1284	-2.1287	-1.3375	-1.9998	-3.2943	-4.299	-1.3087	-3.7777	-3.5656	-4.0367	-1.4982	-1.6604	-3.0821	-1.3742	-1.2928	-3.1341	-1.8945	-2.5167	-4.735	-2.458	-1.3431	-2.9167	-2.5033	-4.2012	-2.366	-3.0158
0.0059244	-0.6884	0.94232	-2.5784	0.17336	-0.69791	0.90533	0.5456	0.32299	0.51807	0.052609	-0.39309	-1.533	-0.50816	1.6164	0.97551	-0.5507	0.79871	0.74999	0.86506	-0.95586	-0.72072	-0.44797	-0.37568	0.30876	0.24926	0.017123	1.4966	0.04757	0.16242	1.2659	1.8563	0.52722	0.77429	0.30037	-1.0786	0.82264	-0.53083	0.86628	0.5168	0.90824	1.6556	-0.14285	-0.042134	2.3081	-0.86595	0.81897	0.75401	0.6655	0.66505
5.8507	4.8859	6.3597	6.5077	4.9816	6.2987	5.7918	4.532	5.0856	6.1631	6.1199	5.7449	5.0079	5.8226	5.4259	5.7642	5.491	5.9314	6.8835	5.932	4.9839	4.0709	6.2455	6.8267	5.6634	5.8619	5.6455	4.6321	6.5078	4.7481	6.3561	5.4937	5.8851	7.0107	6.1408	6.7823	5.1766	4.9591	5.9421	6.7953	6.0526	5.0549	5.1831	6.2202	4.7186	4.6854	4.6168	3.9705	4.4844	6.9441
-21.123	-22.847	-21.617	-22.36	-23.381	-22.503	-21.425	-23.509	-22.093	-23.51	-22.405	-21.913	-20.997	-22.979	-22.316	-23.35	-23.594	-22.119	-21.47	-22.255	-22.168	-22.226	-23.239	-21.541	-21.169	-21.323	-21.834	-22.316	-21.018	-22.944	-21.489	-22.437	-22.88	-21.696	-21.977	-22.149	-22.516	-21.843	-21.164	-22.715	-22.021	-23.103	-21.289	-23.343	-19.932	-23.688	-21.334	-20.97	-21.194	-23.377
-12.762	-12.556	-10.768	-10.584	-11.229	-11.611	-11.085	-11.008	-10.122	-11.164	-10.259	-12.42	-12.396	-11.742	-11.589	-11.251	-11.202	-12.423	-11.927	-11.228	-12.13	-12.571	-12.166	-10.739	-9.7214	-11.063	-11.726	-12.791	-11.283	-11.128	-11.62	-11.801	-11.662	-12.181	-11.651	-11.319	-10.391	-9.8363	-11.326	-11.627	-11.19	-13.35	-10.725	-10.738	-11.401	-10.704	-11.345	-10.24	-12.046	-11.758
0.21713	-0.99373	-0.28408	-1.0059	-0.074864	-0.20476	0.0039338	0.80217	-0.42224	0.019338	1.6931	0.57777	-0.62573	1.1784	-0.47357	1.1421	-0.8701	-1.6753	1.8825	-0.74168	0.6401	0.35253	0.26203	-0.0086541	1.1974	-0.10064	-2.0659	-0.14811	-1.4295	0.80097	-0.61511	0.090865	-1.6266	-0.35085	-0.85418	-0.25841	-0.99591	-0.77073	0.49291	0.50817	-0.091868	-1.5224	0.69634	0.029328	-1.3505	1.3331	0.20198	0.036955	-0.7818	-0.22639
-8.9035	-9.2918	-8.5795	-7.1634	-9.5156	-9.3083	-8.8062	-8.4946	-9.7086	-8.2811	-11.197	-9.1777	-10.463	-10.695	-9.8532	-10.13	-10.013	-8.6631	-8.4452	-10.138	-8.2375	-8.1224	-9.2222	-9.4505	-9.7652	-9.4576	-9.5157	-6.9362	-10.865	-8.4532	-10.086	-8.0437	-7.5334	-9.9292	-10.249	-9.792	-9.0489	-8.2016	-9.3171	-10.879	-8.6685	-9.4796	-10.495	-9.134	-8.8853	-9.768	-9.3955	-8.8644	-10.601	-9.814
-8.8383	-8.825	-9.4312	-9.3849	-7.4081	-9.1749	-8.6903	-8.7798	-9.0385	-9.4827	-9.7677	-8.7071	-9.6012	-9.8872	-8.2393	-7.9942	-8.2968	-9.3756	-9.5054	-10.312	-9.7973	-9.4404	-9.4508	-8.5819	-9.2002	-7.3798	-9.5729	-9.1899	-9.2241	-10.065	-8.7115	-8.9657	-7.3339	-9.3547	-9.9043	-7.444	-10.575	-8.3992	-9.6909	-9.937	-9.9362	-10.17	-9.6712	-9.3935	-8.977	-9.1008	-8.1746	-7.6173	-8.1655	-9.3658
-7.9734	-9.2396	-8.5826	-9.7243	-9.0502	-9.4732	-10.009	-8.3901	-8.8962	-8.7781	-9.0626	-8.7585	-8.1946	-8.6568	-8.4477	-10.76	-9.5181	-9.2583	-8.6955	-8.6238	-7.9521	-10.166	-10.458	-8.7215	-8.93	-9.6338	-8.6377	-9.6629	-7.7138	-8.4349	-8.3415	-8.3374	-7.6569	-7.3695	-9.4775	-7.3169	-9.9267	-8.0703	-9.539	-10.532	-10.015	-8.694	-7.9605	-8.4365	-8.9757	-10.318	-8.0259	-8.2239	-7.8148	-7.4503
-0.99209	-1.9428	0.85219	-0.99538	-1.2164	-1.1845	-2.1445	-2.2004	-2.6365	-0.087237	-0.70125	-0.88854	-2.406	-2.2326	-0.1955	-1.9562	-0.17618	0.77066	-0.61147	-1.6787	-0.23805	-1.3355	-2.02	-0.42577	-0.60315	-1.3819	-2.7555	-1.9276	-0.2606	-2.1522	-1.6794	-3.5255	-0.942	-2.1647	-1.6876	-2.7278	-0.947	-0.73252	-0.087564	-2.7089	0.54409	-0.076146	-3.1828	0.15173	-1.6885	-1.5976	-3.2192	-1.6715	-1.6337	-0.82833
-0.40875	0.24296	-1.1111	0.24391	-0.74424	-1.3812	-0.54053	0.45649	0.54464	0.040511	-2.4554	-1.7396	0.3182	0.33851	0.12946	-0.0084887	0.38849	1.7039	2.3804	-1.5462	1.2975	-0.19623	-0.72971	-0.37144	-0.95393	-0.77021	0.024105	-0.77936	0.31786	1.5206	0.4732	-0.0098173	0.70959	0.57915	0.15811	-0.63018	1.8729	-0.60245	-0.13417	-1.5393	1.4164	-1.3314	-1.4652	-0.65872	0.5028	-0.046708	0.4016	0.11365	-0.34791	-0.46558
-11.4	-10.285	-10.367	-9.8014	-9.719	-12.966	-11.759	-11.094	-10.228	-12.298	-12.522	-11.439	-9.8686	-10.159	-10.204	-10.318	-11.539	-12.568	-12.556	-9.9658	-11.196	-12.235	-11.153	-11.474	-11.633	-13.711	-10.559	-11.375	-10.753	-12.94	-12.026	-11.133	-10.65	-10.414	-11.213	-11.693	-11.705	-11.214	-11.447	-11.597	-12.513	-8.9486	-11.101	-12.515	-13.266	-11.48	-11.584	-11.553	-12.748	-12.876
-2.8737	-2.1065	-1.4375	-2.8901	-3.3879	0.19077	-2.8325	-1.3844	-1.9246	-2.9789	-3.6633	-2.9854	-3.4024	-3.5239	-2.8881	-2.9594	-2.3636	-3.1585	-3.4514	-3.3632	-2.8838	-3.0226	-2.8762	-2.9681	-2.8862	-0.6641	-0.71374	-3.3716	-0.42223	-2.3009	-2.0068	-3.4027	-1.5391	-1.8257	-1.3721	-2.4362	-2.4249	-1.5098	-1.836	-2.3168	-3.9113	-1.9664	-2.9762	-1.3423	-2.6388	-3.0898	-3.7551	-5.3499	-2.6773	-4.0815
8.6638	6.7233	7.6272	8.7652	7.113	9.5548	7.8905	8.5777	8.4423	7.922	8.249	8.6844	7.4706	9.2539	8.2646	8.1129	8.0906	8.1523	8.7216	7.5924	7.686	7.9389	8.9759	8.1677	6.3766	6.2672	7.3104	6.2374	7.813	8.9445	5.0975	7.2739	8.2111	7.6445	9.6834	9.7139	9.0281	5.9832	8.2446	8.2104	5.9415	8.7017	7.5022	7.4899	8.3481	7.8192	8.195	8.0291	7.1092	8.4495
8.3672	8.0865	9.0282	9.2665	8.8485	9.7643	8.0772	9.9054	10.107	9.0949	9.6052	8.4926	9.0412	10.228	7.7202	8.4191	8.2612	8.5471	8.6377	7.1562	9.5607	9.4626	8.9874	7.3022	9.055	7.6736	7.3829	8.7598	10.397	10.405	7.4911	9.6167	9.6684	8.6937	7.1132	7.9273	8.7308	9.6022	8.3009	8.8592	9.0478	9.9504	7.4466	8.4329	7.3774	9.0113	8.131	8.6736	9.4861	9.5039
6.7074	6.5751	8.0106	6.9392	5.6975	8.4166	9.5119	6.9062	6.4204	8.0708	7.2629	6.1149	6.7633	7.3432	6.4166	7.1999	6.3244	6.1405	7.4113	5.9101	5.9195	7.5094	6.5692	6.1642	8.1086	5.8621	6.4922	6.8128	8.2811	6.8082	6.584	8.2915	6.3637	6.7581	4.7857	8.34	6.6585	6.1763	7.4129	7.3243	6.63	6.9784	6.6372	6.4373	6.1596	6.8048	7.0889	7.0734	5.7573	7.8494
0.97173	2.5799	2.0765	0.53998	2.681	2.4178	1.4897	2.375	1.3905	2.7165	0.49019	0.19286	2.2048	1.2507	2.0347	1.9717	2.4815	0.63233	1.3507	-0.03086	2.5463	1.0683	1.4957	1.3932	-0.74152	0.95299	3.1025	0.70883	0.86011	4.183	3.626	1.8594	1.7166	2.4056	1.4472	2.2386	1.7923	0.4203	1.8087	1.8761	2.5873	0.98678	2.9788	2.15	1.4066	1.0491	2.0228	-0.13376	1.2061	1.9495
-12.505	-12.489	-12.438	-13.443	-11.463	-13.032	-12.097	-12.299	-12.39	-11.356	-12.106	-14.256	-12.101	-13.448	-12.291	-12.259	-13.538	-11.358	-12.707	-11.828	-12.042	-12.371	-14.951	-12.54	-13.516	-13.685	-12.472	-12.846	-12.243	-11.939	-12.919	-13.086	-13.68	-12.645	-14.996	-14.157	-12.012	-14.296	-12.216	-12.741	-11.869	-13.072	-12.598	-14.471	-13.246	-13.253	-12.444	-12.924	-12.103	-13.013
-11.075	-10.937	-10.931	-11.994	-12.23	-14.33	-11.267	-11.349	-11.405	-11.75	-11.512	-12.212	-10.188	-12.835	-12.616	-11.954	-12.005	-10.434	-11.929	-12.318	-12.211	-11.636	-12.908	-10.335	-11.139	-11.782	-11.344	-11.802	-10.722	-11.894	-11.85	-11.424	-9.8527	-12.467	-10.598	-12.864	-10.334	-14.085	-11.403	-13.114	-12.772	-12.378	-12.189	-11.101	-10.868	-10.39	-12.112	-10.888	-13.3	-12.543
-2.6592	-3.593	-3.6698	-3.0883	-2.6008	-0.23649	-0.47661	-3.425	-2.3262	-3.2091	-3.271	-3.8232	-2.0438	-2.9428	-1.8191	-1.7732	-2.7423	-2.7608	-3.8439	-2.5973	-5.2137	-3.3864	-2.4176	-1.1954	-2.6605	-2.8941	-0.87324	-2.5027	-1.99	-2.3804	-2.5556	-2.2312	-2.0314	-4.3435	-1.4219	-1.387	-2.618	-2.309	-1.6527	-2.0409	-2.6217	-3.3953	-2.6298	-3.3665	-1.6703	-2.9053	-2.1598	-2.392	-2.744	-2.1974
2.7947	2.1115	-0.70246	0.50939	1.5404	1.6164	1.8561	1.5979	3.0234	2.4569	0.85537	1.5001	0.40159	2.6675	1.4297	1.9767	0.14625	-0.0095351	2.5122	1.6727	1.0834	1.0949	0.39435	1.3602	1.7943	2.1993	1.694	1.0518	2.0912	2.767	3.3271	2.5297	2.8891	1.9649	-0.20149	1.1297	2.1019	1.2545	2.411	1.5004	1.5332	2.0736	2.8137	-1.1053	1.3659	3.0979	-0.26648	0.7084	1.0895	1.6321
-1.6619	-2.8685	-0.41087	-2.0569	-0.82714	-1.2728	0.18931	-1.6089	-1.746	-1.2332	-0.64184	-0.72245	-2.4389	-0.89916	-0.90495	-3.582	-1.9957	-1.8243	-1.7824	-0.8857	-1.7886	-3.3362	-0.94018	-1.7571	-0.73562	-1.0682	-2.3017	-0.3749	-1.0637	-1.176	-0.72339	-0.46278	-2.5143	-1.532	-2.889	-1.6531	-2.6922	-3.5944	-1.0462	-1.9312	-0.96819	-2.9439	-1.5912	-0.98686	-0.77628	-2.7591	-1.4724	-0.99358	-1.452	-0.6965
-0.35225	-1.619	-1.4693	-2.2541	-0.38109	-0.84044	-0.99706	-1.1944	-2.5649	-0.32618	-0.52386	-1.4151	-1.1874	-1.8209	-1.8384	-2.6405	-2.3734	-3.327	-0.32686	-0.97595	-2.9021	-2.6305	-1.7551	-1.7432	-2.5212	-2.0925	-3.7482	-0.55	-1.2906	-1.0236	-2.0524	-1.2979	-1.0897	-2.8352	-0.95629	-4.2064	-0.79773	-2.0991	-2.8982	-1.5031	-0.97985	-0.8112	-1.5722	-1.658	-0.99681	-0.85151	-0.71198	-0.91688	-0.94259	-2.9775
-3.9484	-3.0743	-4.5141	-3.5764	-3.7767	-3.7792	-3.0959	-3.8649	-3.505	-2.9499	-2.5949	-4.1536	-4.6483	-2.4684	-3.8847	-4.0101	-2.053	-3.8764	-1.84	-4.6259	-3.7858	-4.3275	-3.7647	-3.5436	-3.3837	-3.5082	-3.9814	-3.6361	-3.1913	-3.3248	-3.0283	-2.4014	-4.1047	-2.843	-3.9098	-2.5025	-2.9703	-3.0247	-3.9429	-2.2397	-3.4773	-2.3169	-3.0086	-3.0007	-1.7421	-4.0698	-2.2234	-3.1304	-2.3088	-3.208
-22.179	-21.09	-19.415	-19.926	-18.548	-19.936	-21.965	-19.478	-21.346	-20.414	-20.335	-21.037	-20.171	-21.397	-21.921	-21.618	-22.131	-22.546	-20.98	-19.746	-19.144	-20.355	-21.871	-21.084	-20.511	-21.107	-20.537	-19.467	-18.934	-19.304	-21.723	-21.549	-19.486	-22.199	-20.809	-21.864	-20.631	-20.76	-21.941	-21.909	-21.66	-21.626	-19.692	-20.44	-20.548	-20.475	-20.139	-21.163	-20.653	-21.462
-6.0152	-7.857	-6.4682	-8.2112	-6.6387	-7.3837	-8.3792	-7.5654	-8.0565	-6.5081	-8.9289	-5.8422	-8.1407	-8.4816	-5.3729	-8.2124	-6.7806	-7.65	-7.3521	-6.5172	-7.597	-9.3029	-8.119	-8.3361	-7.1491	-7.0181	-8.1571	-7.9278	-8.9305	-7.2091	-7.542	-8.3781	-6.9986	-6.9391	-6.0209	-8.3278	-8.3114	-7.3165	-6.3762	-8.007	-7.6734	-7.4405	-7.2591	-8.8006	-6.5528	-8.7753	-8.0347	-7.862	-6.0817	-7.9226
7.9433	5.5808	4.3301	6.4395	7.209	5.6938	5.0198	6.0271	6.5987	6.1849	6.8873	6.3357	7.2579	7.1609	7.0867	7.5104	6.1461	6.9006	7.1575	7.3364	7.8606	6.2855	6.4855	7.5441	5.5631	8.4007	6.6149	6.7061	4.9216	6.2128	7.2363	6.713	6.0441	6.0909	7.0178	5.4661	6.3944	6.995	6.749	6.9166	8.1145	7.4175	8.1257	6.0858	7.0729	6.0474	8.6016	5.6761	6.7349	6.1261
5.1585	5.73	5.8832	4.7896	5.7067	6.5452	4.9192	5.4791	5.5239	6.3974	6.1123	4.5723	6.1649	6.1935	3.6123	4.62	6.2757	5.5002	6.5361	7.4754	4.8753	5.2699	5.2956	6.2077	5.9209	5.9466	5.3657	3.7534	5.888	6.3338	5.6841	5.2134	5.4045	4.5362	6.108	4.9215	4.7385	2.9113	6.8996	6.4593	6.0276	5.6019	6.2112	6.5988	5.4415	6.0069	5.3041	7.0159	7.5799	6.8636
-4.6549	-3.4232	-5.2211	-3.7787	-3.9988	-3.4328	-3.6788	-4.5976	-2.454	-4.5503	-2.3778	-3.9709	-2.7638	-3.6695	-2.5877	-5.1062	-3.1128	-4.0242	-3.2354	-4.2559	-4.8603	-2.3838	-2.4589	-3.5273	-3.7294	-4.3955	-3.2708	-3.3127	-4.6728	-3.2364	-4.7977	-2.6913	-3.7689	-4.2336	-2.9567	-3.2656	-4.513	-4.0559	-3.9517	-4.1413	-4.6962	-3.5496	-3.5562	-4.303	-2.9991	-3.3894	-4.4412	-4.6894	-3.8462	-2.6432
-2.4835	-0.99234	-1.7721	-1.1266	-1.7724	-0.81715	-0.83612	-1.4742	-1.0167	-3.3944	-0.41669	-0.59681	-1.7639	-1.1776	-2.9366	-2.5758	-2.5781	-2.4402	-1.2993	-0.56406	-1.6198	-1.0032	-0.9235	-1.1946	-0.20922	-2.2574	-1.3465	-1.3507	-0.82514	-0.63207	-3.3922	-2.4737	-0.85592	-0.24797	-2.0721	-0.30166	-2.3122	0.015395	-1.9698	-1.422	-1.8326	-0.93479	-2.3508	-2.1001	-2.5958	-0.86851	-0.50409	-2.278	-1.7957	-2.0272
-11.305	-11.313	-10.852	-12.685	-11.798	-12.902	-11.209	-11.638	-10.056	-12.553	-11.492	-11.816	-12.722	-10.764	-12.355	-11.565	-11.088	-12.062	-10.498	-12.125	-12.084	-11.893	-12.507	-11.747	-11.183	-12.998	-12.422	-11.809	-11.315	-10.016	-10.021	-11.044	-11.843	-11.611	-12.163	-12.096	-10.825	-13.153	-10.141	-10.682	-12.071	-11.711	-12.181	-11.628	-11.342	-11.956	-12.127	-12.073	-9.9092	-12.114
-11.179	-9.8912	-9.5248	-10.486	-9.2125	-10.156	-9.353	-10.968	-10.679	-10.69	-12.436	-11.107	-9.1115	-12.856	-9.6085	-11.782	-9.123	-10.794	-10.862	-10.392	-11.045	-11.468	-10.601	-8.6498	-11.494	-10.07	-9.233	-10.231	-9.1334	-9.9142	-11.391	-9.506	-11.155	-10.239	-10.846	-8.3414	-11.052	-10.157	-8.805	-10.425	-12.682	-11.694	-11.049	-10.083	-8.5163	-11.308	-10.127	-9.3727	-10.674	-9.7446
-11.132	-9.6918	-8.8856	-10.472	-9.7307	-10.393	-11.739	-9.7303	-10.712	-10.865	-10.687	-10.354	-10.481	-9.488	-9.3723	-10.629	-8.7401	-10.646	-10.749	-9.6345	-10.124	-8.8342	-9.2862	-10.386	-10.349	-9.912	-9.964	-11	-9.8963	-11.055	-8.9284	-11.43	-9.0358	-9.7926	-11.062	-9.9134	-9.4419	-10.935	-9.992	-10.488	-9.1823	-10.855	-9.8871	-10.075	-9.0849	-8.3297	-10.854	-8.3428	-10.045	-10.764
-20.887	-21.629	-21.526	-19.253	-20.904	-20.137	-19.13	-19.891	-20.915	-19.219	-20.998	-23.049	-21.392	-19.364	-19.291	-19.007	-21.811	-21.978	-21.042	-20.506	-21.262	-19.941	-19.549	-20.213	-20.737	-20.718	-20.235	-21.977	-22.562	-19.69	-21.567	-19.678	-22.169	-20.165	-22.649	-21.797	-21.043	-21.681	-21.57	-21.251	-21.688	-22.014	-19.796	-21.381	-20.859	-20.104	-20.293	-20.375	-20.634	-21.602
7.3277	7.1094	6.9641	6.869	5.5366	6.0186	5.5051	5.9732	6.434	6.5593	5.6756	5.1715	7.0947	6.1151	7.2646	6.125	6.9016	8.7722	5.6552	7.8937	6.3318	6.5788	7.2833	6.9449	7.3586	6.1006	8.4359	6.5711	5.4812	6.5932	8.2293	7.4693	6.7902	8.8239	7.015	6.2401	5.15	5.2377	7.3199	6.4984	7.2945	6.9444	6.6417	6.6442	8.5517	7.1945	7.37	8.2137	7.5978	7.515
-1.7944	-2.3624	-2.1352	-0.17339	-3.0678	-3.5639	-4.936	-3.1067	-2.6164	-4.3419	-3.4458	-4.1603	-3.6973	-2.4417	-2.6596	-2.4264	-1.3916	-2.6361	-3.1937	-4.1113	-1.0486	-2.3557	-2.0963	-2.4133	-2.1745	-1.8994	-1.8129	-2.5064	-0.61021	-3.8405	-3.4251	-3.0817	-2.0538	-2.3641	-1.6513	-3.1134	-2.4932	-3.4011	-1.833	-2.3614	-1.815	-1.7918	-1.3076	-4.8344	-3.1702	-2.3011	-3.455	-1.5488	-2.5089	-2.4056
0.92809	-0.28792	-1.1319	-0.33005	-0.42271	-0.45171	-0.15706	-0.43498	0.70686	0.08053	0.7914	-1.4564	0.17239	-0.62992	0.787	-1.493	-0.0058391	-1.2044	-0.031071	0.1271	-1.9064	-0.9769	-0.90094	0.42492	0.70246	0.80037	-1.2673	1.4007	-0.63047	0.68053	1.0959	-0.035132	-1.0371	0.028809	-0.75663	-1.3611	0.12757	-0.41255	1.5733	-1.2204	-0.46784	0.088785	-0.54588	1.5689	-0.27183	0.11764	0.35745	-0.35267	-0.021846	-0.20684
-4.5949	-3.9685	-2.3597	-3.393	-4.1629	-4.2285	-6.4535	-4.4205	-4.3833	-2.6731	-4.6086	-3.1725	-2.5557	-3.3826	-4.413	-5.3911	-4.8983	-4.0601	-4.7845	-4.025	-4.7018	-4.2162	-3.7427	-4.2603	-5.1689	-4.2486	-4.8259	-4.5493	-4.3535	-4.3296	-4.4215	-3.1367	-2.8619	-3.0459	-4.5577	-5.0816	-3.8845	-3.624	-3.8919	-3.5558	-5.455	-4.964	-5.2112	-4.1136	-3.7107	-4.482	-3.7907	-3.0284	-6.4541	-4.2703
-2.6116	-2.7162	-2.1749	-4.5662	-3.4067	-4.2534	-4.2135	-5.1538	-4.5196	-4.155	-3.0801	-4.4905	-3.3759	-4.6635	-4.8179	-4.7021	-2.6744	-2.8221	-3.5131	-3.1112	-3.2054	-4.2872	-3.6382	-3.1197	-3.9461	-3.2653	-1.8688	-2.2666	-5.5931	-4.3505	-3.2963	-4.3699	-3.1309	-4.1143	-3.434	-3.4658	-2.8582	-3.7804	-2.9761	-4.2994	-3.4517	-5.4317	-1.7269	-3.7165	-3.8941	-5.1495	-4.3778	-4.1953	-4.9787	-3.2187
-0.58426	0.55759	0.59386	0.046457	-1.0523	-1.3098	-0.69797	-1.9327	0.5327	-1.5031	-0.39491	-0.09789	-1.5555	-0.42994	0.28221	0.89545	0.46312	-0.023527	-0.31385	-0.66641	-1.3549	-1.3328	0.76042	0.51769	-0.2796	1.2693	-0.39603	0.31526	-1.2834	0.53317	0.047038	-1.4458	-1.2496	0.71637	-1.3585	-1.2167	0.1522	1.0644	1.1823	0.68238	-1.5147	-0.36703	0.50687	1.3569	1.3423	0.090643	0.44982	1.8296	-0.31235	1.3304
-14.475	-13.123	-12.996	-13.692	-12.376	-14.829	-12.455	-14.667	-14.483	-12.721	-12.567	-13.844	-13.83	-13.891	-12.297	-13.064	-12.753	-13.095	-13.993	-13.886	-12.58	-13.011	-13.37	-13.444	-12.605	-15.069	-12.694	-12.836	-13.647	-13.892	-15.22	-11.799	-16.046	-13.51	-15.093	-12.764	-12.379	-12.182	-12.617	-14.371	-11.576	-13.214	-13.469	-13.476	-13.693	-13.671	-14.67	-12.769	-14.578	-15.301
-22.296	-22.535	-23.133	-23.099	-22.568	-22.712	-21.409	-21.969	-21.879	-21.525	-21.611	-21.046	-21.985	-22.322	-21.89	-22.204	-20.92	-22.058	-21.57	-22.534	-22.381	-22.84	-24.21	-20.584	-21.246	-21.284	-21.407	-22.488	-21.536	-23.273	-21.857	-22.756	-21.487	-22.079	-22.743	-23.362	-23.381	-24.065	-21.828	-23.556	-23.059	-23.053	-23.254	-22.379	-21.222	-21.045	-21.152	-23.125	-21.904	-23.258
-11.836	-11.941	-11.303	-11.003	-12.67	-12.812	-11.615	-10.558	-12.697	-11.778	-12.197	-13.026	-13.365	-12.407	-12.174	-12.373	-11.996	-12.198	-10.794	-11.3	-11.686	-11.29	-11.97	-12.441	-11.501	-10.352	-11.945	-12.975	-9.149	-12.332	-11.395	-11.868	-10.359	-11.384	-11.663	-10.997	-11.589	-10.894	-10.849	-11.964	-11.502	-13.153	-13.446	-10.909	-11.28	-12.491	-13.021	-11.535	-11.243	-11.404
2.076	1.145	0.6883	1.7292	2.577	1.948	0.71206	1.6316	2.6574	1.7089	2.2133	2.6971	1.1839	2.3308	0.91903	0.94114	2.497	2.0887	0.60508	1.9671	2.0619	0.59758	1.2575	2.4101	2.9041	2.2799	2.2973	0.44539	1.3657	0.79855	2.3599	-0.44329	1.7536	2.2345	2.1387	3.3388	2.2072	1.4254	1.6792	0.93377	2.8528	0.74989	1.6003	2.8668	1.8626	0.96785	1.6182	1.7219	1.4738	2.2215
1.5925	4.5945	4.3842	4.119	3.9731	3.7442	3.0337	3.8042	4.0387	3.2124	3.8866	3.5975	2.8861	2.8664	4.5239	5.0631	3.6355	3.9678	4.5232	6.0425	3.7462	5.9822	4.8603	5.95	4.8113	4.3554	5.3732	3.3976	3.6577	5.2685	4.5741	3.5076	3.2922	4.5533	3.5429	6.2508	4.8566	2.8027	4.4832	5.3208	3.9063	6.2199	4.8483	4.3955	4.0156	4.5427	4.8399	4.5616	4.7443	4.6831
-13.626	-13.604	-12.948	-14.258	-13.956	-14.196	-13.68	-12.401	-12.72	-13.502	-12.935	-14.263	-14.183	-13.943	-12.345	-13.579	-14.337	-11.905	-13.583	-12.756	-12.217	-12.356	-12.506	-13.31	-14.357	-12.163	-13.74	-12.951	-13.965	-13.505	-13.036	-14.564	-13.464	-13.34	-12.72	-12.452	-12.583	-12.91	-14.923	-13.044	-13.284	-12.276	-12.852	-14.114	-14.128	-11.902	-14.505	-12.742	-11.258	-11.714
6.0115	4.8491	6.3464	5.3396	6.643	7.0993	4.2801	5.3698	5.7537	3.8162	4.2221	2.9576	3.3989	5.3513	4.5699	4.7184	3.9536	4.1582	5.6386	6.446	4.9341	4.7812	4.7604	7.18	5.1249	5.4356	4.9515	3.8218	4.5209	6.5552	5.1743	4.1731	6.2437	4.5414	5.6071	5.5502	5.1294	6.0344	6.0446	5.7224	4.8229	3.9194	6.1898	5.4184	4.407	5.1332	6.1547	4.3485	5.4303	3.8068
-9.781	-11.451	-11.295	-11.462	-10.874	-11.083	-10.74	-11.673	-10.223	-12.412	-10.985	-10.094	-9.5846	-11.321	-9.9143	-11.004	-11.199	-10.316	-12.423	-9.8675	-10.071	-8.0413	-9.6528	-8.8229	-11.211	-9.8484	-10.939	-11.198	-10.194	-11.575	-11.719	-10.046	-12.473	-9.8044	-9.8297	-9.6307	-11.531	-10.121	-11.804	-11.425	-12.221	-11.119	-11.505	-10.75	-10.277	-9.9081	-10.597	-11.96	-11.385	-11.952
-11.193	-9.9232	-12.24	-10.196	-10.977	-11.172	-11.929	-10.144	-9.5661	-9.0469	-11.465	-10.286	-10.873	-9.8162	-11.178	-10.789	-9.4517	-10.158	-11.581	-10.94	-11.175	-11.683	-10.942	-11.212	-12.176	-11.003	-11.649	-9.0953	-11.225	-11.223	-10.271	-11.56	-9.6203	-11.912	-10.065	-10.718	-12.906	-9.7444	-11.61	-9.644	-10.074	-10.401	-10.637	-10.384	-10.567	-10.02	-10.045	-10.316	-11.082	-9.4325
5.502	5.3487	6.2323	6.9322	8.9888	8.297	4.8661	7.4323	7.2617	6.4132	7.1777	6.9988	5.4573	7.7358	7.2667	6.7249	6.1665	5.7124	6.6063	6.6984	6.738	6.1852	8.0458	8.902	5.3616	6.6119	7.8848	8.2416	6.6717	6.6664	7.7829	6.9707	7.8905	6.6785	8.2299	5.4135	6.1288	7.0844	7.5599	6.2478	5.2823	5.5644	6.7616	7.3422	7.8587	5.4087	6.4563	6.7224	7.2545	6.584
-13.082	-14.296	-12.923	-12.624	-13.651	-13.507	-11.673	-11.601	-12.498	-13.631	-14.158	-12.477	-12.973	-14.823	-11.43	-12.523	-11.882	-12.443	-13.691	-13.936	-14.219	-13.485	-13.065	-12.202	-12.872	-14.038	-13.119	-13.68	-11.04	-12.458	-13.915	-13.683	-13.135	-12.828	-12.716	-13.157	-12.826	-13.353	-12.694	-13.232	-12.337	-12.7	-13.943	-12.592	-13.521	-15.756	-13.598	-11.517	-12.56	-12.786
-6.4285	-6.1399	-7.6787	-5.2105	-7.5439	-4.4488	-6.5496	-5.4725	-6.3001	-7.5668	-8.1272	-6.9544	-7.4261	-5.9358	-7.0866	-5.6489	-6.6774	-5.6459	-8.0188	-7.9111	-6.7972	-5.681	-7.3532	-5.0517	-6.0775	-6.8894	-7.8924	-7.0351	-5.4791	-4.2816	-8.4284	-6.5188	-7.1779	-4.9669	-6.4402	-6.0241	-5.1642	-6.4108	-5.9986	-5.9736	-7.4568	-6.8435	-6.4241	-6.6505	-6.6857	-5.3836	-7.3626	-7.0624	-6.152	-5.6269
-10.92	-11.564	-11.081	-11.568	-13.125	-11.404	-9.8695	-10.871	-10.662	-12.594	-10.438	-10.579	-12.694	-10.731	-11.75	-10.936	-10.259	-12.224	-10.134	-12.021	-10.475	-10.983	-10.534	-13.039	-13.109	-11.163	-11.664	-10.596	-11.465	-11.55	-11.44	-10.283	-11.082	-12.394	-11.667	-11.131	-10.472	-10.667	-11.403	-11.406	-10.051	-11.709	-10.691	-10.902	-11.12	-10.996	-11.95	-11.841	-10.662	-12.094
-3.6346	-3.6994	-4.429	-2.8984	-2.7142	-2.86	-4.9163	-2.737	-3.8685	-3.4878	-3.8799	-4.972	-3.4766	-4.5651	-3.2418	-4.7601	-3.6844	-3.6184	-3.4342	-4.4348	-3.3035	-2.8927	-3.8668	-1.7932	-3.635	-3.8726	-3.4101	-3.577	-3.5927	-3.4941	-2.6966	-4.4986	-3.9662	-4.8257	-5.3216	-3.667	-4.1444	-3.0521	-2.9505	-4.2086	-3.5423	-3.2987	-3.9947	-3.3351	-3.6677	-4.9696	-3.4716	-3.6414	-3.8923	-3.3471
-3.3028	-2.0717	-2.5328	-2.7504	-3.9517	-2.953	-2.242	-4.1254	-2.0103	-4.4004	-3.8197	-3.4965	-2.5854	-2.317	-3.168	-3.3064	-2.9649	-3.0651	-3.4911	-3.1189	-2.4169	-3.3513	-2.8046	-4.1199	-1.9128	-2.399	-4.4645	-5.1129	-3.4727	-3.9281	-2.3323	-2.6763	-3.942	-2.396	-3.6158	-3.9621	-2.9461	-4.5936	-3.1424	-3.5753	-4.3986	-3.7229	-3.8607	-2.8395	-2.1117	-2.1402	-1.2804	-3.7636	-3.4653	-4.1732
-5.2114	-4.9528	-3.9661	-4.9214	-5.128	-5.1037	-5.2407	-5.0027	-4.5246	-5.6635	-5.7033	-5.9793	-4.5389	-5.8805	-4.299	-5.9051	-5.2144	-6.1466	-4.4444	-5.3447	-6.8743	-5.0689	-6.8951	-5.7111	-4.4297	-6.0904	-5.988	-4.5219	-5.7204	-5.6846	-3.761	-5.7019	-4.7021	-4.9412	-5.2971	-4.9617	-4.0793	-5.3506	-4.6206	-6.5116	-4.5122	-4.3843	-4.686	-6.45	-5.1452	-6.8274	-4.4671	-3.6751	-4.6352	-4.7853
1.9782	0.7421	1.1121	0.74048	3.4901	1.3432	2.3319	2.3298	2.146	1.5523	0.71418	1.8451	2.623	0.88743	2.04	2.8189	2.4723	2.4794	-0.29945	3.1183	-0.35894	2.2883	2.9848	2.0036	1.7235	0.14437	2.0281	2.0825	2.2765	1.403	0.24965	2.2616	-0.54772	1.2916	0.42257	2.4667	2.1615	1.9828	1.4989	0.76082	1.4265	1.5037	3.2628	1.6639	0.62808	1.0628	1.2222	0.78768	1.7778	1.477
-2.7453	-3.8777	-3.6897	-3.4121	-1.8309	-3.2674	-4.2748	-3.5426	-3.0793	-2.7084	-1.835	-4.9464	-3.4595	-4.4306	-3.3574	-3.8986	-3.3883	-4.261	-1.9754	-2.2016	-3.9712	-2.6384	-2.5622	-4.521	-4.1534	-2.49	-2.1214	-2.5987	-3.2238	-3.3923	-4.146	-4.1916	-4.1153	-3.4689	-4.12	-3.7952	-1.6968	-1.4142	-2.9852	-4.1509	-2.785	-2.6279	-3.1459	-2.6012	-2.338	-2.1172	-4.8814	-2.8351	-3.5197	-2.8238
-2.9824	-4.6364	-5.2173	-2.8474	-4.7126	-5.0571	-3.4168	-4.0125	-3.8	-3.824	-4.4543	-4.3381	-4.16	-3.8221	-4.1223	-4.6948	-3.745	-1.926	-2.8578	-4.349	-4.3802	-3.0744	-2.1969	-4.5561	-2.581	-4.2941	-4.2522	-4.845	-4.0604	-4.5057	-2.6267	-2.7192	-4.3225	-4.3713	-2.2304	-4.2852	-4.8778	-4.4573	-3.3808	-3.2661	-3.0475	-2.494	-3.9658	-3.3371	-3.523	-3.5954	-3.0298	-3.8854	-2.7543	-3.4706
-11.665	-11.439	-11.947	-12.929	-12.093	-11.156	-12.144	-11.796	-11.823	-11.017	-11.675	-10.584	-10.99	-10.679	-11.327	-12.2	-11.724	-11.212	-11.647	-12.456	-11.193	-12.345	-10.964	-11.715	-11.22	-11.074	-11.33	-12.923	-12.794	-12.777	-11.457	-11.869	-11.134	-10.894	-10.94	-12.313	-12.125	-11.578	-12.268	-11.852	-12.086	-10.475	-12.072	-12.548	-12.035	-12.118	-11.583	-12.243	-12.816	-11.489
-6.4807	-6.7146	-6.5964	-6.6422	-6.3415	-6.263	-5.7215	-5.3269	-5.5924	-6.6639	-6.0315	-6.409	-7.3015	-5.5011	-6.9453	-5.2736	-4.8948	-5.3916	-6.3408	-6.9905	-6.1601	-7.015	-6.5473	-5.5935	-7.6258	-6.4034	-6.7516	-7.5862	-7.4505	-6.4572	-6.7537	-6.3228	-6.1675	-6.8871	-6.6851	-5.9146	-6.3376	-6.8097	-5.9792	-6.3557	-4.6251	-7.2302	-7.2493	-6.6643	-5.9105	-6.707	-7.3668	-5.887	-5.9472	-6.396
-4.3045	-3.9078	-5.1694	-4.662	-4.2955	-5.2445	-5.2849	-6.0005	-5.85	-4.5158	-4.6328	-4.6514	-4.9316	-4.8943	-3.9927	-6.0196	-3.8184	-4.3348	-4.9944	-4.3277	-5.2448	-5.1053	-5.0484	-4.2036	-6.1685	-4.4708	-5.477	-5.1454	-6.7733	-4.2914	-4.3413	-5.3446	-5.1676	-5.0564	-5.1025	-5.6536	-3.9194	-4.9117	-4.7379	-5.3963	-4.8121	-4.3695	-4.952	-5.6501	-5.1446	-3.3695	-7.0545	-5.8989	-4.6433	-3.6525
-9.351	-10.047	-9.9261	-9.074	-9.397	-8.127	-9.5074	-8.9604	-8.8069	-8.2129	-9.7946	-8.41	-8.5379	-9.0402	-9.2001	-8.3872	-10.12	-8.9188	-8.7329	-10.19	-10.835	-9.8189	-7.5906	-8.5571	-10.048	-9.0083	-7.9728	-7.9658	-7.7279	-8.2617	-8.9305	-12.352	-7.271	-10.399	-8.3823	-9.3018	-9.954	-10.364	-8.4545	-9.8875	-9.7172	-7.9892	-8.4864	-9.1484	-7.7531	-8.3787	-9.3449	-8.7965	-8.8397	-9.1886
1.3781	-0.014112	-0.30156	0.067226	-1.3489	0.88569	1.7085	1.3706	0.84574	-0.16296	-0.25589	0.4273	1.257	0.63577	2.5902	0.16608	-1.2868	0.61121	0.47254	-0.026127	0.68319	-0.99434	-0.74582	-1.2338	-0.47035	-0.61331	-0.68883	0.4761	0.93197	0.14978	-1.128	0.66639	0.70407	-0.18456	-0.35655	0.99382	1.7813	0.4817	-0.85212	0.031035	1.7614	0.45244	2.8985	-0.11473	-0.21693	0.31511	0.39113	0.77942	0.67794	0.27001
-2.9039	-3.7434	-1.6408	-1.3363	-1.6432	-3.3464	-1.4322	-1.6435	-1.8289	-1.5031	-1.1325	-4.1458	-2.4355	-2.5669	-2.4517	-2.6965	-2.2713	-1.8587	-2.5022	-2.3644	-2.5644	-4.8418	-3.2737	-2.7758	-3.5254	-3.357	-1.8694	-3.0908	-3.7933	-2.0762	-3.0424	-1.6783	-4.4085	-3.3037	-2.041	-3.7226	-3.5232	-2.6235	-3.2724	-3.9444	-2.7124	-1.4548	-2.2008	-2.69	-2.1579	-2.3413	-3.4049	-2.1435	-2.7589	-3.0444
-3.127	-3.378	-3.3626	-3.6411	-4.012	-4.6343	-3.3412	-2.7977	-4.3951	-2.7948	-3.668	-2.9349	-2.2521	-3.696	-2.6682	-3.5067	-3.1502	-2.8186	-3.0753	-3.5207	-0.80511	-4.0229	-4.071	-3.5515	-2.6388	-3.8984	-2.514	-1.0674	-2.5161	-2.8229	-4.6355	-3.5439	-4.6184	-3.3428	-2.3859	-2.6787	-3.1188	-3.002	-3.6455	-3.1949	-3.2447	-0.82852	-1.8174	-1.1159	-3.199	-3.1337	-3.5292	-3.3755	-2.9841	-3.2648
-5.7501	-7.8934	-5.4342	-6.3385	-6.2922	-6.5215	-6.4118	-6.4904	-5.8166	-8.1894	-6.6849	-7.4795	-6.6556	-6.782	-6.0722	-7.5809	-5.7956	-4.4277	-6.2131	-6.2862	-7.3357	-5.614	-6.4328	-7.0621	-5.7322	-5.6739	-5.4843	-7.1067	-5.8737	-6.2407	-6.2626	-6.1268	-6.4738	-5.7976	-5.7666	-7.0397	-6.4423	-4.3716	-7.8334	-9.4147	-7.4892	-6.7225	-6.225	-7.6488	-5.0986	-6.8014	-7.9577	-7.79	-5.2539	-6.8469
-10.432	-12.206	-11.32	-11.281	-11.714	-12.381	-11.528	-11.422	-10.612	-13.077	-12.589	-11.369	-9.3715	-11.352	-11.988	-11.732	-11.499	-10.557	-10.776	-12.397	-12.643	-11.367	-12.393	-11.955	-11.761	-11.878	-12.675	-10.666	-11.391	-10.982	-11.328	-11.92	-10.935	-10.771	-12.268	-11.837	-12.868	-9.9819	-10.717	-11.28	-11.591	-9.8076	-11.539	-10.565	-9.7731	-12.592	-11.936	-12.228	-9.9442	-9.4242
2.731	1.0423	1.9805	2.0484	-0.033618	1.536	1.7712	2.8265	1.6511	1.0177	1.0169	0.76114	1.2354	3.294	1.7551	1.6585	1.8843	1.942	0.89804	2.5767	1.2544	2.3613	1.4208	2.5099	1.6912	3.3404	2.4103	0.62968	0.22338	1.6048	1.5919	2.7909	3.311	1.3968	1.093	2.7038	1.5804	0.3384	2.2164	2.0126	1.2206	1.3042	2.3484	0.73729	2.181	1.5162	1.5352	0.56359	1.552	1.4948
-4.9529	-5.2398	-6.391	-5.537	-6.5661	-4.7786	-4.9787	-5.058	-5.9109	-5.345	-6.4366	-5.1834	-5.6821	-4.7675	-6.2467	-5.5765	-4.7838	-4.4375	-3.5603	-4.575	-6.3267	-5.37	-4.8689	-4.623	-6.0519	-5.7287	-4.5467	-5.2759	-4.8395	-4.1992	-6.7723	-6.0932	-4.8465	-4.4631	-3.9718	-6.7562	-4.9891	-4.7671	-5.0727	-4.0202	-5.4762	-5.3697	-4.8785	-3.2633	-6.2286	-5.3079	-5.8099	-5.383	-4.4098	-6.6534
8.1171	7.454	9.176	6.9288	6.8249	8.4953	8.4129	8.4252	7.3014	8.9644	8.0771	9.7016	8.2105	7.9189	6.3625	8.2857	8.3295	6.946	8.6398	8.6676	8.5779	7.0849	7.1549	7.7899	7.9445	9.5347	6.5144	7.3473	7.6248	7.0142	8.7687	7.9525	8.3939	8.5323	8.9685	8.6927	8.3052	7.9385	7.1321	7.9483	9.0803	7.3692	7.2685	8.331	9.238	7.9432	6.7708	7.4895	8.5698	6.7249
6.9083	5.3251	4.9589	6.0024	6.7051	5.9261	5.3315	5.7896	5.121	6.7031	6.7644	6.8036	5.4348	6.9332	5.5309	5.6774	5.7114	3.5739	5.7792	3.3395	5.4679	5.6607	7.2563	6.2088	5.7632	6.1865	6.7704	6.237	5.9227	4.8866	6.6099	5.6857	6.9797	7.3323	6.2501	5.3117	4.9964	5.074	7.1769	6.6319	4.8855	4.8877	5.6675	6.7623	5.2103	4.6014	5.047	6.1998	5.1347	6.4245
5.7138	7.3464	6.0144	7.0923	6.9247	5.9813	5.7076	6.7612	5.834	5.2042	7.4137	4.3665	6.5655	7.7315	7.3556	5.8815	6.8073	5.6917	7.3981	8.16	6.7524	7.4867	6.8718	7.8726	8.3685	6.3709	5.0266	7.3166	6.1656	6.0702	8.5852	6.9133	6.6261	6.8462	6.1067	6.3028	7.4726	5.1824	7.3729	8.1436	6.565	6.2033	5.7454	7.0753	8.3622	6.8318	5.3586	8.7079	6.5818	8.7675
2.0653	-0.2601	0.6967	1.4875	2.454	0.23861	1.548	2.1079	-0.15128	1.5192	2.4253	0.46201	1.6509	1.4461	0.99424	1.4252	0.57157	1.5077	0.30174	1.5421	1.2041	1.3514	2.487	1.7848	0.90411	1.3056	1.1997	1.7809	1.0679	1.7224	2.1355	0.7158	2.3114	1.7839	2.2265	2.06	1.1728	0.90191	0.3979	0.41879	1.0896	2.9717	0.23515	1.8051	0.13408	1.956	0.16533	0.78812	1.2618	2.2982
0.43932	-1.4517	-0.29371	-1.786	-0.39218	0.8512	0.080379	-1.087	-1.9345	0.14469	-1.04	-0.75168	-2.1933	-2.4235	-0.78159	-1.1699	-0.048784	-0.46452	-0.14276	-1.3307	-1.7028	-0.74055	-0.063307	-0.00063759	0.71039	-0.48067	-0.93523	-0.20187	-1.4446	-1.9551	-1.1851	0.19742	-0.93671	-0.54408	-0.8097	-0.17049	0.47495	-1.6712	0.40399	0.60762	-1.3388	-2.117	0.22981	-1.3915	-1.9611	-1.422	-1.9659	-2.6065	-0.09126	-0.88827
-2.8169	-0.17842	-2.3209	-0.90302	-3.1087	-1.7049	-2.6748	-2.6362	-0.60008	-1.7606	-3.5675	-2.1055	-2.493	-2.5755	-1.2905	-1.863	-1.3432	-3.74	-3.3877	-2.8586	-1.5203	-2.8982	-2.6688	-2.2446	-1.3536	-2.3309	-1.8275	-2.2716	-1.9065	-2.6056	-2.0792	-3.124	-1.7329	-3.4961	-3.6556	-2.9371	-4.2186	-2.3503	-2.4575	-2.576	-1.7583	-2.1126	-1.6986	-1.2157	-3.314	-1.4284	-3.6114	-1.8504	-4.0086	-2.3557
2.7093	3.2698	4.0753	0.85466	2.5982	0.68423	3.7583	1.5894	2.9152	2.337	3.1563	1.559	2.7594	3.0103	2.5915	2.5525	3.5584	2.0792	3.4938	3.4307	2.314	3.8517	1.234	2.0796	2.9249	3.551	3.4086	2.9462	2.7118	1.9943	2.0645	2.4892	2.4042	3.2658	3.5807	1.3628	4.0539	2.0578	2.2915	2.2054	2.8588	3.2743	3.866	2.5732	4.4446	2.7349	2.6892	2.8459	2.9365	1.8574
-1.8024	-1.1788	-3.3155	-1.8794	-1.4826	-1.5913	-3.2738	-2.3634	-3.1221	-3.6907	-0.65537	-1.3675	-2.9193	-2.4432	-3.8483	-1.4566	-2.8611	-3.8504	-2.3848	-2.73	-3.258	-2.4475	-2.0926	-3.3623	-2.2153	-2.8303	-3.2964	-0.77875	-2.4189	-1.4381	-2.9244	-2.1463	-0.63715	-3.0722	-3.3813	-1.9025	-1.4612	-3.2118	-2.315	-2.2058	-2.7123	-1.3446	-3.6939	-3.5196	-3.1091	-4.698	-2.4378	-1.8948	-2.4084	-3.0755
-2.5079	-3.1264	-2.4421	-4.2366	-4.3669	-3.148	-3.1914	-2.1985	-3.9059	-2.4819	-2.5231	-2.1217	-3.5755	-1.9062	-4.0638	-2.5375	-3.0893	-3.5944	-1.9497	-2.6177	-3.3155	-2.6003	-3.4079	-4.4233	-2.7883	-2.9955	-2.1903	-3.9018	-3.5052	-2.8588	-4.4079	-3.4561	-2.5612	-3.008	-3.2822	-4.0546	-4.5361	-3.9841	-4.3057	-4.101	-4.2807	-4.1145	-3.274	-2.7389	-2.0812	-3.4104	-3.0787	-2.3666	-2.0183	-2.0811
-14.645	-13.022	-12.365	-12.209	-12.081	-12.953	-13.915	-13.093	-13.837	-12.564	-13.051	-12.277	-12.32	-14.193	-13.344	-11.215	-15.194	-13.097	-10.687	-12.477	-13.204	-14.742	-13.719	-13.589	-13.8	-12.552	-13.427	-12.961	-14.368	-12.92	-12.913	-12.703	-12.857	-11.858	-14.128	-14.282	-13.416	-13.807	-12.136	-12.211	-13.11	-10.671	-12.71	-12.704	-12.47	-12.44	-11.709	-14.749	-13.156	-12.015
5.1982	5.3487	4.3416	4.6869	5.1229	6.4922	6.0059	5.7826	5.8701	5.0111	6.3795	7.4152	6.1323	7.3548	5.7917	8.0501	5.0122	5.624	5.2062	5.7387	5.9008	5.3111	6.5093	4.6561	4.2497	7.2218	4.642	6.1619	5.4803	5.595	6.4159	5.9473	6.483	4.8922	7.5932	5.2134	4.6457	5.8502	5.7968	3.7603	5.2849	5.3384	5.0318	5.799	4.6893	4.5629	5.4852	6.2956	5.7057	5.09
-4.8955	-3.0781	-3.205	-4.5993	-3.6536	-3.5455	-3.8072	-4.8566	-4.0429	-4.5014	-5.2623	-4.5925	-2.643	-0.90709	-3.8894	-1.7984	-2.5705	-4.6277	-4.8368	-4.159	-2.4981	-2.2651	-5.9615	-4.5245	-4.0549	-4.5206	-2.8303	-3.4536	-3.255	-2.3369	-3.1721	-3.1737	-3.3771	-3.222	-3.6014	-4.5413	-4.3573	-4.1504	-3.1149	-4.3881	-3.4528	-4.3816	-4.5074	-1.2543	-2.5753	-2.9803	-3.9252	-2.398	-3.2877	-3.6405
3.7749	1.1369	0.93446	2.3971	0.65432	1.597	1.8881	2.0427	2.0293	2.8185	2.4268	1.4414	2.1243	1.7412	1.6031	1.893	2.7037	1.9712	2.2472	0.65547	2.4165	1.9531	0.60337	3.2937	1.9184	3.6704	1.7114	0.91469	1.9572	1.4241	0.94966	1.14	1.4717	2.3644	1.2489	0.076935	1.3481	1.7622	2.6405	2.7665	0.023354	2.1538	1.5074	2.9947	2.2594	1.5801	-0.55055	2.288	1.6056	2.4184
-9.1983	-8.1196	-8.2842	-9.7275	-7.3462	-9.8906	-9.4984	-9.7778	-9.24	-10.436	-7.6032	-9.9471	-7.6315	-8.7842	-9.6046	-9.6851	-9.2333	-8.7863	-8.9064	-9.3164	-8.7122	-7.8762	-9.5197	-9.5246	-9.3012	-7.2313	-8.6284	-8.8433	-7.1372	-8.0426	-10.028	-7.8901	-7.2932	-6.5366	-9.2239	-8.543	-9.2345	-7.0856	-7.9684	-9.5193	-11.236	-8.7954	-8.1178	-11.962	-8.6169	-8.644	-8.5851	-9.5966	-9.7148	-9.0256
-0.090899	-0.80066	0.42066	-1.354	-0.32783	0.60784	-1.3673	-2.125	0.62234	-0.19873	-0.42124	0.67752	2.0577	-0.466	-0.63689	0.90057	-0.061283	0.45385	1.1228	-0.43997	0.16996	-0.16276	-2.6796	-0.23262	-0.47692	0.028333	-0.91924	-0.10319	-0.17258	0.21812	-1.5001	-0.62898	-0.89122	0.7646	-1.1629	0.67809	-0.42818	-0.34423	0.046864	0.4962	0.78889	-0.99655	0.11707	-1.3781	1.2796	0.016785	-0.62607	-1.8069	-0.48156	-0.2274
1.5378	-0.27991	-0.58339	0.41465	0.85946	0.8141	0.67076	1.214	1.5491	0.35321	0.18747	-0.4047	-0.57811	1.7168	-0.8773	1.3429	0.22673	0.86269	0.87503	0.99665	0.50989	0.16898	0.90424	0.78082	-0.30729	1.7615	-0.95908	-0.46508	0.79787	-0.20545	-0.26037	0.63202	1.6088	0.24747	0.67743	-0.29835	-0.69404	-0.12898	0.87483	-0.87494	0.68215	0.71874	-0.762	2.7491	0.20992	1.0074	-0.29184	2.0066	0.93888	-0.81409
-3.0157	-2.3599	-1.4257	-1.3308	-2.6266	-1.4486	-2.6338	-2.5043	-0.58378	-2.5058	-2.5271	-3.1711	-0.057694	-2.5527	-2.935	-1.5116	-1.2688	-2.6535	-2.6145	-1.1444	-1.04	-3.0245	-2.5177	-1.2627	-2.3276	-1.958	-1.9703	-2.7528	-2.5663	-2.831	-2.0716	-2.6149	-3.3372	-4.3673	-2.1553	-1.2884	-1.5224	-2.7936	-2.9078	-2.1949	-2.5328	-2.5103	-1.5973	-2.1964	-0.11947	-2.2883	-2.3817	-2.614	-2.5519	-4.1533
1.9853	2.7523	1.3415	2.2164	1.156	1.0893	1.5069	2.4679	3.279	0.93143	1.5996	2.079	0.88202	2.0225	1.4484	1.5826	1.7968	3.094	1.7573	2.1417	2.071	1.7474	2.2047	2.1913	1.669	1.7725	1.9864	1.2574	2.2548	1.4804	1.1067	2.1785	0.89468	2.7232	0.61874	0.95843	2.4207	1.8252	2.5334	-0.20758	1.041	1.1325	0.65749	0.99247	2.7723	1.7607	2.5955	1.8121	2.0173	3.3502
-1.1943	-2.0859	-1.8372	-1.2199	-1.8566	-1.5867	-0.94394	-0.13059	-3.5707	-2.178	-0.59246	-0.97139	-0.23637	-1.7567	-0.72638	-0.043472	-0.86814	-1.1588	-1.2968	-0.42588	-0.022623	-1.9309	-0.05199	-3.1628	-1.5855	-1.4917	-0.11578	-2.7785	-0.32456	-0.65346	-1.268	-3.0583	-1.8077	-1.6604	-0.82663	-2.4271	-2.3742	-1.1042	-1.691	-3.0618	-0.79822	-2.2569	-1.5908	-2.1799	-0.66238	-1.924	-1.3638	-1.3101	-0.90197	-0.13083
-1.4862	-1.5717	-2.3913	-3.0802	-1.3528	-1.6839	-1.03	-1.9287	-2.603	-1.7443	-1.5006	-0.54315	-1.3565	-1.904	-2.195	-1.0593	-3.6442	-1.6268	-0.36866	-1.5212	-0.90103	-0.20225	-2.1702	-1.3772	-2.1119	-1.53	-1.5728	-1.8531	-1.6585	-0.30583	-0.69298	-0.95908	-1.1339	-0.63622	-2.1538	-1.8806	-0.71943	-2.2249	-2.0621	-1.1349	-2.2557	0.057495	-2.9186	-1.1126	0.061013	-1.5696	-2.093	-1.3369	-1.0923	-0.36914
2.305	1.2801	3.24	1.7217	3.7171	2.1912	1.8185	1.0942	1.9955	2.3073	2.226	2.7433	1.2752	1.3339	1.4359	1.7538	2.2771	0.64529	0.52505	-0.10426	1.5805	1.6209	-0.47659	2.535	1.6048	2.1053	2.7807	1.164	1.1257	0.5125	1.23	0.73578	-0.11493	2.9081	2.4254	2.6735	1.5847	1.8925	1.661	0.92125	1.6442	2.9438	1.8898	0.698	1.8222	0.87533	2.7544	1.5274	1.7568	1.7082
2.7926	1.7319	2.0386	3.5605	2.5611	1.6615	2.6852	2.1611	0.87974	2.7837	2.7898	3.9532	4.3314	1.6496	3.0479	2.8465	3.8621	1.7331	1.3316	2.3541	2.4197	2.4765	2.6893	2.3641	1.9069	3.3256	2.9607	2.3315	4.4559	3.4471	2.5931	2.561	2.8653	3.8348	3.0011	1.4976	2.2101	2.5263	3.5592	2.3909	2.3708	2.5948	4.4764	2.3623	2.8007	1.8443	1.7573	1.8709	3.3782	1.5461
0.58455	0.062048	0.73566	-0.58999	0.057982	-0.049939	0.51589	-1.2245	-0.12042	-0.72272	0.11792	-0.98124	-0.57286	-1.0637	-1.8484	-1.4755	0.083073	0.41892	0.1598	-0.030992	0.20242	0.99511	-1.8823	-0.55884	0.56209	0.58591	0.31182	-0.86754	-0.56659	0.20441	0.46315	0.062733	0.11727	0.90701	-1.079	-0.58952	-0.35536	1.2146	-0.95946	-1.9155	-0.4008	0.2607	0.015314	-0.75458	-1.0497	0.93743	-0.34139	-0.46723	-1.3148	-0.67436
-8.8423	-9.7874	-9.8977	-8.7375	-8.5787	-8.7108	-10.436	-7.8507	-8.3494	-11.381	-8.033	-8.8265	-7.3258	-8.0907	-7.6023	-10.475	-10.02	-9.5297	-9.9317	-10.619	-7.8706	-9.1844	-9.865	-10.169	-9.2322	-8.7332	-9.8063	-9.34	-9.3916	-7.366	-9.9185	-9.597	-10.425	-9.7292	-7.1319	-9.1008	-9.0854	-8.599	-8.3647	-9.7577	-9.8671	-8.5356	-7.7456	-9.5739	-8.0698	-8.3724	-7.091	-7.483	-8.9039	-9.3291
-13.365	-15.352	-13.709	-15.236	-13.979	-14.303	-14.725	-15.025	-15.962	-15.33	-15.432	-14.48	-15.749	-15.829	-14.706	-14.094	-14.694	-14.824	-15.005	-15.302	-16.762	-15.157	-13.222	-13.595	-14.357	-14.826	-16.598	-15.978	-15.675	-14.856	-14.21	-15.305	-15.181	-16.271	-14.803	-15.928	-14.384	-14.097	-13.998	-15.387	-13.41	-15.06	-13.979	-14.848	-14.707	-14.973	-14.376	-15.118	-13.7	-15.419
-9.925	-11.215	-8.9689	-10.752	-11.483	-10.431	-10.07	-9.658	-10.644	-10.261	-11.296	-9.5791	-10.973	-11.378	-10.263	-10.71	-12.056	-10.613	-11.652	-11.081	-11.258	-9.7333	-12.033	-8.4155	-13.078	-11.737	-10.616	-10.771	-10.176	-7.8928	-9.7765	-10.996	-10.47	-11.458	-10.288	-11.794	-10.351	-11.543	-10.257	-11.011	-11.263	-10.325	-10.398	-11.762	-11.844	-12.395	-11.668	-10.095	-10.907	-12.373
-3.2264	-3.4532	-4.4197	-3.1556	-4.1292	-3.23	-2.2288	-5.2715	-3.2386	-3.966	-2.4888	-3.3476	-3.6615	-3.6032	-2.6633	-3.1181	-4.7823	-3.7632	-2.9365	-2.93	-3.2921	-3.983	-3.0839	-3.9344	-3.2372	-3.8038	-4.3407	-3.5529	-2.9215	-1.8225	-2.6351	-3.3556	-4.1502	-2.7432	-3.4526	-3.1814	-3.7825	-4.9374	-2.8058	-4.6922	-4.1716	-3.5317	-4.0215	-2.9698	-2.5601	-4.1263	-4.3257	-3.8166	-4.1232	-1.9063
-2.4637	0.1933	-3.1976	-1.313	-3.1031	-2.1231	-2.3767	-2.2092	-1.1899	0.46567	-1.2866	-2.5849	-2.5506	-2.079	-2.8199	-1.8335	-1.1364	-1.905	-0.96243	-1.9331	-0.8523	-0.87569	-0.87198	-0.72098	-0.69981	-2.4653	-0.049748	-0.97387	-3.0441	-1.7552	-0.68964	0.4494	-1.463	-0.48516	-2.529	-1.0084	-0.59315	-1.4561	-2.9729	-0.95204	-1.4774	-0.28704	-2.7236	-1.5403	-1.1512	-1.8202	-0.38954	-0.021425	-1.7386	-0.6382
-4.3016	-3.3166	-5.2159	-3.8728	-3.9255	-2.4837	-6.5106	-5.4347	-4.5803	-3.9464	-4.8969	-3.1938	-3.8283	-4.9372	-3.92	-3.2803	-2.8981	-4.6858	-5.0272	-3.7644	-4.84	-3.5815	-6.0485	-3.9756	-5.1556	-4.4665	-2.8846	-4.4624	-5.5026	-5.8575	-4.5753	-4.7006	-5.6296	-4.1174	-4.6142	-4.2959	-4.4057	-4.3941	-5.2954	-5.4739	-2.9873	-4.6585	-3.8015	-5.7018	-3.557	-5.212	-3.0796	-4.834	-3.6632	-3.718
4.5354	4.2191	5.3458	4.7312	2.5109	5.0776	5.6931	4.0951	5.0142	3.952	5.027	4.2072	4.6096	6.2562	2.3244	3.9222	3.9609	3.6169	3.3709	3.5814	4.6024	6.2369	4.3449	2.9309	3.6769	4.086	4.993	3.5772	3.494	5.1222	3.9672	4.7843	4.6815	4.8423	5.3871	4.8713	4.219	4.7932	5.6498	3.9974	4.8491	4.2282	4.316	4.7578	4.0507	5.2578	5.7506	3.8078	4.7315	4.6786
-15.631	-13.463	-12.575	-13.353	-14.784	-13.742	-14.207	-13.411	-15.064	-15.439	-15.316	-13.387	-14.642	-15.309	-15.841	-15.233	-14.572	-14.583	-14.124	-13.756	-14.915	-14.771	-14.739	-14.761	-14.581	-14.637	-14.673	-14.474	-16.173	-15.187	-14.193	-14.625	-13.814	-15.139	-15.951	-13.883	-15.687	-13.656	-15.767	-14.017	-13.107	-14.085	-14.556	-14.29	-14.618	-14.675	-15.28	-14.082	-13.783	-14.961
-18.978	-19.998	-23.124	-20.391	-21.962	-21.435	-21.219	-20.945	-19.665	-21.182	-19.808	-21.052	-21.166	-21.232	-19.408	-22.874	-20.811	-21.764	-20.891	-20.267	-21.184	-21.92	-20.061	-20.621	-19.682	-21.516	-21.213	-21.685	-20.257	-20.638	-21.396	-20.337	-21.941	-21.144	-21.168	-20.693	-21.801	-20.084	-20.122	-20.236	-21.321	-20.113	-21.299	-20.434	-20.297	-21.263	-20.484	-22.257	-21.487	-20.903
-14.045	-12.656	-13.063	-13.884	-14.017	-12.501	-13.734	-13.04	-12.646	-13.996	-12.433	-14.026	-12.716	-13.435	-14.199	-13.12	-14.049	-13.036	-13.22	-12.46	-12.706	-12.541	-13.323	-14.618	-13.21	-12.962	-14.144	-12.324	-13.227	-11.879	-12.365	-13.398	-13.631	-12.388	-14.632	-13.341	-13.223	-12.963	-13.959	-12.853	-13.591	-13.889	-12.812	-12.587	-14.945	-12.43	-12.274	-13.957	-13.553	-11.508
2.3891	-2.2031	-0.80018	-1.7524	0.28872	-0.19409	0.97054	0.95687	-0.90136	-1.8701	-0.96407	-1.2003	-2.0098	-1.5895	-0.15751	-1.8426	0.25836	0.40939	-0.71165	-0.65111	-1.5949	-1.0695	-0.50296	-0.66169	0.11522	-2.644	-2.1169	-0.90878	-1.6852	-1.5072	-1.4999	-2.1684	-1.1576	-1.446	0.74293	-0.87873	-0.93015	0.18835	-2.4076	-0.86495	-1.7102	-1.1333	-1.6505	-0.40796	-0.012728	-0.78242	-0.47633	-2.142	-0.81665	-1.652
-4.0997	-4.5371	-4.2743	-2.7577	-4.064	-4.0681	-2.4638	-4.7874	-4.6383	-4.4684	-3.2712	-2.4222	-4.5465	-2.7601	-4.332	-2.5702	-4.3269	-4.1508	-3.4179	-5.2737	-3.5439	-4.6311	-4.1684	-4.0152	-3.954	-5.734	-3.89	-3.3703	-3.4044	-1.8446	-3.9479	-4.364	-3.9442	-3.4378	-3.9107	-3.1436	-3.4214	-2.686	-3.3011	-2.9673	-2.5156	-2.6998	-3.1059	-5.1165	-3.7757	-3.6177	-3.5598	-4.3553	-3.752	-3.5534
7.4326	6.4514	4.8373	6.6358	6.623	7.9349	7.909	6.4455	6.4016	5.5025	7.7678	6.6908	5.1391	7.2833	5.7908	6.8211	8.2465	6.44	6.3923	6.0602	5.9868	6.3106	7.2923	7.0157	7.2948	6.9915	6.6321	7.2894	6.6699	6.8731	8.3608	6.2602	7.8099	6.702	5.628	6.757	5.92	7.3222	6.3859	6.1968	8.671	6.6543	4.7054	7.7139	8.011	6.4444	6.9693	8.1027	6.7379	7.2295
5.8975	5.0593	5.7711	7.2711	5.3686	4.7735	5.9371	5.7902	5.2326	5.6392	5.1743	5.5712	5.0138	5.1092	5.6955	5.0953	4.781	5.976	7.0416	6.4048	5.0356	4.79	6.0878	5.1567	6.4253	6.6653	7.206	6.2957	5.3389	5.3924	5.9889	4.7789	6.8803	6.0414	5.3372	4.8141	6.5877	6.0221	7.2122	6.6626	4.9657	5.5253	5.2995	5.8259	5.8062	5.2192	6.9253	5.0316	6.0269	6.0014
-4.3151	-5.2777	-3.9584	-3.6437	-3.6045	-4.1363	-4.3736	-3.5846	-3.1401	-1.6406	-3.1958	-3.7545	-3.4337	-4.2517	-3.1782	-3.5006	-4.0093	-3.6442	-3.422	-3.5985	-1.1182	-1.6947	-2.8812	-4.8299	-3.7775	-2.1767	-3.5471	-3.6984	-3.6489	-2.8479	-4.4506	-4.8583	-3.7733	-2.5576	-4.467	-4.4519	-3.4678	-4.8796	-6.1949	-3.6841	-4.7639	-5.0848	-3.5933	-3.6113	-4.0278	-4.5325	-4.7208	-4.6642	-4.1546	-3.5303
4.896	7.2634	3.7735	5.3104	4.741	5.9235	5.0649	4.5486	4.5631	4.5058	5.2991	4.4539	5.0951	7.8865	4.4412	4.1187	4.6676	4.1968	5.6468	4.5163	3.8982	4.5121	4.6833	5.533	5.6594	3.1578	5.1886	4.7643	5.0541	4.1785	4.807	5.6412	5.3948	3.7754	5.1131	5.7399	5.1549	4.9355	7.3678	3.4884	4.7413	5.3922	4.0531	6.0187	5.5103	5.6868	3.5628	5.7419	5.5531	5.367
-5.1792	-5.1976	-4.3043	-4.9728	-4.2709	-7.0599	-5.5216	-5.0256	-3.8312	-5.0183	-5.686	-5.5537	-6.6283	-4.24	-5.9551	-4.7651	-4.9949	-4.6839	-5.4939	-5.6189	-6.6089	-6.2101	-4.8844	-4.4287	-5.2157	-4.4509	-5.2123	-5.6793	-3.8561	-5.9324	-5.2622	-5.3918	-5.8552	-6.6154	-5.3475	-4.5761	-5.7322	-4.2401	-4.673	-5.9716	-6.676	-5.9456	-5.0993	-5.6096	-4.3503	-5.5451	-5.5433	-4.8694	-5.6356	-4.4455
5.8655	5.2494	6.2537	6.0707	6.5128	6.8841	5.7268	5.7196	4.742	5.9906	5.9098	3.8815	6.1712	6.9655	4.6896	6.286	6.3313	4.8434	5.2846	6.442	5.2799	6.884	5.4089	7.4231	5.7651	6.2355	5.0183	5.0642	4.8382	5.148	5.1521	6.0951	4.9562	5.3084	5.3431	5.4693	4.9783	6.744	4.1849	4.9903	5.7173	6.377	4.2139	5.8084	6.9747	5.8458	5.3369	6.6999	5.7194	5.6939
4.5409	2.5116	3.141	3.7899	3.0028	4.2049	3.6766	2.4404	3.5009	3.5069	4.3035	3.0523	3.0641	1.1807	3.3075	1.5515	4.3005	5.2544	3.2597	4.0836	2.3973	1.9333	2.1735	3.3175	2.9293	1.9966	2.5353	3.759	4.039	2.816	2.9554	3.266	3.5638	2.3393	2.657	3.2867	4.1579	3.3364	3.5832	3.6671	3.3152	3.298	3.0642	4.0237	4.9715	4.8972	2.2486	4.9315	2.348	3.6262
-13.37	-14.04	-12.417	-14.299	-12.895	-14.06	-13.329	-14.434	-11.609	-13.574	-12.887	-12.064	-13.452	-13.357	-13.085	-12.278	-12.465	-13.596	-14.09	-14.615	-12.533	-13.768	-13.117	-12.15	-13.628	-12.931	-12.995	-13.615	-14.277	-14.059	-12.839	-12.825	-12.389	-13.468	-13.162	-14.597	-14.433	-13.286	-13.285	-10.579	-12.745	-11.58	-12.272	-13.802	-13.806	-14.238	-14.234	-13.66	-14.037	-10.689
-11.383	-11.007	-11.901	-12.745	-11.727	-11.327	-10.096	-12.018	-11.836	-10.647	-11.91	-11.417	-12.431	-11.377	-12.353	-11.521	-12.589	-10.028	-11.507	-11.88	-9.9115	-13.521	-11.127	-10.717	-12.081	-10.382	-12.231	-10.535	-11.307	-11.802	-10.962	-10.535	-10.228	-10.553	-11.4	-11.528	-10.352	-11.318	-10.856	-11.683	-10.209	-10.797	-11.949	-12.631	-11.761	-11.639	-11.279	-11.57	-10.599	-12.959
1.9325	3.0223	2.1935	1.9328	1.4889	0.93523	1.5233	2.8736	1.2835	2.0582	2.0721	1.9928	3.2693	2.6588	2.4712	3.0491	3.4593	3.3247	1.4568	2.8468	3.0073	4.0741	2.851	2.1414	3.5292	3.6091	2.4054	3.4269	2.5192	2.396	0.72854	3.0286	3.3573	3.5853	3.7644	2.6458	1.7823	1.8138	1.32	2.4314	2.4022	1.4141	3.5737	1.4675	3.0346	1.5619	2.8161	1.7957	2.6253	2.5709
4.2959	2.9384	3.6476	0.47694	2.9542	2.5697	2.588	2.8942	3.6405	1.9585	2.4997	2.4809	2.8555	2.0111	2.8378	2.7546	4.0074	3.531	2.8607	4.0227	4.2097	3.153	2.808	3.1014	2.8539	2.1501	3.3857	2.4719	1.5277	2.2033	2.8579	3.8656	4.3881	3.7252	3.6073	3.253	2.1392	2.048	1.8279	1.5205	2.8268	2.8248	3.0976	2.6959	3.3528	3.0426	3.801	2.9265	1.8492	2.2797
-13.048	-14.099	-13.323	-14.286	-13.281	-12.294	-12.996	-13.595	-12.553	-13.002	-11.803	-13.534	-11.975	-12.784	-14.207	-14.749	-12.903	-13.199	-12.962	-12.419	-13.826	-13.84	-13.136	-13.024	-14.159	-13.596	-11.947	-13.223	-14.128	-12.993	-13.865	-13.827	-13.762	-12.109	-13.046	-13.54	-14.196	-13.973	-13.003	-13.688	-11.823	-13.551	-13.167	-12.707	-13.965	-11.593	-11.981	-13.471	-12.253	-14.016
-8.3109	-6.0043	-6.9948	-7.1546	-5.3553	-5.3465	-5.9825	-5.9688	-6.3604	-5.2353	-8.3931	-6.6671	-5.3719	-5.3163	-5.6854	-6.1735	-7.1951	-5.9643	-6.458	-6.0006	-4.2707	-7.2025	-5.3134	-6.8755	-7.0367	-5.9976	-6.8062	-7.1005	-6.7609	-5.0835	-6.4746	-5.8677	-7.8882	-7.2858	-6.1539	-7.2247	-5.9439	-5.7898	-5.4416	-5.932	-6.0619	-7.2564	-7.4168	-6.5879	-6.8326	-7.0574	-6.3854	-6.8462	-6.8429	-5.242
-5.0787	-3.9358	-5.7805	-4.7482	-4.757	-4.2579	-3.857	-5.5654	-3.811	-4.1899	-3.1426	-4.1302	-4.5475	-5.0593	-2.839	-2.0304	-4.5522	-3.2558	-2.5553	-4.24	-2.7456	-4.489	-4.896	-3.949	-3.6586	-4.2255	-3.6223	-3.9622	-5.3871	-3.1668	-4.6356	-4.4247	-4.6005	-6.0252	-3.8104	-3.1446	-4.2545	-5.1982	-4.5361	-4.5627	-2.5616	-4.555	-4.7538	-4.7471	-5.1279	-2.4339	-4.5218	-4.3869	-5.151	-4.0415
-13.149	-10.122	-12.018	-10.646	-10.065	-10.805	-11.971	-11.23	-10.785	-12.005	-12.112	-12.792	-11.365	-11.715	-12.428	-11.184	-11.449	-13.005	-12.239	-12.199	-11.69	-13.478	-12.102	-11.701	-9.9246	-12.002	-12.092	-11.115	-13.211	-12.492	-11.161	-11.945	-12.039	-11.1	-13.768	-11.635	-11.491	-11.183	-11.798	-12.037	-11.102	-10.707	-12.78	-11.793	-11.23	-11.344	-12.39	-11.557	-12.266	-11.553
-13.671	-14.344	-16.058	-14.945	-13.674	-14.846	-14.416	-16.129	-15.442	-13.457	-15.882	-14.903	-14.978	-16.148	-15.82	-14.469	-15.498	-14.775	-14.754	-13.442	-16.574	-15.27	-15.265	-13.902	-14.307	-14.343	-13.415	-12.723	-15.553	-14.898	-15.103	-14.363	-14.819	-12.431	-15.156	-16.193	-15.118	-14.598	-14.898	-15.523	-15.551	-14.604	-14.76	-15.878	-15.173	-15.858	-15.55	-16.006	-15.129	-15.961
-11.231	-11.635	-13.867	-10.64	-12.355	-11.606	-11.804	-10.903	-10.114	-12.638	-11.307	-12.045	-11.731	-12.173	-11.488	-10.937	-11.032	-12.297	-11.814	-12.179	-11.048	-11.984	-11.559	-10.459	-11.585	-9.471	-13.497	-10.91	-11.689	-11.141	-10.818	-11.814	-11.654	-12.138	-11.174	-11.093	-12.094	-10.944	-11.299	-10.534	-11.818	-10.788	-11.919	-10.916	-11.553	-10.236	-12.099	-12.966	-11.892	-13.198
2.5282	3.1555	3.0641	1.3126	2.0829	0.41151	2.3277	1.7795	1.568	1.1588	1.7438	0.57792	2.0223	2.8214	0.2789	0.050695	0.86252	1.9201	2.632	1.396	1.9891	1.4804	2.2217	0.79659	1.933	0.067253	3.3809	0.97125	1.2718	1.2496	0.43265	1.1343	0.78946	1.9485	0.92867	1.8346	2.5186	0.88568	2.8434	1.6951	1.403	2.0482	2.3364	1.9684	1.2748	2.0788	1.8772	3.6213	1.3668	1.484
-7.8236	-9.2869	-9.5405	-8.7413	-10.024	-9.8937	-7.4932	-8.0662	-8.9793	-9.5772	-9.1136	-9.2305	-7.5794	-10.855	-7.334	-8.3428	-7.4675	-10.365	-9.0086	-8.532	-9.2688	-10.022	-9.1379	-9.0736	-7.9567	-10.615	-10.295	-9.1011	-8.6901	-9.1314	-9.0881	-9.085	-7.3309	-8.9941	-8.6671	-9.9048	-9.4827	-9.1582	-9.5143	-8.8201	-8.8243	-7.6904	-8.3596	-9.5638	-8.754	-9.011	-10.024	-8.889	-8.9125	-6.7957
4.0938	4.7457	5.9938	4.6553	4.3454	5.9148	5.3845	4.9329	4.746	3.5434	5.0018	4.3774	4.7518	4.9639	4.4779	5.3951	3.6315	3.8776	4.3687	4.9614	4.5462	3.8579	5.4752	5.6978	4.6803	4.0501	4.2691	3.4948	4.2884	5.2763	3.8943	2.541	4.1867	4.208	3.883	4.469	3.2413	3.9238	4.0539	3.6152	3.9727	4.1296	5.3556	4.0376	4.2192	5.1453	3.8799	3.3124	5.0194	4.6105
7.7407	7.3932	7.9475	8.3274	9.1692	6.6705	7.2749	9.8113	8.7653	8.1281	10.329	9.4635	7.9304	8.3812	8.3758	7.9963	9.3135	8.3678	8.3006	8.4821	7.5116	6.8007	8.0924	9.7667	8.0322	7.3616	9.098	8.3022	8.0772	8.3476	7.7867	7.1096	8.0813	8.7318	7.7974	9.8611	7.7883	8.705	6.8047	8.1575	8.1799	7.9474	7.4759	7.975	9.2547	6.4859	6.524	6.2304	8.0459	9.9496
-9.3171	-11.535	-10.78	-10.725	-10.926	-10.627	-9.9802	-11.309	-11.899	-9.7619	-11.367	-12.096	-10.72	-11.361	-10.142	-12.151	-12.595	-9.3534	-11.004	-12.478	-9.9959	-11.239	-11.879	-12.417	-10.172	-12.618	-9.7302	-11.864	-10.022	-10.413	-10.471	-11.834	-10.701	-10.198	-10.534	-12.549	-9.8978	-10.805	-10.911	-11.361	-11.633	-12.139	-11.312	-10.294	-10.435	-9.971	-11.168	-11.839	-11.46	-9.4088
-3.1447	-2.6144	-4.0695	-2.2832	-4.1408	-3.744	-2.8241	-2.5194	-2.9376	-4.294	-3.8449	-1.8889	-3.6332	-4.1152	-4.6212	-3.1291	-3.2228	-4.0014	-2.6882	-2.4822	-2.9964	-3.0469	-4.4651	-2.8399	-3.4419	-3.2989	-4.2278	-4.3511	-2.1648	-3.4247	-3.3526	-3.316	-4.3546	-2.254	-3.4092	-4.1415	-5.1432	-4.4933	-3.5438	-2.6196	-4.9129	-3.0479	-4.5904	-2.7004	-3.5716	-1.9222	-3.8161	-3.2376	-4.6327	-2.969
-1.7502	-1.6812	-2.098	-3.3932	-3.1859	-3.8017	-2.5106	-2.9744	-3.2974	-2.5699	-2.0595	-2.2246	-1.9907	-3.4535	-2.1821	-2.2005	-2.107	-1.7928	-3.4302	-3.5268	-4.1098	-3.8322	-1.3728	-2.6049	-3.654	-2.3993	-2.1752	-2.8536	-1.9454	-2.2496	-1.8369	-1.9386	-3.6063	-1.9542	-4.1378	-1.8322	-2.5981	-2.0691	-2.5124	-2.0595	-2.3376	0.58243	-2.3711	-2.604	-2.7004	-1.4774	-1.873	-2.4986	-3.7006	-2.8442
1.8774	1.1351	2.6673	1.8603	1.7682	0.45132	0.26242	1.195	1.9193	0.86046	1.0682	0.58163	-0.75916	1.7469	2.4922	2.1179	1.3489	1.8344	0.26089	-0.19936	1.7607	1.4775	1.1534	1.8225	0.30815	-0.81786	0.4805	0.83176	2.091	1.6851	1.5911	0.26159	2.5211	2.1622	-1.4772	0.74773	0.096415	2.4111	0.94314	0.17358	1.9188	0.43943	1.0766	0.25655	1.385	1.92	1.8245	-0.1892	0.65909	1.2096
-12.707	-12.631	-13.071	-12.684	-12.799	-12.108	-12.878	-13.903	-12.185	-13.637	-14.446	-11.946	-13.163	-12.622	-11.139	-11.966	-12.05	-13.688	-14.197	-13.112	-12.634	-13.189	-14.179	-12.375	-12.342	-12.587	-13.696	-12.304	-12.845	-15.225	-13.719	-13.002	-11.275	-13.164	-12.321	-13.831	-12.249	-12.174	-14.05	-13.301	-13.692	-13.293	-14.082	-12.354	-14.274	-14.48	-12.734	-12.51	-12.625	-13.7
0.14493	1.1868	-0.14057	1.788	-1.6767	-2.956	-0.60896	0.23981	-0.25888	-0.47633	-0.34614	-1.1337	-0.2318	-1.1163	-0.78912	-2.7783	-1.6226	0.020395	-1.6015	-1.0017	-0.95894	0.13541	-0.097473	-1.6181	-0.36871	-1.3944	-0.65842	-0.26703	-0.89707	-0.93712	-1.7017	-0.21554	-0.40404	-0.30652	0.60354	-1.1777	-1.9333	-0.097138	-2.1592	0.54837	-2.7806	-0.61534	-0.95291	-2.5904	-1.4771	0.88338	-0.71763	-1.3905	-0.11596	0.29897
-0.21594	1.9775	0.65326	1.0653	1.6007	-0.1974	1.4674	0.65034	1.6824	0.26981	2.2143	0.522	0.97645	0.76829	-0.097996	1.0306	1.5586	1.1664	2.1624	1.5334	1.1195	-0.31551	0.27396	0.95197	0.71221	0.74601	0.062238	1.677	2.6056	0.45125	0.84294	1.3109	1.4249	3.5147	1.8366	0.027069	-0.35465	0.8002	1.8485	-0.11285	1.2491	2.4809	1.7562	1.1528	-0.074429	0.59071	-0.88309	-0.14897	1.2641	1.7833
-11.763	-12.071	-11.255	-10.42	-11.985	-11.706	-11.313	-11.229	-9.9216	-11.041	-12.545	-12.461	-12.605	-13.06	-11.629	-13.128	-12.624	-11.386	-12.633	-12.773	-12.275	-10.445	-10.824	-12.504	-11.461	-9.96	-12.869	-9.2473	-11.546	-11.683	-10.956	-12.072	-11.019	-11.524	-11.686	-11.782	-12.194	-11.792	-12.819	-12.227	-11.52	-11.56	-11.308	-11.408	-12.021	-11.518	-11.095	-12.699	-11.058	-11.279
4.9671	7.3943	6.0169	6.6744	5.7529	6.0101	5.5258	6.218	5.6614	5.4501	4.9062	5.0197	6.0524	6.8047	6.2704	4.4305	5.8269	5.9227	4.7515	6.2499	5.601	6.1614	5.276	6.6242	4.1393	5.7361	5.5462	5.2112	5.6117	5.7607	4.0201	5.4519	6.0257	5.4014	4.3075	6.4588	5.7013	7.4314	5.7486	6.3077	5.1191	5.2001	6.2895	5.6924	4.8416	5.5195	6.1006	6.0281	4.4174	5.4941
0.45588	2.2508	1.7977	1.2845	-0.79444	0.43624	3.3307	2.4496	1.7772	1.6845	-0.26955	2.7969	2.221	1.2658	1.7104	-0.073117	1.6784	1.0592	1.0032	0.70021	1.3318	1.9309	1.6182	0.908	1.776	0.17992	3.2637	3.1472	2.3887	0.55219	1.5349	0.78361	2.0657	2.3068	-0.18034	1.6179	2.7779	1.7396	1.6058	1.6623	0.27307	0.71097	0.98415	0.36985	2.8247	3.2603	1.8821	0.69806	1.5329	1.3953
-11.404	-12.46	-13.057	-11.339	-11.646	-12.408	-11.151	-11.292	-12.263	-11.82	-12.174	-11.673	-9.7129	-12.412	-11.215	-10.704	-9.6659	-11.175	-12.19	-11.179	-10.971	-11.246	-13.241	-12.209	-11.754	-12.432	-13.151	-13.152	-11.715	-11.541	-12.098	-11.131	-11.35	-11.801	-10.937	-12.095	-11.593	-11.76	-11.414	-11.83	-11.49	-12.814	-10.298	-10.888	-13.15	-12.743	-12.768	-10.849	-11.089	-12.495
-0.29768	-0.28305	-0.21623	-1.0791	-0.21573	-2.6527	2.3969	0.58113	1.4052	-0.81243	-0.85021	-0.28319	-0.32275	-1.813	0.35729	-0.64755	-0.2238	-0.61449	1.0769	-0.69644	-0.4465	0.027216	-0.15086	-1.4624	-0.26203	0.35792	1.6947	-0.31618	0.11969	0.66078	0.094815	0.68135	1.1114	0.32507	-0.76276	-0.70136	-0.11555	-1.0416	-0.75379	-0.25612	-0.94539	-0.098408	-0.74158	0.48951	1.2433	-1.2612	0.0097273	-0.56519	-0.26887	-0.67504
8.4702	9.3935	7.8287	8.5277	7.5015	7.7333	8.3654	7.9034	7.4925	8.7951	8.4091	7.8813	8.4284	7.3248	8.262	10.788	6.1608	8.4227	8.2456	7.6592	7.3113	7.9356	9.4554	7.5628	8.0657	7.9208	6.9885	8.0186	8.6671	8.3346	7.9163	7.7715	7.3496	7.7221	7.7408	8.2805	7.2	9.4966	8.461	8.5088	8.3182	7.2178	8.7271	8.3471	8.5002	7.7251	7.9704	8.4736	9.1388	10.095
-8.9243	-10.112	-9.1349	-9.2417	-9.3943	-7.7906	-8.7872	-9.5617	-8.5656	-9.3212	-11.554	-8.595	-9.4827	-8.7678	-7.4693	-8.1451	-9.4454	-10.766	-11.634	-8.6181	-8.5009	-9.9061	-8.7175	-7.8745	-10.108	-8.6204	-10.977	-10.026	-9.264	-9.333	-9.6404	-9.745	-8.632	-9.5898	-8.5995	-8.3671	-7.53	-9.1667	-10.137	-10.324	-9.4792	-9.1277	-10.297	-8.9513	-9.4123	-7.712	-9.3822	-8.7336	-9.3747	-8.0066
-1.5134	-2.9494	-2.324	-1.0703	-2.2866	0.10625	-1.4102	-1.7293	-3.0575	-0.41121	-2.291	-1.2043	-1.8233	-1.8325	-1.0905	-1.3269	-3.4578	-0.27863	-1.3707	-0.47866	-2.3375	-1.9833	-2.4733	-2.2696	-0.98793	-1.7064	-2.7181	-2.099	-1.1055	-3.0184	-0.60576	-1.2972	-1.4352	0.63795	-3.1176	-1.9911	-1.2357	-0.3312	-0.76455	-0.70414	-3.47	-2.297	-2.0355	-0.79188	-1.9571	-1.2259	0.49451	-1.8527	-0.86076	-1.7894
-2.7003	-3.8986	-3.173	-4.2605	-3.0253	-4.1732	-3.2464	-3.883	-2.5369	-2.3164	-2.5078	-4.1669	-1.6086	-3.3696	-4.5659	-4.035	-3.3824	-4.19	-2.7565	-4.9768	-3.247	-3.6656	-3.8421	-2.0705	-4.3289	-3.419	-2.8312	-3.1008	-3.3711	-2.8918	-3.6992	-4.7843	-3.433	-3.1683	-3.5667	-3.3768	-3.4047	-4.4334	-3.7962	-3.8047	-2.6771	-2.4475	-3.5792	-4.0833	-2.9396	-3.0007	-2.7333	-2.8475	-3.6613	-3.352
-9.0603	-9.8435	-9.2283	-9.9788	-10.81	-10.11	-11.212	-10.346	-10.039	-9.8093	-9.6834	-12.045	-9.9979	-10.773	-9.5465	-8.6759	-10.444	-10.954	-10.525	-9.9451	-10.291	-11.065	-9.466	-11.054	-11.166	-9.9622	-10.998	-10.636	-11.669	-9.7258	-10.653	-9.1333	-10.992	-10.251	-10.239	-9.9733	-10.122	-11.43	-9.0784	-8.986	-10.305	-10.674	-9.4064	-11.033	-9.5401	-9.5842	-9.2807	-11.038	-10.39	-10.537
-0.02168	-0.2176	-1.1997	-0.83973	-1.1053	-0.17725	0.60642	-2.0682	0.18245	0.20028	-0.35127	0.71268	-0.34794	-0.61844	-0.9062	-1.3899	0.091497	-1.493	-1.2319	-1.3988	-0.053015	-0.74571	-1.1752	-2.4291	-0.58573	-1.4203	0.11935	0.70045	-1.167	-1.9026	-0.30811	-0.4138	-0.83085	-0.28464	-1.2498	-0.24678	-1.5188	-0.79169	-0.55922	-0.00074232	-3.7041	-1.1967	-0.96952	-1.5718	-0.83925	-0.36533	-1.134	-1.5383	-1.9839	-0.43448
2.4269	4.1752	3.5265	2.3402	3.0166	1.6768	2.5638	3.271	4.0109	2.6242	3.8329	1.4891	4.566	3.9807	3.0346	2.8631	2.0637	3.4573	2.3768	3.0155	5.3669	2.3961	1.9441	3.033	3.5598	4.1645	2.8873	3.7927	3.4522	1.031	2.5498	3.2913	2.9472	3.6217	3.2553	2.3454	3.8376	2.1054	1.6428	4.6589	3.6452	3.5037	3.1866	2.7356	2.4707	4.0002	2.9377	1.7589	4.3486	2.7963
-0.76208	-2.385	-2.0247	-3.158	-3.1054	-2.6539	-3.4714	-1.7698	-2.6985	-3.7636	-0.4321	-2.4683	-3.3823	-4.0373	-2.3296	-0.81619	-2.347	-1.7722	-2.887	-2.5177	-1.8147	-3.3875	-2.9789	-2.1415	-2.7745	-3.3675	-2.9448	-2.7127	-3.9503	-1.6953	-2.4335	-2.0284	-1.942	-2.0132	-2.8239	-2.1385	-3.5146	-2.7564	-2.5788	-1.8125	-3.6495	-2.1827	-2.7114	-2.6913	-3.785	-1.7133	-2.5541	-2.9097	-2.0005	-2.472
-9.7363	-10.801	-10.952	-10.045	-11.322	-11.733	-11.31	-11.581	-11.494	-11.002	-12.256	-11.916	-11.314	-10.878	-10.578	-10.573	-10.172	-11.195	-10.876	-10.861	-9.2423	-10.699	-12.021	-10.895	-9.8667	-11.517	-10.752	-11.319	-11.614	-11.194	-11.78	-10.659	-10.927	-10.946	-10.468	-11.311	-10.437	-10.704	-10.747	-10.707	-10.204	-11.797	-12.192	-10.536	-12.505	-11.974	-12.626	-11.883	-10.084	-10.997
-9.143	-8.4294	-8.9302	-8.9475	-10.246	-10.218	-8.7521	-9.9962	-8.4533	-7.6905	-6.7821	-7.571	-8.7603	-9.7637	-9.8672	-8.965	-9.7712	-8.9058	-9.3729	-7.4162	-8.1983	-8.514	-8.5853	-9.3776	-9.6453	-8.7448	-7.7764	-7.5044	-9.146	-8.4715	-8.99	-8.031	-8.2948	-10.895	-10.391	-9.4805	-9.3559	-9.4688	-7.7259	-7.949	-10.129	-8.6463	-10.259	-8.09	-7.7946	-9.4833	-7.3606	-11.161	-7.801	-9.7747
-5.0388	-5.3006	-5.0155	-4.9224	-4.4728	-4.9148	-4.9143	-5.0034	-6.4735	-5.7931	-5.1266	-6.4748	-4.7796	-5.3857	-7.1447	-6.1449	-7.1552	-4.775	-4.6471	-7.3299	-5.2757	-5.0782	-5.7912	-6.3467	-5.8436	-5.3371	-4.2804	-5.5129	-6.846	-5.196	-6.1622	-6.4843	-6.7609	-5.9027	-5.1833	-6.9671	-3.1508	-6.7584	-5.968	-6.3457	-5.7403	-6.6308	-5.0103	-7.0062	-5.007	-5.7168	-5.5493	-4.3576	-4.7824	-6.2263
2.3604	0.78559	1.5851	3.2955	0.95087	-0.25401	2.2218	2.0826	1.2966	2.2078	2.4149	1.9514	1.6654	2.0634	1.8791	2.0456	1.4526	1.8288	1.3528	1.5899	2.3562	1.9737	1.5619	1.9968	1.514	2.3234	2.6764	1.2208	0.79697	0.57191	2.3372	2.099	-0.49279	3.7391	1.3815	0.904	1.962	2.1558	2.2962	1.9536	1.8871	0.59057	2.0778	1.3925	1.9801	0.84029	3.9105	1.3767	1.6613	2.9202
-3.4021	-4.3535	-4.5443	-4.8408	-3.4014	-2.9527	-4.7774	-4.0552	-4.0019	-3.9791	-4.0157	-4.4619	-2.2958	-4.3499	-4.0122	-3.5985	-3.5026	-4.9634	-2.5767	-5.7709	-3.8906	-4.7169	-4.544	-5.1563	-5.7826	-5.9531	-5.1811	-3.445	-4.0252	-6.4253	-4.179	-5.6564	-5.3585	-5.9802	-4.4016	-3.7571	-4.9517	-3.8011	-3.9579	-4.9386	-3.3457	-4.826	-4.9721	-4.1178	-2.8871	-4.2114	-2.8195	-3.6475	-3.2348	-3.3727
-12.758	-13.232	-14.509	-13.019	-12.403	-13.035	-12.995	-12.955	-14.092	-13.552	-12.535	-13.011	-12.632	-12.913	-12.133	-12.279	-13.331	-13.945	-14.477	-14.262	-11.437	-12.811	-12.691	-13.082	-12.257	-13.186	-13.516	-11.202	-13.106	-12.566	-13.56	-13.798	-12.92	-12.503	-14.253	-13.188	-13.492	-11.529	-11.626	-13.22	-13.557	-13.283	-12.237	-12.06	-12.873	-12.442	-14.171	-12.979	-13.158	-13.649
-8.4536	-8.391	-9.2577	-8.9243	-8.2203	-8.792	-10.394	-10.131	-8.7682	-8.6696	-10.216	-9.7304	-8.5707	-9.4931	-8.788	-9.3561	-10.044	-10.922	-9.2488	-11.656	-9.0581	-7.4317	-10.129	-10.473	-9.0101	-9.764	-8.3886	-7.0728	-8.768	-10.361	-10.378	-8.8909	-9.3554	-8.9667	-8.6097	-9.3278	-8.1467	-9.2516	-10.143	-9.1369	-8.7776	-8.4529	-9.967	-9.8332	-10.287	-9.8998	-9.651	-9.156	-9.4191	-8.9585
0.10572	0.37352	0.84519	2.2564	-0.27976	2.2397	0.2072	1.8918	1.7219	1.5716	1.0353	1.3099	2.0545	2.5458	1.5698	-0.51835	3.1252	0.26912	2.6939	1.8869	2.1364	-0.32984	0.63326	3.0485	2.1385	2.6397	0.3355	1.6129	0.25602	1.8173	1.0602	1.8775	1.9492	1.675	2.3135	2.3265	1.6517	2.4937	2.9256	2.1625	1.7269	2.8948	1.9858	1.4372	0.47023	2.2211	2.3763	0.29778	1.8586	1.2554
-12.448	-14.486	-12.898	-12.189	-15.054	-12.564	-13.867	-13.731	-11.07	-13.559	-13.942	-12.025	-12.736	-13.73	-12.76	-12.135	-12.431	-12.258	-11.326	-12.644	-13.68	-13.124	-13.21	-13.703	-12.622	-13.75	-13.237	-11.556	-13.155	-13.408	-13.148	-13.44	-15.024	-13.898	-14.125	-12.764	-10.689	-12.617	-13.554	-13.346	-12.313	-12.006	-12.326	-13.043	-14.272	-12.648	-11.269	-13.356	-12.151	-12.547
-5.6207	-5.7365	-5.6005	-4.7935	-5.5049	-3.6326	-6.3075	-4.9802	-4.9596	-6.8311	-5.665	-5.6316	-6.1924	-5.7855	-6.3833	-6.9596	-6.1774	-5.6563	-5.0791	-6.178	-4.384	-6.6694	-6.6965	-5.792	-6.4325	-4.8933	-5.3213	-6.051	-6.4336	-4.9676	-5.7598	-5.8365	-4.137	-4.981	-4.1209	-5.3113	-7.171	-4.6967	-6.0197	-5.8454	-6.9065	-6.4354	-4.9305	-5.653	-5.7719	-4.735	-5.3058	-6.3669	-4.0538	-5.1459
3.6565	0.57872	1.6741	1.289	1.8613	0.86403	2.0982	2.5813	0.084087	1.6449	1.4162	1.4301	1.1619	1.8743	0.53635	0.41087	1.4643	1.0228	1.8757	2.0295	1.7281	0.13022	1.446	0.1953	3.0498	1.5037	3.5638	-0.52147	1.6863	0.99467	1.7207	1.1363	0.062032	2.4742	3.9957	2.2235	1.2093	2.4374	0.9711	-0.86663	3.1314	1.1351	1.4703	0.4998	1.1168	2.8944	1.299	4.4512	2.4298	2.7408
-1.3733	-0.66703	-1.5177	-1.327	-0.61305	-3.0272	-0.34687	0.34343	-0.13025	0.0094286	-2.3144	-0.8083	-0.21394	-0.20084	-0.27066	-0.12544	-0.91105	-0.49726	-0.42586	-0.39936	-1.4408	-0.10845	-1.0374	-0.16902	-0.57603	-0.38561	-1.4355	-1.452	-0.36281	0.059497	-0.13304	-0.73589	-1.0876	-1.6966	-0.47969	0.035686	-0.46728	-0.87268	-0.52545	-0.69061	0.29052	-0.7948	-1.0715	-1.2243	-0.0067646	-1.8084	-0.58316	-0.63832	-1.5959	-1.9161
-9.7963	-9.3266	-12.549	-9.5522	-9.5879	-9.7433	-10.211	-9.4801	-10.405	-9.9674	-11.588	-11.056	-10.028	-11.097	-7.6149	-8.9464	-10.411	-10.437	-10.196	-8.677	-8.0292	-11.442	-10.575	-9.2969	-11.132	-10.148	-9.4607	-10.162	-11.241	-10.733	-10.218	-10.316	-9.4044	-10.117	-10.451	-9.401	-10.231	-11.48	-11.421	-9.2014	-7.7364	-9.3462	-9.1493	-10.374	-11.527	-11.126	-9.9561	-10.616	-9.114	-11.206
-11.938	-11.42	-12.132	-12.09	-11.183	-11.871	-12.369	-13.184	-12.137	-12.583	-11.332	-9.707	-13.757	-12.323	-11.526	-10.467	-12.464	-13.32	-11.772	-12.451	-9.5936	-12.396	-14.251	-12.558	-12.107	-10.482	-12.852	-11.679	-10.975	-11.572	-12.046	-10.424	-12.047	-12.342	-11.853	-12.967	-12.496	-12.308	-12.32	-11.924	-11.699	-12.135	-10.779	-12.306	-12.153	-11.297	-10.261	-11.769	-11.171	-10.676
0.82337	2.8871	-0.38289	-2.2017	-2.5936	-1.4651	-0.14022	-0.82177	0.96423	0.72552	-0.10467	0.51231	-0.68561	0.5481	0.21888	-1.3886	0.01071	-2.539	0.44532	-1.6203	-0.71915	0.85241	-0.49915	-0.49181	1.6989	-0.81318	-0.25657	-0.66155	1.1675	-0.6499	0.9765	-0.55386	0.6118	0.36946	-0.46441	-1.6061	0.2599	-0.073697	-0.29413	-0.59956	0.33041	-0.64471	-1.4282	0.48372	-0.51165	-0.60059	0.8021	0.34377	0.020277	0.40496
-5.4273	-6.5744	-7.0501	-5.9234	-6.1247	-6.1352	-7.7479	-5.1092	-6.0143	-6.0065	-5.6413	-7.5166	-6.6817	-6.6289	-6.6938	-7.0183	-5.9703	-6.4501	-7.8664	-6.1713	-7.2106	-6.2084	-7.6928	-6.3996	-4.1075	-5.9007	-6.2377	-4.9619	-7.7427	-6.2106	-7.3974	-5.4443	-7.6357	-5.7757	-6.0433	-5.5158	-8.9909	-6.9957	-7.4764	-5.8672	-4.5579	-6.651	-6.6252	-6.2801	-8.3683	-7.2985	-6.5532	-7.7306	-6.0881	-6.0395
2.5974	2.6334	3.0479	3.2203	4.3281	3.4156	4.3556	2.7002	1.4235	4.1011	2.63	4.0166	2.5753	2.6341	2.6712	1.7021	2.626	3.406	2.0435	2.9697	2.0403	2.6023	3.4559	2.1634	1.4252	3.8585	3.8677	1.2385	1.602	2.9165	0.77032	3.7834	3.3772	2.0856	2.6128	1.2591	2.8086	4.0614	2.0596	2.7646	2.0943	3.6184	2.953	3.3441	4.0393	4.1415	3.3991	2.4171	3.0531	2.7912
-14.066	-14.778	-12.854	-14.422	-13.403	-11.939	-12.808	-12.194	-12.519	-12.607	-14.34	-12.984	-12.224	-12.471	-12.119	-13.904	-12.757	-13.824	-14.077	-13.078	-12.968	-14.088	-14.12	-14.075	-11.544	-14.197	-13.012	-13.166	-12.445	-13.527	-14.866	-13.664	-11.689	-12.769	-12.695	-11.27	-12.927	-11.828	-12.752	-13.348	-13.548	-12.816	-12.8	-13.024	-14.333	-13.871	-14.855	-14.223	-12.211	-13.714
6.7081	7.8157	7.831	8.7323	9.4817	9.0789	8.9522	7.0883	8.5628	8.5517	9.3243	8.7842	6.4736	8.2841	8.1265	7.4401	7.7781	7.3997	6.9501	8.0861	8.2682	8.3824	7.6353	8.8679	8.1192	9.0361	8.3217	7.789	7.776	8.5798	8.3739	8.201	8.318	8.1887	8.6972	7.3732	8.2163	7.1111	6.319	8.0688	8.9402	8.7273	7.3455	7.5657	7.7378	8.4872	8.5954	7.5497	7.8208	7.6922
-9.4789	-8.5985	-8.1562	-8.2859	-9.8838	-8.6521	-10.506	-7.4304	-8.6019	-9.1928	-9.4915	-7.1724	-9.8966	-9.8785	-8.5991	-6.9435	-8.6412	-9.4189	-9.9201	-10.02	-8.8568	-9.2218	-9.9816	-9.3541	-9.5569	-9.4976	-7.9293	-9.4206	-8.3437	-9.4975	-9.431	-9.5137	-9.9984	-8.9131	-8.0711	-8.638	-8.8038	-7.8775	-8.6467	-8.1048	-10.892	-8.6385	-9.5615	-8.0505	-8.8593	-9.2788	-9.0859	-7.5465	-8.2696	-8.9692
3.4317	3.0274	1.8074	3.183	0.18144	1.6657	1.1207	2.3531	3.4613	2.2124	2.5745	1.2285	2.9466	2.2905	1.9092	2.1072	1.1109	1.9687	2.6062	0.5235	2.5306	1.4618	1.1612	3.0851	0.64499	2.1635	1.9308	1.6493	2.6266	0.98743	2.1675	2.0744	1.9934	3.6887	0.91501	2.1271	1.7224	2.4747	2.3047	1.7806	1.8287	1.5232	2.2315	2.8902	2.4073	1.9922	-0.216	2.1483	1.8206	1.7396
1.1287	1.9821	2.0831	3.4676	2.9703	1.4596	3.7579	2.4613	5.0632	3.129	1.8473	3.2736	2.4089	2.5634	2.302	2.6362	1.4242	3.6086	2.5933	3.3129	1.7931	1.9382	2.3445	2.0218	2.8504	2.7489	2.0786	3.8681	3.3857	0.81226	3.3226	1.866	1.778	1.9036	2.3749	2.3169	2.6743	3.1919	2.1792	2.1727	0.69241	3.3985	3.6126	3.2883	2.7646	2.1636	2.527	2.2262	0.60262	4.467
-2.4018	-3.0583	-1.7165	-2.3613	-2.9166	-3.1985	-3.6539	-1.7035	-2.7128	-2.8499	-1.9667	-3.5208	-1.8658	-1.1042	-3.1195	-2.0904	-0.91374	-3.8179	-3.6222	-2.5666	-2.5349	-1.8655	-3.1182	-2.482	-2.8722	-1.5035	-2.5065	-2.5398	-3.3513	-1.5236	-3.6127	-3.2839	-2.6644	-0.99719	-1.1141	-1.7114	-1.299	-4.0005	-2.1467	-1.6209	-3.5703	-3.7353	-2.8707	-3.1677	-1.9283	-2.5429	-2.6276	-2.1076	-3.3519	-2.2939
1.3356	0.1988	-0.217	-1.7107	-0.67653	-1.204	0.094304	0.072974	0.33084	1.751	0.85079	-1.6324	1.4602	0.1585	0.90206	1.6981	-1.0253	0.33095	1.6191	0.62439	1.0513	0.19282	0.99879	0.92975	-0.29094	-0.065561	0.47281	2.4981	0.58129	-0.35927	-0.18181	0.92776	1.1055	1.51	1.4495	2.1574	1.0109	2.4307	1.2116	-1.2961	1.1594	1.7873	-0.18242	0.75828	-0.18611	0.9356	-1.3123	0.92127	0.3372	1.5157
-10.203	-10.249	-11.392	-9.6685	-10.84	-10.336	-11.134	-11.567	-9.3291	-10.835	-11.718	-9.3171	-10.708	-11.994	-10.248	-11.154	-9.8538	-10.417	-9.7448	-9.5694	-10.883	-9.8891	-10.487	-10.368	-10.256	-11.723	-10.719	-9.9896	-9.9591	-10.966	-11.079	-8.6377	-10.009	-10.287	-10.485	-10.218	-9.9409	-9.2753	-10.399	-9.5352	-10.707	-11.665	-10.939	-9.6617	-11.571	-10.728	-11.005	-10.202	-10.735	-11.136
-3.2346	-3.6626	-3.5204	-1.7909	-4.6107	-1.4955	-3.0223	-2.6557	-1.8393	-3.1762	-2.7833	-2.8674	-2.2837	-3.4432	-3.1028	-3.6641	-3.7254	-1.6659	-3.1158	-2.4678	-2.9338	-3.2061	-1.7809	-2.3618	-2.8528	-1.207	-1.7186	-2.8839	-2.6286	-2.5606	-1.98	-3.7499	-0.23024	-3.0746	-3.2287	-5.3421	-2.6291	-2.9748	-1.9113	-1.2527	-2.6017	-3.9433	-4.0733	-1.8208	-3.2671	-3.2832	-2.1058	-1.7283	-2.9535	-3.2483
-11.013	-9.8222	-8.4156	-9.8255	-10.332	-9.358	-9.9159	-7.8034	-11.926	-8.9159	-10.538	-9.3317	-9.1226	-9.6116	-10.518	-10.877	-9.4318	-8.2908	-8.6927	-8.3562	-9.0464	-9.2787	-9.297	-8.6765	-9.8363	-10.006	-8.9928	-10.854	-9.1271	-10.259	-8.1113	-9.9477	-9.008	-9.0723	-9.8485	-9.7804	-8.806	-9.722	-10.069	-8.1367	-10.467	-8.681	-9.221	-9.0768	-11.154	-8.5071	-9.0173	-10.447	-8.1758	-9.657
-3.8752	-4.0888	-4.3951	-4.397	-5.3155	-3.5155	-4.3189	-3.7203	-4.1101	-2.8767	-3.5496	-3.199	-3.6623	-2.9787	-4.2552	-4.0731	-4.7146	-3.9911	-3.9328	-3.9101	-3.622	-3.1849	-4.0847	-3.6644	-3.9696	-2.7069	-3.1856	-2.8795	-3.4982	-3.1991	-3.7522	-4.3491	-4.4107	-4.943	-2.1793	-4.3553	-5.0763	-3.7158	-5.4941	-3.3019	-4.3215	-4.5886	-4.0878	-5.1552	-4.0598	-4.1458	-3.4922	-4.0556	-4.0796	-4.5516
-20.394	-22.476	-20.25	-21.629	-20.648	-21.653	-20.967	-21.254	-22.149	-21.511	-20.027	-21.631	-20.819	-21.447	-20.948	-21.744	-20.815	-21.88	-22.079	-19.554	-21.4	-20.269	-20.842	-21.188	-20.354	-19.791	-19.544	-20.271	-22.746	-21.631	-19.143	-21.49	-21.647	-20.557	-19.696	-20.694	-20.836	-19.461	-22.041	-21.022	-21.887	-19.989	-20.28	-20.447	-21.445	-21.199	-20.745	-20.397	-22.085	-21.047
-21.212	-21.88	-20.029	-20.012	-21.031	-20.175	-20.381	-20.061	-22.491	-20.253	-20.226	-21.021	-20.483	-20.414	-21.109	-19.816	-20.786	-20.884	-20.197	-20.909	-21.129	-22.276	-21.032	-20.905	-20.934	-22.417	-20.498	-21.531	-20.271	-21.583	-20.856	-20.798	-21.428	-19.728	-20.991	-21.744	-21.765	-21.145	-20.354	-19.057	-20.635	-20.504	-20.241	-21.194	-20.022	-20.509	-21.97	-18.896	-20.502	-20.769
4.0663	4.0175	5.9596	4.5165	4.0829	3.0884	5.112	4.8403	4.4374	4.5451	4.6261	4.1249	3.6347	5.3096	6.3936	4.8506	4.2763	4.4928	2.7802	4.7632	4.1849	5.2936	4.3866	5.4755	2.2411	3.2343	3.9559	3.8047	4.1972	4.6466	4.3014	3.5587	4.1592	5.2996	5.9413	4.4004	5.3832	3.754	4.8654	5.2397	5.4403	4.4092	5.9519	4.5913	6.2106	3.8309	5.1802	6.2271	4.9447	4.513
-15.483	-14.516	-15.069	-15.414	-13.6	-14.431	-15.86	-14.184	-14.511	-14.874	-13.031	-15.179	-15.348	-13.857	-16.26	-13.885	-15.273	-14.913	-15.685	-14.025	-15.772	-14.628	-14.908	-13.335	-14.258	-13.737	-15.102	-14.681	-13.995	-14.937	-13.401	-14.387	-15.26	-13.886	-13.436	-15.652	-13.984	-15.782	-16.587	-15.021	-13.925	-14.566	-13.926	-14.126	-15.919	-14.757	-14.808	-14.073	-13.907	-15.746
-6.3335	-7.2017	-3.163	-6.736	-5.5069	-6.1116	-5.741	-5.3233	-6.5636	-3.2275	-4.8406	-5.8069	-4.5267	-5.9057	-6.2063	-5.8115	-5.4074	-4.3106	-4.9975	-5.6764	-4.6823	-4.8682	-6.0729	-7.6462	-5.565	-4.9544	-5.4015	-6.1979	-5.9431	-4.6339	-6.0635	-7.0543	-6.3479	-5.2428	-4.607	-5.6706	-3.8656	-5.3666	-5.3981	-4.9685	-7.2383	-6.2698	-4.9972	-5.7395	-4.2953	-5.9429	-4.1291	-7.8719	-5.3768	-5.0607
-2.2709	-2.6197	-3.9792	-3.2077	-3.1175	-2.3485	-3.9236	-2.4114	-3.7301	-2.401	-4.2235	-2.1986	-1.8346	-3.6988	-1.7143	-1.8952	-4.6383	-3.0932	-2.4256	-2.6543	-1.9701	-1.4934	-2.482	-2.2981	-3.5132	-1.7094	-1.9936	-2.022	-3.1772	-3.7756	-2.6012	-4.4761	-2.4228	-2.4713	-3.8836	-1.3925	-2.4469	-1.8013	-1.685	-4.5187	-2.5229	-2.132	-2.0515	-4.5302	-2.5776	0.035661	-1.179	-2.6673	-3.0115	-3.4848
-4.0871	-3.7899	-4.6682	-5.6454	-4.8632	-4.5184	-4.3513	-3.0416	-5.7887	-3.3483	-3.6415	-3.7119	-4.2633	-5.3177	-4.8042	-4.8673	-5.3935	-3.9753	-3.5814	-6.6696	-3.3636	-3.44	-4.012	-4.1594	-6.3418	-4.5696	-4.4781	-4.8445	-4.7403	-3.6898	-4.9488	-4.0279	-4.6883	-6.9595	-2.4588	-5.1166	-4.4573	-4.8862	-3.3185	-3.7293	-3.8278	-4.6743	-5.9296	-3.7935	-5.637	-3.2153	-4.6399	-4.088	-5.2034	-6.0281
-14.477	-12.679	-13.874	-12.929	-15.005	-12.759	-13.092	-11.752	-12.708	-13.977	-13.377	-14.052	-12.765	-12.358	-13.888	-12.031	-12.601	-12.165	-13.441	-13.396	-13.986	-12.965	-13.012	-11.34	-13.137	-12.606	-12.769	-11.062	-13.13	-14.663	-12.342	-13.547	-11.515	-11.76	-13.745	-12.119	-11.94	-13.798	-12.214	-12.373	-12.466	-11.928	-13.595	-15.513	-13.155	-11.845	-13.036	-13.352	-11.752	-12.809
-2.1034	-3.6346	-3.2872	-2.8285	-5.0075	-2.3829	-1.7735	-3.6222	-3.4716	-3.3084	-4.1693	-2.8137	-2.7312	-2.9974	-2.9939	-2.8069	-1.8947	-1.9178	-2.8282	-1.9646	-3.5607	-2.928	-3.3694	-2.8556	-2.7004	-4.3025	-3.3453	-3.0571	-2.5589	-4.1216	-3.2515	-2.8959	-2.6703	-3.8178	-2.9741	-3.4129	-1.7464	-2.9313	-3.4945	-3.112	-3.8977	-2.486	-0.79514	-2.9576	-1.5845	-3.1707	-3.0421	-3.0165	-2.4161	-3.5609
-14.165	-14.781	-13.851	-13.288	-13.222	-12.474	-14.195	-12.03	-13.456	-11.745	-13.805	-13.467	-14.23	-13.308	-15.192	-12.597	-11.812	-12.434	-12.296	-12.744	-11.705	-12.688	-11.297	-12.469	-13.149	-12.838	-13.3	-13.137	-11.948	-12.837	-13.028	-13.041	-11.736	-14.121	-14.153	-11.766	-11.625	-13.661	-13.517	-12.78	-13.923	-13.697	-13.873	-14.786	-13.905	-14.263	-10.973	-13.35	-13.437	-13.227
0.18392	-0.16558	-1.9662	-1.0174	0.66592	-0.93114	0.078753	-1.3596	-0.51502	-1.312	0.58989	-0.6809	-1.8064	-0.10202	-1.635	-0.39539	-1.7223	-0.24942	-2.5496	-0.19967	-0.45495	-0.97908	-0.1051	-1.3008	-0.4136	-0.45211	-1.0649	-0.81275	-0.87476	-0.082302	-0.56112	-1.1251	-0.81133	-1.0495	-0.35011	-1.1783	-1.0096	-1.1299	-0.25353	-2.0019	0.043927	-0.55852	-1.263	-1.2893	-0.3675	-0.63674	-0.8957	0.076555	1.0942	-1.7176
0.024322	-3.1185	-0.95105	-0.65503	-1.0935	-1.4867	-0.25061	-0.79591	-1.854	-0.65638	-0.804	-0.51772	-1.4759	-0.12211	-0.97732	-1.1986	-1.1226	-2.3779	-1.4818	-0.97076	-3.3065	-2.1647	-1.8385	-3.4438	-0.38485	-0.76117	0.64217	0.33451	0.34997	-1.0821	-0.42298	-0.93865	-1.5675	-1.9326	-0.70954	-1.4275	-0.41769	-0.75614	-2.879	-0.9726	-0.93864	-3.8034	-0.98995	-1.7306	-0.89856	-0.89632	-1.661	-1.0203	-0.28462	-1.8413
-7.0631	-7.146	-7.0076	-7.4619	-5.414	-5.8214	-5.82	-7.276	-6.566	-4.7846	-6.0769	-7.8888	-8.6072	-6.9122	-5.7729	-4.2149	-7.1108	-6.845	-5.3753	-5.9951	-6.5665	-6.1342	-5.624	-6.3467	-5.6628	-7.2102	-5.8887	-7.1495	-8.1389	-6.4827	-6.7285	-6.5756	-6.2712	-5.6963	-6.6572	-6.2175	-6.8031	-6.4746	-5.2334	-6.6971	-5.3753	-5.5733	-6.7035	-6.568	-5.5643	-6.0305	-5.7129	-4.946	-5.0247	-6.3198
4.9518	3.4092	3.9419	1.5894	4.4536	2.9094	3.6837	3.9675	1.0992	3.7404	2.6763	3.6511	3.6082	2.7112	3.9835	2.4221	1.7469	3.7543	2.6885	3.3283	3.9438	3.1515	4.9785	1.7617	4.1172	4.8235	3.2964	2.6162	2.8874	2.8474	4.1598	3.0973	2.6038	3.5853	1.8768	1.3291	3.5785	2.7927	3.1623	2.2329	3.8035	3.3215	3.846	1.3883	4.1981	2.3811	1.3709	2.6494	2.7824	3.9228
8.2531	9.1986	11.182	10.165	10.743	11.099	8.9126	9.3411	10.968	9.8877	10.783	8.9567	10.304	8.5284	10.026	9.2794	10.755	9.8198	9.9973	9.1045	10.213	9.8831	9.1385	9.725	10.485	9.3681	10.158	10.23	8.0202	9.1053	9.7987	9.211	9.7417	10.093	10.588	10.346	9.7029	10.841	9.7263	11.25	9.0316	10.085	12.31	8.7032	9.1483	10.035	11.395	8.2459	11.136	8.9424
-1.2095	-1.626	-1.0995	-1.0245	-2.0761	-1.2826	-1.7144	-0.44123	-1.5663	-0.80734	-2.0365	-1.1362	-1.238	-0.37575	-1.5046	-2.0663	-1.2096	-2.575	-2.4462	-1.6233	-0.43288	-0.32839	-0.8646	-1.7235	-0.65872	-0.091968	0.97836	-1.2457	-1.9069	-1.8656	-0.17046	-1.7041	-1.3882	-1.4114	-0.51952	-0.98761	-0.035836	-0.92846	-1.2284	-0.56187	-0.11669	-0.45964	-1.6139	-2.4858	-2.2707	-1.3432	-0.31293	-0.9175	-2.3035	-2.4129
5.362	4.4298	5.6809	4.4361	4.9475	4.9545	4.5183	4.8652	5.0327	5.0313	6.645	4.0472	5.6663	5.6992	3.885	5.3241	3.8287	5.283	4.7593	6.0848	6.2262	2.9253	5.7362	5.5505	5.2786	4.1331	4.0458	5.0528	4.3933	4.1745	5.1033	5.2443	3.7668	4.1377	4.9776	6.6156	5.5753	4.4705	5.633	5.2088	5.2221	5.9928	5.0764	5.2163	5.4469	4.4467	3.7033	5.1655	4.8656	4.9138
-0.99878	-0.6904	-0.88542	-0.75611	-1.6453	-1.1926	-1.0531	-0.75599	-1.413	-0.70198	-0.32273	0.2307	0.15015	-0.022696	-1.5132	-2.3417	-1.1223	-0.77016	-1.4795	-2.4162	-0.90955	0.56618	-2.5236	-2.0144	-0.98529	-1.5065	0.35478	-1.8572	-0.22706	-1.9426	-0.60862	-1.559	-1.7392	-1.2029	-0.85383	-0.18502	-3.9847e-05	0.53914	-1.2301	-0.33925	-2.6616	0.46511	1.71	-0.76106	-1.3324	0.31446	-2.1353	-1.5147	0.28726	-0.63466
7.0759	6.3137	5.9397	7.2655	6.0906	6.4535	6.4824	8.094	5.7172	7.4095	5.1697	7.5507	7.2615	5.6167	7.5594	7.7566	6.1885	6.9897	5.7308	6.612	7.4366	7.3895	5.7329	7.5564	5.432	7.0837	7.1445	6.5869	6.2515	6.2722	7.0549	5.9208	7.1401	5.9473	6.8947	7.7329	6.9746	7.1025	6.0055	6.6141	7.2399	5.1109	6.7577	5.7921	7.5755	5.5039	7.3056	7.4656	5.5981	5.7934
1.1867	2.9617	3.5414	3.7113	1.2585	3.3126	1.5395	2.9665	1.2316	2.0907	2.3628	3.1279	2.1719	2.7632	2.7586	3.2675	1.9322	3.8731	2.6808	1.5241	1.9358	1.347	3.3255	1.4927	2.9001	4.2699	3.6558	2.1241	3.0666	1.5873	2.9031	2.1735	1.5105	2.9971	3.4942	2.3537	4.1743	1.8343	1.4891	4.0169	3.595	1.6973	2.9569	2.713	2.3601	3.1184	2.2505	2.1121	1.9517	2.8765
2.1579	3.4845	1.7302	1.6349	4.3321	3.7192	3.7145	4.2092	2.7497	3.8404	3.0584	2.4814	2.8559	4.0789	2.3416	3.1023	2.2348	3.4105	2.3637	3.2943	3.3798	3.4127	2.4651	2.3305	3.5448	3.3523	3.1073	3.149	4.3723	3.9975	2.9733	2.2594	2.2048	2.7565	4.0424	2.6645	3.4668	2.5742	1.8847	2.4787	1.763	3.5289	2.5668	2.1635	4.3331	3.2712	3.0431	4.2191	1.7506	4.2684
0.52077	1.6171	-0.38719	0.16267	-0.80068	0.78954	0.17642	-0.31548	-0.96425	1.8248	0.99416	-0.97864	-1.0281	-0.79741	0.02771	-1.0393	-0.62723	1.3547	1.0847	-0.1316	0.16241	-0.20521	0.14777	-1.0445	0.05478	0.44591	0.86016	-0.074605	-0.44433	0.39428	-0.12347	-0.38597	-0.91605	0.16944	-2.2114	-0.31003	-1.05	2.1083	1.5341	0.26103	-0.27549	-0.055749	-1.684	0.67679	-0.49531	0.19875	-0.63717	0.24966	0.85299	-0.77184
-1.7074	-1.6547	-2.2949	-3.0055	-3.5031	-3.205	-3.353	-2.2917	-2.0239	-2.6236	-1.5484	-2.2791	-2.1436	-2.5785	-3.2184	-2.6303	-1.3326	-2.1251	-2.178	-4.501	-2.6837	-1.77	-1.4187	-1.5918	-2.8591	-1.4791	-4.2031	-4.027	-2.6566	-2.0789	-2.1314	-2.3968	-1.3503	-3.6939	-1.9282	-2.4539	-1.8113	-2.5225	-0.71376	-2.0316	-3.4141	-3.0631	-3.5695	-3.3198	-3.067	-4.7349	-2.0112	-1.089	-2.7206	-1.9598
7.9968	7.0067	7.7716	8.0722	9.178	7.9078	8.9546	8.8741	8.7528	9.4565	6.7481	7.146	9.0722	8.3069	8.7544	8.4992	7.7748	9.4612	8.448	9.7043	7.845	8.13	8.407	7.5414	7.6347	9.0492	9.3179	8.275	9.4383	7.518	7.9244	8.1503	7.9019	9.2206	7.9039	8.2767	10.942	10.389	10.317	9.2546	8.8414	8.2611	8.2011	8.3325	8.9948	9.1548	8.727	7.8194	9.8185	9.805
9.2493	9.3559	9.8831	7.8542	9.2522	7.0116	7.6519	8.5391	9.0247	7.3618	9.6131	9.3058	11.477	7.361	5.6887	9.6537	10.135	7.9371	8.349	8.6481	7.6422	8.5483	9.2472	8.0794	8.3055	8.4656	9.0826	10.105	7.4822	8.0037	8.45	8.7836	8.7573	7.5195	7.5946	7.496	8.1397	8.8909	7.2526	6.8277	7.3188	9.9235	8.0671	9.0498	9.2682	8.3593	8.1258	9.0746	8.2354	8.6872
-11.588	-12.764	-10.317	-10.916	-10.948	-11.779	-10.918	-10.774	-11.605	-11.649	-10.052	-9.1838	-12.621	-9.5166	-11.536	-9.8638	-8.6695	-10.199	-9.9425	-10.31	-12.371	-10.572	-10.78	-9.9493	-11.637	-11.359	-10.189	-7.9724	-11.343	-11.64	-10.194	-9.5845	-9.7732	-9.9486	-12.407	-9.9103	-10.396	-12.745	-9.9658	-10.822	-10.272	-10.351	-9.9715	-10.419	-10.207	-11.248	-9.9688	-12.101	-12.088	-11.967
-14.524	-14.254	-13.238	-13.369	-13.929	-14.776	-14.575	-14.484	-15.237	-15.987	-14.937	-13.924	-14.208	-15.156	-15.433	-15.523	-14.251	-13.684	-16.43	-14.694	-14.092	-14.245	-14.066	-14.068	-15.847	-14.984	-13.692	-13.482	-14.678	-13.425	-14.427	-14.604	-14.999	-14.319	-14.135	-14.178	-14.197	-14.412	-15.659	-13.706	-14.41	-14.468	-14.539	-13.791	-13.457	-12.915	-16.392	-13.421	-15.701	-14.528
2.5555	2.061	1.2763	2.1173	0.83643	2.0131	4.414	1.5269	1.1118	2.5116	3.6846	2.4289	2.7973	2.807	5.3761	2.964	3.1293	3.6682	0.92995	1.827	2.1098	3.33	4.1302	3.3992	2.2395	3.6499	3.3717	3.05	0.70023	3.5575	3.7637	2.0359	3.4433	3.4099	2.51	2.3276	3.2746	3.0605	2.0691	1.3019	3.4446	3.1943	3.438	2.5305	2.7746	3.2512	1.5419	1.8517	3.2917	2.9603
-5.3545	-5.6668	-4.4065	-6.0734	-6.3111	-6.5753	-5.5767	-4.8469	-6.4173	-5.0212	-4.9186	-6.0439	-6.3617	-6.7251	-7.9433	-6.6751	-4.0939	-7.2849	-4.9957	-4.7717	-3.5446	-4.2114	-6.4496	-5.3909	-5.0144	-6.7866	-4.2415	-6.3325	-5.997	-3.8754	-5.1028	-5.3166	-4.8443	-6.3656	-5.4228	-5.6246	-6.214	-4.9193	-7.0977	-6.9512	-6.5336	-6.3391	-4.6477	-4.2618	-6.5793	-5.6303	-5.0203	-6.7202	-5.8314	-4.6241
3.8314	3.0292	4.593	3.2954	3.991	2.6776	3.9525	3.057	3.5368	2.1239	2.9734	3.4178	3.2485	2.8028	2.682	1.8141	2.1158	2.5887	2.1387	2.8364	2.3988	2.2434	3.2397	2.7164	3.4541	3.2802	3.0182	2.9316	2.1651	5.4281	3.5121	2.9773	4.7369	3.5087	3.6622	4.2368	2.0687	2.0627	2.1245	2.4647	2.6126	4.7358	2.5545	3.8022	3.9627	3.6483	2.457	0.8043	4.2769	2.3933
0.088335	0.56341	-0.24427	0.8314	1.2474	-0.37195	0.74307	-0.79127	0.1661	1.5265	-0.73493	-0.058136	-0.21858	-1.4422	-0.87312	-0.73496	1.7223	-0.86298	-0.44155	-0.039903	0.18303	2.1208	1.7518	-0.41135	-0.36365	-0.27645	0.41615	-0.91465	-0.94097	0.26818	-0.92137	0.92405	-0.78891	0.17387	-0.37427	0.34168	-0.7957	-0.69517	0.58556	-1.0435	0.62881	-2.0623	1.3598	0.40177	0.042967	-0.0010852	-0.91831	0.20636	-0.32914	-2.081
-1.6967	-2.3703	-2.1996	-2.9676	-3.5482	-1.6314	-3.0117	-2.7541	-3.531	-2.1774	-2.7468	-2.2982	-1.7113	-3.0804	-2.0964	-3.0552	-3.1318	-2.8217	-2.1927	-2.077	-3.0267	-3.2822	-0.91359	-3.3744	-3.1104	-3.2851	-0.75723	-2.1376	-3.5325	-2.5639	-0.89405	-4.528	-2.4365	-2.3664	-2.56	-1.4722	-1.7116	-0.79545	-3.2435	-3.4031	-1.9628	-2.8909	-0.45244	-2.9391	-2.5134	-4.6462	-2.5905	-2.2404	-2.4687	-2.3443
-4.2166	-3.2231	-3.4226	-3.8951	-3.985	-1.7949	-3.6388	-3.2019	-3.0174	-3.4294	-5.4792	-2.8948	-3.2237	-4.2713	-2.3722	-4.1903	-3.3438	-4.9787	-2.509	-5.072	-3.2731	-1.3171	-2.9393	-3.0749	-3.3466	-4.7413	-3.2165	-2.0063	-1.6705	-2.7689	-3.0688	-4.1902	-3.606	-2.872	-3.5218	-3.4521	-2.7868	-4.0883	-4.0084	-3.8173	-2.6192	-2.1868	-2.1397	-4.0596	-3.2477	-4.3761	-3.0396	-3.502	-3.5482	-2.9648
-20.634	-18.806	-21.701	-21.15	-20.802	-21.7	-21.839	-20.448	-20.733	-20.738	-20.133	-21.772	-20.41	-21.549	-21.169	-19.933	-22.885	-21.332	-19.569	-20.311	-21.05	-20.806	-20.018	-20.878	-21.128	-20.331	-20.964	-20.516	-21.624	-22.43	-20.813	-20.716	-21.516	-21.584	-20.3	-21.229	-21.635	-21.386	-20.341	-20.749	-20.59	-21.061	-20.058	-21.668	-21.372	-22.489	-20.339	-19.869	-22.048	-20.151
1.6886	1.7054	2.4594	2.046	2.4648	0.49843	1.35	1.952	1.9766	2.5775	1.0375	1.8222	1.7563	2.4238	0.35021	2.2223	0.74308	0.44916	1.0721	2.7712	1.2856	-0.33776	0.80243	0.89328	1.5468	-0.041695	0.508	0.33901	1.3585	1.3519	2.3563	3.89	2.6926	2.1143	2.4658	1.3611	1.4764	1.1926	0.88785	1.2715	3.1991	1.1104	1.8843	2.2753	0.11538	2.2475	2.8123	1.278	2.5935	2.0346
0.035267	-1.6529	0.49935	-0.96194	-2.3085	-2.5495	-0.13154	-0.44868	-3.1806	-1.5415	-1.8537	-1.0744	-2.1806	-0.62859	-0.52078	-0.94781	-2.2187	-2.1914	-2.5833	-2.4153	-1.8261	-1.9826	-1.6901	-1.1555	-2.038	-3.9436	-0.86036	-2.2091	-2.1873	-2.8707	-1.5405	-2.165	-2.8181	-2.3644	-0.59871	-1.09	0.14667	-0.70319	-1.6216	-1.5615	-2.567	-1.6513	-1.7274	-0.64565	-1.9433	-1.8688	-2.0036	-2.286	-1.4252	-1.0465
-23.38	-22.274	-21.826	-22.899	-23.019	-23.051	-22.206	-21.615	-22.433	-23.301	-22.223	-22.47	-20.679	-20.235	-21.814	-21.983	-22.894	-22.406	-21.423	-22.633	-21.411	-23.687	-21.037	-23.203	-20.942	-21.319	-22.63	-23.696	-22.941	-20.903	-22.282	-22.078	-21.955	-23.367	-22.143	-22.426	-21.995	-20.819	-20.987	-21.115	-21.083	-22.035	-24.493	-21.477	-20.687	-21.379	-22.012	-20.219	-22.723	-21.488
0.024704	-0.11596	-2.1361	-1.342	-1.177	-1.1307	-1.527	-1.9826	-1.5374	-0.74988	-1.2268	-0.69121	-0.42498	-0.8663	-0.80375	-1.124	-0.72526	-1.4415	0.13268	-1.4354	-1.5957	0.14722	-0.81532	-2.5941	-1.9141	-1.1041	-2.2958	-2.9318	-1.3319	-1.8123	-1.4769	-1.7547	-0.37919	-1.8627	-2.6304	-3.2113	-1.052	-1.5922	-2.538	-1.205	-1.3635	-1.8699	-2.6932	-1.396	-1.0717	-1.0425	-0.072553	-0.97934	-1.3925	-0.95353
-11.756	-12.086	-12.076	-12.534	-12.185	-11.778	-12.647	-12.561	-11.825	-12.41	-12.288	-10.737	-12.101	-11.856	-12.365	-11.277	-11.565	-12.479	-10.677	-12.088	-10.004	-12.226	-11.031	-12.322	-12.18	-13.084	-10.598	-10.752	-12.098	-12.322	-11.457	-10.7	-11.198	-10.757	-13.275	-10.6	-12.224	-13.467	-12.229	-11.379	-11.543	-12.324	-11.164	-12.746	-11.445	-12.487	-11.342	-10.602	-11.249	-12.437
6.9747	5.9378	5.2645	5.8513	5.1422	5.1835	4.7309	6.0223	4.8224	6.8947	7.1473	7.1305	5.0879	4.8247	6.0925	6.5486	5.4238	4.4835	6.0723	5.1209	5.0799	5.6868	4.4294	4.7764	6.1569	4.6352	4.9838	5.8734	5.3933	6.6582	4.5288	6.6779	6.05	5.4139	4.8272	5.7906	4.8108	5.4907	6.0343	3.5798	5.448	3.9201	7.183	5.5044	5.7985	4.7654	5.9222	6.0314	5.5413	4.8087
-6.3117	-5.8649	-3.5552	-6.2014	-4.6161	-5.5447	-5.9971	-4.6996	-6.5827	-6.3329	-5.5213	-4.6966	-6.01	-6.6405	-4.8429	-6.1232	-4.3959	-5.3783	-5.8857	-6.155	-5.5008	-4.4459	-3.6513	-5.535	-6.2634	-3.0485	-4.8697	-4.9057	-4.4891	-4.567	-6.4814	-6.2435	-5.1171	-3.6717	-4.9106	-4.9962	-4.8516	-4.2035	-5.5168	-6.8501	-5.9242	-4.7286	-4.6939	-4.9198	-6.3268	-4.6562	-5.5006	-4.8057	-7.1611	-6.7105
-5.7374	-4.0281	-5.8664	-5.8263	-3.4834	-5.0844	-4.6999	-5.0926	-6.9449	-5.0647	-5.6066	-6.2028	-5.7281	-4.9434	-5.6272	-5.2961	-5.5365	-5.7832	-5.8739	-6.3561	-5.4497	-4.9597	-5.5233	-4.9519	-6.6165	-5.0196	-6.3957	-5.1595	-5.6605	-4.6587	-6.112	-5.7098	-6.1906	-4.8108	-6.3509	-5.4395	-5.2324	-5.4131	-6.5179	-5.781	-4.0319	-5.1137	-5.0467	-6.1213	-6.2069	-3.7857	-6.3203	-5.5329	-4.7176	-5.261
-11.17	-11.306	-11.413	-10.663	-12.448	-10.866	-12.284	-11.403	-12.893	-12.815	-10.549	-10.896	-10.916	-10.268	-10.1	-12.115	-12.334	-11.229	-11.939	-11.802	-10.943	-12.681	-12.108	-12.236	-12.374	-11.097	-11.635	-11.247	-12.343	-11.872	-12.515	-10.821	-13.411	-12.14	-12.494	-11.334	-11.749	-10.502	-11.734	-11.83	-11.884	-11.531	-11.255	-11.083	-11.146	-11.516	-11.269	-12.19	-10.718	-11.586
1.2884	2.5674	1.6306	3.8042	4.245	3.1624	4.5839	2.481	3.8224	4.3778	3.595	0.23416	3.8669	3.7009	1.9271	3.2644	3.8251	2.6376	4.3057	1.9677	2.2604	3.7519	3.1411	2.3708	2.8164	2.6325	1.9799	1.9656	1.3334	2.8558	2.123	3.4046	2.5957	2.6393	3.5257	4.4286	2.8905	1.5076	2.8932	2.8188	2.8524	2.628	3.7061	3.0593	2.6384	3.139	3.4243	3.0148	2.3817	2.7387
-15.781	-13.317	-14.086	-12.108	-13.142	-12.798	-13.286	-15.505	-12.206	-12.744	-13.737	-13.621	-12.024	-13.385	-13.63	-12.716	-13.122	-13.601	-13.849	-12.232	-13.122	-12.788	-12.765	-13.656	-12.433	-12.474	-13.744	-11.525	-12.669	-11.842	-14.729	-13.782	-12.928	-12.266	-13.724	-12.118	-13.512	-13.801	-11.584	-14.076	-14.086	-10.819	-15.108	-13.113	-12.53	-13.65	-12.92	-15.058	-14.793	-14.605
-13.58	-12.038	-12.029	-14.769	-12.417	-11.615	-12.521	-13.374	-13.016	-12.177	-11.819	-13.263	-13.157	-12.095	-13.753	-14.008	-12.498	-14.791	-13.087	-15.393	-12.836	-12.572	-14.45	-12.349	-12.066	-12.831	-13.668	-13.897	-12.683	-13.17	-13.524	-12.896	-13.699	-13.3	-14.33	-13.195	-13.419	-13.641	-12.497	-14.001	-12.048	-14.06	-12.757	-12.885	-13.081	-11.907	-14.71	-13.846	-12.755	-13.461
-1.5209	-0.80392	-1.7563	-0.94303	0.055881	-3.0258	-0.6618	-2.1251	-3.4972	-1.2919	-1.2194	-2.2012	-0.92041	-1.6248	-0.95183	-2.6952	-1.1856	-1.5553	-1.5234	-2.2611	-2.2199	-2.9963	-2.0148	-0.38766	-1.8467	-1.8624	-2.3569	-0.41013	-2.6091	-3.5857	-2.7474	-1.6954	-2.3782	-1.2087	-1.4698	-3.2867	-2.2444	-2.7059	-1.0571	-3.2469	-1.5721	-2.3792	-0.33577	-2.4807	-0.61528	-3.5483	-2.7623	-2.3775	-3.6778	-2.1049
-10.158	-9.6215	-11.421	-12.216	-9.9235	-9.5414	-12.328	-10.156	-11.406	-10.876	-9.8787	-11.054	-8.702	-10.04	-12.269	-10.627	-11.993	-9.7371	-11.218	-13.083	-10.409	-10.9	-10.725	-10.737	-10.665	-11.614	-10.89	-10.797	-10.389	-10.5	-10.266	-11.449	-10.61	-11.54	-9.0839	-8.9257	-10.878	-10.615	-11.474	-10.325	-11.23	-12.38	-10.068	-11.116	-11.852	-12.185	-10.222	-11.205	-9.2454	-9.83
-9.8383	-9.1981	-7.6119	-8.7275	-8.2942	-8.8028	-8.3885	-9.9529	-9.8062	-9.5486	-10.37	-9.4507	-9.5023	-8.6235	-8.6289	-7.1718	-7.9433	-10.328	-9.6253	-7.7049	-9.7161	-7.6324	-9.3401	-8.2544	-11.022	-7.4476	-7.8131	-8.7537	-9.6489	-10.718	-9.1001	-8.9505	-9.6193	-8.9406	-10.284	-8.4989	-9.8677	-8.3353	-8.4377	-8.9639	-9.7657	-9.3895	-10.581	-8.9605	-10.207	-9.018	-7.6335	-9.4381	-10.434	-9.4846
-6.0395	-6.8114	-7.3508	-6.5502	-6.856	-6.2456	-6.5897	-6.7489	-5.6618	-6.7055	-7.7649	-6.8241	-7.59	-6.5969	-5.2336	-6.8074	-5.7766	-7.4059	-4.9974	-8.8713	-6.2467	-6.1107	-5.5293	-5.7449	-6.6274	-7.3204	-5.158	-6.6566	-7.0166	-6.5711	-7.764	-5.1839	-5.4426	-5.1191	-5.0419	-6.2383	-6.6375	-8.3446	-5.19	-7.8205	-4.1704	-6.0803	-7.6781	-6.015	-6.5239	-5.9321	-5.8324	-6.8629	-6.4955	-7.1369
-2.7948	-2.5265	-2.1315	-3.7626	-2.0193	-1.097	-2.9023	-3.6587	-2.3049	-2.8568	-3.4327	-2.3557	-2.9961	-2.6655	-3.1064	-2.2943	-3.1974	-3.1031	-3.6254	-3.9657	-2.1067	-3.5256	-2.2233	-3.5367	-1.915	-3.6048	-3.2157	-1.2044	-1.4304	-2.7093	-2.7878	-2.2994	-3.3333	-2.9909	-0.86442	-3.1626	-1.4042	-2.3849	-4.6932	-0.69149	-2.7429	-3.3842	-1.9582	-3.9712	-4.0787	-2.9128	-1.6985	-3.7933	-3.13	-2.2072
-14.708	-13.355	-12.697	-13.245	-11.989	-13.995	-15.502	-13.516	-13.619	-14.131	-13.306	-12.58	-11.9	-13.496	-13.53	-14.168	-13.112	-14.633	-14.102	-13.438	-13.192	-12.567	-14.204	-12.395	-14.327	-13.372	-13.337	-13.675	-12.427	-14.595	-13.771	-12.938	-13.099	-12.521	-13.614	-13.266	-13.412	-12.619	-11.885	-13.12	-13.042	-12.482	-12.944	-12.572	-13.557	-12.634	-14.896	-15.966	-13.387	-12.241
7.4291	7.6633	7.2782	6.7049	7.5239	9.5459	9.0893	9.0909	7.5738	7.8269	5.9354	8.9625	7.8139	7.7189	7.7905	8.2113	8.8913	8.6611	8.5124	9.2824	8.0583	6.7203	8.7311	8.795	8.5805	6.7692	9.2034	7.8312	9.2674	7.2878	8.2914	8.0788	8.7644	7.7183	6.8727	8.65	7.5998	8.6396	7.8011	7.4397	9.1288	8.358	7.3488	7.4026	7.839	7.6151	8.6437	8.2816	7.7006	7.7424
-22.902	-21.571	-21.235	-21.677	-23.234	-20.826	-20.889	-21.412	-23.037	-23.344	-21.109	-20.559	-22.166	-23.249	-22.106	-23.238	-22.658	-21.451	-21.747	-21.662	-22.754	-21.767	-21.765	-20.334	-24.228	-21.83	-23.753	-22.512	-21.938	-22.783	-21.645	-22.939	-23.463	-22.014	-21.875	-23.822	-23.049	-22.023	-21.371	-21.733	-21.824	-21.93	-21.348	-21.921	-21.423	-21.213	-22.192	-21.628	-21.391	-22.098
-1.7783	0.2322	-0.61873	0.80101	-1.4342	-0.72468	-1.3826	0.050332	-1.0449	0.14869	-0.33659	-1.4291	-1.63	-0.36726	-3.2727	-0.93474	-0.2042	-0.94385	-1.8043	-2.6316	0.27331	-1.6921	-1.5301	-2.7737	-0.02072	-0.31332	-0.44363	-0.43177	-0.1847	-1.5371	-0.24511	-1.5574	-0.18037	-1.263	0.63529	0.38951	-2.0874	-1.4361	0.15322	-1.0061	-1.6727	-1.0136	-0.83707	-1.1128	-1.2417	-0.076542	-2.2123	-2.1084	-0.12837	-1.908
-5.1731	-5.6523	-4.557	-6.3893	-5.3133	-4.7646	-6.4329	-7.0801	-5.4519	-7.1726	-5.8822	-6.3386	-4.8345	-5.3186	-6.0008	-5.8675	-5.2432	-3.9749	-5.9957	-5.8178	-6.1192	-5.1504	-5.4757	-6.484	-5.3743	-6.221	-5.7905	-4.4192	-6.0179	-4.4487	-4.6475	-5.253	-4.6769	-5.4598	-4.9947	-5.9185	-4.9113	-4.993	-6.6896	-5.3965	-5.4959	-5.3039	-6.9607	-6.0208	-4.7828	-5.6245	-4.4489	-4.9779	-7.72	-6.2928
0.12518	0.28563	1.2532	-0.21903	-2.1101	0.55857	-0.017437	-0.023345	-0.32366	0.40089	-0.55643	-0.73061	-0.032458	-0.16567	-1.9026	-0.10994	0.10487	0.91561	-0.40466	-1.1588	0.058819	-0.81912	-0.91305	-1.4253	-0.56448	-1.165	-0.045908	1.0069	-1.6195	0.18138	-0.88354	-1.2217	-0.65814	0.41424	0.39251	0.0077061	0.91428	0.35175	-0.034531	-0.33892	0.20301	-1.1641	-0.083719	0.4349	-0.090168	0.21729	-0.35398	-0.248	1.1076	-1.9344
0.055739	1.8672	0.015525	-1.2031	0.65394	0.18775	0.84342	-0.38724	-1.0377	-0.63397	-1.0084	-0.36489	-0.049956	-0.06722	-1.7264	1.2825	-0.43455	-0.88474	-1.3458	2.278	-1.7589	0.32949	1.026	0.23435	0.87834	1.5721	0.67787	-0.37474	-0.38528	0.4884	-0.67365	1.8456	0.67886	0.4826	-0.9679	-0.58744	-0.37942	-0.2243	-0.67481	0.19912	0.23805	-1.6422	0.43455	0.11024	-1.0543	-1.038	1.7162	-1.58	1.5637	-2.4613
-11.728	-12.482	-13	-11.025	-11.809	-12.541	-10.863	-10.078	-11.306	-12.145	-12.125	-11.678	-12.598	-11.071	-11.777	-11.998	-12.438	-11.084	-9.1954	-13.108	-10.742	-10.824	-10.542	-11.543	-11.881	-13.535	-11.579	-10.501	-11.531	-11.756	-12.191	-11.34	-12.797	-12.736	-11.068	-10.429	-11.369	-11.775	-12.731	-11.681	-11.594	-11.179	-12.151	-12.22	-10.751	-11.427	-12.472	-12.73	-12.362	-11.683
-6.4938	-4.2845	-4.2528	-3.3428	-5.177	-5.0832	-2.8131	-5.6545	-5.256	-5.0644	-4.2866	-5.5016	-4.5439	-4.1099	-4.9983	-4.657	-3.8934	-3.6696	-4.7911	-4.6067	-5.1473	-4.0666	-4.5897	-5.0983	-5.0982	-3.1813	-4.715	-4.5503	-2.7953	-3.5777	-4.4477	-5.2217	-4.5692	-4.5337	-4.7038	-5.2976	-4.2342	-4.5122	-4.242	-3.712	-4.0487	-4.2423	-4.9021	-4.9403	-4.2248	-4.9424	-4.5139	-6.0195	-4.3791	-3.3307
-3.1608	-2.4168	-2.9289	-0.8759	-3.8925	-2.9052	-3.354	-2.0145	-2.4487	-1.8336	-3.3813	-2.5282	-2.9664	-2.2314	-1.3612	-3.0964	-3.4765	-0.86045	-1.7354	-2.2446	-2.5097	-3.4174	-1.3485	-2.8356	-2.4372	-0.77755	-2.3839	-1.142	-1.7806	-2.6943	-1.728	-2.568	-2.8433	-2.6861	-1.581	-1.9473	-2.375	0.18116	-2.7508	-3.4162	-0.61332	-3.8678	-2.9083	-1.9691	-1.0561	-2.9388	-4.2866	-1.5974	-0.9581	-3.5399
-11.238	-10.339	-13.203	-12.312	-12.542	-12.487	-11.721	-11.351	-11.512	-11.855	-11.904	-11.881	-12.042	-13.796	-12.758	-10.509	-11.249	-12.839	-10.925	-12.75	-11.571	-11.513	-11.369	-12.918	-12.172	-10.802	-13.008	-11.922	-12.842	-12.029	-12.127	-10.928	-11.393	-11.247	-11.091	-11.263	-10.722	-12.139	-11.736	-10.041	-11.423	-11.305	-11.385	-10.458	-11.127	-10.872	-11.819	-10.942	-11.734	-12.144
5.6164	5.3958	6.4238	5.4139	5.0916	4.2819	4.6942	4.6792	4.2909	5.4342	4.5225	5.5218	4.9826	5.0374	7.1363	5.4184	6.3393	5.6759	4.5051	6.3746	3.0881	4.7227	5.322	5.2783	4.9064	4.8066	4.2682	5.0644	4.2396	6.3046	5.456	4.7449	5.0018	3.9736	4.2739	3.1876	6.343	5.0766	3.3001	5.3575	5.0398	5.0184	6.5501	5.6971	5.471	4.6939	4.8211	6.1126	5.1237	4.5788
-15.145	-12.515	-12.823	-13.797	-12.723	-12.954	-12.25	-13.292	-13.495	-13.753	-13.536	-14.534	-13.363	-13.894	-14.992	-12.67	-14.111	-14.302	-13.57	-12.902	-12.865	-14.208	-10.897	-13.326	-12.115	-13.512	-13.549	-12.128	-14.378	-13.572	-13.02	-13.916	-13.302	-15.363	-12.003	-13.077	-13.196	-13.161	-13.147	-14.601	-13.815	-13.944	-14.919	-12.907	-12.197	-14.232	-14.495	-12.935	-13.467	-13.069
-13.71	-13.984	-11.293	-13.101	-12.312	-13.218	-13.324	-13.541	-13.774	-14.437	-13.833	-12.04	-12.119	-14.367	-14.768	-11.897	-13.155	-13.359	-12.401	-12.437	-13.329	-13.814	-14.296	-12.876	-12.712	-13.729	-13.675	-12.621	-12.815	-12.186	-14.018	-11.691	-12.115	-13.552	-13.514	-12.188	-11.311	-13.284	-13.056	-13.667	-13.106	-12.655	-12.861	-12.666	-12.61	-12.738	-13.188	-13.476	-12.679	-14.06
-1.0431	-0.49749	-1.0776	-1.0043	0.19348	-1.4105	-3.0861	-0.61497	-3.4123	-2.0657	-0.40462	-0.40537	-1.7457	-0.91935	-1.8124	0.12472	-1.1733	-1.4178	-1.1183	-0.63927	-1.5084	-1.0631	-1.7611	-2.0108	-0.14179	-2.1225	-2.8298	-1.7766	-1.3331	-2.2868	-2.4198	-1.4877	-2.5703	-0.61524	-1.3367	-1.2969	-1.5926	-1.5855	-3.3735	-1.032	-2.3215	0.57584	-1.7644	-3.6589	-0.84906	-0.074227	-1.5507	-1.202	0.08201	-0.77016
-19.913	-19.799	-21.983	-21.109	-21.478	-21.361	-20.263	-19.842	-19.276	-20.902	-21.014	-20.801	-21.198	-20.109	-19.987	-20.596	-22.186	-21.606	-20.602	-21.658	-19.253	-20.779	-20.63	-20.63	-20.072	-20.464	-18.795	-21.309	-21.676	-20.798	-20.061	-20.693	-19.812	-19.792	-20.591	-20.844	-21.809	-20.613	-20.184	-22.325	-20.591	-21.293	-20.345	-19.141	-20.52	-20.188	-20.983	-20.304	-20.91	-20.911
-10.215	-11.734	-10.935	-10.127	-10.33	-10.79	-10.692	-11.104	-9.1983	-10.334	-11.147	-11.767	-10.685	-11.096	-9.7257	-10.877	-12.004	-9.6451	-10.815	-10.505	-11.643	-10.938	-10.349	-10.622	-12.166	-10.935	-11.363	-10.308	-10.24	-8.6808	-8.7647	-10.116	-10.177	-10.969	-10.595	-11.305	-12.143	-9.7662	-9.3326	-11.149	-11.694	-10.764	-10.996	-9.6455	-11.091	-10.864	-9.9165	-11.728	-11.569	-9.9976
-2.4137	-1.8402	-2.3039	-2.386	-2.5511	-2.35	-2.9783	-2.9395	-2.8861	-2.5444	-2.1911	-2.4927	-2.5327	-2.1001	-2.8773	-2.2099	-4.5712	-2.2436	-2.6412	-1.4081	-2.3185	-2.9688	-0.66888	-2.8917	-3.3287	-2.8327	-2.633	-2.2337	-3.5999	-1.8275	-2.9533	-0.20149	-3.8452	-2.4236	-4.1057	-3.5847	-3.4247	-3.6824	-4.2728	-2.9148	-2.3918	-1.7909	-1.6309	-2.8784	-3.6603	-2.4249	-2.6634	-4.0593	-1.4677	-1.8053
-2.754	-3.0305	-3.1945	-2.73	-3.9977	-1.6113	-4.654	-1.5332	-1.3073	-1.5039	-2.1446	-2.0242	-1.544	-1.9859	-2.593	-3.0367	-3.9777	-2.1916	-1.6065	-3.0599	-2.3409	-4.2129	-2.2065	-3.2744	-3.3164	-3.3181	-1.2878	-2.6284	-2.8286	-2.5132	-2.9356	-3.012	-2.2346	-2.7192	-3.4596	-0.78545	-2.9677	-2.4995	-1.8043	-2.7896	-0.5244	-0.88359	-2.2273	-2.9516	-2.6407	-2.7573	-2.5752	-2.6187	-3.7061	-1.8005
-2.36	-2.8737	-1.7093	-3.0029	-1.2384	-2.5997	-1.884	-2.3959	-2.8597	-2.5258	-3.6778	-1.6318	-2.3072	-2.7902	-2.6985	-2.7503	-1.3509	-2.2369	-2.985	-2.9899	-2.3413	-3.0822	-2.4115	-1.6623	-2.1756	-2.0275	-3.5918	-0.73196	-2.1943	-2.258	-3.3501	-2.5784	-1.733	-3.6333	-2.7767	-1.6605	-2.5535	-1.4087	-2.561	-0.88592	-2.9275	-3.6843	-1.0275	-3.2518	-2.8522	-3.128	-3.451	-0.90936	-3.9948	-3.5616
-2.2964	-3.5024	-3.3723	-2.9949	-3.5167	-3.1473	-5.1181	-2.5126	-3.9851	-1.8224	-4.222	-4.5733	-2.3678	-3.7882	-4.4757	-2.6995	-3.4269	-3.1294	-2.5734	-3.0187	-1.0718	-2.7167	-4.2888	-2.3947	-3.3116	-4.3171	-2.6426	-5.0169	-4.9123	-2.6408	-2.2152	-1.4361	-2.5278	-3.0241	-1.9794	-3.1897	-3.3586	-3.3371	-1.4242	-3.3381	-2.7058	-2.7924	-2.5255	-2.6742	-2.1219	-3.7431	-2.8586	-3.9396	-2.66	-2.7219
-19.694	-21.971	-21.028	-20.937	-21.353	-20.018	-19.848	-21.943	-21.853	-20.146	-19.86	-21.015	-20.992	-19.905	-21.299	-20.721	-19.967	-21.409	-19.461	-20.725	-21.406	-20.115	-21.35	-18.885	-21.206	-21.222	-21.735	-20.981	-19.486	-20.366	-19.61	-22.715	-20.845	-20.45	-20.073	-21.598	-21.084	-20.26	-20.723	-19.884	-21.432	-20.74	-21.776	-20.953	-21.508	-20.874	-20.934	-20.542	-18.355	-21.442
-0.79239	-0.073244	-1.1923	-1.6739	-0.8406	-0.45846	-2.9113	-2.2057	-2.2902	-1.9988	-1.567	-1.9524	-0.88929	-1.7636	-2.4705	-2.4783	-0.64203	-3.0321	-1.6394	-2.589	-2.4922	-1.5078	-1.4883	-1.536	-2.4734	-1.8421	-2.8454	-2.815	-3.261	0.020469	-3.2676	-2.0646	-2.947	0.067735	-2.8083	-1.3414	-2.2877	-2.3293	-1.4594	-1.3257	-0.90561	-1.4692	-2.3964	-1.7318	-2.5127	-1.0808	-1.4905	-2.6954	-2.193	-1.8406
-0.47893	-1.4301	-0.40323	0.16968	-0.075327	0.50622	-0.012327	0.65526	0.76386	1.3265	0.72707	-0.64031	0.2475	1.6048	0.878	1.0666	-0.035485	-0.062204	-0.35696	-0.38356	2.3413	1.3561	2.1414	-0.25413	0.77396	1.4472	-0.54557	-0.39086	0.78389	-0.47749	-0.42064	-0.33711	0.00707	-1.2817	-0.16811	1.949	-0.16313	0.30219	0.024551	1.1702	-1.1039	0.62791	1.4933	1.463	0.54551	-1.0968	-1.8209	-0.95107	0.56301	0.90043
-4.4475	-4.556	-3.6466	-2.5597	-2.4435	-4.4719	-3.6846	-4.3706	-4.7496	-3.9997	-5.0578	-4.0574	-2.9448	-3.4833	-4.6812	-2.6153	-4.6428	-4.6756	-4.4084	-4.1738	-3.8358	-4.5805	-3.713	-5.1726	-4.1218	-2.9255	-4.4862	-4.1416	-5.44	-3.7494	-4.46	-5.3827	-3.9716	-2.8781	-4.3293	-3.047	-5.2854	-4.7601	-4.7586	-6.2983	-4.8141	-3.8336	-4.6155	-3.9244	-3.5764	-3.6789	-4.9126	-4.7287	-2.897	-5.3587
[truncated: 578 more rows]
[truncated: 150 more columns]
