# Supplementary material for: Genetic dissection of main and epistatic effects of QTL based on augmented triple test cross design
Source: PLoS One. 2017 Dec 14;12(12):e0189054. doi: 10.1371/journal.pone.0189054 (PMC5730204; doi:10.1371/journal.pone.0189054)
Supplement: S7 Supporting Information — (ZIP) [file pone.0189054.s007.zip › z2_1650_0.2_10.csv]

-0.41376	0.90822	-1.3546	2.8501	1.751	-1.8242	2.4903	-0.78106	-3.526	3.5956	-1.9688	2.7275	0.85479	-3.2186	0.13161	-3.5565	-1.2506	2.28	-0.53553	-3.2498	-2.3571	-4.0574	-3.1877	-6.322	-1.9636	-1.34	-0.26736	-1.8711	1.4024	-2.4517	-0.22767	-6.5452	0.47206	0.94259	-2.1453	3.0296	0.56659	1.4231	-1.7458	-4.8811	0.51014	-1.3536	-6.2078	-2.2439	-1.8724	-0.14567	-5.8051	-0.50371	1.7205	-1.5777
1.9613	6.7984	5.5309	6.462	4.252	6.4506	7.4754	4.0714	7.6616	5.6482	4.7502	-1.4177	7.6944	5.7805	7.027	10.155	6.8561	3.767	3.8658	6.7366	5.5562	12.25	7.856	8.5215	8.3115	6.0007	2.3434	0.95766	3.1636	10.93	6.3101	6.3639	6.8902	4.3828	1.6457	3.9025	4.5629	1.7745	3.2335	6.9984	7.9373	3.1169	1.6165	6.3992	5.9001	4.0406	7.8066	2.6271	5.4297	8.4262
-4.7905	-1.4266	-1.6236	-2.9022	-4.5336	-1.7335	-1.986	-5.9141	-0.80303	-1.4259	1.1741	-4.2618	-2.479	-2.2246	-6.2452	-6.0216	-2.6251	0.53237	0.26504	0.26372	-1.3271	-5.1092	-6.4482	3.2426	-3.0686	-3.7417	-2.954	-2.7471	-2.5876	-4.3562	-3.592	-0.83641	3.3028	-4.7015	-0.10692	-0.12044	-2.2081	-3.3702	-3.4807	-4.1673	-7.262	-1.5518	-0.34006	-1.7177	-5.8739	-1.8239	-4.9276	-2.9708	3.0609	-2.7949
-1.8027	-3.2881	-4.0253	-2.8006	-3.8832	-1.0091	0.60773	0.20949	-2.2247	-2.3363	-2.1167	-1.7806	-5.5885	-0.3694	-1.7771	-2.9446	-0.68548	-1.4378	2.2303	-3.638	-2.1605	-0.86376	-1.6989	-0.17807	-2.8839	1.6818	-0.58687	0.79349	-2.8325	-3.0281	-0.83584	-2.1961	-5.612	-2.0151	-4.1902	-0.95966	-1.0207	-3.4374	-0.29394	-0.75648	-3.426	-7.3927	-5.4246	-0.67591	-2.2209	-0.34136	-0.35322	1.5	-3.4146	-0.29669
-15.213	-9.7533	-6.9494	-13.473	-11.98	-13.978	-10.77	-13.192	-16.394	-12.868	-12.872	-10.28	-14.461	-14.513	-16.693	-17.258	-14.938	-13.215	-13.626	-16.033	-10.164	-12.527	-12.474	-14.889	-8.093	-15.894	-15.864	-15.146	-11.484	-15.441	-12.453	-10.568	-14.666	-12.84	-9.0111	-14.832	-6.2095	-11.233	-14.794	-6.9154	-13.111	-12.37	-14.742	-10.555	-17.067	-10.559	-12.023	-14.454	-14.242	-11.686
-0.10485	-2.9224	-4.3011	2.6262	0.70748	-1.5067	-0.57988	-6.1575	0.016497	-0.9337	1.4326	-1.4701	-0.47705	-1.8896	0.18916	-1.0023	-4.9433	-0.72348	0.32561	1.63	-1.7261	-2.1825	-2.4848	-0.011538	3.0689	-1.0889	-2.4124	-5.2403	-1.0303	1.7146	-2.8813	0.029595	-0.78072	-2.4269	-0.075037	0.99064	2.2532	-0.69394	0.93905	-6.2083	-2.7926	5.7489	-2.6133	5.0662	-1.9716	4.3681	-1.5092	2.3832	-1.1838	-4.3858
-11.393	-15.339	-4.8943	-11.752	-10.227	-11.516	-12.9	-10.733	-14.642	-14.888	-11.501	-7.6782	-11.009	-14.501	-16.527	-14.389	-12.736	-5.6119	-9.9759	-12.513	-11.662	-12.224	-13.774	-12.475	-10.121	-13.986	-10.234	-10.66	-13.117	-12.321	-10.81	-14.155	-9.1698	-13.613	-8.3467	-11.663	-12.243	-11.04	-10.568	-7.3082	-14.371	-13.074	-14.76	-8.4044	-13.787	-15.555	-13.638	-7.2235	-15.581	-16.724
3.5214	-2.0539	-3.6219	-2.1241	3.5004	-1.2303	-1.1351	4.428	-1.2581	-1.0613	6.0723	-2.6288	2.7988	-1.1748	5.6494	-1.2568	3.8352	4.015	1.2835	-2.6883	1.7041	-1.5775	0.81707	-0.899	3.1865	2.8668	-3.6519	3.8423	2.3894	0.21561	-0.89847	4.8109	5.1947	5.0097	-2.2093	-0.54994	-3.6777	-0.553	1.6927	4.185	0.2837	0.86102	3.7593	-0.52763	-0.18832	0.28965	5.1649	4.0367	4.5756	0.70282
-13.703	-10.045	-10.863	-10.188	-11.209	-7.0136	-12.368	-9.0452	-9.346	-16.817	-8.5131	-8.897	-11.009	-8.2488	-10.793	-9.2906	-9.7407	-8.7958	-11.806	-12.295	-11.866	-10.032	-10.954	-9.8279	-10.966	-12.449	-5.2409	-13.23	-10.731	-5.2487	-11.152	-8.5477	-9.9665	-10.032	-13.55	-8.4033	-9.7736	-9.1401	-7.1737	-13.94	-12.06	-8.3245	-11.038	-12.213	-10.294	-9.7575	-10.495	-10.443	-11.691	-10.622
2.9847	-1.5731	2.8647	3.6738	3.3387	3.6888	4.8197	4.3467	-0.94216	-4.4939	-0.6037	-0.55144	1.8598	-0.99133	1.1583	-1.4106	-1.7369	-1.6469	1.8044	2.4486	-0.17191	-0.3871	1.4719	-1.0242	-0.3887	3.0197	6.9185	1.6628	1.2886	1.5127	-1.7934	3.3545	-2.1323	-1.0132	2.6908	-2.3271	-0.60167	-1.6778	0.86322	0.53647	0.7462	-0.61421	-0.79549	-0.16554	4.3237	-0.99454	-2.9729	0.22642	3.5656	0.90308
0.17988	-2.3934	-0.11455	-6.5247	-4.2839	-2.1867	-2.9203	-3.059	-1.6247	-0.56709	4.4124	-3.9187	-3.6288	-2.2877	0.13767	-4.2676	-3.6262	-1.0543	-3.9407	-9.4078	-2.7434	-0.84578	-0.060663	-3.4029	-4.2029	-3.9152	-0.93606	-0.75518	1.1742	-0.90563	-3.0005	-3.5571	0.4566	-0.88891	-0.90387	-0.41396	1.1933	-4.0753	-3.2184	0.37802	-0.084142	-1.3088	-4.9327	-3.1513	1.676	-1.1185	0.85489	-4.1887	-2.1528	-3.9037
-3.686	-3.7822	-1.5667	-4.4984	-2.0515	-5.1653	-6.0137	-6.512	0.87822	-2.7439	-5.9397	-5.8407	-2.352	-3.5664	-2.6882	-5.7282	-4.0896	-6.0716	-3.3569	-3.7573	-4.6501	-7.0008	-5.7482	-3.4717	0.26245	-9.0402	-6.2454	-2.3547	-5.486	-7.5541	-2.0472	-2.8717	-1.7749	-4.7352	-0.24795	2.1478	-10.452	-5.5627	-8.8671	-4.4073	-6.3277	-4.1999	-3.2982	-2.0851	-7.7122	-5.0365	-9.5422	-4.104	-2.4733	-3.9777
-7.8049	-3.0023	-2.5693	-5.0275	-4.7112	-7.4175	-3.7524	-0.41083	-1.3073	-4.8621	1.3758	-3.0875	-4.6827	-1.86	-1.9797	-4.1633	-5.321	-4.4516	-1.7803	-2.1026	-2.2158	-2.338	-2.8589	-5.6005	-1.4443	-6.4854	-6.7699	-1.6253	1.3106	-4.4145	-1.7154	-3.4216	-3.9072	-0.72973	-2.0133	-6.4767	0.14145	-4.8994	-5.0792	1.3278	-3.9287	-3.5284	-5.2039	-3.9294	0.44906	-0.7306	-8.6654	-5.4526	-1.3751	-7.0531
11.63	10.742	7.4754	12.342	8.6188	14.688	11.651	10.367	13.955	8.875	13.914	10.56	5.8225	8.593	10.089	5.805	7.2284	9.3346	7.3938	5.3826	9.6243	7.6299	7.902	13.105	13.997	7.611	9.7536	8.6732	10.407	8.9052	8.3853	11.457	11.934	12.929	9.2115	13.013	11.909	11.171	7.7569	9.1493	10.219	7.7723	11.018	12.291	13.262	8.5084	8.7106	8.9094	9.8024	14.41
5.6639	-0.27417	0.22549	-1.4439	0.204	1.1451	4.0014	3.3861	-1.9352	1.7967	1.0451	4.7809	-0.16416	2.2335	-0.38309	1.3044	1.1268	0.37028	5.7463	3.947	-2.4619	0.84022	2.2333	-0.14607	1.0801	-1.3488	-1.1049	0.86669	0.25045	-2.5105	3.5893	0.8884	4.4707	6.0552	3.2031	3.4801	2.3992	2.9925	-0.7898	6.2316	1.666	7.6021	-4.2195	-2.569	1.2276	0.81822	-1.2484	-0.36538	0.98345	2.3892
-7.2746	-11.855	-7.356	-7.3888	-10.699	-10.182	-8.5964	-2.3785	-9.54	-10.704	-12.668	-5.7995	-7.7002	-5.2841	-11.336	-3.2247	-12.434	-10.826	-5.8392	-6.5418	-4.8442	-10.386	-9.1747	-6.5643	-9.3616	-10.323	-8.9372	-12.707	-9.31	-7.3162	-9.8028	-9.8085	-8.0507	-12.432	-8.7588	-6.0799	-8.0792	-5.4829	-8.7686	-7.7402	-6.6241	-7.0757	-7.6422	-8.0498	-10.014	-9.7662	-5.2356	-12.454	-5.3519	-10.385
0.98447	4.0752	2.1571	1.0723	2.0455	6.5738	2.0238	2.6044	3.2423	4.7018	4.5891	-1.1175	4.0895	-1.3753	2.5883	1.9694	4.5563	0.40593	2.0242	2.1029	2.7563	2.381	1.7614	-4.6969	3.5403	3.7917	1.4024	-0.74872	1.1721	1.6662	-1.4877	3.8116	4.5618	-1.2721	2.2763	1.8553	0.66483	-0.26479	3.892	5.0916	3.1726	-0.71745	4.7315	1.5403	4.42	2.984	-3.9191	-0.72445	3.5692	9.2185
-13.116	-13.621	-14.457	-11.031	-10.428	-13.594	-12.359	-13.025	-13.822	-15.696	-5.792	-15.919	-8.9404	-10.312	-15.663	-15.396	-13.387	-15.994	-12.214	-10.27	-12.674	-14.355	-10.955	-14.002	-12.39	-12.204	-14.846	-19.012	-11.242	-16.092	-12.045	-18.604	-17.003	-12.462	-16.87	-13.827	-14.768	-15.861	-9.4231	-11.743	-14.421	-16.683	-17.22	-11.347	-17.301	-10.944	-15.327	-10.372	-15.56	-10.916
-5.9478	-6.7723	-12.644	-10.89	-7.3621	-6.489	-12.176	-9.8552	-9.7279	-9.8915	-11.157	-9.3617	-9.4801	-6.2035	-9.3718	-6.2098	-14.753	-11.05	-11.187	-11.191	-9.1023	-11.471	-11.619	-11.9	-9.5967	-9.8237	-8.2566	-6.2829	-10.127	-8.2891	-3.7843	-8.269	-5.0428	-7.5318	-11.915	-11.935	-10.128	-13.536	-4.9932	-6.6243	-10.662	-10.668	-9.8754	-6.3256	-10.257	-5.4319	-6.7144	-9.3394	-15.284	-9.7405
3.2068	8.739	3.6386	6.5159	2.5269	2.9491	3.058	3.7291	6.1837	0.4824	1.8316	3.7191	4.9211	5.1425	2.8312	5.4153	2.5756	3.3923	7.7315	4.169	2.2096	5.541	5.7117	6.7795	0.99703	6.747	7.8982	2.5669	5.7532	1.218	7.5075	6.7001	4.9999	5.8291	5.9192	6.3467	4.0116	5.3674	5.1037	3.4814	5.3106	2.9871	4.826	0.7424	0.93833	2.5593	3.9687	4.4911	1.3794	3.0823
-11.333	-8.8066	-10.406	-12.355	-13.668	-9.1615	-9.7506	-9.1681	-11.377	-9.2518	-13.021	-13.087	-9.8007	-11.076	-7.7426	-8.008	-5.6952	-11.781	-7.0419	-8.993	-12.236	-7.21	-7.8061	-13.259	-6.724	-7.5096	-9.7824	-8.8314	-13.306	-8.1606	-13.348	-11.67	-12.909	-9.7673	-8.4644	-9.3187	-5.3231	-10.126	-7.7039	-8.5668	-11.185	-3.8049	-10.625	-8.2482	-10.732	-8.9625	-8.0214	-6.983	-7.1458	-6.4361
-7.797	-4.9146	-5.6061	-0.21014	-4.9766	-1.1354	-5.1749	-5.5524	-0.95621	-0.51012	-0.79647	-2.6582	-4.0831	-6.3765	-6.8068	-4.7216	-5.1596	-4.1917	-3.4054	-8.3384	-0.62023	-6.6759	-4.5679	-6.4946	-5.919	-6.709	-4.9608	-5.9415	-3.6782	-4.2465	-5.5301	-4.745	-3.6764	-5.71	-1.347	-5.8786	-6.1529	-6.5236	-3.6206	-5.2223	-5.7433	-2.9995	-1.964	-7.5495	-6.3469	-7.051	-2.1953	-9.0562	-3.6082	-6.282
-20.498	-19.18	-23.432	-18.49	-23.775	-20.681	-20.148	-19.227	-16.047	-19.655	-22.846	-18.09	-16.666	-20.094	-23.145	-22.331	-19.065	-21.046	-17.221	-24.618	-23.784	-21.297	-18.947	-15.798	-19.653	-19.536	-23.856	-19.351	-19.202	-18.445	-22.241	-21.417	-24.418	-20.123	-22.034	-23.069	-19.984	-25.633	-19.65	-20.266	-20.308	-22.068	-21.67	-22.992	-23.6	-19.191	-20.011	-22.43	-17.56	-23.816
-9.8049	-11.616	-17.345	-11.85	-12.689	-12.385	-15.962	-10.074	-12.696	-8.9791	-16.003	-9.8394	-10.398	-11.006	-11.424	-8.996	-10.931	-10.436	-13.625	-14.634	-7.354	-13.955	-12.603	-11.215	-14.339	-12.016	-15.592	-12.015	-11.15	-13.769	-13.352	-15.343	-6.6807	-9.8792	-13.731	-16.045	-12.799	-12.569	-16.502	-15.965	-11.614	-11.573	-15.732	-11.782	-7.063	-14.407	-10.441	-14.396	-12.306	-13.327
-9.4067	-7.6759	-11.837	-7.645	-11.777	-1.2309	-5.8602	-7.8481	-8.352	-12.108	-10.204	-8.1033	-6.5739	-8.824	-8.5732	-10.204	-9.0675	-7.2854	-11.264	-13.075	-7.3408	-8.0409	-9.9896	-10.125	-9.2691	-7.2202	-9.3298	-4.1884	-11.57	-7.964	-8.7337	-9.3939	-7.3171	-11.256	-10.51	-6.3193	-12.97	-9.1427	-7.2767	-3.3922	-11.695	-9.5713	-6.3089	-3.9376	-10.001	-13.285	-8.8666	-7.1118	-10.555	-12.716
-7.1802	0.80557	-2.34	1.4425	-6.8187	-1.9075	-7.8043	-1.1482	-2.6725	-1.5757	1.7567	-1.1057	-2.073	-3.2419	-5.9938	3.5102	-4.6707	-1.7521	0.068011	-1.6299	-0.48259	-2.1616	-3.183	-1.0926	-2.1014	-4.5566	-3.826	-4.7938	-5.4309	-1.5496	1.1336	-3.3698	0.66754	2.677	-0.74549	1.8037	-2.0859	-1.4491	-0.47312	-6.9467	-3.2008	-3.8784	-0.32213	-8.688	3.2747	0.75482	-2.457	-3.2216	-4.7001	0.16532
-6.8538	-4.4154	-3.3809	-7.5193	-4.3623	0.65636	-7.2398	-7.7169	-6.9555	-0.25257	-1.1951	-0.13524	-3.28	-10.351	-4.0215	-2.7198	0.38631	-4.7456	3.0308	-3.2844	0.17289	-7.0632	-3.8965	-3.8603	-8.0077	-6.0789	-3.6718	-5.8842	-0.82592	-0.79087	-7.7257	-1.9256	-4.5784	-0.98627	-2.4581	-5.8759	-8.2088	-5.517	-4.1863	-5.5487	-4.2076	-1.7626	-3.2104	-0.10453	-7.0268	0.60254	-4.8965	-8.1543	-4.6547	-10.186
0.53024	6.666	2.4086	5.4665	2.2905	1.4563	3.1175	2.3231	3.2832	2.7977	-1.9888	7.0971	1.753	2.3395	3.1894	7.1603	5.4366	3.7817	6.039	2.013	3.3261	5.3635	-0.12596	6.0248	0.98968	2.5436	0.21734	0.64109	4.2106	2.5429	2.8413	1.793	7.171	3.551	-0.076009	0.10644	2.134	5.3984	-0.096481	-1.5275	-3.0703	3.0723	1.1221	0.23903	2.5523	0.83314	3.1569	3.567	2.9245	6.0477
-0.57853	0.92286	2.1278	2.8064	-1.6106	1.5821	2.8682	2.0103	3.147	-1.4004	4.3933	-1.2154	0.25855	1.4781	-0.44963	2.1554	4.6217	7.5461	0.38497	0.98697	-1.7089	1.6231	0.10638	1.9807	2.2578	4.1745	-2.3979	5.8393	-0.71734	0.19356	1.5731	2.3955	-0.43872	-0.51947	3.1465	1.5929	3.1214	0.40675	-0.28137	1.4239	0.34249	0.25492	0.7627	2.5887	-0.35941	5.1327	3.3751	3.3491	0.7311	0.73108
-2.8558	-1.6957	-1.6503	-2.4253	-3.0033	-6.0805	-3.8554	-1.7889	-1.9605	-2.5326	-2.3368	-2.6698	-3.6363	-5.9554	-4.3863	-5.3765	-11.733	0.186	-4.7137	-4.9974	-3.4366	-6.4495	-3.7057	-1.6677	2.2011	0.80107	0.32078	-4.6535	-5.0996	-3.3977	-3.7367	-5.4692	-8.1833	-0.3485	-3.0349	-3.8669	-0.81357	-0.5901	-6.0151	-2.1568	-7.2459	-4.6726	-0.038934	-6.1333	-5.4128	1.1002	-4.9389	-2.9978	-4.2866	-1.1707
-14.861	-20.606	-13.465	-14.814	-13.034	-9.5994	-14.515	-10.68	-17.198	-12.826	-11.243	-16.1	-15.197	-16.15	-13.27	-14.142	-17.583	-7.6664	-16.501	-12.795	-16.566	-16.476	-18.314	-13.93	-17.094	-17.547	-9.2832	-10.703	-12.128	-13.122	-12.047	-15.434	-11.081	-12.844	-12.54	-8.8661	-12.687	-14.681	-15.853	-13.114	-10.098	-15.645	-10.503	-13.223	-11.848	-10.118	-14.069	-14.874	-14.285	-8.2873
-14.118	-10.906	-15.027	-17.195	-14.447	-12.24	-12.354	-10.689	-10.206	-6.5622	-13.365	-12.404	-9.4291	-12.968	-8.7351	-12.32	-11.479	-9.9266	-15.203	-11.67	-10.971	-10.518	-9.7892	-12.386	-10.254	-11.928	-9.8244	-13.868	-10.805	-14.321	-11.701	-6.8714	-14.296	-13.499	-9.7824	-16.156	-14.657	-12.953	-17.085	-12.156	-11.386	-10.596	-12.048	-9.2294	-14.063	-8.8986	-13.01	-12.136	-13.754	-11.627
6.2381	8.1947	4.7945	8.2009	5.7265	5.5105	5.8379	5.9772	4.6614	3.8814	5.3703	2.6437	3.325	6.4319	3.6134	7.1199	3.1337	7.4952	9.1648	4.8343	7.304	4.3898	9.272	1.6537	5.7983	5.8003	2.1914	7.6314	2.0678	6.4953	1.9314	1.8336	3.3041	2.8582	2.5754	3.947	9.3535	4.6824	3.0641	2.7835	1.7193	6.1655	5.2516	1.5848	2.4316	0.94787	6.7164	1.4784	5.2457	4.8114
-5.6479	-2.5797	-2.5201	-2.8244	2.3329	-0.070289	-3.3238	-5.9896	-3.0498	-1.6924	-6.1033	-6.0162	-2.0613	-0.88014	-5.1176	-0.45824	-2.2523	-1.5849	-1.0477	-3.4074	-3.7884	1.1685	-2.5829	-0.13323	-1.5417	-2.4633	-0.78091	-0.52958	-1.3977	1.4691	1.0085	-3.9103	-4.2017	-2.535	-2.3257	0.30729	-0.68517	0.65355	-7.0894	1.8384	-0.65857	2.3966	1.0489	-5.2471	-3.4381	-3.3719	-1.1104	-2.8365	-3.6435	-4.6309
1.2875	-1.7935	-0.2155	-3.065	2.5627	2.5716	4.1158	3.1986	0.33326	0.36692	4.0829	1.2868	2.6186	0.48918	2.3882	1.9302	0.018099	0.56712	-3.1289	4.275	2.744	-0.3972	3.0951	1.0147	0.19073	0.26967	-0.96801	0.61502	4.5841	4.1427	5.9931	1.853	-2.456	3.8152	3.1146	4.2936	4.587	-1.1394	2.7352	-1.5652	1.0834	-4.113	3.4584	0.95142	0.71069	6.3821	5.4725	2.4071	0.70578	3.5304
-7.1097	-11.279	-8.3645	-10.864	-11.444	-8.6764	-8.2557	-11.152	-7.1977	-9.4304	-9.1934	-8.7106	-11.859	-12.474	-11.73	-7.8415	-9.1719	-15.911	-12.321	-10.966	-6.0666	-10.323	-8.9562	-14.256	-9.1187	-10.144	-9.8304	-8.77	-10.46	-11.019	-7.7336	-12.607	-3.5876	-11.63	-9.106	-14.384	-12.463	-11.783	-13.416	-12.896	-9.2092	-7.22	-9.8792	-8.0525	-8.8628	-10.324	-14.467	-11.684	-11.165	-12.559
3.2347	0.50455	4.0977	0.55848	-4.5778	-0.76105	2.9233	2.0244	1.3202	2.0111	5.3193	5.0453	0.3361	2.8603	1.7686	1.5588	5.0338	4.2091	1.6621	0.14264	-1.061	-4.1197	4.9348	1.6281	0.60466	1.1481	3.8028	3.1759	3.9917	1.6379	1.6253	0.90237	1.9545	2.4676	3.2922	2.604	1.0656	1.4802	6.6984	4.6472	2.0646	6.1764	4.8971	-0.031703	2.6632	5.2794	3.7907	3.622	5.5163	2.82
-13.82	-12.657	-10.843	-13.736	-14.112	-13.162	-20.684	-19.017	-13.319	-13.366	-14.505	-12.423	-10.646	-12.416	-11.617	-14.764	-13.097	-12.578	-11.956	-14.602	-12.977	-10.18	-13.424	-14.56	-13.309	-19.279	-10.56	-11.382	-12.21	-12.392	-11.152	-10.057	-14.221	-8.0092	-14.737	-13.015	-14.31	-13.178	-16.327	-18.253	-12.921	-14.103	-12.644	-12.728	-12.201	-13.542	-11.171	-12.972	-10.395	-12.991
-6.0957	-3.3235	-6.0774	-4.8185	-7.7257	-3.7959	-0.89322	-2.3638	-2.102	-4.6567	-1.0335	-4.0099	-8.8304	-5.6633	-5.0749	-9.9667	-1.6671	-1.4979	-1.4762	-2.5892	-5.1985	-4.091	-5.9313	-5.1663	-3.8284	-5.4766	1.168	-4.2947	-1.3704	-5.7487	-2.5294	-0.18043	-2.4105	-4.4761	-3.8816	-2.7656	-2.4377	-8.6628	-2.2928	-4.4878	-4.4908	-6.5112	-8.3006	-1.9572	-8.1253	-3.3078	-4.041	-9.6181	-7.1995	-7.9337
0.00039554	3.6862	2.3203	-0.4353	-0.042196	-2.556	0.59587	-0.50499	3.9531	3.4549	0.83153	0.96728	-1.9837	3.1565	3.2712	2.1368	-1.0468	2.2349	2.9418	0.32154	-1.8243	1.4453	1.8764	1.6171	0.056226	-2.7938	2.9777	-2.108	-0.49675	3.0451	0.77908	-0.44901	0.61333	1.3781	1.2229	0.86667	-2.5238	2.5959	0.099788	1.5521	3.8132	0.43608	-2.7534	-1.0792	-2.2064	1.768	0.11378	0.53213	-4.3316	0.38307
-18.885	-18.372	-25.869	-21.705	-21.094	-22.318	-17.106	-18.063	-22.399	-17.115	-21.698	-20.65	-21.784	-23.37	-18.772	-18.45	-20.087	-17.29	-20.881	-20.69	-17.518	-17.13	-22.044	-21.134	-22.912	-20.238	-19.07	-22.947	-22.121	-16.731	-22.704	-22.607	-20.716	-21.055	-19.626	-21.309	-21.256	-20.747	-24.264	-22.12	-21.467	-20.204	-23.042	-17.872	-22.84	-20.676	-21.183	-22.981	-19.709	-18.286
9.1976	9.6999	9.0749	6.0331	8.5545	11.183	8.155	8.6669	7.7663	7.298	10.747	9.372	5.3083	10.353	13.026	2.591	10.58	9.4536	9.9531	8.7298	6.5232	5.4738	5.4829	8.3534	6.6753	11.455	13.193	8.954	7.1051	9.8638	2.0189	7.9962	7.9617	8.4388	12.001	3.9616	5.7013	8.6643	5.7526	4.1359	11.185	6.2502	10.814	10.282	11.261	6.0003	8.7441	6.7912	9.0008	11.637
-3.1831	2.1963	-1.5359	-3.6582	-3.0209	-2.3129	-8.4489	-2.4698	0.50301	2.1254	-1.4241	-3.1932	-2.0932	-5.0138	-2.3374	-7.2143	-2.299	-6.0589	-0.36598	-2.0398	-3.9773	-4.8894	-4.769	1.5664	-6.777	0.50745	-0.40359	-3.8342	-6.5358	-2.5093	2.139	-2.2334	-4.0983	1.7254	-3.6729	-0.17437	1.6464	-1.8583	-5.5501	-4.1322	2.0974	-0.48288	-2.533	-1.8271	-6.0739	2.5751	4.8921	-2.0922	-0.0099987	-2.9597
0.015903	-7.3053	1.6193	2.039	-0.44998	-1.3113	-2.1055	-0.49546	5.2776	-3.1223	2.7894	0.7428	-1.9217	-4.8384	-0.92233	2.2544	-0.4028	2.3413	-3.6826	0.025669	4.0084	1.0374	-0.77358	-2.5271	-3.5058	7.1466	-0.57135	-0.56238	2.6135	2.1957	-1.8505	0.76005	0.75694	5.6219	-1.8598	-1.9181	-1.658	-0.28809	-1.9026	5.3415	4.4898	0.46493	-1.7486	0.65129	-3.8863	2.0372	2.2929	7.4093	-3.3884	2.7233
0.65048	-0.36268	2.5252	-0.49832	-0.84579	1.4967	5.3103	1.0213	-1.0755	-1.9515	-5.218	-3.5858	1.7064	0.89661	3.1302	3.2589	1.1441	3.1623	-4.8569	-2.6296	3.7775	-5.5179	4.7825	-1.6639	2.5512	-2.408	-1.4609	4.4383	3.4017	0.1733	0.51227	-2.6599	3.2785	-2.7035	3.0822	1.7281	2.5765	0.15501	-2.816	-0.19722	-2.2707	0.086775	2.181	-0.16205	-1.982	3.3268	-4.0839	1.0478	0.85965	-1.6521
-4.8357	-3.7762	-1.1242	-7.1904	-6.8599	-5.6393	-7.8995	-1.6645	-4.5606	-7.7157	-3.6278	-6.4617	-2.941	-4.6704	-3.284	-6.6868	-5.0137	-9.4218	-5.7096	-3.2063	-7.5671	-6.241	-4.0205	-3.3485	-2.3055	-2.3421	-1.8729	-1.6512	-6.5303	-5.5931	-2.0424	-1.6973	-6.3691	-2.3645	-2.3754	-3.8043	-6.1156	-1.9802	-1.3768	-5.1132	-5.9374	-6.0743	-3.9539	-5.1998	-3.3159	-2.816	-5.3046	-4.0631	-0.13459	-6.3426
-9.6028	-8.0971	-2.1764	-5.5704	-7.8243	-3.865	-3.8927	-8.5075	-3.9877	-9.2727	-5.6598	-6.328	-7.9934	-9.5201	-7.8682	-10.369	-5.5173	-4.8641	-9.0569	-0.0068323	-5.7682	-4.3687	-6.9195	-3.8997	-7.0625	-7.0865	-5.042	-2.3432	-6.2083	-2.6706	-5.9538	-5.6321	-3.3056	-11.354	-2.2832	-4.9208	-8.7851	-7.119	-5.6491	-14.013	-8.5432	-6.2669	-6.7243	-5.4829	-3.9361	-6.2959	-6.7955	-8.9868	-5.4414	-9.7546
-11.378	-14.52	-17.032	-17.42	-5.5218	-14.903	-15.659	-12.967	-10.597	-11.791	-14.978	-16.611	-13.261	-12.096	-13.113	-16.631	-13.879	-13.87	-16.008	-14.759	-13.404	-16.263	-13.265	-16.614	-15.746	-19.639	-11.47	-12.322	-12.145	-14.288	-19.014	-11.353	-11.039	-10.212	-13.166	-14.648	-13.418	-13.521	-12.046	-21.078	-13.236	-13.735	-13.953	-15.222	-12.31	-9.7387	-15.11	-16.401	-13.272	-14.255
-2.5153	-4.6363	-4.0543	-0.15337	-6.6578	-0.74985	-7.5252	-4.0025	-7.0214	-6.4124	-5.6828	-6.6812	-1.3881	-6.5467	-5.1383	-11.015	-4.114	-1.8686	-4.4624	-7.8183	-8.28	-4.2898	-2.8337	-4.4336	-1.8243	-3.0524	-1.5976	-6.916	-1.3104	-0.62867	-8.1464	-2.0431	-4.2172	-1.7829	-6.8501	-3.3258	-4.5183	-5.1282	-8.5909	-3.0682	4.3429	-5.1239	-7.6413	-7.6935	-3.4825	-3.7233	-4.5072	-2.7163	-1.7279	-4.8388
6.3233	5.919	7.5651	4.3672	7.828	6.2161	6.1966	6.7037	8.6104	3.6547	7.6584	0.71825	5.8793	9.5125	2.2815	8.6144	6.4626	8.3145	8.6577	1.9251	1.2831	2.3892	4.6222	8.2172	4.909	9.1909	3.0062	7.2232	9.9547	8.6931	7.1852	5.0989	4.7875	7.665	8.7943	5.1203	8.8307	8.4389	6.5238	7.7752	6.6979	7.8016	7.8229	6.7161	6.0112	7.0289	2.7073	6.6419	7.6146	10.071
7.718	7.3972	11.494	12.298	14.116	6.0175	10.024	8.945	9.6504	9.7386	10.176	10.62	11.473	9.515	5.7647	10.524	13.894	9.2664	9.2744	6.4369	10.549	13.191	8.3675	9.3582	8.8256	7.7111	9.7591	9.8247	5.9132	9.6321	11.418	10.2	6.0388	10.137	12.109	9.3514	4.4982	9.0498	3.8822	8.3775	9.8266	9.0147	7.8131	9.4518	13.074	10.752	7.5451	8.8272	8.4754	8.5797
-25.037	-23.536	-18.56	-20.828	-20.094	-21.387	-23.872	-23.232	-22.116	-21.913	-20.647	-19.261	-23.095	-25.272	-23.503	-21.25	-20.261	-17.401	-20.773	-20.555	-25.505	-21.157	-23.387	-21.767	-24.061	-20.556	-26.388	-25.803	-22.072	-18.735	-23.704	-20.448	-21.083	-18.656	-20.484	-22.412	-18.685	-22.816	-21.893	-25.47	-21.467	-22.636	-19.572	-25.779	-19.5	-25.132	-24.652	-22.564	-24.104	-20.529
5.1654	5.1983	6.7293	10.773	6.44	5.0643	8.3816	9.2462	9.2549	0.72814	9.0239	6.5682	3.6791	2.7453	7.6315	8.7159	5.1981	5.3933	7.1315	6.4402	4.2683	5.8533	9.9287	2.2457	9.6493	3.9646	6.5013	4.2217	7.3316	11.919	0.41803	6.3244	10.808	6.9016	9.3786	6.8733	5.5183	6.5856	4.5457	9.7775	9.4256	9.2986	6.0697	4.5475	5.3267	8.395	5.7126	9.0092	3.1064	6.8615
-10.864	-11.579	-11.016	-8.8237	-13.616	-8.3602	-13.909	-14.568	-11.917	-12.434	-12.387	-10.027	-10.838	-8.656	-9.7982	-10.228	-13.037	-14.104	-14.009	-12.63	-7.941	-9.7527	-10.373	-15.598	-11.186	-10.886	-15.016	-15.277	-14.894	-7.6485	-12.437	-14.59	-10.996	-7.6209	-15.056	-10.246	-8.8603	-12.278	-10.737	-12.044	-9.3097	-16.467	-10.379	-10.924	-11.246	-17.173	-15.413	-10.3	-13.306	-14.368
-6.4526	-9.2695	-8.7595	-7.934	-11.687	-5.8972	-9.6823	-8.6746	-13.729	-9.6902	-6.5976	-13.128	-9.8921	-8.0414	-9.7448	-9.1427	-14.032	-11.185	-11.235	-9.3179	-10.057	-10.164	-10.899	-6.576	-12.671	-7.9957	-9.086	-4.6786	-7.94	-5.8097	-7.696	-13.224	-6.0773	-10.032	-5.4262	-11.464	-5.9011	-9.6776	-10.031	-9.3488	-13.048	-10.92	-8.0395	-11.156	-9.8124	-10.184	-12.309	-9.3169	-7.3674	-9.6384
-19.195	-12.605	-11.736	-10.945	-13.117	-14.765	-12.44	-10.509	-11.742	-17.162	-9.7845	-18.332	-11.813	-11.65	-19.151	-13.771	-15.851	-16.316	-16.339	-10.831	-13.195	-17.444	-15.51	-17.025	-12.58	-11.421	-12.375	-13.18	-15.611	-19.055	-11.176	-14.821	-14.557	-15.215	-8.9763	-18.002	-12.588	-10.917	-12.058	-16.722	-16.698	-11.84	-12.663	-12.389	-14.045	-12.372	-12.99	-13.902	-15.544	-11.542
2.6286	3.6745	-0.95734	5.2	1.8178	5.8487	2.7321	2.6821	1.9489	1.536	3.626	-0.48441	0.17759	1.8856	5.5045	1.7823	1.1692	1.2849	3.2064	3.5593	0.31026	-0.93504	2.5377	3.8476	5.9741	2.4282	0.85092	6.6323	5.9733	2.0338	2.1356	1.0828	3.8473	0.68514	3.1477	-1.0767	0.85778	1.2546	-0.32194	1.5221	2.5647	7.4715	0.12675	1.8118	1.2857	6.245	2.6272	0.28496	-2.553	5.0317
8.4181	9.7802	8.2696	6.836	9.6206	8.7526	7.8628	11.453	15.457	10.975	12.662	15.629	9.0416	9.5783	8.1399	8.3491	11.176	9.1827	4.7359	9.2165	11.897	7.9056	12.242	10.855	11.418	8.2255	9.7458	8.4083	13.194	6.3697	13.022	9.7002	13.874	5.7447	7.24	11.033	9.4148	11.027	9.6422	12.565	5.9937	7.4294	14.802	6.4315	12.153	9.9121	5.7631	10.626	14.541	9.0745
7.2599	3.4409	3.1722	5.1044	4.7417	2.0329	6.6958	8.7835	4.6941	7.1982	5.7308	10.399	2.6708	10.827	3.0949	6.3808	4.8594	4.9777	7.5005	-0.21273	4.1118	5.566	4.3624	3.1169	11.051	7.7817	7.5244	6.3288	11.152	8.1099	6.9639	6.1531	5.8973	5.4598	10.492	6.047	2.8542	5.1847	9.8378	8.9936	9.6643	6.9016	5.8873	6.8531	6.2915	4.0797	9.3588	6.693	3.3662	6.145
-5.9024	2.0915	2.0381	-0.4902	-4.5432	-5.9718	-5.883	-7.6761	0.42614	-4.8152	2.2069	-3.0301	1.1323	-2.9993	-3.3034	-5.5791	1.1473	-0.87341	1.8341	4.8642	0.47994	2.1215	1.527	-1.9786	-2.5852	-2.9536	-2.0557	-3.1607	-5.4224	-1.1511	-3.1503	-3.4938	-6.4272	-6.8883	-1.555	-4.4165	-4.122	-2.4083	-2.4712	-2.0457	-0.21069	-3.2821	-5.3019	-3.3554	-4.376	-0.51722	-3.8265	-1.1091	-2.3354	-2.2727
2.6564	-0.81618	2.3905	3.299	3.5093	6.347	4.2278	5.0015	-2.6862	1.5723	1.1141	4.714	3.3842	-2.1694	1.43	4.7225	0.21987	2.575	5.3837	0.13898	-0.012259	5.2635	0.69792	4.524	0.78383	4.1893	1.3024	2.7469	2.3768	-2.2091	2.5325	2.1594	1.9777	2.1509	-0.51319	1.631	5.2597	-1.0159	0.44992	-0.65393	-0.33556	1.362	6.8453	-0.24844	-2.6782	4.3854	1.6284	3.9318	-3.0553	4.4555
-21.242	-25.523	-19.267	-21.339	-25.446	-21.451	-21.237	-23.454	-25.635	-22.814	-20.951	-24.448	-21.419	-24.103	-20.405	-24.738	-22.422	-20.891	-17.102	-21.987	-20.872	-22.611	-20.068	-24.533	-23.864	-26.304	-18.591	-20.218	-22.658	-24.521	-20.357	-21.341	-24.261	-25.939	-19.494	-22.201	-24.682	-22.102	-28.303	-22.602	-20.314	-19.114	-22.311	-23.631	-23.668	-23.35	-18.778	-23.066	-18.582	-24.918
6.1729	3.7467	3.7178	6.1118	4.1714	6.5068	2.8831	7.6637	5.0659	1.5658	6.1102	1.7188	4.221	3.1753	2.705	5.5481	9.3448	-1.0427	4.3309	5.1101	4.0234	2.3166	9.115	0.68351	7.543	6.8681	7.6147	0.79431	9.9016	3.0916	6.5781	4.9777	9.4298	8.3792	9.7343	8.8953	4.4421	4.3783	7.3029	8.9499	4.1938	7.6005	3.4522	2.1172	2.8485	6.5139	4.4676	5.1271	6.7396	3.8176
-12.437	-9.9367	-8.839	-12.621	-12.901	-9.2826	-11.898	-12.373	-13.202	-14.838	-13.806	-11.282	-12.814	-10.763	-9.5647	-14.915	-11.327	-14.511	-8.8124	-10.794	-6.2993	-10.653	-12.351	-10.498	-16.909	-8.8577	-7.9476	-7.5875	-7.207	-11.617	-10.145	-10.054	-11.059	-12.548	-8.8286	-12.33	-14.1	-14.379	-9.6482	-9.9556	-10.822	-11.397	-13.863	-8.8308	-9.106	-11.28	-12.348	-13.239	-10.922	-10.535
-0.61923	2.8588	-1.9436	2.406	4.9756	5.4961	6.4572	2.1568	-0.75886	-0.36884	-3.0493	-0.76154	-1.8654	2.8568	1.6367	4.1583	2.4387	1.3139	5.8933	2.5151	2.6724	-0.069342	6.8671	2.6171	5.8885	2.1087	3.5564	5.374	0.71783	4.0354	5.0549	-0.28402	1.4867	5.6904	-1.3484	5.6055	-0.21057	2.5334	2.5787	7.5558	3.6559	5.0523	-0.10088	-6.4844	-0.36213	2.1842	3.0598	0.57642	-0.88577	3.2718
-5.9398	-5.1639	-8.2213	-8.2155	-5.2181	-3.8225	-7.7658	-6.1397	-6.1885	-4.387	-3.056	-1.92	-3.0838	-3.7787	-6.8011	-9.1731	-7.9054	-6.1328	-6.0085	-0.83423	-4.0606	-5.8487	-4.8274	-11.613	-5.3666	-4.6291	-6.1841	-5.3348	-9.3687	-2.9078	-3.6596	-1.9785	-3.858	-3.1695	-2.7997	-7.9978	-2.2068	-4.7497	-6.4693	-3.2905	-3.7073	-6.6479	-5.7291	-8.0194	-3.4799	-7.4202	-4.6263	-9.7926	-6.0005	-4.7509
-7.3652	-11.986	-15.784	-17.838	-17.514	-18.79	-16.591	-10.636	-13.362	-13.947	-15.412	-16.361	-14.916	-13.403	-12.136	-11.876	-14.183	-15.24	-11.183	-12.505	-12.095	-12.897	-11.085	-15.837	-11.3	-16.309	-16.852	-17.981	-14.393	-10.659	-10.924	-19.277	-14.775	-11.57	-19.572	-14.494	-11.377	-13.681	-11.852	-10.775	-16.887	-15.184	-9.4664	-13.999	-13.716	-11.818	-12.467	-9.8507	-11.144	-13.421
3.6551	8.0475	7.0358	6.2607	7.2948	5.2242	3.5018	9.2444	5.4158	5.6571	1.9344	5.7695	12.105	5.6129	11.208	2.5744	3.6587	3.0855	-2.3313	5.6565	6.786	6.4723	6.6346	-0.72276	0.50942	5.5183	4.1558	2.0382	1.1702	9.218	5.0079	6.0494	2.5751	4.8109	5.4101	6.1603	2.3514	-1.9025	7.1748	2.4962	3.3072	8.0215	5.6712	9.3143	1.4853	4.1517	2.0222	5.5601	2.7923	5.5794
-15.715	-17.632	-13.303	-14.183	-11.867	-13.237	-12.173	-14.061	-13.126	-9.6636	-9.0623	-17.231	-16.796	-13.277	-14.569	-8.8479	-12.68	-13.373	-14.702	-13.286	-12.331	-17.321	-16.799	-13.141	-10.738	-14.199	-11.552	-12.28	-18.152	-14.43	-10.63	-13.345	-15.313	-12.45	-7.1582	-15.775	-11.173	-11.695	-13.239	-11.17	-14.418	-11.022	-12.749	-15.76	-15.245	-15.879	-9.2634	-10.384	-12.265	-15.266
7.5259	8.0745	1.3799	7.7646	3.4308	7.4321	4.9063	7.606	1.7789	2.3853	10.785	3.6672	7.024	5.3359	5.8677	7.9491	3.3041	5.0917	8.7618	0.22629	3.4515	1.0008	6.7695	5.0472	1.5913	6.0718	5.3212	4.8251	9.4146	6.4141	7.3176	6.8524	3.9408	9.2514	4.8959	6.0305	3.7494	6.8799	7.2341	3.2812	7.1838	10.352	7.9811	5.7347	7.643	9.0792	5.6163	6.6323	2.427	5.5252
5.7125	2.1118	6.6948	3.5393	6.0585	4.8589	6.3757	3.3825	6.8347	4.3056	1.2977	2.3374	8.9483	7.3811	4.3481	2.0132	1.9497	2.8307	3.6806	3.8862	10.424	6.7702	2.9387	8.2517	3.5823	10.132	6.3076	3.9844	1.1062	7.3173	4.9665	4.7441	6.7069	5.0779	8.2852	-1.5119	7.9167	3.5968	7.059	2.2031	7.8708	3.1698	3.2188	5.7957	2.7457	6.3321	5.2637	6.8429	-1.8804	5.9057
-3.5547	-5.2075	-2.741	-6.2595	-3.1579	-1.7118	-3.7875	-4.2315	-5.463	-3.5687	-5.8478	-2.6231	-1.8676	-5.2651	-5.0137	-3.84	-0.92679	-0.60879	-5.7493	-6.1924	-4.368	-2.0781	-3.2618	-2.0305	-1.4245	-4.3858	-5.1951	-3.1929	0.76431	-3.6975	0.66823	-2.2686	-4.0153	-0.71017	-3.45	2.8131	-4.3709	-3.1006	-6.3498	-0.96835	-2.7961	-2.8016	-3.4343	-3.1005	-3.3301	-3.5615	-3.5613	-3.0893	-1.2645	-2.9716
-6.2073	-2.2599	3.0617	-2.4513	-6.7184	-6.8476	-3.9408	-7.8889	-7.5817	-2.1507	-6.221	-4.1872	-3.7813	3.4783	0.10039	-2.9934	-1.7587	-0.43997	-4.1959	-3.5648	-6.2756	-7.3841	-3.9942	-7.9667	-4.0422	-2.5646	-4.1767	-0.99533	-1.3481	2.179	-5.5094	-2.5243	-4.1754	-2.7744	0.33358	-2.3557	0.15901	-3.2959	-3.631	-0.82698	-1.1659	-2.4363	-5.7647	0.011487	-4.3708	-5.0083	-4.3085	-1.0445	-0.20924	0.32324
-8.381	-7.7384	-8.9834	-7.1252	-9.5913	-11.37	-10.705	-4.3417	-6.5409	-9.4229	-3.5114	-7.1834	-9.1706	-7.8225	-8.0209	-8.2789	-11.64	-9.135	-13.633	-5.4343	-13.899	-9.43	-9.2005	-12.401	-9.5102	-10.957	-9.0859	-10.358	-12.252	-13.855	-7.8185	-8.423	-5.9967	-10.88	-15.311	-12.25	-7.6885	-15.199	-12.286	-12.747	-12.398	-9.367	-3.2327	-13.013	-8.8794	-10.769	-10.981	-5.583	-10.574	-3.9143
-9.1964	-11.964	-14.991	-9.9481	-13.963	-8.5422	-12.212	-8.6514	-9.6468	-10.487	-8.3622	-5.6368	-8.551	-10.593	-13.533	-12.976	-12.924	-9.6553	-10.505	-10.119	-6.0668	-6.2927	-9.5745	-14.199	-13.772	-9.9048	-11.938	-12.423	-11.577	-13.707	-9.7262	-13.136	-11.943	-13.383	-10.985	-13.545	-9.177	-10.6	-11.877	-4.7992	-7.14	-8.2283	-10.822	-7.1415	-13.481	-11.293	-8.1625	-11.502	-11.917	-6.7369
-2.6151	-3.8542	2.1015	-1.6205	-1.7356	-1.6514	-6.3097	4.8062	-5.7805	-1.5954	-2.8945	-6.6787	0.94615	-1.9588	-3.5478	0.64026	-1.5408	-1.4765	-3.2074	-5.3328	1.1537	-2.5685	-5.4327	-0.54825	-3.0144	-0.29859	-1.6183	-1.6648	0.73942	-0.48423	-5.4417	1.6945	-2.7203	-0.05688	1.2211	-2.2736	-1.2937	-7.3658	-3.0674	-3.664	-0.18675	-4.215	-0.74758	0.81967	0.14297	-2.0318	-3.6226	1.0222	-1.5028	-0.32012
-15.476	-10.746	-18.397	-16.732	-12.486	-12.588	-20.722	-10.796	-20.082	-18.15	-12.982	-15.683	-10.551	-17.911	-16.013	-11.876	-17.683	-13.754	-18.192	-13.258	-17.164	-14.105	-15.967	-15.762	-11.516	-13.558	-15.037	-17.249	-12.661	-16.298	-12.935	-11.908	-12.428	-11.701	-11.277	-16.526	-16.005	-17.493	-14.115	-17.241	-14.657	-16.165	-18.93	-13.054	-16.731	-15.227	-14.654	-14.743	-15.844	-13.364
-8.2355	-11.384	-13.406	-13.119	-16.396	-13.063	-12.485	-12.878	-8.3786	-6.9516	-12.124	-9.7271	-14.147	-9.7719	-11.429	-12.723	-9.885	-10.033	-11.442	-11.188	-13.711	-16.383	-14.541	-12.85	-12.789	-10.154	-15.845	-13.962	-13.101	-11.819	-12.263	-14.392	-8.4226	-6.8867	-11.577	-11.86	-9.3288	-10.67	-8.4778	-10.272	-6.4505	-6.6651	-19.231	-16.715	-13.384	-12.148	-15.993	-8.757	-12.991	-15.573
7.9481	8.6269	9.5238	12.05	6.9743	7.1437	5.66	7.7503	6.9166	9.0758	8.3696	12.206	11.613	8.994	7.0019	9.6662	8.4237	9.6112	8.4865	8.2599	8.1927	10.644	4.1798	4.129	5.5997	5.1019	11.689	8.9466	7.4534	10.023	10.656	9.072	7.4341	6.6414	0.18696	8.4259	7.2148	8.4096	9.7058	13.264	7.6287	8.1336	10.283	3.68	7.0009	9.5123	10.143	12.31	13.135	10.706
-12.548	-7.2289	-5.5583	-9.7076	-8.3765	-10.681	-8.4465	-6.173	-10.873	-4.3108	-2.2088	-8.9266	-1.2397	-6.728	-5.9143	-11.897	-8.8016	-5.3326	-11.454	-6.747	-4.3154	-8.3642	-5.4257	-5.4347	-7.0257	-9.6915	-6.9169	-11.691	-8.5905	-7.4583	-6.3468	-3.5634	-6.1237	-7.6316	-5.7417	-6.1531	-9.9173	0.07617	-11.127	-6.0922	-11.282	-1.5903	-7.2337	-10.042	-10.424	-5.8144	-0.20195	-8.7609	-9.6603	-7.617
6.4443	7.6982	2.481	9.212	6.3262	10.797	6.334	7.2533	11.126	7.4153	7.5236	7.61	7.9276	12.031	7.0109	6.4693	9.0649	9.4869	7.5852	4.1142	10.358	12.182	6.7207	8.3289	4.3965	7.4237	10.603	10.461	10.761	6.3346	8.5841	4.5996	7.69	9.3392	11.877	7.7892	7.9872	8.8825	11.037	8.2516	9.0719	7.4268	10.409	5.2445	14.319	11.065	10.715	8.7139	4.8377	9.3163
-6.5257	-5.0001	2.9795	-5.68	-3.259	-11.763	-4.7008	-7.9027	-10.041	-3.1645	-3.6372	-4.8042	-8.9947	-4.1809	-5.9876	-7.3663	-5.891	-7.2745	-6.3788	-4.9881	-2.7184	-1.9319	-10.522	-7.3537	-5.6729	-6.3847	-9.6058	-8.2566	-7.3648	0.3787	-5.9974	-8.1451	-8.9457	-5.5226	-7.3509	-8.2406	-8.54	-5.8762	-3.4758	-3.1395	-6.4975	-4.2603	-6.9043	-4.6264	-4.4535	-4.3988	-3.1658	-4.4489	-8.7653	-7.5607
-2.3885	-3.8169	-2.9094	0.22552	-0.073145	3.5407	-4.4321	2.4638	-3.6938	-0.80597	0.2599	-3.1053	2.2696	-4.5678	-0.21165	-3.7103	-1.9135	-2.4746	0.76645	2.9496	-1.0307	-1.1269	-1.938	-3.6009	-0.61591	-5.3397	0.4882	-2.9557	-1.6384	-0.15678	-3.1605	-1.8572	-0.86088	-3.6814	0.83975	-1.0321	-0.31401	1.2648	-7.0378	-4.0734	-4.7352	0.71825	-1.7302	-0.41588	-2.8436	1.1677	-1.3217	1.9091	-2.5005	-0.4155
0.06203	0.63732	-4.4329	0.57324	-0.73713	-2.3952	-3.1747	2.6638	0.40056	-1.3435	1.6279	-1.0654	-0.20393	1.7736	-0.063644	-3.5641	-5.5193	1.9506	1.5534	-3.4725	-2.4573	-1.043	-1.4858	2.676	-4.8247	-0.91219	-5.5041	5.8422	-4.1752	-2	1.7865	3.2909	-5.1266	-0.30822	-3.4909	4.8523	-0.78498	-1.3332	-2.5147	-1.1162	2.7572	-1.1873	-2.9596	-3.3133	1.3212	4.2513	1.6614	4.448	2.5179	1.1428
-1.3453	-4.5941	-4.0482	-2.3739	-8.0563	-5.9232	-4.5654	-10.919	-2.8967	-4.3758	-0.86091	-8.9578	-6.1642	-2.7697	-3.1706	-7.6288	-4.1757	-5.262	-7.6066	-3.9689	-4.2652	-4.106	-6.8323	-6.581	-3.3645	-2.9418	-9.3642	-3.7934	-4.2718	-6.0212	-2.0844	-6.4966	-7.4105	-7.2277	-9.4881	-5.9209	-9.3662	-9.0053	-2.9152	-4.1093	-0.70826	-3.3565	-11.421	-4.7197	-7.7045	-6.9462	-4.4533	-3.3774	-3.8483	-2.9516
-14.487	-12.069	-15.205	-13.15	-11.925	-15.133	-15.209	-15.42	-14.01	-12.505	-12.612	-15.599	-11.08	-12.843	-12.462	-15.024	-11.254	-16.942	-12.556	-15.032	-6.8522	-16.1	-8.1516	-16.466	-10.096	-11.446	-16.138	-10.724	-13.603	-12.884	-11.448	-14.692	-13.485	-12.015	-13.338	-10.691	-9.9149	-14.547	-10.468	-17.785	-10.753	-17.516	-12.28	-10.775	-10.95	-10.72	-13.227	-11.67	-15.604	-14.457
-22.888	-18.342	-22.685	-25.767	-18.454	-21.161	-23.008	-22.769	-19.893	-22.859	-20.148	-18.45	-24.825	-19.494	-18.376	-23.11	-20.872	-24.485	-19.72	-24.197	-25.147	-20.245	-20.083	-25.082	-19.856	-22.986	-24.409	-27.352	-17.478	-23.043	-16.773	-24.072	-22.517	-25.175	-22.577	-24.338	-21.216	-21.162	-20.907	-20.641	-16.875	-22.213	-19.704	-19.088	-24.18	-19.059	-24.024	-23.6	-23.167	-21.315
7.412	3.1362	5.4083	4.4348	2.3427	7.6706	2.0831	7.3402	0.6403	7.7225	3.3007	9.1956	3.313	7.7179	3.5081	6.6328	7.2811	6.3104	5.8503	2.3919	2.771	2.7631	6.5048	4.154	3.9012	5.7955	11.342	9.5807	8.5835	10.123	8.6078	0.41468	3.6318	3.6228	5.7679	3.8096	10.148	6.2255	6.268	3.0322	2.8396	0.34785	4.2138	7.0602	2.8691	2.8299	4.0599	5.3894	3.6379	3.6489
-11.586	-13.106	-14.907	-12.896	-9.2094	-11.027	-13.778	-15.138	-14.82	-12.111	-10.134	-11.164	-13.286	-11.322	-9.8778	-9.9882	-8.9593	-10.669	-7.2327	-10.313	-14.55	-9.6312	-13.028	-16.587	-9.3803	-10.768	-6.5373	-8.7813	-10.866	-10.69	-15.998	-11.018	-7.5963	-10.376	-13.232	-12.758	-11.136	-9.3377	-8.8137	-9.5053	-6.6871	-9.8488	-11.652	-11.024	-12.562	-13.202	-8.7172	-11.581	-13.049	-12.641
1.2797	-0.58555	-1.1459	-2.0175	-6.6812	-1.3163	-1.0996	-3.611	-4.3471	-2.2861	-4.559	-3.7232	1.2208	-3.9921	-2.8498	-0.87893	3.8461	-3.9332	-5.1756	-0.59435	-3.3308	0.95164	1.0184	1.1805	0.46576	-1.7001	-0.88887	3.0161	-0.7379	-2.5222	0.023703	-2.8425	-1.2316	-0.66598	1.9609	-5.5206	-4.8461	0.89484	-3.5371	-2.874	0.65192	-2.8456	-2.8087	2.7799	-1.5587	-4.795	-2.4742	-1.2328	-1.6886	-3.7119
-9.9231	-10.8	-10.884	-9.8592	-14.045	-13.783	-12.32	-7.8413	-14.074	-8.5972	-10.744	-12.63	-14.841	-8.9348	-7.9308	-16.625	-6.6654	-9.1505	-11.994	-12.388	-12.551	-12.809	-4.9402	-10.256	-8.7508	-8.2369	-12.752	-13.172	-15.2	-9.8317	-6.1194	-10.378	-9.1257	-12.481	-8.0426	-11.947	-12.824	-6.2985	-12.84	-12.854	-11.444	-14.844	-11.067	-7.4602	-11.55	-9.784	-14.042	-13.89	-11.449	-13.275
4.8917	-1.8507	3.5957	2.6748	2.2859	2.4765	0.77236	0.24022	8.7076	-3.82	2.786	6.5227	1.3218	5.8178	2.5834	3.1857	6.2307	5.2121	-0.55441	2.3812	3.644	4.0377	-1.3663	6.1907	6.0443	3.7486	3.1034	4.9573	4.6685	2.9857	6.8701	3.5988	-0.64137	1.6027	7.4508	1.5446	7.3133	4.0087	2.7593	4.0213	-0.64108	2.9364	-3.2727	4.131	0.29196	3.6821	1.989	-0.54556	5.2512	-2.0145
-11.843	-12.124	-12.008	-13.436	-13.253	-15.015	-13.118	-12.403	-11.554	-12.391	-10.925	-15.783	-13.304	-9.1705	-13.231	-16.016	-19.378	-9.6042	-12.957	-11.158	-14.51	-13.397	-12.803	-17.288	-17.125	-9.1037	-13.796	-11.101	-17.628	-15.278	-9.0599	-17.696	-11.426	-12.773	-8.0305	-14.676	-15.685	-11.969	-14.599	-13.218	-13.07	-15.311	-16.751	-14.68	-14.753	-11.401	-12.92	-13.549	-10.871	-14.938
-0.33528	0.9475	0.5083	4.1109	0.25467	-0.18595	2.8583	-4.5981	6.9068	1.0816	4.9812	2.1421	1.0968	0.42712	1.1761	0.45017	4.0077	1.642	4.3018	1.9547	-1.3164	1.8002	0.40538	-0.62433	0.20118	0.64432	1.4074	0.16784	1.9661	2.6668	1.9388	-0.24134	5.2156	2.7522	1.9673	-1.6275	6.6504	-4.6994	1.7634	-2.4991	-0.020925	2.6869	4.3348	2.7742	1.0347	2.582	5.5107	1.9959	2.3191	1.436
-8.0832	-6.3962	-8.0705	-9.886	-6.2725	-4.8197	-6.9531	-5.6869	-5.1176	-1.3771	-3.8901	-4.8174	-3.5316	-3.7689	-4.2892	-8.0476	-5.104	-4.4754	-6.3432	-4.1943	-8.7616	-9.6413	-6.7843	-2.9253	-7.3899	-2.7639	-2.3017	-1.3901	-1.1287	-1.9853	-5.0735	-5.9469	-6.3274	-6.5826	-7.5916	-2.9662	-7.9536	-3.1701	-7.2563	-3.4887	-7.5844	-1.4109	-6.4684	-4.8906	-0.040519	-5.1475	-5.0134	-6.5304	-8.4243	-2.3658
-7.6508	-10.899	-15.703	-10.367	-14.788	-8.8229	-12.554	-10.996	-12.963	-14.092	-12.816	-13.068	-10.53	-9.6952	-8.3602	-11.133	-11.794	-15.203	-13.947	-9.6315	-8.704	-6.4567	-13.423	-8.6165	-10.788	-7.5582	-14.091	-11.459	-8.5508	-10.559	-12.572	-7.8656	-14.839	-13.752	-7.435	-12.803	-11.085	-11.568	-6.163	-9.0239	-13.291	-11.988	-9.4242	-12.557	-15.003	-13.711	-10.213	-11.607	-7.8579	-12.998
-2.9293	-1.614	-0.7223	-0.51022	-1.8662	1.1519	-5.9449	0.9576	1.5105	-0.98882	0.621	-2.345	0.63233	-2.5775	2.6778	4.0585	2.4649	0.36808	-1.7598	4.9495	1.4172	-0.71626	-1.5386	1.7896	-1.1562	0.4028	4.3632	-1.4067	-2.0618	-2.4443	2.8707	0.89929	1.8449	4.4174	4.4273	1.7597	-4.0036	-5.3326	-5.9332	-2.9765	2.1847	7.9778	1.4378	0.46547	4.773	-2.4722	-0.5162	-0.88947	1.8794	2.3661
-2.9055	-0.42399	-5.8407	-2.475	-2.4638	-2.6189	-3.5865	-2.4527	-2.8051	-6.9936	-5.3282	-3.3969	-1.1755	-8.0758	-8.8004	-1.0256	-2.8455	-2.9027	-7.6862	-5.8825	0.13753	1.5249	-4.211	-5.2537	-7.8878	-1.4555	-2.9356	-2.337	-2.3489	-6.752	-4.0606	-7.2258	-6.3092	-5.727	-2.2387	-2.5836	-1.3842	-1.8692	1.7391	-7.0198	-3.7988	-5.7528	-2.9589	-2.9619	-5.5345	-3.5196	-2.847	-1.67	-2.1588	-3.1442
-13.127	-12.08	-9.3402	-16.202	-13.362	-13.602	-19.279	-12.692	-16.197	-20.384	-11.706	-16.524	-14.589	-12.243	-11.693	-12.443	-11.31	-14.195	-16.385	-15.966	-21.179	-13.537	-14.774	-11.636	-16.262	-18.842	-17.654	-14.53	-12.173	-17.021	-16.803	-15.814	-13.285	-13.479	-16.141	-16.655	-17.869	-22.854	-19.137	-15.751	-14.536	-13.309	-16.105	-14.709	-12.429	-16.612	-16.41	-15.303	-13.853	-13.896
-2.4936	-5.6428	-15.106	-6.0208	-9.9542	-4.3586	-4.9417	-5.1022	-8.0052	-6.9214	-0.22108	-5.8348	-3.1066	-4.5449	-2.9266	-3.6555	-3.2749	-7.5143	-4.8968	-9.1323	-4.4029	-2.3542	-4.9555	-9.4004	-6.5092	-7.2449	-4.6499	0.60371	-6.0377	-9.9172	-7.323	-4.0911	-4.1804	-4.2524	-2.6781	-8.3048	-8.0731	-4.4929	-11.648	-5.7546	-5.3769	-4.613	-7.9137	-8.5712	-9.3232	-9.9768	-6.1717	-8.8657	-5.5752	-5.0081
-7.8199	-4.8757	-3.4687	-2.3005	-6.2095	-3.9233	-6.1493	-3.0961	-8.196	-4.9546	-3.1718	-10.622	-0.29798	-7.4371	-1.7965	-5.6098	-1.044	-5.0966	-8.1632	-4.8317	-7.0128	-4.9663	-4.9068	-6.5907	-4.94	-3.8874	-4.3984	-0.96185	-3.2434	-5.2261	-5.8436	-3.3565	-0.62962	-0.26296	-5.2865	-0.84318	-6.9949	-6.5867	-4.8695	-5.2874	-5.1406	-3.6636	-3.8716	-7.0612	-6.5845	-4.1376	-0.20379	-1.5222	-5.9282	-0.75195
-3.6218	0.14692	-6.8668	-6.3974	-1.8201	-6.4889	-4.4362	1.1544	-4.8941	-2.0264	-5.1054	-3.5552	-3.1735	-3.1684	-2.3406	-5.6094	-2.8115	1.8886	1.3834	-0.53835	-0.15517	-2.5404	0.48712	-3.0072	-5.4478	-4.108	-1.7744	-0.69901	-0.34517	-5.6523	-0.0086049	-7.3136	0.50509	-2.9375	-3.1559	-0.90656	-3.9338	-6.0311	-1.9157	-3.9995	-3.0535	-3.5131	-5.3052	-4.8935	-2.4303	-1.328	-7.2567	-3.6308	-0.5338	-4.3812
-2.3334	-1.1831	-0.64327	-3.3419	-1.5392	-1.7635	-1.8465	-3.9079	-4.3314	-2.2526	-5.8397	3.319	-5.3178	-3.0348	-3.5592	-2.1264	-6.1283	-2.6058	-2.9459	-5.0533	-4.0728	-4.2536	-3.2876	-4.9278	-1.0249	-3.2791	-2.5584	0.69709	-3.0408	-1.1321	1.1432	-3.407	-1.9717	-2.2076	-4.632	-1.3359	-6.8403	-0.9546	-2.0514	1.2967	-2.7674	0.31237	-3.5968	-5.3834	-3.0778	-5.1771	-1.9723	-3.4322	-1.0396	-4.8482
-24.373	-20.097	-23.833	-23.271	-21.255	-23.409	-23.161	-23.15	-20.535	-24.548	-22.532	-18.817	-21.97	-21.63	-24.432	-22.053	-24.72	-25.148	-21.91	-24.099	-17.027	-25.256	-25.612	-23.71	-20.884	-24.654	-19.646	-24.696	-20.898	-23.043	-22.324	-24.565	-19.878	-24.702	-17.802	-19.518	-17.986	-23.985	-17.206	-23.267	-23.113	-23.478	-21.542	-24.367	-20.05	-19.511	-22.713	-23.909	-22.98	-22.568
-4.3697	6.0779	-1.4161	-0.15471	-2.5717	2.7723	0.43049	-0.059459	-3.1786	2.8309	1.9764	-0.99703	0.88615	-5.2938	3.3525	0.096996	-0.61893	2.5693	2.2974	-1.2598	3.1702	0.073643	-0.21337	-4.673	2.4175	4.1944	-0.80149	-1.2545	-1.2984	0.19333	-2.8091	-3.0792	-1.6217	-0.011381	-2.3378	0.02122	-2.8706	-0.18915	-4.6453	2.8348	-0.50326	0.29914	3.3026	-0.98614	-0.97196	-0.59094	-6.9409	2.3279	5.1988	2.1143
-22.721	-24.224	-24.992	-19.022	-22.645	-21.439	-18.487	-18.916	-21.466	-25.096	-22.647	-18.282	-19.329	-19.296	-24.439	-19.451	-22.8	-23.495	-20.407	-22.085	-24.616	-22.406	-19.956	-22.172	-24.851	-23.472	-20.223	-22.528	-24.558	-18.608	-22.614	-19.143	-20.068	-22	-22.988	-21.449	-23.226	-22.892	-22.459	-20.739	-20.969	-23.577	-21.338	-22.836	-19.08	-21.974	-21.439	-24.906	-21.609	-25.191
-12.905	-11.089	-11.561	-11.904	-9.5593	-14.996	-17.521	-13.252	-10.123	-19.513	-17.233	-14.465	-15.259	-11.353	-13.595	-17.392	-14.169	-13.155	-14.327	-16.114	-12.679	-15.426	-10.944	-13.673	-15.785	-7.8857	-12.629	-12.853	-15.25	-13.121	-13.907	-11.615	-15.131	-14.121	-13.169	-11.202	-12.569	-14.003	-17.485	-14.634	-14.188	-15.838	-14.181	-15.686	-11.731	-11.711	-11.455	-13.223	-18.614	-13.861
-2.7399	-4.9265	1.5373	-4.8681	-4.5556	-4.204	-1.4478	-0.97198	1.4356	-6.1939	-5.9628	-2.1641	4.4976	-3.2015	-1.985	1.5416	-1.6136	-0.82766	0.50118	1.9379	-2.2777	-4.3591	1.3285	-5.9148	0.64379	-2.257	-7.1981	-6.6464	2.4093	-2.3813	-3.9753	-3.6062	0.87653	0.87422	2.1663	-2.8349	-5.7713	0.55967	-0.97612	-1.6346	-4.0925	-4.5895	-1.5841	-4.477	-1.3566	-1.5995	-2.5161	-2.253	-0.12135	-0.19894
-7.3467	-16.328	-14.171	-15.256	-16.297	-12.858	-9.5451	-10.45	-13.584	-13.306	-15.071	-11.715	-8.5095	-14.207	-12.337	-14.077	-12.776	-13.411	-12.349	-14.605	-10.393	-14.011	-10.883	-14.85	-10.917	-12.674	-11.648	-13.26	-12.803	-16.396	-15.206	-11.355	-10.355	-15.996	-16.131	-12.578	-13.188	-15.871	-16.647	-11.767	-12.103	-15.196	-7.2795	-12.086	-16.166	-9.2121	-8.735	-12.626	-10.811	-12.125
-1.3968	1.7661	-3.2528	-2.1613	-1.6743	-1.0876	0.56679	0.62751	-4.5639	0.6065	-0.64153	0.26741	-2.7884	3.1494	-2.7166	-1.3988	-3.0379	-1.883	-3.1447	-4.5008	-0.14413	-2.3433	-1.3113	-0.86513	2.7724	-4.9269	4.5649	-4.447	2.1293	4.6051	2.7701	-2.2645	0.19311	0.64643	-0.51634	-1.8341	-6.868	-1.6096	4.0197	3.2041	-1.2985	-2.682	-0.70216	1.7268	-3.9656	-5.2475	-0.55995	-0.70806	0.49484	0.51956
-9.106	-6.6489	-6.7419	-13.094	-11.083	-11.904	-5.8217	-8.6504	-8.7327	-12.842	-8.7586	-9.4375	-7.0813	-11.612	-4.6045	-7.095	-11.139	-13.336	-12.629	-7.9157	-12.242	-11.442	-11.621	-14.308	-9.2374	-13.139	-9.4241	-13.054	-10.079	-9.8437	-10.601	-4.5141	-8.3735	-13.578	-8.8819	-6.3884	-9.767	-8.9058	-5.2658	-8.9087	-13.387	-11.432	-7.9338	-10.031	-12.629	-10.26	-10.644	-16.086	-10.649	-10.148
-12.251	-14.729	-12.89	-13.964	-14.051	-13.212	-18.779	-11.889	-13.775	-11.757	-17.588	-16.664	-11.61	-10.571	-12.433	-12.306	-11.772	-17.429	-17.32	-14.334	-14.437	-11.221	-14.166	-13.981	-14.404	-13.315	-14.862	-16.242	-16.561	-14.913	-13.178	-15.009	-12.949	-14.869	-14.358	-13.107	-17.471	-14.482	-15.01	-16.303	-15.758	-13.27	-16.963	-16.835	-15.972	-13.345	-15.806	-14.601	-13.563	-7.6584
5.9333	0.75906	1.2383	1.7691	3.3977	1.1233	-0.28479	-0.16891	1.1862	2.758	-0.56851	1.9765	-0.95287	-0.94579	-1.789	1.1475	4.8202	1.2248	-1.7142	-1.1227	3.6361	0.4183	4.5677	3.1578	4.7203	2.362	-0.2031	0.16294	-1.4897	4.7333	0.69906	2.459	0.98413	-1.2792	0.67184	1.8865	1.1639	2.1009	-1.021	0.29381	1.6786	-0.44644	1.0366	-1.9116	3.4978	0.37937	0.56823	4.544	0.65445	2.483
-8.2085	-10.82	-11.252	-10.441	-11.288	-10.072	-10.62	-12.471	-11.692	-11.472	-9.3277	-16.189	-9.584	-13.175	-10.955	-12.412	-10.069	-11.933	-8.3446	-10.154	-11.615	-10.242	-15.089	-8.9497	-6.4685	-11.336	-11.152	-13.466	-11.122	-13.142	-8.2155	-8.9308	-11.31	-9.0621	-6.0049	-8.524	-8.8002	-12.145	-12.499	-8.1262	-10.706	-8.1429	-8.9925	-9.8556	-7.1108	-8.051	-11.416	-13.068	-7.3161	-9.4253
10.747	14.188	4.6834	9.371	12.386	11.953	5.374	6.0724	9.7932	4.4605	6.4424	9.6048	6.8982	9.331	11.187	5.6484	8.0311	10.95	8.4042	7.0504	9.6941	6.0061	10.003	4.3042	5.6638	4.5138	7.0936	8.5101	7.4377	10.791	9.6171	6.2717	10.864	7.96	2.7259	4.4749	6.0389	6.8877	10.03	8.9493	6.5822	4.8372	8.9495	7.2813	11.214	10.365	7.7316	10.386	10.09	11.106
-24.109	-25.987	-19.178	-21.653	-21.705	-17.241	-26.552	-24.034	-19.2	-15.768	-21.203	-28.205	-21.412	-22.811	-21.333	-26.864	-21.408	-24.045	-19.573	-19.415	-25.023	-21.762	-20.481	-20.852	-22.591	-22.54	-17.381	-23.671	-19.85	-24.36	-23.325	-24.787	-24.35	-22.313	-25.391	-21.33	-16.932	-21.987	-18.581	-22.305	-24.456	-21.204	-24.99	-20.252	-20.587	-22.267	-21.274	-27.573	-23.956	-26.563
2.5203	0.57755	-1.6317	-1.447	0.67536	-3.0129	0.25886	-1.0661	-4.6493	-1.8193	-0.33721	0.83264	0.71982	-0.02624	-1.9692	-4.9976	-1.3248	-0.64631	-0.71774	-4.0936	0.029168	-0.48294	-5.7386	-3.2873	-5.8867	-4.3424	-4.5213	-0.23122	0.96168	3.055	4.3297	0.09039	-1.2378	-1.2861	-1.3813	-2.4847	-0.46757	0.70309	-2.1724	-2.9066	-2.6592	1.0773	-0.58156	-0.40566	-1.6662	-1.5576	-5.049	-0.13892	-4.1841	-0.10848
0.78276	-3.9039	1.3439	2.6599	3.3269	-2.3663	-3.6376	0.070479	-0.20351	1.1613	-0.65288	-0.11225	-6.5151	4.2651	-0.88732	1.9886	-3.0455	1.7483	-5.5844	-3.9292	-2.5258	-2.049	-2.4536	-5.8082	-0.45218	0.44127	0.65944	-3.5077	-2.1223	2.5556	-2.6087	2.0184	-1.792	0.92173	-0.173	-3.3945	-3.7168	2.7936	-2.542	-4.1964	0.63602	1.0586	-1.3216	-0.72337	-1.2526	-3.3851	-6.3307	-2.0455	3.9998	0.81086
3.6737	0.15391	-0.2894	4.6565	5.0965	-2.1144	-0.12387	0.19059	1.2875	2.6932	5.1644	-0.35671	-1.8924	-1.0765	6.6484	-0.43633	0.28831	1.7197	0.33507	1.9622	1.8822	6.0425	-0.2859	-3.3692	2.109	1.3343	2.2233	2.8215	3.3983	1.287	-2.1094	-0.64535	5.7656	0.96965	0.36069	3.0101	0.9924	4.6119	0.66492	1.173	1.0947	-3.9679	-0.16917	-1.3833	2.0702	3.5342	4.036	2.573	-0.19752	-1.6435
-3.2322	0.44187	-1.9459	-1.3143	0.48108	3.0914	-3.9171	-3.5261	-2.0169	-0.61384	-2.679	-2.2589	-2.8806	-0.46489	-2.908	-5.0601	-4.8699	0.68385	2.3418	-2.2567	-1.6564	3.8291	-1.3589	-0.23119	-1.5191	-1.6892	-5.209	-5.2368	-0.78227	-2.4936	-2.1936	-1.575	-2.7354	-2.0865	-0.70783	-4.9385	-2.4291	3.0038	1.9132	1.6224	-1.7158	0.93813	0.41818	-2.7447	-3.7661	1.9781	-1.4206	-2.1747	-0.73047	-2.1009
-9.7287	-9.042	-10.681	-8.6683	-11.794	-8.8746	-12.755	-10.433	-16.905	-11.783	-12.348	-7.2365	-15.318	-6.2458	-13.943	-10.438	-6.1703	-10.757	-13.539	-9.7566	-15.184	-16.879	-9.7866	-12.628	-11.841	-5.8523	-8.7837	-9.8885	-11.851	-11.074	-13.966	-13.102	-15.161	-11.494	-9.9761	-9.7912	-9.2846	-11.825	-9.9401	-12.897	-13.826	-14.473	-10.691	-12.49	-12.486	-6.8073	-9.4765	-13.408	-10.256	-10.616
-18.245	-18.566	-24.024	-18.758	-21.803	-23.478	-20.259	-22.772	-23.779	-22.15	-22.774	-22.176	-21.522	-19.416	-22.307	-24.525	-25.253	-21.862	-16.575	-25.321	-22.337	-20.51	-22.902	-20.491	-23.386	-23.804	-21.928	-22.893	-25.701	-25.324	-21.319	-26.974	-18.329	-18.933	-22	-20.616	-20.428	-25.283	-24.766	-23.949	-16.745	-25.24	-24.852	-23.783	-22.369	-20.3	-21.368	-23.007	-22.518	-18.439
5.0996	2.4053	-1.9719	0.3857	6.1382	1.9377	1.0879	2.0566	3.8697	-1.1167	4.7146	3.4123	2.2411	4.902	6.943	4.0811	5.1673	1.2653	4.8358	1.6345	2.4536	3.8592	1.5515	0.090034	4.5042	1.1799	1.9529	2.3183	3.1083	3.3121	0.024308	5.6377	3.2987	0.47272	5.9093	2.6966	1.5517	3.4314	2.6997	5.0134	2.6258	1.2169	2.4866	7.0123	5.9984	1.9313	1.7966	2.4021	1.2899	-1.6891
5.4584	8.5738	9.016	0.17075	6.2018	6.0768	8.8645	8.9617	8.1467	5.2476	7.0151	9.1357	12.165	6.7622	7.738	4.4938	8.2435	10.614	6.2646	8.7051	6.3466	8.6964	9.8737	10.825	6.3073	8.9934	2.4073	9.4441	4.8431	9.4496	9.5177	7.5618	7.7989	5.8076	3.685	5.9505	4.4033	5.7794	8.1271	5.3128	2.4467	6.8282	4.821	9.9952	5.9749	7.4779	3.7678	5.8499	9.5446	4.1014
-13.752	-10.206	-8.123	-13.229	-12.474	-10.361	-8.924	-7.5183	-10.738	-13.168	-6.5726	-15.361	-6.7063	-15.6	-13.671	-11.933	-10.935	-13.129	-7.557	-14.204	-14.467	-16.72	-14.289	-13.28	-10.379	-13.714	-11.881	-7.2181	-10.022	-11.669	-13.366	-15.035	-12.307	-10.995	-14.554	-8.4486	-10.916	-12.491	-10.28	-11.72	-11.027	-12.471	-12.921	-13.125	-11.677	-8.6709	-12.517	-10.103	-7.1849	-12.851
-3.6767	-8.4054	-4.8261	-8.517	-10.427	-7.2535	-5.9679	-9.3952	-4.9131	-2.9782	-8.0689	-2.9924	-7.2832	-5.6517	-3.0856	-7.8031	-4.9336	-9.0137	-8.1787	-7.617	0.8444	-2.3602	-6.205	-5.5382	-6.0651	-8.7369	-9.366	-3.361	-8.9285	-3.0768	-7.7842	-9.65	-7.0991	-6.8281	-0.57924	-7.128	-4.2532	-11.232	-9.036	-5.1096	-9.9699	-4.4191	-10.487	-6.081	-8.672	-3.1058	-4.0795	-4.2767	-4.0221	-5.014
-10.018	-11.697	-5.7438	-8.9407	-13.094	-8.3411	-16.041	-14.127	-12.983	-14.326	-12.309	-12.076	-10.229	-14.659	-9.9453	-12.846	-14.068	-9.0335	-3.3409	-4.02	-10.691	-12.159	-14.129	-12.986	-14.344	-10.958	-11.26	-9.4974	-11.145	-12.348	-17.39	-11.513	-8.3508	-9.3704	-6.9813	-11.275	-9.5562	-9.7093	-12.189	-8.6729	-11.273	-10.662	-10.25	-9.7567	-13.848	-10.026	-10.398	-8.7211	-9.0937	-12.505
-17.125	-15.759	-11.46	-17.699	-16.415	-14.268	-10.398	-12.197	-13.649	-14.26	-12.993	-9.5963	-17.867	-17.066	-17.963	-16.723	-12.242	-13.727	-14.843	-11.614	-14.382	-15.443	-16.566	-13.009	-12.944	-16.596	-19.286	-14.437	-17.085	-11.097	-10.864	-14.872	-10.712	-15.949	-17.763	-11.127	-13.778	-12.424	-14.109	-17.026	-13.071	-15.981	-12.824	-13.365	-15.404	-11.047	-17.836	-9.9672	-17.486	-12.599
6.3897	7.5737	6.4795	6.6678	4.7192	6.9493	7.8842	6.6958	7.9703	7.9361	6.5833	6.7383	6.4303	4.978	3.0463	9.8676	6.6349	5.8859	4.2231	8.3017	7.4622	6.6814	5.3714	8.2399	9.8687	4.2172	9.2789	6.2421	8.2893	4.4894	9.4333	4.4161	4.6235	3.1358	7.3064	10.732	8.5188	3.7858	8.2416	6.1713	8.2929	6.3501	5.0905	8.294	7.5608	2.4524	4.8417	4.1845	10.208	2.3659
-16.149	-14.308	-17.883	-14.055	-15.774	-17.538	-11.942	-13.747	-15.701	-10.637	-12.508	-10.976	-13.153	-10.38	-11.193	-16.937	-16.513	-15.693	-11.758	-9.9957	-9.7585	-15.187	-16.384	-13.269	-15.756	-12.902	-16.31	-12.756	-14.466	-10.446	-14.337	-19.038	-16.689	-14.6	-13.297	-17.268	-15.798	-13.649	-11.832	-14.446	-13.262	-14.95	-14.786	-14.85	-8.4984	-16.869	-13.344	-16.681	-11.505	-9.381
4.4918	8.7976	6.7974	6.1608	6.7656	5.234	6.5819	9.3462	3.0535	7.3429	7.6675	4.8767	5.1275	6.4359	5.374	5.5708	4.3092	5.0767	9.2725	3.1773	9.0468	6.5984	5.9932	3.0761	9.4606	8.9436	4.5199	8.5546	9.4837	9.2407	6.162	4.7225	11.717	8.0224	6.5633	8.4441	3.3724	5.7517	6.8644	8.7643	10.988	2.6539	6.9531	9.0043	7.5456	7.8328	0.92479	5.133	2.4704	13.341
-17.771	-14.195	-20.122	-7.929	-10.955	-14.128	-14.259	-17.634	-12.801	-11.394	-15.734	-9.5482	-14.536	-8.745	-9.528	-19.593	-15.064	-14.808	-14.467	-16.845	-16.39	-14.312	-15.264	-13.828	-12.831	-12.526	-10.55	-13.134	-11.294	-17.241	-15.099	-15.061	-15.158	-16.084	-15.676	-16.315	-14.44	-14.422	-13.478	-13.365	-8.548	-14.253	-10.55	-15.991	-15.087	-10.037	-18.988	-12.263	-10.866	-10.805
10.687	1.0272	5.7455	5.1933	4.1697	3.3524	6.9292	10.745	3.9248	2.9739	12.4	3.6257	9.4713	3.6214	6.1145	6.1708	8.7818	6.7671	5.3472	3.2075	5.8444	10.872	8.2918	9.512	3.2862	6.4418	5.9659	5.6901	6.3461	12.003	6.5115	9.6238	9.5478	8.6432	4.2783	0.77186	9.5732	8.2202	12.409	8.0204	3.8665	6.6269	4.9792	8.7304	10.28	2.7445	12.798	7.6057	10.856	6.1271
-5.9008	-5.6426	-4.8377	-3.1836	1.0076	-4.731	-6.2732	-3.2707	-7.8911	-3.5335	-5.27	-5.7952	-1.9051	-6.2735	-8.8807	-9.4347	-7.0306	-6.2467	-5.2676	-6.6154	-5.7596	-10.381	-5.8937	-5.9097	-1.9286	-7.0382	-3.6568	-11.831	-6.7242	-6.9966	-2.6868	-6.7983	-2.6593	-3.8151	-5.9054	-2.3663	-4.3307	-4.5276	-7.1177	-6.9528	-3.7095	-11.323	-4.9027	-2.4657	1.2003	-0.072241	-6.5953	-6.791	-6.0214	0.61827
-3.7747	-8.5679	-6.821	-1.9727	-6.7023	-9.413	-4.3255	-2.421	-5.5071	-3.7972	-3.2229	-8.3611	-4.1017	-3.3807	-0.87345	-4.7365	-5.1157	-8.931	-3.596	-8.738	-11.402	-7.6912	-5.1697	-4.0946	-6.2674	-7.3676	-6.4137	-4.3813	-0.837	-3.1835	-5.258	-3.681	-10.615	-6.9971	-3.3278	-4.9306	-6.0554	-5.4876	-4.7585	-5.0132	-5.8291	-7.7382	-2.491	-8.0815	-1.9881	-2.6163	-6.5155	-4.863	-7.504	-2.6241
-11.485	-8.3619	-3.9397	-6.761	-11.783	-6.5785	-3.283	-2.07	-7.8927	-6.9906	-6.3819	-1.4942	-5.8159	-7.3219	-10.757	-2.2969	-1.1435	-3.4609	-9.7652	-5.6292	-8.4771	-8.3737	-3.5132	-4.4606	-7.8569	-7.1468	-1.7031	-0.6996	-5.2267	-6.4571	-4.7351	-2.9887	-2.6125	-3.6107	-3.8743	-4.991	-2.2841	-10.517	-5.1364	-4.4778	-9.3279	-3.1053	-5.0581	-5.4386	-0.61538	-5.7787	-2.8388	-5.7387	-3.854	-12.835
0.65885	-1.9564	-3.6148	1.6825	0.1677	1.0016	-0.84395	-3.5456	-4.9243	1.7004	-2.768	4.5234	1.1904	-1.5344	1.7448	2.9301	-3.1668	3.751	2.8015	2.5285	-1.3653	5.3275	-0.48489	-0.42187	3.3542	0.61667	1.5016	-0.46908	0.87881	-3.719	-3.8664	0.41986	1.0984	-0.50607	-0.27394	1.8903	-0.71637	1.9081	3.9573	-2.0546	-0.5457	-3.6937	2.5812	2.2765	1.6148	3.9705	0.39192	-1.2621	1.766	-4.612
2.367	1.9172	-2.1399	-3.7351	-1.4354	-3.6194	-2.8303	-4.9502	-0.68669	-1.1912	1.4706	-4.0779	-2.3732	-0.38629	-1.6425	-3.4547	1.0914	-2.8839	3.1641	-5.1507	-2.9441	-2.2663	-1.7314	4.3324	-1.9203	-5.6941	-0.85314	-2.208	-2.0102	-0.59863	3.6201	-4.0282	-1.2733	-1.4514	0.12483	1.625	-3.4746	0.62188	-2.9325	-3.3835	-8.2569	-5.5559	-1.3915	-2.568	2.2022	-1.843	-0.86079	-6.7307	-2.7981	-2.8022
3.9738	-1.367	1.3344	4.1702	5.1597	0.47734	0.31104	-0.49957	2.6837	1.5647	4.451	2.3631	3.4603	4.1023	-1.5666	-3.2284	2.82	-0.030655	3.9862	-2.6716	-0.62924	3.4594	0.39723	1.6885	4.0656	-3.3051	3.9422	0.12198	2.1959	0.67089	3.413	2.0304	-1.309	0.082132	1.9012	-0.13256	0.1201	2.0294	-1.1738	0.78966	3.0909	-2.6438	-0.87171	1.6824	1.7184	1.6807	-1.2903	0.38097	3.796	3.9074
0.055489	-6.8877	-5.537	-3.9924	-0.081648	-4.9372	-4.1236	-0.58203	-4.8692	-3.3371	-1.6776	-7.236	-6.9012	-5.8105	-7.0325	1.5706	-7.7757	-6.7862	-3.869	0.33779	-1.6438	-2.4476	-4.0224	-3.3088	0.28106	-1.0307	-0.48744	-5.5385	0.40107	-2.9227	-2.2083	-2.238	-2.1004	-1.5421	-3.217	0.26017	-7.2494	0.98383	-3.7599	-5.7666	-0.31359	-0.11938	-2.9973	-4.9898	-8.0789	1.9264	-6.1316	-5.4708	-2.5038	-3.9426
-11.443	-6.707	-11.977	-11.869	-11.97	-14.852	-16.259	-14.787	-11.747	-12.264	-5.7937	-12.194	-12.318	-8.4032	-15.504	-8.377	-13.958	-9.8399	-14.5	-6.1775	-12.422	-12.779	-12.278	-12.311	-15.159	-8.2733	-9.4458	-10.385	-9.55	-12.168	-15.965	-11.005	-12.512	-12.749	-13.783	-5.382	-4.902	-9.6779	-12.854	-8.6355	-11.73	-10.567	-9.2268	-11.894	-17.155	-15.432	-12.232	-13.044	-9.4331	-10.195
0.055868	-3.456	-3.848	-5.7725	-4.7632	-1.5402	-3.6543	-0.94491	-5.4975	-2.0108	-4.0222	-3.5477	1.7074	-5.0703	-3.5502	-0.44996	-2.2115	0.29991	0.72556	-7.3923	-6.7899	-3.2836	-2.5849	-3.9671	-2.7717	-2.2549	-3.5358	-1.5245	-5.658	-1.7845	-4.2017	-0.96062	-3.2718	-3.838	-3.0567	-4.3076	-5.7526	-2.0517	-1.7315	-3.8512	-5.5865	-3.0084	-1.345	-0.44181	0.62658	-2.9692	-3.9899	-1.3141	-2.5633	-2.7893
-13.376	-10.287	-10.509	-13.286	-12.605	-13.304	-8.8906	-16.453	-15.16	-7.2445	-14.022	-17.285	-13.887	-15.767	-15.197	-11.082	-13.511	-10.628	-11.144	-11.283	-17.677	-11.766	-11.318	-18.062	-13.994	-16.189	-12.434	-12.029	-18.306	-15.122	-9.509	-10.277	-13.717	-12.74	-19.319	-15.086	-10.789	-13.15	-12.41	-12.81	-16.07	-9.5348	-8.7638	-15.003	-9.252	-15.786	-9.5521	-9.447	-14.299	-9.2998
-11.506	-9.2441	-12.708	-9.4502	-9.8844	-13.168	-6.2499	-14.526	-14.281	-7.0023	-11.267	-9.7059	-9.3929	-11.851	-13.508	-11.669	-8.1987	-13.075	-12.055	-12.557	-11.417	-7.0461	-8.5546	-15.111	-10.542	-10.386	-10.789	-14.255	-6.3003	-10.596	-7.7771	-9.7292	-13.366	-9.5754	-6.6192	-11.882	-6.6792	-7.2192	-8.0049	-8.7769	-9.6584	-11.848	-15.681	-7.5983	-11.677	-17.243	-9.8646	-10.608	-13.574	-17.261
4.0046	8.9758	5.7704	5.9448	8.9911	5.0854	4.5036	-1.3227	7.3683	1.2268	4.0573	7.6403	5.2451	2.4959	8.0304	3.0272	1.9281	6.3046	4.7005	5.6732	4.5658	5.1378	7.3331	3.7391	8.6971	5.9693	4.2216	4.7703	8.3948	5.1945	3.9308	3.2749	1.5517	3.694	1.0421	3.1847	9.7101	5.5357	6.8162	5.9496	3.3897	1.293	3.7612	4.7694	2.2395	4.2922	2.3013	5.1558	4.1282	4.9878
-14.36	-15.467	-13.258	-11.165	-12.418	-20.357	-16.546	-15.395	-15.71	-16.403	-14.438	-17.582	-11.829	-18.032	-14.64	-14.865	-13.494	-7.3231	-13.67	-14.925	-14.781	-13.758	-12.951	-18.768	-16.009	-18.794	-12.66	-16.669	-9.5691	-14.656	-14.446	-11.394	-11.701	-12.273	-15.824	-13.023	-11.127	-13.058	-10.844	-15.59	-15.288	-17.109	-15.876	-14.751	-14.484	-14.765	-11.04	-12.391	-12.291	-10.349
1.864	-6.0982	-2.5093	-8.0763	-2.0685	-2.7179	-1.0435	2.2582	-2.3862	-2.5365	2.7116	2.3402	-4.1516	-1.8538	-3.4732	-3.0528	-0.15532	-3.2836	-3.8851	-2.1172	1.8872	0.43167	-2.7638	-3.2034	-2.7975	-0.54909	0.73528	-0.2798	-0.99018	1.7584	-2.4595	-3.1353	-2.5307	3.474	-2.5328	-6.0891	-1.5223	-4.7862	-6.1099	-1.9195	-0.81652	-2.4111	-2.932	4.0686	-3.1556	2.0839	-4.0638	-1.4326	-3.4219	-1.6281
-3.7581	-9.0486	-0.64866	-4.3626	-3.5988	-6.7265	-4.643	-4.6886	-1.819	-7.8173	-1.1286	-3.1381	-4.8506	-4.0434	-2.0772	-3.1486	-8.0642	-4.9881	-4.556	2.0024	-5.7503	-2.2976	-0.87136	-4.3208	-3.0412	-3.2072	-2.7526	-3.2575	-5.5087	-7.8312	-7.0154	-0.5862	-5.6897	-4.1842	-2.669	-4.7658	-0.70006	-2.8544	-3.1705	-2.5741	-3.5299	-2.0448	-5.3167	-6.5114	4.2419	-1.187	-4.0991	-2.1611	-3.1825	-3.0308
-20.948	-19.497	-21.63	-20.743	-20.767	-16.914	-17.864	-17.247	-18.703	-22.538	-26.096	-20.031	-18.763	-19.282	-24.255	-19.941	-21.826	-22.105	-23.256	-24.221	-22.335	-15.855	-20.611	-18.444	-21.749	-23.021	-20.239	-28.097	-24.779	-18.784	-22.518	-18.68	-23.626	-24.965	-19.236	-17.838	-17.463	-22.439	-22.924	-23.267	-19.429	-17.897	-17.826	-18.351	-18.89	-22.159	-14.583	-20.005	-15.689	-20.274
-18.295	-22.034	-22.089	-19.445	-24.168	-26.901	-17.401	-25.336	-26.568	-23.776	-24.772	-22.253	-18.275	-20.962	-23.55	-24.48	-22.645	-21.527	-25.954	-21.377	-17.561	-24.041	-21.204	-19.246	-23.648	-25.077	-21.662	-22.469	-21.756	-23.836	-20.364	-16.722	-26.468	-18.158	-17.667	-25.222	-24.242	-22.997	-20.232	-20.618	-14.894	-23.904	-22.372	-23.991	-23.544	-23.422	-21.802	-25.462	-22.048	-25.371
-5.0009	-4.7995	-5.4136	-6.7543	-7.0148	-1.6541	-4.2366	-6.8508	-3.8991	-4.1405	-5.2651	-7.1051	-7.9165	-6.6632	0.64472	-4.4031	-4.8357	-5.2837	-8.4173	-0.28973	-1.9171	-8.2849	-2.4411	-3.2745	-6.9353	-6.599	-5.4388	-5.6036	-3.9598	-9.2612	-6.5459	-5.6309	-3.2593	-7.3047	-5.1622	-7.8898	-4.8908	-9.0663	-0.8744	-2.5348	-1.9986	-4.4118	-3.2304	-9.1444	-2.271	-6.2375	-7.9096	-9.4697	-1.6362	-5.3925
-12.352	-14.514	-4.7405	-7.2867	-12.51	-10.322	-12.498	-11.262	-9.6544	-7.5443	-6.6338	-9.7645	-15.136	-14.323	-12.546	-8.2555	-11.311	-9.666	-6.8261	-11.764	-8.8019	-11.972	-6.4279	-5.4276	-7.8677	-7.7254	-8.7192	-9.3939	-4.4841	-13.056	-13.813	-4.1005	-8.7715	-10.649	-7.8304	-10.596	-11.533	-12.868	-12.408	-12.124	-10.553	-12.694	-6.0746	-6.9936	-10.41	-12.54	-9.5497	-10.986	-6.3251	-14.254
1.4689	3.1751	-0.14218	3.9557	3.1803	1.2053	-3.8194	2.6727	-2.7259	-3.4535	3.0995	2.0216	2.2812	3.1739	1.4957	1.9718	2.7398	-2.881	0.72461	1.3855	0.27337	1.3808	-0.66505	1.2244	0.58264	-0.88477	0.14323	-1.8692	2.4913	1.3165	0.20779	3.9145	2.2558	-1.8163	2.3146	0.18281	4.9955	0.50459	0.23473	3.0701	1.2548	2.231	2.6867	-0.21861	-4.6446	0.41325	0.80999	2.0952	1.9443	0.41082
5.8248	9.384	7.386	3.7684	3.3134	3.8783	10.916	7.4034	6.539	4.284	11.376	5.1312	5.0949	7.6305	7.6062	0.77094	7.6965	7.8862	7.4453	4.3162	3.784	10.523	7.1293	7.3319	6.8132	4.8444	4.0314	6.4454	7.4299	9.8746	4.767	8.2669	8.8691	6.2765	4.9635	6.0749	5.1059	10.568	3.8	8.7733	7.5594	1.7284	5.5663	4.1061	0.62718	2.9561	9.2484	5.2381	9.8304	2.6142
-2.0651	4.8843	5.6574	5.2792	6.2355	2.4003	1.1716	0.27706	0.92906	1.0993	-0.065055	1.7791	1.5272	3.3615	-2.2875	1.0925	7.0076	-1.0226	3.9072	1.9779	-0.68245	8.24	5.2356	2.2479	0.35848	5.274	-0.32657	1.5368	0.96963	3.8376	-1.7269	-6.1147	-2.6888	6.4124	0.42317	-4.5862	0.49165	2.6463	-1.9184	-0.82912	-0.40467	-2.5805	-2.1562	4.4303	-2.7617	2.6183	5.78	0.88266	4.9649	1.7228
0.54068	-1.8067	2.9022	1.922	3.1577	1.5157	3.7921	2.0235	-0.73436	0.38132	5.0541	0.53908	1.924	3.4887	3.0226	-2.2294	1.6756	4.0926	-1.1069	2.998	-0.33619	-0.065966	3.7748	8.6984	2.4278	5.0652	5.194	5.004	2.3412	2.9376	3.4302	-1.1027	6.5951	3.348	4.8653	-2.5091	2.4866	3.7314	1.8434	4.5891	4.6203	7.9829	4.001	5.1885	1.9906	4.9167	7.8565	2.3594	2.3592	0.86366
-15.121	-15.874	-12.995	-15.127	-16.228	-15.776	-9.115	-10.952	-18.912	-13.506	-16.32	-8.5087	-12.556	-17.813	-12.351	-11.743	-14.861	-12.89	-13.563	-13.198	-14.566	-17.696	-18.421	-14.472	-19.171	-15.748	-12.855	-15.857	-13.195	-17.032	-10.977	-15.492	-15.645	-17.49	-16.647	-13.856	-17.561	-13.764	-15.546	-19.366	-14.25	-14.893	-16.52	-13.835	-13.173	-10.956	-16.104	-19.258	-15.403	-14.696
-10.499	-8.1706	-11.584	-5.1612	-12.03	-10.817	-8.9121	-11.586	-7.7197	-8.463	-10.805	-10.531	-9.6403	-8.8711	-9.6682	-12.875	-9.1654	-6.6191	-6.3452	-9.6707	-4.8371	-9.0103	-8.3601	-10.099	-7.4334	-9.8537	-6.4638	-10.218	-7.8367	-10.181	-8.2734	-9.2907	-4.2863	-9.4366	-10.902	-6.9363	-13.716	-10.554	-10.287	-8.9636	-4.6727	-11.633	-5.6307	-8.731	-7.0185	-10.936	-6.7951	-6.3137	-8.5972	-11.513
-5.7824	-1.6784	-6.175	-6.2676	-2.0326	-8.6652	-5.7267	-10.301	-4.0466	-5.9793	-3.2846	-8.2815	-7.7732	-4.242	-2.2446	-6.4772	-9.4488	-2.5287	-1.3584	-2.0912	-3.2378	-3.813	-7.8967	-6.5983	-4.9377	-4.2608	-4.4918	-5.7927	-9.283	-7.3062	-6.0822	-5.1376	-8.6657	-5.1319	-6.3063	-7.5995	-1.8593	-9.6283	1.7915	-3.8072	-2.8815	-4.6298	-6.4015	-5.5722	-3.7067	-6.5334	-6.5378	-4.1975	-8.5945	-9.018
0.39234	5.7271	-0.92332	3.79	2.5322	0.12475	0.45105	-1.9639	1.5087	-2.7003	-0.53582	1.0976	-5.4123	2.6199	-0.96833	-0.018221	-4.1103	-2.3968	-3.9948	3.1467	-2.9253	2.1022	0.16002	-0.50945	-4.4051	-0.33352	-3.4164	1.3619	-1.6879	2.3824	0.80011	0.045467	1.8922	-3.1127	2.0337	3.6953	2.494	0.87041	2.6613	3.5671	0.81258	2.5424	1.5531	-2.1428	-0.56535	-0.81413	0.27664	-0.41062	-4.5716	-0.22832
-7.1403	-6.4863	-6.4453	-2.3235	-10.371	-6.1186	-5.333	2.0077	0.042107	-0.29848	-3.4328	-6.5006	-0.015528	-8.2956	-8.5101	-3.3522	-6.1749	-4.3873	-2.0631	-0.43977	2.8084	1.9884	-3.294	-1.5309	-3.5382	-2.0641	0.0093188	-5.6895	-3.7706	1.3427	-4.0797	-3.2626	-4.3792	-1.0085	-1.6062	-2.2008	-3.6137	-2.3062	-3.5633	-2.0702	-5.1041	-3.6582	-6.2488	-5.8304	-2.6851	-3.5726	-7.1246	-5.5948	-9.7105	-2.0702
-3.6123	1.4774	0.83172	1.7195	-5.4125	1.6003	-2.4993	-3.2201	-0.29986	-0.60952	-0.89129	3.1461	0.68737	-1.0393	-4.1907	-1.6522	-0.78278	-1.8101	-0.20756	-2.4895	-0.3594	-2.5817	-2.6708	0.13822	-2.0356	1.3804	0.87765	0.47971	1.0263	-1.2571	-5.476	-3.2497	1.854	1.7727	-1.3593	-0.2259	0.73936	-2.6139	-0.057518	-1.7448	-1.9723	-3.1569	-3.2822	3.6974	-6.0051	1.8551	2.5745	-0.8385	1.906	-4.2001
-1.034	0.46491	-0.51845	2.4899	-4.0102	-3.3523	-0.93649	1.9465	0.57219	-5.6091	-1.692	0.11249	-4.0259	-5.5769	-1.1463	3.9424	-0.55912	0.32762	-1.9845	-2.8387	0.96286	-1.4005	-1.2787	-1.3568	0.46556	-2.2054	-0.13546	-1.6912	-1.3373	-0.10485	-1.9329	-2.0231	0.28351	4.3306	1.7374	-4.8995	-0.85364	-0.2951	-0.78838	0.89986	-1.6321	-0.33049	-0.080572	0.6953	-2.1301	-4.5637	-1.4286	-3.5348	-0.36506	0.3475
-13.037	-8.6306	-14.776	-13.174	-9.3752	-15.944	-14.171	-13.475	-10.375	-19.139	-13.958	-12.445	-13.453	-13.606	-12.702	-18.198	-13.726	-13.081	-12.118	-8.2989	-11.654	-13.792	-11.823	-14.601	-15.594	-9.5974	-10.036	-13.675	-11.466	-17.933	-15.197	-12.971	-18.4	-14.53	-9.9987	-15.721	-13.109	-17.072	-11.118	-14.773	-9.3846	-15.733	-9.9286	-18.344	-11.077	-15.239	-12.256	-15.909	-12.154	-12.557
-17.951	-17.713	-24.607	-19.52	-24.735	-23.508	-23.185	-23.861	-18.578	-20.881	-20.65	-23.83	-16.534	-23.294	-21.678	-17.39	-21.325	-20.087	-23.803	-18.62	-20.169	-17.237	-23.312	-17.814	-22.857	-24.332	-20.381	-28.503	-23.242	-23.825	-17.852	-26.875	-22.227	-19.111	-19.428	-21.376	-19.63	-19.544	-19.268	-19.261	-19.187	-19.577	-26.389	-19.106	-24.175	-24.779	-22.108	-23.526	-21.79	-19.019
0.47853	-1.2782	-1.8661	3.9863	0.71051	-1.0226	-0.31894	-2.3125	3.3376	-0.34294	-3.0799	-6.5304	1.1499	4.8242	-0.24016	-1.7217	-3.5488	-2.0151	2.1892	2.5307	-1.8984	-2.4026	-1.9363	-3.6379	3.5747	2.9711	0.87166	3.4312	-3.0718	2.5856	-2.9632	-2.7308	1.6971	0.22062	3.2954	2.2376	-4.4738	-4.6068	0.35116	4.9541	-0.67766	-2.3375	-0.57017	3.7871	-1.3281	2.3708	-0.96788	3.8951	3.2892	0.82689
-2.4041	-4.5485	-4.3561	1.0181	-4.7979	-2.4627	-5.3867	-7.693	-3.7468	-5.2702	-1.4294	-1.1434	-5.649	-4.6086	-4.4989	-6.9969	-2.0931	-4.2356	-2.326	-3.5873	-0.22557	0.015416	-1.8895	-2.3857	-1.9207	-5.1079	-12.303	-4.9886	-0.27087	-5.3097	-1.8451	-6.2645	-3.8453	-4.145	-1.8536	-6.052	-6.3746	-5.4385	-2.5889	-0.37531	-4.7156	-6.0372	-3.393	-1.0848	-5.5654	-4.0019	-1.6124	-5.7362	1.3323	-2.8307
4.3363	6.7192	4.5425	6.7237	8.6644	5.0387	4.523	9.2595	4.6958	4.9987	5.6533	4.534	12.793	2.255	5.49	5.2238	5.4778	8.4612	5.6263	7.0062	8.1103	5.9046	7.0617	7.6866	7.1576	10.421	5.454	3.8134	4.7271	2.1445	6.8881	8.6704	6.3406	5.4721	8.2968	5.1751	6.0501	2.9493	3.5889	6.1458	9.6354	9.3996	7.2808	-0.76826	7.4127	5.896	11.194	8.1905	6.9373	9.825
0.64351	1.1896	-2.0218	-2.9194	1.3806	-4.2111	-3.3168	-3.6986	0.84647	0.7173	-2.6005	-2.0782	-2.6002	-2.3373	-1.6868	-2.0056	-3.4086	3.3956	-1.6635	-6.7707	0.36327	-0.46663	0.78557	-2.8844	-1.1945	-0.82299	-0.75549	-0.76441	-2.3154	-2.2127	-2.728	-0.88116	-3.4312	-2.0581	1.1172	-2.5671	1.6014	-2.5891	-2.4209	-5.258	-6.5614	-0.54827	-0.26732	-1.2135	0.28581	-1.2912	-0.79406	-3.3955	-7.4569	-4.6747
6.9808	6.281	8.2389	10.781	11.112	12.43	9.2029	6.5371	8.1916	5.6541	12.271	13.679	5.8826	10.846	9.2326	8.15	9.6568	8.5984	9.4552	12.999	11.318	8.0795	8.4649	11.324	11.13	5.6715	10.563	12.322	10.751	8.1949	13.778	8.5335	7.1996	12.482	9.9154	10.284	9.3883	7.014	11.297	14.012	11.121	13.384	5.0217	10.954	12.03	8.3242	13.397	9.9892	8.8783	7.1265
0.88702	0.65602	-0.45129	-3.0337	0.7258	-2.1083	-2.84	-1.2969	-2.8781	-1.0569	-5.0389	-2.2175	-0.72554	-3.8548	2.962	-6.7969	-3.6225	-6.3369	-0.75651	-4.7084	-3.1013	3.4138	-5.4147	-2.3351	-4.8172	-5.8747	-3.8224	-3.6602	-1.4829	-1.6761	-3.658	-4.0605	2.5506	0.56188	-4.9139	-3.4374	-1.0742	-8.1832	-3.4953	-4.8737	-2.9738	-6.2268	-4.3006	-1.4753	-1.4126	-1.1239	-1.4195	-2.3475	-3.2413	2.1637
-5.8576	-9.1064	-11.576	-12.768	-7.6137	-10.282	-10.955	-9.0342	-11.473	-9.4921	-11.637	-10.183	-6.9157	-8.43	-9.034	-7.9332	-7.8231	-9.7076	-6.6996	-6.493	-10.688	-9.9427	-9.8626	-9.3772	-15.676	-15.148	-15.586	-9.7444	-11.034	-9.1029	-7.766	-7.732	-9.0409	-5.3421	-9.5065	-7.4329	-10.85	-8.6328	-13.051	-11.447	-12.952	-9.296	-12.699	-10.512	-11.735	-7.4855	-14.289	-10.744	-7.0008	-10.035
-0.88007	-1.3192	-5.8815	0.83816	2.4697	-1.21	-1.943	6.8955	2.0745	5.2293	2.2635	4.03	-1.722	5.2618	2.5181	0.6711	-1.1614	0.24488	-2.5851	-0.558	4.4105	2.9008	3.3183	2.5571	1.9374	-1.1885	1.9809	-2.169	3.8755	-0.97553	1.8206	5.3569	3.9072	-2.2785	-1.0197	5.3344	4.4235	1.6312	2.1197	0.24931	0.98732	-3.2352	5.0601	1.9696	3.2203	-0.33245	-2.6873	-1.3846	4.1381	6.6521
-12.136	-10.935	-9.264	-8.9533	-8.3508	-11.319	-11.196	-9.8803	-8.4954	-10.383	-12.38	-6.4927	-10.595	-4.7122	-9.7821	-9.936	-10.523	-8.5224	-11.631	-8.8149	-8.2715	-5.563	-12.739	-13.126	-9.6272	-8.1179	-8.6383	-14.891	-12.471	-11.745	-6.6541	-12.278	-7.1021	-14.677	-6.3141	-9.7181	-11.855	-8.918	-10.693	-2.6249	-9.0674	-7.2757	-14.517	-11.928	-10.354	-7.622	-12.086	-9.5443	-10.656	-9.8919
-15.324	-7.8032	-16.71	-16.448	-14.476	-13.211	-8.2696	-10.827	-9.7065	-17.594	-15.342	-14.451	-13.678	-16.642	-8.0744	-12.518	-18.791	-13.57	-7.7038	-13.721	-12.363	-13.271	-9.5289	-9.3765	-10.959	-14.909	-11.809	-14.107	-11.614	-17.286	-9.163	-15.844	-8.9444	-11.072	-12.946	-11.025	-12.365	-14.467	-10.397	-14.133	-13.464	-14.11	-16.386	-15.645	-11.913	-10.636	-12.626	-10.853	-10.219	-14.215
-5.7675	-5.0777	-4.2123	-4.5969	-7.3487	-4.1333	-3.7903	1.3475	-5.9736	-6.61	-7.0005	-6.3443	-2.9254	-6.1238	-7.5319	-8.0267	0.62502	-0.5984	-2.3707	-2.7792	-5.4572	-4.4614	-6.8443	-1.1888	-5.4495	-6.1179	-3.4931	-1.0365	-5.1301	-4.5103	-0.46311	-4.6389	-6.8942	-4.3703	-5.4193	0.70391	-4.0017	-8.3413	-1.709	-7.078	-4.9469	-3.7327	-4.733	-4.1802	-2.9937	0.028262	-6.0534	0.25733	-7.7789	-4.6999
11.252	4.4877	0.39049	5.9259	4.5679	7.5051	7.0514	6.7772	4.2719	6.5099	10.572	5.9115	2.8781	-1.6114	6.8912	8.2049	4.4705	5.6903	4.2174	1.796	2.598	7.3785	6.0743	2.4517	5.7225	9.1133	5.5108	6.7356	7.2024	4.8365	5.4779	4.1373	5.7847	8.9225	2.1325	4.8176	8.8605	4.5252	9.5543	7.6892	1.8082	9.1248	8.8635	7.7978	9.7003	4.2453	8.5018	7.2262	8.8506	9.2842
2.4375	5.0556	4.0602	6.4101	0.48676	-3.7249	1.9412	2.5393	2.8243	0.42139	5.3769	4.7059	1.62	0.41101	2.5502	1.4486	3.377	2.5863	1.1812	3.5235	6.9593	-1.2066	-2.0459	0.74511	4.3511	2.0045	1.9872	2.9077	3.5654	2.4438	-1.2916	3.063	1.5783	2.6097	1.4807	2.3537	-0.7663	4.3518	-0.45885	-0.40799	1.8411	1.924	-0.28463	1.4435	1.5151	1.1151	3.8196	-0.64881	2.6024	-2.1154
8.8409	9.3961	10.119	7.4707	12.822	7.4485	12.887	10.957	7.9491	9.5633	5.5639	7.332	5.3613	13.902	8.9108	9.8214	11.127	12.056	5.9372	9.0887	4.7503	5.7023	11.345	6.7452	11.273	5.1539	10.666	5.6232	8.3056	7.2559	6.8375	6.2577	8.5104	10.38	7.3941	6.7308	8.4446	6.6593	1.5574	5.7277	11.763	9.1293	12.627	5.3259	4.8209	5.887	6.1376	9.6013	11.277	8.9975
-2.9276	-1.5501	-3.7494	-4.1146	-4.949	2.9651	-2.7707	-0.741	-4.0958	-2.4474	-5.588	-5.3168	-0.99478	-6.1891	-3.7199	-4.4993	-5.6036	-5.323	-1.3259	0.97467	-1.91	0.50665	-2.9202	-1.1056	-4.5622	-1.7693	1.6981	-4.451	-7.3224	0.2874	-2.4359	-3.981	-3.3122	-2.1869	-1.4848	-1.7139	-3.4027	-7.3021	-2.0872	0.48477	-1.3296	-3.3401	-4.3552	-3.132	-3.9237	-4.816	-9.1879	-6.3142	-1.8342	-0.79494
2.5242	0.53708	1.5247	2.9674	4.6872	-2.7757	-1.3642	-3.1053	-0.069818	2.9919	-2.2319	-0.62616	4.4426	3.0825	2.7124	-2.7513	0.23074	2.8937	2.113	-2.9041	7.4446	-3.9017	1.7696	3.9014	0.92931	3.4631	2.9933	0.92653	-0.96428	-3.4522	6.4042	1.5048	3.522	-0.19688	3.0948	-2.3301	1.282	7.0754	2.0941	-3.7274	-0.90982	1.9837	-3.9765	2.3634	7.4515	-1.7043	3.0503	0.55243	0.47291	-0.44725
-15.077	-16.432	-13.018	-13.306	-10.573	-14.653	-8.8125	-13.545	-13.175	-8.1101	-13.514	-12.537	-12.826	-12.742	-13.411	-15.954	-10.798	-13.339	-10.018	-12.978	-13.27	-14.875	-15.067	-16.908	-14.114	-14.411	-13.262	-14.479	-13.973	-15.096	-11.159	-11.581	-13.445	-10.842	-16.323	-12.693	-13.496	-12.141	-8.9638	-14.775	-11.573	-9.1591	-10.684	-13.732	-9.1244	-14.846	-15.556	-14.243	-19.351	-11.582
-11.854	-15.399	-17.539	-15.488	-10.288	-11.853	-12.713	-12.607	-13.768	-14.049	-10.655	-14.168	-11.336	-10.474	-11.725	-14.042	-10.53	-14.098	-13.815	-10.631	-7.6961	-12.918	-8.0634	-12.139	-13.458	-11.478	-9.5634	-13.345	-13.789	-14.031	-8.7356	-11.403	-9.0745	-14.455	-9.683	-11.921	-9.4764	-12.264	-10.375	-19.133	-11.844	-14.559	-13.204	-12.897	-12.284	-13.2	-11.062	-11.623	-11.295	-12.383
-2.2916	7.7564	2.7012	1.7235	1.8578	3.8341	4.0605	3.7006	0.35345	-1.3029	5.6778	5.4916	0.09733	3.0164	1.358	0.16049	2.0026	2.099	5.049	3.6548	1.0527	0.49134	3.1252	0.90609	3.7102	5.4738	6.056	3.6922	2.1832	0.85066	4.4556	3.5789	4.6493	9.0086	1.2127	2.7597	4.5104	0.42235	10.254	4.3468	4.3629	0.068562	3.5387	3.0003	3.0941	2.1165	1.6833	-0.76061	8.4922	7.1698
-2.4958	1.0903	2.4143	-0.40557	0.58402	2.4854	-1.1985	0.029921	0.88721	0.14645	2.3007	3.0984	-0.9687	0.23668	1.8562	0.43507	-1.5622	3.2696	0.75973	-2.5535	0.9326	1.216	-3.1087	-5.6636	-0.85439	-0.81413	3.6801	1.1594	0.89139	1.4035	-0.65025	1.2005	0.89254	-0.20119	-3.8911	-1.7133	-1.4871	2.1594	2.7122	-1.091	-0.80002	-2.9238	4.9699	5.1441	0.94841	-0.6573	0.032262	4.9698	1.5846	1.2527
3.2723	6.1795	2.5305	5.3235	9.2472	3.5212	1.3911	5.2596	10.844	5.7025	3.8409	0.75324	7.9947	10.04	5.0587	2.9812	8.885	0.26903	6.7275	5.7232	7.6502	6.2917	5.7923	7.6208	5.2414	5.3505	4.197	4.2467	8.8327	8.4729	8.7477	4.8067	4.2553	4.1464	8.9701	1.4961	5.7816	5.1908	8.9179	9.8684	7.4325	6.8348	9.1656	8.6336	4.9672	6.9499	7.0699	5.3809	6.7109	6.9817
-6.4913	-3.9869	-4.722	-0.73041	-6.0261	-6.8526	-3.2946	-7.9875	-8.5079	-3.9909	-6.0466	-7.8491	-7.5497	-3.8852	-5.6255	-4.9448	-4.1719	-3.4461	-2.711	-10.75	-4.5676	-7.1584	-2.8832	-7.4637	-2.6576	-0.42584	-5.2441	-6.443	-7.3825	-1.5901	-1.1619	-5.408	-7.3353	-3.8571	-8.7748	-3.7063	-8.0569	-3.9863	-7.7009	-4.021	-5.2675	-6.3122	0.68709	-6.3224	-5.8374	-5.4215	-7.9533	-4.909	-7.7635	-6.2942
9.443	13.284	12.69	10.668	8.5864	7.2934	9.3589	13.124	10.828	10.283	11.074	5.1029	8.6536	7.1509	8.3111	10.908	7.1861	10.21	9.3969	9.0557	5.7773	12.333	8.196	9.0801	13.824	9.3966	4.2304	11.111	4.8904	10.04	12.373	15.098	10.086	10.115	13.895	8.1601	12.067	9.8114	9.7799	7.0875	10.863	8.5699	6.6583	7.5642	15.654	11.637	11.211	7.167	7.77	11.194
6.8803	12.074	8.677	5.4467	2.33	2.9985	6.9256	6.3637	7.438	8.2239	10.409	7.0603	3.6222	6.0332	4.0101	5.2932	3.2286	5.5733	7.771	6.6068	8.4372	9.3079	10.216	0.15635	5.4297	9.2895	7.4393	4.3216	1.5793	4.4353	5.8722	6.8285	7.8636	5.2576	7.035	6.0327	7.1727	5.5327	4.0609	5.9746	8.5674	5.8383	2.525	9.8443	0.46681	8.2157	4.04	6.895	8.8713	8.2189
-9.6975	-8.8283	-9.6829	-9.8875	-3.1142	-9.6071	-6.0883	-10.679	-8.4681	-5.974	-8.7179	-8.1239	-6.4178	-5.4719	-5.5026	-10.686	-11.034	-7.7734	-8.729	-8.3438	-4.4079	-6.7538	-5.3276	-9.8615	-2.9181	-6.8509	-12.496	-5.4837	-9.9707	-8.1427	-11.856	-4.2573	-4.8774	-6.3379	-8.9984	-2.5757	-6.4314	-8.0578	-10.353	-5.7424	-3.1824	-4.4346	-7.6362	-10.957	-1.9594	-5.2687	-9.8374	-7.2298	-6.6594	-11.646
-14.396	-17.898	-11.424	-16.639	-14.281	-9.751	-11.26	-15.746	-6.7025	-14.237	-13.385	-14.652	-15.982	-14.229	-15.779	-10.175	-11.307	-9.3256	-12.32	-10.015	-13.678	-16.915	-11.218	-9.7027	-11.85	-11.562	-12.197	-11.92	-15.105	-12.14	-12.663	-16.684	-13.008	-18.448	-13.197	-11.653	-13.365	-16.021	-14.25	-13.411	-14.594	-13.978	-9.6517	-14.249	-14.355	-13.957	-11.975	-10.286	-12.395	-9.5133
-2.5652	-5.4124	-3.7906	-2.011	-2.8468	-4.1094	-2.5705	-9.308	-6.9373	-4.8984	-3.0885	-2.8935	-6.9039	-1.0772	-1.0592	-4.5934	-3.3876	-9.5542	-5.9601	-8.3828	-8.79	-7.0584	-4.536	-5.1035	-3.0728	-4.3429	-3.6071	-3.7429	-2.565	-4.1557	-1.5586	-5.0123	-4.1762	-9.1489	-0.51269	-3.0402	-2.3069	-4.0809	-7.202	-7.8751	-0.16915	-5.582	-1.0155	-5.7554	-2.2794	-5.5132	-3.2922	-8.3388	-0.30773	-9.6107
-1.1849	1.4232	4.5973	2.7455	4.9852	1.8058	-2.1794	3.5446	0.3836	4.7735	1.1252	3.2893	-1.0658	1.3945	-1.4583	1.7536	4.5303	5.6308	2.4073	5.3977	-0.3958	5.4183	1.9358	4.2934	1.4564	4.9252	2.6902	3.5282	0.67023	-0.87708	2.6458	5.2083	-0.87999	-0.065154	1.4648	0.87355	1.1854	6.9374	3.4711	5.4621	2.8085	4.6215	0.69106	5.7197	-0.14319	1.4455	1.2231	-1.2266	0.68331	3.8463
-0.1365	-5.9293	-1.4112	-1.7087	-0.12555	0.9759	-1.7128	-4.9268	-3.1483	-4.4303	-3.6901	-3.6243	-1.8184	-7.9695	0.046911	-5.1731	-5.1748	-5.5584	-1.8492	-3.8024	-1.5419	-1.7106	-5.4984	-3.5249	-2.0381	-3.0984	-1.25	-2.61	-0.38335	-3.5416	-7.5032	-2.5608	-4.4939	-3.6478	0.026193	-2.572	-1.8789	-0.39962	-3.6034	-4.658	-7.8392	-3.4726	-4.312	-2.7896	-4.499	-2.239	-7.045	-3.1669	-9.1445	-2.5067
5.7886	-0.33327	2.0523	-1.1149	4.3988	0.11652	-1.3615	-0.95582	-2.6811	2.2503	-1.4721	0.36017	-0.86439	0.85814	-1.6121	3.7878	-1.1145	-1.5795	-0.99098	-3.4273	2.7755	4.1832	2.6442	-1.1777	-3.0957	1.0619	1.6146	1.7781	0.03733	1.6783	1.1505	-0.57075	-1.7629	-0.6263	3.0315	-1.5978	-1.6515	-0.78261	-0.84948	-0.24947	-1.9873	-0.57823	-0.83856	-1.7006	-1.3543	2.7318	-1.0996	0.54282	2.5398	0.18358
-2.3556	-6.234	-7.1015	-5.543	-5.1476	-2.9064	-7.6289	0.05336	-2.3321	-2.0497	-3.8939	-5.2229	-3.7015	-0.19098	-1.5243	2.4367	-1.6562	-0.67253	-1.4804	-4.0134	-5.3369	-3.6566	-4.0288	-0.76817	-3.8726	-3.8686	-0.86619	-0.49173	-1.925	-3.9128	-1.167	-5.8734	-6.7299	-3.9119	-6.3472	-5.5123	-1.2472	-4.8721	-2.3896	-3.7027	-11.032	-2.4571	-6.985	-2.2977	-5.502	-8.2791	-1.1784	-5.8597	-4.1421	-3.7788
-0.46907	-7.2743	-1.6764	-0.66796	-0.17617	1.3973	1.3681	-1.5219	-3.5984	0.69264	0.9326	-8.218	-1.6089	6.2561	-2.8514	0.14426	-1.3931	2.8075	-2.0467	-0.17303	-1.764	0.68676	-1.7875	0.56943	-2.7826	-2.2672	-3.1807	1.4842	2.1288	-3.0975	-0.54005	-1.2406	-2.9259	-0.35744	-1.7179	-2.5079	-0.35175	-3.6678	-3.6974	0.62627	-0.46057	0.44587	-1.1819	-3.3455	1.9436	1.0674	0.12518	-0.2713	-3.8463	-2.6799
5.3242	3.0926	8.9764	1.5024	2.1529	5.8069	-1.0346	6.8333	-0.46421	7.1405	6.2702	9.9523	1.5666	3.3531	2.9504	4.8923	4.6828	2.1039	4.8473	7.8232	7.761	1.6531	4.5971	1.4728	3.1805	3.79	4.3078	3.6459	0.21906	7.4645	4.3097	6.8917	6.1561	1.408	4.0376	2.863	7.3659	-0.11662	4.6882	5.5961	7.5137	6.5467	10.397	0.90919	5.0271	1.429	5.7303	7.678	1.11	3.8097
-9.6236	-16.876	-14.976	-14.049	-12.388	-14.602	-16.938	-12.743	-11.278	-11.171	-16.18	-15.181	-16.172	-10.458	-9.3488	-8.8917	-10.454	-14.184	-12.657	-13.573	-17.487	-9.6073	-13.304	-16.163	-11.856	-12.402	-7.0205	-8.2221	-8.1887	-12.169	-13.575	-11.102	-11.805	-11.584	-11.323	-8.7277	-13.072	-15.958	-10.582	-8.5451	-13.277	-7.0136	-18.79	-8.8046	-13.457	-12.109	-7.9161	-14.629	-13.23	-13.274
-19.335	-12.381	-17.83	-13.687	-13.767	-13.548	-11.54	-10.514	-12.955	-10.576	-13.081	-14.679	-11.03	-13.423	-14.274	-12.439	-12.252	-17.69	-16.408	-9.4569	-14.124	-15.24	-12.288	-12.401	-12.231	-14.863	-14.041	-12.493	-15.316	-12.054	-10.981	-16.626	-14.536	-11.395	-12.437	-14.115	-12.318	-12.474	-9.9742	-11.718	-16.741	-14.6	-11.336	-11.884	-17.213	-14.342	-12.876	-20.479	-12.345	-12.817
5.3982	11.198	7.5724	11.864	11.501	7.363	6.5551	9.5592	7.728	10	8.8858	9.1389	10.309	7.0184	7.095	9.2482	4.9098	6.4147	11.058	7.3774	8.4929	6.8788	3.5824	8.5907	8.6546	10.641	8.7176	8.9757	8.5951	9.5244	10.891	11.415	8.0464	9.2113	14.1	7.6632	9.6775	8.1165	6.9723	9.969	8.8383	8.3117	5.4562	7.6645	12.121	5.0017	8.4868	11.086	8.8113	5.1983
-7.0573	-5.748	-5.5284	-2.3228	-7.0267	-4.7442	-7.7413	-6.8458	-4.2104	-1.9717	-3.162	-2.4424	-6.3571	-4.5315	-4.1074	-7.4165	-7.2718	-9.0866	-2.1504	-7.0738	-5.7567	-2.9455	-7.3331	-9.9214	-6.1675	-5.2766	-8.9475	-4.2521	-1.8644	-3.7835	-4.1263	-5.3702	-4.6211	-4.8188	-2.9172	-10.833	-2.5838	-2.45	-4.8159	-5.9674	-3.0971	-2.3308	-8.3176	-4.7068	-5.5617	-5.7933	-3.419	-11.295	-6.4468	-7.1466
8.3	2.9869	9.3586	7.9383	10.229	6.3715	10.465	10.994	9.4039	6.8515	10.244	6.3622	7.7231	11.619	5.3202	7.4099	5.7756	6.0327	8.5362	3.7091	5.1977	5.5105	8.0568	8.8294	4.6187	3.4548	6.8324	8.501	7.5689	5.305	8.709	8.4468	3.0361	7.1642	2.8116	8.2113	9.168	9.3393	5.8458	7.7613	6.6632	11.073	7.4763	10.563	6.1331	9.3027	6.3008	6.405	9.8439	5.2879
-14.988	-10.779	-12.697	-10.251	-11.944	-7.4396	-10.995	-12.715	-12.964	-13.301	-11.786	-12.919	-12.641	-10.544	-12.794	-7.4118	-12.714	-12.5	-12.716	-11.67	-10.505	-10.933	-8.837	-4.6611	-13.034	-7.3442	-7.2689	-11.931	-8.3969	-8.3973	-11.994	-8.6423	-14.378	-13.067	-13.629	-10.265	-11.478	-13.895	-13.15	-4.6622	-14.421	-5.7969	-11.755	-7.5517	-10.813	-14.659	-8.6616	-9.0555	-6.9753	-9.501
-9.4296	-10.209	-12.853	-10.713	-9.3957	-6.6358	-11.512	-10.432	-6.141	-10.313	-11.675	-11.604	-9.2693	-8.9749	-9.073	-6.3576	-10.66	-5.5555	-10.396	-8.4012	-11.083	-7.5868	-3.9488	-6.3375	-10.02	-7.8475	-3.0409	-8.5363	-9.2063	-8.3568	-5.2455	-7.7431	-7.5552	-9.115	-7.0966	-8.1496	-12.419	-8.7734	-11.525	-5.3477	-10.737	-13.32	-13.29	-11.179	-9.3028	-9.041	-7.9526	-9.8719	-7.1847	-8.5815
-18.132	-20.074	-21.011	-24.01	-18.958	-18.633	-18.466	-20.257	-19.512	-23.678	-20.205	-16.414	-17.724	-20.188	-19.988	-18.937	-19.949	-18.748	-20.526	-23.167	-16.809	-17.507	-20.136	-22.29	-20.57	-17.631	-21.648	-16.685	-15.597	-18.799	-23.123	-21.528	-16.904	-24.951	-19.802	-23.754	-23.365	-18.046	-20.147	-23.71	-21.565	-23.551	-25.49	-17.186	-19.562	-20.655	-21.322	-23.379	-18.567	-17.668
-3.3528	2.7138	-1.6334	2.5734	3.3481	0.55536	0.044148	-0.3836	-4.4331	0.82246	-1.9968	1.274	4.7091	4.8344	-1.0906	2.3952	-1.3412	1.1568	1.6496	4.8341	-3.656	-1.3599	1.4349	4.5551	3.374	2.0667	1.3986	-1.3394	-0.50645	1.2737	-2.2256	-5.6655	-3.2779	-2.0798	2.9452	0.89382	3.5666	-0.68043	-3.7716	1.7847	0.26218	-2.9088	-5.2209	6.7856	-2.4069	1.2453	-0.81369	4.4626	1.298	-3.2687
-2.0179	-1.0676	-1.5739	-2.2567	-1.9203	-1.4822	-4.7305	1.5201	-6.4723	-1.7582	2.509	1.4821	-4.6578	-4.116	1.2694	1.072	-0.37202	-1.5817	0.2523	0.053934	-3.3461	-1.9916	-1.465	-3.223	-1.5947	-6.0706	0.69058	1.9346	-3.0177	-0.83253	0.35244	-2.581	0.11732	1.0527	-5.0834	-2.1701	-0.80608	-0.62202	-0.81864	4.2911	-1.9113	-0.19728	3.0692	-0.11703	-0.36535	-4.4081	-1.2272	0.077878	-3.9295	0.87164
-6.268	-6.0327	-5.9831	-5.7514	0.52742	-2.6869	1.7902	-4.604	-6.4454	2.0177	-3.4791	-9.3129	-1.1815	-13.821	-7.4683	-3.0267	-4.6777	-1.9598	-4.8829	1.0941	-7.1661	-3.4807	-1.4122	-3.5574	0.57969	-5.3057	-4.1043	-3.7909	-3.0185	-2.4078	-1.3898	-0.3623	-6.0205	-2.6224	-1.5566	-0.62151	-1.8342	-1.8872	-5.7417	-2.2297	-2.1308	-2.1731	-2.9336	-7.1604	-4.7235	-4.9076	-3.0592	-4.9233	-7.8108	-3.0299
2.5059	-0.92775	2.2959	-1.6209	2.2594	-1.025	1.2011	1.4628	-0.96973	-1.0934	-0.24499	-0.94979	3.6644	1.1457	2.3295	0.98009	0.49056	1.6542	1.8208	0.99237	-1.7287	-2.9854	2.4153	-1.9433	4.7473	3.7324	0.96962	3.7767	0.90044	1.7317	2.3111	1.4908	3.2097	3.7225	-1.9281	-0.89947	0.71369	1.8683	-1.3733	2.2435	6.9043	1.36	1.3487	-2.1371	1.6143	2.2173	-2.4891	5.0142	2.2391	-1.2372
-3.0563	3.4354	2.4555	-3.3312	-0.79878	-2.3389	-0.80793	-1.974	-4.1403	-1.5768	-0.06543	-0.53064	-2.4064	-2.9005	-2.5556	-0.59264	-7.8703	0.16107	-3.7345	-0.68393	-3.3701	0.52213	-2.4546	-1.6433	-1.4556	-1.4677	-3.7245	4.6965	-2.8039	-4.6383	-4.2744	-2.0503	-1.4937	1.4263	-2.2437	0.75813	4.5412	-3.7884	-3.8087	-3.0748	-0.36393	-2.5833	-2.4115	-3.2291	-0.55796	-3.647	1.8077	0.23422	-0.10588	-4.3428
-13.504	-16.066	-14.412	-12.481	-13.192	-15.737	-14.566	-10.814	-11.98	-12.698	-15.112	-15.648	-15.051	-13.722	-12.886	-10.873	-16.89	-14.183	-14.993	-18.042	-14.501	-13.003	-11.883	-12.175	-11.997	-13.773	-13.555	-13.818	-10.829	-18.558	-14.394	-13.275	-16.18	-10.137	-15.17	-12.309	-14.846	-15.182	-14.541	-16.605	-13.663	-12.452	-14.253	-17.959	-15.484	-15.449	-11.089	-15.612	-16.847	-12.929
-6.0706	-8.5585	-13.032	-14.234	-4.7685	-17.316	-9.1717	-10.58	-14.285	-11.415	-17.642	-15.079	-15.652	-11.052	-9.1621	-11.332	-12.098	-9.6498	-10.145	-12.407	-10.019	-10.237	-11.481	-14.525	-14.285	-11.773	-12.06	-7.9777	-10.948	-12.323	-15.532	-13.023	-12.207	-11.756	-7.2452	-7.5018	-10.046	-7.2952	-13.526	-9.821	-12.726	-10.114	-12.919	-4.8401	-11.217	-12.445	-12.976	-13.329	-9.2195	-10.696
9.9514	11.436	9.5256	7.5668	8.7695	11.624	7.8612	8.548	11.317	7.7424	8.0566	12.231	8.4852	8.7844	8.5558	5.7275	9.5422	7.4679	11.618	7.6881	10.245	9.1224	5.628	4.2606	6.1892	9.8267	7.2872	8.4341	10.333	8.411	10.595	4.8433	9.0894	9.6353	7.8514	5.263	8.3142	6.4442	6.5996	8.412	7.3111	11.413	8.6158	9.3336	8.0717	7.2613	10.223	9.4458	7.2994	4.1568
6.9319	6.4123	12.563	5.3617	6.6462	7.5679	6.0425	13.294	10.999	8.8004	2.9026	8.2968	6.8153	3.1286	7.3287	10.271	12.511	9.8124	4.3812	8.7908	6.3581	10.489	10.135	11.503	4.9675	11.088	7.2043	12.712	5.1874	8.8345	10.654	11.487	10.934	2.1649	9.5303	6.9842	9.7293	10.839	7.8646	6.2499	9.4521	10.901	9.959	7.7533	8.2998	9.039	5.364	9.473	8.1269	14.05
0.31759	-0.9831	-1.4251	1.6526	-1.4879	-1.0385	4.5997	2.0799	0.85343	0.10978	-2.2084	-1.7414	-2.2341	-0.49264	-2.3662	1.7824	7.0987	-4.3038	-1.8462	0.15377	-5.9643	-6.4862	-3.4208	-6.9427	2.568	1.8529	1.32	-4.0457	-6.2754	-0.29833	-6.4865	-2.0766	-0.13376	-3.3368	-7.8636	-1.7318	-3.5952	2.2924	-3.899	-0.29442	-0.28808	-4.199	-0.88866	-3.6184	4.1012	-0.91886	1.3428	1.0028	-2.5588	0.97562
-8.4655	-2.6096	-5.294	-8.7151	-4.7494	-6.0492	-5.6229	-8.3113	-5.0304	-7.4274	0.82663	-6.2824	-4.6583	-5.3044	-8.1999	-7.5725	-4.8536	-5.816	-5.1196	-6.0826	-2.957	-2.4379	-3.6098	-6.0099	0.16261	-3.8941	-8.0409	-5.9744	-5.4188	-3.5864	-5.965	-10.685	-5.5967	1.0389	0.52669	-4.5694	-3.083	-4.7876	-2.301	-7.3886	-4.3271	-3.372	-0.6336	-0.9303	-5.3061	-1.086	-5.1864	-2.7023	-4.2504	-6.636
-14.534	-19.128	-12.533	-12.576	-17.326	-15.397	-17.968	-11.851	-14.047	-17.364	-6.3501	-14.277	-13.465	-16.107	-12.303	-19.335	-10.457	-16.766	-17.104	-14.936	-11.254	-15.262	-14.589	-18.631	-17.307	-13.62	-13.928	-16.942	-13.486	-14.242	-14.974	-16.563	-13.225	-16.002	-15.015	-15.412	-14.039	-10.297	-12.262	-19.592	-17.051	-19.13	-14.248	-15.377	-12.73	-12.781	-18.199	-12.97	-14.141	-8.1796
2.086	3.1261	3.6054	4.088	5.9582	3.0039	7.824	6.304	4.1256	5.3659	10.261	6.1379	-0.8676	5.7065	4.5847	1.393	8.9856	1.9648	1.7331	7.2137	4.6949	0.42185	8.1404	2.5461	4.0834	7.4682	6.3509	5.5838	5.8444	2.4389	9.022	0.30654	2.4465	7.7837	10.25	3.6861	4.9581	6.5889	5.0506	3.422	2.4812	1.608	2.3821	6.7212	4.2677	4.9033	6.4955	0.115	3.6714	6.6505
11.859	9.8409	7.9902	9.6663	4.0324	11.188	8.3994	9.4983	4.0412	9.6035	10.025	3.9662	6.2704	8.0356	11.382	6.4917	4.9043	4.1571	9.3697	9.6638	6.8973	2.3589	8.7377	8.8131	8.1025	9.9311	10.547	7.0298	8.5779	5.3836	11.831	7.5087	8.5394	9.178	14.001	7.5438	13.081	8.6042	7.9868	9.0494	9.1287	6.0345	10.806	9.5769	7.4061	4.5613	10.481	8.057	4.9272	5.9176
-9.9672	-14.163	-17.672	-12.397	-15.49	-16.966	-12.21	-11.686	-14.207	-11.518	-13.748	-14.622	-16.142	-11.069	-12.447	-15.722	-13.315	-12.592	-11.135	-10.201	-12.416	-10.435	-16.782	-14.974	-15.2	-19.881	-12.853	-13.088	-17.126	-15.238	-14.588	-11.394	-14.053	-17.138	-18.035	-17.158	-14.276	-11.162	-10.451	-17.878	-12.617	-11.704	-16.564	-14.333	-15.355	-12.537	-17.291	-13.507	-13.373	-15.061
-6.7449	-7.4521	-9.6594	-13.097	-6.4867	-11.784	-8.938	-14.51	-11.513	-9.4786	-7.9805	-10.605	-9.9975	-5.1672	-9.0308	-7.3929	-4.0044	-7.6799	-13.152	-12.061	-10.562	-7.9449	-7.2342	-10.392	-7.8048	-10.649	-10.145	-8.0315	-8.4433	-10.355	-9.029	-8.15	-11.47	-12.688	-13.071	-9.9866	-16.063	-11.151	-6.4676	-2.1087	-9.5155	-10.104	-6.4164	-10.105	-5.8364	-10.352	-9.0964	-7.0042	-10.511	-10.994
1.1936	-3.227	-2.1234	-2.7771	3.0566	2.0185	0.63861	-0.025909	-0.2932	0.25901	-0.9278	-2.2481	2.2194	-0.47576	4.4567	-2.9534	-2.8998	2.3034	-3.2115	0.21646	-0.27182	-0.73665	2.1771	2.7722	-1.4035	-2.4146	0.025811	0.70978	1.0357	-1.1108	5.5102	-1.3596	0.10491	0.78698	-0.60391	2.0093	4.0319	3.4863	2.5196	-0.11014	2.5188	4.9882	1.0954	-6.6289	3.2616	0.10765	-1.1712	-1.3213	-0.64955	-2.6454
-5.6822	-1.2021	0.050527	-0.48705	1.5539	-0.48337	-1.2829	0.36211	2.3883	-0.71059	-0.84081	-4.5778	-2.5797	-3.8035	-3.1779	-3.6532	0.93292	3.6998	-2.5694	-0.59536	-5.5399	-2.6654	-4.182	-2.0308	-0.83336	-0.71831	1.2916	-3.1647	0.433	-2.5837	-3.3023	-1.9181	-4.4305	2.0914	0.45389	-2.9825	1.751	0.072378	-1.7447	-1.6374	0.79621	2.8011	-4.2415	-2.0848	-2.3107	3.4275	-3.8738	-4.4801	0.354	0.76348
-12.276	-11.825	-12.884	-5.7182	-10.5	-9.8806	-6.0252	-3.0637	-8.1089	-8.7938	-5.5859	-5.8964	-9.9615	-12.553	-8.7089	-4.4597	-4.0874	-3.9315	-3.2699	-10.519	-11.569	-5.9316	-6.585	-8.0638	-2.9267	-7.393	-5.6626	-6.614	-8.0734	-8.3933	-6.2384	-3.9234	-9.3033	-4.7323	-13.218	-10.584	-4.1112	-8.1867	-7.4296	-8.8322	-11.554	-6.919	-6.5727	-5.0499	-10.79	-8.0323	-3.4144	-6.9695	-5.5804	-8.5382
-4.7809	-1.6824	-2.7667	-5.6327	-1.1346	-6.1222	1.0303	-5.0321	-7.049	-4.4882	-8.0574	-5.5764	-0.47292	-1.1847	-2.2657	-1.0296	-5.2929	-3.3658	-2.7529	-1.7185	-1.0674	0.93237	-4.4325	-6.3661	-0.35278	-2.7587	-3.3026	-7.7313	-6.7301	-2.0585	-4.8386	-8.8603	-3.1234	-6.9699	-0.59815	-0.96826	-3.4558	-3.3175	-7.5258	-1.851	-1.0714	-7.0295	-5.7208	-0.4925	-8.5178	-1.8223	-4.0061	-7.8497	-2.8243	-4.0669
6.7327	7.1213	5.4835	11.677	10.429	12.064	11.054	5.7879	11.275	7.2119	10.912	9.0145	11.86	10.942	12.642	14.066	7.0871	7.9952	10.585	9.1919	5.7384	2.5688	8.9494	2.6025	10.568	8.5851	9.9395	5.7998	8.3487	7.3049	7.6102	9.7926	10.317	10.559	9.3574	8.8734	7.8503	6.4313	10.853	7.0244	6.2579	10.044	3.9957	2.9791	7.387	5.3112	8.1555	3.6799	11.554	7.1487
-12.459	-12.326	-10.945	-10.765	-9.4083	-16.008	-12.106	-11.851	-11.93	-18.717	-13.93	-9.3813	-16.016	-12.629	-7.1675	-10.92	-10.257	-14.985	-15.106	-13.208	-9.5128	-8.6885	-5.1313	-13.324	-11.443	-12.788	-13.636	-13.256	-10.83	-13.561	-11.003	-12.584	-12.452	-13.273	-7.3802	-16.861	-7.4531	-10.326	-8.852	-12.09	-11.838	-9.8745	-9.6638	-14.439	-12.24	-8.8631	-15.645	-12.109	-8.5328	-6.4815
-12.896	-12.23	-10.427	-13.3	-11.658	-14.544	-7.6537	-14.483	-10.181	-10.24	-8.8752	-8.8723	-12.691	-12.271	-12.057	-11.973	-13.471	-14.558	-17.285	-13.76	-10.893	-8.7157	-5.985	-11.12	-16.971	-11.699	-11.328	-11.143	-9.3543	-9.89	-12.5	-9.3928	-13.1	-14.023	-10.837	-12.21	-9.4796	-11.102	-16.478	-15.962	-4.7613	-12.761	-13.486	-13.225	-11.08	-10.025	-13.083	-9.2525	-13.19	-11.224
-12.296	-12.31	-9.9664	-13.531	-11.988	-9.5136	-12.105	-10.817	-11.071	-15.249	-10.49	-11.537	-17.186	-18.397	-10.462	-11.502	-8.6191	-14.075	-10.263	-9.9306	-9.7678	-6.2599	-12.366	-15.245	-15.087	-9.6674	-11.722	-11.244	-14.308	-8.9687	-12.647	-11.273	-8.8579	-11.748	-11.823	-10.118	-11.793	-14.15	-14.829	-12.327	-13.117	-7.3679	-12.914	-7.2386	-11.543	-13.906	-10.526	-5.6852	-13.297	-2.765
8.7892	6.6156	4.3338	9.9491	10.711	8.7761	9.0768	3.8582	4.6122	2.1417	6.7929	5.68	8.3192	6.8567	9.724	6.3388	7.5621	9.6034	9.5037	8.0185	4.0336	9.0154	13.596	7.7877	8.6508	5.6409	7.9043	11.407	13.718	3.8183	10.659	10.571	9.3038	2.7655	5.3906	10.228	3.2414	6.8191	9.95	15.803	10.326	6.9105	9.287	4.315	7.7928	6.1487	9.3574	15.445	6.0424	7.2895
-12.649	-13.35	-10.098	-9.1659	-12.339	-10.435	-11.714	-10.919	-15.161	-13.708	-10.034	-6.9956	-11.943	-7.9658	-14.153	-11.641	-12.182	-14.212	-10.439	-17.931	-9.3455	-8.4174	-9.3651	-11.246	-8.2198	-12.724	-11.41	-11.628	-11.513	-12.551	-12.783	-12.254	-11.841	-9.9072	-7.7837	-7.0811	-14.118	-11.271	-13.493	-10.581	-9.388	-10.583	-9.1392	-13.56	-9.2911	-5.5872	-11.506	-13.044	-10.302	-7.1185
-11.164	-11.802	-8.4464	-9.6334	-13.046	-10.776	-13.179	-10.699	-11.997	-8.217	-4.7115	-7.1776	-7.4763	-6.8736	-10.93	-12.171	-11.147	-3.9764	-10.213	-10.743	-10.553	-6.0558	-8.1017	-12.537	-7.602	-8.0092	-11.066	-7.7986	-9.8799	-11.301	-10.649	-10.974	-10.655	-7.6215	-11.319	-7.9946	-8.809	-10.594	-11.571	-7.7636	-12.599	-8.5473	-13.637	-11.105	-9.952	-8.4816	-14.394	-8.8362	-8.4229	-7.1815
5.0858	1.4236	3.5004	1.2588	6.4014	1.488	-2.8267	6.6578	1.3187	-1.6642	2.3433	-0.42989	1.7598	-0.892	7.1745	5.2963	0.77677	3.9605	2.3665	2.1623	5.6125	4.0957	1.0459	4.7634	4.7566	-1.8766	4.8712	0.26172	2.4273	3.4535	2.8575	5.2824	4.1737	4.3999	2.0641	3.5161	6.7291	5.2646	7.3309	1.0711	-0.042204	1.0086	2.6883	2.5511	3.7946	2.5443	5.414	1.1098	0.79433	3.1542
-15.092	-8.063	-9.8179	-13.538	-9.8291	-13.068	-8.8251	-6.9463	-9.7997	-11.01	-3.7784	-4.5474	-9.4507	-12.088	-9.8271	-11.425	-10.658	-7.9573	-14.775	-12.238	-9.7475	-8.8838	-8.162	-11.624	-5.4128	-5.2484	-10.338	-9.1136	-12.234	-5.88	-7.1067	-3.5626	-7.6799	-11.153	-7.8885	-7.3657	-9.2353	-7.521	-6.1764	-4.0575	-7.2868	-8.5201	-8.3301	-7.4517	-6.4187	-7.7439	-7.0603	-11.506	-8.071	-10.495
8.6689	5.962	5.0541	3.3846	3.3307	2.0553	5.6866	-0.24495	4.9197	6.4604	3.6909	8.1364	8.1863	4.6697	1.5638	3.2113	8.4454	9.619	7.0623	4.6054	1.695	-0.65663	1.7945	4.4434	5.5415	6.4748	4.8087	2.3751	4.8014	4.6579	9.9688	6.9716	6.184	6.8732	4.9135	9.7127	11.347	7.2827	7.3365	3.3738	5.8592	8.8773	8.9398	5.2115	4.941	5.0099	3.8394	4.7133	4.7714	2.9641
-12.186	-12.077	-11.436	-8.2891	-11.235	-14.791	-13.69	-13.136	-15.801	-14.712	-8.5139	-16.126	-16.787	-10.892	-12.668	-17.698	-11.208	-6.7387	-13.58	-12.424	-14.875	-14.329	-11.063	-15.668	-7.9989	-6.6178	-7.2934	-16.981	-10.732	-16.926	-12.962	-11.444	-12.728	-13.442	-16.981	-17.611	-12.731	-9.3003	-7.7234	-10.975	-9.8009	-9.9963	-15.206	-6.8762	-11.29	-10.561	-11.354	-9.1332	-9.0099	-9.9589
-5.1822	-0.30376	-2.0479	1.5168	-3.0642	-2.9451	1.4537	0.34026	-0.045513	-0.81142	-1.6421	-3.7409	1.8137	2.7243	-0.493	0.98038	-2.5614	-4.0102	-4.6392	0.94079	-2.3041	3.1192	3.5104	-0.61243	-4.5988	1.4288	-2.5351	-3.0978	-3.677	-0.82024	-3.8351	-5.5617	2.9907	-1.3203	-6.2243	0.35335	-1.4102	-3.1824	-2.8707	-1.4447	4.1072	0.44194	4.091	0.21489	-0.56057	-1.1063	0.28043	-0.94971	0.4669	-1.4444
3.6526	5.4595	-2.417	2.3491	4.5257	1.808	-1.0676	4.815	3.0383	4.7325	1.0699	4.6859	0.9292	-3.7002	2.186	0.573	2.9801	2.9932	3.553	0.42063	3.9612	-3.4726	-0.70762	5.1625	6.7188	-1.2378	0.81869	0.2483	5.1378	-0.27097	5.1552	4.363	6.5024	4.0686	1.5579	0.72646	3.8	-1.3399	-1.3097	2.9662	2.1277	0.81923	3.6883	2.5217	-1.0057	4.1282	-1.3409	2.9401	2.9955	-0.81877
-13.069	-11.199	-11.218	-8.3786	-10.699	-9.2672	-9.9837	-13.624	-14.12	-17.402	-10.433	-6.529	-7.3024	-11.806	-10.269	-6.1389	-16.374	-12.05	-13.577	-11.892	-9.8661	-11.054	-14.396	-9.1828	-12.722	-15.958	-9.7538	-12.016	-15.068	-12.109	-12.552	-5.4981	-8.9675	-11.68	-9.3983	-11.901	-6.4586	-17.556	-8.504	-12.762	-17.867	-14.908	-12.154	-10.273	-7.9197	-12.729	-9.0541	-11.784	-11.348	-7.7919
-10.364	-7.6867	-17.637	-15.977	-13.816	-8.3544	-11.381	-10.227	-8.3535	-8.9603	-13.449	-14.065	-11.994	-11.177	-13.009	-11.506	-13.213	-13.025	-16.214	-8.3938	-11.147	-14.596	-6.7646	-14.728	-12.623	-14.186	-14.741	-13.612	-16.224	-11.513	-11.823	-13.015	-6.7695	-14.033	-13.408	-13.996	-13.108	-13.782	-13.355	-9.1156	-12.116	-13.052	-14.613	-13.038	-7.995	-14.561	-11.01	-13.385	-12.48	-11.988
-16.866	-18.112	-15.588	-10.288	-11.025	-18.915	-19.204	-20.465	-13.796	-19.064	-17.135	-14.642	-9.8309	-15.897	-11.392	-13.087	-10.738	-16.017	-13.305	-13.385	-17.048	-15.484	-12.627	-14.986	-13.094	-14.066	-13.526	-15.507	-13.44	-11.86	-19.257	-16.488	-14.488	-14.952	-13.597	-12.217	-17.869	-13.8	-17.6	-12.996	-14.264	-17.574	-10.212	-15.929	-18.624	-11.638	-17.035	-12.409	-16.626	-17.098
-2.5967	-2.8536	-3.7258	-5.0359	-7.4959	-5.044	-6.3292	-4.7752	-7.1282	-3.9	-1.1382	-1.6831	-5.4646	-3.813	-3.6002	-3.451	-3.2751	1.2148	-1.2602	-1.1336	-8.3567	-1.8713	0.37702	-1.0581	-0.72415	-3.557	-1.5592	-2.1219	-2.9524	-0.93878	-8.5275	-2.7728	-1.3835	-2.6277	0.89297	-4.0872	-2.8404	-1.953	-0.068059	-4.3061	-3.7202	0.31556	-6.0844	-0.55865	1.9286	-3.1482	-3.2579	-1.3887	-7.0031	-0.32553
-14.709	-13.727	-8.8366	-8.5627	-8.4322	-14.779	-16.123	-13.234	-13.063	-12.264	-14.14	-11.147	-10.482	-8.6207	-13.214	-12.316	-9.9998	-11.306	-10.854	-11.449	-12.343	-10.9	-10.87	-10.995	-14.187	-11.12	-13.304	-18.004	-11.321	-8.7197	-7.2914	-11.038	-10.801	-11.187	-13.164	-7.6618	-9.0001	-12.259	-8.5881	-9.1324	-8.3874	-8.267	-7.2335	-11.079	-12.559	-10.794	-10.713	-11.475	-12.053	-8.9365
-3.3144	-4.9062	-3.9511	-7.2241	-3.3066	-2.3554	-5.3178	1.3633	-5.673	-4.1088	-3.2538	-5.9862	-2.577	-0.9484	-4.9656	-2.8239	-0.50181	0.17349	-2.1998	-7.1507	-4.1562	-4.5121	-4.7685	-3.5428	-4.2397	-6.2319	0.60218	-1.2677	-4.3758	-2.5589	-2.8801	-4.3632	-5.2303	-5.4006	-6.0199	-6.1079	0.41418	-8.0107	-3.5154	-4.3236	-1.972	-3.2234	-6.2518	-3.6915	-4.57	-7.488	-1.9653	-3.876	-4.1082	1.433
5.9205	7.9108	9.1055	10.757	6.658	6.9166	7.6097	7.1543	9.2079	10.148	8.4978	9.3928	14.212	5.7028	8.4656	8.734	6.3907	3.6169	5.5006	2.9486	4.2124	6.4464	7.3706	10.944	5.9623	8.8344	11.189	6.6221	6.0154	4.38	5.5861	8.1092	7.2733	7.9653	4.0514	8.2508	1.767	4.5845	7.7414	0.32354	8.6518	8.7639	7.9949	8.1464	6.9168	1.358	6.6659	8.1787	6.8985	7.3263
1.5987	1.4927	1.0911	2.6957	-0.17259	-0.58107	4.9255	-0.2176	0.92435	3.3408	-1.5588	4.9448	0.19837	-0.20727	3.3539	3.7559	3.1539	3.7992	3.4004	4.4718	0.97715	4.0814	1.9054	1.2082	1.0682	5.0297	1.8325	-1.1331	-1.869	1.8416	3.5693	1.4327	1.7251	-1.6278	3.1749	6.2215	1.9892	-1.4877	2.5892	0.1559	2.6676	3.1101	0.85252	2.2326	4.8683	1.8543	3.7071	1.7068	-1.1835	3.4522
7.827	-1.1757	-4.0058	0.56544	-0.17715	4.2135	4.0098	1.5653	-2.281	-1.6363	1.4384	1.8914	1.2035	0.31666	-2.0926	0.32742	-4.4862	-1.6816	0.41446	-0.052754	0.14513	-0.68201	0.072798	3.9534	-2.1685	-3.09	0.45892	-0.033295	-2.4062	-6.0779	0.22912	3.0681	0.45895	2.5851	-3.7702	1.4844	6.1225	0.071403	4.9986	-3.2579	5.1732	0.48698	7.623	2.8314	-1.3918	1.6133	-0.23802	-0.33036	-0.72965	1.0473
-1.8338	3.3202	-2.9051	1.1905	1.0112	-0.0070353	-2.171	-1.7189	-3.0452	-3.2574	-2.6149	1.3743	1.6884	-0.066745	1.3069	-2.7648	-0.5653	-1.8477	-0.080738	0.055331	1.5986	2.9776	-0.14061	1.1495	3.6348	0.11739	0.93802	1.1232	2.6958	1.3305	1.1302	-1.6297	1.8368	1.121	0.51427	-1.2578	1.7877	0.23954	2.4769	0.59129	-3.4798	-0.82335	-2.3611	-1.3203	4.7622	-0.63321	4.3447	4.099	0.15685	0.85981
2.4538	-0.0004563	-5.4607	4.536	0.99401	2.6702	1.7016	1.8345	1.0269	4.3184	1.7957	2.6113	4.5547	3.7749	2.0819	4.0829	2.2204	2.5226	2.26	1.4432	0.88125	-2.1339	3.0581	1.0434	4.3423	-1.0279	4.7308	3.0813	6.772	-0.0075251	-0.23033	1.8934	0.91536	4.0849	2.6517	0.16161	3.4603	3.5085	1.2387	6.7044	4.78	5.5106	2.8434	4.6786	0.88848	4.1734	4.4413	2.2725	7.6726	0.98097
-11.147	-12.454	-10.263	-10.243	-14.735	-9.7458	-12.258	-13.939	-10.692	-12.79	-15.8	-11.178	-11.962	-10.909	-12.787	-10.684	-12.893	-7.9179	-12.08	-11.831	-11.625	-11.432	-11.706	-12.885	-15.149	-10.763	-10.546	-8.1839	-10.172	-9.9566	-12.723	-13.489	-8.1422	-13.724	-10.186	-7.1983	-14.444	-11.526	-10.704	-13.303	-12.92	-10.692	-10.386	-9.7156	-8.0874	-10.04	-11.563	-12.672	-12.45	-13.792
-8.4363	-4.8093	-6.2623	-4.5121	-6.539	-5.7412	-6.4684	-9.6368	-6.3689	-2.2047	-8.6518	-7.8013	-9.6222	-4.9201	-3.1672	-4.7611	-6.2161	-6.6553	-4.9272	-8.5741	-6.4137	-11.678	-4.4967	-8.9134	-7.1174	-8.9711	-4.9702	-10.228	-4.6084	-5.591	-10.225	-4.1244	-3.9955	-4.8321	-6.2663	-8.9014	-7.0421	-8.4195	-10.16	-4.5479	-2.5458	-3.6931	-2.2938	-2.0316	-4.1029	-5.2772	-3.4297	-5.77	-4.7513	-6.4886
-15.482	-22.149	-24.667	-16.615	-17.186	-22.212	-19.161	-21.229	-20.343	-20.974	-20.638	-22.951	-22.867	-24.272	-17.886	-18.147	-17.428	-23.525	-19.483	-26.101	-22.086	-18.719	-23.462	-23.738	-20.787	-20.135	-23.265	-18.595	-18.934	-20.146	-25.243	-22.03	-20.51	-17.834	-21.696	-20.296	-18.365	-21.838	-20.318	-18.83	-21.489	-18.927	-17.914	-22.358	-22.352	-22.969	-20.551	-14.405	-18.288	-22.566
-5.6057	2.4844	-1.0844	-1.4804	2.3271	-4.4961	2.8118	1.3374	0.565	0.73043	2.422	-0.69779	2.9736	2.6077	1.6809	5.8831	1.2628	1.953	0.99839	1.7467	5.8831	0.5836	-0.95655	-2.0285	3.5784	-0.01129	1.8209	-1.959	1.1223	-2.2369	1.1024	-4.4499	5.4677	-1.1068	-3.665	-2.1053	0.70003	3.7265	0.85359	3.5028	3.7295	-2.3362	-3.3356	1.0359	2.081	-1.7067	-2.8957	1.9844	-2.1217	2.0137
-7.3339	-6.6143	-2.9539	-3.6247	-3.4243	-5.632	-0.067975	-5.6829	1.7608	-6.8621	-3.0675	1.0973	-0.82612	-8.0393	-1.6132	-4.2087	-1.4933	-3.5556	-2.848	-3.8977	-5.6057	-2.3935	-2.1576	-5.6488	0.8443	-3.2251	1.8861	-3.0679	-3.203	-3.1459	-5.8536	1.5048	-1.9529	-3.2087	-3.2608	-0.92262	-5.0439	-2.8406	0.35876	0.084991	-0.88458	0.047092	-5.4601	-1.8315	-2.6227	-6.3089	-3.4182	0.023672	-2.2459	-5.0764
-7.9466	-3.8838	-1.126	-3.5272	-1.4815	-5.6335	-6.1412	-4.7633	-3.9789	-5.5637	-2.0112	-7.9352	-5.0617	-1.9175	-6.172	-1.5615	-4.3126	-2.237	-4.7004	-8.5958	-6.7485	-1.8641	-6.8099	-6.5031	-6.875	-0.72285	-2.5909	-2.2146	-3.4966	-8.5946	-5.4379	-2.6519	-3.4546	-5.8343	-1.8845	-4.8251	-5.8941	-3.6429	-2.3162	-4.6718	-0.3065	-5.4761	-2.2055	1.3741	-1.8006	-8.381	-4.7808	-5.6694	-2.5245	-6.4017
-1.7692	-2.3617	-6.481	-1.9754	0.84889	-1.5776	-3.0434	-2.7671	-2.428	-1.9606	-3.1003	-3.6559	-8.7681	-0.24759	-3.2623	-3.8137	-3.9017	-4.8672	-4.6026	-0.62539	-5.7619	0.38976	-3.4271	-2.2566	-8.829	-2.1756	-4.2208	-0.51877	-7.5067	-6.5383	-2.8934	0.2022	-0.34372	-3.5246	-8.4065	-1.3707	-1.93	-1.1148	-1.968	-3.9266	-6.1093	-1.0813	-7.1658	-1.4889	-4.1314	-5.3965	-1.9757	-4.6467	-3.537	-2.797
-12.801	-16.629	-13.544	-16.938	-16.915	-13.897	-18.362	-15.111	-17.199	-17.824	-15.734	-14.299	-15.235	-17.66	-16.18	-12.503	-18.277	-13.36	-14.911	-20.23	-14.164	-15.522	-17.382	-13.07	-16.16	-13.083	-14.34	-17.652	-17.008	-12.541	-9.7772	-12.154	-19.079	-12.969	-16.083	-11.772	-13.716	-15.299	-15.168	-14.348	-14.432	-16.639	-14.985	-15.31	-19.255	-10.49	-17.533	-13.757	-15.807	-14.125
-2.3321	-6.6409	0.74502	-0.62554	2.4248	-3.7152	-0.35358	0.47817	-3.6894	-2.6848	-2.0839	-2.6504	-1.1817	4.0616	-0.87808	-1.0203	-0.30456	-4.0294	-2.129	2.0093	1.7015	-0.28979	-2.9897	2.099	-2.1346	-5.0976	-2.1933	-1.7749	-3.3221	-1.8614	0.64633	-3.7089	-3.3472	-1.6293	1.9773	-3.559	0.60282	-1.1253	-1.7863	-2.0838	1.3364	-1.7571	-1.8779	-1.066	-1.9329	-3.3998	-2.8809	-3.7118	0.66103	1.8565
-11.036	-9.3127	-9.6634	-2.3938	-9.5923	-3.9191	-13.089	-11.975	-8.6004	-7.8344	-5.0101	-8.8061	-9.0323	-7.7979	-8.0338	-6.8059	-7.0959	-12.729	-6.1133	-12.662	-11.508	-11.162	-4.8195	-9.3771	-8.8458	-8.3601	-7.7161	-10.018	-7.6701	-7.7867	-5.0323	-10.751	-8.8826	-7.6328	-16.296	-6.3021	-3.7892	-8.4389	-9.8681	-6.0128	-8.8579	-11.946	-9.6057	-5.1115	-6.0459	-7.3169	-13.245	-10.291	-13.484	-7.6614
-7.3949	-12.299	-5.4582	-8.11	-9.4255	-7.6635	-7.6452	-10.851	-8.9668	-9.5729	-7.0775	-8.0134	-4.7371	-8.8489	-12.875	-11.763	-7.8536	-10.938	-7.1811	-7.1927	-10.102	-11.96	-12.724	-10.539	-12.778	-10.758	-12.149	-3.7179	-4.9463	-8.7685	-6.4752	-6.3921	-6.4611	-10.619	-6.3651	-7.6076	-6.1834	-7.4291	-9.2185	-10.23	-10.573	-9.5929	-6.2228	-9.9606	-8.7824	-2.9573	-13.659	-7.1172	-9.7992	-7.3332
3.3168	1.8088	1.3759	-1.0742	1.2737	0.091011	-2.4025	1.5561	-5.1572	-0.21818	1.5495	1.7951	2.5558	-1.0528	3.7504	2.4443	0.79925	-3.5045	-1.9132	-2.0981	0.78259	-0.27815	4.0224	3.143	-2.4375	-4.7414	-1.9575	-0.19263	-4.3811	-0.43823	-4.3482	0.14193	-0.13279	1.4421	1.2957	-3.24	-0.54706	1.7776	-1.3086	-0.7783	3.4875	-1.4563	1.2603	-3.2929	3.3186	3.0994	-2.1669	-0.8949	1.46	-3.1225
4.8134	5.1903	1.4963	4.7952	-0.017863	4.6693	1.5484	0.23416	-0.66643	5.5089	1.4246	-0.82827	1.4028	3.989	4.6156	0.69679	4.9622	-0.26104	6.7623	7.3442	4.7522	10.086	-1.5028	3.0807	1.8981	7.525	3.9217	-0.088423	3.4138	2.8154	0.29963	1.7862	7.5783	3.815	2.494	4.5966	1.5353	2.2385	4.0345	-1.7038	6.1878	2.1639	-1.8201	1.8551	-0.36524	3.3681	3.6261	1.397	0.2998	-3.1975
-2.0256	-1.2711	0.39018	-2.2026	-0.25759	0.38574	-2.2819	-0.21803	0.95419	5.1027	-2.3145	0.78332	-0.7901	1.4823	0.90432	-0.21884	0.15456	-0.081547	-2.0497	3.5175	-2.8432	-2.1919	0.45264	-0.32256	-2.2305	-1.3614	4.0847	-5.3513	-1.894	2.7409	-1.7042	6.1372	-0.29915	2.5937	-1.0905	-3.438	1.9455	-1.6166	-3.7223	-1.0918	-0.6443	2.768	-1.0661	2.4732	4.8031	-2.9522	3.0951	4.1864	0.47691	-1.5633
-4.3585	-3.1146	-7.8278	-7.5325	-3.8503	-10.181	-9.113	-6.8697	-9.3478	-6.9333	-9.1435	-6.0946	-7.2661	-9.6075	-6.2182	-8.2894	-10.517	-8.0132	-11.385	-7.4958	-11.512	-9.3929	-5.9731	-6.6133	-14.253	-12.552	-8.0639	-8.9352	-9.1693	-13.824	-10.026	-7.1968	-14.222	-12.46	-9.758	-10.231	-6.2312	-13.156	-7.9593	-5.5369	-6.0527	-10.329	-9.6467	-6.9484	-12.043	-13.205	-8.9613	-6.2383	-8.7331	-9.2495
0.55228	-0.089324	1.7681	2.4638	-0.83339	-3.4614	-6.9243	-1.9739	-4.7805	-4.8623	0.61728	-2.5873	-6.8557	0.0043747	-0.89501	-1.3151	-1.5839	-0.18179	-1.9211	1.5203	-2.3814	-5.9202	1.5766	-3.6184	2.0537	-5.4791	0.62467	1.6392	-3.2057	0.99524	-2.0443	-2.7487	-0.57583	0.41232	-2.4133	-3.0375	-7.7348	3.4857	-3.0991	0.41725	-4.295	-1.4819	-2.2436	-2.8186	-1.8817	-3.2392	-0.78894	-0.50358	-1.1534	-3.0359
-18.237	-13.347	-12.431	-14.239	-11.607	-10.368	-11.478	-13.371	-14.044	-14.606	-17.265	-13.087	-11.521	-13.005	-13.676	-15.832	-15.41	-12.933	-10.844	-12.298	-8.6633	-10.722	-16.91	-13.433	-13.934	-16.626	-16.909	-13.882	-16.822	-12.522	-11.096	-15.004	-13.247	-10.177	-10.948	-11.615	-11.616	-15.191	-14.29	-10.439	-15.872	-13.817	-13.698	-10.942	-10.655	-9.4118	-13.435	-12.312	-9.902	-17.451
8.0634	5.3279	4.2372	6.7597	2.095	4.0108	6.3991	4.9102	7.5224	6.2512	5.1552	6.8784	5.2171	2.3665	3.469	7.7147	5.9934	6.2323	0.30277	7.1672	2.4979	7.1474	4.9481	4.1108	5.2149	4.8174	3.6693	6.631	3.1817	6.141	9.1236	7.7204	5.2519	4.9875	1.3984	1.8442	6.0195	4.161	-0.52882	5.6675	3.5175	3.8739	4.5235	6.1976	5.923	2.1038	6.299	12.561	4.07	1.4844
-0.56934	-3.3678	-5.403	-3.6515	-2.7128	-3.4145	-0.38932	1.6683	-5.7886	3.5433	-1.6652	-8.3128	-2.0542	1.1797	-3.0725	-0.48405	-2.451	-1.4435	-1.3093	-6.1285	-0.044024	0.72375	-4.6554	-2.5532	-2.4917	-3.0105	-0.45249	0.2297	-2.1905	-0.94339	1.7541	-3.8854	-3.3398	-1.0296	-2.3092	1.1098	-3.5136	-2.2118	-2.8984	-5.7938	-0.61636	4.5718	1.4557	0.95756	2.2884	-1.5994	2.4862	-7.2148	3.029	0.60021
-1.9211	-4.0239	-1.9496	-4.0073	-0.18942	2.8218	-1.0441	-1.4208	-4.1502	-2.9893	-4.1685	-5.0068	-5.0235	-2.8645	-6.0376	-4.5752	-5.2027	-2.8305	-3.3867	0.89959	-3.7208	-4.3181	-4.7764	3.7399	-3.3302	-4.0241	-0.12863	-0.88764	0.6793	-0.29419	-2.8682	0.56108	-2.323	-4.0244	-0.24803	-3.2549	-0.49032	-6.6352	-3.6132	-1.1391	-1.783	-2.2294	-0.78728	-3.4752	-8.5596	-0.28533	-4.8997	-0.53383	-2.4187	-3.166
-11.516	-16.639	-11.856	-10.242	-7.6738	-8.992	-12.15	-7.6241	-12.551	-13.003	-11.764	-11.022	-12.613	-11.265	-7.4495	-10.879	-9.798	-11.675	-13.058	-11.751	-11.807	-15.393	-7.3345	-9.4798	-9.0238	-11.319	-12.485	-17.291	-12.026	-13.492	-10.589	-8.0466	-11.552	-14.318	-11.899	-10.874	-11.113	-12.318	-11.024	-17.261	-17.973	-7.5257	-12.163	-11.42	-14.031	-14.675	-14.17	-13.547	-13.491	-13.74
-16.24	-11.486	-9.9006	-11.429	-10.364	-12.794	-11.426	-11.351	-11.434	-8.4441	-9.0274	-10.876	-12.292	-12.557	-8.48	-15.355	-13.669	-8.7521	-11.06	-7.9919	-9.8052	-13.851	-13.276	-9.2578	-11.971	-10.097	-8.7563	-12.86	-13.292	-12.691	-9.5504	-11.672	-12.41	-13.49	-11.675	-14.448	-12.04	-13.228	-15.605	-12.655	-11.471	-7.9559	-8.6503	-8.7743	-12.542	-12.458	-10.536	-7.3779	-12.62	-14.674
3.9669	9.0016	7.0191	5.2467	8.5209	9.1471	12.001	4.6619	5.2935	12.469	3.1661	9.7514	6.0476	8.8044	9.5863	3.2797	11.172	9.6762	7.0827	9.8902	5.6366	6.9849	5.2575	9.6341	8.8889	9.082	11.473	10.955	7.1022	7.7266	6.2402	5.4411	7.2365	8.8962	9.1314	5.3201	9.1319	7.5432	10.793	2.2491	9.6308	10.265	4.1106	7.2427	3.1293	10.198	8.5345	4.3968	7.176	3.6882
-1.0178	-1.3036	2.6352	-2.4281	-4.3957	-1.0379	-2.9308	-2.7761	0.53948	-2.1033	-3.677	2.4855	0.668	2.4813	1.523	0.04645	0.38421	-3.8082	-1.4283	-1.5713	-5.1841	-2.8532	-3.7336	-2.6542	2.8449	-0.36579	-0.92342	-1.6468	1.3323	-3.164	-1.0978	0.53744	-1.6734	-2.0282	-2.5463	0.79344	-6.7876	-6.3316	-0.14484	-2.3264	-4.6683	-2.5396	-3.225	-1.2774	-3.712	-1.2739	-2.4907	0.57495	-4.526	-1.8444
0.4802	-1.3156	1.5738	-4.3261	1.607	1.7224	1.45	4.3645	-1.1658	1.5793	-2.9925	-1.774	-0.79272	-4.7685	3.5392	0.43238	-4.1641	3.0845	-3.1006	1.1021	0.70229	0.78198	1.7855	-3.5062	3.322	-3.9186	-0.025884	-2.2901	-1.2921	-2.2103	-0.90547	1.9283	1.8084	-2.6637	0.52784	-0.3678	-0.059813	-0.28649	1.9514	0.57727	2.0967	-0.90355	0.22667	5.2597	-1.0238	3.8256	-1.1486	0.95906	5.3995	2.4347
1.7138	9.1633	6.4931	2.4495	9.6827	2.671	7.6858	9.5516	6.6746	5.8903	3.7239	6.9845	7.4671	8.318	9.9113	10.202	3.7271	6.3713	3.741	9.8506	4.932	4.806	5.3457	4.0883	4.2884	8.6027	11.149	6.0751	8.4868	5.4676	8.305	4.3599	5.4197	8.1756	8.0487	8.2218	9.1917	14.772	7.0979	10.002	5.5202	3.564	5.1661	6.2314	11.237	9.2056	10.64	4.9856	6.4473	4.6681
-18.348	-14.026	-17.234	-11.439	-17.057	-11.576	-19.254	-9.243	-12.459	-14.33	-14.11	-16.882	-12.702	-13.755	-15.217	-12.801	-11.369	-11.978	-13.182	-15.455	-10.254	-12.852	-13.871	-14.198	-16.632	-17.224	-12.721	-14.919	-13.245	-14.633	-16.423	-17.904	-16.378	-9.3237	-11.234	-15.107	-16.484	-12.875	-16.626	-10.071	-14.811	-11.227	-10.875	-16.638	-12.539	-16.222	-10.777	-13.121	-19.688	-17.564
0.282	-6.5497	-7.5177	-8.2615	-5.4267	-4.3267	-6.5598	-4.7438	-8.7773	-5.2832	-6.8165	-8.1571	-4.8038	-4.279	-6.0758	-10.609	-7.0837	-3.3585	-5.5032	-4.331	-2.9805	-10.244	-4.3217	-7.3259	-8.8162	-6.375	-6.7983	-6.8013	-4.8654	-3.109	-2.9605	-5.101	-3.2625	-2.7109	-7.5406	-9.4545	-7.3569	-9.6829	-1.9257	-2.4145	-10.935	-6.8353	-7.7375	-4.5543	-9.0725	-2.3997	-7.9796	-2.4624	-9.2423	-4.8925
-5.3282	-5.4757	-2.5088	-4.0587	-2.7282	-4.3464	-1.0704	-1.0143	-3.6013	-4.5162	-1.2259	0.27498	-5.2601	-1.7077	-6.5049	1.1873	-2.0395	-2.7577	-3.3082	-8.6902	-3.4783	-6.3734	-6.5566	-7.1551	-2.1794	-2.6894	-6.4509	-5.7242	-3.6172	-3.8144	-5.1196	-8.1498	-8.8862	-9.1133	-5.2784	-4.9646	-3.7023	-4.4561	-7.5949	-5.6761	-3.1808	-9.2645	-4.3363	-0.32667	-5.8857	0.076603	-5.6116	-8.5098	-6.3499	-2.5291
-21.057	-21.2	-20.37	-22.891	-18.657	-24.47	-18.638	-22.777	-21.491	-23.182	-25.614	-18.016	-23.086	-23.388	-21.911	-20.154	-21.331	-23.013	-23.959	-19.314	-19.619	-23.704	-22.594	-15.367	-24.162	-21.267	-21.086	-23.59	-23.867	-22.963	-24.725	-21.998	-23.903	-20.557	-21.888	-23.813	-21.308	-19.92	-24.978	-23.825	-23.987	-23.868	-26.971	-23.62	-23.444	-20.978	-19.885	-20.317	-19.914	-23.064
-7.0278	-1.0579	-1.9358	-4.3368	-1.548	-4.5765	2.9448	-5.3922	-2.2222	-3.0164	-1.022	-6.5465	-0.34443	-0.93573	-2.4056	-6.0072	-2.0802	3.2215	-4.7206	-3.6856	-3.5793	-8.0064	0.19128	-6.4344	-3.5814	-5.4434	-5.3609	-4.8783	-5.8047	-6.7539	-4.2793	-6.3343	-1.4352	-5.1477	-0.9619	-2.8227	0.3804	-1.3791	-6.3793	-0.83494	-3.2998	-7.5834	1.3573	-7.7043	-7.2697	0.40523	1.3228	-0.13514	-0.74573	-0.33654
-22.253	-22.221	-20.056	-19.876	-17.958	-21.467	-25.8	-20.973	-21.77	-25.991	-18.55	-18.991	-22.35	-23.785	-22.877	-18.734	-22.328	-24.14	-23.76	-20.668	-15.201	-23.136	-16.742	-22.656	-23.643	-21.554	-21.716	-21.282	-19.695	-16.678	-21.052	-24.848	-27.739	-21.609	-20.608	-21.52	-23.999	-21.583	-20.509	-25.335	-17.713	-23.627	-19.879	-21.659	-25.228	-23.817	-22.436	-22.742	-23.161	-19.136
-1.6121	-0.56972	-4.0358	-3.724	-0.13064	-2.4796	-2.8048	-0.90646	-1.8523	0.16289	-4.2648	-3.5588	-1.3268	-0.23794	-2.6718	-0.34911	-4.3464	-3.0392	-3.9266	-5.643	-1.0714	-5.6795	-3.6717	-3.2851	-4.5958	-0.086639	0.35605	-6.5756	-1.2922	0.36124	-2.0518	-2.413	-0.59717	-5.1022	-6.0322	-7.5994	-3.087	-4.1571	-0.1976	-4.7208	-6.1482	-2.6885	2.1352	-2.3833	-0.1949	-7.8183	-0.40472	-4.9286	-3.4942	-2.1099
-0.47586	-5.6994	-1.6317	-2.0499	-1.0413	-6.2533	-2.6172	-1.3105	-2.5508	1.4276	-5.8073	-1.2929	-3.3238	-4.2307	-0.34238	-1.5477	-3.8276	-0.41315	-0.38444	3.1088	-5.1317	-1.0163	2.2158	-1.7593	0.55149	-3.1875	-5.693	-1.2331	2.2468	-2.9288	-1.7693	0.45416	-5.2082	-3.0275	-1.2426	-0.91472	-2.8897	-0.67445	-0.40144	-1.3378	-2.0728	-6.397	1.2274	1.2856	2.9653	1.0075	-4.3712	-2.5821	-4.9807	-2.7008
-1.5542	-7.0656	-6.0804	-6.3061	-5.6238	-2.7161	-7.26	-8.8168	-5.2915	-5.8895	-7.8721	-5.7447	-6.7179	-1.9692	-3.7059	-7.1312	-6.5158	-5.7071	-8.1868	-7.1539	-8.1861	-8.2051	-2.5911	-8.5096	-4.329	-6.2732	-4.4671	-6.9808	-10.365	-5.6843	-6.4661	-6.8763	-4.9291	-4.6437	-7.6039	-1.7845	-3.2634	-0.90527	-2.9449	-0.33673	-5.2447	-8.8596	-3.7224	-9.3813	-6.1476	-8.0197	-5.2566	-6.3932	-4.5316	-4.5022
-4.5681	-2.5467	-4.6729	-0.35117	-7.0413	2.3882	-3.1854	-4.5548	-5.6436	-6.1549	1.0696	-8.2191	-1.1365	-1.8528	-6.5719	-1.973	0.63811	-2.7292	-1.237	-3.2085	-5.6702	-3.6691	-9.3532	-1.6283	-6.3095	0.77684	2.3415	-5.479	-1.7737	-4.9666	-3.3355	-1.6538	-4.255	-3.5243	-0.6879	-2.1747	0.17333	-2.5141	-1.6935	-1.9991	-3.2346	-4.0988	-2.9087	-6.798	-3.9054	-2.925	-2.4793	-2.985	-5.8112	-3.6063
-0.16667	1.6326	0.93896	2.9949	-4.2729	2.8447	0.46833	0.059962	0.77965	2.1786	-0.91037	-2.509	4.6576	-1.4477	4.7678	-0.3911	6.0837	3.188	0.20549	0.064975	0.63214	0.6856	1.0927	0.75626	3.5853	6.072	0.30387	0.84746	3.6889	0.57603	3.4745	-1.9945	-2.0188	3.8233	6.2573	1.7683	-0.16183	1.1054	4.5044	-1.0502	0.57828	2.0139	5.3452	3.0958	-1.8335	-2.2428	3.8738	0.026884	0.15121	4.7499
-13.972	-12.322	-15.652	-7.9491	-12.79	-10.665	-9.7688	-13.102	-13.21	-10.268	-8.8883	-13.072	-10.439	-14.276	-13.261	-7.3889	-11.512	-9.6097	-15.48	-7.5525	-11.597	-7.7353	-10.416	-10.569	-12.011	-11.658	-11.947	-13.266	-11.665	-11.072	-10.625	-13.639	-11.987	-13.012	-11.618	-7.8708	-10.514	-11.914	-14.506	-12.499	-13.356	-7.737	-11.646	-10.187	-10.026	-12.257	-12.578	-8.1652	-12.984	-17.832
-0.57778	-2.7088	0.23224	-7.1973	-4.9979	2.0569	-0.26605	-0.86023	-3.6622	-1.5299	0.98102	-4.6733	1.022	-5.0431	-3.9594	-2.0683	-2.2515	-3.4933	0.89353	-1.2535	-4.5582	-1.3973	-3.4255	-3.2698	-0.71692	-3.6656	-0.49478	-3.5743	-0.2617	-1.1111	-2.2005	-2.4069	-2.1068	-5.3325	-0.77054	1.025	1.6332	-1.3555	-2.2055	-2.7993	-0.3299	1.4601	-3.8201	-0.71264	-2.5822	1.7816	-2.9157	-4.5338	-2.1489	-3.5787
-3.3739	-4.8351	-7.8876	-5.5536	-3.298	-3.7327	-2.8796	-3.1665	-5.4644	-8.2328	-3.573	-0.42194	-5.0569	-7.4548	-1.8718	-3.4508	-3.7354	-4.0763	-5.1058	-6.3593	-6.6239	-2.4037	-0.67178	-4.999	0.72616	-4.4702	0.58613	-2.7771	-2.6299	-6.5491	-3.4328	-5.6966	-4.7057	-1.4249	-3.5259	-5.5686	-7.8401	-4.2918	-4.8024	-4.2676	-9.7612	-3.9978	-2.2735	-2.7969	-3.7594	-4.1565	-3.2448	-4.9579	-1.6041	-4.6694
-6.487	-1.3583	-2.9911	-3.3017	-4.1628	-4.8826	-4.4056	-2.9482	-1.5962	-4.8047	-6.6447	-1.9984	-6.0712	-2.9621	-1.2595	-3.0079	-7.5279	-3.6379	-6.713	-1.7723	-5.1749	-8.145	-7.6359	-4.4032	-2.4047	-7.3827	-5.8852	-3.7294	-4.3147	-6.6021	-1.7658	-1.0388	-5.2676	-2.7272	-0.5666	-3.2354	-3.744	-4.6534	-2.976	-9.2748	-3.9952	-2.7448	-6.1633	-1.9488	-3.4207	-4.1988	-4.5861	-3.7915	-2.5276	-7.1608
-9.8924	-13.934	-8.7369	-7.8423	-9.9583	-3.3558	-6.976	-8.895	-13.011	-10.015	-9.0973	-14.743	-9.6162	-11.05	-13.16	-9.9771	-10.875	-2.5406	-12.903	-12.972	-10.904	-11.605	-11.928	-10.168	-6.1845	-9.8134	-13.764	-7.9254	-8.6549	-9.807	-15.466	-13.592	-10.491	-13.382	-7.4113	-10.637	-15.049	-8.6486	-12.466	-6.6558	-9.4424	-6.707	-9.2413	-9.4902	-10.458	-6.7318	-11.272	-3.4095	-10.436	-10.218
-14.072	-13.152	-15.395	-13.957	-12.778	-15.745	-13.448	-13.249	-12.815	-12.079	-17.293	-12.961	-15.243	-13.227	-15.641	-15.499	-13.139	-11.131	-16.43	-14.841	-9.7666	-12.388	-11.705	-14.631	-15.048	-16.937	-14.718	-17.515	-14.564	-10.828	-16.551	-9.6585	-12.287	-16.419	-19.952	-17.936	-21.031	-13.505	-9.5659	-14.733	-12.048	-10.752	-12.184	-13.127	-13.014	-16.364	-18.027	-12.192	-13.705	-16.198
-10.57	-12.948	-10.787	-10.739	-8.8053	-13.832	-16.923	-15.94	-12.273	-11.78	-13.314	-14.134	-11.068	-13.522	-12.741	-14.027	-10.794	-13.823	-10.28	-17.335	-12.859	-13.036	-15.485	-10.347	-13.107	-12.35	-15.039	-13.037	-12.958	-12.206	-16.786	-11.017	-11.664	-13.002	-13.811	-11.341	-13.284	-16.023	-12.509	-12.999	-15.066	-14.933	-15.786	-7.6559	-13.462	-9.2716	-12.339	-12.906	-15.843	-11.897
0.24744	0.24137	-3.0223	-4.8344	1.6924	-2.9922	-1.0608	5.0942	1.9322	1.9454	0.66417	0.69348	3.4215	1.9502	0.35958	-1.8977	3.8645	2.6234	-1.3537	3.6399	4.7346	-1.1477	2.4927	0.30354	-3.7007	0.97557	0.76633	-0.54865	3.4471	2.9045	1.2054	2.1355	-3.5322	-2.5266	0.19746	4.8636	2.3155	-1.7703	-2.88	3.1372	-0.29555	0.26503	-3.2478	0.60379	0.30164	1.7102	0.32177	2.0616	1.3804	2.3128
2.5172	-6.7336	-1.6809	0.24199	0.10506	-7.4226	-3.8433	-2.0348	-0.45259	1.9383	-4.1733	-7.087	-2.904	-1.5076	-1.394	-1.658	3.3433	-1.3453	3.5921	-2.0754	2.6887	-7.0281	-2.1796	-3.7444	-1.3416	0.51604	2.1626	-4.1709	-1.8488	-2.9559	-0.21505	0.71054	-3.1207	-2.4103	-2.9957	-1.6289	-2.4846	-1.6245	-3.1738	0.75466	-2.1121	-0.44617	-2.6929	-3.3728	-6.9652	-0.59401	1.9043	-6.0043	-2.9026	-6.4126
-23.574	-24.441	-24.157	-23.442	-20.998	-22.57	-23.03	-24.433	-17.352	-28.054	-19.628	-22.112	-21.603	-23.817	-24.731	-23.145	-20.516	-24.597	-23.912	-23.329	-22.333	-21.147	-24.596	-20.701	-23.521	-23.696	-21.854	-23.954	-24.943	-25.148	-25.314	-23.223	-24.248	-25.486	-21.393	-16.066	-22.964	-22.755	-22.248	-22.054	-20.657	-20.597	-24.216	-21.402	-22.289	-22.151	-21.222	-21.665	-21.067	-22.858
-6.675	-6.9696	-6.4096	-6.4613	-5.2303	-3.6856	-4.6018	-6.3959	-1.0305	-5.4318	-8.9581	-6.993	-5.0633	-8.4603	-5.6313	-8.1368	-6.3098	-4.7146	-1.2409	-12.268	-5.8569	-5.7658	-4.6963	-6.9397	-7.8086	-9.8521	-6.1474	-6.1377	-7.652	-6.3372	-5.384	-1.9917	-5.466	-5.5835	-4.4075	-3.5463	-5.8353	-5.6905	-7.2613	-8.1274	-6.1848	-7.8441	-8.0611	-7.9825	-7.9092	-0.11775	-6.4453	-6.3999	-2.6317	-1.8006
-3.3796	-4.555	2.1189	-3.2243	-6.4627	-1.7691	-9.9615	-3.6819	-0.64976	-10.136	-7.2363	-5.1193	-4.4201	-5.2016	-5.0292	-3.028	-5.6573	1.3183	0.44229	-2.8086	-2.7962	-2.691	-4.9838	-7.4339	-1.4889	-5.8711	-3.2807	-10.712	-7.8609	-7.8206	-2.9082	-0.93083	2.2902	4.8909	-6.6848	-2.8011	-4.2211	-3.5915	-1.9966	-3.842	-0.59039	-3.044	-5.0119	-2.4165	-2.8002	-0.21184	-2.7066	-3.8553	-8.2831	1.0435
0.45308	-1.8313	-4.2287	2.2569	2.8216	-3.0836	0.88244	0.60466	1.1658	0.54236	-2.1836	3.5277	-1.9432	0.38388	2.394	-0.91762	-0.54663	2.4348	-1.5016	-2.6981	-0.18228	1.5448	-0.47941	1.6457	-5.028	-3.259	0.71103	4.6914	3.1918	0.60718	-1.7275	2.2896	1.822	-1.8576	1.0463	-0.046463	0.636	7.8393	4.7356	1.0911	2.7413	3.2276	-0.97941	0.85333	-0.55644	4.9623	0.52925	1.8895	0.22741	0.85554
-11.776	-10.186	-11.18	-8.2343	-12.785	-12.951	-10.759	-14.798	-14.138	-15.021	-12.328	-5.2902	-14.896	-14.489	-12.01	-13.028	-7.3388	-12.923	-9.3347	-9.3187	-7.9251	-14.587	-11.919	-10.156	-11.394	-14.232	-15.483	-12.856	-11.294	-7.9897	-16.921	-11.292	-13.056	-11.317	-16.556	-10.363	-10.572	-14.549	-11.915	-11.424	-8.9262	-13.701	-12.274	-11.97	-11.285	-15.005	-9.0278	-13.614	-6.4073	-13.632
4.5151	1.9061	8.9515	3.0999	2.8331	6.7757	3.8569	3.3726	5.2212	3.2807	4.6289	5.506	4.8565	2.3705	1.3546	5.0264	6.7736	3.7522	4.7328	4.1101	4.1193	5.9689	3.7351	1.2201	6.3988	3.718	2.4035	4.9984	4.2771	7.368	2.7105	-0.46234	4.7022	5.9249	6.1698	4.3771	3.1661	3.6178	4.6269	3.602	4.2963	0.62169	4.7212	5.7093	3.8633	7.6069	3.1822	4.9373	4.6625	4.8885
-0.4456	-6.256	-6.7607	-2.3227	-3.1361	-5.8553	0.31565	-2.4852	-8.4095	-7.265	-2.7978	-2.9272	-1.9592	-2.6617	-1.2686	3.305	-1.3901	0.26688	-1.5339	-2.9923	-2.9162	-1.5687	-5.1061	-2.4169	-2.4741	0.054143	-2.6921	-0.21436	2.7426	-1.6597	-6.1024	0.17702	-3.3401	-2.6717	-2.7205	-1.1192	-6.8128	-0.031895	0.23345	-0.7455	-6.2523	-1.5978	-0.99885	-4.0115	-2.5395	-2.0242	-2.2801	-0.79357	-2.8559	-4.7883
-15.228	-16.873	-9.3123	-20.137	-14.657	-10.578	-16.4	-15.698	-13.538	-13.708	-14.98	-13.302	-16.65	-14.851	-14.81	-14.861	-13.833	-12.405	-16.135	-18.456	-14.837	-19.112	-16.549	-15.155	-16.421	-15.021	-11.946	-14.528	-16.605	-18.413	-15.042	-15.533	-12.049	-17.834	-14.883	-16.053	-12.226	-12.674	-10.552	-16.132	-14.943	-11.563	-15.483	-16.283	-12.299	-13.825	-15.216	-12.53	-9.7242	-14.181
-0.82206	-0.65088	-3.437	-3.9994	-1.8976	3.0271	-3.7061	-2.6983	-2.7811	0.62489	-1.801	-0.82727	-4.5345	-4.9232	-5.2287	-2.9416	-3.8806	-0.71037	-0.73062	-3.3919	-0.9394	-5.5629	-7.9661	-3.8866	-3.4523	-4.1506	-4.9395	-3.4033	-4.0607	1.0675	-0.53133	-1.1847	-6.0309	-3.5604	-3.9964	-3.625	-1.0841	-3.4302	-0.1167	-4.0886	3.8368	-6.9087	-5.693	1.811	1.2967	-0.4706	-3.2941	-4.9617	-4.2968	-3.5117
-0.0074501	-3.0699	-3.2762	-3.1449	-2.7967	-4.2648	-1.2692	-5.4687	0.099537	-0.55271	-3.3103	-4.1253	-4.1813	-7.1743	-1.9663	-3.2839	-2.6897	-3.606	-1.7793	-0.82243	4.9754	-6.5727	2.9508	-4.3334	-2.757	-0.98756	-4.1945	-0.49045	-1.7005	-0.057566	-2.8615	-7.1113	-6.3729	-3.5156	-3.955	2.6521	-3.7743	-3.0406	-3.9924	-2.6824	-1.8998	-3.1944	-3.9124	-3.3143	-1.6519	-4.3932	-3.7212	-4.9318	-5.1066	-0.93613
-6.3456	-9.3812	-7.2059	-10.585	-9.7562	0.068848	-9.0549	-7.5608	-8.0154	-3.0927	-8.5526	-9.5291	-4.9637	-6.4348	-7.3274	-9.0251	-3.7778	-2.602	-8.0099	-6.581	-9.3875	-6.6303	-4.6463	-7.9763	-6.906	-6.4083	-4.151	-6.1914	-5.6478	-4.0263	-3.522	-5.9793	-7.7676	-10.074	-5.7901	-4.9341	-2.9629	-6.1456	-6.1805	-6.756	-5.4476	-3.7363	-7.4451	-8.3371	-6.5313	-8.2968	-8.4196	-5.5598	-10.123	-6.5289
-8.0434	-11.49	-7.3581	-8.6948	-10.18	-10.23	-7.0403	-8.735	-4.8238	-7.9178	-6.0794	-7.4379	-9.6876	-5.6677	-7.9276	-11.465	-10.284	-7.8833	-10.947	-5.8025	-8.4062	-6.6388	-10.307	-9.8746	-3.4328	-10.634	-7.7871	-6.5765	-6.7631	-7.1542	-4.5219	-5.4845	-8.8492	-10.569	-3.9952	-7.5232	-8.1691	-10.397	-5.1427	-10.522	-10.608	-6.6147	-7.613	-6.3802	-6.3543	-9.2938	-8.8398	-8.4163	-7.3909	-10.048
-2.3821	-4.9315	-3.387	-5.4375	-1.975	-5.123	0.48037	-0.58384	-3.0943	-6.2058	-3.9787	-4.2338	-1.5659	-1.724	-4.4143	-4.7959	-5.8854	-4.1333	-1.9944	-2.9987	-5.1404	-3.6707	-7.9792	-5.1093	-6.6784	-1.8008	0.2649	-3.042	0.49239	2.6781	-4.3285	-2.5326	-5.6123	-2.8254	-6.515	-0.68483	-3.3569	-0.3844	-3.2188	-4.5977	-3.0064	-0.7122	2.6982	-4.4565	-2.8393	-5.1167	-5.2938	-4.967	-3.784	-3.9256
-0.68255	-3.2008	-2.8217	-4.3023	-2.8696	-5.7693	-6.2954	-4.0043	-3.3886	-3.8815	-2.4622	-0.8563	-0.7398	-3.9403	-3.0571	-5.8667	1.8614	-4.0493	-2.9223	-10.217	-1.4883	-7.3011	-1.5364	-4.2639	-2.2621	-9.665	-4.0125	-4.0283	-2.5524	-3.9494	-5.4212	-3.6086	-4.4216	-1.9262	-3.9632	-3.2199	-1.5188	-2.4017	-7.5793	-7.2138	-0.2702	-1.166	-4.5453	-2.9937	-5.0576	0.48811	-8.2655	-3.2001	-5.1638	-8.7199
-4.5009	-10.486	-5.6443	1.4313	-1.9356	-7.9158	-3.8636	-3.2687	-4.3044	-9.6226	-5.1013	-5.0544	-6.3945	-5.639	-7.0332	-2.4317	-5.9618	-9.9118	-7.232	-4.0732	-5.2729	-4.5659	-6.4235	-9.2436	-8.2957	-5.6949	-9.2551	-9.0063	-5.1578	-5.2038	-7.1591	-3.0404	-9.1779	-6.4285	-8.4044	-9.9125	-5.7687	-5.5139	-5.3156	-5.9978	-6.3878	-6.2383	-1.8874	-9.0396	-6.1527	-4.7561	-4.7243	-9.0062	-5.8915	-1.5698
-8.1274	-14.282	-11.066	-8.0315	-10.137	-9.2485	-5.6203	-13.612	-12.977	-14.44	-9.8908	-13.782	-8.4015	-8.6142	-10.983	-9.6922	-13.325	-13.265	-15.131	-13.744	-9.2737	-14.364	-13.255	-7.9611	-13.115	-7.1033	-6.4004	-9.2684	-11.706	-8.3471	-10.369	-8.0261	-11.226	-5.2151	-13.557	-6.2392	-15.652	-4.6967	-7.0913	-8.0068	-8.6274	-11.578	-13.482	-10.714	-8.9161	-7.5356	-10.167	-12.291	-9.8914	-10.331
-2.85	-2.1206	-2.3595	-2.0108	-1.7367	-3.3375	-3.5546	-0.35024	-5.5701	0.94249	-1.678	-2.1223	-0.86393	-3.0867	3.6832	-2.8633	-1.6138	-3.6466	-3.0908	-2.3827	0.45463	0.42793	3.7296	-3.5726	-0.58593	-1.4088	-2.3949	-3.8746	-2.5475	-1.4788	-1.8	0.36448	0.64495	2.5762	-3.9021	-5.8601	-4.0406	-2.1759	-3.349	2.1464	-2.1001	-3.104	-2.3823	-2.351	-4.989	-0.874	-0.10361	-4.0278	-1.3783	-4.0738
-6.469	-3.6781	-1.4957	-0.51892	-3.1908	-1.3729	-3.351	-4.6261	-0.56127	0.95048	2.1549	-1.4816	-4.2148	-3.0911	-2.9178	-3.422	2.8463	-2.2327	1.9792	0.91555	-1.6867	-3.159	3.0581	-0.89999	-1.7812	-1.1592	-5.0862	-1.6113	2.6634	-3.846	3.3016	1.2826	1.4257	-3.2536	-3.8806	-6.6144	0.34025	-0.50738	-0.81007	-1.0927	3.5843	-1.2418	-6.5223	-6.7538	-0.11524	-2.4287	-0.93542	1.5016	-5.5199	-2.9509
-1.3102	0.91176	-3.976	-2.1503	-1.2428	1.6614	-4.5833	-1.7184	-7.1035	2.4328	-5.3699	1.141	-1.8514	-0.83233	0.3766	-3.0641	-0.15138	-2.5376	-0.28327	-0.14329	-4.7658	-1.3527	-1.8091	2.2606	-2.2013	-1.3762	-3.9395	-1.5469	-1.7435	-1.8569	0.77691	-3.9309	-2.6571	-0.29411	-6.3373	-3.7968	-3.8736	-1.5455	-0.55954	0.046692	-2.2027	1.0737	-3.4531	-0.79743	1.5842	-1.0742	3.9788	-2.6483	4.2089	-2.8045
-3.1321	-5.1875	-5.4854	-7.1745	-5.2478	-7.7858	-4.1421	-4.519	-10.29	-4.525	-5.7116	1.0856	-2.2975	-1.3159	-8.0092	-1.7114	-6.0919	-4.32	-6.4923	-4.7881	-3.2363	-1.468	-4.5261	0.17527	-6.0318	-7.9383	-1.8268	-5.8742	-1.3892	-2.4315	-6.02	-2.8408	-6.7557	-5.1461	-6.2821	-5.2328	-0.33284	-10.689	-2.1791	0.020283	-4.1586	-3.1303	-9.5163	0.31161	-7.0317	-2.2185	-3.081	-4.2512	-4.9984	-2.4897
5.8338	3.8669	3.7913	3.3581	-1.5812	-0.48393	-0.36138	3.8699	-1.9493	0.52726	4.5454	-3.6274	-0.75701	1.8802	5.3551	4.092	1.7977	1.0249	-0.37803	0.096621	-1.2279	2.1366	-1.2988	4.3676	-0.17977	1.9101	4.5964	4.4062	2.5298	1.8386	1.9628	4.0353	-0.54226	-0.24202	-2.7754	-3.9596	-3.3948	-2.4494	4.9703	4.5177	0.63461	0.77198	2.0658	2.955	0.49959	-0.023884	0.48966	-0.49277	-0.24321	-0.9849
4.282	-0.059825	5.0917	1.1166	3.4877	6.6896	2.2954	2.9091	3.9276	0.95478	4.8008	-0.11962	1.065	5.0309	6.8868	1.4844	1.1571	1.7087	2.4213	5.1358	0.052822	-1.0515	6.0406	5.199	7.0505	-3.4588	5.0148	-0.38326	0.96579	3.709	1.336	3.9419	3.4922	1.801	0.29371	2.8996	0.7426	5.5203	-0.046197	2.7826	4.7313	2.5163	2.7339	2.8344	1.9472	4.8755	3.4959	2.059	0.17656	0.9847
1.6738	-0.63882	2.9667	-1.9278	-6.7375	-5.5441	-5.2569	-1.9013	-2.4638	-6.11	-3.4242	-2.7637	-9.3234	-0.7849	-5.2832	-4.4577	-4.7721	-2.7435	-3.7064	-5.2237	-4.7302	-7.9716	-0.099085	-1.6987	-7.8429	-4.018	1.6308	-1.4689	-5.9226	-5.8802	-3.0097	-0.87851	-2.8978	-2.8937	-7.504	-3.8839	4.2222	-2.471	-2.677	-5.8125	-5.6892	-0.93999	-7.544	-3.3052	-5.9072	-4.7891	-4.5356	2.3193	-0.99725	-1.3821
9.8575	8.5516	12.21	7.8314	7.3499	5.485	8.4835	8.4829	12.462	6.6744	9.2163	10.891	4.884	8.0945	8.4752	6.6044	9.5254	3.4241	6.5932	8.163	6.2102	4.8879	3.6601	10.731	5.8737	8.0651	7.4022	7.3093	6.6942	2.962	10.389	5.1966	9.1001	6.2998	9.4132	7.5561	9.4619	5.8157	10.717	9.8098	5.5321	9.2973	8.4572	10.296	10.191	7.5183	13.024	6.4403	7.5848	5.5843
-26.034	-19.803	-23.371	-19.782	-23.618	-19.848	-22.359	-17.254	-26.639	-23.009	-25.098	-20.289	-21.328	-17.807	-22.012	-21.54	-18.906	-22.74	-25.107	-23.161	-25.615	-24.933	-22.319	-22.443	-21.471	-23.159	-24.27	-21.506	-24.755	-24.12	-20.706	-22.011	-24.334	-22.069	-22.381	-22.999	-21.357	-24.556	-19.628	-23.632	-22.551	-25.105	-19.982	-22.124	-24.242	-21.203	-16.491	-18.361	-19.052	-22.195
1.9694	2.2485	-2.8733	-1.3752	0.25599	-1.6505	0.11452	-1.4592	-4.5789	0.27442	-3.6638	-1.9671	2.6306	0.27526	-0.42808	-2.4246	-2.2626	-2.7748	1.5576	0.60992	1.3516	6.1693	-1.2294	-0.92885	2.2539	2.3325	-2.0313	-5.1779	-2.7445	0.94701	-4.1914	3.4819	-4.4436	-3.1786	-1.35	-2.288	-0.62573	0.58929	3.1311	-3.0302	-1.154	1.2107	8.8291	4.4453	0.76263	-1.0761	1.3175	-0.49702	0.71574	-1.7326
-8.7285	-4.6839	-12.326	-8.7767	-8.6804	-9.039	-14.391	-10.501	-9.8996	-15.289	-6.0872	-10.906	-11.155	-11.802	-11.272	-10.247	-13.433	-5.943	-14.784	-12.554	-9.1513	-10.66	-12.282	-10.552	-6.6015	-6.3203	-5.126	-14.469	-15.614	-13.532	-14.551	-6.8152	-11.871	-8.1651	-8.8522	-10.217	-13.04	-15.652	-11.189	-12.522	-14.866	-8.8644	-9.5163	-11.439	-11.177	-11.271	-11.965	-10.179	-11.625	-5.261
-10.93	-7.8309	-11.429	-12.524	-6.0989	-7.8042	-12.465	-11.823	-8.735	-8.3158	-8.9625	-12.687	-7.5641	-11.05	-7.164	-12.054	-9.7754	-8.6291	-10.253	-5.594	-10.239	-6.4574	-12.138	-10.887	-6.1632	-13.506	-11.38	-11.469	-8.849	-10.461	-14.298	-8.0536	-7.0676	-12.088	-8.8683	-11.465	-7.8703	-10.97	-10.227	-14.058	-5.5746	-12.164	-7.413	-10.573	-10.824	-14.192	-10.899	-14.587	-5.5224	-8.7737
2.5563	1.6982	-0.71682	-5.5656	0.15532	1.8789	0.77407	-0.69026	2.9411	1.4949	-1.2508	1.6547	-2.0861	-0.90803	1.5333	-1.4946	-2.9295	-1.5736	0.92846	-0.22446	0.93991	0.077099	1.105	2.7393	-2.1118	0.70915	1.5807	2.8308	-2.438	-2.1046	2.128	2.4371	3.9421	1.3818	-3.5804	3.855	-0.60221	0.17637	3.934	2.9704	1.061	0.87431	1.178	-1.4533	5.4157	-0.80553	-1.0915	-0.26956	-0.6601	-4.5623
-5.6672	-5.4353	-3.6807	-11.298	-4.7203	-5.3279	-7.9746	-3.2405	-10.264	-6.9201	-9.1089	-4.7577	-6.9905	-5.7975	-9.6108	-5.0769	-4.2899	-5.1451	-5.8893	-8.6443	-4.4067	-2.8994	-8.8209	-3.2363	-5.7676	-5.6971	-2.9189	-3.6804	-2.8776	-1.3248	-3.0947	-1.8355	-6.3333	-8.776	-9.0872	-5.4812	-3.3879	-3.6286	-1.3203	-5.4184	-2.2491	-12.205	-6.099	-9.1256	-2.1403	-6.7871	-4.2001	-4.8765	-3.8692	-1.7979
-21.555	-20.865	-21.514	-20.589	-19.884	-25.142	-24.158	-21.987	-18.397	-22.262	-25.642	-24.27	-20.695	-19.2	-23.933	-24.528	-20.007	-21.229	-20.058	-23.081	-21.843	-23.569	-23.583	-24.029	-24.074	-21.881	-18.834	-22.988	-20.335	-22.645	-24.874	-21.574	-16.867	-24.503	-20.721	-19.207	-17	-20.018	-25.369	-20.39	-24.689	-24.914	-26.487	-26.26	-23.531	-25.041	-19.438	-25.682	-22.349	-22.737
-14.632	-14.245	-12.38	-9.7791	-9.9209	-10.923	-12.068	-13.019	-13.317	-8.3485	-11.837	-11.17	-14.578	-11.169	-10.407	-9.6099	-12.495	-14.881	-8.9992	-16.182	-8.0501	-8.4469	-12.303	-8.7243	-10.142	-9.8955	-10.687	-11.542	-14.161	-6.813	-14.736	-8.8503	-12.249	-11.102	-10.335	-5.6219	-12.882	-13.037	-11.512	-9.3732	-16.477	-10.805	-9.9298	-10.738	-10.724	-4.5279	-9.3703	-9.5236	-15.468	-16.163
4.7566	1.1573	3.7898	6.1954	7.1825	3.7106	6.7719	3.3928	6.1672	4.7115	5.7675	7.4181	5.2298	3.0411	3.5002	4.8464	1.8629	6.0238	4.3249	1.8398	5.7834	4.2249	4.9653	5.8209	1.9515	3.0529	5.8686	2.8974	3.0111	9.5615	1.9554	6.0413	0.11092	5.5067	5.4596	4.4021	7.759	2.1357	9.9214	4.5606	-1.3057	8.2534	9.9396	4.7485	2.1755	3.0849	1.9583	4.804	2.818	6.7205
13.145	10.421	3.2928	10.718	10.104	7.8831	5.4027	5.8763	8.6782	7.4397	12.431	10.51	12.614	8.3507	14.309	5.0335	7.88	10.509	14.369	8.1022	6.7751	8.0394	6.8263	9.3441	8.9471	9.0295	12.262	9.3187	13.116	9.7559	11.7	8.4176	12.247	4.8258	7.7827	6.0271	10.727	12.574	10.607	9.3884	12.859	10.44	8.5398	10.034	10.98	6.3213	9.0222	11.843	13.19	10.625
5.6955	2.9951	3.1551	2.7554	6.8566	8.5123	7.489	6.4285	6.7493	5.4644	5.4206	3.2039	4.9018	6.1938	4.8379	7.3226	8.9708	4.1874	0.26114	5.6372	4.1739	4.0538	4.1079	3.4859	1.3825	5.2964	5.9224	4.1267	9.0791	2.0485	4.3063	3.9632	6.5859	1.7951	2.7614	5.0473	8.2993	4.6753	3.2448	8.8634	5.505	5.9348	8.5342	7.8649	6.3132	5.0702	11.618	3.2222	6.8765	0.84239
-3.2949	-0.17416	2.9606	-2.2893	-0.88559	-2.0374	0.44764	3.2638	-1.0494	1.1414	-1.3025	0.090597	0.069793	1.9072	1.8839	-1.9457	4.438	-2.5354	-2.1719	-2.2269	4.2335	0.63505	-5.8883	-5.1177	-0.66328	0.24563	0.17756	-2.8462	-1.1406	-1.255	1.23	0.92605	-1.3038	2.4204	1.4879	-0.25692	-0.72882	-0.3392	-0.52937	3.4471	-0.54848	1.612	1.3363	0.28289	0.55746	0.51016	-1.8414	-0.72148	-0.22323	1.5708
-1.7686	-3.292	0.33821	-2.0112	-1.2033	-1.0776	-0.97779	-4.3305	1.5324	-2.2425	-5.4096	-2.0688	-1.9903	-2.373	1.2124	-6.4481	-2.4299	-5.9538	-4.4735	-2.6655	-0.48966	-3.0639	-3.1009	-2.3635	-4.774	-1.872	-5.0382	1.3766	-2.9316	-1.2745	-1.6565	2.2449	-1.3824	-5.7062	-5.6136	-0.63676	-1.5042	-4.2779	-5.785	-0.24931	-3.8074	-2.5045	-0.17504	-2.1882	-5.044	-9.4696	-4.0964	-3.1984	-2.22	-2.1282
-10.371	-15.996	-11.474	-19.104	-14.544	-12.992	-8.5153	-13.864	-12.328	-8.8089	-15.386	-15.467	-12.983	-15.239	-15.043	-16.618	-9.1297	-15.997	-9.8457	-11.998	-12.276	-12.679	-17.246	-14.034	-10.295	-16.507	-12.592	-15.321	-15.566	-13.784	-17.189	-12.399	-12.289	-14.204	-11.194	-15.192	-11.468	-10.58	-16.554	-12.272	-15.835	-12.111	-12.337	-14.282	-10.135	-15.233	-17.877	-12.177	-15.933	-15.656
-13.892	-14.134	-11.693	-17.161	-16.745	-9.6595	-16.081	-16.331	-11.072	-10.574	-13.18	-12.094	-16.675	-12.591	-11.47	-14.199	-15.945	-11.273	-12.555	-14.019	-7.6182	-11.716	-15.948	-15.2	-13.007	-11.44	-11.764	-11.492	-11.472	-8.6527	-14.036	-12.981	-15.143	-10.749	-13.09	-8.7221	-13.235	-12.982	-13.245	-13.915	-10.31	-13.4	-7.4473	-10.214	-15.577	-11.778	-10.266	-11.388	-13.69	-7.9851
-18.046	-16.876	-11.523	-11.205	-13.328	-10.527	-15.47	-17.487	-19.22	-14.149	-9.6643	-13.478	-14.926	-18.23	-16.431	-15.176	-11.54	-17.22	-13.537	-12.477	-16.911	-11.888	-14.924	-8.1727	-14.19	-16.914	-19.885	-12.801	-9.9608	-9.6584	-15.925	-14.063	-17.869	-12.574	-12.429	-12.128	-16.2	-19.164	-10.939	-11.207	-14.818	-15.642	-13.299	-13.497	-9.2551	-12.165	-12.578	-13.524	-18.848	-14.406
-21.568	-25.205	-21.909	-20.521	-25.8	-26.081	-25.003	-25.5	-19.599	-23.725	-22.052	-21.949	-18.169	-24.71	-23.747	-19.983	-21.252	-20.486	-21.869	-23.293	-24.254	-23.943	-23.715	-19.542	-21.974	-19.926	-25.126	-27.166	-22.835	-20.619	-22.953	-22.642	-25.838	-21.35	-20.503	-23.376	-22.059	-19.475	-19.894	-21.001	-23.86	-20.943	-26.543	-22.132	-24.096	-22.397	-23.67	-22.433	-22.508	-25.63
-3.7793	-6.1143	-0.34782	-4.43	-5.9869	-3.1146	-4.7202	-1.2863	-3.8207	-0.70031	-2.8365	1.0947	-0.1215	-8.6559	2.3384	2.0612	-0.49877	-3.898	-3.2581	-1.0913	-3.343	-2.8343	-2.9397	-2.6829	-3.9543	-2.6773	-3.0478	-3.5758	-6.908	-1.5852	-4.6083	-3.6803	-3.18	-2.0952	-2.4681	-6.1206	-4.8212	-0.21293	-1.5489	-3.7307	-4.4703	-0.38113	-7.4233	0.47298	-5.8536	-0.60396	-6.4936	-3.2963	-3.2782	-5.6072
14.2	7.8508	15.089	11.802	12.01	8.2631	12.146	9.0614	9.2004	10.889	12.421	3.7457	5.3103	7.4764	11.066	9.3354	12.57	7.0653	7.3375	10.295	9.3986	8.122	7.5767	6.9489	7.1503	9.8373	11.101	9.2751	8.9235	6.7668	9.2569	8.4552	9.6768	11.21	9.8563	9.1455	7.4982	10.108	13.205	8.8427	9.038	8.0966	10.326	15.97	5.4119	10.824	9.7452	8.3357	9.468	13.938
-1.1133	1.2539	1.5024	-0.29698	5.0635	0.61997	1.1965	2.3754	2.6207	0.042835	-0.62992	2.2846	1.6066	1.1606	0.46292	-2.5606	5.2709	1.2703	5.9988	-0.43971	-0.95279	1.7677	7.105	1.369	2.1192	0.37566	0.85016	0.86048	0.60586	-0.16527	1.9772	0.22919	-2.6492	0.96294	-0.96197	4.2054	5.5746	6.1716	5.0761	-3.1232	0.1512	1.2338	3.4584	-3.7995	0.076546	-1.7938	8.3085	-1.6651	-0.22487	0.8005
-11.751	-7.9943	-11.546	-0.62986	-5.3766	-5.0766	-3.0293	-3.3407	-7.6944	-11.609	-6.1148	-4.2954	-8.3904	-5.0076	-7.6295	-4.5103	-4.706	-9.2409	-7.1897	-10.33	-6.5405	-5.3771	-7.3602	-4.4605	-5.8678	-5.1622	-5.3295	-3.8952	-4.7574	-11.037	-2.3652	-8.357	-6.6911	-7.0021	-4.2279	-7.8934	-8.7221	-8.1453	-6.0634	-6.558	-4.2212	-9.128	-4.9623	-4.0901	-0.31507	-7.7108	-4.0162	-7.8977	-4.8679	-8.996
-5.5696	-2.6765	-6.953	-6.362	-4.6579	-6.8154	-5.6628	-2.488	-4.7287	-2.647	-6.992	-3.3684	-4.235	-6.2809	-6.025	-8.9946	-6.0777	-5.2195	-7.7686	-5.2501	-5.795	-7.5277	-3.2589	-2.147	-5.3596	-4.319	-4.3277	-5.6917	-5.7713	-8.4212	-11.262	-0.44355	-5.1931	-3.7874	-2.5496	0.79154	-4.9622	-2.4397	-0.74893	-8.1977	-6.5913	-10.478	-3.9352	-6.2284	-2.5217	-3.4248	-6.7381	-10.043	-6.0067	-3.6182
-2.7356	-3.5533	-2.7439	-0.46584	-2.5324	-1.2962	-4.6422	-0.2174	-1.5722	-8.7687	-3.6787	-1.7434	-6.9579	-4.625	-0.0375	-1.8575	-2.0563	-8.1835	-2.7617	-3.7218	-2.044	-3.0377	-1.5172	-6.3781	-5.5177	-3.8899	-2.3931	-3.5158	-7.7264	-0.0087942	-0.57433	-6.069	-2.7466	-7.8036	-0.79051	0.22124	0.48478	-5.9619	-5.0227	2.6245	-3.4942	-3.0061	-5.55	-1.8481	1.4451	-6.1723	-0.49261	-6.1669	0.92896	0.2307
-4.7384	-5.5139	-6.5637	-4.328	-0.39812	-0.28335	1.4741	-0.66038	-4.9413	-3.6622	-3.2822	-3.985	-2.507	-7.5001	0.37042	-0.27467	-8.8737	-5.8748	-8.2344	-3.1922	-8.888	-4.2396	-4.3813	-3.6032	-2.2051	-3.0271	-0.67914	-6.2338	-4.8353	-3.9629	-7.0551	-4.6995	-3.6421	-6.5446	-0.55335	-4.2	-1.0904	-8.7752	-6.2167	1.1671	-6.5434	-2.6199	-4.4861	-4.0317	-2.6174	-2.4811	-0.46009	-3.4184	0.50257	-4.4911
6.838	11.726	11.673	7.7967	6.8953	8.2232	6.9925	9.7585	13.701	10.385	10.136	6.7516	12.647	8.4067	12.855	6.5339	13.181	5.63	8.8649	10.994	10.126	6.0658	9.3235	10.025	7.4	9.9366	12.836	10.833	10.882	9.7265	11.045	11.239	9.6023	11.644	9.6235	18.414	12.382	8.0008	8.558	11.861	7.5787	8.4109	6.487	11.784	9.5677	5.615	7.5049	11.278	9.5066	8.0256
-7.2697	-11.135	-11.545	-8.1546	-14.882	-9.7613	-10.486	-10.072	-8.0703	-9.8476	-8.0427	-4.4798	-12.463	-9.2893	-7.8248	-5.0626	-8.8908	-13.931	-12.484	-10.465	-7.3289	-7.1813	-10.084	-6.9215	-11.771	-7.1568	-8.8623	-6.7376	-10.847	-6.9903	-11.554	-4.7549	-7.2977	-4.6183	-8.3636	-7.8573	-7.8192	-9.7502	-10.396	-12.583	-10.009	-7.1624	-7.4761	-11.23	-14.587	-11.105	-9.7353	-10.005	-13.561	-9.2288
-6.3798	-6.8469	-12.958	-9.0141	-9.0809	-9.0748	-6.3664	-10.209	-9.57	-8.5002	-9.5436	-17.371	-12.412	-13.615	-8.3942	-9.6435	-9.9966	-13.393	-11.269	-11.981	-7.9571	-11.913	-11.13	-14.849	-10.502	-13.344	-5.0214	-14.15	-15.48	-12.119	-6.9679	-12.163	-14.777	-10.124	-11.443	-13.164	-11.74	-10.27	-10.423	-10.629	-14.622	-10.751	-10.704	-12.153	-10.633	-7.7862	-9.4795	-10.528	-8.7362	-10.202
-3.5682	-4.2636	-8.2966	-2.669	-1.5218	0.21479	-4.5886	0.50826	-1.7486	-0.94207	-4.0154	-3.2124	-1.6257	-1.2081	-2.7329	-6.5984	-0.60357	2.4509	-4.5735	-6.335	-1.6299	-0.55664	-2.1132	-5.4568	-3.5733	-3.5575	0.55714	-2.4364	-0.68328	-3.733	-0.28364	-4.1812	0.22533	-8.1396	0.84921	-0.081367	-4.8677	-1.3624	-3.4566	-5.7073	-4.1143	-2.9902	-2.9659	-1.8708	-4.5344	-4.9863	-5.2953	-6.3883	1.596	-1.2313
-12.939	-13.917	-19.363	-14.581	-11.876	-12.665	-15.813	-10.425	-12.848	-15.465	-15.318	-14.911	-15.201	-10.634	-12.842	-12.066	-10.404	-18.725	-10.174	-13.369	-14.883	-10.943	-13.599	-11.066	-12.095	-17.182	-8.2407	-18.414	-12.57	-13.379	-12	-15.154	-14.53	-15.195	-15.494	-12.13	-15.668	-13.085	-16.086	-9.3631	-12.89	-13.967	-13.331	-17.74	-14.452	-13.922	-13.372	-18.798	-14.001	-12.066
-8.6654	-11.55	-14.523	-15.387	-13.691	-11.696	-8.367	-12.229	-13.369	-11.431	-10.236	-14.85	-12.405	-11.465	-15.258	-12.316	-13.287	-14.314	-6.5813	-13.546	-10.542	-14.064	-16.059	-12.919	-17.954	-13.283	-17.229	-9.6972	-13.996	-13.346	-11.639	-12.408	-15.091	-17.021	-16.562	-15.854	-8.7341	-12.628	-16.366	-14.501	-11.866	-15.554	-16.666	-14.862	-13.979	-14.577	-12.606	-13.261	-17.912	-7.0001
-0.89425	-2.9957	1.2302	2.1189	2.9867	4.1253	0.59808	1.3938	1.9841	0.95339	-3.0014	-2.6101	0.89758	0.59619	1.3551	3.1362	-1.5022	-3.3842	-1.079	-0.59517	0.56047	-4.3033	-0.070153	-1.0216	-0.9116	-1.2187	0.024894	0.8794	-2.2074	-3.209	-2.9218	3.1895	1.4809	1.8818	-0.31575	0.79177	-1.5504	-2.6186	2.5822	0.4615	1.5336	2.1815	-2.1033	2.8411	-1.7348	-0.2257	-1.955	-1.7546	1.5073	0.032914
-6.8357	-10.265	-10.521	-12.642	-7.4565	-7.219	-11.226	-10.429	-11.062	-11.985	-10.805	-10.255	-16.611	-9.2283	-9.56	-12.209	-7.4866	-11.851	-12.79	-7.1126	-8.0509	-9.0848	-13.676	-9.6687	-10.283	-6.4469	-9.7493	-11.577	-8.805	-13.585	-16.955	-15.731	-14.657	-9.2416	-11.484	-17.125	-13.525	-11.548	-9.235	-13.381	-10.938	-3.3165	-8.8634	-11.876	-9.8742	-10.501	-4.9122	-10.691	-17.165	-12.973
-0.11221	3.9123	-3.5709	0.18095	1.7069	3.114	-0.40502	7.3437	1.5409	-0.20504	-0.6581	6.6055	-3.2324	-0.51363	-1.5052	0.50289	4.0979	4.0305	0.34567	6.6778	5.7256	1.1449	5.4077	-2.376	-0.8688	0.055231	1.0645	-0.19124	-0.97523	1.0114	3.4781	2.0574	-0.61376	-1.9175	0.18553	-2.2354	4.4891	1.5902	-1.4712	2.7872	0.78474	3.8929	3.6609	-1.0327	4.5685	1.364	1.5274	3.5501	0.61664	-0.98071
1.4744	-0.010999	4.3134	2.4442	6.3511	2.8453	4.0439	4.7581	-0.91683	2.3558	-0.32675	-1.7399	6.1198	5.1335	5.7101	5.8336	2.2392	3.6005	3.4082	2.3633	0.40544	2.4936	-1.3851	1.8071	2.0785	2.5484	7.7317	5.1036	5.7237	1.4506	-1.9692	3.0898	1.7118	2.6832	0.2541	7.6449	4.2193	5.5635	4.071	4.3221	3.1698	7.2762	3.7324	3.6085	4.924	1.314	-2.0475	3.0107	5.3772	0.76202
-4.1032	-5.8384	-13.131	-10.803	-17.983	-14.38	-13.29	-12.737	-12.558	-9.7904	-11.581	-9.5792	-14.344	-10.68	-11.232	-8.0581	-12.959	-13.94	-17.447	-12.786	-14.007	-9.4808	-13.423	-8.7417	-10.958	-10.101	-9.7359	-17.501	-12.33	-10.079	-11.566	-14.942	-16.25	-13.833	-15.492	-10.887	-14.823	-6.5096	-11.712	-15.943	-13.908	-13.634	-11.31	-12.276	-13.787	-16.819	-8.3945	-12.588	-10.586	-13.06
-15.295	-8.9697	-9.151	-5.4464	-6.5999	-8.6215	-9.9412	-7.5214	-10.212	-12.903	-8.7426	-7.2855	-10.876	-8.8981	-4.0597	-6.4175	-7.0259	-10.111	-10.586	-13.922	-7.8781	-11.174	-7.936	-11.349	-7.416	-7.2965	-9.4296	-9.0593	-7.1892	-13.037	-7.4715	-13.449	-9.0394	-7.5116	-14.467	-14.886	-7.5888	-11.309	-9.8746	-10.35	-9.5327	-11.971	-10.659	-8.3407	-10.817	-10.157	-11.619	-10.434	-7.9543	-7.663
-4.1172	1.113	1.6246	-1.7152	-2.607	3.635	1.7375	-2.0213	4.6649	4.1986	0.4046	0.40106	-3.5392	-4.2809	-1.0295	1.3103	0.30524	-1.5569	2.8884	4.4508	-0.45373	1.9307	-0.22676	-1.9343	1.6048	-4.4929	3.0281	-0.18938	0.22617	1.0795	2.6764	-1.5923	2.2471	0.97735	2.3245	3.5273	-2.4229	-4.4827	2.9328	-0.51114	-0.51127	-0.98431	-0.2218	-1.1278	4.288	1.1375	-0.035792	3.4421	0.18328	1.5448
-0.95908	-4.1841	1.6898	-3.4042	0.10519	-2.3143	-0.29115	-3.1878	0.79018	2.6714	2.5489	-2.5414	1.5303	-0.20418	-0.97153	-0.074306	0.89786	-6.6378	-2.3806	-3.4901	-2.4687	-2.6902	3.5037	0.85526	-3.3987	-3.8457	-0.92172	-4.2105	-1.5975	4.7277	2.0945	-0.77531	-0.93344	-0.84131	-3.9948	-0.84456	-0.59158	1.666	-1.2924	-4.7039	-0.98474	-1.6859	-1.0838	-1.6579	-5.8243	-2.1632	-4.379	0.87015	3.8358	1.0565
6.3131	8.6722	7.84	12.3	5.9948	11.155	2.0611	12.566	8.5867	3.167	10.109	5.6995	5.3264	4.9413	9.7189	5.5335	7.4678	10.63	8.75	9.9763	7.0704	8.3033	10.952	10.758	8.0225	11.353	6.6636	10.824	9.7279	8.5986	6.1201	8.1008	2.2428	7.2906	9.7831	13.323	5.6398	3.2896	10.844	5.0788	5.1202	4.6405	6.9616	7.4266	9.9977	5.629	5.4622	6.5803	5.0779	9.9971
-12.127	-8.0124	-12.929	-9.1678	-12.679	-11.179	-9.2123	-9.9863	-9.3097	-13.05	-13.078	-14.769	-13.473	-12.155	-9.0005	-10.09	-9.6936	-11.184	-7.7621	-10.489	-10.452	-13.822	-13.834	-11.764	-16.962	-11.649	-11.342	-5.431	-12.906	-8.8245	-9.6543	-16.489	-9.9552	-10.457	-12.269	-14.06	-11.406	-12.558	-8.8995	-12.568	-14.447	-13.959	-13.677	-8.6379	-10.957	-7.8285	-12.571	-16.517	-10.158	-10.631
-1.6612	-1.7592	6.2792	-0.65539	-2.6467	0.25948	4.4439	4.2064	-2.3149	2.1976	-0.68599	1.4886	0.50031	0.80003	0.75222	-1.1476	5.3697	-2.954	-2.0138	-4.7821	0.97567	0.22665	4.2579	-1.3093	-1.8543	-3.3437	-3.0246	-3.0947	-3.8966	0.87505	2.9797	-1.3044	-4.7244	4.8759	2.5114	-2.9846	3.6753	-0.97254	1.2818	1.6832	-1.3475	-0.34619	-0.97925	1.9196	-4.4733	-1.305	3.0274	3.6108	1.3409	-0.061508
-1.0489	2.4824	2.0636	-0.12003	3.0727	1.2098	0.14379	-1.0091	0.017169	0.31434	-2.9945	-3.6261	-3.6758	2.9255	-0.5863	3.32	-3.8173	0.47259	3.3856	-0.23006	-0.65202	-2.7835	-0.056226	-0.44488	2.252	-5.3714	-1.8689	1.1555	-0.16007	-2.2388	4.0458	2.12	-0.15607	0.2632	-1.3513	-6.4403	0.37112	2.5861	1.8163	1.4726	-0.42962	-0.70074	3.9139	2.0741	-0.99039	1.4521	-0.20372	-1.8343	-0.19601	0.18049
0.57026	5.7381	2.1275	1.8167	0.48149	1.6254	0.17819	-2.2234	1.5416	4.0451	1.5517	3.085	-1.4836	-0.69755	5.4667	4.4336	-2.1025	-2.9065	2.0387	0.92914	4.1123	1.9507	-0.46267	0.8856	-5.736	4.3558	1.2266	-3.3624	-0.79872	-2.2964	1.852	2.175	-0.07733	2.3888	2.5555	-2.0678	-1.0274	2.5529	-0.70077	1.257	0.83573	-0.14388	3.491	3.9063	2.6532	0.72912	-0.14812	6.109	-0.7859	4.5501
-7.6275	-7.742	-10.22	-1.6498	-7.0625	-5.4567	-4.9409	-4.5273	-5.3629	-4.3315	-2.7823	-9.5657	-3.7418	-5.6789	-4.0536	-6.4124	-5.9922	-5.5187	-3.1518	-2.5297	-9.4579	-1.7496	-7.6672	-6.3445	-8.5072	-2.6595	-6.614	-8.7086	-8.4767	-3.8981	0.35869	-7.1441	-4.0451	-5.3497	-7.9005	-7.9138	-4.1787	-7.5853	-8.3798	-3.2513	-5.219	-4.5865	-7.1276	-6.4305	-2.9339	-6.4387	-2.772	-2.2519	-5.5212	-4.9133
-0.95907	2.271	3.8682	5.4374	3.3528	2.4915	-0.18086	-1.3628	0.76236	1.1095	-3.947	2.9614	-2.9417	-3.1483	0.84187	-3.1269	4.8938	-2.4422	0.57236	-1.3084	-2.1213	1.619	-1.6973	0.024725	-0.31793	1.3729	0.88842	2.2077	-0.047811	-1.5866	-0.11447	-0.68211	0.026832	3.4196	-1.4072	1.0843	3.098	4.7123	4.7202	0.1623	3.1011	-4.4862	4.0948	-1.2578	-0.33925	-0.50506	3.3101	0.32192	3.7525	0.82873
11.184	4.4828	6.7038	6.0503	10.173	1.413	8.5207	13.314	6.7317	5.7591	11.608	11.179	10.509	9.0894	8.7636	10.266	8.489	3.0166	7.0531	6.6627	6.8777	7.2494	7.6553	5.8422	9.1368	8.3329	8.7183	13.785	11.942	5.9469	11.279	4.6391	9.6043	6.6124	12.598	8.8127	10.6	7.8727	3.3378	6.7349	7.8151	4.2525	9.2281	8.4013	10.801	9.6192	14.06	7.4229	11.269	11.555
-9.9887	-14.486	-12.122	-13.258	-13.468	-11.252	-14.172	-12.056	-7.4046	-16.243	-14.103	-13.11	-14.264	-12.831	-14.945	-9.1762	-12.878	-13.176	-10.149	-12.708	-12.501	-12.291	-11.644	-13.411	-13.841	-14.23	-9.4156	-11.127	-12.904	-17.488	-15.663	-10.953	-15.24	-11.008	-15.313	-7.0439	-10.642	-13.553	-13.594	-13.744	-12.923	-15.446	-8.4577	-14.006	-10.785	-10.039	-11.041	-12.469	-10.046	-14.691
-4.2271	0.071148	-4.501	0.57117	-1.4841	-2.6787	-3.248	-2.532	-3.3858	-6.8907	0.099139	1.6782	-3.0727	-0.87881	-3.8404	0.89583	-3.0258	-7.4438	-3.2924	-1.487	0.18753	-1.2436	-6.0749	-0.84963	-2.0302	2.3373	-2.7235	-4.4679	-8.1383	-0.40994	-6.8599	-3.9649	-2.3692	1.9435	-2.1559	-3.0642	-3.5931	-2.6253	-5.4449	-2.0599	-1.9502	1.1616	-1.0228	-4.6619	-4.784	1.7861	-0.019316	0.74324	-2.9755	-6.3683
-0.36666	4.4592	4.5711	5.555	5.0986	4.7279	2.6147	3.4187	1.836	-0.99044	0.95518	1.4205	-0.58651	6.5303	3.4452	5.6256	3.7359	0.81934	3.0177	-2.4255	0.89919	2.2478	-1.262	3.3564	2.9451	2.7174	-0.33801	-3.349	-1.4155	-1.3038	-3.802	-0.26835	2.7552	0.16115	4.9284	-1.6518	2.5256	3.7432	2.1416	0.39579	1.9365	2.831	5.9159	0.67487	6.9168	-2.4957	0.25475	2.6559	4.3102	3.3787
-13.958	-15.105	-10.42	-12.417	-15.9	-15.076	-12.836	-15.467	-13.034	-12.444	-13.932	-12.24	-10.225	-9.58	-14.548	-13.593	-12.317	-13.448	-7.8764	-13.213	-15.857	-16.063	-16.915	-14.713	-10.836	-13.249	-13.523	-13.685	-14.093	-12.307	-11.543	-13.723	-15.574	-8.6072	-12.196	-11.963	-14.9	-11.507	-11.923	-14.3	-9.7072	-11.226	-19.575	-15.192	-12.989	-12.478	-14.438	-11.352	-10.239	-12.383
-6.2186	-5.6784	-7.8428	-11.912	-6.285	-6.7002	-2.8433	-5.8223	-8.3494	-1.8122	-4.2175	-0.9411	-5.5907	-4.8167	-2.3522	-5.6397	-4.1715	-6.767	-8.1887	-2.1632	-2.1576	-5.4915	-3.2586	-3.0165	-4.4184	-0.76646	-1.2773	-3.5562	-5.1619	-4.7028	-2.7409	-9.2973	-0.7611	-3.4722	-7.3841	-11.947	-2.2941	-4.2107	-5.2148	-8.1539	-0.84671	-5.8743	-0.96836	-3.1337	-2.6305	-2.7234	-5.9323	-4.8059	-3.297	-9.2849
-0.58878	-2.3897	-2.2147	-3.156	-3.4055	-1.7476	-4.4157	-2.6235	-2.258	-0.82768	-6.9815	-4.7144	-4.025	-1.7164	0.32566	-2.0367	-7.8523	-2.3213	-2.9756	-4.9258	-2.6819	-0.37549	-1.466	-0.86369	0.79879	-3.8699	-1.84	-0.6466	1.8672	3.1694	-2.4082	-2.9491	-3.1615	-2.3693	2.3321	-0.18719	-5.0848	-1.0632	2.1967	-4.4576	0.23945	-3.4261	-5.5565	-2.7023	0.61259	3.5764	-3.7118	-1.0358	0.7995	-2.1814
-4.6912	-5.4793	-5.2388	-4.3409	-4.2014	-6.2012	-11.681	-3.5312	-6.8829	-4.2969	-4.4804	-2.9069	-1.6963	-0.30055	-5.2307	-5.4405	-9.8822	-5.782	-6.4568	-2.9195	-9.0336	-8.2365	-4.2543	-6.9215	-6.1668	-8.077	-5.967	-9.4633	-7.3408	-4.2131	-4.0198	-2.5399	-7.0981	-2.6935	-2.6041	-3.481	-8.0028	-2.7734	-6.3957	-6.4625	-3.7455	-7.2741	-6.2845	-5.3699	-6.4801	-5.9655	-6.0121	-2.4866	-4.6607	-2.4638
-0.08935	-6.2936	-5.6542	-5.2688	0.74637	-5.6608	-5.4131	-7.4273	-1.3797	-2.0613	-7.3575	-6.6919	-6.66	-5.3655	-3.2253	-6.2155	-5.7036	-5.5154	0.87318	-2.2737	-9.4122	-4.9728	0.01131	-3.1346	-7.4186	-5.8681	-3.89	-4.2681	-1.2786	-0.75937	-5.3168	-1.095	-1.1949	-7.6809	-2.3104	-4.4	-9.0095	-2.37	-5.8523	-0.56064	-3.2915	-3.9767	-5.951	-3.3004	-7.5322	-3.4692	-4.7662	-3.7453	-1.4633	-2.1827
-5.3917	-7.0209	-1.983	-4.5155	-6.152	-3.4747	-5.4662	-6.1574	-2.1412	-5.8979	-5.6225	-1.9099	-4.8097	-2.0143	-4.1175	-6.6299	-6.0244	-2.6919	-6.2311	-0.96719	-4.8734	-10.434	-4.5011	-3.1307	-4.8739	-4.4905	-2.8651	-8.8849	-4.9204	-3.0605	-3.1379	-3.9832	-2.2361	-6.6702	-4.5569	-5.2438	-4.7985	-4.8401	-4.749	-6.8651	-7.3931	-7.1862	1.0257	-5.8706	-6.8753	-7.8263	-7.5259	-9.5544	-7.2057	-5.4126
-0.72917	-2.028	4.5832	-0.73853	0.9566	-2.2988	1.2508	-2.3008	-1.3925	0.35631	-3.3323	-2.4746	0.92344	-3.1108	2.6959	-3.1664	-0.21697	3.6516	-6.9804	-2.1707	0.24209	1.0026	1.5387	-3.2466	-1.0792	-1.8467	2.2738	0.97492	3.5187	-3.9732	1.0683	-2.3211	1.1408	0.19009	-3.444	0.0026328	1.3797	-0.50249	1.2693	-0.66874	6.0904	-1.1146	-2.6555	-2.7194	-2.8974	-0.014355	-1.3109	2.4816	0.33821	-0.058088
-9.1423	-9.7601	-13.514	-10.65	-7.2744	-8.0546	-15.69	-11.276	-8.9206	-12.528	-5.7694	-5.8223	-8.7654	-6.8461	-8.3626	-7.5585	-6.0512	-8.5788	-12.323	-12.613	-8.3809	-10.711	-10.71	-11.163	-8.5935	-13.373	-9.3248	-7.6551	-9.7723	-11.368	-5.5481	-9.928	-4.7833	-9.6271	-11.895	-10.235	-13.39	-4.2238	-9.7667	-13.36	-14.204	-5.2066	-5.2087	-10.643	-8.0489	-2.8422	-8.5497	-7.964	-3.8346	-6.4633
-13.495	-11.619	-5.5605	-14.953	-11.46	-8.1544	-10.859	-10.95	-12.252	-8.0873	-17.909	-9.3325	-14.769	-17.574	-11.794	-11.627	-13.826	-14.307	-10.715	-10.268	-12.725	-14.815	-16.988	-12.983	-11.839	-17.677	-8.8526	-15.949	-9.8777	-15.455	-12.18	-9.1784	-10.554	-17.39	-13.316	-10.988	-7.8117	-13.107	-16.096	-14.144	-15.935	-14.747	-13.686	-10.589	-13.233	-9.8028	-13.039	-12.07	-19.719	-10.143
-14.329	-12.232	-10.427	-10.794	-10.62	-9.5731	-10.895	-11.975	-8.5691	-12.535	-8.1906	-14.207	-12.281	-13.392	-11.306	-11.488	-8.6521	-6.7198	-10.227	-11.191	-8.475	-8.5226	-12.751	-17.095	-12.096	-9.42	-12.464	-12.048	-9.8248	-10.812	-11.351	-9.8465	-7.106	-12.518	-12.074	-10.807	-14.734	-7.8588	-14.294	-12.845	-11.377	-11.185	-6.0446	-9.6296	-15.641	-12.433	-10.154	-8.0347	-8.5817	-10.6
-12.715	-11.076	-11.54	-11.336	-14.19	-7.8838	-16.89	-13.69	-12.76	-11.228	-10.743	-12.324	-13.48	-12.495	-12.767	-11.388	-8.6851	-8.5743	-9.6543	-7.3243	-12.896	-15.345	-12.381	-13.811	-9.9584	-11.042	-4.6488	-13.101	-10.926	-10.645	-12.905	-9.432	-8.57	-12.068	-12.089	-12.789	-13.093	-9.6864	-13.087	-8.3491	-14.379	-9.5046	-8.9913	-10.59	-12.931	-9.734	-12.625	-9.0777	-12.35	-11.101
5.5787	5.8468	5.7459	3.2029	-0.21796	0.31771	3.8687	1.2073	6.0931	4.2327	4.4636	1.1799	0.14336	2.8194	2.0223	1.869	-3.2639	5.0861	3.1989	6.4802	5.1205	3.7634	2.1929	3.9643	-0.55633	2.9875	4.4845	2.5349	3.2251	4.9906	-0.063881	0.66487	1.2621	1.9574	0.47375	9.7103	0.54806	5.1766	6.9802	6.9465	6.8332	3.0811	3.3057	1.2704	4.5638	4.0565	5.2724	4.829	1.0512	0.72049
-4.4575	2.163	-0.80062	-4.6906	-0.94873	-2.554	-1.149	-2.4456	0.14	2.6316	-3.401	-1.7454	1.8213	-1.3768	2.011	1.4867	0.042287	-2.0628	-2.4445	-0.83273	-4.6148	-4.9273	-1.2031	-2.8326	-3.8642	-3.0957	-1.3126	0.72038	-1.3351	-1.9875	1.0099	-0.27042	-2.454	0.1075	1.9566	-1.7815	-1.361	-5.3817	-2.0144	-0.47402	2.1187	0.81328	-1.2811	-1.9981	-1.2366	-5.3492	-3.7955	0.18998	0.38831	-4.3487
2.6735	2.2138	1.246	0.87524	6.2912	3.0569	2.35	-0.70696	-1.7495	6.393	2.9774	4.1369	6.013	5.5792	4.4019	2.219	7.6975	-3.186	3.7868	1.1743	-1.4393	6.5189	7.8542	2.7248	5.1078	8.9881	4.2316	5.8802	2.3997	3.8343	-0.29037	5.5353	0.14262	2.0795	2.2312	3.0248	-1.7151	0.41929	2.4226	3.7755	4.3013	6.7998	0.39135	0.4908	-2.2229	4.9559	4.0083	4.0573	3.7547	5.9195
-8.5322	-7.1072	-6.2174	-5.704	-3.3071	-9.6999	-6.7754	-5.6747	-8.9659	-5.9219	-6.9615	-2.9202	-6.8067	-4.8541	-2.6815	-5.2708	-8.0679	-11.106	-3.7465	-5.1376	-10.254	-10.881	-7.8743	-4.7222	-7.5616	-5.9291	-7.0402	-7.6034	-4.1933	-12.009	-5.4915	-3.7354	-5.7202	-5.7629	-5.8331	-7.3851	-6.2835	-15.724	-9.3424	-12.321	-11.203	-9.0791	-3.6608	-8.9648	-5.1868	-3.8287	-7.0172	-9.8388	-9.2327	-8.6819
-3.0167	1.778	1.1252	1.0589	2.773	1.3392	2.1871	6.5678e-05	0.75533	-1.9494	-3.7925	-0.75286	0.93544	-2.2672	0.081834	1.5482	0.67881	-5.1036	-1.6027	0.96951	-0.8823	-0.19296	0.76969	-1.0554	-1.3781	2.6729	2.1145	3.0262	-1.2405	-1.4194	3.3048	-4.3319	2.3602	-4.7947	4.2513	-1.6955	0.51073	4.5499	-0.69272	-1.008	1.71	-1.5859	1.6418	-3.7141	3.544	-1.7542	2.9957	1.4552	1.8965	-1.2138
3.9291	5.4188	1.5132	2.267	0.8028	0.14702	2.3984	0.1814	-3.242	4.004	3.6615	-3.4801	1.4016	0.24977	4.4909	4.2205	-2.9383	6.1636	2.2856	3.87	0.45877	0.43975	4.2559	4.4673	-1.4737	-0.069495	1.2238	5.0234	1.1862	2.4864	-3.0325	3.7865	-0.52537	4.3464	0.77886	-1.0223	4.0639	-0.74667	-3.2208	3.8358	3.1115	0.55413	2.6737	5.2152	0.84331	5.7866	0.28757	2.2475	-0.43447	3.6017
2.9336	1.1735	-1.7759	-2.2997	-2.0016	-2.0962	-0.064331	-3.1506	0.68896	0.58596	-4.2597	2.922	0.82611	-2.0589	-2.5274	-0.75634	1.5033	0.48063	-2.4549	0.76962	-2.7531	2.2136	-2.4563	0.53956	2.2471	-2.2345	3.1166	0.11075	3.6649	3.2214	-0.39567	-4.0906	2.7604	1.5168	-1.9486	-1.7401	3.8071	-6.8782	-3.293	0.96129	-1.2159	-3.7423	-4.6718	3.1209	1.4002	0.27909	-0.65145	-3.9771	-0.057364	1.1925
8.202	6.1786	6.617	4.4504	4.9271	5.9294	7.6052	8.2064	10.763	5.8551	8.4622	10.127	6.0817	5.7027	8.4047	6.9097	12.884	6.7195	3.6032	7.3422	7.9437	8.3473	8.3165	10.788	11.747	11.161	9.5649	9.9133	9.8967	10.629	6.732	5.0144	7.6423	8.4495	9.0645	9.9485	7.0147	8.9454	6.9581	4.3104	7.5192	8.1307	2.858	8.0494	8.6593	2.5761	12.85	9.4364	6.237	4.0528
8.3069	8.2837	11.241	11.518	7.0408	9.5106	10.25	8.5859	8.973	13.881	5.6562	7.5371	9.2893	9.2133	6.6813	5.1873	8.319	5.4638	11.052	10.218	5.0341	11.405	6.3143	8.3468	5.8896	10.818	11.025	14.763	4.8234	14.244	7.7763	8.7096	7.2595	8.3315	13.042	12.351	10.506	9.5356	9.7818	8.2064	8.3204	12.279	10.517	8.6842	13.973	6.1783	8.9759	6.6939	7.6903	8.925
3.3421	1.4195	2.8557	1.6102	2.6449	3.5286	5.2484	1.8652	0.50063	0.025253	2.8258	0.41615	5.17	3.7271	0.50345	0.88811	0.95644	2.6299	6.1856	6.4725	4.0052	0.23954	4.7893	2.4392	0.51261	2.3039	1.9201	6.7373	3.0476	0.92304	1.7717	5.3799	2.8544	6.1541	5.9773	-0.43385	-1.1449	5.5928	1.7003	1.5331	4.2921	-3.8617	3.9199	1.28	1.8965	0.037859	0.1494	1.7972	1.8988	3.4216
1.7205	1.0411	-0.78438	-2.4334	2.3242	-0.65609	-1.3044	-1.1861	-0.47758	-7.3632	1.3363	1.1004	3.8784	2.5374	-3.6485	1.7301	-3.2071	1.4336	-4.1142	2.3537	-5.5476	-2.637	0.064178	-0.43447	3.594	-0.066323	4.2085	-1.1694	0.81056	0.26736	-2.2459	-0.10908	-0.70159	-0.35178	3.3679	2.4173	5.099	-4.7581	-1.1187	5.1552	0.76967	-2.5189	-0.49617	3.6653	-0.31407	-4.2677	2.7507	-0.008754	-1.2205	0.16297
-2.0891	-5.2374	-4.4988	-0.62008	-5.5874	-5.6541	-3.7853	-6.7193	-2.3047	-6.2474	-1.4302	-4.8841	-4.9519	-3.8132	-6.3138	-2.545	-4.6872	-3.8694	-2.3546	-5.652	-1.7749	-0.7172	-2.5871	-8.0215	-2.9753	-6.8475	-3.5185	0.068458	-4.7269	-3.699	0.031091	-4.6756	-7.3609	-7.1372	-4.8892	-3.5079	-4.4323	-2.5481	-5.9957	-2.3564	-2.0595	-5.5435	-7.2341	-4.95	-4.3812	-4.5872	-8.8692	-5.6969	-5.8451	-1.6854
-14.962	-15.655	-14.498	-13.312	-16.442	-17.616	-16.442	-11.401	-19.188	-9.7271	-15.268	-13.228	-12.921	-17.007	-13.399	-9.1841	-11.547	-16.096	-14.069	-16.193	-16.347	-11.781	-15.146	-16.361	-16.288	-15.585	-9.5169	-16.018	-9.6608	-10.666	-9.9979	-14.21	-13.841	-14.705	-14.869	-8.4787	-12.72	-15.422	-14.463	-10.649	-10.128	-10.572	-15.188	-12.026	-14.668	-9.6072	-9.5955	-10.988	-10.736	-13.236
-2.7128	0.32749	-5.6591	-5.6412	-7.6632	-2.8902	-1.5804	-6.0615	-2.0384	-6.0399	-2.5617	-3.3773	-2.8142	-3.1778	-4.9431	-2.6406	-4.0036	-5.9183	-4.5027	-3.5011	-4.1083	-3.2913	-0.53007	-0.48108	-7.1659	-9.8904	-7.517	-0.89985	-5.3789	-1.2948	-6.5961	-3.2763	-6.6344	-4.9409	-1.497	-3.0073	-3.3464	-1.459	-4.571	-4.2471	-5.6837	-7.6965	-2.7625	-7.6578	-3.3301	-0.6854	-3.4658	-3.159	-3.1301	-4.8094
-3.213	-2.1071	-2.341	-0.072433	-3.8767	-4.6584	-3.4122	-3.9878	-0.024432	-3.1691	-1.9087	-3.8931	-1.7684	0.67448	-0.28258	-1.1816	-1.5168	-3.0634	0.54875	-6.8899	-3.0055	-7.1596	-5.0539	-1.1069	-5.3026	-0.49136	-0.59428	-4.2514	-7.6515	-2.0337	-0.69387	-2.9573	-0.92774	-2.8165	-1.9465	-4.0936	-2.1474	2.8439	-4.4796	-3.8242	-3.778	-7.0623	-4.5329	-1.119	-3.1435	-1.7617	0.19997	-2.084	-3.7095	-1.2143
-6.4518	-4.9954	-3.3523	0.048418	-6.3733	1.3607	-2.5115	-3.8136	-4.3089	-2.452	-6.838	-6.7491	-2.5511	-5.2476	-3.7437	-3.7676	-4.4627	-8.5304	-7.1568	-11.457	-5.9201	-6.8695	-4.0034	-8.0531	-4.4607	-3.7518	-1.2985	-3.9788	-3.6254	-1.6034	-3.1648	-2.9693	-3.7522	-6.2505	-5.3556	-3.6972	-4.965	-4.6901	-8.819	-6.6521	-5.8105	-5.2323	-3.3016	-7.3622	-6.3011	-5.7383	-7.2082	-1.6523	-6.4519	-8.2071
2.249	-1.9264	-2.6102	2.3967	-1.0346	-1.872	-3.4504	-3.5144	0.5746	-0.47626	4.7452	-5.8884	-2.3923	-2.925	1.4988	-0.45381	-2.9669	-0.11147	-3.6637	-4.8963	-0.51766	-3.5034	-0.91668	-4.483	-0.36683	-0.85708	-0.36718	-4.6244	0.16198	2.7263	-1.2062	-0.6401	-0.3928	-3.6722	-4.6768	-4.3747	-2.5253	-2.9077	-4.8294	2.939	0.11323	-2.3526	0.84247	-2.0394	-2.4212	-0.60914	-3.4461	-3.3682	-0.18716	-0.79129
-15.061	-13.397	-14.549	-16.522	-13.455	-11.666	-19.684	-12.555	-17.842	-16.506	-13.518	-19.92	-16.27	-14.228	-11.878	-14.627	-13.342	-15.645	-13.982	-12.372	-19.087	-13.021	-17.055	-17.001	-17.496	-11.619	-15.754	-18.348	-13.883	-15.407	-16.631	-15.213	-13.307	-14.545	-13.125	-14.543	-14.914	-9.546	-15.789	-15.65	-15.389	-15.928	-13.862	-12.64	-15.928	-15.625	-11.376	-15.339	-14.901	-15.425
-11.411	-16.662	-9.7034	-7.6118	-13.957	-12.106	-15.724	-14	-7.4954	-17.025	-9.205	-11.01	-7.1381	-9.5322	-12.977	-18.549	-12.578	-12.434	-14.508	-10.897	-12.398	-13.509	-11.998	-14.04	-15.316	-9.9093	-11.352	-12.555	-13.327	-12.813	-12.845	-15.526	-15.139	-11.471	-11.422	-13.043	-12.575	-12.551	-9.9496	-10.002	-16.308	-16.258	-15.926	-16.369	-13.13	-9.2877	-9.6289	-12.007	-15.03	-10.949
-1.6675	-0.97647	-4.953	3.0819	-5.8362	-4.7484	1.4265	0.35432	0.25302	-6.3171	-3.898	1.6543	0.97288	-0.76644	0.16691	-3.2899	-2.7501	-0.25667	5.2911	-3.6131	-2.2535	0.24312	-5.8428	-1.2905	-3.7509	-0.12377	2.2784	-5.9973	-4.1274	0.71684	-5.9461	0.98859	1.3711	1.5553	-1.313	-8.9414	0.21863	-3.5177	-4.253	-5.6918	-0.59024	2.9288	-1.7767	-2.6464	-3.7545	-2.1578	-1.4845	-3.0691	-4.5777	-4.6193
-21.33	-20.073	-18.553	-15.708	-25.678	-20.827	-21.547	-24.876	-19.682	-22.891	-26.276	-24.996	-24.765	-24.639	-27.784	-16.025	-23.634	-22.162	-20.527	-21.103	-22.214	-24.446	-21.945	-19.11	-20.989	-23.741	-22.259	-19.617	-25.537	-23.401	-23.407	-20.349	-22.664	-23.08	-24.426	-24.829	-23.065	-22.268	-21.015	-24.18	-23.736	-20.256	-22.57	-18.574	-19.79	-27.13	-20.83	-17.85	-18.687	-23.917
-9.1974	-13.176	-13.186	-14.69	-8.7846	-12.901	-14.41	-9.4364	-6.8597	-14.895	-15.878	-13.776	-12.992	-9.9987	-12.802	-10.675	-9.5521	-14.96	-6.619	-8.9017	-11.254	-9.6129	-13.301	-5.3769	-10.78	-12.094	-14.019	-8.5398	-11.398	-8.1296	-12.569	-10.599	-8.7037	-10.469	-12.132	-10.06	-14.41	-10.061	-12.398	-14.071	-11.167	-11.605	-13.817	-5.5786	-8.7423	-13.121	-9.7025	-13.3	-7.8891	-10.89
-16.969	-13.664	-11.846	-14.777	-13.764	-14.661	-15.117	-13.381	-13.242	-14.967	-12.267	-15.513	-13.404	-14.529	-15.053	-18.408	-14.254	-15.803	-14.313	-16.206	-12.704	-11.724	-13.091	-16.804	-18.689	-8.9347	-14.015	-12.484	-13.518	-15.621	-13.818	-13.282	-17.05	-14.791	-15.935	-12.34	-14.146	-15.504	-15.955	-14.856	-15.017	-18.026	-15.662	-11.837	-14.438	-14.449	-18.008	-15.343	-14.199	-16.342
-1.1554	-3.4511	-3.3733	3.8229	2.0626	-2.0569	1.915	-3.3156	-3.7584	5.8133	0.14347	-0.27554	3.3559	-0.34347	-1.915	-3.309	3.0031	0.52408	-3.248	-1.6264	0.79153	-0.98543	0.49965	0.095693	5.8619	0.17537	-1.9214	0.29806	-0.81455	0.067706	2.6933	-0.99166	2.8266	2.4776	-0.68734	1.9349	4.4155	-2.3178	0.077625	1.2284	-2.4907	0.34189	1.1423	-0.59614	-1.8061	3.7412	-3.357	-1.5433	-2.1272	-1.8627
-4.5957	-6.3271	-8.2588	-3.9863	-6.4189	0.14839	-4.0829	-3.6126	-9.0809	-4.0864	-7.1521	-4.5434	-9.1313	-7.8621	-4.6194	-6.7162	-2.8313	-1.4508	-3.3406	-9.8632	-6.4596	-3.0863	-7.4058	-6.0027	-8.8231	-7.0853	-2.4458	-10.247	-5.4762	-5.7825	-14.236	-5.1636	-7.6948	-3.5141	-6.1244	-5.5076	-6.6434	-6.9363	-7.0077	-2.2217	-9.4693	-2.1019	-6.8646	-6.3011	-7.2696	-6.462	-9.2053	-7.0599	-6.0954	-2.8226
3.0416	1.664	-0.25848	-4.4069	-2.9811	-2.6155	-2.6114	-1.5788	-5.618	-2.6799	-1.0425	-0.11602	1.2687	-2.8679	0.028568	1.0934	-1.7273	-3.089	-2.1006	-1.8087	-0.079524	-1.6097	4.9749	-3.6185	-3.4567	0.61849	-1.2388	-1.198	-1.1687	2.1737	-3.4991	-0.49191	-2.9769	-4.0544	1.7394	-1.7129	3.5697	0.29498	-5.4652	1.8276	0.95825	-1.1447	-2.8636	-2.8075	-2.8554	2.5251	-4.0057	-1.3135	-2.3475	-1.0006
-4.9733	-2.6441	1.0901	-6.0634	-4.7296	-6.0134	-5.4374	-4.8561	-8.0376	-3.851	-4.4882	-3.5195	-2.1261	-5.7182	-4.1768	-9.1826	-6.0669	-3.6465	-2.3426	-6.5987	0.060456	-4.4569	-5.6381	-1.906	-5.6927	-7.6909	-3.8895	-8.5238	-4.0712	0.6976	-1.266	-6.4252	-7.1946	-4.8069	-2.7724	-4.0137	-1.7181	-3.9306	-7.8522	-3.6997	-2.1114	-0.13423	-6.3515	-3.302	-4.1265	-8.6328	-7.6589	-4.402	-3.7181	-6.196
10.848	5.386	7.6542	8.7783	9.7185	8.812	3.9669	7.4634	6.9614	14.672	12.067	9.0145	8.7554	6.228	9.5425	5.5383	9.3749	8.7199	11.12	7.0292	8.371	7.3746	9.6317	7.8671	8.2525	11.165	10.196	7.9563	5.3847	5.186	12.53	4.0244	4.7465	5.4487	11.622	12.375	9.7093	9.3448	5.7929	8.0003	12.02	7.369	7.7498	8.4818	11.178	8.5444	8.9656	4.3105	7.27	10.093
-3.3138	-0.7606	-0.082223	-1.4307	-2.7409	0.28886	2.0793	-1.5795	-2.8164	-1.1297	-1.334	-1.4672	-1.3679	-4.1474	-2.4241	-4.8891	2.0367	-2.9054	0.96113	-0.71326	-2.9099	0.063392	-6.1715	1.0593	-3.5578	0.97322	-1.5352	0.83533	-2.7348	-1.1262	-1.0676	5.6579	-2.0039	0.1524	-0.57193	-2.4039	-2.7788	0.64375	-4.3118	-3.7461	-3.2239	-0.69829	1.1275	-6.0847	-0.21499	0.53787	-2.0151	-1.3129	3.7904	-1.1071
-14.327	-16.247	-15.424	-11.588	-17.071	-13.625	-11.906	-15.19	-12.977	-14.452	-9.89	-12.588	-10.144	-8.2117	-16.08	-13.044	-15.413	-13.036	-13.462	-15.329	-10.543	-11.559	-12.795	-15.393	-14.159	-11.659	-9.4633	-13.83	-16.303	-14.124	-11.506	-12.518	-15.505	-12.811	-12.473	-9.6002	-15.421	-16.14	-14.435	-15.125	-9.3996	-12.598	-11.187	-9.4897	-11.89	-11.176	-11.19	-15.578	-17.408	-11.225
-8.7941	-9.2384	-11.705	-6.284	-9.1931	-8.5294	-6.649	-8.6268	-5.5783	-4.6526	-6.1533	-6.7172	-6.6992	-12.735	-11.159	-4.1712	-11.895	-9.3447	-12.99	-12.311	-7.4144	-7.4527	-12.567	-5.239	-11.307	-7.0282	-8.1822	-8.922	-11.889	-6.9442	-6.8693	-8.7533	-3.9437	-8.8548	-8.6242	-8.1588	-9.7811	-14.484	-7.4007	-6.8559	-11.304	-7.1845	-10.814	-7.8357	-11.195	-6.7301	-7.283	-6.2918	-9.1122	-9.6821
6.905	8.909	10.984	9.4827	4.9957	13.677	2.3994	9.6719	9.1196	5.3955	7.3885	11.751	9.3705	9.79	6.6435	10.372	7.6529	6.5756	4.6508	9.7279	11.451	4.1802	8.9815	12.212	9.6004	6.7154	10.912	6.7568	8.1821	11.268	7.0778	7.5802	5.7402	9.4803	10.569	9.2333	8.8861	8.8873	8.0825	7.4068	14.04	5.0307	8.0747	6.342	10.392	10.882	7.8591	6.7987	10.714	6.335
-4.0681	-2.3221	-0.45009	1.0402	-6.77	1.8478	-1.7946	-6.6662	0.20677	-0.84121	-4.3274	0.61038	0.8844	-5.3335	-1.6959	-0.54848	-0.31132	-0.084108	-1.8884	-1.337	-2.3004	0.43076	-2.713	-0.94664	0.501	1.1165	2.4631	-2.6118	-3.6281	-4.0849	-0.20418	-1.9316	-1.2607	-3.4752	-1.532	-1.953	-1.1149	-2.0024	-1.7491	-1.802	-1.0403	-2.6989	-0.95936	-2.6526	-3.7017	0.314	-6.4763	-3.9369	-0.17929	2.085
6.105	0.36774	10.114	5.6383	4.9222	2.1352	6.5279	7.2631	2.8255	4.2066	8.3143	4.0777	2.7002	4.7656	8.2858	3.0669	5.8715	4.1387	4.6854	5.5483	2.1496	7.8554	0.33243	6.6009	3.5088	6.0359	3.4081	10.376	7.4399	9.6855	4.0961	4.9959	3.6951	2.4899	10.56	9.204	6.3394	4.7842	7.4288	8.0567	11.055	2.2864	4.6642	6.6972	6.9453	4.7249	9.8855	6.8208	5.3835	4.9691
-11.596	-10.395	-13.112	-11.06	-5.2331	-11.508	-10.771	-11.972	-12.117	-9.8746	-15.962	-17.036	-15.579	-9.8591	-14.718	-13.523	-14.76	-12.69	-12.68	-12.612	-12.771	-8.937	-12.007	-8.1502	-7.9659	-9.0266	-9.6885	-11.287	-15.305	-7.9247	-15.875	-10.57	-7.4394	-16.303	-8.6509	-12.353	-9.7664	-13.533	-11.736	-13.037	-10.968	-14.762	-15.009	-8.2581	-12.663	-11.368	-17.553	-10.27	-11.108	-8.0945
-4.7526	-5.3616	-5.3585	0.090898	-3.8596	-0.56889	-7.469	-5.7511	-2.564	-4.0719	-7.8138	-4.0672	-5.2406	-5.4526	2.0588	-5.5619	-0.85549	-8.4665	-1.3771	-10.625	-4.3494	-4.9047	-5.1748	-5.8368	-7.1919	-5.196	-6.36	-4.8584	-2.3491	-2.3183	0.037794	-6.0147	-0.24649	-4.4441	-5.5632	-7.4439	-6.5651	-3.8216	-8.5563	-4.3465	-10.876	-7.7726	-3.8124	-9.3388	-1.2077	-4.8186	-7.3005	-5.6303	-2.3211	-9.3481
-2.4813	-3.9768	-3.1815	-0.39541	-2.2906	-2.4728	-5.2307	0.6416	-4.3729	0.36414	1.2152	-4.932	1.6966	-3.0435	-1.1374	1.9711	-5.5692	-1.8717	-3.6341	-0.41064	-2.5874	3.9419	2.388	-5.454	-2.6586	-1.9513	-3.7851	-0.72259	0.29623	-3.3151	1.0214	-6.5061	-4.296	-2.9309	-4.5942	-6.0683	-1.4449	-4.569	-6.2747	-2.0813	1.8206	-5.6141	-2.5791	-1.4739	-4.3044	-2.9147	-1.8499	-0.72815	-5.1992	-0.056209
-4.1856	-0.76577	3.132	1.2335	-1.0642	-0.58187	-2.3258	2.5776	-1.9394	1.2552	7.1025	0.42216	2.9405	-5.619	4.9066	0.54975	-0.0805	-1.0499	-2.8378	0.71298	0.13744	0.43559	-0.10074	0.39227	0.28327	1.7631	3.4094	5.1357	-3.8239	1.5726	-3.5344	-1.1492	-1.0391	-0.37929	4.0348	3.4855	-3.5561	-1.6637	1.7281	-1.8419	0.043428	1.5108	-1.5907	-1.7494	1.6118	1.8763	6.0556	7.3148	-1.6082	-2.5518
-11.108	-14.148	-11.773	-12.055	-15.656	-10.936	-13.013	-8.3911	-12.676	-10.095	-10.269	-12.792	-8.5368	-14.893	-8.9276	-12.668	-12.407	-18.555	-10.316	-13.383	-12.205	-10.633	-15.01	-14.629	-7.3346	-8.5766	-16.019	-12.009	-17.505	-13.772	-8.3103	-16.169	-10.456	-11.169	-12.771	-12.16	-12.649	-12.941	-12.103	-12.302	-11.291	-12.884	-11.18	-13.254	-13.285	-14.869	-8.7524	-10.845	-13.622	-13.302
-7.6313	-1.5658	-3.9576	-4.7116	-4.6977	-1.7801	-4.8469	1.8348	-2.8314	-4.4038	0.1826	-3.9852	-3.3068	-3.3471	-1.8329	1.7013	-3.8493	-5.7719	-1.2705	-3.8434	-3.8538	-6.2007	-4.6032	-2.9259	-3.5094	-1.9685	-1.1835	-3.3521	-3.0622	-3.3513	-1.782	-5.2126	-1.5839	-3.7248	2.7123	-0.56693	-3.8558	-5.019	-2.0411	-2.7458	-3.8789	-5.3316	-1.9518	-5.3673	-5.0269	-0.079488	-3.6243	-7.0951	-0.50727	3.2915
0.13	-3.7744	-3.0381	-3.7491	-5.9292	-1.295	-2.3296	2.866	-0.73557	-4.5518	-4.3095	-2.6499	-8.3191	-0.014629	-2.0754	-2.4104	-1.5145	-3.1269	-5.6901	-3.8112	-0.016179	-0.14384	-7.5936	-3.7268	0.98015	4.1158	-2.4024	-4.41	-1.9034	0.23365	-6.9482	-6.5558	3.2311	-2.0992	-3.7506	-5.1996	-1.2874	-2.7563	-2.6811	0.62225	-4.0935	-2.0516	-4.0788	-5.8173	-3.7084	-7.8318	-0.25069	-0.9864	0.049285	1.3815
-7.6924	-10.13	-9.3622	-11.744	-12.359	-15.48	-5.842	-9.8599	-12.087	-16.247	-11.103	-11.933	-13.989	-15.25	-15.497	-8.9634	-10.1	-11.172	-9.1056	-10.952	-15.096	-11.064	-14.359	-12.634	-11.65	-11.368	-12.777	-13.498	-12.071	-12.004	-11.953	-12.622	-10.822	-10.547	-10.218	-13.445	-13.939	-10.115	-10.162	-13.631	-10.736	-11.262	-10.928	-10.955	-14.256	-9.3217	-10.283	-12.083	-10.677	-14.14
2.1112	0.50943	0.01867	-3.4294	-0.8393	-0.95315	-2.1453	0.85694	1.0643	3.3683	-3.779	-2.5144	-0.85967	2.866	-0.20585	-1.4726	2.4197	0.58295	-1.9567	0.80241	-0.091506	-3.4905	1.2639	-1.4855	-2.6783	-0.8311	-1.3919	1.0762	-0.16861	-0.5213	0.25504	1.9475	1.4226	4.8558	-1.4841	-1.19	-1.0338	-3.0613	1.0168	-0.25348	-1.5689	1.9361	-2.3841	-4.6852	-5.8692	-0.31213	-2.1727	1.7461	-3.3388	0.60316
-2.0433	1.2384	-0.17272	1.6381	2.849	-0.28291	2.3669	-5.529	3.1229	3.5507	2.6025	-0.60463	-3.1688	0.13197	-1.2489	-1.4086	3.9096	-0.98642	-1.7621	-3.7	1.4479	0.6585	3.9534	0.71334	-0.42195	3.1102	1.6429	1.7463	2.2669	-4.1309	-1.6231	2.8413	0.58914	3.1023	-3.5501	3.073	-3.5254	1.62	4.5524	-0.67546	-1.0144	3.3759	-6.1848	2.404	-2.4059	-0.71413	0.64791	0.010743	0.04318	2.2553
-12.514	-13.549	-14.608	-17.454	-12.823	-13.002	-14.526	-15.469	-11.81	-13.417	-18.807	-11.469	-11.98	-18.063	-15.209	-15.645	-13.742	-12.813	-21.221	-15.235	-7.507	-17.37	-17.707	-13.36	-16.129	-15.203	-16.077	-12.139	-12.589	-17.145	-15.758	-11.411	-17.961	-12.734	-16.123	-12.601	-21.073	-17.773	-13.939	-12.544	-12.186	-11.417	-17.712	-14.552	-20.651	-11.226	-14.176	-15.668	-17.237	-10.579
0.63892	-2.433	1.3233	0.31159	2.1897	0.63519	-2.5878	3.9248	-1.0351	3.2899	0.86338	-0.89044	1.2421	-2.8317	7.1633	2.9263	2.1611	0.44172	2.5258	-0.75399	0.78813	2.9341	0.89389	0.73467	0.072703	1.5314	4.2744	0.41034	-3.0695	-2.1095	-6.7993	1.8966	2.9957	-0.72875	1.067	-1.059	-2.2276	0.25561	-1.8907	0.93136	3.6472	5.0258	1.6227	-1.5345	1.6641	1.3175	0.53625	1.6472	4.0785	0.8455
-11.387	-9.9576	-7.4054	-8.3025	-12.841	-9.6273	-10.332	-11.458	-12.034	-14.808	-12.048	-10.752	-9.9163	-6.8197	-10.554	-14.128	-14.399	-8.2477	-7.6911	-10.132	-7.5564	-10.128	-7.1975	-9.7386	-12.827	-8.8576	-11.133	-11.624	-10.538	-11.553	-8.0749	-11.697	-9.7336	-7.6301	-10.371	-9.7758	-12.913	-10.683	-12.109	-10.828	-13.945	-6.6948	-8.9096	-11.045	-16.333	-10.947	-14.686	-8.8288	-9.7922	-8.5219
-0.29724	4.4562	-0.69444	-4.6479	0.18843	-5.2769	-6.2979	-1.0052	-2.9598	-2.3885	-3.272	-7.2059	0.8933	1.623	-2.019	-1.5455	-1.4617	-8.0548	-1.4956	0.58925	-3.8175	-3.12	-2.8161	-4.753	1.4465	-3.8892	-2.4461	-4.4901	2.2187	-2.2405	-3.2132	-4.4193	4.2551	-1.8348	1.4987	0.40846	-2.4928	0.85363	1.2462	-2.8255	-3.6434	0.41952	-1.4868	-2.6934	-5.9288	-5.3752	-2.0707	-1.692	-7.0864	-4.4664
5.5402	13.429	9.7607	14.997	12.663	12.148	12.095	13.066	16.272	11.616	13.419	9.3337	12.236	10.716	10.174	7.0952	13.013	9.549	8.1806	12.87	8.8496	15.06	8.9256	10.133	8.4218	8.2515	11.951	13.601	6.844	9.3206	9.6376	9.55	9.7021	8.1476	12.089	5.5622	12.597	14.75	8.3579	10.682	6.3748	10.002	7.7386	14.479	6.9705	10.83	5.8227	9.2268	10.109	11.58
-26.662	-21.776	-20.628	-22.687	-19.415	-20.544	-19.946	-16.127	-26.102	-21.364	-21.701	-22.785	-12.424	-25.284	-21.559	-24.362	-23.464	-23.125	-24.006	-18.993	-20.15	-19.188	-19.525	-22.584	-25.963	-20.739	-18.285	-20.676	-19.066	-24.256	-21.214	-25.16	-20.119	-25.551	-21.668	-20.267	-19.944	-19.756	-24.549	-18.25	-19.084	-19.685	-25.611	-19.434	-17.939	-22.054	-22.564	-22.75	-24.611	-23.488
-10.916	-8.6152	-14.296	-9.7413	-11.794	-14.026	-5.9519	-12.292	-16.362	-12.535	-8.7971	-11.713	-9.9462	-12.503	-14.466	-10.851	-11.555	-12.009	-9.8569	-10.584	-10.192	-11.952	-12.022	-14.785	-12.193	-14.869	-9.1649	-14.479	-10.353	-11.297	-12.527	-11.449	-14.575	-8.6544	-13.761	-14.29	-9.3734	-12.477	-9.7126	-14.677	-10.092	-5.0718	-14.121	-7.5731	-9.0523	-9.1378	-11.025	-9.8571	-7.8127	-13.414
-12.602	-3.1396	-13.13	-15.143	-10.031	-15.431	-14	-11.513	-10.239	-11.486	-12.386	-13.575	-12.876	-13.412	-13.165	-6.4203	-8.0393	-14.019	-8.0316	-8.7261	-11.674	-10.901	-5.7546	-11.729	-9.9232	-13.083	-9.7148	-14.81	-12.439	-9.2242	-12.044	-9.6939	-8.5125	-15.302	-8.1195	-11.606	-8.1482	-12.376	-11.958	-12.026	-11.45	-13.444	-8.7088	-12.644	-9.8862	-10.265	-11.289	-14.016	-10.459	-8.4726
-0.57971	-7.118	-3.4501	-0.28091	-1.7523	-1.6798	-1.3276	-0.81071	-2.3747	-0.15534	0.69776	1.491	-3.6391	-4.5794	2.3337	2.6378	0.54383	-3.3621	-0.91887	0.00092371	0.038942	-3.7628	1.1051	-3.913	-4.1222	1.664	-0.93381	-2.7302	-5.8313	0.76157	-4.7283	0.97752	-3.0486	-2.0495	0.8448	-0.087926	-0.66594	0.57741	-4.928	0.55047	0.33821	-1.9786	-3.9554	-4.4424	0.92457	0.34061	-3.7845	1.477	-2.844	1.814
-6.3313	-12.658	-9.6968	-12.848	-8.5151	-12.823	-14.712	-7.5404	-16.057	-10.41	-15.005	-11.131	-7.2843	-13.45	-17.322	-13.096	-10.979	-13.285	-10.922	-10.187	-13.747	-10.602	-9.6293	-14.46	-9.3222	-11.833	-5.3247	-14.729	-7.6012	-14.536	-13.694	-9.689	-14.3	-11.758	-13.36	-11.02	-7.7434	-11.019	-5.6942	-7.1544	-13.054	-11.726	-13.758	-10.622	-11.014	-14.065	-8.9788	-12.719	-13.558	-10.548
-1.5273	-2.7024	0.61902	1.2228	-2.2128	-1.9466	2.5113	0.91361	-4.2741	0.62269	-2.9995	1.0013	-0.56203	-2.3356	-0.29222	0.9286	-1.2078	-2.0679	0.7315	3.4797	2.8575	3.6506	-0.24706	1.3069	0.39154	-0.60402	-0.22805	-0.20816	-1.4188	-0.59765	-0.58784	0.44892	1.1985	1.5866	1.3507	1.0085	-0.50941	2.6982	1.533	3.7509	-1.5106	-0.64588	-3.9106	-3.4597	-2.9692	-1.9177	-1.6533	-3.6417	2.4876	-4.247
-16.741	-10.883	-11.762	-13.421	-14.289	-14.163	-11.038	-7.9719	-11.177	-12.973	-12.376	-16.098	-9.9562	-10.498	-15.415	-14.948	-11.313	-6.2561	-9.5449	-12.7	-15.376	-12.885	-15.415	-17.321	-15.569	-11.657	-15.532	-8.8212	-5.7059	-12.928	-10.701	-13.834	-10.941	-9.5288	-10.563	-6.5717	-11.758	-13.417	-8.0948	-15.129	-10.255	-13.685	-16.865	-7.0284	-11.012	-17.955	-10.466	-7.5529	-9.2906	-14.565
-2.4018	-2.8248	0.3107	-1.1015	-3.6474	-3.2759	-4.124	-2.6737	-2.7876	-0.79594	-5.9588	-0.15399	-2.1165	-2.2247	1.3133	-3.2261	-3.3129	-1.5777	-0.23492	3.697	-3.7821	0.125	-4.6339	-1.477	-1.1125	-2.8483	-2.4568	1.4996	-2.6716	-2.7864	-2.0738	0.65971	-2.6597	-4.3036	-8.0582	-4.391	-4.5563	0.38878	-2.6865	1.3738	0.25675	-2.9537	-4.418	-3.9305	-4.1211	-4.2356	-4.3622	0.63172	-2.8556	-0.91406
-15.444	-13.409	-14.499	-15.102	-13.842	-12.09	-18.541	-17.889	-13.434	-10.573	-7.0234	-12.524	-14.078	-10.225	-15.223	-21.432	-10.164	-12.893	-11.808	-11.027	-12.587	-14.378	-8.329	-11.289	-11.567	-11.469	-12.037	-13.462	-14.613	-17.173	-11.233	-12.141	-13.084	-11.439	-13.733	-9.5427	-8.7486	-11.174	-12.239	-12.573	-17.306	-15.723	-10.328	-11.423	-16.081	-13.606	-10.282	-13.858	-13.264	-15.701
-4.45	-6.6673	-6.1249	-5.4723	-4.2951	0.3403	-1.5645	-3.2327	-0.76943	-3.533	-5.7251	-0.27247	-0.1287	-5.6236	-3.1594	-0.22334	-5.6953	-2.0048	-3.9426	-3.8665	-2.8876	-1.0686	-1.835	-1.6525	-4.0419	-8.7625	-8.369	-3.9597	-5.5103	-4.3527	-6.7053	-1.0335	-7.0535	-5.1363	-6.5534	-1.9345	-4.3783	-4.0614	-4.872	-0.85559	-5.5303	0.068963	1.3913	-2.0043	2.8671	-0.40886	-4.2221	-2.9486	-3.8488	-4.9876
6.2396	9.4962	4.9156	7.8349	7.4303	5.1698	7.5984	5.6348	7.5441	8.2379	5.0196	1.9989	7.1051	8.2704	4.2237	3.1895	4.512	5.2881	6.4878	4.6144	5.9557	6.6357	9.857	4.0753	4.9346	9.6138	7.9018	13.548	8.4583	7.8267	8.5269	13.374	6.8871	9.9883	7.3306	8.1808	7.9065	6.546	5.1081	7.4415	8.8424	4.7126	9.2028	7.9222	6.9322	6.9503	3.7847	7.0125	2.6964	9.4296
0.46128	1.4445	-1.8675	1.6692	2.9101	1.9357	6.1006	4.6118	3.9265	1.9567	-3.2811	-0.33642	0.7767	-0.16528	2.4352	2.828	2.4237	6.3026	-1.9387	-3.038	3.4958	-2.5227	2.6857	3.2731	-1.3418	-0.68924	3.3151	-3.6365	-1.9708	1.3715	-0.95448	2.1175	3.5896	1.5105	-1.3777	2.1248	2.2518	2.6392	-4.5625	1.412	1.0881	-1.106	2.6388	-1.2339	1.9159	0.19537	0.61906	0.48564	3.8278	5.8932
-2.0983	-5.5566	-2.455	-10.221	-9.5742	-4.2233	-7.9104	-7.3178	-6.1147	-6.2732	-2.8477	-9.8153	-9.377	-3.9649	-8.015	-7.2389	-4.2754	-6.3521	-5.9543	-9.6547	-4.0286	-4.8829	-6.877	-12.609	-6.3826	-5.8247	-4.2744	-9.0526	-7.0052	-3.7854	-6.647	-8.2437	-8.1895	-6.2714	-7.2742	-2.8013	-6.3439	-6.6807	-8.042	-6.4756	-4.2882	-11.055	-2.6676	-4.7268	-4.7493	-6.1371	-4.928	-3.5839	-4.474	-5.0443
0.015261	3.9426	3.3795	6.7717	2.2457	5.2912	0.53267	3.051	1.6995	2.6484	2.7067	3.3433	-0.59413	-0.66523	2.6206	2.3255	2.7853	4.5951	-3.1397	5.4107	1.9292	4.5292	2.3871	3.3607	0.71801	-0.98399	4.6105	4.0881	5.8246	4.7262	2.958	0.98814	1.536	-1.9105	3.3748	1.2302	8.2607	1.7506	0.0924	-1.0092	2.1643	7.0651	5.9864	5.6063	0.5008	-1.4459	2.4129	7.2619	3.4647	3.0252
-0.49748	0.60661	3.6313	3.227	2.7173	-1.834	5.0049	2.6184	3.9269	-0.93765	3.4346	3.5901	3.9313	1.282	2.6162	1.9977	3.7007	3.7214	1.8132	4.7376	2.0542	2.5147	1.7054	-2.032	0.10318	1.6127	0.16099	1.3526	3.488	1.9487	-0.68503	1.0776	1.1271	0.49525	2.3904	3.7571	3.5258	3.2094	0.57421	-0.48038	-2.4298	1.2947	1.9987	1.1253	-0.69635	1.6951	0.1936	0.69812	2.6467	5.4043
1.1361	2.8676	2.3378	5.5993	1.6224	2.2165	0.54875	-1.9204	3.8175	6.7859	-2.8331	0.18327	4.9918	2.795	-0.066488	6.2015	4.9277	4.7664	2.2223	4.3299	4.6113	4.2266	2.7222	6.4571	4.5816	9.0938	1.8291	4.6178	3.1077	-0.082605	-0.8142	2.3262	1.7771	2.401	5.9034	6.1561	2.6326	2.8287	9.346	5.6419	6.0041	8.0843	3.7991	2.5366	5.1916	1.773	4.1183	6.3453	1.5465	3.3212
-0.43157	-3.2178	-0.10406	0.78363	0.035167	0.20603	3.5147	4.4192	2.7483	0.29789	0.60474	-1.0081	-0.43772	1.0718	-3.0277	-1.4199	3.011	-1.5551	-2.165	3.0351	-0.86529	-0.68044	-0.91258	-0.88878	1.2857	-2.1696	3.2031	0.86242	0.40147	-3.2296	-0.93372	0.39348	-0.033254	0.78841	-1.9337	-4.4974	-1.5618	-3.521	-0.11812	2.5524	2.9314	2.2444	2.2431	0.18804	-3.7682	-0.60016	0.81999	3.8214	4.3847	1.0583
-0.70482	6.0385	0.6542	1.7847	2.7052	1.5006	1.4865	7.4038	1.2497	-0.25982	3.4218	5.2642	2.0384	3.0503	5.5636	4.5791	1.0095	9.8655	3.1977	4.3107	3.133	5.6843	6.9992	1.3308	4.7412	6.5982	6.2037	-0.30965	4.2734	5.7457	4.9767	2.4341	4.3056	0.249	2.6755	-0.33565	0.48039	2.4504	1.2363	1.834	2.2769	7.2915	1.9356	1.7599	4.4749	-0.41684	1.8225	-0.11176	-1.1524	4.5913
-9.193	-14.422	-11.144	-15.499	-12.08	-11.577	-15.299	-10.709	-15.68	-10.059	-9.2383	-15.648	-10.06	-12.115	-11.512	-6.1421	-12.802	-11.733	-11.417	-12.474	-12.645	-11.139	-13.536	-12.024	-12.967	-14.397	-10.155	-10.088	-11.034	-16.092	-13.903	-12.504	-11.787	-8.7631	-10.923	-14.413	-14.103	-9.2964	-9.3873	-8.5858	-11.554	-12.661	-10.405	-8.1205	-10.957	-10.125	-6.5304	-9.848	-16.686	-9.6392
0.83285	3.1529	3.9057	-2.0085	1.74	5.5378	1.3499	-0.51115	4.3944	-0.76112	-1.6017	5.7071	2.1588	0.38335	0.76937	1.8779	-1.751	4.9906	-0.55738	-1.0846	0.9442	2.4778	-0.98507	0.092629	1.0057	-1.6346	2.1266	-0.29512	1.0319	0.035582	4.1695	-0.15024	6.6391	1.9374	5.0465	0.17438	3.8171	2.3158	1.126	1.2596	-1.4009	1.6749	5.9175	2.6978	3.9645	6.5494	3.5054	-1.0613	-0.58928	3.4671
5.4239	7.023	8.1818	11.076	10.707	17.118	7.44	11.584	12.525	9.591	11.989	10.995	9.8568	11.271	11.581	5.4271	6.5527	9.2008	11.332	7.9188	7.2102	11.273	7.2552	8.5932	12.627	11.4	5.2803	13.467	10.606	9.0797	11.835	6.1582	12.259	7.6308	8.9544	5.7437	11.231	9.1762	10.465	9.6847	5.863	9.3928	13.172	7.5146	9.5788	9.402	14.858	10.689	10.384	7.5793
-12.265	-10.308	-12.184	-11.961	-13.386	-14.474	-14.225	-13.404	-10.685	-6.2316	-13.185	-13.461	-12.583	-9.5832	-12.295	-12.125	-9.0821	-12.735	-7.5488	-9.3385	-9.268	-11.04	-16.221	-8.4798	-12.813	-13.565	-8.6815	-9.4512	-8.4273	-9.4802	-13.182	-11.025	-11.815	-10.592	-8.0925	-12.046	-7.9999	-12.457	-12.167	-12.119	-13.598	-11.234	-16.955	-13.307	-18.343	-12.477	-13.528	-16.147	-15.254	-9.6929
-8.4261	-4.9714	-4.2272	0.91592	-8.6805	-6.5455	-2.004	-5.1187	-6.1832	-2.5833	-3.3963	-3.6722	-7.3128	-0.47751	-3.1614	-5.6683	-2.3107	-5.5677	-4.451	0.7351	-1.8015	-4.4278	-1.4434	-1.5411	-5.0538	-4.1515	-1.9003	-6.0083	-3.5064	-6.1216	-3.8298	-4.4463	0.22786	-8.1527	-5.4228	-6.6758	-7.2152	-6.8932	-4.5949	-0.71287	-4.672	-3.0368	-6.4393	-3.6846	-5.081	-5.524	-2.0033	-6.2465	0.28971	-0.10677
6.8057	4.5179	1.2273	6.1622	-0.32987	5.3525	2.1973	1.0954	2.7093	3.0932	-0.37801	-1.3589	1.9065	5.5297	-0.9775	1.0932	1.1639	2.5858	2.971	9.4742	4.6418	1.7334	5.8207	2.6464	2.409	2.2631	2.1688	4.7117	0.49242	3.7481	3.7829	2.8592	5.977	-1.311	-0.11576	2.2915	5.141	1.3703	3.2851	5.494	4.2472	0.43104	4.0663	5.1179	5.8444	5.3894	4.8118	5.8955	4.5562	-0.82171
-15.777	-10.753	-14.381	-13.343	-15.117	-12.684	-12.85	-22.176	-18.838	-19.681	-10.941	-12.536	-12.553	-14.318	-13.46	-12.11	-7.4047	-16.025	-14.854	-14.016	-15.838	-15.867	-14.073	-13.765	-16.674	-13.494	-18.482	-13.877	-15.139	-12.451	-9.2846	-14.911	-15.792	-14.242	-11.295	-16.108	-10.525	-13.286	-16.379	-15.638	-17.369	-18.938	-17.529	-15.2	-16.924	-14.001	-17.758	-8.99	-13.472	-15.592
1.1487	4.4693	3.4807	4.2544	1.9235	-1.0401	4.4744	-0.20844	0.75699	0.70028	1.2449	6.8101	-1.9759	3.9611	0.82701	-1.6482	0.63685	-2.092	0.38867	-1.6936	-2.7654	0.69965	-3.4061	-0.31491	0.43517	1.9473	0.54167	3.7119	2.9336	-0.67016	3.61	-0.86683	-1.0149	0.83365	-4.5514	3.3809	1.2004	-1.2261	3.5717	4.0932	-0.72096	1.664	2.9878	1.9703	0.80383	2.4708	-0.50873	1.2102	1.039	1.8871
-11.728	-14.621	-12.296	-9.2986	-8.5277	-12.039	-12.552	-13.576	-12.4	-11.376	-16.568	-11.583	-18.511	-11.359	-11.69	-15.162	-15.695	-14.05	-12.894	-12.773	-14.353	-12.59	-7.8685	-12.805	-13.759	-10.826	-17.236	-13.018	-15.763	-12.644	-11.82	-10.542	-14.863	-12.021	-15.006	-12.086	-14.653	-14.235	-14.876	-14.235	-16.467	-11.852	-14.869	-15.052	-15.566	-14.426	-13.516	-9.5857	-13.112	-14.991
-5.9342	-8.8229	-1.6039	-7.9123	-6.6261	-10.962	-0.19043	-6.9148	-14.269	-8.2154	-6.6688	-4.1827	-7.582	-9.5699	-8.1703	-11.365	-4.6105	-1.1094	-8.1449	-1.0776	-9.8389	-6.8387	-7.589	-10.915	-11.184	-6.0911	-5.3976	-9.6273	-8.4715	-5.1222	-3.123	-7.3768	-7.4116	-3.7557	-7.1224	-3.2165	-5.0093	-8.6807	-7.059	-5.9196	-4.6495	-4.4642	-5.3392	-8.5079	-3.5425	-7.0009	-7.532	-4.2319	-6.1275	-5.6535
-1.1877	-4.913	0.34602	-1.8371	4.2701	4.1724	-1.0442	0.66667	0.85529	3.4068	-0.035666	0.72765	2.1681	3.7884	3.5974	4.2694	3.2012	1.9481	3.8326	3.1035	3.8277	-2.3672	-2.5382	-1.5454	2.925	-0.41468	3.0245	1.7794	2.5882	-0.71415	2.3036	-0.59799	3.1506	-0.98908	-0.64087	3.5396	0.76052	4.0063	-1.475	0.52019	5.3952	1.4134	0.94594	-0.15325	1.1071	0.91667	2.1205	5.2971	-2.6661	-1.7184
2.2705	3.8323	6.4893	9.0928	0.63197	7.6022	7.5531	6.0979	3.2858	5.4468	7.7316	4.3993	6.7679	5.1452	6.6922	8.8009	5.4413	5.918	3.4188	3.5191	6.7372	6.4229	3.8451	7.1133	4.4984	11.125	4.1893	11.117	5.2868	4.6399	8.1308	7.5464	6.8123	6.4277	8.1402	8.6746	10.545	6.4561	5.3439	12.75	7.5265	5.5372	5.9896	6.7193	10.634	4.031	6.4063	9.4361	6.7151	8.2456
-14.408	-12.686	-12.159	-14.318	-15.392	-13.889	-14.28	-13.427	-13.924	-13.047	-17.321	-13.417	-13.125	-16.279	-11.337	-15.141	-18.283	-15.2	-12.795	-9.4948	-11.57	-12.724	-16.172	-18.369	-14.437	-16.872	-16.908	-13.377	-15.198	-14.085	-18.244	-15.843	-13.494	-14.585	-16.668	-14.21	-12.079	-15.276	-8.6467	-16.864	-19.102	-13.118	-10.049	-16.254	-15.523	-8.6007	-11.623	-18.62	-12.193	-18.14
8.8563	8.1295	7.7888	3.6943	7.9597	4.2552	4.9313	9.5977	5.4307	3.831	7.5567	4.0417	3.282	3.218	6.1921	10.637	1.8788	8.3526	10.443	6.0987	7.9527	4.5739	2.496	3.9009	4.5102	8.5555	8.6681	9.7984	6.948	6.0712	6.0619	2.4697	8.1928	7.2409	4.8217	7.9885	8.2923	6.7241	7.7358	5.4528	6.1328	4.696	2.9604	6.3007	4.0613	10.131	5.5781	6.9483	6.9969	4.9311
-0.2671	-2.5896	-2.0139	-3.135	-4.2739	0.91177	-0.059883	-6.3425	-0.11468	0.25922	-5.2407	-0.7681	1.9398	1.0149	-3.3355	-1.6896	-4.8673	-0.19175	-3.1188	-2.8099	-0.69055	-2.4068	2.1871	-6.0497	-1.5477	-9.7943	0.65294	2.7937	-3.8479	-3.7193	-2.8052	2.4427	-3.1201	-1.4709	-0.54092	1.3633	0.44134	-3.9873	-7.1509	-0.64341	-0.25627	1.6188	-2.7606	-4.1558	-0.25424	4.7849	-1.0313	-0.48576	2.0763	-0.45042
-12.089	-12.882	-5.341	-7.4054	-11.419	-13.881	-6.8522	-7.7321	-4.1484	-8.182	-10.27	-7.853	-2.3697	-10.941	-5.9575	-5.8646	-10.629	-9.5643	-6.8819	-5.4273	-8.1107	-12.076	-10.332	-7.3039	-9.1063	-5.7576	-8.7626	-10.556	-7.2205	-9.5311	-11.582	-11.209	-13.384	-10.251	-10.403	-10.075	-12.327	-9.0485	-8.4259	-11.967	-5.6565	-8.9987	-10.837	-8.7695	-7.0759	-9.5295	-8.6703	-12.602	-9.25	-9.4447
3.6037	8.5502	7.6435	3.8191	5.5674	2.0422	8.3127	8.4717	5.7848	3.2649	5.6962	3.5349	4.3104	7.0779	7.4882	8.073	4.0623	4.8728	5.5468	6.2272	4.9883	3.5804	6.2025	5.1096	4.8245	4.7127	1.0113	5.7436	9.3001	4.4846	4.9754	3.084	7.8474	8.9645	5.0004	7.9245	6.0556	6.0617	9.572	6.7876	8.6297	-1.684	8.4553	5.7164	4.7971	8.2506	4.3036	4.6131	5.2394	8.1869
-0.16524	2.3955	4.521	1.9146	3.3436	5.8328	4.8766	-0.77775	5.8293	5.3042	0.45222	3.0416	-0.70537	3.9404	3.3652	3.5502	1.2747	2.512	4.2266	-3.3684	1.6994	1.6923	0.61296	-4.011	3.2086	3.1389	-1.8918	1.3404	2.0526	-1.0196	0.66402	4.0701	-0.43955	-0.66133	0.70835	1.5233	1.5121	0.68562	1.8513	6.3171	-3.9531	6.7942	2.9644	5.4343	-0.37739	6.2623	4.2841	2.3072	4.3609	2.9532
-7.014	0.4428	5.282	4.405	-1.1661	4.0494	0.73726	1.179	0.065602	0.057407	-3.2874	-1.7148	1.8001	-1.4961	-2.6234	0.62285	-2.19	1.988	-1.4815	-2.2991	-0.49392	5.3127	-3.2852	-3.0111	3.0853	-4.0483	0.80768	-0.63505	0.47419	2.7041	3.3542	0.40768	2.688	2.3382	-2.5792	-3.1519	3.949	1.3976	1.035	3.5627	2.7324	0.032588	-0.189	1.3233	0.050852	-3.8152	0.73759	-1.3596	0.979	-2.2451
-11.503	-11.897	-12.496	-15.972	-13.372	-13.645	-12.46	-11.831	-10.07	-8.849	-10.749	-14.568	-11.707	-16.075	-13.537	-15.668	-12.934	-13.012	-16.497	-12.702	-16.527	-13.641	-14.206	-16.1	-12.483	-13.801	-10.786	-12.577	-15.801	-11.463	-13.556	-13.406	-11.534	-19.854	-13.944	-11.999	-10.345	-16.095	-11.921	-19.147	-14.544	-11.475	-10.76	-13.238	-12.941	-15.361	-11.142	-11.243	-9	-14.374
-21.209	-21.539	-18.791	-27.878	-22.255	-20.247	-21.319	-21.621	-15.664	-19.382	-22.778	-23.214	-21.923	-20.752	-20.024	-24.695	-22.271	-21.517	-25.879	-23.588	-21.792	-22.217	-20.337	-24.297	-22.816	-28.779	-24.885	-19.487	-23.433	-17.704	-21.482	-19.49	-19.532	-24.633	-23.693	-18.927	-21.244	-22.379	-22.629	-18.761	-20.591	-19.797	-22.271	-23.898	-27.336	-25.794	-21.933	-26.895	-24.706	-21.63
4.5587	6.8879	3.8012	4.0516	3.0212	4.4038	6.9767	5.5209	2.0892	4.8192	5.2758	2.7116	0.78902	2.4359	3.0112	4.0661	3.2334	1.4451	-3.8115	7.3697	3.0616	-0.87002	2.05	2.5459	1.4024	0.10523	1.5365	6.1797	1.2881	-3.443	6.3135	1.0101	1.9237	3.0272	1.5251	3.5879	5.5131	1.2218	0.33977	0.11654	7.5473	3.3343	5.0073	0.49475	6.7853	0.17702	5.2189	6.492	0.46695	3.6058
-13.47	-12.741	-12.884	-12.215	-10.419	-6.3953	-10.393	-10.995	-9.6458	-10.409	-8.7575	-14.355	-13.627	-9.1156	-7.0272	-8.5829	-11.778	-5.0538	-8.1895	-10.719	-11.971	-9.0631	-9.3917	-3.4354	-13.204	-12.596	-8.3705	-16.585	-14.334	-11.22	-8.3478	-8.9604	-10.025	-12.618	-11.05	-11.187	-9.7216	-8.7171	-6.0645	-10.004	-11.211	-11.769	-9.3532	-10.417	-10.233	-10.562	-11.895	-9.69	-8.7264	-14.807
-15.851	-16.755	-14.421	-16.067	-10.788	-12.502	-16.082	-13.923	-12.273	-10.735	-15.725	-7.8954	-11.115	-14.058	-13.886	-10.576	-17.247	-11.886	-15.145	-15.499	-13.943	-12.378	-14.754	-16.24	-15.049	-14.069	-13.187	-14.756	-15.825	-12.151	-15.818	-14.273	-15.033	-15.096	-15.38	-14.412	-16.351	-14.967	-14.469	-17.532	-18.558	-16.091	-18.744	-15.261	-12.146	-13.897	-12.334	-17.404	-15.689	-18.705
-1.5194	1.598	1.447	-0.34545	1.3333	4.9794	0.7077	-0.54268	0.083657	2.8433	2.02	2.746	3.4872	-1.6621	3.9098	0.53103	1.6717	-0.79638	-2.8324	3.1712	0.17265	3.1617	1.5337	5.132	-1.133	1.5403	-0.84917	0.6568	-0.40433	2.7815	1.6962	2.3176	1.7226	5.9743	-0.23036	2.7136	7.5025	0.86826	1.9335	-0.58146	4.7176	-1.4079	0.27304	-0.49032	1.8175	1.4595	3.8527	1.895	4.3843	4.2169
-9.9744	-14.21	-16.506	-10.504	-13.506	-14.715	-14.857	-12.752	-16.058	-14.577	-12.157	-13.642	-13.11	-11.374	-11.085	-16.452	-10.037	-14.008	-14.82	-14.042	-11.941	-8.5162	-14.671	-12.68	-10.297	-15.353	-13.336	-14.243	-10.095	-13.835	-15.596	-10.428	-10.615	-14.135	-15.559	-10.262	-11.957	-9.5455	-12.142	-10.439	-14.403	-14.507	-14.674	-10.709	-7.8235	-12.119	-12.387	-11.637	-14.206	-10.481
2.6566	5.328	-0.29113	0.98603	-0.39117	4.3863	2.2177	3.2745	-0.016631	3.1289	-0.59703	3.3983	5.4662	-2.5302	6.6322	0.17013	5.9591	2.1143	4.5338	-0.22185	4.2196	5.9581	-0.022169	2.0625	1.7586	-0.80785	-1.8166	7.695	-1.6099	-0.10128	2.6022	0.92011	1.3906	1.4243	4.0379	4.2189	5.1557	5.4242	1.4523	4.6431	1.7474	1.8099	3.5818	0.1491	4.3602	6.5031	2.0492	8.8293	5.8091	6.2738
1.484	4.0302	-1.7539	3.327	-4.2316	3.4961	5.2297	-3.5496	4.8916	1.7577	0.71039	0.87809	-0.081631	-4.8598	5.2631	4.2155	-3.1404	-1.3287	-0.79761	-1.5709	1.9491	-1.4832	-4.6952	-2.542	3.5758	-0.75016	0.012213	0.0044445	1.5862	4.4179	-2.4321	0.071199	-1.2784	-1.2655	1.6282	-4.3534	2.7049	-5.2608	0.38206	1.1816	-1.876	2.9675	0.92091	1.3522	2.1522	-5.7654	0.15964	-0.75678	1.6491	-1.1306
-9.6063	-14.066	-15.575	-10.028	-11.532	-14.152	-16.028	-8.9084	-12.944	-14.082	-6.7238	-16.758	-11.015	-11.68	-13.088	-14.099	-16.491	-12.26	-11.986	-13.7	-10.789	-14.238	-12.282	-11.464	-14.435	-12.592	-14.805	-15.759	-12.801	-12.679	-14.484	-13.673	-9.7043	-10.45	-14.552	-11.693	-17.169	-9.2399	-14.838	-14.604	-9.2226	-9.2757	-15.155	-8.2649	-10.78	-13.643	-11.003	-9.5627	-15.48	-11.968
-21.231	-17.205	-20.317	-23.98	-21.51	-24.553	-26.967	-21.002	-23.162	-23.205	-20.059	-28.073	-14.972	-21.466	-23.958	-17.774	-19.241	-20.528	-19.39	-22.238	-21.318	-20.731	-17.727	-17.943	-18.897	-18.677	-22.02	-21.347	-22.081	-22.897	-22.86	-23.762	-17.183	-22.493	-21.168	-19.141	-19.523	-24.144	-19.205	-21.402	-19.297	-21.467	-19.955	-22.127	-21.21	-20.326	-23.522	-18.395	-25.816	-23.959
2.0117	-1.6996	-4.9752	-3.433	-1.553	1.8275	-1.2594	-4.0396	-5.9753	-3.3199	-1.2667	0.14326	-0.80693	-0.6186	-2.7459	-0.24622	-1.2185	-3.8811	-0.056676	1.9299	1.2102	-1.96	-0.73557	-7.1915	1.2031	-4.5819	1.4061	-1.7665	-2.9373	-3.4536	1.1072	0.74905	-1.3865	-0.95855	-4.1851	-0.22078	-0.3103	-3.4655	2.2251	3.2357	-3.8704	-0.63744	-0.61166	2.2315	-1.7529	0.60429	-3.7288	-0.96865	-3.6216	1.2501
-21.944	-23.595	-23.425	-23.273	-20.982	-23.009	-27.059	-21.626	-25.009	-21.677	-23.053	-22.358	-26.228	-20.813	-21.849	-18.597	-18.98	-23.451	-22.511	-15.41	-24.065	-20.282	-22.425	-21.336	-20.662	-23.822	-21.158	-26.075	-20.25	-19.857	-23.429	-20.168	-18.468	-23.233	-21.851	-22.089	-22.353	-20.972	-22.601	-20.211	-26.124	-17.667	-22.907	-21.431	-20.896	-21.363	-22.862	-25.103	-27.847	-23.548
-5.4648	-3.3667	-4.3264	-4.9697	-2.2404	-7.6333	-5.656	1.2763	-0.55994	-2.4519	-4.2533	-8.0971	-4.3737	-4.1722	-4.4704	-5.451	-5.9931	-4.5238	-10.208	-0.90864	0.29746	-2.9748	-4.7916	-6.4085	-5.6654	-3.7878	-1.7748	-2.0182	-3.2053	-6.4878	-2.1732	-3.9185	-3.8966	-3.7416	-6.9786	-0.99457	-5.1425	-5.7795	-6.2363	-6.2723	-3.7631	-1.9084	-5.8367	-2.5867	-6.707	-3.417	-9.1445	-3.1599	-2.5752	-4.8745
-8.5453	-6.4814	-5.9456	-6.6559	-7.7461	-3.5935	-4.9415	-10.647	-5.5672	-5.9396	-6.1719	-6.8813	-2.3359	-10.545	-8.6813	-9.1638	-4.304	-5.6765	-6.4846	-6.0117	-6.6625	-10.148	-4.7236	-3.3299	-8.9867	-5.0834	-8.078	-3.1776	-9.5256	-2.6026	-7.8953	-7.6359	-5.3222	-10.319	-5.7438	-6.9618	-9.3886	-7.6373	-7.709	-5.713	-4.6453	-5.0648	-12.332	-4.4579	-7.263	-4.2994	-3.1552	-6.4993	-4.9758	-10.065
-13.864	-12.737	-11.556	-14.449	-10.581	-11.93	-13.848	-12.188	-13.742	-15.576	-14.06	-17.145	-13.267	-10.354	-11.853	-14.036	-14.466	-13.068	-15.267	-11.196	-13.719	-11.133	-16.027	-9.2876	-15.792	-13.502	-10.734	-15.453	-8.2763	-13.981	-14.152	-13.999	-9.1328	-11.79	-19.29	-14.666	-14.689	-16.787	-15.962	-13.606	-15.838	-10.259	-9.2727	-14.906	-9.618	-14.162	-15.933	-8.2238	-13.955	-9.2601
-12.226	-13.269	-13.521	-21.131	-14.443	-14.749	-14.402	-15.595	-15.604	-13.599	-17.689	-18.529	-15.091	-14.536	-18.48	-12.047	-12.054	-19.256	-12.148	-17.634	-19.757	-13.174	-18.841	-14.832	-15.816	-11.901	-11.224	-9.8059	-12.484	-13.002	-10.296	-13.591	-14.809	-13.764	-14.466	-10.728	-17.808	-12.352	-19.271	-14.01	-16.513	-15.332	-11.81	-15.944	-15.84	-9.1206	-15.184	-12.229	-14.626	-17.056
7.0104	2.2415	2.7605	3.6435	5.8247	6.7774	1.9362	2.9221	0.56293	4.769	3.0444	4.5176	2.9	4.5444	6.2422	1.028	2.8749	6.8827	7.397	1.0842	1.6942	-0.457	-0.85291	4.2349	6.5934	9.1163	1.7396	4.0693	-0.92829	0.70404	6.1378	2.954	0.83229	5.9811	0.92295	4.6935	1.6775	1.9902	2.9644	1.8671	-1.3604	3.2684	4.2433	6.1759	-0.81564	5.1105	3.1642	3.1074	3.2157	3.1743
-2.7725	-9.3713	-4.4018	-7.898	-7.6119	-3.5917	0.051202	-4.4026	-6.7595	-3.2353	-0.71351	-5.5653	-6.0106	-1.882	-6.3292	-1.572	-5.166	-3.6135	0.2731	-3.9291	-2.9237	-6.0064	-9.5603	-1.9286	-1.9984	-4.6709	-6.3405	-5.7971	-2.5087	-6.8062	-4.2819	-2.5344	-2.7607	-3.4385	-2.3536	-3.5887	-5.4489	-2.8562	-4.8999	-2.0575	-7.2829	-7.5176	-5.001	-0.20375	-8.344	-2.1376	-4.1963	-4.6153	-1.27	-3.9383
4.8899	2.6208	7.8576	2.0012	2.8401	-3.2554	0.87902	-1.5301	-0.64065	-1.5004	1.9612	3.1928	-0.98701	0.31677	2.3081	0.36669	3.5726	2.8773	3.5594	1.3338	4.0315	3.6593	1.0404	3.0153	2.1432	2.7352	0.012342	2.9489	0.52048	0.77012	2.0309	1.289	-2.9123	0.69598	2.9977	5.7567	4.2313	1.8394	3.9565	0.60615	0.6703	-0.40056	3.182	-0.055467	-0.067684	-1.468	2.5122	3.4901	1.8703	3.5387
-1.5919	-3.6144	-3.9109	-6.3242	-5.9123	1.6829	-5.2382	-1.7996	-2.2659	-3.246	-1.6045	-3.6214	-3.9865	-1.5884	-1.8823	-3.5525	-2.5445	-3.4825	-0.31917	-3.1486	-5.0152	-5.455	-3.6456	-5.2048	-5.3487	-3.9212	-2.8977	-4.0852	-5.8714	1.0195	-0.9704	-1.8756	-7.2117	-7.7923	-0.86174	-0.81947	-3.3675	-3.5656	1.876	-6.0361	1.5906	-0.26971	-5.4065	-2.7408	-3.1505	-6.9073	-4.2211	-1.5122	-8.3769	-3.3351
5.6943	12.333	9.7418	12.144	17.397	11.234	10.422	12.44	5.0282	10.233	10.52	6.079	10.479	9.3769	6.9661	8.2276	9.6451	12.606	11.374	10.119	6.5264	5.0381	8.0319	3.3962	8.9042	12.672	10.708	6.8943	8.7604	5.3206	10.086	7.809	7.3744	6.7321	11.977	3.712	3.4679	7.3916	6.7366	12.747	9.9046	7.8522	13.602	7.4349	7.6606	7.3688	9.9578	9.0998	4.1523	7.3901
4.7568	3.6792	6.9108	0.48067	5.5807	5.3784	2.6468	-1.2999	-0.4513	2.4472	5.9506	1.3721	3.714	7.7265	3.4083	2.2322	5.3772	-0.17132	2.8555	0.56724	5.558	2.968	4.0302	4.2185	-1.1739	4.4334	0.26863	2.3841	5.9491	5.4577	4.6943	2.8468	2.4134	1.138	3.2301	3.6418	1.9533	3.3966	1.0348	0.40776	-0.33551	8.0323	3.1869	0.19308	0.03131	0.73587	6.9662	2.5533	6.6473	2.7421
-7.7958	-2.3769	-7.9161	-10.863	-1.9378	-5.5226	-6.0724	-7.4966	-7.113	-4.1908	-6.2104	-7.5427	-4.1716	-5.7772	-8.2608	-1.8723	-2.5424	-7.5987	-3.893	-5.0177	-1.1663	-6.0069	-4.6981	-4.7051	-3.2486	-6.0294	-2.0337	-2.1887	-4.4727	-2.5759	-3.1682	-2.0687	-2.9785	-5.6512	-5.7414	-3.1271	0.54347	-2.4423	-7.7749	-5.45	-0.627	-5.5641	-4.4666	0.087796	-7.7683	-2.4474	-6.0513	-8.9775	-5.8424	-3.0457
-12.051	-13.688	-14.041	-9.1908	-10.931	-10.896	-12.545	-9.3982	-13.096	-12.775	-11.977	-7.4558	-10.66	-10.27	-10.053	-9.8489	-6.9743	-13.113	-8.312	-11.296	-11.578	-6.5766	-11.833	-11.93	-11.252	-11.19	-14.745	-9.7719	-11.621	-11.494	-16.611	-9.0772	-10.579	-15.029	-8.5147	-9.9674	-10.063	-8.1255	-8.5499	-12.522	-10.22	-10.71	-8.4681	-10.343	-13.565	-14.439	-7.1245	-11.417	-11.355	-14.8
-0.92775	-5.2911	-5.4091	-0.021191	-2.8867	-3.6841	-3.2856	-2.4061	0.96235	-5.1798	-6.7545	-4.077	2.5268	-5.2154	0.39112	-7.2984	-1.1523	-4.8628	-1.6605	-0.213	-2.1549	-5.2039	-4.7401	-2.9649	-5.7649	-7.2894	-1.9536	-0.7403	-7.6364	-2.3162	-2.1767	-4.1642	-2.0856	-0.513	-0.037918	0.17895	-1.4992	-4.4439	-6.1084	0.73752	-4.3191	0.34569	-4.562	-3.0835	-3.9861	-4.2272	-5.4958	-5.42	-4.7999	1.4363
-12.479	-11.584	-10.434	-12.036	-8.7271	-11.854	-8.5635	-11.099	-10.867	-13.874	-18.096	-8.1103	-10.411	-16.432	-14.276	-13.455	-5.4161	-10.564	-10.112	-6.6487	-15.195	-11.567	-6.8939	-12.001	-13.998	-14.223	-12.254	-11.239	-15.779	-12.595	-10.504	-7.3083	-11.583	-11.234	-13.269	-13.133	-8.6568	-10.631	-12.697	-11.794	-13.32	-13.809	-11.216	-11.289	-12.361	-13.825	-10.357	-11.672	-8.6838	-15.864
-19.704	-19.221	-23.518	-18.926	-18.305	-25.505	-19.375	-22.388	-22.873	-21.15	-22.851	-21.342	-22.739	-22.108	-19.282	-14.889	-24.034	-25.176	-20.213	-24.851	-20.472	-22.693	-19.95	-15.258	-21.926	-20.864	-22.68	-22.703	-22.309	-23.406	-16.677	-19.047	-25.044	-24.654	-23.437	-19.763	-21.681	-19.505	-18.683	-22.44	-22.893	-17.781	-19.722	-20.016	-24.13	-19.497	-20.072	-21.947	-18.273	-18.516
3.4698	4.1688	3.991	3.4529	0.39897	4.1927	1.359	3.5847	2.4625	-0.53016	3.7076	1.6838	2.5602	4.7943	2.6364	0.89619	1.1111	5.2389	5.1819	5.3415	4.6951	-0.70406	6.8479	4.7462	3.4125	5.2535	7.2435	0.493	4.6802	1.7214	4.6359	3.1328	4.5739	4.1214	2.4847	4.5868	5.1121	1.276	0.30923	-1.9478	-1.5348	9.1514	3.9963	-5.2101	3.9242	4.4743	8.4323	7.8243	4.9354	2.7085
-3.9228	-1.5176	5.5834	-2.5653	0.27307	0.66063	-0.77881	-0.61082	-6.1929	0.90682	0.23838	-2.0347	-1.1193	-1.471	-0.98838	3.8486	-3.4172	-3.2092	-3.8097	1.67	-5.811	-0.24463	3.2969	-3.3516	-3.021	-5.1743	-11.177	-3.3594	-1.3245	-5.7928	1.1684	-1.5499	-4.1168	-3.9152	-5.9812	-2.0751	0.20937	6.4848	-2.9461	2.7542	-2.4999	1.8741	-0.92486	-4.7669	-1.8491	-4.6203	-1.0201	-0.33652	-0.80125	3.663
3.5497	8.0529	5.9545	12.882	11.809	7.8813	12.822	5.0606	11.671	9.2622	6.4695	9.5576	13.47	7.275	7.7113	11.708	8.3569	10.96	6.202	10.726	13.182	7.8649	14.677	12.477	8.7469	12.39	8.1802	11.059	13.413	6.2226	8.6342	8.248	10.563	13.167	11.625	10.545	7.3078	10.101	6.8731	9.3065	5.5921	5.4677	9.3375	8.7727	5.3543	8.1942	9.8135	5.5027	8.7137	9.8488
-12.301	-7.5391	-12.676	-6.0294	-10.256	-12.885	-8.0105	-10.023	-5.5969	-8.5965	-8.3451	-2.2127	-2.6313	-6.7903	-9.1756	-7.9762	-7.2594	-11.319	-9.9445	-8.3351	-9.7862	-3.2099	-7.563	-6.7539	-9.0441	-10.368	-6.5911	-4.9727	-7.2568	-7.5337	-4.8221	-4.35	-7.0413	-4.9387	-10.082	-5.96	-7.725	-6.1599	-7.398	-6.9709	-8.6059	-4.9312	-5.9661	-4.8787	-7.3632	-5.5913	-8.306	-5.7026	-7.3485	-9.9036
-0.82363	1.6609	-2.9955	1.2861	-0.55021	-1.0839	-4.4126	1.8832	-2.785	-0.34649	-3.7249	1.482	-1.9399	2.6361	1.9135	0.45551	0.81422	-2.6899	-0.3775	-5.0023	-4.0153	0.39486	-5.094	-2.4742	-1.4647	-3.3051	0.93358	-3.0428	1.3415	0.6166	1.569	0.82959	-1.1548	-0.20465	-1.1768	-0.40971	1.3417	-4.4031	-6.0386	-1.6285	1.7894	-3.6037	-2.0182	1.6819	0.90093	-3.9808	-4.3675	1.2316	-2.3184	-1.26
-7.13	-13.889	-11.245	-11.349	-8.343	-11.975	-9.2652	-13.43	-11.356	-13.987	-10.959	-12.708	-8.0732	-16.331	-11.805	-13.741	-12.427	-6.6651	-13.793	-13.578	-11.917	-10.143	-8.0581	-14.981	-12.16	-9.4959	-9.9164	-11.128	-11.251	-10.638	-8.7108	-14.01	-12.836	-12.171	-12.96	-8.0292	-12.704	-8.4074	-11.914	-8.9679	-12.67	-14.745	-15.701	-10.718	-18.628	-9.216	-7.1744	-13.213	-11.072	-5.6288
-23.902	-22.65	-20.768	-22.616	-22.247	-23.597	-22.856	-19.438	-20.924	-23.038	-17.377	-20.231	-20.188	-24.38	-20.703	-18.676	-18.444	-13.742	-22.201	-21.774	-21.894	-21.782	-16.692	-22.744	-20.516	-24.007	-18.284	-19.964	-21.797	-18.966	-19.738	-21.187	-17.791	-23.07	-17.681	-20.882	-21.89	-19.234	-21.474	-18.445	-19.991	-24.635	-17.358	-23.549	-23.061	-21.56	-20.598	-19.095	-21.284	-23.013
-18.761	-29.172	-22.761	-20.07	-21.735	-21.618	-23.677	-24.488	-17.695	-25.574	-18.352	-24.353	-25.623	-23.848	-23.903	-22.355	-22.157	-19.94	-21.557	-24.802	-24.801	-25.923	-16.099	-19.743	-22.986	-23.694	-22.605	-23.532	-21.301	-24.578	-22.588	-25.277	-20.063	-21.186	-23.162	-25.6	-24.263	-23.642	-24.868	-18.4	-18.963	-22.925	-22.456	-22.255	-23.632	-19.477	-21.905	-23.28	-25.452	-24.439
-2.3351	1.0517	-4.0632	-6.2543	1.0925	0.91639	-4.5541	-5.6551	-3.7341	-1.7966	-2.9741	-5.9519	-0.70565	-4.1314	-3.5701	-1.8251	-6.8053	-1.4415	1.7608	-2.3482	0.59981	-1.0222	-5.1224	-4.066	-5.4342	0.84849	-2.3398	-4.4895	-1.227	-0.97095	-4.7485	0.33761	-0.30621	-5.214	-0.1733	-1.8377	0.37865	-3.8117	-3.7938	-1.6022	-3.4284	-5.2291	-4.1593	-4.3992	-1.2195	-3.8801	-2.4433	-4.3497	0.21982	-2.1714
-18.548	-24.262	-18.035	-23.437	-26.716	-18.459	-22.183	-17.161	-26.276	-22.36	-22.897	-25.225	-22.956	-24.625	-20.08	-23.934	-21.93	-23.536	-20.854	-20.329	-23.779	-23.303	-19.691	-26.53	-25.458	-18.734	-21.971	-25.503	-21.023	-21.189	-21.36	-15.249	-23.087	-26.267	-25.526	-23.335	-22.034	-18.54	-22.699	-25.705	-21.213	-23.495	-20.487	-20.948	-21.008	-21.332	-24.68	-22.962	-26.37	-23.197
0.76249	0.14567	-5.6571	-2.372	1.8752	1.3983	-0.70566	-6.0466	-1.6013	2.6877	-2.1161	-1.5099	2.8389	-6.2581	0.47729	-4.1017	-0.28817	-6.639	-0.45747	1.0763	-1.934	-3.6996	0.25737	0.9114	-5.727	-2.3852	-3.7176	0.31512	-1.7973	-5.537	1.3996	-2.4025	-1.1266	0.35054	-3.2947	2.2108	-1.1343	0.06862	-3.5175	1.7171	-3.8821	-0.98118	2.9622	0.34468	-1.6186	0.58209	-0.50599	-2.7084	-2.0946	-6.2779
-11.589	-13.897	-15.554	-12.019	-11.581	-10.964	-10.615	-14.504	-11.494	-16.386	-12.667	-15.712	-15.901	-13.233	-17.108	-15.398	-12.288	-17.238	-7.1206	-13.155	-14.801	-10.789	-14.249	-13.509	-14.438	-13.496	-13.151	-12.644	-12.577	-14.682	-15.144	-17.16	-11.191	-10.272	-20.032	-13.573	-11.227	-15.302	-12.522	-15.675	-11.759	-15.038	-9.9962	-11.744	-10.423	-12.542	-17.223	-11.988	-15.565	-11.883
-16.941	-5.8562	-14.225	-11.274	-10.895	-12.299	-9.8594	-12.978	-14.61	-9.6986	-9.3142	-13.958	-17.697	-13.307	-13.91	-12.85	-11.311	-9.2333	-13.046	-12.982	-14.11	-14.008	-13.505	-14.103	-11.994	-12.158	-15.763	-7.803	-9.0433	-20.317	-11.823	-12.026	-11.979	-12.945	-11.224	-10.763	-14.841	-11.001	-17.397	-11.749	-17.213	-7.8699	-9.7018	-13.961	-12.827	-13.971	-11.604	-13.922	-12.209	-11.984
10.325	9.4698	4.2287	12.325	10.248	5.653	8.4505	10.209	2.3366	8.1779	7.0447	6.638	7.8353	8.7035	9.3167	8.1927	8.0756	5.4718	6.6844	8.1507	9.581	7.3753	10.881	7.6778	1.8941	13.23	7.1924	11.541	11.803	11.176	5.1932	6.8954	8.3937	5.8193	10.939	6.8453	3.7913	7.6424	9.0512	9.5279	10.722	6.1294	8.1929	10.065	10.36	8.5691	9.4264	4.9336	9.478	8.7093
-2.3511	-2.8026	-0.07623	-3.7025	-2.2182	-2.8685	0.2692	0.30216	-1.0331	-3.8848	-0.12408	-1.9365	-3.5438	-1.5451	-0.71325	-4.17	0.88494	-2.0992	1.7047	-1.1998	-6.2649	-4.4481	-2.34	-1.6753	-3.2387	-3.3387	-1.4198	-4.4554	1.6635	-3.3818	-5.2888	-1.6947	-3.0624	-0.36102	-3.5773	-0.13249	1.0416	-1.1619	-1.7786	1.8409	-3.1263	-0.46571	-0.21468	-1.1063	-0.16414	0.057803	1.5235	-6.8368	-4.1011	-0.35256
-1.8769	-5.989	-10.594	-4.9846	-4.376	-0.90343	-6.1194	-2.2443	-7.8506	-5.607	-2.7368	-7.8072	-5.8564	-2.7015	-7.3258	-4.4944	-6.0428	-0.70263	-2.9563	-2.6211	0.41778	-4.5922	-7.6728	-2.2191	-4.9205	-5.7456	-4.9551	-4.5307	-3.3955	-5.7136	-5.1425	-6.6843	-4.2439	-1.4908	-7.7393	-1.4944	-4.6525	-6.1814	-7.74	-2.3451	-2.5941	-8.8807	-7.517	-3.6851	-7.606	-3.1248	-4.556	-5.2362	-6.2151	-1.0399
-17.592	-25.622	-22.022	-21.683	-24.065	-26.075	-22.305	-17.986	-22.112	-22.079	-23.316	-20.801	-19.23	-16.712	-20.77	-21.789	-20.923	-26.656	-21.154	-22.883	-21.534	-23.144	-23.118	-25.46	-23.646	-21.781	-21.35	-22.758	-23.501	-24.496	-22.243	-21.532	-21.711	-19.119	-23.116	-24.361	-20.593	-20.087	-19.013	-18.045	-22.228	-21.998	-18.642	-22.451	-21.466	-23.246	-20.76	-26.094	-23.877	-21.952
11.495	8.149	7.3168	9.6913	10.234	9.5744	10.071	9.1327	5.3017	12.172	10.234	11.983	8.8007	7.3264	12.454	12.244	12.313	8.8467	5.5728	8.6732	11.016	14.321	11.621	10.168	10.523	7.2043	12.272	10.933	7.1008	10.242	9.9858	6.2685	13.893	7.6091	11.772	10.962	7.7057	10.846	7.5311	9.5424	10.443	7.7568	17.707	8.4474	7.7152	11.327	5.5209	10.013	8.5306	8.0431
-5.9723	-5.0143	-6.3964	-1.9029	-8.3099	-1.3649	-1.7077	-5.6626	-6.1145	-4.0212	-5.6732	-2.6712	-6.4007	-2.9335	-3.8394	-6.3266	-2.3506	-8.0377	-1.9681	-1.3461	-5.8276	-6.9494	-7.0372	-1.574	-3.1419	-1.1492	-3.9457	-6.0747	-4.8589	-6.2797	-1.711	1.3707	-9.1204	-4.3522	-5.6762	0.19009	-3.1493	1.8324	-2.8654	-7.1446	-2.1557	-3.5934	-2.3181	-0.6417	-2.4183	-0.28004	0.1895	-4.1036	-1.0357	-1.1618
-3.9849	-6.1364	-4.2587	-7.1495	-0.19789	-1.3403	-1.8439	-1.6407	-4.0328	-7.433	-2.3086	-1.88	-4.6118	-2.7444	-3.4301	-5.7158	-3.4798	-0.97766	-5.8309	-4.9672	-3.6835	-3.0364	-5.0766	-0.48117	-1.2032	-5.1587	-3.5092	-2.854	1.1599	-3.2684	-1.9712	0.67322	-4.2349	-8.3348	-3.9419	-0.43742	-1.9198	2.8824	-1.0879	-3.692	-5.0069	-2.6414	-4.19	-4.0965	-2.9309	-6.0932	0.20262	-0.72148	-5.8558	-5.0784
-1.6837	-3.8303	-6.7679	-4.7253	-2.2161	-3.2245	-0.35145	-0.23984	-0.31173	-1.2269	-5.6315	-2.9663	3.5908	-0.42679	-0.99391	-3.0573	-1.634	2.9396	-0.23866	0.79661	-1.0433	-5.8622	-4.2418	-0.6995	-3.0584	-3.1318	5.2533	-1.6375	-2.8092	-4.7551	-6.7842	0.2089	3.6208	-1.5898	-0.48213	-1.7614	2.0242	-1.4109	-3.8197	-1.1567	-1.2566	-0.68072	-0.28758	-3.5186	1.4385	-0.32094	-1.375	1.0942	-6.593	-4.876
0.19154	-7.2158	-4.0045	-3.2425	-5.7179	-6.6745	-3.2934	-4.9562	-0.15311	-1.0495	-1.9032	-7.7171	-2.4918	-5.668	-7.1999	-5.0776	-1.2025	-2.4537	-7.596	-6.0565	-0.085419	-1.4171	-6.1053	2.4295	-7.0644	-0.85784	0.1674	-5.9225	-0.20943	-4.6096	-3.8105	-7.0913	-3.6047	-3.5437	-0.19387	2.952	2.1696	-2.7592	-8.6444	-2.9692	-2.6564	-2.7437	-2.4887	-1.3125	-3.5782	-2.4695	-7.4192	-0.14423	2.2361	0.2939
-13.952	-11.938	-16.218	-13.44	-13.851	-19.386	-15.923	-17.936	-12.435	-8.9708	-17.348	-9.063	-17.421	-11.91	-14.046	-16.228	-15.307	-13.423	-10.39	-16.81	-14.938	-13.203	-18.366	-11.917	-18.573	-9.8088	-12.819	-16.495	-9.8597	-15.974	-18.997	-11.79	-13.556	-12.631	-12.331	-16.992	-14.03	-17.332	-11.411	-13.519	-15.052	-18.416	-14.563	-13.953	-19.593	-16.787	-12.219	-12.591	-11.625	-11.249
-9.7806	-13.657	-9.7469	-12.379	-9.1631	-11.098	-14.232	-13.485	-12.5	-14.661	-11.394	-10.646	-15.956	-13.865	-12.605	-12.691	-9.1167	-9.5971	-13.34	-13.573	-13.16	-12.993	-12.233	-16.558	-10.711	-11.779	-11.567	-13.834	-11.187	-11.543	-9.535	-8.6944	-7.3946	-9.9018	-9.1217	-12.454	-13.646	-11.736	-10.07	-13.676	-12.223	-8.8981	-9.2467	-11.466	-12.101	-13.092	-11.03	-12.579	-8.2729	-11.663
-0.89454	3.3112	-0.05439	1.0167	-3.6789	-2.7494	-0.82702	-1.2993	4.2388	-0.90973	-1.5785	-0.55857	-3.0087	-1.3851	1.6629	-0.061453	5.6231	-2.0042	-3.8031	-0.73501	-0.80761	0.75169	7.703	-1.1343	-0.80273	-0.93451	1.3164	-1.5489	1.0063	4.9592	-3.7428	-1.2151	-3.031	1.82	0.43616	3.6452	2.4144	2.1873	1.6724	-1.2734	-0.70095	3.6071	-3.4068	-2.5584	-3.0326	-0.058474	1.1809	2.5233	-1.9233	0.32835
-9.441	-9.017	-11.148	-12.191	-14.029	-14.198	-7.2175	-12.341	-8.9723	-4.8845	-12.893	-10.621	-14.009	-8.0208	-10.137	-16.639	-7.906	-8.7674	-8.7336	-11.123	-9.9743	-9.8439	-7.8163	-9.038	-11.685	-9.9459	-9.9517	-9.2609	-11.079	-13.629	-6.9239	-10.965	-5.7432	-8.4936	-11.296	-14.603	-10.102	-8.8309	-7.986	-9.7163	-14.073	-12.185	-11.042	-9.5193	-10.742	-9.4836	-6.3429	-13.402	-10.395	-9.7895
-0.081182	0.2048	0.66507	2.1307	0.71326	-2.9907	0.10867	-6.1577	-0.8427	-2.5757	0.49548	0.92256	0.32991	-3.1619	-2.6332	0.10877	-2.3203	0.17938	0.57151	2.9282	-3.1366	-2.5435	-5.9477	-3.8206	-2.9421	-1.2024	-4.0425	1.5667	-4.5658	2.5306	-0.54062	-0.25751	-1.7166	0.33109	1.0254	-3.7272	0.87286	-3.4888	-2.8115	-1.1786	-3.5151	-1.6359	-3.5921	-2.0698	-4.242	-1.5038	0.87925	2.2534	-3.3571	-3.6266
1.1016	-2.5782	-3.3673	-2.8426	-5.8604	-1.0967	-3.2538	-6.1788	-4.4447	-4.2986	-6.6191	-3.1908	-5.447	1.8516	0.21403	-5.1578	-4.7684	0.48223	-2.6855	1.665	-5.8505	-2.2432	-0.84361	-6.6051	-1.1038	-2.8538	-5.7276	-3.4832	-5.2652	-1.4889	-2.4868	-0.6154	-0.81382	-6.2657	-5.6147	-4.7603	-7.2289	-3.5261	-0.46283	-2.9714	-3.2065	1.0458	-2.5691	-5.1587	-5.2844	-2.2265	-0.39887	-6.0253	-4.1381	-2.9203
-11.675	-5.9573	-11.483	-14.909	-12.697	-12.33	-8.7005	-6.9953	-10.062	-4.2465	-13.409	-6.304	-10.945	-5.5524	-8.1212	-8.5972	-11.497	-8.3584	-11.786	-4.9382	-4.9733	-6.0794	-10.822	-9.454	-10.091	-13.605	-11.832	-8.0586	-11.256	-14.803	-13.285	-13.654	-12.565	-9.6892	-6.7945	-11.812	-10.224	-8.8026	-9.8195	-8.7913	-12.324	-4.8766	-9.8214	-8.4472	-9.0175	-9.0915	-10.559	-4.983	-12.499	-9.7145
-7.6847	-7.4615	-7.8717	-13.258	-9.9736	-13.696	-10.327	-5.7125	-13.069	-7.6555	-9.078	-11.103	-11.395	-7.5135	-11.102	-12.674	-8.6303	-9.031	-14.512	-10.033	-11.486	-10.441	-13.72	-12.136	-6.7519	-9.5653	-11.154	-15.379	-2.7063	-6.4572	-8.7467	-11.346	-8.5391	-9.8227	-9.2657	-12.041	-8.6279	-9.6954	-13.338	-10.417	-7.0922	-9.9878	-14.187	-11.171	-16.432	-11.573	-5.9271	-6.5936	-7.9227	-10.347
-0.85395	-4.2168	-1.7613	0.87631	-2.994	-4.1016	-3.1008	-2.8145	-3.5697	0.96554	-0.095396	-2.2569	-0.34032	-1.5888	0.53283	-3.0673	-3.7743	-2.6085	-6.5234	2.1218	-5.3869	0.10474	-4.0304	-4.6579	-2.3256	-3.7975	-3.6576	-1.7165	-2.4045	-3.794	-1.2475	-2.5858	-4.2503	-2.3998	-0.48158	0.88833	2.3972	-1.4988	1.4276	-0.97498	-4.9656	-6.5947	-3.1735	-2.0461	-1.0385	1.1874	2.0415	-2.6935	-1.7829	-1.1327
-7.2278	-9.4127	-2.2113	-11.238	-8.9332	-9.0177	-5.6461	-7.6381	-6.1971	-4.8462	-5.1137	-5.3363	-8.9813	-4.269	-6.2292	-7.9215	-7.9169	-2.1521	-5.5165	-5.1052	-5.4574	-5.8633	-7.9973	-4.9072	-8.2356	-7.5231	-6.3716	-4.5201	-9.7322	-7.6635	-4.1988	-6.8469	-1.3804	-6.5983	-4.421	-7.1856	-3.9288	-7.0518	-9.321	-3.257	-7.0988	-10.114	-7.1119	-8.5739	-9.4418	-2.0246	-5.5526	-9.1468	-8.3499	-7.5977
-3.4537	-1.9237	-3.0672	-3.7981	-1.3175	-2.9083	-1.0875	-1.8224	-3.8032	-1.9269	-0.83566	-1.6924	-1.9399	-3.5936	0.56178	-5.6851	-7.3039	-0.31038	-2.0091	1.8978	-3.3855	0.3586	-1.2773	-2.4268	-1.3486	-6.7626	-4.5105	-3.7515	-0.78649	-1.6898	-7.9694	-4.4233	-3.0601	-3.6141	-0.80457	-6.8884	1.9028	1.5694	-3.6317	-2.1551	-2.6799	-4.7407	-4.9435	-5.5723	3.0215	-1.0698	-1.6276	-1.9528	-4.8794	-3.8919
-9.099	-10.113	-9.8477	-16.61	-8.4469	-9.8131	-12.967	-15.407	-14.735	-9.7833	-12.778	-13.782	-13.947	-12.501	-10.468	-7.0954	-11.346	-11.766	-14.974	-11.943	-10.959	-11.01	-7.9087	-6.9389	-9.7698	-6.6347	-9.2993	-15.092	-15.565	-11.331	-16.104	-16.952	-10.499	-14.868	-10.68	-8.5991	-9.1308	-11.072	-10.422	-11.769	-8.6421	-12.758	-7.2536	-12.639	-14.633	-11.705	-9.0343	-11.097	-8.7909	-6.0188
-8.4807	-2.947	-5.6838	-5.5938	-7.0269	-4.7696	-3.2735	-5.073	-5.1068	-5.7543	-6.7717	-7.794	-3.6109	-3.5227	-5.323	-3.594	-8.1597	-4.5096	-9.6553	-6.752	-6.5248	-3.8384	-1.8865	-2.4435	-8.3391	-6.1406	-5.294	-4.4368	-6.5261	-8.5578	-9.0892	-3.1864	-5.6169	-8.2964	-4.2836	-6.1213	-6.7507	-1.8593	-2.8212	-7.1005	-8.7193	-5.9706	-4.5091	-6.9166	-5.0136	-5.1522	-3.0999	-6.4132	-6.6534	-4.7283
11.158	7.3741	5.4199	2.6413	4.3784	7.4426	8.2623	7.1085	2.0396	8.0537	6.2059	5.115	4.4359	7.2971	8.1418	4.3726	3.6837	12.907	6.4298	8.3409	5.5806	9.0153	8.0676	8.568	2.459	5.3671	9.3515	6.3266	3.0427	2.1994	8.3065	4.7103	6.8728	3.5964	11.143	8.8348	2.4783	7.0193	5.0592	5.9013	9.2469	6.2371	4.8255	8.7359	7.0863	10.712	4.9612	1.2554	6.4048	9.029
-0.64907	0.6384	2.0893	1.3099	-1.0148	-2.6202	-0.64514	-0.62486	1.6008	-0.20739	-2.1459	0.76207	0.73303	3.2756	-0.36823	-4.9435	-1.6867	-0.070862	-1.8733	1.4175	2.3124	-1.3147	-4.1391	0.72303	-1.7984	1.0448	0.041142	-0.6818	-4.4177	-1.6605	-0.43009	1.5234	-5.9967	1.3699	-1.6828	-2.2985	0.44251	2.9944	-2.3512	-0.041025	0.073662	-1.3504	-1.0164	1.8164	-1.8603	-0.84652	-2.0003	-2.0044	2.4303	0.0197
-9.7722	-8.4369	-7.849	-13.525	-13.164	-14.371	-9.6222	-9.6417	-5.2705	-9.2139	-9.4797	-7.7365	-9.4832	-9.4902	-13.912	-10.854	-7.5009	-7.9752	-9.1153	-13.508	-7.046	-13.167	-7.1077	-7.2879	-12.723	-9.3554	-8.5212	-10.706	-8.871	-9.2201	-11.775	-9.6622	-5.016	-9.2588	-9.8892	-9.7055	-8.7601	-12.014	-10.269	-12.686	-10.032	-9.0027	-10.903	-12.281	-8.7735	-10.491	-11.04	-12.128	-11.626	-12.366
0.36154	-0.22559	0.30574	-3.438	-1.0435	-3.5121	0.48509	-3.5285	-2.2136	-5.2204	-3.2857	-4.0281	-2.1093	-5.0672	-0.92161	-7.0837	-2.6974	-3.3101	-0.33269	-4.0327	-4.5346	-6.4853	-3.7955	-4.2061	-1.2842	-1.8058	-3.6193	-1.8207	-4.2407	0.14247	-2.1126	-3.9862	-3.2129	-3.2895	-2.4163	-2.0573	-3.3153	-3.9557	0.035722	-1.6872	1.3417	-1.7517	-3.0815	-4.755	-4.1247	-0.34049	-1.5799	-1.5314	0.94352	-3.722
9.8219	8.0754	5.3915	14.424	6.5129	12.721	4.7586	5.7953	9.8951	2.8412	9.5663	5.0136	13.436	6.7876	10.621	10.066	9.1151	8.7611	8.369	6.9866	8.0545	4.2765	4.9486	6.8114	7.137	9.2059	8.0713	2.4807	11.292	8.9152	9.7234	5.1114	7.8731	9.8509	6.537	8.4759	12.764	9.813	8.4815	7.6341	9.6801	11.946	8.0514	11.337	3.6871	7.9151	10.826	5.0026	9.7308	7.4251
-3.323	-0.49001	-1.2039	-1.7604	-0.77712	-6.529	0.65213	-0.0016326	0.76688	-1.3236	3.0913	0.38384	-0.85504	1.2003	-4.8247	0.41259	-1.5633	-2.5268	-1.9788	-3.6619	4.0362	-3.8568	0.5262	-0.43616	-5.6082	-0.15945	-1.3581	1.932	3.2463	-6.1636	-3.845	-3.0276	0.37989	-0.16005	-1.1917	-0.78647	3.096	0.495	0.249	-2.8703	-6.7868	0.70709	1.8434	0.42939	-2.6848	-1.3392	-2.4061	1.5977	0.069609	-1.6499
-5.7711	-11.804	-11.761	-4.4628	-7.8531	-15.504	-7.9263	-13.153	-7.9607	-14.531	-10.432	-8.9736	-7.3651	-7.8102	-9.7815	-11.051	-9.8455	-11.654	-12.947	-12.349	-8.3433	-12.687	-12.494	-10.7	-8.3772	-11.221	-7.5016	-9.514	-8.9616	-9.4133	-16.55	-7.6019	-8.4694	-11.254	-8.8649	-6.5743	-13.925	-9.2398	-14.369	-11.944	-8.0261	-8.5861	-8.8597	-5.1754	-6.573	-7.6913	-11.182	-7.1131	-10.729	-14.162
0.54381	2.297	3.3409	-4.915	-3.8746	0.99186	3.3222	-1.3815	-2.1259	-0.9025	2.1794	-1.2734	0.67689	-2.513	-3.9126	-1.9215	-2.484	-0.42776	-0.4309	-0.90246	-3.991	-4.1104	-3.1457	-2.416	4.6017	-0.015539	-3.4911	-3.5462	0.1329	-4.5592	-2.5126	-0.32796	-3.7518	0.16878	-3.0863	-0.27666	-0.7664	-2.2602	-5.1945	-1.46	-1.6754	-0.22436	-5.9831	0.69777	-1.0371	-0.11489	2.4	-6.5662	-0.77971	-1.702
-5.1394	-5.9146	-4.961	-4.5545	-4.1981	-7.3675	-6.8664	-3.5925	-11.235	-1.4044	-5.866	-3.5302	-5.6944	-3.1133	-6.3928	-3.4704	-5.4864	-4.3103	-5.1324	-3.6007	-10.637	-7.9058	-5.3167	-6.5724	-3.5444	-9.1659	-3.3639	-8.4905	-5.0794	-2.9584	-2.7469	-3.919	-9.3827	-5.1141	-7.1427	-5.2302	-4.6444	-5.0465	-5.4951	-5.4825	-2.5411	-7.0224	-6.2575	-2.6033	-3.4315	-9.2493	-7.588	-6.1648	-5.0628	-4.0248
-8.0668	-5.4705	-4.892	-3.7135	-5.4613	-6.4806	-3.6852	-6.1685	-4.8224	-4.691	-3.6266	0.17737	-0.45121	-7.3585	-7.7619	-1.2947	-0.68844	-10.891	-3.9636	-8.3	-5.2207	-3.0655	-6.7136	-6.275	-6.4489	-6.8727	-4.1401	-4.4705	-8.3452	-6.0018	-9.2207	-1.8856	-4.8481	-3.3421	-4.4464	-5.7943	-9.2959	-4.4363	-2.2689	-4.0781	-5.2906	-5.8663	-5.5022	-6.7535	-5.5666	-2.4544	-8.2296	-11.032	-6.676	-8.6649
-24.658	-23.81	-24.404	-23.337	-26.294	-24.041	-25.599	-24.68	-17.269	-22.541	-20.12	-27.755	-23.045	-17.348	-21.558	-24.246	-23.328	-25.094	-21.297	-22.692	-22.84	-26.516	-25.113	-22.304	-19.78	-18.089	-22.33	-21.511	-18.914	-20.87	-20.255	-22.035	-20.284	-23.907	-22.495	-25.868	-22.394	-18.225	-24.836	-23.339	-21.613	-20.083	-25.12	-22.395	-22.408	-22.3	-19.837	-20.883	-22.016	-25.394
-12.412	-11.931	-15.115	-10.764	-14.819	-18.382	-13.405	-15.316	-11.463	-19.386	-11.041	-16.384	-18.157	-16.261	-9.4167	-11.965	-13.471	-12.387	-13.962	-12.851	-21.517	-13.58	-11.411	-15.243	-11.657	-21.308	-15.631	-12.357	-16.936	-11.835	-16.341	-14.515	-12.381	-15.883	-14.187	-16.232	-14.007	-15.124	-18.273	-16.049	-10.52	-11.236	-10.756	-16.942	-8.7403	-17.012	-14.781	-11.652	-16.94	-17.751
-22.729	-18.453	-23.306	-24.893	-25.306	-22.93	-25.235	-21.827	-25.508	-20.937	-23.022	-24.816	-22.344	-25.647	-21.649	-19.582	-23.942	-23.921	-27.67	-16.415	-16.15	-19.504	-21.869	-21.279	-20.481	-26.216	-18.986	-19.46	-27.046	-20.599	-22.32	-17.114	-23.27	-22.378	-22.892	-20.943	-24.032	-25.001	-21.734	-20.731	-22.514	-21.248	-19.806	-22.305	-21.193	-24.241	-21.338	-23.442	-27.143	-21.375
-7.8207	-6.783	-6.8485	-7.2959	1.5168	-3.9015	-6.0544	-3.8227	-6.8014	-5.7603	-5.4955	-0.59852	-4.581	-0.97255	-7.8898	-5.4676	-7.781	-3.8883	-3.7059	-1.774	-6.703	-1.6883	-3.4521	-3.6642	-6.6759	-3.4853	-5.6337	-4.9108	0.15837	-9.4129	-3.6612	-7.0802	-6.0913	-2.3486	-1.888	-6.1566	-5.373	-6.0517	-8.4754	-4.1053	-2.6948	-6.5233	-6.6985	-2.611	-0.53908	-6.1759	-5.6558	-5.3941	-3.9205	-3.2977
-5.6164	-3.7274	-6.1658	-6.3075	-3.7294	-6.1331	-7.7485	-6.0181	-5.885	-7.1078	-3.5198	-7.1858	-2.0335	-6.4826	-6.09	-8.5612	-4.8167	-7.8615	-5.3991	-7.4221	-4.5383	-5.7782	-6.0529	-1.87	-6.0418	-10.11	-7.9607	-6.3597	-3.1384	-7.8349	-3.328	-6.5985	-3.6766	-7.5476	-8.1465	-6.0923	-6.8566	-3.2725	-3.0424	-7.5148	-4.7606	-7.6269	-3.4402	-8.0102	-9.5222	-7.1647	-4.0549	-3.4551	-5.8544	-2.6489
-4.0198	-1.8915	-4.2775	-6.0749	-4.7182	-3.3627	-2.5064	-0.24956	-2.0068	-5.3896	0.58526	1.1644	-3.5806	-2.7976	-0.5449	-3.9863	-3.2045	0.7867	-2.5925	-3.3732	-2.7058	0.82871	0.27343	-4.5031	-1.3391	0.24936	-2.1313	3.1009	-2.1192	-1.9467	-2.5164	-3.3896	-3.8879	-4.0899	-2.7108	-5.3935	1.3081	-4.8829	-3.8107	-1.6331	1.8977	1.3546	-4.222	-2.8445	-2.751	-3.5403	-1.2649	-4.4915	-0.1736	-4.1978
-5.1001	0.18084	1.0173	5.563	-0.95665	-0.7797	-3.5385	-1.3238	-0.76504	-2.6716	0.42248	1.7154	-2.7347	0.29741	0.51168	-1.4082	-1.2984	3.0917	-3.3097	-5.1215	-2.7286	1.7799	1.2286	-0.73866	-2.8625	3.0913	-0.34387	0.51436	0.61102	0.14514	-0.29574	-0.95212	2.5721	-2.2391	-5.8656	-1.3786	-0.3221	-2.411	-0.083298	-4.1195	6.7101	-0.98971	2.8797	1.8044	0.42725	-1.699	-0.59981	2.3427	0.13124	-3.0468
-11.839	-6.7837	-10.638	-15.349	-14.765	-12.72	-12.264	-5.7736	-10.562	-8.7085	-11.609	-11.903	-9.3188	-13.234	-9.4823	-12.595	-8.0497	-13.404	-10.049	-12.507	-13.701	-9.9091	-8.4555	-9.0975	-11.136	-10.662	-12.252	-8.5508	-8.2738	-12.967	-9.0322	-13.535	-12.739	-9.9403	-7.9323	-10.257	-10.479	-9.0939	-9.4937	-11.525	-13.244	-14.254	-9.3471	-7.662	-9.9546	-6.7233	-14.108	-14.379	-12.416	-10.363
2.314	-0.24616	-1.2748	1.697	-3.5333	7.997	-1.9911	0.55867	5.2946	-0.51403	-0.92553	1.9408	0.6492	1.1456	-0.55373	0.97391	0.99474	-0.16213	0.85438	-2.0034	1.2783	3.4272	0.27833	4.3344	0.82214	0.54082	1.9369	1.6985	-0.44601	0.66661	-1.6588	2.9489	0.80216	4.701	2.784	1.9547	1.1171	-2.582	-2.9178	2.1828	2.4617	3.9987	6.5779	5.6055	0.21344	-4.5771	-1.041	3.7913	-5.0949	0.1606
-20.146	-20.153	-19.017	-21.556	-25.712	-22.582	-25.005	-22.513	-25.785	-21.323	-20.146	-19.291	-22.046	-23.022	-21.217	-21.325	-24.815	-22.507	-21.888	-24.839	-21.721	-16.618	-22.946	-23.966	-23.803	-22.468	-18.108	-19.126	-22.8	-22.135	-26.228	-21.496	-19.175	-25.592	-21.527	-20.075	-21.987	-21.087	-21.776	-24.772	-22.604	-24.049	-21.903	-20.659	-22.065	-26.004	-21.429	-22.874	-18.461	-24.575
-2.8869	-4.5264	-5.7568	-0.57491	-3.3743	-0.78246	-5.3059	-5.6863	-4.6095	-8.3944	-2.9794	-3.2947	-6.8503	-2.6004	-6.9456	-1.8686	-7.3694	-0.5483	-3.6453	0.83419	-4.5919	-2.6689	-2.9342	-7.7949	-2.9383	-4.9282	-3.4419	-1.0407	-4.2273	-0.54065	-6.4745	-0.90863	-2.721	-10.197	-2.2779	-2.9841	-8.348	-2.7312	-9.9039	-6.0957	-3.2932	-4.5103	-2.4511	-2.0023	-4.1231	-5.134	-3.2504	-2.9209	-2.2577	-1.3818
-3.1952	0.14025	1.0806	-1.5498	-0.42849	-2.2275	4.2669	3.3734	0.73571	-2.4398	-1.7199	0.036177	-4.6209	2.5283	-5.1532	-1.7566	1.2403	-1.3187	1.6807	-2.0454	-1.4329	-0.33061	-3.471	1.6532	5.3988	-0.21232	-4.2319	-3.6349	5.214	-1.0625	-6.3254	3.8084	1.7712	-0.97711	0.21381	-2.2167	5.7738	-4.2572	-2.9572	-3.3968	-5.2647	-3.8185	3.5981	3.2752	-4.4956	1.9522	-1.2072	0.1952	-4.5009	1.4836
-6.8682	2.225	-6.1655	-0.43152	-2.659	-3.9496	-6.4548	-1.383	-3.069	-2.1251	-3.3228	-4.2083	-7.0295	0.61464	0.53638	2.1798	-2.9444	0.61907	1.1311	1.4286	-3.689	-2.2422	-0.85138	0.83601	-4.5375	-3.3731	-2.4823	-3.3895	-0.7372	-5.8236	-1.725	2.7458	-5.1	-2.3749	-2.8387	-2.0066	3.1011	-1.6526	-5.2617	-3.4176	-7.4025	-0.70807	-7.1532	-5.154	-1.1726	-0.65551	-4.9585	-0.69228	-0.68907	-8.2428
-15.45	-18.976	-7.8413	-12.314	-10.916	-10.189	-10.791	-11.518	-9.1966	-11.155	-15.449	-12.688	-14.928	-12.964	-11.199	-13.55	-14.374	-17.382	-18.432	-13.303	-13.2	-17.463	-13.467	-15.15	-10.831	-16.544	-18.995	-14.542	-13.465	-8.7096	-9.0122	-14.515	-12.33	-13.258	-11.802	-14.648	-8.9286	-15.235	-15.425	-17.698	-12.589	-14.349	-10.895	-11.534	-15.749	-11.98	-11.299	-15.025	-12.724	-12.22
-11.392	-16.716	-15.694	-13.468	-10.404	-14.973	-16.059	-12.843	-19.026	-13.998	-13.13	-14.538	-14.126	-11.159	-13.661	-10.104	-9.1628	-16.714	-13.762	-18.509	-12.573	-15.401	-13.045	-17.639	-11.754	-10.28	-10.617	-12.383	-12.713	-13.273	-15.543	-10.391	-15.929	-15.661	-16.789	-13.64	-14.437	-7.7826	-12.344	-13.168	-14.001	-14.16	-7.5693	-15.751	-13.893	-10.948	-13.414	-11.337	-14.056	-11.671
-12.621	-9.5076	-12.457	-14.219	-11.193	-12.027	-14.164	-12.406	-10.671	-11.199	-16.969	-11.178	-6.6971	-15.807	-8.9282	-10.15	-13.926	-12.38	-8.9771	-12.255	-9.4813	-10.13	-13.382	-16.935	-10.291	-11.03	-14.478	-11.385	-12.718	-8.2304	-12.527	-11.489	-13.385	-13.961	-16.218	-12.101	-9.3759	-9.5786	-13.839	-13.206	-14.051	-11.613	-9.0041	-10.886	-15.942	-9.3265	-14.763	-8.8684	-11.639	-12.963
8.5165	2.6723	4.9123	8.2608	6.7645	12.024	8.8541	3.4263	3.489	4.9736	5.4121	2.8463	4.5965	7.7128	10.037	8.2619	7.2839	4.7079	10.479	11.054	3.2997	10.694	6.1632	7.7895	8.0328	5.7853	5.7566	6.8948	3.1782	6.9464	9.6181	6.6476	6.7899	8.5979	2.9014	8.6967	6.9383	4.6085	3.1252	3.0752	6.3541	8.6174	6.8093	6.233	5.7836	4.1275	4.9481	6.982	6.4822	9.2121
-17.867	-19.654	-19.626	-22.443	-18.206	-16.283	-25.885	-16.595	-19.317	-24.354	-21.062	-22.278	-19.626	-20.049	-21.449	-19.336	-22.69	-21.663	-20.736	-23.885	-22.683	-18.312	-22.848	-23.768	-16.706	-19.189	-19.185	-24.853	-20.623	-20.14	-19.99	-18.606	-18.218	-17.328	-20.613	-20.215	-19.698	-23.857	-28.263	-18.805	-18.708	-20.69	-21.603	-20.092	-22.105	-18.869	-17.129	-22.518	-21.434	-23.326
9.304	9.0864	7.2104	3.483	6.9875	8.448	6.6266	5.7928	4.8859	4.5518	8.7432	3.5081	7.8071	8.8489	9.0573	9.9924	4.8588	8.2036	5.004	8.7087	5.5291	7.0196	6.697	8.134	6.4978	7.0005	4.167	3.7363	6.7771	1.5483	2.6779	6.717	2.9902	2.1981	3.7991	6.0557	10.792	6.9771	5.4272	7.4692	6.0389	5.6027	6.2254	8.3084	3.3222	7.0425	8.7645	10.658	4.2485	9.9852
-13.625	-4.7945	-7.128	-11.879	-7.3883	-8.1905	-7.8908	-9.8439	-4.9449	-7.9015	-6.5194	-13.363	-8.227	-7.4814	-8.6882	-10.602	-10.136	-11.459	-9.8254	-10.685	-14.607	-8.9262	-6.6336	-4.2819	-4.2859	-9.8994	-10.259	-13.795	-7.7015	-8.8947	-11.664	-4.5403	-13.019	-9.2687	-9.3759	-9.954	-9.4618	-13.151	-9.595	-9.2889	-10.003	-8.3369	-12.023	-11.281	-6.9341	-10.321	-9.7303	-10.8	-5.904	-7.8378
5.5219	2.9128	5.1004	6.0801	5.1707	0.49993	6.2568	4.8172	3.4465	3.5561	3.7587	7.8754	10.475	4.2178	4.1813	4.1018	4.5868	3.8983	8.4936	3.4725	8.3886	3.311	8.2092	0.22897	5.972	2.087	6.5973	3.6999	6.7949	7.8947	1.2083	9.9406	2.9712	2.1491	3.374	4.5775	4.1927	5.4023	5.0009	6.3577	2.735	9.3978	7.8995	3.8505	8.0352	2.0129	8.1431	3.677	7.0817	3.8635
10.544	6.7386	5.928	2.4072	1.3779	3.3318	1.0554	8.1333	3.1889	3.1625	2.7002	3.4621	2.6994	-0.8935	5.4801	8.2498	3.8285	7.9682	5.6432	5.9091	4.3315	10.504	6.0087	3.1167	4.7237	1.5804	4.9702	5.0518	4.612	5.5883	4.2161	2.9039	7.9473	9.2232	6.2945	4.5727	4.6794	3.0524	7.0194	4.1629	5.5509	2.3724	3.5321	5.003	5.1897	5.0092	0.70008	6.1928	3.1469	6.4548
7.5032	6.6945	14.929	7.5614	5.8813	7.4347	6.8368	4.4541	11.376	3.6688	5.0422	7.4837	11.407	7.2056	8.9206	4.9024	7.4538	2.3428	7.9531	9.0804	5.976	8.6543	7.6324	9.7912	5.2415	10.579	4.7846	3.5334	2.5678	13.254	6.4746	8.6974	6.6675	11.388	7.6285	6.8673	8.4378	12.638	6.2441	8.6415	10.592	6.3171	5.9207	9.2598	7.983	8.5537	10.339	7.6146	13.135	4.1988
-14.856	-21.265	-19.757	-21.144	-17.912	-17.33	-20.09	-19.894	-22.212	-19.729	-22.636	-17.281	-27.702	-18.177	-23.139	-19.322	-21.874	-22.292	-17.154	-16.157	-22.275	-17.023	-18.5	-19.328	-24.859	-22.175	-23.372	-19.7	-22.046	-25.901	-24.205	-20.91	-20.062	-17.864	-18.07	-27.517	-20.195	-23.926	-19.747	-18.945	-19.996	-22.657	-19.853	-22.805	-20.803	-19.947	-20.731	-19.405	-21.957	-21.819
-5.1336	-1.212	2.2738	-6.3929	-0.15748	-4.2118	-5.1996	-1.8661	-3.3521	-5.7313	-4.0265	-6.2273	2.6285	-3.8998	-1.4717	-7.0911	-2.5897	-7.6794	-4.725	-3.9982	-3.6288	-8.5489	-3.8529	-3.3266	3.089	-4.4848	-4.146	-3.0721	-5.5246	0.57804	-4.9902	-7.8191	-4.118	1.1014	-2.1967	-1.3664	-4.4354	-6.6382	-7.2376	-2.5801	1.742	-5.8078	-7.4511	1.3461	-2.654	-0.63688	-1.1487	-4.3835	-5.0666	-4.9471
-11.115	-15.038	-14.596	-13.298	-12.665	-8.9586	-14.065	-16.068	-15.489	-12.611	-14.268	-12.839	-14.158	-17.049	-14.642	-11.635	-13.215	-14.315	-11.149	-16.884	-10.393	-12.672	-14.437	-14.494	-10.532	-13.054	-9.8971	-13.993	-13.765	-13.704	-13.214	-13.014	-12.858	-14.715	-14.069	-7.4365	-10.632	-10.021	-15.025	-11.834	-18.875	-12.397	-12.845	-8.4276	-8.6048	-9.609	-12.392	-11.923	-10.59	-13.155
-4.277	-4.0692	-0.30838	-1.7529	1.176	-2.4356	0.70125	-1.6591	-2.7832	0.97381	-0.59183	-5.4477	-3.3328	-4.7494	-5.3638	-1.1682	-5.498	-4.1395	4.5804	-1.1025	-2.3009	-1.6419	-6.5894	-2.4885	0.9794	-5.5472	3.1217	-5.9527	0.74173	-6.3012	-3.6366	-0.73902	-4.8009	-2.7056	-4.372	-1.4847	0.00017547	-2.7436	-4.5189	1.2351	-4.4891	-3.6607	-4.6841	-3.315	-2.2138	-7.5096	-4.3396	2.0985	-0.66744	2.7807
-16.228	-25.775	-24.558	-15.242	-23.028	-20.816	-20.291	-17.616	-22.429	-19.286	-16.299	-19.287	-19.091	-23.282	-20.58	-24.3	-16.994	-23.939	-18.786	-18.65	-18.273	-26.225	-19.885	-22.586	-17.841	-22.119	-24.007	-24.121	-18.932	-20.102	-22.291	-23.06	-18.536	-22.412	-26.794	-19.024	-21.512	-21.683	-21.435	-21.693	-22.692	-21.898	-22.943	-16.693	-18.621	-23.299	-15.147	-18.877	-18.581	-21.141
7.2323	-1.6099	6.7184	1.7103	2.1463	6.5173	5.5725	1.5922	7.2988	5.8088	4.5364	0.38426	2.7997	0.99029	-0.020029	-1.8694	8.8761	4.5468	-0.95824	5.8365	2.2201	-2.1494	2.7928	1.4524	2.2996	3.6355	3.9617	0.85244	1.6348	0.16833	2.0465	3.4561	4.07	5.1705	-1.0087	4.0381	1.3784	1.6081	-1.505	6.6298	5.6388	6.788	-0.64304	-0.31217	-0.19114	0.74958	4.1793	0.85481	5.3476	2.3801
-5.6782	-7.959	-7.7273	-8.8675	-7.3546	-5.724	-3.7961	-4.4846	-5.8041	-2.6896	-6.6449	-8.3626	-7.4125	-6.8065	-9.8584	-4.1146	-7.5597	-6.7998	-5.7699	-7.1414	-7.9999	-5.0654	-12.393	-6.138	-7.3395	-2.1619	-5.5819	-5.6163	-3.7238	-4.9813	-7.5318	-2.8736	-7.429	-6.3764	-5.3375	-9.9375	-8.4069	-3.6054	-3.0923	-3.8805	-1.9873	-7.158	-9.0596	-6.242	-4.8147	-9.0798	-7.7439	-7.7306	-7.209	-4.2936
-9.6495	-12.881	-16.365	-7.1885	-10.012	-12.739	-11.664	-14.187	-11.726	-10.535	-11.688	-13.975	-14.126	-13.391	-16.196	-12.805	-12.492	-13.247	-16.84	-13.379	-13.957	-14.645	-17.884	-16.582	-16.359	-14.554	-11.545	-12.136	-12.792	-12.578	-14.916	-10.916	-15.999	-16.781	-13.043	-8.148	-16.49	-15.356	-13.03	-9.8072	-18.094	-14.198	-5.6273	-8.1358	-11.944	-12.456	-13.56	-13.352	-11.267	-16.089
-2.9125	-1.9007	-3.5235	-1.481	-3.0411	0.71396	-0.030798	-3.516	-4.1111	-1.5778	-8.0471	-2.9619	-2.9278	-2.971	2.3442	-4.1451	-0.62836	-2.9155	-7.174	-0.52721	-3.4011	-5.0493	-6.2492	-3.8359	-5.7638	-4.1058	-2.8479	-2.6956	-1.8332	-0.19853	-5.2331	-4.2377	-7.7846	-6.7121	-3.4069	-6.4721	-3.8338	-4.5016	-1.2774	-3.7057	-2.7759	-5.4336	-3.9876	-7.8326	-4.2243	-4.2024	-3.434	-6.046	-4.6834	-4.4353
11.18	9.7747	5.8015	5.2093	5.4	10.44	6.6206	7.9528	6.9637	9.7446	4.2007	6.8585	6.866	4.191	4.1512	5.8619	8.9619	3.9991	8.2162	6.3797	7.8405	7.6221	8.3053	4.0265	10.927	9.1669	7.5944	6.094	2.7632	3.2975	7.7908	9.3291	6.5949	7.7165	6.6345	11.09	5.8099	9.06	3.4312	3.1255	8.0488	8.1299	7.7669	6.6736	6.6276	5.6317	7.1036	6.0608	8.1456	6.9018
-6.2646	-6.6443	-6.6707	-2.1944	-6.8985	-8.6652	-5.3389	-3.9958	3.2228	-1.7693	-1.3535	-3.2355	-5.0439	0.27201	-0.57874	-3.6631	-1.7903	-2.6889	-1.0958	-2.0272	-0.37545	-4.1397	-3.8364	-3.58	-4.9788	-1.0363	1.2026	-0.62469	-3.4733	-4.0395	-2.4508	-4.0003	-0.4125	-1.4075	-0.81328	-0.93843	-1.9884	-5.0596	-5.6335	-4.4994	-0.26038	-3.5907	-3.1514	2.3534	-6.6665	-3.8273	-7.8285	-2.8063	-2.9727	1.2953
-7.4858	-1.2527	-1.6043	-1.3718	-5.7068	-8.6542	-7.2158	0.77527	-4.3122	1.4219	-5.8092	-1.5719	-1.1806	-1.1655	-1.4325	-5.8304	-6.3231	-6.0187	-4.505	-3.8254	3.1453	-1.2468	-3.0168	-3.5496	-3.9678	-5.0494	-7.49	-0.68056	1.0538	1.2247	-1.3052	-5.9338	-3.1835	-6.9093	-2.5998	-0.2346	-4.1246	-0.51107	-0.11962	-1.2955	-4.1303	-1.974	-0.94874	-3.2329	0.14228	0.54997	-4.9031	0.14981	-6.6033	-5.4448
-12.415	-7.6138	-6.8294	-15.33	-10.862	-7.7833	-10.03	-11.344	-13.016	-14.613	-13.544	-13.151	-10.365	-12.7	-16.071	-13.065	-12.927	-11.053	-12.251	-7.9609	-6.4934	-14.409	-12.577	-12.547	-9.0697	-11.725	-8.4935	-10.962	-10.197	-15.297	-11.462	-10.774	-11.563	-11.829	-12.629	-11.076	-5.6443	-14.198	-14.122	-8.4253	-9.6292	-12.517	-12.518	-8.4018	-10.525	-11.472	-11.37	-16.788	-5.1578	-11.506
-13.392	-13.869	-12.164	-11.49	-11.509	-13.872	-14.121	-13.39	-10.511	-13.057	-15.021	-11.608	-14.3	-13.848	-18.256	-12.53	-13.571	-14.05	-13.592	-12.763	-13.268	-16.744	-17.966	-12.044	-14.263	-12.743	-9.9411	-15.893	-11.951	-8.8001	-11.888	-13.151	-11.683	-13.737	-10.061	-19.248	-11.72	-13.877	-15.685	-9.1919	-17.72	-11.964	-13.451	-11.702	-15.285	-15.189	-14.493	-12.077	-12.445	-15.311
-1.1935	2.2345	1.6966	3.8555	2.3923	-2.7052	2.0047	1.1455	-0.97944	-1.4196	1.1821	-2.7155	1.2365	5.8144	-0.40611	1.6827	3.5553	4.631	2.4474	-1.1331	-0.78875	4.9344	-0.80314	0.28046	-0.085533	6.6868	3.3848	2.9968	-0.088149	-1.1232	5.7492	2.8655	-0.58078	3.17	7.114	-1.2394	-0.5147	0.81523	1.2525	-3.6255	1.7888	-1.3454	0.1917	2.4004	4.4973	0.69054	5.4481	3.9961	1.0322	4.4367
-12.381	-5.3674	-13.003	-11.073	-12.949	-8.0518	-8.6308	-8.1668	-11.607	-6.1903	-11.087	-8.6374	-6.8685	-11.23	-12.264	-12.728	-7.1182	-9.7304	-5.3359	-11.106	-6.1004	-10.004	-7.9075	-6.6744	-9.0555	-12.063	-8.8676	-14.041	-11.346	-11.613	-12.343	-7.2406	-11.407	-14.548	-1.6884	-13.415	-8.9038	-6.8185	-8.1562	-2.2306	-7.6924	-10.801	-11.127	-10.032	-12.476	-12.596	-10.186	-5.557	-8.1013	-13.836
-16.31	-13.054	-10.128	-11.171	-15.659	-13.591	-11.667	-10.845	-11.098	-6.7678	-16.8	-14.994	-11.112	-11.653	-12.942	-15.39	-11.65	-16.098	-13.747	-13.796	-8.2974	-11.568	-13.027	-14.139	-14.03	-14.821	-17.964	-14.357	-14.385	-10.068	-16.54	-14.041	-12.14	-16.529	-14.293	-14.283	-17.057	-16.419	-15.135	-10.869	-12.053	-12.168	-17.689	-12.778	-14.966	-13.003	-16.311	-15.396	-14.597	-14.099
-2.3956	-4.8232	-6.6556	-1.3159	-0.41033	-0.55398	-0.67919	-0.90323	0.41169	-4.1113	-6.6562	0.37319	-2.101	1.3348	-3.5888	-5.7307	-2.3774	-5.0492	-1.8624	-2.0589	-4.1596	-3.5294	-4.2799	1.1209	-0.77569	-2.0978	-5.6888	-2.2233	-0.32672	-1.2964	1.0542	0.91328	-3.3348	0.71329	-2.2681	-2.4275	-1.2555	-3.2411	0.91606	-0.63282	-0.23328	-3.2685	-4.3263	1.866	-5.7141	3.0291	1.7681	-4.0354	-1.9166	-1.6594
-5.8972	-2.4617	0.34434	-0.79955	-3.2492	-7.2772	-1.8704	-2.5048	-7.1778	-1.293	-3.7287	-4.7606	-6.595	-2.0289	-5.2057	1.1544	-5.4711	-5.29	-2.3614	-3.078	-6.9154	0.15473	-0.17092	-4.3016	-3.8862	0.24304	-4.9896	1.4257	-8.9727	-4.0577	-3.8932	-4.1773	-5.061	-4.7009	-2.5675	-0.40599	-2.3053	-7.7817	-6.2832	-5.5603	-4.411	-2.4021	-6.3417	-5.4987	-6.5978	-3.392	-2.7486	-3.773	-6.4701	-5.3378
-7.8521	-1.4076	-3.4006	-4.7749	-0.20182	0.96849	-2.1387	-4.5219	-3.1365	-1.792	-4.3827	-3.396	-2.2503	-0.22584	-2.5622	-7.3031	-0.49049	-4.3796	-3.8202	-4.332	-0.50105	-2.913	-1.857	0.029238	-7.6833	-3.581	-5.7606	-0.14375	-2.9754	-2.9802	-2.9379	-7.2891	-5.1333	0.69696	-6.2443	-2.9903	-11.275	-9.1918	-8.9215	-0.31765	-0.84452	-0.90301	-0.42683	-0.12691	-0.87047	-1.7995	-4.4987	-1.8087	-4.997	-10.677
-16.497	-7.794	-10.398	-14.928	-9.038	-11.227	-11.758	-16.255	-12.416	-13.389	-9.8684	-19.019	-16.545	-14.953	-14.643	-12.824	-12.577	-12.601	-8.9818	-12.439	-8.8128	-8.2873	-11.426	-14.181	-8.4932	-12.246	-16.67	-12.835	-11.214	-12.838	-9.8638	-16.223	-18.084	-13.006	-12.422	-14.049	-15.15	-11.281	-16.327	-10.656	-12.021	-9.5163	-11.43	-10.702	-12.222	-15.768	-12.181	-10.696	-12.818	-12.31
0.29084	1.2707	4.3278	1.3631	-3.2508	-3.8651	1.2284	-1.2657	0.42776	0.54855	-0.44767	2.1071	-2.3219	-3.1469	-2.9911	-1.2504	3.1398	-0.92498	-0.75299	-0.70157	2.2128	-1.1511	-2.5144	1.9944	-9.252	0.39203	-1.1104	1.7405	-2.7873	2.6827	0.29688	-3.5556	-2.6699	-3.4674	3.0199	-4.0786	1.7923	-4.8236	1.3491	-6.3748	-4.111	-7.3137	-2.0662	-2.2541	-6.2733	-0.58738	0.87747	-0.11826	1.2205	-1.9593
-4.1975	2.0518	3.1332	3.642	-2.9723	-2.2835	-2.7979	-0.31142	-0.68042	4.3785	-1.3978	-1.5653	-2.9886	2.7122	-2.3543	0.72296	3.3793	1.0625	0.10351	-3.029	1.0146	3.3479	-0.4162	-1.5363	4.7473	-2.958	1.4294	1.024	-2.2427	1.6358	2.5694	6.0589	-3.5657	-2.4767	2.6066	-0.62746	2.5521	-1.0951	1.3738	4.3772	-2.1583	-1.2647	-0.6008	0.15435	-3.8618	0.73938	-0.57865	5.7187	1.4388	-0.383
-1.7696	1.6621	3.5932	-2.2493	4.2643	0.91842	-1.2479	1.6074	1.7293	-1.8436	1.832	2.4263	-1.0525	-1.628	0.53823	0.086816	4.7532	3.4296	-0.159	-1.6293	-1.4302	1.3671	-0.39774	0.63779	-1.2264	0.56296	4.1789	-3.4817	3.6033	2.9143	5.1778	0.17735	0.91779	2.4716	0.24367	4.2036	2.9405	8.811	5.5029	3.426	0.031348	-0.22113	2.4664	0.63473	-0.91001	0.019555	-0.60703	3.8558	4.2582	3.283
-14.064	-11.652	-12.082	-13.634	-12.168	-14.158	-14.709	-11.376	-9.5185	-13.403	-11.491	-9.8507	-13.589	-9.7466	-15.809	-8.6808	-12.989	-13.051	-8.4848	-13.019	-16.582	-8.2757	-8.9105	-9.5263	-12.182	-18.566	-8.697	-10.197	-16.854	-13.043	-15.887	-6.2658	-14.05	-13.004	-13.954	-13.567	-13.228	-8.8074	-12.941	-12.987	-12.874	-8.4154	-8.9234	-12.454	-14.837	-13.304	-6.7593	-11.143	-9.32	-11.695
-0.71662	3.7742	2.4038	5.4891	4.2047	3.3617	7.5463	7.1443	4.1436	1.7507	5.9918	3.563	-0.19783	1.5153	8.6051	4.0799	6.5379	-0.22256	7.0069	0.95747	1.5129	2.6644	5.9252	6.4302	6.7338	4.9057	7.1352	-1.3499	5.6174	4.9872	5.5724	7.2692	4.826	8.2779	5.3672	5.5522	2.1655	1.7751	2.9942	7.0978	5.8553	0.816	6.7819	6.7197	9.3371	2.8378	5.031	7.9522	1.8167	5.3602
-17.596	-16.246	-14.521	-16.011	-11.894	-19.048	-20.794	-12.223	-14.21	-11.209	-13.97	-15.707	-15.506	-12.284	-12.149	-12.862	-13.745	-18.368	-12.712	-13.338	-11.901	-12.296	-14.23	-15.227	-9.2136	-13.419	-10.056	-14.083	-14.547	-11.686	-14.337	-15.224	-16.333	-14.17	-17.417	-15.831	-13.252	-15.627	-21.283	-14.726	-16.31	-13.525	-12.311	-17.942	-22.181	-12.45	-16.363	-13.781	-11.498	-9.1875
8.8468	7.5323	3.1707	12.18	9.9076	6.2424	6.7083	10.207	10.831	6.8117	6.5029	7.1755	9.546	8.4775	8.0161	5.7734	4.1482	5.7343	11.39	8.3181	10.303	8.3246	4.8733	6.964	8.2415	7.7925	12.836	5.018	7.5621	12.047	7.9387	6.4479	9.1507	9.3276	7.5653	10.542	5.5201	7.19	9.7334	10.158	9.2161	8.2095	7.8684	9.1187	7.6987	6.0875	9.197	5.8658	6.8014	11.771
6.9466	5.5604	8.9503	5.0742	1.3889	5.2759	1.5616	6.3415	6.4598	2.6622	4.9277	7.4886	7.4929	3.42	1.7277	6.5412	6.6567	11.979	5.8552	5.7333	4.9433	5.5033	6.8113	6.8988	9.4794	8.8795	8.6575	8.1934	3.5551	5.2624	6.6432	7.0555	3.7163	3.3633	5.3293	8.8836	9.206	9.0668	7.53	3.8149	6.4988	7.2253	10.199	8.6794	6.3119	8.3146	9.622	12.482	7.101	11.281
-15.683	-16.973	-16.542	-18.036	-15.193	-13.16	-11.443	-14.14	-13.995	-10.66	-17.261	-11.304	-17.195	-15.024	-12.62	-16.196	-16.449	-11.777	-15.069	-16.651	-15.395	-14.575	-16.077	-10.907	-13.966	-11.223	-8.1498	-13.104	-13.415	-10.195	-11.83	-14.537	-17.183	-10.305	-13.735	-12.854	-15.861	-9.7518	-12.666	-18.303	-13.912	-12.421	-13.45	-10.208	-13.564	-13.783	-11.794	-16.113	-9.663	-9.7935
1.2136	0.59676	7.1562	5.3801	1.4564	2.6451	3.1316	2.8135	0.7825	6.9148	3.6173	3.0038	1.2253	4.2328	-0.55448	1.4215	2.5559	0.63796	0.2709	11.516	0.46471	-1.8207	-0.97623	2.8372	-0.87517	-0.9032	2.5257	8.4991	4.2335	2.1163	0.71675	2.6929	3.9838	3.665	4.7732	1.6996	5.1932	1.3344	7.3341	3.7059	3.0485	8.2345	2.8051	1.8328	0.41441	1.8662	1.2867	4.2524	7.5291	1.0609
-14.31	-5.5937	-6.1481	-10.641	-7.4917	-12.664	-16.598	-9.2951	-10.407	-14.194	-9.4002	-13.325	-8.9322	-9.3268	-9.3447	-16.067	-10.301	-13.343	-15.349	-13.394	-10.698	-10.971	-14.22	-13.198	-5.701	-9.8539	-7.3774	-10.176	-7.6942	-9.8144	-16.025	-10.05	-6.6176	-11.193	-11.941	-10.877	-12.338	-13.08	-11.99	-11.075	-7.3219	-9.5667	-11.394	-11.089	-12.12	-12.744	-10.473	-13.21	-9.3602	-8.8561
-16.545	-9.4261	-16.173	-10.255	-10.714	-12.887	-12.139	-10.355	-17.298	-15.019	-11.38	-12.152	-17.955	-13.782	-12.95	-17.83	-14.288	-11.438	-10.632	-16.199	-10.962	-16.782	-11.406	-18.235	-12.262	-11.098	-16.208	-13.614	-12.35	-18.141	-13.772	-13.641	-13.329	-9.3717	-14.553	-14.066	-16.869	-19.275	-13.508	-13.217	-13.903	-16.118	-17.073	-15.664	-13.735	-14.127	-14.159	-12.797	-12.378	-17.247
-8.9025	-6.5529	-4.1135	0.33023	-6.3982	-6.9957	-1.8951	-5.9228	-6.5183	-7.2538	-5.1767	-1.6083	-4.5754	-3.0015	-2.8571	-4.8166	-4.4025	-6.152	-3.7244	-5.2284	-2.3196	-4.5663	-5.7411	-7.8959	-4.3358	-4.7339	-2.2953	-8.7824	-6.5352	-2.1634	-7.4886	-3.3039	-4.3426	-10.706	-6.1747	-5.1159	-5.3885	-3.8726	-4.1013	-1.1431	-0.55424	-3.0753	-3.6209	-5.0929	-6.8892	-4.09	-3.3259	-7.4813	-10.906	0.39859
-2.299	1.7968	-0.50088	3.0712	2.848	-1.0761	2.3344	3.3091	3.9677	-5.3271	-0.84135	2.6238	2.3616	-1.5142	3.2222	-0.50231	1.2711	0.20751	3.3762	2.0428	-1.8774	7.0837	-0.8857	2.9974	3.254	-1.7186	3.1115	2.7193	4.9837	1.5384	2.8293	0.13234	-2.1238	1.6887	1.7109	-2.8607	2.7388	-0.21216	-0.96258	5.5219	0.87631	2.802	0.27766	3.8447	-3.2248	0.30073	2.851	-0.50518	2.1594	0.99699
-11.696	-14.14	-14.158	-17.301	-15.047	-9.9484	-20.586	-11.415	-14.196	-12.649	-16.145	-9.0029	-14.772	-13.702	-13.716	-18.988	-11.565	-18.522	-13.791	-12.56	-16.199	-12.559	-15.377	-11.685	-15.012	-15.825	-18.428	-12.876	-13.176	-14.678	-9.8084	-14.304	-15.636	-14.179	-14.293	-9.0978	-14.088	-12.434	-13.061	-14.696	-16.255	-12.496	-17.28	-16.912	-12.503	-9.1099	-10	-12.451	-10.96	-11.661
-12.014	-5.7503	-11.269	-9.4144	-11.944	-8.8581	-8.8661	-11.399	-7.6537	-7.2012	-10.035	-10.223	-10.995	-9.5336	-6.7111	-10.114	-7.1317	-8.1015	-10.195	-6.2342	-6.6045	-6.9413	-8.773	-9.386	-6.9212	-12.533	-5.7594	-8.1922	-8.9856	-7.2672	-5.5367	-7.1932	-8.9663	-9.2548	-12.997	-13.2	-9.6111	-13.782	-5.9672	-9.0963	-4.0147	-8.2372	-7.9524	-8.715	-8.7132	-9.6204	-10.894	-7.808	-7.1814	-10.426
-0.2895	2.3183	6.7737	-0.16251	4.2356	3.7384	5.7732	4.4051	0.95623	0.60707	2.4509	1.3672	2.5924	6.8924	2.64	-0.14771	0.3973	7.8312	4.602	2.6166	4.1391	6.1119	3.1786	-1.1444	-2.0013	1.5624	0.52994	1.7076	1.7011	6.7134	0.92226	5.288	5.0359	1.698	4.2293	2.0876	3.6382	5.9764	3.2697	1.6297	-0.44393	0.85954	1.7261	-0.23433	6.2068	3.5644	7.9209	1.4487	5.6712	3.6653
-12.445	-14.378	-6.8471	-15.832	-7.2249	-16.046	-13.162	-13.644	-14.142	-11.896	-13.844	-11.703	-14.847	-9.457	-9.485	-11.695	-9.2193	-8.0932	-15.919	-11.207	-9.3385	-9.7803	-11.454	-15.5	-12.135	-12.06	-16.385	-16.062	-12.141	-13.722	-13.007	-10.43	-10.711	-13.08	-13.147	-16.741	-12.467	-13.045	-7.4995	-7.4615	-15.249	-11.808	-11.581	-12.89	-16.093	-15.487	-15.745	-9.5004	-14.485	-14.192
1.5964	2.671	1.6017	-1.7902	-1.7901	3.7119	-4.2927	-0.90385	3.7872	-3.1543	2.1809	1.1114	-1.7279	-0.76346	1.4074	3.0848	-1.0184	3.1999	0.55216	0.70866	-2.7355	1.2885	-1.7992	-0.68316	-1.5205	-2.1616	8.1996	2.4217	5.0963	0.51955	-0.20856	1.6843	2.3845	-0.13748	1.3892	3.823	0.49331	2.0316	5.7704	1.8202	5.289	0.74349	-4.1049	1.1861	-2.4722	2.4354	1.5001	-0.069635	-1.2266	3.1144
0.65007	1.7673	1.5757	8.1602	3.559	4.1279	1.9665	8.4939	4.3544	4.4092	3.0272	5.7416	-0.67341	1.3253	6.4551	5.2538	10.258	4.1422	9.8319	2.9522	4.8722	7.1117	4.589	1.9347	2.8886	1.8406	6.9245	3.6553	2.1633	-0.78754	3.4114	3.4663	0.80532	0.31455	-1.2626	-0.29982	1.9712	0.23945	8.1052	1.9473	1.201	5.577	-6.7421	3.2515	3.0401	-0.59267	5.7899	-2.9141	-0.39012	3.9312
-6.3323	-7.2027	-2.1337	-0.51427	-5.873	-2.3849	0.095706	-2.3109	0.61566	-2.3796	-4.4409	-0.85669	-3.5597	-0.95785	-2.1178	0.06646	-1.9117	-2.2739	-5.313	-6.7437	-5.1657	-1.4813	-0.67171	-0.026508	1.0644	-6.2508	-2.1665	-4.0959	-10.384	-2.9968	-2.0651	1.6981	-5.6032	-2.0474	-5.1367	-3.1666	-3.7572	0.48705	-9.1534	-2.3973	-6.9746	-6.7007	-9.8442	0.80684	-2.1713	-5.0845	-3.0339	-4.4304	0.84506	-2.1954
-8.6818	-8.8365	-6.6664	-6.3541	-5.7259	-12.687	-10.461	-5.518	-7.4285	-7.5061	-7.2892	-8.8271	-9.5705	-10.862	-6.6513	-6.8636	-8.9963	-6.4929	-5.5964	-5.642	-7.0181	-11.143	-5.7011	-10.856	-8.4206	-12.336	-10.509	-7.6751	-8.9732	-6.1954	-8.2132	-8.3941	-10.387	-9.4506	-8.7479	-6.3646	-8.3287	-9.8424	-7.9198	-10.118	-8.6492	-13.036	-15.39	-9.3069	-6.5487	-9.2172	-15.861	-9.1752	-9.4393	-8.7907
-1.8575	-6.9018	-8.4621	-3.671	-2.8662	2.3337	-8.3207	-3.206	-3.4494	-1.6271	-0.4726	-4.9492	-1.1957	-3.2808	-6.2925	-1.4855	-0.042771	-1.2983	-2.1808	-5.4242	-4.3367	-1.3339	0.65603	-1.4977	-1.081	-6.83	-2.7023	-3.9161	-2.8311	-3.7147	-2.0104	-4.3403	-1.5832	-3.9255	-5.5089	-2.5488	-2.96	-5.0819	-1.6097	-4.6559	-5.8308	-7.8274	-6.7019	-6.5485	-5.1744	-3.0562	-1.6648	-3.5274	-3.267	-4.2199
-5.5132	1.2636	-0.41657	-2.0804	-4.1615	1.2952	-0.25512	-4.2648	0.50119	-5.1964	-0.004729	-5.9057	-0.93157	-3.1859	-0.89793	1.1507	-0.54772	-2.9093	-2.3503	3.0982	-2.9047	-4.0866	-0.27229	-1.3616	-3.3733	-5.1759	-1.0774	-3.3362	-2.1029	-5.4518	-6.5289	-1.4316	0.021687	1.4044	-2.4337	-4.3038	-2.8732	-4.3932	-4.2041	-1.6208	-2.5516	-3.1014	-5.0073	-5.0908	-4.6507	0.11475	-3.1881	-3.4021	-4.9266	-1.4608
-0.59313	1.2062	0.94416	-0.98082	2.1362	3.4069	-0.045421	0.14152	-0.33314	-3.3193	-1.6845	-1.9411	-0.006981	-0.48553	-1.3301	-5.1562	0.99443	-0.39146	1.5123	-0.68419	0.92353	3.4663	6.5028	-1.0229	2.8135	-0.99026	-4.0637	2.3813	-0.80004	-1.7498	-0.38153	0.8797	-1.3288	5.9337	3.7828	-1.1339	1.7596	1.9791	-2.4728	2.2998	-2.5907	-0.60462	3.5955	-3.3944	-0.36685	1.0719	1.2929	0.53065	2.74	-3.1728
10.805	7.1089	3.7418	6.4176	5.2412	7.7876	4.9597	9.5713	4.4692	9.0118	6.7671	8.8465	7.8689	10.586	7.4819	5.9378	5.1577	9.0616	8.4569	3.1475	6.1895	7.1908	5.8403	3.5681	8.1943	4.7499	7.2004	10.193	4.5192	1.6251	7.2302	6.419	4.0088	5.0485	6.6333	9.1056	7.4777	5.6389	3.8182	1.2346	6.1777	2.9087	9.2079	8.6289	9.6966	1.7899	8.8527	5.9105	4.8151	7.0933
-21.924	-23.47	-18.182	-22.829	-23.819	-23.454	-25.586	-22.822	-23.564	-17.97	-23.693	-26.041	-22.114	-25.68	-20.586	-20.756	-19.316	-17.908	-18.861	-25.274	-19.362	-22.622	-23.614	-24.234	-24.444	-23.323	-20.595	-21.265	-26.501	-18.244	-23.297	-23.179	-24.978	-21.055	-19.162	-22.321	-17.63	-21.481	-20.483	-20.005	-21.594	-23.926	-19.839	-17.784	-27.58	-20.527	-19.009	-22.121	-20.384	-23.025
-20.841	-22.371	-21.391	-16.034	-23.003	-22.974	-19.261	-20.649	-24.702	-20.385	-25.448	-21.952	-17.224	-21.471	-18.82	-19.421	-22.391	-17.377	-22.04	-19.645	-22.527	-21.407	-20.79	-20.937	-17.793	-19.287	-24.534	-22.646	-18.983	-17.033	-20.606	-18.286	-23.756	-20.577	-19.457	-19.534	-21.965	-17.116	-16.981	-21.029	-25.392	-22.661	-18.011	-20.811	-22.201	-18.74	-21.393	-20.534	-15.751	-20.952
-1.7956	-2.0668	-0.42958	0.46548	-1.4542	-2.1688	2.0949	-0.016132	-2.2288	1.1126	0.36478	1.3141	-0.53264	-3.3686	3.0269	-2.5327	1.3868	-1.6871	0.066461	-4.089	1.9937	1.3959	0.9384	-2.9137	3.0638	1.1512	1.8411	2.2122	-2.0309	2.8207	0.48553	-4.3372	-2.3622	-3.0731	-4.6015	-3.8709	2.1385	-0.68184	-2.3258	0.48505	-1.1263	3.2934	-1.6907	-2.5388	4.2516	0.17046	3.0453	0.55688	-3.4503	-1.3233
-12.262	-15.368	-17.383	-14.634	-13.689	-12.618	-14.085	-10.887	-18.146	-18.087	-19.098	-17.21	-13.687	-14.15	-18.333	-20.815	-14.623	-12.63	-15.583	-15.788	-14.501	-16.672	-12.865	-12.497	-18.653	-10.181	-17.504	-12.114	-14.869	-15.228	-21.083	-16.091	-12.704	-11.429	-13.542	-16.969	-12.647	-12.585	-9.2489	-12.035	-15.484	-12.019	-16.528	-17.418	-13.343	-16.599	-18.715	-17.139	-17.126	-12.541
-0.99123	-2.3906	-1.6417	-1.7125	-0.20102	-4.8519	-6.9504	-3.5587	-0.64427	-4.2042	-4.6809	-3.4767	-5.8919	-0.0091598	-2.7387	-3.5842	-4.4306	-1.0891	-5.28	-1.4241	1.2705	-2.0274	-5.1599	-2.7805	0.23502	-3.5982	-4.2479	1.9197	-4.8454	3.7781	-0.87782	-6.6025	-4.8038	-4.0558	-5.2573	-4.6645	-2.7016	-2.1434	-3.4497	1.1648	-9.3803	-1.8789	-3.0379	-7.0468	-6.2936	-0.89494	-7.2701	-4.5585	-1.2798	-0.64556
-14.893	-10.95	-13.157	-9.5082	-16.83	-13.923	-9.823	-16.165	-12.242	-15.794	-10.324	-10.259	-13.53	-9.1813	-15.429	-8.0161	-14.036	-8.9282	-14.245	-11.305	-7.6378	-16.205	-14.552	-10.464	-18.499	-9.3987	-13.077	-16.672	-13.265	-15.656	-11.858	-15.206	-14.186	-10.939	-13.997	-6.4835	-17.335	-8.0339	-14.646	-16.811	-10.347	-11.159	-13.937	-14.479	-13.63	-12.022	-10.486	-15.66	-9.6887	-14.269
-5.1527	-5.9774	-2.5082	-6.3609	-7.1289	2.2753	-5.8286	-4.2346	-5.731	-4.2314	-5.6373	-6.0709	-4.1616	-3.879	-6.0046	-3.7352	-5.1738	-7.4304	-7.8276	-4.6554	-4.1827	-3.6847	-3.0106	-4.4119	-6.1929	-9.0971	-2.0509	-6.7197	-5.395	-9.6768	-0.86388	-8.1397	-5.7866	-7.353	-3.712	-0.68052	-9.1166	-9.8463	-3.7415	-5.4971	-6.4072	-6.0142	-3.3747	-7.5398	-2.6078	1.2181	-1.1935	-6.2236	-9.3521	-9.2628
-11.725	-11.769	-9.7735	-8.1694	-16.294	-11.989	-16.166	-14.378	-11.973	-9.0669	-14.599	-14.207	-11.584	-17.761	-11.555	-13.849	-18.072	-13.893	-12.49	-11.722	-19.575	-13.224	-8.9807	-17.758	-10.715	-11.525	-10.292	-15.942	-14.018	-10.991	-11.804	-14.289	-12.25	-14.587	-16.646	-13.951	-13.271	-16.475	-8.372	-13.202	-9.3804	-12.655	-6.9906	-14.356	-17.739	-11.424	-15.038	-17.993	-13.268	-10.215
-8.662	-8.7065	-10.054	-12.648	-11.684	-4.1595	-13.961	-12.271	-12.476	-8.8229	-14.041	-12.339	-6.9726	-5.5804	-9.6605	-10.08	-12.354	-6.6138	-9.0195	-9.678	-10.055	-15.573	-10.996	-7.9158	-10.478	-9.7647	-10.079	-10.376	-8.354	-13.61	-6.8159	-10.674	-10.946	-12.607	-8.5782	-10.047	-12.782	-10.359	-9.383	-10.161	-15.654	-11.725	-13.844	-10.642	-12.64	-10.686	-10.01	-7.8336	-11.677	-7.3946
1.1471	-3.1232	-1.4722	-1.1224	-3.1511	1.7264	-2.7909	-4.7424	-3.3664	-0.38712	-1.6659	-1.0084	-0.35457	1.3421	-2.1514	0.71184	-0.096458	-4.5373	-4.365	-2.7392	-3.4256	0.60467	-0.90537	-5.0129	-4.2466	-5.0826	-4.4788	0.45226	-4.5206	-2.1641	-2.3705	-3.6445	-1.7172	-1.8287	-1.8431	-1.6248	0.20101	-5.6274	-1.0526	-5.3277	0.74576	-4.7779	-2.6811	2.1047	-5.8863	-1.5269	0.14917	-0.60977	0.57258	0.42124
1.9145	-4.3293	4.2596	1.0749	-0.98707	-0.85501	6.1734	1.1447	-1.0523	2.9873	-1.4762	3.7033	-4.31	-1.3802	-0.1134	4.5666	3.2686	1.5782	1.5384	4.4301	-2.5444	2.0323	-0.47801	-2.9068	3.09	2.8575	-2.7948	1.6339	2.5137	5.0764	1.7779	-0.43992	-1.9816	6.367	3.9284	3.5693	1.895	3.9585	2.3104	4.0344	-0.83257	2.5761	4.1994	-1.361	0.083437	0.37976	7.0149	4.7888	-0.068637	-0.31913
-5.1795	-4.4098	-4.647	-7.9328	1.6781	-4.7716	-2.1955	-0.834	-1.8766	-8.6647	-5.3162	-3.3074	-0.73044	-4.2495	1.4082	-5.3149	-7.5923	1.5928	-5.308	-2.3753	-4.3561	-5.5823	-3.6555	-6.6955	-1.95	-0.98305	-6.83	2.354	-4.1583	-7.0057	-5.572	-0.50678	-3.3442	-1.4209	-2.7132	0.34473	-2.1135	-8.5	0.55265	-4.9825	-4.6983	-4.5185	0.86854	0.1955	-7.7578	-6.2317	-3.2166	1.736	-3.8844	-1.3872
4.4711	-1.0685	-1.8254	0.35118	2.4595	2.1027	-1.4193	2.1494	1.6484	0.13632	0.97172	-0.64867	3.9453	-0.6337	0.65482	-2.6707	-1.0267	-0.33563	1.3997	2.8867	2.6901	-1.7939	-0.52101	-2.5531	3.8695	0.34546	-1.5575	3.3464	2.063	2.0495	-1.165	-0.94313	0.59178	2.1998	6.6792	-0.19569	-1.2266	0.97428	2.5615	-1.6488	2.5076	4.9646	2.1437	-1.6116	2.9239	-1.1081	0.9561	-0.14622	-2.1161	-0.60214
1.9471	-1.6111	-3.1479	-3.7875	2.0019	-0.1801	-2.9916	-1.9693	-5.2557	-1.1738	3.0775	-2.8093	-0.79299	4.8515	0.42536	-2.6487	-0.34853	-3.3942	-4.3601	-0.87685	-3.7615	-2.0778	-2.3225	2.8623	0.20829	-1.6351	-3.5068	-0.14478	-2.6816	-2.5266	-1.1954	-3.9258	-3.329	-1.6227	-4.3813	-1.5511	-1.1676	1.247	4.6236	-2.5241	0.55789	-2.4216	-0.92146	-2.8905	-3.2279	-3.022	-2.1559	-3.3036	0.35196	-0.29542
-1.9632	1.5768	2.2471	-2.5766	-4.4256	-7.7098	1.7088	2.3282	1.4048	2.1234	-0.34836	-0.86732	1.5561	0.90922	2.7496	-1.8408	-1.2169	-1.9312	2.5215	-1.9523	-1.6903	-4.3241	-1.4912	-3.3411	2.3184	-5.2885	0.68828	0.061704	-0.065041	-3.3646	1.4297	-2.4565	-4.149	1.2877	1.5416	-1.4158	-2.8827	1.6672	-1.8155	-2.2955	-1.7129	-1.1992	-0.92166	-4.0688	-2.1429	1.0559	-0.75287	-0.35133	-0.21078	-2.7236
-0.82903	-1.4807	-2.0523	-1.9513	3.4117	-0.57853	2.9494	0.37054	-0.14808	2.1006	3.6425	2.9479	3.1831	-0.31146	-2.658	-1.6413	-0.79662	0.23995	-3.3735	-1.1797	-1.1477	0.60597	-0.016486	-3.1497	0.68297	-0.50042	2.6321	0.95961	1.0894	0.084257	-6.2299	-1.0355	2.9044	-2.5159	-1.9982	-0.3668	6.8247	-3.1265	-0.87077	-0.58412	2.195	1.5605	1.6696	-3.4947	2.0596	2.0919	-5.2711	2.3415	-0.31887	-2.1741
-3.9707	-2.4295	-1.8786	-8.1202	-2.3191	-6.7857	-3.0757	-4.9906	-11.6	1.0164	-3.2341	-6.5727	-0.94603	-5.2891	-7.5127	-5.9183	-1.8282	-6.826	-3.165	-8.9543	-5.0536	-2.4725	-2.0506	-7.3465	-5.8885	-2.1072	-2.2117	-4.4563	-2.7416	-8.1548	-5.3074	-4.4751	-5.7724	-2.5298	-2.0845	-1.9974	-4.3751	-5.6403	-2.5855	-5.9085	-4.2984	-7.217	-4.6413	-1.6487	-6.0482	-9.0364	-2.3785	-5.8105	-1.6343	-3.994
-2.4945	-2.558	-6.2809	1.1942	-0.92623	0.58115	2.7417	0.9397	1.5877	-5.2421	-0.06508	-1.4531	-3.7289	0.55053	0.21691	-0.9994	-0.70002	0.49299	-1.8819	-4.4064	-2.285	-5.0457	-4.0674	-3.8843	-4.4466	1.7031	-2.9039	-4.2927	-0.052004	-5.5284	-0.051953	2.095	-1.9077	-0.44755	-2.0242	-0.97732	-0.31649	-2.8267	0.52809	3.4404	1.9255	-5.5622	3.0228	-1.4687	-1.1094	-0.23203	-2.3283	-2.5321	3.7167	1.8232
-4.6193	-2.0803	-4.7773	-2.342	-0.98352	3.4282	-1.1413	-0.75943	-2.2975	-4.0287	-7.1131	-7.2235	-1.1422	-4.064	-6.2381	-2.919	-0.99853	3.0746	-5.4256	-5.2955	-1.5298	0.8477	-4.037	-1.3688	-3.5354	-0.91203	-1.5317	-1.6649	-1.7745	-0.71644	-1.4766	-5.8982	-4.4798	-6.0396	-3.2566	-3.9007	-6.9461	-5.8385	-5.6585	2.9822	-0.30873	-5.1147	0.056659	-0.5813	-3.1233	-5.3502	-1.3152	-6.6442	-5.7132	-3.0239
-21.952	-18.727	-21.864	-17.305	-24.382	-18.803	-16.912	-21.02	-18.883	-21.276	-26.122	-16.944	-18.884	-20.198	-17.287	-22.545	-18.081	-20.958	-22.984	-16.397	-18.124	-23.126	-17.737	-22.318	-23.872	-27.869	-22.991	-18.199	-18.138	-22.436	-23.134	-25.205	-21.595	-18.067	-19.585	-20.793	-19.492	-25.278	-21.977	-21.153	-19.763	-22.459	-19.701	-27.629	-22.078	-16.589	-18.908	-22.154	-21.253	-20.676
0.16878	-1.1444	-3.5413	1.406	-4.2049	-3.3723	-7.0649	-2.1946	3.1557	2.3503	1.7512	-4.1604	-3.0099	-3.9505	0.64893	-2.5444	-1.3525	-1.0339	3.8444	3.6699	0.91202	2.3655	3.8869	-1.9254	0.98338	-2.3182	-4.2519	-2.0854	0.12984	5.3509	-4.6349	1.8421	1.3234	1.3207	-1.4468	-0.20806	-1.3875	-3.4703	0.86598	-2.4199	0.41011	-0.9165	2.3628	1.3903	5.5352	-0.85579	-1.4148	2.8812	3.4578	-0.54546
-0.31826	-1.8465	-6.2256	-0.77675	-0.21553	4.4376	2.7859	-5.7015	1.0536	0.71777	-2.4267	-2.0163	-3.161	0.63388	-1.0341	-5.186	-4.7681	-2.758	-1.8948	-2.5059	-7.8161	-5.5484	-0.25199	-2.101	-2.1509	3.3063	1.0778	0.40118	3.1154	-0.010417	-1.8612	-3.2716	-0.82647	-4.7396	-2.8741	-4.6699	-2.7635	-2.9974	0.47393	-3.0405	4.1055	-3.2323	-0.026369	-5.689	-2.0135	-2.7964	-7.6056	-2.4295	-5.4053	0.16996
-3.08	-4.4071	0.33023	-5.0863	-6.0289	-5.6649	-4.8522	-1.1736	-5.4066	-6.4312	-5.0725	-5.194	-0.06212	-4.4517	-4.0963	-5.7263	-0.98974	-5.3133	0.40234	-5.6037	-2.1339	-1.7833	-4.3682	-2.0366	-2.2665	-0.42773	-7.5303	-6.4869	-1.2596	-4.2613	-6.1419	-8.7747	-6.05	-3.7971	-1.6097	-7.972	-7.3414	-1.9096	-0.67231	-2.0439	0.585	-5.0204	-3.2312	-5.573	-3.5772	-6.1738	-2.8021	-0.98278	-2.256	-5.2179
5.755	3.3431	2.2232	-1.4683	3.1951	1.8823	0.18132	-2.0985	-1.8987	-5.9775	1.1546	-2.8948	3.7214	-3.2174	2.9256	-2.331	0.99678	-2.47	-1.4593	1.3839	5.5687	0.87103	0.33037	-0.48745	-0.33053	-1.4787	0.87863	-3.1113	1.8165	-4.3006	0.85693	3.3487	1.4072	0.79662	-0.60678	-5.3463	0.46453	-1.4838	2.7623	-0.37785	2.0258	1.1453	4.7644	1.294	5.203	1.7058	0.15667	-0.45304	6.2928	3.4388
-2.1567	-3.1526	-7.7536	-5.6636	-3.7221	4.6972	2.5455	0.59048	-5.9912	4.1879	-2.4632	0.56688	0.64168	-3.1712	0.22486	-1.89	-0.87792	-2.8904	-0.80084	-4.0422	2.6639	1.543	-0.31626	-3.6198	2.5146	1.6003	-2.8721	-4.4147	-3.7133	-5.3594	-4.3383	-1.0987	0.57379	-0.34236	-3.2517	-6.1011	-3.0843	-3.4386	0.52821	1.8444	-2.3124	-0.9427	-0.5272	-0.65525	-1.2361	-2.8699	-3.6015	-2.4604	-1.0312	-5.6498
5.7726	4.9693	1.675	3.691	3.8428	2.6941	5.7353	5.2785	1.9029	5.3705	5.2041	3.8886	5.35	4.1579	3.9685	5.5571	9.0007	4.4022	9.2816	1.1185	-0.029061	5.4231	3.6619	4.338	5.4227	6.2013	0.55573	8.9811	3.892	3.7514	4.94	4.9158	4.118	2.3658	1.1336	5.4454	4.1345	2.648	3.0136	2.8655	5.6142	12.737	4.8693	4.2732	1.756	4.3435	8.1391	1.6595	1.0413	8.7589
-4.8828	-1.515	-3.3603	-6.2093	-2.5476	-2.8559	-5.9257	-0.56703	-2.718	-3.063	-6.5876	-2.9652	-2.7291	-2.9088	-6.9885	-7.2055	-3.0927	-4.4987	-4.8406	-4.9453	-6.2576	-3.1421	2.4119	-4.6762	-4.8066	-8.3999	-4.661	-2.2782	-4.3979	-4.9228	-4.7053	-1.356	-3.6194	-5.0967	-4.4002	-0.27701	-3.8573	-0.2083	-7.967	-0.22492	-3.2296	-2.8876	-7.7337	-4.6896	-2.8781	-5.0767	-3.9103	1.2196	-6.7388	-3.1876
-12.62	-15.234	-12.239	-14.766	-8.9002	-8.3872	-14.016	-12.092	-11.687	-15.187	-8.4408	-10.583	-12.167	-6.7648	-8.6815	-16.403	-14.035	-16.268	-15.983	-12.282	-13	-15.366	-9.702	-10.643	-15.5	-9.8121	-12.836	-10.946	-12.408	-13.716	-7.0189	-10.241	-8.981	-11.963	-6.3477	-8.2325	-10.644	-12.227	-8.2812	-9.6357	-9.8528	-14.11	-5.3446	-7.4498	-12.399	-9.1048	-8.2322	-8.6737	-11.265	-8.7248
-7.3283	-2.9591	0.52627	0.51659	-2.1524	-5.7091	-5.9215	-2.4912	-2.5771	0.06482	0.76005	-1.4523	-5.0042	0.38443	-2.5566	-3.5829	-5.0455	-2.9055	-2.3285	-6.5581	-3.0933	-2.6825	-7.4576	0.041915	-0.81097	-4.988	0.64753	-5.6031	-0.29403	-5.7064	-2.9674	-6.7805	-4.9576	-5.0188	-4.3985	-4.3035	-2.3883	-0.31744	-7.5095	-3.5935	-4.463	-0.89675	-3.65	-6.281	-0.3924	-3.7074	-1.2732	-1.8315	-2.7276	-0.90198
-1.3491	-1.1692	1.8623	2.0191	-2.5715	0.37535	-1.7354	5.2597	-1.3877	1.0766	1.4972	1.2773	1.7397	-1.0445	1.1408	0.18097	-2.0497	-1.4643	-0.89922	-2.0905	0.27748	-2.5958	1.2111	1.8185	0.77613	2.2585	0.015445	-2.6426	5.7709	-4.799	1.6024	-1.5363	-0.49543	0.45956	-3.2635	-2.213	-2.3069	2.5395	0.18279	-1.8787	1.3937	-1.4725	0.54309	0.016526	-2.1904	1.9266	-1.4291	2.5403	-0.67511	0.16224
-7.1118	-9.0366	-5.5981	-6.3903	-10.647	-4.1156	-6.7791	-8.7218	-9.3664	-11.657	-0.54703	-10.451	-5.1871	-5.17	-3.9844	-11.243	-5.787	-9.0285	-6.8498	-4.6735	-0.97012	-8.0072	-8.487	-7.5825	-4.5199	-7.7401	-6.9944	-7.375	-7.6935	-6.7757	-6.8077	-4.059	-9.4248	-8.1756	-7.0789	-5.7852	-7.8329	-6.818	-6.8913	-7.2707	-5.3587	-6.7167	-6.3395	-5.7657	-10.485	-6.1775	-3.7563	-4.1891	-8.3949	-6.3785
-13.262	-15.047	-13.003	-13.368	-12.999	-16.96	-9.5262	-9.429	-8.3054	-12.009	-14.425	-10.402	-13.349	-14.256	-14.523	-9.2577	-14.338	-18.108	-11.77	-9.6192	-10.974	-15.957	-12.023	-11.95	-16.046	-9.7464	-9.4871	-9.6884	-9.7117	-12.013	-11.974	-14.227	-10.938	-14.302	-12	-12.065	-11.021	-12.757	-10.814	-11.846	-10.44	-8.6797	-14.146	-8.8107	-13.24	-17.998	-6.1024	-16.952	-10.894	-14.787
5.2987	8.6099	13.057	5.6206	9.196	13.748	8.1332	4.296	9.4018	9.1124	9.8825	9.7902	10.308	6.9643	11.406	5.7807	8.8582	5.1168	8.025	8.1757	7.5011	11.509	5.4292	9.1237	10.87	12.202	8.0977	9.9889	10.36	2.8054	4.9371	8.7045	11.831	7.281	9.0517	4.1058	10.458	10.023	14.91	9.3858	6.937	9.5259	11.007	9.3491	7.192	7.6541	9.3678	7.4068	3.1905	12.385
-7.2304	-3.1837	-4.4709	-1.0942	-1.3898	-2.3432	-2.667	-2.814	1.6699	-0.027125	-1.4864	-4.1734	-1.1313	-7.5747	-3.9017	-3.3339	-4.9977	-4.8632	-6.3359	-3.6681	0.28567	-3.949	-5.3463	-7.9253	-3.0857	-8.6828	-1.2311	-5.1543	-7.0365	-1.2603	-0.92108	-1.8133	-3.1406	-6.9638	-3.7233	-7.3235	-5.6759	-0.016423	-2.9423	-1.832	-1.8069	-5.6366	0.39772	1.9445	-5.1206	-3.0717	-0.90008	-7.9211	-2.8493	0.70348
-3.4349	-6.4454	-4.0867	-2.9319	-1.7259	-11.406	-1.2292	-8.8233	-4.7436	-10.432	-6.4696	-3.2176	-6.429	-9.7016	-5.5918	-8.8084	-4.1386	-6.5565	-5.1235	-7.9712	-1.0965	-3.1134	-2.6768	-8.3934	-8.2472	-7.2847	-6.2718	-9.2114	-9.4606	-5.0317	-5.5388	-5.59	-5.1218	-6.3592	-4.6926	0.017218	-3.3079	-6.5223	-3.2885	-3.9056	-5.6134	-5.7305	-4.1983	-11.603	-4.5901	-5.7167	-5.86	-3.0648	-6.2517	-7.3403
-15.729	-11.217	-14.252	-16.872	-15.581	-15.223	-18.149	-13.133	-11.35	-12.362	-11.546	-14.944	-15.903	-13.953	-14.576	-11.147	-15.509	-20.693	-14.662	-14.657	-18.051	-16.596	-13.526	-15.968	-12.499	-16.953	-17.183	-14.193	-13.036	-10.468	-12.028	-10.542	-14.71	-14.865	-15.561	-14.265	-11.9	-14.116	-15.785	-12.401	-14.508	-10.583	-11.351	-18.567	-15.559	-9.7932	-15.797	-14.499	-15.649	-13.003
-19.166	-13.465	-14.127	-12.399	-14.61	-11.907	-7.1505	-13.851	-12.519	-12.372	-15.701	-14.09	-11.979	-15.027	-11.118	-15.217	-11.311	-17.216	-12.092	-7.5596	-11.163	-14.319	-11.02	-9.4382	-11.78	-14.231	-8.8463	-12.659	-13.337	-14.048	-14.876	-9.8965	-14.62	-9.6509	-10.358	-11.016	-12.901	-10.399	-13.144	-12.708	-13.075	-15.969	-14.39	-13.225	-13.638	-17.626	-15.727	-11.269	-8.6717	-13.152
-3.8672	-5.8325	-4.6085	-4.4003	-0.60431	-3.2906	-5.4321	-2.5051	-4.62	-0.48025	-2.1965	0.89737	-2.8148	-2.2225	-0.55292	-4.892	-3.8801	-3.6884	0.84366	-1.4952	-3.8784	-5.2149	4.2294	-5.4581	-0.68063	-0.44315	-1.1626	-3.0658	-2.0853	-1.546	-3.3712	-2.6677	-0.6699	-0.69865	-8.2445	4.1888	-4.5794	-4.6266	-6.0665	-3.6545	-0.77799	-5.2359	-3.7973	-3.9907	-3.1034	-0.63019	-2.5819	-5.162	-1.1582	-6.8956
-11.437	-11.903	-10.263	-12.94	-8.4089	-11.877	-15.362	-16.839	-10.714	-12.676	-11.224	-11.693	-9.8564	-11.844	-9.1339	-6.7186	-13.355	-13.862	-12.456	-11.028	-9.7753	-12.036	-14.455	-8.1731	-14.682	-11.481	-13.363	-12.859	-10.011	-13.565	-11.361	-7.5105	-9.5461	-9.6386	-10.946	-9.1562	-9.7173	-8.4035	-6.292	-9.8209	-14.031	-13.583	-14.052	-8.7158	-11.168	-12.357	-7.3621	-9.8582	-12.5	-7.4935
-0.11127	-2.3268	-0.67762	1.8489	3.3679	-0.60897	-2.8457	-1.9578	-1.4663	-1.3914	-0.14378	3.4393	-2.1778	-0.3211	-2.2976	-3.2504	4.756	-4.1438	-1.1341	-4.515	-4.9199	0.066365	0.31216	-0.74542	2.0161	5.1506	-1.2248	-9.5689	-2.793	-4.0432	1.4603	0.75307	-0.10381	-3.2867	2.1125	0.14488	1.7013	-1.1234	-5.3682	-0.74742	-0.081403	0.92403	-2.5042	-0.45085	1.8397	-0.14001	2.8921	-1.033	-2.1216	-0.711
-4.6269	2.6322	-2.9898	-1.365	-1.0638	-1.3098	-4.8905	-4.2022	-0.083055	-3.4147	-2.4398	0.30656	-3.5948	-2.0073	-1.3142	-5.9709	-0.88413	1.8878	2.3855	-3.6928	-1.7906	-3.8712	-1.8291	0.044995	-2.4464	-3.0149	-4.4431	-4.2452	-0.10766	-3.2714	-4.4928	0.97588	-2.6206	0.9258	0.51353	-4.638	-1.0606	0.064218	-1.5095	-1.5252	-8.3993	-1.1039	-1.9256	-1.4432	-1.3022	-4.1823	-5.2868	-1.737	-4.7948	-0.77275
-1.7242	1.4695	-2.9213	-6.0324	-4.1674	-3.9896	0.18869	-1.2058	-2.3188	-4.9785	-0.35644	-5.0683	-3.8738	-6.0832	-3.823	1.5798	0.040505	-6.6966	-2.5839	-3.9552	-1.2507	-2.7353	-1.736	-4.0793	-4.3222	-2.1966	-6.3951	-1.4706	-3.5416	-3.4109	-0.40189	-4.7683	-5.9334	-2.634	-4.1757	-1.7529	-3.1905	-2.8048	-7.285	-2.9348	-2.1112	-3.857	-5.6433	2.7201	-2.0792	0.28795	-0.81438	-9.2092	-3.6334	-4.2721
-4.3129	-8.1819	0.67748	-8.3703	-9.3469	-3.1964	-4.0232	-5.6759	-3.371	-2.1688	-2.1345	-6.9638	-8.4746	-3.624	-4.8431	-0.73636	-7.6644	-5.8083	-13.871	-7.3965	-8.6824	-5.0919	-6.7598	-6.7277	-5.2518	-8.0432	-5.8333	-7.4463	-2.0091	-5.3694	-4.8744	-7.0018	-4.7258	-7.0153	-4.9226	-4.5438	-2.41	-8.0389	-9.4822	-9.2624	-1.2258	-2.4823	-1.3928	-1.4807	-7.8264	-4.2159	-6.9011	-7.3517	-7.1466	-7.439
0.24436	2.2917	-1.538	-4.5824	-3.01	0.34347	-3.0687	0.47123	1.7373	3.446	0.045198	-2.1613	-3.3938	-1.8809	-2.5003	0.013329	-3.3211	-1.8489	2.494	0.055418	-5.9228	-3.2294	2.0517	-3.927	-6.2485	-0.90182	-0.090957	0.54006	-0.81842	-0.71426	-3.0816	-1.317	-1.1005	-1.7457	2.261	0.25102	-0.79931	-4.3884	-3.3844	1.5941	-0.43477	-0.026403	-0.46834	-0.66498	-1.212	-1.0131	-4.0859	-5.6189	-4.6156	-2.2123
-3.9273	-3.9654	-1.0032	-3.6962	-3.6884	-2.9522	-6.3004	-6.399	-4.2045	-6.2945	-3.928	-4.3142	-3.3584	-0.8471	-5.1674	-3.1554	-7.9314	-0.5015	-5.7622	-1.4453	-7.9198	-4.8875	-6.9837	-4.1489	-4.4268	-1.0897	-5.0598	-4.6461	-3.2511	-4.2143	-6.4355	-6.9954	-7.5589	-1.0376	-9.5977	-6.463	-6.3968	-2.5653	-7.2349	-8.6082	-7.2236	-6.7698	-2.1721	-3.0109	-6.114	-2.8077	-3.3236	-0.15386	-3.4911	-7.6013
-1.595	-2.4384	-3.8803	-2.6773	-4.4823	0.63127	-0.16942	-0.72626	-2.0416	-6.0773	0.85507	-1.419	-1.0595	-3.7422	1.4752	-1.9822	0.99478	-0.16964	-7.4377	-4.377	-3.6139	-3.0692	-1.8273	-4.6269	-8.8095	-2.6404	1.9636	-1.4397	-2.9323	-4.6498	-0.54315	-1.9304	-4.2504	-4.3558	-3.4574	-1.5388	2.6956	-0.23557	-2.7658	-3.4373	-2.4511	0.67839	-0.57126	-5.1359	-2.7483	-1.7022	-3.3364	0.17952	0.57961	-1.5105
1.0476	-0.28605	2.4955	-0.45991	0.84556	6.2695	0.10078	1.3466	3.8971	-0.30573	-0.054958	2.1932	2.1632	0.62464	2.8077	1.822	2.9142	6.5365	-0.12846	0.023667	-0.87027	2.9587	3.5894	2.84	-1.9382	1.4921	-1.1552	2.0716	2.5808	4.3147	-2.0467	6.7315	4.1585	1.59	1.4033	2.0651	-0.053603	6.1157	-1.0862	2.075	2.6389	-1.8046	-1.0144	3.7283	2.5616	2.1695	0.93878	4.081	-1.8544	-3.2723
-14.212	-16.273	-13.592	-12.812	-13.66	-17.606	-9.3509	-14.548	-10.978	-12.415	-13.988	-14.16	-11.295	-16.26	-17.456	-14.959	-13.27	-17.312	-10.919	-10.034	-12.875	-12.22	-16.938	-17.133	-9.1042	-16.667	-16.148	-15.162	-16.359	-16.356	-16.159	-13.477	-14.243	-12.096	-11.017	-16.268	-17.126	-17.046	-13.939	-14.854	-12.294	-13.581	-12.212	-16.241	-14.796	-17.729	-15.942	-11.427	-9.8245	-11.749
6.414	2.5179	4.6425	6.9618	11.236	10.442	3.6837	7.941	4.391	-0.21762	4.2937	6.2419	3.4531	9.4597	8.3384	5.9815	4.3894	4.2699	1.6933	1.1425	8.8522	5.3275	7.1157	7.9098	2.5421	0.59093	0.46577	3.8733	5.7121	4.3093	6.1714	6.8073	3.2361	6.2236	8.4349	3.4865	5.3836	1.1899	4.2338	8.2716	9.3086	1.2694	9.3403	5.6862	8.3719	1.1759	0.68876	7.5785	3.3805	3.8698
-1.292	-5.0419	1.5044	-0.065084	0.73041	-4.7869	-2.9593	-2.3518	-3.2919	-0.53773	2.4735	-2.9712	-3.9756	-1.7114	1.48	3.0499	-2.3391	3.1555	-0.25417	-4.47	0.42192	-0.43763	2.556	4.6029	1.1269	1.7833	5.0142	2.9465	0.70189	0.76459	-1.2288	-0.22023	0.59311	-0.096428	-3.8697	3.5054	-0.91342	0.30545	-2.6244	1.0101	1.9191	1.9533	-1.6279	-0.67489	-2.2524	0.39472	-2.3544	1.371	2.6662	2.1499
7.3024	0.2548	0.5328	0.89803	1.5896	2.9777	1.9842	1.4642	5.0051	5.4889	0.11259	-0.18217	1.8454	0.29949	1.0873	0.76126	1.5253	4.1397	1.6156	-1.3473	1.9106	5.3619	3.6998	6.3472	-0.50349	2.5713	2.5466	1.6619	-0.1088	3.9722	-0.22125	2.8093	0.77073	-0.89193	0.38936	-2.872	1.0457	-0.50162	1.618	2.8755	1.7267	3.7287	2.9808	0.48933	1.2678	3.9999	4.1469	-2.1337	5.4266	2.6335
1.6924	-1.5263	-4.8548	0.59007	-1.0759	1.0451	-2.8583	-0.6953	2.0633	-2.939	0.66704	-3.2251	2.3883	1.2366	-3.799	-3.9575	2.3108	-3.0702	1.2835	-1.8427	-3.8823	-3.158	0.61353	-1.9535	-1.6441	-1.7646	-0.018517	1.1786	-0.65628	-0.073669	2.3044	-8.1149	0.1608	-1.8645	-1.6328	0.68243	-0.30508	-5.9783	-0.19713	3.0244	4.8718	1.4696	2.3493	0.045079	-1.2902	3.5283	-1.7234	-2.852	-3.6271	-6.5191
0.31666	-0.85209	0.6123	0.31733	1.0573	-0.56962	-2.5053	-3.3967	-2.0671	2.5797	0.45843	-1.1777	4.5875	-1.4219	-5.0322	-2.1756	-0.29114	-4.2732	1.4413	0.88906	2.2287	-0.44011	-3.4977	1.4187	4.127	0.59173	2.0641	0.25201	-0.49682	0.66909	-3.0604	-2.79	-0.051605	-3.0145	-5.0537	-4.44	-0.63171	0.96456	5.4035	-0.56829	-2.1637	0.22228	-0.86894	1.4898	-1.4572	3.1153	5.1357	-0.4377	2.0137	2.5022
3.4217	1.4619	5.378	3.3893	-2.0748	0.14581	3.9445	2.966	3.1264	2.5491	5.7687	2.3688	6.9473	2.1803	0.39076	3.1704	-0.11584	0.61721	-0.58598	1.1119	1.1925	0.76496	4.3522	-4.0409	-1.3541	1.0876	-2.8089	3.4468	2.257	2.0957	1.976	1.9985	1.416	-0.046374	2.1431	5.0787	3.7936	4.5223	5.3459	3.9078	3.6714	4.562	1.4677	3.611	2.2793	3.948	2.6329	1.8412	2.5436	5.9985
2.6044	2.8695	2.4237	2.1588	3.1437	3.6722	5.1873	2.3187	2.4006	1.0757	5.333	4.6029	-2.4419	0.38613	2.757	3.3202	4.0705	1.4888	7.0912	3.6447	-3.7931	1.6637	1.3928	1.4294	2.6651	2.458	2.5442	0.95022	-2.6735	1.6771	2.2947	1.3538	3.3531	2.3678	2.0252	-0.66498	1.0373	2.4496	2.9514	0.83166	2.159	0.93492	5.2942	4.1793	0.9413	3.2069	0.19457	3.8523	3.3383	6.3608
-2.7296	-3.4983	-4.0052	-6.1955	-4.0534	-7.1778	-5.5333	-5.7198	-1.5303	-3.6641	-7.589	-6.0325	-3.0221	-2.4801	-3.797	-8.6269	-7.7451	-4.8151	-3.8456	-6.5941	-3.394	-6.8545	-8.394	-1.3047	-6.5095	-6.4917	-3.4605	-7.0747	-2.0131	-5.155	-2.0135	-5.6971	0.033374	-7.7957	-3.9344	-2.2373	-6.5239	-4.9246	-3.037	-5.6489	-6.6688	-2.6795	-5.619	-3.8877	-10.445	-1.2759	-3.4574	-8.6559	-6.4636	-3.9486
1.5918	-1.6902	0.96452	-1.0679	1.5102	-1.3212	2.224	-0.16608	-0.1652	1.6329	2.053	1.3778	2.4943	3.3235	-0.28256	-1.7084	2.9442	0.87125	-1.968	-0.30691	-1.323	3.402	0.79421	1.5243	-3.3008	-2.6519	3.7325	1.6742	0.6452	-3.3567	0.20011	3.4921	1.0445	-2.7309	-2.9523	-0.75807	5.8377	2.6865	-0.59776	-2.8419	3.2749	-2.1663	-0.47052	0.5545	2.9798	-0.092563	-1.2493	0.1606	3.0763	-1.8931
-23.031	-24.053	-22.787	-24.291	-24.128	-21.149	-27.9	-18.51	-20.616	-22.061	-19.082	-20.492	-25.767	-25.339	-19.319	-21.269	-19.066	-23.9	-18.908	-25.844	-23.213	-17.475	-19.795	-20.223	-25.513	-23.219	-22.063	-24.364	-18.623	-23.739	-18.093	-21.272	-22.485	-24.225	-24.933	-22.495	-24.98	-23.219	-26.827	-27.98	-22.168	-23.378	-20.691	-21.966	-21.849	-19.338	-23.61	-19.425	-21.79	-21.037
-17.403	-23.556	-21.818	-24.794	-27.746	-24.804	-22.386	-19.044	-25.944	-25.103	-21.932	-22.119	-15.738	-21.411	-23.087	-22.072	-20.201	-24.484	-21.71	-20.368	-20.793	-26.794	-19.549	-22.975	-22.242	-21.46	-22.4	-17.343	-20.014	-23.892	-17.451	-24.225	-20.967	-20.108	-20.007	-17.085	-24.888	-26.121	-23.051	-17.405	-22.323	-20.907	-22.971	-23.221	-21.927	-15.7	-23.187	-23.056	-19.843	-20.489
-8.6789	-11.604	-12.768	-13.655	-15.357	-16.33	-12.344	-14.188	-9.4803	-11.39	-16.294	-14.199	-15.891	-13.397	-14.593	-13.058	-10.998	-16.428	-14.341	-14.335	-18.128	-11.729	-14.529	-12.384	-12.814	-12.547	-15.539	-13.931	-10.213	-13.094	-14.246	-17.779	-14.295	-12.831	-17.605	-17.256	-13.931	-17.48	-12.03	-10.379	-18.581	-12.344	-9.231	-15.834	-14.123	-13.968	-8.9146	-12.391	-10.756	-14.321
8.0843	8.2875	6.3233	4.7515	5.1107	4.7798	6.0097	5.4282	7.2165	6.1375	6.0444	11.683	7.8034	9.0139	7.2876	8.1693	6.7769	4.1205	6.989	9.5543	10.956	4.361	10.061	9.5424	3.8561	6.174	4.4668	8.446	1.883	9.6988	4.2869	8.7146	9.494	11.342	9.61	8.7008	4.01	10.821	9.0446	10.047	7.4053	5.9076	6.8582	8.5112	11.776	9.8663	1.6946	1.9612	2.6846	9.9411
-7.6524	-9.9259	-6.8731	-5.6566	-9.4232	-6.8031	-3.4636	-11.002	-10.928	-6.5983	-7.9947	-9.4386	-12.314	-10.29	-11.921	-8.8739	-10.252	-8.5318	-10.077	-14.576	-7.1613	-10.789	-8.5715	-14.124	-13.872	-10.758	-8.7194	-13.109	-8.5069	-9.4364	-10.445	-10.247	-7.265	-10.847	-8.5067	-10.994	-7.9553	-13.854	-16.988	-8.4734	-15.77	-7.0576	-10.104	-10.908	-13.101	-10.462	-6.903	-5.0712	-10.592	-11.584
-0.86282	-1.9903	0.067909	3.421	-3.7485	-0.68198	1.8713	-8.6571	-5.213	-1.5931	-2.1832	0.63324	0.077998	0.078036	1.1408	-0.69434	-0.63155	-1.4112	-1.3634	-1.6211	-2.7582	-1.4343	-6.1716	2.1444	-1.5268	-4.1064	2.2677	-3.7879	0.19789	-4.5459	-3.9367	-3.3405	-1.6896	-3.2559	-3.9696	-0.21638	0.0020383	-0.82585	-4.0563	-4.711	-4.0457	1.5207	-2.2894	-6.0029	-0.2012	1.0854	0.91978	-0.0089292	-4.7514	-1.2488
1.7844	-1.4541	2.5854	2.6074	0.25205	3.2754	2.9967	2.5998	-2.8421	3.1823	0.9581	4.8709	-0.65133	0.46452	5.8537	4.4728	7.1952	4.6299	2.4505	-2.1865	2.2388	-1.8975	3.5726	1.0272	3.528	4.2664	2.7624	1.1383	5.5074	0.08479	-1.6324	1.486	-1.7733	2.8675	4.6123	1.4318	0.28446	3.1504	4.0466	3.0701	1.6695	2.4177	-0.048239	4.9267	-0.16123	0.62673	3.5223	3.5145	4.9113	0.49436
-5.8756	-3.2967	-6.4879	-0.59579	-10.142	-6.1115	-3.6884	-3.879	-1.8683	-3.9043	-4.1273	-5.2269	-5.3603	-6.9818	-5.0871	-5.2166	-5.463	-5.6	-3.6391	-5.5079	-3.1058	-6.7177	-8.5306	-8.2941	-5.1301	-5.1118	-6.4662	-7.7402	-4.9186	-6.6696	-5.5384	-5.4231	-0.98191	-2.8627	-7.2889	-5.4515	-6.1798	-3.4354	-7.3191	-6.8415	-2.4726	-7.7947	-4.7337	-4.0956	-9.9156	-4.9071	-7.3293	-1.0347	-7.9656	-4.065
-2.3891	0.021691	-1.1594	-2.3201	-1.3663	0.9857	-5.3756	-2.4918	-0.80413	3.1899	-3.6077	0.67266	-3.2723	-1.1654	-2.9268	-0.54129	0.098723	0.58146	-1.6359	-2.9286	-2.8438	0.41322	0.7439	-2.7107	-1.5841	2.6574	-2.2695	-3.0463	0.2202	-0.87914	-0.58223	1.5784	0.76732	1.9632	-2.362	0.016538	1.7516	7.4615	3.2396	-0.63527	-7.7647	-0.22525	-2.4708	-0.12806	-3.8322	-1.9035	-4.683	-5.1324	2.4236	-0.76153
-13.155	-11.743	-20.025	-15.053	-15.121	-12.054	-12.73	-13.373	-16.212	-17.417	-12.037	-14.473	-13.116	-10.783	-14.524	-9.3265	-15.271	-13.956	-14.091	-16.376	-13.153	-16.7	-13.898	-8.3475	-8.17	-11.74	-12.305	-12.648	-19.69	-15.38	-12.614	-7.3664	-15.004	-12.569	-9.5229	-13.949	-12.55	-15.392	-10.222	-11.574	-9.9964	-12.17	-13.205	-14.67	-14.984	-13.385	-18.205	-15.465	-13.872	-12.019
-1.8417	-2.8566	-2.5498	1.5389	-0.94661	-0.93121	-0.37847	2.1224	-4.7491	-5.3419	-3.25	-2.8694	0.16601	1.6217	-2.7201	4.7056	2.2474	4.7366	0.56065	-2.4483	0.73089	0.50851	-2.8082	0.038205	-4.8123	1.5676	-1.0897	-6.1439	-1.3544	-2.5908	-5.2138	-2.8975	-5.5208	0.93481	-0.64415	-4.1223	0.024081	-4.3803	1.5742	-2.5517	-0.7382	-1.1977	-4.5559	1.1075	-0.75382	0.068916	-4.5045	1.2312	-6.1874	0.26869
-1.972	-0.9238	-0.12935	-4.9382	-4.0544	-3.945	-1.4023	-3.264	1.1528	-3.9623	-5.935	-0.48436	-0.84943	0.13381	0.10689	-3.9702	-4.975	-7.6024	-0.33164	-3.1005	2.9548	-3.2996	-5.6456	-3.7131	-2.98	0.8283	-2.0529	0.40864	-5.1884	-0.08719	-7.2999	-3.6997	0.19878	-2.3653	-1.7669	-0.57834	-4.2898	-5.4892	-1.869	-0.8012	0.57642	-1.977	-3.3695	-5.5393	-4.8852	-4.041	0.43747	-0.71762	-2.436	-4.3554
-11.477	-13.673	-18.153	-14.623	-12.092	-11.918	-11.136	-13.696	-12.996	-14.987	-13.259	-12.302	-16.453	-10.761	-13.207	-13.909	-13.373	-13.682	-12.191	-12.94	-15.962	-11.09	-14.973	-15.199	-15.994	-15.64	-12.144	-13.405	-9.8645	-12.319	-10.014	-16.053	-19.308	-11.714	-13.787	-11.782	-12.785	-15.288	-13.186	-16.232	-11.524	-13.897	-16.591	-13.747	-13.679	-14.478	-11.709	-11.691	-13.773	-13.513
-8.1489	-3.8416	-1.5441	-6.629	-3.5916	-8.6168	-6.5911	-3.0921	-6.382	-3.9014	1.1429	-0.5427	-8.5714	-10.392	-6.0066	-8.7611	-6.4742	-2.8302	-4.3009	-9.9788	-2.3392	-1.1645	-7.2276	-6.6998	-4.9018	-4.213	-5.7468	-4.6357	-3.8388	-5.939	-6.5511	-4.5855	-6.6432	-3.3421	-8.6626	-3.5409	-8.7509	-3.1943	-5.7875	-3.6143	-9.804	-5.7475	-5.398	-6.7345	-3.1486	-7.7333	-10.62	-7.3318	-8.7014	-4.1954
-12.336	-12.239	-11.2	-6.4831	-9.7514	-15.328	-13.502	-10.725	-14.679	-8.8888	-11.533	-10.072	-14.193	-18.949	-13.664	-11.497	-7.818	-9.3487	-14.116	-6.9239	-10.308	-12.82	-11.446	-11.849	-10.764	-12.21	-10.257	-12.709	-11.077	-7.9469	-10.228	-3.8499	-10.016	-9.8395	-13.066	-13.472	-12.953	-13.513	-5.2081	-6.0894	-16.466	-13.423	-12.819	-11.96	-10.421	-12.654	-13.125	-10.668	-11.072	-12.035
-12.889	-11.354	-16.169	-10.267	-19.571	-11.886	-6.8545	-16.39	-14.065	-7.4066	-12.775	-9.4607	-13.053	-14.131	-15.746	-12.87	-11.264	-11.035	-7.9759	-10.844	-16.267	-10.187	-9.3055	-14.733	-11.251	-12.78	-10.047	-8.4705	-11.998	-12.638	-9.4917	-13.284	-11.308	-13.156	-11.827	-14.253	-11.196	-13.406	-14.114	-14.763	-13.037	-13.774	-14.449	-5.3655	-11.114	-9.5166	-13.215	-12.546	-9.516	-10.051
-11.654	-16.482	-12.452	-10.963	-8.5637	-11.345	-7.8814	-13.437	-10.864	-7.9798	-13.792	-7.4924	-9.2474	-12.392	-14.28	-10.496	-9.9695	-12.691	-14.478	-13.836	-16.165	-6.3993	-15.243	-12.422	-9.3782	-11.675	-6.0483	-10.139	-13.47	-12.011	-10.401	-16.099	-12	-14.435	-6.3322	-11.942	-14.067	-15.295	-17.672	-14.448	-14.324	-11.444	-11.626	-13.225	-6.9565	-13.436	-11.447	-10.59	-17.699	-13.938
5.7472	7.9622	3.9004	5.7366	9.1476	7.1824	5.912	6.5212	9.8614	8.1849	6.5895	8.5159	5.8537	4.7133	5.5881	13.492	2.7783	8.7919	4.5719	5.5476	4.2481	6.2391	7.3837	3.5716	4.6919	8.3178	6.3621	7.0712	10.289	5.9798	5.6835	10.085	8.6378	9.0899	5.3453	11.81	7.2592	8.0221	9.1685	2.9344	7.1196	7.0969	2.112	6.306	6.3611	5.0523	8.0539	7.0481	4.5034	6.9638
4.9912	6.0556	9.257	5.4983	5.9286	3.5035	8.4068	5.3246	1.3971	6.4584	5.5478	7.044	3.9862	8.0429	6.5126	9.9936	8.2484	4.8364	0.93217	3.1002	4.6332	5.135	4.1911	12.129	5.5418	7.0864	7.6913	1.0049	2.5743	4.1469	6.7278	2.3257	10.125	-1.0308	6.5398	2.1949	5.4971	6.8428	7.697	4.3486	7.971	7.1457	-1.6403	0.2695	4.9619	4.4453	2.6519	5.5121	7.5759	11.243
5.9729	-0.68355	4.7468	1.8666	-1.6505	2.2285	-1.0947	-2.0042	4.6116	3.2584	5.4337	-1.2176	3.2326	1.6242	-2.7935	0.37206	2.3439	3.7512	0.34048	2.098	4.0534	0.42371	6.8504	-0.94555	0.70189	-0.63633	-0.76922	0.66965	-0.565	1.0559	0.27857	1.9834	3.4996	0.41967	0.26194	3.1618	2.1409	2.4481	1.582	-0.35939	-0.67328	2.5911	1.1208	0.67042	1.0253	-0.56145	5.0763	2.4334	1.9079	2.7316
-0.25241	2.7634	2.3785	-5.3051	-0.72507	1.0373	-1.9078	-2.7066	-6.8483	1.8177	-7.2518	-4.537	-3.3222	0.14092	2.8836	-0.09694	-3.3087	-2.7818	-4.0667	-4.7219	-2.744	-2.0083	-0.073346	-4.9691	0.79398	-1.1867	-1.7436	-7.0482	2.241	-2.8757	0.63166	-0.66303	-0.84727	1.1055	3.6007	-1.1943	-2.3303	0.93432	0.075906	2.8849	0.83652	-2.7139	2.1831	0.27617	-0.19665	-1.5162	-3.626	-0.7871	2.3175	3.4693
-0.31855	-3.3344	-0.20632	-8.9694	-3.8538	-4.0875	-2.1116	-2.9807	-2.2984	-4.456	-1.3604	-4.7711	-3.8363	-3.708	-1.8787	-1.9758	-2.1238	-5.8083	-4.8285	-4.1077	-2.3288	-1.7488	-7.8877	-1.5573	1.2816	-6.1763	-4.3797	-3.2267	0.75032	-3.656	-1.3866	0.59179	-0.078766	-4.3274	1.855	-1.4709	-1.4212	-6.821	0.82819	-5.4407	-3.3405	-2.2149	-5.6599	-5.0253	-3.1545	-7.7212	-5.6749	-2.6998	-4.5064	-2.1002
4.9402	6.6734	1.6747	3.6196	12.016	7.5983	5.944	3.9158	4.2777	5.6841	5.1985	14.382	11	6.5863	5.8833	3.2708	0.20342	6.8937	9.8736	3.9448	-1.3907	9.6225	4.0458	8.2612	10.969	9.9706	6.9455	4.6997	7.0108	8.8572	2.0979	10.339	10.549	-0.014122	11.237	2.6156	4.7144	5.6009	9.0261	4.9806	6.1437	3.6576	6.6336	10.006	5.2148	10.283	7.1804	10.098	9.67	8.2886
-1.469	2.6041	1.974	2.5014	0.55932	3.2768	3.1685	0.61516	6.4673	-0.48966	2.5517	3.537	2.5098	0.019197	5.6438	3.6296	-1.0849	7.028	4.3141	4.0469	3.4452	4.5374	0.64819	2.3177	5.2068	3.5144	3.5309	4.1479	3.1413	0.75528	7.4474	1.6767	-0.41961	6.3106	2.4666	3.7293	6.3488	3.0774	6.8843	2.9268	5.6177	3.602	3.1458	5.4918	0.83054	2.1006	4.9722	7.0148	2.1703	-2.7562
4.1533	3.1856	4.4141	8.9873	9.2735	3.0204	2.558	2.4754	4.1884	4.5138	2.7152	4.946	9.7522	5.2381	7.7636	0.17248	9.3584	8.4599	3.3535	5.8213	6.6277	9.6658	2.1951	3.6374	1.4019	6.6906	1.2215	0.55993	5.9666	3.8445	1.4486	6.266	3.8192	4.1835	4.2654	1.9853	2.1475	2.5373	6.2481	12.408	9.4638	5.9891	2.283	5.294	8.7997	7.9723	1.123	2.7491	6.6814	-0.70655
-5.8402	-5.9814	-8.858	-4.642	-6.5354	-8.8551	-8.9147	-11.669	-0.79876	-5.9237	-8.0155	-6.7397	-6.9531	-5.9917	-3.6754	-5.0523	-4.015	-3.1656	-6.8093	-8.9937	-5.6238	-4.1665	-8.2395	-7.5498	-5.306	-8.8399	-5.1916	-3.7718	-3.1945	-7.0673	-4.1118	-3.9333	-7.2185	-3.0539	-8.3441	-8.2353	-3.9026	-3.8944	-7.24	-4.5835	-2.919	-7.6114	-8.6011	-4.6147	-3.8363	-10.165	-7.6734	-4.6013	-4.3965	-5.8718
-2.8306	-1.7125	-3.4177	-2.2046	-4.0937	2.1404	-5.3647	-0.99395	1.6318	-1.6503	-2.2575	-1.22	-3.1068	-1.8258	-1.7028	0.81944	-0.70462	2.0309	-1.0088	-1.0577	-2.1692	-4.8388	-2.2039	-0.17735	-5.6792	-4.1272	-2.2989	4.039	0.10656	2.4953	-2.3859	-0.88258	-3.6886	-1.9609	0.37326	-1.1839	2.2884	-2.0068	-6.8983	-0.068123	-4.374	-2.9654	-2.7524	-4.1382	3.9651	-2.956	-2.4357	1.1193	3.954	-4.4863
-1.0852	3.7723	1.7773	0.28383	2.5711	0.67015	4.0587	2.8979	-2.765	-0.18228	6.9384	7.4149	3.1578	2.5828	2.0351	0.59968	3.4424	0.92821	3.8318	-0.3515	-5.1695	0.67391	-0.14656	4.3066	7.9571	2.5475	0.41615	5.8295	4.9719	0.39298	3.8347	2.0071	0.45607	7.2781	2.9163	3.3814	5.1883	1.9071	-1.1882	1.4463	1.8642	2.8316	3.4004	2.1117	3.7468	-2.8334	3.9124	1.0375	1.7876	1.915
2.1858	4.4817	0.87053	2.4023	7.8505	1.3158	0.87859	3.5513	1.0444	-1.0109	4.7167	-1.6325	5.6534	2.5203	1.6065	3.2042	3.2	2.1592	0.10523	2.3385	2.0091	2.883	3.6819	3.1322	2.0867	0.44845	0.87947	4.5165	2.6597	3.3062	2.1505	-0.37084	1.4911	0.55806	-3.1531	1.1096	3.4729	3.0696	4.1097	-2.7557	3.7424	2.0254	-0.36095	-1.4513	-2.2902	2.4481	-1.2567	-2.1884	-0.028071	-1.2561
-2.7572	-0.48042	-5.3496	-3.9008	-3.7705	-4.4359	-2.1566	-9.5135	-7.9841	-4.4542	-1.5582	-1.4318	-2.8291	-4.9919	-3.2531	-3.3689	-8.2475	-7.269	-0.93226	0.025232	-8.6222	-6.8066	-7.3244	-4.6405	-4.9169	-2.2989	-6.2455	-4.8009	-10.545	-8.8607	-8.0571	-6.3678	-5.2181	-5.77	-6.3516	-2.4142	-3.6276	-9.3821	-6.5093	-1.6728	-4.3791	-1.4356	-7.874	-0.78281	-3.2688	-4.9776	-5.496	-7.3806	-4.2767	-0.621
6.0279	-3.3447	2.3882	0.86179	5.0318	-1.896	5.3249	1.161	1.8557	2.7977	2.3177	3.3189	-3.5925	-0.96628	0.93958	0.93268	3.8976	2.2167	-0.22655	0.35103	0.66295	2.8639	6.7195	1.4522	0.16745	1.3919	-0.65563	-0.51865	-2.7767	5.6088	1.4038	-2.4705	-3.2161	4.9558	1.7039	2.4523	-2.6	1.6548	3.3827	5.4144	4.8117	6.7285	1.9443	3.7176	-1.3471	1.2565	4.8842	0.024347	0.054394	0.37527
1.1497	4.6181	7.6315	3.3135	3.9059	2.7086	2.1756	6.7365	0.074358	0.84846	4.5129	9.443	7.07	0.94678	5.0317	3.3076	1.1463	4.0286	2.3897	1.9896	-0.69889	-0.56041	3.3959	-2.8144	-0.70146	7.9577	3.3082	1.9099	0.46592	5.8119	2.8264	5.7947	0.69946	2.5732	3.664	1.6111	1.2555	-0.057283	3.8958	3.0437	2.6245	0.92426	1.3244	3.9836	2.4124	0.96108	2.919	1.8694	4.3449	2.0219
-0.29473	-3.4939	0.8907	0.97811	-0.20867	2.73	-2.111	5.2314	-2.8081	-1.6816	-1.2333	-4.8827	-2.272	-2.6604	0.57836	-2.5666	-4.0229	-3.0459	-1.0195	-3.3767	-2.4821	-3.2952	1.8841	-0.68044	-1.8191	-7.3073	2.3173	-4.562	-4.9715	-3.2026	0.81258	-3.1906	2.1394	-4.7098	2.9545	-2.9665	2.7553	1.911	-0.38285	-5.4402	1.9649	-0.67585	-1.0165	-4.4707	-3.4191	2.2286	-3.6038	-4.0504	1.6204	1.8981
0.6215	-1.4392	0.62952	-0.055545	-0.57729	3.7248	3.9296	0.64405	2.1524	5.6767	-0.019155	-0.64029	0.55472	-1.1509	-1.899	-1.0298	0.21419	1.3864	0.09266	-1.5199	-1.863	1.5021	-2.9185	-0.74114	-0.38334	-1.814	2.1084	1.304	4.9864	0.74762	-1.8906	-0.39432	4.3058	3.6218	-1.222	1.9586	-0.73764	-3.9239	4.8036	-1.339	3.6109	-4.6158	-1.7828	-2.6806	-5.7395	4.3306	-2.3377	0.33829	3.2999	-4.7866
9.3146	11.083	9.6105	13.553	8.6188	6.4871	9.1936	5.3541	7.0302	9.5465	13.085	9.7402	9.3593	6.7518	8.1451	5.8979	7.057	13.374	12.983	9.6507	3.5711	8.086	8.4675	10.249	10.013	8.4651	12.26	9.5451	6.6339	5.1783	11.405	6.6327	9.3999	3.0708	11.487	11.839	6.9002	11.051	9.8378	7.1037	6.9048	16.302	9.9392	11.6	10.557	8.2753	9.7739	13.12	12.254	9.4983
-6.7388	-3.3857	-6.7252	-2.2436	-4.6877	-6.4929	-4.2926	-5.898	-3.4696	-1.6869	-2.9228	-5.3246	-6.3443	-6.275	-6.918	-10.25	-6.2789	-5.1828	-0.70219	0.96045	-5.329	-4.2356	-2.4771	-2.6591	0.97019	-2.6819	-4.894	-4.8508	-7.0781	-6.1119	-1.9749	-3.585	-5.0967	-8.6952	-1.21	-6.4432	-4.7875	-5.5468	-3.675	-4.0793	-3.9055	-6.6338	-4.82	-4.6319	-5.3417	-5.3265	-5.2889	-8.103	-4.5204	-9.6412
-6.3874	-4.956	-5.8205	-5.7903	-3.695	-5.2797	-6.7923	-5.4833	-6.2929	-4.5882	-5.2085	-8.3874	-7.7853	-4.7864	-1.9604	-3.6984	-6.4643	-4.6288	-9.7299	-3.8607	-4.1396	-10.717	-3.1127	-4.1039	-3.0804	-8.8481	-5.169	-7.4877	-7.0838	-1.372	-7.3767	-7.8166	-5.0286	-3.9129	-3.4064	-5.5214	-4.4604	-2.9924	-8.4074	-7.7751	-3.3787	-6.1572	-8.0201	-7.2871	-2.2984	-13.322	-5.2434	-7.7909	-8.9201	-9.0173
-3.8108	-2.5747	-5.0283	-1.9602	-2.3957	1.9821	-5.5305	-3.5293	-2.9389	-4.1989	-1.4642	-4.0836	-0.18879	-3.8224	-4.0112	-2.0451	-3.4136	1.8612	-2.8496	1.187	-2.9526	-1.9516	-7.0405	-5.1338	0.23649	0.58457	-2.8411	0.13688	-2.094	-1.368	-0.67079	0.76022	-5.3478	-3.0664	-5.6229	-3.5693	3.3153	-1.0637	-1.6669	-5.8402	-3.9474	-5.3343	4.5068	-1.7601	-8.9249	-2.6791	1.7084	-2.6637	-4.8608	-5.6461
-1.6037	-3.2	-3.7532	-1.2909	-5.733	-4.0736	0.51088	-1.6218	1.1974	-6.1991	0.1048	-1.9596	-4.2611	-2.9498	-3.8472	-3.1524	-4.0929	-0.83544	-6.4138	-1.7356	-0.57088	0.35843	1.8268	-6.8784	-3.9822	-4.5991	-1.5684	-1.4641	1.6356	-4.1495	-3.6147	-3.9103	-1.2925	0.16315	-1.0758	0.97071	-0.79767	-1.2229	2.0973	-2.5301	-2.5858	0.24338	-2.6052	-5.9965	-3.0241	-3.7057	0.65137	-3.0074	0.48107	-8.0887
-1.7219	-3.3497	-4.256	-3.7375	1.0379	-7.4428	-4.2032	-4.2534	-7.5035	-3.3432	2.2218	-7.4658	-1.0298	-5.4274	-4.5506	-4.2253	-5.3373	-7.2356	-5.9772	-7.2692	-1.2045	-2.1113	-4.1145	-8.2934	0.46989	-0.50141	-7.841	-6.5308	-2.2203	-2.3225	-0.33288	-4.4622	-3.7805	-7.9483	-7.2407	-9.1995	-1.4347	-7.3246	-3.5637	-4.3197	-2.7273	-3.8921	-5.4083	-6.5429	-1.9421	-4.491	-7.2511	-0.79813	-1.9761	-3.904
2.7916	3.0556	8.5992	3.5958	1.1756	7.6209	3.5375	12.886	7.3245	7.5772	6.9716	3.0211	2.695	8.9076	9.016	7.5166	10.38	8.0688	10.576	8.5411	7.3235	7.1735	6.6045	6.1838	8.4294	4.9135	5.2868	6.2382	8.4798	7.563	8.0762	9.0891	6.2197	7.895	4.3783	8.9405	3.2491	9.5999	6.8782	5.5235	6.7559	6.2827	12.98	4.2489	6.6732	10.407	9.0274	2.1461	8.4353	9.2749
-14.106	-12.653	-12.328	-17.607	-18.623	-13.022	-13.17	-17.201	-12.199	-13.792	-12.163	-17.904	-17.672	-14.48	-11.807	-12.895	-17.145	-7.9832	-12.547	-13.39	-13.637	-14.282	-16.649	-14.467	-19.675	-10.386	-18.71	-15.248	-13.273	-16.507	-16.649	-12.532	-11.767	-15.423	-16.993	-15.625	-15.709	-13.03	-15.393	-12.016	-10.056	-10.001	-12.565	-14.824	-14.622	-12.33	-13.499	-14.336	-17.745	-13.225
-6.0365	-1.8051	2.0529	-1.2845	-4.727	-2.7326	-5.8292	-4.0909	2.6561	-5.6902	-3.9683	-6.5419	-0.18629	-1.6383	-2.5717	1.1283	-0.57759	-2.2747	-0.029567	-7.4774	-0.08508	-4.917	-5.7455	-4.2625	-0.55789	-4.8769	2.5871	-2.9176	-6.3726	-5.0428	-2.256	-1.9975	-4.3889	-1.0114	-0.51484	0.72658	-0.58301	-7.38	-0.30944	1.4845	-4.0877	-2.993	-6.7751	-4.7031	-4.1608	-1.3681	-2.7357	-3.768	-5.0201	-1.4085
-6.6033	-8.7485	-6.4376	-6.4111	-6.3695	-7.3516	-7.9594	-4.4423	-7.6919	-2.3337	-8.7193	-9.4148	-8.7186	-12.257	-4.9836	-12.141	-3.3751	-1.9072	-6.0616	-4.4866	0.026517	-4.7272	-3.9558	-9.4915	-6.4525	-7.313	-9.2832	-7.0506	-8.4524	-4.3923	-1.2178	-3.2894	-6.2794	-4.175	-8.8511	-7.603	-7.4335	-6.4263	-3.9133	-5.0133	-5.8593	-10.308	-4.1031	-2.7923	-8.8044	-7.933	1.375	-4.2002	-5.2757	-6.353
-12.455	-10.863	-15.635	-13.099	-11.736	-10.875	-15.057	-13.658	-15.554	-13.734	-13.286	-10.902	-13.873	-11.181	-15.966	-14.328	-8.1721	-13.317	-11.395	-13.53	-9.8983	-13.239	-8.7118	-13.965	-16.791	-11.635	-12.224	-9.7319	-11.008	-12.872	-9.3654	-18.155	-15.786	-12.644	-13.72	-11.632	-13.598	-9.838	-11.716	-15.15	-14.19	-9.9217	-15.66	-12.005	-13.879	-8.6964	-15.67	-12.226	-12.928	-12.212
-22.176	-18.611	-22.976	-20.836	-21.393	-19.722	-18.077	-21.255	-22.83	-21.774	-20.028	-18.87	-22.785	-16.95	-23.621	-19.735	-24.46	-20.98	-22.669	-22.162	-26.378	-22.624	-17.524	-23.923	-18.197	-24.48	-21.246	-19.81	-22.278	-22.243	-19.061	-21.096	-20.812	-23.813	-24.625	-16.917	-19.383	-19.433	-20.563	-23.247	-22.803	-18.512	-20.737	-19.839	-21.658	-24.026	-16.016	-20.047	-22.074	-22.583
-0.28412	0.57736	-3.9282	0.32293	-0.36767	1.4189	-0.89042	-3.8305	-1.3422	-0.071435	2.6742	-4.4336	-0.97616	6.6295	1.9944	-0.8752	-3.3531	1.3847	1.7785	-2.4963	-4.2011	-3.0986	-2.758	-0.78408	0.99671	-4.1708	-3.1759	-1.7556	-2.6544	-2.3634	-3.0184	-0.18998	-1.0561	-0.23238	1.077	-4.7718	-0.67284	0.10428	1.3157	0.49224	0.76423	-3.1139	-3.6827	-1.2269	-0.98197	-0.26	-2.3746	-8.5877	-1.4257	-1.4843
-6.4402	-7.3621	-5.3545	-8.9266	-4.4798	-4.888	-7.2846	-5.5025	-1.0701	-2.9343	-6.9829	-4.5552	-10.429	-5.3343	-5.2476	-6.4443	-4.7311	-6.5473	-9.752	-4.9377	-2.5733	-5.3585	-0.4453	-6.0546	-7.6181	-5.1397	-7.3875	-4.8193	-3.3594	-8.2866	-9.9925	-3.6591	-8.2036	-5.1947	-4.9917	-0.81786	-5.5142	-4.8191	-4.7423	-11.227	-6.5304	-5.9484	-3.0303	-7.2713	-3.4631	-2.9318	-6.8169	-0.95158	-5.3516	-7.4807
5.6307	6.2107	11.496	4.5421	13.45	7.9795	6.7373	10.946	11.9	10.802	3.6753	11.268	6.9782	10.013	9.5588	10.753	5.3736	7.1172	11.299	5.6992	12.39	4.5272	9.5116	10.26	9.3442	13.213	12.835	13.58	11.269	7.1129	6.0538	11.093	7.5772	8.4116	9.7155	8.983	10.536	11.034	9.2419	7.8114	12.003	7.5903	7.7963	8.7499	12.487	12.082	10.336	5.2764	7.2075	10.95
8.3597	2.0322	3.2467	4.0867	5.1871	0.038023	6.1864	2.9862	8.6156	8.4137	2.3503	-1.3171	3.1599	5.1708	4.4468	5.4605	5.8857	3.7199	6.9039	-0.65981	8.2089	3.1261	2.7632	3.1408	2.8491	0.46821	5.5107	6.8245	1.1864	5.1963	4.7592	6.0925	6.2652	5.0069	2.908	4.0597	7.539	3.5329	3.8549	4.1954	6.6641	2.8253	7.5456	3.4564	2.1492	4.9427	5.0006	6.2396	0.10527	7.0155
-0.86474	-2.72	-1.7353	-4.1435	-1.4762	-2.4635	-4.5516	-2.3902	-2.4293	-1.1502	-2.3777	0.24374	-4.2474	-3.8416	-1.5268	-4.6173	-0.97128	-1.947	-4.1145	4.115	-0.48376	5.2869	-1.0529	-1.2259	-1.7409	0.42663	-2.4516	-0.82683	-2.7665	-0.12891	-6.5382	1.3459	1.5835	-0.85956	-0.27983	-1.3861	-1.539	0.59592	-2.2921	0.73515	-1.9722	-1.6187	-6.5476	-1.4123	-0.88943	-0.29345	-0.47035	-1.195	1.66	-4.1587
-0.99107	-1.3048	-1.7162	3.9277	4.8282	-2.1056	-0.50556	1.8146	-1.1867	-2.702	-0.32693	-5.2336	-1.2426	-3.5083	-3.1795	-0.18155	-1.3036	0.65573	-1.8357	-0.73722	-1.9806	0.1328	-1.2138	-4.697	5.1257	-5.27	-9.0111	0.88611	0.67813	0.35642	0.5988	0.38857	-3.9212	-2.344	4.3424	-2.0525	-4.1485	3.2134	-1.1806	-3.4937	0.24079	-1.8769	-4.7258	-2.6636	-2.7513	-0.47467	-2.9484	-6.8694	-0.17991	-4.9422
3.1871	-1.0428	-3.4327	3.3801	-0.012453	0.14538	-0.6782	-1.7063	-0.71506	-2.9952	3.7406	2.0342	-0.40791	-3.3651	1.6171	-2.9437	1.4062	-0.655	3.5897	-0.60181	-1.6932	1.2221	1.4222	-0.81468	-2.8949	-3.2561	1.83	-2.5167	0.14348	3.0216	-3.4772	1.8511	-1.0237	-3.6475	-0.34987	-0.94741	-2.6376	-1.0202	-0.20444	-0.13019	1.9449	0.97436	1.2712	-5.9748	-1.8846	-3.2969	-0.038516	-2.1246	-1.3062	1.1157
-8.7089	-12.531	-13.984	-14.283	-12.304	-12.037	-18.879	-13.517	-18.733	-12.018	-13.26	-12.206	-14.363	-10.256	-14.344	-11.282	-12.955	-10.101	-7.6634	-13.098	-11.752	-9.2067	-8.2614	-12.388	-11.984	-12.69	-12.639	-11.349	-10.157	-10.807	-9.212	-12.531	-13.284	-8.2651	-15.59	-11.469	-12.568	-11.329	-15.746	-7.196	-10.888	-12.949	-9.9785	-12.766	-12.665	-12.374	-12.834	-14.403	-9.6045	-14.895
-0.51869	-6.3173	-2.6662	-4.6592	-3.1713	-6.2263	-0.77765	-9.9301	-6.1434	-5.1998	-5.0608	-4.8996	-7.055	-6.9621	-4.9686	-5.3592	-3.9667	-6.0548	-5.8286	-2.2752	-2.0334	-6.5408	-1.268	-3.7154	-5.0752	-7.7651	-2.8792	-4.7323	-6.3771	-2.778	-3.8246	-5.1583	-4.3682	-5.1108	-3.5021	-6.3734	-7.4225	-7.2359	-6.7763	-6.8997	-5.0115	-1.2508	-5.5054	-1.4766	-2.1348	-0.13724	-3.9127	-6.4705	-5.7747	-3.8271
-13.812	-9.9292	-11.63	-11.881	-7.9654	-13.372	-12.176	-7.208	-10.031	-13.337	-12.629	-6.2968	-6.3034	-13.436	-9.9436	-6.8463	-14.079	-5.7467	-10.834	-14.906	-13.272	-10.146	-7.9733	-10.85	-10.466	-12.793	-14.851	-7.5424	-12.647	-6.8203	-11.499	-11.234	-15.466	-15.457	-10.176	-11.653	-10.812	-13.81	-4.6692	-12.156	-10.35	-9.4641	-9.4337	-12.592	-11.812	-8.5296	-14.422	-9.8101	-9.8036	-13.952
11.068	5.9236	4.4808	6.9728	5.089	6.627	2.6193	5.0987	5.351	4.3035	2.5152	4.5151	4.728	4.1294	5.4837	6.1675	7.216	7.9788	5.2819	9.8757	2.4427	3.0449	7.012	6.9634	3.8032	10.525	5.1827	1.897	5.1091	6.188	4.3922	6.7474	10.907	5.2294	6.5826	6.6125	5.5407	7.0309	6.3475	5.8046	8.8261	11.281	5.4245	1.9341	7.7442	9.3712	5.4998	1.0623	9.3479	2.5317
0.0051112	4.8729	0.28532	0.016995	-0.71013	-4.8209	3.6264	1.1966	2.9035	-1.4245	0.89825	-0.86381	-0.53569	0.74819	2.7467	2.1418	0.83527	1.4163	-0.11399	-3.2298	1.0005	-2.3513	0.6422	-1.4725	-2.384	2.2064	-3.303	0.8552	-4.7327	3.7841	0.7435	-1.6729	0.76953	-0.21581	1.6622	-0.72552	-1.3288	-2.3144	2.7178	3.984	-1.6745	-1.3906	0.63451	-2.346	2.8003	-1.0348	1.0024	-1.3227	2.8733	-0.16649
0.74928	5.8653	7.125	7.2513	8.3633	9.2987	4.7131	8.7056	6.9534	8.7962	8.0147	3.3349	10.747	7.4781	7.2974	11.344	6.3732	9.2287	5.9981	7.3319	6.7802	5.883	3.3809	9.947	2.4828	6.0226	9.9969	4.2507	9.7728	5.0838	5.7072	8.9915	9.0807	9.1643	6.4462	1.3391	4.8571	10.168	7.4721	4.1282	9.4936	8.3043	10.011	7.9362	4.2882	8.967	8.4032	9.8563	6.1707	11.226
-6.6101	-6.9732	-3.0802	-2.9303	-5.6436	-10.052	-6.0546	-8.7492	-5.0515	-7.979	-5.4683	-4.4837	-6.1818	-4.2229	-4.8389	-5.0412	-3.7348	-7.0618	-5.5645	-2.2779	-6.6983	-7.7901	-5.7206	-6.7441	-8.8542	-7.6561	-6.3678	-5.1973	-9.2435	-1.6684	-5.405	-11.032	-7.4344	-1.6235	-8.1977	-6.8466	-3.3493	-7.424	-5.2574	-5.7551	-8.649	-7.1301	-9.3138	-6.4267	-9.4989	-7.6124	-2.5786	-7.3404	-7.327	-6.1092
-15.438	-13.484	-13.956	-13.82	-13.039	-12.836	-16.49	-15.029	-16.91	-16.111	-16.041	-10.434	-11.27	-14.702	-9.4302	-10.506	-12.368	-12.246	-15.124	-18.271	-10.66	-14.045	-10.38	-11.331	-14.133	-13.884	-14.672	-14.578	-15.513	-9.6254	-13.917	-10.722	-12.444	-12.302	-18.25	-9.7596	-13.394	-15.78	-13.564	-11.851	-10.572	-11.045	-14.803	-15.341	-8.6136	-11.683	-11.339	-11.113	-12.4	-8.6712
0.67487	-0.21234	-1.3704	3.4743	-5.4351	-0.49614	1.4238	-0.47343	-0.89922	1.3937	-0.88804	1.5583	-0.2766	-3.4694	2.6694	-1.5254	0.42664	5.3381	-1.6097	-1.3606	0.24385	1.3169	-2.5009	1.004	-1.7262	-3.2784	-0.10668	-1.4518	-1.0455	-3.6869	-1.6129	1.701	-0.50081	-2.0443	-3.1214	1.0938	-0.54196	-5.2161	-4.1602	1.9755	-0.30514	-0.80863	-4.529	-2.0652	2.3327	-0.82317	-1.3781	-2.1963	1.0952	-1.7342
-5.3097	-3.1375	1.6399	-2.931	-0.75678	-2.8598	-1.0847	-2.4316	-2.621	-1.2149	4.5271	-1.1408	-1.9864	-1.5911	-6.881	-1.6729	3.2961	-4.5694	-4.4996	-1.4138	-1.7666	-3.7802	-2.5572	-6.7143	-1.952	-1.4693	0.12744	1.0505	-5.4064	-0.53908	-1.7469	0.12056	-2.6457	-1.7042	-5.3457	0.40999	-1.0817	2.4704	-5.9994	-3.6474	3.4218	0.79828	-2.8141	1.6583	-3.295	-0.81616	-1.4755	-0.94564	-6.6603	1.2375
8.8838	5.5845	6.247	5.6185	4.3612	6.6274	7.2776	9.6638	9.1867	4.5822	3.0902	8.6848	10.558	3.69	2.9363	2.4344	10.471	5.7475	9.8359	3.5376	4.3272	9.6239	8.7685	10.095	3.1817	8.8544	3.233	9.5715	8.0843	5.9866	7.4087	4.4871	8.5962	8.2323	6.659	0.40313	6.4882	6.5022	6.3559	9.6142	6.0851	11.044	7.3798	9.308	7.6927	7.5925	10.583	5.382	5.5453	8.7959
-11.026	-10.66	-11.738	-18.736	-15.116	-16.032	-12.512	-11.41	-13.955	-12.497	-9.9412	-8.9173	-16.292	-12.334	-10.535	-13.279	-16.179	-9.8661	-9.3411	-16.144	-13.036	-12.57	-12.034	-6.1391	-10.85	-9.9327	-11.966	-12.341	-12.943	-15.437	-13.225	-10.893	-11.469	-12.694	-13.376	-11.141	-13.693	-12.446	-10.584	-16.408	-14.398	-13.017	-11.573	-14.08	-11.217	-8.3528	-7.8613	-8.7994	-13.918	-10.796
-18.022	-24.192	-20.509	-19.321	-17.039	-16.993	-22.849	-21.949	-18.69	-19.016	-16.316	-20.514	-20.049	-20.889	-17.639	-18.152	-20.156	-22.14	-26.366	-19.879	-21.975	-21.79	-20.51	-21.985	-13.943	-20.617	-25.506	-22.447	-21.946	-21.189	-18.028	-20.157	-19.661	-20.764	-13.509	-16.886	-21.035	-19.721	-19.208	-22.757	-22.675	-19.295	-24.434	-17.353	-17.989	-18.843	-21.667	-19.903	-22.377	-20.864
2.5013	3.0723	-2.4624	2.9618	2.4044	-0.51735	2.2547	0.18928	-0.054302	5.6	-0.67672	2.9863	3.2402	5.1305	-0.20165	4.336	1.6245	1.3051	5.5578	5.7731	0.1408	4.6662	3.8422	1.3796	4.5404	-3.759	-2.5534	3.3711	3.2839	2.0834	2.8861	0.9288	2.257	-1.7497	6.8073	2.9989	1.6908	6.3534	2.0102	5.4107	1.8123	3.2196	1.4621	-1.3636	-2.969	8.3322	0.37964	1.298	5.6179	4.9766
-11.729	-11.536	-9.5312	-12.158	-15.059	-13.141	-12.26	-13.438	-13.065	-11.872	-11.835	-11.402	-10.45	-13.508	-11.29	-16.09	-13.581	-10.092	-13.032	-13.213	-14.582	-13.679	-9.2241	-11.157	-10.018	-12.362	-13.316	-14.694	-11.336	-13.538	-13.169	-8.9331	-13.674	-11.286	-15.059	-14.603	-12.276	-14.969	-14.305	-8.4554	-15.127	-7.0183	-11.538	-11.894	-9.0661	-14.901	-11.983	-16.103	-12.323	-13.952
8.3494	5.7826	7.1408	4.1958	4.3974	3.851	1.9156	4.742	4.4593	4.3018	9.523	6.697	0.91215	7.8065	4.108	9.4023	5.9183	6.6538	4.6644	7.7434	6.0356	7.6832	0.85746	6.4971	7.6279	4.7573	1.5445	1.6923	1.258	3.6485	6.9086	4.1513	6.0897	5.4827	5.5562	3.74	3.6139	2.4795	6.5305	0.66085	2.8204	5.5043	0.069994	3.2195	1.8016	4.0463	4.7231	6.56	3.4315	8.8158
-6.1897	-9.2428	-11.589	-11.779	-4.5374	-9.2008	-13.916	-8.6387	-9.6238	-11.411	-7.5734	-13.759	-12.208	-13.316	-9.4046	-11.656	-7.6022	-7.3236	-9.876	-13.966	-11.267	-9.6049	-8.6451	-10.911	-10.998	-9.8477	-8.3276	-9.1264	-10.278	-9.5906	-9.6495	-9.7445	-9.7187	-10.11	-10.327	-11.771	-7.5524	-13.281	-14.354	-9.9014	-8.6307	-10.914	-12.543	-13.892	-10.097	-7.1728	-10.246	-8.6144	-9.0188	-13.445
-2.0792	1.351	-5.888	1.7422	-5.0342	-2.4033	2.4204	-2.2605	-2.0741	-1.0804	-3.7731	-3.4691	0.23087	0.95249	2.218	-4.5889	-0.54697	-1.5682	-2.4946	-3.3195	-4.9469	-0.40638	-1.6714	-2.4866	-2.2216	1.7374	-1.632	-0.76472	-8.6697	-3.1972	1.5862	-0.95986	3.1914	1.663	-2.1316	1.8413	-4.5163	2.4089	0.77943	-0.44727	0.91553	2.6776	-0.7341	-5.8587	-5.0746	-0.28844	0.84182	2.8116	-1.2931	-6.0929
-0.38792	-4.5578	-3.8078	-0.58603	-3.4009	-0.37631	0.3936	-1.9946	-1.7096	1.2234	-4.5864	-2.062	-0.29661	-1.9788	-1.8412	3.255	-0.32407	-0.52127	-0.068662	-0.42307	-5.7516	1.4397	1.857	-3.0081	1.1582	1.1511	-5.0656	-0.68595	-2.5671	-0.20064	-2.0564	-3.196	-4.4917	-2.9332	2.532	-2.8929	-4.335	-9.3172	0.73682	-0.10971	3.5842	-2.4938	-6.6197	-3.5677	-2.717	-4.0736	-0.41407	-2.4092	-0.28693	-0.64263
-12.392	-18.417	-12.15	-10.457	-13.233	-13.175	-8.3671	-13.66	-12.435	-11.687	-10.207	-15.339	-8.9772	-11.374	-14.548	-9.3869	-12.857	-11.007	-3.7169	-9.3613	-11.603	-17.623	-11.823	-12.941	-10.379	-12.198	-9.0992	-7.3071	-8.6354	-14.95	-15.002	-11.261	-11.066	-12.923	-8.0451	-14.68	-10.164	-10.128	-10.943	-12.694	-7.8366	-9.5255	-8.6783	-9.1062	-6.853	-12.388	-12.946	-6.6374	-12.276	-14.409
-9.6652	-5.7169	-6.0027	-6.6226	-0.60986	0.19022	1.714	-6.6525	-8.7215	-4.5445	-3.5574	-7.2111	-7.4874	-4.7754	-3.4013	-5.6616	-1.3282	-5.2143	-3.1092	-1.0321	-3.9509	-1.9368	-2.8774	-1.7411	-2.2687	-5.2575	-5.3635	-5.3133	-5.6564	-3.9963	-7.7139	-5.6556	-2.5819	-0.21434	-1.2959	-2.7933	-4.8625	-6.7688	-1.4952	-9.0895	1.3789	-3.4904	-2.5606	-4.0878	-7.7122	-4.7346	-5.1455	-4.2706	-5.1205	-6.9155
-11.477	-13.667	-11.803	-8.8757	-8.977	-11.361	-12.039	-10.059	-8.7061	-14.607	-11.911	-7.0692	-9.6157	-10.471	-10.032	-10.671	-11.984	-11.42	-11.887	-13.057	-10.313	-9.6709	-5.3826	-13.837	-7.9105	-7.6671	-9.1678	-8.0769	-10.507	-13.345	-7.0189	-13.004	-14.805	-13.829	-13.253	-11.639	-7.4594	-12.543	-12.418	-5.2686	-8.4911	-10.968	-10.473	-8.9373	-8.3757	-7.7351	-13.753	-8.0672	-7.5039	-14.163
-0.30203	-0.027027	-5.098	0.82972	1.8679	1.7231	-4.7458	0.5981	0.4147	-3.3704	1.8881	-2.8072	-1.4959	0.19804	-0.16707	0.22442	1.8036	-0.26489	-4.1476	-1.944	-1.1885	-0.88222	-3.427	0.83514	-1.8476	-0.83418	-0.051847	-2.1307	-2.6984	2.0428	-2.1099	-4.2553	-2.3949	-0.53529	-3.4003	1.488	6.0341	1.7021	2.7124	1.4454	2.6109	-3.9472	1.7214	-1.0264	0.6345	-1.3068	-5.1332	0.64887	-4.2539	0.66223
0.20802	-6.4506	-2.1302	0.49656	-7.5062	-2.9727	-5.5243	-4.9066	-1.1996	1.3357	-4.2462	-0.43866	-2.1608	-4.524	-3.9465	0.58612	-2.1679	-5.0383	-1.7462	-2.4443	-2.6221	1.6427	-6.0591	-2.2259	-0.22498	-0.85382	-3.0455	-4.5442	-7.6304	-1.614	-4.6463	-2.8746	-4.4042	-1.356	1.3478	-4.5842	-2.9054	-2.8498	-8.0919	-0.40103	1.1207	-5.2739	-1.3715	0.32656	-2.3693	-2.5341	-1.6915	-6.4351	-5.3098	-5.3439
-18.761	-16.163	-21.169	-18.965	-18.13	-20.774	-18.418	-21.232	-22.144	-18.707	-19.558	-21.208	-21.118	-17.583	-20.832	-19.421	-18.235	-23.962	-16.208	-18.192	-20.397	-14.713	-20.241	-21.036	-23.8	-17.996	-26.74	-22.671	-19.574	-22.705	-19.919	-19.11	-16.6	-23.429	-20.066	-20.699	-24.755	-21.152	-21.207	-17.253	-17.621	-26.343	-22.148	-16.651	-21.657	-24.303	-19.543	-19.574	-22.397	-25.006
-13.784	-11.243	-8.5367	-8.0581	-15.434	-8.0844	-9.4857	-10.563	-8.0454	-9.9419	-9.5194	-13.833	-10.376	-10.314	-8.3578	-13.163	-9.72	-12.552	-8.4519	-13.247	-7.7101	-9.9115	-12.284	-11.957	-6.5276	-9.5128	-11.109	-16.38	-11.935	-7.4491	-10.418	-8.4902	-9.5198	-12.841	-6.3784	-8.3761	-11.954	-12.804	-10.031	-12.172	-10.73	-13.94	-10.177	-13.225	-9.7579	-10.737	-19.735	-12.234	-11.998	-7.752
-14.367	-16.217	-16.785	-10.684	-13.543	-10.479	-12.465	-12.978	-14.396	-15.124	-12.953	-15.683	-14.026	-7.2945	-15.458	-4.4772	-12.24	-13.602	-12.475	-12.784	-13.043	-12.637	-10.985	-7.9317	-14.812	-10.282	-19.041	-12.375	-16.694	-14.78	-14.381	-13.145	-6.3188	-8.2926	-16.634	-10.124	-14.142	-10.89	-12.085	-11.078	-8.9186	-12.658	-12.858	-12.854	-16.494	-14.589	-8.6723	-14.697	-15.551	-13.149
-7.6931	-7.4573	-7.2208	-11.667	-9.6777	-6.7337	-11.589	-10.848	-10.653	-14.067	-9.422	-5.0943	-12.057	-12.558	-4.8577	-12.055	-10.641	-10.626	-9.6594	-8.0588	-2.5964	-9.4363	-7.7202	-5.5146	-12.444	-11.495	-11.643	-9.1657	-9.8133	-9.8406	-13.069	-11.606	-6.3911	-3.3246	-9.2747	-13.189	-8.2592	-11.926	-9.6945	-10.927	-9.6578	-12.551	-6.1025	-13.542	-14.46	-6.1787	-5.5007	-6.9912	-6.5536	-10.821
-3.0281	-7.3367	-1.3578	3.368	0.57414	-4.7547	-1.5617	-0.6737	-0.72414	4.3076	0.74146	-1.384	-2.5405	3.0692	-4.365	-4.8099	-3.429	-0.36136	-3.0945	-2.6993	0.85569	-1.275	-3.6311	-2.8892	-2.6983	2.7707	-7.7873	-0.48282	-0.44578	3.3632	1.2449	-2.8251	-3.7453	3.2535	-3.652	0.90797	-1.6888	-0.20768	-0.70855	3.4053	-2.0654	-6.1389	-3.4297	-1.4859	0.35406	-0.79402	-1.876	0.1275	-3.0708	-2.0338
-10.097	-16.887	-17.65	-18.151	-15.92	-17.942	-18.42	-17.568	-17.634	-16.091	-18.341	-13.226	-14.495	-13.066	-14.252	-15.026	-10.057	-12.663	-16.522	-12.039	-14.345	-11.38	-17.117	-17.708	-17.357	-16.263	-17.504	-16.876	-12.298	-16.372	-15.04	-16.29	-13.895	-13.341	-14.769	-15.383	-16.49	-14.624	-11.929	-12.806	-11.653	-16.967	-15.895	-18.888	-14.069	-9.9934	-14.705	-11.364	-17.731	-11.149
-22.946	-21.385	-19.237	-22.766	-22.213	-23.068	-22.377	-23.412	-23.368	-21.653	-20.82	-20.01	-25.115	-19.996	-21.297	-21.381	-22.467	-25.444	-20.47	-21.407	-25.388	-19.571	-21.635	-19.743	-21.056	-24.388	-20.956	-17.964	-19.117	-23.573	-22.144	-24.801	-24.431	-23.093	-24.14	-22.391	-29.254	-26.891	-20.621	-23.651	-23.528	-23.069	-18.749	-20.532	-19.368	-27.513	-20.871	-22.591	-22.326	-21.262
7.2557	6.5246	8.0616	6.7869	4.6788	10.252	10.236	6.7517	6.4729	8.1428	9.1435	7.1678	8.6551	7.1235	7.2507	8.4077	5.5134	1.7643	6.6487	8.4682	7.137	6.3026	8.2435	6.3098	9.006	9.4894	11.601	1.1949	14.636	5.801	7.2299	9.568	10.698	4.2893	6.9143	7.7168	3.1311	5.4204	3.4579	-0.051865	7.6273	8.7728	7.0073	7.1085	10.448	7.5326	6.6706	3.8766	8.3438	3.8036
-14.032	-11.842	-13.286	-13.146	-9.4486	-20.364	-9.281	-12.497	-15.554	-11.812	-14.224	-9.6816	-11.142	-14.145	-16.141	-13.216	-12	-13.389	-13.22	-15.481	-10.207	-13.712	-11.495	-12.901	-10.765	-10.993	-9.9188	-14.695	-8.5912	-12.417	-11.733	-13.744	-14.035	-11.596	-14.643	-8.2352	-15.851	-13.216	-12.782	-10.456	-9.4734	-9.0588	-9.5882	-10.681	-14.676	-12.609	-11.992	-11.279	-12.149	-11.835
-19.348	-22.978	-19.405	-23.881	-24.485	-17.26	-22.483	-22.272	-22.774	-23.978	-21.139	-21.749	-22.681	-24.74	-21.17	-22.138	-21.094	-26.513	-21.784	-24.798	-19.706	-21.818	-21.919	-19.308	-23.434	-24.34	-24.998	-20.7	-19.988	-21.422	-18.252	-20.629	-25.147	-22.442	-23.51	-18.808	-21.906	-25.107	-22.662	-22.836	-22.458	-22.228	-21.128	-21.068	-21.818	-22.959	-27.776	-21.412	-22.044	-23.084
4.6883	7.8827	3.4399	5.3429	7.2242	5.2395	12.196	6.9486	3.1795	3.9438	9.9341	4.1516	6.3685	3.1894	6.0492	8.4957	4.7689	7.8105	4.611	8.5091	7.1816	2.4563	6.427	7.3403	-0.40231	6.0691	1.9002	4.537	5.0676	4.9078	10.131	4.8007	3.4231	4.4365	7.8584	4.5233	6.2091	9.7561	7.1055	7.8219	2.4796	3.3167	10.916	8.6669	6.3145	6.7427	10.218	4.0931	6.0275	3.2168
6.6984	4.4101	4.2059	4.276	6.3594	9.4591	11.813	7.2734	4.5401	3.3567	7.0136	1.9462	3.815	6.827	8.1786	11.711	8.9383	5.5457	5.6259	6.6763	6.6517	5.7151	9.1731	4.352	7.9704	6.0009	4.5371	4.0089	4.4407	11.369	9.1465	2.3226	7.5458	3.7387	6.8885	11.787	8.1478	4.4094	8.3613	7.0704	9.3153	4.7997	5.019	9.9383	8.0119	9.4899	7.3271	4.516	0.34153	5.9372
-13.266	-10.508	-13.525	-10.783	-9.6877	-15.774	-9.8069	-7.3066	-13.411	-16.596	-14.736	-9.8964	-11.659	-14.471	-8.7966	-16.682	-12.115	-16.726	-11.246	-10.938	-10.272	-14.158	-10.785	-17.202	-12.617	-10.746	-12.589	-9.1376	-13.42	-14.814	-15.382	-7.4928	-12.8	-10.595	-8.8011	-7.3932	-13.316	-9.323	-11.393	-13.06	-7.6736	-11.593	-16.631	-14.45	-11.594	-7.2102	-11.614	-10.726	-12.887	-10.903
-12.103	-11.582	-11.167	-12.538	-10.2	-12.601	-9.513	-13.508	-12.98	-7.5176	-11.662	-11.06	-12.536	-10.168	-13.578	-17.23	-14.499	-8.8168	-12.924	-13.638	-13.165	-12.261	-13.98	-10.546	-9.1751	-12.07	-15.616	-10.093	-12.594	-7.2335	-8.0764	-10.376	-10.885	-9.2039	-16.116	-14.729	-14.674	-9.8533	-9.557	-9.6547	-17.6	-12.226	-13.486	-10.125	-14.963	-12.704	-10.034	-10.73	-11.652	-12.238
4.4955	3.3597	3.1786	-3.6758	-1.3618	-1.4525	-1.7526	-4.8857	1.6276	-1.2335	-1.6396	-1.7103	1.2634	3.6653	-0.43683	1.0128	1.1401	-3.3415	-2.0112	1.2212	-2.0098	1.0267	-0.03408	-1.8197	-1.033	3.0012	0.83302	-2.8861	-3.1837	-1.9138	-1.3239	0.67544	2.5	0.30532	1.9915	0.14025	1.5988	1.8648	1.9442	0.3031	-1.2006	2.3964	-2.2258	-0.53038	2.2591	3.4559	-0.93974	-1.1352	-0.13327	-0.36828
10.566	8.878	7.857	13.563	11.628	10.77	8.737	7.1288	7.0271	9.1675	9.9614	10.843	11.149	0.77225	9.0993	6.7686	10.792	11.917	6.6426	12.55	8.0196	14.95	11.705	12.774	3.5303	8.5417	6.6542	10.12	11.008	8.2952	9.2214	11.647	12.043	9.6936	9.6689	10.583	7.2334	9.3575	10.068	9.2186	5.2912	9.3116	10.18	8.6822	14.551	12.697	9.2377	11.801	12.279	10.154
-20.018	-19.568	-21.397	-19.886	-21.824	-23.271	-25.892	-23.24	-21.508	-20.997	-25.878	-20.486	-23.863	-21.827	-23.294	-25.101	-23.697	-22.581	-21.506	-19.832	-26.555	-22.674	-22.248	-22.723	-24.491	-23.224	-23.813	-24.739	-25.288	-24.524	-21.328	-22.411	-22.41	-25.366	-18.631	-24.496	-20.642	-22.793	-17.72	-23.101	-22.132	-22.904	-24.437	-20.088	-22.145	-27.354	-27.67	-20.534	-17.531	-20.017
0.25969	-0.75444	-3.4542	0.20601	-4.7389	-1.1848	-0.82387	1.1103	-0.20372	-2.0391	-1.1185	-4.335	-3.4959	1.6991	-1.075	-2.6604	1.229	-4.5936	2.1237	-1.8864	-1.2229	-0.88864	0.014843	4.2626	-3.89	2.6775	0.21818	-5.9402	0.44434	-2.3381	-1.041	1.735	-1.3929	-2.4261	-4.6859	-0.52345	-1.0089	0.44342	-1.377	-0.98576	1.6156	-0.69284	1.196	-1.7926	1.2329	-3.7987	-4.8943	-4.7348	0.22955	-1.5992
-7.2005	-4.4927	-4.6545	-4.4023	-6.5416	-3.9297	-8.9239	-8.7673	-7.549	1.5037	-8.9002	-4.8294	-8.0736	-7.669	-9.779	-3.3593	-4.4932	-4.8219	-8.5371	-7.0505	-0.56879	-7.5756	-5.301	-4.8079	-1.2061	-5.2665	-8.3561	-7.3803	-8.1665	-6.5176	-4.0937	-8.0981	-3.8347	-4.1952	-5.7466	-8.7875	-5.5326	-8.7889	-5.3136	-4.9824	-6.9848	-4.0312	-10.279	-5.2412	-6.4671	-9.0874	-9.2722	-6.6901	-1.8236	-10.918
0.40455	-1.5801	-1.2668	-0.78581	-1.7609	0.69189	-0.77998	0.88996	0.18435	2.543	3.8111	-1.1371	-1.5094	-0.47985	-0.5137	-1.4789	-1.2582	-4.5507	-1.0574	-4.7578	-1.1049	-3.0286	-0.63492	0.17746	3.4826	2.2019	-0.25209	0.030778	-4.6916	0.21393	-1.1095	-5.7457	2.9888	0.68483	-2.9469	-0.95106	-1.1749	-2.2342	1.567	-3.7879	-4.3954	-3.6151	0.69779	-0.073187	-2.3342	-3.0587	-1.9787	0.63553	-6.6852	2.9636
-1.6284	-2.6785	-4.6536	2.4379	0.57997	-3.516	-6.5225	-1.841	-4.6717	-2.4823	-2.3659	-4.9614	-4.2298	-0.34342	-0.42619	-4.7419	-4.3608	-6.4516	-1.8471	-3.7047	-4.4021	-4.5085	3.6858	-1.731	-1.2242	-3.2055	-0.51325	-1.2549	-0.94878	-1.1369	-1.9933	-3.5966	-2.6951	-4.8251	-1.6585	-6.7714	-4.1395	-1.5273	-4.753	-4.7189	-0.31016	0.38669	-4.892	0.36659	-0.16074	0.52389	-2.1416	-3.7585	-3.7741	-1.8275
-0.86938	0.53087	1.054	4.3495	-1.6778	2.5837	1.1838	3.8367	4.2767	4.2618	-0.33864	0.3526	-0.22335	2.8559	0.99155	7.6442	-0.1973	5.7298	-0.03867	0.96135	1.6067	1.7624	4.398	-1.0069	-1.8276	-1.3484	1.2093	0.23292	-1.113	3.1755	0.35758	2.5821	-0.090773	-0.73732	4.2501	-0.45471	-0.91287	-1.6585	0.25824	1.9486	-0.38811	2.4632	2.8555	-1.1162	1.5003	2.3147	-4.7263	3.9992	2.9705	2.4214
-15.648	-14.807	-12.582	-10.112	-8.8662	-12.822	-10.23	-13.622	-10.869	-12.383	-13.955	-9.3913	-12.811	-12.674	-16.056	-15.975	-13.167	-14.513	-12.086	-11.941	-8.8403	-13.051	-13.558	-16.68	-9.5325	-8.2298	-8.0402	-16.027	-15.515	-16.61	-16.472	-10.639	-15.516	-12.653	-16.445	-14.819	-12.809	-15.867	-12.38	-17.077	-10.269	-12.74	-12.369	-8.7315	-12.657	-12.545	-14.241	-11.62	-9.7076	-18.017
4.2113	1.1997	1.4606	0.49247	-0.28874	0.38614	3.1192	2.2709	5.1171	3.8103	4.0168	2.2603	3.7558	-0.61211	1.7275	3.4165	5.5941	0.97236	3.007	2.3652	-1.5403	-1.167	3.9595	1.2021	6.8958	4.5651	1.8204	5.3459	1.1181	-0.40517	8.9496	4.9702	2.8225	-3.5877	3.9248	2.3487	-0.54479	4.9325	2.8934	0.63987	1.8759	1.1299	1.6339	5.7343	5.749	0.57927	3.1514	3.8044	3.46	3.5252
-7.4924	-9.1634	-12.952	-7.0096	-7.8725	-7.7309	-5.9253	-6.9652	-10.071	-7.9117	-8.2862	-8.2725	-10.785	-7.0803	-8.8425	-7.1584	-8.8697	-13.842	-8.107	-8.1454	-14.111	-6.376	-10.389	-8.1922	-5.4382	-8.7791	-12.519	-10.393	-9.9409	-9.9996	-11.276	-8.6073	-8.6096	-16.294	-6.6184	-10.912	-4.9013	-6.8963	-6.9967	-9.3269	-11.025	-9.4674	-9.4153	-9.6306	-12.04	-7.6603	-7.7496	-6.3695	-8.6153	-12.001
-11.509	-11.837	-9.2963	-11.855	-8.5772	-13.409	-12.558	-12.287	-12.841	-8.7632	-13.865	-13.903	-10.677	-11.752	-12.918	-15.53	-9.9153	-13.182	-13.624	-10.063	-8.0863	-10.505	-12.692	-13.711	-11.71	-10.521	-14.221	-9.1011	-11.057	-11.074	-8.89	-9.533	-17.504	-13.261	-9.8102	-10.911	-13.557	-16.414	-8.3629	-13.652	-12.363	-15.228	-11.991	-8.7645	-12.981	-12.71	-10.769	-13.284	-13.096	-12.332
-8.9007	-9.7049	-6.2573	-10.019	-5.4853	-8.7405	-5.2318	-7.6747	-12.776	-9.8483	-7.5617	-13.478	-7.1801	-11.619	-12.754	-4.7685	-10.813	-9.4531	-8.0152	-12.086	-7.7507	-13.579	-14.131	-11.988	-14.177	-9.1917	-5.7849	-9.585	-14.949	-8.8917	-10.62	-7.6583	-6.8649	-8.0593	-10.401	-15.65	-12.364	-9.982	-16.176	-8.9835	-10.265	-4.9058	-10.561	-10.659	-6.6764	-9.4532	-15.729	-6.4214	-9.3348	-12.774
7.5765	9.0198	9.1726	9.3158	10.35	5.2192	9.0419	8.4271	13.635	9.1188	11.704	4.9667	7.8888	3.9152	3.5905	11.138	9.8348	9.8905	8.6306	11.626	7.7228	9.1916	9.3711	6.1722	10.141	6.7768	9.1865	8.1334	7.3979	7.475	11.338	7.8686	12.467	7.4306	5.2789	8.2741	6.9928	6.9244	6.819	13.058	6.9257	10.471	8.1626	5.9119	10.089	6.4464	6.0726	9.5754	7.4449	8.0411
-2.382	-5.0497	-5.6701	0.46298	-0.21562	-3.0502	-8.3382	-0.64267	-5.0606	-0.83167	-4.6707	-1.3976	-2.368	-2.877	-7.0708	-3.491	-7.5872	-0.089957	-5.9441	-3.4138	-1.8631	-0.5026	-2.287	-1.7878	-0.40193	-4.268	-2.2333	-2.4922	-1.3388	-1.8178	-2.05	0.59367	-3.8783	-4.6599	-4.2896	-3.6454	-2.2712	-3.3893	-11.465	-3.4604	-6.6619	-8.1598	-2.3617	-2.7357	-4.1659	-6.0029	-3.6781	-2.3776	-6.6516	-6.546
-4.2129	-5.4265	-6.2561	-1.023	-2.0095	-7.5134	-2.6524	-2.3621	-7.3929	-4.0045	-4.3878	-6.0204	-0.47752	-1.8574	-3.1731	-1.2569	-6.9001	-2.6643	-10.504	-2.1952	-3.9938	-4.1432	-4.9105	-9.8208	-5.3385	-5.8895	-5.4684	-6.33	-2.2819	-1.407	-5.5898	-4.7215	-0.76529	-6.8712	-7.6539	-6.0338	-2.89	-5.5441	-3.9122	-5.1916	-4.4321	-2.0895	-4.9678	-0.99956	-5.9704	-5.6909	0.22993	-1.3526	0.0046199	-6.1237
-3.8611	-2.43	-2.9486	-8.2171	-5.5828	-1.946	-2.0673	-5.5387	-4.7447	-4.3959	-3.6697	-2.9262	0.66593	-4.7374	-3.7711	-4.6306	-11.083	-9.9765	-5.733	-4.0189	-5.2675	-4.6216	-5.9122	-6.3738	-6.266	-3.053	-5.2252	-0.7301	-2.4684	-0.11433	-3.5999	-2.2745	-7.4963	-1.4098	-2.1335	-1.2952	-0.53032	-3.6335	-6.3548	-9.0598	-3.1852	-4.899	-5.5981	-2.1388	-5.1963	-3.0149	-4.7229	-7.8853	-4.4756	-5.6787
-14.619	-8.5537	-13.649	-12.396	-10.918	-12.162	-15.103	-12.434	-8.3542	-13.218	-10.7	-12.676	-15.274	-11.919	-11.881	-14.882	-14.199	-9.9815	-12.515	-15.139	-14.469	-7.2372	-13.879	-12.622	-12.834	-11.931	-16.312	-9.4341	-14.607	-6.252	-11.075	-11.586	-14.105	-15.046	-12.507	-16.477	-12.805	-15.318	-13.436	-12.776	-9.9189	-13.82	-16.525	-10.609	-10.028	-10.932	-15.942	-14.153	-14.143	-12.355
1.7733	4.8969	6.2127	0.98257	2.8273	5.2289	0.010664	3.6246	6.8991	-1.1534	4.7308	1.9583	4.6011	-0.30404	0.22903	-1.2459	2.5171	6.7476	0.22889	0.51122	3.5769	3.222	4.6122	2.1372	-0.33367	1.9884	4.6007	8.5446	4.3945	4.3472	2.9303	-2.3255	4.5113	0.5615	3.7209	-0.0016333	4.088	2.0236	4.3862	1.2666	-0.59502	2.059	3.7486	3.3462	2.7252	1.8383	1.6869	5.9379	-3.0852	5.2739
-13.714	-10.857	-8.9462	-12.511	-8.2373	-10.5	-8.6318	-9.2436	-10.57	-8.5778	-9.9817	-7.4648	-14.552	-10.278	-10.549	-6.8701	-13.447	-9.5651	-13.294	-14.605	-11.624	-7.2332	-10.02	-10.287	-9.4495	-5.8879	-14.079	-13.77	-14.619	-13.776	-15.092	-10.369	-10.078	-7.2434	-15.139	-9.4731	-12.71	-11.923	-12.177	-8.6743	-7.2647	-12.613	-12.714	-5.5996	-10.128	-12.277	-12.932	-10.603	-13.525	-13.556
-3.4655	-7.3501	-4.2658	-4.4468	-8.2822	-1.4627	-6.2943	-3.5812	-6.5387	-3.9758	-8.7398	-4.7255	-3.0636	-2.3154	-5.251	-5.3182	-5.799	-5.1629	-6.0127	-2.8786	-4.3552	-4.7403	0.03856	-5.0305	-6.8932	-7.9581	-3.0215	-4.9296	-6.9199	-4.1157	-2.7565	-7.6831	-5.58	0.051715	-8.3348	-5.8027	-5.8098	-4.1458	-5.0738	-10.783	-7.007	-5.8452	-2.9095	-4.38	-4.2984	-6.3884	-7.9957	-1.5833	-5.8806	-4.4423
0.8965	-1.1546	-1.3	1.948	-0.34399	1.4266	0.41697	1.7249	0.65816	0.31346	-3.5082	-6.2561	-4.9111	0.77468	-2.4666	3.9323	4.6251	-3.8267	2.2298	-4.2141	-2.0067	-1.7575	0.074074	-3.1671	-0.34657	-1.0995	1.992	-4.0561	-4.0519	-2.9015	-0.91434	-3.2586	-2.8746	-2.9446	1.4309	0.33737	-0.6998	-0.64916	-1.5871	-5.1402	0.50001	0.52215	3.0182	-0.55994	-3.4544	-2.2779	-4.8417	-2.8116	2.0154	-0.92054
-9.6373	-12.844	-7.4577	-11.007	-13.987	-8.6401	-9.7924	-14.708	-11.276	-8.3503	-10.486	-13.253	-10.788	-15.312	-9.3531	-10.141	-10.853	-7.5426	-9.9993	-8.7106	-13.878	-10.326	-13.304	-9.3046	-8.7169	-9.9438	-7.3997	-10.877	-5.7617	-10.629	-12.366	-10.314	-12.233	-10.547	-10.252	-10.796	-15.321	-10.414	-13.744	-12.23	-11.62	-11.356	-13.627	-9.0821	-13.99	-11.67	-10.41	-13.654	-7.0967	-12.81
-11.298	-13.239	-8.984	-12.922	-11.619	-11.716	-10.875	-12.472	-13.928	-10.45	-13.378	-10.092	-13.768	-11.993	-11.185	-17.436	-12.744	-12.536	-9.6045	-14.219	-15.643	-19.077	-12.23	-16.668	-14.713	-15.05	-11.889	-15.309	-14.351	-12.415	-11.744	-13.937	-9.8409	-8.1697	-8.0754	-13.905	-10.98	-11.056	-16.372	-13.622	-14.746	-15.418	-10.553	-13.289	-11.547	-17.026	-11.65	-11.855	-19.015	-14.013
-22.217	-15.185	-12.596	-15.666	-12.345	-19.798	-12.782	-17.607	-15.56	-13.819	-10.242	-16.648	-16.431	-17.488	-13.228	-18.416	-11.46	-14.981	-13.053	-18.617	-13.162	-13.248	-18.537	-12.514	-15.679	-12.894	-17.095	-13.41	-12.191	-14.395	-14.281	-17.668	-14.88	-10.218	-13.09	-15.372	-13.031	-13.923	-16.029	-11.524	-9.2018	-16.264	-12.066	-8.0424	-17.786	-15.969	-15.354	-15.38	-10.436	-13.655
-9.74	-8.6401	-8.6396	-8.0173	-7.7178	-10.868	-9.3543	-9.3544	-11.682	-10.89	-11.937	-9.737	-10.5	-6.2856	-8.7565	-6.5118	-11.596	-15.155	-6.5613	-11.554	-10.331	-12.668	-11.2	-10.776	-8.9919	-9.0986	-7.938	-11.414	-10.708	-9.6765	-8.8959	-11.771	-7.5979	-10.937	-12.667	-12.664	-8.0386	-10.456	-9.0068	-9.8356	-9.912	-8.704	-7.0397	-7.2027	-8.8931	-3.6507	-8.8799	-10.489	-7.468	-10.533
-6.9856	-13.508	-8.6471	-9.3418	-10.091	-16.505	-9.7174	-13.333	-8.7267	-8.094	-11.624	-10.417	-7.6519	-8.4179	-10.834	-14.736	-13.756	-13.584	-12.204	-5.8921	-11.418	-14.016	-13.88	-6.8451	-8.7894	-6.3067	-12.475	-7.6905	-10.665	-8.8737	-13.01	-12.118	-13.858	-11.634	-11.033	-7.2574	-14.83	-10.004	-5.1997	-17.065	-4.316	-12.291	-10.006	-14.313	-10.093	-15.891	-11.643	-8.8791	-14.777	-8.1223
-11.28	-14.706	-16.64	-17.231	-18	-9.8933	-16.6	-15.059	-16.592	-10.693	-14.22	-12.337	-13.499	-17.408	-16.827	-10.605	-17.934	-16.602	-18.391	-12.689	-14.448	-14.522	-18.698	-10.821	-14.288	-12.066	-7.947	-13.633	-11.652	-14.14	-15.216	-11.275	-16.692	-14.627	-11.783	-16.57	-13.968	-14.138	-13.484	-17.746	-16.994	-11.498	-12.932	-16.203	-9.6052	-15.96	-13.233	-10.718	-14.667	-13.117
-0.71913	-6.4048	-2.5273	-6.9513	-2.2699	-4.3171	-8.2168	-4.3368	-4.1606	-0.61474	-1.4533	-7.6805	-4.4686	-2.5451	-3.1651	-6.8744	-4.3371	-4.8564	-4.082	-8.2097	-3.582	-5.0631	1.753	-5.0636	-4.2099	-7.7027	-2.4684	-5.3028	-3.0629	-5.8613	-2.6767	-1.1061	-2.7134	-3.988	-3.0437	-1.694	-7.1144	-4.4956	-1.5753	-3.5182	0.17343	-3.0597	-6.1035	-7.4436	-2.3227	-5.9477	-4.8385	-0.93429	-3.1001	-7.4573
3.9012	2.5606	3.1033	-1.6723	0.65926	3.9486	0.45737	-2.8494	4.2118	3.0039	2.6695	2.3294	-0.69342	4.2586	3.9366	3.5516	4.8467	6.5431	1.2428	-0.4251	2.1678	7.4155	0.34345	2.9476	2.8138	1.8748	1.4904	5.7083	2.0727	3.6615	-4.7391	1.3742	2.2255	2.9988	1.1304	-0.2804	6.7016	-0.30669	3.5677	6.2115	-0.60946	2.4764	0.69537	-0.97816	1.855	7.14	-1.112	1.5114	4.7383	4.4541
-6.8732	-2.7969	-5.4683	-3.8601	-1.8593	-6.6182	-7.106	-8.0934	-4.0279	-9.063	-4.4264	-9.6239	-3.8926	-2.6071	-8.0744	-5.9519	-6.9227	-5.9079	-3.4177	-8.6995	-4.7115	-8.3683	-6.4642	-4.1222	-1.8109	-7.0742	-7.9402	-0.079605	-0.70471	-5.4979	-3.6224	-4.1126	-2.5012	-5.6408	-4.1171	-1.7829	-3.9392	-2.4876	-5.8022	-9.2929	-4.1781	-6.681	-3.2074	-1.6561	-3.6586	-9.5806	-3.265	-6.2407	-5.5433	-2.8938
-11.051	-9.0029	-8.0085	-5.3551	-7.2085	-9.406	-11.962	-6.2222	-14.419	-6.5339	-10.536	-7.2504	-5.5736	-9.2649	-7.3331	-14.397	-11.381	-8.3795	-3.7708	-2.3839	-12.321	-9.4398	-10.048	-8.4471	-8.5831	-7.268	-11.868	-6.389	-9.8693	-12.439	-6.8571	-5.7112	-8.2809	-6.8949	-9.5699	-8.7042	-7.2875	-11.999	-14.639	-9.6154	-8.211	-12.306	-15.278	-12.461	-7.5186	-7.192	-3.8396	-11.64	-8.404	-8.8051
-12.291	-13.317	-13.546	-14.286	-13.348	-14.602	-9.8376	-12.655	-12.185	-7.5763	-15.94	-13.28	-7.1788	-11.51	-10.945	-15.552	-17.043	-17.265	-10.817	-13.372	-14.67	-18.033	-12.432	-12.687	-11.754	-9.5768	-13.904	-9.5716	-17.934	-13.012	-15.447	-11.163	-13.144	-11.587	-14.083	-17.48	-11.845	-16.811	-15.504	-11.466	-12.742	-12.749	-14.14	-12.591	-15.442	-11.22	-7.9685	-15.511	-16.996	-13.344
-1.6356	-5.0573	-3.8637	-6.7388	-2.5297	-1.4342	-3.0757	-4.7902	-2.0231	-7.4536	0.75745	-3.2038	-3.5263	-3.7845	-4.594	-5.4939	-5.9907	-2.0831	-7.9196	-3.847	-2.9526	-4.363	-2.9855	-1.5753	-3.2891	-7.31	-1.2117	1.4092	-2.9082	-2.9808	-3.4597	-3.9391	-3.1228	-2.8409	-4.2641	-6.775	-4.2287	-7.9309	-7.0996	-3.978	-4.8773	1.612	-1.8843	-1.4719	-3.8833	-6.6743	-1.9957	-4.6162	-9.3702	-3.0177
-2.8479	-2.0466	0.78694	-0.097371	-2.3769	-4.1087	-3.2136	-1.1347	-3.4242	-1.5853	0.41611	-2.4049	0.77591	-3.6887	-0.65751	1.1204	0.41951	-3.1715	-1.0735	-0.47205	-1.4699	-1.1699	-3.1801	1.5252	1.217	-1.949	-0.87369	0.94778	-3.5256	-1.4926	-5.1699	3.0324	-3.1154	0.40336	4.386	0.91477	-1.0768	-5.1679	2.5686	-0.5841	1.7476	-1.2665	2.529	3.0245	-0.8636	-1.6913	1.5234	-1.6649	-1.7325	-1.203
0.048017	-5.591	-10.724	-5.3766	-6.959	-6.7216	-7.2559	-2.8845	-5.6254	-9.0808	-6.3339	-9.5496	-8.6029	-6.7485	-8.3703	-8.6239	-9.9929	-5.0934	-13.346	-7.0652	-7.031	-8.3414	-8.6367	-8.9839	-8.4191	-7.3062	-8.3832	-8.0894	-7.1745	-5.8358	-2.1954	-5.4185	-11.73	-6.1725	-8.145	-5.4917	-9.6802	-2.9651	-8.108	-8.876	-9.5456	-8.0383	-5.7134	-9.0017	-8.113	-8.1132	-7.0085	-2.2249	-13.473	-12.309
-3.2655	-3.7208	3.8128	0.77054	1.4184	0.41505	-1.7343	-1.7293	-2.3115	2.2213	0.30266	1.6568	-4.6111	0.060373	2.7932	-4.5578	-1.7035	3.7125	3.5	-1.5174	0.5246	1.1804	0.96859	7.0461	-3.3277	-2.1459	-0.24648	-0.91946	1.0438	2.6909	-2.2872	1.1598	-3.2987	-5.6063	0.72978	4.4913	-3.0811	0.37771	0.033792	-2.3556	3.3608	0.83921	-2.3073	-6.3476	-0.83853	1.2667	-0.69794	-2.4607	-2.1658	-3.8003
-2.9776	-6.5875	-3.779	-6.6328	-7.4867	-7.013	-5.5932	-1.9663	-5.4722	-6.5378	-3.5951	-5.4165	-2.5878	0.83605	-1.1923	-6.8657	-4.0698	-2.1278	0.12719	1.5943	-7.5787	-0.33503	-1.4453	0.11265	-6.6297	-2.9547	-2.8619	-2.4111	-6.1716	-3.7119	-0.25031	-4.491	-0.048893	-5.1455	-4.3483	-2.7467	-1.8994	-1.61	-2.7721	-5.01	-0.48549	-3.6135	-0.63764	-2.185	-8.1139	-4.9482	-5.9375	1.1228	-2.9472	-5.2764
-4.2874	2.7156	4.4091	-0.87607	-1.6311	1.46	-1.0056	5.0909	0.96467	3.2992	3.6915	6.4635	5.3558	-1.9568	4.6921	1.4351	-1.9471	3.4731	5.654	-0.57819	3.066	1.3961	0.27828	0.4153	6.4494	1.7869	1.3478	0.09973	2.279	5.5573	4.8044	2.5196	-1.3531	0.18562	5.4969	2.4771	3.5752	3.5781	2.0826	-3.5138	3.6516	1.6091	-2.7635	2.5026	-1.0134	-2.6776	-0.091111	1.1406	-1.4544	1.9145
-15.768	-12.291	-14.481	-8.478	-12.315	-15.251	-11.02	-13.613	-16.299	-14.894	-14.998	-13.014	-16.525	-14.501	-16.183	-15.025	-14.227	-14.764	-10.694	-15.706	-17.365	-17.507	-12.616	-12.105	-19.957	-17.592	-13.439	-8.8265	-17.214	-17.409	-13.068	-13.631	-13.196	-12.257	-14.622	-13.723	-11.439	-14.214	-16.696	-8.1138	-13.368	-15.451	-9.8769	-12.508	-14.781	-15.741	-15.816	-12.588	-14.346	-14.393
-1.4425	-4.2682	-3.1889	-4.1123	-2.9556	1.0448	-3.3394	1.6756	0.52835	2.5711	5.3663	-3.8452	-0.42934	-0.32836	-2.2868	2.225	-1.4405	-1.4301	-0.49699	-2.8933	-1.0053	4.4376	-2.9626	4.0919	0.52631	3.2088	0.30534	-4.1168	-1.576	1.1428	0.33954	2.0869	1.3473	4.57	-1.4971	0.17859	-1.2761	-0.5493	3.3618	0.48784	-2.57	2.0701	1.3055	-3.806	-0.94189	3.516	-0.21443	-0.28791	0.54423	-8.0486
2.9344	6.283	10.46	4.5517	5.7528	7.5553	2.2639	10.131	9.0213	5.6189	6.9799	8.983	4.3692	3.9108	8.7305	8.9155	5.3186	8.2335	5.663	10.052	8.6072	7.5515	6.1931	6.3215	8.1983	2.7577	6.7039	4.5038	9.6161	5.5237	11.414	9.3691	7.0541	8.1164	11.243	4.784	4.2935	0.98237	0.1803	6.1581	6.6735	8.8558	6.0595	10.027	6.4023	10.166	9.6683	6.2387	4.8164	2.6916
-20.475	-23.55	-23.717	-23.079	-20.222	-26.588	-23.766	-23.59	-20.948	-24.572	-18.298	-22.911	-20.778	-23.005	-16.14	-23.474	-17.144	-21.133	-19.018	-21.498	-18.218	-21.932	-21.29	-20.322	-24.909	-21.802	-23.463	-19.688	-23.664	-21.312	-21.645	-22.123	-16.927	-21.307	-24.03	-22.618	-21.153	-24.018	-22.651	-24.185	-23.912	-19.761	-24.439	-27.234	-22.956	-18.441	-20.668	-20.755	-19.255	-22.455
3.6022	0.67079	5.3111	1.8856	7.2998	3.7362	2.335	5.1477	-0.52328	-1.1228	7.6806	0.561	4.2375	0.86566	2.1971	2.6972	6.8421	-2.523	5.2963	6.3801	2.0424	-2.101	1.6968	5.3538	0.078399	-1.9698	0.68581	-3.4058	2.2114	-0.59885	5.0632	3.8856	-3.4353	0.3627	1.6495	4.6038	4.3287	2.8255	1.7011	0.51715	2.9222	1.6667	1.4312	0.79059	1.1333	2.2801	-1.2597	-1.9144	-0.15405	4.0999
3.5719	4.716	0.39863	-0.078925	1.9723	-3.9873	-1.7228	0.36049	1.1929	-3.471	0.45582	1.753	-2.6599	-2.3875	2.617	-4.3448	0.55294	-4.3448	0.45316	-0.44261	2.353	2.5615	-0.66287	0.47891	-1.6296	-0.20183	-0.22186	3.2973	3.1859	-1.2459	1.5495	5.1145	2.6472	-1.1107	-2.6195	1.2988	2.5782	-8.1907	-2.8804	0.23878	0.66555	3.0516	-0.74334	3.7678	-0.80045	4.9955	0.2949	-5.294	0.6352	3.1853
-15.757	-10.599	-10.705	-12.252	-16.128	-7.9163	-9.278	-10.431	-11.668	-7.7766	-14.557	-12.35	-12.756	-10.743	-15.117	-13.122	-14.597	-13.64	-12.135	-14.634	-10.228	-14.055	-15.179	-9.4413	-11.883	-11.836	-16.085	-13.42	-11.387	-14.5	-14.131	-10.206	-10.303	-12.845	-16.112	-10.672	-12.797	-14.382	-13.297	-9.5231	-12.242	-7.8795	-11.325	-9.1567	-14.42	-10.161	-11.83	-10.004	-8.6488	-11.201
-10.254	-14.041	-15.476	-13.867	-14.88	-10.531	-15.988	-9.4044	-15.199	-15.484	-13.165	-17.08	-8.1949	-12.475	-11.69	-15.841	-11.049	-11.039	-12.574	-14.68	-14.707	-15.03	-12.67	-9.1107	-16.463	-16.584	-13.317	-11.609	-10.894	-13.765	-6.6825	-12.968	-12.459	-12.476	-11.802	-16.648	-11.759	-17.767	-12.391	-7.3173	-10.909	-13.32	-11.121	-12.222	-12.12	-11.445	-7.7836	-13.612	-12.852	-10.38
-8.3254	-7.3985	-4.4712	-4.1438	-4.092	-5.4492	-6.7531	-1.3266	-5.9103	-9.5579	-4.102	-9.3219	-7.8336	-8.131	-2.7949	-2.9531	-5.6879	-11.025	-6.1537	-4.4232	-0.34894	-3.0066	-4.9996	-8.7402	-8.6702	-8.2414	-7.4603	-7.8691	-3.6664	-1.6204	-4.5283	-8.2144	-4.0775	-7.3439	-3.9073	-2.5366	-7.817	-3.3169	-6.61	-6.0734	-8.7109	-5.9628	-5.8114	-6.5696	-6.9094	-7.2795	-3.1619	-5.2668	-8.2391	-6.3928
3.256	-0.41967	0.8991	-6.6523	1.7776	-5.046	1.7618	-1.1284	-1.8453	-1.4924	0.80716	-4.8597	0.027262	2.1178	-1.787	0.31541	-2.2598	-1.0231	-4.0843	-1.3873	-0.14258	1.6982	-0.47394	2.4552	0.46046	-1.2267	-3.1545	-5.3486	-1.5236	-2.1883	-1.055	-0.56	-2.8646	-2.4959	0.3511	-1.6167	-1.8661	-1.4929	-4.8211	-3.0681	-2.1018	-2.4982	-2.1395	1.835	-2.2246	-4.2693	3.3045	-0.54141	-0.18289	-6.516
-7.6408	-8.4672	-9.5422	-10.912	-7.3754	-11.459	-9.6853	-12.303	-8.2502	-9.0009	-10.82	-9.3821	-12.573	-8.3476	-9.7195	-8.1063	-4.0632	-7.2467	-6.6718	-12.574	-13.136	-7.2999	-13.593	-8.0974	-9.936	-7.0414	-7.5639	-10.059	-9.8282	-9.5851	-10.258	-10.367	-10.709	-11.607	-8.1066	-10.676	-9.1125	-7.8381	-9.7192	-13.844	-6.2519	-2.5639	-10.448	-11.469	-15.321	-10.012	-13.29	-14.028	-11.005	-9.1554
0.013238	-0.87102	1.4691	-0.0068303	-3.0781	-5.5379	-2.858	3.1227	-2.4963	2.3993	-4.4021	0.30524	-1.1569	-3.506	-2.1695	3.0138	-1.9349	-3.5026	-3.023	-5.2975	-2.231	-3.8884	-1.322	-0.57602	0.048483	-6.8913	-1.8231	-5.0387	0.048728	-6.6319	-1.3559	-2.2083	-3.0355	-4.812	-1.0432	-3.3457	-7.9406	-6.1682	-6.0796	-6.7757	0.45918	-2.7834	-2.7622	-0.42137	-3.1213	-3.0094	-0.27912	-1.4443	-1.3179	-4.4746
4.3816	-0.033846	4.4205	3.8929	1.8313	1.3962	1.7114	-1.9001	4.2115	5.4181	4.5361	-2.3545	1.9948	0.15378	0.10628	-1.1166	3.6303	-1.8563	-0.84196	4.4122	3.9693	2.9853	5.1721	0.43706	4.1566	2.3467	2.3763	-1.0281	1.2994	3.5242	-1.3775	1.2103	2.9089	-1.6604	1.6631	2.1717	2.4029	0.50978	-1.3911	-2.1607	4.9294	0.47994	-0.10518	0.56023	5.3838	-0.56857	0.30869	1.6484	-1.4443	-1.638
-10.823	-14.141	-8.9058	-7.5289	-11.609	-12.117	-12.291	-8.3989	-9.498	-11.52	-12.845	-9.6719	-10.37	-11.787	-12.865	-11.153	-8.4803	-11.541	-13.514	-13.134	-10.798	-12.566	-12.557	-10.702	-11.675	-12.752	-13.396	-13.208	-11.558	-14.011	-14.077	-13.772	-14.026	-12.375	-12.653	-12.381	-10.711	-12.401	-12.456	-12.411	-11.663	-13.581	-11.226	-9.7434	-11.718	-9.6906	-12.823	-11.163	-12.85	-11.633
-2.1255	-5.3978	1.5923	-3.7016	0.079843	-2.3054	0.15042	-1.5652	-1.6216	-0.48723	-3.2852	-0.96769	-1.1536	0.66375	1.0992	-3.4337	-1.2409	3.7354	-2.293	-3.4465	3.069	1.1238	-0.89105	-1.1335	-1.6248	2.3448	-1.4717	-4.2569	-4.1281	-3.2092	-0.95422	-3.1412	3.3206	1.4588	1.7887	-6.997	-0.14574	2.2239	-4.5173	0.52857	-1.9286	-2.0949	-5.0887	0.11703	1.4946	-3.0785	-2.4622	-2.719	-0.81801	-2.3635
-10.592	-7.3581	-3.6533	-13.589	-10.763	-11.445	-10.894	-9.9909	-7.9012	-8.4505	-9.1173	-6.9587	-10.429	-16.449	-8.7426	-7.2109	-6.7706	-9.6505	-9.6745	-5.6977	-13.185	-6.1884	-11.798	-8.968	-12.388	-10.701	-11.8	-6.1401	-11.37	-6.0771	-7.6263	-8.9011	-10.102	-9.1249	-10.24	-14.42	-17.374	-10.364	-6.5899	-6.0173	-8.7754	-9.5382	-9.9708	-7.8337	-11.18	-5.3885	-8.4857	-5.463	-9.342	-6.0858
-10.447	-12.064	-14.269	-14.295	-16.028	-10.608	-12.698	-15.746	-14.077	-13.618	-14.077	-16.797	-17.822	-18.62	-11.472	-13.591	-12.096	-14.895	-12.924	-8.474	-10.23	-13.744	-16.768	-11.137	-13.021	-12.58	-15.573	-13.854	-14.672	-13.443	-16.266	-13.107	-13.251	-17.398	-13.402	-12.019	-10.53	-10.079	-12.032	-10.071	-8.5235	-13.398	-13.691	-14.521	-14.715	-10.494	-14.566	-15.019	-11.846	-13.476
-6.8403	-10.744	-10.354	-9.0131	-3.2113	-8.5005	-6.8156	-10.639	-14.492	-6.9269	-11.039	-11.477	-4.4411	-11.996	-7.8461	-12.395	-9.336	-10.365	-10.596	-7.9615	-11.589	-8.0214	-5.0313	-7.9656	-10.025	-3.7023	-8.9667	-8.786	-10.375	-12.178	-9.0822	-7.6739	-11.268	-13.631	-5.2613	-10.655	-6.2316	-7.2809	-7.9212	-7.5907	-11.817	-8.9937	-7.4168	-4.3842	-6.7414	-11.006	-12.095	-7.2903	-9.4077	-10.785
1.2199	3.2021	-1.2351	4.1181	3.0192	0.0026942	0.60505	1.0908	0.36141	-2.5763	-0.73113	1.6238	-2.7895	-0.32307	5.0478	-1.5816	2.3922	3.0147	1.7229	3.2554	-2.7404	4.0392	-0.41028	2.4505	-1.5034	3.6258	-0.90527	0.36616	-1.9228	0.31401	4.2922	1.1947	4.7839	0.72289	-1.7708	1.0909	4.5001	4.2734	0.023123	-1.7901	0.27344	1.0847	1.0479	1.2202	2.7533	2.1262	-0.18715	1.4628	3.6761	2.4494
-2.6773	-4.4864	-3.6915	-2.4837	-5.2872	-0.23838	0.33656	-6.634	-2.7236	-3.9387	-6.4208	-0.28858	-9.0844	-0.32361	-1.1927	-1.9641	-6.3645	-5.0384	-5.7148	-6.001	-1.7852	-3.8169	-6.5478	-3.3735	-4.1061	-2.3021	0.81854	-5.2284	1.1751	-3.6232	-6.1244	-3.4292	-4.5884	-2.8315	-3.1246	-5.5728	-0.34529	0.91579	1.4134	1.9595	-1.9856	-8.0289	-3.7515	-6.5506	-1.3849	-0.29058	-3.5634	-0.674	-4.5345	-1.6012
1.4205	1.4003	2.0402	0.42519	-2.671	1.5724	-0.97616	-2.4284	-2.275	-0.32255	-0.67179	-0.40863	-1.1346	-2.3629	-1.073	-0.022659	1.7977	-2.3662	-4.1588	-2.9245	0.64298	2.7484	-0.0064435	-1.0396	2.2197	2.3868	-5.6538	0.6087	1.4394	0.30278	0.75308	1.1119	1.2986	-0.57106	-1.5389	-4.0146	4.8716	1.8399	-2.6066	1.7267	-1.1213	3.1049	-1.1787	0.34388	-1.2464	1.4715	1.7644	2.8355	5.1926	1.9047
-0.69852	-4.362	-1.98	-0.82995	-5.1391	-4.485	-2.7989	0.14506	-0.76092	-0.48671	-3.7213	0.55021	-3.3414	-5.5314	-4.2352	-6.3442	-0.23219	-2.182	-2.7124	-3.3277	0.2186	-8.9083	-2.7093	-2.1457	-5.1205	-4.55	-5.8696	-3.0774	-0.35579	-3.635	-1.8127	-5.2116	-5.8713	-6.1246	-4.6127	-2.0428	-2.5	-0.76854	-0.49855	-2.7263	-5.0653	-2.6919	-5.8	-4.9505	0.24443	1.7251	1.1581	-3.9604	-1.1781	-4.4093
-14.174	-15.988	-13.594	-12.979	-14.449	-12.056	-14.087	-14.517	-13.019	-14.818	-15.699	-18.059	-14.598	-14.516	-13.009	-13.46	-11.814	-16.454	-15.323	-10.862	-16.845	-11.866	-16.085	-10.321	-16.602	-15.303	-16.443	-12.551	-12.017	-11.744	-11.397	-12.493	-16.425	-15.073	-12.048	-11.718	-17.259	-15.148	-13.913	-12.925	-15.937	-9.8248	-11.958	-12.538	-12.663	-11.89	-12.285	-13.634	-15.168	-16.667
-7.9756	-12.703	-4.9365	-6.8686	-9.8414	-12.275	-6.633	-8.3091	-15.137	-6.4137	-10.541	-10.309	-14.04	-10.514	-9.3977	-12.646	-10.682	-14.915	-9.9155	-5.7983	-11.2	-9.5413	-10.432	-15.302	-13.508	-6.7874	-11.186	-8.9709	-11.349	-11.139	-13.43	-11.003	-16.072	-8.6385	-11.875	-13.241	-10.246	-6.4058	-16.068	-11.404	-9.8994	-8.5969	-6.6314	-9.0447	-12.895	-13.31	-9.1984	-12.369	-13.182	-10.892
-4.8682	-5.5737	-5.5349	-3.6911	-5.787	-3.9589	-5.0229	-1.2221	-4.1933	-3.6547	-7.2635	-4.0773	-1.4792	-4.2149	-3.2581	-3.3146	-3.2179	-4.4076	-3.5961	-2.0309	-3.6578	-6.3936	-0.73095	-7.3392	-5.787	-6.12	-4.7377	-0.13998	-0.35968	-2.7526	-5.4513	-5.558	-1.6987	-7.5407	-1.7196	-8.2315	-1.4316	-6.5295	-7.2828	-5.5098	-7.7433	-6.9379	-4.7569	-9.8839	-3.6322	-5.371	-7.146	-6.3974	-2.9914	-0.70895
11.248	6.5597	10.252	10.689	4.787	15.809	9.1317	10.201	12.879	14.071	11.157	11.021	9.7952	9.4889	10.921	10.548	9.5786	12.748	9.5414	7.1768	11.65	7.9519	11.978	10.229	12.322	10.813	10.999	14.02	6.5024	9.2261	5.962	9.8971	5.671	11.646	6.5363	12.246	7.8046	9.5518	7.2376	11.488	11.857	7.9739	8.8299	9.4039	7.8497	12.424	6.5903	10.355	12.139	12.767
-0.48482	-3.1502	0.35381	-3.9578	-0.69247	1.1593	0.96348	-1.138	2.3031	-0.63788	0.84693	0.78695	-0.85778	3.971	4.4048	-2.6735	-0.11017	1.5797	-5.0755	-2.1234	1.0385	-1.4423	3.4177	3.3811	2.7775	4.3197	1.5781	-0.011849	-1.0786	-1.4744	2.3553	-0.56287	-0.72149	-3.1562	0.81192	-0.13456	4.2144	3.2388	-1.2253	-2.9994	0.05587	0.11479	5.243	-1.1978	0.4824	0.42931	5.0042	1.3552	2.5258	-1.4486
-2.9037	0.14383	-2.2068	-0.40058	6.2288	-0.17263	1.2364	-0.85059	-1.391	3.4618	0.18404	-5.2274	-0.98508	-2.7409	1.47	1.5659	-3.9172	2.1704	0.45848	-6.3487	-0.33846	-2.4852	1.9925	3.5392	-1.1789	-0.056833	-0.1233	1.8701	2.2521	0.55679	-0.70916	-1.4359	-3.3426	-1.0898	2.5042	1.5925	-0.80805	-0.80849	-4.4858	0.26196	-1.2799	-2.9933	-0.60206	0.085722	0.71133	1.7169	-0.99506	3.1855	-1.783	0.51146
-12.624	-12.048	-15.097	-11.092	-10.712	-12.578	-12.262	-13.124	-12.307	-13.673	-9.4365	-17.63	-13.528	-9.2376	-9.2149	-7.7487	-12.507	-10.269	-13.2	-9.7722	-11.638	-11.845	-15.357	-10.826	-11.111	-6.889	-14.048	-10.198	-12.908	-8.3667	-8.7115	-13.72	-10.761	-9.5	-16.134	-11.238	-10.571	-6.9389	-10.308	-10.879	-11.803	-11.768	-10.156	-8.003	-10.678	-8.1848	-15.058	-10.847	-14.379	-9.8044
-11.889	-1.4229	-5.3819	-2.3973	-5.4778	-4.1084	-1.4849	-4.8543	-8.1097	-2.64	0.63994	-3.7769	-3.5538	-3.6649	0.21582	1.6231	-3.8564	-3.208	-1.4335	-4.1979	-2.9041	-3.0585	-4.3474	-3.5422	-4.2296	-0.11922	-6.2466	-7.2525	-3.8456	-1.6825	3.3256	-6.3271	-5.4535	0.87161	-1.319	-0.29305	-3.6306	0.71651	-3.5042	-6.3061	-0.86905	-7.2505	4.6068	-3.5219	-2.3832	-3.3417	1.0765	-2.2511	-4.1647	-1.3298
1.273	1.2232	-0.69116	-1.3209	-1.4696	3.3729	0.63409	-3.3212	-1.4365	1.018	3.5996	-3.3747	-0.30122	0.060974	0.70776	-2.0563	0.55367	-0.56525	-1.5903	-1.7311	1.759	-3.2598	1.5944	2.1329	0.66642	3.4615	1.0982	1.3233	-8.0001	-2.0794	-3.8278	2.3252	1.0295	-0.24692	-0.35067	3.3451	-1.3191	-2.7843	4.7082	-1.2324	4.6845	0.25899	-6.7501	-0.41839	-2.5156	2.0399	-0.35419	-7.5418	1.3414	0.61016
5.9161	0.040619	-2.9215	-2.7536	1.3874	-2.6604	-1.1159	2.3568	-0.37581	-1.5329	1.6255	2.4312	-0.75387	-0.8334	1.4513	0.14364	0.036474	-2.0196	-2.0699	0.73341	1.0916	2.0996	0.10567	-2.0935	0.01672	-2.6119	1.7378	-1.5063	1.4726	6.3401	-3.2579	-0.88306	-0.34852	2.9954	-0.2988	0.88625	-0.20606	-3.2141	2.6312	5.6738	1.2786	-0.26715	-0.70192	-1.6677	4.6657	1.9958	2.2455	-1.5914	-2.264	3.9611
-8.1535	-4.8583	-7.7212	-10.901	-6.6419	-1.8	-5.3027	-6.1423	-5.2734	-2.6539	-5.4506	-7.227	-4.3993	-7.9268	-7.6887	-6.834	-5.7594	-8.5806	-3.7861	-3.5484	-4.5101	-3.8488	-4.2808	-5.9111	-8.788	-0.93711	-8.968	-6.373	-1.1001	-1.0603	-7.1014	-1.2323	-4.0413	-4.7739	-4.6431	-8.5704	-5.8008	-0.17792	-3.6721	-5.8769	-9.4459	-5.4426	-5.8328	-7.1667	-8.3721	-5.9219	-2.1451	-5.3495	-7.0705	-3.2011
4.6258	12.161	12.052	8.7317	10.119	4.7874	9.89	11.742	10.431	14.793	11.14	6.7643	7.0807	7.9607	5.1519	10.305	7.9406	11.275	11.341	5.0819	8.4768	7.0319	10.31	4.7332	10.017	9.0102	10.323	9.3797	9.4896	7.63	10.616	7.1452	5.9151	4.1348	5.0388	10.608	12.37	8.4252	5.504	10.255	10.475	4.154	6.4114	10.734	5.3307	9.0946	10.305	8.4801	7.9563	10.274
-9.1115	-2.2782	-7.2357	-2.518	-1.5822	-7.6223	-0.24633	-3.3726	-4.0674	-4.1893	-4.9666	-7.7731	-6.3574	-7.1425	-8.7839	-8.2076	-2.2657	-3.5744	-7.9619	-5.094	-2.6321	-3.2953	-1.9058	-6.1782	-2.911	-0.18561	-3.5842	-2.4575	-5.8783	-5.5621	-5.4092	-5.4419	-3.6998	-4.0233	-6.0657	-6.0564	-5.0737	0.60002	-6.7199	-1.6224	-4.0521	-3.9554	-1.2486	-5.4355	1.7221	-7.5285	-5.3208	-7.7238	-4.0234	-5.5513
-2.8012	1.3682	-1.9713	-2.6923	-1.6142	-1.3472	1.3166	-0.056327	-0.4697	-5.7346	-3.2503	1.2328	0.65764	4.7658	-2.5781	-0.30791	2.1081	-1.7312	-1.6114	-2.7189	-3.223	1.2184	3.2092	-3.7226	-6.5211	-1.1427	-1.3404	1.0717	-4.2041	0.18589	0.15468	-1.956	2.6166	-4.4358	-2.6619	-1.6743	1.9405	0.033988	0.37469	-4.2379	-6.4117	-0.94716	-4.1011	-0.58953	1.1543	-3.865	-2.5395	-7.5987	1.3591	-4.3433
-10.725	-7.0776	-4.5946	-5.0189	-4.0355	-7.1734	-7.599	-6.4861	-5.156	-7.8814	-4.9157	-5.2831	-4.0219	-10.619	0.22445	-9.487	-7.2139	-2.4356	-1.9266	-8.1725	-6.5823	-9.8336	-2.3245	-2.2736	-4.9101	-8.4322	-6.8343	-4.076	-8.4895	-5.9605	-5.2359	-5.1756	-8.8645	-5.0715	-6.1751	-8.9756	-1.7501	-5.4459	-6.3719	-3.1704	-6.5213	-8.3203	-2.2875	-5.4492	-4.4541	-6.3904	-2.6313	-9.9998	-9.5136	-6.813
-1.3708	0.41606	-4.386	-1.1528	0.31833	-1.849	0.23247	-4.446	-0.49979	-4.6538	-7.0549	-6.5087	-3.3398	0.59787	-1.0797	-7.6513	-2.5829	-2.3194	-4.4052	1.4364	-8.9798	-1.2083	-5.1913	-1.882	-5.7357	-0.88171	-0.61631	0.29531	-1.5474	-2.0874	-6.3729	1.1744	-2.8964	2.8216	-2.7206	-1.5249	-0.91609	0.74629	-6.5885	0.56501	-7.3738	-6.9393	0.94895	-1.1927	-8.3457	-1.8003	3.1482	-1.9995	-3.6292	1.4483
-14.302	-11.748	-11.079	-8.9942	-13.276	-15.063	-11.905	-12.805	-16.56	-12.199	-13.635	-16.106	-15.897	-11.656	-14.875	-14.255	-15.599	-12.623	-7.4104	-15.575	-9.2471	-11.325	-12.492	-17.127	-6.9497	-11.16	-14.426	-16.086	-8.3587	-10.997	-12.609	-10.026	-11.933	-18.208	-11.784	-9.7691	-8.8234	-12.514	-10.588	-13.56	-6.7682	-14.964	-11.647	-12.756	-10.436	-13.094	-19.153	-12.125	-12.983	-7.1523
-11.578	-11.845	-14.837	-12.144	-16.097	-9.8332	-12.509	-13.691	-13.374	-7.3653	-6.2224	-11.969	-13.343	-9.4991	-10.405	-9.1889	-15.025	-15.43	-9.1842	-18.443	-13.724	-10.953	-13.042	-13.455	-12.333	-15.44	-12.837	-12.611	-13.732	-9.2908	-14.3	-16.62	-12.242	-14.082	-12.236	-8.6279	-11.784	-11.782	-13.875	-13.973	-15.579	-13.752	-11.71	-11.791	-11.288	-12.608	-9.9328	-15.001	-15.314	-11.203
-18.534	-9.0338	-9.8881	-14.642	-8.2625	-5.9014	-11.737	-15.047	-10.251	-13.136	-10.706	-12.638	-10.295	-4.5594	-10.228	-12.423	-10.116	-17.028	-11.446	-11.302	-13.756	-10.057	-11.834	-13.05	-9.4032	-14.275	-9.1933	-6.6346	-8.6532	-12.052	-15.775	-15.373	-15.489	-15.585	-12.447	-13.841	-8.6823	-7.4113	-10.018	-12.075	-11.623	-13.471	-9.9255	-8.3361	-13.315	-12.266	-9.0019	-17.309	-9.2688	-5.8786
-25.76	-20.62	-24.233	-19.566	-16.846	-20.828	-19.59	-21.734	-19.932	-17.665	-19.231	-25.593	-19.095	-19.624	-23.36	-24.924	-25.084	-21.183	-26.341	-22.47	-22.846	-20.496	-21.599	-24.776	-18.671	-24.544	-19.908	-21.594	-21.163	-21.451	-15.98	-21.587	-20.761	-19.65	-23.791	-21.852	-24.98	-23.401	-22.17	-19.912	-24.487	-22.641	-23.445	-22.732	-22.032	-16.675	-22.469	-24.008	-21.252	-20.855
-12.585	-7.1368	-10.385	-5.7913	-9.6472	-11.207	-11.661	-10.692	-11.328	-10.95	-6.8965	-8.0701	-10.108	-7.6333	-7.601	-10.596	-12.375	-7.0018	-12.562	-4.6991	-12.462	-5.1241	-8.1545	-8.1253	-7.183	-10.311	-11.42	-8.0879	-9.0111	-4.9589	-12.787	-4.3618	-8.4162	-7.8224	-8.5151	-11.062	-10.131	-9.4769	-4.6179	-11.751	-8.9716	-8.9644	-14.175	-6.8343	-2.5542	-7.3396	-10.092	-6.7046	-10.383	-10.319
-8.5665	-9.9727	-6.6168	-10.285	-13.042	-12.396	-9.5856	-13.769	-4.7864	-13.336	-7.2559	-13.621	-12.922	-9.4908	-9.4427	-12.93	-10.945	-11.501	-13.791	-8.9847	-13.913	-14.064	-9.0938	-13.35	-9.9554	-9.4659	-11.719	-10.943	-7.5205	-11.988	-12.705	-7.8894	-8.0998	-7.7112	-13.411	-12.097	-9.2693	-7.6733	-4.825	-11.49	-9.9376	-10.23	-12.775	-8.2944	-6.3247	-4.3312	-7.7979	-10.788	-6.7799	-12.449
-11.165	-8.9149	-9.244	-12.29	-5.2582	-12.067	-8.0753	-12.16	-8.4601	-9.2933	-4.088	-9.6534	-13.046	-11.429	-9.3785	-13.925	-7.5952	-7.8593	-10.389	-15.361	-10.804	-10.307	-10.76	-5.9634	-11.305	-12.807	-9.5289	-14.513	-13.832	-8.6612	-11.456	-15.033	-7.5657	-9.1596	-11.385	-5.2171	-17.596	-12.476	-11.396	-11.149	-9.8486	-9.3283	-10.874	-7.4386	-9.7856	-6.6934	-8.6931	-10.512	-10.607	-13.545
-10.217	-13.433	-14.372	-13.491	-9.7396	-14.963	-8.2267	-11.131	-11.035	-10.766	-8.1589	-9.7858	-12.271	-6.9385	-9.3513	-12.26	-12.163	-9.2585	-11.942	-15.55	-11.713	-9.9584	-9.5835	-12.719	-11.016	-8.9561	-11.533	-12.061	-9.0601	-10.784	-9.3005	-8.2488	-9.3208	-8.5017	-13.42	-8.8838	-9.9581	-8.0722	-13.281	-6.8576	-10.073	-10.266	-12.084	-13.912	-11.154	-10.567	-9.9494	-16.151	-9.2929	-10.614
-1.5792	-0.44089	-1.2378	-2.4006	0.50957	-6.8667	-5.8128	-2.3241	-6.6785	0.47413	-4.1909	-0.95372	-3.751	-2.8695	0.096474	2.91	-2.9674	-1.1567	-0.5155	-0.3826	-2.3331	-0.61761	-2.6228	-0.46982	-2.1148	1.9704	-1.0248	-1.8523	-0.3577	-1.4703	1.0429	1.0937	-0.9305	-1.7706	-5.1743	-1.0959	-1.6625	3.5448	-0.036404	-2.9455	0.11329	-1.5521	-1.0061	0.58599	-1.9389	4.1608	-0.49051	-1.9326	-1.204	-0.82213
1.991	-5.115	-1.6628	1.5315	-6.1609	-0.41765	-0.20848	-2.2117	1.5416	-1.1844	-1.5823	-5.2457	1.5512	-4.5991	1.1814	-3.9182	6.652	-1.4267	1.7751	-2.9858	-2.3784	-1.7331	-0.75861	2.1994	-6.4482	-4.8647	-0.26226	3.0621	4.4407	-4.2233	-1.6704	-4.0888	0.97737	-2.5232	2.2678	3.4157	-1.5933	1.9617	0.98977	-1.5735	4.3014	0.8609	3.3578	-0.6445	1.1099	-1.4764	-0.24625	4.9215	-2.4801	0.95648
-3.0959	-4.2814	-2.7522	-0.33234	-3.9771	-2.8253	3.0154	-3.4835	-0.11618	0.81895	3.9861	-7.3038	-2.4468	-3.3548	0.48131	-8.7004	-3.4899	-5.623	-3.46	-5.32	-3.6306	-4.7136	-1.4631	-0.69226	-2.1552	-4.5417	-0.67152	0.21579	-2.6163	2.3305	0.7827	-5.1375	-2.3382	-2.609	-4.5877	-3.3792	-1.3155	-4.8246	-1.1142	-1.9784	-3.376	-2.1453	-4.8596	-2.4654	-2.4815	-3.2537	-4.0144	-4.562	0.14845	-1.2881
-3.2253	-0.12573	-4.2601	-10.383	-2.7367	0.46436	-3.098	-3.4077	-4.117	2.362	-3.3619	0.53284	-2.5463	-4.8758	-4.7671	0.91085	-4.5717	-2.2998	-7.1279	-1.2726	-5.2817	-6.7379	-2.7555	0.56864	-1.256	-1.5531	-0.80468	-5.4765	-3.5289	-1.9783	-2.4952	-2.709	-0.070535	-2.281	-3.7522	-3.8536	-7.5874	-4.4477	-6.9288	-4.807	-7.3466	-0.89881	-2.1183	-3.2594	-4.2531	-1.2544	-3.1187	-2.3509	-4.8582	-4.3039
-6.955	-2.0371	-1.6456	-6.2477	-3.184	-6.3424	-4.0998	-8.2957	0.79264	-7.5052	-4.0493	-7.6932	-5.2108	1.3946	-5.4393	-6.5329	-1.8101	-4.4656	2.5324	-1.6008	-5.1028	-4.9919	-5.7147	-3.7049	-4.2939	-4.2524	-3.7846	-5.31	-2.01	-9.746	-1.4492	-6.2855	-5.8284	-5.5692	-1.6246	-2.819	-6.36	-4.7399	-4.854	-2.2313	-7.0233	-5.2009	-3.4799	-5.148	-1.2175	-7.9385	-0.47496	-3.5844	0.1908	-0.69722
5.583	-1.0142	-1.483	-2.3122	1.3034	3.4918	0.26688	-0.30185	1.8732	-0.80543	-0.75339	0.39649	1.6526	1.9587	-0.64477	-0.89727	0.87177	4.3265	2.0706	0.21318	-1.6404	4.2332	3.0391	0.43272	-1.2212	3.8896	1.9763	4.361	3.587	-0.85774	2.4932	7.4366	7.1697	2.429	-2.0538	-1.2904	-0.63159	0.63431	6.1703	-1.1786	2.0841	-0.65825	2.1414	1.7514	4.877	0.88966	1.8239	3.7626	-3.3302	5.252
-1.5897	-2.6885	-6.7007	-3.7425	-3.1843	0.060073	-5.8969	-4.4679	-0.062109	-6.8569	-3.0807	0.92554	-2.8128	-5.5299	-5.9054	-3.868	-0.22138	-4.3496	-2.4102	-0.84239	1.2897	-2.1381	-5.2614	-2.5533	-2.0572	-6.8992	-5.0605	-0.72348	-4.4523	-3.676	-3.2654	-5.14	-3.9926	-4.3661	-4.5314	-1.0832	-3.0663	-2.3332	-4.6609	-3.4119	-6.586	-4.1134	-6.7589	-3.1493	-3.4547	-4.1712	-2.2763	-3.0314	-4.0542	-1.3219
-14.468	-13.774	-10.461	-11.88	-11.027	-7.8981	-11.918	-14.673	-12.24	-11.247	-11.3	-9.1646	-8.4292	-8.2035	-13.196	-10.511	-13.031	-9.8548	-9.6118	-12.315	-7.2378	-15.353	-14.726	-11.768	-12.045	-10.074	-9.582	-10.85	-13.031	-11.891	-8.6077	-7.9517	-6.6248	-10.949	-9.2354	-13.744	-13.789	-11.917	-9.5036	-9.9434	-12.055	-9.454	-10.485	-11.712	-13.74	-13.957	-9.7229	-13.672	-10.617	-5.6802
0.3666	-5.0733	-4.4659	2.3764	-5.0461	-3.3235	-3.6527	-5.0557	-1.4275	-4.5733	-2.982	-3.7461	-1.4861	-3.7184	-0.50463	-0.4132	-5.6173	3.2974	-4.5886	-0.76995	-10.082	-4.9022	-3.2909	-1.0181	-0.80272	-2.4153	-6.7667	-2.2822	-0.48368	-2.8672	-3.6552	-1.8587	0.50716	-1.3117	-1.6665	-3.219	-7.7615	-4.752	-4.7932	-4.2555	-4.8812	-4.6728	-1.8989	-4.8014	-3.312	-4.1827	2.9426	-0.36104	-6.2353	-7.2604
-13.36	-9.9534	-10.341	-11.387	-8.4026	-13.231	-9.7293	-11.93	-10.729	-12.861	-8.9666	-6.5655	-12.988	-11.31	-8.9791	-10.219	-12.195	-9.8383	-15.168	-11.093	-9.3893	-10.903	-15.425	-11.153	-12.234	-9.682	-5.0779	-12.135	-9.3644	-10.821	-4.64	-11.345	-10.114	-9.3195	-13.16	-11.763	-11.712	-10.324	-13.312	-5.8949	-15.729	-8.4225	-6.0484	-7.4546	-12.843	-10.146	-14.505	-14.72	-14.214	-13.742
-3.4274	-3.2385	-0.9924	2.9022	-5.0606	-2.4036	0.46596	-3.7187	-4.5391	-0.72212	-2.6075	-4.6293	0.69786	-5.5064	0.43599	-2.8955	-3.8262	-5.5613	1.3495	-3.8897	1.2848	-1.224	-0.42279	-6.9619	-2.6206	0.50262	-5.718	-1.7314	-1.0813	-3.3275	-4.1928	-4.1674	-1.7695	-2.4452	-5.2456	0.68464	0.77521	-0.030918	1.2042	-6.2815	-0.18861	-3.7934	-0.23094	-0.83431	-0.29128	-2.6442	-1.5648	-3.7061	3.1015	6.3289
-5.9455	-2.6055	-1.8582	0.97514	1.2894	-0.44082	-2.2257	-2.0792	1.1387	-3.2237	-3.0702	-5.9502	-2.4874	-1.2669	-3.3958	-1.2277	-0.77919	-3.1362	-1.1399	-2.1644	-7.0186	2.1033	-2.9134	-1.9687	-7.7483	-2.729	5.0227	2.3498	-0.68204	0.95551	-0.85849	-0.2727	-2.2448	0.69414	0.20089	-1.7848	1.2833	2.8074	-4.0822	1.5845	-2.8301	-3.3847	-2.7228	-2.0864	-2.9504	2.7416	-0.095524	1.5504	0.97877	0.089137
-12.374	-11.312	-15.617	-16.327	-13.004	-13.173	-9.9252	-9.4317	-17.002	-13.08	-10.695	-12.913	-16.873	-14.828	-10.963	-11.902	-12.778	-13.398	-11.301	-16.397	-12.667	-11.597	-14.648	-12.741	-10.832	-19.33	-6.5882	-11.148	-11.586	-13.475	-10.58	-14.525	-10.017	-14.607	-11.427	-7.9999	-18.523	-10.816	-10.491	-15.132	-11.42	-10.034	-9.822	-11.28	-13.075	-15.628	-16.477	-14.709	-12.142	-13.816
-13.23	-14.269	-8.0478	-10.82	-9.5403	-15.537	-11.497	-12.064	-15.468	-7.6707	-11.514	-9.5436	-8.7274	-14.493	-12.836	-10.979	-11.217	-10.088	-12.544	-10.807	-15.398	-13.356	-7.3098	-9.4678	-8.0224	-8.4946	-8.5871	-9.3798	-12.349	-12.033	-7.7811	-10.117	-8.423	-11.999	-10.278	-13.634	-13.579	-9.1128	-11.088	-15.265	-9.3259	-10.527	-12.827	-15.804	-8.7686	-7.1712	-12.533	-11.114	-14.703	-12.242
-1.4119	-4.4399	-1.1298	-3.2995	-4.0599	-3.6602	-4.1198	-7.8188	-6.5611	-3.2748	0.89188	-7.4052	-4.9907	-0.81268	-4.9773	-9.9686	-1.1711	-0.57367	0.49615	-5.2505	-2.8262	-1.835	-5.651	-6.9356	-2.1086	-6.7798	-2.482	-2.8991	-9.1136	-2.0406	0.91236	-2.0861	-5.2535	-3.047	-5.9142	-5.3769	-7.2273	1.1306	-5.2271	-5.6117	-6.5055	-1.0374	-3.2081	-3.202	-6.0638	-4.1627	-5.2286	-3.5907	-1.8744	-1.6791
-1.5531	1.1141	-7.0647	-3.0516	0.87962	-0.74078	-1.8819	-2.4133	-4.4523	-2.9798	0.15681	-3.7029	-1.3917	-1.1394	-2.0698	-2.6652	-1.0108	-9.0958	-3.1727	-6.2075	-4.9624	-0.4611	-5.3865	-1.6528	-0.58597	-4.276	-0.99692	-0.50906	-0.92951	0.41579	-3.8655	-3.9536	-3.5428	-5.476	-0.14696	-4.0045	-6.0734	-0.74337	-4.3351	-5.1762	1.2898	-1.2193	-2.2993	0.077123	3.4727	-0.88811	-3.7292	-5.0519	0.065556	-4.163
7.2158	5.405	9.26	7.6205	6.3137	0.83682	3.083	3.2967	3.4168	7.3526	6.7478	4.6983	4.0786	6.4688	5.7114	6.9813	7.4067	7.2609	5.8937	1.8051	3.108	5.9319	7.096	10.008	2.907	9.1527	5.3086	6.9303	0.51397	1.2013	6.9687	8.3234	7.195	7.8649	6.7645	5.639	7.7579	7.0156	7.646	8.9068	6.1239	1.671	10.733	2.887	2.6575	2.9124	3.6372	8.3961	7.4845	6.73
2.8073	-2.7519	-1.8824	-2.4367	3.7138	-0.9292	3.952	-0.72986	5.5617	1.2018	-1.0039	3.1667	1.3422	4.3163	0.83794	1.4185	0.37971	-1.0651	-3.4807	1.2243	-0.90986	-2.5834	-1.9638	-1.6566	-4.116	-2.71	2.5788	-0.94621	-0.52883	-2.6324	0.84595	0.22519	3.9018	-0.19513	-4.6822	0.64009	-4.5743	-0.85878	-0.82603	1.0317	0.25779	-4.9908	-0.08371	-2.8296	-2.9946	-2.3568	0.37611	2.1459	-0.64468	-2.1286
-8.4797	-16.305	-9.8647	-11.815	-10.74	-10.547	-11.161	-8.5855	-8.8565	-9.5462	-8.009	-14.453	-11.465	-10.368	-7.3281	-10.885	-13.202	-9.3769	-10.179	-8.2743	-13.775	-15.758	-9.972	-11.771	-18.58	-15.602	-11.052	-11.504	-11.498	-8.8728	-10.771	-9.4572	-9.5646	-12.398	-7.4072	-10.44	-12.82	-14.606	-13.707	-14.402	-11.665	-11.066	-13.432	-9.0634	-12.457	-11.238	-9.197	-11.569	-11.661	-7.5311
9.8891	9.306	5.6257	9.9343	3.4689	6.0411	8.5955	9.4614	11.579	6.4513	9.9222	9.1201	4.0857	10.305	2.8115	9.9494	8.697	7.2571	9.0442	6.3674	6.1371	9.8333	8.5432	5.6058	7.7538	7.2859	7.6011	2.607	8.2477	4.8643	9.2808	14.439	6.9766	10.943	7.9863	8.4442	6.7635	9.1099	9.2641	7.7145	6.7775	3.1374	6.3174	4.6072	4.2823	9.8591	9.4722	6.1726	7.8558	7.9521
-20.335	-21.307	-19.088	-17.585	-23.586	-17.893	-16.72	-20.273	-20.71	-17.594	-23.983	-18.65	-21.261	-20.367	-19.847	-18.561	-20.403	-23.497	-22.445	-18.562	-18.77	-21.184	-16.857	-22.724	-19.432	-22.201	-21.044	-24.824	-18.836	-20.331	-17.187	-20.939	-22.598	-23.412	-21.81	-19.051	-19.245	-20.832	-22.844	-16.709	-19.248	-22.954	-23.142	-17.22	-17.914	-23.444	-15.606	-17.995	-22.747	-19.059
-11.435	-14.125	-10.457	-12.393	-8.5149	-11.431	-10.852	-12.728	-13.75	-10.548	-10.727	-10.175	-13.967	-6.6521	-14.328	-7.6009	-6.5326	-14.709	-14.854	-13.88	-10.064	-8.2731	-11.453	-13.791	-12.106	-8.9611	-11.687	-12.339	-11.419	-8.2724	-11.439	-11.66	-13.713	-11.434	-10.896	-7.257	-10.189	-10.229	-12.421	-9.1344	-13.993	-9.9062	-10.443	-14.671	-13.476	-15.276	-7.4356	-9.6719	-14.357	-10.157
-1.7895	-2.1084	-1.4086	-3.3727	-1.7222	-3.5846	0.89485	-3.8473	0.64731	-0.13047	-2.3905	-5.1111	6.5297	-0.47079	-3.9495	-8.0845	-0.74762	-4.3766	-4.2551	-6.6421	-3.2589	0.9327	-3.6495	-2.8185	-4.5132	-4.9983	-5.2177	-0.54184	-3.7055	1.1375	-6.4462	-5.1347	-5.0026	-4.0164	0.51	-4.5672	1.9918	-2.1259	-6.0971	2.3218	0.054974	-1.4139	-1.5985	-1.9069	-2.2285	-2.9294	-9.1957	-1.0173	-1.4282	-1.3554
0.066587	-4.9926	0.18536	-3.5078	-2.6773	-5.2985	-0.13339	0.31615	3.1872	-1.2365	-0.92427	-2.8852	-1.7436	1.6824	-2.3559	-2.0348	-4.5572	1.816	-0.68316	-1.3649	1.0958	-3.9893	1.3092	-4.8594	3.7149	-0.34271	2.8833	4.3632	0.55048	3.5701	-0.87253	-2.9279	-1.8127	2.931	-3.0123	3.1703	1.5121	-1.0177	-0.54397	2.9389	1.1038	-4.1424	5.25	-0.59442	-1.0618	-3.8827	3.8099	-2.8818	0.84552	-2.9228
-10.188	-6.8001	-12.696	-6.4817	-10.657	-15.734	-9.3082	-10.041	-13.829	-11.452	-14.556	-9.8075	-5.3913	-13.672	-9.4493	-11.566	-12.814	-11.708	-10.978	-5.6896	-9.7332	-14.658	-6.1913	-7.4945	-6.2623	-6.6381	-5.837	-4.3878	-10.534	-12.846	-9.3158	-12.044	-9.1838	-11.83	-12.791	-12.725	-10.203	-7.5142	-6.5458	-13.781	-8.7135	-6.2634	-12.376	-12.973	-10.15	-6.8523	-11.655	-11.811	-5.6085	-10.792
-10.78	-18.298	-18.893	-14.91	-14.334	-14.21	-20.285	-16.027	-13.058	-12.742	-17.2	-9.9268	-13.067	-12.213	-11.11	-15.801	-16.57	-13.51	-10.312	-12.769	-13.981	-14.431	-10.738	-15.24	-12.352	-13.839	-12.939	-14.577	-13.649	-13.078	-12.787	-14.872	-19.978	-7.8758	-13.892	-13.558	-9.9585	-13.555	-15.377	-10.976	-14.467	-15.101	-14.092	-15.264	-17.109	-13.08	-15.353	-15.153	-17.159	-12.232
-4.2704	-1.8988	-9.6644	2.2523	-2.4932	-3.2559	-4.3397	-2.5589	-3.0328	-3.354	1.6981	-2.4746	-4.958	0.37264	-1.2636	-2.5591	-4.8348	-1.9043	1.4175	-0.41528	-6.0928	0.57373	-9.3155	-0.63374	-5.8905	0.56301	-5.1881	-4.0052	-0.17245	-2.0657	-0.55204	-0.55138	0.34361	-0.784	0.66589	-0.88894	-3.8613	-6.3698	-4.2491	-4.92	0.66491	-3.91	-3.8863	-1.4471	-1.8511	-1.5395	-8.3437	-7.6973	0.20722	0.33829
-5.5642	-9.2248	-6.8279	-7.4027	-5.7366	-7.2911	-11.282	-9.7951	-7.4433	-9.8763	-5.7241	-6.8659	-9.6052	-12.046	-10.87	-13.167	-8.6103	-8.6013	-7.1201	-7.2083	-6.7413	-9.2176	-10.871	-9.3838	-12.561	-6.9805	-12.919	-6.0829	-11.666	-9.029	-12.129	-11.018	-9.8567	-8.2874	-8.8726	-9.6598	-6.5115	-11.384	-10.334	-9.7961	-8.694	-7.1783	-11.947	-13.157	-6.1899	-9.3014	-7.7192	-8.3398	-12.344	-5.8279
-23.055	-21.6	-23.92	-18.936	-24.486	-20.377	-25.434	-23.545	-23.04	-17.461	-25.017	-18.059	-24.35	-22.991	-20.016	-22.812	-21.843	-19.871	-18.422	-21.025	-23.875	-19.437	-19.509	-26.631	-23.29	-21.782	-24.542	-19.156	-21.006	-17.165	-22.932	-17.666	-24.318	-23.501	-24.109	-20.495	-19.893	-22.722	-20.763	-22.292	-21.119	-21.017	-25.245	-22.616	-25.324	-22.711	-26.115	-27.436	-22.779	-21.982
-11.54	-8.7171	-12.493	-6.1462	-6.0511	-12.296	-8.6961	-16.489	-9.8365	-8.2772	-14.092	-7.7933	-11.092	-11.302	-12.571	-12.15	-9.7243	-10.893	-7.2478	-13.407	-7.4458	-9.1127	-12.157	-9.9337	-11.099	-15.296	-13.27	-8.7289	-7.9844	-9.8188	-9.6385	-11.858	-10.341	-9.7814	-7.8862	-11.217	-8.2425	-11.848	-11.976	-11.115	-10.01	-10.433	-10.321	-10.319	-11.664	-9.8449	-14.576	-5.9128	-10.767	-14.477
1.1312	4.6673	-2.6055	4.8586	3.3912	-0.7224	-2.9275	3.3241	-0.51931	-0.065993	1.4279	-1.6309	7.075	-0.91355	-0.37008	5.0639	3.4609	2.5132	2.0387	0.83002	5.9222	1.8744	1.4055	5.4677	0.20484	0.48946	3.4735	2.179	-1.3367	-1.3074	0.91197	-0.36343	1.7545	2.4241	2.6414	2.9863	0.53325	-1.6692	3.708	-0.015791	5.6503	1.8691	-0.23312	-2.9904	4.8883	4.9475	3.9289	0.44421	-0.27113	-4.527
9.0695	3.0918	3.6354	1.571	2.0774	-1.0599	2.2707	0.89006	5.8556	-0.41498	4.8743	2.6325	2.1674	3.9684	1.9555	1.1569	7.0351	0.96842	-0.44916	2.8308	0.57346	2.815	0.53813	4.9851	3.042	0.59919	2.7456	1.7272	5.0119	4.4857	0.6545	-1.3646	5.6266	-1.8546	1.2794	1.7553	2.744	1.5011	4.447	3.7208	4.6768	2.7724	7.8294	-1.8002	1.7181	4.9993	4.5768	4.5698	1.0027	1.4148
-6.0568	-6.1631	-5.5314	-2.6647	-5.0728	-5.5432	-2.102	-3.6577	-0.73869	-2.5973	-5.893	-0.59661	-3.843	-1.8696	-0.42376	1.4016	-4.4305	-5.4321	-5.4426	-3.2338	-5.3656	-1.6895	-0.35109	-3.7331	-3.9793	-2.2067	-1.2616	-1.3379	-3.7887	-3.8615	-4.0658	1.8025	-2.7798	-4.4531	-6.522	-2.2556	-6.0621	-2.8848	-1.3621	-2.1453	-8.0552	0.60639	-7.8602	-1.7254	-5.3052	-4.455	2.0219	-2.5394	-2.0085	-2.7749
-2.0313	-2.8858	-1.1193	-4.7502	-0.86817	-0.40433	-5.056	-4.1137	-5.5051	-1.0645	-3.6514	-1.2434	-6.7364	-2.9109	1.0035	-1.3577	-3.7407	-3.7684	-2.1032	0.14695	0.43815	-9.7204	-1.8979	-7.2035	-1.6487	-0.95596	-5.0465	-5.1817	0.89454	-7.1317	-0.10496	-1.9906	-2.1141	-2.4371	-2.0905	-2.4831	-4.6325	-3.1294	-2.2657	-2.0693	-3.1477	-4.242	-5.6666	-1.6776	-4.7446	0.5887	-5.6886	-2.6447	-4.6241	-5.7448
2.003	-0.069133	-2.6822	-3.4309	-0.90514	-1.7464	-0.99346	-0.74178	3.7372	-1.8853	0.87555	3.2094	-2.2919	1.0191	-0.68286	-2.7908	-4.1069	0.69296	-0.24342	1.2889	-4.4858	-1.628	2.758	-3.1934	-1.6652	-0.52878	-0.32897	0.92339	-1.231	0.54583	0.73704	2.5181	-0.28689	-1.2808	-3.5029	0.51803	0.50973	-1.7632	0.42611	-1.3384	3.4835	0.8612	-0.34745	1.0307	3.5348	1.9467	-1.0157	-4.6299	-0.5942	-3.5424
0.83134	4.5713	7.5577	-0.099634	4.152	4.9129	2.9451	4.8609	10.417	5.4701	5.5191	7.1606	1.6075	2.8905	4.2265	7.2164	8.1272	3.7974	3.6315	5.5433	8.0639	7.5548	7.5066	6.6309	3.3275	7.2953	4.591	4.7515	4.0406	1.6273	5.6599	5.4058	4.2697	4.1874	9.2798	0.84795	4.1672	4.4358	6.1462	9.7514	8.3826	7.496	-0.29949	4.5255	3.8008	6.7709	9.9761	9.7875	1.0217	4.3691
-8.0115	-9.5526	-3.3343	-3.1354	-6.4312	-4.8686	-4.9131	-4.7742	-1.2218	-3.1398	-7.2654	-8.1355	-3.7465	-2.2167	-4.7048	-5.2205	-5.5055	-2.211	-1.6465	-3.3407	-1.4782	-3.2166	-8.1534	0.38789	-4.1291	-5.5302	-3.6693	-2.8811	-6.5223	-5.2178	-5.4687	-4.4756	-0.34951	-2.6598	-9.4488	-5.9947	-7.3735	-2.7283	-0.95571	-3.4134	-3.2369	-6.8673	-7.8948	0.4267	-3.5847	-7.0526	-4.1484	-6.7291	-0.96544	-5.4619
-7.8482	-2.9074	-1.6549	0.75727	-4.7884	-2.4958	-5.8522	-3.9764	-6.0079	-3.5499	-1.0328	-3.1614	-5.874	-4.033	-1.7017	-10.423	-0.72751	-5.02	-6.3599	-7.1374	-3.4376	-2.1928	-2.5058	-1.8823	-3.3979	1.295	0.16241	-5.9731	-1.7139	-4.978	-3.1606	-3.0063	-3.5393	-4.9713	-1.6565	-3.3012	-1.2277	-6.5341	-3.8766	-5.7979	-5.507	-0.50429	-7.0384	0.47245	-4.8835	-6.7863	-0.545	-2.0457	-5.1783	-2.2142
-5.6898	-0.086192	-2.808	4.7145	-0.90892	-1.5935	-2.3254	-3.1682	-3.6633	5.1519	-0.36356	-1.4623	-3.6676	0.26098	-1.2262	-4.0151	-5.712	1.648	-2.1532	-1.0305	-3.1081	-0.70317	1.581	-2.4149	-3.6894	1.1769	7.1839	0.31972	-1.8096	-0.61719	-3.755	3.0143	0.080111	-0.8206	-8.1893	-2.2184	1.1101	1.4965	-1.3419	-0.66954	-2.065	-0.012248	-0.19425	-1.3559	2.4143	-2.163	3.2485	5.1712	1.8857	-0.82051
3.6981	-4.2918	-2.0042	-1.2445	3.3211	-2.7655	3.049	0.10302	-0.10974	-4.0681	-2.2344	0.85294	-2.7511	-0.89439	-0.66687	-2.0467	3.7784	3.2069	-0.3401	1.1418	-2.8009	0.52955	-1.9547	-5.2123	0.84118	2.8144	-0.91596	-3.3314	0.9939	0.30627	-0.66121	-1.7067	-2.4764	0.66654	8.3852	-0.25216	5.1635	0.62294	-0.5932	-0.085605	0.061079	-0.1234	-2.645	3.8404	-2.3951	-6.7563	-3.7663	-1.0183	-4.8637	-0.78505
-13.152	-13.796	-8.835	-13.094	-3.6947	-8.7079	-6.7352	-8.4419	-9.5687	-13.514	-10.586	-15.29	-7.324	-11.019	-16.449	-9.3871	-12.86	-10.86	-13.493	-6.6154	-16.537	-12.954	-10.854	-13.276	-7.1925	-14.061	-15.252	-10.121	-9.8203	-13.018	-11.778	-10.582	-16.834	-14.35	-8.6102	-12.753	-4.3792	-11.595	-14.1	-12.426	-9.0411	-5.8617	-9.0756	-8.1599	-6.1853	-10.838	-13.621	-13.49	-10.188	-9.3911
-10.564	-8.088	-6.24	-9.8164	-11.26	-8.6843	-9.0351	-11.498	-9.4106	-10.315	-12.141	-10.134	-10.07	-9.9281	-12.14	-13.213	-13.732	-10.462	-12.024	-7.2648	-14.074	-10.125	-12.994	-14.008	-10.261	-12.609	-7.5738	-15.885	-13.465	-12.402	-14.361	-18.734	-13.682	-10.915	-13.09	-13.153	-14.689	-10.906	-14.152	-12.071	-11.951	-13.27	-14.321	-10.776	-14.341	-9.5979	-16.232	-13.319	-12.021	-12.009
0.18696	6.8375	5.6384	6.2957	10.195	5.3994	7.2945	8.4049	7.7976	5.1024	4.701	5.7367	9.0497	6.6412	6.2712	6.2115	9.8472	4.5366	6.9425	5.1174	5.9027	8.0011	9.6339	5.3496	6.1398	3.8462	8.9088	5.3236	6.9664	7.3435	6.3895	7.1011	7.6999	5.6208	9.1654	6.9116	5.4805	7.5117	4.3856	8.2162	6.585	12.046	3.701	9.1023	1.1706	13.316	7.5059	4.633	7.6081	10.22
-0.97679	-0.081231	0.053199	-2.0522	2.3008	2.7503	-3.447	2.0017	1.173	-1.6154	-0.055756	2.8394	0.86374	0.2271	-2.4549	0.7517	-3.7998	2.9175	0.044208	-1.4906	-3.4922	2.2572	-2.4002	1.3094	-4.8506	-2.1512	4.7564	-1.9494	3.8469	-0.85722	-0.82057	-0.0063781	4.6436	3.6959	1.6048	-3.7686	-1.5882	6.5952	-1.3604	-5.827	-0.034638	-2.909	3.9637	-1.2519	-1.917	8.3582	-3.1687	3.0861	2.7119	-4.5813
-1.624	1.2811	3.5546	4.81	-1.2947	1.761	3.8706	-0.47319	1.6956	0.52697	-0.79947	-1.6756	-1.8968	2.925	3.8486	-3.381	-1.5367	0.61706	-3.4972	2.7061	2.34	0.36194	1.2768	-0.067495	4.698	0.62123	3.6001	4.9901	0.85999	3.2804	-1.5474	1.5972	-1.2213	2.8144	-2.3804	6.1951	-0.86448	-0.27786	3.0225	-0.19228	3.3552	5.0875	1.3008	5.8189	2.5715	-1.2079	8.8482	-0.6969	5.5442	0.95816
6.0475	6.4698	4.9063	5.95	4.1501	3.8803	3.6531	1.5665	-0.57462	10.173	2.844	5.3386	3.753	5.4032	6.2676	5.5809	0.54526	5.1981	1.0493	1.8147	2.2469	5.6816	6.8514	3.0381	5.2091	7.5102	1.4677	6.4674	3.6275	2.4054	3.2947	3.7483	3.0407	6.2056	3.1653	3.446	4.4902	5.448	6.782	0.99877	5.3337	4.2995	0.45253	4.5757	6.7164	7.0573	5.0635	4.8664	6.857	4.0733
-1.6292	0.18037	-0.26049	-1.9783	-2.8596	-7.1242	1.1755	-4.1531	-3.1321	-2.3576	-6.3708	-5.769	-4.2143	1.8876	2.6357	0.56405	-1.4465	-4.0621	-2.8111	0.17196	-1.1027	-5.6357	-3.6693	-1.0059	-3.1147	-5.3204	-4.5803	-2.8799	-2.3376	-2.6454	-4.3475	-0.33526	-1.399	-1.1373	1.1887	-6.1413	-4.9644	-5.1667	-4.9727	-1.8056	0.17484	-1.1279	-2.0385	-2.2485	-7.3619	-1.7476	-5.4636	-2.4541	-1.0455	-5.8006
-10.026	-11.081	-11.913	-10.411	-7.5102	-8.6106	-9.0022	-12.01	-7.1738	-12.003	-7.7339	-10.603	-10.074	-9.4355	-10.907	-7.5839	-8.423	-7.0352	-12.115	-1.4746	-8.6913	-8.0108	-6.7025	-9.4311	-12.581	-6.8279	-8.3027	-11.745	-5.1266	-10.776	-6.8286	-11.871	-9.7694	-9.8826	-10.992	-13.122	-9.5524	-8.6798	-8.143	-6.0725	-8.8219	-6.9109	-8.4267	-14.399	-7.1841	-5.9279	-5.9507	-13.178	-7.2916	-7.7304
-9.2467	-6.3198	-16.789	-13.392	-8.8409	-8.5536	-11.2	-11.814	-13.639	-16.372	-12.061	-9.9381	-9.2958	-9.738	-14.107	-8.5316	-13.534	-12.15	-13.489	-4.4203	-14.279	-14.842	-12.95	-11.48	-10.276	-5.9528	-11.753	-12.29	-13.561	-14.154	-13.278	-12.738	-14.846	-11.731	-10.832	-6.7722	-12.857	-14.159	-12.295	-7.8426	-14.989	-12.387	-11.887	-12.412	-12.061	-12.931	-9.4274	-10.57	-11.331	-15.408
1.2046	-1.6238	-4.1343	-7.7138	-0.25732	-1.9592	-5.0334	-2.2774	2.6643	0.32151	-2.8242	-2.7001	-0.69689	-5.4181	-0.06195	0.17465	-2.1846	0.57738	-2.8194	-1.855	1.7158	-1.9539	2.3105	0.92913	0.32992	-2.2861	-0.61292	-2.2218	0.78481	-0.64604	0.50731	2.5407	-3.094	-0.033664	-1.8375	-2.3277	-1.9876	1.5423	-3.126	-3.5213	0.87699	-0.64211	1.7092	1.6462	-2.4639	-2.0781	-0.49547	0.53463	0.59956	0.44543
-15.377	-14.767	-14.141	-13.969	-13.616	-11.536	-10.73	-14.759	-18.272	-15.048	-13.773	-12.878	-16.241	-14.942	-14.909	-9.2806	-15.662	-13.937	-15.149	-10.467	-12.567	-15.981	-15.68	-16.63	-20.076	-12.275	-14.31	-15.295	-12.249	-14.323	-12.26	-13.684	-11.156	-12.006	-10.941	-12.024	-13.934	-13.513	-15.183	-15.519	-11.039	-12.614	-11.883	-18.534	-13.949	-13.905	-10.429	-11.411	-11.008	-17.151
-13.755	-10.07	-11.983	-11.204	-10.061	-11.233	-12.139	-7.3816	-9.4942	-11.088	-10.185	-13.398	-17.212	-12.189	-12.991	-11.277	-12.18	-12.817	-12.814	-11.701	-13.794	-6.5928	-10.114	-11.072	-7.7642	-12.847	-7.7087	-13.406	-11.891	-15.26	-12.435	-12.013	-7.655	-12.698	-9.1859	-13.487	-8.5281	-11.218	-12.906	-12.155	-11.396	-11.764	-10.226	-8.813	-11.286	-10.079	-11.115	-12.642	-11.179	-11.256
5.8479	2.8469	2.7814	1.9578	1.949	5.9259	3.1488	0.65306	-3.5198	3.381	4.4666	2.0589	-0.70736	0.075191	-0.15074	2.7624	1.3731	-0.74296	2.3716	2.5115	2.357	0.85526	5.6296	1.0497	6.6597	0.79632	3.884	5.0505	4.5969	3.3818	0.41216	3.4891	2.9002	-3.7423	4.5128	3.1855	-3.4725	3.2411	2.4492	1.8122	1.8189	-1.2685	8.2821	3.7313	1.6566	1.2376	5.8341	-0.47028	3.7015	2.9539
9.2053	9.1957	12.318	9.8147	10.821	6.3853	7.1316	15.173	7.2714	10.603	5.3125	11.925	6.5287	9.0405	7.4084	7.84	7.9965	5.9059	10.425	11.169	8.5719	6.3167	3.5441	5.9644	11.609	3.3206	5.8669	11.382	3.6281	6.3692	8.0249	7.9121	7.0156	7.67	9.7434	5.8723	3.4807	9.7363	7.7692	7.4658	7.4316	11.917	14.582	6.9659	7.2943	13.339	9.2601	9.0596	8.1686	3.9091
-8.4975	-7.4393	-8.3125	-5.9713	-6.5215	-7.7693	-2.4469	-6.6503	-7.6739	-10.483	-4.0611	-5.5743	-9.4292	-8.6244	-5.3341	-9.7084	-5.9123	-5.4386	-6.3892	-6.2855	-8.7327	-8.3315	-8.7792	-7.7591	-5.5979	-5.473	-5.8266	-3.5372	-2.9991	-6.4429	-7.8001	0.43222	-6.2146	-7.5752	-9.0784	-7.3811	-4.8523	-6.3071	-5.2643	-7.46	-7.0685	-7.3038	-6.0454	-7.2244	-3.8675	-2.5561	-4.658	-4.4376	-8.2154	-8.7626
-3.9102	-4.8131	-3.9538	-0.94291	-2.4317	-4.0921	-2.2411	-2.2891	-7.6719	-0.80695	-3.1974	-2.9628	-3.6087	-3.913	0.065556	-0.95886	-1.446	0.71594	-3.5102	-3.4573	-6.8475	-7.0526	-2.4654	-7.3673	2.1528	1.1057	-2.3993	-1.799	-5.0721	-0.81383	-2.2914	1.2837	-0.67608	-3.3286	0.62018	-1.1008	-8.3533	1.1513	-4.8519	0.95308	-5.3576	-1.4932	-1.8622	-8.0323	-5.8527	-4.2219	-1.082	-2.4963	-9.2146	-5.9975
1.9781	-0.48978	-0.81963	-0.50001	1.3791	1.1418	5.0341	-0.71341	0.59859	0.85919	-0.40767	1.7596	2.4445	-2.1736	0.12143	-0.73117	-0.19142	0.69111	1.8292	0.69387	1.9069	1.296	3.8027	0.32233	5.1563	1.1585	-0.15737	-3.4865	-0.74688	-1.8382	-3.5205	1.6324	1.6883	1.8698	-1.7201	0.0085246	-6.0624	1.4871	-0.2253	1.7022	1.6058	5.5833	6.9372	3.2407	0.96668	-2.599	-1.2176	-0.31091	-1.8368	-0.039202
-3.5719	-3.3116	-4.1275	-0.88536	-4.3408	-10.568	-7.487	-4.8908	-2.1752	-8.0183	-6.987	-10.259	-0.61061	-1.578	-5.7408	-2.5021	-2.315	-2.6148	-1.1759	-3.7678	-3.4027	-1.2502	-4.9076	-2.8948	-8.1862	-10.248	-6.1862	-2.7861	-3.6156	-9.7433	-3.2118	-5.7181	-9.0353	-4.4519	-7.1273	-3.1338	0.53231	-3.467	-2.8083	-2.0256	-2.9638	-0.5197	-6.0227	-7.8624	-5.1398	-8.4829	-7.3509	-7.6874	-4.2706	-4.0239
0.73997	2.2783	1.298	2.1969	1.7237	0.47776	-1.829	3.0832	3.1062	1.0284	-0.32042	1.8534	4.438	-0.47206	3.2382	0.70106	-0.65183	1.8651	3.2815	-0.58834	2.1808	-0.73422	0.99398	6.4477	-1.1666	-0.24672	-2.1407	3.3918	-0.31922	2.7632	0.11969	1.3124	2.2231	-0.5931	0.95116	1.5887	-1.6132	-1.1572	-1.4651	-1.0505	-2.3986	1.15	-6.1549	-0.58776	-2.7083	-0.23333	4.8426	-4.0338	-3.0859	2.1245
-3.6657	-2.7716	-7.0111	-1.708	-5.1322	0.97886	-3.0473	-3.7238	-2.5992	-2.0945	-3.5301	-2.6031	2.3963	-0.2451	-0.53229	-6.1955	-6.2268	-1.6588	-2.6469	-2.967	-6.9795	-3.8016	2.2696	-5.0643	2.2082	-1.4571	-5.8042	0.60512	-1.7847	1.0543	-5.1312	-6.8711	-5.3433	0.42325	-4.4606	-5.0854	1.0846	-2.3647	-6.4784	-3.9698	1.9994	-2.4757	-8.7264	-1.4055	0.15276	-1.4472	-3.8808	-2.3076	-3.2083	-3.6143
-9.4096	-11.567	-9.6531	-12.664	-14.744	-11.481	-9.8443	-13.542	-15.226	-15.007	-13.391	-12.738	-14.696	-12.688	-5.0595	-8.2119	-7.8841	-11.452	-13.632	-7.9566	-13.094	-13.589	-11.805	-13.185	-9.5657	-10.756	-10.701	-15.288	-12.677	-11.996	-11.454	-13.072	-17.955	-7.286	-10.058	-13.331	-6.5707	-12.625	-3.818	-11.011	-12.163	-10.794	-13.863	-14.776	-6.505	-8.9006	-8.2501	-7.1841	-9.0291	-14.754
-2.3173	-0.9348	1.1814	-6.7764	-0.9618	-3.9007	-1.6388	2.0588	-6.5875	3.908	1.2494	-3.9049	1.7233	-2.5439	-5.5955	4.9184	-0.22267	-2.7481	0.89053	1.2357	1.46	2.7876	1.0531	-1.1576	1.8368	-2.1694	1.5888	-2.9031	-1.5586	-1.7575	3.08	2.5511	-0.75393	0.40152	0.28094	1.366	-1.7705	-4.0462	-1.3531	1.8706	2.0104	0.48127	2.2894	0.98812	-1.7814	-2.0338	-1.0987	-4.3723	-1.8077	1.7138
-13.374	-9.3504	-16.157	-12.522	-9.9031	-11.748	-11.113	-8.2694	-11.062	-13.892	-14.371	-10.454	-9.8673	-12.038	-7.6121	-8.9165	-12.152	-11.246	-10.622	-18.238	-9.6024	-10.361	-10.717	-12.682	-12.778	-9.0339	-13.222	-9.6682	-10.897	-12.644	-6.8638	-8.6276	-12.873	-14.752	-13.179	-12.175	-11.027	-14.289	-13.624	-7.6639	-12.974	-13.306	-7.7743	-12.022	-11.833	-11.486	-12.409	-13.939	-13.684	-11.852
-4.7005	-2.2608	-3.0014	-2.6948	0.35863	-0.9345	-2.5626	-3.5748	-3.9673	-0.019847	-5.7292	-6.6038	-2.3927	-7.1642	-3.4254	-3.0903	-5.1003	-5.9184	-2.9263	-3.6748	-7.1075	-3.2368	2.6235	-5.0691	-0.804	-0.89606	-3.4171	3.2647	2.1615	-2.9975	-1.6681	-2.9199	-1.3583	-4.1667	-0.071787	-2.919	-3.5896	-0.12345	-2.5748	-3.835	-5.8624	-2.9749	-4.384	-6.5113	-3.1591	-2.0572	-6.9169	-7.0771	-2.1761	-2.0344
-3.7115	-0.74302	0.22822	-0.21155	-4.5907	-0.93399	-0.43997	1.0872	-6.0576	-3.9348	0.79777	0.68208	-3.1379	-0.25872	2.7649	0.54476	0.0007651	-0.50846	-4.3028	-3.6346	-2.2092	-2.7545	-4.0196	0.78014	-3.3128	2.0963	0.48833	0.71638	0.6492	0.74702	3.1367	-1.4265	0.91562	2.455	-6.3483	5.7173	-1.4519	-4.6462	-2.5711	-5.4054	-6.502	-2.6454	-2.5175	2.41	-0.0037605	-0.99907	-0.78219	-2.6798	-4.47	0.064133
-15.831	-15.535	-17.706	-14.747	-11.801	-17.514	-16.034	-19.663	-10.814	-15.272	-9.7659	-16.48	-14.338	-12.885	-17.25	-16.54	-10.124	-15.572	-19	-18.19	-12.469	-18.904	-15.234	-12.545	-15.799	-10.15	-17.888	-16.635	-14.477	-15.147	-15.889	-11.454	-7.3896	-10.873	-14.174	-6.7568	-16.684	-14.184	-14.929	-15.507	-14.917	-12.707	-15.246	-18.633	-13.909	-13.534	-15.217	-16.448	-15.972	-14.898
-2.4443	-0.69324	-7.6053	-7.729	-5.23	-5.6887	-1.7349	-6.1337	-4.6172	-3.8199	2.8375	-6.5434	-5.2505	-1.8891	-3.4737	-5.4133	-4.8469	-4.5332	-1.9549	-0.71716	-0.5468	-5.6693	-5.4854	-4.8127	-0.63616	0.58484	-2.6947	0.7594	-6.4003	-4.2652	0.26784	-6.3883	-2.8409	-1.923	-9.5836	-3.0008	-5.9468	-5.9054	-0.82158	1.3931	-0.41733	-6.4085	-4.0169	-9.0206	1.4064	-0.77651	-2.6159	0.88973	-5.1062	-1.8515
-1.8338	-3.1002	-2.9963	-2.8021	-0.96609	-1.9847	0.61761	0.2744	-2.8022	1.1932	-1.5535	-5.0856	-1.7465	-0.59367	-6.2307	-0.83931	-3.7838	-2.7459	-5.8885	-2.4838	2.085	-3.8238	-2.3903	-2.2013	-1.509	-3.3424	-1.7861	-5.0266	-3.5799	-3.6037	-2.6067	-0.90671	-3.5136	-3.0137	0.28142	-2.7282	-7.5274	-2.3446	-6.8464	-3.7683	-5.4147	-6.4898	-4.959	1.1304	-6.1568	-7.3738	-4.253	-2.4114	1.035	-2.6939
3.2572	-2.5277	3.2353	1.694	4.2107	0.28112	0.87286	2.7851	3.3955	1.0251	1.2306	4.1626	4.2639	3.3055	3.9342	6.0819	3.3366	5.5332	2.4619	2.2749	2.3273	4.408	3.9762	7.2997	-0.26766	0.22536	-0.058758	0.14463	-1.8064	1.1006	5.1772	3.1022	4.2548	-0.018205	0.069174	2.0181	1.0811	3.2715	-2.9453	-0.15711	-6.6726	5.694	2.4398	4.2752	4.9207	-3.1685	2.9564	-0.79175	0.40979	-3.8971
-10.907	-14.21	-10.457	-10.841	-14.455	-12.607	-13.014	-13.496	-12.107	-12.639	-13.076	-11.672	-13.905	-12.631	-14.264	-14.093	-16.422	-12.27	-12.335	-10.306	-15.277	-9.6742	-11.941	-11.311	-17.156	-11.474	-17.367	-11.234	-16.985	-14.194	-14.634	-13.353	-7.6328	-10.667	-9.2444	-11.843	-14.485	-13.429	-8.9407	-9.0494	-11.538	-15.281	-12.264	-11.083	-13.279	-14.665	-10.192	-15.821	-14.954	-18.673
-2.9203	3.8264	3.5282	-1.6045	-0.87921	4.2198	-1.3401	1.43	4.0145	2.7818	-3.2036	0.56718	3.0339	0.44948	2.8756	3.0325	0.49437	2.1094	0.62282	5.6641	-0.77166	-2.1382	-1.1007	1.8186	6.834	-0.33962	4.8819	2.5122	2.0118	1.5821	-1.9417	1.0053	5.3478	2.7762	-2.8346	4.4131	2.1535	1.1006	-1.7889	2.7417	4.2501	0.89506	0.59603	-1.8626	1.1546	0.34209	4.3895	-1.974	3.3362	0.51611
-2.7026	2.192	-0.21319	0.37705	1.6952	4.7764	0.20437	-0.051703	-2.057	0.060096	0.48862	3.4107	0.94433	2.5608	3.2243	0.35223	5.2572	2.0566	0.40821	-0.40898	-0.85725	3.2883	-1.3773	-1.865	2.8949	0.3075	-0.39797	4.1404	0.38019	-0.67641	5.0377	1.11	4.4009	-1.7856	1.2585	-4.1507	-1.4511	4.1218	0.89067	-2.6814	0.10262	0.68622	5.7734	2.662	0.12967	-2.4831	-3.0069	0.44321	-0.062427	4.0712
-2.8859	-3.4809	-2.9332	-2.1818	-1.8179	3.3451	0.74622	-2.6931	1.7905	-3.8192	-4.2386	-4.911	-6.8236	-0.05435	1.3483	0.39633	1.9567	-0.011951	-2.5777	4.6584	-5.9968	-1.8225	-0.41092	-2.4055	0.19476	3.5887	-1.403	2.9107	-2.2259	-1.5929	2.2512	-2.1067	0.20473	-1.6048	-0.30559	0.89247	-1.0364	-4.4829	-3.0739	-4.8282	-3.1502	-1.7742	-1.3713	-1.1777	0.30766	-3.7276	0.035539	-2.0683	-4.3921	1.2291
3.5067	3.3222	3.8287	1.5636	2.2317	5.0627	3.0807	1.0003	6.1851	9.6383	5.5736	1.4689	5.1366	1.7677	1.8772	5.7576	4.5808	6.9445	6.7376	6.3556	6.6004	4.4816	6.8022	4.9547	2.2118	5.3003	6.3326	3.5214	5.5342	1.2874	5.5669	7.6284	1.7246	5.9841	1.3574	2.1058	11.553	3.5971	5.8374	3.8341	5.185	3.7338	5.0687	2.2656	9.4842	3.289	4.0799	3.9556	1.9059	6.4298
-9.5049	-10.176	-6.449	-7.3741	-6.1262	-11.105	-11.209	-8.925	-10.922	-8.2407	-12.236	-7.37	-9.9722	-8.7427	-9.0495	-9.6234	-11.702	-7.0842	-8.2467	-11.29	-10.261	-9.5653	-6.8796	-13.656	-9.6	-7.6467	-7.8859	-8.7736	-10.602	-8.4708	-6.9829	-10.805	-5.9797	-7.2764	-8.9484	-7.5578	-5.6921	-5.3083	-7.8924	-12.903	-9.65	-7.802	-10.937	-3.3155	-9.8613	-10.144	-9.5421	-8.7641	-8.9945	-5.6913
4.8592	1.2456	2.8773	3.0001	7.3996	-0.19543	2.9208	3.1043	2.4552	-0.25058	7.162	2.0242	4.3088	1.2268	4.0996	6.2025	3.1034	1.1148	0.94859	7.9594	1.5275	3.0205	3.0734	-1.0965	3.0351	2.1534	1.1604	5.697	0.48449	0.69353	3.5091	1.961	1.2811	0.62718	1.6308	1.7999	5.7736	1.2117	4.9189	3.6642	1.0817	-0.15969	6.6894	5.8848	8.0361	2.4511	2.2674	5.6261	0.61569	3.2727
-12.034	-12.51	-9.3238	-13.412	-13.34	-12.136	-9.5815	-14.853	-13.016	-3.7104	-10.711	-11.515	-12.494	-11.62	-17.07	-10.69	-9.1119	-12.381	-14.289	-7.3272	-10.961	-14.296	-12.904	-10.876	-13.296	-10.958	-11.841	-10.032	-15.559	-7.3074	-9.2771	-16.385	-10.138	-12.669	-8.3301	-9.0593	-11.453	-11.401	-12.163	-7.467	-14.061	-13.785	-8.987	-8.9646	-12.455	-14.169	-12.995	-14.664	-14.391	-7.8661
-6.9358	-10.561	-5.6482	-1.635	-7.3958	-4.471	-9.4625	-3.9533	-6.3245	-7.3142	-3.6381	-3.2591	-4.8905	-4.9504	-8.3175	-5.3146	-12.923	-4.6306	-5.2049	-4.9247	-9.0926	-8.8836	-4.3043	-7.0788	-6.4596	-4.9997	-5.4747	-3.9165	-4.0135	-3.3349	-8.8064	-6.3061	-8.0044	-7.485	-12.389	-5.1663	-6.8849	-7.812	-9.1071	-3.264	-4.6311	-2.5105	0.3418	-3.9376	-7.7934	-5.3468	-6.9258	-8.7864	-9.3533	-5.0348
4.9575	3.565	3.4678	9.7371	7.8728	2.3511	7.6553	2.4927	3.0004	3.165	1.7113	4.0709	2.9442	4.3551	8.9021	5.9898	7.0473	3.0222	7.0436	6.2003	6.0372	5.7331	6.2693	4.0374	5.8111	5.644	9.3942	6.4655	4.0063	6.6176	4.905	0.18601	10.603	7.31	12.163	8.7746	13.617	5.1698	3.2824	4.0286	9.8964	3.4863	2.3992	7.0632	7.8325	6.0429	7.3859	5.4781	2.5877	5.9288
-2.4043	-1.5835	-2.2974	-5.6228	-2.7004	1.8934	-3.6533	-2.0739	-4.6822	-3.0114	0.49738	-0.23431	-2.0268	-6.1012	-0.32778	-2.034	-5.9097	-4.2919	-3.8058	0.00049966	-0.79618	-9.1657	-0.62346	-1.9783	0.0027687	-3.665	-1.1036	-4.2588	-2.4212	5.4682	-5.6743	-1.886	0.49346	-1.8507	0.27228	-1.2741	-4.5366	-3.6547	-6.3545	-1.3417	-0.43294	-1.1481	0.80345	-2.5031	-1.6013	-5.3522	-7.22	-6.1212	-2.1335	-9.7943
-6.6999	-5.0086	-5.4117	-3.2458	-2.9345	-4.2853	-0.092591	-5.3102	-2.0817	-1.9285	-2.5515	-0.18082	-4.8819	-4.3424	-2.498	-8.946	-0.81616	-4.0309	1.9593	-1.5725	0.45057	1.9862	-3.4199	-5.9128	-6.4778	-7.2552	-0.98322	-6.1489	-4.5671	-4.8613	-2.9495	-0.14914	-2.2839	-0.35064	-2.6777	-4.4273	-0.9306	-4.3978	-2.4935	-2.2832	-1.8488	-4.6078	-2.6172	-3.173	-3.475	-4.9242	-3.7083	-0.44239	-6.8373	-8.1638
-0.11139	0.4917	4.0733	2.6277	-3.7134	-4.218	3.2034	-3.5275	2.2894	5.3055	0.75472	-2.0436	4.3612	0.17284	0.34873	0.74992	3.0047	0.3449	4.5711	3.7139	3.3049	2.8942	-0.22456	2.9139	3.0543	-2.1996	4.3856	0.17394	1.6277	3.1922	-1.5152	3.0042	3.0803	0.67726	3.6463	1.695	0.55733	-0.6786	-2.6442	-0.25955	1.3393	2.4524	-2.2019	-1.5085	11.708	0.48575	-2.3872	-0.76396	0.019894	2.7487
-11.708	-7.5756	-9.6045	-12.372	-14.721	-11.964	-11.104	-13.353	-11.698	-11.89	-12.546	-11.69	-11.857	-12.567	-7.8781	-10.68	-13.233	-14.243	-10.849	-12.038	-14.108	-5.6771	-12.473	-12.272	-11.834	-11.517	-14.121	-13.557	-11.693	-11.472	-9.485	-11.488	-12.366	-14.141	-14.745	-15.964	-10.485	-10.515	-8.6338	-11.721	-10.563	-9.3719	-13.258	-11.424	-15.327	-10.738	-14.254	-9.5279	-11.27	-12.747
10.877	3.0907	9.7627	9.4874	12.913	3.7519	7.5771	8.0628	3.4444	8.4304	11.677	10.394	10.433	7.0032	10.287	9.1469	8.9745	6.6034	7.6935	11.598	10.257	8.4253	4.0383	8.3134	4.9449	6.8587	7.0042	6.0986	5.3036	7.95	7.4275	9.3452	14.173	5.4282	14.382	6.158	11.687	10.103	8.8742	8.1697	5.3695	7.2044	7.8165	11.619	6.3372	8.1121	9.9819	7.8252	11.167	7.5202
-5.1209	-3.0871	1.5103	-4.989	-1.82	-7.0097	-2.4411	-4.7294	-4.8465	-4.573	-6.5548	-6.8004	-3.6665	-8.0838	-2.2612	-6.7235	-7.9503	-3.8908	-9.666	-8.2655	-7.1846	-4.417	-3.1797	-6.1934	-6.7769	-6.3705	-3.232	-8.092	-3.7652	-6.2301	-5.274	-9.2849	-3.5201	-4.774	-8.3494	-3.9633	-6.0346	-6.5272	-8.9436	-1.2484	-9.4801	-8.327	-5.8982	-8.3545	-2.0149	-6.5659	1.7481	-7.6392	-8.4516	-6.6221
-2.1954	-2.2535	-4.4905	-2.5043	0.22301	-2.0413	-7.2338	-4.4772	-1.2148	-3.5178	-0.38605	-6.2175	-4.6067	2.3708	-3.7789	-2.8023	-0.90644	-5.5558	0.34535	-1.2716	-0.4288	-3.6166	-0.46057	0.55358	-1.4764	-2.6591	0.26532	0.41071	0.21219	-6.0478	-4.6578	-4.5987	-4.048	-5.3256	-1.2906	-2.3129	-2.4375	0.97474	-2.327	-3.6391	3.2804	-2.4901	-1.1967	-4.0213	-7.9916	-3.3612	-3.9219	0.57426	-0.34205	-2.1052
-9.9185	-10.42	-10.353	-14.419	-12.667	-15.513	-7.3061	-8.8723	-10.847	-8.9025	-15.431	-10.6	-12.839	-7.0116	-5.3418	-9.6236	-12.473	-9.2417	-12.553	-8.266	-8.4997	-8.1858	-8.4588	-11.813	-10.244	-12.166	-10.483	-10.835	-9.3678	-8.519	-9.7356	-10.543	-10.407	-12.695	-9.2083	-10.957	-8.9813	-14.123	-9.8763	-6.7144	-11.54	-11.973	-10.857	-8.406	-15.625	-10.866	-13.933	-11.441	-11.3	-14.155
-14.982	-12.848	-13.33	-11.214	-8.6886	-14.096	-8.5348	-10.768	-13.493	-13.284	-12.11	-12.479	-14.466	-8.9202	-15.422	-13.365	-12.538	-13.81	-8.8968	-11.685	-9.4984	-14.836	-12.279	-10.119	-12.015	-8.8815	-12.862	-11.156	-10.805	-14.019	-10.255	-9.3304	-8.3822	-13.849	-8.7389	-14.959	-13.565	-12.104	-16.06	-14.358	-17.011	-11.999	-13.192	-11.296	-15.093	-10.538	-11.668	-10.855	-8.0018	-10.614
-14.906	-9.304	-15.177	-14.263	-13.897	-12.947	-13.969	-12.938	-15.031	-13.938	-18.492	-11.013	-13.92	-15.372	-8.1743	-10.561	-11.621	-13.152	-10.509	-13.01	-16.024	-19.7	-12.062	-10.84	-9.6518	-11.877	-15.649	-10.704	-14.201	-11.855	-11.307	-15.586	-13.348	-10.932	-12.964	-9.7842	-12.481	-16.909	-16.574	-17.559	-12.379	-14.903	-14.297	-18.926	-16.027	-16.764	-17.314	-15.149	-14.027	-15.192
-10.137	-7.6507	-5.9441	-7.361	-11.575	-12.478	-7.5875	-11.066	-5.7647	-7.0297	-7.105	-6.9996	-8.0496	-2.0431	-6.7837	-10.828	-11.155	-10.172	-4.0255	-5.5117	-9.0494	-7.9581	-13.251	-13.557	-9.686	-6.805	-7.3362	-11.343	-8.2735	-11.911	-9.6425	-8.4926	-5.566	-2.1068	-7.1283	-5.145	-10.253	-7.5493	-9.7416	-8.9615	-14.23	-8.4992	-6.813	-12.129	-8.2977	-13.69	-6.4862	-7.3783	-13.015	-11.19
-2.2994	-3.7524	-2.8081	-3.5882	-2.6446	-4.7671	-2.549	-1.496	-5.7574	-3.6974	-3.2847	0.072567	-3.9577	-0.34152	0.81661	0.63015	-0.58685	0.25354	-4.5968	-1.9862	-1.1978	-2.8855	-6.268	-2.3797	-2.9688	-5.6988	1.8662	-1.8778	-1.4254	-0.9057	-2.0793	-4.6308	-4.2698	2.2033	-2.363	-3.0268	-4.1039	-0.32263	-4.0784	-0.80881	-2.4109	-6.1058	-7.0534	-0.58545	-0.87668	-5.5085	-2.873	-2.1299	0.43861	-4.3983
1.4003	-2.4328	-0.50828	-4.9539	-0.78396	1.9254	-4.8357	-0.32331	-2.2137	1.4191	-1.5069	-4.2391	-0.93727	2.2615	-0.98229	1.6106	1.8975	-1.4668	-0.78314	-1.0002	-4.1235	-1.8142	-2.8434	0.20515	-0.34776	1.5855	1.1294	-2.8424	0.88453	2.4069	0.20781	1.5567	2.7565	-5.1957	-4.0113	-1.3237	3.1079	-1.2917	-5.426	0.025516	1.683	-4.5793	-0.89191	-3.3865	-5.3304	-0.39176	3.603	-0.82052	-1.6461	-3.4121
-2.6395	-5.2687	-1.5922	-2.4471	-3.075	-6.6232	-1.4231	-3.2192	-3.4697	0.79013	4.276	-4.0114	-2.8551	1.7249	-4.6092	-4.9008	-4.0369	-3.7636	-2.6513	-4.9829	-4.6995	1.4865	-4.9258	-4.005	-4.9812	-3.1224	1.2285	-0.21518	0.79869	-6.2749	-7.5228	-3.0185	-2.5882	-3.3349	-5.2974	-1.1196	-3.3937	-3.7132	-5.4716	-4.9702	-3.9142	-5.0897	-6.0566	-2.0888	-2.7404	-6.0982	-4.8356	-1.4446	-6.728	-2.1199
-5.6125	-2.4842	-4.0721	0.99637	-2.1913	3.511	2.1224	-0.3436	-0.027949	-2.7265	-3.7712	-1.5036	0.20662	-0.46054	-1.5117	0.63278	-2.8608	-4.6152	1.1702	-0.64814	-2.5396	-2.3306	1.8268	-3.4711	-3.8468	-3.4057	-1.8983	0.045217	-3.2324	0.28538	-0.92826	-2.5954	1.2031	1.7496	0.48995	1.418	-3.0004	-2.271	-1.2111	-2.3255	-3.2337	-1.2193	-2.76	-3.8581	2.9618	-0.93449	-0.23265	1.1062	-0.35788	-4.5921
7.4563	4.9241	4.5034	6.9541	7.5001	5.5625	10.481	10	7.535	3.0744	5.3336	4.2216	13.283	7.5597	4.2731	5.1289	8.6145	3.158	4.4984	8.9019	6.8504	4.6484	8.9594	10.286	8.8142	7.816	6.291	5.2556	7.6553	8.1383	4.4021	8.5966	4.6362	3.1012	5.5293	5.9621	6.1398	6.1279	9.7877	6.129	2.5879	5.3554	4.5958	3.5466	8.4516	5.2889	8.7922	8.02	3.4846	9.9129
-13.698	-6.6572	-6.1067	-6.0018	-7.6423	-4.1744	-5.6748	-11.46	-2.5055	-9.6365	-5.5688	-3.5679	-3.9935	-2.5322	-2.0126	-7.8698	-2.4349	-4.4752	-8.8506	-9.5702	-6.0104	-6.2376	-4.4557	-6.774	-5.601	-5.5413	-4.8108	-6.8258	-4.2825	-6.2448	-3.9877	-4.7146	-9.57	-6.8274	-7.0313	-3.1249	-6.8463	-7.4562	-10.568	-7.0257	-5.9932	-5.541	-7.3967	-3.1565	-6.4423	-7.2179	-2.2155	-6.203	-7.4215	-2.1392
4.4631	0.046156	0.74025	3.937	4.5332	2.295	1.0945	3.4779	4.0594	0.47485	4.8542	8.0422	2.3829	0.8194	0.75923	4.2706	2.6293	2.9013	4.8883	1.6927	4.3749	6.6819	4.0617	2.9404	-0.69766	5.8573	-0.90832	3.3577	2.8772	-1.9488	0.3727	-0.44113	5.1793	3.4182	4.462	5.5462	1.6013	3.8691	-1.5855	2.5081	3.0098	2.149	5.5267	6.952	6.6464	4.9722	7.5523	1.5754	5.0048	-1.6053
10.79	8.3876	3.9714	4.6832	6.6853	5.7922	7.9418	11.41	8.7422	8.3013	15.104	8.7457	10.865	10.343	11.319	12.953	9.1349	7.4765	6.4426	10.869	11.224	8.876	5.4314	8.8724	8.0823	8.1784	7.907	4.0686	6.8913	5.9193	12.244	9.2322	10.966	10.091	8.732	9.353	11.611	11.389	5.1196	5.0027	3.4677	9.2324	10.211	7.619	9.6185	7.7871	9.3799	4.0407	11.14	6.0919
11.384	6.1474	2.2625	4.7911	7.9796	4.9846	5.9185	7.0305	4.9913	6.4793	4.8302	5.8377	11.856	5.173	4.4149	8.0789	5.0707	3.4079	0.95535	3.6685	4.5127	7.7279	2.2895	2.0589	6.8166	2.4133	11.351	4.8345	5.7292	9.9594	4.5776	6.388	7.3604	3.8616	10.045	4.5647	7.6677	8.4808	3.2537	5.4676	12.244	9.3111	2.477	5.2894	7.9951	5.1998	5.2137	1.4732	5.8041	3.6983
-11.975	-7.8599	-17.329	-12.937	-15.747	-10.515	-14.754	-16.604	-12.224	-11.947	-12.052	-15.296	-15.78	-13.448	-10.36	-14.687	-13.106	-13.576	-13.509	-13.575	-13.034	-13.204	-15.968	-11.818	-12.115	-13.054	-17.326	-17.644	-11.474	-13.131	-12.807	-15.814	-10.648	-10.066	-13.562	-14.289	-10.897	-13.869	-10.592	-12.973	-10.906	-12.111	-8.1886	-11.032	-11.126	-9.2086	-6.3803	-13.237	-13.045	-15.72
-7.1703	-15.839	-7.6508	-15.257	-11.672	-9.1804	-12.548	-9.9127	-12.498	-14.187	-12.807	-15.163	-14.981	-12.096	-10.56	-12.664	-14.188	-11.31	-12.102	-13.031	-18.527	-8.3964	-11.957	-13.326	-15.552	-15.077	-14.162	-11.729	-11.99	-11.475	-11.133	-10.608	-10.234	-15.215	-15.683	-8.5993	-10.852	-11.926	-13.45	-11.449	-12.134	-14.798	-10.911	-15.475	-11.943	-12.979	-11.603	-7.6993	-8.8075	-12.369
2.8587	1.9257	2.5341	-1.9817	1.7277	-2.6184	-2.9303	4.4524	0.80879	4.6815	-2.0626	-1.9501	5.6664	-4.0062	0.95009	3.1966	-2.9299	-2.8292	1.0824	-0.20993	2.1168	0.64272	-0.014131	0.92805	-2.9801	2.3652	1.2299	-2.5118	-1.719	-1.6082	-2.2568	2.2869	1.8199	-2.0547	1.7431	-3.8387	2.4254	-0.49176	-7.1805	-1.2413	-0.42935	0.08698	-3.5188	-1.959	0.23719	0.96531	1.7503	2.7673	1.6884	1.4039
-5.8757	-8.6777	-12.493	-11.332	-11.995	-17.761	-11.658	-10.907	-9.8091	-12.881	-15.093	-8.6045	-13.35	-12.171	-10.91	-11.007	-10.367	-8.6613	-7.3425	-10.063	-9.2513	-13.28	-13.214	-14.253	-12.085	-8.2364	-14.543	-10.164	-11.637	-9.4459	-10.454	-9.5618	-10.6	-12.896	-12.17	-12.84	-14.534	-10.624	-10.931	-9.8074	-9.2567	-14.135	-12.795	-14.662	-11.4	-14.001	-9.0935	-10.338	-12.619	-9.4867
1.9618	2.4035	2.3487	3.6864	3.3961	-0.40922	4.245	0.57321	7.1335	5.0478	8.5206	7.0182	5.1059	4.0504	6.0897	4.3215	7.3261	4.5413	4.2195	2.5508	2.7326	6.1226	4.3797	0.59582	1.4859	5.7369	2.1961	5.979	3.8543	3.1002	0.6586	2.3176	-0.16134	-2.6777	5.3336	0.60363	4.1173	5.0638	5.2384	3.8178	-0.047161	6.6155	5.1804	0.95952	2.4411	0.26911	2.2642	2.6194	2.4348	4.6563
5.1421	4.7997	1.9647	5.2432	-4.8294	2.7237	4.0589	3.8387	2.828	3.4167	8.0372	-1.1986	1.2267	4.7915	2.8945	1.8032	6.2146	4.0459	2.816	6.3005	2.0495	5.7148	4.7678	-0.61274	4.4764	2.4941	1.1372	4.343	6.5937	2.7057	4.4014	-1.6666	-3.8446	4.0647	2.5483	7.4917	1.7879	-0.78223	2.5667	-1.5958	1.2891	2.9803	4.2539	1.4059	4.5938	3.7004	2.4682	0.37847	6.601	-0.65762
-13.74	-12.996	-13.306	-18.409	-16.307	-14.692	-10.48	-13.786	-10.897	-14.236	-11.914	-9.3267	-9.4443	-10.743	-17.364	-14.042	-12.092	-15.794	-10.037	-10.84	-11.791	-11.541	-10.81	-13.072	-14.143	-17.412	-13.422	-13.002	-14.973	-15.105	-11.159	-15.2	-13.555	-12.249	-14.405	-11.906	-11.106	-17.144	-13.695	-14.002	-13.642	-11.661	-12.641	-11.896	-10.949	-18.354	-13.586	-11.328	-6.6007	-18.843
-7.7795	-11.573	-11.422	-14.781	-15.405	-13.499	-12.917	-9.3228	-12.386	-10.487	-15.745	-10.329	-9.7287	-10.145	-14.211	-14.788	-12.29	-10.769	-7.2502	-10.875	-6.6289	-9.3444	-12.404	-14.015	-7.3818	-9.4574	-10.011	-13.159	-13.435	-12.904	-8.7391	-11.785	-12.514	-16.331	-11.5	-13.19	-10.163	-9.5816	-12.326	-11.713	-13.396	-8.9405	-5.4295	-12.995	-12.05	-10.672	-15.958	-7.653	-8.2949	-12.352
-1.9227	-0.31325	-1.3754	-2.5164	-2.2964	2.7365	-4.7386	1.2758	-0.75174	3.0466	-2.5586	-2.6057	0.14042	-1.9546	-1.4719	-6.3299	0.4721	2.2504	0.26967	-1.5374	0.96126	0.57304	-3.1848	-1.1871	-0.19565	-3.8647	4.0503	-1.1187	-0.10277	0.2882	0.56112	-1.5398	3.4517	0.65414	-4.8107	-2.3002	-7.6686	-2.6814	-2.9358	-1.2915	0.99739	2.4984	5.1414	-0.7769	0.032118	4.9742	-0.061668	-2.7696	2.5678	-0.69752
-2.3029	-3.0217	-0.18866	-2.0975	-0.6565	0.24844	1.5816	-0.070608	-0.38008	-4.0763	-2.4252	-1.5783	-2.6106	-2.8222	1.0062	-1.4834	-1.5234	-2.0209	-1.5714	-8.3604	-6.7076	-4.8087	-2.3535	-0.192	-2.7274	2.4218	1.571	-0.74742	-5.498	-1.5882	-4.9846	-2.6844	-2.1754	-1.0639	-3.7985	-0.90905	-1.6788	-3.199	0.4293	0.71026	-4.2187	-2.2285	-2.6285	1.7274	-0.53211	-6.6864	-4.711	-4.7622	-2.3577	-2.0224
-0.22509	-4.8248	-2.2823	-6.9285	-4.0835	0.78323	-1.1042	-0.07462	-7.5763	-5.5831	-2.8382	-5.7671	-4.7083	-0.98416	-4.2356	-4.8111	-1.3162	-2.7301	-0.86945	-3.4656	-2.818	-2.0925	-2.2872	-3.7053	-3.7462	-1.0642	-2.2432	-3.0129	-2.5446	-5.1859	-2.1997	-3.2291	-3.3735	-3.9395	-5.0519	-1.8912	-5.054	-4.7757	-2.566	-0.53169	-2.4698	-6.3736	-6.0765	-3.9275	-0.87854	-1.936	-1.3608	-7.9027	-0.9419	-2.9453
-10.893	-15.812	-13.65	-13.504	-7.9662	-11.543	-13.79	-15.946	-13.63	-13.253	-15.51	-12.364	-13.842	-13.779	-13.308	-13.976	-13.431	-12.216	-11.688	-13.093	-13.862	-12.377	-12.093	-15.267	-17.021	-15.1	-11.099	-16.652	-10.541	-9.6509	-13.301	-10.596	-13.97	-16.077	-10.528	-12.096	-14.482	-12.77	-10.306	-14.219	-16.398	-15.393	-15.724	-10.601	-19.679	-12.014	-15.702	-14.86	-14.642	-12.2
-12.856	-10.612	-13.137	-12.257	-14.879	-11.03	-13.908	-11.082	-10.074	-10.959	-10.403	-13.459	-7.0837	-10.26	-10.716	-12.147	-8.9896	-12.382	-10.971	-7.449	-12.485	-12.886	-13.706	-14.028	-16.529	-16.137	-12.259	-10.642	-13.6	-10.503	-10.949	-8.9273	-8.3522	-8.1285	-10.407	-11.682	-10.395	-8.8129	-11.088	-11.639	-13.265	-13.242	-9.5472	-16.711	-12.773	-7.5103	-7.0332	-9.5301	-12.656	-10.227
-0.24916	3.3669	4.4795	3.5935	9.4154	1.4087	3.9215	4.178	6.2541	-0.67744	4.3624	4.9588	4.8412	5.091	3.098	4.7462	1.4718	7.6197	3.7226	5.261	5.7142	2.0245	2.9248	6.833	2.4791	6.9196	-1.5197	5.5015	2.0836	6.6901	7.5778	2.2674	6.3706	0.0089967	6.188	1.3608	4.4931	4.217	5.598	1.9414	5.6799	5.5231	2.0608	2.9477	6.7704	7.214	3.4595	3.4939	5.6921	12.651
-4.6212	-5.7624	-6.4241	-2.9864	-0.75863	-0.90972	-2.3647	-0.98562	-2.2437	-3.1938	-1.0602	-5.3424	-0.41089	-1.0951	-3.8412	-5.3684	-0.72642	-4.5699	0.14793	0.47512	-5.458	-8.8572	-6.3089	-5.5653	-7.9389	-7.4533	-1.5877	-2.0865	-4.4273	-6.3478	-0.18857	1.2062	-4.7375	-3.5047	-5.5325	-3.055	-2.0751	-3.6209	-0.11324	-6.4103	1.0717	-4.6252	-5.892	-2.2414	-2.898	-1.4237	-4.8974	-2.2168	-1.2263	-3.0143
0.6582	-1.3154	4.4828	-1.7134	1.7945	5.5929	1.6558	0.47966	-0.012835	-0.36795	-2.0469	2.3602	3.6291	3.4637	6.1585	0.89963	1.48	0.31418	1.8564	2.0292	3.3983	2.1902	2.7163	0.12192	6.0262	1.3613	2.2644	2.3776	3.9642	-0.99221	4.3528	4.5563	0.48119	5.2418	-0.34446	-0.47789	5.8414	4.0874	1.6554	2.0747	-2.4055	3.7428	-2.0442	-5.7601	3.0025	5.1169	-0.54225	3.3758	2.7772	6.2769
1.1721	1.2631	5.6504	2.7413	-1.6891	1.3693	2.0339	5.5363	-0.18372	3.9558	3.875	2.6223	1.8356	3.2853	2.8226	-6.2941	3.0724	2.5091	-0.21465	2.5502	-2.5246	2.1626	4.2619	1.8135	5.1447	-0.91122	0.38743	2.7267	0.12161	2.3279	1.9187	1.2451	2.7744	8.4377	4.5927	6.7162	5.1779	2.0923	4.0816	3.6996	5.7673	1.9529	-0.32666	1.883	5.4617	1.2426	2.3993	1.8594	7.432	-1.005
-13.091	-14.685	-10.459	-12.365	-13.906	-13.417	-12.264	-9.2251	-14.561	-12.832	-14.517	-14.034	-11.913	-10.276	-16.317	-18.989	-10.186	-14.838	-15.671	-9.2829	-7.2753	-10.941	-9.6428	-12.256	-18.44	-18.375	-13.896	-12.021	-12.434	-13.869	-12.057	-9.7223	-13.293	-15.061	-16.337	-14.237	-14.634	-12.712	-12.647	-11.277	-13.403	-14.704	-10.738	-11.91	-15.261	-18.599	-10.279	-12.528	-11.235	-14.897
-11.01	-8.3561	-12.764	-10.148	-9.6648	-10.666	-13.121	-7.0996	-9.2059	-8.008	-15.106	-15.049	-10.008	-11.969	-6.7488	-12.063	-11.075	-15.608	-10.165	-9.1839	-13.367	-11.295	-13.559	-15.245	-14.698	-10.876	-10.923	-10.243	-11.616	-9.26	-9.6145	-9.9713	-13.167	-12.065	-12.856	-15.882	-9.0003	-8.8242	-11.816	-13.055	-12.824	-7.9587	-16.021	-12.589	-7.5267	-9.2304	-10.8	-16.549	-10.369	-13.316
4.7823	4.4173	5.8994	5.0811	5.7488	0.97722	2.195	3.4974	4.5832	1.9678	3.2596	5.6029	9.5539	2.2148	3.0314	4.3445	3.5436	3.2413	3.6681	10.892	0.88841	6.5178	5.8401	7.2976	3.2112	0.16351	0.67217	6.4089	1.8526	-4.4219	6.8666	4.2155	2.2277	5.5334	5.2975	6.6164	5.7576	4.338	10.795	4.873	0.49514	1.4822	4.8737	4.0949	5.895	5.365	2.6839	3.9368	9.435	2.9248
1.8486	-2.726	-6.4172	-6.8131	-2.2635	-0.8119	1.1397	-3.9122	-3.8204	-2.5599	-7.8672	-4.8838	-5.5491	1.6112	-3.975	-4.2823	-4.232	-1.2511	-2.9823	-8.2402	-1.0589	-3.5094	-3.6137	-1.8927	-2.6627	-3.4465	-6.7879	-5.0824	-1.7315	-4.8449	-1.4807	-3.8581	-4.1134	-2.3428	-6.5538	-2.6255	-0.63483	-4.1795	-4.7801	-2.6219	-2.747	-1.0193	-0.3399	-2.7868	-9.8985	-2.5928	-4.6107	-3.0397	-1.0684	-9.0768
-9.3451	-16.414	-13.369	-14.709	-13.591	-16.018	-13.82	-11.569	-15.598	-18.66	-16.348	-13.688	-8.0324	-17.537	-10.929	-17.481	-15.202	-11.918	-14.649	-15.404	-15.913	-11.056	-15.292	-8.6226	-13.256	-12.091	-14.853	-15.675	-12.124	-13.104	-13.552	-15.812	-8.1983	-9.3114	-13.385	-15.849	-11.201	-17.165	-14.435	-12.235	-12.663	-17.713	-11.882	-11.236	-15.634	-13.214	-19.365	-10.618	-14.811	-11
2.6725	4.2862	7.2597	3.642	7.984	6.5325	6.9074	6.3334	2.8446	8.14	8.1095	10.17	9.5498	7.6523	8.9573	11.236	10.279	3.1267	10.235	6.5833	8.988	5.5062	5.0076	9.6725	7.8925	8.4015	5.5429	4.6893	6.1061	3.9018	2.047	8.3832	7.8136	8.3029	4.1554	10.302	7.1126	1.4958	10.066	1.7372	6.0786	8.1209	7.2768	6.6403	12.658	5.3107	3.7947	5.5297	7.6787	3.0467
3.4959	2.642	2.2877	1.3359	-1.575	1.4357	-0.4209	3.0578	4.2885	1.9663	-2.4983	0.17996	-2.3639	3.5495	3.2858	1.4957	6.1948	3.776	-2.3509	-1.6117	-1.2287	-3.668	4.1209	-1.8594	1.1627	-0.64546	6.6963	0.51415	1.1447	3.6345	4.0382	1.1153	1.4548	0.17474	0.1926	-1.309	3.252	6.0499	-1.0859	2.139	2.4615	5.3608	4.3068	0.79336	3.8119	2.7193	-1.0951	0.50172	1.4181	3.5678
-6.8758	-7.0225	-4.8515	-5.7435	-3.8873	-3.8918	-11.257	-5.1825	-7.3404	-6.6813	-5.8702	-5.4774	-8.0997	-2.6578	-2.3939	-1.7538	-7.0002	-6.84	-4.4494	0.39672	-2.5549	-5.5298	-10.201	-8.6895	-3.1947	-2.1585	-5.7474	-5.6614	-5.6632	-2.141	-1.0434	-5.4557	-7.3272	-3.5428	-4.817	-7.7542	-7.1984	-2.3482	-9.3934	0.43898	-7.8791	-5.955	-4.8902	-3.7741	-5.4667	-4.303	-2.6498	-4.7689	-11.89	-6.6769
0.56304	0.2861	0.53586	-6.0603	-5.4248	5.2402	-1.6985	-0.988	2.6419	1.1857	4.0712	-0.36413	0.18934	-1.1492	-0.85765	5.6375	-2.8979	5.7487	0.96726	-1.7752	-1.7433	-4.5457	3.6403	1.5003	0.033268	-2.009	4.6833	-3.9796	-2.7603	-1.0379	2.0473	-1.9303	-2.6656	3.0526	-3.2426	0.82661	-0.98376	-0.029887	-3.2269	2.1499	-2.3118	0.80125	1.8086	1.153	-3.4402	-0.5843	2.6116	4.3133	1.198	0.97269
0.52379	-3.9164	-2.7172	-3.1472	-5.2882	-5.8359	-4.954	-9.9745	0.85978	-2.9587	-0.17548	-2.3598	-0.331	-4.8976	-4.8258	-5.1034	-2.4866	-3.3357	-0.739	-2.361	-3.3751	-5.1255	1.9751	-4.33	2.8759	-1.7277	-0.22797	0.079501	-3.9622	-5.4001	-3.6866	-5.4629	-3.5644	-0.43033	-6.0066	-3.3756	-6.0633	-0.073433	-2.4566	-2.2257	-2.4645	1.9797	-5.0827	4.2715	-3.2859	-2.1539	2.1343	-3.3181	-3.9625	-0.84589
-15.93	-16.643	-12.393	-14.794	-14.198	-13.88	-17.602	-16.128	-9.8721	-12.528	-16.123	-11.605	-18.363	-19.817	-13.018	-15.435	-14.747	-12.676	-14.983	-12.277	-14.981	-18.332	-17.961	-11.242	-10.843	-13.541	-15.913	-11.269	-14.071	-14.421	-15.384	-13.949	-15.981	-14.903	-16.263	-13.331	-11.816	-16.3	-12.806	-16.757	-15.291	-13.567	-17.652	-16.902	-10.99	-13.618	-14.933	-17.117	-12.185	-8.2467
-12.479	-12.235	-15.579	-14.111	-10.49	-15.351	-9.9279	-12.454	-15.371	-11.813	-13.935	-14.047	-12.198	-9.7651	-15.295	-12.188	-15.573	-11.41	-13.593	-12.86	-16.756	-17.002	-10.739	-17.072	-15.139	-16.445	-7.8411	-16.183	-14.93	-8.6566	-17.098	-7.7075	-5.2296	-13.997	-9.4999	-12.238	-7.9441	-11.289	-9.7911	-10.369	-11.229	-13.972	-16.256	-16.888	-14.047	-11.32	-14.669	-13.998	-13.693	-14.475
-14.346	-15.594	-15.189	-4.5608	-11.372	-10.018	-12.075	-7.6706	-13.233	-10.29	-8.0655	-11.584	-4.0941	-8.8515	-11.094	-8.9699	-13.158	-11.71	-6.6406	-13.942	-6.818	-11.357	-8.423	-11.789	-11.821	-9.8468	-12.277	-10.385	-10.09	-10.019	-8.0675	-12.307	-10.594	-13.133	-8.1716	-9.7413	-16.225	-11.021	-9.6745	-10.054	-12.22	-10.778	-9.6864	-12.392	-11.292	-11.154	-12.742	-10.809	-14.113	-10.499
-3.7069	0.7015	-3.6509	-4.1838	-5.5027	-3.3378	-3.8848	-7.0216	-3.3572	-4.3919	-3.8694	-3.5689	-2.9231	-3.5423	-1.1297	-8.1932	-6.257	-2.5108	-6.2499	1.5835	-2.3446	-4.4533	-1.8073	-1.4241	-7.9078	-1.0863	-2.6118	-6.3715	-2.3367	-2.304	-0.52447	-5.3871	-3.6638	-2.9891	-1.3453	-0.20215	-4.8023	-3.4552	-0.97166	-4.2528	-2.063	0.025626	-5.2687	-1.1275	0.10631	-9.0983	-9.6396	-6.8872	-4.1101	-7.5913
-3.2822	0.41092	-1.0236	-1.763	1.5395	-0.53426	-4.055	-3.4393	-4.4548	-2.4716	-1.1852	-4.239	-3.4313	-0.90163	-0.24428	-3.2979	-7.6888	0.44202	1.1281	-6.6999	-4.1553	-3.9567	0.30777	-4.686	-4.7314	-1.7753	-6.3606	-1.7054	-4.5049	-2.9421	-4.4542	-0.74945	0.13882	0.35382	1.3524	-5.38	-1.6933	-4.194	-1.5324	2.5694	-2.8499	-1.1064	-2.1941	-2.8496	1.8497	-6.501	-0.10609	-5.6476	-0.39202	-2.6969
-10.695	-12.84	-8.9167	-5.3293	-5.0691	-16.082	-12.797	-13.976	-12.712	-9.9247	-12.913	-17.164	-10.742	-14.118	-8.13	-15.374	-13.461	-11.642	-10.389	-8.4309	-12.096	-11.472	-11.186	-19.502	-11.481	-9.0214	-12.836	-11.037	-10.964	-9.8396	-16.816	-10.701	-16.978	-7.7086	-11.085	-12.3	-14.091	-13.926	-12.57	-12.972	-15.233	-13.167	-12.075	-6.2532	-12.493	-10.219	-7.2809	-11.738	-9.4679	-8.3276
-2.9847	-4.0955	0.030883	-0.81355	-1.8154	5.3173	-2.9531	-0.54731	0.027587	-2.1681	-0.52567	-0.74354	-5.3725	2.8713	-5.1032	-4.9858	-6.4	-1.4087	-2.4874	0.62725	-2.8165	-2.639	-2.7967	-5.5523	0.43834	1.3489	-0.42597	-2.4587	-5.7535	-0.67223	-3.1777	-3.1785	0.47372	-4.3339	-0.56979	-4.113	-0.22695	2.7974	1.5509	3.2883	-2.6463	-0.090432	-1.2004	-2.3876	0.20686	-2.387	-0.96172	-1.5135	-1.3064	-2.0235
9.3057	7.5431	4.3896	8.2731	16.193	10.082	9.9912	10.745	6.2309	8.5854	8.4972	5.4902	8.2158	10.466	6.7981	6.6044	6.8669	6.7918	5.4872	11.975	7.4571	8.0736	11.559	7.3693	8.202	8.3927	7.7505	5.6909	5.1544	7.5457	5.0247	10.206	2.5238	3.2236	2.2498	9.6492	6.4445	7.597	8.3327	2.9006	11.042	8.5215	6.4887	9.5209	8.097	9.4843	6.4444	10.281	7.7063	6.7257
0.52369	4.7852	-2.6991	-5.327	-1.3029	1.4163	0.050456	-3.3639	-1.3672	-1.8604	5.4349	-2.9071	3.3547	1.3398	2.0604	-3.2265	0.070655	2.6485	6.8384	-1.0726	3.8555	3.9493	-0.039279	1.2717	1.478	-1.1087	0.99361	2.7438	1.5711	3.244	-0.81644	0.13116	-3.6685	1.7881	0.012929	-1.3715	-5.1601	3.659	2.1698	1.4755	0.086319	-1.3068	1.1933	4.213	1.2118	2.127	3.212	-4.3995	0.5507	3.6962
11.851	7.5049	9.4461	4.3239	10.162	7.4606	11.511	2.9201	9.3046	1.8785	7.9498	2.814	2.5425	3.5822	8.3804	7.4327	6.6358	6.0577	3.0038	7.9771	5.2139	9.3616	8.7783	3.7558	5.183	6.1412	7.2665	9.6996	3.2119	6.6936	3.7785	7.1702	9.2098	5.8311	7.9427	6.2815	6.9408	7.1277	6.5228	4.7457	3.8854	2.1256	5.6048	5.1672	8.3647	7.1644	6.778	9.493	6.328	6.2533
-2.6449	-5.722	-8.2437	-3.8697	-4.5687	-5.7491	-3.0342	-8.7386	0.67745	0.4922	-7.1595	-7.0418	-5.8604	-6.6312	-1.7631	-7.3421	-8.1226	-1.6767	-7.4183	-3.4957	-5.4187	-3.4024	-5.7171	-7.766	-3.6857	-6.9787	-2.883	-7.6487	-5.4185	-1.7081	-6.4023	-3.8926	-8.7783	-7.3091	-4.2408	-5.7126	-7.4783	-5.3973	-8.7134	-5.2759	-7.5232	0.11358	-9.1846	-2.2183	-11.764	-4.746	-3.7713	-4.044	-10.424	-4.6292
-0.45954	-4.5987	2.5599	-1.5834	-2.3055	-1.4111	1.2077	-0.31723	-2.4058	-6.1219	-3.2913	-4.6953	0.50787	-1.5093	2.046	-1.1919	2.4004	-4.189	-2.5767	1.1223	-3.459	-3.6975	-2.1379	0.1554	-3.7893	-1.6592	-1.823	-0.83753	-0.83172	-0.4306	-3.2792	-3.1065	-1.3614	-3.0748	-2.3582	0.87718	-2.808	-7.1468	-3.4688	-6.0824	-2.4319	-1.4004	-1.7199	-1.1708	-3.8278	0.67171	-3.9101	-4.2841	-2.005	2.2421
-14.239	-13.048	-8.605	-13.907	-11.284	-12.053	-12.767	-17.065	-12.546	-15.949	-8.3598	-19.277	-14.75	-13.257	-14.691	-10.228	-14.299	-14.166	-13.608	-13.707	-10.192	-13.105	-15.293	-11.132	-14.373	-11.847	-13.62	-10.214	-9.6498	-16.722	-13.554	-13.587	-12.45	-14.499	-9.6126	-14.497	-13.93	-13.821	-11.31	-8.912	-12.608	-11.884	-15.893	-11.502	-15.915	-11.894	-12.019	-15.869	-11.403	-13.197
-0.055544	0.49274	-8.6723	-1.4384	-5.5368	-1.9687	-2.5119	-1.0185	-1.4268	2.1987	-1.1433	0.87248	-3.9582	2.1252	2.9022	-4.5846	0.34573	-3.314	-6.5619	1.3625	-3.2543	1.1251	-3.4021	1.9999	-2.2556	-4.4259	1.2405	-0.40673	2.6989	-3.1145	-3.2639	0.94445	-2.1855	-1.5193	-1.1758	-0.9369	-3.5095	-5.2274	-1.344	-1.5541	2.3389	-2.6939	-2.4584	-1.9525	-0.83292	0.81134	-2.2975	-1.5059	-2.0498	0.20825
1.2378	-2.7472	4.4883	-1.4002	0.15085	0.45287	3.7185	2.1708	1.6813	-5.9815	-2.4418	2.0504	-0.98064	7.7275	-2.7001	-0.43666	-2.8629	-0.26558	-1.5785	0.80838	-5.1441	0.97484	2.4892	1.5413	1.4343	-2.6721	-0.93011	-0.74073	2.4159	-1.7492	2.0115	-0.24451	-0.57875	1.0366	2.5124	2.6262	2.6139	0.94779	1.9511	-4.0062	-2.3103	-1.8967	-0.77984	1.4181	-4.1528	0.95549	2.7599	1.245	0.42601	-1.0936
-13.49	-17.337	-9.3411	-15.601	-14.116	-11.833	-15.263	-9.9621	-11.475	-14.711	-12.277	-12.793	-14.351	-16.822	-12.511	-8.1891	-12.899	-16.889	-14.068	-12.899	-8.3822	-9.8904	-17.26	-10.833	-8.3221	-16.011	-12.239	-11.815	-16.175	-12.824	-11.319	-11.652	-18.17	-13.978	-16.294	-11.631	-10.671	-16.165	-14.279	-18.376	-15.121	-9.749	-11.351	-15.593	-13.802	-15.059	-6.7645	-10.911	-12.194	-12.459
-8.6901	-11.16	-9.1674	-5.972	-9.9936	-12.595	-10.695	-9.2817	-5.6789	-11.051	-6.4099	-12.081	-10.549	-13.161	-9.6504	-11.88	-10.478	-10.944	-9.6953	-8.6928	-10.612	-12.349	-15.06	-16.465	-7.4181	-12.038	-11.723	-13.401	-10.039	-13.535	-9.5476	-14.012	-11.928	-11.582	-7.7635	-10.656	-7.393	-11.782	-14.722	-13.785	-5.7491	-9.82	-10.195	-9.7975	-10.62	-10.268	-13.874	-10.457	-13.487	-10.384
-10.179	-8.3168	-9.978	-11.371	-6.0478	-13.613	-12.024	-13.534	-9.988	-11.837	-9.0427	-12.619	-12.95	-8.6966	-12.13	-9.4063	-8.2069	-13.975	-10.799	-14.549	-9.6054	-10.532	-10.381	-14.361	-9.8247	-11.035	-10.436	-11.209	-7.6543	-9.8437	-10.826	-6.6093	-8.0769	-5.0324	-12.755	-13.403	-9.6247	-13.757	-10.698	-6.5975	-16.73	-11.375	-7.7014	-6.3627	-11.95	-9.3169	-10.577	-15.633	-12.306	-7.8896
-7.0704	-8.6116	-7.6516	-8.8549	-8.7064	-6.725	-10.689	-4.6834	-10.921	-6.7651	-5.9636	-8.6423	-2.9075	-11.294	-5.4439	-10.756	-9.8857	-12.568	-3.9578	-7.6127	-9.2847	-3.1593	-9.3841	-8.7729	-8.6939	-8.55	-8.789	-7.3978	-6.6579	-10.279	-8.6883	-9.6106	-7.239	-8.492	-3.768	-8.2778	-6.2096	-4.9063	-8.7469	-8.6275	-9.4208	-9.2965	-7.1834	-5.6111	-8.5359	-6.74	-5.5579	-8.1091	-5.5065	-6.0681
-12.619	-10.552	-12.078	-15.031	-14.81	-11.239	-15.329	-12.942	-11.999	-13.679	-10.117	-9.3093	-13.994	-14.675	-9.8983	-11.745	-13.132	-13.188	-15.722	-15.293	-14.269	-9.8881	-16.026	-14.476	-13.205	-15.033	-13.83	-8.9998	-14.864	-9.6843	-12.67	-12.015	-12.709	-13.88	-10.138	-12.838	-10.677	-15.59	-13.117	-8.7152	-15.131	-10.304	-11.998	-18.781	-11.015	-12.409	-13.364	-13.415	-11.609	-16.283
0.70842	-1.7809	-2.9787	4.5378	2.1913	0.97985	3.8676	1.4685	3.6334	0.77428	3.7185	2.3549	3.6113	2.0751	0.21629	5.2418	4.9275	3.7012	-0.4356	3.7871	1.9912	2.216	4.5276	-1.4328	2.3265	3.3849	6.3536	5.4205	3.6547	4.8393	5.8211	2.4831	5.0898	4.9291	-2.4803	-1.8604	0.48888	1.1092	9.0829	1.1962	2.4698	3.6477	-2.1844	4.1402	2.4672	4.4229	3.3004	-1.7391	0.04333	6.212
0.36473	-4.3045	-0.94171	-0.72312	-0.66809	6.1296	1.9289	0.23945	-3.0714	4.7421	-0.89313	2.1126	1.8997	-4.2019	-2.7564	-0.45484	3.0644	-4.3792	2.0538	0.17268	3.5658	-2.7321	-0.3956	3.1465	-0.66191	-0.51978	5.3913	-0.77657	6.577	3.2015	-0.71454	-1.3465	-1.8805	2.7529	2.5352	3.3908	-0.64563	-0.006758	-4.8668	1.0748	-2.082	3.3036	1.837	1.0795	3.1534	-2.864	1.2699	1.485	2.8784	-1.2198
-24.619	-19.377	-23.812	-25.577	-20.368	-24.452	-20.886	-20.919	-24.756	-19.04	-24.486	-21.168	-22.133	-23.956	-21.362	-20.012	-27.016	-20.96	-20.654	-24.42	-20.162	-23.364	-21.457	-23.416	-16.673	-21.281	-16.704	-25.476	-23.619	-20.579	-27.901	-23.613	-22.16	-24.013	-22.302	-19.556	-16.425	-24.396	-21.963	-23.683	-25.657	-19.765	-23.223	-19.41	-22.745	-24.231	-25.147	-21.946	-19.594	-18.317
-12.849	-9.8872	-12.374	-15.642	-6.901	-12.571	-13.21	-11.527	-15.327	-17.719	-9.7095	-14.114	-10.763	-11.94	-13.971	-8.816	-13.12	-10.417	-11.483	-11.488	-9.9515	-15.209	-16.262	-11.927	-9.0446	-14.421	-13.526	-10.579	-12.874	-14.445	-11.697	-11.206	-11.974	-9.7201	-6.0032	-12.629	-9.7362	-13.274	-10.921	-14.34	-11.147	-13.773	-7.443	-8.0857	-9.3685	-8.9471	-12.286	-7.6646	-7.4461	-11.661
-3.1684	-5.493	-6.7447	-7.9074	-7.0809	-7.3519	-1.5217	-6.3667	-7.9942	-9.0248	-9.7575	-6.6712	-5.5151	-1.7805	-6.6936	-3.4727	-5.5283	-5.5737	-5.5806	-5.2826	-5.3442	-3.9676	-4.453	-1.6672	-5.0453	-3.7987	-5.8752	-4.8864	-2.447	-3.0368	-5.0671	-6.2121	-10.403	-8.6773	-3.7773	-3.8694	-3.2552	-4.2895	-10.167	-4.4872	-4.3829	-3.094	-3.5909	-2.9836	-4.9139	-5.6341	-3.1925	-4.8907	-5.1292	-2.3383
-3.0676	-1.858	-5.7785	-1.759	-1.978	-1.0888	-4.0693	0.20467	-6.0323	-3.331	-2.3081	-5.0784	-2.9985	0.21726	-5.2612	-2.8818	-3.5834	-0.17549	-0.87786	-1.1656	-1.8806	-3.3306	-3.3909	-0.66266	-0.08962	2.6483	0.37174	-3.6798	-2.7373	-3.0761	0.34041	0.87407	-4.5063	0.48756	-1.9411	1.022	-4.4262	-3.9986	0.27459	-0.57556	-0.33256	-0.7163	-3.7223	-0.79381	-1.0795	-2.785	-0.6534	5.3106	-4.1944	-0.53426
-0.56857	-2.4189	-5.3171	-4.1219	-3.1284	-6.3106	1.8745	-2.4595	0.031326	-2.2894	-3.8863	1.2376	1.9785	-0.35288	-3.6844	-0.23128	-1.6543	1.4889	-0.65751	3.2412	1.5374	-3.6721	-4.3987	-1.516	-6.9927	-1.988	3.6066	-0.52551	-2.6333	-1.8371	-7.1298	-0.96111	-0.89631	-3.8405	4.4305	-3.2375	2.5209	-2.1348	3.8556	-0.101	-0.68705	-2.7659	3.0441	2.0131	-3.4858	2.6	-5.8079	-3.7391	1.8777	-1.7637
0.27281	-3.9711	1.9143	-1.9059	-6.8952	-4.4064	-1.6459	-1.1331	-5.475	-1.6525	-4.7937	-3.2447	-2.7847	0.50359	-3.333	-2.1912	-3.974	-5.1518	-8.221	-2.6596	-2.6959	-7.5055	-1.4074	3.3892	-0.7957	-5.4118	-2.7762	-2.684	-1.4809	-5.9648	-3.9815	-6.131	-0.86009	-6.8369	0.1681	-3.9663	-3.0906	-5.137	-3.1391	-0.26597	0.26214	-1.0748	-1.7151	-3.4551	-2.7484	-2.8192	-1.1426	-3.7734	-0.43039	-4.1644
-0.78137	-1.6155	-6.083	-4.9623	-3.7823	2.1601	-1.2957	-6.0959	-2.998	-2.3056	-0.79204	-1.1312	-2.1578	-3.4019	-4.2858	-8.0072	-5.0321	-0.28748	-3.8666	0.49003	-6.7806	-5.1524	-5.9186	0.8273	-4.4348	-0.80882	-7.6046	-5.3372	-6.7969	-5.5732	-4.8415	-2.0995	-5.0425	-2.1776	-4.0916	-0.35961	-2.7865	-6.5608	-2.0458	-3.1421	-5.3438	-3.6227	-5.8358	-3.9402	-5.1105	-4.216	-2.8308	-3.1377	-2.1567	-5.6091
0.80173	-2.1145	-0.84748	-2.5993	-5.1093	-4.9261	-2.0684	0.078421	-4.2593	-3.8848	1.7682	-0.52722	-6.711	-4.3921	-2.0311	-2.097	-5.5766	-2.3964	-3.6292	1.1819	3.9938	-2.3368	-5.4245	-4.3601	-0.59778	-3.4864	-5.6196	-6.13	-4.0313	0.074147	-6.4924	-3.0299	5.8079	-1.9705	-4.2833	-1.2913	2.6001	-4.7515	-2.4991	-6.606	1.228	0.40588	-2.591	-4.6227	-4.0522	-0.68266	-2.9381	0.88532	-5.892	-3.7009
-1.8961	0.44371	1.5711	-0.20797	2.486	3.9237	-0.64858	0.45909	0.78842	1.0339	-5.9979	2.3691	-1.3088	-0.75452	3.2378	-3.6057	2.1917	-0.22978	-3.5452	-0.88818	1.0514	0.78549	-5.033	0.68309	-1.9167	1.8573	-0.80929	3.0221	1.9223	1.0666	2.0326	0.48234	-1.6151	-1.0621	2.5438	0.80648	5.3724	-1.1934	2.798	1.4653	0.45631	1.8855	2.0345	-2.7233	2.8666	3.919	4.9734	1.5399	-0.83739	-2.4287
-8.0964	-4.1056	-6.3392	-4.0621	-9.1819	-9.8942	-5.8498	-4.5661	-6.0677	-5.2939	-5.2197	-2.9532	-4.0342	-5.3459	-3.3928	-9.3753	-6.1104	-7.531	-6.6214	-4.1804	-3.8736	-3.3825	-7.9503	-6.5559	-2.3367	-5.2913	-6.3603	-7.6134	-9.4711	-6.3629	-3.5775	-4.9627	-11.391	-4.0062	-8.5935	-7.367	-3.8193	-8.9542	-3.5745	-3.6731	-6.2124	-11.374	-8.5619	-5.773	-4.2147	-8.3855	-6.5687	-5.952	-7.1958	-6.3662
-3.2492	-0.006604	1.8309	-7.4949	-0.255	-2.3056	-2.7855	-1.7133	0.05086	-6.0051	-1.339	-7.0923	-1.6027	-2.4706	-6.6844	0.83077	0.072618	-0.70592	-1.8249	-4.8176	1.194	-4.2462	-6.0129	-3.0376	-9.94	-6.2404	-3.9055	-4.0937	-5.5456	-3.8763	0.044917	-6.1562	-3.557	-0.7713	-4.7137	-2.2171	-3.7993	-2.5673	-1.7988	-2.6676	-2.16	-6.7297	1.3055	-6.4596	-5.7911	-3.247	-5.2765	-5.6033	-5.1954	-2.7892
-3.2935	-8.6854	-8.7124	-4.6221	-3.2554	-7.8936	-7.9671	-1.0424	-0.4668	-2.7206	-5.866	-4.4602	-3.4867	-6.8028	-3.5001	-3.2651	-0.89433	-7.3833	-6.9939	-1.723	-7.3537	-1.8368	-3.4041	-5.9492	-5.8187	-3.6415	-2.6663	-6.1048	-0.063568	-7.6029	-8.6589	-5.0668	-5.652	-3.5405	-6.823	-7.3609	-3.1857	-7.2449	-5.6234	-5.8041	-1.3304	-4.5978	-4.722	-0.67266	-4.248	-4.7649	-7.6803	-2.902	-9.4602	-5.2293
-7.2127	-5.1054	-9.043	-7.3413	-6.096	-6.5633	-9.4118	-2.1426	-10.765	-3.1216	-12.811	-8.917	-4.4316	-8.2016	-6.3586	-6.8711	-9.3373	-6.319	-0.14582	-3.6888	-3.0295	-0.74994	-8.8995	-6.7152	-7.6043	-5.6545	-6.5993	-14.671	-9.3459	-1.0754	-1.3877	-14.457	-7.568	-9.1241	-7.1419	-3.2764	-10.173	-4.6726	-5.5789	-5.7968	-5.2401	-7.9999	-2.72	-5.8256	-4.8112	-11.549	-6.8352	-7.0312	-3.6293	-6.1707
0.077696	-3.3815	1.2658	-0.6837	-3.0299	2.6693	-5.172	-4.809	-5.3623	-0.49095	-2.4887	-5.7268	-3.4414	-2.0747	-0.9945	-0.72328	1.8191	0.60421	2.5584	-4.8101	-6.1756	-2.691	-5.18	-0.9445	-1.7468	-2.6017	-5.2336	-4.6635	3.7341	-4.8914	-0.50538	-0.98003	6.118	-3.3539	1.7273	-7.1374	-4.1315	-0.40275	-3.7191	-1.1538	-4.7056	-0.076446	-1.6309	-3.1654	0.48568	-0.017032	0.70224	-1.6061	0.10377	-0.5648
1.3504	-0.58393	-3.3142	0.72965	6.2078	0.27035	3.7711	3.1072	2.6025	0.73181	4.2404	8.1149	2.2361	2.1713	-0.43275	6.3339	6.3174	1.6679	5.3963	1.9678	6.2756	3.9058	5.802	-0.93194	2.0052	-0.26935	6.4199	3.9076	1.3484	-2.9153	0.73323	-0.095261	-0.66982	5.0519	0.32041	2.6478	2.6671	0.64213	0.97867	4.7164	4.2969	2.2515	-2.2181	3.0258	8.1329	5.3761	2.5263	-0.78972	1.5598	0.11472
-3.9522	-6.1127	-2.4929	-7.8917	1.1274	-2.9437	0.63056	-1.7431	-5.794	-2.4649	-4.9244	-1.3024	-1.787	-7.6158	-2.2168	-4.4235	-2.4857	-1.7224	-5.7817	-0.99801	-2.2468	-4.8884	-5.1845	-1.4688	-5.3384	1.48	-3.613	-1.3305	-2.7234	-2.775	-5.33	-7.7614	-3.0861	-1.5724	-4.8388	-0.65275	-6.2018	-2.0418	-5.3397	-0.45023	-5.8393	1.6087	-3.2281	-2.7569	-1.8196	-3.0508	-8.6279	-3.3105	-3.5101	-1.5162
0.77743	2.4715	7.4392	2.9708	2.5426	5.386	5.0237	3.3762	4.9289	1.3156	2.8295	-2.6363	5.7735	8.3547	3.9214	4.8423	0.061364	3.9307	-2.8148	5.3002	-2.0417	-2.8149	4.9454	3.5974	-1.0564	1.918	4.5962	5.8857	3.2277	-0.28146	4.1033	3.6147	-2.5793	2.5648	1.4729	1.3915	0.91411	1.7336	0.49266	0.77063	-0.43703	2.1984	2.8243	0.86184	1.4219	2.9209	0.7665	1.1563	2.7137	3.5083
5.4147	-0.48678	-0.34832	0.54662	1.9431	-2.0914	2.7307	-3.6104	0.97418	0.55444	2.0301	2.8629	4.3482	-1.3932	7.1123	1.1967	2.0386	4.3915	1.9668	4.4468	-2.0156	-3.5044	-1.5215	0.089317	5.0837	1.7768	2.2387	1.899	5.2026	-1.2935	1.8139	6.4279	-0.83037	3.394	-0.67115	4.6779	3.9778	-0.19296	2.8945	7.2037	-0.79043	2.3907	0.55744	-1.7719	1.4092	1.5081	2.7279	1.0709	1.2059	3.2461
0.40727	-0.86189	6.3756	4.0664	1.7291	-1.7545	3.1447	1.7149	3.8233	2.6817	4.663	6.087	4.1092	3.9952	2.359	7.3981	-4.5213	-2.6165	4.0075	1.5263	-0.58632	-2.0929	2.9401	4.5028	2.9122	-1.7986	-1.9784	-4.3698	6.2056	1.9288	1.2703	1.3658	-2.61	1.8429	3.5978	4.8882	-1.6485	6.633	5.5413	-2.1599	6.4382	-0.77647	4.5952	0.72367	-0.42108	0.031593	2.835	-0.90362	1.7554	0.68751
-1.8341	-3.0967	-5.5995	-5.2911	-0.58914	-4.2901	-2.1356	-5.2771	-6.7125	-5.2433	-3.9296	-1.0286	-3.806	-7.5381	-6.0553	-3.5967	-2.9009	-7.2031	-3.7254	-6.5998	-4.7829	-6.8341	-5.4993	-3.2436	-4.9408	-8.1617	-2.823	-2.5309	-1.2242	-6.3887	-4.1768	-3.258	-2.2946	-7.8657	-4.6183	-4.1581	-3.023	3.0691	-5.747	-3.2433	-4.0413	-2.6127	-9.199	-5.5525	-4.075	-2.4752	-9.0169	-5.0397	-2.5592	-0.083558
5.4452	4.6852	11.614	4.3554	5.94	4.3771	6.5275	7.249	7.6123	4.0135	4.0595	6.495	9.4033	10.837	9.0801	7.0917	1.8551	8.2627	5.9529	6.9304	6.4986	8.5406	6.7275	7.7837	9.0423	6.4686	9.1288	6.5535	4.8294	9.2336	1.8309	3.7401	6.3666	6.6739	6.9974	10.322	6.8732	9.1312	9.5476	10.713	5.8443	9.3527	6.4827	7.7784	7.5835	5.9687	4.8171	6.9371	9.8333	7.8415
5.7668	2.55	-2.2113	-1.472	1.3249	4.931	6.321	-0.18115	1.3563	1.2224	3.8175	-1.6536	4.0236	1.2369	0.66657	3.066	4.1574	-0.28409	3.9003	5.7739	1.6857	3.9356	-2.6564	1.3106	2.9689	2.3516	7.0486	-1.8967	4.3187	2.1944	-0.32258	2.0533	2.2659	-0.69386	-2.105	6.4102	-0.76341	2.9416	-0.13095	3.5704	-0.047872	0.83764	7.63	2.8702	5.7256	3.4173	1.1662	4.9935	4.1759	5.2415
-16.408	-14.943	-15.667	-13.659	-13.04	-14.132	-13.538	-13.138	-14.318	-14.48	-16.207	-10.948	-16.448	-17.111	-14.118	-15.722	-16.44	-13.975	-11.231	-17.012	-13.913	-14.99	-10.313	-13.518	-11.934	-13.29	-14.027	-14.543	-14.876	-14.081	-17.748	-16.423	-13.032	-11.502	-15.268	-13.032	-11.309	-17.143	-20.013	-16.531	-17.183	-14.288	-14.41	-16.712	-15.655	-15.156	-13.292	-19.746	-11.058	-14.83
9.0806	5.521	5.8419	6.2969	7.0781	9.7544	6.0885	6.7203	9.0605	4.7372	11.85	7.5558	5.0161	5.818	7.7572	5.4152	0.62873	9.4326	5.2661	6.1513	6.3287	4.5918	7.7916	1.3481	9.5926	5.396	6.2484	7.3307	4.7316	6.6193	5.1223	8.4932	9.2086	0.53431	8.7626	4.8465	7.6625	8.0788	6.3347	6.9253	7.2233	1.4639	10.161	6.0886	7.6636	0.9947	6.7207	10.807	3.653	4.0505
-0.098132	1.047	-2.1938	2.6405	-1.5261	1.9292	-0.40753	3.4546	6.1672	-4.8888	2.5739	2.5539	5.1391	1.5241	4.1772	4.0662	3.5008	0.47863	8.0912	1.6872	0.81381	4.838	2.9766	0.060798	0.37423	4.4564	-3.1649	4.5994	1.3684	2.2848	2.9078	6.6875	-1.0461	1.6384	3.9254	2.5632	1.1979	-2.0045	3.6851	-0.70932	3.1331	1.589	0.99712	2.3766	-3.2039	3.7402	3.0629	-0.41183	4.047	3.6334
3.1134	1.9572	3.3765	-1.2682	-0.0060865	1.7983	2.4975	2.8677	-1.346	4.3745	1.1103	2.3012	2.0626	-2.4763	-0.31783	-0.13186	6.1926	-0.70786	-1.1495	-3.6153	2.3769	-2.8031	-0.6169	-3.3779	-2.2589	-3.1412	-2.5949	-6.6832	-0.37657	-0.075988	1.2361	-2.3493	-1.4482	-0.78125	1.7028	-4.2891	-2.5834	2.1281	2.3928	5.5198	-0.80724	-3.8738	2.5033	-2.0567	1.0358	0.59095	-2.0452	0.09067	3.5045	-5.9745
-3.9737	-9.2902	-5.5174	-7.3956	1.6919	-3.8275	-3.6798	-3.7192	-3.2935	-6.167	-2.9342	-5.628	-8.3165	-0.8766	-3.0382	-2.6443	-1.0728	-6.3591	-7.7679	-2.4843	-4.8558	-4.8061	-4.8554	-5.4328	-4.8855	-2.1103	-2.5749	-9.1458	-3.2997	-4.3028	-8.9859	-5.3293	-6.6686	-5.0857	-1.818	-10.091	-2.4971	-5.5773	-3.345	-3.2993	-3.0107	-4.2612	-2.8902	-3.4459	-5.1155	-2.5826	-3.6336	-4.8225	-2.1367	-7.1381
-15.561	-9.1289	-13.969	-10.274	-11.683	-13.159	-13.451	-10.717	-13.67	-11.255	-12.14	-14.175	-10.915	-13.082	-12.585	-10.744	-7.1178	-11.543	-12.319	-14.272	-10.106	-13.997	-11.563	-12.697	-10.005	-14.506	-14.387	-11.87	-17.216	-14.658	-14.124	-12.619	-17.906	-13.322	-12.713	-17.121	-12.448	-13.415	-10.711	-16.27	-11.091	-15.147	-11.329	-11.432	-12.701	-12.343	-11.362	-9.6048	-13.439	-11.389
-0.75552	7.7504	1.7112	0.41449	-0.74952	5.1828	3.1775	-2.9434	3.8808	1.5238	3.8778	5.6632	3.9654	5.3555	0.40031	4.8589	1.505	-1.3457	3.18	2.3803	2.267	7.1139	2.4978	4.5574	-1.7362	1.293	6.9019	4.195	6.0615	1.5772	3.9409	0.34672	2.6465	-1.3185	2.6015	4.0838	2.747	2.1548	-2.7279	-0.64083	3.3261	-2.3991	-2.5735	3.4188	2.926	1.939	3.9512	3.8679	-0.17186	5.1337
-3.745	-1.0863	0.11133	0.90866	-2.4359	0.49532	1.9362	6.7239	5.0141	3.5071	3.0879	1.8322	-0.69919	3.5692	-2.8545	1.2719	-1.9058	-0.84017	0.31926	-2.51	-1.4051	2.6689	-5.2258	2.6954	-2.2122	2.7429	5.2857	3.535	4.0651	-0.69527	2.3973	4.7513	3.0335	3.0529	2.3167	-0.80568	-2.9987	4.6321	2.286	0.25906	-3.9781	-3.1329	3.0704	2.4039	-1.0324	-0.10176	-1.6913	0.60565	6.2493	1.1357
6.4922	5.031	4.3196	1.7596	3.3094	1.6015	2.3272	4.3655	3.0902	1.8931	5.3287	0.6966	4.0849	2.0415	5.9985	-1.8775	-0.8504	2.029	7.5526	3.5781	-0.23673	-6.0498	3.4229	2.3591	1.3978	4.4845	1.486	0.26592	3.0664	5.9694	5.8059	4.0192	6.407	3.5782	1.0438	6.9761	-0.078525	1.3589	2.768	3.4051	6.2097	-3.1223	5.1249	8.9578	1.7965	1.1295	2.9643	1.7113	3.8272	5.0794
-4.8557	-4.3873	-1.2947	1.7652	-2.2551	-1.949	3.7519	-4.1717	1.6008	-0.56244	2.0395	-7.9208	-4.0316	-0.48183	-3.6145	-4.6482	-6.7296	-5.0866	-2.5679	-4.943	-3.2009	-2.8855	-8.5185	-5.2624	-0.48808	-2.1306	-4.8417	-2.4263	-4.854	-6.3043	-6.1063	-6.4527	-4.3879	-2.7017	-4.4934	-4.8407	-2.9663	-7.0082	-3.174	-7.2519	1.064	1.2697	0.3433	-1.0271	-5.3471	-2.6876	-5.8649	-4.4293	-3.7184	-5.947
-7.9865	-11.921	-13.329	-12.988	-11.126	-14.031	-18.854	-13.631	-20.587	-14.629	-10.776	-16.064	-16.791	-19.656	-13.028	-17.208	-9.9103	-14.69	-13.602	-9.0891	-10.369	-11.808	-13.907	-14.528	-7.6402	-12.186	-14.353	-10.072	-8.0558	-12.806	-17.564	-16.597	-15.234	-16.076	-14.631	-14.23	-14.927	-9.2894	-8.6217	-12.399	-17.968	-9.2574	-12.829	-13.753	-11.034	-14.185	-13.819	-8.2683	-9.2249	-10.025
-1.6363	-5.8025	1.4716	-0.15897	-6.0192	-1.8879	-3.7576	-0.70712	-0.95024	-3.7273	4.1402	1.7552	-6.3135	-0.12795	3.1543	-4.9212	1.6896	-3.8761	0.71351	-0.49848	-1.6231	2.1308	-1.4099	0.13296	0.86429	2.3882	-3.6259	-2.5726	-1.8933	-3.4559	-5.9608	0.38222	-0.62753	-4.5	-3.9035	-1.8358	-0.49553	-1.5498	1.5377	0.16837	1.515	0.28244	-3.5427	-8.9916	-1.6831	-3.5665	-3.3692	-1.328	0.58282	-1.5407
-3.341	-1.4034	-1.4084	3.8476	-1.1471	3.0475	2.1576	-0.73604	4.8321	3.8539	-0.7261	0.52043	1.2307	2.3671	-2.1193	1.0653	-2.7954	-0.09661	0.90006	-4.4828	0.56753	0.28421	-0.44901	-3.1514	1.0462	-2.4273	1.504	2.7873	-1.6675	0.99493	2.0256	0.15991	4.1591	-1.5923	-3.6943	0.3466	-2.9619	-3.7403	-0.61387	-0.83607	-1.6178	-0.45784	-2.2473	1.783	0.76292	-3.6708	0.83947	-0.81243	4.3753	1.1098
-5.3147	-1.9028	-4.8679	-3.4237	1.4795	-2.4967	-3.7189	-3.0261	-4.6084	-1.0733	-6.3471	-5.8902	-6.4149	-6.7101	-5.2259	-5.1366	-4.6918	-9.3442	-4.2392	-4.6837	-1.3688	-1.5274	-2.8765	-7.0447	-4.4115	-4.6586	-6.8009	-5.787	-6.0419	-7.5852	-7.9269	-7.0405	-4.626	-2.0004	-5.4001	-2.5595	-4.49	-8.2828	-1.074	-0.15324	-5.6373	-2.4578	-2.1541	-3.383	-2.8819	-3.8404	-3.4263	-2.5941	-9.8151	-4.9461
-7.2826	-12.106	-8.5902	-9.7049	-5.7359	-12.563	-8.1526	-9.6097	-6.6996	-7.5015	-7.7575	-3.872	-4.9173	-11.619	-4.7433	-5.5288	-4.6925	-8.7631	-6.4572	-13.275	-9.941	-13.538	-4.8114	-3.863	-11.46	-7.5139	-12.501	-12.506	-6.8947	-8.3808	-13.173	-11.183	-12.867	-12.273	-7.3804	-9.5965	-11.375	-4.4677	-6.6237	-9.7424	-11.19	-11.374	-6.644	-9.7503	-5.8875	-8.7021	-5.6535	-9.2227	-8.0361	-11.125
[truncated: 623 more rows]
[truncated: 150 more columns]
