# Supplementary material for: Genetic dissection of main and epistatic effects of QTL based on augmented triple test cross design
Source: PLoS One. 2017 Dec 14;12(12):e0189054. doi: 10.1371/journal.pone.0189054 (PMC5730204; doi:10.1371/journal.pone.0189054)
Supplement: S7 Supporting Information — (ZIP) [file pone.0189054.s007.zip › z2_1650_0.2_5.csv]

-2.1252	1.0533	5.2169	-2.2948	0.017281	-0.70081	-6.0418	5.8629	-0.60009	-4.5041	1.9429	-5.6129	1.959	3.9715	-11.137	2.2601	2.5566	-2.4653	-0.96431	-6.5013	2.3137	1.6675	0.30101	2.6208	-0.21853	-1.8447	5.8633	-1.9569	2.6758	-0.013673	1.5884	-1.887	-0.97491	0.94016	-7.487	-5.3885	-1.1957	3.6966	-2.1565	-2.6226	1.5286	-1.4795	3.793	0.17432	3.6591	-2.3546	-0.28009	-0.57306	1.0755	4.742
-6.088	-10.663	-14.827	-11.531	-9.9243	-11.728	-6.6822	-10.082	-7.4299	-6.6575	-12.176	-11.732	-12.059	-4.296	-5.6087	-9.6836	-13.1	-13.444	-13.073	-9.2439	-15.406	-10.696	-10.025	-10.486	-11.718	-9.0121	-13.084	-6.0886	-10.982	-4.2253	-9.0466	-8.6924	-7.8967	-13.403	-14.504	-9.0812	-9.6118	-13.696	-12.235	-7.5907	-5.5692	-6.8699	-10.157	-7.0125	-12.056	-8.1468	-6.3838	-10.381	-9.8492	-4.5655
-1.0341	-1.8907	-3.2318	-1.1411	-8.049	0.10397	4.8787	-12.249	-11.016	-1.6845	-0.89708	-8.4853	-6.1736	-4.8542	-8.0274	-1.0441	-5.2968	-10.744	1.0837	-8.2491	-11.443	-3.6732	-2.9018	-9.7465	-7.4337	-4.2522	-5.2389	0.53753	-3.3042	-11.412	0.93754	-5.3069	-7.7398	-17.383	-9.1864	-8.574	-4.3404	-3.2701	-7.7807	-11.829	-10.374	-8.25	-6.4351	-4.2371	-8.7424	-5.9375	-1.1643	-9.7762	-0.55139	-12.43
-20.802	-19.732	-24.411	-19.189	-18.547	-21.506	-18.468	-18.274	-22.015	-15.971	-23.866	-28.507	-24.914	-19.723	-23.84	-20.94	-27.348	-27.761	-25.99	-26.796	-22.442	-22.382	-20.236	-21.685	-20.274	-19.467	-21.456	-25.842	-27.978	-20.696	-16.05	-24.83	-23.541	-27.65	-16.048	-27.738	-22.419	-17.883	-24.808	-24	-19.759	-24.229	-20.714	-23.919	-24.102	-21.008	-20.01	-23.732	-23.799	-15.274
-1.7024	2.1766	-7.3817	2.271	-1.5875	-3.6931	1.6797	-2.2287	-4.2878	0.9191	1.4447	-5.3138	3.7376	-4.1625	1.713	5.2285	-3.2137	-1.0843	-1.6163	4.3258	1.4898	-8.447	5.2096	-6.7165	-1.1443	0.41261	2.0666	-1.7002	-2.4649	-3.3108	-0.034242	-4.3756	-0.26121	1.4866	-3.072	-6.1801	-8.1181	-0.59729	-2.951	-3.3765	-0.42105	2.7767	-5.8469	2.0536	-1.094	3.0469	1.8679	-0.6991	-8.6645	0.62618
-2.3262	-0.43294	8.8283	5.1264	-1.7053	3.2957	5.7297	6.6423	-5.267	5.3687	-0.54081	-5.1158	4.6276	2.1513	1.2461	4.2225	-1.2646	1.4796	4.7346	-0.73835	3.7652	3.8613	1.962	-8.1116	2.8902	-6.9344	10.852	4.6029	2.273	3.0982	2.478	-1.6211	3.9353	-4.4259	0.46359	2.5529	8.1086	8.0394	1.1598	3.2057	-0.81781	7.1149	5.4139	6.0466	3.3618	-0.62915	-3.9137	0.81634	1.3411	-3.8698
-6.211	-7.3404	-14.508	-10.904	-8.9926	-7.2081	-5.2056	-13.031	-9.2545	-8.4191	-8.9383	-13.39	-11.106	-13.266	-14.923	-14.28	-12.84	-12.49	-9.1271	-10.61	-11.308	-4.5885	-11.863	-10.888	-14.919	-22.353	-12.485	-12.83	-5.212	-8.7052	-13.192	-13.329	-8.6904	-4.9638	-8.5512	-11.847	-10.754	-10.954	-12.117	-8.8955	-4.9727	-3.3842	-15.125	-13.658	-12.573	-11.661	-5.2708	-8.7125	-6.1875	-14.009
-16.957	-7.5989	-19.589	-14.943	-9.7819	-11.975	-8.7343	-13.334	-10.682	-14.711	-12.24	-6.9292	-18.691	-18.768	-3.2367	-9.3822	-12.557	-12.426	-11.224	-11.199	-11.197	-8.812	-14.712	-9.2092	-3.688	-7.8336	-16.03	-7.5139	-17.612	-11.534	-7.3068	-15.34	-5.7398	-14.402	-14.727	-12.765	-12.617	-11.328	-17.923	-9.8391	-13.207	-15.917	-11.845	-10.655	-13.099	-17.356	-10.688	-12.405	-10.656	-13.064
6.7783	7.5529	7.2485	1.9082	-0.091565	-0.21468	3.2696	5.8068	10.334	-1.242	5.7989	7.1781	9.8103	5.2477	5.2159	3.6589	0.53978	0.65728	12.134	4.9472	8.6635	2.0072	2.7789	3.9862	6.3517	2.6804	7.0106	5.3407	2.1262	-0.86516	7.8075	3.5118	3.5151	6.9753	7.8121	6.493	5.5623	4.2539	0.83217	10.516	8.1419	9.0877	5.8775	7.3052	0.046757	6.3919	9.0551	10.026	1.663	10.947
-10.548	-15.428	-10.505	-15.358	-12.828	-11.848	-17.646	-7.8912	-8.6602	-15.006	-6.8913	-2.9497	-12.515	-13.448	-11.7	-14.022	-14.248	-11.935	-7.1016	-10.515	-12.077	-7.6262	-25.333	-11.015	-9.6042	-4.049	-9.5716	-14.64	-9.0042	-6.1747	-5.8388	-11.952	-7.9452	-9.1011	-10.42	-4.9571	-5.8237	-8.5973	-10.75	-11.345	-7.719	-12.42	-6.661	-11.044	-22.24	-9.4212	-14.047	-11.117	-12.847	-12.246
-5.0292	-1.3483	-9.1245	-9.5734	-2.0346	-2.0511	-8.6561	-4.9252	-8.0787	-10.034	-4.2625	-11.14	-5.2265	-2.5454	-1.8435	-1.3294	-10.989	0.41701	-7.2608	-8.2005	-9.6168	-8.7866	-3.128	-8.2367	-4.0844	0.38617	-2.1135	-5.754	-2.7314	-3.8502	-9.5206	-6.7018	-6.0616	0.48807	-7.4029	-1.0656	-8.0898	-12.638	-6.0286	-9.2008	-2.35	-5.7356	-8.0514	-6.5929	-6.873	-6.229	-10.599	-7.8924	-4.4066	2.9149
-5.532	-3.1737	-3.5369	-9.3829	-5.4568	-4.8593	-12.09	-4.0374	-12.81	-9.7681	-10.739	-4.7965	-12.545	-4.6777	-8.3312	-14.997	-7.7386	-6.6225	-8.4299	-7.447	-12.294	-11.199	-7.5669	-3.6196	-8.6398	-5.7861	-7.6909	-1.7952	-6.9937	-6.851	-6.5822	-8.3215	-18.474	0.45106	-9.3626	-7.7083	-4.7979	-5.9075	-11.229	-1.7354	-5.9728	-10.817	-7.0285	-9.0879	-8.1205	-3.7688	-12.06	-5.6938	-7.4802	-11.551
-2.787	-2.1367	-2.4445	-0.10003	1.3815	-3.0198	-5.5695	-10.238	-4.0749	-0.45254	-8.8018	-7.2958	-4.0896	-3.3019	-3.7124	-0.22077	-5.6653	-2.5137	-5.6827	-3.7286	-3.0036	0.052587	-4.9974	-9.8929	-3.4549	-3.3435	3.1737	-7.5049	-4.3048	-2.7921	-5.1116	-1.4105	-4.296	-1.9339	-5.3691	-5.9453	0.13537	1.5069	-0.072145	-6.106	-4.2646	-2.6817	-5.0168	-6.061	-1.007	-1.3141	0.45896	-2.7374	-6.0003	-8.4073
9.6194	2.7235	3.7289	8.0721	10.144	13.128	7.4957	5.6627	11.738	4.5944	18.46	5.6207	6.9583	5.6528	8.7763	6.9809	9.1772	14.355	0.25719	9.7491	-0.74774	8.9338	9.0375	6.2459	18.528	2.271	6.8356	13.105	9.5192	3.8591	2.4373	6.2877	10.637	7.5275	4.0399	14.281	5.2046	13.328	9.7474	3.094	7.0617	5.1196	10.451	4.855	10.044	11.567	1.9395	13.027	6.6847	7.5242
-2.6587	0.6892	-1.0746	-5.7363	-2.7055	-0.73048	2.9252	-9.1557	8.1585	-6.9982	-0.83073	-3.1922	-5.634	1.1529	-7.4047	-3.1253	-4.2529	2.293	-5.089	-5.9052	-6.1175	-5.8692	-5.5237	4.6234	-7.6238	-3.2259	-9.0867	-3.414	1.6479	-4.7445	-5.2974	-2.7441	-1.2571	-1.7092	-4.9185	-4.377	-0.88093	-2.1631	4.0148	-2.6383	-2.4704	3.4738	-1.5838	3.0245	1.5986	-2.9946	-0.77151	-5.1077	-7.5768	-1.3588
6.4623	6.7301	0.96793	6.5284	9.0285	10.652	1.9053	2.6608	5.34	4.2965	10.08	7.3562	-2.7364	6.0299	7.1096	6.3617	2.4358	3.83	6.0085	-0.29332	1.6561	5.6226	8.9967	6.2383	5.7989	6.5007	3.4258	1.937	4.0581	4.5045	11.088	2.763	2.3618	5.1325	9.3263	9.4575	6.907	5.889	9.9784	4.942	-2.566	-2.9542	5.8907	0.83349	2.6837	-0.10833	5.6777	10.48	-0.99118	2.1767
-3.069	-6.1486	1.3766	-4.1276	-8.5167	-1.8088	0.97123	-5.9517	-2.3271	-7.443	1.7657	-8.773	0.20858	-0.031984	-6.8866	-7.2	-1.1393	-3.4971	-4.1045	-1.0964	-1.0829	-3.2626	0.00086507	-9.3156	-4.0193	0.015023	-8.8873	-0.44366	-7.0156	-7.264	-0.48046	0.25189	-2.6628	-7.2678	-3.678	-6.9138	-0.11612	-7.0212	-2.3955	-2.1252	-0.52937	-0.66536	-3.6922	-3.9697	-5.2686	-5.4162	-1.0241	-0.70922	-8.5184	-0.73459
2.5875	8.9611	6.2836	4.6463	0.52117	12.359	7.5547	0.16237	0.29027	7.401	2.4825	10.28	9.7547	7.8836	5.8438	7.3106	1.7942	5.9697	1.4407	-1.7774	4.7311	7.4593	6.7631	6.3569	6.8727	1.5879	5.8605	9.8882	-3.2454	-1.2935	0.93295	4.5773	0.18494	3.5852	4.7363	7.351	1.3987	8.2709	0.28049	7.6558	13.061	5.3244	3.8989	4.8678	6.9347	0.64506	5.7755	-0.60165	1.1279	6.5988
-19.175	-28.469	-26.218	-23.348	-22.057	-26.149	-21.749	-24.179	-21.795	-22.879	-23.023	-23.187	-21.752	-15.111	-19.147	-25.827	-17.169	-24.135	-23.1	-26.308	-24.09	-17.579	-21.045	-20.197	-13.38	-24.034	-20.237	-26.792	-25.328	-27.187	-20.108	-24.975	-25.516	-29.377	-19.802	-20.589	-25.639	-18.206	-23.199	-24.548	-26.801	-19.007	-18.128	-21.517	-25.348	-26.783	-15.519	-18.54	-24.687	-22.118
-9.0707	-15.908	-14.464	-11.307	-10.67	-16.707	-12.067	-10.709	-14.15	-16.879	-9.002	-20.487	-9.6493	-15.309	-14.645	-11.142	-13.974	-12.256	-11.128	-13.112	-11.189	-9.6539	-8.6945	-6.2521	-12.736	-10.952	-14.153	-15.215	-9.7539	-10.979	-13.995	-19.606	-21.119	-17.889	-15.556	-13.579	-20.642	-16.306	-13.502	-13.938	-15.139	-15.473	-12.768	-11.73	-16.058	-12.193	-17.156	-11.322	-14.048	-14.445
1.1094	7.8166	13.544	9.6977	15.351	13.672	10.844	14.446	9.7672	12.166	9.7985	12.49	8.1589	5.389	13.127	11.213	12.617	11.082	8.8601	9.8706	5.7266	13.205	13.348	8.822	13.543	15.634	7.3056	6.7879	18.96	8.3789	10.122	8.945	9.8639	16.679	5.9936	9.9174	9.9726	10.721	8.5527	12.172	11.375	12.126	11.834	9.0553	7.712	8.7792	9.4298	7.0018	12.119	7.9028
-0.95313	-4.5194	4.8094	-3.8434	2.828	3.8714	3.3944	-1.4394	0.63217	-6.0618	-0.56738	-2.2354	1.2291	4.6137	3.5525	4.6928	-1.9831	7.7283	3.3875	-1.688	-1.1626	0.31138	1.644	-1.9552	0.26245	0.56401	-2.9038	-8.6824	-2.6691	-3.9442	-1.0148	0.43182	-0.62922	3.8087	-3.7127	3.6751	4.5079	-1.261	-5.2092	3.0165	-0.39466	2.1513	9.403	-3.6219	-0.55852	-2.898	4.9804	-4.8567	2.2268	5.6702
-12.528	-19.087	-11.41	-14.625	-17.889	-18.797	-11.711	-14.136	-9.0741	-13.762	-20.504	-17.472	-14.642	-20.931	-10.685	-7.5006	-5.8819	-11.255	-13.697	-19.701	-14.653	-17.609	-14.787	-13.917	-13.903	-14.993	-15.565	-13.493	-10.342	-18.096	-12.206	-10.658	-14.14	-17.724	-13.821	-12.102	-11.379	-12.153	-14.124	-12.274	-7.8157	-17.327	-15.913	-11.723	-17.923	-12.433	-8.429	-16.117	-13.199	-15.894
11.306	9.042	9.1862	6.4501	10.085	10.296	11.184	9.4676	9.0403	7.3177	10.581	11.527	11.008	9.9723	8.9043	11.393	6.7331	15.193	9.4293	14.422	5.319	4.6635	9.8572	5.8581	13.971	8.8728	8.1837	13.111	8.7036	11.43	7.5733	6.727	9.7674	8.5586	8.778	3.9585	8.7415	16.103	6.5296	13.448	14.196	4.7529	14.518	8.7942	12.235	10.902	3.1017	11.791	9.6351	4.298
5.1618	11.963	8.3742	3.5153	2.3941	1.1726	4.0534	6.9058	8.2863	3.5917	-3.9478	1.7811	2.4424	-2.5092	4.4949	8.6374	-4.7273	1.1774	1.1873	4.8226	2.5002	0.26648	7.462	3.8557	-0.29679	6.1522	-2.1621	3.1258	-0.7451	2.9816	3.2875	10.966	5.038	3.1391	0.69342	5.57	1.5126	0.24702	-0.10716	-1.1258	-0.16253	-7.1247	-3.859	3.4291	-1.0521	5.8334	2.0572	0.09933	3.1684	-1.1765
-1.1369	-2.7104	-0.096651	3.3511	1.4067	-6.8838	-3.0224	-7.1512	2.2942	1.6634	-5.9696	-1.3029	-5.3056	-1.629	-8.9969	-3.1333	-7.026	-2.7472	-4.0648	-5.1678	-3.248	0.025875	-11.156	-0.4961	3.6417	-6.705	-4.3626	-2.2233	-8.6854	-2.8521	-0.9783	-5.7529	-8.6196	0.29032	-10.442	-0.19211	-2.893	0.22153	0.39391	-3.8123	-7.0603	-6.4968	-0.44281	-2.3928	2.1139	-7.0412	2.4409	-0.53214	-6.0844	-5.6852
-11.284	-12.254	-12.125	-17.217	-17.726	-15.128	-12.159	-13.135	-10.107	-15.389	-19.376	-16.573	-5.3303	-9.7673	-9.5105	-15.024	-13.076	-13.598	-10.558	-11.558	-11.662	-15.299	-14.946	-12.994	-6.7675	-10.502	-21.385	-14.7	-8.9957	-17.939	-7.781	-19.875	-9.8563	-7.4485	-13.541	-9.6211	-15.153	-22.889	-14.472	-10.471	-12.581	-10.937	-10.732	-12.887	-12.96	-9.6591	-10.692	-17.41	-14.14	-11.177
-2.1128	-4.0483	-3.6361	1.656	3.7049	2.0252	0.82882	1.0271	-5.663	-4.8594	2.9196	-4.7274	-5.6687	-2.4798	2.8329	-2.4157	1.0472	4.5275	3.4506	-2.593	-1.5829	-2.6236	6.4803	-6.7975	0.23252	0.13381	5.4349	7.6136	-3.4813	2.6393	0.068136	0.59863	-2.7179	-0.062607	-1.3036	-3.0837	1.5472	3.1468	0.96479	-1.0036	-1.1883	-3.9965	1.7754	2.7959	4.2162	-4.1427	-0.8584	-3.4075	-3.1245	4.5445
-6.6819	-10.729	-8.6779	-14.888	-11.637	-11.677	-14.011	-11.52	-7.4704	-7.0404	-16.709	-16.467	-13.82	-18.124	-8.1228	-11.52	-10.737	-12.823	-9.2892	-6.3903	-6.1252	-10.599	-3.5883	-12.166	-17.155	-12.211	-11.159	-12.633	-12.484	-10.582	-17.115	-10.989	-9.9108	-14.086	-10.808	-7.2435	-9.1758	-7.5431	-14.627	-13.071	-12.524	-8.686	-16.83	-13.506	-14.581	-12.959	-8.8601	-14.619	-9.626	-11.817
5.7217	4.2353	-3.4129	1.1932	4.4856	-1.43	1.6524	1.4241	6.0821	3.811	1.5706	2.897	2.4427	2.8886	1.9207	1.1353	-0.10657	9.1609	9.1949	1.2806	0.80994	1.5721	1.7566	-7.1331	2.3404	4.2527	-5.3633	2.4986	-1.8467	-0.67279	4.0208	5.1871	-2.6776	7.2205	2.4534	-2.023	8.1668	4.7248	2.8624	1.4262	-1.7312	-4.2392	-2.5983	8.2768	-0.39723	10.034	5.8487	8.5589	3.6634	2.8185
8.8916	6.0415	9.746	15.162	7.0825	14.43	13.521	10.963	6.3907	9.2488	11.399	4.2947	15.848	12.231	6.5536	8.7176	15.768	4.8168	13.018	11.785	6.0523	10.273	12.121	12.186	8.1272	16.126	11.542	12.421	9.9841	2.5168	7.1276	11.501	8.983	3.0829	6.9276	2.8771	11.051	1.4675	11.419	16.245	7.9218	5.8177	13.322	9.4462	9.2635	5.5958	11.249	10.308	11.652	13.789
17.472	11.665	0.072979	10.023	12.221	7.5541	8.3113	16.216	7.3544	14.659	14.264	8.3554	11.208	7.3496	8.1937	7.2044	6.2431	10.965	8.2396	11.72	10.235	10.658	8.9	10.108	10.993	4.2011	3.5919	1.8952	13.733	8.4831	8.0083	12.043	7.4126	6.0597	7.0593	7.6569	10.363	9.2602	6.6794	6.3351	7.2774	9.5297	16.514	6.3329	7.9164	13.537	10.597	7.476	7.6722	2.8633
11.85	3.5014	4.6379	4.4326	0.92652	12.579	7.0117	5.3544	4.3871	1.974	4.0458	1.8455	6.1348	2.8707	9.735	-2.8202	10.148	10.811	5.2505	5.9289	8.6853	1.7367	8.6226	9.8913	11.608	4.713	3.149	4.5538	8.8752	7.6216	12.411	12.064	8.5321	6.1858	6.7926	7.531	12.859	5.6675	8.2757	12.27	12.679	8.0235	10.573	6.0144	10.931	6.336	13.687	4.2974	5.5961	8.8147
-0.92541	-1.4367	-2.6583	1.0796	-2.0998	1.6741	2.3024	-4.6493	-4.1162	1.5649	1.9709	-6.5648	-0.32502	2.8889	-1.9117	4.7515	0.87822	0.27477	-3.2951	-3.6896	5.9578	-2.5658	5.7898	-1.6648	1.8601	-1.4681	-0.99492	-5.0387	-3.9396	-0.9796	-4.1491	2.571	0.026308	-9.0159	-1.5368	-4.3375	-4.7952	3.2605	0.30578	-1.3812	-1.7104	-1.0366	4.0863	2.4038	3.2224	2.7124	3.9744	6.629	1.3229	1.7975
-12.957	-17.142	-11.463	-13.569	-13.598	-12.388	-19.968	-7.563	-11.057	-13.227	-10.267	-16.418	-20.754	-19.125	-21.512	-17.347	-17.97	-19.186	-19.613	-17.565	-22.683	-16.907	-12.363	-10.827	-16.302	-18.061	-19.938	-19.997	-12.858	-18.731	-13.111	-12.711	-14.233	-16.215	-11.856	-15.777	-18.793	-13.764	-18.333	-19.636	-12.674	-14.842	-12.202	-9.411	-6.7546	-14.311	-10.516	-7.1232	-21.055	-16.015
-4.9726	-1.6634	-5.388	-3.677	-3.0146	2.0569	-8.5299	-5.1731	-1.848	-8.5647	-3.9922	0.093981	-3.1374	-1.1763	0.30515	5.9602	1.0108	-5.3833	0.91074	0.6677	-0.59192	0.89149	-1.053	-5.2203	-5.5774	-1.1881	0.99539	2.6066	-5.6143	2.5	-2.9906	-4.9708	5.9598	-10.264	0.083754	-0.27295	1.4247	4.4588	-7.809	-5.7571	0.49099	-4.2221	-2.2836	-7.5506	-7.9407	-4.6101	-2.9211	2.522	-4.168	0.98951
-3.0724	-10.639	-3.3889	2.4886	1.6532	2.0921	-1.6669	3.5435	-2.3304	0.010523	-1.8248	-2.9927	5.5881	-1.1905	1.8958	-2.5703	-3.4538	0.55084	1.0539	-2.19	1.734	-3.6122	2.1043	-2.1649	-5.8335	-2.1047	-0.34702	1.4917	-0.98952	0.62573	-4.5732	-4.2905	-6.91	-3.1339	-0.64464	-11.137	0.74412	2.2643	-3.637	-4.1832	-6.931	-5.0467	2.1882	0.87423	1.4658	-5.0582	-1.7742	-8.6778	0.44467	0.9502
-4.2728	-15.383	-7.6569	-10.011	-9.6442	-1.1011	-8.8194	-9.8618	-10.969	-3.9506	-8.9705	-11.045	-5.8012	-9.2884	-8.8109	-5.4491	-12.25	-7.429	-9.5088	-10.132	-2.4029	-2.5839	-5.7533	-13.202	-5.6939	-9.0809	-4.0622	-8.5798	3.0685	-4.1547	-8.0378	-11.984	-8.7596	-7.2853	-10.407	-7.1061	-7.5735	-9.661	-3.3978	-0.99384	-6.1761	-4.157	-8.6312	-5.3125	-1.78	-8.344	-5.527	-6.8919	-6.1646	-8.0181
0.96401	-3.4932	2.0858	-3.5894	2.3153	-1.9888	-11.971	-3.0656	-8.4909	-2.0907	-5.345	-4.0297	-2.9674	-0.69858	-2.9525	-3.0398	-5.4529	-3.3588	-7.3924	-9.6313	-3.5989	-5.7882	-6.1002	-8.0013	-0.25875	-4.2317	-6.9458	-1.2893	-5.193	-7.4364	-2.7571	-6.4422	4.7145	-0.14712	-1.8987	-8.5179	-6.0231	-2.2352	-5.5025	-3.8884	-7.0201	-2.0656	-5.5748	-0.13866	-4.8344	-5.2545	-4.465	-9.0902	-6.6716	1.4359
-3.4193	-0.0032653	2.683	2.4205	-3.261	0.44085	0.78387	1.8228	-6.8857	-2.4578	-0.64819	-7.3776	-1.5809	11.957	5.4193	6.2391	3.3553	0.55721	2.4583	1.099	6.193	4.9914	-0.038687	-5.4179	-0.37524	4.5695	7.7236	-0.86825	-0.75135	-1.3548	-3.9662	-2.9383	1.9174	3.4628	2.647	0.34135	4.4193	-1.7936	-4.4836	-0.23603	4.7473	-1.5876	-2.0801	3.7811	-2.8409	-0.18532	-4.8691	1.452	4.4277	4.5303
-16.394	-16.309	-18.065	-14.071	-11.281	-7.4631	-10.494	-17.087	-14.838	-17.306	-13.279	-10.785	-16.534	-13.631	-9.1441	-9.8141	-11.294	-11.521	-6.0356	-9.9615	-14.198	-9.1165	-18.817	-10.702	-12.269	-14.117	-13.54	-10.026	-18.296	-12.843	-11.919	-15.384	-14.875	-19.335	-16.53	-8.701	-19.769	-13.453	-13.263	-19.428	-15.449	-2.688	-15.297	-5.4726	-12.998	-9.4966	-9.8291	-16.37	-5.4491	-9.7106
2.3382	10.31	-0.51674	-2.2874	2.4469	1.7317	1.8431	1.8332	-1.0159	-6.4188	-0.1799	-0.88116	-0.89142	-0.084535	-0.93321	3.5128	0.9608	-6.1248	6.361	0.32883	0.36502	-5.7511	-0.39621	-1.378	3.8772	6.0407	0.18547	5.7693	1.5797	-5.0705	2.1555	2.6733	0.9584	2.4672	3.4897	-0.60707	7.1785	-6.0302	-1.2131	7.3507	-2.6666	7.8605	-3.3468	6.146	5.4834	4.3442	5.5498	-1.4735	4.1014	-1.3468
-16.999	-14.19	-10.322	-12.823	-10.428	-8.9472	-8.8495	-2.6862	-3.4304	-12.063	-10.613	-18.854	-10.957	-11.528	-18.471	-20.697	-7.4525	-12.923	-6.7507	-19.806	-6.3612	-8.2024	-6.8042	-6.7382	-7.5986	-7.0988	-16.959	-7.9256	-13.268	-9.4611	-15.178	-12.387	-14.009	-7.1166	-9.0028	-12.224	-15.01	-15.09	-3.9894	-8.8533	-14.802	-16.357	-12.195	-7.3611	-15.745	-15.299	-12.568	-8.7259	-11.733	-13.011
-17.635	-21.52	-25.086	-20.46	-20.944	-22.69	-25.098	-24.042	-22.371	-22.468	-27.224	-24.947	-27.488	-16.66	-20.889	-22.671	-23.83	-21.849	-16.22	-24.463	-22.666	-22.797	-20.743	-22.373	-21.907	-21.346	-22.174	-22.798	-27.591	-24.208	-16.411	-23.156	-24.349	-25.895	-19	-19.406	-22.586	-21.364	-22.193	-21.306	-21.744	-26.615	-24.031	-24.269	-21.222	-26.256	-30.519	-13.272	-17.941	-22.04
-3.1468	2.8417	-2.4032	2.8276	-5.991	-4.2549	-0.92804	-4.2022	-0.57526	-3.004	-2.8708	0.18805	0.16571	-7.3113	1.1018	1.136	7.0786	-8.0724	0.24025	1.9059	-1.4245	-3.4164	-1.0812	5.1787	-3.0823	-3.0427	5.5362	-2.7402	-5.5186	-4.7639	-7.0475	5.9456	-3.8361	-4.178	7.5857	-1.5644	3.9194	-6.6427	-3.4609	-8.1861	-7.0473	6.5008	-4.9151	1.5873	-0.053988	-2.5984	-2.605	-1.2913	7.6941	-5.6533
-1.0354	-0.44397	5.8281	0.94101	-2.5203	-3.459	1.0793	0.41759	-0.29269	0.016555	-3.6645	-8.0398	-0.50923	3.6356	-2.8659	2.6738	-0.50255	2.845	-3.5896	-4.732	-7.6723	2.8544	-1.7022	0.043778	1.0646	-2.6001	-2.3572	-2.7888	-2.5545	-4.5469	1.7218	-1.3952	-2.2459	2.7249	-3.4321	-1.3195	-2.4644	-5.5405	-7.0969	0.19898	1.3015	-0.70322	-0.70428	-5.4784	3.2598	-0.63667	3.5333	1.9137	0.60022	-5.0056
-5.3733	-0.12386	-1.8211	-1.1621	-3.4734	1.797	-0.19811	-3.7107	-4.4115	2.7933	-9.1752	-3.3917	-7.1385	-6.5167	-2.7623	-3.7021	4.6619	-0.43788	1.069	-0.88507	4.9863	-4.9611	-3.4281	-3.2344	-2.0585	-0.47446	-0.63416	1.2339	-0.60495	1.1676	-1.9252	-5.2105	-3.1649	0.68977	-2.2136	8.0548	1.9673	0.10747	1.1881	-0.4618	-8.6202	0.055982	5.5416	-2.552	-0.47809	2.4116	1.9751	-0.91508	-0.51471	-3.346
-4.8571	-3.9892	-7.2472	-6.1304	-6.7588	-6.1412	-8.2325	-10.839	-11.631	-9.4881	-4.066	-9.6115	-0.89934	-5.5401	-0.87462	-5.0792	-5.546	-4.1553	0.98158	0.071149	-4.1148	0.17216	-5.5573	1.9941	-1.6126	4.5387	-5.7705	-6.4128	1.4957	2.6292	-3.1349	-3.3391	-2.6954	-7.143	-2.2115	-3.013	-8.2062	-3.6042	-5.0774	-7.7302	-5.7331	-7.5749	-3.1161	-3.8094	-3.119	-0.68401	0.1428	-5.1521	-1.6991	-9.5297
0.051992	-3.0978	0.53708	-2.2889	-1.9281	-1.9645	5.9729	0.41913	-6.0949	3.6484	1.0934	1.1252	-3.1569	1.5356	5.3526	2.0431	-2.7269	-1.4972	-0.049641	10.647	-0.77225	6.6373	1.8151	-2.3356	-0.51313	-8.3449	5.0885	-5.2999	1.4998	-8.049	2.0382	0.4936	1.3867	1.2448	-4.4622	-6.7741	-2.7959	2.971	0.7345	-7.2429	-1.7524	1.0429	-4.3332	-0.087491	7.2397	-1.8527	2.5878	0.069117	1.7578	2.9769
1.3016	3.0234	-0.15659	-7.5723	-3.0338	3.4911	-2.35	-6.0702	-0.83635	-2.4302	-3.0845	-6.5753	-6.3993	-1.8267	-9.2454	-5.6634	-5.9082	-7.2497	-1.747	-0.72983	-8.3242	-1.5786	-1.2803	-7.4178	3.4315	-0.89506	2.4424	4.3163	-4.9243	-4.4085	-2.2141	-2.3518	-2.0782	-2.8628	2.067	-3.1796	-3.8417	-2.0924	-6.2719	0.012343	-2.8634	-7.4788	-3.9067	-2.0862	-2.7636	-2.3665	-4.7634	-1.003	-1.2774	-0.47355
6.4377	10.497	6.1455	2.5175	3.5832	13.31	3.9113	7.3518	4.3623	5.3473	13.61	11.147	6.8551	10.414	10.574	1.266	6.7907	4.2705	4.3715	1.8563	12.121	9.1134	7.3001	9.9707	15.198	11.16	11.224	3.883	3.2786	7.1965	4.4084	11.226	10.239	16.21	10.578	6.008	12.86	3.6592	9.6836	3.5851	1.0562	10.381	10.788	1.1312	6.2749	7.9747	-0.752	4.3747	1.759	6.583
-9.4054	-6.7271	-3.5339	-9.3618	-6.0309	-6.6562	-11.95	-18.519	-10.974	-4.9613	-7.8977	-13.543	-10.041	-9.8599	-13.508	-7.0918	-9.8123	-11.256	-8.5703	-10.012	-15.114	-6.6677	-8.4008	-3.079	-9.037	-4.3207	-11.853	-10.075	-13.34	-11.244	-5.1681	-9.8344	-11.025	-11.88	-6.0973	-9.3489	-6.9575	-8.1583	-6.9234	-6.6284	-17.52	-7.6299	-14.598	-8.1695	-7.225	-11.557	-11.251	-9.2329	-6.9866	-13.792
-3.339	-1.9616	8.7464	9.1812	4.2889	6.0931	4.5352	-2.8629	-0.0081585	5.3141	2.5839	0.94008	5.9741	3.2785	6.4287	-1.5483	1.6406	4.1267	6.5969	5.5269	2.9479	5.775	2.9178	1.4979	-1.5406	4.0261	6.4785	0.34043	2.0571	-0.71898	1.5663	3.5911	1.8041	0.23904	2.0055	0.048751	2.8144	1.9355	4.9905	-5.1878	-0.2687	4.6685	-3.0846	-4.074	-1.0003	0.81493	-0.41614	-4.4078	3.5021	-2.1791
-3.0753	6.3254	4.2914	4.4207	4.5799	7.8742	1.0801	1.9647	1.7108	3.6559	2.8086	-0.66993	0.43525	1.2698	7.9073	-1.0538	6.9753	1.0986	-6.2806	-2.293	5.395	7.5423	5.0728	0.33193	-3.9445	2.6747	-4.6315	-1.9465	2.4596	-5.3849	1.5871	0.69594	1.5764	3.5372	-0.64622	1.0308	3.0544	0.050339	-0.47076	-6.2821	1.1478	0.81403	-2.7873	1.5655	0.29734	-1.3137	2.4219	3.8351	0.25597	8.4067
-1.5285	-2.0531	-1.7846	2.5308	-1.0359	-3.951	-2.754	-3.1026	-2.0595	-5.4278	1.2126	-2.1442	1.3259	-1.6247	-8.0955	-8.3246	-2.5615	-2.5814	-0.087667	-8.1265	-8.3803	-5.3416	-6.0257	5.4388	-5.1679	-5.1841	0.56808	-3.8665	-0.26053	3.8684	-2.3624	-12.988	2.3924	2.2764	-3.0458	1.6498	-1.1332	-7.1493	-5.9966	-3.13	2.1766	-1.0485	-5.2406	-5.3949	-4.6228	-7.5285	-6.8486	-5.635	1.1743	-1.973
-9.1816	-18.299	-8.1328	-6.2094	-6.0707	-8.1015	-8.3161	-11	-8.0012	-11.342	-7.9973	-9.2593	-6.1373	-3.3525	-10.496	-11.476	-11.604	-12.242	-18.598	-7.2553	-7.7058	-9.2615	-7.5243	-4.957	-9.4462	-4.9306	-8.5721	-6.3721	-11.599	-7.3336	-10.265	-13.57	-4.9516	-7.3997	-7.4482	-14.716	-14.054	-17.706	-10.337	-5.8055	-8.2622	-10.299	-3.9951	-14.96	-6.6515	-8.3788	-14.107	-13.401	-12.383	-11.893
-0.8692	-2.0502	0.013343	1.2746	-0.26486	-2.5987	2.7274	3.1434	-2.4252	3.1988	-2.6817	-5.4682	-5.2211	-7.8184	-2.4283	-3.8205	0.20383	0.54654	-5.0635	1.6626	-0.19354	-6.87	-5.1989	-5.7492	1.3628	-9.7162	-9.4745	4.2764	-1.5346	-8.4767	-5.1985	-4.0496	-1.7499	1.2008	3.1064	-0.92809	-4.4758	-0.48052	-1.1517	-2.9832	-2.0836	-3.4538	2.4803	-5.0706	-1.9096	-0.16186	-3.898	-1.8597	-2.9404	-3.2756
-4.2694	-2.0756	-5.7129	0.06896	-1.7201	-6.8875	-5.1098	2.1378	-6.6848	-1.4725	-1.9667	-5.5319	-0.5125	-6.7309	-6.035	-7.2017	-1.0004	-7.7394	-9.7443	-3.9238	-2.2064	-5.5011	1.0802	-1.5012	-7.1703	-10.398	-1.7346	-1.1834	-1.9827	-3.0621	-3.6762	-0.44616	-4.0909	2.7289	-1.7948	3.7825	-0.13432	-1.5343	-5.3641	-11.54	-4.6188	-8.983	-5.2681	-12.746	-2.2048	-2.1629	2.326	-4.5918	-2.0418	3.0563
-18.456	-11.897	-20.445	-12.71	-8.8014	-12.597	-20.565	-9.9546	-15.65	-16.444	-12.962	-14.744	-12.506	-13.177	-15.465	-12.902	-17.068	-18.039	-14.82	-14.382	-9.4654	-4.3134	-9.0573	-12.541	-10.429	-14.724	-9.9334	-12.491	-5.6327	-9.8524	-13.012	-14.531	-15.238	-17.005	-23.877	-15.724	-13.087	-11.927	-16.353	-10.951	-19.043	-19.744	-18.116	-13.854	-11.919	-12.629	-15.572	-18.262	-13.636	-16.788
9.902	8.8518	3.461	-0.21977	10.122	10.065	9.8993	8.4143	8.1291	3.7345	9.6555	15.311	15.005	14.216	12.027	10.799	19.807	11.082	13.232	15.743	8.5737	13.097	11.423	8.7162	13.948	11.321	5.8542	12.784	6.6676	9.8593	7.0156	8.8378	8.1549	9.0226	9.7656	5.0861	10.943	11.715	10.77	14.083	9.1308	2.2878	16.017	10.827	6.7633	3.0774	6.7826	9.2964	11.341	11.518
-10.48	-5.2602	5.1554	-2.0463	-5.2466	5.3494	-6.0785	-3.4153	-5.5081	-7.9362	-7.6159	-7.624	-5.5311	-6.2138	-5.6929	-3.4701	-4.3202	-7.9876	-1.2952	-6.9696	-9.3177	-5.9519	-7.8697	-5.5276	-8.2876	-4.1806	-6.9319	-2.5641	-6.02	-6.6656	-3.9413	-4.5345	-5.4831	-4.4987	-5.201	-5.2097	0.00061098	-11.289	0.92923	-6.521	-5.2103	-0.87508	0.49069	-2.8374	0.61134	-6.2016	-4.7191	-1.939	-12.304	-4.5305
1.8656	1.6853	1.4454	1.5291	2.3676	3.6516	1.0743	1.3996	-0.34096	1.0947	4.1825	1.6625	3.8235	6.1071	-2.4656	2.4186	4.3785	0.63001	3.0649	9.2343	3.4535	3.8038	-0.43557	2.2219	-0.55049	-1.1152	4.5004	1.7789	4.3541	5.6407	2.5592	7.9585	2.0503	6.4936	-2.5686	6.269	9.4801	2.5997	-0.26338	3.0338	-1.4004	1.5594	5.771	-2.8582	8.9309	-1.8028	3.8385	-2.3793	9.0148	4.9197
2.4383	1.3654	-0.57554	3.3448	4.3635	9.2515	6.2647	-1.5427	3.4087	0.63571	-1.4907	2.4464	4.1546	-1.2175	1.5311	3.5082	3.8747	4.119	2.0819	-8.0309	-4.3249	-0.023317	3.8365	0.51808	1.5711	4.8557	7.4747	1.3989	0.68588	-2.3191	6.5063	-3.8228	-3.8551	3.9986	5.1197	2.7884	0.92792	0.6115	4.1504	2.2147	2.8795	4.2897	2.8517	-0.91667	6.652	-2.533	0.13659	-3.7408	0.36355	-2.2387
-3.8478	-8.7143	-2.4173	-7.3663	-7.5339	-4.5867	-3.3636	-8.0589	-3.3729	-4.7153	-1.7972	-6.6433	-3.2921	-3.6876	-5.3454	-6.6706	-8.3072	0.024663	-6.2115	-1.3618	-0.91851	-0.61777	2.8461	-4.4911	-0.39842	-1.0051	-7.5496	-6.7324	-4.014	0.17518	-0.28004	0.59236	-5.2147	-8.4473	-2.3902	-3.851	0.4042	1.2862	0.16923	1.4456	1.9012	-2.9654	-5.6146	-3.768	1.7049	-2.6388	-9.3067	-2.0752	-9.6257	-3.4957
-6.1183	-3.2602	-0.7775	1.7822	-4.0048	-6.7834	-1.3968	-4.8021	-2.86	-7.716	-0.068968	-6.5743	-1.178	-2.2483	-3.0769	-4.7944	0.13812	-0.7214	-5.791	1.4248	0.6531	-2.3577	-0.10827	0.38444	-3.5481	2.3726	-1.9414	-4.0037	-2.36	-6.521	-0.66222	-5.4833	-0.23844	-11.386	-8.8885	-0.4677	-4.2594	-0.78945	0.46185	-4.2634	3.0875	-11.67	-1.4714	-7.2013	-6.0782	-7.5001	-2.0583	-2.0795	-3.7593	-7.1536
-17.137	-25.981	-26.426	-25.193	-19.455	-20.571	-23.294	-21.165	-18.624	-15.423	-20.961	-24.483	-22.018	-25.815	-25.888	-26.152	-27.22	-18.498	-26.081	-21.451	-19.434	-20.545	-18.73	-22.518	-19.53	-23.622	-22.712	-22.214	-23.462	-22.197	-18.238	-22.943	-17.847	-22.42	-21.046	-20.366	-27.507	-25.495	-24.082	-27.069	-20.816	-26.066	-22.007	-20.932	-18.133	-22.727	-23.551	-26.658	-19.796	-20.464
4.1047	-2.2766	1.8787	5.7648	1.936	-0.8898	6.3286	-0.56652	-2.0257	4.3643	-1.7791	7.02	-3.8091	3.9859	6.1218	6.7563	-2.0358	1.1927	6.0403	-1.8168	1.2434	-1.938	-0.93492	-1.4116	-1.1521	-0.17814	2.7229	-1.6642	1.306	1.7525	-3.5479	-4.3004	-7.6756	-3.1279	6.0473	-2.9992	-0.92861	3.7981	3.596	1.5459	-8.0022	4.7724	-4.1739	-2.4572	2.0305	1.8556	-1.5375	-0.80089	6.985	-0.54398
-4.9608	-0.46248	-0.40246	-9.2898	-0.34745	1.4301	-11.528	-1.6626	-3.9881	-6.7515	-0.92427	-1.0517	-8.5256	-9.4999	-1.6098	-4.7134	-5.9453	-8.4316	-10.791	3.1932	-0.30337	-0.83944	-0.48232	-1.339	-6.0587	-4.4353	-0.86826	-0.71055	-1.6131	3.7486	1.7507	-9.26	-5.5966	-3.5597	-1.1316	3.622	-8.7227	-0.033012	-1.381	-5.4076	-6.3853	-4.5551	-7.2076	-3.9994	-0.66341	-5.3776	1.1416	-3.9759	-0.29488	-2.9056
-4.7324	-7.5416	-8.0562	-13.532	-14.311	-13.843	-8.916	-15.869	-12.734	-10.994	-7.6557	-19.434	-4.8343	-10.841	-3.9783	-11.421	-9.9013	-11.134	-13.345	-12.538	-13.181	-14.786	-6.5635	-4.5072	-8.2875	-7.561	-14.869	-13.572	-11.488	-16.223	-11.456	-10.731	-10.619	-13.143	-7.2221	-20.119	-7.5517	-11.008	-15.47	-10.516	-11.407	-8.7026	-9.2373	-10.116	-9.6796	-13.011	-15.033	-11.825	-15.469	-12.687
-12.748	-10.834	-5.4559	-13.155	-10.372	-11.492	-2.4239	-17.114	-8.2501	-10.06	-14.082	-9.4352	-6.2163	-13.336	-18.629	-9.8806	-13.271	-12.934	-9.1592	-4.4154	-8.2717	-7.6238	-9.684	-8.4083	-11.979	-12.666	-9.9396	-9.2944	-9.8896	-13.358	-18.957	-12.228	-8.3321	-15.735	-6.0319	-7.9389	-11.788	-9.3901	-6.0903	-7.735	-16.171	-8.4456	-15.196	-1.8474	-10.506	-8.6291	-7.2746	-13.766	-13.302	-9.6684
-1.773	-9.8843	-4.7067	2.5322	-13.301	-7.8097	-1.6409	-1.0449	-0.13803	-2.6728	-4.6232	-0.71859	-7.9594	-2.7862	-9.3967	-6.0308	-6.0035	-3.9434	-7.2248	0.25891	0.16472	-4.3448	1.3084	-0.71971	-0.58239	-4.7525	2.1389	-6.1211	-7.8692	3.6812	0.72282	-9.278	1.533	-8.6776	-6.5117	-0.04236	-4.5438	-2.1593	-0.74135	-1.339	-3.4269	-3.4076	-1.9117	3.8993	-5.5196	-1.1223	-5.9957	-3.8526	3.138	-2.0125
-7.102	-7.2831	-8.2305	-12.799	-9.0871	-10.19	-5.7317	-6.0619	-6.1304	-6.9453	-9.8925	-2.0544	-13.916	-7.3936	-5.6901	-3.1653	-5.7543	-11.767	-10.043	-12.554	-5.6205	-13.155	-5.7298	-9.7676	-8.1583	-9.8515	-12.812	-10.108	-5.2103	0.30555	-10.137	-9.9612	-5.7565	-8.5909	-7.938	-8.025	-4.109	-9.1017	-7.1252	-15.729	-6.2351	-9.1514	-7.2594	-6.0153	-11.035	-13.763	-17.039	-14.739	-11.218	-5.4248
4.4603	2.9325	1.4323	0.52369	5.8207	3.0498	-2.6922	4.7695	2.9907	-4.1799	5.0605	1.0757	-1.6914	-2.4883	-1.7999	-1.149	-0.50356	4.549	5.162	-1.6114	-4.1622	3.7021	-2.5081	0.65322	5.1406	3.8069	1.3304	2.2661	2.9676	3.9488	1.2681	-4.7332	0.55552	-0.79768	2.5051	4.1512	-1.5658	1.5067	4.1769	5.0177	0.77683	-0.025389	-1.621	2.0112	0.55024	-0.31551	-2.6852	-1.3658	-4.2157	-1.5871
0.9794	9.3415	0.18467	2.0005	7.1784	-1.8796	4.818	-5.2797	4.1572	7.3446	3.6285	-2.5099	6.4889	10.651	5.6088	3.611	11.795	-0.43268	4.5634	-0.69254	4.3954	8.0398	5.6689	-0.91838	-2.4491	3.839	-0.44754	4.415	5.7657	6.0927	3.8735	5.099	6.2112	11.994	1.9159	4.0841	9.6658	-3.1038	5.889	1.3272	4.5539	-0.48341	7.5953	-1.1314	-0.99813	7.1586	0.72963	6.8635	5.1772	1.5857
11.682	9.3529	12.113	10.89	10.273	14.252	5.3125	15.382	3.1648	9.8798	5.1047	7.9544	7.5079	18.13	9.8054	7.6993	8.7664	7.1332	11.793	8.8636	7.3692	7.3363	15.917	16.895	16.852	16.31	8.0916	18.179	11.608	6.9045	14.057	6.0766	11.127	7.9887	22.565	11.823	9.2111	7.5885	10.284	10.167	9.8454	6.6605	13.459	11.908	11.58	12.982	10.211	-1.2975	8.9057	7.2418
-0.988	-3.3335	3.6685	-5.2378	1.1449	-5.2413	2.8061	-3.6865	-1.2024	-0.72566	-6.0461	-10.842	-5.4573	-5.1736	-5.7302	-1.6234	-7.6767	-2.3184	-7.4474	0.93042	-4.5014	-9.0186	-2.7062	-3.7026	-1.294	0.16288	-0.99089	-7.0523	-7.5283	-5.2348	-1.4042	-8.3573	-5.9048	-4.02	-3.6712	-4.7686	-4.7786	-6.2067	3.6677	-4.0839	-4.6485	-6.4291	-1.6993	-3.9109	-5.2414	-9.5966	-10.724	-7.7907	-2.713	-4.7801
-1.8659	7.2216	-1.5005	9.4536	2.4913	1.0287	5.1241	-0.14477	3.0434	-1.3369	2.001	5.054	2.6544	6.1314	5.8715	-6.8288	0.77736	3.5071	-2.2818	4.258	5.7436	5.0764	3.5675	8.4524	-2.4581	1.3434	3.2103	0.4785	3.443	3.9196	2.9951	0.87404	7.4811	-0.021356	7.268	5.6681	3.1702	4.2722	5.1011	5.8277	-1.3465	1.0833	1.7563	-2.4159	-4.4324	2.161	8.1845	4.6064	9.9616	12.383
3.3619	10.79	6.9929	7.0399	5.0668	5.4524	2.2118	8.9922	4.1956	3.6549	-7.9042	12.092	8.6126	-0.60172	0.49395	0.10459	5.3129	7.9693	1.9313	7.4925	8.9874	3.5979	5.8216	8.5557	9.7968	2.4867	6.2508	10.364	10.165	6.346	4.4784	-1.7045	1.6481	10.404	6.4345	9.6177	5.7089	6.7439	0.54228	10.783	6.6307	4.8542	4.4881	8.2687	13.284	4.6966	3.5892	10.885	9.3698	8.574
7.5262	3.7319	6.5454	4.6138	5.1949	8.9283	8.2969	10.416	8.7054	10.342	7.1441	10.859	8.2768	6.7211	3.0839	9.8402	3.4797	12.328	6.7517	13.661	2.3595	6.7704	8.9576	8.9032	12.789	15.226	5.0514	4.1144	12.089	7.318	8.6735	5.4692	14.174	8.5108	10.192	3.608	11.164	9.9844	5.173	10.425	8.2852	8.8262	3.9854	8.9438	5.876	8.3923	10.481	6.9875	10.382	7.9828
-11.367	-12.559	-13.905	-11.599	-13.104	-12.492	-15.46	-15.979	-15.478	-15.865	-16.514	-15.897	-14.493	-10.764	-15.794	-15.078	-4.4353	-17.956	-12.912	-11.522	-11.072	-12.293	-12.252	-14.487	-9.2918	-13.033	-14.022	-13	-15.235	-10.971	-9.788	-9.161	-13.189	-6.9187	-18.043	-14.304	-8.221	-15.648	-16.663	-15.279	-13.075	-10.42	-13.831	-14.042	-16.29	-9.5045	-9.0605	-16.486	-16.237	-6.8524
1.1574	-0.054599	4.8881	1.9571	-0.21183	-1.8292	-1.9255	2.5616	2.5558	-2.254	0.052015	-6.2584	3.9247	-4.7027	3.0989	-2.1529	0.53455	-3.7728	-5.7828	3.469	-1.2975	-8.4892	0.35062	3.5456	0.38645	6.913	-3.4191	2.1512	-5.5398	2.0972	4.2294	-5.2725	-3.7519	0.17928	0.2452	-2.212	4.6635	-7.946	-1.2987	-1.451	-1.4846	-0.93275	-2.6751	-4.1678	-4.6439	-0.089472	-2.0925	1.5305	-7.2969	-0.53566
3.1075	3.2965	7.3448	4.5867	9.6573	2.6289	-2.3227	8.3422	3.7847	9.1965	-2.79	3.4248	5.1159	0.3763	0.82873	1.7817	1.8706	-2.1913	3.5771	1.8056	3.0162	9.2792	4.244	9.5913	7.4474	-2.3573	7.2844	-1.1904	4.8468	4.5591	6.6713	5.8045	4.3024	1.4279	8.2233	1.2833	7.7757	4.1036	7.142	5.9748	-0.45968	6.033	5.0113	9.8735	-1.0084	2.2683	7.1022	7.9686	2.9312	-0.041807
7.6853	4.1442	5.6167	3.7734	3.81	2.8205	12.527	6.9186	7.9363	6.4928	4.4903	4.2261	3.43	5.6256	8.4847	5.6791	5.2921	6.0737	3.8268	9.7227	4.6586	11.877	7.425	10.677	5.5026	2.0363	10.058	7.6858	8.6518	6.2682	7.8022	7.9892	3.5464	8.2464	2.4159	3.6201	7.7518	4.4899	2.5924	4.8848	10.46	6.255	7.8279	5.5724	5.408	2.9711	8.5514	8.3204	6.2875	4.4792
-5.0932	-7.1831	6.8968	1.5431	4.4714	7.6345	11.248	13.188	7.7465	6.534	4.219	0.892	4.5528	6.7232	-0.87353	1.4191	-1.9011	4.1369	5.3126	2.5902	10.016	11.167	1.9105	9.8993	9.5553	6.9771	1.1602	1.602	7.6482	0.12077	3.4637	8.0076	1.6433	12.349	4.1931	6.958	3.2268	3.6901	7.66	7.5175	7.2101	5.8609	6.6356	9.8677	10.442	6.4208	0.36503	3.1414	7.6431	4.3225
-7.4253	-0.24748	-3.8044	-4.5461	-3.9789	-3.4921	-4.6666	-0.040492	-8.1812	-6.6403	-3.2935	-1.9143	-1.7801	-14.535	3.4612	1.9969	-6.5483	-7.9983	-2.0785	-7.2592	-2.5495	-1.8383	-3.2293	1.5049	-6.4844	2.9334	-3.4005	-1.6277	-12.392	-1.3303	-6.3004	-3.4561	0.17554	-0.64721	0.45438	-3.0314	-2.3124	-2.6971	-3.5611	-1.8493	0.95467	-2.1758	-6.6673	-1.255	-4.0165	1.6151	-4.5483	2.2875	-1.6399	-8.7955
11.419	13.619	6.7971	12.747	4.7288	9.5326	8.6393	2.9091	5.5078	10.917	8.3615	9.6335	12.703	5.8772	14.985	10.665	11.478	7.5413	6.7765	15.704	10.006	8.6632	6.0876	9.1151	10.19	8.2672	4.061	13.098	8.6186	0.60557	2.1991	9.3627	13.03	5.9295	7.865	11.837	7.3242	5.4758	12.389	7.2004	4.0385	13.333	9.6214	10.165	17.177	6.4404	11.796	8.3479	5.0345	4.1114
-1.5375	-5.3068	-3.2618	-0.82411	-4.865	-1.4531	-10.935	-1.3381	3.6648	-4.4722	2.7782	1.4113	-8.7434	-3.1846	-1.6814	-4.0857	-7.8337	-0.044174	-2.9907	-4.7491	-0.49524	-2.0324	-5.5093	-7.9495	-3.3682	-2.5555	2.0881	1.084	0.93123	-7.9303	-5.6578	1.6204	-7.7417	-6.8793	-5.6555	-1.2427	1.2323	-1.4436	-1.5671	-10.282	-5.2447	-0.2611	-0.73843	-10.55	1.9899	-2.3241	0.55342	-2.5835	-3.2804	-1.6605
-10.926	-5.1442	-7.1128	-15.458	-7.3559	-14.543	-10.29	-4.1049	-10.259	-11.199	-7.2812	-19.501	-17.17	-9.1536	-6.3865	-16.372	-4.8834	-9.1392	-8.0515	-9.3515	-5.9645	-11.508	-15.96	-10.943	-16.585	-17.586	-8.2784	-7.6138	-8.2145	-16.058	-7.4794	-18.536	-7.7208	-8.4914	-14.073	-13.617	-15.007	-7.8995	-8.6544	-8.5852	-15.99	-4.0528	-12.84	-15.875	-9.4616	-12.822	-12.038	-12.908	-15.257	-10.681
-10.261	-6.1343	-3.6805	2.1843	1.4886	-2.8474	-1.1689	0.44168	-1.4127	-2.6648	-2.0963	-6.377	-13.669	-3.0922	-5.6365	-3.7915	-11.658	-4.3556	0.33715	-2.7648	-6.632	-8.1453	-5.4694	-3.4412	-4.9926	-0.82467	1.6273	-9.9394	-2.5187	-11.497	-3.4419	-4.2106	-5.4367	-3.11	-4.8877	0.82765	-6.5535	-1.3246	-4.6534	-8.9226	0.80756	-4.1081	-7.7079	-6.4557	-5.251	-8.4559	1.0082	-1.2399	-3.7211	-0.63215
-11.297	-9.6781	-2.1929	-6.4223	-13.766	-13.452	-3.1944	-10.683	-10.45	-11.935	-16.743	-14.872	-13.351	-12.579	-12.496	-9.3883	-8.7454	-10.858	-9.1013	-10.668	-4.639	-5.3928	-8.2472	-7.1683	-10.142	-9.9307	-9.9669	-7.2694	-10.061	-14.406	-6.6327	-10.439	-11.962	-16.867	-16.993	-13.628	-11.647	-6.3313	-7.8205	-10.073	-14.395	-4.491	-15.769	-10.418	-4.5702	-10.62	-10.856	-9.844	-7.9657	-9.6415
-1.2035	-5.4696	-2.8407	-2.4718	-1.692	-4.2932	-5.1027	0.99044	0.20689	3.868	-1.6492	0.079767	-0.2843	4.5047	2.3898	1.4431	-0.32775	-1.5465	0.59864	-3.9064	-1.0733	-1.013	-0.83894	0.90017	1.8208	1.9257	-1.0663	-6.2564	-3.0714	5.3642	3.1691	4.4146	0.94571	-0.38963	-2.4185	2.2499	-5.6536	-0.70571	1.1604	-0.75192	0.44095	1.4677	-6.9668	-3.3303	-1.7479	7.3306	-0.94069	4.275	-2.1315	-1.4134
8.1097	8.7943	-0.76724	3.0979	6.9088	2.0902	10.196	7.6663	7.9728	3.4481	-0.38142	7.4333	3.6656	3.9837	2.3025	2.7467	0.79257	6.4615	5.3306	9.9483	-5.2429	0.38631	10.759	6.9106	1.8548	7.2624	0.563	5.1067	1.7607	9.7531	6.4993	8.6764	2.4751	7.4101	7.5229	4.0685	2.9701	8.0331	7.1007	7.1361	4.8735	6.64	7.2572	5.227	4.2174	1.3861	4.2836	6.1187	5.7674	8.0911
-4.0073	4.92	6.2778	0.34043	11.195	3.6506	1.6518	-5.5004	-0.0014781	3.7183	1.5659	3.4726	-4.6981	2.0045	0.48593	-3.0387	-2.5968	1.6735	-0.36896	-5.1745	0.56293	1.8711	-6.9422	2.2659	-4.01	1.5837	4.7882	2.0392	5.3009	-0.1415	-5.5008	-2.4618	6.5678	1.2373	-0.36474	1.5174	1.7484	0.32911	0.47841	3.2293	1.0779	-0.1668	1.162	-4.2695	-5.2007	-7.2361	-3.593	2.2269	5.6141	3.922
0.86609	-0.21072	-6.9555	1.56	3.9149	0.49563	1.8999	-1.9736	-3.0504	-0.12127	4.473	1.4709	-2.0315	0.21416	-5.8968	-1.8014	3.6729	-0.11137	-1.1704	-2.1684	-6.9959	2.0934	0.46473	-11.129	0.1128	1.0153	-7.1265	-3.3307	0.20898	-2.8141	-1.5771	2.4704	-9.899	-3.0438	-0.27687	-3.2284	-5.0494	2.505	1.156	-1.8979	1.1721	-3.6663	-8.9418	-8.948	-4.7907	0.22977	3.6534	-8.1425	0.65541	-3.6037
-14.92	-12.718	-14.608	-10.062	-9.4394	-9.0239	-9.9632	-5.3082	-15.477	-16.797	-7.4805	-7.2267	-10.876	-9.2257	-12.102	-16.926	-8.0344	-13.962	-8.413	-11.197	-9.9971	-11.122	-10.721	-8.1909	-14.056	-12.296	-12.934	-9.0934	-13.204	-1.069	-9.7566	-7.959	-10.753	-10.188	-16.343	-9.1572	-18.103	-8.2162	-9.9645	-7.9276	-8.3936	-6.9335	-13.487	-7.2412	-11.369	-5.5825	-8.6893	-7.7579	-11.264	-13.072
-16.851	-8.9306	-14.476	-9.6761	-11.388	-3.2502	-16.143	-11.026	-11.431	-13.951	-15.721	-15.24	-10.13	-9.5203	-12.717	-8.4983	-8.1714	-9.9641	-6.1355	-15.795	-14.026	-16.771	-14.927	-11.622	-9.7156	-13.685	-11.801	-9.9169	-15.562	-9.8057	-11.673	-9.8505	-7.3515	-11.577	-14.701	-14.126	-3.6566	-8.3009	-14.444	-13.007	-12.581	-15.803	-9.6136	-4.5175	-11.414	-11.768	-15.356	-13.978	-19.09	-7.9159
-16.138	-15.521	-12.703	-15.84	-14.176	-13.012	-22.612	-7.7653	-9.8238	-23.151	-15.595	-15.084	-7.8841	-18.647	-11.927	-10.098	-15.131	-8.7903	-12.996	-14.793	-14.304	-17.647	-17.435	-12.798	-9.1415	-13.979	-14.113	-10.77	-8.452	-8.901	-17.193	-9.347	-12.559	-7.6876	-18.452	-15.906	-24.323	-12.971	-9.0877	-16.066	-15.592	-13.522	-18.552	-15.792	-12.413	-14.742	-12.327	-16.613	-14.141	-14.816
-5.5501	-2.8221	3.9068	-6.6776	-9.1069	-5.1125	-0.67353	-0.89953	-2.8393	-4.5521	-6.8278	1.2048	0.6129	-6.5675	-11.832	-7.9029	-6.8749	-7.661	0.49044	4.6461	-6.5997	0.59577	-1.9565	-2.6448	-3.2057	-6.6828	-6.3752	4.1279	-2.4778	-1.9395	-7.5347	-3.6971	-5.7881	0.04912	-2.9591	-7.0023	-1.7476	2.3953	-1.5053	-3.1289	-2.8157	-5.3609	-0.59994	-2.9693	-3.3545	-7.2412	-3.6475	-0.52068	-2.352	-9.1614
-0.82482	0.32141	3.4582	5.8221	2.5508	9.798	6.2449	4.2681	1.0069	3.3781	8.5344	1.116	3.615	1.4447	10.064	7.574	4.7185	6.6827	12.571	1.5349	5.8747	3.1033	12.386	4.2679	6.8612	1.3492	1.595	6.6771	9.3904	5.6541	7.3323	5.349	14.109	6.3877	0.78134	3.5103	4.2266	8.2989	3.5274	1.182	5.2391	3.688	12.973	-2.4057	8.3088	6.5578	3.7815	3.5607	3.7109	3.1993
-12.446	-16.39	-14.838	-17.86	-12.133	-16.097	-3.4821	-11.723	-15.886	-8.4267	-10.136	-12.871	-13.619	-15.513	-10.631	-15.772	-10.412	-13.794	-16.714	-12.038	-13.853	-14.284	-9.0967	-15.453	-18.147	-11.146	-18.041	-12.721	-12.589	-17.663	-13.635	-8.715	-14.223	-8.5752	-14.348	-13.648	-15.313	-12.302	-17.921	-17.017	-17.838	-12.01	-17.642	-8.2284	-16.665	-14.105	-16.745	-17.428	-16.896	-15.949
8.7328	15.352	10.652	3.8941	7.011	11.533	5.9678	13.316	14.651	9.531	10.122	8.5954	10.702	8.2033	8.4301	9.1131	13.581	7.8474	6.4564	15.29	13.608	5.3818	13.365	16.873	9.4294	9.5819	6.6254	9.6302	5.299	16.388	10.066	12.743	16.077	9.6486	9.5504	15.791	8.7355	3.0139	4.8432	6.4257	7.6662	11.291	8.3714	12.357	9.8632	10.082	9.3557	7.2334	10.822	9.7144
-3.0599	-1.4261	-0.35033	-8.828	1.9021	-2.8209	-6.2268	-0.82164	-2.6986	2.1241	4.6766	-8.565	1.4881	-6.44	-3.9264	-0.4888	4.6255	-1.1041	-2.8673	-2.0043	1.9318	-4.9684	-1.2561	-1.4106	-2.5723	3.5853	-10.631	-5.2348	-4.1476	1.8731	-1.1117	0.49001	-3.5628	-1.6849	0.51629	-0.77071	-4.5267	-3.5544	4.8252	-10.208	3.1957	-2.6984	-4.0118	-0.80663	4.3544	-3.4756	-2.0446	-1.0642	-3.8157	7.825
-2.024	-6.5239	-11.334	-10.978	-11.531	-12.856	-6.3787	-6.3585	-10.945	-7.3962	-10.796	-11.04	-2.8669	-4.3759	-9.216	-9.2825	-10.184	-7.6839	-5.0178	-0.10228	-8.3781	-9.3345	-9.0312	-7.7228	-12.854	-1.8091	-7.0399	-8.0724	-5.9987	-6.8112	-13.204	-8.4193	-5.4931	-11.192	-5.5898	-8.8962	-10.772	-7.3916	-5.3653	-8.2856	-7.5454	-6.4062	-8.328	-2.6091	-8.975	-3.8222	-15.202	-4.4761	-9.7744	-9.8766
-7.9515	-2.6226	-8.6346	-2.495	-5.666	-7.9979	0.65676	-6.9439	-1.0393	-3.3492	-0.56186	-4.4419	-7.6684	-5.3844	-1.5527	-2.1812	-0.83551	-7.2575	0.039227	-6.304	-1.3089	1.8426	-7.4336	-5.6929	-4.6854	6.4985	-4.6272	0.99253	0.65738	-0.78503	-1.8611	-2.8749	-4.8821	3.3817	-1.4269	-8.3089	-2.0335	-1.1357	-10.411	-6.6622	-0.6821	-2.2863	0.062821	-4.7401	-0.69865	-3.9727	-4.0407	-8.7858	1.3285	-2.0015
4.3766	5.7283	-1.3068	4.2066	4.2946	2.5521	-0.11236	5.0879	4.7282	-1.8277	0.78925	4.1123	-2.8786	1.8429	-1.5264	4.5131	5.0924	4.2532	2.8609	2.2611	0.95163	0.35382	-0.39419	-4.8498	-0.76505	-6.8863	3.7494	0.49934	1.9127	4.3962	-0.19593	2.9951	-0.85508	4.9525	0.68062	-0.81799	3.84	6.2138	4.6662	4.912	-2.3949	-1.2575	-0.39806	1.7847	3.3546	4.3478	-3.0735	1.2669	1.9903	-1.1405
-7.6211	-5.8956	-4.7417	-8.5265	-3.8202	-13.608	-13.792	-16.678	-11.395	-11.868	-3.6449	-8.5686	-11.328	-7.5573	-13.791	-6.2309	-5.9512	-8.4821	-7.2693	-12.502	-12.769	-12.667	-9.1559	-8.1657	-6.2258	-12.474	-11.369	-2.7478	-13.545	-8.2144	-4.0173	-16.701	-7.9603	-10.89	-8.0261	-6.0145	-2.4275	-14.996	-5.8251	-11.185	-6.4639	-8.9703	-4.4402	-8.4649	-10.923	-13.89	-9.2944	-6.8868	-9.735	-11.204
-8.8168	-3.6194	-5.8798	-10.046	-5.2161	-11.719	-9.3851	-7.4667	-5.6831	-13.741	-9.1063	-5.7244	-3.1115	-7.613	-11.182	-9.2122	-15.471	-5.4953	3.2913	-5.7656	-8.5906	-12.61	-2.2644	-8.1386	-10.634	-12.026	-4.9859	-3.7325	-7.7187	-9.8109	-10.638	-12.578	-13.854	-10.059	0.052771	-4.3418	-11.612	-13.065	-10.503	0.91267	-8.9494	-14.226	-14.344	-8.2448	-8.9876	-6.3365	-10.75	-11.245	-6.839	-14.177
-6.9657	-7.0174	-15.159	-11.285	-13.796	-1.5815	-7.4752	-7.8137	-4.093	-3.3674	-6.0958	-5.1888	-7.3188	-4.3087	-9.5097	-10.479	-3.6524	-6.542	-10.203	-8.6683	-14.634	-11.025	-10.225	-6.9632	-7.0211	-8.2092	-5.1639	-6.431	-7.2691	-11.798	-7.5119	-10.818	-3.9638	-19.25	-10.389	-9.7296	-8.2388	-10.025	-15.88	-3.7067	-9.3422	-6.0146	-14.423	-8.0907	-10.206	-3.8904	-10.032	-12.208	-16.574	-13.658
-3.4634	-9.0615	-4.7178	-1.1335	-0.42216	3.7598	-3.6113	-3.0307	-1.3097	-0.27507	-3.4558	-2.9234	-6.7901	-5.3473	-0.3548	-10.869	-0.53333	0.83305	-3.2082	-4.1667	-5.4535	-1.7706	-4.3637	-6.5708	-0.22829	-4.825	-8.2553	-0.87226	-6.1701	-4.8698	-5.9066	-0.27605	-7.5864	-4.0786	-2.5072	-5.8892	-0.3315	-13.568	-4.7571	-2.7784	-10.284	-6.4957	-4.4098	-2.1572	-4.0983	-6.2079	-6.2668	-2.7134	-0.61106	-3.7886
-4.8523	-6.7424	-10.64	-8.4036	-11.879	-12.301	-8.4908	-8.5969	-7.0084	-12.379	-12.365	-5.4874	-13.949	-11.976	-7.8419	-12.44	-9.2966	-10.257	-9.9479	-8.9461	-7.5699	-14.872	-2.7121	-12.145	-15.131	-9.2804	-11.941	-13.3	-7.0798	-12.306	-9.2386	-13.261	-2.8651	-1.78	-14.497	-9.4172	-15.142	-13.164	-15.527	-7.3021	-1.9326	-5.1765	-16.216	-9.4276	-8.4202	-10.978	-10.793	-5.6209	-10.502	-7.786
-17.669	-13.192	-11.191	-11.227	-18.389	-8.8024	-12.49	-16.19	-16.089	-15.504	-8.5387	-14.911	-11.893	-11.916	-18.807	-23.06	-12.523	-10.496	-18.302	-11.76	-18.439	-17.583	-18.332	-16.607	-15.284	-13.542	-17.747	-17.198	-13.81	-12.402	-12.786	-9.1301	-12.282	-11.587	-12.084	-12.44	-13.863	-8.466	-16.244	-11.683	-9.9904	-12.301	-6.7216	-14.712	-12.945	-7.8804	-9.8569	-13.261	-14.788	-13.873
-11.358	-21.933	-13.484	-12.819	-11.712	-15.867	-19.653	-5.6142	-18.319	-12.641	-11.363	-22.668	-7.7295	-13.818	-14.856	-12.999	-11.378	-15.563	-11.054	-11.515	-8.2468	-13.921	-13.196	-10.91	-11.486	-12.33	-12.856	-12.791	-7.4347	-8.8504	-14.112	-7.0507	-13.71	-11.046	-14.113	-15.153	-11.747	-15.551	-8.5366	-9.5463	-7.2136	-11.021	-18.171	-15.053	-13.26	-10.638	-14.339	-13.084	-15.014	-10.626
0.070666	-6.3425	-2.2475	-4.755	-1.7526	-5.092	-6.0429	-7.3081	-4.4608	-8.8422	-2.0427	5.3068	-3.0223	-2.9636	-4.4607	-3.5664	-9.6129	-4.8995	1.7784	-7.5705	5.4833	-1.4154	-2.9111	-0.28087	-2.6741	-8.1408	-2.7744	-5.4298	-1.3839	2.1427	-2.4345	-0.97097	-2.2098	-4.4393	-4.9315	-4.0685	-7.8712	-3.4429	-1.8034	3.1954	-7.1423	-0.33213	-1.0483	-5.0515	-10.202	-6.6093	4.3965	-3.398	-0.79472	-6.1444
0.17537	0.4434	-6.4685	0.84337	1.4888	3.5303	-5.303	-2.5244	-1.5272	2.1267	-1.5298	2.6038	0.82706	-2.4134	4.3756	-1.1883	-6.2744	1.7139	-1.9631	4.034	3.8124	5.562	0.44393	-3.468	-2.2955	-0.50941	-0.93758	2.0997	-1.4533	-4.4465	-1.4704	2.65	-3.0222	-8.4287	-4.5371	-0.84305	5.697	7.4142	-1.9351	3.902	1.0322	-4.3815	4.5048	0.055879	-0.096339	-2.1985	-3.5929	-3.3194	-5.577	-3.8293
0.2355	-6.9661	-4.1885	-2.6625	-1.9822	-0.69016	-1.2885	0.26619	-1.8371	1.443	-3.4419	-4.7703	-3.3751	-1.8757	-0.32475	-13.399	3.329	-5.4841	-1.1242	-4.6309	-7.6226	-2.1844	3.716	-2.991	-2.1646	-2.9474	-2.8215	1.7598	0.26353	-2.5941	2.9672	-6.0748	-6.0018	0.59115	-0.50823	-5.8047	-6.2885	-11.389	1.7539	-1.3207	3.956	-1.4535	-0.1933	-4.1581	-1.3352	-9.4994	-4.6528	1.1226	-4.6278	-1.4344
-10.727	-10.568	-10.268	-6.8898	-6.6597	-11.022	-15.251	-12.26	-4.3968	-9.3741	-8.7608	-16.304	-12.825	-9.2039	-15.77	-10.733	-11.86	-14.303	-12.772	-9.5993	-9.5794	-11.925	-10.724	-8.1218	-12.839	-8.0065	-17.332	-6.5926	-7.7375	-6.9517	-10.35	-8.4015	-13.7	-9.5766	-6.966	-10.681	-7.5314	-6.9703	-12.795	-8.767	-4.7295	-7.9034	-8.3367	-9.185	-14.47	-3.4654	-11.671	-15.649	-15.011	-12.615
-9.4536	-5.8963	-11.934	-8.2677	-5.9415	-11.94	-9.2727	-8.3906	-11.594	-11.345	-1.3344	-2.3915	-9.4241	-13.698	-9.1727	-12.403	-9.0283	-13.728	-14.92	-5.9499	-16.143	-15.643	-7.9087	-4.5102	-9.4985	-13.708	-14.626	-10.63	-12.541	-9.7538	-13.374	-11.254	-9.1997	-12.493	-6.0976	-15.272	-13.736	-13.093	-5.1018	-10.67	-11.102	-10.379	-10.576	-7.7912	-5.2322	-11.7	-4.0606	-8.9919	-18.302	-17.458
0.57485	3.059	3.1337	-2.7985	3.6105	0.96158	-2.0096	4.3288	-3.1067	-3.1968	1.9835	-3.4213	-0.807	-6.8491	-0.94013	5.0609	-2.8128	-0.92793	0.5342	7.47	-7.0804	2.3599	3.8031	-1.8414	-4.1805	-4.4109	1.1425	0.7314	8.8332	3.7517	3.7164	-1.448	9.8599	-1.4701	3.998	7.7447	0.79017	5.3151	-8.744	-4.8368	3.1101	-2.5023	-1.1405	0.69937	-3.2041	3.8959	-0.62758	-11.042	2.8687	-6.2247
-13.005	-12.179	-11.809	-10.415	-14.039	-12.356	-7.4268	-11.226	-17.66	-7.1292	-14.538	-12.929	-16.283	-13.302	-15.815	-12.991	-17.842	-7.8619	-13.627	-14.156	-12.974	-15.939	-14.776	-9.3173	-11.014	-12.343	-16.981	-17.779	-17.863	-11.867	-10.243	-9.2648	-17.601	-11.491	-6.423	-19.007	-16.074	-14.256	-9.3629	-12.052	-14.417	-9.4754	-16.38	-14.812	-11.82	-15.177	-10.289	-9.8019	-16.961	-15.685
-3.1551	0.8054	-1.3885	-6.7809	-0.68262	1.998	-3.5749	-3.818	1.5118	-5.3282	-2.9105	1.3264	-3.4127	4.247	-5.228	0.031848	-9.1986	-5.7371	1.2526	-0.72232	-3.9057	1.1988	3.109	-2.3834	-5.8655	-6.3236	4.3722	-7.8325	-1.0558	2.2739	-1.1191	-3.586	-2.6118	-5.81	-2.9159	0.28016	-3.4136	-4.8757	-7.6551	-2.0106	-0.082594	4.2958	-9.3867	-4.6971	-0.10179	-2.4696	-5.2397	0.2172	-5.5594	-4.1862
2.7961	1.1198	5.8931	9.7438	2.4905	13.735	9.5441	9.8347	5.4694	9.1092	8.7922	7.7849	4.2484	3.2807	10.201	5.5391	1.9091	2.1598	2.0281	11.506	11.491	5.4793	8.4053	3.5877	9.1408	1.7317	7.9951	6.3834	5.2438	6.3072	3.0554	5.9559	4.6898	2.9738	7.3452	6.2582	0.21852	6.3622	12.125	6.0179	6.96	1.2115	10.254	6.7131	8.7754	1.6866	8.2863	4.3101	4.8885	6.9874
6.508	-3.1816	-6.8068	-5.8192	-3.99	-0.045392	-6.098	2.6654	5.2889	-6.5942	-2.5721	0.20087	1.5941	3.1553	-3.8457	-0.56016	3.6893	-2.2076	4.9143	5.1202	3.253	-1.111	1.8846	1.1857	-2.3429	7.171	-3.4279	-0.84737	2.3431	0.29503	3.0251	-3.8307	-4.6364	8.423	2.3218	-1.4104	0.1482	-1.7515	-3.148	-3.7685	-2.8984	-1.2555	-9.7058	2.1679	0.37901	-0.12659	-3.9651	-3.7253	2.3477	5.473
0.57587	-1.7542	0.53422	-5.4238	-1.5566	-8.1415	-5.3755	-5.1116	-2.254	0.9814	-7.1544	-0.65278	-2.3667	-2.1642	-0.48195	-4.2713	-6.6695	-0.24316	-2.3965	-3.8396	-3.9335	-2.9374	2.4022	-6.5097	-6.7545	0.46811	-2.8684	3.5731	-0.69873	-1.0678	-5.1513	-1.0267	3.7349	-1.6929	-3.2861	-8.924	1.0047	-3.3337	-4.7649	1.702	1.2777	0.49271	-5.4239	-1.7028	-2.4252	-0.40296	-16.102	-1.3694	-2.7109	7.275
-6.2878	-9.9625	-12.818	-15.233	-13.909	-18.012	-3.3619	-14.221	-11.277	-16.858	-7.419	-8.3075	-2.7665	-12.892	-11.494	-13.863	-7.8157	-19.343	-11.189	-12.397	-14.902	-15.588	-8.8878	-9.5146	-20.324	-11.034	-14.853	-10.458	-14.427	-5.8848	-11.767	-12.333	-8.4542	-14.091	-7.5313	-12.509	-9.7382	-0.78766	-4.2488	-12.625	-14.193	-9.3959	-12.155	-9.9678	-12.375	-11.124	-12.163	-15.491	-10.119	-9.0127
-3.8605	-2.3407	-4.0716	-13.069	-2.5254	-3.5619	-7.7284	0.74467	-0.11161	-2.579	0.55605	7.7732	0.56887	-1.8574	-3.5812	-2.2633	-2.4515	-8.2157	-4.3766	-6.7046	-3.2936	-1.5195	3.1467	1.2201	-7.5228	-3.3971	-4.3563	2.6997	-7.6284	-9.0566	-4.035	2.3421	2.1666	-3.3709	-5.1571	-6.3398	0.5566	-6.9752	-4.6814	-0.61809	-7.9443	-0.24924	-1.2717	-4.5766	-4.4284	3.9374	-7.5378	-5.329	0.84487	-5.8345
-2.1079	0.17751	-4.7314	-0.7456	-3.9035	-0.10816	-0.67753	-1.2163	0.68445	2.219	5.8082	0.59117	0.057184	0.77394	-0.16703	-1.9426	-1.536	-3.27	0.68191	6.2133	-1.5389	-0.86981	-2.5987	4.6726	3.9382	-1.2401	0.25815	-1.1567	1.8087	-6.2295	-4.1883	-2.0474	-3.9452	-2.0979	-2.641	2.8337	3.1198	-0.86137	0.34285	1.6681	-3.5195	-2.8243	-5.2572	-3.5538	-5.1746	-3.6173	-0.64857	3.6543	5.7285	1.5071
5.4375	7.2553	3.5899	2.1888	12.195	0.68428	14.411	8.6953	10.804	3.5937	3.5378	4.5663	4.4235	9.7087	3.7534	0.43365	14.877	4.3823	9.7234	4.6426	4.4678	10.811	5.7073	12.597	7.3712	6.4018	7.4445	0.97748	10.605	9.0228	10.533	0.43409	8.2786	0.28081	5.0887	7.3003	4.154	9.8308	-0.20974	6.3688	8.9548	3.2656	5.0534	2.0488	4.6647	5.3179	7.5292	4.9839	5.9203	6.8911
-1.4126	2.0676	-0.28026	-2.5149	-4.7695	-9.0718	1.2574	-6.8474	0.55471	-7.9705	-0.18863	-6.8899	-2.0286	-7.6421	-0.69959	-1.6196	-6.1144	-4.4466	-3.2885	4.0783	-4.0378	-3.1336	-0.21766	2.6673	-2.4506	3.4873	-4.4839	-5.3963	-2.086	1.5232	-7.133	0.65041	-5.8988	-6.0805	-6.7633	-2.6356	-2.6233	-2.9201	-1.6047	0.39128	-1.3494	-4.0267	0.85224	-5.2514	-3.8527	0.79401	-4.8279	-6.4669	-6.3286	-0.73959
3.3448	0.37632	-3.8421	-6.752	-1.8259	-3.4744	2.1397	-4.5998	-5.6548	2.1556	-2.7663	4.7435	-6.3429	5.9256	-1.281	3.4771	-0.95234	-0.73763	-2.9794	2.0629	0.77924	-3.7628	-5.7933	4.2071	-4.9059	-3.3369	0.49623	1.1137	1.2422	2.0887	-2.7784	-6.1956	3.7727	4.9353	-2.3412	-5.6155	0.81088	2.6007	-6.4803	0.1048	0.11726	1.942	-5.4936	3.818	7.381	1.3097	6.5785	-8.1894	-1.2672	0.4245
0.13383	-9.3069	-7.8018	-0.54478	-4.7378	-1.1181	-4.7293	-0.95375	-0.90049	-6.636	-5.5102	-10.599	-9.2808	-2.3766	-4.0417	-7.6733	-5.0398	-4.4638	-5.0261	-7.0964	-5.876	0.24654	-2.138	-5.2442	-4.1874	1.4138	-1.0918	-10.696	-8.9739	0.43503	0.066955	-4.6496	-11.479	-3.0275	-6.1997	-6.5462	-3.7725	-5.41	-8.4011	-9.3331	-3.9916	-1.884	-3.3058	-4.0746	0.42986	-0.38551	0.21838	-4.6362	-5.1087	-7.5705
-8.5779	-13.459	-16.674	-15.546	-13.113	-19.557	-11.794	-14.25	-12.966	-21.229	-10.426	-15.103	-5.7529	-19.549	-14.032	-15.142	-14.48	-16.267	-23.556	-18.743	-16.959	-26.536	-13.257	-16.138	-9.6015	-15.369	-13.899	-11.368	-12.195	-8.919	-13.502	-14.093	-8.728	-16.589	-5.4638	-21.634	-14.573	-12.35	-19.054	-15.537	-8.017	-8.8795	-13.775	-16.379	-20.117	-13.24	-15.446	-14.12	-14.938	-19.751
6.843	4.989	6.5063	6.0924	8.5591	4.5753	4.1089	9.5192	7.9575	7.7746	-3.1926	4.8611	9.9819	-2.8314	3.7127	-0.68304	8.0131	4.5385	3.9096	5.8131	5.8164	8.8617	8.2187	6.738	-1.6301	8.3167	5.5701	3.2172	5.4183	8.4329	12.325	3.6562	3.8178	4.0577	7.7886	6.3821	2.4952	6.5036	-2.5118	3.6175	4.3655	4.9017	3.9922	2.9921	6.9401	1.5564	13.466	10.573	6.7	7.4711
-0.88452	3.8914	-1.8696	-2.2102	6.6607	-1.1988	5.4421	-3.0189	3.7062	-1.1678	0.51386	3.9761	1.8073	7.2241	0.63655	8.0554	-2.2804	4.8811	3.6376	3.2699	3.5041	-1.237	0.17147	2.603	1.3286	3.0294	3.2356	-1.282	6.2325	-0.85377	-0.5612	1.9681	0.85845	2.8447	4.3499	1.5375	3.088	-2.5574	-0.99157	4.8868	-3.6095	-0.66604	4.789	-5.4002	4.0309	-3.4711	0.14921	7.1163	7.3794	-6.6938
10.096	-6.3185	3.4206	2.2364	1.601	6.7118	5.0091	1.1114	6.4352	6.9838	6.7053	-0.13146	6.7463	3.516	7.3749	4.0213	9.0504	11.833	3.9762	6.9003	6.0114	8.2082	-5.1893	0.91471	6.3094	4.8816	8.6487	7.0452	7.5427	7.3418	5.4798	7.8812	0.80731	1.956	1.2928	10.008	3.205	4.9468	-5.0089	5.3155	1.6546	4.2397	7.5855	7.3796	7.6746	0.054125	8.8097	8.6593	9.4612	4.489
-7.3075	0.39804	2.9235	2.0386	-0.24346	-3.3049	-0.20908	-2.7674	-5.565	3.0789	-4.0877	1.1955	1.8584	-6.6669	-6.8497	-2.7022	1.129	-0.48635	-9.12	3.3518	-1.4882	2.3173	0.32813	-0.075533	-3.1094	1.7802	4.7951	-4.4686	-2.8881	1.3804	-1.8032	-0.98447	-1.4259	0.58342	3.2555	-0.48535	0.495	6.1041	-5.5654	-0.7043	0.73625	-0.056138	-3.4184	-1.0411	-0.50007	-0.80334	-0.018023	6.2873	-3.1894	-2.9634
4.853	-5.0937	-0.042703	2.875	-5.6226	-6.9366	3.1486	-0.6685	1.3203	3.0228	0.26029	-2.5307	0.25845	3.4122	2.2055	3.2778	7.368	-1.3408	-4.2256	0.62306	11.99	1.8797	1.7655	0.34627	-5.3774	-1.5174	4.9625	9.1266	7.4107	1.5575	-8.1892	3.1841	3.7994	-2.9886	3.7421	4.6879	2.6096	0.12657	1.8786	-0.84479	-0.40922	-1.6451	-1.0756	7.2882	4.7	-3.5684	-1.9525	-4.9443	-1.6898	1.7707
-11.085	-9.6303	-2.374	0.84285	-6.4908	-4.8632	-8.2191	-8.6462	-10.246	-9.2503	-6.68	-5.8202	-1.4974	-8.1191	-9.3079	-5.0932	-0.020508	-2.4967	-0.3478	-5.7594	-7.1871	-7.6655	-6.7348	-0.43391	-10.756	-0.95781	-9.927	-0.8728	-1.1053	-7.4536	-3.6974	-3.3639	-6.095	-0.56142	-1.1721	-6.8989	-3.4461	-5.3138	-8.6613	-12.817	-3.4733	-7.0896	-12.185	-3.7084	-0.57062	-3.4382	-3.4596	-12.215	-7.8427	-5.2427
-16.433	-9.1973	-8.0555	-13.474	-9.3836	-14.488	-15.237	-9.8678	-14.862	-16.548	-13.864	-14.016	-10.451	-8.6785	-10.86	-7.9296	-12.16	-10.113	-15.215	-8.9245	-16.015	-8.9183	-13.095	-12.053	-18.014	-8.2805	-17.084	-11.304	-13.397	-13.7	-13.88	-18.26	-16.97	-11.904	-9.6095	-13.227	-13.986	-11.513	-12.986	-12.866	-13.129	-12.168	-13.739	-8.3481	-13.61	-14.775	-18.17	-10.12	-10.477	-4.7923
7.5944	7.4473	11.157	2.5904	8.4948	4.7516	10.875	3.9678	12.092	6.5308	10.376	14.392	6.2253	10.076	3.0709	6.027	7.3187	9.9901	7.2279	3.9924	6.7673	8.0513	10.86	13.116	13.067	9.3252	10.685	3.692	6.0271	8.7965	8.2506	8.406	7.2194	3.681	15.17	9.1341	-0.82512	6.0787	12.448	6.991	8.3751	7.9819	3.7939	3.6479	2.7092	5.6683	13.961	4.2708	6.2305	10.889
0.69358	3.64	-1.6227	-4.168	-0.43735	-4.8171	5.8164	-2.0461	-7.2335	0.7051	-1.3763	-2.7297	-0.047146	-5.4472	3.7684	0.54555	-1.5456	-0.80136	-2.2086	-4.0268	-0.67931	-4.5187	-3.1342	4.1852	-1.7266	-1.1911	-1.1344	-4.168	-5.229	2.4859	-3.0265	-4.0872	6.7111	-2.653	-4.4694	0.02522	-3.5322	-0.63072	1.6832	-8.6716	-1.7018	-1.878	-3.0968	-5.889	-7.9113	-1.0366	-3.9523	5.2899	0.28802	-1.7272
-1.2958	-2.5352	-1.6229	-4.0993	-9.3743	-3.7458	-0.049398	-4.4782	-1.2047	0.68324	-9.6458	-4.4755	-4.043	-4.2322	-4.2769	-10.222	-4.1646	-2.1878	-9.8017	-0.31014	0.46012	0.6208	-8.1054	-0.60922	-7.7	-4.2441	-5.4454	-4.2671	-2.0893	-5.7596	-6.493	-1.3554	-1.0257	0.36792	-2.1338	-2.0434	-3.9153	-7.1151	2.394	-5.5723	-2.0034	-2.7744	-0.10779	-9.9445	1.3869	0.95767	-3.3736	-4.508	-8.1041	-1.2982
-10.902	-19.86	-13.37	-12.493	-15.053	-11.385	-12.984	-17.274	-13.499	-15.108	-16.952	-15.9	-9.7706	-16.362	-16.427	-15.429	-12.59	-19.677	-5.1156	-17.017	-9.7237	-11.322	-14.936	-10.431	-18.664	-14.943	-11.811	-6.7729	-13.81	-18.388	-16.678	-11.552	-16.956	-7.7169	-13.329	-12.82	-11.39	-10.559	-14.947	-17.096	-12.142	-10.56	-14.999	-13.565	-14.789	-14.814	-11.117	-15.526	-16.051	-17.105
-3.5103	-5.4798	-0.32642	-2.7769	1.6155	3.9772	-6.4527	-0.34764	-2.5024	1.3466	-0.75405	-0.58882	-5.4148	-0.97517	-0.93399	-9.3402	2.4284	-0.58993	2.5178	2.1012	-0.0088812	-5.0941	1.8	-1.0833	-2.2942	-4.3136	-1.7698	2.9132	-5.3948	3.0496	0.36654	-1.8109	2.6511	-9.5051	2.3181	4.014	3.6226	1.0624	-1.4152	4.529	-0.57282	1.1041	-0.52784	-4.9263	-6.4878	1.4324	-7.9433	-0.39234	2.658	-3.5203
-8.8979	-15.696	-13.491	-9.8708	-9.4757	-6.8629	-11.024	-10.554	-5.9268	-14.612	-14.023	-15.419	-10.597	-13.071	-9.7178	-16.542	-9.6465	-11.479	-13.629	-9.4506	-5.3136	-11.231	-7.0926	-11.532	-9.8348	-9.9135	-16.177	-8.6956	-13.617	-14.076	-9.1426	-9.4034	-6.1839	-8.295	-9.1632	-10.989	-7.1376	-5.7406	-11.325	-10.341	-7.4862	-8.7883	-6.1327	-10.351	-14.777	-10.466	-17.8	-9.3536	-6.7227	-8.7898
-1.9442	2.5286	0.66352	5.3072	-3.2561	5.7386	0.055071	-2.8653	4.5174	-4.705	3.7096	7.2789	7.3509	3.3318	4.0154	5.5551	5.5391	0.95089	-5.6044	7.0421	0.50073	0.035241	-1.8252	1.8185	5.7761	6.8703	0.31595	-0.098995	2.041	1.8207	-2.491	5.2343	3.0025	-0.90943	3.7484	1.6457	6.0502	0.24086	-1.5132	3.0205	3.0038	5.9061	3.6202	10.734	3.5491	-0.45255	2.4206	-3.3724	-2.5313	-0.9005
-0.85456	5.6173	0.58837	5.1514	7.9608	-0.64114	1.9373	1.8706	6.246	6.0958	2.6001	10.792	6.8998	2.239	0.43816	4.4309	3.855	8.0241	14.232	13.064	14.507	7.8461	-0.13079	3.1739	3.6554	3.9998	8.5083	-0.93345	7.6949	-0.82125	2.1379	7.9279	4.6725	5.7386	1.7988	9.0326	4.7264	4.4403	3.1625	4.5964	2.0776	5.0612	1.775	8.4647	1.2701	3.3163	8.0248	4.8353	1.8451	0.94865
1.6897	0.87067	-4.5327	-0.62018	-1.9259	-4.0189	8.3588	-1.719	-5.2462	-2.9866	-4.5982	5.0648	-5.3453	-5.3237	-1.7772	0.52533	-2.7817	2.2674	3.9212	-1.0513	4.5291	-0.92353	4.3167	-4.0201	-1.5316	3.3374	-1.8701	7.1598	-2.4746	-2.4645	-1.4761	-2.5215	2.7821	3.8709	-2.481	1.9962	3.4228	2.1015	0.82804	0.81919	-1.3395	-4.9592	-1.7677	-8.3714	-3.4263	-1.3767	-4.3854	9.6452	-0.2902	1.4818
-9.9632	-13.643	-5.8178	-12.831	-18.141	-6.8631	-20.26	-14.589	-8.6484	-16.53	-13.277	-11.131	-18.333	-15.589	-13.724	-8.9623	-13.352	-11.656	-18.145	-8.3322	-11.373	-11.851	-16.643	-12.105	-7.3734	-6.84	-14.808	-10.38	-11.601	-13.953	-11.841	-17.218	-13.187	-10.629	-12.02	-11.482	-14.603	-13.261	-12.109	-9.3834	-11.104	-8.2881	-16.728	-13.077	-16.031	-12.674	-15.244	-13.25	-10.232	-15.321
-6.1195	-4.6223	-7.4533	-17.179	-9.8933	-12.011	-11.438	-7.9399	-11.237	-5.4052	-10.63	-8.1172	-6.1494	-8.9181	-9.3379	-14.385	-11.314	-19.04	-8.8879	-6.8762	-8.9769	-5.2972	-8.1578	-6.1977	-4.1131	-12.146	-9.7656	-10.869	-7.4882	-8.1896	-11.336	-12.65	0.012674	-8.8794	-3.7639	-6.8325	-5.3046	-12.582	-6.6129	-3.8359	-4.1855	-8.5374	-7.8441	-4.9636	-8.7593	-11.36	-4.8164	-11.957	-14.673	-8.6428
-12.694	-8.6842	-20.571	-15.832	-17.453	-14.732	-13.766	-15.767	-10.964	-15.787	-18.644	-12.976	-14.885	-14.798	-10.152	-8.2885	-9.7437	-11	-15.275	-10.279	-12.606	-11.379	-14.083	-13.427	-14.819	-16.667	-15.896	-12.983	-13.468	-7.6531	-17.237	-12.412	-2.9828	-13.931	-20.753	-14.138	-14.958	-10.127	-11.831	-12.993	-11.494	-12.602	-12.05	-14.281	-16.265	-16.775	-17.026	-11.883	-16.208	-19.107
-6.9761	-7.1021	5.6082	-9.2491	0.92194	-7.2765	-7.7852	-8.7638	-3.5189	-2.5875	-3.4158	0.71423	-2.4832	1.0847	-8.9512	-8.4952	-6.6576	-5.2013	-4.3004	-5.0474	-9.3174	-3.126	-4.3194	-4.5106	-4.3157	-9.428	-2.7795	-1.4682	-6.3247	-1.9363	-4.4789	-4.2747	-4.4902	-4.0411	-3.8319	-8.2922	-4.7742	-1.5264	1.6856	-10.322	-6.0351	-11.122	0.41202	-4.8977	3.6972	1.0905	-5.3147	-1.348	0.29271	-5.9885
3.9967	6.1413	0.68456	0.01378	-5.5247	5.8356	3.9027	0.2131	-0.92146	9.2068	1.6619	-0.17299	-0.013498	1.8281	-0.21236	3.6471	1.2092	8.3827	1.5255	5.3039	3.9821	2.7854	7.631	4.7297	5.9287	14.805	8.795	8.7089	3.4042	3.7326	9.7296	5.861	5.1405	14.618	10.013	4.6253	-0.087137	2.3868	2.705	4.3407	4.8321	3.0897	7.596	5.5425	4.8152	2.634	12.122	10.055	-0.76064	6.7273
-18.519	-25.198	-25.201	-23.31	-24.039	-20.65	-17.786	-13.933	-26.708	-25.348	-25.426	-18.786	-20.201	-20.757	-17.413	-16.887	-22.036	-18.827	-20.398	-19.901	-28.984	-27.776	-23.899	-21.685	-18.352	-21.063	-23.314	-15.691	-19.441	-22.551	-25.545	-21.978	-26.34	-19.034	-27.678	-20.131	-25.095	-25.621	-23.184	-25.79	-24.377	-24.246	-22.744	-22.253	-28.185	-23.866	-20.879	-23.55	-21.316	-23.119
-5.8192	-3.8705	-0.29366	-11.428	-1.6559	1.3231	2.4188	-2.8463	-2.9576	-8.4097	2.4596	3.7239	-0.74914	-5.0758	-2.8382	-4.5972	-1.2116	-2.8782	-4.5237	2.2074	-5.838	-4.837	-3.7113	-3.2326	0.29338	-2.9548	-1.5887	-4.8971	-7.7375	-4.4811	-11.371	-3.9148	-8.7346	-4.6602	-4.4713	-7.4712	-5.6129	2.1294	-5.5073	-5.0076	-7.1173	-1.542	5.5049	-2.7199	-7.0813	3.2863	-4.6433	-6.7766	-1.38	-3.3902
-7.6501	-5.1264	1.2905	-3.6232	-0.8177	-5.4063	0.047863	4.1701	1.1751	3.369	2.6723	-0.22395	-3.602	5.0349	-2.1593	4.0301	3.1301	-1.7832	-4.7576	-5.9749	2.5887	-0.91073	2.5849	-9.5872	1.4516	-2.8389	0.68223	0.34609	3.8518	-7.4806	1.5962	-1.1279	1.8144	-2.2918	-7.5939	1.4599	-1.0709	-1.3776	-3.7093	-0.45754	2.1499	-2.6937	-2.4173	-2.4146	5.0766	-3.4219	-1.5952	1.8086	-2.1803	3.8373
-19.375	-22.388	-13.183	-16.697	-23.185	-23.25	-15.698	-21.724	-31.355	-23.943	-22.506	-26.143	-21.724	-18.137	-16.649	-20.851	-21.361	-20.091	-19.938	-19.661	-29.098	-19.806	-24.759	-21.581	-14.5	-17.881	-25.137	-17.501	-18.27	-21.265	-20.84	-26.617	-16.283	-20.542	-18.3	-13.284	-23.273	-23.999	-26.525	-21.078	-19.686	-21.57	-25.456	-21.644	-21.267	-21.132	-13.901	-20.33	-21.193	-22.3
-7.8263	-12.342	-10.517	-20.022	-11.507	-11.195	-9.2794	-10.068	-5.3011	-11.511	-7.8638	-18.772	-9.5387	-15.279	-10.285	-12.655	-10.243	-6.6778	-11.654	-12.962	-9.3504	-18.677	-7.8431	-12.011	-11.902	-11.255	-10.643	-8.8471	-11.559	-13.627	-9.598	-16.944	-15.492	-4.6325	-17.236	-7.2376	-11.783	-16.399	-4.2261	-4.754	-5.0064	-14.925	-6.9651	-12.865	-13.596	-6.4963	-7.7137	-17.343	-17.593	-9.6955
-23.461	-23.974	-25.852	-22.153	-15.099	-18.494	-20.272	-23.09	-24.239	-25.46	-29.175	-19.387	-22.505	-21.539	-14.882	-18.538	-24.046	-16.997	-21.918	-25.258	-19.493	-22.855	-20.023	-19.593	-22.897	-23.44	-22.357	-29.059	-21.096	-18.844	-26.185	-15.738	-26.136	-20.388	-23.848	-24.356	-20.834	-18.612	-27.148	-18.104	-25.649	-24.7	-18.677	-22.921	-28.437	-17.317	-21.487	-21.157	-19.823	-20.401
-3.4329	-4.0517	-0.19157	0.4053	-6.0411	-1.0358	-0.67124	-0.068055	4.2496	-2.033	-3.808	0.87437	0.21523	-3.6184	2.5792	-3.3096	-1.3276	-0.99351	0.81641	-1.4443	-1.7477	-0.95272	1.5097	-4.8151	-1.4699	-2.5855	4.7241	1.6402	-3.2717	-1.0212	2.6489	1.9533	4.5959	2.0463	-7.4496	1.686	2.3816	-4.1335	3.8298	2.419	2.3721	-3.935	1.1939	-2.2802	0.81819	-7.619	-0.90826	-0.33242	-3.3735	-4.3833
-2.2825	-4.8133	-10.493	-9.5132	-2.6719	-3.45	-1.5225	-6.2156	-4.4297	-2.9578	-2.8345	-10.302	-3.3945	-3.875	-4.3805	-7.5962	-5.0318	-12.303	-6.4574	-4.9285	-5.1234	3.2726	-5.7268	-7.3527	-5.7752	-5.908	-10.797	-11.453	-13.12	-1.3857	-5.0342	-5.0825	-8.695	-4.3982	-7.6966	-6.2753	-7.695	-3.7164	-6.1973	-11.165	-6.9179	-5.6235	-10.238	-5.4284	-8.89	-6.1462	-7.3578	-6.9181	-1.9004	-9.1433
-2.1438	-4.6363	-4.2896	4.271	-8.1366	-0.026962	-5.7238	-13.067	-10.603	-7.9044	-1.5583	-7.1719	-4.732	2.4669	-3.2104	-8.3387	-5.3643	-3.3077	-5.1191	-7.9469	0.14993	-7.3112	-6.7483	-1.3006	-5.2162	-7.3145	-1.8285	-7.2488	-2.2715	1.0374	-10.778	-1.6471	-1.3487	-8.636	-8.0642	3.248	1.0139	-4.3784	-0.85341	-5.805	-6.8393	-3.4758	-2.1686	1.9625	-10.632	-1.2689	-4.9646	-5.6545	-0.78935	-1.2605
-11.259	-8.1333	-7.1777	-5.351	-8.5723	-7.9159	-10.358	-6.6492	-15.256	-16.483	-12.983	-12.53	-7.6327	-4.9209	-8.2412	-10.953	-12.98	-8.4545	-9.6826	-7.5311	-4.1834	-8.2552	-5.1332	-11.153	-9.8961	-9.436	-11.343	-8.9932	-9.3532	-10.203	-5.0899	-7.134	-2.51	-9.9255	-7.8132	-15.24	-8.4169	-7.5241	-12.968	-11.048	-5.0101	-1.9011	-7.7688	-15.23	-14.17	-7.9733	-20.336	-11.831	-11.937	-4.1257
2.3297	-1.2065	-0.19031	3.7791	2.787	3.7119	-5.5185	-1.304	-1.118	4.272	-1.8393	-2.1324	1.4256	4.3337	-1.5411	-8.1086	4.8686	-2.6652	-6.5597	-1.4386	-0.29477	8.5025	-0.97673	-4.2414	-0.19271	-0.13279	1.2282	4.5619	-3.2308	1.9547	0.17635	2.3209	-1.6668	-4.53	3.786	7.91	5.427	3.4118	-6.9271	0.79593	1.6053	0.22489	-0.41256	1.6426	-6.6862	-0.057203	5.3126	-3.3792	0.59081	-0.078141
-27.537	-23.402	-22.464	-25.325	-15.975	-29.147	-22.596	-16.414	-22.171	-19.556	-22.795	-19.893	-20.503	-18.982	-19.411	-24.792	-20.955	-9.5583	-20.678	-19.367	-18.767	-22.448	-22.857	-16.737	-21.23	-16.151	-26.787	-20.361	-21.132	-20.908	-19.414	-18.808	-25.737	-21.052	-21.516	-22.397	-22.115	-20.942	-23.172	-24.985	-27.075	-24.77	-24.173	-19.734	-22.816	-18.466	-22.744	-30.681	-20.798	-22.139
1.0418	-3.6508	-0.85496	-5.8331	-2.7946	0.56787	-5.3488	-5.4701	-6.8528	-2.9088	-4.3948	-7.0403	-7.6954	1.5423	-2.2155	-3.2906	-7.1716	-4.2127	-3.5811	-0.79599	-3.8899	-6.8659	-7.3114	-1.0598	-1.6085	0.46139	-3.5164	-0.19221	0.39389	-12.245	-4.4846	-1.0105	-2.895	-5.8066	-10.244	-0.88893	-4.5595	-2.5369	-2.3616	0.2845	-2.3255	-3.8877	-1.2416	-3.2498	-1.9314	-3.3878	-5.3408	-9.916	-6.3348	-7.1177
-12.447	-11.247	-7.3285	-8.6818	-9.3267	-9.551	-12.798	-12.515	-9.5875	-11.741	-8.3703	-11.827	-9.5156	-16.314	-10.019	-9.2015	-10.279	-12.354	-4.4886	-8.1623	-9.876	-10.481	-11.058	-13.595	-7.3185	-6.7718	-8.3878	-10.751	-11.73	-12.062	-10.656	0.5353	-11.958	-5.7367	-13.574	-13.853	-12.867	-10.256	-10.083	-18.233	-7.9763	-18.262	-7.2464	-4.6277	-11.03	-10.384	-13.173	-6.1249	-14.632	-14.138
3.0536	2.1338	1.8613	-3.6614	-7.791	-7.8713	-5.8265	-2.8058	-5.151	1.884	-2.3539	-1.9756	1.6474	1.2018	-2.5747	6.9658	-1.8248	4.3795	1.9495	1.3002	2.2263	3.8527	7.9721	2.2875	-0.47769	2.0981	-1.3882	-0.53472	2.3809	-1.3895	-0.0087192	0.68718	3.2643	-0.11604	4.7971	1.5195	-0.86969	0.61003	-2.1209	-9.9487	-1.9249	10.497	-1.9871	-3.5041	-2.0852	-2.6769	-4.5066	-1.1486	-6.6506	-0.059961
7.9433	4.2904	1.2301	6.5652	4.0981	6.7156	10.204	11.503	5.3632	8.2822	6.5114	-0.80729	4.924	8.418	3.7729	6.6441	3.1542	0.52441	6.0682	14.183	-0.26819	-0.63469	0.96268	3.9559	2.6065	-0.16387	5.1639	8.9614	5.7596	-0.31319	2.0998	4.6191	-3.225	-0.74698	0.24583	7.1245	-4.2478	4.6162	-0.40626	8.5564	6.4343	4.5483	8.4627	11.92	7.7217	-1.4295	12.884	3.426	5.1413	2.8704
1.6889	1.3023	-0.68214	-1.0694	3.5414	1.3831	-3.0917	0.40035	0.72995	6.4505	1.2776	2.7351	4.1504	9.3937	1.0819	2.2423	2.0575	1.0324	-4.9881	-1.2955	-7.1496	2.895	0.8426	-3.193	5.9671	4.8453	5.0401	1.2219	7.4221	5.3043	5.9262	-2.8616	3.521	7.9022	4.9299	-2.0726	4.7719	-3.3292	3.5972	0.06468	-1.0919	5.7933	-3.7805	3.4462	-5.0581	6.2284	1.2947	4.5376	5.7102	4.258
-7.6396	-5.9247	-5.0414	1.7882	-1.3574	-2.9499	-5.0561	-1.0933	-3.8486	-4.9319	-4.7564	-0.5898	-2.0909	-9.1287	0.96173	-9.8446	-3.9969	0.68352	-2.2709	-8.4587	1.3008	-6.6228	-9.7532	-3.3498	0.69422	-5.028	0.50806	-2.642	-4.2434	-0.22936	-5.6474	2.1608	-5.8974	-0.94484	-4.9303	-1.2785	-5.0592	-7.1418	-9.3032	-0.10696	-7.581	-4.9338	-7.2385	-2.5196	-3.1569	-3.5152	-2.4452	-1.1925	-4.4345	-0.18438
2.3209	-5.0132	6.1684	1.5395	4.0293	-4.4038	-2.6286	-0.9937	-0.24164	-0.49881	-1.136	4.8454	-0.71131	-7.4855	1.4616	3.0115	1.1627	3.5768	2.3793	1.332	-1.615	5.3374	-2.3104	-0.82583	-3.2113	1.2912	-2.1351	1.3353	-3.1327	5.5855	-1.2633	1.6785	4.5152	6.3043	-2.051	-1.4789	-0.19256	-3.2868	2.6919	4.641	3.3272	0.68464	3.3376	-3.7858	-8.5287	-5.0753	4.9172	-10.322	-2.5215	3.705
-6.1314	-6.0962	-1.3946	1.3416	-1.4175	3.2103	-3.8592	-1.2369	-0.54434	3.1069	-0.55035	-9.1777	-5.1577	-0.99083	3.2708	0.1637	-0.48328	-2.2773	-3.1298	-3.0703	-4.9285	-11.538	-2.5561	3.8692	-2.1974	-2.4823	-2.0817	-1.829	-4.3136	-8.3202	4.7594	5.6437	-7.1892	4.7413	-0.41319	1.1881	0.2531	-0.31443	7.9546	4.0026	-0.37616	-4.5832	0.6343	2.2274	-1.1059	7.3805	-0.77607	-5.7432	-0.36693	-4.2229
-2.3958	-10.077	-6.7894	-7.2885	-6.0017	-3.3598	-3.91	-8.3323	-6.3246	-11.63	-13.53	-5.3788	-9.6953	-8.1931	-6.8681	-8.5984	-4.7459	-3.3509	-8.3193	-6.5809	-0.59799	-7.7869	0.69278	-0.91805	-5.9647	-5.0698	-12.246	-1.9847	-15.759	-7.5267	-7.8866	-6.0129	-6.5995	-5.9736	-3.5793	-4.3631	-8.9079	-9.3224	-11.508	-2.9759	-4.571	-12.398	-11.265	-3.894	-3.6153	-11.065	0.02774	-8.1566	-6.8671	-9.4899
5.5532	0.29128	4.4662	6.9064	4.5455	9.4495	12.311	-2.7625	1.2684	4.3862	5.161	-1.2393	-1.0126	-0.34069	-2.7718	10.418	0.77371	2.7746	-0.41783	-0.27616	4.0362	-4.3673	4.5999	3.8245	-8.0686	0.12738	6.8604	5.3547	1.9426	-0.23382	4.5885	4.3055	-1.2879	3.7491	-1.9114	1.2	8.0356	0.1217	8.9968	4.0634	-0.68249	-2.5598	-3.5139	8.1864	-2.5958	0.73878	3.9781	9.7534	0.32377	-1.2849
-3.2331	-0.80808	5.0788	-0.96538	-1.4503	3.7008	3.0159	-3.803	-1.515	3.8969	1.5056	-2.0385	1.4035	-3.7382	1.5813	5.3857	0.1662	7.0054	0.89831	-0.37803	-0.97507	-1.2467	6.2478	4.0957	5.7749	2.5904	0.23165	4.899	4.2016	3.0398	2.3118	-2.088	-10.91	6.6279	0.56245	-0.60439	1.3535	1.4131	3.5363	-0.65836	0.2135	4.1714	0.18182	3.8849	2.2279	0.30057	3.4137	4.4059	0.13799	5.9207
-2.0076	-4.5312	-5.4647	-2.3496	-10.313	-3.1796	1.9836	-6.2254	-8.6277	2.2921	-1.27	-4.0114	-3.7311	-2.1687	-0.016604	-2.9736	-7.8173	-0.21636	-9.1516	-8.8636	-11.121	-2.7712	-3.3943	0.57607	-5.8068	1.6082	-4.2485	-6.664	-8.7818	-9.7959	-4.6847	-2.467	-5.4241	1.3244	0.32293	-8.6135	-10.614	-11.946	-2.5035	-2.8404	-4.0287	3.802	-0.86633	-4.8078	1.2114	-2.4116	-6.2652	-4.6468	-2.1828	2.0891
6.4794	-1.2421	-6.1162	-2.6105	-4.1583	2.0494	-3.6963	2.9453	0.34808	-7.2165	3.6825	0.049725	-2.5287	-7.6067	-2.1726	9.3667	2.5506	-4.2791	-4.1241	-4.0115	-2.9567	0.19669	-0.77036	-4.0193	1.6523	-5.433	-2.5724	1.1593	-4.7877	-5.0015	4.913	-1.3823	-5.8194	-4.6399	0.067343	3.4817	-0.13836	-2.0591	2.6199	-2.9018	-5.5349	-1.0091	2.79	1.2959	6.3101	2.5683	-5.4677	-2.4318	-1.8577	4.0122
-0.57082	1.5448	3.6325	1.7982	-0.18449	-3.0996	-2.4109	4.4627	-0.75823	-0.76759	-2.6404	0.28826	1.6923	-0.70917	-5.6181	3.3307	-0.20871	-1.2571	-1.283	4.6247	3.665	-2.2371	-4.3469	-1.4498	-1.8635	-0.30755	-0.35058	2.2403	-0.80639	2.6697	1.2545	1.9087	-2.5091	1.2514	2.7363	-1.8566	-0.1536	6.4782	3.2405	1.2532	3.2675	-0.2677	-3.6211	-2.807	-3.734	-2.1839	-3.8356	-0.56108	-1.0856	-2.3248
-18.653	-7.976	-11.666	-14.675	-9.371	-6.4725	-9.1411	-5.4672	-9.055	-11.993	-17.841	-12.84	-15.071	-14.519	-9.113	-18.287	-14.41	-9.4029	-11.055	-11.037	-9.3926	-12.672	-12.373	-11.514	-18.705	-13.159	-10.298	-19.575	-7.3672	-14.271	-9.4528	-15.477	-8.1105	-13.917	-18.037	-18.041	-15.011	-7.7075	-17.333	-20.926	-13.714	-11.422	-10.448	-15.782	-17.837	-15.142	-16.406	-15.215	-15.022	-15.903
-1.7527	-1.0601	2.6922	-5.7086	-3.3883	-8.2377	-11.215	2.3081	-2.3079	-0.24023	-7.9147	-5.9058	-7.0389	-4.9486	-8.7242	-4.373	1.6712	-0.030466	-0.50546	-5.2245	-2.0153	-2.1281	1.9431	-6.4651	-4.7738	-5.2518	-0.29824	-4.4867	-1.7788	-1.8923	-4.2774	11.45	-5.0621	1.6767	3.8768	-2.632	-3.1591	-0.096816	-3.7658	-2.0365	-8.8978	-0.4411	-2.0149	-2.39	-6.5618	-3.2992	-5.195	-8.7988	-4.2172	-6.9035
-7.359	-18.678	-16.203	-10.263	-13.198	-10.018	-13.395	-17.243	-7.0472	-8.5375	-15.876	-13.871	-19.147	-10.771	-8.572	-15.585	-14.295	-11.333	-12.935	-12.213	-10.985	-8.2935	-14.579	-14.87	-13.836	-11.348	-7.6095	-18.209	-14.739	-3.8359	-17.196	-8.2466	-11.736	-13.608	-13.603	-14.775	-13.056	-16.673	-12.822	-14.6	-14.01	-10.934	-14.524	-13.058	-19.252	-11.241	-10.978	-4.2803	-14.629	-18.067
-4.9046	-4.9187	-3.5765	0.81522	-0.74793	-4.0797	-4.1114	-0.06455	-2.1036	-4.7594	-5.8137	-7.359	-4.9024	0.63361	-1.3942	-2.9453	-2.5596	-8.5005	-3.4388	-3.164	1.966	-2.0398	-3.4017	3.1168	6.8249	-3.0706	-6.7055	-0.52088	2.9469	-2.7895	3.9821	2.8933	-0.97432	-1.145	-0.49094	-0.39525	5.4418	1.9685	-2.2851	6.7723	-0.45049	-0.96473	0.82775	-3.0085	0.54943	-10.265	-0.33704	-5.3463	0.25189	2.0537
6.0813	9.6525	-0.004345	10.176	6.6283	5.2558	1.08	10.613	6.784	1.359	5.4436	10.607	4.3152	3.635	6.2245	7.4377	7.0444	9.3796	6.8944	4.2381	3.5832	5.0682	0.81736	5.5011	8.5175	12.51	6.7059	11.035	7.8226	6.3102	4.8059	11.635	8.3523	7.7511	3.2235	7.0784	9.0693	6.5929	-4.687	9.0287	4.4427	3.4047	7.8908	11.309	14.544	9.2282	7.2575	3.0249	4.6988	11.905
-1.2068	8.738	-7.5077	5.1498	2.0855	3.1607	-0.5134	0.57651	2.0086	7.1625	4.5822	-3.0693	1.5428	-1.4746	3.9229	12.972	1.9002	1.1647	-1.8451	-0.2516	7.5938	3.7039	2.6558	-3.9971	-0.56498	-5.2138	-5.9856	-4.0105	5.6348	1.6222	3.4828	5.8032	1.3872	2.3095	0.36337	-0.66323	-4.1345	6.1774	2.6885	4.0499	-2.5799	2.3093	-1.8836	2.3337	2.8207	7.1418	-3.7266	8.3866	-2.9722	9.6989
-0.95159	-0.4075	-1.2016	-4.5391	3.7684	-4.3851	-0.96996	-1.7162	-10.283	-3.8407	-3.5915	-3.7517	-1.2862	-5.2446	-3.6039	-8.9	-2.9567	3.6408	-8.6194	-4.4494	0.25101	-5.1776	-0.89546	-8.4295	-5.1684	-2.7247	-7.9309	-0.99427	-1.9905	-4.721	-1.0173	-1.4007	6.1029	-2.0761	-3.1135	-3.6352	-4.4466	-2.4728	-2.3545	-6.674	-3.7866	-4.8135	-6.055	1.9783	-4.4794	-7.4947	1.3616	-3.8003	-7.8212	7.8649
-14.071	-16.208	-13.394	-21.85	-17.285	-11.186	-15.422	-21.823	-15.645	-16.439	-11.975	-19.981	-14.392	-18.26	-12.032	-12.002	-12.493	-11.188	-12.142	-11.861	-15.347	-16.063	-14.002	-13.228	-14.332	-16.209	-10.91	-4.6716	-15.848	-11.674	-16.203	-18.438	-13.693	-11.652	-18.127	-15.238	-8.8915	-11.56	-11.555	-6.9413	-12.069	-16.021	-10.399	-11.673	-16.632	-13.294	-16.381	-18.294	-12.066	-18.903
8.9237	12.183	9.1636	8.8691	17.121	16.192	6.1935	5.7934	14.187	10.635	11.8	19.926	13.808	11.189	12.189	5.1575	14.139	13.245	9.9896	16.74	6.7674	5.4459	12.422	18.85	10.581	6.2418	12.838	14.101	9.5753	11.55	7.8762	5.2759	8.7303	11.445	9.8257	14.232	9.0211	14.279	9.9815	10.237	9.0715	12.226	10.578	9.3805	9.6346	7.0968	13.845	10.239	13.773	10.815
-0.50304	-4.3427	-2.0513	-4.8549	-7.6351	1.0116	-10.835	-3.2359	2.3926	-5.7163	-7.5888	-3.074	-2.0911	-4.2706	0.13914	5.521	-4.5073	-5.9343	-4.8629	4.9562	-0.22225	-1.3495	-5.9239	-4.5947	-5.1247	0.055084	-1.988	0.036233	-2.8079	-1.4135	-4.1669	-3.6621	-9.6412	-8.2484	-8.354	-7.8216	-0.060522	0.19656	-5.1885	1.9569	-1.3792	-4.5138	-0.054267	-3.5705	-2.1143	-5.7659	-6.0226	-2.2745	-4.4551	1.7843
4.3062	1.8849	-1.2051	8.6927	-7.9675	-6.3824	-5.0515	1.1289	-1.131	-4.0355	1.2014	-5.9956	0.62907	-7.0531	3.3512	4.6642	-2.8778	5.2086	-3.5358	-0.11319	-2.3805	-6.6034	-2.826	-4.9244	-3.3055	-1.7147	-3.5127	0.26855	-3.2082	0.89236	-1.5336	-9.2013	-0.086286	3.1942	4.6363	-0.87101	-3.4336	-1.1904	-1.2851	-0.52882	1.1197	-3.9877	8.0329	-2.7233	-2.3075	0.25273	-3.4612	-2.843	-1.847	-3.3062
1.3363	-5.3834	-4.5887	-2.6642	-1.8557	-0.61047	-5.5121	-1.6604	-2.5492	1.7569	9.7149	-3.063	-3.6031	0.64353	-5.3883	1.6331	-3.6343	-3.6742	2.1391	1.841	1.6785	0.18459	-0.1664	-2.4245	-0.35451	-2.9174	-0.60151	-4.4764	0.069363	-1.2289	3.7853	-4.9035	-1.4895	-4.339	-7.7878	-1.3164	2.8995	3.9035	-0.99847	0.11274	-3.3078	-4.3999	-0.36423	-0.066682	-2.8738	-4.6888	1.5867	5.4071	-4.3094	-4.1064
-1.8083	3.2951	0.90865	2.8564	-2.937	3.5556	0.67229	5.9088	-1.5147	2.3642	0.68424	-6.2467	1.6904	-2.4761	1.5445	6.7912	4.2566	2.9719	1.1035	-2.4898	-1.5466	4.108	2.713	3.9731	2.4083	5.3865	2.8914	2.6832	4.7127	2.7078	4.7094	1.0653	-0.90019	3.3647	0.65912	1.6147	0.32092	8.1195	7.9736	4.5735	-5.3772	1.2945	-0.049128	-3.5186	-0.86067	-1.9176	-0.36338	6.3024	4.2507	3.7352
8.0387	13.329	8.1945	9.668	1.2644	0.95582	8.5174	6.2894	4.5689	7.3365	4.651	9.5545	6.6506	5.45	5.2371	-2.5012	9.351	4.1482	7.9126	4.5232	-2.236	3.0338	5.5675	9.227	-5.1815	6.0959	-4.6205	5.8803	5.6948	5.1808	5.9241	3.1115	10.468	2.5386	6.3603	2.2347	-1.6022	9.118	1.1408	-1.8888	1.2329	-1.3119	3.4465	4.2831	9.8328	5.058	1.6408	2.1127	10.988	6.8806
-3.3712	-3.1522	-4.566	-4.9668	-5.6663	-2.8605	0.034529	-4.2233	-1.7815	-6.8742	-4.8442	7.2574	-2.6197	2.7785	-3.3471	-7.1148	-3.6703	-3.5611	5.8422	3.0457	1.2393	-0.18434	4.6029	-2.5745	0.13661	0.46623	-6.2892	-1.2934	0.79963	0.62474	-0.86342	0.40945	-0.73558	-1.294	-1.5327	-8.5908	-0.33258	0.29763	-7.1086	0.47333	-0.47947	-4.1987	-6.6537	2.844	6.4186	3.3249	-2.648	6.8971	1.5774	6.257
2.7667	-0.20684	-5.2051	-0.055198	-0.25149	-5.4505	-1.3586	-3.5159	-3.9197	-5.8071	-8.1707	-5.1821	-9.7781	-6.8108	-7.0111	-7.5254	-5.7165	-5.8217	-2.4318	-0.45316	-4.0865	-7.4139	-4.3397	-12.073	-3.81	-0.051798	-5.2191	-0.78441	-8.3745	-0.5864	-4.9737	-7.5077	-8.9053	-0.191	-7.1715	1.1761	-2.994	-4.7953	-1.5816	2.0067	-2.0016	1.1568	-5.6628	-9.1293	-5.9001	-1.9252	0.037089	-4.5152	-6.5953	-6.8137
-10.391	-12.766	-7.0172	-6.8374	-9.8225	-14.372	-12.889	-13.028	-22.557	-18.912	-13.384	-11.999	-14.957	-15.329	-19.675	-15.108	-8.5456	-9.9507	-15.491	-13.226	-10.046	-13.548	-10.251	-12.039	-10.049	-12.582	-8.4488	-9.2161	-15.268	-12.706	-13.08	-14.503	-17.662	-13.26	-12.792	-9.029	-6.8876	-9.7582	-9.1121	-12.358	-15.78	-15.248	-10.63	-15.127	-12.623	-15.938	-22.133	-19.025	-9.5993	-11.852
-5.4314	0.63738	0.19668	-6.2518	0.9713	2.8708	-2.0008	-2.1672	-2.5371	-1.3616	1.0906	-8.5396	-0.12826	-2.7311	-1.4216	-6.3033	-3.1353	-1.3593	2.9842	-4.4572	-0.44209	-5.8315	-6.2358	-6.3169	-6.5124	3.0052	2.4751	-9.7503	0.20006	-3.8073	-0.12955	1.8902	-2.1061	-5.9403	1.2908	2.8432	-4.4148	5.2381	1.6295	-0.45531	-6.4099	-6.1922	-3.991	-1.8342	-4.3177	0.63314	-0.56695	-6.3903	-6.5418	-8.381
9.6525	11.064	14.884	12.055	9.4217	8.7071	8.578	6.4098	8.9004	9.3548	12.119	13.267	7.0777	8.4253	11.877	10.301	14.833	9.1392	8.2455	11.151	-1.9729	1.1228	9.9494	5.8428	11.644	7.8793	7.7995	6.5122	11.603	11.012	6.6228	11.151	4.3637	5.9869	4.7867	11.464	15.531	9.2288	12.886	4.0087	10.014	8.5073	6.7301	9.8848	11.026	5.4217	7.4496	13.938	13.767	12.311
-2.2113	1.712	-3.979	-8.8301	-5.5521	-5.3111	-2.5744	-4.5888	-2.4051	-5.3986	2.0956	0.20865	-3.2983	-3.7916	-0.50114	-5.1501	1.8006	3.0472	-3.805	-2.1876	-6.5333	-1.2397	-4.0452	3.2133	-4.3522	-4.4542	-2.0357	1.2232	-10.771	-5.2239	-8.4264	-1.562	-5.9722	-2.2942	-1.1639	6.705	-1.702	4.69	-4.745	-2.3952	-0.60526	-6.8689	0.66566	1.281	-3.8638	-10.055	-2.5173	-1.1667	2.4894	2.2178
-12.469	-15.147	-11.234	-12.435	-20.229	-11.71	-10.712	-11.677	-13.544	-7.3515	-13.838	-17.428	-12.246	-10.893	-14.678	-16.14	-11.89	-18.754	-19.535	-17.292	-16.096	-16.401	-11.607	-14.365	-14.36	-11.107	-6.0825	-13.303	-10.249	-13.326	-14.853	-13.835	-9.7779	-12.587	-16.499	-12.061	-11.594	-15.413	-16.229	-18.937	-9.8853	-15	-11.326	-17.18	-16.541	-11.774	-17.227	-14.339	-10.788	-16.304
11.48	4.3806	11.408	5.4951	9.0101	6.4892	6.197	1.9597	13.391	13.619	1.8057	6.8538	4.7161	2.0115	15.226	8.0959	10.13	7.9547	5.9471	7.9353	14.213	8.4645	6.7079	11.092	8.5263	3.1619	5.7799	9.1453	12.547	9.5629	6.076	15.423	12.919	3.4253	4.4728	5.9405	5.6722	13.661	12.205	11.635	6.6796	8.1329	5.7039	6.3052	4.5774	9.835	9.9018	8.2061	0.54474	11.516
-3.9236	-1.5234	-5.1516	-8.2456	-2.5562	-2.4208	-4.7369	8.4014	-3.0772	-1.55	-2.488	-0.38585	1.4258	-4.7256	-7.1656	-6.5466	-2.6104	-0.85915	0.90007	-0.64282	6.133	2.4647	-1.4079	-4.8654	-2.0765	0.096553	-1.684	2.1963	-4.4484	-5.2487	-3.1407	-6.1382	-2.615	-1.4589	-5.8588	0.13815	-3.0496	0.19388	0.9414	0.73176	-2.5973	2.4643	1.922	-5.2776	-6.0426	-6.1032	-4.1332	2.4243	3.4233	-5.2507
-7.7444	-7.0614	-6.8754	-3.5887	-7.3057	-4.9481	-2.277	-0.28776	-2.0677	-6.6667	-7.3778	-5.3406	-11.066	-17.889	-0.69305	-2.4811	0.62863	-4.3006	-8.9911	-1.4451	-6.5512	-3.3674	-3.7541	-10.062	-7.1839	-5.1527	-5.1315	-1.632	-10.544	-7.075	-8.0411	-2.7805	-6.2001	-3.8014	-2.1714	-8.5102	-11.195	-3.5604	-2.3512	-6.072	-7.6494	-1.1504	-4.5402	2.913	-9.6265	-7.6785	-14.153	-0.74348	-7.3889	-5.2261
-11.254	-16.505	-10.088	-8.2282	-12.794	-13.07	-13.168	-17.679	-9.2258	-10.808	-13.249	-16.599	-10.365	-20.078	-10.024	-11.065	-9.0531	-9.4925	-10.955	-12.649	-8.9078	-3.0563	-13.502	-10.562	-13.15	-14.431	-8.8755	-10.399	-7.464	-12.448	-7.5596	-11.236	-8.7701	-14.061	-11.402	-16.153	-16.284	-15.545	-12.948	-18.447	-13.018	-4.8921	0.63965	-13.049	-14.475	-11.258	-11.292	-15.919	-8.5197	-15.017
-18.307	-19.719	-16.086	-13.644	-13.04	-9.1824	-18.727	-14.159	-20.111	-18.543	-12.149	-14.756	-13.12	-15.722	-19.122	-12.09	-20.149	-15.289	-22.204	-13.709	-13.718	-9.5207	-12.302	-15.106	-8.9642	-19.111	-16.188	-19.359	-8.1009	-10.388	-22.266	-12.242	-10.457	-8.7007	-18.368	-18.204	-15.39	-10.62	-15.323	-13.725	-10.109	-16.384	-17.685	-18.376	-13.884	-20.744	-16.974	-19.133	-9.4259	-16.601
-8.0693	-2.2922	-7.9583	-3.7831	-12.87	-7.2002	-8.2488	-13.099	-9.9759	-13.102	-4.0849	-1.9202	-3.6318	-7.6326	-9.8698	-10.238	-8.3569	-5.9803	-5.0679	-3.5479	-6.3817	-9.8177	-1.9453	-7.5113	-8.8488	-6.1428	-2.0875	-11.679	-7.3253	-9.1797	-10.095	-10.635	-8.7636	-7.3458	-0.019196	-0.79283	-10.168	-2.1516	-12.728	-5.7079	-9.2014	-11.673	-3.8778	-6.5054	-4.6356	-1.4709	-10.886	-3.2777	-11.877	-8.9431
-0.67085	-3.9188	-7.8702	-3.0216	1.9826	0.76184	-3.2194	1.8703	-7.3738	-6.3189	0.40375	-2.7512	-3.0224	-1.829	-1.0108	0.78383	-10.618	-4.7466	-2.1875	2.3726	-4.5378	-3.703	2.2748	-0.21427	-4.4732	1.3332	-4.6367	2.3244	0.38484	-0.81335	-3.742	-1.7777	0.40918	-0.23754	-9.4172	-9.3151	-6.3373	-0.76908	-1.5505	-1.3481	-2.1171	1.2107	-3.172	-3.6674	-1.7408	-6.4962	-4.0029	0.74827	0.11786	-5.0242
-2.6161	-0.65687	-3.9344	2.6625	0.13335	0.52606	4.6914	-1.4259	-4.6822	-7.4746	1.5382	-3.6231	2.9134	0.49392	-0.3718	-2.4456	0.78064	2.5369	-4.2848	-3.5828	6.9983	2.8922	-2.8124	-3.4984	3.8781	-0.18986	2.0291	6.1414	-3.4888	-2.6423	-0.72337	-2.053	-3.7143	-1.2695	-4.3986	0.88002	-4.4928	-3.0168	-4.2485	0.54552	1.6437	-6.7862	-5.7076	-1.4282	-4.0167	1.5714	1.1685	4.6565	-3.8338	-2.6555
-10.96	-4.7787	-7.0729	-6.9931	-15.27	-5.8162	-6.1027	-9.2633	-9.5268	-2.5786	-6.397	-10.83	-1.9872	-2.6677	-6.7028	-7.5312	-6.583	-6.374	-2.2507	-11.834	-4.6622	-4.2795	-7.4133	-6.0126	-6.6169	-2.9726	-10.425	-3.6098	-13.397	-7.3245	-7.0077	-7.5077	-4.0909	-9.0949	-7.2787	-5.3332	2.8756	-8.0594	-9.4015	-5.9565	-7.258	-3.4895	-9.5764	-8.9117	-13.963	-7.8443	-18.803	-12.842	-4.1935	-11.349
-6.2175	-11.257	-4.6875	-2.6594	-5.9932	-1.2783	-4.7859	-4.3921	1.5022	-4.4518	-4.3804	-4.991	-6.5377	-2.1109	-2.2615	-4.1045	-4.9546	-2.534	-6.3831	-8.7028	-0.85457	0.024441	-5.5737	8.8017	-10.938	-1.9283	-8.2466	-6.9896	0.12307	-1.5887	-4.7141	-1.9713	1.3552	-12.921	-6.7158	-8.2668	1.2081	-3.5199	3.3299	-2.8252	-2.3016	-9.3347	-6.6104	-0.59553	-9.0405	1.877	-7.3612	-6.8168	-4.8019	-2.0583
-10.663	-17.114	-16.957	-14.174	-8.4434	-9.0292	-13.758	-13.405	-13.526	-9.5438	-16.53	-15.161	-8.4262	-5.7295	-16.924	-12.145	-16.266	-11.702	-15.335	-16.8	-18.23	-9.8319	-13.813	-17.139	-14.445	-13.853	-12.601	-5.764	-8.6884	-9.4942	-11.797	-18.275	-11.52	-18.837	-7.7081	-19.523	-14.828	-16.421	-13.022	-13.334	-6.6962	-9.9933	-12.637	-14.36	-8.0044	-8.637	-11.287	-11.502	-13.081	-19.289
-0.50187	-1.3267	2.2988	0.62539	-7.7384	-9.568	-1.1204	-10.108	0.89208	0.66788	-4.564	-5.9557	-3.0841	-11.407	-4.46	0.75988	-1.4805	-3.6293	-7.2621	-4.3968	-2.6398	-8.3705	-0.79405	-5.4722	-2.7785	-4.6228	-0.60932	-5.8484	-7.2108	-5.5696	-1.5102	0.52156	-3.3678	-2.5395	-1.1477	-1.7038	-2.8567	-4.7673	0.40753	-7.8592	-0.89456	2.6681	-8.1858	-11.152	-4.1435	-7.9041	-1.3113	-7.0069	-1.0278	-8.3898
-8.8805	-9.6449	-7.2827	-11.197	-1.9741	-5.4129	-11.203	-10.298	-3.628	-8.1304	-2.2996	-8.2475	-6.033	-6.7522	-9.1836	-9.8802	-8.1141	-11.758	-11.537	-7.776	-9.0683	-14.111	-0.69358	-9.7978	-12.77	-7.3758	-3.5911	-3.1507	-10.786	-8.1916	-15.504	-11.295	-8.5433	-4.7964	-3.2193	-8.0192	2.479	-13.562	-7.9211	-5.531	-13.009	-4.518	-8.7617	-0.14326	-10.152	-5.089	-8.6665	-8.9629	-7.1759	-4.9474
8.6065	14.306	9.8926	9.9028	10.289	9.0089	2.5148	9.1713	12.31	10.496	13.523	14.118	11.369	8.6517	7.5618	16.968	9.3028	17.063	10.086	9.5533	5.2659	10.382	7.3396	7.5146	9.0547	3.4589	6.1622	10.31	11.815	9.6144	9.7739	7.9843	10.534	9.0643	10.343	6.0158	10.577	8.3065	10.344	5.6158	9.2588	16.497	5.8358	11.798	6.3558	16.768	9.9993	12.507	6.6767	9.2566
5.466	0.98813	7.5716	-1.763	-3.9814	3.2267	-1.0979	1.1413	-3.1655	6.4031	3.9684	1.4676	-1.5799	2.3219	3.5827	2.6088	1.3562	-4.6633	-0.27719	-3.8934	0.98507	1.844	0.32433	4.7996	1.2938	-0.78027	-3.3513	1.6944	-2.5028	0.11868	4.254	1.97	-5.5776	2.679	-9.8458	-0.37704	1.533	-1.1836	1.025	-2.5506	2.2467	3.8976	3.131	-2.4269	5.0131	-1.3116	3.7467	-2.6396	0.034026	-0.85121
2.406	2.2025	1.4765	1.084	2.3525	-3.8563	5.4815	-0.62843	-1.9261	5.5178	0.53166	-2.9613	4.9122	3.6244	1.5378	-3.3467	-1.7603	1.3793	-3.4301	0.53785	2.8073	-2.5589	-4.0618	1.3415	-1.437	1.9139	-7.3144	6.8492	3.9761	-1.0433	-1.4006	3.5772	5.9162	-3.4401	-1.8055	4.5917	-3.3267	0.91666	0.31683	3.5003	5.3199	-4.4343	4.3547	-2.2703	-2.9031	-0.041485	-2.8749	-3.3917	2.6738	-1.337
-0.33207	-4.7174	-3.7321	2.9948	-1.5602	4.0253	-4.0813	3.1737	-2.1064	-1.7515	-10.421	-6.6946	-1.7408	4.1591	0.28453	-0.82597	-3.5738	-10.281	-6.0603	4.9809	-2.0493	2.3128	3.5298	-3.7266	0.43821	4.2759	-1.4538	-2.0096	2.0501	-3.4479	3.8273	8.5288	-6.1328	-3.6889	-3.8596	-1.0428	-1.6033	-2.7694	1.8463	1.4028	-3.2343	-3.5725	10.05	-2.0745	6.8277	-1.9298	-3.4111	-6.4566	0.78954	3.4715
1.5276	-0.0053898	4.0239	-1.8519	7.1115	-1.2826	2.4881	1.5832	-3.1047	-0.34473	-0.07312	-1.347	1.3506	-2.3374	0.62108	-2.41	6.5862	2.5477	-0.074727	-1.3732	0.42338	1.808	-3.1253	-2.752	1.4001	-1.4632	-0.95279	-0.18478	-3.182	-3.9478	-3.2484	-6.0481	-1.2891	2.6172	-7.0538	0.47048	1.8283	-4.4099	2.0048	-4.7223	2.5601	2.6265	-0.13093	-1.892	-0.056316	-3.1257	4.659	2.1167	-4.6795	-4.8481
-4.9472	-8.9592	-9.2788	-10.471	-3.9172	-6.7297	-2.012	1.0054	-5.433	-6.222	-1.4047	4.3685	-7.3938	-7.6061	-4.1948	-8.3068	-6.0864	-0.33316	-8.9282	-7.2365	-6.7406	-11.365	-6.8864	-10.308	-10.096	-5.9681	-2.03	-4.9911	-5.886	-4.2191	-3.4052	-5.4144	-7.8588	-5.1591	-4.4975	-8.6365	-9.6501	-7.8353	-3.1447	1.8339	-10.747	-2.3658	-7.1128	-6.0472	-5.3017	-7.0969	-1.5884	-2.8525	-4.7126	0.52451
-1.7526	-4.9412	-4.9059	1.7821	-0.13073	-10.711	0.82149	-2.4845	1.927	-3.8889	-2.2571	-0.85087	-1.311	-8.0666	-5.976	-2.1367	2.7843	-1.6148	-3.9956	0.93669	-6.9125	2.3759	-1.6506	-0.17856	-4.0823	3.3958	3.7052	-5.4997	-5.814	-2.7186	-4.9597	-4.0079	-0.61284	-4.7594	-0.07038	-0.57899	-4.3066	-1.346	-1.8028	-4.1428	-2.6934	-1.5928	2.6777	-3.9609	-5.8878	-3.7726	-4.7901	-6.0626	-7.5168	-3.1588
-16.99	-11.04	-15.363	-10.036	-10.453	-13.182	-9.3984	-14.276	-10.818	-16.185	-7.6905	-16.596	-22.413	-14.415	-12.385	-9.7891	-7.3856	-8.5451	-14.493	-16.17	-6.5483	-12.901	-14.125	-11.605	-18.87	-13.673	-13.406	-15.62	-10.9	-8.1825	-15.309	-12.822	-9.6446	-11.927	-16.732	-9.7895	-14.099	-13.648	-12.502	-13.87	-8.7464	-9.6189	-13.456	-19.357	-13.122	-13.887	-10.807	-12.282	-15.997	-16.736
-5.7984	-6.843	-7.7826	-5.0586	-5.6839	-0.63236	-5.8651	-5.3034	0.4717	-2.4312	-6.1026	-2.2005	-5.6949	-4.4157	-2.9311	-2.3846	-0.96558	-1.3968	-5.0411	-3.4039	-4.0745	-7.0318	2.8895	-3.6855	-7.7132	-6.655	-3.5839	-2.7935	-1.1603	-1.9623	-6.2171	-0.18383	-5.9454	-4.0726	-2.7299	-0.78285	-1.6731	-6.6017	1.0149	-1.9854	-2.3747	1.5513	-8.1786	-9.1943	-3.3455	-7.0201	-2.6506	0.17358	-7.6176	-2.6404
-17.378	-13.132	-16.119	-13.985	-16.738	-16.363	-16.935	-15.791	-9.0729	-14.336	-14.147	-17.437	-16.209	-17.419	-19.294	-15.652	-22.146	-13.363	-8.9685	-15.431	-13.384	-14.979	-15.996	-14.295	-12.429	-16.623	-8.2137	-18.294	-17.497	-15.541	-17.305	-18.425	-15.392	-14.028	-11.058	-11.38	-19.417	-16.88	-15.924	-18.147	-12.902	-12.899	-18.515	-10.941	-12.133	-18.151	-14.633	-10.509	-21.016	-16.825
-10.828	-10.042	-19.518	-13.922	-21.587	-9.8012	-13.66	-11.755	-12.438	-14.962	-9.6723	-16.381	-9.8687	-16.367	-12.639	-16.365	-14.316	-6.3604	-8.2867	-10.544	-10.517	-17.225	-11.406	-14.04	-12.897	-15.788	-15.828	-12.032	-14.304	-15.555	-20.318	-13.564	-6.5277	-11.815	-14.129	-9.792	-10.926	-9.9382	-15.266	-13.64	-19.05	-17.2	-14.292	-18.574	-4.9162	-14.615	-13.185	-13.566	-5.9063	-18.533
-8.7442	-1.9029	-8.8102	-4.7381	-6.0717	1.9097	-4.4981	0.59093	0.14957	2.6845	-2.4904	6.9009	2.9998	0.26508	0.69726	-5.0495	-5.9991	1.7215	0.45745	3.9193	1.9506	2.3326	-0.27246	-2.0213	-5.823	-5.1805	-4.3669	-0.15514	-3.0185	1.6264	-6.1249	-0.80328	0.31186	-3.0746	3.1373	-0.65183	2.0486	-2.4657	0.57458	-4.9236	-2.9937	-0.78857	-0.83854	-3.5406	-4.8842	3.5733	-0.41223	4.9474	-1.2653	-0.8963
5.3789	5.7617	-4.757	-1.2396	0.50949	0.050773	2.4309	5.0303	6.2526	-0.0059055	-2.3296	0.38913	-2.2174	5.0159	2.4284	-0.37603	6.3653	4.3357	-0.49583	5.6283	2.5282	2.1166	-0.83919	-0.34114	4.2465	4.0071	-2.2204	5.1595	1.7712	-0.99818	-2.3749	1.0259	4.1899	0.6259	-1.6161	3.4121	1.9595	1.0881	2.859	4.3401	0.4666	0.22382	1.9191	-1.0693	-1.5321	4.3485	1.18	0.071106	11.311	2.6302
9.5458	3.5072	4.3596	8.0755	5.7552	10.553	-0.26202	12.266	-1.6427	4.615	5.3891	5.2929	10.781	7.4426	5.9996	0.43759	0.70958	5.1354	10.014	5.2141	5.8773	2.9959	7.0957	2.3222	4.565	4.9343	7.6082	7.5676	4.7631	3.9398	6.2831	4.2669	11.617	8.4205	1.5206	5.587	7.6271	1.871	8.2799	7.8655	4.1641	5.7899	6.1253	5.4121	9.463	11.358	7.9945	3.8846	5.3582	1.9809
-14.897	-9.4922	-5.6411	-24.724	-9.5064	-22.125	-10.097	-13.134	-13.859	-10.718	-16.97	-8.7915	-10.041	-12.732	-18.854	-14.929	-13.553	-17.853	-12.44	-13.787	-5.2312	-16.309	-18.697	-18.11	-19.768	-11.075	-19.103	-13.901	-9.6248	-10.166	-17.861	-12.009	-14.362	-14.651	-20.822	-11.229	-12.574	-13.636	-19.698	-12.937	-12.854	-15.657	-11.844	-11.744	-18.441	-14.16	-15.668	-21.838	-17.561	-10.94
6.261	1.2878	5.8483	6.0096	6.3099	-5.5975	4.0523	-2.2506	5.4947	-7.7417	1.5596	4.2577	2.737	3.0476	2.8574	1.293	-3.18	0.88279	1.8357	0.1148	1.2406	2.6423	3.3606	4.7883	4.2405	-0.27392	-2.8634	2.9827	-0.42175	-2.9872	0.3969	-2.2218	8.4558	7.5789	4.8231	-0.3667	-0.60594	-3.8946	-0.41596	0.99537	-1.5858	2.4206	0.59479	-0.42884	-0.0020432	7.715	6.8561	1.2463	5.7274	3.9955
9.533	9.9808	9.0499	10.831	9.6647	13.896	15.893	12.717	9.3785	17.441	8.3314	8.2396	10.898	9.7309	7.9103	9.2345	7.2329	1.7128	9.4848	10.283	7.8216	12.231	14.75	6.186	3.6249	9.9521	5.7629	7.055	12.819	11.209	11.104	8.9514	12.979	4.7602	11.895	12.715	14.918	14.147	4.6151	7.6896	7.9097	8.2646	6.7848	5.0671	5.8509	0.58765	12.182	9.1671	5.4877	14.079
3.4276	-7.374	-3.4662	2.231	-0.6416	-4.2761	0.76222	3.7421	0.54314	6.2004	4.3408	0.87215	-1.7193	-1.4029	2.378	-3.7815	2.1494	-0.82147	-2.2064	-2.62	-4.65	1.1504	-0.66418	6.7839	-1.3328	1.0555	3.0112	1.6586	-1.9467	2.1743	5.7908	0.50539	1.1476	5.7226	0.8891	1.4828	1.069	5.1381	-2.7436	-5.9641	6.0501	8.1828	5.7994	-0.20091	2.8608	-6.0356	-7.0924	4.342	1.8256	-4.4474
-6.4567	-11.153	-13.368	-4.0866	-12.507	-18.624	-11.198	-14.769	-14.766	-17.007	-13.817	-17.782	-14.349	-9.1781	-9.0251	-13.112	-10.528	-14.369	-16.952	-19.82	-10.022	-15.682	-15.055	-12.137	-8.8893	-10.904	-17.002	-14.312	-7.5926	-13.036	-13.255	-13.195	-23.505	-15.45	-9.8664	-12.006	-9.596	-14.928	-9.9708	-13.029	-13.131	-7.8675	-17.81	-12.419	-8.6472	-9.0845	-15.39	-8.4792	-15.107	-21.994
-2.1677	-7.9585	-4.6677	-3.4201	-7.1003	0.37362	-5.3792	-2.5605	-0.079411	-8.1435	-4.0743	-0.99987	-1.8253	-0.8903	-1.3667	0.83593	-4.9045	-4.8185	-3.3125	-9.4872	-5.0892	0.75808	-3.7456	-2.3139	-4.5871	-5.0107	-8.8143	-3.922	-0.097255	-2.2643	-3.6892	-1.3752	-2.1669	-9.2953	-11.702	-0.9267	-5.534	-3.5502	-3.8114	-5.6255	-0.36652	-4.5396	-3.4215	-3.3765	-9.2214	-7.3251	-7.6809	-9.017	-5.2715	1.953
0.91424	2.3694	1.7711	-4.754	-4.634	-1.029	-1.4824	-1.3493	-6.5893	-6.477	1.8492	-2.3026	-1.3625	-0.4203	-9.253	-2.7806	-4.6459	-2.6279	-0.51876	-2.2535	-8.4827	-4.7261	-10.784	-0.055325	1.2811	-2.4733	-9.6671	-3.3342	-1.0223	-2.0762	-0.43159	-6.9141	2.5025	-3.338	-0.93895	-8.6754	-6.9831	0.70489	6.4919	4.4211	-7.0415	-3.91	-5.2767	-6.3533	-4.5037	-1.2298	-7.1719	-0.165	1.6813	-7.5631
-14.758	-11.449	-16.784	-14.959	-1.1505	-17.626	-15.35	-14.147	-13.482	-13.373	-12.533	-19.747	-14.67	-13.431	-10.75	-14.293	-16.195	-12.261	-12.877	-14.838	-13.329	-13.077	-11.086	-11.534	-14.975	-14.675	-17.373	-18.332	-11.166	-14.685	-14.679	-14.159	-15.47	-16.278	-9.3619	-11.306	-16.565	-15.22	-15.172	-12.226	-12.8	-19.027	-18.025	-14.841	-14.558	-16.593	-13.36	-12.916	-13.708	-12.305
-13.36	-14.076	-12.747	-6.9306	-13.906	-11.575	-13.593	-10.019	-8.7256	-11.158	-14.384	-9.8576	-17.13	-8.6393	-6.9011	-8.7282	-11.228	-6.1363	-13.772	-13.048	-16.971	-14.617	-14.797	-15.941	-15.232	-13.736	-8.7316	-14.539	-13.599	-6.2794	-8.9408	-5.5169	-16.301	-10.514	-11.423	-13.613	-5.8653	-13.919	-9.5055	-12.355	-7.2781	-12.431	-9.3653	-3.8577	-10.54	-8.8015	-12.641	-17.739	-12.742	-11.761
-1.7773	-0.43541	-1.8749	-1.6135	0.33311	-3.2366	-2.7219	6.0591	0.072345	-1.361	0.85056	1.1315	-0.85091	0.64026	1.4794	2.9896	-0.1135	-2.6137	-6.3122	-1.7747	-0.92542	-4.9338	2.7274	0.60217	-3.6394	-4.1291	3.0082	5.8049	-3.4463	-0.46693	1.5432	-5.4774	-2.7896	-2.3619	3.9669	-2.5313	-2.8079	1.0512	-5.303	6.8136	0.31729	0.54229	-0.50057	0.41292	-0.48466	-3.0819	-2.5766	-0.91175	2.5641	-4.1679
-6.1494	-13.593	-10.552	-13.271	-11.191	-4.3594	-10.975	-9.0583	-10.222	-12.686	-9.5597	-15.15	-7.3755	-7.6543	-14.72	-14.784	-8.3684	-12.958	-10.932	-7.5482	-13.714	-11.045	-8.7066	-5.6048	-10.808	-6.9259	-12.763	-11.929	-8.4075	-13.772	-7.7538	-3.106	-5.055	-6.5999	-3.5457	-10.001	-17.127	-9.7456	-9.2355	-10.042	-17.344	-8.5128	-7.1151	-22.233	-10.974	-12.195	-11.119	-7.0983	-11.126	-14.355
-8.6524	-2.7003	4.027	-7.1483	-0.21838	-1.905	-4.0299	-0.52439	-2.4485	-0.42454	-5.5741	-2.9728	-3.4892	5.8682	-0.45139	-0.41067	-1.5731	-4.1671	2.3246	-2.2927	-3.9808	-0.33946	-5.8502	3.4079	-8.2954	-7.3203	-5.971	-4.0107	-0.89083	-4.3511	-1.0779	-3.1953	-5.1411	-0.71679	-0.70073	-5.6945	-2.5094	1.2237	-2.2418	-2.2875	-2.2912	-2.7639	4.2736	-0.032645	0.7429	7.1024	-2.3579	-3.3008	-1.788	-2.0591
1.2582	3.6981	-0.43342	4.0704	8.5626	1.3599	2.84	0.73678	6.291	12.466	-2.8196	6.3848	6.6244	12.118	1.3311	10.932	4.2772	6.5833	4.6432	4.0941	10.831	6.4823	8.0537	6.9479	-0.0034618	8.5577	11.261	8.1738	4.4695	3.1755	4.2537	2.8857	-0.7931	3.7246	7.1856	4.9143	4.7884	1.5378	4.8136	0.45789	8.2124	2.2734	9.4459	5.1073	10.325	3.3114	4.9559	8.2524	7.0701	4.5391
-0.56084	3.4025	6.5718	6.7876	-4.1823	3.0424	2.4261	-0.79192	6.3745	1.8664	3.4919	5.4115	4.0644	7.7971	0.56045	-0.63875	4.1567	1.822	1.328	5.9133	5.232	-1.705	0.10485	-3.5507	3.7028	1.446	2.3076	4.7777	5.5503	1.804	9.1226	6.5815	2.8524	-2.7264	-1.553	1.869	-1.3539	-1.4855	6.8068	4.3983	2.5677	-0.51111	-3.3274	7.9933	-3.0501	6.2426	-0.48169	6.68	-4.6214	5.9102
0.031205	-6.2021	-5.6134	-8.7109	-2.1745	-6.6843	1.4432	-6.1301	-9.1285	0.42072	-3.3112	-5.119	2.1126	0.75174	-2.472	-6.0405	-1.2975	-3.7989	-2.1051	-3.7089	-4.8425	-1.9	-3.5198	-8.3223	-0.81622	0.28818	-3.2916	-2.1567	1.4124	-2.2748	5.3207	-4.459	-6.006	-3.429	2.1963	-8.6708	-0.27525	-1.12	-5.5478	2.4332	-5.6513	-1.9523	-1.8183	2.329	-5.6987	-0.75235	-3.0981	-2.1941	-4.5939	0.61678
0.33564	-0.52006	-0.59442	-0.92315	3.0674	0.68041	-7.476	-0.18588	0.82795	1.7056	0.2174	5.4368	-5.0372	0.57427	1.1679	-3.7926	-0.0060268	-0.56367	-0.94655	1.9514	4.4225	6.0476	-1.2715	-0.78107	-5.0172	7.5848	2.5433	-8.1067	-1.9239	-2.9292	2.4641	-0.27649	-0.87655	-2.2381	-0.33847	-3.9082	0.25107	-2.4889	3.2397	-10.509	0.82421	-0.69707	4.6087	-8.727	-0.063661	-3.3719	0.70904	-5.9429	3.2932	-6.1374
-10.583	-12.624	-10.519	-17.753	-10.39	-13.609	-7.1446	-14.252	-19.345	-10.131	-12.552	-14.231	-12.04	-13.081	-12.404	-13.595	-13.527	-9.3866	-14.831	-12.81	-15.456	-19.21	-12.142	-5.9973	-10.266	-15.598	-18.257	-7.4293	-4.8569	-18.901	-17.686	-14.932	-14.632	-17.793	-16.671	-8.8624	-16.077	-12.278	-18.641	-13.293	-12.32	-22.035	-12.635	-18.163	-17.056	-8.9144	-15.314	-20.017	-13.572	-10.321
1.4767	1.4552	4.0627	2.5304	9.93	9.0165	13.449	3.8631	5.0378	1.8435	9.9995	6.1772	11.358	7.1538	-1.7699	3.1499	7.2323	10.799	5.768	11.109	12.448	9.9277	5.7852	8.9134	4.8558	8.0696	13.055	5.427	11.444	9.0493	9.6301	8.3	3.0171	6.8627	3.8012	2.6114	7.8524	6.3701	5.2118	3.1063	6.2998	2.5086	5.9773	9.7251	6.2425	5.9353	11.763	9.404	9.9158	6.4725
17.579	12.411	15.91	10.392	10.903	13.555	13.544	13.63	13.051	1.4224	14.616	7.3001	12.614	11.565	8.0702	13.854	10.338	15.977	12.245	7.1698	1.3492	10.886	13.637	8.0118	13.177	13	5.6407	3.0915	13.719	9.5012	14.271	11.221	15.32	6.3114	3.9563	13.529	9.5551	6.3346	8.1234	9.3873	13.663	10.038	12.367	6.2328	12.54	9.9136	5.2585	8.4121	6.8005	7.6926
-2.0731	0.44349	-3.0047	4.6035	-1.086	4.8165	4.3595	-0.87832	1.861	0.076017	-0.44197	-0.40169	5.6764	-1.7513	1.5126	4.8573	5.233	4.4172	0.31857	-3.9893	-1.0408	-1.3608	5.1327	-4.5063	5.9274	3.2476	6.6026	1.5212	-0.20539	-2.808	-4.2304	3.9909	-3.4391	8.4551	0.99624	4.5307	-5.2596	-1.023	-1.5352	-1.0629	-1.2756	-0.36178	5.818	3.0603	-3.1315	0.84951	3.6657	4.4225	2.3821	1.5229
5.5636	0.9903	10.026	11.365	13.793	9.2178	3.0456	15.895	9.2755	12.27	8.7346	6.0226	11.533	2.9188	2.1922	4.146	12.086	10.403	2.2107	11.262	8.3465	6.6074	9.7722	7.7809	5.9065	7.9752	1.3947	10.738	5.6059	14.137	14.24	13.578	12.098	8.5996	2.0553	7.9208	4.0068	11.243	17.006	9.926	3.2305	7.1243	12.056	13.269	8.3951	11.867	9.5644	3.983	10.077	5.8213
2.3229	1.7257	-6.5158	-4.8862	-5.026	-0.40708	-5.6299	-1.9174	-0.76131	-2.2216	-0.98945	-4.4589	-2.9623	-2.0478	-3.6876	-0.37287	-1.3302	-7.0222	8.3248	3.3278	-2.9372	-4.6774	-2.3648	-4.7105	-8.4943	-8.9789	-0.21424	-1.0377	1.9472	-1.1645	-4.8289	-2.3694	-3.0679	3.9565	-1.3822	7.1263	1.0944	0.034133	-1.3203	-3.8248	-3.8028	-2.8269	3.0151	2.1912	-2.8457	-2.4791	-6.7119	0.35575	-0.040178	5.655
-1.0392	12.482	9.8814	4.4343	10.4	11.246	7.6268	5.0172	7.091	6.3355	13.213	14.139	9.7659	11.736	4.0505	6.8157	10.12	8.6532	8.3082	7.2574	5.1783	7.4388	12.857	6.8914	9.1813	8.6309	7.5512	12.805	6.4944	13.297	6.6307	6.8686	10.426	7.4777	8.1636	8.5894	-0.26139	2.0634	7.6093	10.973	7.9542	3.4027	-1.8017	9.7387	11.288	9.787	16.533	7.8285	11.82	3.957
-2.7591	0.41015	-0.29747	3.3816	2.8584	1.1027	0.68411	1.4292	4.3659	-4.2102	1.5784	0.71239	0.38161	6.0027	1.9686	-2.8311	-1.0961	-4.218	0.69431	-6.6996	3.1727	0.52978	-1.4432	-0.8927	6.5654	-1.8206	-6.0195	-2.8267	-5.288	-0.39291	5.0421	1.8595	4.7807	-1.2396	-0.47094	1.4915	-0.87394	-1.7637	-1.8355	-3.1388	1.5856	-4.4265	1.0988	-2.1096	3.036	11.488	2.369	6.3036	-3.1727	3.1454
-1.82	-1.7024	5.975	2.0853	0.40068	5.012	-5.718	-1.9608	4.4252	-2.8809	3.6151	-1.302	3.6634	2.0366	-1.1542	1.1362	1.1728	9.6984	3.8944	-4.3503	6.3899	6.6932	-0.81068	-3.555	4.5059	7.6828	0.75408	5.3878	1.2108	2.3153	7.8435	0.76217	-1.2342	-1.6577	5.0639	0.19644	-4.0497	0.80703	6.4397	0.2874	-1.3535	-1.7177	-2.7665	-0.66505	4.8085	0.55323	7.6364	6.9646	3.3616	2.1428
-6.4161	-1.0461	-7.7324	-6.8655	-11.603	-2.9031	-6.5065	-4.9614	-4.5018	-3.0708	0.56979	-6.5722	-5.5038	-6.7075	-6.6549	0.56363	-14.761	-8.6849	3.4865	-12.383	-9.0789	-4.9081	-7.6558	-5.9262	-0.45203	-9.4892	-2.9966	1.0067	-0.44138	1.0389	-9.0361	-2.1156	0.99139	-8.0858	-7.1165	-5.5118	-6.4209	-6.1773	-3.2911	-6.1196	-5.8327	-6.7897	-2.801	-5.5403	-3.0316	-2.6195	-3.8791	-4.2349	-11.616	-3.2713
-17.835	-18.421	-24.669	-15.79	-27.299	-19.452	-22.213	-21.31	-22.664	-25.117	-22.839	-25.9	-16.516	-22.565	-20.682	-21.298	-21.999	-22.435	-22.849	-23.394	-19.904	-20.681	-26.654	-14.549	-28.867	-20.334	-16.549	-23.294	-15.938	-16.712	-24.905	-22.286	-25.564	-19.723	-17.376	-18.078	-16.983	-24.972	-30.563	-23.111	-17.529	-24.235	-18.849	-20.578	-23.626	-21.774	-19.133	-22.961	-17.67	-18.56
-1.2626	-8.1942	2.6258	-8.4493	-0.44924	-9.6317	-3.6314	-5.2186	-6.8672	2.4191	-8.302	-6.7518	-4.3549	-5.2687	-0.33481	-2.4124	-2.1104	-7.2223	-5.1339	-5.7773	-4.1706	-2.9504	-2.1378	-1.5607	-0.75859	-2.4202	-2.4158	-1.0443	-9.5513	1.0752	-5.9124	1.2976	-6.1453	-7.428	-8.3823	-4.4371	-4.6538	-9.3161	-3.8854	-2.9581	4.344	-1.8401	-2.125	-6.9047	-3.8781	-2.5936	-6.8677	5.0122	3.4051	-0.75519
-5.5878	-2.5874	-1.1814	-9.4496	-1.0054	-2.9005	-5.9761	-2.6681	-2.0679	-3.4255	0.046718	-3.8388	-5.6566	-3.9792	-2.8513	-0.73536	-7.1238	-0.24608	-1.9102	-2.3643	-0.085724	2.1236	4.6611	-4.0588	-2.9289	-8.0328	-2.3119	2.5084	-0.55954	-5.0229	2.4211	0.56196	-0.73275	-4.9923	-1.486	-2.2621	-4.4565	-1.3998	-4.1156	-2.8204	-5.814	2.3508	-2.2657	-10.33	3.1843	-1.1796	-7.1487	-1.815	-6.3425	-0.22502
-0.24422	-0.10827	-5.1162	7.4985	9.5023	-2.0722	-0.10398	-1.2402	-0.54895	2.4879	8.1344	4.8945	6.3616	-3.3486	5.1489	-7.5388	8.4445	-1.7305	4.467	-3.0428	2.4029	0.84084	1.8883	1.1296	0.063293	-2.4689	2.9151	2.236	-3.0071	0.22479	0.73699	2.6572	6.3508	6.7078	5.4566	4.8631	2.4447	-0.44564	1.3424	4.3747	8.6698	2.4728	4.3489	8.4597	-1.4426	-5.9547	4.3987	3.3579	1.1576	-5.4499
3.4456	-1.4454	-2.3017	1.7475	-5.0742	-9.0538	-1.0704	-0.09444	-1.2175	-3.1206	1.7725	3.0791	-2.1212	0.11228	-4.8672	-1.4579	-7.3414	1.0607	-2.3547	-8.0423	-3.2142	-1.0374	-5.4345	-4.7611	-1.6493	0.35998	-5.4547	1.2484	2.4084	-7.4421	-10.289	-0.17661	-1.2224	-4.4705	-8.7834	-4.9111	-1.2304	-2.2892	-3.762	-3.5237	-0.41669	5.5958	-0.090005	-3.5694	-2.9523	0.79097	-10.343	-4.8698	-0.088482	-2.7575
-1.2794	3.0377	2.58	3.3018	-6.4782	-1.4138	-2.7436	-0.11114	2.0265	-4.5957	-0.017533	6.8924	3.6394	0.2463	-0.90696	3.8103	2.9565	1.651	2.307	2.6144	-4.7628	-0.085323	2.0829	1.656	8.3087	2.5091	3.6001	4.1604	-2.4532	-1.9369	4.5628	-3.9836	1.9653	-1.9623	13.438	3.9938	1.5553	-2.4174	-0.75172	-0.70908	-1.1809	-1.9019	-4.8633	2.2776	-0.23612	4.0847	1.165	-5.3381	2.9375	0.13094
2.1609	2.6917	-8.0004	-4.954	-6.6992	-1.9105	-0.24101	-1.6224	-4.4866	3.0976	0.021327	-6.6951	-2.8103	-5.729	-9.4977	-6.3832	-4.9015	-2.2412	-8.3312	-8.0962	-5.3959	-0.32143	-2.1936	-0.43808	-3.8387	-1.9692	-7.1223	-0.82014	-2.2299	-0.55276	-7.3381	-6.3984	0.45251	-6.6246	-5.9308	-1.7788	-3.2579	-4.2324	1.1566	-2.6683	0.49802	-2.6227	-3.4821	3.2303	-10.641	-2.6814	4.0557	-9.3722	2.2824	-2.1126
-3.3021	-0.6204	-3.5299	-6.4256	-4.745	-1.0654	-12.178	-3.4311	-0.98701	-7.1715	0.33749	-8.3664	1.162	2.5272	-5.1591	-7.226	1.8302	-6.6801	-4.9007	-1.4201	-3.2844	-2.7256	-1.7292	-3.2379	-6.6506	0.25577	0.68412	-8.1331	-5.1443	-1.221	-3.4719	-5.6527	0.3514	-3.4881	-1.6772	3.9194	-3.3585	-1.0541	1.7508	-8.9705	-3.7319	-6.1564	1.47	-9.6325	-4.5836	-3.479	-1.649	-10.772	3.8845	-8.0575
3.1772	4.5258	0.27071	-2.595	5.6688	1.0986	-3.8875	0.31203	-0.61262	7.7346	-1.9513	0.58914	-3.2222	1.4299	2.7803	-3.2662	-2.2446	2.4304	-1.79	0.19591	4.3548	0.70344	-2.7202	0.14843	1.8575	2.1621	-1.0656	2.9614	2.7565	3.4792	-1.0409	3.4414	4.3308	-1.9902	-4.3575	-1.361	3.3877	-0.49518	3.724	-1.4136	-1.8589	-0.12249	3.4044	2.137	2.0258	-1.746	6.0179	0.01018	-1.212	1.1683
11.847	9.9339	9.0672	6.6296	6.7677	7.0385	-3.8334	16.802	5.8779	8.2324	6.5309	8.5908	8.3954	11.149	2.3002	8.558	4.865	0.78856	6.2641	10.091	6.7647	5.5616	-1.5502	9.3797	5.7025	5.7646	7.9097	5.1905	10.215	16.226	11.855	8.0527	10.491	1.8505	8.5728	5.1903	11.935	2.708	11.788	8.7595	5.7212	10.588	6.9459	10.474	5.1709	6.174	5.931	5.787	3.2379	9.8518
-1.7097	-4.6548	-1.4338	0.96082	3.7559	4.2289	2.035	-5.3969	-1.1146	-3.1632	-6.0631	-5.0425	-5.5676	-8.0864	-1.6336	-5.0137	-3.7278	-0.1496	-0.13319	-6.0482	0.19695	-1.6852	-12.022	-2.6593	-8.6171	-1.2689	-5.6497	0.84043	-0.78553	2.6239	-3.2823	-6.5016	4.2147	-1.6183	1.0984	-6.481	-3.1565	-4.4618	-7.1243	-5.1073	4.6559	1.519	-1.5492	3.4002	-5.0024	-6.0664	-2.699	6.6208	-3.8883	-2.7038
-5.2326	-7.1064	-5.956	-3.2683	-6.4588	-6.4766	-1.3492	-7.0841	-7.4759	-6.8147	1.1822	-3.7588	-1.3098	-8.1709	-7.8351	1.1987	-3.1336	-5.9239	-5.3034	-4.4397	-4.7168	-10.295	-6.6044	-6.9264	-4.3416	-7.2826	-8.1063	-1.3228	-0.021557	-5.968	-4.1121	-6.021	-5.5309	-9.1147	-6.4506	-1.8408	1.776	-1.4213	-2.4894	-4.9998	-0.58977	-8.7802	-5.4401	-12.582	-5.7745	-9.6939	-8.1487	-6.2617	1.7701	-6.6752
-4.1539	-0.83561	-0.25735	-5.1911	-4.7956	-4.6879	-5.0379	-5.7177	-1.8622	-6.1305	-1.7336	-6.5035	-8.8478	-0.29356	-0.46796	-3.8008	-4.2042	-11.872	-2.8961	-2.3239	-5.2326	-8.7713	-0.36652	-0.91003	-9.1432	-7.8258	-4.3612	-3.9974	-6.6195	-10.297	-2.253	-6.7292	-8.9051	-8.0733	-3.8598	-2.3069	-5.4092	-14.032	-4.5827	-8.3087	-4.5563	-6.1309	-13.339	-5.2908	-6.2755	-4.1433	-3.564	-3.6667	-10.478	-1.8227
-25.701	-20.44	-30.672	-19.387	-18.863	-18.135	-21.066	-18.668	-21.867	-16.12	-22.186	-18.709	-12.987	-20.568	-23.579	-22.197	-20.877	-20.348	-20.817	-21.431	-21.567	-15.409	-18.104	-20.112	-23.14	-18.576	-19.502	-24.422	-21.216	-15.273	-29.754	-24.346	-24.982	-23.725	-26.014	-22.257	-20.877	-17.137	-23.079	-19.52	-18.78	-21.711	-25.14	-17.18	-18.879	-20.007	-19.472	-23.26	-19.983	-19.29
-12.771	-18.654	-11.619	-16.666	-2.7306	-10.255	-17.09	-9.6873	-10.907	-10.612	-14.027	-12.134	-10.29	-16.35	-15.564	-15.014	-15.294	-11.674	-16.455	-12.748	-10.217	-12.824	-16.728	-7.263	-10.588	-18.081	-11.132	-15.775	-14.499	-13.288	-19.928	-14.888	-4.5017	-21.739	-15.09	-9.6479	-13.415	-14.933	-10.955	-9.8229	-18.276	-7.1647	-8.9053	-11.858	-12.771	-13.784	-18.486	-16.592	-14.826	-13.715
7.3921	-12.171	-3.7954	-4.6605	-5.8922	-9.7727	-4.9863	-10.11	-11.302	0.52936	-9.7657	4.5553	-0.12739	-2.3974	-4.5552	0.68602	-2.5606	-1.059	-6.182	-2.5419	-6.9472	1.0148	-7.5491	-0.90962	-4.5334	-8.0018	-5.2895	-9.0794	-0.015148	4.9627	0.5191	-7.5395	-2.9607	-2.9932	-9.1785	-1.7776	-8.1628	-8.5568	-4.7713	0.41653	-5.9761	-8.4973	-3.8818	-1.101	-1.5189	-6.9269	-3.1378	1.9416	0.76341	-8.762
-24.485	-18.398	-23.065	-23.816	-25.704	-30.296	-22.057	-22.473	-21.017	-27.243	-29.988	-25.149	-21.959	-29.313	-22.153	-22.724	-25.029	-16.619	-28.184	-28.414	-22.064	-25.313	-19.358	-18.39	-26.125	-28.149	-21.846	-22.957	-17.311	-21.623	-24.493	-27.194	-19.944	-30.468	-32.047	-19.501	-25.983	-28.844	-23.036	-20.65	-21.672	-17.456	-15.884	-27.929	-15.85	-18.114	-27.388	-23.326	-18.1	-20.787
-0.53709	-4.3538	-0.98103	-2.5569	-5.6718	-8.8449	0.1246	0.88382	-6.6922	1.7607	4.9018	-0.60684	2.2958	-3.6332	1.0761	3.1948	4.3419	-0.092613	-0.031026	-0.80638	0.95719	-5.6585	-3.9312	-1.595	-1.3103	-2.2216	4.2649	-2.0063	0.065768	2.8374	-5.5442	3.9355	-6.254	-4.0156	-0.44354	-2.588	1.3892	3.6011	-3.278	4.1285	-2.1632	-0.78284	0.47061	2.7119	-3.1869	-2.3572	-1.5494	-6.104	1.3411	2.0641
-12.517	-5.3085	-10.883	-12.078	-12.843	-12.651	-2.1212	-16.285	-14.694	-12.949	-6.3551	-13.764	-12.161	-21.989	-6.572	-9.9146	-11.009	-17.547	-0.67187	-15.611	-13.718	-11.504	-5.2104	-16.944	-7.8001	-13.022	-17.628	-7.3795	-14.883	-14.82	-6.7172	-6.1539	-9.767	-15.475	-14.968	-13.103	-13.979	-7.1544	-15.349	-8.3065	-7.2077	-6.992	-11.714	-5.8956	-6.2819	-13.112	-12.605	-13.752	-11.611	-12.771
-1.991	-1.7427	-0.41966	-1.5537	-0.12397	-3.1202	-4.1972	2.2033	6.3549	-8.4902	-4.5212	0.13142	-4.352	-4.6164	4.4466	0.80137	-3.4471	-3.7181	-4.5556	-7.294	-0.32087	1.4874	-2.1318	-1.0972	-2.2866	-2.3126	3.2906	-3.8164	1.9748	-8.9477	0.73913	-7.8027	-3.2268	2.2128	-4.9269	-3.5909	-4.4655	-7.7689	-2.7423	-4.2459	-2.8674	-0.81117	-4.5469	1.4325	-5.405	-8.3115	-9.2551	-0.32571	-2.4412	-2.7233
-0.20537	-3.9988	4.195	-1.4939	2.6135	-1.4823	2.8073	2.1977	4.0649	-4.4581	-1.1464	-0.28871	-3.5726	5.1355	-0.91892	-2.1061	-2.2002	3.4522	4.6056	-0.59367	7.8276	-1.3066	-2.1123	2.9288	0.98522	1.7278	-0.019111	5.2299	-1.0423	0.043173	9.7373	4.4465	5.0541	4.6601	-2.0909	6.8777	4.5284	-4.5539	-0.48333	7.9854	0.33052	-1.1585	1.4831	3.2193	6.5167	4.6238	1.4316	5.546	4.3937	0.95285
-3.6393	-10.315	-1.7622	0.39449	-5.5339	-4.8437	-8.2261	-5.2422	-7.1904	-9.5379	-9.4067	0.88253	-6.5398	-5.5714	-0.82636	-8.8511	-1.4934	-8.1087	1.3371	-6.4877	-1.2431	-3.5924	-1.5118	-4.2417	4.7827	-6.5843	0.66041	-6.1369	-5.0029	0.64275	-6.994	-6.1051	-3.5463	0.79469	2.0419	-2.2107	-3.7009	-1.0704	-1.5029	-6.8162	-6.6122	-5.4463	-0.45514	-2.4751	-10.269	-12.811	-6.878	-1.7138	-9.2154	-7.5098
10.531	11.539	7.6045	8.0717	7.8497	7.4566	3.7132	6.1569	7.6224	2.1189	5.1645	2.5474	1.7321	6.2462	1.7103	8.1808	4.9412	6.2639	-2.7784	0.17563	9.9572	-1.1316	3.2191	2.7574	3.9389	8.9913	6.5034	2.3593	9.1037	-0.85853	5.9499	7.2635	4.2856	4.8214	-0.87333	4.7076	10.484	3.7562	6.7151	1.7034	4.5168	1.1081	5.2535	2.785	0.076186	3.5873	2.1753	5.1994	0.85955	11.426
-3.7557	-7.3961	-5.5558	3.4085	-0.083156	-6.0007	-5.9774	-7.5909	-6.2868	-3.6713	-8.1485	-5.5721	-12.252	-7.4985	-11.016	-3.7144	-1.4763	-5.7292	-3.2342	-0.076998	-9.8072	-4.1608	-3.7424	-4.4818	-1.8905	-10.794	-4.9835	-6.134	-5.3154	-13.199	-5.4584	-0.42597	-10.767	-3.935	0.85061	-6.2491	-9.7453	-4.1497	-8.4012	-6.4323	-6.9085	-6.7204	-1.2453	-7.383	-6.8722	-8.918	-6.5531	-0.2342	-2.5492	-3.249
-13.719	-13.682	-24.513	-19.193	-8.3436	-12.784	-15.964	-19.362	-15.835	-18.831	-16.796	-13.923	-12.049	-20.11	-13.123	-7.0649	-15.78	-18.856	-19.205	-19.973	-18.915	-17.693	-16.801	-15.451	-14.151	-11.044	-18.933	-15.391	-14.882	-18.159	-21.728	-9.3097	-11.439	-18.836	-12.644	-11.564	-14.779	-13.044	-17.33	-18.067	-16.856	-12.555	-19.48	-1.5284	-6.8176	-17.712	-18.349	-19.122	-16.393	-14.603
-13.018	-12.539	-3.1379	-11.282	-12.201	-8.3831	-12.231	-12.532	-10.854	-12.184	-7.6134	-14.036	-14.503	-10.138	-17.098	-8.7955	-9.0296	-17.432	-4.9375	-3.8897	-9.5817	-13.292	-11.38	-9.0863	-9.1762	-13.339	-14.443	-13.039	-8.6161	-8.5024	-15.849	-7.9193	-11.1	-15.899	-14.106	-10.867	-10.7	-12.625	-12.05	-10.242	-4.952	-16.823	-5.9225	-5.2881	-11.101	-10.957	-10.937	-14.162	-5.5498	-11.491
-13.425	-14.339	-9.2278	-7.4313	-15.073	-11.323	-11.235	-17.134	-13.854	-16.256	-10.04	-13.648	-18.083	-10.19	-13.866	-14.199	-25.36	-12.817	-11.304	-13.329	-17.081	-12.351	-12.683	-9.2086	-8.1764	-12.114	-5.9756	-14.115	-16.642	-14.792	-13.406	-17.141	-13.461	-11.083	-13.647	-9.0519	-12.872	-14.6	-14.766	-15.044	-13.097	-15.303	-21.359	-10.727	-11.089	-12.726	-10.486	-14.174	-17.279	-16.431
-11.268	-6.985	-17.388	-9.8861	-11.722	-15.868	-13.075	-9.3059	-8.5932	-13.425	-10.326	-13.522	-16.745	-13.049	-12.756	-12.287	-15.21	-10.718	-7.8207	-12.374	-16.172	-14.019	-14.677	-9.7407	-11.515	-12.257	-10.847	-9.6303	-10.085	-13.479	-10.011	-16.124	-9.9842	-4.7276	-18.441	-10.544	-8.4592	-6.6721	-11.332	-16.106	-12.729	-16.194	-14.704	-14.388	-19.438	-16.964	-5.5032	-7.4919	-12.833	-6.6976
-11.199	-8.6158	-11.499	-12.048	-10.675	-13.405	-14.567	-12.841	-11.583	-7.982	-8.79	-6.8411	-12.104	-13.294	-12.452	-16.395	-11.035	-11.29	-5.8075	-4.3063	-12.158	-9.3795	-8.6232	-7.7933	-10.346	-11.899	-14.99	-14.915	-16.551	-4.4221	-11.308	-13.647	-11.913	-12.393	-14.912	-13.239	-8.3403	-17.195	-3.3082	-15.951	-14.194	-6.889	-12.92	-14.627	-12.323	-17.586	-8.6431	-17.978	-9.7306	-12.657
-16.834	-12.495	-16.842	-13.089	-8.5769	-15.515	-16.864	-14.986	-10.955	-16.873	-12.061	-12.2	-14.301	-10.569	-10.671	-8.7924	-6.0197	-10.458	0.10896	-9.981	-13.642	-13.061	-12.451	-9.2	-11.227	-13.393	-17.741	-12.888	-15.549	-12.038	-8.662	-15.67	-12.193	-14.023	-15.495	-8.2411	-14.726	-10.855	-20.531	-13.986	-11.637	-10.354	-15.519	-7.0668	-10.434	-16.356	-5.1578	-10.27	-14.985	-15.54
-3.7814	-7.002	-7.1359	-0.91688	-8.5998	-0.24465	-6.4076	-7.6451	-7.3489	-6.2738	-5.7985	-9.4988	-8.4278	-3.7116	-4.2949	-3.8302	-9.771	0.091715	-3.6537	-7.9719	-11.827	-4.3748	-7.3771	-0.77485	-2.7499	-0.26226	0.89078	-2.6433	-0.29545	-4.8733	-5.5637	-5.2641	-8.855	-4.4716	-4.3147	0.44009	-5.1772	-4.0419	-6.8075	-5.2628	-0.35519	-11.668	-1.6316	-5.6166	-3.8162	-3.646	-8.858	-7.7209	-4.3292	-9.4749
12.583	8.0799	5.903	11.587	7.2609	15.648	7.339	5.8422	8.1385	8.9908	8.367	9.4202	12.07	4.4306	6.552	11.571	1.549	2.8927	6.3912	3.7816	11.35	3.5633	8.3444	8.1377	7.6509	6.5655	9.6908	11.372	8.2673	9.3568	9.6393	5.6251	4.6663	8.1427	10.862	12.167	7.9495	9.5343	11.552	10.298	9.5878	6.6007	7.1949	12.494	-0.96036	16.699	5.2186	4.9417	10.601	8.592
0.29121	3.6493	-5.4144	1.6441	-6.2786	1.1778	3.8262	5.8789	-0.47983	1.2251	2.7705	3.1336	1.7905	5.3719	4.7807	2.6531	4.1734	2.2015	1.8771	4.4248	-0.60551	3.6809	-1.4304	3.0173	0.36832	0.39762	3.8254	1.3067	2.1902	-3.7825	7.9128	0.07392	0.02839	8.5929	-1.0874	0.21033	4.3609	5.2312	4.0342	4.322	1.4477	4.2184	1.0102	2.5055	-1.3612	2.6925	-3.1163	4.6482	0.95797	1.4974
-12.653	-6.4743	-3.967	-5.3557	-9.7935	-14.93	-7.2284	-15.898	-15.016	-13.322	-12.454	-3.2487	-20.794	-2.2934	-11.703	-13.993	-7.2748	-13.802	-8.7864	-4.9998	-12.288	-4.7643	-14.273	-8.1385	-7.1337	-3.7435	-1.2221	-8.429	-13.377	-15.344	-17.603	-12.439	-6.352	-10.639	-11.636	-9.7059	-8.1006	-11.263	-11.505	-12.279	-14.294	-15.329	-13.825	-9.1791	-7.0811	-9.1568	-11.941	-10.14	-15.352	-16.057
-3.452	-2.252	1.8726	4.1463	2.2152	3.005	-5.1966	0.95305	8.2579	6.5248	-3.2263	-1.1389	5.3219	8.8743	-1.0213	0.32721	4.2599	-1.7558	3.3804	-1.213	2.4686	4.7554	-2.6754	1.4094	-7.9862	-4.9326	-0.97382	-3.2969	5.4274	-1.0212	-0.1686	-1.8109	-5.5882	-0.79176	0.49136	-2.6341	3.3686	0.33815	-2.8612	-3.2267	-3.838	-2.6277	3.8692	-3.8443	0.57914	2.3597	1.5809	6.8131	2.6246	1.3504
-7.7703	-8.5507	1.6777	1.1609	1.0496	-3.4905	-0.304	-4.0688	-2.0926	-2.9332	0.89167	-10.072	-5.1931	-6.5369	-0.66846	-4.1152	-4.937	-11.097	-0.4022	-6.5684	-6.1587	-0.81341	-5.5319	-3.4602	-6.4115	-13.015	-2.3892	0.32336	2.9884	-1.5219	-5.7655	-3.396	-11.17	-2.5345	-1.6636	-7.0714	-8.1891	-9.3637	-0.12837	-1.7446	-3.5885	-4.3473	-8.1364	-10.542	1.4593	2.9146	-5.8068	-5.9518	-0.025348	-0.33371
-15.297	-14.243	-12.774	-11.306	-12.293	-11.713	-9.8744	-16.768	-2.509	-12.395	-10.306	-7.7862	-11.747	-9.9022	-7.9368	-7.1218	-5.8277	-14.504	-8.7967	-11.354	-6.2778	-9.7434	-7.0407	-15.118	-8.8121	-11.951	-17.279	-7.7856	-11.918	-22.29	-14.87	-14.705	-10.033	-13.262	-12.305	-12.475	-11.393	-15.492	-15.197	-9.0375	-13.744	-14.802	-11.674	-15.975	-17.388	-5.8048	-5.0906	-14.231	-6.5296	-8.4354
1.009	-9.1629	-1.2113	-7.8482	-2.3113	-1.1268	-0.95255	-1.4793	0.36542	-6.5456	-9.2622	-0.37319	-1.5298	-0.89559	-4.414	-1.4434	-2.3361	-2.5936	-3.4635	-13.145	-0.34471	-7.2639	-1.0268	-3.0008	1.3502	-2.114	-2.5902	-0.089149	-2.6656	-2.0003	-8.9377	-0.7045	-5.0172	1.8227	-7.1961	-3.4504	-5.2779	-0.39038	-0.69297	-2.1965	-0.23456	-5.8586	-7.8271	-3.0535	-9.3617	1.2514	1.6694	-0.19255	-8.7365	-2.1874
1.1897	-3.1103	0.87527	-1.677	-4.8886	-1.9933	0.79313	-10.83	0.44155	-0.53183	-5.0205	-1.6969	0.46123	0.28195	-0.29541	-5.0786	5.3606	1.974	-1.3782	3.6825	1.4748	-0.86143	-2.9342	2.6234	-0.86177	-3.8066	2.0344	3.9063	-3.584	-3.9271	7.1777	-7.8588	-1.0565	-2.9206	-4.3039	1.1447	-4.219	-3.1403	2.503	-8.2614	8.4005	-2.2068	-0.67252	-3.0231	-4.9246	0.17142	-4.8593	-1.6812	-0.41194	-10.299
-17.982	-6.7659	-12.189	-5.94	-4.9035	-9.5145	-11.209	-6.0573	-9.1292	-14.527	-12.255	-13.612	-8.8945	-5.2957	-14.321	-7.3305	-7.0502	-8.5181	-6.0047	-9.6588	-11.161	-7.0834	-9.7128	-6.582	-4.5881	-14.726	-11.111	-16.511	-5.9207	-13.332	-12.047	-9.1509	-3.8435	-9.0214	-7.8076	-7.3199	-12.164	-12.151	-13.19	-11.943	-10.705	-12.93	-8.0806	-14.856	-7.286	-15.627	-9.3316	-12.634	-13.224	-7.413
-5.891	-4.9611	-0.85645	0.27623	-6.2205	-11.41	-7.0825	-1.2442	0.31394	-4.9084	-3.9742	-0.22283	-0.054486	-2.1449	-8.9749	-9.2027	-4.1651	-3.0134	-6.2663	-9.0693	-12.784	-8.1119	-0.81247	-9.8871	-14.235	-1.476	-11.072	-8.0123	-7.3594	-2.609	-3.8557	-14.505	-6.5629	-7.9002	-4.2291	-3.6698	-3.9328	-1.6661	-7.4683	-1.7062	-5.0952	-10.166	-2.095	-9.2557	-4.1568	-9.059	-4.9654	-6.4755	-6.794	-7.2324
0.71337	-3.9388	-3.2164	-1.7391	-2.1749	-3.2312	1.6631	2.8655	-6.1985	2.2662	-4.4716	-4.5621	-3.7293	-11.119	-1.0575	-3.8381	-4.3435	-6.1091	-0.13718	-8.0456	-0.64298	-2.904	2.196	-1.0987	-4.7651	-0.91319	-1.5296	-4.5955	-2.1655	-3.8113	-3.0624	-3.4932	-1.4742	1.1571	-5.4029	-7.8432	-6.1012	-4.2599	-5.7161	3.0533	-3.3383	3.0008	-3.0573	-8.9682	-9.2553	-0.25563	-3.6388	-7.285	-5.9589	-0.31781
-3.4531	-3.2718	-0.01999	-3.4437	-2.1968	-9.9516	-7.582	-5.4026	-3.5982	-4.9937	-11.455	-4.4855	-9.2444	-3.8244	-5.6015	-8.3789	-7.368	-12.547	-10.251	-4.0513	-7.2287	-2.0912	-4.8723	-7.124	-8.7436	-7.8089	-11.879	-1.6396	-8.5576	-4.2142	-8.2405	-7.0936	0.53166	-6.2418	-6.2347	-7.2323	-10.465	1.627	-0.30004	-7.6752	-4.681	-1.4694	-5.4038	-8.4038	-1.5438	0.34904	-6.0427	-3.7635	-5.0429	-7.6505
4.3421	-4.9862	-0.74636	-4.0531	-3.0687	-3.3524	2.2322	-2.7221	-1.4	-1.1004	0.162	2.3063	-2.4184	0.42164	-3.6145	-1.9368	-4.0134	-2.3887	-11.397	-3.2753	-4.3446	-7.1308	2.3485	-0.95448	-3.1994	-3.7655	-0.58409	3.0544	-6.8662	3.1598	2.7527	1.8559	-5.5607	-4.4817	-4.4772	-8.0168	-3.9731	-3.095	-0.090776	5.3575	-0.4759	-0.99129	-2.9551	-4.323	-0.57927	0.30042	-1.5742	-4.4052	-2.9034	-1.5828
-21.499	-23.533	-24.384	-23.241	-17.654	-19.842	-20.269	-24.505	-20.113	-27.331	-21.725	-21.644	-14.805	-17.44	-23.079	-29.507	-26.962	-20.125	-18.998	-25.107	-26.218	-19.443	-23.497	-22.448	-19.215	-22.998	-22.948	-17.491	-25.214	-19.241	-21.743	-23.73	-21.362	-25.08	-20.443	-24.993	-19.112	-20.741	-24.947	-23.465	-21.582	-22.18	-26.376	-21.098	-23.16	-22.144	-27.034	-20.399	-21.36	-25.804
0.70807	0.68676	-1.0272	-1.2315	1.222	-0.038251	3.5426	0.52506	0.59875	-11.814	2.7692	-2.1873	-5.1444	3.1735	1.8978	-3.8224	-5.1596	4.5494	1.7267	0.22532	-1.7448	-3.4564	-2.6547	0.68381	3.2963	-0.98012	1.2147	0.51769	-5.0369	-0.18234	1.7062	3.3753	-1.8287	0.6299	-5.5198	-0.087915	1.4785	-1.1569	-3.4536	-6.4547	-5.863	7.7761	-3.393	-1.9096	6.5336	0.99806	1.0078	-5.1121	-9.6717	3.6059
-12.678	-10.96	-8.5357	-8.5776	-5.3135	-14.863	-13.454	-10.755	-16.188	-8.8859	-12.404	-13.69	-2.099	-13.352	-10.351	-12.63	-9.8176	-6.4899	-11.168	-12.4	-13.781	-10.13	-10.084	-12.035	-19.213	-15.267	-3.8249	-10.217	-11.931	-4.2613	-7.4344	-6.8455	-4.8059	-9.3282	-9.9636	-13.062	-10.531	-11.466	-10.638	-10.189	-9.2467	-5.5685	-9.5969	-9.1032	-15.848	-12.886	-6.3864	-3.7969	-13.952	-16.94
-13.715	-13.661	-18.155	-9.828	-14.628	-19.579	-10.291	-11.267	-7.0631	-15.178	-8.0286	-7.4507	-8.0927	-14.735	-8.183	-15.36	-9.1487	-19.118	-13.107	-13.35	-9.2246	-13.775	-9.76	-15.996	-12.698	-14.053	-5.6874	-15.925	-12.068	-10.327	-12.321	-13.205	-10.905	-18.225	-14.424	-15.055	-12.398	-9.8733	-12.286	-14.305	-9.685	-8.3261	-13.918	-8.6399	-9.5879	-5.6195	-14.065	-8.3875	-11.179	-12.762
-3.8988	1.2554	-0.44155	-2.6908	-4.3218	2.0813	-4.2426	8.4809	-2.7192	-7.7307	-4.2333	-5.862	2.6917	-8.0426	-5.7626	4.0297	4.3213	0.81481	-1.6366	1.1126	-2.6223	3.6446	-0.18704	-4.7671	0.66437	6.2095	-0.40512	0.51003	2.3857	4.0568	-12.299	0.61761	-1.3961	-4.1957	0.3203	-0.79182	-6.219	1.2347	-2.2535	-9.4136	-5.7217	-0.58607	-9.1227	-3.4011	-0.36685	2.6868	-6.4864	-1.2966	-1.6061	6.0913
-1.8095	-2.0841	-9.8356	-4.8699	1.8166	-6.0432	4.2026	2.8456	-4.6759	5.3694	0.34058	-6.4655	5.0039	-5.653	-1.8855	6.8235	-5.3889	3.8355	-0.35246	-7.005	0.72904	0.24311	-7.9541	2.8141	-0.10901	-8.0237	3.0078	-5.6702	-2.3032	-8.2448	-3.1266	-2.2722	-2.3265	-0.99304	-2.6117	-0.86659	-2.6333	2.1704	-2.739	1.4056	-2.9146	-2.4388	-0.13628	-3.5586	-11.021	-5.0341	-0.44826	-4.1892	-0.28913	-0.29862
-6.8309	0.025226	0.81744	-2.5058	4.0838	3.35	0.0067073	2.1096	1.4065	1.6424	-7.1029	-5.443	-2.925	-3.4677	-1.7903	0.28333	-8.9722	1.5397	1.3237	1.5196	-0.46832	-2.2164	-0.28326	7.6608	4.5312	1.6914	-1.3459	-5.6915	1.7837	1.0273	0.80504	-0.78734	-2.1456	0.16484	2.9041	-0.011413	-1.563	-4.9632	-2.5601	-2.2672	6.2378	-5.7472	-0.65567	-0.50448	0.506	4.8527	0.63946	-5.3907	-0.84494	-9.159
-7.6181	-3.1724	-2.3112	-8.9318	-9.9448	-0.61717	-11.542	-3.7618	-3.7036	-3.352	-4.5047	-6.5454	-9.4575	-2.0361	-6.8049	-3.9894	-4.6213	-5.1045	1.6158	-4.5056	-3.5765	-5.0004	-1.8882	-6.099	-5.4135	-2.1089	-11.358	-7.593	-1.2036	-6.4192	-2.3486	-2.3045	-12.454	-3.3848	-11.633	-3.8764	-2.6754	0.60609	-2.2382	-3.7984	-2.4787	-4.5969	-7.5949	0.21704	-7.0481	-8.2532	-5.5045	-11.028	-8.1174	-2.8538
-12.315	-15.735	-8.9578	-13.718	-19.919	-13.747	-14.045	-16.997	-9.6988	-9.6773	-7.7994	-14.593	-15.488	-16.074	-16.835	-12.467	-14.521	-13.097	-13.367	-10.67	-5.7109	-8.5896	-11.069	-12.504	-19.523	-17.786	-12.29	-17.013	-21.421	-18.09	-19.611	-16.873	-9.0957	-19.016	-10.43	-14.703	-11.665	-15.833	-12.662	-11.432	-9.0059	-13.428	-20.287	-20.348	-14.403	-13.002	-9.9632	-15.483	-13.528	-9.6926
-2.1189	2.4753	0.088691	1.6938	1.4842	-6.3851	-2.0443	2.711	-2.9905	-6.2732	-2.4825	-3.3211	3.9489	3.0409	-0.41199	2.0729	4.1153	3.0392	0.30763	0.10352	2.9619	-7.4663	-1.9815	1.1047	5.5079	-2.7925	0.11561	-2.3891	0.22389	-0.70073	1.0961	-2.5139	4.8297	0.17195	-0.25196	10.029	-3.6308	4.7312	-7.2677	-0.74706	-1.4533	-3.7684	-8.2042	5.721	-0.0032417	-3.5779	-0.68784	0.54125	-3.3573	-2.885
-1.7309	-0.10187	-1.4541	2.8566	0.83738	-1.8881	3.3562	-1.9688	1.8348	-0.99514	-4.1391	1.7933	-5.3058	-2.0649	3.9058	3.646	1.2543	2.2868	3.7615	-4.4406	1.6346	-1.6774	-6.828	-1.2897	2.1708	0.080372	-1.8664	5.9474	2.284	-5.5447	4.0268	-3.3189	-1.0498	-5.3159	-2.7054	-5.95	-4.7316	-1.4197	0.96798	-5.6151	-1.8601	1.129	0.51599	5.4855	1.7977	-0.19062	5.829	8.3254	-4.4095	-5.8139
0.84384	1.1656	3.1175	-2.5701	-0.55187	-0.32361	0.93135	-1.3516	9.029	1.2904	5.2651	-1.1844	7.6013	-1.3529	-1.5933	2.9111	0.72648	-0.14473	-0.66598	-0.43009	-7.6222	-0.45113	-0.6659	0.41226	-3.281	-4.3181	1.1724	2.0265	-0.50453	0.61413	-7.6963	-1.8347	2.1178	-0.29507	4.0919	4.2732	5.6569	4.6642	-0.24729	-4.1225	7.5216	-3.6256	1.5417	3.7295	1.3502	6.8073	-2.1211	-3.8598	2.8505	-0.29475
-0.9908	-12.996	-15.62	-10.023	-8.5475	-8.8664	-8.6987	-6.2452	-13.877	-9.4804	-16.876	-13.092	-17.457	-9.8901	-9.3726	-10.14	-10.115	-14.698	-8.6986	-15.447	-15.901	-10.971	-13.709	-5.9419	-12.924	-12.913	-10.588	-16.364	-10.738	-10.403	-11.904	-14.275	-7.812	-3.7454	-7.8084	-15.96	-7.1747	-13.95	-14.328	-10.944	-7.0853	-12.738	-15.442	-7.2335	-11.118	-4.5257	-11.634	-10.707	-11.376	-10.915
-2.317	-7.9324	-9.8457	-11.897	-4.0664	-10.328	-12.52	-4.5858	-10.555	-9.8843	-10.163	-17.937	-14.816	-11.778	-8.6584	-10.248	-9.9045	-16.799	-6.1965	-7.3898	-8.7447	-12.943	-8.6187	-6.0285	-12.681	-6.8344	-13.985	-8.8698	-10.496	0.40423	-12.474	-12.086	-15.706	-8.1968	-10.702	-10.907	-9.8186	-8.1765	0.67418	-4.882	-8.5966	-13.237	-17.986	-2.2928	-16.82	-8.6481	-14.001	-3.4722	-13.722	-3.477
2.1382	4.7406	1.8742	9.5591	5.534	1.5227	7.1255	8.3997	3.9436	4.4406	13.758	1.959	0.92912	4.6187	0.93063	8.0355	-0.72762	-0.30923	8.1399	2.6694	1.8891	5.4499	4.109	2.6391	0.27874	3.6535	1.4371	2.4766	2.8495	6.4961	8.8545	8.8215	0.65452	3.2412	5.2705	4.5793	5.674	5.7263	6.53	4.0474	5.5494	5.378	7.7806	2.0461	3.0096	-0.61705	8.7708	10.299	2.2809	3.741
-1.4432	-12.355	-8.7642	-7.6055	-7.1536	-6.0212	-15.156	-11.081	-22.115	-4.2911	-1.7268	-12.964	-16.558	-6.8032	-15.263	-10.981	-15.446	-13.87	-11.865	-8.124	-10.791	-2.1552	-12.876	-10.083	-11.184	-5.2799	-4.8396	-8.816	-7.3075	-10.628	-2.8225	-7.1832	-9.4736	-10.003	-11.25	-14.768	-13.084	-9.2127	-12.944	-4.1294	-8.2523	-3.7152	-10.381	-6.0559	-8.96	-9.8203	-6.256	-6.7661	-11.875	-3.8374
-8.1197	-6.8375	-1.1819	0.41044	-3.3385	-3.1247	-3.8893	-3.1958	-6.731	-1.3257	-4.1373	-4.1356	-5.0916	0.04634	-0.49638	-7.7116	-7.9081	-7.0625	-3.2466	-3.519	-0.82942	-4.1616	-3.5327	3.723	-1.2157	-1.4416	-7.2817	-6.8955	-10.989	-6.3314	-5.7692	-2.4625	-7.8273	-6.2138	-3.5321	-8.5495	-6.179	-5.9383	-5.8449	-4.0522	-2.1981	1.9271	-4.213	-4.2649	-5.0873	-1.4434	-4.49	-4.1592	-3.7271	-2.7801
-17.78	-13.851	-12.331	-13.521	-5.0279	-12.102	-19.034	-14.134	-11.551	-14.908	-10.765	-10.438	-12.785	-11.147	-14.33	-11.369	-15.53	-7.9221	-14.189	-17.673	-11.959	-18.545	-6.8093	-11.034	-11.033	-1.2872	-17.995	-7.2518	-13.87	-8.3712	-13.981	-13.855	-11.455	-12.213	-14.71	-11.272	-12.752	-23.504	-15.45	-16.137	-13.109	-13.08	-11.192	-17.277	-9.0953	-12.377	-14.495	-7.6805	-11.43	-10.256
-18.656	-4.8783	-14.825	-6.8999	-10.381	-16.795	-10.08	-9.1415	-10.347	-11.792	-8.1593	-11.835	-3.552	-16.955	-10.962	-8.5336	-12.449	-14.153	-15.255	-10.518	-9.9497	-8.056	-10.585	-8.4766	-12.298	-12.452	-14.148	-17.364	-11.305	-12.686	-14.387	-13.175	-13.691	-18.868	-6.6523	-11.727	-12.117	-3.8658	-5.9703	-6.673	-7.8093	-16.522	-5.0616	-9.9231	-8.5696	-13.251	-11.696	-10.318	-12.843	-10.115
-9.1704	-13.916	-10.511	-14.22	-10.698	-12.955	-13.32	-4.6385	-7.265	-2.323	-11	-2.285	-8.0176	-4.2741	-13.835	-9.94	-1.1529	-11.432	-9.3988	-7.5889	-14.275	-9.5364	-6.7893	-7.5618	-6.2936	-7.6406	-2.0882	-4.388	-9.617	-8.8593	-7.0695	-7.5269	-7.8374	1.5428	-5.109	-9.3486	-7.9314	-7.1808	-5.2648	-11.196	-12.264	-1.7677	-15.588	-1.6809	-10.176	-2.5911	-12.082	-9.2862	-7.8053	-12.517
-4.5846	-13.405	-2.3123	1.5137	-8.3239	-15.187	-1.1877	-6.8264	-9.9692	-11.193	-2.1739	-6.3377	-12.264	-4.0363	-7.3046	-5.3025	-4.8335	-3.6304	-5.1083	-4.6375	-6.0652	-6.4995	-11.159	-10.583	-9.5841	-9.0465	-6.7192	-4.4229	-8.0586	-2.9353	-4.3713	-4.3379	-10.455	-9.2345	-2.4264	-5.119	-3.2366	-5.1936	-3.5109	-11.243	-2.5092	-4.3139	-5.3806	-7.8871	-6.317	-13.064	-13.125	-10.228	-2.4397	-6.8263
-2.041	4.0537	3.9364	4.9687	1.0532	-1.056	0.47563	3.6309	3.5193	-0.69613	-3.1578	5.423	-0.53748	-1.1639	-0.68463	5.2673	-1.3645	3.8205	1.8537	5.2482	1.3889	2.0906	-5.0335	-3.128	4.3129	5.6565	2.0558	8.901	1.8428	3.703	2.9909	-1.0357	4.5902	4.7763	-0.25612	1.3212	1.153	-1.8944	3.3121	1.3741	-1.9982	-0.17291	-0.050113	4.1311	0.11651	4.8588	8.5648	-9.7325	-4.1327	5.0482
6.2812	10.72	5.2073	5.7434	13.614	7.3317	6.2399	12.874	6.0732	5.8011	6.5863	4.1444	4.1114	13.609	8.9111	14.321	7.8759	6.9914	11.286	4.8832	4.2644	3.3883	5.7924	11.659	1.2628	6.8354	11.745	9.1155	13.709	3.2635	12.749	11.111	7.5863	1.4074	12.083	8.5585	6.6617	3.9084	2.8792	10.088	5.7828	8.2452	3.3842	9.2906	5.2527	7.2526	9.4396	7.8627	2.3866	3.4029
-2.8546	-1.1189	-0.48142	-4.7947	-9.3942	-8.6463	-7.6503	3.2542	-2.2937	-4.2304	-12.217	-7.7826	-12.543	-6.9745	-4.2192	-7.0401	-4.7622	-7.9246	-5.0968	-3.3808	-4.241	-6.5677	-8.4745	-1.8815	-6.973	-7.0271	-1.9463	-14.74	-3.3101	-7.8576	-10.094	-7.7689	-6.7233	-2.488	-9.6269	-6.7474	-0.96291	-10.393	-3.5516	-4.8495	-5.2676	0.21853	-7.4813	-5.4434	-9.2828	-5.0749	-2.0571	-4.6687	-1.6164	0.38891
-17.296	-12.615	-15.777	-14.897	-11.384	-16.11	-15.08	-16.206	-13.475	-15.777	-4.6838	-16.534	-17.46	-9.0177	-11.581	-13.564	-15.493	-11.06	-7.8956	-8.3839	-13.664	-15.976	-14.355	-17.067	-17.096	-15.686	-11.766	-23.002	-15.848	-13.323	-12.707	-14.993	-14.213	-13.397	-14.57	-14.353	-10.125	-13.604	-15.429	-8.6809	-20.04	-15.872	-10.537	-8.0054	-20.61	-16.923	-8.5929	-10.347	-14.541	-15.575
-2.8891	-2.9418	-5.2464	-0.62266	5.4182	3.4539	-5.0295	1.1145	-6.6944	-4.5925	-2.2136	-7.7704	-12.985	-7.4826	-3.7319	-3.2229	-1.024	-7.6124	-2.5954	-1.7719	-8.1111	0.083647	-4.3109	-5.7303	1.8685	-5.7551	1.173	1.1204	-6.6811	1.8455	-9.9616	-1.0385	-8.3922	0.23188	-6.9102	-13.691	-8.4098	-2.7534	1.682	-9.7252	-6.3138	-4.0558	-0.71431	-7.9369	0.013795	-3.8549	-8.4944	-6.2057	-5.3396	-3.8996
1.3261	-6.5423	-0.041714	4.4288	7.0728	0.80936	-5.3234	0.88031	-2.5625	0.12448	1.0225	2.4366	-2.8267	-0.34468	-1.9605	-0.053834	-7.1064	-2.2112	2.6113	-6.6561	1.8182	3.4554	-1.3539	-0.45957	-3.7854	-1.0848	-7.5962	-2.5882	-3.1504	-2.9523	-4.8921	0.64771	9.5136	-4.6774	-1.2988	4.3952	7.5706	-3.8624	-1.7874	-0.025269	-0.88629	-1.6408	-4.8356	1.3072	0.089295	4.7954	-1.0105	-5.0923	-0.37817	3.6282
1.499	9.8518	1.6068	8.513	5.0844	18.782	0.824	5.9963	8.5285	13.671	12.751	7.6908	11.234	3.099	15.614	9.9911	17.52	13.213	6.8455	13.172	8.5194	4.478	16.72	5.2919	12.296	8.4278	8.8939	6.8654	9.377	8.9696	13.386	6.4344	10.044	10.387	5.6397	12.203	6.9849	12.043	13.758	14.827	12.268	13.126	9.7518	11.46	7.2803	19.066	13.249	18.819	9.0243	6.5491
0.63528	9.5159	4.7835	7.6395	8.3692	-7.8365	0.85492	7.1011	5.2087	6.9802	1.0457	1.799	3.2416	3.1467	6.346	6.923	4.6849	5.4118	3.1539	7.2454	3.1216	10.621	-2.0149	0.16792	2.0958	5.2786	0.10589	5.6422	7.3297	4.4958	7.0295	7.6234	1.3302	-0.84713	6.2564	3.5962	0.14346	9.6525	7.1934	8.8229	7.6741	2.3943	9.302	3.4518	2.2134	0.78517	4.6078	10.041	5.0042	8.0339
0.74941	-5.8002	9.0743	5.1317	2.4126	-2.1789	-1.573	2.6556	-1.77	1.919	1.3646	2.4607	0.72977	4.3724	5.4489	-3.2559	-0.91317	1.481	5.845	-1.3316	7.1423	-0.96796	3.3309	1.3628	-0.20613	1.0606	-1.5766	3.3848	2.2587	3.6515	-1.1746	2.6532	6.4298	4.9826	-2.5092	1	5.793	7.414	2.8925	-3.7678	0.24993	5.9877	0.56152	-5.4514	-4.0902	3.2788	0.76766	-5.3158	3.6096	2.1577
-19.293	-22.32	-23.93	-22.335	-21.222	-24.985	-23.543	-21.142	-24.188	-27.891	-20.295	-21.058	-24.2	-21.595	-31.186	-17.663	-24.911	-21.749	-22.445	-24.676	-17.606	-21.151	-21.132	-27.575	-23.168	-24.466	-25.77	-28.79	-24.211	-17.553	-22.364	-25.563	-20.803	-23.236	-21.505	-24.883	-21.153	-18.623	-21.418	-27.874	-21.712	-23.186	-27.474	-20.348	-19.009	-24.692	-23.042	-23.438	-27.186	-21.753
7.2022	0.79207	-5.7654	-7.3511	0.2629	3.0048	-5.4972	-4.7598	-5.4881	1.33	-4.2057	0.9153	-1.4549	5.1895	0.65442	-1.7414	-2.4764	-0.44691	1.258	0.79001	0.29972	-6.7701	-2.5519	1.0675	-2.3805	-1.8935	-0.71654	-3.7782	2.7678	-1.9719	-2.3484	-1.4408	3.1816	1.4336	-0.54662	2.6302	-2.6651	2.7779	-1.6681	-5.4619	-0.12295	3.0934	-1.1997	2.5522	-6.4832	1.7388	-5.1716	-3.3992	2.0157	-2.7662
-5.8972	-9.6076	-6.1534	-11.516	-6.0648	-1.6735	-0.15347	-2.2122	-1.9464	1.3543	1.5622	-11.182	-5.5732	-0.69678	-5.2265	-4.7333	-5.0921	-9.8277	-4.3057	-2.5934	-5.5768	-2.1179	-6.5324	-2.229	-9.2581	-2.1736	-6.1458	-0.38101	-5.0977	-3.2228	-3.3718	-4.8592	-3.7946	-0.55923	-2.9027	-4.5378	-6.815	-5.8469	-2.9955	-5.2238	-5.0133	-3.1531	-4.4988	0.86307	-2.6044	-2.4014	0.32451	0.65715	-5.4443	-6.3181
-12.095	-14.889	-13.498	-10.34	-9.3567	-11.876	-13.855	-7.8636	-6.5727	-16.821	-11.288	-18.769	-10.99	-12.11	-10.575	-10.733	-9.87	-12.077	-16.055	-5.6683	-13.11	-14.05	-14.642	-17.452	-9.0134	-9.7536	-15.254	-13.219	-15.567	-15.924	-17.919	-14.436	-12.076	-14.322	-19.023	-13.713	-14.455	-9.1043	-14.844	-11.447	-17.071	-16.52	-7.5626	-14.475	-13.952	-13.954	-9.6673	-13.37	-19.86	-12.712
-0.052959	4.3529	-2.0013	-5.2627	-2.7083	-3.7852	-1.3326	-0.67084	-11.958	-2.8183	-2.2959	0.57299	-5.85	2.5459	-3.112	-2.2905	-3.8787	-7.6039	-1.5938	-4.3817	-3.1552	-3.0273	0.94114	-4.7602	-1.6529	-1.1173	-8.6692	-3.3833	-1.4186	-4.5486	-7.9652	-5.5369	-2.2329	-4.0428	-5.0384	-1.1905	-1.6509	-5.3796	-0.58966	3.1683	-1.6248	0.072325	3.782	1.1426	-0.74556	-7.0145	-2.5025	-0.3369	-6.3228	-9.1041
-0.82649	-1.4654	4.8876	-3.1432	-0.85322	-5.2758	2.6158	-2.7479	5.1113	-0.77274	-0.86466	-0.59924	4.2055	1.3445	-2.6775	1.8477	4.9933	-0.6092	-5.0252	0.27558	-4.7352	-3.4722	-0.29085	-5.7362	2.3765	-0.056584	-0.23878	4.7868	-6.5278	-3.8271	-1.5914	-2.5257	-1.1844	9.9324	1.9264	-3.3802	2.8744	-3.1569	2.598	1.9588	3.7745	-7.9767	3.6144	-1.8954	2.1478	6.6394	-1.0861	-5.3037	4.3369	-5.0489
-7.5066	-11.461	-7.3822	-12.429	-6.147	-5.8875	-11.812	-11.261	-14.73	-8.3263	-5.4125	-11.291	-11.97	-13.475	-9.5054	-11.543	-9.9321	-7.7391	-11.909	-5.5623	-9.3159	-10.564	-16.824	-14.171	-13.266	-12.958	-8.0182	-16.626	-9.3708	-6.2624	-5.9844	-1.7602	-11.275	-7.6177	-11.977	-8.8986	-10.278	-16.723	-8.265	-10.766	-4.7125	-10.182	-6.9723	-10.284	-12.828	-3.9829	-8.2427	-12.297	-8.066	-18.016
6.3866	-10.661	-3.5948	-6.26	-0.73409	-0.99911	-0.85799	-0.46327	-2.8036	-1.7764	-6.5837	0.63257	1.3312	-1.739	-3.241	-1.445	7.5454	-5.6549	-1.2201	-1.7821	0.2431	0.89808	-0.70853	-6.1235	-0.58938	-6.4615	-2.9691	0.95438	-6.5867	-2.5445	1.4359	-3.5476	2.5767	-2.683	0.4654	1.9395	-3.7837	-4.6889	-4.6119	-3.1365	0.61503	-4.89	2.2947	-2.2811	-2.7869	6.0842	2.1299	-4.7966	-5.1687	-9.8242
1.483	15.728	9.996	14.567	3.4719	10.404	13.195	8.6471	11.259	5.0196	14.038	8.2727	7.995	5.1043	11.505	14.169	13.745	2.8809	10.13	12.499	11.798	8.2626	15.196	11.273	7.113	14.461	15.834	9.9937	14.172	6.7389	16.017	7.1513	8.937	7.1577	4.1981	11.598	10.527	14.975	14.585	12.703	12.644	8.5277	10.928	5.9998	2.9798	11.821	11.825	13.206	15.663	10.244
10.797	-4.5892	3.6317	-6.1799	-4.3176	-10.319	-11.289	2.495	4.4296	-1.7373	0.89079	3.153	1.2045	1.5647	-0.42878	-2.0436	6.066	6.6113	-0.75959	-2.9922	-0.48515	-1.4182	-1.782	-2.9542	-5.382	0.92425	2.0105	-4.1004	6.8848	5.2145	7.3855	1.3358	2.9119	0.56233	-2.3439	-0.071653	-0.64329	-0.58276	0.14506	-3.3564	3.3862	-2.0863	4.2914	-0.70405	-0.60075	0.96714	-5.3926	7.2123	5.8833	2.1594
-6.2501	-12.791	-3.8429	-1.914	-1.8453	-0.74648	-0.90042	-5.5335	-2.1439	-2.2847	-5.3965	0.72021	-1.8757	2.2228	-4.258	-0.20474	-4.3109	-0.30583	1.9131	-2.0183	-0.74383	3.132	-1.3451	-6.07	-4.8969	-4.7375	-5.9307	-3.4884	-5.7581	-6.4997	0.097377	-4.4144	-1.9239	-1.0369	-5.8572	-8.0805	-5.4177	-6.316	-8.0121	-1.1622	0.51431	2.3719	-6.7531	-2.4351	-5.4465	-9.7681	-3.0705	-2.9018	2.4449	-4.5229
-3.395	6.0388	-6.2898	1.7063	-1.9058	-2.3115	1.7417	4.3834	-3.6864	-1.9607	-1.2734	-4.5907	-2.0465	-3.8372	-6.7967	-0.82479	1.304	-1.7029	2.0534	0.05691	2.0718	-2.8306	-6.3711	-2.0809	-8.2505	-4.2544	-3.565	-0.13879	-5.318	5.0504	-4.4646	-3.275	-5.106	4.9606	-1.5736	1.2289	-1.8843	4.0899	-0.36852	-5.9265	-2.1389	-0.85166	1.6841	-5.7108	-3.2319	-4.3837	1.5473	-2.4502	-3.0539	-1.35
-3.0553	0.52984	-2.684	1.1752	-3.6554	2.7046	1.1883	-1.7448	-1.3415	-4.4789	-0.13824	-1.6347	3.6428	-4.2207	-2.9443	-3.8242	-8.5462	-1.2817	-4.3785	6.6376	3.1885	-8.8784	-6.466	3.5515	2.6134	1.7785	3.1571	-3.3343	-3.3941	-0.93252	0.56686	1.538	-4.7139	-2.1425	0.83704	-3.2788	-1.1579	-4.2907	-2.5284	-1.1514	-0.88277	-8.3637	-5.0851	-7.3855	-3.1939	-1.0798	-8.0308	-0.50423	1.4343	-2.611
-11.908	-1.9646	-8.4116	-7.639	-6.5371	-8.8135	-8.2774	-9.6125	-8.6763	-14.536	-8.8359	-6.9727	-5.6207	-10.749	-14.692	-9.9968	-17.804	-10.952	-6.9339	-10.773	-6.0456	-8.6011	-9.1885	-8.6293	-8.2894	-9.3402	-13.695	-11.935	-12.473	-6.3612	0.05753	-9.0548	-10.206	-13.109	-4.7808	-8.3901	-3.3732	-3.3153	-4.4464	-8.8225	-4.465	-11.285	-14.564	-12.576	-9.6091	-14.701	-15.228	-14.038	-5.7146	-8.2226
-1.9574	-4.0874	2.0361	-0.65488	7.8309	5.6188	2.9144	1.6502	6.9189	8.0787	5.3778	3.0989	1.7854	3.7096	1.2264	1.7174	3.8253	0.32055	1.7404	7.2001	6.023	1.3643	5.6377	5.3546	0.62966	1.764	0.80867	-1.0709	-1.5984	-1.8406	8.057	8.7724	4.9932	-0.96559	1.0707	4.8441	1.9404	8.5915	1.1922	3.8269	3.4266	7.1305	3.8347	5.266	-0.20388	1.1268	4.614	4.6668	-0.48178	7.0002
-10.095	-4.0191	2.688	0.12921	-2.7277	-2.0463	0.46785	-0.62797	0.0085143	-2.523	-3.9776	0.62782	-1.9025	4.6943	-5.885	0.13828	-7.8607	-1.324	-0.45548	-7.0756	6.5978	-4.7243	-5.9377	-4.5577	-10.201	-1.6824	-7.4089	0.88921	-8.948	5.7768	1.78	-4.7465	-3.6586	-1.2198	-3.5178	0.57877	-5.9182	-1.2211	-0.19088	-5.297	3.6617	-0.066452	-2.9119	-3.1129	-8.8596	3.9371	-0.31001	-7.0615	-6.0683	-0.68626
-9.1111	-6.0121	-10.803	-8.2542	-2.1438	-7.2591	-3.0955	-1.5953	-5.1006	-3.6986	-3.1295	-2.5288	-6.2489	-5.8267	0.069294	-5.626	-3.8054	-2.5461	-5.6423	-1.1762	-5.4383	-5.667	0.62626	-0.83408	-9.2536	-5.2653	1.7332	-6.9747	-8.6606	-10.8	-2.7079	-4.3507	-2.4421	-7.7815	-11.867	-3.1274	-7.196	-6.1623	-14.223	-9.5863	-6.9447	-8.757	-3.9845	0.68917	-0.023306	-4.676	-9.585	-8.9983	-2.9919	-6.9873
-9.1709	-12.189	-16.245	-7.2308	-9.8452	-10.75	-12.7	-8.7429	-15.429	-8.0946	-10.9	-11.364	-11.152	-10.741	-15.478	-11.518	-14.247	-14.074	-12.637	-10.326	-17.077	-13.41	-11.355	-13.077	-11.28	-13.673	-13.937	-15.22	-8.4083	-15.119	-4.9493	-17.393	-7.5516	-5.824	-14.039	-10.307	-11.733	-4.5813	-16.951	-11.728	-10.647	-8.0698	-13.868	-8.6241	-7.4192	-15.754	-6.8997	-9.0872	-5.6868	-10.179
-3.4504	-5.2801	-4.105	-1.5939	3.2903	-2.0797	-3.9958	-7.4818	0.14159	-12.883	-9.2737	-6.6333	-5.2218	-3.0975	-3.998	-0.56421	-0.55886	-3.6864	-7.3548	-11.383	1.1698	-3.3011	-3.2647	1.0596	-2.4372	-4.6262	-1.0241	-6.546	-6.818	-2.91	-3.4374	4.4583	-4.5777	-5.461	-5.6402	-8.3482	-4.2914	-3.6673	-4.0832	-12.608	-8.3738	-5.0391	-0.94625	-5.7202	4.5893	-9.4283	-0.46996	-2.4041	-0.26464	-5.821
-18.74	-19.237	-15.967	-21.714	-20.029	-20.968	-15.976	-15.212	-23.196	-24.17	-20.464	-19.258	-19.394	-24.844	-25.269	-14.64	-26.749	-22.322	-13.829	-20.793	-18.567	-22.906	-20.101	-17.375	-20.849	-18.855	-22.246	-22.849	-23.035	-17.189	-18.724	-18.887	-19.151	-26.436	-17.826	-20.388	-15.242	-20.46	-22.953	-18.349	-23.997	-23.756	-21.505	-17.759	-21.84	-12.28	-19.682	-25.751	-21.511	-22.107
-2.5872	-2.1582	-1.1743	-1.079	-2.0462	-6.566	-4.5961	-5.2465	-7.5142	-13.437	-4.9346	-10.049	-7.2167	-5.2958	-8.4062	-8.9645	-7.3781	-5.5605	-3.5032	-7.8335	-6.9736	-7.9682	-5.2181	-1.5006	-1.3737	0.91108	-0.51883	-3.7672	-9.8748	-7.462	-8.123	-3.8837	-6.1552	-7.4385	-8.3995	-4.4713	-1.2259	-5.869	-1.7609	-14.157	-2.7912	-7.7489	0.065963	-6.9553	0.1272	-5.4	-4.5839	-7.3536	-9.9872	-1.012
-8.998	-6.2707	-9.3558	-5.1423	-7.4454	-6.4348	-5.4046	-7.7953	-0.21828	-8.6049	-4.8925	-7.0793	-2.1382	-2.4464	-5.6786	-0.55858	-7.6623	-4.281	-1.8073	-1.2529	3.534	-5.0177	-6.8379	-6.1148	-7.7077	-1.386	-13.892	-3.9967	-7.4354	-2.8233	-3.7314	-3.4369	0.5619	-1.7555	-8.2364	-4.4217	-4.0645	-2.9644	-2.92	-7.6714	-8.5277	-11.648	-3.4922	-10.565	-3.9981	-3.8977	-3.4955	-4.0259	-8.5058	1.0701
-6.122	0.086616	-3.1504	0.31631	-10.299	-2.7682	-4.1777	-3.537	-0.76503	-6.4449	-3.6344	-0.72316	-4.3321	-5.0283	-3.2687	-5.3786	-2.5555	-3.1525	-6.726	-7.0627	-7.109	-7.881	-0.74528	-5.7571	-0.2202	-2.5083	-6.0514	-7.8613	-4.4347	-2.605	-6.6491	-3.3294	0.27286	1.9148	-5.607	-8.7054	-13.562	1.4463	-4.5146	-4.0095	-1.0203	-5.604	2.5297	-3.6289	-4.8624	-1.4297	-3.369	-5.4199	-2.6931	0.14508
3.3187	0.80184	3.5033	1.3205	-3.8097	-0.49957	-2.2722	0.59871	0.14755	-0.54259	2.2358	5.8087	-5.0232	6.2734	1.386	-2.9433	-8.1021	-8.5024	-0.43298	-3.0539	-3.0029	-4.3123	-3.2202	-0.44587	-1.4084	-4.9967	5.4008	-3.8533	-1.9711	-1.3206	-2.2025	-1.0455	-0.044239	-5.1504	-0.78491	-1.2695	2.379	-1.1768	-1.9881	-3.2176	-0.43267	-2.4143	-3.5576	-0.41298	1.5042	-4.107	-1.6024	-4.0136	-1.5685	1.8179
11.801	2.4571	2.696	5.5641	6.7888	3.7053	7.4388	4.2171	3.4687	8.2356	3.8074	6.9745	4.5558	2.2149	7.3825	3.8513	1.6324	2.185	8.4003	-2.0654	6.6295	5.0663	1.4399	3.9639	-1.3658	6.4505	4.7215	-1.0772	7.5361	6.1815	0.51561	4.3054	2.388	5.2582	8.1155	8.8971	9.175	10.746	4.8225	4.9986	0.7005	6.3453	4.0251	-3.483	4.5089	2.9695	3.2578	6.4848	5.3818	-8.0344
-3.7193	3.7638	-1.5328	-6.6451	1.3694	-4.0712	1.8333	1.0894	4.9377	-4.5616	-3.5473	6.5824	-6.7684	-2.8719	-5.3546	-2.3669	-0.18605	-3.2345	-0.553	1.6108	-11.455	0.76549	-2.2039	-1.1551	-0.097931	5.7177	-0.33934	-4.0118	-0.5947	-6.2134	-1.3025	-2.7362	-1.7993	-2.6671	-3.9515	-5.2824	5.3582	-0.33834	0.071902	-4.4625	7.5712	-1.2556	-2.714	-0.45702	-1.8156	-0.30351	-3.175	-3.784	-1.0555	-9.0221
5.3647	-3.3096	4.4428	1.3058	-5.5876	4.4644	7.7323	1.8351	-3.4463	-5.7066	5.8541	0.88358	-0.52799	-0.50108	4.3938	-0.25466	-1.4022	-3.9097	1.3881	4.8414	5.1061	-1.6646	-3.8518	7.266	-3.2365	-1.5127	-3.4601	-3.5311	5.3155	1.5857	5.6655	-3.7225	-5.46	1.7448	-2.8395	0.67929	-7.9944	2.7032	-4.0423	4.0294	-3.5969	-6.6608	-8.8465	-3.7514	-1.4523	0.82224	3.6147	5.0882	1.3618	7.2534
-6.0332	-5.2959	-6.6517	-5.2145	-3.5669	-2.3593	-1.778	-5.5437	-0.069109	1.3425	-2.9002	-2.7799	0.66331	-2.9779	-6.3151	-0.60997	-5.3626	4.1283	0.75617	-4.1378	-2.7906	-1.0315	1.3626	-2.5056	2.0453	-0.33017	-2.2162	-3.7807	-1.2905	-5.4014	-1.6218	-1.6644	-7.5801	-2.4738	-9.0489	-0.50588	-4.1186	-3.2011	-8.0611	6.2662	-3.8385	2.459	-6.2119	-5.8567	-7.1044	-0.067093	-1.3369	-4.1445	-2.2779	-3.1344
-13.796	-16.59	-11.284	-5.4652	-12.38	-12.525	-13.456	-12.266	-12.21	-6.401	-12.206	-15.403	-10.376	-13.475	-9.4242	-17.652	-15.497	-15.987	-21.186	-13.138	-7.1039	-7.509	-8.1914	-15.046	-18.038	-6.8473	-13.047	-9.488	-9.1412	-11.903	-10.317	-11.473	-16.368	-12.322	-8.3081	-15.824	-15.556	-10.203	-10.668	-10.967	-12.809	-12.237	-13.451	-12.611	-15.543	-14.32	-12.631	-9.531	-12.226	-10.25
-8.0285	0.12882	-2.4517	-10.086	-5.4642	-2.3259	-0.14792	-6.3642	3.8411	-1.1006	-8.2304	-5.4571	-3.4297	-0.44875	-5.5411	-5.4406	1.8762	-0.53587	-10.816	0.60542	-4.3522	-3.2453	-4.9704	-5.514	-6.7189	-0.32246	-4.7209	2.8349	-2.6772	-4.6646	-2.3834	-7.6431	-1.7029	-3.3789	-2.5674	2.4798	-5.2009	-6.7488	-8.0994	-1.8178	-1.2706	-3.0871	0.21544	-7.8801	-5.8493	-2.2397	-2.3799	-3.1703	-2.1808	-2.1033
-5.3394	-6.0668	-6.4192	-8.7462	0.98391	-3.0521	1.5203	0.21413	2.3804	2.8392	-2.6564	-7.0212	-6.5087	-6.9423	-2.2319	-4.9259	-1.9584	-4.6844	-2.9983	-6.9274	-8.3531	-5.9109	-8.0502	-4.9796	-9.7896	-2.0606	-6.3603	-5.0797	-3.8078	-10.212	-3.5849	-8.885	5.0833	0.70538	-6.3154	-6.5501	-9.3092	1.0025	-4.198	-0.78023	-7.6773	-1.66	-7.4499	6.4401	-7.1084	-6.0644	-1.3356	-1.4423	-3.7797	-5.3812
2.7029	1.6398	4.1291	3.0795	1.0491	-0.016975	2.1238	1.5163	0.56099	2.346	2.3989	-2.8334	-1.8447	3.0483	3.045	0.017324	4.4432	3.3684	-5.8199	3.1842	-3.3174	-1.9939	-0.46339	2.6891	-0.83658	0.63276	-4.3475	4.3079	-0.22722	3.3924	-3.2555	0.69781	-1.2379	0.73829	3.4392	1.906	0.067579	1.7028	3.0015	0.47307	0.30354	7.8569	0.35834	-2.6117	0.74638	-0.4229	7.6853	-3.0274	-1.4742	-4.9232
-14.24	-15.019	-16.564	-11.258	-10.88	-13.499	-21.918	-17.805	-13.973	-18.341	-10.464	-10.288	-5.787	-12.723	-6.9007	-17.042	-18.337	-8.6309	-15.219	-12.196	-18.228	-14.922	-10.844	-10.292	-15.665	-8.5223	-14.291	-15.782	-18.433	-11.668	-14.98	-14.793	-16.997	-8.5574	-15.802	-15.425	-9.9113	-12.935	-16.428	-11.53	-13.154	-10.553	-13.333	-9.4239	-10.988	-19.686	-11.851	-11.314	-17.964	-12.72
-2.8893	-6.6466	-1.5472	-7.7235	-10.841	-3.2114	-3.7228	-3.3499	-4.6252	-11.145	-5.9285	-5.1645	-10.975	-0.76973	-5.4281	-2.4918	-11.975	-3.9979	-11.7	-6.5253	-4.0777	1.4557	-1.7957	-7.9741	-9.921	-2.6876	-1.3616	-6.5642	4.2945	-3.423	-1.8371	-8.0938	-9.3292	-9.0363	-2.948	-5.0043	-11.505	-3.0742	-3.739	-2.3918	-5.2304	-2.0454	-6.8258	-2.9777	-8.7112	-3.0309	-4.1626	-4.4903	-6.4917	-7.6339
-16.216	-10.059	-11.16	-14.377	-15.314	-10.439	-11.548	-8.6614	-14.193	-7.2877	-15.242	-10.138	-14.076	-12.665	-14.451	-18.473	-19.245	-12.922	-17.89	-10.672	-6.5051	-14.61	-11.634	-16.236	-9.9367	-13.84	-13.093	-13.044	-10.641	-8.2278	-21.045	-15.862	-14.989	-20.365	-12.04	-5.2534	-10.887	-15.439	-16.569	-14.505	-11.077	-13.135	-3.5426	-12.848	-15.124	-12.829	-7.4307	-14.399	-14.737	-12.584
-9.3207	-9.5973	-11.071	-9.6207	-8.9809	-7.4126	-10.773	-5.7288	-9.4975	-6.799	-14.027	-3.2279	-2.1402	-9.5322	-3.8193	-9.585	-5.7825	-16.949	-0.044495	-7.1498	-1.7159	-6.4251	-12.501	-6.3169	-8.6537	-10.689	-15.158	-7.7693	-6.8312	-6.9674	-7.3246	-17.99	-7.9781	-9.7733	-10.068	-10.913	-4.3065	-8.7985	-10.338	-14.06	-19.27	-9.7487	-1.0287	-9.1758	-8.462	-18.391	-10.62	-6.6148	-13.898	-6.7455
-11.271	-10.525	-9.2145	-10.159	-3.4971	-14.338	-14.181	-3.315	-13.05	-12.958	-6.5734	-11.995	-15.563	-6.4554	-10.813	-9.0095	-5.6075	-7.561	-14.36	-5.8479	-9.1674	-14.909	-6.7015	-3.7778	-4.324	-6.9957	-7.9476	-10.235	-7.1474	-13.616	-0.89494	-7.1391	-1.6421	-10.719	-11.242	-11.575	-11.754	-2.4993	-12.801	-6.2147	-4.5867	-11.574	-6.095	-6.738	-6.1631	-14.423	-10.544	-1.9525	-14.025	-9.4233
3.7147	-1.2544	-4.6962	-3.7277	-1.7791	2.6426	0.17794	0.41074	-5.9391	5.0577	-3.9061	-8.0537	4.9247	-1.4935	-1.8835	-0.48889	5.5541	-0.23871	6.0348	-2.0846	-6.7642	-7.9572	0.13706	1.0785	-1.6001	4.9379	0.82767	-0.72605	4.7986	4.4325	-3.2309	1.4251	-2.7156	5.4294	4.0307	-1.3976	-2.2783	0.9323	-0.88801	-2.4898	4.9564	0.26346	-5.2624	-7.1502	-4.603	-3.0832	-3.5449	-2.8963	-2.9725	-5.7232
-2.259	-2.4836	-11.648	-1.6928	2.5164	-7.9854	-5.4804	0.061067	-0.53399	-4.567	-7.2873	-6.6238	-7.7335	0.31255	-3.4306	-3.8529	-4.2103	-2.4488	-7.0679	-4.4172	-12.044	0.11709	-5.9859	1.6102	-8.082	-3.5983	-2.2998	-0.17623	-8.1229	0.042962	-0.78662	-0.62191	-2.9857	-6.1694	-6.3731	-9.0955	-10.532	0.72392	-4.221	-3.084	-8.2617	-6.949	-2.9842	-5.8301	0.7468	-2.9868	-0.46165	-4.395	-1.7993	-4.2042
-1.0486	3.0853	0.079456	-8.1099	1.975	-3.6079	3.1327	-3.3577	4.1447	-4.0268	-1.2539	1.9751	2.9062	3.1159	4.7804	-3.2133	0.74003	-1.0384	3.9541	2.9725	-2.8322	-2.3681	-0.42959	0.77782	-6.0933	-0.1533	2.6416	1.6496	-1.9984	-0.015697	-0.90753	-4.6067	-4.8166	2.1223	-0.14704	-3.0274	-2.3706	0.1615	2.6305	4.524	-3.4319	0.7851	0.97682	1.4108	-1.9246	-6.7947	-0.97277	-2.7278	5.3737	-2.0927
6.9378	-0.32323	2.9802	6.7255	3.626	0.89334	1.5833	4.8693	5.0087	-0.88532	-0.95387	0.87686	0.33914	3.1811	-0.58595	1.8029	14.005	-0.18077	3.2686	0.25889	3.2643	5.0458	7.8956	10.704	0.24106	1.0068	4.037	3.0795	4.4317	3.0582	6.0293	-0.10235	0.50829	5.7128	-1.2118	4.3344	1.4196	6.4066	2.8168	1.73	2.9716	8.7345	6.5471	3.3193	5.7956	1.2906	12.324	2.9183	7.3768	5.8903
-1.2793	-5.1265	-9.1995	2.9481	-6.4575	-6.6544	3.8366	-0.66968	-3.8004	-10.085	-3.36	-3.4242	-0.21565	-3.5901	2.4395	-4.0511	-6.3015	2.4106	-1.9906	5.3636	-1.7565	-6.3501	-9.0773	-2.2614	2.017	2.8254	2.0069	0.91194	2.4903	-4.5557	-0.01897	-4.194	7.0683	-3.5313	-2.9288	-1.8071	0.69293	1.8485	-3.977	-4.5272	-0.10602	1.2509	-4.9694	-4.9294	-3.4456	0.19842	4.4344	1.6606	-3.0489	3.3234
-13.446	-11.367	-6.7259	-13.618	-10.946	-13.563	-10.675	-7.9987	-11.162	-12.827	-12.653	-8.5886	-14.234	-14.563	-2.4676	-14.52	-11.22	-14.732	-9.1581	-15.635	-15.101	-13.67	-14.52	-12.526	-14.732	-10.965	-7.9832	-11.309	-8.2059	-12.698	-9.809	-8.7627	-10.124	-18.044	-9.9388	-17.144	-13.965	-7.7234	-12.285	-11.673	-15.732	-8.9911	-20.39	-14.377	-14.52	-12.29	-10.954	-15.966	-15.425	-11.397
-12.439	-10.522	-6.0482	-13.026	-9.5796	-6.9969	-9.0773	-9.2648	-10.139	-11.059	-14.007	-13.515	-6.4901	-14.008	-9.8202	-8.4994	-15.714	-5.7512	-12.21	-19.127	-10.23	-6.2468	-8.2207	-10.027	-10.691	-12.615	-9.7419	-11.381	-12.483	-12.48	-12.493	-8.4317	-18.912	-7.422	-13.106	-13.382	-5.7537	-7.0039	-9.4132	-5.656	-8.9704	-13.213	-16.011	-21.93	-13.575	-9.5943	-9.8889	-14.959	-14.581	-9.413
-4.7191	-9.0436	-6.5909	-8.4269	-7.8657	-10.745	-13.295	-5.9509	-13.181	-3.3073	-9.9334	-8.6553	-6.9743	-6.8244	-11.666	-3.5407	-6.8553	-11.124	-10.875	-12.64	-9.366	-8.4496	-7.6434	-4.6496	-9.8069	-6.7883	-7.5437	-10.531	-15.979	-10.046	-4.3585	-9.6487	-14.815	-9.4502	-6.2177	-4.8168	-5.5692	-6.7818	-16.573	-7.2048	-8.8993	-7.5325	-9.5554	-19.32	-8.4784	-12.262	-8.6044	-12.813	-15.478	-8.2104
-5.8484	-3.5711	-5.5148	-2.5178	-0.40381	-6.0177	-8.3086	-6.4837	3.7787	-0.9598	-1.8083	-3.1398	-2.7716	-3.0626	-5.8766	-8.9519	-2.5754	-4.6071	-0.043924	3.4999	-5.5278	-8.5854	-11.468	-6.6901	-5.1608	3.0366	-2.6211	-5.1425	-5.5523	-6.246	-0.098665	-0.83807	-9.1892	-3.8448	-3.1351	-2.363	-1.3092	-4.6091	-0.14387	-2.337	-6.1679	-2.5375	0.3188	-6.373	-3.3658	-0.52548	-3.3976	-3.5645	-4.4921	-6.5667
-7.4199	-5.9528	-7.3043	-20.093	-16.498	-17.794	-12.829	-9.7243	-14.696	-19.776	-8.1533	-13.235	-19.532	-17.332	-13.976	-15.571	-14.652	-19.053	-10.252	-7.698	-10.158	-12.827	-14.481	-14.469	-11.879	-17.205	-9.6486	-13.895	-6.6501	-13.233	-14.699	-14.543	-8.7942	-15.722	-13.135	-19.717	-11.08	-16.411	-11.465	-14.581	-14.783	-12.861	-12.802	-16.232	-18.278	-13.098	-7.7153	-19.164	-16.623	-12.983
-2.2536	-3.2352	-1.7499	3.0394	1.531	2.2678	0.93488	-0.86841	-5.8283	1.5427	-5.7001	-0.58012	6.6748	-0.071792	-7.1349	1.9267	-6.4812	-3.5766	0.41403	-6.4968	-3.0296	-3.5794	-6.5561	-4.3244	-4.6306	2.9765	-2.3902	-3.0291	-4.7136	-3.7765	1.4983	-0.18766	-0.56348	0.74584	-0.82694	1.6145	-2.2245	0.81277	-1.9097	-8.2091	1.083	2.2723	-3.3874	-0.82756	-11.665	-5.6123	-1.2621	-3.2089	0.031392	-4.6561
9.244	7.2739	-2.6482	3.739	4.4957	6.5594	6.1721	5.9386	6.1428	0.26788	10.475	7.2017	-2.058	3.4045	10.649	3.8776	11.446	3.6167	2.8471	2.7721	10.496	-2.9141	6.232	-0.057107	4.7624	10.569	6.3517	10.065	5.8726	5.5531	2.5259	-1.8189	3.9738	4.3963	7.1865	3.6105	6.0607	1.208	-6.0279	-0.086034	-1.5132	8.2672	1.5181	2.1757	5.8028	0.72673	-3.9081	6.576	2.1378	5.0778
-14.032	-11.763	-6.0298	-1.003	-7.8838	-5.8717	-2.6659	-12.337	-7.8568	-1.4443	-2.656	-9.8199	-6.5952	-3.5083	-3.3852	-2.767	-2.4111	-5.7576	-1.0167	-4.1188	-1.0116	-2.7691	-8.5628	-0.17279	-8.5661	-10.339	-0.31324	-8.1305	-5.8179	2.7597	-3.5534	-5.2956	-1.8967	-15.422	-3.9884	-4.7297	2.0878	-6.5856	-1.0639	-4.9003	-9.656	2.3016	-7.8345	-3.5861	-5.2184	-5.8778	4.3746	-6.3156	-8.9894	-8.6315
-2.7276	-1.8834	-2.6734	4.4444	-2.8069	4.7481	-1.4906	-3.9365	0.98203	-4.9132	0.074404	-9.2654	-0.094341	11.252	-4.2719	-1.2425	-6.8942	1.432	-6.6556	-0.25088	2.5485	-4.9843	-1.5525	-3.6847	-2.8906	4.427	-2.2975	-3.2956	4.0528	-2.8589	-0.12642	2.2133	5.3767	1.3054	-2.7312	-6.5761	-4.4064	-1.9497	-6.0613	-1.0296	-1.8013	-2.5004	-2.5211	-3.6676	1.935	2.9457	-5.2747	1.5353	-1.3838	-3.0305
1.1712	0.16289	-7.5052	-3.8976	-5.4256	3.0078	-1.9307	-2.7622	-3.6715	0.67135	9.317	3.3281	-6.763	2.4782	-0.23139	-0.67951	-1.9934	1.2299	-4.627	-7.9625	-4.8111	-4.2368	-8.6399	1.152	-2.7255	-3.8745	-8.233	-5.2943	-2.4372	2.6718	-5.3193	-5.0934	3.8236	3.2635	-5.1	-1.4978	-9.1526	-7.552	-2.276	-3.3108	-6.0596	0.16922	-2.8689	5.2615	-3.7164	-6.1972	-2.026	-6.6568	-0.01194	-4.9403
-17.27	-0.44528	-13.65	-12.146	-7.708	-10.942	-14.142	-6.9968	-11.357	-4.3937	-5.8812	-8.7341	-9.5827	-12.479	-13.365	-6.5005	-10.8	-9.6955	-10.632	-10.936	-11.241	-10.153	-8.5674	-8.6961	-5.7995	-7.3759	-10.594	-14.087	-12.756	-13.769	-8.7196	-13.698	-10.024	-7.7018	-6.1588	-14.191	-8.4305	-5.7684	-5.7627	-11.139	-14.739	-15.798	-16.796	-10.033	-15.235	-7.1099	-12.123	-17.577	-8.2987	-6.9195
-2.8017	-7.8071	0.45914	0.39605	-1.6411	-2.9147	-4.5666	-3.7102	-5.97	-1.276	-2.5839	4.2782	2.4628	-7.846	-7.0838	-2.5036	-10.909	-6.9226	0.9874	-2.2877	-3.3331	-4.1241	-2.923	-2.155	-1.5187	-4.6653	-6.6926	1.6921	-0.11213	-5.7158	-4.2115	-0.32404	0.29033	-3.2296	-10.763	-5.1779	-4.8696	-1.5023	2.575	-8.0281	-5.0294	-5.5852	-0.83386	0.62366	-5.6573	-5.8742	-6.0248	-9.0412	-5.5604	-7.513
-11.171	-5.8255	-14.465	-12.418	-9.8262	-6.3933	-11.953	-10.221	-8.2604	-8.977	-13.263	-12.422	-9.584	-17.953	-13.48	-7.8713	-19.739	-5.04	-10.589	-6.8569	-8.9043	-12.588	-7.6625	-9.849	-6.5763	-8.7619	-5.7555	-13.844	-11.307	-13.23	-6.9365	-17.222	-8.9572	-9.2432	-3.4775	-12.977	-11.572	-9.2023	-10.518	-6.2454	-17.648	-11.046	-10.715	-6.9569	-8.1371	-16.926	-9.7723	-2.6497	-13.595	-8.4107
3.0812	1.4936	8.03	-4.3983	-0.6849	-3.1508	2.9517	-0.65691	-1.4198	-5.4126	-3.3973	-1.4805	4.9723	-0.44906	1.8601	5.9749	-1.7359	-5.7202	-4.6585	-6.0193	-2.6058	0.10682	-4.1558	3.8054	-6.6719	1.9896	-3.8669	-10.27	-6.782	-4.4	-3.6759	-2.1687	1.5293	-4.858	2.9653	-5.3706	-5.3503	5.0031	-5.7175	-1.178	4.9672	-2.6319	0.77994	-0.78858	1.2639	-3.5162	1.2923	-1.0589	-1.4463	-4.4788
-16.462	-25.467	-24.413	-17.515	-19.901	-25.3	-19.618	-20.627	-23.339	-20.253	-21.546	-18.194	-20.794	-19.232	-18.401	-19.363	-22.57	-21.188	-17.583	-19.593	-18.818	-21.447	-17.543	-15.957	-18.984	-19.34	-14.929	-16.421	-24.991	-20.83	-23.573	-23.44	-13.816	-15.956	-26.174	-20.327	-23.497	-20.169	-15.316	-15.451	-21.862	-19.778	-19.393	-22.658	-22.079	-21.437	-18.483	-15.223	-27.287	-21.756
6.4843	0.051612	5.7742	4.8273	-4.6182	-0.24604	-2.1455	3.7995	2.99	3.225	-0.4792	-0.7926	-1.7388	4.7539	-0.35235	4.7427	0.89583	1.6953	-0.080957	2.5852	-0.90217	2.7164	4.3584	4.6594	2.5635	-0.91677	3.4486	3.1201	-1.5196	-2.0372	-3.4873	-2.4046	-0.55296	1.7745	-0.40072	-6.91	6.1311	5.7502	4.5423	0.61182	-4.0413	5.5065	0.32037	5.2071	-3.202	1.1334	-6.6788	2.9951	1.1637	2.1799
-13.22	-15.273	-15.303	-11.459	-8.282	-9.8804	-16.828	-16.164	-19.138	-14.843	-15.233	-7.9547	-12.101	-17.234	-7.7563	-7.1732	-10.2	-14.806	-13.519	-10.921	-16.469	-11.441	-14.838	-11.137	-14.026	-15.323	-12.372	-13.375	-17.569	-9.9351	-16.054	-12.347	-17.356	-7.3936	-11.375	-12.513	-12.911	-15.309	-13.446	-13.224	-19.359	-16.904	-12.727	-14.769	-11.144	-8.6751	-14.485	-14.678	-11.547	-10.304
-9.6036	-9.9248	-10.793	-9.7975	-13.43	-16.078	-15.836	-12.064	-14.575	-7.4077	-13.079	-6.9652	-7.356	-22.419	-15.412	-15.191	-12.487	-10.185	-13.547	-9.6685	-16.042	-8.8116	-14.525	-9.4343	-7.1702	-22.34	-12.775	-10.942	-20.316	-8.1604	-18.608	-7.2618	-18.771	-20.633	-10.009	-11.846	-11.925	-10.486	-21.537	-10.695	-11.342	-14.917	-8.8229	-15.597	-16.549	-11.359	-18.99	-7.6089	-12.919	-11.403
-1.0376	3.7384	-2.7831	1.4636	-0.24247	-2.1225	2.0552	5.7488	-0.85735	-1.4857	4.0845	8.9013	3.8358	6.6225	3.0256	5.3843	0.43667	-1.8144	1.1852	-0.33604	3.4556	2.6086	2.3342	-3.7454	1.7136	5.1716	0.062067	2.4023	2.4842	3.166	4.4579	1.6781	1.6246	4.2163	-0.81823	4.2795	2.9563	-3.7947	3.3148	-0.086509	2.7901	-2.4248	-0.48609	1.4118	-5.4244	5.326	2.8831	-0.83584	4.6042	1.0007
-0.10422	0.76697	2.4669	6.0907	2.6378	3.9905	4.5948	2.0828	1.5428	7.8471	8.0316	3.3611	1.8108	4.3921	2.4757	3.7679	0.051224	0.80043	-2.3051	6.6141	4.1831	4.7737	10.04	8.252	1.5384	-0.79906	3.1297	0.62422	2.6446	0.24743	9.5853	10.295	12.622	-0.25259	4.6211	2.1427	7.098	3.7998	-0.28776	6.7934	7.84	-1.1908	3.2119	1.6452	-0.36329	7.9932	7.2648	3.7859	1.9993	1.3658
1.6575	1.0496	-2.92	1.6091	3.6936	0.38356	3.891	0.338	1.1406	5.5223	-2.1258	0.59111	-1.7557	0.552	4.5516	1.0457	1.1763	10.862	-2.054	3.7417	4.605	4.3376	-9.0633	0.82174	1.3645	1.9275	-0.9806	-0.25229	5.0974	0.30129	0.63413	5.9718	-7.1684	-0.5189	7.8814	-3.6613	2.6757	2.7417	0.99787	-0.2983	1.0016	3.9396	1.6349	4.0638	0.59317	-0.26423	1.1128	5.9158	3.9844	-3.8827
-11.651	-15.23	-5.8766	-8.0277	-12.498	-13.046	-13.946	-8.051	-9.9759	-16.936	-13.907	-14.964	-11.931	-14.855	-12.848	-6.6918	-13.443	-5.5907	-13.481	-9.0918	-10.701	-12.295	-6.6692	-11.994	-7.1693	-16.664	-12.378	-8.1746	-8.6426	-11.769	-14.996	-9.7566	-13.164	-9.0376	-17.057	-14.174	-13.441	-11.921	-15.461	-9.917	-13.839	-12.027	-15.862	-11.448	-15.34	-9.4119	-15.93	-14.831	-8.6356	-14.042
8.7309	7.8565	10.641	13.25	4.6901	4.0897	6.7833	10.462	6.3985	8.6062	8.2735	4.7845	7.4691	5.9568	4.6855	9.2585	2.8621	10.255	7.2306	6.8873	15.336	0.1388	4.7789	7.7724	5.5654	4.9995	5.5511	1.4726	13.596	2.9402	10.842	7.2393	15.506	15.246	9.8094	8.9027	8.5696	7.0087	9.4984	1.792	10.597	5.2875	5.7537	1.3312	1.1874	9.2007	10.112	11.194	7.9449	5.2754
-10.807	-10.803	-8.2889	-10.869	-7.7488	-10.096	-7.7371	-8.5122	-12.394	-15.706	-8.4635	-2.9093	-4.6527	-9.7056	-8.6921	-7.8911	-15.019	-6.2521	-11.298	-8.2591	-6.1286	-10.561	-13.078	-12.5	-5.7751	-11.188	-10.131	-7.0458	-7.8505	-10.453	-5.9989	-4.9265	-10.608	-14.763	-17.211	-0.41293	-11.257	-6.9816	-6.2064	-10.09	-13.468	-11.019	-12.514	-11.144	-9.5391	-9.8978	-12.524	-6.6452	-8.8623	-10.264
-10.175	-13.395	-11.132	-3.6577	-14.647	-15.144	-6.1767	-8.9109	-16.973	-12.376	-11.727	-11.739	-8.9039	-12.186	-18.165	-9.1702	-12.472	-18.022	-14.45	-12.652	-11.301	-11.136	-11.667	-19.469	-16.83	-11.647	-20.39	-19.605	-13.785	-24.242	-8.6405	-21.489	-15.661	-16.178	-15.565	-15.885	-13.048	-10.069	-15.164	-9.4573	-6.1501	-14.707	-10.217	-15.101	-8.2001	-10.7	-11.007	-11.83	-4.2387	-15.722
-12.016	-12.021	-8.8035	-15.995	-7.8928	-18.446	-12.448	-16.478	-16.228	-10.545	-20.064	-11.532	-15.767	-11.419	-11.045	-18.47	-17.544	-12.061	-16.546	-15.479	-10.819	-8.8329	-13.769	-6.618	-16.525	-15.839	-14.221	-17.631	-12.398	-18.632	-16.894	-13.811	-18.492	-13.86	-7.881	-9.1783	-10.153	-5.3958	-9.725	-11.295	-13.477	-9.6818	-10.587	-11.215	-13.471	-6.4573	-16.036	-15.974	-9.561	-10.625
-5.4484	-9.893	-8.9461	-11.763	-7.5877	-10.761	-3.6605	-5.3628	-6.9832	-7.6154	-6.1789	-4.3616	-1.8597	-10.895	-3.327	-7.572	-6.3946	-5.5059	-4.5407	-4.4169	-4.5303	-8.0287	-5.2712	-9.2354	-2.9689	-5.2732	-9.7145	-13.529	-1.0087	-3.5311	-8.7723	-4.4072	-8.8651	-6.4733	-2.4821	-11.126	-4.9362	-8.3091	-6.1674	-3.6462	-8.995	-2.8998	-9.9989	-7.7469	-5.01	-8.6919	-5.9113	-3.6514	-5.2187	-6.444
-8.8391	-10.887	-15.919	-6.6183	-5.1816	-12.913	-12.182	-12.4	-11.62	-8.0886	-12.835	-6.4756	-11.336	-3.5895	-3.1196	-6.9443	-8.0373	-11.353	-7.1151	-7.287	-11.363	-7.104	-7.3885	-11.388	-14.139	-16.15	-8.6104	-6.6565	-8.071	-10.75	-5.4487	-14.036	-10.99	-7.6491	-9.8508	-6.492	-7.2095	-12.925	-7.3005	-9.1469	-10.264	-1.6461	-7.6164	1.4337	-6.2954	-11.328	-9.1657	-12.359	-13.958	-18.338
-0.15477	-2.1903	-3.0067	-3.3715	-1.9741	-0.76342	-5.7027	-4.7159	4.9716	-7.3456	-0.35652	-6.1384	3.9684	0.15197	-5.1886	3.589	0.30828	2.199	-5.7571	1.5651	-2.277	-2.5303	-7.08	-0.2279	0.9854	-1.3144	-3.1787	-2.6382	-5.2685	-7.1388	0.97637	2.4526	-4.028	-3.3787	-8.7887	-2.2114	-10.654	-4.8214	0.36174	-0.71977	-11.004	-8.5862	-9.6515	-12.942	1.3695	-1.7972	-9.3737	-1.477	-3.2056	-5.012
-14.327	-14.579	-5.8719	-4.1224	-8.7118	-5.5131	-1.5467	-6.0661	-6.1653	-9.7121	-3.3113	-2.8729	-2.7541	-1.1758	-7.1156	-1.9382	-7.3906	-9.508	-3.7396	-10.257	-12.816	-3.1409	-9.9069	-8.0694	-0.94929	-3.6161	-3.93	-4.495	-5.4508	-6.4673	-3.6587	-7.9713	-5.584	-0.87398	-5.3244	-7.5461	-0.60806	-7.3777	-0.72518	-0.69725	-4.9684	-10.112	-3.8936	-5.6122	-4.7498	-7.3734	-4.9315	-4.3528	-8.4308	-5.8599
-9.0202	-6.0129	-13.541	-7.5469	-7.5706	-15.834	-5.7011	1.153	-6.3653	-11.061	-2.313	-4.9366	-0.076318	-10.591	-5.2612	-3.9039	-7.1131	-3.8865	-12.965	-1.5532	-5.9456	-9.8583	-7.923	-12.984	-9.5732	-6.6206	-3.9856	-7.2444	-6.8344	-7.1233	-9.5645	-10.099	-5.9195	-8.4863	-3.6973	-3.3345	2.623	-16.587	-14.046	-7.8458	-12.39	-8.2358	-10.238	-6.5555	-9.8889	-9.434	-5.0666	-4.0153	-13.113	-6.2032
-8.9556	-6.9177	-7.7718	-5.1092	-14.732	-4.9617	-2.157	-6.2373	-11.878	-10.52	-6.4595	-9.3803	-13.225	-6.8189	-8.2604	-12.006	-1.5465	-3.0754	-4.9951	-8.0361	-7.694	-9.0944	-5.1393	-8.8964	-6.2024	-5.8181	-8.6666	-11.12	-7.5347	-6.4846	-3.4366	-3.3799	-7.8467	-9.7624	-7.6246	-12.509	-6.6074	-10.088	-11.457	-9.7738	-13.367	-13.219	-11.742	-8.4894	-9.7949	-6.5312	-12.6	0.9798	-7.8955	-11.831
-0.86852	0.09247	0.97637	-5.487	-1.4196	-5.4473	2.3025	5.0568	-0.65866	1.0425	-0.62834	-0.7514	5.1018	-4.0475	-0.79459	-1.2157	2.7453	-5.2567	-4.2515	-0.16243	-0.58267	2.9433	3.576	5.8405	-2.8573	-1.7043	-2.2025	2.9301	-1.6192	4.8791	0.36056	-2.5345	-1.5096	-5.3427	3.1128	-3.9807	-2.4089	0.017348	-2.7148	-0.64622	1.7908	-1.9774	6.9949	-1.7039	-6.8979	-2.1915	2.2414	-2.2273	0.41876	-0.88792
13.35	10.899	18.601	12.191	8.4116	17.971	9.5494	12.549	6.5856	12.02	13.62	13.018	8.8491	9.9141	8.376	6.0933	3.5317	9.5112	12.591	8.8488	7.2902	10.006	15.131	11.695	9.5325	5.5256	12.152	11.829	4.2614	9.6117	13.199	9.0484	10.458	9.5741	9.1439	13.172	7.1443	16.604	8.4557	4.9142	12.765	1.5847	5.4101	4.9451	10.491	9.056	14.322	9.7118	5.8191	5.5088
-4.628	-0.31444	-2.2467	7.0459	-6.2256	2.6359	3.4731	-9.4176	0.19673	-3.6936	0.52565	1.9511	-1.6021	1.5982	-1.8382	2.5085	-0.79154	-2.6173	2.5765	-7.283	1.6078	4.8647	-4.6706	3.7035	-2.9306	2.5901	3.2334	0.93848	-2.842	-0.91284	-0.13027	-1.0903	-0.88232	-5.1953	-2.9826	-2.4945	5.9373	-2.3187	-5.8996	-8.3508	-5.3537	-2.5118	-0.84498	-7.7947	1.2154	0.10289	-1.1081	-9.0218	0.5738	-4.3685
-9.0266	-12.047	-13.398	-15.242	-13.535	-10.829	-12.834	-6.2403	-14.774	-12.178	-11.628	-9.0304	-13.701	-7.7859	-9.6667	-12.342	-9.904	-9.9479	-13.619	-12.762	-12.269	-12.128	-6.9965	-12.298	-10.316	-8.2437	-16.481	-17.642	-11.171	-12.951	-13.94	-15.765	-10.534	-9.5962	-7.9285	-7.8198	-10.472	-14.777	-10.486	-8.2258	-4.8592	-16.539	-14.764	-12.131	-9.4775	-12.569	-7.8523	-11.207	-14.257	-13.83
1.6318	-2.8857	-0.23081	4.2169	-3.6684	8.5619	4.7888	-2.1479	-3.9726	-3.3606	1.226	1.5957	-1.0402	-6.0799	3.7459	-0.28072	-1.7417	-1.1678	-1.811	-4.1255	-4.9304	-3.0055	4.2123	3.5384	-1.2623	2.0189	-0.44339	1.635	0.62242	-2.3113	9.5677	-5.5242	-0.14227	4.0979	3.8455	0.54359	5.5423	-1.275	3.8688	-5.5265	1.2448	4.1221	1.6549	3.7131	-4.0806	1.4664	-4.9966	6.8855	3.9334	-3.0909
2.8399	11.752	5.1305	5.6284	11.214	7.2847	15.577	6.582	12.453	2.9055	11.827	6.5803	8.4052	11.653	9.9589	5.6241	12.337	7.3313	1.2983	3.3933	2.6816	11.359	10.348	2.2225	11.294	12.664	12.402	5.8479	10.253	7.8721	11.499	5.144	9.1154	12.114	9.5258	11.05	8.2426	9.9243	11.386	7.644	11.322	8.4271	6.7913	8.2928	11.866	8.8243	5.8136	13.819	9.7972	7.3034
2.1146	2.958	4.3018	5.2941	-4.4033	-0.96801	7.818	5.6528	7.2567	5.3127	0.15239	3.6704	1.9505	11.282	7.51	3.0521	6.9954	2.1732	9.1317	7.0299	7.3163	1.4718	2.4403	9.174	6.9796	9.2048	1.5608	-3.3697	5.2301	7.9239	4.3064	7.0138	2.0773	6.0111	7.8739	4.424	-0.12052	5.5645	3.8813	6.9218	1.8368	4.55	3.4048	0.63872	10.361	14.586	7.2713	5.433	1.898	7.8267
-10.767	-12.984	-8.37	-15.37	-7.1974	-14.335	-14.396	-12.141	-16.599	-13.326	-9.4555	-15.727	-9.0728	-5.5094	-9.0342	-11.668	-8.6691	-13.113	-12.619	-12.193	-11.054	-6.7324	-9.3345	-14.491	-14.626	-16.523	-6.9459	-12.685	-11.556	-6.5544	-17.076	-13.205	-12.336	-15.562	-10.971	-15.418	-16.571	-14.97	-11.259	-9.0532	-9.8444	-13.02	-14.091	-11.457	-11.267	-7.5908	-16.896	-20.845	-13.721	-15.103
-0.22408	-1.6715	-9.1656	-2.6093	-1.6047	-2.9469	-1.9728	-6.1534	0.22957	-4.1069	-4.6498	-6.2015	-6.6891	-5.3736	-2.9591	-3.6167	-5.9982	-0.70987	-2.84	-2.6064	-3.5291	3.8191	-3.3242	1.2725	-5.1362	0.17386	-7.1045	-0.58934	0.38464	-0.61986	-1.5444	-5.5357	-4.3937	-0.50948	0.24529	-1.4983	-1.517	-5.3088	-0.6158	-3.7436	0.072763	-1.8893	0.82121	0.99356	2.7836	-4.5051	-2.9278	0.99374	-2.1108	-2.4403
-8.942	-7.3563	-8.88	-7.8149	-13.957	-12.7	-9.1048	-11.259	-5.291	-4.297	-4.8582	-11.918	-14.262	-6.3059	-11.317	-10.259	-3.5801	-12.384	-4.141	-8.1334	-12.244	-8.5644	-9.1044	-9.1839	-10.874	-11.395	-10.83	-5.9839	-6.6904	-7.4726	-13.919	-4.9755	-11.1	-11.678	-14.216	-11.934	-5.3742	-14.013	-17.497	-8.7166	-15.05	-11.885	-11.642	-10.514	-6.4886	-13.275	-10.478	-11.918	-12.63	-8.213
-3.9528	1.5863	-0.89929	0.38273	2.158	2.9879	-1.6139	7.4995	-2.3856	-2.0639	-6.6329	-0.15213	7.6447	3.7858	-1.3493	-1.9064	2.2718	3.9154	2.2661	0.44737	2.1405	1.6128	-4.5938	2.9043	2.3448	-3.4182	1.4748	2.8186	-4.3168	-4.4883	-5.246	-3.9002	3.7903	2.434	-2.0932	-0.032978	1.6364	0.36257	2.3396	4.1927	1.2852	-7.6145	-1.7317	-1.009	-1.2028	-5.7977	0.38576	1.3645	-0.41432	-0.57266
-16.019	-12.356	-13.164	-10.483	-14.085	-8.05	-6.7792	-11.323	-15.033	-10.592	-7.2196	-9.7873	-15.252	-9.6622	-10.346	-11.781	-11.326	-9.9105	-10.081	-8.071	-7.9452	-8.9633	-12.327	-13.741	-13.819	-7.7301	-13.268	-5.5748	-10.753	-15.54	-13.2	-9.4917	-10.188	-10.601	-11.26	-2.7755	-16.006	-11.925	-8.327	-11.527	-17.427	-13.269	-13.43	-10.849	-8.4243	-7.6338	-15.267	-11.825	-10.497	-16.079
-11.046	-9.1984	-15.86	-8.0595	-10.669	-16.317	-10.648	-7.5218	-11.512	-7.5437	-6.4499	-12.061	-18.581	-8.2841	-17.464	-16.906	-14.933	-10.548	-11.57	-13.65	-16.561	-12.005	-9.8033	-6.8135	-15.091	-16.297	-21.488	-18.435	-17.334	-19.517	-13.178	-19.032	-11.213	-13.843	-12.281	-17.278	-14.457	-13.902	-10.345	-18.334	-12.202	-3.5078	-20.634	-14.42	-12.003	-12.891	-17.058	-10.982	-6.5546	-11.746
-5.5713	-7.9429	-0.49551	-6.106	-2.0974	-12.86	-0.015511	-0.68905	4.7007	-5.9275	-2.0013	-5.0773	-7.6128	-6.5784	-8.7431	-5.0884	-4.742	-6.9363	-5.4433	-1.1661	0.42244	-4.9775	-7.1449	-10.661	-3.8253	-4.9626	-13.238	-6.0193	-8.2709	-10.851	-4.4235	-10.181	-7.0866	0.79826	-2.7789	-10.522	-9.7987	-6.1719	-4.0141	-0.69523	-8.9976	-0.35821	-7.8216	-2.9491	-6.8923	-2.2656	-4.1042	-5.4252	-1.9535	-10.432
-6.2493	0.43804	-6.3595	-1.1357	-2.8276	-3.2339	-8.4758	-9.469	-8.0382	-9.0039	-6.9639	-4.8972	-1.7026	0.63761	-2.7983	-8.1314	-3.1817	-4.4716	-7.2101	-4.0117	2.8197	-13.634	-8.5314	-3.0531	-0.65882	-4.5823	-4.5216	-2.0233	-5.782	-11.279	-2.8216	-7.2219	-1.7415	0.44416	-2.0501	-7.0632	-3.0862	2.3845	-2.7453	-6.4275	-2.234	-7.8887	-7.8054	-9.7252	-9.6107	-8.2821	-4.6409	-4.332	-7.2029	-12.05
0.098242	-2.165	-4.2625	-1.6074	2.0306	0.85949	0.92852	-0.42537	-0.59841	-4.1926	1.4903	2.4385	2.4476	-5.4008	3.9584	0.27599	-2.6549	-4.2246	0.016354	-0.43948	-1.1383	-0.20518	-3.2261	-1.1321	-0.45649	2.2499	0.69485	0.76469	1.0914	1.4546	-0.19832	0.58225	-1.1964	5.6539	-2.3365	5.37	-4.6257	3.0304	0.46388	1.0038	0.89095	-0.43265	-6.3224	7.3076	-2.0689	0.86645	4.2955	3.0877	-7.4606	-4.5577
-4.4577	1.7043	-5.3563	1.4986	2.3913	3.4308	-2.5105	-0.49725	-3.1368	2.7287	5.3269	3.2274	-3.354	-4.0403	-3.2494	-6.0216	-0.88586	3.6889	1.4294	7.108	2.4083	4.9119	-6.4511	-2.2688	-2.5358	3.4312	0.44236	-5.5069	-1.2211	-2.459	-5.3489	-1.9823	-4.501	-11.809	6.0353	1.4356	-7.838	-6.4957	0.18982	-1.7723	7.4982	-1.8626	-3.9563	2.4653	-3.4011	-3.3669	-7.1719	-1.3891	-1.9292	0.24763
-2.9765	-2.5671	0.24011	-2.1612	-1.526	0.12208	-2.3768	1.8915	3.4803	-2.305	-3.7601	-1.2926	-0.83441	2.5562	2.0908	0.23303	3.2969	-5.0396	-1.736	-1.9573	-7.2631	0.13662	1.2712	-3.4037	1.248	-5.5548	1.5421	-7.113	2.5523	3.8407	1.9059	-0.052969	-5.676	-3.5003	6.0082	-5.5484	-1.7365	-2.7522	-3.6106	2.0843	-1.4098	3.9885	1.26	-3.9392	-3.5397	0.14928	-0.20661	-7.1284	-3.7396	4.5512
2.8167	11.586	8.8381	4.3254	10.702	10.42	5.8605	2.4549	-1.2812	10.032	7.5779	6.6578	5.9117	11.016	8.1687	9.0844	10.601	4.6331	10.188	6.998	1.5722	12.251	7.907	5.3253	2.699	6.3416	11.872	8.1546	10.436	9.5238	1.7871	10.749	7.0809	11.99	1.4866	4.8089	5.579	9.3605	1.4201	6.852	4.666	5.8786	3.8344	7.566	11.154	-2.9899	8.4804	9.1099	10.795	11.73
-2.4783	-2.9175	-4.2516	-4.6164	-7.8485	0.22976	-4.282	-1.9051	-2.426	-4.8498	-3.1091	-5.0463	-1.1056	-0.4086	-10.296	-10.438	-5.437	-5.2793	2.7768	-0.49742	-4.346	3.0715	-4.6423	-7.887	-3.6587	-2.8566	-4.2722	-6.7239	0.09877	-4.8753	-5.3011	-0.41925	-2.5996	-4.6789	1.968	-5.5571	-3.4698	-4.8086	-2.6287	0.18859	-6.5234	-9.3474	-4.2957	-4.982	-2.9553	-4.8757	-2.9082	-3.2089	-1.141	2.4789
2.9951	-0.64557	-3.4705	3.0141	3.6245	2.3619	2.2723	8.0133	2.6859	5.8244	-2.6431	-3.3946	-3.1337	2.3235	1.2197	-1.5809	0.92423	1.2941	-4.1577	0.1758	3.061	2.8671	-0.11646	-4.8579	1.3078	-3.1768	-4.1618	1.9269	-2.9771	-1.9199	4.7263	2.5726	-6.3505	4.7837	2.442	-1.2921	0.11624	-0.96294	1.1395	2.5261	-0.38798	-0.73288	-2.9104	-3.62	3.2069	2.6323	2.456	-1.5984	-4.2706	-5.6732
-1.2433	2.2634	-3.5471	-9.4679	-2.7531	-5.3745	-3.1655	-5.4854	-6.3937	-3.7403	-2.4169	-7.1016	-2.0615	-1.98	-5.6279	-0.10779	-1.9277	-2.3689	-2.4993	-2.5936	3.452	-2.1188	0.86209	3.4022	-3.9742	-5.6709	-4.7069	3.0164	-4.3108	-0.08715	0.2125	-3.0604	-4.6837	-5.5031	0.33729	3.2247	-4.5147	4.5629	-3.1637	0.62358	-4.6284	-4.3667	-5.0666	-5.2806	-1.3052	3.5584	-3.1298	-0.46348	-6.8565	-2.3845
-2.8693	-4.8134	-1.503	-3.7327	-0.76361	-3.8795	4.1394	-3.0919	5.6317	-3.1904	-2.9838	-4.2507	0.38757	0.023723	-5.8167	-0.024905	-9.9352	1.9765	-5.3563	-2.1049	-6.0409	-1.2832	-2.5288	-3.146	-3.3702	2.7432	0.025917	0.86445	3.0995	-4.7653	-3.5383	-0.70485	-7.853	-2.7477	-3.8908	-4.4351	-3.9073	-4.31	-0.53485	-0.063257	1.4615	1.5933	-5.5468	-2.042	1.473	3.0517	4.0018	-3.7023	-1.6135	1.4193
-5.124	0.34658	3.9146	-5.5736	-6.7586	-2.0418	-10.278	-5.8688	1.1287	-4.7527	-8.4037	1.3185	-3.4551	3.8937	-9.2938	-5.1262	-5.656	1.3133	-7.2724	1.8094	-3.5814	-5.9286	-0.030941	-4.7315	-6.0211	1.3412	-8.6287	-5.9731	-1.8049	-3.139	-0.67875	-3.1621	-8.9776	-0.43572	5.6588	-7.9412	-3.1015	-5.8133	-5.8737	-10.831	-5.4607	-3.26	-2.655	-2.7167	-1.0515	-0.31705	-4.8181	-9.3671	-0.63907	-6.0543
-8.439	-5.5294	-8.6721	-0.24661	-8.8868	-11.675	-8.8728	-10.656	-7.1473	-10.81	-11.342	-9.3779	-8.8954	-1.9721	-8.9433	-9.6215	-6.4973	-8.3232	-8.8503	-3.5483	-8.753	-6.2481	-8.32	-8.7847	-9.6855	-12.312	-11.86	-8.3417	-10.429	-5.8483	-5.1516	-11.092	-9.076	-5.1106	-9.0553	-1.242	-2.1195	-1.5677	-4.779	-7.1734	-2.5854	-6.1685	-9.3313	-8.8802	-8.2064	-5.1401	-9.3184	-2.5496	-5.5753	-5.3185
-15.168	-15.746	-10.969	-14.162	-9.7592	-9.343	-14.604	-15.089	-15.06	-7.5115	-12.988	-13.442	-12.598	-20.574	-16.204	-12.205	-15.055	-12.926	-11.159	-9.8237	-14.404	-17.173	-8.0052	-8.2696	-2.1955	-13.677	-8.4801	-16.375	-10.073	-13.388	-13.554	-17.003	-17.057	-10.947	-12.044	-11.707	-10.502	-15.677	-18.033	-5.6566	-11.213	-13.697	-15.515	-11.35	-9.8384	-9.3859	-8.8824	-8.2128	-14.6	-16.209
-10.301	-7.2689	-3.7763	-10.36	-15.079	-13.198	-15.4	-12.939	-10.757	-10.787	-8.3188	-8.3992	-12.677	-9.8721	-13.485	-16.236	-7.2397	-16.119	-13.221	-9.1156	-9.1865	-10.055	-7.6484	-6.2359	-11.418	-13.632	-15.942	-10.813	-13.231	-16.654	-10.43	-14.416	-13.478	-10.199	-7.8679	-10.36	-11.012	-11.175	-8.3181	-13.079	-11.749	-10.395	-11.723	-20.725	-11.269	-12.163	-13.132	-9.5024	-10.473	-10.599
-7.6223	-9.2518	-6.2835	-14.889	-12.105	-11.87	-9.609	-10.286	-16.022	-14.751	-13.963	-10.434	-19.556	-13.299	-14.61	-20.18	-14.698	-12.422	-9.5396	-14.132	-15.285	-9.3503	-11.135	-22.03	-10.484	-11.455	-13.694	-9.2304	-13.475	-16.523	-11.456	-9.2889	-10.973	-8.1171	-13.36	-10.642	-16.777	-16.277	-14.646	-5.7431	-16.755	-11.849	-10.846	-11.127	-13.047	-10.638	-12.068	-14.766	-9.7205	-16.049
-1.1462	1.6886	-1.4254	-3.6898	-2.3611	-3.9176	-1.7473	0.83408	-3.2009	-5.5054	-5.5296	-0.27055	-1.9887	1.135	1.1261	1.5766	1.9513	0.95655	3.9974	5.124	-3.7261	5.6858	0.047144	-1.1607	-1.0814	1.0252	4.8789	1.6333	1.5688	3.0246	1.323	-6.4926	-3.9645	-10.523	-3.7085	-2.0071	-2.9272	-1.4324	3.9498	2.1186	-4.5996	-4.1882	-1.4808	1.6235	-0.12932	-2.2823	-2.9112	2.8673	-4.5273	3.3647
-9.7976	-6.7509	-13.491	-13.746	-12.211	-10.476	-16.309	-16.534	-17.233	-13.996	-20.533	-16.977	-14.772	-14.565	-16.177	-17.856	-17.78	-13.035	-12.444	-11.285	-8.1067	-16.312	-12.859	-18.632	-8.1282	-12.959	-15.045	-14.148	-13.906	-19.329	-15.143	-17.352	-14.417	-14.865	-18.24	-10.211	-14.561	-16.596	-18.24	-12.858	-15.701	-10.663	-17.529	-21.253	-7.2301	-16.285	-16.148	-14.155	-15.675	-18.572
-2.1311	-4.7491	1.4949	-3.9392	-4.7535	-2.5419	-7.5438	-1.9745	-2.8862	3.6394	2.1056	2.7299	-8.2212	-1.729	-1.1715	-0.77715	2.4933	1.9935	0.5893	-5.0522	2.9556	3.6145	-3.5279	-2.8168	-3.5482	-1.1685	0.3734	0.60384	0.17284	-0.71153	-5.349	1.391	-0.020054	0.36112	-1.7328	-5.0784	-2.9367	-4.7193	-8.1796	4.1156	-0.70369	-1.9147	0.97089	-1.3782	-1.7466	-3.4179	3.4613	-1.8608	-2.3495	-8.302
-4.4541	-3.9726	-10.388	-1.7463	-6.5556	-1.9486	-5.8844	-4.7257	-3.8721	-0.82452	-0.1816	0.99639	-5.6773	-8.8928	-8.3822	-3.3044	-4.5803	-5.2546	0.25318	-0.64843	-2.7129	1.0061	-5.9973	-0.34778	-6.4068	-3.7415	-3.0505	-11.385	-7.2699	1.8329	-0.30774	-3.4389	0.24143	-2.5138	-2.4213	-5.6236	3.8099	-8.1221	-4.0979	-2.2739	-4.3395	-2.6772	-5.7172	-1.5057	-9.5522	-1.1322	1.4081	4.526	-0.94588	2.1072
0.17741	-0.50552	-0.064612	1.6376	-2.7721	-5.6135	-2.6416	4.0715	-3.2757	0.48122	-8.4233	-2.4124	3.0134	3.3384	-2.8224	0.94464	-1.1935	2.1198	-2.1731	5.3293	-1.4052	1.0917	-4.5838	0.92682	-0.90783	-4.0845	1.2488	-6.0695	-2.8588	-1.6475	-1.2446	-2.8123	-6.582	2.7803	-6.7778	-2.9218	0.26023	0.84794	0.052849	9.5104	0.7195	-0.79698	-2.3111	0.27989	0.3387	2.2035	2.3759	-0.27183	-1.7838	-5.9866
7.8865	9.5033	10.998	7.2194	6.5532	4.5332	6.0402	11.099	10.536	9.1941	8.2703	8.2457	9.9783	9.6584	5.7137	4.8634	9.7544	4.3418	5.4318	11.352	11.79	14.175	10.109	11.358	8.1756	12.144	5.286	12.06	8.3286	10.107	5.6692	1.774	2.3673	2.4373	3.1687	10.62	7.5808	4.946	10.564	7.8218	9.0801	8.4552	14.391	9.467	8.2142	6.229	12.559	9.3272	6.1829	10.551
-2.8254	-0.4831	-5.7343	-2.0289	-7.8098	-3.8143	-5.7199	-6.8734	-9.4193	-5.0853	-6.9286	-0.18985	0.049512	-5.7806	-6.3345	-4.7316	-9.821	-6.5809	-8.3993	-1.7983	-7.6481	2.4682	-6.725	-0.28107	-6.6719	-6.0591	-6.8045	-14.192	1.9206	-0.83999	-10.659	-7.0367	0.10137	-1.008	-5.6972	-12.883	0.42824	-6.8744	-7.8872	-8.1632	-0.87653	-5.6348	-3.3076	-3.1964	-4.5277	-1.7516	-6.2866	-8.6708	-6.3641	-9.8929
8.6027	2.7846	11.017	9.9745	8.4349	10.04	7.0316	9.0559	11.765	5.6372	12.25	9.2607	6.7977	11.184	2.7965	12.463	12.078	1.7319	4.7118	9.0374	12.018	13.352	19.226	13.726	9.8536	2.4601	14.44	8.3155	12.448	3.357	11.167	9.7417	11.279	6.9433	12.748	5.9133	8.2138	8.5311	15.364	7.6447	8.8639	9.3287	8.7941	9.1478	4.6257	9.5299	7.2406	2.6743	6.4894	7.1299
0.56817	2.779	-0.95018	1.2465	5.1553	2.9535	0.31155	2.73	3.6542	-1.8281	3.4108	3.5504	4.1203	-0.19411	-2.9742	0.41313	1.2293	-1.0639	0.83033	-3.9827	2.5452	2.6621	-0.71082	1.158	4.6505	2.4895	4.002	6.4584	-4.6268	0.19039	0.51076	3.8106	-1.5787	2.6819	1.4182	0.75658	-3.2899	-5.156	-4.729	-0.48588	0.04341	-0.50375	3.9682	0.12511	-3.9682	4.2246	-3.4671	-2.8447	3.9254	0.61983
-27.355	-20.301	-23.847	-24.92	-20.63	-17.722	-24.049	-24.193	-25.682	-16.982	-23.392	-19.633	-25.523	-19.411	-20.447	-27.93	-21.739	-24.921	-24.089	-17.675	-20.63	-24.987	-22.826	-26.663	-21.488	-19.89	-22.567	-24.123	-21.478	-19.607	-19.882	-23.721	-21.664	-19.884	-28.692	-21.308	-23.022	-26.772	-23.158	-19.4	-16.848	-21.393	-26.28	-24.415	-24.813	-23.893	-25.639	-20.65	-16.939	-18.789
-11.036	-13.449	-8.7571	-8.3598	-15.918	-9.4237	-8.6681	-14.496	-8.4577	-12.163	-15.489	-10.716	-8.1273	-16.062	-22.047	-6.4678	-15.463	-10.831	-17.815	-13.532	-20.793	-10.537	-13.343	-13.963	-13.595	-12.711	-11.104	-11.105	-5.2303	-14.254	-19.194	-13.87	-18.245	-7.9436	-20.543	-14.785	-14.23	-17.13	-14.788	-8.9924	-10.573	-14.32	-12.947	-14.38	-15.27	-15.581	-8.3503	-11.033	-5.8488	-14.231
-0.31523	-0.60072	0.070973	9.3557	2.4525	3.4806	-2.1147	-3.9295	-0.84208	1.479	-0.99254	2.6849	9.7831	-1.8165	0.014612	8.5251	1.2017	7.3241	2.7212	-1.4889	-0.13556	-0.39872	-1.0091	4.5121	-2.9933	0.20024	5.8317	5.6831	0.69443	-11.446	-0.44262	-1.2575	2.0781	-0.10742	0.80281	4.5241	3.806	-3.5274	-0.198	4.3316	-0.67001	0.68067	3.7989	6.344	4.0517	2.9173	-7.4725	1.835	0.85457	1.1799
-5.2863	2.6051	4.459	-2.0373	0.085944	-4.1826	0.1738	-4.3726	4.8958	0.90122	-2.9238	-3.4518	-3.4822	-4.1197	3.3185	2.917	-3.9325	4.8044	-0.50454	-4.1331	-5.1812	-6.9293	-0.63139	-4.8304	-0.52919	2.2719	-4.5497	-7.1385	0.6581	-7.4852	0.28625	4.8627	3.3891	-2.7606	0.64367	4.6663	-2.0474	0.92046	-5.9624	-3.9439	-2.0103	-1.3012	-1.1567	0.49906	-3.4354	6.3918	-0.0013807	-0.55053	-4.1281	-4.0659
9.7253	4.6886	3.3624	8.3498	11.086	2.9339	9.0812	3.6341	7.2058	9.8469	-0.24763	5.3624	4.4515	5.5366	5.1994	8.2195	8.3193	4.826	7.4822	3.061	12.286	9.1158	6.6053	8.8227	12.516	5.4486	3.8894	3.9971	5.4555	8.1023	11.584	5.5536	6.1459	6.9004	7.8196	4.141	0.18776	4.4875	2.2848	5.7696	4.6632	6.6458	11.992	3.7562	5.0296	2.9599	12.414	12.489	2.2288	4.6342
-16.344	-26.007	-21.045	-27.668	-22.77	-22.201	-23.93	-15.989	-23.754	-16.153	-20.94	-18.705	-25.36	-21.363	-19.861	-24.556	-19.164	-19.86	-26.027	-19.796	-21.085	-16.373	-26.697	-21.013	-26.577	-18.96	-28.18	-20.002	-24.3	-20.896	-25.392	-21.737	-24.336	-26.851	-23.796	-24.492	-22.943	-21.573	-22.338	-20.425	-19.058	-21.17	-21.479	-20.118	-22.364	-22.898	-21.601	-24.976	-24.662	-20.377
2.6622	-1.0851	2.6907	0.52381	6.663	-2.9391	-3.7804	-2.4087	0.64104	5.7915	-5.6237	3.3286	3.123	-1.4256	-4.0097	4.8696	-0.76061	-1.3867	3.7124	-2.3142	-3.0982	0.83355	-3.692	-2.6969	-6.781	2.0697	0.70131	-5.8601	1.9084	3.8392	-0.81882	-0.32911	-1.027	-2.6015	1.2542	0.57231	-2.5439	-0.17031	-0.56317	-0.55952	4.1806	-5.5907	-1.0679	2.8939	3.18	1.2449	3.7904	3.8059	-1.2822	-4.4048
-2.8535	-4.2519	-1.2257	-3.8089	-4.5871	-1.8113	3.4591	-2.0499	-5.4049	-0.29697	-0.85252	-4.4367	-1.0953	-1.8604	-7.3101	-1.3667	-4.8093	-2.4019	0.69141	5.4931	4.7272	-4.4241	-1.6411	-3.8902	-7.961	-2.1722	-2.2749	1.6163	-9.4331	-6.0906	-2.7761	-7.3631	-3.3781	0.91518	-3.6814	-4.5231	-1.1347	-7.1136	-7.6201	-0.31613	-6.13	-8.7873	2.1741	1.1482	-2.4619	-5.4911	-0.77075	-6.1912	-0.6123	-2.6395
-0.47188	0.85085	-6.3137	-5.7235	0.028837	-4.9981	4.2336	0.49596	-1.6927	-0.93058	-3.7239	1.4884	-4.9976	-6.9987	-3.0948	-11.562	1.5359	-4.0157	4.2362	-4.8721	-3.2261	1.0408	3.9551	-3.786	0.73257	2.1002	-10.135	-0.37246	1.9168	-5.1361	-0.39586	0.25639	-8.0353	-6.9937	0.29618	-2.6613	7.0813	0.97841	-4.7039	-4.6823	-5.0104	-3.1122	-12.783	-5.7389	-0.10387	0.9781	-2.257	-6.6352	-0.14388	6.1128
-10.868	-10.838	-9.6077	-9.0537	-14.648	-8.6052	-3.1809	-14.641	-6.1318	-2.9812	-6.9909	-7.5829	-12.497	-8.3058	-11.509	-15.54	-2.5067	-8.6762	-9.8134	-10.311	-5.1547	-8.1772	-12.898	-8.9698	-15.433	-16.228	-8.7796	-10.521	-3.4138	-14.717	-4.1707	-13.179	-8.3901	-4.6822	-6.5089	-11.29	-17.005	-3.3794	-7.2835	-7.3493	-11.917	-11.322	-3.7063	-8.3748	-13.69	-10.884	-4.0017	-6.2947	-7.3992	-9.4708
-1.5779	-3.9734	-3.0404	4.6448	-0.22351	4.2196	-1.0024	-7.67	-2.5476	5.9378	-2.1576	0.69232	-0.20522	-0.69366	0.75706	1.663	-6.4563	-5.5412	-1.8162	5.5683	2.2505	-4.7146	-1.5475	-6.0985	-0.16862	4.0937	3.757	0.81694	2.0004	-2.9825	2.0497	0.95145	-6.3964	8.7181	3.6013	1.2797	-3.6899	2.3296	2.7072	5.9839	-3.9573	-2.3637	2.8007	0.35639	-5.4376	2.0234	-5.1071	0.2875	2.6881	-6.6995
-18.417	-8.8642	-15.495	-13.309	-9.983	-8.3963	-14.807	-16.203	-13.346	-12.888	-16.464	-17.855	-16.366	-10.83	-12.556	-11.462	-16.692	-12.245	-10.117	-16.986	-9.5169	-15.024	-9.6899	-14.239	-13.338	-12.699	-10.848	-11.1	-15.054	-6.4712	-15.076	-10.308	-14.767	-11.5	-11.372	-12.394	-11.712	-13.732	-20.039	-9.5858	-13.616	-14.773	-12.162	-14.771	-10.917	-16.657	-20.592	-14.012	-7.9657	-12.329
7.9485	12.392	10.314	13.214	8.2376	12.149	8.5641	8.5544	7.3746	11.39	14.665	12.439	8.8836	8.0205	9.1119	4.7909	6.4056	8.7984	12.84	9.4875	10.138	6.1235	8.7449	7.7528	3.9435	4.7738	14.095	2.3559	7.0676	13.039	9.8082	4.5717	10.747	8.0377	8.1776	13.8	11.411	6.0677	11.879	7.4771	5.7744	14.601	11.187	3.1255	11.764	0.19426	16.838	8.0849	11.283	12.057
10.799	7.413	5.3675	11.169	7.5911	2.0491	-3.6824	12.065	5.4145	4.4133	7.4059	6.305	5.3464	7.1628	7.5525	9.3853	8.7894	1.895	6.4573	7.184	7.9876	3.8971	5.6198	3.7526	1.9051	4.5136	5.762	6.2435	7.0678	7.7453	6.5261	1.9617	6.2873	6.7325	9.184	7.405	4.5781	4.2678	10.267	1.1359	3.2071	8.4687	10.051	8.8964	5.2521	-0.60436	7.1214	1.4191	0.62038	6.1666
-0.42361	2.14	-6.1507	2.0284	-0.61696	-2.5481	6.0576	-2.1887	0.67656	2.8079	3.106	-1.424	-1.2939	-5.8071	-10.782	4.1087	-0.50676	1.3962	3.651	-1.1783	7.209	2.5545	3.9388	-5.6857	-0.26264	-0.42871	0.20647	-2.5067	-5.4818	4.0346	-4.8136	0.056284	3.6679	-1.0716	-2.6177	3.2236	-1.4331	-9.7807	-1.4392	-0.12868	-1.0416	-3.566	0.39685	-7.8395	3.8318	2.2073	4.1797	1.9447	-0.77936	-2.4655
10.414	-0.64104	4.3662	6.7612	6.8884	0.76307	-2.8814	2.0076	9.2435	-1.082	3.7435	-0.25121	-0.2933	-1.5834	3.0384	11.583	7.5198	-0.50063	-4.9367	0.85891	9.2643	-0.6541	4.6917	-1.7385	9.3167	5.3045	1.8232	-3.9107	-1.9572	8.5569	6.8293	2.6898	-1.6192	1.6693	6.8529	-0.68031	0.59513	-5.2423	0.73762	-1.7271	5.8209	3.4432	2.1283	5.4325	-3.4131	1.2956	3.0415	-0.30771	6.0246	1.9625
0.071628	-0.8921	-6.0954	-1.8475	-2.7364	6.073	-12.356	-8.2323	-5.3609	-2.3914	-5.2697	-6.8929	-3.2804	-3.6432	2.3602	1.2198	-4.1964	1.7373	-4.1429	0.088692	2.02	-4.643	-3.3628	-4.8432	-8.2797	-7.3784	-1.5472	-4.5843	-3.9972	-3.9393	-7.2595	-6.5711	-7.8546	-11.023	-3.7305	-0.37389	-4.3765	0.37063	1.3319	-0.15466	-4.9295	-3.101	1.5494	-4.9318	-9.4554	6.6601	-6.5444	-7.6279	-5.4165	-5.1041
-7.4912	-7.4979	-14.961	-10.164	-12.078	-20.174	-12.07	-9.7449	-19.38	-7.9507	-11.809	-15.707	-13.059	-10.214	-14.897	-11.039	-11.271	-9.7865	-4.3537	-10.924	-5.9046	-11.301	-11.293	-20.774	-9.852	-15.125	-14.327	-11.973	-8.5289	-11.821	-11.16	-11.544	-16.268	-9.6159	-3.5985	-14.922	-9.9748	-13.764	-10.744	-13.574	-11.17	-11.823	-12.749	-16.323	-12.636	-12.143	-15.969	-8.9649	-12.792	-15.539
-4.1793	-11.622	-13.724	-12.581	-14.663	-9.8285	-12.453	-3.105	-8.5046	-14.388	-7.403	-7.9079	-11.927	-13.981	-9.577	-6.5423	-14.082	-10.395	-10.486	-12.901	-12.915	-13.703	-13.089	-11.099	-13.614	-3.748	-5.3267	-11.937	-11.12	-11.547	-11.79	-7.2831	-12.327	-10.422	-6.3504	-14.695	-7.9083	-14.899	-12.048	-6.2279	-16.169	-8.6196	-11.786	-1.5823	-10.144	-8.0047	-6.6	-15.679	-8.8802	-5.474
-0.8697	0.54216	-2.2138	-3.3219	-3.4075	1.079	0.26445	-0.743	0.048072	-1.2238	0.60202	0.95789	-6.3373	1.6032	-2.615	-5.2135	1.1995	-2.7445	-2.4711	0.4187	0.90939	4.0705	-1.0112	0.57127	-4.6699	1.4995	-5.1848	-2.339	4.3946	-4.2825	2.5626	-8.0696	-5.0604	4.157	-8.7101	-3.1992	2.3151	-1.0951	-6.919	-4.8656	3.8253	0.65493	2.8234	-0.65658	0.85518	-2.6601	1.4321	-5.5786	-3.8498	-1.8959
-14.178	-11.761	-13.933	-10.515	-5.0145	-14.916	-13.905	-17.54	-16.575	-11.938	-16.042	-8.3374	-14.326	-9.4837	-14.012	-11.112	-17.785	-14.949	-12.015	-18.026	-16.281	-15.437	-17.655	-11.092	-14.181	-14.973	-17.274	-12.161	-18.039	-8.1463	-11.27	-7.7231	-12.779	-14.395	-14.818	-11.946	-8.6064	-15.726	-11.484	-10.456	-11.912	-12.154	-12.304	-13.602	-14.256	-17.314	-15.602	-10.958	-17.109	-16.298
-16.233	-13.381	-8.8996	-13.083	-13.743	-14.688	-8.2142	-17.003	-11.262	-15.055	-21.522	-14.458	-18.243	-14.631	-11.151	-9.8392	-23.059	-14.443	-10.623	-22.514	-19.779	-23.783	-15.947	-17.904	-13.355	-21.814	-12.613	-15.576	-17.572	-10.002	-10.21	-12.648	-12.634	-8.4956	-16.734	-6.0681	-15.817	-15.44	-12.294	-13.463	-12.829	-11.745	-17.707	-10.84	-16.939	-16.646	-16.707	-13.113	-22.501	-10.309
9.6229	6.8094	11.419	7.1854	5.6838	4.8317	2.1298	9.7165	10.95	12.888	13.895	6.7063	9.6499	8.0783	6.3074	13.23	-0.28166	6.8509	4.0367	5.3858	8.4625	-1.1033	8.3078	10.64	3.5367	10.976	8.7725	5.8777	13.717	5.3025	9.8343	6.5186	7.1945	8.5015	6.729	14.197	5.0214	7.5512	8.7829	8.1622	5.2046	15.279	13.851	6.7413	5.6232	5.5605	7.8422	12.363	9.4815	8.3823
-7.4295	-7.9053	-3.1298	-9.1264	-5.8257	-11.319	-8.708	-7.6647	-13.071	-7.8593	-11.405	-3.2051	-6.2124	-8	-10.829	-10.039	-3.2419	-7.0936	-6.129	-1.3213	-2.1449	-1.4657	-8.1787	-10.966	-11.228	-4.4538	-5.312	-10.046	-6.7242	-10.707	-5.5886	-8.8703	-7.5004	-4.1013	-9.5294	-8.5186	-4.8115	-5.5985	-14.189	-8.3998	-5.4017	-10.262	-9.2843	-5.2219	-7.0032	-13.987	-13.065	-8.1821	-7.6577	-5.5361
-18.101	-12.329	-8.6995	-13.095	-8.5368	-8.462	-7.579	-17.531	-11.05	-18.459	-12.92	-6.4206	-13.162	-6.9287	-3.3498	-19.089	-9.5824	-11.196	-8.0468	-13.985	-10.562	-13.507	-13.075	-13.775	-13.807	-13.411	-7.5821	-8.2716	-14.655	-14.467	-8.8842	-2.0422	-9.5177	-12.099	-9.4186	-11.494	-7.2207	-9.6523	-2.5078	-9.4832	-13.757	-11.698	-10.071	-10.14	-7.4503	-12.876	-13.99	-8.943	-12.477	-13.268
-5.7119	3.3155	-2.3908	-2.5367	-1.2615	-1.578	-0.64669	-0.15066	-2.6386	-5.4066	-1.0746	-2.9012	-1.8762	3.7863	-4.5986	-2.1212	-0.31329	1.8307	0.72359	-0.38295	-6.9305	-0.98609	-3.9707	-4.6326	-1.7304	-0.6083	-4.8441	-1.1479	1.1684	-2.1412	4.7601	0.26935	-1.623	-1.5279	-4.7639	-1.339	-0.34169	-3.7808	-3.6039	2.8246	2.5562	-0.84404	-3.672	3.9202	-5.8184	-4.0645	2.3335	-5.0813	-0.68319	-8.6032
-2.5814	1.5661	2.9111	3.3375	-0.4919	-1.1409	1.1971	-1.6393	-0.098135	5.7911	-0.50083	2.5824	-2.5142	-2.7956	-0.3808	-1.5704	-3.2735	5.9478	-2.4765	6.773	2.0335	3.0545	-2.131	1.4118	-0.2512	2.6976	1.8633	4.3978	1.7174	-0.91613	2.3701	0.7101	3.3441	-0.72324	2.7167	5.6043	-3.8347	4.8031	-5.1901	0.65268	-5.4407	5.5437	-1.7192	-4.2844	0.56615	0.72014	-0.65504	2.0788	2.0463	4.9637
-3.6648	-1.4789	-4.7038	0.028148	0.90659	1.3728	-0.83041	-0.26682	1.5088	2.9629	-0.89106	0.50298	-4.6862	-3.1551	-4.3727	1.1155	-2.3396	1.1703	-0.70639	9.8376	-8.9924	0.45363	-0.44441	-7.5119	-6.306	3.9574	-0.51794	-1.0174	-0.24404	-5.346	2.0659	-2.4433	7.2482	0.071533	-5.613	-6.9517	2.1217	-1.4809	4.1674	-3.3283	0.089058	4.9199	0.23243	-0.45968	-2.6062	4.2933	-3.1579	-2.061	-5.2976	-6.7198
-14.046	-19.303	-12.963	-7.0081	-11.566	-10.65	-13.785	-14.097	-12.904	-11.996	-16.098	-14.21	-11.632	-14.516	-13.806	-10.666	-7.871	-19.448	-8.6532	-11.246	-8.0509	-8.743	-13.376	-7.6958	-12.094	-16.83	-6.1704	-12.027	-16.358	-11.8	-9.5256	-18.838	-7.783	-12.444	-12.892	-11.892	-13.027	-19.206	-11.54	-14.909	-13.916	-20.874	-5.3719	-10.075	-7.6198	-11.374	-9.9741	-11.047	-13.943	-10.15
2.5014	7.72	10.393	7.0317	7.4166	2.1298	7.8507	10.633	1.9531	5.9749	7.0945	12.505	9.6661	3.16	10.922	5.5644	5.8115	9.3888	9.2448	5.7846	4.6376	0.73059	11.914	3.5562	6.5047	3.599	6.9729	12.655	10.075	-1.224	5.5634	10.173	2.547	6.4682	3.6731	4.7002	-1.021	7.018	2.1846	3.3309	8.9918	-1.9841	4.4943	4.2948	5.8081	8.1839	5.2313	6.313	0.49433	3.1563
-2.21	4.0054	1.3254	-4.7472	-2.5351	-0.22249	3.9376	6.1936	-2.39	1.3602	2.0852	-2.5453	1.783	0.24086	4.6008	1.5679	-0.60666	-0.87149	3.1078	-2.021	3.1339	-0.89181	-2.8764	6.0848	-2.3883	2.7254	-1.1996	-2.0914	3.9159	-0.60539	4.7938	-2.2049	9.8514	-8.1828	-2.2663	4.4349	4.6155	-1.5458	-2.3812	0.027481	0.76131	-5.4094	-1.7703	0.0014208	1.3861	-4.1672	2.4333	-0.13296	4.5604	1.4596
-3.0727	4.3595	6.6855	6.7597	4.7989	5.1572	6.8631	7.53	-1.4685	9.7761	2.0493	6.3263	-1.7205	1.2941	4.7133	-1.9844	5.9904	-3.1289	4.2916	0.3564	5.22	-0.12505	1.3221	-1.4026	4.2391	3.6464	-3.3906	9.4532	-2.0667	3.7592	-4.7971	4.5697	3.7298	1.5363	-5.5843	5.0024	2.0225	7.7329	3.0433	-4.6029	-3.0893	-0.20926	2.724	-1.5253	-1.4061	1.6326	-1.51	5.4747	-5.5109	4.6499
6.4631	10.774	6.7394	-1.0862	3.4596	3.1754	4.2931	1.8689	-9.7028	1.0937	5.0782	0.097441	-0.63723	3.6574	-0.27413	2.8752	4.1005	2.9759	-0.82548	-3.2464	0.63051	0.81662	4.4492	-0.16803	3.7576	-0.10199	-1.2598	3.8311	4.1007	4.8969	8.6209	3.5324	-2.6902	-2.8309	9.3745	5.3299	2.4877	5.6272	-4.6246	1.002	-4.7505	2.8902	-1.3777	-5.1256	4.7946	2.2258	0.55436	4.3954	4.3069	4.4108
3.6899	0.037363	1.7886	2.5985	4.8646	6.2412	3.2392	7.17	-3.7491	4.5109	-0.031735	7.5724	1.8841	9.3426	2.5791	-1.3126	6.2229	-0.18849	5.7914	-4.0901	1.9679	2.3117	-3.4115	-1.3835	-4.5566	0.64804	-0.40137	8.0461	-1.2975	5.3845	-3.9689	3.0417	-1.2151	5.6044	-4.4549	4.2479	0.78646	7.4495	-2.3884	5.7686	8.0172	1.5296	-4.4991	3.4637	4.8045	5.153	-1.8507	3.8665	-1.1058	8.6589
15.165	7.5263	9.6628	3.9989	7.9537	12.365	13.463	8.5177	22.262	12.668	10.102	10.265	12.531	10.249	15.67	7.7409	10.718	12.057	17.304	15.398	8.2443	7.9169	14.726	15.276	4.0305	16.483	16.803	12.491	12.764	2.4002	8.3148	14.757	10.082	14.547	6.9336	5.9346	17.099	18.374	5.358	12.229	14.237	8.3407	13.422	10.377	10.565	2.5067	11.143	17.595	15.956	11.117
1.9112	0.90056	-3.5351	5.6944	1.2849	-1.9907	0.45447	1.8522	0.85415	-6.3085	3.7729	-5.5336	2.6294	0.78278	2.9618	-8.8889	1.4298	-1.1104	2.0304	-4.3885	6.9572	-3.8688	-5.7056	0.39956	-1.0712	-1.6322	1.9637	-2.6479	0.49337	-4.5585	-3.2597	-1.115	2.6728	-9.6728	0.37866	-6.1888	-6.6385	-4.7162	-4.2807	-1.1744	-0.97685	2.8225	-1.7622	-7.0471	0.79594	-6.5821	-2.2122	-2.8211	0.79976	-2.9377
-10.756	-5.4965	-5.1566	-5.1165	-10.057	-7.0128	-4.5727	-9.1177	-5.9097	-9.3305	-9.5164	-16.245	-11.812	-8.3082	-7.4493	-3.008	-7.1631	-8.4675	-9.071	-3.3337	-6.8692	-7.5186	-4.134	-6.2923	-7.6691	-5.9479	-10.506	-9.0243	-7.1108	-2.4467	3.4393	-9.2257	-4.4263	-4.2274	-9.1276	-6.3355	-3.995	-9.8048	-7.8	-9.6665	-13.095	-8.0357	-9.7938	-13.22	-14.333	-14.645	-3.4584	-13.687	-7.3886	-8.3036
3.8964	-4.22	-2.3644	-5.8742	-1.3842	-2.2096	-6.7878	-2.5009	-2.8552	-5.6526	-1.0617	-3.8496	2.9102	-0.54074	-5.9971	0.40579	-7.5335	-6.1293	-2.6847	-7.8504	-6.3262	1.7565	-8.4577	-2.0503	-4.9609	1.3523	-2.3473	-2.8526	-1.6499	-1.7185	-4.2819	-0.2862	1.8822	1.3953	-2.8135	-0.28618	-5.2979	-3.0155	-3.4322	1.4393	-5.1016	-1.6589	-4.3113	-5.1173	0.3103	-8.4786	-4.2007	-0.48659	-3.2487	-1.3248
-14.987	-10.121	-9.293	-14.665	-15.83	-13.069	-14.493	-22.017	-14.592	-12.722	-9.0537	-10.929	-12.973	-9.3034	-12.994	-8.0724	-19.802	-19.21	-8.8573	-13.577	-10.48	-18.779	-8.67	-9.97	-7.6267	-12.357	-17.276	-8.1687	-14.503	-8.1634	-10.3	-16.06	-11.676	-13.528	-12.305	-10.022	-13.76	-14.626	-15.104	-13.266	-12.285	-17.745	-15.176	-11.901	-7.9001	-14.29	-9.6049	-17.087	-10.414	-12.511
-22.111	-22.632	-27.598	-21.553	-25.541	-21.876	-23.421	-17.905	-20.942	-19.081	-16.617	-24.346	-25.102	-23.589	-26.689	-21.14	-23.871	-20.701	-24.23	-20.625	-24.46	-17.629	-18.793	-17.392	-24.447	-24.003	-22.829	-24.938	-22.295	-24.605	-18.656	-22.423	-25.672	-23.011	-20.539	-31.88	-14.999	-22.872	-22.488	-19.296	-24.042	-14.332	-21.625	-20.694	-15.248	-24.01	-16.916	-22.185	-25.41	-23.638
-10.141	-5.8463	-9.6556	-15.411	-14.295	-8.9402	-7.7925	-6.0737	-15.484	-8.9791	-13.179	-15.483	-9.5336	-15.443	-1.8452	-13.562	-8.6638	-11.241	-12.041	-9.9641	-14.693	-5.4988	-10.673	-10.635	-13.529	-12.357	-7.0405	-8.279	-13.834	-2.4508	-9.8703	-8.265	-9.9489	-18.689	-6.331	-7.429	-15.084	-11.789	-13.508	-8.9054	-6.2652	-6.3743	-11.358	-6.2835	-2.4073	-6.7917	-1.6883	-5.0922	-12.797	-3.4268
-6.9661	-3.3227	2.0075	-4.1758	-8.6673	-4.116	-1.6701	-4.225	-7.6982	-9.3619	-1.4871	-3.9899	-2.4678	-7.6236	-8.1787	-4.9693	-5.9646	-6.6912	-4.7561	-5.8318	0.21525	-3.8911	-4.8985	-6.6316	-7.0642	-0.010844	-7.4601	-4.1311	-7.9767	-2.8267	-5.7801	-3.2381	-2.0753	-6.8145	-19.283	-10.526	-1.3557	-2.1338	-4.228	-8.8773	-6.2382	-4.1335	-5.3785	-1.6608	-1.4417	-4.0557	-9.2278	-11.071	-2.9502	-9.4258
-16.989	-9.083	-15.654	-14.412	-8.3732	-17.733	-7.7427	-9.4513	-10.214	-17.947	-11.742	-10.972	-3.4623	-11.6	-6.9964	-3.7582	-6.9592	-3.1611	-3.5914	-11.27	-9.7004	-1.0133	-4.386	-10.14	-6.1115	-9.3562	-10.79	-10.864	-9.8555	-9.9861	-5.9341	-12.111	-7.2277	-7.214	-4.741	-7.2374	-9.4639	-12.598	-16.812	-9.4496	-18.652	-17.91	-19.824	-17.221	-6.7543	-7.7656	-12.079	-15.504	-6.4835	-12.675
2.7534	14.27	6.977	10.427	9.2023	6.8929	6.4685	4.7524	9.6024	6.7405	5.6992	8.8812	4.65	8.3004	1.7356	13.687	4.4224	11.457	11.181	4.8518	6.604	0.37162	1.4328	5.8029	9.2656	8.7775	2.4994	5.2651	2.4598	2.8431	7.6171	7.3093	8.4946	4.5067	5.3187	7.9859	1.6378	5.6088	7.6748	11.299	14.019	12.914	5.7256	3.9164	2.6629	7.5846	9.89	9.1668	15.213	0.42323
0.71994	-0.12931	2.3406	-2.8852	-7.282	-0.8829	-6.0405	-9.3066	-7.688	-2.3618	-8.4598	-0.87062	-2.693	-3.7816	3.1532	-8.9253	-6.3001	-7.9654	-9.8735	-7.8559	-6.2847	-1.8496	3.1205	-9.9838	-1.2023	-8.0704	-1.6098	-3.7035	-3.6154	-5.0517	-6.7823	-8.4453	-6.0081	2.3573	-3.2073	0.10672	5.6602	-5.7781	-8.3205	-7.3358	-2.2052	-5.8843	1.7592	-5.8774	-2.2966	0.32103	-2.0448	-4.9696	4.5697	-2.5717
-2.2423	5.0896	-4.8123	-6.3443	-7.5953	-1.2328	-8.1832	-8.1916	-5.9181	-5.5717	-1.0416	-5.6946	3.2039	-5.9022	-4.3618	-3.5843	-5.6412	-8.9774	-5.0383	-2.4201	-3.5889	-2.2829	8.324	-1.3545	-6.7612	0.70316	-3.7596	1.3844	-1.7134	-0.026575	-0.9759	-4.4054	-3.5836	0.99304	-5.2902	-0.34827	-0.94453	-0.59295	-0.49241	-9.9774	3.4187	-5.1778	-10.091	-2.0324	1.4459	-6.599	-5.974	-1.8919	-1.4347	-5.5638
-15.875	-13.338	-3.285	-12.439	-17.567	-3.3301	-12.366	-15.217	-10.718	-10.944	-11.949	-12.465	-7.9766	-12.951	-8.9441	-9.884	-13.806	-12.137	-10.38	-14.492	-15.349	-6.5901	-17.327	-17.462	-11.2	-13.415	-11.058	-16.921	-13.084	-13.985	-16.59	-17.668	-14.849	-10.807	-13.022	-14.056	-11.557	-4.3946	-4.6493	-8.2373	-10.29	-14.161	-15.217	-10.818	-12.596	-11.387	-11.083	-15.283	-15.312	-13.994
-3.7082	1.8095	2.8447	-1.8821	-1.1543	0.23578	-2.4351	-9.5079	2.7895	1.0897	9.195	-0.10427	3.4838	-2.8902	3.6597	-3.0278	6.0372	-5.0195	4.4451	-0.094029	-1.1985	-1.017	-7.2559	-0.71091	0.088034	-5.0734	-1.3832	-2.4718	-0.17018	-5.4902	-1.6047	-0.5678	-1.002	-4.5262	-0.39012	0.50337	5.1725	5.2456	1.8024	-4.5207	-0.66876	-6.551	-0.13593	1.2338	2.5121	-10.082	1.0775	-0.93362	9.3209	-1.3012
2.7986	3.948	1.3308	-1.5149	9.1439	-0.69976	1.2104	2.4694	1.8268	-3.6037	-5.2905	-2.3258	1.6318	-5.4343	-7.0571	2.7506	-0.41122	4.765	0.9303	-2.0096	3.837	1.9258	2.5537	-9.8922	-2.6294	2.9454	1.7076	2.6753	1.9734	3.2726	-0.84481	0.81033	0.16661	3.7973	-0.96682	-1.7894	4.257	-7.5975	-1.3737	-0.11147	0.11509	-0.76199	1.3818	-0.99532	0.37653	0.26184	-2.0026	-3.3319	-2.1092	-2.584
1.6346	-3.6993	5.1087	-0.69754	-3.9991	-4.0925	0.52083	-6.9671	-2.0011	-2.7801	-3.3817	-3.6435	-3.3055	0.6038	-1.2117	-1.711	-3.7424	-3.4472	1.7096	-2.7618	-1.4087	-4.6568	-2.3348	-8.8781	-3.7058	-7.1385	0.81595	-5.96	-10.232	-2.3545	-1.8597	4.2848	-6.2878	6.6624	0.34052	-5.5795	-3.9125	-4.0539	-8.955	-4.492	-0.10289	-3.1142	-2.0725	8.5147	-4.8625	-2.5965	-4.8723	-4.3472	-6.6303	-7.2452
-6.0996	-6.1723	-10.751	-5.2838	-7.6448	-9.5517	-11.064	-8.4244	-9.6249	-7.731	-2.8131	-5.2182	-6.4022	-7.5267	-8.021	-8.2999	-7.9492	-7.7228	-4.3704	-6.1372	-8.1848	0.54391	-1.6305	-7.4564	-4.6168	-5.284	-9.0048	-4.8324	-9.2	-2.2155	-8.6775	-5.3966	-4.2673	-5.3987	-1.1678	-14.04	-13.45	-7.4705	-11.013	-12.264	-0.4822	-1.7081	-5.4685	-6.1594	-12.545	-8.8561	-8.877	-2.6878	-5.8938	-6.9082
10.786	11.071	1.5683	3.4808	14.047	3.5691	4.8776	-0.29211	2.4522	6.4412	-0.62511	6.9599	1.3122	6.8636	2.3871	6.0375	2.5745	-5.2168	1.2449	6.2617	0.11541	6.1118	4.908	0.73041	3.196	14.458	5.813	3.4275	9.1902	5.0323	7.8643	14.379	2.0996	0.078314	4.7653	2.2404	4.8433	6.1353	9.0676	1.0703	2.753	9.0734	3.0818	-1.5657	9.2344	7.1683	1.9453	5.912	5.71	6.915
-1.8848	0.98794	-0.99114	-1.9682	-1.6504	11.863	3.3896	-0.2992	6.3513	3.7835	-0.61132	8.7183	3.1104	3.9164	-4.9047	3.0842	-1.853	0.61223	-8.6031	-1.5684	-2.5782	5.1116	3.3733	-0.52071	1.4267	-0.33702	-4.5709	-0.62324	3.1765	-2.0433	0.38365	3.0443	-2.2981	8.425	-2.1336	2.9193	6.3917	0.78003	-0.89264	3.0654	-1.5338	-0.45552	3.8056	3.9839	-0.70645	-0.99853	-1.9558	-0.45905	11.609	0.86874
10.271	5.0548	7.3007	5.5964	13.234	12.202	10.545	9.9896	4.2968	0.90044	9.3749	18.03	5.6244	4.6835	5.7044	3.6568	7.8168	6.3907	10.067	11.906	7.8307	9.8974	2.5748	6.9175	4.3123	10.318	7.4259	6.9866	-1.1605	8.9537	3.0981	6.1235	4.5613	6.9596	9.709	10.775	11.439	2.94	6.8176	0.6308	8.0422	3.9124	3.8542	8.3059	5.4901	8.0113	4.9714	11.231	1.0847	5.6738
-6.5314	-6.6733	0.24456	-2.4913	-4.6531	-8.1744	0.50056	-9.9769	-2.401	-8.3656	1.4105	-4.3195	-0.98121	-9.0308	-3.4519	0.56311	1.0509	3.1538	2.4438	-3.3471	-8.2739	-5.8504	-7.6923	-8.5259	-8.5519	-5.9164	-0.22418	-5.5431	-6.9872	4.8309	-1.1861	2.2565	-3.6601	5.7821	-4.653	-4.2191	-5.5312	3.0221	-7.077	-2.7393	0.35807	-1.1687	-0.40231	0.78456	-1.666	-3.801	0.90214	-6.1154	-8.0046	-6.0897
1.1333	-9.5636	-1.1636	1.1854	1.1719	-6.8952	-0.56117	2.2114	-3.9254	2.932	-2.5646	1.8358	-5.8218	-0.79792	1.7635	-5.3167	-0.038271	-2.0134	-1.2531	-0.41544	-0.2607	-10.778	-5.8827	3.1451	1.4767	0.65675	-2.9397	-5.8436	-1.4154	-5.322	-1.3258	-0.50248	-8.1045	-5.1761	-0.84864	-8.2644	1.6444	-3.8368	-5.7673	-4.81	-4.4666	-4.9052	-7.1413	-4.9715	-5.2786	0.46055	4.8544	-2.0642	-5.8584	-0.8798
0.49979	-1.9876	-1.8774	-2.0313	-1.9972	-7.5574	-3.6891	-1.5611	-3.1697	-0.74055	-4.2787	-1.6132	-2.2748	-5.5987	-6.3951	-1.2162	0.64186	-6.6221	-5.9526	0.58385	-6.2778	-8.2154	0.60305	-2.7138	1.137	3.1644	-2.2739	-2.4035	-0.97039	7.3499	-2.2848	-5.2922	-4.7149	-3.0623	-2.9462	0.45109	-1.8259	-4.891	-0.1265	-4.5781	-11.924	-9.1939	-8.6865	0.14659	-4.8057	-1.0909	-3.9549	-9.1769	-3.9032	-1.8568
3.0627	0.96042	-7.9654	-1.596	4.3036	-6.8543	1.2705	-1.9401	-6.2823	1.7589	-2.4852	-6.5273	-8.5816	0.7945	-3.1627	2.4584	-5.4779	-2.1192	-3.297	1.6609	-7.0065	-5.9666	0.60353	-2.1687	4.1061	0.68142	0.30931	-0.1842	-6.8044	-0.081684	-3.8345	-0.49286	-4.0043	0.39043	-4.4435	-8.2129	-3.5841	0.16233	2.8081	-6.7916	0.40876	3.4561	1.6097	2.2838	7.0391	6.9807	-4.0198	0.83999	-0.25475	-2.6058
-1.056	-0.23723	0.14231	-4.4449	-8.6845	0.66184	2.5067	-9.5632	-0.22019	-3.5796	-7.0521	-6.3191	2.1723	6.759	-2.7311	-4.2329	-0.014244	-5.4957	1.1049	-2.7538	-5.4523	3.2736	-6.0013	-3.548	-1.9311	-4.088	-2.3432	-2.1007	-11.2	-1.2797	-4.7402	-1.8924	-7.5252	0.19006	-3.4227	-4.9542	-4.0737	-3.5215	-2.376	-6.3228	-3.6042	-4.4322	-11.202	-3.0044	2.7642	-4.4993	-4.429	4.8245	1.1186	-3.8497
-25.585	-12.193	-22.158	-25.634	-21.815	-29.781	-26.454	-20.634	-17.862	-19.017	-19.391	-21.943	-24.39	-25.79	-21.364	-20.367	-25.871	-24.61	-23.609	-16.572	-24.031	-15.699	-21.063	-25.872	-25.833	-27.757	-26.679	-15.425	-22.81	-24.572	-15.581	-23.389	-21.935	-26.859	-21.652	-18.766	-20.903	-21.214	-15.268	-22.148	-28.064	-20.53	-21.891	-24.353	-23.965	-25.387	-13.646	-16.95	-22.024	-27.653
-9.4429	-10.96	-9.8597	-13.541	-5.5026	-11.216	-16.387	-14.018	-10.411	-11.514	-11.84	-9.6489	-6.7787	-9.2247	-12.23	-7.4318	-16.843	-10.683	-4.1272	-13.692	-10.818	-11.355	-12.568	-5.2158	-10.79	-14.279	-13.107	-14.457	-19.157	-11.922	-6.4088	-13.584	-12.248	-10.894	-15.292	-9.9719	-5.7545	-18.609	-10.824	-14.051	-20.888	-10.54	-10.476	-10.666	-8.9608	-8.884	-10.703	-11.67	-10.13	-13.25
13.117	11.659	-0.63994	10.218	7.5644	5.335	5.6082	10.559	8.6083	7.4823	4.4123	6.1026	10.166	2.9204	5.5224	3.3687	7.4585	14.89	9.5338	11.397	4.7436	12.566	7.8643	7.1037	4.3697	5.8503	9.6148	15.246	6.0484	14.874	6.9843	8.6396	9.6419	16.401	16.495	9.2026	6.4744	9.7998	9.3936	11.63	14.83	13.557	5.9958	8.8123	8.4785	8.9209	16.329	7.014	8.5124	5.8798
9.9377	11.087	6.2357	9.7283	11.331	7.1033	6.5643	7.3104	7.6355	6.2746	4.0846	8.8998	13.501	10.517	16.681	10.597	8.1153	10.381	8.4048	9.8269	7.8197	11.159	8.2369	9.742	7.0117	8.6747	8.4623	11.073	14.864	9.9569	4.9756	2.4736	10.977	6.6951	12.24	4.2317	8.541	13.679	2.9689	9.5568	9.6589	6.8271	9.7259	12.994	8.0595	6.3929	5.9363	9.84	6.882	4.22
-14.373	-11.081	-13.894	-10.15	-18.371	-6.8604	-8.7352	-10.907	-4.4148	-15.998	-10.229	-19.21	-9.9797	-10.765	-13.211	-9.568	-14.013	-15.578	-14.052	-17.21	-19.508	-9.8213	-11.416	-10.466	-7.0878	-13.095	-8.954	-11.021	-8.8785	-12.949	-14.673	-11.829	-16.062	-9.8243	-13.517	-10.967	-13.112	-12.792	-10.2	-8.819	-14.388	-14.04	-7.5405	-10.582	-11.321	-10.212	-7.4788	-10.444	-9.2147	-10.103
-7.8002	-2.9941	-11.605	-1.4209	-7.5197	-6.2563	-0.083459	0.76913	-6.8405	-10.152	-0.1354	1.07	-4.8237	3.6754	-5.3202	-3.4517	-7.5035	-5.6811	-7.9183	-4.2564	-3.588	-1.0355	-0.46974	-8.0949	-4.1103	-5.9696	-4.0728	-0.82912	-0.55213	1.8713	-2.457	0.0023198	-2.0975	-4.7142	1.9372	-7.1715	1.3539	-2.4106	-6.4562	-2.768	-2.9125	-3.3326	-5.313	-6.5347	-2.5536	-2.3556	-3.0617	-6.3294	-6.3437	-8.9207
-12.683	-10.379	-11.293	-17.502	-12.543	-18.323	-16.218	-7.8207	-11.93	-23.482	-7.7919	-9.9468	-14.818	-15.137	-14.865	-13.885	-10.919	-14.061	-17.104	-6.8838	-12.384	-16.145	-13.936	-5.7095	-11.283	-16.561	-14.028	-18.043	-13.328	-14.766	-12.543	-15.588	-17.729	-11.453	-12.677	-12.086	-18.873	-13.854	-21.124	-13.794	-11.58	-9.6663	-9.912	-9.7131	-22.252	-9.4322	-10.893	-13.142	-12.736	-12.406
-11.235	-16.924	-7.9949	-21.086	-17.602	-17.432	-13.277	-13.174	-13.191	-12.03	-16.508	-11.519	-9.485	-12.541	-7.1919	-11.69	-12.717	-16.731	-11.932	-15.123	-14.263	-17.023	-11.139	-8.9817	-6.2222	-13.047	-13.675	-11.227	-19.907	-14.855	-15.738	-9.3807	-10.409	-14.846	-14.135	-16.214	-12.889	-13.869	-12.53	-18.884	-18.716	-14.81	-12.528	-9.5056	-16.298	-12.24	-13.015	-9.4164	-17.872	-13.067
6.5764	3.4906	5.5141	14.8	1.139	2.8031	11.389	13.152	8.009	11.124	9.3896	9.4499	3.2998	7.2213	8.8768	2.8228	6.4829	4.7851	8.4096	1.9312	4.3723	2.626	7.0899	11.644	7.1386	9.1218	12.3	4.0048	3.3149	4.8327	2.41	7.5759	0.60287	3.2055	14.304	7.6796	-2.2288	9.5835	5.5503	8.1008	8.8465	10.383	6.5495	2.8235	5.9269	5.1707	6.6959	3.0389	2.821	3.6961
-19.282	-12.556	-10.118	-17.113	-13.262	-7.1843	-13.868	-14.608	-14.964	-11.261	-17.618	-11.82	-10.748	-13.238	-12.708	-16.769	-8.0345	-16.157	-13.511	-11.444	-14.94	-13.991	-13.491	-15.904	-12.896	-14.036	-14.086	-14.753	-18.663	-11.616	-15.872	-11.449	-10.84	-13.629	-16.591	-20.721	-13.454	-17.218	-10.19	-13.325	-15.04	-12.798	-15.662	-15.549	-12.947	-11.573	-9.7619	-8.9404	-16.668	-11.225
-11.325	-7.5795	-5.6739	-4.5851	-5.7757	-5.7066	-9.981	-5.7111	0.26613	-7.6512	-5.4035	-0.97622	-12.291	-8.9271	-3.0932	-7.2755	-0.93777	-7.0664	-4.6949	-5.138	-3.0773	-5.8679	-6.8944	-7.5711	-7.6073	-10.907	-6.0632	-3.5328	-6.2681	-1.5346	-3.1573	-7.9882	-8.2392	-5.2523	-2.5568	-5.4742	-3.8325	-4.2494	-6.6874	-4.5664	-3.0228	-3.5593	-6.5329	-4.9245	-4.0873	-7.9936	-5.0892	-6.2792	-0.77473	-3.1582
-5.0909	-1.7283	-1.9552	-14.601	-2.2695	-1.8362	-4.1061	-7.7919	-7.1311	-7.819	-8.2002	-7.1637	-7.3703	-2.7493	1.2155	-7.9132	-2.0941	-10.189	-2.5651	-8.7321	-3.3226	-6.9738	-4.2358	-3.3025	-7.492	0.37556	-4.5576	-7.3019	-9.7995	-1.8836	-8.8204	-4.2853	-13.75	-4.1508	-11.921	-5.8805	-5.1088	-5.5393	-1.5653	-5.0067	-4.2244	-5.7567	-12.954	-7.8068	-2.6345	-5.8871	-0.12093	-7.7794	-8.3099	-9.304
15.193	9.9938	2.5393	4.7128	9.4595	7.7059	8.1767	2.7401	8.735	8.8387	-0.32218	9.0575	7.7558	-0.12353	4.6347	7.9222	6.0547	9.6817	7.927	1.3908	8.5709	2.8622	12.785	-6.4991	2.6998	13.892	4.3718	8.0756	14.498	3.376	1.5382	9.0036	4.7684	6.8797	9.3385	3.1341	13.62	5.1929	8.2304	5.6071	15.48	7.0912	11.112	8.835	4.2507	8.6504	6.4283	4.7485	5.4313	11.07
-13.481	-23.412	-14.503	-14.457	-17.595	-25.956	-18.619	-21.364	-18.614	-17.265	-26.912	-17.098	-33.667	-22.441	-21.377	-23.521	-21.299	-25.668	-20.609	-23.857	-20.722	-22.572	-22.569	-15.876	-22.039	-19.131	-25.42	-20.044	-29.79	-24.903	-26.214	-23.621	-21.329	-20.166	-24.986	-21.8	-33.113	-14.455	-24.46	-26.455	-23.463	-21.063	-19.261	-24.028	-22.468	-22.198	-18.751	-23.79	-23.784	-18.503
-15.294	-15.205	-19.661	-10.14	-11.327	-15.888	-10.114	-12.041	-13.708	-13.152	-17.472	-13.833	-11.467	-9.3069	-9.5538	-14.202	-17.084	-15.845	-5.2805	-8.9753	-12.747	-14.899	-12.08	-13.768	-12.689	-16.079	-10.037	-12.879	-13.468	-13.878	-14.133	-9.9264	-11.515	-11.807	-12.6	-10.774	-15.513	-15.122	-17.533	-17.583	-16.787	-16.442	-10.88	-18.265	-10.57	-8.8695	-12.88	-15.344	-11.817	-13.427
-0.11597	-6.1331	-2.7856	-7.3813	-2.565	-3.8514	-9.3703	-15.19	-9.257	-3.6001	-1.7945	-6.7887	-9.1321	-3.6348	-2.5176	-5.313	-3.0713	-0.44815	-6.4841	-7.1926	-4.7081	-5.1064	-4.5699	1.0654	-8.2069	-8.0978	-4.6557	-5.2945	-6.1513	-1.7608	-9.0234	-4.9093	-11.923	-4.9462	0.14193	0.14587	-5.246	-2.5385	-1.7166	-5.3546	-1.0868	-12.33	0.036827	-2.0668	-5.654	-3.4216	-1.516	-2.025	0.7128	-2.2173
-20.98	-16.003	-19.811	-16.163	-16.673	-13.713	-15.207	-11.114	-13.228	-18.791	-9.9556	-15.008	-15.387	-9.1548	-12.961	-18.205	-9.7141	-14.282	-16.272	-12.48	-10.869	-13.583	-21.216	-18.17	-6.5099	-16.676	-11.518	-14.837	-16.847	-16.551	-13.799	-16.724	-14.115	-13.56	-12.451	-16.858	-14.864	-8.6027	-13.959	-18.393	-15.042	-21.77	-9.7642	-18.47	-15.06	-22.097	-16.482	-14.931	-11.116	-15.391
10.227	12.021	16.93	11.466	3.6095	14.146	16.022	8.8626	5.6907	9.7796	5.6948	11.642	10.323	8.4692	7.96	13.456	13.438	4.7691	8.0059	6.7603	12.556	9.5754	6.1412	8.4712	3.4913	11.971	8.2078	6.8198	6.2665	10.36	8.3098	6.5443	17.789	9.4554	9.7038	14.039	11.866	7.3848	5.5652	14.563	9.0849	9.1532	12.756	0.54732	13.393	10.622	10.792	14.196	13.185	10.623
2.1341	-5.7498	-1.3487	0.14335	-2.5473	-2.8811	-4.2607	0.39559	-0.24686	1.5214	-3.8717	-3.4781	-2.8684	-1.3003	-3.1136	-3.6899	-1.9406	-5.3233	-0.88781	0.40034	-2.6845	-4.5983	-0.21255	-4.0337	-0.2287	1.229	-3.7637	-1.4461	-2.9983	-7.0218	-1.4277	-2.7914	-4.7158	0.85368	-0.76985	2.4202	-1.312	-0.65489	-2.5206	2.8946	7.5057	0.45338	-5.2768	-2.853	-6.1629	-1.2237	-0.030378	1.9521	0.6382	-0.94709
3.3636	14.297	8.0167	5.1024	11.986	9.7894	6.2987	12.407	11.792	7.4892	6.8786	7.6254	10.097	10.089	3.9042	7.8052	5.2836	13.028	12.745	6.1491	11.181	18.632	9.6584	5.6001	3.1241	7.0541	15.446	8.5831	10.694	10.956	8.3416	17.219	8.5091	15.838	9.7318	18.2	8.8588	9.935	7.2045	9.5189	2.3298	5.6211	11.058	14.279	6.8528	8.9485	11.132	10.672	5.1286	15.808
3.2393	3.5014	0.26166	-4.6913	7.8823	-1.3821	5.0516	-2.8291	-2.7779	6.0433	3.4548	3.4576	0.61055	-5.4778	-0.58221	-2.1956	-2.6873	-3.1737	-6.1677	2.5713	0.18694	0.17925	1.2962	-0.60857	-1.2553	-2.6197	-6.8428	2.7257	1.8113	-5.735	-4.3178	-0.77254	-4.6542	1.1953	-1.1655	-2.0826	1.0968	-1.5928	3.413	1.9392	-4.581	0.34768	-5.9708	-4.1391	-4.722	-1.3425	4.1735	7.1184	-4.0872	1.2882
-10.777	-6.3055	1.6948	0.90185	-3.1578	-8.1154	-1.2771	-5.2591	-4.5651	-5.4232	-4.4618	-9.4557	-8.6042	1.0674	-3.6697	-6.5524	-0.98638	-1.5693	0.4205	-2.459	-7.6181	-4.9972	-8.3589	-4.5312	-2.9916	-4.812	-0.7683	-0.62693	2.4409	-2.8032	-4.4126	2.0578	-2.9439	2.8779	1.0451	-10.528	1.3067	-5.9187	-6.7875	-4.2205	-1.1173	2.1327	-5.313	-7.6306	-4.7236	-0.20401	-6.919	-4.5931	-7.8567	-6.2343
-20.208	-25.88	-20.259	-23.611	-21.692	-20.437	-19.195	-19.896	-23.19	-24.967	-21.557	-19.259	-31.635	-25.591	-27.67	-22.952	-28.992	-17.882	-20.914	-19.199	-15.83	-18.59	-23.24	-25.834	-22.181	-23.604	-24.286	-25.767	-20.017	-24.921	-19.047	-19.978	-19.211	-20.279	-29.324	-24.564	-22.014	-22.9	-23.436	-18.683	-23.42	-30.716	-17.738	-20.686	-23.76	-27.548	-27.427	-16.4	-17.755	-24.222
0.90182	2.9782	11.344	-1.1056	4.4029	4.9238	1.703	-2.4581	0.41051	-1.5241	-3.2768	-2.5226	4.5842	0.75028	0.30615	4.069	1.3868	-3.285	3.4046	0.94069	-1.0355	2.06	8.3914	3.7489	6.0116	5.6423	1.8212	6.8288	6.0736	-3.7549	0.3309	-2.3077	7.1248	4.6041	1.6025	2.2563	-1.0242	-1.0352	1.659	5.4853	-2.3605	-0.39753	0.08766	-2.4159	2.6141	3.1549	-0.84966	1.2508	2.5263	0.44575
-1.3457	-1.9117	-0.23128	-3.8104	1.7553	-1.4864	7.3301	-7.2288	-3.181	-1.1269	1.7052	-3.618	-0.32316	3.3788	0.72191	-1.384	2.8101	-4.7772	-3.3247	5.0311	-6.1629	4.132	-1.717	-2.5075	-1.1223	-1.2308	3.0234	5.8336	5.1672	2.133	-0.18491	-6.6146	-4.7575	-4.237	-1.6255	4.7749	-5.9525	-7.1547	-0.41017	-6.6581	-3.2231	-6.2522	-2.6727	-1.7178	0.040141	-0.13207	-6.4289	-0.75936	-4.4337	-4.7027
-2.2378	-4.9693	-2.4842	-4.8842	-4.4225	-3.0744	-4.1615	2.7973	2.5362	1.6463	4.8032	3.0649	3.7509	-0.72778	-3.4513	-1.6277	0.36549	2.115	-0.56163	-1.4147	-0.41187	-3.5877	-0.92089	-1.9682	-9.4384	-7.3009	0.05075	4.6194	-1.3309	-2.115	-2.4605	9.0817	0.10396	-1.2468	-1.9279	-0.26911	-2.8362	-3.7924	1.8019	-2.1388	-6.1923	1.0685	4.0798	-0.55748	-3.6642	0.65848	-1.3909	-2.8726	2.5381	0.091237
-20.858	-25.733	-16.844	-24.83	-16.782	-22.665	-19.779	-20.043	-17.455	-20.307	-24.284	-21.257	-21.14	-24.081	-17.422	-12.124	-18.019	-17.018	-17.908	-25.372	-17.85	-16.886	-21.593	-21.128	-22.345	-18.198	-22.343	-21.688	-22.222	-21.836	-24.825	-17.696	-12.365	-18.046	-25.381	-16.451	-22.329	-22.926	-20.721	-14.823	-22.998	-21.571	-24.984	-23.947	-25.177	-12.938	-23.269	-17.683	-17.626	-13.96
-4.6315	-2.5582	1.2443	-7.7542	-1.3615	0.47622	-2.0303	3.3851	0.19053	-2.5338	-3.7404	-0.71557	-12.241	-3.0761	0.57224	-1.862	-5.4349	-6.3131	3.8938	-1.4105	-4.2765	-2.4462	-3.3783	-3.0381	2.8164	-7.5114	-8.0062	-3.0822	-5.3775	-3.6728	1.9532	-3.6807	0.56799	-9.922	-2.9805	-4.8164	2.1947	-2.6689	-0.76423	-3.0454	-0.54977	-3.9733	-9.3186	-7.2507	1.3653	-5.4767	-3.9903	-0.41237	-1.9745	-4.6678
8.4999	6.1127	1.5266	0.82889	-0.43304	0.37125	0.46006	-3.1991	1.8724	-5.2133	0.59178	-2.7201	-1.2626	1.297	-2.4363	8.6713	-0.90617	0.18169	1.9775	2.3322	-1.8859	2.5942	8.4442	-5.7927	2.3486	3.5573	0.43541	1.5394	-4.1742	6.5595	-11.89	0.51374	3.1922	1.9002	1.7148	-5.1614	0.30847	-0.3816	0.30601	1.5108	5.2352	2.3008	0.95692	-1.4479	-1.2301	0.087204	-2.3187	3.7876	0.71778	-1.8567
-3.0175	-15.201	-4.1621	-9.8498	-3.9236	-1.7045	-9.0136	-12.228	-5.8667	-11.072	-6.5318	-9.8866	-10.353	-7.9449	-5.891	-15.134	-11.873	-16.529	-13.514	-12.963	-6.6151	-7.4933	-4.5202	-14.747	-15.254	-0.096783	-11.114	-12.225	-9.4323	-9.5888	-7.9338	-11.552	-5.1473	-9.0315	-6.1176	-10.547	-11.439	-6.1356	-11.137	-14.28	-9.8596	-16.258	-10.288	-8.4431	-6.3409	-7.7504	-9.6145	-7.233	-16.644	-11.196
-18.618	-17.698	-15.202	-20.519	-19.034	-25.55	-16.671	-23.728	-28.526	-19.532	-19.264	-26.455	-21.513	-20.794	-13.992	-20.876	-24.057	-24.62	-24.041	-21.546	-24.379	-21.871	-22.308	-26.036	-23.438	-23.7	-28.509	-20.757	-20.769	-30.665	-33.391	-24.534	-20.594	-22.072	-26.242	-26.586	-16.788	-20.985	-15.802	-20.043	-18.514	-21.056	-33.587	-19.366	-29.529	-22.5	-19.952	-21.087	-16.67	-23.842
2.6639	3.9204	7.3147	6.4064	0.1175	3.5056	4.9824	1.8517	5.8758	9.7398	5.3366	2.8994	5.5151	6.2651	8.058	10.686	-1.7029	0.61081	3.8093	5.2935	1.4943	3.1301	1.2214	2.39	4.618	1.4959	6.4186	8.5673	4.8488	6.0901	5.8386	6.5164	9.8651	3.0238	7.2687	0.77964	16.693	7.8413	7.058	1.0994	1.4133	1.5464	8.185	4.9221	0.14211	5.203	4.1292	2.3085	1.8411	6.1994
-10.996	-12.599	-4.6329	-13.467	-8.4602	-14.619	-16.705	-9.3383	-9.9392	-11.011	-16.96	-8.2933	-15.559	-9.7349	-7.9717	-15.095	-8.1765	-13.037	-8.4823	-16.485	-13.009	-11.403	-14.637	-13.086	-10.189	-18.248	-14.643	-10.457	-12.942	-12.76	-9.3855	-15.361	-10.596	-15.116	-12.727	-13.888	-10.543	-16.287	-14.044	-15.411	-13.513	-11.064	-7.0802	-12.433	-13.664	-16.829	-15.618	-10.101	-15.101	-12.477
-9.8861	-15.172	-6.0607	-6.4669	-6.505	-8.8409	-9.828	-12.897	-17.375	-14.749	-15.692	-8.5808	-9.3972	-11.913	-8.7616	-6.8562	-5.2245	-11.878	-9.554	-7.968	-11.578	-8.9862	-13.452	-14.451	-11.303	-15.511	-17.748	-7.685	-18.438	-12.744	-14.367	-7.0404	-15.462	-12.051	-10.379	-10.185	-7.128	-15.567	-16.476	-11.152	-13.602	-5.289	-12.544	-16.486	-18.02	-9.8851	-11.153	-17.937	-15.695	-11.621
-0.79566	-3.345	3.1252	-6.7222	-0.027103	-1.2984	-0.97086	-5.9953	-0.18237	-0.56032	2.4157	-4.7347	5.1732	-0.58797	0.62519	2.5184	5.0878	2.0851	-8.1147	-1.2182	-1.1535	-3.5616	-7.9905	1.6045	-6.9292	-6.9751	-5.5113	0.64881	2.7721	2.2615	-1.8658	-6.7424	-3.0293	-1.7787	-3.5985	-0.68308	1.427	-7.5034	-2.4313	-2.0992	-5.5312	-2.5829	-4.6649	-2.0852	-3.4541	-3.5942	-1.2176	5.856	-4.3548	-1.7842
-17.805	-17.294	-28.139	-21.913	-16.045	-26.542	-16.302	-19.999	-24.719	-27.806	-21.12	-26.39	-23.517	-18.971	-23.863	-24.402	-14.529	-24.284	-17.316	-17.588	-17.255	-22.826	-23.878	-18.652	-22.508	-23.086	-15.743	-20.347	-20.253	-19.067	-14.712	-21.3	-19.565	-22.445	-12.068	-22.77	-24.425	-24.053	-18.062	-18.7	-19.677	-19.338	-17.73	-21.677	-19.34	-13.866	-23.304	-21.236	-18.722	-13.173
-0.62941	2.1077	4.4694	2.0065	3.0638	0.5181	-2.12	0.49955	6.4397	-1.8378	1.9802	9.7942	-4.625	-1.5386	1.238	-9.1225	-0.079922	1.3763	2.3994	5.9314	-6.4119	-3.5947	1.528	-0.66082	-1.8187	2.5776	1.3616	1.6464	3.4201	5.2986	-1.9663	-2.6843	3.6247	-1.3653	0.86012	3.6787	-3.1211	-5.5704	-1.0113	-4.6138	3.5285	-2.7451	-1.3778	9.4935	1.7087	1.775	7.6035	-7.7972	4.7935	-2.2285
-2.1996	-7.359	-1.8462	-4.5229	-0.8245	-3.9371	0.017587	-0.88013	4.1642	-3.4678	-4.3455	-2.6991	-1.82	-3.3186	0.94055	-1.0035	-0.51163	-7.3578	-8.5575	-0.85396	-11.599	-6.4048	-3.3219	-2.2194	-3.1744	-3.6872	-0.41864	-3.0438	-4.7795	4.0737	3.9207	1.7284	-4.929	-3.7116	0.75123	-0.80137	-6.1108	-6.5449	-0.88343	-3.2692	1.1639	-2.6003	-7.2819	-8.7319	-1.773	-0.72069	-3.0833	-0.7468	-7.1152	-13.028
-0.088761	-0.53582	-1.0667	-2.4345	-1.2831	-2.7816	-6.0668	-3.5798	4.5213	2.7532	-6.4869	3.3132	0.57001	-0.81427	0.5611	-11.126	4.4666	-1.0246	1.0297	2.9038	-1.9966	-4.0566	-3.778	1.347	-0.5333	5.6519	-7.3782	-2.5882	8.0918	-1.9283	0.15313	-3.1304	-0.11045	-1.9707	-2.3532	2.8858	2.4673	-5.8074	6.983	0.03496	-7.4275	4.1928	4.9192	1.2897	-5.6179	-1.7772	-2.6796	-2.8535	-3.3462	0.55346
9.4128	11.09	8.7584	8.3546	7.5372	8.3914	8.0869	10.026	9.0761	6.8667	6.0607	5.1361	10.167	8.1285	4.2294	7.6161	8.2252	10.799	8.5597	8.2246	6.261	14.968	14.342	5.4519	-2.9183	-2.9621	9.8755	7.3565	7.037	5.3544	0.95184	3.9225	10.872	5.8467	7.8673	10.092	10.014	5.683	13.92	11.288	2.419	12.635	12.925	5.5593	13.533	7.0732	6.25	10.931	5.8728	5.49
17.893	4.0931	12.684	8.9641	11.069	10.144	1.0239	0.39632	20.031	10.974	7.486	11.003	4.5654	9.2563	2.8012	9.1967	10.738	9.2524	6.6807	6.8765	5.2475	5.8875	5.9478	7.4513	11.278	9.4917	11.13	6.472	2.6761	14.254	10.438	4.2113	3.5931	2.4549	0.19438	7.5587	8.4937	9.7762	6.3799	4.851	3.5441	5.9377	6.0221	10.24	8.3092	8.2127	8.282	12.258	8.5215	10.655
2.6017	5.0357	8.8815	5.1278	10.917	1.597	1.0807	2.5881	3.2797	5.32	3.727	3.7274	-0.65653	3.2311	3.8598	5.8552	0.28984	2.0739	-0.546	7.7388	0.73175	2.1488	4.22	1.3084	-6.9404	-4.8454	-3.9638	0.051149	3.5591	-0.34645	0.61889	7.272	4.0232	0.27267	3.0854	8.2477	-0.92512	3.6816	-4.8004	0.41006	1.9631	0.78836	-0.5356	-2.5559	4.1809	1.921	7.3542	0.81827	5.5064	-2.5464
-6.9893	-13.461	-5.6177	-5.581	-6.5265	-5.1593	-14.397	-10.05	-11.197	-2.1555	-7.4698	-14.641	-11.184	-5.5036	-13.681	-10.417	-9.4675	-8.6635	-13.403	-10.757	-12.616	-12.737	-13.012	-7.7478	-8.6811	-4.4052	-10.195	-13.01	-4.366	-8.9261	-3.2519	-12.717	-6.1112	-13.017	-11.888	-11.107	-14.783	-6.7863	-17.506	-13.772	-10.082	-11.575	-20.601	-11.078	-12.181	-14.124	-18.392	-4.733	-9.1323	-7.8391
-6.064	-5.2741	-10.565	-5.5166	-6.2312	5.8537	-5.0292	-0.55659	-3.5248	-8.4538	-9.5382	-5.6064	-4.9113	-4.9358	-1.0849	-2.4311	3.4179	-1.7527	2.0183	-5.6583	-8.3663	0.55289	-2.2228	-4.8784	-6.7989	-5.0914	-0.70834	-3.1228	-7.4163	-4.1388	-3.3752	-6.0393	-6.1345	-3.0413	-3.5404	-1.4047	2.5498	2.3419	-0.68486	0.95534	-2.0842	-14.428	-3.1536	0.13031	-8.3139	-5.1816	-4.5887	1.9693	3.4473	-0.69665
2.7048	-6.6568	2.7169	2.1885	-2.047	1.2365	2.4855	-0.42543	-2.454	-2.8901	-1.9684	6.0685	3.7096	5.8211	-1.7119	0.077302	2.9347	-0.69625	5.4059	-2.2235	1.2665	3.5382	6.3952	5.0111	-0.19376	-5.165	4.4637	-1.3627	-0.7795	1.6058	5.3624	3.3982	-1.4533	-3.3379	1.2391	0.82938	4.1558	-2.6947	-1.4452	-0.26389	4.2572	1.2759	-0.55164	1.6991	-0.51813	-0.054094	-2.583	5.1874	1.3324	-1.2968
3.2902	-1.8579	5.6332	0.38616	3.9405	-7.8007	-3.9116	-3.2736	3.6217	-3.058	3.1407	-4.1781	2.996	7.2839	0.0023388	2.4037	7.6858	0.70865	2.49	6.8365	5.406	5.5886	0.86248	-1.7248	2.2915	2.6787	0.24309	-3.3181	-0.014341	4.1885	1.6054	-4.299	2.973	7.9234	9.0202	8.1061	3.511	4.2655	6.1944	-4.7224	0.95233	-0.54255	6.5953	-0.40594	1.002	-2.1248	0.46352	4.6565	-2.1027	1.2687
-0.5586	2.0967	7.5926	1.1518	4.2689	6.2729	-2.8148	-3.4293	4.6892	-2.7249	-0.42463	-3.2833	-4.1647	1.4106	2.1159	4.1404	6.6141	-2.6554	2.6464	2.3765	1.1169	0.38332	3.0813	-2.3002	0.67815	1.1565	1.3836	0.44895	4.407	0.43156	7.1673	5.4098	0.37463	-0.37415	0.022859	4.7883	2.2578	1.6061	4.7535	1.946	2.6765	3.0246	5.3848	4.16	-0.35407	3.3835	11.313	8.112	6.107	3.7694
-20.094	-9.6602	-13.139	-11.943	-11.551	-12.46	-8.6465	-12.264	-10.181	-12.659	-15.516	-16.739	-6.3779	-12.545	-11.887	-12.445	-12.902	-8.3222	-13.056	-10.368	-17.55	-16.856	-9.4614	-15.736	-16.198	-4.2413	-15.111	-7.5281	-17.037	-19.045	-16.199	-10.67	-13.212	-9.7711	-16.545	-11.362	-9.8578	-8.282	-10.721	-13.638	-8.1235	-16.725	-9.8005	-9.9811	-16.192	-13.742	-11.535	-10.77	-12.633	-9.5941
7.1705	6.6418	5.3504	2.3002	15.309	-2.488	9.106	6.2269	3.0113	6.6984	11.886	7.0382	3.937	4.9863	6.1599	2.3661	5.7549	2.3009	18.271	9.5164	13.502	1.0202	5.0421	8.947	1.6303	4.3223	5.0123	0.3747	7.1651	5.9954	6.2093	4.8132	8.6072	1.7058	9.6357	8.6934	5.0237	5.0005	2.9329	7.4611	9.0175	5.0961	7.9248	1.598	7.3037	3.0063	8.637	6.5803	8.3907	4.1521
3.1004	1.7425	-1.0294	-8.0876	5.1636	-1.617	-0.43882	7.197	0.85682	0.4633	1.9705	6.0874	-0.39838	-0.3994	1.6763	2.3458	-1.0641	5.0724	0.2956	-5.0913	5.3337	-3.4171	3.4198	6.1715	-0.52309	-0.55304	1.4743	3.894	0.9245	-0.26578	1.7999	-0.29196	-4.853	3.4145	-3.2147	2.4144	2.3772	7.2232	4.7518	-4.6405	1.0558	4.4084	4.1546	0.21862	-3.7076	1.4539	5.6126	5.6412	8.5829	7.4544
8.2809	-1.1221	1.5855	-0.3097	1.4361	-1.6453	3.9158	-3.618	-0.7356	2.6131	5.1944	4.3958	4.3514	6.7468	-0.16873	0.17563	2.08	-3.2679	-0.88518	2.8054	-0.33201	1.3977	0.29818	6.8977	2.1854	0.019826	3.1365	-3.8825	2.0566	0.77294	0.83911	7.1356	3.537	-0.89877	3.0203	-3.0179	-1.1577	5.4274	2.551	0.038216	7.7674	2.2103	5.6676	1.6115	7.2697	-3.2055	-2.3546	3.8266	6.4433	5.1567
1.7461	4.7065	2.0927	4.9448	7.1373	4.8826	2.2583	5.6509	-4.6134	0.98386	8.2396	5.1077	2.3933	3.5509	5.9299	5.252	1.8928	-1.0334	-0.92753	2.886	4.2617	-0.79781	11.371	1.277	5.3085	2.5667	3.4236	10.404	-3.5513	9.1619	1.8818	-0.15245	-5.579	10.207	0.67268	2.9818	2.6918	2.1485	7.9627	10.823	-0.0081752	-3.5831	2.9414	4.9018	3.2689	1.6785	7.2199	1.2578	4.8696	-0.75065
-13.31	-11.259	-16.156	-14.498	-11.457	-12.394	-14.726	-11.424	-18.708	-16.335	-19.264	-12.88	-11.687	-12.964	-12.631	-14.754	-16.244	-14.183	-9.58	-12.131	-13.283	-15.933	-10.544	-13.843	-14.151	-14.387	-17.005	-14.68	-9.4926	-11.293	-15.916	-17.252	-14.838	-15.376	-12.728	-9.9497	-13.327	-7.48	-17.337	-20.119	-19.386	-13.538	-18.989	-14.787	-15.104	-17.206	-19.606	-10.921	-15.773	-13.502
-14.001	-17.027	-13.224	-13.379	-11.102	-5.7369	-14.85	-16.22	-16.8	-15.845	-9.9733	-15.748	-10.412	-16.325	-11.613	-14.536	-7.1838	-6.6717	-9.7703	-8.0074	-11.446	-13.384	-8.1359	-9.7777	-5.5122	-10.477	-16.388	-16.369	-14.831	-18.653	-14.718	-13.2	-19.208	-6.355	-13.33	-10.312	-15.844	-14.166	-11.707	-13.809	-12.789	-8.9557	-15.748	-14.057	-16.854	-12.179	-14.102	-13.029	-12.734	-12.689
-3.6424	-5.2766	-0.3058	-1.0204	-2.7535	2.5125	1.1808	-4.5164	3.2148	3.8266	-1.2329	3.2168	-2.5652	3.4467	-8.2531	-12.866	-0.6687	3.5868	0.81854	2.9249	3.2433	6.6141	2.218	-1.0827	-3.0375	7.3287	0.38112	-1.564	3.4536	-2.7555	1.3409	-0.044244	3.328	-1.987	-3.9378	2.5467	4.3034	6.4741	4.6202	0.30025	-2.045	5.4078	-2.8804	2.5255	-3.3697	-3.0381	-1.824	-0.34634	3.5697	1.8212
9.8992	10.816	8.4659	8.9231	10.613	17.647	10.411	5.4694	4.4461	5.4552	11.317	8.8343	8.7553	8.1711	13.593	1.1542	8.0773	12.277	6.5166	16.433	6.1325	0.89715	4.5149	8.2038	7.2175	17.399	-0.39677	1.8599	12.032	4.4158	10.124	8.2141	4.2005	12.855	10.521	6.1914	9.3543	6.2803	3.6566	13.152	12.334	5.153	4.6298	-0.35222	7.1538	7.8542	12.952	6.2	8.6647	12.996
6.7867	5.4102	7.2425	4.4177	0.51445	8.7975	6.7924	5.0717	11.615	4.7108	7.8119	9.1125	7.6469	1.1802	7.8053	11.073	5.8709	5.4246	8.4371	4.7867	3.9088	12.127	9.1897	5.292	2.6944	4.8493	7.01	3.863	8.965	2.3465	10.639	9.165	7.7396	10.86	8.8465	4.4498	6.8278	4.7763	5.8519	5.9605	2.0716	4.8382	4.9274	3.8841	11.471	10.951	3.7732	8.7813	0.48207	9.4198
-7.9349	-6.738	-8.8552	-2.0858	-3.4602	-1.9097	-3.8884	-3.6664	-1.4968	-7.1168	-6.4871	-4.9165	-6.6367	-3.9308	-2.566	-7.5948	-9.957	-0.45828	-6.2837	-2.0349	-5.7859	-5.6611	-8.274	4.1078	-6.247	-6.8464	-4.6848	-6.9131	-0.82784	-7.1039	-0.87947	-11.294	-8.1722	-4.7145	-3.9843	-4.4634	-1.3156	-2.9767	-3.558	-6.362	-1.5111	-5.0241	-1.9905	-5.7734	-4.3894	0.60752	-11.824	3.7908	-5.0673	-3.5692
-6.0092	-11.507	-8.8063	-11.122	-5.0549	-6.1709	-9.2319	-10.339	-7.2706	-7.8373	-7.1488	-9.4863	-11.067	-12.451	-14.684	-4.3943	-13.496	-12.172	-12.167	-5.4325	-9.8041	-15.922	-8.5345	-6.967	-10.883	-6.9909	-19.724	-13.43	-8.2775	-5.0734	-5.3034	-6.6328	-14.819	-11.427	-6.8842	-3.4018	-8.5716	-12.664	-8.5184	-11.64	-12.918	-8.6511	-12.739	-15.098	-9.3713	-13.985	-12.043	-9.4667	-9.6584	-7.2449
-9.0291	3.956	-2.0553	-5.7983	-5.4089	-0.0071029	-3.7231	-4.3529	-3.8918	-5.6138	-4.4872	-14.246	-5.4693	-8.3991	-7.8297	-8.9976	-5.2375	-5.5324	3.4604	-8.7981	0.5508	-13.261	-4.8118	-7.9048	-7.1767	-8.8091	-6.2655	-8.1401	-2.2382	-6.1791	-3.1887	-1.8608	-10.834	-0.04145	-8.7061	-4.405	-9.7544	-1.7261	-3.004	-0.060433	-2.2592	-3.1598	-4.778	-1.637	-2.3307	-5.7977	-3.7934	-2.4225	0.89458	-2.81
1.3564	3.7143	1.7037	3.693	-0.49548	1.9436	-0.098886	0.54567	-0.89279	3.0304	7.8027	4.1766	4.883	0.20247	-1.5374	2.2723	-0.49367	5.2844	3.5807	-4.3338	4.4843	-0.10579	-1.3617	2.933	0.48798	2.4259	-4.2993	8.1496	5.0475	4.3151	-3.3435	5.4942	5.4548	7.7034	6.6361	-1.8986	2.2987	1.4076	-1.1638	0.1156	1.7266	2.8209	-5.0941	-1.1889	6.3563	0.48685	-4.9781	3.7503	0.47412	10.704
1.7744	-3.5934	1.2758	2.6876	-2.428	4.5149	3.7876	0.62736	4.9586	3.6145	4.3925	8.0652	-4.8003	1.9288	0.26406	2.4701	2.7236	0.95367	-0.51157	-1.5815	-8.0473	6.229	6.7046	-1.4138	-1.5433	-3.5549	-2.4818	2.9693	4.8599	7.591	1.149	-5.9973	2.6669	7.2779	0.31032	3.9233	-1.4146	6.4017	6.0054	1.6937	-3.2269	2.2883	8.6959	2.0961	1.1526	3.1006	0.0097198	3.8977	5.3436	2.4315
2.61	1.5154	-5.302	-1.75	-0.18254	-2.8968	-2.9126	1.5641	-9.2298	6.6664	-1.4943	-2.7395	3.2784	-0.20186	-2.4652	-6.0644	2.4937	-3.5476	-1.7607	2.444	-3.2227	-6.1164	6.7672	-3.6051	3.626	-0.45039	-5.0043	2.4037	-0.2018	-0.17684	-2.7145	-2.3992	-5.5271	1.1643	-2.5871	-3.4002	-1.8564	-1.2035	-3.437	2.6404	-2.8128	0.82007	7.9835	-3.0982	-0.057187	-2.689	5.5905	1.565	-3.9707	0.91074
8.3945	11.973	3.9731	9.0734	2.204	4.3911	-0.16642	7.4828	9.004	6.3368	3.9427	9.2404	7.8947	7.0125	11.794	6.8161	5.5575	7.0781	5.2214	7.9441	6.5318	8.6952	7.5318	4.5269	7.9261	8.5955	20.552	3.2468	8.3906	11.026	12.98	4.9259	12.266	10.292	5.0454	9.4166	6.6326	9.9173	13.315	14.454	7.5248	9.5542	5.0526	9.9961	7.1958	5.3862	15.759	13.26	3.9319	10.81
7.8968	4.3359	9.3214	3.441	7.8802	5.7062	9.6259	11.638	4.866	7.7466	7.5547	8.2508	11.167	4.5694	10.2	3.2133	9.2667	7.3822	5.0566	12.974	10.203	10.224	10.45	10.126	12.126	13.613	8.1203	11.332	10.147	8.7232	7.7469	7.609	4.0833	3.0544	6.4096	0.14675	6.3931	0.9329	7.0881	13.468	8.2154	17.272	8.6852	8.6661	4.721	5.9993	15.144	13.224	8.5679	4.4476
-8.9272	-5.0434	-9.2918	-8.1434	-11.992	-4.7793	-6.3817	-6.5631	-14.128	-1.5786	-5.2606	-13.45	-5.5397	-4.4344	-7.2048	-5.2828	-3.3342	-3.7251	-9.3763	-6.5802	0.13495	-5.2027	-0.31791	-4.7205	-1.3779	-13.182	-14.595	-3.6358	1.9889	-7.4891	-3.5381	-4.6773	-8.6361	-9.0216	-9.9311	-3.5406	3.0112	0.75652	-2.0539	-0.39092	-4.6113	-0.20184	-4.8753	-7.4231	-2.689	-3.6642	-7.6079	-0.13537	2.7813	-9.0558
-8.4149	-11.97	-15.96	-9.3272	-14.365	-14.561	-12.543	-13.315	-10.836	-11.185	-12.856	-9.8413	-16.268	-11.739	-21.038	-13.139	-18.186	-15.86	-15.801	-14.319	-16.555	-14.743	-17.736	-10.46	-16.096	-17.465	-14.521	-11.061	-8.6797	-18.953	-19.674	-6.5764	-6.2511	-14.833	-13.032	-11.823	-15.648	-6.1567	-11.846	-18.769	-12.347	-16.842	-10.524	-11.8	-14.841	-11.761	-18.056	-10.806	-13.917	-14.057
-3.0363	1.9274	-1.3159	4.8607	-0.9219	3.6607	0.54475	2.2479	3.3358	5.4434	2.7456	3.6219	0.96268	2.8099	5.957	-0.46758	2.773	-0.50045	-2.6805	-4.2161	3.1638	3.5829	-0.48069	-6.0752	1.5455	-0.68829	4.4827	-4.4622	6.8813	-6.865	-5.3303	0.80805	9.6146	-3.5073	2.0213	2.1472	-3.3698	3.848	-1.6028	6.5689	0.1817	1.1975	4.2171	4.1644	6.8847	6.5211	2.9288	5.6456	-2.2922	-3.3952
6.3691	4.0026	12.094	11.381	13.005	10.509	1.7227	7.7995	5.491	13.26	3.7634	10.936	4.5641	12.772	8.5744	6.3945	8.7825	8.0577	7.9605	13.384	13.7	6.1634	6.8767	7.0149	5.5667	1.6032	8.5114	10.265	12.515	10.813	10.126	9.1958	14.169	3.0456	6.0673	17.603	15.741	6.1259	11.488	12.904	12.267	10.494	5.6786	14.031	7.1074	8.9659	12.041	15.447	14.406	5.1439
-10.88	-9.0609	-9.0686	-16.663	-13.293	-11.655	-17.293	-16.103	-11.959	-10.633	-14.914	-16.147	-6.4641	-18.588	-15.27	-13.959	-6.9088	-10.502	-16.882	-9.8331	-11.388	-10.812	-10.903	-14.984	-12.707	-13.745	-15.492	-12.259	-14.912	-9.6685	-7.8897	-11.79	-14.866	-11.892	-10.749	-13.482	-20.208	-13.413	-8.1771	-12.207	-12.176	-14.212	-13.81	-7.8143	-18.64	-9.4322	-14.421	-13.912	-7.8982	-10.049
-20.498	-14.938	-23.792	-16.892	-20.165	-23.142	-15.547	-17.881	-18.241	-19.063	-24.469	-26.175	-18.841	-22.221	-17.644	-24.447	-24.075	-21.084	-22.611	-22.43	-26.947	-22.692	-23.499	-20.1	-21.988	-22.441	-17.953	-23.91	-20.934	-20.929	-27.56	-21.129	-18.591	-18.534	-16.249	-20.537	-21.464	-19.447	-19.376	-22.434	-20.778	-27.648	-21.93	-17.275	-18.863	-22.855	-21.128	-20.741	-23.336	-17.303
-7.9228	2.6208	-3.5471	1.6575	-9.4771	-0.72845	-6.0078	1.3022	-3.1053	-6.4902	1.6265	0.16959	-3.1173	1.6261	-2.3617	3.4131	-1.2097	3.6905	-1.1588	-4.3602	-2.5477	1.2686	2.2649	-1.1548	-7.627	0.35255	3.1843	1.5997	0.72486	-4.1895	-2.2013	-3.4279	-0.29717	-2.0932	3.4756	-4.0223	0.13597	0.23866	1.33	0.30299	-6.533	-5.9512	-6.1451	3.43	-3.481	1.421	-5.662	0.10451	0.97466	-5.7933
-11.608	-17.578	-16.582	-13.796	-10.864	-17.823	-18.522	-11.327	-5.1589	-9.062	-12.455	-16.15	-13.731	-13.661	-11.602	-8.6373	-11.842	-16.131	-15.756	-13.604	-7.6489	-12.582	-8.0022	-17.675	-13.287	-6.0716	-10.969	-16.563	-14.54	-16.274	-8.3173	-13.238	-9.3354	-16.129	-10.223	-14.891	-12.509	-9.7042	-17.095	-18.132	-13.861	-16.699	-9.2167	-17.297	-10.685	-15.964	-8.2774	-9.3562	-20.668	-11.696
-5.8258	-0.30733	-5.456	-3.8115	-9.6471	-5.7519	-0.77941	-4.5825	-9.8514	-6.5757	-3.4393	1.2789	-2.1431	-11.502	-5.7032	-3.0273	-6.0007	-8.5115	-4.6925	0.34227	-7.2325	-6.3148	-3.8806	-7.1669	-9.7177	-4.1993	-2.1835	-7.6753	-3.8768	0.75092	-9.0466	-6.4635	-2.7462	-10.227	-5.1857	-10.522	-4.72	-8.3857	0.61819	4.2174	-8.8145	-2.9112	-4.0861	-0.43423	-9.2544	-6.5657	-4.9236	0.37715	-7.6857	-4.5724
11.419	7.3467	5.5683	3.5507	5.2615	2.6992	9.2394	10.358	11.704	9.3645	9.3462	5.9608	13.09	9.4041	12.424	10.834	4.2744	9.2555	7.335	7.5676	13.658	4.7653	16.865	5.8244	3.687	5.1192	9.1675	3.7464	12.317	7.2098	-2.2462	14.01	-1.8717	4.8735	3.6622	8.6605	12.822	3.1743	8.9595	9.6348	7.5319	10.273	6.2051	10.989	2.0885	12.063	5.426	5.7637	14.881	8.0242
-1.7556	6.7316	-5.9631	3.9029	-0.19116	4.2633	-0.98337	3.5664	-0.60369	-0.76304	-6.2693	3.0682	0.44997	-5.6907	-5.8582	-1.2477	-0.051408	-6.6613	-1.345	-1.5296	-1.7152	-3.3136	0.67731	1.0715	-2.9363	2.3044	-0.083348	0.81542	-5.0246	-0.2293	0.036741	1.9755	-4.3389	0.6108	1.9137	2.4542	3.7876	2.8162	-2.3233	0.7532	-3.8502	4.4405	-0.2758	-3.4207	0.063454	2.9125	1.4472	1.495	-1.6397	0.7358
-0.43298	-3.2565	-8.1846	1.8701	2.9037	6.1163	-0.49115	0.61239	-0.55103	-2.9339	5.5642	1.8976	7.1439	0.97414	0.97561	-4.497	2.471	-3.1001	3.0412	-2.8495	0.3141	-0.60287	-2.2093	5.712	-1.2194	-1.7375	-1.0686	-1.1684	1.3673	2.9935	3.3619	-0.17157	4.1929	-1.5481	-1.1166	0.71739	4.1346	1.706	-4.7792	5.4553	-2.44	2.964	0.080746	-0.9492	-0.73655	-4.7927	1.7163	-1.6014	-3.3948	1.3719
-17.234	-10.563	-3.1864	-8.8624	-11.691	-5.0177	-12.112	-7.5623	-6.7392	-11.893	-5.5334	-17.329	-11.924	-7.983	-8.5782	-16.748	-6.9609	-10.736	-8.962	-11.268	-13.266	-12.343	-9.4187	-8.6519	-12.217	-6.0221	-13.694	-12.714	-7.39	-11.891	-14.313	-6.6442	-14.3	-10.467	-16.336	-5.5793	-15.378	-11.467	-9.0768	-15.358	-13.23	-15.79	-16.834	-10.546	-7.2428	-8.5009	-16.259	-13.925	-13.937	-12.722
10.549	10.614	1.2209	8.5276	11.708	14.687	12.432	7.597	5.3453	6.0803	10.699	6.9888	14.329	9.3296	12.006	10.894	7.7004	8.6773	8.5907	11.045	8.9702	10.665	6.8922	8.3764	7.4282	-0.19239	2.5017	7.3437	13.368	5.9649	4.3208	7.9334	7.7749	-1.2503	12.77	8.3183	6.2751	11.837	7.108	20.873	4.3502	5.468	11.418	5.9334	4.2586	9.0047	14.459	7.0233	16.734	1.2329
-0.10698	-6.9805	-5.5127	-2.2647	-0.41146	2.9704	-3.1958	-3.2135	-3.6619	-7.1508	3.212	1.3902	-2.62	-1.7732	-2.5202	2.2242	0.63781	-1.9412	-3.5701	-2.8576	-7.5993	7.3929	-6.5589	-1.0157	-2.5327	-3.0728	-1.0258	1.5094	-2.2115	2.3714	2.416	-1.4404	-3.7294	0.95546	5.1175	-4.8139	0.69714	-3.9946	-2.0223	-2.9981	-5.6679	-2.4112	-4.1966	2.8545	-8.518	0.16535	-0.40632	-7.1364	-2.6357	-5.3464
-7.398	-1.8741	-3.669	-4.1738	-3.8857	-6.6759	-1.9062	-5.9688	-8.4469	-4.8016	-2.7415	2.459	-2.4306	-4.3027	-2.9925	-5.3863	-4.5933	-7.448	1.8704	0.73293	-1.2363	-8.4949	-3.9108	-3.7041	-6.3672	-3.4303	-3.0448	0.47349	-2.754	-5.0152	-1.3755	-0.66703	-12.935	-4.1154	-7.0654	-11.217	-10.429	1.0409	-8.2545	-1.4527	-4.203	-4.0635	-7.3687	-9.6992	-0.69247	-8.6457	-3.4543	-8.7902	-6.8806	-8.5936
-1.0194	5.0011	-2.1308	-0.2445	-4.8331	-2.5339	-4.1061	0.64837	3.2269	-2.0192	-2.1839	9.5236	1.0756	0.23847	-0.39287	-3.6726	6.3924	-2.0423	5.7556	4.9613	8.3679	-0.61669	-1.0521	-1.2027	-0.83261	0.62326	-1.7883	0.02944	-0.57548	-3.0609	-1.6764	5.9325	4.0891	-0.27366	-3.5992	2.7821	-1.7422	1.9368	-0.79555	-4.2432	-2.2153	1.0736	10.038	-4.1954	0.39961	-1.8072	2.6109	1.5825	-2.5337	6.4171
-11.473	-10.603	-11.573	-7.7806	-10.281	-14.413	-14.801	-10.998	-5.7885	-9.896	-8.6375	-7.905	-9.4275	-17.043	-16.385	-13.386	-16.727	-9.1167	-14.873	-7.5165	-21.074	-9.325	-10.109	-14.459	-11.63	-10.377	-11.402	-15.236	-7.9533	-13.345	-17.408	-14.384	-10.277	-11.468	-16.837	-7.9249	-7.6174	-9.1619	-9.0075	-10.024	-10.728	-15.735	-11.362	-4.7405	-14.959	-13.814	-8.1934	-12.565	-6.8807	-16.231
15.316	0.68262	9.2232	9.7298	15.381	2.6768	6.682	6.2655	7.2176	11.611	12.697	11.174	9.4824	16.226	3.7903	12.717	10.511	6.4107	8.8413	8.0652	6.4786	9.8993	8.4064	9.5975	14.236	13.371	12.704	8.2119	9.8642	9.0935	6.0657	12.372	13.593	8.1666	10.581	4.954	4.7778	10.577	7.8626	6.6673	16.618	6.2575	7.2569	6.4964	11.958	10.601	6.87	5.5591	4.689	3.4089
5.0983	10.93	2.8353	7.6224	9.2885	-0.31839	8.4498	13.131	6.7771	11.555	5.4419	1.5728	4.8358	5.5958	12.43	4.7669	5.1724	11.238	-1.0731	8.7835	5.7606	7.9616	3.5848	-0.60594	10.268	9.7318	7.3534	6.2656	2.8242	7.9843	7.3108	5.1616	4.4642	3.182	-0.10982	4.937	11.782	7.6939	8.9611	8.3962	8.7192	4.838	5.9017	8.6895	12.209	8.0672	6.3117	8.7119	1.9582	1.5361
-8.3511	-1.6612	-2.3098	-1.4596	-4.8049	-11.014	-1.2135	-7.3253	-1.3006	-3.0634	-3.3772	-8.4497	-2.997	-4.4238	-4.702	-2.4379	-4.5358	2.9559	-3.6031	-5.776	-0.53218	-3.8453	-5.7638	-1.4231	-6.8216	-7.6351	-5.2571	-2.7261	3.4162	-8.8336	-11.777	-11.585	-1.2622	-3.7439	-5.4358	-3.5054	-13.547	-9.2542	-6.5539	-9.7358	-0.36741	1.8946	-8.0243	-1.8517	4.4727	-5.9685	2.3894	-9.4504	-0.61725	-10.18
0.23888	-8.3872	-9.3985	-2.3594	0.28431	0.31969	-4.4135	-6.6805	-1.125	-3.8337	-3.6131	-4.2687	-5.5385	-3.37	-3.4492	-4.3906	-6.8045	-3.5622	-3.6719	-8.0276	-0.057586	-3.5278	-3.612	-1.9599	-3.9247	-3.7658	-7.8391	-8.6382	-3.7489	-0.34423	2.3333	-2.1552	-4.976	1.6408	1.3206	-6.6391	0.063358	-8.0901	-3.0084	-4.1455	-9.2483	-1.8413	-0.30753	-4.2054	0.00028012	-3.7689	0.38101	-2.8055	-2.591	-8.6105
-16.312	-14.958	-13.604	-12.664	-14.302	-16.923	-12.053	-9.1195	-11.814	-12.969	-14.39	-11.354	-12.421	-11.477	-14.073	-15.858	-13.595	-13.604	-8.7142	-15.271	-9.7309	-15.257	-9.8771	-13.111	-8.5963	-16.212	-14.525	-16.624	-9.9961	-10.205	-11.071	-9.8764	-11.201	-22.138	-13.948	-9.3585	-10.155	-12.668	-14.433	-7.2666	-9.6347	-11.075	-12.589	-8.4072	-9.52	-15.078	-13.616	-11.196	-14.583	-10.676
-25.813	-27.852	-22.057	-21.996	-22.747	-27.322	-16.94	-24.848	-19.504	-15.614	-20.127	-21.844	-25.045	-18.924	-26.582	-23.696	-17.835	-26.725	-14.833	-26.297	-23.087	-20.445	-27.508	-20.741	-20.106	-17.412	-17.801	-24.558	-19.854	-26.362	-28.872	-30.325	-26.305	-22.883	-24.652	-22.825	-22.994	-20.63	-22.744	-22.147	-22.997	-21.603	-33.046	-22.392	-13.909	-18.898	-14.561	-26.024	-27.327	-21.391
-7.6001	-0.88102	-4.9709	-6.5901	0.28111	5.0828	-8.7343	-0.80924	0.54701	6.4662	-3.8173	-7.1548	-4.1087	-2.9947	-5.9001	-8.0097	-0.92641	-5.711	1.0003	-0.47324	-3.3156	-4.0941	-2.1291	-5.3381	1.9003	-6.2563	-4.2312	-10.121	-7.2665	-8.1842	-5.1691	-1.4957	-4.0071	-5.456	-6.7338	-9.2267	-0.8481	-1.6308	-10.216	-6.8681	-3.661	-3.5886	3.3934	-0.41197	-3.1149	-0.97896	-6.6843	-3.9678	-3.1516	-5.695
-1.2534	-0.85331	-4.8934	1.0261	2.3212	0.42619	2.5788	1.8328	1.82	-6.4222	0.086289	-5.5298	5.8617	0.26652	0.82535	1.5082	-1.1739	0.21691	4.7144	-0.43993	-3.9233	-0.68728	-1.387	-1.8189	-3.9751	-1.1784	2.958	2.2348	2.5563	-0.56861	-1.4786	-2.3519	-3.3529	2.2276	-2.3158	-6.4227	-2.853	4.2995	2.3335	-6.3033	-2.7821	-1.6131	0.23077	-4.533	-3.3793	-2.2169	-3.9282	-6.0805	-6.3977	5.6416
-13.142	-13.811	-7.9979	-7.2913	-3.7387	-8.762	-6.8124	-12.734	-15.326	-5.7866	-9.4695	-17.814	-17.803	-14.758	-5.9228	-14.503	-13.29	-17.917	-12.066	-6.3528	-17.098	-9.1158	-17.212	-10.743	-17.783	-7.4629	-18.731	-18.238	-10.224	-12.458	-15.879	-8.8266	-15.541	-14.4	-12.397	-6.5896	-10.854	-8.6991	-13.266	-16.212	-9.4768	-12.802	-15.469	-17.882	-7.0756	-10.67	-17.317	-19.453	-16.784	-10.679
-11.297	-5.0032	-7.0307	-1.319	-4.1406	2.1825	2.5883	-4.9948	-5.561	-7.3086	-4.5825	-4.8294	-8.5983	-11.755	-4.949	-2.4375	-6.8771	-4.0603	-2.6541	-3.8928	-2.0145	-6.0666	-2.168	-5.9518	3.0835	-6.248	-8.0797	-6.3389	-4.0537	1.1221	-7.5452	-1.4296	-3.8185	-1.0417	-6.9054	-10.097	-6.253	-2.5382	-2.5181	-1.4183	-6.4584	-10.107	-0.54869	-5.2691	-13.065	-6.64	-1.8082	-3.4234	-3.2316	-10.649
-13.288	-19.368	-16.987	-18.402	-15.358	-18.917	-16.054	-12.703	-16.082	-13.912	-12.494	-11.881	-15.367	-14.152	-14.603	-12.009	-10.019	-12.104	-12.192	-16.991	-12.334	-10.174	-21.844	-9.2378	-11.142	-10.676	-18.603	-9.0005	-17.842	-7.8453	-14.699	-13.321	-16.447	-11.418	-17.032	-12.976	-16.224	-13.786	-19.951	-9.1581	-18.84	-12.983	-17.428	-10.709	-17.82	-13.779	-15.523	-13.088	-17.529	-16.05
4.7211	-4.774	3.776	1.2373	-0.4938	7.985	9.4369	6.3282	7.8394	8.4123	5.4721	8.0237	7.0175	10.028	9.5682	6.4432	4.3114	7.5277	8.1541	3.0902	1.022	-2.1973	3.3286	6.0836	3.3075	13.445	7.5074	8.1138	0.68102	4.7996	2.7695	6.3419	7.2248	-0.338	6.4924	7.7247	9.6785	4.9573	-0.090815	3.2893	1.9395	6.5846	3.9676	3.9071	3.4457	4.7456	6.1867	1.3442	2.1893	4.5231
-22.076	-23.646	-28.132	-26.096	-22.48	-20.191	-23.692	-17.695	-21.053	-19.277	-13.302	-23.406	-14.3	-15.039	-30.713	-18.737	-21.792	-24.255	-18.221	-19.917	-22.91	-22.593	-25.258	-16.115	-23.869	-19.888	-27.753	-21.512	-21.8	-24.448	-24.343	-22.681	-17.379	-26.688	-20.26	-27.428	-19.779	-20.893	-22.69	-16.944	-24.544	-21.949	-20.789	-20.717	-21.848	-20.285	-24.969	-21.414	-20.009	-24.322
3.1013	10.857	5.4697	0.28098	5.854	3.416	9.8664	10.331	4.3353	4.4218	8.3192	4.5264	10.218	13.408	3.4945	4.2711	5.0119	7.5255	1.6322	6.6602	-1.4832	15.494	7.0088	2.3157	5.8907	10.249	9.0411	5.2142	12.638	4.0382	7.6562	10.544	6.8605	4.0452	4.5819	2.0757	4.3575	9.9992	10.871	6.0499	9.2566	4.1655	6.1229	-4.7778	6.9435	0.95666	6.7456	9.4783	11.177	8.2895
10.069	13.118	0.11916	11.005	3.3787	11.496	11.558	10.026	9.6972	7.9382	7.1799	10.482	9.866	10.802	7.3749	12.72	9.7242	4.7335	6.1636	9.1252	14.366	8.7496	12.368	11.615	5.3197	11.679	12.828	12.748	5.1128	12.708	3.5474	1.8079	11.683	5.979	6.4561	5.8523	5.0061	11.955	5.0346	6.4814	3.5042	14.134	10.472	7.0229	11.908	8.262	3.5728	13.101	12.7	-0.41904
0.12242	1.9627	1.9337	-1.3712	2.9851	0.92451	-7.4744	0.096283	-3.0662	-4.8364	-3.9969	-4.2169	3.3561	-0.093715	-0.51831	-8.276	3.9232	4.9417	-7.6287	-2.0898	0.2937	-0.25171	0.24139	-8.992	4.3455	0.18341	-6.6715	2.1645	-0.25883	-1.0022	0.98582	-2.2428	-4.1978	-0.31528	-2.6886	-3.863	-3.4203	-3.0964	3.4276	-6.5291	-3.0445	-8.0474	-3.4342	-5.2597	2.3712	-4.0008	6.8134	-11.67	-3.4646	-1.4145
6.866	7.412	14.007	15.877	7.2694	9.4114	10.934	7.8938	14.883	8.1719	16.592	5.4673	12.773	9.1015	8.9287	7.0355	9.9831	10.756	16.256	8.2557	14.371	9.1567	11.488	12.67	8.7539	9.7277	10.286	9.6945	11.346	10.39	8.6144	7.798	9.0448	11.49	5.0394	8.5796	10.903	8.8096	2.1486	5.9665	0.90402	11.934	4.5481	0.79615	13.779	13.839	5.1621	10.071	13.562	12.111
3.8636	1.1749	-1.2621	3.3085	-5.2304	-5.3145	-5.6184	4.181	-1.4901	6.8493	-1.2273	-2.8096	-6.3331	3.0198	-1.3485	2.8468	3.357	-2.9427	3.6583	-5.1468	-0.2449	1.8086	1.9249	-0.80087	-5.3206	-6.0426	-2.7379	1.7575	0.30303	-2.3987	-0.9324	-11.629	0.40032	1.48	3.7802	5.1049	3.5079	-1.1791	-1.6358	-1.4684	-2.3717	1.1407	-5.1844	2.8363	6.5306	6.3556	5.1981	-0.70615	-0.89847	-2.62
-10.951	-13.862	-13.44	-9.5769	-3.4095	-11.563	-12.181	-12.025	-10.878	-14.676	-2.5629	-9.0584	-16.472	-9.0403	-11.853	-12.062	-11.874	-4.8441	-7.9584	-11.395	-7.4388	-11.066	-9.7492	-9.8611	-14.643	-16.225	-9.706	-15.096	-7.1578	-17.049	-11.358	-11.356	-14.489	-13.327	-9.7512	-9.7421	-18.174	-11.317	-14.127	-7.8157	-16.032	-8.6449	-9.7269	-12.733	-2.7265	-6.2728	-10.484	-11.431	-17.503	-7.1343
-1.089	0.40566	-6.4507	-0.991	-0.92172	-4.094	-5.2889	-1.3954	-1.2414	-6.3313	-1.9117	-5.6122	1.5005	2.23	-6.6901	-2.0442	-5.7058	-2.6932	-3.4018	-1.1253	1.0091	-2.7609	1.8897	-5.7304	1.0698	6.166	-1.2025	-1.3916	-1.6871	-9.1692	8.0834	1.8606	-0.13267	0.16683	-7.2346	-5.6108	-6.449	-5.2933	-0.30978	0.55319	0.19727	-2.5316	-3.9853	-2.6372	-0.44427	1.5302	-2.9746	-6.3083	1.8207	-5.2321
4.05	0.23843	6.7938	-2.9228	5.5475	3.1242	-0.48378	8.4749	5.8339	4.5315	5.4725	5.589	6.7975	4.1292	12.702	5.1436	3.7629	8.305	4.0081	7.0937	-0.347	7.1347	1.9928	7.3123	2.3541	-4.8993	5.9624	4.5694	8.0504	2.5576	-0.36916	7.9302	11.156	12.641	4.0198	7.5029	1.1213	2.7563	-1.043	2.7686	11.612	2.7056	2.0197	-0.17964	5.1632	8.4772	-0.079796	4.1499	5.2399	0.34936
-7.4406	6.0423	3.091	-3.5614	-0.95946	-2.4199	-3.2875	0.53293	-4.1891	-1.321	-0.34864	-3.3141	-4.9302	2.0854	-2.7635	-2.5762	-10.669	0.62995	-0.79104	-5.7427	-1.7153	1.0916	-4.9492	0.053442	-7.6448	3.3259	0.20874	-3.5242	-2.7049	-1.1204	-0.83453	-5.9032	-5.6758	1.4857	1.5568	-2.6346	-0.2507	-12.872	-1.929	-4.8533	-4.0291	4.866	0.2257	-4.9118	-1.3217	-2.4889	-0.65164	-2.0477	-2.2483	-0.20824
-26.131	-25.917	-27.706	-26.469	-24.074	-30.365	-18.847	-18.743	-20.948	-20.86	-21.739	-26.496	-21.227	-17.878	-22.142	-20.463	-23.383	-25.02	-21.299	-24.88	-23.989	-17.836	-20.228	-21.584	-23.745	-26.669	-19.124	-22.129	-20.379	-17.141	-17.261	-20.778	-22.815	-24.464	-23.166	-16.066	-23.908	-16.835	-16.445	-22.514	-17.541	-22.804	-23.104	-25.599	-23.876	-25.622	-26.521	-24.608	-15.929	-20.628
-6.8106	-10.454	-11.664	-9.0754	-12.023	-10.381	-6.908	-18.228	-9.5451	-6.8908	-14.255	-14.086	-14.603	-12.438	-12.927	-15.623	-8.2662	-10.923	-10.188	-9.3042	-15.011	-17.206	-13.394	-10.843	-10.166	-8.7294	-13.866	-12.345	-13.624	-8.8122	-6.229	-13.945	-11.787	-7.6489	-18.153	-11.33	-11.373	-10.59	-3.9571	-12.852	-13.661	-13.498	-12.917	-15.934	-12.269	-7.4422	-17.273	-7.788	-12.48	-12.403
-10.635	-14.239	-16.112	-6.0888	-18.327	-12.608	-12.377	-17.437	-10.888	-17.549	-10.311	-21.722	-17.455	-14.799	-14.489	-19.994	-15.267	-11.911	-11.748	-5.56	-11.741	-16.556	-14.097	-17.64	-13.992	-12.941	-15.125	-18.625	-17.476	-10.057	-6.2482	-11.307	-16.66	-12.252	-10.007	-13.9	-16.689	-8.3163	-12.512	-8.3537	-16.139	-12.142	-16.507	-15.902	-13.275	-7.4749	-16.36	-16.223	-8.062	-14.839
4.2696	5.9435	3.1376	0.83228	7.4465	6.0478	9.0889	3.8359	11.447	4.4856	8.2853	8.5698	-2.4041	9.8664	9.8913	5.7269	0.83958	2.4744	4.9598	10.054	9.1481	-5.0047	3.4872	1.7195	7.4299	7.7859	2.0575	3.7436	2.0955	7.4809	8.5794	3.4068	5.9385	1.2184	4.9604	7.7936	2.4836	0.78673	2.8719	9.5452	-1.3261	-0.89494	2.2771	7.279	7.5329	5.8576	12.79	-0.74068	4.0277	3.5385
0.56036	4.5574	0.24976	4.8553	0.072158	1.0471	2.7106	0.99621	1.2092	1.6923	-3.5185	3.993	0.030021	3.1433	-1.1828	6.3851	-0.1823	-8.5599	-3.3657	-1.8641	-5.473	4.3852	-5.5992	-2.2177	-1.2499	-10.942	-0.98965	-0.81096	-2.7475	7.3109	0.48136	-2.8343	-0.68785	2.03	-2.8337	-3.4577	3.0751	-4.7426	2.1365	2.0308	-3.4705	3.3043	0.32314	-3.8914	6.3208	1.1861	1.2027	-2.8346	3.6984	-1.0595
-9.5659	-8.6004	-7.7675	-12.871	-7.0994	-11.66	-4.2286	-5.6536	-3.1444	-4.8509	-4.7813	-3.528	-13.405	-3.68	-1.3741	-10.183	-6.8065	-5.6762	-5.8574	-11.206	-6.7378	-3.9015	-3.7768	-14.006	-9.3469	-3.233	-0.44341	-1.5711	-8.7169	-6.2592	-6.3134	-4.619	-7.5127	-5.1369	-4.7081	-8.3581	-6.428	-4.9203	-6.4347	-9.2858	-9.7916	-10.028	-5.824	2.507	-0.48662	-3.5639	-2.9373	-7.5511	-3.245	-10.856
-1.0307	8.6602	10.046	-1.361	4.9249	9.451	-1.0165	5.6678	-2.6099	4.0809	3.7271	5.9968	10.406	5.5205	10.521	4.8735	4.1398	-0.82781	4.2904	11.151	8.6079	1.5994	5.3869	6.5571	6.6887	0.58045	3.7528	7.4515	4.2528	11.665	3.0408	4.2065	4.6391	7.3959	2.9995	7.3394	0.12296	7.7304	4.2129	-1.8022	5.7835	-1.1809	5.8756	10.84	6.0516	12.884	0.2591	6.1891	-0.83885	5.071
-0.83778	2.2235	-0.66954	-5.086	1.8725	5.6002	2.2622	-0.68924	1.6024	-0.090401	-5.1091	5.4482	1.1441	-2.2004	-0.30822	-3.0893	4.6589	-4.0061	1.5171	3.4652	0.71369	1.178	-1.9602	-2.5179	-1.9382	-0.52097	0.31533	-1.8896	-0.93851	5.4243	-1.2152	-1.6892	1.14	0.15141	1.4141	3.0972	1.8584	-5.6348	4.2094	-2.4938	-2.0804	6.1226	1.8353	3.7359	1.1007	0.3924	-5.5131	-6.9023	3.787	3.8147
-7.4637	-4.3259	-4.104	-10.241	-8.2663	-2.9674	-7.7821	-0.7971	-7.7262	-3.1694	-1.9485	-2.7211	-9.5042	-7.1715	-8.5246	-7.2539	-5.3162	-5.3599	-5.5831	-2.9862	-2.6926	-7.2118	-2.8862	-14.194	-8.6385	-5.1535	-8.8445	-5.35	-5.9928	-8.8941	-3.753	-3.4143	-5.7577	4.5894	-11.679	-5.6678	-8.4358	-8.1423	-2.7415	-6.0186	-2.1461	-6.53	-3.4954	0.66753	-3.8652	-4.1949	-0.020866	-9.9441	1.1833	5.6825
-8.9067	-10.327	-5.7673	-11.326	-4.0437	-3.8006	-9.6498	-6.8608	-11.626	-10.819	-6.6997	-15.453	-7.6428	-2.8924	-7.7939	-6.232	-15.273	-5.3048	-4.3795	-9.1677	-5.48	-11.378	-11.655	-11.808	-8.7813	-6.3747	-1.8348	-11.461	1.1563	-6.4127	-2.8077	-9.5332	-12.567	-9.4518	-7.8279	-9.4666	-9.6184	-4.9604	-8.0076	-10.656	-15.203	-5.0621	-15.57	-10.623	-10.038	-6.9887	-12.943	-7.1896	-3.5578	-5.0948
-5.0086	-7.961	-4.3355	-1.1743	-7.5245	0.50093	-5.311	-3.0961	-9.4795	-3.0368	-3.7397	-4.9642	-3.6145	-3.7742	-1.9621	-5.9723	2.888	-6.9726	-2.4627	-13.393	-6.084	-10.562	-5.184	-2.7364	-6.2266	-1.7003	-6.4635	4.1049	-5.1894	-1.2491	-3.1383	-4.6237	-6.5469	-3.8023	-8.0969	-1.399	-7.1506	-7.8037	-5.8074	1.9004	-1.778	-7.127	3.0624	-11.569	-5.0814	-5.0603	-2.5016	-5.7195	-0.36497	-4.2747
-20.13	-24.46	-16.138	-16.984	-17.783	-26.408	-21.441	-27.984	-21.126	-22.666	-23.99	-15.477	-18.486	-17.778	-22.503	-24.734	-21.113	-19.814	-27.907	-25.474	-26.856	-23.839	-28.009	-16.509	-21.235	-15.985	-26.225	-23.25	-21.563	-20.481	-19.062	-24.85	-17.563	-26.686	-18.181	-20.7	-15.528	-21.712	-23.842	-25.147	-19.066	-17.485	-22.052	-17.436	-17.787	-17.586	-23.99	-24.193	-20.854	-17.334
3.0966	3.6815	7.854	1.5211	5.0191	2.3218	-3.1531	2.6015	5.254	0.052075	9.7593	8.1224	6.9643	9.4467	4.9551	-0.26929	5.3823	0.63378	-0.8276	-3.0282	4.0343	-1.4754	5.1822	-5.8905	2.3025	3.4689	3.3562	1.4635	1.9904	0.38754	2.1778	2.2183	5.074	11.777	-2.4625	-2.2207	-1.7411	7.0173	5.8676	11.345	4.7283	-0.67443	7.9308	2.7523	1.1741	10.278	4.7477	4.6338	3.7144	9.5275
-9.6577	-12.445	-16.992	-14.337	-19.864	-14.724	-13.852	-15.899	-17.07	-13.641	-8.2684	-15.049	-11.206	-15.725	-16.719	-13.271	-12.237	-9.9994	-11.601	-16.616	-15.121	-12.611	-19.413	-18.887	-21.046	-15.822	-11.289	-17.952	-20.197	-11.216	-14.928	-15.849	-15.92	-12.507	-11.139	-19.127	-23.44	-15.896	-11.316	-18.625	-7.8272	-15.372	-17.639	-17.287	-20.532	-12.903	-15.368	-10.968	-6.891	-17.045
4.6723	-0.026026	-1.407	0.18537	-0.74668	-5.1328	2.8705	0.79318	-6.106	-0.59823	-0.5379	3.862	3.8342	1.4827	2.0463	-0.16273	4.8112	6.7777	3.5005	3.9279	1.8183	-2.5154	-2.9516	-6.8035	-4.2383	4.5628	-3.0822	1.3715	5.1828	2.3117	-0.35622	-0.43573	-1.6428	1.3745	-0.75635	-0.44159	0.15034	-3.6638	-6.9833	7.591	-0.20061	3.8199	-2.3654	4.7834	2.8259	4.2014	2.2867	1.0927	1.1876	-3.7871
-15.668	-11.433	-17.658	-14.245	-16.392	-11.729	-8.3363	-9.9454	-12.606	-20.407	-12.887	-12.155	-13.49	-10.245	-14.211	-16.673	-8.4403	-16.34	-18.085	-15.161	-9.9294	-10.836	-7.2473	-12.405	-10.138	-14.065	-12.008	-12.05	-15.301	-14.339	-11.84	-11.784	-17.391	-14.392	-11.577	-11.51	-18.639	-8.6812	-9.5095	-14.395	-13.498	-17.924	-12.069	-7.5613	-18.961	-14.125	-14.439	-20.102	-14.707	-13.802
-3.2866	-9.0613	-8.493	-5.773	-4.1807	-2.9756	-1.4407	-3.7934	-2.359	-10.096	-6.3532	-11.83	-2.9066	-12.859	-5.6104	-3.8908	-1.5778	0.065917	-6.909	1.3103	-1.7266	-5.4442	-10.475	-6.7422	-1.6106	-8.3202	-1.0579	-5.6301	-1.0885	-5.11	-5.0337	-7.7575	-8.2017	-5.2639	0.31174	-0.62168	-0.07678	-4.822	-7.2862	6.6981	-3.2271	-8.9336	-2.6625	-3.2744	1.7494	-7.6493	-4.6085	-3.8909	-8.6686	-2.4979
-5.4093	-6.2721	-3.469	1.9824	-4.6342	-1.5429	0.88562	1.843	-5.5372	-5.5265	-3.2479	0.63116	-6.2022	-5.3896	-4.8477	-4.7867	1.5703	-1.4725	-0.29647	-2.0782	2.3763	3.0578	-0.11982	-3.5667	-6.5201	-5.3634	0.0028297	-1.0008	2.4783	-4.5692	-3.712	6.0561	-1.5591	-1.0656	7.2864	-1.3396	-8.4017	-5.2819	-4.053	1.1724	-5.7179	-1.6643	3.8668	0.66987	2.2913	-1.8218	6.9336	-10.109	-1.2286	-5.3847
-11.094	-2.9457	-4.1198	-0.16189	-3.9587	-2.9711	-7.6219	-13.312	-8.9163	-7.8389	-9.27	-9.4334	-6.7025	-2.4162	-1.8252	-1.1029	-9.5975	-8.3909	1.7529	-3.9455	-12.367	-4.4327	-8.3312	-5.6701	-3.1031	-10.639	-1.6923	-3.859	-11.439	-6.0543	-6.992	-0.098047	-4.6842	-2.1044	-0.2216	-8.9518	-1.1768	-7.0557	-10.29	-5.376	-6.1389	-1.7714	-9.1083	-10.785	-8.9049	-7.1986	-6.0582	-9.9741	0.29318	-9.6104
-7.6335	-13.751	-8.9615	-10.645	-10.579	-9.6253	-10.694	-8.6258	-4.996	-8.6749	-9.1212	-10.207	-10.962	-13.444	-15.877	-13.828	-6.0408	-5.3802	-9.3592	-1.1574	-10.254	-6.2765	-13.498	-12.746	-5.5778	-7.6797	-8.8965	-6.8182	-8.3441	-8.9322	-8.6896	-4.2709	-12.557	-11.403	-5.2764	-8.0686	-1.4986	-9.9016	-9.6321	-7.0288	-8.0136	-12.469	-5.9384	-8.1304	-9.5809	-9.5087	-8.7378	-0.41177	-5.6506	-8.2103
-17.092	-10.883	-9.2955	-14.462	-17.267	-18.999	-11.581	-15.9	-4.2366	-16.002	-14.416	-14.227	-18.14	-10.461	-11.454	-18.311	-17.963	-12.377	-8.9792	-20.35	-6.5923	-14.029	-10.491	-15.509	-12.357	-13.774	-12.262	-17.046	-13.579	-14.093	-15.162	-11.717	-16.494	-19.499	-16.703	-15.946	-8.9931	-9.6422	-14.186	-7.9891	-12.346	-14.851	-12.983	-13.173	-9.8797	-9.3181	-8.4263	-16.37	-12.841	-11.259
-10.549	-12.981	-13.327	-5.443	-18.017	-18.695	-10.504	-17.904	-21.175	-11.104	-9.6905	-12.223	-8.8816	-17.208	-24.492	-5.1087	-16.997	-18.758	-9.2028	-19.102	-12.529	-18.361	-16.215	-9.8261	-9.5833	-14.272	-14.938	-11.148	-11.999	-15.446	-11.091	-15.186	-16.901	-15.065	-11.207	-17.288	-19.402	-17.382	-21.212	-11.701	-12.058	-12.363	-8.7495	-12.587	-12.485	-6.1381	-17.708	-10.626	-17.778	-8.0374
0.8282	-5.3186	-0.7679	-0.7286	3.4592	-1.1809	5.0372	-0.08104	0.91903	5.6696	1.9777	3.4571	-1.8179	1.0904	1.3984	6.9732	3.9488	-3.246	2.9334	3.9996	6.4135	0.20971	0.97839	3.9071	1.6938	6.3781	-1.0919	1.0299	-0.30806	11.025	7.0275	2.7869	4.2785	-1.6472	5.7949	2.4146	-0.25239	-3.2798	5.7852	1.5329	-4.7561	0.42483	7.3526	-0.90062	-2.7425	-0.93905	-1.8415	1.3072	4.8453	2.7835
-2.4549	-7.0143	-2.4855	-3.8261	2.8077	-6.6976	-3.0442	-7.7981	-0.77991	0.4537	-4.3834	-5.7858	-8.4101	-0.5876	4.5661	-10.307	-3.2189	-6.9683	-3.686	-6.4148	-2.9162	-3.8782	-6.6782	-8.6007	-7.6416	5.3249	-2.768	0.12957	0.13383	0.25409	-9.8882	-2.5209	-6.0309	0.98158	-6.092	-1.6806	-0.24273	-6.5476	0.66318	-4.2238	-5.8298	-4.9873	-10.47	-4.856	-6.3597	-4.5433	-9.4932	-1.5647	-3.8298	-12.934
-1.0725	-3.7703	-2.9547	-2.9319	-8.9714	-8.3628	-3.8284	-5.8358	-0.038553	-0.11902	-4.6941	-4.2415	-1.07	5.5441	-8.1006	-9.3993	-5.1463	-4.6089	-3.9761	-7.9857	-1.85	-3.0259	-11.232	1.6769	-6.29	1.7444	-1.2957	-8.9597	-1.7244	-0.017561	-4.8551	-3.2538	-3.973	-3.579	-9.4584	1.3182	-6.4136	-4.6501	1.8337	-3.1776	-4.7653	2.0933	-3.1464	-5.7779	-0.010692	-6.0154	-0.53122	-2.1802	-6.7696	-8.238
1.5833	-1.4664	-4.6326	0.6984	2.3476	4.1126	1.3029	-6.2446	7.0904	2.3375	1.3367	-3.4704	3.9395	3.1116	-0.081499	-0.064073	1.4196	-1.788	-6.6763	-3.2994	-4.2532	0.97647	-5.9254	1.5122	-5.2908	-0.56962	-3.1992	-3.7324	8.2215	2.0154	-3.525	-6.6906	5.6253	-4.1608	-4.1333	-13.945	-2.1775	-0.35161	-5.6279	6.2307	-3.9491	-3.8231	-0.37148	-1.8767	0.46598	0.19515	3.7525	1.5989	-8.33	-0.64636
-13.657	-13.051	-10.074	-6.8418	-8.7319	-9.2166	-11.721	-8.2821	-12.887	-14.039	-10.866	-4.1574	-18.684	-11.638	-13.058	-9.849	-10.691	-9.1894	-19.314	-19.5	-22.337	-13	-12.93	-14.217	-5.6717	-13.44	-12.761	-8.7005	-4.6879	-10.626	-9.9064	-19.611	-7.4924	-9.8814	-11.182	-6.4214	-10.536	-16.036	-13.832	-7.5482	-11.603	-20.05	-16.189	-14.912	-10.952	-2.9061	-8.7733	-14.957	-15.072	-17.763
-15.53	-11.3	-14.62	-16.962	-13.234	-12.322	-19.746	-12.594	-20.913	-15.612	-16.033	-14.189	-11.274	-15.191	-13.85	-11.853	-13.561	-15.706	-14.827	-14.833	-18.401	-12.068	-18.356	-13.905	-19.156	-11.765	-16.655	-13.988	-19.079	-16.758	-19.119	-15.834	-9.2884	-14.721	-11.174	-16.847	-12.15	-3.9947	-18.26	-18.103	-14.395	-12.434	-16.104	-22.295	-8.2991	-10.45	-14.222	-12.173	-13.583	-9.2281
6.2025	-2.462	1.5116	-3.8063	5.0281	0.7985	-1.0886	-2.895	-2.2664	0.20216	-0.59098	7.5066	1.8498	-2.4719	-2.7906	-8.2351	-2.8237	-2.5425	-3.2525	0.18512	-1.3158	4.2637	-1.2358	0.15031	0.73237	0.71354	1.0922	-2.4852	-5.0642	1.079	3.3492	-6.3282	5.6754	-2.8981	9.669	5.6549	-3.3985	2.3986	5.3568	1.7453	-3.1288	6.8647	4.1899	-6.1349	3.3022	0.98169	4.8484	4.2334	0.73465	2.5424
-3.1158	-6.6959	-1.4209	-4.8203	-13.899	-3.4274	-4.6196	-0.55996	-7.8312	-0.6324	1.9655	-0.19581	-3.8602	-8.0518	-3.9426	0.41585	4.2506	5.3675	-1.323	3.77	-9.8832	-4.4119	1.5615	-7.299	-5.6635	-3.0952	-4.0592	-5.9938	-8.8836	-11.079	-2.2473	-6.8469	-9.3959	-6.4331	-9.0364	-2.2791	-13.46	-7.7246	-6.4233	-6.3817	-4.5477	-7.0053	-2.9053	-3.501	-7.0859	-6.3594	-6.3648	-4.1514	-1.33	-11.646
3.8388	12.729	9.0201	1.3011	14.771	3.8841	2.4366	1.8511	10.756	9.277	9.3885	1.3235	9.7957	4.828	5.9257	4.0559	0.9019	-0.95977	5.9165	7.7088	7.2881	9.8809	10.062	6.5995	7.565	3.93	1.1608	4.7621	2.43	3.0405	9.1104	2.1043	0.17446	10.846	11.848	0.091954	-0.51453	2.3109	0.6737	3.6584	5.8572	4.2292	4.7577	9.6523	14.132	-0.45755	4.4556	6.9663	-3.6736	0.92085
9.3842	3.3104	4.5126	1.855	9.3119	-2.9043	3.1035	1.8596	5.7177	1.6174	4.2475	2.0107	0.97109	3.2849	0.82899	4.907	2.9304	0.82369	-6.4059	1.9854	-1.9432	5.5103	-4.3245	9.2239	-1.0629	-2.8278	0.3762	1.3911	6.6596	-6.2838	1.0878	-2.6273	6.9893	-0.60351	7.4499	-0.80047	8.9961	7.3302	3.1273	2.0241	3.5114	-0.51307	0.40442	-1.6709	3.5677	0.72444	4.0843	3.6346	5.8387	-1.1673
-1.7117	-0.5105	1.1072	3.8533	3.9638	1.3914	-6.264	-3.0521	4.3697	6.0924	1.2128	-5.7262	3.7803	-3.2006	2.4645	0.71209	0.40556	2.0662	0.18711	1.003	-0.47957	-3.9372	1.5015	-1.768	0.085245	5.7205	1.3808	-3.3667	3.3434	4.7776	-8.5535	-1.55	0.1286	5.1854	2.6871	3.4713	5.3075	-1.0818	-2.2731	-4.548	9.552	0.83283	-0.71256	-7.2778	-3.0773	-5.5365	-0.93703	1.3571	-3.0217	3.1451
-1.9474	-3.1802	-7.3471	-4.7502	-3.5899	1.5309	-3.9191	-2.6551	-1.9158	-5.7586	-10.866	-2.3192	-1.4185	1.7052	0.17555	-2.794	0.74739	3.696	-3.8152	-0.19628	-1.2998	-1.914	-4.0488	-4.3091	-1.7171	-3.3937	0.3893	1.4533	-3.4603	0.23726	-0.73248	1.0741	-2.4414	2.4588	-1.3841	2.1248	-3.8704	-0.17913	-2.8117	-0.47937	-4.9901	-10.771	-5.3725	0.47052	1.1324	-3.4395	4.8488	5.1561	-1.8348	1.778
-22.959	-27.9	-21.788	-20.721	-20.765	-20.427	-26.511	-19.986	-22.959	-25.4	-20.153	-24.481	-21.052	-22.286	-27.172	-20.746	-21.16	-24.077	-27.447	-21.019	-24.906	-21.745	-16.458	-15.635	-25.644	-17.158	-16.5	-27.724	-11.937	-23.243	-26.321	-19.299	-26.143	-15.78	-21.981	-13.47	-17.158	-29.613	-29.348	-19.926	-23.483	-24.589	-20.483	-25.052	-25.574	-24.781	-16.826	-28.643	-10.919	-21.067
-8.3055	-5.5	-10.125	-8.4609	-12.392	-8.3721	-9.6439	-9.5945	-7.2019	-10.109	-5.1971	-4.0999	-12.133	-12.999	-4.5524	-13.842	-7.0096	-4.2716	-11.991	-10.967	-13.005	-6.1974	-8.6354	-9.3786	-3.4206	-9.7961	-14.73	-4.4075	-18.753	-11.715	-3.7386	-10.205	-15.811	-2.6883	-2.6247	-9.2977	-3.0425	-11.207	-6.3943	-13.085	-12.186	-5.49	-6.8629	-6.201	-5.3886	-16.034	-8.8688	-13.247	-8.3171	-9.0579
-5.1729	5.5703	-2.0266	-1.2096	-4.6468	-0.58697	-5.6866	-3.4231	-4.8765	-9.6997	-8.6304	1.0134	4.288	-7.1177	2.1756	-6.1863	-1.784	-6.4198	-0.64797	-3.4624	-3.9466	-5.4973	-7.2437	-8.2829	-6.7599	-4.1453	-3.9164	-3.5601	-7.8687	-0.32083	-0.63956	-0.50898	-7.8866	-1.0513	-6.6994	-4.122	-3.4076	-1.4833	-4.0444	0.3111	-3.9013	-6.5962	-6.4275	0.14178	-4.8887	-1.0145	-3.1591	-1.5504	-7.3134	-10.147
-2.1826	4.9237	-0.034267	2.8827	0.6214	2.7814	-4.506	-2.5627	-0.44193	2.3454	-3.73	-2.6874	2.7798	-2.0422	3.2137	-3.5873	-2.8677	-5.0412	5.8056	0.012004	4.763	-1.9631	4.3737	5.688	1.6611	1.6838	4.8749	4.0862	-2.4426	-1.026	3.572	-2.6097	3.0347	-1.3049	0.0076967	3.3441	-5.1077	-6.6288	0.93813	3.9518	2.2947	0.13988	0.38235	1.277	5.3589	7.0494	-2.758	-1.2672	1.6535	1.296
5.349	6.147	8.8814	4.1423	6.5788	8.5865	4.6734	3.5772	13.099	10.198	4.5564	8.7914	13.142	5.2732	7.7271	7.9605	6.6354	12.721	10.263	6.6112	4.8177	5.4613	6.9694	1.7671	7.4622	-0.42925	-1.1925	2.9062	4.8684	5.4714	10.936	5.4081	7.2862	8.6244	9.1697	2.5931	13.204	10.675	6.9285	7.2576	6.0775	9.5738	0.76204	10.166	6.1892	5.6531	1.9256	5.5191	13.862	8.4052
2.468	-2.6579	-7.9855	-1.5676	-5.2025	-5.7688	-4.8176	-1.8053	-2.9791	-5.8834	-3.2633	-7.0114	-4.0512	-5.8642	-13.06	-5.8118	-2.154	0.80664	0.85672	-8.751	4.0766	-2.8157	-0.24459	4.333	-3.9121	-0.2807	-3.2775	-4.0498	-3.9625	-7.061	0.91996	0.62864	-4.0989	-2.2669	-1.7562	-1.8576	-2.8144	-3.5656	-4.6992	-6.1352	-0.90407	1.4846	-5.6442	-1.3286	-8.3276	-6.5941	-6.0074	-3.9933	-0.7742	1.2791
-14.906	-17.293	-11.615	-13.433	-13.598	-17.425	-8.8165	-10.517	-7.3199	-11.265	-10.149	-19.75	-14.347	-13.718	-16.752	-12.348	-9.8076	-13.51	-9.5117	-14.263	-11.704	-13.108	-19.166	-5.1709	-8.5014	-19.278	-14.525	-9.1027	-12.15	-7.4041	-10.05	-7.1283	-9.1446	-9.5383	-18.568	-9.4085	-19.354	-16.942	-16.674	-7.5312	-12.93	-14.958	-11.902	-11.237	-11.679	-6.0298	-7.38	-11.176	-18.76	-13.289
-6.6912	-12.638	-3.5346	-13.419	-7.101	-10.204	-10.653	-9.3019	-15.335	-11.154	-6.9549	-7.2753	-7.6135	-7.5644	-10.909	-9.5175	-9.2471	-13.635	-9.4727	-4.2547	-12.393	-8.4828	-8.007	-5.7702	-7.2505	-8.1195	-10.582	-7.3726	-8.2043	-13.797	-11.283	-11.518	-13.665	-7.6072	-6.4474	-10.835	-6.7838	-4.8932	-8.4014	-4.1006	-10.332	-8.1122	-5.6515	-10.389	-2.4501	-2.532	-9.5218	-13.459	-5.6643	-4.7699
-1.6649	-0.97398	-0.13464	-1.2184	-7.3175	-0.72183	-3.7492	-2.0469	-0.026075	-5.4021	1.7116	-0.80588	-5.3051	1.0181	0.58161	-7.0146	-1.0518	1.0953	0.70454	-4.5951	-4.3564	1.8893	4.173	-0.48665	-4.3782	-4.8343	0.84581	-4.5093	-2.3742	1.5081	-4.4705	2.8105	2.9415	-2.1737	-6.1862	-3.3215	-4.0251	-4.4358	-5.8735	1.934	8.1771	-7.3706	-2.3429	4.5099	-2.3612	-5.4118	-4.5265	0.53881	-3.3847	-2.6666
3.4214	2.0562	9.23	9.5562	4.0627	5.9349	11.861	14.969	7.149	10.967	1.7486	7.459	2.3056	7.0792	9.7619	13.86	-0.86888	5.593	14.193	3.5846	13.209	6.9035	2.1739	9.6364	2.2136	7.5391	2.4753	8.9235	8.6317	-0.19428	12.522	2.947	9.854	3.0526	2.2822	9.9004	2.3753	7.0199	7.9014	5.2236	8.8656	11.224	7.7799	6.4277	0.67593	8.7044	6.9321	5.5492	2.9917	12.692
-7.701	-12.065	-3.3623	-12.191	-17.457	-11.375	-13.098	-12.06	-14.399	-10.166	-16.331	-12.866	-10.78	-16.677	-15.794	-10.266	-9.1024	-12.028	-15.507	-7.2586	-12.253	-5.9424	-9.1482	-10.529	-14.164	-8.0566	-5.1836	-17.591	-17.434	-5.9839	-18.733	-19.319	-10.703	-6.6539	-17.166	-17.444	-5.8785	-6.2928	-15.473	-16.131	-20.276	-6.0943	-10.2	-13.472	-11.266	-12.535	-10.203	-9.6893	-6.9965	-15.045
1.5913	4.3145	0.1135	-1.7445	-0.31626	-6.1104	-4.3035	0.049561	-2.5787	-1.178	-0.34392	-1.1148	-2.2086	4.032	-8.1506	2.6023	-0.79705	2.6854	1.5746	5.0181	-1.4959	-1.9721	2.1535	-1.6696	-5.0446	2.4521	0.83979	0.73183	5.9481	4.8686	1.7374	1.6446	3.4038	2.7146	0.501	4.9779	3.806	4.8278	-3.0689	-2.2933	4.1527	-1.5456	5.0706	-5.2856	-7.3139	1.2285	-0.19419	2.1998	0.98089	-6.2723
-6.0345	-7.8461	-11.74	-10.561	-7.6523	-11.939	-12.075	-14.006	-7.6755	-10.401	-6.0698	-10.456	-8.9791	-7.7481	-12.397	-7.3019	-7.1329	-8.3051	-11.814	-4.0063	-9.3782	-12.747	-6.7354	-6.3968	-9.6274	-13.53	-11.935	-11.562	-5.2768	-13.36	-14.162	-7.448	-7.1398	-17.883	-8.0066	-8.4246	-4.1658	-13.07	-7.8526	-2.5061	-3.5852	-8.6287	-10.495	-12.162	-11.294	-4.6902	-13.665	-9.7233	-7.2027	-7.7304
-3.6881	-2.8065	-2.9748	-6.7115	2.9995	-3.1103	-3.8779	0.70378	-4.3278	-5.8842	-0.97486	-5.2722	-1.7767	-4.7372	-6.8273	-0.95668	-5.4947	-7.1047	-2.4853	-1.897	-0.41714	-1.1185	-3.2949	-5.1281	-4.2098	-1.3777	-1.3329	-1.7732	-5.1633	1.589	1.3263	-3.527	-3.2245	-4.5518	-0.66364	-4.1049	4.222	-4.4052	-4.4548	3.7055	-9.7572	-2.7567	-2.7385	-6.445	-7.1023	-5.9696	0.65996	-0.703	-0.093594	-5.3732
-8.3593	-0.6442	-13.262	-8.2437	-10.631	-7.8389	-5.7201	-3.4076	-6.4799	-6.9463	-3.4231	-1.5294	-3.4359	-7.2614	-4.954	-6.4972	-7.0681	-3.1152	-5.1936	-7.6138	-6.3754	-9.0502	-10.789	-4.9176	-10.034	-2.312	-12.594	-4.8702	-3.9627	-7.5339	-6.1866	-6.561	-8.792	-8.3095	-12.128	-7.3637	-4.1973	-5.2384	-5.1211	-10.062	-2.9169	-4.4723	-4.8975	-9.3285	-9.0795	-7.6413	-8.3947	-1.1649	-5.7822	-6.0015
-20.282	-19.176	-17.566	-25.453	-22.772	-27.655	-21.847	-27.287	-19.646	-21.558	-23.538	-22.436	-17.606	-25.631	-19.024	-23.203	-17.286	-24.066	-13.32	-17.443	-20.407	-22.574	-23.427	-20.363	-20.917	-19.105	-13.508	-20.805	-22.457	-25.768	-20.09	-18.211	-19.192	-18.394	-21.598	-20.789	-21.658	-19.203	-22.109	-18.174	-20.173	-21.161	-18.903	-15.042	-21.023	-21.667	-18.588	-19.921	-20.157	-19.963
-10.427	-16.343	-12.36	-11.092	-6.2207	-6.168	-14.797	-12.038	-9.6652	-12.295	-6.9399	-11.646	-11.117	-12.435	-8.5635	-11.498	-8.0989	-7.6103	-9.3726	-13.412	-15.433	-6.1156	-11.511	-8.7404	-7.9995	-2.0871	-5.4515	-15.223	-13.479	-14.849	-7.6471	-14.381	-12.603	-8.3653	-14.555	-5.2829	-10.906	-15.541	-11.889	-10.862	-7.2861	-8.5703	-14.855	-14.111	-7.4898	-5.0259	-13.058	-13.279	-10.102	-18.286
6.7281	-6.8052	-7.5988	-8.2262	-9.5962	-10.049	-10.353	-2.1893	-1.4414	-9.7939	-2.2681	-2.4208	-9.6423	-5.8174	-1.9848	-1.118	-8.6247	-4.7714	-6.4118	-10.806	-4.1391	-2.6053	0.5392	-2.1137	-6.5287	-2.3823	-5.2585	-8.1411	-3.7014	-0.43907	-1.977	-5.9512	-4.2735	-7.206	-5.0762	-0.085171	-8.5895	-4.5713	5.2234	-1.4188	-7.4514	-4.71	-4.4933	-3.8767	-5.3358	-7.4375	-4.2164	-1.3427	-4.7091	-2.8575
-6.8082	-2.8689	-7.0172	-14.035	-7.9081	-6.414	-4.471	-3.7431	-9.7039	-3.882	-4.6525	-5.2662	-9.8453	-6.4016	-3.1037	-13.025	-0.19438	-9.1532	-5.8284	-6.2742	-6.4799	1.4756	-8.2869	-9.1045	-9.8311	-10.967	-5.7375	-8.8952	-2.8348	-7.6453	-4.6183	-3.0107	-0.20003	-6.6189	-6.1114	-1.4254	-3.3274	-5.7254	-6.3209	-3.0282	-2.6549	-2.6769	-4.1945	-0.56966	-10.773	-0.8833	-14.267	-4.7648	-0.014978	-14.139
-0.029484	5.8181	4.2343	9.499	-1.9103	4.2061	-4.9952	-0.60717	-1.6408	6.7756	3.8669	0.57243	-0.19855	1.6972	6.3772	-6.4995	1.9551	3.8169	0.23799	1.952	3.1092	6.9435	1.4464	5.0435	1.0504	-2.2504	6.8459	3.5666	1.6925	1.0239	5.7731	-0.00033611	0.45956	1.7619	-0.43591	2.971	3.8441	1.1067	4.271	2.267	4.9521	5.3712	3.4678	6.6274	2.5153	0.18322	6.0369	0.43073	-4.5566	5.8525
-11.528	0.01599	-5.2405	-2.9508	-9.7926	-10.689	-7.5639	-3.4608	-13.616	-6.5982	-6.8724	-14.031	-4.8926	-4.0986	-1.7834	-9.3884	-11.939	-8.0202	-8.7443	-9.7388	-7.6734	-7.3262	-4.1613	-11.45	-2.7649	-6.4262	-0.16168	-14.331	-4.593	-6.7403	-6.037	-5.48	-10.515	-5.0488	-14.74	-12.804	-12.587	-4.8936	-1.2345	-6.3984	-2.8011	-10.648	-10.81	-3.1532	-8.8207	-8.5893	-13.291	-2.8136	-2.2622	-7.0294
0.29927	-7.401	-10.846	-0.89932	-2.6678	0.84195	-3.0026	-5.4367	-1.8436	-0.50311	-5.1837	-1.8852	3.8218	-5.3223	-1.452	-5.3957	-4.8463	0.48742	-6.0699	-4.8591	-7.4616	-5.0396	-10.17	0.40536	1.1376	-0.86749	-5.0962	-3.6862	-2.1178	-3.502	0.93802	-3.2315	-6.0161	0.55021	-7.6063	-5.3559	-5.5992	-0.2089	-4.7692	2.12	-2.9872	-4.4273	-2.5647	0.88406	0.71005	-5.2577	1.9897	-2.3877	-2.2442	-7.502
-15.018	-8.6642	-15.743	-13.384	-12.869	-12.192	-13.471	-13.246	-14.488	-10.644	-17.167	-9.7148	-14.905	-10.182	-13.278	-14.945	-14.427	-11.24	-8.3167	-12.099	-9.7036	-7.5248	-18.859	-14.178	-11.265	-15.482	-10.505	-13.672	-10.589	-12.504	-10.12	-15.141	-10.802	-12.065	-17.648	-13.837	-17.84	-10.957	-8.3912	-11.119	-7.5753	-11.703	-15.273	-10.373	-13.665	-11.047	-6.4129	-13.086	-7.4582	-8.6475
-7.0801	1.6606	5.0237	-0.67822	-2.6726	-0.73051	1.1765	0.80646	-0.11825	5.8225	1.8198	1.8696	-2.6741	-4.1831	1.8609	4.7218	-1.4213	-1.5829	-1.3647	7.9702	-1.2863	0.077203	-6.3484	2.9955	1.6613	-3.5743	-2.7746	-3.315	4.6485	5.4232	0.15441	0.22533	1.4763	-2.6562	-0.67661	0.87633	-0.32161	-0.73207	1.1325	2.5282	2.7499	-5.6197	7.5443	1.3702	4.1942	1.1391	0.64642	-8.1279	-2.6327	1.8747
1.6949	-5.4214	-5.2692	1.3115	3.519	2.2956	-2.7665	-3.9741	-7.4362	-6.2617	-0.29702	-0.20622	0.67016	-0.18606	-3.901	-2.8011	-1.2584	0.84655	3.4673	-1.2306	-4.0008	-5.7681	-4.9924	-11.889	-4.0012	-12.993	-0.88926	-11.129	-10.961	2.9654	-1.4238	-6.6941	-3.2541	0.015543	3.5747	-3.3444	-6.5227	-5.795	-1.3281	-0.85762	-4.3965	-10.086	-4.1863	2.1344	-3.0212	2.6675	-4.0258	-3.2982	0.053779	-8.9845
0.003877	3.8207	-1.8032	-8.7295	-0.11459	-1.598	-1.8415	1.4361	3.8994	-1.9587	-3.1871	1.6451	-4.9075	-8.4491	-5.4246	0.42192	-4.1248	-6.8688	-1.7341	-1.5805	3.9915	-1.9031	-2.0033	-7.1789	-3.6874	1.3325	1.4028	-4.2369	-6.3124	-1.7084	0.92363	-3.4915	-4.5885	0.40719	-4.6654	-2.9135	0.75606	3.8654	-1.7363	-2.7084	-1.332	-4.5115	3.9865	-2.2852	-2.7547	-1.4249	-5.2086	-2.553	-3.8296	3.6972
-0.75997	-4.9815	-0.09198	-7.4497	-3.9976	-1.9393	-7.1343	-3.1401	-6.043	-6.7079	-0.82911	-3.0542	-6.846	0.21626	-5.0963	-4.6345	-6.5939	-6.2334	0.54208	-8.2017	-1.0292	-2.4755	2.0984	-6.2416	-4.9537	-9.6049	0.59657	-1.5531	-2.3528	-2.4418	-1.602	-5.0496	-1.9951	-3.3338	-3.6005	-1.9503	-4.5531	-4.8602	-10.545	-0.3841	1.6174	-0.55112	0.0014702	-6.5604	-4.0501	-4.2244	3.3923	-1.0322	-7.2505	-0.71002
2.2222	2.9026	-6.8769	-6.0202	-0.28932	-2.3696	-5.6875	-5.4985	-5.6485	-2.6259	-2.583	-2.7439	-3.8683	-12.331	-0.45631	-11.188	-14.297	-3.7262	-3.1303	-3.1694	-4.2726	-2.6936	-12.103	-4.8658	-2.1722	-3.6896	1.5396	-7.665	-0.89908	-3.4244	1.4739	-5.6035	-0.011715	-3.756	-3.5408	-4.1768	4.4302	-8.1282	-1.7482	-3.7491	-6.104	-6.363	-7.8009	-3.3394	-5.4643	-6.0781	-1.013	-0.37511	-4.2782	-9.2653
1.6494	2.1854	-9.4792	-1.4996	-0.39078	-3.3114	1.7941	-3.6549	3.0591	-2.0568	-2.2911	0.76328	-2.607	1.3649	-2.1549	5.0638	0.11035	-0.62178	1.2229	-0.6891	2.6981	-5.5432	-2.909	1.5905	7.2037	1.7106	4.6222	0.51361	-0.31352	-5.4768	1.3648	-3.2523	4.437	0.29155	3.7102	0.95915	-3.4016	-2.2567	0.05891	2.3467	4.4265	1.6867	1.4552	-4.3098	3.9156	-0.61718	-0.41434	-3.0704	-0.36099	2.4105
-13.327	-14.952	-12.064	-18.156	-10.632	-12.644	-16.759	-15.315	-17.041	-12.743	-12.841	-9.0994	-12.821	-15.085	-9.423	-16.448	-7.828	-11.92	-13.346	-11.536	-11.702	-13.501	-15.552	-18.443	-11.562	-9.7141	-14.781	-13.389	-14.696	-16.775	-9.176	-13.427	-13.369	-16.418	-13.857	-15.983	-10.501	-16.536	-15.446	-18.546	-10.829	-11.926	-10.826	-13.466	-13.437	-13.731	-15.136	-9.2131	-12.875	-9.9388
-1.025	-3.5361	1.4311	4.3457	1.7561	-3.5877	-6.3221	-3.8001	-2.2353	-1.0037	-4.7762	-6.0602	0.83292	-0.55681	-0.51243	-2.0967	-7.7354	-2.2571	-4.7302	1.2039	7.6845	5.3934	4.9172	5.0419	3.0883	3.0115	6.45	4.1691	-7.1459	3.6548	1.225	-3.2457	0.60418	-5.1821	0.38304	4.298	-0.449	3.4532	-4.2528	0.69619	-6.2557	-1.9775	0.15763	3.4727	-3.197	1.3207	5.8642	-5.2723	-1.55	0.3391
-5.735	-9.9086	-6.6584	-12.624	-6.578	-5.1119	-7.2163	-3.5551	-10.281	-11.325	-10.515	-11.978	-6.3796	-8.7952	-10.867	-5.655	-3.646	-13.22	-9.2087	-7.583	-13.649	-4.7815	-11.657	-3.7199	-5.1828	-10.035	-7.1594	-1.116	-2.9217	-5.6869	-6.4143	-11.501	-10.306	-7.4777	1.3845	-5.2273	-8.8394	-4.9412	-7.6054	-13.079	-6.6922	-11.015	-6.5206	-8.9707	-10.416	-5.9246	-10.338	-14.319	-11.821	-7.122
0.22015	0.13776	-2.8997	7.3404	2.811	-7.7576	-5.434	-8.7676	-6.4996	-1.1657	-3.8812	1.616	2.6103	-1.0296	1.4989	-2.5066	4.8773	-5.4129	0.19347	-0.18885	-3.9242	2.9953	-2.2497	-9.2488	1.7475	1.5618	-7.8589	-4.8055	-0.89783	1.1041	-1.3873	-8.8412	-3.2666	-6.2526	-6.0114	-4.3772	-6.5455	3.0134	-5.7716	-1.6138	-7.6295	-0.34646	-3.7011	0.032435	-4.7613	0.65169	-4.2191	-3.4749	-1.366	-6.3699
5.434	-5.0188	-0.29886	-2.0038	-4.6933	-5.5986	-3.4448	-1.2617	1.8634	-3.5711	3.3999	1.4393	0.15203	-9.3497	0.26022	7.4295	-1.2077	-1.7524	4.3879	1.1609	-4.3961	1.4112	4.7081	7.5006	8.2153	-5.7226	-2.7002	-0.44945	-1.0397	-5.5777	5.4465	-2.2292	0.3407	0.78377	-4.9588	0.23296	-1.9236	-2.4521	-1.1938	1.9979	1.3126	2.9032	1.1061	-0.36747	-3.1069	3.3538	8.0192	2.0212	1.8771	-0.73595
2.9554	-4.2371	-6.438	-3.4045	0.64942	-0.60324	-8.6772	-0.37078	-3.7628	-4.5684	0.67601	-4.8499	-4.6803	-4.3934	-5.5418	-5.2198	-7.8899	-7.5627	0.1137	-0.50447	-4.516	-0.61062	-2.4467	-2.9278	-5.4284	0.34522	7.3848	-5.9435	-7.1747	-1.5623	-7.1739	-9.0955	-1.1518	-1.6462	-5.2185	-6.7156	1.5602	-3.0572	6.2223	-5.3424	-5.1034	2.3749	-1.7369	-0.60319	1.0282	-6.2318	0.77387	-2.9285	-1.9503	-1.936
1.1304	1.6864	-0.83212	-0.38258	-1.7748	4.232	8.4309	1.4162	2.7877	-0.88393	-1.048	4.7335	5.5047	3.2934	-3.4177	0.56148	-1.1923	-1.6514	-2.67	1.9729	2.4144	0.55339	4.6027	1.1405	3.0199	0.020676	3.8834	2.4377	3.3874	3.3651	1.7673	3.5524	0.49938	2.9329	2.1888	0.99438	-2.8271	1.5566	-5.2334	-0.33799	4.1493	-2.8009	3.7315	-1.5051	4.3357	1.9858	-3.8729	0.74647	8.8974	-2.6215
-21.077	-25.068	-21.409	-26.235	-17.259	-20.298	-24.064	-21.408	-19.187	-24.455	-17.114	-16.193	-18.492	-19.117	-20.109	-16.409	-24.321	-21.458	-24.357	-25.898	-27.968	-14.568	-21.707	-27.461	-26.279	-17.676	-27.626	-16.057	-16.977	-15.838	-19.025	-16.55	-14.23	-20.475	-23.827	-14.611	-14.605	-18.044	-22.957	-23.334	-22.603	-21.643	-18.125	-21.695	-20.015	-21.58	-26.839	-24.588	-17.599	-18.068
3.7754	-5.412	-6.4359	-0.34177	-4.621	-6.2264	-4.4043	-9.9386	-1.6746	-12.523	-10.545	-1.9116	-5.908	-12.372	2.2989	-0.13255	-4.7023	-3.6871	-0.54039	-5.2478	-3.1254	-4.7932	-7.498	-0.24005	-4.2955	-1.7886	1.2645	-4.4929	-6.7976	-2.8411	-3.8852	-3.3222	-0.52791	-1.8906	-5.5789	-6.3322	-5.0118	0.46072	-10.106	-5.9371	-6.5011	-1.5992	-2.1475	-2.354	-0.46136	2.6352	-5.7572	-4.9872	-2.056	-0.65926
-14.924	-16.13	-12.56	-10.029	-12.374	-4.1944	-13.729	-12.51	-14.527	-14.047	-10.203	-10.134	-14.907	-16.079	-9.7204	-20.48	-16.336	-16.665	-16.944	-12.062	-15.433	-7.3492	-10.616	-10.072	-13.612	-18.828	-16.493	-18.14	-13.866	-7.9892	-10.642	-3.7332	-8.8795	-16.403	-15.079	-12.197	-13.968	-20.904	-15.197	-13.175	-13.956	-15.664	-17.9	-17.025	-5.9844	-18.784	-14.557	-15.808	-16.504	-13.803
-1.0481	8.2247	2.6155	5.3548	4.4585	6.6353	3.8189	6.4081	2.9816	-0.7137	6.081	3.9202	5.4801	2.7457	6.6011	7.569	8.4831	9.6825	6.9696	5.6909	8.0966	4.3104	9.2993	7.887	-0.96199	7.264	10.982	6.7081	2.5686	8.1012	5.8907	3.6767	1.9018	3.5591	7.6351	10.022	0.4957	3.3734	0.95356	8.1492	3.4699	1.3126	1.1254	9.2876	7.5352	9.6689	8.3336	6.286	9.5948	2.9779
3.4924	11.523	7.7911	1.9543	3.5455	5.1974	4.6794	6.8359	-1.4867	-0.21239	7.2587	5.3502	7.1509	5.2627	15.071	-3.8143	6.32	-1.4183	2.1248	3.3843	5.7682	3.6962	0.85118	9.4608	1.9333	1.5801	1.9429	1.6687	12.971	3.1069	13.448	7.7483	2.5929	1.4719	1.918	6.3037	3.8565	1.2817	5.9738	11.858	1.2797	6.6888	6.3045	2.1538	10.878	5.3868	2.1094	10.202	1.4609	7.1302
-2.34	-4.0907	3.7699	-1.1529	3.1593	3.588	1.2688	-0.54395	2.3112	-0.7132	-2.1969	0.11424	-0.77163	-0.42008	0.36618	-1.4422	-1.3654	1.017	-0.61299	1.7057	1.6842	-0.52365	2.0427	-0.4183	2.4012	3.0407	5.6935	-0.65255	-1.0627	5.2849	-3.2832	9.1828	3.858	2.4138	0.72274	0.55166	0.52299	-1.2589	-0.31948	6.6971	1.0135	-7.8228	7.968	9.6899	-3.7503	2.4384	-0.75332	0.52192	-3.6835	9.4168
-10.512	-11.301	-15.483	-12.927	-8.376	-5.3689	-6.1311	-3.911	-10.225	-6.0793	-12.546	-11.077	-9.4215	-5.9641	-7.0952	-9.6825	-8.236	-3.0658	-8.8637	-10.118	-17.34	-14.194	-7.7504	-8.8601	-12.792	-13.934	-12.345	-7.5019	-1.5563	-2.3211	-9.8677	-1.1248	-10.929	-7.2809	-10.295	-6.2476	-6.0543	-11.034	-7.6888	-8.2518	-7.3001	-9.9003	-12.421	-15.775	-9.965	-7.5008	-7.6062	-2.8523	-10.971	-14.272
-9.2997	-10.604	-6.6164	-6.0951	-6.3862	-12.096	-8.1856	-10.968	-12.203	-7.7362	-12.772	-11.253	-15.874	-13.806	-11.148	-7.6935	-7.67	-13.876	-13.694	-14.814	-4.7915	-4.94	-12.633	-9.2786	-13.441	-11.581	-11.94	-4.8122	-8.0519	-9.1845	-10.021	-10.045	-5.8398	-9.9071	-16.816	-5.41	-13.422	-13.522	-8.0364	-4.7623	-4.4658	-4.8974	-10.461	-8.7284	-9.6727	-7.6728	-9.3974	-12.512	-10.513	-12.984
-10.81	-11.99	-2.8459	-11.948	-9.2375	-15.064	-11.595	-12.271	-5.5327	-10.697	-8.6148	-8.8066	-15.538	-8.7284	-8.6392	-13.886	-14.987	-7.5416	-13.228	-11.582	-10.643	-12.327	-10.904	-8.1682	-17.398	-4.9945	-11.458	-14.356	-11.113	-17.881	-17.027	-6.7423	-9.4921	-5.4114	-9.22	-8.4481	-10.442	-13.6	-12.157	-5.922	-8.7439	-13.484	-7.6397	-11.642	-10.83	-19.629	-10.293	-6.0806	-14.152	-12.881
0.12837	-0.2968	7.4428	-3.6473	-2.926	-1.6956	-1.6568	2.967	-0.98439	1.638	5.8241	-2.5724	-0.11631	-1.7975	0.84929	-3.7419	3.2084	-1.8335	2.7195	0.37142	4.2337	3.4468	-1.8972	-1.4775	2.4115	4.7667	-6.1524	4.3664	1.903	-1.1309	1.6459	4.2959	1.6105	-2.691	-1.8805	-3.0868	-4.867	2.3339	5.0407	-2.692	-5.3904	4.8286	2.2606	6.0017	-0.846	-0.81847	3.6793	3.2325	-4.4001	-0.51994
-1.5407	5.8951	0.74403	-1.6776	-2.052	-1.6787	-1.7955	-5.7883	1.1504	-1.5189	-2.3398	-1.527	-2.6629	-5.5433	-4.7081	-2.8444	-1.8033	-3.9202	-4.8104	2.3461	-2.6534	-1.6087	-2.388	1.7845	-2.6418	-1.5512	-1.5457	-3.4562	-7.3965	5.0114	-3.8646	0.30484	-0.71026	4.5664	0.091282	-3.2462	1.9867	-4.489	-5.6962	5.963	2.4656	-2.8875	1.2284	1.8614	-7.6231	4.3651	-2.3128	-5.8818	-3.8554	4.523
-2.3761	-1.5308	-2.5448	0.20994	-2.6426	-5.2043	-5.2107	-9.0868	-2.8295	-4.6242	3.3638	-2.7485	0.48641	1.1964	4.9398	-3.4908	2.3244	-2.7155	-1.6105	1.9096	-4.1109	-3.3126	-6.7129	-1.7663	-1.1738	-3.763	-5.461	-3.1741	-2.3933	-0.75031	-6.3302	-6.3415	-2.4332	-8.313	-2.3571	1.084	-2.4089	1.4072	-0.92775	3.1707	-0.85602	-1.5004	-4.4502	-7.7889	-4.0982	-3.057	-3.545	-3.9408	-4.2824	-3.6426
4.3034	8.1829	8.3957	7.0327	-0.65001	0.99225	8.1491	3.6344	3.5142	5.9492	6.5242	2.962	10.014	0.13989	3.8649	7.8937	10.588	6.6291	2.1116	3.837	10.011	0.069246	7.7171	5.2021	7.8579	5.6051	3.0022	3.3011	0.53317	-0.27876	0.94794	2.043	2.0773	7.9885	6.2167	4.4612	5.7043	3.4122	4.6866	5.5639	13.842	7.2436	6.5664	0.55029	1.3934	0.2339	6.4937	2.975	2.0359	-2.7236
-10.796	-13.028	-15.011	-15.699	-9.7393	-12.129	-7.5751	-13.681	-10.91	-16.123	-8.1827	-8.1761	-10.105	-16.096	-16.996	-12.745	-15.614	-16.162	-14.393	-14.052	-5.3086	-20.978	-16.522	-13.474	-7.557	-10.872	-13.374	-12.619	-18.955	-21.295	-15.106	-12.413	-13.567	-11.539	-11.35	-7.3874	-9.2874	-13.012	-13.4	-14.364	-8.298	-8.7441	-6.8707	-10.768	-8.3436	-18.354	-16.068	-15.496	-11.289	-16.37
-9.7556	-13.179	-9.764	-8.5255	-6.6341	1.2206	-0.96163	-9.8941	-1.1907	-9.7411	-6.7385	-9.4344	-6.8843	-12.257	-6.7065	-3.465	-3.5231	-9.8121	-7.6553	-11.666	-9.868	-7.284	-9.3331	-8.1598	-11.43	-10.322	-11.246	-10.13	-5.524	-10.277	-12.729	-15.855	-12.654	-5.5643	-13.135	-8.9676	-5.4739	-8.0061	-7.419	-8.4473	-12.357	-2.8519	-13.21	-1.6176	-13.053	-7.5596	-6.9241	-5.8795	-7.4451	-10.625
5.7941	7.0129	8.556	3.7027	15.737	12.191	7.8493	7.5559	0.35168	11.712	12.09	2.9649	7.9667	5.1795	12.327	2.1651	10.29	6.3952	9.787	13.827	12.519	7.2606	1.7605	8.8207	1.8122	8.5239	6.1737	4.7986	10.444	8.4983	13.45	7.5723	10.19	-0.41445	-1.0111	12.398	7.5807	0.86775	3.7254	7.3133	2.7739	5.2929	4.3515	6.8556	5.8852	2.4423	11.11	13.405	1.7801	4.7792
-11.42	-12.45	-16.062	-13.323	-9.9622	-6.4415	-15.033	-6.3578	-10.331	-10.939	-9.0449	-9.6627	-9.1616	-3.4682	-13.588	-13.36	-11.128	-10.525	-6.8278	-6.6177	-13.523	-12.016	-9.9921	-8.677	-3.4582	-8.8241	-4.5602	-10.179	-17.226	-11.633	-14.553	-11.971	-8.1669	-5.4991	-12.353	-11.089	-13.693	-6.3327	-14.376	-7.4538	-11.214	-15.129	-7.0698	-4.483	-13.228	-8.5037	-10.334	-6.9064	-4.0207	-13.996
-0.16955	-1.2092	-4.7754	-2.872	-3.62	-3.5395	-2.8518	-5.4732	-4.4462	-4.1037	-3.7228	-1.5669	-3.864	-3.1593	-4.28	-1.5129	-2.5186	-1.8853	-2.6897	2.3652	-3.729	0.56929	-11.703	-3.8989	-9.4684	-3.7072	-2.3414	-5.0568	-4.8402	-7.9188	0.72813	-4.3502	2.0655	-7.3656	-5.0839	-1.4177	0.7235	-5.796	-5.1787	2.2208	-3.115	2.4629	-3.9256	0.95117	0.92409	-6.7011	-3.0804	-1.095	3.2061	-3.2184
-8.2612	-6.6036	-12.758	0.36689	-8.5292	-8.5109	-3.8088	-8.2681	-6.7299	-9.0564	-6.9747	-11.157	-1.2953	-12.613	-10.138	-7.1718	-2.7855	-9.1229	-8.324	-7.4492	-9.226	-8.5911	-11.185	-5.785	-11.747	-6.0761	-2.5652	-6.9962	-2.729	-12.492	-8.1488	-11.352	-12.566	-12.802	-3.4576	-14.389	-7.2168	-3.1259	-5.2916	-13.751	-12.591	-7.2083	-13.123	-5.2358	-8.3534	-8.9366	-11.265	-3.926	-4.5516	-2.8503
19.341	11.049	14.499	16.587	11.48	3.2691	6.8033	11.725	8.1325	9.3681	10.581	14.133	10.127	6.9499	6.2655	12.066	9.5405	8.9631	1.404	8.8382	10.939	6.2878	5.7648	2.4476	11.86	8.8882	9.7229	3.4917	6.3441	9.5552	5.5781	13.972	12.477	10.032	1.7898	11.227	2.0082	8.3875	10.444	10.021	14.634	7.0245	3.3968	12.367	10.479	7.8437	6.4743	6.0252	10.263	9.1087
-4.2342	-2.0843	-8.6213	1.3843	-4.8804	-1.1883	-10.297	-5.2189	0.50892	0.016262	-9.8087	-5.4786	6.788	-3.8971	-5.2013	-0.81397	-1.4116	-4.3062	-6.578	-4.4781	3.9505	-3.0163	-8.517	-5.2103	-6.5633	-11.931	-2.0238	1.3769	-5.5522	-2.552	0.60722	-8.5412	-9.9382	-4.4239	-0.70294	-3.2678	6.8913	2.3002	-5.4785	-4.4363	-4.6454	-4.9154	-7.6331	-7.0558	-6.124	-2.7261	-8.3571	-2.3436	-2.4324	-1.8038
-9.3527	-13.206	-12.548	-9.1167	-10.948	-9.4739	-9.538	-4.6064	-8.1761	-8.4806	-0.38822	-10.465	-15.725	-7.7737	-5.6949	-6.8946	-10.11	-9.7127	-13.905	-6.5795	-8.7304	-11.562	-13.3	-9.1105	-11.099	-8.7285	-9.3372	-9.7161	-15.927	-5.8369	-9.8872	-10.661	-7.6148	-2.9148	-7.2445	-9.1459	-11.404	-13.662	-5.8647	-11.882	-12.926	-8.4217	-12.329	-12.159	-12.414	-9.7437	-10.148	-10.13	-7.1938	-8.1111
-2.9427	3.3993	3.8576	3.9013	1.1301	-2.1512	-3.5769	0.90402	6.43	9.0847	-1.7302	4.7141	1.4655	3.7602	-0.27482	0.22218	6.1889	1.2492	-7.1067	3.4988	0.70971	-1.5638	-0.52466	6.3956	1.7647	4.4095	0.45082	-1.5684	1.3679	1.7971	8.6414	3.5793	-0.36965	3.8904	-3.6196	9.1618	-1.1208	4.6104	0.57891	-3.1427	5.2516	2.2174	5.2329	-1.6113	5.3428	5.1379	9.4792	-5.6821	0.18159	6.5529
-4.3277	-12.088	-3.009	-0.47169	-3.0648	-4.8601	-0.85822	2.1202	-6.375	-0.78753	-0.32044	1.4509	-2.8355	-6.0093	-1.4259	-5.1128	0.92745	-0.27723	4.8476	1.8447	-2.7906	-4.9697	1.2364	-5.4019	-5.5532	-2.8479	-2.1724	2.3105	-2.3623	-2.0905	-1.9643	5.2551	-5.6501	3.5117	2.3819	10.949	1.8625	-5.582	-0.68979	3.6553	1.1868	5.4673	-3.9463	-0.2497	-2.1339	-2.3862	-4.4602	0.81233	-2.5398	-0.41337
0.090712	-3.7673	-7.0773	-5.136	-10.446	-6.1956	-5.107	-8.8392	-10.081	-4.2877	-4.7061	-7.4235	-11.71	-9.0159	-7.9451	-2.0962	-9.1678	-8.9727	-4.5056	-4.5319	-0.76065	-6.5448	-4.7151	-8.1918	-6.8684	-14.385	-4.5667	-10.501	-8.7486	-7.685	-5.2322	-6.28	-1.7638	-5.384	-4.074	-6.7678	-3.1772	-13.096	-5.9216	-9.5238	-10.631	-12.662	-6.7629	-1.6366	-10.421	-9.0315	-10.989	-5.0357	-4.8356	-2.9911
11.195	5.7568	7.4067	9.6626	8.4241	9.9647	13.971	6.0756	4.7294	1.3875	8.9844	14.887	9.2292	16.379	9.1084	14.001	13.537	5.2264	15.299	13.332	9.7316	6.5228	12.874	7.3422	12.136	8.0801	7.5592	3.7839	11.463	15.355	1.86	0.60047	3.9532	13.391	6.0154	5.9455	8.0974	7.9845	21.865	11.874	6.2654	15.089	5.489	6.5983	13.835	8.2646	9.6218	10.763	6.9558	11.421
4.0768	0.78844	-2.7556	3.4334	3.4343	7.187	-3.7333	3.127	6.3965	-6.5286	0.13413	2.8848	-2.8305	-1.7857	1.0644	0.23546	3.4523	-5.6631	-1.1392	3.0658	-1.8608	7.5748	-1.807	-1.2271	-0.091662	-0.23911	3.0805	0.99401	5.0114	-2.9518	-0.97071	1.6081	11.505	2.5077	-2.8655	-5.877	-1.6885	1.3389	2.2631	4.3922	2.8964	1.2215	1.9368	-3.4605	-0.18165	-3.6835	-1.0409	0.62261	3.2888	-3.8661
12.801	6.1135	10.197	7.066	7.5289	10.029	10.957	10.042	6.2199	0.41717	6.0773	12.451	0.6443	5.4047	5.5009	8.2505	10.309	14.158	6.7929	3.716	4.7807	9.3465	4.78	5.7428	5.7908	9.3274	8.0309	5.2664	3.8048	9.9575	13.8	6.4938	15.787	12.507	6.8521	11.052	8.7853	13.006	13.25	6.1683	15.399	8.4955	6.3413	6.2227	13.084	10.025	9.0766	14.968	16.627	14.156
4.329	2.2153	-2.3853	2.4278	-1.8604	-2.9202	-0.2171	3.8717	-0.18213	1.0513	0.89839	-2.621	6.6279	0.20638	2.4838	9.1436	8.4246	1.0498	1.261	-0.89141	-0.21614	2.5556	-1.3933	0.12295	1.5501	11.018	-4.0152	3.5581	1.5695	0.92577	0.12607	3.425	4.5636	-0.7345	0.59196	2.9845	6.4413	5.0009	4.0701	2.7697	1.4605	1.7734	1.3781	-1.731	-6.6575	0.16111	-10.512	3.0466	1.5637	-5.8824
11.315	12.898	13.564	8.2948	2.5915	12.794	4.9426	10.196	8.0485	10.572	5.205	5.0736	12.661	9.3815	15.969	4.1832	1.8789	7.5807	6.1225	8.4499	9.2294	11.256	5.012	18.616	10.603	9.3683	10.383	12.164	10.297	11.062	7.8256	8.4036	7.4173	6.7595	6.2227	13.144	12.672	8.5776	9.8714	8.5483	13.459	8.9924	3.4106	9.8357	6.9237	12.068	5.5683	10.647	14.581	14.491
-9.6402	-22.285	-9.6468	-16.743	-6.5995	-7.3395	-15.824	-13.498	-13.546	-21.068	-11.928	-16.658	-19.34	-9.6345	-17.021	-17.729	-10.499	-15.298	-12.612	-23.558	-13.746	-16.729	-16.881	-6.9535	-12.209	-16.998	-18.073	-22.084	-12.774	-15.435	-13.136	-20.623	-17.182	-9.0489	-2.9818	-17.29	-16.748	-12.966	-8.6567	-15.297	-12.826	-11.125	-16.803	-11.37	-18.259	-17.928	-15.886	-16.417	-13.606	-11.591
-7.3296	-0.77713	-3.0577	-5.928	-7.674	-0.075768	-6.5257	3.7214	0.87478	-9.4714	0.90476	-8.6286	-6.968	-3.784	-8.6895	-3.8367	-5.6591	-7.6074	-8.3443	-5.8537	-7.1616	-3.7007	-5.6651	-9.1026	-5.4235	-4.2804	-4.0992	-5.7226	-0.48249	-1.4736	-0.9412	-6.5826	-0.67239	-0.54596	-1.8198	2.9293	-5.079	0.18019	-0.050986	-5.497	1.5841	-1.4657	-2.7542	-2.4002	-9.614	-4.3349	-2.8216	0.96056	-3.9821	-4.2492
0.0095324	-1.205	-3.405	-1.1428	-5.775	2.8736	-7.2371	0.59394	2.0114	-2.5174	-3.6759	-3.2384	1.25	-6.2871	-1.2765	4.3378	3.0013	-2.0184	-4.7132	1.2114	2.6133	-6.1931	-0.94063	0.35136	1.5257	-1.4368	-1.8729	-4.5394	-3.6059	-0.88525	-2.9155	1.0184	-5.18	-0.93739	1.4835	2.921	6.3652	-3.8017	2.9542	1.1293	5.2156	3.4485	0.22185	-2.1505	-5.2784	0.082038	-4.2763	2.2603	0.50445	-2.8649
-4.3023	-1.6557	-7.3108	-6.0751	-3.6675	-0.75305	-0.42381	2.0521	-5.3218	-0.60607	-5.8477	-2.0767	0.67318	-5.0989	-3.2609	-11.779	-6.42	-7.3906	1.3341	-12.262	-1.5437	-3.1915	-5.5616	-6.3884	-3.8439	-8.1995	0.78285	-1.5347	-0.84943	-6.25	-5.605	-6.8496	-2.0403	-10.698	-3.6985	-5.8231	-2.9814	2.2917	2.7321	-2.8899	-4.1209	3.0745	-9.7916	-3.9584	1.1225	-5.6023	-7.0657	-9.4676	-9.2663	-0.54464
-1.3716	-4.7835	-1.082	-5.9081	-4.931	-1.7159	-4.1678	-6.8542	0.084065	1.556	4.6326	-7.8869	-5.2626	-12.149	-3.5005	1.2625	-1.4832	-6.3735	-1.5251	-3.5648	1.8406	-2.4921	-7.6826	10.548	3.27	-7.4148	-3.8827	0.075434	3.6165	-3.6943	-5.4959	-5.6951	-0.40123	2.6717	0.16989	-2.1955	-1.0805	-3.5558	-2.3717	3.6738	-2.9129	-3.4199	-5.755	-5.9208	-1.1032	-2.6791	1.3661	-2.4612	-2.0895	-7.6817
-4.3095	-8.0739	8.0211	-2.5978	-2.973	-2.9862	2.3572	-1.0912	-1.7868	-3.4842	2.0643	-2.1428	-3.5248	-10.346	-0.934	-6.9575	-2.3852	-1.2408	-1.3253	-5.9722	4.2165	-7.9261	0.62901	1.4228	1.0524	-4.0759	-6.318	1.0254	3.1029	-5.8789	1.7739	-3.2124	-4.6818	0.73767	-4.9701	4.4392	2.1562	1.167	-5.5054	-9.3903	6.7337	-1.6216	4.3624	-6.6813	-2.9621	0.36432	-2.2601	4.2136	-3.4141	1.7292
-19.679	-26.177	-17.238	-23.407	-17.05	-17.074	-27.284	-20.515	-27.16	-22.084	-19.615	-23.064	-24.025	-22.967	-26.025	-20.105	-16.812	-23.367	-22.054	-18.984	-20.721	-25.914	-16.418	-27.027	-23.754	-18.28	-27.61	-25.515	-21.914	-28.654	-23.694	-22.61	-12.462	-15.193	-22.682	-18.935	-21.884	-21.901	-31.159	-27.223	-21.126	-25.038	-22.031	-25.446	-26.018	-17.401	-18.432	-19.77	-17.386	-24.927
-5.7618	-9.336	-1.4572	4.7436	1.6307	-5.0735	4.3756	-3.4744	-6.0845	-6.4403	2.3361	-6.2215	-4.3495	-8.3682	-0.8969	2.1308	-1.5506	-1.7131	-4.0441	1.9276	1.644	-5.9806	-6.4777	1.4034	4.1742	-2.8759	-2.1243	-0.36309	2.5261	-1.6382	-4.2134	-10.149	-5.7244	-13.792	-5.7139	-1.2414	-1.3998	-2.2651	-4.4783	-3.6934	1.5591	-1.796	-3.6602	-0.44601	-7.7987	3.1886	-13.085	-9.2036	-0.41266	-9.1272
-10.55	-9.8715	-3.0891	-15.823	-11.186	-8.7014	-8.8634	-12.331	-12.587	-10.32	-14.536	-10.289	-6.2413	-7.0482	-6.2388	-15.574	-10.794	-20.386	-13.114	-4.0409	-14.51	-9.7197	-17.247	-9.455	-11.634	-15.401	-9.7724	-6.9901	-9.5177	-10.655	-4.1808	-10.334	-14.911	-5.25	-10.67	-7.7176	-16.937	-15.765	-9.1343	-6.3209	-6.4709	-7.5637	-3.9431	-8.2141	-11.969	-11.44	-10.511	-7.5541	-11.299	-10.295
-1.3997	-1.0466	-3.6501	-2.1944	-3.763	-2.7202	5.7965	-5.2966	-2.5378	-3.3375	-0.86802	-5.849	-3.0742	-2.8449	-5.6186	-3.0588	-0.82957	1.9938	2.6512	-2.0887	-7.5609	-2.6354	-1.0996	4.1201	-2.5543	-1.0267	1.5058	-0.56375	-3.8707	-4.2815	-1.698	-4.1752	-1.8697	0.057255	0.80112	-2.21	-2.5542	-3.6103	-9.0018	2.0823	-5.6221	-0.39827	-1.8207	-4.2239	-2.6057	-0.68209	-3.784	-0.12362	2.0262	3.7851
2.7169	0.65596	0.51071	-4.253	-8.1657	1.0966	1.727	-1.2088	0.15432	-5.182	1.8326	-4.4762	-1.1545	-3.7795	0.017659	1.3925	1.793	1.295	-4.397	-4.032	-0.70683	-5.596	-4.4239	-0.90589	0.45373	-4.1918	-0.68463	5.1365	-2.2553	-3.5726	-2.4462	0.29588	-5.3017	-2.3503	-1.9766	-2.4454	-2.7545	1.5757	-2.1729	-10.689	-1.3918	1.8151	-0.88265	-2.1219	-1.3291	1.507	3.8208	-1.8718	-2.7832	1.7892
-6.8745	-0.27939	-1.9795	-3.9122	-4.1813	-4.8116	-7.8715	-15.447	-10.644	-9.1719	-2.7291	0.69533	-14.068	-3.6141	-11.539	-9.8453	-13.424	-2.7429	-3.9183	-6.8585	0.33241	-6.2253	-11.363	-10.483	-4.5851	-2.9556	-7.4065	-7.4224	-8.6829	-9.8285	-6.2435	-9.91	-2.001	-12.824	-10.996	-12.812	-7.447	-1.7811	-5.9389	-1.9473	-5.1562	-0.5773	-12.668	-4.9037	-2.3306	-8.3731	-5.5386	-5.438	-5.7525	-10.228
2.9713	2.1457	1.1714	1.1915	6.0096	4.5879	3.2656	0.99152	1.8193	3.5628	-2.7578	9.4761	-4.0165	0.53657	-0.22876	2.3258	2.9475	7.4355	3.0547	2.071	2.04	11.562	2.8977	7.5272	2.4793	6.1111	0.32548	3.8294	1.7661	6.1513	5.3486	2.4958	8.5199	6.5518	3.7943	2.3912	2.2502	5.5174	1.9063	1.2044	1.7394	1.6787	5.6373	5.4312	2.4309	5.8145	8.9304	3.6367	2.7578	12.674
-19.834	-22.502	-13.691	-19.542	-22.741	-21.368	-22.381	-18.858	-14.491	-21.339	-20.057	-23.387	-19.176	-20.206	-19.588	-13.156	-21.114	-17.872	-23.089	-21.057	-22.241	-24.683	-19.85	-23.541	-27.399	-26.632	-19.526	-12.175	-13.297	-22.074	-23.351	-22.462	-26.283	-22.088	-16.171	-16.507	-29.185	-17.982	-19.424	-15.992	-21.328	-25.177	-20.799	-23.766	-19.035	-24.544	-21.547	-18.022	-23.495	-18.711
-1.2417	1.5644	0.341	-3.157	8.3705	-0.3662	2.7078	2.0109	-1.0259	-0.27334	-0.33665	-2.6621	1.459	0.17305	11.359	2.0222	6.9994	-1.3004	-0.91301	3.0661	2.7374	8.4531	0.35914	-1.5033	0.87656	4.5084	4.9276	7.8441	-3.4599	-0.37369	-2.5899	-2.9413	-1.7404	-0.31049	-0.20266	-3.7046	2.0843	-0.42969	0.28792	0.71932	-3.2311	0.90045	-1.2863	-10.024	-4.5918	-8.0383	-3.8234	3.8681	2.7463	1.5651
7.991	9.2458	2.1159	3.8916	3.0624	8.8192	6.6049	10.61	6.5912	11.794	7.3758	6.6191	4.7104	6.376	4.5641	5.1351	9.4202	1.0347	5.6013	3.7963	11.613	11.052	9.7281	4.8668	9.1554	15.139	7.1964	4.7271	9.1074	14.598	8.2133	6.861	5.8281	8.8045	7.8699	16.091	6.3095	5.0805	4.9431	7.4076	13.4	9.5167	8.3263	-2.9559	6.0444	10.088	5.727	5.7763	7.1431	7.162
-7.4185	-2.8474	-5.5905	-1.8632	-3.9041	-2.1427	-0.95218	2.1597	-0.051325	-8.2857	-5.7447	-1.4966	-1.855	-7.5165	-5.9472	-2.8581	2.1406	-2.0422	-1.7258	-3.0119	-1.882	1.4386	-3.9535	-1.2559	-4.3479	-6.9119	3.6287	-2.8345	-4.2686	-1.9131	-6.8255	2.8097	-11.067	-5.6313	-2.8752	-0.28295	0.95821	-0.74461	-12.446	5.4885	-3.9229	-10.346	2.1271	-8.3558	2.4961	-1.7491	-4.8486	-3.7955	1.0917	-3.5081
10.329	11.015	12.44	9.1811	12.764	6.496	8.8799	9.7351	13.562	15.342	14.601	13.326	10.137	9.7549	15.612	8.7664	10.954	12.698	6.7867	11.083	7.5678	12.27	11.291	14.599	5.885	12.99	14.378	8.0066	10.294	9.759	11.815	8.6621	9.8973	3.4565	7.0329	9.2077	8.0019	9.2788	12.684	3.4753	13.978	12.239	9.4719	9.5287	3.2983	14.477	15.08	9.4001	3.6466	7.3531
8.6552	1.7265	7.4431	5.7502	18.09	6.9234	8.6158	7.3004	11.384	9.6046	5.9886	5.3339	16.869	7.3046	5.844	5.5671	7.7209	10.297	8.9048	6.8899	8.1923	11.171	8.7059	12.331	9.0414	13.73	6.8695	7.3334	5.3717	7.7381	5.9697	9.4501	4.3963	0.69169	5.162	8.3077	4.7886	11.482	10.347	10.924	9.1744	10.845	4.2941	8.0127	5.4174	10.626	10.534	11.506	7.2621	5.4967
0.42599	-5.2737	7.2956	-7.3175	-2.5766	2.3674	-0.93188	2.2338	8.618	-3.0905	-1.6555	-0.09591	0.58262	-2.1072	1.1435	-1.9592	-5.1707	-7.2849	-0.91913	-2.5667	3.9982	0.98078	-2.9038	-1.2308	3.702	4.0195	2.6296	2.3384	-1.6682	2.1197	5.3823	-1.0355	0.49547	-1.048	-4.5561	5.9952	4.6187	-6.9153	2.0647	4.7005	-2.7377	7.1921	0.86579	7.2562	4.3396	0.41252	2.2889	0.26904	1.5444	4.53
-6.5984	-0.92519	-8.4736	0.69437	-8.8776	-5.1441	-4.7983	2.3367	-8.9951	-6.5043	-4.6704	-3.5448	2.3717	0.95169	-3.2861	-8.8671	1.0887	-9.3484	2.1954	-1.4664	-3.2458	0.99332	-2.5731	-6.2342	-0.6172	-2.4665	-3.6501	-1.0378	1.0005	-4.929	3.4007	2.6572	-6.5065	-0.8237	-1.4492	0.6975	0.19566	-1.0732	-1.3477	-1.604	-3.1357	-4.7665	-7.1366	-0.0093649	-4.1884	-5.9687	-6.5106	0.82339	-7.431	-1.3834
-16.915	-13.361	-7.6407	-13.395	-14.209	-11.318	-15.103	-14.942	-5.7555	-14.171	-13.27	-11.02	-17.19	-12.916	-12.753	-15.993	-8.4905	-15.977	-10.959	-18.385	-11.15	-15.345	-12.276	-11.141	-11.752	-13.669	-12.912	-14.66	-16.266	-10.709	-17.173	-19.796	-13.86	-15.005	-7.8962	-17.393	-16.519	-16.885	-19.798	-13.893	-12.308	-15.124	-14.917	-13.211	-11.682	-16.006	-12.645	-16.073	-8.713	-13.641
-3.0582	-6.1421	-4.6279	1.2967	-4.737	-8.8157	2.9449	2.4208	0.094075	4.7076	-6.4231	-1.1121	-6.5503	-0.78617	-2.5541	-0.77928	3.5561	-0.011782	-2.103	-5.139	1.2728	-0.2242	-5.0868	0.81025	1.4895	0.070535	-3.8483	0.2176	-0.61385	-0.062972	6.6308	1.1273	-5.9792	-3.352	4.0235	-3.925	0.22135	4.0113	-0.31324	-1.5491	1.1488	-2.848	-2.2077	-0.058189	0.75503	-1.5486	-3.2846	0.92465	-1.7301	-6.7819
-4.6418	-6.7705	-4.0418	-4.7253	-6.8194	-8.9933	-2.9627	-5.6862	-3.6523	-6.2759	-1.3456	-5.724	0.51676	2.5884	-5.6252	-5.2161	-11.337	-12.27	-16.086	-10.063	-3.7449	-10.106	-3.1277	-4.6189	-11.62	1.3355	-3.2872	-5.5858	-1.9228	-4.8282	-4.723	-1.4037	-5.1956	-4.9194	1.5916	-6.3177	-12.132	-1.7344	-7.7293	-3.1875	-7.1001	-11.019	-12.652	-2.7517	-3.76	-1.1141	-14.124	-2.6234	0.34846	-2.7469
-6.5984	-4.8264	-0.47336	1.4576	-0.78619	-2.249	-3.4371	-1.9857	-6.2447	-0.16085	-8.9628	-6.4706	-5.7502	-3.3009	-4.4254	-5.8215	-10.097	3.4337	-0.72209	-5.0164	-7.8289	-3.9053	-2.9276	-1.3248	-6.9026	-4.9989	0.059656	-1.9915	-7.0414	3.0622	-5.5667	-0.29459	-1.6344	0.75636	-6.2946	0.64799	-4.7834	-1.7368	0.12209	-3.7946	0.248	-3.1881	-4.7383	-4.7543	-4.7723	0.32621	2.2309	-0.17345	-1.2032	-5.0963
2.1168	-1.0757	1.6835	5.9535	5.5647	-0.53376	7.5804	7.7354	3.7921	5.0441	4.7871	11.188	7.8833	5.1649	7.7902	6.652	4.5089	0.06289	8.4364	4.8152	10.34	7.6015	1.164	-1.1184	3.7318	5.6932	3.2341	11.731	2.6465	3.565	10.627	-4.4548	9.8166	3.9189	7.7537	4.6471	6.8471	1.6324	3.4253	6.7615	6.9832	1.6325	1.9351	6.223	4.3056	-0.60666	11.73	5.4017	1.8635	4.4059
-2.8847	0.21519	-1.1979	4.4463	0.17592	0.73274	-0.5543	-6.4147	5.1768	0.23077	-1.6804	-0.53593	-2.1529	-2.2433	-1.7448	5.7943	1.2709	5.0939	-4.0593	2.6284	3.4538	2.1958	8.4334	-1.2198	0.6629	2.2335	-7.6917	-2.6671	3.7844	-1.8176	0.39428	-1.3056	-1.2094	-1.5973	-1.5809	1.5749	0.92472	-1.2838	-3.0319	8.7493	-4.2161	-1.7152	5.934	4.3027	9.1479	1.522	5.364	1.8693	0.4094	3.0682
-27.039	-28.438	-19.273	-18.524	-22.849	-26.91	-22.36	-20.939	-26.296	-21.279	-22.09	-24.609	-20.664	-24.867	-26.752	-22.447	-18.41	-23.263	-24.207	-24.109	-13.822	-20.894	-21.003	-22.981	-22.726	-15.846	-23.132	-20.488	-21.077	-23.34	-24.115	-17.205	-21.007	-20.378	-21.492	-28.788	-22.809	-30.975	-22.483	-22.101	-24.778	-16.303	-23.277	-23.559	-22.291	-24.548	-22.258	-18.687	-16.187	-26.305
-3.2742	-2.94	-6.32	-1.9158	-6.0228	-2.9513	-2.0032	-1.1153	0.19396	-1.7305	5.8675	-1.6001	0.59544	3.0888	-6.888	-1.1744	-0.54041	-0.10456	-4.775	-3.9845	-8.6638	-1.2085	2.6781	-5.0641	-4.035	-2.5477	0.29913	-7.8426	-4.3657	-3.5233	-2.3524	-3.7778	2.3041	-5.965	-4.0593	0.14091	-4.5499	2.9125	1.3074	0.25019	-3.4814	4.3629	-0.056754	2.9404	-4.6753	-5.6473	-9.6484	-11.088	-5.2269	0.031908
-5.9286	-6.8673	-1.3051	-7.4082	-0.43381	-1.5997	-8.4082	-4.2504	-3.454	-6.2999	-4.4611	-8.2807	-0.029042	-4.8344	-5.1173	-1.866	-1.6577	-7.5495	-3.5088	-6.0985	-4.5197	-3.8414	-7.1511	-10.828	-4.7863	-7.6811	-3.5842	-2.6159	-4.4021	-3.3418	-10.543	-0.77222	-7.368	-5.0043	0.45226	-6.2888	-7.8392	-0.10096	-2.4366	-4.3696	-2.6709	0.53597	-3.2586	0.45587	-13.522	3.5582	-4.9487	-1.2202	0.59907	-8.1038
6.0896	0.42791	0.59971	4.4608	12.656	-3.9357	0.12392	8.64	9.4036	1.3286	0.46023	6.3202	-1.2105	7.0029	4.4843	3.0193	11.111	3.8575	4.5011	3.7897	6.0248	9.0059	4.793	6.9949	9.2463	8.1741	8.3026	4.6109	4.701	1.0099	-0.11581	6.9224	4.9456	5.5554	2.1216	10.2	2.6092	9.6807	2.6698	4.6189	4.9142	1.555	3.5832	7.3972	5.8733	12.775	6.7809	6.4125	9.1253	8.819
2.9368	-5.41	-2.4399	-1.614	4.3549	0.87883	-0.42528	2.2349	-0.0085487	-2.8415	-0.50683	-0.086637	7.3577	2.8816	4.6638	2.0005	4.1559	-2.556	1.3763	4.1671	5.7304	2.5263	-0.69777	-1.1289	2.9092	1.0534	1.5549	-3.5578	-6.2443	0.94663	-1.5832	3.8125	0.065641	3.9239	1.5472	-1.9514	2.5075	2.5108	0.63065	-3.4498	-1.7309	4.874	0.72381	8.0406	-3.4899	0.33293	2.6058	2.8528	-2.3692	-3.5172
-3.7219	-9.4931	-3.8364	-6.7105	-4.7379	-3.5946	0.79727	-3.4689	-1.6121	-6.7666	1.5091	-7.0899	-10.404	-5.5483	-1.0973	-4.1003	-0.48568	-3.9976	-3.1819	-5.7833	-0.24164	-12.591	-1.6889	-3.5419	-3.2339	-2.7812	-9.0341	-4.049	-1.6165	-1.6185	-1.1562	-3.186	-1.2719	-11.018	-5.8919	-4.8558	-9.8699	-0.61103	-3.6236	-4.489	-6.379	-2.436	-6.4411	-4.3689	-5.9064	1.7014	-1.0862	-6.7714	-6.2586	-1.2895
-7.2659	-14.385	-14.889	-4.7639	-5.288	-3.8048	-6.9999	-14.751	-13.612	-10.646	-11.419	-12.871	-17.494	-14.324	-14.776	-11.133	-14	-15.372	-8.0811	-8.6088	-10.536	-12.978	-9.8395	-11.977	-15.643	-5.9362	-13.135	-9.6055	-8.4542	-6.781	-13.217	-8.9601	-13.222	-6.9031	-7.11	-13.152	-7.5237	-12.622	-9.6266	-12.196	-9.1349	-13.057	-4.7015	-13.193	-11.762	-7.9911	-8.2397	-14.491	-13.949	-12.1
-2.4875	3.5478	-10.507	-4.5834	2.6577	-3.2285	-4.7212	-5.9157	1.0794	-5.9472	0.21285	-5.0793	-1.8877	-6.3547	-7.1879	-0.11504	-5.6188	-1.7103	-4.4019	-5.9892	-1.5758	-1.2767	0.47563	-4.9864	-3.8627	1.1627	-3.26	-4.4651	-8.3713	-4.9579	-1.0757	-3.3624	-2.8222	5.8996	-0.79571	-0.056817	-3.5022	-8.2035	-2.2682	-8.2336	-3.9099	-6.0747	-2.9105	0.34404	-1.6767	-2.3957	-6.9073	-2.8489	-5.0027	-1.7986
-14.247	-15.525	-17.08	-13.907	-15.917	-13.572	-15.142	-6.2347	-18.139	-12.169	-9.8768	-12.513	-14.432	-13.149	-19.074	-14.371	-17.351	-17.442	-9.8119	-10.229	-9.0864	-7.0046	-15.04	-8.779	-17.048	-12.492	-15.744	-19.766	-18.603	-10.759	-10.424	-19.649	-17.924	-15.201	-16.37	-12.476	-13.875	-13.233	-9.1663	-18.264	-20.087	-11.462	-15.357	-13.142	-19.586	-21.727	-11.166	-10.341	-12.558	-14.796
-0.27794	-2.8705	-0.18838	-6.4498	-0.96581	-4.3716	-2.3115	-5.2124	-0.90203	-8.6224	-6.4883	-1.6751	-8.9727	4.0003	-3.3901	-2.0298	-1.9329	0.4558	1.7691	-2.6381	-5.0788	4.7056	-3.5542	-4.2934	-4.2578	-1.3261	-8.016	-1.9365	0.76383	-5.8006	-6.912	0.24953	-5.4654	-2.8833	-1.9265	-0.8617	-4.4134	-1.3732	-1.2565	1.9729	-5.1216	-9.1107	-4.5785	-4.1479	-5.278	-3.3048	-1.2553	-8.727	-6.7613	-5.2936
4.6833	13.628	6.6281	4.3234	5.7138	1.2221	0.063097	3.9474	7.3033	0.43693	2.0948	7.565	6.1119	9.8971	4.4477	6.2345	4.9289	-2.8873	7.1863	4.5937	1.9685	1.247	0.14271	1.9614	2.6087	5.3655	6.395	4.8627	5.2547	10.075	2.0714	-0.2807	4.5188	3.4154	6.4327	8.2784	-0.19612	1.9883	1.5445	0.99415	5.9171	4.8875	3.2705	4.9071	1.7681	-2.0189	5.8252	-0.76958	11.452	4.1038
-2.0953	0.3824	-1.9362	1.9061	2.9087	4.8441	2.9108	0.20087	3.7729	4.2021	4.0605	-6.1221	6.8268	3.0824	7.2833	1.4626	-0.96757	2.8741	3.8993	6.9321	-0.53286	1.4838	4.6028	7.074	-0.57115	2.6286	0.3945	-5.3068	-3.6204	-1.9767	-0.45458	2.0965	-3.3822	4.5376	3.8541	0.31456	-1.216	0.37986	4.153	0.24935	1.6388	2.405	4.7778	-0.84589	5.2248	1.761	-1.3939	1.4314	-1.2439	3.853
-12.277	-11.254	-13.37	-16.493	-12.91	-23.521	-8.1214	-18.67	-18.918	-22.316	-14.145	-16.294	-18.186	-17.512	-15.786	-19.309	-13.799	-17.031	-12.484	-13.62	-15.649	-12.977	-15.369	-12.475	-18.351	-15.575	-19.599	-6.233	-16.941	-21.326	-11.08	-20.869	-16.641	-19.889	-12.557	-13.423	-17.02	-16.503	-20.474	-18.06	-11.192	-12.013	-15.659	-12.699	-16.941	-11.51	-13.512	-18.842	-13.409	-14.467
-3.116	1.9753	6.9685	0.81929	-3.6329	-3.9849	-5.0144	-2.4773	-0.034346	-7.5189	2.4417	-4.026	-5.6681	1.6255	-0.97377	-8.3215	-10.824	-2.6382	1.702	-3.5995	-2.4286	4.4451	-0.15539	-5.9534	-2.2945	-2.2772	2.1185	-4.2834	-2.9145	1.8674	5.9954	-1.8031	-4.353	-7.5244	-1.8196	-5.7726	-0.12358	-1.3099	-0.92266	-5.3112	-3.8128	-7.9807	-7.0807	-6.2424	2.3124	3.7904	2.659	-3.5524	-4.9312	-2.747
-7.7267	-13.304	-8.5001	-10.722	-10.498	-9.241	-12.63	-14.404	-7.2341	-10.143	0.73999	-16.404	-9.5281	-15.414	-11.141	-6.6891	-9.3346	-7.7732	-5.9863	-5.9569	-12.156	-4.2196	-17.482	-15.589	-11.144	-13.898	-4.4424	-13.753	-11.648	-8.0873	-15.603	-7.4785	-13.807	-12.254	-13.933	-16.987	-6.5374	-14.043	-7.4687	-5.2654	-11.151	-8.6405	-8.8857	-7.2303	-14.97	-12.199	-7.5129	-11.836	-19.587	-14.351
-1.1128	7.2643	0.69223	-2.7004	1.6687	0.73816	-0.77742	-6.6546	-1.1534	8.9041	-0.16533	2.7078	-9.4471	8.1637	-0.14641	4.9554	0.67156	1.2591	-2.8243	3.6302	0.51897	4.6995	5.1784	3.7605	-0.94392	2.6429	7.2624	2.3248	-0.74875	7.246	-3.4331	0.28295	6.4896	-3.1157	7.6778	0.64658	4.1926	6.032	-0.19088	-1.4174	-4.7887	4.6853	5.4488	2.6872	0.98735	3.9905	1.8865	1.3866	-1.6224	5.3474
-15.085	-12.196	-11.999	-9.7786	-6.8248	-8.0079	-0.10053	-4.6712	-5.9975	-10.616	-5.8534	-9.8839	-12.99	-11.011	-7.319	-6.2128	-7.3211	-12.265	-7.8202	-9.5258	-3.9361	-10.517	-4.9061	-12.078	-6.7891	-5.5402	-7.4847	-3.49	-12.622	-4.1486	-10.921	-3.0501	-5.9487	-13.549	-9.3852	-4.3341	-14.066	-9.8145	-6.0319	-8.515	-15.435	-19.554	-14.39	-7.1228	-5.7452	-9.3714	-11.938	-7.0308	-13.566	-14.369
-7.8525	-10.809	-4.4896	-5.6287	-11.556	-8.8278	-10.56	-3.2951	-5.7979	-10.137	-11.456	-7.9199	-16.138	-12.703	-3.7854	-5.2885	-9.3871	-7.416	-11.595	-5.7132	-15.335	-11.038	-11.13	-12.689	-8.2592	-7.9116	-9.6485	-2.8974	-10.128	-8.9323	-10.838	-12.316	-12.822	-12.474	-12.852	-5.5341	-13.735	-12.35	-11.049	-3.8694	-9.7528	-6.9769	-15.62	-4.279	-12.56	-6.2599	-17.672	-11.739	-8.5254	-14.376
-5.9386	-10.525	-4.6232	-2.1836	-11.951	-3.7527	-7.587	-0.086523	-4.4794	-0.39268	5.2272	-5.8154	2.2593	-12.356	2.33	-1.6752	1.5404	-12.38	-5.5394	-4.8834	-9.1496	-3.5921	-1.2701	-9.7472	-8.3652	-3.0665	-5.5918	-8.7693	-8.6861	-1.6872	1.566	0.90605	-1.3431	-10.949	-4.2306	-1.5748	-10.397	-3.5058	-4.7407	-7.6678	-5.6925	-0.64119	-2.6348	-5.5008	-1.3738	-2.137	-6.4673	0.60592	-3.5939	-1.7502
-12.205	-8.2641	-14.174	-10.537	-18.14	-16.546	-15.401	-13.878	-15.408	-11.247	-17.227	-12.675	-14.193	-13.742	-18.665	-15.857	-20.165	-15.882	-15.03	-10.71	-14.581	-16.466	-14.743	-20.24	-14.521	-14.401	-10.152	-10.36	-14.108	-12.959	-8.9285	-15.409	-13.502	-13.402	-8.8878	-12.625	-11.149	-20.73	-12.794	-13.728	-9.4717	-12.798	-12.652	-9.8304	-14.755	-15.79	-14.09	-6.8768	-15.794	-14.95
3.9979	9.7122	1.8654	1.0085	0.55078	-1.6029	1.5258	-5.9113	5.1009	-0.9103	4.3559	1.1091	3.4875	3.7525	-2.1251	2.0831	-2.1516	-0.61626	6.6305	3.2467	4.6858	-0.99852	5.5135	8.9595	2.571	7.8767	-0.11792	0.81962	-5.0343	-5.3873	5.0787	2.8228	4.7285	2.3618	4.99	1.484	-0.42553	5.0056	6.0214	-2.6968	0.71766	9.7345	0.26124	3.5681	4.6873	2.1643	-5.1205	-1.9931	-0.018437	-2.6828
1.3769	0.82166	0.95264	9.1151	-1.7841	2.3377	-6.8429	12.201	-0.31891	2.7921	-0.55907	-4.4058	2.2009	1.696	3.6296	-1.4109	8.1795	4.9743	1.7226	1.2152	8.5802	3.9463	7.2807	1.7798	6.1282	0.38084	4.8614	2.2975	2.0548	6.7149	6.3498	0.80589	0.50008	11.368	-3.4923	8.5748	10.207	3.3556	0.60741	5.0839	-2.5633	3.0199	7.4878	-2.635	10.484	3.4365	10.054	11.087	4.0763	8.8738
0.87732	3.8435	2.5397	0.84915	-2.1268	0.62245	3.1147	2.722	0.16577	-0.95807	0.060588	0.017183	1.4611	2.3416	2.0507	0.28795	-0.50868	3.6024	2.1245	2.2491	-5.8486	3.1629	4.2274	4.7117	-2.5581	1.4877	3.3472	5.3358	-4.0033	0.30638	1.4186	-2.8248	2.4398	5.2853	-5.0094	7.8218	-2.5538	1.1064	-0.89965	0.62949	6.546	7.0765	0.1626	-5.6753	3.9459	-4.2775	-2.1285	0.50174	0.1256	0.4764
-5.418	-3.7742	-1.0831	-4.3388	-1.9498	-6.498	-4.5662	-8.1536	-5.7711	-0.35889	-0.86171	-6.701	-11.119	-0.70884	-1.7503	-4.7858	-2.4533	1.7102	-3.7675	-6.0737	1.0174	-5.1921	-2.091	-1.3819	-4.9779	-0.4224	-0.83999	-7.4392	-4.622	2.3229	-2.5646	-6.8886	-7.9082	-3.3748	-5.1508	-9.4676	-6.2206	-1.0894	-2.9394	-5.2406	5.0764	-3.4478	-5.3056	-7.5442	-2.5667	-2.1129	-5.5656	-2.4506	-1.9986	-2.04
1.1555	4.3224	1.3474	2.4523	1.8759	-0.24982	-0.9417	2.2356	0.18047	6.1978	-2.5167	-0.30454	0.81724	3.5734	-2.8217	-2.2534	6.3349	-0.17671	7.2682	1.0225	-0.59369	-0.91864	-1.9006	1.2604	-0.52778	5.0255	3.9553	5.7201	-1.7228	2.809	-1.0013	4.985	-2.7187	0.88769	2.9911	7.9744	-3.6197	2.7501	-0.58649	-1.5998	-5.2379	-6.341	-2.5348	-4.2701	-1.4679	1.446	1.3568	-1.7556	3.3025	-3.8931
4.6514	-0.069172	4.0384	-0.2515	2.4281	0.1631	-2.8469	-2.3231	-6.2444	-1.4753	2.0794	-2.7154	2.9305	5.2441	-1.022	3.4846	0.57663	3.8196	-4.5093	1.3548	0.75914	1.6721	5.4446	2.8807	0.80767	-1.9147	-3.8938	2.9878	-4.3343	-3.3283	-2.5074	-3.8404	1.6645	-3.1094	7.0547	-0.28592	0.075692	2.1185	-2.3137	-4.257	2.5478	-3.7792	-7.7024	-2.8159	-3.1644	2.2701	-5.1278	-5.1027	2.4223	-2.2438
4.9715	3.2221	8.5306	0.31113	6.1631	1.6413	8.2328	3.167	1.966	6.261	4.1147	1.6277	-3.4649	10.389	1.0614	0.29653	0.30148	2.3596	2.7114	-0.22211	1.3553	5.6111	1.7131	5.6962	5.6597	-1.6703	-1.8184	6.2951	3.4029	1.8782	-3.6136	3.689	0.075431	1.6925	9.1531	7.5955	-6.2208	0.87062	-2.9771	8.3427	0.43507	9.1721	3.0176	1.3134	2.3015	3.089	5.24	3.4715	1.4002	3.1391
0.15245	-4.5096	-3.0328	-11.117	-5.7209	5.8431	8.8834	-4.031	-3.8997	-2.5365	-9.309	-8.5944	-7.7485	-4.0333	3.4805	1.4527	4.1256	-4.5381	3.2246	0.72583	1.1095	-1.694	-6.7873	3.7532	-9.1514	-2.842	-1.3873	-5.3076	-3.3389	-5.3343	3.375	2.6617	0.46427	-3.9676	0.83101	-2.032	5.7059	0.59346	-4.3379	-6.2962	-5.9272	1.8831	-5.0059	-3.4287	-1.2902	-4.6078	-2.1679	-1.0082	-3.9027	-3.7297
-5.1155	7.5085	1.6352	-2.9313	-7.1236	0.42817	2.242	6.2867	-1.1181	4.2551	-4.0016	-0.81483	-0.5258	5.7609	1.5093	-4.6031	-3.4271	0.49199	-0.00034419	5.7388	5.1317	-0.43673	3.4379	3.2114	1.5175	4.472	4.9651	3.0605	1.5178	-0.90373	-3.4649	1.0367	2.0682	1.5554	-2.3919	-3.7695	0.89475	-0.53171	-1.7105	6.2159	4.3786	0.015827	-0.13933	4.77	4.0403	2.0978	1.9312	1.3061	-3.2498	0.9598
-12.898	-16.552	-10.09	-11.206	-2.4248	-11.606	-6.2671	-8.3762	-11.503	-8.0951	-6.9192	-5.6986	-10.037	-11.738	-9.5775	-7.452	-12.049	-12.919	-8.0044	-3.9559	-16.078	-9.1528	-7.6035	-3.6735	-4.8209	-13.257	-11.643	-7.5747	-10.198	-2.1045	-3.8725	-2.0955	-4.8976	-13.107	-6.6544	-4.8235	-11.607	-5.3069	-12.446	-8.7289	-12.368	-10.69	-7.8092	-9.5802	-9.1454	-10.405	-5.1139	-12.798	-9.6419	-11.725
0.20406	-1.6067	-4.572	-10.414	-12.792	-12.469	-14.688	-5.5215	-4.2216	-7.724	-4.5622	-0.96148	0.33104	0.76627	-10.153	-2.8976	-1.6121	-9.0628	-7.7522	-1.9405	1.2616	-7.3759	-6.1982	-0.78382	-3.2381	1.9534	-9.1202	-3.2049	-6.2026	-10.902	-4.1546	-2.6087	-10.548	-8.8395	-10.402	-6.8491	0.23567	-5.8317	-4.1248	-5.4815	-2.2947	-3.6101	-6.583	-5.4071	-7.8723	-0.96747	-3.7249	-4.7075	-1.3291	-11.958
-7.224	1.7205	-4.6003	-0.25528	2.2119	-3.2746	1.1842	-5.644	-5.6616	-1.0074	-11.767	-2.4802	2.1565	-4.1089	-0.0040406	-1.1873	-4.8705	3.5902	-5.0589	7.0754	1.1939	-6.6442	0.086677	2.0595	-1.9544	0.5576	3.4447	-3.0551	2.7762	-1.419	-2.1853	2.2959	1.4285	1.2966	-4.0885	-0.66139	-0.87603	-0.8269	-0.1491	-1.164	-0.89637	0.357	-8.1111	-1.4261	0.19063	0.68858	1.7999	-0.62452	2.0647	1.31
-14.258	-8.0752	-10.184	-8.0371	-7.8953	-11.001	-0.88801	-14.438	-12.21	-13.04	-21.146	-13.125	-7.0276	-10.31	-4.7175	-11.426	-10.827	-3.8018	-7.2539	-9.6383	-13.603	-11.97	-10.031	-5.6376	-8.87	-6.7572	-4.1987	-4.8777	-8.341	-12.217	-5.1597	-10.323	-3.8125	-8.6134	-11.152	-10.182	-4.3607	-13.652	-12.415	-5.7886	-7.1778	-15.368	-10.164	-9.5456	-3.0636	-8.8793	-14.552	-17.997	-12.521	-10.868
1.3211	-3.3502	-8.6026	-2.3721	-3.5416	-6.5576	4.8751	-1.0907	1.5553	-2.5489	-3.6303	-1.7147	2.1182	4.0262	-4.8356	-5.927	-3.1774	-8.4094	-9.3819	-2.9339	-9.8405	-6.563	-1.8048	5.3605	0.87153	-1.7168	-1.871	-11.787	1.2171	-7.8284	-2.0359	-2.389	-0.53617	-3.6906	2.4105	-2.2991	-2.2627	-4.8153	-6.2181	-7.6524	-2.3048	1.7687	-8.9509	-3.1752	-6.7249	-1.8794	-2.7414	-0.92939	0.017744	-6.8405
9.135	0.84706	-0.44831	3.3764	1.3466	-2.3792	-0.36035	0.78988	6.045	2.6546	-3.5532	-0.92805	-0.11091	6.2573	1.5673	1.3305	0.43585	-6.3181	2.412	4.2292	6.7921	-4.5095	-5.5903	-4.1314	2.0724	2.3872	-2.1673	1.0667	-3.3394	0.58689	6.8282	-5.3233	1.0674	2.7533	-3.498	6.5956	-8.5252	4.3722	-3.6323	-4.8125	-1.8468	-3.8992	1.7298	-3.605	2.4911	1.6352	-3.1045	-1.1826	5.3345	1.5152
-3.4037	4.3368	-3.8451	-0.31431	0.066265	-1.6445	4.7878	2.5234	-0.62366	9.4556	0.65456	-2.4931	0.84065	4.3092	-2.0451	2.1639	1.3678	3.439	0.26362	2.9633	3.5209	5.5895	5.0167	1.4518	0.45621	-1.753	1.8437	3.168	-3.6462	-0.7031	-2.0989	-1.2466	4.9708	4.755	0.98459	0.29563	-0.014579	-1.0341	0.11622	0.64856	3.604	8.8211	1.7842	-2.0288	3.0897	-4.9244	0.66856	1.6901	-0.46638	-2.6806
3.1955	-5.6047	-0.16312	-1.2888	-0.45793	-0.68287	2.977	3.3896	4.207	-1.2473	-1.7121	-11.399	-0.48413	3.1143	5.0834	-1.2885	5.2908	-3.2408	-2.5215	-3.9242	-0.15408	-0.86944	1.0186	0.98846	-1.8401	-3.1143	0.081879	4.5313	-2.519	1.6784	2.4175	-1.5905	-7.6665	1.2968	5.2817	-9.2938	5.0227	0.5495	-1.2875	-2.0741	5.1382	-1.9788	1.8678	2.3494	-7.2821	-0.55236	2.3325	4.5907	3.4515	8.305
1.4317	1	-3.3827	-2.5421	0.10581	-3.2345	1.7699	-7.8652	2.861	2.9935	-6.0527	-5.8895	2.4783	-1.4586	-0.0089077	-2.2162	-0.4681	-3.2547	-2.0433	-6.9959	-3.6431	2.8653	-5.8242	-6.0945	-2.7942	0.6473	-1.8568	-1.2908	-11.017	-2.4147	-9.0254	-3.4089	-7.4252	-5.8155	-6.0086	-8.8023	-1.763	-2.7387	-2.329	-4.0641	-4.6131	-3.3234	-0.61715	-4.5639	-8.1102	-3.1172	-1.4083	-1.2737	2.2785	-1.0012
-3.3797	-3.1766	-1.9056	3.3842	3.0814	2.8247	-1.2356	4.7849	0.9295	-7.2527	6.0106	-0.79688	-2.1914	-3.1239	0.28508	-5.5569	3.3168	0.63084	-1.5099	-3.7329	3.2292	4.5201	7.0664	1.7143	-4.7252	-0.96434	-6.7384	5.1565	-2.8852	3.2474	-3.0092	-1.9812	-0.43296	0.80468	-6.294	3.0211	-3.2433	1.0117	-3.7857	0.34378	3.0399	-1.0208	2.361	-2.5943	-4.3287	-0.14679	2.7571	-8.9929	0.76323	3.5978
-0.70183	-8.041	0.25549	-7.406	-4.222	-4.7187	-6.3105	-4.7718	-1.8146	-2.7916	-7.1211	-5.0124	-3.2181	-0.70996	-3.5484	-1.9951	-5.6366	-8.3771	-3.0668	-4.5075	-4.6126	-5.5834	-6.0284	0.81326	-4.2601	-6.9147	-5.2521	-7.8202	-1.551	1.4865	-5.5526	-1.068	-0.19503	-3.561	1.947	-12.587	-1.5685	-4.8185	0.80644	-5.0556	-8.0038	-11.512	-1.5172	-4.5594	-7.2379	-1.0606	-7.1961	-11.142	-3.8562	-2.8197
7.787	4.5535	1.5441	5.193	-2.1585	4.2057	6.1732	7.2695	11.635	8.8357	2.233	5.8237	1.7123	5.5902	1.3058	0.36917	1.4409	1.3358	-0.85764	7.4052	5.018	12.455	-0.39591	-0.33946	8.7528	1.0489	9.9318	-0.21259	8.7908	1.1676	9.7608	2.8048	2.1962	3.6162	10.348	2.6242	3.943	-5.8876	1.1971	7.6675	6.6617	0.44706	6.0573	6.7286	9.4475	3.9179	13.031	7.3153	-1.7437	5.6982
-23.844	-17.447	-26.437	-24.951	-19.133	-22.816	-23.934	-21.822	-20.702	-22.191	-19.18	-27.154	-26.894	-22.338	-18.079	-17.303	-22.435	-17.13	-20.643	-19.147	-17.012	-22.743	-25.764	-18.509	-31.992	-23.893	-23.226	-21.685	-17.16	-23.9	-25.548	-17.005	-19.357	-23.812	-21.426	-23.219	-26.195	-27.058	-25.557	-25.134	-27.233	-19.156	-22.07	-29.249	-26.682	-25.972	-16.898	-14.908	-17.697	-26.768
-12.564	-12.916	-10.402	-12.124	-9.7756	-11.14	-18.727	-12.054	-12.853	-19.984	-13.388	-9.4233	-10.477	-15.729	-10.039	-13.787	-7.1113	-19.345	-11.045	-14.789	-11.146	-17.742	-16.964	-6.7152	-8.4743	-11.97	-10.986	-17.142	-16.392	-16.937	-15.087	-8.3567	-15.61	-14.49	-9.2742	-7.7294	-13.617	-13.244	-8.6318	-10.58	-13.329	-16.943	-13.692	-14.52	-11.67	-8.5544	-17.319	-11.903	-13.006	-13.003
-1.5419	-4.5209	-3.109	1.9228	-4.1022	-6.9273	-5.377	-1.7578	-3.8966	-5.6733	-2.8029	-1.877	-2.7678	-5.025	-6.4782	-8.4433	-1.2747	-1.8959	-7.8936	-2.3175	-2.2629	3.3383	-10.458	-4.9807	-9.9145	-5.9511	-4.1393	0.41435	-5.7056	-8.3716	-1.5082	-8.7449	3.1653	-6.815	-3.1016	-5.0091	-2.6127	-1.0557	-1.3087	-5.9382	-5.811	-1.5762	-3.6931	0.86162	-3.4178	-4.9184	-5.4927	0.93213	-6.6293	-7.7719
-5.9147	-7.7844	-7.7457	-8.5981	-7.8927	-4.8141	-2.3786	-5.9355	-9.2457	-7.2861	-14.016	-7.4026	-11.445	-13.476	-2.8075	-2.5229	-11.405	-4.4049	-1.2775	-8.0441	-5.5598	-9.9845	-7.79	-10.729	-10.292	-7.6218	-9.8764	-12.101	-5.789	-7.1517	-10.751	-10.244	-15.361	-6.3599	-9.7929	-10.124	-9.6319	-16.307	-14.219	-7.1694	-9.8495	-10.175	-12.843	-8.2722	-7.2835	-6.4158	-5.1857	-11.032	-8.398	-10.862
-1.0076	-3.3175	-1.3737	0.37426	0.072196	-3.2964	-6.8809	-2.1398	-4.6128	-5.8528	-3.374	-2.2501	-4.1391	-1.7687	-6.2154	-7.3315	-0.89042	-1.6019	-1.8377	-6.3638	1.1671	-1.357	0.92316	-0.77392	-6.8167	5.0883	-0.64098	0.081411	-5.9916	0.87755	1.6066	-4.4371	-6.3773	-3.1717	-1.4169	-2.3702	-2.749	-2.2353	-6.5088	-11.582	-3.5559	0.039255	-3.0975	-1.3402	-2.0168	-3.855	-2.9736	-0.70628	0.16686	0.33393
-18.617	-14.313	-12.457	-13.482	-12.823	-6.4956	-17.553	-17.355	-12.64	-11.588	-9.2743	-16.407	-13.274	-13.196	-19.98	-16.456	-13.189	-20.116	-15.23	-8.7572	-13.365	-18.171	-17.282	-15.982	-19.87	-14.989	-11.609	-15.96	-11.238	-12.32	-15.503	-18.611	-6.3956	-16.54	-21.085	-9.8258	-13.503	-17.335	-20.825	-11.318	-20.002	-8.682	-12.85	-11.582	-12.012	-15.128	-13.584	-17.863	-15.831	-15.222
-6.5712	-1.2396	1.8175	6.8917	3.8512	-5.4157	-7.523	-1.1163	5.2385	-1.805	2.5783	5.8649	-6.7603	-1.2756	-5.8612	-4.5406	-5.4715	-5.8202	-2.3925	3.4901	1.8111	-4.7275	-9.2632	-1.1606	-1.8072	-3.6813	-6.6873	-0.64141	-4.134	-4.6345	-1.505	-5.7947	-3.3031	-1.2834	-4.9165	-7.5969	1.0438	-0.82575	-4.7285	1.9256	-5.9545	1.3679	-3.7465	-4.3132	3.1316	-1.342	-6.9775	2.3336	-2.8737	-2.9103
5.9552	11.504	1.3285	7.4619	4.8529	6.7877	6.2324	1.0918	5.2342	3.9312	4.7506	2.7428	7.9154	3.4586	7.3063	9.7385	5.7869	2.6755	3.5051	6.8392	3.0723	4.045	5.7844	5.3307	8.9249	1.9526	5.7249	5.0293	-1.0145	4.7331	-0.62679	2.9294	2.8677	3.075	5.3881	4.3263	-3.4658	9.5142	-0.13793	4.3266	7.5567	0.11817	0.61297	6.5735	9.8863	-1.2015	3.4395	5.3715	1.2178	-1.5043
1.2257	-0.37654	2.9904	0.51241	-3.0538	-0.49261	-4.0065	2.5884	6.2397	4.3458	8.409	5.938	0.89963	-0.90269	11.422	1.4995	5.1152	-1.187	2.8534	-0.076968	5.7381	5.5526	5.0898	1.2436	1.3669	-2.1737	3.5268	-5.0158	0.39413	4.8427	-2.2518	2.2064	5.0894	4.6668	6.0542	5.6886	0.78212	6.1	1.7335	5.3015	3.849	6.3623	0.79849	-3.5865	7.6085	1.4137	3.3237	0.23518	-3.1335	3.8461
-2.1052	-1.2068	3.2694	-3.2315	1.5394	3.0585	4.3501	5.0182	4.2048	0.2813	3.099	-3.1853	2.6791	1.941	-8.9965	-1.9763	0.74878	-2.8183	0.055746	2.5244	2.3559	-2.8572	-2.0728	-0.80695	0.27078	0.65795	-4.7192	2.4891	2.1799	4.7316	4.759	-1.6492	-9.2319	-0.79179	1.2713	1.8392	2.4405	-1.9585	-1.4707	-2.5196	-2.8893	0.83632	-4.0401	-1.7442	0.083557	3.2547	-1.5453	1.5375	5.942	-3.918
2.6495	-9.4231	-1.8716	0.46478	-9.1992	-0.84569	-4.5987	-7.3672	-2.7566	-1.7742	-3.7268	-7.6211	-11.989	-8.1848	-6.146	-3.0081	-4.5198	-8.3164	-1.4393	-7.8633	-3.7557	6.6724	-9.2216	-1.1503	-3.2884	-4.7775	-5.5674	-5.4622	-4.0165	-7.835	-3.0476	-4.7021	-1.5396	-8.91	2.5904	-7.4928	-7.292	-2.4898	-6.6019	-9.7369	-8.9145	-2.5251	-1.2651	0.72703	2.9357	-5.5823	-8.4632	-5.2669	-8.4714	-9.6552
0.41564	-8.964	-6.8654	-8.9852	-6.3552	-11.832	-9.6267	-8.5563	-6.2	-7.0133	-15.017	-8.6207	-5.7127	-12.524	-4.1848	-12.009	-4.2887	-5.1628	-4.8978	-11.871	-6.6322	-13.696	-5.1111	-9.7689	-5.994	-4.1944	-4.2583	-5.7664	-3.0909	-6.0165	-6.1723	-5.3944	-7.7848	-12.046	-5.7507	-5.7365	-9.4289	-6.5712	-7.8121	-3.7227	-15.525	-8.4983	-7.4091	-8.2242	-8.7909	-7.1012	-10.059	-11.342	-12.243	-1.6758
-17.104	-8.7272	-14.71	-17.525	-19.04	-10.491	-12.392	-19.109	-11.874	-11.805	-9.8143	-18.439	-10.699	-17.957	-10.098	-12.542	-14.104	-15.575	-20.553	-21.706	-9.7959	-19.688	-10.589	-15.383	-12.696	-15.765	-16.652	-17.018	-17.815	-17.138	-12.26	-12.941	-17.535	-12.407	-9.9676	-17.637	-17.681	-9.2434	-9.5708	-23.917	-13.915	-2.2489	-23.477	-18.402	-13.816	-16.153	-12.259	-9.1508	-8.6588	-17.356
6.5069	7.7011	14.399	2.6852	7.8108	13.057	13.049	13.745	14.266	9.1169	12.198	12.363	11.384	8.2552	10.809	6.3804	10.751	8.0285	5.3516	13.815	9.3065	11.592	7.1489	3.6314	12.676	10.576	10.564	13.752	9.0407	9.8339	6.4445	3.4774	9.1352	8.9656	6.378	2.642	5.4914	8.0356	6.1746	10.901	5.5204	5.9507	15.92	10.481	15.471	9.4922	7.896	11.169	7.6838	8.3499
4.9405	9.9048	10.076	-1.8904	9.3242	0.89208	6.972	9.3346	8.8604	9.965	8.117	11.797	15.945	5.4705	9.5042	9.9114	13.509	3.1515	9.7119	4.8021	5.7634	8.327	1.6563	6.09	9.0625	8.3151	11.69	1.0443	5.455	6.7553	8.3769	11.474	3.4106	13.531	7.8141	1.1582	15.04	14.694	10.439	5.4115	2.3827	5.1323	1.8775	6.1414	2.3973	-2.4366	4.5388	7.753	3.9611	8.3275
-2.1797	2.1027	-1.8462	3.8536	0.23211	-1.6169	-1.8645	-0.42885	-1.9682	4.2414	-7.4009	-8.0565	-7.1945	3.6424	-3.7666	-3.6768	-4.3931	2.0623	-8.1832	2.9865	-5.1129	-0.92624	-4.3847	3.6968	-0.42147	0.81573	2.2425	-1.3785	3.474	-2.8688	-6.2288	-5.0194	0.66726	-2.2428	3.927	-7.428	-1.8408	-3.4239	-1.3027	-3.9005	-3.2989	-2.4284	-7.588	1.4503	1.4106	0.40808	-1.4942	-1.155	-4.2643	1.9304
-0.050661	6.3409	0.8928	-1.816	2.6644	3.8516	1.6232	4.0831	4.7176	7.9218	-0.92429	4.866	4.7998	3.2375	4.2202	5.9307	1.9198	10.349	-3.9049	2.5165	4.4896	7.484	2.6613	3.4827	3.1965	0.82581	6.2681	4.6696	3.8068	0.40203	0.87308	3.9989	4.7271	5.7661	1.4068	6.0324	1.853	9.3901	1.5845	6.9492	-0.17582	7.4662	3.7157	1.7522	4.8025	0.85163	3.5362	-1.2961	5.5651	4.6602
-13.774	-17.665	-10.241	-14.042	-13.187	-17.112	-9.8714	-10.132	-4.6289	-14.633	-11.152	-15.118	-14.609	-10.023	-13.894	-9.8916	-4.6077	-9.6442	-12.252	-11.557	-6.331	-11.049	-11.795	-8.6544	-6.405	-7.6246	-14.186	-10.618	-11.986	-11.396	-14.642	-13.143	-9.4343	-19.341	-11.981	-10.033	-5.6601	-13.651	-13.691	-6.2602	-10.088	-12.96	-5.6184	-10.879	-8.5449	-20.979	-18.103	-10.236	-11.923	-10.626
-2.2172	-0.014017	-1.7457	-5.1562	-5.4747	-4.5454	-1.2034	-5.6196	-1.4997	-4.3294	-1.3424	-0.10852	-6.2136	-2.433	-1.5052	-1.8946	-7.4936	-1.8166	-3.0849	-2.7935	1.36	-0.65643	-5.6964	-0.40292	1.6002	0.90278	-7.2363	0.9386	1.6855	6.9479	-6.1648	-3.3233	-4.8865	-2.0659	5.6963	6.0877	-1.9979	-3.23	1.8106	-6.1298	1.1085	-1.9402	-4.5947	-2.3453	-4.2828	-12.047	2.5993	-3.5936	-5.1416	-0.39348
4.4052	0.11831	7.1756	-0.92774	1.9198	-4.4305	5.5135	1.9545	2.5294	-2.0388	-4.9604	6.9362	-6.1124	0.28377	-0.58361	2.7534	2.4005	-2.9752	0.4474	-3.6627	6.6698	-0.93939	-1.8672	-1.677	-0.19384	2.0945	3.3176	-0.91509	-0.58835	-5.4276	0.17499	2.4993	-2.6417	-6.7996	1.1732	-2.3307	-7.6048	-2.5859	-1.5692	-6.7632	-5.0856	-3.6665	-0.5261	2.9345	0.40454	3.8225	-2.1836	1.3462	-4.2109	-2.4804
-3.2347	-0.91943	-5.6145	-1.479	9.8003	-0.9242	-1.6397	-2.2115	3.0895	-0.67032	-2.6939	-3.9851	-1.8602	-6.0501	-4.5825	-0.10725	-5.1938	8.6204	0.84771	2.8241	8.5996	-2.7277	-0.55546	2.6581	-1.5592	-2.0331	-0.17084	-2.8024	-5.8828	-3.8373	0.73016	-0.050598	3.6894	-4.8143	1.8507	1.1754	1.4582	-5.3056	-7.2037	3.2615	-2.1732	-2.1293	-0.36015	1.4859	-5.9804	-3.2224	6.0797	-9.2748	-6.1906	1.1446
-4.5748	-2.9775	-1.1143	1.8463	-12.362	-3.1937	-7.1209	-5.9487	-8.697	-7.6809	-3.7825	-5.7946	-4.5096	-1.2918	-3.3434	-12.625	-3.5905	-6.0632	-4.0903	-4.9761	-6.1808	-0.43321	-9.0365	-1.4352	-10.047	-6.5839	-1.7968	-8.0298	-5.4191	-9.4525	-0.0032281	-3.7262	-7.6373	0.0035913	-0.61304	0.36025	-8.4781	-4.9453	-1.8572	-1.6178	-1.5583	-1.9612	1.9172	-7.2565	-6.8809	-2.8527	-9.8766	-2.6341	2.961	-3.8246
0.96946	-6.1014	-3.7651	-4.9313	0.79337	0.3275	-2.2551	4.3415	-0.69845	1.3654	-1.1237	-2.8981	-1.6939	-4.0883	5.224	6.7688	2.4437	0.3646	0.25343	-2.7375	-5.9563	3.9335	3.3863	0.70734	1.0079	-7.3047	1.3689	-3.6426	5.5506	1.0176	1.1621	-4.1457	-1.3285	-1.7958	1.5477	0.49967	-0.35707	-4.1763	-3.2361	2.4282	-6.2461	1.8857	4.2942	1.1731	4.1159	-5.713	2.1771	-3.335	1.4547	-1.0923
-1.1931	1.734	-2.1683	-1.8717	-1.1326	-5.7805	-9.8385	-6.4346	-4.46	-5.446	-1.1116	-0.59873	-1.8311	3.4057	-5.7096	-10.959	-7.422	-7.1186	-5.8802	-9.7198	-2.6506	-0.32085	-3.3609	-7.0781	-6.0666	-5.4089	-2.7433	-12.881	-3.2281	-9.7607	0.90419	-9.1036	-3.8844	-6.9351	-7.5925	-0.92405	-7.431	3.478	-6.9753	-6.7966	-8.1639	-4.4042	-5.7084	-3.0011	-7.9759	-6.4671	-2.0012	-5.5416	1.1874	-11.378
6.8136	3.3631	-0.45236	-0.44056	-2.4691	2.2229	-0.90815	1.322	3.8407	-0.12889	-0.88038	-0.51985	-1.7991	-1.8314	1.035	5.4034	6.7818	2.0955	2.987	-1.793	6.6482	0.76339	2.6676	-3.6054	3.4396	0.44459	-2.4999	-0.49647	6.6157	3.7925	6.3102	2.2911	4.2647	-3.6723	-2.3763	1.8808	-2.9163	5.5026	-3.3552	0.8651	1.2854	-1.3877	-1.5594	-5.2183	2.7713	-3.6908	10.545	4.7094	1.3444	4.3316
-25.362	-17.638	-21.904	-15.653	-19.56	-19.357	-27.807	-19.019	-20.214	-21.068	-19.89	-15.096	-20.861	-21.575	-18.832	-19.405	-24.226	-22.528	-26.131	-21.934	-24.82	-18.465	-18.608	-23.119	-14.997	-21.715	-21.64	-18.867	-22.203	-19.619	-25.08	-20.582	-26.325	-26.343	-31.205	-25.652	-13.964	-20.681	-22.321	-26.466	-23.662	-24.167	-22.731	-18.289	-24.988	-22.433	-28.781	-20.328	-23.144	-15.543
6.2035	8.6093	5.2333	2.096	6.9408	3.4942	9.5001	7.7478	6.0717	7.7448	4.8728	11.067	6.6836	6.3093	0.40915	7.4667	4.8454	7.0125	6.5318	5.8314	3.6891	10.243	3.9957	11.342	7.3427	6.9201	6.2472	9.4075	10.2	6.4519	7.845	9.4034	5.0215	6.5294	7.517	5.9575	9.5104	8.8184	11.875	10.721	5.0171	8.7253	7.3133	8.1877	4.5208	3.9004	11.654	5.5677	6.4172	6.8675
11.867	-0.37574	1.5264	-0.65933	2.7099	3.5209	6.1727	8.3231	4.5554	3.0841	5.5127	6.2917	4.6146	0.72422	5.9589	5.111	2.993	5.4221	11.849	4.3819	14.92	2.7346	7.2292	3.5209	2.309	5.664	1.5192	6.4437	7.5659	9.3377	-2.4739	3.6859	6.8512	6.3616	8.0647	5.464	6.6523	2.5573	-2.7277	4.7011	4.7946	0.81835	0.12193	1.5244	10.301	12.184	2.9788	8.0003	5.7888	13.047
-19.451	-21.403	-20.357	-21.134	-20.959	-20.588	-22.53	-23.131	-24.337	-18.083	-21.942	-18.948	-27.471	-25.839	-23.41	-25.492	-20.438	-22.071	-16.967	-23.381	-22.991	-23.828	-24.492	-25.558	-25.057	-23.926	-27.804	-21.986	-21.032	-23.148	-19.931	-25.189	-20.47	-27.688	-19	-23.421	-20.044	-16.582	-21.774	-22.889	-19.232	-16.008	-21.029	-20.655	-32.024	-21.139	-23.971	-18.672	-28.906	-16.399
0.20515	-12.025	-9.8061	-5.2544	-0.084612	-1.8348	-5.7342	-6.8504	-4.4303	-2.9297	-5.8381	-2.9743	-0.22623	-1.8215	-2.4305	-1.7222	-4.6442	-3.9729	-3.8263	-4.9666	0.39751	-8.9404	-2.3245	-6.5592	-5.9994	-12.687	-13.495	-7.2229	-3.7457	-2.9553	-3.2001	-1.3397	-2.0347	0.65683	-3.5905	-3.9793	-0.23599	-4.58	-1.872	1.183	-3.3043	-9.2941	-8.1165	-6.9712	0.40952	-0.27099	1.6177	-6.5483	-6.7515	-2.0344
-2.8876	1.4133	-1.1652	-3.9864	-0.24899	-1.4315	-7.862	-8.08	1.2609	-4.7981	-2.9576	-4.142	0.19542	-3.1944	-4.4193	-2.462	-4.5497	-5.9331	-3.8908	-3.5863	-7.3186	0.028874	-6.0945	-2.4571	-3.6533	-3.988	-3.5901	-2.8169	-3.5169	-1.242	-2.1771	-0.75207	-8.3541	-8.0001	-2.7177	-2.4848	-9.0347	-5.8344	1.348	-9.886	-4.3495	-4.8311	-8.1746	-8.8621	-6.9204	-6.1887	3.6952	-8.71	-7.8477	-1.5673
-0.12023	-5.8293	-1.3923	-10.029	-1.3234	8.7416	-5.2246	-2.8172	-0.8479	2.2228	5.5408	1.8157	-3.7504	-6.2899	2.3634	-3.505	-2.9957	0.29502	-0.28522	5.8044	-0.30993	-0.80268	-1.0777	2.7188	-5.2479	-3.6872	4.4946	-0.064418	-2.1619	6.0813	3.469	3.0339	5.1113	-8.2341	-0.73276	-1.3741	-1.8919	-6.7035	3.9479	1.4176	-4.6927	-0.65336	0.16812	6.5178	-1.661	-11.459	-2.566	0.039891	-4.6053	-4.9166
-0.080619	-0.11201	-1.6044	-5.8415	-7.8281	-1.9523	-2.6622	-2.4108	-1.7428	-2.9496	1.4836	3.2551	-5.4911	6.2704	-0.20101	-1.0899	4.2239	-1.4053	-2.6558	0.049109	-5.5549	0.4722	-5.9613	-1.0093	-3.3606	-2.5534	-1.1817	-7.0562	-1.1157	-1.5957	-0.86202	-0.46229	-6.9803	1.6807	0.46779	-2.4805	-0.36636	-7.794	-4.1027	-0.34075	-5.7605	-3.0652	-2.7655	2.5413	1.2924	1.9882	-6.0316	0.02301	-2.2896	-3.7316
-11.814	-17.246	-18.79	-8.8437	-14.978	-14.557	-21.037	-12.551	-16.863	-12.105	-14.629	-17.279	-11.662	-16.178	-13.248	-15.923	-12.632	-12.359	-12.029	-17.835	-10.434	-9.863	-11.197	-17.052	-12.538	-22.076	-13.651	-11.532	-10.345	-18.775	-12.652	-11.958	-17.823	-10.114	-14.444	-18.434	-17.187	-10.771	-14.234	-7.4616	-14.533	-14.856	-10.062	-9.413	-12.336	-16.614	-17.717	-7.2968	-23.281	-16.133
-6.1533	-0.098079	-3.7105	3.0899	1.0201	-6.5763	1.0083	-3.4986	-7.6777	-4.0207	-0.51981	-1.5521	-3.1463	-4.2676	-8.8493	-3.8392	8.5223	1.852	-3.639	-0.90351	-2.9231	-4.85	-3.8698	-7.5831	-2.4667	-9.3656	-2.0564	-7.8777	-3.5344	2.6659	-6.5524	-2.5926	-5.1525	4.5387	-2.9675	4.031	1.2315	-3.3309	-4.1469	-3.7708	-3.2879	-6.1128	0.57485	-3.8814	-2.7201	-5.7479	-2.575	1.4407	-1.9954	2.8842
8.0741	5.8986	15.142	8.1388	6.6123	9.4785	8.3358	5.908	19.916	4.623	6.0418	8.4658	8.4542	9.8204	5.226	10.586	5.7753	15.964	9.4172	11.758	8.2556	1.7405	10.642	13.741	9.733	13.653	9.9786	15.141	12.678	1.2879	6.4729	4.2506	8.4025	5.9231	9.7114	3.8231	7.8672	9.1949	4.6088	11.067	9.7576	8.5512	2.8033	7.9115	10.564	6.5165	7.13	7.9071	11.644	6.7492
-4.7611	-9.3729	-3.2918	-0.86506	-11.243	-0.75584	0.73789	-11.038	-8.578	-0.15815	0.95374	-9.9407	-1.4883	-5.859	-5.0832	-4.0501	-8.4781	-3.7292	-3.54	-3.8308	1.028	-10.31	-3.854	-2.8975	-3.734	-11.279	-2.2701	-8.5857	-1.3415	-6.6598	-8.3011	-3.894	-6.2836	-0.20772	-4.0801	-2.1994	-1.3974	-3.4514	-7.1235	-0.13649	-0.75519	-8.4781	-3.5626	-8.4219	-7.0283	-7.2773	-8.0913	-0.78807	-9.7078	-11.405
-5.0748	-7.0618	-4.9604	-4.3864	-7.369	3.5148	-5.7971	0.47332	-5.9947	-5.1791	5.7444	-8.938	-2.4306	-1.8732	-2.2671	-4.098	-0.66395	-4.0981	0.41253	-3.9928	-0.86558	0.97315	-7.2861	-1.5653	-4.118	-1.4889	-7.7463	-10.295	-0.54838	-0.19881	-2.4817	-4.1889	-7.7676	-9.3226	3.2003	-2.6907	-12.489	-0.53229	-2.5383	-4.3158	2.2495	-0.89083	-5.5792	-2.1773	3.7277	-6.9061	-5.9114	-4.3048	-2.7118	-0.82531
-3.791	-1.4038	-5.8653	-2.9843	-0.36498	-5.6565	-5.7836	1.0594	-3.286	-3.9599	-0.81544	2.3495	-1.4052	-2.8655	1.251	-7.4201	1.0767	1.4378	-1.3399	1.4275	-3.8704	0.71879	-1.8148	-7.0585	0.92835	-5.7471	-5.3359	-1.2995	1.7872	-4.6312	-6.4385	-5.4457	3.0836	-7.9722	-0.5801	-4.6722	-2.5058	-7.9214	-3.4673	0.0071133	6.0051	-0.27907	-3.8296	-2.8656	-0.38272	-7.8647	-1.8268	1.3039	-2.1899	-0.97922
-8.7077	-10.055	-4.7078	-9.8127	-4.9326	-6.1387	-8.9659	-1.7415	-4.1459	-3.2584	-3.7817	-10.401	-8.6933	-1.7672	-7.3999	-3.0677	0.29804	-8.3101	-7.2663	-6.2041	1.0211	-3.6254	-8.0005	-11.106	-3.5681	-7.5673	-5.7008	-11.988	0.41424	-12.059	-8.4809	-5.6238	-8.1168	-8.3151	0.42535	-4.9616	-3.844	-6.6937	-3.6612	-4.846	0.097469	-5.8549	-2.6987	-5.9569	-3.154	-4.4644	-4.8778	-3.0084	-1.7704	-10.238
-1.0087	11.742	3.2838	-0.37911	1.8995	1.171	2.8648	5.4247	6.7677	6.5941	5.7981	7.5576	-1.6456	6.1094	3.3967	2.078	3.606	7.9361	-2.2172	-1.6786	6.703	2.7682	-0.28847	3.6379	4.0981	5.4899	6.3947	1.8438	5.2439	5.8505	2.8214	3.0731	3.8627	-0.66656	-1.5133	7.4665	0.77557	4.4049	5.1593	1.3791	5.3679	2.7256	-0.023728	6.6234	3.8685	2.0635	11.246	2.8794	7.8909	5.0214
6.5623	7.7311	13.878	-3.1882	7.6776	9.9895	12.242	6.4424	11.616	6.1388	6.2282	10.627	7.7489	6.4953	7.0218	8.836	7.2287	8.0854	2.8677	10.093	9.4115	10.45	2.7642	12.223	3.1414	11.467	5.9156	5.9734	8.8991	8.1196	11.384	7.3941	6.7465	6.2846	3.5731	-0.53506	5.2961	4.6929	3.6958	6.0924	1.1097	5.5122	12.215	3.6891	10.533	7.3828	7.2337	2.4215	2.3876	8.3002
3.3918	-3.3522	2.5666	-2.4498	-1.6724	3.7717	-1.028	-3.6692	2.7203	2.5689	0.72806	6.5114	2.7267	5.3822	-0.70455	-4.4859	3.3443	-0.41506	6.557	4.6335	-4.3234	-2.7799	4.7546	5.07	3.8577	0.6829	0.32171	-4.9517	2.6321	0.82161	1.5532	0.6823	2.8558	2.0904	-0.49342	-2.9551	-0.060319	-5.9523	1.1676	-1.6095	3.0281	-3.5782	-3.044	2.4803	-0.61187	-5.4344	5.4694	0.34698	-0.10503	1.9752
-8.0578	-12.849	-6.6035	-9.8431	-6.3946	-1.7504	-8.5029	-8.3523	-12.272	-1.8912	-12.777	-4.3317	-12.445	-18.101	-7.1359	-1.027	-8.4907	-10.003	-1.5167	-7.8843	-13.164	-8.3679	-12.094	-7.9272	-11.864	-11.126	-12.468	-4.2086	-9.3359	-11.321	-8.4984	-9.0165	-10.247	-1.4607	-5.0757	-8.9817	-10.463	-9.2174	-9.439	-0.46109	-8.5937	-2.3346	-9.537	-9.9658	-7.9099	-9.1599	-6.809	-12.097	-15.755	-12.18
-11.75	-10.72	-12.143	-10.393	-8.2287	-12.327	-10.092	-9.5496	-12.129	-8.8129	-13.59	-10.438	-10.635	-13.585	-9.6514	-11.793	-10.355	-3.3854	-11.18	-9.7907	-5.8348	-10.466	-10.736	-12.847	-11.277	-11.903	-12.173	-5.646	-5.4596	-10.34	-14.939	-7.4942	-11.383	-9.3666	-16.757	-6.9741	-10.643	-6.0775	-9.3946	-7.5165	-10.358	-8.0432	-7.8324	-13.907	-18.726	-9.0802	-13.391	-11.636	-11.225	-14.198
-6.3122	-10.206	-1.7675	-7.0955	-0.6345	-5.7606	-4.716	-1.9902	-2.9884	-1.7988	-5.2642	-5.8313	2.2363	1.7981	-1.496	-4.5889	-1.4581	-6.371	-1.9065	-9.4972	-5.7736	-1.9085	-3.8497	-10.805	-4.594	-2.9135	-5.0192	-10.687	-5.9062	-3.2962	-8.3418	-10.913	3.1332	-10.357	0.33235	-1.5271	-4.0412	-5.0155	0.10971	-1.2498	-6.4254	-4.241	-7.4011	-1.2233	-1.4034	0.0054245	-6.1277	-2.249	-4.3953	3.5675
-5.8362	0.43203	-6.7354	2.0919	5.1777	2.616	-3.712	-1.6064	-2.192	-1.1235	-7.5395	-8.0289	-0.074725	1.56	-1.8452	-0.91919	0.94369	2.7522	-0.34657	-1.2747	2.1478	0.43033	-3.166	-9.1416	5.8661	-1.0247	-4.8099	-3.444	3.0229	-8.2326	2.8083	-1.8018	2.5109	3.4624	2.197	-0.38657	1.0003	-3.4424	-0.84793	-3.558	0.43792	-0.79898	-2.6627	5.0209	0.5923	3.094	-4.8678	-5.4733	-4.5874	3.5066
-2.6985	3.7054	11.816	9.8539	5.9702	6.7031	5.3744	3.8084	2.4903	1.8658	-3.2733	0.65943	2.3013	5.1018	4.8205	5.0133	3.7707	6.129	1.1049	3.7321	0.55529	10.312	5.2163	5.8188	2.4573	4.8163	-0.54917	2.7005	7.1096	6.7814	8.3683	-1.3187	14.205	8.6694	8.9054	4.5095	1.7225	1.5547	7.0759	12.292	2.0602	2.0895	3.8076	1.68	2.1614	7.7586	6.2302	7.9041	4.7046	7.0023
-7.8839	-5.3651	-13.185	-12.086	-16.186	-5.3656	-12.049	-13.421	-10.078	-2.6638	-8.6309	-6.9684	-13.886	-18.49	-8.2735	-15.96	-10.457	-9.1796	-8.2803	-16.557	-10.33	-12.368	-12.244	-15.371	-16.36	-10.335	-18.083	-14.738	-14.49	-18.976	-10.998	-23.423	-11.671	-10.544	-10.667	-12.102	-22.925	-14.115	-10.782	-7.8857	-8.9267	-15.223	-11.963	-15.679	-14.588	-6.467	-13.265	-12.219	-9.2308	-9.2053
-15.92	-7.8609	-18.913	-11.221	-13.053	-15.581	-11.03	-15.344	-17.057	-10.703	-15.108	-12.535	-7.2122	-15.625	-8.5205	-13.188	-17.357	-10.83	-17.218	-9.6935	-4.9424	-7.4677	-10.862	-8.8959	-3.1415	-10.708	-9.8656	-4.11	-14.363	-6.9223	-14.837	-11.07	-6.7439	-15.17	-11.278	-10.067	-9.6691	-9.409	-14.044	-8.3917	-11.513	-4.5059	-10.782	-8.9922	-9.4727	-11.319	-10.981	-8.0882	-17.074	-9.1675
-7.7423	-8.285	-10.038	-6.546	-5.5111	-8.6331	-11.942	-0.096122	-10.023	-6.1228	-7.4616	-6.7923	-2.8312	-5.1248	-8.7776	-5.8407	-3.6546	-8.5519	-4.4678	-8.3182	-10.179	-5.9597	-0.58314	-6.7171	-7.0847	-7.5113	-10.004	-6.6892	-4.1415	-13.084	-4.881	-4.3504	-8.8998	-5.5726	-8.644	-9.6014	-10.593	-10.591	-3.8455	-5.7965	-5.7037	-13.726	-6.6547	-13.42	-4.5523	-2.8421	-13.368	-9.958	-0.60042	-5.4826
-2.8971	2.26	-3.3663	-1.6005	1.7582	-6.0582	-9.1159	-0.21118	-5.431	-7.6552	-6.8763	0.95751	-1.226	2.2136	2.3301	-8.7556	-2.1884	0.25257	-4.2662	-5.145	-3.6423	-3.606	5.6175	-1.4701	-2.0112	-3.4694	-4.2904	-2.732	-6.2754	-4.8328	-0.84014	-6.1441	3.5805	-3.9447	-3.5178	-2.7662	0.69169	-3.6423	-4.8619	-3.997	-6.0971	1.9666	4.5334	5.964	-2.4252	-3.8786	1.6082	-4.9977	1.2895	2.4506
10.394	12.106	4.4997	17.018	0.69946	10.061	4.8284	0.70391	8.6513	4.3859	7.2945	7.2761	5.8011	4.0448	1.3974	5.549	8.0716	4.3047	6.177	2.396	11.554	10.669	4.9492	7.3616	10.82	2.915	8.6674	9.4514	10.55	3.8082	6.0521	0.78977	7.9034	7.1472	5.3821	8.617	0.35327	8.4655	5.2397	6.1782	3.9928	2.3135	7.359	5.1627	5.4244	4.2806	11.133	6.1568	1.3681	5.1889
3.7324	-1.0213	1.1296	7.7604	-0.45479	-1.9804	-2.8944	0.72474	-3.0589	-3.5672	-0.99247	-2.4031	2.0042	7.1765	-0.21766	-10.178	-1.0602	-4.0583	5.3117	7.907	-1.8093	5.0513	2.7791	3.5386	-4.4482	1.2261	3.3474	2.7289	-1.2404	-6.7591	-4.8897	-0.51319	5.0597	-0.69085	3.7797	3.8583	-1.2633	6.8955	4.9914	2.1195	-2.3115	-0.58741	3.3496	-3.6673	-1.2842	5.5004	-3.2227	0.89248	-0.46683	-1.3899
-4.9102	-5.4958	-3.8195	-7.064	-6.8724	-7.3212	-0.74919	-8.1126	-8.2346	-3.887	-1.6608	-3.8417	-3.5284	-6.3906	-6.7189	-5.5802	-2.4852	-9.1432	-3.9965	-0.70909	-1.2965	-0.49391	-4.0833	-6.5886	-5.1242	-1.9139	-10.067	-8.4932	-6.5432	-6.4994	-3.943	-1.9755	-9.0925	0.6941	0.12178	-0.79265	-9.4336	-6.5985	-4.3841	-7.441	-7.4626	-7.6674	-4.9393	1.9126	-5.5459	-5.7958	-10.397	0.74071	-9.5114	-0.65105
7.2059	11.382	9.1939	13.287	12.044	10.868	9.8989	6.0221	-1.673	11.115	9.5132	7.698	3.8445	15.068	10.005	7.811	13.313	9.7532	12.36	9.7794	5.403	14.262	10.023	9.9308	10.623	6.7327	6.7898	14.838	12.726	8.695	11.1	6.5997	17.48	12.629	3.3311	10.899	9.4167	11.335	10.785	10.78	12.399	14.98	6.6325	11.996	12.631	3.8043	11.329	10.5	3.9468	7.7468
7.5328	10.683	7.2113	0.67181	4.2329	7.1641	4.9865	4.0623	9.2296	1.9996	9.0416	6.3222	6.1139	0.7585	9.6285	7.7582	5.5713	4.2564	0.67232	9.4498	5.8937	4.6724	5.6412	3.5354	3.0155	7.356	9.0383	10.976	1.7612	1.4918	3.4844	5.3019	2.7136	4.4528	7.4195	1.9894	-0.44862	3.9981	9.8711	11.173	7.4818	9.0579	10.667	5.372	8.7772	-0.88258	5.8763	11.181	12.127	0.37628
-12.274	-15.537	-16.775	-10.156	-10.225	-13.957	-16.174	-12.047	-14.24	-8.1813	-9.8482	-16.291	-4.0332	-14.091	-17.476	-14.296	-10.43	-10.178	-15.414	-12.171	-12.343	-18.586	-14.17	-10.675	-11.024	-7.1463	-16.199	-8.3055	-5.6456	-8.6504	-6.8296	-11.212	-10.746	-14.264	-8.3779	-16.779	-13.498	-11.918	-14.545	-13.503	-8.108	-9.2829	-14.668	-16.443	-14.835	-16.03	-12.217	-9.5585	-12.502	-12.198
7.4886	3.2758	1.0035	-0.35942	7.1916	5.8844	2.3125	-3.0058	5.1188	3.901	2.1362	3.6818	7.5894	1.7171	7.3316	4.1328	5.6524	2.3408	9.7032	1.5642	3.8404	5.7314	7.0167	-1.3611	0.27898	11.013	5.4097	3.3978	1.5325	6.2641	3.4048	3.0373	-2.4994	1.9806	5.4057	-3.5076	7.0502	-5.5711	3.6544	5.7858	7.6438	7.1934	5.2101	-2.3348	3.1603	1.1854	-4.0676	1.9241	1.9907	-0.45605
0.0018778	2.4415	-3.8546	7.6985	3.3732	1.9835	0.93822	-3.767	1.2783	1.4947	0.27633	-3.245	0.99114	-0.92445	0.45113	-4.1769	-5.8114	-0.3146	1.0977	0.49076	3.1272	-0.57247	-3.2926	-6.8247	1.0815	1.268	-0.99565	-1.7695	-2.0524	2.3071	0.53363	-4.3161	3.7531	-0.72911	6.7601	2.6178	0.43207	-3.6791	1.0383	-2.9196	1.9915	1.0773	6.7385	-0.47861	0.28818	-1.9524	-0.74996	5.9793	-3.274	1.0318
3.5698	-2.8675	-7.7179	-4.8255	-6.901	-2.2505	-8.7801	5.8963	-2.3247	5.1068	-7.4675	-5.3531	2.8319	2.9134	-3.8097	-1.436	-4.9481	1.7985	-4.054	-2.9017	-4.2559	3.3042	-2.8884	-9.3912	-5.9779	-0.96168	-2.4344	-1.1061	-4.5892	-1.0877	-0.60531	-4.4929	-7.7879	-1.1572	-2.8843	-2.5372	3.3236	-7.7712	-0.94468	1.4911	-4.0209	-6.0359	0.31581	-0.24265	-1.1741	0.95454	-7.7639	-3.0482	-1.1135	-9.7274
4.4995	6.3515	6.1311	6.9511	7.4376	5.023	4.4611	7.5245	12.547	5.6186	5.7258	5.996	5.8139	-0.88233	6.5394	6.0571	2.2608	7.0197	-2.5252	5.0146	5.7777	1.544	4.5408	4.5575	-0.30865	8.8124	6.8575	9.4049	13.222	7.2562	6.1177	5.79	8.0205	9.9618	9.4104	6.0208	3.3027	12.894	6.8651	11.035	11.116	3.9145	6.4364	2.0928	7.3539	2.6469	3.2208	4.8469	8.4575	9.5106
10.264	5.1225	5.3369	9.492	-0.37968	4.9828	-0.70382	-0.14309	1.9135	3.9038	-0.049524	3.3425	0.24187	8.8169	3.492	7.0115	4.5718	1.1524	6.6385	4.3961	7.7038	1.8067	-2.1098	-0.18967	-3.8177	6.9383	0.1168	3.2263	2.8942	6.3896	11.936	12.929	5.2251	5.1094	-0.82499	2.3394	0.58592	5.4845	4.0177	14.058	4.5378	-0.45808	-3.1392	-0.353	3.463	2.4753	5.2516	5.4875	0.87963	3.8935
3.6992	-8.0726	-4.364	-0.64506	5.2332	3.61	-2.0899	-4.4065	0.26245	-2.6371	5.2369	3.2448	5.2128	-0.25973	-1.2606	4.33	4.6676	-2.089	2.7585	1.6949	2.1129	4.3164	2.4376	-2.0807	3.8184	-2.5982	-2.0566	2.9639	-4.5379	-4.1969	5.095	-6.7033	-4.3368	7.1396	-7.853	3.2591	-1.866	4.812	1.2323	-5.625	1.277	0.823	-3.7218	2.4251	2.9989	-5.1611	-2.3953	-2.0288	0.0088487	1.1516
-8.3621	-3.6362	-5.6891	-0.76757	-3.1524	-3.0455	-0.53957	-2.984	-7.0515	-3.8973	-6.3197	3.7183	-5.1257	-2.5131	-3.2155	-7.0496	1.1161	-7.5519	-0.81477	-1.972	-3.2029	-5.5984	0.55709	3.0383	-9.1519	-4.0239	-3.9474	-1.6334	-1.9145	-3.4047	-8.3832	-2.1648	-5.5712	-4.4798	0.89342	-4.2915	-4.2206	-1.9103	-2.8217	-2.86	-6.7586	-8.2267	-3.998	-4.7158	-11.626	-0.5838	-4.4096	-3.207	-3.4848	-1.4227
3.8749	-3.4855	2.6311	-1.0268	1.8079	2.9884	5.3756	3.3875	3.1115	5.9823	-4.0189	-6.0685	0.77501	6.1684	-1.9978	1.7959	2.831	-4.4558	-3.443	-0.94414	-5.2728	-4.1613	-2.7037	-3.2514	-0.27389	5.8086	-2.9463	-0.30562	-3.6998	4.566	-0.021008	2.6063	2.9099	-0.31508	1.4771	1.9506	-0.60916	1.2138	-2.0322	0.41974	-4.3473	0.10505	-2.2952	1.5243	1.4733	-2.1236	-1.499	10.561	-1.227	-0.097696
-4.1088	2.7773	-10.643	-1.4076	-1.8433	-4.5004	-4.4709	-4.0712	-4.7451	-2.1529	-4.6282	-3.9704	-0.87435	-8.8618	-1.7775	-7.5415	-1.4364	0.7226	-8.9209	-1.5978	-2.387	-0.70919	-5.2505	4.2248	1.018	-2.2309	-4.9509	-9.8546	-2.3174	-11.816	-7.7107	5.0979	-2.9023	-5.8084	-5.0192	-0.34923	-6.0578	0.6534	-1.7711	3.6884	-6.8403	-5.1455	-5.309	0.26304	-6.2981	-4.3258	0.077018	-1.9551	-2.3304	-2.9703
0.43085	5.3184	4.0077	11.14	2.6085	9.6937	12.04	6.1058	10.196	9.5124	3.568	10.34	2.632	12.22	12.581	1.586	7.0597	5.7708	4.7589	3.9529	9.4415	3.8598	7.9528	10.1	8.1198	13.803	8.129	6.5063	1.8184	2.9612	15.329	9.7526	9.4659	11.728	9.8737	15.382	7.9067	9.848	6.1423	7.4467	3.2564	15.364	9.5109	6.8069	3.292	7.6918	4.8016	7.3772	6.504	9.0389
-0.63698	2.8321	4.511	-4.584	2.4983	0.91204	3.902	5.3879	6.9972	-3.7618	-0.17603	-0.27652	4.0005	3.3552	1.8223	2.7454	0.36931	2.079	4.2592	3.712	-2.2551	-0.24596	5.0958	4.2172	4.019	5.6326	10.515	0.52276	4.2851	-0.93838	5.0103	2.0566	1.2925	-2.6016	2.8323	1.911	-7.047	1.9051	0.46072	1.9337	3.8936	0.18767	1.9272	0.23932	3.5286	2.1635	0.1743	6.2986	-1.0645	11.395
3.1417	3.9309	-2.4663	-0.26796	-4.8696	4.3068	3.32	-1.2437	1.3211	0.97443	-3.5881	2.0548	-1.8293	-3.1604	-4.7845	-2.4303	0.43117	-0.30943	0.42213	3.2036	-1.898	-1.7545	2.1744	-3.0206	-1.2559	-1.2566	-1.2675	4.2032	-3.3867	4.6419	-9.367	1.2785	1.4019	-7.8244	-2.0441	-0.81689	4.038	2.187	1.3057	-1.7955	7.3449	6.7641	1.0332	1.4563	8.9137	-4.3431	4.7902	0.13514	-6.7341	-3.269
-13.87	-4.8097	-4.4292	-2.4508	-2.1951	-5.8517	-8.7976	-2.7983	-5.4186	-2.461	-6.2496	2.0954	-3.1687	6.273	-9.4925	-5.4873	-7.0283	-1.7462	1.819	-5.2789	-0.91437	2.4571	-4.2305	0.7728	1.277	-0.75158	-6.4495	-1.1662	-5.453	-11.124	-10.69	-4.943	-3.458	-6.437	-1.2684	-0.51476	-5.3109	-1.4691	-5.4723	2.5184	-2.1984	-3.1136	-1.3655	2.6743	-1.9111	-4.1371	-6.3924	-7.7685	-1.0827	-2.3993
-11.76	-17.806	-21.859	-18.003	-21.676	-23.245	-21.379	-19.645	-21.915	-23.095	-18.983	-22.246	-20.142	-23.236	-21.996	-24.683	-15.584	-20.936	-27.994	-18.9	-20.399	-24.486	-18.978	-22.363	-20.639	-20.876	-12.365	-22.266	-16.779	-16.887	-17.488	-23.468	-21.981	-16.756	-19.293	-26.499	-23.445	-21.743	-21.857	-24.826	-24.717	-16.06	-17.547	-12.571	-20.456	-28.296	-24.447	-22.645	-16.992	-15.205
7.3659	9.3526	14.158	5.0779	5.4657	8.2067	7.6431	8.4565	13.722	5.501	6.6415	3.2581	8.2247	3.0853	8.3687	8.642	7.7472	3.2895	4.8484	6.6522	8.7904	12.948	15.92	10.583	11.168	8.9371	6.986	4.2699	6.1915	-2.244	8.6345	6.6519	10.813	9.4035	10.193	8.2232	10.985	9.5346	13.036	7.8053	6.2509	9.1394	1.1445	9.2287	11.325	7.3569	13.05	1.2945	7.097	8.3413
-0.57226	-5.2644	-5.5553	-3.2003	-1.1366	-2.0996	-6.503	-1.1417	-4.857	-5.5495	4.4001	-8.5017	0.26387	-4.3511	3.3745	-6.266	3.5316	-0.22427	-9.187	-1.5965	-5.2258	-5.9339	-5.3454	-2.6721	-0.91781	-3.695	-6.5433	-3.3717	-7.4128	-6.4471	-4.9573	-1.6921	-14.066	-3.85	-5.5118	-1.6717	1.5748	-5.7661	-7.1367	-0.050384	-7.1303	-1.5617	-6.8952	-3.1627	0.13265	1.4093	-9.768	0.95369	-0.41274	-5.8458
-16.137	-9.5973	-15.892	-18.069	-21.84	-16.97	-14.894	-18.166	-16.976	-12.455	-14.896	-12.411	-15.076	-13.776	-13.111	-13.963	-14.826	-15.587	-19.783	-18.53	-16.948	-20.591	-15.349	-13.454	-17.344	-2.4675	-9.0268	-16.799	-12.892	-17.388	-19.591	-16.195	-12.821	-10.246	-13.941	-10.513	-17.209	-19.576	-6.4112	-16.637	-9.1065	-11.684	-24.285	-16.272	-16.764	-11.158	-6.191	-12.045	-11.826	-8.8624
-2.7173	-0.91827	4.5046	3.0741	-8.7689	-8.1745	-9.0185	-7.2279	-3.9524	-3.0228	-5.9135	-0.65799	0.89098	2.6593	3.1776	-5.2311	-1.578	-2.1085	-6.2258	1.5526	0.88419	-1.1955	-3.9584	-0.60165	-0.87241	-0.70747	-0.067371	-0.013656	3.7426	-5.1683	-3.7462	0.030504	-6.4202	-2.7687	-2.4854	-0.39144	-0.43035	0.09734	1.3586	0.064886	-2.5657	-3.0488	-1.8886	2.6769	2.0965	-6.1104	-2.0045	1.8419	-5.4206	-1.3577
5.6287	2.4627	-1.1157	-3.1991	0.46925	-1.9589	-1.9163	1.2037	-1.5944	-1.3678	-0.85784	-8.899	2.4429	-5.2656	4.8137	-4.4276	-2.1731	-2.1916	-0.96709	2.2685	1.5032	-1.179	-6.6413	-5.7058	-0.85276	0.80826	8.9158	-1.9684	0.64271	-2.2052	-3.7671	-2.6319	2.1738	-1.0405	-0.27846	-2.6023	10.471	-0.48151	5.6036	-6.444	2.2409	1.1223	-1.6848	-1.249	2.7809	-4.2338	0.55894	-0.80592	-1.8175	2.7373
5.4899	9.6449	7.0873	5.0189	9.7428	12.926	4.2037	10.679	10.87	3.348	11.762	16.693	5.8278	19.874	15.935	11.885	13.58	8.0301	6.0344	5.7064	3.285	7.5266	7.6285	3.1801	12.55	6.8198	11.501	9.0626	3.7301	11.985	10.071	11.132	6.603	8.7093	10.374	9.1727	11.075	10.121	8.2515	18.267	0.97338	13.111	4.8808	8.2639	12.474	15.471	6.0503	8.9845	8.7943	10.957
-16.806	-15.481	-8.6907	-10.547	-13.302	-9.9046	-8.4143	-14.633	-16.214	-16.031	-12.685	-16.539	-9.0885	-14.613	-6.8155	-7.9928	-10.817	-16.116	-12.423	-10.04	-17.329	-18.989	-10.304	-12.468	-9.8693	-5.9358	-17.443	-16.181	-6.1221	-16.118	-11.336	-16.46	-15.87	-11.557	-4.7621	-18.362	-17.404	-15.716	-12.124	-9.1444	-8.2478	-12.287	-9.8481	-4.8099	-3.2027	-14.989	-17.992	-10.299	-3.696	-14.894
-19.664	-25.285	-19.64	-18.206	-27.22	-26.813	-22.057	-17.756	-21.93	-18.948	-25.503	-24.09	-24.857	-23.031	-20.363	-17.919	-19.752	-19.818	-24.477	-17.121	-22.758	-18.904	-16.859	-24.884	-22.42	-22.117	-20.664	-18.608	-18.761	-23.136	-19.552	-17.143	-21.985	-19.933	-25.377	-22.915	-19.713	-17.708	-15.591	-21.691	-11.713	-19.177	-24.226	-25.105	-26.853	-27.215	-19.371	-19.084	-21.725	-23.409
-5.2545	-8.3624	-4.2615	-1.76	-5.5219	-8.1086	-4.7877	-2.7388	-4.3122	-6.4202	-2.3353	-3.5803	-1.9284	-4.7608	-6.7109	-6.8886	-5.2837	-4.732	-3.734	-7.9178	-9.2028	-9.8347	-8.4954	-4.4679	-5.7235	-5.4583	-8.5153	-9.5884	-0.83949	-6.5262	-7.0964	-8.8625	5.4816	2.4894	-11.119	-10.12	-8.3762	-5.3179	-2.1942	-9.7566	-3.7097	-10.248	-7.436	-5.684	-6.199	-3.5541	1.8351	-6.0719	-4.2441	-1.0913
-3.0058	-9.4785	-6.3547	-4.562	-2.7415	1.4211	-3.0538	-8.4633	-4.8372	0.12267	-10.63	-3.9235	-5.9324	-3.8506	-0.32266	-10.453	-5.6777	2.1639	-5.0516	-9.7571	-7.4958	-4.8394	-3.3855	-2.4571	-2.1079	-5.8262	-5.0791	-5.9627	-6.7699	-7.7124	-8.3798	-5.6353	1.5263	-3.6479	-5.7587	-2.1305	-2.2956	-5.1903	-4.4295	-0.95637	-4.9436	-10.014	-7.5399	-6.6875	-15.893	2.1802	-8.9569	2.0226	-6.5282	-4.772
-2.7967	-7.4156	-7.1646	-4.4682	-1.1878	-4.2519	-6.9741	0.85997	-9.2832	-5.3341	-0.16641	-6.9561	-7.1122	2.3462	-2.8466	1.7702	-0.40219	1.2046	-6.0956	-8.1465	3.0492	-6.7298	-3.3855	-4.7789	-3.7126	-3.8942	1.647	-5.9488	2.877	-5.6429	-1.4893	-6.9641	-0.75806	1.002	-7.0103	0.055809	-3.5144	-7.875	-7.0002	-9.6795	0.96972	-7.8547	-10.223	0.19886	-7.2332	-1.8448	-1.4975	-7.4163	-5.828	-3.4111
9.3094	9.3701	3.3801	8.6087	4.2143	3.0713	4.784	0.42779	2.3397	5.1433	-4.4265	7.8536	7.0053	4.2488	-0.66818	-1.2465	4.2985	1.3439	7.8382	1.0957	6.513	0.060813	3.6399	3.696	4.7162	-1.7657	5.7671	2.5386	-2.0933	4.8926	5.0995	2.4883	2.0274	2.1511	-0.86507	2.4158	1.1829	-3.566	2.6998	2.5219	1.2093	8.736	9.308	-0.61301	-0.053109	0.6865	3.4532	7.94	3.8535	5.4915
-3.7771	3.6646	1.1685	4.3687	1.3838	4.2063	-2.5675	-6.8567	9.5592	4.1481	3.9053	0.010177	3.2043	-0.28832	-3.3059	2.0431	7.4728	-2.1359	2.7521	3.0791	5.4848	4.6624	0.8766	-2.0671	3.2481	2.7504	1.5513	-1.6108	0.48722	-1.1431	2.5063	7.0695	4.0699	3.6978	-2.4173	-0.95035	0.55628	7.1129	3.607	-4.9164	-2.5129	1.8606	5.6352	-1.1209	10.619	3.8085	1.0553	3.7639	2.311	6.4614
-8.2985	-0.92506	-6.1978	-4.0089	0.91941	-6.5362	-6.0886	-0.18311	-5.594	-5.5489	-4.5282	-8.6839	-11.61	-1.409	-6.5168	-4.684	-3.4595	1.245	-7.7871	-6.8448	-3.688	-4.7148	-4.914	-6.1255	-9.9809	-4.5861	-10.959	-3.8046	0.13511	-5.2487	-4.2385	-1.28	-2.2607	-5.809	-11.312	-7.8303	-1.149	-7.8084	-6.8964	-2.1488	-5.1299	0.37008	-5.2191	-10.773	-6.5404	-5.419	-5.642	-6.5272	-5.0485	2.9166
-2.5982	2.0213	2.9643	1.056	2.994	4.6444	-4.123	4.2306	1.6353	-4.7623	1.8584	-1.9951	-0.52695	-2.031	7.8033	0.10458	-4.8967	1.4708	-1.6567	2.9278	-0.93775	-1.3294	1.3283	0.097876	2.9846	1.7251	-3.8877	0.0016283	2.3591	5.021	-0.014352	3.7324	0.46337	-4.292	-1.3118	1.9352	-0.21738	-4.3747	0.86477	-2.3216	-1.0332	1.3539	-1.9689	-1.3153	0.23658	5.7708	-3.5339	-1.2411	-1.1179	-0.16631
3.6886	6.2687	5.0879	0.29716	6.4412	-4.1425	-0.59065	-2.457	2.7714	-0.40069	1.4822	1.5557	-3.3992	-3.0176	-1.7557	-0.89925	4.629	-1.4294	-3.3625	2.1555	8.2717	-4.2847	-3.6065	1.7036	2.2472	1.6542	-2.3443	-2.0826	1.8348	0.094687	-3.0327	-3.5658	0.35898	-0.74837	-1.6047	2.2202	1.4809	-0.057271	0.24042	-3.3056	-3.8692	1.2014	5.7998	1.0723	4.7185	7.3084	0.65884	-7.3764	-1.5792	-3.7324
-4.5767	0.77061	3.2319	-0.58874	-3.7364	-2.2896	1.0347	-6.827	-1.0245	-9.9852	7.1862	1.2261	-1.3677	-2.275	-3.2727	2.7057	-0.22111	0.87856	-1.7672	0.5047	-9.4546	-0.058799	-2.6406	-0.9377	-3.9439	-0.10128	1.064	0.63317	1.7895	7.4755	1.631	2.244	0.070293	7.0973	-3.1275	-0.17402	-8.3653	2.732	1.3769	5.3159	-8.4179	5.4582	4.5181	-0.48392	0.73009	6.6901	-0.086796	0.72577	6.184	2.6883
0.66073	-2.427	2.2594	2.2564	3.9801	7.7456	-1.7925	9.389	6.5688	3.9938	0.67042	3.1755	-1.5353	0.9109	-6.2197	5.2977	5.8564	-0.26556	4.3078	4.2841	3.1532	6.286	1.3935	9.3394	0.54171	4.0444	4.0051	4.7824	-0.094204	5.1549	-0.72116	0.86881	8.182	7.564	7.2353	4.8365	11.674	0.54505	-0.19367	0.30372	4.2506	3.3117	-0.9357	2.8924	5.6516	4.2589	0.62155	-1.279	-1.3997	2.7707
-11.131	-12.463	-4.4164	-16.999	-5.1657	-10.691	-9.3218	-8.4807	-7.878	-11.036	-13.606	-5.5742	-4.9798	-12.502	-13.767	-9.2869	-7.5864	-14.144	-18.269	-12.152	-13.103	-9.7573	-15.281	-8.6875	-15.673	-7.697	-10.259	-14.006	-15.81	-13.084	-9.3132	-10.958	-13.153	-9.5054	-3.8827	-11.582	-7.7195	-1.8156	-10.546	-9.1888	-3.6494	-9.2327	-10.282	-7.2197	-9.4951	-8.018	-12.692	-9.9377	-13.087	-15.075
-9.2396	-6.107	-1.0381	-7.1461	-10.339	-10.439	-6.2267	-4.3528	-0.6427	2.5177	-10.274	-6.8603	-5.9404	-9.4343	-3.3838	-10.556	-10.113	-7.7918	-7.9735	-8.1365	-3.4924	-8.2194	-1.2289	-7.3155	-6.7381	-3.9468	-0.5376	-3.161	-6.4027	0.65264	-8.2391	-6.6557	-3.9214	-2.2459	-10.353	-4.6937	-5.5774	-0.64312	-4.3606	-2.5701	-9.393	0.59854	-4.1271	-6.3272	-4.9337	-6.4777	-5.9569	-5.9903	-10.294	-10.327
-4.5899	-6.7426	-1.2756	-4.6044	-5.1302	-3.072	-1.2222	-6.8485	-0.97212	1.4198	-0.11185	-1.4305	-9.4181	0.24636	-3.8916	-2.0352	1.012	-2.9828	-8.6051	0.77877	-0.57493	-4.8895	-4.6615	-2.2309	-10.425	-8.1421	4.5452	0.97512	-3.9767	0.90413	-6.0087	-0.09717	0.67475	-1.8106	2.0145	-4.6598	-4.6047	3.8589	-1.4628	0.059	-7.3944	-1.8889	2.4457	2.7474	-2.6113	5.8075	-2.0762	-0.085584	-6.2135	-5.4181
1.1091	-12.632	-7.1526	-1.9091	-10.059	-6.4713	-10.292	-10.631	-4.3792	3.0815	-2.9851	-0.20493	5.6812	-10.479	-0.92139	-0.45156	-2.3924	-9.7187	-7.9274	1.0281	-5.8961	-1.9894	-1.3911	-0.90512	-1.7251	0.96189	-2.5103	-5.1878	-9.0394	-4.7438	0.94013	-3.3355	-3.7044	-2.1168	-6.8684	0.14839	-4.706	-5.1935	-3.0789	-5.5084	-9.1671	0.37869	-2.5797	-5.5487	-5.2168	-1.3202	-3.6544	-8.4714	-8.677	-5.5524
6.0709	-6.299	-3.2414	-3.0629	-9.8236	-5.0401	-7.7791	0.11232	1.2472	-4.658	-0.72694	6.3288	-2.6151	-4.423	0.039368	-4.6796	-2.0566	-4.7711	-4.7293	-7.3514	0.17641	-4.612	0.59962	-1.2971	-2.9574	0.43464	-7.9523	-4.3769	2.6527	-6.4929	-2.0306	-2.8074	3.9518	-5.1928	-1.8633	1.8485	-3.2241	-7.5018	-3.3937	-0.60398	-1.3562	-7.9527	-2.5867	-1.5053	1.8801	-0.8386	-0.58372	-4.1176	-4.9142	-3.677
-4.1063	-7.514	-2.3309	4.6465	-2.1629	3.4432	-0.98271	-8.9545	-2.6304	1.3394	-2.6061	-4.7382	0.022331	-8.5387	-2.3835	-4.1514	2.7538	4.4846	2.7349	4.5661	3.3693	-3.8443	-6.9407	-0.7314	-7.2285	-1.2044	-1.1924	-0.27605	-3.458	-5.1905	-4.8627	-4.8126	1.4228	-0.99448	2.5536	-2.7426	5.9781	1.8407	1.7764	-2.9774	1.608	-9.0404	-4.2815	-4.9177	5.3903	-6.0365	1.2263	-1.3869	-1.436	-1.5727
-11.732	-4.836	-15.742	-10.415	-8.2926	-10.232	-5.5943	-5.4392	-4.4977	-7.9835	-9.9785	-9.3903	-0.94228	-2.663	-8.4491	-3.3089	-5.5987	-9.7142	-2.2422	0.71245	-6.374	-4.9537	-1.5672	-2.1686	-6.6157	-3.4845	-8.8882	-2.6619	-5.6471	-2.2311	-4.0884	-10.073	-8.6222	-3.739	-3.5686	-6.6071	-4.7804	-6.0149	-8.9789	-4.0116	-8.9637	-11.969	-2.781	-7.4384	-11.749	-3.7919	-3.4434	-3.5548	-2.7579	-5.126
-6.91	-1.5942	-3.722	-4.1489	-1.1411	-0.58096	-8.3691	-6.2993	11.406	-6.8718	-5.8078	5.1862	0.98744	-9.0412	-2.4402	-7.5535	0.22361	-12.447	-1.1968	-4.5106	-5.2866	-3.5856	-6.3406	-3.6829	-1.7812	-4.6894	-4.6591	-6.4514	-8.0331	2.6078	-6.3803	-3.6263	-9.0202	-3.9491	-2.6793	-2.3048	-13.52	-5.0967	-7.0222	-6.9998	-5.282	-0.065862	0.18556	-4.7331	1.0701	-2.3285	0.90254	2.1593	0.75306	0.22585
2.8987	-1.6626	-6.3838	-2.7713	3.4874	-10.791	-3.3965	-7.4412	-1.595	-4.1249	-9.2102	-3.6885	-8.525	-2.8167	-0.81206	-2.6413	-1.0246	-2.2246	-1.576	3.3714	0.58192	1.9197	-8.5676	-0.7293	-2.4957	-1.2378	1.1394	-8.4982	-2.1171	-6.5297	-0.65798	-1.4517	-2.8809	-3.1131	3.0764	-2.2468	0.60594	0.11474	-1.0518	0.99257	-0.35468	-2.9371	-1.1209	-6.1101	-0.59095	3.2071	-1.688	3.3193	-4.6448	-3.5412
-13.733	-11.455	-10.121	-8.9382	-17.556	-17.4	-12.367	-8.2082	-7.1653	-7.773	-17.539	-12.945	-11.745	-15.51	-9.7163	-13.762	-16.297	-10.144	-10.879	-9.1818	-14.426	-10.409	-9.9809	-14.719	-8.8988	-12.882	-11.362	-6.0354	-14.972	-11.414	-12.554	-9.7555	-18.082	-15.421	-10.658	-10.564	-9.3421	-8.5796	-15.632	-13.457	-19.2	-11.267	-11.359	-15.76	-12.802	-10.617	-12.71	-16.416	-11.291	-10.991
-5.7665	-1.5905	-4.0981	-4.4331	-7.0263	2.9583	-0.11199	-2.3774	-1.3646	-4.109	-0.45091	3.9968	-1.4481	-3.4199	-7.9327	-3.6114	-1.2956	-0.58177	-3.6024	-0.99458	-2.8608	-0.38578	-2.0794	-8.7237	-3.7999	4.3414	-3.1939	-1.3316	0.50974	-1.5421	2.139	-4.5351	1.0564	-0.29166	-6.4013	-0.55283	2.0742	-3.2491	-2.4868	3.6209	1.3748	1.9524	-4.6714	-8.4782	-2.7051	0.80765	-5.6581	-4.0684	-2.376	-5.9933
-16.463	-12.92	-16.513	-14.951	-8.4681	-9.3922	-12.68	-14.397	-13.314	-11.338	-17.615	-9.4511	-18.656	-9.2888	-11.946	-14.211	-9.8167	-16.619	-8.4991	-14.833	-10.07	-9.6127	-15.182	-11.832	-10.789	-14.163	-13.558	-19.371	-14.979	-10.724	-4.126	-13.8	-18.932	-9.0076	-18.522	-15.781	-13.211	-7.3741	-12.524	-12.379	-8.8249	-9.8768	-10.55	-16.925	-6.5916	-12.129	-14.401	-17.473	-13.91	-14.301
-0.51767	-6.4624	-10.589	-7.3445	-7.3407	-5.526	-9.9545	-7.7043	-2.0864	1.8132	-0.5908	0.41903	-2.661	-2.2989	0.9979	-6.8784	-6.3357	-1.3117	-4.3063	1.7685	-3.335	-3.2086	1.3818	-4.5728	-0.85587	-7.3133	-1.5436	-13.892	-10.669	-8.5943	-6.7721	-2.6556	-1.4698	-6.4932	-5.2498	-1.6089	-2.1155	-8.9306	-4.551	-4.4026	-9.8118	-5.1983	2.5129	-5.8357	-4.9307	9.6642	-2.952	-5.8962	-4.6017	-5.9773
-1.8614	6.2141	-1.9274	1.1862	6.6178	2.3323	4.2835	1.2162	2.0759	1.8148	-5.1745	-5.7581	6.287	0.058209	2.0811	3.0034	-2.8389	-2.0898	1.2686	5.4692	0.705	0.11413	2.8876	0.68328	-1.3279	1.1331	5.0911	2.1592	0.31744	3.4483	1.3767	4.606	3.2456	3.0185	7.5771	-1.7542	0.89405	1.5349	3.2051	-1.3907	1.6564	2.4119	-0.3902	0.096425	-4.4274	3.0505	-2.5312	-0.17612	6.2102	-1.7507
-5.7073	0.29384	0.482	5.1721	-2.6049	-0.55592	-10.712	-6.5269	2.7234	-8.6275	-1.4803	-7.4133	0.31126	-1.4224	2.6213	-8.6055	-2.1399	-5.9912	-9.0023	-4.6258	-0.18544	-6.545	-0.49121	4.5095	-6.1312	-0.79507	-0.468	-2.7979	-1.9808	-4.9688	-8.3028	1.8796	-0.63403	-3.4165	-5.423	-5.5191	-1.4782	-2.0331	3.7277	-0.23479	-4.2413	-0.16039	3.8155	-0.025728	-4.5927	-0.78947	-1.8214	-6.401	-2.7171	2.1925
9.4714	8.6568	12.372	9.7572	11.852	4.7703	1.9153	7.1342	7.7332	0.33568	6.1684	4.6997	5.8678	-3.8856	6.2495	3.6158	9.6781	16.063	3.9958	5.2593	8.4773	8.4071	10.943	8.0597	5.8559	2.2202	5.9068	3.0554	5.5604	-1.3171	10.568	13.423	4.888	6.4459	7.1924	8.5824	6.6756	5.3514	2.9979	9.457	3.6538	0.26789	3.7598	11.982	5.7345	11.006	6.1155	5.6864	6.3047	14.289
3.1617	10.968	4.2128	6.3596	10.567	7.0765	2.619	4.3167	1.336	3.1981	5.5832	0.37597	1.0388	2.0229	9.3835	6.3311	1.8593	3.4893	10.08	5.0077	5.1796	7.0013	9.4019	1.6067	7.8289	5.57	-1.3207	-3.852	4.7571	10.191	3.2005	5.6737	7.0069	1.9328	6.8308	5.0248	3.1665	3.4017	7.9582	6.5103	4.2806	5.0971	1.9522	2.795	2.0464	7.7682	2.635	8.7706	5.6561	8.6251
-3.8481	-2.9516	-1.2968	-0.80677	0.16979	-7.6995	-0.25229	-8.5289	-0.7347	-1.3305	-4.6754	3.106	-3.2433	-2.3805	-3.7089	3.7783	-1.9177	2.8479	-3.7455	-3.7035	-8.6988	-2.1714	-2.1869	-5.183	-3.1868	-2.1097	5.6779	-4.1417	-3.5566	-6.9903	-2.5241	-6.4536	-2.097	-3.2045	-2.8537	-0.012824	-1.8211	-1.1933	-3.1538	-11.645	-3.7371	-1.5563	-5.9503	-0.37757	-0.68933	-2.3569	-2.395	-3.3026	-3.1968	-7.4256
3.4538	-5.5489	-1.1131	5.5164	-3.6743	-1.7809	0.82914	-2.948	-5.7983	1.6688	8.3291	-4.6417	-1.6743	-0.34785	0.91816	0.14214	0.57712	5.6444	5.0572	-8.7691	0.26852	3.6014	-5.204	-2.3409	0.33896	-7.5191	-0.80837	0.40796	-1.3645	7.8123	1.9222	0.75431	4.49	-3.0734	-0.89073	-3.4234	2.3053	-1.1421	3.9932	1.8369	1.0893	4.6787	-4.5319	-3.4027	4.6647	-2.4924	0.49494	2.2336	4.1428	-3.6535
1.0921	-2.3876	2.0586	1.2931	-1.3405	3.8391	1.1619	10.912	4.3269	6.2831	-2.7003	1.3628	8.1393	-0.30799	1.1561	-0.45698	2.4051	9.1788	9.5031	1.5983	3.1022	-0.12811	3.4752	-4.4453	-1.9109	-4.637	2.3749	4.3645	9.0482	-2.4674	1.2087	3.953	5.625	3.7935	2.4789	-2.379	0.65175	5.3752	-3.4427	2.5592	-3.1285	3.7856	1.0368	-2.2898	-4.3709	-0.59581	-0.030561	-0.028185	2.802	3.3669
-9.3744	-12.884	-14.154	-17.668	-13.803	-13.41	-14.113	-20.983	-19.483	-10.287	-14.22	-16.672	-20.011	-16.419	-20.887	-20.141	-10.585	-16.067	-10.968	-11.868	-11.529	-14.002	-10.844	-17.863	-12.03	-13.512	-14.667	-14.473	-18.054	-16.173	-17.239	-11.092	-13.626	-24.952	-14.885	-17.575	-13.296	-11.681	-16.962	-11.704	-13.983	-6.0504	-12.842	-10.226	-13.847	-21.392	-17.08	-17.621	-17.092	-19.952
0.16722	-2.8243	-1.6913	-4.4862	7.2867	6.173	3.155	-3.1373	-0.53265	0.21878	-0.75371	3.8122	0.19033	-10.606	4.4688	-0.67825	3.1008	-2.0143	-0.4955	-0.22407	-4.8562	-3.0723	-0.96994	1.756	-4.4962	-1.312	1.2882	-5.5497	-5.0124	2.4941	-4.507	2.4098	-2.3869	1.9955	0.12418	1.8233	-2.2378	1.3154	3.6734	-1.9651	-0.19	-1.9881	-3.1758	4.4515	-4.5728	-3.1186	1.3495	2.5187	-1.6164	1.0831
10.061	11.288	8.3616	5.6618	8.1718	9.7449	5.2328	9.6142	13.791	7.0557	3.7894	4.2152	7.3341	5.8342	14.58	3.0188	9.4558	11.139	7.3273	13.047	5.9584	12.963	7.9482	8.64	8.1055	5.0577	6.2808	9.5216	4.7514	11.954	8.1272	10.996	7.8512	10.791	8.6975	3.6203	4.4136	4.8442	5.6166	6.1135	12.88	5.6937	13.153	5.1313	2.8662	6.1688	4.4158	9.5008	8.0113	9.6091
5.1426	-3.5229	7.2328	1.3469	3.419	-2.6328	2.3786	0.70463	1.8275	5.2102	1.2522	-1.3078	-0.83708	-0.13373	8.304	-2.0486	0.6323	-4.5436	3.3068	-2.4209	3.5196	0.49051	1.0944	5.3694	4.5644	-2.7601	6.2927	3.5703	5.6597	4.409	2.4532	0.78216	6.2987	2.9967	-7.7435	-2.8855	5.7018	6.2763	0.68682	4.096	3.9217	-4.4653	-4.9702	-2.382	2.8918	1.0513	4.0127	-2.9117	-2.5764	4.5093
-8.6474	-11.227	-7.8596	-17.827	-12.875	-8.2126	-10.978	-12.4	-12.926	-7.958	-16.148	-7.8273	-14.26	-14.085	-9.415	-12.714	-8.2734	-13.353	-8.1143	-8.5997	-9.5704	-12.802	-10.799	-15.096	-14.161	-13.208	-12.467	-13.611	-14.093	-13.281	-7.1993	-16.077	-22.912	-12.341	-7.7635	-9.3219	-10.433	-6.2981	-2.6359	-13.127	-11.865	-8.6093	-11.61	-10.368	-14.584	-8.6168	-14.857	-11.954	-9.7556	-13.994
-12.003	-2.1721	3.7459	-5.1946	-4.1548	-3.9697	-0.41698	-9.5014	6.5991	-3.9303	0.034184	-3.4773	-2.277	-3.5152	-6.1482	-7.2567	-9.4515	-4.4248	-4.667	-6.0421	0.8586	-6.7761	-6.5539	-4.8497	-3.7148	-0.48734	0.46361	-0.89417	-6.9851	4.1284	0.11688	-5.2873	-0.84984	-2.1885	-6.32	-1.7686	0.9047	-3.9741	-5.7067	-5.5283	-6.0631	-4.9202	-0.0263	-11.943	-4.9044	0.44883	-2.7123	-3.081	-9.5289	3.8506
-17.504	-10.145	-17.348	-21.175	-4.7847	-11.213	-14.469	-9.5453	-5.2143	-4.0371	-20.124	-10.498	-16.191	-14.737	-10.165	-8.972	-8.8343	-7.0827	-15.366	-13.264	-13.022	-14.101	-2.4424	-12.016	-5.9363	-18.849	-13.616	-9.1581	-9.7978	-6.209	-14.313	-4.3013	-0.89333	-3.281	-8.9144	-9.2346	-11.093	-12.281	-12.899	-5.4412	-19.758	-7.4778	-7.3511	-4.991	-13.737	-17.384	-14.51	-16.551	-9.3162	-11.218
-2.0884	-4.7787	-4.5006	-4.8791	-0.24666	-8.9685	2.9697	-1.2834	-12.378	-6.7717	-4.4932	-7.2655	-12.776	-7.4335	-2.2882	-3.0154	-9.1071	-6.0745	-6.5805	-6.8635	-2.6972	-6.8983	-4.4249	-11.941	-5.5028	-4.1383	-8.7519	-0.80418	-4.9715	-11.212	-3.5809	-0.9143	-3.4567	-5.2958	-1.9283	-8.5594	-5.8659	-10.218	-16.921	-6.188	-12.702	-6.9069	-4.025	-0.33602	-8.3576	-2.1387	-2.3314	-4.822	-3.6229	-4.8978
-4.239	-8.8547	-10.744	-7.9824	-0.92192	-11.057	-17.465	-10.158	-6.7774	-16.7	-9.3683	-5.1613	-6.4002	-3.8668	-11.389	-12.504	-1.5616	-7.8175	-8.8085	-7.0443	-8.8093	-7.5318	-11.864	-19.033	-5.3768	-11.985	-10.227	-7.8397	-5.2664	-11.386	-7.1975	-7.0536	-9.9513	-11.386	-6.7316	-10.371	-8.7015	-16.889	-16.169	-13.293	-11.521	-18.194	-15.054	-8.1089	-4.9765	-9.894	-10.652	-10.532	-13.919	-6.2012
-5.4537	-4.672	0.94484	-6.3077	-4.057	0.56775	1.0467	1.9765	5.0075	1.6488	-6.1222	-6.8181	1.324	-3.4764	-0.66571	0.99167	-2.6757	1.6424	-4.2501	-3.2518	-2.1498	3.7646	-2.8488	-3.3908	1.1798	-11.809	0.016049	-1.4928	-0.58047	4.6195	6.9797	-3.0847	-9.6618	0.29771	-1.7407	-3.5348	2.199	-0.36768	-1.1636	-1.6773	-1.8636	-5.1296	-1.1885	3.728	2.0661	3.5938	4.9926	-1.6309	2.7891	1.7068
4.3027	-0.63347	-0.3876	3.16	-1.6375	-0.6882	-1.2406	-9.2577	0.07942	-1.6944	4.5739	-8.1318	-6.1166	2.1726	-6.3525	2.5032	-4.1948	-0.51392	1.5872	1.1199	3.6149	-2.854	2.0785	-0.83437	-5.0779	0.11565	-9.1575	0.55737	-1.5008	3.3149	-0.55923	-5.7337	-2.8394	-4.2971	-7.897	-5.1491	-0.32715	-0.66463	-4.4699	0.76022	-3.4751	-2.8606	-8.2561	-2.4285	-1.5201	0.50869	-3.763	-0.83689	-1.5217	-3.4232
-12.482	-11.206	-14.2	-11.702	-11.449	-8.2108	-11.134	-13.458	-17.062	-8.7543	-19.165	-14.182	-10.919	-12.937	-3.4034	-13.868	-10.565	-11.687	-11.402	-9.8698	-7.0822	-9.9421	-12.094	-8.525	-3.0659	-4.4245	-12.2	-13.364	-12.632	-15.276	-0.72491	-11.497	-9.4057	-6.0829	-10.395	-12.773	-4.947	-15.503	-13.593	-10.324	-7.6503	-6.5313	-8.4163	-9.9812	-8.9464	-6.912	-16.573	-7.7569	-7.4839	-8.2041
1.5252	-4.1226	-4.8313	-3.0129	-11.967	2.3054	-1.9746	1.2687	-3.4054	-2.6632	-7.3885	-3.8518	0.23539	-2.4648	4.4088	-2.849	-4.6343	-7.9651	-2.2708	-3.0446	1.9399	-3.3933	-8.0568	-5.1715	-1.3528	-6.0167	-1.048	-6.3683	-1.1061	-1.4292	5.1774	-7.3778	-2.3627	-10.063	-4.6642	-6.4723	-4.3254	-5.5006	-1.9294	-9.3294	6.8263	0.51507	-2.1778	-9.4469	-9.2659	-3.1934	-0.22665	-0.92997	-7.6211	-5.3212
-4.5321	3.7452	-0.027908	-6.471	-9.1901	-4.951	-8.5317	-6.3334	-1.2111	-5.3461	-1.7172	-4.2209	-4.6452	-1.5398	-8.5846	-4.9755	-6.8554	0.80099	-0.051622	-7.9864	-7.0871	-3.5938	-7.2662	-6.2198	-10.779	-1.8368	-5.6791	-1.9221	-1.2462	-3.8485	-1.0612	-5.7171	1.0989	-2.1893	-7.2267	-2.3646	-4.6688	-1.3061	-3.1743	-1.8403	-2.4367	-3.8503	0.81985	-10.711	-3.3043	-2.9312	-6.263	-8.8387	1.9489	-6.473
-11.347	-9.487	-11.879	-7.9197	-13.249	-11.071	-10.166	-7.5589	-8.3902	-7.2949	-10.897	-15.133	-9.7872	-7.8523	-16.264	-9.0638	-2.0887	-7.6509	-7.256	-9.4174	-15.033	-11.2	-14.2	-9.4502	-12.842	-8.0361	-8.6339	-8.1824	-9.3926	-13.928	-8.329	-7.7043	-10.75	-17.818	-15.065	-12.839	-11.842	-8.9698	-14.819	-12.163	-12.24	-14.772	-18.939	-12.784	-8.5321	-15.556	-13.688	-10.819	-15.89	-15.144
-9.8987	-9.819	-14.343	-11.629	-9.1863	-7.2752	-12.349	-7.1528	-14.122	-15.047	-10.629	-22.961	-4.3246	-14.626	-7.7495	-12.593	-8.1196	-17.077	-7.29	-16.193	-10.122	-13.731	-15.355	-8.4538	-15.033	-15.726	-18.049	-10.769	-17.49	-17.24	-11.464	-17.989	-6.9644	-17.244	-15.56	-12.068	-12.126	-17.505	-12.45	-9.6284	-15.561	-7.6473	-16.982	-12.677	-11.965	-5.9851	-12.025	-8.5173	-7.4054	-12.139
10.294	3.1438	12.33	6.6252	4.3392	7.8252	6.8417	7.4977	6.597	2.9184	4.9603	12.402	7.4799	6.5149	0.34666	11.262	13.744	1.7367	4.3731	8.074	10.391	5.3172	15.323	6.2511	3.3061	2.0225	5.4552	8.5632	5.493	9.1062	4.9984	7.8886	2.5002	7.3633	2.5255	13.014	4.7205	12.668	7.014	11.612	8.107	3.8649	0.034812	8.0378	5.3797	5.9019	7.8275	4.9353	3.8718	1.1171
-4.6789	-2.716	1.8504	-0.4158	0.42496	-0.82454	-6.4052	-0.56267	3.9567	-3.3321	-7.1851	2.5417	-2.2359	-2.2053	-1.6801	3.4529	-2.1286	-0.35899	-6.538	2.4599	-2.3778	-0.53594	-9.7626	-2.9146	-6.3924	-4.9992	2.8552	-1.9363	-4.5992	1.7416	-2.3478	-2.2211	-4.3181	2.8709	4.1812	0.30584	5.0851	-2.8114	-2.2512	-3.2318	-1.6391	5.0771	0.90773	-0.47535	-6.2476	-7.8887	5.086	-3.673	-6.278	1.6263
-13.647	-13.804	-13.849	-8.7046	-3.6511	-11.589	-5.5208	-5.7464	-8.7025	-3.7021	-5.2842	-12.902	-11.879	-2.4104	-6.7932	-6.6527	-2.6426	-7.9771	-8.5995	-6.1196	-11.451	-7.2204	-10.693	-8.1385	-9.8957	-10.916	-10.686	-6.4934	-13.43	-8.0835	-10.909	1.6284	-2.6097	-9.1083	-10.719	-15.139	-13.772	-11.653	-9.9075	-10.112	-7.8537	-14.958	-11.799	-11.463	-7.9368	-5.0946	-12.158	-7.7533	-17.667	-6.4388
-8.7977	-8.9368	-6.4032	-10.19	-10.111	-15.209	-7.6106	-9.2183	-13.162	-8.179	-11.962	-10.102	-1.8558	-10.807	-11.168	-9.3731	-6.9812	-12.699	-5.3576	-0.4211	-4.7531	-8.6229	-12.526	-6.3605	-15.623	-4.4354	-3.0543	-13.337	-10.088	-6.9325	-11.286	-9.1945	-8.5921	-13.71	-5.6513	-10.855	-8.8192	-8.7507	-14.096	-11.475	-10.414	-7.6869	-3.3541	-11.341	-2.3195	-14.765	-15.168	-7.0396	-11.849	-16.447
-13.887	-18.903	-9.221	-20.501	-16.874	-17.784	-17.809	-15.309	-10.273	-11.391	-16.909	-24.042	-12.954	-19.323	-11.813	-11.053	-12.225	-8.7647	-16.102	-15.962	-15.643	-17.65	-13.439	-12.851	-13.015	-7.327	-9.7036	-13.664	-12.94	-15.75	-15.339	-15.372	-8.0443	-14.3	-15.367	-16.161	-13.87	-13.204	-13.87	-15.265	-10.145	-13.735	-11.914	-8.9645	-9.6919	-23.619	-14.304	-8.4243	-15.748	-18.628
-12.437	-13.99	-13.09	-12.336	-9.9392	-15.049	-7.9682	-4.8188	-12.776	-12.764	-12.241	-13.642	-12.617	-12.358	-17.657	-6.2139	-5.6958	-10.388	-10.654	-12.017	-13.741	-12.422	-11.214	-14.376	-15.982	-16.324	-4.0696	-10.324	-13.655	-11.011	-13.353	-3.6739	-16.994	-8.9876	-8.0676	-12.315	-5.1683	-14.023	-8.6694	-7.122	-7.9435	-11.679	-13.425	-15.733	-13.537	-11.191	-12.309	-8.7454	-14.127	-17.466
-6.6845	-2.6668	-1.579	-3.2667	-6.3086	-5.1766	-2.9513	4.3764	-2.5559	-0.65901	-10.228	-0.35979	-0.90708	-6.1408	3.5882	-5.035	1.0902	1.8028	-5.4295	-5.7816	-2.3232	-4.7817	-5.5681	-3.4238	-10.199	-4.1209	-4.1145	3.7123	-4.5587	-4.0254	-6.2034	-4.6058	1.5256	-4.3004	-4.4737	4.3761	-8.5417	-5.78	-6.9568	-5.8662	-5.1987	-1.5475	-1.3327	-1.7242	-4.1439	-6.4936	-2.7677	-6.6011	-5.0739	-3.7223
8.4591	7.2379	8.1875	8.0011	6.5523	12.041	12.227	7.4006	4.537	9.9489	8.4152	9.28	11.314	4.9016	7.8753	5.8941	10.924	13.096	10.616	5.5463	6.9094	3.9413	10.119	9.3014	8.4962	12.573	1.8408	8.5872	11.582	11.57	9.9362	10.223	6.9834	11.597	9.0512	11.302	10.174	5.4132	9.5974	7.6248	3.4571	1.6108	10.355	6.9768	8.9369	8.5602	8.7007	10.67	9.0582	8.6124
-3.4555	-2.3485	0.11931	0.64132	-4.2291	2.848	-3.1421	-5.2898	-4.7553	-5.2718	-8.8549	-5.8236	-4.6423	-3.037	-3.8533	-0.34595	-4.2234	-7.7355	-1.9879	-4.2	-2.4882	-1.9023	-1.7181	-2.1829	-8.8773	0.27306	-8.3815	-0.7361	-1.0997	-4.4227	-4.3553	-2.5291	-5.3365	7.5239	-1.2267	2.7113	-2.5195	2.6168	1.0119	-4.8676	-10.425	-3.5973	-1.6104	-8.8062	-7.7937	-1.9777	1.1237	-5.0216	-6.6233	-5.4781
6.2692	-2.7628	5.3645	-0.91085	2.6687	2.7757	4.6035	-3.5167	2.1102	2.8626	3.5302	3.9883	5.2236	0.46406	-0.19283	-2.4277	3.5011	3.126	3.513	0.18923	4.0553	-0.80099	-8.2234	-0.48574	-2.2655	-0.10217	1.6716	8.227	6.8282	-0.16081	4.185	-1.6578	-4.0438	2.8069	-3.6016	-5.1131	-0.65219	-1.7153	1.6583	8.3681	4.9007	1.7962	5.7467	0.72211	2.6426	-3.4965	3.7559	-0.56187	1.1529	1.0166
3.5423	3.9006	2.4413	2.4148	0.32867	-2.8954	3.079	-1.6558	-2.5346	3.0377	-1.2858	2.7848	5.8352	0.45202	4.3877	-2.9118	2.2663	6.9232	2.0766	-5.0061	-0.061197	-2.685	0.94693	-2.1839	1.9162	4.2296	2.007	-1.9564	-2.6452	3.8817	0.88407	0.12247	-9.7913	-0.88435	-5.0536	1.6798	5.9785	3.363	-4.179	-1.9781	-4.6586	3.3606	-2.4184	-2.0776	-1.0045	4.3711	-2.3775	0.6361	2.3867	-4.4144
-2.937	-1.9978	-5.3826	-4.2802	-8.8681	-3.6289	-0.053782	-0.97968	-6.4678	-6.115	-8.9095	-11.515	-7.3477	-1.6587	-6.0839	-5.3118	-1.477	-7.2256	-7.6407	-3.5989	-4.8485	-3.9112	-6.1586	-5.9705	-6.8415	-8.6363	-1.1215	-1.2141	-1.1544	-1.8396	-2.9949	-6.2506	-2.0037	-8.5068	-5.0299	-14.205	-5.9807	-7.6275	-0.61103	-0.94298	1.7116	-4.2927	2.9344	-4.1717	-4.1929	1.7171	-0.22643	-0.58744	-5.246	-1.0838
0.21119	5.9554	6.7776	2.7888	6.6828	11.211	1.0207	1.3424	4.8541	5.172	8.2456	9.2005	11.7	6.7253	5.653	8.2487	6.1752	-0.17661	8.5148	3.9358	-3.2181	12.121	3.1185	0.6651	3.5262	10.952	6.1279	7.2243	1.8654	2.4385	5.8274	8.7597	9.5498	4.0112	6.8897	6.3566	4.6476	3.494	9.5059	4.7877	3.4093	5.1773	9.649	6.0171	4.7889	5.6653	4.6519	-0.81093	-1.7767	8.317
10.094	13.987	2.8351	11.139	10.88	3.3214	9.2477	1.7849	6.4292	11.797	11.868	10.801	10.812	14.099	11.656	12.212	7.2109	11.136	-0.56613	9.3653	11.07	2.3987	6.6017	11.506	7.084	6.5075	9.5735	8.7804	12.649	12.871	12.165	7.4067	9.2298	5.6814	5.5304	3.1146	8.3335	6.1341	7.3126	10.294	-0.65209	16.206	15.008	8.0066	11.41	10.466	10.87	8.2694	12.219	6.4475
-4.956	-4.4938	-3.1832	-12.259	-7.465	-0.62463	1.9441	-6.7493	1.6096	-2.491	-2.6093	-2.285	-8.4548	-3.2768	-2.3275	2.7836	-4.8735	-10.324	-1.0324	0.2479	-6.7469	-7.0823	-2.519	0.55925	-0.071144	-5.8648	-1.4402	-5.0679	5.5335	-3.4476	0.023318	-5.1838	-3.7621	-3.4597	3.23	2.1547	-0.34405	-7.0849	-6.0376	-5.6773	1.3516	-8.592	2.9093	-3.0641	0.36298	-3.4202	-7.2243	-1.5832	-2.5405	-3.5436
2.893	-3.8794	-12.217	2.0127	-4.3656	-7.9232	-4.3808	-3.3532	0.75895	-5.3887	-1.5127	-5.5272	-2.8837	-5.1757	-4.7789	-9.3887	-5.2085	-0.85959	-7.2989	1.3392	-1.3667	-4.9986	0.46823	-7.9582	-1.4069	-3.1249	-7.8667	-6.6901	0.1137	-1.9774	1.1132	-2.7032	-0.60206	-1.6243	-5.067	2.2784	-3.8748	-2.564	-11.952	-2.0581	-7.1571	-9.6963	-6.4541	-2.9801	-8.6588	-10.037	-9.5134	-7.9589	-1.2797	-9.2565
9.1169	5.2049	7.2297	9.0195	14.792	14.249	14.636	9.6916	6.935	9.0003	12.042	11.683	4.1468	3.2016	11.17	8.3698	14.52	2.568	8.8334	7.8978	12.431	7.6838	7.1341	6.4112	14.617	14.084	2.449	8.9848	3.6613	8.2581	8.1687	7.4319	13.059	19.044	8.5967	6.5926	15.944	11.659	5.838	6.9274	10.79	15.033	11.327	5.1918	7.3382	8.6672	12.13	9.4808	9.2461	8.4502
7.8066	10.926	11.623	5.158	5.5533	4.0547	0.23487	9.3897	9.4652	8.9354	7.3727	4.253	10.326	6.0728	10.305	14.475	5.9131	4.0853	8.5046	4.7807	7.5007	4.2095	-1.621	8.6248	2.577	9.279	3.6813	2.6857	10.893	4.0843	7.5617	1.6754	8.2365	7.3408	6.868	7.2706	7.413	5.9294	1.6113	7.8868	3.1237	10.684	6.6433	2.084	9.2461	8.3528	2.3569	8.2523	9.448	10.272
-7.3654	-8.2563	-1.5151	-8.2623	-2.0574	-2.0022	0.84205	-0.4797	-4.7212	-1.3945	-0.63303	-2.338	-3.9949	2.5249	-6.7106	-1.665	-1.7134	-7.2647	-3.8424	-2.2196	-3.0615	-1.9757	3.8728	-1.086	-4.3531	-5.5022	-1.66	-0.14693	-4.028	1.2083	1.3274	-16.33	-8.1124	-7.2617	2.7118	-3.0496	-3.3352	-5.4852	-1.7469	-3.5401	-7.829	1.2002	-1.1609	-8.8258	-5.0178	-11.455	-1.3767	-1.7746	0.19622	-4.275
-2.4893	3.2774	0.92807	1.6235	1.2081	-2.8942	-1.0148	-0.59622	3.4197	-0.74083	-2.0877	0.6318	2.1704	-5.7048	7.1612	2.2308	3.2341	-1.6916	-1.7858	-1.783	3.2197	2.8176	-0.88411	3.2619	2.0889	-0.4172	-2.7602	1.3712	4.866	2.5088	5.1127	3.914	-0.116	-3.8005	-4.8908	2.622	1.9368	3.8412	-5.4067	-1.3964	2.9707	0.037542	2.0434	-1.0656	3.7372	2.4092	3.734	-0.44646	5.5526	-6.3211
-6.4778	-5.8303	2.1949	-3.4476	-8.5737	-7.6205	-5.966	-10.359	-8.9205	-0.068324	-5.3063	-0.19377	-5.2948	-2.9729	-9.9641	-10.608	-8.4748	-4.9309	-6.4404	-5.1861	-4.451	-0.28567	-6.8934	-7.6019	-8.5094	-12.713	-4.153	-12.691	-0.94346	-14.863	-10.859	-7.2411	-11.842	-5.4037	-6.9965	-10.813	-7.6734	-4.9382	-7.8638	-11.27	-8.6708	-11.124	-7.765	-5.9207	-0.54974	-5.1903	-11.201	-6.8642	-7.9049	-2.8206
-1.4658	-2.0499	2.6876	-0.40619	-6.7407	-1.9553	-5.0716	2.899	1.5643	-1.2841	-0.98167	-5.4352	1.1824	-2.3315	-7.1935	2.9024	-0.14646	-0.093256	0.778	2.1033	-4.6774	0.70718	-2.223	5.5333	3.2609	-0.82834	2.8389	10.928	-4.3636	-3.0592	4.5597	-5.6079	1.0512	0.6866	-2.8625	-4.7827	1.9833	2.4657	5.3446	-5.5773	1.5589	1.4903	-0.65698	-3.0896	-4.7595	0.68597	1.6291	-0.28602	1.8946	-4.3351
-11.92	-7.9831	-9.079	-12.785	-16.375	-8.4446	-13.848	-11.24	-10.881	-10.207	-13.54	-13.473	-8.5016	-13.314	-8.6064	-15.375	-14.774	-20.997	-9.4854	-11.188	-11.086	-14.781	-17.723	-17.403	-16.644	-19.971	-14.059	-18.024	-17.055	-15.341	-9.7955	-16.166	-17.686	-15.05	-9.9641	-13.181	-13.427	-14.129	-13.763	-7.603	-14.436	-18.541	-15.199	-14.827	-9.3048	-13.289	-13.082	-16.097	-10.212	-11.064
-1.8751	-2.4569	-1.6411	3.9367	-5.2908	1.3604	0.60645	-3.8047	-2.3033	-0.36416	-5.957	-1.7811	-0.49637	-1.0072	-5.9868	-3.2422	2.6061	-11.296	-7.7437	-6.209	-6.4219	-6.3384	0.009496	2.3582	-0.48984	-5.3537	3.3091	-1.9854	-5.3683	0.12236	-3.4955	-8.0212	-3.1421	2.5183	-8.2994	-5.4676	0.94889	-1.1899	-3.6527	-3.0646	-6.5924	-2.5396	-0.34038	0.92392	-9.4257	4.8951	1.1948	2.0968	-2.4154	6.2175
-15.433	-23.814	-20.825	-13.734	-25.855	-22.189	-25.278	-30.042	-17.825	-26.489	-26.464	-19.312	-20.006	-20.405	-26.307	-16.089	-21.189	-22.254	-19.947	-18.664	-22.633	-20.975	-21.22	-17.135	-19.103	-23.409	-22.33	-25.372	-24.597	-18.353	-21.824	-14.695	-18.605	-20.434	-16.7	-24.984	-22.008	-16.467	-19.487	-22.324	-20.738	-17.537	-15.007	-23.95	-15.021	-21.864	-16.717	-22.199	-21.328	-12.64
4.386	0.44432	1.4064	3.4334	0.0095843	-0.091299	2.9156	4.2494	1.1377	2.3521	-2.0676	-1.2147	2.2457	-2.4498	-4.6218	-0.61595	1.0182	-0.47754	4.57	2.4329	4.3464	1.6105	-0.019629	-0.20308	3.0864	-4.5758	-4.0823	-2.0026	-0.092883	0.42066	-4.4054	0.41902	4.9017	0.016525	5.3673	-3.1938	-1.008	-4.4234	-6.0917	3.9405	-0.33794	-7.0259	-4.122	0.79119	1.2149	0.28002	4.991	3.8793	1.8732	4.4796
-12.114	-4.9066	-8.8429	-6.8643	-8.7399	-13.437	-13.738	-5.3024	-5.9228	-6.0164	-5.4675	-9.507	-4.0291	-5.0123	-19.912	-8.0392	-6.4514	-7.4247	-9.3628	-6.82	-13.635	-2.574	-10.221	-7.0948	-15.957	-5.6618	-16.203	-11.654	-11.255	-6.6618	-6.9665	-3.3949	-9.2168	-7.5253	-8.6651	-8.3341	-9.472	-6.0702	-12.92	-8.7645	-9.0989	-8.9165	-7.1866	-15.443	-5.1161	-8.488	-4.7974	-2.6383	-6.286	-12.777
-10.552	-17.345	-10.494	-11.734	-5.7304	-8.1675	-15.83	-8.4442	-11.527	-8.232	-10.126	-8.8288	-5.3708	-7.7952	-7.1446	-8.8686	-13.372	-8.1209	-6.6791	-6.3526	-8.4525	-14.606	-4.0258	-8.9336	-6.4144	-10.342	-11.524	-10.244	-10.479	-15.892	-10.495	-9.6165	-13.767	-11.681	-11.025	-3.2635	-10.039	-9.7103	-7.0574	-6.6487	-13.188	1.377	-5.1203	-8.2978	-5.4847	-17.507	-11.855	-0.094098	-5.66	-3.1924
3.2278	2.7332	-3.4703	0.92383	5.4825	-3.7187	0.8731	1.3453	5.8436	2.3558	-2.659	0.56109	-2.4636	0.97497	-3.0316	-2.2609	5.1011	-5.4827	2.067	6.4344	1.398	2.593	-3.0644	3.4169	4.1187	-0.78026	-4.2934	2.1886	-1.3516	5.4371	2.2466	-1.6272	0.57543	0.028011	0.89755	2.0901	0.75969	4.8175	4.482	-9.2919	5.7759	-2.2612	-1.3165	2.7671	3.1548	0.47207	5.5423	0.73321	7.7442	1.8217
-1.6576	-5.0765	-1.0677	-1.7404	-3.775	-0.26294	-3.9264	-1.5454	-1.4853	0.68325	-6.7454	-0.7335	-4.6739	-2.0226	-2.9581	-4.6618	0.15071	0.67921	-5.5694	-5.3593	3.1057	-3.3504	3.9462	-3.8451	-1.619	-12.378	2.7676	-7.3882	-2.1599	-8.4199	-1.1997	-7.4821	1.4498	-4.4867	-8.5381	2.5461	-2.9598	-1.4977	-2.0585	-1.5055	-9.6777	1.0108	3.0884	-5.9682	-6.8738	-5.0109	-8.1936	2.8863	-0.50574	-2.3572
-0.24367	-3.2663	5.1	-0.66936	0.6226	3.3045	-0.88665	0.38979	-2.1108	3.2613	-5.3037	1.1047	-4.9727	2.0727	-3.4215	4.9701	-0.78925	-4.5589	5.2889	-2.5229	-4.0594	-3.5204	-0.52912	-2.7275	-4.8259	-6.3574	1.5595	1.3234	2.0314	5.6031	2.9201	-4.1708	-0.3435	-4.9514	-3.6264	6.2605	-0.58268	-5.8921	3.8262	0.94275	3.4985	2.246	-1.9717	-1.4226	-0.67349	2.3141	0.96974	-4.308	2.1608	9.1566
-9.0513	-6.7356	-10.011	-8.1909	-6.0065	-5.7616	-12.319	-15.079	-7.1111	-3.5644	-13.858	-8.6793	-3.9569	-11.045	-9.1013	-8.3799	-6.7649	-10.072	-7.1529	-16.761	-14.146	-15.327	-12.87	-9.4401	-2.9472	-16.022	-6.5717	-11.455	-7.0951	-8.6942	-8.4699	-10.07	-12.455	-0.74847	-8.482	-10.375	-15.545	-5.0721	-7.0677	-6.1941	-12.416	-7.3755	-13.36	-11.796	-8.0645	-2.0606	-13.275	-16.19	-11.605	-17.353
-12.631	-16.002	-11.55	-9.4114	-7.155	-14.617	-15.356	-7.0465	-11.373	-6.1973	-10.639	-13.689	-14.093	-3.3336	-8.7514	-14.424	-12.797	-9.7492	-6.361	-10.81	-15.423	-16.006	-13.602	-14.397	-7.7726	-12.221	-8.1638	-16.109	-11.782	-11.426	-8.4934	-14.368	-11.902	-10.239	-8.8273	-11.088	-15.662	-13.895	-12.467	-10.498	-6.05	-9.1443	-15.85	-16.275	-12.8	-13.544	-12.991	-11.926	-13.933	-10.624
-10.479	-2.7656	-7.7053	-5.9024	-12.353	-11.044	-5.4558	3.0389	-9.8694	-8.4839	-2.6332	-9.4194	-2.3896	-4.3288	-3.9212	-5.9345	-10.02	-1.0539	-4.8936	-8.3407	-4.0586	-4.9419	-4.6627	-4.2292	-10.701	-3.4099	-10.841	-6.5785	-8.3987	-5.675	-8.5999	-9.0702	-7.4791	-7.1665	-7.486	-5.8625	-7.1378	-7.0847	-3.4169	-4.3001	-2.542	-1.7508	-2.8856	-2.3224	-10.578	-7.0331	-8.1756	-9.9844	-4.6338	-6.0169
-13.822	-18.701	-8.2672	-17.897	-12.128	-13.005	-15.891	-19.418	-17.967	-13.672	-16.772	-11.391	-15.27	-15.955	-18.63	-9.4973	-14.687	-12.338	-10.718	-18.553	-18.213	-13.178	-11.694	-18.561	-20.663	-15.497	-14.462	-15.032	-13.047	-11.981	-11.613	-18.103	-15.252	-21.82	-12.913	-9.3799	-16.875	-14.903	-12.899	-12.23	-14.657	-8.9871	-15.763	-14.501	-16.734	-14.601	-17.102	-12.513	-19.766	-14.707
-18.243	-7.6264	-11.009	-3.5844	-14.888	-9.8294	-18.684	-13.816	-4.7763	-10.192	-6.4534	-10.009	-10.48	-15.45	-14.5	-14.517	-5.0513	-11.989	-15.699	-16.578	-16.011	-13	-12.597	-13.391	-16.555	-10.447	-15.412	-8.7032	-16.893	-14.976	-19.458	-16.222	-18.01	-13.641	-14.28	-12.549	-7.614	-9.461	-10.401	-14.51	-16.265	-14.03	-12.939	-15.605	-18.664	-16.138	-14.634	-12.001	-6.6693	-7.9462
-9.5366	-13.08	-12.346	-8.0123	-20.749	-8.2511	-9.3457	-8.156	-14.357	-7.4477	-16.121	-18.752	-13.803	-16.798	-19.006	-9.8116	-13.536	-10.429	-17.727	-15.554	-22.919	-15.008	-11.461	-12.154	-17.594	-10.892	-9.0061	-9.3353	-17.98	-10.76	-11.906	-14.168	-13.303	-19.78	-17.487	-7.5684	-3.2658	-14.131	-15.429	-16.506	-18.348	-18.607	-9.8565	-9.9839	-14.406	-8.4091	-11.687	-9.5332	-9.6815	-8.2791
0.14502	-2.6897	2.6355	-1.1329	-5.3249	5.1233	-1.346	-0.20977	-4.4507	2.6163	-3.6759	1.534	-0.080348	-0.29117	-2.5375	6.361	-3.1171	-7.813	4.3963	2.3407	0.85679	-8.1605	-3.6438	-4.7962	-4.2699	-5.5744	-7.7589	-2.2192	-5.131	-5.6093	1.7087	0.79669	5.6983	-8.3835	-6.4988	-2.9274	-1.2121	-2.4632	-1.7638	-2.9504	-1.4641	5.0974	5.9618	-3.1685	-0.64245	5.5768	-0.28651	2.2735	-4.6096	-4.2911
-14.046	-15.757	-17.043	-19.332	-17.209	-16.78	-14.356	-17.039	-16.145	-14.693	-18.55	-16.446	-12.742	-15.007	-14.973	-8.4365	-11.557	-17.713	-14.11	-20.325	-16.888	-18.348	-19.348	-16.921	-13.084	-12.19	-11.823	-12.663	-13.51	-11.821	-12.873	-13.535	-13.738	-14.525	-17.99	-14.622	-7.1427	-19.639	-13.89	-18.214	-4.3	-12.4	-12.084	-20.316	-18.467	-17.004	-10.727	-16.674	-17.317	-10.299
6.0276	-4.7832	-3.9852	-3.8001	3.6275	-2.4965	0.95264	7.4799	-0.40621	-3.1087	-7.482	-1.9187	-0.085056	2.3342	-5.1194	-0.83292	3.2061	-2.4308	2.9855	2.1269	-8.0653	4.5063	-2.0901	6.0178	-0.53519	-0.47629	1.615	3.6865	1.6459	-2.4898	2.9689	0.5231	-1.3111	3.5223	9.74	1.2453	-2.333	-2.8021	4.4554	3.2125	1.6322	5.4321	-1.8148	2.3062	-5.3622	-2.2824	2.7965	-1.4213	-3.7267	-5.0503
9.2655	3.5798	10.097	6.4312	9.146	6.4823	5.2095	8.7969	5.6263	15.202	11.854	0.52328	1.7533	6.415	5.3002	10.291	5.8692	-1.5306	10.487	10.474	6.6236	12.202	4.4259	10.135	9.2832	10.509	5.891	7.0934	-0.099212	8.9284	8.6924	1.6945	4.7731	5.4429	-1.9374	10.499	6.8245	4.9864	3.7563	7.4311	7.6707	12.34	4.9317	7.1502	7.9044	9.3973	8.1761	15.691	10.171	-3.4601
-22.026	-13.043	-21.468	-13.563	-14.995	-8.9984	-11.337	-7.3324	-19.661	-11.01	-16.096	-11.446	-11.13	-14.449	-12.643	-11.672	-15.233	-16.933	-17.916	-10.289	-15.789	-12.206	-8.1975	-12.931	-12.454	-10.854	-15.784	-20.361	-12.479	-12.998	-14.283	-9.5945	-10.977	-13.148	-13.421	-14.562	-11.052	-9.7445	-8.4343	-15.746	-10.744	-11.852	-13.222	-6.9632	-10.931	-7.6031	-5.0762	-15.672	-8.3162	-14.897
-6.902	-14.308	-8.3951	-4.8791	-8.3572	-8.9533	-8.0382	-9.9348	-16.945	-4.6754	-8.1115	-11.26	-4.0065	-8.0539	-11.964	-11.987	-6.1258	-12.048	-2.2607	-0.88714	-4.2647	-8.8896	-6.6455	-5.9476	-15.692	-5.918	-3.9766	-10.603	-12.523	-4.0069	-11.849	-8.3314	-7.693	-6.0013	-2.9547	-2.8305	-9.5441	-10.022	-7.6351	-5.5778	-15.456	-0.18904	-8.9383	-15.84	-8.5267	-9.9965	-5.9022	-5.3338	-6.0988	-5.1929
9.2257	4.3101	2.8623	2.5234	6.1646	7.7504	7.6596	3.6152	14.307	2.4721	10.332	7.6533	6.835	5.6379	4.5741	12.912	4.8042	4.7547	-1.3584	10.339	3.7294	12.15	7.5853	4.9127	6.1915	9.8084	7.751	9.6534	5.9592	9.4481	12.403	7.0856	3.1919	2.91	8.3888	6.2305	5.4884	3.5812	6.2514	4.4565	1.4028	8.7861	10.788	12.634	9.6565	5.4731	5.8082	10.662	7.156	8.5478
-22.203	-19.151	-22.755	-22.362	-27.942	-14.487	-19.65	-21.652	-17.666	-18.302	-24.63	-17.857	-22.437	-17.714	-18.256	-18.548	-26.495	-26.675	-25.218	-14.712	-19.069	-18.669	-11.772	-14.711	-22.247	-20.359	-13.623	-23.641	-18.34	-22.445	-25.578	-21.769	-21.192	-19.382	-18.223	-17.183	-25.183	-24.56	-20.232	-13.627	-24.789	-24.931	-17.005	-23.159	-20.396	-23.344	-18.715	-26.227	-21.552	-14.608
-9.9449	-14.253	-14.376	-9.6758	-8.6963	-5.4106	-13.614	-16.535	-9.5548	-13.534	-11.958	-14.235	-15.918	-13.045	-9.413	-13.234	-9.561	-8.6575	-8.4831	-8.3697	-12.929	-12.826	-9.0935	-11.587	-8.6831	-13.434	-15.707	-15.909	-15.08	-14.746	-13.954	-6.62	-18.855	-8.2166	-17.669	-4.304	-17.267	-14.324	-8.4018	-8.5837	-18.41	-10.958	-15.553	-13.53	-10.662	-14.57	-8.8294	-8.7484	-15.812	-13.275
7.976	6.4333	7.9279	3.749	7.2279	10.99	11.073	3.8832	11.857	8.7276	9.2793	15.886	5.7816	11.633	2.6149	7.2487	9.6626	13.673	9.2273	7.4562	4.6326	7.8476	12.048	5.0629	5.1044	6.097	9.4171	-1.4164	14.425	5.2114	13.331	7.8874	10.79	9.6071	11.791	7.2775	9.3873	6.5253	3.2554	8.1618	5.0749	3.4343	7.7943	6.6801	10.175	3.1622	8.8323	4.3489	7.2915	9.3614
-15.986	-11.003	-11.38	-9.937	-16.762	-16.518	-10.723	-7.6278	-16.543	-14.178	-15.07	-17.252	-6.3708	-4.7204	-15.784	-15.698	-15.486	-10.893	-4.0898	-12.061	-10.726	-13.759	-13.343	-7.3449	-9.3902	-18.147	-9.2182	-14.181	-13.548	-9.4543	-18.19	-0.010969	-20.635	-14.086	-8.2288	-13.794	-10.452	-13.473	-5.8525	-10.883	-10.951	-11.174	-11.635	-13.278	-7.3896	-9.3241	-12.295	-14.38	-13.489	-9.4541
4.1693	-8.0438	1.2049	4.6242	-2.1286	-5.0802	-8.8468	-5.5848	-5.2971	-4.402	-3.7739	-0.73694	-5.5163	-0.81788	-4.7857	-0.83454	-0.34859	-8.6933	1.2251	-1.3011	0.56593	-6.8969	-1.2959	-8.3933	-8.5432	-0.15131	-3.801	-1.2437	-2.2207	-0.6734	0.089364	-2.6102	-3.2043	2.2788	-3.3009	2.8929	-4.1716	-2.6193	-1.5472	2.1444	-2.0423	-6.1879	-9.5501	-4.1658	-2.2368	-3.7251	-2.188	-3.5748	-4.8514	-0.13519
-1.5636	-2.611	-3.0412	-6.5829	-1.3457	3.8772	1.8127	-1.8291	-7.3216	-3.3544	3.9221	-8.1934	5.2163	-0.28204	-7.7056	-1.6943	-6.4089	-3.1263	-0.054556	1.1431	-0.45151	-1.2187	2.2239	4.7209	-5.6049	-0.30943	-0.28752	1.9407	-2.1036	-0.0090082	1.4502	-2.9197	3.8116	-1.5603	3.4525	0.010037	-0.29743	0.41942	0.73036	0.92377	-0.53928	2.3107	-2.1541	-7.6889	-0.74252	-0.27397	-1.8715	1.0378	-0.30697	-1.3137
-11.137	-19.698	-12.856	-16.194	-20.778	-9.7488	-5.3853	-10.799	-10.901	-14.887	-9.2258	-11.005	-5.7371	-18.392	-15.185	-12.068	-17.461	-15.364	-17.142	-15.218	-5.1536	-15.602	-20.465	-14.414	-13.589	-15.155	-12.825	-5.686	-15.746	-21.453	-14.201	-11.842	-12.266	-16.801	-12.183	-13.119	-14.623	-5.7133	-16.675	-11.09	-13.364	-21.947	-13.219	-20.451	-12.249	-12.379	-15.169	-16.371	-11.906	-15.184
0.35522	0.85197	7.4451	-3.1142	6.1814	2.0284	1.3626	-3.7735	9.9471	7.4762	9.6969	2.117	2.4086	-0.36572	0.53432	3.5648	0.28252	3.237	4.8676	2.3163	11.827	8.9158	7.2765	9.9421	14.803	6.7759	12.501	6.7849	-1.8116	2.8296	6.4242	5.2851	4.3941	5.6875	9.1115	4.6688	3.3098	9.0337	10.79	10.244	6.1074	9.9448	3.2839	1.4819	6.5798	3.2988	9.1383	11.736	10.834	5.2799
5.2504	0.9319	0.39332	3.2537	0.57185	1.147	4.9616	6.7535	3.253	1.2671	10.928	-9.8373	-2.0768	-2.2768	-0.1152	-1.6756	3.1751	2.2958	1.5023	-5.3332	-3.792	0.37883	5.9538	3.0644	-1.6758	-4.8497	5.6032	1.8933	7.322	-0.45877	4.8462	1.6876	4.2173	7.1016	1.021	2.6172	-6.0047	3.7129	-0.25288	12.02	4.5309	4.9272	-2.0716	3.4455	3.1726	3.8248	2.7317	5.018	4.1389	-1.5737
-14.693	-16.104	-8.5408	-19.116	-14.592	-11.633	-14.628	-14.912	-18.628	-11.947	-10.741	-17.585	-17.418	-12.35	-18.704	-11.862	-10.284	-9.5549	-17.154	-11.441	-12.658	-15.878	-13.163	-16.112	-16.151	-15.956	-16.472	-17.977	-14.493	-13.693	-9.6099	-11.456	-11.791	-18.059	-11.639	-14.76	-17.616	-12.594	-10.668	-15.266	-10.177	-10.282	-13.714	-14.294	-16.078	-12.402	-8.1588	-17.514	-8.7117	-14.449
2.3789	-4.0733	2.108	-1.4801	-8.1499	-0.71703	-4.4608	-3.6458	-0.13195	-3.3735	-3.1537	-0.5737	-1.5384	-3.0068	-3.398	1.1184	-6.8172	-2.4522	-4.2495	-4.1984	-3.7797	-1.7899	2.3954	-5.9111	-0.2383	-3.1776	-5.024	-2.1715	2.6012	-7.1294	-10.684	-5.2587	-7.9945	-3.291	-6.2749	-1.157	-5.2968	-6.3299	-4.9431	-6.9655	-4.9397	-0.49465	-8.8419	-1.606	-3.0709	-1.8692	-4.4781	-3.5188	-6.9897	-0.65298
4.6743	-2.6768	-0.92714	2.0696	-4.4983	-2.4133	2.3671	-4.5798	-7.2934	3.6865	-4.0287	-3.4126	-1.4739	-2.9728	-4.5438	-1.2534	-5.4996	-1.5677	-1.3875	-4.2673	-4.0806	-5.1908	-8.1603	-1.044	-8.9154	0.74789	-9.4868	0.53144	1.396	8.2611	-4.3199	-3.5257	-4.0515	-6.0629	0.87638	-0.497	-5.53	-2.2984	-3.7634	-2.2396	-0.79453	-2.0533	-8.1073	-2.1981	-3.4907	-4.0052	-3.3177	0.48141	-1.5001	-3.8558
-6.9258	-3.6504	-6.1052	0.64235	-4.3292	1.4209	-5.2116	-5.5518	-6.0228	-3.642	1.4602	-3.3085	-1.1328	-3.8356	4.2764	-2.6425	-7.1151	-4.9627	-4.0541	0.94656	-4.0443	-2.8249	2.0039	-2.2097	-4.2193	-8.2104	-5.0385	-4.369	-4.1147	-11.162	-4.1201	-4.8338	-6.3155	0.39892	-0.93269	-4.3767	-9.6606	-1.5532	-2.5014	-4.2151	-7.6144	-6.3846	-6.7051	-7.2553	-8.9974	-2.0875	-0.8918	-5.8738	2.1736	-8.8375
-4.0999	-2.8666	-0.30529	-8.0899	-4.5084	-7.6948	-4.9931	1.6169	3.3314	-2.3934	-4.3719	-8.5329	3.9964	-4.1632	-2.2526	-3.5758	-6.1839	-1.5712	-15.871	-4.2176	-3.008	-1.6443	-7.2661	-4.613	2.0614	-8.9998	-0.57897	-2.8605	-10.751	-2.5747	0.50731	-3.591	2.0868	-4.5836	-1.3489	-12.553	-2.809	-2.6552	-8.198	-7.2001	-4.957	-4.7137	-8.0596	-4.429	-2.5012	-4.0586	1.9271	-9.7652	-7.3384	-0.75417
1.2675	0.095976	1.1164	2.6585	1.9244	-0.29125	-0.19879	2.5994	-6.5245	-1.7699	2.3732	-3.9264	-4.5568	6.8072	-1.7343	-3.3696	0.52818	-2.6723	-6.6457	1.3553	-5.6285	0.28578	-1.6671	7.3996	-5.1108	-1.8026	-9.2279	-4.2818	-2.9031	-1.6438	2.5456	-7.373	-1.0659	0.22639	-1.1967	0.93646	-1.6501	-2.5571	3.8861	-3.007	-4.2007	0.93316	-2.0574	5.0612	0.37867	0.97161	0.40934	3.1982	2.41	0.62538
5.9416	7.6825	7.8339	5.9699	5.7059	5.6199	5.2611	2.932	4.3896	3.528	6.8688	4.1297	2.4333	8.7718	9.2377	14.808	1.6829	8.4156	6.6055	4.1483	5.0174	7.9456	0.64105	4.0598	5.7567	3.7538	0.85577	9.6846	6.7711	5.6376	3.7555	4.6922	-2.2469	-0.061107	4.3433	3.4075	2.7148	4.8018	8.0464	3.6205	2.1796	4.6886	6.2958	8.714	4.7402	9.9388	4.1773	4.1982	7.9322	1.6364
-0.85754	-5.0778	5.4333	-6.15	-0.84511	6.1618	1.479	2.3322	2.0672	2.6846	2.0637	-3.2392	-1.4933	-6.2889	-6.6651	-2.4096	0.87464	-7.7009	-2.4856	-7.3956	-6.5407	4.8726	-1.6619	-2.935	2.9058	-2.2953	1.0653	-0.53468	-0.26277	3.3016	2.0477	-0.33943	1.5673	-1.9448	1.0176	1.2313	-2.2963	0.72638	1.9913	-2.2816	-0.080736	-1.5995	4.7182	-0.83233	-4.6706	5.9887	-3.3425	-5.6454	1.8968	3.4923
-7.1366	-10.356	-4.324	-8.1134	-6.4257	-6.6206	-9.8376	-15.196	-8.5036	-4.3213	-11.789	-10.995	-12.044	-8.2506	-15.965	-9.1639	-6.936	-15.466	-3.479	-9.2567	-12.242	-2.4831	-15.457	-7.9719	-15.929	-12.312	-6.5678	-12.174	-6.2853	-0.14315	-11.897	-8.79	-16.758	-8.87	-6.69	-7.3149	-15.649	-7.7782	-13.997	-7.8116	-9.7827	-5.249	-12.834	-10.274	-10.326	-10.18	-9.5208	-8.1645	-10.221	-11.311
-1.6308	5.8708	-4.5407	4.4254	3.1939	3.1254	-0.4177	4.0459	1.6694	0.26263	0.72179	5.7167	2.4879	3.7273	1.7529	2.1613	1.2527	0.92093	-2.1388	1.3183	0.19604	2.0289	3.1522	8.3539	4.101	-1.6056	-3.2509	-1.8331	0.30475	-6.0812	4.0569	8.9011	6.3353	-0.78968	3.9985	-1.9303	5.2955	0.14322	-7.587	-5.9195	5.107	-3.8944	-2.106	-0.10862	-0.52179	-5.7128	-1.8178	-0.55967	1.3753	-1.8664
2.4996	-0.98257	-4.3566	-9.5854	-2.9287	-1.928	2.3089	2.9097	1.6489	-4.4467	-3.1257	4.5007	1.1168	0.72643	3.6078	1.5014	1.7115	-5.8921	-2.7895	-1.7405	-2.542	-4.0739	-6.0347	5.4963	-0.66999	9.4913	2.5823	-2.6897	-3.7237	3.7975	-1.4638	-3.226	3.7241	-1.4199	-0.75941	-3.3103	0.61277	0.23848	-0.71147	-3.8992	-1.6034	12.7	-1.0842	7.9646	0.39169	2.866	-2.9746	-1.5524	1.3892	-0.81033
-10.325	-5.1063	-15.962	-16.723	-13.351	-12.526	-17.943	-18.226	-13.986	-14.64	-13.543	-19.047	-12.111	-19.2	-15.582	-11.234	-13.487	-19.042	-15.64	-12.963	-22.551	-11.758	-14.233	-14.467	-10.348	-15.098	-14.421	-14.509	-10.469	-14.724	-12.146	-16.429	-17.764	-17.208	-17.001	-7.2324	-8.0075	-16.078	-18.553	-16.857	-11.746	-7.9682	-15.16	-14.585	-12.155	-11.678	-5.8432	-14.578	-18.765	-15.206
7.6745	4.6842	1.4854	-7.0168	1.6811	-1.6337	3.2277	-4.2696	-3.6159	2.9506	-4.6445	-1.52	-3.3555	-2.7091	-3.8746	-5.048	1.9925	-2.5105	3.9014	3.4096	-3.6597	-5.8207	-1.9287	1.2195	-1.2532	3.5974	-1.7692	-2.7991	-3.7957	-4.2502	-3.4254	6.8678	3.1463	4.5312	-1.2243	-2.8869	-0.34636	-2.5197	-2.2647	-7.742	-1.422	-3.6539	1.1858	-6.7861	-0.21757	1.1858	-4.4689	-2.3727	1.9914	-6.907
-0.95814	0.071013	-4.8684	-4.0315	0.18568	-3.8082	2.7414	-2.1911	-1.139	-4.9883	0.73195	-0.14319	-6.272	-0.66319	-10.111	-2.1266	-0.64632	1.1358	-4.456	-4.0543	-5.472	-5.7068	-4.3993	-0.44124	-0.2265	-2.1977	1.479	-2.2418	-5.8594	-0.35216	0.22146	-5.7088	-6.6101	-2.3048	1.6837	-3.4873	-4.7648	2.1935	-0.68	-7.0822	-4.6005	1.3776	-4.829	1.1843	-4.5321	-2.8234	1.2388	-10.43	1.3926	0.09618
-13.328	-7.6887	-8.3613	-2.7892	-12.84	-9.1666	-6.675	-2.9012	-4.8216	-8.8118	-8.8189	-5.284	-14.85	-9.5705	-14.052	-10.826	-12.496	-2.9311	-14.693	-5.3778	-15.393	-4.0568	-12.037	-1.2547	-8.9192	-17.065	-10.185	-6.6244	-5.172	-9.7815	-13.849	-12.512	-7.4051	-14.388	-5.6235	-12.939	-15.852	-10.706	-8.5739	-8.1151	-9.0298	-7.3827	-11.358	-4.6548	-11.067	-7.3608	-15.725	-11.531	-4.6699	-9.711
4.4191	2.3772	-4.8188	1.9791	6.72	0.63165	7.2423	-4.892	-2.6535	-3.3589	9.4144	-0.61629	-2.4799	-0.97605	0.78061	1.8393	1.2431	4.0906	2.6913	-1.0242	6.4928	-1.8509	5.9982	1.1292	6.9909	10.018	3.8014	2.4887	4.5179	0.55566	-1.9471	-4.6812	0.2376	0.99083	-1.1131	4.4289	6.5191	2.3083	2.7138	6.2002	1.6942	0.29732	1.9865	6.1526	8.3603	-1.1999	-0.84636	7.8572	6.0553	9.7593
-5.344	-2.6428	-4.619	-6.762	-10.204	0.046737	-1.9374	-5.9544	-11.485	-3.3953	-0.72334	-8.1591	-0.27353	-7.4802	-6.0936	-2.6483	-3.5916	-9.4721	-2.4724	-11.51	-0.74322	-3.2263	-5.6718	-1.6186	-8.5109	-2.8911	-7.2245	-12.663	-2.5054	-1.4832	-4.5839	-0.35676	4.5106	-4.1325	-10.258	-1.9801	-7.6664	-1.3412	-3.0106	-2.3596	-6.3379	-6.6117	-1.1655	-11.056	-3.7302	-4.3384	-3.9971	-3.3141	-8.2834	-4.392
11.142	6.5945	13.573	8.7232	5.5147	10.473	8.0836	10.063	11.424	4.0776	9.9082	8.3309	7.8484	9.8401	5.6396	3.5995	8.7153	11.738	12.853	11.996	6.8773	10.14	6.9816	6.4738	3.5095	14.166	5.7674	13.134	8.126	8.3948	12.455	12.704	6.682	6.5353	5.6841	14.058	12.346	9.8081	6.8498	11.247	11.821	9.8222	9.947	8.6441	8.9592	10.85	5.7728	4.6659	2.599	9.7493
8.5244	8.0603	13.327	2.9964	4.6982	6.2841	5.6092	9.4022	7.3568	8.0994	-1.0937	1.8865	7.8487	5.3067	8.7945	9.4915	11.648	2.7217	11.374	8.8961	7.15	5.1433	3.9339	11.13	9.8821	11.543	8.9252	6.4484	8.5867	9.1969	14.763	13.844	6.6855	0.7813	5.8293	8.7624	5.9363	4.7429	7.1445	6.6529	8.1642	11.499	10.713	4.3618	10.662	11.776	5.6737	8.2497	6.6834	7.2168
0.77679	-1.461	1.2027	-0.0020303	-3.0916	1.904	-0.099593	3.6605	-1.6478	-0.9233	-2.4795	-0.025808	-1.7031	-9.6005	4.6443	0.16347	6.4387	-1.4295	1.559	-3.8528	-8.4628	-1.6467	-0.9311	2.0134	-4.3979	-3.212	0.43972	-0.21599	-2.9889	-3.0921	-1.0287	-1.8248	-2.4715	3.3535	-6.4672	-2.0356	2.1827	-0.49673	-0.12318	-0.61182	-0.90309	-4.1758	-1.3425	1.4446	0.80014	-4.0116	-8.1187	0.97627	-4.6001	6.063
-5.2621	0.0084986	0.48416	5.3136	-2.1949	-5.5331	-3.8433	0.11749	-4.9202	-1.8508	2.1729	-5.6358	-4.7001	-0.12572	-5.5718	2.9308	-5.6714	-1.3896	6.053	-2.197	-6.051	-4.3235	-4.6465	1.7744	-6.9853	-4.6073	-4.5922	0.9642	-5.461	-4.9426	-8.9361	-6.4636	-0.77951	-6.8725	-2.6027	2.4147	-6.798	-5.2547	-5.8897	-5.2131	-2.1262	-4.5969	0.92203	-0.56933	-3.4088	-1.8867	-0.83726	-3.3986	-3.8373	-6.1852
-3.6228	-3.7073	-4.2114	-0.80923	5.9876	1.8621	2.1107	-1.4172	0.96824	-0.10728	-0.76668	-2.1214	-1.0027	-4.5628	0.42658	-2.7235	2.6424	-0.38271	1.2553	-5.219	-3.6876	1.5305	-3.6038	2.022	-1.7233	1.031	-7.1195	-10.155	-3.088	-2.0605	0.23335	-1.1388	-0.96558	7.6245	-10.781	-2.3459	5.3511	-1.8041	-4.8929	3.8663	3.7115	-7.6544	-6.512	0.18165	-0.15207	1.7088	1.0412	0.93584	-5.3397	-4.3118
-20.778	-19.787	-12.692	-19.747	-22.713	-18.313	-17.898	-27.314	-13.545	-23.632	-19.105	-27.689	-28.718	-16.503	-16.222	-20.215	-22.099	-22.717	-20.912	-17.755	-19.555	-26.98	-23.786	-17.974	-18.182	-18.591	-16.424	-24.708	-21.937	-21.626	-21.06	-14.636	-23.624	-20.159	-14.225	-20.14	-17.744	-23.176	-24.375	-20.263	-18.934	-23.578	-16.089	-16.187	-22.023	-18.295	-14.129	-24.747	-23.459	-19.449
-2.6502	-4.873	-3.5199	-1.6428	-4.9101	-1.1672	-2.1947	-6.9354	-5.116	-1.2691	-2.8882	-1.9475	4.9357	-0.3213	-9.8638	2.2129	-5.5426	1.0489	-8.591	-2.8683	-4.5293	-5.1554	-1.8515	-7.3933	-4.4571	1.3613	0.12813	-0.072193	-8.2225	-0.99952	2.7697	-12.71	2.2678	1.2798	-1.1809	-4.2043	-2.909	-4.3482	-1.1357	-1.1557	3.3124	-1.368	3.38	-0.16255	-4.3202	-6.3049	-9.1274	-4.0692	2.8641	-0.43643
-8.5583	-10.039	-19.159	-11.142	-13.752	-9.007	-14.663	-13.282	-12.331	-6.567	-18.192	-13.017	-10.253	-10.614	-13.519	-14.733	-14.795	-10.776	-8.1594	-12.001	-5.4023	-13.893	-8.6391	-9.4494	-18.077	-16.96	-8.7639	-7.0651	-16.782	-12.048	-8.1459	-7.6177	-14.809	-8.0615	-11.387	-19.951	-16.198	-10.08	-10.258	-14.904	-7.5257	-3.2939	-12.405	-9.6058	-5.4458	-6.5009	-8.7424	-12.909	-14.917	-4.0787
-4.5701	4.7196	-1.5764	-1.8718	-1.3205	3.7118	-2.4412	-3.4479	0.14357	-3.2305	2.971	-0.06072	3.4719	0.22531	5.1808	2.6155	-3.3794	-1.2036	1.1362	4.8075	-0.13553	-7.6737	-4.7557	-2.7518	0.22334	-9.0533	-9.0026	-1.9681	-2.5988	1.0676	-7.1483	2.1918	-3.0763	0.77961	4.8756	-1.1087	-3.0393	-10.549	-5.8369	1.7722	-1.6932	-2.3986	-7.0402	-1.2351	1.4927	1.2418	3.9953	-3.2524	-0.50229	-0.48454
-0.3359	0.19648	-3.7562	-3.0564	-1.999	-8.6432	-1.625	-3.6026	-8.5098	0.61645	-0.051789	0.35679	1.4446	-5.9008	-11.779	-8.9512	0.50682	-6.9478	-2.1797	-5.8628	-7.5581	-12.288	1.1513	6.3632	-2.9985	-2.344	-3.1295	-2.77	-7.1477	-0.60778	-4.103	0.42848	-5.5511	-5.0506	-0.78246	-2.6227	0.75651	-5.2788	0.8538	-7.025	-6.3353	-5.5807	-7.2999	-3.6783	-0.491	-6.0767	-5.8798	-6.9262	-0.59812	-7.114
-0.66203	0.12509	2.8375	0.86653	-1.5447	2.1209	0.79398	1.266	3.4105	3.7181	-2.4174	3.1491	6.1989	2.6011	3.6733	2.1232	-4.1332	6.828	-2.7938	2.3714	1.2337	1.4379	0.62709	-4.0084	-3.2341	5.1587	6.4001	1.456	-5.8366	-1.1886	-0.62456	0.57614	-2.2313	-3.3104	1.3369	2.7157	2.9426	-2.7417	1.0618	-3.9959	-2.7872	-0.29869	0.85817	-5.5214	1.4421	0.76685	0.67888	6.9262	0.9563	6.4478
3.0413	3.4743	1.9634	3.8711	1.6047	1.7745	7.429	1.6311	5.9782	7.1263	8.5487	-2.9344	1.6728	-3.114	2.7327	-1.0097	2.9363	0.13304	4.646	1.4142	-0.98168	-1.878	0.48073	3.4778	-5.2134	0.7288	-1.0815	-2.057	0.11792	0.15613	2.2602	-0.053524	3.8855	5.5275	-6.3969	2.2514	-1.4944	1.2624	3.2333	5.9374	-1.7971	3.3057	5.4944	4.2764	2.7183	-2.7557	1.1592	5.2657	1.7893	6.2064
-6.8459	-3.3759	4.6978	3.7678	4.6307	-1.0311	4.6664	-2.1633	1.9656	-9.3312	0.56951	0.39729	-1.3822	-5.3012	-1.3225	-1.7356	3.2856	-12.226	2.389	0.36403	-3.4243	-3.6606	-0.2772	-4.0321	-4.4709	-6.0816	-6.8187	-5.1128	-2.1697	3.8468	-4.9852	-9.525	-2.2995	2.0841	2.12	-6.2016	0.94099	-6.972	-0.44264	1.6277	-5.5823	-1.3739	3.1295	0.96091	-0.39345	-7.8135	-10.216	-4.5619	-7.0082	-0.18086
-1.5302	-7.9854	0.58778	-13.187	-0.44532	0.59734	-8.1107	0.86186	-3.503	-2.3959	-7.8233	-5.8883	3.3487	1.4629	-1.0396	-5.8304	6.1625	0.58634	-2.2715	1.7829	-10.11	1.016	-5.0896	-5.6492	0.86076	-6.7755	-3.7435	-9.9851	-4.0691	2.352	3.7476	-3.429	-5.44	-1.6832	-3.9153	-1.0586	5.203	-8.7169	-6.0841	-5.5231	0.24906	-5.2628	-2.8288	-1.159	2.3622	-0.26661	4.4335	-7.4488	4.8012	-5.1248
-4.9191	-0.91838	-3.371	0.88565	1.0074	-1.3563	-0.7497	-4.7315	1.1092	-9.1619	2.3984	2.5921	4.6908	-2.2878	1.7268	-3.8232	0.89838	-2.3395	-6.0596	-4.8689	-3.5243	-1.2222	3.0876	-3.4056	-5.3222	0.39729	0.024937	-2.3134	-2.0863	2.8829	-3.9497	-5.5569	-1.4713	-6.8853	-2.2343	-2.9412	-0.043896	-2.9041	-3.5961	-4.7274	-4.0376	-3.8704	-0.65306	-4.9951	-5.2186	-6.0023	1.2931	0.96992	0.69044	1.4901
-9.9812	-4.9897	-10.428	-12.711	-6.4205	-7.8932	-10.522	-12.371	-11.411	-3.9428	-4.2252	-6.7173	-11.52	-3.5281	-5.4694	-10.684	-5.678	-0.014786	-1.9914	-12.163	-3.2406	-6.9029	1.9091	-6.9995	2.1571	-5.3317	-3.8782	-10.322	-10.979	-1.5393	-5.7116	-9.0136	-0.50225	-7.1517	-8.2713	-1.0008	-8.212	-1.8406	-1.5459	-5.8008	-8.2813	-5.0851	-8.1338	-8.48	-7.5745	-2.2512	-2.4178	-1.4631	-4.5647	-3.9499
-3.4582	-9.4917	-2.4407	-2.2607	1.2859	5.4661	1.7197	6.1871	-2.8099	5.3031	-4.429	1.6793	-1.9648	2.0453	6.1038	3.8106	-3.0226	-0.53768	-8.1913	-7.2491	-0.44269	-3.7963	0.37953	1.7124	1.1752	-2.788	-3.0792	-1.0132	-0.031504	-7.596	-6.1794	-3.9909	-2.1192	-9.4605	-3.0091	1.5079	-2.5776	-0.61251	-2.2774	-6.2134	-3.1033	-7.9511	-0.54318	-2.6007	5.3361	-0.59735	2.7511	3.9008	-6.1286	0.96676
-4.557	-2.663	-6.3345	-2.5607	-9.5855	1.7188	-5.1486	-5.826	-2.1488	0.18407	-3.6979	-1.8279	-1.2999	-5.7756	-6.1393	-3.7518	3.5335	-5.3146	-4.7135	-3.7196	-2.645	-3.9374	-3.0157	-0.83667	-6.4223	-7.7732	-7.3936	-4.5145	-9.548	2.2202	-2.8398	0.80895	0.78802	-3.7025	-3.0686	-8.1825	-7.9017	1.6653	-1.9067	-1.9776	-5.174	-4.226	-8.2181	-10.55	-5.099	0.24311	-4.0377	-3.0475	1.3289	-6.7152
-1.0738	-7.9646	-0.19651	-6.1876	-4.0672	-4.657	-3.3559	-5.5407	-9.7565	-3.838	-5.1695	-11.017	-3.6906	-3.7798	-7.6593	0.48325	-8.9887	-2.7179	-17.877	-0.28662	-0.61641	-14.325	1.4711	-0.71935	-9.7992	-4.7008	-8.8091	-2.7811	-6.4221	-5.6328	-7.9044	-12.109	0.36392	-0.83717	0.6721	-6.6927	-9.6147	-6.156	-0.093936	-7.5793	-3.6179	2.6233	-2.1572	-9.7536	-3.3081	-6.3005	-8.5577	-2.2574	-4.5135	-0.76115
8.2351	12.221	4.1455	9.1261	2.5882	14.335	13.856	5.3804	6.7004	2.4545	8.9527	7.8534	4.6237	8.3447	0.23992	9.9399	3.7069	6.6486	9.4156	8.1866	6.1973	5.5858	6.8812	8.47	4.8519	8.9877	5.4222	4.959	0.97813	6.3723	7.7471	7.4745	10.039	11.84	4.6123	8.8874	1.3591	2.2154	2.8148	4.4867	3.9665	0.12421	3.5804	10.687	10.869	10.863	7.048	6.3916	3.8405	10.88
-7.5556	-8.0448	-3.8468	-4.8314	-8.748	-7.9145	-1.4657	-6.2821	1.0304	-4.0317	-9.2614	-2.5994	-7.4997	-1.4674	-0.49055	-0.71364	-9.0739	-4.7756	-1.3567	-5.1938	-2.2426	-12.851	1.7245	-3.3136	2.7173	-1.9476	-5.7258	-8.1275	-1.2235	-4.2971	-4.2969	4.3387	-16.159	0.763	-13.856	-2.0681	-4.8179	-3.8228	-3.5242	-4.7204	-0.83615	-2.999	-3.825	-1.6065	-2.5939	-4.5541	-3.7635	0.69307	-4.4061	-6.6646
0.13148	-0.8076	3.7776	-1.5233	3.3371	-0.44552	-2.3098	1.1823	1.6356	1.3371	-0.082199	0.89701	3.8375	4.8696	1.9495	-4.9072	-0.14516	3.1394	1.6827	2.2287	-0.96154	-0.184	1.0584	-0.38716	1.8085	0.62126	-2.2379	-4.0614	-3.249	-2.019	1.4302	2.2662	-2.3098	-3.3974	-1.4457	6.476	-2.2047	2.905	-2.7036	0.27941	-3.6029	-0.25539	2.8087	-5.4588	-0.73492	0.85916	1.345	4.3938	-3.3158	0.42126
-13.843	-18.412	-19.876	-26.325	-23.172	-17.337	-18.415	-15.183	-18.623	-21.204	-18.418	-25.061	-23.914	-21.851	-20.726	-17.432	-23.872	-22.385	-18.343	-15.651	-22.432	-18.258	-19.991	-26.052	-24.645	-24.656	-27.275	-21.728	-28.261	-19.996	-21.366	-15.497	-17.853	-22.555	-22.978	-21.197	-23.159	-25.894	-19.238	-22.015	-16.252	-22.891	-23.784	-21.588	-27.528	-23.409	-23.901	-22.133	-17.227	-15.906
-0.34634	4.3534	-3.4747	-2.6338	2.1416	2.7695	-3.1442	4.3958	-4.3683	3.3574	-0.22373	0.58317	-5.9867	3.6812	5.127	-3.1289	-6.2828	3.715	-3.9071	2.1078	-2.8974	-3.1747	-3.5326	-4.438	0.44886	-3.4065	6.1854	-0.61174	3.4619	5.6118	-3.1933	4.7601	-5.4856	-3.3942	0.85266	-1.967	-4.1313	-9.2188	-3.4109	-3.3395	2.347	-1.9022	-2.4804	-1.1228	-0.62539	1.5609	-1.5015	-1.6133	-4.2481	-3.1292
4.6389	5.8063	8.8547	4.1201	10.223	2.6156	12.506	2.5272	2.2411	4.7603	3.7138	11.646	5.3583	5.1116	6.775	7.6046	15.356	13.412	13.846	10.05	5.8112	-1.3771	4.5014	6.2769	3.2027	0.73294	4.7609	9.5499	7.8965	6.6439	6.9204	5.1679	9.4222	6.3664	4.6844	-0.28863	7.2654	11.166	7.3729	-0.63246	12.137	4.3375	9.3934	6.7608	4.6954	11.158	-2.0183	3.1059	5.4979	8.448
2.1419	-7.0283	4.4731	-3.7072	0.0058034	-2.6951	-2.6511	0.86568	-5.2328	-6.2958	-0.38977	1.7017	-8.8512	5.5762	2.6456	-0.28493	-2.2143	4.8362	-3.0564	7.4651	0.031615	5.293	1.849	-1.8885	4.1545	4.3125	0.063034	-2.3505	5.141	1.2945	3.9176	0.69865	-1.765	-0.66397	2.1043	2.849	-4.3901	4.234	3.6633	2.6467	7.2938	2.086	1.4965	5.0099	-0.95282	-1.7964	-6.264	-6.3495	1.2304	5.7117
-23.668	-16.373	-20.085	-19.334	-20.531	-18.942	-22.521	-18.726	-25.066	-21.37	-23.098	-16.439	-22.495	-13.429	-17.621	-21.797	-18.751	-16.896	-20.576	-25.313	-20.501	-25.867	-17.836	-24.113	-17.878	-21.085	-21.257	-22.218	-15.798	-24.855	-21.19	-19.457	-18.243	-16.161	-24.911	-18.972	-17.177	-12.807	-26.645	-24.487	-14.942	-16.992	-15.554	-19.84	-9.674	-19.996	-25.096	-18.084	-22.074	-23.751
-15.346	-9.5771	-12.751	-13.444	-16.124	-10.678	-13.539	-3.834	-12.27	-12.847	-10.771	-17.93	-17.05	-15.843	-15.816	-15.461	-11.314	-11.969	-11.839	-14.61	-14.027	-12.437	-11.704	-16.699	-16.726	-10.785	-13.433	-9.6643	-13.325	-14.348	-13.602	-9.6235	-4.855	-8.8961	-12.711	-15.635	-13.149	-16.496	-11.239	-14.944	-12.801	-10.445	-2.118	-16.001	-8.3164	-10.07	-8.5729	-16.03	-14.645	-9.0894
-13.362	-7.6253	-6.5995	-11.424	-15.86	-11.023	-16.068	-10.459	-10.313	-9.3063	-9.6325	-12.737	-11.049	-10.829	-10.525	-6.9061	-10.537	-15.414	-7.2311	-7.9759	-9.7814	-8.604	-11.079	-8.7582	-9.0631	-8.7347	-5.9055	-11.145	-8.3063	-10.808	-10.567	-3.1548	-9.5494	-9.1009	-10.115	-8.226	-10.409	-5.3964	-1.7322	-5.0434	-5.7442	-12.174	-12.907	-11.195	-9.0521	-4.4346	-7.6338	-15.801	-10.203	-9.4691
-12.445	-13.023	-12.003	-8.0919	-19.145	-12.785	-10.148	-10.823	-15.506	-8.0153	-10.342	-17.558	-17.021	-12.922	-8.1446	-16.502	-14.657	-15.895	-6.1461	-12.486	-11.661	-11.504	-14.063	-10.688	-9.5948	-7.9057	-9.8575	-13.438	-15.676	-7.7292	-8.6964	-9.7673	-16.178	-13.16	-10.841	-14.116	-17.416	-11.734	-17.253	-9.057	-16.868	-11.906	-11.214	-13.083	-15.368	-9.9732	-11.533	-9.9394	-9.2741	-10.943
-3.2596	-1.7553	-6.2324	-8.6886	-4.3808	-10.371	-7.5268	-6.6642	-4.7808	-3.9392	-8.4433	-3.34	-12.957	-4.9004	-5.6629	-1.6596	-10.08	-5.5648	-6.3518	-6.1383	-3.7563	-1.0209	-4.6498	1.8859	-7.8316	-7.9588	-2.245	-8.5024	-7.7754	-3.2386	-5.6202	-6.6475	-3.7196	-9.0139	-5.22	-4.8905	3.089	-5.1815	-9.7309	-3.0028	-8.0827	-2.6891	-1.4542	-5.2601	-8.3033	-6.0897	-0.98816	0.74581	-4.3251	0.16339
-8.7698	-13.405	-14.5	-8.5314	-13.844	-7.2786	0.83458	-16.55	-16.418	-5.8474	-11.202	-6.5658	-17.855	-5.0689	-10.512	-5.2638	-4.165	-1.3805	-20.692	-13.957	-7.1137	-10.807	-9.5151	-5.9975	-4.2656	-6.5618	-6.9104	-5.3159	-10.377	-3.6141	5.3444	-11.953	-19.838	-10.116	-10.988	-8.3087	-13.359	-8.1046	-10.52	-11.659	-8.6354	-12.499	-10.233	-10.836	-9.9938	-7.4548	-11.81	-8.808	-12.218	-15.037
8.4707	2.3239	-0.039926	2.5641	-0.17161	7.2269	-0.96176	3.1134	0.44692	-1.5698	9.2517	-0.34215	-6.2724	-1.9024	3.3607	-4.0104	2.6238	5.4283	3.1896	-1.5517	0.16618	2.0956	0.49937	0.3922	3.3717	3.776	4.4939	-0.33243	-3.3878	4.0905	4.3248	1.3108	2.1528	0.89827	-2.2115	7.8687	0.93362	2.0503	-3.0716	3.2872	-0.3365	-2.4214	1.8438	1.6163	2.19	0.98772	3.299	-1.3495	3.213	2.0488
1.4363	2.2958	3.1276	1.7108	-6.0444	2.8436	-0.041359	-2.5362	0.21288	3.8035	4.0235	4.0882	3.1202	2.4244	0.85223	0.87426	-0.65464	6.0591	1.6497	9.7751	6.0348	6.5263	4.2823	-3.1139	-1.5537	5.0163	-4.7951	-3.6873	-0.40909	5.8106	-2.1498	2.0054	6.9713	0.25341	-3.4272	-0.13613	-0.37874	-1.2204	-2.7451	-3.8988	1.7773	-2.2449	2.8429	8.7496	-4.0047	5.5978	5.8603	4.3293	-0.2997	2.0046
2.0245	9.2408	6.5114	5.4921	12.135	12.666	13.273	3.938	9.092	7.2104	-3.8511	7.8882	4.0302	10.598	10.854	0.030648	13.07	1.6862	3.0952	10.636	11.787	9.417	13.918	4.9727	3.6489	1.7333	11.661	8.7664	5.433	6.9283	5.2218	8.1672	4.7623	3.689	8.96	8.7844	10.303	12.585	12.825	10.624	9.7366	4.5771	11.952	6.8138	3.3835	8.5655	10.74	8.4597	7.5389	8.4684
-9.5722	-9.424	-0.61014	-8.3601	-8.9769	-7.1873	-13.994	-15.194	-7.1284	-11.317	-11.835	-7.3095	-8.3565	-6.6569	-8.8531	-14.362	-4.867	-10.647	-15.416	-5.42	-8.2896	-9.6874	-18.393	-6.4079	-10.972	-7.5626	-8.4299	-10.94	-6.7593	-15.019	-3.1317	-6.9817	-12.688	-12.388	-9.7794	-11.148	-8.6437	-1.6377	-13.365	-13.104	-8.0995	-9.8461	0.67615	-9.9592	-14.619	-10.259	-16.606	-3.9778	-12.757	-19.446
6.713	6.2792	3.1612	8.565	11.535	9.0028	9.4269	5.8826	16.453	5.9085	7.3637	9.7977	8.337	6.8886	9.0696	2.7448	3.0011	8.0112	4.8924	5.372	5.01	11.28	8.362	15.209	4.1469	17.742	8.6441	4.4841	11.537	4.5529	8.3556	7.2378	8.6845	4.8607	12.83	6.5365	0.84473	10.852	13.627	9.849	12.477	8.5625	7.3117	12.768	3.5464	11.402	13.992	5.6499	5.888	-1.4707
-7.3796	-9.8444	-8.0765	-10.974	-14.708	-7.8477	-9.0685	-10.229	-8.9943	-12.984	-5.9117	-5.924	-18.796	-10.525	-9.4889	-7.4247	-9.4286	-14.698	-14.087	-13.158	-9.7564	-12.799	-4.1564	-8.0771	-12.534	-9.4473	-7.62	-11.374	-7.5677	-9.2534	-11.279	-11.001	-7.054	-10.475	-10.534	-13.598	-5.0454	-9.6824	-6.411	-12.767	-12.002	-0.14953	-5.1888	-9.8203	-15.394	-18.562	-3.9429	-9.0722	-3.1535	-9.1428
-9.4158	-16.317	-14.811	-14.91	-11.625	-15.615	-10.246	-3.4963	-13.663	-19.342	-11.77	-13.21	-9.2926	-10.885	-12.249	-15.676	-5.2118	-14.732	-11.682	-7.7235	-9.808	-18.226	-10.376	-11.11	-14.004	-7.4555	-15.434	-11.139	-13.883	-20.668	-14.84	-16.674	-13.072	-13.383	-8.604	-13.999	-14.666	-7.4823	-11.783	-10.656	-10.541	-15.561	-11.276	-15.012	-12.552	-9.6894	-11.979	-24.745	-12.893	-14.966
5.4817	5.0785	1.8334	-2.3696	12.195	-0.96851	9.6878	7.5625	8.1335	-0.73104	3.3144	12.753	-2.6112	7.8922	7.2858	3.9231	4.2312	6.5217	8.4692	8.0832	7.9872	6.041	7.1242	2.903	3.5652	7.9595	7.4753	6.0237	3.1374	6.8434	10.045	4.8984	5.0158	3.6436	6.6857	7.6172	7.7647	10.058	6.7734	-2.2622	-0.3462	5.8339	6.401	2.8338	-0.88171	7.58	7.5976	3.6761	-1.6936	10.985
-24.437	-18.174	-26.893	-23.027	-18.012	-22.278	-24.615	-25.668	-25.771	-16.254	-17.268	-22.928	-16.435	-22.904	-23.234	-26.196	-24.577	-17.18	-23.188	-25.392	-23.558	-22.699	-23.937	-24.088	-18.055	-23.705	-21.649	-25.195	-18.782	-21.977	-19.359	-17.538	-21.563	-19.647	-16.907	-16.771	-23.78	-20.707	-27.115	-28.115	-18.179	-21.525	-21.015	-21.016	-19.948	-18.146	-22.099	-20.668	-23.985	-21.017
-2.4511	1.5931	0.19161	2.136	-1.5833	6.1715	2.714	2.0434	0.036248	4.4915	6.1431	-0.40561	1.5672	0.13297	7.073	3.0045	-1.9021	3.0788	1.0458	1.7314	-4.9772	-1.7713	-3.0737	1.5564	3.7958	-0.70215	-2.3926	3.6399	1.5526	-5.6941	0.90471	2.5085	-1.1644	-1.0231	-2.9494	-3.6284	0.61412	-0.14154	-4.3642	0.18742	-3.6694	-7.1665	2.3464	-0.81313	-3.953	-2.6343	0.081166	2.8974	4.0836	6.1775
-3.0273	6.4768	2.7065	-1.3843	0.79195	-4.3419	5.6444	-4.0052	-1.4515	-1.9331	-10.227	3.6196	2.9336	-0.28176	3.5195	-3.0115	2.8178	-3.9032	3.2423	-1.5045	2.9942	-3.1304	-3.1373	-0.32878	2.7653	-0.010091	-3.0177	1.7544	-1.1691	-0.20278	-7.5483	-0.62184	-2.4733	0.45667	3.5235	-0.07618	-0.65762	-4.9323	5.0086	-7.5382	-4.8535	-3.0457	0.3677	-4.5245	3.5408	0.33268	-6.8958	-5.2372	-3.1643	-4.9127
-6.35	-16.488	-8.7074	-16.158	-13.848	-14.871	-15.456	-15.681	-10.753	-18.58	-14.018	-8.6085	-9.3642	-12.994	-12.843	-15.473	-16.39	-11.799	-16.394	-13.681	-17.673	-11.589	-8.0689	-13.058	-17.297	-7.398	-15.488	-16.075	-8.8574	-11.318	-8.8335	-14.967	-12.606	-9.2623	-13.149	-18.503	-17.304	-11.461	-10.861	-16.296	-13.135	-13.945	-11.573	-11.021	-9.2856	-12.42	-16.491	-17.521	-12.898	-14.448
-3.173	-0.65428	-2.4994	-1.1997	-6.7524	-0.52474	-4.0897	-8.7852	-11.567	-2.9048	-5.2642	-12.277	-1.453	-3.5236	-4.3273	4.3299	-5.0876	-3.5444	-6.4817	-1.5514	-6.0316	-3.8198	-8.5803	-4.8432	-4.5563	1.5169	-6.9641	-5.4554	-14.019	-4.9207	-5.3894	-3.8535	-3.598	-8.4648	-1.8723	-2.0206	-5.8764	-3.5939	-1.2984	-9.0761	-8.3389	1.1764	-7.493	-7.083	1.6725	1.2752	-5.6251	-5.5072	1.2129	-5.4324
-17.87	-5.328	-13.861	-12.503	-7.7327	-6.9445	-14.333	-1.8863	-11.956	-6.3529	-4.0121	-11.479	-6.2881	-6.0812	-9.9523	-8.894	-15.569	-12.282	-9.1254	-11.58	-7.7487	-13.824	-11.182	-13.642	-7.3888	-12.807	-13.034	-5.112	-10.969	-18	-13.303	-8.5792	-11.822	-9.3113	-0.98269	-5.9001	-9.8768	-9.7889	-9.0303	-8.0179	-5.9027	-7.7791	-9.0427	-8.6864	-9.5255	-12.866	-12.419	-8.842	-12.308	-17.306
-12.349	-14.297	-7.1773	-15.538	-10.185	-10.367	-15.172	-12.26	-7.6824	-8.5975	-8.0688	-9.3349	-13.971	-8.4666	-15.337	-16.39	-17.946	-14.656	-15.385	-11.873	-11.104	-10.743	-14.371	-12.001	-9.5772	-14.692	-11.132	-8.7953	-13.984	-12.701	-10.392	-12.887	-7.92	-12.529	-7.7899	-8.2453	-14.638	-16.044	-10.519	-8.5188	-8.0898	-10.995	-17.145	-14.07	-11.797	-6.21	-4.0546	-9.1947	-10.796	-11.662
4.6949	1.3194	-2.138	1.2442	-2.0927	-5.975	6.097	2.2284	-0.40475	1.6825	3.4204	-0.82443	-0.75184	11.191	4.8745	-7.5818	3.0654	0.037612	-7.0922	-1.003	-1.3842	-4.2064	-0.65293	-5.0913	0.58402	-0.048693	4.2949	2.0587	-6.0269	1.5624	0.13744	-8.0984	-5.4728	-3.4145	-2.3579	-7.1114	-0.060195	1.4441	-0.45151	0.06553	3.8068	-0.49053	-0.39227	-0.7073	4.8715	-0.17079	1.8409	-0.53124	-3.54	0.11574
-11.789	-10.823	-8.0905	-9.5604	-7.4612	-11.539	-11.652	-15.243	-10.08	-10.365	-12.243	-12.193	-14.007	-3.8886	-11.361	-10.474	-8.0315	-14.426	-6.892	-12.829	-10.961	-14.208	-11.639	-9.448	-16.03	-9.7747	-14.267	-11.119	-11.332	-11.998	-11.454	-15.299	-8.9791	-16.13	-11.141	-8.0651	-6.6071	-8.4128	-12.791	-16.473	-13.862	-8.9473	-6.9063	-11.784	-6.5743	-14.241	-11.506	-13.864	-11.996	-1.4021
0.15022	-2.3878	6.7161	11.384	5.2241	4.823	3.0894	-3.6213	0.99375	-2.3944	3.3774	-6.1554	3.6238	1.814	0.35732	-2.063	1.0324	3.3455	6.0063	0.37101	0.3168	-2.1368	0.70431	2.5012	-4.5027	5.6976	-0.38602	4.8598	3.101	4.7666	-0.023579	5.1274	-4.3351	4.919	7.3396	-3.0036	0.15589	3.1256	9.4479	-0.54819	7.9623	-1.7118	8.0741	5.5319	2.4697	-3.3765	0.55876	-2.8074	1.4884	1.8879
2.2499	4.3105	0.10644	-2.823	5.2485	-4.6921	1.6887	-2.4912	-0.92341	1.7011	-3.0248	-0.87715	-2.1017	-1.0693	-3.0566	-5.7428	-1.853	4.2157	-4.698	-1.1431	-5.5281	0.3898	-0.76518	-1.4836	-3.3464	4.7585	-1.8215	-4.3887	0.29734	-2.0185	-1.8203	0.099594	3.9001	-0.25282	4.4302	2.4799	-2.1378	-7.2889	0.19155	-2.65	4.7147	-0.79009	-0.76673	-3.9721	-1.117	0.26351	-2.4516	-0.97312	-6.2695	-1.7154
-3.8699	3.7456	-0.77131	-3.743	0.54034	-5.9457	-0.46184	-4.7879	-9.4534	-3.6771	-7.0433	-8.6433	-0.25447	-10.202	1.0947	-9.7832	-2.8125	2.8982	-2.4405	-7.4401	-1.9356	-2.1074	-5.475	-2.0247	1.383	-1.8826	-2.1323	-2.1801	-6.8546	-4.6713	-5.1371	-6.3082	-1.5102	-0.93984	-1.3166	-5.0548	-2.7003	-5.0557	-2.1635	0.023143	-12.782	1.0938	-6.1382	-3.4252	-0.75901	0.20436	0.0086212	-3.8024	-6.4129	-7.5515
-23.198	-15.358	-24.604	-17.55	-19.156	-20.264	-21.728	-22.5	-16.798	-19.89	-19.067	-12.942	-22.853	-22.621	-27.968	-19.063	-16.013	-13.73	-18.473	-23.188	-19.655	-17.853	-13.303	-25.376	-22.414	-22.75	-24.75	-19.097	-17.058	-26.642	-16.909	-20.359	-26.521	-22.724	-19.193	-14.178	-17.256	-11.827	-23.623	-11.454	-21.649	-23.995	-27.259	-18.72	-13.909	-19.206	-15.873	-24.551	-20.02	-20.045
2.8047	0.92595	-4.8271	-1.3582	2.5499	-1.1297	-1.6416	0.35768	-3.2852	-0.64199	-5.0539	0.93709	-1.7386	-4.9337	-1.181	-2.1661	0.97473	-3.9808	-5.5767	-5.0591	-0.21696	0.86865	-3.5981	-8.407	-3.0138	-4.2644	4.5174	1.5601	-2.8958	-1.8154	-5.3399	-0.14877	0.029003	-7.4889	-2.6432	-6.5791	0.91599	0.41324	-0.97027	-4.1898	-1.1459	-5.6174	1.9125	-4.5638	6.3613	-4.7312	-3.4198	0.77178	-2.5006	-3.1506
-5.0445	-2.6055	-6.1789	1.4773	-2.6615	-3.4249	1.9127	-5.3594	0.89038	-8.6219	-0.88573	6.5866	-6.3704	1.5939	-5.8034	-1.6975	0.039445	-0.81242	3.5125	-4.8633	-2.2956	-1.7808	3.9088	8.4078	-5.5982	-4.6074	-0.33356	-3.7991	-5.2056	-1.0271	-7.3584	2.8023	-8.4347	-5.2005	2.6743	-2.521	-1.7043	-0.4034	6.7309	1.1668	-2.0923	6.7162	0.96128	-5.4453	-7.0922	-3.0729	-3.2108	-1.3331	-0.35054	-1.466
-1.1922	0.70041	-8.5829	-2.2736	-7.8342	5.7981	-1.0895	-4.406	-0.62471	-2.7144	-7.7156	5.994	-1.9138	4.9522	-1.5421	2.7574	-2.7089	-0.82662	-4.8762	-0.32857	2.4716	-2.6733	-2.8396	2.4747	-6.8942	1.9087	3.3783	-1.7298	1.1317	-6.0354	1.5922	6.8743	1.6159	-0.74786	-0.85229	-3.0605	2.0058	6.9414	2.165	-1.9551	2.3151	3.1386	-5.8724	-0.83743	-2.213	-0.62016	1.2846	0.648	-5.9419	2.7059
-11.149	-3.9186	-13.065	-10.422	-5.1455	-12.832	-9.062	-8.6646	-12.937	-4.2984	-14.268	-10.399	-7.9703	-6.9663	-9.5804	-13.465	-8.314	-9.1144	-7.0891	-15.516	-9.9192	-8.3933	-11.238	-14.623	-5.9456	-15.494	-9.1229	-6.5411	-10.431	-14.045	-8.9985	-7.6139	-9.1793	-2.9474	-7.2793	-6.3963	-9.1602	-12.154	-5.6157	-12.075	-11.437	-7.6295	-13.814	-5.6188	-6.3061	-7.4495	-10.385	-4.9235	-5.8308	-8.0052
-6.6171	-6.577	-5.8488	-2.7684	-9.8515	-3.602	3.9326	2.3223	-3.8751	0.17925	0.13098	-2.8102	-6.0179	-4.0815	-1.9676	-8.5204	3.8241	-1.7488	-0.63146	-2.4587	-6.7978	-3.6657	-2.1842	-8.7476	-0.6621	-2.8369	-4.8541	-4.0447	-2.05	-2.6269	-5.2916	5.6025	-1.3965	-7.8926	0.26575	-7.5887	-8.2896	-12.224	-5.7368	-7.105	1.0235	-3.4189	-4.3635	-8.2837	-8.2508	-5.9973	-1.9593	-1.0745	-6.3082	-0.32027
0.75915	0.601	4.2215	5.3853	1.2782	-2.1885	7.5769	0.059597	-2.779	-0.099462	1.8685	-4.4662	2.8106	2.4116	-0.81141	-2.9287	6.2691	-6.3639	-6.1813	2.3513	4.0148	9.323	-0.59429	-4.0463	2.9746	5.4332	-2.3328	-0.25863	-0.40539	4.7873	-1.1583	0.15613	0.9946	2.7477	7.8705	1.2178	0.13952	10.837	5.0217	1.4885	1.7013	4.022	-3.8286	8.5233	4.2028	0.92944	6.2348	2.5967	1.1049	-0.01721
-1.5599	-8.334	-7.978	-0.211	3.5358	-3.163	2.748	5.113	-5.8262	-4.9311	-2.5859	-1.5587	-4.1625	1.7763	-6.7012	-3.6151	-2.0018	2.7101	-1.3797	-0.55408	-5.0481	-3.4992	3.5156	-0.59601	-1.0408	-5.3176	-1.8144	-3.4481	3.2388	0.37752	-2.008	0.085165	1.8762	2.4222	-9.7831	1.169	-8.9732	-9.1899	-5.3858	0.29827	3.9125	1.4219	-2.058	-3.6595	-2.6096	2.7731	4.4666	-0.12308	-2.5934	-5.335
-14.763	-9.5712	-13.014	-9.8142	-12.092	-15.6	-16.406	-9.7766	-7.7	-22.809	-11.347	-11.983	-19.333	-12.086	-12.821	-19.05	-6.7628	-12.184	-13.32	-5.0915	-14.107	-10.757	-12.699	-9.3536	-14.361	-14.323	-17.751	-11.113	-15.205	-10.23	-16.323	-8.9963	-15.602	-18.279	-17.988	-15.886	-13.863	-14.976	-9.8481	-14.381	-10.322	-14.922	-17.541	-11.262	-14.088	-11.785	-7.6832	-11.518	-15.932	-14.488
-13.517	-6.2985	0.29167	-3.6256	-7.913	0.28115	-7.4586	-1.1025	-4.0133	-1.5627	-9.2725	-5.0106	-7.9285	-2.1494	-3.5621	-12.142	-4.7885	-8.628	-8.4524	-2.7789	-5.3522	-5.2974	-5.4374	-3.0937	-8.4524	-3.3344	-6.4702	-8.4997	-0.19542	-11.291	-6.6133	-8.5569	-4.6792	-5.6025	-4.1212	-3.7262	0.66128	-7.2641	-1.4989	-8.7191	-1.4853	-6.1199	-0.025576	-0.91169	-4.4218	-9.5888	-4.817	-5.5547	-7.5872	-9.9986
-8.3233	-12.938	-2.5923	-0.78949	-2.1043	-5.7161	-1.1721	-0.69934	-6.9807	2.8489	-7.8639	-8.6453	-5.8364	-6.3454	-2.3025	-1.7915	-4.2809	-1.476	-4.8617	-5.44	-3.2296	-7.1364	0.41425	-3.5276	-6.6202	-6.1084	-2.7197	3.1008	-2.3822	-1.8219	-0.7449	-7.1999	-10.738	-2.8393	0.51217	-5.8301	-1.1491	-7.2728	-0.81014	-7.5829	0.49177	-8.8117	-0.26487	-9.0152	-8.5723	-0.61988	-9.6764	-5.3016	-3.0819	-4.9468
2.5938	-5.7676	-1.3165	-9.411	-1.7989	-9.6701	3.1721	-2.5733	5.2105	-4.1492	2.9703	2.2227	-1.1089	-3.0904	-2.3921	-0.46552	-1.1458	-0.98685	-4.1094	-3.3666	4.1785	-3.7752	-3.8867	3.6096	-10.942	-4.8537	-5.7744	-1.135	-1.5654	-5.9809	1.6692	-8.3303	-1.437	-2.6486	-6.9744	-3.4754	-6.013	1.9593	-0.93864	4.0173	-4.1238	0.57446	-1.5918	-1.3006	1.2281	-0.26004	-7.6947	-1.2379	-1.8322	-3.7154
-6.9578	-4.6977	-10.912	-4.522	-2.3658	-4.7725	-7.1939	-10.837	-8.2992	0.47959	0.74145	-3.5114	-5.9125	-7.0286	-2.1358	-0.93576	-5.2952	-7.9112	-2.1042	-2.7151	-1.9108	-0.3602	-8.3917	-4.7668	-4.7774	-5.2761	2.887	-1.3701	-5.4665	-9.0739	-4.7646	-14.125	-1.3706	-6.1569	-3.9729	-10.953	-10.892	-5.624	-1.5854	-4.7413	-2.8542	-8.9189	2.0883	-6.4221	-4.8402	-3.0473	-4.4146	-3.797	-10.045	-9.3102
-9.1309	-1.386	0.17487	-0.54385	-7.7121	-6.9126	-2.6008	-9.2309	1.5857	-5.8574	3.7877	-10.57	-2.2005	-3.5258	-9.5012	-4.7015	1.3361	0.3669	4.1524	-5.8875	-5.8095	0.86672	-0.57145	-10.372	0.42535	-3.9461	-6.6648	0.04206	-2.9413	-1.2631	-0.65356	-9.4114	-5.7252	1.4427	-8.9447	-3.356	-4.9217	-7.5417	2.9854	-4.5333	-5.9208	-2.4305	-1.4477	-3.7742	-2.1678	-1.9748	-5.3586	-0.17184	-9.4837	0.65294
-2.1176	-5.9556	-8.3857	-10.55	-9.0242	-8.3175	-11.163	-7.383	-9.1257	-9.7455	-6.2793	-7.1498	-8.8486	-17.897	-8.8676	-8.388	-4.9932	-3.886	-5.7713	-11.768	-12.19	-9.7459	-4.1002	-9.4628	-11.841	-11.45	-10.562	-8.5933	-8.5748	-11.73	-8.7752	-12.913	-13.537	-8.4285	-1.526	-3.2141	-11.385	-11.332	-11.174	-17.515	-12.896	-10.841	-11.293	-11.075	-13.043	-9.4952	-4.0115	-8.0639	-11.364	-7.1456
[truncated: 618 more rows]
[truncated: 150 more columns]
