# Supplementary material for: Genetic dissection of main and epistatic effects of QTL based on augmented triple test cross design
Source: PLoS One. 2017 Dec 14;12(12):e0189054. doi: 10.1371/journal.pone.0189054 (PMC5730204; doi:10.1371/journal.pone.0189054)
Supplement: S7 Supporting Information — (ZIP) [file pone.0189054.s007.zip › z2_1650_0.5_10.csv]

-0.47342	-2.2481	-1.1269	-1.9599	-2.2786	-2.9585	-0.66667	-1.2656	-2.3119	-2.2933	0.15006	-2.7869	-3.3242	-1.1991	-1.942	-0.97265	-3.3189	-0.62667	-2.8519	-1.6115	-2.1418	-2.9531	-2.185	-1.6263	-1.3324	-2.0593	-0.11937	-1.9594	-3.3541	-1.9067	0.070371	0.45012	-0.17751	-0.42921	0.14059	-1.1831	-0.38929	-2.7938	-1.0211	0.39369	-1.0782	-2.0343	-2.7414	-0.79904	1.2779	-1.8063	-0.88564	-0.80668	-2.0832	-2.0015
-0.859	-2.0913	-1.5485	-0.88735	-0.22025	-1.6354	-1.2649	-0.091432	-1.3138	-0.3959	-1.6746	-0.99543	-2.491	-1.4355	-0.32878	-3.2663	-0.51742	-1.6336	-0.043194	-0.32885	-1.3337	-0.6114	-0.8415	-1.4036	0.11697	-1.1452	-1.1508	0.13122	-0.15686	0.22104	-0.8383	0.85407	-3.6657	-2.6758	-0.68691	-2.0734	0.18232	-1.9934	-2.448	-0.97086	-0.7064	-1.9669	-1.2773	-0.81335	-2.7521	-3.8422	-1.4858	-0.75446	-2.484	-2.1405
-15.978	-12.748	-13.613	-12.799	-13.487	-11.876	-12.59	-14.325	-13.949	-14.7	-14.124	-13.848	-11.975	-13.062	-14.189	-12.23	-12.341	-13.254	-14.169	-15.388	-11.446	-12.269	-12.334	-14.453	-12.361	-14.32	-13.069	-14.898	-12.294	-11.797	-13.309	-13.606	-13.296	-13.989	-12.122	-13.98	-11.58	-14.587	-11.852	-12.904	-13.635	-14.974	-14.552	-13.278	-13.405	-15.042	-13.585	-14.175	-14.126	-14.409
-9.6113	-11.032	-11.898	-9.5526	-10.244	-10.921	-11.152	-11.624	-13.465	-13.889	-10.312	-11.125	-11.921	-10.924	-10.726	-11.889	-11.556	-9.5416	-11.858	-9.3927	-12.267	-11.038	-12.607	-12.444	-9.4378	-10.655	-10.163	-11.661	-11.314	-9.5043	-12.367	-10.985	-10.598	-12.4	-11.765	-11.543	-11.874	-11.49	-11.474	-11.061	-12.298	-9.7834	-10.992	-12.429	-11.792	-12.878	-10.941	-11.495	-11.745	-12.857
-11.322	-10.84	-12.182	-11.017	-13.093	-11.505	-11.355	-9.152	-15.941	-11.851	-11.468	-9.2803	-11.287	-10.817	-11.279	-13.373	-10.761	-12.536	-12.231	-13.038	-10.155	-9.6646	-8.0905	-12.685	-11.278	-9.1318	-11.669	-13.695	-11.878	-12.457	-11.574	-13.001	-10.971	-14.011	-10.954	-10.654	-12.457	-11.685	-11.303	-11.478	-9.6938	-11.09	-13.83	-11.802	-11.558	-12.796	-12.042	-12.051	-10.856	-11.841
-8.4383	-9.6161	-10.303	-12.153	-10.154	-10.658	-10.252	-9.2664	-10.676	-14.438	-10.825	-10.792	-11.732	-7.9988	-9.0753	-10.022	-9.5184	-11.493	-8.0606	-11.86	-9.7089	-8.4437	-7.5622	-10.966	-9.439	-10.714	-13	-9.5816	-12.19	-11.547	-9.3883	-9.456	-13.543	-9.5016	-11.799	-10.657	-11.875	-9.31	-10.64	-9.8074	-10.516	-11.495	-9.8563	-8.6069	-11.834	-12.243	-9.6926	-8.8256	-8.4291	-10.043
-0.16762	-1.7282	-1.9502	-1.9629	0.32904	-2.019	-1.9293	-2.1277	2.3234	-0.29487	-1.5568	0.7148	-2.1093	0.17607	-3.0231	-1.3363	-1.469	-2.8254	-1.002	-0.35824	-0.85372	-1.9807	-1.1155	-0.85916	-1.6327	-2.4555	-0.72108	-2.8325	-2.2803	-0.73504	-2.0333	0.12968	-2.0844	-2.7439	-1.8953	-2.5735	-0.84169	-2.7282	-0.1122	-1.825	0.66031	1.7434	-1.8932	-1.6643	-2.7331	-1.636	0.20425	0.33951	-0.63756	-0.66298
-8.2085	-10.575	-7.9366	-9.5009	-10.439	-7.9351	-10.181	-9.2608	-7.8925	-11.588	-7.7284	-8.0894	-9.4987	-9.124	-10.783	-10.75	-5.394	-9.3056	-9.0239	-6.9143	-9.7911	-12.517	-9.935	-10.987	-9.7066	-6.865	-10.508	-11.206	-9.8754	-7.9059	-9.168	-11.548	-11.322	-8.4679	-7.7464	-9.2774	-9.7739	-10.77	-7.3097	-11.632	-9.3954	-10.294	-10.289	-11.459	-7.9558	-9.3098	-7.7771	-9.7934	-8.4277	-6.6838
-9.9928	-12.433	-12.45	-12.451	-12.292	-12.717	-13.848	-12.76	-13.89	-12.565	-13.171	-13.753	-12.76	-12.781	-14.619	-11.919	-13.549	-14.533	-11.004	-15.22	-12.945	-12.232	-12.881	-11.851	-15.218	-11.826	-12.946	-11.658	-13.782	-13.371	-12.663	-13.102	-12.937	-13.615	-12.557	-12.276	-12.587	-10.609	-14.218	-11.312	-12.205	-13.206	-12.438	-14.327	-12.643	-13.819	-11.81	-13.536	-12.651	-13.662
0.033157	-0.79801	1.2304	4.4399	-0.12934	-1.9812	0.45718	0.95755	0.30384	-0.32493	-0.78823	-0.20112	0.29197	-2.0756	-2.3503	-0.62311	-0.58966	-1.0547	-3.0308	-0.20422	-2.3681	-0.15671	-0.40077	-1.0263	1.4585	-0.83013	-1.4374	-1.4959	0.85914	-1.8894	0.72175	-1.0362	1.4523	3.9288	-2.0498	-2.9091	0.89833	-0.15817	-0.19547	1.0443	-0.25566	1.3921	0.64471	0.6009	0.88021	-0.90514	0.23426	-0.54359	-1.1773	-2.1046
1.7504	2.2763	4.1468	3.1036	2.1195	4.1575	3.3279	1.0979	5.5986	3.1193	4.9944	3.9778	2.7522	0.15241	1.9746	4.0001	2.6991	3.0132	4.3153	1.0244	3.9311	2.7343	2.2104	4.2365	1.851	1.8209	4.3407	2.6724	2.8784	3.1604	3.4267	3.0777	5.3261	4.2341	2.942	1.7755	2.7051	3.114	5.431	4.0965	5.5269	2.1466	4.2022	2.8211	2.0459	4.7735	1.7688	4.2089	1.8669	-0.25989
-0.25424	-2.5862	1.498	2.0679	-1.6419	-0.13155	2.0802	-1.3964	1.0621	-0.61638	0.33747	0.71361	-1.6447	-0.91066	-1.4721	-3.2283	-1.1728	-4.084	1.1353	-1.342	-0.24335	-1.517	-1.5551	-3.4453	-3.5162	0.6631	-0.50803	-1.8379	-2.0196	-0.97376	-1.9838	-3.4137	-1.1709	-1.4808	1.5911	-0.61373	-2.8342	-1.5852	-1.1042	0.60924	0.83732	0.056031	-1.155	-0.28473	1.7865	0.12137	-2.3939	0.24209	0.26998	-3.1009
-20.599	-22.299	-20.544	-21.407	-22.13	-22.702	-23.623	-20.776	-19.96	-22.154	-21.405	-24.861	-20.583	-21.214	-23.864	-22.74	-22.349	-23.603	-21.175	-23.838	-21.082	-21.683	-23.544	-22.626	-20.33	-24.248	-22.609	-22.681	-21.343	-21.277	-22.147	-20.999	-23.113	-21.96	-21.623	-21.543	-20.602	-21.474	-23.201	-23.052	-23.166	-23.082	-22.476	-21.342	-22.01	-19.91	-22.541	-20.949	-21.923	-20.827
-1.399	-0.36808	-0.96884	-0.41864	-2.1528	-1.5434	-2.0949	-1.3188	0.32371	-1.8672	-1.1665	-1.0124	0.14841	-2.9684	-2.4141	0.88178	-1.4324	0.63003	-3.0457	-2.6319	-0.21631	1.243	-4.5923	-1.2693	-1.7837	-0.72541	-3.1231	-1.7016	-1.4373	-3.146	-1.3914	-2.2098	-0.4139	-2.6054	-2.8902	-0.63767	-1.7133	-1.2776	0.053498	-0.62676	-1.3373	-1.3631	-2.3136	-0.39961	-1.2221	-3.6646	-3.7818	-1.1202	-1.6617	-1.3163
-11.249	-10.77	-9.7679	-14.223	-12.875	-9.348	-11.675	-11.862	-10.643	-11.107	-11.259	-10.538	-10.581	-10.984	-12.327	-11.928	-10.347	-12.845	-12.087	-12.894	-10.364	-13.989	-9.0085	-12.088	-11.995	-10.077	-9.8201	-13.464	-12.037	-12.084	-10.113	-10.922	-12.254	-12.281	-11.643	-14.541	-9.1602	-10.397	-11.166	-11.189	-11.151	-13.55	-11.53	-11.823	-15.376	-11.052	-14.217	-11.65	-10.711	-10.12
-8.4115	-7.9367	-8.1855	-7.826	-9.6128	-9.4781	-9.5538	-9.0599	-8.9076	-5.3675	-9.2712	-10.135	-9.0173	-9.9423	-8.7273	-10.829	-10.135	-8.8802	-8.4901	-8.2479	-7.7703	-7.8934	-9.3547	-9.5553	-8.3706	-9.626	-11.058	-7.1917	-9.0065	-9.9079	-7.8141	-9.6774	-8.3514	-11.066	-9.1743	-10.291	-9.7151	-9.2889	-8.6949	-10.623	-9.6411	-10.497	-8.397	-12.564	-9.9223	-8.2736	-9.0325	-10.786	-9.9857	-8.377
-12.603	-11.501	-9.8574	-11.794	-10.25	-10.066	-11.18	-12.422	-12.853	-7.8425	-9.7905	-10.618	-10.757	-10.322	-9.4043	-8.3927	-8.0885	-8.6225	-11.128	-9.7468	-10.666	-9.1463	-9.506	-10.588	-10.963	-11.296	-11.376	-10.496	-10.559	-9.5733	-9.7503	-8.4274	-10.496	-9.0437	-9.0009	-10.663	-9.173	-9.0606	-10.462	-9.79	-7.7399	-11.474	-9.1841	-10.799	-10.417	-10.867	-12.145	-10.146	-8.7742	-10.335
-2.6314	-3.7772	-6.12	-2.2809	-4.5863	-3.7793	-5.7341	-6.3479	-5.7517	-4.7715	-3.3508	-3.4212	-6.2142	-4.611	-5.9417	-4.3199	-4.9755	-5.8942	-3.6106	-5.2291	-5.5449	-4.5861	-5.3307	-3.5086	-5.9705	-4.0737	-3.6944	-2.7992	-4.4414	-6.3913	-4.9306	-5.3769	-3.271	-3.3876	-5.4737	-4.6276	-4.7169	-5.7696	-4.6559	-4.6474	-3.3251	-3.7905	-5.6472	-4.5865	-3.3728	-5.78	-3.4426	-4.4781	-2.2029	-5.886
-3.0296	-4.4393	-5.1739	-5.0123	-2.6595	-1.4258	-4.6928	-3.0314	-2.6607	-2.8688	-2.6599	-3.9019	-2.7498	-1.7202	-3.0332	-2.9243	-2.4692	-6.1853	-3.2836	-2.3605	-3.8631	-0.64073	-3.7584	-3.4252	-4.5935	-3.3485	-4.8655	-0.60039	-0.41234	-0.96024	-4.2974	-4.1521	-4.0641	-2.2282	-2.3411	-1.6336	-4.4931	-2.6015	-4.6769	-1.3099	-3.1608	-5.468	-1.6984	-1.3173	-3.9019	-3.4335	-2.5556	-2.2163	-4.8256	0.6108
-11.885	-12.72	-15.003	-14.617	-16.612	-13.463	-12.737	-13.682	-13.367	-14.761	-15.619	-13.962	-14.326	-13.724	-13.97	-14.597	-15.361	-13.871	-14.565	-16.655	-16.089	-16.06	-13.32	-15.117	-15.132	-14.365	-13.487	-14.653	-15.468	-13.965	-16.266	-14.251	-14.188	-14.828	-13.922	-16.078	-14.036	-12.429	-14.022	-16.243	-16.705	-15.893	-13.506	-14.034	-14.245	-14.604	-14.383	-15.772	-13.632	-14.436
-12.899	-10.997	-12.064	-13.407	-12.602	-12.768	-11.344	-10.608	-10.511	-12.134	-13.58	-7.3573	-11.028	-10.537	-12.759	-11.029	-10.712	-12.2	-11.522	-9.9764	-12.612	-12.025	-13.183	-11.323	-8.1293	-10.402	-10.799	-10.241	-11.389	-10.44	-11.364	-9.2479	-9.8351	-9.713	-11.927	-11.386	-10.298	-10.323	-10.041	-9.8792	-14.113	-13.522	-10.537	-13.222	-11.448	-10.901	-11.555	-12.356	-10.852	-11.935
-12.338	-10.8	-11.38	-10.765	-12.001	-9.3831	-12.502	-11.383	-11.66	-11.98	-9.3365	-12.177	-10.463	-12.368	-12.059	-10.9	-11.941	-11.24	-11.702	-12.118	-11.477	-11.857	-10.821	-13.029	-11.176	-11.315	-10.787	-13.786	-9.6978	-8.9662	-9.7579	-11.839	-11.621	-9.8522	-11.545	-11.927	-11.817	-12.106	-9.1509	-10.835	-13.081	-10.604	-9.8857	-13.215	-12.83	-10.994	-11.995	-12.035	-13.387	-11.492
-2.2371	-3.4692	-2.8112	-3.7319	-3.637	-2.3748	-4.1504	-3.5287	-3.5674	-3.3045	-2.5171	-1.6025	-4.0812	-3.6146	-3.0636	-2.0493	-2.4603	-2.4447	-0.46349	-1.1731	-2.8733	-3.7003	-2.9883	-3.4069	-2.6337	-3.1284	-2.6238	-0.95836	-3.5782	-1.0254	-2.3389	-1.2586	-3.6352	-2.1184	-1.3973	-3.3584	-2.9532	-4.068	-2.8578	-3.8055	-3.4051	-1.2925	-1.5265	-2.7507	-4.0417	-2.2313	-3.6122	-2.1427	-2.5922	-2.2499
-5.1753	-5.1972	-6.7599	-7.1301	-6.8412	-4.4353	-7.2088	-4.2296	-3.5185	-6.9287	-5.8043	-5.3565	-4.8427	-5.7487	-6.9905	-6.6615	-7.2062	-3.7611	-6.1928	-4.2988	-6.5331	-6.8829	-5.8849	-5.5793	-5.444	-5.0529	-6.9122	-6.9739	-5.8811	-7.5087	-5.5045	-4.4067	-5.457	-7.0343	-5.2976	-5.2128	-6.1951	-4.741	-5.9882	-5.3987	-6.3078	-6.2984	-4.4297	-5.0331	-4.8454	-5.5408	-5.0258	-4.3171	-5.6188	-2.703
-2.7527	-2.4294	-4.5332	-4.2225	-2.3554	-4.2932	-4.1884	-4.6012	-2.3068	-2.979	-1.4139	-2.9611	-0.92305	-2.53	-4.2508	-4.4789	-5.5344	-2.1641	-2.1088	-3.7183	-3.3272	-2.634	-2.4181	-6.1531	-3.1853	-3.1225	-3.6554	-5.2725	-2.9167	-5.0758	-3.5158	-4.801	-4.4016	-3.9653	-2.8709	-4.5811	-3.1343	-3.4865	-3.0092	-4.96	-5.217	-2.8444	-4.2297	-3.7361	-2.9529	-5.008	-2.1627	-5.2111	-5.1212	-1.7624
1.7132	-0.77714	0.41441	-0.17664	1.5959	-1.5016	0.035982	-0.729	1.205	1.0935	1.529	-1.2691	0.8425	0.74289	-0.19912	-0.38352	-0.28455	0.41198	1.009	-0.39718	0.031347	0.52391	-0.96144	-1.7912	-0.95371	-0.74675	1.9036	-0.00054302	1.3323	1.9778	0.397	-0.8994	1.375	-1.0079	1.1847	1.1739	1.6935	-0.51209	0.063536	0.56337	1.6963	0.94858	0.14429	-0.24866	0.56217	0.18281	-1.7676	3.1684	2.1115	0.27994
-0.16284	-1.819	-1.0555	-1.811	-1.7742	-3.0802	-2.3553	-2.7742	-2.4211	-0.031169	-2.4194	-0.99882	-2.7455	-1.8938	-0.45395	-0.63727	-0.99936	-1.4147	-0.8853	-1.6333	-2.1297	-0.76646	1.5351	-1.6616	-2.333	-3.3022	-1.0443	-0.57163	-0.16304	-0.1469	-1.0696	-0.74809	-2.0961	-0.5524	1.1859	-1.3705	-3.2441	-1.6807	-0.054211	-2.6343	-2.1784	-3.2235	-0.91987	-0.029891	-2.5816	-1.9523	-0.83155	0.48829	-0.26701	-2.2561
0.33426	-1.0304	-0.28218	-0.62731	-0.29501	0.24781	-0.31489	-0.25078	-0.4346	-1.8428	0.95244	0.14774	1.1883	0.15305	-0.9138	-1.8183	1.6103	1.381	-0.096725	0.044791	-0.73969	-0.080837	1.5638	1.5136	0.83893	-0.93249	1.1168	1.9585	-1.5658	1.3518	-0.59099	2.0333	0.4941	-1.0815	-3.9386	-1.2102	0.49346	0.39968	-0.17689	1.1399	2.0264	-0.98476	-0.025791	-0.072219	2.0866	2.6552	-2.0566	1.3154	-0.87672	-0.07668
-1.6102	-3.8011	-4.2214	-0.97489	-0.37016	-1.4788	-3.8257	-5.3365	-2.0495	-1.1246	-0.98399	-4.178	-4.0575	-1.7569	-3.1826	-1.2935	-0.11033	-1.2558	-0.23933	-2.6264	0.71868	-2.9753	-2.7414	-1.4113	-3.296	-0.51289	-0.26516	-0.33148	-0.028712	-1.2541	-1.5422	-2.2892	0.85119	-0.29406	-2.5464	-1.4107	-1.5366	-0.074942	0.61495	-4.5663	-0.87671	-0.47152	-1.8142	-1.4068	-2.3122	-1.1331	-2.3303	-0.77186	-1.1668	-2.7525
-3.0958	-6.1772	-4.0169	-3.7072	-6.0563	-6.4945	-4.0861	-4.8626	-6.921	-6.6203	-6.8796	-2.6557	-5.2579	-4.8742	-4.1379	-5.8977	-6.2629	-5.6629	-4.8473	-7.5443	-3.8104	-1.9874	-3.7716	-3.7579	-2.9216	-5.1674	-4.9919	-1.0996	-5.1391	-3.2055	-6.6241	-3.2518	-5.693	-5.0842	-5.1895	-5.958	-4.7874	-6.286	-3.6885	-4.0662	-4.4538	-6.4169	-3.1727	-4.4834	-5.979	-3.9721	-3.5804	-5.411	-6.1898	-4.6434
-6.7599	-9.5339	-7.151	-9.6361	-7.9675	-8.8931	-9.6117	-9.5558	-10.092	-9.1295	-9.65	-8.8846	-8.5917	-10.048	-10.336	-7.7521	-8.506	-8.146	-9.3745	-8.9921	-8.2756	-9.2757	-8.9266	-9.2958	-7.5887	-6.112	-10.285	-10.023	-11.292	-8.4508	-9.9648	-8.6913	-9.913	-9.2272	-7.6286	-9.5306	-9.89	-9.4118	-7.7688	-11.634	-9.7553	-8.9669	-10.127	-11.136	-7.1986	-11.637	-9.3966	-9.2101	-9.2029	-12.132
-3.2648	-4.3566	-2.7961	-2.4023	-2.6822	-4.0556	-3.6069	-3.4711	-4.7939	-2.2891	-4.136	-3.1609	-3.7754	-3.8883	-1.2613	-5.1106	-3.5539	-2.5351	-4.3959	-3.0551	-3.6894	-4.0909	-3.9537	-5.5203	-4.5641	-4.2389	-4.5164	-4.5103	-3.7314	-3.0453	-1.7006	-6.4646	-4.5031	-3.2574	-0.49285	-4.021	-0.63935	-3.6014	-2.7837	-4.5315	-3.926	-5.1701	-2.0507	-1.3522	-2.6497	-3.8995	-3.7435	-3.793	-3.3852	-2.297
9.8746	8.1849	5.2015	8.6434	9.1446	8.712	6.5446	8.1268	8.4368	7.3798	6.2943	6.6918	9.8488	8.6209	9.1001	7.228	7.8507	7.1926	7.1615	6.2844	8.7947	6.7902	7.7722	8.8037	8.9945	8.7271	6.7997	7.2441	6.6061	7.589	5.9202	9.7968	7.6447	9.2294	8.1457	8.693	11.269	7.1632	6.704	8.5718	7.0881	8.7403	8.1785	7.9017	7.7383	7.3587	7.437	7.2453	7.0108	11.054
2.7382	4.4967	0.48352	2.6759	3.3751	0.36714	2.9636	3.3296	1.7474	1.9929	1.2095	1.3851	2.7244	2.5618	1.711	2.0133	0.61559	2.0254	4.5524	-1.6407	3.711	3.0376	2.4322	2.2569	2.2303	1.9067	3.4052	3.1897	2.6603	0.54652	1.2779	2.972	2.0578	3.1284	3.0475	2.4212	3.2783	1.2643	3.318	4.0283	4.0786	2.6184	-0.036168	1.5445	2.5225	0.91784	1.5289	4.4956	3.6079	3.118
-21.742	-21.65	-21.202	-22.088	-19.112	-19.671	-20.194	-19.835	-21.06	-20.371	-20.714	-17.703	-19.438	-20.556	-19.605	-20.284	-18.889	-19.817	-19.487	-19.821	-19.021	-22.04	-23.097	-21.492	-17.716	-22.148	-18.176	-21.893	-21.06	-22.96	-19.385	-21.086	-21.53	-19.894	-20.601	-21.568	-19.693	-20.198	-22.985	-21.001	-21.877	-22.067	-22.164	-20.034	-21.071	-21.963	-21.713	-21.263	-21.284	-23.521
-5.465	-5.1668	-5.7392	-5.9884	-5.7768	-6.0214	-5.15	-3.6408	-6.2901	-3.3825	-3.183	-5.3687	-2.7135	-4.9302	-5.0939	-6.0137	-4.2443	-3.2466	-3.5003	-4.6007	-4.6323	-5.2073	-3.9886	-6.9934	-5.2235	-2.7096	-4.5549	-5.3501	-6.6878	-4.128	-4.7379	-3.383	-4.9302	-4.5311	-1.425	-3.9496	-5.8944	-3.3267	-3.4295	-3.6574	-4.9234	-5.3239	-4.2373	-2.5186	-4.4497	-5.2131	-4.4471	-2.9	-5.1815	-5.4238
-12.055	-13.018	-14.018	-13.493	-14.88	-14.773	-15.463	-14.395	-12.959	-12.462	-16.226	-11.019	-14.701	-13.965	-13.389	-14.864	-13.291	-12.078	-14.239	-16.837	-12.306	-13.126	-14.194	-12.128	-14.686	-11.494	-13.588	-14.774	-13.78	-14.077	-12.617	-13.403	-15.136	-13.819	-15.815	-14.775	-13.618	-14.524	-14.069	-15.116	-13.162	-13.977	-13.224	-13.428	-15.542	-14.577	-12.143	-13.867	-15.421	-12.858
9.6197	9.4425	11.36	11.285	9.1765	7.6341	11.103	8.8176	10.453	10.944	9.1294	9.7035	8.5731	11.682	8.9973	11.095	9.3444	9.8017	8.9938	11.76	9.311	5.5326	8.3144	9.3571	10.621	9.76	8.4428	10.401	11.204	7.9091	6.2711	10.402	9.6096	8.7324	12.004	10.781	10.676	7.6069	10.417	9.9477	11.048	10.265	7.447	8.1868	12.124	10.691	8.5376	9.1784	11.62	12.691
-11.31	-11.109	-10.565	-11.238	-10.6	-9.5599	-8.8855	-11.491	-8.6558	-10.534	-11.474	-9.114	-11.159	-10.901	-9.9582	-12.439	-10.724	-12.953	-9.496	-9.5046	-12.334	-12.254	-10.439	-11.499	-10.615	-11.956	-10.345	-10.87	-9.9633	-10.891	-11.529	-11.911	-12.706	-10.532	-10.48	-10.068	-14.261	-11.348	-11.624	-11.195	-8.5874	-8.7442	-10.844	-9.6655	-10.902	-12.435	-9.3388	-11.405	-9.4401	-10.976
-23.34	-21.515	-20.842	-20.328	-23.14	-23.946	-24.177	-22.346	-22.295	-23.656	-21.023	-22.824	-23.011	-23.283	-22.176	-21.536	-22.388	-22.087	-22.986	-20.433	-23.244	-22.979	-22.664	-22.475	-20.25	-21.872	-21.57	-20.058	-21.722	-22.35	-22.651	-22.83	-21.788	-24.287	-22.265	-21.464	-22.795	-22.684	-20.788	-21.782	-22.027	-20.904	-22.276	-21.63	-20.752	-22.547	-23.198	-22.234	-20.236	-20.464
-1.2102	-0.18754	0.44391	-3.4116	-2.4757	-0.62239	-1.1617	-2.5546	1.0667	-2.222	-0.74391	-2.5147	-2.9066	1.1662	-1.7407	-2.508	-2.1271	-1.874	-4.1493	-1.7022	-1.9121	-0.95277	-0.41853	-0.85737	-3.4816	-0.72201	-1.1276	-1.1285	-3.1465	-1.7411	-1.5265	-1.2503	-0.60105	-1.0787	-1.3599	-2.2016	-0.80759	-0.59656	-1.652	-2.7583	-2.7924	-2.6688	-0.94583	-2.6553	-1.5715	-1.0895	-2.7356	-0.53193	-0.4213	-0.87265
6.2932	8.2384	9.748	10.755	7.18	5.967	9.2209	8.7944	10.013	9.686	9.5367	7.0294	8.9608	7.6352	8.4524	7.8603	7.1157	9.3237	9.9424	8.1149	11.986	8.3605	9.7015	8.6488	4.9485	8.3375	9.7629	8.2126	6.2274	8.1874	7.1753	7.3179	7.0805	9.2342	9.7653	8.3741	8.6871	8.6735	7.7768	8.686	7.6265	8.9735	7.7589	10.792	8.8268	9.5812	7.998	7.8611	5.4792	9.6835
-6.2005	-5.3168	-3.0255	-3.8926	-6.8783	-5.2835	-5.9192	-6.5137	-5.7507	-6.5486	-5.7904	-4.3228	-4.0281	-5.492	-4.06	-5.5205	-4.8937	-3.165	-7.1848	-7.6789	-4.6466	-4.7694	-4.95	-6.005	-5.8362	-7.548	-3.6248	-5.7456	-7.8016	-5.5555	-3.8396	-6.4453	-5.0971	-5.523	-5.7289	-5.0328	-8.0326	-7.5336	-7.703	-5.1022	-7.9325	-6.0058	-5.7381	-4.6654	-4.2347	-5.086	-4.2297	-4.7498	-4.524	-6.0429
1.6066	2.9205	1.9908	2.0099	1.4525	2.6829	0.92415	2.1656	3.6662	3.3168	0.63516	2.1528	2.664	3.3141	2.5241	0.53707	0.31725	2.5124	0.92796	2.1168	0.72897	1.002	2.6203	3.0203	3.7901	1.5314	2.6426	2.4721	2.695	2.3728	2.1629	2.1585	1.782	4.4125	0.33476	2.6127	0.87347	1.9587	-0.46013	1.5773	2.8679	2.3135	2.8399	3.2599	1.4409	0.29622	1.7927	1.1696	3.1859	1.4902
7.9743	7.1658	8.205	7.0449	6.8854	5.317	5.5751	7.3947	6.1551	6.4288	5.4837	5.5264	6.1227	4.3373	6.9424	8.6783	6.9351	7.5412	6.7265	6.4415	7.7539	7.661	8.0027	7.0928	6.9542	7.1146	6.1488	7.199	8.6505	6.2519	5.9271	5.7959	5.3657	6.4794	6.8516	9.5157	6.1065	7.6568	8.002	7.4855	6.3751	5.7805	7.4627	4.3121	4.4695	4.3606	7.9573	6.4275	7.2081	9.1842
-0.19487	0.51387	-3.2686	-1.7883	1.7779	-0.90939	0.72583	-1.6199	-1.8125	-2.1405	-1.5921	-0.49635	0.29737	-1.207	-0.28016	-2.3255	-1.2576	-1.1577	-1.2749	-0.57723	-3.2248	0.065596	-0.44431	-1.4564	-1.4276	-1.3054	-1.5239	0.68619	-1.6035	2.1627	-0.067055	-2.5572	-1.1135	0.2343	-0.38552	-3.2899	-2.0533	0.014941	0.17193	0.20602	-0.025234	-3.1144	-1.793	-2.9768	-2.113	-0.015911	-2.5195	-1.0735	-5.5044	-0.93634
-0.54526	1.4118	-0.47885	-0.32386	-3.3909	0.42162	0.60288	-2.1597	0.31645	-4.2704	-1.387	-1.9184	-0.90513	-3.5511	-1.1503	-2.9176	-3.0795	-0.7589	-0.67326	-1.6034	-2.9118	-2.2299	-0.22919	-1.3208	-2.1521	-0.58018	-1.7027	0.74479	-3.4218	-1.2719	-3.3915	0.1519	-1.2868	-0.041177	-0.77582	-0.69881	-0.40389	-1.2342	-3.2513	0.66229	-3.3371	-1.5609	-1.1958	-0.89278	-1.5262	-0.67199	-0.92416	-2.5454	-1.9132	-0.75453
-4.1102	-5.3983	-4.6126	-6.6846	-5.1792	-5.6587	-4.9073	-4.3143	-4.6711	-3.7939	-3.3843	-4.9308	-4.4068	-5.0462	-5.467	-3.4541	-7.9262	-6.3219	-5.0434	-5.085	-2.7436	-5.611	-4.4595	-4.1091	-4.1232	-4.447	-3.2687	-4.9748	-4.4945	-4.1144	-3.133	-5.7534	-4.8256	-6.4169	-3.6987	-5.3653	-4.1499	-3.0292	-6.0711	-3.8715	-3.5253	-7.0574	-3.7253	-5.5096	-6.711	-6.0896	-2.6172	-4.6981	-4.729	-4.0733
1.2164	3.7973	6.0951	5.0241	4.6216	4.6185	4.583	6.4116	4.3413	5.2125	8.2555	6.3959	7.3068	5.5106	5.149	5.0923	4.2291	3.1947	3.902	5.941	6.0842	3.7823	4.8397	5.3974	4.3089	4.8915	4.3046	5.2589	3.6039	5.2309	6.6649	3.3609	3.1323	5.1885	6.0006	4.7891	3.594	4.9105	5.9671	3.7333	6.2477	4.2137	6.6934	5.1091	6.5012	5.1671	5.3343	4.0303	4.9996	4.0983
-14.747	-14.584	-14.893	-12.573	-13.046	-13.434	-14.933	-15.81	-14.796	-13.983	-15.52	-14.105	-12.801	-13.428	-12.069	-13.956	-15.308	-15.28	-11.817	-13.337	-13.073	-13.491	-12.005	-15.648	-14.122	-13.999	-14.045	-13.156	-15.267	-15.285	-13.931	-11.771	-12.727	-16.32	-14.649	-14.298	-13.905	-14.548	-14.767	-13.404	-15.185	-14.419	-11.912	-14.471	-12.817	-14.292	-14.14	-16.367	-13.58	-13.511
-2.3828	-7.1338	-2.5339	-6.7109	-5.5519	-8.0595	-6.8179	-5.3274	-6.3179	-6.1	-5.0086	-5.5001	-4.7473	-5.885	-6.2153	-5.0975	-6.355	-4.5385	-6.6911	-4.1104	-6.6105	-5.3933	-4.1704	-7.4853	-4.345	-6.8257	-2.3096	-4.2622	-5.4956	-6.7919	-6.2715	-3.9678	-3.8755	-4.4742	-7.6555	-7.7671	-3.9034	-4.8102	-4.8956	-6.2659	-4.5774	-5.6269	-6.2626	-6.0383	-6.187	-5.6277	-3.7389	-5.3543	-7.3074	-6.5525
3.3893	1.019	0.70843	0.3898	1.5108	1.91	2.3892	3.2276	1.8805	5.2119	0.34671	2.8315	2.7615	2.3629	2.3045	2.9391	2.4352	3.4221	2.1433	4.194	-0.035107	1.0872	2.4115	0.63369	-0.30688	0.97607	1.0755	1.7864	1.3303	2.4286	1.3874	0.99613	-0.018502	4.4176	5.4247	-0.41175	2.478	2.1484	1.1631	1.1755	3.3993	2.2352	0.41007	0.89733	2.1388	1.1603	2.3047	2.3911	1.7682	-0.6452
-8.0152	-6.9862	-9.45	-8.3372	-9.7957	-6.3909	-5.9914	-4.933	-6.8724	-8.5554	-8.7977	-7.2172	-6.8163	-7.1927	-6.1892	-6.6615	-11.522	-7.2369	-6.3754	-6.9808	-7.5885	-8.644	-9.4755	-8.0647	-7.6289	-8.9378	-7.951	-6.9444	-7.4867	-6.2097	-6.3946	-8.4451	-7.3805	-6.9109	-8.3511	-10.049	-9.4907	-7.4568	-6.4029	-7.6787	-9.9195	-7.0974	-6.9264	-7.0648	-8.5497	-8.3331	-7.9751	-7.4846	-6.0582	-8.0415
1.5429	0.6911	-1.7192	-0.91199	1.4032	-0.54381	-1.8396	-1.1961	1.896	0.49029	0.39015	-0.8221	-0.59191	-1.2261	-1.2412	0.096705	-2.0401	-0.81015	0.002705	0.44353	-0.045972	-1.376	-2.4721	0.042855	0.51514	1.5332	-1.2251	0.5316	1.1635	-0.075118	-0.32058	1.2113	-0.41561	-0.17484	-2.0204	1.7247	0.51168	1.6835	-0.69981	-0.50828	-2.1183	0.31368	0.60592	0.71327	-1.7567	-0.49602	-0.3216	-0.76485	-2.555	-2.0195
-2.02	-3.1082	-2.5574	-2.9577	-2.7512	-4.474	-2.5575	-1.7158	-3.9259	-5.5834	-3.8393	-3.8949	-3.449	-5.1312	-4.2419	-2.9992	-1.8029	-2.4891	-2.947	-6.0153	-2.5057	-1.8792	-3.7309	-3.7131	-3.062	-5.1222	-4.4336	-2.1326	-2.1913	-3.3453	-3.118	-4.0225	-3.9405	-3.0689	-2.3179	-3.1154	-3.835	-2.2987	-3.8394	-4.0324	-3.6966	-5.785	-5.5601	-4.4648	-1.7477	-4.6143	-0.76202	-3.5505	-2.9117	-2.91
6.0047	7.0129	7.2407	9.1985	7.3237	6.8539	6.8673	4.7625	5.8064	7.9548	7.7767	7.8952	6.7712	5.6631	6.9286	8.283	6.0176	8.5107	8.2981	6.659	6.4609	7.4048	5.5426	6.3293	8.6828	5.5398	7.2066	5.2105	9.2469	5.5001	7.645	7.281	6.3809	6.2207	6.0699	8.3306	5.9853	6.6471	9.2049	5.8348	8.0114	6.8148	7.5487	7.0534	6.9567	5.7771	5.9551	5.8221	6.2113	4.3547
11.28	6.5713	10.774	9.2791	7.8248	9.1366	10.089	12.202	10.627	10.798	10.03	9.3553	8.5502	10.547	7.6384	10.714	8.1557	10.424	8.6679	8.5611	11.071	8.5528	9.9787	7.7439	9.7481	8.1963	9.8243	9.6286	8.3198	11.446	9.6774	12.316	11.674	10.236	9.7144	11.406	8.8296	10.173	9.7293	10.309	9.6257	8.8595	9.8129	9.9746	7.887	12.337	9.8995	10.651	11.248	9.7569
-4.4687	-6.5344	-4.7308	-5.3809	-4.3648	-5.5234	-5.2161	-4.5401	-6.6517	-2.3195	-4.8802	-4.9042	-5.3691	-6.0868	-7.4112	-6.4317	-2.8371	-5.7387	-4.5517	-6.0124	-6.0322	-6.591	-5.0886	-5.3621	-5.2965	-6.4907	-4.6507	-5.7332	-4.5482	-3.7207	-6.005	-5.0312	-6.1562	-5.0942	-4.5243	-8.0247	-6.1049	-6.4798	-6.3618	-5.8644	-6.9275	-8.4513	-6.1445	-4.9432	-5.5848	-5.4736	-5.4931	-7.6415	-3.8616	-5.4545
-0.48751	-2.573	-0.29124	-2.7568	-3.6212	-0.40507	-0.76082	-0.13994	-3.6253	-1.7225	-1.2262	-3.8355	-1.0747	0.01589	-1.1703	-3.0098	0.31296	-0.62106	-0.44727	-1.0535	0.28511	-2.2704	-2.7297	-2.8091	-0.23347	0.2956	1.6767	-1.9057	2.5094	-2.3077	-0.83645	-0.69028	-2.1351	1.0335	-2.0805	-1.0235	-1.6347	-0.36521	-0.021067	-0.46595	1.7336	-0.6795	-1.5675	-0.55985	0.089757	0.47588	0.11693	-1.0271	1.3529	-3.4904
6.8442	7.875	8.6556	8.6263	9.3941	9.5463	8.6921	6.9665	8.2901	7.3201	8.1863	9.8023	6.8988	8.046	6.768	7.6376	8.6739	4.7686	7.3721	9.8596	8.217	8.7503	8.7959	8.4865	8.8581	9.4947	7.3259	7.9541	7.175	10.535	8.7456	8.4284	6.0756	9.7125	6.7731	8.4951	9.0379	8.9415	6.8019	8.5642	7.8657	6.8875	8.533	9.9575	9.9651	7.1411	9.6104	10.842	9.4086	7.8421
7.2986	6.4898	5.6726	6.0783	4.6527	6.431	6.0034	6.3111	3.5748	6.9648	7.403	7.3668	2.9132	5.0377	5.5665	8.2651	8.1382	7.0644	8.2694	6.4599	5.4617	5.9741	5.6216	6.7332	7.0977	6.6745	5.7507	7.8299	4.6117	7.7278	5.8667	6.1162	7.7543	8.3336	8.0363	5.4794	4.8183	6.2091	6.456	7.826	7.9642	7.9691	6.4155	6.9689	7.6008	6.4435	7.2629	6.1812	7.0595	6.8381
-9.9395	-9.8768	-11.245	-9.0982	-9.5412	-12.463	-12.466	-10.535	-11.607	-13.55	-12.142	-11.309	-9.9862	-10.649	-9.4005	-9.5772	-10.234	-8.5571	-11.691	-12.582	-10.571	-9.7812	-10.663	-11.313	-11.017	-10.147	-11.551	-11.323	-9.6569	-13.243	-9.0785	-8.9153	-12.962	-12	-11.641	-10.34	-12.625	-7.7752	-9.1589	-10.779	-11.712	-11.822	-9.8885	-12.106	-11.438	-11.423	-12.155	-11.028	-10.859	-12.422
-14.948	-12.432	-13.439	-13.596	-15.168	-16.602	-12.735	-15.411	-14.189	-15.788	-13.842	-13.814	-13.23	-16.135	-14.714	-15.14	-14.11	-16.299	-15.451	-15.332	-14.349	-14.08	-12.255	-13.946	-14.078	-16.983	-13.505	-15.982	-14.618	-13.087	-13.387	-13.743	-12.364	-14.646	-15.699	-14.375	-15.535	-14.62	-12.389	-14.383	-15.958	-13.846	-13.363	-13.528	-15.946	-13.2	-14.434	-13.399	-14.044	-13.774
0.82616	4.8203	4.8833	1.8032	2.5187	3.2606	3.1008	2.723	1.5802	3.5653	2.0034	2.6777	4.9323	3.4982	4.1003	3.7032	3.3025	2.8947	3.9076	3.7621	3.7987	3.5282	3.1345	2.9011	4.2073	1.973	4.3797	4.9543	2.5798	2.8073	4.0558	3.5199	1.5433	4.9793	2.0438	1.682	4.9369	3.7179	3.5792	3.216	4.2966	3.5415	4.5631	3.0327	0.25532	4.7151	-0.076702	3.4469	3.6998	1.9149
-11.76	-12.259	-14.072	-11.087	-12.078	-11.731	-13.11	-13.093	-13.016	-12.609	-12.766	-11.925	-11.646	-10.582	-12.25	-11.031	-14.837	-12.747	-11.792	-12.326	-11.272	-12.883	-12.014	-14.21	-11.243	-10.94	-11.76	-10.729	-13.813	-13.389	-13.959	-12.107	-12.708	-11.93	-13.002	-11.58	-14.306	-13.556	-14.973	-13.186	-13.206	-11.298	-13.28	-11.382	-11.775	-12.171	-12.28	-15.691	-11.602	-12.749
-12.547	-11.045	-13.627	-14.66	-13.202	-14.104	-14.513	-13.638	-12.589	-10.739	-11.449	-13.736	-13.585	-13.698	-13.564	-12.22	-12.919	-12.833	-13.833	-12.509	-12.668	-12.304	-14.622	-13.136	-13.151	-11.043	-11.114	-12.214	-9.9088	-13.238	-9.9748	-13.991	-16.543	-12.494	-12.749	-13.224	-14.939	-15.293	-13.054	-12.185	-12.451	-9.8746	-13.442	-10.403	-14.757	-14.293	-12.574	-11.985	-12.982	-13.087
2.5776	2.9166	3.7526	3.7107	2.7748	5.9161	3.7519	1.6658	4.4473	2.7805	4.1878	4.3456	1.745	5.5709	1.8108	3.524	1.6953	2.1048	3.4054	4.2584	3.8931	4.5342	4.7275	1.0808	2.9177	0.51337	3.2515	4.1177	5.5301	3.1591	3.3698	7.7723	4.2082	2.7848	1.9258	2.7706	2.277	2.3531	1.1338	1.3587	2.2296	3.0597	2.6213	3.2087	4.0536	3.8046	3.3129	2.649	4.3858	2.4714
-11.274	-9.3338	-7.386	-8.554	-11.279	-9.702	-11.76	-12.799	-11.699	-7.6106	-11.36	-9.8791	-10.17	-9.3563	-9.4594	-8.0128	-10.845	-11.684	-10.471	-11.907	-8.9602	-11.791	-10.737	-11.309	-8.8975	-11.954	-11.511	-9.7292	-8.3779	-12.002	-10.848	-9.5267	-9.8431	-10.623	-9.4651	-10.876	-9.6275	-8.8193	-10.689	-11.177	-10.123	-12.141	-8.1879	-9.5293	-10.894	-9.7822	-11.516	-9.708	-10.599	-9.4396
-2.9019	-3.8648	-4.9265	-5.1422	-3.4193	-1.7558	-2.088	-2.8495	-0.19698	-1.9787	-2.7575	-1.372	-3.7218	-2.634	-3.6489	-3.3432	-3.7022	-4.0816	-2.5263	-1.8679	-3.8407	-4.0688	-1.882	-2.1872	-2.7495	-4.4352	-0.35804	-2.47	-1.6133	-1.6417	-4.0478	-3.5123	-1.2913	-1.5983	-2.9945	-1.4943	-3.3229	-1.9075	-1.8418	-3.7103	-0.68955	-1.9255	-5.8936	-3.1899	-2.4505	-2.4764	-2.0296	-2.7493	-4.7489	-1.0605
-11.033	-9.2677	-13.049	-13.179	-12.393	-11.65	-11.68	-11.047	-10.802	-10.843	-13.246	-12.889	-11.144	-11.001	-12.257	-10.777	-9.9051	-10.125	-10.771	-12.208	-9.0825	-12.853	-10.742	-9.7506	-10.513	-10.151	-13.304	-12.398	-13.092	-11.526	-10.862	-12.708	-13.119	-12.624	-11.6	-10.589	-12.462	-10.488	-13.533	-12.063	-11.326	-11.095	-12.548	-10.562	-10.59	-11.748	-9.6071	-10.626	-14.658	-11.847
-1.9372	-5.2674	-2.6118	-1.9957	0.098561	-2.6683	-2.9294	-2.8183	-2.6294	-2.4399	-3.6349	-4.2328	-1.5176	-2.903	-2.5032	-3.1753	-3.4656	-1.0076	-1.1074	-5.2747	-4.3991	-1.1625	-3.0881	-3.6115	-5.6524	-2.913	-1.8241	-3.3504	-2.3138	-2.5102	-4.9059	-1.6742	-2.155	-2.7171	-3.8677	-2.0819	-3.13	-1.0523	-2.7867	-2.7308	-0.53009	-4.3006	-2.6597	-1.4662	-4.814	-1.1494	-2.9378	-3.0142	-4.9375	-2.4089
2.2655	1.55	1.9776	2.4534	1.2093	2.7102	1.8839	1.6575	2.223	2.9552	1.3522	0.99029	2.56	2.1796	2.834	0.17597	-1.466	-0.00882	3.1644	0.9739	3.2465	0.49131	0.68474	1.3681	2.3592	2.4203	1.2446	2.957	2.502	-0.21791	2.5047	1.721	2.8229	1.1964	0.74332	1.1965	1.8097	-0.047673	2.2641	-1.2969	0.72308	-0.59969	1.5498	0.15707	1.4014	0.69615	2.6668	0.20752	2.0567	2.4118
-11.264	-11.445	-13.27	-10.702	-10.911	-13.332	-11.984	-9.1837	-12.798	-13.779	-11.084	-11.749	-11.422	-10.891	-12.303	-10.692	-13.061	-12.662	-12.07	-14.551	-13.161	-11.972	-12.972	-10.835	-9.6645	-11.791	-12.884	-10.72	-8.8754	-9.8515	-12.449	-12.285	-12.63	-10.95	-11.799	-10.609	-10.181	-12.821	-11.883	-11.592	-10.091	-9.8843	-12.257	-9.8819	-12.343	-12.351	-11.977	-12.214	-12.041	-10.173
-13.162	-12.271	-15.156	-12.735	-13.187	-9.8963	-10.366	-14.086	-12.225	-12.653	-12.778	-11.791	-11.033	-13.166	-14.706	-12.19	-11.909	-12.072	-12.263	-12.323	-12.751	-11.572	-12.715	-12.827	-11.793	-11.362	-13.149	-14.881	-11.932	-11.399	-13.261	-13.254	-13.318	-13.262	-14.493	-11.021	-13.002	-12.935	-12.478	-12.032	-13.65	-13.632	-15.381	-15.108	-13.232	-10.551	-14.766	-13.593	-11.504	-14.063
-5.058	-5.4662	-5.512	-8.3168	-6.1651	-4.8251	-3.626	-3.9573	-6.3358	-4.1185	-5.6987	-6.4658	-6.7513	-4.4861	-8.4589	-5.918	-5.3912	-5.2018	-6.404	-6.5405	-6.4482	-6.5235	-4.1273	-6.7279	-4.3597	-5.0672	-5.6034	-5.3358	-5.9767	-5.14	-5.8429	-6.0545	-7.2267	-5.3252	-4.739	-4.8907	-4.8306	-7.6527	-8.4998	-6.9804	-5.3774	-4.0921	-3.7302	-7.3128	-5.356	-6.9923	-2.1167	-4.7089	-5.436	-5.9169
-14.199	-13.776	-14.574	-14.502	-13.736	-13.013	-14.202	-15.638	-12.841	-12.332	-13.376	-10.891	-13.591	-14.433	-12.051	-12.612	-12.865	-13.254	-12.149	-13.286	-14.107	-13.72	-13.098	-15.078	-13.691	-14.013	-11.341	-13.907	-14.269	-13.933	-12.01	-14.66	-10.762	-12.413	-11.627	-15.745	-11.866	-13.426	-15.024	-12.622	-13.266	-14.694	-12.645	-11.385	-14.07	-11.427	-11.719	-13.229	-13.262	-12.633
-9.0512	-8.3561	-8.2723	-8.2933	-9.7321	-8.2568	-9.3289	-10.254	-8.46	-9.3649	-10.84	-9.1527	-6.3647	-10.088	-8.3679	-9.0071	-9.7603	-11.017	-10.527	-8.2951	-8.4252	-9.1043	-7.997	-8.6817	-9.3335	-10.23	-12.208	-9.1393	-10.479	-6.8403	-8.8941	-8.6511	-8.2285	-7.4423	-11.401	-8.4653	-11.124	-8.9689	-11.643	-10.285	-8.5698	-10.779	-9.3089	-10.27	-8.3578	-7.766	-8.9779	-8.193	-9.5934	-10.659
-3.3414	-3.3713	-3.2618	-5.5938	-6.2795	-7.7439	-4.3021	-5.0824	-2.8715	-3.8806	-4.9257	-4.774	-2.886	-6.4537	-4.5905	-2.7407	-4.7005	-4.0486	-5.2481	-2.5676	-2.8892	-3.2771	-5.3412	-2.6355	-2.2988	-4.6508	-3.5499	-4.1051	-2.8915	-5.3856	-4.4545	-5.0691	-2.8252	-5.0883	-5.0183	-4.8129	-3.61	-4.5237	-5.1155	-4.5089	-5.0672	-4.1061	-4.2464	-5.4037	-3.6577	-4.0706	-2.056	-4.5439	-5.6495	-3.1985
-10.555	-9.8388	-8.8876	-10.268	-11.646	-10.339	-12.023	-13.067	-12.222	-10.753	-11.901	-11.578	-10.893	-11.22	-10.839	-10.248	-10.995	-10.071	-8.5163	-11.926	-10.358	-8.4918	-9.0203	-11.409	-11.357	-11.257	-10.623	-11.417	-10.806	-10.578	-9.9435	-11.449	-10.137	-9.4839	-9.0007	-13.138	-9.2962	-12.53	-12.742	-8.7936	-8.9561	-10.701	-10.373	-10.098	-11.207	-9.6319	-8.6253	-9.2078	-8.9705	-10.545
1.3265	1.2484	1.2649	-0.8356	1.7002	5.1723	1.711	2.7981	-0.57354	2.3788	1.1861	1.8281	0.099524	3.5258	2.9999	1.6271	3.3652	4.6204	0.18242	-0.84772	3.5836	-1.4653	1.5073	2.9978	3.3488	1.0082	2.8745	1.305	0.77545	1.2207	2.4511	2.0985	2.8496	2.8424	3.7555	3.0727	1.601	2.6321	3.3124	1.7532	2.0488	2.59	3.5097	2.346	2.9185	1.8462	0.096137	1.1595	2.3685	1.394
-7.1891	-5.5301	-4.8251	-3.2667	-4.6176	-4.4694	-6.0872	-4.9008	-7.3412	-7.8348	-6.1362	-7.4216	-5.6461	-5.2652	-6.1989	-7.8814	-4.0527	-6.3461	-6.4077	-7.7356	-3.348	-5.9236	-4.1247	-2.1165	-6.602	-5.8363	-3.7134	-5.4368	-4.4883	-6.2113	-4.4224	-6.636	-7.084	-5.8556	-5.3703	-5.4939	-5.5768	-6.3612	-4.5813	-7.3226	-6.5239	-7.3945	-6.087	-6.1508	-5.1246	-8.7892	-6.0882	-4.7583	-4.4494	-5.8058
-2.3681	-1.1538	-3.2266	-2.5541	-2.7003	-2.8195	-2.2837	-1.3367	0.16394	-3.3347	-0.59656	-2.4791	-2.5924	-1.8556	-2.1084	-1.3657	-1.188	-3.1965	-1.7079	-1.6823	-2.3833	-2.2293	-0.012085	-3.2006	-1.7939	-3.5559	-0.85708	-1.8162	-1.689	-1.8233	-1.9708	-1.2973	-1.7955	-1.7851	0.18431	-0.24899	-2.246	-2.0675	-2.4242	-1.953	-4.4416	-2.3356	-2.5959	0.15588	-0.62358	-1.295	-3.4046	-0.21757	-2.1666	-3.7213
-5.5575	-7.873	-6.1055	-7.0704	-8.2484	-6.643	-5.5694	-6.764	-6.6511	-8.2902	-5.5633	-8.4709	-6.313	-6.8474	-8.1058	-6.5215	-9.2922	-4.7427	-5.7569	-6.9083	-5.8653	-7.4053	-8.2438	-4.0335	-6.5134	-6.0427	-5.5816	-6.6082	-5.1382	-6.8404	-7.8065	-4.0014	-6.4021	-9.1076	-6.5969	-8.3642	-6.7375	-7.8737	-5.5819	-5.9729	-6.3628	-6.6988	-6.5536	-5.561	-6.9099	-6.9789	-4.503	-7.4943	-7.6053	-5.7605
2.0184	3.9026	0.84884	1.921	4.4642	2.562	2.4389	1.7962	3.1824	1.0417	1.8718	1.4744	1.5949	0.19067	1.4487	-1.9218	2.8128	0.64406	2.4913	2.4396	1.5105	0.6097	-1.221	3.883	2.3243	1.4699	1.7256	-0.5143	3.3615	0.78092	2.9127	3.2213	2.2051	3.5793	-0.8876	1.9765	1.8167	2.6763	1.4378	2.9736	1.0125	0.75979	-0.11602	0.75771	0.58611	0.53196	2.8303	1.2768	0.8911	1.5025
3.729	3.0481	2.0463	2.5336	2.0686	2.7953	5.4245	3.8422	4.0412	1.9447	3.3568	3.2896	3.1726	3.7858	4.6772	4.0965	1.7819	2.2375	1.869	2.5008	3.9775	3.4527	3.6629	4.0056	3.6536	1.6777	1.6452	-0.80093	1.9075	1.2709	2.0869	5.4859	2.9904	3.2179	2.4867	1.6063	1.2471	1.1357	5.0515	2.6667	1.5757	2.3713	4.329	3.7282	1.7393	3.4486	3.6464	4.2927	3.8566	1.4816
-5.3566	-1.6074	-4.4449	-3.6723	-2.2531	-3.6673	-1.6551	-3.7075	-3.7047	-2.622	-3.3694	-2.8548	-3.5669	-3.5672	-5.0585	-2.6896	-5.8249	-1.8198	-5.1834	-4.3681	-2.4882	-3.4668	-2.76	-3.2719	-6.2252	-4.1456	-0.89918	-3.7153	-4.7188	-3.3079	-3.0636	-0.73324	-3.589	-4.8009	-3.561	-4.3905	-1.5295	-4.098	-4.3297	-3.5683	-1.2058	-7.5416	-3.0794	-5.3056	-3.0445	-4.8896	-4.1802	-4.496	-1.7736	-4.6371
-5.1241	-6.4351	-4.8552	-3.6106	-7.076	-5.9221	-5.0807	-4.4362	-7.457	-7.3167	-7.0964	-6.422	-7.2385	-5.7677	-5.6899	-6.8095	-6.3493	-5.995	-6.6092	-5.1602	-6.3494	-6.6021	-4.8261	-7.0572	-5.6285	-8.1531	-3.6162	-6.0101	-5.054	-7.8209	-5.4967	-6.6434	-9.6378	-6.1908	-7.4785	-7.2821	-6.0251	-4.9714	-6.8889	-7.3676	-6.643	-6.7824	-7.0687	-6.4584	-6.1942	-6.8984	-6.0975	-7.1653	-5.4143	-6.722
-11.813	-11.61	-10.351	-12.477	-10.81	-10.384	-11.333	-13.352	-13.013	-12.7	-13.592	-11.776	-13.016	-11.763	-11.25	-8.6929	-12.811	-12.686	-11.313	-11.129	-10.693	-10.65	-11.987	-12.383	-14.634	-13.015	-13.083	-13.367	-11.894	-10.551	-11.446	-10.82	-11.31	-13.478	-10.243	-12.391	-11.219	-11.424	-10.795	-10.244	-9.4981	-10.898	-11.12	-11.802	-10.757	-9.3944	-11.219	-12.015	-13.727	-12.18
-0.39843	-0.092694	1.4609	0.49527	1.6905	-1.2427	0.30037	-1.5561	-0.5609	-0.60852	0.11608	-0.61823	2.1503	1.5726	-0.4448	-1.0197	0.23456	-0.84805	1.4455	-0.20788	-1.0961	2.9039	0.72411	0.40981	0.098703	-1.6754	0.6281	1.2691	-0.7009	1.0829	-0.23149	1.3802	0.78864	1.4033	-0.047151	-1.0937	-0.64387	4.0571	0.0088752	0.53416	-0.94331	0.71608	1.9848	-1.1423	0.49028	-0.48868	-0.57402	-0.50525	-0.21723	-0.90668
0.74567	0.24149	-2.2046	-0.87166	-0.15468	0.10422	-1.4601	0.69347	0.33135	-0.75243	-1.0869	1.2985	-2.0879	0.54652	0.12852	-1.9538	-0.97222	-0.22409	-0.10647	1.5162	2.7412	-0.98965	1.0681	-0.30299	0.10548	0.7804	-0.90234	0.82694	-1.6385	-0.2464	-1.4861	-0.4119	-1.1209	0.086338	-1.4482	-1.0872	-0.30481	-0.31969	0.87584	0.8139	-1.5397	-1.8676	1.7278	-0.036328	-1.214	-1.4805	-0.042396	0.69628	0.26441	0.44273
-0.70816	-3.8576	-0.7384	-2.9606	-1.9277	-0.28263	-1.6732	0.58396	-0.15795	-1.6007	-2.4199	-1.1084	-2.4936	-1.2349	-0.52816	-1.2286	-2.2927	-1.0676	-1.4217	-2.3053	-2.7643	-1.1269	1.8487	-2.9727	1.9326	-1.2487	0.6035	-3.0275	0.85929	-1.8137	-2.0804	-1.2653	1.0491	-2.2684	-1.6506	-2.1331	-1.29	0.71753	-1.1777	-0.78292	-1.0484	-2.5784	-0.41103	-0.21328	0.38446	-1.4306	-0.73562	-1.7997	0.68727	-2.983
-2.7052	-3.1041	-2.4738	-4.2937	-3.6692	-1.3283	-4.6562	-1.3807	-1.7625	-1.6996	-4.6247	-1.9104	-1.0428	-2.7044	-1.5852	-1.8023	-1.1021	-2.456	-3.0686	-3.8193	-1.8594	-2.1241	-5.3384	-4.0521	-3.4343	-6.0754	-4.0025	-4.0977	-3.5903	-2.7912	-2.4968	-4.479	-2.4416	-0.47374	-3.2077	-3.2505	-1.8736	-1.7575	-2.3095	-2.1993	-2.0611	-4.6235	-1.4812	-1.1715	-1.4861	-2.8115	-1.916	-2.7433	-3.2858	-3.4732
-12.936	-13.749	-12.526	-12.759	-11.791	-14.131	-13.1	-12.205	-14.251	-13.594	-12.844	-14.473	-13.818	-14.404	-14.384	-13.4	-12.4	-14.201	-12.688	-12.483	-15.637	-10.601	-13.437	-11.981	-14.013	-12.871	-11.995	-14.525	-12.731	-13.99	-13.394	-10.883	-13.997	-12.975	-14.597	-11.861	-15.771	-12.163	-12.9	-11.713	-12.715	-14.384	-12.871	-15.206	-14.138	-13.708	-13.311	-15.777	-11.188	-12.107
-10.003	-11.723	-11.069	-9.3118	-10.846	-12.801	-13.858	-11.783	-10.382	-11.842	-9.9055	-11.127	-12.038	-9.5071	-14.469	-11.427	-14.918	-11.542	-10.5	-11.698	-9.9375	-15.623	-13.712	-10.42	-11.075	-12.89	-13.332	-11.442	-9.6885	-11.762	-11.459	-12.485	-9.3218	-11.514	-12.139	-10.634	-11.704	-10.531	-10.489	-11.52	-12.018	-10.475	-11.128	-12.383	-10.02	-10.992	-10.993	-13.572	-14.187	-12.396
-22.205	-23.151	-22.861	-24.693	-20.399	-22.019	-20.437	-21.109	-22.808	-22.635	-21.918	-25.179	-23.62	-21.935	-22.84	-21.943	-20.868	-20.526	-20.473	-18.599	-20.428	-21.695	-20.793	-21.819	-21.264	-21.83	-22.543	-22.685	-21.644	-21.306	-23.003	-20.823	-23.936	-23.062	-24.442	-22.681	-22.501	-23.483	-22.399	-24.015	-20.734	-21.223	-21.162	-21.449	-20.609	-21.622	-23.443	-22.97	-21.867	-25.075
0.44148	1.5469	-1.2802	-0.8671	0.38788	0.18044	0.072828	2.5915	-0.072878	-1.1943	0.39747	0.43373	-0.61839	-1.362	-0.73118	1.5051	-0.44702	2.3483	0.40815	-1.2171	-0.71363	-0.78163	1.1888	-2.4979	-0.46555	-1.7539	-0.56647	-2.4077	-1.717	0.85953	-0.50769	-0.79224	1.0421	-2.4444	-0.018205	-0.22721	0.64207	-0.33955	-0.55025	1.7446	0.23355	-0.98683	0.59391	-2.5365	-0.3424	0.078553	-0.40786	-0.69567	0.51945	1.9319
-6.0512	-3.8541	-4.0151	-5.461	-3.8803	-6.7689	-3.5939	-3.3737	-3.5606	-2.8132	-4.5328	-3.9686	-3.2306	-5.1538	-3.457	-4.9771	-4.0415	-4.0593	-5.1805	-4.7812	-6.7865	-4.0603	-5.0858	-5.0992	-4.1376	-3.5275	-5.4986	-2.7807	-5.8449	-3.7568	-3.4274	-5.1147	-3.86	-3.3071	-6.5917	-4.2155	-5.2437	-5.7571	-3.5971	-3.4963	-5.5603	-6.2785	-2.8885	-4.8599	-4.8716	-6.478	-3.7123	-3.5928	-5.0215	-5.2501
5.8939	9.7502	8.3997	9.4767	6.7914	7.1281	8.453	9.6348	8.4958	8.1403	8.1654	8.1116	8.4748	8.0099	11.093	7.3677	9.7766	7.3409	9.2671	9.6475	7.249	6.7369	7.0541	6.7495	6.9767	8.3512	8.7868	7.848	8.8956	8.7384	8.1148	10.187	7.1994	8.5535	8.7165	9.7137	8.1611	7.6385	9.446	8.4146	8.3893	6.3594	7.4361	9.2931	9.5201	6.1848	8.0245	7.371	8.2294	8.3367
-20.042	-24.582	-21.997	-21.344	-22.783	-19.999	-22.75	-21.461	-22.004	-20.986	-22.807	-22.257	-20.912	-21.64	-21.071	-21.934	-21.718	-22.512	-22.189	-21.115	-23.501	-23.413	-21.556	-23.665	-22.842	-23.961	-22.457	-21.917	-22.544	-22.234	-22.608	-21.923	-21.511	-21.738	-20.765	-19.978	-23.814	-21.637	-22.206	-23.951	-21.856	-23.069	-22.394	-18.908	-23.421	-23.267	-20.734	-23.076	-20.416	-20.184
-1.8785	-3.1715	-0.86433	-1.6491	-3.2461	-1.7361	-3.7992	-4.3681	-4.7151	-4.3979	-4.6965	-3.6471	-0.79323	-2.239	-4.5607	-4.3431	-2.9794	-5.4599	-0.66744	-6.4162	-3.0075	-3.4324	0.431	-1.2842	-3.8956	-3.3411	-1.2065	-2.6177	-4.1187	-1.6574	-3.7462	-3.5342	-4.124	-2.7084	-2.925	-6.4144	-3.7943	-5.1149	-5.9545	-2.8535	-3.4142	-3.5007	-2.9164	-2.8476	-2.7655	-4.4772	-1.9553	-3.1759	-3.8381	-3.2254
1.8397	-0.33798	1.4579	0.23443	3.8815	0.92361	1.2768	1.1942	0.22611	1.0477	-2.0515	-0.22379	0.0018917	-1.1895	0.31838	0.92927	-0.74882	-0.46361	-0.038776	0.36371	1.0458	-1.7343	-0.33336	-0.56353	0.27491	0.51671	1.3951	-0.42936	0.26367	-0.38937	1.9753	1.8976	0.81343	1.9306	-0.099762	1.8436	-0.071629	-0.31366	-2.7834	0.43238	-0.77604	1.5599	-0.54069	-1.6085	1.2921	-0.53676	-0.28591	2.0441	-0.55182	-0.88881
5.4904	2.8377	3.8014	2.2824	4.0133	2.7803	2.8611	3.3328	3.457	0.33829	2.1626	3.25	0.83272	1.8612	2.737	2.0477	3.549	1.4671	1.1079	-0.031875	1.2259	3.8542	0.82964	3.3247	1.3171	3.6908	4.4759	0.62489	2.7744	2.656	2.2289	3.9985	3.5121	3.7666	3.9972	3.4324	2.5346	4.3373	1.6306	4.3858	0.9032	1.2605	3.247	3.2291	3.631	0.97087	3.8963	3.3851	2.5257	4.5636
-4.1884	-2.7082	-3.7692	-1.4754	-3.5268	-1.2231	-2.2627	-4.3091	-3.6066	-4.4387	-3.9521	-2.7407	-2.8168	-2.8309	-3.8472	-3.7733	-1.8075	-4.2593	-3.3684	-3.84	-4.1504	-3.7498	-2.8886	-0.16085	-4.5204	-4.3791	-2.3035	-5.4144	-4.1014	-3.9109	-3.9883	-2.9995	-4.1193	-3.4807	-1.6573	-3.6364	-4.9835	-3.9786	-2.914	-4.6019	-4.5967	-3.5257	-5.8453	-4.7894	-4.5107	-3.4978	-5.2225	-2.6248	-1.9022	-5.3095
-4.911	-1.1622	-3.1559	-2.6223	-3.7285	-5.7933	-2.7121	-4.1371	-3.465	-4.0224	-2.8761	-4.0471	-2.2391	-2.8893	-3.7458	-1.5859	-2.0865	-1.997	-4.4709	-3.4095	-3.0238	-3.5249	-4.8267	-3.8055	-3.4445	-3.1723	-3.5336	-2.1676	-4.3393	-4.1328	-3.5352	-3.7039	-4.019	-2.6774	-3.2252	-2.8304	-4.6337	-3.3432	-5.0734	-3.5536	-2.6175	-3.1625	-3.2978	-4.4719	-4.0488	-2.6235	-4.9782	-1.6357	-3.6362	-3.4676
-10.386	-11.472	-10.63	-8.1074	-10.218	-10.761	-11.083	-12.423	-10.393	-10.746	-10.741	-11.678	-11.085	-9.4782	-8.2858	-11.408	-9.6052	-12.45	-10.036	-11.541	-10.011	-11.529	-9.2502	-7.4455	-8.4715	-6.4812	-7.482	-9.6838	-11.992	-12.993	-11.695	-11.855	-12.963	-10.956	-9.5642	-10.897	-10.278	-10.352	-9.381	-12.72	-8.8517	-10.268	-10.309	-11.595	-10.818	-8.0671	-9.6884	-10.01	-10.939	-10.848
1.336	1.7195	0.69906	1.9798	5.5634	2.2689	1.9821	0.30538	0.87787	2.8373	2.8561	0.85798	0.83549	0.14203	0.077941	1.3488	-0.47144	1.0455	3.002	-0.89443	2.6777	1.895	2.5076	1.5698	1.1487	1.1192	0.037636	0.39243	3.6892	0.48638	2.354	1.6059	1.0941	1.515	1.7505	-1.1831	1.7838	3.2646	4.2632	3.2195	1.8478	2.2497	-1.5385	2.1279	0.54548	1.378	1.3824	2.9668	1.6668	-0.29232
-5.1143	-3.9554	-4.8235	-5.6713	-6.9434	-7.2322	-6.7172	-8.1225	-5.9905	-6.1462	-4.8487	-4.6748	-2.2419	-6.4406	-4.0727	-5.9302	-4.3584	-6.2374	-4.5419	-5.9316	-7.4104	-5.397	-6.412	-5.5837	-8.5136	-6.6779	-6.5394	-6.053	-5.5486	-3.9956	-4.5854	-4.4979	-5.972	-4.1977	-6.1998	-7.0536	-4.4585	-6.1431	-7.3609	-6.0972	-6.4359	-6.1357	-8.55	-6.1376	-7.1398	-4.5868	-6.6897	-5.9276	-6.5465	-7.3222
9.8785	10.549	10.556	10.622	9.5652	8.6509	8.857	9.6703	10.434	11.769	11.033	10.589	8.5318	10.487	11.219	10.572	9.8435	10.26	8.6255	7.747	9.5542	11.724	10.053	11.966	9.6618	8.982	8.9862	11.366	10.007	9.1776	8.1435	10.382	9.8427	9.7325	10.383	10.707	9.7364	9.7947	11.594	10.122	10.688	9.8142	7.7867	9.5714	11.162	9.0793	9.3845	8.8976	8.6461	8.5099
0.71166	1.8744	3.8905	2.2026	3.1729	1.2884	1.6777	2.1299	1.0831	-0.7376	1.3663	0.18156	-0.1549	1.2349	-0.58421	1.3239	-1.5053	-1.1604	-1.1759	0.70946	-1.21	2.2816	-0.25462	1.8034	-1.0152	-1.1077	-0.22583	-0.32829	1.071	0.68698	1.1894	0.22924	-0.35989	-2.5533	-0.12667	0.90765	0.99309	0.76071	-0.40311	2.6779	0.96516	1.1476	0.57522	-0.20336	1.0527	2.0401	0.20611	0.78637	0.5647	-0.85936
-6.3978	-5.111	-6.5785	-5.846	-4.8893	-5.2301	-5.175	-6.4844	-5.7311	-6.5614	-4.1893	-4.9396	-5.2478	-4.5934	-7.2712	-5.9416	-5.9721	-5.1176	-7.8504	-5.8504	-7.9003	-6.7766	-5.6215	-5.1505	-6.7774	-5.4203	-4.9187	-2.5887	-8.2474	-7.1048	-5.881	-6.7277	-5.7716	-8.8503	-5.4882	-5.7803	-6.7402	-5.0486	-5.3051	-5.3867	-6.8876	-6.2139	-4.1661	-5.4949	-4.6411	-6.4776	-4.7515	-4.384	-4.9309	-5.3343
-0.80314	-0.76787	-0.68147	-0.92083	-1.5659	1.1294	-1.2654	-0.64293	-0.07275	0.40058	1.0732	0.3344	-0.76811	-1.6895	1.6701	-1.5048	-1.1877	2.3905	-0.7276	-0.13955	0.37217	-0.8613	-1.1484	-0.96615	0.69648	0.47388	0.45408	0.13748	-0.75862	1.0876	-1.7325	-0.97947	-0.76047	0.0082954	-1.5274	-0.58739	-0.53996	-0.53645	0.19639	-0.46812	-1.298	0.53396	-2.2263	0.50003	0.77337	1.5671	1.5235	1.5959	1.2756	1.4142
-12.052	-11.909	-12.872	-11.543	-11.78	-10.157	-11.944	-12.061	-11.849	-10.694	-12.398	-10.282	-9.8102	-10.176	-11.433	-10.997	-12.332	-11.829	-11.221	-12.134	-11.952	-11.597	-9.826	-12.547	-10.364	-12.889	-9.6164	-12.797	-10.526	-12.253	-11.732	-9.9997	-11.528	-11.604	-12.308	-10.526	-11.896	-11.805	-12.004	-13.208	-10.699	-8.1356	-10.404	-13.771	-11.044	-9.4548	-13.084	-12.288	-12.092	-14.002
-5.7545	-7.8391	-2.2094	-6.2787	-5.1495	-3.7845	-5.8938	-4.2801	-5.2183	-7.7772	-5.9455	-6.0857	-5.9619	-4.3285	-2.9022	-4.0704	-5.0173	-5.0629	-4.9995	-6.8808	-5.5155	-5.3826	-5.255	-6.5085	-4.6697	-6.0084	-5.1544	-5.5147	-5.6729	-5.0421	-3.8974	-4.1139	-6.1081	-5.8437	-5.7129	-7.2092	-6.1047	-5.8186	-5.4531	-5.4148	-4.8853	-5.794	-6.0136	-4.1897	-7.1113	-4.3332	-5.9387	-5.7422	-5.2292	-4.8968
0.99004	1.0453	-0.9198	1.2256	0.29567	1.1557	-0.32838	-1.1409	-1.5228	2.6725	1.2458	3.4167	0.67434	-2.5164	1.6304	0.7809	1.757	0.34374	-1.4756	-1.1086	0.2485	-0.22957	2.4802	0.55221	2.3725	-0.61614	0.87589	0.26832	0.85794	1.8175	-0.69823	-1.0865	1.9181	-0.7541	0.12738	0.15222	0.23899	0.20965	1.2266	1.2094	-1.0027	0.35333	-1.3384	0.91857	1.3295	0.10755	1.2172	1.3509	0.85468	-0.18856
-5.2318	-6.9804	-3.6165	-6.7255	-7.3875	-5.202	-5.9184	-7.1926	-6.1314	-7.4163	-6.2356	-6.1564	-3.2031	-5.5534	-7.0012	-4.6438	-8.065	-5.4862	-5.4252	-6.6099	-4.593	-6.5581	-3.5327	-4.3285	-4.6886	-5.109	-6.6497	-4.5758	-5.9945	-5.9693	-4.5692	-5.7104	-5.1259	-6.4278	-7.1411	-6.5868	-4.6821	-4.0992	-6.5644	-5.0076	-3.9592	-2.9417	-6.3799	-5.2023	-7.2999	-3.3824	-4.2563	-4.7238	-6.4203	-8.2624
-7.3609	-5.1998	-6.5019	-5.9647	-4.1867	-7.3897	-6.2106	-5.7335	-5.4568	-5.8225	-3.7572	-6.3874	-7.4809	-5.8248	-7.1477	-6.6248	-7.8622	-5.1479	-6.6333	-5.3593	-8.0969	-5.0999	-7.7817	-6.7882	-2.4995	-7.0064	-6.7695	-8.8693	-6.8961	-6.6574	-4.4575	-6.3179	-4.7399	-6.1866	-4.7735	-8.2833	-4.4979	-5.3302	-4.6313	-6.5266	-6.6158	-5.646	-5.3619	-5.1634	-6.137	-4.5891	-4.3725	-8.164	-6.3286	-5.6171
-5.8904	-5.6553	-6.8361	-4.8659	-7.2863	-6.0778	-6.5094	-5.5879	-7.1442	-5.7959	-3.2216	-5.8259	-6.4245	-7.0034	-6.226	-5.3877	-6.0712	-4.3557	-4.8825	-7.1071	-5.5124	-6.9262	-6.2781	-2.1201	-6.6108	-4.9273	-6.3901	-6.0024	-5.3768	-5.1528	-5.3593	-4.3207	-7.3024	-7.5305	-8.279	-7.6271	-8.3628	-3.4526	-6.2163	-6.3908	-5.2738	-4.7258	-4.5216	-4.5818	-5.9925	-5.9857	-7.1767	-5.8805	-4.5535	-5.5027
-0.26401	-0.34691	-1.5706	-1.9952	-3.1698	1.2697	-1.5001	-1.4956	-2.9071	-1.3635	-1.9881	-0.4665	-2.9287	-2.1906	-2.0429	-2.5747	-1.2703	1.1937	-0.30305	-0.43225	1.2443	-1.0909	-0.7153	-2.1449	-1.0099	-4.3124	-2.9222	-4.2582	-0.5906	-1.8712	0.2689	-3.1844	-2.4263	-2.2197	0.3155	-1.9862	-1.5723	0.011518	-0.13527	-3.2208	-1.239	-3.8306	-2.3805	-1.8283	-0.5146	-0.19671	-1.9003	-2.7359	0.26375	-0.34574
2.4842	3.5523	3.4015	2.7414	2.994	1.1912	1.6599	4.366	2.8817	3.626	4.8911	4.1038	3.0957	3.3035	3.1276	5.4606	2.8233	3.2096	3.7535	1.9133	3.4664	3.1499	0.5366	1.9944	0.75364	3.6479	2.1041	3.2351	3.2154	0.47235	3.074	3.1817	4.7522	1.2124	2.7107	2.5248	3.6394	3.1586	1.5328	2.2326	4.22	2.2932	3.0012	2.9674	3.6573	1.8297	4.9793	1.3468	5.1144	0.60022
-3.5554	-0.54039	-4.6014	-2.0457	-1.7412	-1.5426	-2.6222	-3.3918	-2.6825	-1.4412	-4.0093	-1.0459	-2.0573	-1.8398	-3.7151	-3.54	-4.8043	-4.0423	-5.265	-2.7867	-1.1952	-2.7298	-5.2087	-2.5898	-2.0189	-3.3221	-2.3254	-2.4248	-4.543	-4.2126	-2.7084	-1.7183	-1.6687	-3.9335	-2.3838	-3.5644	-1.8499	-2.3431	-0.97278	-4.1152	-1.2455	-1.8987	0.12005	-3.7903	-1.3559	-2.2203	-1.9516	-2.1819	-3.4786	-1.3724
-1.3974	-0.14991	0.079591	-1.1386	-1.3706	-0.28855	-0.74809	-1.0579	0.52545	-2.4063	-0.35309	-1.5945	0.024661	1.2419	-0.44922	-1.5538	-0.52589	0.85343	-0.083709	-0.28724	-1.1138	-0.60525	-0.0022964	1.4301	-2.8019	-0.17954	-2.2115	0.016439	-1.8426	0.21197	0.26941	-0.14489	1.3166	0.68861	0.36731	-0.64849	1.7214	0.14194	-1.5556	0.12639	-0.54121	-1.154	-1.8856	-0.72138	0.75029	0.15192	-1.9504	-2.9473	1.8193	-0.45111
8.7257	8.9542	7.1673	6.6059	7.3678	9.2524	7.5658	7.2935	8.5885	6.0284	9.6897	9.2225	8.0559	4.9902	7.8387	10.754	7.1767	7.0495	9.3265	7.9256	8.802	7.7458	10.1	7.1342	8.1213	9.8792	9.439	5.2897	7.4431	7.0153	7.5101	7.2634	8.6673	8.4385	8.2638	7.3043	7.3234	8.7192	9.6046	5.4854	6.9878	10.329	7.0782	8.5452	8.93	10.53	9.7027	9.1235	7.2599	7.027
-12.728	-13.348	-11.755	-10.705	-14.608	-14.293	-12.701	-13.355	-12.014	-12.056	-14.696	-12.096	-13.399	-12.768	-13.001	-13.283	-13.482	-14.534	-13.851	-15.75	-13.808	-13.342	-11.873	-13.144	-13.762	-12.681	-12.255	-12.941	-13.999	-11.757	-12.559	-12.42	-14.893	-13.604	-14.582	-12.575	-12.269	-11.465	-13.905	-13.654	-14.874	-13.361	-13.227	-12.419	-12.838	-12.225	-13.359	-14.673	-14.007	-13.416
2.4938	2.5097	2.956	4.6118	5.1629	4.7038	5.515	4.2579	4.5647	4.1368	3.2481	4.9309	6.2317	5.8194	4.3116	4.5013	4.6324	5.3053	4.6727	6.0199	5.4135	4.2883	2.0947	4.2957	5.4153	5.26	3.8306	5.5908	4.9749	4.3257	5.0851	6.4193	5.0869	2.7046	4.5828	4.8907	5.9379	3.0979	2.1036	5.1235	5.5731	3.8817	3.6262	4.6488	4.1301	3.5422	5.1466	4.7439	4.787	2.3514
-13.95	-13.236	-12.401	-14.729	-13.28	-14.758	-12.872	-13.255	-13.56	-13.093	-10.674	-15.44	-12.231	-14.199	-14.716	-14.53	-10.985	-13.844	-13.596	-13.177	-10.46	-12.179	-12.683	-15.546	-13.156	-13.221	-13.25	-13.512	-12.508	-13.268	-13.834	-13.439	-12.69	-14.338	-11.765	-13.618	-15.66	-14.105	-13.854	-12.36	-13.657	-11.783	-13.478	-12.678	-14.712	-13.633	-12.164	-14.351	-14.703	-11.465
0.66013	1.1836	-0.016851	0.083086	2.3849	1.6359	0.066539	-0.58669	3.2563	3.3469	2.8283	0.7232	0.11121	0.57818	2.637	2.0062	0.77707	-0.23592	2.9111	2.3295	0.02435	0.57691	0.81147	-0.40704	1.7635	2.666	0.31565	0.073455	1.476	-1.0571	0.096715	2.5244	1.9002	-1.2628	-0.084709	-1.1312	-1.1253	1.7058	1.3317	0.78844	-0.88962	-0.15034	-0.62843	0.85644	0.81459	5.1548	-0.14386	-0.33235	0.38965	0.24458
-10.232	-7.3229	-9.3083	-7.9455	-5.5267	-9.3621	-8.2991	-5.6727	-5.54	-5.543	-6.9958	-7.5221	-7.6304	-6.54	-10.535	-7.3557	-7.6934	-8.3472	-8.24	-8.3088	-4.8912	-9.0915	-10.867	-9.6222	-5.6838	-8.5375	-10.192	-8.5941	-7.1932	-5.6231	-7.2355	-4.7609	-8.9582	-9.7593	-7.013	-7.5743	-7.4026	-7.8172	-6.4441	-9.05	-6.7035	-7.9	-9.7278	-6.7983	-5.1535	-8.0546	-6.996	-6.1156	-8.2655	-6.7911
1.8929	2.5285	3.3663	0.18444	1.9155	0.97262	0.91256	2.6875	0.81272	1.579	1.2544	0.63156	1.2241	1.157	1.7593	2.1372	2.6164	1.9974	-0.21582	1.68	2.5835	-0.082281	1.5193	3.0559	0.50585	3.4402	-1.175	3.5669	2.1298	2.3756	0.29391	1.1569	0.94761	-0.55762	3.0395	3.5309	1.2615	2.2416	1.5958	4.2311	3.3191	0.36543	-0.22803	3.8347	2.1086	3.2301	1.8014	0.51826	0.12363	1.7701
-2.6294	-2.6389	-1.7925	-1.654	-1.1792	-2.9553	-1.5699	-0.9244	-3.583	0.54573	-2.8883	-2.2365	-1.501	1.3843	-4.4078	-1.8499	-2.8138	-0.78295	-0.011938	-1.3954	-1.078	0.08739	-0.90886	-3.1525	-1.5214	-0.29143	-3.8732	-0.7381	-0.49008	-2.0089	0.9113	-2.2539	-2.1034	-1.7248	-0.103	-2.1602	-1.4353	-2.4308	-1.929	-2.7892	-1.0836	-2.4536	0.15184	-1.0464	-3.7571	0.5065	-2.6655	-0.93377	-1.8177	-1.4616
-10.481	-10.524	-11.772	-11.57	-11.419	-11.998	-10.06	-10.521	-12.57	-11.985	-11.691	-11.224	-12.004	-11.938	-10.445	-13.168	-12.436	-12.648	-10.513	-11.145	-12.639	-12.045	-12.736	-9.4765	-11.82	-11.756	-10.585	-13.38	-10.044	-11.272	-10.564	-10.578	-9.8435	-11.053	-10.715	-11.57	-10.878	-12.492	-12.379	-10.9	-12.68	-11.295	-11.76	-12.253	-10.707	-11.866	-10.619	-12.874	-12.816	-10.265
-3.7689	-1.6382	-3.2072	0.63585	-3.7093	-2.4272	-2.8159	-2.8307	-3.4175	-5.0047	-3.7248	-0.27767	-1.6588	-2.7357	-3.0046	-3.8928	-3.2246	-2.1424	-0.38734	-2.6608	-1.0452	-3.7768	-1.5509	-4.0549	-1.9239	-1.3815	-6.2848	-2.5043	-1.8443	-1.8276	-2.5834	-2.5204	-2.746	-4.071	-3.1986	-1.9607	-3.3297	-3.3493	-2.5741	-3.4003	-2.3135	-3.7583	-2.4345	-4.6635	-3.0491	-2.2592	-2.3594	-1.3969	-2.298	-1.9282
-9.7581	-12.115	-12.16	-9.7795	-11.642	-10.471	-11.151	-12.934	-10.984	-11.245	-10.666	-11.889	-11.679	-10.994	-12.253	-8.391	-9.6642	-11.903	-10.224	-11.046	-12.158	-11.57	-10.874	-11.524	-11.024	-9.7389	-8.8851	-10.832	-11.198	-10.485	-8.5627	-11.396	-11.981	-10.869	-9.4102	-9.6287	-11.318	-12.065	-10.357	-12.044	-10.753	-11.102	-12.416	-12.37	-10.674	-10.749	-12.271	-11.559	-9.6248	-10.256
-5.1725	-5.213	-3.8166	-4.1278	-5.6686	-4.4861	-5.6248	-5.6598	-5.8259	-4.5983	-4.8963	-3.5745	-4.4192	-3.0595	-4.3102	-4.0369	-4.2096	-5.0921	-8.0734	-5.1452	-6.3662	-4.9294	-2.2004	-6.2664	-5.5159	-2.7236	-5.0866	-5.437	-4.1718	-5.9069	-5.403	-4.6791	-4.3366	-5.7942	-4.2026	-4.3667	-5.0809	-5.5073	-4.5035	-5.0494	-3.9924	-6.911	-5.5041	-3.7054	-4.839	-4.4928	-5.7688	-2.2125	-4.3506	-4.2434
-3.535	-2.2662	-4.4786	-2.5421	-4.3607	-3.5809	-2.4744	-5.0919	-2.2153	-5.7704	-4.3707	-3.8166	-3.8819	-5.1328	-5.7241	-2.7975	-2.1512	-2.4678	-0.77989	-4.695	-4.9034	-3.0806	-6.1134	-4.1923	-3.2901	-4.1567	-4.6927	-3.5321	-2.9669	-2.3518	-4.4544	-2.8568	-1.9401	-3.4654	-0.14579	-4.9658	-1.7608	-0.9308	-3.8567	-4.0612	-2.082	-3.9737	-3.5306	-3.6652	-5.9034	-3.4077	-5.5126	-3.7363	-4.901	-3.1072
7.3673	9.4061	9.2791	8.9013	10.286	9.1784	7.6221	6.4012	8.3105	10.487	8.1106	8.6354	7.8254	7.241	8.4331	7.9156	6.9013	8.2057	9.972	6.9235	9.203	7.3267	9.7938	7.6626	9.8961	9.1832	7.9753	8.3772	8.5778	8.8882	6.8316	7.216	8.0756	7.7527	9.6133	11.631	6.8665	8.4315	7.5067	10.918	8.9568	9.7211	9.7891	6.4745	8.6707	10.364	6.7241	7.8221	10.495	8.9259
-9.3456	-10.571	-9.2027	-9.3564	-6.4458	-9.1577	-6.4671	-8.1194	-10.725	-7.1137	-9.9564	-8.7591	-9.7353	-6.3612	-8.689	-8.7315	-11.104	-9.0007	-10.04	-9.4402	-10.53	-8.3894	-8.635	-10.811	-9.7804	-8.5334	-8.1121	-8.6492	-8.7436	-7.9678	-8.8375	-8.5149	-11.192	-9.9757	-8.6435	-9.5116	-8.6904	-9.6907	-7.0848	-8.3617	-7.5488	-9.315	-7.3738	-9.3886	-7.4852	-9.0827	-8.6589	-5.349	-10.337	-8.9586
-6.2759	-6.4717	-7.1331	-7.4218	-6.2596	-7.485	-8.0466	-8.4164	-5.6676	-5.9322	-5.3445	-4.245	-4.7439	-4.3112	-4.5868	-6.2902	-6.5505	-6.5123	-5.8095	-6.0776	-6.6733	-8.2824	-6.5944	-5.3615	-5.8608	-9.3367	-7.2132	-6.9634	-6.1343	-8.389	-5.9481	-8.8127	-7.6929	-4.8753	-5.6349	-5.8144	-7.7365	-6.2594	-6.5902	-6.1695	-7.7858	-5.1275	-4.1084	-7.5108	-5.9184	-6.6079	-9.0825	-6.2534	-5.4504	-4.8777
-6.8807	-5.6189	-5.5176	-6.0165	-4.2505	-6.0222	-4.5685	-4.9873	-5.9712	-4.5266	-5.7597	-8.0112	-5.9327	-1.9561	-4.3577	-6.5442	-1.8614	-6.4794	-4.0862	-5.5341	-4.3901	-1.5748	-5.0332	-5.1565	-6.2661	-4.3588	-5.1307	-4.6473	-7.1226	-3.8166	-6.001	-2.7478	-4.6728	-4.8629	-5.1027	-6.7307	-4.8656	-5.8801	-4.3021	-6.7581	-4.9426	-7.258	-5.2225	-5.4962	-4.6587	-4.4036	-6.3415	-4.8538	-4.391	-5.9437
-13.937	-8.9454	-11.334	-13.449	-12.214	-8.3375	-10.501	-12.485	-12.012	-11.014	-10.564	-9.84	-9.5806	-12.192	-11.479	-13.62	-10.615	-9.9688	-11.905	-11.308	-12.064	-12.486	-11.396	-12.725	-11.501	-11.133	-11.568	-10.797	-12.091	-10.984	-12.288	-10.486	-10.668	-12.74	-10.169	-12.125	-9.8435	-11.382	-12.085	-11.119	-12.385	-13.351	-11.612	-11.57	-11.529	-13.02	-10.868	-10.319	-10.392	-11.63
-10.416	-8.5601	-9.8129	-8.0675	-7.2583	-10.341	-6.5371	-8.0423	-9.4523	-9.3874	-9.2009	-8.7696	-8.18	-8.2449	-9.6252	-8.5014	-6.219	-9.7636	-9.4518	-9.534	-8.4254	-10.53	-9.0709	-9.7473	-9.0558	-7.7165	-9.6674	-9.539	-9.0501	-9.2812	-10.118	-9.9045	-10.91	-8.6218	-7.9583	-10.304	-10.261	-10.337	-10.027	-10.214	-8.0506	-7.308	-7.4478	-10.309	-7.2439	-11.01	-9.4827	-7.6393	-8.6284	-9.6651
5.5126	5.7204	5.6321	4.5425	7.0497	6.1635	4.0937	5.8409	5.725	3.0271	5.0816	5.6109	6.8174	5.3412	6.6761	4.1449	6.0602	5.0066	6.8233	5.6628	3.8032	8.267	5.1479	6.4108	4.9285	8.3582	6.3679	4.8668	5.1315	4.7151	3.7773	4.4553	4.377	6.3481	6.988	4.562	5.56	4.7945	6.0304	4.7062	5.4988	3.8867	4.3761	6.1635	5.739	4.7292	5.4863	8.1177	5.3519	6.5587
-8.9769	-10.026	-9.3458	-9.3075	-10.183	-7.4217	-7.5982	-11.045	-11.775	-8.1689	-8.3861	-10.968	-8.0403	-9.659	-8.5448	-9.8057	-9.4026	-10.821	-10.405	-9.5417	-9.2776	-7.7144	-9.1476	-9.6063	-7.6347	-10.23	-9.2838	-10.089	-9.3539	-9.2658	-9.4238	-7.4741	-10.754	-9.5175	-10.387	-7.5838	-8.5188	-9.5437	-9.9184	-10.248	-10.136	-9.5982	-8.4843	-10.005	-6.1591	-9.9453	-9.6131	-8.3115	-9.2318	-8.0786
-3.5864	-3.0889	-3.4286	-5.8548	-4.5564	-3.605	-3.18	-5.389	-3.1236	-3.5764	-2.5057	-5.8556	-5.0436	-7.8684	-3.1331	-3.984	-4.9432	-6.1621	-7.2047	-3.6968	-4.6838	-4.7493	-4.016	-4.9088	-3.7054	-3.1309	-5.2345	-5.4056	-3.2225	-5.4359	-3.3219	-5.1241	-3.5989	-5.3172	-6.7499	-3.019	-5.4586	-4.4827	-4.5579	-4.7788	-5.7473	-4.1846	-4.2633	-2.7119	-6.2142	-2.6181	-1.4083	-4.3425	-7.1454	-4.69
1.1988	3.9202	-1.0398	3.6472	0.031344	3.0339	2.2143	1.5047	0.73889	3.9472	1.2179	2.3571	1.0554	-0.15044	2.7777	0.78196	-2.5897	0.96555	2.944	1.452	3.1968	4.6937	0.65234	3.3644	2.9103	-0.66407	3.9213	2.7379	-0.55424	2.3595	0.3167	2.3892	1.9445	2.0841	4.1902	1.2437	0.50708	3.5507	0.81032	3.5339	3.4088	1.9115	2.107	0.65927	1.1403	4.5263	1.0709	2.795	0.93998	3.1844
8.4016	7.2061	9.9858	5.8224	8.9232	7.7611	8.2294	8.7017	9.2769	8.0845	9.1665	9.0501	9.318	9.2296	8.507	8.3459	7.2496	8.8843	7.0502	7.0221	8.0698	8.0295	6.4941	8.7221	8.5937	8.9728	8.8356	6.329	8.4557	7.4067	6.9618	5.176	8.8114	8.4642	10.457	6.852	8.3558	7.4102	9.315	9.4971	10.44	7.8532	7.3371	7.5673	10.974	8.5672	9.5282	7.5619	7.5155	8.912
9.4917	10.708	11.13	8.1578	10.633	9.1089	10.173	10.578	9.0518	9.5979	11.103	9.5723	10.347	10.708	10.093	10.831	12.002	9.122	8.8336	9.3105	10.015	10.242	10.858	9.2011	9.51	7.3905	10.76	10.478	11.022	10.572	9.9712	9.8571	10.597	10.561	7.7698	11.678	9.4964	7.1651	9.284	11.347	7.7671	10.026	10.586	9.9555	9.5309	9.255	10.422	10.214	9.9644	11.353
2.2578	1.6492	0.78432	2.5927	2.3546	1.8892	1.542	1.0526	0.48951	3.6274	0.29321	1.8299	2.6703	2.6573	0.61642	0.18276	3.117	3.3192	3.2976	1.4922	0.38383	0.82227	3.174	4.5286	2.6427	-0.39318	1.7243	1.0975	4.3287	0.4455	1.51	-0.36151	1.0703	3.635	-1.7092	2.9665	1.9666	3.302	3.9979	2.8881	0.65197	1.1566	0.71149	1.2715	3.2551	-1.35	2.5399	1.0666	4.1536	-0.22887
-19.634	-22.729	-21.69	-22.082	-24.373	-20.186	-20.839	-21.416	-21.522	-23.09	-22.866	-23.361	-22.733	-18.946	-26.935	-21.943	-23.164	-23.215	-21.139	-20.854	-19.237	-24.596	-22.516	-22.956	-22.576	-21.245	-21.489	-21.73	-21.214	-23.776	-20.864	-21.597	-21.945	-22.57	-21.441	-21.972	-24.767	-20.598	-19.274	-20.821	-23.773	-21.793	-21.419	-22.733	-21.775	-21.027	-22.787	-21.943	-23.079	-19.511
-10.748	-10.714	-13.229	-11.099	-10.387	-12.454	-12.197	-10.944	-11.681	-11.33	-11.327	-9.8699	-14.779	-10.61	-11.518	-11.355	-10.78	-12.71	-11.593	-10.498	-10.419	-11.892	-9.0023	-10.221	-10.784	-9.8148	-9.6536	-9.9351	-12.224	-9.9308	-12.11	-13.741	-11.391	-12.48	-10.903	-10.751	-12.884	-10.05	-13.66	-11.634	-9.3018	-13.152	-10.682	-10.842	-12.769	-11.906	-12.463	-12.161	-11.79	-14.238
-13.441	-13.291	-12.253	-11.268	-14.159	-13.022	-13.174	-12.222	-13.538	-14.071	-14.685	-12.136	-14.414	-14.684	-14.704	-14.192	-14.87	-15.338	-15.844	-11.697	-14.536	-13.439	-11.473	-11.418	-12.339	-12.546	-13.474	-11.245	-12.643	-12.766	-13.289	-13.829	-13.716	-15.174	-11.839	-14.142	-11.58	-12.318	-13.782	-12.665	-12.671	-14.487	-12.697	-13.315	-11.476	-12.091	-12.694	-12.631	-12.533	-13.638
2.1058	2.2154	2.6936	0.87605	1.9691	2.9369	1.8182	1.7814	2.1372	1.247	1.9713	2.0123	0.67462	1.0536	1.2731	3.7366	2.8392	1.4786	0.89727	1.1615	0.55662	1.2707	2.0447	1.499	1.0492	1.8568	0.35845	-0.65568	0.18701	1.2824	-1.4125	0.83844	2.161	1.504	1.9711	0.84678	2.0099	1.2212	2.7906	0.43992	1.8781	0.47878	1.9439	2.1468	2.06	0.87299	0.94587	4.3472	2.581	1.4153
-1.7197	-1.2398	-2.2587	-1.6961	-0.98117	-1.37	0.016372	0.39933	-1.8917	-1.2342	-0.365	-0.95806	-2.443	0.36271	-1.8499	0.59926	-0.66501	-0.80461	-2.1391	-2.7424	-0.2474	-4.0831	-3.3363	-0.53125	-1.7171	-2.3226	-3.4157	-1.7296	-1.797	0.0036932	-3.8199	-0.58524	-3.9846	-0.9795	-0.82463	-0.69271	-2.1234	-1.4235	-0.32345	-1.6193	-1.8722	-2.2022	0.54164	-1.0209	-1.2873	-1.2267	-1.318	-4.5859	-1.0918	-1.7136
-0.45616	-0.32651	-3.0949	-2.2734	-2.2846	-1.8206	-0.80336	-0.13207	-1.4261	-1.6394	-2.5586	-1.2551	-0.13561	-1.9646	-0.74549	-0.55764	0.50101	-0.16781	-1.3721	-2.6653	-1.2971	-0.6857	-1.6457	-0.4501	-1.7989	0.11879	2.1169	-1.3837	-1.4187	-0.93476	-0.37838	-3.3607	-2.3496	-1.9787	-1.9414	0.64694	-0.17025	0.25096	-1.646	-1.9864	-2.2886	-1.6589	-1.8191	-2.7847	0.65392	-2.3345	-2.4196	-0.59325	-0.98477	-1.5422
0.90869	0.10216	0.065897	2.3115	1.3362	2.7864	2.0833	0.35123	1.1859	2.721	2.2996	3.0367	0.98364	-0.35944	1.8495	2.4303	0.41253	-0.38906	2.3953	2.8521	2.017	-0.15667	1.7107	0.7709	0.84993	0.2122	1.5221	-0.56472	3.5877	-0.34259	1.7406	1.3012	-1.9537	0.93776	0.48058	1.7529	0.076215	-0.18511	0.33849	0.48533	-1.5717	2.0879	3.086	0.8122	2.3329	1.198	2.3369	2.3545	0.76518	3.0282
-0.71141	-1.9071	-1.4429	-1.9523	1.2152	-1.5839	-1.5887	-0.23033	-3.1831	0.36599	0.29644	-1.6607	-1.5055	-2.3331	-1.6573	-3.529	-0.70816	-2.3494	-1.7154	-1.2927	-0.56495	0.80225	-2.663	-0.68996	-1.4096	-1.7047	-1.5033	-0.18275	0.10057	-1.3113	-0.58476	-1.9334	-0.9539	-3.0397	-2.3323	-2.4108	-1.1278	0.18658	-1.5928	-2.0866	-1.4371	-0.88109	-1.6837	-1.6063	-0.50595	-2.5997	-0.61263	-1.3451	-0.51517	-1.694
-20.86	-21.339	-19.739	-19.992	-19.269	-19.221	-22.718	-18.5	-20.948	-19.39	-21.86	-19.089	-20.459	-21.772	-21.872	-20.328	-20.04	-19.906	-20.741	-21.177	-21.234	-22.16	-20.107	-19.999	-19.122	-21.227	-22.027	-20.091	-18.841	-20.748	-21.898	-20.113	-21.38	-19.589	-19.526	-18.506	-21.996	-20.658	-20.719	-20.7	-21.614	-21.26	-20.732	-22.157	-19.313	-19.393	-20.089	-21.371	-21.931	-23.317
-6.8392	-8.2008	-6.7268	-8.7103	-7.6827	-5.6621	-7.0279	-7.0453	-6.8339	-6.2046	-7.4458	-7.3106	-8.6052	-9.0603	-5.1245	-8.655	-9.6435	-8.0144	-6.5495	-7.2558	-8.2112	-8.6671	-8.892	-10.306	-7.8626	-8.1711	-6.3	-7.8232	-7.1372	-5.7425	-7.7793	-8.3797	-6.5169	-8.1693	-5.7449	-10.518	-6.3686	-7.1586	-8.145	-6.4552	-7.016	-6.8381	-6.4191	-5.718	-8.7277	-8.0929	-7.5451	-8.1502	-8.7561	-6.9149
0.21395	0.91083	-0.16692	-1.2302	-0.32649	2.7527	-2.1717	-0.080556	1.5336	0.10338	1.0458	0.064117	-0.32689	1.0809	0.63498	1.3976	1.1363	4.3305	2.6574	0.13116	1.346	-0.033903	1.6032	3.0894	0.67488	-0.83711	-0.87956	-1.1797	0.29305	1.6194	1.74	-0.57691	0.2867	0.39395	0.0011581	-1.8987	0.24595	-0.68826	-2.4778	-1.6612	0.49037	1.1208	-0.061119	-0.66201	0.88021	1.1389	-0.35478	4.1163	1.9221	0.28929
-11.835	-9.0884	-11.925	-12.53	-10.063	-12.016	-12.884	-12.915	-11.478	-13.429	-9.9108	-12.356	-13.333	-13.834	-11.689	-11.105	-8.8595	-13.424	-11.391	-10.31	-12.004	-13.568	-13.309	-9.9897	-10.907	-11.382	-12.207	-9.5577	-12.337	-12.223	-9.7605	-13.517	-10.87	-10.62	-9.2766	-12.66	-10.34	-12.689	-11.846	-12.776	-12.696	-11.397	-12.352	-11.988	-11.992	-12.035	-11.907	-8.9147	-11.004	-10.579
-0.73729	-3.0901	-1.7908	-0.53259	-3.0118	-0.72779	-1.0255	-3.7122	0.022015	-3.6082	-1.5777	-2.0236	-2.343	-0.85147	-2.0361	-1.3432	0.17765	-2.4344	0.046717	-2.9608	0.12352	-0.34144	0.67825	-3.4071	-1.7416	-2.4295	0.49308	-3.7987	-0.41774	0.010212	-2.9574	-1.5069	-1.2134	-0.62234	-1.7798	-1.5842	-1.103	-5.2435	-1.7985	-1.8026	-0.75649	-1.6509	0.15934	0.4866	-2.2452	-2.3503	-1.6026	-2.5856	-1.708	-0.23711
-1.7736	-1.127	0.61123	-2.8863	-2.3549	-0.20422	0.1255	-2.7159	-0.030257	-0.76553	0.22807	-2.2749	0.69615	-1.158	-2.955	-1.2525	0.73002	-1.0182	-0.19771	-0.94761	-0.63593	-1.3887	-0.94155	-2.1462	-3.9291	0.62327	0.72085	-1.614	0.50675	1.8939	-2.7358	0.01397	-1.0878	-1.1495	-1.866	0.17223	-1.2785	0.13172	-3.5738	-0.6807	-1.7449	-0.21699	-1.3539	-2.4609	-2.3944	-1.0131	-2.0983	-0.60967	-1.4086	-1.9915
-9.9462	-9.8639	-10.714	-10.519	-10.185	-7.7149	-7.8629	-6.5037	-9.8412	-9.2776	-10.311	-8.4844	-8.5604	-9.2957	-8.6683	-9.8472	-7.0819	-9.4514	-10.726	-8.0363	-7.4902	-8.7129	-8.8639	-11.436	-9.5261	-9.2196	-8.7149	-7.1074	-8.1515	-8.9041	-9.1117	-9.1761	-10.342	-8.3369	-9.3046	-7.7141	-8.5302	-10.708	-7.745	-10.095	-8.3853	-8.5808	-9.2601	-7.3744	-10.012	-9.6237	-7.0853	-9.178	-7.7289	-8.7573
-3.4119	-4.5616	-5.5398	-3.7104	-4.4376	-6.3097	-6.1568	-2.6959	-5.4387	-3.9532	-4.4015	-8.4218	-5.7744	-3.7187	-4.4077	-5.7822	-7.5622	-5.3352	-7.7009	-6.1634	-6.2894	-4.0657	-5.2973	-4.1698	-5.3124	-5.3033	-7.6293	-4.3905	-3.9731	-3.6498	-6.1281	-4.7657	-4.6106	-3.9702	-3.1408	-5.5657	-5.5685	-6.1511	-4.4057	-5.5261	-3.9836	-3.9786	-6.3088	-6.2149	-3.8445	-5.3647	-7.0957	-3.9521	-1.6588	-4.8732
-22.871	-22.895	-22.578	-23.462	-22.826	-23.648	-24.252	-22.436	-22.458	-21.503	-22.072	-22.305	-22.353	-20.97	-21.314	-20.985	-23.849	-21.2	-24.153	-19.571	-22.22	-21.753	-23.312	-22.135	-23.617	-20.968	-23.483	-21.675	-20.287	-22.056	-24.111	-21.424	-23.721	-22.284	-21.25	-24.361	-22.113	-22.743	-23.517	-23.755	-23.407	-22.625	-21.48	-21.91	-23.278	-19.275	-20.027	-20.038	-23.68	-22.312
-12.025	-10.925	-14.041	-13.578	-14.026	-10.043	-12.217	-13.369	-13.57	-12.132	-14.069	-12.704	-12.56	-11.985	-14.473	-11.843	-9.902	-14.458	-12.272	-14.577	-11.274	-14.273	-10.757	-12.904	-12.906	-14.13	-12.754	-12.949	-14.06	-13.88	-10.454	-13.179	-12.724	-12.672	-15.982	-10.591	-12.077	-12.494	-11.996	-12.516	-12.752	-14.057	-12.95	-13.453	-11.792	-13.677	-10.19	-13.05	-11.86	-11.948
-7.2933	-7.659	-4.7757	-4.342	-4.6283	-4.4485	-6.5389	-5.7262	-6.2467	-4.5609	-5.5353	-6.8906	-5.0996	-4.6412	-6.0896	-4.5582	-6.6192	-6.5486	-5.798	-4.4895	-5.9483	-5.2104	-3.3484	-4.5751	-3.9223	-3.9763	-3.5436	-3.5115	-5.1575	-7.839	-2.3207	-5.2516	-6.8964	-4.8592	-4.6782	-5.5171	-4.5353	-4.8795	-5.0028	-5.5946	-5.4872	-6.1908	-4.7025	-6.439	-4.3978	-3.9152	-4.0383	-7.3669	-5.0911	-4.935
-1.3068	-1.8336	-2.7461	-2.81	-3.4758	-3.623	-3.0388	-4.9596	-2.8655	-2.2903	-2.1449	-3.61	-1.9987	-2.8717	-1.6777	-4.1253	-3.5074	-3.489	-0.85945	-0.82863	-2.8211	-2.8871	-4.3425	-2.7516	-2.5351	0.15934	-3.6882	-2.9783	-4.2855	-1.7096	-1.6523	-3.5767	-4.2913	-3.2967	-0.96949	-4.4305	-5.1275	-3.3781	-1.5667	-3.4459	-2.0047	-2.2035	-2.6182	-2.1852	-2.8144	-3.3892	-4.2323	-1.8867	-3.9821	-2.8532
-4.3783	-2.5816	-3.7078	-2.1335	-3.591	-3.9113	-4.5658	-4.8663	-2.3255	-3.376	-3.8475	-6.1373	-5.2738	-4.3589	-1.5703	-3.6067	-3.6258	-4.1227	-3.5984	-2.3082	-2.7968	-4.5161	-5.2813	-5.3471	-2.1815	-3.168	-4.1645	-4.5104	-2.4886	-2.477	-4.4512	-4.544	-3.2953	-4.0975	-2.9697	-6.1013	-4.6274	-4.3202	-2.2906	-3.8382	-3.1817	-4.7183	-4.4821	-5.6294	-4.2214	-4.1009	-2.3476	-3.9752	-3.9526	-3.8989
-10.866	-14.255	-12.852	-12.905	-13.861	-13.342	-12.679	-12.535	-13.633	-11.42	-13.329	-13.828	-13.331	-13.105	-11.009	-11.251	-13.044	-14.343	-16.895	-14.224	-13.323	-14.793	-12.762	-14.239	-13.576	-13.603	-15.29	-13.066	-13.613	-13.754	-12.283	-13.505	-14.226	-13.881	-13.467	-13.893	-13.486	-14.329	-14.661	-11.733	-13.393	-10.194	-15.248	-13.034	-13.206	-10.646	-12.749	-12.539	-11.342	-13.775
-2.697	-2.4296	-3.4634	-3.2591	-2.4577	-2.6475	-5.0229	-3.0907	-2.7956	-0.63642	-2.7548	-2.72	-5.878	-3.1574	-3.3672	-3.9725	-3.9682	-5.463	-2.4993	-1.8685	-3.8675	-4.0979	-3.8408	-3.2183	-2.747	-4.4261	-3.271	-3.8267	-0.4375	-4.8362	-3.2784	-3.9901	-3.9897	-3.2046	-2.6939	-1.7939	-2.3643	-3.8832	-2.2158	-3.1706	-3.2237	-5.6481	-5.0368	-4.589	-3.7288	-5.1863	-3.8863	-3.5807	-3.4305	-2.354
7.4168	8.9656	8.9001	7.9469	9.2836	8.1174	8.9408	7.0643	10.367	6.6386	9.5938	10.748	10.84	7.8304	8.8331	8.4907	10.253	9.338	6.87	5.7517	8.442	8.6977	9.9345	10.705	7.7414	9.0108	9.0257	12.418	8.2115	9.5415	8.9624	8.9908	9.5814	9.0306	8.5844	9.5456	7.3488	8.6947	9.137	10.536	6.6626	8.5374	8.683	8.9525	11.076	7.5888	7.0298	9.2007	9.7669	6.1265
-2.2534	-0.26294	-0.17084	-0.42151	-2.0202	0.46333	-0.47867	-0.6111	-1.9344	-1.4127	-0.51142	-1.8341	0.55378	-0.31994	-1.1068	-0.73809	0.011426	-0.72246	-0.738	-0.042971	1.2402	-0.97703	0.026509	-1.205	-0.41841	-0.45284	-0.68765	-0.062274	-0.72674	-0.79821	-1.4905	-2.1974	1.3066	-1.6408	1.4321	-2.3347	1.1657	0.35558	0.75309	-0.93514	-1.064	-1.7996	-2.2869	0.73781	0.07202	0.31052	-1.9297	-1.7976	-0.51892	-0.081993
-11.811	-12.346	-12.776	-12.485	-13.833	-13	-13.95	-14.54	-13.836	-14.042	-13.859	-14.849	-13.211	-11.497	-12.756	-11.95	-12.848	-14.006	-10.441	-15.174	-14.207	-11.749	-13.807	-13.428	-13.181	-14.199	-13.278	-12.199	-13.627	-13.588	-13.659	-14.468	-15.35	-14.547	-14.533	-13.105	-14.953	-10.871	-12.36	-13.718	-10.952	-13.857	-12.079	-12.39	-13.97	-13.871	-15.105	-12.269	-12.86	-11.539
-14.328	-15.383	-13.495	-13.66	-13.599	-11.769	-11.278	-14.208	-12.012	-13.659	-12.598	-12.698	-13.037	-15.363	-13.385	-11.555	-13.34	-13.397	-13.456	-13.263	-10.834	-14.001	-13.487	-13.919	-14.706	-12.973	-14.704	-13.139	-12.09	-13.167	-15.552	-15.208	-15.05	-13.915	-11.592	-13.228	-13.088	-12.296	-13.599	-13.868	-13.81	-12.569	-13.796	-12.831	-15.255	-15.292	-11.323	-12.694	-11.932	-14.01
-21.56	-21.633	-19.668	-19.062	-21.836	-21.253	-21.928	-21.264	-20.149	-22.095	-21.702	-20.55	-20.6	-22.529	-19.402	-21.217	-21.766	-19.081	-22.715	-20.124	-20.347	-21.487	-20.111	-20.735	-21.342	-21.146	-19.322	-18.171	-20.769	-20.944	-21.774	-20.313	-20.018	-20.588	-20.549	-20.747	-20.777	-21.006	-21.745	-19.64	-21.427	-23.197	-20.171	-20.142	-19.356	-21.471	-20.31	-18.558	-22.99	-21.003
-13.494	-16.745	-13.925	-16.639	-16.123	-13.553	-13.765	-16.307	-13.097	-14.718	-14.287	-14.616	-14.418	-15.442	-15.425	-15.511	-16.295	-13.645	-12.403	-14.9	-15.474	-15.837	-16.41	-14.624	-16.988	-14.458	-14.102	-13.801	-15.974	-15.037	-13.856	-12.809	-14.399	-14.111	-15.597	-11.7	-15.432	-15.891	-13.004	-13.045	-14.126	-14.883	-14.765	-13.854	-14.264	-16.384	-15.224	-16.874	-15.589	-15.391
-3.2982	-1.418	-1.616	-2.3441	-1.6083	-2.1737	-1.4189	-3.1372	-3.8466	-5.241	-3.7907	-3.4077	-3.0422	-2.5373	-4.0481	-3.6954	-3.3027	-2.1477	-3.9016	-3.6753	-5.6436	-2.3999	-2.2552	-0.6368	-3.7747	-4.4481	-3.9308	-2.4537	-1.8977	-3.4287	-5.4606	-2.69	-1.4862	-1.4706	-1.7983	-0.59635	-3.3286	-4.0088	-2.5836	-2.9461	-2.9471	-1.7818	-2.773	-4.5423	-2.8415	-3.8008	-0.84188	-3.1289	-2.0084	-4.0215
3.9829	3.0029	2.3103	2.9351	2.7323	0.67777	1.594	2.1297	0.93545	3.7682	1.2068	3.0071	1.5787	0.75712	2.0842	0.019218	1.9599	2.269	1.775	1.1521	1.1328	2.4004	1.231	1.7841	0.52264	2.8841	2.1148	1.5861	2.1151	1.5547	-0.1407	1.3779	0.4313	2.6143	3.7726	1.5695	1.8086	0.69506	2.3118	1.3219	1.9798	3.0618	0.79582	0.7691	1.4613	1.7258	2.0525	1.9197	2.771	1.3149
0.024698	0.9011	0.19788	-0.67293	1.202	-0.21678	0.85524	-0.63217	-0.42964	0.45052	0.92602	-0.0033761	0.70032	-0.97518	2.1028	-0.538	-0.77	0.10663	0.11533	1.4799	1.2391	0.36553	-1.6871	1.8333	-0.3612	0.026033	1.4821	-0.76761	0.26877	2.7049	0.66814	-1.7756	-1.6096	-1.3285	0.85647	0.6873	1.1144	-0.25291	0.16039	1.8498	0.40185	-0.50683	1.3832	1.0931	1.326	0.45166	2.3705	-0.38622	1.2542	-1.1823
-2.3046	-2.8255	-3.3661	-1.0881	-4.9582	-2.1688	-2.2195	-4.6443	-2.3691	-3.1472	-1.6319	-0.78414	-2.4016	-0.26979	-1.052	-1.5765	0.10438	-1.9681	-3.3345	-0.98586	-0.75194	-1.0311	-2.0023	-3.2456	-2.5502	-2.74	-0.9205	-2.1455	-4.5773	-3.666	-3.7865	-2.8147	-1.4436	-2.638	-2.9969	-3.7255	-2.9279	-2.3115	-1.6298	-1.5101	-2.0739	-3.5649	-2.1621	-2.0748	-0.50598	-4.5044	-1.9458	0.45182	-2.0082	-3.7021
-13.043	-16.328	-10.238	-15.623	-12.577	-11.898	-16.435	-13.546	-12.994	-14.621	-14.243	-12.681	-14.405	-13.791	-13.401	-11.68	-15.686	-14.585	-12.051	-12.162	-12.972	-15.742	-10.996	-14.971	-13.641	-13.596	-11.102	-14.169	-12.217	-13.701	-13.597	-11.602	-15.204	-13.183	-12.516	-12.297	-12.895	-15.219	-12.256	-14.82	-14.276	-12.68	-14.325	-15.511	-12.531	-12.35	-10.902	-13.289	-12.523	-12.65
7.5068	9.3313	8.327	6.1788	8.241	8.0167	5.6506	9.4038	6.2626	8.6082	6.8996	7.8292	9.3419	6.9462	7.7647	9.181	9.8604	9.122	7.1141	6.6845	6.0052	8.0319	8.7656	6.3515	9.8616	11.609	7.1385	7.8967	8.4965	9.1236	8.6628	9.4379	8.4149	10.092	7.1017	8.8425	8.1854	6.4169	7.0567	5.9294	9.1907	8.6658	7.3962	9.3733	5.6868	7.8972	7.4788	8.2411	9.707	9.2489
-1.7162	-2.7291	1.8236	0.40649	1.4416	0.77961	0.24763	0.3757	2.3618	0.83698	-2.739	2.6339	-0.79091	-1.3432	-1.4023	-0.844	1.0578	1.5854	1.2639	-1.7227	0.84993	-0.47544	-0.33489	-1.3797	0.077816	-2.0557	1.4501	-1.0788	0.41271	-1.6051	-0.78133	1.0518	1.2211	-1.2425	0.33719	1.6911	-3.2371	-0.44794	-1.2474	0.54682	-1.1968	-0.92815	0.70032	0.40664	-0.48595	-1.4947	-0.40043	-1.8106	-1.182	-1.3423
-11.815	-11.366	-11.622	-14.452	-11.047	-13.295	-13.156	-13.574	-10.975	-12.781	-12.037	-11.19	-9.689	-12.137	-10.84	-10.524	-9.6339	-12.245	-14.65	-11.655	-10.328	-11.422	-13.538	-11.089	-12.017	-10.841	-11.983	-11.691	-12.455	-14.092	-10.51	-13.769	-12.112	-11.885	-14.178	-11.715	-10.824	-11.606	-11.309	-11.259	-12.672	-12.667	-10.938	-9.5767	-11.651	-14.668	-10.277	-12.923	-11.524	-7.6624
-15.979	-13.315	-16.633	-13.198	-15.327	-15.254	-14.94	-14.052	-15.853	-12.932	-14.11	-14.486	-14.266	-15.002	-16.169	-14.665	-14.583	-15.849	-13.87	-16.879	-13.775	-15.609	-13.093	-12.562	-15.895	-16.572	-12.461	-14.044	-14.448	-14.499	-14.192	-15.829	-17.805	-13.046	-16.966	-13.503	-14.687	-14.319	-13.563	-15.636	-15.323	-13.957	-14.966	-15.601	-14.382	-13.429	-15.015	-15.705	-15.354	-15.361
2.6796	-0.89403	-0.39855	1.3875	-1.018	1.2968	1.334	0.55862	0.19343	0.26248	-1.1157	-1.3085	-0.47541	-1.4391	-1.1115	0.54979	-1.1254	0.51471	0.7617	0.40368	0.37561	-0.1215	-0.61046	-0.26003	-0.85867	-1.1523	-0.42874	-1.4154	0.37419	0.51261	-0.32628	1.385	-1.248	-1.6482	-0.10626	-0.040626	-1.2218	2.7442	-1.8812	-0.21796	-1.0589	-0.39845	0.40474	-0.1621	1.2115	0.69276	-0.19507	-1.132	-0.18481	-1.1376
-0.82635	-0.90446	0.20306	2.0806	-2.6298	0.52789	-0.86243	-1.2987	-1.4187	0.57659	-1.3788	-2.6189	-1.4767	-0.4612	-0.053002	-1.863	-0.30232	-2.4125	-1.181	-2.0731	-0.04775	-0.21701	-0.066884	-2.5068	-1.7178	0.69169	0.46925	-0.14424	0.12115	-0.91443	-0.79443	-0.33259	-0.1898	-2.159	1.001	2.0696	-1.4105	-0.52457	-0.61409	1.147	0.059539	0.75288	-4.0523	-0.91046	0.37687	-2.1396	-0.4776	-0.51894	-1.4331	-0.98641
4.3285	1.9729	2.8424	3.4148	5.2262	3.8677	4.0548	1.8006	5.1199	5.6818	3.1863	3.2276	2.7795	0.9827	2.8521	2.7598	2.7392	1.7705	2.5944	0.65171	1.7877	3.7764	3.3126	4.9521	4.1368	3.2617	1.5833	3.4889	4.9291	2.8818	5.0388	0.97163	2.1262	0.71239	1.6909	4.6087	1.8303	1.4834	0.58623	-0.1061	3.2854	1.4733	1.1469	6.0924	2.2344	1.4805	4.1596	3.1776	2.1331	4.8816
-0.021226	-0.25654	0.12564	-3.3458	-1.2738	0.12937	-1.6198	-0.49251	-1.1994	-0.55506	-0.53084	-0.22151	-0.37914	-2.5888	-2.6834	-1.5669	-0.38341	-2.0678	0.13372	-1.2826	-0.18572	-1.6172	0.0037371	-0.76373	0.92567	-0.59987	-1.8119	-3.4528	-1.3219	-0.35225	0.022052	0.073116	-0.66727	0.082535	0.23498	-1.7403	-0.54662	-0.71778	-1.4143	-0.99178	-0.99461	1.0705	-0.16695	-3.2685	-2.0127	-3.9765	-0.38351	-0.97615	1.5279	-2.7358
6.4093	6.0522	5.3368	4.4075	7.2701	7.5029	5.3406	5.2883	3.7828	5.1105	5.7609	5.1024	5.2335	5.7588	7.0764	4.8398	6.5695	7.1708	4.7182	2.5912	6.6246	4.8502	5.6458	6.3286	7.0474	5.6059	5.4228	5.8233	4.2021	3.5818	6.5481	6.4166	5.6752	5.026	6.4684	5.3812	6.3741	5.2607	3.4402	6.0865	4.86	5.8552	4.0117	5.6437	7.3992	5.389	5.9505	6.5371	4.3585	6.6226
1.5693	2.3835	1.0891	3.4262	4.4252	0.12138	-0.59324	3.3983	1.9191	0.57492	2.8159	2.8181	2.7252	1.1344	0.54547	1.0227	1.0329	1.411	2.7408	0.43945	2.1761	2.353	0.93887	2.1366	1.6449	3.656	2.2213	0.6473	1.771	0.46032	2.047	0.67716	2.1302	1.1621	3.039	-1.9734	2.4514	2.5	0.75446	0.94235	3.331	2.3097	1.6399	0.80669	1.1359	1.4226	1.2613	-1.2736	0.48782	-0.38211
0.67797	0.37104	0.47344	-0.80533	2.3028	-0.70492	-0.2704	-0.80417	1.1812	-0.63732	-0.31748	-0.59525	1.189	0.17599	-0.11364	1.0799	0.1803	-1.2117	-1.7602	-1.2774	1.2968	-1.8039	1.0118	-0.31167	1.1156	-0.82072	0.42456	-0.60449	-0.78597	-0.93489	0.38252	-0.24791	1.2481	0.40157	0.47042	0.43856	-3.3572	1.824	0.18806	8.0704e-05	-1.9017	3.1229	1.8659	2.5474	-0.29484	-0.42326	-0.7988	1.4874	1.1125	1.0633
2.0095	3.2034	3.5122	1.8964	3.1836	3.2959	2.2424	1.5989	2.0374	1.8633	3.0719	3.3484	2.3549	1.8411	3.0672	1.0099	4.6635	3.557	2.3971	1.3478	2.1957	1.6839	1.8391	0.97621	2.246	3.8865	3.874	0.9848	1.4947	4.9359	2.4081	2.8258	4.398	4.7471	4.682	4.5552	5.2857	0.34893	5.6799	2.7068	2.2489	4.3741	3.7524	3.6465	4.879	4.14	5.4187	0.67654	2.3814	2.6001
-0.89408	-2.3997	-0.54813	-2.2854	-1.001	-0.92002	-1.8152	-2.1612	-1.0677	0.78402	-0.13743	-0.94652	-0.55317	0.083104	0.34536	-0.37822	-0.47871	-0.53986	-2.8701	-2.4223	-2.5708	-0.39731	0.46667	0.42653	0.65821	0.13895	-2.1699	0.82684	-1.4572	-1.5938	-1.1851	-0.25777	-0.16686	-0.58124	-3.0056	2.7238	-0.34663	-3.2721	-0.41942	-1.0729	-1.7245	-1.3781	-1.1041	-2.5143	-2.0275	-2.1906	-2.8494	0.43299	-0.9757	-3.318
8.9202	7.9138	6.3319	7.6867	6.2125	6.0534	5.7465	8.6026	8.0857	6.6156	8.9257	6.3858	5.5186	7.7636	6.0684	8.2119	6.8287	6.5348	9.649	7.2821	6.8751	5.657	8.9205	7.1071	6.0823	6.5753	6.4023	5.6492	4.799	5.3794	8.2761	6.3509	6.1273	9.9548	7.1481	7.5083	5.5942	7.9663	6.0172	6.4762	7.7819	4.8825	7.5896	6.0777	7.5173	7.1035	7.1025	9.4082	8.0532	5.1678
6.0562	5.6715	4.1184	5.0483	6.9373	5.3817	7.6172	4.3518	4.2238	5.0619	6.1003	6.1446	4.7179	5.5181	5.1171	5.5868	3.9637	6.1736	6.3331	5.7281	4.8476	6.012	6.9471	5.3068	5.549	4.6621	4.0285	4.4753	6.4395	7.7772	6.3969	4.864	5.4482	6.1241	3.244	7.528	6.4248	6.1675	4.403	5.3017	5.7241	5.9086	5.0469	7.0144	5.2588	6.8731	2.7859	6.2046	7.7784	6.6007
-3.0549	-1.1887	-3.1123	-3.3965	-2.4606	-2.7504	-3.1817	-3.2708	-4.0549	-1.3496	-0.54241	-2.6989	-3.2595	-3.3637	-2.7996	-2.2584	-1.5698	-3.4751	-0.80914	-6.5443	0.51053	-1.4256	-1.3619	-3.7931	-1.8049	-4.2208	-3.0204	-2.8677	-3.314	-3.2632	-2.6659	-3.2943	-5.0114	-1.7547	-5.7771	-3.0587	-3.5982	-3.3199	-1.9719	-3.331	-3.6526	-3.1051	-4.813	-0.48651	-2.1204	-3.2553	-2.8466	-2.7531	-3.5983	-2.898
-13.868	-11.876	-15.733	-14.486	-15.02	-11.868	-12.272	-12.755	-13.76	-12.927	-14.256	-13.009	-15.696	-13.629	-14.388	-14.791	-13.374	-15.314	-16.391	-16.631	-14.104	-13.87	-14.045	-13.339	-13.711	-13.272	-12.969	-14.357	-14.8	-11.432	-14.342	-14.065	-14.878	-11.107	-13.725	-15.523	-15.74	-15.746	-14.191	-12.247	-14.324	-13.813	-12.665	-12.197	-14.193	-14.066	-13.984	-13.415	-12.129	-14.197
-17.813	-15.178	-15.339	-16.112	-15.172	-13.842	-15.668	-15.573	-14.282	-11.819	-14.019	-16.898	-14.612	-14.458	-14.499	-13.439	-13.313	-16.915	-15.064	-14.155	-16.417	-14.989	-14.408	-16.08	-12.412	-13.355	-15.899	-15.741	-14.805	-14.068	-15.722	-13.682	-14.337	-13.972	-13.663	-13.051	-17.298	-14.325	-16.23	-17.178	-13.752	-15.524	-15.646	-13.954	-15.843	-13.005	-16.109	-16.141	-15.968	-14.87
-16.123	-16.494	-12.549	-12.36	-11.608	-13.532	-11.103	-14.377	-14.252	-14.312	-13.674	-15.006	-12.608	-12.494	-14.182	-11.304	-13.299	-13.01	-13.768	-14.085	-13.72	-17.212	-12.568	-15.264	-14.465	-16.668	-15.037	-13.467	-13.894	-13.247	-14.9	-13.256	-13.563	-13.56	-13.698	-13.132	-13.439	-11.979	-13.104	-12.148	-13.573	-13.628	-12.458	-13.999	-13.5	-11.046	-13.509	-13.362	-12.165	-14.299
-12.487	-11.412	-11.754	-12.066	-11.998	-14.846	-12.416	-13.591	-9.5863	-10.33	-10.82	-11.835	-10.416	-12.48	-12.194	-12.092	-11.298	-12.565	-11.686	-10.292	-10.061	-10.541	-11.649	-12.809	-11.127	-12.603	-11.951	-10.531	-12.367	-14.135	-11.087	-11.091	-12.217	-12.198	-10.774	-12.897	-11.194	-10.735	-12.77	-13.446	-9.8012	-11.424	-13.178	-12.321	-11.828	-11.247	-10.455	-11.241	-10.834	-12.293
-0.053923	-1.6717	-1.6526	-1.1927	-0.96744	0.71728	-1.604	-1.7949	0.42406	0.81026	-1.4987	1.0679	-1.7922	-0.10888	1.4246	-2.2901	-1.4096	-0.3313	-3.0991	-1.4274	-1.6884	1.3906	2.2568	1.5334	-1.0373	0.45555	-0.85031	0.40312	-2.0945	-2.7506	-1.3528	-0.59568	-0.39968	-0.3123	0.011176	-2.3265	-1.1724	-1.7784	-2.0355	-0.34052	-1.0463	-3.3861	0.04631	-0.15152	-1.3681	0.64136	0.9769	1.3847	0.27971	-0.7233
-2.1899	-3.2007	-2.9164	-3.7098	-6.0782	-1.7345	-4.8172	-2.956	-2.7526	-3.0004	-3.6887	-3.2848	-3.4908	-2.5372	-2.9088	-2.1065	-2.0309	-4.0546	-3.8044	-3.1838	-3.3489	-3.4004	-3.5992	-1.5146	-1.9998	-3.0779	-3.2585	-2.7754	-3.2369	-5.6923	-2.4289	-4.0616	-5.9729	-4.1414	-5.0596	-3.3675	-3.331	-3.395	-4.7803	-5.3802	-3.816	-4.0813	-3.6959	-5.4373	-3.7786	-2.5889	-4.2736	-3.4471	-4.882	-3.1499
-4.8715	-5.4483	-5.4773	-4.9326	-4.5492	-6.0502	-5.1412	-3.4778	-3.9957	-5.0957	-4.8276	-5.3376	-5.8179	-4.4758	-4.366	-6.5653	-6.1684	-6.901	-7.7656	-5.1409	-6.5545	-6.6511	-5.8574	-6.4508	-6.7626	-5.1549	-7.0349	-6.3716	-4.927	-5.5896	-4.4641	-4.9377	-9.0343	-7.142	-5.1735	-6.0235	-4.2101	-6.5578	-7.0465	-4.7743	-5.7723	-5.1853	-4.7984	-4.634	-6.1346	-3.3453	-4.1863	-4.7586	-5.372	-6.478
-1.1606	-1.3978	-3.8824	-1.5177	-1.9203	-1.375	-0.41889	-1.5533	-1.8177	-0.66189	-1.4983	-1.5896	-2.7466	-1.8857	-4.0351	0.25767	0.70436	-1.3604	1.101	-0.75869	-2.7355	0.48573	-1.8769	-0.50154	-1.138	0.31441	0.56172	-1.2195	1.0051	-0.12894	-0.97924	-2.2552	-0.085276	-1.3737	-1.0669	-0.95867	-1.3948	-0.063497	1.5013	-1.6675	-0.5258	-0.34811	-1.5714	-1.0288	-0.94643	-0.13462	1.6094	-1.0642	1.6589	-2.0705
-4.0363	-5.2559	-1.4797	-2.955	-5.0883	-5.0915	-5.3542	-3.5842	-4.4242	-3.3543	-3.1103	-5.0456	-4.1605	-5.709	-6.7435	-4.2604	-3.8698	-4.9972	-4.5578	-1.2045	-5.5848	-1.2289	-2.3446	-4.3994	-4.4153	-4.0239	-6.0397	-4.9246	-3.7637	-3.0714	-4.8392	-5.4046	-4.6917	-3.2095	-4.0817	-5.1222	-3.6154	-3.948	-3.2412	-2.0934	-4.9712	-3.6601	-3.6756	-2.3491	-4.9225	-2.4552	-4.0144	-5.3576	-3.4053	-4.5833
6.1808	7.707	8.4517	7.1783	8.2107	8.6156	8.205	8.719	6.3538	6.4774	9.165	6.7708	10.739	7.9768	10.13	7.7457	9.5272	9.8303	7.4826	6.847	4.4064	5.9073	8.7023	6.295	6.4999	7.8223	8.4476	7.7935	6.8053	7.3768	5.4156	7.4065	9.1577	8.2791	8.4348	7.6605	7.6467	5.9355	7.4913	7.7288	9.4468	8.8015	8.3495	10.71	10.731	8.3447	6.4936	8.2962	9.5603	6.5948
-2.9272	0.98899	-1.0119	-3.0496	-1.1803	1.2903	-1.9543	-0.90939	-3.0206	-1.913	-2.4555	-0.26136	-3.4135	-1.2598	-0.24969	0.86602	-1.1056	-0.20646	-0.35241	-1.1233	0.5537	-2.9535	0.61799	0.78833	-1.3982	0.49481	-1.9976	-1.1805	0.33607	-2.2604	-1.3483	-1.9145	-2.7658	-1.2582	-1.5604	0.65535	-3.0398	-0.63996	1.7009	-2.1891	-0.65479	-0.83611	-1.4959	-0.0654	0.55094	0.27799	-2.3181	-1.2535	-2.2271	0.77188
0.52635	1.53	-3.9296	-1.3457	-0.62043	1.2609	-0.7207	1.5643	-1.5472	0.4618	-1.8561	0.11255	-1.6391	-1.4044	0.64627	-1.4462	-2.1401	-0.67057	0.22692	-1.0039	-1.1512	-0.82629	1.3649	-0.33006	-2.0956	1.4255	0.62421	1.3582	-1.1336	-0.18808	0.40019	1.0884	-0.15654	-0.42095	-2.0992	-1.6854	-0.26358	0.77579	1.7425	-0.62978	-0.13686	-0.40478	-0.15953	-0.47943	0.76217	0.092313	-1.3724	-1.8135	-0.71271	-1.3071
-1.7534	-1.9871	-0.85397	-1.0814	-2.1725	-0.90706	-0.26616	-2.7253	-1.6967	-2.7923	-0.92036	-0.61028	-1.8549	-2.2382	-4.004	-0.9479	0.64712	-0.14266	-1.1061	-2.0101	0.62609	0.026667	-1.8066	-1.7445	-0.86738	-0.61236	-1.3926	-1.5179	-2.7109	-0.76339	-1.484	-1.5418	-0.88895	0.89408	-2.6133	0.24127	0.48417	0.35936	-2.6603	0.32614	-0.26698	-1.2637	-0.36268	-3.364	-2.605	-0.97298	-2.2829	-1.734	-1.5633	-0.72071
0.59159	2.6929	3.3209	3.3633	2.1264	1.9584	3.6532	0.97075	3.1094	1.3438	2.3674	4.4205	2.7691	3.1212	2.8895	2.8297	1.7475	2.0201	5.1505	4.5387	1.5358	4.0078	0.83966	1.7732	3.3465	1.0939	1.8667	3.2052	1.8056	3.3129	3.5227	3.2514	2.7859	5.5412	2.6663	1.7675	6.122	4.0357	3.6077	2.8554	2.1913	3.0989	0.3247	0.86266	3.5804	0.16613	2.9657	3.5421	3.6602	2.1706
-5.7758	-4.5065	-4.2848	-4.7281	-5.3212	-5.2841	-4.0458	-6.771	-6.5216	-5.5378	-3.2193	-6.6949	-5.0158	-5.94	-4.8535	-4.3472	-5.0179	-5.1165	-4.0175	-7.6028	-4.2572	-5.743	-6.2231	-4.5058	-6.7217	-7.5052	-4.1901	-5.2136	-5.9078	-5.4645	-6.214	-4.1093	-7.1403	-5.6536	-5.4874	-4.9586	-5.304	-5.3417	-5.0257	-6.4543	-5.4415	-5.4691	-6.025	-5.8236	-7.2208	-9.2278	-5.2857	-6.7901	-5.3059	-5.2493
-0.98342	-1.0276	0.5875	-1.0789	-0.72699	0.8457	-0.020339	-2.3075	-0.99572	-0.63622	-3.585	-1.6966	-0.029944	-1.7162	-1.6038	1.3762	-2.3072	-0.59373	-1.3023	-1.2029	-0.030098	0.70592	0.21891	0.66608	0.64654	-1.2162	-1.0746	-1.1846	-3.1485	-0.34517	-2.243	-1.6138	0.97225	-0.92067	0.41413	-0.91507	-0.65135	-0.76377	-1.0841	1.6181	0.0072262	-0.077481	-2.1617	-1.5074	-1.0552	0.44246	0.75125	-2.5525	-1.4581	-0.95394
-21.651	-22.728	-20.591	-24.096	-22.272	-22.908	-20.051	-21.35	-23.135	-21.869	-21.4	-20.997	-21.85	-21.575	-20.998	-21.732	-24.407	-22.71	-22.671	-22.688	-20.809	-23.299	-23.051	-24.171	-23.278	-20.972	-22.243	-24.204	-24.787	-21.907	-22.981	-22.68	-23.746	-21.795	-22.315	-23.829	-22.939	-22.547	-20.88	-21.586	-22.773	-23.46	-21.395	-22.568	-22.09	-23.639	-24.155	-21.48	-22.063	-21.374
2.134	2.6373	4.0939	4.5324	1.9812	3.3148	2.5093	2.0249	-0.72414	2.5037	3.3353	2.2759	1.3724	2.0888	1.3795	3.2642	1.1139	0.48646	0.77934	2.7705	2.3353	2.6781	1.246	1.1562	1.4693	2.9125	1.6725	1.9829	2.4341	1.8352	2.958	2.4112	1.0589	2.8995	3.2031	4.2976	2.6751	2.8621	1.4599	-0.27218	2.8029	2.2473	5.224	3.4773	1.3372	2.229	1.1341	2.4081	1.3656	2.6683
-13.539	-15.464	-15.622	-11.391	-12.372	-17.113	-15.308	-16.582	-14.106	-15.755	-15.643	-14.09	-14.656	-11.918	-15.463	-15.978	-14.983	-15.944	-13.763	-13.954	-12.874	-13.144	-16.445	-12.371	-13.739	-16.063	-17.491	-14.775	-13.823	-13.823	-14.016	-15.12	-14.658	-14.512	-11.292	-14.333	-13.967	-13.235	-14.001	-12.96	-14.916	-16.303	-11.997	-14.627	-14.947	-13.233	-13.396	-13.963	-13.441	-14.624
-3.7843	-3.6107	-6.3879	-3.6923	-3.5571	-4.6599	-2.6983	-2.9631	-5.1668	-2.3179	-5.2767	-3.4073	-3.1943	-2.2994	-1.4426	-2.7953	-3.1937	-2.2401	-2.1101	-4.5131	-3.1277	-3.5588	-4.0532	-5.0807	-5.6527	-2.3482	-3.4824	-3.3543	-3.4114	-4.3902	-6.1122	-6.7822	-4.9019	-2.2163	-2.7082	-3.9826	-3.746	-4.8269	-4.3647	-5.2773	-4.2912	-1.9404	-3.6804	-4.6024	-1.6185	-4.8403	-1.8821	-3.4941	-2.6573	-3.5182
-1.6307	-3.7595	-5.5697	-3.3294	-3.2582	-2.1814	-5.0378	-4.018	-1.7809	-1.4389	-3.2248	-2.9663	-3.3244	-3.265	-4.0517	-2.775	-3.628	-2.5614	-1.6346	-5.4376	-3.8784	-1.6506	-1.0883	-4.1271	-4.5732	-2.2668	-4.6599	-3.2402	-5.2319	-2.882	-2.9428	-4.0252	-0.92555	-3.2452	-4.2526	-3.72	-0.95576	-0.917	-5.8917	-4.5161	-1.0779	-3.5518	-3.6024	-3.1317	-2.3602	-0.40867	-3.7132	-3.1128	-2.9257	-3.729
-13.649	-12.025	-11.428	-10.933	-12.363	-11.683	-14.622	-11.57	-14.415	-14.301	-12.888	-12.634	-14.858	-11.746	-14.055	-13.569	-11.442	-12.04	-13.795	-12.517	-13.453	-11.76	-11.92	-11.008	-12.805	-12.044	-15.297	-12.267	-11.83	-11.368	-12.816	-11.657	-9.2858	-13.253	-10.347	-10.852	-9.0417	-12.36	-12.819	-13.456	-15.049	-10.608	-13.173	-12.145	-12.167	-12.486	-13.339	-14.308	-11.623	-13.457
-4.5086	-4.1565	-3.8893	-3.3223	-3.8847	-0.18223	-1.5733	-1.3007	-4.5797	-2.245	-4.1549	-3.4655	-2.3749	-0.57615	-0.73978	-2.1345	-2.9277	-2.6648	-1.4489	-5.7948	-1.1325	-3.3029	-1.1163	-5.3917	-1.8545	-1.4918	0.040772	-2.0457	0.27326	-2.526	-2.3801	-1.3639	-4.5529	-3.184	-6.3942	0.36527	-3.6097	-3.2667	-2.7701	-3.1255	-2.1873	-2.2515	-3.8253	-3.206	-2.4589	-1.4431	-1.5234	-1.1317	-3.6732	-2.3658
-11.056	-9.973	-9.2608	-11.072	-9.6731	-12.098	-10.661	-12.677	-11.656	-10.554	-11.866	-12.901	-10.567	-11.442	-13.458	-10.889	-9.5335	-11.903	-11.992	-9.6702	-10.005	-12.348	-9.3551	-12.567	-10.598	-12.346	-10.925	-12.646	-12.247	-11.083	-10.077	-9.8682	-9.6894	-11.204	-11.811	-12.111	-11.21	-10.29	-9.542	-11.004	-10.772	-8.8286	-11.705	-10.537	-10.081	-12.129	-11.102	-10.952	-10.216	-13.05
-6.028	-4.9299	-6.976	-4.4305	-4.5426	-3.8731	-3.7257	-5.4035	-3.63	-4.3589	-4.9052	-4.466	-4.8225	-5.3208	-6.3125	-5.6668	-4.2507	-3.9668	-5.516	-5.0706	-4.2378	-6.3029	-4.9897	-3.9625	-2.3818	-4.3791	-3.5221	-4.9521	-4.2776	-5.6888	-5.7684	-3.973	-4.1593	-1.8447	-5.8519	-6.6622	-4.0348	-5.6519	-6.3206	-5.9525	-1.7589	-5.3792	-5.4688	-5.1581	-4.3313	-5.0372	-5.4752	-5.8922	-3.6383	-2.6441
-16.571	-14.215	-12.831	-13.425	-14.648	-16.955	-13.767	-16.349	-15.128	-14.129	-14.573	-16.212	-15.651	-15.995	-15.035	-15.092	-14.417	-13.955	-15.045	-15.197	-14.426	-13.576	-15.275	-14.956	-16.07	-14.41	-14.591	-12.349	-13.477	-14.035	-14.83	-14.286	-13.155	-14.184	-14.748	-14.178	-13.382	-13.816	-12.588	-14.548	-13.884	-14.417	-14.698	-13.431	-14.16	-14.195	-15.995	-13.11	-15.811	-15.133
-1.7277	-2.1489	-0.097895	-0.85576	0.0044601	-2.9055	-1.6668	-2.3426	-1.6401	-0.61035	-0.90102	0.44012	-2.9138	-1.2266	-1.7881	0.18115	-4.8307	-3.2354	-0.38691	0.1252	-0.60245	-1.06	-1.2985	-0.59985	-3.0601	-2.5156	-1.8209	-0.62391	-1.6516	-1.3494	-2.2451	-3.8534	-1.7606	-2.0901	-1.3559	-1.5121	1.3196	-3.0029	-2.5464	0.45181	-0.78838	-0.65988	0.54031	-2.2174	0.049506	-1.4384	-1.5731	0.011842	-1.1651	-1.6043
4.5551	3.1064	4.8292	3.6489	4.3522	5.629	3.5568	5.8581	4.6802	5.6321	4.2961	6.1819	3.1559	5.6069	5.1998	5.0673	7.489	5.1281	6.4619	5.535	6.4912	3.8824	3.5211	5.2088	3.2219	5.6048	4.822	4.3482	3.248	4.9846	5.424	4.1304	5.3522	5.4048	4.9692	4.3507	5.1391	6.1814	5.6727	5.9114	6.4949	3.5058	8.3994	5.916	1.7285	5.5362	5.2144	5.8834	5.0431	6.0062
-1.291	-2.0826	-2.8973	-0.43581	0.060208	-1.3155	0.29699	-1.5744	-1.3707	-0.74238	-0.45903	-2.4244	-1.0908	-1.7431	-2.9225	0.82636	-1.4192	-1.0863	-1.1396	0.33021	-0.7183	-0.59836	-1.0821	-0.49989	-0.37334	-4.1795	-0.86959	-1.673	-0.716	-2.3543	-1.478	0.20513	-2.8006	-0.17984	-3.6936	-0.51547	-1.7534	-0.75265	-2.1007	-0.88267	-0.91903	-3.5888	-0.67217	-0.053749	-2.3859	-1.2489	-2.0735	-2.3063	-0.93394	-1.1612
0.59011	1.957	0.65147	-0.96216	-0.69923	-2.0145	-2.3822	-2.8607	-2.2687	-0.8818	-0.92769	-0.65452	-2.3859	1.1776	0.80386	0.69422	-2.415	-0.18743	-1.4825	0.86479	0.43031	-0.14793	-1.4058	-1.983	-2.1436	-2.8077	-2.4581	-0.24118	-0.97365	-1.2617	-1.1817	-1.126	-2.3226	-0.15445	0.25053	-0.85679	-1.9119	-0.36178	-1.9161	0.19933	-0.48119	-2.8265	-1.8972	-2.2816	-1.5504	-1.7969	-0.36663	-0.33979	0.059415	-2.3048
-1.6302	0.12383	-0.063607	-0.25221	-1.0126	-2.8347	0.12873	1.2583	-0.6695	0.8585	0.31809	-1.6814	-1.6595	0.30414	0.082092	-2.3116	-0.25145	0.3596	-2.1474	1.3331	0.40873	-1.9013	3.3251	-1.164	-0.10786	-0.35976	1.4725	-1.3983	-0.35495	-4.1202	-2.1207	2.0283	-5.2344	-1.4336	-0.15099	0.75898	-0.72906	-0.86645	0.28164	1.2252	1.4082	-0.072618	-3.3438	-2.516	-1.6742	-0.50743	1.0809	-2.1221	-0.43934	0.088967
1.1798	0.81798	1.7355	-0.41997	1.104	-0.76043	2.0004	1.4011	0.78213	1.236	1.3783	0.15838	-1.7674	-1.9618	2.2289	1.7799	1.1471	-0.8566	-0.84878	1.595	1.5341	1.3216	0.11154	2.6186	2.6574	-0.44626	-0.67441	1.2358	0.011177	-0.83144	-0.37139	1.342	2.4465	0.40369	-1.3678	1.791	-0.99886	-0.96538	3.0125	-0.99395	2.4136	-0.42568	2.1967	2.0072	2.387	0.15102	1.3443	1.4762	1.0682	0.88489
-14.819	-13.922	-13.79	-12.898	-15.143	-11.231	-13.701	-14.383	-15.693	-13.011	-12.112	-13.673	-15.641	-12.914	-12.096	-14.13	-15.449	-14.957	-15.598	-15.525	-13.936	-14.373	-14.539	-13.221	-13.472	-12.543	-11.079	-14.424	-13.861	-11.028	-14.076	-12.513	-10.709	-13.563	-15.251	-13.334	-12.207	-13.055	-12.77	-15.583	-14.989	-15.378	-14.476	-15.474	-14.572	-14.078	-12.58	-13.847	-13.974	-15.544
-11.544	-13.507	-9.4005	-13.304	-10.183	-13.303	-11.905	-9.2828	-11.799	-12.175	-10.536	-13.365	-11.179	-10.776	-13.172	-11.071	-9.9684	-11.253	-9.4967	-11.927	-12.229	-11.84	-13.405	-10.81	-12.61	-12.159	-14.355	-12.077	-10.382	-11.296	-12.463	-10.23	-11.69	-13.194	-10.968	-11.044	-12.99	-9.5509	-12.003	-10.323	-12.448	-14.536	-10.298	-14.479	-11.656	-9.0956	-10.366	-13.067	-11.355	-12.035
-13.493	-12.577	-12.672	-13.593	-11.857	-14.031	-12.837	-14.942	-11.957	-15.416	-12.705	-11.423	-12.963	-11.344	-13.211	-12.133	-12.115	-14.884	-13.342	-11.721	-10.16	-13.946	-14.507	-13.687	-13.647	-13.298	-10.664	-13.597	-13.987	-12.923	-12.395	-10.901	-12.597	-11.48	-12.313	-12.648	-11.937	-14.655	-11.26	-13.427	-11.819	-10.822	-13.306	-13.501	-12.816	-12.285	-12.351	-10.502	-12.175	-14.14
-13.574	-13.729	-11.3	-12.645	-14.121	-12.913	-14.334	-14.113	-12.755	-11.455	-14.294	-12.041	-12.259	-11.633	-11.351	-11.751	-12.514	-14.237	-14.255	-11.847	-9.7248	-10.861	-14.567	-11.889	-13.229	-13.004	-14.588	-14.225	-11.995	-13.876	-10.224	-13.988	-12.597	-13.239	-13.03	-11.193	-13.829	-14.327	-14.254	-11.679	-12.851	-14.53	-11.408	-13.663	-11.918	-13.004	-12.117	-10.901	-13.919	-13.474
-10.92	-11.282	-12.222	-11.482	-10.31	-11.849	-12.097	-12.951	-10.83	-10.948	-10.937	-14.085	-11.204	-10.67	-11.029	-11.393	-11.926	-11.024	-12.415	-12.72	-8.8823	-12.988	-9.1117	-10.058	-11.802	-11.234	-8.8335	-10.689	-11.966	-12.22	-12.011	-12.997	-12.46	-11.133	-11.55	-10.006	-13.133	-11.548	-10.272	-12.153	-12.857	-12.371	-13.356	-12.17	-10.619	-9.8651	-10.782	-10.562	-11.117	-14.131
-4.1815	-3.5228	-1.8315	-2.9394	-5.2583	-5.2968	-3.7229	-4.7648	-4.7492	-2.2081	-4.8175	-4.5576	-3.383	-3.1521	-2.2309	-4.3514	-2.349	-5.7647	-2.1743	-3.0224	-4.4675	-4.3689	-4.1158	-4.2204	-3.5473	-2.2616	-3.4491	-3.9733	-3.8486	-2.4969	-3.1291	-3.9116	-3.838	-6.1439	-7.6244	-3.4141	-1.8634	-4.4409	-5.7883	-3.6652	-3.2376	-4.9651	-2.3646	-3.9827	-5.8809	-3.9477	-3.4387	-4.5223	-1.3902	-4.5496
-11.095	-11.708	-12.915	-11.633	-11.619	-11.562	-11.004	-10.523	-13.005	-9.9192	-11.686	-9.6895	-11.917	-12.783	-12.914	-12.573	-11.327	-12.476	-12.467	-11.123	-12.849	-11.795	-10.349	-8.8946	-11.795	-11.557	-11.313	-10.438	-10.642	-11.646	-9.8027	-11.261	-9.7893	-9.7433	-11.3	-12.455	-9.615	-11.224	-10.428	-12.316	-12.082	-13.204	-11.168	-12.772	-10.634	-11.35	-10.428	-10.041	-12.71	-10.46
9.7181	8.5492	6.9947	7.1652	6.8738	9.4227	10.062	9.2553	9.5462	6.8682	7.1728	7.7091	7.5421	10.372	5.324	6.2031	8.6703	8.5239	8.1203	9.5636	9.266	8.3545	6.2044	11.608	8.9186	8.1058	7.5866	9.0881	10.881	9.7168	10.194	8.7879	7.4815	8.5213	8.9693	7.6781	8.7524	8.3405	7.3477	10.825	8.0629	8.2598	9.2097	8.0281	8.6279	9.95	9.402	8.2404	9.4655	8.2849
-0.31721	0.073469	-0.94979	-0.053606	-1.6801	1.9946	1.3656	0.70504	0.94109	-0.10242	-0.29102	0.3861	0.77954	1.2509	-0.9964	1.066	-0.7357	1.4668	1.3428	1.0495	0.17306	0.93511	-0.069611	1.0122	3.2889	-1.3746	2.619	-0.87676	0.34915	-0.18124	0.25946	1.7665	0.22417	1.7167	-0.88357	0.16753	-0.4492	1.5075	2.0267	2.6555	2.8401	1.4293	0.92836	-0.67358	2.6699	0.72956	-0.37806	1.0857	0.16279	0.38839
3.9027	5.0516	5.6673	5.4227	3.7445	7.1659	4.238	4.781	4.3577	5.2021	4.8157	4.0449	4.3939	3.6797	4.7419	3.3764	3.3522	6.1739	5.7636	4.7766	7.084	7.1539	5.7005	5.1592	4.4192	6.5914	5.0601	6.4778	4.1696	3.3357	5.0904	4.8573	4.7302	3.2356	5.1925	6.4704	4.4723	4.855	5.9126	2.5972	7.3378	7.409	5.0004	4.0963	5.099	4.7718	4.6731	3.6949	4.8768	5.7472
-3.8844	-3.6481	-4.6246	-1.9549	-2.5117	-2.2963	-3.9375	-4.86	-5.9338	-0.86778	-2.7484	-4.0593	-4.0117	-3.5163	-3.1446	-4.964	-3.363	-0.44131	-7.7623	-2.7561	-2.5328	-2.2918	-4.9081	-5.1635	-4.2237	-2.9317	-4.8266	-4.3525	-3.482	-4.2636	-5.2643	-3.17	-1.2062	-4.4711	-3.0342	-3.074	-6.3686	-2.02	-5.3209	-3.3282	-0.92493	-3.7368	-2.5707	-4.5166	-4.6005	-3.4833	-5.8492	-2.6128	-4.3696	-3.7498
1.6264	-0.63099	-2.5961	-0.45472	-1.7064	1.6543	1.2678	-1.1395	0.24542	0.37017	-1.8327	-0.88879	0.12392	-1.1947	-3.0224	1.7353	-0.03058	-0.087901	-1.684	-1.1448	0.23254	-1.976	-1.2861	1.0276	-2.1223	0.7163	-1.6887	-1.1028	0.8469	-3.9709	-1.1812	-2.5812	-1.3837	-0.32536	0.42784	0.64293	-0.62864	0.72865	-0.015675	-1.2355	-0.11671	-1.5872	-2.2122	-1.224	2.5017	-1.5511	-0.80163	0.24984	0.44477	-2.3614
-11.917	-14.769	-15.799	-15.404	-15.367	-15.084	-14.28	-11.306	-12.982	-14.255	-11.766	-13.973	-13.125	-13.977	-12.684	-16.149	-13.415	-13.881	-14.926	-15.735	-14.62	-12.797	-13.907	-14.285	-13.474	-14.678	-13.148	-12.106	-14.282	-14.014	-15.127	-16.024	-15.78	-15.133	-13.372	-14.131	-12.946	-13.782	-15.48	-13.962	-14.558	-16.028	-14.538	-13.62	-12.96	-14.594	-12.517	-12.786	-15.795	-13.688
2.5126	5.6489	5.2512	5.2149	2.0056	4.0504	3.7969	6.841	4.4971	5.5369	7.1411	5.9815	4.8057	4.8755	4.1847	5.5775	4.4041	6.0488	3.0827	4.5062	3.1567	3.8073	4.9425	4.2601	4.9578	4.814	4.413	5.4147	5.2241	4.5503	4.4911	4.7752	3.8042	4.7573	5.8229	4.2668	4.1197	4.0493	3.8416	4.1838	3.8511	4.3487	3.9179	3.8793	4.7263	3.9218	4.4267	3.7256	4.1635	3.414
0.27614	-0.99408	-1.763	0.65939	0.14544	1.0557	0.13277	-0.62823	0.83472	-1.1714	0.59354	1.0504	0.97372	-0.031563	0.47612	0.50349	2.6308	0.9481	2.4993	1.3013	-0.078759	0.88711	-0.43273	0.78574	0.57736	0.47572	0.88049	0.80948	2.0578	1.2234	1.3563	0.4003	2.466	-0.9926	-0.12846	-0.10097	0.35334	-0.45752	2.0056	1.0731	2.182	1.139	-0.071047	0.58181	0.51461	0.18809	1.172	2.1042	-2.8255	2.7453
0.3154	1.2789	0.0081966	1.146	-0.25085	-1.4858	-1.4803	-0.69488	-0.82234	-0.24812	0.18646	-2.0946	-1.4951	1.0555	-0.061517	0.85716	1.167	0.41547	1.5291	-2.5379	-0.16018	-1.3433	0.78759	0.0092289	0.013452	-0.34112	-1.1056	0.083674	1.8251	0.47023	-0.33971	-1.4228	-0.15334	-0.59868	-0.76291	1.4849	-2.054	0.0076181	-1.3118	-1.3255	1.1312	1.4261	0.78727	-2.2596	-0.62007	1.0828	1.8005	0.43016	1.6269	0.80499
-3.9097	-5.8247	-3.7084	-4.9208	-1.7295	-6.6068	-3.463	-4.4247	-1.7753	-4.7271	-4.5188	-2.9295	-2.064	-3.0181	-4.663	-3.7679	-4.3255	-4.0205	-3.1517	-4.4485	-5.5067	-2.6693	-5.5809	-3.276	-1.454	-4.2181	-2.9668	-4.1733	-2.5492	-4.1852	-3.7091	-4.421	-4.3114	-4.546	-3.9788	-3.1358	-4.8513	-3.4212	-5.8981	-3.0337	-1.0489	-3.8071	-3.1697	-5.8037	-2.8794	-3.9312	-3.7463	-4.3434	-5.2625	-4.3287
-4.4468	-3.5923	-3.5297	-3.3561	-1.9792	-2.9443	-2.6595	-3.0499	-2.5026	-2.9639	-4.1244	0.025616	-1.7323	-3.9911	-3.2154	-2.9093	-3.3687	-0.83255	-3.5808	-5.1567	-3.7901	-2.0979	-1.5637	-3.0362	-2.1677	-1.4912	-1.7922	-2.8911	-3.1866	-2.5728	-3.6111	-3.6469	-2.8934	-3.0566	-3.3085	-3.1592	-2.4668	-3.8183	-3.6821	-3.7343	-2.3358	-2.7591	-3.7453	-2.6346	-1.5426	-3.3006	-2.9865	-4.4722	-4.7573	0.016925
-4.3809	0.53961	-0.64261	-2.9838	0.096983	-3.2528	0.94929	-1.094	-1.0355	0.28703	0.8404	-2.1248	-0.87059	-1.073	-2.3889	-2.4215	-1.1617	-1.6581	-2.8484	-0.29698	0.46486	-0.2171	-0.4799	-3.5744	-2.2227	-1.5067	-3.5747	0.015956	-0.97005	-1.1824	-3.3962	-3.058	-1.5574	-0.2447	0.14544	-1.4869	-1.4101	-2.9781	-1.7954	-2.8088	-0.64885	-2.6214	-0.90606	0.31669	0.15422	-1.3949	-2.8823	-1.1677	-1.5571	0.7383
0.83294	-0.82665	-1.94	1.3351	-0.013665	-1.4825	1.7647	-0.69997	-1.1063	0.46062	0.6986	0.26514	0.92096	1.3889	0.5393	0.099463	1.3793	-1.268	-0.064503	1.5884	-0.45926	1.7274	0.479	0.29579	-0.40609	1.4157	0.53419	0.027552	0.31805	1.5096	0.88149	2.6045	-0.89734	-2.1936	-0.89921	-0.70599	-1.7558	-0.05205	-0.83548	-0.80136	-0.10204	1.4385	0.16152	-0.48905	-0.45419	0.24058	-1.4901	0.62356	0.050207	0.31944
-15.542	-15.252	-16.414	-15.763	-15.321	-14.748	-14.341	-14.697	-15.834	-13.497	-13.802	-13.909	-15.866	-16.134	-13.589	-15.699	-15.941	-14.748	-13.852	-13.243	-15.825	-16.252	-14.562	-15.972	-14.043	-14.106	-17.802	-14.826	-14.456	-12.592	-14.114	-15.524	-14.883	-18.063	-12.625	-14.854	-15.188	-15.875	-15.009	-13.444	-15.218	-13.916	-14.677	-11.923	-14.857	-16.719	-13.131	-14.589	-14.939	-13.942
-3.1754	-1.4289	-2.166	-0.58733	-2.0147	-2.1541	-2.7765	-3.2963	-2.5921	-1.323	-3.4721	-2.9773	-1.8531	-1.1015	-3.0602	-2.2511	-3.468	-3.6209	-4.1279	-3.1573	-5.152	-2.8111	-3.0861	-0.77217	-1.1683	-1.2172	-2.7698	-3.506	-0.95058	-2.2555	-3.6994	-4.6581	-2.9782	-2.5648	-1.8285	-1.114	-0.66328	-2.6484	-3.4251	-0.94636	-3.0444	-3.174	-2.3411	-0.48525	-2.7372	-2.2913	-1.5661	-2.1985	-1.4036	-2.8627
-1.9533	-3.3882	-4.5245	-2.4429	-2.7717	-4.9426	-4.3975	-3.7124	-3.3767	-4.0829	-3.703	-2.631	-3.3459	-4.1478	-3.9033	-5.772	-2.5884	-5.523	-3.536	-2.7641	-5.074	-5.4893	-1.8375	-4.1224	-2.3414	-0.93816	-3.6842	-4.8779	-3.5999	-3.0859	-4.0869	-5.7281	-4.458	-3.7414	-4.6559	-2.5282	-1.9883	-3.3506	-4.6423	-3.3556	-4.3969	-4.2894	-2.5107	-4.7909	-5.9299	-3.2124	-2.688	-2.5367	-3.9331	-3.1658
-19.792	-19.576	-17.028	-20.77	-19.413	-21.354	-21.216	-22.489	-22.811	-20.693	-20.239	-20.337	-20.335	-22.588	-19.623	-20.34	-19.931	-21.403	-21.275	-20.823	-20.747	-22.389	-17.413	-22.145	-19.607	-20.817	-20.919	-18.849	-20.127	-20.525	-22.906	-21.03	-19.526	-20.808	-22	-21.334	-18.956	-21.262	-19.92	-21.373	-20.139	-18.708	-19.582	-21.155	-21.639	-19.575	-21.884	-19.517	-21.301	-23.809
-1.788	-2.788	1.6903	-0.9413	-0.55282	-0.19233	0.92239	-3.1132	0.11649	0.55602	-0.014083	0.61991	0.13011	0.90517	1.9734	-0.74719	0.9166	1.2001	0.29399	-1.429	-2.1348	-1.0331	0.46515	-2.3563	-2.1261	-2.0819	0.098637	-1.6551	0.96977	-0.90449	-1.3306	-0.11908	-1.2448	-2.8291	-1.4036	0.34411	-1.6234	-0.20642	1.1206	0.59063	0.26558	0.12593	0.12694	-0.78799	-1.1097	0.14358	0.35987	1.3442	-1.4892	-0.42594
-15.481	-11.98	-14.257	-15.872	-13.019	-14.978	-15.699	-14.995	-14.281	-16.296	-12.804	-13.49	-14.368	-14.308	-15.599	-15.936	-15.885	-16.045	-14.446	-13.63	-12.871	-14.115	-15.944	-14.127	-14.418	-14.114	-13.849	-14.311	-14.618	-11.609	-15.129	-16.382	-14.739	-14.465	-15.507	-15.394	-13.754	-13.296	-15.211	-15.546	-13.538	-14.979	-15.797	-15.432	-14.463	-14.205	-13.743	-15.277	-17.079	-13.19
0.037371	-0.71766	-1.3367	1.2451	-2.0965	-0.026558	-0.1613	-0.67817	-1.8768	0.63627	-0.64019	2.1821	-1.961	1.1076	-1.5075	-0.70421	-3.0867	0.022673	0.15259	1.5327	-0.81409	-1.1436	-0.98843	-0.39844	0.53982	-2.1568	-0.27311	-1.6474	0.5966	-1.6935	-0.032729	1.9512	-0.99927	-0.84835	-0.076886	1.0945	2.0792	-0.45672	-1.8474	0.95618	0.62515	-1.8147	-2.0548	0.54629	-2.0392	-1.4286	-0.92887	-1.3817	0.54248	3.1657
-4.2958	-2.0581	-3.4308	-3.2828	-3.2051	-2.5985	-2.3589	-2.8308	-1.6671	-3.5035	-3.7091	-3.9289	-4.457	-2.6615	-3.2876	-4.5715	-3.9559	-3.9019	-2.2179	-2.2374	-3.6747	-1.5762	-0.68183	-4.4157	-1.17	-1.4653	-2.6719	-3.1216	-3.5179	-2.1684	-2.5961	-3.0645	-4.7159	-2.4264	-2.7263	-2.0175	-3.8364	-2.2014	-2.7917	-2.0514	-1.9807	-4.8631	-1.3099	-1.7966	-2.3489	-3.9213	-2.7847	-2.1412	-2.9518	-3.5363
-13.835	-14.128	-13.695	-14.229	-13.086	-11.842	-11.246	-11.373	-12.038	-12.628	-12.307	-14.168	-10.13	-11.204	-12.316	-12.137	-11.951	-9.1693	-10.542	-11.873	-12.03	-11.834	-14.427	-10.592	-12.067	-10.221	-11.757	-10.556	-11.112	-11.976	-11.208	-11.331	-9.4204	-10.407	-10.2	-9.7284	-10.365	-13.2	-12.781	-10.305	-9.6525	-9.4488	-12.768	-12.964	-11.732	-11.582	-11.427	-10.786	-12.245	-12.713
-21.078	-21.451	-20.226	-23.006	-20.622	-20.382	-20.868	-24.624	-21.876	-20.528	-25.205	-21.869	-22.168	-24.119	-23.102	-23.427	-23.942	-23.417	-22.028	-21.817	-21.665	-21.034	-20.956	-22.825	-22.205	-22.825	-21.617	-21.762	-21.299	-21.742	-21.115	-21.535	-23.393	-21.659	-21.565	-23.457	-21.016	-19.973	-22.397	-23.662	-21.673	-24.125	-22.029	-21.614	-22.143	-21.45	-24.582	-22.381	-21.987	-22.984
5.5654	6.8422	7.419	4.7081	6.4638	8.0539	4.9505	10.507	4.8881	6.769	9.8564	8.2979	8.0187	9.1334	6.9421	7.7973	6.857	9.4152	7.1724	8.85	6.7479	9.7157	7.4492	6.7078	5.4604	9.1356	7.3576	7.2957	5.9257	7.2278	7.685	8.2578	6.3982	8.017	7.86	10.373	6.7506	7.8018	6.1436	8.4223	8.1203	7.2408	10.146	7.863	7.9092	8.6722	6.6216	9.0068	7.2199	6.9561
-12.458	-12.445	-12.744	-14.004	-14.028	-13.356	-12.996	-15.02	-11.075	-14.378	-14.421	-12.163	-11.431	-12.375	-12.801	-13.775	-13.406	-16.495	-12.674	-14.88	-14.973	-12.796	-15.587	-14.447	-14.667	-13.107	-10.393	-13.874	-12.362	-10.309	-11.568	-13.585	-14.256	-13.059	-11.963	-10.575	-14.32	-14.467	-13.75	-16.121	-12.651	-12.417	-15.657	-11.683	-13.198	-14.71	-14.251	-12.384	-12.704	-15.389
-14.637	-12.229	-12.869	-13.165	-11.836	-14.743	-13.509	-13.837	-12.805	-14.93	-12.752	-15.427	-12.63	-12.126	-13.038	-11.74	-12.483	-11.794	-10.847	-14.712	-15.857	-13.386	-13.195	-12.881	-14.158	-14.106	-12.775	-13.602	-16.534	-13.627	-11.838	-13.034	-12.957	-14.695	-12.754	-13.62	-14.391	-13.822	-12.676	-11.561	-11.849	-12.986	-11.13	-14.342	-12.516	-13.553	-13.313	-14.606	-11.44	-14.461
-10.346	-9.7534	-8.8517	-8.5876	-9.7228	-6.7068	-8.9121	-8.2827	-9.4562	-8.3758	-11.34	-9.23	-7.4387	-8.5046	-7.4422	-6.9395	-7.9012	-9.6388	-10.154	-9.3048	-10.029	-10.558	-9.0694	-8.0091	-10.246	-9.2316	-9.982	-8.9085	-9.1948	-8.8808	-10.209	-7.2606	-9.8159	-10.096	-9.2542	-8.6311	-8.2514	-11.367	-7.0814	-10.639	-9.8804	-8.552	-9.3833	-10.475	-10.158	-8.3363	-9.8446	-8.0857	-9.2476	-6.9205
-0.3228	0.22993	0.88849	1.1184	-0.2084	-0.61389	1.8644	-0.86408	-1.7904	-0.1529	-0.17595	0.41035	-1.0338	-1.6163	0.74344	-0.23807	-1.5234	-0.64951	-0.83988	-3.4751	-1.3456	1.3911	-0.087877	0.2195	-1.6862	0.4431	-0.86848	-1.8877	-1.4953	0.38457	-0.14835	0.38227	0.57534	-1.199	-0.0026301	1.2512	-1.6433	0.31503	-0.60921	-1.4099	0.93555	0.17114	-0.48763	0.9747	0.53243	0.35684	1.3492	1.1415	0.84217	-0.50741
-13.372	-14.689	-12.453	-11.722	-14.483	-13.073	-11.99	-13.841	-12.55	-12.308	-13.926	-13.995	-11.946	-12.382	-15.194	-12.338	-14.075	-12.799	-13.408	-12.874	-13.111	-13.552	-14.216	-10.17	-13.936	-14.761	-11.594	-11.994	-10.724	-11.997	-12.502	-14.869	-13.015	-13.17	-12.822	-12.297	-12.779	-14.521	-12.607	-13.472	-13.073	-14.181	-11.745	-11.711	-12.181	-12.373	-12.219	-12.396	-11.86	-13.735
7.6799	5.7044	10.568	8.9811	9.5612	7.8648	9.1068	8.6997	10.922	7.896	9.6397	10.532	6.5938	6.8629	9.1139	9.6593	7.8924	10.914	9.1386	6.459	9.7276	7.5054	6.2552	5.8396	6.7799	9.4779	10.742	7.6764	8.2011	8.6045	7.5979	7.1023	10.044	8.7312	9.013	7.1835	8.2963	7.5099	8.0907	8.1233	7.1012	9.2266	7.5402	8.3412	6.6178	7.6799	9.9143	7.925	7.5747	8.3595
-0.67123	-5.1644	-1.1155	-4.7324	-2.55	-4.5095	-2.2072	-3.7136	-3.2498	-1.0917	-0.35285	-2.3077	-1.8317	-2.3129	-3.9744	-2.0571	-0.83515	-0.46758	-1.5117	-2.3736	-2.9152	-1.8594	-0.98683	-0.71195	-2.1581	-0.94577	-0.19025	-2.4582	-2.7811	-1.2591	-1.9187	-3.6157	-1.0714	-0.989	-2.9505	-2.7587	-1.1268	-0.36054	-0.33294	-4.1804	-0.73867	-2.9784	-2.6667	-4.5463	-4.2564	-0.75639	-1.9797	-3.4638	-2.6789	-2.5767
-3.6165	-5.0129	-1.6786	-2.6338	-2.9404	-2.774	-4.4653	-3.5931	-3.2453	-4.1839	-0.2816	-3.4877	-4.5322	-1.6651	-3.5054	-1.421	-2.1916	-5.5394	-3.3314	-2.7056	-1.4777	-2.2805	-3.2607	-2.7557	-3.5861	-4.3711	-3.5846	-3.2478	-2.5899	-3.2212	-4.1623	-4.1448	-3.2179	-0.3753	-3.4019	-1.5263	-1.2621	-4.4305	-4.2668	-5.0071	-3.5474	-3.2398	-2.7862	-0.84331	-3.8373	-0.70322	-3.4621	-3.9523	-3.3391	-2.2977
-3.7155	-0.75418	-2.4306	0.52334	-1.5917	-2.2055	-3.6089	-2.1441	-1.553	-2.0694	-1.2291	-2.4293	-4.4769	-0.34507	-2.2928	-1.0249	-1.8911	-0.79437	-3.082	-3.3729	-3.1604	-3.6953	-1.738	-0.15152	-1.4887	-4.6078	-1.705	-2.4533	-1.1556	-3.8332	-3.5566	-1.5457	-1.2212	-1.0514	-1.4076	-0.92331	-1.1485	-2.5693	-1.3343	-0.97121	-0.76194	-2.5956	-1.9672	0.10815	0.37698	-0.4739	-2.7908	-2.5661	-3.2899	-1.8864
-7.5964	-9.8236	-9.3443	-9.0986	-10.02	-10.184	-8.5758	-12.859	-11.219	-9.4801	-6.3526	-7.9603	-12.355	-8.8122	-10.737	-11.028	-9.4349	-9.6977	-9.1876	-11.014	-6.4628	-9.3195	-10.703	-7.4165	-9.5408	-7.6901	-11.772	-10.996	-9.3785	-10.795	-7.1842	-7.9479	-10.766	-8.4051	-8.8109	-7.9513	-12.562	-8.606	-10.237	-7.5941	-8.2112	-7.4892	-10.972	-9.5378	-9.0315	-10.71	-9.9105	-9.6149	-9.4595	-9.0039
-2.0611	-4.3969	-5.4746	-4.0587	-5.5703	-5.2298	-4.5039	-3.8882	-3.1485	-3.6597	-3.7637	-2.617	-5.159	-1.6991	-2.4739	-5.2011	-4.3544	-3.0762	-3.9775	-4.8582	-2.9311	-2.6912	-3.295	-6.5889	-3.7083	-4.9307	-2.9473	-4.5639	-3.633	-0.88483	-2.8833	-2.6269	-3.2932	-3.1761	-2.6065	-3.0275	-5.5239	-3.7659	-3.0042	-4.1113	-4.7519	-3.7437	-0.84612	-2.4334	-3.2953	-5.1661	-5.7488	-3.3429	-6.0051	-4.6292
-0.40723	0.37167	0.56301	-1.6067	-0.84205	2.9667	-0.13441	1.2506	2.3803	1.2917	-3.1104	-0.10847	1.6409	-3.0935	-0.20444	-1.4839	-1.7765	0.64381	0.63814	0.82315	0.78842	0.56104	-0.023174	1.4848	1.9858	-1.5707	1.2649	1.5412	0.43628	1.1523	-0.77335	-0.26137	-0.20895	-0.20375	-0.46966	1.3404	1.3671	0.38142	-1.0668	0.30545	-0.29225	2.4198	0.69228	0.26139	-0.24036	0.32138	-1.2507	-0.44987	1.0899	0.4882
0.213	-0.70953	-4.0149	-1.9273	0.43962	-0.48425	-1.4873	-2.8792	-0.094055	-0.46996	-2.3507	-0.52757	-1.1945	-2.4767	0.013584	-3.4242	-2.5169	-3.1305	-1.6083	-2.76	-1.7497	-2.5144	-2.832	-3.3521	0.82237	-1.757	-0.44542	-2.0206	-0.93324	-3.3719	-1.2206	-0.70939	-3.434	-2.6218	0.43155	0.70438	-1.8349	-1.5019	-0.428	-2.3605	-0.28753	0.75553	-0.52438	-3.6935	-5.4037	-2.3331	-1.6253	1.6535	-1.7722	-1.7291
0.26634	3.4084	3.2382	2.5806	3.1565	-0.50524	0.77862	3.379	0.31467	-1.6036	2.1155	1.7342	2.6971	2.8345	2.2099	2.689	1.1428	3.0243	0.22797	2.2167	2.1878	1.9253	2.2789	3.1193	2.5658	3.807	1.1255	0.06946	1.4496	2.2179	0.72767	3.6513	2.2042	0.105	0.69153	0.48574	1.0541	1.662	0.12054	1.5847	1.4441	1.0676	1.3781	2.0036	0.62166	1.5653	2.0029	1.7459	0.60925	2.6489
-6.7437	-4.889	-5.4098	-5.0988	-5.5403	-4.5763	-5.2233	-2.0977	-3.2739	-5.0211	-5.5619	-2.3354	-0.90107	-4.5206	-3.9846	-1.644	-1.8505	-4.1334	-4.2383	-6.2037	-3.2323	-3.291	-4.986	-2.5161	-1.6968	-3.5762	-1.9216	-2.0568	-3.3047	-3.3139	-2.69	-3.1822	-2.915	-2.0527	-2.8342	-3.8984	-4.3094	-5.678	-3.5325	-4.7362	-2.9682	-2.9212	-2.7185	-4.6404	-3.9296	-4.2417	-3.2499	-4.9574	-3.3135	-4.4292
-2.0883	-5.4242	-4.8136	-4.7194	-2.8683	-4.1054	-2.2422	-2.7466	-2.105	-2.3988	-0.16613	-2.8757	-0.69058	-2.1159	-2.9361	-3.4707	-0.91341	-1.3071	-2.3671	-3.6224	-0.064213	-3.4319	-1.166	-3.633	-1.6517	-1.1702	-0.16076	-3.5376	-0.89069	-2.3292	-1.5635	-2.6285	-3.3654	-1.8399	-4.7209	-3.289	-1.4891	-3.3433	-2.4847	-2.5918	-2.9325	0.041128	-1.8191	-1.6178	-3.5763	-5.758	-5.9691	-0.83758	-1.273	-0.61589
1.0966	2.2503	2.6031	2.1693	1.4715	3.6623	0.024366	-1.9284	-0.0058	2.2804	1.826	0.86856	0.57851	0.83237	0.73646	1.4051	1.8388	1.6072	-1.3158	0.69552	0.0057371	0.42092	-0.097281	2.4624	1.111	0.9485	1.5127	0.41986	2.495	-0.67356	-0.9885	1.2531	1.3176	2.3767	1.9249	1.6339	1.5865	1.2194	-1.3337	-1.3248	0.34537	0.78865	-0.25555	2.3405	1.1096	-0.55783	1.2642	0.63268	2.6941	2.1165
-2.6115	-1.4639	0.055122	-0.53938	-1.1796	-2.425	-0.2986	-1.7136	-2.6163	-3.6234	-3.1956	-0.8278	-1.5234	-2.256	-0.3875	-2.348	-2.1225	-0.99499	-1.8709	0.34367	0.68292	-2.2247	-2.3126	-0.8127	-0.87962	-1.9066	0.27889	-3.7461	-2.082	-0.32738	-1.9773	-1.6046	-0.87534	-1.317	0.32811	-2.3605	-2.8419	-1.58	-2.2059	-3.0127	-1.6999	-0.066761	-0.57009	-1.2577	-3.017	-2.3107	-0.23892	-3.0341	-1.6397	-1.3098
-10.397	-12.866	-15.294	-13.574	-13.398	-12.615	-14.277	-13.388	-15.099	-14.423	-12.157	-16.026	-11.787	-12.896	-11.483	-14.315	-11.795	-14.386	-13.502	-12.322	-13.794	-10.704	-16.024	-12.545	-13.628	-12.688	-13.289	-11.301	-14.336	-12.063	-15.038	-14.024	-12.033	-13.048	-13.661	-13.82	-13.483	-13.612	-12.896	-14.055	-12.882	-12.318	-13.362	-11.065	-12.215	-12.996	-16.262	-15.047	-10.791	-14.568
-0.52659	-3.218	-3.1879	-0.55682	-0.68701	-2.027	-1.5526	-0.14405	-1.5862	-1.2981	-0.78211	-0.38731	-1.2119	0.3299	1.07	-3.873	-1.4596	-1.2632	-2.4315	-2.9944	0.94328	1.1634	-2.6765	-0.60287	-1.6003	-2.04	-0.31879	-1.1219	-2.3696	-2.2843	1.5159	0.68506	-0.87952	0.99367	-3.4441	0.1947	-1.0025	-1.799	-0.097589	-1.6437	-2.7065	-0.81121	-1.3602	1.0697	-1.7141	-0.96097	-1.9884	-1.9961	-1.0465	2.1089
-1.0085	-1.2108	-0.67722	0.60638	-0.2164	2.1614	1.1902	-0.45741	1.2411	-0.17876	1.1892	-1.1686	-0.40468	-0.14009	-1.0885	-0.14245	-0.27471	-1.2377	0.53975	2.3794	-0.77436	0.67955	-0.70422	-0.17274	-0.17051	-0.29205	0.43527	-1.7507	0.73327	0.36774	-0.65305	-0.61946	-1.9956	1.178	1.7207	0.53429	0.87003	-0.98972	-0.3442	-1.0428	-1.6936	-0.088557	1.8379	-1.2547	0.042488	0.033641	-0.3889	1.9459	-2.2678	0.86096
-8.1477	-7.3785	-9.0221	-8.0229	-10.242	-10.663	-8.8147	-10.424	-9.3739	-9.0214	-10.219	-8.6554	-10.304	-8.7332	-6.2957	-9.7514	-8.5225	-8.7861	-8.6356	-8.2065	-8.9098	-9.6898	-6.8428	-10.584	-8.2554	-10.095	-9.6422	-9.213	-7.4943	-12.013	-11.071	-8.5801	-8.2586	-8.4715	-9.9747	-11.75	-11.008	-8.9371	-7.753	-8.4767	-8.7059	-8.2397	-8.9105	-5.4672	-8.228	-8.7578	-7.1984	-9.6113	-7.5158	-10.505
-3.237	-2.4936	-2.6253	-3.2962	-1.9478	-1.1121	-3.0598	-3.5989	-2.2554	-2.6154	-2.1643	-2.2344	-0.20172	-3.1059	-1.9339	-2.1423	-1.8797	-1.8429	-4.5855	-2.9951	-2.8134	-1.3081	-3.1239	1.2529	-2.7998	-2.5371	-3.3488	-1.5032	-2.3219	-2.15	-2.027	-3.1237	-1.7484	-1.5585	-3.787	-2.9053	-4.8114	-1.3746	-2.7102	-3.1662	-0.75872	-3.815	-2.1807	-2.5016	-1.0712	-2.8438	-1.643	0.13337	-2.8626	-1.1184
-1.4998	-4.1809	-0.0041366	-1.1777	-4.542	-4.4966	-1.1118	-2.6578	-0.63279	-0.11295	-4.0189	-3.3066	-2.8399	-1.8827	-1.405	-3.3504	-4.1667	-3.0574	-2.4401	-5.0844	-3.4724	-2.0582	-4.0352	-2.3288	-0.13093	-1.7708	-1.499	-3.2206	-3.1694	-2.8068	-0.91933	-2.1141	-2.1012	-4.3385	-1.6151	-5.7489	-4.0857	-2.591	-2.9791	-3.1292	-2.6787	-3.6588	-1.0219	-4.2274	-3.6198	-1.282	0.10156	-2.4377	-2.5914	0.01993
-4.9423	-4.2661	-6.6614	-7.2155	-6.1766	-5.918	-9.001	-4.6476	-7.2877	-5.7606	-7.2131	-4.2085	-5.6639	-7.1991	-5.4853	-6.7578	-3.114	-7.271	-5.9287	-6.771	-7.6004	-4.0276	-5.755	-4.6098	-7.8506	-6.1144	-6.8622	-5.1996	-6.3404	-5.2509	-7.2511	-6.505	-5.1277	-7.4975	-5.8609	-7.9125	-5.3222	-5.5558	-7.5693	-6.9133	-7.0537	-6.9651	-9.4267	-5.7874	-6.337	-6.2273	-3.6604	-5.776	-8.2638	-6.061
-2.5089	-3.0144	-3.9056	-2.7549	-6.1351	-4.9001	-4.5361	-4.2604	-2.2409	-1.1101	-4.2598	-2.8074	-3.5129	-2.2781	-2.9637	-5.2859	-3.0697	-4.9346	-4.228	-3.5485	-1.311	-3.8738	-4.4714	-2.3712	-2.6678	-2.8284	-4.4206	-3.7203	-1.4519	-3.4383	-1.8971	-2.3282	-0.16157	-4.5397	-5.6534	-4.6681	-2.0048	-3.373	-2.8279	-4.0148	-3.4177	-1.9034	-2.6025	-2.3762	-3.6272	-4.5816	-1.328	-1.4667	-2.2332	-1.1793
-4.3137	-1.6004	-1.7976	-4.4837	-1.5861	-5.3423	-2.4179	-4.3098	-0.56827	-3.3728	-3.5065	-4.0446	-2.5998	-2.6378	-2.2012	-4.285	-4.5301	-1.6835	-2.8949	-2.4874	-3.2193	-3.4844	-2.7929	-3.6912	-4.1374	-1.911	-2.796	-4.418	-4.1432	-3.9671	-3.3598	-3.6844	-3.0783	-1.8194	-3.3992	-3.2697	-4.9724	-3.8458	-3.2712	-2.1179	-3.4528	-2.5022	-5.9584	-2.7181	-5.1121	-3.5657	-2.1062	-2.1401	-5.1126	-5.1725
2.2734	2.0629	2.243	1.5721	1.8251	0.60546	-0.21417	2.6612	3.0969	0.5942	1.0973	1.2701	0.40313	1.1281	5.7368	1.0681	4.4891	3.0643	1.2639	2.1336	0.90967	3.1359	2.3859	2.9286	1.5718	-1.5181	2.195	0.68591	0.67548	2.262	3.0771	0.44426	0.023234	1.6706	1.1571	1.3924	2.8201	1.2039	1.3433	2.2514	1.8304	2.4077	1.5635	1.3692	2.2634	1.3006	0.91629	1.2311	1.7103	0.70967
8.2048	7.0225	4.4973	7.4504	7.8105	7.5032	5.2558	7.135	7.4536	6.6119	8.248	6.8303	6.7457	7.2385	7.0201	7.054	6.9802	7.3082	7.6497	7.5539	6.4195	7.565	4.82	8.1021	8.7463	6.3763	7.7051	6.196	7.1801	7.1765	8.0693	8.524	6.9623	4.1961	5.8647	4.9145	7.1756	6.7499	4.6212	9.6176	6.9812	7.3835	6.5241	5.6285	4.4585	7.9453	4.8368	7.5126	7.1409	8.4098
-2.3443	0.1588	-2.3033	-3.0497	-4.2361	-1.7776	-0.90096	-1.2198	-1.3418	-2.2729	-1.303	-1.4236	-0.07725	-2.8181	-2.84	-1.0409	-1.0417	-2.7772	-3.3267	-2.8429	-2.6966	-1.0473	-0.58707	-2.0342	-0.65326	-1.0196	-2.2761	-2.8509	-1.1187	-0.34314	-2.8195	1.6245	-2.2343	-0.60622	-5.2183	-3.2836	-0.17999	-2.1386	-2.9579	-0.94364	0.83242	-1.3715	-1.0449	-3.197	-1.567	-2.3025	-0.48172	-1.8399	-1.7832	-3.0324
-14.414	-15.218	-14.48	-14.928	-12.884	-13.861	-16.645	-13.748	-15.161	-14.661	-15.769	-14.637	-16.408	-16.189	-13.942	-15.906	-17.308	-11.73	-13.741	-17.589	-12.511	-14.303	-13.761	-15.855	-14.948	-14.412	-14.262	-13.51	-15.272	-15.393	-15.241	-16.215	-14.169	-18.043	-16.365	-13.858	-14.27	-15.508	-15.839	-15.675	-15.001	-13.98	-14.59	-16.605	-14.45	-17.181	-13.931	-11.893	-14.42	-15.185
-4.3659	-6.0107	-7.6715	-5.0274	-5.3168	-5.9115	-7.409	-7.6171	-4.9458	-5.2682	-5.0012	-5.7425	-5.53	-5.1778	-4.5902	-2.8123	-5.1843	-3.365	-4.2403	-3.0381	-5.5676	-5.2375	-7.1225	-4.3881	-6.1265	-3.3464	-6.0672	-3.9016	-5.3812	-7.0303	-6.1602	-6.9206	-5.2736	-6.3347	-6.672	-5.7281	-5.049	-5.6144	-6.8469	-5.4654	-5.1716	-5.5122	-4.3736	-5.2378	-6.865	-4.4919	-5.9713	-5.6773	-7.2426	-6.3034
-7.3515	-5.0299	-5.9526	-7.7496	-8.0328	-8.7364	-7.9268	-6.6654	-7.7753	-5.8351	-6.6899	-6.3513	-7.0351	-6.55	-7.0734	-6.237	-5.5003	-5.633	-6.0901	-5.473	-6.7637	-7.1552	-7.8818	-6.5128	-9.1088	-7.8484	-7.4162	-9.2221	-9.2878	-7.1995	-7.6109	-7.6779	-4.7214	-6.2345	-5.289	-6.3992	-6.9515	-5.0806	-6.8113	-3.0468	-6.9739	-4.6767	-5.5185	-4.5379	-7.5523	-6.6621	-5.8619	-4.8942	-8.0374	-6.8812
-1.3974	-2.7013	-4.0084	-4.4086	-5.6782	-3.3635	-3.21	-3.6474	-5.7669	-7.7632	-5.0403	-3.9446	-3.3928	-2.8366	-5.1642	-3.8838	-4.3676	-3.0006	-1.4497	-3.85	-4.1289	-3.977	-3.3704	-2.8344	-4.1481	-3.6072	-2.7606	-4.0802	-3.6491	-3.754	-3.7257	-3.5883	-1.6299	-5.673	-2.7435	-2.9256	-2.2764	-1.4932	-1.5881	-5.5518	-3.373	-2.4773	-5.62	-5.1292	-4.5237	-1.0997	-3.5757	-4.5837	-4.9036	-5.0054
-3.5572	-2.0192	-1.1132	-3.1535	-4.0585	-1.8875	-1.714	-3.355	-3.2216	-3.4989	-2.4556	-4.8736	-2.5898	-0.64178	-2.0968	-2.2122	-1.4467	-3.366	-0.10563	-2.881	-1.1176	-1.1001	-2.7111	-5.5241	-2.0739	-2.9172	-2.747	-1.7395	-0.92678	-2.7462	-1.9657	0.43451	0.42251	-3.1792	-2.9015	-2.5698	-2.3996	-2.9439	-2.8912	-3.2828	-4.9792	-3.7786	-4.5152	-3.1604	-2.9383	-1.9592	-2.0495	-1.568	-1.4496	-2.6612
-2.0589	-0.016778	-3.4851	-3.2563	-3.7619	-1.6263	-1.4425	-2.386	-2.9559	-2.3607	-1.6703	-2.3227	-0.95991	-2.1083	-0.98318	1.5343	-3.2	-2.6807	-1.642	-2.9931	-0.71052	-2.5247	-0.22673	-4.886	-3.2721	-0.18807	-0.83714	-2.1082	-1.8067	0.95177	-1.3826	0.065868	-1.6376	-2.4579	-1.0855	-1.7678	-2.9639	-1.587	-2.1254	-1.2502	-3.9042	-1.2465	-0.98655	-2.4917	-1.5067	-0.6757	-0.25662	-1.1844	-1.4008	-1.8008
-0.90641	0.11617	0.56991	-1.1272	-1.3609	-2.8771	0.59522	-2.3144	-1.0559	-0.55625	-0.8638	-1.5264	-0.90615	-0.78377	-2.2729	-1.4666	-2.2269	-2.0912	-0.20003	-0.36848	-1.102	-1.2214	-0.93514	-0.1535	-2.3348	-1.1832	-3.1988	-3.8591	-0.73276	-1.5972	-2.3418	-0.88387	-0.73096	-0.63451	-0.58717	-0.30551	-1.5914	-1.0996	-2.3747	-1.551	-3.3556	-1.06	0.49811	-1.0975	-3.4128	-2.8358	-1.6112	0.80983	-1.0125	0.26362
-15.061	-12.942	-13.609	-14.315	-12.952	-10.982	-14.057	-12.709	-12.399	-10.634	-13.381	-14.21	-12.451	-13.314	-13.093	-13.804	-12.768	-12.948	-13.714	-15.501	-15.569	-13.765	-14.179	-13.079	-13.914	-15.646	-12.064	-11.995	-10.344	-11.421	-14.091	-12.83	-15.209	-13.488	-13.003	-13.766	-13.471	-13.921	-14.486	-13.033	-12.812	-12.464	-13.8	-12.81	-13.272	-13.841	-13.523	-12.745	-13.242	-14.234
-0.73524	-1.3737	-2.2972	-2.3138	0.39225	-1.4716	-1.7294	-1.773	-0.40829	-2.2412	-3.6434	-1.3172	-1.1353	-1.831	0.45897	-0.72955	1.7863	-0.54219	0.18648	-2.8738	-3.367	-2.4258	-1.8902	-3.2137	-0.083249	-1.1608	-3.6075	-2.183	-0.56156	-0.66305	-3.0919	-1.8055	-1.8264	-1.7237	-0.19517	-1.0253	0.62273	-1.3176	-2.6868	-2.8402	-3.3396	0.3552	-2.5618	-0.55927	-1.4701	0.20212	-0.46273	-0.15356	-3.4555	-0.70447
0.54379	-4.0916	-2.6184	-2.6858	-1.0496	-0.38195	-1.1733	-1.9598	-0.54302	-3.2908	-1.4643	-0.43345	-3.4517	-3.1727	-4.1524	-0.30282	0.95043	-2.0164	-3.0201	-3.3903	-4.7805	-0.55471	-3.4454	-1.5643	-0.21482	-2.082	0.053478	-2.0342	0.27977	-3.4068	-2.3866	-1.5151	-1.8282	-4.7261	-2.3717	-2.3886	-2.0006	-2.86	-1.5141	-2.1665	0.73784	-2.2445	-1.564	-0.68314	-3.0562	-1.5161	-4.5962	-3.8335	-1.3288	-1.2931
-0.74728	1.11	-1.9433	-2.7176	-1.5861	-0.73797	-3.1239	-0.42764	-1.847	-1.8542	-0.078717	-3.064	-0.25858	-1.2464	-1.1378	-2.9247	-3.2993	-0.44054	-1.2437	1.2474	-1.6418	-0.2882	-2.371	-0.41301	-0.51745	-2.3963	-1.0476	-3.0489	-1.5933	-0.71308	-1.0905	-2.041	0.44035	-0.53425	-1.8799	0.4925	0.69942	-1.5395	-0.9181	-0.46893	-0.49573	-0.11542	-1.3989	-1.4004	-0.75901	0.0056662	-3.2944	-2.4099	-1.9722	-0.88488
4.952	4.8197	6.0743	5.761	5.0271	5.5556	2.9473	6.5876	3.764	2.9459	4.4765	5.9266	6.2001	4.8117	5.5661	3.9414	4.4657	4.2743	4.5708	5.0783	8.6331	6.8806	6.1676	3.7309	6.339	4.0711	6.0989	4.3496	6.413	4.3537	5.8238	5.1629	5.6159	5.2992	5.5472	7.3084	4.9942	6.4316	5.9735	4.5588	7.6408	2.8026	6.3392	5.2071	5.4494	5.7188	4.1607	6.3576	5.7942	6.0311
8.8291	11.112	8.3288	10.641	11.778	10.389	10.304	8.0047	12.694	7.5595	10.885	9.1552	7.6969	10.715	9.2298	9.8818	9.5723	11.941	8.8912	10.936	8.4576	11.233	8.6793	9.5713	10.054	9.2391	9.8378	9.3888	10.753	11.315	11.178	10.633	10.761	9.0422	9.7596	8.7998	9.7729	11.944	9.4079	10.355	10.338	8.3377	11.261	9.6468	10.689	10.875	11.463	9.125	9.6327	8.5963
-3.4294	-5.5012	0.17846	-2.1836	-0.98662	-2.6925	-2.1743	-3.4856	-2.9973	-2.6531	-1.411	-0.97905	-1.9799	-4.0085	-1.2835	-1.311	-0.27961	-2.6009	-2.7583	-4.4664	-0.06058	-2.0029	-2.0301	-2.7091	0.79078	-1.3476	-0.70927	-0.89315	-2.0027	-0.87663	-1.8208	-1.6812	-0.12584	-0.050364	-5.7281	1.3493	-0.57686	-1.4436	-1.6148	-2.1353	-2.7308	-1.6785	0.0045207	-1.6975	-1.7635	-1.8234	-0.88123	-2.0178	-5.1721	-2.969
-10.392	-11.945	-9.024	-12.492	-10.785	-10.979	-10.091	-10.062	-9.7096	-10.304	-13.788	-10.923	-11.365	-11.657	-10.246	-10.497	-10.066	-12.615	-10.736	-11.082	-12.266	-10.291	-12.167	-10.947	-9.7765	-11.395	-9.4568	-10.785	-9.7076	-9.437	-11.782	-10.767	-10.072	-9.1422	-9.1465	-11.319	-10.217	-12.221	-11.743	-11.629	-11.213	-12.209	-10.156	-11.171	-10.224	-10.673	-11.52	-11.388	-12.604	-10.4
-3.9002	-4.9076	-4.9625	-2.5894	-2.3926	-4.7711	-3.3714	-3.4166	-5.5505	-5.146	-4.2995	-5.7898	-2.5208	-4.0189	-6.2545	-5.4821	-1.9163	-4.7079	-6.1582	-3.8488	-4.7554	-2.3933	-6.0073	-4.0107	-5.8369	-4.9424	-2.0418	-5.3145	-2.2104	-2.8467	-4.3882	-3.1552	-4.1243	-6.2509	-4.5504	-4.4009	-3.5917	-4.4444	-3.7685	-3.5068	-6.7976	-4.0246	-3.8228	-4.933	-3.566	-4.9388	-4.782	-3.6102	-4.9437	-5.5492
6.0019	6.6903	2.7927	6.809	2.5712	4.7294	4.5481	5.4443	5.1279	6.5828	5.9455	4.2665	2.9976	4.3597	5.4957	4.5786	5.6064	5.0215	6.3856	4.4541	6.7019	5.7676	4.7392	6.7232	6.3006	5.1498	5.682	7.9217	4.7335	2.2959	5.1306	4.7787	2.1129	4.6831	5.8069	5.2537	4.012	6.2152	5.8324	5.2731	4.8399	6.016	4.4023	3.8629	4.0498	4.5318	4.7393	5.668	6.0249	7.7046
-1.0581	-2.039	-3.5684	-0.50095	-2.0894	-2.7158	-2.0588	1.2845	-0.84559	0.58015	0.075068	-1.1078	-0.58056	-2.81	-1.5796	-0.2178	-3.7866	-2.1886	-2.0421	-2.024	-2.7936	-3.4913	-2.4909	-1.5888	1.318	0.74249	-1.3897	-1.6007	-2.2165	-3.0252	-3.8758	-1.2926	-1.1862	-1.4596	-2.0348	-1.1208	-3.3786	-1.0886	-0.69128	0.99889	-1.483	-1.5325	-3.7106	-2.2034	0.090793	0.7596	-2.4355	-0.65522	0.29953	-1.2749
-14.942	-14.002	-13.358	-15.818	-16.858	-14.439	-13.546	-14.698	-14.134	-10.328	-14.021	-12.277	-11.457	-16.199	-14.367	-16.068	-12.406	-13.186	-13.993	-13.123	-14.435	-12.669	-13.598	-11.894	-12.74	-14.247	-15.012	-14.903	-14.754	-13.796	-13.758	-15.313	-13.261	-14.098	-13.704	-15.753	-15.6	-14.96	-12.562	-14.052	-12.019	-12.858	-14.247	-12.161	-12.629	-14.632	-13.955	-14.602	-15.3	-11.582
3.1451	1.8655	3.83	2.1033	2.1965	1.7337	1.3247	0.96448	1.5119	-0.99511	2.648	2.0512	1.996	1.6687	-0.48158	3.5836	2.8825	3.0607	3.8855	3.431	1.6154	1.6278	2.0471	-0.63439	1.3161	1.7411	1.6908	3.0776	4.4113	2.3062	3.2295	1.3433	2.5056	1.8183	1.8035	3.4841	2.4822	1.0261	0.68111	1.6699	1.4815	1.4731	0.056745	1.1256	2.2181	0.29713	3.4449	0.39602	0.99145	2.0705
-0.82684	-1.4838	-3.8709	-1.1845	-2.1522	-2.5917	-2.3131	-1.2746	-3.6688	-1.7452	-3.9525	0.046158	-5.1873	-2.149	-1.3879	-3.3057	-2.661	-2.4954	-0.67122	-2.7634	-2.7604	-2.1567	-2.8425	-3.2019	-3.2362	-2.8587	-3.2557	-3.4361	-2.7196	-4.4679	-0.19208	-5.1852	-5.5649	-3.233	-2.69	-2.5053	-2.3052	-4.4694	-6.7775	-0.76604	-1.2004	-2.5334	-0.10806	-5.6739	-3.9904	-2.2048	-3.7232	-2.3893	-2.3493	-1.629
-13.647	-14.864	-14.441	-12.329	-11.025	-11.394	-11.729	-13.199	-9.5234	-12.424	-13.186	-13.113	-13.689	-13.637	-11.077	-12.275	-13.553	-13.104	-12.161	-14.665	-11.992	-13.54	-13.34	-10.711	-13.657	-13.984	-11.102	-14.32	-12.556	-12.98	-13.867	-10.368	-13.968	-12.736	-12.057	-11.871	-11.665	-12.693	-12.346	-13.573	-15.313	-11.699	-13.252	-12.746	-12.381	-14.844	-12.001	-15.852	-14.529	-11.657
-15.134	-12.212	-12.048	-9.6958	-12.333	-14.752	-12.564	-12.237	-11.7	-13.002	-12.499	-15.59	-11.976	-14.603	-12.929	-12.029	-11.595	-11.36	-14.245	-14.257	-14.433	-12.414	-12.061	-13.136	-12.449	-13.463	-12.819	-13.979	-15.183	-13.133	-11.957	-11.871	-14.538	-12.957	-14.216	-12.75	-14.21	-14.01	-12.933	-12.687	-13.091	-12.306	-12.443	-13.908	-13.636	-11.626	-14.978	-12.09	-14.714	-12.226
-12.141	-8.1624	-9.6788	-9.6633	-9.6554	-11.056	-8.8179	-10.213	-9.4914	-12.44	-10.964	-12.418	-9.8928	-11.669	-9.1175	-9.3304	-8.0165	-11.861	-10.543	-9.9648	-11.528	-8.6967	-10.1	-12.643	-9.5204	-7.6124	-9.9441	-11.301	-9.2123	-9.977	-9.861	-10.675	-9.0135	-7.8219	-10.632	-10.934	-9.3586	-9.8994	-12.05	-9.755	-12.334	-11.046	-10.237	-8.0831	-12.474	-9.9682	-12.732	-11.257	-10.208	-7.3606
-1.9176	-4.5726	-2.5928	-3.3104	-3.6671	-5.926	-1.4234	-4.4237	-4.3431	-0.81053	-2.7979	-3.9341	-4.5678	-3.4929	-6.1279	-5.0542	-3.9741	-3.7037	-2.2412	-4.674	-3.4709	-2.148	-3.6765	-1.6441	-4.8983	-5.6044	-3.183	-5.1151	-5.1377	-1.3703	-2.8916	-2.9551	-4.7378	-3.9612	-5.8713	-2.6193	-4.4362	-3.2958	-2.9737	-4.6415	-4.7378	-4.5204	-2.195	-6.3023	-2.6079	-3.5279	-2.4241	-3.7762	-5.1973	-3.2316
9.0746	10.119	7.0183	10.651	7.1537	9.4518	7.1681	8.0426	6.8774	8.1431	6.9291	9.4218	11.628	8.5725	8.7297	9.0328	6.0412	7.925	7.7897	7.9754	10.521	7.1983	7.3026	7.4639	8.5056	7.8359	7.3075	9.8178	8.8374	4.8151	8.946	7.9104	9.6428	8.8036	6.0678	7.9566	8.3582	7.7142	9.4424	7.4916	6.7263	9.0562	8.8964	6.3926	7.495	7.1243	7.7922	9.2898	9.4453	9.4022
-0.61212	-1.7433	-2.3397	-0.97504	0.22415	-1.7904	-4.5388	-2.2902	-1.1021	-1.7174	-2.7209	-0.76277	-0.46545	-2.1966	-2.1402	-1.9457	-2.8661	-2.1757	-1.5353	-1.6945	-1.7155	-1.0437	0.73726	-1.3516	0.0383	-0.34678	-2.6876	-2.0546	0.87349	-2.658	-1.8466	-0.64034	-0.47301	-1.4536	-0.63648	0.29865	1.0481	0.95706	-1.5936	-1.7724	-0.71332	-2.5227	-2.8173	-1.0972	-0.93698	-1.2303	0.63609	-1.0785	-1.0721	-2.0853
-1.3019	-3.3287	0.75697	-2.5208	-2.2523	-0.87377	-3.0618	-3.0244	-1.4707	-1.726	-2.1243	-2.5769	-3.0081	-1.3319	-2.6945	-0.99782	-1.3944	-1.4562	-1.2842	-0.76809	-1.4985	-0.44109	-2.8028	-1.4996	-0.7946	-2.152	-1.6292	-1.8072	-1.6481	-1.7486	-1.6262	-1.7077	-2.5375	-0.39033	-1.5964	-0.74911	-1.5425	-0.62875	-2.9436	-1.72	2.3449	-1.6656	-2.1041	-0.90819	-0.056186	-3.3238	-0.58632	-1.6666	-3.9627	-3.3887
2.0871	2.303	2.1918	1.0723	2.2043	2.8519	0.99883	2.6674	3.3434	2.5746	0.62931	1.983	1.0758	5.3153	1.9107	0.86556	0.031565	1.1476	3.4209	3.3989	1.8732	2.2879	1.5023	1.4836	2.6467	2.8445	3.0356	3.4634	3.4793	1.6734	1.4639	2.3594	2.8942	0.34814	3.7081	2.8493	1.6717	1.8671	2.4812	1.8025	1.5449	1.9307	2.5388	2.964	1.7695	1.8309	1.86	2.0996	2.6715	1.4164
-11.139	-12.575	-8.663	-12.779	-10.139	-12.182	-10.277	-8.6792	-9.9684	-9.7631	-11.148	-8.8836	-11.94	-11.027	-10.412	-12.414	-11.846	-10.621	-12.145	-12.576	-9.3361	-11.071	-11.365	-11.847	-12.182	-12.352	-10.561	-11.152	-10.433	-12.173	-13.425	-11.648	-12.348	-11.92	-12.218	-12.322	-10.858	-12.684	-11.524	-11.836	-12.729	-11.448	-11.704	-11.036	-12.869	-10.156	-12.88	-11.843	-13.587	-12.599
-4.1891	1.4072	-1.6778	-1.9731	-2.3406	-1.8897	-2.0105	-0.28153	0.052149	-2.8994	-1.8396	2.3885	0.012241	-0.17014	-0.33205	-0.18045	-1.6657	-3.7446	0.90901	-1.1679	-1.2397	-1.1308	-2.0216	-3.5733	-1.7322	-1.1195	-0.71703	-1.7233	-1.7022	-2.669	-5.2638	-0.99301	-2.4145	-0.26401	0.18795	-1.0851	1.0776	-0.835	-0.039714	-1.6667	-2.7628	-1.3342	-2.9079	-0.38506	-0.021847	-2.5483	0.51398	-2.2314	-2.247	-0.3195
-12.733	-13.207	-10.719	-10.037	-10.712	-10.781	-11.342	-12.277	-11.395	-11.419	-11.957	-11.653	-11.337	-11.586	-9.7494	-9.9443	-13.77	-8.8264	-9.9004	-10.733	-12.592	-12.246	-11.609	-11.186	-11.88	-10.723	-13.383	-10.55	-12.107	-14.793	-11.371	-11.405	-11.093	-12.549	-12.19	-9.8123	-10.346	-11.122	-11.21	-10.773	-10.837	-12.815	-11.545	-11.45	-12.099	-10.89	-13.694	-12.597	-12.041	-12.343
-0.74409	-0.013118	2.662	-1.1121	1.5937	-0.19813	0.15913	-0.098474	1.4809	0.013892	0.58951	0.1819	0.92264	-3.6499	-0.078506	0.35533	0.43168	3.1766	-1.8105	1.7375	-0.80868	-0.23013	-1.6833	-0.20224	0.12437	-1.192	1.401	1.9169	-0.8777	1.437	-0.081698	2.6163	1.6144	2.2295	1.5341	-0.15354	-0.28329	-0.5021	-1.1081	-0.42913	-2.3101	-2.6038	1.3876	0.47981	-1.869	-0.65854	0.75353	0.54366	-1.1505	0.47341
-5.0216	-5.3947	-2.1023	-4.7824	-5.2462	-5.5329	-4.6643	-3.7088	-8.4612	-6.9982	-6.9875	-5.027	-4.0823	-5.1297	-4.7938	-4.8134	-3.7175	-4.9014	-5.6264	-7.1662	-7.1019	-3.772	-7.9617	-4.0884	-7.056	-5.7231	-7.4345	-5.0715	-5.4221	-5.9436	-6.034	-5.7339	-6.391	-4.0704	-5.3391	-7.5642	-4.5048	-6.472	-4.1097	-4.1189	-7.0668	-7.2241	-5.7648	-4.8024	-4.9753	-4.9462	-3.6977	-5.4928	-5.0656	-3.987
-12.326	-11.978	-14.193	-11.566	-11.577	-13.359	-11.018	-10.861	-11.565	-10.819	-11.508	-11.001	-12.074	-11.073	-10.877	-12.413	-11.317	-11.938	-12.696	-12.479	-11.236	-11.356	-10.104	-11.942	-12.27	-12.959	-11.625	-9.7009	-11.029	-13.036	-11.954	-11.287	-10.779	-10.894	-10.635	-10.326	-9.9389	-12.215	-12.859	-11.785	-10.327	-11.857	-9.1942	-11.853	-9.9806	-10.673	-9.569	-12.16	-13.848	-11.078
-22.259	-22.783	-21.09	-22.881	-22.427	-23.941	-20.55	-21.823	-22.905	-23.489	-22.366	-22.74	-21.455	-21.805	-22.294	-21.209	-20.66	-22.768	-19.736	-21.063	-22.875	-22.75	-21.214	-24.254	-21.01	-21.755	-22.378	-22.425	-21.818	-21.589	-21.902	-21.357	-22.865	-22.134	-21.336	-21.836	-23.412	-19.12	-22.13	-22.943	-23.118	-23.04	-23.821	-22.527	-23.057	-24.18	-21.813	-20.474	-21.155	-20.769
-2.295	-3.1877	-4.8489	-0.50987	-3.3407	-0.55812	-0.85892	-2.8515	-2.2722	-1.8787	-1.9687	-1.8751	-1.5456	-4.2902	-3.7331	-2.0825	-3.406	-0.70696	-3.4933	-4.0399	-3.2526	-3.9922	-0.86334	0.56176	-4.5401	-2.4279	-2.5946	-2.516	-2.314	-3.7117	-2.2968	-3.6072	-3.2396	-2.9796	-2.1486	-2.7205	-5.1485	-2.5703	-2.2708	-2.9022	-0.72951	-3.4623	-4.0737	-3.6795	-2.5311	-1.83	-3.3256	-0.63167	-1.3299	-0.80316
6.2629	10.28	9.3174	10.436	10.006	8.3537	7.3083	8.1821	11.383	6.0742	8.8891	8.6639	6.3676	8.3686	7.2965	7.4826	6.9268	7.9238	8.4658	6.0727	9.9785	7.8481	9.7036	7.6024	4.6756	7.6042	9.5067	7.889	7.0027	8.1338	8.9414	10.5	7.878	9.2543	8.6199	9.5955	7.4471	7.54	8.0696	9.019	6.6232	9.1407	8.0994	8.149	6.1931	9.1826	9.5463	8.8699	7.853	9.4076
0.73396	-0.24037	0.10074	0.69659	0.193	1.8934	-0.30086	-1.0756	-0.25947	0.5867	-0.9328	0.40839	-2.3021	1.167	-1.0463	-1.0073	1.1941	1.1808	2.7943	3.645	0.75413	-2.7427	1.3625	1.5927	0.69791	1.6046	4.0288	-0.078478	-0.26042	2.329	2.1907	-0.020812	0.73562	1.9422	1.7652	0.37963	1.2858	1.7686	1.0766	0.2347	1.4027	2.9077	0.1602	0.18481	3.2133	2.994	0.47833	1.3678	2.113	-0.2632
0.8403	0.84912	2.7405	0.92701	1.2856	1.145	2.3974	-0.4692	2.6374	0.94593	1.9524	4.1219	1.4513	1.3372	1.5849	1.0474	-1.4492	1.595	1.5572	3.6631	1.1848	1.683	1.1853	-0.83036	4.5413	2.7753	3.5387	2.1865	1.0848	1.6239	1.2505	1.8941	2.2709	0.26036	1.0812	1.5711	2.147	2.3998	0.11259	2.2094	2.2371	1.7459	3.2727	2.0198	1.274	2.3288	4.7831	1.943	0.49696	3.8511
2.2854	6.0256	3.5124	3.3427	1.5789	3.0208	2.693	4.3288	3.3428	0.78039	1.0425	3.029	3.4737	1.9774	4.754	4.5639	3.3774	5.4584	4.1838	5.5926	2.4546	1.5867	1.4399	5.2807	3.4566	3.1085	2.2195	2.7814	1.6034	3.2591	3.1245	5.7637	2.9701	3.0483	4.2054	4.0321	3.4322	1.9991	2.9072	2.596	3.0502	3.8876	3.959	1.6184	2.1746	2.0623	4.2333	3.6475	2.9083	1.459
-1.9001	-2.2681	-0.48411	-1.4449	-1.6209	0.83528	-2.2302	-2.6464	0.015795	-0.8641	-0.93308	-1.935	-2.8607	-2.7933	-2.4949	-2.3549	0.56753	-0.98577	0.75698	-3.9362	-0.17012	-0.66045	-0.43562	0.38778	0.97667	-1.4995	-1.6341	-1.9534	-0.60416	-1.791	-0.41765	-2.3593	-1.7107	0.69164	-2.1996	-0.43528	-1.8137	0.22586	-0.41376	-0.84158	0.28124	0.70741	-0.26341	-0.15462	-1.2378	-0.91427	-3.1924	-1.6108	-1.9499	-0.97242
-15.915	-15.779	-15.789	-14.126	-14.95	-15.133	-15.023	-16.077	-13.571	-13.831	-11.913	-13.864	-16.513	-12.76	-13.622	-15.561	-13.439	-13.752	-15.259	-12.077	-15.659	-13.693	-14.471	-14.003	-15.644	-15.213	-14.083	-15.738	-15.983	-15.911	-13.869	-13.03	-16.729	-14.282	-16.568	-13.086	-15.346	-13.699	-13.438	-15.709	-13.357	-13.924	-15.839	-15.054	-15.763	-16.388	-16.994	-14.158	-13.511	-15.39
-6.5813	-5.2748	-7.1535	-6.3213	-8.1088	-6.6079	-5.9326	-5.8491	-5.7643	-6.323	-7.2145	-8.1877	-6.368	-5.4505	-7.3656	-5.5176	-8.8245	-7.0987	-7.5941	-8.0177	-4.5876	-6.6386	-7.1436	-4.617	-6.9135	-4.2286	-6.7624	-5.5139	-6.7446	-7.7459	-7.671	-5.8053	-6.1716	-5.6945	-6.1347	-4.4295	-4.7843	-8.1242	-6.5315	-6.937	-6.7334	-6.9127	-6.523	-7.1225	-7.8981	-4.4058	-7.1335	-5.0055	-4.9221	-6.9782
-1.8924	-2.516	0.95066	-2.9149	-3.0909	-0.83031	-1.4334	1.7841	1.4047	-0.78836	-2.7465	-1.6451	-1.903	-2.9037	-1.0908	-1.6793	-0.83522	-0.95903	-1.2391	-2.7889	-0.59484	-2.5343	-2.1245	-0.95798	-1.0574	-1.7132	-0.79403	-2.024	-3.9205	-0.20388	-1.5927	-2.1319	-0.67518	-1.1167	-0.48798	-1.4177	1.6248	-1.9626	-1.2598	-1.4977	-1.5694	-1.688	-1.227	-0.78276	-0.32155	0.19102	-2.0823	-2.016	-3.4155	-2.4704
-3.22	-2.734	-3.5322	-1.8419	-1.5103	-2.9623	-1.1783	-3.9816	-2.2403	-2.4283	-1.341	-2.9646	-2.7393	-2.5197	-4.2785	-4.5463	-2.1871	-3.4937	-1.2205	-2.7088	-1.4684	-2.6852	-3.3331	-2.184	-3.553	-3.0543	-3.4221	-2.3882	0.61417	-1.0605	-0.040573	-3.6531	-1.9134	-3.7791	-1.9784	-2.8744	-4.057	-0.13852	-3.9241	-3.1543	-2.5001	-5.1104	-3.9571	-0.82239	-6.3462	-1.5398	-1.8751	-3.9849	-2.3147	-3.78
-12.417	-12.426	-12.724	-15.05	-14.668	-10.553	-11.859	-11.567	-13.625	-12.871	-11.681	-10.202	-13.476	-13.608	-13.323	-14.46	-11.912	-11.065	-12.345	-14.598	-14.915	-13.027	-12.859	-12.432	-12.184	-14.388	-10.765	-13.41	-9.8874	-15.703	-13.956	-12.431	-12.784	-12.476	-12.673	-13.67	-13.696	-10.488	-12.428	-11.59	-13.882	-11.806	-12.513	-13.642	-13.04	-13.085	-12.34	-14.055	-11.945	-12.891
5.5249	2.6243	5.4496	4.2666	3.5665	5.4557	-0.32593	3.6133	2.7479	1.9252	5.9069	2.9552	1.5818	1.638	1.8543	2.7899	2.5784	2.4559	2.6371	5.1404	4.7271	1.6798	4.7259	2.0622	5.8932	3.0683	4.8811	3.4734	3.3939	1.9204	2.5072	1.6419	2.937	3.5294	3.8386	0.74377	1.7579	-0.57467	4.4777	3.3808	2.7714	4.2991	1.2485	2.4161	2.1922	3.629	4.0826	4.4482	3.8279	2.3089
-6.4099	-2.5596	-5.3662	-3.1616	-3.6187	-2.1632	-2.316	-1.9259	-2.8034	-5.1169	-3.985	-4.144	-2.5391	-2.1511	-5.0431	-3.714	-1.6413	-3.8585	-2.3742	-1.5172	-1.3964	-3.5957	-2.611	-2.7369	-1.8748	-3.8964	-2.4664	-2.1481	-3.4078	-3.7856	-4.4752	-2.4595	-3.3871	-2.7921	-5.677	-4.3775	-3.8267	-1.9662	-4.0515	-3.2038	-4.3365	-3.8504	-4.198	-2.8446	-1.1704	-3.7893	-4.2178	-3.571	-3.6014	-3.3877
1.7916	0.7649	1.5359	0.59172	0.79276	-0.29131	1.253	-0.39274	3.0922	2.4487	0.54863	1.3079	0.91855	1.635	-0.037402	1.5949	2.5592	0.85044	1.5398	0.60456	3.1375	2.2321	0.52229	1.5319	0.74795	-0.44131	0.043388	1.6118	1.4033	1.3424	0.34371	0.72595	0.85801	1.5163	1.068	0.52536	4.3397	2.3267	-1.4369	1.0131	2.9333	0.34331	2.3484	0.0083127	2.2399	2.6632	0.30176	3.1379	2.8061	2.7334
0.33863	-0.19272	-0.18053	-2.5376	-0.63845	-2.5394	0.95547	1.4646	0.45672	-1.0697	-0.76958	-2.627	0.11078	1.5136	-0.05574	0.17099	-0.071018	0.9852	-0.33388	-0.58874	-0.56453	0.10794	-1.1748	-1.4518	-0.44938	-1.1486	0.45985	2.064	1.0178	-1.1393	0.79756	-0.62315	2.9663	-1.0599	-0.36129	1.6955	0.78983	-0.52497	2.1152	-1.3555	-1.184	-0.7825	-0.28542	-0.67296	0.39943	0.10791	0.69595	0.39515	-0.76704	1.2952
-12.444	-13.382	-12.889	-11.97	-13.4	-12.829	-14.294	-12.747	-10.635	-13.728	-10.343	-11.59	-11.235	-13.855	-14.467	-14.662	-13.893	-10.228	-13.541	-12.103	-11.668	-11.634	-12.047	-14.069	-12.94	-12.984	-11.253	-13.779	-13.206	-14.133	-14.149	-11.3	-12.574	-11.056	-13.426	-13.898	-12.86	-16.061	-12.142	-10.938	-13.598	-15.687	-11.836	-14.215	-11.487	-13.67	-14.928	-13.621	-14.263	-13.799
-21.253	-19.904	-21.158	-22.446	-21.484	-20.051	-19.786	-21.27	-19.865	-17.968	-21.632	-20.407	-22.371	-18.491	-20.534	-20.863	-19.563	-21.268	-19.774	-20.896	-20.15	-22.189	-18.513	-21.523	-20.95	-20.788	-22.211	-20.752	-20.793	-19.907	-20.664	-21.285	-20.842	-21.793	-20.552	-20.191	-19.17	-21.739	-19.729	-21.146	-19.215	-20.869	-21.158	-19.093	-20.058	-20.085	-20.736	-19.741	-19.553	-19.718
-0.22145	-0.69735	-1.2872	-3.6714	-2.1365	-2.4287	-0.058571	-0.91159	-1.9645	-0.42546	-2.3773	-0.77055	-3.7129	-2.5665	-1.764	-0.38895	-2.1801	-2.1524	-1.0422	-1.1396	0.59244	-0.36204	-2.8633	-2.3175	-2.6401	0.31504	0.26205	-0.43745	-2.509	-3.1394	-0.65591	-1.8096	-3.295	0.037058	0.69481	-1.4507	-2.0094	-3.737	-1.2813	-1.6411	-2.8767	-1.2453	-1.8754	1.511	-1.817	-2.9628	-1.3316	-0.66555	-1.5279	-1.8641
4.5572	5.722	5.9707	5.5459	3.2497	5.0209	2.8459	4.9104	5.094	7.4243	3.6995	5.1858	4.2974	7.8296	4.2205	5.2822	4.688	5.4002	4.081	5.4144	4.0942	4.7471	5.9084	6.6381	4.4034	4.0955	3.0427	4.8155	5.2062	5.8147	1.4361	6.6998	4.799	4.9162	2.2522	3.8619	4.316	4.2023	5.4992	5.6636	4.3404	6.0814	4.4413	5.4837	5.0678	4.8713	6.2363	4.8782	5.3883	4.3968
-13.155	-14.615	-16.621	-14.866	-11.792	-15.405	-16.144	-13.056	-13.397	-13.701	-15.814	-17.041	-13.206	-12.358	-13.169	-16.312	-11.966	-14.263	-15.026	-12.412	-12.888	-10.78	-15.654	-13.195	-16.744	-11.833	-12.731	-13.526	-16.829	-13.761	-13.945	-13.825	-13.521	-13.593	-13.481	-17.488	-13.913	-15.424	-11.897	-14.813	-14.668	-15.37	-13.713	-13.392	-13.226	-14.536	-13.344	-13.291	-14.954	-14.065
-10.241	-14.355	-15.203	-13.636	-11.874	-11.472	-12.684	-14.277	-12.697	-13.316	-14.302	-12.202	-14.155	-14.447	-13.367	-13.394	-14.204	-13.974	-13.582	-14.214	-12.982	-11.917	-13.46	-11.132	-13.164	-12.228	-13.213	-13.518	-13.312	-14.16	-15.311	-13.222	-13.596	-14.391	-13.85	-14.524	-13.787	-13.163	-14.2	-14.565	-14.495	-13.373	-14.943	-13.104	-13.879	-12.879	-13.921	-13.055	-14.08	-14.219
-0.15095	-1.0309	-0.88286	0.27842	0.61685	-0.51074	-2.2708	-1.87	-2.2459	0.029357	0.78829	1.5431	-0.83161	-0.084558	0.28008	-0.33585	1.2829	-1.7057	-1.3486	-1.6646	-0.10477	0.76819	-0.87946	0.59232	0.49658	-1.0556	-0.54995	1.9664	-0.76665	-1.8042	0.24894	0.83932	0.53618	-0.087872	-0.89723	1.6322	0.21476	0.37613	-1.2093	0.6081	-1.7121	-1.6987	-0.49589	0.66417	-2.4408	2.503	-0.32387	-2.3643	0.12933	0.66799
-11.959	-11.566	-9.9502	-11.105	-11.481	-10.57	-10.642	-12.598	-10.094	-11.961	-11.593	-12.21	-10.071	-11.414	-9.1375	-12.306	-12.273	-8.5186	-12.469	-11.564	-12.083	-10.753	-10.303	-12.224	-13.981	-11.65	-11.58	-12.709	-11.319	-11.616	-12.787	-12.157	-11.285	-9.7494	-12.154	-12.366	-11.212	-12.846	-12.846	-13.569	-12.214	-11.449	-11.417	-10.171	-11.861	-10.907	-9.332	-12.491	-13.375	-10.389
1.6904	5.3612	4.4152	6.5856	5.6167	5.0331	2.5247	1.5305	3.5257	3.5166	4.995	7.3098	6.5107	4.2949	4.485	6.8228	6.7137	4.7813	4.6372	5.5654	7.5199	6.3717	5.6869	4.5747	4.1476	7.489	6.4625	3.4283	7.4535	6.5263	5.9969	4.0912	5.2869	4.8615	7.2394	7.1536	5.3174	7.688	8.7714	3.758	5.2873	5.9346	5.2864	3.9044	3.2291	3.7278	3.9391	5.1013	4.6116	6.7711
-11.254	-10.561	-11.79	-13.188	-11.044	-11.427	-12.181	-10.335	-10.693	-11.687	-14.972	-9.6987	-8.9005	-12.892	-13.517	-10.515	-12.3	-13.375	-13.427	-13.819	-10.699	-12.717	-11.681	-11.365	-12.255	-13.412	-9.7205	-8.3152	-9.5821	-12.499	-11.379	-12.762	-10.999	-14.096	-14.584	-10.875	-13.432	-13.766	-12.288	-11.004	-11.22	-12.111	-12.287	-14.473	-10.792	-11.406	-12.294	-12.593	-13.384	-13.653
-2.0948	-2.85	-1.577	-0.39796	-0.35599	-2.2063	-1.1926	-1.941	-0.91667	0.12247	-1.5923	-0.79726	-2.3348	-3.5979	-2.6157	-0.1906	-1.3035	0.16611	-1.9102	-0.81463	-2.5195	-2.0524	-4.2401	1.5726	-1.299	-0.17781	-4.9168	-1.6655	-1.7062	-2.0255	-1.9055	-1.1674	0.18788	-0.35765	-1.218	-1.927	-1.8617	-2.8148	-0.41828	-0.9573	-0.46202	-3.0724	-0.12264	-0.62756	-1.1281	-0.60588	-2.0072	-2.5625	-1.0908	-2.4893
-4.2644	-3.9268	-1.5558	-2.5938	-1.1466	-4.5773	-2.7323	-2.7918	-2.9622	-2.2096	-3.4876	-4.0114	-2.8801	-4.216	-3.5011	-4.0604	-2.4473	-2.5805	-2.081	-2.575	-1.3836	-3.862	-4.5497	-4.1918	-3.1614	-1.9656	-3.4225	-1.7662	-2.1284	-4.9405	-2.3439	-4.0785	-4.3712	-2.3973	-1.2434	-3.6498	-1.3345	-2.1553	-2.1804	-2.012	-2.9176	-3.2589	-2.7266	-1.1695	-1.8036	-3.2554	-3.6662	-2.6643	-5.0722	-5.7128
-12.031	-14.509	-14.257	-12.824	-14.643	-12.513	-13.161	-13.375	-11.917	-13.202	-12.593	-13.171	-12.105	-14.475	-13.704	-13.979	-12.446	-13.978	-16.047	-13.682	-13.904	-14.082	-15.044	-15.143	-12.078	-12.648	-15.157	-13.301	-14.428	-15.25	-13.18	-15.502	-13.767	-13.656	-13.63	-13.319	-12.331	-11.141	-13.551	-14.641	-14.346	-13.027	-12.409	-14.844	-12.252	-11.167	-13.711	-12.356	-12.46	-11.882
0.64531	0.97821	2.4365	-1.6772	1.8213	-1.4945	-0.95159	-0.035745	1.0872	-0.38813	0.7993	-0.42287	0.98786	1.7247	1.7311	1.8957	-1.1944	1.7081	1.0515	1.8117	-0.6163	-0.24988	-1.676	-2.2885	-0.28793	0.57878	0.81907	1.4843	2.1839	-0.1249	-1.1686	1.5245	1.8427	0.03688	-0.22809	-1.587	1.7966	1.9221	-0.51202	0.50696	1.1451	0.28667	2.3639	0.76405	1.4447	-1.8075	1.1869	0.6292	-0.54781	0.49255
-21.518	-23.548	-25.353	-22.225	-23.766	-25.088	-20.722	-19.339	-21.342	-22.94	-22.883	-22.006	-20.115	-22.152	-23.27	-20.872	-23.641	-23.551	-20.482	-23.48	-21.609	-21.24	-22.743	-21.727	-24.091	-21.351	-20.95	-19.682	-22.222	-23.528	-21.995	-22.364	-23.792	-22.398	-22.603	-21.096	-23.02	-20.912	-21.681	-23.443	-23.075	-23.818	-21.411	-22.663	-21.994	-22.593	-21.197	-23.079	-23.529	-24.436
-1.8564	-1.4808	-1.5369	-2.3996	0.64496	-0.50537	-1.3961	-2.0177	-0.81441	-2.6838	-1.2146	0.5234	-2.6658	-0.85288	0.68862	0.56193	-0.3333	-2.5443	-1.1062	-0.14429	-0.51092	0.66733	-1.757	-1.4774	-0.60848	-2.0229	0.45585	-1.2635	0.18222	-0.19965	-0.14393	-3.4348	-0.86195	-2.288	1.2433	-1.7403	-1.0915	-2.9179	-0.79133	-3.5732	-0.91869	0.33313	-0.20908	0.77096	-2.1347	-1.7695	-2.0015	-3.3107	-1.7948	-1.9173
1.0324	2.4238	3.4074	2.2237	0.83786	3.8836	1.5635	1.9336	3.0186	0.81237	0.51166	-0.45408	2.0215	1.8937	0.26628	2.9402	-0.68501	1.0691	1.018	4.0489	1.7727	0.61069	1.5371	0.46468	1.2862	1.3607	2.078	1.2842	3.3591	1.9948	1.7141	-0.010159	0.25139	2.6261	1.045	2.357	1.2361	-0.17226	1.9235	1.0033	3.0907	-0.74593	1.5912	0.9519	3.4836	2.125	4.9733	1.4373	0.77741	2.7799
-1.6534	-2.6	-3.3703	-4.8945	-4.2932	-3.0482	-2.8969	-3.0578	-1.8914	-4.573	-2.471	-2.7795	-2.0714	-2.551	-2.0524	-5.4428	-2.2631	-2.0561	-2.7223	-2.9989	0.13808	-2.5663	-1.0552	-3.2737	-1.7367	-4.6018	-3.873	-2.7497	-2.7266	-2.0219	-1.9943	-4.2245	-3.6684	-1.613	-1.895	-1.9319	-5.2138	-3.4689	-3.931	-1.8866	-1.3617	-1.084	-4.5773	-2.2739	-1.5	-3.5448	-2.6518	-3.8235	-2.6268	-3.7709
-2.2384	-1.4453	0.021594	-0.67228	0.48394	0.092534	-0.067142	-2.561	-0.67053	-1.1527	-3.0338	-2.4641	-0.64528	-0.56283	-0.67314	-3.7247	-1.3055	-0.49396	-2.5895	0.60829	-3.518	-1.0211	-0.63771	-2.6049	-0.839	-1.612	-3.4665	-2.0594	-3.6317	-2.5617	-1.2399	-1.89	-0.56333	-3.0048	-0.86439	-3.4346	-1.2967	0.67391	-0.82242	-2.973	-0.94475	-1.031	-0.24124	2.0086	-2.528	-0.34229	-1.8251	-0.72789	-2.6827	-0.9026
-3.8424	-3.2093	-2.1703	-6.8642	-3.5277	-5.7609	-4.5236	-5.7255	-4.2517	-3.7508	-5.6439	-4.3393	-2.6356	-5.4324	-3.4643	-4.0148	-4.5024	-5.0354	-4.3179	-5.7259	-6.6163	-4.7189	-2.6305	-3.7431	-2.8378	-4.6074	-4.4196	-5.3356	-3.603	-4.2481	-3.8948	-5.2651	-4.2533	-5.7218	-8.2862	-6.0394	-5.2845	-4.9641	-4.9066	-3.3696	-4.0296	-5.0025	-5.1957	-4.9491	-5.1024	-3.3843	-4.964	-4.9069	-4.7594	-4.6522
8.9668	11.43	8.4761	7.5461	9.4963	9.1701	7.8712	7.641	8.6208	9.1153	7.1523	8.6688	8.2495	9.6117	6.5401	8.147	11.493	7.9947	7.2133	8.5165	7.5057	9.3283	9.8207	10.054	7.8342	6.261	8.6983	9.2356	7.258	10.541	10.306	5.4057	8.4112	10.387	9.3398	9.4801	8.1964	8.9729	9.1763	8.5478	8.9553	8.9549	7.7954	8.3574	8.0261	8.7758	9.0224	9.1884	8.2943	8.9835
-2.5195	-0.96923	-0.40814	1.4849	-2.1883	-1.3315	-1.388	-1.7151	-2.265	-1.4012	0.63399	-2.186	0.41749	0.47444	-0.095221	-0.85525	-1.8335	-3.255	-2.2637	-0.90402	0.25318	-0.31764	0.095923	-0.53148	1.8475	-0.24105	-1.1073	1.7467	-1.1493	-2.427	-1.2622	0.0023111	-2.9351	-1.925	0.55082	-2.1686	0.62488	0.048577	-1.3311	-0.56506	-2.7348	-1.6256	-2.1931	-1.414	0.10949	-0.092664	-1.7419	-2.009	-0.85329	0.67993
0.29428	2.0881	1.7558	1.8142	-0.26784	2.9671	1.8108	1.0448	1.6327	2.5409	1.8243	1.8671	0.75434	2.1671	2.3827	1.7493	3.4633	2.5031	2.8748	1.368	2.4168	-0.32806	2.9655	3.9307	2.3713	1.1757	1.8622	2.8858	1.5537	3.5031	3.1862	1.9199	3.4933	0.92635	1.2424	1.2759	1.5696	-0.20116	0.78154	0.076597	4.1682	2.3248	1.4617	0.23675	2.6069	3.0118	3.3184	2.1052	2.4084	2.5839
-13.046	-13.822	-14.429	-15.875	-13.09	-13.286	-16.996	-12.357	-14.305	-13.091	-12.008	-13.673	-13.193	-13.732	-12.95	-13.161	-10.384	-15.379	-14.931	-13.806	-15.478	-13.421	-15.169	-10.891	-15.66	-12.949	-13.863	-13.211	-13.146	-12.177	-13.044	-13.124	-11.623	-14.981	-13.27	-11.437	-12.47	-12.978	-15.247	-14.527	-12.121	-14.453	-15.151	-14.912	-11.987	-14.295	-13.577	-11.415	-13.588	-12.445
-4.1826	-3.228	-2.4059	-5.3543	-4.6606	-2.3556	-4.7518	-4.8508	-2.3811	-2.3259	-1.838	-4.1729	-3.4159	-4.4727	-4.8124	-3.1029	-5.3282	-3.8404	-2.9684	-5.3349	-5.1789	-4.1846	-1.9107	-4.7235	-6.1983	-2.7442	-2.3823	-4.2819	-6.1729	-3.6284	-1.1481	-3.883	-1.6744	-5.0763	-3.1984	-4.8286	-4.5271	-3.3421	-1.4157	-2.7079	-1.9102	-4.4164	-3.5463	-4.0644	-2.795	-3.8262	-2.7064	-3.6842	-2.1054	-3.2412
1.3402	1.8439	1.174	1.5796	2.1651	3.322	2.8931	3.252	2.0114	2.1855	2.8132	2.3391	-0.13071	2.7405	3.7843	-0.83168	-0.020754	2.8714	0.58777	3.6936	0.10204	1.1599	2.0384	1.8565	3.2946	2.7382	0.53879	4.9497	3.8043	1.9977	2.7982	-0.093024	0.47044	3.2829	1.6566	2.0625	1.0931	1.2434	-0.34308	-0.2041	2.0372	-0.43937	1.3534	1.5335	3.03	0.46208	1.2237	2.4732	1.8594	1.6881
-12.048	-15.871	-14.191	-14.959	-13.38	-16.013	-13.394	-16.051	-13.287	-13.011	-14.335	-14.291	-13.144	-13.262	-13.758	-13.129	-13.074	-12.687	-13.651	-11.019	-14.019	-13.076	-15.438	-15.064	-12.162	-11.112	-11.696	-15.28	-14.498	-13.883	-12.221	-13.59	-12.569	-14.937	-12.343	-12.501	-15.159	-13.781	-11.973	-13.188	-13.343	-14.473	-14.696	-10.68	-11.602	-11.669	-13.027	-12.872	-13.041	-13.361
1.9791	1.8776	3.9345	3.3103	2.6968	-0.33633	1.9683	1.9343	2.0849	-0.89308	1.9245	3.2373	3.4129	1.3209	-1.2562	0.98861	1.3832	2.111	0.50871	3.0092	3.0321	1.3627	1.916	2.3605	1.2386	1.4994	1.4242	2.3168	2.1982	3.6146	2.2203	1.3451	2.7967	1.0319	3.2701	1.5469	2.3458	-0.61928	2.9808	1.6669	1.8228	1.876	-0.95958	-0.38822	2.146	2.0443	0.3205	2.0628	3.0723	1.6079
-16.467	-14.815	-13.838	-13.908	-13.98	-13.418	-12.637	-12.963	-12.867	-14.876	-14.232	-13.036	-17.029	-13.781	-14.784	-14.491	-15.69	-17.677	-15.814	-14.29	-13.876	-14.676	-14.021	-14.981	-12.875	-14.467	-12.796	-15.103	-12.771	-15.625	-13.651	-14.423	-14.828	-13.172	-14.895	-15.172	-16.62	-15.581	-16.338	-15.731	-14.856	-13.652	-12.254	-13.991	-12.854	-15.444	-13.922	-15.126	-15.193	-13.055
11.79	8.6206	9.4217	8.96	7.8356	10.58	9.3303	10.404	8.1774	8.1592	8.7642	10.67	9.2084	10.815	11.336	11.943	9.4147	11.058	8.6707	8.0373	11.367	8.6824	9.3955	11.502	8.4062	8.6705	8.6425	7.2879	10.174	11.578	8.3511	9.305	8.9518	10.006	8.9588	8.3971	12.951	9.5728	9.4143	11.395	10.123	9.3417	11.125	9.4522	9.9147	9.7521	9.3041	10.816	10.382	8.7205
-11.818	-14.059	-11.505	-10.794	-13.232	-13.754	-10.246	-10.75	-12.098	-10.798	-12.36	-13.934	-12.047	-10.443	-12.068	-14.444	-11.479	-10.987	-10.862	-12.556	-12.533	-11.676	-12.834	-11.339	-12.365	-12.539	-12.35	-9.954	-12.684	-10.483	-12.28	-12.896	-12.952	-10.112	-10.81	-11.917	-12.478	-11.702	-10.892	-12.297	-9.2406	-10.714	-12.197	-11.064	-11.569	-13.323	-10.116	-11.344	-11.142	-10.162
-9.4095	-9.2968	-11.093	-12.775	-9.6019	-9.0815	-9.0763	-8.8716	-10.22	-11.309	-10.439	-10.787	-9.9165	-12.291	-13.134	-11.198	-10.533	-12.371	-10.026	-10.79	-12.397	-11.641	-11.14	-12.319	-10.593	-12.154	-9.6349	-12.649	-10.384	-11.687	-9.7161	-10.821	-10.142	-9.6042	-11.366	-9.1579	-11.837	-9.8827	-8.4833	-10.646	-12.125	-12.8	-12.264	-10.503	-11.926	-9.5455	-12.305	-11.117	-11.324	-8.7396
-13.191	-11.68	-13.84	-13.713	-13.565	-11.365	-12.765	-14.434	-10.837	-14.079	-13.26	-12.459	-12.499	-12.873	-14.224	-14.097	-13.113	-12.6	-15.336	-13.641	-12.527	-13.436	-13.26	-13.538	-13.73	-12.889	-13.595	-13.711	-11.967	-13.56	-12.328	-14.754	-9.9446	-12.438	-12.239	-12.273	-15.715	-14.333	-13.289	-11.656	-13.032	-13.012	-11.443	-13.085	-14.495	-12.721	-11.885	-12.096	-13.288	-14.338
-13.355	-10.158	-13.381	-10.822	-13.218	-11.357	-13.428	-11.155	-13.832	-13.854	-13.824	-14.074	-13.668	-13.482	-16.291	-14.754	-15.464	-13.38	-14.597	-15.088	-12.522	-13.1	-14.303	-13.989	-12.426	-13.346	-11.742	-13.632	-12.364	-13.35	-15.215	-14.041	-13.761	-14.219	-15.096	-12.467	-12.444	-12.274	-13.463	-13.479	-14.288	-15.207	-14.715	-12.624	-12.33	-14.256	-13.493	-13.289	-13.855	-14.374
0.76001	-2.1986	-1.0223	-1.4387	-3.6026	-0.98482	-2.0283	-0.80108	-1.9253	-1.6024	-1.4603	0.78169	-1.3937	-2.0255	-1.9819	-0.91075	-1.7145	-2.7524	-3.0009	-0.42201	-1.7861	-2.0375	-2.582	0.63424	0.54953	-1.63	-2.6199	-1.7325	-0.83629	1.8924	-2.1334	-1.0943	-1.0911	-1.2194	-1.9402	-2.6675	-1.0214	-1.8169	0.47946	-2.5112	-1.7068	-2.5299	-1.686	0.042665	-1.0397	0.87315	-2.9859	0.14362	-3.1619	-0.7158
-4.9528	-8.3457	-5.7844	-9.1494	-7.5882	-7.1517	-4.5448	-9.3598	-8.4824	-5.8702	-8.036	-5.2884	-6.6723	-5.6863	-5.1529	-7.124	-8.0701	-7.5145	-4.7994	-6.7351	-4.5772	-6.4288	-6.6105	-4.7348	-6.7318	-8.4856	-6.0233	-6.1529	-6.9538	-7.3892	-6.5374	-6.114	-7.5205	-7.2086	-6.0217	-7.0294	-6.1075	-6.3366	-8.613	-6.8951	-4.842	-5.8698	-3.7298	-7.7711	-4.0877	-7.458	-4.5368	-5.3479	-6.162	-6.516
-15.769	-13.255	-15.465	-13.386	-15.696	-15.68	-11.295	-13.546	-13.292	-14.272	-12.948	-12.104	-14.305	-13.271	-14.449	-12.531	-13.125	-12.917	-14.867	-13.39	-12.517	-11.59	-13.123	-12.53	-12.212	-14.865	-13.228	-13.886	-11.533	-13.802	-12.864	-12.523	-13.047	-13.291	-12.974	-13.101	-12.316	-10.803	-15.328	-12.555	-12.746	-11.114	-14.382	-13.93	-11.539	-12.504	-13.74	-13.901	-13.735	-11.139
-13.748	-11.545	-13.893	-12.255	-11.256	-11.447	-15.189	-12.095	-14.078	-11.445	-12.479	-12.22	-13.84	-12.008	-13.535	-13.564	-12.766	-13.775	-9.6921	-10.821	-12.125	-15.601	-11.577	-14.042	-11.805	-11.258	-12.578	-12.374	-13.248	-14.549	-14.14	-14.257	-14.079	-12.324	-13.294	-13.978	-13.979	-11.165	-12.609	-12.958	-13.403	-14.939	-12.811	-12.254	-11.108	-10.527	-11.974	-12.438	-10.779	-13.944
2.2119	3.4942	3.5669	3.7544	1.2345	1.8191	1.2341	3.9068	0.39754	1.1779	0.82006	1.6985	1.101	0.15492	1.5736	0.93547	1.0417	4.9908	3.766	3.1543	1.781	2.2053	1.3686	4.654	3.1468	3.0117	3.2882	2.2906	2.7048	1.2776	0.37418	3.4562	0.8938	3.743	3.9061	2.1817	0.24529	2.5626	3.1105	1.3217	0.79469	2.6922	3.0892	2.6161	3.0325	2.2016	1.7115	2.565	0.74776	4.066
2.0556	-0.11855	1.4053	1.7343	2.9693	3.8071	1.9555	1.595	2.5412	3.3043	2.3935	3.2663	3.7239	4.2021	5.2787	3.8017	1.6253	0.68358	1.2746	2.0812	0.53489	3.9549	4.1054	3.9477	5.4912	1.3517	2.6796	3.7355	3.3433	4.9686	3.1408	-0.95299	1.4301	4.0541	2.4719	1.983	0.61795	2.9492	2.1972	3.3409	3.7259	3.1687	3.0202	1.475	2.9889	1.2402	2.3667	3.4839	1.412	2.7329
-9.0859	-9.6816	-10.557	-7.7227	-13.101	-9.7752	-11.891	-12.801	-11.405	-9.621	-10.047	-11.508	-10.676	-8.169	-9.972	-7.6465	-12.771	-8.0042	-10.765	-13.788	-11.329	-11.582	-9.1304	-9.5708	-10.508	-14.309	-9.6728	-11.051	-10.286	-11.136	-10.846	-9.611	-12.189	-11.892	-11.511	-10.722	-12.081	-11.002	-11.32	-9.2723	-10.879	-10.081	-11.64	-13.222	-11.364	-11.275	-11.221	-9.8762	-11.288	-11.49
-1.2821	2.3571	2.16	2.2925	0.39853	0.3645	-0.073239	-0.3044	1.4335	2.6958	0.44408	0.83755	0.3996	-3.1985	0.079754	0.97447	-1.2965	-1.4865	0.94545	0.6555	0.87895	1.1322	3.4565	0.55659	-0.1853	1.8285	-0.3839	1.0147	1.2526	4.0763	0.73184	1.6258	-0.73767	0.61469	-0.59302	0.24146	-0.41791	1.6353	0.49435	1.1857	0.39289	1.2549	-1.0591	-0.79917	-0.27407	0.68667	-0.93145	-0.15475	1.52	1.1064
10.042	12.727	8.2599	10.202	7.5509	7.6408	7.0135	9.7151	8.7136	12.418	9.7691	9.9226	8.4434	9.4827	9.3016	9.2978	8.6669	9.6042	10.691	7.1234	8.9309	7.8686	9.4882	8.5625	8.1153	10.039	11.38	9.0725	12.075	10.566	10.994	10.299	9.0969	9.368	8.4256	9.7155	9.6536	10.43	9.1366	10.345	10.076	12.832	10.414	9.0874	9.1186	9.699	8.1327	7.1346	9.2559	9.0385
-23.529	-22.926	-22.601	-22.85	-19.866	-20.605	-21.482	-21.472	-23.049	-22.802	-22.011	-22.48	-23.518	-19.69	-20.972	-23.258	-21.366	-20.474	-22.922	-21.397	-22.271	-20.678	-23.207	-20.512	-23.908	-23.972	-22.546	-23.437	-21.138	-21.676	-21.374	-24.435	-21.703	-24.043	-23.199	-22.681	-22.237	-22.706	-19.075	-22.865	-21.939	-22.324	-19.69	-21.193	-23.244	-24.544	-19.965	-19.705	-21.542	-19.889
-10.552	-10.142	-8.9061	-7.0082	-8.4605	-11.9	-9.7348	-11.563	-9.996	-10.247	-8.4425	-11.805	-11.333	-9.8308	-9.2561	-8.0699	-8.6197	-10.389	-9.2645	-9.3529	-8.3138	-11.103	-9.4497	-8.5005	-10.254	-9.2823	-9.8595	-8.5862	-9.7194	-10.755	-9.0191	-9.7395	-8.0333	-10.535	-8.3266	-10.114	-10.19	-9.0602	-10.22	-7.8561	-10.514	-6.9097	-9.6957	-11.428	-10.227	-9.0352	-9.1541	-9.9128	-8.8937	-7.4982
8.339	9.0077	6.1112	8.2647	4.1166	5.6443	7.7126	7.5937	5.7381	6.6239	5.4494	6.0952	7.3169	8.4879	7.972	7.2323	6.259	6.8413	8.4332	4.7421	7.0436	7.1395	6.5839	5.6496	7.5774	6.2654	6.8039	7.0042	6.4745	6.3145	6.2521	6.9942	6.8492	5.6969	8.2877	5.1235	8.1568	6.0551	6.8765	7.511	5.9008	8.2143	6.6452	4.7766	5.7678	7.1607	7.7807	7.0654	9.1373	5.8748
-0.61774	-0.46651	-0.12938	-2.0449	-0.66916	-2.431	0.66919	-1.451	0.12905	-0.025185	-2.9857	-0.87165	-1.6162	-0.7176	0.84094	-1.0517	0.42592	0.32759	0.26601	-2.1016	-0.050342	-1.3637	-1.8485	0.22231	-2.0172	-0.87136	-1.25	-2.2209	1.6787	-1.2054	0.082348	-2.1845	-0.92351	-2.3539	-2.3644	1.2692	-2.5607	-1.4058	-2.0281	0.35806	-0.31073	-2.0666	-1.1973	-0.36559	-2.5223	-1.9749	-0.12844	-0.45972	-1.164	-1.4268
-8.5282	-9.9339	-8.1805	-8.1466	-5.9703	-8.0752	-6.5251	-6.75	-7.4104	-6.4906	-6.8431	-8.0864	-8.1841	-8.1402	-8.4538	-6.9576	-7.6254	-7.9413	-7.7745	-7.6389	-8.5709	-6.2374	-9.4099	-8.1436	-8.8028	-8.4355	-5.9232	-7.5087	-7.1104	-7.2346	-8.3442	-7.6085	-5.851	-7.2176	-5.7367	-7.1192	-9.151	-5.7447	-8.1007	-8.4596	-5.7103	-7.6074	-7.3968	-8.4739	-6.9305	-6.7249	-7.736	-5.8554	-7.1381	-9.356
0.19232	-4.4906	0.56296	1.2602	-0.2343	-0.70559	-2.2345	-0.18528	-0.66053	-0.74523	1.972	1.9193	-0.58949	-0.29877	-1.1907	-0.29297	-0.91718	0.28758	0.078995	-0.29175	-1.5822	-1.633	-0.21118	-1.0895	-1.4614	0.39429	0.48382	-1.3053	0.53417	-0.042125	-0.89693	-0.058031	1.3251	0.18042	-1.0569	1.6446	0.18589	2.1237	-1.3292	0.28871	-0.98527	-1.2836	0.086733	-0.015578	-0.87198	0.34104	0.33503	-0.22329	-2.5281	2.1338
-7.5074	-9.749	-9.4102	-7.9297	-9.3091	-7.0087	-7.2079	-9.2581	-8.7685	-8.4062	-8.9036	-8.8299	-8.2045	-10.54	-7.6799	-10.217	-9.1119	-9.0183	-9.5855	-7.2125	-6.6266	-10.791	-8.4879	-10.014	-9.3952	-7.7094	-9.6845	-7.9007	-9.0983	-8.9051	-8.9772	-10.071	-10.151	-9.2063	-8.8664	-8.6122	-8.2827	-8.8499	-9.5829	-8.7071	-9.1183	-6.942	-9.9023	-10.236	-8.1165	-9.1292	-10.997	-7.576	-11.056	-9.465
1.0886	0.78064	0.37508	-2.1759	0.004621	-2.0916	-1.3589	1.3141	-1.1274	-0.51168	-0.65655	-0.33907	-0.27427	-1.2928	1.3362	0.66524	0.70617	-0.34683	-0.17485	1.3462	0.64468	-1.0907	0.048292	1.5717	2.2416	0.015589	1.2491	1.0257	0.30026	1.182	0.37751	1.1448	-0.33319	-2.0447	-2.5243	-0.56227	0.12644	0.74803	0.49979	-1.1455	0.048729	0.71015	-2.1489	-1.7131	2.3545	-0.21995	0.3245	-0.68766	-1.9348	-1.5048
-7.4899	-9.716	-9.2705	-10.28	-10.362	-11.916	-10.817	-10.371	-9.4633	-8.8657	-9.3015	-8.4726	-9.1298	-8.4482	-8.9111	-8.666	-9.2974	-10.168	-11.616	-10.151	-10.811	-8.184	-8.2319	-8.5502	-9.8702	-8.2676	-11.707	-8.4072	-9.8507	-7.803	-9.8572	-10.264	-8.8022	-8.0091	-8.3149	-9.3821	-8.3776	-8.3902	-8.2453	-10.815	-9.7879	-8.5741	-11.262	-9.4536	-9.2595	-8.2005	-8.2134	-8.8926	-11.578	-10.992
3.8422	3.5641	1.6705	2.692	1.4129	5.3484	2.0472	4.2295	2.4663	4.3154	5.0691	2.3806	3.5247	2.6788	2.3452	1.1465	1.1631	2.6817	2.7044	0.84314	3.3228	3.3372	4.4077	2.5712	1.9172	1.8394	2.2519	3.0624	2.6889	2.2477	2.4746	6.3209	1.2522	2.7296	2.6979	2.0484	2.6958	1.0223	3.0995	4.1345	2.0167	4.3999	3.4624	2.6459	0.1766	2.4617	1.2834	1.9748	2.4681	1.9969
-3.8977	-3.8824	-3.6724	-5.8869	-5.0565	-5.8314	-5.0862	-5.358	-4.1718	-5.6891	-4.1146	-4.9451	-4.8559	-3.5184	-2.7666	-3.7708	-6.9742	-3.9262	-5.3093	-5.9345	-2.0078	-4.1881	-3.0695	-5.6874	-5.7772	-3.4285	-4.6707	-2.6308	-5.1844	-3.2294	-6.8036	-5.8836	-4.3763	-1.6417	-3.7024	-5.2143	-3.4894	-4.9613	-5.3461	-5.4491	-5.899	-4.0867	-3.0359	-5.4005	-4.3016	-1.3965	-2.9828	-2.7921	-3.2865	-6.8647
-9.1498	-12.366	-9.3744	-11.567	-10.418	-9.3032	-9.6251	-10.707	-10.182	-12.376	-10.795	-8.6784	-10.472	-8.6363	-10.931	-11.534	-12.702	-11.26	-12.176	-11.136	-10.919	-12.569	-9.8534	-11.798	-11.003	-10.93	-11.773	-10.437	-9.7532	-9.4815	-11.343	-11.559	-9.8301	-8.8225	-9.706	-11.523	-11.106	-9.5985	-11.971	-11.893	-10.94	-8.8499	-12.183	-10.159	-10.573	-11.356	-10.806	-13.245	-8.3816	-10.677
-1.8346	-3.39	-3.5569	-2.6388	-3.0905	-1.4188	-3.6304	-4.0367	-2.9434	-3.5425	-4.2177	-1.7733	-2.173	-3.0591	-3.1478	-3.9166	-3.7798	-4.4402	-4.8046	-3.1528	-3.8754	-2.6395	-2.5892	-4.4879	-2.4161	-3.0583	-3.8009	-1.4476	-5.9035	-2.0518	-3.3129	-3.2565	-3.0686	-3.5318	-1.8044	-4.003	-3.6633	-4.2817	-3.9571	-2.8934	-4.2199	-4.3009	-3.1288	-1.7378	-2.127	-4.2912	-4.7312	-3.2938	-4.4466	-4.2641
-13.481	-11.531	-12.37	-15.454	-13.963	-11.656	-15.226	-14.859	-13.386	-14.117	-13.989	-11.795	-12.782	-11.771	-13.726	-13.584	-14.134	-13.263	-10.91	-12.673	-13.572	-13.196	-11.33	-11.52	-12.282	-10.511	-15.073	-16	-11.41	-12.988	-12.759	-15.611	-13.153	-14.091	-11.661	-10.93	-16.241	-14.588	-13.189	-10.468	-12.431	-13.97	-12.353	-14.926	-12.947	-13.343	-13.963	-13.468	-13.943	-14.91
-14.467	-13.798	-13.207	-14.292	-11.932	-12.656	-12.148	-13.607	-13.055	-11.438	-15.661	-12.1	-12.077	-12.377	-12.403	-11.986	-12.371	-11.864	-11.893	-13.419	-13.374	-13.388	-11.854	-13.592	-13.16	-13.58	-13.407	-11.888	-10.236	-13.422	-14.334	-15.018	-12.485	-13.201	-10.88	-15.03	-10.144	-14.132	-14.099	-12.419	-13.798	-12.519	-14.261	-11.887	-11.529	-13.248	-12.304	-11.61	-11.782	-12.654
8.8292	8.9633	6.7965	8.6926	9.4537	8.7269	6.777	10.026	9.7486	7.2489	9.6874	7.5074	7.4819	6.6373	7.7776	7.7152	2.4388	9.2028	4.8022	7.6737	8.7261	6.2709	7.4393	8.0893	9.2714	8.0102	8.5642	8.7417	7.8934	6.5761	6.4677	5.1823	6.3517	8.3452	9.7294	9.3024	8.3503	8.3126	8.5798	7.4435	6.0462	8.829	8.8016	7.7929	8.7723	6.8207	7.3519	8.5168	7.43	9.0384
-6.352	-6.2529	-8.644	-8.4501	-5.7306	-8.5656	-8.0002	-8.2164	-7.5626	-8.8163	-5.6803	-7.9271	-7.6807	-9.5474	-7.4759	-7.5917	-6.6785	-8.6516	-7.5401	-8.1547	-5.2338	-6.1224	-6.0552	-7.5084	-9.9913	-7.8515	-3.9685	-8.7352	-8.0921	-7.5887	-8.8366	-8.2677	-8.9213	-7.0575	-7.4308	-9.8815	-9.3359	-8.185	-6.47	-7.5053	-7.4708	-6.9341	-5.6598	-8.0998	-7.1217	-6.218	-7.949	-8.8175	-7.3039	-6.1443
-3.288	-2.6178	-2.2796	-3.7303	-2.8244	-2.9957	-4.4524	-3.3026	-1.4379	-2.2839	-1.7123	-2.629	-3.5733	-1.3304	-1.1381	-1.4229	-4.0139	-3.3164	-1.0693	-1.1833	-2.5442	-2.2567	-2.7402	-5.086	-2.5742	-2.9335	-4.1291	-3.5321	-5.1063	-2.3521	-4.4528	-1.2263	-1.9675	-2.6274	-2.0837	-2.7352	-0.63358	-2.4869	-2.8974	-1.3421	-1.303	-5.7752	-0.92849	-2.2084	-3.9499	-1.4324	-2.953	-3.0574	-3.5154	-2.3504
-3.0885	-4.8461	-2.5377	-0.95904	-5.0484	-1.6722	-3.8882	-2.8448	-0.53551	-2.959	-3.6393	-4.2605	-4.0659	-2.4291	-3.3082	-3.2412	-3.0397	-3.7584	-5.445	-2.8616	-2.8282	-2.202	-2.5098	-4.7921	-2.2739	-2.8482	-4.0737	-1.9785	-4.7616	-5.0164	-1.9773	-2.72	-3.5385	-3.0572	-4.2555	-2.6064	-2.0673	-2.4968	-2.1339	-6.2202	-4.4307	-2.6251	0.3508	-1.5955	-5.0494	-3.1875	-4.1056	-3.2413	-3.45	-3.1625
-5.6854	-6.0518	-2.9182	-5.0013	-4.0088	-4.3673	-5.2443	-1.1124	-2.4816	-2.8654	-3.8636	-2.0665	-4.1233	-3.3789	-3.8716	-1.0168	-4.0577	-5.1255	-4.9476	-4.4567	-2.2582	-3.9546	-3.1932	-3.5253	-5.4848	-4.0283	-3.7982	-5.8524	-2.4091	-5.3668	-6.2332	-3.2642	-5.6404	-3.123	-2.5069	-5.7095	-4.1961	-7.1885	-3.5796	-2.0652	-2.8875	-4.2254	-4.8042	-4.8921	-3.3026	-5.25	-3.7905	-6.4417	-3.271	-2.6654
-12.28	-13.088	-10.176	-8.9138	-11.165	-13.39	-12.75	-11.796	-12.181	-12.955	-11.854	-10.783	-11.928	-12.964	-12.901	-12.031	-13.816	-13.212	-12.068	-12.79	-9.8791	-11.212	-11.097	-13.633	-12.612	-12.365	-10.4	-13.195	-12.824	-9.3868	-10.469	-9.6819	-11.1	-12.098	-10.161	-12.618	-12.722	-10.362	-11.642	-9.7316	-10.296	-15.436	-11.896	-11.392	-11.288	-11.271	-10.373	-11.715	-10.354	-12.938
2.3332	1.6002	-0.93667	3.4325	3.8867	2.2464	2.8569	1.5434	0.029984	3.6681	2.4093	2.4055	1.3596	1.2183	3.4123	2.2712	1.6224	1.1946	2.991	1.9514	1.8854	2.3351	1.3142	1.5985	2.1745	1.6242	2.051	2.7316	0.16106	1.4855	2.0365	0.37847	-0.22673	1.5691	0.47309	1.4726	3.5179	3.1847	0.58484	2.1145	3.7723	0.5428	1.5094	-0.010386	0.049989	3.1411	-0.097822	0.30537	2.946	2.4735
-7.4171	-8.2531	-5.1317	-6.4999	-6.6545	-9.177	-5.701	-7.2701	-9.2963	-7.8421	-5.9808	-7.0089	-6.0302	-8.1705	-7.114	-9.004	-6.9066	-6.8176	-6.3834	-7.9086	-7.1622	-6.8517	-5.8509	-8.1292	-7.3556	-8.179	-5.834	-8.4923	-7.0164	-6.6084	-6.1498	-7.4998	-8.7733	-7.1084	-8.4511	-9.4097	-6.2622	-6.1919	-8.0247	-7.2275	-8.0142	-8.8403	-8.314	-8.6569	-4.9574	-7.6158	-7.3558	-7.8374	-6.9746	-5.5213
-11.411	-10.699	-10.048	-10.327	-9.8116	-14.016	-12.82	-11.772	-12.016	-9.5406	-12.912	-10.634	-14.662	-10.113	-11.316	-13.513	-11.823	-9.8536	-9.5023	-8.6943	-11.487	-11.335	-12.1	-12.851	-12.494	-12.892	-11.37	-10.976	-12.302	-12.497	-9.3236	-12.03	-11.777	-11.628	-12.224	-10.807	-13.54	-12.235	-11.315	-13.476	-11.967	-12.208	-10.477	-11.757	-12.581	-12.173	-13.53	-11.044	-12.815	-11.709
-0.26501	-0.10177	-0.72157	0.077316	0.084349	1.2295	0.89117	-0.22235	-1.6404	-0.19995	-0.92785	2.8716	-1.3567	-1.2488	2.8254	2.1929	0.91515	-0.67088	-1.2906	-0.5554	0.053931	-0.089777	-2.8621	-2.5694	-0.65537	-1.8465	0.59601	-0.59567	-1.7744	0.44948	-1.6856	-1.3235	0.061107	-0.11514	0.9166	1.3982	0.21306	-1.6707	-1.2082	-1.7219	-0.98039	-1.3593	-0.38521	0.1036	0.11582	1.1803	-1.7197	1.5296	0.85536	0.48039
-0.92749	-2.6798	-1.6433	-2.1179	-1.8739	-1.8379	-0.15086	0.88416	-0.54626	-1.0169	-2.8638	-3.2243	-2.1053	-0.62269	-4.3566	-1.9975	-1.9777	-1.0029	-2.8712	-0.19007	-2.0593	-0.55676	-0.95513	0.44728	-0.82606	-1.9097	-0.82643	-2.8434	-1.8796	-0.94997	-2.3357	-1.5208	-1.1617	-1.7503	-0.04197	-2.6705	-0.97578	-2.112	-2.2369	-1.1988	-1.0553	-2.2583	-1.2998	-3.3482	-2.582	-0.090565	-1.6718	0.49543	-2.0739	-2.2891
-10.22	-9.674	-9.5132	-9.1377	-9.0262	-8.8138	-8.5926	-9.3973	-10.95	-9.0846	-10.823	-6.9464	-9.0235	-7.5495	-10.403	-5.6566	-6.3765	-10.25	-9.92	-9.8357	-9.5063	-9.6475	-9.7649	-9.4474	-8.4792	-7.3235	-9.0516	-6.2412	-11.314	-7.1075	-7.3992	-8.4586	-9.078	-8.8577	-8.7743	-9.7674	-9.139	-10.789	-9.0448	-8.7317	-10.527	-8.7448	-8.0182	-7.2922	-7.3842	-8.7581	-7.8878	-9.2544	-7.7396	-6.4735
-21.016	-20.715	-20.971	-21.158	-20.501	-19.467	-21.34	-21.554	-20.999	-20.426	-21.416	-19.07	-19.902	-20.145	-22.389	-20.942	-21.873	-20.985	-19.398	-21.537	-21.446	-18.502	-21.202	-21.233	-20.498	-20.756	-20.142	-21.625	-17.268	-19.603	-19.972	-21.309	-21.022	-19.162	-18.664	-20.319	-20.948	-20.742	-22.175	-19.779	-23.445	-19.715	-20.363	-19.705	-22.978	-22.093	-21.784	-20.524	-20.261	-17.798
-11.76	-13.672	-15.779	-12.268	-11.82	-14.063	-14.607	-13.096	-13.066	-12.827	-13.499	-15.171	-11.238	-13.125	-12.869	-11.247	-13.069	-11.833	-14.025	-13.868	-12.838	-11.267	-13.207	-10.149	-14.911	-11.589	-12.973	-12.488	-13.099	-12.696	-12.838	-14.603	-14.156	-13.273	-13.413	-14.203	-12.318	-15.202	-10.614	-13.331	-11.394	-14.031	-13.563	-11.323	-12.771	-12.327	-11.697	-11.803	-13.673	-10.68
3.1642	4.3806	0.27251	5.8572	4.6646	4.9431	4.0949	4.6897	7.0979	1.7358	3.6709	5.062	4.4566	4.833	5.1295	4.4183	3.5125	5.0087	2.9355	5.6869	5.0079	5.8294	5.8661	4.3651	3.8015	3.9829	4.0594	3.9475	5.4654	4.9732	3.7645	5.9829	5.0753	3.9737	3.3032	5.1172	6.4013	5.0808	3.414	4.2276	5.2522	4.721	3.7155	5.6963	5.6206	3.9809	5.8722	4.703	3.2457	3.7302
-0.1055	2.3552	1.3367	2.5228	1.3213	2.7214	1.5947	2.0215	3.1572	-0.6742	1.2398	4.5545	2.0037	3.5625	-0.27789	-1.0934	1.5011	1.6771	1.4504	3.7312	0.57593	0.32068	2.811	1.9586	3.1739	0.24517	0.88992	1.5551	1.6318	-0.3673	0.54971	3.241	1.1443	3.6012	-0.94947	-0.28947	1.7091	3.5278	1.421	-1.8472	-0.35425	2.8586	1.0886	2.1261	0.83651	1.8971	0.77645	0.83907	1.0587	0.72172
-1.3385	-3.5049	-3.2662	-3.1094	-4.0445	-1.5379	-3.032	-3.7721	-2.2224	-3.6683	-5.0357	-2.6278	-2.9348	-3.8118	-4.7674	-2.527	-3.0064	-2.7197	-1.7479	-1.449	-3.0912	-3.5035	-3.1722	-1.969	-1.2036	-3.3636	-4.2321	-4.225	-3.8359	-2.4535	-1.7138	-2.8813	-1.5699	-0.53383	-1.7768	-2.8391	-3.7547	-3.176	-2.6446	-3.5597	-2.9675	-5.8933	-4.7755	-4.2888	-2.5989	-2.909	-3.2577	-2.5014	-5.2144	-3.4154
-3.0532	-4.1446	-0.4249	-2.2155	-3.0553	-3.9439	-3.5595	-3.1249	-3.4223	-3.9518	-5.2187	-3.6667	-3.9698	-4.6053	-3.3979	-4.6065	-2.5779	-4.2222	-3.9055	-4.5938	-3.3947	-3.4842	-5.9545	-3.7001	-0.90414	-1.7993	-6.6261	-1.8751	-3.9299	-3.7884	-5.4408	-4.1318	-3.1284	-3.5916	-2.4864	-4.7378	-3.62	-6.621	-2.9887	-4.7818	-3.3974	-2.9953	-4.0151	-0.34376	-2.5463	-5.2657	-3.2415	-2.1031	-3.0779	-2.8126
0.53792	-0.77838	0.77287	0.96426	-0.40084	-0.37995	-1.7336	-0.23594	1.1237	0.43347	2.1962	-0.80841	-2.7376	1.0725	0.90448	2.1749	0.014847	-0.013854	-0.44228	0.14766	-0.0040684	0.49366	-1.0784	-2.0326	1.6767	-0.91522	0.66907	-2.0669	1.1443	-1.0876	-1.7345	1.1828	1.7359	-0.1985	-1.5654	0.66682	-0.24858	0.2945	1.7553	1.3329	-0.69834	-0.44679	-0.2706	-0.81919	-0.89225	0.2641	-0.66766	1.4867	-0.10712	1.8907
0.39175	0.73003	0.96759	1.0139	1.1033	0.61362	3.6416	0.492	2.6096	1.9766	0.90468	1.1193	3.4687	1.4804	-0.31793	2.3183	3.2479	2.4131	0.70609	0.85864	3.9299	2.0696	1.568	0.49021	3.0083	-0.22119	1.8712	1.4422	2.5087	1.6486	2.7178	1.7625	1.147	2.837	-1.6329	1.4103	1.1623	2.4747	1.8892	0.77552	3.1704	2.172	0.26166	1.8139	1.8667	2.4585	2.0389	1.1655	1.6009	2.4221
-9.3536	-12.677	-10.985	-11.018	-13.599	-10.025	-12.92	-11.092	-11.382	-14.423	-13.026	-12.788	-13.156	-10.409	-9.8126	-12.738	-13.344	-11.947	-11.685	-12.576	-10.597	-11.106	-11.776	-12.377	-12.212	-13.06	-12.633	-13.161	-11.555	-12.006	-11.433	-11.436	-11.267	-10.696	-12.786	-10.559	-12.644	-13.127	-11.817	-13.962	-13.15	-11.897	-12.171	-11.35	-12.771	-10.548	-12.19	-12.453	-11.137	-12.838
-11.917	-13.424	-10.235	-11.012	-12.253	-11.333	-11.596	-10.113	-11.38	-11.05	-11.978	-9.8463	-11.628	-10.637	-11.644	-8.8506	-13.135	-12.215	-8.7362	-9.5936	-11.122	-9.9001	-11.867	-11.804	-12.248	-8.0896	-11.113	-11.989	-13.59	-13.132	-11.297	-11.215	-10.105	-8.7867	-13.113	-9.3604	-10.223	-10.822	-10.333	-12.037	-12.398	-10.705	-14.044	-11.763	-11.945	-10.23	-12.587	-12.374	-10.215	-11.807
6.6691	7.5006	7.8643	6.9869	5.3857	5.4205	6.3764	5.1398	7.0722	8.9065	10.48	8.5101	9.9379	6.9635	6.5066	7.9184	5.5002	6.836	6.1418	7.7382	4.8668	6.6112	5.4469	7.8106	8.3228	7.1273	6.4674	7.1626	7.521	6.6895	8.5344	8.304	7.1747	7.2697	6.7298	6.5976	6.8571	5.9452	5.4597	7.2954	8.0876	8.1475	4.8638	9.1669	7.4818	4.7829	6.3761	5.9128	4.4456	7.1757
-6.128	-5.7048	-5.2801	-4.9467	-5.6051	-6.0466	-5.4831	-4.0677	-5.9992	-6.3844	-4.5927	-4.6037	-5.1332	-4.2401	-6.5938	-3.9808	-5.7855	-5.5829	-5.3249	-4.5226	-4.7985	-2.0779	-3.9196	-3.1777	-7.832	-6.5133	-4.691	-4.2087	-5.7138	-5.3639	-4.4743	-6.5893	-3.7346	-5.9606	-5.7689	-7.6992	-4.3839	-4.7302	-4.7566	-5.9643	-5.3635	-5.2652	-5.9841	-6.2262	-4.5783	-5.121	-5.344	-4.0729	-3.0565	-6.0548
-0.86197	-0.98528	-2.4296	-0.89704	-0.36273	-4.2546	-1.5497	-2.2167	-2.6014	-1.1373	-0.46082	-0.98833	-1.2347	-1.7051	-0.99441	-2.857	0.32909	-0.75791	-0.93578	-2.0448	-1.3091	-1.8935	-1.8294	-0.61451	0.98674	-0.85352	0.037902	1.4113	-0.89618	0.36788	0.23832	-0.41856	-2.6844	-0.9304	-1.8063	-1.5244	-2.3566	-0.75963	0.23239	-2.5511	-1.7515	-2.2502	0.40555	-1.9072	-0.88898	-1.2644	-0.57727	-0.28391	0.83246	-1.6723
6.9411	6.9398	6.7076	8.9119	9.9557	5.3418	7.7144	6.9149	6.7102	6.3505	7.0865	7.5375	7.6888	9.0916	5.8494	5.6957	8.1546	7.5107	6.0653	6.8937	7.5247	8.9988	6.8404	7.3638	4.6212	6.5966	7.8983	7.0581	10.061	4.823	6.0443	4.9438	8.4497	4.7497	7.4893	4.5682	6.1997	4.2138	6.9843	5.7231	8.2899	5.012	4.9972	5.8472	6.5285	6.9886	7.1646	5.6128	6.3049	5.0067
4.2329	5.3869	6.066	6.3021	3.6469	7.3295	6.2309	6.2008	4.9745	5.1328	4.3759	5.603	7.1438	5.7076	5.0907	4.9129	4.2083	5.2897	5.2848	4.052	4.4119	5.9425	4.9163	5.6166	5.9415	6.039	5.7716	5.663	6.9277	5.7703	5.1953	4.8196	6.4132	5.0263	6.3546	2.5902	3.4896	6.1714	3.9095	4.1931	6.2923	5.2631	3.2398	4.4526	6.5461	4.597	6.0131	4.5814	2.5843	5.8544
-5.2455	-2.3307	-3.778	-1.3246	-2.9927	-6.2904	-3.9154	-2.9587	-3.7667	-6.5841	-2.3724	-5.8065	-4.5697	-3.5914	-3.4056	-3.3188	-4.4694	-4.9895	-4.4152	-4.3021	-3.362	-3.512	-4.5547	-4.9464	-4.5187	-2.6619	-5.0469	-4.8735	0.2537	-3.5189	-6.5675	-4.6236	-3.2354	-4.5315	-1.8398	-3.6968	-5.8387	-5.9857	-3.1135	-3.4436	-1.7043	-3.2077	-5.7581	-4.5231	-5.1117	-3.3657	-3.2223	-5.4006	-3.8066	-5.878
-0.96113	-2.8179	3.1095	-1.261	2.3738	0.24445	1.4912	0.43029	-1.5982	-1.1146	0.45253	-0.38922	-1.3695	-2.1972	2.1735	2.0308	2.1824	0.56504	0.28585	0.5963	0.52975	-0.54837	0.19909	-3.2741	0.2672	0.69773	0.1881	-0.49296	0.72367	-1.854	-0.10337	-2.3371	-0.28855	-0.79269	-0.52454	1.4697	-0.63043	-1.171	-0.55458	-0.36284	-0.12707	0.55308	-2.4509	-1.668	-0.77787	-0.74504	-1.8474	0.99086	-1.3052	-2.8159
-12.662	-11.574	-11.18	-11.474	-11.423	-11.268	-11.026	-11.881	-10.714	-10.568	-12.63	-11.236	-7.3244	-11.935	-12.067	-11.405	-11.785	-10.923	-11.151	-10.937	-11.361	-9.2893	-10.321	-12.07	-10.966	-11.502	-13.188	-9.4228	-12.556	-12.706	-12.617	-10.939	-9.0751	-9.8691	-12.784	-10.237	-11.235	-10.195	-10.539	-13.786	-10.672	-9.4454	-11.117	-10.795	-10.222	-11.235	-10.957	-11.781	-10.59	-11.002
-11.055	-10.411	-10.875	-10.324	-13.284	-9.9278	-13.09	-10.517	-10.457	-11.633	-13.45	-12.421	-13.706	-11.692	-11.383	-11.851	-11.052	-12.525	-10.118	-10.103	-11.555	-13.128	-10.216	-11.647	-11.358	-13.286	-13.796	-11.224	-12.798	-10.55	-10.95	-11.596	-11.427	-11.07	-11.91	-10.367	-12.256	-12.313	-10.926	-12.268	-10.79	-11.306	-10.492	-12.09	-12.123	-11.725	-10.898	-11.39	-9.7728	-10.584
-8.582	-8.8693	-8.9533	-6.4747	-7.1485	-7.4937	-6.7907	-9.5568	-9.3635	-9.4034	-9.5481	-8.04	-9.4865	-6.8803	-6.7249	-8.7395	-5.4629	-7.4027	-7.1402	-7.9668	-7.0465	-8.7521	-10.501	-7.4548	-9.1705	-4.3943	-8.1069	-7.0658	-8.7516	-6.6059	-9.206	-7.0578	-6.5146	-8.2734	-7.8061	-6.734	-7.8315	-7.7943	-8.5007	-8.3092	-6.6658	-6.4716	-8.3839	-8.2458	-9.0146	-7.7896	-5.2918	-9.0689	-7.5758	-9.2318
-0.83001	-2.4993	-1.2223	-1.2403	-1.2543	-1.9815	-1.7031	0.40923	-0.47675	-0.32121	-2.9641	-1.4119	-1.5917	-0.54709	-0.6643	0.023013	-0.06588	-4.2955	-0.16052	-0.53348	0.010548	0.33909	-0.0084974	-0.16672	0.8118	0.42856	-3.9551	-1.5872	-1.8085	-1.5059	-2.6627	-1.8571	-2.1798	-0.47104	-0.27141	-1.1296	2.1733	-0.61489	-2.158	-1.8369	-1.2069	-0.22492	-2.6126	-1.118	-1.2514	-0.22639	-1.5501	-0.061139	-2.7772	0.20206
5.6535	7.1301	8.543	6.9943	6.7139	7.335	9.0287	5.0552	5.5907	6.4783	11.16	8.5536	3.4193	6.8828	7.2795	8.6862	6.3178	8.7507	7.9789	5.4403	6.4084	5.751	7.4433	7.1382	6.7694	4.9692	5.8204	7.3825	7.2419	5.5437	6.1269	9.0062	5.8862	6.4437	6.4992	6.8626	4.6818	6.5535	7.1632	4.788	5.8111	5.2156	6.2892	4.6175	7.193	6.2772	6.4481	6.3426	6.2639	8.2235
-10.526	-12.4	-12.739	-11.195	-11.996	-10.063	-8.9711	-10.755	-9.6771	-10.604	-11.764	-11.517	-11.067	-10.304	-10.063	-12.429	-8.5903	-13.182	-11.99	-13.994	-12.055	-12.457	-12.185	-11.243	-11.56	-13.595	-10.161	-11.346	-10.791	-10.952	-10.781	-11.867	-12.866	-12.025	-12.011	-10.67	-10.031	-10.002	-11.229	-10.379	-12.361	-11.58	-12.839	-10.82	-11.017	-14.11	-11.084	-10.158	-12.182	-11.321
-5.3809	-3.8144	-7.3865	-3.0389	-3.4913	-5.6382	-5.6849	-4.0685	-2.1112	-4.9039	-3.9845	-4.2245	-3.6387	-2.9133	-4.5664	-4.8635	-3.9898	-4.9601	-6.1261	-3.0048	-5.0581	-4.5695	-3.3378	-6.6145	-4.9463	-4.0538	-4.9521	-5.491	-5.8626	-1.8177	-3.9014	-5.5027	-4.9469	-5.3414	-5.7506	-5.869	-4.6981	-4.3541	-4.7703	-5.4437	-4.4947	-4.2363	-6.0916	-4.1813	-4.5642	-3.9352	-2.3348	-4.4094	-5.6851	-4.1524
8.9827	9.1719	7.6594	9.7937	9.0796	9.2158	7.9433	6.7308	9.94	10.108	9.9237	8.7405	6.8076	10.092	6.8944	6.7685	8.0457	8.6634	8.2606	8.313	10.08	11.83	8.9143	6.955	7.5032	8.686	9.4243	6.0451	10.525	9.0532	7.2411	9.7282	7.9448	9.0336	8.2026	7.8073	10.303	7.9392	9.8927	9.1311	9.957	8.4175	8.7793	6.8651	9.4426	9.1112	9.715	8.7548	8.6903	8.3656
-12.676	-10.49	-10.731	-8.8034	-11.468	-11.834	-11.756	-10.81	-12.485	-11.778	-10.335	-8.3685	-10.533	-9.9195	-11.927	-11.993	-10.638	-9.5282	-11.832	-12.206	-10.255	-9.2785	-10.112	-8.6785	-11.03	-9.5605	-10.958	-13.122	-10.757	-13.09	-12.877	-12.573	-10.756	-11.722	-8.5178	-9.6844	-7.234	-11.197	-12.203	-9.5662	-8.472	-10.117	-11.483	-11.49	-10.01	-11.708	-10.12	-12.734	-10.005	-10.026
-1.3629	-2.9568	0.044185	0.20523	0.19623	-0.86423	0.73712	-0.71058	-0.77626	-0.75292	0.0026663	-0.25421	3.0617	-1.8842	0.10675	0.39886	0.94645	-2.5616	1.4612	-0.55211	-0.99518	-2.4454	0.86997	-0.0408	-0.84535	-0.3125	0.48835	0.23583	-3.6586	1.1393	-0.27138	2.2508	-2.1221	-0.33018	-1.9736	-2.0772	0.12725	0.52828	-1.0479	-1.1737	-0.51584	-0.15404	1.8555	-0.89018	-0.35282	0.67465	1.4888	-2.4274	2.5841	1.5342
-0.76454	0.042093	-3.0748	-0.61694	0.58426	-2.8571	-2.096	-0.32174	-0.99772	-1.0234	-1.146	-2.3993	-1.9444	0.45108	0.2053	1.0267	-1.1469	-1.4875	-1.2468	-1.1081	-2.7835	0.77937	1.0414	-0.17409	-0.8255	-0.599	-1.1568	-1.1687	-0.8118	-2.2909	-2.4181	-0.33956	0.39423	-2.4022	-1.0236	-0.91497	0.94382	-1.4133	-3.1258	-1.1288	-0.57955	-2.9406	-1.0226	-0.83758	-2.5041	-1.8042	-1.2809	-2.1843	-3.0858	-2.1417
-22.34	-20.741	-22.626	-24.578	-19.953	-25.901	-22.321	-23.232	-22.243	-22.305	-22.47	-22.63	-21.492	-23.273	-20.387	-20.168	-21.792	-20.376	-21.793	-19.506	-22.216	-21.375	-23.712	-19.404	-22.72	-24.793	-23.332	-21.734	-22.892	-19.854	-20.704	-23.773	-23.482	-20.994	-20.81	-21.025	-22.573	-23.023	-22.598	-22.459	-22.324	-21.636	-21.537	-23.646	-21.632	-21.251	-24.378	-20.499	-21.166	-22.773
-1.6098	1.2377	-2.1434	1.2203	0.73783	-0.22755	-1.9897	-1.6388	1.5356	0.06361	-0.38111	0.097911	-1.2494	-1.0349	-1.5219	-1.2327	-0.11357	0.88477	-1.1329	0.3177	2.1319	0.76769	-0.56931	0.24143	0.55498	-0.68913	-1.0001	-0.31893	-0.63995	-0.99171	-0.12789	-1.7323	1.1059	-0.41441	-2.0991	-0.99156	1.0207	-1.0436	0.071413	-0.98801	1.3259	-0.1757	0.16593	-0.12511	1.3473	0.25982	0.96483	1.5725	-1.0451	-0.7876
-6.817	-9.9728	-6.7698	-10.582	-9.1523	-6.3794	-9.9032	-8.6688	-11.23	-9.167	-9.2832	-10.5	-7.6816	-7.4258	-11.469	-9.4391	-11.277	-10.468	-9.364	-8.9545	-8.4891	-8.4584	-9.8831	-6.61	-9.0936	-9.11	-9.2805	-9.3008	-9.6661	-7.9759	-9.6415	-9.4526	-9.6126	-8.0059	-9.6628	-10.183	-9.4841	-9.4105	-10.995	-8.6556	-11.004	-8.6571	-10.488	-8.8378	-9.2628	-9.077	-10.381	-9.672	-7.199	-8.3622
-3.0945	-4.9091	-4.2641	-4.6267	-1.9027	-3.0082	-3.0893	-5.4646	-5.1367	-2.7781	-0.5167	-3.4354	-4.7281	-3.0488	-1.2623	-2.4811	-3.8158	-3.5821	-3.8603	-1.188	-2.9324	-3.1852	-3.8856	-3.3922	-4.0963	-2.2126	-4.0354	-5.0033	-4.0567	-4.7298	-3.4259	-1.9157	-3.0224	-2.2643	-3.6731	-2.5126	-3.5989	-2.6199	-0.65688	-4.1045	-5.2027	-3.0231	-2.2305	-4.718	-3.176	-6.2787	-1.5748	-1.8057	-1.0067	-5.2796
-14.632	-16.247	-13.618	-14.909	-13.213	-12.594	-15.482	-12.781	-14.015	-15.012	-14.698	-14.215	-15.136	-14.773	-14.982	-15.343	-14.561	-17.18	-14.558	-15.364	-16.274	-12.405	-13.919	-14.658	-13.126	-13.724	-14.582	-13.07	-16.087	-13.496	-12.691	-14.197	-14.972	-14.105	-15.031	-14.214	-16.629	-15.952	-14.504	-15.897	-14.479	-12.741	-14.058	-17.139	-15.319	-16.264	-14.771	-14.042	-14.419	-16.264
-3.2774	-3.5252	-5.2044	-4.7974	-5.7927	-6.9327	-2.8759	-2.7653	-3.89	-5.8291	-4.6397	-6.1551	-4.3497	-5.456	-4.0061	-6.3643	-6.4143	-3.5424	-4.2635	-5.6541	-6.6261	-5.4371	-5.5733	-2.2654	-5.2643	-5.5614	-5.6793	-3.2733	-6.7088	-4.1735	-6.2922	-2.3965	-4.0974	-2.8761	-6.2308	-3.7335	-4.0552	-4.2588	-4.5016	-4.6673	-4.9992	-4.1292	-4.6322	-3.5774	-3.2602	-5.205	-3.8911	-4.6242	-7.4358	-4.3741
1.3051	0.78251	1.2781	0.99839	-0.20503	1.0333	3.9829	1.7239	2.5249	0.56574	0.17325	4.0799	3.1843	-0.091569	1.1987	2.9244	1.1831	1.582	1.5118	2.4769	-0.14982	1.5029	2.6497	2.858	3.1341	1.3281	2.0177	0.47178	0.086927	3.7815	1.6551	4.1522	1.3697	-0.96102	-0.088532	0.87382	2.6019	0.81561	-0.7436	2.3765	1.8029	0.84901	2.4303	1.7973	0.8741	0.77649	0.71715	1.3749	0.98901	1.4203
3.237	2.283	1.7381	3.7473	3.7892	2.994	3.8879	1.7393	2.312	1.1273	3.3428	2.6043	2.3607	3.6241	3.0251	4.1253	4.5517	3.1313	2.857	2.4994	1.8791	4.8549	2.5601	1.355	2.5687	3.3731	5.5622	1.9061	2.5452	4.1547	4.4997	2.8771	1.325	0.2971	2.6056	3.6555	3.3339	2.5234	3.2809	4.3477	2.6963	4.5184	3.1134	4.6619	3.1962	2.6531	2.913	1.7717	4.1207	-0.04624
-1.1536	-1.2767	-1.9617	-1.5333	-0.72309	0.65273	-0.48946	-0.60651	-1.2805	1.2076	-0.28361	-4.0966	1.1029	-1.0626	1.4644	-0.60949	-0.52581	0.97772	1.3013	1.3678	-0.067402	0.010836	-1.2402	-0.19806	2.027	-2.0931	-1.2951	-0.89903	-2.2061	-2.7349	-1.5977	-0.87217	-0.63012	-0.84294	-0.42193	0.44185	-0.35909	-1.6568	0.68518	-1.6105	-1.3071	-0.42688	0.26928	-0.53784	1.4292	-0.015069	1.7355	1.2275	1.2395	0.080173
0.74803	1.3669	2.4354	2.3537	-0.42151	2.1465	0.24228	1.4768	3.7898	2.1737	1.6056	2.5585	2.1479	1.2357	-0.079312	-0.47562	4.0898	1.1464	4.4759	1.4262	-2.5106	3.0831	2.639	2.4373	0.67801	0.89218	2.0239	0.68812	1.8588	2.4896	3.6037	0.54931	-0.057535	3.3066	2.9994	2.3942	1.6398	1.013	4.9513	0.074425	1.5199	3.0089	1.6441	1.1605	0.35412	0.80191	0.71152	2.0933	0.13317	-0.28197
5.8855	5.4016	7.9221	6.4413	7.3816	7.4537	6.4401	9.2797	7.344	7.1674	5.176	6.3616	7.0864	8.9834	6.4439	7.2049	6.9926	6.8524	6.8876	8.1909	5.4048	7.2556	6.3024	6.2532	6.1761	8.1762	8.6461	9.5186	5.8828	5.9257	6.8576	7.8367	4.8587	5.1858	6.4993	6.6157	6.5214	7.0306	7.2576	7.6462	5.0105	8.8659	7.6893	6.9802	7.3645	5.6363	8.8514	5.7314	7.0279	7.009
-3.1182	-2.9028	-1.1908	-3.8716	-2.433	-1.3257	-1.4947	-2.8497	-1.9438	-3.0694	-2.3557	-3.9424	-3.4966	-5.1449	-5.7717	-2.436	-0.37014	-3.663	-1.9691	-2.7764	-1.8657	-1.907	-4.935	-1.8093	-2.4692	-1.4113	-4.1009	-2.8345	-2.88	-3.3899	-2.2695	-4.433	-2.9807	-3.1497	-0.38529	-2.0694	-3.7127	-2.3737	-2.9741	-5.7751	-3.1774	-1.1502	-3.235	-3.9259	-1.4127	-2.9798	-2.2111	0.10621	-3.9346	-1.8666
-12.609	-12.802	-10.737	-11.709	-12.414	-11.089	-11.907	-12.475	-13.611	-12.809	-12.931	-12.69	-11.244	-12.603	-12.255	-14.682	-12.465	-12.85	-13.607	-14.89	-11.322	-11.979	-13.438	-12.939	-13.199	-13.89	-13.481	-12.926	-12.677	-15.06	-12.004	-11.783	-13.273	-11.379	-12.835	-14.226	-12.624	-11.996	-10.964	-12.714	-10.466	-14.505	-12.089	-14.547	-13.657	-15.061	-12.736	-13.488	-12.105	-12.43
-14.452	-14.018	-14.866	-14.453	-13.623	-12.987	-11.389	-13.247	-11.241	-13.447	-13.047	-13.762	-12.385	-13.77	-11.246	-13.574	-15.24	-14.281	-13.228	-14.386	-15.21	-13.329	-14.924	-15.088	-13.105	-14.764	-14.604	-15.669	-13.284	-14.829	-14.519	-14.012	-11.105	-11.945	-11.421	-12.685	-14.521	-13.037	-12.269	-11.848	-14.036	-13.139	-13.21	-14.961	-11.717	-12.422	-12.938	-14.349	-12.748	-14.273
-14.936	-14.576	-15.464	-15.802	-14.758	-14.374	-14.415	-13.698	-15.301	-13.405	-13.392	-15.337	-12.912	-14.443	-13.988	-16.243	-10.992	-14.654	-12.682	-13.375	-14.629	-13.713	-14.814	-15.323	-13.283	-16.176	-14.115	-14.089	-13.749	-16.35	-15.519	-12.952	-13.602	-14.274	-13.844	-9.4492	-12.596	-12.884	-14.712	-13.12	-14.621	-13.623	-14.52	-13.52	-14.483	-11.871	-14.882	-11.975	-14.448	-14.055
-12.159	-12.083	-11.674	-11.279	-11.278	-10.513	-12.923	-13.865	-11.521	-15.108	-11.735	-10.865	-14.224	-9.1445	-11.613	-12.294	-10.62	-11.248	-11.031	-9.6571	-14.377	-11.971	-11.04	-14.045	-9.0444	-12.25	-11.631	-11.297	-11.62	-10.024	-10.382	-12.276	-12.078	-11.587	-11.458	-11.34	-11.705	-10.891	-11.632	-10.101	-13.008	-12.685	-10.71	-10.922	-13.238	-12.655	-10.678	-12.395	-12.502	-11.112
-10.659	-5.5896	-11.096	-11.308	-11.113	-9.0126	-7.9385	-9.1102	-8.8973	-9.8827	-9.5629	-8.6108	-7.7441	-10.249	-10.697	-7.4203	-11.76	-10.445	-8.247	-7.9823	-7.7899	-9.6103	-10.428	-8.9943	-8.6534	-9.3794	-8.1338	-7.7031	-8.9801	-8.155	-9.3816	-8.6576	-10.222	-9.6516	-8.9015	-8.258	-8.4622	-7.9652	-9.7327	-9.3608	-7.6673	-9.9056	-7.77	-8.0983	-9.508	-9.5383	-8.5286	-10.905	-8.9051	-8.5814
4.3503	3.7404	9.1061	4.5453	5.1264	3.6186	4.2922	6.0787	6.2505	5.6767	5.387	4.8242	6.6701	6.246	3.8428	7.4648	4.0429	4.8822	5.0688	6.1429	4.8984	5.167	6.1374	6.8767	5.1928	4.591	6.1516	4.0745	6.5864	4.8546	3.897	6.4583	4.1963	3.1859	5.0284	4.5148	5.1909	5.1594	4.4274	5.0548	3.7823	4.5546	3.2007	1.7116	3.7698	6.079	6.0446	3.8969	5.2232	4.6525
-8.3858	-9.5247	-8.795	-9.8114	-9.0576	-9.1749	-10.652	-8.2123	-9.7458	-8.6657	-8.8553	-8.8823	-7.4062	-8.4967	-11.073	-10.035	-6.811	-8.8733	-8.1885	-8.5873	-7.284	-9.9109	-9.2993	-11.445	-7.5914	-7.9045	-9.0317	-8.4581	-7.6127	-8.7746	-9.0626	-6.2773	-8.8749	-9.4028	-9.7725	-8.4917	-10.364	-7.7767	-6.7124	-8.1955	-11.041	-9.1339	-9.7801	-9.1909	-7.8373	-9.7475	-8.4777	-8.0021	-11.21	-8.7315
5.0079	5.0602	5.588	3.4688	6.4618	4.3914	4.3504	6.6124	4.995	6.1712	7.9265	5.1182	3.9413	5.8767	4.291	7.8341	5.3542	7.155	5.4898	6.7761	6.6164	4.6391	3.8321	5.7581	4.9368	3.7059	2.5473	2.5119	4.449	7.1419	3.986	3.5843	7.0795	6.2974	4.6134	6.4692	4.1525	6.9171	6.8235	5.4261	6.1989	5.6779	5.7156	5.3384	3.5658	4.3507	5.1859	5.5135	6.3768	4.6445
-12.159	-8.9941	-14.249	-13.516	-13.335	-13.854	-12.85	-13.666	-12.013	-14.698	-13.098	-11.727	-11.631	-12.711	-13.566	-13.938	-13.216	-11.573	-11.714	-12.271	-10.815	-12.669	-12.524	-13.965	-13.938	-15.112	-10.308	-16.823	-11.122	-11.24	-14.844	-12.249	-11.801	-10.092	-13.7	-13.025	-13.357	-11.173	-14.008	-12.844	-14.498	-13.914	-11.545	-13.671	-10.969	-12.995	-13.396	-12.065	-11.585	-10.788
-13.05	-11.449	-12.268	-10.829	-9.9782	-12.245	-10.687	-13.973	-12.67	-11.556	-10.727	-12.07	-11.974	-11.144	-11.156	-11.082	-12.661	-11.158	-10.33	-11.174	-10.347	-12.332	-13.465	-9.2772	-13.036	-12.237	-11.502	-13.067	-11.43	-10.834	-11.978	-11.087	-11.926	-11.489	-11.251	-10.769	-10.969	-12.159	-10.848	-10.805	-12.725	-10.932	-11.109	-10.996	-12.365	-11.553	-10.731	-14.606	-13.272	-10.886
-22.354	-18.585	-20.764	-20.115	-21.154	-20.164	-20.527	-21.636	-21.203	-21.102	-21.136	-19.851	-21.845	-18.2	-20.871	-21.279	-19.772	-18.608	-19.678	-22.343	-20.073	-19.943	-22.596	-21.359	-22.414	-22.016	-21.531	-19.8	-20.229	-18.865	-20.058	-20.59	-20.807	-22.874	-21.003	-21.282	-21.113	-21.588	-21.909	-21.311	-21.327	-21.236	-23.972	-21.198	-20.365	-21.607	-20.543	-19.799	-21.108	-20.735
-11.982	-12.28	-14.087	-11.746	-12.75	-12.766	-12.924	-12.479	-12.923	-12.988	-12.766	-12.637	-13.48	-12.54	-15.443	-13.153	-11.504	-12.468	-13.915	-14.067	-13.548	-10.088	-12.505	-10.833	-13.036	-12.994	-14.381	-14.229	-12.663	-14.537	-13.34	-10.754	-12.819	-11.654	-11.509	-12.818	-11.932	-13.024	-13.466	-11.427	-13.802	-14.247	-13.073	-11.868	-11.999	-11.143	-11.259	-12.703	-13.761	-13.253
-3.29	-4.2426	-2.0018	-3.7333	-4.5443	-3.7598	-4.478	-4.6295	-3.0281	-4.5712	-4.3641	-5.3525	-3.0974	-3.5874	-0.99108	-4.6445	-2.5579	-4.0611	-3.6512	-4.0453	-3.5973	-1.544	-2.0402	-2.856	-2.7655	-2.7477	-3.6367	-5.7785	-3.9499	-2.0977	-4.0043	-4.3637	-3.5918	-3.1607	-5.0366	-4.6433	-1.5869	-5.3082	-4.8541	-5.5663	-3.8733	-2.2075	-4.8487	-3.8518	-3.2983	-1.8851	-5.2271	-2.0091	-5.1595	-3.9689
1.4366	2.6352	1.7528	-0.057686	2.7018	1.6801	1.9525	3.0328	-0.65212	0.94464	0.092576	1.8683	1.0631	2.2531	1.8675	1.5662	2.7925	1.4063	0.46629	0.73178	0.53213	0.34046	2.8071	3.1799	1.9444	0.59336	2.4798	2.2945	3.886	0.42273	-1.6651	2.3254	2.1682	1.7234	2.4028	3.821	1.0238	3.2522	1.3124	0.82953	3.13	2.7644	3.1409	2.1832	1.9988	2.3166	1.6623	4.2954	1.7221	4.2347
6.4664	4.1244	6.3375	5.1911	6.079	8.1831	6.1172	8.3207	6.5962	8.5445	7.0981	7.2548	7.9454	6.7308	5.1136	8.1252	6.3201	7.2918	7.6806	6.6234	6.7832	8.1874	7.5186	6.9008	7.1245	5.5686	8.7752	4.9456	6.4478	8.0326	8.0218	9.7791	7.2434	5.5229	5.1995	6.9189	8.2308	6.3365	6.6958	5.7203	6.453	8.6276	6.9477	6.63	5.4432	7.235	5.3988	2.9801	5.6251	7.3663
-15.201	-14.286	-14.408	-15.7	-19.503	-13.114	-16.474	-15.494	-12.145	-15.198	-16.415	-12.691	-16.427	-17.04	-14.859	-12.544	-12.477	-14.493	-14.981	-14.723	-15.814	-15.679	-14.043	-14.835	-13.735	-15.487	-14.511	-15.581	-13.831	-14.888	-15.404	-13.632	-14.345	-12.949	-14.717	-14.348	-14.034	-14.911	-15.377	-13.55	-15.933	-17.651	-14.861	-13.656	-13.656	-15.311	-12.278	-14.273	-15.363	-16.927
-1.361	0.45691	1.6364	-0.51133	-0.11331	-0.055666	1.3611	-0.46291	-0.37634	1.5095	0.72169	0.23567	-0.19315	-0.82532	-0.37923	1.53	-0.46998	0.94151	0.82753	-2.3285	-0.55166	-0.77726	-2.279	1.0006	1.4751	-1.2072	0.63894	-1.4915	-0.73225	0.31534	0.17581	-1.3083	0.24797	0.073808	-1.2398	-0.50652	1.5824	-0.88845	0.2248	-0.078826	-0.8581	0.33483	-0.46431	-3.4991	0.032773	-1.368	-1.8621	-3.6016	1.1757	-2.3535
1.3912	2.6306	0.22133	3.1408	2.8362	-3.307	2.1442	-0.52425	4.008	-0.14299	0.12202	0.86375	0.64205	0.97788	0.79798	-1.1392	0.86559	-0.077396	2.3099	1.4647	1.8412	0.98422	0.5071	-1.2107	1.1291	0.80734	1.7278	1.5642	1.1366	1.774	1.6393	0.98242	2.5847	4.7552	1.3107	-0.75404	1.1344	1.869	4.3852	1.4458	0.71372	1.8187	1.6644	0.19488	1.5781	0.38516	-1.8333	2.6154	1.4489	1.3396
-8.9754	-9.1437	-9.2071	-9.9196	-11.003	-11.875	-10.119	-11.182	-12.938	-10.273	-10.874	-10.789	-11.451	-13.719	-10.583	-9.9573	-11.533	-11.69	-12.187	-10.798	-10.422	-10.539	-11.068	-12.779	-11.232	-10.224	-11.957	-10.453	-10.033	-11.492	-10.835	-11.173	-10.422	-11.405	-12.15	-10.403	-10.661	-11.366	-10.074	-10.804	-10.963	-10.543	-10.59	-7.7124	-11.477	-11.012	-12.148	-8.5888	-10.625	-10.117
-11.905	-10.002	-11.667	-12.328	-11.921	-10.461	-12.736	-13.177	-10.003	-8.3195	-11.937	-14.495	-8.6223	-13.115	-11.265	-14.422	-10.712	-11.198	-12.708	-13.124	-11.003	-11.983	-13.315	-10.626	-13.786	-12.442	-10.431	-13.617	-11.391	-12.278	-11.973	-10.445	-11.112	-12.176	-11.845	-12.458	-10.838	-8.9184	-13.418	-11.523	-10.622	-11.568	-10.883	-11.183	-13.19	-12.996	-11.547	-10.91	-9.7931	-12.159
-0.93738	-4.2381	-2.9093	-2.9226	-1.6702	-3.63	-3.1665	-0.21522	-2.1259	-2.8658	-2.7878	-3.3823	-3.787	-0.69238	-4.117	-1.6755	-1.1566	-2.2221	-1.9917	-3.4174	-1.6802	-1.9395	-2.2024	-3.2002	-4.1013	-3.0159	-2.61	-2.0699	-3.9338	-1.6623	-1.9343	-3.6483	-3.7194	-1.7101	-2.7971	-2.491	-0.4403	-1.9812	-2.1153	-4.4811	-2.6805	-1.0522	-2.7939	-3.4977	-2.2692	-1.7917	-3.1572	-2.8193	-1.3193	-2.5206
-9.6195	-12.322	-13.949	-13.888	-11.418	-12.598	-10.579	-11.533	-10.94	-9.8904	-9.8074	-9.5496	-10.861	-10.814	-10.832	-13.532	-9.9686	-11.948	-13.558	-12.657	-10.434	-10.909	-11.671	-12.453	-14.202	-10.555	-12.506	-12.802	-10.846	-11.477	-9.9348	-12.886	-13.661	-10.429	-12.52	-13.917	-11.368	-10.362	-11.447	-12.272	-12.747	-10.733	-10.995	-10.866	-10.406	-12.631	-11.748	-10.636	-11.795	-10.292
-11.219	-11.439	-10.661	-9.4066	-9.7942	-10.613	-9.078	-9.7078	-7.9395	-11.186	-11.869	-11.948	-11.029	-9.1257	-11.698	-11.832	-10.411	-10.233	-10.618	-9.5666	-11.032	-12.309	-9.6188	-10.023	-10.549	-11.938	-8.5614	-10.278	-10.135	-9.1971	-12.108	-8.7108	-9.5069	-10.793	-8.4373	-7.8245	-10.455	-10.062	-9.9798	-11.974	-10.652	-10.165	-9.7385	-7.6836	-8.5284	-11.377	-11.511	-10.357	-10.343	-10.016
-4.5839	-5.2908	-5.4845	-3.1918	-5.8174	-7.3679	-6.8042	-4.2103	-5.049	-7.8949	-8.4947	-3.7751	-6.9865	-6.5508	-6.4605	-8.3671	-6.1923	-6.1141	-5.3917	-5.0468	-5.0653	-8.7164	-3.5821	-5.6669	-6.5083	-4.0448	-4.7343	-3.9978	-5.7978	-5.975	-7.2197	-7.4763	-6.1819	-4.7318	-6.4035	-3.2863	-6.9711	-5.1902	-5.2758	-7.2572	-6.0588	-3.7381	-5.7379	-5.9746	-3.2701	-4.9566	-5.2522	-6.3371	-6.2259	-3.0703
-20.42	-21.438	-22.623	-21.405	-22.018	-19.57	-20.791	-20.343	-21.27	-20.112	-19.258	-21.862	-20.291	-20.24	-19.955	-19.648	-21.045	-19.316	-22.677	-20.334	-20.712	-22.026	-21.412	-21.829	-19.498	-22.352	-21.17	-20.448	-22.509	-19.783	-22.495	-21.699	-21.793	-21.64	-20.365	-18.444	-20.82	-20.81	-20.248	-20.325	-21.342	-20.089	-20.977	-22.471	-19.982	-21.78	-21.427	-19.617	-19.659	-22.455
-9.8347	-14.862	-11.783	-10.551	-10.91	-12.155	-12.977	-8.0913	-11.629	-11.803	-8.3723	-10.637	-10.813	-10.952	-11.811	-10.582	-11.879	-13.801	-12.261	-11.118	-11.899	-10.526	-12.624	-10.478	-8.2792	-12.55	-11.385	-10.903	-12.01	-12.625	-10.675	-11.799	-11.769	-12.363	-11.749	-13.683	-12.14	-10.993	-11.929	-11.014	-10.254	-12.725	-10.165	-11.544	-11.105	-10.718	-11.489	-13.402	-10.482	-11.721
-3.231	-6.7473	-1.6975	-3.5926	-2.1695	-1.7418	-5.3291	0.53421	-2.016	-4.2859	-4.2314	-3.0081	-2.0091	-1.8291	-3.0749	-4.431	-0.95259	-2.3858	-2.4469	-0.69251	-3.5245	-2.9365	-2.9801	-2.6681	-0.59965	-2.1343	-3.0018	-1.7508	-3.5356	-7.2241	-0.39717	-1.9766	-2.7748	-2.4045	-3.656	-3.2776	-3.4858	-4.9852	-3.7132	-3.043	-1.4661	-0.59673	-2.4045	-3.4519	-4.4326	-2.549	-4.3916	-1.3781	-3.9908	-1.9106
-7.3073	-7.3497	-9.7902	-6.8477	-8.6422	-7.4599	-6.8437	-9.7022	-5.857	-8.0134	-7.8672	-7.2702	-7.903	-5.0374	-8.2746	-10.165	-8.4211	-5.8881	-7.2155	-8.5101	-5.9456	-7.9696	-6.4252	-8.6667	-8.0954	-6.3552	-6.8657	-5.3906	-6.4093	-7.2709	-7.6957	-6.9711	-11.085	-8.354	-5.9506	-7.8543	-7.9239	-7.1393	-6.5841	-8.4471	-8.7356	-5.2994	-8.5119	-7.8722	-9.5782	-8.2269	-6.5768	-9.3188	-6.9681	-7.4702
-11.004	-9.3025	-12.746	-9.979	-10.521	-12.014	-10.493	-11.952	-12.709	-9.3393	-12.609	-10.894	-13.241	-10.711	-11.559	-11	-12.016	-11.682	-9.7596	-10.388	-11.824	-9.2955	-12.375	-12.705	-11.812	-10.441	-9.1668	-10.953	-10.493	-12.077	-10.444	-9.4524	-12.719	-10.571	-9.7209	-10.822	-10.868	-11.447	-10.889	-9.3493	-10.709	-10.964	-9.1948	-10.824	-9.6302	-14.187	-11.253	-10.774	-13.451	-9.7552
-7.2442	-6.8585	-4.2118	-7.2838	-8.2146	-7.0243	-5.7141	-6.0261	-8.618	-5.6534	-6.3365	-6.5107	-6.2238	-6.1166	-6.8032	-7.3249	-7.2341	-6.6173	-6.1717	-4.1984	-6.7142	-6.246	-8.5327	-3.1449	-6.073	-6.9185	-5.9357	-5.2344	-4.603	-7.0628	-8.0654	-6.8375	-8.7674	-6.1867	-8.2462	-5.2651	-6.6811	-7.6293	-8.9405	-6.3152	-7.8395	-8.4	-6.5725	-8.7327	-4.4337	-6.5236	-8.391	-5.5323	-5.806	-5.5776
1.5669	3.1008	0.73454	1.9618	2.5758	0.3374	1.4393	0.49922	1.1748	0.43055	2.4456	2.7916	3.1136	1.0184	2.0515	4.0366	1.1033	2.7289	0.745	0.64022	2.5064	-0.31978	4.4083	-0.11118	3.1571	3.6024	1.4958	1.0067	1.8114	0.83395	4.3464	0.64613	0.83988	1.6666	0.4607	0.46084	1.1139	3.8819	0.46913	-0.29708	-0.40088	2.0383	1.1524	3.97	0.26952	-0.92774	1.5258	0.59938	-0.78019	2.7654
-0.85295	-1.9559	-0.73668	-2.7269	-4.0984	-3.1613	-2.0753	-3.3931	0.25181	-1.8359	-2.1656	-2.2228	-2.5072	-4.3225	-3.8205	-0.553	-1.9866	-3.7905	-0.05602	-2.5993	1.3264	-1.5094	-1.1998	-3.0972	-1.3902	-4.2164	-2.0519	-3.8065	-2.9312	-1.0878	-1.3727	-0.93572	-3.5269	-2.4898	-2.6932	-1.6609	-1.3758	-3.7367	-2.4544	-2.9539	-3.4025	-2.9039	-3.0366	-2.3736	-4.2196	-3.0495	-2.6589	-2.0327	-1.9941	-3.3129
5.023	5.0708	6.3608	4.0333	5.7386	6.5505	6.2079	3.7167	8.0822	3.7967	5.7426	4.7183	5.702	5.6542	7.0805	5.3721	3.5023	5.2602	3.8742	7.7637	6.5934	5.6832	5.4606	6.0096	2.4148	5.9713	8.0212	6.0599	3.2667	5.888	7.486	3.889	4.1227	4.4153	8.1317	6.0654	5.898	4.8262	5.9139	6.0076	5.0306	5.8182	4.585	5.4497	5.0986	5.4719	4.4679	6.8153	5.1969	5.3392
-23.006	-20.938	-19.966	-22.747	-20.517	-22.427	-23.038	-20.807	-21.014	-20.531	-18.42	-22.067	-22.013	-17.918	-19.451	-18.747	-20.565	-20.311	-21.086	-21.738	-20.049	-17.571	-19.637	-20.761	-19.883	-19.863	-21.592	-18.42	-19.554	-20.803	-19.718	-19.742	-22.223	-20.467	-22.158	-20.965	-20.104	-20.492	-22.321	-18.296	-21.412	-20.525	-20.395	-20.069	-21.381	-22.027	-20.507	-20.156	-22.349	-21.644
-8.9737	-10.645	-10.755	-12.267	-11.136	-11.929	-11.183	-13.662	-11.139	-10.397	-9.6197	-10.474	-10.327	-11.025	-11.095	-12.133	-9.7385	-9.7252	-9.4375	-8.499	-11.919	-10.167	-13.511	-10.392	-8.4457	-11.466	-9.2604	-10.072	-12.349	-9.9798	-12.05	-12.283	-11.061	-8.6571	-10.082	-12.731	-11.052	-11.024	-9.6166	-10.234	-11.583	-9.8777	-10.959	-9.0451	-8.0147	-10.101	-10.884	-12.564	-10.671	-8.8717
-0.56926	0.9618	1.0579	0.66024	-0.15295	0.19699	0.67131	1.6475	0.80536	0.96657	0.090108	-1.6642	1.4737	-1.2494	1.881	-0.68647	-0.15645	-1.0856	-1.7534	3.7957	-1.0995	0.83581	1.3837	0.29452	0.65628	-2.3714	-0.19815	-1.5047	-0.55622	0.38459	-2.0146	0.98921	0.71579	-1.562	0.16095	-1.5625	-0.82026	-0.91357	1.3441	-1.3817	2.3087	-2.0469	-1.99	-0.52378	1.5919	-0.00035763	-0.42766	-3.427	1.0296	1.1931
0.39613	-0.47101	-0.82287	-0.32616	-0.16518	1.3725	1.0968	-0.2028	-1.0355	0.32807	-1.8634	-1.564	1.8464	0.32806	1.1068	0.5271	2.4943	1.8596	1.1433	0.4246	0.79609	-0.17983	1.2723	-0.65171	0.86786	0.23679	-0.56145	0.92448	2.409	2.1233	0.74572	0.6248	-1.6259	1.3703	1.0447	0.39926	-0.41153	-0.71177	-0.02604	-1.7598	-1.1814	-1.9573	1.0869	-1.0352	0.76305	1.0063	2.7855	1.2065	0.50088	1.1251
-9.6474	-10.202	-10.314	-11.07	-10.547	-10.769	-11.114	-12.869	-13.31	-9.2234	-11.272	-12.437	-11.896	-11.202	-11.442	-10.897	-12.832	-11.293	-12.774	-10.905	-12.186	-13.33	-10.699	-10.854	-13.485	-10.63	-9.587	-13.121	-10.041	-12.301	-8.9211	-11.033	-13.195	-11.113	-12.192	-10.396	-12.598	-10.832	-11.246	-9.9488	-12.111	-12.062	-12.306	-12.079	-11.013	-11.462	-10.894	-9.6715	-9.6645	-10.667
-13.288	-11.752	-11.113	-10.162	-11.987	-10.886	-11.793	-11.587	-12.902	-8.9599	-12.249	-11.083	-8.9092	-12.161	-12.93	-11.14	-11.623	-11.672	-7.7656	-11.187	-10.901	-10.536	-13.942	-12.039	-10.827	-10.647	-10.832	-14.619	-12.636	-12.02	-10.04	-10.088	-9.9563	-11.78	-11.193	-12.449	-11.98	-13.236	-10.121	-12.686	-10.107	-8.9937	-9.6062	-13.997	-10.646	-11.173	-11.965	-11.041	-12.299	-10.797
-13.53	-13.486	-12.934	-15.693	-14.327	-13.762	-13.898	-13.12	-14.04	-15.351	-12.436	-12.315	-14.019	-13.404	-13.493	-15.199	-10.759	-15.083	-11.845	-14.474	-13.45	-14.13	-13.339	-12.912	-12.267	-13.622	-12.735	-13.922	-10.713	-13.932	-13.157	-13.483	-13.053	-14.405	-13.534	-16.282	-12.966	-11.068	-13.318	-16.008	-12.724	-12.886	-13.918	-13.622	-13.462	-11.519	-12.32	-11.358	-13.726	-12.338
1.7899	2.0603	3.5398	2.9161	2.0923	3.7121	4.3077	2.4017	3.3712	3.2686	2.2926	2.616	-0.86377	5.0226	3.073	2.0054	0.33969	2.3343	1.7018	2.9489	1.3391	3.4281	1.5207	1.357	1.9799	0.83547	3.5839	2.1182	3.4304	3.1422	2.0945	2.2167	2.6524	3.2418	3.1632	1.9555	3.1756	0.13312	1.9975	3.4601	6.424	3.1064	1.5971	2.9874	4.1705	2.7106	2.1027	3.0836	4.3784	2.6401
-8.3015	-10.181	-6.1284	-6.646	-9.3121	-9.2075	-9.3445	-7.448	-7.1374	-8.2735	-6.0665	-8.4232	-6.6801	-6.5228	-7.2965	-8.1852	-6.4401	-10.023	-6.9545	-8.7615	-7.4563	-7.8207	-7.1104	-9.5829	-8.3496	-7.4325	-5.8683	-6.2092	-8.6306	-8.7452	-7.4371	-8.724	-5.793	-8.9237	-8.1327	-7.1463	-9.3021	-8.218	-7.0405	-8.0687	-6.8005	-9.3956	-5.4777	-8.2478	-9.2046	-6.9881	-8.4394	-7.8699	-7.8244	-7.7597
-10.367	-12.18	-10.067	-11.839	-11.537	-11.64	-13.268	-10.162	-11.399	-12.16	-11.804	-12.562	-13.341	-13.083	-12.9	-9.4032	-13.02	-11.038	-13.179	-9.9484	-12.761	-11.164	-9.6005	-11.185	-10.89	-9.1043	-9.7959	-11.032	-11.702	-11.465	-10.772	-12.003	-13.197	-11.27	-13.147	-11.669	-10.512	-12.288	-9.6148	-9.3417	-11.077	-10.92	-11.806	-10.817	-8.6866	-13.311	-12.261	-10.322	-11.689	-11.125
-2.9605	-1.5662	-2.6249	-3.356	-3.6418	-4.3208	-4.6191	-5.3313	-2.9425	-1.7313	-1.3972	-6.1445	-3.3094	-5.0251	-3.0147	-1.7105	-2.9687	-5.7866	-2.1297	-3.5702	-5.019	-2.5813	-4.15	-2.8766	-3.9226	-2.5649	-4.1975	-3.5835	-3.4832	-4.4218	-1.5121	-3.8424	-5.1439	-3.6917	-4.721	-0.80604	-3.3389	-3.7636	-3.0367	-3.559	-2.1353	-3.7431	-3.9303	-2.5169	-1.5055	-1.7126	-2.6201	-2.5944	-4.2116	-1.2692
-1.4653	-3.8333	-3.835	-2.8095	-4.8098	-2.8262	-1.7142	-2.6432	0.26272	-2.0918	-1.0396	-2.1816	-2.2989	-1.3416	-2.2625	-1.6978	-1.5299	-2.4758	-0.013543	-2.0178	-2.3134	-2.8214	-4.1965	1.6377	-4.2665	-1.8688	-3.7693	-4.7521	-3.1016	-2.9536	-2.6852	-1.8355	-5.6404	-3.4325	-4.0581	-1.1433	-3.0917	-0.46262	-2.7989	-3.3978	-1.6595	-2.0323	-1.2459	-2.3807	-2.8818	-2.9051	-0.42984	-3.6097	-2.8207	-0.48282
-13.047	-14.508	-14.719	-13.308	-11.246	-13.251	-13.789	-11.927	-11.96	-13.122	-13.095	-15.057	-12.381	-12.995	-14.662	-14.91	-13.34	-13.319	-12.862	-14.573	-12.939	-13.046	-11.416	-14.617	-12.416	-14.217	-13.888	-14.151	-15.495	-11.858	-12.942	-16.457	-12.34	-13.654	-11.783	-12.661	-12.579	-12.864	-14.162	-13.958	-13.356	-13.928	-12.956	-12.354	-12.93	-11.075	-13.026	-13.68	-12.282	-14.528
-3.6112	-3.1689	-2.1217	-2.3404	-3.0261	-1.3125	-1.4269	-1.2157	-0.27325	0.47832	-1.9294	-1.6901	-2.7426	-1.9233	-4.9109	-1.3542	-1.3639	-2.2865	0.31653	-0.712	-2.6686	-0.28007	-1.4876	-1.8152	-2.2333	-1.8215	-0.44653	0.66359	0.15339	-0.42942	-3.4103	-2.9847	-0.27714	-0.68406	-0.13345	-2.0046	-2.1394	-1.8392	-1.2892	-0.017962	-1.1531	-3.0546	-1.8676	-1.4535	-0.57949	-3.5341	-2.3689	-2.0923	-0.28976	-1.0074
-8.7232	-8.7766	-9.666	-8.7287	-9.4013	-11.125	-8.3993	-7.7463	-8.3272	-8.7883	-8.293	-10.487	-9.8306	-10.356	-7.567	-8.0176	-8.7298	-8.7212	-9.2215	-8.0754	-9.8146	-8.0445	-9.0046	-7.6346	-9.5469	-9.492	-9.8122	-9.2962	-8.8356	-9.8383	-9.9126	-9.0021	-9.0231	-10.006	-7.6629	-10.981	-7.1276	-8.0254	-6.913	-8.5094	-9.6162	-6.8641	-9.529	-9.8461	-8.7553	-7.7062	-12.022	-10.16	-9.1442	-10.812
7.5703	6.0593	10.374	6.321	6.7831	10.193	9.7079	5.4619	8.1376	5.7336	9.1045	8.4286	8.0545	8.5038	10.082	10.175	7.6763	8.0421	8.6292	7.007	7.9936	9.0006	7.6226	8.2297	8.6731	9.3846	8.6007	7.9802	7.5065	9.9514	9.2398	9.4531	8.5772	7.7318	5.9886	8.4858	9.5318	9.3168	8.2819	8.1541	9.6504	8.7044	8.6393	6.8736	7.0623	6.3039	8.5389	8.6353	11.284	5.2784
-15.87	-12.133	-12.002	-11.32	-11.668	-12.823	-14.394	-13.027	-12.809	-11.673	-13.005	-14.308	-14.998	-13.738	-12.022	-11.564	-13.744	-14.12	-12.468	-12.558	-13.941	-13.743	-12.981	-12.789	-11.107	-15.305	-14.091	-12.631	-11.654	-14.746	-13.171	-11.898	-15.847	-13.149	-14.452	-14.117	-11.946	-15.761	-12.49	-15.459	-12.22	-16.382	-14.81	-12.328	-13.361	-12.529	-11.363	-13.165	-13.85	-13.734
-3.7535	-2.0947	0.23782	1.8086	-0.25411	1.1917	-1.3171	-0.45027	-1.8133	-2.1222	-0.43351	0.66272	-1.6895	-0.041561	-1.4124	1.8761	-0.75011	-0.33187	-0.019404	0.87277	0.33717	0.91263	-1.5341	-0.091519	-0.45702	0.21392	-0.6749	-2.6711	-0.25092	-1.2258	0.16157	-2.3907	1.6677	0.27932	2.7444	-0.47926	-0.17191	0.30778	-1.327	-1.1597	-1.6261	1.1811	0.80762	-0.19908	0.9216	0.7936	0.90893	0.8526	1.9999	-2.0348
-12.347	-13.211	-13.278	-12.6	-14.253	-11.027	-13.479	-12.606	-13.638	-14.592	-12.549	-14.911	-13.084	-11.51	-12.994	-13.168	-12.389	-14.397	-12.422	-12.693	-13.259	-12.851	-12.831	-11.464	-14.188	-12.729	-14.508	-13.055	-12.15	-13.465	-14.017	-12.897	-12.94	-13.813	-12.668	-15.369	-14.458	-14.781	-14.034	-13.816	-13.682	-11.445	-14.372	-12.416	-14.058	-12.31	-13.492	-11.992	-11.867	-14.015
-8.9749	-8.5255	-9.018	-7.9522	-9.5344	-8.0614	-7.1953	-7.9205	-9.7181	-9.109	-9.7803	-7.4475	-8.2098	-10.151	-8.109	-8.6061	-7.9305	-9.9391	-8.9451	-9.4411	-10.398	-9.5309	-9.4378	-8.4015	-9.3547	-7.9107	-9.368	-8.0872	-8.9745	-11.026	-7.6221	-10.599	-6.2866	-8.5168	-6.8304	-9.3479	-9.9971	-7.1055	-7.1497	-7.3408	-9.2282	-7.7441	-8.7475	-11.697	-8.3564	-8.5524	-8.8646	-7.7426	-8.8988	-7.2811
2.8316	1.3004	3.6784	2.4646	0.80143	1.1095	1.5623	1.1111	0.227	2.321	3.3404	0.070129	3.0924	1.2699	1.3257	-0.19879	1.2353	1.5224	1.8248	0.6497	2.8649	2.146	0.18086	0.51952	0.64485	1.7576	-0.79864	0.93955	2.0453	2.2277	-0.33304	2.7407	3.5619	3.432	0.88363	0.87573	0.58357	1.0477	1.4002	2.0646	0.38891	1.6103	1.3085	0.8998	0.45565	-0.063014	1.9748	2.345	2.3811	2.1298
-18.09	-21.705	-20.349	-21.005	-21.692	-20.099	-23.014	-20.776	-20.419	-20.331	-21.307	-20.772	-22.95	-21.113	-18.768	-20.921	-20.541	-16.473	-22.541	-21.092	-17.929	-21.849	-21.09	-21.445	-20.717	-24.232	-20.002	-23.175	-21.858	-20.833	-20.393	-20.549	-20.353	-21.448	-20.57	-22.922	-21.327	-20.303	-21.567	-19	-21.086	-21.212	-21.232	-19.937	-19.607	-21.49	-20.678	-21.711	-19.117	-21.595
-4.1693	-3.8326	-3.233	-3.7499	-5.3094	-1.6345	-2.2447	-1.8834	-4.5381	-4.7684	-4.6892	-3.6769	-4.2889	-2.1957	-5.3703	-3.3701	-1.065	-2.8815	-5.1657	-2.9885	-2.767	-3.0148	-2.4743	-4.5986	-3.7785	-2.7975	-4.0242	-3.608	-2.5025	-2.5941	-4.9521	-3.4056	0.25083	-2.9018	-1.3654	-5.4341	-2.6734	-2.3299	-0.71689	-1.951	-5.0465	-2.7183	-3.9142	-3.8894	-2.5614	-1.8306	-4.4939	-1.6268	-1.5733	-6.8566
-12.467	-10.319	-11.075	-12.188	-10.457	-12.623	-9.1788	-13.055	-11.48	-11.989	-11.154	-12.027	-9.6815	-11.738	-9.1448	-10.845	-8.315	-12.737	-13.114	-10.76	-11.4	-12.386	-11.847	-13.212	-11.485	-11.13	-11.645	-11.081	-11.003	-11.13	-11.148	-12.837	-11.659	-11.122	-12.653	-11.692	-11.218	-10.823	-11.942	-12.502	-10.206	-8.4937	-10.711	-10.392	-11.654	-9.9461	-13.165	-14.232	-10.309	-11.7
-1.3206	-0.39356	0.95153	3.1305	1.4832	-1.4243	-0.94449	-0.2046	-0.18856	1.1186	0.99778	-0.45681	0.20368	-0.97684	-1.6877	-1.025	0.97597	0.9431	-0.099033	2.3602	-0.87941	-2.264	0.040771	0.27347	-0.45283	0.088392	-2.0014	-2.4809	-0.80344	-0.6152	1.112	-0.88988	0.96218	2.1823	-0.85799	-0.43325	-1.2182	-1.1416	-1.8953	-0.78735	1.0026	-1.9639	0.85633	-3.4597	-1.0644	-0.069435	1.1951	0.78954	1.9927	-1.6335
-3.9201	-2.7018	-2.0361	-0.13629	-1.2642	-1.8135	-1.1872	-2.4203	-0.85685	0.34633	-1.5911	0.4331	-1.7835	-2.2347	-2.4296	0.35342	-4.5522	-4.1646	0.95125	-2.0773	0.054918	-0.6806	-1.3921	-1.6388	0.32093	-0.66856	-0.57776	-1.5552	-2.8119	-1.9446	-1.5271	-0.72449	-0.2207	-2.0214	0.82703	-0.41842	-0.51425	-2.4133	1.2207	-2.1936	-0.018518	-1.9062	-1.877	-3.2415	-0.31177	-1.8149	-1.0442	-2.0163	-2.1983	-0.049859
-2.5096	0.53344	-2.3705	-1.5299	-0.61303	0.19214	-1.6578	1.6265	-1.6442	-1.4999	-0.86595	-1.2375	-1.8879	-1.1542	0.2951	0.21508	0.7377	0.78907	-0.30752	2.5017	0.58074	-0.99619	0.76877	0.14213	-1.9426	-1.4685	-1.2584	-0.18999	-1.1649	0.30197	1.6777	1.1034	1.4681	-1.8898	0.83258	-1.9362	0.69386	-0.93233	-1.912	0.5291	-0.13806	-1.362	-0.55347	0.49975	1.1788	-0.21369	-0.16856	-1.4937	0.71326	-0.68699
2.116	-1.1443	-1.3788	-2.51	-1.7194	-1.8055	-0.9967	-0.14831	-3.7749	-0.29167	-1.6589	0.13816	-3.4135	0.58307	-2.1553	-3.1806	-2.2489	-3.0809	-0.89002	-0.2236	-2.0925	-1.6905	-2.2181	-2.7037	-1.6467	0.18077	0.44991	-0.20809	-0.37813	-2.4639	0.60233	-1.593	-0.90485	-1.5406	-1.1627	1.349	-1.452	-0.43358	-1.1657	-0.98144	-3.1462	-0.49098	-1.6886	-1.2377	-1.3716	-2.8113	-1.7441	-1.3928	-2.3535	-2.3305
-1.4208	-4.7629	-3.1679	-3.7375	-0.095847	-2.1548	-2.5196	-1.0523	-2.5685	-1.8585	-2.2933	-2.9038	-1.5908	-4.84	-2.1313	-2.9105	-1.8634	-2.8103	-3.0505	-2.7855	-3.8868	-3.691	-0.74014	-1.6862	-3.6952	-1.6928	-2.3274	-3.8601	-3.5932	-1.0545	-3.4342	-2.3521	-1.4929	-1.7666	-1.7886	-2.161	-0.61612	-2.343	-3.6167	-3.7669	-2.9536	-1.7403	-2.9379	-2.5976	-3.7278	-4.6985	-3.1082	0.27843	-3.2039	-1.1145
-2.3228	-4.1658	-3.6319	-2.8081	-4.0367	-3.3229	-3.4307	-5.0475	-5.4299	-4.5327	-4.0274	-3.2842	-3.8622	-4.7082	-3.507	-3.1048	-3.3076	-2.559	-3.8024	-2.652	-3.9141	-4.7534	-3.463	-3.2267	-3.0766	-5.8972	-3.3426	-2.4053	-4.2015	-2.8223	-1.8998	-2.0393	-4.8726	-5.9454	-4.4864	-3.6353	-1.998	-5.0561	-0.33762	-3.3387	-3.2722	-4.7551	-5.3178	-4.9339	-1.6116	-4.5705	-3.9269	-2.8429	-2.4816	-4.4469
-7.1049	-8.6712	-9.2832	-10.002	-7.5986	-8.1943	-9.3809	-9.5796	-9.5549	-6.5132	-8.5186	-7.8752	-9.9447	-7.7744	-10.571	-10.551	-8.8588	-10.493	-8.8949	-7.9747	-9.1202	-9.7213	-6.7993	-10.724	-8.1765	-8.9699	-10.401	-6.9134	-7.6902	-9.5107	-9.4703	-8.6844	-8.2605	-9.8201	-10.15	-11.157	-9.4609	-9.262	-10.504	-9.0248	-9.4828	-10.969	-10.052	-10.89	-9.856	-8.3943	-8.4828	-9.7935	-9.739	-8.8706
-9.4455	-11.737	-12.514	-12.168	-9.8536	-11.091	-9.7874	-10.856	-10.205	-11.907	-10.804	-10.067	-12.887	-11.238	-10.026	-13.213	-11.86	-10.76	-12.787	-9.2565	-11.918	-10.501	-11.797	-11.371	-10.474	-10.081	-12.387	-11.482	-11.887	-9.8214	-11.282	-9.2567	-13.844	-10.393	-11.21	-12.108	-12.122	-9.4918	-12.674	-13.222	-9.859	-10.005	-11.118	-12.099	-11.524	-11.979	-12.533	-10.719	-12.427	-12.368
-20.24	-21.975	-20.56	-21.859	-20.78	-21.047	-21.209	-21.472	-22.241	-21.422	-23.406	-22.682	-21.337	-23.389	-19.478	-21.6	-21.922	-22.389	-21.336	-22.234	-23	-21.423	-21.429	-22.424	-18.432	-22.028	-23.386	-22.64	-24.04	-22.951	-22.886	-23.055	-22.771	-22.019	-23.195	-23.538	-20.969	-21.225	-23.741	-21.075	-23.456	-22.591	-22.582	-24.504	-24.268	-22.43	-22.444	-21.545	-23.922	-21.667
-11.294	-15.12	-13.159	-15.116	-9.6616	-15.08	-14.132	-14.326	-12.464	-10.315	-12.752	-11.638	-13.311	-14.921	-14.129	-14.519	-13.191	-13.083	-15.389	-13.707	-13.341	-13.098	-12.073	-16.245	-12.795	-12.465	-13.79	-14.359	-13.527	-14.055	-12.115	-14.604	-13.371	-13.76	-13.074	-10.141	-13.573	-14.072	-11.8	-13.489	-13.862	-12.322	-13.577	-12.098	-11.878	-11.948	-14.443	-11.072	-14.443	-11.09
2.7702	2.8055	2.5935	5.1431	4.7145	4.5628	2.352	0.30237	2.2113	1.5933	2.5567	3.4217	4.3393	2.0924	4.2432	1.2055	2.7057	1.8425	2.8648	1.8493	5.7658	2.794	3.1707	1.928	4.7264	2.0515	2.5303	4.1626	4.3328	2.1706	3.2368	1.5953	3.8151	3.8483	3.3607	3.4017	0.61292	1.3013	3.099	2.9975	3.2401	3.6029	1.1753	4.057	5.2144	3.9691	2.7338	1.0745	2.274	3.5096
1.0693	0.66576	3.092	-0.14491	1.0698	1.202	2.1216	2.4504	1.474	0.82395	1.4294	-2.0541	0.73774	0.51402	1.985	-0.97435	-1.2522	1.1843	-0.35624	0.026879	-0.15125	-1.3917	0.89198	0.96966	-0.21335	-2.2415	-1.4017	0.63163	0.1726	-1.1186	-0.27961	0.96455	0.51813	0.75315	-1.1395	1.2256	1.713	-0.026487	-0.41652	1.4002	0.58723	-0.11625	1.4421	-2.5577	-0.22878	-0.73756	-2.1084	0.49008	-0.22011	-1.4235
-2.0503	-1.8191	-0.94924	-2.7576	-2.2248	-2.1639	-0.11083	-2.6394	-2.5625	-2.476	-0.98402	-3.5981	-1.1354	-2.1343	-2.5826	-2.285	-1.2711	-1.7621	-2.9933	0.28042	-2.6548	-2.2304	-2.5966	-6.3046	-3.6437	-1.6007	-1.5353	0.25396	-4.6047	-1.6027	-2.6	-1.8559	-2.3556	-3.0444	-2.5731	-1.7078	0.54949	-3.1801	-5.4566	-4.3796	-3.4512	-1.5232	-1.9796	-3.8313	-1.9168	-3.9638	-1.6604	-2.6169	-4.7364	-3.5405
-13.981	-14.183	-14.669	-12.836	-15.089	-14.238	-15.995	-16.474	-16.617	-14.916	-16.05	-13.398	-15.236	-15.632	-15.184	-13.925	-16.121	-16.661	-16.55	-14.175	-15.742	-16.435	-13.501	-14.542	-15.43	-14.919	-14.602	-16.505	-15.031	-15.568	-15.206	-13.29	-14.691	-13.86	-15.028	-12.522	-13.492	-14.209	-12.389	-13.313	-16.215	-14.518	-15.396	-14.343	-17.068	-16.744	-13.508	-14.25	-15.751	-12.715
-1.0246	-1.62	-3.6108	-4.3725	-3.1008	-1.8104	-0.82535	-1.9736	-2.6851	-2.6972	-2.0402	-2.9501	-1.7338	-0.87254	-1.4044	-2.5015	-2.3401	0.46022	-3.0443	-4.1658	-2.1623	-2.729	-0.68515	-4.7367	-2.6947	-3.0028	-1.0045	-3.1812	-3.4926	-3.199	-3.2873	-0.93459	-1.9713	-4.3637	-2.711	-2.5153	-2.3307	-3.3141	-1.3295	-3.7472	-0.6827	-1.2532	-2.4114	-2.1296	-4.5154	-3.3135	-2.879	-3.7699	-3.1003	-0.77948
-1.382	-3.7868	-1.6015	-0.8806	-1.0655	-1.6684	-3.4593	-0.68505	-2.0013	-2.4226	-3.0381	-0.056906	-1.3988	-1.4149	-1.7337	1.4793	0.21484	-3.3243	-1.7343	-0.97575	-2.5812	-1.7467	-2.463	-0.87825	-0.84622	-1.0979	0.2033	-2.3405	-1.2087	-2.7822	-1.1957	-0.36341	-1.6756	-2.9458	-0.18593	-3.6353	-0.66941	-2.6063	-0.87001	-0.60887	-3.0069	-0.93353	-2.9041	-2.8734	-2.8879	-1.6782	-3.0289	0.29145	-0.13907	-2.0481
6.403	6.8912	8.301	6.0888	6.6381	10.479	6.1714	7.9403	7.4642	7.111	7.8356	7.3412	7.6111	5.913	5.5485	7.8706	5.3914	9.6785	8.6959	6.7268	9.0804	5.9134	8.082	8.0275	8.6565	7.0185	7.6725	7.2319	7.8077	5.9935	3.8782	6.4811	7.5517	7.0603	3.8355	5.1779	7.1707	6.6953	6.9677	6.8949	6.7747	6.3663	7.015	7.4977	8.396	5.8269	6.1723	8.043	6.626	6.4797
-1.8217	-1.3219	-3.735	-2.4375	-2.3914	-0.018988	-1.0305	-1.0737	-3.3219	-3.3907	0.55419	-1.6921	-0.75752	-2.1096	-0.81922	-0.65585	-3.3515	-3.5337	-1.7453	0.10446	-3.3324	-2.4161	-3.4694	-1.2936	0.4817	0.20472	-1.3937	-1.8323	-2.3969	-2.5554	-2.437	-1.3879	-2.8818	-4.3123	-1.3122	0.66999	-1.7122	-1.9206	-0.56369	-0.21625	-1.0167	-1.5046	-0.96959	-0.71138	-1.2603	-2.4515	-2.4915	-3.0984	-2.4303	-1.5433
11.544	8.8357	8.471	11.166	8.1931	10.093	9.1931	11.767	9.9462	10.326	9.1632	9.9114	8.7511	12.319	10.507	7.7552	10.55	13.345	11.182	9.4682	10.629	12.256	9.4461	10.859	8.4191	10.397	10.069	10.763	11.577	10.927	10.06	7.0156	8.797	10.435	10.919	9.8568	6.8505	7.4386	11.63	8.4138	9.4555	11.299	10.677	9.4919	9.4196	8.5358	7.699	12.575	10.251	8.2005
-12.497	-15.173	-13.91	-14.007	-11.602	-13.046	-14.161	-13.965	-11.19	-12.994	-14.145	-13.632	-15.062	-13.311	-17.599	-12.161	-13.43	-11.738	-12.076	-12.341	-13.454	-12.936	-12.489	-14.482	-14.876	-13.773	-13.763	-10.47	-14.964	-13.046	-14.56	-10.94	-12.648	-13.272	-13.584	-12.839	-13.454	-13.41	-10.845	-12.207	-13.9	-14.19	-13.891	-13.518	-13.984	-13.024	-13.392	-11.038	-13.513	-14.453
-3.3389	-1.521	-2.2425	-1.8421	-3.0811	-0.81916	-2.4666	-0.78007	-2.8036	-2.2904	-2.1308	-3.4328	-4.7251	-0.93012	-2.6579	-5.653	-0.70823	-3.7807	-2.8651	0.20631	-1.7979	-3.6618	-0.023123	-3.763	-1.5777	-0.62103	-2.6816	-1.8675	-4.3645	-1.319	-2.254	-3.9047	-3.9898	-0.84842	-2.534	-4.0228	-0.55993	-3.1847	-0.28967	-2.7784	-2.7108	-3.6947	-2.1792	-4.4639	-2.7036	-3.403	-2.3543	-4.1288	-0.83632	-2.9441
5.6565	5.2675	4.4859	4.422	7.2355	3.2272	4.9946	6.4571	3.7375	5.3058	0.22945	4.3068	5.286	5.7182	5.3914	3.6597	3.7197	2.8656	4.6711	3.4962	5.364	4.2795	4.4109	4.6278	2.5411	5.1046	4.9822	3.566	1.6276	4.3455	4.1883	4.0033	3.6915	5.0738	6.7959	2.994	4.3798	3.1339	4.0973	4.2751	2.9256	5.6779	2.6413	4.2105	6.5208	6.1685	5.8784	4.008	6.0807	4.1678
-10.766	-12.683	-11.181	-10.542	-12.026	-11.399	-8.8963	-11.945	-10.75	-11.702	-11.561	-13.669	-10.931	-11.732	-11.62	-10.159	-12.847	-11.233	-14.055	-11.011	-10.005	-13.603	-9.9009	-10.924	-11.009	-12.344	-11.091	-11.619	-11.426	-9.0275	-11.483	-9.1979	-13.377	-13.589	-11.073	-10.007	-11.638	-12.848	-12.427	-12.67	-11.845	-10.411	-10.929	-15.488	-10.654	-11.754	-10.073	-12.444	-11.134	-13.781
-9.8894	-10.731	-10.151	-11.075	-10.854	-11.391	-13.401	-9.9791	-10.495	-13.261	-9.7808	-10.998	-9.5703	-9.9428	-8.5555	-11.662	-8.811	-10.064	-11.232	-10.113	-10.007	-10.701	-9.1872	-11.067	-9.0913	-9.9138	-11.461	-13.66	-8.8658	-8.2189	-7.4868	-10.106	-9.2875	-10.762	-9.0839	-11.896	-10.396	-10.637	-9.6494	-10.442	-12.539	-11.132	-12.498	-11.951	-12.079	-8.5246	-10.698	-12.779	-11.154	-10.184
-14.877	-12.911	-13.699	-14.131	-10.334	-13.069	-13.198	-9.4955	-12.329	-10.384	-10.04	-11.34	-12.816	-13.238	-11.413	-12.131	-12.024	-11.353	-12.704	-12.544	-11.1	-11.886	-12.475	-10.746	-14.278	-12.009	-10.388	-12.404	-13.549	-10.061	-12.341	-10.794	-11.416	-12.981	-11.257	-10.29	-12.807	-12.525	-12.222	-12.967	-10.625	-13.798	-11.893	-8.9336	-12.557	-11.899	-13.083	-13.898	-12.58	-10.142
-2.982	-4.5423	-4.6344	-4.0878	-3.7572	-4.7002	-3.4876	-2.305	-2.792	-4.9834	-5.9309	-4.2645	-5.5831	-1.3449	-2.3224	-2.316	-4.1275	-2.2397	-2.2667	-3.2631	-3.8129	-2.7013	-3.7445	-2.0055	-5.3831	-5.4031	-3.5798	-1.1421	-5.2279	-6.4853	-3.8261	-5.8725	-4.0026	-4.5127	-2.5902	-2.6325	-4.2983	-2.0832	-3.7683	-3.8194	-6.0683	-5.1271	-3.0592	-2.9892	-4.5388	-4.1042	-4.9867	-4.5788	-5.7714	-5.0135
-15.136	-16.686	-14.68	-12.954	-15.449	-13.601	-16.18	-16.215	-13.922	-16.634	-15.354	-15.48	-17.444	-16.533	-14.599	-14.797	-13.1	-15.485	-14.459	-13.448	-12.647	-12.785	-11.973	-15.068	-14.755	-15.151	-14.645	-13.118	-14.26	-12.83	-13.283	-15.351	-13.886	-14.93	-16.363	-15.056	-14.059	-14.516	-15.645	-13.854	-16.54	-13.778	-13.731	-13.13	-14.383	-14.872	-13.939	-12.49	-14.626	-16.305
0.0071122	-1.2495	-2.5833	-0.28612	-0.40521	-0.075461	-0.14227	0.68801	-0.76085	0.08639	-0.93785	-1.0463	-0.67957	-1.3508	1.3292	-0.36261	-2.8222	-1.3558	-0.21891	-1.4288	-4.6714	0.1039	1.3612	-2.0755	-2.4472	-0.12869	-0.57547	0.86401	1.699	-1.4932	-1.3189	-1.7532	1.0862	-0.37673	-0.75817	-1.1659	-0.075514	-0.58164	-0.37359	-0.93978	-0.43001	0.52997	-0.84887	1.4365	-0.50822	-0.14653	-0.23222	-2.7929	-1.9964	1.0066
-10.949	-10.345	-12.105	-8.4145	-12.464	-11.982	-12.136	-10.878	-10.607	-11.886	-10.112	-10.489	-10.943	-11.839	-9.863	-10.65	-9.8432	-12.439	-11.786	-8.513	-10.38	-11.11	-10.192	-11.406	-10.756	-11.592	-12.406	-12.545	-12.077	-10.804	-8.9997	-12.55	-11.801	-11.66	-7.4424	-12.548	-9.3465	-8.8202	-8.9482	-8.7821	-8.8499	-10.202	-10.905	-10.5	-10.642	-10.6	-12.694	-12.262	-12.795	-9.1035
-3.5317	-4.9456	-2.8216	-4.8055	-6.2375	-3.3388	-5.3643	-4.9343	-4.1966	-3.6942	-5.5627	-3.7405	-3.5948	-3.5093	-2.8702	-4.1767	-3.515	-4.2242	-5.2267	-3.7362	-4.516	-3.1141	-4.0658	-3.4936	-2.8736	-4.2695	-4.9262	-4.2406	-3.6868	-2.9322	-3.5977	-3.0802	-4.5962	-5.2584	-5.517	-4.1333	-3.9348	-5.8919	-5.9493	-7.6391	-3.6296	-6.8368	-5.3109	-5.7062	-5.7996	-5.753	-2.8713	-4.461	-3.2678	-3.4418
-12.285	-11.769	-12.675	-11.688	-10.366	-12.287	-10.929	-11.629	-12.311	-9.8373	-13.17	-12.997	-11.599	-10.957	-12.559	-13.017	-9.7272	-11.526	-10.466	-11.931	-12.345	-12.366	-13.626	-13.286	-13.947	-11.837	-9.9583	-12.97	-12.957	-12.878	-10.871	-9.7402	-9.5426	-9.1559	-14.855	-13.814	-12.086	-10.964	-9.9731	-11.841	-13.767	-11.386	-13.222	-9.1755	-11.269	-12.161	-10.283	-11.727	-12.276	-12.457
-4.8642	-5.903	-5.6093	-6.3504	-4.8298	-6.6955	-5.6453	-4.0974	-7.2304	-6.6323	-8.3238	-4.6649	-6.0344	-5.1867	-6.4214	-4.1055	-3.7486	-5.6212	-4.0851	-5.7254	-5.2376	-5.157	-6.5952	-4.5268	-4.8789	-5.8074	-8.2482	-7.4947	-8.2904	-3.2863	-5.6427	-5.7067	-6.0937	-4.6593	-6.3105	-5	-5.3905	-6.5606	-4.7946	-3.452	-3.6413	-5.4195	-5.3097	-6.3148	-7.3287	-5.2462	-4.4013	-5.0704	-3.574	-6.4202
-3.243	-1.5556	-2.062	-1.1947	-3.1552	-0.49782	-2.3005	-0.8208	-2.6863	-3.0219	-1.2921	-3.6761	-4.8167	-2.2598	-2.3897	-3.3641	-3.3555	-4.3856	-2.0807	-2.2063	-1.4294	-2.0704	-1.4236	-1.314	-2.631	-1.012	-2.0639	-2.0912	-3.213	-2.9054	-2.8698	-1.7974	-3.2707	-1.5405	-0.14983	-3.471	-0.81243	-2.4701	-2.4205	-2.9742	-4.3012	-0.36228	-1.544	-2.049	-1.1589	-4.3475	-2.5849	-1.6432	-4.9231	-0.085058
-9.9743	-8.2629	-8.5928	-10.121	-9.5538	-9.4398	-9.4694	-6.408	-8.6476	-8.1492	-9.4052	-8.7098	-10.167	-9.5709	-8.6463	-9.039	-11.241	-10.15	-6.7805	-6.988	-10.417	-8.2253	-10.14	-10.07	-8.5942	-8.9947	-9.9039	-6.7771	-8.3193	-9.8842	-10.159	-9.8449	-6.6912	-11.707	-8.827	-10.16	-8.056	-9.1872	-8.0576	-9.5496	-10.649	-9.3512	-9.3517	-8.0643	-10.673	-6.3799	-7.7752	-10.83	-9.3397	-10.81
-1.6906	-3.3752	-2.422	-1.6554	-0.48122	-1.4989	-0.91679	-3.6328	-2.3998	-3.4129	-1.3243	0.10482	-3.3272	-0.21574	-1.9796	-3.5123	-1.9502	-2.0628	-2.136	-1.9182	-2.919	-1.3318	-1.8841	-1.2734	-2.3293	-2.141	-1.9459	-1.7831	-0.18835	-0.44113	1.244	-3.5348	1.7413	-1.1162	-2.5316	-2.3547	-2.6908	0.3956	-3.7507	-0.63259	-4.4586	-0.86607	1.6498	-0.77178	-0.56752	-1.1806	-0.19929	-0.86346	0.25117	0.6124
-10.838	-9.4771	-11.217	-9.6566	-8.3463	-9.3224	-8.249	-10.156	-12.845	-9.0893	-9.1227	-9.6438	-9.1466	-9.9302	-10.878	-8.7885	-10.087	-11.29	-11.797	-12.263	-10.309	-10.251	-11.766	-7.4897	-10.72	-9.0528	-8.6899	-12.207	-11.988	-11.282	-11.548	-10.285	-11.445	-7.5064	-8.8403	-11.024	-10.307	-11.553	-11.718	-9.0947	-9.7179	-10.515	-10.415	-9.8334	-9.9117	-12.314	-10.104	-6.961	-10.765	-9.4723
8.758	8.2643	9.2487	6.8096	5.8504	7.7221	7.0504	8.0733	7.6404	7.9933	7.2771	6.9485	8.0535	7.2261	7.705	8.5353	9.8907	9.2482	7.9196	9.175	9.2863	5.1812	8.8247	4.9312	8.7036	8.766	5.8142	8.3353	9.3294	7.0193	7.9192	9.2097	7.1628	8.4948	6.5433	7.609	8.9211	8.1784	8.1778	6.5504	8.1437	9.0994	8.0607	7.1833	6.9342	6.193	9.1025	7.9568	7.6553	8.8605
-11.256	-11.515	-9.249	-11.654	-12.735	-10.858	-9.7506	-11.575	-12.206	-11.591	-12.598	-12.772	-13.418	-9.4635	-10.477	-11.382	-12.611	-10.948	-12.69	-11.08	-12.63	-10.599	-11.431	-10.494	-12.999	-12.512	-12.58	-13.086	-11.708	-11.378	-11.893	-12.128	-12.086	-13.678	-12.39	-9.8758	-13.419	-12.095	-11.042	-12.031	-12.775	-11.376	-12.202	-12.472	-13.624	-11.327	-12.562	-11.191	-10.574	-12.079
-21.79	-22.175	-22.743	-20.437	-22.108	-22.475	-20.281	-22.404	-21.797	-24.701	-20.149	-18.934	-22.648	-24.492	-23.244	-23.595	-23.833	-20.894	-22.936	-21.469	-22.059	-21.799	-19.753	-22.719	-22.808	-23.409	-21.718	-20.111	-20.373	-21.51	-23.153	-22.351	-22.859	-22.079	-21.183	-20.58	-21.654	-22.68	-22.322	-21.979	-21.372	-21.091	-21.756	-23.174	-23.422	-21.204	-22.362	-20.598	-22.275	-20.525
4.0999	3.9649	0.53315	1.5544	2.5989	0.40115	4.0448	1.7441	3.1402	3.0141	2.5224	2.8522	2.6694	1.1476	0.84348	4.4676	5.0913	2.5552	1.9036	1.4438	1.8425	0.11822	0.91543	1.9151	1.8802	2.4575	2.4891	3.2733	2.7926	5.4854	2.7941	1.6445	1.7914	2.3245	1.6272	1.9208	2.6816	2.3322	3.0597	4.2543	2.7975	2.4002	2.7525	1.3535	3.561	1.1893	3.6662	0.96061	3.5209	2.6769
2.6571	6.7329	4.2203	4.1766	5.0927	4.4268	4.84	6.0005	5.542	4.213	2.027	3.4815	3.5025	3.3939	5.5215	3.5375	5.1428	7.0438	3.4799	3.4255	4.0063	3.1764	6.1822	2.4795	3.7035	6.1681	4.304	4.9275	4.8547	3.8321	6.5298	7.1847	5.0998	4.8044	4.2031	3.0504	2.4072	3.6628	6.1109	3.7206	6.2245	1.5546	5.8709	2.0421	1.9326	4.2663	3.9975	5.8146	3.7094	3.6979
-9.7189	-9.0273	-9.6587	-9.3682	-10.119	-7.7962	-8.7566	-8.9581	-9.1276	-9.3352	-7.9867	-8.0429	-7.7461	-7.4027	-7.9124	-8.0637	-8.4241	-8.2928	-9.7695	-8.3454	-8.4825	-7.2905	-7.914	-7.7234	-9.0792	-10.074	-8.7497	-9.0113	-8.1037	-9.6126	-12.752	-8.9146	-11.12	-9.2482	-10.729	-8.4564	-9.9504	-8.5488	-7.461	-9.1088	-10.51	-9.2347	-7.8853	-9.641	-10.679	-9.7233	-6.6047	-10.306	-9.3214	-7.6768
-9.624	-11.551	-11.552	-11.311	-10.757	-10.39	-11.146	-9.4151	-9.4235	-10.87	-10.881	-11.177	-11.005	-8.0485	-11.112	-9.7095	-8.5722	-8.7663	-10.552	-9.8414	-9.2681	-10.757	-11.507	-11.433	-9.2057	-10.278	-9.316	-8.1759	-9.1485	-9.4186	-9.3194	-9.4319	-9.1951	-9.1855	-10.314	-8.7959	-9.4461	-10.005	-8.4178	-10.445	-9.0949	-10.874	-11.131	-10.314	-9.0138	-10.433	-10.061	-12.369	-10.204	-9.7118
-3.8977	-2.0197	-4.6335	-2.1707	-3.5581	-3.7769	-1.0737	-3.1762	-2.9912	-2.9431	-1.7056	-1.8671	-2.8755	-2.2514	-2.3968	-3.0533	-5.1629	-5.3029	-3.6962	-3.2326	-1.8518	-2.692	-3.5421	-4.1234	-5.6493	-1.1025	-2.2007	-5.0188	-3.3984	-3.6957	-5.2266	-2.97	-1.271	-3.4025	-2.6865	-0.79225	-3.0525	-2.2871	-3.5629	-2.1739	-4.1024	-2.5956	-2.3248	-1.7978	-4.8706	-4.4291	-5.6527	-4.8029	-1.1217	-3.6712
-22.105	-23.177	-22.132	-22.15	-21.814	-21.553	-22.411	-22.397	-20.927	-22.774	-23.474	-24.402	-20.755	-22.469	-23.523	-22.408	-22.721	-21.916	-23.063	-21.716	-22.327	-21.122	-21.952	-21.613	-20.506	-23.055	-20.725	-22.436	-21.332	-24.067	-21.557	-22.262	-22.536	-23.147	-23.239	-22.215	-21.557	-22.277	-22.169	-23.815	-21.956	-21.773	-22.647	-22.904	-21.895	-22.109	-21.666	-23.332	-23.116	-21.981
5.0127	4.3041	4.2999	5.2157	5.0125	4.0486	2.8896	5.816	5.3142	4.6943	3.4041	4.0769	4.8929	5.057	5.5844	3.5038	3.9039	5.9619	7.7597	5.4956	5.2257	5.3535	4.1568	6.3789	3.1295	4.0879	5.7399	3.3914	5.0339	3.4958	4.2483	5.1709	4.6624	4.6871	4.7276	5.2091	4.9695	4.4576	6.5636	5.5974	7.0736	4.0035	6.4061	5.9574	6.1914	7.1003	4.0536	3.7625	4.3043	4.0069
0.23211	-2.7585	-2.1669	-2.8117	-0.28386	-2.5238	-1.8057	-2.153	-1.0511	-0.7589	-2.5836	0.1779	1.1708	-3.1593	-0.42527	-1.0256	-2.4271	-3.7874	-1.8951	0.28544	-0.098881	-0.62098	-0.71849	-1.5591	-0.032775	-1.1548	-0.2147	-1.4205	-1.1552	-1.276	-0.56592	-2.247	-3.1248	-2.8548	-0.12229	-3.2371	-1.9565	-2.5188	-2.4177	-1.5459	-0.22935	-0.47322	-1.4217	-1.6084	-1.3689	-2.3574	-2.4815	-1.0597	-1.0436	-1.1396
-21.407	-19.396	-21.1	-22.441	-20.522	-20.338	-20.378	-18.649	-20.748	-19.968	-21.323	-21.166	-19.752	-20.671	-21.373	-20.21	-20.921	-20.234	-19.614	-22.039	-20.126	-21.181	-20.816	-20.894	-21.123	-19.068	-20.927	-20.172	-22.173	-19.515	-21.6	-20.929	-21.601	-21.352	-20.402	-18.652	-22.077	-19.433	-20.672	-18.931	-22.549	-22.377	-19.03	-20.419	-19.139	-20.725	-22.647	-21.474	-20.973	-22.762
-6.866	-5.3098	-3.4456	-4.2705	-4.4918	-6.9886	-5.9265	-4.5125	-4.2877	-2.0078	-2.4423	-4.7861	-4.9424	-4.7751	-4.7878	-4.7794	-4.3321	-6.2524	-4.1279	-6.4524	-4.6168	-7.1236	-4.1242	-5.0803	-5.3157	-5.9813	-3.7603	-7.2866	-6.0486	-5.4047	-5.923	-4.1263	-6.7387	-6.1079	-4.4848	-6.4644	-7.9058	-5.6341	-4.3804	-6.9739	-5.2991	-6.4603	-6.6542	-6.7761	-4.3622	-4.0944	-5.5303	-4.5232	-5.5381	-5.3664
6.6262	6.8634	4.3368	5.1661	5.6806	7.7361	6.8081	8.7744	7.5152	6.4543	5.8135	8.786	5.2373	6.6233	7.8096	7.3587	7.8283	4.9836	6.1535	8.361	5.9493	5.7763	5.6109	6.1742	6.7892	6.8382	6.0879	7.708	6.07	9.2003	6.3677	6.4716	7.0132	4.4605	6.0799	6.6971	7.8035	4.0788	7.7431	6.2097	5.978	7.0475	5.2909	7.6533	5.8652	6.0488	5.1333	10.064	7.5495	6.3027
-1.1075	-2.3755	-1.9157	-1.3049	-2.4848	-2.4276	-3.357	-3.0385	-4.0206	-3.5032	-1.7189	-1.5287	-2.3581	-3.8011	-2.3104	-2.244	-2.6758	-1.1736	-3.6882	-2.3994	-0.19587	-0.44005	-1.6908	-1.7587	-3.2504	-1.1969	-0.92229	-1.033	-0.78136	-0.40033	0.77179	-1.5802	-0.771	-2.0248	-1.4263	-1.2558	-1.9537	-2.6684	-1.0974	-1.1196	-1.5715	-1.3191	-1.2661	-1.8938	-0.0038426	-1.1809	-0.31878	-0.52777	-0.43543	-0.50993
-2.5177	0.95574	-1.4352	-2.6393	-3.0266	-1.9163	-3.3298	-3.783	-1.6071	-0.80195	-3.1565	-1.7887	-1.3939	0.13956	-0.74246	-2.7803	-1.5157	0.022719	-1.0524	-3.3157	-0.68711	-1.3702	-1.1159	-0.86838	-1.9843	-3.8788	-2.9315	-1.7338	-0.3058	-0.17404	-2.4457	0.057618	-1.0331	-1.0165	-1.8194	-2.8835	-2.1183	0.81522	-0.51226	-1.1899	-1.9912	-2.8495	-2.1071	-0.87819	-3.4293	-2.126	-1.7398	-3.6238	-3.3928	-1.0513
-20.369	-20.617	-22.778	-21.997	-22.478	-21.763	-22.935	-21.309	-22.111	-21.386	-21.928	-23.137	-21.297	-22.284	-21.412	-22.707	-24.275	-22.48	-23.445	-24.545	-20.28	-22.47	-22.056	-20.426	-21.523	-22.16	-23.552	-22.721	-24.86	-23.263	-21.124	-22.194	-21.062	-20.854	-23.225	-20.763	-21.27	-22.469	-24.08	-19.868	-22.139	-21.706	-23.79	-21.94	-19.928	-22.6	-23.207	-21.059	-21.465	-23.611
-21.545	-21.949	-18.852	-20.83	-21.816	-21.087	-22.852	-20.362	-21.069	-21.057	-21.646	-21.07	-19.892	-19.782	-21.416	-21.235	-21.411	-21.574	-20.768	-20.241	-19.255	-22.698	-21.342	-20.987	-19.266	-20.6	-22.736	-20.881	-21.727	-21.468	-19.038	-18.853	-21.471	-19.917	-19.926	-22.091	-20.599	-17.141	-21.498	-21.858	-19.71	-19.021	-20.449	-20.329	-21.799	-19.657	-20.655	-18.787	-23.268	-21.269
-1.5265	-1.4637	-2.6739	-2.9176	-1.0355	-3.3062	-1.6248	-2.7632	-2.7814	-2.3596	-6.2348	-2.5244	-2.1008	-4.3144	-3.1683	-2.1175	-1.218	-3.5353	-0.35606	-1.7102	-0.93166	-4.2326	-0.36345	-2.6277	-1.2296	-2.1455	-1.8378	-2.9287	-0.15169	-2.4555	-0.90505	-1.537	-1.9437	-1.8957	-2.3432	-1.3733	-5.1804	1.4778	-1.4576	-3.9497	-0.6864	-3.4045	-2.9458	-3.2497	-1.6085	-4.3433	-2.6021	0.086994	-3.181	-1.2186
-21.358	-19.342	-21.048	-21.091	-20.259	-19.367	-21.789	-20.393	-21.81	-20.451	-19.425	-20.513	-19.407	-20.785	-20.432	-21.801	-18.286	-20.921	-21.583	-19.719	-19.607	-19.149	-19.476	-20.998	-21.93	-20.343	-22.285	-19.638	-21.427	-20.002	-19.402	-22.919	-20.798	-21.969	-17.914	-21.619	-21.455	-19.783	-19.945	-21.338	-21.109	-19.396	-22.155	-21.443	-20.912	-20.692	-19.764	-19.517	-17.885	-23.039
-5.0624	-5.1806	-3.0783	-3.0993	-5.1072	-6.2511	-3.0446	-3.2239	-4.6373	-3.4459	-5.0463	-4.5624	-2.977	-2.9669	-3.9149	-3.0628	-5.3022	-3.2556	-4.2773	-5.1257	-4.1943	-4.0627	-3.8853	-1.9739	-2.7494	-5.5386	-1.8946	-3.6218	-2.3908	-5.6268	-3.5728	-2.3129	-4.1178	-4.5749	-5.0648	-4.2489	-3.1933	-3.2522	-3.7117	-4.096	-5.2561	-4.1745	-2.8999	-4.6109	-3.5765	-3.6929	-3.026	-4.9816	-2.9967	-3.4206
-19.917	-21.68	-23.381	-20.455	-19.538	-21.204	-18.988	-21.608	-22.416	-21.008	-17.589	-19.788	-19.817	-23.07	-21.548	-21.404	-21.399	-20.138	-20.3	-20.95	-21.054	-20.133	-20.744	-22.263	-20.676	-21.699	-21.354	-22.538	-19.116	-22.543	-20.892	-20.534	-18.879	-20.594	-19.198	-21.03	-22.084	-19.977	-22.439	-19.87	-20.119	-21.688	-18.614	-20.097	-19.835	-23.435	-20.821	-21.401	-21.112	-19.707
-2.6543	-1.7572	-0.71149	-2.7438	0.18191	-0.68753	-1.3619	0.26832	-1.3969	-2.3289	-2.1806	-1.3264	-1.0403	-1.0871	-0.47767	0.3199	-1.1912	-1.5623	-1.5874	-2.1959	-2.2875	-4.4489	-2.6867	-1.6505	-1.3285	-1.5372	-0.79293	-0.56199	-1.0826	-0.48742	-0.34008	0.63408	-2.3805	-1.1198	-0.37532	-1.3388	-0.39425	-0.9707	-2.3777	-0.23656	-2.5897	-2.712	-3.6766	-2.0385	-0.26842	-2.2719	-2.1828	-2.3685	-1.6685	-3.4926
-11.59	-11.826	-9.3468	-10.702	-13.242	-8.2415	-12.187	-11.481	-10.42	-12.366	-13.156	-10.61	-11.648	-10.933	-11.709	-11.195	-11.976	-13.522	-10.793	-12.446	-8.8477	-11.438	-11.531	-12.325	-11.485	-11.517	-13.317	-12.207	-11.371	-12.561	-10.41	-11.555	-11.891	-12.459	-11.921	-13.131	-12.581	-11.226	-10.88	-11.903	-12.943	-13.928	-9.6239	-11.904	-12.057	-11.115	-9.8826	-10.371	-11.951	-11.55
-1.1195	-2.1008	0.10555	-3.7156	-2.1088	-0.73667	1.2248	-1.4093	1.7256	-1.4726	0.11422	-0.59383	-3.0361	-1.283	-1.6309	-2.0645	-2.8246	-2.9665	-1.8672	-1.1997	-2.5025	-1.5068	-3.1736	-2.6451	-3.0684	-2.2808	-1.2647	-0.54362	-2.3136	-1.7066	-2.2662	-0.54391	-2.8144	0.25026	-3.536	-0.9806	-3.1891	0.48373	-2.5435	-2.1235	0.054332	-0.17845	-1.8893	-3.3595	-1.747	-0.22729	-2.5869	-1.9255	1.1503	-0.61597
-11.658	-11.162	-11.397	-10.12	-13.042	-9.6942	-10.503	-12.631	-11.731	-10.944	-12.862	-13.933	-11.21	-13.872	-11.185	-13.196	-9.0589	-9.8736	-10.472	-14.107	-12.547	-11.519	-11.02	-12.564	-11.661	-8.8124	-11.369	-12.502	-11.812	-12.005	-10.152	-13.197	-7.1311	-11.296	-12.16	-11.612	-12.53	-10.837	-10.886	-9.4788	-10.258	-11.281	-11.788	-12.182	-12.018	-11.765	-12.514	-11.398	-10.3	-10.353
-2.8099	-4.5053	-3.8712	-4.0609	-2.2324	-2.4641	-0.46157	-1.5093	-2.7797	-1.9971	-5.4928	-3.0584	-4.7972	-2.4117	-4.2783	-0.67618	-2.8762	-2.268	-4.7929	-2.3811	-2.6118	-3.1488	-2.4358	-1.8863	-2.4182	-2.679	-4.264	-0.70613	-3.3609	-3.8532	-2.7664	-2.4361	-2.8336	-1.0071	-2.6743	-2.158	-3.1948	-1.0065	-3.8337	-1.7511	-2.2627	-3.5519	-2.7656	-2.8307	-1.9272	-2.071	-2.5718	-0.88414	-0.35787	-3.5415
-21.057	-21.869	-23.534	-23.858	-23.1	-23.301	-23.228	-22.396	-22.712	-22.08	-22.812	-22.997	-20.089	-21.371	-22.4	-20.648	-21.811	-21.343	-21.532	-23.118	-23.401	-24.592	-23.217	-21.656	-23.843	-23.772	-21.956	-21.474	-20.513	-21.861	-20.086	-23.885	-23.481	-23.182	-21.94	-23.839	-22.977	-25.514	-22.282	-22.337	-21.787	-23.199	-20.865	-22.043	-22.456	-20.133	-20.53	-24.167	-23.01	-21.699
-8.3976	-8.1851	-9.9902	-8.9225	-6.9322	-8.7052	-8.5956	-7.2484	-7.743	-8.4746	-9.2616	-10.562	-10.189	-11.325	-9.6685	-7.6906	-10.25	-10.195	-9.9056	-8.1052	-7.1316	-9.7093	-9.2851	-11.302	-6.3724	-8.7345	-9.1365	-9.1439	-9.5218	-7.137	-7.6344	-10.82	-9.3152	-10.588	-11.738	-6.9857	-8.3047	-9.7	-9.3104	-10.039	-10.237	-8.9342	-9.8157	-10.337	-9.5606	-7.0222	-8.3958	-9.5277	-9.8984	-9.6543
8.5895	9.9672	10.308	7.622	11.12	9.9333	9.1199	10.478	10.238	10.971	11.437	11.864	9.722	10.041	9.7727	9.4797	10.969	10.012	11.143	8.9561	9.1648	10.304	8.7032	12.135	9.65	12.948	10.919	10.139	10.911	8.8129	11.185	6.4089	10.34	8.6982	9.116	10.911	8.4444	9.5369	7.0819	9.6463	9.6368	9.0454	8.2939	9.9925	11.053	10.021	10.111	9.1468	9.851	10.016
2.336	3.1627	1.6327	1.4909	4.6615	3.9826	4.5085	1.7841	4.0192	2.0387	1.8906	2.2592	2.9738	5.288	-0.055005	2.8657	0.80972	4.2775	-0.58759	2.1924	2.8602	2.6724	1.492	2.4875	1.5691	4.4671	1.7647	3.3095	3.6025	1.2937	3.6963	1.2611	-0.31327	0.73649	1.2839	2.0567	1.7796	2.7431	0.97903	5.1937	3.5039	3.5472	3.4741	2.4039	4.1217	3.5405	2.7665	0.12446	1.5607	1.8557
1.2459	0.94791	2.1516	3.3116	2.7592	0.29983	0.44397	2.4631	3.173	3.7607	2.69	2.4435	3.9717	4.4267	2.9697	-0.70505	-1.5425	0.88431	1.0942	3.4161	1.6183	0.46999	1.7273	1.6961	1.1141	0.71171	2.4154	1.1561	-0.94832	-2.0955	-0.30956	-0.95529	0.74587	2.1187	2.0819	1.0943	1.1318	1.1699	2.7271	2.8619	1.7771	0.62963	1.5715	1.9891	3.6732	1.5756	2.8501	0.87227	0.84876	1.8257
-11.898	-14.09	-14.075	-15.125	-12.18	-13.59	-13.52	-11.816	-12.463	-13.146	-12.53	-13.243	-15.198	-12.584	-14.391	-12.994	-15.29	-11.907	-12.251	-12.706	-13.415	-15.329	-13.514	-12.893	-14.848	-15.534	-11.933	-14.725	-13.51	-13.273	-13.397	-16.354	-14.098	-10.688	-10.947	-14.809	-13.652	-10.056	-11.022	-12.846	-11.907	-15.153	-13.461	-12.773	-14.625	-14.566	-14.079	-13.431	-11.115	-12.541
-14.512	-15.735	-12.31	-14.951	-14.715	-13.162	-14.887	-14.014	-13.274	-15.989	-13.504	-14.052	-13.169	-11.662	-14.265	-14.238	-12.747	-12.517	-13.37	-12.793	-15.593	-10.87	-12.007	-13.39	-13.756	-14.408	-13.685	-14.192	-16.518	-13.673	-16.367	-13.097	-14.441	-14.116	-14.132	-13.949	-15.199	-13.756	-12.963	-14.574	-14.633	-15.225	-14.773	-15.675	-14.325	-12.145	-12.45	-13.249	-14.86	-11.993
-10.325	-10.139	-13.374	-11.944	-12.232	-11.682	-11.627	-11.017	-8.703	-9.505	-9.8152	-11.96	-12.593	-10.762	-11.095	-12.012	-11.98	-8.6254	-12.132	-10.24	-8.7236	-11.45	-10.26	-11.878	-9.37	-10.801	-9.3185	-13.387	-12.122	-10.344	-11.63	-9.6643	-10.801	-9.6783	-11.618	-13.999	-10.874	-10.188	-10.946	-12.451	-10.082	-10.827	-11.064	-11.18	-9.7105	-11.491	-11.111	-11.016	-10.254	-10.418
-13.794	-13.369	-15.653	-14.979	-13.401	-13.506	-14.862	-15.739	-15.067	-12.902	-15.72	-14.531	-12.636	-14.714	-14.626	-15.185	-17.892	-13.136	-13.347	-13.706	-13.586	-15.432	-14.249	-14.383	-14.965	-13.246	-15.179	-15.964	-12.633	-13.721	-14.015	-13.64	-14.591	-11.539	-14.296	-14.195	-14.313	-14.96	-15.005	-12.966	-15.651	-14.624	-17.468	-14.789	-16.898	-12.127	-14.163	-16.335	-13.678	-14.404
-22.142	-23.018	-20.227	-25.508	-21.324	-20.457	-23.109	-21.803	-21.138	-23.2	-19.901	-22.343	-22.396	-23.78	-23.87	-22.427	-21.399	-20.142	-23.157	-20.058	-21.331	-20.09	-21.207	-23.684	-23.826	-22.724	-23.5	-25.335	-19.9	-23.538	-21.746	-21.59	-22.951	-21.05	-20.946	-22.686	-21.657	-20.196	-21.426	-22.657	-21.828	-21.778	-21.069	-23.469	-23.406	-20.694	-21.305	-21.441	-22.041	-23.257
9.6223	8.7206	6.6676	9.9308	7.7741	9.6355	7.7689	9.9525	9.8416	8.5538	9.2617	9.4062	10.406	8.6638	9.4274	9.0669	7.8956	10.696	7.7977	7.6245	9.118	8.4895	7.4919	10.33	8.8086	8.2822	8.1288	7.8381	8.2592	9.6143	7.9808	10.648	8.6867	7.337	7.8225	8.196	7.2629	9.6621	7.0615	9.0494	9.5855	8.1625	9.5039	9.6509	7.5216	10.072	10.587	8.3341	9.0984	8.7437
1.0782	1.4254	-3.6388	-0.039762	-0.67451	-5.468	-2.1869	-3.423	0.31636	-0.45005	1.033	-0.5393	-3.1426	-1.6134	-4.023	-1.3832	-2.009	-1.7991	-1.9666	-1.4643	0.35888	-0.94369	-0.50932	-2.5678	-0.13943	-1.1543	-1.5195	-1.1589	-2.1465	-3.0506	0.75839	0.42514	-2.8149	-2.596	-3.0458	-2.5595	0.068201	-0.038915	-1.2789	-1.1641	-2.1404	-0.34612	1.1223	-1.0783	-2.6359	-2.0884	-2.4815	-1.526	-0.24894	-3.0057
0.29996	0.6415	1.0924	0.33698	1.4005	-0.61292	0.41416	-0.00086135	-1.5792	1.8509	0.013226	0.83002	0.96311	0.5162	0.67528	0.60964	-0.88939	0.86819	0.85054	-0.28576	2.9809	-0.37968	1.5972	2.6907	-1.7512	-1.0893	-0.81462	-0.58981	1.653	-0.23328	2.7871	2.1503	0.56472	0.82594	0.48308	1.8232	-0.67934	0.87284	-0.50493	1.0628	-0.67388	-0.70642	0.58496	-1.1289	-1.1512	0.26171	1.4503	1.7288	1.4265	3.0911
-3.9511	-3.2589	-3.1399	-4.4067	-5.9513	-5.849	-4.8386	-4.183	-4.993	-4.9089	-3.7435	-4.0428	-3.3161	-4.0117	-2.9786	-4.2611	-5.08	-4.6143	-5.4372	-3.1958	-4.632	-4.3041	-3.5397	-3.038	-2.1057	-4.565	-4.2492	-5.1363	-2.4103	-2.9662	-5.4417	-2.775	-4.1517	-3.4376	-6.6587	-4.6029	-6.2302	-5.4043	-3.7545	-5.2689	-3.4692	-2.3251	-3.6417	-4.3673	-4.2579	-5.6088	-4.9946	-5.6076	-3.9887	-3.6814
-1.6303	-1.846	-1.2629	-0.16321	-3.4938	-2.5436	0.10467	-2.9033	-1.5996	-3.6203	-2.9682	-2.2647	-2.7856	-4.1874	-3.5673	-3.6615	-5.0323	-1.8398	-2.0409	-3.5057	-2.8364	-2.4786	-1.8647	-0.94078	-0.27993	-1.7526	-4.1806	-3.7346	-3.4853	-3.196	-2.8013	-2.7441	-1.7587	-2.8355	-0.49312	-1.6081	-4.0415	-2.8454	-5.0307	-4.2708	-0.95924	-6.2244	-2.8543	-3.487	-2.4246	-1.7231	-3.8284	-2.3188	-1.3495	-3.3932
-5.1545	-6.9271	-6.3971	-3.5723	-5.7569	-7.6157	-6.7911	-5.0983	-6.6952	-7.3416	-6.3994	-6.5082	-5.9658	-3.1433	-5.8961	-5.859	-6.2833	-6.7205	-7.2072	-4.14	-4.8033	-5.7836	-4.3927	-4.7504	-5.1326	-6.0725	-6.8528	-2.8993	-4.5088	-5.9581	-5.9024	-5.2074	-3.5898	-5.4032	-6.1485	-6.0486	-7.8146	-3.5791	-7.7766	-6.3329	-5.572	-3.7531	-5.7379	-5.898	-5.6516	-2.0258	-5.1762	-4.7776	-6.3907	-7.4005
2.7882	4.1735	2.671	3.6318	3.3948	2.0439	2.5667	4.001	2.1077	5.2537	0.47758	3.2019	2.1494	2.7391	3.5693	1.9274	0.55986	4.3696	2.6676	3.9006	3.2021	2.7121	1.3454	3.8212	3.8153	2.5964	3.5588	2.4785	4.1078	2.4523	3.3631	1.6906	2.0339	4.4181	4.0836	2.3229	2.4879	1.7702	3.3535	1.0136	3.1631	2.8517	3.0356	4.0607	3.9345	2.4603	0.86764	4.4856	3.0586	2.9095
-0.74661	-3.9854	-2.4759	-0.77699	-3.6487	-4.1934	-2.8792	-2.329	-0.73034	-0.79331	-2.1305	-3.1611	-2.5258	-4.3086	-3.6657	-1.8629	-3.462	-2.4065	-4.1813	-1.2975	-3.9063	-1.3403	-2.7428	-2.6401	-2.0974	-3.0728	-1.3093	-0.72134	-2.5211	-3.9329	-0.69578	-2.3953	-3.1395	-1.4049	-2.2628	-4.207	-5.93	-2.3669	-3.1579	-1.2247	-0.69417	-3.3264	-3.2271	-2.6618	-2.3499	-2.9023	-2.896	-2.3504	-2.5783	-1.5362
1.8546	1.3916	0.62702	1.631	0.82391	1.4309	1.681	3.1375	1.0479	2.3664	0.99968	2.2218	1.7048	0.76982	0.66834	2.611	4.5815	0.83867	-0.61278	1.1735	1.2898	1.4016	1.4708	3.2832	1.2556	0.84705	3.772	1.3098	1.1619	2.6657	1.1849	0.71279	0.69139	2.2057	2.0494	-0.73547	0.50126	-0.33562	4.2027	2.9826	1.5422	2.1982	3.9905	1.2616	1.4366	4.6692	1.8899	2.1599	1.8291	0.96754
-2.2117	-2.0432	-4.4677	-1.1608	-4.3148	-0.8008	-1.0487	-0.35929	-1.1191	-2.1462	-2.6534	-2.5624	-0.5203	-2.3858	-0.84477	-4.1861	-3.1144	-2.8266	-2.8502	-3.8228	-2.8306	-3.276	-2.5322	-3.4134	-2.1812	-1.3066	-3.2652	-1.2992	-2.0565	-1.82	-2.5592	-1.7952	-1.0674	-2.5123	-0.12447	-3.7319	-1.8457	-1.999	-0.62093	-1.4268	-1.7754	-1.3679	-1.9336	-2.2836	-2.2288	-4.0757	-2.7729	-3.2745	-1.4818	-2.5227
-5.7616	-4.7561	-7.0863	-5.1899	-5.1571	-5.002	-4.7178	-6.6892	-5.6341	-6.7423	-5.4043	-4.2011	-5.7783	-6.8195	-6.3243	-3.3249	-7.1387	-5.8634	-7.0482	-6.181	-4.252	-4.7923	-5.623	-4.5918	-7.0241	-9.0196	-5.9812	-4.024	-5.3512	-4.3339	-4.1788	-6.0391	-6.0547	-7.2459	-7.7167	-4.9658	-3.8481	-4.7184	-5.1264	-4.9436	-5.6612	-6.9271	-4.9574	-5.9013	-6.0343	-6.5361	-6.644	-5.8135	-4.2714	-4.022
-0.62814	4.7203	3.3885	3.2184	2.5051	3.0889	4.3724	4.4778	1.4189	1.8382	0.76901	2.5613	1.3004	3.2431	5.2346	1.4664	2.02	2.1039	4.7441	3.2647	3.689	3.0196	3.6277	4.6715	2.5413	2.1648	4.0279	1.1165	2.5564	3.1029	1.4232	0.329	3.3773	2.8747	3.5281	5.1898	3.9358	1.7324	2.907	1.5785	1.6513	3.2684	3.4729	3.9389	1.1939	2.1306	1.0059	0.94196	2.9676	0.9902
5.1807	4.0245	3.316	3.8672	4.5209	3.8948	5.1114	4.2081	6.2416	3.805	5.6741	5.8513	4.5424	6.6157	5.634	4.0618	6.8751	4.1274	3.4442	5.7505	5.8336	4.1551	4.861	3.8368	6.6555	5.9722	4.8912	4.8345	3.6302	7.2923	5.5042	6.6783	4.0863	5.7039	6.1961	3.8984	3.5629	6.4329	5.1861	7.5246	6.7292	5.0935	4.1853	2.6885	3.5525	6.8043	5.1361	3.9054	4.4091	6.3276
1.2215	2.1077	2.6704	1.1104	0.95878	3.1016	1.1138	1.4814	1.0174	2.883	0.61259	1.3887	1.8375	3.0288	-0.33418	2.7896	3.3122	1.6785	3.1851	2.9736	1.5215	1.8629	1.3702	3.7611	1.9006	0.23644	1.2321	3.1088	2.5417	0.4359	0.031661	1.962	2.7522	3.4923	2.1068	1.3487	-0.42031	3.2067	2.3286	1.3588	1.307	0.86469	2.7961	2.5713	-0.32786	1.0051	1.1254	1.7156	4.3738	3.532
1.5816	1.0854	1.5652	0.43821	1.0148	0.55679	0.42021	0.49252	-0.24723	-0.41012	1.3098	0.44841	2.8139	-1.1165	1.0183	-0.083354	-0.73547	-1.2704	-0.73332	0.35151	1.7292	2.0218	-0.28767	-2.6581	-0.50328	0.15102	-1.2096	1.5764	-2.5006	0.067146	-1.757	1.3976	0.012543	0.57266	1.9387	0.6553	-1.2112	-0.81356	-0.6574	-1.9317	-1.6398	0.42721	-2.1548	0.80321	0.32313	-0.65212	-0.4111	-1.2051	0.33618	-0.2378
7.0809	7.0034	6.1102	7.4928	6.8323	8.0586	6.416	9.0115	7.6342	6.9911	3.8572	5.3775	6.3122	6.2033	7.4005	7.2875	9.3683	3.6319	6.0153	6.3337	6.6144	6.025	5.3762	8.6814	8.3449	8.4263	9.2397	7.1764	6.6282	6.6056	7.8921	5.1556	7.9556	7.3617	5.1347	5.7365	4.8899	7.7696	7.4108	6.7066	7.9639	5.7289	10.169	6.5769	8.5945	7.6956	7.1259	5.9645	7.2782	5.709
-8.5746	-5.7607	-3.412	-7.6248	-6.0397	-3.9862	-4.1356	-1.9914	-5.4984	-5.0735	-5.541	-4.9085	-3.4892	-6.0095	-4.9379	-4.8101	-6.5715	-5.1466	-4.0461	-4.0383	-3.9899	-4.0802	-3.0199	-4.6233	-7.0761	-6.3691	-4.3787	-3.1054	-3.4664	-6.6257	-5.437	-5.1856	-5.8605	-3.7211	-6.2873	-4.0386	-3.6942	-4.0623	-4.333	-4.6067	-5.0501	-6.3716	-3.5429	-2.9956	-5.7476	-3.5685	-4.2393	-5.4084	-3.6174	-4.3549
-0.87495	-0.67132	0.014148	-1.779	-1.0014	-3.7984	-1.7808	-3.4574	-2.0145	-2.3404	-2.1547	-1.1928	-2.2724	-4.0856	-3.0203	-1.5647	-1.3113	-0.075592	-1.5217	-2.0752	-2.4321	-1.7703	-2.5596	-2.5102	-2.2043	-2.3749	-2.9846	-2.7764	-0.46189	-2.6872	-0.47747	-2.6176	-0.85939	0.26254	-1.0945	0.2933	0.1137	-1.7466	0.19048	-4.3984	-3.128	-1.1953	-1.1325	-1.0779	-2.3454	0.90845	-1.0502	-3.0036	0.32531	-2.8701
6.5588	8.4883	6.9892	7.4563	8.2838	8.8423	5.0369	4.6736	6.4362	6.9772	5.5914	6.8838	6.2488	7.9617	8.4408	6.7849	5.9673	8.236	7.5708	5.6272	5.3211	4.7296	6.3483	5.2681	8.4014	5.8961	6.5037	7.54	5.9582	9.061	6.4803	7.6353	8.9214	5.5594	6.3884	8.629	5.0357	7.752	7.0453	6.9999	5.5366	6.6017	6.1356	6.5943	6.5143	7.5184	7.1379	6.5998	6.3989	6.1329
-11.241	-10.39	-9.4974	-11.594	-10.817	-10.594	-11.217	-12.128	-11.575	-9.8664	-12.997	-9.9424	-11.598	-10.908	-11.136	-11.234	-10.49	-11.387	-13.273	-11.726	-11.277	-10.758	-9.8431	-10.905	-10.95	-11.029	-12.325	-10.314	-10.847	-10.286	-10.27	-10.032	-8.7326	-12.247	-10.952	-12.137	-12.391	-13.083	-11.004	-11.212	-9.1005	-11.736	-11.555	-8.7073	-10.752	-12.083	-9.0187	-11.203	-10.415	-10.096
-2.3015	-2.334	-3.3752	-2.2441	-4.5344	-3.7987	-0.9374	-1.2945	-2.9506	-3.0353	-1.5186	-1.1895	-2.0798	-2.9037	2.121	-3.5864	-3.0776	-3.1304	-3.1024	-0.80037	-2.3883	-2.1421	-1.1615	-1.7677	-3.4309	-2.828	-2.3554	-2.1298	-1.6643	-0.58341	-3.8928	-0.46442	-2.9497	-1.664	-3.2164	-2.9184	-4.0049	-3.6571	-2.8998	-4.2069	-0.53267	-3.8914	-3.2139	-0.94875	-2.5889	-2.1874	-4.2065	-1.4045	-2.7002	-2.4579
0.98007	1.3523	3.0927	3.1689	1.4042	4.5886	4.1997	2.3298	2.2454	2.8664	1.5237	4.9382	3.4329	4.9661	2.6472	3.456	3.12	2.874	3.547	0.25128	4.1885	2.6399	5.5019	5.3558	2.1567	8.0289	2.8124	3.4571	2.4666	1.3494	3.038	1.7795	2.7161	1.8958	0.84091	5.2766	0.89665	2.8407	2.5928	0.86726	2.8901	1.0943	0.45404	2.6802	1.8979	2.5099	1.08	1.8341	2.582	4.0004
-3.0324	-2.5243	-3.4116	-4.6148	-3.7385	-2.0587	-1.7463	-3.7155	-1.9211	-1.9744	-3.5367	-2.3054	-1.9278	-2.6133	-1.3861	-2.0035	-2.4745	-2.0462	-3.3146	-2.3386	-2.3761	-3.0658	-2.3918	-0.52302	-2.1165	-2.7776	-2.1512	-1.5187	-1.7324	-3.3392	-1.9861	-1.9056	0.43828	-4.5805	-3.1268	-5.4686	-1.3278	-4.4393	-4.0095	-4.6802	-4.1245	-3.7922	-3.1252	-1.6769	0.85188	-3.4425	-0.66148	-1.9975	-1.757	-2.1525
0.0090363	-0.49036	-0.69132	-0.97666	0.69799	0.43662	-1.505	-1.8195	-2.3228	-2.3259	-0.17898	-2.0962	1.3148	-1.4367	0.40682	0.94207	0.30846	0.90241	-0.67162	-0.12203	-0.68279	0.40521	-1.8085	-1.3492	-2.0842	-1.3409	-0.22949	-1.8157	-0.26409	0.20041	1.6767	1.4778	-2.7627	-1.6136	-1.8366	-2.0293	-1.5039	-1.6736	-1.4452	-1.5777	-2.5188	-2.4767	-0.56655	-2.9714	-2.1178	-1.9881	0.87022	-0.079096	-0.9889	-1.3348
-1.8704	-5.132	-3.009	-0.84965	-4.6953	-3.0632	-2.6135	-3.6206	-4.5044	-3.1441	-3.7327	-2.3528	-4.6293	-4.5887	-0.98633	-4.5367	-2.4289	-3.962	-3.3605	-2.9871	-2.5467	-5.3814	-4.1541	-4.0817	-4.2165	-5.0613	-0.87384	-3.103	-2.4791	-2.764	-1.785	-1.4609	-1.9335	-1.6872	-1.3042	-1.8555	-1.6836	-2.2727	-1.5028	-2.1615	-2.2859	-1.6954	-3.3991	-3.1433	-3.653	-3.3604	-2.9919	-2.0494	-2.2683	-3.5586
-11.307	-10.617	-12.257	-10.435	-10.3	-10.411	-9.7507	-12.837	-10.497	-12.197	-10.693	-9.4809	-11.055	-10.52	-10.565	-9.7015	-10.575	-10.371	-12.18	-11.901	-8.3012	-8.9898	-10.699	-11.947	-10.601	-11.356	-12.282	-9.1509	-10.184	-10.8	-10.463	-9.8159	-9.1161	-10.287	-12.712	-10.893	-9.5996	-10.12	-8.1566	-10.53	-12.641	-11.714	-11.59	-10.426	-10.261	-12.609	-10.361	-9.6596	-12.927	-11.127
-6.7286	-5.4928	-6.9702	-3.3451	-5.6664	-5.4142	-4.4366	-6.0598	-1.3927	-6.9317	-5.1057	-5.6021	-5.6847	-5.7712	-4.3981	-3.7139	-6.5864	-3.8284	-4.7523	-4.7311	-4.4102	-4.8242	-5.4212	-4.6528	-6.7985	-4.3077	-4.7231	-6.4484	-2.9682	-5.019	-6.1222	-4.9196	-5.4687	-4.454	-5.9263	-3.2254	-6.6121	-4.0802	-5.2931	-7.349	-4.8075	-3.7546	-2.9791	-3.6398	-6.4896	-4.7272	-4.8219	-6.145	-5.9945	-3.6724
-8.7343	-11.591	-9.4084	-10.39	-12.264	-11.205	-11.17	-12.5	-10.199	-13.243	-12.541	-12.075	-10.541	-11.534	-11.521	-12.477	-10.658	-9.1459	-12.829	-11.197	-10.974	-9.9623	-11.958	-14.231	-10.715	-12.457	-10.18	-11.187	-12.33	-11.912	-8.9581	-11.723	-10.522	-11.333	-9.3646	-10.347	-9.8691	-9.7657	-11.707	-10.327	-10.949	-10.806	-10.946	-11.223	-11.477	-11.35	-10.807	-11.334	-11.393	-11.292
2.181	7.2498	4.1811	6.8231	5.8374	5.7048	3.8789	6.248	4.2165	5.1709	6.1189	4.6896	7.3509	5.627	6.4035	5.8442	3.9943	7.7537	6.3331	6.3125	7.3619	6.3514	4.829	4.944	1.7535	7.1283	4.1011	5.7948	6.2912	6.3913	6.121	5.7271	6.7663	5.769	3.4102	6.3875	5.8055	5.9025	6.0118	5.6826	4.172	3.4889	4.8054	5.6813	5.4086	3.6241	4.7256	4.9505	5.5491	4.1828
8.3134	7.0751	7.0061	7.7313	7.1266	8.6698	8.6124	8.8341	8.7218	7.9869	10.222	8.3795	11.248	6.9963	7.2931	10.195	8.7734	9.3369	9.0695	6.6476	6.2424	9.228	7.6395	4.5501	8.5678	8.706	8.8933	10.115	7.9362	8.433	7.9227	8.2132	8.0799	8.4378	8.9955	10.057	6.4357	7.409	8.3025	9.2002	8.8927	7.5898	8.3796	7.8741	7.2262	7.7048	9.7577	9.4288	9.0497	8.773
-3.2407	-4.1688	-3.3091	-2.529	-1.8464	-0.50225	-2.9047	-2.3386	-3.9768	-2.6426	-2.6932	-0.31319	-2.1799	-1.5536	-4.1632	-1.9414	-4.1074	-2.0839	-5.4332	-4.1225	-3.7118	-0.70486	-3.7242	-1.7406	-1.6231	-2.5814	-1.252	-2.1126	-3.1598	-1.2632	-2.8877	-3.2629	-3.9985	-2.5956	-3.3783	-3.2568	-2.2133	-3.0357	-2.3187	-2.0053	-4.1107	-1.7935	-2.9581	-2.2973	-5.4434	-1.3986	-1.8185	-3.7701	-5.0801	-2.4076
5.1554	4.5861	6.611	5.5094	3.5854	6.3652	7.0586	3.0554	5.9598	4.8068	6.8236	5.8423	5.4588	4.2991	6.3034	6.5354	7.3285	7.8265	5.2656	4.588	4.9258	5.1484	2.7729	6.2353	3.8786	5.1921	4.9292	6.4924	8.827	6.915	5.6871	2.7257	4.1939	6.8277	6.8429	7.5209	5.3025	4.9735	4.1705	7.2596	4.9455	5.4902	4.5492	7.0324	5.9617	7.177	5.4071	5.4707	8.2103	5.7234
3.7549	1.5491	2.7983	2.2136	2.8719	0.75284	1.642	2.9716	1.9309	2.2303	-0.23775	3.133	3.5286	2.6732	2.3488	2.0502	2.3776	1.6405	1.7433	3.289	3.0056	2.5519	3.169	2.5029	3.7778	1.8742	2.9879	0.4809	2.8101	0.093306	1.4163	-0.71355	-0.68855	0.11315	2.8574	1.9724	2.6061	2.0196	1.8981	0.082371	3.3786	4.0364	0.90484	1.8857	1.0921	3.5614	3.5691	0.73518	2.9676	1.7433
-21.541	-23.321	-21.39	-25.636	-23.072	-22.347	-19.971	-19.902	-22.261	-21.663	-20.731	-20.059	-22.43	-24.969	-20.021	-23.094	-22.712	-22.586	-23.359	-24.191	-23.933	-21.193	-23.793	-20.739	-21.161	-22.137	-20.133	-20.886	-23.387	-24.704	-21.627	-20.804	-22.054	-21.96	-21.847	-23.494	-22.539	-22.262	-23.761	-22.632	-22.797	-21.722	-22.95	-23.455	-25.741	-20.679	-24.283	-22.317	-22.425	-23.225
-16.39	-13.99	-15.618	-17.426	-12.759	-17.765	-15.097	-14.074	-13.745	-14.065	-15.408	-14.752	-12.933	-14.721	-15.915	-14.475	-16.565	-12.602	-15.479	-13.365	-13.67	-14.1	-14.462	-16.29	-15.223	-15.144	-14.297	-14.103	-15.203	-14.939	-14.372	-14.565	-15.013	-15.848	-13.182	-15.455	-15.372	-15.385	-11.987	-14.021	-13.443	-12.38	-13.875	-16.668	-13.593	-15.118	-14.584	-15.704	-16.923	-15.506
7.5873	8.6748	6.5791	8.4769	12.193	9.1938	10.108	9.1097	11.124	10.362	8.973	9.8382	8.5539	8.7251	9.5419	8.0121	6.9854	10.177	10.648	11.032	8.7042	8.4095	10.603	10.457	9.0405	7.8415	8.3938	9.4637	11.277	9.8119	8.1653	9.6686	8.6226	9.2651	8.8061	8.1898	9.5904	9.1064	10.534	11.52	11.777	9.4169	10.011	9.6675	11.371	7.9022	8.4393	11.007	9.5269	12.169
-13.852	-13.953	-13.474	-15.923	-14.476	-14.469	-11.027	-14.93	-13.645	-12.394	-12.045	-13.968	-14.582	-14.57	-12.205	-14.914	-13.611	-11.319	-14.378	-14.658	-15.686	-13.551	-15.632	-12.833	-11.634	-13.138	-12.659	-15.669	-13.846	-13.442	-12.548	-14.843	-13.472	-15.198	-17.404	-13.993	-14.949	-15.823	-12.84	-14.701	-16.147	-13.981	-15.937	-15.014	-16.2	-11.743	-14.415	-13.603	-14.309	-13.784
-15.328	-13.861	-14.172	-13.871	-12.584	-13.908	-12.474	-14.382	-14.212	-13.835	-16.738	-10.945	-10.706	-13.96	-12.915	-12.628	-14.174	-13.299	-13.73	-16.256	-14.9	-11.717	-13.187	-13.572	-12.028	-13.383	-14.472	-12.296	-11.415	-12.234	-12.128	-12.577	-13.563	-12.956	-14.859	-14.242	-12.885	-10.399	-11.195	-10.814	-11.301	-13.426	-12.86	-12.205	-13.054	-11.732	-13.797	-14.334	-13.124	-12.379
1.6647	1.8381	2.1782	2.7134	2.7177	2.3816	2.5492	4.0995	0.42714	0.23798	0.18896	4.364	0.58307	4.1948	3.7155	1.1415	3.3936	2.5415	2.3795	0.84295	3.7219	4.4817	1.7693	1.1232	1.7117	2.4917	2.6647	1.2672	0.75724	0.79367	3.7023	1.2363	2.8238	4.0319	2.5063	1.5369	2.288	3.7046	0.91459	3.3773	3.623	2.5335	-0.72951	2.7599	3.1073	2.767	2.6141	2.8602	2.5832	2.5605
0.13811	0.62835	-0.76821	1.3454	-0.32828	-1.4648	0.30752	0.022646	-1.5804	0.8116	1.3425	1.5951	-0.036081	-0.75041	-1.9765	1.251	1.2162	1.4764	0.087563	1.2462	0.65378	2.0301	0.63363	0.43253	-0.50747	-0.029505	0.34177	0.32806	-1.4234	-1.5677	0.14902	0.32168	-1.4797	1.0689	2.2338	1.4549	-1.7174	0.24807	0.095134	-2.5168	-0.80985	-0.023949	-0.58419	1.0124	0.39583	0.68718	0.29619	0.28744	-1.1308	1.2865
2.0293	-0.99717	-1.4391	0.12343	2.1788	-1.8562	-0.60923	-0.092947	0.20904	-0.83762	-0.86181	-0.1715	0.61097	2.5044	1.4048	-0.74205	-0.30316	-1.1116	0.03742	0.76851	1.9651	0.80709	-2.8564	0.31233	0.33492	-0.55861	-0.92424	0.61563	0.50234	-2.4656	0.3166	-1.2112	-0.96752	-0.98432	2.1634	-0.64366	-2.1601	0.11601	0.58331	-0.86413	-0.27023	0.36535	0.30079	-4.1749	-1.7914	0.86225	2.8317	0.16008	-1.1091	0.55414
-7.4685	-4.2306	-6.6193	-4.6549	-4.7894	-5.7297	-5.4288	-5.9579	-8.3243	-4.4317	-5.9523	-7.9259	-4.3769	-6.2418	-5.0418	-6.2588	-6.4839	-6.1697	-6.1308	-4.5117	-5.4515	-5.7679	-7.8625	-6.6439	-4.2639	-3.6473	-6.2403	-6.0899	-4.1069	-6.6219	-5.6868	-5.5163	-3.8791	-5.3979	-7.704	-5.5231	-4.8767	-5.6944	-5.2618	-5.4822	-6.7841	-6.0768	-6.009	-7.7455	-3.8273	-6.3101	-6.2763	-5.499	-8.6817	-7.0184
1.2988	2.9975	3.9068	3.6512	4.2172	3.0964	1.1039	1.8744	4.0807	3.2017	3.0138	3.1306	2.0281	0.49279	3.3622	2.3275	1.5035	3.9916	3.0552	2.7956	3.5272	3.0755	2.6953	1.7721	3.6404	0.97417	1.4262	3.818	3.8724	4.4651	3.9396	3.3623	1.6479	3.2708	-0.066764	2.446	2.6582	2.1327	4.4356	3.6686	1.4493	2.3812	2.7885	3.8363	2.1355	2.6179	1.4866	3.9671	4.073	3.3265
6.9544	6.3326	5.9389	5.9994	5.1079	6.3266	6.7271	4.3008	6.0363	7.3277	7.0334	5.4698	7.4246	6.5212	9.3041	5.2495	7.1106	8.3472	8.4496	5.8059	6.5625	9.0767	2.6366	7.1853	7.8491	6.483	5.1638	4.5195	7.5169	6.4786	5.4305	7.0757	6.8595	5.3457	7.9922	5.6938	6.9365	7.1394	6.0534	7.8643	7.9232	7.4289	8.5383	7.0345	7.0119	5.206	6.9205	7.4356	6.5046	4.996
-0.95981	-0.59552	2.3763	0.88977	-0.084081	-0.098721	-0.0080331	-0.19543	-0.6369	1.2552	0.93157	-0.26555	-2.2818	-1.1262	-1.125	-0.80305	0.26431	-1.3671	1.1722	-0.045972	-0.88865	-1.1594	1.0836	-1.9254	-1.2727	0.64657	-1.6573	-0.38153	-0.84818	0.55987	0.91181	-0.95037	-0.65291	-1.7503	-2.6674	-1.1112	0.031647	2.9768	-0.9346	1.1837	1.2575	-1.2389	-0.71736	1.1393	0.24976	-0.53901	0.37251	0.92017	-0.58345	1.0066
-10.175	-11.963	-9.9197	-11.99	-9.3108	-10.502	-13.674	-12.493	-13.031	-12.041	-10.107	-12.993	-12.945	-14.653	-11.893	-9.8938	-10.847	-11.683	-10.907	-10.425	-12.178	-12.443	-11.231	-10.973	-12.369	-10.558	-12.074	-10.183	-11.264	-10.118	-10.125	-10.207	-12.585	-11.9	-12.627	-11.981	-10.933	-12.244	-11.322	-11.665	-11.926	-12.112	-12.611	-12.35	-13.676	-11.388	-11.611	-13.358	-11.128	-11.441
-7.9328	-8.9875	-7.8374	-5.0121	-9.7332	-8.683	-9.1927	-6.8338	-6.92	-5.049	-8.7257	-6.3955	-8.6288	-8.4367	-8.6654	-7.2482	-7.4904	-8.8236	-7.6692	-6.9545	-8.2866	-6.7267	-7.7294	-8.7284	-7.9981	-10.623	-8.6185	-5.8552	-7.5294	-6.3555	-8.3771	-7.806	-8.2697	-7.3135	-8.4227	-7.4785	-7.4048	-5.4632	-6.1227	-7.0274	-7.5857	-7.6304	-5.6638	-8.0306	-7.2889	-6.7602	-9.3036	-7.4977	-7.5919	-8.1433
5.9014	4.2176	5.1982	4.4443	4.6071	5.7572	6.1706	6.9815	5.9301	4.4192	4.7963	7.6246	7.7927	5.4227	6.3467	4.4065	3.9524	6.3608	3.0646	6.2611	7.8631	5.5864	5.3452	7.2138	7.6094	5.9727	5.8904	4.4014	5.8271	4.9391	6.2541	5.4331	4.7949	4.8754	6.2484	6.4225	6.4464	5.094	6.1028	5.3135	4.528	7.8689	5.4247	8.1272	7.6728	5.5395	6.331	6.3725	6.3842	5.8991
5.306	4.1274	5.5762	4.7143	4.3047	3.6737	6.6003	6.3373	4.1157	7.1582	4.516	5.3243	5.4185	5.5969	5.4528	3.3976	6.5697	4.4961	3.2345	4.4134	4.9097	3.3924	4.9108	5.7943	4.5042	4.2384	5.4359	7.5612	3.7334	8.0793	8.3404	4.0549	6.6127	5.1323	5.0617	3.6509	5.0322	5.1441	4.3895	5.3986	5.4941	6.1184	4.735	4.3497	4.8957	2.0532	5.2351	2.5464	4.3057	5.9288
1.8199	1.3828	0.21446	-0.80193	1.4259	1.0088	2.3605	2.248	4.8281	3.7436	1.5808	3.8321	1.9605	1.6852	0.62841	4.2813	-0.21741	1.7902	-0.40025	1.0217	1.2898	3.3289	0.36896	4.9966	1.7005	0.24191	2.7804	1.1982	1.5822	1.388	2.2043	1.5465	0.41556	4.2221	0.016408	-0.76638	0.90923	-0.21041	0.066293	0.92563	-0.7495	1.3244	1.2041	1.3264	0.91661	2.7006	1.7771	1.7037	1.4709	0.087689
-4.3706	-6.0209	-2.935	-6.2201	-5.8533	-5.9476	-4.9947	-6.7137	-6.3086	-5.5878	-4.4778	-5.4648	-7.415	-6.4039	-7.783	-5.3357	-6.204	-7.0382	-5.111	-5.9359	-3.5118	-4.3802	-5.1419	-7.5783	-3.9937	-6.4686	-6.0091	-5.3299	-3.9853	-5.0791	-5.4092	-5.4965	-6.008	-7.8031	-5.8839	-6.1151	-5.8959	-5.4295	-5.737	-5.4039	-6.0129	-7.1352	-4.339	-6.7983	-4.7311	-6.5262	-6.3481	-4.2063	-7.3089	-6.0591
-12.214	-10.585	-12.868	-11.133	-11.345	-11.656	-13.024	-11.55	-9.2835	-11.287	-12.434	-11.457	-13.104	-11.869	-11.846	-12.324	-12.864	-12.542	-12.21	-10.888	-11.575	-10.395	-11.853	-12.364	-12.032	-11.389	-11.37	-11.265	-8.4837	-9.9272	-10.892	-10.821	-10.541	-11.627	-14.464	-9.2144	-13.303	-11.732	-11.787	-9.666	-12.427	-12.754	-9.7578	-12.12	-12.166	-9.7579	-13.089	-12.037	-10.987	-12.932
-14.472	-15.786	-13.324	-13.269	-15.656	-14.559	-14.952	-14.593	-14.681	-13.257	-11.931	-16.21	-12.109	-12.672	-13.22	-14.014	-13.976	-13.66	-12.433	-12.421	-11.941	-12.539	-15.315	-12.128	-14.094	-13.044	-14.039	-13.469	-14.791	-14.318	-16.358	-15.327	-14.762	-15.06	-16.578	-14.988	-13.849	-14.013	-15.827	-15.421	-13.756	-12.045	-12.315	-12.211	-14.558	-14.275	-13.179	-15.284	-13.885	-16.658
-4.8339	-4.8798	-5.0414	-5.6336	-3.5676	-5.9495	-5.7672	-5.0883	-3.1986	-6.8469	-5.9105	-7.0722	-6.9105	-6.0087	-5.229	-6.6778	-7.3577	-4.0231	-5.0772	-3.8348	-4.4821	-5.944	-6.5239	-6.5827	-5.5076	-6.2027	-6.0683	-5.2085	-5.0943	-3.8656	-6.125	-4.6489	-4.5957	-5.9393	-7.1482	-6.4562	-6.0062	-3.9051	-6.6634	-5.5724	-3.0567	-5.1646	-5.0359	-6.1729	-5.914	-6.1875	-6.0728	-5.0679	-5.7694	-4.6096
-11.549	-8.9379	-10.245	-9.4351	-14.115	-12.577	-11.306	-12.3	-9.7347	-12.037	-10.591	-8.1237	-8.8633	-11.125	-10.741	-11.949	-11.486	-11	-11.958	-10.382	-11.475	-10.769	-12.038	-9.6798	-11.443	-10.509	-8.5276	-10.913	-10.272	-11.545	-11.64	-10.821	-8.4454	-12.586	-8.9386	-13.089	-11.116	-9.8193	-10.455	-11.882	-11.796	-8.628	-11.642	-10.549	-9.8243	-11.718	-10.448	-9.2915	-11.57	-9.8932
-1.6199	-2.2161	-1.6634	-3.4856	-1.7953	-0.88274	-2.3629	-3.8776	-1.814	-2.5305	-2.6921	-1.2886	-4.8447	-0.84549	-2.1981	-4.033	-1.7008	-2.078	-1.1706	-2.5684	-2.0842	-2.1482	-1.2344	-1.8856	-4.0098	-3.5728	-1.3056	-2.0604	-2.2287	-2.2699	-3.7719	-4.0261	-2.3498	-2.5036	-1.81	-2.2882	-1.8415	-1.4798	-2.5292	-1.7779	-5.0808	-3.038	-3.8203	-3.8225	-3.1543	-3.593	-2.1716	-1.7814	-3.7144	-2.6296
-14.885	-13.892	-13.457	-13.801	-16.758	-13.967	-14.153	-13.558	-15.341	-14.166	-14.7	-13.996	-13.37	-14.31	-13.267	-14.28	-14.141	-13.118	-14.718	-16.468	-12.817	-15.595	-14.245	-13.848	-14.643	-13.266	-15.924	-15.541	-15.323	-16.108	-14.882	-13.98	-15.188	-14.987	-15.499	-15.037	-14.605	-15.846	-15.991	-15.145	-15.312	-13.471	-15.326	-15.108	-16.075	-13.691	-12.999	-14.832	-14.224	-14.591
8.6734	8.0108	6.5045	7.138	6.4969	8.6928	7.1914	8.5052	8.8595	7.8435	7.5802	7.7243	9.0823	8.6429	8.1271	9.6739	9.3519	7.5611	6.7785	7.4197	7.8969	8.0979	7.893	9.4896	9.1206	8.4676	9.4653	7.2651	8.8612	7.8732	9.4835	9.3312	10.256	8.4708	8.4492	9.7004	8.9917	8.5174	8.0867	7.8318	9.4598	8.9884	10.159	9.7594	7.88	9.6756	8.8221	7.5792	7.8384	8.9033
-7.9043	-8.6077	-5.8336	-7.3454	-8.4523	-8.1083	-8.124	-5.9189	-8.911	-4.3242	-7.4989	-8.7788	-7.6276	-6.0903	-7.6691	-9.5402	-7.5488	-7.9018	-7.1617	-7.8362	-7.9378	-7.2567	-7.7803	-6.8922	-8.2567	-7.0586	-6.3391	-5.2473	-8.5192	-8.0959	-7.7832	-7.7442	-7.5418	-7.0487	-7.7652	-6.2128	-7.6272	-7.7755	-6.5434	-8.0367	-9.7433	-9.2122	-7.8722	-8.9677	-10.765	-7.5279	-6.6494	-10.044	-8.1753	-7.1161
-12.139	-12.696	-13.122	-13.459	-13.917	-12.11	-12.84	-12.101	-12.849	-12.339	-13.81	-12.271	-11.616	-12.879	-12.46	-12.959	-13.427	-10.456	-13.511	-12.756	-12.412	-11.85	-13.996	-10.634	-12.881	-14.101	-12.764	-12.291	-14.105	-12.32	-14.674	-13.852	-12.946	-11.935	-12.185	-13.826	-13.038	-11.519	-13.775	-13.888	-11.881	-11.323	-13.396	-12.321	-16.447	-13.988	-11.955	-12.108	-16.416	-10.238
0.74429	2.1229	2.7365	3.456	2.0274	3.7828	1.6651	3.2182	2.2388	-0.20553	1.9316	2.7058	0.77448	2.881	2.4252	0.1183	1.1214	2.0159	0.12572	2.4043	2.865	2.2742	0.61421	1.5919	1.0945	1.9584	-0.030563	2.8915	4.2895	1.9362	2.0834	3.0866	1.7036	3.5178	1.36	1.1522	1.1397	2.229	4.3606	1.5206	-0.13314	2.9875	0.216	2.5615	2.822	2.2245	0.84382	2.5463	1.9263	-0.9634
-4.952	-5.1919	-5.6811	-3.9467	-3.4572	-3.959	-5.4274	-5.4255	-2.2331	-3.7566	-4.4021	-2.108	-6.4051	-2.5321	-4.2326	-3.1892	-3.8836	-2.0615	-3.6889	-4.5582	-4.566	-3.8272	-2.8063	-2.1052	-5.162	-3.1791	-3.8629	-5.0279	-1.5625	-5.1855	-1.5322	-4.676	-5.4797	-5.5214	-2.3865	-4.3524	-3.3272	-4.6908	-4.8202	-3.882	-4.4972	-3.9825	-6.1602	-2.9006	-6.5735	-4.3955	-2.714	-3.8251	-2.9886	-3.5162
-20.551	-19.407	-21.052	-20.331	-21.924	-19.928	-21.385	-21.991	-21.354	-20.959	-20.821	-19.388	-21.227	-18.276	-20.186	-21.524	-19.261	-19.737	-19.862	-22.817	-18.573	-21.6	-20.333	-22.41	-20.699	-21.973	-20.89	-19.796	-19.686	-18.941	-21.661	-21.074	-22.973	-20.671	-21.631	-22.788	-20.864	-23.243	-19.241	-21.313	-19.389	-19.385	-22.183	-22.203	-22.28	-19.397	-20.509	-21.471	-19.742	-21.374
-11.009	-10.284	-12.998	-13.28	-9.9231	-13.303	-10.534	-11.767	-11.369	-11.748	-11.346	-11.821	-11.004	-10.781	-12.938	-11.345	-10.26	-12.797	-10.475	-12.225	-11.203	-11.983	-13.095	-10.791	-10.752	-12.969	-11.314	-11.533	-11.36	-12.26	-11.885	-14.043	-11.763	-13.005	-13.354	-9.5991	-13.398	-11.188	-10.443	-10.684	-9.9676	-9.4649	-9.7316	-11.169	-10.755	-11.951	-10.702	-10.694	-12.176	-12.188
-8.4876	-9.2229	-8.6907	-10.945	-8.7965	-9.8099	-10.997	-8.9264	-9.2293	-9.5854	-9.527	-7.9925	-9.3939	-7.929	-8.5429	-7.2085	-11.392	-11.633	-6.9472	-9.4967	-9.6516	-12.068	-8.5691	-9.0571	-7.577	-5.2093	-8.6677	-8.0306	-9.1937	-7.6655	-10.918	-9.0897	-10.732	-9.6262	-9.221	-7.621	-10.167	-9.142	-8.7372	-7.9217	-8.4816	-8.9763	-8.9812	-10.002	-8.9366	-9.7441	-9.8084	-5.387	-10.426	-8.8427
6.495	5.3953	4.4445	2.0463	4.092	4.0148	6.7705	4.2793	6.1714	3.1946	5.6891	5.5759	5.0407	5.1034	5.2089	4.5098	6.1204	6.1208	4.6343	5.7777	6.7885	4.732	6.0753	5.7449	4.4782	6.2585	4.7339	4.6323	6.3237	4.0612	7.3757	4.3194	6.611	5.1921	6.7641	5.3651	4.1763	5.4469	6.2478	5.9967	7.2651	5.7502	3.5837	5.2424	5.6333	2.7325	7.7483	3.2881	4.5722	4.3052
-2.7397	0.79046	-1.0094	-1.8395	-3.9322	-2.9655	-1.9629	-2.0369	-1.3205	-2.9727	-2.0522	-3.2612	-0.9349	-2.1058	-0.30018	-2.2432	-2.4696	-2.0451	-2.7567	-2.9869	-1.7412	-2.3935	-2.417	-4.3061	-1.7902	-4.2441	-1.7586	-1.0948	-4.4495	-3.6947	-2.4989	-2.2031	-1.9664	-3.9882	-3.4338	-0.79717	-1.5121	-1.2357	-2.7896	-1.8376	-1.2743	-1.2817	-1.8393	-2.9352	-2.9372	-2.4506	-1.3332	-2.3578	-2.4952	-3.6559
2.3564	3.7691	3.5216	2.5464	1.9921	1.3531	1.9537	1.6346	0.8699	2.1705	0.27688	3.822	2.7731	1.3545	2.4582	2.2455	0.61744	3.0401	0.68313	1.4196	3.2649	0.50292	-0.84205	0.62539	1.3002	-0.24169	0.49744	0.53717	2.2199	4.5889	1.4996	1.4586	-0.08555	-0.77515	1.8242	1.1683	3.4888	0.31678	2.0057	1.9133	1.5659	0.67587	1.6338	3.4646	0.91083	2.6578	3.6571	0.9209	-0.5167	2.7781
-10.893	-11.539	-10.36	-11.006	-12.146	-11.559	-12.081	-10.123	-11.441	-11.204	-11.044	-9.4309	-9.459	-10.927	-13.17	-11.757	-9.5671	-12.538	-9.7499	-11.064	-11.269	-12.819	-11.96	-12.812	-11.612	-11.197	-11.145	-10.279	-12.577	-10.719	-11.026	-12.218	-11.17	-11.395	-11.594	-12.2	-10.601	-10.431	-12.593	-12.136	-13.197	-12.857	-9.5615	-9.9488	-11.11	-10.95	-11.525	-12.916	-12.437	-11.006
-6.3921	-7.7931	-5.9401	-6.71	-6.5722	-5.4992	-5.2747	-4.0349	-5.9747	-6.0684	-6.2022	-4.7326	-3.9844	-5.6348	-8.5283	-6.3123	-8.146	-7.9009	-7.3197	-7.0835	-5.8531	-5.3253	-6.6105	-5.8389	-6.5568	-6.177	-4.4738	-6.8697	-7.5374	-4.2358	-6.9798	-7.3698	-8.0847	-9.0259	-7.2468	-7.5419	-9.4975	-7.5316	-5.5247	-7.9216	-6.7012	-4.7937	-4.2859	-7.0338	-4.3246	-5.7541	-5.1579	-7.8914	-5.5191	-3.7372
-20.609	-21.511	-18.949	-18.013	-20.935	-21.377	-20.864	-20.44	-20.907	-22.661	-19.092	-23.286	-21.374	-19.686	-19.596	-17.828	-22.323	-20.261	-19.305	-20.522	-19.862	-20.751	-19.65	-21.971	-19.438	-19.703	-21.859	-21.153	-21.667	-21.14	-22.28	-20.25	-20.641	-22.79	-20.989	-19.36	-20.68	-20.675	-21.395	-21.371	-19.81	-19.01	-21.698	-20.533	-20.701	-18.531	-19.304	-19.577	-21.571	-21.245
8.9951	8.7303	6.1483	9.1935	9.2848	10.322	8.4256	7.9528	8.7871	6.8687	9.6602	10.306	8.157	6.855	7.5967	8.783	9.2378	6.8194	6.5096	9.0087	7.5428	9.6954	11.07	7.4228	10.816	9.9661	7.7392	7.7341	7.4011	10.982	9.6823	9.6135	7.3364	8.5156	8.6682	6.9943	6.4774	9.3963	8.7991	10.196	8.5813	6.6294	7.3586	9.7073	8.6639	9.7393	10.276	9.3874	10.287	8.2084
-13.834	-12.471	-13.64	-14.276	-14.56	-12.535	-11.382	-13.825	-13.147	-12.647	-10.234	-13.713	-12.9	-12.002	-13.607	-13.615	-14.207	-14.097	-12.661	-13.489	-13.374	-14.749	-11.794	-12.38	-12.046	-12.454	-10.07	-11.676	-12.166	-12.017	-13.854	-12.081	-11	-13.108	-14.88	-14.437	-13.572	-13.725	-11.894	-12.195	-12.373	-14.938	-12.031	-12.026	-12.822	-17.209	-10.909	-14.678	-16.203	-12.57
-4.0376	-4.2353	-5.4423	-3.0617	-2.4956	-4.961	-4.7963	-3.9088	-4.0366	-3.8984	-5.1361	-4.1783	-5.242	-4.2124	-4.404	-3.7498	-4.2537	-4.8171	-3.3325	-6.5774	-4.6485	-3.2976	-5.0006	-4.3782	-1.0538	-3.5207	-4.4086	-2.6825	-4.425	-3.8638	-4.0561	-4.1854	-4.1431	-2.133	-4.0205	-5.6162	-2.8354	-4.3211	-3.9536	-3.7761	-2.1539	-5.1141	-6.528	-5.0061	-4.7299	-4.0085	-3.4907	-3.2879	-6.752	-6.1923
-11.064	-14.908	-13.932	-15.543	-13.366	-13.128	-14.627	-14.86	-13.065	-12.814	-16.071	-16.432	-13.826	-12.424	-14.928	-13.966	-15.456	-13.352	-12.935	-14.403	-15.175	-17.151	-16.028	-16.613	-12.538	-14.234	-16.28	-13.407	-15.774	-13.783	-15.803	-15.627	-14.332	-15.892	-14.849	-14.914	-16.009	-15.269	-13.132	-18.991	-17.639	-15.402	-13.847	-14.392	-16.219	-12.668	-14.364	-14.404	-14.042	-12.531
-9.6213	-9.9416	-9.0158	-9.8801	-11.099	-11.339	-11.219	-12.667	-10.422	-12.523	-10.412	-10.748	-12.861	-12.218	-9.851	-9.8668	-9.1278	-10.394	-10.493	-10.647	-11.265	-10.461	-10.488	-9.1907	-10.043	-10.226	-12.121	-11.623	-10.777	-9.3796	-11.956	-12.219	-10.656	-9.2094	-9.8396	-10.454	-10.568	-9.9003	-12.799	-11.34	-10.069	-10.869	-11.192	-10.738	-11.423	-10.029	-10.549	-9.2564	-8.0949	-9.1776
6.6182	5.4781	8.6042	8.1465	7.5763	7.5259	8.6755	9.3949	9.3951	11.264	6.3218	9.5256	7.4384	9.1712	8.3154	10.309	7.6788	6.9731	10.05	7.952	7.8935	7.5333	8.0808	8.3387	8.0654	8.2906	6.1582	7.7515	6.4181	8.539	8.3005	8.0393	7.4222	8.1402	6.8631	9.6328	6.9469	9.0933	7.3024	8.5183	8.3873	5.1319	7.625	7.6492	8.0942	7.5411	8.2159	6.9953	6.4944	7.0126
-4.2732	-5.2626	-2.4285	-3.5164	-3.9016	-4.299	-5.0923	-4.2026	-4.8485	-3.7068	-1.4126	-5.0025	-3.3346	-3.6045	-1.1004	-0.95492	-3.1983	-3.443	-3.5247	-5.207	-3.9696	-3.8524	-1.4293	-3.7774	-4.6104	-2.6773	-3.017	-3.4542	-5.2275	-1.9881	-3.4783	-3.4207	-4.3151	-2.3478	-2.2514	-2.2851	-2.4747	-4.3734	-3.6261	-3.7958	-2.6163	-3.5474	-2.3959	-4.6348	-2.806	-2.9738	-4.156	-1.3348	-2.6022	-1.7783
1.8356	0.757	1.8919	0.55436	1.6889	0.19518	0.58295	2.0246	2.1389	-0.70774	1.6003	1.7719	2.0557	-0.010583	-0.31994	2.0133	1.4551	1.7874	1.5196	3.969	3.2961	0.73064	-0.029005	3.3409	2.0791	1.7023	3.2815	-0.6604	2.2201	1.2409	3.3883	4.307	0.98931	2.8759	1.3721	3.4881	2.0751	2.0118	1.1682	2.9965	1.9734	-0.050342	1.6327	2.2649	4.0334	2.1446	1.9603	3.4407	3.0455	2.5784
0.79515	1.5196	0.93603	0.60658	-1.1967	-1.8398	1.6212	0.95897	0.75661	1.9181	0.21477	-0.37939	2.3349	-0.31681	-0.65307	-1.0294	0.43344	-0.23061	1.9395	-3.5164	1.7467	-1.0492	1.8996	0.074974	-0.36108	0.2859	-0.60881	1.3661	1.0693	-1.8192	1.3481	1.1737	-0.85967	0.51618	-0.6358	2.7632	-1.5023	0.60301	1.8304	3.875	1.2282	2.0564	2.2645	-0.71186	1.0664	0.95134	-0.49264	0.26496	2.0593	1.1573
-16.091	-13.353	-14.63	-14.198	-11.89	-12.719	-12.274	-13.964	-14.142	-14.754	-12.373	-14.351	-13.532	-11.707	-11.137	-13.772	-14.337	-12.343	-13.336	-14.442	-12.924	-11.475	-14.982	-14.766	-12.929	-13.391	-13.079	-13.899	-12.799	-13.219	-12.063	-12.773	-14.032	-13.029	-12.64	-14.986	-13.394	-13.83	-14.369	-10.497	-14.961	-11.985	-10.003	-13.564	-13.046	-12.444	-12.184	-13.815	-12.998	-15.392
-1.0686	0.54595	1.2219	-1.0283	-1.5084	-1.405	0.15765	-0.94291	-0.54378	-1.7917	-0.34536	0.086056	-1.5698	-0.39594	0.65736	0.87327	-0.87911	-0.89339	-2.4327	0.83188	-2.044	-0.81911	0.23627	0.30633	0.45632	-0.57412	-0.68216	-1.3605	-0.33442	-0.27128	-3.043	1.6632	0.42661	-1.5445	-0.46213	-1.5392	-1.2601	-1.5882	-1.5622	-1.2128	0.084446	-0.94825	-2.9251	-1.1301	0.48605	0.94791	-1.9306	-0.071244	-1.3439	-1.0747
-1.1258	-3.8328	-2.8074	-3.7078	-1.3445	-2.5264	-2.2933	-3.7932	-0.76899	-4.445	-2.8767	-4.2005	-6.5856	-3.4363	-1.9661	-3.0406	-0.54737	-4.5005	-2.0108	-0.95384	-5.09	-3.3255	-1.4789	-3.2267	-1.4744	-2.6769	-2.8509	-3.4816	-1.7829	-1.4973	-2.0611	-1.1498	-2.3772	-2.3685	-2.8891	-4.824	-3.4445	-1.4777	-1.1588	-2.8361	-3.138	-3.2518	-4.9605	-4.2753	-2.2549	-7.1544	-4.2899	-3.5516	-5.1292	-2.2775
-9.3499	-10.466	-9.4618	-11.449	-9.9138	-8.3359	-10.5	-10.355	-9.059	-10.393	-10.017	-10.004	-9.7219	-8.3336	-10.623	-12.424	-8.872	-11.723	-9.5186	-7.7804	-10.205	-11.771	-9.9986	-9.8063	-9.4722	-10.332	-9.5576	-12.235	-10.696	-9.177	-10.054	-11.311	-9.7284	-9.1355	-10.259	-8.3614	-9.4681	-12.652	-8.0786	-8.7654	-8.4892	-12.243	-10.102	-9.7313	-9.3335	-12.63	-10.182	-6.392	-9.4964	-13.551
-10.483	-9.5151	-10.899	-8.7403	-9.433	-8.5584	-8.6125	-10.826	-10.001	-10.101	-9.6175	-9.4706	-7.8852	-9.6804	-8.7197	-10.072	-8.751	-9.8343	-8.2505	-8.425	-6.415	-8.0484	-9.9731	-7.5941	-12.472	-9.8902	-10.008	-9.2513	-8.4534	-6.8921	-11.945	-9.4884	-10.48	-8.2265	-11.538	-10.695	-9.4181	-9.0398	-8.8211	-9.8554	-8.637	-8.2218	-7.7939	-7.846	-8.8185	-9.4599	-8.9463	-8.7326	-7.1779	-8.5937
3.1788	3.4814	0.91691	1.4378	0.44077	0.31191	5.354	0.11829	1.0061	0.93785	0.92636	1.7389	1.2123	1.8098	1.7627	3.2216	1.1688	0.65971	2.0296	2.7998	-0.39356	1.5276	1.4946	1.2499	2.8216	3.6133	-0.65481	1.4917	3.336	0.52071	2.7472	-0.78689	1.1096	2.6488	2.7937	0.81185	3.3107	0.93492	1.0458	1.7301	2.2179	3.0606	1.9098	0.81816	1.3251	0.13257	2.6363	3.4714	2.3477	-0.54847
4.1697	1.8867	1.6163	5.0067	2.1767	3.4883	5.6161	2.991	1.8079	4.0477	5.1579	2.4263	2.8347	4.2145	4.6931	2.0991	5.3705	4.3283	1.1725	1.7442	3.7481	2.4581	1.9768	4.6978	4.2752	4.5405	3.1045	2.6753	4.9083	3.1439	3.4936	3.3845	5.5233	1.5489	1.8557	4.355	2.9658	2.643	2.3725	1.7487	5.2653	3.1216	3.8804	4.1294	2.5023	3.9299	2.9043	1.7549	2.6048	1.4755
4.3586	4.1543	5.2659	3.9315	4.5101	4.7228	4.6217	5.508	3.5901	4.4632	5.1394	2.8246	5.8372	7.2064	5.1949	4.6774	6.5629	5.7007	4.1013	3.57	6.8224	2.6798	3.0489	4.4182	4.3896	6.1605	2.7594	4.4514	6.2683	3.0014	6.2875	2.3137	5.6147	3.8535	4.0843	3.0352	5.1081	6.5025	3.1357	5.0679	3.8515	4.883	5.544	4.7572	3.239	2.6839	3.9522	5.2331	2.6148	3.7585
5.3929	6.949	4.1974	3.4091	6.3387	7.0659	4.43	6.0655	4.1819	5.0882	4.9949	6.0237	6.3563	6.5084	6.1991	4.9746	3.2213	5.0324	6.8019	6.1267	4.6885	5.0645	5.6497	5.6744	5.9768	6.7547	5.3681	2.3029	5.9646	6.429	4.9698	6.516	5.5575	9.2111	8.5792	4.7434	4.8608	5.3891	8.1302	8.1688	3.5417	4.041	6.2531	5.7888	6.1594	5.4245	6.084	5.5952	7.1045	4.7473
-9.4571	-12.389	-9.701	-12.689	-12.647	-11.94	-10.933	-11.696	-11.808	-11.19	-8.9986	-12.212	-9.2897	-10.137	-9.6414	-12.416	-10.89	-10.536	-9.7007	-7.6641	-11.225	-9.8328	-8.7877	-13.621	-9.0932	-10.626	-10.348	-8.6692	-12.759	-9.982	-9.5967	-12.104	-12.166	-7.8207	-12.319	-8.9479	-10.015	-10.368	-10.279	-12.017	-13.27	-9.8994	-10.575	-10.283	-12.29	-11.132	-9.6446	-9.6986	-8.8895	-8.8375
-5.1645	-4.4489	-4.4502	-5.9588	-5.4189	-3.6514	-4.7071	-3.3357	-5.3905	-4.4437	-5.5585	-5.3312	-4.2895	-5.2734	-4.0358	-7.1152	-4.7336	-7.1297	-3.7612	-4.806	-5.1332	-5.0813	-4.1353	-6.713	-4.9499	-3.9688	-5.0926	-4.1009	-3.1721	-3.1372	-5.8382	-5.9588	-6.2146	-4.1196	-4.6893	-4.8912	-5.6902	-3.8704	-4.7199	-3.1302	-5.468	-7.3211	-3.217	-2.7913	-2.6626	-3.7103	-5.8752	-3.4404	-4.261	-5.2859
-5.1274	-3.1563	-5.8113	-1.9717	-2.9127	-0.87468	-1.7169	-2.221	-1.5147	-3.7278	-4.8834	-2.4715	-2.4727	-3.2327	-4.9646	-3.5307	-3.9287	-3.872	-4.0015	-4.1714	-5.2559	-4.8046	-1.6039	-4.8073	-3.01	-0.81609	-1.8628	-4.0714	-3.2637	-2.284	-0.95803	-2.76	-3.674	-4.6709	-3.5885	-4.7046	-4.4638	-4.4202	-4.1133	-4.7924	-4.2686	-2.8953	-2.9042	-5.5657	-4.3461	-3.2339	-4.794	-2.4551	-3.5058	-2.6829
-20.137	-21.311	-24.065	-23.722	-23.402	-23.168	-23.006	-19.739	-20.808	-22.16	-24.027	-23.243	-22.174	-22.739	-23.023	-24.501	-22.771	-23.059	-22.018	-21.043	-23.269	-23.295	-23.475	-22.737	-21.439	-22.847	-23.552	-19.19	-21.209	-20.892	-21.567	-23.583	-21.51	-22.721	-21.453	-22.151	-20.991	-22.738	-21.968	-22.408	-22.545	-23.166	-25.109	-22.757	-24.322	-23.257	-21.154	-20.636	-19.372	-20.494
9.4772	10.119	6.8066	7.691	8.5204	7.9327	7.6288	7.9235	7.7904	9.6041	8.2963	9.7994	9.1574	10.05	5.9193	9.0994	7.1303	6.2208	9.4829	8.3123	8.1602	10.177	8.3024	10.673	7.2848	6.3209	7.9175	6.4102	7.0319	7.6025	6.9687	8.1843	7.7527	6.2862	7.0411	7.3144	6.1283	8.5396	9.1756	7.0643	7.873	9.9069	10.089	6.3502	5.9001	9.8935	7.5677	10.082	5.2675	11.127
7.653	8.7785	9.0756	9.166	10.412	10.237	9.1997	7.5398	5.8941	9.1506	9.0959	10.432	8.0233	7.5354	8.3354	7.3457	9.1233	8.0962	8.3055	8.3972	6.97	9.1599	7.3175	9.0416	11.65	8.1191	7.4766	8.1795	7.7021	8.2169	8.8211	9.2987	10.775	8.512	10.438	8.867	7.597	7.016	8.8715	10.9	10.072	8.6006	8.8829	9.6842	8.0452	8.6788	9.4103	8.7056	9.2705	9.566
-1.0129	0.27578	0.58964	-1.8327	-1.877	-1.8834	-2.9756	-1.0432	-0.2841	-1.3334	-2.3374	-1.4791	-0.79485	-1.6966	-0.20311	-3.5325	-3.938	-0.98644	-1.2533	-2.2808	-1.1533	-2.035	1.8302	-2.1764	0.32338	-1.0808	-1.7734	0.43118	-2.2347	-3.0983	-2.1841	-2.3708	-2.0731	-1.9851	0.4198	-1.5264	-0.15408	0.89078	-3.1714	-2.099	-3.2142	-1.2254	-2.8337	-0.28555	-0.576	-3.197	-2.6974	-2.5728	-1.2782	-1.6692
7.5606	8.1242	9.4491	5.4533	6.9185	10.244	7.362	7.2258	8.9161	8.3739	7.9018	7.1405	8.4775	8.2425	7.4083	9.9932	7.0127	8.5821	8.5778	10.425	9.3091	7.2118	6.3957	10.147	7.7618	9.0819	9.0203	6.7987	9.0302	7.2758	8.2576	9.6163	11.026	8.2422	10.309	10.205	8.8841	9.5833	7.2387	7.3172	8.2148	8.799	11.785	9.0904	10.443	10.006	12.044	7.3309	7.7801	9.8098
-11.588	-10.985	-12.483	-14.011	-9.9473	-12.318	-11.711	-11.985	-14.053	-12.586	-14.589	-13.668	-12.061	-14.089	-15.1	-15.193	-13.219	-13.574	-15.272	-14.577	-14.955	-12.962	-14.149	-13.369	-15.255	-12.736	-13.467	-12.74	-11.21	-14.16	-11.72	-15.127	-12.768	-12.777	-11.796	-13.916	-14.206	-13.347	-12.113	-11.36	-12.602	-12.254	-10.434	-14.038	-11.557	-11.181	-13.861	-13.751	-13.664	-12.604
6.5352	5.1204	5.1518	5.7935	4.8727	5.8167	6.9075	7.8016	5.5164	5.4539	8.0441	6.6972	5.198	4.2793	4.6968	5.7962	2.6407	7.3968	4.652	8.2485	6.252	4.5859	6.1218	6.3733	5.1287	6.7075	6.1367	3.9078	4.0913	7.1343	6.9712	3.9194	3.259	2.7783	5.2317	4.6552	6.406	5.8188	3.6705	5.514	6.8029	4.1345	7.4843	5.6154	5.8229	6.8794	6.2419	5.0272	4.9967	5.5657
-11.043	-11.567	-9.5021	-8.8054	-9.1757	-12.938	-11.273	-12.197	-10.635	-10.958	-9.3112	-8.8455	-12.349	-9.9015	-10.336	-10.718	-10.344	-10.055	-11.662	-9.7373	-11.753	-9.8302	-9.4554	-9.4492	-11.661	-9.2596	-10.502	-11.632	-10.019	-11.25	-11.99	-13.735	-9.0771	-9.516	-11.467	-12.486	-9.8816	-11.914	-11.461	-9.6478	-10.662	-11.962	-10.426	-11.46	-13.842	-10.94	-8.2241	-10.278	-12.408	-10.039
-14.028	-10.1	-11.127	-10.459	-10.243	-11.743	-12.822	-14.036	-12.432	-10.827	-14.057	-11.557	-9.0607	-11.142	-9.7954	-10.964	-12.65	-10.905	-11.307	-11.803	-11.451	-10.66	-12.285	-10.52	-10.916	-12.411	-10.898	-9.559	-11.32	-9.2786	-12.996	-12.053	-11.013	-11.607	-12.595	-14.001	-10.344	-10.833	-11.541	-9.0368	-11.817	-9.1692	-12.424	-10.679	-8.9986	-10.943	-8.0594	-11.037	-13.424	-12.005
-10.134	-10.285	-9.3269	-9.256	-8.3562	-8.7217	-8.2626	-6.5505	-9.3111	-8.7423	-8.9229	-9.8209	-7.7991	-8.8039	-7.3556	-9.7909	-7.6225	-9.9797	-6.0685	-8.5633	-8.823	-8.3807	-9.5438	-10.088	-9.5352	-9.9284	-8.3579	-8.7307	-7.7619	-6.5381	-6.9829	-7.0152	-12.946	-7.9246	-10.222	-9.9054	-9.5301	-9.2637	-7.5844	-10.662	-9.9634	-9.5095	-8.0504	-10.566	-7.112	-10.112	-9.2733	-9.6265	-9.8797	-8.7716
-22.471	-22.261	-21.776	-23.097	-23.474	-21.863	-21.829	-21.382	-23.195	-22.567	-23.309	-22.423	-22.786	-22.261	-23.517	-22.67	-21.753	-21.071	-21.265	-21.069	-21.463	-22.798	-22.654	-21.89	-22.502	-21.555	-22.987	-20.659	-20.028	-22.929	-22.479	-20.91	-24.635	-21.606	-21.38	-21.747	-21.02	-22.958	-22.722	-22.297	-21.992	-19.84	-23.717	-22.332	-20.5	-21.13	-21.053	-19.805	-23.941	-21.582
-9.7235	-11.634	-11.418	-9.1746	-10.657	-12.735	-8.8635	-12.045	-11.263	-10.534	-11.312	-11.615	-11.696	-11.65	-11.475	-12.929	-9.1465	-10.904	-12.48	-10.397	-11.889	-11.392	-10.912	-11.463	-10.867	-10.267	-10.164	-12.077	-9.5713	-12.998	-9.1456	-10.335	-10.428	-10.906	-11.098	-11.738	-12.683	-10.496	-10.964	-9.1149	-10.675	-9.5315	-10.414	-10.527	-11.696	-11.965	-12.285	-10.859	-11.892	-8.0536
-20.896	-23.299	-24.606	-19.643	-21.002	-23.513	-21.115	-21.786	-21.86	-23.595	-22.626	-21.95	-21.818	-24.211	-23.169	-20.272	-20.198	-22.838	-23.158	-22.692	-23.7	-21.216	-23.029	-25.014	-23.963	-24.276	-22.581	-22.817	-21.733	-20.686	-22.133	-21.651	-21.824	-21.653	-22.529	-21.699	-23.764	-22.724	-22.956	-21.168	-23.288	-25.255	-19.272	-20.187	-21.48	-22.505	-22.655	-23.278	-20.856	-20.434
-6.0911	-6.8289	-4.3104	-6.2691	-4.8181	-5.5326	-6.7357	-5.0769	-4.8099	-7.3797	-2.8877	-3.8432	-5.6675	-7.089	-3.8559	-6.5855	-4.7854	-5.2084	-5.9876	-5.1509	-6.1823	-7.0154	-4.8915	-5.1875	-5.4976	-8.3478	-5.0774	-5.6286	-6.7056	-6.8036	-7.6413	-4.7894	-5.8586	-7.2243	-7.7324	-6.4453	-5.9584	-6.0706	-7.9936	-6.6904	-8.2835	-7.4382	-7.1106	-8.3559	-6.9517	-3.766	-6.4469	-5.1917	-5.5208	-6.293
-14.212	-12.534	-14.512	-11.83	-12.147	-12.52	-13.284	-12.07	-12.728	-10.852	-13.717	-12.295	-11.291	-11.476	-15.386	-14.583	-13.416	-11.891	-13.156	-11.742	-11.633	-13.636	-13.56	-13.832	-11.126	-11.739	-13.98	-12.558	-11.82	-12.021	-11.999	-10.777	-11.901	-11.267	-15.224	-11.51	-13.349	-11.255	-11.887	-13.434	-13.568	-14.197	-13.099	-12.799	-13.821	-14	-11.4	-14.587	-13.935	-12.595
0.018868	0.36395	1.2499	-1.7485	1.2223	-0.51943	0.30611	-1.5246	-1.0184	0.42817	-0.19974	-1.3116	-0.28353	-3.0977	0.82793	-1.2342	-0.56795	-1.0067	-2.048	-2.2119	0.28549	-0.57624	-2.2404	-2.1395	-1.3753	-1.5952	-0.32152	-1.1752	-1.8644	-2.4452	-0.3662	-1.2739	-1.3822	-0.98065	-0.85614	-0.022959	-0.92952	0.85302	-0.32265	-2.743	-1.7199	-2.7201	-0.24254	0.63446	-2.2572	-2.8236	-0.61287	-3.2487	-0.89919	-3.6713
2.1496	-1.8064	1.9716	2.9139	1.8445	1.2443	1.6158	0.14766	0.75381	2.0113	0.48267	0.81937	3.1874	1.7777	-0.19772	1.0696	2.8524	2.3534	0.60612	3.7593	0.48626	2.454	0.63672	2.8494	2.3113	2.2004	2.8119	0.41928	2.9511	0.056432	2.4461	4.9194	2.5941	-0.14622	1.332	-0.34547	1.7105	3.7811	2.0983	2.437	1.7976	1.3188	2.1249	0.30549	-0.14946	2.4631	-0.65093	0.22949	2.8471	-0.00036297
0.53336	-1.0955	-3.5114	-1.0271	0.22353	0.49598	-1.84	0.21535	-2.8021	-1.2746	-1.1025	3.237	-1.0543	-1.8248	-1.9078	1.673	-1.3287	-2.6571	-0.20286	-1.2728	-0.40664	-1.3368	-1.1566	-3.2656	-0.75358	-1.0106	-1.8856	0.18003	-1.3228	0.71938	-1.4675	-0.86886	-2.6859	0.030299	-0.44493	1.1562	-1.8749	1.1311	0.084084	0.71128	-0.27682	0.19226	-1.996	-2.7431	-0.72504	-2.2285	-1.1496	0.55378	-1.5308	-0.14797
-2.6107	-1.869	-1.5156	-0.24123	-1.0928	-2.8451	-2.1818	-2.9291	-2.9489	-0.65296	-1.8737	-1.9528	-1.2097	-2.6036	-3.6228	0.51629	-2.7201	-2.6755	-1.9342	-3.0305	0.95534	-1.3361	-3.0308	-3.4874	-5.405	-2.5745	-0.69735	-2.2877	-4.8472	-1.6971	-4.1704	-1.0248	-2.9733	-2.8958	-2.9616	-2.0056	-2.4997	-3.0915	-4.3522	-3.99	-3.5426	-2.1876	-1.7339	-1.6981	-3.9456	-2.9914	-1.401	-1.0188	-2.2105	-1.5906
-1.9798	1.7124	-0.31866	1.2473	0.40079	0.46404	1.5397	-1.1438	2.1791	-0.19955	0.75408	1.5437	1.1727	-0.30302	0.77318	-0.23553	-1.1894	1.4116	0.2343	3.4792	0.84711	1.3898	1.36	0.68534	0.10022	1.1797	-0.34613	1.669	0.10565	2.3828	0.3189	2.0519	-1.4322	-0.09058	-1.2164	2.5498	1.7754	2.2177	1.839	0.36411	-2.9788	-0.0679	-1.0341	0.092429	-1.4115	-0.031277	-0.34767	1.4365	0.11458	-2.1746
-2.647	-1.5636	-2.8492	-3.8245	-2.0836	-2.0557	-3.0496	-3.1857	-0.856	-2.0992	-3.2305	-3.0938	-3.1132	-3.0026	-1.4551	-2.4551	-3.9528	-1.7664	-2.9326	-1.4238	-1.0598	-1.5492	-2.1474	-1.9794	-1.6812	-0.19286	-2.6764	-3.3472	-1.2434	-2.3332	-3.1138	-3.1317	-1.2675	-1.4076	-0.76254	-1.9308	-2.8372	-1.2448	-2.5811	-3.2997	-3.2951	-4.122	-3.3341	-2.007	-2.1737	-4.7236	-2.4643	-0.74217	-1.7112	-3.0432
-12.799	-11.903	-13.572	-11.964	-15.103	-14.457	-13.595	-15.421	-14.011	-14.327	-15.255	-14.42	-11.755	-14.263	-14.217	-12.161	-13.255	-13.981	-13.178	-9.6388	-14.21	-12.433	-12.823	-13.746	-15.792	-12.336	-13.262	-14.974	-11.941	-12.96	-11.69	-17.401	-13.529	-13.151	-12.132	-14.984	-12.011	-14.728	-12.933	-12.904	-12.621	-13.885	-13.561	-15.15	-13.691	-14.221	-13.32	-12.37	-15.949	-15.063
-12.372	-13.004	-11.353	-12.952	-12.286	-13.158	-13.594	-12.751	-13.074	-12.539	-13.505	-14.341	-14.353	-13.153	-13.125	-13.186	-12.407	-11.791	-12.717	-12.1	-11.546	-11.842	-13.013	-12.488	-11.921	-12.531	-12.282	-14.054	-12.187	-13.741	-14.417	-14.792	-11.756	-14.482	-10.005	-12.966	-12.645	-15.534	-13.185	-14.43	-13.209	-11.536	-11.336	-12.545	-12.719	-12.064	-13.078	-13.818	-11.275	-13.593
-1.3196	0.99533	1.8144	-0.83569	0.24563	1.9027	-1.3301	0.70714	1.2249	-0.41633	-0.90411	-0.84069	-3.8254	-0.86285	-1.113	-0.93966	1.0885	-0.70803	-2.966	0.14518	-1.4072	-0.5866	-1.6363	0.38258	-1.9358	1.6324	1.3013	-0.35264	-0.067454	0.35895	-0.48229	-1.34	-1.8156	0.52082	-1.9323	-0.52997	-1.7733	-0.37702	-2.2701	-0.61713	1.2602	-0.67396	-1.18	-2.6362	1.579	-1.7129	0.47651	0.94393	-0.63545	-4.1362
-14.292	-12.416	-15.491	-12.788	-14.834	-13.89	-14.847	-13.905	-15.087	-14.762	-12.233	-16.169	-13.559	-15.534	-15.778	-13.357	-14.929	-15.309	-12.334	-15.386	-12.887	-13.628	-13.394	-14.702	-14.359	-15.646	-15.059	-13.064	-15.091	-14.807	-11.592	-16.849	-13.333	-15.035	-13.458	-12.947	-12.862	-13.737	-13.803	-13.717	-17.139	-13.691	-15.381	-15.734	-14.385	-15.029	-15.171	-14.705	-17.495	-16.531
-19.678	-20.547	-21.299	-20.444	-20.282	-21.012	-18.371	-22.421	-21.167	-23.166	-22.472	-20.049	-20.127	-21.992	-20.281	-19.683	-20.404	-20.913	-18.282	-22.047	-18.453	-20.598	-20.618	-21.551	-21.45	-21.594	-20.813	-21.89	-20.667	-24	-19.452	-21.79	-20.4	-21.708	-23.141	-19.122	-18.734	-21.871	-19.867	-20.422	-20.197	-20.426	-19.343	-20.503	-21.102	-18.995	-21.155	-21.66	-20.432	-19.676
-13.722	-14.673	-13.44	-13.002	-14.937	-14.235	-12.057	-13.525	-13.34	-15.341	-13.431	-14.651	-14.043	-13.512	-13.971	-13.754	-12.406	-11.899	-15.653	-13.39	-13.444	-14.564	-13.768	-13.594	-15.124	-14.867	-15.41	-15.666	-14.46	-14.145	-14.827	-16.323	-12.683	-13.83	-15.483	-15.038	-14.908	-14.186	-12.9	-13.287	-14.809	-13.1	-12.833	-13.733	-13.572	-15.123	-12.565	-11.269	-12.946	-10.952
-14.37	-11.293	-12.243	-11.116	-11.405	-10.636	-13.982	-13.789	-14.339	-13.332	-12.915	-12.381	-12.935	-11.714	-12.791	-12.651	-13.14	-13.104	-12.884	-15.518	-13.878	-13.031	-13.035	-10.538	-15.968	-11.708	-13.519	-12.765	-14.931	-14.288	-13.094	-12.743	-10.398	-13.114	-13.868	-12.09	-14.329	-12.158	-13.228	-13.726	-14.58	-13.908	-12.972	-12.526	-13.137	-15.05	-14.08	-15.538	-15.346	-14.227
-12.174	-12.5	-14.783	-11.721	-10.324	-13.135	-13.009	-11.085	-11.131	-14.24	-12.337	-10.96	-11.597	-10.256	-9.6723	-11.833	-13.325	-11.111	-10.987	-11.081	-12.861	-10.86	-14.15	-11.471	-12.527	-12.231	-10.779	-12.873	-11.681	-15.468	-10.609	-11.262	-11.625	-11.414	-12.516	-13.495	-12.987	-10.396	-11.061	-12.854	-10.68	-12.466	-10.593	-12.253	-12.186	-11.045	-11.328	-11.988	-12.566	-12.165
-3.9107	-1.3759	-1.7792	-0.40674	-0.10505	-1.6321	-0.11864	-1.2601	-0.45343	0.72232	-1.5347	-1.2601	0.21869	0.27475	-1.8115	-1.5374	-2.0222	-1.748	-1.1694	1.0697	0.051796	0.2403	-1.0665	-2.9842	-0.80121	-0.14688	-0.84529	-1.0899	-0.55766	-1.752	-2.1696	-1.345	-1.3734	-1.9095	1.3078	-1.0157	-2.5991	-3.5098	-1.6382	-2.2191	-2.0137	0.080314	-0.52629	-0.72352	-2.7182	-1.1061	-1.7993	-2.4706	-0.92213	-3.7354
-13.374	-14.167	-14.094	-13.245	-12.486	-13.953	-13.639	-13.486	-14.035	-16.141	-13.984	-12.914	-14.125	-14.329	-14.975	-13.419	-14.265	-15.982	-14.761	-12.583	-13.282	-13.037	-13.847	-14.451	-13.645	-13.759	-13.736	-15.843	-17.794	-13.965	-13.167	-14.889	-16.688	-16.221	-13.934	-13.286	-12.557	-12.942	-14.549	-15.072	-13.848	-13.081	-12.965	-13.002	-13.682	-14.378	-11.62	-13.355	-14.681	-12.896
-9.5788	-9.6883	-8.1173	-8.7996	-7.1666	-9.7268	-10.602	-7.1692	-9.1346	-8.3558	-7.9118	-8.1044	-8.1733	-9.7736	-7.8321	-6.8751	-8.2092	-9.4847	-10.244	-8.8516	-6.912	-10.476	-8.2747	-9.8075	-10.141	-8.0409	-9.6996	-8.4131	-10.468	-7.6568	-9.095	-7.8894	-8.5	-10.018	-8.7302	-7.848	-9.1942	-11.159	-10.243	-8.3291	-9.2707	-6.5548	-7.7081	-7.9649	-9.2581	-9.0023	-6.8221	-9.303	-10.323	-10.285
-1.3165	-1.9934	-4.3455	-2.8619	-2.081	-1.9499	-1.0882	-1.3333	-1.768	-1.411	-1.6476	-2.563	-1.2327	-0.79364	-2.8639	-3.0702	-3.2293	-4.1574	-5.2708	-2.6808	-3.7295	-4.451	-1.6697	-2.1577	-2.2413	-2.2641	-3.4154	-2.7086	-2.2015	-1.5919	-1.7025	-2.7401	-2.8304	-0.70406	-1.5564	-5.2509	-1.8646	-2.5983	-2.1961	-3.1055	-2.0096	-3.4556	-2.1533	-1.8474	-2.2793	-3.8359	-2.3194	-3.1638	-0.83237	-1.9925
-11.202	-13.261	-13.088	-10.85	-9.05	-13.923	-12.453	-10.941	-9.0453	-13.097	-11.679	-9.9787	-11.855	-11.125	-12.801	-10.906	-12.723	-11.08	-10.019	-12.794	-10.939	-11.485	-12.341	-11.723	-11.698	-11.221	-14.779	-10.603	-10.513	-13.326	-12.031	-10.174	-11.97	-12.226	-11.83	-10.752	-12.224	-10.765	-12.437	-11.755	-13.947	-11.689	-9.2171	-11.325	-11.447	-13.096	-11.921	-9.617	-9.0352	-11.986
-1.1591	-3.075	-1.5823	-3.2688	-0.56395	0.87283	-0.14146	-0.47694	-1.5577	-1.8589	-1.62	-1.7029	1.8018	-0.99001	-2.1333	-1.9949	-3.11	-1.1271	-1.0496	-1.644	-0.88761	-2.8316	-1.0618	-1.6833	0.3444	-1.918	-1.8409	-2.1869	-1.9747	-2.592	-1.9844	-2.5328	-1.4235	-0.81577	-0.11961	-3.1374	-2.6362	-3.8703	-0.62633	1.1899	-2.2461	-1.2931	-1.8556	-0.49852	0.25402	-3.0279	0.18983	-0.81905	0.97099	-0.82334
2.6493	2.6402	4.2532	3.353	4.0266	3.0015	3.6315	3.8338	3.4871	2.8735	5.1473	1.7709	3.2886	2.0177	5.0618	2.6665	1.1983	2.8767	4.6356	2.862	2.5325	2.4204	2.9143	2.29	2.5272	0.15854	0.88446	2.0726	3.375	2.6513	2.606	1.8878	3.933	4.4579	3.2794	3.2916	5.6677	4.5017	3.962	2.5478	3.3273	2.0172	2.9969	4.0301	3.6651	4.9964	4.4688	2.4673	2.7241	5.8589
-20.412	-23.508	-22.243	-24.715	-21.963	-22.098	-23.635	-19.974	-22.719	-22.228	-19.627	-20.179	-22.464	-23.16	-21.941	-22.309	-22.302	-23.322	-21.689	-22.941	-21.264	-21.826	-21.839	-22.229	-22.588	-21.756	-22.922	-25.146	-21.98	-22.032	-22.911	-21.762	-23.071	-23.681	-21.809	-22.756	-21.236	-23.675	-20.472	-21.954	-20.062	-20.265	-22.603	-21.656	-19.31	-21.817	-23.353	-21.704	-22.631	-20.386
-4.4187	-4.8068	-3.377	-4.9161	-1.8073	-5.5694	-3.5502	-4.0628	-2.6407	-2.9637	-0.80831	-4.4641	-2.6322	-3.9795	-2.4593	-3.3632	-3.0051	-3.3118	-2.4328	-4.4059	-5.3759	-4.5248	-2.4853	-4.2715	-4.945	-5.1039	-3.9522	-1.7976	-4.3977	-1.8929	-3.0344	-3.8497	-4.2131	-1.7587	-6.1347	-4.355	-2.106	-3.8767	-4.9379	-3.6766	-3.6848	-2.4027	-2.651	-2.4504	-6.379	-3.8715	-4.7582	-4.6642	-2.0267	-6.2758
-14.322	-10.516	-12.613	-16.561	-12.062	-13.731	-10.918	-11.106	-14.043	-13.408	-11.712	-13.446	-14.992	-12.463	-12.108	-11.48	-11.921	-11.959	-11.434	-12.547	-13.096	-12.96	-12.139	-11.391	-12.844	-10.8	-10.531	-15.348	-15.978	-11.711	-15.238	-11.849	-15.526	-11.23	-15.05	-12.052	-15.187	-10.773	-12.737	-12.924	-11.747	-8.6937	-11.435	-12.877	-11.617	-13.397	-12.505	-11.93	-16.799	-9.6218
-12.629	-13.997	-14.151	-12.914	-14.093	-14.466	-14.999	-13.778	-12.489	-14.332	-13.395	-12.785	-14.537	-11.729	-12.852	-14.762	-10.172	-12.245	-13.402	-12.347	-10.993	-11.749	-13.016	-15.386	-14.288	-12.068	-14.228	-14.77	-14.476	-15.115	-15.41	-11.066	-12.491	-14.248	-12.786	-13.229	-12.778	-11.598	-12.221	-15.22	-12.801	-11.967	-10.991	-12.39	-12.635	-11.633	-14.192	-11.175	-11.734	-12.683
-12.935	-11.371	-12.528	-13.273	-11.735	-12.447	-14.171	-10.901	-14.39	-14.241	-12.966	-13.643	-12.07	-13.791	-11.973	-10.897	-13.514	-12.195	-13.848	-11.588	-12.979	-12.29	-12.277	-11.486	-11.468	-12.475	-13.933	-15.084	-13.011	-12.404	-12.882	-11.859	-15.31	-12.758	-11.727	-12.404	-14.619	-12.224	-12.525	-9.6899	-13.913	-13.787	-16.012	-11.727	-13.176	-12.358	-12.001	-14.031	-11.201	-14.807
-2.3318	-1.1549	-0.99907	-1.8436	2.8279	-0.42039	-1.3848	-2.1065	-2.3369	-2.204	-0.96096	-3.1276	0.18672	-0.47965	-1.0047	-3.0299	-2.2858	-2.5086	-1.5498	-3.7698	-1.8061	-1.3609	-2.8519	-2.005	-2.6209	-2.1783	-1.4129	-1.6965	0.0042989	-1.1282	-1.9942	1.2461	-2.2504	-0.85385	-0.84072	-3.0269	-2.1175	-0.46168	-0.38294	1.1076	1.0626	-2.1048	-0.76704	-1.3924	-1.9138	-2.3034	0.30173	-0.75727	-0.68272	-1.3116
-21.399	-21.605	-21.489	-19.53	-18.394	-21.982	-21.454	-21.008	-21.46	-20.724	-20.387	-19.956	-21.467	-20.349	-20.286	-23.396	-20.317	-22.745	-19.685	-22.667	-21.97	-19.878	-20.292	-20.298	-20.96	-21.963	-17.953	-20.782	-21.891	-19.686	-19.399	-18.026	-21.47	-19.036	-20.503	-18.511	-19.202	-20.973	-22.402	-21.501	-19.263	-19.573	-19.674	-20.517	-22.436	-23.153	-21.026	-21.744	-24.056	-19.029
-10.716	-9.0086	-9.5698	-6.557	-8.8146	-8.4039	-7.797	-7.4756	-9.8845	-8.579	-7.6751	-8.0898	-9.9575	-8.3167	-8.1382	-7.1924	-8.5523	-8.0201	-8.9096	-8.903	-9.1898	-9.3919	-6.8461	-8.4288	-10.121	-10.262	-9.3926	-8.0116	-9.0342	-11.736	-8.9264	-6.9775	-8.9154	-8.384	-8.2822	-10.577	-9.102	-10.195	-9.5051	-7.7346	-8.0299	-9.5115	-6.2677	-9.0986	-10.054	-8.8483	-11.114	-10.513	-9.653	-10.217
-13.689	-12.467	-13.588	-12.751	-13.483	-15.938	-14.776	-13.684	-15.272	-12.717	-12.418	-11.904	-14.53	-12.293	-15.812	-14.241	-15.35	-14.03	-13.684	-13.827	-12.893	-14.192	-12.475	-14.032	-15.382	-14.998	-13.424	-11.769	-13.5	-14.787	-14.446	-13.39	-14.227	-14.496	-14.618	-14.489	-11.011	-14.223	-14.84	-12.377	-14.857	-12.14	-13.442	-12.752	-13.526	-12.891	-12.931	-14.465	-13.889	-13.729
-9.6077	-7.7712	-9.2472	-8.9972	-7.0772	-7.5786	-9.9279	-10.33	-10.153	-9.4115	-9.353	-9.805	-9.4076	-8.8853	-8.6487	-9.0489	-8.9008	-7.6062	-6.9384	-10.331	-7.4311	-9.3636	-8.3288	-9.0371	-7.6536	-9.6042	-6.8343	-9.238	-8.4572	-8.5837	-8.9797	-9.7059	-8.4944	-10.737	-9.6846	-9.2492	-11.135	-11.461	-8.1863	-7.2179	-8.7895	-9.0261	-7.665	-9.1372	-8.9331	-7.3603	-9.5562	-9.6513	-11.288	-9.8679
-7.0279	-4.908	-2.9985	-6.1554	-5.5128	-4.4879	-4.1365	-5.4223	-4.9757	-3.541	-5.2415	-4.887	-5.1083	-4.6415	-4.6562	-4.3574	-5.1115	-4.4032	-3.7182	-4.5606	-3.8354	-4.8972	-4.7864	-5.6514	-5.0459	-3.4044	-5.7891	-4.0706	-3.701	-6.0154	-6.3469	-5.336	-2.3131	-3.7852	-3.6535	-4.1706	-4.8689	-2.4285	-5.7072	-4.712	-3.1109	-2.6201	-5.3125	-5.04	-6.0837	-6.0695	-4.7523	-6.5709	-6.1317	-7.1148
1.6957	1.1883	1.9465	1.047	2.0529	0.41554	2.391	0.78499	-0.30726	-1.0245	1.7101	0.77418	-1.0757	1.8069	0.70078	3.9688	0.16081	1.8404	-0.37269	0.85504	1.4487	1.0285	1.2754	2.0277	-0.93014	0.37713	0.42236	2.1556	2.0209	2.2205	-0.32539	1.9078	2.9463	3.2659	-0.14686	2.6884	2.3061	1.7687	2.1748	1.5452	1.9757	1.9078	3.266	2.4233	0.92252	0.90988	1.058	-1.3889	1.9309	2.0432
-3.3487	-6.1607	-8.7109	-4.8935	-6.1217	-5.571	-4.5209	-6.184	-4.6383	-5.7702	-4.4835	-7.9079	-4.9085	-3.8793	-6.8508	-6.438	-5.2137	-6.3107	-4.2948	-6.2769	-7.4469	-6.7232	-4.4024	-5.3101	-4.4011	-4.5712	-7.0712	-4.6178	-5.906	-5.5172	-6.0454	-6.1095	-7.5765	-4.757	-6.2373	-4.2165	-5.3774	-5.8075	-6.9451	-5.1728	-7.4469	-6.1201	-5.2302	-4.3274	-4.7092	-7.2814	-4.9765	-5.161	-8.3714	-5.0453
-4.1843	-5.3561	-5.6346	-5.1167	-5.3663	-5.6029	-5.64	-4.8809	-5.3813	-5.4859	-5.9977	-3.9148	-4.9839	-5.55	-5.3464	-5.1893	-4.9716	-5.3433	-2.4285	-5.1229	-4.0035	-6.8893	-5.8926	-5.3897	-7.1108	-5.905	-3.9067	-3.3361	-3.9416	-5.4678	-2.97	-6.2918	-5.1962	-5.2573	-5.6401	-6.6333	-5.8965	-4.98	-4.5099	-2.4609	-5.4213	-5.4419	-5.2913	-6.5949	-4.6048	-4.912	-5.0357	-3.4521	-4.5036	-5.5289
-24.295	-21.183	-21.391	-20.845	-20.949	-22.346	-22.755	-21.257	-18.976	-20.227	-24.208	-19.072	-16.871	-20.37	-19.366	-20.008	-20.731	-20.712	-21.798	-20.077	-22.088	-20.296	-21.809	-19.956	-20.748	-19.39	-20.696	-21.273	-21.159	-19.485	-19.586	-19.582	-21.435	-20.332	-21.897	-20.258	-18.844	-19.964	-20.542	-20.64	-19.326	-21.823	-21.265	-21.847	-19.805	-21.408	-20.371	-20.895	-20.702	-21.427
-5.5358	-5.4591	-5.3426	-4.2314	-4.898	-4.7973	-5.8691	-3.5929	-5.7512	-5.1842	-5.4322	-5.7118	-4.9429	-5.5602	-4.5281	-3.94	-1.6218	-4.8309	-3.3121	-3.652	-4.1288	-3.7105	-4.2622	-4.4547	-2.2256	-3.6611	-4.7709	-5.7778	-5.1062	-5.2073	-6.1496	-5.1572	-4.3231	-6.785	-6.342	-3.9154	-3.7254	-3.8382	-3.6509	-4.4407	-5.0748	-5.713	-5.6722	-4.3975	-4.8223	-5.0512	-3.0842	-4.6842	-5.7735	-4.418
-1.2369	-0.13354	-0.50039	0.68373	1.103	-2.5252	-0.26898	-0.72062	0.61547	-0.63576	-0.35379	-0.32357	1.5971	0.50613	-0.74065	2.1913	0.43278	0.65062	1.8027	-0.73624	-1.5108	1.0866	1.0445	-0.076338	-1.1026	-2.2098	0.5408	-0.42121	0.84146	0.20927	-0.51921	0.10059	1.8635	-0.85008	-0.98742	-1.4961	1.1662	1.2212	-1.6336	0.23057	-1.7393	1.4264	-1.2028	1.2156	-0.13081	0.83061	1.1529	-2.0752	-0.02473	2.8494
-0.61878	-0.47806	0.59149	0.29883	-2.5459	1.8392	-0.523	1.059	-0.45752	0.43535	0.41749	0.94272	0.51312	-1.5086	0.11466	-0.33667	0.0087922	-0.89075	0.24019	-1.8455	1.0296	-0.80098	0.67464	2.3021	0.084648	0.76976	2.6966	1.2256	-1.9129	-0.12572	-0.94445	0.85636	-0.55512	-0.89596	-2.8174	-2.2671	2.1997	-1.1765	-1.3659	1.0562	-0.4727	0.98027	-1.2128	0.87336	0.76545	-0.047868	-0.73493	1.2988	-3.603	0.17886
-7.7408	-9.7445	-10.09	-7.9795	-9.8379	-8.944	-8.357	-9.8256	-9.4654	-10.48	-11.055	-8.2403	-8.5263	-10.417	-10.661	-9.2846	-9.9666	-8.5487	-8.7974	-6.7885	-11.166	-8.5801	-8.7322	-7.4915	-8.6757	-8.6807	-11.036	-8.8711	-11.119	-9.002	-9.8647	-8.2364	-8.9544	-10.085	-9.6412	-9.3929	-6.8273	-8.1948	-8.59	-11.673	-9.4775	-9.0805	-8.53	-10.119	-8.5399	-9.9636	-9.9785	-10.454	-8.9157	-8.621
-3.6494	-3.9667	-2.4052	-4.7659	-4.4249	-3.8166	-5.3874	-7.4903	-5.7674	-5.1514	-2.7865	-3.4021	-3.7365	-4.079	-3.5773	-5.6763	-6.4727	-3.6387	-6.4477	-5.8774	-5.113	-5.0094	-4.2831	-3.6199	-5.1859	-5.625	-4.6514	-6.2542	-5.4717	-4.1327	-6.2623	-7.8684	-6.045	-4.6689	-5.2128	-4.2549	-4.2446	-4.1044	-5.6657	-3.5946	-5.6636	-2.5023	-4.7756	-5.0897	-5.2232	-4.2545	-5.1374	-6.4387	-5.7211	-7.8201
-9.1249	-8.926	-8.5496	-6.0012	-7.4508	-6.9162	-7.3496	-6.7547	-7.0259	-9.146	-5.8697	-7.8354	-9.1999	-5.7752	-8.508	-8.6487	-6.3581	-9.5842	-7.8501	-6.8551	-8.9446	-8.0479	-6.8842	-6.1729	-7.1509	-6.921	-7.9349	-9.3329	-7.9248	-8.4947	-7.9815	-7.7346	-8.2225	-9.345	-5.522	-5.1235	-6.0007	-7.689	-7.2186	-7.7368	-6.1225	-7.2887	-5.2661	-5.3994	-7.1076	-7.1207	-6.627	-6.118	-7.0628	-7.1662
-10.678	-11.32	-11.019	-10.292	-11.148	-10.025	-12.125	-10.092	-8.5004	-10.717	-9.5591	-10.591	-10.117	-10.37	-11.161	-11.463	-9.1743	-11.03	-10.713	-9.1989	-12.174	-12.119	-10.605	-11.203	-9.4093	-10.245	-8.8651	-9.9323	-8.9509	-10.022	-10.639	-9.8317	-9.8258	-7.1488	-11.233	-11.173	-12.305	-9.2133	-8.7411	-11.265	-8.2776	-9.103	-7.8847	-12.233	-10.978	-10.219	-11.1	-11.052	-10.964	-10.1
1.5721	1.8492	1.5845	2.9016	3.652	1.372	2.2937	5.9049	1.9639	2.2953	3.5615	1.2698	1.7004	3.7819	4.2609	2.1322	2.3596	4.0391	0.37022	0.04246	2.6557	4.7996	2.8144	1.361	0.65757	5.5873	0.39178	1.2522	4.3451	0.95826	2.5597	5.3095	1.5677	0.98955	2.9347	0.74738	3.7347	0.95018	1.989	1.9033	4.0337	1.5075	2.894	1.5264	1.1967	0.50037	3.3853	2.2003	3.3535	3.8186
-1.9794	-3.4413	-4.3117	-3.3438	-0.46429	-0.32784	-0.2968	-2.4214	-3.0892	-2.2879	-1.64	-1.6848	-2.2135	-0.0344	-1.857	-3.3557	-2.6243	-2.3779	-3.4692	-2.2492	-1.4356	-1.9422	-0.97189	-2.546	-0.53167	-1.199	-0.76999	-2.9792	0.43913	-2.0184	-1.6892	-1.4934	-1.4229	-2.1703	-2.9332	-0.92968	-3.3373	0.3167	-3.1442	-0.7923	-0.39002	-3.3287	-2.6223	-0.81205	-0.3765	-1.1723	-1.8671	-2.6705	-1.5579	-1.5899
-0.94836	-1.7441	-0.52954	-2.4566	0.64249	-2.3525	-1.7547	-1.1153	-1.7195	-2.7308	-0.21504	-0.27276	-3.5904	1.0326	-0.4729	-2.5521	-0.46097	-1.1444	-0.65594	-1.5945	-0.89006	-0.8005	-0.94012	-3.7187	-2.7054	-1.4386	-2.2488	-2.052	-2.3274	-2.0595	-2.1809	-1.0201	-1.7493	-1.6279	-1.9229	-1.5942	-0.30738	-2.5371	-2.558	-1.1268	-3.2318	-1.2089	-2.9561	-1.6622	-1.7019	-3.1897	1.317	-0.86578	-3.4659	-0.2353
-1.1323	-0.56971	0.37504	-0.13719	-1.3542	0.60849	-1.1809	-2.869	-1.1608	0.39406	0.60682	-2.6753	-2.0098	-0.9766	0.013505	-0.90833	-2.0902	-0.27596	-4.2371	-0.85254	0.21088	0.31567	-1.4618	-0.32031	0.29485	-0.18132	-0.40518	-0.46545	0.098684	-1.2739	-1.6447	-2.9172	-1.9113	-1.1486	-2.1871	-0.42639	-0.72978	-0.76943	-1.1085	-1.3075	0.55061	-1.2676	-0.31226	-1.0612	-1.9637	0.55639	-1.3065	-1.4693	1.3828	-2.3757
2.0021	1.1398	3.0487	4.5836	2.4083	0.30854	2.94	2.9089	1.9718	3.1245	0.23173	1.9193	1.9498	1.1337	2.3563	3.3866	1.6939	4.6837	1.3416	4.6895	2.0618	3.5363	2.2298	2.1206	2.0928	1.3181	3.9238	2.9121	2.3399	0.84253	2.4829	5.0041	1.1131	4.7059	3.8446	2.9993	1.6999	2.9493	2.2475	5.0039	3.5262	2.7124	4.0506	2.7951	1.3299	2.6424	2.7481	1.7966	-0.42033	0.88913
-1.6086	-3.4783	-0.21298	-1.8647	0.51831	-3.0535	-0.45124	-0.57576	-0.16315	0.68043	-2.7073	-2.5547	-1.7261	-0.85094	-1.0613	-1.5442	0.77085	-0.84477	-2.2027	-1.6598	-3.0234	-0.53301	-1.9767	-0.29688	-2.0738	-0.8579	0.70881	-2.2584	-3.7301	-0.47588	-1.9654	-1.1293	-0.98118	-0.57014	-2.1621	-1.4579	1.1788	-1.5624	1.5115	-3.4516	-1.0209	-0.70905	-2.1528	-2.409	-2.227	-2.2862	-3.4553	-0.49946	0.050053	-0.23553
-13.995	-13.288	-16.192	-15.7	-12.231	-11.817	-13.553	-12.187	-13.231	-16.255	-13.863	-13.576	-13.339	-14.505	-12.765	-14.442	-13.139	-11.954	-12.719	-12.581	-15.098	-13.573	-15.92	-14.045	-12.991	-11.697	-15.498	-12.835	-11.852	-14.99	-14.636	-13.413	-11.998	-14.259	-12.453	-10.372	-13.476	-14.416	-13.302	-13.414	-10.939	-12.013	-11.688	-12.67	-14.234	-12.2	-15	-14.208	-13.121	-14.255
-1.143	-1.6228	-0.1597	-4.5706	-2.3899	-2.5814	-3.9123	0.75514	-1.4326	-1.3177	-1.2283	-1.0282	-3.5476	-1.8989	-3.0621	-2.5779	-1.4149	-4.1405	-2.4259	-4.268	-3.936	-2.8838	-3.4938	-2.6737	-1.2136	-4.6563	-3.6865	-4.2061	-2.2271	-4.1684	-2.8314	-2.8668	-2.5836	-1.4005	-1.9224	-3.3096	-2.0581	-2.1336	-2.7764	-2.6478	-3.8829	-3.1965	-0.84403	-3.1054	-4.7607	-2.4083	0.008111	-3.371	-1.5518	-0.96457
-9.8029	-9.9296	-9.9496	-9.4966	-12.065	-9.751	-10.168	-13.64	-9.6165	-12.994	-9.6093	-10.344	-8.9011	-9.745	-11.011	-8.4328	-10.425	-12.029	-10.454	-11.957	-12.135	-10.755	-7.632	-9.7377	-8.7792	-7.1691	-10.744	-9.407	-11.32	-10.787	-9.1997	-11.707	-11.709	-9.293	-12.118	-9.4829	-8.3348	-11.099	-10.293	-12.873	-10.8	-10.965	-12.41	-10.237	-10.592	-8.922	-12.017	-11.489	-9.0284	-11.937
3.4316	3.0931	1.4776	1.6429	2.3439	1.9706	3.1271	2.5214	1.171	2.9958	1.633	2.3145	1.8347	2.7035	1.7606	1.7377	-1.3539	1.5616	2.5179	0.23903	3.1171	0.76744	2.204	1.5419	1.9177	0.58471	2.3725	3.3016	0.88146	1.0768	2.6635	1.1572	-0.59824	-0.51864	2.3024	1.0765	4.2472	0.64492	3.1789	1.5989	0.99617	1.7997	0.22537	2.8582	1.0826	-0.77478	1.9245	2.5344	0.716	2.2085
7.1218	4.6851	5.1871	4.0652	7.476	4.8153	5.1874	4.4221	5.8696	3.796	8.569	5.4932	5.6288	4.7665	5.5281	5.981	8.2083	2.7698	5.9845	4.1743	5.8289	4.372	5.8643	5.4628	3.7036	4.7316	6.3431	6.0837	4.3202	6.8962	5.626	4.7869	5.5593	4.774	6.6303	5.0634	6.5852	6.4836	6.437	3.9647	7.1454	5.117	4.5449	5.9361	5.7152	6.8217	6.4585	5.6737	7.1564	4.4361
0.9287	3.4032	2.2531	2.8208	-0.83421	0.18894	1.6112	1.7371	-1.5141	3.8537	0.66155	2.2517	-0.090027	2.0467	2.0857	0.45925	1.669	3.2989	1.5817	3.094	1.6697	5.0508	1.262	1.2933	0.65616	3.1387	-0.06539	-0.13905	0.71051	-0.18291	2.6732	2.1509	0.5466	2.8696	1.3852	2.1156	1.5356	0.85842	-1.1423	2.207	2.36	3.0186	0.6966	1.2837	2.0168	0.13744	1.8235	1.4791	2.1841	-0.070708
3.2365	4.3145	4.6779	3.3529	3.8968	4.4194	3.9846	5.065	3.2817	3.4165	3.4027	8.4396	4.0264	4.7066	2.6002	4.8143	2.9114	5.1957	3.4404	4.658	5.6586	4.4436	5.4252	3.448	2.4881	3.6412	2.4137	4.7896	3.9331	7.0193	4.0597	4.775	1.9572	2.7991	4.5022	6.4242	5.1814	4.6248	3.5293	3.7089	8.0553	4.3038	3.0952	4.5487	4.2133	5.3612	5.3987	5.5713	4.7197	4.109
7.2661	2.7164	5.2132	7.2764	4.4887	6.1668	5.9178	4.8203	5.7433	5.9747	5.4247	5.2449	6.3298	6.1802	6.0441	7.2031	3.7399	3.9898	7.981	5.0454	7.5434	7.3104	5.6653	5.3637	7.8849	6.4163	5.3556	3.631	7.6515	1.2269	5.357	7.0036	4.8048	5.6547	7.389	4.879	4.7421	5.556	5.942	6.2023	6.8394	5.6886	5.081	4.5057	7.9934	5.9155	6.3093	6.3278	5.4465	5.5942
-10.1	-8.7126	-8.4224	-9.1341	-11.891	-11.027	-10.047	-9.3231	-7.4511	-7.4928	-11.114	-8.8517	-8.5732	-7.9644	-10.623	-7.3687	-8.9534	-8.6312	-9.3171	-9.5721	-10.449	-7.6126	-11.641	-8.4857	-9.1095	-8.3029	-8.9422	-8.4971	-8.9376	-8.3161	-6.7818	-8.7633	-7.5947	-6.9767	-9.2435	-9.8056	-8.6117	-9.6701	-8.6848	-9.7113	-6.5012	-9.7987	-7.1467	-9.0399	-8.935	-7.2777	-7.8626	-8.2269	-7.7486	-7.1161
-11.085	-9.7992	-10.25	-10.668	-11.099	-9.6056	-11.678	-12.621	-9.0942	-10.08	-8.9387	-11.544	-10.226	-10.237	-9.6988	-10.538	-11.173	-10.724	-11.668	-12.711	-10.728	-9.7816	-12.3	-11.373	-11.018	-10.917	-11.017	-10.371	-11.569	-12.63	-11.181	-11.086	-11.767	-10.721	-9.5359	-10.849	-8.7151	-11.096	-10.726	-11.23	-8.4495	-9.0158	-11.304	-12.191	-10.725	-9.8073	-11.363	-12.485	-10.601	-11.981
-7.3126	-8.1359	-8.6355	-5.665	-4.9496	-5.9823	-6.1799	-5.4033	-6.2823	-6.3847	-6.4695	-6.4137	-6.2386	-8.2294	-8.5901	-5.5639	-9.0675	-8.1848	-5.1838	-3.2644	-8.8125	-6.1958	-5.901	-8.5136	-9.063	-6.327	-8.4264	-6.3893	-9.5333	-5.404	-8.1971	-6.8717	-5.7397	-5.789	-3.3294	-5.9014	-7.0829	-5.5831	-4.4429	-6.7529	-6.4276	-5.4514	-8.2079	-7.3625	-5.6251	-5.8162	-5.5219	-9.0742	-7.5295	-7.2547
-20.519	-21.525	-23.087	-21.518	-22.368	-21.428	-22.527	-22.287	-21.62	-23.101	-21.491	-22.247	-21.895	-24.53	-23.219	-22.521	-21.209	-23.569	-21.086	-22.125	-22.309	-25.119	-22.307	-24.475	-22.733	-23.938	-22.262	-22.775	-21.335	-20.381	-23.944	-21.17	-23.876	-22.375	-23.717	-21.657	-24.353	-21.601	-22.086	-20.791	-21.755	-22.15	-22.269	-23.062	-22.028	-24.406	-20.945	-23.37	-21.373	-22.385
0.58045	0.63429	1.577	-1.3391	-1.425	1.9601	-2.2491	2.1951	-0.25756	-0.4455	-0.77937	0.26587	-0.12211	-0.21098	-0.49265	0.10003	-0.084168	-2.1482	1.0545	0.89463	0.81091	1.6786	1.8475	0.30214	-0.57552	-2.2254	-1.0304	-1.4394	-1.7134	1.3827	0.22219	0.0013995	0.063493	2.179	-0.10329	-0.65244	0.83395	0.22005	-0.86159	-0.78971	-0.92618	3.7943	0.98285	-0.72619	0.032266	-1.0224	0.97321	-1.9892	0.14405	-0.56761
0.67717	0.93986	1.7586	0.9615	1.7726	1.3881	0.64422	1.9441	0.15056	2.7579	2.8502	3.9654	2.645	0.26779	0.52881	3.3042	1.3236	2.5056	1.6208	0.98398	1.4911	3.4907	1.6189	0.57218	1.6984	-0.46383	1.5365	0.63702	1.1625	0.46227	0.67981	1.1463	-0.58738	1.0201	2.4545	0.29514	2.7966	2.2945	4.3836	2.9772	-0.43496	2.0129	2.6092	1.099	1.3297	0.55466	1.574	3.4021	2.2952	4.0232
-3.778	-2.837	-1.7979	-2.2493	-0.66412	0.60445	-0.46353	-1.4309	-2.1408	-2.0833	-2.8094	-1.9923	-2.9675	-0.26536	-1.4569	-2.3144	-3.7803	0.17493	-1.8261	-2.4231	-2.1287	-3.8553	-3.059	-3.0062	-0.14898	-2.1441	0.2085	-1.0463	-4.2653	-4.0343	-2.69	-3.0798	-0.25198	-2.797	-2.4471	-2.4773	-3.15	-2.4956	-4.5702	-0.49597	-3.4483	-2.527	-2.4241	-3.2626	-1.502	-4.0235	-4.7147	-2.9313	-2.2565	-2.0912
-3.0106	-2.2558	-3.0707	-3.5907	-1.8919	-3.5916	-3.5782	-1.5347	-1.7146	-3.1786	-3.3832	-1.771	-0.027407	-4.3809	-1.9545	-1.8232	-2.8236	-3.2077	-1.8001	-4.6092	-1.4052	-2.8508	-3.6175	-2.9024	-3.9954	-2.8098	-4.1456	-2.3268	-1.8164	-1.0025	-1.2122	-3.7419	-1.8783	-1.2805	-2.1341	-3.608	-1.5503	-2.9479	-2.8868	-2.2717	0.30131	-0.81722	-3.507	-3.4686	-2.9051	-0.85979	-2.5265	-1.5154	-1.7219	-3.0704
-11.793	-9.7255	-7.688	-7.4074	-7.9366	-9.0476	-10.423	-7.2296	-8.1196	-8.036	-9.4487	-9.8329	-10.488	-8.9368	-8.6626	-7.9008	-8.7659	-8.6441	-9.1396	-9.4062	-10.003	-9.89	-7.9243	-9.5015	-6.7203	-9.7684	-9.2189	-8.0489	-8.0214	-7.759	-7.373	-6.6108	-9.3612	-13.502	-10.548	-10.182	-10.723	-10.398	-9.8546	-10.063	-10.039	-9.738	-8.4252	-9.6224	-8.6194	-8.4554	-8.6334	-7.1104	-9.5887	-10.158
-3.7829	-4.2815	-4.2789	-4.8661	-4.9263	-3.4524	-6.8193	-3.7625	-5.4746	-5.338	-2.9231	-5.3997	-3.4756	-4.7413	-8.4274	-5.7853	-3.9389	-4.5829	-3.9531	-5.6861	-5.8522	-4.1299	-3.6721	-4.8781	-4.8698	-7.3835	-5.2529	-4.8559	-3.0712	-5.9068	-3.6755	-6.925	-4.0082	-3.4354	-5.3065	-6.2536	-6.3792	-5.2199	-7.1212	-3.7058	-3.4119	-5.9084	-3.5626	-5.9535	-6.1414	-5.8191	-5.8909	-4.2599	-5.0167	-5.3771
1.9774	3.2159	5.0183	5.589	6.2992	5.2363	5.3424	5.2391	4.0038	5.0904	5.1561	4.9849	7.0654	2.3042	5.2822	4.8049	5.9598	3.3534	5.6488	3.6717	3.9014	5.4823	6.8014	4.5098	3.1613	6.0767	5.5175	6.2301	5.8222	6.3719	5.6738	3.6962	4.7747	3.4539	5.3544	6.9777	4.684	6.0174	5.8997	4.0281	6.7807	5.8875	5.9277	4.3551	3.7741	4.4878	5.1435	5.3226	3.9345	3.901
-10.615	-13.369	-9.2337	-10.84	-10.272	-9.4925	-9.7637	-12.037	-12.206	-11.085	-13.478	-10.731	-10.822	-10.144	-12.25	-11.998	-12.776	-10.436	-10.649	-11.739	-11.355	-10.694	-9.4754	-10.316	-10.501	-8.6607	-9.3572	-12.061	-11.262	-11.61	-10.345	-10.672	-10.093	-12.44	-11.725	-11.542	-11.149	-9.9645	-10.093	-10.829	-12.572	-9.8317	-10.378	-9.9853	-12.31	-9.0037	-9.6859	-12.148	-10.63	-9.7277
-12.881	-10.267	-13.512	-10.631	-14.356	-13.781	-10.543	-10.638	-12.738	-11.23	-10.639	-10.868	-12.477	-9.5652	-10.641	-8.8863	-9.1879	-12.81	-12.064	-11.451	-13.175	-9.5598	-10.099	-12.969	-8.1181	-13.747	-10.19	-13.01	-10.735	-11.188	-10.108	-12.157	-12.803	-12.729	-10.446	-13.075	-13.303	-9.7158	-10.278	-10.772	-11.617	-12.429	-9.5423	-10.7	-12.376	-10.481	-11.017	-9.5383	-12.414	-13.72
-11.043	-12.102	-9.7789	-10.178	-9.9906	-11.432	-9.2565	-10.311	-11.273	-10.597	-10.437	-9.1456	-11.506	-8.0777	-12.975	-11.476	-9.833	-11.231	-10.736	-10.735	-9.1419	-10.168	-10.683	-10.829	-11.027	-9.3273	-11.414	-9.7524	-9.1386	-12.163	-12.038	-8.6069	-7.8858	-10.599	-11.527	-9.808	-9.6407	-9.9901	-8.7813	-9.8622	-11.049	-10.29	-8.1881	-9.4135	-11.076	-9.8123	-11.583	-10.141	-10.941	-11.273
1.2512	0.2406	2.534	1.7143	1.6763	3.4704	0.28561	1.3616	0.97296	0.40412	1.4812	2.0938	1.1689	1.5107	1.0298	1.8589	0.19157	2.7013	2.2976	2.0869	2.9712	0.032355	2.0427	1.6049	1.1038	1.3918	0.95805	2.3544	1.5391	1.7166	1.0973	0.23239	-0.32299	1.0018	3.3617	0.99214	-0.062311	1.3234	-0.31497	1.1988	2.7533	-0.69785	0.94855	2.1563	1.5755	0.55197	1.2556	0.6815	1.4935	2.1376
-1.1879	-0.35611	-0.92202	-3.2153	-2.7684	-1.4993	0.44144	-2.2358	-1.7089	0.39994	-1.0116	-1.1135	0.53917	-3.9597	-2.7961	0.14587	-3.2123	0.90616	-1.7986	0.63312	-1.9811	0.082555	-0.77093	-1.3811	-0.036403	2.5105	-0.48882	-1.5714	-1.7572	-3.4928	-0.24604	-0.23905	-1.1461	-2.1999	-0.5362	-0.54214	-1.2263	-1.5447	-2.0463	-2.6718	-1.8208	-1.9457	-1.9364	-1.5954	-1.4619	-1.843	1.719	-1.1997	-2.4785	-1.356
-9.3032	-9.8455	-6.8842	-6.0524	-8.1693	-9.495	-8.7009	-11.459	-10.227	-8.7833	-8.8621	-9.5759	-8.4913	-6.7385	-7.5601	-9.2826	-9.0561	-10.906	-9.3569	-8.634	-9.5653	-10.76	-10.794	-9.6781	-7.2214	-7.486	-7.8542	-9.6877	-9.9795	-7.2482	-6.7539	-8.9387	-10.194	-11.197	-9.3862	-9.139	-10.356	-9.6788	-8.258	-7.9058	-8.555	-9.7389	-7.8707	-9.1037	-8.5073	-11.375	-8.4056	-9.1709	-9.3099	-8.4427
-10.555	-11.935	-11.234	-11.366	-12.965	-11.051	-12.891	-10.632	-13.667	-11.407	-13.057	-12.623	-14.025	-12.382	-12.887	-11.717	-13.548	-12.565	-9.976	-10.843	-9.2426	-12.105	-9.2518	-10.329	-11.94	-10.233	-9.8086	-10.472	-11.937	-11.173	-9.3384	-11.516	-11.191	-11.846	-12.126	-13.006	-12.951	-12.842	-9.5696	-13.11	-11.615	-10.923	-11.46	-10.768	-10.286	-12.376	-11.72	-11.609	-10.518	-11.465
-0.44396	1.5847	0.59339	1.9982	2.4927	1.4099	4.1069	1.827	-1.1485	2.0148	-0.043311	2.3151	1.6125	1.4882	0.82309	1.3375	2.3508	1.2276	-0.77194	2.2434	3.9112	4.1883	2.29	2.8241	2.3138	-0.37243	1.5902	4.5007	1.2408	3.0577	0.34397	1.0202	-0.83224	2.9455	3.6941	1.4111	3.2536	1.8082	3.787	0.72432	-0.25071	1.3468	1.8182	0.6721	2.6136	0.574	0.67652	1.6403	-0.62271	0.70945
-9.5655	-12.802	-11.112	-10.983	-11.878	-12.072	-10.736	-12.055	-10.899	-12.806	-10.568	-12.475	-12.073	-10.752	-11.713	-11.689	-10.287	-11.475	-11.935	-12.608	-11.804	-12.158	-10.296	-10.157	-13.481	-12.155	-8.8075	-12.73	-13.405	-10.522	-10.109	-11.245	-9.9438	-10.527	-10.65	-11.281	-13.598	-11.921	-11.529	-11.91	-12.701	-11.715	-11.337	-12.521	-11.218	-12.759	-10.976	-11.11	-11.72	-11.067
-14.114	-12.146	-12.569	-15.166	-13	-14.458	-12.736	-12.503	-11.616	-11.724	-14.323	-10.467	-14.426	-11.73	-13.319	-12.201	-15.042	-13.821	-13.778	-13.783	-14.054	-12.825	-14.003	-15.015	-12.635	-12.019	-13.497	-12.622	-12.374	-14.415	-13.659	-15.583	-14.521	-14.684	-12.382	-13.531	-12.897	-14.793	-12.162	-13.674	-13.148	-13.634	-13.303	-14.512	-14.012	-13.67	-13.433	-11.169	-12.325	-14.295
-1.2669	-2.4629	0.42391	-0.38924	1.9916	-0.79343	-3.4632	0.65074	-2.0925	2.4179	0.62321	-0.15897	0.83898	-1.6334	-0.05156	0.89535	0.7524	0.047248	-1.6907	1.1561	-1.0492	0.84314	-0.084657	0.8061	0.28244	1.4938	0.85693	0.4377	1.0184	-2.443	-1.0968	1.1693	1.6392	0.02641	-0.87306	0.51983	-0.16048	0.85975	0.57727	-1.0124	1.8082	0.23538	-0.92226	-1.3733	-0.3094	-1.7725	-3.3003	-1.5151	0.46823	2.1406
-0.26982	-3.3208	-4.0475	-2.1889	-2.2065	-2.7884	-3.7616	-2.4	-1.1921	-2.0843	-4.8557	-2.5944	-3.077	-2.948	-0.0056475	-4.0471	-3.3334	-0.43437	-0.96937	-3.0792	0.89079	-3.8278	-1.8709	-1.7567	-2.6756	-4.4038	-4.3184	-1.4156	-3.0838	-2.6076	-3.6996	-1.3716	-1.8618	-3.7478	-3.7426	-0.89176	-1.3594	-2.3187	-2.998	-4.9324	-1.6402	-0.49107	-3.9802	-3.0904	-3.8995	-2.7244	-3.2007	-3.2474	-2.4415	-0.74608
-2.995	-3.5962	-4.0507	-4.5851	-1.2522	-0.14394	-1.4774	-2.2818	-2.3013	-1.9994	-3.0478	-2.6043	-2.6708	0.39589	0.2098	-1.6693	-2.4123	-1.5789	-2.3859	-2.315	-2.2243	-2.2155	-0.47382	-3.6983	-2.8616	-0.71817	-3.4198	-2.5465	-1.9461	-2.2979	-4.4512	-1.4684	-1.876	-0.45308	-2.3203	-1.8003	-3.784	-1.7137	-3.133	-0.67422	-1.6935	-2.1171	-2.0834	-2.0733	-1.4378	-3.0009	-3.05	-1.3385	-3.0857	-3.9148
-3.6208	-4.2234	-4.0289	-6.9414	-4.4904	-3.3265	-3.9078	-3.1961	-6.1425	-5.2386	-4.8313	-3.8459	-3.5261	-7.1313	-6.9574	-4.8456	-4.8958	-4.8723	-7.1043	-6.5419	-5.2381	-6.0534	-3.4247	-3.7804	-6.9799	-5.37	-4.6865	-6.3527	-4.6055	-5.046	-5.3626	-6.7907	-5.3495	-4.8619	-6.4861	-4.8457	-4.9078	-5.87	-4.52	-6.2668	-6.1661	-5.6997	-4.9206	-4.6809	-5.2522	-5.2578	-3.7274	-4.3325	-5.9895	-5.2094
-5.4801	-0.47268	-3.4475	-1.5387	-5.8444	-4.7499	-3.9906	-2.9324	-4.4547	-3.6817	-5.1109	-4.6659	-5.2175	-1.6989	-3.4849	-3.9977	-6.9254	-3.8272	-3.6047	-3.9743	-2.403	-5.3319	-4.6456	-3.2252	-3.7779	-3.6931	-2.7664	-3.3943	-6.6098	-4.5166	-2.6261	-5.4756	-3.6197	-5.0239	-6.9357	-3.9578	-4.3198	-2.7023	-5.2759	-3.5575	-3.6111	-4.9938	-3.0373	-3.2892	-3.3644	-2.3097	-5.0389	-1.9754	-4.3478	-2.8078
-23.783	-20.449	-18.916	-21.467	-19.51	-20.899	-20.816	-20.395	-20.156	-18.746	-20.811	-21.464	-21.184	-23.106	-22.001	-20.695	-21.109	-21.914	-19.48	-20.163	-22.961	-19.431	-21.002	-20.208	-21.09	-21.228	-20.922	-20.195	-18.707	-22.781	-20.742	-18.115	-21.353	-19.451	-24.639	-20.848	-22.063	-22.64	-21.096	-20.557	-18.56	-19.102	-21.905	-19.689	-22.886	-21.629	-18.936	-19.666	-20.26	-20.163
-0.16535	0.72346	0.92719	2.0628	1.9751	2.4473	-0.91375	1.9423	1.6846	4.5773	0.66293	1.2208	1.7683	2.1477	1.6272	0.024231	0.57027	-0.24711	1.7218	0.98611	1.4994	2.367	1.937	3.295	1.8212	2.0986	0.8247	0.78368	3.1904	2.5451	2.0722	2.5234	3.2608	2.9739	2.5769	2.0107	2.2111	1.282	0.85511	2.0115	-0.46809	1.1057	2.18	0.43366	4.211	2.7704	-0.27622	0.97204	1.7391	1.6466
-5.5002	-7.0392	-4.9426	-4.5932	-4.1111	-3.816	-6.0438	-5.5923	-5.9295	-9.1179	-3.784	-4.2572	-7.831	-8.8673	-6.8482	-5.5249	-6.2889	-7.4501	-4.5264	-5.6045	-5.8915	-4.7617	-4.3848	-6.8325	-5.6441	-5.9539	-3.8943	-5.9061	-6.735	-7.1283	-5.9328	-5.6988	-5.6145	-6.2367	-5.8109	-3.6498	-5.5403	-4.4294	-7.6359	-4.1191	-4.6169	-5.0497	-7.4368	-5.3146	-5.8871	-6.7965	-5.0245	-6.3144	-3.7677	-6.6312
6.593	7.1768	8.2189	9.4048	6.521	6.2369	10.54	8.4038	8.7464	6.6187	10.654	9.4015	9.3678	8.2089	9.7171	8.6803	8.0454	7.7299	7.4383	7.3423	8.378	8.4404	7.2555	11.094	6.6851	8.9435	7.8954	8.2521	9.6502	6.5816	8.4732	7.9844	9.5583	7.557	6.5395	7.1653	8.9927	9.6051	7.9396	8.825	8.3675	6.8924	7.5225	8.3704	6.8579	9.4054	6.3757	8.384	9.127	7.3003
-12.195	-13.92	-11.895	-11.478	-13.239	-15.203	-13.819	-14.381	-13.359	-14.03	-12.798	-13.189	-12.171	-10.792	-14.638	-14.147	-12.4	-13.693	-12.872	-16.721	-12.631	-13.16	-12.049	-13.807	-14.829	-13.982	-12.157	-14.935	-13.05	-14.932	-12.875	-14.423	-12.577	-13.447	-12.949	-14.169	-13.262	-16.233	-12.102	-14.861	-14.235	-13.295	-13.837	-12.314	-12.961	-15.937	-13.319	-13.459	-15.961	-14.369
10.968	10.488	8.995	9.3375	8.2218	12.063	9.4635	10.512	9.092	9.5441	9.9699	10.86	10.821	9.4321	10.707	8.4523	10.78	8.2114	11.406	11.103	8.9201	10.582	10.422	8.0445	9.1297	9.0373	8.1337	9.4446	10.968	9.9498	10.155	8.5905	11.552	8.7374	10.021	8.6727	9.3808	9.7305	11.92	8.9539	10.34	11.324	7.0266	9.1359	10.615	10.519	9.4013	7.621	10.595	8.8907
-1.2558	-0.29096	-0.98641	1.1068	0.50321	0.44346	-0.075017	1.1644	-0.7242	0.77958	-1.6245	-2.4103	-1.1352	1.9851	-0.14224	0.84948	0.43812	-0.0098804	-0.83011	-0.97767	1.3944	0.17525	3.0028	1.8153	0.43883	-1.1264	-1.8159	-0.25906	0.90357	-0.63672	2.5683	0.28845	-1.0065	0.033335	-1.4421	-1.5688	-0.91006	-2.6896	1.0929	-0.14414	1.067	-2.8612	0.055811	-1.1165	-1.3804	0.73467	0.47213	-0.41753	1.2915	-2.1741
-3.1279	-1.0506	-2.5913	-1.8895	-3.7168	-1.6525	-3.4197	-1.7137	-0.2432	-2.1883	-0.57141	-0.58891	-2.2339	-2.1125	-3.2079	-0.44685	-1.5228	-1.2823	-2.1129	-2.1371	-2.8053	-4.0166	-2.4419	-3.8435	-2.9255	-1.9848	-0.29058	-3.6313	-2.0018	-3.9099	-2.7546	-0.26237	-0.17044	0.020823	-2.2389	-1.6413	-3.4555	-1.8804	-4.0971	-2.8623	-1.8105	-4.1158	-3.5863	-2.1775	-3.091	-2.7187	-2.919	-3.5093	-3.1341	-4.1673
2.9736	1.8947	0.9327	2.2238	1.9737	3.8167	0.27811	3.5258	1.7476	4.1051	2.6233	1.8925	2.7068	1.8227	1.0014	1.2892	2.1972	1.4369	2.0947	1.347	0.32682	3.1012	0.38614	-0.0029322	3.8706	2.1465	0.80947	-1.0312	1.7546	-0.11015	2.1682	4.6614	-1.2519	0.30796	0.54586	1.029	-1.529	-0.85504	0.45758	1.595	-1.4579	0.043443	3.3998	3.425	1.7353	1.0828	4.3378	0.15352	2.1828	3.1665
-2.2869	-2.4111	-1.2407	-2.3071	0.76264	-3.1986	-1.6696	-1.2578	-1.9262	-2.4576	-2.6411	-2.0955	-1.7405	0.78978	0.25477	-1.6256	-0.88045	-1.4189	-0.015349	-0.65464	-1.0533	-0.72469	-1.1818	0.072114	-1.276	-0.36521	-2.4757	-1.1452	-4.1281	-1.1208	0.24339	-1.4746	0.47569	-0.42441	-0.7964	-1.1205	-2.1924	-1.8821	-0.36807	-1.7197	-1.6195	-1.9192	-1.1053	-0.65551	0.1458	-1.4598	-1.7102	-2.9121	-2.539	-2.3273
2.8713	0.69039	-0.044566	-2.3274	0.26557	1.2951	0.88576	-2.0092	0.37197	-0.52438	1.3929	0.00079094	0.74768	0.11992	0.15369	0.96099	0.059326	1.5847	-1.4884	2.2859	-1.024	-0.56728	-0.77585	1.3261	1.0711	0.4107	1.175	-0.33774	-0.24046	1.445	-1.8557	0.33158	1.5109	0.93593	-0.22047	-0.42149	1.3028	-1.3667	-1.3695	-1.8384	2.0136	-1.7423	-0.82394	-0.0027606	0.45625	3.3607	1.5649	0.63798	0.31349	-0.085502
-2.5274	-3.7337	0.090128	-3.5806	-2.4924	1.0022	0.38931	-0.92837	-1.2483	-5.2306	-0.43266	-1.6079	1.0311	-2.0252	-2.5985	-2.9089	-2.3569	-1.5379	-1.4089	0.31752	0.33518	-2.6421	-1.5319	-2.1878	-1.4424	-0.60055	-2.6061	-1.3183	-3.4801	-1.8307	-3.4344	-1.1833	-3.6469	-0.71451	0.352	-1.0498	-0.55642	1.5771	-3.2846	-0.027313	-1.7877	-0.15445	-0.5559	-1.671	-1.7593	-0.59964	-1.2711	-0.0046307	-1.2097	-0.37384
1.9374	2.6177	3.1996	-0.31314	-1.9758	2.3543	-0.77033	2.3185	0.22081	0.49061	-0.30377	2.7878	2.7607	2.9474	2.3478	0.30948	1.2993	1.9716	3.0531	2.0437	1.7992	-0.15426	1.4893	4.8119	0.44076	-0.46952	1.2202	0.57947	1.5306	2.253	2.3964	2.4491	1.9709	2.5788	3.2563	0.29961	1.1337	1.5172	4.6863	-0.022528	0.4705	2.4032	2.5812	2.2531	1.0025	0.12701	1.0689	1.9995	2.2266	2.0023
5.6365	3.3794	7.6948	5.6712	5.7959	3.3738	4.6303	5.6405	6.1744	5.0386	6.7612	4.7662	5.3733	5.7518	3.9188	5.9918	6.1702	5.3993	6.8548	5.454	5.6294	7.1234	1.5471	7.5961	5.8666	5.365	3.1683	5.7701	5.2398	8.6435	6.6521	6.3113	5.7739	7.1729	3.4697	7.8189	4.5316	5.1329	6.0763	4.2645	4.3726	5.4972	3.2706	4.6721	3.299	6.3986	5.3407	6.4268	4.9165	5.3175
-5.0526	-1.5445	-3.0639	-0.14654	-1.7142	-0.12705	-5.6212	-4.3785	-2.113	-2.8512	-3.0031	-2.3853	-2.7799	-2.24	-1.3235	-2.0189	-2.254	-0.85453	-2.0846	-0.35315	-3.5579	-0.55039	-2.9109	-1.6624	-4.7016	-3.2162	-2.1364	-2.2056	-0.3145	-0.654	-2.7139	0.27058	-5.0648	-3.9909	-5.4072	-2.9205	-0.10983	-4.0121	-3.0063	-2.0471	-1.3518	-1.8794	-4.8152	-3.0191	-3.4753	-1.1772	-0.38373	-0.42841	-3.2457	-1.3207
-2.1347	-1.2977	-0.84133	-1.9902	-3.0637	-1.496	-1.3283	0.55926	-1.5923	-0.69248	0.096069	-4.5862	-1.1741	1.0601	-4.874	-1.07	-1.0994	0.24131	-0.048348	-2.3063	0.89011	-1.364	-0.068355	-3.245	-2.6949	-1.4141	-0.52217	0.98721	0.38564	0.55238	0.44948	-2.6066	-0.87924	-0.49615	-4.0534	-2.1873	-1.3587	-0.45922	-0.63872	-3.4402	-1.0314	-1.2204	0.11021	0.1505	-1.9255	-0.66629	1.3977	-2.2578	0.37475	1.1687
-2.4692	-3.3755	-3.5628	-3.2087	1.1693	-1.2779	-3.0474	-2.824	-2.1222	-3.0217	-2.104	-3.7052	0.12512	-3.7915	-0.45325	-2.538	-3.6553	-0.21996	-2.7942	-0.85502	-2.2956	-3.1317	-0.33894	-1.9849	-4.3022	-3.117	-2.5408	-3.2112	-2.3267	-1.927	-2.9414	-3.4959	-1.7847	-1.6182	-1.4824	-1.412	-3.2529	-2.4288	-1.8729	-2.6471	-1.1912	-1.5969	-1.4814	-5.2911	-2.4443	-3.3252	-2.5712	-2.7391	-3.116	-1.688
-14.319	-13.378	-16.54	-16.394	-14.653	-16.12	-16.725	-14.37	-13.884	-13.693	-13.453	-15.34	-13.476	-12.932	-12.096	-16.052	-15.725	-14.215	-14.752	-17.322	-12.638	-13.533	-14.588	-13.375	-12.614	-17.265	-13.134	-15.848	-13.661	-14.014	-14.245	-16.719	-13.393	-13.795	-13.956	-13.494	-13.989	-13.731	-14.341	-14.946	-15.398	-13.988	-13.408	-14.831	-15.514	-15.431	-14.196	-14.247	-15.349	-16.723
-11.825	-10.249	-7.7898	-11.302	-7.2015	-9.3554	-12.5	-11.179	-10.87	-9.4019	-9.9266	-11.6	-12.166	-9.6963	-9.6814	-11.474	-10.042	-10.295	-11.568	-10.068	-9.8897	-9.3785	-8.3481	-12.101	-11.296	-9.1216	-12.375	-8.1621	-8.0722	-9.0751	-9.7117	-9.0648	-10.019	-10.551	-8.7954	-9.7893	-8.9691	-8.344	-9.056	-9.3483	-10.435	-10.501	-9.2025	-11.122	-12.121	-9.1151	-9.6736	-11.284	-11.472	-9.7859
-1.3121	-1.8203	-2.0821	-1.4384	-4.353	-4.4696	-1.6502	-0.8263	-1.3045	-0.77678	-0.45388	-2.7298	-1.5189	-1.4976	-2.0236	-3.484	-3.7168	-0.76088	-0.41959	-2.1367	-3.2526	-2.865	-1.7663	-0.57388	-3.5851	-3.3768	-3.7377	-1.1818	-0.61798	-1.1111	-1.8535	-5.204	-1.6018	-2.2465	-0.0072919	-1.7955	-2.0041	-0.27131	-1.4248	-2.0982	1.5504	-1.2621	-0.1255	-2.1844	-1.735	-0.82972	-1.0726	-1.8622	-1.613	-2.2807
-3.0067	-3.3158	-2.3338	-3.4365	-2.5206	-0.05946	-2.6625	-1.6808	-3.1607	0.082321	-1.9089	-2.2912	-0.35713	-1.9165	-1.2593	-0.71683	-0.37414	-2.2906	-3.208	-2.3596	1.5774	-0.1496	-0.78832	-3.0747	-1.3959	-3.3436	-0.049506	-1.4304	-0.47887	-1.3435	-0.84173	-0.68877	1.3366	-0.86467	-2.1651	-0.63257	-1.0304	-1.7814	0.29706	-2.093	-2.4365	-1.7616	-1.2575	0.086337	-2.2108	-0.44715	-0.24455	-2.0213	-1.282	-2.1952
-0.13445	-0.40259	1.2485	-0.46848	-0.68913	1.5427	-1.4894	-2.3449	0.91247	0.22603	-0.959	-1.4088	0.029413	-0.29396	1.2939	-0.54314	-0.77554	-0.34856	-0.93427	-0.02006	-0.55408	-1.424	0.5798	-0.66149	-0.76873	-1.9378	-0.067813	0.78169	-0.059411	-0.68946	-0.88629	0.31127	0.41082	1.4568	-2.743	0.27563	3.0717	-0.086804	-1.0254	0.32353	0.64613	-0.11174	-0.34715	-0.40202	-0.50101	0.82363	-1.243	1.1562	0.42685	0.54162
-0.23081	2.4916	2.2644	1.4242	1.5141	2.6724	1.1977	0.68668	2.874	1.1729	1.9828	1.2018	1.8108	1.5908	2.5426	-0.54703	2.0629	4.5313	4.262	2.5759	2.1926	3.0133	1.7014	3.0929	3.8813	0.92386	2.3284	4.0642	2.5249	0.80596	1.1329	2.6198	1.6631	2.7563	1.0802	3.1099	0.20592	1.9938	-0.31784	0.52649	-0.81903	0.46322	4.2667	2.453	0.80613	0.23627	1.409	0.028165	1.958	1.0783
-5.1488	-4.3681	-3.0469	-1.3585	-4.2244	-1.2	-2.6869	-5.5482	-4.2354	-4.0629	-4.1693	-6.636	-2.3935	-2.832	-3.5653	-2.0902	-4.127	-4.7152	-6.5082	-1.3851	-4.8298	-3.209	-4.1405	-2.8069	-5.0862	-4.9559	-4.5021	-3.7211	-2.4242	-3.4561	-4.2043	-3.6966	-5.9613	-4.2616	-2.6774	-3.1777	-3.0836	-2.1853	-4.2348	-5.7123	-3.0381	-4.2525	-3.9036	-2.9199	-2.2199	-4.6631	-3.8727	-2.5146	-4.6335	-0.82073
-1.7747	-1.9164	-2.9023	-2.349	-1.7573	-0.53234	0.22099	1.0947	0.32099	-0.38466	-1.9681	-0.72253	-2.3288	-0.59869	-1.7646	-1.2013	-0.032327	0.20156	0.00020242	-1.2756	-1.8132	-0.49936	-2.0839	-4.6861	-2.4046	-4.1175	0.97811	-2.5742	-2.4548	-0.71383	-0.70665	-1.2628	-1.4477	-0.25645	-0.41879	-1.3449	-0.75869	-1.7166	0.70993	-2.7339	-2.4424	-4.0998	-1.6971	-1.4123	-1.4711	1.2932	-1.2892	-0.57755	-1.8163	-0.69339
-6.9267	-7.7813	-6.6092	-4.9665	-6.4614	-7.7017	-9.5203	-6.7429	-6.6906	-6.8272	-8.2926	-7.8789	-6.9568	-5.6334	-6.5741	-5.2346	-6.311	-5.5286	-6.0691	-4.6779	-8.3085	-5.1828	-4.2758	-7.346	-8.4585	-6.7649	-4.7833	-6.4766	-6.8852	-6.8724	-4.8536	-4.5042	-5.3831	-6.2446	-4.8135	-6.6828	-7.2909	-8.8015	-6.7897	-7.179	-3.995	-7.8376	-4.58	-6.0221	-7.5831	-7.815	-6.7515	-5.7193	-5.3839	-6.5162
-3.3439	-4.4451	-3.4	-4.5505	-6.2673	-3.7979	-4.6099	-3.7383	-4.3283	-2.356	-3.8678	-4.9955	-5.7831	-5.9032	-8.2578	-5.3789	-1.8202	-3.6061	-4.1843	-4.3878	-4.1292	-5.5302	-3.4915	-3.2808	-6.273	-5.7435	-5.3848	-3.7878	-4.7239	-3.5293	-5.1121	-6.4374	-2.9951	-4.7315	-7.0391	-5.1021	-5.1316	-3.4824	-4.1345	-5.6579	-6.6741	-3.2674	-4.7003	-4.3291	-4.5988	-4.0265	-3.8399	-4.4627	-6.2421	-6.2906
-9.8026	-9.8769	-9.1982	-9.8042	-7.416	-7.9541	-7.4361	-9.637	-7.8661	-8.1808	-11.423	-9.3682	-8.9546	-10.56	-9.7743	-9.9969	-9.0906	-10.907	-8.3485	-9.4761	-8.5625	-9.0065	-8.9861	-7.9592	-8.9578	-6.8671	-10.632	-8.721	-7.6675	-6.6697	-10.519	-6.1553	-6.9603	-8.2715	-8.1097	-9.0758	-9.9711	-10.121	-8.2099	-8.612	-8.4257	-7.5962	-8.6696	-9.2578	-7.8446	-7.9144	-10.042	-8.1168	-8.2421	-8.4126
-8.4602	-7.7775	-9.2279	-7.5081	-9.9326	-7.1319	-9.4953	-9.8398	-7.2048	-8.2994	-8.3876	-10.513	-9.3284	-9.2419	-8.0236	-7.0807	-8.4757	-8.9442	-5.8705	-10.794	-6.5659	-9.6375	-10.081	-7.4227	-6.1206	-5.793	-10.374	-8.2219	-7.933	-8.8378	-7.8346	-9.3516	-10.921	-10.14	-8.9302	-8.9938	-12.444	-8.3114	-8.519	-8.3376	-7.5615	-9.5793	-8.3327	-9.7006	-8.6085	-8.8924	-8.6596	-10.614	-8.3071	-9.4739
7.0077	5.4056	7.9843	7.0487	6.4534	6.635	7.3474	5.9555	7.9017	6.6309	4.9082	7.3863	7.3492	6.3668	8.003	6.935	8.7832	6.7873	8.2211	6.6002	8.3257	8.5937	7.2407	6.4769	6.1294	5.9213	7.5474	7.3924	6.8082	5.7099	8.6413	7.8552	9.2078	7.6306	7.8997	6.4078	7.0529	6.278	7.1882	5.2054	4.7408	7.1326	6.7837	3.9428	5.8668	7.568	6.8791	7.075	8.4646	7.9181
-21.792	-24.185	-22.885	-21.239	-23.256	-23.48	-21.645	-20.772	-20.246	-21.736	-21.263	-22.46	-19.032	-23.945	-21.725	-21.273	-21	-24.866	-21.421	-20.349	-21.803	-22.394	-23.392	-20.592	-23.055	-21.807	-22.457	-21.62	-23.533	-21.647	-19.906	-22.895	-21.503	-22.767	-22.53	-22.585	-24.463	-25.03	-21.662	-23.204	-22.06	-20.795	-25.159	-20.529	-20.896	-22.304	-21.007	-22.163	-22.215	-24.662
-1.2351	-1.5458	-2.2391	-1.3512	-1.9816	-3.447	-3.4751	-2.6072	-2.9305	-3.1964	-1.8587	-1.7502	-2.5739	-2.7373	-2.9836	-2.9249	-1.4783	-0.95088	-2.9254	-0.039407	-1.4928	-2.662	-4.0766	-2.4574	-2.1719	-3.7006	-2.3526	-1.5436	-2.7299	-0.79822	-1.6699	-0.18223	-0.010342	-2.98	-2.8733	-3.7245	-3.0518	-3.45	-2.4135	-1.3729	-0.34402	-5.1322	-2.4979	-1.6322	-2.1034	-1.9472	-2.7577	-1.6334	-1.7517	-3.3299
-13.248	-15.079	-13.019	-11.787	-14.762	-12.934	-15.116	-12.203	-12.708	-11.434	-16.089	-11.507	-14.376	-12.144	-14.204	-13.584	-13.503	-13.131	-10.702	-13.946	-14.478	-12.67	-13.959	-14.015	-13.738	-14.016	-14.229	-11.78	-14.422	-13.351	-13.21	-13.67	-12.119	-13.632	-15.605	-14.823	-13.958	-14.627	-12.516	-13.37	-13.408	-12.168	-13.527	-13.657	-14.031	-11.894	-14.88	-13.181	-13.01	-12.419
-10.82	-11.284	-10.346	-10.338	-12.183	-12.107	-10.927	-13.845	-10.18	-11.437	-11.559	-10.77	-11.373	-12.645	-11.377	-11.742	-11.468	-11.936	-11.31	-10.447	-9.5839	-11.384	-9.8778	-13.076	-10.611	-11.514	-8.6304	-14.082	-10.049	-10.21	-10.066	-12.658	-11.975	-11.043	-11.652	-8.8975	-11.164	-12.99	-13.305	-12.47	-11.59	-10.884	-10.251	-11.011	-13.358	-11.567	-12.131	-13.136	-10.735	-12.592
-12.256	-8.6195	-8.4645	-9.9106	-8.7877	-9.1166	-9.5159	-9.9102	-10.681	-9.3948	-8.5866	-9.2221	-9.2657	-6.9235	-8.3652	-8.8813	-11.041	-10.222	-10.521	-10.666	-9.0449	-9.1689	-8.7833	-13.365	-7.7878	-12.535	-8.1722	-10.141	-12.021	-9.5459	-10.804	-10.655	-10.32	-7.6546	-7.1658	-7.6228	-11.011	-5.9003	-10.12	-8.7629	-9.0807	-9.9464	-8.9033	-8.5831	-7.7683	-7.5452	-9.673	-10.657	-9.741	-8.9102
-3.2071	-6.0939	-0.80356	-3.1642	-1.0664	-4.5399	-4.7609	-3.0282	-3.8915	-2.2484	-6.09	-3.1336	-4.7224	-4.0199	-6.531	-4.8286	-4.2112	-5.7268	-2.7707	-4.4056	-3.2499	-4.7975	-3.0438	-6.2933	-4.7495	-5.0302	-6.3523	-4.9346	-3.9152	-4.5264	-5.3947	-4.6182	-4.9323	-1.7939	-3.8227	-5.039	-5.1043	-1.3819	-2.9644	-3.5789	-3.3893	-3.5089	-4.1934	-3.8606	-2.2194	-4.6159	-2.8429	-3.8151	-3.9101	-8.0516
-1.9604	-3.0559	-2.9817	-2.5685	-2.0861	-3.1228	-1.395	-2.6842	-3.5915	-3.5023	-1.7665	-2.6195	-2.4582	-4.6205	-3.1888	-3.7834	-4.1592	-5.6276	-1.4514	-2.1846	-3.9367	-2.2553	-1.2275	-4.8107	-2.7346	-4.9825	-3.9495	-3.0524	-2.8519	-3.9685	-3.0441	-4.8122	-0.86652	-2.978	-4.0362	-4.0486	-2.9058	-3.5964	-3.6459	-2.7837	-3.8076	-1.2231	-3.2969	-3.8467	-3.6501	-4.2593	-2.7028	-2.117	-2.1023	-3.6603
8.9997	7.668	6.475	5.5374	11.082	7.4433	7.4885	9.9108	7.0877	7.9677	8.2278	8.2556	9.3106	6.8792	10.716	6.0034	7.6267	7.503	6.8011	7.0666	8.1828	7.84	6.6352	6.3976	7.4245	9.331	6.8677	7.6604	6.1671	8.9186	8.1933	7.9075	8.3134	7.5862	7.8106	8.643	7.8807	8.1587	6.8322	7.8291	8.6566	7.8871	7.5181	7.1094	8.3718	6.3913	7.4668	7.7473	8.0647	8.4973
-12.938	-14.753	-14.77	-15.788	-15.074	-15.351	-14.81	-14.583	-14.256	-15.526	-15.235	-16.716	-15.582	-17.344	-10.849	-13.121	-14.822	-14.285	-14.642	-14.672	-14.819	-13.74	-16.695	-15.721	-13.578	-15.446	-14.944	-13.895	-17.244	-16.611	-15.936	-17.019	-12.74	-12.777	-15.505	-14.003	-14.354	-14.022	-13.797	-16.393	-13.544	-13.982	-15.831	-14.688	-15.847	-12.674	-14.299	-14.391	-15.566	-13.928
-13.078	-12.388	-13.885	-11.188	-11.023	-10.502	-13.749	-14.615	-13.258	-12.173	-14.226	-13.183	-11.401	-16.019	-13.202	-12.662	-12.997	-15.492	-10.957	-12.884	-11.081	-14.068	-14.123	-15.49	-11.757	-13.013	-14.434	-13.144	-11.647	-13.996	-14.53	-14.42	-14.04	-12.792	-13.676	-13.289	-11.982	-10.218	-13.147	-13.758	-12.169	-11.934	-12.75	-12.957	-12.97	-11.92	-11.778	-14.599	-12.965	-15.631
3.109	1.1614	1.4057	1.177	1.1612	2.8128	1.5988	0.80099	0.39641	1.1386	4.3567	1.1743	0.86481	1.3336	1.5139	2.9346	2.0025	2.6486	-0.088456	4.7195	4.703	2.5701	2.8022	1.5038	0.18396	0.64103	1.6867	2.8178	4.3993	2.157	2.0564	0.57539	0.53573	-0.45159	1.9773	1.518	1.7183	3.0438	3.2828	1.6235	2.8004	3.2386	3.0875	3.803	3.3987	1.4846	1.3072	1.3261	2.0455	4.1884
-1.6249	-1.7566	-1.3524	0.40541	-0.82741	1.5383	0.29704	-1.5753	-2.4768	-2.5533	0.35859	-0.56789	-1.378	0.87887	0.28515	-1.968	-0.35808	-0.83961	-2.158	-1.6332	-1.0364	-1.8475	-1.1059	-1.9458	-0.90434	-1.9058	-3.6866	-0.79994	-1.8758	0.40508	-1.6592	-1.0795	0.82311	-2.9633	-1.9046	-3.4006	-3.4947	-4.3135	-1.7921	-2.8462	-1.8557	-1.6934	-3.6442	-1.1262	-1.2433	-1.0353	0.53044	-0.95786	-1.0735	0.88657
3.0715	4.9193	0.46626	2.2187	1.6308	0.57548	1.6195	2.4572	1.291	3.2845	1.8397	2.9134	2.9041	2.2201	1.8581	2.0925	2.6491	1.2327	2.0826	0.30787	1.8048	3.79	0.025525	3.5191	3.2137	2.1164	3.8745	1.2665	0.71262	0.253	0.92846	2.0503	0.7474	2.9531	2.7801	3.4022	0.60796	1.144	2.3718	-1.1593	1.7671	1.0498	3.3191	2.8624	1.7053	3.0969	2.8932	1.1996	0.92437	2.4196
-13.689	-12.899	-13.324	-13.657	-12.547	-12.403	-9.5001	-12.414	-13.703	-14.781	-14.64	-14.12	-11.148	-12.344	-10.696	-11.701	-14.33	-12.141	-12.803	-13.848	-13.438	-11.459	-12.977	-11.843	-11.414	-11.368	-11.876	-15.128	-14.134	-12.371	-11.859	-13.991	-9.7515	-11.548	-12.204	-11.371	-14.015	-14.361	-12.881	-12.854	-14.969	-15.142	-13.507	-13.788	-12.045	-11.742	-12.37	-13.308	-12.56	-10.752
-2.265	0.58257	-0.4124	1.6053	0.92586	-1.9438	0.074764	1.0468	-0.0089357	-2.6923	1.0769	0.95971	-8.0124e-05	-0.17123	-0.34722	0.65602	-1.3724	-0.25875	0.084122	0.71346	0.75128	0.52007	2.1402	-0.68667	0.47247	-1.5849	-1.4125	-0.54603	-1.7727	-0.24568	1.6423	-2.3515	0.3596	-0.20228	1.5481	-0.55508	-1.5384	-1.0448	-1.4629	-1.628	-1.0751	1.2645	-0.95709	-2.2358	-1.2104	0.034195	0.64019	0.38852	0.35241	-2.0353
-1.6335	-5.3108	-5.0217	-5.9318	-4.6968	-4.0711	-5.0942	-4.7237	-2.2988	-5.4026	-4.9628	-5.0243	-4.2097	-3.9735	-3.6481	-4.873	-4.4614	-4.0886	-4.2162	-6.1118	-3.8419	-5.3931	-4.5897	-3.8775	-4.5968	-4.2206	-5.706	-4.8554	-6.7703	-7.4346	-5.378	-4.2696	-4.8624	-4.8972	-6.4985	-5.5227	-4.9128	-4.5253	-4.9086	-7.5132	-3.8943	-5.255	-3.5253	-3.0341	-3.5616	-4.1955	-5.9142	-5.1362	-4.1845	-3.1868
7.4352	5.6567	8.764	8.2554	7.8624	6.0708	8.5957	7.6868	6.332	8.0815	8.9602	8.1835	6.9672	8.0176	7.4426	6.4211	8.2225	6.7047	6.3802	9.2366	9.8237	7.1258	8.8479	7.8589	8.687	8.8976	10.026	7.9044	6.4189	8.0595	6.3802	7.7554	6.3499	7.4784	8.4752	7.3079	6.9785	8.481	8.8209	8.5241	6.8248	8.6005	8.7317	10.391	8.7822	6.7124	7.1723	9.6754	7.617	11.454
-11.37	-10.04	-11.468	-13.283	-8.4587	-10.526	-9.4671	-12.545	-9.4074	-12.762	-13.297	-11.322	-12.043	-9.2745	-10.522	-10.426	-11.291	-11.773	-9.7246	-9.2622	-9.7979	-10.977	-13.002	-12.234	-10.893	-9.2337	-10.654	-11.136	-11.852	-10.302	-11.405	-11.895	-11.913	-13.688	-9.7083	-9.4316	-9.9427	-11.259	-9.8894	-12.378	-10.249	-10.661	-8.6652	-12.368	-8.898	-12.046	-9.3942	-9.8812	-9.1217	-10.801
0.82222	-0.39198	-0.75068	-0.11742	-0.034563	-2.2429	-0.16326	0.045944	-1.2787	-0.48935	1.0349	-2.4023	1.2302	0.55475	1.8913	2.5437	-0.42815	-0.9183	-0.68462	-2.0176	0.97316	0.44	0.18144	0.84057	0.46301	0.98051	1.2091	-0.12957	-0.59115	-0.60016	-1.1031	-1.4862	-0.78391	0.083645	0.40032	-1.2682	0.70624	1.196	1.9189	-0.94718	0.38178	1.7456	-2.0068	-2.2185	-0.34732	-2.2406	-1.7495	1.4787	-1.2565	0.70101
-4.3699	-4.8139	-4.5941	-4.7571	-5.5299	-5.5217	-5.1906	-4.3914	-4.5429	-2.3134	-4.1692	-5.0814	-4.095	-5.5743	-2.0178	-5.1013	-3.7483	-4.0203	-6.7582	-3.6394	-4.0826	-1.7225	-3.5266	-5.5469	-2.519	-5.1052	-3.9545	-5.6076	-4.1123	-5.6418	-3.5427	-4.7902	-2.2465	-3.8312	-5.5527	-3.6045	-3.9613	-3.9046	-4.7052	-5.5241	-4.0689	-4.5525	-2.7392	-3.1807	-3.6256	-2.2607	-3.925	-4.2854	-4.0757	-2.6397
9.9675	7.0535	7.2508	8.5801	8.8684	8.2778	9.3948	10.89	8.9295	6.919	7.7444	7.973	8.9294	7.2299	8.6591	8.9149	9.0619	9.0096	7.5786	8.9161	9.9564	7.101	10.624	8.3553	7.3193	7.5995	7.2561	8.2714	7.0226	7.7679	8.2073	9.436	5.8221	7.6842	8.7056	7.9771	8.1047	9.0374	8.6107	7.2689	8.8094	7.1481	7.9773	7.6967	9.395	8.9415	6.8593	6.9396	4.9438	8.6511
3.171	4.5681	1.3709	1.3345	1.7173	2.5514	3.6552	0.14358	0.37003	1.4178	2.5591	4.5463	2.8439	1.7371	2.936	0.1172	1.9898	2.9578	2.205	4.1249	5.1492	-0.10842	5.5809	2.899	2.8961	0.21979	0.064511	0.97576	3.6585	1.9107	3.9135	1.3735	-0.20965	3.4166	3.8429	2.3223	5.0307	1.7132	1.283	2.9401	-0.87219	2.7218	1.3129	-0.096758	3.3797	1.4684	0.16805	2.6305	3.5966	-0.02028
0.8242	-2.1816	-1.8029	1.0829	-1.2316	0.55823	-0.012226	1.5985	1.0407	-0.075245	0.19942	0.089542	0.57703	-0.17242	2.5641	-1.4438	2.5729	1.4521	-3.0662	-0.81943	2.9284	-1.5904	0.51326	1.6842	0.43027	-0.59799	-1.5108	-0.38949	-2.1024	0.084493	0.93435	0.53849	-1.0097	1.6869	0.23219	1.4856	-1.672	-1.4893	-1.8224	-0.26862	0.71651	-1.4397	0.45982	0.64354	1.1358	-0.67245	-0.50024	0.66198	-0.078969	0.76768
-0.073636	-2.3187	-0.27632	-0.83317	-1.9565	-0.0058467	-1.2704	-1.2583	-1.0654	-0.71775	-3.5365	-0.46279	-3.2624	-2.9411	-0.87517	-1.9277	-2.1626	-2.0866	-1.3965	-3.4743	-2.2818	-1.7526	-4.2076	-2.2231	1.8802	-2.2066	-1.0253	-2.3879	-3.4411	-2.9641	-2.2789	-2.2202	-2.7492	-3.0444	-1.1336	-0.52963	-1.0841	-2.806	-0.25294	-2.9667	-3.9047	-2.7275	-3.9915	-2.7101	0.056216	0.83128	0.66389	-2.0737	-1.3564	-1.2328
8.6606	8.9447	5.1266	7.0916	10.282	6.6335	7.7482	8.6735	8.8534	8.0565	7.3868	8.7094	7.8998	6.3892	7.7549	8.3832	8.0297	7.9201	7.7129	8.5905	8.928	7.8474	8.6388	8.0854	8.2501	7.0443	6.1754	8.2667	5.0908	10.226	7.4678	10.157	8.5226	6.8284	4.4836	7.1655	8.1482	7.0829	8.9878	7.9586	8.5869	6.9909	9.4683	8.6622	7.5341	8.6266	9.358	9.2831	8.9411	6.2859
-13.171	-14.092	-14.627	-15.367	-12.529	-15.036	-13.445	-15.213	-15.176	-14.181	-15.426	-14.727	-14.579	-14.466	-14.092	-16.052	-16.04	-13.508	-17.077	-14.663	-13.102	-15.031	-12.675	-15.043	-15.85	-14.315	-14.892	-14.286	-13.743	-15.528	-10.976	-15.257	-16.018	-15.211	-17.159	-13.133	-14.326	-13.916	-15.074	-14.863	-14.301	-15.642	-16.231	-14.357	-14.836	-13.41	-13.565	-15.894	-15.668	-13.494
6.7943	3.9949	4.6119	5.8056	3.8478	6.791	6.7997	4.9735	5.8121	5.3035	7.9374	4.5499	3.3531	6.6086	6.007	5.6234	6.6075	6.0077	7.3846	5.4755	5.0073	5.3984	6.1276	5.4469	6.7824	5.8557	6.6437	4.8301	5.2363	5.09	6.22	5.8218	6.1033	6.4809	3.4347	3.7544	6.608	4.0015	3.6432	5.4021	5.6315	6.2068	6.8708	3.3665	5.7696	4.8126	4.7179	4.5389	6.2943	7.0792
-10.145	-10.176	-11.912	-13.701	-12.324	-12.964	-11.269	-12.264	-10.176	-11.032	-10.584	-11.742	-11.966	-10.937	-9.7316	-11.192	-11.863	-11.599	-9.1499	-10.914	-9.846	-13.284	-11.47	-12.836	-12.68	-10.998	-11.114	-9.9051	-12.475	-12.915	-12.175	-11.935	-11.68	-11.712	-10.708	-10.29	-11.818	-12.89	-12.432	-10.161	-9.9656	-11.845	-12.298	-13.023	-11.153	-12.037	-9.4424	-12.849	-11.644	-11.771
0.99425	-1.379	-2.1363	-0.30969	-2.64	-1.8962	-2.7461	-0.74475	-1.1813	-2.565	-2.1854	-1.7692	-3.9218	-2.2659	-2.1552	-3.4685	-3.8365	-2.7074	-2.1763	0.84878	-0.29131	0.063853	-0.78643	-1.7562	-2.1518	-2.2024	-0.58041	-1.2143	-0.96501	-0.093642	-0.9173	-0.13444	-0.37785	-1.7868	-0.47544	-0.85171	1.2586	-2.0067	-2.6415	0.49755	-2.1575	-2.6777	-2.0867	-1.4309	-3.1308	-1.7978	-1.6459	-0.30767	-2.462	-1.4846
-11.319	-12.429	-11	-12.183	-13.029	-11.662	-11.573	-10.87	-11.717	-13.828	-11.993	-10.869	-9.629	-12.445	-13.521	-11.949	-9.9859	-13.032	-11.869	-11.543	-12.282	-10.815	-11.198	-9.0829	-10.63	-11.721	-10.209	-11.981	-12.378	-13.081	-12.222	-12.135	-10.322	-12.546	-9.8068	-12.648	-11.489	-12.401	-11.471	-11.711	-10.824	-12.646	-12.505	-11.301	-14.378	-11.32	-12.624	-13.13	-11.79	-9.6502
-1.015	-0.78357	-1.1371	-2.8466	-2.0415	-2.1296	-3.742	-2.2726	-0.52582	-2.946	-2.0184	-3.3315	-1.1756	-0.26393	-4.0645	-1.6893	-0.5142	-2.8272	-2.9683	-1.1003	-2.6611	-0.27185	-0.48943	-1.7889	-1.064	-4.9988	-1.8079	-0.24907	-0.66276	-2.6293	-1.8302	-2.7211	-2.2112	-0.085168	-2.9024	-1.2886	-2.5966	-1.1577	-0.13084	-1.052	0.24702	-2.1543	-1.9171	-1.2968	-2.5341	-0.94054	-1.6733	-3.6181	-2.2412	-1.0213
-19.941	-21.867	-21.746	-21.764	-20.949	-20.686	-24.186	-22.667	-22.371	-19.446	-22.879	-19.186	-22.601	-22.232	-22.186	-20.474	-20.492	-19.309	-19.685	-20.486	-23.27	-21.623	-21.68	-21.561	-19.581	-21.201	-20.372	-20.868	-21.143	-19.502	-19.351	-20.275	-20.001	-18.999	-22.222	-20.539	-19.224	-20.882	-19.613	-21.477	-20.773	-20.286	-22.35	-22.525	-21.317	-21.18	-20.1	-20.09	-18.811	-19.53
-0.77268	-0.99781	-0.47836	-2.5235	-1.9025	-2.4332	-1.9951	-0.96976	-0.70943	-4.1094	-1.579	-4.0486	-1.2165	-1.2531	-2.3729	-1.5644	-0.038713	1.539	-1.0165	0.68329	-0.66323	-1.7653	-0.15566	-1.0537	-0.82356	0.32478	-1.5288	-1.596	2.2621	-2.9839	-1.0292	-1.7992	-0.65074	-0.33611	-3.6401	-2.5112	-3.5242	0.54015	-2.0457	-2.072	-1.8853	-2.3687	0.099617	-2.627	-1.1679	-1.779	-3.1185	-0.97788	-2.8218	-3.8285
-13.552	-13.844	-13.569	-12.955	-12.984	-14.464	-15.291	-14.091	-13.455	-13.156	-14.843	-12.543	-13.111	-13.019	-13.802	-12.698	-13.502	-13.349	-11.735	-13.572	-12.498	-14.444	-13.351	-12.771	-12.072	-12.669	-13.082	-12.41	-13.052	-13.386	-13.681	-12.634	-13.057	-13.607	-12.529	-13.457	-14.212	-13.576	-10.382	-13.329	-10.865	-12.755	-13.464	-12.193	-13.307	-14.583	-14.61	-13.572	-13.233	-14.2
9.5789	11.552	10.421	11.011	11.201	8.5571	11.834	9.1415	10.525	10.005	10.528	8.8272	10.122	10.989	10.735	10.487	8.7751	9.8757	8.8118	10.466	9.7778	8.8877	8.6296	9.6331	11.866	10.371	7.2634	10.011	9.2798	8.2003	8.9388	9.916	9.6519	9.3783	9.9325	10.506	8.8118	8.8824	10.642	8.1627	10.272	10.341	8.7341	8.6582	11.111	9.8437	10.169	9.5393	8.7428	10.669
-1.9664	0.05494	-0.28228	-1.8442	-0.32433	-0.26529	-0.52038	-0.49736	-0.52145	1.7598	-1.0527	2.0902	-0.7699	-1.2234	-0.13058	0.32506	-1.57	0.069341	0.16841	-1.2464	-2.7173	1.9809	-1.2401	-1.9601	0.38434	-1.7529	0.22941	-0.16541	1.0537	0.17695	-0.38164	0.50906	-0.83166	-0.35638	-0.30762	-0.59962	1.147	-2.2482	0.11846	-1.9477	-1.3175	0.43197	1.3058	0.80664	-0.34279	0.24945	-2.466	-1.0844	1.3985	1.6739
8.07	6.3877	9.0058	9.4102	7.9866	7.5633	5.7895	6.5566	8.1797	5.0542	7.1047	7.4731	4.7662	8.617	6.4845	7.3543	7.8489	9.0307	5.1369	6.4554	7.7787	7.2959	8.8725	9.5195	6.3549	6.3507	6.0147	9.4385	7.676	8.7481	8.2527	6.6196	6.6137	9.3317	8.5039	5.7947	7.9833	9.4924	7.0255	8.3421	9.1849	6.3549	8.4015	6.2143	6.7617	9.0482	8.3953	7.285	8.7023	8.2098
-2.1159	-2.1487	-1.4625	-4.3064	-3.216	-1.7542	-3.1679	-4.1784	-2.3856	-3.1777	-4.0977	-2.8946	-3.0183	-2.1871	-1.9983	-3.029	-4.1851	-2.5799	-2.0705	-4.5189	-1.9362	-2.4051	-2.7542	-3.893	-3.3315	-3.4888	-3.369	-2.7142	-1.3907	-1.9767	-2.1699	-3.5231	-2.0311	-3.2891	-1.8117	-3.6506	-2.415	-1.4367	-1.3612	-2.2662	-6.1331	-4.2604	-3.8087	-6.4561	-2.1498	-2.9905	-3.7337	-2.3868	-3.273	-4.5588
-12.645	-13.138	-11.308	-14.025	-13.4	-15.638	-11.39	-15.311	-13.015	-13.048	-13.145	-14.339	-14.7	-12.333	-16.582	-11.29	-13.704	-12.572	-13.846	-10.909	-12.892	-12.768	-13.167	-14.423	-14.322	-12.839	-13.609	-14.144	-12.953	-13.605	-14.872	-13.305	-14.338	-12.306	-14.294	-12.665	-13.51	-10.987	-14.881	-13.817	-14.409	-11.987	-12.903	-12.227	-13.199	-13.502	-12.391	-13.894	-15.667	-12.759
-2.5784	-5.3055	-1.0101	-2.0262	-5.6332	-2.674	-4.4273	-4.4619	-4.8408	-2.0529	-1.7865	-1.8539	-5.324	-4.0792	-3.428	-2.2574	-2.2024	-2.1054	-4.0214	-3.9062	-1.5375	-3.7528	-1.2568	-4.3328	-3.9291	-4.168	-3.2564	-4.715	-2.0268	-3.725	-3.6113	-2.1066	-3.8398	-4.2162	-1.3038	-4.4511	-3.1423	-2.81	-2.9549	-3.3852	-1.6928	-3.068	-3.3629	-4.2958	-4.7327	-3.471	-2.968	-2.7195	-3.4494	-4.7398
-12.755	-12.45	-12.759	-12.579	-10.55	-11.401	-12.094	-11.064	-12.003	-10.643	-10.561	-13.946	-11.943	-11.625	-9.5161	-11.346	-11.528	-10.058	-13.122	-10.53	-12.975	-11.782	-8.3689	-11.075	-12.835	-10.616	-13.281	-11.71	-12.592	-13.29	-8.8949	-10.837	-11.751	-12.095	-10.222	-12.526	-12.43	-11.916	-10.652	-11.289	-10.659	-14.484	-14.019	-12.757	-13.334	-12.45	-12.24	-11.071	-12.214	-12.329
-9.5105	-8.8725	-8.6715	-9.531	-9.701	-8.1068	-10.178	-9.3934	-7.5431	-8.7808	-8.4121	-8.8122	-8.5234	-9.9158	-8.6701	-8.9393	-9.0773	-7.724	-8.6122	-12.067	-8.2313	-9.828	-10.281	-9.5567	-10.707	-7.679	-10.163	-8.4728	-7.9531	-9.9645	-7.7246	-7.296	-10.44	-10.671	-11.606	-9.0947	-8.523	-8.2031	-10.272	-7.5794	-9.4567	-9.266	-10.535	-11.697	-8.5952	-8.7978	-10.218	-9.9139	-8.525	-9.3519
-1.8805	-4.3722	-2.3734	-2.0475	0.15385	-2.6341	-0.20851	-3.2989	0.68798	-0.96637	-4.0982	-0.70399	-0.97443	-1.4248	-1.7901	-0.025303	-2.1673	-2.7155	-2.1222	-2.305	-1.7386	-3.6081	1.0238	-2.1019	-1.6957	0.23805	-0.15472	-5.2728	-1.8308	-1.1495	-0.93248	-0.13763	-1.4047	-2.1246	-2.9003	-1.5451	0.15269	-1.2136	-2.5088	-2.9084	-0.61245	-1.1592	-0.87893	-3.5394	-4.0075	-2.4759	-1.6817	-2.9681	0.28029	-2.9645
-14.403	-14.847	-15.887	-15.697	-15.746	-15.332	-16.371	-15.793	-15.088	-14.332	-14.822	-15.134	-14.687	-14.894	-13.336	-13.71	-16.063	-14.834	-14.279	-12.451	-15.012	-14.16	-16.11	-15.818	-14.445	-14.364	-14.233	-14.367	-14.232	-13.137	-14.028	-12.914	-12.471	-16.751	-14.931	-13.166	-14.595	-15.158	-15.037	-15.634	-16.928	-15.422	-15.672	-14.117	-13.319	-12.755	-15.769	-16.666	-15.413	-13.96
-3.8101	-3.5268	-2.9974	-3.3754	-2.0747	-3.693	-1.1506	-3.1899	-3.628	-2.8681	-2.7055	-1.5992	-2.5796	-1.9904	-3.1388	-4.1734	-1.5434	-1.5724	-3.5875	-3.634	-2.1233	-3.1475	-4.2857	-3.3131	-1.5929	-4.4682	-2.4967	-2.8863	-4.3709	-2.7824	-1.2009	-2.4153	-3.0112	-2.7419	-2.0653	-0.71319	-2.7816	-1.6328	-2.5247	-3.1311	-0.12641	-3.533	-1.7325	-1.1346	-1.5632	-1.8141	-2.5567	-2.4088	-4.0349	-2.1651
0.56861	1.4938	-1.3142	0.37893	-2.9147	-0.19525	-0.24477	-0.44832	-2.5341	1.5224	-1.6975	0.42023	-1.0666	-0.96125	0.76896	-0.40503	0.28744	-0.3245	1.1254	2.1505	1.1055	1.1192	-0.65295	-0.33771	-2.5335	-1.4319	1.7621	0.25734	0.1892	-0.42889	1.7899	0.43726	-1.1557	-1.2627	1.2448	2.3422	-2.235	-3.095	0.56067	1.7577	-0.24264	2.6095	-1.2518	-1.4784	0.93394	-1.2618	-0.61515	1.7536	-2.6142	-0.55264
-9.8726	-7.3259	-9.9882	-6.888	-5.8902	-5.5088	-7.4208	-5.9991	-8.4813	-7.489	-5.72	-9.0079	-7.4422	-7.7644	-7.58	-7.5766	-9.2177	-8.0452	-8.6138	-8.5212	-8.1482	-8.0433	-5.9643	-9.3426	-6.3561	-7.1929	-7.8358	-7.4254	-10.351	-7.4188	-9.3722	-9.4152	-7.8563	-7.3066	-4.0986	-7.9964	-8.663	-9.2415	-9.4986	-7.1926	-7.3477	-5.9892	-6.6307	-7.3521	-4.8904	-8.6678	-7.5525	-8.2892	-8.2423	-8.4191
-2.5138	-3.3398	-2.5815	-4.7155	-3.832	-3.0379	-2.5841	-3.9047	-3.1122	-2.0383	-2.8346	-3.964	-2.3836	-3.524	-1.0892	-4.2302	-2.946	-4.1394	-3.2326	-1.2852	-4.3513	-4.4658	-2.593	-5.0958	-5.3691	-3.4853	-4.2474	-2.3388	-3.853	-4.7056	-1.9998	-3.6873	-0.39419	-4.6292	-3.9775	-3.3345	-4.0298	-2.0432	-3.529	-1.1563	-3.8535	-2.0562	-2.5305	-4.711	-2.1518	-0.9387	-2.5632	-3.4794	-1.903	-4.4652
-1.7592	-2.1259	-1.6157	-2.6072	-0.83305	-1.1603	-1.8834	-1.4143	-1.8039	-1.5489	-3.6982	0.88624	-3.8885	-1.6704	-2.5309	-1.4337	-2.2352	-4.9918	-3.0915	-1.5124	-2.7158	-0.79416	-3.4741	-1.149	-2.1084	0.28886	0.56606	0.095699	1.4657	-1.5621	-2.1605	-3.1098	-2.4906	-2.8034	-2.036	-1.7732	-1.1308	-2.424	-3.5906	-3.092	-0.097761	-3.8324	-0.34436	-2.439	-2.5344	0.76026	-2.7678	-2.237	-1.544	-3.1867
-5.4939	-6.7272	-6.7658	-8.4838	-7.559	-5.2481	-7.6881	-7.7552	-6.5177	-8.0984	-6.0493	-5.7951	-7.3758	-7.3931	-6.6403	-8.7154	-6.0432	-5.3763	-5.2875	-4.6516	-6.9317	-5.8468	-6.7715	-5.5491	-8.6985	-7.3596	-6.6201	-8.7323	-4.62	-6.4174	-7.048	-7.2394	-6.6733	-6.4534	-7.747	-6.7966	-7.8146	-6.5239	-5.9296	-6.887	-6.1219	-6.0034	-4.6609	-7.0656	-6.4807	-6.7873	-6.7628	-7.189	-5.5985	-8.3352
-1.5054	-1.7507	-2.9637	-4.2181	-2.9945	-5.4763	-0.87028	-2.3421	-1.3064	-4.5693	-1.85	-3.3635	-4.1592	-3.8249	-3.2406	-1.8962	-0.8223	0.011183	-3.4755	-3.2387	-1.5765	-2.2262	-3.2482	-1.3466	-2.5546	-2.0807	-3.4998	-3.9837	-4.3949	-0.32095	-3.5783	-2.1828	-3.3726	-3.1039	-3.0616	-4.118	-4.5252	-3.6111	-3.2889	-5.9847	-3.2612	-4.5007	-5.2784	-3.0079	-3.3841	-4.5321	-2.8916	-3.617	-2.3715	-3.8293
-0.70235	-1.058	-3.0534	0.055974	-1.1062	0.36554	1.0054	1.5998	2.3164	-3.0566	0.9409	-0.45135	0.92781	0.92423	-0.64428	0.033227	1.3239	0.11513	1.5004	-0.18559	-0.71446	1.6219	0.057175	-0.95699	0.96096	1.7171	-0.43175	0.010541	-0.97633	-0.030217	-0.32119	0.096757	0.69755	0.79093	-1.232	0.34458	-1.5651	-2.018	0.84778	0.29374	-0.76299	-1.2677	-1.2804	-1.1757	0.20874	-0.607	0.060217	-0.41062	-1.9141	0.68924
-9.6223	-9.2595	-11.377	-13.045	-12.362	-11.88	-8.8922	-12.196	-11.044	-9.5829	-9.3043	-11.52	-10.193	-11.212	-12.443	-11.694	-12.1	-10.877	-10.519	-10.436	-12.943	-11.245	-11.622	-12.901	-12.489	-10.836	-7.6539	-11.305	-9.749	-8.9153	-8.8149	-10.67	-8.5216	-11.689	-11.429	-10.686	-12.864	-11.211	-9.0308	-9.5645	-11.982	-8.936	-9.7405	-11.703	-12.922	-8.4871	-13.111	-9.3144	-9.9081	-11.067
1.1776	1.6036	0.34381	0.61657	1.8275	3.901	0.88305	1.4188	0.89133	2.8372	0.85845	1.4265	0.33147	1.5674	1.0725	1.2909	5.1229	2.0354	4.0084	4.2013	2.0274	3.4436	0.98758	1.0574	3.0099	3.9577	3.5158	2.4899	2.8052	3.4441	-0.38051	1.1038	0.72769	-0.31973	2.0204	1.9543	1.3895	0.89802	2.3235	0.986	2.3857	2.3525	2.0825	3.004	3.4714	0.91131	2.8341	2.3982	2.6239	2.1379
5.3036	6.83	7.5511	3.9438	5.7354	5.9047	5.678	6.5248	4.1974	6.0109	3.1152	5.8067	4.85	7.3741	5.7884	3.2341	6.1025	6.3017	3.6634	6.522	6.0929	5.0822	6.7738	9.172	5.5912	4.5266	5.2571	6.9745	6.7898	6.6945	5.5339	5.9799	6.1525	7.2553	4.3553	6.6631	6.3732	5.8851	5.0204	4.6599	5.5502	6.5612	4.7196	6.7917	5.1364	5.1943	6.5195	6.8545	5.574	2.8819
-3.7392	-1.2386	-4.879	-2.6825	-1.9387	-1.9883	-3.9607	-4.0878	-3.0708	-4.2456	-1.7619	-4.4827	-6.4115	-3.3399	-4.143	-3.7226	-2.7809	-3.7533	-4.2412	-4.5656	-4.5882	-3.7904	-3.3776	-4.5104	-5.0883	-2.4468	-3.1525	-2.9719	-2.4223	-2.6618	-5.3129	-2.6645	-5.3203	-1.8759	-1.9968	-3.6758	-5.4684	-4.0809	-4.5445	-3.8253	-3.7445	-3.2324	-3.3991	-4.682	-3.2669	-2.4019	-3.5385	-1.9743	-2.8559	-3.2382
-5.1639	-7.4131	-6.017	-4.4242	-2.9407	-6.6426	-5.1211	-6.5113	-6.4979	-8.0087	-2.4017	-5.5016	-3.9629	-5.8138	-5.2655	-5.0842	-5.1238	-3.624	-5.8016	-8.5273	-5.3293	-3.5821	-7.267	-7.2328	-6.4897	-3.6756	-4.6908	-6.0538	-4.5968	-9.1298	-7.6522	-6.1678	-5.3613	-6.8114	-6.636	-4.288	-6.1275	-6.0968	-6.1685	-4.5557	-5.4564	-5.924	-6.7299	-6.3208	-4.9736	-6.4308	-7.0803	-6.4782	-7.7934	-5.2599
-6.1509	-9.172	-8.3412	-8.9554	-9.4667	-10.286	-11.059	-10.595	-9.6389	-7.4003	-9.9611	-10.38	-9.5969	-8.2729	-9.4968	-9.0596	-10.745	-12.2	-9.5877	-8.8907	-8.8939	-9.7892	-8.9253	-10.042	-8.4722	-11.575	-10.432	-6.5296	-8.8323	-11.897	-8.9512	-12.345	-8.3213	-8.0757	-9.1181	-11.506	-8.5479	-8.805	-9.6273	-9.8365	-7.6944	-11.132	-9.6497	-11.608	-8.7884	-8.3547	-11.324	-9.7205	-10.712	-10.019
-21.174	-23.579	-21.873	-23.252	-21.046	-23.977	-21.309	-22.111	-20.92	-24.135	-21.937	-21.576	-23.42	-23.163	-20.953	-23.569	-23.514	-21.736	-21.241	-21.796	-21.654	-24.112	-21.882	-21.615	-23.977	-24.706	-23.059	-23.508	-23.848	-22.958	-21.406	-20.858	-21.973	-23.569	-23.354	-22.998	-22.454	-22.435	-23.155	-22.08	-21.186	-21.424	-23.315	-21.014	-21.93	-21.998	-21.356	-22.368	-22.836	-20.557
-10.565	-10.091	-12.563	-10.814	-10.554	-11.733	-11.271	-12.193	-11.797	-9.7616	-11.736	-12.854	-14.545	-12.954	-12.563	-12.604	-11.316	-11.531	-11.859	-12.673	-11.086	-10.225	-11.196	-13.659	-12.726	-12.847	-11.624	-12.159	-12.25	-12.179	-10.515	-10.29	-12.357	-10.52	-12.954	-11.661	-13.038	-12.417	-11.688	-10.293	-10.761	-12.352	-12.436	-11.713	-10.974	-12.964	-12.276	-11.197	-12.733	-12.506
2.7889	-0.82145	0.22151	2.4751	1.9528	0.41984	2.0467	-1.6474	0.36608	-1.0935	3.5701	2.9957	-0.25391	-1.4571	1.1159	2.8552	2.7174	1.7804	1.9656	0.28973	1.0099	-0.54682	2.3791	1.1893	0.93243	1.303	2.9433	0.13552	-1.0702	0.82281	1.7856	0.5815	1.4899	1.8811	1.878	1.7402	0.3923	2.5719	-0.74893	0.076977	1.2937	2.2974	1.4601	0.89933	1.6542	1.851	0.61875	1.3971	-0.071126	0.36512
9.7369	11.769	9.0679	10.214	11.105	9.8767	10.08	10.157	10.361	8.5722	10.838	7.4339	11.584	11.905	9.489	9.7146	8.6553	8.8599	9.1357	10.383	7.6261	9.6018	12.507	10.422	8.5465	12.927	9.3754	11.175	9.6251	8.6386	11.643	9.9585	9.8907	9.1568	12.152	10.815	10.34	10.276	10.621	9.8872	10.27	9.6556	10.821	10.308	8.6652	10.017	9.1475	11.323	11.597	10.613
6.1521	7.781	4.7797	7.648	4.1622	5.7702	3.3243	4.6757	4.6171	8.5182	9.9735	6.1492	7.6662	4.8128	5.7352	4.3182	4.9257	5.3683	4.7914	5.7818	6.7056	3.0932	4.1686	4.7217	6.6856	5.6276	5.6225	2.9276	6.7326	6.5056	5.4763	5.3816	6.8009	4.4237	5.2191	6.7122	3.7597	5.601	6.4308	4.3318	5.1605	4.9249	6.8467	6.073	7.0627	5.0172	6.9068	6.2307	4.4687	5.8684
-10.085	-11.829	-10.221	-10.796	-9.3885	-10.333	-10.225	-9.1154	-10.186	-10.519	-10.598	-11.785	-10.113	-10.446	-11.276	-10.333	-10.476	-10.087	-10.262	-11.363	-12.791	-10.468	-12.23	-9.9046	-11.229	-13.591	-12.044	-11.108	-12.506	-10.589	-9.6009	-9.426	-9.7226	-9.8769	-11.92	-13.23	-9.5248	-7.9863	-9.7684	-11.084	-10.387	-9.8128	-10.536	-8.8663	-11.117	-10.483	-11.138	-11.76	-11.42	-10.48
-3.7788	-3.8975	-2.0553	-2.2231	-2.7562	-2.822	-3.7074	-3.9034	-2.0533	-2.7388	-2.1137	-4.1791	-2.8112	-2.975	-1.3166	-2.2131	-4.5028	-1.5601	-1.8512	-4.3251	-2.9804	-3.3986	-1.1753	-3.1501	-2.9313	-4.518	-2.4466	-4.6858	-2.8595	-1.0157	-1.6309	-3.2183	-3.4772	-0.95074	-1.4458	-3.2998	-3.4171	-2.1673	-3.804	-3.4909	-2.7096	-2.4001	-3.5427	-4.2032	-2.2129	-1.5073	-5.0525	-3.836	-0.74473	-2.5797
-4.3528	-3.6493	-3.6116	-2.8062	-2.5125	-2.2596	-3.3205	-4.2355	-2.4661	-4.3522	-3.44	-2.6798	-3.9813	-3.9881	-5.1337	0.64173	-4.977	-4.1637	-4.6135	-1.8617	-3.8878	-3.0304	-2.7123	-2.0357	-3.7321	-3.2491	-2.4117	-1.2274	-4.9516	-3.3496	-1.7712	-3.7272	-2.6008	-2.5443	-3.6699	-2.3408	-4.5449	-3.2039	-2.1714	-3.8204	-1.9549	-2.9547	-1.9086	-4.5771	-0.49282	-3.0749	-3.4435	-3.4677	-3.7444	-2.6162
7.6452	5.8684	8.4233	5.005	7.0621	4.4828	7.8983	7.4482	8.3939	4.8403	6.6111	6.8389	5.6206	5.6445	7.5226	5.82	8.7674	6.5536	4.1031	3.8642	6.4418	7.286	6.4783	7.7268	7.0601	4.1262	6.1869	7.5687	6.7141	5.4991	4.1088	6.6236	8.901	6.6789	6.6396	7.1219	9.2908	7.137	4.1996	9.2576	5.2643	6.6036	5.2342	7.5956	8.3355	8.5345	5.1921	4.809	7.556	5.9521
-4.8703	-4.774	-4.2722	-3.1429	-2.8294	-3.1268	-3.7933	-4.9785	-7.4916	-4.9703	-4.6064	-5.3433	-4.1554	-4.8643	-4.1978	-2.3261	-4.3685	-3.5572	-4.76	-3.2124	-2.2113	-6.1591	-4.4074	-6.7668	-5.071	-5.4332	-5.2182	-4.5953	-4.4716	-2.8358	-4.8134	-1.9087	-3.9785	-4.6305	-4.3588	-3.3496	-4.6059	-4.132	-4.0139	-4.6128	-3.5098	-3.2507	-5.5388	-2.8929	-4.5514	-1.5205	-6.7448	-3.8656	-4.2782	-5.4213
-9.314	-9.5531	-8.1192	-8.8312	-9.3123	-8.7546	-9.4832	-10.153	-10.453	-10.66	-9.9208	-8.2192	-7.8662	-8.2433	-8.9609	-10.851	-6.481	-7.5443	-10.011	-8.6128	-9.765	-10.178	-8.0128	-8.8387	-7.5683	-7.3698	-9.8771	-8.2737	-8.429	-8.9564	-7.4639	-8.3256	-5.0267	-8.7314	-8.9536	-8.6015	-9.2191	-10.621	-9.7979	-8.7588	-6.2631	-7.2395	-8.6045	-10.02	-7.6211	-7.681	-10.511	-11.926	-8.2671	-8.5469
-12.503	-12.37	-10.728	-12.092	-10.633	-11.961	-10.563	-10.965	-12.709	-10.42	-11.05	-8.8936	-11.976	-13.062	-11.022	-13.35	-13.682	-12.189	-10.962	-12.733	-11.436	-15.021	-11.988	-12.26	-12.61	-9.948	-12.241	-8.7632	-12.438	-12.762	-13.021	-11.486	-11.981	-13.016	-11.136	-14.053	-12.458	-11.854	-10.978	-12.766	-11.753	-10.974	-13.626	-12.668	-12.077	-12.909	-8.7837	-12.229	-13.767	-14.078
4.9851	5.354	6.4152	4.4947	5.3858	5.1619	5.0074	6.0153	6.701	6.811	8.0693	8.419	5.7245	4.9529	4.8119	7.119	6.9086	6.5414	5.8917	3.8989	3.4134	5.3154	5.8743	5.8327	5.4682	7.0692	6.6166	5.7243	6.5869	4.596	6.502	6.1481	4.9052	5.5445	6.2575	6.3442	4.9106	6.7486	5.0626	4.723	5.6369	5.8976	6.1584	8.3765	7.2232	5.9492	5.8445	5.08	6.2773	3.7371
3.7515	2.1664	1.8797	0.073377	-0.39892	0.98863	1.8625	1.7055	-1.6041	0.013701	0.69354	1.499	0.96811	2.5985	2.8515	4.114	-1.1879	2.4067	1.9564	2.5765	0.81873	-0.029049	0.015662	-1.5944	1.8863	0.14537	1.1331	1.2089	2.429	-0.65242	2.101	-1.7542	0.96194	0.51915	0.49807	1.0626	-0.31665	-0.4883	3.2726	1.8491	0.24123	-0.1137	2.255	1.0544	1.6608	1.9027	0.3779	-1.3248	0.25249	1.3355
-2.519	-3.4178	-3.7503	-3.8357	-2.8402	-1.9947	-3.7648	-3.1863	-3.2995	-3.7389	-4.5258	-5.0883	-2.0711	-0.94606	-4.2056	-4.1238	-2.2846	-5.2887	-2.8317	-2.7099	-3.9959	-3.8395	-2.1351	-3.1058	-2.0319	-2.0025	-4.9942	-2.2041	-3.3928	-2.861	-2.2527	-1.9914	-3.9253	-3.0779	-4.1828	-3.143	-1.1779	-2.8239	-3.3304	-3.8592	-3.5195	-4.8444	-5.1231	-3.9748	-0.70407	-3.3884	-3.5814	-2.8838	-3.0826	-2.0709
-4.0825	-4.2997	-5.0489	-5.3695	-3.3578	-5.0496	-6.1406	-3.4399	-7.4401	-4.5596	-3.3072	-4.7573	-2.2153	-2.7642	-4.5393	-4.1577	-4.9304	-7.1038	-4.2133	-4.0841	-2.5155	-3.3058	-3.0896	-5.0061	-4.1518	-5.6522	-1.9151	-1.9768	-2.9653	-1.3232	-5.8645	-4.0645	-5.0771	-4.7136	-3.6085	-2.8949	-4.3354	-4.5092	-2.9607	-3.8596	-4.2613	-4.7851	-3.2895	-1.9755	-3.2622	-3.9203	-4.4326	-2.7422	-3.8235	-2.0846
-4.6094	-3.2629	-1.3128	-3.4042	-3.2297	-1.5129	-1.9665	-1.3837	-2.7503	0.80647	-0.80903	-0.788	-3.5147	-2.6536	-2.941	-0.76672	-3.2901	-3.0718	-2.8619	-0.56136	-1.8558	-3.0451	-3.178	-0.72306	-2.5162	-3.2045	-2.1642	-0.039777	-2.9335	-2.512	-2.058	-1.8873	-2.2751	-2.6001	-0.58196	-1.8498	-3.0877	-3.4223	-3.6535	-3.0851	-1.479	-2.9475	-1.9113	-1.2124	-0.5661	-1.6104	-3.5323	-1.4364	-2.216	-1.5892
-2.8479	-5.9718	-4.0732	-3.1038	-4.448	-3.2028	-3.3966	-4.6424	-4.109	-3.9849	-3.4359	-5.7235	-2.9247	-4.6986	-3.5585	-5.8077	-3.6857	-4.5625	-2.4383	-5.8328	-4.6566	-5.2749	-2.7291	-4.8092	-2.9159	-5.2177	-3.0651	-3.7806	-4.8503	-5.9994	-4.7142	-2.4386	-5.0738	-4.5143	-4.7153	-3.7514	-6.0899	-2.657	-3.1375	-2.774	-5.7737	-3.6742	-5.8162	-3.0242	-2.7883	-5.1195	-3.0877	-3.1486	-4.4712	-4.2664
2.7364	1.7858	-0.062847	0.09392	2.7137	3.4941	2.3968	3.4234	3.0641	4.4705	2.2085	2.3559	2.6429	2.3419	2.0137	3.5147	0.56703	1.3807	2.511	-0.082375	1.2014	1.3485	2.3736	0.70403	2.3323	2.1294	3.4588	0.84569	1.4105	1.5003	2.1123	0.9829	1.6894	1.7923	3.5301	4.2157	1.0134	0.51326	2.1426	2.5537	1.6345	0.31731	2.5224	2.3378	2.1315	2.3493	2.3702	1.7272	1.0951	2.3092
7.71	9.0864	7.8038	6.177	8.7753	7.678	7.3106	8.015	9.5815	7.541	7.0722	9.1777	9.1621	8.8058	9.2205	10.553	8.2748	8.4686	9.3887	8.2465	8.2288	10.095	7.8232	10.016	7.6609	8.6525	8.929	9.1349	7.5986	8.5428	7.8852	6.2486	6.8579	8.3602	8.8802	8.8098	9.8895	7.9589	9.0568	8.687	9.9093	9.1647	8.3591	6.4382	8.9646	8.9626	9.5528	9.0627	9.2488	7.9122
-4.0914	-3.3238	-4.3335	-1.5347	-3.9	-4.8259	-6.2242	-4.6175	-6.8625	-4.2589	-4.8926	-3.6445	-4.2519	-3.9645	-6.1575	-4.6312	-5.3159	-3.8026	-7.0117	-5.1982	-3.9735	-3.1724	-4.3156	-0.99533	-5.8166	-4.2758	-5.611	-4.016	-5.8827	-3.8456	-5.0728	-4.0671	-4.6808	-2.322	-5.519	-4.1847	-5.5611	-4.2023	-4.8208	-4.1652	-5.2381	-4.5568	-5.8891	-3.4657	-4.5569	-4.0291	-6.7125	-3.7126	-5.9338	-5.5344
-11.621	-11.803	-12.148	-10.525	-11.684	-10.22	-13.816	-10.209	-10.94	-11.886	-10.8	-12.174	-12.169	-10.181	-11.284	-12.345	-11.067	-12.06	-10.886	-12.176	-10.97	-12.017	-11.403	-12.142	-11.881	-12.477	-12.133	-11.665	-13.305	-12.528	-12.81	-12.614	-11.585	-11.901	-10.418	-12.422	-11.671	-12.235	-10.216	-11.258	-12.089	-11.151	-9.9516	-12.264	-10.798	-9.2851	-10.523	-10.03	-9.7679	-11.817
-5.4359	-5.7015	-5.6617	-7.0112	-7.999	-6.8328	-5.8907	-5.2125	-4.1409	-5.2243	-5.8552	-5.9504	-5.7758	-6.6448	-6.9659	-7.7002	-7.5768	-6.1088	-5.472	-6.8998	-6.1762	-4.0363	-7.7447	-6.5826	-7.781	-6.1415	-5.8948	-4.5173	-4.7448	-8.4078	-6.1015	-7.8568	-4.5169	-7.9645	-5.9814	-8.5714	-7.9615	-6.3876	-6.9653	-6.4626	-6.2568	-6.2908	-5.5088	-5.6291	-6.8612	-6.4808	-7.4362	-7.6134	-7.6981	-5.6997
-9.8892	-8.644	-9.2002	-8.6185	-6.3861	-7.5313	-7.705	-7.9074	-8.7287	-9.6963	-5.5692	-7.636	-8.0785	-9.0346	-6.2621	-7.5661	-7.9028	-8.4088	-8.0196	-6.7288	-4.4564	-8.249	-6.8832	-6.3462	-7.0846	-8.0778	-5.8369	-6.8088	-6.5021	-8.5225	-7.8379	-8.0137	-8.2308	-9.453	-6.7589	-7.8487	-4.5292	-6.8655	-7.5706	-7.3696	-5.7466	-9.748	-8.1817	-6.082	-9.4767	-6.5777	-7.1851	-8.8351	-6.9344	-6.6339
-0.43449	-0.54401	-3.3622	-2.6381	-1.3456	-1.388	-2.9415	-2.463	-4.072	-1.3994	0.70622	-2.3358	-1.5138	-0.85119	-2.0248	-0.45835	-2.7599	0.1257	-2.5974	-0.64676	-2.2604	-1.1761	-2.8379	-1.7853	-2.5403	-3.6978	-1.6825	0.52494	-2.4068	-1.0826	-2.3195	-2.5551	-0.69533	-1.9514	-3.6537	-1.9243	0.6949	-3.712	-3.1027	-0.6298	-3.9675	-2.9479	-2.7341	-2.5334	-0.18659	-2.8428	-0.72327	0.29313	-0.96942	-2.8217
4.3415	4.4494	5.2659	2.8721	3.3116	3.198	5.7093	5.9835	5.1759	3.1236	3.9796	5.1039	4.9344	5.9298	4.6751	4.4313	3.9841	4.1494	7.013	4.9409	3.1657	4.8768	5.4498	5.522	4.5448	2.4092	3.4556	2.9229	3.3437	6.1545	3.4193	4.1439	3.6855	1.8347	4.9426	6.4259	2.6003	3.0469	4.6336	3.3202	6.4197	4.2318	2.7092	4.8137	5.1916	4.7673	2.374	2.0378	2.8889	7.0753
-12.564	-10.969	-10.406	-12.633	-9.7926	-12.003	-12.536	-11.015	-10.087	-11.457	-12.715	-11.527	-10.761	-13.082	-11.534	-12.729	-11.577	-11.255	-11.97	-12.391	-10.601	-11.225	-11.739	-11.962	-10.091	-10.009	-10.311	-10.955	-11.88	-12.408	-9.7489	-12.243	-12.961	-12.393	-11.518	-9.3555	-10.874	-9.2135	-12.049	-11.598	-11.677	-10.603	-13.268	-9.6341	-12.1	-13.7	-10.638	-10.515	-13.283	-11.604
-5.1904	-4.2879	-4.683	-4.4767	-5.532	-0.71235	-3.1121	-0.6636	-3.8379	-2.3361	-2.8262	-2.4283	-3.0087	-2.5988	-3.1607	-4.562	-4.0666	-3.3368	-2.9089	-4.5934	-2.282	-2.7033	-3.205	-3.8075	-4.669	-3.3053	-2.8691	-5.3399	-4.7807	-3.6854	-3.7895	-2.2363	-3.2946	-4.0985	-3.2579	-3.235	-4.6098	-2.4214	-3.4502	-1.908	-5.3329	-5.3538	-5.015	-3.4944	-3.8693	-4.5109	-4.9936	-2.3431	-3.6725	-3.5261
-1.2824	-1.5863	-0.66273	-3.1165	-1.7756	-1.528	0.68448	-0.81052	0.44762	-0.57279	-0.85232	-0.72245	-0.38859	-2.4277	-1.8152	-0.031486	-1.3337	-1.2366	-0.59722	-2.1939	-4.0552	-1.7215	-2.2141	-0.70533	0.52682	-0.45409	-2.0569	-2.9764	-1.8111	-4.4507	-0.85755	-0.77943	-2.2155	-1.0812	-1.5852	-1.0127	-3.0218	-3.2327	-0.72492	-1.3649	-1.7317	-1.7517	-1.7514	-2.9779	-1.6058	-2.3717	0.073265	-1.4023	-1.5815	-3.1957
-3.8148	-2.6425	-1.9939	-3.5161	-1.5136	-2.68	-4.704	-0.92878	-0.97802	-5.6854	-1.8953	-0.75453	-1.5471	-2.8956	-3.4971	-3.8399	-2.7719	-2.6922	0.58712	-1.8598	-0.64609	-3.3833	-1.9416	-2.0671	-2.6067	-0.88665	-0.13379	-3.1756	-1.2946	-2.2249	-1.862	-1.3489	-2.0901	-1.3125	-3.6707	-3.5685	-2.1909	-1.3727	-3.4571	-2.7132	-2.1609	-2.7359	-3.5259	-0.36438	-3.0148	-2.2454	-1.4572	-3.1554	-1.5699	-2.3615
7.1987	6.2954	7.2066	8.6611	7.3411	6.2185	7.4069	7.4949	6.0689	6.3686	5.9828	6.8779	8.8274	6.7359	7.1284	8.2934	4.6596	6.627	6.6501	8.1481	7.0681	6.4767	6.2882	6.119	8.1196	6.5267	7.8166	8.1357	6.8063	6.8588	5.3572	7.2402	6.7273	6.9357	6.283	5.6143	5.7604	5.3536	8.0629	9.3088	5.5753	8.2082	8.1593	5.9183	4.9872	5.7994	6.1908	6.5672	8.4852	7.1674
3.3614	5.9206	5.9638	5.2003	5.4861	5.1437	5.3316	4.3392	5.1361	5.0329	4.5254	4.7321	4.3741	5.4841	5.1242	5.3247	6.2613	6.1324	3.1603	3.4952	5.4277	5.2522	3.1489	2.7722	3.2918	6.1291	2.8313	4.0784	3.63	1.7514	3.5495	3.0512	5.6985	3.6646	4.5032	6.2156	1.8735	5.2476	6.0584	2.1271	5.7085	5.1783	3.7135	4.5311	7.5116	5.9221	7.1005	5.0392	3.3784	4.6668
0.78593	1.3177	-2.334	-3.352	-1.1448	-2.435	-2.024	1.3492	-2.5864	0.055944	-3.1209	-2.3712	-1.187	-2.1058	-2.3353	-1.9408	-1.1458	-2.0718	-0.95796	-2.3792	-0.12935	-0.46269	-2.5408	-3.6313	0.63394	-2.1138	0.18676	-0.24309	-0.69122	-1.3677	-1.2433	-1.245	-0.97549	-1.3632	-2.2589	2.3866	0.30216	-0.59059	-2.2645	-2.0273	-2.3894	-0.044284	0.093663	-3.0283	-3.0576	-2.2186	-2.7406	-0.88607	-3.1134	-0.53834
-5.8396	-6.5087	-6.2553	-2.9806	-7.5472	-7.1585	-6.0236	-4.8285	-3.7999	-5.2911	-5.9054	-2.274	-6.3123	-6.5002	-5.4109	-3.8261	-7.9399	-5.8728	-5.7631	-6.7479	-4.2957	-6.324	-6.3307	-5.2671	-4.148	-6.4073	-2.9852	-8.1607	-6.1591	-6.776	-2.8214	-5.5272	-3.1334	-5.8644	-5.8312	-6.6244	-8.7991	-4.7384	-6.4057	-4.8771	-6.4536	-5.6283	-4.614	-6.0139	-5.739	-5.5691	-1.9616	-6.8239	-6.2579	-5.9869
-11.424	-8.761	-7.5257	-6.9723	-11.647	-11.457	-6.5046	-9.5793	-11.151	-8.8757	-7.215	-11.428	-9.6014	-9.8964	-9.1898	-7.8168	-10.257	-9.0353	-9.5147	-9.1962	-11.06	-10.621	-9.7524	-10.271	-9.6635	-8.1211	-10.488	-7.4922	-9.0397	-7.4257	-8.3552	-9.9358	-9.5768	-10.441	-9.2309	-9.8026	-10.914	-8.7259	-10.126	-8.1727	-7.7275	-9.1471	-8.8839	-9.9802	-9.5733	-9.9734	-8.2837	-10.203	-8.0807	-7.3374
-12.492	-11.541	-15.114	-12.316	-11.231	-12.011	-13.447	-13.425	-11.982	-14.133	-14.177	-11.801	-14.467	-15.893	-11.815	-13.56	-15.146	-13.353	-13.489	-12.448	-12.003	-13.938	-10.622	-11.929	-12.743	-14.44	-11.946	-14.274	-13.224	-13.672	-11.937	-11.269	-12.77	-14.074	-13.713	-11.818	-14.506	-14.199	-11.78	-14.259	-12.269	-12.8	-14.019	-12.07	-12.873	-14.258	-13.604	-10.247	-15.319	-12.675
-7.5226	-6.0403	-6.1298	-6.0397	-7.2663	-8.0301	-7.4686	-4.2333	-5.8264	-4.1183	-7.1208	-4.6669	-4.823	-6.2238	-5.3499	-3.8163	-5.1953	-5.7297	-7.235	-5.8115	-3.7217	-8.0873	-6.3331	-6.231	-4.9404	-5.622	-4.702	-5.8866	-5.2699	-5.9987	-5.3181	-5.8139	-5.1805	-7.3692	-7.5493	-3.7454	-4.3604	-4.5427	-6.6526	-4.4526	-6.0641	-4.4689	-6.2558	-5.88	-7.0533	-8.2566	-5.6272	-2.9948	-5.986	-4.3691
2.245	2.1571	4.0992	0.99975	3.3881	2.7341	2.8176	2.2725	2.9686	2.046	3.0039	5.1888	1.6793	3.2246	3.4633	3.9416	1.5273	5.1628	4.2482	3.94	-0.439	3.7293	4.6832	2.5333	3.4944	3.5606	1.9621	2.7183	3.4517	3.216	5.1149	1.8543	3.4993	6.3645	4.8427	2.5232	0.78918	3.1292	2.3639	3.965	4.2648	1.6598	2.8628	2.6405	2.0414	3.8881	2.7734	2.8218	2.9197	2.5041
-10.813	-12.718	-14.636	-14.391	-11.749	-15.159	-13.528	-15.417	-12.411	-14.11	-12.949	-13.438	-13.235	-14.719	-13.494	-12.876	-15.481	-13.943	-12.672	-12.661	-13.898	-14.227	-14.436	-14.723	-14.54	-13.277	-13.847	-13.99	-15.193	-12.843	-15.024	-12.551	-12.846	-12.731	-15	-11.168	-12.747	-13.574	-14.368	-12.968	-12.755	-11.662	-11.59	-12.753	-14.635	-14.58	-11.479	-13.65	-12.895	-12.403
0.44405	1.6436	-1.378	1.0563	1.0973	-0.26953	-0.8948	-0.8583	0.71367	1.3064	0.34794	-0.50616	-0.18149	1.4268	0.22414	0.17899	1.839	0.89975	2.9544	-2.0321	0.011285	1.6625	0.31259	-0.55343	0.99091	-1.1761	-0.37545	-0.61093	0.63718	0.56595	0.43671	1.3339	-0.52848	-0.2048	1.5072	0.24177	-0.18913	0.61873	3.9422	0.83852	-2.6293	0.81925	1.5315	-0.42003	-3.0319	1.0052	2.9534	1.3497	-1.0353	2.1307
-2.4175	-2.5229	-4.8464	-4.2344	-4.2913	-4.795	-6.0278	-2.3043	-4.1964	-3.519	-3.9571	-3.8936	-5.2532	-3.7584	-4.7259	-4.3395	-5.126	-6.5044	-5.8287	-6.4201	-6.848	-2.0535	-5.8656	-6.9424	-6.5842	-4.0192	-4.354	-5.5152	-4.2456	-3.5428	-6.402	-2.7176	-4.5725	-5.1184	-5.4717	-4.0012	-5.0805	-4.9856	-3.6805	-3.3034	-4.0506	-4.9603	-3.3275	-5.1218	-4.1335	-2.7601	-2.703	-4.4732	-5.4948	-3.9518
12.368	6.8909	8.3361	8.918	10.735	10.924	7.924	11.059	9.6505	10.407	11.383	9.637	7.1854	9.5223	10.644	9.0845	9.1796	8.6255	8.5419	8.1618	7.3401	10.004	10.283	10.847	9.5992	9.261	10.447	8.9082	9.0265	9.9792	8.2923	9.24	10.18	10.488	9.7179	11.042	8.1181	9.0101	10.838	10.327	9.881	11.565	9.0525	7.4541	8.2762	9.5516	9.6788	10.875	8.1083	9.6665
-10.526	-9.5562	-8.0455	-9.3326	-9.3402	-10.137	-7.8778	-7.0967	-8.8122	-9.9375	-6.6703	-9.0891	-9.286	-7.2914	-8.1485	-8.998	-6.6469	-9.7546	-9.5205	-8.5593	-9.4985	-6.8714	-8.7183	-10.103	-8.1519	-8.5273	-9.2598	-10.009	-9.0811	-8.4049	-9.8888	-7.3965	-10.253	-9.2862	-7.2498	-10.691	-9.4303	-12.663	-8.5518	-10.008	-10.481	-9.1687	-11.227	-9.6545	-9.3809	-8.1609	-11.013	-8.5389	-9.1071	-8.766
-2.9753	-3.3458	-5.0522	-3.0617	-2.4206	-2.227	-0.63109	-3.4976	-3.0627	-2.8754	-3.5506	-3.7725	-4.9619	-4.1702	-2.6229	-5.2424	-4.7316	-5.1907	-6.6046	-3.9949	-2.8206	-4.616	-4.8252	-3.0798	-4.8384	-2.9511	-3.9335	-5.3656	-6.761	-5.8744	-3.1521	-4.3928	-3.5865	-4.3767	-4.7218	-4.146	-3.4198	-2.2803	-6.7138	-2.6789	-4.9033	-2.1567	-4.391	-2.9486	-3.4228	-4.5979	-4.3209	-5.0956	-1.1715	-3.9563
0.047455	-2.346	0.6109	-0.40096	0.38444	-2.037	-2.6184	-0.82953	2.6404	-0.50412	-1.2305	-0.16015	0.54978	-0.18628	-0.037278	-0.56374	-0.00034014	-0.090387	0.59499	-0.92584	-0.56137	-0.051291	-0.62443	0.078418	0.022816	0.41442	-0.059098	-1.3347	1.636	1.3725	1.3755	3.0862	-1.0659	1.7849	-0.99843	-0.4583	1.1359	0.38011	-0.20734	-0.6582	-1.3216	0.48195	1.486	-0.084689	0.80262	0.38449	1.6791	-1.7006	-0.2713	0.73718
-7.4667	-10.3	-9.0834	-9.5912	-8.9312	-8.7192	-8.1217	-8.2824	-10.572	-6.4111	-7.9179	-10.175	-10.128	-7.3782	-9.8662	-10.114	-9.0858	-12.166	-8.0607	-5.6473	-11.352	-10.094	-9.9209	-8.9726	-10.014	-9.2942	-8.2039	-9.2639	-9.935	-10.444	-7.6633	-9.1169	-6.5958	-8.3346	-8.6497	-6.878	-9.0821	-7.7016	-9.3268	-8.3259	-9.2786	-9.7128	-8.6422	-9.7186	-7.1777	-9.641	-8.9927	-9.1948	-12.316	-6.6699
1.6135	0.25017	-1.5294	-1.7662	1.8278	0.12061	0.4612	0.53744	1.0076	1.7645	-0.64349	-2.2969	-0.12647	1.4111	2.2093	-1.6194	0.85404	0.96255	0.98871	-0.45945	-0.92658	-0.89019	0.16374	1.9762	2.6594	2.2183	-2.4846	-0.23732	-0.77489	0.7005	0.22747	-3.6042	-1.193	-2.478	-0.88025	-0.071508	-1.0582	2.3551	0.85005	-0.28465	0.27099	1.298	0.81813	2.1148	-0.48124	1.5967	-0.24847	0.52487	0.82477	0.094861
-4.2687	-1.8719	-4.1092	-3.3226	-2.9588	-3.4705	-3.8334	-3.6409	-1.47	-3.7021	-3.2083	-5.2799	-3.0117	-4.1873	-4.0535	-2.7032	-2.435	-3.1135	-3.1314	-3.1847	-3.4921	-2.6661	-4.9618	-4.5501	-2.2325	-4.5024	-4.5248	-1.4814	-2.6649	-2.6379	-2.3175	-1.9036	-2.1321	-2.3645	-3.6045	-1.3553	-2.3846	0.088495	-3.918	-4.9701	-4.1232	-3.5011	-3.9991	-1.9439	-6.3305	-3.431	-3.7489	-5.3835	-5.1608	-2.9959
-2.2194	-0.068968	1.2882	-0.56795	-0.038966	-2.9827	-1.934	0.026591	0.030217	-4.8497	-1.1565	-2.4362	-2.2078	-1.9868	-1.2527	-0.25118	-1.2188	0.62696	0.2495	-0.30379	1.2776	-0.47374	-0.56805	1.3817	-3.2257	0.67205	-2.0079	0.95043	-1.4718	-2.3376	-1.3594	-1.2145	-1.3154	-1.6974	-1.3925	-0.51853	-2.2014	0.63179	-1.0257	-0.82519	-0.14374	-1.6817	-1.2728	-1.1436	-0.61717	-1.9762	-0.87962	1.3876	-1.285	-0.92109
-9.815	-9.2991	-11.077	-9.8223	-9.5231	-11.144	-9.4808	-11.315	-10.214	-8.9381	-11.782	-8.8772	-9.8799	-8.6461	-8.154	-8.5351	-8.6897	-10.143	-11.003	-11.183	-8.4481	-12.807	-9.996	-9.1931	-8.5979	-8.2351	-8.0724	-9.1218	-10.87	-12.05	-10.338	-12.457	-12.059	-10.3	-10.521	-9.9578	-8.9675	-7.453	-10.665	-10.08	-11.242	-11.316	-9.7312	-9.3487	-12.263	-10.416	-11.274	-9.5193	-10.183	-10.022
-11.408	-12.327	-10.768	-9.3309	-10.155	-11.068	-11.822	-11.385	-10.936	-12.252	-11.366	-13.357	-9.556	-13.307	-13.562	-11.35	-11.425	-9.1869	-10.75	-11.205	-11.822	-11.398	-11.448	-10.005	-10.5	-11.954	-13.035	-12.403	-10.038	-13.169	-11.555	-10.961	-13.922	-11.655	-11.458	-13.868	-12.084	-12.448	-12.668	-12.498	-11.338	-12.395	-13.691	-9.3152	-13.801	-9.4689	-9.5588	-10.158	-13.583	-13.358
7.1005	5.0635	4.5067	6.3326	6.027	6.0554	8.448	7.1605	7.6807	7.467	6.4883	5.8164	8.2572	8.5254	6.1813	5.2647	5.5007	5.8094	6.3309	8.4791	7.803	5.4569	4.4159	9.5959	6.7408	7.3237	6.8038	7.5129	6.3336	5.3132	5.2373	4.6407	7.698	7.5936	7.9237	5.4781	6.4249	7.4483	7.0303	7.1221	7.8028	6.5609	4.9899	6.7345	4.5669	8.8022	7.0269	5.2769	8.6041	6.7285
1.2238	0.98209	2.2226	1.4427	3.1583	-1.1435	2.8278	2.5542	-0.62354	1.027	-0.31455	1.268	0.91626	-0.61156	2.2676	0.21633	0.028804	1.8498	3.2856	4.2563	-0.15399	1.1553	2.0931	1.0883	1.252	2.0041	1.6724	1.8426	0.26206	1.7409	0.95625	1.0427	1.8482	1.2986	2.4592	2.696	1.1019	4.4788	0.25697	-0.58753	1.8417	2.5201	1.2203	0.25267	1.9413	1.2551	0.38245	0.64962	1.8303	-0.42639
6.6798	8.3785	9.199	6.8853	9.0208	7.1592	6.585	8.7459	8.1212	8.7011	6.8221	9.1789	7.6614	7.2319	7.4775	9.0856	6.1358	8.4831	8.737	6.4138	9.8133	9.5901	9.6661	9.2681	9.804	6.2617	8.3231	8.4901	8.3788	6.3591	6.6484	8.5269	7.8156	8.483	7.1417	6.5447	8.5673	7.9259	9.207	10.03	8.5952	9.4411	8.7768	7.2006	9.3003	6.8011	7.5626	9.3411	5.9898	6.6881
2.4556	3.8185	3.1728	3.8279	2.6245	1.6951	2.6796	1.8738	3.2794	0.62196	3.2363	1.858	2.3128	2.5843	4.0566	3.1689	2.3028	2.7843	1.5694	4.2697	2.2379	1.159	1.1138	2.4659	1.0419	0.48722	3.4952	2.7208	3.2179	-0.93087	2.1634	0.29897	4.7574	4.6292	3.4129	4.9352	2.2717	4.0234	1.553	1.6558	1.6434	1.1422	1.3814	2.6554	3.9702	1.7259	2.5852	3.176	6.8926	3.7946
-0.19189	-1.3526	-1.6052	0.47824	0.26138	-0.80721	-0.49981	-0.99389	-0.17039	-1.6671	1.295	-1.4573	-0.93502	0.17051	-2.5338	-0.91311	-0.68889	0.19707	-0.029473	-1.535	-2.1219	0.88911	-0.080216	0.78367	-0.37726	0.36589	-2.8961	-1.5627	-1.887	-1.5803	-1.459	-1.7166	-0.98158	0.38788	-0.4176	-0.94479	-3.3534	-0.85436	1.168	-0.70866	0.0022579	1.0188	-1.6728	1.6524	0.79695	0.29416	-1.0291	1.4525	-2.3928	-0.46759
-9.9176	-9.575	-9.3229	-9.6808	-8.7021	-9.9466	-10.51	-9.2493	-9.78	-8.8981	-10.14	-8.0819	-8.2143	-10.099	-9.6305	-11.397	-8.6559	-9.8263	-8.5476	-6.6585	-8.1401	-10.067	-8.8947	-9.2478	-13.441	-9.7516	-11.843	-8.4621	-8.692	-8.8005	-5.7452	-7.3319	-9.3157	-10.645	-8.8379	-9.1022	-9.2455	-10.736	-9.6942	-11.134	-8.2085	-9.8653	-6.9661	-6.9488	-10.524	-10.718	-7.6277	-9.6085	-9.9745	-10.328
-2.2779	0.69388	-0.058046	0.7694	-1.8769	0.84486	-0.63516	1.2036	-0.86368	-0.48204	-1.5467	-0.5658	0.3365	-0.86768	1.4679	0.74291	1.2584	-0.90399	-2.0683	-0.087156	-4.849	-1.8606	1.9593	0.46228	0.18154	-1.0081	-1.2158	-1.5673	1.4615	0.87747	-1.0683	-0.35123	-0.81546	1.034	0.71546	-0.40243	-2.5301	-0.48316	-1.2798	-0.53641	1.1713	-1.1251	2.2669	-0.095686	-0.4542	-2.5937	-0.86215	-0.48664	0.69715	-1.7651
-2.4423	-0.90006	-2.8812	-2.8294	0.88919	-0.51662	-1.6436	-1.9843	0.32684	-0.12451	-2.2444	-2.9642	-0.51197	0.60717	-0.64203	-1.855	1.2888	-0.53723	-1.2519	-2.987	-0.93238	-1.4172	-2.9508	-0.87273	-1.3812	-1.9315	-2.6799	-0.18861	-1.5091	-0.87901	-2.7165	-1.4046	-2.3993	-1.3804	-2.0506	-0.59018	-0.39788	-0.78085	0.069772	-2.8452	-0.42096	-0.18675	0.12402	-1.8969	-1.515	-2.076	-2.9155	-2.0014	-0.4471	-2.636
1.7504	3.4329	2.7224	2.0531	2.6857	1.8679	1.4708	-0.58688	2.6682	2.1314	0.4271	3.6577	3.4576	1.1535	1.226	-0.1709	2.073	0.75176	1.7723	2.5024	2.6127	2.9177	0.14753	2.5199	2.5409	-0.07584	1.7622	3.3925	0.99002	-1.3779	0.75814	2.1686	1.4746	4.044	-0.021568	2.0629	-0.29406	3.1236	0.32211	3.5971	1.0357	0.21546	2.3526	3.7459	-0.10986	1.7366	0.24396	1.3661	1.3512	0.74942
8.757	10.234	10.182	12.352	11.638	8.5115	7.7412	9.556	11.543	10.367	8.0217	10.064	7.7335	7.7047	10.276	10.846	10.129	11.853	11.508	9.6989	8.1348	9.699	8.3685	11.421	12.841	10.384	9.1658	11.718	11.161	11.319	8.7905	6.816	10.199	13.301	11.846	10.496	9.7597	10.419	8.8864	11.257	10.448	8.9835	8.4584	10.918	9.6549	7.1156	9.6421	10.136	8.8687	9.9102
1.8636	1.7033	1.2142	2.0446	2.7271	1.6673	1.587	1.8574	1.4448	2.285	2.3836	2.081	4.1995	1.8207	1.7326	-0.67221	0.38646	2.2868	1.8245	2.5728	2.2213	1.6922	1.2776	0.16111	1.2896	1.6376	-0.036652	1.2417	1.7694	0.45217	0.27212	1.6949	1.1062	1.103	1.1964	1.48	2.4648	2.3114	1.7212	0.5151	2.6018	-0.53799	1.8751	2.1006	2.2563	3.1286	1.0218	1.3635	1.8891	1.2796
-11.371	-10.524	-10.576	-12.67	-10.979	-11.543	-10.94	-12.449	-11.954	-11.25	-10.819	-10.863	-9.5595	-11.738	-11.901	-9.1157	-10.875	-11.63	-9.6744	-9.5315	-11.159	-10.604	-9.6157	-11.288	-10.451	-9.9113	-10.796	-8.786	-11.585	-8.0806	-12.901	-8.9432	-10.828	-12.088	-8.6468	-12.099	-7.4023	-10.483	-10.283	-11.666	-10.65	-11.714	-9.0505	-10.351	-9.7524	-9.7243	-11.494	-12.529	-11.361	-11.212
-9.4569	-12.658	-11.62	-9.5889	-11.091	-11.512	-12.799	-11.755	-14.58	-11.759	-11.048	-12.409	-9.8072	-10.764	-10.238	-11.783	-13.643	-14.093	-10.678	-12.189	-10.106	-13.62	-9.6923	-11.593	-13.073	-11.193	-11.99	-11.899	-10.691	-12.477	-11.998	-12.732	-10.09	-12.952	-10.713	-10.182	-12.221	-13.851	-10.505	-11.538	-11.457	-12.149	-10.616	-14.358	-11.532	-12.572	-11.331	-13.055	-15.102	-13.234
2.4437	0.065932	2.0493	0.58018	-0.025444	0.17644	-1.4741	0.65796	1.0401	-0.0085118	1.8594	2.2604	0.74742	1.2928	0.22668	-0.83735	-0.96686	-0.89578	-1.1346	-0.72799	-1.9552	-1.1067	-0.87524	-1.0019	0.66341	1.3714	1.7559	-2.683	0.74514	-0.074173	0.23106	-0.12967	2.9097	-1.0074	1.4515	1.576	-0.26732	0.45651	0.091316	-0.31295	-2.1876	-2.1089	3.3181	0.33313	-0.40295	-1.3325	-0.86374	-1.1394	0.70804	1.1278
3.6129	2.3855	5.5625	4.938	5.7641	4.2219	2.0339	4.8537	5.9606	3.3478	2.7675	6.0307	3.1376	2.0123	3.0368	4.6152	4.0732	4.2826	4.7945	3.54	4.9527	4.6322	3.5955	6.0959	5.204	5.7276	4.3161	5.1975	4.7111	3.8939	2.1902	2.9437	2.8442	4.2169	5.448	3.5149	5.3386	5.8749	4.488	3.0075	3.239	5.5096	4.842	5.2987	4.8478	3.6413	3.3565	4.3226	3.179	5.772
2.2367	-1.893	-0.35162	-0.61462	-1.4795	-0.7804	-1.0013	-1.2994	-1.4838	-0.40514	-0.04335	1.483	1.0191	0.008999	-1.4759	-0.45579	0.94194	1.7678	0.4587	0.79829	1.6347	1.3687	-0.34701	1.1244	0.23086	-0.72148	2.1134	0.78108	0.021201	0.48574	-0.17833	-0.059468	0.74097	-0.90213	1.5825	0.11224	-0.17427	0.46524	2.8373	-0.86197	0.75543	1.617	1.8465	0.5834	1.0718	1.4271	-1.1774	0.12017	0.84867	1.9275
5.9352	7.3357	5.8531	3.9584	4.5875	7.5263	6.5386	4.7649	5.4997	4.4255	5.9161	4.8018	5.5346	6.3202	6.3181	5.5009	5.9873	6.1614	5.2444	5.5424	5.4333	5.1812	7.5035	4.6592	5.1456	4.4245	5.0466	8.254	8.1257	5.2014	5.6013	4.8316	5.4218	4.9221	7.3104	6.6781	6.4246	7.4157	5.5167	6.5596	3.6835	7.4507	6.0774	3.9264	7.3648	5.6124	2.9927	4.112	8.0936	6.1051
8.9939	8.1697	4.787	6.4287	7.1184	8.0362	7.4097	8.6046	5.7447	7.0545	5.332	6.271	5.3523	5.3144	5.9088	7.9072	8.7045	7.2308	7.4769	7.3956	5.6285	5.9272	7.9803	4.1342	6.1915	8.4091	5.6213	5.1169	7.9036	7.7885	7.0066	7.0561	7.6397	5.6902	5.9265	7.0732	4.9042	8.1487	9.2006	8.5547	6.4496	9.3649	7.961	7.2019	6.4653	7.364	6.4754	5.7399	6.2192	5.832
0.30574	1.4142	1.0209	2.6194	0.29782	0.39735	-0.52395	1.2162	1.0577	1.152	1.4397	1.5919	0.89986	3.5432	3.7046	2.4966	3.5292	0.81321	1.1587	1.6839	2.9415	-0.18311	-0.97982	2.6024	0.42936	2.1969	3.0983	5.1857	3.5979	4.0164	3.0958	3.4817	1.3117	1.3038	0.65948	2.7121	1.9346	0.15096	1.2566	0.87513	0.78209	1.1205	2.8276	0.69999	2.2582	0.96766	1.7222	1.0847	1.7152	2.2239
-13.931	-15.065	-15.105	-12.806	-12.629	-16.678	-12.921	-12.849	-14.564	-14.592	-13.68	-15.535	-14.678	-14.825	-16.25	-15.859	-15.236	-15.053	-17.127	-13.22	-13.27	-13.51	-15.099	-13.57	-15.622	-13.848	-14.159	-13.084	-14.963	-16.701	-13.938	-13.678	-14.45	-15.834	-13.604	-15.942	-17.1	-13.391	-14.406	-16.079	-12.662	-13.145	-14.396	-13.667	-13.647	-14.294	-18.002	-16.379	-14.555	-14.859
-1.5806	-0.3526	0.068019	-0.34524	-0.13185	-1.7667	-0.9301	-1.0214	-1.3048	0.13616	-0.54005	-2.1109	-1.2637	-1.856	-1.3605	-0.2142	-0.59551	-1.6552	-0.45201	-0.13347	-3.1501	-1.0964	-0.87355	-1.4941	-0.40592	0.16172	-1.3665	-1.5271	-2.0703	0.14262	-2.5717	0.74873	-1.754	-0.16147	-1.2638	-1.989	-1.5274	-0.54513	-1.7616	-1.7292	-3.2871	0.3924	-0.46074	-1.6345	-2.2281	0.39425	-1.6996	-1.5925	-0.50368	-0.064942
-11.762	-12.176	-12.914	-12.033	-11.819	-13.187	-10.717	-12.906	-12.004	-12.427	-10.783	-12.818	-13.21	-10.364	-12.121	-10.584	-12.794	-11.736	-11.219	-13.233	-10.108	-10.486	-10.664	-11.177	-11.101	-13.069	-11.94	-10.982	-13.898	-11.411	-8.4202	-11.22	-10.498	-11.863	-13.317	-9.6783	-11.727	-11.221	-12.119	-13.397	-12.463	-11.125	-10.933	-12.183	-12.368	-11.892	-10.659	-12.212	-10.835	-12.671
-0.5642	-0.40441	-4.5568	0.47209	-3.2379	-2.6662	-2.8662	-3.2348	-2.3292	-1.9075	-0.66341	-5.2808	-2.8539	-1.0878	-1.7408	-2.7214	-0.2175	-2.8205	-1.0889	-0.58972	-3.7506	-1.2292	-3.3549	-3.5354	-3.9314	-2.0043	-2.0162	-0.89789	-2.6049	-2.5366	-1.5176	-1.3862	-2.4362	-2.6667	-4.1242	-2.67	-1.6311	-2.0765	-1.3253	-2.2687	-2.0895	-1.3897	-0.76642	-3.5022	-1.5644	-1.7906	-1.5052	-1.7811	-0.43515	-4.0962
-2.6627	-2.9849	-4.0498	-5.8317	-4.3925	-5.8311	-3.7298	-4.3777	-3.05	-2.5187	-3.0725	-4.8567	-3.4968	-1.7537	-3.6211	-4.822	-6.1233	-2.708	-3.2788	-2.0946	-5.5426	-4.55	-3.8875	-3.251	-2.6203	-3.6366	-1.6318	-4.2665	-4.1842	-3.5711	-3.1477	-1.4075	-2.6088	-1.4641	-3.8292	-4.3735	-4.4732	-5.5058	-2.8795	-4.5778	-4.4734	-3.1455	-3.7755	-2.5814	-5.8737	-4.7985	-5.2092	-3.2831	-4.9066	-3.6724
-7.7561	-7.963	-8.9725	-8.9679	-8.9438	-9.872	-8.5517	-8.7829	-8.8417	-10.15	-8.9078	-9.4099	-10.041	-8.5468	-9.0729	-8.2485	-11.345	-10.234	-9.8452	-8.1819	-9.8798	-8.999	-9.8766	-7.1094	-8.8161	-10.452	-8.3646	-8.8798	-9.7874	-7.6252	-9.4539	-8.993	-10.194	-10.378	-9.1445	-9.6421	-6.7547	-6.9184	-9.4239	-11.484	-11.747	-8.7325	-6.9327	-8.9576	-8.2629	-8.5924	-8.6877	-9.663	-9.5037	-9.6294
6.0412	6.5847	7.6279	7.2806	8.8351	7.1569	6.6536	5.5935	9.4108	9.6715	7.0646	6.8099	8.5074	5.2478	8.81	6.6375	9.7681	6.7195	8.1796	6.671	7.5851	9.3723	6.1182	6.1084	8.6092	6.3963	7.1656	4.048	6.0712	7.7141	8.0845	6.282	7.9638	8.6361	6.3681	8.3172	5.5359	5.4089	6.2866	8.3417	6.7977	7.0026	6.3333	6.6712	8.7996	7.338	5.8838	7.5607	6.7411	5.8859
0.30291	0.0091716	-1.1031	-2.506	-1.0043	0.30551	-2.0609	-2.2886	-0.36092	-0.042704	-1.0234	-0.51169	-2.3867	0.093025	-1.6913	-2.7125	0.28189	-1.5761	-0.51904	0.99623	1.2637	1.4392	-0.32683	-1.2732	-0.86631	0.62968	-2.6017	-0.66123	-2.2378	-2.0438	-0.7302	-0.50891	0.17375	-1.8776	-0.75311	-0.19307	-1.0375	-1.6635	-1.8453	-0.014723	-0.82464	-1.5252	1.0002	-0.066469	-1.5568	-0.3085	-0.17192	1.7627	-1.323	-1.6602
-1.08	-0.10218	-1.5866	-0.5661	-1.9372	-2.2404	0.17587	-0.76407	-2.9349	0.34946	-1.9921	-2.8367	-3.4557	-1.8417	-4.5113	-1.2259	0.97309	-0.12242	-2.8083	-0.33819	-1.2693	-4.4958	-1.0681	-1.9136	-1.2708	-1.0053	-3.7418	-3.9787	-1.975	-2.0181	0.50848	-2.2356	-1.0707	-1.3519	-3.7857	-0.58007	-0.58054	-1.2326	-0.34488	0.4609	-2.6475	-4.1729	0.22144	0.4365	-3.3466	-0.08833	-2.2975	0.34822	-2.8482	0.9736
0.34738	-2.1904	-0.93651	0.87411	0.48408	0.99632	0.80983	-1.1987	-0.0032487	-1.5148	1.593	1.5107	0.66826	1.4643	0.69172	2.6229	0.15313	1.279	3.4808	0.86473	-2.388	-0.88635	-0.76766	0.9331	1.2079	-2.0659	2.612	0.095908	-2.312	0.45126	0.18883	0.01379	1.6712	1.5079	0.28984	0.76106	1.7347	1.1279	0.81601	2.7087	2.0882	1.4689	-1.2007	1.649	1.0276	0.76307	0.88867	-1.3146	-1.3463	0.48692
-1.8085	-1.9082	-1.8613	-3.7712	-3.6989	-4.9711	-1.3296	-2.2879	-3.0222	-0.61597	-1.9903	-2.7214	-2.2001	-1.5613	-3.1997	-4.1975	-3.1021	-5.3094	-0.45138	-4.0291	-1.7026	-3.4902	-2.1157	-1.9407	-1.5345	-3.3326	-1.7213	-2.1048	-2.4615	0.3032	-3.4606	-1.448	0.37685	-2.8823	-0.70289	-1.255	-2.0618	-3.3126	-1.9998	-1.0736	-3.3455	-2.3666	-3.567	-3.7093	-1.3557	-4.2446	-4.3027	-3.5455	-1.3592	-1.9818
5.7296	3.5999	0.18769	3.1966	5.2166	3.9011	4.3189	4.3486	1.4819	4.5324	3.6252	3.7381	3.382	4.3255	2.3327	4.8219	1.5711	1.9158	4.0849	1.3075	0.91583	4.0833	3.3577	1.7967	3.181	3.4206	4.491	1.6813	3.4892	2.4582	3.1714	4.8552	1.0579	1.0843	2.7702	2.8032	3.1973	4.2364	4.733	2.8956	3.3776	3.189	4.8908	2.4404	3.1265	4.1782	2.7227	3.3114	2.7333	3.3237
5.9388	7.329	8.2384	6.009	6.8233	6.7493	7.7158	8.6725	7.1859	5.5875	4.8117	5.6197	6.0422	6.1096	7.9054	7.1462	4.2464	6.8007	6.0745	8.3016	8.692	8.0818	8.3165	6.4864	9.0095	7.2281	6.4855	6.6372	7.4166	9.4908	5.1482	6.4829	6.9354	6.3954	6.1058	7.1041	6.3661	6.2339	7.1859	8.2566	7.2535	7.8033	7.1125	7.2257	4.0013	7.4591	8.5411	7.8734	7.3375	8.1518
-2.0002	-0.41447	-0.82556	0.43405	-1.5921	-1.0977	-2.0819	-2.6937	-0.71928	0.022937	0.62783	-1.5694	-1.234	-1.7944	-1.4314	-1.1654	-0.32921	-0.73285	-2.7413	0.22157	-1.6109	0.84547	0.64726	-1.3123	-2.027	-0.50117	-0.48744	-4.3718	-0.36791	-2.1236	-0.89606	-0.55315	-0.46999	-1.3631	-1.9729	0.16607	-0.89403	-0.90213	-0.65194	-2.6644	-0.20767	1.6257	0.0030429	-0.085566	-0.68784	-1.1886	-1.2987	2.5079	1.2132	-1.0091
-3.4695	-4.4826	-0.52055	-2.2703	-1.9648	-2.0693	-1.4067	-3.2436	-3.8406	-2.7285	-2.7196	-3.4535	-2.7106	-2.5213	-0.31263	-5.0609	-2.5658	-1.0987	-3.6483	-2.4297	-0.90858	-2.0413	-2.9424	-0.74411	-2.4368	-2.5016	-2.7462	-4.4346	-3.0074	-2.4716	-4.4358	-2.3877	-4.3734	-2.2276	-3.4992	-3.0155	-2.6157	-1.8848	-1.7042	-2.2861	-2.6649	-3.3094	-2.0403	-3.2112	-1.7392	-1.0139	-2.2962	-2.1542	-3.1862	-1.4288
-6.4747	-7.749	-9.5769	-7.2877	-8.5592	-7.6973	-9.9484	-9.2367	-9.9938	-8.8963	-8.4133	-7.3915	-8.3696	-7.3145	-9.5288	-9.6829	-7.5824	-5.2682	-5.9237	-8.0405	-5.6595	-4.973	-8.4481	-7.3012	-5.5987	-5.3748	-6.0776	-5.6958	-8.9193	-7.178	-6.8574	-8.5531	-6.2887	-7.8066	-10.632	-10.068	-6.2404	-8.8498	-5.8218	-9.0104	-9.5856	-8.7116	-10.093	-8.6163	-8.2698	-7.8113	-7.0805	-6.1417	-10.121	-5.871
-13.743	-11.406	-14.587	-11.806	-12.813	-11.728	-13.09	-12.297	-10.591	-13.821	-13.883	-13.587	-14.94	-12.349	-11.675	-14.629	-13.302	-11.916	-11.035	-13.423	-13.191	-13.061	-11.737	-11.93	-12.417	-13.623	-11.837	-13.136	-14.316	-12.161	-12.485	-13.321	-12.526	-12.584	-13.539	-10.358	-12.167	-12.536	-15.4	-11.339	-11.487	-14.454	-11.485	-13.444	-12.512	-12.653	-11.317	-13.088	-14.869	-13.346
-2.7884	-3.1253	-1.182	-4.2767	-1.6601	-1.4935	-3.8828	-1.0781	-1.575	-2.2242	-2.3611	-2.8354	-1.6854	-2.7768	-4.4947	-3.5282	-0.5366	-4.508	-2.9528	-3.771	-2.1575	-3.3974	-3.7925	-3.2325	-3.0868	-3.127	-2.3467	-2.3516	-2.354	-3.8796	-1.6276	-3.0439	-2.9974	-2.8317	-1.7225	-3.3324	-1.9982	-1.369	-4.199	-2.5957	-2.7924	-2.9556	-2.0953	-3.8396	-4.4276	-1.4683	-1.3493	-2.1735	-0.70749	-1.2663
-14.121	-11.972	-12.169	-14.75	-12.026	-15.062	-13.808	-12.144	-14.635	-13.65	-14.284	-12.816	-11.029	-14.514	-14.04	-12.895	-13.089	-15.903	-13.305	-13.451	-14.072	-13.859	-12.137	-11.66	-11.956	-12.41	-12.152	-12.68	-12.733	-14.173	-11.142	-13.719	-12.551	-13.339	-14.404	-14.447	-12.437	-16.562	-13.046	-15.083	-14.137	-14.576	-13.222	-11.907	-12.423	-13.164	-13.217	-10.871	-15.848	-10.728
7.8587	9.4228	7.7924	7.6542	8.65	8.4606	8.044	8.6559	9.365	9.9902	8.0903	9.1263	6.8317	8.5156	7.8771	8.3174	8.9494	8.4437	7.1362	8.6172	5.3216	7.7558	10.069	9.013	9.4755	8.6555	9.2418	6.7391	8.8075	9.4095	9.1529	8.2531	8.4894	7.4806	6.5024	7.6042	9.3158	8.4818	8.9103	7.6801	6.396	6.7098	11.182	5.8518	8.7081	8.1159	7.8029	9.3986	6.1659	10.14
-8.1795	-11.311	-11.396	-13.459	-11.723	-13.872	-11.501	-8.3093	-12.356	-13.638	-10.976	-12.232	-11.796	-12.952	-9.7323	-10.782	-13.112	-11.275	-12.104	-14.113	-12.468	-10.118	-11.823	-10.892	-10.981	-12.357	-13.091	-12.437	-11.605	-8.8623	-12.847	-10.754	-12.548	-12.11	-12.731	-11.361	-9.2452	-9.5053	-13.246	-12.119	-10.538	-12.662	-13.212	-11.762	-9.9879	-11.716	-12.424	-12.08	-9.8809	-11.333
-20.131	-22.818	-22.26	-21.534	-22.082	-22.877	-20.465	-23.783	-22.163	-22.314	-22.935	-20.805	-23.585	-22.457	-22.662	-20.736	-21.995	-22.802	-22.657	-25.002	-24.889	-23.185	-21.154	-23.123	-20.355	-20.507	-22.514	-21.547	-22.933	-22.524	-22.487	-22.072	-22.419	-22.736	-24.56	-22.864	-24.126	-22.382	-22.584	-22.552	-22.99	-20.85	-20.99	-21.983	-20.041	-24.029	-22.179	-22.737	-21.701	-22.163
2.4429	0.16144	0.75516	1.432	2.6907	1.6099	0.62075	1.0541	-0.58768	1.4454	3.641	2.0438	0.54516	1.9669	1.3115	1.8825	-1.6656	0.60626	1.4794	3.5449	-1.0774	0.90558	1.1146	2.0691	-0.4643	1.9171	5.0339	2.349	1.1068	0.43742	1.1038	-0.0067944	0.89151	2.0883	2.31	2.4322	2.5991	4.4529	2.6005	1.7278	0.65477	2.7424	1.8473	4.3078	1.9009	1.2349	3.4018	1.3913	1.5935	2.8182
3.9788	3.2839	5.2647	6.9334	3.5493	3.9746	4.7759	4.6355	1.5365	3.6812	3.8255	4.8558	4.222	3.3956	5.394	3.4152	2.5544	4.5735	3.4856	4.1907	3.0172	4.3562	5.6559	3.3386	3.9258	5.5033	5.4689	4.5966	4.3337	3.4151	4.3263	3.08	4.158	5.4248	4.0877	5.4126	2.9744	4.3538	5.8219	6.1573	2.2957	5.2396	6.191	3.879	6.6157	2.7669	4.5464	3.3018	5.7618	6.0438
-9.8504	-7.9542	-6.8882	-9.4282	-8.3745	-8.6398	-6.3677	-10.322	-12.173	-10.443	-9.1799	-9.394	-8.0834	-8.5555	-6.3802	-9.5676	-9.3217	-9.6978	-7.2116	-8.7391	-9.53	-9.1103	-7.5254	-9.0669	-6.8968	-8.1209	-9.1214	-12.572	-7.9293	-7.9969	-11.11	-8.0698	-8.3599	-9.4013	-8.0106	-8.7436	-8.3978	-10.876	-8.5336	-8.5325	-7.9636	-8.8379	-7.0944	-8.7989	-5.549	-10.729	-9.898	-9.7744	-10.702	-7.8809
-8.4598	-9.5003	-8.088	-9.7449	-9.8277	-7.2622	-9.1978	-8.0608	-7.1786	-9.9256	-8.7739	-7.4123	-9.9402	-8.5868	-10.193	-11.983	-9.0468	-7.176	-7.9203	-9.4766	-6.7118	-8.516	-7.4598	-8.8968	-8.9689	-8.9572	-7.9381	-8.4743	-6.8362	-10.401	-7.8526	-9.3446	-9.8989	-7.5883	-10.721	-10.409	-8.6317	-11.503	-11.364	-9.0582	-9.3739	-9.9495	-7.9668	-8.3424	-10.101	-10.292	-10.73	-8.5225	-9.4706	-8.6578
-9.9099	-12.63	-10.02	-11.055	-9.8664	-10.673	-9.15	-8.2541	-10.157	-9.7202	-10.187	-12.099	-13.005	-10.821	-12.644	-11.834	-12.446	-11.605	-12.81	-11.49	-10.624	-11.065	-9.5636	-10.516	-12.754	-10.651	-10.047	-8.8215	-10.45	-11.456	-10.075	-9.7168	-9.2347	-13.388	-10.174	-12.698	-9.6333	-10.542	-12.95	-10.927	-10.127	-9.4801	-10.85	-11.26	-11.209	-11.191	-11.182	-9.7266	-11.809	-11.328
-13.495	-10.766	-13.74	-12.583	-11.526	-12.994	-13.96	-12.641	-11.638	-11.507	-12.372	-11.344	-11.805	-12.437	-10.635	-11.689	-12.55	-9.6624	-13.102	-12.96	-10.481	-12.449	-9.2302	-9.7469	-13.565	-13.268	-12.382	-13.843	-10.845	-10.506	-11.634	-9.8314	-10.886	-11.566	-12.143	-12.039	-9.6519	-12.532	-11.724	-13.204	-12.18	-11.014	-9.2293	-11.505	-9.7797	-11.477	-10.184	-13.23	-12.244	-12.738
-22.021	-20.047	-21.869	-22.533	-20.281	-23.394	-22.566	-21.597	-22.512	-22.401	-23.081	-20.848	-20.904	-20.823	-22.753	-23.055	-21.203	-23.47	-22.421	-23.432	-21.051	-22.616	-23.636	-23.338	-22.23	-24	-22.12	-23.881	-23.81	-23.602	-22.734	-22.736	-22.432	-22.434	-23.918	-21.609	-22.913	-23.993	-20.612	-22.469	-22.204	-20.413	-23.976	-23.209	-24.841	-21.939	-21.242	-20.995	-22.798	-19.259
-6.7765	-7.7307	-8.7339	-9.7728	-8.5956	-5.4324	-7.2039	-5.601	-5.2951	-5.8222	-7.5992	-8.1105	-8.5102	-6.5342	-10.052	-6.5953	-9.301	-7.9105	-5.9153	-8.5995	-8.121	-5.7235	-7.6142	-8.0077	-9.4623	-7.9366	-8.1902	-6.8189	-10.205	-6.7364	-8.0247	-7.863	-8.1851	-7.9292	-8.8098	-6.1543	-7.0396	-8.2266	-7.0976	-7.7309	-7.2824	-9.0601	-7.387	-9.277	-6.4122	-8.8633	-8.0258	-7.491	-5.8748	-7.7633
10.789	8.3401	9.534	9.2303	8.9099	10.209	9.2613	9.8159	8.5638	8.6733	11.197	11.237	9.5762	10.198	9.1109	10.884	9.9464	9.5655	9.5802	9.4776	11.448	10.437	11.293	11.291	11.393	10.132	8.8866	9.6776	10.494	9.7127	9.3835	11.185	11.566	8.2206	9.5202	7.767	7.35	11.205	9.7133	12.73	10.676	10.081	10.056	10.038	9.4219	7.3836	8.6071	10.56	9.5113	9.9045
-15.101	-13.973	-13.155	-12.136	-13.055	-14.876	-12.223	-15.596	-13.507	-13.944	-11.778	-13.381	-13.748	-11.107	-11.894	-13.06	-14.106	-12.785	-12.832	-11.16	-14.088	-13.213	-12.377	-11.023	-14.661	-11.83	-15.38	-12.721	-13.264	-15.052	-14.322	-14.041	-15.003	-15.003	-10.858	-11.782	-12.595	-11.145	-12.604	-12.784	-11.772	-13.679	-14.685	-14.033	-12.766	-14.161	-15.418	-13.682	-12.411	-13.778
-1.216	-0.47492	0.35057	2.0829	-1.6701	-0.91542	1.5695	0.75282	0.61559	-0.20529	1.2804	1.371	1.5423	-0.41499	0.27462	1.1876	-0.15401	-2.2755	0.085267	-1.1079	1.9302	4.1952	0.18235	0.92774	0.56531	-0.25807	1.7855	-0.91051	-0.43122	-1.6766	-1.7001	0.95238	1.7559	1.0525	0.75982	-2.7639	0.60742	-0.66919	0.22335	0.6273	2.9397	-2.633	3.6434	0.21109	2.6015	0.58562	4.1179	-2.0665	1.3704	1.2909
-2.5382	-3.4555	-2.3454	-2.4555	-5.9184	-1.8256	-2.6275	-1.8765	-2.6984	-1.3112	-2.0548	-2.1345	-1.2199	-2.9164	-2.2901	-2.1765	-2.5078	-1.2347	-2.1041	-3.3041	-3.5501	-2.4288	-3.0424	-2.5513	-2.8948	-3.8602	-2.3222	-4.0472	-5.0815	-2.8008	-1.9134	-0.063024	-3.7597	-2.8816	-3.6023	-0.44067	-2.3008	-3.1429	-4.4	-2.3708	-2.7239	-2.3728	-3.1051	-0.68476	-1.9304	-5.4888	-2.5059	-4.0453	-1.4949	-1.066
-2.7605	0.17603	-1.5366	-1.5586	1.9137	-0.10776	-2.8392	0.69334	-0.47792	-0.86495	-1.5573	-3.1033	0.70393	0.47085	-1.1933	0.16629	-0.014273	0.18847	-1.74	-1.6464	-0.83446	-0.98766	-1.1094	-0.5246	-2.1096	-0.3294	-2.3233	0.21611	-1.693	-0.64688	-1.1084	-2.6508	-0.64088	1.778	-1.0899	-0.74431	-1.97	-1.2086	-0.24893	0.0061519	-2.0416	0.2085	1.0984	-2.4158	-1.9725	-3.6685	0.63875	-1.246	-1.414	0.97789
4.2612	7.3982	5.6867	4.8468	5.2548	8.4355	8.1976	6.586	5.2215	6.9632	5.0749	7.5086	6.3486	5.9923	6.8237	5.9278	10.096	9.8009	6.4501	7.8152	5.9428	7.3511	8.6579	6.867	7.3242	5.876	4.5704	5.8969	9.511	6.3645	5.6227	6.2077	5.4974	8.2728	6.3954	7.1275	6.9107	5.6781	5.4134	5.6209	5.847	5.6556	6.403	6.7006	7.2558	6.8026	5.9287	6.8013	5.9859	3.9163
-9.5759	-11.386	-11.489	-12.745	-13.254	-12.238	-13.855	-12.929	-10.272	-10.948	-14.037	-13.511	-12.552	-10.987	-12.362	-12.527	-12.096	-11.396	-11.636	-11.388	-10.323	-10.766	-12.203	-12.458	-12.797	-11.072	-10.964	-9.5503	-11.164	-11.618	-12.238	-11.012	-11.948	-10.816	-12.587	-12.71	-10.878	-11.815	-14.22	-12.732	-10.19	-11.957	-11.281	-9.235	-10.548	-12.597	-12.727	-12.26	-12.005	-11.978
-13.385	-15.043	-12.389	-11.63	-13.699	-12.701	-13.981	-13.512	-15.196	-14.587	-14.431	-15.009	-10.728	-13.044	-15.454	-12.999	-13.124	-12.749	-14.199	-12.315	-11.513	-13.958	-13.159	-13.155	-12.194	-15.235	-13.571	-13.679	-11.58	-12.956	-13.069	-12.73	-13.413	-11.905	-13.885	-13.82	-10.215	-13.985	-11.565	-15.327	-14.004	-12.067	-12.967	-13.15	-10.198	-10.797	-16.47	-12.211	-14.168	-15.731
-3.1272	-3.2762	-4.1022	-5.4285	-1.5707	-3.4523	-5.4572	-3.4414	-2.4593	-2.4942	-2.6251	-1.7121	-3.3773	-5.2267	-4.4991	-1.4232	-2.314	-4.3681	-3.7193	-1.51	-2.8345	-2.6132	-4.2027	-2.9075	-2.2478	-2.7575	-5.0632	-4.338	-4.1625	-2.5063	-3.1374	-4.3854	-3.4562	-5.6167	-2.7504	-2.5589	-4.0944	-4.9762	-3.5061	-2.8773	-3.7097	-5.6973	-4.7556	-2.1361	-3.1317	-4.6092	-3.6243	-0.89249	-4.5053	-3.0319
-5.7418	-3.8296	-4.8147	-5.4876	0.34087	-3.7195	-3.3049	-4.9411	-3.9427	-4.7908	-3.6011	-3.8095	-3.61	-2.8347	-5.3814	-2.7001	-1.6689	-5.1935	-4.3818	-3.5531	-3.3938	-3.8622	-3.2096	-2.3551	-3.9806	-2.8388	-4.504	-2.5334	-2.4958	-5.9222	-1.8198	-5.546	-4.9087	-4.4845	-1.0575	-3.6789	-1.2431	-4.6142	0.022396	-3.1794	-0.82701	-5.0075	-2.7629	-3.2867	-2.4877	-4.1602	-3.8951	-3.3012	-2.8451	-2.1674
-1.5837	1.1172	0.28246	0.54884	0.25795	-0.71987	0.20408	0.15234	-1.4361	-2.7386	-0.090748	-0.58633	-0.81673	-0.47575	-0.36313	1.958	-0.57675	1.8939	0.93841	2.0706	0.50852	2.9461	0.41816	0.32387	2.7993	0.78682	1.1135	-1.7008	1.7036	0.89088	1.0904	-0.23542	-0.33436	0.78816	-0.61779	1.4829	0.1178	0.89199	0.09059	-1.7109	1.841	2.0435	1.542	2.0235	-1.3099	0.42027	1.2217	-1.0317	-1.2021	0.7883
-14.742	-12.112	-14.121	-12.475	-12.37	-13.432	-12.965	-12.11	-12.053	-13.27	-13.23	-14.914	-13.295	-13.08	-12.404	-13.627	-13.082	-14.392	-12.702	-13.504	-12.89	-12.475	-12.989	-12.597	-12.459	-10.414	-11.528	-13.824	-13.168	-15.794	-12.486	-12.835	-15.828	-13.609	-12.073	-11.778	-13.543	-12.608	-12.946	-11.682	-11.891	-14.525	-12.525	-12.782	-15.043	-12.494	-12.817	-13.605	-13.7	-12.132
-3.6281	-4.1763	-4.006	-3.0897	-4.4899	-2.4218	-4.5655	-3.4443	-5.1166	-1.5817	-6.768	-3.3936	-2.1231	-3.6911	-2.5762	-3.4175	-4.764	-5.1173	-3.298	-4.7241	-3.8044	-4.8964	-2.6872	-4.4475	-1.4475	-3.6746	-4.7845	-4.2857	-6.3471	-2.1897	-5.0695	-3.3852	-4.57	-2.8567	-4.0833	-5.7606	-3.1075	-3.4582	-3.3657	-3.4453	-1.3015	-2.3903	-2.4233	-3.9141	-2.5456	-4.1795	-1.8986	-1.6658	-4.9285	-5.2127
1.3754	0.45917	1.1178	0.96325	1.2344	0.15337	3.0184	-0.90852	3.9903	0.010694	1.9748	2.8451	3.3023	1.5268	1.275	3.1084	0.58896	3.1196	-0.022578	3.7334	0.89888	1.4155	2.2853	1.3225	2.6789	2.2164	0.53636	-0.22824	1.9923	2.4129	3.0517	1.9239	1.4544	1.5963	1.7092	1.4885	3.898	2.1029	1.2148	1.3802	2.2084	3.7746	3.2415	0.77557	2.8463	0.57487	1.7054	5.281	2.5778	2.6746
-6.5232	-2.6038	-4.0333	-3.2982	-4.0296	-5.7993	-5.0178	-4.3621	-3.2205	-3.9679	-3.7791	-4.9621	-4.275	-3.8051	-2.7403	-3.0181	-6.784	-6.1097	-5.1456	-3.4444	-5.1774	-4.3803	-3.8928	-4.7196	-4.0336	-3.1296	-5.5196	-4.7789	-5.3149	-7.0845	-5.2865	-4.8296	-3.9846	-6.1745	-5.4938	-2.0744	-6.833	-4.2831	-4.0943	-5.5093	-4.3527	-5.4795	-4.9792	-3.3913	-5.3605	-6.0465	-4.0981	-5.6642	-4.0106	-2.7256
-10.258	-8.9903	-8.4191	-7.7817	-8.1562	-9.5569	-9.1434	-9.8528	-6.6554	-9.3651	-8.9552	-9.3287	-9.5016	-6.7647	-8.1576	-7.1267	-8.8924	-6.2873	-9.6623	-9.0532	-9.2353	-8.6262	-9.8744	-7.6963	-8.7734	-6.9592	-7.9411	-8.1407	-6.1721	-8.7325	-8.3605	-10.851	-9.0484	-8.2636	-9.1969	-7.7313	-7.6874	-8.1468	-9.7126	-9.9276	-9.4739	-8.483	-8.4989	-7.6497	-9.7705	-9.8355	-8.9295	-9.9398	-10.739	-7.6432
-12.604	-12.082	-13.098	-13.107	-10.098	-10.284	-12.571	-11.274	-9.3547	-12.159	-10.621	-11.628	-11.601	-13.592	-10.196	-11.879	-10.128	-12.924	-13.233	-11.29	-10.47	-11.697	-12.786	-11.533	-10.448	-11.468	-11.72	-11.652	-12.698	-11.447	-9.5631	-12.13	-11.793	-12.062	-12.967	-10.371	-9.6772	-11.889	-11.436	-11.192	-9.5037	-10.032	-11.606	-12.693	-11.877	-10.286	-12.353	-11.552	-13.009	-11.056
-7.9946	-6.7014	-5.0878	-7.3787	-6.2475	-4.9558	-8.0167	-6.5431	-7.3075	-7.7942	-8.1152	-5.9138	-9.5164	-8.5681	-8.3187	-8.5535	-5.3863	-8.4716	-8.0261	-8.9576	-7.486	-8.319	-7.9107	-5.422	-6.0642	-8.4561	-4.945	-6.2009	-6.3686	-8.8479	-8.0084	-4.1603	-8.986	-8.0745	-7.1162	-9.0397	-8.2948	-6.7628	-7.7448	-7.7428	-6.0003	-8.1387	-7.9934	-8.8538	-7.0206	-9.5443	-7.4255	-7.2315	-9.4681	-9.4527
-11.39	-7.7281	-8.5012	-9.5956	-10.526	-7.629	-7.7608	-8.7254	-9.3766	-9.7662	-10.318	-7.8846	-10.273	-9.6427	-9.1844	-10.222	-8.0684	-6.1169	-12.043	-6.4785	-8.8475	-9.3027	-10.883	-10.453	-9.4155	-9.7756	-10.668	-7.1977	-9.435	-7.5541	-9.7713	-8.5087	-13.627	-6.4078	-9.8438	-8.4448	-10.584	-7.5691	-9.4268	-11.34	-10.578	-9.1231	-7.283	-9.4579	-6.9507	-10.683	-9.1059	-4.9054	-10.326	-10.412
6.0678	7.8463	4.7697	6.8703	7.2329	6.5491	5.1375	6.7091	5.8018	4.8955	7.4253	9.1473	8.79	6.6596	4.9117	5.464	5.822	5.2404	6.1958	6.0174	5.6682	7.5289	7.4017	8.4256	6.2866	7.6051	7.5717	7.7331	5.5294	6.5696	7.3427	6.572	5.2077	7.9659	6.483	8.9915	8.9688	6.9833	7.8471	6.4143	5.7478	5.6488	7.2208	4.6522	8.0036	7.624	5.5729	7.8109	6.3151	6.424
-2.2379	-1.1822	0.32297	-1.7373	0.26371	-3.7737	-2.1075	-0.62177	-2.8503	-1.842	-0.66322	-3.0143	0.27299	-2.2752	-3.5595	-0.53834	-3.133	-2.9904	-2.4773	-2.5346	-0.50826	-4.4728	-4.2369	-2.9316	-2.8953	-4.3123	-2.7464	-5.6032	-4.3404	-0.96502	-1.8324	-3.0656	-3.5313	-1.993	-2.5635	-2.6548	0.42905	-0.36319	-1.136	-4.4203	-2.1281	-1.0359	-3.9203	-3.88	-1.8412	-1.6942	-3.6889	-4.1823	-2.0491	-1.9656
-22.323	-21.997	-20.415	-22.923	-22.59	-22.297	-23.447	-26.097	-21.024	-21.705	-20.864	-22.702	-24.222	-22.752	-19.493	-22.18	-23.057	-23.091	-21.827	-21.365	-23.816	-20.399	-21.41	-22.461	-19.273	-21.417	-24.412	-22.875	-22.014	-20.726	-22.896	-22.647	-21.824	-23.084	-21.735	-21.696	-21.328	-23.66	-23.028	-22.628	-18.912	-20.848	-23.08	-21.656	-20.897	-24.701	-24.772	-20.906	-18.897	-21.531
6.9518	8.3315	4.5747	4.6077	3.6585	5.9381	6.2529	6.5878	6.2588	6.3872	5.8868	6.7535	6.638	5.622	6.5352	5.7128	6.2935	5.9307	8.1808	4.7207	5.9896	4.7902	4.8067	3.9553	5.946	5.1605	2.4115	6.5719	4.6778	4.364	6.6971	3.975	4.6601	7.3537	4.9298	6.9791	4.8391	4.1974	8.2174	7.2933	5.3855	5.737	6.7364	4.5158	5.9889	5.7928	6.5589	7.4982	6.1897	5.6079
-10.572	-7.1739	-11.444	-11.421	-9.719	-9.7804	-11.937	-10.635	-11.873	-8.2115	-11.795	-11.302	-10.548	-12.775	-11.22	-10.873	-11.067	-10.017	-11.919	-10.35	-10.323	-10.849	-13.427	-12.326	-8.6063	-12.838	-12.498	-12.813	-12.325	-11.093	-11.393	-10.233	-10.549	-11.142	-10.743	-11.355	-12.004	-12.812	-11.4	-10.337	-9.1705	-10.188	-11.07	-10.784	-11.244	-10.728	-9.1383	-11.712	-11.823	-8.5937
2.812	5.7682	4.37	3.7496	3.7237	4.4888	4.922	3.2921	1.6537	2.9201	4.4486	5.1681	2.4343	6.8776	5.1434	3.5935	5.1535	3.4806	3.2364	2.6693	2.9653	3.6363	4.6229	6.6681	3.2953	1.6651	4.1771	4.4067	3.8897	5.776	5.4161	5.8078	4.919	1.3459	3.397	2.1901	4.7577	4.5302	5.8841	2.701	3.5805	2.6693	4.5023	4.455	2.6527	4.2023	2.3312	5.5599	3.6395	2.908
8.3124	8.9661	8.5573	7.26	6.1125	7.2571	8.36	6.9692	9.6816	8.3891	6.5079	7.8734	8.9964	5.7499	7.9599	7.2659	9.0216	10.243	7.0611	6.7073	6.5323	7.8924	8.5438	7.903	8.5686	8.0874	9.4259	6.4847	6.3439	8.7771	9.9083	10.204	6.6352	6.7409	10.404	8.1	8.9124	7.8687	8.5796	9.3732	8.4539	9.2337	6.2403	7.5618	5.9224	6.309	7.1681	7.6749	10.197	7.7417
-9.9977	-12.636	-12.907	-11.605	-12.188	-13.14	-13.092	-9.9433	-11.261	-12.29	-12.482	-12.516	-12.48	-13.395	-12.836	-13.748	-9.8211	-14.504	-13.921	-11.488	-13.66	-11.684	-13.235	-12.384	-12.858	-11.777	-11.758	-13.272	-11.864	-13.192	-11.378	-12.166	-13.724	-12.207	-10.828	-12.732	-15.231	-12.534	-10.836	-13.876	-14.968	-13.375	-14.521	-13.139	-13.431	-13.168	-14.421	-14.677	-13.916	-12.947
-10.959	-13.487	-12.598	-13.866	-14.35	-15.447	-12.369	-11.246	-12.618	-13.686	-12.401	-13.07	-13.54	-11.063	-12.669	-15.613	-14.021	-13.603	-14.334	-13.559	-13.012	-13.925	-10.009	-12.329	-10.053	-13.128	-13.658	-10.687	-13.614	-12.554	-12.586	-14.023	-11.105	-14.057	-11.964	-14.262	-15.401	-11.21	-12.995	-14.178	-12.635	-14.121	-12.579	-14.82	-12.728	-13.407	-11.618	-14.37	-13.561	-12.529
1.307	3.3082	2.6338	1.8421	5.0347	-0.98609	1.9996	2.414	2.5774	2.0571	3.3119	2.289	2.4333	1.8001	1.1797	2.296	3.3261	2.507	4.1591	1.4527	3.5854	2.8854	4.3483	2.1325	1.5225	4.5325	2.9791	1.4756	1.3716	3.4309	1.6955	2.8139	2.3514	1.3499	0.86875	2.9819	3.3755	3.6517	3.3275	0.9431	0.87231	0.91623	4.5306	4.992	2.9437	1.0576	2.0835	0.53562	4.0162	1.8584
-1.5757	-3.077	-4.0928	-4.0658	-2.438	-2.5098	-2.1624	-2.8638	-3.7227	-1.8462	-3.8304	-2.3759	-3.9969	-2.3057	-4.1586	-3.0442	-3.5415	-2.2644	-4.1669	-3.7206	-2.2125	-3.6686	-5.0003	-2.8245	-1.0303	-5.347	-3.0805	-3.5493	-5.1885	-3.2821	-3.4545	-3.794	-5.7882	-3.9738	-4.0138	-5.7131	-2.5678	-5.6439	-4.1308	-3.377	-4.8155	-4.8643	-2.5673	-5.7666	-5.0907	-3.5104	-3.6695	-3.1153	-3.7253	-2.6725
-0.39415	-1.1893	-1.2905	-0.80146	-2.7231	-2.8834	-0.19008	-2.3056	-3.4317	-2.8072	-1.8991	-2.9534	-1.6383	1.8852	-1.0934	-0.48827	-2.4348	0.7417	-0.93845	0.7243	-1.9817	0.092794	-1.4539	0.16221	0.77862	-0.2066	-1.4962	-2.6676	-3.8059	-3.2248	-4.7962	-0.70648	-1.0829	-0.90737	-1.5005	-2.0762	-3.5615	-4.3677	-1.8934	-2.0494	1.3339	-1.3696	-0.84818	-3.4463	-2.3548	-2.7354	0.34253	-0.71991	-2.7712	-0.57869
1.3042	-0.4483	-0.93397	0.20101	-0.86125	0.39147	1.3383	1.585	0.19206	-1.3521	-0.8525	0.39502	-1.7587	-0.33352	1.0608	-0.80668	-1.0954	-0.58759	-1.1179	0.42809	-0.87969	2.7471	-0.4501	-1.2844	-1.0308	0.51339	2.0289	0.75639	1.0695	0.8247	0.91589	-1.225	-1.2259	0.54988	-0.16702	-1.9152	0.35154	-0.53587	-0.71739	-1.6085	1.4962	0.28409	0.63083	0.29703	-0.53343	-1.5921	-0.29697	0.15042	0.13188	0.74812
-10.936	-12.23	-12.154	-9.9456	-11.803	-9.7481	-13.996	-12.976	-11.598	-12.088	-14.149	-12.274	-12.295	-10.566	-12.876	-11.915	-12.71	-12.655	-13.686	-9.7634	-12.4	-11.484	-12.227	-10.901	-13.687	-10.381	-11.497	-11.942	-10.03	-12.886	-13.473	-11.983	-9.7799	-9.9659	-9.4351	-10.863	-10.941	-11.165	-12.459	-13.31	-9.6907	-11.635	-11.03	-12.098	-10.574	-14.293	-11.955	-12.5	-13.614	-14.477
4.9714	0.34683	1.9741	0.27522	4.1967	1.7475	2.9983	1.628	-0.30885	3.7094	3.4312	1.0918	0.6655	-0.77213	1.6309	2.9948	2.6465	1.5034	2.0741	5.1719	2.5123	2.4874	2.2259	2.859	3.5618	2.1839	3.5809	2.6739	2.0867	2.3568	0.7382	0.46177	4.272	1.3702	2.6767	2.2497	0.31831	3.4515	-1.3818	2.5317	1.8665	0.22595	3.8759	1.9296	2.0967	-0.85668	2.8358	-0.077584	0.13727	2.6041
2.4393	0.92089	1.9725	1.1884	0.23309	1.0433	0.096892	2.7549	2.3268	1.9477	2.0093	3.0575	0.15039	1.87	2.0481	0.63421	1.1492	1.7732	1.3814	2.0476	1.6224	1.4755	1.66	2.2185	0.28084	1.0315	1.3985	1.1605	0.8317	1.771	2.76	0.81397	-0.30779	-0.56011	-0.16822	1.1952	2.2666	0.43777	-1.1651	2.1524	4.5863	0.48707	1.7843	1.4241	-1.1867	-1.8131	2.6669	2.3777	0.4241	3.6004
-13.954	-11.645	-11.752	-10.073	-10.858	-11.371	-13.806	-10.08	-12.155	-12.059	-11.819	-9.9591	-11.508	-11.751	-9.8392	-11.119	-9.9831	-11.912	-10.934	-11.095	-11.382	-12.199	-11.587	-11.947	-12.82	-10.582	-13.35	-11.457	-13.774	-11.483	-10.157	-11.082	-11.458	-11.441	-11.74	-11.014	-12.655	-9.8741	-13.429	-13.39	-10.719	-11.757	-13.174	-11.172	-12.353	-11.702	-10.673	-10.276	-13.451	-11.034
-2.9078	-4.1409	-3.5357	-2.4412	-4.9629	-4.946	-5.3908	-1.8218	-6.2906	-4.121	-4.9134	-5.0951	-4.2369	-3.7371	-5.5462	-5.0622	-4.8542	-5.7745	-4.1622	-5.1054	-3.7612	-4.9583	-4.8117	-4.8763	-3.9053	-5.853	-4.1959	-4.3559	-5.9697	-5.8042	-4.7295	-6.029	-4.1971	-2.1417	-2.6012	-2.5333	-4.0269	-3.8878	-2.0705	-3.4045	-4.1212	-5.2975	-6.5419	-3.0801	-5.4604	-3.0577	-5.1133	-5.1066	-6.1204	-4.9746
-13.531	-12.485	-10.531	-12.262	-12.183	-10.033	-12.352	-14.566	-10.609	-9.8902	-12.856	-12.669	-12.467	-13.612	-13.238	-11.965	-13.462	-11.491	-13.454	-13.787	-12.473	-13.715	-13.494	-14.36	-11.13	-12.134	-12.112	-12.382	-13.959	-12.426	-11.735	-11.937	-13.866	-12.985	-13.941	-13.649	-13.316	-15.424	-13.142	-12.862	-13.207	-11.18	-14.254	-14.972	-12.541	-13.271	-12.632	-12.73	-8.7887	-12.274
-5.6217	-5.7221	-7.0423	-5.5951	-3.6675	-4.1118	-4.3216	-8.4898	-2.7544	-5.5361	-3.5321	-5.2941	-8.5646	-5.711	-6.2838	-6.814	-4.4862	-6.763	-6.1401	-5.3676	-5.1581	-5.8849	-3.4015	-6.9268	-7.8765	-6.6408	-7.0975	-6.3127	-6.5513	-3.8719	-7.561	-6.6465	-6.5252	-7.4512	-5.8108	-5.7947	-5.5699	-7.3944	-3.7288	-5.4634	-6.0548	-5.4162	-3.6357	-5.9777	-3.1549	-4.1131	-4.9434	-7.6845	-6.9704	-4.1676
-11.884	-10.374	-11.314	-10.816	-12.31	-10.53	-11.329	-11.787	-12.243	-12.07	-11.694	-8.5528	-10.842	-9.2813	-12.204	-13.217	-11.834	-10.363	-12.218	-10.835	-11.964	-8.5246	-12.908	-13.053	-12.182	-11.284	-12.79	-13.379	-11.015	-12.806	-14.422	-9.6019	-11.435	-9.3891	-11.645	-10.911	-11.615	-11.064	-13.769	-10.749	-13.827	-13.86	-11.818	-12.625	-10.962	-12.895	-12.868	-12.504	-11.894	-12.41
-6.5883	-6.9511	-6.7233	-4.0346	-4.7958	-6.7381	-7.9458	-4.8388	-3.8829	-6.0773	-6.4963	-6.5674	-5.6785	-6.7139	-8.57	-4.1227	-6.9188	-6.7656	-7.157	-5.4477	-6.283	-6.6692	-7.2926	-8.0323	-7.5097	-5.3777	-7.7883	-5.8754	-6.4833	-8.8777	-6.9168	-6.7042	-5.8787	-7.1763	-8.0889	-3.8729	-6.6789	-7.0149	-4.9817	-6.5897	-7.1614	-4.3167	-7.6115	-6.2939	-5.5226	-6.7753	-8.8144	-6.1086	-8.016	-4.6615
0.5726	-1.1902	-1.9901	-0.22851	2.3848	-0.43312	0.73709	-0.19995	-0.79664	-0.8011	0.8042	2.3989	0.011827	1.832	1.5037	-1.0996	1.5533	-0.35231	0.11607	0.65149	1.5824	0.51333	2.4411	0.68441	3.1745	0.73928	0.27005	0.26828	-1.8975	1.7122	0.16386	0.2265	-0.86598	1.3206	-1.3936	-1.6391	-0.95605	1.2378	-1.447	1.1922	0.7008	-0.61177	0.16877	-1.4162	0.20836	0.36436	1.9402	-0.38274	2.0309	1.5472
-14.799	-14.409	-14.558	-14.265	-14.709	-15.156	-15.596	-14.638	-17.236	-15.041	-14.655	-11.994	-15.607	-13.997	-14.971	-12.14	-11.975	-12.455	-15.279	-14.31	-12.859	-13.582	-15.365	-14.31	-17.026	-15.358	-15.501	-13.366	-14.526	-13.545	-14.624	-14.503	-13.827	-13.195	-15.264	-13.027	-12.732	-13.648	-13.629	-11.727	-14.637	-13.327	-13.19	-14.939	-13.746	-15.31	-15.837	-13.571	-14.389	-15.707
2.5561	3.7622	1.5754	0.19179	1.1188	1.6641	0.046688	1.274	1.0466	1.467	4.1145	2.8468	2.3843	0.88044	3.0252	1.7046	3.0256	0.13113	1.1062	2.3289	0.79758	3.7272	2.1621	2.4929	1.5264	-0.21488	1.3578	0.4745	3.2135	2.2541	2.7502	1.2032	2.4682	3.8259	4.8717	2.2609	3.0093	0.72563	0.16681	0.65864	1.6324	1.1391	2.4218	3.0169	0.073331	-0.60918	1.5614	0.4393	3.1417	1.3532
-1.1299	-2.5565	-1.1906	-1.064	-1.8949	-1.288	-0.79339	-2.5212	-4.3528	-2.3359	-2.6953	-2.3662	-1.5157	-1.6571	-1.6524	1.0904	1.4139	0.052557	-1.402	-1.0451	-0.11841	-3.2318	-1.4034	-1.5346	-3.0592	-0.93636	-0.95652	-0.14893	-0.35223	-1.2394	-0.62643	-0.76975	0.86788	-2.1665	-0.83138	-2.0182	-1.1537	-1.9587	-1.75	-2.7189	-3.4653	-0.50799	-0.70911	0.89296	-0.94255	-0.83555	-2.0942	-3.1203	-1.5749	-1.7923
-7.4534	-6.5395	-3.6237	-6.1264	-6.5139	-5.896	-4.9179	-5.1287	-5.7887	-4.3785	-6.0194	-7.1361	-6.2019	-5.0573	-4.772	-5.4033	-6.1641	-7.5315	-6.5448	-4.7496	-5.7424	-3.8155	-3.5496	-5.917	-5.1944	-7.8178	-6.0526	-5.3051	-4.0751	-5.7659	-6.8903	-5.9169	-5.3328	-4.4771	-4.7444	-2.677	-5.201	-5.3092	-3.9829	-3.7806	-5.1999	-7.1409	-4.5522	-4.265	-5.4345	-4.9971	-9.2743	-6.8883	-6.8447	-5.6332
-3.9052	-1.8142	-1.5826	-3.4418	-2.8253	-1.6715	-0.67939	-3.8184	-2.2187	-2.5497	-2.6797	-1.564	-3.6728	-3.3608	-5.4173	-4.0014	-2.9972	-1.8101	-1.7024	-2.0904	-4.9519	-4.9224	-2.8363	-2.0837	-2.6985	-3.3709	-2.9718	-1.931	-4.6868	-4.1855	-3.892	-3.0763	-2.9342	-1.9517	-2.43	-4.7354	-3.0038	-3.1479	-3.655	-4.5441	-2.8699	-2.0187	-5.5484	-3.5229	-6.0291	-5.0434	-2.5519	-1.926	-2.3784	-2.4611
-2.0159	-1.9678	-3.5432	-2.9613	-1.8225	-0.91462	-0.0031543	-2.2017	-2.5547	-3.0039	0.19817	-3.5646	-0.55733	-1.7417	-1.2688	-4.3445	-0.89996	0.05259	-1.1475	-0.54843	-3.0008	-0.74398	-1.0464	-1.6711	-2.7282	0.18906	-1.5997	-0.9358	-0.40998	-0.40052	-0.42012	-2.0139	-2.9729	-1.3705	-2.4395	-3.434	-0.57332	-0.33893	-2.2985	-0.070688	-3.1589	-1.4849	-3.4197	-3.8037	-1.2067	-2.5327	-1.762	-0.5919	-0.95071	-0.43407
-2.3502	-1.4767	-3.4794	-1.5605	-5.2569	-0.026059	-3.7348	-0.8537	-4.3643	-2.5617	-3.7766	-2.5412	-4.8632	-1.7597	-4.0676	-4.2601	-3.3498	-1.2875	-1.8423	-1.5349	-2.9482	-2.1671	-3.4413	-2.3046	-4.2397	-2.323	-2.0972	-2.7027	-1.2247	-0.70367	-1.4363	-1.7973	0.09672	-2.7394	-1.838	-2.4846	-3.6934	-3.2972	-3.3577	-3.1743	-4.327	-5.1267	-1.2343	-2.4177	-3.5732	-1.2527	-4.1911	-2.6873	-2.4123	-4.6402
-3.0186	-2.8315	-2.5963	-1.2593	-1.5396	-1.8316	-1.5869	-1.667	-0.94716	-3.082	-1.3887	-0.62995	-1.921	-2.8249	-1.0142	-2.8991	-0.98585	-1.0077	-1.6859	-1.3196	-0.568	-0.60362	-1.4968	-1.3724	-0.89117	-2.0826	-0.79637	-1.2806	-2.3244	-2.9051	-2.4386	-0.25658	-2.6037	-2.1053	-2.1896	-2.8919	-0.53212	-2.6132	-4.4425	-2.1606	-2.4543	-1.7557	-3.7637	-0.91432	-2.5256	-1.7664	-0.83661	-0.43836	-0.84125	1.2907
-0.45153	-0.19689	-1.0406	0.11219	0.64235	-0.057096	-1.3405	-1.2823	-1.8496	1.5553	0.52486	-1.0471	-0.53307	0.83495	0.092382	0.014728	2.3082	1.1151	0.45347	0.69067	2.0835	-1.44	1.173	0.30627	0.4856	-1.1392	-1.5596	-0.58572	-0.66923	0.54652	0.1271	-2.1574	0.87229	0.40968	0.18251	-0.72238	0.80821	0.3611	0.38984	0.46243	0.067363	-0.42301	-1.5379	-0.19265	0.63001	-0.95739	-0.66464	-2.5326	0.9061	1.3128
-10.886	-14.501	-12.261	-11.171	-10.612	-10.631	-10.805	-10.354	-13.174	-10.786	-11.949	-12.402	-11.001	-10.782	-12.667	-10.424	-9.4312	-13.003	-12.884	-13.562	-11.555	-9.8658	-9.8283	-12.132	-13.007	-10.217	-12.056	-13.817	-11.772	-12.67	-11.401	-11.704	-13.439	-11.481	-11.528	-13.219	-12.328	-11.451	-11.604	-9.3508	-9.799	-12.772	-11.136	-12.703	-11.548	-11.466	-11.826	-11.667	-12.436	-11.334
-3.2608	-3.9575	-3.7999	-3.9746	-2.9285	-3.9681	-0.76496	-2.4729	-4.2761	-4.2085	-1.9516	-2.2665	-5.5041	-2.3539	-1.8833	-4.7807	-3.4213	-2.701	-4.9342	-2.0803	-5.5744	-4.5989	-3.9166	-3.4918	-3.727	-3.5059	-3.832	-4.8879	-3.6382	-5.4409	-3.3663	-5.0596	-4.1177	-4.642	-4.1802	-4.3806	-4.4694	-4.7465	-5.021	-1.7133	-3.6338	-2.1964	-3.7081	-2.7827	-2.5841	-4.5934	-5.0499	-5.3324	-3.2535	-3.8183
4.3993	4.0306	4.1793	3.7509	3.9212	4.2078	5.6032	2.4887	5.1902	3.871	4.6342	4.2346	2.3708	2.7374	4.914	4.5364	4.5776	5.3627	6.9699	3.6417	3.725	4.209	4.4192	4.1281	5.6392	4.3627	7.3066	1.7293	4.5647	4.9362	3.951	4.0427	4.9912	5.8168	4.6158	4.1178	4.8989	4.8039	2.4049	1.1489	5.5453	5.0148	5.2013	4.5265	2.831	5.1879	5.9449	4.5487	3.9552	3.1614
-5.22	-3.9381	-5.0266	-3.438	-2.325	-5.3141	-4.9149	-4.5034	-4.7539	-2.8175	-4.068	-1.2009	-5.6151	-3.9118	-4.5188	-3.0165	-3.4646	-4.6868	-4.9087	-3.851	-5.3426	-5.594	-3.5964	-4.4085	-5.23	-4.1213	-3.4002	-5.607	-4.5673	-3.8716	-3.8781	-4.5059	-3.7177	-3.5178	-3.5619	-6.0277	-4.2765	-3.3726	-2.6015	-3.5341	-4.1758	-2.3517	-4.9466	-3.7422	-3.0218	-4.7066	-3.8902	-6.8001	-2.9101	-4.7686
-10.677	-10.919	-8.9488	-12.007	-11.318	-11.327	-11.375	-9.0436	-12.11	-10.869	-11.274	-11.721	-10.154	-8.8335	-12.219	-9.6921	-12.654	-9.7832	-8.818	-12.165	-10.998	-11.235	-11.231	-11.236	-10.105	-11.338	-10.272	-11.565	-10.696	-11.646	-12.834	-11.094	-11.032	-9.1258	-11.642	-12.294	-11.822	-10.72	-10.424	-11.189	-9.9642	-11.472	-11.683	-12.258	-9.7776	-10.107	-13.331	-12.525	-11.238	-10.314
-14.313	-11.685	-13.805	-13.08	-13.787	-14.01	-12.909	-12.014	-12.136	-12.628	-14.115	-12.603	-14.356	-14.172	-12.177	-14.155	-12.624	-13.411	-12.975	-13.133	-13.442	-14.291	-13.265	-12.63	-13.555	-12.012	-13.438	-13.029	-14.607	-11.953	-13.283	-14.42	-13.833	-12.221	-12.025	-10.062	-12.63	-14.305	-15.345	-14.558	-15.212	-13.883	-14.085	-14.646	-13.629	-12.79	-12.48	-12.397	-11.701	-14.596
-17.477	-12.574	-14.561	-14.168	-12.892	-14.288	-17.009	-15.054	-15.132	-13.484	-16.488	-13.877	-11.739	-15.618	-13.817	-15.697	-16.128	-16.004	-14.406	-14.347	-15.294	-11.787	-14.35	-15.895	-15.537	-15.04	-14.994	-13.744	-12.152	-15.431	-14.154	-14.293	-15.234	-16.418	-13.073	-13.85	-16.064	-12.176	-16.018	-13.417	-15.669	-14.295	-14.908	-13.452	-14.193	-14.537	-12.405	-15	-15.438	-14.897
-7.0615	-4.7402	-4.5454	-6.126	-8.3733	-5.0947	-8.0307	-4.494	-6.0346	-5.9989	-6.4997	-5.282	-7.0945	-5.5991	-4.2932	-5.1609	-6.3101	-5.4557	-7.5206	-5.2408	-5.6168	-7.5223	-4.3234	-5.5862	-4.494	-6.718	-7.9392	-4.8038	-4.6417	-5.3297	-4.0855	-5.1039	-4.2878	-6.1003	-4.1295	-4.5908	-5.9512	-5.1417	-5.1859	-5.1733	-4.9243	-3.0783	-5.9205	-5.8792	-6.3851	-6.65	-7.0834	-6.3081	-6.6254	-3.9356
0.149	-0.68922	1.9039	0.56465	0.10549	-0.28794	-1.3068	1.0547	-0.24567	1.6205	-1.0324	0.29547	0.89709	0.62718	-0.42902	0.31149	-1.2641	0.55344	0.1563	-1.1037	0.69522	-1.2125	-0.54878	1.4675	-0.67831	0.71421	-0.97758	-0.19263	0.72108	-0.78645	-1.4182	-1.5885	0.95432	-1.1012	1.0937	0.53928	-0.5793	-2.2847	-1.4117	-0.489	0.39642	-0.78423	-1.1231	0.16961	0.073734	-0.42559	-0.88237	1.0102	-1.3149	1.2092
-1.4361	-4.1608	-4.9216	-1.321	-5.222	-3.1021	-2.4071	-3.8073	-4.333	-4.8728	-2.9212	-1.7665	-2.7258	-1.1446	-4.4828	-3.3027	-4.6693	-3.2328	-1.8659	-3.8666	-2.8187	-2.5759	-4.9633	-3.5238	-3.938	-1.0478	-4.2827	-2.4284	-4.2742	-3.7869	-5.2232	-1.5044	-3.6242	-3.3609	-3.1372	-2.6132	-3.7816	-1.8621	-1.6318	-1.6809	-2.8176	-3.991	-1.743	-2.6097	-3.8975	-3.387	-4.9512	-3.3771	-2.3333	-2.727
4.8069	5.4528	5.1951	5.9836	4.394	6.1224	6.45	7.3418	5.5214	5.3319	5.7849	5.386	4.2844	5.0097	5.5429	6.7407	5.0364	6.5537	5.7852	3.9474	3.4792	1.9101	7.3534	5.7858	4.452	5.1017	5.9057	6.054	7.074	6.3876	2.3432	5.1857	6.0774	7.2408	4.4856	7.8577	7.3787	6.2246	6.3001	3.3036	4.426	5.5339	5.5155	5.0752	4.8041	5.467	5.3727	6.4409	7.4972	4.9745
4.3412	5.5557	4.2645	3.6727	4.5702	4.8312	3.8485	6.6257	4.5917	6.4756	5.6161	3.8599	3.9321	5.2704	3.4962	5.2579	6.469	5.5614	7.4481	5.5359	4.5584	3.3593	4.3438	3.8031	5.0075	4.8014	4.961	6.3065	5.7702	3.0547	6.6042	5.3527	5.9331	3.5676	6.9243	4.5708	4.0773	4.3144	3.506	3.3462	7.4856	4.2205	6.757	6.2197	4.8405	7.0922	3.8021	4.6246	2.9661	4.6061
7.8094	9.4802	10.717	7.4692	9.6004	11.169	8.2643	5.889	9.2529	9.3031	8.3577	9.0123	8.7753	8.9338	9.0694	5.584	8.4934	8.9225	10.449	9.6674	8.7711	8.4799	10.3	10.251	7.9135	9.3118	9.239	8.8343	5.4073	8.7314	6.1697	10.317	9.0879	6.4342	8.0704	9.6434	8.8885	10.209	6.5949	9.2318	10.72	11.088	9.7389	10.101	8.653	9.1945	8.8534	8.8581	7.7037	8.5175
[truncated: 627 more rows]
[truncated: 150 more columns]
