# Supplementary material for: Genetic dissection of main and epistatic effects of QTL based on augmented triple test cross design
Source: PLoS One. 2017 Dec 14;12(12):e0189054. doi: 10.1371/journal.pone.0189054 (PMC5730204; doi:10.1371/journal.pone.0189054)
Supplement: S7 Supporting Information — (ZIP) [file pone.0189054.s007.zip › z2_1650_0.5_5.csv]

-9.1528	-13.532	-8.3189	-8.5943	-14.928	-10.135	-12.404	-10.101	-14.068	-11.844	-11.039	-10.064	-11.998	-8.5442	-9.204	-9.8891	-11.609	-9.0013	-7.4364	-9.0776	-8.112	-11.783	-10.544	-10.535	-9.3382	-7.6781	-11.968	-9.8894	-7.7701	-10.088	-8.4208	-12.072	-5.5987	-9.6194	-7.9848	-13.471	-10.109	-12.778	-8.3574	-7.3844	-12.387	-10.722	-12.082	-8.9968	-8.6711	-9.8139	-11.233	-12.307	-11.342	-9.5413
-10.697	-9.5903	-12.597	-13.073	-9.3095	-13.074	-12.279	-11.236	-10.569	-12.813	-11.11	-12.36	-12.514	-12.434	-10.228	-13.628	-11.103	-11.922	-11.434	-10.626	-15.064	-6.801	-12.631	-12.255	-11.752	-12.48	-10.762	-12.316	-13.413	-9.9049	-9.7809	-9.1853	-10.544	-13.873	-12.089	-12.494	-10.143	-13.224	-10.348	-11.935	-10.52	-15.489	-12.935	-13.552	-11.759	-11.423	-9.8569	-10.097	-10.354	-10.642
-12.657	-15.603	-12.824	-12.026	-14.367	-12.307	-16.663	-17.386	-13.661	-10.744	-12.577	-11.416	-10.712	-10.8	-14.598	-13.842	-12.504	-13.193	-11.264	-13.417	-11.819	-10.652	-13.327	-11.805	-13.647	-14.475	-10.822	-14.367	-13.108	-13.369	-12.511	-11.728	-10.955	-14.43	-16.074	-11.603	-13.358	-12.25	-10.115	-10.754	-11.441	-15.17	-10.903	-12.843	-11.05	-16.015	-11.918	-10.77	-11.205	-11.387
8.5687	10.604	6.9357	8.6242	5.1038	8.2179	6.7436	2.9609	5.0589	8.1773	8.5003	7.3388	6.1665	5.0811	9.7851	5.5349	5.5625	4.9832	7.5277	9.5486	7.5291	10.575	6.7638	6.768	6.0347	4.3665	8.4178	6.2491	7.3899	5.9665	5.3186	6.6382	4.3507	6.9423	5.3921	5.3754	6.1671	7.7664	6.658	4.3966	5.8989	6.0528	7.8317	5.5513	6.2367	3.997	6.9266	9.7329	6.9656	7.7542
-0.44767	-1.7096	-2.5997	0.39014	-1.6054	-2.9177	2.588	1.5841	-0.93964	0.090789	-2.1948	-1.9124	0.32558	-2.0477	-1.9242	1.4045	-3.3781	-1.6003	-0.43797	-0.4673	-3.6099	0.19528	1.1454	-2.7945	-1.7689	-0.40272	-2.8452	-0.76537	-4.2083	-0.64388	2.0232	0.26378	0.98665	-1.733	-0.53109	-0.52885	0.6074	-2.8175	-1.7034	-1.512	0.10232	-1.4204	-3.9621	1.6929	0.97281	-3.3479	-1.3432	3.0355	-1.4485	-0.9012
6.8391	7.7934	4.3919	7.3675	10.173	10.024	6.3992	8.7081	9.6345	6.3475	8.5838	8.5684	5.9149	6.0837	7.5767	6.3937	4.6587	9.0112	6.9732	7.592	8.417	9.6693	9.2094	9.2623	7.9605	6.8273	6.6468	3.9517	6.9915	5.0951	9.508	8.6902	8.3639	9.7325	8.9805	5.0794	10.126	9.0979	5.0089	8.9821	9.1266	6.8085	5.8476	9.9123	6.1125	5.8158	10.713	8.9789	8.4868	6.2676
12.576	10.304	9.186	11.924	9.5392	10.741	11.606	11.465	11.185	12.907	10.631	11.495	10.772	9.5918	9.6688	10.979	11.913	10.288	9.4989	6.6665	7.5535	13.531	8.5347	9.0898	11.367	7.7336	9.1565	12.921	9.4113	7.0416	10.544	9.5603	11.05	11.068	8.5353	12.903	9.146	9.568	9.6074	7.8637	10.554	9.31	11.833	8.6057	5.3349	8.0107	6.6635	12.819	11.039	7.1761
-11.799	-11.762	-11.927	-8.7517	-12.428	-13.246	-9.2193	-9.0346	-9.5106	-11.883	-12.252	-12.827	-13.756	-9.3223	-13.353	-10.161	-13.731	-14.687	-10.087	-12.516	-13.98	-12.533	-13.073	-11.082	-11.307	-10.717	-11.594	-11.643	-10.968	-9.6513	-10.433	-11.416	-14.179	-9.3023	-12.587	-8.9727	-11.227	-9.4731	-11.351	-12.939	-14.286	-10.519	-11.079	-10.35	-14.72	-10.061	-10.734	-10.251	-13.881	-11.134
5.0066	5.5104	4.4078	2.9815	5.2404	3.0285	4.129	3.5829	5.9656	3.5063	0.34345	4.1988	3.2328	1.0529	4.9901	6.5779	4.0668	4.0954	6.4939	6.1824	2.1856	3.3553	9.0864	4.6206	2.9369	6.5395	3.899	5.0138	4.69	2.4975	2.9271	5.5956	1.1592	5.1793	3.1951	6.0942	5.429	6.8888	1.7461	6.0303	3.3323	2.81	2.0211	7.1235	7.2085	4.0937	5.7783	5.2068	2.7609	5.238
-13.05	-11.044	-12.804	-14.658	-18.835	-13.967	-12.077	-16.277	-14.054	-13.19	-16.91	-13.85	-15.815	-13.879	-17.131	-13.291	-13.266	-15.922	-15.109	-14.108	-16.115	-15.697	-15.281	-14.478	-12.847	-13.607	-17.902	-15.792	-13.128	-20.06	-16.273	-17.331	-16.618	-13.671	-13.344	-18.449	-11.251	-13.253	-14.784	-15.015	-15.197	-14.881	-14.737	-14.335	-14.318	-11.203	-14.844	-13.729	-13.161	-15.693
1.9748	1.2879	-1.3484	-1.2146	-0.55954	-2.899	-1.2247	-3.0788	0.26453	-3.6	-2.5044	-4.6	-0.066589	0.74027	0.71324	-0.92913	-1.816	-3.345	0.097475	1.9816	0.75822	-0.70885	-0.73029	0.059873	-2.6594	-1.0376	-3.7527	0.73077	-0.5773	-2.311	-3.3429	-2.9434	-2.6167	-0.6906	-0.89114	-4.8245	-0.37649	-2.4569	0.007246	-0.8731	-3.5661	-1.697	-0.2699	-0.71833	2.7678	-0.7848	-1.2267	-0.038078	-0.91534	-2.4744
-2.2154	-5.7739	-3.8186	-3.5026	-3.9761	-5.8582	-2.8406	0.12259	-4.4677	-6.9451	-5.938	-2.5471	-3.0172	-1.5234	-2.0309	-6.703	-4.7468	-7.9197	-3.0938	-2.0152	-7.5627	-3.5679	-4.5358	-2.3465	-3.7763	-6.4232	-5.2033	-4.657	-1.9995	-1.5249	-5.8997	-3.3269	-5.6045	-5.6132	-5.2793	-1.4883	-4.4698	-2.0682	-4.3025	-3.8627	-4.9838	-2.9806	-4.3477	-3.6238	-4.0166	-4.6796	-4.1022	-6.4573	-3.5465	-5.2891
-5.9985	-8.3208	-3.6436	-4.3436	-3.8443	-4.1399	-3.9806	-7.0066	-8.0732	-7.3794	-6.5519	-6.8118	-4.8027	-7.6082	-8.5134	-2.0162	-7.6007	-8.6044	-5.501	-4.7283	-7.0726	-4.2023	-6.0718	-7.3863	-5.1458	-7.9232	-6.2289	-6.0957	-6.0535	-10.216	-7.341	-5.7946	-5.9221	-4.8717	-3.5235	-7.2179	-7.4805	-7.8459	-4.7871	-1.4164	-4.4877	-5.7706	-8.0736	-5.7129	-7.6201	-3.925	-7.2122	-6.3127	-10.181	-6.8394
-2.1666	-1.0704	2.8964	0.26011	-0.86942	-1.6283	-1.3028	-0.42638	-0.35103	-1.5869	-2.5479	-3.632	-1.8794	-3.1891	1.9253	-1.3124	-3.4085	-3.5026	-1.2326	-2.9064	0.025127	-1.8536	-4.9194	-4.6247	-1.584	-1.4766	-3.988	-5.422	0.13886	-1.4516	-0.89387	1.6972	-1.8352	-1.8202	-2.3647	-4.3364	-1.1891	-2.9447	-2.8196	-2.1823	-2.4458	-1.1235	-3.0032	-1.4104	-0.33933	-1.0287	-3.8795	-3.6861	0.13013	-0.48865
-11.483	-11.415	-14.253	-13.216	-11.896	-14.11	-11.62	-13.151	-13.889	-15.719	-16.219	-11.057	-13.598	-12.151	-12.315	-10.732	-14.069	-12.837	-12.431	-10.563	-14.387	-13.228	-14.125	-14.65	-12.232	-16.266	-15.785	-10.835	-15.97	-9.8023	-12.64	-13.34	-15.021	-13.032	-14.644	-13.985	-15.54	-12.23	-14.244	-13.308	-14.555	-14.089	-16.252	-12.906	-14.879	-14.359	-13.652	-15.863	-12.239	-12.6
-9.7	-10.021	-11.305	-8.4749	-9.9941	-8.438	-10.828	-7.3317	-9.1394	-10.371	-9.5962	-8.702	-9.3176	-11.188	-8.6197	-7.7522	-9.2522	-9.6909	-9.102	-8.0946	-10.347	-9.8176	-7.2372	-11.684	-12.37	-8.2241	-8.8983	-10.619	-9.8853	-8.092	-7.4699	-9.0629	-8.0462	-9.8859	-9.1565	-12.494	-8.8724	-7.9446	-9.8017	-7.619	-8.0272	-10.946	-12.801	-8.5145	-9.0355	-9.769	-8.8793	-11.973	-8.8706	-10.342
7.3926	8.7437	7.2519	4.9322	10.161	6.6496	7.59	7.2195	7.7008	3.9199	6.1815	5.3693	5.3627	8.1494	7.7404	7.2794	5.8749	6.6794	4.9267	6.1745	6.7794	3.9585	8.6502	7.4871	2.9815	8.5756	4.4021	10.516	7.383	7.9914	5.2401	7.8702	5.1705	5.0833	5.4038	9.4678	10.301	7.6657	5.2628	9.5155	9.9471	4.2041	7.0437	5.2614	2.5003	7.7295	7.3758	7.8084	7.3626	9.4204
-24.146	-24.216	-21.008	-24.841	-21.031	-20.18	-19.625	-22.369	-24.226	-24.192	-19.582	-22.967	-22.426	-24.512	-25.621	-21.594	-22.967	-21.601	-24.177	-21.123	-21.311	-23.117	-20.701	-21.908	-23.417	-24.102	-18.796	-23.056	-21.144	-22.38	-21.684	-22.744	-19.817	-20.519	-22.714	-18.32	-20.329	-21.561	-22.198	-23.15	-22.146	-22.33	-22.008	-20.643	-17.551	-21.48	-20.558	-22.976	-23.175	-19.685
-15.239	-16.197	-11.298	-13.526	-13.533	-11.711	-13.035	-13.743	-12.825	-12.548	-11.912	-14.075	-18.481	-15.014	-13.879	-13.525	-9.3119	-11.983	-12.159	-13.161	-14.155	-11.396	-14.194	-13.179	-11.369	-11.662	-13.429	-9.9152	-13.206	-15.349	-11.287	-12.514	-11.985	-14.626	-13.354	-11.265	-15.167	-10.865	-12.696	-14.486	-15.605	-12.005	-12.683	-10.344	-12.637	-10.718	-11.001	-14.671	-15.059	-13.2
-0.19422	-1.2714	-0.11313	-4.1328	-1.3546	-1.8668	-2.066	0.052532	-1.1329	0.22071	-4.5502	-3.9683	-4.6784	-1.6318	-3.4647	4.0968	-2.2002	-1.774	-0.16957	-2.8561	-0.93669	-2.8451	-5.3371	0.78834	-0.50801	-2.7355	-0.94445	-1.4794	2.7089	1.724	-3.4951	-0.98357	0.76109	-0.76424	-3.3299	3.846	-0.42519	0.39095	-3.1037	-3.4188	0.12927	-0.55441	-0.11461	-4.0237	-1.4514	-0.57153	-0.40867	-3.3919	-0.13334	-2.9127
2.9954	5.5877	6.1222	4.485	8.4719	6.4004	3.2212	6.0846	4.1619	2.9663	2.5539	1.7681	4.1022	4.0041	4.8971	4.8602	4.2248	3.9114	4.2873	4.5459	6.5728	4.4832	5.5601	2.5888	4.4624	4.9177	6.5628	4.2282	3.0145	4.5013	5.5144	4.8859	4.7302	2.6969	6.0574	0.24466	2.5899	3.3255	4.4621	5.7802	4.9163	4.7862	8.8304	3.6533	1.977	3.352	4.1894	5.4581	3.1441	4.0548
-23.95	-23.22	-20.739	-22.036	-21.985	-20.864	-20.28	-18.972	-18.699	-21.493	-24.539	-23.037	-19.166	-17.827	-16.99	-19.004	-22.357	-20.174	-20.025	-18.825	-17.867	-21.88	-17.487	-23.044	-20.04	-17.685	-17.485	-17.267	-21.18	-20.386	-21.149	-18.214	-20.108	-22.566	-20.639	-21.844	-21.194	-20.739	-24.889	-22.284	-17.906	-20.312	-21.599	-19.564	-20.731	-22.486	-24.188	-20.703	-20.992	-22.981
2.2737	3.5956	3.9614	1.4432	0.59127	1.1911	0.72337	3.6377	1.1641	2.0346	2.5813	1.2423	2.5632	1.3244	-0.52033	0.48023	1.388	1.0874	1.32	-4.0088	4.2795	3.4826	-2.3506	0.58678	1.8241	7.1108	1.8966	3.1806	3.2243	-0.16769	2.1353	1.3723	2.3863	2.7172	0.62352	0.67773	1.2151	2.6702	0.1322	1.4516	3.3322	2.2337	1.2421	3.3275	1.5437	1.3629	3.1226	0.43163	2.0923	-0.28986
-3.6303	-5.2203	-3.4034	-6.4503	-3.047	-3.4013	-4.9842	-4.1751	-3.5318	-5.1789	-5.1496	-5.5323	-3.9537	-2.4192	-3.6158	-3.3097	-2.5158	-2.0067	-5.587	-3.8363	-6.7472	-3.348	-7.9211	-4.0118	-8.4123	-6.1219	-4.1392	-3.7923	-5.6948	-2.3202	-1.1183	-2.5074	-4.5348	-4.0979	-5.4258	-5.3025	-6.6405	-6.1696	-3.6593	-6.3897	-5.8516	-3.8153	-6.5853	-4.9137	-4.8592	-7.3666	-6.7377	-6.9584	-4.2509	-3.7458
2.9506	3.4805	7.5904	0.93714	3.6619	3.367	2.8437	3.177	3.4807	2.4727	3.1567	5.4755	3.9981	1.6025	4.7066	1.7498	0.84837	3.7551	1.6575	2.196	2.7959	4.9586	5.8439	3.7758	2.7928	2.3894	5.3523	6.8358	0.22801	3.0577	2.2593	3.8705	0.3951	3.0247	2.6341	3.2921	2.8178	3.5014	6.2093	4.1043	1.4936	1.5292	-0.43561	1.5028	4.4618	5.9864	6.1629	1.0775	5.0192	1.3768
-1.7706	-1.1312	-2.6645	-2.4261	-2.9129	-1.0089	-0.092418	-0.98106	-1.5882	-3.1836	-0.66607	0.83552	-0.038116	0.14091	-3.8244	0.46873	-1.7287	-2.1381	-1.4878	0.043454	-3.8779	-1.8139	-3.1035	0.91635	-5.5628	-1.3784	-0.91614	-2.313	-0.84709	-1.0674	-1.9782	-3.443	-0.8559	-1.8524	-3.3808	-2.0504	-1.8657	-5.2298	-1.2504	2.8902	-3.1886	0.20127	-2.5646	0.96967	-4.2515	-0.357	-1.2712	-3.023	-3.1997	1.9974
-0.39887	1.8633	-3.429	1.8785	-3.0283	0.28364	-2.9815	-0.41807	4.7207	-2.4453	-5.1849	1.2911	1.7441	1.3495	1.6399	0.061631	3.1412	1.3102	-4.5285	1.6669	3.1568	3.9463	0.10441	1.6252	-1.3347	3.092	0.049977	3.0447	1.2853	-0.16738	1.5888	2.0707	1.745	-0.7004	-2.4214	-1.1808	-4.099	3.7752	-1.0328	0.97535	0.43271	2.0571	2.3354	1.7626	-0.3758	0.00065591	2.3945	0.43608	-0.42435	-0.64756
-10.544	-12.256	-12.155	-12.631	-12.989	-11.809	-12.264	-15.464	-10.309	-15.802	-12.023	-13.887	-12.397	-13.571	-12.748	-16.576	-14.019	-13.847	-11.879	-14.531	-13.377	-12.235	-15.269	-13.201	-11.319	-13.389	-12.036	-12.135	-13.747	-14.349	-13.469	-14.419	-10.998	-15.743	-11.655	-12.548	-11.938	-11.976	-15.555	-15.014	-12.133	-16.236	-14.431	-12.873	-15.246	-15.33	-15.103	-12.058	-10.854	-13.366
-1.8109	-4.5551	-5.8979	-6.4724	-7.0578	-4.813	-7.3582	-7.1688	-6.0834	-6.6593	-3.7092	-5.643	-7.8763	-5.1223	-6.4797	-6.5031	-4.0483	-4.096	-5.3052	-5.3229	-6.8128	-8.8323	-2.7619	-5.5134	-6.0567	-5.5829	-6.4532	-5.7525	-6.1609	-3.7505	-3.9266	-7.1572	-1.9438	-6.4369	-3.1086	-3.4159	-4.7977	-3.8394	-8.1196	-4.2619	-4.2758	-5.6044	-4.7855	-5.5272	-5.1119	-5.2578	-7.9854	-1.7143	-5.7974	-4.8431
-8.6082	-10.769	-7.8091	-9.8352	-9.8675	-13.136	-6.3404	-11.077	-7.5455	-12.935	-10.052	-8.1384	-9.6999	-9.8268	-9.1126	-7.6529	-9.204	-8.8286	-8.7686	-11.937	-6.9921	-10.328	-11.271	-9.6148	-7.9922	-7.8826	-10.455	-14.043	-9.9463	-7.8928	-8.3977	-8.4825	-13.614	-8.1702	-9.7385	-11.147	-10.221	-12.284	-10.693	-11.92	-10.816	-13.596	-9.425	-7.1596	-8.9169	-9.1771	-9.8245	-14.6	-6.8148	-9.407
-13.303	-10.018	-14.928	-15.394	-15.288	-14.677	-17.133	-12.225	-15.712	-14.715	-15.246	-15.435	-10.195	-14.104	-15.459	-12.93	-14.938	-13.239	-14.985	-13.636	-14.167	-12.404	-15.824	-16.084	-12.841	-15.533	-12.229	-14.463	-14.103	-18.008	-14.719	-16.73	-14.29	-11.414	-15.529	-15.116	-15.151	-9.8119	-13.676	-13.977	-14.667	-15.04	-12.108	-14.976	-15.031	-14.876	-13.44	-12.924	-13.157	-13.201
5.0877	3.6521	7.0787	7.4554	5.2481	3.7494	3.1921	5.1418	3.9978	5.4721	3.3438	5.036	6.1009	2.6003	5.0462	9.8114	5.133	5.0879	4.8276	1.575	5.5874	4.7527	5.3248	4.5847	7.8154	2.7477	5.8529	6.5738	3.0808	7.0425	8.8271	5.394	4.197	7.0439	9.3484	7.24	5.9368	7.2983	7.0191	2.2394	6.3808	9.6512	8.505	5.5814	2.1048	5.5717	5.4082	8.1431	6.931	4.4394
3.8671	2.9467	1.9002	1.7133	0.19802	2.0171	-0.29166	2.4048	2.1773	3.703	1.0702	2.8604	-1.9038	0.21388	3.5829	-0.64682	4.0494	0.91269	1.1679	3.3781	0.94536	-4.7073	0.15636	0.025391	0.52096	-1.7649	0.22073	-1.2028	1.1162	0.82787	-1.1803	-0.98851	0.45681	0.47779	1.3871	2.1622	0.79907	-1.7558	-2.1066	2.6996	-0.62925	0.22928	4.2411	0.38386	2.6395	-2.6318	1.6878	2.1796	4.5864	-2.9583
-12.174	-12.839	-11.699	-14.807	-15.876	-13.965	-12.831	-8.4561	-12.412	-13.848	-11.805	-12.722	-13.516	-8.833	-12.507	-13.271	-11.838	-12.457	-11.423	-12.808	-14.004	-14.64	-17.048	-10.981	-10.482	-12.626	-15.794	-17.126	-13.193	-10.796	-10.392	-14.839	-15.014	-12.387	-13.627	-14	-15.342	-14.937	-15.12	-10.824	-13.941	-14.047	-11.332	-11.754	-15.465	-15.729	-13.421	-10.744	-14.21	-13.872
-1.0807	-3.6038	-2.0398	-1.836	-0.50335	-2.0774	1.1169	-2.3207	-3.7436	-1.2332	-3.1049	-1.5947	-1.7356	-2.5161	-2.1017	-0.1064	1.7964	-3.2038	-0.89762	-0.059636	1.8504	1.9613	-2.1947	-1.9337	1.6712	-0.1661	-2.5016	-2.6929	0.73025	0.93139	1.1392	0.40418	-3.2475	-1.9916	1.33	-3.6934	3.3464	-0.48687	-3.9089	-2.6633	2.9783	-1.9658	-1.927	-0.84274	-0.15987	-0.095509	-2.934	-2.8006	-0.97317	-2.7764
-14.842	-16.918	-13.039	-9.7503	-15.857	-11.933	-12.536	-12.395	-14.445	-14.167	-13.144	-11.528	-12.59	-12.157	-9.4352	-14.382	-13.42	-11.396	-13.741	-13.58	-13.174	-9.0455	-11.437	-11.46	-13.392	-13.079	-12.33	-16.426	-11.805	-13.447	-11.159	-11.71	-15.033	-17.427	-9.981	-15.306	-10.667	-13.901	-13.659	-13.468	-14.253	-12.174	-12.942	-13.313	-12.583	-10.633	-12.449	-14.771	-12.592	-11.86
-14.64	-14.05	-12.825	-18.505	-14.178	-14.791	-16.357	-19.43	-14.366	-18.108	-14.314	-17.074	-16.868	-14.93	-14.742	-14.478	-17.278	-15.249	-14.519	-10.494	-14.151	-12.298	-11.82	-11.853	-11.151	-13.967	-13.288	-14.814	-16.137	-13.679	-15.045	-14.094	-13.643	-14.045	-14.543	-14.499	-13.766	-13.96	-12.111	-12.276	-15.25	-13.366	-14.842	-15.429	-14.376	-14.761	-13.996	-12.934	-18.258	-12.482
-12.682	-13.715	-8.1898	-12.345	-7.7189	-8.9584	-9.2764	-12.164	-10.505	-10.446	-11.232	-11.559	-11.41	-9.0811	-10.769	-10.287	-8.5078	-10.485	-13.007	-9.4581	-9.0431	-9.8118	-8.9546	-10.597	-12.812	-9.5094	-10.629	-10.472	-12.378	-11.076	-13.191	-8.3575	-8.5199	-11.168	-10.138	-8.2863	-11.508	-13.932	-15.247	-10.969	-11.07	-14.276	-8.3133	-7.2254	-8.0736	-8.8019	-13.083	-10.737	-11.015	-10.891
-3.1924	-3.3974	-0.64771	-1.8932	-2.0473	-3.8543	-2.5554	-0.63768	-3.7221	-2.0759	-4.5429	-3.1583	-6.5045	-4.3775	-4.5978	-3.1502	-3.1923	-4.1695	-4.2077	-2.1667	-4.2703	-5.8197	-1.7255	-3.838	-1.1978	-2.7539	-3.7516	-6.8363	-2.1426	-4.1967	-3.979	-2.4124	-6.7695	-3.5981	-4.6547	-0.9599	-0.62851	-2.4447	-4.4577	-3.4428	-6.4046	-3.8889	-1.6328	-2.6213	-5.0812	-4.5731	-2.7495	-2.2364	-7.1013	-2.6506
3.2357	1.7577	1.1671	3.3518	2.9766	2.5453	3.4278	3.5547	3.6143	2.7551	2.8966	6.7652	3.5858	5.7212	2.4594	9.5229	3.9124	8.9219	4.9718	1.8196	2.6503	5.0846	2.7741	0.96112	4.4778	5.5363	0.7604	3.0332	4.5818	2.87	3.4393	5.2489	1.4088	0.24743	1.7127	3.0267	3.9672	3.1753	1.6976	3.3887	4.6051	0.69228	0.62562	5.4829	2.1584	2.1463	4.2985	3.9461	3.6985	4.0572
-11.499	-9.1339	-9.0567	-11.874	-12.13	-13.071	-9.6396	-14.113	-12.363	-10.55	-10.146	-12.229	-13.728	-11.64	-8.6974	-15.265	-10.55	-9.0891	-11.818	-10.04	-11.431	-9.8608	-12.817	-11.16	-12.463	-14.548	-13.752	-10.679	-12.755	-10.329	-12.556	-13.016	-10.506	-10.746	-14.74	-8.8393	-13.69	-10.731	-12.041	-11.554	-12.445	-10.573	-13.028	-10.281	-13.404	-11.154	-12.746	-12.995	-11.594	-14.265
-9.7055	-9.6156	-11.228	-8.3406	-12.689	-14.489	-11.55	-12.321	-9.115	-12.327	-9.9767	-10.872	-11.021	-11.807	-7.3923	-14.6	-12.072	-11.304	-10.402	-11.174	-11.938	-10.423	-9.9385	-14.637	-12.73	-12.945	-10.601	-11.415	-14.067	-11.947	-13.299	-11.545	-10.067	-8.6146	-11.774	-11.442	-15.585	-9.2522	-14.014	-8.8139	-11.204	-8.885	-9.7025	-13.948	-10.95	-9.3454	-12.657	-13.336	-8.7737	-10.337
0.57481	-1.0906	2.323	-1.8676	2.4435	-1.324	1.3739	0.33881	0.059982	-1.428	1.1653	-2.3624	-0.85419	2.0757	-1.5502	0.98086	-1.5459	-1.8165	4.0497	1.7396	0.50983	1.362	-2.3159	-0.1314	1.0139	-2.288	-1.7666	0.31857	0.76125	-2.0977	-1.7648	-2.3999	1.0932	-0.051489	-1.0978	0.34162	0.99225	-0.66647	-0.49022	-1.2711	0.016703	0.16935	-1.5447	-0.64222	2.6139	0.24453	-1.0712	-2.0003	1.4504	-1.3725
-12.004	-9.3956	-10.171	-8.5911	-14.399	-11.898	-10.441	-13.023	-10.862	-11.371	-8.7045	-11.297	-7.5881	-10.444	-11.513	-9.678	-6.336	-13.779	-10.82	-15.943	-10.396	-13.992	-11.126	-12.086	-11.144	-11.458	-11.766	-11.896	-10.996	-11.386	-11.433	-8.9102	-12.205	-12.517	-12.969	-10.865	-13.105	-11.184	-8.4455	-10.244	-12.129	-11.799	-10.179	-9.5766	-9.7497	-10.654	-12.389	-13.611	-11.164	-9.9739
-3.879	-5.5598	-8.427	-6.5683	-2.4853	-6.8401	-8.2007	-6.9272	-6.3058	-3.5401	-4.4375	-5.6432	-4.7684	-3.6877	-3.4905	-5.7244	-8.8639	-5.0705	-7.349	-5.3913	-4.6591	-5.5399	-11.697	-3.9053	-5.5559	-2.3371	-5.8678	-7.5405	-6.5484	-6.2552	-5.1047	-4.9793	-7.2812	-5.5758	-4.6839	-2.0767	-6.843	-6.5825	-5.6944	-6.6277	-6.1314	-6.5326	-6.0236	-6.3553	-7.4576	-5.837	-9.4521	-3.1255	-7.5996	-7.9176
-14.871	-14.356	-11.134	-14.542	-16.048	-12.246	-15.615	-14.84	-16.395	-14.619	-10.66	-11.682	-16.477	-13.256	-15.368	-13.956	-15.809	-12.514	-12.653	-10.398	-12.102	-16.063	-10.597	-9.948	-14.387	-11.725	-17.907	-14.587	-14.622	-13.435	-14.9	-15.445	-13.003	-14.481	-14.195	-16.358	-13.472	-16.186	-12.9	-12.818	-13.97	-12.883	-15.423	-14.917	-15.725	-17.611	-11.959	-10.229	-12.07	-13.615
-10.713	-9.7762	-11.508	-11.935	-10.051	-8.3398	-11.229	-11.468	-7.7783	-15.112	-13.737	-11.089	-14.861	-7.6249	-10.441	-14.022	-10.687	-12.397	-8.6755	-13.11	-10.71	-7.8163	-8.9001	-8.5832	-10.849	-8.6802	-8.4645	-12.583	-11.559	-10.46	-10.484	-9.95	-11.486	-11.186	-11.467	-9.5785	-8.4894	-14.496	-9.5376	-10.168	-13.579	-12.697	-10.534	-12.752	-14.55	-9.4035	-10.556	-9.724	-13.017	-15.517
-0.21496	-0.98565	-1.7804	-0.36863	-0.90407	0.68482	3.4385	2.8299	2.8584	2.8394	0.29604	1.8445	1.5266	2.3666	2.5653	1.7154	1.3887	0.89494	1.1936	3.422	2.0715	0.42649	3.2689	1.3614	-1.4085	1.6414	1.4275	0.010307	0.31818	0.23776	2.09	1.9631	5.9495	2.7773	-0.22143	0.14119	1.3329	1.278	2.454	2.9615	3.1786	4.6011	1.3185	0.9471	0.1419	-0.097562	4.2946	3.3026	0.7451	4.3613
-2.5776	-1.825	-2.2635	-4.3077	-2.1352	-3.2801	-1.4508	-0.45217	-1.8272	-4.8814	-2.686	-2.0407	1.2248	-0.65448	-2.6329	-2.9209	-4.774	-3.1159	-1.1567	0.49092	0.11894	-1.7716	-1.6706	-1.2937	-2.7638	-4.187	-2.9428	-3.4295	-0.3214	-4.2647	-2.5661	-3.3021	-1.9902	-2.382	-3.1363	-1.7192	-3.5016	-0.84267	0.46201	-3.8159	-1.5836	-4.4593	-1.3001	-2.9765	-2.7913	-1.5323	-1.3154	-1.5162	-0.22901	-1.596
-16.163	-15.746	-15.725	-15.344	-14.599	-12.221	-14.038	-12.386	-14.172	-13.319	-13.902	-14.297	-17.614	-13.95	-13.357	-12.069	-15.368	-13.229	-13.154	-14.837	-15.445	-16.832	-15.384	-14.067	-14.884	-12.007	-13.719	-15.497	-11.911	-10.901	-10.091	-14.383	-12.863	-17.708	-14.009	-12.792	-13.628	-14.547	-15.347	-14.275	-13.299	-17.156	-11.513	-13.503	-15.581	-12.614	-16.576	-13.453	-13.606	-13.521
-2.9305	-0.35624	-0.70898	-0.86559	-2.3808	1.3341	-3.3555	-3.9589	-2.3196	-2.5453	-0.90865	-2.0983	-0.75091	-4.0053	0.16483	-2.0642	-1.1392	-3.7672	0.81346	-2.9225	2.0223	-3.644	0.025776	-1.8125	-2.6976	0.56837	0.61139	1.8855	-1.6303	-2.1515	-3.3831	-4.559	-1.0471	1.9272	1.2651	-2.5677	-2.3902	-3.1382	-2.2636	0.24335	0.55764	1.8295	-0.19315	-3.1669	-3.9557	-4.186	-2.5491	1.4544	-1.478	-2.2974
-1.2498	0.26304	-0.21173	2.2373	-2.2213	-1.4387	-0.71668	0.013941	0.013829	1.422	-2.925	2.7728	-1.2571	4.2167	2.3693	-0.94084	1.1237	-1.5124	2.4946	-0.70059	-1.2265	-0.0014691	2.7439	2.1568	1.7364	-0.67959	-1.9043	-0.0045404	0.9796	-3.0627	2.4352	0.55304	2.6656	1.1299	0.85292	-0.21029	0.64326	0.62064	-1.818	1.5085	-1.5248	2.9129	2.2977	3.0203	-2.7226	-1.6903	-0.65073	-0.07695	0.6444	-0.9893
-4.51	-3.5761	-8.4235	-5.8825	-3.0515	-1.0407	-6.3369	-5.249	-5.026	-1.042	-7.1987	-6.3385	-8.4165	-9.1366	-1.204	-7.1836	-6.1318	-2.97	-6.2011	-5.768	-1.9524	-5.9028	-4.1245	-5.2454	-4.2597	-5.5779	-3.5947	-3.1831	-6.8465	-5.0639	-6.8787	-5.6129	-6.3345	-4.5788	-5.9526	-4.9625	-6.8445	-5.0246	-5.3968	-2.1929	-3.6395	-6.674	-6.2885	-6.7182	-7.02	-5.2042	-4.1717	-6.2631	-7.7584	-3.8139
-0.52577	3.5938	-0.24153	0.39322	-0.21107	1.8116	2.3971	-1.0586	0.67003	-3.3884	-0.88871	-0.25276	2.4445	3.894	-0.77405	-0.5813	0.5479	2.6985	-0.36186	4.5977	2.4234	2.446	2.103	0.91616	2.6732	-2.0175	1.2645	-0.10887	0.67692	0.46126	2.4078	0.78826	-0.97938	1.9664	3.6644	3.224	-0.0064794	-0.16382	1.4347	-1.4388	3.1869	1.8951	2.7201	0.47512	-0.18021	1.7321	3.768	2.6317	0.7943	3.9001
3.9647	5.5299	3.5925	4.6092	3.865	4.8066	5.6702	6.0924	5.1744	3.4931	3.2086	5.7258	7.1589	2.7045	3.3018	4.9781	4.5633	9.0637	4.7618	4.5826	4.5549	2.6215	1.8079	6.4849	1.3585	5.3662	5.4414	6.112	2.7337	4.193	3.2546	6.0294	6.3354	6.9099	3.4941	3.0874	3.5283	4.1049	5.1515	3.5096	0.6759	1.4898	5.7941	4.3516	4.3973	3.766	4.0847	3.1491	4.4627	5.691
-12.808	-11.436	-7.7458	-11.505	-10.954	-9.8469	-13.023	-11.472	-10.62	-15.7	-8.1817	-13.929	-11.417	-6.6645	-12.227	-7.6891	-12.458	-9.6829	-7.8252	-7.9074	-10.473	-10.808	-8.6589	-9.8348	-11.58	-10.25	-12.522	-12.945	-9.0389	-9.4108	-9.5074	-8.1039	-10.092	-9.2022	-11.608	-10.637	-8.815	-10.798	-11.308	-11.669	-12.172	-14.044	-10.263	-9.9806	-9.4851	-11.678	-15.97	-11.622	-13.02	-11.824
-1.5998	-2.6329	-1.622	-3.8623	-3.532	-6.5757	-1.7601	-1.3754	-5.6675	-3.8156	-4.8226	-6.9492	-5.3172	-2.23	-3.0864	-2.4185	-3.8821	-3.5037	-3.7958	-5.3	-3.4085	-6.7675	-3.3581	-3.5066	-4.5227	-2.4494	-6.7552	-2.9994	-4.381	-6.6111	-3.4935	-5.0554	-3.4558	-4.2056	-5.0207	-5.1861	-4.0881	-3.5948	-2.1957	-1.2481	-2.6132	-3.9777	-5.5042	-8.0454	-4.109	-5.6051	-4.7082	-4.5832	-2.4498	-6.7231
-5.7937	-6.2887	-3.1057	-5.6263	-6.3877	-5.1231	-4.9538	-6.4318	-4.8085	-6.9624	-9.5955	-2.0855	-8.0552	-4.6328	-6.1353	-5.8015	-4.0301	-2.7875	-5.9534	-4.2672	-5.7844	-7.1064	-7.1486	-6.9447	-6.4873	-6.9013	-3.8115	-3.4758	-7.2543	-8.9157	-3.4967	-3.9502	-8.1401	-4.8363	-5.1426	-5.467	-6.6976	-4.6553	-6.3686	-6.1156	-9.4746	-5.7479	-6.0484	-2.6703	-7.4077	-4.0135	-7.1026	-6.975	-5.104	-2.9788
-11.41	-16.13	-12.263	-11.569	-9.8649	-10.96	-10.419	-10.036	-9.3446	-11.243	-9.2513	-8.2538	-12.255	-7.2337	-11.601	-10.272	-7.7846	-8.7272	-11.244	-15.798	-12.254	-7.8811	-12.976	-8.9688	-11.798	-7.5156	-11.608	-8.7371	-9.2188	-12.68	-9.6341	-10.115	-13.786	-14.174	-9.1447	-12.157	-11.093	-11.989	-9.3492	-11.794	-9.5331	-10.958	-12.51	-11.382	-11.533	-7.9549	-12.082	-10.664	-10.679	-10.872
-1.0837	-0.50851	-5.5571	-2.5154	2.0766	-0.3119	-4.3482	-5.9988	0.1813	-6.2507	-4.2346	-6.1628	-5.609	-5.7113	-1.8268	-7.1771	-6.7757	-1.7231	-2.4786	-2.1597	-6.2576	-2.9925	-0.89406	-5.5907	-2.3465	-3.4708	-5.0689	-3.9691	-3.062	0.046312	-3.4163	-3.0927	-4.0166	-2.7306	-2.3487	-0.6161	-6.3708	-2.7776	1.4545	-5.3262	-3.6883	-4.0921	-7.5572	-4.1714	-5.606	-4.0899	-3.1056	-3.1314	-1.1664	-6.108
-0.4534	-1.0223	0.36894	-3.749	0.6229	2.3256	1.3374	1.6625	-2.6071	-4.1779	-2.3174	-4.1308	0.34141	-1.3655	0.1801	-2.2241	-2.8958	-3.0414	2.1189	2.0964	0.065667	-0.43554	-2.2286	-0.90655	-3.6516	-1.672	-3.2518	-1.1761	-4.0157	-1.2364	-2.5308	-1.8375	-0.11817	-1.546	-5.4899	-0.68804	-2.2433	1.0744	-2.0302	-1.4306	-0.00052265	-2.2076	0.28448	-2.9237	0.53117	0.86035	-2.9379	-0.29561	-1.0728	0.56749
-12.968	-12.783	-13.616	-12.684	-11.334	-14.45	-14.116	-12.318	-12.562	-12.425	-13.361	-13.73	-9.632	-12.737	-13.137	-12.832	-15.346	-14.581	-12.301	-16.134	-13.808	-14.435	-13.112	-15.35	-15.396	-10.248	-13.391	-12.175	-14.908	-11.596	-10.001	-12.247	-13.37	-13.86	-12.56	-14.06	-14.385	-11.949	-13.977	-9.3886	-13.171	-14.255	-15.145	-9.1712	-14.141	-14.104	-12.369	-11.001	-13.146	-12.173
-0.47128	-4.3109	-0.93808	-5.5906	-0.14442	-5.7491	-1.3702	-2.3266	-0.43025	-3.9529	-0.95673	-1.9045	-5.8572	-3.3676	-1.0244	-3.4745	-2.8262	-2.92	-3.6367	-3.6185	-0.44646	-2.5514	-2.7818	-4.2159	-2.4987	-3.4963	-4.1391	-1.8824	-0.89169	-3.2461	-2.5018	-1.8452	-3.0745	1.8026	-4.8663	0.04468	-0.70127	-4.3437	-3.0304	-2.9535	-1.6638	-2.3883	-2.2812	-1.6612	-3.1924	-3.5121	-2.5168	-0.82105	-1.3	-3.0361
-12.51	-11.735	-16.269	-12.579	-12.722	-12.387	-10.497	-15.93	-13.276	-13.762	-12.903	-15.08	-12.487	-10.704	-9.0108	-13.606	-14.772	-13.515	-12.436	-13.779	-13.179	-10.18	-12.745	-13.7	-13.742	-13.238	-14.588	-17.419	-10.74	-11.075	-15.885	-12.294	-13.909	-10.924	-11.358	-14.577	-10.892	-11.837	-16.545	-13.474	-16.41	-15.532	-14.384	-15.257	-12.756	-10.845	-15.423	-13.774	-14.213	-11.498
3.6062	4.268	0.53304	3.7877	1.6985	2.4362	3.3301	4.83	0.85715	3.9461	4.0672	1.9577	6.7963	3.8097	4.2588	2.6163	2.3775	3.8909	4.3274	1.5244	2.3473	3.4863	4.2423	0.85204	0.77111	2.4838	-0.079499	0.86219	4.298	4.2535	0.73738	3.744	4.5328	2.6629	0.15069	2.3969	1.5897	0.93385	3.4279	3.5314	1.5785	3.6797	3.6721	-1.4173	1.4084	4.2721	3.1221	5.0264	3.5852	5.0204
-9.7156	-5.203	-7.2587	-11.033	-9.7408	-11.153	-7.0332	-9.272	-10.062	-6.2947	-11	-13.917	-8.997	-6.5297	-8.4247	-7.865	-7.5265	-7.8194	-8.3373	-11.089	-10.491	-11.407	-7.9622	-8.9034	-6.6636	-8.7708	-10.776	-9.6595	-9.1882	-8.5741	-9.9394	-9.565	-9.4164	-8.6051	-8.68	-13.16	-9.881	-9.267	-8.4903	-11.451	-12.951	-5.3201	-8.8051	-10.27	-9.2727	-7.5207	-11.382	-8.9837	-8.6471	-10.091
-11.126	-8.8505	-10.595	-10.963	-13.469	-9.9691	-10.9	-11.05	-8.289	-12.611	-11.701	-12.414	-10.213	-10.272	-13.496	-11.685	-11.329	-8.4118	-11.785	-8.577	-13.204	-11.766	-11.32	-10.111	-10.081	-8.6962	-11.104	-10.553	-12.523	-12.606	-13.435	-9.8904	-8.3668	-12.108	-12.302	-13.025	-10.165	-11.516	-9.9855	-9.5152	-15.964	-14.565	-16.755	-8.4298	-15.08	-11.07	-12.443	-12.882	-12.368	-11.208
-13.204	-9.1577	-8.0252	-10.134	-8.1813	-9.0213	-10.359	-10.756	-7.2674	-9.4385	-12.314	-5.8349	-7.5729	-9.4099	-5.8367	-7.9741	-10.806	-7.6309	-7.3148	-8.956	-10.18	-5.1853	-9.3365	-13.913	-10.727	-7.1081	-11.581	-9.2494	-11.661	-5.2327	-7.3511	-10.665	-8.4311	-8.4142	-7.863	-8.6363	-8.3472	-10.368	-9.1985	-11.274	-9.0398	-8.3003	-9.8844	-12.683	-10.033	-11.674	-6.9496	-7.4512	-8.9175	-8.9987
-0.03504	-2.7926	-4.205	-1.2101	-3.4802	-1.1899	-2.9724	-0.38516	-2.2734	-2.7967	-1.7141	1.1316	-0.32619	-0.64853	-1.5085	-0.010324	0.21817	-0.10503	-2.6657	-3.1948	1.0516	1.1792	-0.60108	-0.0091422	-0.55241	-3.8746	-2.2181	1.2654	0.2637	0.60329	-0.046355	-2.0418	-2.9927	-1.2955	0.61318	-5.1306	-5.6523	-2.9812	-1.629	-0.40784	-3.8188	-1.0818	2.2765	0.073997	-4.3803	-0.79067	-3.4198	-3.7436	-0.62742	-1.9845
-10.87	-12.259	-10.68	-10.217	-10.97	-14.734	-10.667	-11.516	-14.421	-12.588	-11.093	-12.111	-11.373	-10.535	-13.343	-11.509	-9.5598	-11.99	-13.022	-12.076	-12.178	-15.345	-10.448	-13.004	-11.779	-11.501	-13.102	-14.786	-15.128	-10.178	-13.704	-14.665	-15.247	-11.861	-13.139	-10.906	-11.971	-13.939	-11.561	-11.452	-10.512	-16.175	-12.567	-9.7145	-11.443	-12.536	-8.0512	-8.4646	-12.08	-13.809
-3.3727	-5.2254	-4.3238	-3.1657	-6.0206	-4.4598	-5.0786	-3.381	-2.6163	-7.8279	-2.221	-3.1283	-4.4471	-5.5474	-4.3714	-1.6055	-3.1747	-3.6014	-5.0966	-4.8569	-1.239	-5.3087	-2.813	-4.9854	-0.7697	-3.3614	-2.1831	-2.3942	-0.53329	-3.5083	0.85597	-6.6191	-6.2789	-2.3912	-5.0097	-5.411	-4.0548	-2.0859	-5.2054	-4.0399	-4.2324	-4.1039	-5.4817	-5.8205	-6.0625	-4.8084	-3.6876	-3.7371	-6.1434	-1.7486
-10.234	-11.49	-15.201	-6.2815	-9.6848	-11.451	-9.9849	-13.33	-8.9922	-10.943	-11.255	-8.8733	-8.1847	-12.371	-10.794	-12.377	-9.7555	-8.1015	-15.091	-11.958	-10.65	-9.3132	-11.658	-12.089	-10.251	-11.089	-11.212	-12.897	-9.5117	-9.4103	-10.847	-12.712	-13.653	-8.2175	-11.209	-9.5043	-10.954	-11.683	-11.65	-10.703	-13.8	-8.0189	-8.5045	-10.974	-8.9202	-9.1769	-13.079	-10.467	-8.966	-8.7634
-10.732	-14.09	-12.817	-10.893	-16.162	-11.448	-14.786	-13.285	-9.6112	-10.94	-10.068	-14.332	-9.2923	-9.0459	-12.866	-8.7617	-10.79	-9.9102	-10.861	-10.183	-15.086	-13.044	-12.262	-11.991	-13.631	-14.171	-12.945	-11.199	-10.746	-11.484	-12.149	-10.76	-9.1139	-11.124	-11.094	-14.545	-10.349	-13.846	-11.583	-10.736	-14.152	-9.4675	-11.793	-10.128	-10.752	-8.7955	-11.438	-10.965	-11.773	-11.149
-6.7675	-11.737	-9.4319	-5.9523	-7.7737	-9.4183	-10.25	-8.8238	-7.2971	-9.0906	-8.2931	-8.5312	-5.484	-8.8004	-9.54	-8.8834	-9.4129	-9.3616	-8.9735	-8.6584	-5.8748	-9.6241	-12.107	-12.822	-9.3945	-10.672	-10.58	-7.4725	-7.5936	-9.2481	-8.2969	-13.463	-8.5668	-10.729	-10.743	-7.3815	-7.6006	-9.7607	-8.8428	-8.835	-13.68	-9.0104	-9.6466	-11.093	-9.3765	-9.4174	-7.2784	-12.653	-7.1889	-8.6625
11.19	10.181	8.6965	9.3956	8.9667	6.5978	8.72	8.7411	6.5212	9.054	11.84	8.7337	5.5167	10.18	7.9185	11.382	11.835	9.4038	8.0854	8.829	9.7091	8.2832	11.781	7.4648	9.7291	10.503	10.381	8.5058	10.215	5.7432	10.74	11.092	5.3235	11.483	7.1931	6.5144	11.256	11.981	11.652	8.8891	11.74	7.2246	9.9714	11.907	8.7717	5.8741	8.8473	9.0028	12.932	7.7117
-20.673	-24.125	-23.635	-21.621	-23.522	-21.89	-22.761	-20.446	-21.639	-20.439	-22.981	-21.29	-25.411	-22.68	-21.567	-24.574	-21.071	-20.628	-21.308	-22.54	-23.229	-23.745	-22.706	-22.51	-24.191	-20.253	-21.328	-20.419	-23.732	-20.198	-22.444	-19.58	-21.921	-24.297	-22.341	-21.057	-19.11	-22.385	-22.63	-22.58	-20.186	-21.658	-19.867	-22.055	-19.511	-24.374	-25.341	-20.133	-22.593	-22.771
1.0972	0.047204	-0.33324	1.7728	2.5519	-0.39202	-1.5622	0.76419	0.41844	-1.2911	1.6189	5.8815	1.9576	-0.35359	3.9015	5.2652	0.76417	0.58276	3.9498	0.77035	1.9821	4.4948	2.7102	2.5299	-1.3774	3.526	1.9978	2.6232	1.1272	-0.27825	2.2068	1.6746	1.0857	4.5641	4.6297	4.0925	2.4025	2.3816	1.4541	2.6762	1.1623	2.0101	0.85745	0.6585	2.7619	1.2192	-1.1005	2.9255	2.3646	0.86927
-1.214	-0.47565	0.65544	-2.6703	-3.5114	2.1695	-0.6718	-1.8211	-0.16198	-0.56343	-0.62953	1.848	0.52382	-3.4469	0.44514	-0.48446	1.2136	-0.14041	0.59582	1.4764	2.4932	-0.78216	-2.3764	-0.78853	-1.8587	0.67055	-1.3255	-0.84743	-3.0719	-1.9777	-0.73412	-2.7443	-2.4828	-0.68457	-1.4416	2.0873	-0.61716	-1.1033	-0.66648	1.2021	-0.083182	-0.9362	-3.0141	-1.2216	-3.8461	2.3348	-2.402	-2.0668	-3.1117	4.9088
-16.505	-11.537	-12.384	-10.722	-11.75	-13.868	-13.965	-12.748	-13.222	-14.435	-13.11	-14.134	-11.048	-15.987	-13.285	-12.794	-12.83	-11.217	-13.732	-13.169	-12.144	-13.862	-12.049	-12.063	-13.72	-10.669	-14.739	-10.322	-13.025	-11.84	-16.881	-14.986	-14.134	-9.6837	-10.815	-13.772	-11.286	-13.122	-12.919	-14.248	-14.177	-12.042	-10.727	-12.358	-10.173	-12.288	-13.841	-13.418	-12.368	-11.801
-13.961	-14.576	-12.928	-14.623	-16.82	-13.863	-14.503	-16.899	-10.513	-15.064	-8.9259	-14.996	-11.859	-15.038	-12.762	-15.01	-13.035	-13.552	-16.388	-10.71	-10.838	-11.51	-14.138	-12.684	-13.62	-14.261	-13.317	-13.634	-11.74	-9.758	-14.356	-12.187	-13.122	-11.265	-13.618	-14.72	-15.021	-10.056	-14.011	-14.178	-15.461	-14.517	-15.195	-10.63	-13.465	-10.749	-12.915	-11.113	-14.134	-10.921
-3.5777	0.68013	-0.20891	-2.1479	-1.406	-3.2206	-0.33578	-1.3048	-0.88237	-1.0825	-2.5185	-2.5834	-2.8216	-0.60124	-3.2004	-1.5297	-2.9086	-1.6892	-1.5326	0.92159	-0.43312	1.311	-3.7296	-2.6256	3.2411	-5.0579	-3.3082	-4.4344	-2.2866	-0.50593	-1.1328	1.0816	0.27488	-0.84088	0.20748	1.0018	-3.201	-3.4842	-1.8215	0.86901	-0.97593	-3.6142	-0.94292	-2.7713	-0.57811	-1.9397	0.07783	-0.83519	-1.6202	-0.088552
-4.8556	-1.7316	-1.1571	-4.9352	-2.7774	-4.9431	-3.6384	-6.534	-5.7566	-4.6995	-4.4891	-3.5216	-3.1101	-3.0849	-5.1386	-2.2056	-3.6878	-4.7487	-3.5869	-1.5751	-4.1777	-7.9913	-3.1331	-2.9883	-2.3176	-3.37	-7.9268	-2.1773	-4.1495	-3.8206	-3.7858	-3.0984	-6.43	-4.1522	-3.7375	-2.6164	-3.0221	-3.1674	-5.4502	-5.4506	-8.5999	-2.0851	-6.3022	-6.2886	-2.0994	-6.2881	-4.6005	-2.2266	-1.1897	-4.9389
-17.182	-13.859	-12.949	-11.915	-12.532	-13.706	-14.871	-11.341	-18.114	-16.211	-12.337	-14.423	-14.52	-14.678	-13.51	-13.184	-14.426	-14.196	-14.948	-11.864	-12.4	-15.195	-13.61	-14.243	-14.87	-16.302	-13.172	-13.588	-14.781	-11.451	-11.918	-15.539	-12.36	-14.355	-14.925	-14.459	-14.553	-13.436	-13.044	-12.153	-15.989	-14.696	-14.102	-12.524	-13.398	-13.064	-14.767	-10.964	-14.209	-10.446
4.6258	6.876	4.5291	5.5176	4.8718	3.4542	4.59	6.2741	5.344	4.9631	8.0827	6.4948	4.7226	4.8888	5.0445	8.5981	4.3437	7.9338	3.6544	4.8873	6.5222	3.2229	7.646	4.1712	4.7365	8.2954	5.1289	7.7312	7.2009	5.2817	4.8795	6.903	4.0516	4.6423	5.8656	1.1672	4.0587	6.473	5.0428	4.651	3.3247	6.86	4.5226	6.813	3.947	7.3073	4.2567	5.6099	8.5997	6.4416
1.2369	-2.9376	-1.8887	-0.064987	-4.8532	-0.87878	-1.3537	-1.6375	-1.5808	-2.6753	-3.3771	-5.8582	-4.0005	-2.254	-1.7362	-4.9339	-4.4308	-4.625	-3.5468	-2.0415	-3.2525	-1.7243	-2.5911	-1.8469	0.18828	-2.4375	-2.4837	-3.205	-0.59106	0.69036	-3.8925	-0.74045	-1.6337	-1.6759	-3.8117	-2.4577	-1.7282	-2.1493	-2.6677	1.1666	-1.5375	-2.3547	-2.1163	-2.5607	1.0067	-1.3298	-2.4099	-3.8435	-0.55461	-5.3814
-4.5598	-3.9227	-1.2041	-3.6913	-3.1931	-2.8941	-2.997	-3.4676	-4.8046	-2.2646	-2.2365	-1.7179	-0.48987	-2.3763	-0.47835	-3.5353	-2.2608	0.48212	-1.3405	-3.7099	-4.1578	-1.4201	-0.31593	-1.8491	-2.8186	-1.6013	-1.6693	-0.18187	-3.946	-1.8467	-6.1937	-3.8553	0.22454	-4.0364	-6.062	-2.642	-0.8023	-3.6057	-2.8736	0.7084	-2.5625	-2.7894	-0.0052646	-2.7977	-0.39312	-2.5003	-0.43927	-0.87567	-4.6994	-3.5929
0.97435	0.4578	-1.232	0.88723	1.1865	2.2758	0.79072	-3.9281	-0.11784	1.3327	0.34011	-2.0818	-0.38645	2.8675	0.92735	1.1494	0.02159	0.26904	-0.9771	3.1824	1.8829	2.3138	-0.92237	2.1182	-1.5583	-0.97122	-1.0195	0.51765	-1.6446	1.0792	1.6545	-2.0651	-1.4778	-2.5284	-0.5496	-0.16505	2.0414	1.1379	0.034266	1.9492	1.9195	2.0001	3.5043	0.6836	0.51851	-1.6439	1.6864	2.0264	1.0924	-1.07
0.6947	-1.7681	-1.9085	-3.009	-3.6608	-1.2929	-1.5198	-2.5933	-0.20162	-5.1999	-2.6642	-4.9414	0.57901	-1.8452	-6.7157	-0.7607	-4.8681	0.78103	-2.7872	-3.2676	-1.2013	-3.3825	-1.2186	-3.6106	-2.9558	0.96211	-2.9972	-1.7205	-1.7664	-5.9955	-4.318	-4.9537	1.2511	-3.6879	-3.2049	-1.1274	-2.3199	-0.18653	-1.2088	-0.58983	-3.4908	-0.35219	-1.5092	0.45473	-0.65788	-3.3557	-2.3005	-3.8473	-6.4999	-0.51812
3.7339	6.4598	6.0756	6.3688	3.3689	2.6305	6.3106	7.2346	4.6554	4.4941	5.7671	3.5677	5.9162	1.5758	6.3499	3.3356	4.6272	2.7256	4.2315	4.6465	6.963	1.9443	3.6382	7.6076	7.7379	10.184	6.4904	5.3636	3.7954	6.8443	5.1782	6.4015	5.6847	2.8007	7.7795	6.2926	5.8943	6.6138	5.1998	7.8004	5.8298	4.2839	3.7611	2.6078	5.6553	5.4574	3.6602	7.4858	6.4055	7.445
-2.5203	-2.2156	-0.31536	-0.46081	-3.5757	-2.8748	-6.9364	-2.9537	-2.4314	-4.7965	-2.5887	-0.84709	-3.8919	-1.3155	2.1643	-3.1936	-3.9979	1.8153	-1.5658	-4.0181	-0.76007	-3.2787	-0.94746	-2.9171	-1.9091	-2.8005	-2.4937	-0.36655	1.5106	-2.2743	-4.0859	-2.6541	1.4235	-3.3803	2.0928	-0.65219	-4.3729	-2.9917	-0.15711	-1.229	-5.9877	-0.5265	-0.63488	-0.050884	-2.2709	-1.9623	-3.5934	0.99323	-1.7263	-0.89644
-25.376	-21.653	-22.67	-21.702	-19.27	-18.561	-23.497	-19.744	-24.161	-22.623	-21.664	-23.132	-22.375	-23.846	-21.467	-24.294	-22.464	-19.727	-19.494	-22.964	-19.179	-19.523	-19.194	-20.423	-19.087	-19.241	-21.177	-20.635	-22.833	-25.115	-21.577	-20.616	-23.505	-20.423	-23.225	-22.476	-20.142	-23.797	-20.729	-19.425	-21.643	-20.573	-23.904	-21.765	-22.499	-21.122	-22.624	-22.865	-25.094	-23.135
9.9232	5.8849	10.658	9.1544	11.679	9.3534	7.175	10.619	7.3127	10.502	7.1843	10.305	9.794	9.6076	9.8989	9.486	10.11	12.535	9.1115	10.712	9.1684	9.4034	9.8935	6.1092	6.7035	7.5363	3.691	7.5516	8.4502	10.481	9.469	11.626	8.3287	10.643	11.239	10.424	9.9	10.077	9.4431	10.124	12.871	9.2273	12.835	7.4159	8.4888	9.6126	10.805	11.302	11.832	9.4757
2.092	7.1453	4.6124	7.8158	2.9686	4.307	2.8452	7.0984	4.8735	6.5762	4.5404	3.983	2.3349	8.7267	1.8668	5.3433	5.1995	5.9171	6.4616	5.4748	3.4632	4.4199	8.2707	4.5257	4.5006	3.0672	4.4055	3.6152	4.65	4.3182	4.3233	4.0411	1.9805	3.5483	2.9021	6.9804	6.0552	3.722	2.5854	2.0723	6.0073	4.7473	0.61002	5.579	7.0421	0.099476	2.3865	3.513	4.1947	3.8886
-5.203	-6.3594	-3.9267	-5.0164	-3.6214	-1.5298	-7.9251	-3.8318	-2.8083	-7.4081	-4.1955	-5.191	-5.1973	-3.663	-7.818	-9.0432	-6.475	-6.1465	-5.095	-4.6762	-6.0527	-4.0557	-6.3241	-7.7884	-10.229	-5.2326	-8.6546	-5.647	-4.341	-4.66	-5.2402	-6.1348	-6.0609	-3.6877	-3.6831	-10.165	-6.6848	-5.6261	-4.5336	-2.8013	-4.7854	-8.443	-5.8643	-9.6177	-4.6229	-6.5949	-7.0423	-5.6306	-4.9709	-4.4648
7.611	4.3885	8.5966	4.9296	7.5323	8.4077	7.155	4.4825	4.9045	6.2205	7.8165	7.0253	4.8599	8.032	7.1141	3.4878	7.4184	5.543	6.2525	6.0404	5.8615	5.3617	8.7808	9.0952	6.4294	9.2022	9.7355	8.3599	5.808	4.1658	6.1291	7.7238	9.3317	10.485	5.6773	6.5709	11.675	6.2526	6.3617	4.1133	5.6176	10.421	9.6192	9.1268	7.4556	4.9995	5.9989	8.9486	4.1388	7.8453
7.6581	9.3022	7.4327	4.8142	5.9001	7.0651	5.8844	5.1092	5.7709	5.5449	6.1755	6.1134	8.0965	7.8218	5.3549	6.7258	6.9816	6.9729	7.9168	9.2563	5.74	5.0736	6.4941	6.724	5.5148	7.3576	7.2978	3.5049	7.2947	9.0785	6.3276	6.9867	7.647	9.1018	8.249	7.8472	6.7416	6.6847	7.0838	5.8449	6.1056	4.8436	5.7753	5.7734	8.6075	7.8766	7.3999	8.0494	7.29	9.2984
-14.051	-11.58	-14.226	-16.888	-12.298	-13.209	-14.367	-14.374	-12.43	-15.594	-12.761	-14.754	-16.513	-13.57	-15.544	-14.622	-12.367	-14.814	-16.574	-18.717	-12.923	-14.986	-14.341	-14.651	-11.61	-12.751	-12.875	-11.816	-15.08	-11.904	-12.55	-9.9925	-10.141	-15.95	-9.8921	-13.935	-14.681	-13.193	-14.3	-15.686	-14.694	-13.181	-18.82	-12.442	-17.968	-14.516	-10.444	-10.752	-12.844	-13.782
-4.1968	-7.4971	-13.322	-7.4668	-6.5824	-9.6112	-6.3916	-3.9284	-7.9635	-5.3569	-5.9532	-6.1556	-7.7737	-6.3413	-7.8728	-7.6743	-7.5142	-8.065	-9.8666	-8.4979	-9.734	-4.3145	-9.7107	-7.2549	-5.6333	-7.431	-8.5678	-3.3272	-9.0248	-6.7305	-9.9469	-9.5879	-5.4667	-8.7614	-9.4244	-7.3287	-9.1251	-8.2751	-6.8913	-6.8059	-8.4933	-5.0577	-5.2913	-6.557	-8.4959	-10.739	-8.1001	-9.9402	-7.2015	-8.7241
1.1207	-2.9341	-3.1929	-1.1254	0.6799	-1.0432	-5.0516	-4.5655	-3.4894	-1.0735	-1.7408	-2.1427	-3.7827	-3.0545	-3.5876	-0.47286	-2.5338	-0.25433	-2.0679	-0.027729	-1.9424	-1.543	-5.1872	-0.063426	-2.0462	-3.1237	-4.833	-1.5147	-5.5834	-3.3935	-0.97152	-0.46941	-0.04276	-1.6153	-3.1541	-5.1106	-1.839	-1.6671	-2.028	-0.68803	-3.262	-1.5623	0.17071	-1.3485	-2.2642	-0.63539	-3.7076	-2.3384	-3.3782	-0.62644
-14.253	-9.8694	-10.27	-9.0557	-10.452	-10.268	-13.78	-11.019	-11.267	-12.335	-11.583	-8.931	-12.031	-14.12	-12.246	-12.545	-13.093	-13.54	-9.5679	-13.291	-12.835	-16.277	-12.061	-12.53	-10.402	-9.813	-11.189	-12.193	-11.64	-9.6456	-9.6344	-14.087	-12.596	-13.578	-12.568	-14.344	-15.123	-10.449	-7.739	-14.51	-10.63	-12.357	-12.185	-11.826	-12.584	-13.315	-9.334	-9.5953	-11.534	-9.9627
-11.863	-13.745	-12.351	-14.302	-15.597	-15.96	-13.14	-14.376	-11.855	-15.22	-14.905	-13.002	-13.729	-12.733	-14.924	-11.369	-14.151	-12.453	-17.601	-13.238	-15.08	-15.293	-11.26	-13.87	-11.734	-8.9996	-14.942	-13.837	-14.264	-12.795	-14.073	-12.868	-17.945	-14.773	-15.117	-17.585	-14.068	-15.258	-13.112	-14.75	-12.687	-12.924	-12.092	-15.321	-12.704	-15.45	-12.985	-13.887	-15.153	-13.991
-0.94681	-0.075431	0.94524	1.0955	4.605	2.3821	3.2057	1.033	1.6132	1.889	-0.64887	2.1485	-3.4876	1.0149	-1.6592	2.5985	-0.35054	-2.1423	1.9051	-0.025724	-3.439	-0.79686	1.0635	-0.80797	-0.88099	-2.52	0.17288	-0.19308	-1.3911	1.9452	0.6076	0.80935	0.93719	-2.4728	-0.039948	1.0659	-0.48345	-0.020336	1.7991	1.3037	-0.34625	0.0041321	1.9326	-1.7474	-1.2845	0.58315	1.3753	1.5379	-0.44409	-1.1894
-1.7583	-3.1248	-0.73806	-2.926	-2.3697	-0.52737	0.28117	-3.8713	1.5669	-2.1263	-1.5403	0.584	-2.3333	-3.1767	-2.6447	-0.12634	-1.1564	-2.8574	-3.9942	-3.1723	-2.9294	1.0179	-1.022	-0.92414	-2.15	1.3798	-0.3811	-0.57242	-2.4203	0.21009	-2.5053	1.0833	1.7592	-3.208	-2.476	-0.53211	1.4417	-1.8239	2.3722	0.5377	0.58681	-4.2101	-1.6319	-3.7999	-4.6501	1.4868	-1.1684	0.29853	1.0075	-4.9603
-13.918	-14.551	-15.997	-15.268	-12.514	-12.256	-12.304	-11.361	-13.256	-14.499	-15.175	-13.318	-12.883	-10.905	-13.734	-15.389	-16.08	-13.376	-11.013	-17.362	-12.965	-15.207	-14.456	-14.359	-12.147	-13.072	-14.097	-11.697	-13.017	-13.693	-15.069	-17.033	-12.404	-13.261	-12.413	-13.71	-13.196	-12.266	-14.012	-12.732	-16.571	-14.039	-13.453	-13.797	-13.758	-15.648	-14.744	-15.619	-14.765	-16.19
5.0562	7.6069	3.7587	3.3544	5.6031	7.492	6.1303	6.8967	4.5072	7.0243	4.8151	6.1291	6.4689	3.8317	8.9415	4.1453	8.3206	5.2838	6.2204	7.8487	3.2017	4.3672	7.5935	3.583	3.9371	9.4229	3.0424	4.895	10.174	4.325	6.0339	7.5217	6.9667	3.6283	6.6335	6.901	5.2273	4.7697	5.2511	4.2855	6.7834	6.7222	6.2185	7.4012	3.4305	2.5242	3.0754	5.5625	3.5879	4.4807
-3.0725	-5.0132	-5.6326	0.081848	-1.2147	-1.3213	-2.1192	-3.3376	-3.7188	-0.86406	-3.6495	-3.1773	-1.2075	-1.164	-3.7155	-4.0054	-4.0692	-0.19456	-0.70658	-2.2179	-6.6295	-5.1773	-3.9137	-2.6317	-1.3688	-2.0782	-2.1143	-2.053	1.1615	-3.9086	-5.331	-5.2027	-2.7167	-4.0011	-2.008	-2.2913	-3.2421	-3.2759	-3.4824	-2.1421	-4.4179	-3.8023	-4.9913	-4.1961	-3.5194	-3.0501	-3.1366	-3.8884	-2.4161	-2.8411
0.31078	-3.4255	-1.5614	0.55148	-2.056	-2.1955	3.0975	0.37333	-0.85604	-1.7865	-4.8818	-2.4586	-4.8483	-1.6095	-1.1858	-2.3149	1.135	-0.08506	-1.1439	-4.9904	-4.1885	-1.8332	-4.3868	0.4068	-0.55785	-2.0912	-1.1003	-3.1809	2.5084	-5.8113	-5.555	-3.157	-2.3453	0.6532	1.9635	-1.4422	-4.3089	-0.19064	-4.1521	1.1281	-3.6104	-2.6423	-0.016086	-1.0896	-0.52867	-1.0566	-2.345	0.071444	0.3425	-4.2692
-4.3108	-1.6861	-1.6098	-1.6889	-0.33597	-0.57305	2.3814	-1.7945	0.048713	1.0631	-1.0341	-1.5223	-1.9795	-4.1073	-5.5941	0.54717	-6.5507	-4.4026	-4.3078	-4.5489	0.18268	0.89377	-0.94381	-0.46777	-4.9888	-0.27979	-1.6408	0.49673	-0.22018	1.2499	0.3993	-1.2511	-4.2409	-0.59877	-0.31035	-1.9142	-0.92179	-1.3764	-4.1972	-2.2128	-0.41914	-4.4019	-2.5626	0.94803	0.95284	-0.79575	-3.3169	-1.2389	-1.7471	-2.5865
-4.6077	-2.6483	-3.1104	-4.1417	-0.023539	-2.8043	-0.24187	-1.7342	2.047	-2.3942	-0.63657	-1.7081	-2.0459	-1.8849	-2.4934	-1.493	-3.675	3.5373	-2.289	0.64274	-0.25955	-0.19263	-0.93385	-0.74508	-4.8954	-0.75718	-1.5661	-5.182	-1.0503	-2.8076	-1.9608	0.14983	-1.0795	0.60904	-0.45435	0.84019	2.0474	0.097291	-4.5004	1.0869	-1.9175	-0.35648	-1.5821	-1.3839	-0.03918	-1.0528	-2.2045	-0.42963	-2.2305	-1.6962
-21.926	-22.618	-22.646	-22.856	-21.857	-22.919	-20.457	-22.871	-22.26	-23.313	-20.373	-26.299	-23.55	-22.319	-19.988	-23.972	-21.048	-25.049	-25.072	-22.154	-20.01	-23.009	-19.222	-25.496	-19.027	-22.017	-22.864	-25.83	-23.369	-21.802	-24.556	-25.691	-18.432	-22.556	-21.329	-25.147	-21.633	-18.977	-18.19	-23.18	-19.891	-23.394	-23.766	-23.027	-20.314	-20.741	-21.542	-24.884	-23.204	-23.186
-6.103	-2.6983	-4.8265	-2.3883	-3.2455	-1.9666	-2.7291	-3.9712	-0.40994	-1.8683	-7.0507	-5.3735	-3.4295	-3.6624	-1.8297	-3.2418	-2.712	-1.5462	-3.4515	-4.3554	-3.1985	-3.468	-3.1967	-4.825	-1.0559	-6.345	-2.5695	-3.1229	-4.9768	-3.3639	-1.3072	-3.4716	-2.7191	-4.592	-3.2026	-4.4736	-5.8233	-5.3749	-4.1052	-1.6671	-4.4301	-2.8482	-5.2499	-4.8031	0.026851	-0.2495	-2.559	-4.0735	-5.4529	-3.7936
-10.221	-6.9743	-10.276	-9.7038	-9.7238	-11.132	-10.889	-10.038	-11.813	-11.693	-8.1053	-9.8655	-12.794	-11.734	-10.964	-10.783	-7.9944	-11.232	-12.639	-13.066	-12.648	-10.193	-12.081	-10.337	-9.4897	-9.4463	-10.66	-9.5171	-6.3626	-10.009	-9.1073	-7.311	-11.685	-8.1235	-9.8758	-8.8965	-8.2228	-10.379	-8.0103	-7.6142	-10.346	-11.098	-8.1405	-10.645	-10.051	-11.271	-8.1379	-8.3955	-9.7273	-10.374
-2.5827	-3.4401	-7.1872	-6.73	-4.8423	-3.7455	-5.217	-3.8867	-7.8065	-5.6892	-4.5533	-5.6172	-5.0694	-8.5505	-4.2403	-6.9684	-4.9762	-4.5735	-7.1226	-6.2716	-4.4297	-7.1135	-3.6307	-9.4077	-5.5907	-4.8176	-8.143	-6.8062	-5.495	-4.7276	-6.4771	-5.3634	-4.4127	-5.7098	-4.7	-4.497	-2.5547	-7.4577	-5.6192	-7.6436	-2.5333	-0.85616	-3.4811	-4.5403	-4.0944	-4.401	-7.1884	-6.4406	-5.0967	-6.9892
-0.22014	-2.2459	2.3705	-0.65249	-2.1568	1.6247	0.083298	1.4876	-1.9853	0.85835	1.1166	-0.91822	-0.60749	0.87316	1.6985	1.0446	0.11555	0.83152	0.18474	-0.19462	0.98469	4.1444	-0.24327	0.63061	3.4571	0.44343	-0.73944	1.3876	6.5555	-0.19893	0.045246	2.9127	1.7591	-0.26808	3.1957	2.4295	-3.1874	0.92477	1.9927	1.0062	0.72233	1.0903	-1.055	1.2683	2.031	-1.6022	0.114	-1.0152	-0.5621	0.35324
-6.6379	-12.562	-7.4821	-6.4439	-12.607	-13.719	-10.489	-8.1918	-8.425	-6.1735	-8.5626	-10.395	-8.2093	-9.2732	-9.6381	-11.21	-9.5653	-11.321	-9.9403	-10.768	-11.576	-11.01	-10.33	-7.7373	-11.434	-11.173	-9.4218	-10.817	-11.387	-11.47	-8.5936	-10.121	-9.4402	-11.578	-9.835	-9.494	-8.649	-8.2674	-8.8024	-11.351	-10.748	-10.357	-12.354	-13.016	-11.583	-10.644	-8.5318	-9.6834	-9.7983	-12.64
-4.1031	-3.7976	-2.9804	-4.0643	-0.42119	-1.9261	-3.3456	-4.9188	-3.9472	-5.253	-5.9824	-2.2365	-2.0562	-5.6438	-3.9194	-4.5487	-3.5192	-4.0716	-2.5523	-3.4196	-1.8972	-3.5739	-4.0279	-5.7555	-2.2372	-2.6674	2.1218	-4.1475	-3.4105	-0.27166	-6.4401	-3.5939	-2.9437	-6.0273	-4.3505	-6.2898	0.23813	-5.8138	-4.5335	-2.6314	0.1995	-1.4585	-2.6217	-3.4704	-3.3141	-3.1126	-5.8063	-1.171	-1.0721	-6.1241
6.3632	5.8323	6.89	7.7219	4.1093	4.7476	3.4649	8.0071	5.967	9.9592	5.6826	7.2587	5.0603	5.7257	8.1623	9.1842	5.0374	6.6484	3.6461	5.7922	4.2119	3.542	4.0952	5.0845	2.6117	4.2136	4.3415	3.7487	5.7569	6.3348	7.5517	5.7286	3.9151	5.7307	7.9491	6.7427	4.2909	6.9241	6.8339	3.9989	11.009	4.6554	5.825	7.1119	6.2933	4.3106	6.8734	5.5078	7.9955	6.0442
-9.3912	-11.758	-9.4188	-11.78	-9.3288	-11.784	-9.2394	-10.331	-11.899	-12.254	-9.8759	-10.341	-9.5652	-10.67	-12.486	-11.171	-8.2137	-10.442	-9.7691	-7.6556	-10.612	-10.793	-13.082	-10.851	-11.949	-11.477	-12.335	-11.563	-7.0416	-12.767	-7.8241	-13.094	-10.539	-8.351	-13.58	-8.3741	-9.7207	-10.458	-11.944	-10.411	-8.9789	-13.559	-12.571	-12.037	-11.693	-11.794	-13.799	-8.4388	-10.023	-14.252
-4.4534	-1.2243	-2.0172	-2.9281	-2.4325	-2.3029	-3.337	-2.8733	-2.1036	-2.5449	-2.1736	-1.5135	-0.24921	-3.74	-5.115	-3.9034	0.0045645	-5.7453	-0.57237	1.1955	-3.5522	-3.2903	-1.9075	-1.5837	-5.5961	-3.6176	-1.5969	-3.0592	-4.5944	-1.7212	-0.18447	-1.988	-5.2095	-2.9899	-5.298	-2.7249	-4.4624	0.80355	-2.9486	0.42622	-3.2419	-4.4507	-0.48348	-0.81448	0.57948	-2.9518	-1.3664	-2.1852	-5.4136	-0.50131
-4.7204	-3.1483	-1.3533	-5.0379	-5.7793	-3.7473	-2.9906	-3.0163	-5.1132	-2.7698	-8.4639	-3.8462	-3.2176	-1.2889	-5.2988	-2.5543	-4.4447	-4.0745	-3.5434	-3.9662	-2.1071	-6.4553	-3.5851	-6.888	-6.2356	-6.6218	-6.0998	-4.1498	-2.1561	-6.4021	-3.4233	-5.8708	-5.7937	-3.2438	-6.4818	-3.0415	-3.6293	-6.4416	-5.7123	-3.0525	-1.4305	-5.3175	-6.214	-4.8361	-0.42355	-5.0984	-4.0666	-1.0237	-6.2388	-3.2312
-0.32818	2.1456	1.5556	-0.79121	-0.72342	-2.8656	0.80956	2.1525	4.2947	-1.3228	2.7639	0.94214	-0.32881	-3.234	-0.77125	0.4174	0.55889	-0.70912	3.2095	2.0315	2.052	3.2072	1.8774	-1.371	2.0015	2.6854	-1.0801	-0.095662	-0.73435	4.6463	0.86334	2.7164	2.656	-1.2441	2.1114	4.2763	2.5461	1.805	0.11054	2.4315	-0.82929	0.52087	2.012	-2.4735	-1.8936	-0.74568	1.2531	0.93778	2.7939	2.2661
11.275	6.2225	8.4323	8.0672	6.514	6.1425	8.4443	9.5929	9.4201	5.0715	7.9741	6.1169	6.6362	10.41	9.0616	10.285	5.7625	9.0335	4.8863	9.5624	6.3758	8.6627	8.9146	6.4715	8.1542	4.4264	8.2757	8.0148	11.943	6.9314	9.9788	8.4153	8.0432	8.1896	8.4609	6.8207	7.4509	5.2037	6.8704	7.2898	6.8207	6.8353	7.4573	6.457	7.7664	7.4262	7.5258	7.4922	7.5992	10.318
-1.9903	-3.6103	-0.33152	-0.93445	-0.057893	-1.0241	2.5718	-0.90992	2.7392	1.2637	-1.1141	1.2616	-0.31051	1.6686	1.3804	0.033315	0.81456	1.109	1.1287	-1.9152	1.6524	0.17889	0.081722	1.1451	1.1197	0.51196	-4.3035	1.6171	-1.2485	2.0528	1.1175	2.3409	-0.31409	0.49523	1.3828	0.1031	-1.3589	1.8041	1.0204	1.4165	-1.6056	1.5682	-0.35213	-0.60364	0.053299	-0.78601	1.3897	-0.51936	-0.87548	-0.25901
-2.4984	-3.407	-1.6694	-1.2894	-0.20509	-0.75414	-3.5358	0.31097	-2.9262	0.7409	1.3203	-1.2909	-1.9228	-0.71723	-3.6318	0.085736	-6.078	-5.4548	-1.1466	-3.4402	-2.7779	-2.5343	-5.9604	-1.6786	-1.5115	0.32416	0.45324	-1.5117	-3.7357	-1.4479	-1.5483	-0.68657	0.76158	-3.3065	1.331	-2.131	-1.4314	-0.71665	-1.9052	-3.4494	-3.1252	-1.573	-1.5874	-1.2501	0.089746	-0.0099325	-0.49008	-1.7235	-0.45608	-1.0744
-3.1808	-2.2233	-1.2704	2.032	-3.8841	-3.9134	0.046132	0.65053	-0.44338	-0.0085084	-3.5753	-1.2619	1.8723	0.28172	-0.77717	3.7236	-2.212	-1.9241	-1.4433	-2.4305	-1.3323	-0.029708	-1.452	1.5114	-4.2193	-0.55352	0.21687	-0.67948	-1.1867	-2.703	0.73012	2.3242	-0.0004536	-2.453	0.29479	-0.77032	-0.98762	1.8343	0.58486	2.5739	-2.0599	-3.8755	-0.71216	-3.3963	-3.1693	-0.76535	-1.0288	3.294	1.4541	-1.2236
-0.07762	-2.0801	-5.6094	-2.3188	-6.8631	-5.0865	-2.7226	0.24383	-4.4168	-1.7521	-4.6801	-4.7015	-6.048	-1.9058	-1.5239	-7.1693	-2.8486	-1.3181	-4.6423	-3.5639	-2.8008	-5.2096	-0.80784	-2.3466	-4.464	-3.0869	-0.73681	-3.253	-2.6998	-2.5596	-0.13673	-5.933	0.6195	-4.9891	-7.6237	-3.7937	-0.16084	-1.7677	-2.5114	-2.8031	-0.36835	-1.6509	-3.845	-0.72629	-0.39439	-1.2681	-3.37	-4.1063	-4.6407	-3.1099
-11.827	-13.967	-12.268	-15.893	-15.594	-13.474	-10.786	-9.7715	-12.813	-14.158	-12.187	-12.296	-10.984	-10.692	-11.234	-13.942	-11.975	-13.582	-14.47	-13.921	-12.766	-12.973	-16.009	-14.286	-13.716	-12.654	-13.089	-13.426	-11.668	-15.847	-11.13	-11.761	-12.194	-11.475	-13.35	-12.47	-11.982	-12.982	-13.871	-12.522	-10.24	-13.544	-15.005	-14.347	-10.781	-13.897	-12.631	-13.256	-14.107	-13.874
-3.1151	-3.5948	-5.2493	-5.0569	-5.7044	-1.5891	-3.4197	-3.0706	-9.2555	-6.0722	-3.9721	-3.7696	-2.7094	-3.4825	-3.8437	-5.3556	-1.3707	1.1575	-3.3442	-5.2632	-7.2237	-3.0927	-7.2446	-5.4649	-2.2217	-5.3394	-3.9113	-4.6612	-2.9226	-4.1674	-7.4248	-3.4353	-4.5848	-2.6332	-4.8635	0.25121	-0.20413	-5.6422	-4.0825	-3.1345	-0.73987	-4.3703	-2.1353	-5.2736	-3.3062	-1.3723	-3.8092	-1.3704	-3.0622	-4.9568
0.42863	-0.33136	0.42387	-0.44711	1.2059	1.0834	1.0502	-0.13379	-1.2832	-2.4261	-2.7095	1.6122	-2.6698	1.6173	-0.75465	0.90616	-0.99241	1.6326	-1.9577	-2.2461	-0.96169	2.3045	-1.043	1.8648	0.025601	2.1562	0.18274	-1.6165	-1.5447	1.0666	0.79759	-0.86415	1.0365	-2.6914	-1.4022	-0.5917	-0.97399	0.34751	0.79713	-1.3816	1.0885	-3.1049	-0.57728	2.3326	-0.96295	0.3171	-2.4091	-1.3898	3.2192	2.0509
-12.071	-12.653	-9.3859	-13.429	-9.578	-10.209	-11.154	-10.39	-13.451	-11.513	-10.842	-14.062	-9.4314	-10.882	-12.78	-12.47	-11.072	-11.54	-12.858	-8.4688	-9.1184	-10.833	-14.778	-14.358	-11.513	-13.102	-11.545	-12.251	-10.317	-11.598	-10.512	-13.417	-12.212	-8.8942	-8.815	-12.921	-13.504	-13.728	-12.807	-13.329	-13.768	-11.954	-11.493	-12.016	-8.2401	-10.226	-10.053	-9.5237	-11.234	-12.084
5.2172	6.666	3.8048	2.7496	7.7646	7.8176	4.0451	2.4175	1.5036	5.5142	5.6623	3.1193	2.2158	4.3867	7.6112	2.9694	4.617	4.2932	3.8346	1.6458	1.3074	3.0286	3.3929	2.7004	3.1942	3.6023	5.1517	4.5052	5.2455	4.4571	3.8231	5.3339	6.5777	4.8631	5.487	4.4156	3.6307	5.2147	5.018	5.1648	4.7419	5.1979	3.8614	2.9178	4.0155	6.1088	7.3732	2.6523	7.4966	5.7757
-3.239	-2.6104	-2.7247	-4.1829	-2.5941	-0.63133	0.23486	-1.1174	-3.5794	-2.5072	-7.8838	-3.3736	-0.48085	-2.1087	-2.3026	-3.3064	0.081309	0.1623	-0.17879	-2.9845	0.18129	-1.8542	-3.3	-1.4274	-2.3479	-0.24464	-1.3634	-2.8656	-1.7706	-6.1438	-5.5917	-4.5168	-3.6649	-5.3265	-3.5671	-3.0967	-5.4468	0.1817	-1.8699	-2.0881	-0.49655	-4.5511	-5.3951	-4.0749	-5.7528	-5.3494	-3.2963	-0.40387	-0.30026	-1.2161
0.21831	0.3836	1.4362	-3.3608	0.63231	-3.2335	-2.846	-3.4751	0.70151	-1.6582	-0.79106	-3.0098	-2.2442	-1.5136	-2.2584	-3.8634	-3.6003	-0.85852	-1.2983	-2.2776	-3.6345	-2.1531	-3.7931	-2.5044	-3.0884	-2.0446	-0.54067	-1.2707	0.31995	-1.6557	-2.6144	0.94346	-1.255	-0.75158	1.8708	-5.0098	-0.18773	-1.8841	-2.322	-0.48087	0.32518	-3.7033	1.9052	0.49088	-3.2533	-0.75968	-0.70085	-1.923	-3.2911	-2.4592
-16.765	-10.71	-12.101	-12.17	-11.798	-15.105	-14.447	-11.205	-10.691	-10.888	-14.817	-12.906	-13.657	-10.25	-16.909	-11.107	-13.851	-14.298	-12.23	-10.514	-12.195	-16.003	-13.095	-10.603	-9.3448	-12.87	-12.893	-14.07	-15.511	-11.521	-14.756	-10.266	-14.874	-12.831	-12.041	-12.926	-13.8	-10.882	-12.478	-13.367	-11.004	-12.623	-17.61	-11.683	-15.294	-13.446	-14.097	-11.007	-9.405	-13
-3.6938	-2.3795	-4.3252	-8.366	-3.9823	-2.9655	-4.9288	-4.3713	-0.23083	-4.3134	-5.7899	-4.6469	-2.8357	-5.1079	-3.3009	-3.9515	-2.5079	-1.9975	-3.3663	-4.0914	-6.0324	-3.4172	-5.9982	-1.9403	-3.046	-10.155	-3.34	-5.0329	-2.8327	-3.1282	-0.27532	-6.4979	-7.0351	-4.3702	-0.72629	-2.0779	-2.4785	-2.7342	-1.1158	-3.8615	-7.7189	-1.2441	-3.4221	-5.7299	-3.281	-3.7895	-8.3761	-6.3196	-5.0192	-4.0393
2.2985	5.6468	4.4659	2.0696	5.1896	4.8507	5.5477	-0.12325	4.0574	5.1564	2.5388	5.7552	5.2607	6.4728	7.9739	4.342	8.5017	4.8326	3.9665	3.781	1.8261	3.662	3.2749	5.5861	5.3986	5.4499	5.767	2.6808	7.9985	6.8042	4.9651	3.9624	5.7298	2.7868	6.2228	3.8204	7.7095	5.283	5.1217	6.5628	10.061	5.5762	4.1466	7.3582	4.8965	4.6095	1.9444	6.53	2.1664	5.3431
-3.5034	-5.0956	-6.6521	-4.2707	-5.7021	-4.8862	-4.4264	-4.6047	-5.5772	-3.8631	-8.3545	-5.4142	-5.3895	-3.7662	-4.4285	-3.1701	-8.5653	-4.122	-6.3123	-5.8569	-3.2873	-2.3964	-6.3443	-5.0299	-3.1315	-4.5374	-7.3602	-3.4807	-6.7209	-3.7363	-4.4742	-4.5368	-3.2359	-4.274	-5.3296	-2.4596	-2.5746	-5.9829	-3.4774	-5.3421	-1.8116	-1.7277	-2.9926	-2.5281	-5.9109	-3.8733	-2.7328	-3.278	-2.264	-6.068
13.751	11.617	12.155	8.1268	12.098	9.1049	8.3166	10.868	9.2645	7.8705	9.9751	10.021	8.9347	8.4255	10.298	10.608	6.3868	12.31	9.5942	12.56	8.1484	9.9163	8.1623	8.1208	9.8553	7.9605	10.123	9.733	8.5896	9.7443	10.217	11.417	7.447	9.6211	13.197	8.1105	11.31	10.678	8.948	11.401	6.6813	10.689	10.922	8.9882	10.166	9.2646	9.1245	11.003	8.3505	7.8269
4.3225	3.0656	1.6225	4.7508	8.6212	4.0327	6.7161	5.5915	4.151	2.5509	5.6537	0.9561	4.3364	5.3744	4.5509	5.1702	2.5932	6.5483	5.7085	1.9955	7.2322	4.0936	4.5212	6.7329	2.5946	6.4073	4.2065	4.6612	7.0893	5.6037	6.2179	5.797	6.4819	3.9716	2.1599	4.0337	2.5738	3.2034	7.826	3.444	2.1187	5.1683	4.9306	3.6899	2.9238	6.3431	5.3584	6.7016	7.4793	6.62
-4.0452	-1.7611	-7.2147	-2.4767	-1.5803	-4.114	-1.6075	-5.9858	-1.39	-4.2564	-4.4996	-3.6826	0.31226	-4.1653	-3.9642	-3.0397	-2.551	-3.549	-4.4975	-4.8102	-5.2957	-7.6015	-3.2025	-5.9019	-2.1651	-6.7927	-3.2985	-3.5329	-3.8595	-2.8764	-5.2054	-3.3789	-1.3887	-5.5515	-3.7359	-6.4351	-4.1651	-3.9913	-2.3118	-4.6364	-3.7422	-5.6268	-4.8839	-2.5785	-2.5649	-2.7397	-7.4461	-2.9566	-2.671	-3.5861
3.8758	4.2204	6.9061	6.1323	2.4481	5.0159	3.5434	7.6895	5.0049	4.8383	6.0558	7.1291	4.8795	4.4717	2.3049	5.0236	3.3256	7.4211	4.8003	6.4742	1.9233	3.0693	1.7842	4.2929	0.97489	5.2146	3.5739	3.3537	5.2729	1.6954	3.2773	7.6374	4.6947	3.872	5.2727	3.3403	3.0347	6.9344	1.2781	3.0561	4.7264	4.352	3.7032	2.6646	3.5372	5.6497	1.7752	5.3341	4.657	6.8951
-1.6322	2.3966	1.8996	5.5673	-0.63025	2.0612	2.7688	2.9466	0.36824	1.9321	-0.10627	0.16259	1.753	4.2964	2.4686	1.7395	-0.86391	1.3031	1.0166	-0.34331	-0.29709	0.43652	0.21298	0.78438	1.4598	-0.60175	-0.08566	-2.6214	2.0802	2.183	1.5716	2.9559	-3.0916	-1.1788	3.2098	1.3286	4.7317	2.2589	2.5288	1.5099	1.9252	3.6289	3.2375	1.1269	1.8585	-0.31885	0.095414	1.5726	3.4759	1.4229
4.595	2.7286	1.5063	-2.3645	1.8161	2.9557	-0.10701	5.7154	1.7262	1.5828	0.75004	1.8448	1.0316	1.3129	2.0824	-0.61906	1.9331	-0.061013	1.1349	-1.1771	-1.0623	1.1465	0.68629	-2.1636	2.1257	1.008	0.43181	1.2774	-0.20844	0.30399	-0.35796	-0.53644	2.2834	2.7258	-1.3357	2.6199	2.1064	1.922	0.42919	-0.93777	-2.0946	-0.16011	2.8305	-1.4293	-0.097342	1.1063	-0.83891	0.24823	-3.1981	0.5512
-4.3083	-8.2301	-4.5622	-6.0137	-6.006	-2.806	-2.1618	-4.8417	-7.9043	-5.9134	-3.8323	-2.483	-1.9979	-6.0358	-3.373	-8.7158	-5.5611	-6.7252	-3.1549	-1.7329	-5.0951	-0.98921	-5.1109	-4.9863	-5.2335	-7.5464	-4.9098	-6.2768	-7.703	-0.48018	-6.5682	-2.9261	-4.5771	-3.4	-7.881	-4.1141	-5.9387	-4.1434	-4.7312	-3.8431	-6.6602	-4.3664	-2.1271	-6.9965	-3.4519	-3.194	-5.4868	-1.9907	-7.4701	-3.4308
0.40385	-5.3401	-3.9464	-2.267	-3.1549	-3.8707	-3.9854	-1.7091	-2.6114	-3.6969	-4.0762	-3.0126	-1.212	-1.8997	-1.9853	0.0969	-0.44268	-4.2412	-2.752	-3.8307	-3.9728	-5.5785	-2.3936	-0.59847	-3.1386	-2.951	-0.31936	-0.31275	-2.0468	-3.0824	-2.3239	-2.394	-5.5033	-1.9282	-2.2531	-2.5502	-0.21723	-0.74732	-3.4214	-3.0525	-1.6515	-1.9382	-2.1647	0.59573	-2.6453	-0.54619	-1.1639	-1.2367	-1.0587	-4.1908
-2.3199	-1.7955	-4.7422	-3.9596	-2.4214	-3.8239	-1.3703	-3.0426	-1.9871	-0.1915	-1.0054	-2.776	-1.1053	-3.1763	-4.9123	-1.3773	0.27445	-4.6911	-2.7156	-1.013	0.12737	-1.4819	-1.5972	-3.3005	-5.7479	-2.9921	-3.7255	-4.0566	-2.5583	-1.557	-2.0352	-3.3442	-3.9074	-0.30403	-3.5353	-2.4795	-0.91701	-2.5087	-6.6876	-4.4962	0.18516	0.12991	-2.1001	-2.0303	-3.2861	-3.0501	-2.0997	-5.7295	-3.045	1.1028
6.941	6.477	6.0667	7.7181	7.5115	6.581	5.7285	4.1212	8.0384	9.1312	7.6413	6.7999	7.8313	5.5285	8.0548	5.9546	9.1417	8.5445	3.2699	10.804	5.8475	8.196	6.908	6.4745	8.4111	4.4097	4.7593	8.1678	9.366	9.7809	7.4509	8.1155	9.3084	5.2632	8.0334	6.994	8.7842	9.5419	6.2016	6.9003	6.9152	5.342	5.2892	7.7896	5.2108	10.049	9.476	6.7673	5.8933	6.3288
-7.9089	-5.6471	-8.2904	-8.3584	-2.8238	-7.0117	-8.0973	-4.6501	-6.9112	-5.7698	-7.4587	-8.2484	-6.3469	-4.3291	-7.2558	-4.0955	-0.71888	-5.7816	-4.8157	-6.5756	-7.4141	-4.2353	-4.1712	-5.6187	-6.1853	-4.7378	-9.1845	-6.8991	-10.215	-6.0541	-7.8147	-9.6308	-7.0824	-8.6367	-9.3879	-8.577	-4.1094	-6.5697	-5.1774	-7.9831	-7.9406	-6.1818	-8.5357	-7.6649	-8.1542	-8.5875	-4.6968	-6.6821	-4.8802	-5.5987
5.7475	5.8956	6.2103	4.4326	3.424	3.7376	6.941	6.6503	5.0257	6.0649	3.705	6.7044	3.6771	2.4959	2.1636	7.1855	6.246	4.6447	4.5825	4.0662	5.6196	5.5083	7.056	5.6988	9.1992	5.8885	2.9378	7.961	4.6024	1.752	6.7403	3.2357	7.7523	3.7415	5.2796	3.4547	7.9419	5.8075	5.2125	4.8997	6.7558	2.8156	6.0758	6.2326	5.9068	4.2685	5.0197	2.1974	3.1801	4.7876
-4.2717	-6.8607	-4.3831	-1.0681	-2.5409	-6.7373	-4.3069	-6.4396	-6.4488	-2.1796	-5.2346	-6.9821	-4.7631	-4.314	-5.8013	-5.9209	-2.13	-6.223	-2.0373	-3.7317	-2.658	-1.6722	-5.0771	-3.6809	-3.0361	-2.383	-5.9393	-3.6223	-4.4739	-2.6505	-1.8211	-4.1899	-3.1057	-4.0598	-2.4267	-6.0529	-5.1124	-4.0309	-4.0658	-6.0823	-6.1455	-1.6696	-0.41792	-4.6806	-2.0319	-5.988	-4.759	-1.8821	-4.2448	0.007494
-22.324	-20.824	-22.041	-23.153	-22.353	-19.779	-21.544	-20.756	-23.88	-25.24	-24.148	-22.993	-23.498	-22.297	-21.143	-22.74	-20.633	-19.811	-19.944	-23.248	-21.07	-25.427	-20.547	-22.97	-22.361	-22.749	-23.454	-26.293	-22.749	-23.018	-21.04	-21.253	-23.119	-22.385	-22.619	-21.456	-21.607	-21.724	-19.15	-22.281	-22.376	-22.407	-21.942	-18.827	-22.4	-18.705	-20.226	-21.788	-22.715	-25.038
0.36435	-1.5445	1.3618	3.127	-1.3582	-1.0365	-3.1444	-1.6828	-2.3666	-2.6793	-1.5441	2.174	0.70607	-0.87355	-1.0597	-0.48935	-2.7707	0.72557	-0.97054	4.0186	-3.5252	0.046323	-1.2656	-0.86629	1.4191	2.8799	-2.0216	2.8002	-3.296	2.9511	-0.059135	-0.56945	-1.2444	0.73675	0.415	-0.28136	-0.23851	0.67917	0.25531	1.5408	2.6608	-0.58871	-0.7453	1.5976	-1.221	0.23278	0.20532	-3.3064	-1.4036	0.56138
2.2153	5.5046	4.3648	7.1263	7.8444	6.5214	5.5969	7.602	4.833	6.1429	3.6468	4.6448	3.1681	6.7261	8.1082	5.6866	6.5679	4.6562	5.5286	3.3568	5.8977	5.1526	2.7323	3.4869	8.8403	4.1592	3.4311	1.6493	5.3447	2.6702	2.4403	5.0412	4.438	5.3412	4.0884	5.1542	5.4	4.7717	6.5832	2.1674	3.8064	4.2531	5.5861	6.6787	7.651	4.2264	3.8542	7.467	2.2802	5.2336
-14.942	-17.365	-11.566	-15.136	-13.332	-15.48	-14.456	-13.756	-17.868	-14.811	-18.499	-17.987	-13.347	-15.257	-13.24	-13.341	-13.125	-13.455	-17.179	-14.277	-13.865	-13.003	-16.057	-14.647	-14.939	-12.593	-12.214	-14.569	-12.07	-13.475	-10.699	-14.854	-13.47	-13.435	-14.05	-15.28	-15.303	-14.19	-13.725	-14.804	-16.142	-15.927	-15.801	-15.233	-13.514	-12.471	-14.429	-15.759	-16.878	-15.881
1.869	3.3004	2.0589	2.405	3.2972	2.8285	3.0862	3.144	1.5267	3.9396	0.20388	4.6707	5.9753	0.23659	3.9223	3.6727	1.9871	0.90502	2.2129	4.5356	0.64026	3.2319	2.4516	1.3294	1.7635	2.2061	3.7426	0.50919	2.3543	3.4929	0.38927	5.6494	2.0202	3.8112	3.5601	2.2535	0.70339	1.5006	4.3699	2.8177	1.6603	2.6732	1.74	4.2782	3.2861	5.8121	2.031	3.8706	6.4239	6.6593
-0.13464	-1.3581	-2.6682	-0.94878	-0.16476	-4.0369	-2.1725	-0.33936	-1.0057	-3.5294	-2.5284	-3.4513	-2.049	-5.5448	-5.6906	-2.7684	-0.66267	-1.0941	-1.965	-2.2827	-0.85342	0.50892	-0.12327	-3.0368	-3.9787	-3.3493	-2.8748	0.92072	-2.8596	-1.4221	-4.4654	1.6169	-4.6046	-2.7988	1.0367	-1.0138	-5.3925	-0.22888	-3.2728	-5.4774	-4.7515	-6.4363	0.98558	-1.4294	-0.40733	-5.4304	-0.55696	-3.0779	-0.8659	-3.8064
5.4058	6.1164	6.7527	4.614	6.1541	5.4787	7.0018	6.1668	8.2514	5.0037	4.2097	6.119	8.5004	3.1783	5.151	3.9629	4.8687	5.7762	-0.9522	2.8743	4.6477	5.1468	5.549	6.8359	5.2316	7.3328	2.6666	4.634	4.9569	11.034	6.1741	4.698	2.5992	6.3857	6.4231	5.7381	6.898	3.5925	5.3441	7.0363	6.9641	5.6125	6.6862	7.9594	5.8361	3.9325	6.0388	3.1414	4.4194	4.8828
7.0286	8.4403	6.9445	7.8071	6.8256	6.0772	8.0143	8.5644	5.9082	6.4669	5.9268	6.8352	6.8155	8.0481	10.308	8.1844	9.7474	5.8915	8.4252	10.983	6.9526	7.2091	7.9613	6.6826	4.1627	7.3547	4.5896	8.6995	8.3141	4.9405	6.0326	6.4348	8.9926	5.8581	8.593	6.0149	6.5749	6.0688	8.3459	6.6905	6.7501	8.32	7.2103	6.0505	7.5583	6.3978	9.1986	3.9991	5.7434	7.804
-3.2475	-1.8933	-1.4223	-2.389	-4.2951	-1.4744	-1.054	0.35702	-2.5774	-1.23	-0.17663	-2.9785	-2.5639	0.0046667	-2.2712	-1.3808	-0.1623	-2.6313	-0.71038	-2.0254	-0.30035	-0.31863	-3.1426	-0.38993	1.6943	-3.4055	-3.2314	2.1193	-4.5169	-0.1726	0.094373	-1.1967	-0.6778	-1.8513	0.42545	-0.72028	-0.6898	3.5925	-3.885	-3.7652	1.9678	-3.5372	-0.51148	-4.4136	-1.1076	-2.4019	-2.775	-3.882	-0.73621	-0.98213
-1.0948	-1.6996	-0.64021	0.71316	0.37136	-1.46	-0.68161	-1.0994	-0.12775	-1.4889	2.9151	-0.43074	-1.6342	0.61369	-2.3671	-0.3934	-0.063132	-0.29869	2.3078	-1.3564	-1.3824	-1.9533	0.79904	-0.51666	-2.7086	-0.67731	-2.4041	0.31135	1.1643	2.4953	3.0483	0.19941	1.5775	-2.3047	1.7303	-1.1071	-0.084722	-0.63901	1.9359	0.86024	-2.3774	-0.8235	-1.6724	0.40415	-3.7795	-3.1581	0.51655	0.65816	-2.209	-0.059003
-7.6651	-9.5501	-9.8943	-10.992	-9.4637	-8.0334	-6.5341	-12.233	-10.861	-10.099	-9.9221	-9.5756	-10.332	-7.0115	-7.4473	-12.768	-9.2517	-9.0562	-8.7378	-8.4398	-10.011	-11.017	-10.318	-11.116	-9.4301	-9.6308	-9.9031	-11.568	-11.863	-10.125	-10.319	-10.546	-8.4648	-9.266	-8.6639	-9.6922	-11.878	-9.957	-9.4648	-13.29	-7.0811	-11.094	-13.267	-12.539	-14.452	-12.316	-10.746	-12.4	-7.2155	-12.037
-15.101	-14.23	-15.775	-13.356	-14.064	-12.61	-11.449	-9.9863	-9.6064	-17.053	-11.547	-10.155	-11.979	-14.593	-11.779	-10.144	-13.445	-13.974	-13.12	-15.349	-11.684	-13.741	-13.133	-14.125	-9.2936	-13.057	-10.527	-10.584	-12.125	-14.782	-13.366	-12.636	-16.628	-11.462	-13.835	-11.406	-12.558	-13.221	-17.548	-9.3727	-12.968	-13.161	-14.571	-12.591	-12.45	-13.936	-13.26	-13.931	-14.17	-15.411
-6.1552	-0.39326	2.715	-0.1361	-2.0108	-1.6385	0.50297	-0.76486	0.63376	1.5858	-0.8822	-1.9655	-2.2511	1.3811	1.4111	1.424	1.0146	1.1358	1.2511	-0.77897	1.2621	1.8639	-0.52293	-0.64708	1.8876	0.67418	0.65154	-2.2918	-2.8071	1.0882	-0.41465	-3.1233	0.18378	-0.86827	0.5953	-2.4465	-0.10845	1.0586	1.475	3.0483	-0.62039	2.7991	0.018764	-1.5721	-1.0395	-4.2194	3.2985	1.8269	-0.81343	-0.51111
-11.203	-10.825	-7.846	-10.564	-9.3587	-9.6146	-7.6273	-10.732	-8.4582	-12.355	-11.934	-9.8685	-9.5724	-10.734	-9.0845	-9.3448	-12.071	-9.6781	-9.9212	-7.9918	-7.6453	-8.143	-10.137	-11.52	-13.295	-8.8011	-8.9416	-9.8936	-13.578	-8.53	-9.905	-10.308	-9.4605	-9.4268	-10.168	-7.8868	-10.327	-10.02	-9.7214	-10.466	-13.706	-9.834	-9.1797	-9.1347	-10.323	-7.566	-10.709	-9.6314	-9.6466	-9.621
-20.276	-24.067	-17.973	-18.168	-22.141	-22.32	-22.897	-18.068	-22.835	-19.077	-17.791	-19.05	-23.862	-20.248	-20.432	-20.805	-21.875	-21.729	-22.968	-23.979	-20.56	-18.512	-18.767	-24.013	-19.443	-21.137	-25.281	-21.511	-19.426	-20.927	-20.594	-21.108	-23.192	-21.906	-22.69	-22.567	-20.69	-18.829	-22.791	-22.997	-20.91	-19.7	-22.091	-24.125	-20.541	-18.519	-22.827	-22.095	-22.921	-19.969
-4.3798	-4.6769	-2.0477	-3.0373	-2.5268	-0.72647	-4.2129	1.9777	-3.0075	-3.615	-3.9718	-1.9479	-5.0305	-2.6289	-1.8175	-7.61	1.2621	-2.7653	-1.2387	-1.0947	-1.1586	-2.4879	-1.3155	-1.9667	-0.79149	0.15856	-2.7014	0.38662	-1.8453	-1.0828	-3.3204	-1.4888	-0.60555	-3.7384	0.38597	-2.9942	0.23946	-2.286	-0.0083869	-0.65513	-2.152	-2.2895	-1.708	-2.643	-4.837	-2.1944	0.35327	-4.3526	-2.0418	-1.1566
-5.9054	-5.9239	-5.0865	-6.8995	-1.7581	-5.1735	-4.0532	-7.8814	-2.4149	-3.9193	-8.3661	-0.81964	-8.054	-5.9068	-2.3029	-6.4049	-3.0594	-5.0816	-7.3045	-5.0427	-8.0021	-4.2219	-7.0634	-1.2738	-6.3971	-3.4687	-5.9319	-3.0965	-5.5849	-4.7442	-6.2447	-8.145	-7.617	-5.0677	-5.6428	-7.4914	-3.7345	-7.7111	-5.5081	-4.3129	-5.7928	-5.5046	-4.0627	-4.0306	-6.4986	-9.7755	-5.8469	-6.4935	-4.6912	-3.6261
-14.806	-10.727	-13.948	-12.998	-14.311	-17.816	-15.501	-15.115	-13.518	-13.285	-15.655	-16.999	-13.695	-11.586	-11.177	-14.112	-13.499	-10.139	-15.871	-11.135	-13.371	-11.076	-14.515	-14.147	-14.162	-13.28	-15.781	-14.99	-13.236	-13.056	-13.449	-16.613	-15.345	-14.421	-13.098	-12.053	-16.141	-18.528	-14.669	-13.053	-14.648	-13.454	-17.129	-14.056	-14.889	-13.935	-13.522	-11.367	-12.18	-12.615
-12.853	-13.862	-9.8931	-11.488	-11.154	-11.13	-11.68	-7.6904	-10.736	-11.745	-12.623	-10.051	-9.2979	-11.397	-13.498	-11.376	-13.179	-12.049	-11.226	-11.276	-8.8104	-9.0439	-10.253	-10.696	-12.588	-12.47	-12.131	-10.359	-9.899	-11.058	-12.629	-12.305	-10.447	-8.6525	-10.976	-13.386	-13.387	-12.299	-10.709	-11.838	-6.5972	-10.971	-7.8807	-10.433	-10.868	-13.211	-11.401	-9.2713	-13.26	-11.935
3.9168	6.1668	8.7255	10.563	5.2792	7.7893	6.0581	5.902	7.9497	8.5711	5.0489	5.5647	6.4482	7.4427	5.5007	7.0385	7.4693	6.0285	9.0245	6.7268	3.0846	4.8826	4.1205	7.3148	6.7807	4.0483	5.2992	7.9259	8.1243	6.3527	5.2401	6.4477	6.4086	3.5986	7.4126	9.0813	6.3132	5.0866	5.321	6.9401	7.4756	8.2945	6.0859	3.8979	9.3689	5.629	7.0424	5.7166	6.9242	3.745
-6.9698	-4.9062	-5.4221	-2.3914	-7.7095	-6.858	-4.5134	-4.4163	-5.7723	-1.9146	-6.7679	-2.2523	-5.2271	-6.1229	-7.0737	-3.2608	-5.3254	-4.9926	-5.2352	-8.4746	-5.6986	-4.8395	-7.3016	-2.7499	-5.3968	-8.1326	-7.3181	-5.2213	-8.2466	-5.3041	-7.5727	-11.06	-3.715	-4.5152	-6.6836	-3.7632	-5.8282	-8.9308	-5.429	-4.0881	-5.9066	-2.7468	-7.318	-6.3769	-5.8606	-5.8416	-4.5229	-3.5495	-4.7058	-8.0511
-11.83	-10.963	-10.424	-13.77	-15.872	-12.794	-14.687	-14.248	-15.745	-11.42	-10.268	-12.372	-9.3298	-12.63	-11.421	-15.351	-13.353	-16.043	-13.375	-15.167	-11.742	-14.953	-10.887	-14.384	-9.084	-11.874	-12.955	-15.127	-11.425	-10.544	-15.017	-12.513	-13.391	-12.88	-11.061	-12.23	-15.648	-12.167	-15.728	-13.833	-12.176	-17.875	-15.823	-15.376	-15.999	-10.376	-14.155	-11.683	-11.82	-15.046
-5.2978	-5.9044	-5.3497	-5.3473	-5.519	-4.8658	-6.0639	-7.7555	-6.5846	-4.3119	-4.1782	-5.6055	-8.2002	-4.2629	-5.2102	-8.7042	-5.593	-6.4784	-4.7146	-6.9514	-5.9608	-4.1625	-6.5226	-6.0272	-8.0229	-7.1604	-5.3046	-8.6407	-6.7873	-5.8272	-7.7226	-7.2754	-7.9213	-7.7587	-6.7726	-6.6321	-5.722	-6.5085	-7.6489	-6.9602	-6.5709	-4.5635	-5.4858	-9.6666	-6.3895	-5.2313	-4.144	-4.4057	-6.7765	-2.72
5.8574	5.3331	7.6086	2.6316	5.2962	9.4159	6.5058	3.1742	4.5291	5.5376	3.8022	5.6168	3.2103	4.626	6.0951	8.3255	6.2862	4.2503	5.0094	4.3575	7.2214	7.3553	3.2305	2.7375	5.0059	4.8668	5.1914	6.5462	3.1703	4.5884	5.3105	4.9988	7.4713	6.4524	6.9356	5.7518	4.6127	6.416	9.0243	5.4902	2.7063	5.0025	3.9857	5.7515	2.8212	4.1843	2.8185	7.3714	5.0789	3.2765
0.13054	1.1654	-3.4147	2.1255	-1.7724	-3.0491	-1.1987	1.6826	-0.79692	-3.168	-1.3523	-0.65245	0.192	-0.91606	-2.0313	-0.67532	-1.631	-0.36792	-1.5884	-1.1204	-5.0679	-0.17003	-1.2871	0.6716	-0.42957	-0.20675	0.71392	4.3222	-1.4798	1.6674	-0.89639	-4.3663	-4.4657	2.0059	1.8469	1.4064	2.0222	-3.8092	-0.079302	1.762	-1.2595	-1.9477	-2.9403	-1.1213	-2.5143	-2.1011	-1.0021	0.85475	-0.36436	0.87421
-11.882	-12.179	-10.386	-11.946	-11.826	-10.96	-11.157	-10.36	-15.447	-11.149	-14.394	-14.228	-8.5956	-9.7882	-11.549	-9.9075	-12.224	-10.374	-12.482	-13.876	-12.578	-9.539	-10.008	-12.338	-7.5319	-14.518	-10.483	-11.833	-14.31	-13.003	-9.0246	-7.8751	-10.34	-12.534	-6.9378	-12.452	-13.39	-14.153	-9.5471	-11.66	-12.206	-12.179	-13.764	-14.851	-13.215	-11.315	-15.518	-13.39	-13.212	-12.701
-12.557	-13.891	-10.99	-11.356	-12.375	-13.817	-15.149	-12.845	-11.448	-12.552	-13.444	-13.676	-13.517	-14.201	-10.823	-9.7172	-15.493	-14.551	-11.608	-15.738	-12.832	-15.255	-13.438	-11.396	-14.522	-13.836	-15.379	-15.69	-11.405	-14.742	-12.262	-11.378	-13.36	-11.668	-11.732	-12.542	-14.266	-9.6521	-12.114	-15.427	-12.125	-15.056	-14.542	-10.839	-14.818	-14.503	-13.828	-14.272	-12.004	-13.301
-9.2419	-6.4911	-8.3642	-8.7685	-11.714	-4.4717	-4.8095	-8.2107	-11.181	-12.146	-10.072	-7.0313	-8.6592	-9.7209	-10.407	-5.3883	-6.7314	-9.6464	-9.2227	-8.9442	-8.7852	-10.708	-9.1961	-11.921	-10.918	-10.076	-9.8919	-11.644	-9.03	-7.8397	-8.5592	-7.5416	-8.4932	-10.712	-6.4429	-8.3182	-8.4457	-6.68	-10.252	-7.0897	-10.248	-9.6925	-9.6586	-9.6715	-8.9632	-10.344	-8.6796	-11.549	-6.4013	-8.1819
0.80074	-1.2174	0.98949	-2.8156	-5.3431	-0.76171	1.178	0.76266	-2.4752	-3.6259	-0.65853	-3.0526	-1.4301	1.2332	1.6256	-3.2348	-1.8062	0.98107	-1.2849	0.54996	-0.89623	0.14867	-0.84014	-2.1346	-0.48608	-2.3617	0.96091	0.2015	0.4426	-4.7244	-1.199	-1.5421	0.71935	-1.9962	0.39246	-3.919	-2.2232	0.34672	0.42248	-0.23748	1.0301	-2.6094	-3.7795	-1.457	1.5965	-3.5754	-4.7629	-1.1384	-3.4085	-0.33198
-1.282	1.4391	0.56883	1.3401	-1.1765	-0.65486	-1.2369	3.2566	0.22264	-1.7342	0.49099	-0.32879	0.38147	-0.061231	3.773	-2.0966	2.5481	3.3603	1.7346	0.69347	2.6728	1.2574	0.79282	0.79709	0.060643	0.31395	0.93183	1.5482	-1.3714	2.6987	-1.1414	2.3813	0.53964	0.5654	0.040184	2.6388	1.2538	-1.0831	0.94647	2.0231	0.88304	-0.50242	-0.49762	-2.2282	-1.2798	-2.8256	-1.0006	1.3135	0.472	2.9282
-8.6216	-10.031	-5.7576	-9.7558	-7.0143	-10.079	-8.8223	-7.7125	-7.7828	-7.6168	-9.8462	-9.3767	-9.237	-9.2015	-8.9993	-9.5044	-11.13	-7.6471	-11.237	-9.2154	-10.015	-9.0014	-9.8833	-5.5151	-9.3576	-11.632	-8.7342	-8.6842	-7.6514	-10.015	-10.716	-9.1439	-10.885	-6.6513	-7.5919	-6.309	-6.9179	-6.6391	-7.1876	-8.9797	-7.5738	-8.607	-7.0072	-7.3478	-8.2158	-11.529	-9.5357	-8.7258	-8.0379	-10.352
-0.7519	-2.0097	-0.21322	-1.6918	-2.8766	-0.031916	-2.3103	-1.3078	-1.8459	-1.0484	-4.1278	0.54665	-4.4638	-3.0184	-3.3309	-3.8822	-2.4447	-2.0174	-0.19971	-0.26832	-4.259	0.57162	0.56849	0.85771	1.3584	1.3046	-0.53483	-0.27411	-0.44335	-3.1533	-2.9745	-2.9252	-2.4211	-1.5196	-2.538	-0.7369	2.5998	-3.3136	-3.8893	-2.3938	0.72607	-4.2015	-5.0281	-3.7606	-0.016373	-1.4102	-1.7179	2.1551	0.72717	-3.9458
-0.15816	0.58275	-1.8617	-0.7691	-1.6536	-2.6564	-2.3841	-3.8264	1.2645	1.1825	-0.63794	-1.3046	2.424	0.45353	-0.48721	0.84015	3.0579	-0.94215	0.14834	-2.2972	-0.1655	-1.7806	-1.8972	-0.9099	0.031162	0.42445	-1.2888	-4.0446	0.24873	0.7048	-2.8207	0.52775	2.3536	-2.6232	2.5869	2.7753	-0.42294	-1.7183	-1.2342	-1.947	3.5298	-4.2265	-1.1815	1.3756	-2.0041	0.081284	-3.3653	-1.0445	-1.0797	-1.3136
-14.733	-14.297	-11.659	-14.81	-17.291	-12.787	-15.034	-12.841	-15.81	-12.476	-15.328	-15.937	-12.646	-14.017	-17.044	-11.297	-15.418	-12.008	-13.751	-13.812	-15.009	-16.284	-13.673	-15.914	-14.502	-17.855	-15.852	-12.751	-16.145	-16.176	-16.485	-13.949	-13.943	-13.546	-16.605	-13.002	-16.223	-14.417	-15.776	-14.415	-12.134	-15.387	-12.579	-14.925	-14.539	-17.558	-14.507	-11.635	-15.585	-15.236
7.8885	9.8665	10.541	8.9352	9.5971	5.2125	9.8428	5.6563	8.5425	9.6282	5.7259	6.7629	7.3974	9.3949	9.0221	7.268	9.4216	10.276	6.8906	8.2545	9.0539	5.9611	7.0191	7.385	10.373	8.0784	7.7328	13.163	7.1192	8.6487	9.5993	8.7835	5.9077	8.212	6.0138	6.4903	9.1717	9.5911	4.1312	7.3466	7.4461	8.6403	7.1034	8.0294	9.6458	3.8225	8.5275	6.1849	8.1573	5.8678
-6.8501	-3.2273	-8.3428	-7.9677	-6.658	-5.0359	-5.5868	-8.8796	-6.6562	-4.7596	-3.1837	-4.9847	-7.4173	-6.0599	-6.696	-6.418	-3.2194	-2.6932	-8.1853	-5.5135	-3.0618	-6.6214	-6.146	-3.6647	-7.3576	0.017546	-8.3618	-5.5873	-8.7956	-5.8169	-7.105	-7.8795	-3.1444	-4.9907	-2.9071	-8.4178	-5.4531	-5.0944	-4.8701	-7.1844	-9.0535	-3.0822	-5.8099	-4.6568	-8.9087	-7.2654	-5.3261	-4.6692	-1.3387	-7.7961
-7.5702	-0.60266	-0.85083	-1.6645	-5.4172	-3.909	-5.7202	0.016593	-4.7223	-1.6022	-3.5698	-3.6636	-3.8504	-4.3427	-4.6476	-6.0617	-3.7203	-2.1264	-2.4344	-2.3544	-2.9595	-2.6385	-3.7746	-6.4325	-3.7773	-2.2705	-5.6491	1.6507	-1.7558	-3.3078	-3.3558	-1.7427	-1.1199	-5.5523	-4.8256	-1.7731	-6.0512	-4.6038	-4.6267	-2.6316	-6.2686	-4.1411	-3.8633	-2.2263	-2.4634	-2.6125	-2.8034	-4.0983	-2.7503	-1.9783
-1.3762	-1.6485	-0.7478	-0.22482	-0.89225	-0.33615	-1.3841	0.015727	-0.2984	0.3157	0.5377	-0.45747	-2.7333	-0.49642	-2.0195	-1.7285	-2.0839	-1.2037	-0.3826	0.73925	-0.064761	-3.4674	-2.0337	-1.697	2.54	-1.885	-5.0976	1.4327	-1.5649	-5.7277	-2.2656	-0.1803	-3.2337	-4.6186	-1.8863	-0.66245	-3.1406	-4.1354	-0.65022	-1.3835	-2.2309	0.86284	-0.52852	-4.6337	-1.1196	-3.8328	-2.3124	-1.5289	0.21971	-3.5802
-5.6458	-4.0989	-6.2924	-4.1945	-7.5186	-3.9564	-4.506	-3.9317	-4.2328	-3.6391	-1.2157	-2.1865	1.0163	-5.1145	-3.2975	-4.235	-2.6849	-6.8175	-0.92237	-4.5005	-5.1469	-6.8232	1.114	-3.7991	-6.7084	-3.2633	-2.7735	-1.7549	-3.4044	-5.8497	-3.4523	-7.8814	-3.6979	-1.4212	-4.3255	-6.8637	-4.8464	-3.5357	-5.0514	-4.9404	-1.0548	-3.5571	-0.36346	-1.9621	-0.97299	-3.5974	-3.9531	-2.3009	-1.1867	-5.4656
-4.9971	-5.3949	-7.742	-6.8945	-2.0152	-6.7258	-8.5393	-5.0152	-4.4068	-6.1374	-4.157	-8.0779	-5.5574	-7.0667	-7.5396	-3.8651	-7.6816	-3.602	-5.0817	-5.2705	-8.7797	-7.9675	-5.4417	-9.7719	-4.2296	-8.4361	-7.5604	-7.5411	-5.7354	-9.2405	-5.115	-6.6874	-4.2194	-5.5774	-7.0379	-2.8445	-8.2575	-8.1458	-5.8262	-3.5012	-5.6688	-5.0982	-7.1142	-5.1521	-8.1252	-6.3807	-7.818	-2.4241	-3.6399	-5.7958
-1.878	-2.0559	-1.0358	-0.70942	-0.10772	-1.6096	-2.8458	-0.90931	-1.9679	-0.22917	-1.1527	-1.1774	-0.64779	-2.9525	0.53231	2.1562	-0.071067	-1.9168	-1.2615	-0.30653	2.2848	2.3567	1.575	0.71717	0.74142	2.3685	-1.1206	1.6826	0.74927	0.67721	-0.22064	0.4835	-0.37698	-4.6882	1.7289	-0.20954	-0.87214	-0.80631	-0.21847	-0.24264	2.147	1.7038	-2.0457	-1.2695	1.7581	-1.5385	2.5347	-2.507	-0.54887	0.48858
7.9851	6.6292	7.7304	9.0038	9.1147	8.9802	9.7387	9.0332	9.8183	10.962	6.7915	6.4245	9.4787	10.062	8.1955	10.885	11.16	9.5979	9.3638	8.5902	11.542	8.6673	10.09	8.4872	8.0426	8.5275	7.9458	6.882	10.85	9.9626	8.1127	4.1612	7.5707	10.84	7.926	9.1491	9.1426	9.1477	8.4791	4.1844	9.5387	9.0084	6.87	7.4304	6.5173	8.9847	7.3422	7.0185	7.193	10.724
-7.9929	-8.1396	-9.8035	-10.153	-9.8183	-5.7989	-8.0661	-8.8981	-8.3653	-8.4048	-8.0996	-9.7704	-9.1138	-8.0498	-8.6662	-13.19	-8.4649	-12.683	-7.264	-9.4011	-9.3968	-9.7969	-8.5291	-7.3871	-11.506	-10.794	-8.1546	-10.379	-12.304	-13.329	-7.6499	-8.9488	-8.1242	-7.4253	-8.7812	-9.8496	-8.5306	-9.7654	-12.625	-6.0256	-11.117	-8.847	-14.326	-9.6482	-9.7307	-10.056	-9.681	-5.9533	-8.1503	-11.08
-23.342	-21.187	-21.142	-22.185	-19.905	-21.781	-19.668	-22.119	-17.904	-20.762	-21.264	-22.372	-19.207	-19.649	-15.698	-20.064	-18.254	-19.589	-20.443	-21.427	-23.197	-18.866	-17.898	-19.531	-17.8	-21.935	-20.68	-18.325	-20.551	-21.752	-20.764	-19.358	-21.702	-19.987	-20.663	-23.311	-23.67	-19.261	-19.984	-17.624	-19.945	-21.094	-22.989	-21.615	-20.12	-20.306	-20.669	-18.232	-20.305	-21.459
11.781	8.7456	5.8334	7.6623	7.758	5.8861	6.9126	5.7845	6.1134	4.622	7.5931	5.9036	6.2327	5.0281	4.6964	6.36	6.7831	9.9788	4.3635	8.8456	7.3574	4.4193	5.5957	5.7817	7.467	5.8132	7.1044	8.2072	6.0325	6.1917	6.9818	5.8652	6.8075	9.1414	7.2595	5.8815	5.7416	6.2871	6.5393	5.801	6.9073	6.2293	4.716	4.4948	8.5053	3.802	8.8396	6.2614	5.9762	9.0511
-3.3184	0.39101	-1.2065	-0.26417	-1.9308	-2.2673	-3.4537	-2.9129	-3.3662	-4.481	-1.4694	0.093234	-1.9263	-5.9833	-1.885	-2.7066	-5.8508	-5.7388	-7.5114	-0.96488	-3.396	-2.7312	-4.7937	-2.3035	-3.5503	-2.6748	-2.1452	-2.3981	-6.9284	-4.8802	-0.50058	-1.3365	-6.9956	-3.5279	-4.0871	-1.8444	-1.7074	-2.1699	-2.4175	-3.4986	-2.9344	0.029844	-1.2246	-3.0193	-5.4702	-2.408	-1.6234	-4.4969	-2.8256	-2.812
-12.143	-13.443	-14.314	-14.805	-14.607	-13.025	-18.075	-14.305	-11.704	-13.196	-12.12	-8.1189	-12.823	-15.182	-14.996	-17.457	-13.649	-11.272	-17.222	-11.142	-12.219	-14.394	-10.468	-15.536	-15.365	-12.984	-13.421	-14.082	-11.872	-15.318	-12.942	-12.872	-12.482	-11.451	-14.65	-15.737	-12.504	-12.402	-12.753	-11.93	-15.684	-13.057	-13.964	-12.817	-13.209	-16.218	-14.231	-12.024	-11.397	-12.526
-4.7502	-3.7057	-4.4024	-2.6801	-5.6925	-2.8461	-5.6641	-5.2281	-2.9224	-6.0807	-5.9013	-5.222	-7.6396	-6.1064	-4.6368	-3.1115	-8.399	-4.4539	-6.3525	-4.6662	-6.4994	-4.0937	-5.2315	-6.7536	-6.0543	-4.5835	-5.6541	-7.5409	-7.3124	-3.5732	-4.0934	-4.4612	-6.5311	-6.5801	-10.061	-5.0976	-3.5364	-4.9832	-6.3796	-5.8201	-7.8605	-8.0759	-5.9854	-6.5635	-6.9229	-9.9718	0.1534	-0.95667	-6.4503	-4.1837
-2.703	-1.4018	-1.4019	0.74053	3.0217	1.5636	0.4681	-0.59078	-1.5739	-1.4056	0.50466	2.3993	1.7222	-0.018028	0.06979	1.5148	1.3911	2.3873	1.488	-5.7376	-0.24678	-1.6141	1.4362	0.74155	-0.80267	-1.4974	0.35072	0.73138	-1.0941	0.28601	4.0366	-1.0174	1.8707	1.5064	0.48053	-1.7736	1.4747	0.32305	-2.1966	-2.8184	0.54018	0.46893	1.0659	-1.6548	0.83498	2.1087	0.060332	2.1961	-0.52987	2.3418
-10.061	-9.311	-7.3996	-8.6085	-8.0147	-9.3375	-13.137	-9.2408	-8.5007	-9.3488	-10.73	-7.5068	-9.0396	-8.521	-7.5249	-6.7533	-8.3465	-12.35	-9.7015	-8.2416	-10.86	-7.4401	-10.682	-8.9333	-6.6407	-8.2208	-6.9615	-9.3739	-5.8481	-9.7069	-8.1047	-6.2357	-10.065	-6.2354	-9.1783	-7.568	-9.8939	-12.69	-7.6051	-9.1848	-8.9177	-9.9976	-7.3709	-10.658	-11.892	-9.2652	-8.7472	-6.2019	-8.8496	-7.6482
-1.2744	-3.4438	-1.5229	-1.9896	-4.4688	-2.51	-2.6238	-5.1144	-2.3699	-4.2735	-2.4966	-1.6624	-2.583	-3.1352	-0.12513	-4.0207	-0.30603	-3.7045	-0.63997	-1.6705	-1.8384	-5.1627	-1.4938	-4.8866	-2.5609	-1.4929	-3.6933	-4.2627	-3.5085	-3.442	-5.0496	-3.9233	-4.7237	-0.76795	-0.90957	-3.7695	-2.3907	-4.9301	-3.184	-3.0422	-1.2776	-1.8078	1.8263	-0.75549	-3.0158	-0.04155	-2.7605	-4.1825	-2.1841	-2.9765
-1.323	-3.7332	0.47923	-0.27086	-1.7619	-3.9281	-1.5515	-1.5318	-2.5622	-1.1456	-4.3082	-2.6457	-2.0713	-4.3918	-3.2668	-1.7342	0.79857	0.13226	-2.7529	-3.8492	-1.2808	-3.985	-2.9419	0.45623	-2.1981	3.8393	-3.9708	-1.1548	-2.6152	0.33617	-1.4216	-3.2595	0.19106	-0.32991	0.53278	0.45246	-2.6944	-4.1075	-1.8549	0.55406	-0.80456	0.52725	0.6106	2.639	-1.5386	-2.6485	1.1469	0.90888	-0.93322	-0.3216
-17.665	-14.585	-15.341	-16.346	-15.065	-14.434	-14.785	-18.382	-13.809	-12.741	-14.591	-14.91	-14.182	-15.68	-16.42	-10.74	-14.952	-12.465	-15.312	-12.785	-14.752	-11.299	-12.253	-12.447	-15.264	-14.211	-16.327	-13.538	-13.448	-13.943	-19.504	-17.37	-13.327	-16.67	-14.704	-13.095	-14.615	-16.822	-11.837	-13.328	-14.684	-17.412	-14.983	-12.132	-13.425	-11.442	-12.376	-14.487	-16.258	-12.656
-4.331	-1.7099	-3.1025	-4.7495	-2.9243	-5.3488	-2.4321	-0.86493	-3.2821	-4.0724	-1.6281	-3.1287	-2.3567	-0.12668	-3.7705	-2.3873	-3.524	-3.7035	-4.1656	-1.6721	-3.6362	-3.5703	-3.3672	-0.57872	-1.5471	-6.0217	-0.66283	-1.9397	-1.6362	-2.5563	0.10917	-4.3201	-1.17	-3.9568	-4.0623	-3.4222	-2.0115	-2.952	-2.0892	-3.953	-3.5431	3.4713	-2.1403	-0.61077	-1.3288	-2.7825	-4.5327	-2.7333	-0.99265	-3.9401
-0.4162	0.58052	-1.5695	-1.0388	0.45505	-0.20205	0.9245	0.66854	3.2234	1.2893	0.14549	1.0691	0.79891	3.8808	0.85454	3.8811	-2.3837	1.7004	-0.73695	0.74593	0.24962	0.94776	1.5627	-1.2733	-0.12435	0.73455	-0.11449	1.6129	-0.31315	-0.55777	0.60114	0.69361	1.4618	-0.66366	2.2349	2.4394	1.3981	1.83	0.81396	-1.9072	-0.14011	2.5691	-2.7599	-1.0491	0.20439	-0.27225	-2.7227	0.32866	3.4599	-2.89
4.9294	7.1276	11.025	5.9602	5.4751	8.6197	8.6124	10.15	7.9858	8.3303	10.768	7.8641	6.3558	9.3539	6.6302	4.799	10.826	10.845	9.1707	8.7636	10.896	10.928	5.0734	4.8838	9.0924	8.6498	6.0661	7.4135	6.627	8.5912	7.8931	8.5539	10.009	8.0189	7.0311	9.0607	8.5938	6.9374	7.7721	6.3092	6.1157	8.7231	5.6323	5.5199	6.7405	8.1416	8.326	9.7492	6.2172	9.3649
7.1699	7.4893	12.389	8.0989	7.3243	6.2356	8.6537	5.9384	5.7894	9.8682	6.9259	10.909	8.0611	7.2484	9.9144	7.0714	6.8913	7.6756	8.8859	7.6834	3.7741	5.1917	5.3823	6.6221	6.5154	6.9754	4.3822	7.122	7.3327	4.5432	9.0007	6.7916	5.8865	10.089	8.0423	7.6539	8.0034	7.0115	7.2423	2.9083	12.308	4.5627	6.5681	6.7446	6.5854	3.9128	6.0218	8.8777	10.925	7.8642
-3.8516	-1.7213	-5.0316	-5.8357	-1.8954	0.43312	-4.2987	-0.15267	-2.2401	-1.2907	2.1213	0.20955	-1.5986	-2.0246	-0.10331	-1.5316	-1.4134	-1.5786	2.0055	-1.6156	-1.1594	-1.9628	-2.1629	-2.2016	0.17138	1.2586	-2.2557	-1.8096	0.7627	-2.4262	0.025134	-1.6391	-2.9919	-0.42224	-1.8595	-1.0249	1.6899	-3.4248	1.4038	-3.5701	-0.82906	0.2087	-1.5238	-2.115	2.0783	-3.4812	-1.1823	-2.8159	-1.3613	-3.428
-12.7	-11.007	-6.9512	-11.867	-13.067	-10.666	-13.189	-9.44	-12.188	-12.004	-10.741	-11.48	-14.095	-10.223	-11.287	-11.591	-11.544	-11.308	-14.577	-10.891	-11.791	-11.439	-13.317	-14.601	-11.79	-10.443	-13.331	-9.8033	-16.879	-12.954	-12.744	-12.923	-11.199	-14.883	-11.959	-10.197	-10.81	-11.64	-12.774	-14.655	-11.038	-9.1182	-9.2036	-7.8115	-13.172	-12.088	-13.417	-11.312	-12.184	-10.666
-1.4994	1.1437	-0.93404	0.3308	4.2203	-1.8523	3.6133	0.30987	-0.69578	-1.2336	3.826	0.41308	-2.8197	4.4431	-1.5185	-0.20043	-0.82462	-1.0694	1.5612	0.94768	2.124	-0.86467	-0.5757	3.9174	-0.14477	3.0776	-0.18831	-2.0358	0.85233	0.9985	0.66275	2.9787	-3.0995	1.7929	-0.82025	0.77676	-1.9858	-0.11218	-1.7449	-0.51961	-0.013021	0.26867	-1.3307	-2.5781	-0.36116	0.43556	-2.7099	1.4677	-2.0312	4.2033
7.3043	4.0357	5.813	2.1754	6.5369	5.0909	6.7057	4.4863	5.3925	7.3891	2.7296	4.6774	5.4244	2.739	3.9126	8.0933	10.398	7.1799	7.4737	5.5682	7.2072	8.2022	1.3425	8.6574	2.4915	1.5491	8.4232	4.9022	4.6689	6.0645	4.6894	4.0755	7.6544	3.2914	6.6176	9.049	4.1747	2.8627	7.25	5.5423	5.5735	8.2055	3.5571	2.5386	5.4226	5.7503	7.5126	5.0979	5.5871	7.4221
-19.95	-13.919	-13.926	-13.8	-15.038	-18.216	-16.96	-11.789	-15.122	-13.048	-15.983	-16.12	-14.351	-14.936	-14.631	-14.95	-13.354	-14.581	-13.87	-16.763	-16.546	-13.57	-11.21	-11.3	-15.939	-14.324	-13.167	-12.266	-12.043	-15.25	-15.564	-15.956	-14.672	-17.373	-16.137	-14.283	-16.681	-16.004	-13.836	-13.739	-15.635	-14.755	-14.584	-19.73	-14.52	-13.415	-12.556	-13.512	-13.428	-14.933
-7.5636	-9.2703	-8.4328	-7.6956	-7.7069	-9.6022	-10.315	-9.0373	-6.9529	-7.1673	-7.1047	-5.5436	-7.1794	-7.7769	-10.641	-3.1118	-12.321	-4.5108	-8.8618	-6.6382	-7.6429	-5.9834	-6.485	-9.1953	-4.9071	-5.5512	-9.6849	-7.0075	-7.2176	-6.2922	-9.6854	-8.1073	-7.5448	-9.4414	-7.2707	-9.1715	-8.8424	-9.2039	-4.1164	-7.5279	-6.0377	-6.524	-5.8201	-5.8678	-8.2726	-4.5984	-5.0391	-6.0121	-7.3602	-6.0067
-0.86827	0.10483	1.6211	3.0336	-1.1027	-5.3803	-1.6372	0.77802	2.9901	-1.5526	-1.4177	-2.0587	-0.95387	-0.93	2.4862	2.1024	-1.3622	-0.19983	-1.2189	-0.31676	-1.4707	0.33299	-1.0844	1.0208	-1.2622	-2.306	0.46146	2.5305	-2.3859	0.40433	1.4994	2.3533	-1.9623	2.384	1.5992	0.63726	1.0519	-0.48972	-2.4876	-2.5482	-1.7004	0.24796	1.2287	-1.0349	0.95731	-1.2427	-0.45889	1.5311	1.3181	0.32157
-1.5708	-1.0938	-1.5984	-0.48539	-1.0664	-1.9875	-1.3912	0.84166	-0.14227	-0.21734	-0.011553	0.8224	-4.7783	-3.9321	-1.2518	-2.3941	-3.8433	-2.7152	-3.784	0.51869	-2.7489	-1.2283	-3.1589	3.0725	-1.7436	-2.3847	-1.8201	1.1938	-2.1058	-2.1458	-0.1206	-3.3538	1.7885	-1.4254	-3.4634	0.86184	-0.40028	-4.4364	-2.8375	-0.52109	-2.1628	-0.95154	-2.5475	-4.5045	-0.3015	-1.6694	0.53733	-4.3759	-2.9408	-0.43026
1.0273	0.75203	2.8344	2.1517	3.0419	4.81	0.43793	0.84976	0.029532	2.1966	0.47564	3.7092	2.4888	2.1639	0.36562	4.354	0.75395	-2.4551	-0.32962	2.4042	0.87545	1.4364	4.4225	-1.7578	4.2173	3.3532	3.795	-1.9737	0.5746	2.4559	0.66788	0.22264	2.6433	2.3706	3.4521	3.1108	6.1825	2.3813	2.9084	-0.30338	1.9433	1.1403	5.1535	5.4322	-0.44757	1.2718	2.586	3.8202	2.3361	1.9704
-22.263	-21.202	-20.513	-23.285	-23.066	-23.701	-20.696	-21.024	-22.214	-23.237	-22.755	-21.367	-22.013	-21.507	-22.617	-21.166	-21.338	-24.386	-20.725	-23.72	-24.07	-21.406	-21.304	-25.879	-19.395	-22.431	-22.189	-23.635	-15.995	-20.497	-21.491	-21.623	-20.036	-23.877	-22.601	-22.482	-22.764	-20.326	-20.421	-22.963	-23.222	-21.116	-18.712	-23.007	-21.722	-21.071	-23.087	-22.736	-26.837	-22.453
-2.0652	-2.0078	2.1836	-1.5846	2.9971	3.111	2.2031	1.888	0.36988	2.0994	0.11284	-0.54733	1.8051	-1.7189	1.1408	-2.8063	0.89655	-1.3341	0.89811	-0.082164	-0.37635	-0.61348	3.772	0.13819	-0.20293	-2.506	0.38744	-2.499	0.6554	-1.3619	2.9837	-1.5101	-2.2756	2.0943	3.1748	-0.17063	-2.8573	0.32727	-1.8214	-2.3307	3.2844	-0.7897	-6.1051	-0.31214	0.99697	-1.5444	-0.14172	-0.99882	-1.2753	2.282
5.2497	3.7357	5.2014	7.6355	1.907	4.4213	3.7031	5.4575	7.714	1.0988	2.8027	4.6464	8.7077	3.5776	4.1882	4.7689	2.3934	5.4327	7.1705	3.2125	2.0385	4.3201	6.9955	4.0858	6.5938	4.9903	4.3912	4.2959	7.1132	6.2299	3.0495	3.2034	4.1135	3.8481	8.1906	0.55059	3.6245	4.1904	4.5238	2.2315	8.4349	2.9231	4.8803	5.0918	5.0482	4.1841	2.8614	6.7564	6.5822	6.0767
-12.552	-11.695	-15.155	-11.179	-11.429	-14.153	-11.306	-14.089	-10.465	-12.569	-12.935	-15.305	-13.135	-16.119	-10.546	-14.233	-11.016	-15.897	-10.668	-15.298	-13.273	-13.152	-12.689	-11.148	-13.636	-15.102	-16.26	-17.147	-11.409	-14.982	-12.449	-15.18	-14.92	-15.858	-10.381	-15.664	-10.423	-12.19	-12.965	-14.234	-16.002	-15.267	-15.003	-11.869	-11.405	-13.768	-14.609	-17.593	-10.265	-11.657
0.54032	0.71464	0.45328	0.71466	2.6635	-1.366	2.4852	0.15071	-2.6841	-0.74613	-0.29965	-0.84281	1.7192	1.4262	0.35226	1.37	-0.018131	2.2482	2.4568	1.2195	1.1186	1.7963	1.6424	1.436	3.1387	2.0844	-0.2205	-1.1295	2.5722	0.56619	3.271	1.8566	1.7145	1.9368	-1.928	3.0588	2.5141	-1.1691	2.3889	0.86962	3.4284	0.4828	1.2551	-2.5963	0.03249	0.4492	2.4487	1.3185	1.9691	0.85731
-11.642	-13.467	-15.716	-11.724	-15.669	-13.046	-15.269	-14.042	-11.701	-14.251	-13.587	-14.066	-13.454	-10.267	-12.428	-10.066	-10.094	-11.375	-11.209	-11.203	-13.202	-14.761	-9.7858	-16.562	-12.775	-16.033	-13.173	-13.181	-14.874	-12.682	-11.565	-12.154	-11.964	-10.228	-12.481	-13.141	-13.951	-12.65	-12.376	-10.783	-10.967	-14.751	-14.549	-11.091	-13.11	-12.391	-7.6236	-12.697	-11.315	-13.942
6.3456	5.8322	6.8709	6.2906	5.7903	4.3904	5.7344	4.3415	6.7916	5.0972	3.5013	4.0461	4.74	5.7965	5.9497	6.8919	4.8193	5.1377	5.4245	4.0507	5.7386	6.2233	6.5639	7.0584	7.8131	5.996	6.1266	6.2948	6.2163	5.1635	8.489	5.5777	4.6791	7.2769	4.2656	2.8209	2.5879	5.0475	5.6629	4.3373	3.8841	6.085	5.0652	5.5595	8.0042	7.2842	5.8806	7.9753	4.0986	3.1869
-4.0111	-0.22161	-1.9803	-1.7638	-4.1401	-2.9164	-5.3269	0.029128	-2.624	-0.48598	-4.9884	-3.7138	-1.5365	-8.2188	-1.3185	-3.06	-2.2482	-3.4567	-5.0975	-3.5648	-3.3675	-0.94883	-8.4818	-7.4417	-4.5406	-2.0518	-2.5522	-0.37217	-5.2017	-1.64	-1.0494	-5.018	0.03246	-3.0215	-5.0736	-8.547	-6.0659	-3.9754	-2.6714	-5.4359	-2.5626	-2.8215	-2.4443	-3.341	-2.0262	-2.6473	-4.5812	0.01247	-3.2861	-2.5415
-3.3474	-6.3232	-6.0854	-3.3831	-3.7638	-3.3602	-6.4029	-4.307	-10.067	-6.1278	-6.7467	-5.3308	-4.5796	-9.0087	-5.5801	-6.9108	-5.4925	-8.9368	-6.2037	-3.191	-8.6564	-6.7363	-5.1991	-10.509	-5.748	-5.2615	-6.9592	-5.5219	-4.8373	-8.4094	-5.2095	-10.369	-4.5078	-6.7403	-8.8519	-8.2569	-5.7349	-6.8811	-6.9314	-5.7607	-5.6236	-5.0105	-5.872	-6.0845	-7.0377	-2.4388	-2.1944	-6.2242	-4.8807	-9.461
-15.222	-14.793	-10.013	-14.421	-12.806	-11.356	-16.208	-13.316	-12.712	-10.234	-13.78	-16.192	-15.578	-14.668	-13.687	-13.774	-11.103	-15.872	-13.136	-11.424	-17.776	-13.415	-15.415	-13.553	-10.519	-16.267	-12.965	-12.613	-13.957	-11.653	-13.299	-12.686	-14.645	-11.249	-12.379	-16.046	-14.066	-10.542	-15.019	-15.089	-9.1036	-12.201	-11.561	-14.883	-13.671	-15.662	-14.446	-12.82	-12.76	-13.923
-3.4331	-0.4545	-4.2716	-2.1309	-5.3022	-6.2445	-5.8149	-3.0587	-4.2405	-4.0424	-2.6063	-3.8687	-2.0039	-6.61	-4.2885	-4.7478	-1.9498	-3.4322	-3.1351	-2.3394	-5.5861	-5.2427	-2.9271	-3.352	-1.0141	-6.2802	-2.7432	1.5711	-4.441	-4.3252	-5.5822	-4.6855	-1.1027	-3.235	-3.437	-6.2664	-3.4265	-1.682	-2.0228	-2.2932	-4.5259	-3.0353	0.38504	-2.9341	0.074668	-1.7871	-4.1665	-4.5791	-4.8826	-2.4794
-13.294	-12.195	-9.2934	-13.786	-11.282	-14.121	-12.526	-10.627	-11.26	-14.017	-10.803	-11.758	-14	-10.206	-11.787	-13.282	-11.333	-14.165	-10.575	-14.414	-13.838	-11.768	-11.566	-12.479	-9.828	-11.299	-11.096	-11.609	-10.32	-13.801	-12.836	-13.747	-7.6169	-13.659	-13.047	-15.318	-13.794	-9.582	-12.312	-14.529	-12.771	-12.762	-13.51	-12.662	-11.217	-7.9765	-12.695	-13.857	-12.454	-10.466
-13.335	-15.254	-13.101	-14.839	-12.929	-18.324	-16.05	-17.444	-16.084	-13.654	-15.493	-14.669	-12.099	-14.712	-13.074	-13.254	-15.575	-15.471	-14.805	-13.354	-16.862	-14.056	-13.959	-15.844	-14.784	-17.363	-13.993	-12.023	-12.697	-14.451	-16.761	-12.937	-17.262	-15.358	-15.928	-15.734	-16.823	-18.645	-13.775	-15.278	-13.812	-13.587	-14.09	-14.574	-12.383	-10.911	-15.208	-16.298	-16.959	-14.015
-12.719	-10.401	-12.926	-12.598	-14.153	-12.271	-15.376	-14.05	-12.256	-13.48	-12.374	-13.789	-12.211	-13.372	-12.021	-16.853	-14.694	-15.8	-11.676	-14.02	-10.872	-13.615	-10.812	-9.6446	-14.961	-12.525	-13.53	-12.503	-11.892	-15.908	-12.517	-12.761	-15.102	-11.443	-14.97	-10.426	-13.29	-13.207	-12.388	-14.414	-14.414	-9.6455	-13.407	-15.336	-11.963	-13.053	-12.589	-11.175	-11.562	-12.368
-2.1903	-0.22215	-0.49821	-1.8357	-1.9052	-2.0846	-1.3327	-3.4266	-0.69961	-0.24232	-2.7611	-0.28362	-2.8276	0.46512	-0.062754	-2.3607	-2.6446	-1.1391	2.4277	-1.3143	-1.0613	-5.1231	-2.7603	-1.7646	-1.4413	-1.6649	-0.25382	0.54395	-0.24831	-1.026	-0.34962	-1.5996	-2.2322	-0.28587	0.21688	-1.7471	0.31242	-1.184	-4.0775	-3.0452	0.75942	-1.4165	-2.7187	1.5446	-2.2713	-1.4418	1.0031	-3.5334	-0.37132	-3.8468
-15.943	-11.938	-17.024	-14.741	-15.04	-10.275	-15.114	-11.627	-11.971	-12.57	-11.999	-14.425	-12.201	-10.293	-13.562	-14.643	-16.327	-15.251	-16.847	-16.312	-14.618	-14.581	-14.564	-13.512	-13.762	-12.675	-12.813	-9.7285	-13.681	-13.532	-9.6085	-15.183	-15.824	-16.829	-16.344	-16.917	-14.625	-15.912	-13.106	-12.242	-13.152	-15.132	-13.41	-15.314	-8.2594	-13.676	-15.697	-16.823	-16.259	-15.833
-9.8099	-11.885	-12.505	-8.6789	-12.582	-14.335	-13.943	-10.269	-12.936	-12.226	-10.658	-15.079	-11.037	-13.96	-11.013	-13.941	-10.323	-13.632	-13.512	-11.784	-11.755	-13.302	-9.9443	-11.059	-12.15	-6.983	-14.333	-12.274	-13.324	-10.234	-10.386	-10.607	-11.514	-10.582	-11.53	-11.268	-8.6834	-11.687	-12.928	-11.72	-10.044	-15.557	-13.36	-13.633	-14.13	-15.213	-11.833	-14.834	-8.8361	-12.864
2.0229	-0.40065	0.73728	-2.507	0.39985	1.18	-2.8758	-0.49985	0.18079	-1.4297	0.55992	1.5387	0.26454	-1.9119	-2.9525	-2.1041	-1.0126	-4.5014	1.356	-0.78487	-3.27	1.0537	-1.8572	-1.3158	-1.7707	-3.6271	-2.5339	-2.0926	0.054237	-1.3368	0.017675	-2.8387	-4.8496	-2.9304	-0.34643	-1.1337	-2.4895	-0.12196	0.11594	-1.5399	-1.1509	1.5019	-4.314	-3.595	-0.37472	0.052319	0.41324	-1.6007	-1.7681	-0.11674
-12.647	-15.907	-13.672	-14.4	-10.674	-15.483	-14.887	-10.433	-14.25	-15.165	-15.729	-13.377	-15.426	-12.842	-12.345	-15.119	-14.227	-17.395	-11.693	-11.197	-12.555	-13.948	-15.497	-15.789	-13.738	-15.694	-14.943	-16.203	-17.876	-14.471	-15.652	-15.842	-12.314	-8.3429	-15.367	-17.277	-12.62	-14.606	-16.02	-15.562	-13.376	-12.172	-13.162	-11.448	-12.354	-10.345	-16.303	-14.608	-15.446	-17.52
-0.026324	-2.6974	-5.6399	1.1006	-1.4883	-1.6679	-1.6477	0.33867	-2.1744	2.2245	0.26281	0.38958	-0.78889	-1.2685	-0.40421	-0.98763	0.85942	0.97958	0.45112	-2.6655	-1.8889	1.3941	-0.55067	0.62573	-2.3412	-0.21081	0.79434	-3.3519	-2.6442	-4.1926	1.6571	-2.0515	-0.44959	-5.1742	-0.81892	-0.36328	2.451	-2.3476	-1.1417	0.40619	1.1779	-3.6756	-1.7116	3.1556	0.80233	0.69074	1.9227	-2.5159	-2.8079	-1.3997
2.452	-0.15149	-0.91645	-1.8838	1.6901	1.5243	-0.17876	2.3375	0.084158	2.6976	1.1421	0.43086	2.503	2.9965	-1.3917	-1.2706	-3.7709	2.09	-1.1285	2.5331	3.5419	1.6985	3.6718	-1.3947	0.75797	0.97732	3.3869	0.41459	4.1224	-0.15174	2.3233	0.039775	-0.40993	3.3421	1.6825	2.9861	3.0048	2.4289	-0.18016	3.004	1.1316	-2.8109	-0.32718	2.8628	0.021391	1.1101	-1.9268	2.9665	1.1218	0.54098
-13.46	-11.919	-10.199	-13.818	-11.159	-10.93	-14.454	-10.06	-13.845	-13.691	-14.985	-12.265	-18.368	-11.993	-13.014	-14.318	-14.614	-14.822	-11.615	-13.629	-12.636	-14.65	-11.706	-16.197	-15.294	-14.622	-12.463	-14.202	-12.521	-11.577	-14.423	-12.42	-11.617	-11.416	-10.742	-15.33	-11.225	-11.3	-13.098	-13.892	-13.512	-13.171	-11.191	-12.756	-13.836	-12.525	-13.644	-13.525	-14.333	-9.1499
1.7876	-1.2758	0.4807	2.0066	-1.7187	2.6387	-0.35205	2.6988	0.01159	-1.2539	-0.81644	-0.32982	-2.5374	0.93517	-1.5969	0.20675	1.5534	0.75612	3.025	-1.3584	-0.7125	0.56989	3.6561	0.89369	0.87103	3.3012	-2.3639	2.0482	2.2745	2.5213	3.3621	-1.9711	-1.2118	-0.23444	-0.74951	-0.023305	-3.0423	-2.2723	-1.9756	0.62614	-0.23075	-1.9259	3.0918	-1.3267	1.5279	1.936	1.8075	1.4051	1.9437	0.30494
-9.8805	-6.1297	-6.6638	-8.1179	-6.0479	-6.6071	-7.2337	-9.2388	-9.24	-7.4749	-4.6018	-8.3962	-9.1661	-9.9199	-7.3397	-8.6886	-2.8325	-2.4608	-7.723	-7.7892	-5.4842	-7.2751	-8.9014	-3.593	-5.151	-8.3778	-7.5868	-7.1105	-6.8676	-5.7621	-5.4702	-7.2486	-4.8298	-5.9072	-6.5526	-7.7384	-5.2414	-8.1177	-8.5421	-6.8192	-9.5255	-5.8505	-4.4066	-8.6763	-9.2626	-9.1298	-10.522	-4.9081	-8.5505	-10.043
-0.40063	2.6122	2.7244	1.3123	0.033843	1.5863	0.33157	-0.15843	0.49229	2.728	2.6559	0.027225	2.8823	0.91764	2.657	-0.24044	2.6875	2.0906	2.9788	1.1607	-0.74274	-0.18979	4.0842	2.3506	2.5885	0.0047914	-0.57304	-2.017	2.91	2.4541	1.6025	4.034	5.4246	3.2397	2.0867	1.124	3.6609	1.7142	0.59863	2.9288	2.1807	0.23747	3.9415	3.1205	1.1935	3.0514	2.104	3.1964	2.9732	-0.26768
-12.509	-12.106	-12.217	-10.687	-12.19	-13.539	-13.79	-12.156	-13.694	-12.025	-13.61	-12.535	-7.9893	-13.058	-12.679	-11.814	-12.204	-16.257	-12.672	-13.715	-12.102	-14.568	-9.3328	-11.056	-15.284	-10.711	-12.582	-11.028	-14.474	-13.27	-11.805	-11.747	-15.312	-12.001	-15.523	-13.6	-15.495	-15.244	-10.834	-15.571	-13.875	-13.884	-14.119	-14.112	-12.832	-13.202	-11.96	-12.081	-15.112	-9.873
-3.0847	2.9216	-1.3169	-0.69959	-2.073	-3.3092	2.3832	-1.6927	-3.7382	-1.2299	-5.8003	-0.0040141	-1.6251	1.0226	-3.1737	-2.3548	-1.3783	-0.044609	-2.8857	-3.3105	-6.7513	0.59495	-1.2189	-1.1152	-3.5471	-1.4649	-2.347	0.4061	-1.9103	-2.3417	-3.7098	-0.44074	-1.4365	-2.185	0.658	-0.67733	1.6041	-0.38969	-3.5277	-0.078823	-3.9001	0.47657	-2.607	-0.6635	-0.62833	-3.5321	-4.4586	0.47294	0.58186	-1.8999
-7.1858	-3.8104	-5.9307	-6.0129	-5.2307	-7.5089	-5.5437	-4.5066	-3.542	-6.6413	-5.5487	-6.9383	-4.936	-4.6329	-5.3006	-6.7405	-4.8228	-6.9231	-9.5312	-8.1353	-5.5776	-4.5279	-5.825	-4.2339	-8.4478	-6.2057	-3.8539	-0.43441	-3.7214	-4.3886	-4.8502	-5.487	-6.9432	-4.6802	-3.7503	-7.7831	-5.3537	-4.6536	-7.8716	-6.0747	-4.5553	-6.8491	-5.512	-3.9385	-6.1821	-5.3114	-4.6941	-4.3199	-6.9396	-2.3307
-0.26486	1.0446	1.7434	-1.2183	1.4914	0.13266	2.5324	2.0382	-2.3567	-1.2629	-0.78824	1.5659	0.75312	0.57297	-0.43303	0.16251	1.345	0.52106	1.2491	-4.5995	-0.79938	-0.10824	1.7459	0.65159	-1.7716	0.86417	0.94547	-1.6974	-0.91054	-0.58537	-0.18954	-2.4076	3.4329	-4.1343	0.20217	1.1008	-0.22118	-2.737	-2.0056	-0.24055	-1.1007	0.53158	1.3211	2.0117	1.7951	-0.47336	-0.41075	-1.7624	-1.0124	2.0164
-2.8117	-2.7989	-3.0741	-3.9234	-4.5841	-1.1209	-1.1102	-4.7818	-0.67255	-5.6687	-2.048	-4.8408	-3.5593	-6.4452	-7.37	-3.6635	-0.75146	-2.1379	-0.32844	-3.8105	-4.0433	-2.4355	0.022801	-4.5469	-3.1995	-4.7513	-4.5503	-5.0071	-1.7075	-3.891	-5.3988	-4.9887	-4.7256	-2.0025	-1.6995	-2.6392	-1.1358	-8.594	-3.7227	-5.6853	-4.9026	0.40318	-1.3098	-5.1762	-3.407	-3.6214	-4.2131	-2.6338	-2.5856	-3.7135
-18.748	-14.97	-12.362	-17.299	-13.186	-12.462	-11.739	-14.01	-15.07	-14.131	-12.176	-13.456	-14.843	-11.382	-11.141	-16.083	-10.568	-14.566	-12.784	-13.03	-12.876	-12.891	-12.017	-10.427	-10.688	-15.977	-14.655	-12.704	-12.254	-12.912	-12.637	-12.984	-12.564	-12.555	-10.694	-14.011	-16.515	-11.2	-12.731	-13.731	-13.541	-17.315	-15.395	-12.009	-15.539	-14.218	-14.761	-10.781	-11.824	-10.937
-1.6662	1.9569	4.2837	-1.4682	-0.21486	2.8772	0.84102	-0.35319	-2.2289	0.21953	1.9107	-0.15852	-4.0193	0.80384	-4.4804	1.7878	-1.3088	0.27916	4.4751	-2.487	3.5547	-3.0543	-2.6095	-2.1691	2.2064	-2.6674	2.3802	-0.41447	3.0977	-1.1578	-0.021293	2.0766	-2.6811	1.7915	1.8086	0.32307	-0.003164	-0.42695	-0.11786	2.1228	-0.089192	-2.1958	0.40448	-4.4143	-0.10408	1.3543	-0.085856	-0.93538	-2.2801	0.51203
2.4469	0.44759	-4.7749	-2.483	-0.51572	-0.13004	1.1169	0.74818	-2.6196	-0.087119	-1.4284	0.089732	-2.0012	0.73743	-2.6382	-1.0192	-0.42155	1.3187	0.078258	0.60541	-1.9629	-2.8005	2.175	2.4137	0.21629	-0.61163	-0.089391	0.28811	-0.16293	-2.6332	-1.2891	-1.9135	0.16316	0.43002	1.9584	3.8057	0.99383	1.7047	1.7119	0.056289	-0.74295	-1.4804	-1.1217	-0.77647	-1.5807	3.225	0.84519	0.47039	1.9199	1.8982
-12.406	-11.902	-13.958	-13.318	-6.4612	-11.892	-10.574	-10.891	-12.887	-9.3736	-10.818	-13.277	-13.988	-13.568	-14.384	-14.356	-8.4267	-9.86	-10.946	-13.873	-9.1965	-12.982	-13.74	-11.125	-13.379	-11.558	-11.705	-10.175	-12.826	-12.103	-13.402	-12.537	-11.533	-11.65	-11.514	-10.568	-10.044	-12.118	-9.3705	-11.11	-14.549	-11.296	-14.332	-9.7696	-14.151	-10.035	-13.221	-10.092	-12.467	-12.082
-1.398	-1.2748	-0.82526	-5.5145	-3.9467	-2.5149	-2.6189	-1.3609	-6.0555	-3.8729	-1.923	-1.4341	-3.0404	-1.5223	-1.3807	-0.83784	-3.042	-3.0877	-1.3779	-0.068673	-0.69295	-2.0181	-5.5671	-1.5869	0.26273	-4.1096	-4.8292	-0.25448	-4.0054	-2.2611	-1.7418	-3.7215	-2.4059	1.0835	-0.21462	-3.2864	-2.7591	0.25566	-1.4121	-0.90749	-2.2503	-2.9378	-2.2763	-3.3381	1.5091	-4.1181	-3.3938	-1.0617	-0.84515	-4.4473
4.9419	5.1665	6.8101	10.045	7.0765	7.0917	7.1563	5.9635	7.2539	8.8218	6.9881	8.0597	7.1505	5.4596	8.5225	7.288	5.324	8.3383	6.5539	6.5519	5.9179	6.8853	6.4422	6.2456	5.9696	4.4143	3.2631	7.102	5.4041	7.0604	2.2276	9.1117	4.0056	9.8283	4.9625	8.2664	7.7268	5.5661	4.2362	9.3901	6.1959	6.0144	3.9782	6.4589	8.118	7.3511	7.2994	7.8022	7.2038	5.1621
-4.0912	-1.7512	0.63014	-0.28251	-2.7765	-1.0359	-1.0909	-0.93548	-2.1119	-0.60477	-1.9963	-1.5021	0.42421	-2.4774	-0.39256	1.1506	2.6926	-3.9285	2.6903	0.50408	0.49374	0.48945	-1.4771	-0.80579	-1.763	-2.6302	-2.2437	-1.6732	-0.062625	-2.882	-2.2104	-2.0198	-2.1959	-0.34629	0.79243	-2.7331	-1.7224	-0.3896	-5.0067	-0.66992	-0.22553	-3.6887	-4.368	-0.62857	-2.8994	0.3747	-0.89876	0.25208	0.12096	-3.9909
1.8428	-2.1251	1.1153	-0.78752	-1.2413	1.4404	2.5173	-0.93577	-1.3926	3.2618	0.35859	1.2011	3.3339	3.582	1.4208	-1.6051	1.0536	-1.772	2.738	0.015739	1.7439	1.4008	-0.74417	3.3033	-1.3855	2.7655	-0.37194	1.6449	0.99235	1.7294	-0.92814	-1.3997	1.0982	-1.7769	-0.44793	2.503	-2.0123	3.1273	-2.4475	0.67922	-1.2841	3.4612	0.26911	1.6884	-0.90068	0.070261	-1.0561	2.384	1.4261	1.6736
-0.80466	-0.60005	-0.23517	1.9169	-0.75123	0.00025271	-0.48389	0.6057	1.8097	-0.23257	0.51032	-1.2754	-0.69302	-1.1732	1.9253	-1.4553	3.8393	0.076837	0.70258	-1.0508	0.41058	-1.5548	-1.9998	1.2037	-1.0608	-0.36937	-0.92952	1.6167	-0.39844	1.1491	0.79252	-0.86248	1.6809	-2.2173	-0.7654	-0.49624	-2.4861	-0.9589	-2.0387	2.6148	1.5636	0.45629	-1.1826	-0.30115	-0.59349	2.3133	-1.5628	0.66757	1.0314	0.41138
-19.829	-18.589	-21.374	-16.899	-22.596	-21.844	-19.72	-18.924	-24.743	-20.849	-21.055	-21.133	-23.76	-19.842	-19.714	-20.174	-20.899	-21.213	-19.41	-20.676	-20.502	-20.053	-20.714	-22.399	-17.802	-22.466	-23.838	-19.645	-25.487	-18.004	-19.321	-18.739	-17.534	-19.415	-21.73	-21.35	-21.489	-23.271	-21.931	-21.122	-21.273	-23.372	-23.225	-20.877	-17.584	-19.954	-20.081	-21.435	-21.397	-19.607
-10.581	-9.4347	-4.6035	-8.2855	-8.6582	-6.6882	-10.687	-7.6978	-7.9917	-2.6383	-7.985	-6.5662	-9.9438	-7.2338	-7.7107	-8.3208	-8.3965	-7.7147	-7.174	-6.3221	-3.9109	-10.61	-4.4185	-9.0487	-3.0921	-7.7158	-8.73	-7.0119	-7.4803	-6.5501	-7.2386	-7.0601	-7.9504	-9.455	-11.045	-7.382	-7.2843	-8.9493	-4.0635	-9.7876	-7.8233	-6.9732	-5.6201	-8.2122	-7.1677	-9.0161	-7.7026	-6.7088	-4.8712	-5.3396
6.1382	4.6241	4.1837	5.0906	5.5148	4.9689	2.5448	6.6935	5.8263	5.9502	3.1447	4.8865	2.8784	6.6248	2.1745	5.5783	5.5382	5.8015	4.3682	7.4538	9.9544	3.1001	4.4411	2.7157	6.1651	4.8501	6.4847	3.8301	3.4259	5.3052	4.5794	8.6917	4.0928	2.9174	6.3379	4.8219	2.2848	4.8077	5.0591	-0.59113	5.2807	5.2098	3.1251	6.6412	6.4159	4.2933	2.5891	5.1302	7.9004	5.0513
0.94792	-0.064994	3.0989	0.51635	1.0299	-2.405	-0.11756	3.8473	0.69817	-1.4607	1.6449	-0.42421	0.33452	-0.11436	-1.1983	-1.3452	-0.36404	0.76379	1.4471	2.6003	0.83963	1.3619	0.58718	-1.038	3.3459	0.26853	0.13057	0.6117	3.749	2.3271	0.66003	1.3911	0.13984	2.7382	2.4226	-0.37394	-2.5237	1.3716	1.5626	-0.2494	1.3374	-2.5172	1.5543	-1.2737	-1.9675	2.1191	-0.69105	-2.1962	-1.5993	-1.4574
3.5956	3.6273	4.6911	4.5076	5.5522	3.9282	5.2178	8.1197	3.6562	6.3303	2.5129	1.818	4.4103	3.0561	4.5143	6.2462	4.899	3.3727	3.9318	4.2789	6.7726	4.3393	3.3241	3.126	6.7202	3.9909	2.8029	3.802	6.5312	2.2371	5.4181	7.1421	3.8588	5.401	4.4294	5.111	5.8979	3.034	4.7443	3.1291	3.3977	4.1238	3.5805	6.3584	4.1227	3.2815	3.874	3.7001	5.0436	7.939
-5.8515	-8.3077	-5.3483	-10.021	-8.6922	-6.958	-6.1376	-8.1484	-7.3184	-8.6716	-8.36	-9.4575	-8.22	-9.8055	-6.4575	-9.7091	-8.2583	-9.9837	-7.3515	-10.353	-10.781	-8.7223	-12.184	-9.3103	-9.3707	-8.6569	-10.59	-11.568	-9.1705	-11.195	-9.8577	-12.365	-9.3995	-8.147	-7.597	-10.629	-11.512	-8.7324	-5.2602	-7.529	-8.6802	-9.0207	-11.366	-9.062	-10.491	-9.3397	-9.8918	-9.1546	-7.1809	-10.885
-9.4896	-10.064	-13.062	-14.904	-11.099	-13.618	-12.972	-14.558	-11.882	-16.828	-12.683	-11.919	-13.298	-11.584	-16.747	-16.349	-13.121	-13.354	-7.5265	-12.05	-11.529	-10.407	-13.523	-13.232	-9.9248	-12.734	-14.288	-13.422	-11.214	-13.278	-14.517	-14.492	-12.782	-12.092	-12.702	-12.637	-12.182	-11.445	-13.135	-13.391	-12.618	-8.9149	-14.843	-12.385	-13.334	-11.944	-15.478	-14.682	-10.153	-15.06
-19.312	-21.262	-20.408	-20.453	-20.042	-21.23	-22.571	-19.668	-17.805	-17.994	-19.147	-16.736	-23.248	-23.469	-21.854	-19.752	-20.74	-21.018	-19.596	-22.555	-20.762	-19.915	-18.559	-22.29	-21.521	-21.984	-22.611	-19.062	-22.187	-19.611	-18.815	-21.486	-23.135	-24.179	-24.545	-22.314	-21.766	-18.956	-17.334	-17.878	-17.49	-19.08	-21.633	-23.247	-20.59	-20.604	-21.34	-20.063	-20.954	-21.116
-8.2277	-13.758	-10.451	-11.706	-9.9948	-10.837	-12.355	-13.613	-10.614	-12.99	-9.471	-12.979	-11.652	-12.663	-12.785	-13.1	-12.17	-12.808	-12.494	-12.32	-12.132	-7.3924	-12.168	-13.521	-16.014	-12.734	-10.336	-13.437	-13.451	-9.277	-11.443	-16.444	-7.7648	-13.577	-9.9107	-10.676	-12.551	-10.897	-12.899	-9.7554	-13.235	-11.066	-14.296	-9.671	-14.148	-9.2517	-11.792	-10.918	-11.224	-10.8
0.88995	-0.68145	1.2559	-2.592	-2.237	-2.1921	-2.7472	-0.51588	-2.5995	1.7642	0.3373	0.11037	-0.62789	-1.8233	-0.90391	-1.4406	-1.3092	-0.79401	-1.0713	0.13609	-3.7771	0.2585	-2.2944	-2.8038	-3.2326	-1.1043	-2.1125	-2.3664	-0.24182	-1.8127	-3.5498	0.8527	-1.5868	-5.2029	-1.2788	-1.3739	1.5899	-1.5015	-2.5785	-4.0507	0.92368	-0.87395	0.28105	-1.4515	-1.6768	-1.9798	-1.5843	0.87172	-0.1519	-1.2119
0.89117	0.88599	2.6542	-1.083	0.92625	4.1315	1.0257	2.5897	2.957	1.4021	5.9416	-0.17736	0.27904	1.8485	4.7511	0.70764	2.9839	3.3445	-0.57932	1.0251	0.44567	0.93279	1.9044	0.40457	4.4666	0.50311	2.0499	-1.8628	0.95905	3.4013	0.17408	0.90433	0.93547	2.8536	0.029958	2.3734	-0.84457	3.5019	2.284	1.8083	-0.82269	0.34776	0.87974	-0.34299	3.299	3.0634	2.4048	-0.77855	1.0584	1.2997
5.4033	6.1595	4.9993	3.7821	7.3419	8.0694	4.0488	5.9829	3.0931	5.5408	3.179	4.0109	5.4999	4.1318	4.8662	5.0874	3.3878	3.091	5.5749	5.8644	6.0086	3.3513	2.0041	4.8381	8.3406	5.8295	6.6802	3.3518	8.8642	3.259	3.5126	3.0461	4.8956	6.0821	5.9862	4.7186	6.2241	5.421	7.4529	5.6305	5.3383	3.8529	4.1001	4.0156	2.6668	4.7047	5.6221	5.4918	3.9112	8.0849
11.65	6.6533	8.8306	8.2386	9.2031	6.4586	7.251	8.4235	8.2693	9.2377	10.299	3.4465	10.393	7.5032	9.3602	5.0008	9.0908	10.68	8.5066	10.24	8.7749	8.3798	8.1723	8.6613	8.6036	10.963	7.4326	9.3805	11.916	8.0077	10.113	8.3158	11.959	10.308	7.4215	5.8172	9.2581	9.8476	10.581	10.516	7.556	7.2969	8.342	10.454	8.4308	11.491	6.5199	6.8011	8.2634	8.1873
5.6451	5.7583	5.5611	2.8351	5.1478	2.5172	5.1648	5.7538	2.2876	2.6902	5.0545	7.7223	4.7909	5.3698	5.6974	6.7109	5.7038	5.7313	5.6272	4.5199	5.7552	4.1103	5.4361	4.691	3.4849	5.4133	5.5349	5.0508	6.5177	7.12	3.9153	9.4125	8.3269	4.1392	6.0362	4.8686	8.646	5.6263	4.7778	2.0994	6.2102	7.5629	3.4733	5.3391	4.9072	7.4009	6.1201	4.8137	3.7713	6.8857
-13.686	-10.364	-10.014	-12.315	-10.723	-15.456	-10.247	-13.202	-11.18	-12.625	-13.589	-12.73	-13.762	-12.951	-12.865	-12.78	-8.8422	-11.802	-11.753	-10.375	-8.7639	-12.19	-16.392	-8.7712	-12.775	-10.902	-10.564	-10.353	-13.347	-10.445	-13.143	-11.545	-12.186	-10.52	-11.409	-8.3937	-11.626	-13.369	-14.749	-9.1306	-10.006	-11.932	-9.7558	-12.019	-11.252	-9.3299	-9.7095	-8.6249	-11.366	-10.926
-6.0698	-8.7372	-10.215	-9.9383	-10.687	-6.0081	-12.41	-7.2866	-11.45	-8.3823	-6.9055	-9.077	-9.9852	-6.6804	-6.2518	-10.153	-7.2489	-4.89	-10.92	-10.044	-10.27	-8.8046	-5.1205	-11.827	-10.564	-7.6314	-10.592	-12.278	-7.1491	-8.9405	-8.1664	-7.4907	-7.4052	-9.771	-7.162	-7.6156	-7.8404	-7.1583	-6.6902	-8.3084	-9.6784	-7.3458	-9.4592	-7.3754	-6.9532	-6.1877	-7.3577	-9.0612	-8.0003	-10.616
-19.682	-19.995	-23.845	-20.704	-19.137	-22.691	-21.525	-23.514	-17.431	-20.298	-20.286	-20.259	-24.498	-18.048	-22.859	-19.311	-20.315	-20.834	-17.913	-22.247	-19.719	-23.365	-18.331	-20.915	-19.397	-20.08	-18.797	-20.456	-23.04	-19.007	-20.451	-20.507	-22.231	-20.142	-21.264	-23.908	-21.645	-21.772	-20.057	-18.769	-18.316	-17.165	-21.78	-21.279	-20.912	-20.607	-20.668	-20.713	-22.899	-21.075
-14.512	-14.265	-12.873	-11.399	-14.127	-14.205	-13.522	-15.299	-15.38	-13.772	-13.089	-14.377	-13.505	-12.744	-12.189	-10.007	-14.414	-10.91	-13.993	-11.373	-13.543	-9.7954	-16.88	-15.313	-14.669	-15.296	-10.932	-12.823	-12.485	-13.948	-10.708	-9.4173	-12.241	-10.069	-14.848	-14.606	-14.744	-14.062	-15.017	-14.88	-10.604	-11.22	-13.952	-11.618	-11.252	-11.865	-10.36	-12.634	-12.696	-12.271
-5.3116	-7.6848	-6.6494	-3.4222	-7.9276	-7.8545	-7.0638	-3.5976	-5.5856	-7.8937	-6.1095	-4.4506	-2.1912	-8.4365	-7.0585	-8.2423	-4.8342	-5.0425	-5.1241	-5.1111	-6.8669	-6.1527	-7.4509	-5.0115	-4.6693	-4.9885	-6.7306	-4.7662	-7.0419	-8.8957	-6.8809	-4.8044	-5.8476	-5.1578	-8.8075	-9.872	-7.2549	-7.244	-7.8206	-10.73	-4.6812	-2.9558	-8.1268	-9.7913	-10.359	-7.1184	-6.6086	-6.8898	-6.5866	-6.1169
-12.917	-13.197	-14.04	-10.99	-9.7755	-10.567	-11.154	-9.8619	-12.644	-12.473	-8.8854	-13.548	-9.485	-13.508	-8.4096	-10.246	-15.305	-10.662	-11.698	-12.079	-12.916	-11.132	-7.888	-13.065	-13.916	-9.1538	-11.603	-7.7572	-12.311	-11.329	-13.014	-7.8974	-13.495	-10.867	-11.769	-10.37	-10.868	-13.346	-14.941	-13.038	-10.29	-12.155	-10.359	-11.801	-12.549	-14.493	-13.32	-11.074	-10.862	-14.294
1.5917	-0.61753	0.1435	0.34537	1.5829	-0.67532	-0.85578	0.55672	-0.1541	-3.1307	1.5274	1.3848	-2.392	-2.8251	1.4002	-0.19805	-0.27954	-1.5762	-3.7659	2.9182	-2.474	0.023416	3.624	-0.78163	0.8	0.41053	-3.0864	-1.6523	0.65182	1.9104	-2.8608	-1.5134	-2.377	-2.387	-0.96085	-1.5056	-1.3835	2.2022	-2.6293	0.68271	1.7411	-0.11889	0.30937	-0.27994	-3.5035	0.30494	-0.36764	0.39787	-1.0157	-0.4829
-11.661	-11.363	-12.285	-10.52	-13.86	-11.3	-10.085	-10.488	-9.4831	-11.378	-11.021	-12.051	-6.6768	-14.125	-13.2	-12.148	-8.4472	-10.198	-7.335	-11.061	-12.056	-11.248	-11.726	-10.573	-10.842	-10.103	-12.742	-9.0651	-9.3144	-13.29	-7.8978	-11.364	-12.436	-9.8752	-10.324	-9.951	-13.359	-10.32	-13.644	-9.1557	-10.785	-13.543	-12.486	-9.9011	-11.35	-12.368	-12.214	-15.549	-12.008	-12.182
0.26678	-0.14763	-4.4524	-2.9903	-0.49472	3.2074	1.0493	1.0571	2.0735	2.2718	0.30331	-3.709	1.2481	-2.84	-0.39088	0.24699	1.6087	0.15504	-0.40592	0.047639	-2.8539	0.14124	0.063316	-0.022966	-1.4336	4.5689	1.2505	4.3991	-0.73876	0.84366	-0.75401	-1.0415	0.52287	0.23289	-0.26815	1.7959	0.069644	0.064009	-2.6409	1.0294	1.6775	-4.0997	3.1571	-1.5302	-1.0402	0.40865	0.22433	2.0795	1.2655	-1.8483
-3.583	-6.2821	-6.8779	-5.7986	-4.5968	-8.658	-4.0993	-6.7811	-0.79513	-5.6821	-4.8732	-5.8188	-7.4978	-9.284	-2.0416	-4.5123	-5.544	-7.5637	-6.2907	-5.3231	-5.5522	-5.7057	-6.0751	-7.2491	-6.3607	-6.8555	-6.1131	-5.0373	-7.11	-9.4933	-6.8997	-8.8769	-6.1089	-6.5191	-4.1381	-5.3442	-7.4186	-7.6673	-7.3086	-3.4515	-6.0744	-6.1859	-3.0978	-7.9503	-8.0037	-5.8202	-8.4319	-7.3603	-8.6848	-6.7217
-7.59	-7.4509	-4.7559	-5.6334	-7.6196	-7.1044	-6.3546	-5.5527	-7.7794	-5.3287	-5.4473	-5.4143	-7.8375	-5.4352	-7.2823	-5.6207	-4.8318	-6.7603	-6.2239	-5.0754	-4.9801	-6.0723	-6.8859	-5.249	-4.1601	-5.8139	-5.2602	-7.3661	-5.6063	-5.3834	-6.8499	-7.5672	-8.0279	-4.3395	-7.7448	-5.8482	-6.5674	-8.6694	-4.9145	-8.403	-8.0386	-10.247	-7.5995	-6.0084	-4.5077	-6.9528	-7.6723	-5.5194	-8.2341	-7.1784
1.6148	3.9193	2.5389	3.5235	4.612	2.7244	4.435	3.227	0.035779	0.26794	3.7483	3.5308	3.2643	4.2389	7.2456	4.5961	-1.3463	1.7526	1.8653	4.0244	4.4169	3.739	7.004	2.9599	3.6164	3.7612	3.448	3.9353	6.4073	5.5771	1.7765	0.7709	1.8243	3.8071	1.2256	1.3332	-0.29317	2.4345	1.0475	7.2752	1.0669	6.0777	4.2133	1.3155	5.3362	3.0821	1.7073	3.3617	5.3323	0.81012
-4.2272	-5.4393	-7.0172	-2.9376	-5.2186	-5.1182	-3.7076	-3.9225	-3.1365	-5.1963	-3.1031	-6.9619	-5.6463	-5.1113	-5.358	-6.3648	-3.1225	-3.8599	-3.5247	-6.1873	-2.8586	-0.066287	-7.4266	-3.1998	-2.6816	-4.8249	-5.0346	-3.5688	-7.831	-3.5549	-4.8714	-4.6452	-2.4254	-3.0959	-6.6035	-0.12921	-4.7036	-4.5237	-2.5636	-6.7052	-5.9488	-6.5626	-5.3151	-5.2413	-2.3659	-4.4727	-4.6826	-2.7913	-3.3456	-5.5107
-5.4127	-7.1434	-2.5818	-2.512	-3.4659	-5.3946	-5.3601	-2.6764	-5.052	-1.7921	-2.0503	-3.756	-0.021742	-3.7515	-3.7928	-4.0217	-7.8305	-5.7514	-4.6063	-2.7245	-2.3231	-3.629	-5.8845	-4.5185	-5.2773	-1.1606	-3.168	-3.6722	-3.6688	-1.9981	-1.9976	-7.3381	-1.2701	-4.271	-6.2356	-4.5766	-3.9766	-5.168	-4.3961	-5.3044	-4.2119	-4	-3.9803	-3.1829	-4.4955	-3.9324	-4.0583	-5.4647	-2.9226	-6.3652
-1.0405	-2.3534	-1.1844	-1.0359	-0.56023	1.3219	1.9545	-1.2812	-3.4436	1.7791	-1.2046	-1.2015	-2.3951	4.3689	-0.072401	-1.7508	-1.5855	0.59249	0.75718	-1.4103	-0.17196	-0.96876	-1.3304	-1.59	-0.71593	0.73036	-1.0002	1.7942	-1.2709	-0.64253	0.36536	-2.1131	0.75689	0.50441	1.6809	2.3957	-0.81725	0.29565	-1.3973	-1.6774	0.17639	1.9296	0.7817	-0.11626	-2.6944	2.0552	2.3147	1.794	-1.5454	1.1597
-1.5358	-2.3499	-4.704	-3.5738	-4.5083	-3.2372	-4.7454	-2.6352	-6.3491	-3.2872	-3.3847	-5.6068	-4.4199	-1.0365	-6.5353	-4.5945	-4.6857	-4.5742	-6.841	-1.7999	-2.8937	-5.5949	-6.1815	-4.8048	-3.8362	-1.7663	-6.49	-4.7784	-4.7983	-3.71	-3.874	-4.5712	-4.669	-5.9653	-4.426	-3.6379	-2.1606	-5.5981	-2.4539	-2.402	-1.874	-0.62857	-6.4379	-5.2139	-3.6494	-5.1795	-1.8068	-7.9282	-1.436	-5.672
-2.0654	-3.4951	-3.2819	-4.0066	-1.4702	-6.5924	-4.8076	-2.8591	-5.416	-3.1474	-6.0346	-5.0738	-4.5475	-2.6243	-1.6833	-5.3551	-1.901	-5.7314	-2.8909	-6.0727	-6.7218	-4.397	-0.26494	-0.6852	0.55548	-4.7832	-2.5752	-6.2781	-2.0606	-3.7929	-3.9966	-1.0623	-4.0213	-4.2825	-5.732	-2.5454	-2.5282	-6.571	-0.25633	-7.2404	-7.0345	-2.1292	-2.3261	-4.2827	-3.0533	-3.9536	-5.0228	-4.4825	-3.3157	-5.6825
-4.8875	-5.5808	-7.7034	-5.2922	-4.1973	-8.4779	-7.2805	-8.0418	-9.2382	-4.3283	-5.0827	-4.4745	-7.0007	-4.6877	-7.146	-3.0576	-10.024	-2.0997	-5.4667	-3.097	-6.3748	-5.6568	-5.5788	-4.9732	-4.5444	-6.7136	-4.97	-6.2352	-3.2505	-4.4607	-4.8732	-6.3147	-5.4728	-6.5294	-5.2746	-4.616	-4.3018	-7.7208	-6.7261	-5.494	-3.8217	-7.6722	-5.7343	-6.361	-5.6585	-4.697	-5.3694	-5.2454	-9.4662	-3.4997
-4.1679	-2.4336	-1.2598	-5.7105	-4.5582	-3.9558	-3.4442	-2.5742	-4.017	-1.9626	-3.6807	-3.6355	-4.6525	-5.4451	-3.548	-0.92134	-4.6247	-4.3852	-1.9214	-5.2531	-2.5623	-5.039	-2.2182	-5.1428	-3.0139	-4.2887	-6.5077	-6.2068	-5.8784	-2.6298	-5.0945	-7.1092	-2.9041	-5.8781	-6.7504	-1.4591	-4.6397	-4.9641	-1.3717	-5.3945	-3.5645	-3.9571	-4.0779	-2.5015	-2.7356	-3.2681	-3.933	-5.4646	-3.2623	-1.9121
-0.99924	0.95113	1.14	-1.0767	-0.56469	-1.8572	1.8333	-0.41695	0.73859	1.5514	1.8381	-1.4335	0.12472	-1.22	1.4889	0.075701	1.3631	0.81182	-0.84424	0.77454	0.75691	1.5349	0.1441	1.4281	-0.43133	-0.71437	-0.55822	-2.868	-0.61288	-0.66483	-3.2452	0.75395	1.1038	0.028841	-0.93738	-0.64095	0.30664	-0.99983	0.23806	-0.0016661	1.8283	-3.1658	0.72122	-2.382	-0.25694	2.8337	0.8057	-1.4479	0.63415	1.887
-3.3092	-3.4599	-2.0672	-3.7973	-4.0685	-4.0117	-2.4999	-4.6577	-5.1284	-3.1403	-3.3096	-2.4195	-3.2842	-2.2917	-3.266	-4.0209	-3.9591	0.12179	-1.9448	-4.6967	-0.69842	-3.7013	-1.9846	-2.3636	-2.0977	0.6105	-3.4007	-5.7296	-2.0584	-4.8361	-3.5618	-2.2903	-2.6674	-2.6927	-1.6302	-4.4387	-2.7528	-4.3373	-1.396	-5.4519	-2.2282	-3.1181	-2.8611	-3.0665	-2.808	-3.6049	-5.0612	-1.8381	0.17185	-4.8617
-0.74339	1.8582	0.26123	-2.1495	-3.0998	0.52613	1.0858	-2.3408	2.0819	1.4061	-1.792	-0.28496	1.1337	0.3721	0.68132	4.2157	-2.0144	0.11577	1.7757	-0.32598	-4.497	-2.7672	-1.0803	3.9967	0.77705	-1.5078	1.3689	-1.3294	-1.3626	-2.1833	2.7366	-1.2896	-1.296	0.61453	-3.2925	-0.84406	-0.94045	1.0145	2.7417	1.9298	5.4526	-2.3936	-0.24581	0.73027	0.14494	1.4472	-0.34018	1.0025	-2.2858	-0.084033
3.9791	2.1054	3.9186	6.1087	4.7149	6.195	5.9607	2.3391	5.9408	2.5635	7.1958	3.5622	4.0254	5.2771	2.8452	6.8362	3.1639	1.8291	5.0563	3.2549	7.1392	4.6167	6.2244	4.3141	0.35982	2.5942	6.3119	6.6697	3.9575	3.6379	5.8014	7.2998	2.9766	1.5014	3.1897	0.37914	4.3084	3.5969	4.1633	1.4106	2.7953	4.0114	5.9269	5.4616	6.3287	5.018	7.2176	4.0652	2.87	1.5416
1.5755	-0.85853	0.98104	-0.032721	0.54288	-0.29028	0.61269	3.834	0.12871	-0.68039	3.0974	-1.2964	-1.1763	-0.54502	-0.74638	0.2903	1.6433	-0.46942	-2.5067	0.25151	1.3159	1.963	0.87835	-2.9747	0.070965	-1.8352	2.2663	-1.0527	1.6292	1.8072	-2.0386	0.53113	1.6935	-0.43268	2.7488	4.4052	1.8391	0.91548	0.33635	-0.0021692	-0.6752	-3.2654	0.76376	-1.073	-1.464	-1.0918	-0.73869	-2.3891	-2.5985	0.6064
-1.7448	0.81102	2.0793	0.9871	-0.30498	3.0862	-0.078492	0.22037	2.0625	-1.6782	2.8328	-0.41495	1.749	-5.8054	0.078384	0.68736	2.0178	3.408	-3.3199	-0.23935	2.5533	1.0424	3.3251	-1.0476	0.19793	3.0365	-2.0523	-1.6757	1.0953	-1.3851	-1.1451	-1.9715	0.62333	-2.1007	-1.3162	2.3513	1.1387	-0.51654	-1.1512	1.7094	1.3625	1.4176	-2.1582	-0.45267	-2.1704	1.8804	2.6445	-0.2634	1.4494	2.5816
-12.421	-14.258	-12.483	-12.562	-13.006	-10.77	-11.572	-13.118	-9.7148	-9.5404	-9.9992	-11.216	-10.523	-10.513	-10.467	-10.436	-8.1984	-10.759	-13.96	-11.404	-12.989	-12.096	-9.9263	-12.617	-11.382	-10.112	-10.375	-10.984	-7.2034	-13.908	-8.3119	-8.7803	-13.493	-11.613	-10.685	-9.154	-7.1274	-10.104	-8.4708	-11.552	-11.395	-8.8069	-10.283	-10.124	-10.768	-12.514	-7.1395	-14.313	-8.945	-8.2612
-1.6034	-0.36874	-1.7967	-2.7699	-1.3674	-2.1537	-2.1518	-2.1725	-1.7021	-2.4694	-0.4405	-0.065532	-0.47932	-3.3707	-0.54035	-2.0466	-0.14085	-3.1145	-3.1197	-4.3065	-1.0386	-3.6839	-1.8049	-2.6683	-4.1461	-0.74344	-0.36276	-2.004	-1.8052	1.3156	-2.8885	-2.1565	1.3505	-1.1769	-3.8627	-0.51284	0.074147	-2.1057	-2.4775	-1.4098	1.8793	-3.1394	-2.8343	-3.1785	0.18252	-3.4843	-2.0153	-5.673	-2.174	-3.8213
-4.894	-4.9165	-4.7472	-2.6824	-2.3269	-6.1821	-4.5555	-5.9668	-4.0559	-3.2264	-6.1426	-2.1925	-5.7888	-1.395	-5.0289	-2.8704	-3.0205	-4.837	-2.2295	-9.413	-2.8158	-2.4813	-2.8208	-6	-7.2505	-6.0888	-7.3399	-2.7224	1.2494	-0.74031	-2.5642	-2.8743	-4.6519	-2.4858	-2.5493	-2.7366	-4.0146	-4.0571	-4.9734	-1.9905	-3.0976	-2.2098	-1.6012	-2.5421	-4.0374	-0.91488	-4.9733	-6.1434	-2.223	-4.5546
-3.4227	-1.6521	0.85429	-0.19015	-0.94925	-0.40157	-1.0706	-1.4188	-0.57013	1.7365	-0.19984	-1.6033	1.5229	1.2026	0.41062	0.78275	-4.4647	0.14537	2.6705	0.0027666	0.52861	1.3757	-0.59669	0.19534	1.4441	-0.59334	-0.94304	-3.0234	-3.8401	-2.3341	1.6657	-2.0736	-1.0273	-1.0808	-4.4267	-1.9064	0.1267	0.52572	-0.72304	-1.0641	0.2847	-3.6186	-3.1186	0.80326	-1.94	0.5403	-2.6282	-0.63236	1.2464	-1.4523
5.891	7.6626	8.7458	7.7498	8.0449	7.0135	9.7724	8.5709	8.4048	6.4903	5.7227	7.3831	7.99	6.4654	6.5982	10.242	6.2067	8.4388	8.4926	7.1627	5.8505	2.5527	9.3349	4.7976	7.6879	8.3982	6.2013	9.3821	9.3521	5.573	7.7222	5.8866	7.5345	6.1065	8.7132	7.8957	5.9959	6.1669	6.7138	6.1779	8.6649	8.2113	9.0963	5.8073	6.2526	5.6921	7.1488	7.6022	9.6158	4.2455
-3.7733	-4.8616	-2.2101	-4.9101	-4.0347	-1.3211	-2.9917	-2.9837	-0.63088	-3.5754	-4.8509	-1.4275	-5.3172	-3.9709	-4.7906	-2.8272	-6.879	-3.8023	-4.6794	-2.3559	-3.3825	-4.3524	-3.4218	-5.6432	-0.5182	-2.1651	-2.6654	-4.7376	-5.1432	0.12496	-2.0391	-1.9969	-3.9087	-3.6217	-4.7988	-2.8807	-3.7018	-2.5116	-4.2496	-7.8339	-3.1208	-5.52	-3.571	-4.4331	-4.0092	-4.1292	-5.2771	-5.0273	-4.7153	-3.8109
-5.6238	-7.6429	-7.1147	-6.5556	-6.8145	-5.8955	-9.915	-8.9936	-8.7565	-3.5521	-7.5166	-9.2284	-6.4254	-7.2672	-7.7661	-10.878	-8.1357	-8.8128	-5.4285	-3.4547	-6.4254	-6.7362	-7.369	-9.4013	-5.5929	-4.7745	-8.6605	-11.342	-7.7461	-8.5023	-7.5754	-1.8999	-3.9136	-6.472	-5.8802	-5.0372	-4.2596	-7.438	-6.8107	-8.2678	-10.196	-8.5549	-4.6875	-8.1856	-12.052	-3.3046	-7.6259	-8.2594	-7.3758	-9.9282
5.317	6.6748	9.9433	8.0994	6.7425	7.6048	6.1886	8.5425	5.9699	7.0767	7.8854	6.6669	9.7595	4.8703	11.317	8.6423	8.5699	12.176	7.2066	6.4868	7.1672	7.6841	8.1703	7.8506	6.6921	8.8432	11.443	6.7592	9.7857	9.2363	4.2663	6.8592	9.5947	10.152	7.9796	8.9233	8.1551	5.4943	10.098	8.7345	6.7306	8.6202	6.7552	8.9015	6.8252	9.2341	12.071	9.9921	12.296	9.0375
1.0299	-1.9208	3.2567	1.1224	-2.0607	2.3434	-1.7061	-0.82248	-0.088686	-2.169	-2.5307	-0.94045	-0.673	-0.75537	-1.7642	1.1367	-1.9059	-0.55026	2.9341	-0.90771	1.0765	-0.20197	-0.08555	-1.3305	-0.79098	-1.6132	0.20629	-0.38702	0.87817	0.22624	2.4835	-0.76192	0.55546	0.054667	-1.6198	0.29971	-1.3026	2.1805	-1.522	0.86586	0.95506	3.8216	-0.90769	-2.9525	-1.4199	1.7888	0.78022	-0.24012	-0.28	2.2339
11.43	11.813	8.7291	5.4756	7.536	6.2978	9.1915	7.6091	10.711	7.3459	11.331	8.3214	12.4	10.454	6.852	7.2037	9.1996	8.4169	6.0232	7.1716	10.747	10.061	10.381	9.7762	10.338	8.7884	7.4166	10.566	9.4532	10.514	7.1921	8.1444	9.6247	11.803	7.054	8.3308	8.9947	10.508	7.7232	5.5706	12.298	8.7836	10.281	8.0447	6.1889	8.8637	6.2361	2.7164	11.631	9.3932
-3.297	-1.2029	-3.1492	4.1746	-1.984	-0.42095	-1.5367	-1.4378	-0.40827	-1.5555	-1.7782	1.3104	-4.7311	1.6819	-0.4232	-5.2334	-1.054	-0.48157	-0.61913	-4.7476	-2.0816	-2.4697	2.7855	0.74993	0.040943	-2.9003	-3.7192	0.034843	1.4505	-0.46618	-3.5135	1.2007	-1.5773	-3.6796	-1.1626	-0.6341	-2.1613	-2.0613	-1.3587	2.011	0.012717	-1.3502	-1.0629	-2.4515	-0.050731	-3.018	-3.119	-3.5613	-3.4381	-3.1536
5.6642	5.7157	4.0713	5.2225	4.745	4.7263	3.6187	4.6216	3.0385	6.6722	4.2285	7.0627	1.8682	4.5464	3.1658	4.6788	4.6732	2.6612	2.8919	7.2098	7.0134	2.1578	6.207	4.3414	5.771	5.4736	5.8765	5.3799	5.4003	5.2711	4.0491	4.8858	6.9332	3.1523	3.4784	6.1211	3.0295	4.3894	6.6691	7.0084	5.3654	5.4492	1.9566	2.6901	2.4499	6.5179	3.3746	7.0785	4.9886	5.7942
-12.908	-11.41	-6.3275	-14.609	-13.96	-14.038	-12.351	-10.534	-14.843	-16.926	-12.411	-12.734	-13.042	-15.78	-10.472	-11.44	-10.427	-13.878	-14.906	-14.205	-10.199	-12.819	-14.483	-12.933	-9.2639	-12.219	-13.38	-11.68	-12.219	-11.671	-11.974	-12.232	-13.948	-11.653	-13.23	-8.7858	-12.067	-9.5729	-11.073	-12.5	-10.539	-11.031	-12.778	-12.324	-14.599	-12.058	-10.248	-16.205	-14.522	-11.589
2.2227	3.1567	0.59016	2.3333	3.1775	3.2665	2.6143	0.92787	-0.86769	-0.90989	1.6022	1.6029	1.3998	0.056767	1.5454	1.0732	5.0374	2.3832	1.3352	3.2897	-0.31397	3.9359	2.0415	0.77174	0.70696	-0.8831	1.6753	1.7162	1.0611	1.0643	1.2383	0.61121	-0.011928	3.4083	4.4035	2.7044	2.4369	0.20683	-0.15761	-2.0784	0.55131	3.4303	-0.9969	-1.0874	1.967	2.5008	0.65732	0.66205	2.5616	0.062713
-17.996	-14.308	-12.802	-16.097	-14.119	-17.569	-9.738	-13.057	-13.558	-15.417	-17.47	-12.539	-16.278	-16.385	-13.278	-15.969	-15.283	-12.66	-16.906	-12.411	-15.323	-14.676	-14.149	-14.321	-12.776	-15.228	-14.125	-16.05	-15.145	-12.775	-16.303	-8.9602	-16.263	-13.195	-15.32	-13.252	-13.27	-13.245	-15.335	-10.577	-13.974	-15.811	-17.849	-13.393	-13.1	-14.824	-13.356	-14.697	-13.978	-14.592
-4.5973	-5.1185	-0.36236	-1.7899	-2.5149	-4.9484	-1.6129	-5.6351	-6.138	-3.8983	-2.5526	-4.4297	-2.6792	-2.3741	-2.0122	-4.9287	-5.191	-3.2845	-2.367	-1.9334	-2.6804	-3.6182	-3.5078	-1.5974	-4.9792	-3.3947	-3.4664	-1.4272	-2.3034	0.99481	-4.1659	-0.75624	-0.48097	-1.4454	-5.1582	-3.4496	-1.5745	-3.0965	-4.5575	-3.3855	-3.4579	-0.76661	-2.0611	-3.7711	-4.3776	-0.82461	-3.8849	-3.2331	-5.2604	-8.9785
0.74066	-1.3798	-0.66567	1.5245	-1.0268	-0.48967	-4.7601	0.19217	-2.5894	-3.4908	-1.5626	-2.6058	-0.693	-1.6842	-3.2492	-1.2272	-0.39514	-0.32078	-3.1447	-0.39095	0.78672	0.64996	-1.2787	0.085314	-1.9405	-0.32671	0.71765	-5.5809	-2.3068	-2.2356	-1.8376	-2.8223	1.0714	-4.4513	-3.5935	-0.72702	-5.7913	-0.60283	-2.6923	-2.0552	0.36616	0.30626	0.85888	-3.143	-2.3272	0.95922	1.0599	1.0703	-0.34152	-1.2768
-17.122	-12.427	-12.82	-14.547	-12.842	-15.661	-16.775	-13.518	-13.484	-15.042	-11.075	-16.845	-12.999	-12.896	-10.295	-11.728	-15.099	-11.808	-12.674	-14.002	-15.087	-13.056	-13.733	-14.877	-13.251	-12.749	-13.529	-12.653	-12.738	-13.455	-13.257	-12.942	-15.279	-8.9035	-15.977	-12.007	-11.854	-12.97	-14.059	-13.096	-11.536	-14.347	-14.283	-8.0131	-10.828	-13.065	-15.65	-15.016	-14.74	-16.021
-0.18326	-0.68884	-0.082404	-1.0796	2.5506	1.7722	0.085501	1.3788	-0.54345	-0.70578	-1.7148	-0.44173	0.93102	-1.4367	1.9563	1.0342	0.010365	1.9298	1.5978	-0.66265	-1.0316	-1.9069	3.6331	1.3762	-0.09527	1.1237	0.78962	0.40089	1.864	0.73273	-1.3444	4.5374	0.022502	-0.70089	-0.14331	3.145	1.4902	-2.9585	-2.6873	-2.0575	0.50788	-1.1178	2.9398	-0.035289	-1.3031	3.9315	2.445	0.79771	-0.88026	-2.3312
-1.691	-5.6451	-0.82215	-3.2419	-3.8759	0.4377	-0.48319	-2.2632	0.41261	-2.0278	-4.2364	-4.5517	-0.87114	-1.3972	-2.8573	-1.6377	-3.0075	-2.2672	-3.1656	-4.2583	-3.5284	-2.7565	-2.4269	0.27547	-5.4662	-2.2364	-4.367	-1.5781	-2.8526	-3.7808	-4.4639	-1.6609	-2.1035	-2.2653	-1.1414	-1.6894	-4.2134	-1.8028	-2.4142	-2.5124	-0.12195	-3.5096	-1.5502	-1.6079	-4.32	-1.5636	-1.6449	-5.0918	-2.481	-4.9175
-0.47961	1.526	-2.6727	-3.406	-0.56752	-0.75231	-1.0269	-1.5837	-2.027	1.7374	-1.4684	1.6921	0.50666	1.878	0.55099	-0.45335	-2.2092	-1.086	0.75619	-0.13679	-0.041095	2.4509	-0.47094	0.0067139	-1.0062	0.94156	-2.0027	0.80087	-0.31365	-0.33911	-0.76454	-1.4623	1.7249	0.52608	0.061341	-0.29928	-3.1393	-1.434	2.2843	-0.93494	-3.2281	-3.8237	-0.25829	-0.079088	0.39698	2.5073	-0.17107	0.32684	0.77402	-0.32166
-0.51291	-2.4058	1.2619	3.3138	-1.0807	1.359	2.5838	-2.2066	2.1079	-0.18892	-0.29862	1.8152	-1.385	-2.027	3.7488	-2.2808	1.1131	1.324	-2.4382	-0.75484	-0.27169	1.1904	-0.61328	2.6841	0.45247	-0.95659	-2.1892	-0.62631	0.55777	0.35767	0.065916	-1.9289	-3.5925	0.31784	0.43936	-1.3298	1.0268	3.0984	0.63461	0.23384	-1.4965	1.654	0.34729	-2.9411	-2.4823	3.3296	1.6787	0.91389	-1.8217	-6.2147
-10.284	-7.3008	-9.4424	-11.032	-7.8349	-8.5572	-8.7467	-7.5164	-5.4402	-9.9565	-10.651	-10.193	-8.0641	-8.8235	-6.3835	-9.9219	-11.594	-9.047	-10.396	-7.9276	-6.936	-9.3939	-9.1773	-7.2627	-8.1298	-9.4654	-4.8898	-7.9514	-11.386	-9.2426	-11.14	-8.0689	-5.6246	-11.453	-9.1176	-10.069	-9.4824	-12.134	-7.9177	-9.4397	-10.088	-10.738	-6.9687	-6.773	-8.9248	-9.846	-8.7206	-6.8977	-11.06	-10.555
-1.8705	-4.185	-3.785	-1.6949	-0.093844	-2.1252	-1.614	-2.8849	-2.0153	-2.6948	-1.5523	-2.1556	-0.30467	1.0337	0.7958	-4.2929	-3.7947	-1.1852	-4.5696	-2.1047	-1.3708	-4.0586	-2.5777	-3.218	-2.7589	-2.0147	-2.4073	0.56325	4.2279	-3.7138	-1.2724	-1.0253	-0.2863	1.512	-2.4483	-0.95195	-4.6063	-3.7015	-4.2009	-2.4965	-1.7972	-1.5133	-5.1297	-3.7679	3.3836	-1.4201	-1.3343	-2.1911	-2.2568	-1.7592
-10.242	-9.3784	-10.996	-11.846	-7.8808	-12.894	-8.2225	-8.3729	-9.3899	-7.5875	-7.3808	-6.7941	-8.4791	-9.4649	-10.911	-11.92	-10.314	-10.342	-8.1734	-9.6246	-12.565	-12.54	-10.593	-9.1048	-8.7854	-9.5939	-11.689	-9.118	-11.048	-9.3046	-11.33	-11.416	-8.7747	-7.1752	-11.238	-11.763	-9.8297	-9.6341	-5.1357	-8.8956	-12.229	-9.7132	-12.99	-10.726	-14.484	-14.633	-7.4883	-9.9477	-8.8234	-10.512
-3.9464	-0.9303	-1.7742	-2.1061	0.13593	-1.0153	-3.9429	1.2796	-1.7768	-1.6533	-3.7385	0.0010186	-3.1541	3.6419	-1.6179	-0.49344	-3.6646	-1.0807	0.82239	0.65348	-1.8156	-0.99508	-2.2778	-2.9942	-3.4852	-3.2877	0.84865	-5.0877	-0.58662	2.7103	3.539	-1.1908	0.29503	-1.1473	-2.9637	2.9317	-1.3851	-0.84688	-4.2021	-1.5317	-4.9418	-1.5783	2.5247	0.60214	-1.867	-0.65573	-2.3554	2.5837	-1.0909	-1.4784
2.8858	3.8234	2.3826	2.9883	4.5784	3.5905	5.8747	3.9711	5.6278	4.8779	4.2003	5.0395	4.8615	6.8851	4.0217	4.1058	8.3226	3.1657	4.5925	1.418	6.2239	5.6798	4.7968	6.1966	1.9953	3.9171	2.9615	6.5434	2.9865	4.9087	4.1646	3.341	3.0366	3.9486	4.081	4.7086	7.9474	2.7118	1.9032	2.3351	6.0202	2.9064	6.1144	2.6288	4.0869	0.70428	1.9598	6.0975	4.3405	3.7911
1.0443	2.8233	2.4714	0.98114	1.7491	0.69807	3.5916	-3.1928	3.9515	-1.6535	1.73	1.8965	0.68318	1.4341	-1.4621	0.49325	-1.1017	2.3743	0.87331	1.5292	0.30173	0.91867	0.43912	0.82621	2.6585	2.7162	-0.3619	0.050092	1.9811	2.6881	3.7958	0.071911	3.8232	0.90539	1.8308	-0.038666	2.1617	1.8199	2.6785	2.4415	1.9599	3.148	1.1579	2.9297	0.92173	0.072261	2.3733	0.79876	0.60771	2.6531
-2.2823	-1.1871	0.48997	1.3744	1.0018	0.48231	1.5824	0.82234	0.5388	-1.3493	-3.6606	-1.324	0.66696	-1.0829	1.1692	-0.17114	1.2718	0.33039	2.3771	0.80237	-1.0118	0.26111	-1.7249	0.23347	2.8608	0.076804	-2.3794	0.69253	1.6526	-1.1745	-0.83527	-0.63082	-1.7221	1.2985	0.72837	1.1972	1.2989	-1.9433	-2.5759	-2.5661	0.18321	-2.3246	-0.10713	-2.9193	0.13488	-2.2858	0.58504	-1.5997	-0.63582	1.6517
-5.3457	-2.8517	-2.6509	0.19431	-4.4868	-1.3725	-3.5891	-1.5902	-0.8521	-3.1206	-2.8588	-3.6516	-0.67165	-1.4848	-1.0123	-1.1251	-4.0423	-3.375	-2.0092	-4.2023	-1.2141	-0.7212	-3.9157	0.037843	-3.888	-4.2788	-4.5514	-3.9367	-4.3825	0.3423	-1.4239	-1.3029	-3.1889	-2.1732	-3.1182	-2.7151	-0.83585	-3.7346	-3.1016	-2.6559	0.38398	-3.8585	-1.0818	-0.95517	-4.1267	-4.576	-3.696	-3.0978	-2.5899	2.002
-8.8371	-5.9373	-6.8842	-4.2065	-5.6201	-5.2715	-4.2518	-5.8539	-8.5015	-7.9167	-5.4363	-7.8068	-9.6606	-5.8938	-5.3249	-5.6366	-3.951	-6.1136	-3.5248	-3.7272	-6.1053	-6.8098	-4.8077	-6.4735	-6.0395	-8.4146	-2.1609	-5.2699	-4.1025	-3.3092	-4.3162	-8.3903	-4.0069	-7.3635	-4.7493	-10.372	-3.9742	-3.5974	-4.9686	-6.7789	-10.665	-6.7349	-5.5241	-3.5535	-6.223	-3.9116	-7.0918	-6.6649	-5.1031	-8.1384
6.7538	8.2083	6.186	6.6039	6.1152	7.2324	6.3856	2.2254	7.9532	6.6144	8.9224	7.4867	7.7567	5.8633	6.7925	7.1422	7.5939	5.2543	4.8876	7.5421	6.1794	4.288	6.4614	9.3495	8.1091	5.2465	4.8499	5.22	6.5007	6.9593	4.5714	9.7952	6.7517	5.0779	6.3727	2.1327	5.6061	5.5426	7.0116	5.8724	6.7269	6.3829	7.4413	5.3575	12.231	4.7086	7.4848	5.7869	7.7091	4.5454
-8.1504	-2.8348	-6.7687	-9.3699	-7.0341	-4.4937	-7.2075	-8.6273	-9.6609	-5.0815	-6.9766	-7.4031	-6.9109	-5.9846	-4.5594	-10.506	-6.6054	-6.4618	-7.9922	-2.8197	-4.9407	-7.1296	-6.1548	-7.117	-6.6695	-6.07	-4.6675	-6.8041	-3.4308	-8.6703	-5.2587	-7.2929	-5.4899	-10.225	-6.7119	-6.0416	-5.5743	-10.738	-9.3919	-8.2781	-5.6663	-6.0304	-7.6391	-9.2493	-8.1586	-8.0735	-5.0509	-7.2418	-5.7355	-5.9304
-8.3175	-8.3313	-9.3637	-10.016	-11.101	-8.1859	-10.55	-11.409	-10.52	-8.6192	-12.16	-7.8496	-7.7347	-7.3006	-11.101	-10.981	-7.6361	-10.779	-8.5777	-8.0477	-9.4794	-10.74	-9.5361	-4.5361	-7.7546	-8.2877	-9.2285	-8.3789	-6.232	-9.5781	-8.3071	-8.5483	-8.1327	-7.4547	-11.318	-7.0365	-5.9606	-7.2229	-9.0857	-7.2078	-9.3448	-7.7151	-8.716	-7.4003	-10.531	-10.411	-7.8137	-13.319	-8.3223	-7.9413
-20.501	-20.599	-20.48	-20.082	-20.207	-21.12	-20.569	-20.962	-19.73	-19.178	-20.162	-22.673	-20.561	-21.103	-19.721	-19.973	-17.654	-20.905	-21.675	-21.604	-17.976	-21.099	-19.159	-23.336	-20.368	-19.486	-21.093	-21.287	-21.177	-23.309	-19.731	-21.073	-17.995	-15.743	-24.306	-22.816	-21.461	-24.145	-23.093	-21.568	-23.606	-20.348	-19.21	-19.195	-23.354	-22.065	-19.561	-20.082	-21.44	-21.909
5.5116	4.4254	4.3918	5.4072	4.4843	5.3762	4.3199	2.6639	4.6519	7.3332	6.0425	3.5164	2.9274	4.8716	5.8838	5.619	6.7641	2.7263	4.3267	6.1303	6.8498	5.6708	3.5506	0.8306	4.4801	5.7792	5.5004	3.7525	4.4539	4.4068	5.4453	3.8451	6.3893	2.3657	7.8392	3.5074	6.2723	3.3664	2.8362	3.768	6.0477	4.4605	3.1255	6.4953	5.8852	1.6653	3.8778	5.1711	5.5735	6.6479
1.326	0.58968	3.1236	1.7556	2.0946	-0.45995	6.5098	1.4833	0.0018166	-0.79214	1.1835	0.56817	-1.8348	0.68549	-2.9815	-1.4785	0.31521	2.033	2.9815	3.498	-0.40599	0.7222	0.82286	-0.61426	-0.21191	-1.5209	-0.87127	1.0374	-1.5335	0.43141	-0.56679	-1.7888	5.0647	-2.0489	2.7502	-1.7619	-0.25019	-1.7147	1.1446	0.89625	-1.1774	0.93639	1.2917	2.3517	-1.0131	2.1892	-1.7317	-0.56293	0.75843	-1.9957
-14.109	-11.135	-9.2586	-12.643	-11.587	-15.455	-10.326	-11.178	-10.843	-12.509	-11.761	-10.104	-11.395	-12.509	-12.443	-12.395	-11.889	-11.636	-11.558	-11.901	-13.933	-9.9187	-13.296	-13.94	-8.9759	-11.782	-11.017	-12.777	-12.221	-11.519	-6.5496	-12.119	-12.61	-9.0418	-9.9044	-8.9082	-11.396	-11.634	-12.65	-13.347	-13.931	-11.605	-10.967	-12.84	-11.646	-11.494	-14.364	-12.629	-9.4849	-14.653
-2.1509	-0.97369	-6.5325	-2.7563	-1.0065	-5.2318	-4.4063	-4.4887	-2.9283	-3.1292	-1.5439	-5.4797	-3.2209	-3.7655	-2.6597	-4.3477	0.13777	-4.8852	-1.4078	-4.4268	-0.2605	-5.286	-3.8306	-5.6983	-2.3521	-1.6402	-3.8984	-3.9385	0.25263	-4.1004	-5.6792	-2.1358	-1.6171	-2.0257	-4.0938	0.21166	-4.6801	-1.1951	-1.2943	-4.3382	-2.8019	-4.2422	0.59278	-3.3676	-2.3177	-5.1349	-2.4948	-3.0878	-1.8044	-7.1408
-16.376	-13.692	-13.609	-14.824	-12.178	-11.388	-11.618	-15.203	-15.053	-12.441	-14.088	-11.048	-15.205	-10.937	-10.286	-13.672	-11.842	-14.35	-13.245	-13.412	-14.785	-13.734	-12.384	-13.79	-13.275	-9.7084	-11.796	-14.873	-10.164	-9.0203	-10.829	-11.955	-13.473	-13.544	-15.604	-13.509	-13.553	-14.976	-10.089	-14.405	-11.723	-13.67	-8.8411	-12.562	-12.639	-12.041	-12.358	-12.544	-13.483	-15.984
-8.1467	-4.0333	-6.3581	-4.612	-4.4473	-5.3774	-5.4883	-4.5654	-6.5703	-1.0495	-6.0413	-4.1007	-8.4942	-3.9714	-8.942	-5.5115	-7.573	-6.2374	-6.4385	-4.8586	-8.9357	-4.173	-4.5747	-3.8593	-4.9337	-5.9736	-9.8796	-8.9601	-6.6896	-7.114	-3.8056	-3.6912	-8.5156	-5.0799	-6.2708	-5.7192	-6.284	-4.011	-6.1708	-7.9363	-3.6828	-5.3721	-4.6671	-4.4951	-6.3277	-5.3901	-5.1173	-3.6592	-4.7601	-7.7498
-1.6814	-2.3065	-1.4489	-0.61355	-2.2271	-2.2745	-1.2311	-0.34732	1.5589	2.8967	-0.61888	-1.5747	2.4176	0.44046	-1.2819	-0.62224	-0.43101	-2.822	0.87815	3.1316	1.0594	-0.39332	2.0692	1.1181	1.962	0.47996	-0.66221	0.99752	-0.65241	1.0581	-1.5596	-1.6654	4.4755	-4.0686	-0.41107	1.4996	-0.82567	-2.9887	-1.002	-0.10048	-2.3488	2.4099	-0.073415	2.0753	-2.3791	0.77077	0.54711	-4.0329	-1.1905	0.33433
-9.2544	-9.4798	-11.037	-10.163	-8.2737	-9.1409	-8.4267	-8.1166	-11.484	-7.8492	-8.0735	-12.558	-7.3262	-7.4256	-11.013	-8.043	-10.305	-9.8184	-9.6316	-8.364	-7.6067	-8.1634	-7.1117	-10.285	-10.679	-8.6914	-6.402	-8.739	-12.118	-8.4619	-9.6205	-11.42	-5.8777	-8.9601	-5.6588	-8.1167	-6.815	-10.458	-7.5016	-6.9359	-10.505	-10.71	-5.4596	-7.5565	-8.2638	-9.0932	-10.677	-10.491	-6.5274	-8.4246
8.038	6.9406	6.8848	6.681	8.2426	12.187	10.305	9.594	8.7426	8.2774	9.1062	8.9532	6.5768	7.8437	8.4685	10.935	5.3614	6.7679	4.4327	10.191	10.415	7.9025	10.375	8.7697	10.049	7.1648	8.2559	9.2025	8.9401	7.9515	9.5162	10.504	9.8349	6.2869	7.0523	7.1875	12.053	9.1438	6.7665	9.1351	10.377	7.81	8.8556	10.496	6.5752	12.014	9.4908	8.1987	10.477	8.4949
7.0233	2.0516	7.8303	5.2422	6.9719	6.4493	7.1873	6.5932	4.8526	6.4431	6.2573	9.042	7.4268	8.1892	8.7217	5.7079	8.8628	5.6531	4.1949	5.9931	6.1562	7.9365	5.7773	6.949	7.353	8.3608	6.5184	4.0007	8.0292	4.7339	6.2446	7.2867	5.7268	8.2337	7.9171	6.2704	5.1504	6.5401	7.6351	5.9044	4.4253	9.2607	7.3337	7.0573	6.3882	9.3881	5.6744	8.0602	5.218	7.3763
-2.2879	-1.8533	-2.8293	-1.4507	1.1187	-1.8016	-1.8482	-1.0887	0.19202	-3.7703	0.022392	-0.12383	-1.7446	0.90167	0.52973	-2.558	0.59442	1.6831	-0.45901	-1.6918	-3.6298	-2.8089	-3.5307	-3.0324	-0.30989	2.8412	-4.7954	-1.2715	-3.3249	-4.8921	-4.8026	-2.8802	-4.9542	-2.1909	-3.0047	-0.081019	-2.4615	-0.10202	-0.42538	-3.2343	1.6998	-0.36642	-2.3993	-1.5458	-1.5305	-5.0502	-2.191	-1.3251	1.0455	-3.3425
-7.1396	-8.9542	-6.823	-7.9867	-11.438	-5.3701	-6.6189	-12.334	-9.5255	-10.637	-6.4134	-8.3461	-7.3678	-11.062	-11.261	-8.6401	-9.9873	-8.6337	-10.153	-9.6413	-10.076	-6.7628	-10.362	-9.6736	-7.2117	-11.718	-7.4416	-12.334	-9.3652	-10.977	-11.705	-9.0192	-8.7173	-9.8916	-10.654	-10.036	-10.495	-7.1691	-7.1688	-9.55	-7.9416	-9.2704	-10.771	-9.9551	-9.6764	-9.805	-9.7267	-9.5582	-11.761	-8.5566
-0.47965	-1.2961	-2.913	3.4103	0.6564	1.58	-0.59689	0.27047	3.0026	0.88619	-1.1169	3.2325	2.7828	3.3964	-0.348	1.2434	-0.7186	-5.9117	-4.5754	0.33228	3.4294	0.46689	0.2464	0.89849	-0.72713	0.10876	-1.2384	0.12319	0.80049	0.89028	-2.7497	2.3995	-2.2375	-2.9705	1.1806	0.84382	0.12893	0.49235	1.6017	1.8917	-2.6292	-4.1123	3.0146	2.1848	4.4476	-1.9806	-3.3241	-1.3624	0.15711	1.1368
-0.90646	-0.94756	1.9994	-3.0624	-1.4579	-0.43547	-1.476	0.04644	-1.556	-0.93746	-3.0145	-0.36222	-4.7621	-1.4478	-3.4329	-0.78157	-1.2739	-2.9572	0.93917	-0.78095	-5.0275	-0.90118	-6.0014	-1.093	-0.064099	-1.8834	1.2595	-2.2993	-1.331	-0.97373	-2.5627	-1.9075	-2.2335	-2.9546	0.049001	-1.9925	-5.4383	-2.0024	-1.6608	-1.5468	0.12318	-5.2445	-0.78061	-2.3251	0.98925	1.2034	3.0923	-0.65334	-3.0265	-1.2526
-0.15487	-1.4686	-3.2918	0.81801	-1.2001	-1.2627	-3.7731	0.19632	-1.4001	-1.1646	-2.5193	-2.5484	-2.1982	-0.16047	1.2654	1.1037	1.7633	0.82201	0.94663	1.5587	-1.2628	0.66768	-1.1371	-3.7634	-1.2821	-1.541	-0.063402	0.25917	-1.6352	0.41813	-0.36315	-3.4827	-0.73527	-1.3723	-2.586	1.3939	-1.4465	1.2792	-0.15654	-1.9631	-0.3587	0.53227	-0.35086	0.8305	3.8794	-1.2987	-2.5691	-1.1614	-2.6044	-0.53856
-15.044	-12.369	-10.063	-12.196	-12.753	-14.481	-12.524	-12.477	-11.257	-14.215	-15.781	-13.016	-11.719	-8.783	-12.126	-12.501	-8.1525	-13.008	-12.648	-11.396	-9.7253	-10.969	-12.952	-10.841	-12.591	-14.021	-14.08	-9.7886	-10.457	-10.975	-13.129	-12.5	-11.797	-10.018	-12.707	-11.803	-12.087	-8.6645	-14.324	-12.012	-13.011	-14.153	-10.866	-13.201	-11.247	-11.911	-10.252	-15.292	-10.519	-15.061
-5.1898	-2.5577	0.21424	-1.7694	-1.2195	-5.4871	-1.4866	-2.855	-3.6533	-4.0454	-1.2701	-1.3263	-0.80855	-3.8419	-3.1028	-2.7767	-4.5453	-1.2564	-3.2711	-2.4937	-2.7084	-2.767	-3.7211	-2.9309	-4.1846	-1.6921	-4.6254	-3.1271	-2.4747	-2.3372	-2.2438	-1.8467	-4.0262	1.5609	-4.703	-2.8447	0.7588	-3.969	-1.9424	-1.0069	-2.4765	-5.644	-3.3272	-2.3964	-1.7951	-3.1209	0.12103	-4.3492	-1.9783	-1.3511
-1.7955	-0.67458	-1.5763	0.17158	-0.87702	-1.1747	-0.47603	-1.9529	-0.85273	2.3648	-1.2553	0.85367	1.5012	-2.2514	-0.99312	1.3678	0.25224	-2.9978	-2.4712	0.43829	1.0683	-1.0407	-1.8889	2.1603	2.0278	-1.0718	-2.3228	4.414	-0.33577	-1.0494	1.9745	-0.77425	-1.2175	-0.27734	2.2231	-2.0789	-1.9701	-0.10203	-0.29148	0.66954	-3.2697	-1.7672	-1.7057	2.2149	2.0318	0.10528	0.042892	-0.56706	1.5259	0.90118
-1.6045	2.5901	1.7563	1.686	4.1658	1.3898	3.0137	-0.0068406	2.2999	1.6218	2.2511	-1.1222	1.802	1.7885	0.98415	0.55351	1.3518	1.191	4.0988	-0.18545	1.8416	-0.99869	2.7216	1.4803	0.58105	2.1424	3.5101	-0.012009	-1.4398	3.5252	1.9002	3.6205	0.52815	-0.99069	2.4367	1.5419	1.6478	0.81204	1.7714	1.4852	4.6791	1.8778	3.3384	0.59271	0.22019	2.0186	-0.46537	1.1611	2.0857	1.073
-12.871	-13.493	-15.553	-15.729	-16.109	-13.294	-12.85	-14.774	-12.291	-11.415	-13.691	-12.366	-13.288	-14.195	-12.317	-14.421	-12.388	-10.338	-11.062	-15.637	-11.104	-15.628	-11.027	-17.178	-15.397	-12.233	-12.069	-14.994	-13.572	-13.308	-11.062	-12.353	-12.818	-15.188	-14.602	-17.658	-10.165	-12.907	-13.238	-12.27	-16.51	-11.411	-12.403	-12.882	-13.224	-12.962	-15.725	-11.925	-12.985	-12.43
-4.1705	-3.9358	-0.27196	-5.4429	-6.5584	-2.4119	-4.0523	-1.6483	-3.5911	-6.1532	-6.1631	-5.2815	-4.4198	-4.0928	-3.7038	-0.88313	-3.6531	-5.5373	-4.6056	-8.8417	-3.7471	-6.0624	-3.0613	-5.3893	-5.6907	-4.0118	-7.0336	-6.4922	-3.5693	-5.3202	-3.7105	-2.8654	-6.9308	-4.4755	-6.4278	-4.7351	-6.0218	-3.4989	-5.2889	-6.2368	-6.1148	-3.4244	-6.1643	-1.1692	-6.1299	-3.7149	-4.5708	-4.062	-7.5853	-1.7221
-19.528	-18.851	-21.592	-17.977	-21.231	-22.261	-21.059	-21.926	-20.283	-21.089	-23.977	-20.309	-21.225	-23.793	-19.921	-21.833	-22.999	-20.576	-21.878	-19.937	-20.937	-20.386	-16.959	-18.44	-19.869	-23.197	-22.357	-22.097	-19.343	-20.193	-18.396	-19.886	-22.115	-21.335	-22.096	-19.364	-20.994	-22.838	-19.432	-20.992	-19.958	-20.18	-22.107	-23.602	-22.809	-20.019	-20.821	-20.804	-22.55	-19.23
-0.24785	-1.7795	-4.7579	-5.1844	-4.1062	-4.7983	-1.8354	-0.1859	-2.3241	-2.4614	-3.723	-2.9537	-2.5864	0.76387	-1.5807	-0.57043	-2.395	-3.5307	-4.0386	-0.13166	-2.7711	-0.73308	-6.5743	-0.38636	-0.016699	-0.96289	-5.8597	-3.3105	-3.2307	-0.046125	-3.9666	-2.905	-3.5111	1.7668	-4.7354	-2.9161	-2.6576	-1.6052	-2.008	-3.1598	-1.2637	0.90846	-4.0401	-1.3426	-5.8728	-2.0371	-1.1023	-2.882	-5.1373	-5.9739
-5.138	-4.8074	-5.3772	-6.0475	-6.9852	-1.8196	-5.9136	-2.0701	-3.6768	-3.1823	-5.1473	-4.8497	-6.8408	-4.0059	-3.6954	-2.6009	-9.0473	-3.3864	-5.9213	-7.2051	-5.6893	-8.0571	-7.3596	-3.0166	-5.8636	-3.9918	-6.9061	-6.8925	-5.4961	-5.0272	-5.845	-6.7956	-6.1461	-8.2874	-5.0588	-0.68611	-5.7134	-4.4661	-4.5461	-5.2494	-6.647	-6.9507	-3.5489	-7.9222	-4.7144	-5.8495	-6.8606	-5.9327	-4.896	-5.9704
-4.0034	-4.2086	-4.5245	-4.3046	-3.8027	-4.8554	-2.8549	-5.0647	-4.8031	-1.1548	-6.6594	-4.7257	-1.4791	-4.3678	-0.16537	-5.4002	-3.398	-5.7223	-4.6033	-2.5431	-5.249	-6.0826	-7.9967	-2.3196	-0.63214	-6.0626	-0.43348	-6.2715	-3.6506	-2.4488	-3.404	-3.9521	-7.1532	-1.1399	-1.909	-4.1489	-5.5005	-5.0084	-2.8529	-4.4137	-2.883	-1.4341	-5.0855	-6.5205	-6.7495	-3.0433	-4.9437	-2.9786	-0.79325	-3.147
-20.304	-24.328	-24.591	-21.096	-22.557	-25.949	-23.271	-24.887	-25.076	-23.576	-20.94	-22.254	-23.924	-22.735	-24.964	-20.557	-20.971	-23.041	-20.715	-20.937	-22.36	-21.728	-22.435	-21.701	-23.2	-21.353	-23.646	-23.321	-23.493	-23.903	-23.339	-21.203	-21.559	-22.34	-22.194	-22.247	-21.706	-24.016	-22.363	-20.59	-22.097	-22.543	-19.874	-19.666	-20.043	-22.455	-22.424	-20.856	-21.107	-17.963
0.34519	-3.1241	-2.2117	-0.81215	-4.3741	-2.3247	-5.8109	-0.6889	-1.0675	-2.2977	-0.66353	0.50773	-1.1175	-3.5285	-2.2555	-3.2734	-1.5487	-1.3041	-3.694	-2.5714	-1.1073	-1.6143	-4.012	-2.4735	-1.0171	-1.3851	-1.0269	-1.6601	-4.0188	-5.449	-0.76307	-1.5913	-3.0789	-2.3678	-0.67172	-1.2994	-2.5921	-1.4787	0.54401	-0.15142	-0.093874	-5.0432	-2.4027	-1.8584	-1.0401	1.2972	-5.1097	-1.1891	-1.9239	-4.1066
-6.0294	-5.3106	-5.1758	-1.5162	-4.7853	-4.8826	-2.6053	-3.2983	-4.3091	-3.0589	-5.7938	-6.5938	-3.3372	-3.754	-5.609	-6.0567	-3.3466	-4.7058	-3.1322	-0.10386	0.52198	-3.5478	-0.68823	-3.7308	-5.2559	-1.7385	-2.9304	-4.8705	-6.7917	-5.4291	-4.5256	4.757	-4.1959	-5.7136	-2.1184	-5.1875	-5.7323	-1.8654	-3.6858	-6.288	-3.3097	-1.3082	-5.5476	-1.63	-0.25776	-4.3952	-4.299	-6.6294	-5.0552	-4.6179
7.0858	7.0674	6.8887	5.9115	7.0173	8.2339	5.7563	5.1566	7.2575	7.4125	6.6468	6.6416	3.6983	5.6274	6.7383	8.2438	7.611	4.7066	6.113	10.051	5.4929	5.5578	8.2622	6.0077	6.145	8.6564	7.7858	9.9273	3.0072	7.6624	3.6492	4.4552	7.2078	6.6886	7.4971	6.3919	2.599	4.6176	7.6647	5.9962	9.1385	7.8801	6.8823	7.3004	5.9866	8.9117	5.3478	6.9478	4.4818	6.2748
-5.9059	-6.1625	-4.0611	-8.5017	-8.2606	-9.183	-9.418	-7.7215	-6.9002	-10.737	-7.8822	-5.9645	-9.0403	-9.3402	-7.3275	-7.6531	-9.9593	-6.5871	-5.6283	-10.438	-7.1124	-7.7951	-9.1536	-8.4177	-3.8798	-8.0328	-6.8299	-4.8457	-5.9091	-6.0068	-10.226	-9.2934	-8.2676	-6.5212	-5.7436	-8.6988	-5.1101	-9.4348	-5.4528	-10.881	-6.3815	-8.1411	-8.5939	-4.698	-7.975	-4.6375	-7.0529	-7.0954	-5.3627	-7.0762
-6.7777	-7.6933	-6.9987	-6.7908	-8.5572	-6.4936	-5.3768	-6.69	-9.4039	-8.0981	-8.8361	-9.0229	-9.1652	-10.437	-8.2258	-4.2786	-7.2725	-10.673	-9.7891	-4.4933	-9.3026	-9.7671	-5.7293	-11.27	-5.7964	-6.6975	-9.9501	-9.6711	-7.9348	-8.6079	-10.252	-7.4772	-8.4278	-7.288	-7.0588	-7.853	-12.974	-5.1751	-11.872	-5.1529	-7.0801	-7.4076	-4.0018	-7.413	-3.8342	-9.5042	-8.4027	-7.6386	-7.7617	-12.308
-12.562	-14.368	-10.771	-14.811	-13.332	-11.241	-14.047	-13.5	-13.614	-13.445	-12.253	-14.97	-11.433	-12.093	-15.064	-13.337	-17.014	-14.621	-15.478	-11.545	-14.715	-9.0833	-13.561	-9.2329	-11.929	-14.28	-13.392	-9.5509	-13.334	-11.761	-10.905	-10.934	-14.252	-14.438	-13.606	-12.456	-12.779	-9.2778	-14.443	-15.976	-10.984	-10.886	-15.456	-13.344	-13.159	-11.704	-13.216	-11.268	-10.501	-11.142
7.6961	7.7185	6.6054	7.0853	7.2919	5.7366	3.4784	6.1181	5.0155	7.996	7.4348	4.5828	2.7804	3.5237	7.9253	3.9054	5.1106	1.9242	5.7244	10.147	5.7404	6.703	7.3259	6.5514	6.0538	4.4031	4.7033	7.0632	7.2313	6.5474	6.8797	5.893	7.9823	5.4421	3.2165	8.8112	4.7007	4.4344	4.0676	5.388	4.9172	5.396	6.4626	5.4524	2.4634	6.6268	7.9936	4.4119	4.373	4.2964
1.7658	-4.1042	-1.733	-0.86334	-1.1501	0.8233	-2.9762	-3.4122	-0.77672	0.051355	0.43262	-3.6423	0.096478	0.48413	-1.2925	0.3808	-2.4246	-4.7031	0.74069	-1.6496	-2.1486	-2.9297	0.87369	0.039644	-2.0368	-0.96016	-1.7094	0.10602	-3.6139	-1.2285	-2.3974	-1.1039	1.3398	-1.4037	-3.64	-1.9788	-0.72934	2.0041	-0.82069	-0.11284	1.4848	0.73682	-1.0955	-4.9813	2.212	-2.5645	-1.3319	0.027751	2.9828	-2.1648
-20.897	-20.846	-22.967	-20.477	-22.066	-21.239	-23.38	-22.366	-24.335	-24.739	-24.005	-21.632	-23.595	-19.45	-21.353	-24.296	-25.474	-25.986	-21.658	-23.902	-21.321	-21.137	-21.698	-22.958	-21.11	-20.271	-23.895	-23.335	-24.714	-18.572	-17.117	-22.581	-21.769	-22.566	-22.937	-22.608	-20.936	-20.671	-21.094	-22.749	-24.561	-21.754	-21.972	-20.132	-24.031	-23.418	-21.856	-22.421	-20.219	-22.092
-6.3688	-6.3729	-4.4584	-9.8364	-3.8171	-3.2605	-3.0498	-8.0614	-6.6369	-4.5218	-4.6323	-4.715	-6.9265	-8.518	-8.514	-6.8686	-5.8978	-6.9438	-3.9337	-6.0401	-5.7244	-3.712	-3.4849	-5.685	-3.6258	-5.1007	-5.5157	-6.4367	-6.9465	-7.3717	-5.6093	-1.9713	-6.1232	-7.8347	-6.8321	-4.0712	-7.5865	-4.1399	-5.9506	-7.1448	-10.062	-8.2075	-4.8686	-5.093	-7.4622	-5.8904	-7.1852	-5.5225	-3.7833	-3.4999
-10.402	-13.809	-11.668	-10.756	-12.629	-9.1614	-11.398	-11.301	-8.9806	-12.547	-10.158	-12.445	-9.6391	-7.1714	-7.7161	-12.688	-10.778	-12.42	-17.617	-10.64	-13.72	-15.288	-13.896	-13.181	-11.089	-12.788	-10.926	-11.955	-12.481	-10.629	-9.5549	-7.7246	-13.5	-14.337	-10.975	-10.626	-11.303	-14.076	-8.0816	-9.4938	-13.758	-10.599	-14.605	-10.474	-11.734	-10.288	-10.767	-12.807	-8.0647	-14.326
0.36091	0.32396	0.076087	-4.9662	-1.8046	-0.97734	0.062542	-0.49482	0.0722	-0.054555	-2.7996	-1.1283	-0.59672	-1.7776	-0.64225	-1.7002	1.2639	-0.11558	2.3644	1.0894	-0.88406	-1.2869	0.27216	-2.6723	-1.4034	0.55166	-3.6477	-1.385	0.97597	0.48243	-0.32809	-1.0696	-1.9338	0.16283	-2.0381	-0.16324	0.89521	-1.1381	-1.4173	1.2546	-0.81444	0.82886	-3.0983	0.57394	-4.0716	-1.0184	-2.4261	-1.8576	-1.9018	-2.3589
-1.5372	1.131	-1.9143	-0.4695	-0.44117	-0.86852	-1.7678	-0.083739	-4.8253	-3.5983	-2.9537	-0.74806	-0.39927	-1.7945	-3.5909	-2.8572	-0.14655	-1.3871	-3.3789	-2.3706	-3.9282	-4.576	-0.77744	-4.779	-1.057	-0.0055946	1.2485	-2.6288	-0.4917	-1.6229	-1.5178	-0.30273	-2.258	0.97395	-3.065	0.13866	3.033	-1.665	0.37006	-0.72765	0.053151	-1.6261	-1.2245	-0.97435	-5.9659	-2.9428	-3.6516	-1.9871	-0.90254	-1.6754
-12.628	-13.933	-10.589	-12.829	-14.845	-12.696	-13.834	-12.372	-14.575	-12.067	-13.798	-14.144	-12.356	-13.044	-14.488	-13.772	-10.662	-15.366	-12.396	-11.832	-13.904	-12.31	-10.843	-16.53	-12.15	-11.787	-14.758	-11.159	-15.022	-15.593	-13.914	-13.95	-14.373	-14.249	-13.401	-14.045	-12.26	-14.657	-15.538	-14.913	-11.829	-12.228	-13.629	-11.563	-13.425	-12.699	-16.983	-13.729	-17.302	-12.545
6.5587	1.7652	3.8788	4.2325	1.9589	6.3929	1.4691	1.1054	4.5922	2.6427	5.7251	2.7315	2.3754	1.8444	4.2931	3.9703	3.3647	4.2267	5.1985	3.6734	5.5916	5.8239	6.3529	0.25207	1.9613	2.526	4.4021	6.8667	5.4195	4.0049	2.8003	3.2899	4.4676	7.0693	6.1855	5.2841	4.3681	0.47177	2.7946	5.9577	9.0875	3.9959	2.6885	4.4326	5.1761	4.3224	2.1927	2.1078	4.2062	3.542
-19.367	-22.626	-18.861	-21.852	-21.041	-21.651	-23.452	-20.789	-19.639	-21.102	-20.02	-22.221	-22.457	-19.398	-22.754	-21.586	-23.565	-21.189	-19.943	-18.941	-20.546	-23.681	-23.882	-19.687	-19.792	-19.016	-19.823	-25.733	-24.277	-17.81	-22.033	-22.644	-18.392	-19.2	-20.874	-18.63	-20.868	-21.646	-18.271	-21.741	-19.485	-18.796	-22.774	-21.915	-22.097	-21.46	-21.57	-23.165	-22.62	-21.104
-4.1029	-5.689	-5.4392	-5.0344	-5.3273	-6.7596	-5.5647	-4.883	-6.1529	-3.0603	-3.546	-4.6778	-5.149	-4.2917	-2.514	-6.3403	-4.5682	-3.907	-2.0687	-7.6653	-7.4382	-5.8642	-4.3999	-3.6986	-2.7351	-4.5366	-5.5907	-4.9484	-4.8356	-4.8746	-3.8764	-3.7754	-3.8028	-3.5225	-4.4483	-2.3135	-4.6402	-4.4543	-6.4185	-6.8476	-1.436	-4.2934	-5.7008	-7.0923	-5.4678	-4.1949	-5.5687	-4.7237	-6.8655	-4.4985
-5.4132	-3.9122	-1.4091	-3.63	-4.0029	-3.5478	-4.8132	-3.5036	-3.1148	-5.2905	-5.2694	-4.406	-3.7505	-3.3051	-5.3761	-5.2409	-1.6212	-4.1382	-1.9801	-5.7987	-3.4828	-2.2688	-3.6292	-2.0628	-2.1066	-2.9715	-2.0258	-2.8242	-6.4804	-2.6154	-2.4569	-3.2968	-5.0755	-6.2276	-4.9911	-5.0064	-3.2088	-7.5119	-3.1222	-4.0549	-4.5488	-5.8395	-5.3813	-3.0621	-8.375	-6.2331	-4.706	-2.7685	-4.8498	-5.4772
3.184	4.3591	7.1965	3.2437	4.103	8.2174	7.9685	6.7696	3.5595	3.0614	7.7834	1.838	4.2461	5.3324	3.6332	6.0893	3.797	6.1128	6.4298	3.868	5.5545	6.516	5.8228	8.3124	6.9236	5.5166	6.2854	3.4881	4.4223	7.4006	7.0786	5.2876	3.6622	5.629	5.8811	5.6438	6.4706	5.2286	5.0931	5.5415	5.5256	7.1722	2.7155	3.7191	4.4301	4.5324	5.6135	5.135	5.8112	6.2356
1.3766	2.723	-0.41891	1.6935	-0.90106	-0.22224	1.0492	-1.8872	0.36635	1.6029	-2.4655	-1.0952	0.94643	0.4202	2.5073	1.2217	1.7309	1.6296	1.0628	-1.9206	-1.6285	-2.8105	-0.37249	0.61397	-0.015116	1.6929	0.25268	1.7408	-1.9647	0.012334	-1.4561	0.68203	0.91557	1.4454	-2.1848	1.6796	0.44224	1.1052	2.4306	-0.59158	-1.1093	-1.3965	0.073853	-1.6789	0.49412	1.4262	0.17876	0.18486	-1.7474	-1.3932
-12.011	-14.143	-12.028	-13.923	-14.061	-15.763	-14.49	-14.903	-13.623	-15.627	-15.231	-13.788	-13.938	-13.185	-12.318	-13.62	-15.625	-15.945	-12.13	-11.471	-11.994	-13.689	-10.458	-15.727	-11.453	-10.864	-13.507	-14.524	-11.21	-15.118	-14.145	-18.144	-13.53	-13.161	-14.335	-13.886	-13.93	-8.2894	-14.046	-15.951	-15.813	-14.949	-13.954	-15.433	-14.304	-15.855	-13.47	-14.117	-18.256	-14.53
-1.183	-3.3344	-2.5516	-0.14595	-3.1334	-1.7758	-0.067576	-2.9025	-0.47464	-1.264	1.4377	-0.51435	-1.6552	0.04867	-3.1601	-0.75293	-1.7458	-3.1829	-2.474	-1.5723	-1.7844	-0.63674	1.6702	-0.43597	-2.0847	0.012483	-0.78732	-3.8828	0.035185	1.266	-1.2234	-1.5414	-2.1005	2.4683	-4.1939	-0.81117	-1.1777	-4.4199	-1.2136	0.071474	-0.65588	-1.4067	-2.5953	0.45189	0.53896	1.0589	-2.7922	0.055094	-5.7559	-1.2876
1.3522	-0.70865	-4.1247	-2.3295	1.9633	0.54736	2.9035	0.37518	1.0343	-1.9661	1.8372	1.9263	0.090444	1.872	-0.94854	-0.42921	1.5756	1.3223	-0.72957	0.075199	-1.8371	0.78855	-0.62417	-3.5772	-0.47034	-0.92271	2.2062	-0.036314	-1.3402	-1.7729	-0.35759	-0.26313	-1.7095	0.30545	-0.51061	0.79831	-1.4852	-1.138	-0.51701	-3.7967	-0.29555	1.5113	-0.7224	0.68795	-0.52459	-1.2041	-1.5217	1.5158	-2.1469	-1.8375
-11.136	-8.7447	-8.0437	-7.1303	-10.331	-10.063	-8.0236	-11.67	-5.0211	-7.3299	-10.911	-7.725	-12.611	-6.8921	-8.6565	-11.803	-10.3	-9.7975	-8.4729	-10.252	-8.1801	-7.1877	-8.7976	-10.522	-8.3052	-7.5998	-6.7433	-7.5437	-9.1043	-9.2414	-7.0584	-9.7414	-8.1584	-7.9277	-10.443	-5.569	-10.547	-5.0226	-8.9892	-9.6727	-7.7385	-8.43	-6.4532	-11.423	-11.356	-9.9716	-7.9581	-10.481	-11.796	-14.293
11.087	9.4607	9.1041	11.666	9.8906	10.415	7.4915	12.433	7.1972	5.9086	9.5322	13.448	8.1227	10.4	8.4278	10.987	11.141	9.8927	11.752	9.4978	7.8626	11.53	10.915	10.425	10.553	8.985	10.164	9.6757	7.4296	9.9251	10.249	12.044	5.7568	8.0668	10.77	7.832	12.193	9.9999	10.554	12.1	9.9585	8.0441	10.309	12.633	9.4553	8.3517	8.7868	6.723	10.716	10.869
2.6186	-1.7849	0.099463	-0.34932	0.85283	-1.164	0.51509	-0.54886	-2.0449	1.0937	0.77151	-0.8001	0.69791	-1.3871	-1.0087	-1.6582	-1.154	2.3795	0.77702	2.3495	-1.3996	-0.97121	0.17187	1.3817	0.48229	-1.8471	-0.50271	-2.172	-0.15497	1.4244	-1.7865	-1.0983	0.12633	-1.8865	-1.2264	1.0015	0.25697	1.9447	-3.1653	-0.27286	0.62995	-3.604	0.67308	1.1099	-0.36749	-0.38625	1.1016	-1.1225	1.2081	0.156
-1.0129	-1.386	-5.7422	0.06909	1.4738	-3.6362	-2.3501	-1.9646	-3.0798	-3.7196	-0.75457	0.49318	-3.1052	-1.2142	-1.563	-4.8378	-1.0964	-3.28	-3.2845	-2.114	-0.83658	-5.0657	-2.4175	-2.392	-0.1984	1.1109	-2.1351	-2.3943	-2.8363	-1.5503	-2.1024	-1.5592	-0.17563	-5.0962	-0.11144	-2.327	-2.7829	-3.8251	0.22103	-2.8284	0.34895	-2.9252	1.3959	-5.0295	-4.2871	-1.9688	-3.5235	-2.173	-1.9595	-5.0034
-1.9349	1.8802	2.2249	1.9261	2.8552	1.129	-2.4991	0.053135	0.36577	-0.69965	2.0784	3.768	3.767	2.9871	-0.36893	-0.34098	1.4954	1.2518	2.5592	-1.3405	1.0648	0.41945	-3.6941	2.3103	1.7376	-0.96216	0.38565	-1.9765	1.1053	3.3406	1.1131	-0.23402	-1.1404	-3.0931	0.78042	0.52755	0.79251	-2.8158	0.73963	-1.3365	2.4001	1.7218	0.90417	1.0581	2.7212	2.1975	-1.9746	-1.3456	-1.1772	1.0704
-6.3697	-6.9317	-6.3571	-5.4576	-4.5062	-6.7636	-5.9008	-7.6448	-2.3606	-5.1975	-3.9343	-5.7418	-9.071	-8.7768	-5.7753	-5.9206	-3.9941	-8.4144	-6.5565	-6.9648	-9.2699	-3.8839	-5.6077	-2.8384	-8.669	-4.5429	-5.8568	-5.1505	-5.7674	-7.7681	-7.7594	-7.5581	-5.8451	-3.2238	-5.771	-3.4105	-6.036	-4.12	-6.1964	-5.7127	-3.4868	-4.5021	-7.5747	-5.5732	-8.6597	-6.2064	-9.3243	-3.3579	-5.9395	-8.2647
-10.515	-13.254	-13.24	-16.196	-11.861	-10.508	-8.6124	-11.138	-9.0085	-10.67	-14.047	-12.323	-13.058	-14.404	-8.4807	-9.2178	-12.522	-12.083	-15.472	-10.584	-15.431	-12.556	-12.121	-10.808	-10.964	-10.931	-11.344	-11.43	-11.189	-12.046	-12.808	-13.317	-10.807	-10.589	-10.568	-11.714	-11.349	-13.991	-8.4299	-10.409	-7.0671	-11.87	-11.118	-7.7086	-11.921	-9.4423	-10.648	-11.365	-13.954	-11.464
2.9249	1.6027	5.1781	2.0221	3.0477	3.0267	3.6126	4.2926	-2.8938	2.0128	3.4106	2.5786	2.228	3.7829	4.0226	1.617	2.4355	1.6036	4.835	1.3737	1.2909	3.5309	5.4348	1.4848	4.5828	2.6519	4.8755	4.176	4.516	0.41019	4.6024	4.7778	0.44256	5.3262	2.2639	1.4947	-1.0794	0.80063	5.7152	3.18	2.9561	0.020299	4.0503	2.5254	2.1103	0.035242	2.3892	0.42564	0.33711	0.90316
1.4058	0.21927	3.4382	3.07	0.85261	1.5661	-1.191	-1.2028	2.1604	1.7881	-1.2417	-1.0362	3.5091	1.202	0.33386	1.3147	1.6275	1.7504	2.455	2.71	2.4956	1.3425	2.3088	3.5401	0.42912	2.9044	2.8398	-0.5155	-0.38699	-0.32245	2.7221	1.7554	2.5265	3.1396	2.6511	-1.8768	0.68975	2.3381	0.2555	-1.1336	2.144	1.6336	4.3007	0.079336	-0.82717	0.60003	3.146	3.5274	0.48839	2.3807
2.2587	-0.68682	3.8262	1.2993	1.6478	2.2953	3.6531	2.1133	-0.4141	-3.3577	1.5244	-1.5266	1.5575	0.22678	-0.025082	3.0218	3.0758	1.0088	-2.6085	4.0647	0.30865	4.2469	0.73717	2.6101	0.26817	0.48382	1.7138	-0.76653	0.1232	1.8512	1.4031	1.4059	3.3034	-1.4656	1.9387	-2.0652	2.0219	0.49909	4.1069	-1.7833	-0.48454	4.2833	2.8952	0.78147	1.8665	1.3994	-0.82787	2.6629	4.2214	0.84875
-13.691	-13.397	-16.989	-14.202	-14.619	-14.293	-11.975	-13.835	-15.226	-15.197	-13.723	-14.368	-13.201	-16.125	-17.425	-17.672	-16.062	-14.714	-11.701	-13.126	-15.847	-14.1	-13.115	-13.79	-14.563	-13.169	-13.352	-14.672	-13.266	-14.207	-18.514	-13.984	-16.097	-15.064	-12.442	-15.357	-15.323	-18.469	-13.692	-14.816	-16.055	-14.223	-16.091	-13.535	-13.875	-17.896	-16.396	-12.4	-14.97	-14.537
-19.074	-21.845	-19.028	-21.451	-22.474	-22.203	-22.27	-17.823	-21.021	-20.497	-18.879	-18.573	-20.36	-19.61	-20.765	-20.653	-22.866	-24.43	-22.348	-20.61	-19.286	-18.145	-20.33	-21.833	-18.742	-21.473	-21.542	-21.98	-20.172	-21.997	-22.591	-20.821	-23.299	-20.456	-19.701	-20.236	-18.164	-21.18	-22.583	-15.87	-23.359	-20.786	-20.813	-25.166	-19.441	-18.301	-21.221	-23.819	-17.028	-23.716
-11.614	-9.9907	-15.013	-14.171	-12.381	-13.613	-16.031	-14.895	-12.988	-14.481	-13.575	-8.4586	-15.197	-10.289	-11.892	-11.373	-11.755	-12.179	-12.359	-12.4	-14.162	-12.372	-13.587	-12.556	-14.301	-12.822	-12.605	-13.013	-16.127	-14.339	-10.59	-12.663	-13.894	-11.81	-13.84	-16.599	-10.68	-13.525	-12.634	-14.205	-13.565	-13.993	-12.139	-12.909	-13.923	-10.994	-17.687	-15.456	-10.39	-15.599
-1.7729	-4.4873	-4.1882	-3.6822	-1.8237	-2.73	-2.1666	0.4577	-3.5044	-3.8328	-0.28238	-0.29758	-2.5666	-5.3057	-1.1896	-1.9577	-3.555	-2.3947	-3.4625	-1.3027	-2.8597	-1.5155	-5.2018	-1.1562	-2.8141	-2.2781	-2.6045	-0.68675	-4.1432	-2.7999	-1.7	-1.8405	-0.41557	-1.1345	-0.42914	-2.029	-1.6625	-3.5381	-3.2547	-2.5588	-7.1653	-4.0795	-2.6643	-2.7744	-2.5524	-1.5053	-1.0392	-5.1868	-4.3746	-5.2179
-20.745	-21.657	-22.648	-18.744	-23.359	-21.441	-20.344	-22.051	-21.061	-21.799	-18.077	-22.45	-22.881	-18.582	-20.046	-18.438	-18.16	-18.967	-21.27	-20.443	-19.978	-22.662	-24.473	-20.085	-20.968	-20.164	-18.437	-21.589	-20.985	-20.042	-22.131	-21.33	-19.609	-21.206	-18.798	-20.429	-19.722	-19.244	-17.702	-23.266	-24.06	-19.005	-21.667	-21.911	-19.051	-18.988	-22.809	-20.123	-19.358	-20.88
4.8472	1.0004	0.88255	2.503	4.1079	0.44993	2.9279	2.7027	-1.3292	2.8089	6.8012	0.76646	-1.5849	1.7448	2.3611	4.0064	1.6783	4.3941	1.7115	1.6586	-0.45125	4.1939	1.2649	5.9365	3.5729	-0.1612	0.13413	2.7635	0.092771	0.62098	5.5623	0.34212	2.7818	3.5292	-0.97776	3.6215	1.7644	2.0835	4.0881	3.1155	3.534	1.5357	-2.2151	-1.7525	5.9085	2.4431	-0.73394	2.9111	1.8798	-1.1503
7.4857	6.3133	9.7256	4.6897	7.9827	7.9166	6.0659	5.357	7.0989	7.1236	6.5766	6.6328	8.0931	6.3252	5.5964	7.6024	8.928	7.6143	2.8672	8.1916	4.8583	4.5519	6.7036	6.2465	7.1751	6.6663	2.0699	2.1963	6.3363	5.604	5.5291	6.3746	8.258	9.6179	6.6322	5.518	9.4806	5.0685	8.8119	5.1357	8.4039	1.5819	9.2232	5.6698	7.2991	8.0143	7.6651	6.7253	6.0854	4.6042
0.21041	-2.5511	3.1502	-0.72608	1.9852	1.4909	3.0697	2.0175	0.88267	-0.062901	2.3305	1.9618	2.5797	4.0891	2.5612	2.716	1.8424	-0.34332	5.3412	-0.36315	1.5296	5.0873	3.4529	4.6355	2.7928	2.6453	1.3351	3.878	5.3458	0.095253	2.9642	2.3882	-2.7926	2.7555	2.6056	3.6838	3.1001	0.75921	0.7838	1.9951	-0.1235	3.209	4.8305	2.0181	1.3363	3.7463	1.0364	1.4366	0.23001	0.28935
-4.5303	-2.035	-0.0091146	-4.6339	-4.3734	-3.3167	-2.5621	-4.6404	-3.1301	-1.6832	-2.4686	-4.0111	-1.026	-2.6485	-3.16	-4.1277	-5.8694	-4.386	-3.5311	-2.6785	-2.5281	-2.0173	-2.6657	-1.5772	-3.5484	-4.0843	-3.3365	-4.155	-4.4539	-2.471	-2.2148	-0.6304	-0.62887	-4.3207	-4.5043	-4.5091	-2.4505	-0.88973	-4.4276	-2.6567	-2.6061	-5.5749	-2.1565	-6.3512	-2.9708	-4.626	-4.401	-4.9574	-3.6133	0.11954
-1.3772	-2.3955	1.5337	-0.055722	0.71732	-3.851	-7.1893	-4.8761	-3.5346	0.42401	-5.5117	-2.6313	-3.2578	-4.3917	-1.6859	1.0754	-0.84983	-1.5722	-3.2914	-6.2386	-0.14334	-1.9554	-3.434	-0.47543	-0.027091	-2.2454	-5.9831	-2.496	-0.59816	-3.4677	-2.7121	-5.1061	-4.35	-3.2881	-4.905	-1.4526	-4.9399	-2.9562	-4.6579	-2.6313	-1.9997	-1.8115	-1.4336	-2.6282	-3.2122	0.017896	-0.30316	-0.43274	-2.5844	-1.5876
-22.288	-22.036	-23.906	-22.104	-21.748	-22.632	-21.793	-23.633	-23.955	-19.122	-22.343	-24.931	-20.025	-24.208	-21.842	-22.5	-20.6	-21.721	-21.973	-22.303	-22.383	-19.533	-23.041	-20.234	-21.813	-23.206	-22.994	-20.578	-22.994	-20.941	-17.889	-21.621	-22.291	-19.988	-21.158	-22.006	-22.177	-24.257	-22.897	-22.529	-19.324	-23.016	-21.33	-18.604	-20.826	-21.459	-22.476	-25.899	-24.418	-24.022
-5.2857	-4.4982	-0.70051	-0.79863	-1.235	-1.2038	-5.7122	-4.1517	-3.1878	-3.5189	-4.3133	-3.661	-3.6203	1.359	-3.0184	-3.921	-0.38464	-3.9102	-5.7748	-5.873	-6.7964	-5.8026	-1.5146	-5.2459	-4.4038	-4.1599	-4.5109	-7.1956	-2.8371	0.018517	-1.1471	-4.2439	-3.1559	-1.3501	-6.2992	-3.1844	-3.295	-3.4631	-4.7175	-2.2222	-1.0963	-0.52926	-4.9033	-6.3393	-2.3847	-3.0969	-3.3751	-2.3287	-0.4641	-3.7103
-4.6533	-6.1963	-2.1629	-8.2217	-4.5757	-3.9186	-3.0795	-6.5427	-2.4153	-7.9497	-3.5924	-4.7517	-2.7579	-0.59843	-4.141	-4.3277	0.4599	-6.8531	-4.6787	-1.9515	-4.5533	-2.6875	-3.9292	-4.6648	-3.9147	-4.2635	-2.1917	-4.2641	-5.0992	-2.1697	-3.4981	-1.5583	-4.4598	-4.6618	-4.9326	-3.1031	-4.9669	-3.8928	-3.9818	-5.4724	-5.443	-2.2627	-3.7234	-3.1906	-1.089	-4.2733	-6.5831	-4.8875	-3.3251	-7.0245
-15.158	-10.404	-16.002	-18.849	-13.883	-12.047	-15.274	-14.062	-13.075	-14.036	-15.418	-13.295	-14.912	-16.627	-13.747	-13.061	-15.106	-14.447	-14.293	-11.873	-14.462	-14.045	-10.972	-16.564	-16.282	-19.023	-13.49	-14.661	-15.935	-14.044	-16.045	-13.834	-14.146	-14.064	-16.496	-14.379	-12.534	-13.512	-14.563	-14.595	-14.733	-15.179	-13.126	-16.849	-15.721	-13.023	-14.484	-13.764	-16.738	-12.6
2.3196	3.8545	1.6379	-0.38793	-0.049011	-2.4316	0.52497	1.0657	-0.2322	1.4917	-3.1134	-0.56732	-0.56281	2.1754	0.068807	3.2217	0.91457	1.4917	0.69455	-0.33356	-0.22077	0.82521	-0.33598	1.6031	0.23046	-2.5616	0.46438	1.3807	1.3562	-1.2259	0.35175	4.2434	-0.6033	-0.47267	-0.73073	-0.37368	0.57685	1.33	1.4975	2.5023	0.65704	3.2215	3.2641	0.68712	1.8913	-0.65438	1.6566	-0.6502	-0.16183	1.7369
3.494	3.1288	-1.5238	2.5162	1.6394	3.2339	0.81431	1.0789	2.1036	1.942	4.3706	2.1139	0.64826	-1.2645	4.3386	-2.4855	2.2464	3.4761	3.1156	-0.17696	-2.5061	3.3727	0.96596	0.79761	-0.03991	5.1975	-1.3321	1.4397	1.753	3.7626	0.024739	1.0445	2.4856	3.6306	1.7998	2.4161	1.8282	1.9108	0.40779	4.0598	2.0671	-0.021187	1.1103	2.6812	1.3084	2.6967	-0.27078	0.041841	3.1425	0.16822
6.8448	6.4865	5.5763	6.8044	7.4994	3.5434	5.549	4.1768	10.5	9.3527	10.034	6.9925	8.2816	4.1312	7.6436	7.8527	2.0575	6.1739	4.515	5.5648	4.7938	7.1016	7.0289	5.228	8.9001	9.0385	3.7242	4.5911	8.0096	7.6009	5.2483	10.12	5.5528	6.4362	7.7158	4.6643	3.7853	8.6293	5.6323	4.2328	7.028	5.9639	6.7495	5.1184	10.653	7.8448	6.6482	7.6432	6.8335	7.9672
-13.72	-16.085	-12.072	-13.834	-13.174	-15.695	-15.448	-12.548	-16.249	-17.704	-13.351	-11.503	-13.345	-16.665	-12.964	-18.257	-14.194	-15.583	-13.506	-13.026	-12.16	-15.162	-15.706	-14.647	-11.975	-16.879	-13.833	-11.319	-13.98	-15.156	-14.429	-13.966	-12.157	-14.772	-13.8	-13.698	-10.071	-13.132	-15.938	-9.5501	-13.402	-13.212	-16.925	-12.87	-14.355	-15.733	-15.788	-12.984	-15.197	-16.125
-14.079	-16.776	-15.447	-13.354	-13.812	-11.888	-13.722	-15.071	-9.5977	-13.217	-12.495	-15.928	-14.964	-13.988	-15.053	-10.011	-11.286	-13.474	-12.329	-12.305	-15.181	-15.056	-15.364	-13.611	-12.955	-13.03	-11.174	-13.021	-11.029	-14.171	-8.8721	-11.062	-13.579	-13.356	-11.042	-11.058	-11.095	-11.233	-12.917	-11.963	-10.135	-13.475	-14.626	-11.903	-10.559	-15.028	-13.929	-11.215	-13.232	-16.069
-10.953	-10.216	-12.255	-14.797	-12.876	-12.678	-14.288	-8.4338	-13.558	-14.237	-11.691	-9.9763	-14.525	-13.54	-13.102	-13.58	-13.53	-11.2	-13.225	-14.354	-13.21	-15.834	-15.263	-15.556	-15.298	-15.318	-8.1133	-8.0708	-13.915	-13.729	-15.259	-12.387	-12.21	-12.265	-13.397	-16.037	-16.356	-10.262	-12.267	-11.406	-14.524	-12.123	-15.712	-10.241	-10.815	-11.986	-14.811	-12.355	-13.897	-12.282
2.5954	3.3646	2.1395	2.8451	3.9708	0.83825	0.60196	2.9252	0.40413	2.85	5.5683	2.6312	3.4308	0.66504	3.7291	0.31575	1.6822	3.371	0.19307	3.5762	4.8137	1.9548	2.7937	4.3337	2.4077	3.171	1.5083	2.5514	3.1116	2.1626	3.3635	6.7763	2.4233	6.8246	2.7358	3.949	3.7803	1.3748	3.2472	0.58241	3.1915	4.3667	2.0578	2.0833	0.76021	5.4981	2.1577	6.1474	3.8042	1.2775
-11.119	-14.535	-14.369	-10.587	-12.505	-14.812	-12.978	-12.474	-12.468	-9.7561	-11.095	-12.893	-12.172	-10.993	-12.968	-12.988	-12.743	-11.785	-17.233	-12.174	-11.417	-14.917	-13.939	-13.942	-12.714	-9.5006	-13.701	-11.776	-14.989	-11.512	-11.168	-12.862	-9.3163	-13.6	-13.712	-14.993	-11.962	-11.992	-14.809	-13.372	-12.082	-17.602	-12.435	-15.369	-14.733	-9.9113	-9.4361	-11.487	-12.799	-12.528
-12.072	-11.697	-11.615	-12.18	-12.527	-12.294	-12.277	-11.279	-12.423	-15.87	-13.192	-8.8089	-13.679	-14.313	-12.049	-11.054	-12.765	-13.019	-10.07	-14.421	-15.112	-13.175	-11.382	-13.511	-15.712	-13.774	-13.97	-11.758	-13.785	-14.628	-13.705	-12.433	-16.538	-13.733	-14.304	-13.69	-16.843	-12.132	-12.939	-13.414	-12.072	-13.505	-11.537	-11.882	-14.977	-15.806	-12.744	-10.561	-12.297	-12.949
1.2537	-2.0836	-0.018609	1.9314	-0.18429	-0.24506	-2.746	-0.45539	0.036147	0.61635	1.7464	-1.4813	0.67872	-0.3061	3.8374	-0.49778	0.23683	-0.066408	0.82512	0.62935	-0.088705	0.37376	0.78084	0.33919	0.22999	1.4505	-3.0297	2.9692	0.72396	2.9994	-2.5884	-1.2585	-0.97296	0.38696	-0.26694	0.16261	0.88168	1.3532	-0.023484	-1.9328	-1.7387	-0.19781	-1.9766	1.6033	0.56858	-2.9697	1.6284	-1.0157	-3.0586	-2.3398
-11.39	-11.05	-8.1046	-12.53	-11.377	-10.009	-12.362	-10.639	-15.352	-13.358	-9.9707	-11.662	-13.603	-10.665	-12.886	-7.5347	-15.257	-10.015	-14.523	-13.069	-11.183	-10.256	-9.9219	-12.795	-11.833	-15.43	-13.222	-11.549	-8.7981	-11.63	-11.706	-13.66	-12.233	-9.7429	-11.508	-12.019	-12.931	-9.2179	-9.4598	-12.971	-12.121	-11.194	-15.213	-10.507	-10.358	-10.083	-12.895	-12.349	-9.9752	-11.392
-2.7087	-3.945	-2.2289	-0.093847	-4.9137	-5.3945	-7.6138	-3.6892	-4.9243	-4.7778	-4.0903	-5.3711	-6.1396	-4.8927	-7.9806	-6.0444	-3.2389	-4.3544	-4.3216	-6.4093	-0.58777	-3.2876	-6.9633	-4.7122	-3.4453	-6.7479	-7.0583	-7.5709	-4.5183	-4.2539	-3.5299	-3.8012	-5.5982	-2.6369	-3.7742	-7.1145	-4.8179	-6.4725	-3.3288	-3.8126	-5.9892	-6.4343	-2.1401	-4.7258	-3.4354	-6.3768	-8.5164	-4.5292	-4.48	-3.201
-1.6037	-1.1838	-3.1582	2.9752	0.53644	-5.5797	-1.1745	-1.5088	-0.026049	-1.0616	-4.1874	-4.4342	-2.1367	-0.32094	0.47905	0.51993	-1.021	-1.9928	-1.7461	-1.2265	-3.315	-2.1907	-1.9282	-2.3685	-2.3961	0.43196	-2.3871	-1.9967	-2.6895	-2.4856	-0.063749	-3.501	0.2207	0.22979	0.9742	0.91861	0.9367	-3.6371	-0.80046	-3.7673	0.29725	0.4099	3.2831	-5.2069	-0.5329	-0.6764	-1.1547	-1.9055	-2.0075	-1.6568
-9.3469	-9.0676	-7.5438	-9.8091	-8.5589	-7.6287	-7.2376	-8.3208	-5.9225	-7.921	-5.8577	-9.6141	-8.6121	-6.8076	-6.7108	-7.1069	-7.8466	-7.4697	-8.1322	-6.3246	-8.815	-12.009	-9.2082	-7.9478	-7.5527	-10.204	-6.4902	-8.7348	-9.7254	-8.4796	-9.2722	-9.329	-7.0721	-8.1396	-12.147	-7.0651	-8.273	-8.2386	-2.6746	-8.7827	-9.518	-11.245	-9.3517	-6.7324	-7.6635	-8.1809	-9.0029	-8.3498	-7.8856	-9.9979
-4.8133	-3.2831	-5.6214	-3.6951	-5.378	-5.3646	-5.9862	-6.1353	-6.1629	-6.3822	-5.2507	-3.9681	-2.906	-3.7458	-3.0306	-1.0795	-3.4417	-2.8602	-3.7816	-3.1205	-1.6082	-6.6332	-2.404	-4.0101	-2.9344	-5.4978	-6.1489	-2.9489	-3.3956	-6.1775	-4.3487	-4.2127	-4.8977	-4.4744	-4.0622	-1.059	-4.9138	-5.6963	-4.133	-3.7832	-6.5132	-6.9257	-6.3876	-2.9937	-7.8989	-7.2331	-2.1696	-3.2928	-2.5551	-4.793
-0.15575	-5.6394	-5.2018	-3.7521	-6.5905	-3.9298	-4.1081	-2.0766	-6.2546	-1.6661	-3.4369	-3.8852	-0.80755	-3.7338	-2.9926	-2.9027	-3.5997	-5.503	-4.0191	-1.9859	-5.1751	-0.93793	-3.9061	-3.2534	-2.3327	-1.1888	-5.5292	0.26572	-5.1554	-3.3935	-4.338	-4.0392	-2.071	-4.8342	-2.9998	-1.6492	-2.8345	-4.585	-4.7918	-3.4703	-2.5842	-2.109	-2.6405	-3.7046	-6.4963	-1.4285	-5.0203	-4.7427	-1.3151	-3.6108
7.2248	6.0003	6.1944	10.056	4.6514	4.7308	3.8786	5.6477	5.1321	4.592	7.0389	2.2151	1.3123	7.4111	9.7207	4.8213	6.9857	5.0737	1.4734	6.5034	7.9426	6.8707	5.8157	4.6704	4.529	6.5676	7.386	5.1628	6.4222	5.3915	6.8684	7.4532	6.7627	5.7155	6.8531	4.1508	7.2636	6.0632	4.3728	6.961	5.3611	4.4125	-0.087367	7.6069	9.0414	5.258	3.9485	2.6872	7.6214	8.7564
-3.6362	-4.0279	-5.499	-5.3785	-6.4737	-5.9151	-4.0361	-5.6309	-5.9191	-6.2854	-6.0964	-2.8073	-6.9108	-4.9963	-4.3915	-5.5529	-3.5052	-5.7479	-3.5525	-5.9221	-5.9038	-5.0289	-8.0322	-7.2396	-4.564	-5.0324	-2.9648	-4.9878	-2.2273	-4.6649	-6.2477	-3.8761	-8.6725	-7.0145	-2.7329	-5.0412	-3.4216	-3.9881	-5.1856	-6.003	-5.8208	-4.2105	-7.589	-1.6925	-7.7775	-5.6666	-6.1515	-7.4947	-3.2979	-5.2506
-8.2078	-5.6962	-2.9082	-6.9038	-3.865	-6.7698	-4.887	-6.7659	-5.6775	-6.8541	-3.9542	-3.324	-5.9594	-6.6762	-6.807	-4.9127	-8.5911	-4.9816	-3.1232	-4.8153	-7.5811	-5.4949	-4.6666	-8.0403	-2.881	-8.172	-8.3161	-7.8619	-5.6044	-8.7966	-5.6862	-2.8543	-7.3011	-6.684	-3.1446	-5.1709	-1.4056	-2.733	-10.175	-4.5001	-5.8528	-4.2679	-5.0504	-4.3616	-6.3778	-4.4649	-5.2193	-1.7316	-4.3127	-1.5409
-22.696	-22.668	-21.369	-23.237	-21.381	-20.733	-21.076	-20.678	-20.859	-24.667	-21.631	-20.723	-19.11	-19.565	-22.451	-22.39	-23.008	-21.653	-19.96	-24.393	-17.43	-21.147	-23.157	-21.509	-19.983	-20.937	-20.842	-23.829	-21.215	-23.336	-23.51	-19.007	-24.106	-23.95	-21.085	-22.101	-22.361	-21.714	-20.921	-22.532	-22.236	-20.29	-21.514	-23.735	-22.069	-20.095	-24.482	-22.701	-22.278	-22.545
0.19057	0.71938	1.698	0.56549	1.0262	-0.50275	-0.45285	1.1422	-2.2538	-1.5535	-0.47128	-0.52856	-0.82847	2.2157	2.2194	-0.81531	3.808	-0.62964	-3.3201	-3.0747	-0.48684	-1.8086	-1.621	0.70493	0.77123	0.21949	-0.3464	1.2866	0.75241	1.2636	1.7804	0.034652	1.4304	-0.29094	2.0905	0.13908	0.65557	-2.0813	-0.33247	-0.73605	-0.082776	-1.2663	0.5639	0.65578	0.64998	0.12785	0.1235	-3.0738	0.667	0.30923
12.926	7.6134	8.2294	10.171	7.9534	7.7163	10.315	8.4234	10.045	9.491	8.2839	11.942	10.949	7.5201	11.275	10.065	12.016	12.135	10.372	9.002	10.371	10.927	7.7021	10.424	8.5669	9.8638	11.262	8.5927	10.512	10.946	7.191	10.761	6.3117	12.274	11.296	12.484	8.6768	7.2058	9.8118	8.6237	8.6541	8.1979	8.9827	9.5915	6.9276	9.0682	8.7401	11.746	9.0639	10.39
13.325	8.8444	7.4444	9.6789	8.1186	8.7799	11.261	7.7545	8.783	11.07	8.7956	6.9318	2.6281	6.3962	7.3197	6.5396	8.4896	4.9708	7.5846	7.7924	8.0602	9.289	9.3741	8.3281	6.7356	8.8076	9.0006	6.5065	11.011	7.7443	9.1346	10.263	7.5842	6.378	9.9211	10.016	6.7317	6.2684	7.7581	8.33	5.6002	7.0244	8.6709	9.3932	8.0136	8.9533	9.0491	9.1399	7.8207	11.938
-11.245	-12.478	-13.478	-12.32	-9.1651	-9.3799	-9.8855	-11.689	-12.129	-13.489	-13.007	-6.2793	-11.902	-11.033	-12.727	-11.934	-9.2969	-13.203	-10.294	-11.049	-12.007	-13.678	-9.3568	-10.585	-13.35	-11.088	-14.545	-10.923	-14.297	-13.755	-10.185	-11.257	-11.728	-9.674	-10.785	-13.903	-13.311	-11.21	-10.664	-10.261	-13.512	-8.8498	-10.462	-12.996	-11.369	-12.578	-13.199	-9.4194	-14.367	-12.508
-10.208	-8.109	-9.2913	-9.4805	-8.9144	-8.415	-7.8648	-11.613	-10.375	-9.7374	-8.3923	-10.014	-10.41	-11.278	-7.9968	-10.627	-9.7601	-10.338	-8.8863	-10.912	-10.571	-12.139	-10.351	-12.257	-10.147	-8.72	-9.3238	-11.015	-10.102	-12.108	-9.9297	-8.5983	-10.564	-11.428	-11.666	-13.626	-12.073	-12.312	-8.9428	-13.077	-10.606	-12.17	-9.2211	-11.216	-9.2375	-12.457	-13.314	-13.901	-9.2075	-13.106
1.1858	0.3139	-0.96961	-3.7385	-0.28143	-0.87708	-0.26188	-0.34116	-2.2881	-1.7424	-1.2945	0.34001	-0.30629	-3.3047	0.78147	-0.75947	-1.9896	-5.1863	1.9512	0.3173	-1.745	-2.1205	-0.66705	0.052943	0.87638	-3.1286	2.0874	4.1433	-1.2269	2.1721	-1.427	-2.4937	1.4433	0.30833	0.78264	1.1009	1.4192	-2.4447	3.4898	-0.90491	2.4672	0.77853	-0.34208	-2.2073	-2.6602	-1.3183	-0.78793	-4.5274	-0.021523	1.2089
-1.69	-4.5609	-2.8107	-2.6349	-2.5269	-1.2684	-2.0885	-4.8815	-3.7119	-0.38658	-2.4455	0.66798	-0.52379	-0.83872	-0.45253	-0.32185	-3.2296	-2.7497	-3.4489	-4.6937	-1.6836	-1.2755	-2.4517	-3.3952	-2.8385	-2.7623	-5.1572	-1.564	-3.9366	-0.63378	-2.6759	-5.6717	-0.91225	1.2167	-0.36113	-5.4081	-2.7799	-5.8701	-2.9937	-5.06	-3.4099	-4.7778	-3.0089	-4.9756	-0.31781	-0.63012	-5.506	-1.654	-0.21656	-3.2847
-10.042	-11.008	-14.818	-13.81	-13.891	-14.448	-13.826	-11.608	-11.566	-13.653	-12.866	-10.672	-14.102	-13.61	-12.351	-13.923	-13.612	-11.302	-11.478	-12.766	-12.875	-12.378	-13.799	-13.105	-12.328	-11.933	-10.706	-11.665	-17.281	-12.497	-14.511	-14.423	-10.888	-11.358	-13.707	-12.651	-13.366	-9.8723	-11.567	-12.39	-11.537	-9.3075	-14.112	-9.8415	-12.953	-10.118	-11.97	-12.103	-14.351	-12.312
6.2264	6.8516	6.7701	6.2834	7.3111	6.7787	8.0236	8.1542	4.5945	4.776	6.3786	4.996	8.3753	5.6194	10.018	6.3583	9.6642	6.7072	5.2093	8.6817	5.7142	7.849	8.2959	7.2703	8.9771	6.84	6.5029	8.7028	6.7879	4.0107	8.8419	6.1494	5.8425	8.8379	6.8082	7.1479	6.5657	8.9563	7.8664	5.6832	4.2788	6.5556	8.4063	5.1034	7.6861	6.9408	7.0158	4.9577	6.8317	5.8541
0.45652	2.3869	-0.17053	2.558	0.8931	0.5065	-0.077858	3.6674	-0.3464	0.32428	0.61426	0.57683	-1.8143	0.77477	-0.75294	-0.4345	0.65589	0.16905	2.6686	0.51957	-2.0658	-1.917	-0.74849	2.4485	2.8306	1.8734	-1.2049	1.591	4.031	-0.56393	2.4177	1.2805	3.2458	2.7181	1.8884	2.8634	2.415	0.17551	2.2106	2.1873	2.4397	-1.4078	-1.2502	-1.537	0.14054	0.082284	1.4504	0.48368	1.789	3.2314
-4.5222	-5.072	-4.0858	-0.029401	-0.16135	-2.5064	-1.7792	-4.5482	0.45672	-2.6244	-5.2698	-0.46126	-0.34056	-3.1673	1.3779	-3.3077	-0.66621	-4.9022	-3.7526	-3.7151	-2.2078	-0.5822	-3.0269	-0.37315	-1.5957	-3.6391	-1.388	-0.91087	-6.1415	-4.0266	-3.8494	-3.7515	-1.768	-2.334	-3.9456	0.4722	-1.5727	-2.3261	-1.6175	-3.5346	-3.8539	-1.7266	-2.0341	-4.365	-3.1416	-1.7306	-6.1971	-2.8937	-3.3974	-5.1829
10.637	6.7713	7.1304	2.6931	7.566	6.9048	5.245	3.1494	9.7522	6.2779	4.7908	8.5393	3.9498	8.5742	6.0587	8.9454	7.478	6.0979	8.8471	6.5378	7.1086	8.0015	8.9012	7.0992	4.9144	4.6914	9.3496	6.4488	3.4037	9.2389	8.0108	9.0017	11.386	6.3484	4.8	6.4663	5.8479	8.4305	8.0418	8.058	6.4534	8.9963	6.1398	7.5983	7.3581	5.1173	4.7446	4.9478	8.1254	7.419
-3.4317	-2.509	-2.9078	-5.08	-2.4828	0.888	-7.3188	-2.2978	-5.7134	-3.8867	-3.6256	-4.2428	-0.80225	-3.9463	-3.4199	-1.3714	-6.9488	-7.3416	-7.1848	-3.3648	-8.412	-3.0446	-6.4738	-3.6925	-5.7209	-2.7794	-4.3606	-3.4646	-4.8712	-6.7504	-2.9381	-3.9899	-4.9121	-4.7266	-5.4962	-7.117	-5.4141	-3.3585	-2.7346	-2.9241	-5.5511	-8.7301	-2.3098	-2.823	-5.2709	-5.5277	-0.63892	-1.373	-2.1149	-2.3276
-14.103	-13.853	-10.785	-11.155	-12.894	-13.359	-14.924	-14.231	-10.522	-15.371	-11.266	-15.344	-14.71	-12.512	-10.421	-14.927	-11.454	-13.75	-11.034	-14.429	-14.676	-12.073	-12.974	-12.803	-13.451	-11.432	-13.782	-13.661	-13.466	-14.475	-10.943	-14.788	-13.644	-10.352	-14.123	-14.826	-10.936	-17.028	-14.26	-11.439	-11.804	-14.688	-14.303	-13.072	-12.783	-14.571	-10.372	-13.778	-15.364	-15.931
2.2397	0.88845	0.091384	-3.201	-0.47111	1.167	-2.5176	-3.477	0.18436	0.05575	-1.4358	1.1763	0.17514	1.4376	-0.0063463	-0.98073	-3.5307	0.68742	-1.5952	-3.4514	0.90458	0.48098	0.161	-0.13298	-0.78216	1.9068	1.3071	-0.75347	-3.5858	-0.94253	3.7444	2.0365	-3.0342	0.1297	-2.5116	0.98164	4.9368	-0.84567	-0.73722	2.6661	-0.33839	2.3691	0.94917	2.2892	1.4908	-0.75355	-1.6428	2.4695	-1.0324	2.6276
-19.954	-24.711	-24.466	-21.811	-20.718	-24.244	-20.465	-21.761	-21.211	-23.783	-24.485	-21.274	-21.684	-25.657	-21.703	-22.381	-23.351	-21.017	-21.964	-24.16	-21.155	-24.391	-21.473	-21.547	-21.067	-21.365	-22.405	-21.589	-20.164	-22.165	-22.058	-22.861	-23.301	-23.196	-24.069	-22.078	-23.182	-23.927	-20.035	-23.744	-26.637	-23.007	-21.259	-24.172	-23.883	-22.776	-17.607	-21.179	-21.299	-25.067
2.1828	-2.1032	-3.3957	-0.062045	1.5559	1.3924	1.171	2.4751	2.9615	-2.7954	2.0997	1.4697	-0.76119	-1.8114	0.39139	-0.44663	-2.3869	2.4295	-2.0102	1.2648	-2.5968	-2.7769	1.7494	-1.013	-1.8557	0.84825	-0.14372	-0.7927	-0.39446	-1.2733	-3.3521	-1.0501	-1.6875	-3.7856	-0.066795	-0.57842	1.158	-2.3279	1.4262	-2.7065	-0.011059	0.88935	-1.1432	1.8188	-1.755	-0.84221	-1.3024	0.18216	-2.8243	3.1794
-3.9694	-10.084	-7.8775	-7.7701	-7.9702	-6.7832	-7.5177	-5.6372	-6.5954	-6.1789	-6.2588	-8.0828	-5.4452	-6.2878	-9.7611	-6.3942	-6.5457	-5.4529	-4.6693	-5.7685	-4.0792	-7.3003	-7.3062	-7.3114	-4.3251	-6.861	-6.636	-4.2796	-4.1013	-6.8513	-4.1292	-5.2179	-5.1192	-6.7701	-5.4628	-4.8215	-5.6515	-4.6816	-8.8244	-5.9814	-9.5931	-8.8479	-7.2629	-3.9517	-8.3397	-3.748	-9.0422	-11.618	-4.1144	-6.264
-1.5235	-3.784	-2.5159	-4.9146	-5.6786	-1.0705	-0.55601	-3.3989	-5.1916	-6.0806	-4.0423	-0.42693	-4.4937	-0.74515	-3.4297	-2.3248	-4.6034	-2.2139	-1.6208	-3.6076	-6.0794	-2.8562	-5.9657	-1.0837	-4.4188	-3.2293	-4.3205	-3.2911	-2.2949	-3.8232	-4.4851	-4.5569	-1.0637	-2.4332	-0.3601	-1.1907	-3.5807	-4.1467	-0.57946	-1.0456	-2.8966	-2.5618	-4.9689	-5.5649	-1.9565	1.2181	-5.4063	-0.64185	-0.4643	0.14391
1.3861	3.3752	0.91328	0.73027	-0.43278	2.0735	2.5324	-0.63143	-1.4068	2.1657	3.0091	1.9069	-1.0491	-0.85409	-2.221	-2.8064	-0.63187	0.61941	1.0368	-0.47733	0.76441	-4.8841	-0.17966	-1.2695	-3.192	-2.5269	1.1766	0.62587	-2.2726	-3.4947	3.057	3.426	1.2229	-1.0957	0.79576	0.47602	-0.66438	-5.5881	0.83762	-1.3266	-1.5927	0.90149	-1.2013	2.3485	-3.0882	-1.2609	1.3069	0.20689	-1.8588	-1.8499
-8.0845	-6.3324	-4.2692	-3.8705	-9.7456	-4.9214	-3.7123	-6.3333	-4.9541	-8.0378	-5.4539	-4.7385	-6.6591	-5.5111	-6.5679	-6.7973	-5.8171	-5.9049	-4.2011	-6.8259	-5.9085	-9.5015	-7.0702	-6.3106	-1.4107	-7.9629	-9.1926	-6.7672	-6.7399	-7.4352	-5.9418	-7.2286	-7.8475	-5.1125	-7.3913	-9.9748	-6.7957	-5.308	-4.2441	-6.6005	-6.1204	-8.6621	-7.3621	-4.5652	-7.7156	-7.0295	-7.9354	-4.9867	-4.3246	-3.3927
-1.9006	4.6348	-0.59257	-0.78278	-1.4478	-1.1565	3.097	2.852	4.3031	0.36165	1.1406	0.59192	2.202	0.95063	4.908	-0.87818	-1.4679	0.77692	-1.3006	0.86038	-0.86525	-0.50705	3.8692	-0.17889	2.1037	0.11137	1.0465	1.6845	-0.076226	3.235	-0.97234	2.1108	0.41343	2.0565	2.4808	1.0843	3.0422	0.66276	4.0513	1.4549	1.4096	0.48082	0.57532	0.67006	-0.22378	3.4547	1.0894	2.1218	4.072	-0.57443
-4.6022	-7.6513	-5.2	-5.2182	-6.5004	-7.1162	-6.2509	-4.2026	-7.6609	-5.0834	-6.3294	-2.2358	-6.5111	-6.7423	-5.1169	-6.2965	-4.2615	-6.5968	-7.1235	-3.1278	-3.9312	-6.0051	-6.9079	-3.1913	-3.6733	-6.8783	-3.4029	-6.9653	-1.9864	-4.4326	-4.3694	-4.9395	-5.5938	-5.8873	-7.2217	-7.9106	-6.5632	-1.8988	-4.6	-4.5587	-5.4734	-6.7096	-8.9636	-6.3975	-7.5844	-6.5585	-6.1018	-6.4853	-6.8532	-5.0399
-5.7269	-3.224	-3.5097	-3.4117	-5.105	-2.4504	-4.2466	-4.9206	-3.8559	-4.839	-6.2242	-3.5697	-5.0609	-3.0678	-7.02	-2.9753	-6.6601	-5.7131	-1.9206	-3.5018	-5.3172	-6.3735	-4.4289	-2.3737	-3.3	-3.3826	-7.1523	-2.6291	-6.2876	-2.956	-4.3734	-1.9096	-4.8567	-0.60766	-6.6731	-4.5212	-2.3187	-3.4484	-3.4435	-3.365	-3.2047	-8.1295	-4.7207	-6.5524	-3.8011	-2.4875	-5.8188	-3.8319	-4.255	-4.1781
-13.746	-15.863	-14.094	-12.159	-13.445	-17.677	-14.652	-18.926	-13.727	-14.257	-14.466	-13.01	-14.591	-11.892	-13.023	-17.722	-14.256	-15.392	-16.902	-16.184	-15.517	-17.025	-15.737	-17.983	-15.063	-18.243	-11.605	-17.563	-16.127	-13.399	-12.584	-15.573	-16.594	-13.24	-13.972	-14.618	-13.893	-16.445	-14.543	-15.351	-17.538	-12.907	-12.449	-15.231	-15.663	-16.447	-15.544	-13.747	-11.493	-14.058
9.3417	11.549	9.2533	9.9295	9.4961	10.207	7.9501	13.025	9.2199	10.772	10.103	7.2787	7.0408	8.0703	12.54	10.271	8.4352	8.9724	11.423	8.6259	9.6657	6.8324	9.7506	12.648	7.9211	11.914	9.8564	9.2944	10.668	8.9138	10.955	11.933	8.4356	13.669	10.669	8.0128	11.478	6.2971	11.988	8.5725	7.9494	8.4236	10.366	12.88	9.6317	9.2259	12.595	8.9991	9.6034	10.053
-1.3335	-0.64837	-0.22027	-3.1399	-1.4196	-4.0565	2.113	-1.7624	-0.70743	-3.3335	-4.1168	-1.9363	-3.7067	-3.3074	0.12007	-4.5493	-2.1705	-6.6694	-0.26529	-5.8177	-2.6715	-3.3904	-5.5794	-3.0304	-3.5439	-0.78261	-1.8025	-2.6883	-5.4679	-1.2931	-3.9024	-2.9004	-2.6385	-5.1919	-3.3028	-4.7296	-3.0844	-0.7744	-1.3869	-5.364	-1.5506	-0.057098	-3.8516	-2.7652	-1.061	-5.4044	-0.51896	-0.034365	-0.15139	-0.91744
-12.863	-14.405	-14.696	-11.159	-13.872	-14.862	-15.629	-14.225	-14.081	-13.502	-13.779	-11.552	-11.378	-15.412	-12.066	-11.773	-12.493	-11.687	-11.082	-11.323	-15.186	-12.403	-11.828	-12.718	-12.09	-15.575	-14.063	-14.697	-12.676	-12.95	-9.5377	-11.762	-14.947	-11.901	-15.784	-11.961	-15.183	-15.508	-11.447	-15.863	-12.749	-16.165	-13.364	-13.434	-13.926	-13.671	-11.832	-12.607	-9.1242	-13.845
-3.5105	-2.6564	-1.3204	-0.49804	-1.2481	1.6662	-2.0387	-6.0654	-2.9539	-2.8153	1.2582	-0.33125	-1.4771	-2.7766	1	2.6594	-3.2019	-1.2883	1.5578	0.30446	-1.7993	-4.3606	0.17729	0.93126	-0.58428	-5.8727	-0.60695	1.3689	0.69151	0.53447	1.1666	-0.29353	-2.6118	-4.0568	1.6322	-1.9083	1.5402	-3.6562	-3.9596	-0.62949	-2.1389	-5.7181	-1.9082	-2.5387	-0.95541	0.12998	-0.92605	-3.4515	-2.9995	-1.1111
-6.176	-5.2736	-5.5458	-5.495	-4.778	-1.6452	-5.0828	-2.2318	-3.7117	-3.2888	-2.3901	-2.082	-2.9192	-3.1972	-4.1729	-4.635	-3.9009	-1.1986	-2.9564	-3.233	-2.108	-5.4447	-5.2308	-4.591	-6.5983	-1.849	-1.6096	-3.2768	-2.8214	-4.1884	-5.6089	-4.8722	-3.8197	-1.1273	-5.1734	-0.25083	-3.6745	-5.9583	-4.2081	-3.7449	-2.7616	-3.7595	-3.3541	0.539	-2.799	-1.7053	-3.1333	-2.5941	-2.8226	-1.1565
-4.6118	-4.7675	-4.9405	-4.0794	-2.146	-3.1221	-3.7478	-7.2031	-4.9219	-5.5122	-2.5058	-4.7376	-1.1297	-4.1168	-3.499	-5.2755	-0.89732	-4.9697	-2.8487	-2.9035	-4.4786	-6.9164	-4.603	-5.5224	-2.8569	-4.6985	-3.0502	-0.064215	-5.2711	-3.7535	-5.8651	-6.5926	-3.4989	-0.015985	-4.4736	-5.6095	-7.2969	-2.4998	-4.0461	-3.8004	-3.976	-5.9962	-2.1132	-4.6166	-0.61422	-4.4259	-5.1721	-0.82175	-3.2141	-2.966
-13.583	-12.879	-9.1459	-11.502	-11.89	-13.265	-11.103	-9.6871	-10.29	-10.618	-9.294	-11.738	-11.794	-11.981	-9.7818	-8.0254	-11.825	-10.916	-10.855	-11.123	-11.066	-14.739	-12.222	-12.144	-11.902	-11.03	-11.648	-12.889	-12.982	-12.448	-11.15	-10.175	-14.66	-12.484	-13.688	-13.346	-14.16	-10.366	-12.498	-10.064	-10.112	-13.905	-12.487	-12.612	-11.932	-8.8325	-11.248	-11.876	-12.904	-12.081
-12.305	-15.262	-11.82	-14.918	-10.329	-13.285	-11.092	-10.339	-11.921	-10.201	-11.501	-7.3641	-7.8099	-11.974	-10.586	-12.055	-13.139	-9.3818	-13.228	-11.638	-13.619	-14.247	-10.136	-8.0048	-11.672	-11.063	-9.7678	-13.576	-10.686	-11.569	-11.347	-13.272	-11.977	-10.724	-10.375	-12.895	-10.435	-12.065	-10.834	-13.627	-11.378	-12.433	-12.824	-12.741	-12.273	-10.967	-10.924	-13.179	-11.478	-11.322
-22.591	-20.198	-20.064	-24.637	-21.707	-24.579	-22.615	-24.205	-23.122	-22.039	-18.29	-23.147	-24.479	-22.129	-24.544	-20.608	-20.732	-21.249	-19.452	-21.6	-18.603	-25.038	-21.269	-23.764	-22.284	-16.703	-23.158	-20.532	-18.931	-19.938	-20.848	-22.672	-23.062	-19.959	-22.722	-17.41	-23.696	-18.482	-23.112	-21.768	-22.655	-21.955	-23.514	-22.399	-18.827	-24.059	-23.366	-23.296	-22.134	-24.324
-16.144	-15.656	-13.061	-14.513	-17.492	-14.324	-13.54	-14.32	-14.33	-10.246	-12.657	-13.353	-13.215	-16.851	-13.677	-15.327	-12.065	-15.835	-12.401	-14.079	-13.434	-12.886	-15.297	-11.879	-10.556	-14.288	-13.528	-14.911	-13.111	-14.626	-13.058	-11.857	-14.166	-13.709	-16.842	-14.75	-12.248	-14.555	-15.531	-12.935	-13.999	-13.826	-12.42	-14.847	-12.652	-10.951	-12.262	-11.544	-14.315	-16.019
-1.2339	-0.11219	-5.2969	-6.7428	-1.0509	-1.5969	0.27792	-3.0986	-4.1588	-1.7528	-1.2312	-3.8166	-2.5669	-4.296	-2.4252	-4.471	-2.5226	-3.5677	-3.8322	-1.9494	-0.37698	-1.9925	-4.0649	-2.7495	-5.2102	-1.5172	-1.3399	-2.438	-2.0435	-0.19563	0.73055	-3.7898	-0.78301	-2.8977	-4.246	-0.99806	-4.3956	-1.5704	-1.4613	-2.1813	-1.8591	-5.422	-5.2167	-2.2402	-0.37349	-6.4712	-0.70739	-3.9096	-4.1948	-0.51788
-4.1321	-2.6823	-4.2255	-5.6804	-7.5148	-2.1369	-2.298	-3.0533	-5.0303	-4.9218	-4.4495	-2.2159	-3.6785	-4.3053	-3.0342	-4.4379	-2.7526	-4.6091	-5.6333	-3.6798	-0.7166	-2.3031	-4.4865	-6.1002	-3.6539	-1.9633	-7.182	-4.5411	-3.7062	-3.2343	-3.3724	-2.4515	-1.8935	-5.8424	-2.114	-5.188	-4.9317	-3.9249	-4.8957	-4.1686	-5.3258	-3.3085	-2.8736	-6.7236	-5.2423	-4.2059	-6.4383	-5.4871	-4.0459	-5.2724
-23.943	-22.811	-20.809	-23.719	-19.142	-23.644	-21.304	-22.382	-21.961	-22.235	-27.427	-22.424	-20.809	-23.63	-24.183	-22.436	-24.357	-19.045	-20.832	-22.477	-22.525	-23.798	-22.082	-23.14	-24.24	-21.22	-19.437	-22.271	-20.631	-22.984	-22.081	-21.984	-22.223	-21.177	-21.318	-23.497	-17.594	-24.137	-21.23	-21.296	-17.965	-20.113	-22.372	-21.061	-20.657	-22.2	-24.527	-25.547	-21.867	-22.357
-0.50042	-1.4504	0.34094	-4.216	-1.8065	-0.78091	1.082	-3.9324	-0.28061	-0.64586	-0.085378	0.18091	-0.24015	-3.4867	-1.2986	-1.2853	-3.6628	-2.4537	-0.82114	-1.159	-1.3606	0.86815	-1.1241	0.11006	0.23192	-0.94146	-1.9739	-1.5476	-0.36301	-3.2138	-3.7438	-1.0284	1.8442	-1.4578	-0.2862	-1.1933	-2.7859	1.8386	-4.2431	0.56506	-4.9232	-3.6721	-2.6633	0.17149	-3.0621	0.31356	-3.3815	2.7444	-0.61533	1.6518
-12.95	-10.994	-11.886	-14.877	-13.487	-14.306	-13.411	-13.012	-14.898	-13.926	-14.353	-13.614	-11.421	-13.418	-12.751	-11.657	-15.29	-14.768	-10.933	-14.766	-14.33	-12.03	-15.676	-14.652	-11.21	-12.442	-14.411	-12.476	-14.387	-12.195	-13.239	-18.198	-11.368	-12.439	-12.808	-12.845	-12.354	-11.455	-13.852	-12.405	-12.222	-14.916	-15.094	-15.517	-13.563	-11.606	-14.085	-11.848	-13.806	-8.0367
-13.961	-13.36	-17.636	-15.105	-17.435	-15.929	-16.325	-13.531	-13.613	-12.084	-14.722	-15.124	-13.12	-18.84	-16.329	-15.279	-15.75	-15.31	-13.971	-15.055	-16.221	-13.336	-14.59	-13.506	-12.995	-16.316	-13.645	-14.85	-15.126	-17.911	-16.857	-11.445	-14.488	-15.742	-17.89	-15.946	-17.069	-12.574	-11.932	-12.01	-16.128	-14.967	-15.417	-13.285	-14.297	-16.597	-13.381	-18.701	-14.469	-14.856
-5.2144	1.6662	-4.651	1.9976	-0.91408	-4.1491	-1.2861	-2.3354	-4.562	-3.6864	-1.0972	-2.7324	-3.5687	-1.5805	-1.0838	-2.3705	-4.5327	-1.1359	-1.84	-1.3724	-0.30857	-3.5162	-4.4975	-3.3881	-2.4092	-4.4576	-1.6103	-1.7248	-2.621	-2.3007	-1.1496	-2.0781	-3.3245	-2.7823	-3.2924	-3.7161	-0.38097	-4.8765	-5.4187	-3.2756	-1.4269	-2.1034	-2.6048	-5.973	-0.74991	-4.3664	-2.5867	-4.2437	-5.045	-3.7212
-12.332	-13.187	-12.351	-12.092	-13.346	-12.601	-11.692	-10.16	-8.3299	-12.282	-11.778	-10.91	-10.817	-10.457	-10.65	-8.3259	-10.762	-9.7827	-11.563	-13.675	-13.22	-9.3397	-10.143	-11.621	-11.865	-11.116	-10.2	-13.006	-14.171	-10.818	-9.9685	-14.862	-9.7849	-10.293	-11.156	-13.113	-9.8858	-11.605	-9.8223	-11.026	-9.733	-11.896	-10.896	-9.8459	-10.286	-9.1978	-11.177	-11.574	-9.059	-15.145
-10.226	-8.3926	-7.3267	-12.713	-9.9349	-6.1665	-7.9239	-8.8149	-10.373	-7.2071	-11.256	-10.626	-3.5551	-11.181	-7.0534	-7.8621	-9.3234	-8.047	-6.5097	-11.488	-7.4868	-9.5948	-10.178	-7.0181	-12.746	-14.47	-9.3756	-9.9911	-8.5212	-8.0556	-8.5124	-9.2996	-7.1039	-9.0842	-12.595	-12.057	-12.545	-9.7904	-10.994	-6.9606	-7.1205	-9.8595	-11.266	-10.405	-9.0041	-11.529	-10.186	-7.5117	-9.6567	-12.066
-12.789	-13.302	-9.6818	-15.749	-14.019	-15.238	-13.573	-12.919	-11.934	-14.543	-9.5575	-14.527	-17.275	-13.484	-11.465	-13.982	-15.426	-13.332	-15.83	-16.099	-13.058	-8.6233	-15.045	-13.572	-14.418	-10.673	-14.285	-11.378	-13.042	-12.434	-15.239	-15.43	-14.85	-11.213	-14.216	-13.065	-9.2412	-11.87	-12.43	-11.711	-14.617	-14.415	-11.338	-11.809	-11.052	-13.461	-12.656	-14.325	-11.616	-14.659
4.3032	2.5521	2.96	2.4784	2.5893	1.6107	2.7647	-2.3609	-0.51525	0.63908	0.93723	-1.5877	2.0341	-0.593	1.9049	1.9376	0.79925	6.077	-1.4899	0.35944	1.0902	1.7927	0.96315	0.22711	3.4911	-1.4382	0.7178	3.5193	4.4463	2.7604	2.1695	6.176	0.77633	3.2774	2.7206	2.3588	3.7318	-0.56899	1.4469	1.666	1.7582	0.48419	3.383	0.51521	2.0414	2.6575	1.8273	3.8903	1.7891	3.1629
-4.9179	-3.6543	-4.8825	-2.1851	-2.1363	-3.596	-3.733	2.9832	-3.1931	-2.6527	-3.1091	-2.5873	-2.0879	-0.46532	-3.3632	-5.7514	-3.1586	-4.1016	-5.1099	-1.5202	-4.036	-0.013158	-3.7611	-2.4848	-1.6278	0.17637	-2.7092	-4.696	-5.1789	-2.8962	-3.6427	-1.3333	-0.62657	-1.0078	-4.6077	-4.2955	-1.3679	-5.942	-3.2741	-2.5029	-1.154	-3.7215	-5.9646	-3.6533	-2.4265	-3.6032	-0.52582	-3.3869	-1.3615	-3.2571
-3.8447	-0.81894	-2.7903	-3.0358	-2.936	-4.9177	-2.0807	-2.205	-1.6207	-1.5816	-6.3993	-3.4302	-3.1641	-4.4754	-5.5874	-6.0702	-3.5211	-3.4171	-4.3059	-3.1767	-4.6376	-7.6496	-2.6129	-3.1528	-5.5377	-2.9403	-4.5224	-0.96489	-5.6045	-6.2174	-0.84437	-5.1822	-4.1836	-7.0975	-1.6968	-5.2809	-5.1596	-4.3009	-2.8395	-5.9478	-5.1939	-5.4072	-1.9801	0.34839	-3.5154	-5.8191	-4.0254	-5.6175	-5.6259	-0.56512
6.549	9.6597	11.074	10.156	10.286	10.914	10.222	8.1255	5.1626	8.6984	9.2936	9.9427	9.4959	6.6401	9.1329	10.701	9.3375	11.358	7.0278	8.2475	6.0469	7.5092	5.8502	7.8179	12.008	10.345	9.1187	7.2941	7.9334	8.2943	7.2065	6.928	6.4976	9.6819	11.527	6.0603	6.0294	9.0481	8.8422	9.5706	10.282	9.0164	11.715	8.4451	10.878	9.7734	7.4811	10.687	8.0109	6.0887
2.8102	3.3633	2.1163	5.036	-0.14324	3.2534	2.6517	2.7572	1.6554	3.3105	3.2464	3.6701	3.6504	2.4657	0.63385	5.3528	1.6254	5.5047	4.2354	1.0309	4.4756	-0.84539	1.2912	2.1418	1.8736	7.0583	1.1558	4.2983	1.3462	4.1126	3.3546	6.7444	6.4029	0.022754	-0.3565	5.8393	0.91732	5.5858	2.8702	0.4545	4.6817	3.0793	2.0343	1.4694	4.0649	5.3434	-0.35699	2.7829	5.2741	0.9738
-0.75524	-4.9419	-5.7272	-0.73393	-1.5327	-4.3213	-4.4858	-2.5203	-6.6604	-4.4769	-5.0834	-3.8527	-1.7064	-2.7792	-2.898	-1.8224	-3.4997	-4.1407	-5.8834	-4.7503	-0.52877	-0.43679	-4.1549	-2.3064	-3.8614	-5.6094	-3.4755	-3.2605	-4.4231	-6.3345	-2.5221	-4.4662	-5.6457	-4.1326	-3.88	-4.1148	-8.2813	-2.3387	-5.0052	-4.5346	-3.2025	-4.1296	-3.9901	-2.3263	-6.1342	-4.476	-3.9698	-3.9264	-2.0311	-3.6651
-14.533	-14.685	-11.035	-14.699	-14.023	-15.283	-14.687	-13.375	-12.8	-12.786	-11.996	-15.733	-12.474	-13.608	-10.844	-10.634	-12.779	-12.753	-13.11	-9.1778	-9.5333	-8.7848	-13.572	-15.089	-12.072	-12.868	-13.017	-12.299	-12.867	-12.172	-13.885	-12.961	-14.993	-15.232	-13.1	-10.687	-13.379	-12.955	-13.797	-13.184	-11.619	-11.75	-13.479	-14.436	-13.171	-14.327	-16.571	-10.013	-13.358	-13.1
-21.251	-21.041	-19.687	-24.156	-19.364	-19.461	-19.718	-22.937	-21.459	-22.721	-22.759	-20.279	-21.065	-22.871	-19.984	-22.302	-19.834	-20.442	-23.28	-20.659	-22.736	-20.063	-22.094	-21.948	-23.846	-22.131	-23.314	-19.271	-23.104	-20.448	-22.331	-23.606	-23.524	-20.571	-19.751	-21.715	-19.185	-18.889	-23.86	-21.685	-20.687	-20.614	-23.809	-22.566	-18.173	-18.054	-23.656	-23.696	-20.656	-20.115
-13.326	-9.6278	-13.233	-12.203	-11.386	-6.8401	-8.7684	-11.106	-9.2102	-9.7099	-8.7666	-10.822	-7.9034	-9.9136	-8.2399	-9.1053	-12.406	-11.005	-10.179	-11.12	-10.124	-12.066	-10.327	-13.568	-10.994	-10.243	-12.074	-12.17	-6.6696	-11.302	-10.75	-7.6033	-8.5305	-13.974	-10.423	-10.971	-9.6705	-9.2896	-7.6261	-12.427	-10.666	-11.428	-10.421	-8.9898	-9.9542	-12.543	-10.576	-9.6716	-14.415	-13.702
1.0459	-0.73301	0.27972	-0.75562	2.8179	1.4565	-0.92993	-1.2218	-1.105	0.99391	0.52016	1.2509	-1.1856	-0.81374	2.7776	0.72742	0.093211	1.644	-2.225	2.5502	2.7145	-0.74127	0.41749	1.238	-4.3804	5.0556	0.25442	-2.244	1.0042	-1.1172	1.9411	-2.9601	-2.3571	2.7891	3.1481	0.048062	-0.62673	-2.5778	-0.62162	-0.64474	1.5797	-0.45146	-0.6104	-3.0374	-0.081851	-1.8381	-1.2576	-0.99577	1.3247	0.55937
-22.277	-24.425	-21.99	-19.821	-23.398	-19.463	-23.739	-22.762	-20.461	-24.512	-22.79	-23.26	-21.321	-23.802	-22.554	-19.042	-21.276	-22.249	-21.888	-19.828	-21.671	-23.392	-19.486	-21.164	-22.084	-23.344	-20.354	-21.187	-18.736	-22.352	-23.498	-21.913	-21.166	-23.438	-20.24	-24.46	-22.071	-21.273	-23.014	-22.31	-22.268	-22.181	-23.913	-21.39	-22.035	-21.182	-20.725	-20.642	-23.844	-24.434
-9.7419	-7.304	-9.1467	-9.889	-11.185	-8.7745	-9.5863	-11.157	-8.3001	-9.7327	-9.8494	-8.8536	-8.042	-9.3263	-6.1684	-10.761	-13.368	-7.1476	-11.209	-8.2531	-7.4206	-8.2723	-9.8875	-8.1754	-8.4728	-11.337	-9.728	-7.2565	-10.89	-11.739	-10.452	-10.597	-13.047	-12.065	-7.8243	-8.8552	-9.5728	-8.9736	-10.683	-10.341	-10.231	-8.7741	-6.034	-10.54	-10.812	-9.2816	-8.6099	-10.986	-7.2354	-11.199
-4.5844	-6.5199	-6.8892	-6.2554	-3.4632	-3.9726	-6.8327	-4.3347	-2.6126	-3.135	-2.856	-5.5497	-6.09	-5.8499	-2.4567	-6.204	-3.1406	-5.78	-5.5117	-4.8715	-5.2811	-5.4302	-4.0877	-4.8714	-6.4529	-0.60853	-3.99	-3.5565	-4.5045	-4.7671	-6.79	-5.6678	-4.447	-5.1774	-5.9728	-5.56	-3.9262	-3.6628	-6.7528	-7.1045	-1.1909	-4.6352	-6.081	-4.9925	-4.1519	-5.0247	-7.3093	-4.3154	-5.0364	-5.3716
8.0167	7.6359	7.782	6.7105	11.516	9.2702	8.003	5.9223	9.1371	11.069	10.887	7.0222	9.3467	10.932	8.0132	8.2747	4.8701	8.249	9.0618	8.4557	8.1654	7.9951	9.9873	8.316	7.225	8.1357	8.0158	8.8797	10.517	11.083	7.8345	9.4874	11.804	12.946	6.5968	13.08	7.7388	12.019	7.2993	9.0902	9.3104	9.9169	7.4591	8.0466	4.6845	7.4739	9.6011	6.6851	9.9267	11.786
5.9469	8.0079	7.3956	7.4892	6.4559	6.1922	3.8375	7.5213	8.5975	7.3591	7.8618	8.9522	8.1043	7.3017	7.2341	8.214	7.617	5.4522	5.1069	8.3256	6.192	8.3232	8.1123	6.3519	6.4788	9.4236	8.9605	4.4153	8.3773	6.0392	7.7119	5.4395	7.8092	6.7496	8.5825	8.795	9.2889	6.4571	5.2869	6.1776	7.0611	6.5729	6.9422	10.763	8.2742	6.3732	6.5692	6.0112	4.4226	5.8257
8.2169	5.9502	8.3292	7.2003	8.0465	5.2629	7.162	7.9861	9.2504	10.392	4.2582	6.9126	5.0655	6.1314	6.507	7.2419	5.8585	9.8771	7.2703	7.6103	9.1502	7.3394	5.6941	4.2026	8.0438	8.3821	6.3979	6.956	8.6159	9.9811	7.5071	5.5176	4.1223	5.0151	6.0785	9.3886	8.9285	7.9222	9.2831	9.4977	5.8008	5.4096	8.1959	6.9796	7.0403	8.8433	4.7303	9.1633	8.3755	5.9202
1.4005	1.9521	6.2493	2.1151	4.727	1.4233	5.4284	2.6628	2.3302	2.6154	2.1281	5.0765	2.5767	1.0256	3.7357	3.6312	1.4464	4.8401	1.5044	5.1615	6.4566	2.3326	7.02	3.8875	2.5472	3.0709	3.1579	3.1545	3.7308	3.8764	3.7996	1.9204	3.0122	3.0094	2.7797	1.9776	2.1354	4.368	4.7174	1.9366	1.9797	-0.0019399	2.286	0.65802	1.4851	5.9797	1.7577	2.2207	3.9663	4.6472
1.0885	4.5655	3.0591	3.6996	2.9911	5.0279	4.0843	3.0293	4.5973	5.43	2.5072	5.2402	1.702	4.972	4.8441	4.8669	5.5583	4.0383	6.5987	4.1845	1.8933	4.9184	3.79	7.1428	2.0026	4.3361	4.9964	4.2259	6.0257	3.0647	5.7697	7.3073	7.2501	4.8106	3.288	7.9281	4.7057	5.2555	5.0756	4.5776	5.285	3.0396	5.1006	7.0605	2.8743	4.8663	4.0968	2.3335	4.9974	0.75645
-12.996	-14.529	-13.204	-11.758	-10.295	-9.7063	-13.104	-11.802	-11.523	-16.254	-12.737	-13.623	-12.214	-12.877	-11.48	-13.177	-12.684	-13.465	-14.484	-8.7487	-13.657	-12.362	-13.604	-13.849	-13.18	-11.074	-14.134	-9.8636	-11.373	-13.331	-11.269	-15.095	-17.203	-14.021	-14.998	-11.853	-11.07	-13.851	-16.133	-16.001	-15.159	-11.046	-11.641	-14.18	-7.8826	-13.032	-13.145	-13.401	-16.074	-12.422
-0.18747	-2.571	1.3876	2.2222	0.65793	1.7746	-1.299	-1.2814	-0.0043186	0.55901	-1.8233	0.82197	3.7953	1.2005	1.3581	-0.3485	-0.31288	-0.28397	3.5459	-0.32679	-0.87053	-0.72294	0.41373	-0.59465	2.4196	-0.20699	-0.93655	2.8383	1.5796	0.5665	0.49927	1.279	2.4346	0.10876	2.612	1.4736	-1.9622	1.9289	1.096	2.2221	0.29106	0.75777	-0.6964	2.0254	0.55649	-1.3666	-3.5401	2.5564	3.7587	1.1943
-7.381	-5.67	-8.474	-6.9465	-7.5125	-4.554	-4.9364	-7.9259	-5.8204	-6.2971	-5.4406	-5.0872	-7.6123	-7.7125	-5.9328	-4.7873	-4.6508	-7.1264	-5.178	-5.059	-5.8547	-6.379	-4.3062	-5.4503	-4.3923	-6.9803	-11.76	-4.6485	-9.0271	-7.8919	-6.5222	-6.7295	-8.3253	-5.9162	-7.8841	-7.8331	-7.113	-7.2818	-9.9365	-8.6548	-8.0955	-9.6042	-8.9244	-5.0791	-5.5897	-8.232	-5.1982	-6.8258	-7.062	-3.2657
-12.705	-10.676	-12.02	-12.896	-11.19	-9.9694	-12.268	-11.781	-8.85	-14.045	-10.776	-7.9352	-11.371	-9.9803	-12.796	-12.403	-9.231	-14.164	-10.965	-13.473	-11.644	-9.9185	-11.918	-8.1599	-13.587	-13.304	-10.855	-13.288	-10.14	-13.141	-8.6012	-11.996	-10.418	-11.769	-8.5065	-12.977	-11.061	-9.3061	-10.91	-9.5409	-11.361	-11.761	-13.817	-11.61	-11.899	-13.013	-8.8164	-8.7617	-12.16	-12.874
-1.2917	-2.2814	-3.1077	-0.12258	0.27315	4.666	-3.4661	-3.0912	-1.076	-0.10376	3.0012	1.6894	4.0363	-1.0288	0.23308	0.99787	1.0821	2.8153	-1.3009	0.33459	0.8203	-1.2626	0.80912	-1.0324	0.70182	-0.88078	-0.02995	-1.8634	-0.44926	0.93098	-3.395	3.2551	-0.17757	0.37697	-1.8169	0.85743	3.1398	0.28692	-0.86361	-1.1761	-0.64336	0.44801	0.20892	-1.3197	2.3725	1.0568	0.17278	0.36089	2.4234	2.6051
-12.837	-13.37	-12.025	-14.071	-15.272	-13.45	-14.106	-11.968	-15.17	-10.769	-13.325	-8.2744	-12.518	-12.268	-13.593	-13.245	-14.773	-12.513	-11.731	-13.658	-12.793	-8.2738	-15.2	-12.631	-14.128	-11.809	-13.638	-12.795	-15.261	-13.716	-14.246	-12.811	-14.801	-12.788	-12.756	-12.962	-15.616	-14.189	-13.796	-11.445	-12.477	-12.707	-10.775	-14.067	-10.712	-13.003	-15.235	-13.768	-15.885	-12.305
0.77369	2.343	1.1391	1.4487	0.11125	1.2815	-0.69016	2.0105	1.982	1.4068	0.91122	1.1589	0.49315	1.4802	1.166	0.606	2.7121	1.9636	1.3897	-1.4262	0.16449	-0.29878	0.83449	0.99186	2.5375	-0.35289	-0.60449	2.0889	2.5928	0.56708	2.5698	1.2919	0.82905	1.6727	0.21408	-0.6735	1.8821	3.0664	1.0858	-0.020783	1.5542	0.11426	3.7654	0.63825	5.5712	2.4223	2.7692	-2.0881	3.0969	0.76626
-3.5693	-5.7254	-2.8924	-3.2546	-5.3769	-7.1521	-2.7105	-1.9525	-3.2041	-3.2122	-6.645	-5.0807	-3.5044	-5.0754	-1.9277	-3.7624	-2.6907	-0.47059	-2.786	0.68564	-5.9983	-2.1974	-7.0478	-5.0142	-3.2158	-3.7718	-4.4355	-2.9347	-2.8931	-2.6352	-2.9863	-3.0412	-2.1722	-2.0501	-5.8752	-2.5743	-1.3285	-5.8345	-1.5536	-5.2005	-5.0425	-1.9258	-1.6829	-5.0651	-7.4168	-1.2343	-2.2235	-1.8755	-3.2244	-7.3312
-7.6079	-6.7873	-2.9243	-3.6584	-4.3732	-5.4478	-1.8234	-2.2034	-3.5372	-7.1895	-1.5897	-1.5807	-2.6586	-3.452	-2.8353	-3.6728	-3.5476	-2.8869	-5.3507	-4.0791	-4.5949	-6.1822	-4.0923	-4.5327	-3.3729	-4.2036	-2.1926	-3.9622	-2.7053	-5.7963	-3.8442	-1.9894	-6.9983	-3.8429	-3.8352	-2.7852	-6.5446	-6.6219	-1.0356	-1.9378	-6.2296	-5.4393	-3.9326	-1.4142	-3.2637	-3.2283	-0.53388	-4.6244	-7.3451	-3.9034
-13.674	-14.677	-16.686	-15.858	-14.905	-16.386	-12.462	-12.26	-14.345	-16.094	-13.981	-16.598	-15.379	-12.552	-13.133	-17.027	-15.249	-15.016	-14.072	-17.219	-17.699	-13.6	-12.764	-14.866	-14.608	-14.836	-15.691	-15.455	-14.361	-19.227	-17.998	-14.818	-16.306	-15.922	-12.808	-15.643	-16.427	-15.782	-14.451	-14.839	-17.549	-13.182	-16.612	-15.859	-15.219	-15.916	-17.703	-17.098	-12.557	-13.632
1.1706	-0.14859	-1.8027	-1.4134	-1.6572	0.41159	-2.4093	-3.7035	-1.7586	-1.8951	-1.3144	-0.75818	-0.66082	-2.1052	-1.1686	-0.11919	-4.1311	-2.5183	-1.9132	0.44537	-0.42545	0.1109	-1.109	-2.0608	1.023	-1.5548	0.22278	-3.3823	-1.4301	-1.7488	-1.832	-1.972	-6.2563	2.1569	-3.6842	0.74017	-1.1531	-3.1039	-0.0523	-4.2308	-2.6625	-3.1189	-3.6939	0.51605	-2.7404	-0.38112	-0.74077	-2.0244	-3.0515	-2.5165
-14.95	-13.056	-15.829	-15.799	-16.466	-14.01	-14.987	-13.028	-16.744	-15.932	-13.034	-14.837	-16.889	-14.387	-13.537	-14.21	-13.737	-14.043	-16.285	-17.364	-14.04	-13.985	-13.731	-12.728	-13.72	-17.541	-16.855	-16.927	-13.767	-16.15	-14.015	-12.241	-16.162	-15.407	-14.725	-11.546	-13.951	-13.68	-11.382	-12.352	-15.202	-12.254	-15.186	-14.507	-10.808	-13.366	-12.431	-12.874	-14.108	-13.23
9.8353	8.0331	7.4881	8.7216	9.2413	7.3256	11.729	8.2972	5.6346	7.6629	7.267	4.8192	7.5204	10.725	6.5944	8.923	8.3425	9.0916	7.7186	6.2983	7.0527	8.4444	8.5387	8.1989	9.3822	9.4667	7.2968	9.7462	8.5943	8.3399	8.2969	5.4704	7.1987	5.253	8.1895	7.3816	8.6428	9.1609	7.5509	6.2682	7.2377	8.0308	10.614	7.3146	6.0525	10.096	4.2914	10.18	7.631	6.0357
-4.8849	-5.928	-6.8901	-1.2758	-2.0044	-4.1443	-3.2526	-2.4115	-4.3241	-2.7508	-1.9361	-2.2396	-3.1957	-2.358	-2.6485	0.21281	-5.7313	-3.5318	-2.7885	-1.0234	-3.8505	-4.8478	-6.118	-3.1008	-5.9465	-1.855	-3.2547	-5.7302	-3.362	-3.9395	-1.6809	-1.0971	-0.4909	-3.518	-2.235	-2.243	-1.1027	-0.85605	-3.9034	-4.6318	-1.4468	-1.2136	-5.1344	0.65105	-4.5915	-4.0519	-6.8386	-7.5978	0.4258	-2.2181
-23.701	-22.35	-21.574	-17.272	-21.59	-21.055	-23.477	-23.199	-23.018	-23.075	-20.483	-23.242	-22.446	-24.663	-21.325	-23.952	-23.069	-20.164	-24.236	-19.573	-20.318	-20.498	-25.877	-24.773	-23.103	-23.102	-20.016	-22.37	-23.351	-19.716	-21.04	-22.097	-21.169	-22.42	-22.028	-24.36	-21.053	-20.884	-23.489	-21.943	-23.317	-21.056	-22.63	-22.367	-24.979	-22.375	-20.396	-22.441	-20.306	-26.506
4.6617	5.483	6.4549	4.7821	4.7298	3.5749	2.8026	5.3582	7.3851	6.0729	5.1618	5.0216	3.6832	6.7777	4.1948	2.1889	6.442	2.9247	4.1997	4.8224	2.5589	3.3276	5.1262	4.9315	5.816	0.53432	6.4831	4.7417	3.8306	4.4655	3.7221	1.4281	6.5275	4.6004	4.4793	8.2102	3.5003	5.1716	2.7385	2.1699	4.5833	5.6354	5.9955	2.4301	6.8837	0.9524	3.3191	7.157	6.571	-0.16718
2.7738	1.2734	4.809	1.1451	-0.38839	4.0111	1.8417	1.652	4.6248	3.4685	3.3564	1.1145	1.1088	2.6775	4.4966	4.4479	2.7102	3.2107	4.0074	1.397	1.8791	4.1787	0.62655	1.5001	4.5175	3.9774	2.9604	3.3531	-0.14881	1.1724	2.2488	2.8708	3.4858	3.7113	-0.46411	6.5047	3.1734	0.5438	6.7323	3.5056	4.4076	2.8789	1.7405	3.6062	4.3713	1.0783	4.7084	1.8758	6.3528	-0.22644
-8.3786	-12.63	-10.561	-13.185	-8.0798	-8.5552	-15.804	-11.84	-12.862	-10.189	-7.8339	-7.7862	-10.248	-12.208	-12.6	-10.471	-12.413	-12.377	-13.514	-15.458	-11.259	-10.292	-12.217	-13.825	-14.611	-11.932	-11.026	-12.178	-13.777	-12.48	-10.092	-9.0223	-10.342	-9.435	-11.294	-8.6962	-12.519	-12.822	-9.9858	-8.3692	-12.791	-10.638	-8.9749	-13.768	-12.408	-12.08	-12.788	-15.135	-13.379	-10.082
-9.7935	-9.343	-4.402	-9.3195	-8.5308	-9.2883	-8.284	-9.9929	-8.181	-6.279	-10.498	-7.2311	-10.427	-6.7062	-7.7729	-11.262	-10.533	-9.9721	-9.4621	-7.1153	-9.1465	-6.6029	-7.4936	-10.308	-11.83	-7.951	-10.274	-4.0512	-12.323	-7.2411	-10.504	-6.6188	-10.61	-11.664	-9.9337	-10.484	-7.3993	-11.995	-8.449	-9.2503	-8.286	-8.5958	-6.3629	-7.9496	-12.237	-11.783	-7.0842	-9.2353	-9.8446	-9.541
-0.2662	0.10515	-2.6196	-0.94207	0.89573	-0.47679	0.21641	-6.6739	-0.94615	1.0567	-3.1133	-1.1471	-0.25472	1.9062	-1.3642	0.28578	0.63319	-1.6944	-3.2677	-0.12679	1.1903	1.4297	-2.0644	-0.59655	-5.9799	-0.8002	-3.1047	1.5041	-2.267	-0.13276	-2.741	-1.4321	-2.6396	-2.5986	-1.1334	-3.06	-0.66124	0.71705	1.5165	0.55691	-0.019855	-1.4382	-3.5231	-0.83144	0.9624	-2.1156	-1.9584	-0.70374	-0.42003	-2.0089
2.035	-2.3082	-1.7563	-1.9079	-0.96059	0.75675	-1.7472	1.4011	-0.7989	-1.9739	-4.6039	-2.363	-0.016687	-2.0587	-1.2972	-3.1804	-2.7449	-2.2391	-2.1294	1.1795	-1.7816	0.39692	-0.98517	-3.5521	-4.6514	-0.57816	1.3063	-0.43622	-2.5236	-1.6976	-0.79751	3.8567	-3.0178	-1.9965	-2.7567	1.4263	1.7649	-0.98354	-2.2218	-1.0892	-1.382	-2.0328	-3.2009	-3.0247	-1.7205	-0.76135	-1.8747	-1.4093	0.16121	-1.3283
-3.6748	0.38103	-3.9581	-0.76809	-1.0859	-0.7911	-4.1255	-2.3115	-3.0728	-5.2079	-3.3093	-3.1597	-0.74971	-4.5023	-0.8326	-4.4495	-1.346	-5.1463	-3.2098	-2.1857	-0.96165	-4.4809	-1.7183	-3.6037	-5.3039	-4.1427	-1.419	-2.5159	1.4131	-2.5218	-2.3518	-4.3785	-3.6765	-3.3177	-1.2977	-2.7171	-3.1869	-1.9494	-3.6684	-4.5339	-5.4614	-2.7494	-0.27324	-3.5276	-5.3558	-0.065255	-3.7996	-2.7368	-1.8796	-2.8623
6.9537	3.5591	3.8778	3.5787	3.9721	6.3989	3.801	8.2934	5.9733	2.9234	5.7692	3.7562	3.3866	6.6282	3.9325	4.7519	2.7297	7.4186	2.1519	5.3488	5.9135	4.1789	6.973	6.8948	5.3331	2.9106	5.2728	6.3207	0.48469	1.512	-0.59938	3.7174	1.4996	3.9395	4.8517	3.3387	5.5721	5.0955	5.911	5.6377	8.1096	4.8635	3.3071	3.0793	5.0657	7.8228	6.4579	4.3065	6.8734	3.8907
-0.09204	2.0586	-4.113	-0.65174	-1.0842	-2.9222	-0.10951	-2.3775	-3.6098	-2.8728	-2.5825	0.55898	-1.7007	-3.1582	-0.25159	-4.4381	-2.6082	-2.0755	-2.1404	-0.1383	0.11411	1.3644	-1.424	-2.3632	-1.5785	-0.0036318	-0.4193	-1.6003	1.1703	-2.9373	-0.85519	-1.987	2.1475	-0.31072	-0.38256	-2.5086	1.9336	-3.8762	-3.6931	0.91238	-0.9519	-0.97415	0.42332	-0.65177	-2.226	-0.23816	-0.0038894	-1.2781	-3.2418	-2.559
-14.594	-12.825	-14.572	-12.188	-13.194	-16.461	-14.132	-14.798	-14.838	-13.733	-12.723	-9.7816	-11.609	-12.505	-16.791	-11.625	-16.512	-13.034	-13.584	-12.555	-15.926	-14.452	-14.518	-15.088	-12.849	-12.536	-11.236	-12.537	-14.82	-17.483	-12.519	-16.138	-13.283	-14.19	-13.237	-13.936	-15.77	-14.286	-14.743	-9.2773	-11.898	-13.373	-13.167	-13.734	-15.153	-12.744	-12.092	-16.763	-13.096	-10.427
2.6404	2.2499	-2.2259	3.0628	0.49624	0.42243	2.1185	-0.23807	1.9604	3.3918	3.6327	2.0566	1.8457	1.1847	0.091493	2.9096	1.748	0.86847	-0.6496	0.21555	2.3823	-1.4122	0.28101	1.9025	0.22306	-1.3746	4.1293	0.65491	0.52942	0.81653	2.4441	0.034536	1.3663	2.3994	0.083477	-0.10193	-1.6633	1.7498	2.7667	-0.46516	-1.5475	2.1709	2.4799	3.6773	1.1271	2.8053	-1.7971	3.0404	-1.9515	2.2886
-10.76	-11.828	-13.191	-12.51	-8.6738	-12.05	-9.9765	-8.9343	-11.746	-10.367	-12.961	-9.438	-10.786	-10.765	-15.059	-10.285	-11.937	-13.756	-10.93	-13.202	-9.7848	-12.185	-9.3643	-13.188	-11.146	-6.4367	-16.19	-12.933	-10.475	-10.743	-13.529	-11.44	-12.143	-12.925	-10.838	-11.575	-11.264	-10.268	-10.724	-12.156	-10.521	-10.269	-9.467	-12.812	-12.486	-11.445	-14.761	-11.906	-13.169	-11.346
-12.236	-13.6	-15.219	-13.703	-10.716	-10.975	-11.262	-19.537	-11.343	-10.357	-12.895	-17.063	-14.462	-11.819	-19.303	-14.177	-13.686	-11.317	-14.676	-14.675	-12.894	-8.5556	-10.541	-14.267	-16.728	-13.489	-14.09	-11.458	-13.447	-13.118	-13.35	-15.341	-14.067	-13.357	-13.059	-11.966	-11.514	-15.428	-13.592	-14.83	-13.743	-12.375	-11.38	-13.153	-17.3	-12.728	-12.64	-14.041	-11.604	-14.632
-12.051	-10.667	-16.537	-14.325	-15.289	-9.3326	-12.445	-14.078	-10.536	-14.79	-9.6121	-13.701	-15.01	-11.307	-13.097	-11.222	-10.226	-12.271	-14.414	-13.224	-13.009	-11.743	-12.83	-10.127	-13.691	-12.96	-12.833	-13.939	-13.131	-13.852	-11.288	-12.596	-10.976	-13.074	-16.181	-14.101	-10.992	-10.271	-14.557	-13.554	-12.235	-14.672	-11.087	-14.402	-15.387	-14.298	-12.679	-16.074	-13.142	-14.94
0.10311	1.2557	-1.8692	1.2728	-1.3771	-2.0188	-4.3117	-1.2737	0.20966	-2.0526	0.25787	-2.9626	-3.4266	-1.25	-2.0868	-1.8598	0.013698	2.7874	2.6688	-5.0629	-1.7141	-1.156	-0.54841	-1.8382	-1.2532	1.9728	-4.2029	-0.078029	-3.2113	-7.026	-1.1183	-3.0105	0.059143	-4.4339	-2.1229	0.36347	0.38932	-1.6439	-1.0604	-4.257	-1.6226	-1.0884	-1.8459	0.47233	2.3987	-4.8718	-1.6264	1.0617	-2.6096	-0.94718
-3.0621	-2.1081	-5.1244	-1.5444	-2.5736	-2.6052	-1.8708	-2.1878	-5.5842	-2.5182	-8.5149	-4.4748	-9.2435	-3.7549	-2.0738	-4.2684	-6.2428	-6.9307	-3.7505	-3.7875	-4.0626	-2.0045	-5.107	-4.8106	-4.3331	-6.0482	-4.7947	-4.0841	-2.9063	-3.4169	-3.5929	-2.1988	-1.266	-4.6121	-3.0664	-7.8708	-2.7971	-4.8811	-4.7182	-6.6769	-5.878	-3.2647	-4.1218	-2.917	-6.0445	-5.7788	-5.0983	-7.0275	-5.369	-4.8543
-14.999	-13.907	-13.57	-15.187	-15.859	-13.103	-16.927	-13.35	-16.578	-11.454	-16.204	-17.534	-17.885	-9.9976	-14.53	-13.486	-16.676	-13.547	-13.675	-12.207	-15.818	-16.043	-14.527	-13.749	-13.318	-15.598	-15.574	-14.391	-15.791	-18.137	-16.153	-15.844	-15.25	-14.823	-13.72	-10.698	-14.128	-13.75	-16.81	-14.577	-12.383	-14.506	-15.475	-16.212	-10.776	-14.057	-15.117	-17.696	-18.461	-13.211
-5.1709	-6.3606	-5.5022	-3.5518	-5.7947	-3.9806	-4.881	-6.362	-5.7183	-3.694	-5.991	-3.8793	-5.923	-3.5064	-6.7544	-1.676	-7.2183	-3.6004	-2.82	-7.1995	-4.1813	-2.8431	-6.7136	-8.7654	-7.4644	-4.549	-5.3906	-2.7394	-3.9859	-2.8989	-5.4428	-2.9979	-4.1297	-2.3525	-4.4879	-4.5654	-5.2495	-5.621	-5.9425	-3.4647	-4.7963	-6.095	-2.885	-5.7786	-3.1212	-2.2684	-6.0673	-6.5938	-4.2329	-4.4188
-24.416	-21.732	-22.926	-24.413	-24.677	-20.94	-20.747	-22.506	-23.315	-20.251	-20.168	-23.696	-22.261	-23.302	-22.874	-20.738	-21.254	-22.741	-20.163	-22.419	-22.245	-19.377	-25.652	-22.603	-25.222	-20.962	-22.983	-22.64	-23.738	-22.907	-23.562	-22.114	-24.453	-21.29	-20.368	-17.609	-21.571	-21.249	-22.622	-23.716	-22.966	-23.312	-24.06	-21.964	-24.978	-22.185	-22.928	-21.544	-26.683	-22.594
6.7838	4.0847	5.5426	3.1012	5.3529	6.5938	6.6668	4.3843	7.7627	9.2185	7.2395	5.6234	6.0289	6.4593	2.9117	7.1146	4.9456	2.7192	4.5969	6.2508	3.254	7.1097	4.7617	7.3637	3.8717	3.1068	8.0129	5.185	7.1212	4.7246	2.4209	6.4709	2.8996	5.2573	3.2323	6.1148	5.246	4.6618	4.0788	1.4571	3.6186	3.5816	5.3972	6.9533	2.8055	8.2116	5.4746	3.5295	5.6922	4.2831
5.916	7.4554	9.3391	4.6799	11.088	9.6465	8.7676	9.1781	8.8006	6.8659	8.4997	7.9006	8.4224	2.8364	7.8387	4.1481	7.9498	6.0316	4.4557	7.3951	8.8076	6.3783	8.6932	8.4982	7.2626	5.3135	7.5172	10.316	6.5451	8.9239	8.1952	8.1756	6.5399	7.3133	6.6977	6.2785	10.346	10.11	9.1481	7.5065	6.4007	9.3579	6.5036	8.9651	10.344	8.4649	4.3752	6.7717	7.9212	9.6441
-2.9209	-1.0924	-1.845	-0.22948	-4.9874	-4.2736	-0.76696	3.1019	0.50243	-0.4032	-4.2371	0.15418	-5.5166	-1.2985	0.24608	-2.0778	-3.2693	-1.7124	-0.68145	-2.6098	-1.0046	-2.0436	-0.41153	-1.7681	-4.0293	-4.9254	-1.9809	-1.5156	0.39607	-2.7613	0.057948	-1.3603	-0.20499	-5.3341	-0.44446	-3.7157	1.4961	-2.018	-2.7706	-2.7162	-0.63189	1.1083	-1.2435	-0.26602	-0.52835	1.5309	-1.6533	-4.2962	-1.2978	-0.1895
-12.463	-13.465	-12.969	-14.183	-14.253	-16.44	-15.571	-13.043	-14.889	-11.698	-11.322	-14.138	-15.68	-15.512	-12.722	-14.843	-13.187	-12.452	-13.794	-12.38	-13.944	-12.864	-13.989	-14.109	-13.046	-13.341	-14.157	-13.76	-9.3632	-13.884	-15.302	-16.738	-12.495	-14.016	-14.165	-13.923	-11.98	-13.43	-14.744	-12.917	-11.681	-14.512	-14.186	-13.639	-13.219	-13.916	-15.934	-12.809	-16.332	-16.32
6.2831	6.9499	7.1948	8.2696	7.085	8.8738	5.9517	5.1252	5.5226	8.8942	6.9636	8.2283	7.4486	7.8372	9.0139	6.7003	6.9225	6.283	6.9093	7.0132	8.8647	6.5164	7.0218	9.7751	7.197	9.4216	7.7405	7.2778	5.9432	11.315	6.6984	6.2128	12.194	8.6519	7.4501	6.9375	8.5355	8.3908	6.4545	6.6854	9.8135	7.2703	7.2819	9.8606	4.9836	7.0159	7.3107	5.6085	5.6019	7.563
-11.199	-12.051	-12.211	-14.717	-13.52	-16.252	-12.977	-15.108	-12.183	-16.577	-14.6	-11.803	-13.191	-12.619	-12.455	-13.444	-10.959	-12.803	-13.983	-14.898	-13.044	-13.979	-11.092	-13.87	-15.403	-12.869	-13.922	-16.511	-14.179	-13.366	-12.192	-12.972	-13.545	-11.171	-17.375	-14.757	-14.653	-14.381	-13.432	-14.861	-14.246	-12.998	-10.891	-10.103	-13.9	-11.537	-15.817	-8.8078	-9.8796	-13.858
-10.348	-9.4153	-14.931	-11.399	-13.385	-15.691	-9.9619	-11.157	-12.225	-10.631	-8.3458	-13.623	-11.457	-8.5874	-11.664	-14.114	-14.854	-13.054	-10.302	-12.563	-11.86	-12.337	-11.457	-10.784	-14.689	-12.634	-10.19	-11.802	-10.086	-11.987	-8.0734	-14.432	-11.472	-10.437	-13.347	-12.941	-12.807	-8.1792	-11.595	-15.237	-13.193	-12.936	-11.632	-12.918	-13.088	-11.139	-10.593	-12.424	-8.6163	-10.129
-0.3838	-0.19605	0.93163	0.062999	-2.967	-3.5445	-2.7699	-2.7861	-3.341	-4.1844	-3.8319	-1.4381	-3.042	-0.04981	0.42749	-0.76514	-3.3172	-3.6003	3.6773	2.4616	-0.15229	-3.2658	-0.95072	0.06661	-4.0848	-0.43991	-3.5749	-1.2876	-1.6045	-3.7843	-2.0913	-0.29058	-0.092948	-0.63419	1.2002	-2.6276	2.4117	-4.6838	-3.9696	0.14884	-1.2708	-0.33223	-2.7684	-4.9308	-3.1577	-2.6274	-1.6013	-0.3239	-1.1236	-4.5854
9.2455	9.0287	11.456	11.546	9.5319	6.1034	12.238	11.363	9.4696	10.785	8.6149	11.78	8.8621	10.285	8.8871	8.442	4.8851	11.165	8.6023	9.3485	10.319	12.579	11.316	9.8684	9.8258	11.568	12.178	10.892	8.4196	11.266	8.2795	9.6445	11.506	8.5656	10.437	5.4606	8.5073	10.272	11.984	10.38	12.361	8.5801	7.8469	9.7148	9.0685	7.2666	10.561	11.42	12.1	12.042
-2.6191	-5.9669	-2.2711	-3.5476	-4.5772	-3.016	-4.9906	0.57851	-3.5141	-1.5488	-2.2174	-1.8213	-2.9192	-1.7548	-2.5073	0.075301	-1.8349	-3.349	-3.1101	-3.187	-0.88952	-3.054	-2.8621	-2.2388	-1.2179	-4.6646	-3.4279	-4.8515	-1.5681	-5.8414	-4.1634	-2.3909	-2.9553	-5.1236	-2.7677	-2.7138	-2.2407	-2.0095	-5.0659	-1.5963	-7.1524	-1.4712	-4.6584	-4.9882	-3.5255	-2.7327	-4.5019	-6.5409	-4.0937	-3.9411
-10.162	-9.5662	-11.434	-8.2003	-12.601	-11.133	-11.302	-11.288	-9.8941	-11.445	-6.8952	-11.891	-8.3722	-10.585	-7.926	-4.3478	-10.984	-13.702	-10.633	-11.207	-8.2535	-6.2571	-13.471	-11.905	-14.902	-10.864	-12.802	-14.642	-11.209	-8.8634	-14.485	-12.335	-11.534	-7.5307	-12.187	-9.8476	-9.6575	-11.484	-9.6639	-9.3728	-11.831	-10.419	-10.536	-12.004	-11.019	-9.937	-11.408	-8.0814	-9.2354	-9.4696
6.3371	5.8495	6.2898	7.3074	6.4306	7.3329	8.1533	5.8625	6.8388	7.0026	6.1284	8.117	8.78	6.9969	7.6448	6.6049	6.5966	8.9314	10.636	9.1683	7.1502	8.9701	6.4634	7.4887	6.5215	6.065	8.0222	5.9098	8.6614	5.8438	4.3887	8.1861	5.1317	6.0745	5.0897	6.0538	8.4116	5.4695	9.7	7.1926	8.5352	8.3869	7.881	7.6019	7.1339	8.7085	7.8173	10.053	11.446	5.6607
-4.0285	-5.824	-5.8491	-4.5956	-4.582	-4.6203	-3.6556	-3.1534	-5.4087	-1.1687	-2.4073	-4.8283	-3.9559	-1.3007	-2.4624	-5.0332	-6.5148	-4.6677	-2.8621	-6.8228	-2.8714	-2.3483	-5.8247	-6.487	-1.7682	-2.7785	-6.7118	-5.2726	-5.6492	-6.7989	-3.2074	-3.0833	-4.1123	-3.3617	-2.8656	-3.4295	-2.4892	-5.3202	-7.404	-5.0836	-4.291	-3.1296	-4.9988	-8.4522	-6.2208	-1.7871	-4.0009	-4.9992	-3.2657	-5.6142
3.2778	0.48631	4.6076	2.0124	5.0184	3.5558	-0.02119	4.059	2.0008	0.46381	0.87169	-0.68805	-2.3762	4.1944	1.6567	1.4996	3.293	2.2415	2.9085	5.068	1.9937	2.6228	1.1923	1.705	3.0164	2.256	5.1193	0.73674	-2.4364	1.3301	0.41099	0.20795	1.1215	-0.62255	2.1273	4.2572	1.7839	4.4453	1.954	2.7001	1.8973	4.9458	6.0029	2.7732	5.1663	2.5884	1.3934	6.2886	0.21837	0.72419
-13.875	-10.487	-11.49	-8.6503	-11.401	-12.614	-14.57	-12.254	-11.505	-8.3214	-11.622	-13.024	-13.86	-10.547	-12.886	-12.083	-15.641	-10.257	-12.665	-10.283	-12.698	-11.132	-9.4133	-12.623	-9.7947	-12.883	-11.238	-9.579	-9.021	-13.564	-12.433	-10.075	-11.79	-14.843	-13.487	-13.629	-13.471	-15.186	-10.655	-9.3694	-10.753	-11.846	-11.077	-12.107	-9.2386	-11.21	-14.663	-11.911	-10.261	-12.778
-11.175	-11.82	-11.265	-11.744	-13.384	-12.532	-11.538	-13.678	-11.48	-13.886	-11.94	-7.4378	-10.275	-13.817	-13.547	-8.5333	-10.428	-10.945	-11.3	-10.159	-9.5238	-11.02	-10.77	-11.952	-11.815	-11.571	-10.851	-9.7613	-12.263	-14.973	-15.286	-9.6158	-11.237	-12.259	-10.617	-8.0586	-9.2743	-12.08	-10.643	-9.1745	-11.43	-10.573	-6.6916	-11.581	-12.99	-12.162	-11.77	-10.069	-13.376	-13.021
-6.9074	-8.2008	-6.9428	-9.7426	-3.7304	-6.1167	-2.8755	-7.9362	-7.266	-6.8221	-6.3835	-6.561	-7.6573	-7.7205	-7.4006	-10.048	-11.129	-9.0979	-9.3547	-7.1627	-5.298	-7.6087	-8.3259	-10.268	-6.0583	-7.5847	-4.521	-9.0741	-7.3765	-7.9412	-10.277	-8.0395	-5.7203	-6.2346	-8.13	-9.1368	-7.2549	-8.6806	-8.8816	-7.658	-5.3024	-5.4431	-7.0968	-7.7183	-12.319	-10.763	-8.0917	-8.8086	-9.2146	-8.6094
-3.3043	-6.5732	-3.5425	-2.3053	-5.9654	-2.7774	-5.399	-2.3056	-3.2772	-1.6974	-4.1162	-2.0184	-4.2946	-5.837	-4.2396	-3.0318	-4.1789	-3.2435	-0.60002	-1.9563	-2.2182	-4.4319	-2.6928	-4.6467	-4.874	-5.9909	-1.9377	-4.8501	-1.9843	-5.7964	-5.7768	-5.9945	-2.9381	-6.9193	-1.8583	-2.8765	-5.5677	-0.88519	-1.8859	-6.1175	-1.2389	-3.4415	-6.7679	-2.5474	-2.4504	-5.1326	-6.5252	-6.6229	-6.4525	-1.4732
3.6708	4.863	5.1317	4.3419	6.4036	4.3841	4.7429	5.4055	5.2976	7.3936	5.1794	5.8842	4.9788	2.5462	4.9586	4.2941	7.6638	2.4505	2.8035	5.0947	9.349	3.5285	5.6619	2.4144	5.3936	5.7699	3.5996	8.4507	4.3824	4.6383	4.6636	5.0742	6.5281	4.9974	6.4165	4.1416	2.0142	5.0502	6.5629	7.3193	5.9024	3.6341	4.8772	5.4688	8.2345	5.75	4.1165	5.5886	4.9839	4.3109
-13.408	-15.753	-16.446	-13.586	-13.997	-13.27	-12.898	-13.564	-16.615	-13.382	-15.343	-14.049	-13.478	-14.224	-15.3	-16.464	-15.391	-13.463	-14.302	-14.463	-14.568	-14.533	-14.917	-15.087	-13.625	-13.169	-14.477	-14.94	-13.447	-14.949	-16.494	-11.259	-14.514	-15.1	-14.265	-15.985	-13.788	-17.366	-16.289	-18.837	-14.11	-12.409	-15.414	-13.557	-16.547	-15.215	-16.163	-16.224	-15.309	-14.286
0.20398	-4.9563	-5.5988	-0.96412	-0.64092	-1.9345	-1.3537	-7.3163	-1.9702	-1.0755	-2.5271	-2.8426	-5.6797	-4.2337	-2.3789	-4.7445	-1.8532	-2.9423	-2.2005	-2.3127	-0.80377	-3.3294	-0.60661	-1.5867	-1.3013	-0.73779	-4.7904	-3.9452	-1.0039	-0.77982	-2.4466	-3.3145	-1.5988	-2.7124	-1.5192	-3.7811	-1.8425	-2.0654	-2.7012	-1.111	-3.6754	-0.74422	-0.49651	-0.3132	-1.9372	-4.3723	-3.8131	-0.57223	0.6878	-1.1536
-6.2942	-1.8204	-2.5237	0.28656	-3.8303	-0.96908	-2.2679	-0.23992	-1.5986	-1.9525	-0.092488	0.15844	-6.4718	-1.5367	0.64613	-0.52272	-2.1598	-1.0116	-1.3939	-0.77135	0.98874	-0.38102	-0.32375	-0.35691	1.3092	-2.5117	-2.9854	-2.3358	-2.4662	-2.4063	-0.014797	-3.2427	-0.63409	-2.2103	0.88914	-1.3736	-2.9712	-0.32132	-1.8485	-1.7452	-0.60747	-0.76452	-2.2862	-2.1013	-0.43403	-1.2419	-1.3025	-0.81455	-2.4744	-0.64994
-9.2504	-9.5649	-11.336	-11.309	-10.876	-9.231	-13.953	-13.271	-12.515	-11.28	-12.206	-8.4364	-12.907	-13.736	-10.554	-16.381	-14.275	-7.0048	-11.077	-11.103	-10.93	-10.968	-15.961	-11.344	-9.7008	-11.604	-10.875	-8.5074	-13.287	-12.215	-13.429	-9.7235	-12.623	-11.083	-12.195	-10.73	-10.584	-12.722	-12.444	-11.84	-13.291	-9.7405	-12.845	-10.845	-11.391	-11.687	-12.496	-11.67	-12.197	-11.7
-13.729	-11.02	-13.473	-13.753	-13.939	-12.314	-12.51	-15.324	-11.219	-13.956	-14.399	-13.025	-14.9	-11.437	-11.487	-14.296	-13.746	-13.524	-12.686	-14.218	-14.89	-11.42	-12.873	-9.8345	-11.716	-8.6594	-14.786	-14.623	-9.5915	-19.022	-13.143	-16.668	-11.875	-13.408	-13.17	-13.819	-12.067	-16.313	-13.303	-15.772	-12.479	-11.061	-13.375	-13.665	-11.65	-11.022	-12.307	-14.132	-14.749	-12.306
-2.7462	0.90584	-1.6877	-5.091	-2.7093	-1.6696	-1.3363	-2.8019	-2.283	-2.9986	-2.2063	-2.9625	-4.997	-3.7264	-1.8356	-0.8794	-5.5814	-2.1595	-5.3546	-6.099	-6.0718	-5.7245	-3.0792	-3.7946	-4.812	-4.3844	-1.1129	-4.2594	-2.5756	-2.6332	-1.2878	-7.2338	-2.7747	-1.8077	-0.62885	-4.378	-3.9196	-0.80587	-6.2708	-2.4067	-2.3633	-6.009	-0.8212	-1.9453	-3.6723	-2.3929	-3.7709	-2.6329	-1.2066	-6.6772
-6.2912	-10.031	-11.457	-6.7528	-8.1474	-9.1555	-7.6345	-8.9466	-7.1602	-13.199	-8.1982	-10.52	-11.1	-9.7853	-9.9644	-4.1772	-4.6645	-8.8838	-12.826	-9.1901	-8.9689	-11.537	-9.2931	-11.787	-8.2814	-9.8703	-11.287	-11.188	-10.102	-9.0901	-10.749	-12.548	-10.863	-6.8368	-8.7611	-10.842	-8.6405	-10.559	-7.5894	-9.1185	-9.2377	-10.426	-9.6717	-9.4943	-11.683	-7.4375	-11.775	-10.454	-6.8969	-12.616
-2.1771	-1.1479	-3.2296	-1.4267	-1.6663	-2.9237	-2.7012	-2.4542	-3.3332	-1.3443	-2.9682	-3.5093	-2.3835	0.23436	-5.3364	-0.94359	-1.9022	-4.7593	-5.6898	-2.3679	-0.010066	-3.8087	-2.512	-6.0956	-3.0254	-3.9167	-3.1045	-3.3223	-2.7875	-5.143	-4.2423	-3.7635	-3.0216	-2.083	-2.4166	-3.3967	-3.4519	-2.9885	-3.6369	-2.9218	-1.4754	-2.1419	-2.1583	-1.0212	0.37004	-4.2081	-4.7368	-2.997	-3.1861	-5.694
4.7491	8.6431	5.2769	9.4304	6.3576	7.4602	8.0725	5.7371	8.6899	5.9838	5.9762	7.1555	8.4097	6.5229	6.6151	6.95	6.8771	6.2332	6.6849	4.5467	8.5559	4.6961	7.8404	4.0121	8.5232	7.3291	3.7011	5.4337	1.6762	5.3053	9.5256	7.6309	4.7083	5.7231	2.8415	5.288	4.451	5.7786	7.4958	5.446	5.9355	6.6704	7.1717	6.4046	6.9798	7.9057	7.9447	8.0747	6.5168	7.3118
-1.4532	3.1209	-1.6084	-1.0693	4.5534	-1.0424	0.4461	2.7012	-2.9786	-5.0054	-2.5925	0.50816	-1.8399	0.74694	-1.6074	-1.7952	2.2822	-0.71966	-3.0295	-3.4644	0.82456	0.41888	-2.7635	-2.7009	-0.38918	-2.409	1.2138	0.65208	2.238	-1.0409	-1.1692	1.3845	-0.064762	1.7515	-1.0682	-2.5965	3.0904	1.0693	-1.3443	-1.5181	0.4743	0.35213	-0.51509	0.2989	-1.3066	1.2155	-1.8529	-0.77532	0.18159	-0.0047423
1.6681	4.135	3.639	2.4679	0.18743	0.28	1.0491	-0.73606	1.2151	1.7118	0.84628	-2.3788	5.3776	0.39645	0.60222	3.2012	2.0393	1.8582	2.9938	5.8324	-0.91988	1.6556	1.8345	0.33153	-1.6553	1.9138	-0.90941	1.0961	3.6246	3.1158	3.1031	3.5959	0.81204	0.94955	3.16	1.1635	2.455	2.2583	2.7618	2.0324	0.46926	1.4036	2.4358	-0.39734	-0.84811	3.3975	0.65151	0.40135	0.74913	-0.48693
8.6284	9.8442	11.102	8.9759	6.695	8.1451	9.4946	5.694	7.4557	9.4855	5.4965	4.8609	10.33	7.673	6.7636	7.7724	9.7159	5.6178	6.2093	10.664	8.8958	8.3144	9.081	9.0459	6.9003	11.977	6.4521	6.7044	5.8238	5.4175	7.6495	8.8613	12.322	8.9717	8.884	10.85	9.6417	8.7648	9.4487	9.0402	9.5639	11.04	12.147	11.063	10.197	7.0967	9.7727	7.0702	10.931	6.3882
6.4393	6.983	2.5491	2.7683	5.4308	4.0062	3.5953	4.6516	4.5028	4.3362	3.8298	2.9032	2.7507	3.3007	6.1993	1.4267	0.4573	6.8282	2.8416	4.8754	2.122	1.2916	7.1203	7.9032	7.8015	6.2587	5.3638	6.2084	7.2535	2.3834	7.7606	4.9028	2.9589	7.3754	7.7202	5.849	3.8978	7.4294	2.5173	4.1453	4.9461	3.1843	3.9054	6.8124	4.9956	3.5365	5.645	1.8182	2.9907	6.1427
-2.6125	-1.0836	-2.4657	-3.2353	-5.1627	-6.7051	-2.3672	-4.4426	-3.6065	0.6196	-1.797	-3.252	-5.3966	-3.7208	-5.484	-2.8868	-3.3451	-4.6858	0.37796	-6.48	-2.974	-1.1183	-7.1916	-4.3945	-5.3884	-5.1515	-3.1017	-5.8907	-3.9105	-3.7107	-3.2502	-7.0165	-6.5943	-8.68	-7.1116	-7.46	-2.3609	-2.9947	-5.2011	-5.658	-2.7638	-5.3208	-1.7682	-1.3108	-5.2864	-4.4833	-6.4239	-1.8971	-2.9673	-1.4249
-5.0637	-4.394	-2.8444	-3.5321	-2.2274	-2.0779	-6.4158	-0.37626	-2.5027	-6.2847	-2.2976	-6.6908	-5.7004	-4.4693	-2.8167	-4.3222	-5.2837	-9.2054	-3.3178	-3.7053	-5.0686	-2.6234	-7.3854	-3.5309	-4.3531	-1.8554	-5.2395	-3.9177	-3.5284	-5.943	-5.9182	-6.5611	-5.1664	-1.4895	-3.5201	-2.788	-4.9937	-1.0497	-4.9937	-6.1048	-2.6908	-5.7733	-3.5004	-3.4852	-5.5781	-5.8823	-1.4182	-3.0725	-2.5352	-1.9493
-1.5544	-3.5514	-1.6928	-4.6589	-8.1917	0.43083	-2.1195	-3.2187	-4.877	-1.5092	-2.817	-4.6754	-3.467	-2.5015	-5.3341	-3.2508	-3.6456	-3.9853	-1.5463	-2.372	-1.271	-2.7978	-3.8985	-0.88204	-3.8165	-2.0867	-2.3407	-1.8425	-1.9119	-3.5037	-2.5283	-2.4397	-2.2182	-3.9773	-1.0037	-2.3974	-3.4715	-1.2088	-3.2935	-1.8762	-1.1368	-1.9414	0.23261	-0.93886	-1.9975	-5.9572	-2.8845	0.31757	-5.0158	-1.8545
1.2884	0.67347	-0.24077	0.15905	1.6143	-0.15	0.79786	3.7046	0.16437	1.6725	2.0583	1.4136	2.6329	3.2063	1.9302	1.7283	1.7495	1.4637	-1.1715	-0.3421	3.4675	1.466	2.6355	0.89695	0.66337	-0.13242	-0.23446	2.8218	-1.5722	2.427	2.1437	2.6682	0.85651	3.2548	2.1859	2.9448	-0.09166	1.497	1.8371	0.98118	3.5387	3.5683	2.4971	3.6447	-0.83475	1.3643	2.3434	4.8865	2.0502	1.6999
5.6045	3.8554	3.1987	4.6033	2.8862	5.9516	2.3159	2.0224	3.4023	7.0047	1.8355	2.8433	0.56285	1.9687	3.6665	3.3345	3.829	3.8205	1.7556	5.5211	2.2922	4.1304	0.63379	6.052	-0.10717	1.0829	2.9163	-0.026836	3.7889	-0.23787	1.6776	5.8378	2.9643	2.976	3.5732	4.1944	2.0795	0.25783	5.258	4.9076	2.6701	3.5288	4.5769	4.7004	2.477	2.9656	3.2765	-1.1067	1.5799	-0.0059306
-8.4754	-6.8521	-6.7755	-9.7963	-5.6931	-4.9122	-6.2518	-6.2918	-6.4128	-7.7077	-7.8072	-6.2816	-3.3401	-8.5741	-6.291	-9.6656	-9.5868	-7.5084	-7.1195	-7.0204	-6.2933	-4.9215	-6.5321	-8.427	-6.5566	-13.038	-8.8905	-7.1029	-9.8953	-5.0929	-8.7047	-6.4477	-7.8233	-5.7034	-7.4749	-3.8299	-11.586	-8.5457	-3.9906	-8.5003	-8.9307	-5.6871	-7.542	-8.1218	-8.1569	-8.3238	-9.7355	-5.3445	-6.4783	-5.783
7.9531	5.2511	7.0529	8.2851	8.4955	7.3122	12.439	8.0816	5.1921	6.6456	8.3365	7.4756	9.3671	7.2525	8.3554	8.0211	10.595	8.3368	4.6986	8.5946	6.9695	5.7424	11.533	7.54	7.0753	7.5809	8.3811	5.8101	8.2769	4.4323	9.3261	9.9239	7.3351	5.3111	6.55	10.649	7.2614	10.102	6.4794	8.5368	8.7506	6.2764	8.196	7.7672	10.682	8.0882	5.288	5.9041	8.9163	10.148
-0.7332	-0.37671	-1.9482	-0.64784	0.3676	-2.9826	1.5591	-0.091664	-0.57919	-2.0186	-3.2743	-1.3165	-1.7857	0.28715	-0.72983	2.447	0.12445	-0.83448	-2.888	1.2224	-0.82978	-2.6804	-2.0859	-2.0503	-1.2284	-1.3863	-3.6305	-3.0942	-0.7234	-1.4463	-0.22376	-0.59354	-1.5197	-1.7623	-0.31022	-0.86389	0.087736	-4.1867	1.3429	-2.6307	-1.4399	-2.3317	1.4755	-0.13873	-2.1147	-2.1771	-3.8657	-2.1818	1.1626	-1.85
-7.9536	-7.7556	-11.605	-11.329	-7.4787	-10.602	-10.022	-14.345	-8.8152	-14.042	-12.319	-12.636	-14.044	-11.987	-10.829	-12.167	-10.234	-13.379	-11.73	-9.3671	-9.5824	-13.844	-13.298	-9.4942	-12.553	-11.173	-12.103	-14.842	-10.634	-14.344	-8.6982	-14.704	-14.803	-12.741	-13.991	-10.135	-11.407	-12.599	-9.3936	-14.679	-16.605	-13.528	-11.814	-13.114	-11.308	-11.213	-12.807	-10.477	-13.484	-11.775
-3.1929	-4.8285	-8.3978	-7.8401	-2.2089	-5.2875	-7.855	-6.8051	-0.84836	-3.3024	-6.0436	-4.2413	-6.3419	-2.948	-4.2891	-4.9739	-3.1551	-6.4581	-5.3029	-2.8214	-4.4044	-1.6126	-6.2778	-7.0676	-3.6872	-7.1634	-4.9555	-1.4393	-3.4023	-5.0805	-4.2058	-6.7355	-1.7602	-8.0678	-3.8349	-5.4006	-2.167	-3.0042	-3.6207	-6.2862	-3.4417	-3.9804	-2.9272	-5.7661	-1.2496	-3.0531	-4.0218	-2.4651	-3.1612	-3.0591
-4.3394	-2.0867	0.39823	-1.113	-2.1142	-5.2751	-3.5936	-4.6069	-2.8571	-2.3056	-3.4848	-2.003	-3.0974	-4.3254	-3.2251	-3.1197	-3.8505	-3.6586	-4.3505	-2.601	-1.7445	-4.1111	-4.9729	-5.1809	0.71521	-5.5865	-4.5321	-1.5082	-3.8412	-2.3661	-3.7367	-7.5898	0.091277	-2.1791	-3.232	-2.5401	1.2096	-6.0784	-2.515	-7.5355	-5.3766	-3.2237	-2.6364	-6.229	-1.9592	-4.106	-4.1581	-2.8636	-6.0092	-7.5493
-0.005056	-0.27654	1.6187	-2.3305	3.4793	2.3164	-0.60639	2.0936	0.25697	2.4695	2.7519	-0.3333	5.621	1.1599	2.3888	-2.7319	-0.48329	-1.4059	3.6011	0.86445	-3.4803	0.33627	0.86164	1.2767	1.8868	0.91193	1.2653	-0.13667	-0.38785	1.5368	0.64254	0.34389	0.00086828	0.9582	0.072702	-0.67405	3.39	-1.5775	1.0927	1.9436	1.2258	-1.7545	3.0535	1.7027	3.5319	-0.53591	3.3412	-1.7568	1.4748	2.8628
-6.2959	-7.5369	-6.2839	-2.8786	-5.4479	-7.4506	-9.2763	-5.1682	-0.60872	-7.3846	-4.805	-2.179	-4.907	-4.116	-5.2689	-4.6334	-4.1272	-5.8587	-4.3043	-4.772	-7.8568	-3.514	-10.657	-0.26677	-1.6063	-3.5524	-3.2837	-3.9919	-8.12	-5.8279	-6.665	-6.6307	-7.4396	-6.0592	-2.547	-8.3277	-6.254	-8.6765	-5.8232	-6.7666	-4.0655	-5.0195	-4.1297	-7.1988	-6.4069	-3.6986	-5.9976	-4.6348	-6.5365	-4.8177
-3.4512	-0.59877	-3.0168	-3.5749	-3.8363	-6.836	-9.1392	-3.2836	-5.2581	-2.6774	-5.926	-4.7624	-3.2457	-3.8975	-3.9527	-6.8942	-5.5838	-3.6179	-6.2781	-5.2169	-3.9938	-6.7347	-7.3519	-5.7682	-3.8011	-2.5135	-3.257	-6.9044	-4.936	-6.1585	-3.6396	-4.7812	-3.4191	-4.8568	-3.6824	-4.0488	-2.0357	-5.9597	-2.4433	-3.4202	-5.084	-4.3336	-0.57219	-3.3013	-3.4672	-2.7434	-4.8245	-5.5552	-3.5897	-2.697
-0.38616	1.8619	1.6294	1.7692	-2.8003	-0.064949	-0.31479	0.96811	2.0798	-1.0116	-1.954	-1.3744	-0.325	-3.8514	2.3368	0.52473	1.946	0.88037	-1.9197	2.7222	0.10989	2.0119	0.14214	2.1257	-1.7334	-1.3407	-0.67483	1.3789	-2.1928	-2.6724	-0.2123	0.65261	-0.42205	0.15415	-0.85687	-0.73028	-1.0188	-1.4018	-2.1044	-0.14909	-1.6864	1.0942	0.99306	0.64754	-2.9978	-0.43867	1.2094	-1.9098	-0.22837	3.4712
1.4624	9.1419	5.9955	0.91257	0.70357	8.8101	4.6032	6.7498	2.8836	3.6559	2.6115	6.2979	4.8969	9.2588	5.5312	3.8352	3.8962	6.1566	5.8353	3.8594	6.8466	5.8304	2.3008	6.2837	4.4911	3.235	5.9441	2.9414	5.4304	2.0824	0.12078	4.1924	8.0101	5.2252	5.4468	6.704	2.6669	8.4912	4.3085	3.2928	8.0244	6.8129	4.2627	7.9187	4.2433	4.2463	5.9689	4.862	4.3296	3.8589
-10.286	-6.0508	-12.516	-7.3732	-10.357	-13.833	-6.6945	-8.3864	-9.8106	-11.936	-11.669	-8.759	-10.263	-10.67	-12.537	-11.101	-11.347	-12.949	-10.605	-11.081	-9.873	-9.3376	-10.858	-7.9241	-14.056	-10.117	-11.051	-11.034	-11.468	-10.117	-13.988	-8.5182	-12.881	-10.836	-12.049	-9.6128	-10.71	-12.442	-11.436	-12.972	-10.385	-11.034	-10.561	-9.9206	-9.0461	-14.153	-15.666	-11.449	-14.443	-13.999
-15.291	-13.484	-13.154	-14.719	-14.571	-16.866	-11.268	-13.198	-13.728	-13.371	-9.8939	-14.165	-14.94	-15.941	-9.588	-13.543	-14.574	-12.704	-15.689	-13.995	-14.105	-12.921	-13.349	-12.396	-13.029	-14.386	-14.346	-13.044	-9.2935	-14.219	-15.969	-11.321	-12.615	-13.733	-13.062	-14.774	-11.336	-12.565	-12.765	-12.094	-15.195	-14.091	-12.931	-15.097	-12.877	-12.03	-14.608	-10.118	-13.767	-9.6056
-14.147	-13.524	-8.2324	-12.168	-8.8668	-13.229	-14.301	-11.854	-11.606	-13.829	-15.363	-14.504	-13.042	-13.918	-13.811	-16.12	-13.837	-13.062	-12.044	-11.102	-12.783	-11.667	-11.295	-14.637	-13.259	-15.272	-15.547	-14.757	-12.91	-14.183	-10.905	-11.697	-16.47	-10.658	-11.239	-14.807	-14.115	-11.223	-9.5446	-13.723	-13.542	-13.218	-9.9205	-10.004	-11.898	-12.687	-12.884	-14.305	-11.7	-12.019
-5.4056	-7.7085	-4.2856	-4.0356	-6.8697	-4.9628	-6.0105	-4.8213	-5.6638	-2.6428	-6.3828	-2.7894	-3.818	-5.4942	-6.1302	-5.6058	-3.0043	-5.5078	-3.6894	-0.42126	-3.1676	-6.7755	-2.1106	-4.5032	-3.6694	-5.9225	-0.99459	-5.7498	-2.8956	-5.3574	-3.9201	-6.3927	-5.9085	-4.1248	-4.3112	-3.7408	-3.8483	-6.6131	-2.7104	-2.868	-4.4007	-2.3387	-3.3154	-4.8064	-3.9218	-6.0727	-6.5381	-5.9614	-4.9361	-4.8869
-12.848	-12.897	-14.141	-14.069	-11.397	-16.606	-16.065	-13.256	-10.99	-12.663	-13.574	-15.047	-9.5856	-14.484	-12.525	-12.557	-13.579	-12.848	-11.559	-11.231	-11.917	-17.222	-10.903	-10.644	-15.051	-14.312	-15.156	-13.438	-14.047	-15.092	-12.299	-12.21	-11.27	-14.351	-9.611	-14.395	-11.868	-12.044	-12.718	-17.086	-11.195	-15.643	-13.144	-10.906	-12.044	-12.975	-12.161	-14.622	-14.856	-12.011
-9.976	-9.2719	-13.446	-13.097	-10.405	-11.018	-13.928	-11.548	-10.087	-7.7897	-13.134	-9.7036	-14.074	-12.465	-12.095	-12.289	-15.195	-14.691	-11.599	-13.209	-8.6509	-9.6956	-11.265	-14.829	-15.092	-8.5862	-6.7942	-13.173	-10.689	-13.347	-14.05	-8.776	-12.393	-14.359	-10.918	-8.7752	-14.258	-13.832	-11.241	-11.775	-9.8856	-9.5368	-11.413	-11.459	-13.66	-10.473	-13.067	-12.892	-11.337	-11.693
-7.2146	-6.4736	-2.723	-0.68935	-5.2876	-7.397	-3.6189	-2.6689	-2.1051	-4.2985	-3.0179	-4.157	-3.5458	-5.3692	-7.4412	-4.4654	-5.7574	-4.2809	-6.3556	-4.362	-4.333	-3.3652	-5.5387	-2.0385	-3.0336	-1.4873	-3.2682	-6.0549	-4.9581	-6.9666	-7.0652	-3.4541	-5.9299	-5.1787	-5.4441	-5.2111	-5.6383	-5.1329	-6.5629	-0.060958	-2.2124	-2.2552	-5.0207	-7.8305	-7.3618	-3.8516	-7.2072	-5.8686	-6.0483	0.80732
-9.8113	-11.838	-12.743	-11.583	-10.977	-12.528	-12.248	-10.796	-9.915	-11.145	-13.312	-12.063	-10.679	-10.786	-11.497	-11.1	-13.963	-10.88	-8.2175	-11.79	-8.7849	-13.444	-12.616	-11.212	-12.088	-16.783	-12.359	-12.927	-9.6314	-12.045	-12.954	-11.332	-9.7724	-7.3559	-10.887	-11.583	-11.256	-10.836	-7.6286	-13.395	-10.144	-12.07	-10.136	-9.5145	-9.42	-10.516	-10.153	-11.495	-10.498	-13.587
0.58219	-3.0588	-3.4399	-5.7217	-3.8503	-2.4564	-2.6164	-1.8374	-1.1245	-4.9261	-4.6125	-2.2823	-2.821	-5.1254	-2.4367	-2.6675	-1.839	-4.5254	-3.9744	-1.2853	-2.9467	-1.9848	-4.1583	-3.3264	-2.0543	-3.6806	-1.7273	-4.7764	-3.6232	-5.02	-3.5358	-1.4484	-4.5291	-4.1937	-5.4783	-2.4622	-1.5111	-4.7405	-5.2198	-3.0717	-5.8232	-1.8665	-4.5777	-1.292	-1.5188	-3.8292	-2.3438	-2.3214	-3.4177	-8.8025
-9.8984	-9.8361	-11.06	-8.6891	-7.6201	-7.4685	-9.7201	-8.8643	-10.332	-10.111	-8.2624	-7.449	-8.5373	-7.1665	-6.7675	-7.6624	-11.126	-12.671	-12.535	-7.8827	-10.266	-7.9781	-11.439	-9.1445	-11.493	-3.1082	-9.179	-6.5029	-5.301	-10.079	-8.8676	-9.3847	-6.0702	-12.075	-10.371	-10.531	-9.3436	-6.4929	-12.349	-10.417	-9.2256	-8.9055	-7.4127	-8.5038	-7.0799	-12.353	-6.2786	-8.8587	-8.7044	-7.6184
5.5268	3.1901	0.022387	0.059955	4.746	1.4956	7.7314	4.6341	4.1258	-2.9364	-1.9531	3.1983	1.9539	5.2656	3.6229	2.7708	2.1454	4.2009	3.6305	2.0995	1.4338	2.4595	3.2779	3.3913	1.744	3.6164	1.9967	5.0927	1.2515	4.0267	4.6782	2.9222	2.8077	2.8551	-2.2104	4.0023	6.0011	0.92433	1.4999	6.2989	5.5398	4.6233	3.232	2.8449	2.2047	4.3886	0.54099	3.5531	3.3779	4.1679
-14.06	-12.243	-13.727	-8.6489	-16.337	-13.378	-8.2374	-15.246	-16.675	-13.071	-10.066	-13.568	-11.705	-11.765	-10.271	-13.172	-9.9366	-9.8962	-9.0684	-14.737	-11.169	-11.597	-10.452	-14.091	-10.443	-9.4896	-13.52	-12.703	-15.5	-14.659	-10.277	-13.495	-13.205	-13.046	-14.658	-11.789	-15.391	-7.3109	-13.819	-14.145	-12.495	-9.0995	-13.787	-13.682	-14.035	-15.373	-15.31	-16.064	-16.69	-13.786
-9.109	-12.323	-8.9465	-11.202	-9.7674	-10.569	-8.6108	-8.5412	-9.6285	-6.262	-9.8822	-8.7273	-9.2627	-11.762	-9.5642	-8.4609	-9.5408	-7.7312	-6.5569	-10.672	-8.2516	-9.5501	-8.7943	-9.0046	-4.4523	-7.4304	-6.9542	-10.026	-8.4491	-9.3074	-9.8964	-8.8927	-10.056	-11.993	-10.168	-8.9263	-12.514	-9.932	-12.005	-10.119	-8.9807	-11.157	-10.965	-6.277	-5.7783	-10.621	-6.521	-9.1814	-8.5259	-8.1299
-11.301	-10.807	-12.133	-9.1192	-9.2166	-9.9267	-8.213	-13.217	-9.9167	-11.586	-10.863	-12.189	-11.341	-11.644	-10.237	-10.356	-8.9451	-10.42	-5.9228	-10.207	-11.454	-9.2306	-8.8252	-8.1673	-7.6654	-10.576	-9.6897	-7.484	-10.782	-8.259	-12.891	-8.4704	-8.368	-9.9306	-10.372	-7.8708	-9.9695	-8.4956	-12.016	-8.4467	-7.5324	-9.7815	-10.408	-10.715	-9.5083	-9.445	-6.7701	-8.7606	-8.7878	-11.295
-4.194	-5.3866	-2.1291	-3.9138	-7.8051	-2.7738	-2.4795	-5.5077	-5.5769	-2.445	-0.59165	-3.9814	-1.6571	-6.1528	-5.795	-4.5913	-3.8989	-4.0557	-6.0829	-3.7143	-5.8931	-4.3992	-9.332	-2.2791	-5.7989	-3.402	-5.0556	-3.0371	-0.60892	-4.8592	-6.7578	-3.4798	-3.917	1.7394	-2.3628	-3.8119	-7.772	-2.9237	-1.8887	-8.125	-5.3366	-5.2939	-2.9459	-2.2336	-5.5387	-4.8856	-8.6638	-0.99125	-5.0996	-4.3517
-9.152	-7.3424	-10.23	-8.2883	-10.118	-4.9359	-11.872	-6.3287	-10.684	-10.468	-9.4672	-10.428	-11.074	-11.152	-8.4557	-7.3018	-14.105	-8.6478	-12.352	-9.7478	-6.8208	-11.362	-9.4285	-8.6855	-14.079	-8.8433	-11.012	-9.0166	-10.156	-7.6463	-10.544	-10.381	-9.0931	-10.205	-10.736	-11.48	-9.3632	-8.849	-9.4897	-11.154	-10.461	-10.106	-10.997	-8.1063	-5.1713	-9.2073	-9.5063	-11.07	-9.7847	-10.971
-20.062	-17.03	-24.184	-17.63	-18.983	-19.525	-24.078	-24.403	-21.517	-18.197	-21.461	-19.622	-21.467	-20.404	-21.112	-20.87	-16.494	-20.062	-22.537	-20.795	-22.701	-18.706	-20.289	-20.897	-20.228	-19.317	-18.42	-20.002	-20.02	-20.593	-20.66	-21.279	-19.311	-24.147	-17.709	-21.884	-19.83	-19.488	-18.227	-21.501	-21.914	-22.729	-20.978	-22.91	-23.45	-20.688	-20.325	-22.413	-21.007	-23.895
-12.126	-6.679	-10.374	-12.104	-9.458	-9.1462	-8.9234	-9.2256	-8.0848	-12.994	-8.3011	-10.788	-9.111	-8.0846	-9.2976	-9.8615	-10.382	-11.618	-10.801	-9.1502	-12.01	-8.182	-10.216	-9.4925	-13.201	-8.3827	-10.006	-12.622	-9.6353	-9.3234	-9.2456	-8.5923	-11.563	-9.2937	-9.758	-10.734	-10.691	-13.538	-8.8249	-11.551	-10.544	-10.122	-10.036	-8.8176	-9.7725	-13.943	-10.669	-12.141	-8.4703	-9.9699
-2.1282	-1.8335	0.22537	-0.21013	-1.3108	-1.0459	-4.2344	-2.914	0.76067	-0.024195	-0.47596	-3.967	-2.7909	0.23841	-1.9571	-2.8276	1.9941	-3.9772	0.51595	-0.34678	-3.8321	-3.5684	-0.44545	-1.2582	-1.7692	-3.4858	1.5923	1.348	0.19124	-0.9385	0.56097	-0.15939	-3.3335	-1.6008	-3.3154	-1.9018	-2.7819	0.14738	-2.5582	-1.46	-3.789	-0.96546	-2.662	-4.1166	1.4048	-4.8253	-1.788	-2.1343	-0.60112	-1.4219
1.3304	1.609	3.0736	1.2693	1.5956	0.95103	1.1258	-1.0589	0.061385	1.6305	3.0509	5.2755	4.4891	1.1874	2.5003	-0.3905	1.5028	1.2078	1.7215	-0.40323	-0.89989	2.8393	0.12724	2.1339	1.3247	3.1218	-0.74289	1.029	6.0191	1.0448	-0.4825	-1.0723	1.8549	-0.31035	2.8735	4.6672	0.042572	4.1584	1.4909	1.0901	2.4593	2.047	3.5659	5.5772	2.8144	3.4046	1.0856	1.9521	-0.3167	0.66781
-11.906	-14.921	-12.436	-11.497	-12.796	-14.002	-12.738	-10.441	-13.663	-13.886	-13.744	-11.33	-12.946	-14.598	-12.55	-14.295	-11.408	-15.879	-13.588	-12.086	-14.438	-11.635	-13.982	-10.932	-10.882	-13.628	-15.08	-14.555	-11.473	-9.0051	-16.132	-13.066	-11.226	-9.8684	-11.629	-11.289	-13.122	-14.468	-13.141	-10.852	-12.584	-12.504	-12.747	-12.308	-14.227	-12.339	-15.347	-14.553	-12.803	-14.917
2.8686	3.8586	3.286	0.4652	-1.4116	4.7588	3.0061	1.9718	1.8137	1.5088	6.3209	6.1168	2.3623	0.20279	3.146	2.1571	1.4076	-0.11936	1.4246	2.0462	0.91036	4.7321	6.5411	0.050414	1.2298	1.7857	4.3958	3.5463	5.2962	2.6978	0.79484	1.8842	3.2662	-0.53454	3.7469	3.5782	2.9202	2.1517	3.2747	4.482	5.2157	2.2056	2.8547	5.323	2.6739	3.0935	0.48615	4.7079	4.2134	0.9417
-7.5382	-11.327	-8.0743	-10.099	-9.1818	-6.2922	-9.844	-9.7588	-11.182	-8.746	-11.159	-8.5167	-9.9225	-8.2719	-8.2819	-10.264	-10.018	-8.4472	-8.0092	-8.7414	-9.2368	-10.815	-7.9676	-10.42	-12.094	-12.878	-9.4546	-8.4308	-6.6428	-9.9439	-9.2632	-9.9828	-8.0088	-6.4673	-7.0043	-9.0087	-6.3207	-9.1508	-7.9223	-9.7288	-9.6827	-9.4891	-9.2726	-9.0275	-12.33	-6.6315	-8.7939	-6.6357	-8.8245	-7.61
-2.5222	-2.2389	-2.5285	3.284	0.10209	-0.073558	-1.1623	-3.6398	-2.4147	0.05663	-2.8754	-0.5036	0.91736	-2.2168	-0.69862	-2.862	-1.883	-2.3169	-0.17733	-0.53243	-0.75478	-1.4318	-1.7202	-0.75454	-1.738	-0.5805	-3.0161	-2.1211	0.13283	-1.046	0.65818	0.31585	-0.18605	-1.1387	1.3077	-2.2236	-1.628	-1.6918	-2.074	-0.90624	2.2863	-1.7761	-0.52812	-1.2636	0.39638	-0.47409	-1.8296	-1.4463	-0.71902	-2.8604
-2.8578	-3.1439	-5.3023	-4.4663	0.75051	-1.8852	-0.52713	-4.7049	-1.4935	-2.1617	-3.6422	-1.7727	-5.4105	-1.6606	-0.59977	-3.4849	-2.8342	-1.9131	-4.5203	-0.71088	-2.9669	-0.84848	-1.6849	-5.7494	-3.7999	-4.6095	-1.4859	-2.5661	-4.2904	-4.2449	0.67906	-2.3512	-2.9085	-2.5468	-1.093	-2.6903	-3.0282	-0.27677	1.0466	-1.4963	-4.1811	-2.302	-1.504	-5.2557	-3.1446	-4.1829	0.53748	-1.684	2.5777	-2.4856
-11.441	-7.9861	-9.5332	-6.6379	-11.233	-8.9766	-5.9905	-6.1512	-8.8158	-8.5817	-5.9659	-5.7609	-5.3702	-8.5185	-10.322	-6.8053	-6.8504	-8.8222	-9.8543	-5.4825	-8.4856	-9.7242	-9.0867	-3.4042	-10.207	-6.366	-8.2571	-5.2212	-5.3367	-5.5228	-10.032	-6.9139	-8.1037	-5.3878	-4.5836	-8.5492	-5.7464	-6.9131	-7.4032	-7.3713	-6.9789	-6.9084	-6.9719	-6.3729	-6.2309	-7.183	-6.1818	-7.6086	-7.0651	-5.2541
-9.2174	-12.734	-9.8978	-11.743	-13.317	-13.267	-9.2483	-10.204	-7.9922	-12.682	-11.129	-10.865	-9.8583	-12.152	-10.492	-6.7422	-9.3868	-10.416	-11.119	-14.35	-10.089	-13.17	-11.158	-12.893	-7.6479	-10.02	-11.174	-12.386	-8.4208	-11.532	-9.8407	-7.8189	-11.304	-11.831	-7.1976	-10.684	-13.686	-12.034	-12.589	-8.5527	-9.9195	-11.011	-11.518	-12.549	-11.443	-10.937	-10.992	-12.354	-11.761	-9.7497
-9.3306	-8.3896	-12.892	-9.0393	-11.588	-11.861	-10.017	-9.0579	-10.74	-7.2628	-11.28	-10.985	-12.214	-8.8301	-7.956	-12.352	-9.431	-9.1539	-14.078	-8.5868	-8.6387	-9.6053	-6.1083	-10.108	-9.2083	-9.1831	-9.5818	-10.28	-11.764	-13.577	-11.221	-10.528	-12.378	-8.552	-9.8862	-11.022	-8.478	-9.9105	-10.237	-9.3512	-7.4594	-9.0383	-12.056	-11.634	-9.5457	-11.093	-7.5533	-10.274	-11.016	-9.18
-2.1573	-0.1425	-0.70897	0.53946	-0.51993	-3.0932	-3.0486	-1.5963	-1.828	1.0586	-0.7671	-1.1094	-2.1814	-1.4998	-1.154	0.83907	0.09041	2.0556	-2.1949	0.025715	1.5997	0.47656	-1.4977	-2.0173	2.9951	2.1903	-3.0322	-0.95679	0.14449	-0.55807	-2.0379	-0.97684	0.26065	-2.6685	-1.7402	-1.5483	-2.5062	-3.3414	-0.92569	-1.0545	1.7183	2.9613	-0.78054	1.6027	0.17831	-1.77	-0.33293	1.3776	-0.35403	-3.6061
-6.6214	-2.1179	-4.6732	-3.9848	-3.8984	-5.8012	-3.2474	-5.4987	-2.9183	-2.2795	-5.2888	-1.7721	-4.1416	-3.3459	-3.018	-2.1749	-3.888	-1.4464	-2.4326	-1.334	-5.8913	-3.0239	-3.8318	-4.3113	-6.1219	-2.4682	-3.2988	-6.0209	-2.6211	-3.7716	-2.3875	-5.0878	-2.1765	-2.4108	-3.5044	-1.4757	-2.3094	-3.377	-4.4117	-2.9148	-5.6019	0.28234	-5.0643	-7.0475	-4.3767	-2.0652	-3.0306	-2.7912	-5.2469	-2.578
0.03688	-0.60305	-3.2646	0.086061	-2.0386	1.8549	1.4829	-1.3708	-1.3543	0.48997	-0.57346	-0.60241	-1.9742	-3.2947	0.39049	-0.81281	0.79258	0.35808	-2.0807	-0.46495	1.2383	-0.047464	3.6683	-1.3348	2.3647	0.40253	1.0751	0.2449	-1.9941	3.6854	0.50018	1.3406	-0.83264	1.4034	-4.4221	0.42636	-2.5445	1.5323	1.2792	3.5948	1.5849	3.2907	-1.8871	1.1051	0.45596	0.87284	0.97776	-0.2718	0.59152	-0.25258
-9.4157	-10.161	-9.2681	-9.4908	-8.9478	-8.0045	-7.3649	-9.1733	-8.6789	-9.5089	-10.142	-7.1441	-7.5835	-10.398	-6.523	-12.043	-11.509	-9.0886	-9.5925	-7.5669	-10.508	-10.906	-8.4549	-10.119	-5.758	-9.4413	-9.055	-10.131	-12.875	-6.9845	-9.4375	-11.264	-7.6497	-7.7289	-11.447	-10.537	-8.8974	-8.1679	-8.5222	-7.4951	-10.058	-12.241	-10.429	-5.7944	-7.345	-6.0728	-9.8218	-10.685	-9.6501	-9.9601
7.7187	7.4351	9.0218	9.2346	7.3334	9.7312	9.2592	9.044	7.3616	10.719	12.908	9.2743	6.649	7.5096	6.2604	10.775	8.5225	8.6423	8.2303	6.2916	7.568	8.5479	4.8718	8.8473	9.5041	10.233	7.5585	9.4683	8.4056	11.564	8.1472	10.072	8.6371	10.571	11.509	10.083	7.8459	5.4175	13.074	10.29	6.1147	8.5117	11.643	7.8426	10.79	8.0414	9.2662	9.3233	11.122	7.0246
-0.75313	0.16421	-0.82693	0.21065	0.28838	2.3377	0.27312	2.5443	0.67458	-2.2996	2.1107	1.3367	-2.2041	-0.57735	1.1837	0.95563	-1.0985	3.5597	2.3137	1.4061	2.2094	3.2362	1.4576	0.30985	-1.0674	2.8935	-0.3582	-3.3846	2.4746	1.4009	-0.39959	-0.026686	1.8851	4.1541	3.4919	-0.60514	-1.0198	-0.032563	1.2983	-0.27568	2.443	0.57425	1.8133	1.6806	-3.1176	-0.81415	1.2794	2.1519	1.1474	0.87869
-7.4212	-9.4173	-5.1235	-8.222	-9.798	-8.7607	-9.2757	-9.4098	-6.4574	-8.1427	-7.2751	-8.1048	-7.8698	-8.6572	-8.0727	-7.3036	-9.7807	-7.7404	-7.825	-7.519	-4.6055	-8.5619	-10.275	-7.5251	-8.8163	-7.3952	-10.217	-4.8296	-7.7832	-4.8398	-6.1943	-7.9127	-7.1502	-7.3787	-7.8478	-4.1484	-10.27	-8.7053	-4.906	-8.0412	-6.9363	-8.8032	-7.7757	-6.5665	-5.3569	-4.34	-4.7228	-8.7875	-7.8572	-7.109
3.8338	2.1527	-1.8144	0.32204	-1.0479	-0.56914	1.6795	1.6051	1.8733	-0.95794	-2.1836	-0.58866	1.5531	1.4918	5.5645	1.9975	-0.27448	1.0213	2.0683	0.35776	3.3275	2.8462	-0.61673	1.7412	0.69738	-0.65305	0.86831	3.5511	4.5386	1.5404	3.1358	3.4239	1.5249	3.4801	4.185	1.684	2.4143	3.2991	3.7784	3.0093	1.7706	-3.0052	0.39383	3.504	1.1416	-1.0555	3.3195	-0.26006	2.0013	4.0391
-13.386	-9.5945	-9.388	-10.585	-9.0326	-14.995	-9.8106	-10.618	-10.463	-8.9376	-9.131	-10.68	-7.4208	-9.6707	-8.5749	-9.8734	-9.6814	-12.046	-10.589	-13.59	-9.6887	-10.507	-11.859	-11.856	-9.6825	-8.4574	-10.01	-10.95	-13.541	-8.4778	-10.181	-10.273	-12.72	-8.0819	-7.9995	-10.185	-9.9515	-10.733	-13.277	-12.207	-9.4628	-10.169	-7.8234	-9.5993	-10.147	-9.7653	-8.4349	-12.483	-7.8338	-8.8988
7.2672	4.1795	7.478	6.8795	2.8329	6.2108	8.0272	5.7797	5.4257	8.0915	4.3649	8.1099	2.0976	4.6072	6.1112	7.2613	7.1036	8.2506	6.2291	4.5257	4.4535	5.2015	7.865	7.618	6.9557	7.7091	10.504	5.1709	6.1493	7.3072	9.1485	2.9082	2.3862	9.2843	5.0885	6.8541	7.2089	7.0777	8.4138	4.97	7.9597	9.2994	8.386	9.8118	5.6104	5.2026	6.1019	6.1475	5.0142	3.5712
-7.2847	-7.5186	-7.2704	-6.5597	-7.7618	-6.515	-3.9832	-10.586	-6.7251	-9.2846	-8.6995	-8.2299	-7.6413	-7.973	-5.6087	-6.4708	-7.7854	-8.6504	-7.0808	-6.4939	-8.5753	-8.2858	-3.4969	-8.7609	-6.3433	-6.866	-11.281	-7.3404	-8.9083	-8.8681	-6.5647	-9.5127	-7.3766	-8.8454	-6.2148	-6.4163	-6.5007	-5.3142	-7.6904	-9.0512	-9.4405	-5.9372	-7.9642	-7.4363	-9.943	-4.3537	-8.3905	-5.9733	-12.202	-5.8557
-8.5509	-11.888	-3.1922	-8.8622	-11.233	-10.376	-9.5984	-9.2378	-9.1749	-5.5772	-8.5209	-9.7143	-10.521	-10.534	-9.7373	-10.163	-9.1198	-6.3657	-9.3838	-8.2734	-10.347	-10.653	-8.3897	-10.352	-12.25	-7.1418	-9.4254	-10.32	-12.794	-9.2445	-10.707	-9.2184	-7.6649	-9.3908	-7.4109	-9.1493	-4.7337	-7.8754	-8.2974	-11.014	-10.828	-8.3672	-9.5956	-8.6456	-8.4213	-11.526	-10.429	-9.0877	-8.8147	-9.9906
-10.693	-10.292	-12.869	-11.331	-14.827	-8.6464	-14.989	-15.242	-11.263	-14.432	-15.081	-13.957	-12.217	-12.374	-17.186	-12.694	-10.949	-10.279	-15.129	-11.257	-17.099	-13.712	-13.866	-13.681	-14.952	-13.329	-14.334	-13.237	-12.974	-12.504	-13.937	-13.378	-12.566	-14.483	-12.3	-12.308	-10.206	-12.236	-11.31	-13.323	-14.061	-11.946	-11.683	-12.089	-16.43	-9.4213	-12.534	-11.413	-13.894	-11.201
-0.49508	0.28491	-2.4996	-0.77849	-1.0978	-2.1047	-1.86	-0.50396	-2.22	-0.62819	-0.50265	-4.0703	-0.38663	-0.67018	-1.8969	-5.3758	-1.0181	0.50583	-2.1258	-4.0391	0.17627	-1.0815	-0.9508	-1.3631	-0.90879	0.36578	0.12742	-2.7181	-1.7298	4.4674	3.2275	-0.91433	-3.1076	-4.8415	-1.7545	-6.2457	-2.8252	-2.2597	-3.3552	-0.80644	-3.2943	0.0078	-0.4958	-1.0409	-1.3932	-0.87141	-3.1765	-1.6265	0.40652	-1.5188
-3.3467	-4.8001	-4.4676	-2.0524	-3.7396	-4.1624	-5.5285	-3.3204	-2.5032	-1.5837	-2.3089	-1.9454	-2.9019	-5.3201	-2.7223	2.3201	-8.5104	-7.409	-4.2636	-7.6203	-4.5399	-3.4823	-4.9693	-4.1147	-2.7023	-3.2414	-6.5806	-2.3773	-2.1576	-2.0258	-6.6977	-5.6853	-6.9224	-3.2028	-5.6234	-3.317	-2.1133	-4.4149	-2.592	-4.0928	-4.5617	-4.8301	-3.8945	-4.2727	-1.2545	-1.3612	-4.1804	-4.752	-5.97	-4.5197
-7.6331	-0.065811	-3.6857	-7.0105	-3.6837	-2.9905	-3.1291	-5.5421	-3.6595	-5.3428	-7.0006	-2.5683	-4.2076	-4.4234	-4.4809	-4.5556	-6.8205	-5.9364	-4.973	-1.9909	-2.6212	-6.5747	-5.6204	-5.0859	-5.4891	-3.5044	-2.9914	-6.2066	-6.3824	-6.3499	-2.4184	-3.5205	-4.39	-3.5223	-6.8875	-5.6982	-5.7822	-7.5853	-5.037	-3.5042	-3.5959	-4.9089	-2.5623	-3.2473	-5.6032	-5.2827	-6.0685	-6.1757	-3.0615	-2.8277
-21.59	-21.81	-20.589	-21.936	-23.164	-20.38	-21.147	-22.21	-19.229	-18.169	-21.263	-18.012	-19.319	-18.65	-20.649	-20.222	-22.683	-21.034	-17.261	-21.224	-20.144	-22.947	-17.537	-20.103	-22.595	-23.705	-21.689	-18.896	-21.331	-20.465	-23.406	-19.958	-17.163	-18.33	-17.309	-19.782	-22.692	-20.561	-21.753	-20.474	-19.233	-22.741	-18.804	-22.927	-18.349	-19.478	-23.456	-20.684	-19.264	-19.506
3.486	3.7604	3.8018	2.3465	5.9658	7.549	3.6621	5.7446	4.3747	8.5906	4.1168	4.4065	8.3263	1.4588	3.1216	8.7663	1.4678	1.9389	3.2114	3.6377	7.778	4.472	5.4344	4.3188	2.7376	4.1554	3.5627	4.0782	5.4851	8.7119	4.8126	6.904	3.6104	3.4344	6.2751	3.054	2.6358	2.0998	2.0428	8.8183	3.421	0.88154	5.6243	7.4471	6.1008	4.324	4.1692	6.5274	5.8702	4.423
-14.25	-12.927	-14.55	-15.646	-14.952	-14.645	-16.645	-14.538	-16.383	-16.342	-12.72	-10.771	-15.634	-14.911	-15.215	-12.066	-16.262	-13.036	-12.997	-14.893	-11.204	-14.859	-13.102	-13.599	-13.396	-15.071	-13.067	-15.128	-15.646	-12.407	-14.499	-14.724	-13.439	-18.467	-17.018	-15.618	-11.977	-16.408	-15.287	-17.25	-14.12	-15.678	-13.508	-16.245	-15.078	-14.728	-14.835	-17.486	-14.886	-18.771
-13.273	-12.628	-13.867	-15.42	-10.62	-12.572	-14.286	-13.703	-14.492	-13.024	-13.081	-14.256	-10.757	-14.684	-11.872	-12.461	-14.232	-15.279	-15.88	-16.369	-13.849	-14.499	-15.401	-13.885	-15.396	-12.464	-13.769	-11.303	-13.573	-15.351	-14.084	-12.83	-16.968	-16.83	-12.37	-12.665	-9.7861	-15.554	-14.024	-13.945	-7.2481	-13.377	-11.952	-12.428	-12.679	-11.57	-14.394	-13.209	-12.497	-12.06
-2.7681	-3.8338	-0.053347	-5.3033	-3.4348	-2.5038	-0.912	-0.87636	-0.69648	-3.3078	-4.9242	-0.51371	-4.2541	-0.93753	-0.87966	-1.5098	-2.1481	-3.6118	-3.0356	-0.22444	-6.4736	-3.4243	-3.4419	-1.0244	-1.8767	-0.43533	2.4593	-3.0845	-0.32465	-0.98545	-4.6529	-1.7552	1.9136	-3.5138	-0.83039	-0.44323	-1.6262	-3.5884	-4.2151	-2.9006	-5.3062	-1.9823	-2.7605	-2.7535	-5.4638	-4.264	0.65018	-1.9769	-4.6401	-2.9851
-11.562	-11.446	-12.142	-10.917	-13.157	-13.031	-11.567	-14.765	-10.599	-12.649	-12.702	-14.718	-11.306	-10.785	-14.69	-16.302	-12.992	-14.078	-11.863	-15.956	-12.768	-9.9531	-14.115	-15.019	-11.951	-10.527	-11.257	-11.079	-11.091	-11.38	-13.613	-14.307	-14.588	-11.959	-12.752	-14.35	-13.093	-16.733	-13.584	-15.36	-15.57	-10.302	-12.4	-13.243	-9.9858	-13.201	-12.056	-11.485	-12.465	-9.0883
-15.679	-10.074	-10.441	-7.6635	-14.358	-15.088	-11.948	-9.2146	-9.7743	-11.82	-11.579	-7.564	-11.042	-12.451	-9.9167	-12.241	-9.2726	-11.841	-10.879	-8.6297	-10.881	-13.586	-13.178	-11.95	-13.659	-10.188	-11.37	-11.531	-11.435	-11.529	-13.714	-12.205	-13.086	-5.4926	-11.479	-10.632	-11.374	-11.6	-14.064	-9.8522	-13.213	-13.867	-13.083	-14.533	-9.0263	-13.163	-10.052	-13.683	-9.5366	-10.457
-13.019	-15.803	-13.45	-16.941	-14.096	-13.78	-14.959	-12.95	-18.951	-14.334	-13.338	-11.803	-11.46	-15.563	-13.142	-15.577	-14.784	-15.33	-15.129	-17.424	-15.186	-15.336	-13.546	-12.473	-14.831	-14.022	-9.7245	-12.749	-12.52	-14.157	-13.277	-12.862	-14.499	-15.945	-13.54	-12.407	-19.26	-18.21	-15.865	-15.386	-14.937	-13.782	-15.895	-10.203	-14.983	-13.687	-13.758	-13.13	-15.984	-11.962
-14.431	-15.077	-15.181	-12.432	-13.93	-14.49	-16.913	-13.437	-14.938	-19.922	-11.713	-12.172	-16.522	-15.725	-15.806	-14.594	-10.039	-13.884	-13.709	-11.052	-14.435	-12.969	-15.35	-14.908	-11.084	-10.17	-13.013	-11.673	-18.085	-15.806	-14.708	-13.884	-13.104	-11.521	-11.764	-12.188	-12.328	-11.689	-14.29	-14.723	-14.27	-14.04	-16.33	-14.162	-13.027	-13.423	-13.413	-15.324	-15.154	-15.35
-1.8751	1.4479	1.7918	-1.1197	-5.0702	-2.1383	-3.2162	-2.7256	-1.2516	-0.96808	2.0796	0.77095	-1.5008	-0.62393	0.3293	-0.82496	-2.8406	-1.4499	-3.6408	-0.84121	-0.7919	-1.8142	-0.37116	0.63597	-1.5401	1.8789	-2.5946	-1.095	-2.7495	-3.0591	-1.8862	-0.033279	-2.9598	-3.058	-1.3979	-2.2466	-1.46	0.46649	-3.5646	-1.3422	-4.4546	1.5806	-4.1642	-0.15084	-1.2194	-4.4555	-2.2938	-4.7356	-1.1986	-2.4034
-11.28	-11.117	-10.078	-11.985	-12.575	-10.714	-13.062	-11.639	-12.566	-10.285	-9.3326	-10.243	-10.048	-13.57	-12.216	-10.402	-10.482	-9.0903	-13.253	-12.419	-12.416	-9.4523	-12.735	-10.111	-9.914	-11.071	-11.899	-11.157	-13.136	-13.763	-12.082	-11.196	-12.09	-12.081	-11.043	-12.16	-7.3978	-6.5016	-6.9335	-9.4126	-9.1522	-8.6963	-10.06	-11.569	-14.075	-10.121	-10.963	-7.8648	-11.385	-10.086
-1.5074	1.282	3.3095	1.5975	-0.049294	2.8649	0.3645	-0.43667	-1.5408	1.3886	0.76002	-3.2484	2.4669	0.67055	-0.83704	-0.26807	-2.7351	1.4522	-0.5447	-0.51219	-1.1606	-1.5851	-2.145	-1.9669	-0.013716	0.7025	0.39041	-1.9804	2.6936	3.4332	0.66116	1.6026	0.65843	-0.90586	0.50419	-0.33597	0.94501	-0.27448	-0.79138	2.8295	2.6766	-0.57633	0.3344	1.2964	-2.0063	0.74678	3.1981	-1.6913	-0.13247	-0.64581
-9.0839	-10.103	-6.6302	-7.3474	-6.785	-10.255	-9.6687	-7.5369	-10.119	-9.0902	-8.0708	-11.493	-9.2852	-5.9163	-12.002	-8.0428	-6.4591	-9.3267	-9.999	-7.8518	-8.7312	-8.6383	-7.1857	-10.259	-9.4686	-7.3946	-9.5591	-7.2442	-7.698	-9.441	-9.8838	-9.1756	-6.4458	-9.5375	-6.5599	-11.488	-8.0518	-8.5958	-8.8958	-8.4367	-7.1241	-9.8168	-6.629	-7.0926	-8.1009	-7.9111	-8.2907	-8.0748	-8.6869	-11.305
-21.559	-22.964	-24.196	-21.754	-21.332	-20.47	-24.316	-21.148	-23.525	-20.123	-20.783	-21.71	-22.443	-19.863	-21.612	-19.534	-23.81	-24.163	-20.169	-21.361	-21.128	-20.163	-22.073	-21.763	-21.442	-22.618	-21.345	-21.212	-21.252	-22.199	-21.861	-20.717	-21.543	-21.688	-20.761	-21.648	-24.408	-19.46	-20.865	-22.138	-22.921	-21.817	-22.45	-19.244	-25.513	-20.639	-22.578	-20.362	-22.717	-20.993
-5.2105	-4.672	-6.3143	-5.7099	-6.0768	-6.9601	-7.8181	-5.63	-2.6537	-7.3615	-5.4235	-6.7353	-4.9326	-3.2199	-4.1195	-6.5351	-6.4776	-7.7551	-1.0375	-2.6634	-5.5128	-4.0597	-9.1659	-6.2648	-2.8647	-4.1877	-6.9399	-5.6559	-2.4466	-7.3913	-6.109	-6.2864	-3.9727	-2.8209	-5.7456	-4.3944	-4.7512	-5.8718	-4.1051	-4.2244	-4.7015	-3.246	-4.4481	-6.2029	-4.0059	-5.8886	-5.1584	-6.2364	-5.7599	-3.9803
-2.7338	-1.9828	2.0536	1.7056	-3.4304	-1.1003	-3.5196	-0.5305	-0.80459	-0.9996	1.2019	-2.234	-3.726	-2.4778	-1.7202	-0.26646	-4.0292	1.5526	1.1872	-2.6088	0.25225	-0.10356	-2.3544	-3.8063	-0.36273	-0.73922	-2.1075	-1.65	-1.7671	-4.0499	-2.0905	-3.1141	-5.0176	0.18765	-4.4731	0.78871	-4.1114	-1.036	-2.166	0.03536	-2.6085	-2.7635	-1.2291	-1.015	-0.11108	-2.6211	-2.1837	0.2254	-0.56326	-0.34456
2.0761	-1.5947	5.8137	-0.21024	1.3062	1.3357	3.4953	-0.21795	1.4283	-0.043839	0.8029	2.3672	0.20099	5.2529	5.09	4.711	3.613	1.789	0.29393	4.4282	2.2914	0.97927	3.4294	2.4386	3.2564	0.47207	3.5682	0.52465	2.1829	4.5125	2.9637	0.67061	-2.24	-0.7448	3.2645	3.3266	-2.1605	1.1915	5.4452	4.3703	1.4686	3.1037	4.9129	-1.7542	4.3634	2.2241	2.5409	-0.11771	1.6241	5.9195
6.38	-0.93369	2.2562	1.5282	-2.6449	2.197	1.2427	0.50367	2.6124	0.6726	3.8669	-0.53029	1.2849	0.21544	1.2943	0.07863	3.4331	2.4691	3.3067	2.8684	0.24309	1.7744	0.77361	2.2949	2.1076	1.4539	3.1057	1.2478	1.0914	-1.6652	-3.314	1.3326	0.54849	-0.69469	3.9042	2.8637	0.82599	3.3926	-0.17489	3.3806	1.2213	1.4827	1.1025	3.5526	3.3412	-1.5591	1.5435	0.37061	-2.4961	3.5707
-16.853	-11.734	-14.533	-13.467	-13.041	-13.497	-13.818	-17.129	-11.183	-15.538	-17.21	-12.059	-13.079	-16.759	-16.718	-13.012	-14.828	-15.5	-17.807	-13.877	-14.299	-12.076	-14.457	-15.395	-17.179	-15.007	-15.015	-14.921	-18.229	-11.978	-16.44	-14.357	-16.266	-14.557	-12.589	-15.722	-16.724	-16.133	-18.669	-14.972	-14.744	-15.386	-13.703	-14.708	-14.463	-15.581	-14.584	-13.084	-14.145	-15.664
5.3326	5.274	3.0935	7.1373	7.1805	4.852	4.998	3.4952	6.5617	2.5521	5.9824	4.5733	6.714	7.2274	6.9076	5.9962	6.2392	9.047	3.4631	6.7683	2.9236	4.2496	9.0208	1.79	5.6935	6.9822	5.4512	7.1088	4.6521	5.353	3.9658	8.6078	2.4589	6.4017	7.394	5.8769	6.6108	5.9458	6.6011	5.2572	5.2063	8.4142	5.9563	4.3554	3.7042	3.8754	3.9249	6.4026	6.3988	6.4537
-0.27204	2.1912	3.1429	2.7399	1.1329	1.3859	2.0083	0.31942	-2.1616	-0.69669	4.1114	2.1609	3.2829	1.9804	5.6809	4.2267	2.2062	0.077657	1.4189	-0.50659	3.2694	-1.8998	0.42739	0.013591	0.03455	1.3199	3.2241	0.9141	-0.12787	2.72	1.5593	3.8318	2.6846	3.7043	0.38553	0.66575	-2.0487	0.65502	2.5634	1.0616	1.6353	1.1052	0.19361	4.5185	3.6878	0.99466	0.89806	1.8416	0.69131	2.699
2.9959	3.47	5.6879	5.4378	6.7673	2.8688	5.0991	4.2514	4.8313	5.805	5.4272	5.9124	4.4949	2.9115	3.9387	7.135	5.3813	5.031	5.3101	1.6993	7.9761	8.6741	8.604	3.3658	6.3606	4.9237	3.1527	3.9793	2.0728	2.1186	4.4403	7.5092	4.749	3.5652	1.7113	4.2354	5.1489	2.5326	4.409	6.2816	4.6601	4.9951	6.871	1.7794	5.7123	6.8486	5.7986	6.5799	5.3285	6.1212
-18.3	-17.614	-19.276	-20.319	-20.807	-21.134	-21.415	-20.832	-21.704	-22.832	-21.085	-20.524	-18.825	-21.184	-20.473	-20.133	-18.186	-23.89	-19.688	-21.799	-20.841	-19.42	-21.676	-21.396	-20.048	-20.381	-20.312	-21.024	-24.032	-22.384	-22.353	-22.174	-19.198	-22.565	-23.12	-23.188	-20.249	-20.938	-20.792	-21.606	-23.872	-19.212	-17.816	-21.995	-20.003	-20.361	-20.739	-23.049	-21.623	-22.688
-3.909	-5.1515	-5.7742	-5.7833	-7.2088	-5.528	-5.6974	-6.8657	-6.2621	-4.3305	-4.0347	-10.837	-4.4033	-3.8012	-8.8742	-5.4434	-5.6386	-6.0603	-8.1104	-6.945	-5.3135	-5.513	-9.4939	-3.9435	-4.8438	-7.555	-7.4964	-10.331	-8.2734	-7.5821	-7.3504	-4.276	-5.1219	-1.9527	-5.8661	-7.8909	-2.9518	-6.853	-7.1045	-5.2238	-5.6756	-4.771	-6.2142	-5.6572	-4.379	-5.1988	-7.9285	-8.1523	-6.5342	-4.6567
-4.7759	-4.3655	-2.2341	-4.5602	-2.85	-3.8395	-3.7251	-0.94137	-7.2489	-3.4076	-2.263	-8.201	-3.6059	-4.9769	-4.3581	-2.0772	-3.3769	-3.8842	-3.6085	-3.6524	-0.13809	-2.9487	-2.3108	-6.9981	-3.4578	-2.2892	-5.6262	-2.3439	-3.5713	-3.3805	-3.2427	-2.1991	-3.4601	-3.9189	-5.462	-5.4645	-1.0748	-4.9481	-3.2205	-4.5195	-3.4346	-3.8693	-5.4368	-3.6776	-1.1078	-4.3204	-5.069	-1.2576	-2.257	-2.6986
-2.9331	-3.6915	-4.2543	-2.2646	-1.916	-1.5582	-1.9827	-2.2063	-4.3259	-6.2877	-2.0289	-5.0516	-2.8806	-3.9815	-0.26068	-2.4339	-1.9057	-2.5164	-3.3422	-2.9694	-2.7004	-2.2607	-4.9651	-1.053	-4.4082	-4.0872	-5.6585	-5.7434	-5.0168	-3.8937	-4.7292	-1.8459	-2.4612	-3.3888	-0.79511	-4.3154	-3.2864	-3.3714	-5.8787	-5.9094	-3.4506	-4.6656	-6.886	-0.62155	-5.1277	-3.3146	-3.8554	-3.3241	-5.9466	-3.4775
-0.7468	-1.0579	1.4122	-4.0985	-1.7613	0.047024	-0.92812	1.7297	-1.4186	-4.8807	0.49949	-0.78836	-0.18786	-2.5197	-1.6672	1.6874	-2.745	-4.0451	-0.14578	-2.3078	-2.5065	-1.253	-0.29748	-2.3537	-2.0801	-1.1839	-1.1006	-2.7122	-1.0923	-2.2119	-2.4716	0.0086895	-3.8137	-3.4018	-3.6503	0.12709	1.009	-0.95678	-2.7685	-1.0433	-5.302	-4.7124	0.54442	-4.7196	-1.9209	0.029503	-0.12589	-1.7403	-2.0162	-3.6652
-1.4252	-3.2337	-4.502	-1.6447	-0.56703	-4.3042	-3.7357	-0.25132	-0.82115	-1.287	-2.1849	-0.7233	-2.3155	-3.7833	-0.18754	-2.5943	-0.95299	-1.6073	-4.7859	-3.5137	-2.5152	-3.8541	-0.017317	-6.3828	-3.0732	-3.5457	-6.4367	-2.6986	-0.0078045	-4.2562	-1.6319	-1.5857	-1.0594	-0.89287	-4.3248	-1.389	-2.0773	-4.7819	-3.077	-4.7774	-3.3816	-4.9266	-1.8752	-3.5845	-2.1912	-4.8925	-2.3291	-0.79732	-2.911	-0.25103
4.5506	4.632	6.0714	7.1423	6.9773	5.3945	3.3075	1.9696	7.5904	6.1995	8.0864	3.4901	8.0221	6.9004	3.1492	2.8367	4.9267	7.519	9.0751	6.4978	6.8777	6.1594	2.5961	7.9925	9.1486	5.3162	7.8529	5.9388	4.3684	6.9287	5.8474	5.6531	2.6749	5.9057	6.0458	7.2063	6.6935	3.0424	5.9697	3.9353	5.6623	2.3677	5.232	3.8456	4.7451	5.1096	5.4364	7.5256	7.7649	7.1028
-3.1512	-1.5248	2.0485	-2.3013	-0.94863	-0.083093	-2.6236	0.28516	-3.5182	-1.6242	0.84681	-1.8061	-1.1226	1.1792	-0.32164	0.19644	1.9918	-1.2703	-2.4659	-1.3145	0.39596	-1.0338	-1.631	-2.5142	2.4846	1.9273	-0.71287	-3.466	-1.4737	0.36936	-1.7833	-3.9211	-1.2177	-2.1847	-1.5117	-3.8255	-1.958	-1.2445	-3.4175	-3.6288	-2.541	-2.2912	0.64498	2.5737	-0.0063645	0.64593	-1.1505	-2.8235	-2.4123	-2.1841
2.983	2.3313	3.0119	2.8339	5.579	-2.5716	1.5044	0.39658	-0.79116	3.7607	1.4849	2.3818	1.931	3.5823	3.0509	1.3726	4.3491	0.55736	-1.0485	0.50441	2.8401	1.2569	1.7418	0.76229	2.7187	2.5932	2.255	-0.0048856	2.1207	5.0624	5.4728	1.5076	1.6502	2.4546	2.4175	0.5378	2.6791	-1.2375	1.2461	-0.67626	4.3349	2.3072	-0.88913	0.80607	1.9744	2.1164	-1.2508	3.6914	3.7604	3.0465
-15.228	-7.5476	-11.193	-13.333	-12.248	-10.023	-15.787	-12.663	-13.551	-11.549	-10.56	-10.876	-12.41	-11.843	-14.455	-14.057	-10.599	-13.598	-12.682	-12.354	-11.985	-11.765	-13.455	-13.842	-11.438	-14.233	-11.62	-16.014	-14.854	-13.274	-12.746	-10.334	-15.752	-13.405	-10.807	-11.751	-14.575	-13.455	-12.262	-12.532	-10.996	-14.452	-11.041	-15.318	-8.9462	-8.9982	-13.572	-11.562	-15.06	-15.379
-11.933	-8.0644	-6.8298	-11.615	-9.5881	-9.7953	-8.6892	-7.2751	-10.418	-9.6952	-7.3977	-9.3069	-6.2995	-10.151	-9.2625	-8.1241	-4.6595	-9.8088	-8.9268	-10.967	-11.883	-4.7185	-8.3189	-7.4569	-7.3377	-8.2638	-7.3347	-8.9897	-7.389	-7.8982	-8.2265	-10.36	-9.0074	-8.0635	-10.666	-7.3202	-8.2161	-11.422	-5.9015	-10.929	-7.1797	-11.362	-7.8493	-6.0525	-7.3145	-10.455	-9.7345	-8.9677	-5.4695	-8.4826
-6.8103	-7.9966	-8.613	-8.2372	-10.857	-8.5356	-7.239	-9.5542	-7.0591	-10.179	-10.323	-11.149	-7.0787	-9.1061	-8.9364	-10.609	-9.6532	-11.638	-6.7132	-10.291	-10.126	-9.5038	-8.63	-10.789	-9.9046	-9.6273	-10.455	-12.231	-8.8913	-10.607	-8.4354	-8.4314	-11.104	-8.218	-8.8267	-9.0287	-10.886	-6.5299	-11.355	-11.039	-10.032	-11.135	-8.2668	-11.972	-10.285	-10.104	-10.667	-8.8389	-10.786	-8.3241
0.33682	3.4377	1.2957	0.25918	-0.36459	1.7586	2.4031	-0.57192	-0.6386	2.1598	0.76948	0.49387	1.1115	-2.1705	2.4592	-0.47182	1.0097	0.1579	-0.42589	-0.48347	0.12961	3.4836	0.66997	1.3494	3.1556	0.64156	-0.98885	0.27922	0.77066	0.55557	-0.54642	2.7679	-1.9591	2.0569	0.63432	-1.5352	-0.13879	1.0871	0.8081	2.8734	0.075023	0.72088	4.8619	0.03458	2.2332	1.3258	-0.071778	1.0408	-0.80892	3.3536
-0.068026	2.1761	4.7148	-0.10137	2.0874	3.3802	3.2312	-0.37355	0.36678	-0.049266	-1.9469	1.1284	1.7608	2.6419	2.8398	1.4778	2.5989	4.8883	0.36206	2.5222	2.2102	4.0108	0.89561	1.7961	0.64671	0.64157	4.7593	1.2597	-2.3557	1.3523	3.7636	2.8263	-0.11888	-0.65829	2.8151	1.685	-1.4734	4.7632	2.7536	-0.26655	1.948	2.1604	0.42678	-1.0048	4.6698	0.07421	-0.0051334	0.68934	0.84467	1.4982
-6.5047	-3.7672	-6.1682	-6.8643	-4.9281	-4.8129	-6.2912	-9.5115	-3.8178	-8.6942	-3.8615	-3.9158	-4.2327	-4.1081	-2.1301	-4.9014	-4.5679	-4.2005	-5.2406	-6.6928	-9.0907	-6.1187	-7.7759	-3.6675	-2.1981	-7.1598	-7.7283	-3.4439	-3.4098	-8.4354	-7.4557	-6.6105	-4.5643	-6.1219	-7.1229	-2.7954	-7.8358	-6.3246	-4.6198	-6.5728	-3.9828	-4.5037	-5.0283	-4.7885	-6.1667	-6.5663	-5.8165	-2.5906	-5.0226	-3.9401
-13.362	-12.144	-15.039	-16.028	-12.695	-12.777	-10.77	-14.77	-12.805	-14.292	-12.485	-10.441	-13.717	-13.663	-13.908	-14.295	-11.733	-14.801	-10.506	-12.726	-11.894	-14.341	-11.878	-11.228	-15.071	-11.82	-13.723	-13.465	-13.318	-11.83	-13.279	-14.466	-11.767	-15.128	-12.388	-12.808	-15.974	-13.065	-15.195	-12.77	-10.998	-14.669	-12.303	-14.226	-14.441	-10.698	-13.198	-13.892	-10.138	-13.394
2.0088	-1.0986	-1.0937	-1.4658	-0.39557	-0.54256	-0.39649	4.872	1.18	-0.50695	-0.092674	-0.4767	-1.1966	0.036603	0.29866	-1.5123	-3.9109	-0.32016	-1.3386	2.3972	0.031769	-2.3384	4.4742	-3.1114	-0.75266	-0.87657	-3.2495	2.9729	-0.9644	-1.0735	-3.438	0.072987	-1.6169	-1.0438	-0.025943	3.6447	-0.85629	-0.32783	1.457	-2.4216	0.77837	-2.3071	-2.5723	-1.1381	-0.25911	0.56196	-0.67231	2.2122	0.37516	2.4536
11.006	8.198	10.474	11.531	11.654	9.5218	8.2231	11.109	12.765	10.46	8.7534	10.544	11.577	10.936	16.967	10.401	9.1038	9.6487	7.8241	10.872	8.8482	11.072	11.462	11.536	10.074	9.5926	6.7975	7.5099	9.4	9.1249	10.933	7.8777	10.501	10.516	7.4792	8.534	13.28	5.7721	9.5068	9.184	10.346	10.24	10.168	9.3576	11.763	7.1811	9.5486	14.682	8.1895	11.623
-11.173	-8.5089	-9.8498	-8.0353	-8.6169	-10.388	-10.959	-10.422	-14.213	-11.674	-11.297	-9.1097	-9.015	-12.192	-9.7646	-13.261	-10.863	-8.8874	-6.5538	-7.878	-12.196	-10.995	-9.6303	-8.8706	-9.7981	-13.12	-11.833	-8.8844	-8.2888	-11.388	-8.83	-11.011	-9.5338	-10.315	-8.6801	-12.596	-12.229	-9.6249	-7.2142	-11.066	-12.64	-11.609	-11.634	-10.366	-11.711	-7.719	-16.608	-11.121	-9.074	-7.2995
-2.4894	-3.4508	-2.1171	-1.6498	-3.3097	-1.9016	-2.9225	0.50708	-4.2787	-0.77667	-6.2494	-1.3131	-3.5765	1.7491	-3.6379	-3.2566	-1.8344	-3.2929	-7.0635	-3.244	-5.3394	-2.3024	-3.4951	-3.9961	-4.0672	-1.3012	-2.9405	-0.16215	-5.0336	-1.2325	-1.6036	-2.2609	-1.3381	-1.1975	-1.9752	3.653	0.93814	-3.0058	-5.3769	-3.433	-3.7327	-1.1985	0.82053	-2.7858	-4.3671	-1.4364	-4.9106	-3.4324	-3.784	-3.1502
-11.024	-13.05	-12.627	-10.825	-13.271	-10.65	-10.546	-13.143	-13.147	-12.552	-11.934	-13.105	-11.15	-11.754	-10.055	-12.525	-10.584	-11.58	-12.223	-12.796	-12.318	-9.8195	-11.695	-12.121	-13.572	-10.581	-11.489	-10.689	-10.512	-10.847	-11.93	-11.589	-12.795	-9.4879	-9.2126	-10.284	-11.78	-12.088	-8.9074	-13	-14.715	-13.409	-10.451	-9.5562	-11.223	-12.431	-10.134	-8.8745	-13.641	-10.681
-9.4524	-7.0057	-7.9753	-7.5719	-9.1823	-9.7526	-10.028	-8.0899	-11.846	-6.3459	-8.3456	-6.1541	-10.987	-13.178	-11.799	-8.684	-9.3116	-9.6191	-6.2852	-8.9892	-10.292	-9.4689	-5.3599	-8.1552	-9.6369	-9.0978	-8.9534	-7.9689	-7.547	-9.9702	-8.8126	-8.3422	-9.3197	-7.5405	-11.142	-10.124	-8.1932	-9.6946	-8.9351	-8.5688	-10.648	-8.4161	-8.9873	-6.8122	-9.912	-9.2038	-11.181	-8.315	-9.7754	-8.2924
-23.647	-19.677	-24.126	-23.188	-24.355	-23.041	-20.724	-20.369	-19.615	-21.801	-20.917	-17.933	-21.707	-25.067	-19.948	-20.184	-20.01	-18.354	-23.064	-20.466	-21.916	-23.903	-22.159	-21.63	-20.456	-22.567	-21.359	-19.169	-20.338	-21.653	-22.79	-23.022	-21.296	-22.487	-21.575	-19.632	-22.844	-22.183	-21.713	-22.035	-22.959	-25.576	-23.257	-24.367	-24.693	-23.417	-23.835	-24.289	-22.182	-23.14
-8.2041	-10.649	-7.9638	-8.3099	-5.1893	-9.9896	-9.3944	-8.3002	-9.2673	-8.2466	-6.4606	-8.6333	-6.1183	-4.8884	-9.2505	-6.7374	-10.978	-7.188	-4.429	-7.0496	-6.9422	-7.8678	-9.7243	-8.3665	-9.1136	-5.6008	-6.8816	-6.302	-8.8917	-5.4712	-8.6433	-7.9336	-8.5189	-6.4121	-4.9455	-7.5623	-7.8641	-8.5385	-6.8297	-8.6521	-7.8319	-6.8149	-8.2143	-8.2721	-7.1649	-8.778	-9.58	-9.6772	-3.5657	-7.1533
-0.4305	0.60424	-0.57949	-0.96274	-0.26545	0.52602	-1.9107	-0.88741	1.0483	-0.15568	0.79744	-1.1348	0.22719	1.0725	-2.002	-1.1396	-1.6018	-1.1385	-1.7197	1.5939	1.4767	-4.8278	1.4331	-2.4074	0.54246	-0.29244	0.60302	0.50694	3.0317	0.70058	1.0738	0.82532	1.4881	-0.54357	-0.82059	2.1724	2.2739	-3.1328	-0.74613	-2.8557	-0.75323	-0.75681	0.89876	0.8755	-1.9068	0.63122	-1.5274	-0.7581	0.94569	0.33042
-1.288	5.2155	1.7049	1.177	0.043867	2.4027	-0.54176	4.9965	1.3286	3.4817	3.6666	1.2952	0.25469	2.7966	1.0792	1.2992	2.3093	1.7603	2.9759	5.1273	-0.088757	1.8604	3.8128	6.2867	2.9757	2.1859	0.75715	-1.7218	2.1098	2.0852	0.52887	3.9545	6.1093	2.7169	-2.955	3.5396	-0.53904	4.3399	3.768	4.8981	4.6545	0.56986	4.1253	0.2928	3.4979	6.1141	3.5805	3.7984	4.9081	2.3537
-6.7453	-5.2173	-7.8032	-8.3967	-7.9287	-3.6056	-4.9009	-7.0498	-7.1518	-5.3427	-6.1611	-4.8554	-8.0089	-6.5116	-5.3406	-6.1151	-5.7517	-8.4167	-4.3381	-6.2866	-5.7007	-6.7949	-5.0788	-6.0385	-8.1799	-5.8335	-8.7975	-5.9815	-3.946	-4.3208	-5.3572	-6.6443	-3.5784	-3.7739	-5.814	-5.5418	-6.6699	-7.0229	-2.8484	-2.1498	-4.1886	-3.4507	-5.8086	-2.0943	-6.3261	-6.5785	-5.3047	-4.4257	-5.5998	-7.4274
-11.599	-12.336	-13.171	-13.256	-14.754	-10.711	-14.44	-12.957	-12.232	-14.368	-15.787	-12.695	-13.358	-11.475	-12.977	-12.271	-14.315	-14.879	-12.653	-15.02	-14.161	-14.569	-14.972	-14.869	-12.488	-8.7879	-13.555	-15.812	-15.302	-14.189	-13.388	-13.864	-12.276	-11.135	-13.827	-9.2348	-10.838	-13.001	-14.041	-15.981	-12.495	-11.541	-13.782	-11.147	-13.642	-15.479	-12.48	-13.053	-11.78	-13.442
4.9038	4.7474	4.2562	4.9668	3.3937	5.917	5.2121	4.3414	3.4051	4.3655	3.6187	8.5747	3.8369	-0.29224	4.0835	1.2363	5.861	2.72	4.8806	5.5011	4.4395	8.2418	5.3448	3.6303	2.5046	1.9306	7.782	4.7215	1.3167	5.6605	0.95663	2.5836	5.943	4.5792	4.2977	4.301	0.98813	4.0758	5.1646	4.7317	5.2929	-2.1349	4.6272	7.9059	7.5185	3.2698	4.0912	2.7396	2.9421	5.3096
-13.604	-16.438	-13.898	-15.25	-16.66	-10.496	-16.098	-17.548	-10.418	-14.156	-15.246	-12.15	-13.982	-14.493	-15.327	-12.849	-16.86	-15.078	-13.439	-17.73	-18.179	-11.247	-10.306	-15.226	-18.539	-14.874	-15.144	-17.644	-13.602	-14.021	-13.564	-16.406	-13.277	-15.174	-18.897	-13.059	-12.252	-16.076	-15.494	-14.82	-19.513	-16.356	-15.247	-13.814	-13.74	-13.614	-14.538	-16.393	-12.806	-18.01
-2.3182	-5.3224	-3.3851	-2.3256	-0.50818	-1.9302	0.14434	-5.3617	-3.644	-3.5722	-3.8696	-4.8697	-2.9115	-1.9341	-3.6047	-5.1453	-2.9676	-3.6547	-4.5734	-4.1379	-4.2855	-7.8374	-3.7956	-0.71456	-4.9046	-2.9961	-2.435	-4.1092	-2.5563	-4.4061	-2.9594	-3.3922	-2.9751	-1.139	-1.1717	0.36042	-2.1339	-5.1465	-1.1705	-1.1071	-2.2138	-3.7573	-4.1609	-5.707	-3.6625	-2.0663	-3.503	-0.78123	-2.5662	-3.295
-3.5902	-5.6512	-4.4954	-6.7957	-3.9577	-3.5965	-2.4016	-3.8549	-4.7051	-4.1804	-5.7401	-3.9803	-7.1216	-5.8893	-2.408	-2.2164	-3.4449	-1.6305	-6.8151	-7.5715	-1.1843	-8.524	-5.6093	-3.4971	-5.7852	-3.9656	-4.8457	-3.2486	-3.5966	-3.9076	-2.7417	-5.2374	-2.6954	-3.6997	-3.1348	-3.8751	-3.3061	-3.6008	-6.6926	-4.6837	-2.653	-2.838	-3.1843	-4.5104	-6.1285	-5.6284	-2.6869	-4.147	-4.318	-0.58123
-0.70097	-2.4371	-2.0901	-2.1759	-0.95906	1.0414	-3.3352	-0.64832	-4.7613	0.67209	-0.87414	-3.1368	-3.8764	-3.2566	-2.2777	-1.2893	-3.222	0.39055	-1.4639	-3.6397	0.47155	-3.8024	-1.8748	-5.0786	-1.3953	0.58993	2.2592	-2.2284	-3.8056	-0.086509	-1.5613	-0.094424	-1.7279	-2.8584	-1.5659	-0.22522	-1.4765	0.43121	-2.69	2.4962	-2.9828	-2.1494	0.15563	-3.5605	-3.6291	-2.123	0.94953	-0.40018	-1.6509	-3.6044
-6.5037	-5.6055	-9.029	-7.5519	-10.538	-6.6014	-9.9137	-5.2153	-5.5778	-8.4686	-7.4819	-10.045	-7.1114	-7.5908	-7.2496	-7.4097	-7.9025	-4.5154	-8.5391	-4.5963	-5.0324	-6.0879	-7.1488	-3.5816	-6.4171	-11.342	-9.6067	-6.5178	-7.7497	-11.67	-8.3101	-10.386	-9.5204	-7.3895	-5.4581	-9.3999	-9.0936	-9.5141	-5.523	-6.7091	-9.0356	-7.3659	-9.2363	-9.0466	-8.2581	-8.064	-8.4728	-10.185	-4.4146	-7.4419
-9.6811	-6.5102	-9.1961	-9.1988	-8.6299	-10.29	-10.681	-9.4276	-6.873	-9.892	-12.775	-10.578	-10.721	-13.033	-7.1158	-5.9227	-10.732	-8.9983	-11.757	-9.4757	-10.008	-5.2099	-9.5792	-7.5542	-10.369	-7.0619	-6.8709	-8.0471	-8.5798	-10.975	-11.625	-9.0534	-10.957	-6.4871	-8.2932	-9.908	-8.6339	-8.7023	-7.4703	-8.465	-9.0983	-8.0837	-8.6305	-8.1083	-9.0162	-10.636	-10.495	-11.04	-7.5623	-10.17
-12.074	-12.824	-14.287	-11.86	-12.254	-10.4	-10.569	-13.872	-8.6092	-13.421	-13.187	-13.283	-11.034	-9.4064	-11.724	-11.048	-12.198	-11.732	-12.47	-9.0663	-13.599	-8.6349	-10.607	-11.622	-12.307	-11.516	-10.823	-10.687	-8.4171	-11.647	-11.488	-13.015	-11.939	-12.105	-10.46	-12.788	-13.957	-11.74	-12.084	-11.948	-9.8297	-9.1877	-9.4819	-13.104	-11.018	-11.977	-12.142	-10.931	-7.7248	-10.991
-4.697	-2.8654	0.053307	-3.5525	-5.9015	-3.2131	-3.295	-3.0017	-1.2259	-5.2738	-2.9749	0.39413	-3.6066	-2.7173	1.0315	-1.1427	-3.5692	-1.5618	-1.6095	0.17429	-1.6549	-2.3617	-2.664	-2.7251	-4.0447	-2.6876	-3.7996	-0.9697	-2.6821	-3.4178	-5.0811	-6.3184	-3.0889	-5.1177	1.2395	-1.0526	-0.79872	-2.5616	-6.3441	-6.802	-3.8364	-3.2687	-5.4087	-0.29496	-0.52675	-2.8223	-2.4761	-5.4152	-7.5573	1.3891
-1.7237	-4.2673	-1.9783	-5.1767	-2.5641	-3.8965	-4.4426	-1.0265	-2.3793	-4.3258	-2.8512	-2.3857	-2.0437	-3.3585	-3.4432	-5.5605	-3.9227	-2.3417	-4.7782	-2.963	-5.1457	-0.72728	-4.9952	-2.5777	-4.0723	-5.6318	-2.118	-4.5171	-5.0003	-4.7335	-6.0607	-0.85974	-4.6552	-3.5467	-4.6904	-0.024561	-1.6146	-1.1571	-1.2447	-2.4125	-5.3041	-3.0151	-1.636	-2.9154	-2.1325	-1.2068	-3.1348	-2.5954	-2.2642	-3.1372
-5.3309	-6.2254	-1.9143	-6.5222	-6.4139	-4.38	-0.50417	-3.919	-6.4593	-4.3832	-4.1716	-5.332	-2.9846	-3.8699	-4.5347	-6.1768	-7.5271	-1.7668	-3.5294	-1.5163	-3.6742	-3.8632	-3.1609	-3.5688	-6.9135	-5.9774	-3.0627	-6.0533	-3.2486	-3.7899	-7.3077	-5.7589	-0.21046	-1.0031	-2.046	-5.097	-1.5542	-2.6307	-6.6034	-0.74675	-5.8202	0.65479	-4.4866	-4.0105	-3.5439	-6.6276	-3.7134	-4.5008	-4.0569	-2.5911
5.1691	10.728	4.5603	4.9975	9.7372	6.3486	4.958	10.174	5.0924	8.877	8.1378	8.1287	7.4513	5.8421	6.8643	4.1282	5.461	7.1099	7.4448	7.437	7.2602	5.5728	6.3698	5.8823	5.81	8.1434	9.3476	8.7155	9.5486	4.5491	8.7527	6.3989	10.669	7.3645	5.67	8.116	10.479	2.9787	7.5254	1.871	5.1363	8.8894	7.5049	5.8769	10.168	5.08	5.0061	7.743	9.8532	6.391
0.19063	-2.7549	-0.008778	0.77627	2.2937	3.776	2.7534	1.1907	0.37226	4.0759	5.8074	2.1432	1.5132	1.801	2.6635	0.67375	5.8908	2.9795	-0.12576	3.8774	1.6126	3.9406	-0.51001	1.3271	1.8766	2.7271	2.3908	3.9147	2.4711	3.0921	4.4562	0.53429	4.8286	0.6591	-1.3507	1.3335	1.7716	1.5917	4.1906	3.3379	1.0355	-1.7321	1.6037	2.2398	3.9105	-2.2586	1.5983	0.62865	1.1313	1.2421
-5.4922	-5.0105	-3.6273	-4.0173	-4.9743	-4.1928	-5.9656	-2.1216	-2.355	-5.7237	-6.5251	-4.0267	-2.9546	-4.1292	-5.6496	-3.7227	-3.3337	-5.2412	-1.4515	-6.2085	-7.1553	-2.8232	-6.0904	-1.2698	-2.3147	-1.2911	-6.556	-3.2834	-2.5723	-0.36105	-1.5463	-6.5688	-5.9131	-3.7632	-5.9809	-11.088	-1.9776	-4.8749	-3.1318	-6.0704	-5.8887	-6.6331	-5.008	-3.0184	-4.3558	-3.3007	-5.6591	-5.704	-5.7694	-4.3413
-1.9468	-4.5101	-2.0906	-2.7601	-1.5268	-0.1684	-0.28831	-0.44581	0.40716	1.4896	-2.2951	-0.93275	-1.0052	-4.113	-2.198	0.14311	-1.7881	-2.763	-2.0038	-4.1771	-2.4225	-1.4579	-3.6075	-2.2964	-5.3276	-3.5383	-3.1685	0.28788	0.090939	-1.9476	-1.9963	-2.0361	-1.0803	-4.5932	-0.80299	-4.4936	-0.78011	-4.4466	-0.22407	-0.64117	-2.6625	0.36819	-1.254	-0.30446	-1.2043	-0.53165	-1.8454	-4.6539	-2.3518	-1.6468
-11.089	-10.085	-11.8	-12.927	-11.633	-12.114	-11.596	-11.821	-13.512	-12.113	-9.0452	-10.156	-11.386	-14.18	-11.972	-11.217	-10.943	-10.709	-9.7871	-11.174	-13.009	-9.4718	-12.341	-13.038	-10.507	-13.467	-15.728	-11.541	-12.261	-11.347	-14.505	-11.378	-10.462	-11.766	-11.271	-14.64	-9.7471	-12.147	-10.039	-13.236	-9.4752	-12.828	-12.952	-9.199	-11.817	-13.56	-11.365	-11.178	-11.602	-13.183
-3.2388	-1.2482	-2.3192	-4.1029	-0.67964	-0.34768	-3.2746	-4.7904	-1.1748	-1.5773	2.2871	-2.135	-3.648	-0.043706	-3.8285	-3.6244	-4.4298	-2.4471	-5.1967	-2.1915	-0.095215	-1.6499	-3.6862	-2.3872	-2.7933	-2.16	-4.014	-2.1882	-4.8664	-3.7378	-3.057	-1.8573	-1.3652	-3.8691	-3.3847	-1.1969	-3.2993	-1.1663	-3.7836	-1.5201	-1.4148	-1.6484	-0.82698	0.3981	-5.097	-2.1522	-1.6175	-3.283	-3.8181	-1.6978
0.7661	-3.0515	-0.77812	-0.34242	-4.1429	-3.3638	-2.9726	-2.5509	-4.2493	-2.0361	-1.3951	-4.1997	-3.9548	-1.8822	-2.233	-2.8734	-4.4354	-1.3648	-5.8343	-1.4832	-2.7201	-1.4473	-3.7421	-4.2076	-0.79863	-2.6148	-2.7012	-5.293	-2.5001	-2.7804	-3.0838	-1.2784	-2.3258	-0.18947	-3.169	1.0638	-1.1896	-4.058	-4.8379	-6.0689	-3.2888	-2.3822	-3.0978	-3.7132	2.9412	-1.5224	-3.7009	-2.7851	-3.384	0.34118
-9.4386	-7.1798	-12.008	-10.93	-12.414	-7.8018	-10.293	-10.625	-10.569	-8.6353	-9.3765	-10.52	-10.965	-10.214	-9.2035	-6.8073	-7.7802	-7.2451	-6.3738	-9.707	-8.4735	-9.8904	-13.312	-7.2146	-10.195	-11.932	-9.7183	-12.451	-11.457	-10.138	-11.32	-10.27	-9.0777	-12.178	-8.0315	-9.4993	-6.4261	-9.4278	-9.8035	-8.072	-9.4865	-6.3674	-7.9573	-11.99	-10.271	-13.545	-8.2031	-9.8969	-10.711	-8.3559
-12.136	-11.338	-9.9273	-13.863	-12.597	-12.485	-14.138	-7.5349	-12.4	-10.127	-12.14	-12.472	-10.872	-13.526	-10.452	-11.094	-10.72	-10.159	-11.161	-9.468	-13.302	-9.8457	-12.385	-10.582	-8.1986	-10.933	-10.966	-10.865	-11.911	-9.0774	-13.563	-11.938	-13.255	-10.12	-9.3931	-11.987	-14.521	-10.683	-15.974	-11.523	-8.2719	-12.611	-14.674	-10.983	-12.759	-10.322	-11.412	-10.635	-10.703	-13.073
-9.7852	-12.269	-8.4706	-8.2598	-8.6591	-9.6017	-10.118	-9.435	-10.605	-11.886	-9.0278	-10.763	-13.591	-9.4937	-11.352	-9.6332	-12.379	-9.9186	-6.562	-12.784	-10.961	-9.8956	-9.3288	-9.135	-6.8157	-10.954	-9.924	-8.9112	-8.3421	-10.7	-10.156	-10.02	-12.379	-7.1789	-12.666	-9.6128	-12.017	-10.987	-10.156	-11.564	-6.4748	-11.745	-11.161	-8.5249	-9.288	-8.1344	-9.2998	-13.14	-11.046	-13.013
-7.5811	0.31375	-5.0134	-2.2929	-3.6162	-2.1355	-2.2751	-2.2264	-2.0234	-4.4888	-3.3692	-1.0616	-2.8331	-3.5944	-4.0996	-3.4362	-2.6116	-3.9955	-3.2456	-3.9969	-3.5792	-2.6482	-1.9326	-4.4721	-3.9002	-0.8646	3.1283	0.56909	-5.8145	-2.9115	-6.439	-6.7907	-5.0532	-2.9939	-1.1093	-3.4168	-4.1653	-5.8366	-5.4013	-3.3554	-5.127	-4.0147	-1.0274	-1.9955	-4.6444	-1.2362	-1.5092	-3.2362	-1.4201	-4.1078
-3.282	-0.98361	-2.072	-1.2317	-1.0942	-2.1136	-1.6645	-3.0878	-0.38511	-1.5694	-1.9027	-1.7943	-2.796	-3.1119	-3.6075	-3.9799	-2.6675	-2.9177	-1.4401	-2.1306	-2.5925	-2.3293	-0.86632	-2.331	-3.9497	-4.2095	-3.492	-1.4242	-2.7311	-4.2998	-1.1498	-2.6112	-4.1747	2.1448	-4.3521	-0.14015	-4.5422	-3.3067	-1.5125	-7.2672	-4.4434	-4.9752	-2.408	-2.048	-3.6615	-3.4831	-3.9172	-3.8833	-2.0352	-0.62912
8.6023	8.7844	9.7524	7.5375	9.9382	10.78	10.142	8.0255	7.7689	8.48	9.1752	9.9974	6.8833	11.408	7.2169	10.029	8.583	7.0571	6.7992	7.593	8.8066	8.2354	10.935	10.285	8.9801	10.777	9.4631	7.8657	8.2323	5.7886	8.238	7.4039	9.2675	7.4146	8.1046	9.1268	8.3735	7.5357	8.1539	8.423	11.152	7.1786	7.4143	11.308	8.589	8.3361	7.8179	12.181	11.724	7.0628
-12.554	-10.305	-12.894	-12.142	-12.12	-12.316	-12.963	-15.037	-12.2	-12.702	-9.9935	-14.646	-12.385	-12.536	-10.296	-15.419	-10.305	-14.592	-15.793	-12.592	-11.569	-11.614	-11.863	-16.113	-13.613	-12.447	-13.784	-14.501	-12.734	-12.258	-13.039	-13.527	-14.542	-13.737	-13.07	-10.242	-14.062	-14.995	-10.128	-14.391	-12.694	-10.783	-14.978	-13.565	-11.271	-12.104	-13.46	-12.964	-11.947	-8.466
-15.143	-12.939	-11.781	-14.683	-12.554	-14.945	-15.649	-14.651	-17.302	-13.616	-14.111	-13.788	-13.534	-12.993	-13.19	-13.542	-14.288	-15.73	-17.689	-13.245	-13.647	-14.205	-13.907	-17.725	-15.596	-13	-20.183	-16.611	-13.637	-13.242	-16.733	-14.203	-15.136	-14.443	-15.534	-14.944	-11.59	-14.083	-16.414	-15.096	-12.646	-15.368	-14.216	-15.452	-12.18	-14.338	-12.603	-14.267	-14.611	-11.897
-9.2028	-10.887	-13.227	-12.366	-11.603	-8.3076	-9.6121	-11.868	-10.265	-10.141	-10.473	-9.9245	-11.634	-13.713	-12.419	-16.667	-13.817	-11.507	-7.93	-12.945	-7.8519	-9.9863	-12.913	-10.939	-7.8761	-10.763	-12.28	-11.413	-10.487	-11.76	-12.143	-12.26	-10.981	-11.807	-14.012	-10.62	-10.079	-10.692	-8.3601	-10.439	-13.728	-10.647	-11.926	-12.679	-8.9763	-8.2323	-10.408	-11.905	-9.0699	-12.201
-2.1821	-2.8075	-0.95717	-4.4823	-2.9005	-3.3247	-2.2453	-4.2755	-4.1545	-6.0986	-3.47	-4.6886	-3.1498	-6.7262	-6.0015	-3.373	-5.0339	-5.2631	-3.3733	-7.2444	-4.1056	-2.8787	-2.8283	-3.5575	0.7231	-3.9128	-3.8144	-5.8557	-3.8021	-3.808	-2.8575	-4.3465	-3.5491	-3.9067	-2.373	-5.5149	-5.5756	-4.4626	-5.3691	-3.9261	-1.2529	-5.2532	-4.4401	-4.2117	-4.3505	-4.7585	-3.9697	-6.3455	-6.8577	-0.70286
3.7779	2.5364	1.4021	1.3279	3.0865	2.408	3.1816	3.9621	2.6633	3.7206	1.9689	3.1245	4.6238	1.2232	-0.75428	2.4784	5.0944	3.3235	-1.8479	1.9798	0.017861	4.9863	1.8021	3.6096	1.8498	1.4404	2.9646	1.2706	5.7857	-0.44303	-0.029855	4.2073	1.582	4.0842	1.2124	0.81294	2.6439	3.9387	3.7419	3.5099	0.8608	0.57956	1.9477	2.1243	2.3859	5.9619	0.27492	3.7885	0.32373	4.6482
-5.5578	-3.528	-1.1348	-0.82349	-1.6132	-2.9443	-3.8936	-5.6051	-1.1442	-2.7631	-2.626	-1.2346	-2.769	-1.8252	-4.7122	-5.7959	-4.4249	-5.1873	-3.4293	-1.2331	-1.8775	1.2715	-4.3151	-2.2839	-6.1127	-1.8788	-6.0656	-3.2278	-2.8731	-5.0209	-2.2789	-4.1367	-2.5629	-0.64042	-3.7327	-1.3266	-2.9591	-2.6037	-2.9665	-4.0012	-1.341	-1.5489	-1.7429	-1.2874	-2.5061	-3.3121	-4.9654	-2.6216	-3.6937	-3.4929
-5.6623	-3.1591	-2.108	-3.0273	-3.2582	-1.7122	-3.9565	-2.879	-2.5237	-3.4047	-3.0551	-3.7028	-4.7317	-2.0931	-4.4361	-0.1552	-4.288	-3.1112	-4.6964	-1.4576	-0.25641	-6.995	-2.1387	-3.4327	-5.503	-2.1321	-4.4942	-5.0613	-3.9141	-3.9614	-4.0463	-0.69683	-5.8559	-5.633	-2.4248	-4.5703	-1.9914	-6.327	-0.87265	-4.0297	-2.2783	-3.6945	-2.1464	-6.0249	-4.2707	-2.1513	-2.3433	-1.5454	-3.2664	-2.0176
-1.7172	3.5994	-2.2434	-1.6009	0.87853	-2.271	-0.15756	-2.4258	1.3941	-0.72089	1.8494	0.47263	-0.80451	-0.03812	0.9552	-0.32084	-1.1566	-0.25629	3.587	4.8828	2.1984	1.8941	-0.49047	1.3651	0.31792	-0.48808	-0.89036	-0.84311	-1.6211	-0.80306	1.9992	3.0153	-0.87062	-0.61027	1.0553	-2.6578	-1.2613	1.1792	-1.3025	0.24464	-0.59681	-1.5799	3.3331	1.2041	0.97008	3.1416	-2.3891	-1.2715	3.4842	0.91228
-2.0089	0.4167	-0.75682	-0.29821	-2.3826	0.32838	1.7865	-0.91105	1.4059	-0.57708	-3.4958	0.61441	-1.486	-0.21413	0.16287	2.0613	0.71103	-0.42317	-0.81212	-0.93165	-1.2065	0.22331	0.99641	-0.76143	-0.41412	-1.6622	-1.0316	-2.3475	0.99042	-0.94823	-2.5906	-2.1687	2.4234	0.66695	2.1096	1.2605	1.5314	0.85819	-1.0172	-2.4852	1.5261	-1.7735	-0.198	-4.3953	1.6842	-1.9145	-2.5473	-0.94994	-0.85639	-1.1622
-2.2985	-4.1409	-2.4898	-1.1253	-4.5596	-2.1094	-4.9043	-1.3147	-1.4153	-4.1587	-0.45848	-3.1636	-2.0208	-4.3509	-0.97989	-3.472	-5.7035	-3.4732	-1.2328	-2.504	-2.3207	2.1504	-1.0033	-2.084	-0.66541	-4.6263	-2.383	-1.9945	-5.3364	-2.5527	-4.5895	-6.329	-4.2527	-1.1714	-2.0764	-3.9949	-3.7504	-3.1573	-0.088834	-1.7978	-4.4411	-1.5189	-3.1612	-3.0957	0.071679	-4.0769	-1.9664	0.33358	-5.463	-6.3235
-3.1324	-0.79852	2.1808	0.6005	-0.84936	0.50527	-0.49911	-3.1902	-1.0389	1.8053	-2.802	2.7597	0.62253	1.3162	-1.2481	3.0856	-0.93425	0.14085	1.0832	-1.129	1.6371	-0.88185	-0.54782	-2.1815	2.1509	1.2108	0.84872	-1.7172	1.1576	-1.4388	-1.0294	0.87077	1.3553	0.59415	1.2802	-0.52333	-1.6747	1.6363	1.3001	1.3845	-2.5692	-0.0024868	1.3506	-0.87938	-3.2409	-0.83194	0.66489	-0.047501	0.7136	-0.94662
-8.9729	-11.662	-7.7509	-12.904	-13.279	-10.771	-10.762	-14.455	-10.767	-12.339	-12.73	-11.086	-12.187	-13.294	-8.4916	-10.634	-14.214	-10.718	-9.8985	-11.897	-10.543	-11.807	-11.467	-10.79	-13.953	-11.192	-14.134	-11.57	-10.255	-10.237	-10.611	-12.765	-9.3274	-11.459	-11.76	-10.95	-10.744	-11.261	-11.357	-13.201	-10.615	-11.81	-12.017	-12.5	-11.055	-14.224	-9.8063	-12.714	-10.97	-11.892
-3.7332	-1.7955	-4.9543	-0.88691	-3.4475	-3.8403	-1.9909	-0.92972	-4.0383	-0.58365	-1.6219	-0.45989	-7.5434	-1.5794	-5.0119	-2.1947	-0.48186	-5.1559	-1.4989	-5.3224	-2.714	-0.039841	-4.5495	-0.30944	-0.71684	-5.5208	-5.052	-5.0283	-3.7532	-3.7896	0.22438	-2.4152	-3.3872	-3.9038	-3.5126	-0.66499	-3.7985	0.31888	-4.6369	-4.7957	-5.5609	-2.5659	-2.353	-5.0292	-2.5473	-4.2916	0.21003	-1.312	-2.1378	-6.4387
-1.8711	-3.6532	-3.2578	-2.8606	-4.7968	-5.3211	-4.187	-0.84008	-6.0727	-2.8043	-3.7517	-6.1464	-6.0207	-2.3166	-2.0934	-1.449	-2.4936	0.56903	-2.7277	-1.1471	-4.8903	-4.7544	-0.61334	0.46425	-7.5217	-5.1308	-1.2559	-0.97967	-3.4657	-4.6675	-0.97705	-4.6857	-1.2179	-0.70919	-4.0988	-3.5641	-2.6329	-2.1949	-0.14309	-4.1329	-2.75	0.59144	-3.5385	-3.1842	-4.645	-5.6825	-2.1677	0.92997	-3.7981	-5.3193
9.6058	4.5195	4.4109	5.88	6.7159	7.2843	6.7603	5.6741	2.1335	6.9147	7.1212	7.4292	5.0626	5.8231	5.1451	5.6725	12.269	6.7785	8.5602	9.9029	8.2334	3.9994	6.897	5.9536	6.2078	8.986	8.4416	7.0684	9.223	4.7065	9.7844	7.2382	5.4634	6.7199	5.9041	3.7529	7.8107	8.6214	8.1323	7.7008	8.8275	5.0863	9.1192	10.488	6.4606	5.5222	7.1903	7.7771	7.7011	11.383
-2.2437	-0.51966	-2.6153	2.8673	3.3427	1.2995	0.71827	0.46265	-0.96366	2.0913	1.2231	2.3643	-0.65273	-1.7156	-3.6119	-1.6588	2.1659	1.4171	0.8233	0.012547	-1.601	0.042301	1.6894	-0.80324	0.33271	-0.37831	1.4284	1.3832	-2.6014	0.76478	-0.10319	1.9157	-1.3361	2.8171	0.593	0.48328	0.3223	1.0502	1.7444	0.25605	2.5573	0.14742	2.2027	1.1259	-1.818	0.93046	0.6445	-0.68592	-0.97815	1.278
-2.4561	-2.8113	-1.413	-4.3479	-3.5358	-1.8474	-0.43377	-1.7751	-0.73195	-4.1187	-5.2888	-2.5115	-4.6048	-1.6451	-4.1472	-1.5098	-4.7275	-2.8073	-1.0923	1.2131	-1.7892	-1.9351	-2.4434	-4.0403	-1.0425	0.97346	-2.6871	-0.11929	-5.3412	-3.4551	-3.5914	-2.4445	-2.651	-1.8919	-2.4754	-5.8594	-0.80567	-3.4219	-0.43781	-4.1415	-2.7174	-4.6291	-1.7218	0.98773	-4.4333	-1.8953	0.50265	-1.184	-2.6552	-2.8456
-2.6694	-1.6752	-5.3889	-3.9052	-2.8779	-3.137	-4.2714	-5.2596	-3.4048	-4.3784	-3.1573	-5.1128	-3.9131	-2.3322	0.060475	-3.4443	-3.5182	-2.0994	-1.164	-5.2213	-1.9493	-0.93074	-3.7014	-5.0639	-4.4467	-2.2225	-2.5283	-5.0139	-2.6146	-3.6823	-4.625	-4.1463	-2.1671	-3.8484	-4.3719	-0.38719	-5.8951	-1.7284	-4.4506	-4.1874	-3.1847	-5.5273	-4.5325	-3.4917	-2.0717	-6.227	-0.27727	-4.7662	-3.0701	-5.3611
8.3393	10.487	8.7068	10.961	10.059	10.282	12.185	8.0052	7.9594	9.7899	7.478	11.665	11.47	9.5647	13.257	6.9084	10.17	8.3663	10.581	13.961	12.609	6.1502	9.2433	9.2413	10.116	9.5715	9.4026	9.2931	13.17	9.18	9.9455	9.4587	9.6979	5.2672	11.575	8.8415	9.8594	9.8357	6.9315	11.57	8.7373	9.0372	8.6467	10.767	8.6758	10.604	11.946	8.0913	11.648	11.609
-9.7237	-7.5898	-6.7763	-9.896	-10.259	-8.1877	-7.3054	-14.21	-8.4387	-8.6875	-9.129	-8.7311	-10.484	-8.7045	-7.3661	-9.6957	-10.278	-6.2327	-10.163	-5.5929	-7.1091	-10.974	-11.277	-6.5512	-10.508	-4.8261	-9.108	-8.5796	-8.1637	-9.4551	-10.382	-10.436	-13.001	-10.886	-9.6712	-10.375	-8.5292	-7.2044	-10.613	-8.1079	-9.2305	-10.814	-10.23	-8.3105	-8.2272	-8.8356	-8.8057	-9.8973	-9.3473	-9.7944
0.15722	6.2327	3.6641	2.8426	6.0444	1.4691	4.6381	4.4435	3.665	5.34	1.6994	3.7996	4.5143	3.974	6.7457	3.4415	5.3962	4.3703	5.4047	6.6748	2.2469	3.6834	3.9244	6.0005	5.9649	4.6128	4.403	3.0928	2.974	2.4279	5.8876	0.76721	2.2849	2.8155	5.3486	4.7019	3.4511	4.3014	2.3065	4.964	3.7659	-0.7066	5.2135	2.9908	5.6084	8.0689	4.9218	5.1377	2.1562	3.4459
-0.35775	-1.2888	1.0217	-4.1562	1.9001	0.51763	-1.4092	-1.9327	0.25268	-3.5337	2.9523	-1.8807	0.45528	1.9134	-1.6	-2.6521	-2.9235	-1.001	0.61915	0.21947	-3.5284	-1.5696	-4.2077	0.51093	0.0308	-0.7194	-2.2642	-1.9145	0.44306	-1.7437	-3.0362	-1.2593	-4.705	-2.341	-0.35004	1.0886	1.4498	-0.63055	-2.4101	-0.90048	-2.4974	-6.1054	0.59314	-2.909	-2.7837	0.039079	-1.3382	-2.3505	-2.3493	-1.6664
-3.1352	-3.6207	-7.5988	-6.1967	-4.0732	-1.6635	-2.9831	-4.3163	-7.4	-3.3179	-5.374	-6.2278	-5.2797	-7.5539	-2.3902	-6.8735	-0.38823	-7.4039	-3.4676	-4.7571	-9.7701	-6.4754	-4.1465	-8.8404	-1.1289	0.1739	-4.9795	-3.291	-4.1307	-3.9902	-4.03	-4.8228	-6.5081	-4.0496	-4.1677	-3.8087	-2.9653	-4.0922	-4.1443	-6.8605	-4.3274	-5.0933	-4.5369	-6.5463	-2.9738	-3.1862	-5.4477	-1.8707	-7.075	-4.3349
-20.575	-21.867	-19.786	-22.308	-23.208	-21.644	-19.541	-19.249	-22.573	-19.11	-18.739	-19.827	-19.126	-23.113	-22.095	-18.002	-17.945	-20.022	-23.187	-19.869	-20.952	-19.565	-17.812	-21.955	-18.608	-20.757	-20.562	-21.829	-20.506	-22.53	-18.89	-19.294	-18.172	-22.283	-19.042	-21.364	-18.455	-18.544	-18.453	-18.576	-24.511	-19.459	-20.177	-18.982	-19.473	-19.049	-20.753	-21.532	-21.905	-19.292
-1.8219	1.006	-1.9462	0.63107	-2.868	-1.4576	1.9423	2.2235	-1.3983	-1.5397	-2.2	-2.2169	-1.5789	0.060521	-0.64142	0.66751	0.94639	-1.3782	-3.9709	-3.5752	-3.2073	-1.9791	-1.6261	0.57721	-2.2412	-3.5206	-0.94339	-1.3331	-3.9981	-2.4227	-2.4382	2.3584	-0.35051	-1.8858	-1.7663	-2.9524	-0.92574	-0.48732	-1.7861	-0.71933	0.96179	-2.2472	-2.6628	-5.7438	-3.4179	-2.0891	0.06472	-2.0948	-2.3291	-1.8552
5.6441	5.4119	2.1149	3.5045	1.5576	3.9985	0.65162	0.91553	1.1427	4.171	3.5717	0.81502	2.4943	2.3882	0.30301	1.2152	4.4708	-0.10747	0.66515	3.2191	4.4812	3.5327	1.945	0.50521	2.8112	1.5088	2.4507	0.34609	3.2687	1.0892	2.4445	-0.88064	0.05391	1.7624	4.5864	6.1107	1.9791	1.5847	1.0824	7.2472	2.1972	1.7879	2.4435	4.0262	1.356	1.4721	3.8589	2.7125	-1.5626	3.6028
-14.008	-9.8842	-11.815	-8.0907	-12.653	-12.236	-8.3886	-10.196	-11.106	-13.051	-9.8259	-11.141	-9.9797	-13.902	-14.038	-11.569	-7.7066	-11.84	-9.1157	-12.787	-6.0913	-12.28	-10.984	-11.675	-13.389	-10.227	-11.336	-11.088	-10.638	-9.2485	-13.181	-10.465	-12.719	-10.936	-14.258	-10.67	-13.03	-8.9203	-10.368	-12.883	-11.954	-9.3712	-10.976	-11.541	-12.82	-9.4234	-10.844	-10.813	-10.637	-13.627
-23.168	-24.038	-16.485	-21.677	-19.302	-20.871	-17.064	-21.947	-17.373	-18.463	-20.753	-18.635	-22.137	-22.07	-23.708	-19.832	-20.589	-19.706	-22.237	-20.958	-21.822	-21.01	-21.025	-20.083	-20.515	-16.198	-23.24	-22.543	-19.26	-21.618	-18.687	-22.016	-17.558	-18.956	-17.864	-17.341	-24.181	-15.88	-19.941	-18.518	-17.63	-23.252	-22.456	-20.249	-20.063	-22.595	-20.456	-18.231	-24.784	-20.346
-2.8912	3.2309	-1.5412	-2.3529	-5.0995	-2.9919	-1.1718	-2.2527	-1.4087	-3.8675	-3.7071	-2.4531	-1.9066	-0.37461	-5.3369	-2.4941	-3.3745	-1.5149	-4.8646	-3.2201	-5.8198	-3.4216	-4.2461	-3.6636	-3.5749	-5.2122	0.17634	-1.0448	-2.4096	-1.2477	-3.7961	-1.4083	-2.5688	-0.2503	-3.2054	-2.8935	-3.0215	-5.0109	-0.47441	-4.8031	-0.76735	-1.3903	-3.7855	-3.1197	-2.3514	-2.9849	0.67153	-4.2149	-1.6339	-4.4371
0.61725	4.0648	2.0496	4.3847	4.4019	2.4494	1.8968	0.41263	3.6632	1.3792	3.1326	2.4403	2.3438	1.2017	3.6026	1.596	4.0406	6.0305	2.9517	2.5441	0.93677	1.1671	3.7797	4.7643	4.4861	4.3275	3.3068	4.6998	3.0411	0.21844	2.2789	1.9292	2.9062	0.89246	4.0301	0.62283	2.2642	1.7437	1.1161	-0.75374	4.0169	-1.3774	2.3462	4.2086	3.996	1.9556	2.4706	1.8482	2.8999	4.1962
-2.502	-4.2663	-4.5482	-0.40494	-3.3318	-2.3962	-3.6087	-2.273	-4.0625	-1.5318	-2.5453	-5.822	-3.485	-1.7173	-1.0185	-1.6974	-4.1478	0.48793	0.78162	-4.4226	-3.2173	-4.1995	-4.3164	2.9906	-1.8157	-3.1937	-2.6074	-2.5435	-3.9716	-2.8689	-2.0843	-2.7108	-0.91475	0.70604	-2.0777	-0.60349	-0.61984	-3.0027	-2.7348	-8.7953	-2.1573	-1.8193	-0.59588	-1.6008	-2.021	-5.3828	-3.0949	-2.1122	-3.2034	-0.38686
-3.4937	-2.8541	-1.9443	-5.2924	-5.6324	-5.1028	-4.4671	-3.6886	-6.713	-5.0493	-5.1454	-4.3932	-2.583	-3.2292	-1.8968	-6.7378	-4.7976	-2.475	-5.0536	-1.5926	-1.1101	-4.9239	-5.799	-3.2154	-2.7287	-7.2825	-5.7695	-5.1759	-3.1642	-3.6323	-6.7918	-6.4571	-3.5203	-0.99513	-4.1417	-4.3645	-3.5257	-6.1549	-2.4184	-4.0508	-4.6086	-3.4569	-3.2129	-5.7271	-3.7099	-4.8151	-0.32479	-2.5092	-3.3528	-3.3547
-7.7796	-11.243	-11.14	-9.9148	-11.227	-11.291	-9.736	-10.313	-9.8423	-11.111	-13.137	-10.254	-12.727	-12.048	-9.3997	-11.878	-9.9591	-12.216	-9.3462	-12.677	-9.9972	-11.145	-8.447	-11.293	-12.583	-12.324	-11.68	-10.015	-14.006	-10.819	-13.178	-12.151	-9.6244	-12.505	-11.952	-8.4067	-9.8242	-12.442	-9.8489	-14.424	-14.498	-10.496	-12.58	-11.954	-8.3318	-11.78	-12.277	-9.6132	-13.033	-14.332
-2.2274	-2.0658	-3.3109	-4.3403	-2.6863	-3.2288	-2.5828	-1.9703	-1.5468	-3.6051	-1.2105	-1.7197	-1.2947	-1.8764	2.5809	-3.7838	-3.0513	-1.4446	-0.032975	-1.4295	-1.8878	0.6711	2.0651	2.2057	1.5985	0.88553	-2.0433	0.36179	-1.0178	-3.0512	-6.263	-1.0551	-0.46019	-0.30737	-0.49378	1.1181	-1.8975	3.4134	-2.1251	2.8743	-3.0966	1.1978	-4.5493	-2.4291	-3.5981	-4.3331	-1.6544	-2.8096	-0.12332	-1.8939
-6.8782	-3.0584	-4.6026	-1.6017	-4.2988	-0.81235	-6.6098	-4.694	-5.0483	-5.9741	-0.286	-3.6553	-3.6327	-1.9335	-7.6629	-4.8373	-3.2895	-4.145	-1.1593	-5.3861	-4.6763	-4.1638	-5.6214	-4.9233	-1.514	-5.257	-2.2354	-0.15196	-7.9165	-4.426	-2.2375	-5.2868	-5.6079	-5.1768	-2.1237	-2.1175	-5.2776	-1.9644	-3.7643	-2.601	-4.5332	-2.3371	-3.7391	-4.0718	-2.8344	-2.0385	-3.835	-3.7121	-1.3329	-0.41328
7.7047	9.2333	8.8687	5.185	6.6428	7.8321	8.2346	7.8538	7.9832	11.753	8.6974	5.0425	9.7693	7.8364	6.4308	8.9895	9.4442	8.7546	5.7876	6.2	5.8019	9.9275	9.991	6.7477	9.6123	9.2467	7.8262	9.4266	5.9643	7.004	7.3253	7.8401	12.05	10.012	10.66	8.8686	7.2122	5.6646	7.4274	5.8871	6.6902	7.6079	8.6638	9.1291	8.3498	10.494	9.9308	5.497	9.2047	9.5236
0.20293	-4.0295	1.6711	-0.25535	1.1642	3.7173	-2.7166	0.85198	-1.5514	1.928	-1.0909	-0.089915	-0.60433	2.086	-1.1033	-2.4059	0.42717	3.4001	1.2222	0.23702	-0.95085	2.0461	-0.93153	0.24811	3.2077	2.0778	0.98891	-1.849	2.6601	-2.202	1.5382	-1.0879	1.8661	0.85486	0.34191	0.69736	0.70159	-0.36474	-2.0673	3.3107	-1.0948	-1.0207	-2.2453	-0.10994	1.0298	-2.5653	0.32622	1.296	-0.67794	-0.10504
-17.828	-15.653	-13.637	-14.713	-15.085	-16.668	-14.506	-14.302	-12.021	-16.581	-15.564	-17.474	-13.038	-15.44	-12.441	-16.587	-13.945	-17.598	-17.593	-13.138	-15.861	-14.73	-13.384	-15.697	-10.791	-17.038	-16.482	-10.833	-17.819	-13.283	-18.735	-14.374	-14.363	-13.101	-15.367	-11.317	-12.108	-14.799	-15.123	-15.3	-14.583	-12.732	-13.831	-16.476	-15.296	-14.72	-13.251	-15.107	-14.772	-15.588
-11.451	-11.081	-12.458	-8.7255	-12.213	-12.162	-9.4156	-10.975	-13.558	-10.437	-12.954	-11.928	-13.512	-11.449	-10.473	-11.634	-11.915	-11.84	-11.695	-8.6211	-12.973	-14.67	-13.19	-13.876	-11.427	-11.176	-10.949	-13.36	-12.632	-11.222	-12.522	-10.727	-11.946	-13.352	-12.597	-12.901	-10.964	-13.993	-9.4665	-10.664	-9.0801	-12.528	-11.472	-13.023	-11.652	-16.743	-11.347	-10.834	-14.756	-9.8168
-2.4667	0.55452	-1.8339	1.6666	-2.9935	-1.3761	0.81297	-3.6123	-0.7901	-2.341	-0.033061	-3.139	-2.3408	0.76353	-0.56329	-1.6652	-1.3762	-2.2765	-0.53001	-1.8689	-1.5651	-3.3604	-1.0473	-1.0864	-1.4964	1.3187	-0.82811	-2.6192	-1.4338	-0.36841	0.97784	-0.19026	-3.7281	0.16788	-0.20732	-0.3229	-4.4772	0.40898	-3.2319	-2.5854	0.59321	-1.7698	0.64721	-1.5852	-0.70168	-4.8261	-1.3025	-1.3733	-0.13281	-1.041
-1.1326	-1.7754	-1.9356	-2.3213	-2.8382	-5.0287	-5.4538	-4.5709	-1.5534	-0.22602	-2.2755	-4.7812	-3.9147	-3.5508	-1.4207	-1.5233	-3.9126	-1.6757	-3.9719	-5.0867	-2.4207	-3.9867	-3.222	-3.4982	-1.0397	-5.4781	-1.2034	-7.3293	0.67881	3.2687	-3.3528	-3.0855	-6.4113	-2.7674	-1.6161	-5.2543	-2.4567	-3.533	-0.2913	-1.6647	0.048247	-3.3465	-3.9941	-2.2822	-5.4534	-3.542	-2.9143	-3.9531	-4.012	-1.9102
-0.96482	1.7009	1.7559	0.059613	0.89983	-1.427	2.1445	-0.80279	4.1775	-0.44673	2.432	1.4269	1.7157	3.3524	3.4571	3.0553	-2.7637	-0.78438	-0.7259	2.7748	2.3748	1.0702	0.65896	2.0151	0.95414	-1.5097	0.4872	-2.1668	-0.84786	-1.3946	0.15065	-2.7028	-0.8097	-0.97064	-0.76629	3.2897	0.69894	3.2987	2.1506	-0.75333	-0.17695	0.082699	-0.33911	-0.19232	2.816	-3.2066	-0.37985	1.9908	0.69262	3.5421
-10.093	-10.934	-8.3875	-7.7269	-11.174	-11.349	-9.9124	-9.6029	-10.847	-12.187	-8.8157	-8.292	-10.463	-9.0571	-11.836	-7.0093	-13.246	-10.43	-9.2645	-10.106	-9.3179	-9.1728	-8.5179	-9.0603	-10.088	-8.9209	-11.658	-9.336	-10.532	-8.4435	-13.021	-5.5593	-9.9246	-12.94	-7.4843	-10.73	-9.5639	-10.777	-12.428	-9.7544	-9.0113	-8.8675	-9.7347	-6.1881	-5.0321	-11.569	-11.63	-9.9911	-4.6184	-7.3227
-2.5275	-1.853	-3.1693	-0.68615	-3.4605	-0.91753	-6.0964	-4.0444	-2.501	-2.8167	-5.3655	-2.8372	-3.0077	-2.7454	-2.8435	-2.4549	-4.4217	-3.2146	-5.6262	-2.6173	-2.3965	-4.4772	-5.5177	-3.4816	-4.3273	-4.0552	-1.9271	-2.2277	-4.0575	-2.3753	-2.7377	-4.5502	-0.012252	-1.2197	-1.641	-1.679	-4.6657	-5.5206	-3.5613	-3.6011	-3.5763	-4.3226	-3.1606	-2.0628	-3.2793	-2.3732	-4.0233	-4.7162	-0.34604	-2.0409
-1.2297	2.0546	1.0404	-0.00089555	-0.01895	-3.724	-2.7431	-0.074332	1.0474	-2.1798	-1.691	-0.90289	1.3229	-2.1427	-1.9165	2.2547	1.5404	-0.43107	-2.3032	1.4648	-2.6229	-4.2509	0.17812	-2.3253	-0.01639	0.31317	2.1867	-4.0002	1.2887	3.2925	0.951	0.21626	1.8743	1.4943	0.61549	-0.66818	1.8679	0.80953	-2.5705	-0.62334	1.511	-3.1492	-0.43337	4.8256	1.7138	-2.2124	-1.4593	0.5918	0.16669	2.0787
4.7745	4.9423	3.3143	2.9115	1.648	4.4224	3.5467	4.0862	3.3551	1.7425	3.3507	-0.029882	3.2984	2.4727	2.5049	5.9657	3.3989	2.2011	4.6178	1.2212	1.7482	2.1512	-1.6988	2.192	-0.54469	0.36112	5.419	4.1936	0.40431	3.9252	0.6264	3.8012	2.2494	1.8503	2.9779	-0.42173	4.9463	2.0277	5.11	2.327	3.7951	2.3717	-1.1383	2.6453	2.9537	1.2804	4.8354	1.1274	4.3539	3.443
-3.9429	-3.4177	-4.7277	-4.7921	-3.4141	-4.2618	-6.9012	-8.2333	-5.965	-2.2209	-1.837	-3.6425	-6.8381	-5.5209	-7.6534	-4.6565	-6.0122	-6.1527	-7.2309	-6.0586	-5.8384	-5.2639	-5.9022	-5.7671	-6.8453	-6.7769	-8.1823	-2.8869	-6.2543	-3.6506	-3.7407	-6.9054	-5.4232	-3.3802	-7.5184	-6.6611	-5.1497	-7.5909	-6.9381	-8.2763	-6.8593	-6.8147	-5.4762	-3.0652	-6.4593	-8.6263	-5.7085	-5.7157	-8.0849	-2.6484
-4.2187	-7.2954	-4.3782	-6.9133	-5.0529	-2.9273	-5.1826	-4.3022	-5.2626	-6.3551	-6.6986	-4.9019	-5.7949	-6.4769	-7.3933	-6.4648	-7.4168	-5.3605	-4.5526	-6.4934	-5.6276	-7.8799	-5.5471	-1.5967	-6.7644	-6.623	-3.5391	-4.3394	-3.1482	-7.4871	-5.9509	-6.0065	-3.7771	-6.8413	-4.9257	-7.9241	-7.4272	-3.7622	-7.016	-5.4783	-2.7058	-1.3729	-5.1131	-4.0946	-9.2534	-3.7224	-8.8269	-6.5957	-7.5604	-3.7982
-21.98	-25.992	-21.735	-21.755	-21.907	-19.913	-17.908	-23.762	-22.289	-25.16	-23.232	-25.566	-22.64	-24.705	-22.668	-23.238	-23.191	-21.132	-21.308	-24.837	-22.077	-22.47	-24.147	-19.601	-21.937	-23.005	-20.775	-22.283	-23.683	-20.593	-22.958	-24.575	-20.945	-21.875	-20.262	-19.85	-21.882	-20.816	-20.853	-23.692	-23.975	-22.096	-20.848	-19.817	-22.068	-17.934	-20.033	-22.507	-24.441	-22.256
-16.421	-15.941	-15.63	-18.582	-13.372	-14.218	-13.72	-14.84	-13.426	-15.088	-13.728	-14.649	-12.444	-13.641	-16.097	-17.282	-12.798	-13.228	-15.412	-17.741	-12.46	-15.164	-16.598	-10.84	-13.359	-16.634	-14.639	-13.84	-14.618	-15.889	-13.601	-14.93	-14.704	-15.935	-12.902	-13.138	-15.415	-14.596	-14.228	-14.788	-13.944	-12.498	-17.745	-14.166	-13.63	-15.181	-12.786	-14.007	-16.87	-13.19
7.2389	9.2949	8.6883	7.9594	13.214	8.8702	9.1205	9.5704	6.7638	10.524	7.597	7.5288	10.388	8.1644	9.2862	10.499	6.9585	9.5159	11.156	5.4567	7.4534	8.2169	7.8583	6.4544	6.8196	7.6558	7.4417	7.6438	8.8351	8.7866	8.0063	9.1695	10.5	7.4932	7.881	11.431	11.058	10.194	7.2539	11.376	10.195	9.6523	9.9005	8.6878	7.3614	8.4799	10.12	8.2984	6.5705	9.9422
9.8078	7.7041	6.783	9.6714	6.9981	6.9809	9.8472	7.0544	9.2753	8.2684	8.6948	9.9086	5.75	9.0982	7.0157	8.6344	9.4523	10.253	7.3901	7.7693	8.4145	12.993	9.0223	8.8187	5.8683	10.383	10.357	11.333	10.558	9.0881	8.5777	7.7648	11.825	7.4689	8.5914	13.424	10.04	9.6348	8.7686	8.9503	6.4417	8.9836	7.018	10.635	10.055	7.4415	6.3748	5.9303	7.3687	6.1379
-8.2541	-9.9709	-6.5061	-9.5153	-9.736	-8.1139	-9.1174	-8.5594	-8.3069	-9.9133	-7.6478	-9.8765	-9.8855	-9.197	-7.6841	-8.7781	-9.4611	-7.9597	-5.6863	-10.877	-8.3276	-10.721	-8.1831	-7.8505	-7.5561	-7.6976	-8.3089	-7.3426	-6.5259	-5.26	-8.7923	-7.5155	-6.0159	-9.8067	-7.2108	-7.76	-9.3962	-8.1335	-9.3886	-8.4241	-9.1298	-6.7188	-8.6187	-7.1073	-10.335	-10.493	-11.889	-9.3925	-7.2633	-4.2917
-20.9	-21.304	-18.217	-21.864	-21.283	-20.532	-21.313	-22.483	-17.208	-20.586	-25.631	-19.04	-22.432	-18.32	-22.496	-22.329	-21.411	-20.009	-19.799	-19.97	-20.927	-20.028	-21.232	-23.676	-20.461	-21.916	-20.774	-17.656	-20.692	-25.123	-22.615	-21.487	-19.628	-19.095	-19.648	-20.885	-22.753	-23.8	-20.647	-19.494	-17.32	-24.307	-20.116	-22.143	-18.921	-22.347	-23.437	-19.732	-19.979	-18.274
1.7683	3.2883	3.2747	1.9978	3.0673	5.5131	3.1019	2.1086	0.50214	3.9974	4.0824	2.1499	2.2354	4.5594	4.7916	0.35831	2.1867	0.0016822	2.3121	2.8148	-0.015417	0.033665	0.61692	4.0821	2.896	2.2713	3.1682	1.4793	2.0018	4.4347	1.7286	0.8057	1.2804	2.6931	5.6483	-0.6485	3.8173	1.65	3.9965	4.2579	2.8344	4.5914	-1.5761	3.1682	4.3516	2.6525	0.87565	4.7656	3.1399	1.5789
-24.851	-22.102	-19.706	-23.096	-22.961	-22.016	-23.427	-24.204	-20.43	-21.038	-22.435	-21.084	-23.187	-21.138	-19.536	-21.36	-23.84	-22.803	-22.438	-18.3	-21.218	-23.575	-26.845	-23.733	-23.672	-19.381	-23.712	-24.997	-21.598	-19.934	-22.412	-18.772	-21.929	-21.635	-22.964	-17.839	-21.073	-21.461	-19.466	-25.345	-23.203	-22.004	-19.4	-26.057	-22.165	-22.429	-24.74	-24.067	-22.877	-20.64
-0.49285	0.35674	-3.0466	0.6155	1.3301	-0.48528	-0.61338	-1.3085	1.5544	-2.0209	-1.3003	-0.99257	-2.2434	-0.0027194	0.22407	-1.4774	1.3497	0.5217	-2.2658	-1.7108	-0.39539	0.46675	-2.638	-0.29795	-0.19283	-0.6535	2.6764	-0.38931	-3.1217	0.34926	-0.51374	-1.3964	0.046203	1.2652	-0.18103	1.49	0.37474	2.0596	0.23311	-3.3629	-1.1856	-1.0392	-1.1764	-1.7578	0.39771	-4.2254	-0.88724	0.5096	0.65764	-1.942
-0.85254	-4.7807	-3.6736	-4.8299	-6.4964	-5.3286	-4.7568	-0.98059	-1.9308	-4.1185	-0.56372	-6.1782	-4.4027	-3.0271	-3.3077	-2.407	-4.8568	-1.26	-2.7361	-4.2692	-2.7053	-4.1908	-3.9813	-4.4542	-6.7925	-0.99074	-1.9582	-5.7554	-0.74217	-5.2863	-7.9601	-4.3533	-3.8527	-6.0804	-3.5105	-4.0366	-4.5744	-3.9005	-2.0887	-4.3486	-6.0549	-4.2279	-3.431	-4.7107	-2.4778	-4.3296	-2.1053	-3.6342	-4.084	-1.3703
4.7826	3.809	3.7972	3.3268	7.0113	3.7376	4.6208	4.081	3.8478	3.0491	-0.4105	6.3832	3.8033	5.2226	4.8944	4.8074	6.9119	4.2125	3.9212	6.7252	6.3735	3.7697	8.0862	2.0523	3.8142	4.8788	1.9584	4.8455	5.5836	6.6055	4.6167	5.1892	7.0641	6.0501	2.8447	5.563	6.9617	4.8239	7.0552	4.1082	8.0383	5.6224	4.6364	5.7153	3.6527	4.7511	-1.0477	5.3857	2.6496	4.6183
1.7389	-0.93941	5.2377	2.4514	2.6751	4.8733	4.9084	2.1247	2.3082	1.6414	3.9533	2.3465	0.8862	6.1152	1.9191	3.3845	4.0388	3.0936	-0.28302	0.39514	1.8375	0.10612	1.0569	1.1277	4.236	4.3506	2.6298	0.76786	1.5707	4.4822	0.25942	3.2113	4.4524	1.6749	-0.65177	1.9835	3.0935	5.531	1.4957	3.4793	1.6588	4.313	-0.54825	2.9651	3.2395	-1.2206	2.014	1.6271	2.2913	2.9104
-1.4112	-0.5797	-1.305	0.24382	-3.9115	2.5054	0.67589	0.8388	-4.1165	-0.29904	-0.7988	1.212	-1.6394	1.7579	1.5252	2.2877	0.94378	3.3041	0.6038	1.8049	0.083828	1.8296	1.6704	0.22865	0.15082	0.67678	3.0409	-0.53518	-0.47754	2.0593	0.33958	-0.98843	1.7361	2.8807	1.4154	-0.80982	-0.39705	0.75915	1.3396	0.33331	-0.068882	-0.43512	-0.66471	0.69547	3.0406	0.95734	1.943	0.0059277	-0.24205	0.051569
-2.9069	-2.2605	-4.9308	-3.9468	-4.2038	-5.4284	-4.3634	-1.4772	-3.4945	0.55851	-5.2663	-5.3032	-4.3502	-5.4099	-1.7527	-5.7542	-4.379	-1.8479	-4.6006	-0.92323	-2.4549	-4.0832	-4.3632	-6.486	-4.9242	-4.4886	-4.3739	-4.2343	-5.0724	-3.9936	-4.8267	-4.4911	-2.4499	-3.3454	-2.1075	-2.189	-4.4937	-2.0672	-2.9878	-4.1222	-4.7142	-2.604	-5.5088	-4.3264	-1.4593	-5.056	-2.4446	-5.6177	-2.3233	-3.8099
-12.625	-13.742	-10.867	-9.7583	-13.125	-9.2488	-10.607	-18.134	-12.317	-8.3203	-13.84	-10.996	-11.262	-12.7	-14.821	-10.973	-13.151	-11.562	-13.404	-9.7341	-14.661	-12.819	-10.801	-9.1633	-14.195	-10.938	-12.416	-15.292	-13.249	-7.7554	-9.9918	-9.2821	-11.062	-12.638	-10.684	-11.045	-12.042	-11.211	-12.871	-11.749	-12.454	-11.831	-10.365	-13.551	-9.5911	-9.8373	-8.7183	-8.7417	-10.102	-13.153
-2.1182	-8.1065	-1.5742	-4.0551	-4.156	-5.3871	-2.9295	-6.6995	-3.857	-0.2872	-2.6959	-5.6934	-5.0364	-2.0378	-5.0032	-0.34736	-5.6118	-1.4367	-2.9668	-1.9559	-4.0689	-5.6928	-5.7964	-3.6448	-5.029	-2.9955	-3.5811	-2.3801	-4.4241	-7.2688	-3.1909	-1.4908	-2.8318	-4.039	-4.7242	-4.2027	-4.0652	-4.8022	-6.6859	-5.8792	-4.7116	-5.5996	-5.0021	1.2212	-4.5055	-3.481	-3.4364	-4.2182	-0.88403	-5.0009
-4.9266	-1.8824	-3.9713	-3.2477	-6.141	0.25503	-3.233	-4.4639	-2.7551	-1.449	2.1752	-3.3082	-2.4543	-3.7672	0.43245	-2.2491	-2.4393	0.35658	-1.5116	-2.7042	1.2204	-5.0019	-3.1307	-2.3137	-2.2833	3.2013	-1.8288	-2.6512	-4.0365	-6.0558	-6.57	-2.0641	-3.0483	-2.3255	-2.2474	-1.2354	-3.4324	-4.4633	-4.7558	-0.40171	-1.8034	-2.826	-1.1407	-2.8758	-1.3638	-4.3327	-0.44911	-4.4868	0.36609	-5.6967
0.81703	1.635	3.3315	2.1309	0.37711	2.9325	1.2824	1.4649	2.6934	3.4055	-0.010452	2.0702	2.7527	2.7759	2.6044	2.4903	0.24868	0.038848	-0.39194	5.8254	1.5366	3.1704	2.734	-0.92933	2.0189	1.7638	-0.48225	0.32339	0.48597	1.84	5.5345	3.7029	6.0464	1.1338	0.074601	2.3566	0.49743	4.6337	2.1801	-0.48514	-1.8434	-0.64243	5.7475	0.14643	0.0079564	1.2019	-0.30024	1.327	0.64823	1.0258
-11.969	-15.285	-14.57	-14.31	-15.198	-13.257	-12.923	-12.436	-18.279	-16.686	-11.876	-13.866	-12.14	-13.479	-12.836	-14.505	-11.643	-10.973	-16.821	-14.576	-14.634	-11.519	-14.291	-12.637	-18.385	-16.515	-12.681	-12.298	-13.384	-12.973	-14.241	-12.752	-14.426	-11.96	-12.487	-8.1409	-17.142	-14.175	-15.893	-15.381	-14.141	-10.631	-14.668	-14.126	-12.451	-12.999	-13.694	-15.398	-14.04	-14.995
-5.6769	-3.3244	-5.1845	-2.8916	-2.4604	-2.912	-2.0346	-3.2673	1.5393	-1.8324	-2.7986	-4.6999	0.58304	-2.7726	-3.7238	-2.286	-0.25285	-5.0905	-2.1537	-6.8684	-0.55976	-0.29311	-5.821	-3.2297	-3.5819	-5.8037	1.3173	-1.7471	-1.7462	-4.501	-2.1936	-3.9624	-5.4663	-3.2546	-0.24182	-2.4491	-2.4943	-2.9015	-0.10125	-1.3556	-4.3759	-0.55295	-2.0548	-2.789	-2.7502	-1.6489	-3.908	-4.8833	-1.143	-4.3705
-4.1975	-1.4073	-4.0326	-0.91307	-1.1163	-0.21523	-2.6013	1.5482	-2.7561	-5.5186	-1.4517	-2.0558	-2.0232	-4.6935	-3.5428	-2.2829	-0.62016	0.23637	0.51353	-1.1128	-2.8308	0.99377	-4.5334	-0.14239	-1.3219	-4.2596	-0.82056	-1.7087	-3.1157	-2.9848	0.097147	-3.7236	-4.3723	-0.47392	-4.0209	-0.28644	-0.26292	-0.23053	-1.6674	-1.4467	-1.6074	2.2893	-5.3316	-2.606	-1.4455	-0.24145	-2.2076	-1.6286	0.57079	1.1584
-2.4315	-5.7271	-6.0521	-7.3224	-3.726	-6.1373	-5.3537	-3.2535	-2.3834	-6.8708	-5.6231	-3.5996	-8.4121	-5.5413	-7.645	-6.8458	-6.56	-4.8616	-8.4739	-6.3349	-7.0227	-4.1429	-4.6772	-7.1958	-6.3717	-4.287	-5.6019	-5.4907	-5.0065	-6.659	-7.7831	-8.3826	-7.5149	-4.9984	-5.3369	-5.223	-2.1289	-5.1398	-5.8056	-3.4294	-2.8534	-7.36	-6.1267	-6.7169	-6.057	-3.2184	-5.5802	-1.4852	-3.4304	-3.9519
0.33768	2.1036	-0.69036	0.76789	-1.5211	0.7837	0.25284	-2.3273	0.17164	-2.04	1.7184	-2.3762	-0.20663	-1.2637	3.9295	2.0202	-1.3125	-1.2581	-2.2042	-1.3281	0.37578	1.4261	-1.0215	1.4412	2.9222	2.6878	0.10903	-2.2857	-1.8672	0.36043	0.27589	-2.7808	-0.42479	1.8059	0.88149	1.0809	-3.3423	0.85464	-0.0061573	1.412	1.2109	-0.70222	-1.5894	1.1445	0.48272	-1.1636	-2.2461	1.5774	0.92006	-2.8351
-22.684	-21.793	-22.112	-17.67	-18.323	-20.651	-22.196	-21.851	-21.387	-22.847	-21.766	-20.043	-19.735	-17.738	-20.094	-22.648	-20.752	-21.403	-21.415	-22.165	-20.719	-22.444	-18.071	-18.786	-19.817	-18.471	-17.769	-20.98	-22.735	-20.048	-22.124	-20.457	-23.791	-20.366	-19.327	-18.446	-24.788	-22.434	-22.224	-21.318	-19.607	-20.981	-25.087	-20.842	-20.852	-25.648	-18.506	-18.933	-21.711	-22.058
-22.435	-20.693	-24.376	-25.786	-20.755	-20.823	-22.483	-22.66	-25.437	-23.219	-23.474	-23.092	-24.837	-17.302	-24.515	-20.613	-23.08	-23.432	-20.694	-21.83	-24.3	-20.44	-24.114	-21.555	-20.78	-22.843	-25.312	-21.553	-21.303	-22.598	-20.844	-23.999	-21.649	-23.617	-22.714	-22.329	-22.51	-20.108	-22.019	-21.056	-20.08	-20.163	-19.879	-23.717	-25.136	-20.373	-20.671	-23.262	-19.431	-19.889
-12.049	-10.853	-11.575	-10.641	-11.655	-12.128	-9.4166	-8.5496	-11.708	-14.92	-11.636	-10.465	-13.36	-11.858	-10.423	-15.015	-7.3579	-11.873	-14.053	-14.006	-11.672	-11.052	-12.514	-11.553	-13.142	-9.9482	-10.968	-8.9738	-9.9592	-10.592	-10.452	-12.677	-12.294	-9.8531	-12.109	-8.4983	-12.055	-10.572	-13.731	-12.623	-13.106	-14.22	-12.792	-10.746	-12.162	-10.137	-12.433	-12.135	-15.463	-12.213
-14.827	-15.281	-15.348	-13.207	-11.662	-17.417	-15.854	-14.396	-14.457	-14.763	-17.393	-12.821	-17.683	-14.966	-13.911	-16.176	-15.22	-16.726	-10.01	-13.225	-16.237	-16.193	-13.908	-16.307	-13.958	-12.574	-15.504	-13.311	-13.089	-17.408	-12.136	-11.102	-14.249	-15.91	-13.068	-14.974	-14.607	-16.26	-12.928	-15.617	-13.234	-14.521	-16.027	-15.543	-15.644	-13.624	-14.155	-12.609	-14.983	-18.01
1.2051	0.21962	-1.8361	2.3868	0.30651	0.72228	1.0638	-1.1298	-1.0253	0.26661	-0.063939	0.13531	1.3796	-0.35885	1.6754	-1.5862	-1.4408	-3.8342	0.74846	0.041523	0.96019	3.0563	0.61755	0.39832	-0.55257	-1.2758	-0.78686	2.9634	0.51483	1.7352	-0.74819	1.244	-0.45401	3.1505	-0.15967	2.0377	-1.1658	-0.36393	-1.8796	-0.66882	-0.48333	-0.13065	-0.059289	-1.834	-2.023	-1.6203	-0.16219	-2.1318	0.04606	-0.68058
-13.85	-11.343	-11.491	-11.864	-10.312	-16.509	-15.594	-11.896	-9.7671	-11.132	-10.957	-11.273	-11.703	-8.8701	-11.33	-8.4754	-12.657	-13.166	-10.703	-14.573	-12.789	-11.532	-13.737	-16.085	-11.591	-12.341	-14.116	-10.078	-12.462	-8.6117	-12.556	-12.213	-12.296	-11.922	-11.127	-10.182	-12.123	-11.837	-10.261	-10.239	-9.6343	-13.212	-11.602	-11.089	-7.2272	-14.845	-9.7875	-11.607	-10.19	-14.273
-7.8428	-6.7958	-5.7964	-7.9866	-9.2008	-7.8618	-6.7918	-4.2241	-7.1264	-3.7405	-6.6155	-5.1921	-3.9942	-4.596	-4.9075	-6.3191	-7.8282	-3.8365	-7.8406	-2.0204	-4.4346	-9.1445	-4.8561	-4.2832	-4.6884	-8.3655	-9.1242	-5.4124	-3.7491	-6.6928	-5.7608	-6.658	-7.9625	-7.3262	-6.6596	-5.0993	-5.8911	-5.1098	-7.8419	-3.6237	-6.5897	-7.6908	-7.1452	-8.8572	-7.1405	-5.1393	-6.9956	-8.8779	-10.206	-4.4715
-12.48	-12.56	-12.983	-14.022	-10.114	-15.176	-13.655	-14.156	-13.532	-10.854	-9.7742	-9.4857	-13.729	-15.102	-11.558	-13.909	-11.312	-12.535	-12.078	-13.412	-14.592	-13.235	-11.068	-9.3576	-14.228	-13.651	-14.869	-10.725	-8.9263	-11.636	-14.121	-12.135	-13.014	-15.504	-13.166	-13.669	-11.668	-11.95	-14.178	-11.48	-14.272	-13.99	-13.731	-15.424	-14.416	-14.51	-12.558	-13.411	-12.148	-14.775
10.89	10.867	8.8576	10.041	9.6642	4.8629	8.5163	8.3857	9.9963	7.998	7.7395	8.6487	8.1503	7.5148	8.968	8.7485	7.1005	9.9405	8.5877	10.357	5.9454	7.2262	9.6407	10.849	6.785	10.9	11.557	7.7726	8.1996	11.039	4.2046	5.924	7.9961	9.6155	7.2255	9.9459	7.9508	10.372	9.4478	6.1707	10.207	6.5022	12.086	6.8763	10.922	9.2366	7.2619	8.1215	7.8645	9.0907
1.7568	3.7191	4.1385	1.775	-0.89565	0.010103	3.855	0.84061	2.0467	2.1115	1.7575	-2.194	4.9229	2.061	1.4499	2.5492	0.39737	-0.18873	3.3187	2.4836	3.8847	0.098561	1.9292	1.1458	0.4714	-1.1209	1.4265	3.7741	-1.008	2.0392	3.0896	2.8493	3.1434	-0.53291	3.9107	4.4371	1.585	0.78194	2.4189	0.57952	3.4344	2.389	0.866	5.2773	2.2358	4.501	-0.32131	0.77462	2.0469	2.3624
-10.891	-9.5972	-10.177	-10.793	-8.5846	-14.177	-13.29	-10.417	-9.6112	-10.492	-9.7852	-11.368	-10.324	-12.071	-12.13	-10.372	-8.8451	-12.925	-7.5414	-13.427	-10.232	-8.5265	-12.395	-9.2715	-9.9174	-6.7775	-13.52	-9.0793	-9.7181	-8.8502	-10.161	-9.793	-8.8828	-12.65	-10.833	-11.167	-13.455	-7.908	-10.634	-9.9592	-8.5372	-12.914	-10.174	-12.462	-11.241	-10.572	-10.161	-9.858	-8.1329	-11.976
-10.658	-13.57	-11.75	-12.401	-11.724	-13.236	-10.436	-13.991	-11.201	-10.745	-13.664	-10.245	-13.876	-12.048	-11.056	-10.14	-12.713	-12.496	-8.1173	-10.443	-12.131	-11.351	-12.72	-9.9467	-10.674	-11.777	-11.337	-10.954	-11.847	-12.554	-13.911	-9.5724	-10.931	-12.029	-13.138	-10.682	-11.41	-12.411	-13.122	-11.783	-8.8817	-13.072	-9.3312	-13.127	-14.227	-12.489	-14.266	-9.376	-11.216	-11.694
7.1836	5.5529	9.0926	8.6261	7.7676	5.2836	7.9971	7.4748	11.538	7.5682	6.0777	8.7845	8.699	8.0931	10.191	8.5234	7.4082	8.1746	11.093	8.8771	5.0038	9.2269	4.2751	6.2217	8.2368	6.3957	6.4477	8.7554	7.4136	8.7526	9.0896	5.6492	5.6118	4.5038	8.2213	9.233	7.8624	6.341	8.7064	11.801	9.8771	6.3405	7.8321	6.9455	8.0861	6.7362	8.8219	6.2937	8.7624	8.8138
3.1799	-0.56639	2.0646	0.53384	0.3447	1.6648	4.2674	-0.11576	0.20416	2.0765	2.7646	-0.036968	2.1437	3.4382	-1.6724	1.6699	-0.67889	2.5076	-0.67721	3.8901	1.2256	-2.131	5.3773	0.4081	0.48501	-1.2961	0.023952	0.40026	-0.68454	0.0098041	-1.8782	1.3427	-0.21196	1.9999	0.69717	1.3993	-1.0305	-0.1438	0.20621	-1.4121	-4.217	1.601	-1.5575	0.60743	3.3184	0.67037	1.0667	2.5872	-1.6521	1.2451
-11.957	-11.991	-10.96	-10.037	-10.957	-9.3542	-10.962	-8.0785	-11.581	-10.596	-13.392	-7.8615	-10.071	-10.845	-10.453	-8.6916	-13.806	-11.82	-11.119	-11.955	-7.2965	-10.814	-8.4692	-10.338	-9.951	-9.6072	-11.63	-9.3937	-9.8205	-12.282	-9.2375	-14.479	-10.152	-11.293	-13.127	-11.168	-10.805	-12.127	-12.019	-10.214	-10.723	-10.323	-10.849	-9.9316	-8.3299	-10.334	-10.387	-10.112	-11.219	-14.094
1.4405	4.0746	3.372	3.0575	2.5724	7.2081	5.5577	6.2101	3.3912	5.0535	4.2729	5.5004	2.6991	1.7768	4.8101	8.2481	1.3996	2.0051	1.0175	7.2869	3.6411	6.8845	6.1932	4.5501	0.94976	5.0094	3.1837	3.0748	4.9963	1.5433	5.9976	2.0376	2.6025	6.3482	0.42503	4.9676	5.222	3.9792	5.7992	6.0714	7.6258	4.7162	5.6926	2.6201	6.7485	5.2146	1.5744	6.0393	4.5037	7.0055
-11.169	-11.057	-10.744	-10.549	-10.268	-12.372	-10.943	-10.999	-11.349	-11.355	-9.7707	-11.835	-10.274	-14.053	-7.1243	-8.4213	-10.585	-14.128	-12.506	-11.987	-11.177	-10.037	-10.054	-9.1512	-12.743	-13.931	-11.208	-9.8188	-13.977	-12.948	-11.528	-12.228	-11.455	-11.928	-13.435	-11.748	-12.869	-12.569	-10.483	-9.1423	-13.907	-12.453	-14.465	-9.9551	-9.6209	-11.884	-9.8568	-12.008	-12.32	-11.902
1.0024	3.1495	2.7176	4.254	1.9143	0.6156	2.6354	1.1113	1.564	7.9863	1.0522	-1.2745	1.7199	2.0866	4.3388	1.4549	1.1435	1.2847	3.1804	2.8779	-1.0487	0.57855	2.1709	-0.046224	1.609	-0.55374	0.64734	0.97106	2.726	-1.4674	0.51817	1.0529	4.8657	2.0375	2.2935	2.5371	2.5753	5.6396	2.9942	3.4524	2.4401	6.1588	4.4806	3.3421	2.6372	2.7816	2.0461	2.1607	2.7851	1.4742
-12.772	-13.294	-12.054	-13.844	-18.208	-13.633	-13.659	-12.315	-13.894	-13.785	-15.421	-13.664	-14.644	-12.412	-13.021	-12.283	-15.539	-10.778	-11.963	-12.498	-14.452	-13.175	-11.212	-9.8653	-14.406	-15.603	-14.815	-11.24	-14.334	-14.268	-12.568	-13.527	-16.461	-11.806	-15.4	-13.21	-11.98	-13.941	-13.201	-15.923	-11.237	-11.925	-12.666	-14.916	-11.388	-13.484	-16.623	-14.631	-11.698	-18.431
1.5356	0.14009	-1.7178	2.4304	-3.0566	-0.25105	0.38074	0.012615	-0.33062	1.0425	0.3725	-1.4807	-1.2847	-0.94821	2.4749	-2.0983	0.1695	2.2368	-0.25102	0.6142	-0.98846	1.0807	2.5369	0.67015	-0.054482	1.4473	-0.12688	0.69333	2.9231	2.4696	-1.1371	2.1794	1.7435	2.9873	-1.1674	-1.7138	1.5302	0.80281	2.3369	-1.5198	-1.3599	0.28183	-0.16032	0.12318	-1.867	0.57904	-1.9452	-1.1811	2.9297	0.55673
-1.6877	-5.0649	-4.7571	-5.8978	-5.4841	-7.8758	-3.946	-6.5162	-5.053	-6.2238	-2.9784	-4.7123	-8.7465	-5.446	-6.1372	-3.5056	-5.6566	-8.2702	-10.215	-5.241	-4.7284	-5.6304	-6.8635	-5.7323	-6.1728	-3.3363	-6.9456	-6.084	-8.1029	-5.7312	-4.7891	-8.4301	-6.0835	-7.4277	-6.4263	-3.9032	-5.3315	-5.5601	-4.2963	-2.8718	-5.6443	-11.788	-7.2139	-6.083	-7.2256	-4.5239	-6.3681	-3.5109	-4.001	-8.2108
-13.478	-12.544	-17.907	-11.758	-11.306	-9.5796	-11.7	-14.07	-12.718	-11.249	-13.33	-11.354	-12.404	-16.438	-13.951	-14.48	-10.336	-13.257	-13.915	-11.801	-12.949	-16.791	-12.193	-9.4938	-14.738	-14.442	-15.173	-10.186	-10.34	-13.05	-14.523	-12.317	-14.978	-12.726	-12.122	-13.418	-13.543	-14.726	-14.657	-12.219	-12.967	-12.364	-10.471	-10.96	-11.012	-10.323	-12.648	-16.537	-16.891	-13.818
-0.63143	-1.0857	-3.791	-3.126	-2.4268	-0.57425	-0.3625	-3.8408	1.0092	-0.98767	0.16367	0.13916	-3.9102	-0.90039	-3.1163	-0.9346	-1.6657	-0.18303	-2.2649	-3.5227	0.26829	0.17268	0.49449	-1.9244	-1.223	-1.3399	0.13763	-1.2995	-1.5023	-0.69949	1.6335	-3.0484	-0.33213	-0.14787	-0.55868	1.9183	-1.1226	1.4821	-0.85247	-2.1531	-0.90652	1.2433	0.28812	-2.3788	-4.8709	-2.2153	-0.92515	-2.6174	2.9596	-1.703
0.25126	-2.5169	0.87155	-0.46975	-0.72953	-2.0821	-1.3667	0.85005	2.6413	0.90941	0.05593	0.40467	-3.9581	-2.0125	-2.4013	-3.786	-0.33397	0.94804	1.5212	-2.0152	0.20549	0.62177	0.90028	0.09031	-1.0915	-0.59541	2.0086	1.5991	-0.42308	-3.033	1.1758	0.72714	1.3604	0.81469	-4.2532	0.80323	-2.931	1.6839	-0.60514	3.0523	2.9021	-0.49871	-2.9435	0.49902	0.15395	-0.16615	2.6344	-1.0159	0.38952	-0.81358
-23.175	-21.814	-23.071	-22.977	-22.464	-23.794	-27.304	-24.103	-22.202	-20.554	-21.72	-25.952	-21.459	-21.275	-20.384	-23.413	-22.056	-23.665	-21.172	-22.398	-23.741	-24.1	-21.303	-22.524	-23.972	-22.2	-22.825	-19.98	-19.79	-24.85	-21.77	-22.913	-20.859	-22.624	-22.463	-19.837	-22.537	-18.396	-22.522	-21.767	-20.788	-21.11	-24.013	-21.697	-21.53	-21.372	-24.339	-20.535	-22.59	-19.107
-9.1462	-1.5257	-7.8372	-3.7717	-6.0163	-4.11	0.48455	-3.873	-3.4453	-5.1585	-4.2826	-4.3145	-6.6771	-1.515	-3.8401	-5.4497	-3.801	-7.7251	-1.4574	0.66358	-2.7789	-7.3209	-5.0166	-4.3148	-4.6984	-5.9865	-6.1795	-4.676	-1.5685	-5.4851	-1.3769	-4.1566	-4.7878	-4.4732	-3.5567	-4.8859	-1.9282	-3.7321	-2.4957	-0.20827	-3.7388	-4.0277	-3.0649	-3.9925	-4.16	-4.2875	-6.5982	-2.9391	-1.4964	-2.8944
-8.6362	-7.6267	-5.8607	-9.8075	-8.8359	-10.793	-6.6587	-9.5911	-8.434	-12.318	-8.2517	-5.7702	-7.4723	-7.1504	-7.1428	-10.96	-10.689	-11.244	-9.7202	-9.6428	-4.494	-10.08	-5.5368	-10.947	-8.6072	-11.732	-9.4479	-7.2146	-8.2583	-10.966	-10.788	-7.201	-9.7169	-9.9191	-8.6255	-8.9042	-11.238	-7.7339	-10.923	-8.432	-7.9826	-8.4804	-8.5134	-11.029	-9.7233	-9.1485	-10.763	-8.756	-9.6345	-6.9118
2.7187	1.317	-0.44987	-0.28049	-0.19271	0.76244	-0.40836	0.63717	1.7316	1.6279	0.68654	3.5551	0.10845	2.0831	1.6111	-0.011987	3.9943	0.46612	0.90299	1.851	0.065854	-1.3101	1.3044	-1.0188	-0.20258	0.87693	2.0979	-0.10948	1.6443	1.9348	2.9501	0.80217	0.034666	3.5878	1.4498	4.1257	-0.85461	0.54096	-0.041155	1.9628	0.58373	0.33171	0.15252	2.5796	2.8236	0.58261	2.7725	4.2235	-0.11275	4.4842
6.5264	5.3692	7.5136	4.8672	9.7847	7.0498	9.9711	7.9262	8.1063	8.1555	5.1454	10.229	5.7744	7.6099	8.446	7.6775	6.0691	7.8579	6.4418	7.2456	8.1677	5.509	6.5121	7.7475	4.3592	8.8454	6.5466	9.8709	9.012	10.748	8.3793	8.9543	5.4337	9.3509	9.3277	7.745	5.1744	7.6413	10.932	4.1918	8.2615	7.0576	7.4054	6.7745	5.7903	8.2303	9.3612	9.0821	8.2389	9.7461
-14.243	-10.993	-12.441	-10.542	-7.8453	-15.4	-13.444	-15.519	-14.67	-15.999	-10.484	-12.247	-13.166	-12.896	-12.292	-12.796	-14.731	-13.129	-13.037	-13.962	-13.972	-13.556	-14.841	-10.824	-12.894	-10.631	-9.4054	-11.699	-16.665	-12.422	-13.9	-11.807	-10.339	-14.511	-9.5176	-13.836	-12.745	-14.364	-12.337	-15.35	-10.05	-13.587	-12.627	-12.888	-14.762	-13.555	-15.247	-16.275	-14.58	-10.927
-5.3409	-5.5849	-4.1722	-6.6974	-3.9288	-3.0214	-5.0377	-6.2522	-4.3715	-9.166	-9.3843	-2.5876	-5.4674	-4.0502	-4.8163	-4.7503	-5.1318	-5.2817	-5.3865	-4.4556	-5.1506	-5.1001	-7.1206	-6.0539	-4.3582	-4.8794	-6.9679	-1.9359	-2.5224	-2.879	-2.7924	-2.4922	-6.3297	-3.1303	-4.7583	-2.897	-2.6527	-5.7032	-3.2346	-5.9793	-9.039	-2.7348	-4.2217	-3.1144	-3.4964	-3.0725	-5.2685	-4.5148	-3.5299	-6.905
-1.5439	-4.8819	-1.9713	-1.6032	-2.6935	1.4474	3.2558	-3.1102	-2.7149	-0.34951	0.41182	-1.8925	-3.3896	-2.0586	-2.0095	0.61013	-2.6191	-0.3133	-4.3306	-3.1667	-1.1984	-0.88276	-3.9485	-0.28625	-0.94094	-2.0681	-3.6984	-0.5688	-0.42886	-2.022	-0.89226	-4.3282	0.35923	-3.7793	-1.3291	-1.8321	-3.0249	-2.3848	-0.91361	-2.3283	-1.7552	-4.2601	-1.6409	-0.84583	-2.985	-3.3898	-2.0978	-1.9921	2.2995	-3.0944
3.5809	4.6125	3.374	2.296	2.4075	5.1227	3.8865	1.7311	4.066	4.1354	3.8636	4.9466	-0.4965	2.2305	4.6746	4.4369	0.93409	-0.65333	0.49264	2.2155	4.9938	3.5631	-0.20039	2.2203	2.8272	0.20984	6.3203	4.0548	1.7377	2.4	-0.090383	1.9146	-0.041574	2.3656	4.0832	2.0581	3.5482	4.7046	3.067	3.6179	2.4876	1.0422	1.4501	1.8301	2.8297	1.2508	3.6622	3.761	4.4221	-0.12284
-2.1815	-1.8782	-2.3647	3.1828	0.2796	-0.98939	2.023	-0.83263	-1.5403	1.5492	-2.1273	-0.88986	-1.1599	-0.14409	0.046609	1.4288	-0.0056553	1.6625	0.37896	0.51865	-0.61826	-1.096	0.025715	-0.097055	2.5164	1.1658	-2.5214	-0.79755	-2.1709	0.89463	5.4304	0.10038	-3.3072	-0.044701	-2.64	-2.5052	0.47441	-0.98065	-2.1192	-1.2382	0.93372	-1.4925	0.65616	1.7474	-0.50706	0.28523	1.4193	0.57478	1.1763	-0.093723
6.1376	3.1756	5.8159	4.4197	5.1932	6.8553	8.3095	3.7896	2.9432	4.1501	2.2068	4.1829	1.6867	3.9779	6.1568	7.1813	3.5155	6.0783	7.4777	5.8692	3.8579	6.8916	6.4368	5.7316	3.9516	1.7321	4.7814	4.4499	3.5101	7.8559	6.0808	5.7273	6.0884	-0.50152	5.459	8.7372	4.4896	6.3174	4.2484	5.6785	6.8608	5.7554	2.2276	2.1583	2.5747	5.4003	6.62	5.4833	2.9602	8.7405
-13.776	-11.83	-10.528	-14.224	-13.286	-9.1502	-15.93	-9.2791	-14.131	-7.3797	-15.144	-14.062	-12.382	-10.355	-13.933	-12.949	-11.393	-14.027	-13.81	-10.692	-10.198	-12.5	-10.431	-15.351	-12.274	-12.63	-14.666	-12.087	-16.008	-11.688	-11.815	-12.525	-13.167	-12.904	-14.825	-12.612	-12.848	-12.348	-12.228	-13.118	-13.863	-15.001	-16.001	-13.145	-15.285	-15.838	-14.358	-11.595	-11.877	-10.148
-3.6314	-4.582	-3.3142	-0.73168	-5.0196	-4.0885	-2.3309	-3.6998	-2.8708	-3.7165	-2.4312	-6.0315	-5.2381	-0.74383	-3.1271	1.5649	-0.77136	-2.4226	-3.935	-3.994	-3.9485	-0.88097	-1.8364	-3.4209	-3.7479	-2.8769	-0.58745	-1.825	-3.3416	-0.35599	-3.0793	-6.5515	-4.273	-6.5111	-3.0268	-3.7027	-4.6836	-4.6286	-1.2486	-4.6469	-3.8482	-5.1907	-4.0825	-1.887	-2.7931	-3.0735	-4.5676	-2.7329	-6.7235	-4.8437
8.4176	6.3497	9.9858	6.8975	5.8227	9.3711	7.415	10.064	6.4913	6.8032	8.9413	4.6631	6.9791	3.2084	4.3252	9.0825	7.1632	5.3445	12.111	4.9492	6.1919	5.5427	5.5627	8.875	7.4441	8.3047	7.7249	7.919	5.4977	4.3175	7.0676	4.2616	7.7265	4.485	5.59	6.4416	6.897	7.2294	3.9388	8.1762	5.796	5.6125	7.8569	6.5951	8.3638	8.4928	8.4187	10.171	4.8624	5.8724
-14.848	-14.299	-15.228	-17.182	-15.853	-15.654	-14.654	-15.928	-15.349	-15.896	-12.097	-14.57	-17.267	-17.896	-14.82	-13.573	-16.888	-18.378	-15.013	-16.729	-15.191	-16.427	-14.05	-10.424	-12.097	-12.705	-14.671	-14.171	-12.249	-16.094	-13.37	-14.309	-15.305	-14.11	-13.06	-16.422	-14.806	-14.591	-13.456	-15.054	-18.253	-13.685	-13.769	-10.883	-15.091	-13.026	-14.096	-12.38	-13.63	-13.987
-11.115	-10.049	-8.6675	-12.163	-13.129	-10.153	-13.76	-9.757	-13.574	-11.569	-13.538	-13.66	-11.987	-12.133	-11.259	-13.131	-11.932	-11.285	-9.4005	-9.8577	-10.861	-14.066	-11.534	-14.104	-10.102	-8.6276	-13.824	-10.33	-8.281	-10.216	-11.302	-12.022	-14.448	-9.3664	-9.1163	-12.273	-10.028	-14.602	-14.343	-8.5919	-10.677	-10.625	-9.3369	-12.378	-13.707	-8.63	-9.7102	-9.2911	-10.602	-9.1926
7.0187	8.0124	4.713	6.4398	5.4802	8.3729	9.3425	5.8868	8.8316	6.0232	6.0811	6.026	8.0698	7.7643	8.727	4.7664	7.1343	2.9184	7.7001	4.858	8.379	6.1479	6.0074	5.9066	6.4923	4.7648	6.3148	7.4387	6.3322	4.9614	9.799	7.2773	9.3083	7.4696	5.3441	7.539	6.1678	8.4726	9.3589	7.9172	8.4803	10.033	4.358	5.9489	9.3494	7.9761	6.1654	10.512	8.7576	5.8814
-2.0744	3.5295	0.071582	-5.5665	-1.4303	-1.9732	-4.4101	-0.61888	-0.44736	-1.7052	-2.0243	0.66082	-1.5366	-2.159	-1.2808	-3.4626	0.63744	-1.917	-2.7046	-2.3536	-3.4638	-0.47165	-0.33049	-4.9957	-1.0666	-2.8552	0.34413	-1.7423	0.50868	4.2325	-3.028	-3.3781	1.0989	-4.104	-1.5854	-4.8472	-1.8184	0.36196	-1.2467	-0.62635	0.2751	-2.9317	0.17329	-2.1991	-3.0889	-1.8498	0.02762	-3.8853	-0.83866	0.62397
-12.803	-13.318	-6.17	-12.284	-11.94	-12.903	-12.047	-14.122	-8.9529	-11.192	-8.5735	-15.213	-10.304	-11.813	-8.9561	-13.121	-8.2562	-11.676	-12.124	-10.801	-11.085	-9.5272	-13.185	-14.472	-8.5516	-7.7059	-12.587	-12.303	-9.9994	-9.4381	-12.5	-12.049	-12.792	-10.733	-8.978	-10.418	-8.7705	-10.003	-12.341	-9.7068	-13.92	-9.5027	-11.313	-8.5972	-10.603	-8.3983	-8.2052	-9.6092	-10.004	-10.388
-12.477	-10.093	-12.898	-8.8801	-11.132	-12.621	-10.824	-11.313	-12.921	-13.726	-11.513	-10.289	-12.034	-12.541	-11.342	-13.116	-11.225	-11.759	-12.792	-11.326	-11.22	-11.951	-12.092	-10.668	-10.341	-10.351	-10.071	-9.134	-12.021	-11.447	-9.9919	-11.491	-12.475	-10.055	-14.692	-9.5534	-13.698	-14.166	-9.3095	-12.562	-10.887	-12.759	-11.583	-12.878	-10.331	-10.354	-11.896	-11.194	-13.348	-12.667
-7.4355	-7.7043	-4.6872	-4.0554	-5.7861	-7.1891	-3.6429	-3.5799	-5.8309	-3.0688	-4.3287	-2.6102	-2.4658	-4.7326	-3.8148	-4.5008	-4.936	-5.5675	-4.995	-2.0676	-5.8825	-5.8412	-4.7759	-6.6427	-3.3943	-6.8987	-4.335	-1.4936	-4.0303	-7.3696	-3.3548	-4.8641	-2.2253	-3.5851	-7.4505	-5.6206	-3.4306	-2.5308	-3.3749	-4.4581	-4.5076	-2.1237	-7.6602	-6.1978	-3.4831	0.14066	-3.3571	-1.012	-6.3243	-5.7295
-12.417	-13.552	-16.679	-10.612	-13.492	-10.125	-16.578	-13.526	-9.9301	-12.047	-12.007	-15.864	-12.951	-13.385	-10.406	-11.699	-12.08	-10.604	-14.046	-10.738	-10.95	-13.969	-14.274	-13.694	-12.949	-12.8	-13.755	-12.152	-13.357	-13.739	-9.9028	-13.238	-10.624	-14.477	-10.819	-13.107	-13.527	-15.463	-13.852	-13.125	-14.715	-11.729	-14.979	-12.772	-14.399	-15.073	-11.689	-12.902	-13.652	-10.578
0.28915	1.1882	3.4139	-2.391	0.20463	-0.75686	0.096996	-1.0266	1.4662	0.30862	0.52868	2.1068	-1.435	-0.48512	1.2548	0.23232	2.5529	0.42587	-0.97344	3.0923	1.1926	-1.0555	1.2067	-0.56251	-0.56904	0.95713	-1.0189	4.4548	2.5561	0.34455	-1.7624	-1.2313	4.7871	-1.1446	1.1295	0.94888	-1.0152	2.0245	-0.01199	0.72247	2.851	0.57439	0.90576	4.0252	1.3552	1.7369	2.868	-0.97823	0.57206	-1.6386
-8.525	-8.5137	-10.057	-10.142	-13.336	-13.088	-8.7143	-10.621	-11.871	-10.218	-12.541	-9.3621	-11.202	-13.182	-10.726	-9.8114	-7.9375	-10.087	-9.9087	-9.1712	-9.4156	-11.754	-8.9736	-7.8559	-9.4391	-9.0055	-11.823	-12.627	-13.465	-10.292	-12.296	-9.5218	-8.3112	-10.777	-11.1	-11.034	-12.261	-9.7105	-11.259	-13.558	-9.9561	-10.28	-9.9514	-12.426	-7.9905	-9.392	-15.086	-11.418	-8.63	-11.424
1.9757	1.8209	-0.82268	0.55469	-2.0788	1.1002	-0.2234	-3.8973	2.1103	-1.3765	1.1394	-0.42785	-4.4543	2.7045	-2.2255	-1.4281	0.3855	-0.23231	-1.9716	1.7125	0.31474	-1.3101	0.85847	-1.9539	1.3151	1.192	4.0161	-1.0413	0.22478	1.67	-1.4905	3.6436	-1.3134	0.12753	1.3812	-0.25771	-0.53407	2.6305	-5.1203	-0.81828	2.9337	-1.8464	-2.3845	-0.38011	-1.0172	-2.5292	-1.0695	-5.159	-2.2895	1.1662
-4.6337	-2.3851	-1.8067	-2.703	-2.5992	-2.6122	-2.3107	-2.4502	-3.3426	-4.0637	-0.77748	-0.23317	-2.4224	-2.6403	-2.2748	-1.4147	-1.9411	-4.8924	-1.5664	-2.5216	-3.8067	-0.52124	0.0021032	-3.0924	-0.055482	-0.77041	-4.0688	-2.8158	-0.75815	-4.6573	-3.4348	-3.8275	-3.9266	-0.22427	-5.1151	-3.6645	-1.7572	-2.2804	-1.3578	-3.4129	-0.29827	-0.86029	-2.5288	-0.40109	1.1086	-2.1229	-5.5778	-3.3893	0.51523	-3.3964
-6.2926	-1.0623	-4.7912	-2.6184	-3.2325	-8.1885	-8.3129	-7.5179	-6.1311	-3.1145	-5.8125	-4.8258	-7.5066	-7.02	-2.7329	-6.2174	-4.9949	-5.5277	-4.8839	-4.577	-2.6471	-5.5651	-9.7502	-4.4385	-4.0937	-6.1801	-4.348	-5.3835	-3.7757	-6.224	-4.7695	-1.3611	-3.9028	-5.1707	-4.952	-4.0504	-4.2779	-6.6507	-2.0903	-3.1951	-4.2382	-3.8961	-5.6458	-5.6534	-5.4736	-6.4468	-3.7501	-3.1046	-4.4977	-6.2795
-11.889	-10.212	-10.556	-10.318	-11.154	-12.761	-7.6651	-12.684	-12.125	-6.7052	-8.738	-14.725	-10.561	-8.9017	-9.6332	-8.4884	-10.38	-11.087	-12.443	-11.129	-9.9395	-9.8809	-10.138	-8.4488	-12.605	-11.47	-12.8	-11.985	-11.167	-10.246	-10.122	-11.874	-14.253	-11.412	-11.993	-10.551	-11.323	-10.694	-13.57	-12.002	-10.656	-11.029	-13.446	-9.8961	-10.215	-16.352	-12.383	-8.818	-9.3849	-9.8233
-6.0613	-8.4485	-4.1146	-4.5774	-9.0209	-4.086	-3.5191	-6.0923	-10.307	-7.2844	-7.2071	-7.7182	-5.3815	-5.5286	-6.6609	-6.9307	-11.705	-7.912	-9.8897	-9.7627	-4.5677	-4.1695	-3.2927	-4.7262	-2.7482	-8.1203	-4.8089	-3.5938	-8.6619	-7.4595	-5.4702	-7.6885	-2.5605	-8.1274	-5.3664	-2.0805	-3.9915	-7.1487	-7.6877	-6.1351	-5.6082	-5.9113	-10.369	-4.2859	-5.8503	-5.813	-3.8526	-4.733	-7.4883	-2.0519
-0.27834	2.4034	-2.1522	-1.7246	-1.9682	-2.4921	-1.3992	-2.7504	-2.6633	-0.8507	2.289	-4.1404	-1.4493	0.46365	2.9135	-4.2402	-0.76082	-2.4627	-2.7746	0.34288	0.87312	0.41076	-3.4382	-0.054675	-2.2766	1.4329	-1.5818	-1.0448	-3.697	-1.2845	-1.8435	-0.97661	-3.6887	-1.9386	-1.2485	-0.74237	-1.4677	-0.18029	0.35124	0.91395	-3.9828	0.54744	-0.49115	-3.5921	-0.43363	-0.21278	0.62005	-2.0269	2.787	-2.4257
-17.325	-23.025	-21.063	-24.009	-19.659	-23.38	-22.057	-23.177	-24.365	-21.539	-22.441	-22.526	-19.747	-22.653	-20.84	-22.399	-23.334	-19.311	-22.582	-20.363	-21.474	-27.07	-20.548	-23.833	-19.35	-23.608	-23.726	-19.491	-21.709	-22.483	-24.106	-24.927	-26.147	-21.003	-23.27	-19.412	-20.968	-21.399	-20.051	-23.016	-19.202	-23.082	-24.529	-20.628	-22.449	-21.825	-22.834	-20.221	-19.335	-23.557
-13.576	-16.051	-9.0075	-14.123	-12.856	-14.983	-12.37	-11.029	-13.261	-11.773	-12.787	-14.796	-12.927	-13.902	-11.973	-11.215	-13.675	-14.816	-14.111	-11.809	-12.586	-10.289	-11.104	-16.183	-15.172	-15.151	-16.223	-14.93	-11.533	-10.847	-13.549	-12.129	-14.67	-10.19	-9.7189	-15.198	-15.608	-9.8953	-8.603	-12.533	-12.357	-14.31	-14.036	-14.819	-12.257	-12.994	-13.862	-13.666	-10.129	-12.173
-12.056	-11.998	-8.7584	-11.228	-15.451	-9.1547	-14.11	-14.439	-11.149	-12.631	-12.834	-14.907	-15.104	-13.787	-9.658	-15.933	-12.36	-13.011	-8.9249	-14.639	-13.578	-13.191	-11.131	-11.68	-12.228	-15.06	-13.271	-9.1433	-13.004	-9.8071	-9.9798	-11.698	-11.061	-14.862	-15.175	-12.091	-14.297	-15.453	-14.804	-12.525	-17.263	-11.755	-12.189	-14.747	-12.859	-11.83	-12.389	-12.322	-10.753	-11.069
-2.981	-3.2945	-4.8004	-3.1614	-1.774	-1.7206	-3.5633	-2.2322	-2.7162	-5.0142	-5.2073	2.2903	-2.1206	-2.8277	-5.1826	-1.7502	-5.306	-5.0489	-2.483	-2.0034	-1.5603	-0.76804	-2.2857	-2.2177	-4.51	-2.4525	-1.8831	-3.0429	-1.3819	-3.4623	-1.337	-3.4552	-4.509	-2.0612	-3.5982	-2.2931	-2.087	-3.8465	-0.68484	0.6572	-3.5638	-1.2329	-1.2322	-3.363	-3.0064	-3.9915	-1.3754	-2.9371	-4.3718	0.7078
2.8602	5.491	7.294	5.7255	4.2454	5.6531	5.2769	5.7138	3.9379	2.8855	3.476	2.4675	2.7018	3.7331	1.5884	3.4814	6.7622	3.7001	3.8284	4.2039	3.9061	3.3248	4.2123	5.2567	5.8996	3.8876	3.1623	9.4832	6.1651	5.7979	4.6207	1.9324	5.5729	5.8081	5.4639	5.2688	5.4348	5.1334	1.0309	1.0802	4.4112	5.0323	5.7202	5.875	6.2655	2.2841	4.567	4.1918	2.9171	1.6003
2.083	-2.3492	2.086	-2.5683	-0.34308	2.5456	1.7846	1.4218	-1.2817	-1.6597	-1.1281	-2.038	0.058332	-2.3883	0.7117	-1.3215	3.0159	3.945	-0.47793	-2.4426	1.5013	0.56398	2.7798	4.5639	0.88422	0.53969	0.029764	2.2519	3.8725	-1.055	0.59879	1.8035	-1.8403	1.8304	1.07	-0.4633	-1.4737	1.2866	1.3598	-2.1338	0.83756	0.28111	2.7422	1.1177	4.0755	2.7537	1.7341	1.7844	-0.3738	-0.14085
-15.707	-11.214	-12.921	-10.26	-17.38	-13.734	-14.215	-12.913	-13.257	-15.324	-9.8773	-11.3	-11.584	-11.938	-12.048	-13.3	-13.815	-12.552	-12.32	-12.305	-14.356	-15.49	-13.584	-11.978	-12.761	-12.566	-13.31	-10.524	-11.361	-12.221	-12.257	-12.688	-14.455	-15.75	-9.7494	-12.042	-11.672	-17.606	-15.946	-12.92	-12.127	-14.849	-14.455	-14.095	-10.693	-11.469	-13.92	-12.588	-10.706	-13.899
-12.506	-15.069	-9.7606	-12.525	-8.3639	-11.182	-8.1649	-8.2569	-11.527	-11.994	-9.0351	-11.218	-14.373	-10.886	-13.323	-10.711	-11.484	-12.422	-11.621	-13.292	-10.306	-9.4796	-12.565	-8.4705	-10.548	-9.5789	-10.263	-7.1876	-11.612	-11.336	-10.201	-11.264	-9.6908	-12.756	-12.026	-8.2837	-13.841	-11.261	-11.913	-12.278	-9.4364	-14.397	-10.397	-8.7549	-13.147	-11.418	-10.172	-11.652	-8.7832	-9.2471
0.36586	-0.88209	-3.2594	1.3423	2.3609	-3.3155	-5.6165	1.4508	-2.508	-2.348	-0.43615	0.18957	-0.14868	-3.0595	2.3157	0.13412	-0.43424	2.1444	0.806	-3.0344	1.6487	5.1656	-2.2541	1.2653	-0.9161	1.5255	-0.96765	-1.7869	2.2159	-0.19324	-0.98291	0.84081	-1.0477	-0.51689	1.4379	1.4287	-1.3746	-3.134	1.1686	-3.312	-0.95947	-2.3187	-1.2451	-1.171	1.4638	4.0604	2.7944	0.81395	-0.6838	-1.5602
-9.6246	-8.6385	-8.2558	-5.2725	-10.333	-10.092	-7.2911	-8.9795	-6.4325	-9.7793	-7.1111	-8.1208	-8.3158	-8.422	-10.39	-9.0579	-8.2027	-8.304	-8.8746	-8.3712	-4.1138	-8.2036	-9.1637	-4.1264	-9.4312	-11.873	-4.4888	-12.501	-6.6135	-9.48	-7.8916	-6.8259	-6.8381	-9.9506	-9.9481	-8.7266	-8.7105	-9.3179	-12.333	-8.0592	-9.2763	-8.1394	-9.5852	-9.0019	-9.0863	-9.9539	-9.1718	-12.107	-6.6093	-9.4163
-13.293	-12.607	-14.7	-17.028	-12.262	-13.273	-12.213	-15.608	-12.666	-14.582	-12.58	-13.745	-13.412	-13.074	-13.529	-11.49	-13.925	-13.73	-14.854	-10.672	-11.802	-10.803	-15.096	-15.576	-12.326	-14.39	-13.236	-11.046	-14.838	-13.402	-11.963	-10.674	-12.005	-11.102	-13.596	-13.289	-12.37	-10.602	-13.826	-13.463	-12.954	-13.263	-15.305	-12.467	-17.337	-12.065	-10.821	-9.3834	-14.639	-12.551
-3.4999	3.5663	2.5357	5.5034	3.2989	0.3529	1.1938	-0.49811	3.2826	1.3536	3.3141	-0.91239	4.4741	4.1505	3.2053	2.8921	2.7603	0.8391	4.007	1.7614	-0.013758	2.0451	2.0759	6.1634	0.80448	4.3656	0.27505	3.344	-0.053264	1.762	1.9642	3.4962	1.3933	2.7799	0.92545	0.35541	4.1993	0.37262	0.49145	0.92346	4.9372	-0.42667	1.6588	2.8328	4.4567	-0.87012	3.5301	0.89462	1.4554	0.040668
2.3026	1.4143	-0.065111	-0.94928	0.4525	3.7187	3.3748	0.71062	-1.8586	2.6896	1.6451	1.0462	-2.2341	5.6274	-0.69663	0.064627	2.0916	0.05352	2.6733	1.0436	5.3352	7.7929	2.2808	1.1137	1.9045	-1.8508	4.8694	1.5175	3.1209	3.0594	0.76963	2.0256	2.2902	-0.76342	3.8123	-0.32374	3.1753	1.1903	5.6905	1.5902	0.36309	0.25938	2.4649	4.1105	-0.39845	0.9943	0.23693	5.1077	1.2093	2.1382
-11.081	-9.3894	-12.603	-12.72	-13.416	-14.653	-13.128	-9.8688	-13.263	-9.7174	-10.725	-10.751	-9.2437	-11.82	-9.8412	-12.337	-11.594	-12.134	-11.12	-10.387	-10.806	-12.378	-9.1051	-10.869	-11.094	-9.7645	-6.1357	-9.5732	-10.721	-11.506	-9.7686	-9.2968	-11.762	-6.5517	-8.208	-12.17	-10.622	-11.759	-10.611	-9.7255	-11.543	-12.644	-11.698	-10.374	-9.631	-13.799	-12.021	-11.41	-8.6518	-9.4831
-4.9458	-4.078	-3.9703	-6.0785	-4.2206	-4.7999	-3.2342	-2.8726	-4.4349	-3.9082	-2.0132	-2.2672	-2.9215	-5.243	-3.1553	-5.2219	-4.9433	1.1134	-1.967	0.32299	-5.7141	-4.41	-6.2545	-4.2485	-3.3368	-1.3083	-3.6724	-6.0536	-1.4683	-5.4218	-6.5216	-5.9193	-5.0019	-5.4007	-3.3595	-3.376	-2.5495	-1.7631	-4.3017	-3.7019	-2.0433	-3.257	-5.1333	-2.4732	-5.6381	-4.1132	-3.6132	-3.5625	-3.3455	-2.2226
1.2621	2.8674	1.9953	1.1809	2.2324	1.5758	2.5783	1.1333	3.8721	0.44925	0.10908	-0.016834	2.44	6.4597	5.7495	3.1378	4.5871	1.9104	4.293	4.0745	2.0512	1.3934	0.62329	-0.13958	2.4407	1.7837	0.56105	6.8953	4.3607	1.1771	7.131	5.2543	1.793	0.70636	4.3125	0.074332	0.31415	5.2902	2.5459	3.4433	5.4324	2.0767	2.0774	1.996	6.1832	0.7297	1.5128	-1.5874	4.5812	3.709
-1.0383	-6.0612	-5.0352	-6.2911	-3.0648	-5.9652	-5.8575	-6.7815	-6.3623	-4.7983	-6.3421	-5.3741	-3.3309	-2.8402	-5.1966	-2.8503	-3.1178	-5.3113	-5.4544	-7.4019	-2.2633	-6.3013	-6.2111	-3.9867	-5.3799	-6.1563	-4.3488	-5.0558	-3.9183	-5.2905	-5.1457	-5.5871	-4.5182	-6.7901	-5.9808	-6.404	-6.2578	-8.4092	-3.7426	-6.1665	-4.5841	-2.6124	-5.0582	-1.533	-2.9183	-3.7491	-7.2197	-4.8778	-8.2989	-3.4089
8.4258	10.236	14.833	11.953	8.89	9.1181	8.8415	9.6073	12.046	9.7915	10.763	10.485	11.728	11.523	9.7934	11.106	9.0551	10.757	7.9935	11.57	11.204	6.8103	7.7314	8.1563	7.6289	8.6962	12.354	8.068	9.764	10.281	8.8935	9.9864	8.5468	13.795	9.8222	7.7291	11.641	10.562	14.69	10.687	11.77	10.013	9.0466	10.889	12.993	9.1717	10.566	8.5883	7.9272	11.877
4.3411	6.3416	7.7427	4.5108	4.32	3.3995	4.2413	3.8161	4.1803	4.5613	4.5994	7.1812	4.8266	5.4561	5.5984	4.8247	6.4757	7.0629	9.5364	4.5104	5.0093	5.6542	4.6224	2.7454	5.8872	7.2036	0.98345	5.9933	4.3176	4.0893	8.5967	4.3678	6.7237	6.2777	4.8777	4.814	0.6911	2.4229	5.0848	6.4646	2.4792	4.3024	3.8684	4.0604	2.2041	5.5179	6.869	5.3789	8.417	4.9999
-12.022	-13.792	-10.252	-11.509	-10.309	-10.722	-9.1078	-9.2337	-8.597	-11.307	-12.372	-12.458	-11.881	-13.655	-16.629	-10.979	-14.148	-11	-12.547	-12.615	-9.7492	-13.287	-13.497	-12.155	-15.305	-11.88	-12.471	-10.072	-11.12	-10.718	-12.255	-10.364	-12.275	-7.1094	-9.8508	-10.863	-12.355	-13.512	-12.216	-11.8	-10.894	-14.147	-13.722	-11.226	-11.404	-13.802	-10.271	-10.508	-12.403	-11.358
-10.943	-9.5633	-11.002	-12.002	-14.597	-12.162	-11.637	-8.2843	-14.273	-11.645	-13.804	-10.761	-9.0777	-10.767	-13.526	-10.787	-14.245	-11.713	-12.733	-13.184	-11.676	-14.238	-11.432	-10.99	-10.49	-11.09	-12.354	-11.274	-10.871	-14.171	-11.067	-11.903	-13.702	-13.344	-12.606	-11.949	-9.7702	-13.372	-14.585	-8.1016	-14.425	-13.975	-11.714	-11.108	-10.231	-7.8621	-11.636	-12.859	-15.06	-9.349
-11.003	-10.486	-13.641	-12.014	-14.318	-10.686	-12.17	-9.048	-9.8309	-9.7476	-12.583	-8.7696	-12.768	-10.219	-11.707	-11.336	-10.868	-13.062	-11.684	-13.31	-10.995	-11.058	-13.694	-9.6297	-13.334	-13.057	-13.815	-9.4014	-8.6559	-11.36	-14.971	-13.149	-12.15	-10.93	-12.87	-11.469	-11.77	-9.3417	-11.777	-11.797	-9.0301	-12.619	-12.005	-11.968	-8.6416	-11.784	-10.475	-12.759	-12.601	-11.604
7.3002	6.4073	4.8706	10.013	8.5898	9.6172	11.295	9.7522	8.1305	8.2841	8.4122	10.595	9.9137	9.3015	7.5306	5.7201	12.207	8.4682	11.896	10.022	8.7442	11.177	7.5411	9.5308	4.947	8.1302	6.7622	8.6576	7.3764	4.7608	7.6909	9.7038	9.356	11.355	5.9596	10.873	7.9758	8.5811	9.9313	6.3577	3.9174	1.7378	10.291	6.7264	9.1532	12.646	15.634	10.167	8.6784	10.376
-10.051	-13.978	-14.882	-13.67	-13.397	-18.088	-17.261	-12.458	-13.349	-12.438	-12.633	-16.019	-15.825	-10.531	-15.157	-15.815	-14.737	-13.008	-12.419	-14.621	-17.703	-13.165	-13.794	-13.772	-9.5381	-13.571	-13.785	-17.345	-16.601	-12.455	-10.954	-14.944	-14.768	-15.319	-15.252	-12.325	-15.176	-12.053	-15.585	-14.145	-12.54	-10.218	-13.612	-12.534	-12.929	-14.494	-15.254	-10.844	-15.007	-13.804
-8.3019	-10.048	-8.5388	-9.6446	-6.4047	-5.0661	-7.3145	-6.2682	-6.249	-10.983	-9.5041	-7.9645	-7.6443	-7.8679	-9.3492	-8.883	-5.3081	-7.5596	-7.1723	-7.9363	-7.6754	-6.4264	-6.9927	-8.8994	-9.7788	-6.1022	-8.3569	-5.1188	-5.649	-8.7845	-7.52	-3.7403	-8.9925	-5.6743	-9.9051	-9.4583	-7.8678	-9.0255	-10.954	-7.4417	-8.1277	-5.6544	-10.202	-5.6849	-8.1333	-6.4802	-7.2355	-7.8839	-8.8287	-9.6561
-4.9602	-6.1892	-3.9492	-7.4237	-6.1165	-4.7827	-6.2326	-4.3872	-4.8418	-4.0763	-5.0655	-4.8734	-3.5143	-8.4848	-7.0169	-7.0429	-5.4083	-4.7055	-5.7784	-9.872	-6.4263	-2.7017	-3.8092	-5.3205	-7.8047	-4.0873	-4.5113	-6.4864	-1.7702	-9.7041	-9.4206	-4.3636	-6.8743	-6.9953	-6.0751	-2.4962	-9.0018	-5.1943	-9.9608	-4.1928	-6.3504	-6.9242	-6.6278	-5.3302	-4.8327	-8.2876	-4.9242	-4.3587	-7.1938	-2.9953
-11.567	-12.677	-13.886	-10.082	-12.188	-12.231	-13.706	-15.909	-10.485	-13.375	-9.527	-13.657	-12.839	-8.6112	-12.068	-11.302	-11.878	-12.469	-10.832	-12.802	-7.626	-14.101	-10.894	-10.78	-12.386	-8.3184	-12.48	-11.93	-12.316	-12.212	-13.07	-11.078	-10.321	-11.086	-14.486	-12.556	-15.365	-13.098	-10.411	-11.916	-9.3858	-10.116	-13.634	-9.5366	-10.11	-10.761	-12.41	-10.51	-13.366	-11.23
0.16379	-1.2718	0.60847	-2.1251	-1.0841	-2.3585	-0.81614	-1.9937	-0.93449	-1.1939	-0.53117	-0.98632	2.9478	0.063293	1.4815	-2.8821	-0.82441	-0.91648	-1.1539	0.92765	-1.1035	-1.4196	-1.7882	1.2765	-1.5097	-2.8288	-0.68519	-2.6167	-1.6094	-3.9222	2.7307	-0.37161	-0.45623	-0.71494	-1.7815	0.80582	-4.4353	-1.8107	-0.63326	2.2892	-2.1113	-1.2078	-0.081663	-2.6438	3.7602	-2.1425	-2.5867	-2.4363	-1.7056	-0.61845
-7.8396	-5.734	-6.7252	-0.4931	-6.2252	-8.1583	-6.4557	-6.6017	-6.5301	-4.4537	-8.2402	-5.1726	-3.9593	-5.6616	-3.9663	-5.6352	-4.3886	-5.0639	-8.0184	-6.0221	-5.6894	-4.6286	-4.7111	-6.0288	-6.2404	-7.3659	-5.6346	-4.8883	-5.9665	-5.4253	-6.006	-4.9829	-6.1845	-7.5474	-8.4188	-5.4788	-8.8928	-6.1025	-5.7822	-5.8077	-4.2073	-7.1145	-7.2715	-6.9205	-5.877	-5.172	-4.3186	-5.6305	-6.619	-2.6704
-1.7819	-4.9139	-6.8179	-4.7844	-3.7061	-4.5526	-3.4746	-2.3612	-3.1683	-2.3197	-4.3147	-4.0346	-2.7933	-3.6649	-3.5588	-7.5645	-2.7035	-7.5777	-3.9321	-5.3104	-2.8964	-3.8336	-4.9643	1.2857	-3.3441	-5.0805	-5.4767	-3.9461	-3.3309	-2.7966	-4.8994	-5.2671	-4.7867	-4.5635	-6.5558	-0.86943	-3.5092	-2.8221	-3.6827	-5.6959	-3.5944	-5.2521	-0.62639	-4.4024	-4.1533	-4.0827	-2.5835	-3.3835	-3.9801	-2.5432
-9.5812	-8.5306	-10.877	-9.9674	-13.937	-13.498	-11.142	-12.543	-9.0416	-13.91	-11.192	-8.9609	-12.053	-8.5658	-10.478	-8.7284	-9.7419	-10.936	-12.198	-7.1051	-10.542	-12.004	-10.015	-9.1433	-13.054	-13.314	-10.177	-10.581	-10.714	-10.936	-12.436	-13.904	-13.286	-11.951	-11.133	-11.725	-8.6449	-9.7991	-12.401	-8.996	-11.111	-10.743	-12.31	-9.4035	-11.645	-10.466	-9.4572	-9.5408	-11.867	-11.395
-14.681	-13.236	-10.234	-13.695	-13.211	-10.019	-13.938	-13.559	-17.596	-11.411	-14.883	-8.7254	-14.874	-14.1	-14.205	-11.921	-11.992	-13.486	-14.212	-14.048	-13.287	-11.219	-12.89	-13.901	-14.326	-12.937	-10.845	-13.365	-13.95	-16.492	-14.12	-13.79	-12.977	-13.573	-14.869	-14.912	-12.914	-11.717	-10.383	-14.79	-11.522	-13.949	-11.066	-14.156	-12.871	-13.779	-12.745	-13.94	-18	-13.738
3.6273	-3.1393	-0.27459	1.41	3.3016	2.078	3.4982	-0.2398	0.89836	2.1498	-0.71404	-0.047461	3.5907	3.3165	0.99241	-2.1692	2.859	3.8008	2.3766	0.19674	-1.4361	0.95725	1.2363	0.28869	1.263	2.5857	1.1422	2.6937	2.5187	2.5076	2.8875	1.9821	-0.36777	0.74076	3.8864	1.032	0.68431	0.50537	0.23255	1.3019	1.643	3.6078	1.3218	-0.19469	0.66972	3.7412	-1.1567	2.1696	0.23918	3.9314
1.5932	0.97267	2.3253	2.9839	3.0109	0.22652	0.39659	3.3455	0.39871	-0.33485	3.4793	2.158	3.9313	3.6791	1.4903	-2.0247	4.2205	3.3479	1.7537	0.77016	1.725	1.5548	3.014	0.74018	1.4502	3.7577	3.4696	4.7192	3.4705	1.6325	1.4493	4.4088	-1.5287	1.1027	3.2138	1.8141	0.97721	4.5537	1.4463	4.5214	2.4903	4.0746	1.3543	0.73992	5.496	0.35772	1.1378	1.6937	4.129	2.0721
-0.68166	-2.8961	0.18602	-2.4173	0.5191	-1.0057	-5.166	-3.3506	-3.4794	-0.18716	0.15795	-2.3623	-4.912	-4.8489	-1.6022	-4.9581	-1.163	-4.9461	-1.5396	-2.5133	-6.0916	-4.0458	-3.9652	-4.5578	-2.5932	-2.2685	-3.6598	-3.4712	-4.1383	-4.9309	-3.4306	-2.8601	-3.9025	-3.7826	-3.838	-2.9507	-2.0823	-3.2748	-3.4292	-0.57202	-4.4096	-2.6115	-1.1694	-0.92802	-2.2254	-0.29972	-2.8324	-1.6919	-6.4019	-5.8736
-13.123	-15.136	-14.274	-12.566	-12.441	-14.028	-15.581	-13.9	-14.792	-13.689	-14.948	-11.821	-15.35	-12.791	-12.473	-18.782	-13.204	-13.184	-16.652	-15.176	-18.367	-13.603	-15.341	-12.303	-14.01	-16.297	-18.406	-11.92	-14.206	-15	-15.03	-14.015	-17.725	-14.172	-14.152	-14.119	-17.543	-13.097	-11.674	-13.582	-16.095	-15.747	-12.456	-14.769	-13.711	-13.781	-13.75	-12.976	-17.233	-11.14
9.0526	8.8877	5.6078	8.7471	10.288	8.1467	8.9117	7.7824	7.8209	10.558	9.7979	10.928	5.9323	7.9872	13.504	8.7568	10.808	8.2614	10.128	11.011	11.48	9.4976	9.2293	6.5562	9.0642	7.0712	10.824	13.295	8.6016	9.2428	8.2334	8.8974	10.18	9.0793	11.436	9.7218	10.839	12.269	10.647	10.634	11.036	11.426	10.933	8.0751	8.0198	10.303	8.1787	6.7922	10.652	12.066
-10.926	-14.55	-14.682	-12.253	-14.012	-13.124	-14.68	-15.305	-17.353	-12.378	-13.777	-13.745	-16.139	-11.793	-12.801	-13.442	-13.608	-13.348	-10.242	-13.762	-12.299	-15.034	-12.918	-13.543	-12.74	-13.957	-14.313	-13.43	-15.921	-16.984	-13.384	-14.999	-11.827	-11.46	-15.255	-9.897	-10.985	-13.423	-10.314	-12.016	-13.979	-12.823	-13.298	-13.306	-12.807	-14.729	-15.382	-16.734	-9.7416	-15.313
-5.931	0.92259	-3.1346	-4.1451	-1.5085	-5.1726	-4.4378	-3.2541	-5.4108	-5.094	-6.4626	-5.2828	-4.0848	-3.7473	-2.3739	-2.9524	-5.6427	-3.3314	-3.124	-6.2339	-3.7675	-7.7145	-5.1494	-4.5992	-1.9911	-4.3772	-3.3586	-3.6656	-3.7366	1.0912	-2.5292	-1.3504	-6.0556	-3.3775	-5.1409	-2.4193	-2.7437	-5.3185	-2.8747	-5.2466	-4.3309	-1.1395	-2.7762	-3.9152	-4.4118	-6.0947	-3.7244	-3.185	-2.958	-5.5295
-16.178	-13.959	-15.092	-14.588	-11.57	-15.241	-8.9155	-13.457	-11.979	-14.026	-11.429	-15.226	-12.261	-13.258	-12.105	-10.221	-11.149	-13.254	-10.816	-10.291	-9.7718	-13.121	-12.886	-14.281	-12.491	-13.048	-13.05	-11.012	-11.603	-11.124	-15.263	-14.846	-12.069	-11.882	-12.92	-13.153	-12.247	-16.711	-13.003	-11.087	-12.102	-13.818	-11.833	-9.181	-17.171	-15.764	-12.153	-14.202	-14.967	-11.484
-2.2932	-1.3738	-2.845	1.1412	1.553	-0.89931	0.17169	-1.8196	-1.4026	-0.72765	-2.9043	2.2887	-1.5536	-0.20428	-1.5986	-4.1779	-5.4221	-2.7392	-2.2393	0.32526	0.077632	-0.26465	-4.4429	-1.2571	-2.3157	-4.007	-1.2414	-2.0183	-0.37123	-1.6181	-1.9001	-2.3337	-2.8614	0.86397	-4.4772	-4.574	-1.8553	-3.6014	-4.6559	-3.6021	-0.93578	-0.86544	-1.9564	-2.9654	-3.384	-2.6423	-0.33944	3.1879	-1.6343	1.688
-4.9546	-2.8226	-5.4668	-4.6525	-4.6745	-3.0113	-4.0497	-4.6554	-4.6798	-4.042	-5.5575	-9.0157	-3.9796	-3.1555	-6.0077	-4.2746	-1.0011	-4.0408	-2.9223	-4.1395	-5.9065	-2.8414	-4.771	-2.7935	-4.2004	-4.3395	-4.8118	-3.9544	-5.8541	-4.9768	-4.9385	-2.7603	-2.7445	-2.2101	-4.9516	-5.5108	-5.6043	-4.6649	-5.9561	-3.7508	-3.3524	-3.2918	-2.7114	-3.4735	-4.8904	-3.7344	-2.3848	-2.8523	-1.1872	-4.4935
-3.0097	-3.2953	-4.2926	-2.1103	-5.5706	-4.7061	-4.886	-0.89746	-5.0861	-4.3927	-2.0373	-6.267	-4.2594	-3.9653	-2.3522	-1.8661	-3.5027	-3.2277	-2.8214	-1.0795	-5.9945	-6.1614	-5.3634	-7.9131	-7.8936	-6.5944	-4.4975	-1.0386	-7.7097	-3.1503	-5.0716	-4.5912	-7.8439	-4.5521	-6.0234	-3.4601	-3.862	-3.2029	-7.5165	-3.9256	-5.605	-2.2508	-6.2818	-3.0651	-5.1906	-4.6051	-5.2111	-3.6558	-2.979	-3.985
2.2818	-1.594	1.2886	-3.1439	1.5698	0.61741	2.7046	-0.14187	-0.89116	-0.67838	0.0054467	-0.98466	2.3538	2.2201	-1.5742	-1.9212	4.1424	2.5794	0.20011	-1.1089	1.0043	-2.7718	-2.8161	-1.5319	3.1037	1.604	-0.70075	2.1637	0.16034	-0.56861	1.6808	2.3731	-1.5172	1.3057	0.11529	1.1713	-1.6747	1.5208	2.3618	-0.6602	0.74729	0.0036172	0.96558	-2.6968	0.030451	2.0834	1.7669	1.0589	-1.2492	-0.057114
-1.5149	-4.5014	-1.2425	-4.9686	-6.7129	-4.5581	-5.3415	-1.3864	-3.871	-2.2249	-5.0989	-5.25	-5.6886	-6.0065	-2.1925	-3.8372	-1.9911	-7.9284	-3.8318	-4.2918	-3.485	-4.0915	-3.1809	-4.2004	-6.9855	-5.0105	-3.7455	-3.8441	-0.54258	-1.4927	-3.5231	-6.3365	-7.6001	-7.538	-2.8272	-1.7438	-6.1676	-1.1656	-4.3148	-6.8862	-7.6858	-6.4982	-4.0168	-2.2219	-4.3948	-2.881	-2.0651	-2.9783	-0.73215	-3.8124
5.1978	4.5126	4.6216	2.4625	5.9032	1.5227	4.8133	3.2539	4.9602	3.7042	6.7826	3.8157	4.7611	5.1448	7.2322	3.0484	4.1801	2.5788	5.4269	5.1241	3.7491	3.2924	1.8685	4.0074	2.6798	3.8248	4.8404	3.0645	3.0047	5.5571	2.183	5.2258	3.4069	7.7123	3.0428	5.044	6.7111	5.7667	2.528	5.0394	4.8108	3.6439	4.3696	3.5213	8.155	4.6696	3.8614	5.7277	6.7005	1.9508
0.81332	-3.2247	-3.0825	-1.6597	-3.8486	-3.2861	-1.4973	-4.3262	-1.6091	-3.0836	-1.9099	-2.8326	3.2855	-4.0289	0.54353	-2.7831	-1.3093	-0.054355	-2.5529	-2.2436	-2.6275	-3.0822	0.84073	-2.4252	-3.3694	-2.442	-1.3702	-1.7043	-1.5295	-3.9065	-3.5509	-5.2613	-2.0098	-1.7135	-1.5699	-2.1289	-1.7979	-4.049	-5.9334	-0.79996	-0.62272	-0.66675	-3.8448	-2.6473	-0.62332	-2.5753	-0.3159	0.017558	-2.1263	-1.6266
4.6774	3.169	4.8367	6.0008	4.7483	5.9411	3.0936	6.6955	6.0657	3.7877	5.4103	7.5104	5.7011	2.6041	1.1314	5.278	6.941	7.1177	4.8744	5.089	9.817	2.955	3.7493	4.5019	3.7776	5.0305	7.0595	4.2537	7.8853	7.7099	6.8367	6.7533	7.4067	7.3858	4.7435	6.0501	6.1814	3.1656	3.5369	5.8783	3.8581	4.9467	4.6022	6.254	6.5924	4.4087	8.997	6.7597	4.2417	7.2386
-0.44038	-4.1039	-1.6546	-1.1469	-2.662	0.035936	-5.2617	-5.4139	-4.7039	0.11878	-3.1468	-4.5128	-3.6828	-1.1074	-0.34605	-2.9105	-0.68678	-3.6791	-4.867	-2.1019	-0.61466	-3.8862	-1.1838	-3.1084	-0.41559	-0.95236	-3.1776	-1.4493	-1.1643	-2.4207	-4.3295	-2.7483	-1.2289	-0.52177	-1.5076	-3.1713	-0.69524	-2.4874	0.57285	-3.4372	-4.0721	-2.5897	-2.2518	-2.744	-2.851	-0.61451	-2.6179	-2.6045	-2.7594	-2.0797
-0.31065	-4.3559	-4.38	-3.3703	-3.0969	-0.51902	-1.84	-3.7774	-1.5109	-2.1403	1.2395	-5.0503	-5.0211	-3.2892	-2.5725	-3.7597	-0.25428	-4.2981	-0.17575	-1.1563	-1.8694	-3.2093	-2.4959	-1.9323	-2.9647	-0.70688	-2.1241	-1.408	-6.2247	-2.5683	-1.8283	-3.4507	-3.1992	-3.0291	-0.64356	-4.111	-1.1046	-0.076416	-5.7129	-3.3499	-1.5977	-3.4086	-3.5304	-4.9221	-2.0734	-1.9774	-3.9393	-1.0972	-3.7318	-0.83442
-0.53078	1.5008	-1.3546	0.66152	0.55563	-3.2251	0.34321	-3.6426	-2.5636	-2.334	-2.0882	-4.0555	-1.4143	-2.5655	-3.3636	-2.8687	0.37803	0.068117	1.8326	-1.5522	-0.48907	-2.1883	-0.89054	-2.1936	-1.6403	-3.1411	-0.32532	-1.0714	0.5938	-0.10253	-0.13526	-1.7406	-0.38858	-1.5155	-2.3615	-1.7989	-1.8813	-1.9792	1.6587	-0.36236	0.33408	-2.2	-0.81733	-3.433	0.98749	-1.5684	-0.58125	-2.126	1.4476	-1.4099
-24.033	-24.083	-20.961	-19.652	-24.095	-19.266	-22.302	-21.768	-21.669	-21.027	-21.586	-18.736	-23.154	-20.639	-22.34	-24.544	-23.065	-22.576	-25.423	-25.762	-18.361	-23.062	-22.959	-21.209	-22.065	-20.56	-21.978	-22.077	-20.236	-24.913	-20.779	-19.065	-21.235	-22.627	-25.685	-23.108	-26.919	-21.19	-23.884	-20.988	-23.606	-21.271	-22.262	-20.605	-25.512	-20.365	-24.376	-23.975	-22.018	-24.378
2.6879	6.6231	0.51024	1.4113	2.9316	2.0391	2.184	2.5455	2.0867	1.6671	2.3342	4.2384	0.71173	4.0036	0.49913	2.9361	5.2164	2.564	5.6113	-1.4966	3.0485	2.0941	3.3985	2.1148	0.34617	3.7252	-0.83275	1.3541	1.4155	3.381	5.4457	5.2808	-0.13873	4.5423	1.8735	4.8546	1.4153	1.1674	1.6065	3.3728	2.0111	2.5316	2.6949	2.2632	-0.13451	2.0281	0.98568	3.2371	0.57666	4.539
-19.859	-21.997	-21.719	-22.818	-22.249	-21.644	-22.491	-18.811	-23.559	-21.949	-20.659	-21.588	-21.45	-23.723	-23.72	-22.768	-21.127	-20.943	-21.806	-22.507	-18.605	-19.355	-22.843	-20.115	-21.315	-23.891	-22.056	-19.979	-24.49	-22.041	-23.114	-22.195	-23.247	-22.117	-21.53	-20.262	-20.935	-21.408	-22.459	-22.599	-20.298	-22.087	-21.419	-20.539	-24.386	-24.642	-21.603	-22.792	-22.041	-21.3
4.6769	3.31	2.3841	1.8457	2.7199	1.7586	6.4309	5.9014	2.5584	2.2217	1.5518	1.5413	1.4432	4.5794	2.7938	1.3895	3.1267	4.0033	2.3612	2.9753	2.597	2.7004	2.7936	5.0588	6.0845	3.5209	1.9157	4.1212	2.6322	2.3367	2.2383	5.054	2.7972	3.4824	3.101	2.4534	2.4017	1.1041	2.4082	3.4657	2.1178	2.0357	3.7018	3.9093	6.5522	4.2424	5.9751	0.60432	2.667	4.394
1.2933	5.731	1.683	1.3602	0.34561	0.61852	1.5749	2.1785	2.3783	2.9818	2.3701	-2.5746	2.1814	1.3041	0.85429	2.0395	1.1756	0.6532	2.0414	0.93537	3.0149	0.64718	-1.2764	1.8602	-0.26825	1.8411	0.2288	1.3927	2.8275	-0.76327	2.3861	0.072186	0.52828	1.7422	5.3853	3.5517	4.4944	0.93614	3.627	1.9461	5.1418	1.7937	1.368	1.385	0.50223	1.887	0.88283	-0.86839	3.3053	6.3575
-1.158	-4.4499	-6.9049	-2.8716	-2.168	-3.8275	-3.8709	-5.2615	-0.35556	-6.558	-2.7675	-4.1379	-1.6584	-7.9253	-4.9832	-5.136	-1.5983	-4.7336	-5.4269	-5.8973	-0.961	-1.3233	-5.3104	-3.1347	-4.1058	-3.3357	-2.6478	-3.4972	-5.6927	-3.4701	-3.9801	-3.2872	-3.576	-2.8777	-4.2753	-3.2806	-5.253	-0.78208	-5.2333	-6.3283	-4.8128	-3.668	-7.4734	-5.2141	-6.2889	-2.9572	-2.8213	-3.3687	-3.088	-3.6882
-16.18	-12.787	-17.484	-14.616	-10.759	-12.216	-12.816	-13.53	-16.903	-11.773	-11.823	-12.158	-14.416	-13.104	-14.443	-19.048	-16.76	-15.65	-12.396	-11.099	-19.1	-13.798	-12.59	-16.877	-14.059	-13.016	-14.325	-13.161	-15.38	-13.874	-13.005	-13.132	-14.741	-13.149	-14.457	-13.48	-12.226	-15.083	-11.306	-13.037	-16.416	-10.399	-12.68	-15.251	-16.697	-17.781	-13.995	-14.926	-11.577	-14.13
0.23733	2.734	1.3161	0.76738	-0.33131	2.8583	-3.2747	-1.1024	-0.14349	0.0044215	2.0954	-1.4081	1.3644	-2.7845	-1.4095	0.20204	-0.030995	-2.8697	-2.8724	-0.48252	0.77503	1.4541	0.019403	-0.7758	-0.20737	-0.61406	-0.63687	-2.3276	1.1745	0.53329	-6.2253	-0.40889	0.28499	-0.53393	-1.8259	-2.5489	-0.12956	-0.34237	-1.0342	0.47899	-2.2559	-2.0502	0.99836	0.49049	2.9674	-3.727	-0.06141	-3.6947	-3.439	-0.077906
8.5911	9.513	9.0551	9.5926	7.432	10.766	8.9665	9.3623	13.005	8.6362	7.4752	10.656	7.0636	7.3912	8.4547	10.003	9.4643	11.161	10.125	10.615	11.841	7.0542	10.485	11.334	9.3872	8.8865	8.3924	12.173	12.721	10.61	8.0954	12.256	6.9629	11.571	9.9077	6.6571	9.8478	9.5526	6.5461	13.105	6.9714	8.7878	10.605	8.848	10.005	7.7225	8.2857	8.9832	6.5428	8.9276
-0.45353	0.59334	-2.1654	1.1798	-2.1923	-3.3098	-5.015	-1.0365	1.8447	-2.6151	-3.9373	-1.964	-3.774	-0.4284	2.2618	-0.72313	-1.8413	-2.5335	-2.2329	-3.9158	-1.4277	1.2785	-2.2769	-2.7604	-4.7876	-0.21027	-0.73274	0.05632	-3.2768	-0.23042	-1.855	-1.6255	-1.9796	-2.4413	-0.38003	-0.60976	-0.75823	1.5638	-0.9716	-3.3775	-2.7195	-6.0675	1.3712	-0.63166	-2.4292	-0.50712	-6.1614	-3.0033	-1.5463	-0.50353
-0.76867	-1.2384	0.8601	-0.079434	2.3953	-1.3928	2.0381	0.49568	1.1072	0.60767	2.5715	-0.81451	1.8561	-2.2143	1.904	-0.24505	-4.1286	2.9394	-0.58744	0.42898	0.29941	6.0919	1.2478	3.8346	1.6006	2.9531	0.060465	-0.81992	1.4826	0.25896	2.6671	1.4922	2.1551	-0.44588	-0.28316	2.0384	-0.0937	3.6233	-2.3453	-0.0093331	3.4143	2.12	5.7675	-0.76334	4.2316	1.9302	-1.9211	3.0783	1.7439	-0.26256
-14.467	-14.069	-13.353	-12.316	-13.206	-13.7	-10.647	-12.955	-13.476	-11.17	-18.116	-14.96	-12.732	-14.595	-12.372	-11.491	-12.478	-10.832	-11.919	-10.939	-17.524	-15.127	-9.0521	-14.281	-15.034	-11.167	-14.141	-14.609	-11.844	-16.121	-13.887	-13.622	-15.062	-14.415	-12.188	-11.311	-13.02	-14.352	-10.017	-13.062	-8.0034	-15.076	-13.492	-14.473	-15.542	-15.203	-13.521	-13.014	-8.9625	-12.093
6.5384	8.7774	5.9511	8.1938	5.4366	6.1252	3.9385	5.8518	8.8129	9.2155	4.5552	6.8104	5.6494	5.1966	4.3634	4.4399	6.6616	3.7104	4.5229	8.5553	3.1957	5.8041	4.9214	6.8216	7.3239	8.5721	7.011	4.808	7.2548	7.2758	3.999	4.2232	3.8042	5.4934	7.4731	2.0527	7.115	6.8877	7.3722	6.04	5.4637	8.9924	3.97	4.678	3.3462	6.0319	5.8508	5.4164	5.5609	4.5351
-12.383	-12.271	-13.951	-13.161	-13.345	-12.53	-12.283	-13.877	-9.6297	-16.955	-12.195	-14.915	-14.998	-12.427	-10.375	-14.041	-11.703	-10.983	-11.126	-13.905	-11.06	-11.522	-14.475	-16.115	-14.162	-14.835	-9.5721	-13.485	-10.081	-11.957	-14.233	-14.029	-16.279	-11.825	-11.665	-13.262	-11.275	-13.267	-12.234	-14.076	-12.105	-15.139	-13.758	-12.738	-14.459	-12.047	-13.381	-14.009	-13.586	-13.392
-6.2185	-5.5001	-7.4922	-4.172	-3.269	-4.1916	-3.8041	-7.0697	-7.6171	-5.4385	-3.2482	-4.1867	-8.9755	-4.0758	-7.0124	-6.1587	-4.5824	-7.8792	-6.1153	-5.6301	-1.9847	-6.1635	-3.6478	-2.9217	-1.4127	-4.2186	-2.4271	-8.5979	-6.11	-5.9295	-3.479	-7.7441	-6.6797	-4.5134	-4.5029	-3.7202	-9.32	-5.3105	-5.8421	-7.3951	-4.8243	-4.6512	-7.6473	-5.184	-6.3522	-7.6043	-3.8043	-6.8947	-4.8869	-6.6113
0.90763	-1.2968	-1.611	1.8215	0.6216	-1.9679	2.0199	0.72521	-1.7896	3.3721	3.0659	-0.063201	-1.1329	-1.6503	-1.518	0.0016826	1.5505	-1.3767	0.86497	-3.8388	2.9444	-3.4807	-0.94595	1.9495	-1.8582	-0.60141	1.7121	0.1438	-2.3863	2.6736	2.7506	0.18512	1.3598	0.1363	2.6418	-0.033504	-0.15518	0.34353	-0.059387	-1.0107	5.3154	2.1102	1.8371	1.787	2.0842	2.0831	0.46796	1.8249	-0.085102	0.026633
-14.096	-14.11	-12.285	-13.473	-11.237	-14.583	-14.784	-13.014	-15.185	-12.129	-15.215	-12.575	-13.323	-11.535	-15.7	-12.727	-14.349	-13.993	-14.323	-13.053	-13.945	-14.977	-12.612	-14.327	-15.884	-15.55	-14.031	-16.397	-16.016	-12.351	-16.249	-13.503	-15.763	-12.485	-14.506	-15.834	-12.629	-12.375	-12.114	-11.187	-15.195	-15.264	-11.729	-13.532	-11.976	-14.063	-15.467	-15.767	-13.071	-14.812
-7.329	-4.3329	-3.9454	-4.4345	-2.6006	-6.1981	-4.481	1.2629	-1.4598	-7.0096	-8.7513	-3.4194	-2.5344	-4.0674	-7.1631	-6.3297	-2.8226	-5.1051	-4.2446	-4.0721	-5.79	-4.8143	-3.5601	-1.1991	-5.358	-5.1222	-5.3346	-1.4715	-5.1371	-6.3033	-5.997	-3.4484	-4.0608	-5.9321	-4.0767	-8.3145	-1.29	-8.6385	-4.8461	-4.2747	-2.8995	-4.195	-4.8634	-4.208	-3.6297	-7.0276	-3.981	-5.6764	-2.9736	-3.1643
-3.8274	-2.1509	-2.8486	-1.8727	-2.2815	-7.7933	-1.0277	-3.0658	-0.94526	-5.4933	-6.1901	-5.2494	-4.8224	-1.094	-3.3272	-2.2756	-0.85807	-3.5043	-4.3651	-3.7205	-4.0832	-2.925	-2.7974	-1.9695	-4.4329	-3.5815	-3.496	-4.4979	-5.3792	-0.7542	-1.2749	-2.193	-5.2192	-3.5141	0.38432	-3.0872	-3.7947	-0.99063	0.38174	-4.8444	-4.9866	-4.7918	-2.164	-2.2931	-1.2055	-4.211	-1.7326	-4.3884	-3.5756	-4.5019
-2.5573	-2.0246	-2.4915	-1.3317	-4.3843	-2.584	-2.1061	-1.8888	-1.0248	-2.8378	-6.5788	-3.2709	1.0187	-2.2471	-1.5187	-1.9977	-0.27581	-2.8849	-3.9803	-1.1014	-2.2063	-0.66779	-4.5382	-3.7533	-1.2854	-1.4109	-7.0485	-5.0207	-0.89855	-2.8277	-3.2465	-0.6651	-1.8707	0.36015	-0.11856	-0.7291	-2.1163	-4.0974	-2.2389	-2.121	-3.4615	-3.3693	1.2769	-4.3257	2.2241	-1.5307	0.20446	-3.5313	-2.4102	-1.4974
-12.178	-13.083	-12.527	-8.1188	-12.343	-12.82	-11.727	-12.295	-12.23	-12.501	-8.4313	-14.122	-11.863	-10.87	-11.128	-12.549	-12.298	-11.053	-11.419	-11.66	-13.436	-12.809	-12.741	-8.645	-12.078	-8.8652	-11.14	-11.221	-12.169	-7.6284	-11.299	-10.047	-11.025	-13.906	-10.66	-11.688	-6.9737	-9.194	-11.121	-13.249	-11.655	-9.7005	-7.5803	-11.654	-12.23	-13.755	-14.065	-15.856	-11.088	-13.827
1.8153	0.2586	-2.7883	0.040981	2.5472	-0.052692	-1.3758	-0.47431	-0.32031	1.6409	-2.6997	-1.0115	-1.0979	1.0536	-1.5735	-2.6339	-0.72136	-5.2162	-1.9342	-5.1588	-1.4374	-1.7248	-1.19	-1.7764	-3.1572	0.78812	-1.3769	-4.2018	-2.0075	1.3448	-3.2789	-1.5433	-1.5993	-1.8471	0.48395	0.8309	-1.1132	-2.4583	1.3198	-2.1983	-2.0085	-2.7393	-0.82971	-3.0321	2.4113	0.90682	3.0886	-2.8029	-3.8964	-0.60027
-4.1625	-6.5174	-6.3886	-3.4413	-5.7967	-3.2533	-0.71124	-1.3941	-4.7399	-5.905	-4.778	-2.6138	-5.3355	-3.8466	-5.8563	-3.7564	-2.2994	-6.1239	-4.3335	-7.3881	-3.8182	-1.9626	-3.596	-1.5811	-8.1949	-2.5658	-2.6591	-4.4022	-5.9675	-4.6688	-1.6793	-5.6645	-2.0665	-2.6966	-4.0602	-1.4519	-4.6498	-1.1777	-4.5203	-1.4347	-2.6554	-5.2298	-3.9529	-7.5937	-1.2558	-2.0025	-5.773	-2.6271	-3.809	-2.4195
-20.957	-22.022	-25.22	-22.957	-20.571	-22.442	-22.606	-22.378	-23.142	-21.522	-20.886	-19.452	-22.016	-21.783	-22.343	-23.873	-23.561	-23.805	-21.521	-23.545	-24.38	-23.239	-20.601	-23.592	-21.206	-20.127	-21.301	-18.956	-22.062	-22.48	-18.779	-21.522	-21.14	-21.63	-22.166	-26.114	-22.597	-23.206	-22.212	-19.936	-22.588	-18.592	-22.904	-23.441	-24.935	-21.799	-24.293	-23.767	-22.772	-21.103
-16.092	-14.646	-15.641	-15.806	-17.178	-16.468	-13.427	-13.65	-12.813	-16.46	-15.604	-11.676	-14.055	-13.164	-14.056	-16.442	-16.824	-15.644	-13.973	-13.934	-15.637	-11.721	-13.577	-14.212	-12.636	-16.073	-13.525	-14.221	-15.107	-13.408	-11.989	-14.77	-15.038	-14.576	-12.276	-13.052	-17.113	-14.435	-17.278	-15.554	-14.004	-13.854	-13.822	-13.197	-14.367	-14.937	-16.539	-14.576	-14.288	-16.24
7.3824	5.2149	6.8406	9.4041	4.5322	5.7835	4.821	6.987	4.796	6.0695	3.8466	4.1363	6.8611	5.9945	6.3342	7.224	3.7659	8.1904	6.1036	6.9498	4.8192	1.1307	8.5693	5.3652	5.1939	7.0376	2.7812	4.0608	9.6304	3.2146	3.9533	8.0755	5.6065	4.0692	3.8678	7.412	4.2942	3.3187	7.2697	4.6145	3.6528	5.1423	4.2108	2.5793	7.0768	5.3125	5.7718	3.8516	4.8812	6.7759
-14.952	-9.381	-13.035	-10.254	-7.9646	-12.264	-15.278	-13.513	-6.7704	-10.685	-12.27	-13.081	-12.567	-9.9723	-9.6577	-12.698	-12.75	-8.4472	-9.0073	-14.958	-9.8642	-13.326	-13.264	-10.106	-11.528	-10.782	-13.098	-13.668	-12.283	-10.557	-13.722	-12.654	-10.939	-11.131	-13.879	-10.225	-10.528	-11.659	-11.511	-10.825	-12.313	-12.902	-13.483	-9.8236	-12.202	-10.982	-13.373	-11.362	-15.058	-7.8232
-0.71912	-1.0499	-0.29529	2.5931	0.69221	1.8341	-1.4045	-1.3191	-2.0147	-0.47848	-0.60233	-1.0074	-0.1942	1.4485	-0.16213	1.0665	-0.79241	0.20941	0.49244	0.6078	-1.114	-2.3989	1.1625	-1.4156	-1.6991	0.15443	0.11516	0.33334	-1.1548	-2.5403	-0.57305	0.056549	-1.7859	2.4616	0.61557	2.2011	-0.82916	-0.58853	1.5013	0.88372	0.81068	-1.529	-2.4898	-1.0091	-1.8418	-0.89545	-0.65225	1.3763	3.3966	-2.8083
0.70381	1.32	-0.29518	-1.9936	-0.86182	2.0916	0.87663	0.85764	3.1897	1.3639	-2.169	-0.66065	1.2763	0.75526	0.11808	-0.55564	0.58516	3.936	-0.71921	1.4293	-0.40102	1.6814	0.97069	2.5922	1.3104	1.2315	-1.6087	3.4317	1.3252	2.7321	-1.0324	-0.0044745	0.43543	-0.94878	-1.0327	3.3768	1.1932	-0.35912	2.4544	-1.2875	-0.6766	1.5078	-2.2339	1.7951	1.0915	2.2181	1.897	2.2622	2.1255	1.2729
-0.70346	0.41882	2.8285	0.82934	2.984	3.5935	1.2045	0.2112	1.041	1.1038	4.0303	5.3268	-0.57192	4.8457	-2.3029	3.4185	3.0809	3.2869	2.0139	2.2902	-1.9205	3.3069	-0.3471	0.82694	0.6359	3.8788	1.2534	2.0384	1.8185	1.5297	3.0709	-4.7416	1.7766	-0.15623	3.6316	-1.2529	1.7932	3.5683	-2.61	4.7064	3.3212	1.2523	1.7088	-2.4252	1.3619	2.8734	0.91223	2.9901	2.006	1.0407
1.2022	-1.1509	-0.95395	-2.0589	-0.61565	-0.95282	1.6032	-0.53205	1.5242	0.55149	1.5844	-1.6697	-1.7286	-0.93607	-0.88409	0.36616	0.38322	0.072724	-3.0664	0.37175	-1.8533	-1.4517	0.76131	3.3621	-0.29876	-3.4943	-1.3513	0.46044	1.5958	1.6155	0.48633	0.40303	-1.8644	2.2486	-0.048211	2.1044	2.7457	-1.7541	1.0821	0.46725	-1.772	-1.951	-0.29066	1.3635	0.51562	-1.1872	-2.9917	-0.77912	0.2512	-0.58606
-1.0409	-0.88777	-1.4648	-2.164	-3.0762	-4.6459	1.71	-2.9239	-1.0125	-2.0395	0.49158	0.054733	-5.6908	-4.0894	-2.8385	-1.6524	-3.6767	-3.6448	-0.56837	-2.363	-0.9873	-0.43507	-3.6847	-2.7278	-4.6295	-4.0678	0.64939	-2.4467	-1.1161	1.2973	-1.6744	-4.1179	-4.8822	0.049257	-3.0984	-3.3157	-0.94655	-1.5689	-3.7606	-3.336	-3.3543	-1.3801	-0.70188	-3.8481	-3.643	-4.4492	-5.4008	-2.1149	-2.7727	-2.6731
-7.4816	-7.4028	-8.6457	-7.7241	-6.4151	-6.459	-8.6613	-7.991	-9.2131	-8.174	-5.6607	-7.2785	-6.6383	-7.8833	-9.3791	-4.8326	-6.6786	-8.1058	-4.2531	-2.5305	-5.7559	-6.8209	-6.8461	-9.3728	-3.9524	-2.3855	-6.5935	-3.312	-7.3078	-7.0105	-7.9155	-5.3121	-1.76	-6.8236	-4.5678	-9.3477	-4.4278	-5.6159	-10.167	-4.4112	-4.7022	-4.9152	-6.6658	-4.9698	-5.6692	-5.3169	-8.7257	-7.7821	-8.2451	-4.9431
-1.3	-4.4609	-2.6328	-5.3857	-4.9314	-0.9876	-0.018864	-2.1606	-4.9685	-3.2343	0.57249	-4.7873	-6.2617	-3.8526	-0.88809	-2.3347	-0.81736	-1.3648	-0.89138	-2.3108	-5.4027	-4.176	-2.4954	-4.2008	-0.46075	-3.4173	-2.7904	-4.371	-5.8481	-2.5845	-3.1866	-3.7116	-3.1118	-2.1038	-3.803	-1.6824	0.057245	-2.7133	-2.5749	-3.6776	0.40376	-7.2246	-2.4043	-2.0468	-1.9483	-2.2354	-2.5348	-3.2604	-2.3009	-3.6572
7.0606	3.7408	4.3225	6.4903	6.7308	2.6771	6.1843	3.73	5.7135	4.711	6.0234	4.894	6.9581	7.8087	9.8548	6.3204	1.9861	3.8764	6.0431	3.0879	4.8293	4.376	4.6427	7.0756	3.9493	7.4073	2.5876	5.3769	5.0721	7.9581	3.9497	5.156	3.0837	3.7408	5.1056	2.381	5.53	7.3558	4.157	6.3085	6.5231	3.7474	6.233	7.3059	4.4968	6.2211	7.7651	4.6325	4.5998	1.2135
0.90031	0.19701	1.5033	-0.7203	-0.27352	1.6125	-0.65576	1.2711	-1.2803	0.15057	-0.63467	1.1731	-0.14492	-1.3719	0.47782	-0.56897	-1.1844	1.1284	-1.582	0.64007	-0.68798	1.2858	2.808	-2.5973	-0.42865	1.4324	1.638	0.56442	2.3636	1.3377	1.0215	-2.8314	0.30574	-2.5005	1.8565	2.8666	2.7167	1.0835	-3.4982	1.2029	2.729	1.9395	-0.10261	1.8837	-1.0852	3.2798	1.4838	0.85861	0.80347	0.97937
-8.4463	-6.1943	-9.8878	-8.7942	-9.0972	-9.1582	-7.046	-7.2664	-9.9502	-9.9753	-12.003	-9.5413	-11.653	-8.9873	-6.4974	-9.2067	-9.6436	-11.177	-9.3508	-9.603	-10.889	-9.0243	-7.5767	-10.625	-8.9129	-8.4693	-6.8364	-8.5121	-9.1182	-5.027	-6.2979	-9.3733	-7.579	-10.683	-7.9573	-6.1523	-4.6457	-8.2323	-6.914	-8.562	-10.653	-8.5833	-10.014	-10.742	-6.605	-8.2341	-7.8425	-12.628	-8.5998	-8.4144
-16.305	-16.253	-14.412	-15.223	-9.7907	-11.648	-14.231	-13.862	-10.018	-11.733	-13.401	-14.095	-11.579	-13.654	-16.816	-14.67	-15.807	-12.45	-13.9	-12.503	-16.544	-13.732	-13.03	-13.071	-16.936	-13.138	-16.154	-15.313	-14.435	-12.583	-12.862	-14.767	-14.749	-13.655	-13.835	-17.446	-16.209	-12.317	-9.5665	-16.259	-13.364	-14.34	-12.179	-17.503	-15.448	-12.547	-14.604	-14.874	-17.148	-10.919
-10.319	-7.6868	-7.2278	-6.2253	-9.5181	-9.1861	-6.1712	-11.428	-5.8596	-9.2686	-6.5802	-8.982	-6.6428	-5.2197	-8.2445	-11.132	-5.1127	-10.871	-7.8539	-10.573	-7.5209	-11.801	-10.905	-9.752	-12.817	-7.5183	-11.701	-9.9899	-9.0216	-10.327	-7.5837	-9.0034	-9.7356	-11.247	-9.0146	-7.1639	-6.8665	-9.902	-4.8996	-9.2938	-7.8769	-9.2836	-8.4245	-9.2808	-10.571	-7.8488	-6.5338	-9.5369	-7.3801	-10.478
-4.7364	-1.6508	-1.0908	-0.79946	-2.7226	0.2089	-0.56002	-2.67	-0.31473	-0.0091008	-0.1955	0.73824	3.0205	-5.1049	-3.2776	-0.65991	-0.079691	-2.2713	-3.1985	-3.1031	-2.7706	-0.83678	-2.24	-1.4492	-4.4298	-5.0488	-0.48915	-4.1492	2.5013	0.39882	-2.7199	0.21719	0.91419	-0.97499	0.41952	0.10302	-1.5253	-2.8649	-1.7741	-1.2347	-4.9654	-1.4631	-3.1637	-5.1883	-0.921	-0.57183	-3.024	0.20848	-1.7195	1.6217
-3.0679	-3.2426	-3.6215	-8.145	-3.501	-5.7857	-3.8802	-4.1199	-5.3633	-2.9099	-4.7158	-3.9346	-5.7524	-2.1437	-3.7965	-3.485	-3.6263	-4.7249	-4.8859	-3.2625	-5.2121	-3.9068	-1.8809	-1.7347	-2.5922	-3.1619	-6.5053	-1.759	-0.84708	-6.7683	-4.8166	-4.0616	-2.7166	-6.3662	-3.8948	-4.0396	-5.7511	-5.7985	-6.4904	-0.57514	-6.8542	-5.2625	-3.7358	-4.8355	-2.6921	-4.221	-4.1011	-4.6794	-5.6652	-2.6428
-15.429	-12.202	-12.238	-16.055	-16.07	-13.259	-14.694	-13.163	-14.451	-15.119	-9.0445	-15.309	-15.52	-17.032	-16.577	-14.723	-15.221	-15.208	-11.333	-16.423	-15.348	-16.82	-16.96	-17.031	-15.77	-14.71	-12.881	-11.249	-13.909	-13.358	-14.707	-15.727	-14.149	-13.013	-15.427	-18.381	-15.095	-14.106	-16.694	-14.488	-15.302	-16.37	-17.354	-13.533	-15.466	-15.513	-15.592	-13.174	-14.464	-12.793
-1.8261	-4.1356	-4.0016	-2.0814	-6.0516	-5.1949	-3.0386	-1.2204	-4.702	-4.594	-3.9182	0.031082	-3.869	-0.28079	-6.3253	-2.8154	-1.4383	-2.8033	-5.1626	-4.0348	-2.3783	-2.163	-4.4714	-3.6695	-2.7535	-7.0559	-1.9677	0.89197	-3.3041	-2.6505	-3.9347	-1.855	-4.8367	-5.2394	-5.857	-4.3315	-4.7558	-4.52	-2.5903	-4.5926	-3.3312	-5.894	-2.6696	-2.2844	-2.3076	-4.2411	-7.0372	-2.5623	-3.5259	-1.5766
-14.044	-10.442	-9.935	-8.719	-9.8517	-8.9567	-11.066	-8.0488	-9.4381	-10.063	-9.1578	-12.764	-10.811	-10.957	-9.4225	-9.4707	-11.512	-9.455	-12.701	-8.6661	-12.767	-10.571	-12.74	-12.163	-9.2628	-12.032	-6.4505	-9.4928	-10.111	-9.3581	-13.726	-11.714	-11.218	-10.899	-7.4774	-10.315	-11.42	-11.555	-13.458	-11.157	-7.6154	-10.361	-13.563	-12.165	-12.624	-10.053	-12.819	-8.6825	-8.8061	-13.385
0.037569	-3.4734	-2.1673	-2.044	-0.1156	0.25544	-2.1723	0.93417	-0.81315	-0.99677	-2.2536	-1.7376	-5.2898	2.5251	-3.842	-0.82066	-1.6803	-2.3695	-1.758	-1.3629	0.59776	-2.3962	-3.3111	1.2283	0.68861	-1.2255	-2.3442	0.67273	-2.3848	-3.2562	-0.10539	-2.0051	0.1672	-1.1072	0.13783	-2.4599	1.6742	-0.82556	2.0384	2.1014	-3.823	1.1324	-4.4895	-3.6188	-1.1472	0.12017	-1.9421	0.39078	-0.017163	-1.6501
-0.61495	-0.0071243	0.68554	-1.7272	2.2932	-0.078288	-1.1177	-1.8841	-5.1614	1.9943	1.6006	-0.80361	0.85799	-1.7191	-0.93172	-0.92777	-0.021205	-3.2279	1.8766	1.1145	-1.422	-0.021805	-0.87624	-0.7062	2.1771	0.39296	2.3713	-0.96798	-1.9509	-1.6692	1.7078	1.8628	2.6525	1.6364	0.50475	0.6767	-1.4222	-0.27277	-0.67574	-0.51785	0.98559	-1.8017	0.61557	0.94334	0.1048	0.13361	-1.1068	-0.46232	1.9245	-1.7931
-12.336	-14.625	-16.208	-16.68	-12.778	-12.298	-12.884	-17.445	-12.807	-15.311	-15.999	-12.055	-12.948	-13.718	-11.035	-13.621	-15.556	-14.574	-13.158	-12.582	-12.91	-16.013	-13.965	-12.642	-13.964	-15.569	-11.777	-12.942	-9.4592	-10.412	-13.418	-12.443	-10.744	-14.009	-16.311	-10.938	-13.197	-10.497	-14.904	-12.333	-14.753	-12.056	-14.387	-14.694	-13.469	-11.733	-12.817	-12.678	-12.282	-14.255
-3.0162	-0.29938	-2.2955	-3.6472	-6.2417	-4.9522	-1.0743	-2.0723	-2.4175	-1.8469	-0.33348	-3.1468	-4.6913	-0.45233	-0.62745	1.0249	0.50415	1.6268	-1.017	-0.5117	-0.80303	0.093977	-4.101	-2.7947	-3.5927	-1.4509	-1.6465	-5.7539	-2.846	0.5238	0.020818	-2.8364	-4.4861	-3.2104	-1.5349	-0.25835	-1.2338	-0.20184	-1.4555	-0.54515	1.1368	-1.9129	-1.0799	-3.2159	-3.2821	-1.0765	1.909	0.1467	-3.7385	-0.50707
-10.709	-11.018	-9.6138	-7.0243	-8.5546	-7.2136	-9.6563	-7.1067	-8.3696	-8.8006	-8.5827	-9.5323	-8.5697	-8.5221	-9.0002	-8.8836	-9.133	-6.4842	-9.8788	-9.4617	-6.9165	-6.1855	-10.588	-7.2476	-7.2545	-8.8409	-8.8332	-8.3321	-5.5871	-10.203	-7.5157	-7.3294	-8.6959	-7.5449	-9.5109	-9.6793	-7.0611	-9.7604	-10.5	-10.383	-11.376	-9.5702	-10.419	-8.2851	-11.072	-6.688	-8.9491	-10.055	-6.2864	-6.575
-5.6315	-7.0195	-5.3981	-5.3426	-7.4077	-4.77	-0.85007	-6.6925	-7.9772	-7.1534	-7.913	-4.4088	-7.1286	-4.055	-5.7013	-6.4645	-9.025	-8.406	-4.8752	-6.0882	-10.007	-5.985	-6.803	-7.2662	-3.7185	-7.5739	-6.5225	-7.148	-8.1933	-9.0973	-8.9556	-5.1825	-6.1782	-5.6603	-9.2017	-5.1364	-7.2712	-4.5893	-6.7566	-7.794	-10.025	-7.9737	-8.4364	-8.008	-7.0017	-8.1707	-5.9195	-3.4274	-6.4848	-3.7349
-0.45819	-2.3496	-2.6826	-1.5362	1.3488	-3.0907	-1.0236	-0.2024	-0.64958	-4.6926	-0.81953	0.015698	-3.2012	-1.9745	-0.70255	-0.92704	-4.079	-0.59283	1.1165	-0.71787	-1.8235	-3.7232	-0.10169	-0.57976	-1.638	-0.80471	-1.8058	-1.6575	-1.8871	-0.023603	-2.1926	-0.25044	-3.0772	-0.47941	-1.1335	-3.1807	-1.5405	-1.908	-1.9298	-0.85199	-0.87332	0.24397	-0.98161	0.54379	-2.2677	-3.8012	-0.31369	-2.5226	-0.88206	-2.4754
-13.756	-12.313	-12.918	-10.037	-12.194	-14.046	-10.12	-9.5537	-12.435	-6.7975	-10.73	-11.208	-8.6797	-11.633	-11.197	-11.702	-11.364	-8.1687	-11.642	-9.9334	-12.097	-14.152	-10.615	-9.8689	-7.8171	-11.694	-15.203	-12.334	-12.818	-10.903	-14.336	-9.5821	-11.527	-12.951	-8.2575	-13.367	-10.958	-7.8332	-10.333	-10.816	-15.056	-11.393	-12.333	-11.218	-13.13	-13.167	-12.003	-7.3367	-8.8095	-10.773
-8.0314	-13.568	-11.475	-12.084	-14.923	-10.312	-10.129	-10.637	-11.631	-11.58	-9.562	-12.487	-12.794	-10.305	-12.437	-13.35	-9.5507	-15.205	-10.072	-12.012	-11.418	-13.149	-14.146	-13.813	-14.314	-7.6455	-10.853	-14.388	-13.336	-10.718	-10.53	-12.65	-11.629	-14.418	-13.326	-12.655	-11.346	-9.3995	-13.134	-12.093	-12.427	-11.019	-12.724	-13.412	-9.5804	-10.93	-7.2728	-9.8481	-11.211	-12.949
-4.2073	-5.7562	-1.4103	-6.6006	-6.5674	-5.5575	-4.9643	-7.5046	-5.4321	-6.7721	-8.2036	-6.613	-4.2589	-4.7433	-3.7331	-6.4571	-6.5033	-7.6316	-4.8801	-7.5918	-7.7696	-10.464	-4.6683	-7.0033	-4.4528	-8.1072	-6.4054	-5.3057	-6.8973	-4.4096	-5.5437	-6.1672	-3.4721	-1.8144	-3.4281	-7.2533	-6.4058	-6.1807	-6.5631	-1.6832	-5.1464	-5.6709	-6.0227	-6.3011	-3.486	-5.4459	-4.5936	-6.5578	-4.8124	-2.4144
-8.2602	-9.6207	-10.496	-5.1918	-7.1977	-10.175	-9.7311	-8.0029	-11.548	-8.9969	-9.2632	-9.8091	-11.88	-6.9203	-9.6502	-11.743	-8.5622	-8.1677	-10.752	-6.618	-10.269	-9.2415	-6.4611	-10.504	-9.8306	-10.355	-10.363	-9.3709	-9.0239	-8.4584	-8.4264	-10.259	-8.4663	-11.326	-10.914	-7.8978	-5.992	-8.8461	-10.358	-8.1505	-5.3044	-7.8564	-9.0838	-8.3849	-9.2268	-6.6835	-7.0922	-7.7536	-7.6144	-8.3537
3.3889	-1.0813	-1.0835	1.253	-0.83165	0.43997	-3.4663	-1.963	-0.75528	1.4565	-1.3748	-1.8053	-0.76704	1.8569	-3.0509	4.1162	-4.5853	0.70862	-1.4917	1.0035	-0.53339	1.2055	-1.7871	0.13461	-0.79522	1.7253	0.17087	1.4401	-0.86722	-0.45189	-1.0845	-0.40857	0.7249	-1.4381	-4.0111	-1.4199	2.0807	1.084	-2.7638	-1.5024	-0.66038	1.9433	-2.3254	-1.9698	-0.40255	2.8164	-2.2458	1.0286	-0.22966	2.5238
-14.08	-10.358	-9.467	-14.763	-10.253	-9.6076	-8.7002	-11.408	-10.337	-12.37	-10.797	-12.242	-9.8873	-10.833	-9.6839	-9.2149	-12.621	-7.3636	-9.9455	-9.0316	-12.203	-7.19	-13.792	-9.3748	-6.9724	-10.536	-9.1441	-9.797	-8.0089	-7.2383	-11.068	-8.8805	-10.237	-10.071	-9.6674	-11.231	-11.607	-8.83	-11.423	-9.9906	-10.764	-9.6027	-8.8536	-13.453	-8.9848	-8.9414	-11.865	-13.042	-11.566	-9.6682
-5.1715	-1.791	-0.9013	-2.7384	-2.4165	-2.6507	-0.70767	-3.3491	-2.252	-0.78934	-0.83817	-3.6153	-0.83057	0.26541	-4.3525	-1.6054	1.8998	-5.3118	-2.0801	-3.0872	-3.7679	-1.0401	-2.2151	-0.21326	-4.7658	-2.2613	0.49327	-2.0639	-3.2979	-3.2134	-2.4394	-0.21813	-1.3709	-0.51261	-2.2388	-0.85802	0.12743	-1.9005	-1.7751	-3.7579	0.4325	0.50233	-2.5249	1.5394	-1.3293	-2.4367	-0.79122	0.36293	-0.58413	0.11867
-7.9069	-8.791	-8.8522	-10.534	-10.442	-10.121	-6.9346	-10.972	-12.219	-7.095	-11.129	-10.408	-8.2291	-9.3471	-11.313	-9.5828	-8.8717	-9.7373	-9.9601	-9.0791	-7.5871	-10.418	-8.7567	-9.1434	-7.9236	-10.011	-9.8934	-10.742	-11.485	-7.5179	-8.6972	-9.1125	-8.1462	-8.6666	-9.3885	-4.4222	-11.873	-4.4643	-10.283	-9.9203	-8.6551	-9.0137	-10.018	-15.243	-10.715	-10.222	-10.381	-12.002	-11.532	-10.488
-18.185	-22.321	-17.357	-20.874	-22.107	-24.031	-20.322	-22.991	-21.376	-16.566	-20.98	-20.151	-23.52	-17.714	-18.033	-16.85	-16.392	-21.41	-20.196	-20.238	-19.25	-18.561	-20.199	-18.471	-22.11	-20.621	-16.394	-20.82	-19.763	-21.353	-22.217	-20.253	-24.267	-20.746	-25.257	-22.567	-20.83	-16.495	-22.474	-21.008	-19.387	-19.395	-18.946	-18.532	-20.178	-18.575	-22.539	-21.412	-22.005	-23.078
-5.334	2.5007	1.2964	0.6895	-0.18901	-0.90191	-2.5286	-0.19745	0.6227	-0.34685	1.3444	1.0931	1.6127	2.3188	2.4135	-0.69971	-0.65839	-1.5104	1.2062	1.0269	3.7381	-3.7465	-0.92216	-1.3877	0.13023	0.66271	-2.6154	-4.1925	0.36662	0.58662	-0.61066	-1.462	0.67739	-2.334	-0.099071	-0.24816	1.7079	-3.2273	-0.99794	-1.3379	1.0185	-0.78263	-1.1444	0.55764	2.8726	-0.54024	-0.056148	0.09195	-1.4679	-0.35058
-0.29847	-2.5037	-3.245	-1.6453	-1.7774	-2.707	-0.27791	-4.4176	-1.3891	-2.0688	-5.8678	-1.9522	-2.3234	0.8548	-1.0423	-1.2372	-3.3765	-0.39881	-5.089	-2.1899	1.7938	-0.46153	-1.0572	-4.7641	-0.61529	-3.3239	-2.2162	-1.3672	1.1805	-2.0425	-1.8929	-2.7072	-2.7536	-1.6166	-2.8267	1.643	1.6978	-1.6167	1.2077	-2.5265	-2.6623	0.35162	-3.7784	-3.2574	-1.047	-0.64977	-1.7454	-3.2494	-0.44077	-1.5576
-3.9188	-3.5241	-4.4953	-0.91382	-0.23877	-0.51003	-3.3774	-1.6824	-3.2219	-2.4708	-2.0633	-1.6731	-3.033	-2.5505	0.65615	0.36287	-2.2992	-2.3949	-3.6312	-1.8733	-2.8372	-3.9297	-0.0738	-1.6301	-0.04311	-3.0452	-6.1726	-1.8135	-2.5658	-3.7229	1.2633	-3.9884	-6.2135	0.15734	-3.5117	-2.4615	1.5591	0.33034	-1.9054	0.36701	-2.8724	1.6063	1.1931	-1.1774	-1.6462	-0.73469	-2.545	-0.85625	-2.6075	-2.4481
-5.9757	-5.0134	-6.2272	-8.5192	-6.2904	-6.2067	-6.5505	-6.1092	-4.6322	-4.3438	-8.3432	-3.8056	-5.9803	-2.4589	-8.887	-6.5429	-7.9337	-5.3142	-7.0096	-6.8737	-4.7938	-3.6817	-5.2049	-6.1498	-7.9545	-4.3302	-4.3766	-6.3537	-2.5784	-4.9947	-4.3574	-7.0408	-6.8153	-4.5718	-6.0389	-4.7078	-6.1981	-8.4424	-6.4639	-4.1972	-5.8781	-7.6191	-8.0893	-7.0636	-4.2713	-7.3213	-5.3801	-4.5331	-4.6733	-4.2782
2.593	0.52734	-1.4338	-1.1112	-2.5465	-1.2419	0.70807	2.1989	0.49544	2.5279	0.90884	2.28	1.7115	-1.1393	2.3795	-1.6401	-2.5217	1.0545	-2.2454	2.6166	0.03104	-0.9621	2.5346	-2.2971	-2.3848	1.9771	-2.0513	0.80025	0.02426	1.7356	1.82	1.0159	-3.3599	-2.3811	-1.0234	-0.4567	0.87029	-0.38358	-0.97367	-4.0135	1.1004	2.1946	0.012698	-2.3555	1.2078	-1.7743	0.30649	0.3825	0.56311	-0.99261
-20.766	-23.96	-21.751	-20.775	-22.233	-21.136	-23.607	-20.542	-21.111	-21.804	-23.837	-21.923	-21.211	-20.102	-22.902	-21.689	-21.874	-21.575	-23.916	-21.489	-23.988	-19.247	-21.702	-20.3	-21.151	-18.785	-23.777	-21.073	-18.774	-23.54	-21.501	-23.493	-23.32	-24.745	-23.2	-23.212	-20.196	-22.387	-23.821	-22.7	-19.552	-22.352	-20.255	-25.345	-24.068	-22.158	-18.626	-25.12	-25.17	-21.706
6.7036	7.0449	8.0015	6.2281	7.4412	5.4864	7.4986	10.242	9.0287	4.5855	3.641	5.5216	2.3871	8.744	5.2922	5.1828	11.122	8.2172	7.5181	5.0488	8.2533	6.6984	8.5348	5.1957	7.0693	8.1735	4.429	6.72	5.1603	4.2508	8.7679	4.2508	6.8583	7.9739	8.8875	5.2208	2.4532	5.6556	8.0317	9.1538	6.2263	5.7772	5.5729	5.5354	6.5511	7.2601	7.0734	6.1955	4.0329	6.0517
-8.2822	-8.9985	-9.462	-10.888	-7.9898	-11.083	-9.2075	-7.4955	-8.556	-10.313	-7.3778	-8.202	-11.999	-9.8655	-9.4902	-8.9035	-11.275	-6.0958	-8.0336	-13.083	-9.0517	-11.319	-7.6234	-12.03	-11.887	-8.5893	-9.0644	-9.669	-8.1569	-5.9327	-9.9271	-5.3371	-13.331	-7.1125	-7.2082	-9.5155	-7.695	-8.3353	-4.543	-9.1481	-8.2742	-10.328	-8.403	-9.7336	-7.8946	-9.9527	-10.973	-10.886	-9.5479	-7.231
-11.179	-13.174	-12.422	-14.191	-12.196	-12.25	-11.774	-13.247	-9.4885	-9.0416	-14.329	-11.867	-11.233	-10.8	-11.803	-13.449	-10.446	-11.181	-11.686	-12.759	-13.175	-14.815	-12.733	-9.1298	-11.483	-11.979	-15.161	-9.839	-9.682	-10.988	-9.0333	-11.57	-13.112	-10.393	-10.552	-12.362	-10.453	-9.984	-13.057	-13.511	-11.174	-11.083	-12.387	-11.818	-12.48	-11.307	-11.946	-9.5512	-12.618	-15.342
-19.893	-19.428	-19.528	-18.993	-19.156	-20.508	-19.649	-20.356	-18.847	-22.099	-21.43	-22.849	-17.722	-19.057	-22.246	-20.748	-19.42	-19.769	-21.486	-20.414	-23.465	-21.009	-22.633	-20.151	-20.139	-22.622	-18.737	-20.718	-19.162	-19.608	-19.585	-24.424	-18.78	-19.417	-19.591	-21.544	-17.511	-20.886	-17.068	-24.162	-25.103	-17.144	-22.793	-21.703	-17.019	-18.648	-21.476	-21.843	-20.598	-20.399
-5.0713	-2.8812	-2.9669	-1.63	-3.9633	-4.0426	-0.29474	-0.77282	-0.41104	-1.26	-2.3002	-4.2675	-1.6176	2.1114	-0.56661	-1.0451	-3.0497	-0.37428	-3.431	-2.9252	2.5665	-1.7082	-3.4567	-2.4647	-4.3602	-2.0316	-2.1085	-1.065	-4.0444	-4.6569	-6.4126	-2.6611	-2.8849	-0.25223	0.46729	-1.6623	-2.0275	-0.5461	-0.47706	-4.3101	-2.5393	-0.1246	-4.4232	0.40544	-2.6606	-2.58	-0.39444	-5.4856	-1.4236	-2.7206
-7.4396	-4.8204	-4.7041	-5.498	-1.6855	-4.4088	-4.466	-6.6995	-0.65909	-4.7203	-2.521	-3.0019	-3.5853	-2.7752	-2.0434	-2.1272	-1.1563	-2.2977	-3.868	-4.9563	-2.9603	-4.843	-0.98596	-0.92979	-6.0731	-4.1254	-1.1791	-2.6689	-0.08638	-4.4857	-1.0757	-3.6166	-1.9574	-2.532	-5.3154	-2.0739	-3.0037	-3.8189	-3.1703	-4.5348	-3.6444	-3.323	-5.3186	1.1721	-4.1468	-5.1641	-1.2139	-2.1803	-3.9205	-4.6575
-2.6038	-6.7806	-4.4766	-3.9601	-3.4691	-3.7918	-0.58183	-2.9535	-5.2962	-4.8234	-1.6321	-5.4861	-6.8498	-1.75	-2.578	-4.9095	-2.2002	-3.982	-1.2407	-5.0292	-5.6912	-4.2858	-3.9696	-2.0764	-0.39986	0.21942	-4.1965	-3.0697	-3.3777	-4.675	-3.993	-5.6534	-3.2153	-2.813	-4.2442	-8.0322	-3.5906	-4.0526	-2.9901	-2.977	-6.9212	-3.1423	-4.2582	-3.9684	-3.2327	-2.3067	-4.0118	-2.9788	-6.7097	-7.4497
8.8542	6.5795	12.056	7.6586	9.3637	9.762	8.1123	8.0094	10.263	6.237	9.1979	10.541	8.6217	7.2553	7.7152	8.6314	7.8655	5.6447	5.9539	7.6243	9.2997	9.5442	9.4652	7.2639	9.9885	7.6801	11.065	6.2531	9.6375	8.9635	9.6351	9.9511	9.5342	4.6472	9.315	8.9374	10.759	4.8014	5.0324	10.617	7.7525	5.6271	10.691	9.5154	7.1268	7.6911	7.8972	7.5191	6.213	11.823
-0.9178	-2.2628	-1.7287	-4.5617	-2.0348	-0.023805	-4.6561	-3.0003	-0.99752	-1.3186	-1.4638	-1.6021	-0.21874	-3.0885	-2.6536	-1.7763	-0.53189	-1.0436	-2.2929	-9.3191	-3.8275	-3.5936	-1.584	-3.1834	-4.4087	-5.6484	0.43679	-1.4988	-1.2239	-0.31528	-3.6148	-3.9078	-2.6411	-5.0669	-1.9906	1.6277	-5.067	-4.1628	-0.5009	-6.7052	-4.7127	-2.4035	-1.195	-1.648	-2.442	-1.4728	-3.821	-2.1011	-2.9559	-2.8218
-9.2202	-7.9948	-5.9649	-5.7257	-7.3797	-7.6886	-8.2307	-9.9641	-7.2496	-7.4433	-5.3663	-3.6332	-8.6759	-6.7122	-9.5452	-10.274	-8.1041	-9.0386	-5.4714	-8.9392	-7.0434	-5.8967	-8.9694	-8.5913	-8.2791	-7.9109	-6.9781	-7.8566	-8.2171	-7.6751	-7.6648	-8.0025	-10.032	-9.3243	-5.9108	-7.3986	-6.5675	-5.7047	-7.132	-6.397	-9.1025	-6.9696	-7.7713	-11.161	-9.0048	-9.3462	-4.7554	-4.4299	-6.4443	-6.4382
-2.1345	-1.526	-1.9922	-3.5642	-2.346	-2.1774	-1.5432	1.5649	-6.0285	0.4774	-1.3449	-3.1135	-1.3819	-4.2551	-1.7085	-1.1719	-4.304	-2.4053	-2.2357	-4.4023	-3.6306	-2.5607	-3.5376	-1.2864	-1.4979	-2.1638	-0.44646	1.392	-0.52704	-0.94438	-1.3314	-0.084014	-4.2498	-1.353	-2.0181	-1.5379	-4.4046	-4.0274	-1.1808	-1.3368	-1.5426	-1.2618	-0.86216	-0.045979	0.1816	-4.3269	-2.4507	0.064578	-1.4593	-2.1123
-12.834	-14.861	-12.587	-12.737	-12.849	-12.002	-13.738	-10.134	-12.499	-10.946	-15.391	-16.213	-11.525	-12.334	-13.295	-12.06	-15.437	-12.697	-13.445	-14.332	-13.892	-15.666	-16.514	-12.946	-11.403	-11.294	-15.601	-13.293	-11.992	-12.536	-17.053	-12.671	-11.886	-12.69	-11.181	-13.668	-13.859	-12.447	-12.312	-14.032	-12.32	-13.737	-9.0926	-9.5478	-14.736	-11.107	-13.117	-9.9929	-11.607	-15.137
-1.0474	-3.7293	1.6844	-4.469	-0.32464	-2.9506	-1.0521	0.77681	-3.2702	-2.2544	-3.1745	-3.237	-0.50785	-2.1825	0.83267	3.8927	2.223	-1.2658	0.081223	-1.7449	-2.162	-1.3348	-2.0335	-2.8544	-2.4869	-3.3819	2.3737	0.50323	0.38	0.33083	-1.3256	0.223	-2.0315	-1.6131	-2.5937	-2.8471	-1.2542	-1.0308	1.3182	-0.48284	-1.2374	-4.3053	0.42853	-2.5177	1.6182	-1.1765	-1.2096	-1.373	-3.7665	0.86317
2.0466	-0.32891	3.3953	0.63395	-0.32895	2.67	0.29341	2.0444	-0.25057	2.5498	-0.20698	0.12015	-0.13212	-0.69565	1.5865	-2.4345	-0.043831	-0.53985	1.9094	1.0742	-0.79832	2.9259	-0.81257	-0.44047	0.599	1.069	2.1299	2.7339	0.88406	-0.13122	-1.6607	0.28174	3.5396	0.6225	-0.46708	4.2751	0.39303	-0.8894	2.6883	-0.32043	0.63745	1.0537	-0.11515	-0.94931	-0.43751	-0.80049	0.055514	-0.99723	2.28	0.53773
-16.468	-15.862	-16.389	-11.69	-16.156	-16.699	-16.914	-12.658	-17.022	-15.17	-15.347	-14.877	-14.267	-15.23	-14.402	-15.616	-14.015	-14.206	-15.123	-14.135	-17.483	-12.631	-14.214	-15.418	-13.209	-13.216	-15.524	-12.519	-15.832	-14.057	-12.223	-18.967	-12.193	-14.837	-12.779	-14.682	-15.925	-15.579	-12.15	-15.701	-15.043	-16.419	-15.68	-18.025	-14.45	-13.856	-14.388	-10.609	-14.856	-15.128
-14.633	-17.725	-15.383	-15.359	-13.262	-16.517	-13.64	-17.044	-15.65	-14.296	-11.457	-11.975	-14.97	-13.484	-15.436	-13.157	-10.832	-15.691	-13.907	-13.36	-13.34	-11.438	-16.375	-16.463	-13.622	-15.867	-15.258	-13.563	-15.568	-15.671	-13.846	-13.677	-13.727	-14.601	-14.221	-12.332	-14.51	-15.701	-11.634	-15.392	-15.73	-13.521	-14.889	-14.729	-12.281	-15.126	-10.696	-16.622	-15.047	-14.533
-2.2654	-0.76805	-2.4825	-0.9272	-0.95884	-0.958	-4.7425	-5.7402	-2.1273	-4.6594	-2.408	-0.93118	-2.5521	-4.6896	-2.3078	0.30445	-5.4887	-1.154	-5.9288	-0.55352	-3.3017	-3.8491	-1.3416	-5.362	0.053993	-3.6299	-2.2182	0.32604	-0.73741	-1.9714	-5.5294	-2.8605	-3.4463	-1.1995	-0.033682	-3.073	-0.6214	-0.97288	-1.9701	-3.3606	-5.7935	-5.724	-1.72	-0.46055	-2.0871	-2.8887	-4.2433	-0.51814	-1.1731	-5.5793
-10.189	-10.887	-12.025	-10.659	-10.756	-9.3766	-10.807	-6.6335	-10.911	-11.531	-11.642	-10.847	-9.4499	-7.34	-11.615	-13.382	-12.783	-10.182	-7.9778	-12.229	-8.6877	-9.5545	-8.3074	-9.0629	-9.3632	-13.153	-11.722	-7.8118	-10.233	-10.502	-9.573	-7.6404	-10.47	-13.184	-8.7652	-15.282	-10.17	-8.38	-13.696	-14.006	-10.177	-7.5347	-9.8912	-12.93	-11.976	-13.351	-11.929	-9.9916	-9.7737	-12.676
9.0712	6.4255	2.8074	8.5248	3.3485	6.4816	5.0582	2.1729	5.9974	3.3786	1.6135	4.4481	7.0082	2.9826	4.0529	4.4102	6.763	4.9902	5.2469	4.8225	4.7599	4.2944	6.0322	7.3647	6.1468	8.2735	5.3512	3.7489	5.4303	6.7976	6.8846	5.4369	3.5055	7.8525	4.3412	2.6972	4.8526	4.4027	4.6911	5.5403	7.829	4.5987	4.3897	4.8539	4.2823	8.3461	4.9885	7.5957	5.0041	1.165
-1.7341	-2.0356	-6.6058	-1.9565	-4.5091	-3.9707	-1.5138	0.020072	-1.6318	-3.7991	-2.9081	-4.5436	1.5722	-2.2895	-2.0515	-4.6628	-2.2523	-3.739	-4.1453	-0.75271	-0.84242	-3.466	-2.7064	0.2237	-0.93284	-1.4929	-5.3914	-2.189	-0.21698	-2.6082	-2.7325	-1.1617	-3.7889	-4.5752	-0.96361	-2.4515	-3.8343	-3.3446	-1.8291	-3.1928	-2.2757	-1.7588	-3.3269	-5.1588	-1.3153	-5.8488	-2.66	-0.79694	-4.0645	-0.020197
-4.6824	-2.4574	-9.8324	-6.1341	-5.2045	-6.3604	-6.7094	-8.7954	-4.4601	-3.5233	-4.5195	-8.4025	-7.7429	-3.2988	-5.5986	-5.6583	-6.0672	-7.5022	-5.9945	-7.6841	-5.7372	-5.275	-5.1544	-8.1512	-2.6121	-5.7252	-1.6948	-5.465	-1.2014	-4.0921	-6.9796	-8.2655	-7.1235	-8.2925	-5.1567	-4.0939	-9.6927	-5.2769	-4.4645	-5.1997	-2.8441	-5.8954	-6.3333	-4.9743	-5.3589	-4.9125	-4.868	-1.9962	-5.7671	-5.8702
-1.9484	-0.3851	1.4531	-0.4171	0.52302	0.17647	-0.50129	-1.9306	4.2769	-2.7348	0.18133	-0.77745	1.1651	-1.0064	1.7473	0.60767	1.7025	-0.05601	-3.908	-4.1899	-2.8969	-1.5671	-1.9112	-3.9159	-3.3758	3.8557	-2.1348	-0.79081	-1.0416	3.3114	-2.7811	-1.156	-4.8404	0.037557	-2.1385	0.77668	-3.2151	-2.4337	-2.0438	-1.1529	-1.5163	1.0184	1.4399	-2.1096	-0.25703	-2.8966	-2.428	3.0879	-1.1444	-3.18
-4.1519	-1.6751	-4.812	-3.3771	-5.3027	-3.9899	-3.2923	-2.6964	-1.0152	-2.8001	-0.68872	-3.786	-5.87	-0.52286	-3.0965	-3.0865	-3.1719	-6.7588	-4.1954	-1.8314	-3.3664	-4.1811	-2.5008	-3.7727	-2.3665	-1.0186	-4.1009	-4.464	-0.78001	-1.4724	-1.3946	-3.082	-3.3072	-1.5623	-6.0917	-0.65866	-1.4929	-5.7047	-4.5848	0.5091	-3.3496	-0.3914	-1.8003	-2.1724	-2.3287	-0.20887	-1.2173	-5.8346	-2.5729	-1.8061
-1.3396	-2.9783	-3.9995	-1.7087	-4.2785	-3.6792	-0.92892	-3.5653	-4.5431	-5.4927	-0.58366	-6.8352	-4.3325	0.61662	-3.3155	-4.4811	-4.2082	-2.2994	-0.36615	-1.3824	-3.7307	-5.2882	-0.81387	-1.776	-2.8529	-2.121	-3.0671	-3.0628	-4.0912	-3.1888	-1.2585	-2.3059	-2.3223	-1.0837	-0.91613	-4.0169	-5.7189	-0.87615	0.71049	-3.2784	-2.3824	-1.6869	0.56566	-1.5492	-3.4468	-0.78357	-2.7604	-2.6879	-1.3051	-3.5515
-0.93064	-2.2049	-3.817	-4.1563	-6.0333	-1.5145	-2.757	-3.1321	1.0621	-3.2781	-1.6912	-2.892	-2.7781	1.6805	-3.6504	-3.9915	-2.5758	1.524	-2.2826	-5.4443	-3.2324	-4.381	-3.1651	-2.0082	-2.2372	-3.6365	-1.2967	-2.8748	-0.59152	-1.8686	-2.3923	1.0743	-6.3516	-3.7541	-3.9758	2.5859	-4.8806	-2.29	1.1197	-0.63655	-5.1837	-3.3991	-2.1214	-0.39364	-3.8818	-1.8094	-3.7702	-4.5697	-2.6594	-1.8112
-8.8749	-8.7204	-11.829	-11.803	-10.343	-9.6935	-9.3237	-12.53	-12.022	-12.791	-8.8041	-11.249	-10.125	-10.637	-11.056	-13.438	-7.5721	-11.004	-12.159	-6.9558	-8.4295	-10.204	-9.0682	-11.414	-11.577	-6.5429	-11.222	-10.248	-11.216	-13.194	-8.6757	-9.6931	-10.561	-13.562	-12.353	-6.8188	-10.195	-8.6575	-11.502	-11.856	-13.497	-11.244	-7.678	-10.082	-10.976	-10.661	-15.683	-11.319	-9.2812	-10.924
-16.247	-11.81	-8.574	-10.205	-13.927	-9.9889	-9.552	-10.712	-13.432	-12.632	-11.105	-11.212	-11.093	-16.016	-12.436	-12.533	-16.613	-12.981	-13.726	-11.294	-11.418	-11.216	-10.715	-11.486	-13.812	-13.044	-12.609	-14.887	-11.339	-12.623	-11.268	-11.723	-12.984	-8.7142	-14.329	-14.034	-11.179	-10.532	-14.611	-13.118	-13.642	-13.985	-13.218	-14.051	-16.589	-12.37	-13.65	-13.46	-9.9463	-14.012
-3.325	-7.4898	-8.0815	-6.6795	-3.8388	-5.3175	-7.5332	-6.7765	-6.5427	-2.8448	-3.9665	-5.2413	-5.3052	-6.4069	-5.0374	-3.0576	-5.3226	-5.6845	-7.665	-6.5734	-7.4339	-6.9759	-2.4799	-5.2284	-9.5626	-2.9052	-5.7204	-4.1963	-7.0928	-3.3988	-5.9884	-5.126	-5.1858	-5.2112	-6.7951	-5.4611	-4.3732	-5.3194	-4.0365	-4.7083	-4.7452	-4.4116	-1.8796	-5.4454	-6.7933	-8.4118	-8.2213	-7.0575	-3.3972	-5.8578
3.4783	2.1046	-2.0837	2.447	3.5929	3.4155	1.3882	1.2075	0.38632	5.0484	1.484	4.437	1.5995	0.96963	-0.7399	0.80674	-1.3197	-1.6935	2.2861	2.9261	5.5734	3.4571	3.0789	-1.0507	2.2364	2.3857	0.37833	2.5325	0.24113	0.20031	-0.015002	-0.80056	0.36887	-1.2071	0.82932	3.2181	2.623	2.3984	1.3423	0.88633	2.1457	1.2318	1.312	4.5463	-1.4757	0.6288	3.3145	5.0816	4.4014	2.323
-13.81	-13.645	-12.41	-14.596	-13.765	-13.06	-11.632	-9.6	-13.289	-14.288	-11.603	-14.561	-11.944	-13.132	-11.569	-13.077	-13.162	-12.007	-11.132	-13.483	-13.004	-12.649	-12.673	-10.557	-11.049	-13.981	-12.895	-13.732	-12.123	-16.549	-13.644	-11.481	-10.353	-10.198	-12.255	-12.009	-12.828	-13.592	-11.482	-10.436	-14.751	-15.126	-12.084	-14.619	-13.378	-15.278	-11.136	-11.797	-9.9841	-14.554
-8.494	-8.3814	-8.3032	-5.8525	-4.1907	-3.3224	-6.5433	-5.2809	-9.3208	-7.2499	-8.3441	-4.2043	-6.6599	-5.5912	-5.6755	-6.0481	-6.2603	-7.4844	-5.6025	-6.9772	-5.5764	-8.4369	-7.0161	-6.4296	-4.7823	-6.0001	-5.5801	-7.3195	-9.9546	-7.5532	-6.5788	-5.6816	-7.3794	-3.6364	-7.4358	-5.5605	-4.6364	-7.1579	-3.4728	-3.34	-3.6764	-5.5746	-5.0716	-2.4988	-5.0829	-6.1951	-9.5772	-3.6894	-7.2218	-4.0628
-0.32355	-1.4979	-3.4529	-0.46906	2.4832	0.91302	0.18054	-1.6042	-1.2554	-0.24761	-2.6676	-1.227	-2.5985	-1.2773	1.1542	-1.0744	-2.0921	-1.4068	-2.3261	-0.28004	-1.7512	-2.3067	-1.2536	-2.399	-1.0983	-1.9738	-2.9231	2.2183	-1.852	-1.6386	-1.1679	-3.168	-2.3005	-2.1981	-0.20247	-1.5504	-3.9659	-1.0306	-0.61708	-0.16138	-0.091653	-2.8628	0.18696	-0.069048	-4.3075	-0.83676	-2.8889	1.812	0.50551	-4.5936
-4.3267	-5.4849	-5.0168	-6.8965	-5.6686	-5.1207	-7.2724	-6.3652	-7.3552	-8.7785	-8.2907	-5.1762	-3.2592	-8.6724	-1.4	-7.1611	-5.5512	-3.0465	-8.0976	-5.7792	-6.7696	-8.097	-7.6085	-8.3916	-7.3566	-5.4005	-8.0796	-6.4052	-7.4297	-8.3208	-4.0439	-7.9706	-5.0499	-4.6757	-6.6632	-6.5895	-4.6678	-4.4443	-8.044	-6.8533	-5.8015	-7.7846	-4.9875	-6.5832	-6.6443	-7.1146	-6.8571	-5.2342	-6.5411	-6.9066
8.4115	3.8192	8.2574	4.236	6.7041	7.6005	5.3435	2.3861	4.3117	4.5244	4.9305	2.1091	6.9131	6.7142	7.4802	5.6038	1.6641	7.9217	7.4213	5.7337	6.5785	4.9489	2.7295	6.0693	7.0891	6.821	9.0542	6.2245	3.868	6.6473	8.0992	8.8053	8.56	5.5366	6.8508	8.5222	7.1363	5.5867	5.9488	7.0097	6.2698	6.4988	6.0418	10.229	6.9946	5.8824	6.1068	6.1516	9.4271	6.5439
-0.94911	-4.6606	-2.3203	-3.5423	-0.31245	-6.056	-7.2814	-7.2699	-5.4041	-4.7869	-3.3265	0.033945	-3.3353	-6.0316	-2.547	-3.9503	-4.5164	-6.9481	-2.2637	-5.2813	-4.9306	-4.7096	-7.7836	-2.7554	-4.029	-2.6426	-3.2585	-4.4911	-1.8352	-2.8498	-4.2822	-0.087235	-1.6331	-5.1985	-3.9564	-5.4515	-4.1964	-4.3427	-6.8637	-2.4007	-3.5829	-4.0838	-5.3827	-4.974	-4.1888	-3.7146	-2.3668	-6.0153	-4.0609	-3.7701
-3.1039	-2.0487	-3.3435	-3.7123	-1.3513	-6.3229	-4.8511	-6.1464	-3.496	-4.1439	-1.8513	-4.7694	-3.7997	-3.224	-3.2984	-1.0709	-3.638	-4.7286	-1.8007	-2.6451	-2.7684	-4.5381	-3.4552	-2.4904	-4.5929	-2.7543	-3.5451	-4.5832	-3.1496	-2.7817	-4.6521	-7.3836	-1.9375	-2.4001	-4.2546	-4.7067	-5.2799	-3.8754	-6.4065	-0.95264	-3.3302	-1.4158	-4.815	-3.634	-3.2615	-5.3158	-4.0883	-0.86248	-3.0554	-3.5505
-7.129	-9.8302	-5.4859	-8.9908	-8.0785	-5.7524	-6.3885	-9.7621	-7.1056	-8.0182	-10.388	-8.1176	-5.7222	-7.2486	-6.4632	-8.82	-8.5772	-8.7897	-9.7221	-8.5282	-7.6125	-4.6817	-7.1337	-7.7733	-6.6189	-8.5933	-8.0989	-7.9694	-6.5496	-6.9611	-6.7448	-8.3112	-10.612	-7.9862	-7.5815	-9.2492	-9.4518	-6.6664	-7.471	-10.322	-8.2434	-7.5688	-2.1451	-10.155	-7.8205	-7.741	-9.8588	-7.188	-4.5236	-7.4702
9.0604	9.8036	8.6259	5.7418	11.485	9.4275	11.984	10.56	12.354	13.443	13.218	9.3249	7.7703	10.048	9.6745	7.8578	9.9869	8.9276	7.2464	8.0701	5.633	8.2216	8.3948	7.0386	10.568	10.931	9.9733	9.2168	8.2917	10.484	9.9698	12.012	11.569	9.0713	9.1313	11.274	8.5734	10.727	8.9495	9.9768	11.407	8.8664	8.1907	8.4249	7.0872	4.964	7.3478	12.135	9.9748	9.0833
1.6355	1.786	1.4776	1.2305	3.0175	4.5529	1.9975	-0.73368	2.5901	-1.8289	-0.40552	3.2997	-0.66104	2.0271	4.182	1.8517	1.6937	0.7396	0.83469	3.4518	4.8451	3.2014	6.0693	-0.35861	1.5223	-1.509	4.1818	1.8244	1.5071	0.1353	3.8919	4.3801	3.1706	3.2952	2.1315	0.52651	-2.1887	3.1708	2.8108	0.76952	1.5185	-0.20576	-2.2559	3.3723	0.70243	2.1263	2.0206	3.4769	2.8496	1.3173
-8.0304	-11.119	-12.411	-10.701	-8.7463	-10.288	-8.038	-9.8024	-8.6363	-7.6311	-11.125	-11.724	-6.7704	-9.1024	-9.1524	-10.007	-10.717	-9.7563	-9.098	-9.2682	-8.4373	-13.182	-9.9583	-8.2925	-10.863	-11.564	-7.241	-11.292	-13.323	-11.423	-9.9543	-9.1039	-9.0097	-9.3551	-10.354	-13.554	-5.6474	-9.7824	-10.866	-7.6612	-12.789	-7.2762	-12.641	-9.27	-8.0072	-12.448	-11.733	-9.7665	-9.1591	-11.656
-4.7075	-5.8314	-5.807	0.39254	-2.3116	-4.6515	-5.8637	-2.2189	-1.0632	-2.3314	-4.2482	-6.996	-4.0998	-1.3199	-1.0844	-2.752	-3.0248	-4.8194	-3.6829	-5.1032	-4.0266	-5.2502	-4.9178	-4.0291	-4.8688	-2.7864	-2.4186	-5.16	-1.7743	-2.5396	-1.4453	-1.0706	-2.5372	-0.94881	-3.0734	-6.0123	-1.4529	-2.9889	-2.2246	-2.3967	-2.5596	-0.4989	-4.8655	3.9444	0.23516	-2.0617	-0.3209	-3.9845	-3.271	-1.0346
3.7795	3.1986	2.2845	1.889	0.69085	3.716	2.8269	1.4735	0.40627	4.9234	2.8525	3.1745	3.2909	0.74102	1.9791	2.2776	-1.1969	0.0053173	0.32051	1.3567	3.5007	2.7339	1.8176	1.8078	1.6074	0.35948	3.748	3.0708	-0.56698	0.90725	4.4732	2.497	2.5005	2.9361	0.036424	5.1828	4.067	1.4365	-2.0482	1.9916	2.6639	-0.24856	1.2881	2.116	-0.11928	-0.96541	4.4381	2.2297	-1.2041	-1.7754
0.81329	2.8284	-3.6315	0.62809	-1.1263	-1.9505	-3.5055	-1.6381	0.29102	-0.55081	-0.073891	-2.535	-0.66418	-1.0712	-1.3519	-1.0436	-1.5137	-1.2997	-1.3614	0.63967	-1.2196	-1.8233	0.28831	-1.1773	-5.1128	0.64015	-2.278	-0.83605	-5.1552	-2.3672	-0.74952	1.6858	-1.9497	2.1073	0.04789	-3.0257	0.20956	-2.6601	-1.9182	-3.2987	-2.7351	0.16152	0.53815	-2.5163	-1.7771	-1.6642	-3.7929	-1.1044	3.7455	-1.4675
1.5763	0.76889	4.5692	2.9708	3.4605	-0.3969	4.8437	5.3985	2.4515	1.2224	3.5696	2.7052	2.2751	4.9972	3.6787	4.166	4.2677	1.3749	1.4506	1.948	1.6894	4.1348	2.879	5.3562	6.5147	4.0259	4.9777	3.6625	2.6299	3.4115	2.1422	2.0112	5.135	3.2708	3.7736	4.9114	2.3252	5.2446	4.5679	3.7888	3.979	0.45706	0.0074833	4.0619	1.6716	-2.2155	2.3759	3.1397	4.4738	4.1766
2.2458	1.7985	2.8465	0.86962	-0.19576	0.90427	1.5428	0.56833	2.1633	5.1934	3.1781	3.4479	4.3582	2.7419	0.59725	-0.50495	3.008	1.335	-0.59156	2.0124	1.0268	-0.20181	-0.36977	-0.73599	3.2446	1.1694	3.5407	1.8672	-0.76867	1.9504	0.22195	1.6103	-1.8709	-3.0037	1.7915	2.2329	2.163	2.2339	1.7634	-0.1957	1.0096	1.0554	1.8069	0.61177	2.6154	1.1304	2.8486	-0.6376	1.4601	3.3741
-10.93	-9.8349	-6.1446	-9.4459	-8.7407	-6.2879	-6.3982	-6.9428	-10.128	-9.5165	-8.4631	-6.5742	-9.8323	-9.4407	-8.5388	-11.003	-8.7227	-8.9699	-7.0109	-9.8016	-4.2446	-10.028	-9.3828	-12.388	-10.828	-8.1594	-11.957	-6.4856	-8.9962	-7.7761	-9.3694	-8.8814	-9.1443	-11.931	-8.5414	-8.991	-7.294	-7.1972	-6.2993	-5.5517	-6.7606	-5.4634	-7.6125	-7.6405	-7.0514	-11.286	-9.0441	-8.7361	-9.7512	-4.0238
7.1343	11.218	8.7475	7.1788	7.9975	8.3439	11.286	7.9274	8.9857	10.5	7.2491	8.4268	8.9019	7.49	6.4396	6.9693	9.5822	7.3433	6.5035	9.4532	9.0749	8.0366	9.8588	9.8268	9.3617	6.9778	9.5328	7.9399	9.7126	8.4127	10.251	10.603	7.136	5.01	10.918	9.436	6.4225	7.5005	8.0431	7.6777	8.0632	5.2802	10.162	7.636	4.9909	9.4258	8.8803	8.2374	7.0294	7.0295
-0.0061414	-3.5919	-5.162	0.36194	1.6447	-0.78611	0.74453	0.30967	-1.4527	-3.3164	-4.4516	-1.6855	-1.6987	-1.2763	-0.42745	-0.66132	-3.5363	-2.5328	-5.6754	-2.8433	-1.3976	-4.6818	-1.7189	2.2005	-1.8011	-1.8672	-1.684	-3.9657	-4.9044	-0.63218	-3.4596	-3.3116	-4.0246	-0.52975	-1.5188	-2.5779	-0.3728	-1.4041	-2.7428	-3.2882	0.57764	0.036719	-2.2715	-2.5359	-1.372	-3.6018	-4.502	-4.3966	-1.3744	1.3237
-21.124	-20.941	-24.012	-22.37	-26.455	-21.286	-20.857	-19.689	-20.889	-20.215	-18.441	-20.444	-19.894	-20.935	-19.304	-22.12	-21.161	-21.173	-26.974	-20.062	-22.087	-26.165	-22.796	-19.561	-21.124	-21.825	-18.021	-22.457	-22.137	-24.124	-23.251	-22.908	-22.652	-22.152	-23.183	-23.271	-22.561	-21.524	-24.083	-23.06	-22.665	-24.071	-21.869	-21.548	-22.499	-21.313	-22.403	-22.257	-21.63	-19.066
-6.7442	-6.6421	-6.8252	-7.3087	-5.0836	-5.2631	-4.9832	-6.3184	-8.1391	-8.9623	-5.6314	-7.3453	-2.7894	-2.279	-5.693	-5.1231	-6.1996	-6.5294	-3.0939	-6.3202	-6.3719	-6.1677	-3.5501	-9.5832	-5.2678	-3.9777	-3.6462	-7.9645	-3.2748	-6.4296	-6.0755	-4.9548	-5.1232	-7.4814	-5.4036	-4.328	-6.1102	-2.1018	-6.2508	-6.1664	-4.6005	-4.7142	-5.5378	-6.9439	-2.9197	-9.2311	-4.5379	-6.0518	-3.5068	-7.6103
-13.517	-12.872	-14.107	-13.64	-12.531	-10.997	-10.356	-11.409	-15.083	-14.305	-16.203	-16.76	-13.117	-14.322	-13.056	-12.288	-12.715	-11.838	-13.576	-14.913	-8.8765	-10.995	-13.044	-12.957	-11.256	-12.462	-12.734	-10.463	-13.957	-9.5573	-11.96	-12.945	-10.378	-11.831	-15.572	-12.865	-14.274	-10.157	-12.486	-9.3714	-13.63	-11.077	-15.703	-12.83	-12.725	-9.6826	-16.091	-13.018	-13.187	-17.887
-22.486	-23.405	-19.166	-22.346	-24.184	-20.871	-25.92	-21.455	-19.913	-22.706	-22.521	-22.857	-22.125	-17.904	-21.905	-22.619	-21.49	-23.321	-24.552	-23.076	-21.038	-22.994	-21.014	-24.564	-22.685	-22.69	-22.981	-21.786	-17.872	-22.563	-24.11	-21.566	-21.814	-17.099	-20.478	-21.125	-23.16	-22.348	-22.326	-19.393	-21.1	-25.616	-22.53	-22.038	-24.659	-22.217	-20.571	-20.54	-21.356	-20.537
-8.7614	-12.653	-9.5411	-10.168	-5.4563	-5.4711	-7.6117	-10.696	-8.4998	-7.094	-6.2893	-9.0843	-3.3249	-10.547	-11.095	-8.8162	-10.499	-6.8391	-9.4812	-6.3329	-7.2484	-11.129	-9.7612	-11.293	-7.1772	-7.1749	-9.1258	-9.6609	-11.045	-11.444	-8.4189	-9.043	-7.1547	-2.8772	-9.0246	-8.7963	-9.4546	-9.9619	-10.458	-8.2	-9.0242	-8.9918	-7.4306	-12.659	-10.193	-7.5208	-11.56	-8.7292	-8.6822	-9.6397
9.6566	10.104	8.9015	9.6047	8.8822	11.166	10.679	9.7386	9.3844	7.906	9.4538	7.994	8.8379	9.9647	13.539	7.9737	11.901	7.4131	11.764	9.4207	10.78	10.117	6.8533	8.3403	9.8371	7.9096	9.9176	10.586	8.3206	8.705	10.207	11.34	8.4886	11.054	8.572	9.9757	10.746	5.6012	11.369	11.022	9.4603	9.3356	7.4076	13.252	10.084	12.594	12.27	9.5497	6.8241	7.29
-21.706	-23.003	-23.95	-17.326	-23.491	-23.061	-23.824	-19.409	-18.422	-20.187	-21.402	-23.081	-22.525	-20.898	-19.877	-21.551	-18.045	-23.07	-24.153	-21.033	-22.733	-19.307	-20.939	-22.822	-23.576	-24.798	-23.908	-21.677	-22.759	-21.627	-21.855	-21.326	-22.47	-22.922	-21.178	-25.223	-20.605	-23.627	-21.756	-20.436	-19.707	-23.374	-23.902	-26.603	-23.241	-22.063	-23.76	-21.009	-21.024	-20.804
-11.617	-12.283	-14.151	-14.934	-12.554	-14.424	-14.651	-12.761	-12.7	-11.877	-11.449	-8.3498	-15.282	-14.247	-13.374	-14.489	-14.107	-13.187	-14.959	-13.189	-15.405	-12.508	-14.129	-14.198	-12.931	-14.103	-15.289	-11.994	-12.603	-15.674	-12.767	-13.133	-12.873	-14.299	-13.883	-13.041	-15.197	-12.543	-11.055	-13.214	-13.325	-7.9833	-15.399	-12.301	-12.596	-12.409	-14.836	-9.2987	-14.918	-12.357
-3.0209	-2.8244	-2.9541	-2.2725	-4.2971	-2.6901	0.29216	1.5663	-0.15439	-1.2136	-3.8008	-2.0383	0.45078	-2.1073	-1.0193	-2.776	-0.99298	-0.69853	-1.6286	0.30027	-1.3566	-1.383	-2.6606	-1.1791	0.86814	-1.1962	-3.714	-5.0104	0.86149	-1.2158	-2.449	-0.47027	-5.4948	-2.7221	-3.3582	-0.55755	-1.764	-4.2136	-1.5626	-1.9603	-3.036	-3.5969	-0.82789	-2.4548	-2.0102	-5.2799	-1.0909	1.6044	-1.3567	-2.1627
2.5198	7.1426	7.6783	6.7873	6.8542	6.1395	7.3632	4.5805	5.3911	7.817	6.7361	4.8284	8.6325	6.6145	5.2819	5.3823	7.4764	8.1969	8.9851	3.1198	6.5449	8.2192	6.5405	5.914	2.8153	6.9671	10.128	3.5018	8.2546	2.0496	6.8908	7.5719	7.5461	5.911	5.722	6.6043	6.4549	5.8048	8.3838	7.1549	8.0227	5.6298	8.6165	5.3085	4.8124	8.1546	7.7055	6.0865	6.1323	8.1829
-11.895	-11.974	-12.894	-11.521	-11.054	-8.6446	-9.8558	-10.327	-12.455	-12.799	-11.1	-11.434	-12.814	-9.0795	-10.047	-10.177	-9.4787	-7.9381	-6.7508	-10.643	-12.127	-10.499	-9.0002	-6.3394	-12.3	-10.597	-11.782	-13.966	-13.82	-11.476	-11.694	-6.4275	-9.615	-10.836	-11.019	-8.8321	-10.761	-12.992	-12.271	-10.443	-9.3831	-8.6338	-10.013	-7.6007	-9.0975	-12.607	-9.5859	-7.4752	-10.924	-9.6916
4.1425	5.5386	3.274	6.6747	6.8125	7.4341	8.1911	7.7282	8.086	4.6572	7.2	8.3789	5.3476	5.5869	5.7028	7.9761	5.6329	8.7327	7.1077	7.0122	6.6233	6.2609	7.6425	7.0952	5.2911	8.315	8.2414	11.526	7.4205	4.5728	6.944	7.9682	7.8171	5.9597	8.4529	7.2497	3.5938	5.9383	7.7298	8.7175	4.9573	7.4209	6.167	6.2355	6.5196	4.6348	5.4934	8.7683	8.051	8.5041
7.74	8.6625	9.0259	7.4602	7.2679	11.734	9.3431	5.2803	6.1118	4.7581	7.3201	5.1965	8.8279	8.7022	6.9766	7.7361	7.2901	7.944	7.23	9.4233	10.269	9.4707	6.7861	6.7708	6.0933	9.8796	5.8785	6.3626	5.4358	10.046	7.9902	10.393	8.5199	7.2856	8.6132	7.1218	10.334	6.8878	9.046	8.0896	6.0219	9.5517	8.5518	10.384	8.1044	9.2936	8.6508	7.8516	6.9228	8.4874
1.0269	-1.9982	-0.9907	-1.1421	-4.4819	-2.3784	-0.37963	0.58763	-1.096	-4.2044	-2.431	-0.99191	0.41734	0.36309	0.6489	-1.0673	-3.2507	-1.7254	-5.0475	-3.6041	-4.1566	1.9949	-5.2969	0.078145	-4.3689	-0.015027	-4.6306	0.10341	-0.78463	-0.83955	-0.39723	-2.5773	-4.1822	-1.8555	-1.3692	1.6319	-1.0643	-2.5722	-0.61465	-1.4663	-0.51597	-3.5898	-1.794	-3.4963	-0.18458	-3.071	-1.6184	-1.4267	-6.2139	-3.8059
-9.8041	-9.6842	-8.1163	-7.7882	-6.8211	-8.2127	-10.546	-9.1168	-10.729	-11.885	-9.8578	-7.5685	-6.8991	-5.2308	-8.1408	-10.312	-7.7481	-7.5411	-8.7435	-6.8869	-7.7709	-10.428	-7.6529	-7.6286	-8.805	-8.5192	-6.1473	-8.6765	-9.6968	-10.081	-6.9489	-5.3729	-11.899	-9.4256	-8.0243	-7.8187	-12.678	-10.467	-9.6573	-9.4633	-11.22	-7.5558	-9.3708	-10.324	-9.9645	-9.4159	-9.075	-9.4426	-11.162	-8.891
-12.291	-15.535	-9.9468	-9.1741	-10.748	-9.965	-12.713	-11.779	-11.227	-10.788	-9.4103	-15.55	-13.5	-9.8087	-11.165	-14.571	-11.633	-12.169	-11.026	-11.203	-10.892	-15.23	-13.079	-9.0839	-9.7639	-10.359	-5.5925	-11.941	-8.2006	-12.085	-11.231	-11.326	-9.6746	-9.8638	-11.372	-14.231	-10.407	-12.677	-12.321	-9.1523	-11.864	-14.323	-11.072	-11.737	-11.28	-10.467	-11.173	-15.069	-10.006	-9.7781
-1.9511	-3.9429	-0.8349	-6.848	-1.4219	-5.7103	-3.1155	-4.1648	-4.5533	-0.6858	-1.8253	-7.0814	1.3684	-4.2625	-4.6318	-3.3928	-1.4762	-4.7358	-5.7715	-8.1541	-7.3746	1.0986	-3.553	-2.6419	-4.8219	-1.1249	-2.9745	-5.3945	-2.1805	-3.4581	-0.6819	-0.53951	-2.3302	-6.3161	-2.0724	-4.1654	-4.6188	-0.59814	-5.0492	-2.7648	-4.6222	-6.6854	-2.6016	-3.0786	-2.642	-4.9484	-2.1899	-3.7504	-2.1747	-2.159
-11.462	-11.778	-16.648	-15.076	-15.531	-12.629	-9.2294	-14.991	-14.586	-12.855	-16.014	-12.92	-13.018	-13.882	-14.651	-15.535	-14.969	-14.128	-15.135	-12.088	-12.454	-13.922	-15.948	-12.182	-12.918	-11.614	-14.949	-13.371	-12.39	-15.313	-17.704	-13.903	-13.715	-13.977	-11.289	-13.082	-16.654	-14.574	-11.367	-18.307	-15.31	-16.619	-14.485	-15.566	-14.213	-10.495	-15.754	-17.533	-15.346	-13.956
-22.629	-19.916	-22.303	-24.181	-22.71	-21.685	-20.459	-24.129	-18.836	-24.321	-23.12	-21.603	-22.648	-18.815	-25.829	-23.474	-21.997	-21.627	-24.848	-22.891	-22.645	-22.372	-25.304	-20.327	-19.91	-21.934	-25.507	-21.533	-21.021	-20.482	-23.804	-22.164	-22.128	-22.811	-24.516	-22.952	-21.158	-21.764	-21.613	-19.6	-23.043	-23.149	-21.583	-21.442	-21.988	-24.802	-25.578	-21.454	-22.278	-24.088
8.8519	6.8002	6.286	6.0469	7.8853	6.6144	6.9897	4.306	9.43	8.5094	9.9513	8.408	8.0966	4.709	4.1817	9.0971	9.8585	8.5831	4.2039	4.3677	6.4135	6.0036	4.6588	6.16	5.2552	7.6425	9.9157	5.977	8.6972	10.061	8.8017	9.0732	6.2963	8.0923	6.2305	6.6765	4.7693	6.0411	4.7235	9.9014	6.9986	8.8993	6.3771	7.3145	7.7719	3.0635	6.9415	7.2427	5.6705	4.2789
-10.553	-10.334	-10.21	-9.6415	-8.1992	-10.35	-10.481	-9.028	-12.978	-10.916	-11.654	-12.354	-11.115	-9.5569	-6.6682	-12.751	-12.385	-10.005	-8.8851	-12.256	-12.903	-9.4259	-11.163	-10.49	-11.167	-9.0629	-6.4912	-11.444	-10.716	-12.851	-11.468	-15.995	-13.046	-10.814	-12.234	-11.396	-11.525	-14.912	-7.9458	-12.355	-12.442	-9.2422	-14.786	-11.362	-8.5099	-7.9605	-11.646	-8.481	-12.747	-10.182
7.7741	9.006	9.0942	10.688	7.2628	11.405	12.702	8.6857	8.7231	8.95	8.6335	9.6844	9.2455	9.5897	8.4475	6.1624	9.7862	9.7351	8.3017	10.945	7.1414	9.4423	10.969	11.55	9.6709	11.661	12.089	10.753	11.075	6.4129	10.224	6.5861	8.3438	6.7943	7.3453	11.772	11.121	10.763	11.426	13.312	10.796	10.267	11.671	11.441	12.426	9.9811	10.301	10.632	8.277	10.522
-3.7055	-1.4401	-3.4099	-6.3425	-2.7223	-4.856	-5.9626	-7.4818	-3.1423	-6.2576	-6.8286	-5.5501	-7.8895	-4.3944	-3.3253	-5.399	-4.6902	-7.7876	-4.4235	-4.1291	-6.8888	-4.2649	-2.893	-5.462	-6.2137	-1.0679	-5.9691	-5.37	-5.1194	-3.4671	-8.5245	-5.8103	-3.2954	-5.3686	-7.8083	-5.1045	-4.1735	-5.3215	-2.8407	-4.778	-4.0576	-5.1764	-7.7812	-5.1225	-5.2429	-5.0735	-6.9515	-3.1545	-2.607	-4.6325
4.2711	1.2218	-0.99365	1.9371	1.3611	0.58648	3.8025	1.7501	2.1777	-0.44329	2.5667	1.0359	3.4914	0.072338	1.881	2.7013	-0.10004	2.413	-0.17698	5.4933	2.6785	3.0527	-0.094162	2.5908	1.0075	2.2016	0.47171	0.83262	1.9657	1.086	1.2321	3.3103	2.4963	4.5207	-0.26438	4.2457	2.8456	3.2693	-0.94258	1.0608	0.8087	-0.15793	1.7763	4.9394	-0.69561	3.6001	-2.4414	2.7983	1.5706	2.1071
-7.3497	-10.086	-9.3724	-11.255	-10.286	-13.409	-13.236	-11.713	-9.2854	-10.395	-7.9533	-16.314	-8.1016	-12.342	-10.633	-10.814	-11.976	-8.7334	-10.293	-11.005	-11.864	-12.755	-12.151	-10.989	-8.6501	-8.7927	-10.167	-10.876	-9.8633	-8.4756	-7.5399	-9.031	-9.9888	-9.5008	-10.811	-10.556	-10.263	-9.0676	-11.55	-12.615	-12.298	-12.13	-13.235	-12.85	-8.4757	-13.926	-11.295	-13.558	-9.9249	-12.478
-3.6877	-4.9059	-0.50218	0.12399	-4.0959	-0.89602	-1.7245	-3.0467	0.43879	-3.1549	-3.5283	-3.1859	-5.8137	-2.8467	-1.0978	-6.5287	-7.1163	-2.4456	-6.4207	-2.0446	-5.5391	-1.86	-3.1616	-3.4269	-6.7606	-5.966	-5.0119	-3.5277	-4.5746	-3.3933	-1.9514	-0.1174	-4.2787	-3.7904	-1.4038	-6.0866	-0.37746	-2.2178	-1.2295	-5.607	-2.326	-2.3538	-5.1178	-3.4141	-3.0914	-1.7673	-1.8782	-4.4741	-2.8291	-4.2413
-1.6706	-0.76778	-2.783	-2.8594	-1.0781	-1.6747	-0.87665	-0.48621	-3.6335	0.31447	1.5228	-3.2159	-0.22447	-0.40705	-5.5651	1.1031	-0.18077	-1.8799	-4.8268	-0.82831	-2.8484	0.30788	-1.805	-0.52275	0.21577	-2.2803	-5.0713	-0.75853	-0.70188	0.81801	-0.11475	-2.2634	-0.13273	1.8358	-3.7939	-1.9834	-0.66314	-2.2937	2.1286	-2.3607	-2.8156	-2.4395	1.2332	-1.7552	-2.9855	-2.5771	-0.54285	-0.93519	-2.2582	0.85757
-12.116	-13.266	-13.108	-14.329	-14.836	-13.28	-14.971	-14.949	-15.395	-12.746	-12.053	-16.616	-15.006	-16.082	-14.472	-14.645	-12.872	-13.496	-12.561	-14.23	-15.416	-15.601	-13.804	-16.932	-13.226	-13.822	-14.039	-14.791	-16.296	-15.133	-17.316	-16.501	-15.894	-16.847	-17.201	-12.377	-15.238	-11.576	-15.5	-12.409	-14.463	-11.605	-15.372	-13.546	-15.631	-14.422	-15.16	-15.278	-13.721	-14.63
-13.018	-15.869	-16.492	-14.1	-15.764	-17.311	-15.743	-17.702	-12.886	-15.411	-10.975	-15.906	-16.218	-15.106	-14.562	-12.67	-12.587	-14.14	-14.737	-14.659	-14.403	-13.943	-14.473	-14.286	-14.177	-16.313	-11.183	-13.221	-13.001	-12.933	-11.119	-9.4426	-12.243	-13.854	-17.578	-9.4064	-15.031	-14.517	-12.894	-13.26	-16.452	-11.868	-16.098	-14.345	-14.466	-16.594	-15.668	-12.413	-12.785	-13.68
-3.4118	-6.7949	-8.5432	-3.0212	-5.0606	-7.1503	-2.4758	-8.4066	-6.4462	-2.3508	-7.744	-7.2194	-5.1267	-6.606	-4.0408	-7.3525	-4.5572	-7.4816	-5.4699	-8.5911	-6.3197	-6.2367	-6.9173	-4.0493	-3.5595	-8.3834	-7.5669	-8.4669	-8.9409	-6.7379	-7.3298	-5.4433	-6.2502	-7.4794	-4.534	-4.8933	-6.9927	-9.3573	-5.5926	-6.23	-4.0677	-4.4891	-9.1734	-5.5078	-7.7339	-6.504	-6.7331	-6.4782	-6.8218	-5.7353
-9.7282	-12.48	-7.6851	-7.0645	-11.375	-7.51	-7.8056	-6.9951	-7.7179	-7.6338	-9.8108	-6.8916	-9.2737	-9.1757	-7.8934	-9.9642	-9.7308	-10.885	-8.804	-9.546	-8.8713	-8.5867	-8.7055	-6.2034	-8.8326	-6.2108	-7.3379	-9.5249	-8.676	-8.7282	-6.6311	-10.339	-7.3786	-9.8481	-8.2234	-6.2972	-10.226	-12.042	-9.1064	-12.194	-8.6256	-6.3034	-11.351	-8.5995	-8.9097	-10.066	-11.052	-12.067	-9.1431	-10.493
-13.585	-13.768	-12.374	-11.235	-13.012	-13.453	-11.979	-9.6548	-7.3158	-11.501	-14.317	-8.2252	-10.907	-11.789	-10.038	-14.528	-10.207	-13.017	-7.8192	-11.526	-6.7483	-10.153	-11.19	-10.414	-10.234	-11.485	-13.521	-10.337	-9.9715	-13.225	-11.486	-13.163	-8.0796	-8.9262	-9.807	-7.9812	-9.1482	-12.579	-10.422	-12.414	-10.021	-10.697	-6.6661	-9.658	-11.636	-12.308	-12.889	-12.193	-11.89	-8.8301
-9.5169	-8.5243	-11.148	-10.687	-9.7182	-10.126	-9.276	-5.1689	-11.199	-11.256	-10.482	-9.7401	-9.3449	-8.2606	-11.565	-9.6815	-13.776	-10.132	-8.3446	-11.444	-8.5314	-8.7244	-8.8211	-13.486	-8.9477	-8.0086	-11.522	-9.9787	-9.8733	-11.107	-11.042	-8.2764	-11.735	-7.0695	-6.0749	-11.101	-9.6824	-9.542	-9.45	-9.2044	-12.488	-8.617	-7.7964	-5.6239	-8.5281	-6.3139	-10.244	-9.7745	-12.532	-11.419
-13.721	-14.366	-10.682	-14.52	-14.187	-15.286	-18.392	-14.95	-11.167	-10.65	-9.6492	-13.914	-13.893	-10.864	-12.002	-14.123	-12.437	-14.366	-15.106	-13.776	-13.166	-11.67	-11.992	-13.57	-13.067	-15.187	-17.558	-9.9295	-15.278	-8.9273	-13.598	-13.226	-15.792	-14.196	-13.78	-13.714	-13.616	-11.83	-11.79	-12.449	-12.858	-12.871	-14.331	-14.403	-17.865	-14.76	-14.253	-10.775	-13.65	-10.892
-2.1207	-3.1299	-5.113	-3.1462	-3.7178	-0.83861	-1.7932	-1.059	-1.3653	-2.9958	-3.3376	-1.8839	-2.6268	-1.443	-3.4598	-5.1262	-2.1327	-3.5513	-0.98119	-2.8044	-2.2932	-4.9738	-2.0465	-4.7018	-5.0856	-4.4229	-5.2294	-1.823	-4.1353	-4.3309	-2.586	-3.6286	-2.8899	-5.107	-7.3028	-3.4023	-3.9354	-2.9803	-2.6417	-2.8299	-2.0455	-3.3166	-2.1224	-4.0031	-4.8827	-1.8028	-4.4147	-3.0731	-1.4705	-2.0331
-2.7537	-0.090284	-3.2273	-1.4431	-0.64201	1.7041	0.89957	1.6393	1.3689	0.48923	0.42259	-2.0465	-2.8021	2.5027	-0.8314	-0.071161	2.5714	-0.76533	-2.2219	-3.0478	-3.0383	0.56602	0.5866	-2.158	-0.21835	-1.2167	-0.60231	-1.5747	-1.6845	-2.9964	-2.0112	-1.078	1.3429	-1.7424	1.7285	-0.77099	-0.35305	-1.1934	-3.2341	2.7971	-0.13363	1.1966	-3.5341	-2.7403	-1.0952	3.9842	2.4385	0.047997	1.3823	-2.8518
-10.583	-0.13354	-5.0534	-2.4292	-4.1712	-3.3369	-5.4171	-2.1011	-7.1325	-6.4094	-4.5851	-6.2248	-3.1188	-5.5006	-6.055	-7.5692	-4.5505	-6.1706	-3.5616	-6.6717	-6.2535	-3.1684	-7.2586	-8.2277	-3.8237	-4.464	-2.6039	-5.3682	-4.966	-3.6384	-3.1522	-8.748	-4.6593	-7.1384	-0.22269	-4.9122	-6.1381	-3.507	-6.53	-6.5253	-4.9426	-5.5554	-6.1877	-2.5285	-6.6746	-3.9141	-3.2974	-2.067	-4.2102	-3.8929
2.4034	6.8472	4.7095	1.678	2.4851	0.99727	3.0559	3.3088	3.5071	3.0916	1.1589	4.44	-0.80187	3.3007	5.3749	2.3899	6.4137	4.8136	1.4723	-2.9261	2.3595	0.83417	1.6087	2.7161	1.9171	2.0753	1.977	0.7537	2.228	5.4152	2.802	2.5337	2.1656	2.2288	2.4164	2.3946	6.1254	0.76785	3.1115	1.8672	2.1208	2.4392	-0.12547	2.5357	0.27824	4.5226	4.7312	4.8103	3.7826	4.3729
-0.29265	-0.22615	-0.46894	-2.9538	-2.612	2.0699	1.4601	-0.50273	-1.5443	1.7703	-1.2453	-0.18487	-0.25206	-3.1586	-1.025	-0.72654	0.52861	-4.9061	-3.4014	-2.7219	-4.1507	-3.8324	-0.29609	-3.0403	-3.2142	-0.39281	-2.6524	-1.7847	-3.8746	-3.7477	-1.463	-3.1872	-1.6144	-1.7334	-2.0594	0.3618	-2.7589	-1.1213	-0.73099	1.9083	-1.8595	-1.6227	-0.59901	-0.48715	-3.1304	0.16486	-2.1957	0.28139	-1.1341	-0.60993
-14.575	-13.359	-10.191	-15.764	-12.264	-13.266	-12.175	-17.921	-11.571	-12.145	-11.544	-13.467	-14.949	-13.678	-13.838	-14.728	-10.915	-15.548	-13.459	-15.349	-13.881	-16.904	-11.646	-10.481	-13.413	-12.668	-14.961	-11.668	-11.61	-13.034	-12.916	-13.539	-12.653	-11.39	-10.433	-14.868	-13.273	-11.353	-11.218	-12.195	-15.311	-13.782	-10.965	-11.974	-12.173	-13.604	-13.801	-11.655	-13.491	-16.266
-13.511	-12.165	-11.892	-11.324	-9.0736	-9.5923	-10.761	-13.514	-10.029	-13.542	-9.3939	-8.8808	-10.746	-11.272	-7.7629	-10.741	-10.523	-16.274	-10.724	-11.076	-10.377	-11.616	-12.268	-9.4013	-7.7702	-11.545	-13.249	-9.8686	-11.275	-12.05	-11.163	-11.174	-6.4349	-15.568	-10.294	-13.5	-10.908	-8.7299	-12.524	-10.239	-12.125	-8.6251	-9.9886	-8.9707	-8.9725	-8.7252	-12.202	-10.754	-11.935	-8.0582
7.7977	5.9781	3.7626	5.948	7.9802	7.6435	5.5138	4.2807	4.5807	9.9395	2.6325	3.6513	5.9987	1.732	3.7338	5.3751	4.9379	5.631	7.3028	4.2419	5.6753	6.5293	5.4328	2.6721	6.9228	2.6087	4.2362	7.3924	6.446	6.7495	3.6762	6.8549	7.8966	4.4678	8.0274	7.6103	2.7231	5.0184	5.8869	4.5343	2.046	5.6902	4.9575	5.1771	6.7807	5.4509	7.4567	5.5648	3.5585	4.902
8.3849	5.2874	5.742	9.0964	6.5261	6.6856	7.0629	3.9201	7.3448	7.0724	7.6841	6.5102	8.1364	7.3373	4.009	6.3962	6.8986	6.6164	5.7039	7.7243	9.4309	7.2768	3.816	7.2073	9.3466	8.2049	6.6347	7.1421	9.215	3.2158	9.3164	6.8927	5.8037	5.618	7.1509	4.4579	3.6371	7.0681	5.5237	3.3515	5.9891	5.7865	6.1999	7.2816	3.1077	4.9509	8.1912	7.6743	10.843	7.2333
-10.459	-10.173	-12.789	-14.432	-12.8	-10.112	-10.273	-12.937	-12.284	-12.05	-10.573	-12.86	-11.903	-9.6866	-11.937	-9.8146	-10.783	-12.148	-10.309	-11.416	-11.443	-10.859	-10.06	-10.588	-11.289	-12.854	-13.085	-12.954	-9.8516	-9.5402	-12.726	-13.262	-13.624	-11.931	-8.5655	-10.413	-10.479	-11.388	-12.379	-12.603	-13.437	-11.426	-11.922	-13.551	-10.558	-12.775	-10.157	-11.996	-10.585	-11.644
2.1793	4.5318	1.8047	2.0114	2.098	2.4392	-0.36885	7.8656	1.1741	3.5712	3.1103	3.3095	2.0992	3.1046	3.1477	1.3556	2.2624	4.512	2.1641	2.7702	1.6642	-0.84958	2.3118	3.964	2.5757	3.942	2.6144	0.24238	0.20132	0.45847	-1.4187	-1.1538	2.303	0.9021	3.4664	-2.2297	0.61536	3.3099	2.7488	-3.6201	2.0403	-1.0488	1.2577	2.3604	-0.18757	0.81481	2.6251	3.9016	-0.2578	1.9403
-23.851	-23.682	-21.518	-24.721	-24.413	-20.968	-23.269	-20.979	-23.33	-25.772	-23.542	-21.385	-19.88	-20.993	-21.843	-25.074	-24.318	-22.895	-19.219	-23.457	-20.399	-21.031	-23.209	-24.597	-20.83	-20.719	-23.746	-22.761	-19.474	-23.88	-19.719	-22.18	-19.813	-21.681	-21.082	-20.008	-22.571	-26.158	-19.927	-20.19	-17.589	-22.573	-19.449	-24.857	-21.625	-19.17	-23.77	-20.911	-21.93	-25.459
10.469	9.5566	6.4753	6.9657	6.4883	10.6	9.907	10.654	8.1499	7.2212	5.609	12.773	11.171	6.0588	6.6136	9.4224	11.293	7.3704	10.403	11.811	8.1936	7.3606	9.6832	8.1432	7.1515	9.8466	7.0773	8.2189	9.1234	7.5668	7.7021	9.4768	4.8582	9.7935	7.2608	5.9549	6.8372	8.4927	8.2571	6.8244	7.0236	8.7355	7.4557	7.6838	6.1124	9.6851	7.6946	10.485	7.3476	7.5508
-10.019	-11.829	-16.743	-13.233	-14.759	-13.311	-11.948	-13.522	-14.641	-14.184	-14.5	-13.521	-13.603	-13.963	-12.498	-13.474	-11.089	-14.08	-12.71	-13.963	-12.845	-13.762	-10.774	-15.434	-14.047	-12.965	-14.833	-13.315	-12.191	-9.6556	-14.621	-14.006	-13.044	-12.282	-13.29	-12.387	-9.5099	-15.559	-13.98	-11.643	-14.524	-13.285	-15.459	-11.716	-15.201	-15.681	-11.619	-9.9592	-14.901	-14.747
10.507	10.101	8.3428	11.573	7.3407	8.4056	11.442	9.132	10.13	10.626	10.783	8.6229	5.8486	7.0171	8.4691	8.254	8.0458	10.794	11.575	4.9495	7.7039	9.0502	7.0887	11.275	10.42	6.0683	11.628	8.732	11.44	5.5387	6.9931	8.9517	5.8885	6.0737	9.4756	8.3886	6.1768	8.089	4.8363	11.428	9.1421	11.092	4.9496	11.592	10.859	9.7914	6.5937	9.1689	9.851	7.3074
[truncated: 626 more rows]
[truncated: 150 more columns]
