# Supplementary material for: Genetic dissection of main and epistatic effects of QTL based on augmented triple test cross design
Source: PLoS One. 2017 Dec 14;12(12):e0189054. doi: 10.1371/journal.pone.0189054 (PMC5730204; doi:10.1371/journal.pone.0189054)
Supplement: S7 Supporting Information — (ZIP) [file pone.0189054.s007.zip › z2_1650_0.8_10.csv]

-2.4617	-3.5701	-3.2959	-3.4859	-3.7265	-3.0033	-2.4089	-2.2581	-3.3873	-3.6414	-2.9749	-3.2756	-4.3548	-2.8154	-3.1866	-3.6294	-2.2116	-3.9961	-4.5236	-4.3011	-1.9626	-4.0714	-3.7758	-3.1126	-2.5869	-2.8785	-3.8072	-3.7115	-3.2338	-3.7948	-3.9411	-3.3297	-3.6864	-3.4657	-4.0974	-3.2696	-3.2026	-3.8046	-3.2643	-3.2604	-3.0374	-3.1264	-3.387	-3.2008	-2.6009	-2.7663	-4.2022	-4.1088	-2.5498	-3.1981
4.8671	5.5335	4.0924	5.3055	5.8455	5.1609	5.776	5.7715	6.4326	5.4264	5.1689	5.147	6.272	5.4171	4.9516	5.098	6.7102	5.1971	5.4105	6.1786	4.7044	5.2022	4.8069	5.6575	6.2697	5.2918	4.2954	5.5604	5.885	4.9999	5.4561	6.0637	5.2902	5.3756	4.698	5.0986	4.6006	6.1813	5.53	5.3136	6.9617	5.8109	5.2768	6.0591	5.0092	6.4708	5.1335	5.0832	6.1397	5.3018
-10.743	-11.074	-11.552	-10.679	-10.559	-10.077	-10.704	-11.338	-10.348	-12.094	-10.757	-11.328	-11.077	-10.081	-11.374	-10.141	-10.074	-10.493	-10.312	-11.427	-9.7613	-10.668	-11.391	-9.2652	-10.872	-10.787	-10.057	-9.423	-11.337	-11.978	-10.056	-11.13	-10.873	-11.161	-10.653	-10.218	-10.524	-11.156	-10.729	-9.2044	-11.097	-11.606	-11.056	-9.8357	-10.502	-11.409	-10.692	-10.859	-10.618	-12.419
-0.46065	-0.56992	-1.2844	-1.8755	0.29898	-1.6578	-1.1792	-1.6028	-2.6381	-1.17	-1.4989	-1.2108	0.31743	-0.07101	-1.9403	-1.3799	-1.0196	-0.95158	-1.9415	-1.939	-0.94578	-1.5547	-1.3092	-1.4326	-0.81894	-0.86478	-2.3426	-0.66264	-0.26321	-2.0572	-0.021936	-0.34387	-0.9804	-1.3202	-0.89333	-0.8579	-0.94782	-1.3528	-1.6008	-2.0014	-1.946	-1.543	-1.9215	-0.97113	-0.84296	-1.0425	-0.24246	-0.93211	-1.9909	-0.71562
-14.567	-13.533	-14.162	-14.66	-14.374	-14.024	-13.679	-13.951	-13.126	-13.726	-14.819	-13.494	-13.752	-13.184	-13.692	-13.298	-14.119	-13.489	-14.68	-15.363	-13.778	-13.733	-14.935	-14.053	-15.019	-14.405	-14.07	-13.917	-14.117	-13.271	-13.714	-14.559	-14.01	-13.692	-14.247	-13.46	-14.24	-13.07	-13.234	-15.43	-13.542	-14.743	-13.748	-14.647	-14.344	-13.192	-14.49	-13.698	-13.749	-14.251
0.43896	1.941	1.6754	1.4918	1.5262	0.8032	1.7188	1.0177	1.4767	0.88891	0.91964	0.27556	0.62947	2.3004	1.1293	2.1008	2.1833	1.6165	0.75755	1.3949	0.49975	1.1918	0.81889	2.7853	1.4413	1.1996	1.9059	1.1663	2.2126	0.87687	1.5942	1.2013	1.3642	2.5362	0.76226	0.80227	1.4287	1.1459	1.5546	0.98139	1.8032	0.88984	1.256	0.19848	0.88275	0.68918	0.9982	0.10209	2.1271	1.6264
-21.97	-22.561	-20.908	-21.337	-22.507	-21.547	-22.521	-22.11	-21.02	-21.094	-22.328	-22.357	-22.041	-22.562	-22.332	-21.923	-22.549	-22.218	-22.04	-21.929	-22.944	-22.27	-21.977	-21.405	-22.413	-22.086	-22.469	-22.155	-22.357	-22.086	-22.012	-20.252	-23.173	-21.814	-21.596	-22.639	-22.833	-21.03	-22.69	-22.484	-21.843	-23.199	-23.217	-21.85	-21.252	-22.936	-23.032	-22.206	-22.427	-23.745
-13.009	-12.746	-13.374	-13.619	-13.677	-13.078	-12.321	-14.201	-12.031	-13.925	-12.74	-13.143	-12.338	-14.445	-12.819	-14.238	-12.06	-14.318	-13.651	-13.018	-13.732	-13.395	-12.713	-13.666	-12.15	-13.308	-13.88	-12.961	-13.551	-13.561	-13.488	-12.906	-13.95	-12.167	-13.599	-13.171	-12.529	-12.925	-13.724	-12.988	-13.001	-14.123	-13.845	-14.103	-13.547	-12.659	-13.357	-12.933	-12.658	-12.964
-5.713	-4.3342	-4.3442	-5.3617	-3.3084	-3.9222	-4.7393	-4.0291	-4.6608	-5.0143	-5.1988	-3.8692	-2.6466	-5.5252	-4.9912	-3.9836	-4.5904	-5.4293	-4.3421	-3.9503	-5.3523	-3.9874	-5.0707	-4.993	-4.8979	-4.1419	-3.4743	-5.2962	-4.7631	-4.6713	-4.5417	-4.8873	-4.1278	-4.8274	-5.0871	-4.4035	-4.1792	-5.1894	-3.6596	-4.3018	-3.77	-4.9194	-4.39	-3.9846	-4.9191	-5.152	-5.7137	-5.228	-4.4818	-4.6929
-23.079	-21.76	-22.576	-21.453	-20.853	-20.872	-21.585	-22.325	-21.374	-23.473	-21.209	-20.63	-22.619	-22.708	-22.806	-21.496	-22.289	-22.139	-22.619	-22.321	-21.972	-23.219	-21.961	-22.323	-23.196	-22.905	-22.985	-22.693	-22.424	-22.131	-22.077	-22.155	-22.511	-22.057	-21.808	-22.121	-23.16	-22.02	-20.512	-22.496	-21.046	-22.688	-21.225	-20.69	-23.605	-22.658	-22.71	-22.023	-22.17	-22.37
-10.944	-12.743	-13.691	-11.692	-12.301	-12.497	-12.053	-11.519	-12.545	-12.179	-12.043	-12.334	-11.635	-12.249	-10.792	-11.927	-11.871	-11.987	-11.632	-12.271	-11.709	-11.808	-10.479	-11.694	-12.498	-12.26	-11.823	-12.169	-11.366	-11.337	-11.447	-12.306	-12.69	-12.527	-11.767	-11.625	-12.788	-11.688	-11.61	-11.586	-10.945	-10.868	-12.262	-11.242	-12.367	-12.187	-10.547	-12.178	-12.018	-11.804
-13.149	-11.954	-13.28	-13.255	-12.938	-13.3	-13.022	-12.609	-13.116	-14.055	-13.764	-12.773	-13.446	-12.547	-11.882	-14.044	-13.243	-12.528	-14.101	-12.746	-13.311	-12.725	-13.264	-13.817	-12.841	-13.851	-13.116	-14.21	-14.2	-12.526	-12.851	-13.986	-13.771	-12.803	-13.939	-13.683	-13.062	-11.692	-14.209	-14.285	-13.421	-11.944	-13.047	-13.204	-13.031	-14.094	-13.361	-12.692	-13.019	-12.653
-2.3275	-3.2854	-2.0576	-2.7681	-2.7605	-3.1227	-3.2458	-3.2384	-2.9347	-3.9388	-2.907	-2.1363	-1.6525	-1.86	-2.4748	-3.1784	-2.7406	-2.6026	-1.7688	-2.2338	-2.6468	-1.06	-2.5927	-3.5167	-2.2186	-2.5843	-2.7797	-2.5873	-1.8101	-2.8839	-3.0177	-2.5773	-2.2944	-1.4679	-2.9321	-3.4641	-2.2983	-2.8457	-3.272	-3.2317	-3.6148	-1.5812	-3.3072	-2.3977	-2.0243	-3.0317	-2.8094	-3.1947	-2.9525	-3.3892
-21.504	-21.203	-21.418	-20.294	-19.634	-21.971	-20.76	-21.368	-20.585	-20.822	-20.815	-20.014	-20.74	-20.133	-20.57	-20.76	-21.104	-21.862	-20.588	-20.893	-20.62	-20.484	-21.078	-21.614	-20.081	-20.029	-21.305	-20.771	-20.854	-20.53	-20.775	-21.406	-20.339	-21.402	-21.403	-21.42	-21.233	-20.385	-20.932	-20.349	-21.1	-20.98	-21.665	-21.329	-21.526	-20.454	-18.953	-20.815	-20.94	-19.68
-11.104	-11.762	-12.743	-11.883	-12.609	-11.755	-11.245	-11.981	-11.256	-10.884	-11.757	-11.595	-11.339	-11.776	-11.369	-12.051	-11.793	-12.976	-11.513	-12.137	-12.361	-12.568	-11.17	-11.279	-11.822	-12.26	-11.908	-12.678	-11.055	-11.513	-10.761	-11.786	-11.814	-11.872	-11.923	-12.072	-10.901	-12.316	-11.072	-12.405	-11.044	-13.138	-10.742	-11.814	-11.803	-10.627	-10.859	-11.426	-11.736	-11.986
-7.125	-6.764	-9.2619	-7.353	-8.1528	-7.7942	-7.5728	-8.005	-7.9067	-7.1724	-7.91	-8.0282	-6.8523	-8.5169	-7.016	-8.492	-7.8944	-7.5674	-7.4691	-7.1148	-5.8484	-9.0942	-7.0465	-7.3034	-8.1525	-7.5287	-7.6542	-6.9785	-7.1568	-8.5463	-8.2373	-9.1562	-7.8823	-5.8317	-7.4992	-7.7342	-6.8066	-7.93	-8.2246	-6.7406	-7.6343	-8.3326	-8.1377	-8.9198	-7.3597	-8.9435	-7.1139	-7.619	-6.9742	-7.5376
-0.94862	-1.7401	-1.1576	-0.65193	-2.4304	-0.63288	-2.4664	-0.64141	-0.97511	-1.008	-1.8939	-0.73061	-1.3064	-2.421	-2.0313	-1.7918	-1.7956	-1.971	-1.363	-1.3693	-0.55881	-0.36531	-1.2239	-0.33182	-0.65049	-1.3421	-0.19386	-1.1227	-0.39487	-1.6255	-1.7394	-1.7049	-0.32451	-1.4689	-1.234	-1.046	-1.3712	-1.3176	-1.6408	-1.6692	-0.77252	-1.2445	-1.6758	-1.1627	-1.0087	-2.0069	-1.5355	-1.8068	-1.4572	-1.7925
-11.482	-11.092	-12.254	-11.807	-10.767	-12.922	-10.816	-10.496	-10.582	-12.133	-12.27	-11.864	-10.958	-11.4	-12.409	-10.631	-10.836	-12.459	-12.657	-10.767	-10.444	-11.912	-12.389	-12.492	-12.148	-12.075	-10.429	-12.41	-11.119	-11.834	-11.889	-12.064	-11.031	-11.456	-11.094	-10.682	-10.285	-11.862	-11.693	-11.187	-11.483	-11.304	-11.298	-11.435	-11.273	-10.975	-11.357	-11.507	-11.836	-10.257
-1.5006	-1.9322	-0.93934	-1.3569	-0.83562	-1.4447	-2.1758	-1.2558	-1.1987	-0.88751	-1.6138	-1.0281	-1.7763	-1.0288	-3.0406	-1.7799	-0.98364	-2.2559	-1.4151	-2.5189	-2.1524	-1.862	-0.50414	-1.1392	-1.4977	-0.92694	-1.2031	-2.0351	-1.44	-0.88272	-2.3664	-1.7604	-0.92814	-1.2747	-1.7453	-1.1346	-0.43583	-1.6986	-1.0804	-1.2422	-1.5335	-0.43027	-1.1747	-1.6805	-1.7376	-1.582	-2.2282	-1.7551	-0.9796	-2.1369
-1.8626	-2.4482	-2.0831	-1.6844	-2.2279	-2.7362	-0.40868	-0.034406	-1.3967	-1.3873	-1.2533	-1.1391	-0.98181	-1.4763	-2.3051	-1.0451	-0.52265	-1.0826	-1.1457	-1.1793	-0.85388	-0.58416	-1.4449	-1.5864	-1.6805	-1.6429	-0.024748	-0.93407	-1.4405	-1.9917	-1.5665	-1.8884	-1.8491	-3.1096	-1.3742	-0.78218	-1.8509	-1.5219	-1.7921	-0.53026	-1.7889	-1.4464	-1.4258	-2.2148	-2.0483	-0.45168	-0.816	-0.62136	-1.3007	-1.6509
-8.8098	-10.486	-8.6719	-9.8674	-9.7547	-9.7198	-9.9199	-8.5521	-10.102	-8.9902	-8.074	-9.3907	-10.329	-9.5026	-9.3487	-9.0405	-9.014	-9.3503	-8.7304	-8.8278	-9.7173	-9.9171	-8.944	-9.5919	-10.043	-9.5631	-8.3238	-9.6986	-9.6135	-7.7053	-9.2174	-9.3398	-9.6217	-8.6164	-9.4441	-9.9665	-8.9636	-9.2763	-8.0534	-10.19	-10.573	-9.7648	-9.8383	-9.9085	-9.6032	-9.7175	-10.275	-10.12	-9.2987	-9.0123
-2.4442	-3.6394	-2.6394	-3.0614	-3.152	-2.9963	-2.8302	-2.6712	-2.9495	-2.8611	-3.0742	-2.9895	-3.6932	-2.8602	-2.3518	-3.0651	-3.4874	-2.1155	-3.9293	-3.6006	-3.2647	-2.5463	-4.1324	-4.7062	-1.6326	-3.9126	-3.7128	-2.9761	-3.3959	-3.6768	-3.1301	-2.7449	-3.14	-1.8179	-3.977	-2.7516	-3.7237	-2.5581	-3.039	-3.2638	-4.1718	-2.4964	-3.8925	-3.5559	-3.295	-3.0399	-2.7156	-2.489	-2.4079	-3.6521
-22.694	-22.685	-22.004	-21.637	-22.114	-20.817	-21.889	-20.939	-22.229	-21.884	-22.363	-21.449	-22.069	-22.983	-21.605	-21.577	-21.4	-22.532	-22.03	-21.256	-22.327	-22.585	-22.722	-21.15	-22.063	-22.127	-21.046	-22.085	-22.956	-21.758	-22.58	-21.25	-21.583	-22.287	-20.837	-21.926	-21.325	-22.944	-21.863	-23.437	-22.296	-22.85	-22.304	-22.042	-21.726	-22.8	-22.409	-21.437	-22.187	-22.288
10.177	9.9311	10.606	10.533	8.712	10.485	9.0233	9.1016	10.369	9.6959	9.5045	9.143	10.372	9.9166	9.2687	10.457	8.2799	9.5774	10.382	8.416	9.8981	10.909	8.3073	9.9341	10.296	10.507	10.224	9.3478	9.6475	8.9947	9.8388	9.9819	9.6251	9.3658	9.8081	10.419	10.817	9.8972	9.1953	9.5718	9.2739	9.219	9.405	10.804	9.8915	9.1178	9.2013	9.6301	11.046	9.5517
-1.5745	-0.8378	-0.87306	-1.0896	-2.4939	-0.76446	-1.1938	-0.35918	-2.1372	-1.1585	-0.75019	-1.718	-1.4631	-0.80098	-2.2938	-1.9042	-2.1511	-1.5542	-2.0948	-1.7859	-1.2383	-2.2031	-2.6327	-0.81951	-2.2653	-0.68199	-0.81815	-0.57434	-1.9409	-1.7176	-0.98569	0.25051	-0.92333	-1.5743	-2.2393	-1.1241	-2.5715	-0.86852	-1.6143	-1.7484	-1.7012	-0.81157	-0.25931	-1.7217	-1.1952	-2.1772	-0.96593	-0.74945	-1.2952	-0.038805
-9.6215	-11.373	-10.524	-10.513	-10.952	-9.5045	-9.8322	-10.225	-9.9301	-10.888	-11.563	-10.765	-10.878	-10.841	-11.15	-10.726	-10.853	-10.665	-9.9878	-11.287	-10.588	-10.272	-10.174	-10.689	-11.379	-11.086	-10.374	-10.299	-12.114	-10.731	-10.489	-10.309	-10.734	-10.379	-10.283	-10.972	-11.375	-10.564	-10.964	-10.987	-11.224	-12.029	-10.589	-10.602	-11.303	-10.582	-10.671	-10.59	-10.644	-11.148
-1.8267	-0.98395	-1.7705	-0.91864	-0.65172	-0.79273	-0.43681	-1.2713	-1.3315	-2.7198	-1.0671	-1.0236	-2.5153	-1.2169	-2.097	-1.0045	-1.8316	-0.95636	-1.4942	-2.757	-1.887	-0.26904	-1.1086	-1.7497	-1.3994	-1.3125	-2.7868	-2.1634	-0.066439	-1.4552	-1.6905	-0.91875	-1.668	-0.83179	-0.75706	-1.7629	-1.5208	-0.48207	-1.7261	-0.461	-1.7467	-1.4964	-1.5314	-2.8905	-1.007	-1.9822	-0.49225	-1.0943	-1.5213	-1.7944
6.3026	6.6093	5.981	6.5684	6.2184	5.8436	5.2857	4.9275	6.0575	5.557	4.8477	5.4272	5.7256	4.3278	5.6393	5.4271	5.7553	5.4384	5.4103	5.575	4.9972	5.3843	5.8834	6.7121	4.9132	5.5069	5.9277	6.8285	4.2568	5.7875	5.2886	5.9887	5.7291	4.7648	5.6754	5.4138	5.9803	5.509	6.6365	5.3745	5.0261	6.1588	5.155	5.6628	5.3013	6.2074	6.4721	5.3579	5.0866	4.6119
1.8312	3.3949	2.2759	2.1907	2.1408	1.7542	2.2082	1.2506	2.3559	1.2942	2.663	1.5285	1.9992	1.4115	1.8071	1.0278	1.8431	1.0333	1.3075	1.766	0.68197	1.9334	2.4358	1.5982	1.9596	1.1383	1.205	1.6598	1.2134	1.8181	1.929	2.0156	0.81211	1.3867	2.212	1.2688	2.6104	2.0192	0.90274	1.9782	1.4524	2.2903	1.6698	1.6216	1.06	1.668	1.4399	1.6962	1.3692	2.7243
-2.227	-1.8746	-1.48	-1.0088	-2.7276	-0.38108	-1.4163	-2.3501	-1.0103	-1.4466	-2.557	-0.89928	-1.4128	-1.7323	-1.4775	-2.3939	-1.8284	-2.7727	-2.5841	-1.3136	-1.5315	-0.39069	-1.1677	-1.6905	-0.58522	-0.13284	-0.80439	-1.5723	-1.8378	-1.9411	-0.7463	-1.8076	-1.8676	-1.5648	-1.2798	-2.0874	-1.1548	-1.4761	-2.053	-1.7576	-1.3847	-2.3335	-1.8541	-0.34432	-1.8716	-1.2758	-2.6565	-2.2699	-2.2995	-0.80901
-22.652	-23.733	-22.224	-22.215	-21.504	-21.931	-23.482	-22.445	-21.456	-22.722	-22.159	-21.217	-23.087	-21.989	-22.627	-21.479	-22.24	-21.569	-22.397	-21.88	-20.435	-20.571	-22.243	-21.72	-22.673	-22.622	-22.067	-22.387	-22.051	-22.289	-22.459	-22.575	-21.92	-22.342	-21.671	-23.447	-22.919	-23.216	-22.533	-23.319	-22.714	-22.122	-23.844	-22.802	-23.364	-22.389	-22.035	-23.389	-22.82	-22.286
4.8261	5.6404	6.1969	5.0792	5.8283	6.6026	3.7022	4.8495	5.1459	4.6403	4.8163	4.1608	4.0891	6.1692	5.3549	5.7849	5.4298	4.2962	4.627	5.99	5.2778	3.9216	3.8994	5.0932	4.7952	3.8325	5.2364	4.4222	4.466	4.5987	5.1995	4.7328	4.1116	4.1326	5.0253	4.6232	4.2971	4.8249	4.6489	4.6079	4.2982	4.4991	4.4724	4.9459	4.6847	5.6878	4.4826	6.9623	5.9313	4.7995
0.44156	-0.4267	-0.43803	-0.21444	-0.41427	1.1171	0.36778	-0.69439	-0.74403	-0.23848	-0.3648	0.080346	-1.2655	0.53002	-0.17778	-1.1392	0.61514	-0.25613	0.00039282	0.85769	0.24565	-0.03545	-0.14294	-0.89681	-0.085902	-0.020541	-1.0057	0.47156	-1.3049	0.99859	0.60421	-0.73415	-0.057359	-0.79358	-1.4205	1.3625	-0.018416	-1.0058	0.058851	0.60575	-0.55549	0.19711	-0.49564	0.0044665	0.73067	0.42383	-0.25745	0.61843	-0.39755	0.21632
-4.7643	-4.3907	-3.2644	-4.4451	-3.851	-3.3108	-3.0579	-4.3665	-4.0873	-4.2467	-3.8241	-4.8787	-4.2733	-4.4906	-3.1265	-3.711	-3.1527	-4.6564	-4.1573	-4.3175	-3.7768	-4.3876	-3.8192	-3.8245	-4.2903	-3.3302	-4.0837	-4.2921	-3.2154	-3.3022	-4.008	-2.8332	-3.6658	-3.8427	-4.6267	-4.32	-4.3801	-4.098	-3.333	-4.4697	-5.2597	-4.0538	-4.9321	-4.6582	-3.3757	-3.8435	-4.6157	-3.7312	-4.1278	-4.4278
-13.957	-14.763	-14.054	-14.624	-14.063	-13.886	-14.077	-14.163	-13.319	-14.169	-13.983	-14.29	-12.643	-14.911	-15.147	-14.209	-14.409	-13.613	-14.335	-14.253	-15.782	-12.744	-14.006	-14.634	-13.753	-14.457	-13.955	-13.765	-14.523	-13.962	-14.746	-14.797	-13.039	-14.686	-14.69	-13.646	-14.145	-13.252	-14.202	-15.058	-12.449	-15.444	-12.658	-14.001	-14.108	-14.465	-14.058	-13.416	-13.659	-13.246
-4.2189	-4.4464	-4.2968	-4.1328	-3.6308	-2.0629	-3.2905	-3.1436	-4.589	-3.9594	-3.972	-3.7546	-3.3641	-4.8828	-3.1036	-4.0972	-3.6769	-3.575	-3.8381	-4.5195	-1.563	-4.3943	-3.4428	-3.5491	-4.9728	-2.7926	-3.5454	-3.7968	-3.8188	-4.6341	-3.1058	-3.1506	-4.5127	-3.943	-4.8556	-3.4691	-4.0809	-3.2281	-3.9619	-3.3136	-4.5998	-3.1221	-3.7213	-3.5702	-4.4479	-3.304	-3.4325	-3.7949	-2.8686	-3.3436
6.9374	7.755	8.489	7.5881	7.9177	8.0686	6.8261	7.9157	8.0628	7.8953	7.7537	7.4217	7.7628	8.7485	9.2877	8.1465	9.1287	7.1447	8.6685	7.4547	8.1395	7.148	7.4484	8.8471	8.858	7.2441	9.4746	8.5599	7.3667	8.0896	8.5331	7.7238	6.7631	7.7481	7.9312	8.6027	8.6084	7.6941	8.0014	8.817	7.1287	8.5763	7.3787	7.1933	7.5219	7.7904	9.2549	8.8429	7.8104	7.087
3.3036	3.0097	4.3277	3.6338	2.5112	3.8666	2.0883	2.4886	2.8046	1.4324	3.3687	2.6814	3.2762	4.1568	2.6784	3.3007	2.0481	2.6738	4.4034	3.0806	1.858	4.0212	2.0109	3.1235	2.7195	2.8124	3.2042	3.1606	4.1509	2.7064	2.9058	2.6055	3.0179	3.3795	3.1849	3.1148	2.4071	2.6525	2.1712	2.4143	2.3824	3.557	3.2604	3.5468	4.1	2.8481	2.6701	3.9761	3.41	3.2538
-10.127	-8.5207	-8.0569	-8.4422	-9.5862	-9.9992	-8.3165	-9.315	-8.6717	-9.1523	-10.138	-9.0421	-9.9002	-9.4094	-8.7528	-9.1678	-8.7801	-8.2346	-8.2665	-8.8276	-8.5748	-9.4682	-8.9576	-9.7519	-9.7489	-8.5834	-10.376	-8.7343	-8.7468	-9.3705	-8.8508	-8.0066	-9.6052	-8.3192	-10.881	-9.1727	-8.9671	-9.0826	-7.8515	-8.5504	-9.2141	-9.8125	-9.646	-9.0718	-8.769	-8.4734	-9.6824	-8.3744	-8.6421	-9.5279
2.3143	3.7717	3.5748	3.1863	1.4242	2.3137	2.7803	2.8281	2.2259	2.1851	3.4198	2.6737	2.0436	3.3157	2.8826	2.6467	3.4092	2.7242	3.4746	3.1557	2.5774	2.668	2.2732	3.8965	2.759	2.541	2.5637	2.7782	1.7079	3.3721	2.7965	3.337	3.126	3.1599	3.3635	2.7303	2.3726	3.0254	3.5171	2.6729	4.1692	2.9993	2.7567	3.0319	2.5117	2.7885	2.5504	2.8904	3.037	3.2051
-4.5658	-5.5391	-5.1425	-4.1952	-3.5333	-4.3891	-5.064	-3.2096	-5.3884	-4.2169	-5.1801	-3.5457	-3.7726	-4.4691	-4.6584	-4.6341	-4.4475	-4.7017	-4.5174	-4.1648	-4.5502	-4.9321	-3.6889	-2.9334	-3.2071	-5.015	-4.7919	-4.1538	-2.4276	-5.005	-4.6882	-4.4595	-3.8551	-4.8186	-5.4053	-3.2643	-3.3627	-4.1726	-5.0464	-3.5441	-3.4856	-3.9489	-4.975	-3.5369	-4.2623	-2.9948	-2.7009	-4.3812	-4.8444	-3.0587
0.65182	1.0755	1.2116	1.57	2.1905	1.3022	1.8066	1.0174	1.0023	0.70008	0.87528	1.9135	0.55696	1.4243	0.86856	0.89142	0.87102	1.7939	1.616	0.52389	1.4624	0.79275	1.129	1.4299	1.2945	1.2671	0.37381	1.1879	1.8457	0.31475	-0.045286	1.2499	0.0055822	1.8401	2.6465	1.5428	1.2372	0.20245	0.21896	1.6092	-0.38036	1.6382	1.5639	1.6396	-0.24923	1.0842	0.95534	2.0022	0.13243	-0.21271
-2.8444	-2.6824	-3.2493	-1.6338	-2.9115	-3.9642	-3.1171	-2.267	-2.1131	-3.1825	-3.141	-2.4082	-3.3519	-2.4486	-2.5276	-2.2152	-1.8979	-2.0089	-2.3911	-3.0613	-1.4225	-2.1251	-2.879	-2.5116	-1.9896	-3.1001	-3.7497	-2.3764	-2.5188	-2.7527	-3.2445	-2.2237	-1.8699	-1.2315	-2.6919	-3.206	-2.8514	-2.0365	-2.4424	-2.2219	-2.2078	-3.5857	-2.9535	-2.0932	-2.3026	-1.4346	-1.8782	-3.1496	-2.0599	-3.536
2.0986	2.9802	3.1837	2.1175	3.7258	2.8835	3.6395	4.2267	3.2174	3.3751	2.1392	3.0324	2.4891	2.1582	2.4338	2.3681	1.5183	1.9421	2.712	2.5527	2.5791	2.1278	1.9888	1.678	2.8351	1.5012	2.2227	2.0858	2.4381	2.7153	1.5173	1.8989	3.6277	2.7258	1.9043	3.2277	2.1976	2.6787	3.632	2.5792	2.8872	2.5337	3.1556	2.7739	2.683	2.4243	1.9164	2.388	2.5408	3.0783
-11.529	-10.063	-10.486	-11.023	-11.232	-9.8175	-11.056	-11.165	-10.402	-10.966	-10.896	-10.597	-10.946	-10.465	-11.019	-10.715	-12.168	-10.969	-11.459	-9.9332	-10.322	-11.016	-10.311	-10.6	-11.131	-10.971	-12.013	-11.534	-10.287	-10.18	-10.141	-10.473	-11.081	-10.428	-10.712	-10.873	-10.637	-10.247	-10.846	-10.62	-10.79	-10.665	-11.24	-11.057	-10.74	-10.719	-10.891	-11.26	-10.486	-9.777
0.027947	-1.3528	-0.89708	-1.0594	-1.0766	-0.51924	-0.69223	-0.063981	-0.49018	-0.90039	-2.0819	-0.83092	0.64318	-0.99102	-1.7441	-0.38559	0.043776	0.20936	-1.1265	-1.2205	-0.94253	-0.53415	-1.8253	-1.4894	-0.23253	-0.59583	-1.2928	-0.70395	-1.6853	-0.035632	-1.1606	-1.2515	-0.44302	-0.69669	-0.60723	-0.64155	-0.0042201	-1.7637	-1.6252	-1.0037	-0.31641	-0.90983	-1.7327	0.21189	-1.2854	-0.27737	-0.17728	-1.5157	-0.73474	-0.88391
-1.1202	-0.67874	-0.1525	-0.30464	-0.79496	1.0696	-1.323	0.7162	-2.1414	-0.73156	-0.91772	-0.034669	-0.54829	1.4731	-0.40468	1.0322	-0.046266	0.88105	0.53278	-0.31972	-0.8497	-0.2197	-0.55775	-0.8946	-0.018146	-0.11052	-0.57588	-0.67934	-0.37982	-0.074896	-0.68126	0.42672	0.098839	-0.47409	-0.65106	-0.021939	-0.96227	-0.65123	-0.21447	-0.20745	-0.20775	-0.18742	-0.35283	-0.15509	-0.38748	-0.76392	-0.11542	-0.92223	0.50759	-0.88857
-4.9794	-5.6048	-5.0001	-4.9742	-4.9725	-5.0767	-5.7749	-4.2236	-5.3809	-5.3979	-5.5781	-5.3707	-4.8001	-6.5533	-4.2151	-5.2932	-4.4338	-5.4655	-5.8835	-4.964	-5.1738	-4.519	-5.3341	-4.9736	-3.9729	-4.343	-4.569	-4.3389	-5.4069	-3.8507	-3.8892	-6.3487	-4.803	-4.7694	-4.3689	-5.1731	-4.6679	-5.6464	-4.5583	-5.4378	-4.224	-5.4281	-4.7061	-4.8765	-3.4344	-5.7046	-5.3417	-5.1264	-4.8459	-5.3078
4.7283	2.6109	2.8359	3.4242	3.3771	3.1996	2.3461	2.6115	3.3049	2.0517	2.8223	4.2502	2.5685	3.0999	2.5998	1.9095	3.4214	3.5612	3.1996	2.4886	2.5143	3.0341	2.6356	3.6254	3.5342	2.5485	2.5557	2.6231	3.8211	3.6689	3.6002	2.6228	3.1045	2.8771	3.0818	3.6538	3.4111	3.5383	3.2622	4.3635	2.3029	1.6677	3.1545	3.1428	3.3141	3.3213	2.5208	3.583	2.247	3.5594
-9.1897	-7.9102	-9.2978	-8.7701	-8.7515	-7.842	-9.1077	-9.0588	-9.084	-9.5561	-8.5562	-10.574	-10.158	-9.2757	-9.348	-8.5843	-9.9129	-8.6638	-7.8495	-10.097	-9.0654	-8.8846	-9.407	-8.3366	-7.9645	-10.562	-9.3348	-9.8662	-9.2822	-9.5	-10.006	-9.0167	-8.7541	-9.4893	-8.5295	-9.7956	-7.797	-7.9118	-9.3794	-8.9309	-9.2744	-9.0387	-8.9761	-10.352	-9.1843	-10.247	-8.7411	-8.6331	-8.6935	-9.0691
-0.038992	-0.44272	0.27756	0.5959	0.42808	0.39534	0.35866	-0.6169	-0.6095	-0.033458	-1.2621	-0.14221	1.1404	-0.8006	-1.304	-0.64465	-0.6616	0.019107	-0.2652	-1.232	1.1313	-0.78765	-0.11892	0.73746	-0.65879	1.0467	-0.83264	-1.3952	-0.050389	-0.1744	-0.20632	-0.1829	-0.1741	-0.92705	0.62154	0.92604	0.41272	-1.1766	0.51423	1.266	0.34139	-0.926	-2.1616	-0.4429	-1.3527	-0.73954	-0.061578	0.15887	0.012421	0.88364
-3.3546	-2.8059	-3.2429	-4.1252	-3.2029	-3.1015	-2.7945	-3.1025	-3.0926	-1.9677	-3.458	-2.2825	-3.5817	-3.306	-3.0544	-4.1109	-4.307	-1.9759	-3.0889	-2.6266	-3.3234	-3.51	-3.0404	-3.0981	-2.4414	-3.6632	-2.8678	-3.267	-3.4193	-2.9424	-2.7922	-1.9764	-3.6568	-3.6562	-2.8296	-3.7504	-3.1738	-2.9277	-2.3281	-3.3267	-3.0393	-2.2735	-2.9793	-2.2374	-3.321	-3.6748	-3.3946	-3.1873	-3.9054	-3.4213
-7.726	-7.5157	-8.8287	-7.3148	-7.0733	-8.1713	-6.5708	-7.5241	-8.6561	-7.6879	-8.2121	-6.4602	-7.3698	-8.4677	-7.6347	-6.8785	-6.7519	-6.7707	-7.2561	-8.0471	-7.6319	-9.0221	-7.6901	-6.8117	-6.6977	-8.3737	-8.5682	-7.2113	-7.4088	-6.5534	-7.6338	-7.631	-7.8383	-7.6755	-8.8266	-6.8594	-7.104	-7.6571	-6.9487	-6.6884	-7.9278	-9.5926	-6.7447	-7.5995	-7.0083	-7.773	-7.7377	-7.7904	-8.0366	-6.642
-1.4234	-2.315	-1.7981	-1.7184	-1.1668	-1.933	-1.7184	-1.5247	-0.92634	-1.1919	-1.8853	-1.4356	-2.4433	-1.7425	-2.2148	-1.9403	-2.5665	-2.559	-1.9605	-0.5602	-1.8801	-0.54184	-2.9746	-2.3673	-1.1576	-0.64967	-1.3211	-1.3489	-3.2135	-2.2545	-1.505	-0.58156	-1.9799	-1.5141	-1.3617	-1.2462	-2.0257	-2.9042	-2.5285	-0.661	-2.1199	-1.6251	-1.0668	-1.2671	-2.0812	-2.6832	-0.83052	-2.5826	-2.5757	-0.81286
-10.096	-11.003	-10.294	-9.8217	-10.549	-8.631	-10.855	-10.166	-9.3132	-10.951	-9.9364	-9.9172	-10.25	-10.121	-9.7278	-9.9127	-9.2966	-11.077	-10.425	-9.4926	-11.377	-10.761	-9.6625	-11.878	-11.153	-9.6428	-12.2	-9.3819	-9.4291	-10.274	-10.719	-10.875	-9.3246	-9.996	-9.9159	-9.805	-10.073	-9.8629	-11.096	-9.957	-10.894	-10.079	-9.9701	-11.265	-9.8349	-8.9745	-10.166	-10.283	-10.199	-9.5274
-5.0668	-4.8114	-6.7373	-5.683	-5.9203	-6.3341	-5.0436	-5.1361	-5.7978	-5.3576	-6.0275	-6.3227	-5.9268	-5.6052	-4.6348	-5.4238	-5.5775	-4.9888	-6.6704	-3.7404	-5.7556	-6.0774	-6.4269	-4.8763	-6.1631	-5.8495	-6.1609	-6.6233	-5.1061	-5.5644	-5.0485	-5.763	-4.9063	-6.7521	-5.7236	-6.3668	-5.3986	-6.5996	-4.854	-6.326	-6.3981	-6.4035	-5.8291	-5.8905	-5.8936	-6.63	-5.2886	-4.3081	-6.4512	-6.0011
-4.4361	-3.2869	-4.8063	-3.318	-3.0744	-2.5533	-3.2471	-4.0088	-3.4456	-3.6121	-3.5143	-3.6975	-3.411	-3.9246	-3.7331	-3.3334	-3.0705	-2.9769	-4.8118	-4.0892	-2.5385	-3.349	-4.0116	-4.0044	-4.4986	-3.2285	-3.6932	-3.3373	-3.2017	-3.8682	-4.1166	-3.3964	-4.4885	-3.3025	-4.5266	-4.016	-4.9127	-3.5326	-3.6563	-4.3955	-4.0671	-3.7442	-3.5527	-2.6793	-3.8854	-4.8219	-3.3666	-2.8302	-3.4723	-3.8531
1.2692	1.2833	1.8256	1.7345	1.842	1.0212	1.962	2.0096	1.5411	1.3317	1.8961	0.35084	1.9883	0.73314	1.004	1.6445	1.4162	0.69417	1.4937	2.1462	1.729	1.4395	1.8504	1.0325	0.65881	1.9479	1.4054	1.0297	2.2206	1.9177	2.2709	2.1433	2.0431	1.6958	2.7537	0.58999	1.746	1.5853	1.2394	1.725	2.0854	2.0931	1.1177	2.2062	1.1112	1.6567	0.87657	1.7141	0.93596	1.5151
-23.951	-22.505	-22.052	-21.722	-21.535	-21.335	-20.509	-21.346	-22.357	-22.719	-22.218	-21.992	-22.135	-21.001	-22.08	-21.826	-22.115	-22.702	-21.922	-21.663	-22.311	-22.896	-22.011	-22.796	-21.439	-21.89	-21.507	-22.266	-21.903	-22.99	-22.514	-22.152	-22.37	-24.275	-21.492	-21.431	-21.12	-22.353	-22.62	-22.333	-22.509	-22.483	-22.523	-22.978	-21.653	-21.919	-22.907	-21.892	-22.73	-21.753
3.8681	4.1927	3.7449	3.9638	5.1744	3.9381	5.3092	4.6416	4.9754	3.8861	4.5035	4.2134	3.8995	3.8257	4.4418	4.0134	5.1795	4.9776	3.4751	3.3345	4.038	3.8088	4.4475	4.8559	4.0782	5.3885	4.013	3.4094	4.895	4.4242	4.1747	5.2642	4.1067	6.0776	4.6402	4.1063	4.7714	4.5519	4.3139	4.6144	5.6094	4.1165	4.2487	3.6752	4.619	3.9384	4.3574	4.1176	4.2214	4.1999
-10.248	-9.6931	-11.361	-10.477	-10.455	-11.103	-10.801	-11.395	-9.6469	-10.164	-11.304	-11.348	-10.609	-11.498	-11.637	-10.492	-10.994	-11.276	-10.797	-10.46	-9.9813	-10.566	-10.618	-11.422	-9.8732	-10.954	-12.255	-11.944	-10.673	-10.401	-11.285	-10.686	-9.4081	-9.9074	-11.859	-10.187	-10.152	-10.511	-10.07	-10.836	-11.496	-11.665	-9.9521	-10.833	-10.268	-11.586	-9.4596	-10.369	-10.687	-10.77
-10.247	-9.7858	-10.728	-10.183	-9.5304	-11.204	-11.219	-10.462	-10.537	-11.494	-10.826	-11.799	-10.484	-10.572	-10.188	-10.579	-11.661	-10.593	-10.016	-10.852	-11.146	-11.715	-11.128	-10.775	-11.138	-10.329	-10.324	-10.706	-11.002	-10.713	-10.755	-11.666	-11.632	-10.822	-10.709	-10.138	-10.784	-10.05	-11.087	-11.259	-12.316	-10.99	-10.728	-12.203	-11.34	-10.44	-10.171	-10.414	-12.283	-11.461
-5.9901	-5.0583	-5.7642	-5.6951	-4.7363	-6.0074	-5.1482	-5.4919	-6.8937	-6.3741	-4.8676	-5.8813	-6.3842	-6.9719	-5.6095	-6.3542	-4.9413	-4.4596	-6.1239	-4.7125	-4.6571	-5.0762	-6.5025	-4.7208	-5.3309	-6.7625	-5.5696	-5.7322	-5.929	-5.5745	-6.2451	-5.7206	-5.0523	-5.9755	-5.6158	-5.4732	-5.5601	-6.023	-5.5959	-5.1563	-5.962	-4.4076	-6.1799	-5.9288	-4.8011	-5.7477	-5.604	-4.9915	-5.2614	-4.9157
-3.203	-4.1209	-3.4662	-4.8763	-2.9787	-4.2691	-4.7545	-4.9997	-4.1766	-3.572	-3.9112	-4.9434	-3.6799	-2.9288	-3.9866	-4.15	-4.1363	-4.625	-3.8625	-3.3608	-4.7727	-4.6612	-4.194	-3.8902	-3.8121	-4.8163	-2.6636	-5.0523	-4.5784	-4.5481	-4.7516	-3.2669	-4.4609	-4.3221	-5.249	-2.343	-4.9782	-4.0841	-4.3222	-5.3981	-4.1496	-5.2585	-5.4112	-5.1567	-4.215	-4.5415	-3.9706	-4.9456	-4.6114	-4.9576
-14.503	-15.397	-14.437	-16.118	-13.755	-13.636	-14.935	-15.206	-14.4	-14.815	-15.522	-15.367	-14.746	-14.929	-15.393	-14.46	-14.615	-14.025	-14.491	-14.193	-14.766	-15.305	-14.441	-14.308	-15.135	-14.791	-14.915	-13.448	-14.986	-14.651	-13.816	-14.694	-14.112	-15.409	-15.522	-14.898	-14.037	-14.181	-15.604	-14.47	-15.233	-13.577	-15.344	-14.825	-14.404	-14.703	-14.638	-14.837	-14.725	-13.621
-0.47688	-0.54726	0.94105	0.64072	0.59529	-0.14987	0.73311	0.39477	0.53281	0.38169	-0.31896	0.1822	0.065892	0.19958	0.92743	-0.60634	0.94521	-2.1211	0.73294	0.50751	1.0812	1.0481	2.237	0.46875	0.29294	0.10997	-0.85424	1.5601	0.76737	0.42939	0.89075	-0.1336	-0.095372	0.21357	0.35638	-0.37528	0.65939	-0.80066	-1.1628	-0.21466	0.44221	-0.049868	-0.2894	1.5414	1.0451	0.094679	0.046637	0.77122	1.2007	0.67243
5.408	5.2857	5.4025	3.69	5.6546	4.6104	5.3158	3.2065	3.4774	4.5334	3.9445	4.4097	4.0919	4.3361	3.1913	4.2126	4.6339	3.2274	4.8333	4.5288	5.4595	3.7496	5.1659	3.2104	3.7376	3.6002	4.7393	3.5257	3.7974	3.6073	5.0132	5.5324	4.4376	3.7491	4.4122	3.6036	4.0563	3.3892	3.2485	3.9106	4.8049	4.5046	4.7721	4.5468	4.5195	4.19	4.0992	5.0708	5.0214	4.0366
-12.167	-11.743	-11.911	-11.34	-10.889	-10.518	-11.364	-11.091	-10.683	-12.399	-11.269	-11.081	-11.665	-11.527	-11.83	-11.367	-10.391	-10.937	-11.986	-12.594	-11.451	-11.079	-11.687	-10.901	-12.084	-11.361	-11.566	-11.161	-11.015	-11.724	-10.291	-11.966	-11.001	-12.651	-11.576	-12.279	-10.863	-11.138	-12.833	-11.567	-11.125	-12.107	-11.219	-12.027	-11.084	-11.632	-12.19	-11.737	-10.861	-10.934
-4.9714	-4.4372	-4.6162	-3.8199	-3.1499	-3.9266	-3.8849	-2.1584	-3.0868	-4.0303	-3.6235	-4.7455	-4.5395	-4.6537	-5.5214	-3.986	-4.5021	-3.9089	-3.9125	-3.8123	-4.8653	-4.2131	-4.1213	-4.0415	-3.4387	-3.0485	-4.692	-3.7586	-5.4485	-4.373	-4.2377	-3.3127	-4.1453	-3.9583	-5.0357	-4.0492	-4.1513	-3.176	-4.1771	-4.0888	-4.2109	-3.7721	-5.5988	-4.6123	-4.2351	-5.148	-4.3803	-4.194	-3.7219	-3.8912
-5.9515	-6.2643	-7.593	-5.7576	-6.6695	-6.272	-6.9597	-5.7482	-6.9717	-7.5379	-5.5849	-6.8598	-6.1853	-7.3338	-5.509	-5.9155	-5.7	-6.4279	-5.1248	-6.9249	-6.6149	-7.6431	-5.8699	-7.3857	-5.6782	-5.8483	-7.1475	-6.6589	-6.7226	-6.7952	-6.4727	-5.9544	-5.8898	-7.1884	-5.8976	-6.7854	-6.8117	-4.2879	-6.1757	-6.2347	-6.7503	-6.6354	-6.4333	-7.8394	-6.9848	-5.7851	-6.4707	-6.0825	-5.1763	-6.2672
5.4805	5.1918	4.8161	5.3233	5.5551	5.2835	5.2296	5.4936	5.1335	4.9597	5.827	4.296	5.1849	4.3166	5.5608	5.732	4.1026	5.1016	5.8953	5.3835	4.3013	3.6141	5.361	5.207	5.0863	4.2336	4.8475	5.372	5.8916	4.1003	5.8019	5.9724	4.4894	6.6568	5.9145	6.0236	5.977	4.8255	4.7711	4.2786	5.4454	5.644	5.9017	5.3938	4.8809	4.5835	4.2507	5.2976	4.9877	4.3921
4.1683	4.1833	4.6204	4.3199	5.1951	3.6357	3.4164	4.6103	4.0874	5.1319	4.9618	4.9187	4.8479	3.5817	5.0622	5.6964	4.4615	4.1774	3.7512	3.3857	5.0905	3.5073	5.4715	3.5311	3.4901	4.5896	4.5499	3.9739	4.314	3.8994	4.1832	4.6479	4.95	4.7466	4.3971	4.629	4.2677	5.2926	5.5882	4.482	3.8348	4.7302	3.9794	4.7074	5.8131	6.1198	3.1485	3.8339	3.9179	4.3807
-8.8522	-9.2926	-7.9269	-9.8588	-9.5825	-9.8806	-9.371	-8.4584	-8.5486	-9.9708	-8.7752	-9.0733	-8.4237	-8.4645	-9.4938	-8.3716	-8.7371	-9.6724	-8.4365	-8.9423	-9.4531	-8.9052	-9.0882	-9.3688	-9.3995	-10.609	-9.1158	-9.3597	-8.2403	-8.3244	-9.8322	-8.9762	-8.3507	-9.0377	-8.8695	-8.5252	-8.8874	-9.9928	-9.828	-9.4733	-9.6722	-9.828	-8.9502	-8.9614	-8.7014	-9.3051	-8.7991	-7.2695	-8.5832	-9.2761
5.1129	4.7776	5.0694	5.686	6.1932	5.6073	5.2304	5.9797	5.274	5.3847	5.8925	6.6557	5.7629	5.7356	6.7746	4.9085	6.4181	5.7452	6.4168	5.6032	6.0352	5.1106	4.5809	5.9715	6.1246	4.726	5.0539	4.8398	5.08	5.6038	4.5256	5.7769	5.0678	5.8773	5.8157	6.2986	5.7301	5.671	5.9087	5.295	5.02	6.9107	5.8409	5.5507	6.7432	5.5041	5.9144	5.2614	6.5121	5.2236
5.6421	3.9019	5.3256	5.4928	4.7891	4.2789	6.532	4.7467	4.797	4.9835	5.2823	5.2398	5.0251	4.8893	5.2771	5.1978	4.9125	5.3626	5.1385	4.976	3.5628	4.9494	5.8989	5.838	4.3606	5.2242	4.6221	4.2501	5.5857	5.5901	5.3639	4.7907	5.1502	5.1209	5.5184	4.9301	5.862	4.8801	5.7032	5.1695	5.7117	5.0252	6.2458	5.0122	4.0973	5.1904	4.5261	5.547	4.1836	5.3057
-11.188	-11.808	-10.765	-10.098	-11.393	-11.275	-11.812	-9.4488	-11.181	-11.782	-9.3059	-10.511	-10.672	-10.506	-11.009	-10.128	-11.725	-10.495	-11.136	-10.927	-10.001	-11.251	-11.151	-10.729	-11.587	-10.473	-10.82	-11.423	-11.767	-10.787	-11.362	-11.137	-10.31	-10.314	-10.049	-10.905	-11.448	-9.6644	-9.9622	-9.1215	-10.14	-10.468	-9.9436	-9.4717	-11.271	-8.5921	-10.237	-11.819	-10.825	-10.853
-3.3262	-2.9511	-2.4289	-2.0681	-2.2667	-3.3481	-3.3251	-2.7948	-2.2737	-2.7069	-3.1459	-1.8609	-2.774	-1.6726	-3.9039	-2.9181	-2.8405	-2.0116	-2.9254	-1.3143	-3.3162	-2.8462	-1.9305	-2.3667	-2.2261	-2.5985	-3.9021	-3.4936	-1.9158	-1.9412	-2.7882	-2.4303	-2.5287	-1.7904	-1.9919	-2.9914	-2.0557	-0.86996	-3.5289	-3.2421	-3.0487	-2.2437	-2.7767	-4.3073	-3.088	-3.4004	-2.6787	-2.9065	-3.8767	-2.1619
-14.414	-13.051	-11.888	-12.911	-13.259	-12.851	-12.492	-12.67	-13.152	-12.636	-12.779	-13.069	-13.86	-12.882	-12.3	-12.861	-14.377	-13.885	-13.093	-12.203	-13.37	-12.42	-14.926	-13.47	-13.135	-13.469	-12.033	-13.111	-12.201	-13.162	-12.206	-12.788	-13.028	-13.041	-12.279	-12.577	-12.859	-13.409	-13.197	-13.825	-12.63	-12.524	-13.47	-13.284	-13.813	-13.837	-13.849	-13.72	-13.162	-13.167
-1.5619	-1.2448	-1.2718	-0.88407	-1.1187	-1.2167	-1.5179	-1.0803	-1.592	-1.9439	-2.1369	-0.91433	-0.77044	-1.6095	-1.5175	-2.2991	-0.30312	-1.0097	-1.1995	-1.6349	-1.5517	-2.0625	-1.1156	-1.8016	-0.97086	-1.3109	-0.84002	-0.50334	-1.3718	-1.5079	-0.97757	-1.5349	-1.6819	-1.2494	-2.291	-1.0365	-3.7045	-1.8662	-2.0213	-1.4897	-0.35687	-1.8723	-1.6744	-0.9416	-1.2432	-1.4796	-1.8778	-2.2293	-1.8536	-1.7947
-4.8513	-2.929	-3.1965	-3.5941	-3.2543	-3.883	-4.4041	-3.6031	-3.8635	-3.1014	-2.3344	-2.221	-4.0876	-4.0247	-1.7802	-2.9459	-3.2132	-3.9271	-3.1355	-2.9258	-3.5617	-1.8812	-4.2463	-3.3328	-2.396	-2.7829	-4.0087	-2.8775	-3.0798	-3.5577	-3.3734	-3.0946	-3.2762	-3.7398	-4.9089	-3.4511	-4.8993	-4.1964	-3.1627	-3.2086	-3.0321	-3.4082	-3.1522	-3.8752	-4.1443	-2.7884	-3.7782	-2.473	-4.2657	-3.3275
-0.24939	-0.10626	-0.99875	-1.5518	-1.5291	-0.64452	-0.57129	-0.27989	-1.2089	-1.7269	-1.1446	-0.73798	-1.0234	-0.58839	-0.67774	-1.0267	-1.4646	-1.2108	-1.4322	-0.82984	0.14125	-0.21096	-0.21261	-0.053039	-1.1368	-0.61632	-0.57057	-1.3254	-2.4131	-1.5758	-0.55207	0.66023	-0.48914	-0.45759	-1.2163	-2.2596	-0.70164	-0.92965	-1.8354	-0.86371	0.42922	-0.68477	0.060219	-0.67717	-1.5882	0.15593	-1.0419	-0.63714	-0.77692	-1.3599
-21.026	-22.358	-22.337	-22.051	-22.433	-21.413	-22.595	-21.831	-21.886	-21.39	-20.978	-23.386	-21.038	-22.448	-21.837	-22.041	-22.643	-23.088	-21.666	-23.008	-21.844	-20.886	-22.848	-21.269	-21.092	-23.176	-22.193	-21.622	-22.384	-22.902	-21.659	-20.956	-22.726	-22.064	-22.203	-22.503	-22.026	-22.312	-21.342	-22.523	-21.701	-21.462	-21.768	-22.603	-21.823	-22.674	-21.12	-22.154	-22.11	-22.477
-1.4966	-2.2808	-1.1072	-1.5614	-2.0029	-1.4535	-1.7553	-1.7041	-1.9435	-1.0616	-1.3976	-1.7116	-1.7621	-1.9828	-2.5227	-1.4597	-1.5599	-1.7777	-2.7193	-2.3871	-1.4686	-1.5454	-0.79557	-2.23	-1.1274	-1.5183	-0.98882	-1.841	-2.4603	-2.2119	-3.1802	-1.7651	-1.7237	-2.5383	-1.3806	-1.6281	-1.1775	-3.0222	-1.4091	-1.7344	-2.2765	-2.0911	-0.88778	-1.9432	-1.6775	-1.1644	-1.9732	-1.976	-2.711	-1.3251
0.30452	1.3622	1.1391	2.453	1.419	1.3372	2.1254	1.0756	2.15	0.4367	-0.36321	0.3916	0.33552	1.5539	0.63173	1.1892	0.78854	1.3881	1.4842	1.3369	-0.047868	2.0252	0.62278	1.8876	0.62438	1.7037	0.53076	0.79294	1.3772	1.2309	2.0078	0.42784	1.1936	1.6775	1.5016	1.4946	1.145	1.9129	1.7433	1.5749	1.0253	1.6431	1.3117	1.2267	1.2029	0.88295	1.1111	1.0779	0.75643	0.80314
-12.977	-14.078	-12.226	-12.957	-14.908	-13.223	-13.013	-12.839	-13.479	-12.284	-13.06	-13.887	-12.676	-12.23	-13.601	-13.331	-12.775	-12.543	-13.319	-13.091	-14.504	-13.404	-13.605	-12.975	-13.141	-12.093	-12.247	-13.241	-12.202	-13.577	-13.325	-13.709	-14.219	-13.544	-13.137	-12.316	-13.642	-12.335	-13.452	-12.91	-13.028	-13.007	-13.931	-11.53	-12.854	-13.037	-13.904	-13.717	-13.261	-14.257
0.59838	0.26031	1.4389	1.0713	2.3119	2.1498	1.2068	1.4246	1.0508	2.1783	1.8126	2.5879	1.6376	1.9463	0.54835	2.3947	0.96825	1.0715	1.6657	1.3809	1.8215	1.7092	0.95434	2.2321	1.5847	0.94533	1.1264	2.2065	1.966	1.7027	1.1531	1.3119	2.4553	1.4326	2.6546	1.8693	0.74594	1.8741	1.5993	1.0771	1.9235	2.1631	2.1977	3.7436	1.6212	1.6009	1.8955	3.5362	1.8569	2.1297
-5.875	-6.0453	-4.3195	-6.0659	-4.4795	-6.3242	-4.771	-5.5268	-5.7948	-5.1659	-4.6482	-5.6018	-6.8018	-5.0942	-6.461	-6.2677	-6.6965	-4.4398	-5.2046	-5.6547	-5.0297	-4.827	-4.2531	-4.3142	-5.5804	-4.2048	-4.8455	-5.0938	-4.1215	-5.9043	-6.2132	-6.2882	-5.7765	-5.9383	-5.6736	-5.7594	-5.2573	-5.7198	-5.6579	-5.8201	-5.5521	-5.3957	-6.309	-5.8279	-5.0302	-5.5048	-5.147	-5.4475	-5.5766	-5.4529
-20.413	-21.991	-21.212	-21.622	-21.449	-21.235	-21.103	-20.936	-19.474	-21.42	-21.733	-21.901	-20.932	-20.477	-20.441	-19.681	-20.026	-20.041	-20.02	-20.182	-19.494	-20.744	-20.53	-19.781	-20.578	-21.568	-20.98	-21.061	-20.582	-20.69	-21.353	-21.036	-21.663	-20.892	-20.8	-19.891	-20.224	-20.386	-20.987	-21.416	-19.938	-21.293	-20.664	-20.959	-21.917	-20.256	-19.792	-21.082	-21.076	-21.637
3.2178	2.7057	2.7673	2.2494	2.6389	2.6508	3.0397	3.7947	2.8842	2.9234	2.3431	2.9359	3.0313	3.0094	2.4174	1.9605	1.7157	1.8211	3.4968	3.2019	4.0197	2.7226	3.918	3.5823	3.7414	2.5518	1.52	3.7854	2.9763	3.1787	1.9977	2.4589	3.2123	3.7985	2.5002	2.7748	2.6733	2.9357	2.4586	2.4409	2.268	3.4406	1.8806	2.3458	2.9415	1.7714	3.1777	3.8269	3.5278	3.248
7.7644	9.3458	9.378	8.8864	9.0614	8.6464	8.3784	7.7636	7.9687	8.5481	9.3231	9.3814	7.7747	9.4717	7.8164	7.8664	9.287	7.4996	8.0585	8.8899	8.205	8.8656	8.1792	8.4533	8.7949	8.1338	8.0877	7.8748	9.0306	8.5904	8.4063	7.6733	10.231	8.0604	9.2896	7.7727	7.5563	7.9664	7.8821	8.3849	9.0873	8.8542	7.5553	9.125	9.0983	8.7738	7.9353	8.8983	8.91	9.0173
6.4885	5.258	7.1319	6.8736	6.6926	6.3606	7.5753	7.0216	7.4264	7.1342	8.1111	6.7566	6.2198	6.7831	5.9498	7.1545	6.4266	6.889	7.4031	7.474	6.7901	7.1419	7.7456	6.7537	7.733	7.2433	7.4552	6.5256	7.0531	7.3133	6.0934	6.4573	5.8021	6.22	6.5362	5.8374	6.2924	7.0091	5.6453	7.2341	6.9873	5.9278	7.2167	6.9654	8.1279	8.0302	9.1688	7.3138	7.247	7.7634
-3.9418	-3.6087	-2.978	-4.9578	-2.8568	-3.4784	-3.3564	-4.4417	-2.3592	-2.6477	-3.1556	-3.5913	-3.4888	-5.1075	-4.2258	-1.5047	-3.473	-3.8736	-4.5278	-4.0225	-3.6162	-3.6338	-3.0481	-3.2184	-2.3658	-4.6392	-4.5149	-2.7432	-3.6477	-3.3157	-3.918	-3.7443	-2.899	-4.472	-4.0663	-4.5164	-3.747	-3.2985	-3.1607	-3.5001	-3.7829	-3.3091	-4.299	-3.4692	-4.4218	-3.7084	-4.3029	-5.2244	-4.6164	-4.1407
-14.203	-14.427	-15.732	-13.85	-14.409	-14.237	-14.238	-14.117	-14.694	-14.168	-14.842	-14.768	-14.383	-15.102	-13.21	-14.432	-15.601	-13.768	-15.515	-14.858	-14.682	-15.284	-14.563	-14.281	-14.974	-15.545	-15.294	-15.141	-16.029	-14.765	-14.661	-15.456	-14.9	-15.574	-15.278	-15.333	-14.391	-13.707	-13.696	-14.634	-14.327	-13.721	-15.652	-14.397	-13.752	-14.541	-13.56	-13.766	-15.051	-14.898
0.76123	0.93592	0.17913	1.9467	0.88735	1.4962	2.5745	0.89115	0.79812	-0.32288	0.84967	1.7127	2.4369	1.4607	0.72218	1.5162	2.2215	0.59262	1.789	2.0022	0.81778	1.0943	0.39434	0.84772	0.8648	1.1329	0.70707	2.1302	1.2708	0.57388	2.6805	0.47012	0.7056	1.8991	0.43598	1.3867	2.1875	1.4808	0.62733	0.61733	0.55801	1.2258	0.71362	0.35982	0.4914	1.2048	0.95295	0.90536	0.54973	1.7985
-10.881	-10.469	-10.996	-10.039	-9.7298	-11.145	-10.619	-10.624	-9.6644	-11.256	-10.676	-11.572	-10.485	-12.106	-11.474	-10.934	-11.454	-10.599	-9.8376	-11.5	-11.609	-10.506	-11.038	-12.174	-11.037	-10.642	-10.646	-11.529	-10.811	-10.396	-9.996	-11.265	-10.231	-10.734	-9.3376	-11.422	-10.654	-11.288	-10.54	-11.091	-10.4	-11.924	-11.05	-10.371	-9.9386	-10.464	-10.651	-11.914	-10.314	-10.954
-2.8451	-1.9444	-2.2227	-2.0737	-3.4998	-2.6652	-1.4075	-3.2604	-3.2519	-1.9653	-2.2078	-2.8158	-2.6252	-2.5369	-2.1956	-2.1071	-2.6101	-3.208	-1.54	-2.728	-2.0285	-2.0278	-3.3956	-3.0112	-2.308	-2.8669	-2.9298	-2.5107	-2.4729	-2.4578	-2.9322	-3.0474	-3.8219	-2.411	-1.7328	-2.9586	-2.4257	-1.5624	-1.9064	-2.8548	-1.8734	-2.6548	-4.4129	-2.5003	-1.8604	-1.6726	-1.6996	-4.165	-1.3007	-2.6834
-21.268	-22.328	-20.368	-21.325	-20.644	-20.927	-20.418	-21.23	-20.883	-20.554	-20.213	-20.86	-20.508	-21.39	-20.478	-20.856	-20.584	-18.651	-21.033	-21.365	-20.442	-20.86	-19.844	-20.761	-19.384	-20.78	-19.942	-20.325	-21.714	-20.585	-20.846	-21.497	-20.885	-21.161	-21.205	-22.07	-20.87	-20.835	-21.691	-21.246	-20.406	-20.096	-20.562	-20.006	-20.562	-20.767	-19.953	-20.828	-20.162	-21.089
-1.0356	-1.017	-2.2711	-1.0071	-1.7648	-0.37209	-2.0965	-0.85392	-1.2706	-0.65066	-2.0359	0.026243	-1.3919	-0.48097	-2.9364	-1.6637	-2.4533	-1.2749	-1.2536	-1.0575	-1.5848	-1.0848	-1.5478	-0.94027	-2.8386	-1.0293	-0.33776	-1.286	-1.1735	-1.7769	-2.9272	-0.73242	-0.97139	-3.0795	-1.0157	-2.1593	-1.3113	-0.86384	-1.7182	-1.9507	-0.67607	-1.9243	-1.1295	-1.3557	-0.85651	-1.3468	-0.16501	-1.7965	-1.5753	-0.71227
-1.0711	-0.4102	-1.5683	-0.47341	-1.732	-0.81889	-1.1126	-1.1132	-2.064	-2.0333	-0.97378	-1.3983	-1.5056	-1.0944	-0.81599	-1.1435	-1.282	-1.7211	-0.96736	-0.22209	-1.6494	-1.0441	-0.85821	-1.2825	-1.3546	-1.113	-1.9952	-0.37326	-1.2892	-0.82886	-1.9556	-0.41095	-0.96489	-1.7255	-1.5943	-1.7304	-0.22326	-1.1014	-1.173	-1.4453	-1.3723	-1.2418	-0.79325	-1.3081	-0.97766	-0.84223	-1.8385	-1.9561	-1.355	-0.39437
-1.6316	-2.7777	-3.0365	-2.9841	-3.3664	-2.1415	-2.3756	-2.3567	-1.8809	-2.8529	-2.5769	-2.9275	-2.8513	-2.7836	-3.548	-1.8482	-2.5497	-2.8728	-2.2307	-2.7601	-2.4575	-2.1629	-1.5774	-2.8022	-3.1244	-2.8138	-3.2972	-2.1516	-2.7953	-2.4114	-3.5229	-2.9956	-1.6084	-1.98	-3.1696	-2.54	-2.4876	-1.8101	-3.0606	-2.1304	-2.3367	-2.324	-2.9013	-2.6169	-1.9505	-1.5523	-2.0137	-2.6437	-1.8297	-2.1205
-5.1887	-5.8117	-5.7135	-5.8461	-4.906	-5.9918	-5.0555	-5.9631	-6.2089	-5.0111	-4.3725	-5.7773	-6.0619	-4.6788	-4.4439	-5.8614	-5.0086	-5.6233	-6.038	-5.947	-5.0888	-5.2283	-5.2914	-6.2648	-5.7922	-6.3827	-5.0673	-4.2625	-5.012	-5.9966	-6.0982	-5.4177	-6.8024	-5.1923	-5.1493	-4.4228	-5.5439	-6.1793	-6.275	-5.4298	-5.848	-4.8123	-5.5603	-6.5078	-5.8234	-5.8495	-5.788	-5.3026	-6.5679	-5.6484
-10.959	-12.257	-10.622	-10.758	-12.599	-13.117	-11.24	-12.774	-11.944	-12.488	-12.87	-11.458	-10.723	-11.376	-11.371	-11.371	-12.113	-13.038	-11.646	-11.475	-11.744	-11.716	-12.385	-11.857	-11.86	-12.385	-11.297	-12.301	-10.294	-12.427	-12.269	-11.177	-12.538	-11.773	-11.121	-11.892	-11.098	-12.365	-12.136	-11.125	-11.687	-12.713	-10.007	-12.115	-11.387	-13.75	-10.945	-10.083	-11.412	-12.69
-3.0116	-2.469	-2.0961	-3.809	-2.462	-2.7663	-3.4349	-2.2308	-2.3287	-3.6258	-2.881	-2.8387	-3.5075	-2.7039	-1.789	-2.4528	-3.1552	-3.52	-2.2122	-2.1084	-0.78774	-2.3145	-3.112	-2.9629	-2.249	-1.9673	-2.6223	-3.2699	-2.4354	-2.3974	-0.96439	-2.7754	-2.3699	-3.1945	-1.8861	-3.2977	-3.12	-2.5363	-2.3242	-2.0703	-3.015	-1.9585	-2.4204	-2.4621	-1.6264	-1.2168	-1.3999	-3.0097	-3.0489	-3.3067
-0.92992	-2.2264	-2.0682	-1.294	-1.4774	-2.5234	-1.3552	-1.0549	-0.99174	-0.56777	-1.9044	-2.2209	-1.5409	-1.9667	-1.1026	-1.582	-1.1535	-2.3528	-0.22546	-2.5175	-2.3004	-1.6436	-0.95372	-2.5603	-1.8164	-1.8653	-1.9984	-1.0995	-0.95374	-1.3739	-1.1857	-1.1536	-0.88707	-0.87428	-1.4021	-1.0769	-1.2972	-2.2454	-1.6557	-1.0428	-2.3441	-2.2715	-1.735	-1.9201	-1.1896	-2.5203	-2.1999	-1.7761	-1.8175	-0.40454
8.2181	7.959	9.5397	7.5663	7.7421	7.0347	10.154	9.4109	9.2174	9.0579	9.3185	10.158	8.4568	8.8951	8.8127	7.8911	8.2705	7.958	8.5819	8.0534	8.3697	8.8011	8.5215	9.3017	8.8333	8.0541	8.3459	9.6317	8.9957	9.4325	8.6748	8.1642	8.7216	9.1226	7.679	7.8875	8.1933	8.403	8.867	8.3193	9.2061	9.0782	9.1773	8.4891	7.4082	8.7402	8.1521	9.0243	9.2086	8.8519
-3.5194	-3.028	-2.6706	-3.5559	-4.7506	-2.7244	-3.7671	-2.7868	-2.7539	-2.8253	-3.5323	-2.9728	-4.6367	-2.2091	-3.5814	-2.3027	-2.6882	-3.0491	-3.5791	-2.8322	-2.6549	-3.4361	-3.3042	-2.8729	-2.965	-3.6209	-1.9575	-3.4416	-3.2726	-3.1605	-2.6507	-2.9876	-2.779	-3.8043	-2.7999	-2.8557	-2.3786	-2.4759	-3.5351	-3.65	-3.5575	-2.6931	-2.6598	-2.991	-3.7401	-2.8181	-2.8461	-2.0525	-1.7038	-3.6246
-8.4927	-9.2873	-9.9748	-9.0745	-9.1801	-8.9638	-9.9693	-8.2635	-8.592	-8.4311	-9.1504	-9.6779	-9.5529	-9.3299	-9.4247	-8.7984	-8.4912	-8.6517	-8.3216	-9.6437	-8.3569	-9.2295	-8.987	-9.5151	-10.302	-8.702	-9.3257	-10.307	-8.7944	-7.9898	-9.2446	-9.0753	-8.5637	-8.1842	-9.6214	-8.7156	-10.361	-9.2457	-9.6286	-9.0172	-8.8311	-8.6053	-8.6753	-8.3519	-8.2303	-9.442	-9.8403	-8.3695	-9.2339	-8.7952
-6.0807	-6.1442	-6.2306	-5.3511	-4.7697	-6.2109	-6.5477	-5.4262	-5.846	-6.6548	-5.344	-5.3928	-4.9792	-5.4556	-5.8423	-6.5013	-5.1619	-5.1717	-5.6341	-6.2892	-6.5891	-4.9543	-6.2495	-4.2001	-5.2208	-4.9658	-5.3043	-5.6421	-5.4117	-4.6658	-5.2351	-5.6877	-5.6012	-5.8943	-5.7875	-5.5671	-5.4701	-5.446	-6.7374	-6.1689	-6.3397	-5.4591	-5.8872	-5.4447	-6.677	-5.5792	-5.4128	-6.06	-6.6921	-5.446
-4.474	-3.2648	-4.3756	-3.3901	-4.0238	-4.0665	-4.6814	-3.4007	-4.126	-2.8361	-3.8057	-2.8563	-3.6471	-4.8899	-3.3595	-4.3327	-4.171	-4.1315	-3.2529	-3.8532	-3.0885	-3.8484	-3.4588	-4.2789	-4.0339	-4.1398	-3.9682	-3.9788	-4.2088	-4.7757	-4.3537	-4.3429	-2.9786	-3.4284	-3.5479	-4.6541	-3.333	-4.0182	-3.288	-3.7072	-3.8508	-3.3885	-3.3798	-3.7828	-3.0793	-4.1881	-3.9917	-3.6212	-3.3901	-4.4367
0.82371	1.1902	0.77586	-0.56463	1.5633	1.8525	-0.049132	1.5708	1.8207	0.58593	1.9111	1.76	0.30312	1.3334	0.49169	1.3519	1.2497	0.43991	1.5721	0.39458	2.38	2.2061	1.8927	0.74749	1.7289	-0.076606	2.0302	1.3259	2.1357	1.8327	1.4737	0.89298	0.44894	1.1282	1.8212	-0.035232	1.4651	1.6026	-0.75531	1.2851	1.0207	1.3174	2.0307	0.71489	-0.0181	-0.073333	1.2846	1.7307	1.2559	2.2612
-3.0326	-4.346	-3.2821	-4.3383	-3.9868	-4.6047	-4.5588	-5.6587	-4.9485	-4.6548	-3.9163	-4.5657	-4.5309	-5.5538	-3.7703	-4.4035	-4.7081	-3.8939	-3.9604	-4.2249	-3.9207	-4.9703	-5.0324	-3.4908	-5.0635	-3.611	-4.8064	-3.175	-4.6037	-3.526	-4.5195	-5.3909	-4.6435	-4.6055	-4.7838	-3.6594	-3.8418	-4.5596	-4.8431	-4.1486	-3.4161	-3.1421	-3.6995	-3.8518	-5.0938	-4.655	-4.7283	-3.8321	-4.8459	-4.1966
-3.8143	-1.8405	-2.1408	-3.1453	-2.1646	-3.2749	-3.3222	-2.8197	-3.0278	-2.2055	-1.64	-1.8412	-2.2601	-3.6051	-4.0463	-1.0769	-3.6912	-3.1709	-2.5149	-2.0454	-1.1887	-2.815	-2.0004	-2.8791	-3.3453	-2.3537	-3.0217	-1.8764	-3.3099	-2.3693	-2.5478	-2.0098	-2.5511	-3.2489	-2.1887	-2.0414	-3.1817	-2.5215	-2.1595	-2.7273	-3.5905	-2.8437	-2.6434	-3.0327	-2.8318	-2.566	-2.9985	-3.0984	-2.3222	-1.7009
-8.2003	-7.3983	-8.3888	-7.7581	-8.729	-7.2179	-7.4998	-7.6345	-6.102	-7.4777	-6.8629	-8.1613	-7.4613	-6.6738	-8.1322	-7.2682	-7.6092	-9.1253	-7.555	-7.0824	-7.415	-7.6673	-7.1448	-6.8913	-7.3962	-8.4228	-6.0043	-7.6338	-7.7824	-6.8858	-6.4104	-7.6317	-7.6458	-8.3471	-8.7132	-7.902	-7.0502	-8.3851	-6.5386	-7.49	-7.8223	-6.7981	-7.5248	-7.6151	-7.0335	-8.2735	-7.811	-7.7111	-7.8276	-8.542
-2.7658	-1.4393	-1.6246	-2.1069	-1.3422	-3.3702	-2.6044	-3.2049	-1.6564	-2.7252	-3.1879	-2.4162	-2.1467	-2.6624	-3.8493	-2.5441	-2.537	-1.6556	-2.2408	-2.7071	-2.1344	-2.874	-2.0517	-2.2806	-3.0594	-2.803	-1.6655	-3.0348	-1.9596	-2.0043	-2.3769	-3.4647	-2.7951	-3.2908	-2.0512	-3.8894	-1.7022	-1.8833	-1.6511	-2.823	-1.6014	-3.2699	-2.969	-2.9639	-2.9167	-2.737	-1.1884	-2.3896	-1.4014	-1.6711
7.0796	5.9274	6.6821	6.1133	5.9532	6.4646	7.8963	6.6951	7.5881	6.9518	6.1662	6.0426	6.2938	7.3892	7.0679	7.9094	6.2419	5.907	7.9429	6.7391	6.5148	6.2402	6.7212	7.3855	6.4676	6.095	6.0268	6.664	6.1329	7.8085	6.8599	8.0085	7.5096	7.2653	6.2143	7.3952	6.8805	5.9461	7.1301	6.1512	6.5609	6.7468	6.5901	6.8867	5.9528	6.9226	5.9038	6.9933	7.4883	6.6762
-1.3652	-2.3321	-0.20466	-0.94558	-1.2012	-2.3349	-2.6355	-2.1055	-2.3135	-0.49186	-1.9408	-2.6835	-2.5722	-1.379	-1.3537	-1.6735	-1.2374	-1.3412	-0.83115	-1.6347	-0.09122	-1.9386	-1.2719	-2.3477	-1.4026	-1.1012	-1.5922	-1.5309	-2.0949	-2.6564	-1.4021	-2.2028	-1.7421	-1.6644	-1.8376	-1.9632	-0.4385	-2.0448	-1.7225	-1.0642	-0.63351	-2.0305	-1.7061	-1.6227	0.0064739	-1.3482	-0.23237	-0.5917	-2.1219	-2.5104
-7.3262	-5.8683	-5.6995	-5.7933	-6.4482	-7.31	-5.7378	-6.384	-6.6557	-8.1719	-5.8372	-5.9419	-5.9	-5.6407	-5.3464	-5.8352	-6.3338	-7.1366	-5.8616	-6.495	-6.4666	-7.0419	-7.795	-5.8939	-7.7977	-5.0272	-6.9252	-5.6466	-6.5602	-6.576	-6.3651	-7.0381	-6.8357	-5.2645	-6.915	-6.6846	-7.6306	-6.9442	-5.1597	-6.309	-6.6825	-6.2893	-6.1919	-6.759	-6.0062	-6.3016	-6.1061	-6.2282	-7.8776	-5.7383
-7.9377	-8.7333	-10.597	-10.01	-9.0563	-8.1755	-7.8232	-9.0376	-8.0172	-8.8882	-8.2213	-7.8583	-10.041	-8.7687	-8.6443	-9.6944	-9.8937	-9.6579	-7.8284	-9.4277	-9.0509	-9.1351	-8.754	-9.2796	-8.7151	-8.754	-8.1972	-7.939	-9.0605	-9.2598	-8.0747	-7.83	-9.6111	-8.8126	-10.054	-9.5418	-8.7331	-9.2386	-9.3972	-8.8097	-8.4861	-7.9374	-9.284	-8.8393	-8.8252	-8.1837	-9.1502	-7.7217	-8.3325	-9.2469
-1.6402	-0.96639	-1.9888	-1.8483	-1.0918	-0.42024	-1.8924	-1.3143	-2.3765	-0.85005	-1.6476	-2.1733	-2.4577	-1.4652	-1.6323	-2.1068	-2.4877	-0.51169	-1.3262	-2.3073	-2.0912	-1.8452	-2.0537	-2.2953	-2.0035	-1.2236	-2.0961	-0.97733	-1.4157	-1.3449	-1.6136	-1.6222	-1.1486	-1.8151	-1.1894	-1.2414	-0.31572	-1.4296	-0.13698	-2.2211	-1.978	-0.86701	-0.99124	-0.6089	-2.5045	-0.74148	-0.81497	0.40835	-1.7503	-1.891
-4.4328	-3.8817	-4.1358	-3.2215	-2.6868	-4.2179	-3.6864	-2.7603	-3.4338	-2.5658	-3.1925	-2.8585	-3.4417	-3.2463	-4.4791	-3.8329	-2.6053	-3.0581	-3.9558	-4.1988	-3.5188	-3.4977	-3.5701	-4.5869	-3.8183	-4.4075	-2.332	-3.9014	-4.0661	-2.5644	-3.6487	-3.5421	-2.8042	-2.983	-4.0844	-2.8046	-3.2329	-2.967	-3.7127	-3.1887	-4.6629	-3.4491	-3.6777	-2.8347	-2.77	-3.192	-3.8594	-3.4265	-4.2519	-3.4359
0.037003	-2.7384	-1.3435	-0.89037	-2.407	-1.5117	-1.1307	-1.3133	-0.53797	-2.4352	-1.4077	-1.7094	-1.3792	-2.6073	-0.80088	-2.5811	-2.3215	-1.9661	-0.97512	-1.7651	-2.3938	-1.5505	-1.0291	-1.6309	-2.1281	-1.6492	-1.6506	-2.8837	-1.8261	-1.9288	-2.464	-1.914	-1.0411	-1.6342	-1.7974	-1.5406	-1.8591	-1.0286	-1.6986	-2.7959	-1.7847	-1.3636	-1.6821	-1.2311	-2.5021	-2.2357	-1.0943	-2.049	0.20929	-1.3569
9.5015	10.166	9.7589	8.5188	10.357	8.653	10.497	9.2135	10.462	9.291	9.9048	10.102	10.091	9.6278	9.7629	10.061	10.461	10.151	9.4928	9.6208	10.838	9.2399	9.8678	9.3007	10.659	10.44	10.08	9.8488	10.85	9.5955	8.1055	9.9363	10.221	8.6009	11.317	9.6228	9.9211	8.7601	11.118	9.3185	9.9775	9.478	8.8765	8.7763	10.028	8.7567	9.4233	9.1458	10.736	8.6332
-13.843	-12.613	-12.367	-13.386	-13.246	-13.792	-13.125	-13.617	-13.565	-12.829	-12.255	-12.865	-13.268	-13.523	-13.434	-12.613	-12.738	-12.844	-12.073	-13.03	-12.302	-12.549	-13.245	-12.852	-12.256	-13.397	-12.832	-13.17	-11.88	-12.709	-13.296	-13.04	-12.892	-12.246	-12.459	-12.78	-12.561	-13.692	-12.65	-11.967	-12.768	-13.289	-14.05	-12.152	-12.557	-13.311	-12.43	-12.254	-12.175	-12.303
8.8038	8.522	9.0926	8.4909	8.4713	7.8428	8.943	6.7949	7.5389	8.6239	9.4842	9.0382	8.2269	8.0941	8.1526	8.273	8.5917	8.9426	6.7422	9.6829	8.5628	8.2426	8.2949	8.8699	8.0873	8.8709	7.8217	8.8729	7.8516	7.9414	8.6023	9.4038	8.1208	8.4961	7.9884	7.8274	8.1409	8.5478	8.4669	8.0472	9.4246	8.0163	9.5116	7.9511	8.6927	7.71	7.9353	8.8539	8.4032	7.9723
1.9927	1.3637	2.1605	2.942	2.441	1.9094	2.108	1.7248	3.1699	2.0887	2.9221	2.2196	3.758	4.7452	3.1514	2.3919	3.0181	2.8579	2.3496	2.3607	2.3971	2.2955	1.4452	2.1843	1.4615	3.068	2.4702	3.1062	2.2081	2.8513	2.8813	2.0408	2.2337	2.0844	2.6191	3.5003	1.9644	2.8365	2.1762	3.0571	3.8565	3.0395	2.4902	1.9844	1.4632	3.0056	3.0425	2.1709	3.4144	2.5087
-5.5827	-5.5243	-5.4852	-4.3644	-5.2694	-6.1698	-4.875	-6.0642	-5.783	-6.0078	-5.7795	-7.006	-6.108	-7.5101	-5.8795	-4.6474	-5.4813	-6.4665	-5.6056	-4.4182	-5.1417	-5.0101	-6.3161	-5.5752	-4.9104	-5.7713	-5.8482	-5.8015	-5.2252	-4.8706	-5.1943	-5.5656	-5.996	-5.5575	-4.8944	-5.4917	-5.9101	-6.3849	-5.2161	-5.8149	-4.7891	-5.4977	-6.0579	-6.1644	-6.2644	-4.7355	-5.9836	-4.3774	-6.9928	-5.529
1.7936	2.1041	1.4181	1.753	1.9647	2.8112	1.7992	2.1094	1.7372	1.448	2.0778	1.3802	1.4935	2.5595	2.0613	1.2505	2.5246	1.375	1.8373	1.7958	1.4031	1.8454	2.7982	0.72178	3.2068	0.92037	2.1127	0.65098	1.602	1.574	1.0265	2.2838	1.667	1.5541	1.7397	2.2134	0.67813	2.3641	1.3379	2.0382	0.52376	2.3765	1.9081	-0.070816	1.8918	1.1449	1.5754	1.2341	0.14132	2.2258
-10.146	-10.432	-10.379	-11.226	-9.618	-11.291	-12.012	-10.695	-10.961	-11.849	-11.676	-11.374	-10.747	-10.775	-11.153	-10.425	-12.246	-10.833	-10.547	-11.345	-10.638	-11.078	-10.807	-10.695	-10.359	-11.591	-9.8717	-10.737	-11.09	-11.572	-12.286	-10.581	-9.7895	-10.483	-11.335	-10.439	-10.35	-10.651	-11.642	-11.702	-10.94	-10.607	-10.272	-10.901	-10.438	-10.478	-10.85	-10.766	-10.261	-11.401
-5.8384	-5.9004	-6.5114	-5.7506	-5.0061	-6.4464	-4.5478	-4.7344	-6.0464	-5.0532	-5.9281	-5.2512	-5.9433	-4.0469	-6.0416	-4.9193	-5.7043	-5.8964	-5.5158	-5.9099	-5.8873	-4.4609	-4.74	-6.1016	-5.9403	-5.9665	-4.917	-6.0093	-5.8412	-5.1794	-5.649	-5.9631	-6.0288	-4.6559	-5.7793	-5.654	-6.6323	-5.5279	-5.1651	-6.1321	-4.9387	-6.2167	-4.5593	-5.7297	-6.301	-5.6268	-5.8401	-6.5168	-4.9538	-6.0369
2.3317	3.9481	3.9402	4.8273	3.2511	3.8436	4.7359	4.5313	3.8914	4.7626	4.5008	3.774	4.3877	4.407	4.9657	4.2835	4.0814	3.8855	5.033	3.028	5.2347	4.0763	4.2186	4.5318	4.681	4.3947	5.3777	4.4927	4.8382	5.1257	4.5002	5.0488	3.9781	3.9401	5.4214	4.8476	5.2236	3.9209	3.6847	4.0224	4.5678	4.112	4.8284	3.8511	4.6812	5.0021	3.7063	4.4084	4.4549	4.3382
-0.47626	0.59394	0.3498	0.23138	0.38241	0.80169	-0.33991	-0.38022	0.14084	0.33044	-0.44295	-0.47196	0.31255	0.018774	0.2358	-0.022755	0.074161	0.21125	0.11347	-0.29364	-0.14858	-0.10676	0.66299	-0.25016	-0.084725	0.15353	-0.013938	0.59304	-0.44644	0.61057	0.4877	0.10983	-0.7999	-1.1497	0.36157	-0.0027695	-0.09509	0.69274	-0.75496	-0.28582	0.84675	-0.85643	0.63521	0.75286	0.42325	0.44234	1.1188	-0.30881	-0.34198	-0.53971
-13.397	-13.613	-15.825	-13.367	-13.927	-13.732	-13.863	-13.509	-13.82	-14.703	-12.911	-14.274	-15.17	-14.497	-14.613	-14.839	-14.895	-13.681	-13.802	-14.058	-13.93	-14.801	-13.438	-13.848	-14.263	-14.046	-13.282	-13.444	-13.305	-13.574	-13.836	-14.176	-14.325	-14.476	-13.056	-12.915	-14.035	-13.595	-14.792	-14.363	-13.618	-14.994	-14.304	-13.896	-13.461	-14.013	-14.822	-14.326	-13.882	-15.004
0.79655	1.1867	1.0951	0.3207	0.50633	2.1148	0.62128	1.5195	0.33507	2.0564	0.80642	0.64491	-0.029358	0.77	0.90338	1.083	1.3696	1.6268	1.1099	0.30005	0.6918	1.5952	1.2657	0.37944	1.1456	1.9715	1.2474	1.8159	1.168	1.7487	1.6358	-0.21728	0.92342	1.1993	0.52136	0.82819	0.13112	1.6709	1.0306	1.2559	0.53187	0.48101	0.78693	0.85954	0.81079	2.649	1.162	2.0664	0.065086	1.5889
-12.349	-11.813	-12.662	-10.196	-11.548	-12.556	-10.987	-11.717	-11.378	-12.415	-12.966	-11.751	-12.191	-11.532	-11.501	-11.734	-11.754	-11.774	-12.79	-12.052	-12.524	-11.329	-12.54	-11.629	-11.484	-12.239	-10.743	-11.07	-12.891	-13.018	-11.133	-11.403	-12.005	-12.467	-11.845	-12.844	-12.283	-11.119	-11.978	-11.41	-11.318	-11.761	-10.547	-12.531	-12.156	-12.595	-11.678	-11.759	-12.442	-12.037
-12.401	-12.848	-13.118	-11.603	-12.776	-13.62	-13.43	-12.205	-12.897	-13.758	-13.016	-12.349	-12.924	-14.034	-11.794	-13.073	-11.066	-13.07	-12.216	-13.245	-12.29	-12.351	-13.213	-13.026	-11.805	-12.965	-13.866	-12.654	-12.388	-13.141	-13.073	-13.401	-12.275	-12.886	-13.175	-12.264	-13.824	-13.671	-14.408	-12.268	-13.201	-12.097	-13.391	-12.189	-11.779	-14.411	-13.229	-12.537	-12.729	-13.539
7.0227	6.1109	7.153	6.2312	5.3088	6.7332	7.6689	6.584	5.5778	6.9402	6.3129	7.1644	7.5586	6.685	7.0355	5.9555	7.682	6.4257	6.9113	7.7717	6.793	7.472	6.1877	6.2803	6.0349	6.7182	7.3399	7.6838	7.4438	6.5427	6.3971	5.9816	6.4678	6.4133	6.7562	5.6963	6.3767	6.8363	6.997	7.3857	6.7925	7.6444	7.5603	6.7008	6.6242	6.5945	5.9552	6.3694	7.5017	7.1503
-10.665	-11.387	-12.017	-10.101	-11.058	-12.427	-12.211	-10.369	-10.787	-10.969	-11.546	-10.955	-11.637	-11.579	-11.906	-11.826	-11.959	-11.876	-11.609	-10.783	-10.667	-11.159	-11.053	-11.051	-11.468	-12.356	-11.041	-10.585	-12.062	-11.641	-10.834	-11.318	-10.59	-11.806	-11.351	-11.185	-11.12	-11.201	-11.278	-12.007	-10.995	-10.957	-11.805	-11.657	-12.521	-11.143	-12.025	-11.645	-10.656	-11.472
5.1085	5.7064	5.9391	5.1714	5.8041	5.8183	6.2727	4.7165	6.1093	5.0094	6.2017	5.779	5.7267	6.6857	4.7768	6.0559	6.3571	5.6397	5.6556	6.3771	7.4791	5.622	6.223	4.4894	5.8491	5.6983	4.8379	4.4545	6.3685	5.5178	5.3452	5.3177	5.7106	6.3614	5.6407	5.6934	5.5094	6.7214	5.4316	5.899	6.1409	5.7005	6.0879	5.8871	5.5911	5.8854	5.3256	5.7439	5.0469	5.6291
-2.7034	-3.0427	-3.6784	-2.3031	-3.4452	-2.5243	-4.5913	-3.0853	-3.8197	-2.6194	-3.3491	-2.7368	-3.1716	-3.7286	-2.6413	-2.9104	-3.5248	-3.0371	-3.3629	-4.1439	-3.0312	-3.4014	-4.8789	-3.7091	-1.1537	-2.2652	-2.7808	-4.688	-2.7378	-2.5881	-3.6913	-3.1476	-3.0843	-3.3047	-2.9245	-3.1849	-3.0374	-3.2939	-2.8516	-3.0698	-2.4119	-3.5819	-2.869	-3.4893	-3.9003	-3.322	-2.7512	-4.013	-3.7337	-2.0992
-1.2631	-0.83915	-0.0069206	0.074407	-0.33602	-0.99642	0.76171	-1.1842	-0.55277	-0.65511	0.10155	0.31281	-0.41961	-1.5138	-1.4181	-2.0539	-0.17563	-0.35503	-0.3772	0.47719	-0.89222	-1.1763	-0.37445	-1.6634	-1.4259	-0.27326	-0.77563	-1.3034	-0.89213	-0.9979	0.40732	-0.65639	-1.1505	0.13951	-0.40163	-1.1068	-0.25486	-1.2836	-1.0585	-1.116	-0.79812	-0.26829	-0.46215	-0.42067	-1.3349	-0.52283	-0.57964	-0.81238	-0.47788	-0.53642
-4.6582	-5.534	-4.2968	-2.7571	-3.1464	-3.9615	-4.7037	-4.2351	-3.38	-5.1047	-4.5981	-5.5855	-3.8092	-5.0331	-3.9823	-4.2322	-4.9404	-6.0046	-3.9225	-4.7032	-3.4244	-3.2115	-5.2948	-4.1793	-3.4398	-4.4139	-3.3812	-4.267	-4.8611	-3.2396	-4.8598	-4.2883	-4.7828	-4.4428	-5.1928	-3.8315	-3.4252	-3.4288	-5.5251	-4.425	-4.06	-3.435	-4.7137	-3.6173	-4.3387	-4.0378	-3.3516	-4.4238	-4.364	-4.1854
-14.178	-13.089	-14.864	-13.827	-15.22	-15.267	-14.615	-14.309	-14.146	-14.783	-14.863	-14.93	-14.073	-15.577	-14.238	-14.513	-16.299	-14.851	-14.662	-14.229	-15.357	-13.684	-13.855	-14.081	-14.512	-15.21	-13.956	-14.771	-14.404	-14.742	-14.775	-14.836	-15.521	-14.766	-14.603	-15.282	-14.544	-14.565	-13.699	-14.857	-14.987	-15.076	-14.794	-15.007	-14.098	-15.208	-14.814	-15.097	-14.664	-14.885
-15.37	-15.277	-14.411	-15.403	-14.871	-15.245	-14.943	-13.587	-14.662	-15.868	-13.825	-15.647	-14.018	-15.511	-14.611	-14.671	-13.932	-14.729	-14.493	-13.902	-14.579	-14.304	-14.275	-14.944	-15.861	-13.604	-13.789	-14.625	-14.174	-14.031	-14.089	-15.597	-14.441	-15.203	-13.967	-15.335	-13.29	-14.424	-14.523	-14.951	-14.248	-14.712	-14.094	-14.64	-14.531	-15.8	-15.341	-14.908	-14.229	-14.222
-2.4098	-4.9431	-2.8463	-2.7421	-2.5461	-3.5918	-3.063	-3.0638	-2.2891	-3.9521	-1.8594	-3.3193	-3.0938	-4.0963	-2.6741	-4.0368	-2.6222	-3.1008	-2.5757	-3.2346	-3.2379	-3.3082	-3.1631	-3.6475	-2.3619	-2.9248	-4.1523	-2.4463	-1.8672	-3.5026	-2.8467	-2.7439	-3.3146	-2.8267	-2.932	-2.7356	-2.6925	-2.6313	-3.0554	-3.0458	-3.6441	-3.7037	-4.2462	-3.4245	-2.959	-3.7654	-1.3618	-3.0398	-2.8395	-3.5435
0.57902	-0.11611	0.15716	0.024322	0.9708	-0.45927	-0.66279	0.10668	0.047278	0.95985	-0.1099	0.55666	-0.58014	-0.74782	-0.75442	-0.2018	-0.23177	0.75104	-0.18581	-0.058045	0.23206	-1.0554	-0.65826	-0.33112	-0.34085	-0.22648	-0.45676	0.032466	0.59554	-0.60892	-0.12336	0.64469	1.1809	0.74152	-0.31584	0.29543	-0.90699	0.11424	-0.50179	0.064077	0.20522	-1.5449	-0.032894	-0.14572	-0.49553	0.65644	-0.51738	0.13699	-0.31597	-0.11864
-1.1097	-0.89044	-1.4038	-1.2096	-1.0101	-1.7564	-1.319	-1.048	-1.122	-1.1833	-0.97582	-0.32211	-2.6989	-1.923	-1.4637	-2.1504	-2.4525	-0.43395	-2.0668	-0.23798	-0.97231	-1.8903	-0.50184	-1.5334	0.037894	-1.8887	-1.4956	-0.4433	-0.35303	0.33642	-0.98983	-1.4294	-0.87843	-0.05064	-0.56748	-0.63507	-1.8095	-1.1254	-0.89858	-0.85413	-0.14657	-2.2915	-1.4988	-1.929	-2.5201	-1.708	-2.0692	0.29309	-0.77572	-1.0442
5.2759	3.9916	3.0377	3.6342	4.4012	4.3464	4.6262	4.2669	4.7916	4.7743	2.6923	4.4973	4.4931	4.3502	4.2686	3.5044	4.8682	4.7317	3.8314	4.4238	3.4205	5.1611	4.3615	5.2697	4.4049	4.1208	4.7083	4.8013	4.7815	4.35	4.0253	4.5772	5.3529	4.8723	4.4386	4.259	3.1812	4.2416	4.1459	4.2344	3.9749	4.9093	3.7572	4.9344	3.7458	3.3077	4.313	4.5647	3.8924	4.4505
-8.2412	-9.9152	-9.5088	-9.1526	-9.8503	-9.3445	-9.0082	-8.8937	-10.053	-9.7616	-8.6084	-9.9249	-9.3516	-9.5177	-8.5586	-9.2232	-9.3233	-8.9477	-9.8153	-9.6717	-8.4621	-9.0305	-9.0664	-9.2577	-8.6162	-9.5128	-8.7494	-9.1503	-9.012	-9.7723	-10.296	-8.9475	-9.2677	-10.01	-10.68	-10.213	-9.0871	-9.1904	-10.639	-10.462	-9.677	-9.5919	-9.7409	-9.0279	-10.66	-9.2655	-8.119	-8.8192	-9.2376	-9.233
1.6524	0.71332	2.171	1.9096	0.53163	2.3026	2.2326	2.57	0.77896	1.226	1.3692	1.4803	1.5101	0.68628	1.0108	1.4339	0.52418	0.98458	2.1241	1.5363	2.6045	1.7188	2.6206	2.2396	1.8863	2.0148	1.5054	1.2211	2.8424	1.3896	0.45155	2.131	1.4177	1.5585	2.2773	1.7334	0.47485	2.1359	2.2597	2.2135	2.794	2.1397	1.8903	1.8876	1.2411	2.5127	1.9706	2.4406	1.8701	1.4436
-21.648	-22.254	-22.461	-21.411	-21.646	-22.789	-21.309	-21.561	-22.016	-22.321	-21.574	-20.925	-22.947	-22.326	-23.04	-21.754	-22.638	-21.777	-21.68	-22.479	-20.799	-21.893	-22.087	-22.751	-21.798	-23.19	-22.687	-22.771	-21.488	-21.799	-21.099	-22.977	-22.603	-21.477	-22.765	-20.944	-21.99	-22.747	-21.784	-22.3	-22.279	-23.341	-22.189	-22.189	-22.669	-22.85	-21.079	-23.655	-22.346	-21.64
-3.7537	-2.5265	-3.6078	-4.3871	-4.4395	-3.4058	-3.1674	-4.3695	-5.0228	-4.803	-3.5213	-3.7959	-3.5488	-3.6183	-3.4389	-2.968	-3.5605	-3.6558	-5.0547	-3.1998	-2.9177	-2.8925	-3.9665	-3.3316	-4.0018	-2.4934	-3.7078	-4.1753	-3.636	-4.8095	-3.7426	-3.3011	-4.1691	-4.1867	-3.453	-3.8426	-3.495	-4.0259	-4.0093	-3.0436	-5.9392	-3.5379	-3.7301	-3.4004	-3.6861	-3.79	-3.8558	-2.6959	-3.9375	-3.7819
0.72879	0.86981	2.2186	0.76471	1.419	1.4706	1.638	0.69547	2.7435	2.3976	0.19431	2.1234	2.141	0.75457	0.86749	1.2403	2.14	1.9556	1.8508	1.6175	1.0199	1.8914	1.1132	2.0056	0.95499	1.3711	1.1154	0.73572	1.9172	1.59	1.0609	1.2293	1.202	1.7754	1.9157	1.584	1.6118	1.1328	1.7165	0.85589	1.3013	1.2934	1.0975	1.6434	1.8507	1.3879	1.0123	0.88427	0.96699	1.0436
-0.92844	-0.84613	-1.3826	-1.0112	-1.0667	-1.0762	-1.7155	-0.77638	-0.97991	-1.3956	-2.5264	-2.2122	-1.4192	-2.0674	-0.99449	-1.3024	-0.31596	-0.8421	-0.52433	-1.5801	-1.5898	-0.40203	-1.5686	-0.51363	-0.79916	-0.96169	-0.25772	0.35305	-1.865	-0.23393	-1.1116	-1.6513	-0.62173	-0.80651	-1.7395	0.079045	-1.9271	-2.1372	-1.8361	-1.8494	-1.0972	-1.5409	-0.80295	-1.7793	-1.2044	-1.7563	-1.6994	-1.6249	-0.94732	-1.6639
-9.8034	-9.7221	-7.8085	-8.6082	-9.7112	-8.9937	-8.8219	-9.1047	-9.6468	-9.0417	-9.1587	-9.5339	-8.4083	-8.7798	-7.9256	-7.4044	-8.5062	-9.0993	-9.1309	-9.4528	-9.7687	-8.4622	-9.2858	-8.5731	-9.3237	-9.4921	-8.9826	-8.5274	-8.6341	-7.9916	-9.5985	-8.4257	-8.5647	-9.504	-8.6461	-9.5161	-8.9707	-10.079	-9.5714	-9.1921	-8.0425	-8.3049	-10.693	-8.7048	-9.6024	-8.8327	-9.1535	-10.075	-8.0842	-8.8572
-2.9607	-2.9173	-2.675	-1.6599	-1.8273	-2.0652	-2.8215	-2.7645	-1.7933	-3.3475	-2.9352	-1.6127	-3.0462	-1.4318	-3.5591	-2.1775	-2.1021	-2.05	-4.0416	-2.9942	-2.6036	-2.6914	-2.6037	-3.2119	-1.0005	-2.3348	-2.522	-3.572	-3.9034	-2.1819	-2.6821	-1.1007	-2.1494	-2.5709	-4.0352	-2.5374	-3.0816	-1.3023	-2.386	-2.2383	-2.5368	-3.5095	-3.2747	-2.5506	-2.4621	-2.141	-1.762	-1.9277	-2.6242	-2.8202
-6.0244	-4.9506	-5.1786	-5.4804	-5.7433	-4.4754	-5.0538	-4.7225	-5.4389	-4.8937	-6.0158	-5.4595	-6.6536	-4.9758	-5.9992	-5.0945	-6.2767	-5.2182	-6.3315	-5.7216	-5.3157	-6.0583	-6.84	-5.6846	-5.7458	-6.7813	-5.8369	-6.0614	-5.9035	-5.7741	-5.2079	-5.3719	-6.252	-5.4649	-5.5386	-6.0209	-5.4678	-5.7539	-4.7992	-5.8615	-4.6459	-6.5458	-6.3512	-4.913	-5.9306	-4.3087	-5.8127	-5.8645	-5.4126	-4.6616
6.7779	6.4947	6.1547	6.701	6.9078	7.3074	5.9904	6.4283	6.4595	6.6091	6.4273	7.6718	6.1844	6.1978	5.7937	7.3543	7.4577	7.2537	7.5062	6.7063	7.225	7.5603	5.8673	7.2962	6.5648	6.4667	6.6885	6.3247	7.3448	6.4625	6.7457	6.5649	6.5084	7.839	6.5716	7.6719	7.2747	6.6552	6.5631	8.1136	7.5416	7.1647	7.0324	7.128	7.6232	6.8632	6.3302	6.4162	7.3416	6.4491
-4.9118	-5.7003	-5.1049	-4.3202	-4.9612	-4.9733	-6.0982	-4.1775	-4.2619	-5.0157	-4.8432	-3.9304	-4.8991	-4.8183	-4.1497	-4.5961	-4.531	-4.9474	-4.1418	-4.1735	-4.1438	-5.5171	-4.1881	-4.1659	-5.8738	-4.9475	-4.6385	-4.2118	-3.7665	-2.7944	-5.5029	-4.528	-4.1731	-4.817	-5.6421	-4.8903	-4.1763	-3.8055	-4.0631	-4.2049	-3.3003	-4.9949	-4.3437	-4.835	-4.442	-4.3288	-4.2511	-5.3335	-4.3613	-4.7026
-9.6444	-9.9176	-9.0707	-9.1877	-8.8383	-9.1847	-7.2959	-8.9649	-8.5661	-9.3413	-8.8943	-9.6205	-9.7746	-9.126	-8.5218	-9.0451	-8.3683	-9.0309	-8.2051	-8.941	-8.8501	-9.1123	-9.923	-8.3162	-8.6648	-8.5183	-9.2527	-9.8459	-8.0183	-8.2451	-9.1828	-9.0299	-8.6504	-8.7795	-9.0329	-8.3663	-9.1876	-9.0043	-7.8262	-9.3544	-9.7076	-8.317	-9.3066	-8.9656	-8.3432	-8.6537	-8.5912	-9.2729	-9.5241	-8.7416
-2.9006	-2.7256	-3.3307	-2.3622	-3.2238	-2.6976	-3.6708	-3.8113	-1.0534	-2.6534	-2.7914	-3.2445	-3.2056	-2.642	-2.7843	-2.8082	-2.2825	-2.9079	-3.2814	-3.6446	-3.2649	-3.1453	-3.6831	-2.9067	-4.1315	-3.1392	-2.5507	-3.2787	-2.6064	-3.3716	-2.4049	-3.0581	-2.977	-2.5404	-2.954	-2.712	-2.487	-4.3216	-3.2793	-2.924	-4.0226	-3.2002	-3.0103	-2.7825	-3.6454	-3.8665	-3.6238	-2.5193	-3.1985	-3.0831
-9.6974	-9.6865	-9.2745	-8.5698	-8.5458	-8.6703	-7.6197	-9.4326	-8.0816	-8.8818	-9.1516	-9.3198	-9.3933	-9.6466	-8.5981	-9.3083	-8.5564	-8.4266	-9.5557	-8.601	-10.033	-8.1622	-8.7283	-9.3445	-9.0332	-8.9035	-9.7825	-9.483	-8.448	-9.0611	-8.7096	-9.7229	-8.7502	-9.0411	-8.9062	-8.9474	-7.4661	-9.2535	-8.7873	-7.8263	-9.6219	-8.4958	-9.5583	-9.4162	-9.3728	-8.5151	-9.7655	-9.3734	-8.81	-9.8673
-14.365	-14.715	-14.889	-14.147	-13.689	-13.542	-14.516	-15.349	-13.843	-14.652	-15.404	-13.079	-13.658	-15.992	-15.27	-12.59	-15.35	-15.117	-15.14	-15.268	-14.633	-15.232	-15.122	-14.018	-14.76	-15.282	-14.575	-14.008	-13.644	-14.456	-14.051	-15.01	-14.278	-15.281	-14.685	-14.847	-14.766	-14.234	-14.05	-14.664	-14.466	-14.199	-15.373	-15.214	-14.004	-15.654	-14.358	-14.473	-13.974	-14.673
5.1657	4.2621	4.808	4.3848	3.5643	2.7435	4.4311	3.6307	4.4601	4.4362	4.5032	4.3413	4.9473	4.8765	3.7467	4.3563	3.6568	4.5942	3.9514	3.9543	5.1385	5.5388	3.7027	4.8997	5.0936	4.8008	6.5504	4.7377	4.2099	4.6668	4.1589	3.5707	4.5545	4.1926	3.6095	4.667	3.6772	4.582	3.8585	3.6843	5.3775	5.2262	5.0019	5.0787	3.4854	4.9938	5.2151	4.8086	4.4568	4.4998
-3.6264	-3.7559	-4.0398	-2.8899	-4.7232	-3.0193	-4.7517	-2.2101	-2.9576	-2.9804	-2.835	-3.323	-3.5886	-3.0676	-4.4577	-4.1822	-4.0122	-3.1279	-3.7563	-4.5366	-3.5004	-2.1411	-3.362	-4.6013	-3.6814	-2.8272	-3.6067	-2.4882	-4.0632	-3.2028	-3.6456	-2.7118	-2.3844	-3.8984	-2.7651	-2.947	-2.8715	-3.9944	-3.3467	-3.361	-2.7582	-3.2784	-2.8685	-3.8712	-4.1006	-3.6626	-4.2184	-4.0768	-3.3726	-2.9909
9.6938	9.6009	9.275	9.5019	8.6399	8.7022	8.149	8.3026	9.2988	8.049	9.0754	8.7591	8.6235	8.115	9.5255	8.2316	8.3069	8.7703	7.6284	8.4233	9.1312	9.7176	8.1359	8.1023	8.7172	9.945	8.1277	7.3692	8.4383	7.7106	8.6863	8.9223	8.2587	9.2122	8.4883	7.3343	8.8312	8.9088	9.0924	9.0253	8.7981	8.1001	7.8225	9.2862	8.443	8.7764	8.3574	9.1568	8.2682	8.061
-8.8544	-8.6581	-9.1823	-7.6986	-8.7857	-8.909	-9.3463	-10.126	-8.8846	-9.6711	-8.5546	-9.2252	-8.8447	-9.028	-9.5235	-9.7184	-8.4522	-8.7143	-8.6157	-8.1166	-7.1815	-9.5398	-8.8354	-8.4066	-8.9897	-10.237	-8.6175	-7.8842	-8.013	-8.8399	-8.4802	-9.1326	-7.5763	-9.8615	-9.9521	-8.5047	-9.3176	-9.0127	-10.875	-8.9928	-9.2045	-9.5728	-8.3436	-8.7682	-8.1539	-9.2286	-8.7488	-8.4754	-9.8532	-8.75
5.4235	6.708	5.4246	6.4246	5.0922	4.8229	5.3905	5.7436	4.9321	5.2564	4.7469	6.122	5.9936	4.9598	4.3497	5.4852	4.9596	6.7623	6.434	6.0592	5.3123	6.0823	6.1622	6.2243	6.4081	6.4428	5.6877	5.9778	6.5894	5.4007	5.2922	4.6356	4.7677	5.341	4.7842	4.7652	5.7069	5.3315	5.5131	4.91	6.118	5.5137	5.7568	4.1803	6.6842	5.4311	4.6583	6.6686	5.1176	6.9977
-10.057	-12.717	-11.315	-10.603	-11.463	-11.765	-11.49	-11.488	-10.589	-11.411	-11.043	-11.445	-10.49	-11.366	-12.05	-10.84	-11.523	-9.8284	-11.111	-12.248	-11.67	-10.287	-10.75	-12.014	-10.984	-12.244	-10.837	-11.413	-11.436	-11.005	-11.437	-11.433	-12.11	-11.659	-12.681	-12.221	-11.672	-12.238	-12.468	-11.43	-11.278	-11.501	-11.53	-10.996	-11.33	-11.753	-11.801	-10.824	-11.648	-11.127
-10.674	-12.121	-11.179	-10.817	-12.679	-11.058	-11.954	-12.049	-10.464	-10.235	-11.823	-10.227	-12.358	-10.925	-12.096	-11.419	-10.7	-10.87	-11.757	-12.148	-12.578	-10.264	-11.496	-12.042	-12.969	-10.833	-11.151	-11.256	-11.795	-12.07	-11.75	-11.091	-10.96	-11.968	-10.723	-11.448	-12.304	-11.127	-11.714	-12.317	-12.347	-11.492	-12.263	-11.809	-12.247	-11.76	-12.928	-12.129	-11.145	-11.921
-13.382	-14.254	-13.455	-13.174	-12.647	-13.398	-13.523	-13.102	-14.454	-14.056	-13.474	-13.22	-13.572	-13.459	-13.976	-13.39	-12.794	-14.189	-14.784	-11.77	-12.785	-14.311	-13.649	-13.177	-13.141	-13.272	-13.28	-12.224	-14.698	-13.866	-12.593	-12.345	-11.912	-13.117	-12.502	-12.323	-13.081	-13.418	-12.872	-12.402	-12.81	-13.48	-12.62	-13.258	-14.397	-13.724	-12.028	-14.253	-12.785	-13.496
-10.023	-9.5167	-9.7435	-9.3365	-8.6418	-9.7823	-8.2917	-8.5029	-9.5264	-10.679	-8.8684	-9.8406	-9.192	-10.41	-9.5583	-8.982	-9.3457	-10.399	-9.0122	-9.6583	-9.3252	-9.4409	-10.18	-9.8471	-9.4295	-9.4006	-8.3755	-8.7233	-9.3636	-8.1501	-9.6325	-8.6514	-8.204	-8.318	-9.8482	-10.665	-8.7912	-8.8337	-10.237	-8.4238	-9.6092	-10.161	-9.5184	-9.1736	-8.4272	-8.746	-9.7525	-9.1733	-10.3	-10.143
-12.291	-10.862	-10.882	-12.038	-11.15	-11.346	-11.273	-10.989	-11.113	-11.799	-11.549	-11.508	-10.946	-12.292	-10.602	-11.739	-12.845	-11.649	-11.312	-10.655	-10.448	-11.925	-11.614	-11.008	-11.129	-11.292	-10.956	-12.164	-11.807	-10.962	-10.611	-11.632	-11.699	-10.572	-11.033	-10.796	-11.207	-12.235	-11.069	-11.347	-12.296	-12.319	-11.056	-11.346	-11.728	-12.265	-12.292	-11.74	-11.181	-11.191
-13.563	-14.166	-14.913	-13.855	-15.018	-14.054	-14.822	-14.511	-13.574	-14.3	-13.96	-12.822	-14.886	-13.576	-14.948	-13.972	-13.822	-14.127	-14.806	-13.276	-14.942	-14.207	-13.865	-13.82	-13.821	-13.429	-13.53	-13.664	-13.992	-14.03	-14.696	-13.493	-14.495	-14.862	-14.556	-14.767	-14.737	-13.92	-13.129	-13.422	-14.162	-13.322	-14.788	-14.441	-14.8	-13.849	-13.545	-13.341	-14.268	-14.011
-0.47595	-0.65586	-0.069797	-0.19305	0.30287	-0.5207	0.057846	-1.0141	-0.57519	-1.5139	-0.76778	-0.65108	-1.2192	-1.7344	-1.0573	-0.0095711	-0.68563	-0.91568	-0.029384	-1.9354	-0.36226	-0.97366	-0.52537	-0.86391	-0.53993	-1.1006	-1.2146	-1.7814	-0.43654	-2.2042	-0.46701	-0.68435	-0.92739	-0.47012	-0.26803	-1.0449	-1.7882	0.049596	-0.56713	-1.7258	-0.59069	-0.6904	-1.2975	0.62541	-1.3227	-1.7966	0.58264	-1.5874	-1.3967	-0.33035
-6.0289	-6.3836	-6.0344	-6.619	-5.5355	-6.7295	-6.9953	-6.0374	-6.0986	-6.5928	-6.6918	-5.9484	-5.3732	-5.7495	-5.5076	-6.9035	-6.4323	-7.976	-6.1016	-5.9002	-6.8675	-5.9635	-6.8429	-6.4401	-6.9834	-7.0185	-5.9908	-6.1828	-6.2063	-6.5003	-4.6965	-5.9578	-6.3187	-7.5176	-6.1163	-6.5983	-6.2152	-5.9059	-5.5563	-6.3542	-6.9149	-6.6839	-7.1153	-5.6148	-5.7458	-6.8156	-5.4595	-5.9664	-6.2025	-6.1318
-2.9199	-2.2007	-2.3396	-3.0914	-1.4926	-3.5273	-2.8399	-2.4245	-2.439	-2.9198	-2.949	-2.5451	-2.3281	-2.3077	-2.8622	-2.6497	-1.8222	-2.7953	-1.8863	-1.7825	-2.1198	-2.3158	-2.0092	-2.8039	-2.2154	-2.3608	-2.9354	-2.9167	-2.2935	-2.6752	-1.7463	-2.8114	-2.2658	-2.3491	-3.6436	-2.3936	-2.6544	-3.3674	-2.4231	-2.862	-2.8578	-1.1726	-2.167	-2.0246	-2.7029	-3.354	-3.1997	-2.8726	-2.3989	-1.8448
-11.051	-11.515	-9.9077	-11.113	-10.62	-10.113	-10.968	-11.197	-11.017	-10.619	-11.053	-10.316	-11.279	-11.398	-11.326	-11.578	-10.9	-10.81	-11.447	-11.203	-9.5156	-11.036	-12.186	-10.446	-9.7955	-10.696	-11.758	-10.154	-11.533	-10.882	-9.2864	-10.924	-10.057	-9.5623	-11.836	-10.947	-11.414	-11.178	-10.805	-10.795	-10.452	-12.062	-10.918	-11.472	-11.273	-10.486	-11.036	-10.939	-10.535	-9.9611
-4.7267	-3.339	-3.2446	-4.3916	-2.896	-3.6424	-3.7196	-3.2231	-2.9122	-3.9713	-3.4407	-3.2794	-4.1087	-3.3318	-3.3905	-3.5564	-4.0064	-3.4625	-3.9376	-3.7754	-4.4192	-3.216	-3.9399	-3.5784	-3.2622	-3.8711	-3.9984	-4.3483	-3.6833	-3.8359	-5.4014	-3.7907	-3.129	-3.4741	-4.1169	-4.1266	-3.8999	-3.4383	-4.202	-5.0829	-2.9342	-5.3309	-3.9831	-3.8375	-4.2084	-4.572	-2.6785	-3.6038	-4.1169	-3.46
-21.501	-20.846	-22.505	-22.442	-21.543	-22.698	-21.283	-23.473	-22.055	-21.366	-22.673	-21.198	-22.119	-22.017	-22.118	-23.644	-22.066	-22.352	-22.367	-22.054	-21.554	-23.221	-21.917	-22.899	-22.529	-22.241	-22.289	-21.721	-22.453	-21.482	-21.941	-22.455	-21.288	-22.924	-21.54	-23.355	-21.632	-21.494	-22.71	-22.171	-22.041	-22.187	-21.581	-21.85	-21.833	-22.612	-21.925	-21.838	-20.101	-22.294
-22.326	-22.499	-21.939	-22.147	-21.487	-22.271	-22.052	-22.927	-20.84	-22.392	-21.942	-22.532	-22.88	-22.409	-22.201	-21.241	-22.39	-22.327	-22.491	-24.045	-22.806	-21.679	-21.95	-22.145	-22.654	-22.822	-22.877	-21.171	-22.759	-23.527	-21.476	-21.328	-22.582	-22.538	-22.161	-22.497	-22.806	-22.943	-22.127	-22.379	-21.658	-21.479	-22.643	-21.895	-20.896	-21.496	-20.358	-23.551	-23.433	-22.451
-3.5119	-4.653	-2.8319	-3.4021	-3.093	-2.4682	-3.2426	-2.7922	-1.526	-2.3411	-3.43	-3.9232	-2.9864	-3.4909	-3.3288	-2.7457	-2.8897	-2.5421	-3.0729	-3.0452	-3.3842	-3.486	-2.8879	-2.356	-1.7328	-2.8841	-3.1295	-3.4937	-2.8625	-3.0873	-3.5041	-3.0604	-3.8445	-3.5677	-2.3717	-3.3652	-3.0459	-3.0024	-2.7851	-3.7248	-4.0826	-4.2291	-3.7336	-3.9026	-2.9124	-3.6359	-3.5186	-3.7064	-2.6834	-3.057
6.5296	6.895	7.9458	6.9072	7.0514	6.7412	8.2736	5.9134	7.1955	7.2534	8.5574	7.0254	7.007	6.8744	6.8854	8.0515	6.7865	6.7648	6.1063	6.0774	8.5775	5.8599	6.769	6.4619	6.3323	6.2611	6.547	7.0386	5.9812	6.5413	6.7933	6.7383	6.4879	6.1811	5.8137	6.8735	7.0552	7.1769	6.569	6.9994	7.0744	7.0212	6.1839	6.073	6.691	7.7949	6.3212	6.5126	7.253	6.5177
0.019906	-1.1352	-0.51641	-0.99393	-0.42883	-1.8524	-1.1441	-1.4994	-1.8203	-2.0257	-2.3264	-1.7246	-2.1952	-1.9879	-3.4397	-2.5786	-0.7302	-2.0538	-1.1768	-0.15935	-0.98733	-2.4387	-0.95208	-0.84552	-1.9049	0.49679	-2.3209	-1.1872	-1.5801	-1.4776	-2.3422	-1.199	-0.98693	-2.0322	-0.60955	-1.3365	-0.90531	-1.0164	-1.5413	-1.7746	-2.1508	-1.2487	-2.1573	-0.98931	-2.3447	-1.8714	-1.243	-1.3364	-1.3495	-1.1663
-12.253	-10.989	-12.676	-11.071	-12.623	-10.915	-12.364	-11.59	-12.773	-11.515	-11.407	-12.121	-11.74	-11.853	-10.954	-11.507	-11.124	-12.226	-11.686	-11.21	-10.639	-11.416	-12.951	-11.956	-11.344	-12.788	-11.613	-11.91	-12.043	-11.96	-11.526	-11.868	-11.556	-12.734	-11.051	-11.241	-12.229	-12.948	-11.402	-12.593	-12.123	-11.984	-11.106	-11.927	-11.232	-11.746	-10.621	-12.204	-12.385	-11.939
3.684	2.7499	3.1963	3.0591	3.2379	4.0481	2.3734	3.0542	3.555	3.3985	1.8745	3.0264	3.5034	3.1406	3.0517	2.8783	3.1273	2.3596	2.8273	3.3689	3.9605	3.3769	3.2437	3.3859	2.5908	3.9346	3.5235	3.427	2.4288	3.2499	2.1691	3.9764	4.2683	2.8634	3.3957	3.7035	3.8521	2.2518	2.682	3.7168	2.9295	2.6906	1.9419	3.8456	3.557	2.841	1.9475	2.9257	2.2314	2.7717
-13.759	-12.006	-12.57	-11.99	-12.497	-13.018	-13.578	-13.477	-12.535	-12.887	-13.302	-12.843	-14.027	-11.844	-12.817	-13.092	-11.675	-13.692	-12.49	-12.769	-12.787	-13.955	-12.941	-12.872	-12.821	-12.1	-13.666	-13.915	-13.652	-12.985	-12.828	-13.902	-13.392	-12.493	-12.036	-12.929	-13.292	-12.592	-12.465	-13.454	-12.072	-12.464	-12.757	-12.709	-13.078	-12.953	-12.52	-11.527	-12.11	-13.413
-1.7524	-2.7533	-2.5144	-0.55095	-2.1901	-1.1396	-2.4646	-3.5972	-1.9487	-2.6131	-2.893	-2.1294	-2.9172	-0.8244	-2.3519	-2.9171	-1.5829	-1.5626	-2.6911	-2.7836	-2.5823	-1.7867	-2.4393	-2.8942	-2.8751	-3.1485	-2.6529	-1.1505	-3.7306	-1.7025	-1.4822	-1.8864	-2.0744	-1.9548	-2.1596	-2.792	-3.0007	-3.1424	-1.3403	-1.9348	-1.9798	-3.2559	-2.2886	-2.3	-1.863	-2.4971	-1.5754	-1.4967	-2.9826	-2.7537
-13.7	-13.264	-13.177	-12.725	-14.074	-13.562	-13.115	-13.56	-12.844	-12.502	-14.15	-13.857	-14.103	-14.058	-13.084	-13.159	-13.419	-12.981	-13.19	-13.842	-13.827	-12.289	-12.898	-12.143	-13.423	-13.947	-13.339	-11.99	-12.507	-12.571	-11.818	-12.021	-13.663	-13.015	-12.929	-13.436	-13.562	-13.351	-12.826	-13.927	-13.608	-13.416	-14.014	-12.898	-14.171	-12.389	-13.669	-13.097	-14.185	-13.721
-5.267	-5.782	-3.932	-4.8278	-4.6272	-5.2222	-4.7054	-4.0848	-4.7449	-4.1899	-4.0332	-5.2088	-5.1573	-5.3285	-4.7235	-4.3406	-5.0568	-4.1029	-3.9114	-3.3243	-4.0046	-4.2508	-3.7045	-4.7132	-4.688	-4.693	-4.9741	-4.5401	-4.7549	-4.0491	-4.8432	-4.425	-3.8763	-4.9027	-4.1068	-3.3571	-5.4099	-3.9714	-4.4757	-4.7075	-5.0629	-4.4421	-5.1545	-3.8708	-4.4135	-5.0507	-3.879	-2.9224	-3.9269	-4.5423
-21.782	-22.217	-22.451	-21.652	-23.055	-21.999	-22.006	-21.548	-21.862	-21.529	-22.879	-22.321	-21.898	-22.032	-21.902	-21.896	-21.161	-22.133	-21.642	-21.768	-21.337	-21.972	-22.076	-21.718	-21.613	-22.054	-22.763	-22.212	-22.392	-22.837	-22.173	-22.953	-21.603	-22.592	-23.264	-21.655	-21.693	-22.615	-22.477	-23.001	-21.976	-21.481	-22.13	-22.134	-24.133	-22.215	-22.247	-22.635	-22.104	-21.756
-1.0047	-1.7925	-1.5241	-1.1247	-0.9379	-2.0795	-1.3542	-0.98185	-1.6723	-1.0234	-0.71001	-0.38621	-1.5275	-1.1595	-0.95969	-1.237	-0.76099	-1.5173	-1.3213	-1.4225	-0.56012	-1.4879	-1.1735	-1.3203	-1.6088	-1.2963	0.33101	-1.657	-1.1801	-2.6649	-1.1276	-1.1529	-0.96779	-1.4412	-2.0731	-1.0298	-2.242	-1.5443	-1.0114	-2.9062	-1.9003	-0.31695	-0.86601	-1.8623	-0.3244	-1.5521	-1.744	-1.1457	-1.1457	-1.3183
-7.6632	-6.1532	-7.5367	-7.4572	-7.4092	-8.0121	-7.1366	-7.5654	-7.5255	-7.7368	-7.757	-6.8223	-8.8678	-7.0905	-7.3706	-7.4865	-6.3344	-6.6481	-7.5043	-8.8048	-7.8319	-7.9396	-7.0663	-8.0982	-8.2334	-7.2459	-8.5308	-7.479	-7.5524	-7.1922	-7.0663	-6.7979	-7.1105	-7.8434	-7.5062	-8.3251	-7.4715	-7.7748	-7.5289	-7.0989	-7.2815	-7.636	-7.7256	-7.3428	-7.3737	-7.1566	-8.0629	-7.102	-7.3595	-7.7709
-5.1032	-4.5458	-4.8303	-5.811	-5.4021	-5.5434	-5.4603	-6.5884	-6.5011	-5.2399	-6.1953	-6.2462	-5.3314	-6.0274	-5.1307	-5.9249	-6.0164	-4.6873	-5.6628	-6.9012	-5.5881	-5.4382	-5.7896	-4.9499	-6.644	-6.194	-5.182	-5.3624	-5.5474	-6.6164	-6.4039	-5.4882	-6.8287	-4.822	-6.1708	-6.0692	-6.1278	-5.889	-5.7046	-5.7457	-4.7558	-6.019	-5.2319	-5.7232	-5.5027	-4.2409	-6.2579	-5.083	-4.819	-5.6026
-21.766	-22.25	-22.216	-22.61	-22.542	-22.495	-22.371	-22.327	-22.656	-22.722	-20.59	-21.825	-21.962	-22.97	-22.194	-22.776	-22.886	-23.004	-22.215	-21.159	-23.44	-22.467	-21.569	-22.051	-21.977	-21.844	-21.289	-22.074	-22.076	-21.365	-21.637	-22.915	-20.582	-21.853	-21.62	-21.545	-21.779	-20.949	-22.151	-22.623	-22.192	-21.624	-22.766	-21.71	-23.059	-22.497	-21.363	-22.781	-23.06	-21.486
-8.732	-9.2032	-8.3213	-9.1188	-9.2936	-9.5721	-9.9906	-9.6893	-8.5897	-9.4992	-9.3293	-8.2652	-10.092	-9.3094	-8.6533	-9.1282	-9.9306	-9.3892	-9.3786	-9.7054	-9.9686	-8.9092	-8.1069	-10.2	-9.3048	-8.2632	-9.022	-9.1526	-9.041	-8.6864	-8.6654	-8.6984	-7.9494	-9.3979	-8.7557	-9.5075	-9.2495	-8.9886	-9.4844	-8.8153	-10.046	-8.869	-9.7587	-9.6312	-8.3281	-9.5589	-9.8718	-8.2949	-8.98	-9.0022
-13.124	-13.021	-12.444	-12.62	-11.987	-13.497	-13.503	-14.64	-13.275	-14.051	-12.991	-12.903	-12.962	-12.46	-12.646	-13.374	-13.858	-12.578	-12.418	-13.029	-13.289	-13.583	-13.66	-12.674	-13.344	-13.198	-13.242	-13.713	-13.684	-12.989	-13.261	-13.458	-11.685	-11.642	-13.14	-13.111	-13.062	-12.504	-13.103	-12.318	-13.814	-13.107	-13.984	-13.745	-13.691	-13.382	-14.233	-12.627	-12.51	-13.83
-22.212	-21.322	-22.45	-22.112	-22.428	-22.118	-22.066	-22.601	-23.088	-22.703	-22.001	-22.778	-22.698	-21.491	-21.663	-21.695	-23.18	-22.204	-22.179	-22.475	-22.07	-22.314	-21.791	-22.489	-22.801	-22.11	-22.396	-20.933	-21.871	-22.156	-23.213	-22.185	-21.522	-22.412	-21.934	-21.202	-22.786	-20.988	-21.167	-21.542	-23.07	-22.174	-21.648	-22.477	-23.438	-23.249	-21.19	-23.324	-22.271	-22.696
-8.6327	-8.5228	-8.2754	-8.3344	-10.278	-8.7064	-8.1321	-8.497	-9.2593	-8.3887	-8.7379	-8.7028	-9.0277	-9.5668	-9.1309	-9.1415	-7.9424	-10.637	-9.5733	-7.7893	-8.4322	-9.4099	-8.6752	-9.2623	-9.8122	-8.5679	-9.3971	-9.4996	-8.9918	-8.5367	-8.9514	-8.6086	-8.1205	-10.289	-8.8988	-9.5784	-9.7431	-9.1769	-8.5127	-10.005	-9.0862	-8.442	-9.2306	-8.8496	-8.9284	-8.8659	-9.178	-8.8131	-9.2527	-7.9247
-13.707	-14.758	-14.152	-14.316	-13.781	-14.857	-14.189	-13.964	-14.557	-13.302	-13.141	-13.284	-13.884	-13.514	-14.288	-15.126	-14.823	-15.83	-13.449	-13.629	-14.39	-13.766	-14.964	-14.72	-14.653	-15.312	-14.642	-15.097	-13.064	-14.262	-14.461	-13.876	-13.896	-13.127	-13.557	-14.732	-14.074	-13.668	-14.56	-13.568	-14.109	-14.287	-13.134	-13.388	-14.817	-12.307	-13.48	-14.061	-13.805	-13.89
-2.1621	-2.4106	-0.029612	-1.6296	-2.0815	-1.2115	-1.5994	-2.3659	-1.3843	-2.3525	-0.8825	-1.1933	-2.2277	-2.7807	-2.0567	-1.4713	-3.0931	-1.5581	-1.9435	-0.46988	-1.4937	-2.2181	-2.2392	-2.2204	-1.7527	-2.6458	-1.283	-1.3895	-2.3011	-1.7595	-1.7079	-0.86888	-2.6674	-1.2327	-2.4234	-1.0925	-2.5251	-1.1797	-2.3188	-2.4655	-3.3892	-2.0282	-1.3648	-1.8439	-2.1992	-2.0628	-2.9439	-1.262	-1.7656	-1.2577
8.846	7.8352	10.934	9.6931	10.745	9.2391	10.182	8.9858	10.496	10.061	9.1505	9.2648	9.6054	9.5642	9.1526	10.627	10.359	10.788	9.6816	8.9703	10.19	9.3144	10.386	7.9301	10.434	9.4865	9.2226	8.9708	9.7182	9.41	9.1704	9.8773	10.615	11.387	10.3	10.047	10.493	10.234	9.2403	9.3375	10.99	9.6747	8.3788	10.585	10.213	9.8301	9.969	10.45	8.8756	10.993
-3.9421	-4.6482	-2.9403	-3.5545	-3.1432	-3.4981	-3.5326	-3.8243	-3.4878	-3.8464	-3.43	-2.8092	-2.7994	-3.2332	-3.4484	-3.6607	-3.1434	-3.4484	-2.6461	-3.0378	-4.4549	-3.4136	-2.344	-2.8079	-2.5	-2.7972	-4.0788	-4.2116	-3.0733	-3.8153	-2.7473	-4.6823	-3.9188	-4.3448	-3.5102	-2.6721	-3.2372	-2.8688	-4.0438	-3.1512	-3.563	-4.5822	-2.7638	-3.8332	-2.7872	-3.2016	-4.7547	-2.8524	-3.1686	-3.4046
-6.1189	-6.7456	-6.5415	-6.0825	-6.3274	-5.8169	-5.884	-6.3269	-6.097	-6.1835	-6.3363	-5.7636	-5.9853	-6.402	-7.7245	-5.682	-6.2253	-6.9165	-5.9715	-6.2651	-6.2983	-7.432	-7.0413	-6.2521	-6.0808	-5.9996	-6.4228	-7.2933	-6.4076	-7.5853	-7.2624	-6.812	-6.5334	-5.3941	-6.1691	-6.9189	-7.5787	-6.2175	-7.9786	-5.9798	-6.9032	-6.0152	-6.6241	-7.2382	-6.0765	-6.7826	-6.9981	-7.483	-6.476	-6.0471
-11.322	-11.488	-11.015	-12.429	-11.29	-10.92	-11.202	-12.357	-11.548	-11.323	-12.042	-11.227	-10.493	-11.861	-12.123	-11.415	-12.029	-11.508	-11.418	-12.11	-11.092	-11.973	-11.959	-10.765	-11.577	-11.657	-11.185	-12.202	-10.571	-11.556	-12.829	-13.286	-11.488	-11.338	-11.818	-12.55	-10.803	-12.731	-11.063	-10.611	-11.372	-12.293	-10.564	-10.518	-11.366	-10.666	-12.575	-12.045	-11.854	-11.237
0.38212	-0.74863	-1.2045	-1.7532	-1.7306	-1.5846	-0.87216	-1.5986	-1.1401	-2.5724	-1.814	-2.985	-1.2926	-0.99188	-0.70886	-0.71719	-1.1776	-1.5689	-1.541	-1.9753	-0.37511	-0.34614	-1.4337	-1.2037	-1.7475	-0.86415	-1.3329	-1.0851	-2.679	-1.463	-0.30399	-1.2565	-2.1367	-1.3725	-0.84237	0.20335	-1.4468	-0.97163	-1.1821	-0.48395	-1.1309	-1.9453	-2.5135	-1.3781	-0.72586	-1.7891	0.0024302	-1.45	-1.6952	-1.8936
-12.819	-11.739	-11.848	-10.903	-12	-11.043	-12.742	-11.831	-11.295	-10.668	-11.032	-11.096	-11.874	-12.021	-11.809	-11.55	-12.684	-11.959	-12.127	-10.007	-12.071	-13.378	-11.763	-11.42	-11.394	-12.325	-11.684	-10.904	-11.489	-11.598	-11.747	-10.764	-11.765	-11.434	-11.367	-11.964	-12.75	-12.346	-10.914	-11.136	-11.328	-11.345	-12.273	-10.778	-11.927	-11.333	-10.626	-11.546	-11.336	-11.67
-8.6879	-8.3686	-8.5715	-8.854	-7.8975	-9.1894	-9.0087	-8.888	-9.0335	-9.8413	-8.5692	-9.3936	-7.7907	-8.8387	-7.9775	-8.1207	-8.4801	-9.8973	-8.1255	-9.6291	-9.5042	-9.063	-9.1321	-8.4731	-8.8484	-8.5669	-8.0826	-9.0142	-9.9519	-9.2865	-8.7757	-8.3812	-8.774	-9.0468	-8.8618	-9.0141	-8.8855	-9.4424	-9.5739	-9.2419	-9.7269	-9.3172	-9.4771	-9.0254	-9.3272	-9.8909	-8.8148	-9.6231	-7.8044	-8.8641
-4.498	-4.0929	-4.5527	-4.526	-4.9888	-4.3055	-4.1884	-4.4104	-3.6947	-5.508	-5.2082	-5.2342	-4.9699	-4.4574	-4.5394	-4.9746	-5.2364	-6.3853	-4.8253	-5.5145	-5.4219	-5.1552	-5.7418	-5.3316	-4.9352	-5.6352	-4.4804	-3.9731	-4.8122	-5.2336	-5.013	-4.2835	-4.883	-4.7762	-4.6704	-5.7724	-5.1677	-5.0206	-5.3489	-3.9293	-4.913	-5.6954	-3.9312	-4.9542	-4.2205	-4.2483	-4.0735	-4.6104	-5.3436	-4.2954
0.050653	1.3721	0.96153	0.82316	-0.20277	0.065725	0.3947	0.89593	-0.59654	0.6622	-0.30921	0.87618	-0.84143	0.38865	0.68417	0.43786	-0.38883	1.6911	0.58819	0.54449	-0.1802	1.1051	0.078309	1.2839	1.0158	1.2575	0.74957	-0.12075	0.35475	0.81844	0.81027	0.1805	-0.080733	0.55267	-0.6839	0.39141	0.18154	0.13319	0.22044	1.0048	-0.24095	0.61643	-0.27201	1.1242	0.63589	0.15694	-0.9032	0.67802	0.038307	0.69601
-12.631	-13.153	-12.63	-13.171	-13.375	-12.536	-14.523	-12.463	-13.14	-12.657	-13.733	-12.84	-13.479	-12.659	-13.066	-13.136	-13.301	-12.698	-12.997	-13.887	-13.645	-14.168	-13.64	-13.843	-13.622	-12.874	-14.269	-12.932	-12.914	-13.106	-11.879	-12.672	-13.413	-13.51	-13.596	-12.897	-13.298	-12.991	-13.327	-13.123	-12.51	-13.12	-12.378	-12.471	-13.788	-12.787	-12.904	-13.741	-12.495	-13.509
-12.202	-13.705	-11.947	-12.638	-13.052	-12.802	-13.25	-12.145	-13.671	-12.832	-13.066	-12.866	-12.973	-12.759	-13.87	-13.512	-13.617	-12.663	-13.04	-11.955	-13.273	-13.463	-13.103	-13.507	-12.329	-13.014	-13.604	-12.32	-12.639	-12.197	-13.322	-14.508	-14.344	-13.369	-13.212	-12.869	-12.768	-12.289	-12.697	-13.373	-13.967	-13.279	-13.275	-12.087	-13.751	-13.442	-14.52	-13.965	-12.037	-13.644
1.5808	2.4517	1.8054	2.1749	1.1318	1.6192	1.3917	2.4895	1.6387	2.5069	0.94537	2.3703	1.3048	1.0573	1.4406	2.0174	0.84375	0.77501	1.5081	1.5907	2.0842	1.7683	1.7774	2.2678	1.118	1.4151	1.0715	1.2197	1.2668	1.7586	1.954	0.44221	1.821	2.8207	1.9071	1.4378	0.85499	1.9451	1.6329	2.3362	1.5504	2.2926	3.1215	1.2396	2.4188	1.8538	1.2541	1.863	1.8024	1.2655
-22.246	-21.994	-22.406	-22.716	-22.076	-23.205	-22.364	-21.301	-22.145	-22.441	-22.348	-22.273	-21.455	-22.232	-22.08	-23.505	-22.109	-20.835	-21.578	-22.37	-22.214	-20.766	-23.183	-21.944	-21.417	-21.711	-22.454	-22.221	-22.306	-22.18	-21.084	-21.667	-21.853	-21.968	-21.22	-21.95	-23.273	-22.276	-22.019	-22.967	-22.338	-21.976	-21.897	-22.76	-21.204	-22.401	-22.251	-22.419	-22.286	-23.11
0.63527	-0.36757	0.78464	-0.12013	0.33787	-0.31883	-0.052862	0.13589	-0.062445	0.66862	-0.10319	0.030302	0.46021	0.63814	0.91119	0.56922	-0.076934	0.56176	1.0058	0.63292	0.16817	1.7423	0.52829	0.0057034	0.11102	-0.63002	-0.34814	0.30135	0.074039	-0.77031	0.30824	0.76336	1.2604	0.33173	0.0029199	-0.21333	1.1175	0.56983	-0.16017	0.80366	0.17963	1.1932	-0.016983	0.098096	0.38059	-1.3603	1.1695	0.77472	-0.12088	0.94096
9.0783	7.8681	8.7398	7.2491	8.3327	9.5623	8.7703	9.2605	8.2081	8.6934	9.7061	8.0853	9.0983	9.1781	9.0052	8.1241	8.0652	9.2208	7.9687	8.486	8.5576	8.3543	8.0023	9.0572	7.1524	9.1878	8.3544	7.9927	7.7751	7.6635	8.8431	8.4011	7.58	9.7749	8.1776	8.8343	8.0272	8.2492	7.7959	8.5948	7.3659	7.1616	9.3516	9.2351	8.8377	8.039	9.0719	9.3054	8.0878	8.9566
5.9918	5.6785	5.241	4.7606	5.6547	4.5529	5.2446	5.2338	6.3536	5.0046	4.9436	5.8745	6.7321	6.041	5.4352	6.1833	5.9219	4.998	5.2389	5.1809	6.0696	5.6167	4.8877	6.5878	4.4568	5.2543	6.0753	5.7181	5.0949	4.4756	4.858	6.2689	4.3962	5.59	5.8236	6.0382	5.7722	4.386	4.3166	5.1092	6.0146	6.3614	5.8067	5.9871	6.5088	5.6063	6.1206	7.0819	5.6054	5.4504
-13.782	-12.92	-13.623	-13.219	-12.625	-14.668	-13.068	-13.347	-13.44	-12.801	-13.373	-13.019	-12.755	-13.718	-13.607	-14.138	-13.362	-13.023	-13.778	-13.214	-12.208	-11.45	-13.093	-12.677	-14.009	-14.047	-12.926	-13.689	-13.007	-13.924	-13.344	-13.657	-14.559	-12.718	-13.94	-13.039	-12.866	-11.959	-12.817	-11.83	-13.584	-12.708	-12.849	-12.574	-13.394	-12.565	-13.266	-14.248	-14.007	-12.777
-7.4609	-6.4922	-6.4456	-6.5703	-5.6791	-6.6876	-6.9245	-5.2322	-5.5493	-6.5055	-6.3953	-7.0175	-5.0881	-5.2317	-6.8032	-6.8166	-6.2226	-6.7772	-6.221	-6.6894	-7.1769	-5.427	-6.6425	-6.2437	-5.3546	-7.0436	-5.6316	-5.9387	-6.4604	-7.0316	-6.329	-6.3939	-6.9716	-6.1146	-5.3712	-6.3797	-6.0881	-6.8589	-6.5586	-6.7697	-6.9883	-6.9801	-6.5962	-5.8756	-6.6896	-6.6898	-5.2756	-6.5524	-6.7734	-6.0506
1.4437	1.9014	0.84918	1.4509	3.1434	2.1023	1.1952	2.1522	1.9337	3.2826	2.1827	1.5411	2.1302	0.3622	1.9543	0.98217	1.6988	1.576	1.7	0.26561	1.6722	2.0302	1.607	1.3522	2.155	1.6614	1.766	1.6696	1.3364	1.7441	1.7495	0.82396	0.016533	0.65269	0.80576	0.47899	2.0683	0.62557	2.5661	1.7991	1.4689	2.1532	2.1572	2.3081	1.8313	1.0177	1.6744	0.79427	1.184	0.65172
-11.687	-12.585	-11.74	-11.488	-12.304	-11.956	-11.649	-12.314	-11.111	-11.831	-10.631	-11.337	-11.904	-12.525	-11.582	-11.171	-11.395	-11.568	-11.687	-11.803	-12.622	-11.318	-12.104	-11.964	-12.369	-11.132	-11.885	-11.366	-11.009	-12.514	-11.489	-11.81	-10.821	-11.936	-11.774	-11.617	-11.455	-12.99	-12.275	-11.509	-10.995	-11.698	-11.427	-12.043	-12.596	-11.206	-11.222	-11.232	-12.058	-11.988
-1.5052	-0.7454	-0.96362	-1.9933	-0.021345	-0.7705	0.5589	-0.90785	-1.3018	-0.28536	-1.6998	-0.35481	-1.7625	-0.70224	0.096166	-0.40173	-0.19249	-0.43648	0.054551	-0.80453	-0.6423	-0.71452	-0.73075	-0.35495	-0.72335	0.63184	-1.3437	-2.4138	-0.043601	-1.7097	-0.50733	-1.8398	-0.91893	-1.4744	-0.34323	-0.28777	-1.1511	-0.87873	-1.4711	-1.6528	-1.353	-0.97181	-0.42212	-1.5386	-1.7682	-0.69048	-0.80602	-0.25367	-1.4734	-1.1859
-3.4451	-3.0389	-3.2793	-3.8277	-3.9253	-3.9054	-5.5612	-4.215	-3.2075	-4.2082	-3.0291	-3.9482	-4.1419	-4.1146	-3.7106	-3.446	-4.0936	-3.7403	-2.2851	-3.3085	-5.0353	-4.7319	-3.7022	-4.1105	-3.7154	-3.7431	-3.6381	-3.4921	-3.591	-3.8221	-4.9459	-2.5947	-3.9419	-3.6321	-4.0772	-5.258	-4.9804	-3.9699	-3.3345	-3.625	-3.2595	-3.8945	-3.2566	-4.1403	-2.9338	-3.2785	-2.5712	-3.9709	-4.1576	-4.3393
-7.6709	-7.3193	-7.7478	-6.6679	-7.6224	-7.5913	-7.6081	-7.2712	-8.9927	-7.8477	-7.6498	-6.6137	-8.4838	-7.1186	-7.5816	-7.2409	-7.9698	-8.5348	-7.124	-7.0041	-7.6536	-6.7429	-8.1914	-8.1738	-7.1508	-7.2081	-8.7134	-7.4023	-8.1115	-7.1376	-7.0224	-7.2346	-7.4988	-7.1386	-8.5101	-6.6003	-7.7076	-7.2828	-7.1783	-6.6687	-6.8273	-8.0242	-6.7562	-7.5767	-7.6921	-8.1798	-6.8542	-8.2006	-7.1113	-8.2263
-8.2935	-9.2004	-10.676	-8.1905	-9.9865	-10.44	-9.2041	-9.2122	-9.9483	-8.9051	-10.384	-9.4042	-9.8695	-10.062	-9.4226	-8.8967	-9.5267	-9.1573	-9.0112	-8.9022	-9.2254	-8.4634	-9.7729	-8.8527	-9.887	-8.5084	-9.2983	-9.0881	-9.1003	-9.7812	-8.7224	-10.019	-9.8367	-9.1346	-9.4081	-9.6987	-9.1766	-9.9026	-8.949	-9.1425	-8.955	-9.9474	-9.0882	-8.7808	-7.4381	-8.3355	-8.7716	-10.098	-10.808	-9.5192
-0.50685	-1.0622	-0.50396	-1.1439	-1.4312	-1.8088	-1.3202	-1.9112	-1.8198	-0.88192	-1.5128	-1.61	-1.2648	-1.4489	-0.68336	-1.1465	-1.2849	-1.2681	-1.7041	-0.25831	-2.95	-1.4057	-1.982	-1.5267	-2.293	-1.888	-0.97701	-0.94459	-1.5783	-0.10674	-1.1247	-1.0089	-0.9931	-1.3588	-0.88572	-1.2556	-0.98841	-1.8667	-1.4571	-0.63222	-1.2451	-1.203	-1.3843	-0.40142	-3.3829	-0.65561	-1.6838	-1.6855	-1.6248	-1.4487
-2.3782	-1.7715	-3.8675	-2.8584	-3.2772	-3.287	-3.503	-3.8669	-2.8789	-3.6316	-2.7853	-2.4303	-2.7571	-3.2028	-2.8027	-2.3996	-3.3514	-2.3818	-3.4782	-3.4708	-3.0894	-3.1606	-4.7709	-3.6591	-3.1988	-4.7101	-4.9176	-2.4992	-3.4465	-3.4598	-2.113	-3.7215	-2.6425	-1.5126	-2.9096	-3.0802	-3.3061	-3.2754	-2.2916	-2.6256	-3.9641	-3.5133	-3.1948	-2.7852	-4.5253	-3.0572	-4.0375	-3.5664	-2.6425	-2.4374
-4.6541	-1.5597	-2.6552	-2.4896	-2.9771	-3.6205	-2.6319	-3.2446	-2.4409	-4.1711	-3.1183	-2.9155	-2.9058	-2.0572	-4.42	-3.4282	-2.5482	-2.6538	-2.9494	-3.2344	-2.8881	-3.939	-2.9137	-2.6077	-2.7569	-3.0587	-2.4638	-2.811	-1.7759	-3.102	-3.5155	-3.6606	-3.1686	-3.4849	-3.1146	-3.4343	-4.1241	-2.8792	-3.0708	-4.066	-3.0351	-2.2618	-3.7777	-3.183	-2.4251	-2.4678	-2.3929	-4.2193	-4.267	-3.0787
-0.041762	0.65379	0.88388	0.027761	-0.52168	0.045755	-0.38388	0.22528	-0.12922	0.95682	0.29158	1.0199	-0.0084512	-0.4134	0.012702	0.99371	0.68041	1.2351	1.2842	0.036132	0.9308	-0.17727	0.085752	0.49539	0.16054	0.20726	1.202	0.18166	0.54328	2.3491	1.7384	0.56224	0.82169	-0.83751	-0.20372	-0.28129	-0.5465	0.96159	0.26981	0.8302	0.79746	0.023314	0.25829	-0.17971	0.10997	0.734	-0.42782	-0.46066	0.87683	0.81146
-1.6523	-0.057433	0.96421	0.16711	0.15268	0.41725	0.59754	-0.2944	-0.045863	0.81763	0.099671	-0.071737	-0.32617	-1.4573	-0.76493	-0.80013	0.83513	-1.0151	0.74154	-0.24454	0.31208	-0.5445	-0.78991	0.32274	-0.26899	0.15742	-0.6978	-0.33857	-0.096639	0.48676	0.12002	0.97671	1.1231	0.31754	-0.41775	-0.89468	0.12963	-0.10234	0.23737	-0.57635	-1.5673	-0.24353	-0.6118	0.75901	-0.16048	0.049784	0.49253	-0.54985	-0.069175	1.0408
-2.7499	-3.211	-2.7586	-2.4854	-2.2619	-2.324	-2.5817	-2.4315	-2.4404	-2.1917	-1.7461	-2.0585	-1.6593	-1.7646	-0.95099	-2.6249	-2.7932	-2.8437	-2.7419	-2.9243	-1.9377	-3.6243	-1.8372	-2.5468	-3.7464	-2.5927	-3.0379	-2.4054	-2.7217	-1.8101	-2.3417	-2.7792	-3.2777	-3.5358	-3.1705	-3.2368	-2.0824	-1.5129	-2.4649	-2.5084	-3.2644	-2.5557	-3.2857	-1.4055	-2.7978	-3.6163	-3.0849	-3.9167	-1.7946	-2.8319
-7.6214	-10.491	-8.3006	-8.0034	-9.1321	-9.3559	-9.3638	-10.011	-8.988	-9.2143	-9.6701	-9.9945	-9.7123	-8.1221	-8.1918	-9.0713	-10.3	-8.1896	-9.9155	-9.6727	-8.2923	-9.0494	-8.8934	-10.048	-8.8161	-9.238	-9.3059	-8.4216	-9.3859	-8.8751	-9.5604	-9.8044	-9.0534	-9.863	-9.9217	-9.3574	-8.7192	-8.2523	-9.0753	-8.3183	-8.3726	-9.0004	-8.7624	-9.3679	-8.6748	-9.6963	-9.8869	-9.2337	-9.3842	-9.4207
4.1415	4.2076	4.1841	4.1314	4.4186	4.2778	4.0176	4.9489	3.6211	4.5405	4.5508	3.3337	5.1189	3.3176	4.2243	4.4434	4.2791	4.9224	3.8835	4.1889	4.0578	4.4784	5.2863	4.1821	5.0842	4.044	5.5886	3.5019	3.6794	4.8231	3.4297	4.6103	4.3689	5.146	5.1493	3.8465	5.1206	4.0411	4.9064	3.9729	3.9788	4.6417	4.3148	4.2004	4.7585	5.0151	4.9278	4.1067	3.7891	5.0881
-1.7687	-1.2983	-2.0463	-2.153	-1.873	-0.96233	-0.71676	-1.3393	-1.8899	-2.3004	-2.0509	-2.0296	-1.8732	-1.875	-2.166	-2.3227	-2.3315	-1.605	-1.5294	-2.6802	-1.981	-2.3435	-1.4511	-2.8283	-2.759	-1.4862	-1.8613	-2.9977	-1.6952	-2.5359	-2.3342	-2.3072	-1.9043	-3.0938	-1.9543	-2.1722	-2.7163	-1.6371	-1.8415	-1.2943	-2.3101	-2.7001	-1.8955	-1.8025	-1.4565	-1.3215	-1.4924	-1.3057	-2.5681	-1.0811
-9.0183	-9.8821	-8.7294	-9.8171	-9.2225	-9.4097	-9.1232	-8.9731	-8.7996	-10.728	-9.1137	-8.9551	-8.9792	-8.6033	-8.8795	-8.825	-9.6353	-9.4908	-10.517	-9.1397	-9.5184	-8.6502	-8.5989	-9.9647	-9.6219	-10.273	-8.6759	-10.469	-9.7701	-8.9743	-9.5663	-9.1575	-9.7074	-10.351	-10.245	-9.1196	-8.5925	-9.4305	-8.6385	-8.9018	-9.7035	-10.036	-9.7589	-9.4328	-10.809	-9.2743	-9.0597	-9.0808	-9.1782	-9.5228
2.5395	3.9552	4.847	3.7989	5.4619	4.3904	3.7313	5.2859	5.6799	4.9857	3.7642	4.8998	4.4135	6.205	3.6175	4.5124	4.9114	3.6771	5.0146	4.5463	4.7642	4.067	5.8804	3.507	4.0062	4.6463	3.4466	4.3613	3.7432	4.957	4.3908	4.6295	4.9607	5.6671	4.8167	4.7089	4.3004	5.8688	3.8947	4.0839	4.6413	4.3758	4.8289	4.7761	3.4636	6.2447	5.2828	3.0743	4.6898	4.1208
-4.7613	-4.6256	-3.7668	-5.4081	-4.9743	-4.4403	-5.1408	-5.5751	-5.2454	-4.8213	-4.8621	-4.7302	-3.8793	-4.737	-4.0297	-3.2976	-4.014	-4.6886	-3.5969	-4.746	-4.574	-4.6728	-3.9074	-4.6913	-5.7843	-3.7895	-4.7073	-4.3638	-4.7349	-4.6842	-4.8674	-3.5902	-4.2994	-4.635	-4.6732	-3.6064	-4.2587	-3.9074	-5.2732	-4.4079	-4.2623	-4.7733	-4.8584	-4.2292	-4.9755	-4.5203	-4.3876	-5.0306	-5.3364	-4.6695
-12.923	-13.342	-13.349	-12.708	-12.406	-13.684	-13.828	-13.345	-13.664	-11.421	-14.362	-12.813	-12.643	-13.383	-12.924	-13.546	-13.547	-13.027	-12.976	-12.166	-12.49	-11.702	-12.763	-12.248	-12.484	-12.267	-13.588	-13.593	-13.156	-12.832	-12.239	-13.567	-13.383	-13.736	-11.881	-12.13	-12.249	-13.696	-12.059	-12.301	-13.473	-13.182	-12.599	-12.764	-12.277	-11.681	-13.272	-12.145	-13.451	-12.104
-3.6264	-3.4683	-3.8993	-3.7595	-3.3805	-3.5171	-4.5426	-3.3566	-3.386	-2.4488	-4.2535	-3.895	-4.4399	-3.8455	-3.0931	-4.1615	-3.4369	-3.8529	-3.674	-3.6866	-3.6366	-3.47	-3.7046	-4.3925	-3.6283	-3.8865	-3.2346	-2.6271	-3.1272	-3.6553	-4.162	-3.7394	-2.4676	-3.5368	-2.9319	-3.5436	-3.6251	-3.6387	-3.6499	-4.092	-3.1054	-3.2815	-3.6585	-4.176	-2.8596	-4.1474	-3.0825	-4.5301	-3.8423	-3.2876
0.78892	0.5915	0.42405	0.50394	1.1471	-0.10957	0.61519	0.26375	1.5204	-0.16226	-0.8619	-0.071539	0.26498	1.021	0.35257	-0.25511	0.33371	-0.42973	0.52059	-0.1759	0.16387	0.96421	-0.17388	0.95199	0.51246	0.5422	-0.44019	0.18646	0.58676	1.3356	0.36481	0.11597	0.036179	1.0329	0.14106	0.96702	0.23782	-0.30448	0.84989	0.07547	0.76075	1.0198	1.2683	0.85056	0.31128	-0.045088	1.3456	1.2235	-0.058172	1.3764
-7.629	-7.0864	-8.4049	-8.1473	-6.877	-7.3585	-7.8309	-7.0234	-6.2161	-8.9887	-7.2369	-7.9185	-7.315	-7.8347	-7.3563	-7.9921	-6.0227	-7.2149	-8.3526	-6.0064	-8.0304	-6.6952	-6.4942	-8.1559	-7.576	-8.2382	-7.2974	-7.3341	-6.7751	-8.2772	-6.3352	-8.0284	-7.3575	-7.8996	-7.9004	-7.5726	-5.8711	-6.9437	-7.9364	-7.21	-6.9689	-6.8947	-7.1224	-7.5607	-7.2041	-8.3968	-7.7526	-6.9601	-7.1265	-7.6347
-11.444	-12.234	-9.8423	-11.197	-11.461	-11.657	-12.234	-11.516	-11.266	-11.502	-10.096	-12.223	-10.287	-11.088	-10.465	-12.108	-11.383	-11.364	-11.789	-11.077	-11.322	-10.562	-10.989	-11.296	-12.11	-12.359	-11.231	-11.694	-11.5	-12.768	-12.565	-11.168	-11.566	-11.851	-11.266	-11.861	-11.56	-10.745	-11.382	-12.291	-11.98	-12.25	-11.479	-11.135	-11.212	-10.174	-11.973	-10.765	-11.898	-10.89
-9.9683	-10.858	-10.253	-10.068	-10.406	-9.0404	-10.606	-8.6489	-9.8169	-10.256	-9.1272	-10.921	-10.188	-9.8985	-8.8183	-9.6747	-10.152	-9.4477	-9.8255	-11.592	-10.367	-10.507	-8.661	-9.5038	-10.464	-10.496	-9.7363	-9.8084	-10.3	-10.936	-9.7098	-10.76	-9.1972	-10.633	-9.2438	-9.3358	-10.725	-10.699	-10.55	-10.959	-9.3859	-11.259	-10.885	-10.057	-10.542	-9.197	-8.6543	-9.5088	-10.562	-9.6661
-8.4152	-9.2046	-9.5636	-8.9704	-8.8038	-9.4812	-9.8223	-9.1367	-8.8113	-8.9781	-8.3136	-8.2038	-8.7648	-9.2392	-9.3565	-9.8444	-8.7369	-8.6052	-8.836	-8.9796	-8.7104	-10.231	-9.5457	-8.7579	-9.8754	-8.4962	-9.2572	-8.3421	-7.9814	-8.5355	-7.9628	-7.8227	-9.4893	-8.0095	-9.4613	-8.9179	-9.306	-9.5175	-9.0278	-9.7516	-9.4185	-9.2225	-8.6272	-8.4933	-9.4134	-8.6772	-9.6578	-9.4678	-8.1762	-8.2558
-15.399	-14.219	-13.241	-15.061	-13.601	-13.175	-14.65	-13.505	-12.785	-13.065	-14.439	-14.466	-13.953	-14.044	-13.916	-13.856	-13.36	-13.864	-14.647	-13.829	-14.527	-13.594	-14.074	-13.527	-13.553	-13.329	-13.658	-13.41	-13.9	-13.752	-12.903	-14.156	-13.652	-12.769	-12.277	-13.37	-14.035	-14.25	-13.662	-14.125	-13.582	-13.806	-14.594	-14.084	-13.639	-13.919	-14.366	-13.552	-15.022	-13.518
-12.189	-14.551	-13.406	-14.338	-13.375	-12.67	-13.481	-12.503	-13.303	-13.436	-13.492	-12.649	-12.772	-13.34	-13.659	-13.811	-13.251	-12.887	-12.55	-12.844	-12.751	-12.803	-13	-12.952	-13.61	-12.843	-12.863	-13.012	-12.712	-12.595	-12.637	-13.789	-12.829	-13.415	-12.266	-12.671	-11.204	-13.217	-13.607	-13.568	-12.593	-12.789	-12.998	-12.78	-11.738	-12.114	-11.704	-13.154	-12.776	-11.988
-0.02049	-0.29163	-0.084238	-0.82391	-0.37058	-0.77991	0.6379	-0.46699	-0.59068	0.28764	-1.2942	0.40936	0.87737	-1.0379	-1.6453	0.39777	-0.51176	-0.35375	-0.68083	0.27868	-1.6361	-0.61057	-0.09178	-0.35717	1.4744	0.16625	-0.39465	0.18104	-0.32326	-0.76604	0.26354	1.2938	-0.88623	-0.10426	-0.64899	1.3862	-0.29617	-0.67683	-0.37597	0.24894	-0.30135	-0.56673	-0.054899	-0.44085	0.27431	-0.8762	-0.19293	-0.28263	-0.71988	-0.74043
-2.7213	-0.76566	-0.70009	-0.58323	-1.4661	-0.43825	-1.4805	-1.5626	-2.0506	-1.1048	-1.6944	-1.9271	-0.85289	-1.5752	-0.87457	-0.71035	-1.8907	-0.81977	-1.7395	0.16102	-1.8305	-1.1883	-1.3766	-1.665	-0.21703	-1.2587	-1.3827	-1.9704	-1.2013	-2.2066	-0.98294	-0.050159	-0.80297	-0.86713	0.094496	-0.30371	-0.60121	-1.2423	-0.70261	0.053238	-0.61123	-0.38536	-1.2727	-1.7636	-0.48218	-1.1457	-1.8924	-1.2683	-1.6063	-1.0832
-11.226	-11.329	-10.545	-10.681	-9.7652	-10.949	-11.658	-10.603	-10.748	-10.244	-10.666	-10.249	-10.383	-10.973	-10.382	-12.334	-11.468	-11.226	-9.7151	-11.286	-11.225	-10.145	-11.677	-11.478	-10.893	-10.71	-9.9141	-11.038	-10.831	-11.542	-10.99	-10.328	-10.971	-10.654	-11.413	-10.245	-10.438	-10.838	-11.102	-10.311	-11.112	-11.628	-12.309	-10.808	-10.466	-10.564	-11.431	-10.129	-10.537	-12.179
0.59015	0.10053	-0.8603	-0.65705	-0.46441	0.23415	0.12019	-0.19484	-0.85968	-0.8478	-0.31623	-0.76706	-0.32112	0.3291	-0.062253	0.36084	-0.65086	-0.46418	-0.32629	-0.025425	-0.61124	-1.2931	0.039173	0.46377	0.038397	0.53465	0.31458	-0.56699	0.68793	-0.15499	-0.26572	0.46711	-1.1747	-0.62712	0.024008	0.22427	0.84068	-2.2486	-0.68086	-0.39809	-0.5314	-0.15696	0.17753	-0.37294	-0.68765	0.3515	0.85197	-0.77064	-0.30089	-0.3817
9.8447	8.8623	11.197	9.5776	9.4653	9.1669	10.403	10.012	9.7007	9.2868	9.5187	9.3124	9.3221	10.932	9.3083	9.801	10.097	9.4273	9.3581	9.8627	10.808	8.6041	9.4456	10.096	9.2587	11.004	10.34	10.279	10.849	10.361	8.9038	10.412	9.0949	9.4317	10.312	9.5651	10.149	9.8257	9.4703	10.188	9.3166	10.288	9.4239	10.405	10.488	9.4217	9.5395	9.8698	10.19	9.3356
-14.191	-14.697	-13.176	-13.843	-12.846	-12.834	-13.713	-13.371	-12.827	-13.192	-13.155	-12.159	-13.245	-12.501	-12.83	-12.532	-12.644	-14.098	-12.799	-12.235	-11.695	-13.296	-13.617	-13.475	-13.189	-13.14	-13.295	-12.978	-13.617	-13.509	-12.978	-12.912	-13.608	-13.98	-12.529	-13.967	-11.709	-12.774	-12.549	-13.487	-13.009	-13.112	-12.682	-14.044	-13.825	-14.071	-13.353	-13.92	-11.997	-13.652
-12.458	-12.82	-13.127	-11.877	-12.538	-12.355	-11.925	-11.251	-12.617	-12.761	-14.008	-11.189	-12.828	-12.205	-12.781	-12.735	-12.315	-12.622	-11.864	-12.472	-12.81	-12.809	-13.083	-12.928	-14.565	-13.417	-11.288	-12.286	-13.134	-12.865	-12.263	-13.586	-11.373	-13.379	-13.422	-12.069	-14.041	-12.298	-12.39	-12.866	-13.775	-11.983	-11.017	-12.488	-12.372	-12.737	-12.055	-12.035	-12.602	-12.176
5.6627	5.0137	4.7743	5.904	4.4678	5.04	7.1585	4.8204	4.9005	5.8178	5.8377	5.3839	5.0345	5.793	6.8741	5.7897	5.8276	4.6938	5.0958	5.4522	4.8424	5.2737	5.5578	5.6657	5.3448	5.0217	4.8749	5.575	6.2644	6.1321	5.7284	5.6727	5.4674	5.3311	5.4932	6.4444	5.9527	6.172	6.1349	6.2133	5.5743	5.8577	5.2369	5.1735	6.6976	5.1511	5.1558	6.4243	5.6508	5.1459
1.9954	2.3867	2.5969	3.8315	2.3696	2.5419	2.9816	2.0467	3.1689	3.4761	2.4564	3.0463	1.4406	1.5683	3.4288	3.2798	1.8039	1.9073	1.6275	2.3584	3.3758	2.0916	1.8191	2.9501	2.1983	2.7054	3.1281	2.6627	2.7978	3.2214	2.258	2.2439	2.3731	3.4885	3.4147	2.6486	2.9384	2.7425	2.0042	2.9594	2.5627	1.8881	3.6324	3.5366	3.101	2.4623	4.1311	2.361	2.7195	2.6633
-21.605	-21.979	-22.026	-22.696	-21.399	-22.949	-22.556	-21.889	-21.051	-21.155	-21.254	-22.443	-21.372	-23.544	-22.273	-22.206	-22.212	-22.38	-22.335	-21.442	-23.034	-22.15	-21.876	-22.865	-21.98	-22.114	-21.888	-22.271	-22.215	-21.932	-20.952	-23.726	-21.956	-21.673	-22.159	-21.327	-21.97	-21.276	-21.421	-23.37	-21.536	-23.167	-21.974	-21.574	-22.566	-22.418	-22.03	-21.947	-21.882	-22.773
0.5888	1.439	1.6681	1.7514	2.0728	0.68615	0.71796	0.96351	0.3984	1.3003	0.62993	1.6818	0.13763	1.6347	0.90649	1.818	2.6961	2.2232	1.9247	0.98627	0.87882	1.03	1.1398	1.2901	3.03	1.7355	0.85562	0.56574	1.5417	0.15066	0.58035	1.768	1.301	1.1381	1.1813	0.17521	1.4237	0.51209	0.85264	1.6181	1.2636	-0.070976	1.0554	0.89016	0.55164	0.9603	1.8898	0.44644	-0.20273	1.7505
-22.576	-21.928	-21.861	-22.086	-22.32	-22.212	-22.767	-22.976	-22.277	-22.712	-21.735	-23.107	-21.164	-22.492	-22.56	-22.013	-21.675	-22.018	-23.751	-21.868	-22.433	-22.585	-21.282	-21.98	-21.467	-21.78	-21.945	-21.952	-23.126	-22.082	-21.545	-21.88	-22.276	-22.467	-21.645	-21.517	-21.536	-20.823	-23.184	-21.204	-22.209	-22.321	-21.099	-21.344	-22.215	-21.781	-22.287	-23.811	-22.908	-22.892
0.010538	-0.022888	0.21593	0.20439	1.2688	0.30703	0.96667	-0.16472	1.0341	0.43781	1.4799	0.71825	1.7424	-0.43781	0.43432	-0.020644	1.1468	-0.25991	0.9516	1.1624	-0.94415	0.71101	0.79073	-0.0067126	0.91136	1.0002	1.2307	-0.2766	0.90115	-0.87702	0.30591	0.7098	1.0233	0.37204	0.23707	1.7981	0.63779	-0.47122	-0.18888	1.0009	0.38181	1.5084	0.87679	1.0698	0.15158	1.9109	0.64198	1.0924	0.95638	0.91907
0.42695	0.62831	2.0314	1.0663	1.5196	1.3114	2.9172	2.268	2.1097	1.1063	2.0837	1.2381	1.798	1.9509	2.7344	1.9034	2.0441	1.7569	1.8269	1.3592	1.6375	1.9235	1.9851	2.0864	2.2052	1.8234	2.1432	2.2177	2.2786	1.4237	1.9377	1.6693	1.783	0.95144	2.5276	2.5354	2.2021	2.2599	0.97149	2.2762	2.2149	0.80234	1.2323	2.3361	1.5302	1.6939	1.3764	0.9963	2.2137	0.99149
-5.797	-5.5212	-4.7123	-5.3135	-4.6298	-6.1201	-5.4417	-6.1935	-6.186	-5.9019	-4.4082	-5.837	-4.9576	-5.0765	-5.9693	-5.3149	-5.2297	-5.3626	-5.704	-4.8042	-5.9514	-4.9375	-5.262	-6.3834	-5.2165	-5.5391	-4.8439	-5.3932	-6.2766	-6.341	-6.6427	-5.0167	-4.2018	-5.5775	-7.0433	-6.893	-5.4161	-6.1215	-4.7444	-5.1659	-5.3305	-6.5217	-5.022	-6.5151	-6.0772	-6.4374	-5.2467	-5.9178	-5.1465	-5.7653
-2.487	-3.0853	-2.9825	-3.055	-2.8651	-2.5426	-3.6646	-2.1735	-2.4943	-3.3788	-1.5922	-4.0645	-2.5199	-2.5921	-3.8355	-2.8825	-2.9505	-2.7325	-3.8611	-3.1174	-3.2066	-3.2356	-2.7054	-2.7128	-3.9037	-2.6513	-3.2133	-3.5358	-3.625	-3.1241	-2.6054	-2.7989	-2.9738	-2.973	-3.3378	-3.084	-3.0919	-2.949	-2.6966	-3.2333	-4.4308	-3.4204	-3.4895	-3.4424	-2.3481	-2.9187	-2.2604	-4.5608	-2.0836	-3.4992
-1.7098	-3.0637	-2.1315	-2.6296	-1.5503	-2.0619	-2.4977	-2.2152	-3.1382	-0.94215	-1.8801	-1.8388	-2.2343	-2.7252	-2.8216	-3.1878	-1.5501	-1.9778	-1.6962	-2.3239	-1.4808	-2.1213	-2.8785	-2.7357	-1.9836	-3.1858	-2.7875	-2.8878	-1.3316	-3.1005	-3.042	-2.8518	-2.7484	-2.0991	-1.3978	-2.9048	-2.089	-2.2546	-1.9726	-3.3124	-1.9637	-3.094	-3.0578	-2.3499	-1.7279	-2.5816	-3.1281	-2.9601	-4.5198	-2.8938
-1.1634	-2.3229	-1.4115	-1.2588	-1.6427	-2.0468	-1.8371	-1.5869	-0.24141	-2.1225	-0.63854	-0.83049	-0.28311	-1.2401	-1.098	-1.403	-1.791	-1.4392	-2.414	-1.4504	-1.3655	-0.52786	-1.4281	-0.44632	-1.5162	-1.7614	-0.059917	-0.5425	-1.2619	-1.4206	-1.6769	-0.78362	-1.699	-1.4224	-0.48884	-1.9012	-0.91764	0.44303	-1.1693	-2.2628	-1.5303	-1.0837	-2.5176	-0.99092	-1.2485	-1.3178	-2.3376	-1.4934	-1.4918	-1.4952
1.0591	1.9663	0.66139	0.52257	1.278	1.8781	1.8722	0.75687	0.76007	1.3697	1.2518	1.2025	0.61584	1.622	1.4337	1.3902	0.37784	1.2695	1.3654	1.4721	0.41627	1.3376	0.76806	1.6086	1.3205	0.47744	1.1423	0.92637	1.6734	1.4198	1.4341	0.43465	0.32668	1.5558	1.1813	1.3745	0.50889	1.6054	0.26427	1.0315	1.3603	0.86757	0.96848	0.74685	2.0611	1.6452	0.49594	0.88829	1.6894	0.30426
-2.5647	-2.6712	-3.1334	-3.0312	-2.9961	-2.8831	-3.614	-3.7219	-3.7015	-2.5887	-3.3716	-1.5556	-2.5094	-3.6491	-1.4635	-3.5752	-1.9256	-2.7068	-1.5777	-3.9164	-3.6615	-2.8458	-2.4496	-2.1815	-2.0312	-2.2885	-1.5811	-3.9738	-2.8245	-3.1908	-2.9909	-2.7684	-3.3005	-1.8215	-2.9403	-2.2894	-1.7916	-3.1894	-2.8247	-1.6506	-1.9813	-1.9392	-1.7415	-1.9325	-2.4949	-2.6974	-3.1615	-2.2906	-2.3893	-2.7007
-22.277	-22.584	-23.023	-21.1	-21.412	-20.807	-21.639	-21.593	-22.224	-22.129	-20.706	-22.347	-22.497	-22.67	-22.023	-22.679	-22.572	-21.977	-21.894	-21.588	-22.842	-22.933	-22.141	-21.93	-22.8	-21.098	-22.779	-21.387	-22.923	-22.407	-21.899	-21.246	-21.565	-21.825	-21.875	-22.209	-21.029	-21.375	-23.179	-22.288	-22.327	-22.336	-21.09	-21.898	-22.404	-21.284	-21.737	-21.726	-22.77	-20.74
1.2115	2.1135	1.0051	1.5342	2.3898	1.5765	2.4244	1.9814	2.0489	1.228	0.65283	2.093	2.7102	0.98618	1.3814	-0.36245	1.9507	1.2001	2.0714	1.3036	1.7528	1.2952	2.657	-0.32837	1.6147	2.3092	1.6902	1.5393	2.695	2.0198	1.9915	1.1887	3.2374	1.6408	1.9009	1.7366	1.2804	2.5626	1.6668	2.9096	0.77812	2.0371	1.8344	1.4482	1.006	1.7511	2.9465	1.9379	1.4996	1.783
2.1843	2.2813	1.8223	3.2526	3.0051	3.6482	2.6825	2.7605	2.145	2.8891	0.57311	1.9507	2.1132	3.2365	3.0332	2.5103	2.9063	2.1395	2.1498	1.86	3.085	2.7627	1.5058	3.8218	3.2583	2.9234	2.095	2.2172	2.3139	2.1728	2.6181	3.2032	2.7258	1.5274	2.1667	2.2152	3.113	2.0096	2.5757	2.1471	2.5139	2.9935	2.0141	2.4202	2.6925	2.6028	3.1474	2.7616	2.0241	2.2369
-5.0166	-5.2059	-5.2613	-3.9252	-6.8998	-5.0749	-5.0914	-5.4946	-3.638	-6.3338	-4.7375	-5.3699	-5.1123	-4.6199	-4.2881	-5.3774	-4.2165	-4.8013	-5.3513	-5.1528	-5.2872	-4.8856	-4.9413	-4.9472	-5.0715	-5.0771	-5.4819	-4.6933	-4.1903	-5.3182	-4.8473	-5.3691	-4.565	-5.6163	-5.6569	-4.9553	-4.5021	-7.1134	-3.6804	-4.5309	-5.2543	-3.8203	-5.4148	-5.2617	-5.3315	-6.2544	-4.765	-4.2049	-4.9506	-4.2483
-1.0244	-2.9375	-0.11102	-1.7106	-1.4157	-1.5411	-1.6451	-0.94623	-1.2791	-1.728	-1.5095	-1.4724	-1.3107	-2.424	-0.7827	-1.0086	-0.88781	-2.3174	-1.6653	-2.4678	-1.7708	-1.0336	-1.4332	-1.4581	-0.61323	-1.1543	-1.7821	-1.4084	-1.579	-1.2431	-2.533	-1.241	-1.1676	-1.7238	-1.9723	-2.1729	-1.1047	-0.21304	-2.2951	-0.74133	0.25491	-2.091	-0.89703	-2.3993	-1.0422	-1.3553	-1.6469	-1.7685	-1.156	-1.1403
-4.7495	-4.81	-4.3861	-5.3121	-5.1416	-6.2479	-3.7819	-5.3331	-4.6453	-4.095	-4.6021	-4.2041	-4.9491	-5.2966	-4.4602	-4.2194	-4.1833	-4.1742	-5.1807	-4.6011	-4.8813	-5.2662	-4.7923	-5.5434	-4.3161	-4.2374	-5.558	-3.7768	-4.6839	-4.1351	-3.9357	-4.5957	-4.2694	-5.748	-5.4626	-4.2555	-4.923	-4.4183	-5.5893	-4.0854	-3.7091	-4.4423	-5.5507	-4.3919	-4.9057	-4.4891	-4.8176	-5.0416	-4.3633	-5.9173
1.4767	0.58446	0.38499	0.38679	0.24491	2.111	1.3705	0.89475	0.42817	0.84186	0.97603	0.46169	0.13931	-0.051118	2.0708	0.90553	1.7084	1.1171	2.0787	1.1532	1.0912	0.7613	1.1527	0.64695	1.571	0.5955	2.0018	1.7406	0.78597	0.6087	0.26874	0.57474	1.9574	-0.11053	0.84399	0.30659	1.3602	1.334	0.55197	1.9851	1.3931	0.56905	1.6613	2.3071	1.4202	1.8263	0.35832	-0.1715	0.36757	1.0824
0.60905	1.2447	1.2815	0.20268	2.0366	1.2942	0.47912	1.3966	1.0264	1.6729	0.89905	2.0239	0.75664	1.599	1.5469	0.65863	0.88025	0.32962	2.2071	1.056	1.5993	-0.34877	2.178	1.4146	0.59289	1.4414	1.5076	0.87685	1.6458	1.2712	1.507	2.1358	0.54365	1.4126	1.0735	1.3167	0.54721	2.4903	0.88228	2.2998	2.8721	0.86724	1.5216	1.1535	0.99723	1.0955	0.90042	1.1772	0.68304	0.94621
-2.5448	-0.47446	-0.86137	-1.4762	-0.88244	-2.185	-2.4073	-0.41624	-2.5051	-1.7896	-0.98581	-0.60254	-0.085702	-1.4256	-1.1142	-0.99146	-0.94839	0.459	-0.56344	-1.1025	-0.54967	-2.0976	-1.4489	-1.0556	-0.8786	-0.88667	-1.2683	-0.33564	-1.5131	-1.0743	-2.1435	-1.3336	0.80034	-0.73698	-1.7463	-1.6418	-0.89739	-1.7218	-0.28138	-1.8453	-1.3486	-1.6365	-2.0081	-1.5943	-0.94168	-0.17362	-1.7371	-1.8678	-0.75531	-1.9512
-2.8536	-3.3152	-3.589	-3.9007	-2.7369	-4.1248	-3.5173	-4.2473	-3.7865	-4.0874	-2.3354	-2.8418	-3.116	-4.5284	-4.3003	-3.0146	-4.0784	-3.4823	-3.4404	-4.0135	-3.6731	-2.7937	-4.0037	-3.098	-2.6495	-2.4574	-3.8118	-2.7784	-3.5947	-3.0721	-2.8036	-4.0813	-2.9594	-3.8264	-2.3506	-2.5339	-2.7951	-1.8563	-3.1637	-3.9002	-3.8067	-3.4112	-3.3251	-3.6924	-3.3575	-4.3905	-1.5153	-4.0904	-2.5356	-4.0898
-9.7121	-9.1084	-8.4081	-8.5896	-8.825	-9.0565	-8.4695	-9.0279	-8.7692	-9.2867	-8.9234	-8.2488	-8.9949	-9.1317	-8.6509	-9.5307	-9.2315	-9.5584	-8.4528	-8.5534	-9.957	-8.9024	-9.3905	-8.6432	-8.6401	-9.2164	-9.0159	-8.7856	-9.3381	-9.1572	-9.2732	-10.168	-8.8743	-9.3916	-9.1065	-9.4249	-7.7336	-9.0328	-9.0723	-9.5525	-9.4125	-9.4574	-9.4889	-8.6521	-8.178	-9.6112	-8.9925	-8.2006	-8.7743	-10.317
-11.008	-10.552	-11.401	-10.582	-10.334	-9.2113	-10.453	-10.693	-10.091	-9.7703	-10.969	-9.6843	-10.741	-9.7269	-10.147	-10.354	-11.021	-10.423	-10.286	-10.523	-10.25	-9.9374	-10.85	-9.7692	-9.5823	-9.3847	-9.5846	-9.6584	-9.9914	-9.6401	-10.3	-10.801	-9.2536	-10.477	-10.14	-9.8632	-10.237	-12.162	-11.597	-10.687	-9.4778	-9.6364	-10.133	-10.713	-10.836	-10.109	-10.799	-10.648	-10.374	-9.5772
-4.8426	-3.8827	-3.655	-3.3461	-4.9499	-5.2329	-4.2249	-3.4672	-4.2246	-5.9602	-5.0603	-5.024	-4.7331	-4.1989	-4.2725	-4.5636	-3.3698	-4	-4.1789	-4.5635	-3.1315	-3.0413	-3.9159	-4.5283	-4.8263	-4.884	-3.5635	-4.6218	-3.2248	-3.3454	-4.3028	-3.8818	-3.6844	-4.7998	-4.5575	-3.3995	-4.5212	-3.9387	-3.7449	-4.4706	-4.1086	-4.004	-4.4632	-4.0666	-3.6905	-4.1367	-4.4383	-3.6502	-3.4351	-3.5524
-11.361	-11.036	-11.1	-11.344	-11.962	-11.376	-12.304	-12.038	-11.448	-12.459	-12.258	-12.803	-12.313	-10.93	-13.041	-12.496	-11.057	-12.36	-11.178	-13.085	-12.24	-11.233	-12.248	-12.43	-11.561	-11.593	-11.13	-11.902	-11.022	-10.741	-11.808	-11.516	-11.141	-11.205	-11.693	-12.132	-12.521	-12.703	-12.179	-11.165	-12.488	-12.198	-10.669	-11.819	-11.519	-11.367	-11.561	-11.851	-12.632	-11.847
-11.902	-11.949	-11.949	-11.375	-12.25	-12.055	-12.261	-13.358	-11.741	-11.515	-10.377	-12.689	-13.097	-11.067	-13.413	-13.312	-12.6	-12.579	-11.106	-11.627	-12.534	-12.535	-11.751	-12.31	-11.329	-11.833	-11.474	-11.35	-10.565	-13.237	-12.269	-12.332	-10.882	-11.71	-11.479	-11.697	-12.055	-11.723	-11.471	-11.853	-11.155	-12.914	-10.727	-11.863	-12.069	-11.325	-12.27	-12.074	-11.96	-11.401
-2.6062	-0.79484	-2.0352	-1.5362	-2.2833	-2.0291	-1.0725	-1.2536	-2.5883	-1.0861	-2.8921	-0.7574	-2.2543	-1.5123	-1.1648	-1.7687	-1.6035	-2.412	-1.2183	-2.282	-1.5952	-1.3608	0.12261	-2.3464	-1.9022	-1.5507	-3.1884	-1.2231	-1.0189	-2.5021	-2.3919	-1.0382	-2.0735	-2.3682	-2.2358	-0.90184	-2.7231	-1.4201	-1.962	-2.407	-1.5965	-2.1934	-2.341	-1.2213	-1.2973	-1.8014	-1.4464	-0.88139	-2.6427	-1.9893
3.7287	2.9774	2.6774	2.3877	3.5221	3.4889	3.1348	1.7754	3.1304	3.1468	3.9106	3.2604	2.9524	3.071	3.1792	2.7172	3.4361	2.5615	2.8501	2.7338	3.0283	3.6741	2.6006	3.991	2.8851	4.4884	3.1482	2.777	2.3842	3.2822	3.3252	3.5983	3.009	4.0585	3.307	2.721	2.1886	3.8325	3.3715	3.5314	2.9994	2.8958	3.6172	3.1594	3.0262	1.7748	3.9835	2.8707	3.2494	2.6098
-13.42	-13.311	-14.288	-12.721	-14.214	-12.404	-13.128	-12.818	-12.924	-12.524	-13.294	-13.152	-13.309	-13.506	-13.236	-13.449	-13.84	-13.593	-12.826	-12.984	-13.044	-13.388	-12.085	-13.123	-12.396	-12.831	-12.581	-13.107	-13.431	-12.745	-12.299	-12.928	-14.261	-14.96	-13.145	-13.353	-13.386	-13.989	-13.278	-12.45	-12.91	-12.695	-13.645	-13.035	-13.603	-13.491	-13.356	-13.436	-12.432	-12.565
-12.064	-11.646	-12.087	-10.814	-11.773	-11.901	-10.679	-11.592	-10.616	-11.356	-12.291	-11.136	-11.802	-13.016	-11.562	-11.478	-12.725	-12.258	-11.109	-12.016	-12.208	-11.207	-11.647	-13.082	-12.796	-12.409	-10.953	-11.356	-11.238	-11.429	-11.677	-12.019	-12.115	-10.978	-13.169	-10.641	-12.376	-12.749	-12.967	-12.144	-11.261	-10.865	-11.783	-12.483	-12.377	-10.986	-12.39	-11.726	-11.973	-12.026
-13.868	-13.351	-11.986	-12.508	-13.727	-12.578	-13.421	-13.087	-13.185	-12.422	-13.564	-14.576	-12.352	-13.292	-13.121	-14.275	-13.123	-11.539	-13.739	-13.452	-12.525	-12.834	-13.343	-13.256	-12.828	-13.509	-13.147	-12.361	-12.407	-12.154	-13.449	-12.622	-13.262	-12.397	-13.129	-14.129	-13.692	-13.101	-13.94	-13.748	-13.471	-12.119	-13.586	-13.384	-12.512	-12.04	-13.296	-12.665	-13.663	-12.91
-10.82	-12.483	-12.305	-12.186	-11.552	-10.886	-11.4	-11.988	-12.266	-11.347	-11.39	-12.181	-10.933	-12.554	-10.982	-12.087	-10.951	-12.224	-12.093	-11.822	-10.94	-12.394	-11.99	-10.325	-12.387	-11.698	-11.886	-12.575	-10.907	-12.162	-12.09	-11.241	-12.017	-12.224	-12.758	-11.842	-11.537	-12.2	-10.589	-11.855	-11.676	-12.51	-11.598	-12.153	-12.131	-11.458	-11.799	-12.058	-11.296	-11.683
0.83818	1.2584	1.0761	3.0428	2.1844	2.1768	0.92321	1.2122	1.5309	0.96181	0.81175	2.2537	1.5438	1.0173	1.8469	1.6171	2.6641	1.6001	0.52917	1.9237	1.6757	1.0712	0.81013	1.824	1.3154	0.85908	1.9006	1.7467	1.4052	1.7646	1.6668	0.27302	0.80532	1.2956	-0.10846	2.303	1.5799	1.8872	1.8641	1.6438	2.1638	0.96056	1.3415	1.6541	1.683	1.4205	1.5853	0.95514	1.3046	1.4304
-13.052	-13.212	-13.771	-12.41	-13.024	-12.832	-13.774	-14.323	-13.109	-13.744	-13.992	-13.644	-12.938	-13.359	-12.451	-12.765	-12.173	-13.272	-12.097	-14.545	-12.7	-13.472	-12.798	-13.368	-12.987	-13.587	-13.315	-13.32	-12.208	-12.959	-12.836	-12.528	-12.902	-13.363	-13.108	-12.957	-13.969	-14.163	-13.25	-12.606	-13.61	-12.917	-12.775	-13.933	-12.96	-12.428	-13.632	-13.328	-13.194	-13.783
1.7879	0.74715	0.75389	0.398	1.6185	1.843	1.4944	1.8873	1.0617	1.6773	1.142	0.52385	0.36699	1.5816	1.5434	0.14294	2.1581	2.533	0.9997	1.6196	0.83775	1.3851	1.9862	1.0143	-0.52881	2.1722	1.4951	0.79271	1.639	1.2915	1.9479	0.79128	2.1824	1.7186	1.2439	1.6628	1.6627	0.11001	1.135	-0.19313	0.3176	1.3734	0.49994	0.39737	0.90111	1.0499	1.3826	2.7737	0.47244	1.6983
8.5115	7.9771	8.3469	7.6092	6.6787	7.3639	8.5828	8.7233	8.2973	7.9628	8.9128	8.5914	8.2486	8.3526	7.6068	8.1145	7.7368	7.4799	8.289	8.5623	8.4103	8.1046	7.4359	8.1998	8.664	7.8634	8.2342	8.6361	7.0808	8.8053	7.5537	8.0174	8.2305	8.8106	7.2771	7.4942	8.6522	8.0926	7.7853	8.1381	7.5142	7.4277	7.5395	8.8402	9.0402	7.9832	8.921	6.8994	8.0179	9.6129
4.7571	3.9289	5.3848	4.2849	3.8626	4.8601	4.3089	4.0197	4.8476	4.4381	4.0175	3.8121	4.5347	4.9015	4.6192	4.5626	5.2251	4.3028	3.209	4.9272	4.2428	5.9073	4.9879	4.371	3.7278	5.5969	2.4991	3.6409	3.9869	5.1184	3.7311	4.9695	5.7608	4.1707	4.5422	4.5738	3.4791	3.7125	4.6699	5.2446	5.19	3.0216	4.4167	3.8965	4.0202	3.7884	3.7816	4.4319	3.5818	4.1993
7.5593	8.2348	8.3673	7.8123	8.1711	8.3828	8.5557	7.469	7.8891	10.335	8.4697	8.6359	8.4262	8.0657	7.4025	7.2557	7.664	7.6707	8.1118	7.1298	8.8153	9.2955	8.0475	7.8784	7.4719	7.7656	7.5088	8.4502	6.5894	7.664	7.9856	7.31	7.4997	6.4009	8.2439	7.7965	8.711	7.9233	7.037	7.7457	8.7954	8.2797	6.9413	7.2628	8.0632	8.1571	8.0738	8.415	7.8231	8.4273
3.4037	4.2758	3.1888	3.5587	2.6647	2.4632	4.499	2.9262	2.7869	1.9239	2.3002	3.3261	3.959	2.8689	2.4366	1.7785	3.4054	3.6534	4.47	2.7167	2.4142	2.4999	3.2913	3.0401	2.6088	3.8462	2.8485	2.0256	4.2769	2.8563	2.023	2.8469	3.7482	2.9111	3.5788	2.0863	1.9172	3.5841	3.8003	3.3577	3.5128	3.5443	3.5366	3.3454	2.749	3.7949	3.6062	2.3351	3.1471	2.9065
8.7657	8.2775	7.9656	8.9116	9.0667	9.2752	8.4243	9.2841	8.7499	8.5598	9.6897	9.1149	8.7906	8.5523	9.1046	8.0359	7.8978	9.1442	8.8431	8.0503	9.4646	8.8574	9.5593	8.0629	8.1526	7.9055	8.456	8.633	9.3149	9.1606	8.3674	7.9121	8.3267	8.6654	7.3957	9.032	9.2667	9.0467	8.3294	9.0874	9.3237	8.5374	8.1311	9.7241	8.8621	8.8552	8.4312	7.8661	7.385	9.5944
-9.4935	-7.8173	-8.0838	-10.512	-9.7086	-9.6382	-9.0897	-9.4829	-9.9488	-10.151	-9.4669	-8.8212	-9.524	-9.1529	-9.8139	-10.379	-9.6158	-8.9242	-7.5766	-8.8342	-10.153	-9.9673	-9.5559	-9.5231	-8.9006	-8.4416	-8.2159	-8.1615	-8.3973	-9.7088	-9.9551	-8.7999	-8.5688	-8.8944	-9.2808	-8.708	-8.7428	-8.9357	-9.3331	-8.988	-9.7097	-10.39	-9.0047	-8.3904	-9.8396	-9.0968	-8.6276	-8.9334	-9.8363	-8.7177
-0.85639	-0.28257	0.61545	-0.31769	0.97433	0.80955	0.73042	0.014476	0.72334	-0.64215	-1.4035	-0.92394	-0.37602	0.27317	-0.58477	0.056293	-0.66609	-0.032627	-0.31312	-0.51778	0.33809	-0.097957	-0.5685	0.17444	-0.14396	1.3677	0.24799	-0.50702	-0.61299	-0.47135	0.45369	-2.1685	-0.43191	0.48794	0.0029483	0.97752	-1.3595	-0.016498	0.10128	-0.41234	-1.8694	-0.76368	0.89854	-0.36048	-0.8281	0.65178	-1.2706	-1.034	0.056366	-0.74233
-7.9301	-7.4191	-7.874	-8.6775	-7.8111	-7.6807	-9.2143	-7.5781	-7.0969	-7.0758	-6.6788	-8.2064	-7.4178	-7.8738	-6.8475	-7.384	-8.131	-7.7693	-7.0245	-8.0934	-8.4807	-6.912	-7.4268	-6.8389	-7.5622	-8.1466	-7.6079	-7.4284	-7.9692	-7.611	-7.4824	-6.5283	-7.5995	-8.2435	-7.293	-7.4432	-6.6237	-7.7629	-8.397	-6.9094	-8.2827	-6.6625	-6.986	-8.4588	-7.7288	-8.5523	-7.7058	-7.801	-7.5057	-7.5328
-12.735	-13.078	-12.958	-12.967	-13.295	-13.346	-11.834	-12.754	-11.957	-12.639	-12.343	-11.86	-12.669	-13.979	-12.772	-13.745	-13.192	-13.26	-13.779	-12.231	-12.81	-12.361	-13.151	-13.027	-12.746	-12.265	-13.568	-13.31	-11.694	-12.744	-13.684	-13.636	-12.518	-12.641	-13.624	-13.759	-12.435	-12.223	-13.133	-11.865	-13.421	-12.574	-13.281	-13.078	-13.479	-12.165	-12.401	-13.233	-14.056	-13.175
-14.272	-14.712	-14.304	-14.017	-14.266	-15.407	-14.464	-14.144	-14.53	-12.952	-13.501	-14.488	-13.96	-14.77	-14.761	-14.684	-14.621	-15.44	-15.719	-15.305	-14.211	-15.369	-14.681	-14.21	-15.707	-15.082	-13.37	-15.451	-14.683	-14.678	-13.539	-14.814	-14.797	-15.165	-15.915	-14.343	-14.912	-14.319	-14.38	-14.366	-14.554	-15.391	-14.902	-14.033	-14.178	-13.574	-13.936	-15.757	-13.868	-14.185
-19.029	-20.559	-19.665	-20.539	-20.603	-21.427	-21.231	-20.19	-20.948	-20.992	-20.373	-19.735	-21.336	-20.788	-20.686	-20.443	-21.155	-21.309	-21.804	-20.118	-21.011	-20.453	-21.086	-21.082	-20.541	-21.641	-19.818	-20.207	-20.476	-20.176	-20.927	-19.979	-20.732	-20.371	-20.535	-20.655	-20.242	-21.976	-20.431	-20.088	-20.297	-20.526	-21.13	-20.839	-20.906	-20.973	-19.373	-20.584	-19.904	-20.102
-13.341	-12.243	-12.91	-13.878	-12.822	-13.009	-12.53	-13.618	-12.834	-13.577	-13.227	-13.982	-13.75	-13.044	-11.993	-13.463	-13.013	-13.02	-13.256	-13.257	-12.778	-13.153	-13.439	-12.73	-13.853	-12.736	-14.348	-13.462	-12.507	-13.681	-13.496	-13.613	-13.03	-12.664	-12.503	-13.996	-11.992	-13.041	-12.397	-14.251	-14.466	-12.477	-13.506	-13.278	-13.935	-13.556	-13.335	-14.133	-13.377	-13.477
-21.492	-21.957	-21.732	-22.533	-22.173	-22.094	-21.507	-22.107	-22.856	-22.07	-21.681	-22.558	-22.169	-23.068	-22.441	-21.22	-22.637	-21.623	-21.475	-23.497	-21.747	-22.332	-21.84	-22.281	-22.629	-21.946	-22.476	-23.004	-22.819	-22.597	-22.407	-23.111	-21.806	-23.013	-21.574	-21.433	-22.738	-22.772	-22.206	-22.265	-22.019	-22.142	-21.774	-22.792	-22.782	-22.597	-22.115	-21.678	-20.949	-21.374
-13.735	-13.809	-12.736	-12.975	-14.437	-12.626	-12.559	-11.984	-12.468	-13.899	-13.417	-12.413	-12.85	-12.21	-13.156	-11.787	-13.206	-12.771	-13.279	-11.994	-12.952	-13.971	-13.021	-12.596	-11.485	-13.925	-13.634	-12.118	-11.568	-12.994	-12.797	-13.48	-11.54	-13.18	-13.799	-12.781	-13.756	-13.966	-12.099	-12.988	-12.914	-12.919	-13.406	-12.574	-12.556	-13.424	-13.743	-13.086	-12.936	-13.497
-12.431	-12.645	-12.793	-13.501	-13.84	-12.481	-13.625	-13.277	-12.642	-13.081	-12.984	-12.921	-14.278	-12.851	-13.849	-13.527	-12.838	-12.807	-13.397	-12.775	-14.024	-13.862	-13.42	-14.252	-13.782	-12.945	-12.123	-14.325	-13.594	-14.187	-12.96	-13.252	-13.343	-13.353	-14.413	-13.279	-13.452	-12.556	-13.096	-12.429	-14.034	-12.825	-13.879	-12.816	-13.532	-13.99	-12.798	-13.354	-13.016	-13.435
-21.33	-20.545	-20.822	-19.958	-20.899	-20.532	-21.011	-20.964	-20.397	-19.834	-20.998	-19.876	-20.924	-22.031	-21.072	-20.181	-20.449	-20.307	-21.124	-19.916	-20.466	-20.875	-19.279	-21.751	-21.54	-20.216	-20.859	-19.386	-20.734	-21.858	-21.374	-19.997	-20.236	-20.526	-20.487	-19.419	-21.269	-20.329	-21.355	-21.321	-20.456	-20.996	-21.525	-19.949	-20.581	-20.015	-20.74	-20.521	-21.008	-20.976
-3.9219	-3.8899	-3.7444	-3.5225	-3.2071	-3.5056	-4.1329	-4.3738	-3.6189	-4.3602	-3.1783	-3.9573	-3.8644	-3.9727	-3.9392	-3.646	-3.984	-3.308	-3.2716	-3.6789	-3.9607	-3.7048	-3.4191	-4.1563	-4.3157	-3.7245	-5.4286	-4.1984	-4.888	-4.3952	-4.6935	-3.47	-4.3391	-4.8486	-2.9337	-3.1677	-3.5934	-4.5772	-4.0271	-3.6241	-3.68	-4.0529	-4.0143	-4.8943	-3.9029	-3.7842	-3.1225	-4.4216	-4.5026	-3.8182
-13.038	-13.284	-13.751	-12.362	-11.886	-13.536	-12.025	-13.094	-13.734	-11.993	-14.055	-13.713	-12.409	-12.879	-12.437	-13.852	-11.767	-13.826	-12.189	-11.47	-13.443	-13.342	-13.018	-14.006	-13.275	-13.634	-14.082	-12.291	-13.496	-12.939	-12.403	-12.891	-12.078	-12.32	-13.505	-13.244	-12.303	-13.208	-13.828	-12.285	-13.231	-12.897	-13.731	-13.068	-13.09	-14.312	-13.88	-12.908	-12.425	-12.345
8.1145	6.5948	6.3611	7.2687	6.3767	6.073	7.8684	7.1449	7.29	6.7067	6.6468	4.9724	8.3838	7.3931	7.1778	6.9227	7.2919	6.1376	7.0157	6.0922	7.1335	7.697	6.0126	8.0349	7.4818	8.4887	7.5979	6.801	6.0024	6.3354	6.2071	7.0576	7.6554	6.0385	6.7772	7.3333	7.261	7.5164	7.6983	5.1903	6.4413	5.6482	7.3328	8.3238	6.3956	7.2783	6.0259	6.5034	6.4794	6.8241
8.2982	8.6421	8.1244	7.9148	7.8171	8.6004	7.343	8.0592	8.3835	8.3806	8.1171	7.9656	7.7008	8.4596	8.6003	8.3645	7.7526	8.0245	7.423	7.9198	7.5728	7.187	8.6509	7.9256	8.2311	8.2163	8.9774	7.3512	7.6209	7.481	8.2144	7.0059	8.5131	8.5127	8.5815	8.0937	8.394	7.3973	7.7654	9.2099	7.6562	7.0828	7.6789	7.5496	8.1964	8.4039	7.3896	7.7993	8.7003	8.521
4.9164	5.8725	4.9343	4.0987	5.1172	4.3672	5.1754	5.4081	4.1254	4.4695	4.6349	4.2208	5.3932	4.6033	5.9008	4.8478	4.1308	4.6765	5.1361	4.9616	3.9653	5.1379	5.1783	5.6037	3.8624	5.1446	5.9932	3.5533	4.9503	5.9411	4.5853	5.5642	5.0081	3.8943	4.7135	5.3061	4.5848	4.9024	5.7104	5.3782	4.3767	4.6844	6.4914	4.7543	5.7498	5.0119	5.186	4.9592	5.6999	4.4375
-7.292	-7.5438	-6.4468	-7.3592	-5.7022	-5.2318	-7.1255	-5.6445	-6.7735	-5.6415	-5.9417	-6.456	-5.9129	-6.2383	-6.7622	-6.8508	-6.7701	-7.2968	-6.2001	-7.6623	-7.2358	-6.7272	-4.7946	-5.6207	-7.0458	-7.2081	-7.3633	-7.741	-7.5699	-6.6665	-5.6351	-6.7021	-6.4799	-6.1691	-7.4035	-5.8025	-6.0398	-6.8107	-6.7898	-5.5595	-7.2947	-5.765	-6.0242	-6.8909	-6.2259	-6.0061	-6.6657	-6.8139	-5.7652	-5.866
-11.428	-11.461	-11.613	-10.699	-12.961	-11.517	-12.149	-11.736	-10.86	-12.247	-12.343	-11.145	-12.668	-12.264	-11.655	-12.09	-11.245	-12.498	-11.919	-11.389	-11.401	-11.709	-11.988	-12.296	-11.484	-11.733	-12.536	-10.716	-11.497	-11.958	-11.398	-10.184	-12.429	-11.912	-11.473	-12.192	-10.448	-11.41	-10.451	-12.071	-12.074	-11.992	-11.037	-11.877	-10.747	-11.923	-11.41	-10.767	-10.49	-11.284
-1.0245	-2.0735	-1.9794	-1.8923	-1.2124	-2.1326	-0.86117	-1.0223	-1.5481	-2.7368	-0.48916	-0.33358	-2.1173	-1.8013	-2.2216	-1.4445	-0.73747	-1.4732	-1.2351	-1.6369	-1.0491	-0.17044	-1.0344	-1.9119	-0.57823	-1.9499	-2.1768	-1.5454	-1.0505	-2.1838	-2.1519	-1.0125	-0.71055	-1.1501	-1.4196	-0.47116	-2.3899	-1.4939	-1.5814	-2.618	-1.6596	-1.2734	-2.9222	-2.6734	-1.3839	-2.303	-2.0939	-1.5469	-0.97915	-1.6763
6.7279	6.9756	5.6892	5.3077	7.5018	6.8268	6.7976	6.5465	7.3884	6.7614	7.1384	5.9154	7.0763	7.774	6.4454	8.0928	6.7961	7.1837	7.0071	6.5852	6.1934	6.3181	6.5851	7.0907	5.4819	6.7884	6.6886	7.5895	6.4811	6.5498	6.8687	7.4555	6.5052	7.4535	6.7974	7.9148	6.5147	7.6872	7.1551	6.014	7.1456	7.1926	7.609	7.2724	7.0562	7.1773	6.4984	7.3921	6.5207	7.2862
-0.3768	0.60971	0.59217	0.44327	0.63571	0.62724	-0.76092	-2.119	0.47924	0.57697	-0.083837	0.29553	-0.52116	-0.95472	0.63737	-0.51514	-0.07719	-0.017251	-0.28636	-0.28796	-0.72004	-0.40326	0.564	-0.26967	-0.44949	-0.25894	1.0794	0.086395	0.11773	0.035784	-1.3051	-0.33065	0.71435	1.0492	0.78779	0.33483	1.4367	0.016673	0.1354	-0.067137	-0.093366	-0.54504	-0.048749	-0.34243	0.65425	0.12628	-0.025535	0.043802	-1.7995	-0.61266
2.489	0.29773	1.0844	0.71732	2.5211	0.47603	1.3818	0.76464	1.836	0.81207	1.3724	2.0869	1.2287	0.79311	0.89978	1.8989	1.422	2.03	1.0221	1.5297	0.29218	0.96476	1.0703	1.4309	0.92531	1.0025	1.134	1.4593	-0.086124	2.2154	0.57155	0.74144	1.7125	1.2618	0.3347	1.2951	1.4624	0.48309	2.0757	2.5266	1.0825	0.86884	2.5057	0.78272	2.0606	2.6733	0.36564	-0.49458	2.1192	1.9928
-2.5707	-3.2809	-2.7977	-2.4729	-2.1993	-2.1746	-2.2918	-1.2922	-3.8803	-2.9111	-2.4678	-2.0617	-2.1651	-3.1233	-2.9133	-2.9258	-2.5562	-2.0469	-1.9944	-2.8999	-3.1276	-2.5311	-2.3396	-2.8836	-2.379	-1.2471	-2.1111	-2.9138	-1.7943	-1.8264	-2.8671	-2.7954	-1.6382	-2.1526	-3.4649	-3.1221	-3.0441	-2.452	-2.2887	-2.8838	-1.7764	-2.4147	-2.5589	-2.404	-1.7133	-3.3202	-2.6216	-3.1696	-2.7513	-2.854
0.95295	-0.077541	0.23873	-0.23038	0.074799	0.24575	-0.27593	0.48435	0.067557	-0.3583	1.0864	-0.52327	0.18193	-0.85087	0.71812	0.74388	1.0644	0.3361	-0.74873	0.16071	-1.118	-0.58216	-0.40959	0.15153	-0.496	-0.79598	0.083468	-1.0125	-0.81282	-0.10296	-0.68262	-0.38132	-0.25212	0.48586	0.26697	0.02261	-0.46879	0.093058	-0.46757	0.03368	-0.42759	-0.35782	-0.24033	0.25912	-1.476	0.31098	0.33502	0.11775	-0.71074	0.4316
-12.554	-14.452	-14.064	-12.813	-12.987	-14.887	-13.375	-13.891	-12.608	-13.536	-13.502	-12.022	-13.496	-13.675	-12.854	-12.685	-12.704	-13.004	-13.169	-12.329	-14.203	-13.038	-13.271	-13.994	-13.017	-12.366	-14.053	-12.621	-13.04	-12.311	-12.252	-12.952	-12.695	-13.751	-13.378	-13.132	-12.987	-13.043	-12.683	-12.621	-13.26	-12.835	-13.315	-13.678	-13.439	-13.129	-13.535	-14.004	-13.018	-13.208
4.1784	4.0779	5.444	4.3357	5.0045	4.5567	4.5675	4.468	5.0252	4.8816	5.3336	5.6446	4.8221	4.1333	3.784	4.647	4.8442	3.9242	4.0108	4.2842	4.2552	5.3674	4.1695	4.6978	4.2931	4.3859	3.9143	4.3601	4.2335	4.8742	4.3002	4.7475	5.1886	3.6346	3.2638	3.8701	4.5487	4.715	3.8952	2.2882	4.3962	4.4251	4.009	4.6893	3.2534	3.8928	4.3901	3.5384	4.3698	4.6874
0.59743	0.67749	1.777	0.98177	1.5828	0.083274	2.2544	1.8809	2.8029	1.5212	1.8056	0.6744	2.0955	1.7195	2.572	1.3446	1.3923	1.4692	0.91165	1.3978	0.86151	1.5759	1.8539	1.7927	1.5847	1.0872	1.7683	2.241	2.2861	1.8786	2.1845	2.5975	2.323	2.3886	1.4076	0.54665	0.98709	0.31608	2.344	1.021	2.5579	1.3835	0.53626	1.7803	0.93947	0.75277	2.0813	1.5461	1.8942	2.258
5.5536	5.2021	6.0863	5.5831	7.5239	4.7791	6.3064	5.4227	5.0084	5.8593	5.8506	5.7234	5.7898	5.5025	6.604	5.2122	5.1574	6.6002	5.2889	5.6963	5.1901	5.3655	5.5256	6.2098	5.5933	5.3803	6.1994	5.4858	4.9042	5.7342	5.2678	5.8565	5.4823	4.128	5.6196	5.6735	5.8015	5.4776	6.7373	5.8585	5.8073	5.8306	5.4004	6.1811	5.8545	4.7549	6.4252	5.64	5.5226	6.6528
4.3006	4.5231	4.5247	5.5361	5.814	4.9829	4.6783	5.5909	4.9124	4.5803	4.4999	4.2193	4.7056	5.7204	5.1687	4.5005	4.5342	5.0168	5.1266	4.6837	4.8899	4.5667	5.5163	4.0652	6.1306	6.6661	5.2551	5.0779	5.3385	5.5746	5.3343	4.7568	5.604	4.3696	5.9064	4.8002	6.3002	3.6332	4.9348	4.5054	3.7582	5.5976	5.5926	5.719	4.3931	4.5449	5.8408	5.5977	5.3181	5.7241
-5.0272	-2.2629	-3.2223	-3.2727	-2.5733	-2.8836	-3.538	-2.8782	-4.1295	-4.3749	-4.2556	-2.5242	-2.3623	-3.3368	-2.6052	-2.2818	-2.0283	-2.501	-3.3069	-3.3671	-3.5478	-3.5547	-2.5147	-3.4233	-3.9933	-3.2015	-3.4463	-3.1874	-2.7908	-4.2813	-3.125	-3.5221	-3.698	-3.469	-2.6633	-2.2836	-3.2402	-3.1955	-2.9357	-3.624	-3.6263	-2.2062	-2.3448	-3.6455	-3.6645	-2.7819	-3.2962	-2.595	-2.9876	-3.061
-4.9177	-5.8717	-5.5476	-5.4024	-5.3486	-6.3725	-6.2089	-6.3069	-5.6888	-5.7176	-4.4221	-5.6302	-5.3089	-5.6276	-6.5177	-6.1894	-6.5615	-5.5581	-3.9605	-5.7113	-5.7139	-5.2236	-5.1082	-6.1092	-5.4996	-5.3267	-5.0615	-5.108	-5.658	-5.6204	-6.2245	-5.5128	-5.919	-5.139	-5.8707	-6.9226	-5.7155	-6.6902	-5.441	-6.2405	-5.6171	-6.1001	-5.7647	-5.5318	-5.2721	-4.7699	-5.6238	-4.8652	-6.0384	-5.2062
-3.5168	-2.913	-2.9506	-2.8271	-3.4832	-3.4785	-2.6823	-2.766	-2.9603	-1.7288	-3.1669	-2.5968	-2.7413	-3.0819	-1.7254	-2.8562	-2.4706	-2.7695	-3.4953	-1.5388	-1.6686	-2.2739	-2.112	-3.5021	-2.6903	-2.4011	-2.2259	-2.5305	-1.817	-2.0539	-3.0545	-2.7312	-2.6736	-3.3911	-2.992	-1.9106	-3.322	-3.515	-1.7493	-2.8214	-1.1909	-2.1684	-3.1885	-3.5404	-1.7901	-2.6536	-3.7708	-0.97147	-2.9085	-2.127
-12.799	-13.516	-12.767	-14.484	-13.157	-12.883	-12.932	-14.162	-11.954	-13.052	-14.19	-12.502	-12.267	-13.393	-12.321	-11.769	-13.35	-12.741	-12.612	-14.141	-13.092	-13.653	-12.671	-13.95	-13.303	-13.178	-13.574	-13.101	-12.689	-13.347	-14.097	-13.641	-12.086	-13.811	-12.832	-12.454	-13.48	-12.696	-12.782	-12.779	-12.999	-12.709	-13.666	-13.031	-13.514	-12.946	-13.872	-12.355	-12.782	-12.891
5.7338	4.8663	6.7695	6.6793	5.3981	5.5596	5.5152	6.0053	5.5146	5.3833	4.9329	5.2855	5.4074	5.8845	6.7346	5.6813	5.0728	5.0235	4.9734	6.0366	5.555	4.191	5.6777	5.3244	4.7924	5.177	4.2038	6.3669	5.9845	7.1656	5.8562	5.4409	5.4798	6.0082	5.7808	5.8411	5.4858	5.7925	5.7609	7.0804	6.261	4.6246	5.9521	5.5328	5.7112	5.7973	5.5827	5.2414	5.7175	5.3932
-22.439	-21.971	-21.943	-21.855	-22.451	-22.223	-22.488	-23.181	-22.723	-20.727	-21.159	-23.028	-20.838	-22.367	-21.764	-21.917	-21.635	-22.564	-21.519	-21.619	-22.238	-23.51	-23.459	-22.261	-22.754	-21.681	-22.309	-22.128	-20.396	-22.136	-21.938	-21.897	-22.345	-22.999	-22.04	-20.664	-21.141	-21.92	-22.297	-23.339	-23.034	-22.608	-22.893	-22.001	-22.015	-22.399	-22.398	-21.994	-22.57	-21.445
-4.4519	-4.0804	-5.4561	-5.2128	-4.387	-3.804	-4.6773	-3.7996	-4.5663	-3.9355	-4.3745	-5.2227	-5.4549	-5.0061	-4.1654	-4.718	-4.6968	-4.7535	-4.3075	-3.5694	-4.9105	-4.861	-5.1635	-4.1694	-5.1466	-4.6519	-3.7221	-5.1999	-4.3504	-4.8715	-4.888	-5.3389	-4.5892	-4.0069	-5.0343	-5.7514	-4.5986	-3.7696	-5.569	-4.6308	-4.5588	-4.5619	-4.7491	-4.6159	-4.7377	-4.8905	-4.0695	-3.02	-4.2426	-5.704
-14.693	-14.721	-15.052	-14.504	-15.895	-14.177	-13.894	-14.229	-14.444	-14.405	-13.889	-13.357	-13.783	-14.012	-13.934	-15.1	-14.975	-14.05	-14.064	-13.995	-15.378	-14.326	-14.005	-15.386	-14.472	-13.072	-13.496	-14.485	-15.03	-15.24	-14.126	-15.04	-15.261	-14.875	-15.45	-15.711	-14.412	-13.833	-14.148	-14.302	-14.05	-14.726	-15.159	-14.699	-14.957	-13.887	-14.323	-14.62	-15.317	-14.266
-12.861	-13.494	-13.871	-13.432	-13.334	-14.054	-12.616	-12.586	-14.256	-12.898	-13.412	-12.958	-13.463	-11.928	-14.31	-12.074	-13.835	-12.967	-13.503	-14.643	-12.65	-13.201	-12.892	-13.184	-13.108	-13.515	-13.603	-14.256	-13.357	-12.801	-14.112	-13.037	-12.804	-14.611	-12.172	-13.43	-14.106	-13.1	-13.835	-13.462	-13.026	-13.276	-13.657	-12.329	-12.687	-13.409	-13.791	-13.083	-12.032	-13.248
-1.392	-1.875	-2.7256	-2.4718	-2.3362	-2.9386	-1.4857	-2.0234	-0.86409	-2.9826	-2.5145	-2.3836	-1.3394	-2.8629	-2.4806	-2.5726	-1.8058	-2.7156	-2.5298	-2.0634	-2.8872	-3.588	-2.9315	-2.256	-1.206	-2.5291	-2.0649	-1.9195	-1.9628	-1.5106	-1.5174	-1.3999	-2.2737	-0.87992	-2.4059	-2.3278	-2.2889	-2.7621	-2.4202	-2.1952	-2.3521	-1.6424	-3.0428	-3.383	-3.3361	-2.7194	-3.0552	-2.5579	-2.8178	-2.067
-12.569	-13.327	-12.93	-14.442	-13.972	-14.193	-14.233	-13.304	-13.635	-14.731	-13.869	-13.987	-14.053	-13.988	-13.318	-13.049	-14.716	-13.944	-13.059	-14.234	-12.879	-13.435	-14.01	-14.097	-13.53	-15.561	-13.576	-13.371	-14.293	-13.968	-14.095	-14.707	-13.481	-14.456	-14.002	-12.905	-13.79	-14.728	-14.179	-13.326	-13.24	-13.739	-14.721	-14.69	-14.552	-15.025	-14.377	-13.647	-12.722	-14.088
-12.008	-11.059	-11.644	-12.031	-11.054	-11.312	-12.224	-11.198	-12.88	-11.97	-11.377	-10.842	-10.164	-11.553	-11.55	-11.732	-10.538	-12.699	-12.104	-11.568	-11.147	-10.966	-11.683	-10.613	-11.152	-12.081	-12.808	-11.548	-12.263	-10.595	-11.392	-11.551	-11.671	-12.028	-10.364	-10.982	-11.593	-11.942	-11.639	-12.635	-11.216	-11.404	-11.511	-12.183	-11.461	-11.09	-11.189	-11.29	-11.551	-11.58
-10.193	-9.5067	-9.7161	-9.9435	-9.0928	-10.104	-11.017	-10.077	-9.9432	-10.186	-9.9948	-9.8031	-9.3711	-9.772	-10.72	-9.781	-10.656	-10.452	-10.101	-10.014	-10.007	-10.284	-9.0264	-12.032	-8.7351	-9.8722	-11.221	-10.857	-11.175	-9.2339	-9.6439	-10.868	-9.6197	-9.983	-10.401	-9.7836	-9.5457	-10.301	-10.139	-9.7279	-10.403	-11.051	-9.6892	-10.346	-11.514	-9.8276	-8.9421	-10.572	-11.006	-10.135
-5.7221	-4.0967	-6.7266	-4.7428	-5.7034	-5.4283	-4.1921	-4.3905	-5.0663	-5.2348	-5.3818	-3.7289	-5.5545	-4.7772	-4.2272	-4.9538	-5.1565	-5.0805	-4.0463	-5.2999	-5.1575	-4.9258	-4.29	-5.8286	-4.1429	-5.2136	-4.2101	-5.5816	-5.6468	-4.6422	-5.4099	-4.0058	-4.5899	-4.9349	-5.1755	-5.2436	-4.8697	-5.9211	-5.923	-5.2697	-5.2585	-5.9647	-5.807	-4.8957	-5.2157	-5.1996	-6.5754	-4.5224	-6.0565	-5.1096
6.6562	7.9187	6.1768	6.6889	7.8872	6.0623	6.1424	7.2828	6.9537	7.5206	6.7801	6.9324	5.3748	6.5758	7.4702	7.508	5.8673	6.3433	6.8511	7.5548	6.3845	6.4757	6.6433	5.9085	7.06	6.5139	6.2569	6.7456	6.5017	5.8632	7.7848	7.0461	7.1565	5.7973	7.4255	7.2461	5.9233	7.3902	7.4462	6.9881	6.2786	7.2275	7.2929	7.0949	7.0464	6.8749	6.6047	6.6827	6.9058	7.1124
-4.7008	-6.8026	-4.2633	-5.0623	-4.3602	-4.8045	-4.7712	-5.8791	-5.5616	-4.773	-4.6308	-4.5386	-5.7118	-4.9252	-5.3546	-5.8444	-5.0087	-4.5743	-4.5931	-4.0745	-5.025	-4.1309	-4.078	-5.4916	-4.0863	-4.7167	-5.0615	-5.8192	-5.2995	-6.5941	-4.6331	-3.9269	-4.4056	-5.3783	-4.7763	-5.245	-4.7005	-3.6989	-6.1671	-3.7124	-4.2153	-5.4951	-5.6389	-4.4482	-5.9562	-5.1571	-5.7743	-4.0347	-4.8261	-5.4248
-3.4537	-3.4848	-3.5879	-3.127	-3.2595	-2.9886	-3.3938	-3.551	-2.2069	-1.8687	-3.1291	-4.0858	-3.4982	-3.2468	-2.6275	-2.2229	-3.7883	-2.4641	-1.7414	-3.087	-2.6512	-3.4136	-3.1779	-3.8552	-2.1867	-3.3171	-3.307	-4.0882	-2.8561	-3.7462	-3.6341	-2.6987	-2.9358	-2.1277	-3.0477	-3.5106	-1.8494	-2.5714	-2.8476	-3.8417	-4.1443	-3.7102	-2.8482	-3.0838	-3.1765	-3.1173	-3.3395	-3.0722	-3.6643	-2.2042
-1.1582	-2.8076	-2.6478	-1.9158	-1.2401	-2.2862	-1.5891	-3.2862	-3.8443	-2.615	-1.5492	-2.2185	-1.7933	-1.9863	-2.6524	-2.9345	-3.2133	-2.5645	-2.2404	-1.588	-1.8003	-3.5724	-2.9984	-1.8022	-2.8633	-2.6777	-2.4062	-2.8504	-1.5444	-2.378	-2.5091	-1.4797	-3.9188	-1.3741	-1.478	-1.4768	-2.3635	-2.4267	-1.5997	-1.1692	-2.1111	-2.2839	-1.4998	-1.5596	-2.4903	-2.3319	-2.697	-1.6626	-2.1277	-1.2699
9.0074	10.335	9.9764	9.6499	10.391	10.321	9.3629	8.7671	9.8812	10.54	10.67	9.9756	10.2	10.458	9.7833	9.5032	8.8452	9.1498	10.299	9.8288	11.36	10.518	9.8897	9.3827	9.4137	10.465	7.6784	10.156	9.8195	11.139	8.7727	9.7967	9.7799	9.2107	9.1734	10.505	9.2769	9.2323	9.999	9.2639	9.8845	10.471	9.2501	9.8115	10.269	10.056	8.9106	9.1387	9.5004	10.218
-2.1526	-2.045	-1.6465	-2.3292	-1.0817	-2.3359	-2.0727	-1.6885	-1.4594	-0.5689	-1.3565	-0.83155	-2.5782	-0.89235	-2.4712	-1.4334	-1.6544	-1.2904	-2.723	-3.0447	-1.9777	-1.7941	-2.0408	-1.3016	-2.3676	-0.99719	-2.662	-2.1369	-2.1897	-0.79371	-1.6098	-1.2826	-2.3962	-1.6982	-1.7133	-2.3031	-2.1605	-0.85597	-0.92932	-0.96101	-0.034806	-1.8275	-1.6872	-1.1917	-3.0918	-2.8365	-1.2897	-2.8658	-2.5331	-1.2677
-11.322	-11.576	-10.397	-11.97	-11.79	-11.525	-11.248	-11.734	-11.748	-10.541	-11.519	-12.538	-12.758	-11.143	-11.999	-12.356	-11.399	-10.701	-11.502	-12.218	-11.084	-11.375	-12.394	-11.521	-11.875	-11.322	-11.32	-11.163	-11.084	-11.399	-12.178	-12.079	-11.705	-10.907	-12.345	-11.825	-11.787	-11.427	-13.706	-10.773	-12.425	-11.381	-11.967	-11.245	-11.934	-11.035	-12.634	-11.728	-12.292	-12.331
-22.607	-22.419	-22.335	-22.567	-22.622	-22.509	-22.384	-22.775	-22.137	-21.792	-22.35	-22.067	-21.217	-22.883	-23.468	-21.381	-21.809	-22.518	-22.371	-21.281	-21.823	-21.073	-22.582	-21.022	-23.187	-23.319	-21.934	-22.639	-22.567	-21.829	-21.827	-22.405	-20.73	-21.019	-21.706	-21.794	-21.845	-21.381	-22.186	-21.326	-23.626	-21.341	-23.129	-22.311	-22.202	-22.155	-21.917	-21.999	-21.545	-22.632
-21.942	-22.805	-22.863	-22.856	-22.972	-22.54	-22.715	-22.349	-22.521	-21.98	-21.804	-21.845	-22.022	-21.55	-21.992	-21.778	-23.199	-22.887	-22.55	-20.863	-22.356	-21.419	-22.182	-21.458	-22.736	-21.811	-21.847	-22.217	-21.439	-22.204	-21.797	-20.706	-21.236	-22.098	-21.993	-22.767	-22.576	-22.825	-22.132	-22.793	-22.693	-22.131	-22.7	-22.09	-21.125	-20.863	-22.104	-23.519	-22.293	-21.874
-7.4315	-6.75	-7.8247	-7.996	-6.9872	-8.1486	-6.4187	-7.3051	-6.4755	-6.1855	-6.439	-7.5283	-8.0432	-7.6348	-9.4054	-6.3378	-7.1315	-8.3673	-7.7903	-7.4996	-7.7857	-7.3739	-6.7762	-8.4641	-8.6995	-8.1456	-7.381	-6.9332	-7.7149	-8.4014	-7.5547	-8.2947	-7.4712	-8.0211	-7.1061	-7.4733	-7.2184	-8.7251	-8.449	-7.1997	-8.6734	-7.4036	-7.0183	-7.2445	-8.826	-6.5629	-6.6191	-7.6834	-7.6827	-7.9388
-2.7377	-2.8235	-2.7549	-2.374	-3.0801	-2.6444	-1.9027	-2.4171	-2.3868	-2.9745	-3.7566	-2.8213	-1.4641	-2.9527	-3.7057	-2.0853	-3.1999	-2.0518	-2.5092	-1.4764	-2.9236	-3.6277	-3.1033	-2.6377	-1.7854	-2.5185	-2.3425	-1.4481	-2.7504	-1.9323	-2.1756	-2.5944	-3.1562	-2.6898	-3.5314	-3.2219	-4.0095	-2.7977	-1.841	-3.0952	-3.3866	-2.1084	-2.0674	-2.1474	-1.7895	-0.74723	-3.5475	-2.2052	-2.7198	-2.2476
-9.815	-11.814	-11	-11.511	-11.696	-10.703	-10.674	-11.925	-10.374	-12.141	-12.113	-11.064	-10.593	-10.669	-12.104	-11.752	-11.579	-12.713	-11.523	-12.007	-11.828	-12.031	-11.269	-11.872	-12.152	-11.617	-10.937	-11.457	-11.683	-11.894	-11.296	-11.059	-12.117	-12.719	-12.501	-11.793	-12.006	-11.75	-11.246	-11.365	-11.915	-11.617	-11.235	-12.15	-11.493	-11.547	-10.779	-11.699	-10.786	-11.926
-11.008	-11.478	-11.945	-11.735	-11.687	-11.566	-12.086	-11.639	-10.782	-12.634	-11.686	-11.674	-11.772	-12.461	-11.5	-10.817	-12.621	-11.984	-10.948	-12.322	-11.347	-11.393	-11.043	-10.753	-11.52	-11.475	-10.639	-11.805	-10.264	-11.702	-11.706	-10.765	-10.223	-11.751	-11.095	-12.074	-10.557	-11.316	-11.519	-12.064	-10.531	-10.894	-10.639	-11.796	-11.739	-10.345	-12.245	-11.045	-11.644	-12.346
-0.46866	-2.7376	-0.19963	-1.0707	-2.0089	-3.2202	-0.99475	-2.8606	-2.45	-1.7733	-1.3052	-1.8548	-2.1719	-1.0451	-0.21892	-1.9042	-1.4688	-2.3543	-1.0567	-1.6874	-1.8496	-1.6895	-0.60653	-1.9432	-0.92623	-2.1711	-1.1197	-0.39032	-1.172	-2.6478	-0.59925	-1.1647	-1.1002	-1.36	-2.5625	-0.42122	0.054181	-1.5305	-1.5133	-1.9302	-2.1225	-1.0966	-0.78473	-1.7049	-0.78129	-0.09638	-1.9175	-0.97962	-1.1022	-1.9357
-1.9794	-1.7581	-2.2786	-2.7612	-2.4702	-1.7181	-2.2313	-2.3806	-2.1481	-1.8797	-2.7117	-1.766	-2.1248	-2.4032	-3.1079	-2.4334	-1.3962	-2.2611	-2.1937	-3.2266	-2.0524	-2.5826	-1.7762	-2.5014	-3.981	-1.9578	-1.9367	-2.0312	-2.5541	-2.4415	-2.1699	-2.9133	-2.0761	-1.9549	-1.4193	-4.0346	-2.0879	-2.6677	-1.8357	-2.6608	-3.1373	-1.7178	-2.0434	-2.4189	-3.7657	-3.2464	-1.9938	-2.4194	-2.6654	-2.2074
9.6905	10.994	11.031	9.0118	10.548	9.4069	9.5355	9.6499	10.417	9.7324	10.626	9.4785	9.408	9.9164	9.62	9.656	9.8332	9.9726	9.7586	10.648	8.9318	10.369	9.9087	10.14	9.2292	10.252	9.9688	9.1421	9.4785	8.2837	10.449	9.3798	8.3151	9.8742	10.016	9.9664	10.327	8.5733	11.254	9.5412	9.6206	9.7468	9.8918	10.066	10.919	10.229	9.5164	9.1101	9.4495	8.4428
5.0098	5.0516	4.5046	4.8906	5.1493	6.2141	5.0384	6.2154	4.7413	5.7546	5.2683	5.1114	5.0531	5.1722	4.9447	4.1324	5.1512	4.5586	4.7898	5.4999	4.6615	5.1611	5.5013	4.6961	5.2666	4.0983	4.2033	5.732	5.4778	6.0575	4.3067	5.2115	4.9161	5.0798	5.2237	4.0248	5.6202	5.3383	3.718	5.3512	4.6007	5.315	5.3448	4.9204	5.3108	5.1877	4.3862	4.84	6.0352	6.1101
-14.004	-12.494	-13.382	-13.67	-12.812	-12.644	-13.512	-13.489	-13.103	-13.652	-13.328	-12.719	-12.496	-12.586	-13.771	-13.493	-14.205	-13.036	-12.886	-13.351	-13.805	-12.594	-12.529	-12.371	-13.083	-14.669	-13.242	-12.78	-12.899	-13.344	-12.81	-12.064	-13.706	-14.152	-13.759	-13.122	-13.195	-13.847	-12.386	-12.465	-13.559	-14.102	-12.296	-12.375	-12.508	-12.533	-13.271	-13.625	-13.639	-12.628
-4.538	-3.0436	-5.7823	-4.6045	-3.953	-5.0802	-6.026	-6.3911	-5.9485	-6.0714	-5.6151	-5.5158	-6.0711	-6.7444	-4.4087	-5.5563	-4.5853	-4.6108	-5.9427	-5.5327	-4.7297	-4.6208	-5.3927	-5.7476	-4.6472	-6.3654	-4.6866	-6.3738	-5.6886	-5.5212	-5.1217	-5.821	-4.7154	-5.2183	-5.2502	-5.578	-4.8138	-6.5581	-5.0731	-5.2567	-5.6156	-5.7234	-5.6314	-5.4121	-5.5613	-5.5978	-4.3581	-5.7459	-5.3965	-5.6977
-11.694	-11.358	-11.053	-12.135	-11.686	-12.788	-11.839	-11.717	-9.791	-12.213	-10.585	-11.519	-10.572	-11.329	-12.136	-11.534	-11.037	-12.055	-11.433	-11.575	-11.827	-12.425	-11.289	-12.109	-10.471	-11.916	-12.16	-11.728	-11.329	-11.291	-10.091	-10.257	-12.012	-10.317	-10.945	-11.922	-10.957	-10.621	-11.739	-10.767	-11.592	-10.293	-11.973	-11.188	-11.2	-11.852	-12.243	-11.363	-10.981	-11.888
-8.8801	-8.8053	-9.2999	-10.807	-8.9121	-9.1775	-11.223	-7.6453	-10.667	-9.1231	-9.4031	-9.6124	-9.8826	-8.4622	-9.1274	-9.326	-9.1033	-9.8945	-10.285	-9.2417	-9.0016	-9.1501	-9.0728	-9.3304	-9.9503	-9.842	-9.4656	-10.139	-8.8377	-9.7384	-8.5213	-9.3245	-9.5837	-9.3756	-9.8798	-9.0216	-9.3038	-9.9283	-9.1581	-8.7876	-9.4908	-8.7703	-8.9613	-9.966	-8.6449	-8.9861	-10.464	-9.2174	-9.4129	-9.124
-22.324	-21.852	-21.355	-21.211	-23.348	-21.97	-22.083	-21.892	-22.85	-22.244	-22.561	-22.933	-21.274	-21.932	-23.425	-21.7	-23.224	-21.681	-21.982	-22.395	-22.067	-22.16	-22.91	-22.264	-22.794	-22.281	-22.515	-23.389	-20.941	-22.222	-20.687	-21.238	-22.587	-20.761	-21.19	-21.765	-21.983	-22.334	-21.811	-23.22	-22.414	-22.789	-21.968	-21.601	-22.272	-23.199	-22.603	-22.037	-21.606	-23.076
-13.017	-12.529	-12.561	-11.166	-13.043	-13.233	-12.76	-13.274	-11.471	-13.319	-12.126	-11.795	-11.798	-13.79	-11.455	-13.318	-14.154	-12.988	-13.222	-13.087	-12.502	-13.017	-12.748	-13.193	-13.291	-11.502	-13.227	-12.697	-13.801	-13.865	-11.609	-13.101	-12.231	-12.693	-12.549	-14.19	-12.916	-12.102	-12.821	-12.447	-13.326	-13.203	-12.455	-13.271	-13.205	-12.917	-14.152	-12.284	-13.202	-13.159
-3.0315	-1.9377	-2.9002	-3.0412	-3.0323	-2.6517	-2.912	-2.925	-2.7944	-3.0495	-1.8065	-2.7785	-2.2749	-2.5484	-3.7458	-2.3062	-2.7086	-3.0455	-1.9953	-2.4082	-3.9305	-2.9167	-2.8292	-2.8251	-3.106	-1.7948	-3.3	-2.1177	-2.7875	-1.9913	-2.9656	-3.4548	-3.0277	-3.1125	-2.5764	-3.4991	-3.067	-3.8324	-2.9743	-3.0297	-1.2945	-3.345	-1.8777	-3.0082	-2.6279	-3.3694	-1.6796	-2.3831	-2.0152	-3.7891
-0.68201	-0.51584	-0.52062	-0.92304	-0.73427	-1.0868	-1.7467	-0.50712	-0.77442	-1.7643	-1.0703	-0.50067	-0.5132	-1.0521	-1.3737	-0.40473	-0.13054	-0.89538	-0.22312	-1.1384	-0.29567	-1.019	-1.4091	-1.1942	-1.1496	-1.0411	-0.94173	-1.2876	-1.3893	-2.3229	-0.29152	-1.407	-0.24246	0.17452	-0.18328	-0.89702	-1.0728	-0.17107	-0.38477	-0.27105	0.03193	-0.91486	-0.18076	-1.8838	-1.7172	-0.90894	-0.74992	-0.32956	-0.48764	0.70576
2.3297	3.2886	2.4165	2.3084	3.0105	3.8724	3.2227	2.9108	1.4779	3.177	1.9586	3.7121	2.0753	1.9089	2.2332	1.7776	2.3822	2.575	2.1279	2.1672	1.921	1.5183	2.7584	2.5031	2.5852	3.0756	2.3326	3.475	3.3863	2.9373	3.5101	2.2675	2.7695	1.7118	3.0575	2.4866	2.8706	2.6578	2.09	3.1244	2.5353	2.7686	2.449	2.0561	2.5412	3.9862	2.8774	2.7465	1.7593	1.9186
-0.79579	-1.7024	-1.8317	-1.7177	-2.0535	-2.0124	-1.2015	-0.43533	-0.88259	-1.0163	-1.8296	-1.4488	-1.9155	-1.1588	-2.0508	-1.4423	-0.6579	-0.15707	-1.1899	-0.24609	-1.615	-1.9454	-1.2914	-1.307	-1.6901	-1.8096	-2.5864	-1.6143	-2.8129	-1.0736	-1.1741	-1.804	-1.2197	-2.3556	-2.2865	-2.7164	-1.078	-1.3371	-1.8113	-1.3616	-0.94152	-1.4929	-1.4915	-0.68945	-1.1556	-1.553	-1.5272	-1.13	-2.6668	-0.4113
-21.85	-21.949	-22.254	-21.857	-22.176	-22.764	-22.921	-22.117	-22.715	-22.177	-21.648	-21.311	-22.328	-22.495	-20.935	-22.321	-21.983	-22.139	-23.265	-21.966	-22.761	-21.955	-22.626	-22.196	-22.411	-21.709	-21.411	-21.686	-23.106	-22.627	-21.531	-22.706	-22.008	-22.734	-24.126	-21.44	-21.002	-22.881	-21.92	-22.814	-22.56	-22.91	-22.55	-22.126	-21.856	-22.212	-21.389	-22.238	-22.527	-22.021
-9.9215	-11.146	-11.259	-10.639	-11.247	-10.492	-10.859	-11.06	-10.865	-10.274	-11.799	-10.866	-9.9153	-11.838	-11.356	-10.42	-11.126	-10.131	-10.125	-10.274	-11.156	-11.082	-10.325	-11.155	-10.655	-11.529	-11.321	-9.4481	-10.858	-10.876	-11.424	-11.324	-10.628	-11.059	-11.52	-11.293	-9.7813	-11.537	-11.793	-10.23	-11.89	-11.279	-10.495	-10.653	-10.592	-9.1065	-11.184	-10.508	-11.082	-11.303
-21.97	-23.196	-22.058	-21.838	-21.971	-22.223	-21.741	-21.811	-23.1	-22.202	-22.277	-21.763	-22.687	-22.795	-22.224	-22.995	-22.382	-21.801	-22.345	-22.386	-22.795	-22.769	-22.783	-22.215	-21.444	-22.221	-21.765	-22.298	-20.582	-23.096	-21.907	-21.037	-21.668	-20.76	-22.657	-21.741	-21.278	-22.209	-22.611	-22.743	-22.454	-22.727	-22.7	-22.197	-22.172	-22.075	-21.998	-21.198	-22.005	-21.252
-4.8388	-5.8695	-5.1571	-5.7522	-5.3232	-5.2103	-4.061	-4.9071	-5.6361	-5.0034	-6.287	-5.8572	-5.4836	-4.9677	-4.1708	-5.1708	-4.7799	-4.1948	-5.2144	-5.05	-4.0376	-4.8649	-3.5416	-4.166	-5.0973	-5.0944	-5.6956	-5.8123	-4.5766	-5.4271	-5.0781	-5.404	-5.2278	-5.0034	-5.0337	-3.9786	-4.55	-5.2351	-5.1048	-6.2684	-5.6041	-5.5341	-4.9385	-3.8965	-5.0527	-5.9769	-5.0842	-5.8351	-5.3047	-4.7161
-3.1154	-2.475	-2.8904	-3.9932	-3.3179	-2.9335	-3.2768	-2.8797	-2.8718	-3.5178	-3.4247	-2.6385	-3.3181	-2.2634	-3.1676	-3.8011	-3.8822	-3.4354	-3.3009	-2.9907	-3.5431	-2.9422	-3.4155	-3.4225	-2.5185	-2.9885	-2.3534	-4.0518	-3.8225	-3.9778	-4.1643	-2.1816	-2.7072	-4.3417	-3.5596	-2.3921	-2.9959	-2.2843	-1.4006	-3.5643	-2.8498	-3.0729	-2.4626	-2.872	-4.308	-3.9622	-2.7103	-2.5181	-2.0658	-3.94
3.7479	5.2291	5.0029	4.4004	4.1688	4.982	4.2549	4.0232	4.3419	3.733	5.1944	4.0189	4.5908	5.3265	3.7529	3.8022	4.509	5.2917	4.1493	4.6914	3.537	4.2106	3.3976	3.5312	4.4258	4.8518	3.296	3.4694	4.4506	5.1194	4.8321	4.5538	4.8087	5.482	4.9955	4.4351	4.0496	4.3505	5.3752	4.8723	4.3515	4.2926	4.3821	4.9213	4.593	3.6408	3.7975	4.5005	4.7221	4.8442
-22.607	-23.06	-21.79	-22.218	-22.339	-22.784	-22.23	-23.116	-22.538	-22.723	-21.472	-22.828	-23.281	-21.016	-22.252	-22.529	-22.379	-22.571	-22.577	-22.488	-21.386	-22.491	-21.921	-22.877	-20.986	-21.532	-22.382	-21.749	-21.708	-21.52	-21.717	-22.046	-21.808	-22.966	-22.881	-21.431	-22.026	-22.052	-22.914	-20.579	-21.812	-23.501	-22.436	-21.147	-22.029	-21.733	-22.317	-22.284	-22.516	-23.01
10.418	9.6598	9.2919	8.8164	10.222	9.7183	9.1458	9.5884	9.5898	8.7312	11.043	9.7655	10.191	9.8758	9.2852	10.513	9.687	10.251	9.861	10.724	9.1189	8.2913	10.476	10.057	10.154	9.6684	9.8714	8.3435	11.405	8.9695	10.043	9.3836	8.1765	9.3719	10.523	9.2981	9.3869	10.166	9.3063	9.3621	10.408	9.3866	9.5527	9.25	9.6156	8.5457	9.92	9.3032	9.6839	10.187
-14.695	-13.531	-13.225	-13.551	-13.32	-13.418	-14.808	-13.554	-13.219	-14.031	-14.761	-14.374	-15.3	-14.255	-13.445	-14.606	-15.138	-13.941	-13.572	-13.852	-14.367	-12.575	-13.241	-14.536	-14.388	-14.587	-12.959	-13.327	-13.902	-13.013	-12.522	-14.493	-13.191	-12.929	-13.867	-13.094	-14.432	-13.732	-13.724	-14.031	-13.292	-13.332	-13.823	-13.546	-14.975	-13.916	-14.142	-12.71	-13.935	-13.64
-3.4015	-2.2636	-3.8172	-3.8675	-3.1962	-3.9515	-3.0663	-3.5203	-2.9733	-3.8535	-3.0423	-3.697	-3.0234	-3.9331	-3.4242	-4.2019	-3.9697	-2.8251	-3.3924	-2.9839	-2.7478	-3.5547	-2.8079	-3.9827	-3.1858	-2.4933	-3.0927	-3.776	-3.9825	-2.3668	-2.5691	-3.0985	-3.292	-2.5526	-2.7011	-2.9886	-2.1195	-1.6581	-2.6078	-2.8054	-3.3701	-2.9646	-3.1082	-4.0297	-2.6601	-3.2385	-3.1172	-4.27	-3.3231	-2.8534
-13.687	-13.734	-13.161	-12.871	-13.692	-12.34	-12.463	-14.265	-13.529	-12.78	-13.629	-11.314	-12.959	-11.996	-14.543	-13.946	-13.223	-12.711	-14.261	-13.363	-13.532	-13.936	-13.484	-13.37	-14.304	-13.895	-14.284	-12.726	-13.947	-13.673	-13.088	-13.984	-13.692	-12.714	-13.802	-12.654	-14.049	-13.77	-13.12	-13.699	-12.676	-13.123	-12.175	-12.747	-13.336	-12.917	-12.828	-11.999	-12.791	-12.659
-4.3424	-3.3453	-4.7502	-5.3281	-4.2844	-4.3549	-4.8764	-3.2388	-5.562	-4.6367	-3.6388	-3.198	-5.1714	-3.7967	-3.597	-3.4463	-4.9056	-3.8501	-4.4651	-3.6347	-4.1826	-4.4685	-5.2874	-4.4053	-3.4901	-3.4798	-4.8807	-3.8107	-4.6681	-3.7906	-3.641	-3.9587	-5.0516	-4.4185	-4.1767	-4.1862	-4.24	-4.0422	-3.5682	-3.9098	-3.3254	-4.8685	-4.0787	-4.1376	-4.846	-5.3631	-4.5495	-3.7914	-3.4594	-2.8604
-1.8496	-1.3948	-2.447	-1.3355	-1.785	-1.2533	0.35413	-0.29148	-2.1081	-1.0462	-1.1645	-2.2614	-1.2896	-0.83079	-2.509	-2.1346	-0.59331	-1.2819	-1.391	-1.8768	-1.3822	-1.1766	-1.7218	-0.55844	-0.36525	-1.2488	-2.9756	-1.5564	-0.90002	-1.5883	-0.77514	-2.0972	-0.97875	-1.5153	-1.8847	-1.3689	-0.82373	-1.2427	-0.63524	-1.1928	-0.58784	-0.5927	-2.0766	-2.6796	-1.5929	-2.0641	-1.3607	-0.93136	-1.3745	-1.8006
-1.207	-2.1508	-3.2798	-1.4414	-3.3675	-2.6241	-3.6439	-2.1788	-1.7117	-3.1389	-2.103	-2.3774	-1.973	-2.6866	-3.4663	-3.1932	-2.5407	-3.479	-2.1633	-2.6791	-2.7715	-3.0681	-2.6347	-2.962	-2.0171	-2.6537	-2.4858	-2.5491	-2.0554	-2.0108	-2.0301	-2.5408	-2.0233	-3.071	-2.526	-1.8731	-2.6502	-2.2401	-1.8002	-2.3757	-2.5605	-2.5955	-1.982	-2.725	-1.6715	-2.2238	-4.1015	-2.1247	-3.6068	-0.5778
6.9822	6.6542	5.4283	5.2452	7.0956	6.261	6.5653	7.0449	7.4343	5.9882	7.4454	7.6438	7.195	6.7676	7.5524	7.0653	6.0823	8.2883	6.2668	6.28	5.7653	5.5773	7.0322	6.9922	7.489	6.8504	7.3164	6.2426	7.3491	6.9697	7.4457	6.6015	6.4128	7.2717	5.8041	6.7319	6.4484	6.3621	6.8852	7.5648	6.5089	6.7121	5.7162	6.8754	6.4425	6.4898	6.7418	7.6665	6.2216	5.9387
-3.5219	-3.7492	-2.9446	-3.1273	-2.8993	-4.1278	-3.8129	-3.7142	-2.6073	-2.7819	-3.9312	-3.4463	-3.055	-2.9784	-3.5113	-3.4347	-3.7346	-3.6971	-2.3486	-2.876	-3.8391	-3.8234	-2.6968	-2.0868	-2.4994	-3.8859	-1.8223	-3.3562	-3.3733	-4.3426	-3.363	-3.1576	-2.6973	-3.3625	-3.6	-3.829	-2.3133	-2.5706	-3.3928	-3.304	-3.28	-3.6502	-3.1485	-3.4948	-3.7851	-3.2832	-3.9284	-3.0621	-2.2612	-3.5472
3.8458	3.6997	1.2736	1.8892	3.5546	3.2898	2.8465	2.6774	2.446	2.6045	3.3462	1.6345	3.6331	1.8715	1.9396	5.1207	2.9196	3.1267	4.0687	2.7626	3.8022	2.3981	3.2512	3.5933	2.0024	2.6194	2.2135	3.2335	1.9417	1.5379	1.2445	3.6403	2.3365	3.5001	3.5661	2.9403	4.1311	2.4421	2.3996	2.667	3.9104	3.6529	2.9162	3.4519	2.2293	2.7341	3.3055	3.1058	1.8332	2.5802
0.8462	1.1139	1.3313	1.1202	1.5624	1.8038	0.99641	1.0654	2.2744	1.9318	3.3354	0.40973	1.4058	0.75262	2.1762	2.0118	1.2028	2.668	1.8833	1.7747	1.6078	2.3971	1.0875	1.6602	0.43478	1.4738	1.0693	0.91685	1.5568	1.1516	1.8917	1.1144	1.7225	0.90673	1.1886	1.3735	1.0634	1.491	2.1495	1.4187	2.7494	0.74749	1.9229	1.0715	-0.1804	1.7104	0.63695	1.9888	0.86893	2.1285
0.79802	0.21223	-0.47929	-0.65097	-0.11796	-1.3373	0.29713	0.11219	-0.63852	1.6269	0.15629	-0.069323	-0.57023	-0.96895	-0.40016	0.45869	-0.68112	-0.62184	-0.1356	-0.41736	-0.10912	0.31374	-0.42084	-0.83867	-1.4104	-1.1343	-0.14229	0.50548	0.98719	-0.26431	0.40631	-0.24333	0.069948	0.32885	0.012402	-0.23552	0.55258	-0.072063	-0.57306	0.6026	-0.90453	0.11046	1.1186	0.41354	0.94423	0.34583	1.0543	-0.3856	-0.86932	-0.3359
-19.891	-20.944	-21.408	-20.679	-21.929	-20.769	-20.707	-20.984	-20.042	-20.841	-21.637	-20.996	-21.161	-21.113	-21.793	-20.569	-20.349	-19.673	-20.657	-21.457	-21.243	-20.15	-21.199	-20.076	-20.814	-21.543	-21.127	-20.955	-19.587	-21.782	-20.199	-20.495	-21.025	-21.587	-21.504	-20.957	-21.366	-19.099	-20.643	-21.75	-20.986	-20.847	-20.31	-20.885	-19.905	-20.859	-20.632	-21.212	-20.589	-21.394
2.3284	2.3792	2.4578	3.1877	3.2229	3.6114	2.5065	3.4325	2.9059	0.76431	2.9319	3.2254	2.8513	2.6854	2.8091	2.8165	2.8643	1.9975	1.7681	3.0283	1.3917	2.1537	2.128	2.7356	2.6383	2.7324	2.288	2.2096	3.0208	2.7934	2.3773	2.7351	3.6364	2.6714	1.9667	3.3933	1.9277	3.3807	2.8642	2.2538	2.3288	2.3771	3.0383	2.7901	1.1664	1.6737	2.1121	2.0024	2.9773	1.6972
-6.6833	-6.116	-5.4222	-6.5391	-5.5332	-7.4709	-6.9842	-6.7514	-5.7377	-5.7034	-6.6003	-6.4909	-7.3622	-6.3972	-6.0577	-6.785	-7.5266	-6.1254	-6.3238	-6.7846	-6.0487	-5.8734	-6.7053	-5.6956	-5.8226	-7.1791	-5.7097	-5.7741	-6.2026	-6.0355	-6.6875	-7.1561	-6.8362	-5.5225	-6.7311	-7.2907	-4.2583	-6.591	-6.8767	-6.3846	-6.6819	-7.4232	-7.0083	-5.3765	-7.2039	-6.5754	-6.4651	-7.1248	-5.6365	-6.6195
-10.408	-10.902	-11.714	-11.553	-11.691	-12.075	-11.198	-11.558	-10.684	-11.673	-10.375	-10.783	-10.52	-10.378	-10.524	-11.246	-9.8858	-12.211	-9.217	-9.7308	-10.37	-8.9384	-10.353	-10.709	-11.743	-10.511	-11.3	-9.8626	-11.028	-9.4808	-11.427	-11.192	-10.625	-11.318	-11.845	-10.769	-10.303	-10.749	-10.85	-11.294	-10.188	-12.231	-10.076	-10.402	-10.388	-10.565	-10.107	-10.213	-11.312	-10.457
-1.297	-1.0953	-1.4309	-1.091	-1.6995	-1.2327	-0.93312	-1.5398	-0.76774	-1.5102	-1.8134	-1.2778	-2.2022	-2.0636	-1.5911	-1.565	-1.7891	-1.6338	-1.5844	-1.5791	-0.94698	0.35909	-1.4193	-0.4149	-2.2672	-1.4996	-1.9775	-0.54417	-1.2482	-0.90342	-2.4054	-1.377	-2.3636	-1.1717	-2.2014	-2.3848	-1.1489	-0.9422	-0.78077	-0.295	-0.86227	-0.64419	-0.72938	-0.92006	-1.6812	-1.3654	-1.6237	-1.8871	-1.6289	-1.8554
-20.638	-20.928	-19.787	-20.076	-20.936	-21.705	-20.664	-20.361	-21.704	-20.403	-20.138	-20.881	-20.345	-19.19	-20.935	-20.863	-21.534	-21.137	-20.834	-20.339	-20.686	-19.341	-20.867	-20.983	-20.422	-20.637	-21.739	-20.18	-21.172	-21.158	-20.185	-21.427	-20.514	-20.425	-22.125	-21.186	-21.272	-20.991	-20.798	-20.881	-20.677	-21.002	-20.701	-20.401	-20.319	-21.694	-20.568	-20.722	-20.778	-22.579
-11.196	-11.152	-10.738	-12.055	-10.907	-11.044	-10.123	-10.741	-12.448	-11.488	-11.405	-12.683	-10.489	-11.093	-12.108	-11.987	-10.238	-11.026	-12.438	-11.099	-10.988	-11.754	-11.568	-11.57	-12.211	-12.097	-11.64	-11.561	-12.025	-11.226	-12.202	-12.23	-11.02	-11.512	-10.882	-12.109	-11.679	-11.067	-11.063	-11.515	-11.229	-11.287	-11.898	-11.596	-11.653	-11.399	-11.08	-11.776	-11.861	-12.175
-6.293	-4.5491	-5.7438	-6.1848	-5.8291	-5.314	-5.2049	-5.0272	-6.0285	-5.8277	-5.0501	-5.3363	-6.3141	-5.2144	-6.6719	-4.8467	-5.4949	-6.7054	-4.6952	-5.0696	-4.6463	-4.6997	-5.9766	-4.7662	-5.6216	-6.2877	-6.7174	-4.3175	-5.8455	-6.34	-5.6596	-5.4302	-5.51	-6.1408	-5.6816	-4.7142	-5.6387	-5.7097	-6.838	-6.0721	-6.0209	-5.8366	-5.3681	-6.2957	-5.1642	-4.8095	-5.1389	-5.9868	-5.313	-5.3181
-14.46	-14.665	-15.124	-12.899	-14.949	-14.199	-14.15	-13.975	-14.161	-15.895	-13.868	-15.017	-13.246	-14.17	-15.287	-14.861	-16.66	-14.586	-14.763	-14.031	-13.787	-14.753	-14.877	-14.893	-13.971	-14.08	-14.347	-14.152	-15.37	-14.77	-14.257	-15.216	-14.405	-14.98	-15.355	-14.304	-14.089	-14.545	-14.578	-15.171	-13.598	-14.818	-14.985	-14.589	-15.593	-13.609	-15.761	-14.811	-14.401	-13.433
9.2512	9.8814	8.6564	10.229	9.1743	9.6651	9.9348	11.09	10.784	10.147	9.5459	9.3371	8.1894	11.168	8.2108	10.578	9.9665	9.5894	9.3502	9.6953	9.1102	8.8461	11.003	9.5708	8.7391	10.738	9.7032	8.9144	9.9423	9.4968	9.6938	9.3381	9.7003	9.5872	10.4	9.4137	9.1008	10.406	9.6672	9.081	10.373	9.9786	9.5261	9.5795	9.2207	9.859	9.1936	10.112	10.386	10.435
7.5687	8.6356	7.9412	8.1656	8.1245	9.0073	8.6037	8.0454	8.7771	6.8977	7.3243	7.3286	7.2899	7.401	7.6239	7.918	8.7587	8.1094	8.1622	7.9808	8.2833	8.8726	6.9797	8.4404	7.498	7.1724	7.8491	9.2686	7.4484	7.5868	7.0593	8.0407	8.0471	8.2737	8.6829	7.8829	7.3524	9.2801	8.2959	8.2172	6.7098	6.2796	7.8681	8.6044	8.0478	6.9586	7.0123	7.5491	7.4366	8.9801
-20.703	-22.023	-21.719	-22.768	-21.983	-23.526	-22.16	-21.409	-22.32	-21.858	-22.409	-22.664	-21.723	-22.53	-22.721	-22.329	-22.081	-22.462	-21.509	-21.902	-22.57	-22.898	-23.014	-21.401	-22.768	-22.071	-22.603	-21.907	-21.896	-23.002	-22.166	-21.538	-21.204	-21.69	-22.139	-21.493	-22.382	-21.335	-20.961	-22.214	-21.802	-22.656	-21.31	-21.569	-21.899	-22.256	-21.602	-22.735	-20.413	-22.915
5.931	4.8683	5.2314	5.7547	5.0566	5.6346	5.0971	6.7759	6.0986	5.2695	5.6287	5.6613	4.7163	5.9837	6.0788	5.6504	4.8839	7.0853	6.328	5.593	4.4668	6.6012	5.5621	5.6254	5.2136	5.4599	5.5898	4.9258	5.0043	6.2896	7.3982	5.2858	5.6325	3.9032	5.3778	5.9991	5.7394	5.3248	4.6255	5.165	6.1423	4.8819	5.9955	5.0948	4.3308	4.6835	5.7976	5.3983	5.8138	5.4898
-12.733	-14.124	-13.592	-13.546	-13.256	-13.117	-13.205	-13.577	-12.89	-12.246	-13.456	-12.757	-12.843	-13.237	-13.274	-13.158	-13.631	-12.799	-12.934	-12.341	-13.825	-13.425	-12.839	-13.905	-12.692	-12.828	-12.622	-12.653	-13.067	-12.732	-13.255	-13.752	-13.525	-12.454	-13.051	-13.039	-14.511	-12.677	-12.707	-13.987	-13.823	-13.163	-13.547	-14.105	-13.443	-13.182	-14.002	-13.365	-13.374	-13.688
-3.5036	-1.2014	-2.7777	-3.0921	-2.2972	-2.989	-3.3273	-2.6193	-2.3887	-3.593	-1.6605	-3.6182	-3.2757	-2.9039	-2.5327	-2.798	-3.154	-2.6235	-3.4694	-3.3141	-3.1793	-1.6724	-2.757	-2.4465	-2.6228	-2.4961	-2.2899	-1.9526	-1.7119	-1.8607	-2.1065	-2.4457	-2.6359	-2.5997	-2.5082	-2.5729	-2.3367	-3.3434	-2.0852	-3.0483	-2.7272	-2.6149	-2.7642	-1.1948	-3.6043	-2.2492	-2.1361	-2.4838	-2.6277	-2.3662
-1.9954	-1.5117	-0.54674	-0.86083	-2.3057	-1.3983	-1.0216	-1.1275	-2.0536	-1.3999	-1.4815	-1.5216	-1.9622	-1.4748	-2.1802	-1.6197	-1.1571	-1.9173	-2.5438	-0.50097	-1.8882	-1.2736	-1.0422	-1.4666	-1.2974	-0.80582	-3.0048	-0.97753	-1.0892	-2.3581	-1.8571	-1.5078	-0.83729	-1.6155	-2.1225	-0.68187	-1.3716	-2.0213	-1.4812	-2.0128	-2.2656	-3.1666	-1.3527	-1.0971	-1.8366	-2.1264	-1.5112	-1.895	-0.74738	-0.52339
-12.838	-12.65	-13.195	-13.378	-13.294	-12.879	-14.819	-12.998	-13.261	-13.317	-13.025	-12.753	-12.846	-13.679	-12.933	-13.483	-13.234	-12.911	-12.266	-13.419	-13.839	-13.507	-13.338	-13.576	-13.779	-13.576	-13.056	-13.237	-13.468	-13.554	-12.075	-12.4	-13.85	-12.804	-11.935	-13.709	-13.855	-11.878	-13.649	-13.747	-11.901	-14.383	-13.182	-13.085	-13.024	-12.727	-13.314	-13.158	-12.879	-12.647
-12.548	-11.392	-11.735	-12.016	-11.698	-11.274	-12.174	-11.121	-11.441	-10.673	-10.984	-11.617	-10.77	-11.47	-10.716	-11.727	-11.887	-10.869	-11.98	-11.737	-12.038	-12.573	-11.266	-11.392	-11.01	-12.27	-12.657	-12.346	-12.273	-11.246	-11.307	-11.521	-11.331	-11.124	-10.627	-11.214	-12.088	-11.212	-12.252	-11.939	-11.627	-11.105	-11.901	-10.666	-11.465	-10.995	-11.232	-12.379	-12.025	-11.297
2.5151	3.4083	2.9764	2.279	2.6423	2.206	2.6741	3.0344	2.3418	2.7443	3.6704	2.6756	2.333	2.8483	-0.073571	2.391	2.7068	1.5516	3.0365	2.7464	3.7098	2.3246	2.3696	1.4238	3.6897	2.1642	2.6627	2.909	2.6453	2.1786	2.7524	1.9537	3.2816	3.0412	2.1712	2.3854	1.8945	2.119	2.102	3.3355	4.0982	2.8992	3.016	2.9053	2.7563	2.2487	2.4194	3.1474	3.174	1.5236
1.7668	0.81945	2.718	1.1395	1.621	3.0533	1.8815	1.8529	1.9913	1.3016	1.5278	2.1257	1.3006	1.7191	2.1341	1.7763	1.5074	2.3458	1.2758	2.1212	1.4831	2.6462	1.967	0.98117	1.5619	2.0673	1.0125	1.7583	2.0365	1.5644	3.0827	1.1733	2.0855	1.495	-0.29778	2.516	1.5616	1.1318	1.1537	2.0357	1.7497	1.5842	1.0351	1.4197	1.1254	0.85236	2.2103	1.0879	2.1426	2.0517
-8.406	-8.891	-8.3555	-9.5631	-9.0636	-8.6613	-8.6243	-8.9053	-8.298	-10.19	-9.5259	-8.8575	-8.2994	-8.8376	-8.8786	-10.099	-9.3167	-8.8432	-9.6575	-9.4447	-8.1492	-8.8497	-10.686	-9.228	-9.9116	-7.3429	-8.3751	-9.0765	-8.5748	-8.5823	-8.9886	-9.7018	-8.7174	-8.7022	-9.7689	-9.664	-9.3775	-9.5721	-9.1645	-9.9899	-9.4346	-8.5699	-9.3414	-8.7316	-8.2741	-8.9951	-8.6642	-8.8336	-8.5787	-9.8976
-12.113	-11.806	-11.889	-12.052	-11.181	-11.45	-11.523	-12.271	-12.001	-12.443	-12.007	-10.813	-11.627	-11.7	-11.381	-11.782	-11.562	-11.767	-11.585	-10.492	-11.492	-11.418	-12.085	-11.338	-11.628	-12.419	-10.93	-10.879	-11.64	-11.516	-11.332	-11.089	-11.637	-10.697	-11.241	-11.198	-12.321	-11.856	-10.168	-12.054	-11.561	-10.919	-11.321	-11.396	-10.79	-11.588	-11.361	-11.153	-11.868	-10.929
-3.43	-3.2032	-2.3768	-4.1222	-3.4821	-2.6998	-3.6756	-4.5523	-4.2991	-2.2773	-3.7851	-3.5534	-3.5497	-4.4643	-3.4134	-3.366	-3.7954	-2.6941	-3.8039	-3.7969	-2.7743	-3.4653	-3.3957	-3.7004	-3.8683	-2.144	-2.5579	-3.587	-3.5305	-3.5739	-4.4415	-4.3046	-4.0455	-3.6098	-2.7451	-3.913	-3.33	-2.3675	-3.4914	-2.8001	-3.6295	-3.9521	-3.57	-2.4077	-3.1378	-2.6729	-3.7011	-2.3326	-3.2248	-3.7128
1.3617	2.1096	1.2926	0.90509	1.3667	1.0863	2.6263	1.2626	1.6796	1.5734	2.7207	1.7943	1.7688	1.5695	2.0744	1.5445	1.0065	1.1524	1.4321	1.4404	1.4249	1.8452	2.6295	1.4157	1.4725	2.0534	1.5438	0.82239	1.1774	1.6636	0.52367	2.7136	2.3051	1.1803	1.4216	1.0428	2.9245	2.601	1.4232	2.7885	1.5768	2.0454	1.7825	1.092	1.187	1.1372	2.2153	2.0001	1.3445	1.175
-11.625	-11.877	-10.679	-11.36	-11.926	-11.753	-12.149	-11.137	-10.926	-10.987	-11.21	-10.935	-11.4	-12.447	-11.967	-12.099	-12.586	-11.211	-11.686	-12.06	-11.799	-11.523	-11.357	-11.906	-11.894	-10.396	-12.275	-11.42	-11.986	-12.201	-10.332	-11.406	-10.985	-11.905	-10.667	-11.121	-11.96	-11.681	-11.766	-11.942	-12.212	-12.186	-11.905	-11.332	-11.537	-12.093	-11.377	-11.714	-11.352	-11.751
-3.4406	-2.1384	-2.8893	-3.4784	-2.888	-2.771	-3.7569	-1.6702	-3.2099	-2.228	-4.0402	-2.7172	-2.8589	-2.5092	-2.496	-3.2017	-3.8502	-3.2225	-3.3317	-3.652	-3.2278	-3.7904	-1.7609	-4.8471	-3.2008	-2.4695	-3.752	-3.5302	-2.4762	-3.8599	-3.0477	-2.8272	-3.2963	-3.3424	-3.1354	-2.7874	-4.0891	-3.7891	-3.7726	-2.9888	-3.7557	-4.1944	-3.6134	-3.6085	-3.3306	-2.3549	-3.3114	-3.6168	-4.5178	-3.0076
-14.973	-13.525	-14.091	-14.942	-13.65	-14.937	-15.474	-14.656	-14.995	-13.602	-13.821	-14.163	-13.617	-14.551	-15.423	-14.999	-14.493	-14.577	-14.501	-14.867	-14.908	-15.348	-14.424	-13.24	-15.108	-14.461	-14.149	-15.328	-14.861	-14.368	-13.892	-14.53	-15.923	-14.239	-14.26	-14.347	-14.553	-14.354	-15.6	-14.644	-15.041	-14.899	-13.942	-14.56	-14.686	-13.83	-14.272	-13.707	-14.592	-15.109
3.9974	2.529	3.102	3.1413	3.673	3.3999	3.6164	2.9117	3.8613	2.9382	3.2061	3.5778	2.4623	4.0117	2.2012	2.7962	4.2963	4.5121	2.8526	3.6219	3.1341	3.4032	3.4249	2.7445	4.1888	4.1951	2.9516	2.5498	2.2102	2.8221	3.7312	2.7135	3.0369	2.8717	3.3127	3.4382	2.0237	2.4235	2.925	3.5434	3.5322	4.3384	1.7393	3.364	3.2566	2.6767	3.0067	2.8764	3.3503	3.3913
-2.4866	-2.562	-1.5333	-3.5381	-3.3749	-3.1285	-3.5309	-2.9028	-3.0182	-3.1474	-2.218	-2.9042	-2.4501	-3.3973	-2.9945	-1.9477	-2.9131	-4.1181	-2.1896	-3.1045	-2.6407	-2.0106	-3.9048	-2.3704	-2.9723	-3.0944	-2.5446	-1.3536	-2.2007	-2.3824	-2.9373	-2.2442	-1.7834	-2.3093	-2.4498	-4.225	-2.273	-2.6125	-1.8946	-2.145	-3.6833	-2.4495	-2.2463	-2.5824	-2.605	-2.1782	-3.36	-2.4686	-1.9856	-2.3598
-11.781	-12.597	-11.998	-10.923	-10.732	-11.844	-11.541	-10.42	-11.288	-11.975	-12.206	-11.379	-10.273	-11.112	-10.569	-11.14	-11.061	-11.125	-11.829	-11.619	-11.394	-11.571	-11.145	-11.361	-12.036	-10.144	-12.505	-11.907	-10.941	-10.533	-11.944	-11.426	-10.38	-10.747	-9.882	-12.851	-10.844	-11.855	-11.865	-11.71	-11.473	-10.718	-10.192	-10.859	-10.901	-11.146	-10.511	-11.554	-11.45	-11.37
-11.981	-11.887	-10.962	-12.094	-11.648	-11.281	-11.812	-11.482	-12.25	-11.891	-11.702	-11.674	-12.088	-12.348	-11.66	-12.207	-13.176	-12.55	-11.809	-12.164	-11.211	-11.228	-11.459	-10.389	-11.784	-11.763	-11.732	-12.475	-12.382	-11.871	-11.977	-10.753	-10.41	-11.025	-11.211	-10.416	-11.658	-12.231	-11.959	-12.195	-11.712	-10.861	-11.121	-11.202	-11.74	-12.869	-11.222	-12.198	-10.829	-12.172
3.0831	3.2227	2.8453	4.7352	3.5301	2.692	2.7861	2.9158	2.9001	2.9406	3.2016	2.2328	3.4378	2.2536	2.2099	3.0092	2.8971	1.731	3.6596	3.0756	2.3954	2.5111	2.5091	3.4707	3.2486	2.829	3.3043	2.62	2.9696	2.3922	3.8894	2.411	2.3622	2.4039	2.2101	4.3481	3.0383	3.0526	3.2497	4.8801	3.2038	2.0219	1.8143	4.0999	4.0172	2.503	3.0609	2.334	3.1164	2.9142
1.6468	1.2757	2.4939	1.511	2.0435	1.3228	1.3162	1.2665	1.9044	1.7752	1.0772	2.4154	2.0955	0.91054	2.9332	1.6949	0.87077	1.2024	1.3436	1.2407	1.9115	1.5532	1.6127	1.2424	0.99218	0.43208	1.4413	2.0966	2.3191	1.71	1.0277	1.9225	1.8612	1.5968	2.3386	1.0991	1.3731	0.77597	1.0196	2.1753	0.89031	1.8088	1.4473	1.7314	1.3186	2.2837	1.6332	1.75	1.8262	1.1712
-6.2937	-5.5767	-7.0661	-5.8069	-5.5355	-5.3326	-4.9104	-6.9013	-6.9286	-6.828	-6.4693	-5.2057	-7.1099	-5.763	-6.8203	-7.4786	-6.9756	-7.4535	-5.9647	-6.6874	-6.5294	-6.2193	-6.941	-6.516	-7.3846	-7.1759	-6.2765	-6.1503	-5.3976	-5.8259	-6.7778	-6.705	-6.7964	-6.5454	-6.6167	-6.8597	-7.0874	-5.9454	-4.7548	-5.9705	-7.4324	-6.1075	-6.6345	-5.5191	-4.5299	-7.152	-5.5759	-6.3282	-6.1176	-5.9345
-0.13667	0.51668	-0.58372	-0.2558	0.051909	0.098359	-0.55181	-0.091384	-0.63611	-0.19332	-0.98945	0.12671	0.44201	-0.12984	-0.041698	-0.17057	-0.13154	0.68111	-1.6472	-0.31566	-0.42322	0.039924	0.25794	-0.48792	0.14693	0.47655	0.51524	-1.1107	-0.31464	-0.75209	0.41292	-0.24055	0.14116	-1.5217	-0.44658	-0.17438	-0.15358	0.94542	-0.51838	0.67773	-0.012265	0.00021198	-1.2706	0.29782	-0.27185	0.80995	-0.38177	-2.0211	0.24133	-0.38505
-10.306	-10.846	-11.266	-9.8401	-11.061	-11.339	-11.22	-11.269	-11.51	-12.004	-9.5728	-12.195	-10.74	-10.594	-9.8077	-11.288	-12.215	-11.371	-9.9553	-10.427	-12.212	-10.753	-11.434	-11.104	-10.3	-10.897	-11.889	-11.004	-11.79	-10.753	-10.306	-10.655	-10.948	-10.473	-11.233	-10.805	-11.242	-11.598	-10.23	-9.9801	-10.376	-11.438	-11.775	-10.816	-10.231	-10.902	-10.147	-11.207	-10.196	-11.175
-2.3231	-1.4344	-1.0879	-1.5239	-0.61814	-1.4891	-1.7023	-1.5176	-1.6189	-2.3155	-2.2875	-1.9548	-1.3302	-1.4506	-0.97918	-2.1776	-1.6896	-1.8104	-3.1536	-2.2018	-1.2872	-2.352	-0.73638	-1.4115	-2.1013	-1.1826	-2.1969	-1.5559	-0.76462	-1.9223	-2.7042	-1.0357	-2.1045	-0.93999	-2.1816	-0.84589	-2.1243	-1.8118	-3.1612	-1.425	-1.4108	-2.4964	-1.3143	-2.3203	-1.991	-2.9983	-1.3982	-1.4046	-2.0819	-2.3979
3.0616	3.0488	2.4974	1.7034	2.464	3.6441	2.7205	2.2437	2.2747	2.3494	2.8857	3.187	2.1659	2.0192	3.234	1.6025	2.8189	2.1192	2.4421	2.9138	2.3553	2.8108	2.9736	3.0253	1.7513	1.9457	3.1231	1.389	3.2903	2.2801	3.2958	3.6964	1.8666	2.6248	2.2446	2.5765	1.3578	2.7217	3.2854	2.3767	2.8704	2.2719	2.913	2.5225	3.0439	1.6794	3.4867	2.5239	3.3131	2.6755
-8.5776	-9.9206	-9.5625	-9.2738	-7.5676	-7.8279	-10.714	-9.7336	-7.7076	-8.8675	-8.0786	-9.3586	-8.3971	-9.9604	-7.7932	-9.3668	-8.8949	-9.3535	-9.3622	-9.2206	-8.362	-8.9739	-9.2184	-9.0367	-9.2294	-9.1305	-8.8602	-9.138	-8.5921	-9.4282	-8.5898	-7.6781	-9.553	-8.9067	-9.4639	-8.8489	-9.5328	-9.3508	-8.2187	-9.2143	-8.6191	-8.3937	-7.6265	-9.6584	-9.103	-9.6821	-9.1377	-8.543	-9.3707	-9.2918
-11.527	-12.312	-11.561	-11.549	-12.113	-11.788	-11.728	-11.614	-11.428	-11.508	-12.013	-11.252	-11.359	-12.459	-11.636	-11.649	-10.904	-11.25	-11.145	-10.634	-11.233	-11.825	-11.095	-12.818	-10.484	-10.266	-12.384	-10.918	-11.797	-11.392	-11.321	-11.864	-11.169	-11.103	-11.914	-10.732	-11.77	-11.584	-11.896	-11.742	-12.637	-12.16	-12.325	-11.772	-12.026	-11.708	-11.062	-11.539	-12.432	-11.207
-12.86	-13.265	-12.697	-11.719	-13.485	-13.003	-14.525	-13.207	-13.384	-13.596	-13.752	-13.092	-13.054	-12.26	-12.47	-13.12	-13.531	-13.827	-14.003	-12.411	-12.69	-12.899	-14.392	-12.65	-13.454	-14.124	-13.325	-13.94	-13.128	-13.815	-13.906	-14.569	-13.134	-12.843	-14.167	-14.623	-14.165	-12.768	-13.883	-11.403	-13.449	-13.759	-14.259	-13.568	-12.972	-13.428	-13.497	-13.722	-12.357	-13.918
1.6443	1.8003	0.47223	2.4524	1.208	1.7625	1.2105	2.1961	1.043	1.6529	0.26272	2.1145	2.9428	2.2623	1.3556	2.3202	1.9222	2.0147	2.4012	2.2892	1.4544	2.079	1.491	1.4719	1.9101	0.18211	2.4585	1.0031	1.9742	2.396	2.8319	1.9499	2.4472	1.2776	1.4144	1.2585	1.4738	0.6729	3.001	2.7253	0.79359	2.5612	2.3051	1.8428	1.4259	2.3146	2.1649	2.3546	1.4335	1.5986
-0.99816	-1.6975	-2.1812	-0.86504	-1.6705	-1.1869	-1.6903	-1.7453	-1.7398	-2.3483	-2.3143	-2.5565	-1.8268	-1.5838	-2.8492	-1.535	-1.951	-1.0222	-2.2183	-1.691	-1.9138	-2.1068	-2.0684	-1.2207	-1.5398	-1.3407	-1.5146	-1.4948	-1.2215	-2.3328	-1.7502	-1.8609	-1.2507	-2.5122	-1.6689	-1.855	-3.3142	-2.0486	-2.1594	-2.2375	-2.2246	-1.4822	-0.98813	-2.2048	-1.7679	-2.9912	-2.5087	-1.5995	-1.3783	-1.4348
-5.3065	-6.0612	-5.6396	-5.7256	-5.8246	-4.5043	-5.2603	-5.4498	-6.3309	-5.7767	-5.018	-4.5221	-6.4026	-6.7563	-5.0362	-5.1116	-5.1097	-6.0509	-5.8741	-6.6008	-6.1126	-4.8093	-4.799	-5.9347	-5.912	-7.039	-5.6005	-4.9374	-7.1787	-5.0622	-5.9264	-4.6142	-6.1575	-5.0495	-5.0259	-5.6039	-5.5723	-4.8974	-5.3952	-4.8417	-7.3037	-6.09	-4.9801	-4.7155	-5.3069	-5.1757	-6.6429	-7.0213	-4.8773	-5.1627
-1.7057	-2.2454	-1.5097	-1.9043	-2.4318	-2.5074	-1.232	-2.0827	-1.7935	-2.2336	-1.7271	-2.5806	-2.6691	-3.222	-1.3185	-2.9083	-0.8526	-1.112	-1.3168	-2.6867	-0.86342	-1.7866	-2.2574	-2.0164	-3.6701	-2.0897	-1.2189	-0.34022	-1.6109	-0.15519	-1.3727	-1.3412	-0.63018	0.019563	-2.0933	-2.0295	-0.47396	-1.8374	-2.7508	-1.1956	-1.598	-1.418	-2.0652	-1.4957	-2.0714	-1.9378	-1.2183	-2.7775	-2.9139	-2.2247
-2.5645	-1.1399	-1.781	-0.72207	-0.20487	-0.76722	-1.5024	-1.4428	-3.0117	-1.5784	-1.8349	-1.5322	-1.1402	-1.0032	-0.51177	-1.8706	-0.71979	-1.0104	-1.0948	-1.7407	-1.2836	-1.6541	-1.1385	-0.61021	-1.8237	-0.84064	-1.0701	-1.5771	-0.61665	-1.8191	-0.53732	-1.2021	-2.5705	-0.46311	-0.76896	-0.7145	-1.0931	-0.96947	-1.6415	-1.3347	-2.1412	-2.3385	-0.98516	-0.47786	-1.3671	-0.19356	0.162	-0.41748	-2.4158	-1.6617
-0.69281	-1.9684	-2.0947	-1.2074	-0.85295	-2.2228	-0.92294	-1.9776	-2.2342	-0.95903	-2.2049	-1.852	-0.39621	-0.98751	-1.8153	-1.7591	-2.734	-1.8754	-1.0903	-1.0632	-1.3037	-2.3492	-0.77301	-1.4194	-0.90933	-2.5909	-0.66431	-3.097	-1.2226	-1.5197	-1.6891	-2.2883	-1.7605	-1.5429	-1.048	-0.6315	-0.50632	-0.77654	-1.7224	-1.6613	-1.4051	-1.5112	-0.93552	-0.23485	-0.98822	-1.8069	-1.3845	-1.3445	-0.2816	-2.194
-1.1265	0.80862	0.0047696	0.34327	-0.50996	-0.14765	0.83966	-0.38664	0.97799	-0.54493	-0.41897	-1.3789	-1.0753	0.53071	0.30554	0.27651	-1.1439	0.213	-0.70572	0.24386	-0.66823	0.62986	-0.32515	-0.38788	-1.3276	0.89945	0.19014	-0.60128	0.2149	0.39825	0.97037	-0.42202	0.16226	-0.49813	-0.067305	-0.19531	-0.76339	0.19628	-1.1227	0.0022446	0.23119	-0.35633	-0.123	-0.37003	0.55184	1.1151	0.61192	0.1458	-0.45912	-0.30083
-15.113	-14.636	-15.036	-13.974	-15.037	-14.176	-13.618	-13.993	-15.119	-13.415	-15.319	-14.724	-14.814	-15.766	-14.978	-14.646	-14.934	-14.321	-13.494	-14.97	-15.035	-14.575	-14.943	-15.721	-14.248	-13.58	-14.949	-14.267	-15.049	-14.154	-13.39	-14.917	-13.794	-13.956	-14.343	-14.549	-14.951	-13.467	-15.318	-15.489	-14.669	-14.139	-14.339	-14.435	-14.992	-14.782	-15.248	-14.569	-15.43	-14.285
7.6985	8.8912	8.2618	8.2982	8.4136	8.38	8.4816	9.8153	9.0894	8.7929	9.0144	8.9054	9.2357	9.0468	8.6109	7.5759	7.5539	8.6919	8.3207	9.3471	9.2313	8.7666	7.4509	7.7245	9.4719	9.2429	9.0103	9.1085	7.8577	9.2503	8.7932	9.8756	8.2296	8.8319	7.847	8.8815	7.8368	8.0916	8.5038	8.3909	8.6098	8.6796	9.6184	9.1611	8.2871	8.1191	9.4449	8.0893	8.3929	8.2429
-0.95897	-1.748	-2.7259	-1.187	-3.8718	-2.456	-3.2198	-2.2653	-2.3425	-2.23	-3.3244	-3.2991	-2.8443	-3.1217	-2.3765	-3.0606	-2.5418	-1.8113	-3.0808	-3.0849	-1.9888	-1.8227	-2.1907	-1.8579	-1.7969	-3.7755	-2.6225	-2.4737	-4.1223	-1.5967	-3.1619	-2.3703	-3.6065	-2.5964	-2.4535	-3.5927	-2.7887	-2.7842	-1.6286	-3.8626	-2.6627	-1.9516	-2.8256	-1.5982	-2.1628	-2.5131	-1.983	-2.3291	-2.2259	-1.2871
-11.232	-11.538	-9.9069	-10.436	-10.092	-10.302	-9.9271	-11.468	-11.005	-10.934	-10.573	-9.789	-10.862	-11.083	-11.138	-9.6101	-11.12	-9.5506	-10.949	-10.854	-10.155	-10.805	-9.9574	-10.264	-10.531	-11.241	-11.531	-10.445	-11.944	-10.687	-10.59	-10.738	-10.161	-11.063	-10.097	-12.1	-11.86	-11.084	-11.023	-10.35	-9.9915	-11.414	-11.418	-10.919	-11.426	-11.375	-11.261	-10.62	-11.521	-10.527
-1.2866	-1.437	-1.194	-0.45557	-0.74697	-1.8529	-2.1693	-1.2368	-0.99224	-2.4786	-1.6317	-1.6528	-2.0642	-2.0185	-0.95951	-1.5404	-1.5253	-2.3336	-1.6252	-0.45185	-0.17591	-1.7278	-1.6053	-0.99432	-1.7614	-1.7674	-1.386	-0.89596	-1.7113	-0.48414	-1.7984	0.39779	-1.4955	-0.74873	-0.83087	-1.792	-1.4023	-1.8478	-1.979	-1.3912	-2.059	-1.4898	-1.8407	-1.4119	-2.7088	-1.1138	-2.4162	-1.788	-1.0271	-2.4907
-1.3677	-1.1473	-0.3511	-1.8046	-1.2783	-0.34107	-0.86564	-1.9185	-1.681	-1.873	-1.9419	-2.6886	-0.21324	-1.3283	-1.7212	-1.6329	-1.432	-2.8005	-1.2277	-0.83506	-2.4654	-2.5112	0.17065	-0.51107	-2.464	-1.515	-0.57908	-0.61951	-1.46	-0.74659	-1.206	-1.8913	-1.108	-1.5071	-1.965	-0.9384	-2.224	-2.1549	-2.0608	-1.9948	0.28503	-2.087	-1.4988	-1.6898	-0.86144	-2.338	-1.1122	-1.6965	-2.4053	-1.5506
-1.2501	-1.5722	-1.2658	-1.9934	-1.1281	-1.3403	-1.7521	-1.2434	-0.61592	-1.0748	-1.9354	-1.3115	-0.31331	-2.2644	-0.35288	-1.0864	-0.078728	-1.125	-0.52194	-2.1147	-1.4329	-1.4511	-2.9539	-0.9481	-1.7596	-1.5414	-2.292	-2.4112	-1.1692	-3.2288	-1.9956	-2.0003	-1.9882	-0.61666	-0.80741	-0.50519	-1.2864	-1.9093	-1.9574	-1.3696	-0.52877	-0.24988	-1.9082	-1.4614	-1.3096	-2.0269	-1.5042	-2.071	-0.3261	-0.82919
3.9659	6.106	5.8076	5.6212	4.9985	4.7504	4.4144	4.9002	5.103	5.3007	5.6792	4.6985	4.7827	3.512	4.1135	4.7894	5.2404	5.2133	5.0357	5.1093	4.815	5.6127	4.4458	5.0645	4.8981	5.5473	4.8884	4.7297	3.9323	4.2969	5.1147	4.8025	5.6492	5.0467	4.0546	4.0143	5.2579	4.1774	5.3227	4.8764	5.4725	5.0709	4.8862	5.0898	5.2517	4.4379	5.0591	4.5289	5.3227	5.3077
1.4684	0.74373	1.3232	1.0365	1.8294	0.80157	1.6808	0.95155	2.227	2.4271	1.5942	1.024	2.3551	1.8587	0.89258	2.2632	1.7048	2.1278	2.2321	2.5198	1.6062	1.7412	1.4692	0.37562	1.5936	1.9101	2.4987	2.0163	1.5248	1.1361	1.478	1.0084	0.96153	2.5474	2.0076	1.7712	1.2886	1.7106	1.847	1.991	2.1574	1.9563	2.7315	2.0661	0.8241	1.3126	1.7282	0.50322	2.1938	1.9882
-5.2542	-4.3422	-4.9029	-4.5567	-4.6222	-4.889	-3.7154	-5.477	-5.1336	-6.0794	-5.8117	-5.2463	-5.04	-4.1029	-5.3036	-4.269	-5.2271	-4.412	-5.0593	-5.0466	-5.5414	-5.0907	-4.8893	-3.882	-5.6994	-5.4387	-4.8409	-5.0416	-4.6223	-4.0935	-4.8378	-3.5268	-4.9213	-4.4562	-4.6449	-4.8458	-5.6101	-5.1259	-4.3089	-5.9093	-5.0552	-5.3198	-3.671	-4.6277	-5.4547	-4.2594	-4.3971	-5.0662	-6.01	-5.0921
2.7735	3.3284	2.8992	2.178	2.5346	3.0061	2.9147	2.4837	2.3055	2.2966	2.3206	2.2062	4.2621	3.1717	3.0227	3.1166	2.1045	2.9512	3.9707	2.7967	3.0604	3.9553	2.6571	2.7994	2.7954	3.9343	3.8147	3.1235	3.0888	3.9005	2.826	2.4244	2.3862	2.3963	3.1928	2.8508	3.2541	2.3569	3.1176	3.1516	3.2213	2.6846	3.3635	3.3504	2.7104	2.4537	2.1712	2.0126	3.0586	3.2911
-3.1787	-2.8526	-3.3665	-3.2523	-2.1835	-3.3353	-3.2829	-3.7784	-3.7733	-2.929	-3.3039	-3.4496	-3.6136	-3.6827	-3.5902	-1.8154	-2.9353	-3.4329	-2.1369	-3.1431	-3.1106	-2.9609	-3.2865	-2.94	-3.5551	-4.1824	-2.8641	-2.6	-3.073	-3.674	-3.0432	-2.583	-3.0154	-4.1766	-2.7579	-3.5768	-3.4315	-3.7821	-2.9697	-2.6782	-1.981	-3.6958	-3.902	-3.3889	-4.037	-3.3864	-2.7897	-3.4801	-2.838	-2.1808
-8.6253	-10.134	-9.7998	-9.1175	-9.7197	-9.4245	-9.2112	-8.7749	-8.0967	-9.6075	-8.2799	-9.21	-8.1565	-9.7437	-9.734	-9.2114	-8.733	-9.3206	-9.5314	-8.5666	-8.8293	-9.3207	-9.4846	-8.3356	-8.8888	-8.9647	-9.0826	-8.7181	-7.1326	-8.5484	-8.2243	-8.8221	-8.8445	-8.8773	-9.5391	-9.0948	-9.9352	-8.2149	-9.6529	-9.6124	-8.6549	-8.7812	-8.6413	-9.0716	-8.9315	-8.8915	-10.044	-8.4499	-9.3403	-8.2197
-0.42399	0.94312	-0.13739	-1.4173	-0.22681	0.28482	0.071025	-0.36	0.99837	0.1994	-0.94559	-0.18916	-0.33931	0.64819	0.81058	-0.32728	0.39243	-0.017896	-0.39417	0.40786	-0.1633	-1.2249	0.43499	1.2667	1.7294	-0.22536	0.45487	-0.70842	-1.0464	-0.8108	-0.65279	-0.19189	1.0593	-0.12725	0.65078	-0.11439	0.46328	-0.62171	-1.4277	-0.61493	0.47674	0.077895	-0.2286	-0.01965	-0.43772	-0.18499	-1.165	0.35702	0.21604	-0.97567
-11.802	-11.272	-11.282	-10.664	-11.023	-10.483	-11.251	-11.665	-11.317	-11.912	-12.303	-12.354	-11.585	-11.154	-11.504	-12.532	-12.025	-11.571	-12.155	-11.415	-11.467	-11.86	-11.636	-11.458	-12.246	-11.426	-11.544	-11.03	-11.517	-11.544	-12.168	-11.295	-11.237	-11.523	-12.331	-11.838	-11.913	-12.105	-11.362	-12.796	-11.992	-11.429	-11.799	-10.955	-11.761	-12.668	-11.629	-12.314	-11.219	-11.926
-2.5545	-3.0523	-1.145	-2.1526	-2.0982	-2.4083	-2.5246	-2.4505	-3.0577	-2.1966	-2.6006	-2.8883	-2.9974	-2.7337	-2.9697	-2.4535	-2.0418	-2.5698	-1.2201	-2.231	-2.7431	-2.8009	-2.5371	-2.4094	-2.9822	-1.5352	-3.5273	-2.5015	-4.0179	-2.6339	-2.5386	-1.3671	-2.4519	-2.4891	-2.8002	-2.8948	-2.1275	-2.35	-3.351	-2.6887	-2.5304	-1.7924	-2.9644	-2.0771	-3.5603	-1.7391	-1.929	-2.0654	-1.7586	-1.8515
-3.9111	-4.4186	-5.3882	-3.5339	-4.0529	-4.8376	-5.0878	-4.1795	-5.5872	-5.0784	-5.3569	-4.218	-5.3997	-3.4798	-4.4309	-4.1455	-4.2631	-5.3647	-4.0618	-4.8813	-4.7403	-4.8881	-4.4739	-4.6355	-5.3464	-3.7698	-4.0834	-6.0312	-4.4176	-3.0073	-4.3424	-4.56	-5.5143	-4.3502	-4.3949	-4.6153	-6.4831	-4.1132	-4.9532	-5.0909	-5.0253	-4.0975	-4.8957	-4.4198	-5.1294	-4.8687	-3.9106	-4.3799	-4.2798	-4.2266
-9.2615	-9.9499	-8.7022	-8.0093	-9.2405	-9.2367	-9.4808	-9.5697	-9.3953	-8.4631	-8.748	-8.1821	-9.8069	-9.1939	-8.643	-9.6185	-8.3766	-8.8099	-8.0331	-9.5209	-9.2376	-9.7808	-9.3405	-9.3041	-9.8855	-8.1495	-9.8169	-8.3955	-9.1279	-9.2588	-9.0017	-9.2807	-8.4377	-9.7539	-8.7924	-9.0943	-7.9406	-9.5809	-9.6619	-7.9701	-8.7462	-9.1356	-8.9752	-9.4134	-9.8882	-7.856	-9.3235	-8.8352	-9.0528	-7.9847
3.7103	4.3125	5.2618	3.7396	4.3623	4.6422	4.4755	5.3584	4.7386	4.4114	5.2334	3.2197	3.3779	4.9181	5.3157	3.8639	4.7362	4.3218	4.6859	5.1282	3.2703	4.5096	3.9617	2.8327	4.759	5.9307	3.8927	4.8171	4.8758	3.6153	3.4275	4.8275	2.9742	4.0511	4.5033	4.9444	3.6345	3.7569	4.9319	3.8158	5.5232	4.9719	4.5734	3.3828	3.2517	3.6888	3.7636	3.1864	4.3809	4.5871
-12.976	-13.31	-12.995	-13.725	-13.483	-13.137	-14.266	-12.715	-12.713	-14.14	-12.913	-13.232	-12.734	-12.295	-13.814	-14.587	-14.82	-13.728	-12.933	-13.838	-13.153	-13.023	-13.178	-13.619	-12.897	-14.091	-13.411	-13.397	-13.348	-13.379	-12.624	-13.692	-13.138	-13.459	-13.748	-12.856	-12.038	-13.541	-13.371	-12.478	-12.853	-13.896	-13.513	-12.989	-12.76	-12.967	-13.442	-13.149	-14.448	-13.235
0.087553	-0.2036	-0.48804	0.089132	0.19583	-0.70916	-1.4503	0.32599	-0.84737	0.35284	0.97972	0.78175	0.44031	0.47923	-0.25701	-1.0829	0.11599	0.41125	-0.14676	-1.0349	-1.3553	-0.69678	-0.3852	-0.097827	-0.17409	-0.14106	-0.30312	0.2573	0.56486	0.10764	-1.2014	0.11019	-0.0092124	-1.3471	0.16449	-0.40869	-0.49407	-0.89174	-0.60841	-1.8957	-0.70858	-1.3621	0.40442	-0.76521	0.52182	-0.30529	0.12279	-0.80554	-1.0107	0.68278
7.0384	7.6522	7.1931	7.2316	6.2676	7.0827	6.9103	7.4902	6.7644	7.1205	5.748	6.5154	6.9784	6.5183	7.2781	6.981	7.1538	7.8107	7.3335	6.8155	6.085	7.3026	7.2819	6.8994	7.4951	6.7164	6.9649	8.1561	7.1013	7.8863	7.0925	6.6841	7.5453	7.0088	7.2269	7.5159	6.1733	5.7772	7.2318	7.099	6.5176	6.8044	6.1859	7.0852	6.193	6.3078	7.4494	6.75	6.2967	5.7857
6.3733	6.6203	6.2228	6.596	7.3478	5.9563	6.6537	6.8641	6.5673	7.7569	6.2148	5.6353	5.9459	6.7402	7.4401	5.9288	6.7779	6.097	5.4765	8.1439	5.2912	8.523	5.3472	7.0108	6.8856	7.4003	6.988	7.7848	6.271	8.0972	6.3993	5.7221	8.4241	6.4289	6.7753	5.7091	7.6318	7.8315	6.5397	5.4387	7.8933	6.8881	6.6418	5.7047	7.6247	6.1921	7.8341	5.9594	5.9402	7.4095
-10.761	-9.9643	-10.395	-10.472	-9.9281	-8.9864	-10.316	-9.8677	-9.8954	-10.149	-10.36	-10.271	-10.423	-9.754	-9.7727	-10.571	-11.258	-9.9764	-10.194	-10.532	-10.644	-11.75	-9.7846	-10.289	-10.408	-10.538	-9.2401	-8.3945	-10.497	-10.447	-10.156	-9.9975	-10.144	-10.299	-8.9389	-11.367	-11.24	-9.9975	-10.462	-9.4194	-10.241	-10.166	-11.53	-11.076	-10.222	-10.826	-10.535	-9.1286	-9.6355	-10.357
-3.1695	-3.3999	-2.1878	-4.1457	-3.4556	-3.3587	-1.6677	-2.7353	-2.6927	-2.9649	-2.6837	-2.9022	-3.1418	-3.5169	-3.2486	-4.0077	-3.1125	-3.5635	-3.0805	-2.3997	-2.0951	-3.1415	-2.1147	-2.8358	-2.5662	-3.8452	-4.0947	-3.7865	-3.2707	-2.2774	-3.5743	-2.9554	-3.2514	-2.8566	-3.8859	-3.8012	-2.7678	-3.8746	-2.464	-3.559	-1.8829	-3.4743	-3.7831	-2.935	-1.8642	-2.912	-2.8364	-2.7718	-2.5325	-2.6546
-13.773	-14.189	-13.484	-15.477	-14.46	-13.086	-14.44	-14.454	-13.936	-14.412	-14.171	-13.959	-14.311	-14.621	-13.971	-15.005	-13.614	-13.823	-13.158	-14.776	-14.776	-14.562	-13.036	-14.103	-14.389	-14.175	-14.608	-14.513	-13.843	-14.122	-14.765	-14.394	-14.853	-14.866	-13.673	-14.841	-13.478	-14.106	-14.306	-14.34	-14.323	-14.588	-13.294	-13.864	-14.562	-13.924	-13.151	-13.097	-14.52	-13.694
-12.849	-13.467	-12.928	-13.336	-14.007	-13.516	-12.372	-12.859	-12.541	-13.587	-13.774	-12.994	-12.753	-13.987	-14.046	-12.33	-11.728	-12.903	-13.235	-12.546	-13.75	-13.533	-12.598	-11.644	-12.575	-13.46	-12.639	-12.308	-15.361	-13.73	-13.652	-13.24	-12.801	-13.861	-12.795	-12.678	-12.898	-13.017	-12.821	-13.173	-13.282	-12.307	-13.25	-13.29	-13.281	-13.144	-11.809	-13.051	-13.957	-14.656
-4.1213	-5.0037	-4.6615	-5.6404	-4.9954	-4.183	-4.0975	-5.1675	-5.254	-5.1587	-5.246	-4.3957	-4.3979	-4.4618	-3.6653	-6.132	-4.657	-4.9045	-4.6934	-5.0867	-5.8004	-5.2465	-5.3934	-4.868	-5.8258	-4.0358	-5.6125	-5.5487	-5.41	-3.7898	-6.137	-5.4544	-4.03	-4.6369	-5.1422	-4.8309	-4.2378	-3.9555	-6.4679	-5.4213	-5.6878	-5.7715	-4.0447	-4.3265	-6.1507	-5.6932	-4.5054	-5.0019	-4.4563	-4.7611
-6.6288	-5.5208	-5.2225	-5.871	-5.3283	-5.5738	-5.1502	-5.7258	-6.3557	-6.1889	-4.3095	-5.908	-5.0681	-4.895	-5.1832	-6.1584	-5.5938	-5.2208	-5.1895	-5.1249	-6.1642	-6.5194	-5.9395	-5.9398	-5.2399	-6.4565	-4.8375	-6.1795	-6.1859	-6.0494	-5.4687	-6.1545	-6.3523	-5.9932	-5.2228	-6.8143	-5.1793	-5.5663	-7.1312	-6.5397	-4.8941	-5.9021	-5.7536	-5.0324	-4.8643	-4.9832	-6.4479	-4.3912	-6.5161	-4.9234
-13.483	-12.017	-12.831	-13.769	-12.995	-14.214	-13.45	-13.438	-13.329	-12.632	-13.421	-13.301	-12.639	-13.493	-13.964	-13.143	-12.562	-14.366	-13.351	-12.781	-13.862	-12.132	-13.107	-12.668	-13.477	-13.681	-12.772	-12.919	-13.989	-12.873	-12.209	-12.554	-14.573	-13.645	-13.216	-13.25	-12.757	-12.383	-12.907	-13.879	-13.092	-13.635	-11.757	-13.264	-14.686	-11.547	-11.691	-13.299	-13.678	-12.997
1.3142	1.1043	0.010177	0.33007	-0.5364	0.74785	-1.4099	-0.31722	-0.46385	-0.072489	0.40498	-0.27446	-0.59204	0.15696	-0.51859	-0.80261	0.37966	-0.15389	-0.40889	0.52297	-0.19858	-0.36614	0.61423	0.672	0.25948	0.49993	-0.91374	0.65234	-0.62043	-1.0212	0.067755	-0.60478	-0.80714	0.67719	-1.2372	-0.32859	0.0072939	-0.25666	1.3917	0.18425	-0.91473	-0.72756	-0.16997	-0.13452	0.13743	-0.69113	0.35151	-0.15831	-0.054137	1.2619
-3.1728	-3.1452	-3.1719	-3.5737	-3.021	-2.9639	-3.8363	-2.8982	-3.1313	-3.2892	-3.8496	-3.2167	-3.194	-4.2788	-3.5204	-4.1206	-2.802	-2.1687	-3.6516	-3.4417	-1.1717	-2.999	-1.9455	-3.8874	-2.8003	-3.7321	-1.7802	-2.2425	-3.5632	-2.3101	-3.7221	-2.6205	-2.8927	-2.5269	-2.911	-3.5904	-2.367	-3.3581	-3.3355	-3.454	-3.4581	-3.0279	-2.875	-3.3672	-2.425	-3.0811	-3.7085	-3.1942	-3.0363	-2.3185
1.5992	0.77824	0.62328	1.663	1.2575	1.4245	1.6425	-0.49923	1.7985	1.4913	1.6757	2.6987	1.6863	1.3675	1.0816	1.6293	1.5016	2.1015	1.938	1.3036	0.72603	2.0824	1.1132	2.4051	1.8864	0.99552	1.4717	1.7264	2.7021	1.6022	0.82652	2.4918	0.68012	0.90812	2.1352	2.1524	1.6384	1.2965	1.3437	1.2638	1.2259	2.4102	1.9877	1.4926	2.3175	1.6642	-0.10535	1.8818	1.4173	0.35866
0.30295	0.34007	-0.48642	-0.29348	-0.81579	-1.4325	-1.2673	0.26982	-0.90175	0.016725	0.2718	-0.041114	-0.60277	1.3003	-0.55078	-0.53866	-1.6022	-0.57865	0.6592	0.98409	0.43425	-0.71363	0.34417	1.239	-0.42879	0.047267	-0.45114	-0.92848	-0.077678	-0.61379	-0.48157	0.49979	0.071519	-0.77035	-1.6926	-0.73552	-0.70216	1.1703	-0.76582	-0.68156	-0.81344	-0.37554	-0.84067	-0.87698	-0.99526	-0.70568	-0.4132	0.12213	0.14361	0.14731
-0.11346	0.45215	0.050488	-0.17459	0.36705	0.48563	-0.46871	-0.28862	1.5425	0.16065	-0.13084	0.74777	-0.28176	0.49107	-0.12503	0.31127	-0.76648	-0.37759	0.68123	0.42314	0.28251	0.26032	-0.42357	0.70253	-0.30608	0.41247	0.3438	1.34	0.32952	0.4697	0.40547	0.49386	-0.45236	0.33391	-0.42011	-0.31244	0.56284	0.12367	-0.33354	-1.7868	0.0055233	-0.28325	-0.1302	0.37388	0.29555	-0.39294	0.43639	0.29988	-0.58976	0.069537
-3.8985	-2.5487	-2.9643	-3.2947	-2.294	-3.0297	-3.8935	-2.8768	-2.807	-3.7096	-2.4473	-4.3073	-3.5548	-2.6709	-3.7287	-3.4536	-2.5065	-3.9867	-3.5481	-4.0644	-3.0569	-4.7908	-3.1216	-3.9139	-3.8193	-3.7163	-3.1199	-2.8444	-3.5898	-2.6468	-3.5346	-3.5942	-2.8911	-3.5312	-3.3325	-3.1958	-4.3328	-2.6964	-2.8241	-2.7636	-2.9948	-3.7972	-3.0142	-1.8656	-4.3145	-2.7551	-3.5433	-3.2964	-2.6491	-3.7128
1.1726	1.1534	0.9495	1.1369	2.4945	2.1998	2.7285	1.7418	3.0911	1.1184	2.2714	2.2386	2.4389	2.4302	0.37626	2.1651	0.87458	1.3961	2.1607	1.6718	2.8124	2.0006	1.3226	1.9959	1.7637	1.8323	1.8199	1.4618	1.9817	1.2456	2.4487	2.855	1.726	1.0473	1.4853	1.0267	0.79571	1.1219	1.3356	1.8666	1.6639	1.467	1.9541	1.9708	2.2004	1.1433	1.0908	1.4928	1.4057	1.6685
-10.41	-10.59	-10.513	-11.105	-11.147	-11.032	-10.785	-11.209	-11.131	-10.051	-11.604	-10.488	-10.433	-10.653	-10.136	-10.559	-10.259	-10.438	-10.941	-10.187	-10.62	-9.8718	-10.235	-11.212	-11.72	-11.597	-10.848	-10.63	-10.404	-9.1294	-10.863	-10.569	-11.974	-10.192	-10.534	-10.388	-10.707	-10.257	-10.318	-11.445	-10.34	-11.063	-11.034	-11.698	-9.9893	-10.523	-10.747	-9.991	-9.1913	-10.249
-2.5939	-1.1748	-2.3526	-1.5115	-0.82275	-1.2664	-1.464	-1.3899	-1.0974	-2.3665	-2.3704	-2.1677	-1.0872	-1.8939	-2.322	-1.3545	-0.97149	-1.2616	-2.9354	-2.0572	-1.1851	-1.1793	-1.6044	-2.3057	-2.3068	-1.6644	-1.3418	-2.4337	-1.2619	-1.2919	-1.5508	-2.5224	-1.4054	-1.5158	-1.6766	-2.1283	-0.35142	-1.5666	-1.3472	-2.4006	-1.4271	-1.2114	-1.5447	-1.1635	-2.4967	-1.0776	-1.6473	-2.8166	-2.8127	-1.1475
-2.3047	-1.0445	-1.9215	-2.5639	-1.657	-0.75282	-0.63808	-1.1388	-1.4711	-2.0639	-1.716	-1.337	-2.1887	-2.0666	-1.9113	-1.6846	-0.78623	-1.3482	-1.4976	-1.1527	-2.0364	-2.7115	-1.6415	-1.2892	-0.98547	-1.3031	-1.8147	-0.9498	-1.4679	-1.2109	-1.0753	-1.6987	-1.5226	-0.54435	-1.6373	-1.1982	-0.45282	-1.0659	-0.61513	-1.6874	-1.3015	-2.1616	-0.051789	-1.4141	-1.4846	-1.098	-1.5933	-1.585	-0.8057	-1.6836
-1.4068	-0.92792	-1.6071	-0.51885	-0.87833	-0.26296	0.027127	-1.2215	-0.58402	0.022947	-0.70749	-1.405	-1.1476	-0.35404	-1.5301	-1.4596	-0.63659	0.28376	-2.4725	-2.0682	-1.0976	-1.8614	-2.101	-0.97348	-1.9092	-2.1325	-0.8231	-1.2461	-1.2506	-0.38659	-1.8337	-0.18978	-1.9499	-1.7285	-2.0758	-0.73023	-2.3249	-2.1973	-1.8511	-1.6653	-2.5044	-0.425	-0.022324	-1.3517	-1.6544	-1.1493	-0.71592	-1.4089	0.044833	-1.3048
-1.935	-3.4371	-2.4066	-3.1819	-3.8815	-3.9706	-2.0197	-2.5229	-3.2266	-3.7758	-4.1694	-3.445	-2.754	-2.6905	-3.0487	-3.0053	-3.5406	-3.5698	-2.8159	-2.5833	-2.1566	-3.5954	-3.4154	-3.6224	-3.0185	-2.1626	-3.875	-2.4749	-4.0387	-2.1613	-2.916	-2.9585	-2.4673	-2.6513	-2.3294	-4.0269	-3.1672	-3.3948	-3.8235	-3.6769	-2.679	-2.798	-2.5289	-3.4086	-3.1376	-3.6532	-3.0107	-3.8149	-2.3108	-2.0469
-21.897	-22.877	-22.822	-21.99	-22.964	-21.859	-21.396	-22.874	-20.974	-22.726	-22.545	-21.306	-21.702	-23.695	-22.047	-22.337	-21.807	-22.931	-22.017	-21.824	-21.783	-22.07	-22.317	-21.842	-21.355	-23.065	-22.443	-22.752	-21.176	-21.783	-22.366	-22.242	-21.7	-22.093	-20.836	-22.887	-21.574	-22.572	-23.052	-22.891	-22.375	-21.874	-20.748	-20.985	-22.883	-21.223	-23.2	-22.223	-22.374	-22.803
8.9103	7.7794	9.7105	9.0001	7.4645	8.5541	9.4615	8.1402	9.3132	8.2769	9.7375	8.74	8.0791	8.7318	8.9671	8.7788	8.3834	8.7396	7.5911	8.1194	8.6374	8.7176	9.0769	8.4848	7.7678	8.2953	8.6692	9.1524	8.813	9.1753	8.7243	7.5327	9.4766	8.7798	9.6334	8.9488	8.5556	9.3188	7.6161	8.0909	9.0295	9.61	7.1316	9.1395	8.9335	8.5741	8.3946	9.3125	9.3673	9.7864
8.927	9.3187	9.5278	9.4245	9.5018	8.9505	9.2751	8.997	9.5049	9.571	9.185	10.24	8.9646	9.4197	8.9186	10.644	9.5727	9.6974	10.499	8.8796	10.325	10.351	9.2676	10.22	10.243	10.526	10.214	10.508	7.8982	10.163	9.231	9.7557	10.093	9.9492	9.9699	9.5284	9.9509	10.075	10.806	8.5116	9.9855	10.452	10.234	9.0651	9.0843	9.6178	9.3137	9.5277	10.614	10.09
-12.858	-12.842	-11.423	-12.464	-13.046	-13.211	-12.216	-13.906	-13.065	-12.546	-12.975	-12.709	-13.874	-12.523	-12.743	-12.832	-13.345	-12.759	-12.988	-12.482	-12.452	-13.049	-12.774	-11.899	-12.506	-11.701	-12.787	-13.656	-13.473	-12.297	-12.421	-14.079	-12.604	-13.512	-12.187	-12.123	-14.03	-12.883	-12.415	-13.21	-13.148	-13.419	-13.813	-13.064	-12.349	-13.865	-13.353	-13.242	-11.67	-13.259
-0.6634	-0.10974	-2.1043	-1.1298	-2.9218	-1.0744	-1.9097	-1.7358	-2.0622	-1.8476	-1.496	-2.0989	-0.94716	-1.24	-2.1915	-0.78825	-1.0616	-0.76186	-1.9215	-0.36098	-1.446	0.41238	-1.6622	-0.70162	-2.207	-1.5428	-0.67332	-1.6029	-0.21134	-0.034309	-1.8456	-1.9855	0.22101	-1.1692	-1.1754	-0.88485	-2.0502	-2.3747	-2.1586	-1.272	-1.5765	-1.0882	-0.55209	-0.87826	-0.84049	-0.98282	-1.9375	-1.8811	-1.1882	-2.7602
-10.996	-12.067	-11.977	-11.153	-11.519	-12.361	-10.913	-10.882	-11.335	-11.229	-11.258	-11.373	-11.005	-10.752	-12.486	-12.015	-11.54	-11.951	-11.903	-10.819	-12.507	-12.356	-9.9754	-10.736	-12.948	-10.752	-10.767	-11.527	-11.313	-12.213	-11.38	-12.825	-12.925	-11.07	-12.654	-10.693	-11.438	-11.314	-11.542	-10.81	-11.284	-12.503	-11.57	-11.095	-11.712	-11.059	-11.025	-11.191	-11.34	-11.426
-0.38831	-0.32234	0.068547	-0.68564	-0.44011	0.36638	-0.032901	-0.2344	-0.52604	0.65535	-0.67233	-0.62038	-0.87446	0.4858	0.17193	-0.23241	0.56796	0.16298	-0.3783	0.24743	-0.40484	-0.35761	0.57659	-0.17002	1.0118	0.42364	0.47038	0.23136	-0.38305	-0.8554	-0.15359	-0.68188	0.36649	-0.41219	-1.3916	-0.48081	-1.1681	0.81469	-1.238	-0.49671	-1.318	0.93717	0.94145	0.47334	-0.35817	0.39213	-0.36995	0.16889	-1.1088	-0.16465
-11.588	-11.497	-10.652	-11.866	-11.579	-10.804	-11.678	-11.109	-12.399	-11.357	-11.904	-11.713	-9.7764	-11.895	-11.707	-9.6772	-13.191	-11.859	-12.447	-12.701	-11.275	-11.138	-11.791	-11.779	-11.973	-10.462	-11.94	-11.172	-11.135	-10.76	-11.222	-10.718	-11.193	-11.341	-11.925	-10.837	-12.003	-12.025	-11.464	-10.52	-11.71	-11.388	-10.685	-11.937	-11.09	-11.18	-11.974	-11.416	-11.323	-12.579
-8.4353	-8.7406	-7.7745	-6.7618	-6.6777	-7.8327	-7.6172	-6.4946	-7.3476	-7.1689	-8.2126	-7.6891	-8.4879	-6.8741	-7.6839	-6.4897	-8.4341	-7.6691	-7.3499	-6.1999	-7.8298	-8.0792	-6.9804	-7.5668	-7.331	-6.5774	-6.8738	-8.1992	-8.5228	-6.2961	-6.6407	-8.8057	-7.2145	-8.0034	-8.169	-8.6349	-7.535	-6.5689	-7.252	-8.3247	-7.7813	-8.2693	-7.8895	-8.297	-6.8374	-8.491	-8.056	-7.3395	-7.1086	-7.4171
-11.379	-11.644	-10.032	-11.995	-11.084	-11.691	-11.124	-12.621	-11.305	-12.418	-10.598	-10.553	-12.483	-11.429	-11.001	-11.89	-10.864	-12.859	-10.995	-12.345	-11.815	-11.648	-11.372	-10.997	-10.942	-12.578	-11.138	-11.542	-11.563	-11.341	-12.898	-12.567	-11.874	-10.765	-10.424	-11.094	-11.656	-11.205	-11.694	-11.605	-11.9	-12.759	-11.661	-12.491	-12.23	-10.706	-10.513	-13.465	-10.989	-10.795
-13.024	-12.437	-12.525	-13.754	-14.469	-14.369	-12.405	-13.11	-13.616	-12.844	-12.611	-13.068	-13.005	-13.128	-14.287	-14.445	-12.891	-12.63	-12.353	-12.491	-11.814	-13.243	-12.01	-13.067	-13.306	-13.362	-12.806	-12.99	-12.908	-11.942	-12.696	-12.552	-13.094	-12.611	-12.46	-12.002	-13.106	-12.916	-12.522	-12.375	-11.758	-12.669	-12.341	-12.714	-11.591	-11.886	-14.302	-12.463	-12.81	-12.601
0.40008	0.21593	-1.249	-0.99032	-1.387	-0.17491	-0.69602	-0.87861	-0.01938	-1.6505	-1.1339	-1.3576	-0.1358	0.18784	-0.75391	-0.61595	-0.66083	1.0005	-0.23402	0.36573	-0.4941	-0.82693	-0.0042807	-0.47775	-0.55728	0.81773	-0.21846	-0.085957	-0.73774	-0.24203	-0.41161	-0.86202	-0.71542	-1.3313	-0.70012	-0.016972	-1.0066	0.79984	-0.70781	-0.33336	-1.1559	-0.007786	0.45651	0.021709	-0.98711	0.16662	0.067175	0.25065	-0.52706	-0.31814
-7.2159	-5.4686	-5.2358	-6.167	-5.5215	-5.3574	-5.7028	-6.4565	-4.3417	-6.1847	-5.7269	-5.2628	-5.3406	-4.7056	-4.7537	-4.5224	-6.1422	-5.1463	-6.096	-4.2146	-5.0299	-6.6013	-6.0296	-6.7525	-4.9094	-4.5545	-5.7466	-6.7265	-6.6728	-6.1699	-5.8205	-4.9576	-5.4184	-5.4517	-4.7584	-6.0326	-5.6034	-4.3528	-4.1207	-6.6814	-5.5932	-4.9496	-6.2851	-6.8329	-5.0625	-5.4021	-5.9534	-5.6917	-5.3873	-6.4164
-4.1307	-2.9186	-3.5747	-3.2306	-4.3117	-3.8042	-3.6021	-4.1585	-4.2959	-2.4001	-3.5896	-4.58	-2.0208	-4.0044	-4.0648	-4.7713	-3.9034	-3.6732	-3.7142	-3.9558	-4.0749	-2.8355	-4.7788	-3.2921	-3.6599	-4.0908	-3.9056	-2.6674	-4.0644	-2.7879	-2.8977	-3.9414	-4.3319	-3.5502	-4.2513	-3.6839	-5.3315	-2.8697	-3.8572	-3.3571	-3.7352	-3.8106	-3.3986	-2.9839	-3.2579	-4.7202	-3.1741	-4.4137	-4.1605	-3.3195
-10.108	-9.2524	-10.237	-9.1906	-8.9397	-10.468	-8.9417	-9.0351	-9.2552	-9.0513	-10.622	-10.411	-9.8985	-8.7327	-8.9423	-8.2113	-9.5219	-9.4769	-10.286	-9.8587	-9.4091	-9.1168	-9.1221	-10.059	-9.8942	-9.9	-8.8673	-9.1106	-9.2907	-9.1066	-8.3667	-9.9117	-9.4048	-10.097	-9.5425	-9.6367	-8.6252	-8.7913	-8.7559	-9.8596	-10.447	-9.9639	-9.6241	-10.692	-9.1376	-8.3238	-10.132	-9.0819	-8.5204	-10.235
-9.4184	-10.31	-9.7503	-10.12	-10.249	-8.9424	-8.5591	-9.1665	-9.9084	-8.1134	-10.156	-9.2436	-9.5608	-9.4502	-8.7902	-8.7996	-8.8446	-10.003	-10.734	-10.372	-9.3363	-8.5256	-9.3483	-9.6533	-9.0553	-9.3096	-8.3553	-8.4691	-9.3225	-8.5846	-8.6694	-9.4676	-9.197	-9.9602	-9.2844	-9.3143	-8.8629	-8.5673	-9.1218	-9.8549	-7.956	-9.8705	-8.6674	-8.8617	-10.184	-9.6193	-9.0049	-9.6054	-9.6191	-9.2557
-1.9877	-1.3339	-1.2284	-1.4045	-1.204	-0.54843	-0.59208	-0.80613	-2.1072	0.3611	-0.48364	-2.1052	-0.11579	-0.23804	-2.0358	-0.85544	-1.3412	-0.98849	-1.1256	-1.3315	-2.4208	-1.5887	-2.1889	-0.95611	-0.88797	-1.7004	-1.2161	-1.1516	-0.98808	-2.2497	-0.66136	-1.4083	-1.2751	-0.19108	-2.5022	-1.2188	-1.2515	-2.2645	-0.66963	-0.60182	-2.1413	-1.8738	-1.2794	-1.7715	-1.5081	-1.9591	-1.431	-1.5235	-1.1259	-0.87579
-5.5421	-5.7177	-5.1797	-5.7047	-5.6436	-6.3157	-4.8561	-5.7175	-5.1922	-4.51	-5.948	-5.7346	-5.1608	-5.5509	-5.9206	-5.5478	-5.2494	-6.1489	-5.7755	-5.761	-5.773	-5.4401	-5.2855	-4.8293	-5.7059	-4.8981	-6.1042	-5.2129	-5.7089	-5.5768	-7.103	-4.6376	-5.2084	-5.9412	-5.6169	-5.739	-5.7042	-5.3909	-4.8209	-5.7193	-5.2107	-5.4528	-7.1533	-5.8375	-5.6393	-5.9976	-5.2499	-5.9244	-5.5889	-5.3472
3.4066	2.1962	2.2831	2.0581	3.2001	3.2942	3.0929	3.7895	2.2403	3.3194	3.5977	1.6607	2.9932	3.7564	2.2579	2.4242	3.9527	3.1785	2.5042	3.9627	4.1337	2.7744	3.4348	1.1876	2.1996	2.2482	3.884	2.753	3.4112	4.1998	3.1721	3.6983	3.3618	3.1434	3.8443	2.7926	2.841	2.3763	2.3519	3.4121	2.4082	3.258	3.444	2.6603	2.0776	3.5883	3.2579	3.1805	2.6364	2.4829
-13.274	-13.313	-12.517	-12.588	-13.618	-13.975	-13.636	-12.905	-13.306	-12.822	-13.444	-12.84	-13.606	-13.596	-12.152	-13.344	-12.416	-13.408	-12.534	-12.658	-12.433	-13.938	-13.384	-13.294	-14.037	-14.311	-13.495	-13.309	-13.708	-13.246	-12.616	-12.426	-13.056	-11.895	-12.364	-13.371	-12.8	-13.221	-13.858	-12.844	-13.845	-13.698	-11.809	-12.325	-13.739	-12.921	-12.167	-14.023	-13.579	-13.939
-2.212	-3.1145	-2.9926	-2.9627	-2.4976	-1.8512	-3.0016	-3.0047	-3.1275	-2.2425	-3.0878	-3.2899	-3.0827	-2.7324	-3.1023	-2.7365	-2.3111	-1.1862	-3.1804	-2.1864	-1.9199	-2.845	-3.4925	-1.9065	-2.5534	-2.1641	-1.8244	-3.285	-2.6429	-2.0043	-1.6649	-3.3809	-1.5228	-1.6061	-2.7987	-2.2887	-2.3284	-3.0325	-1.5539	-2.8103	-2.1709	-2.1828	-3.4161	-2.8309	-3.2178	-0.69935	-2.2787	-2.1752	-2.8896	-3.1507
-14.248	-15.024	-14.23	-14.058	-15.092	-14.228	-15.178	-13.19	-13.768	-15.567	-15.008	-14.435	-14.407	-12.86	-14.996	-13.623	-14.41	-13.397	-14.588	-12.384	-14.414	-13.832	-13.446	-13.581	-13.112	-14.844	-14.486	-14.219	-13.527	-14.317	-13.903	-14.61	-15.048	-14.134	-14.657	-12.448	-15.326	-14.034	-14.161	-14.08	-14.946	-14.236	-13.129	-14.428	-15.042	-13.166	-13.394	-15.159	-15.179	-14.203
-0.38343	1.0056	-0.24901	0.06731	-0.090338	-0.027831	-0.29132	0.024284	0.77692	-0.95597	1.0584	0.53578	-1.4719	0.45716	0.33441	-0.34988	0.16625	0.28691	-0.45695	0.76299	-0.9575	0.0533	1.0872	0.58326	-0.58213	-1.1566	-1.5095	-0.47185	-0.1657	0.87549	0.0044384	1.4472	0.30888	0.85674	0.4585	-0.17774	0.19563	0.46374	-1.2591	-0.37637	-0.23649	0.64858	-0.2953	0.47297	0.088286	-0.65186	-0.51542	-0.46859	0.82083	0.0014689
8.6189	8.6296	8.3019	7.6393	8.1218	8.3897	9.1389	7.6921	8.7216	7.5486	8.1464	8.4308	8.2208	7.6077	8.5563	8.6657	8.7406	9.6242	8.4357	7.9011	7.9663	9.2823	8.9844	9.3832	8.5188	8.7888	9.416	9.3177	9.5639	8.7671	8.1177	7.7707	9.4633	7.8192	8.5428	9.2316	8.2075	8.8042	8.8496	9.0876	8.4376	8.4753	8.0969	9.4652	9.0554	9.1123	8.9461	8.3972	8.1519	9.021
4.657	3.7437	4.4291	5.7544	3.9129	5.3272	3.9707	5.303	4.1772	4.1604	4.6787	4.4201	4.8614	4.4405	4.2128	4.1655	4.8223	4.4613	4.7882	5.0136	4.6127	4.1247	3.9707	3.3312	4.5117	4.9688	3.7599	3.4508	4.3251	4.5161	4.1846	5.1909	4.2146	4.2562	4.4503	3.3839	3.7334	4.7113	4.1874	3.6851	4.3364	5.3976	4.675	4.5827	4.5409	4.4952	4.2068	5.1116	4.0511	3.6021
0.088049	-0.20417	0.037787	-0.35159	-0.60262	0.64164	-0.19999	0.47982	0.63425	1.2891	1.4737	-1.2449	0.6023	0.91892	0.19544	-0.54266	1.2559	-0.76746	1.2818	0.20377	0.2817	0.74834	0.96793	-0.18163	1.0114	0.41563	0.41371	0.24861	-0.14028	0.89908	-0.77338	0.21392	1.5739	-0.13313	0.39863	0.75571	0.16697	-0.28635	0.50739	-0.13433	-0.034228	0.61961	-0.40235	0.46441	-0.80297	-0.80228	0.99323	-0.48496	1.1816	0.94043
-14.964	-14.659	-14.524	-14.398	-15.541	-14.408	-15.802	-14.263	-14.591	-14.766	-14.737	-13.279	-14.616	-14.241	-14.738	-14.123	-14.369	-15.666	-14.267	-14.846	-15.521	-14.87	-15.489	-14.845	-14.098	-14.433	-15.376	-14.652	-14.376	-14.544	-14.077	-14.81	-16.205	-13.753	-14.102	-15.199	-15.381	-13.128	-14.696	-15.095	-13.571	-14.79	-14.597	-15.977	-15.65	-14.481	-14.032	-15.416	-15.159	-13.502
-3.5158	-3.1103	-3.3372	-4.0058	-4.4335	-3.4443	-3.6737	-3.057	-2.7769	-4.0685	-3.4085	-2.4691	-2.9299	-2.5628	-2.396	-3.8531	-3.5758	-3.4333	-2.3941	-2.6291	-3.1845	-2.5044	-4.5912	-1.7279	-3.8077	-2.6791	-2.8879	-3.8288	-2.3661	-2.5537	-2.7985	-3.3328	-2.5432	-2.4793	-3.1346	-3.331	-2.9447	-2.8596	-3.3659	-3.8972	-3.6233	-2.8911	-3.0477	-2.9367	-4.2778	-1.795	-2.96	-2.7557	-1.9988	-2.8351
-6.9681	-6.0052	-6.6529	-7.4871	-5.779	-7.1526	-6.9487	-6.8348	-5.9671	-6.2605	-6.9226	-6.5164	-6.6232	-6.2673	-5.3838	-6.5353	-7.1122	-6.1003	-6.9351	-7.0312	-5.8966	-7.4258	-6.2337	-6.9963	-7.1884	-7.0236	-6.726	-5.5283	-7.0258	-5.1875	-7.4827	-6.6028	-6.8741	-6.117	-6.2094	-6.1312	-5.3942	-6.7996	-7.4189	-6.3099	-6.8799	-6.964	-6.8789	-7.395	-5.713	-6.2905	-6.74	-5.9407	-7.8854	-6.0199
-2.2279	-2.4763	-1.4503	-2.2725	-3.3426	-3.5061	-2.7833	-1.8987	-1.7707	-2.7327	-2.596	-2.7946	-2.9957	-2.6569	-2.0043	-2.971	-1.5264	-1.6551	-2.6313	-1.8073	-2.6765	-2.2372	-2.6496	-1.4467	-1.1414	-1.5131	-3.3688	-2.2168	-1.5561	-2.4537	-2.7462	-3.4844	-2.6849	-1.7745	-1.5745	-2.9057	-3.1413	-1.5555	-1.694	-3.0815	-2.9617	-1.6644	-2.0235	-3.2645	-1.83	-1.4008	-2.6032	-2.9538	-2.8498	-1.5174
-21.867	-22.933	-22.905	-21.416	-22.595	-21.887	-21.204	-22.146	-22.323	-21.215	-21.363	-22.795	-22.123	-22.192	-22.685	-21.794	-22.163	-22.011	-22.076	-22.808	-22.393	-22.132	-22.107	-23.214	-22.116	-22.52	-21.884	-21.767	-21.573	-21.554	-22.018	-22.442	-21.696	-22.547	-22.667	-21.617	-22.321	-21.482	-21.306	-22.347	-22.925	-22.34	-21.327	-22.745	-21.457	-22.556	-23.138	-21.268	-22.579	-21.411
-11.382	-11.833	-11.638	-12.579	-11.851	-11.575	-12.693	-10.639	-12.528	-12.435	-11.236	-11.413	-11.267	-12.486	-12.746	-10.791	-13.082	-11.462	-11.984	-12.223	-12.103	-10.127	-11.238	-12.039	-11.076	-12.241	-11.829	-12.079	-11.976	-10.557	-10.632	-11.162	-11.53	-12.077	-11.047	-12.97	-12.8	-11.508	-11.52	-12.046	-11.863	-11.546	-11.925	-11.471	-11.698	-12.515	-11.579	-10.67	-11.957	-11.766
-11.568	-11.25	-12.418	-11.657	-10.845	-12.793	-11.15	-11.955	-11.717	-11.768	-11.769	-10.43	-11.818	-11.615	-12.318	-11.956	-11.98	-11.262	-10.695	-11.971	-12.465	-12.687	-11.886	-12.535	-11.549	-11.921	-10.965	-11.06	-11.906	-12.192	-11.567	-12.699	-11.277	-11.582	-12.203	-12.824	-12.665	-11.2	-12.078	-11.287	-12.342	-11.498	-13.322	-11.211	-12.622	-13.393	-11.54	-11.695	-11.731	-11.779
-0.99703	1.3322	-0.07548	0.12352	1.3517	0.2045	-0.67795	0.67754	0.48664	0.18066	-0.037418	0.30073	-0.40788	-1.1362	-0.35699	-0.68123	-0.42984	-0.60228	-0.25185	0.019773	-0.59346	0.49569	0.49105	-0.89204	-0.010644	-0.43047	-0.45201	-0.67049	-0.6523	0.17851	-0.32219	-0.13657	-0.089671	-0.14425	-1.022	-0.78439	-1.0842	0.31888	-0.874	-0.21638	0.32679	0.85752	0.82372	0.50705	-0.14456	-0.56515	-0.54516	0.27918	0.52598	0.26524
-4.4843	-5.0765	-4.4243	-3.9257	-5.1188	-3.4577	-4.5362	-4.1796	-4.315	-4.4932	-5.171	-4.9707	-4.5858	-4.0187	-5.8943	-5.0174	-3.5583	-4.0192	-3.8972	-3.9079	-4.7422	-4.317	-5.1914	-4.7689	-4.6755	-5.2751	-4.6185	-3.4047	-5.3145	-4.7474	-4.6906	-5.179	-4.0128	-3.918	-4.9798	-3.9381	-5.2757	-5.4291	-4.2345	-4.8569	-4.9049	-4.8672	-4.0352	-4.0304	-4.3987	-5.021	-4.4976	-5.8178	-3.72	-4.3432
2.1423	2.8455	3.1702	3.2937	2.5297	2.0772	2.4849	2.3162	2.953	0.96424	1.8947	0.82796	2.7462	2.8372	2.5114	3.4432	2.575	1.8308	2.177	1.9822	1.9225	3.5324	4.2838	2.6017	3.8453	2.8784	2.2019	2.9139	2.0051	3.0735	1.8228	2.0187	2.1767	2.2135	1.8952	3.1704	2.4815	2.2139	1.6162	3.0123	1.907	3.2587	3.0875	3.0696	2.748	1.1206	2.875	4.7899	3.237	3.0956
9.1148	9.4972	8.9444	10.151	10.789	10.135	9.38	10.839	10.101	9.2996	8.8068	8.5755	9.4489	9.7636	9.1941	9.9465	9.391	9.8212	10.68	8.649	9.9814	10.388	10.625	9.7774	10.351	9.8712	8.6527	9.8399	9.8408	11.276	10.208	9.6201	9.9675	10.628	9.442	9.4678	10.118	9.4593	10.01	9.2251	9.2058	10.125	10.84	9.898	9.5852	10.325	9.9553	9.7827	10.139	9.7629
-13.323	-14.016	-13.679	-13.096	-12.475	-13.345	-12.745	-12.574	-12.738	-11.791	-13.519	-13.762	-14.123	-13.685	-13.848	-13.696	-12.012	-13.428	-12.248	-13.953	-12.69	-12.428	-11.507	-12.076	-14.06	-14.678	-12.197	-13.633	-14.119	-12.116	-13.841	-13.733	-11.914	-14.276	-12.187	-12.848	-11.564	-13.663	-12.922	-12.904	-13.638	-14.027	-12.918	-12.392	-13.144	-14.09	-12.919	-13.854	-12.979	-13.167
-0.58103	-0.67436	-0.95496	-1.3227	-1.1215	-0.023314	-0.27432	-1.3996	-0.046021	-0.99174	-0.8557	-0.86921	-0.53514	-0.88157	-1.4975	0.012521	-0.59059	-0.73278	-1.9966	-0.93094	-1.93	-0.74587	-1.7561	-0.58181	-1.6821	-2.5435	-0.34456	-1.4229	-1.3169	-0.23515	-0.12062	-0.066088	-1.7648	-0.26135	-1.1654	0.79491	0.669	-2.4872	-0.64147	-0.55559	-0.21566	-0.91304	-0.53834	-0.85182	-1.226	-0.8386	-0.9386	-1.8363	-0.38632	-1.3127
-8.8557	-8.5516	-9.3149	-9.9742	-8.2512	-9.0643	-8.653	-9.1904	-8.7921	-9.6621	-9.1016	-8.6389	-9.4287	-9.2022	-8.9475	-9.0045	-9.1136	-9.6606	-8.1095	-8.7782	-9.8842	-8.3491	-8.5154	-9.0982	-7.6739	-9.6304	-8.8443	-9.0911	-8.6695	-8.9044	-9.1732	-8.6947	-8.1261	-9.4471	-7.6414	-9.4637	-9.818	-8.9451	-9.3636	-8.9775	-9.9564	-9.359	-8.2596	-9.9391	-9.6086	-8.6675	-9.4527	-9.7346	-9.0369	-8.7387
-11.924	-10.875	-12.361	-11.911	-10.726	-11.868	-11.458	-10.965	-11.608	-12.476	-10.929	-11.595	-11.306	-10.684	-11.972	-11.441	-10.502	-11.533	-11.909	-11.612	-10.574	-11.18	-12.547	-10.043	-11.387	-10.269	-10.561	-12.899	-10.708	-11.419	-13.111	-10.842	-11.165	-10.937	-11.183	-10.896	-11.231	-10.639	-12.403	-11.785	-11.686	-11.692	-11.352	-12.03	-11.186	-11.366	-10.962	-11.339	-11.894	-11.555
-2.5229	-1.7517	-2.6251	-1.6781	-3.518	-1.382	-0.14334	-2.8473	-2.4178	-1.9218	-3.0976	-2.056	-2.2026	-1.4867	-2.6096	-2.3631	-2.1901	-1.7794	-2.3928	-2.8148	-1.6191	-2.4841	-2.1937	-2.8574	-2.2684	-3.4517	-0.81908	-2.7774	-1.0533	-2.0574	-2.3491	-3.1819	-3.1991	-2.0555	-1.8746	-2.2137	-2.3805	-2.023	-4.2144	-2.2041	-1.8498	-2.9858	-1.7421	-2.3795	-1.863	-2.4842	-2.1433	-1.5061	-2.306	-1.8039
1.1902	1.5848	0.68171	-0.47159	-1.0879	-0.967	0.11251	-0.39456	-0.84513	-0.15158	-0.12147	0.081821	-0.78754	0.27781	0.19632	0.26973	-0.25392	0.22811	1.0674	0.31519	0.59934	-0.89092	-1.1383	0.87065	0.16514	-0.65157	-0.42184	-1.1628	0.99361	-0.41352	-0.16682	0.27099	-1.2225	0.67476	0.92836	-0.73117	0.43326	-0.24753	-0.22385	-0.92226	-0.15885	-0.11923	0.46281	-0.073113	0.17709	-0.87329	0.074934	-0.32555	0.098376	0.57721
-0.55571	-0.36421	-0.45859	-0.96095	0.12076	-0.28786	-0.31447	-0.78789	-0.15937	-0.76785	-0.19341	-0.26676	0.16183	-0.02142	-0.0038927	0.41237	-0.41807	-1.1125	0.0021254	1.0945	-1.4441	-0.22067	-0.11206	-0.76568	0.5309	-0.6722	-0.02238	-0.6082	-0.2169	-1.1639	-0.3947	1.3798	-1.2152	-0.79454	-0.60408	0.086744	-0.6263	-0.62381	-0.66498	-0.91627	-0.34413	-0.31748	1.1636	-0.4978	0.54216	0.030819	-0.083269	0.4166	0.043428	1.1295
-0.40024	0.53223	-0.36859	0.035372	-0.54948	-0.38955	-0.21911	-0.45627	-0.54705	-0.1204	-0.046206	0.82661	-0.96201	-0.38824	0.11441	-1.0857	0.28012	0.67645	-0.54609	-0.97651	-0.22625	-0.40787	-1.2849	-0.35165	-0.81069	-0.13941	0.12251	-0.87348	-0.31844	-0.37635	-0.32102	-0.63124	-0.92588	-0.050164	-1.3435	0.36584	-0.071059	-0.75841	0.46248	-0.70444	0.62074	-0.2129	-0.040181	0.096973	-0.13902	-0.15519	0.12165	-0.087727	-0.72316	0.77246
-3.6921	-3.4445	-4.6916	-4.1666	-2.8914	-3.2004	-3.0684	-3.2839	-3.4338	-3.6043	-2.1725	-3.6222	-3.4561	-3.6463	-3.2062	-3.4645	-3.8512	-3.8718	-3.3503	-3.6593	-2.9148	-3.9775	-4.0595	-4.2615	-3.7384	-2.8682	-3.2841	-2.8004	-4.0254	-2.7026	-2.6619	-1.769	-3.6454	-2.2937	-2.8634	-3.1336	-2.9327	-2.4338	-2.9776	-4.4978	-3.6762	-3.8337	-3.3514	-2.7348	-4.3896	-2.7791	-4.3409	-2.6223	-3.27	-3.5833
-1.146	-0.82207	-2.1936	-1.5112	-1.638	-2.3857	-1.1725	-1.8473	-1.7205	-0.56252	-1.7649	-1.6374	-1.4887	-1.3248	-1.7583	-1.3682	-0.76928	-1.5292	-1.866	-0.85241	-1.0664	-1.5477	-1.0639	-0.81787	-0.7339	-1.8774	-1.3072	-0.82467	-1.5461	-1.4201	-1.3054	-2.0109	-1.6685	-1.2225	-1.8167	-0.64825	-1.4155	-1.9351	-2.131	-2.2422	-0.5818	-1.2004	-0.59215	-1.7601	-2.1356	-0.34142	-0.83763	-2.0127	-1.4391	-0.50474
-3.9302	-5.1405	-4.1303	-4.6505	-4.2077	-3.3148	-3.6933	-4.2519	-3.125	-4.792	-4.453	-5.006	-4.6595	-5.4231	-4.7975	-5.6007	-3.6404	-3.7164	-3.336	-3.7475	-2.9338	-4.3904	-3.525	-3.2981	-4.217	-2.7298	-4.5259	-3.857	-3.8438	-3.9582	-3.4028	-4.3187	-4.3036	-5.2864	-3.9178	-3.8216	-4.3115	-5.4713	-2.9092	-4.8921	-5.1251	-4.9523	-4.2957	-3.7397	-3.9303	-4.2856	-4.3348	-4.2963	-4.0715	-3.799
-12.602	-12.255	-14.04	-13.269	-13.533	-11.902	-12.243	-13.295	-12.862	-13.013	-13.604	-13.341	-13.679	-13.751	-12.419	-13.836	-12.523	-12.908	-12.357	-13.071	-12.631	-12.521	-12.627	-13.95	-11.866	-13.109	-13.889	-13.161	-13.516	-13.796	-14.887	-14.692	-12.942	-12.513	-13.195	-13.878	-13.117	-14.107	-13.262	-12.565	-14.364	-12.27	-13.216	-13.494	-12.09	-12.958	-12.39	-13.675	-14.325	-13.023
-2.9001	-2.3342	-2.3922	-2.9752	-2.4498	-2.4135	-2.4225	-2.4567	-3.1487	-3.1319	-3.3345	-3.4347	-3.3427	-2.2874	-2.5067	-2.7468	-2.2197	-3.9781	-2.1986	-2.8212	-2.3849	-2.5034	-1.0977	-2.8395	-3.0554	-2.5154	-2.3323	-3.4475	-2.1513	-3.3634	-1.9941	-3.2878	-2.8689	-3.6129	-2.3221	-3.8611	-2.4636	-2.6055	-3.1472	-1.5802	-2.0303	-3.1234	-2.3922	-2.6346	-2.8684	-2.3402	-2.8517	-2.4979	-2.4418	-2.556
4.9305	5.9223	4.1821	4.6795	3.2933	5.6574	5.1642	6.3298	5.7643	5.2301	3.5067	4.614	5.0003	4.0675	5.5535	3.8267	4.597	5.0914	5.0193	4.7425	5.5362	5.819	4.6872	5.2786	4.8358	4.4375	5.367	4.7417	4.5556	4.0175	4.8459	5.1615	5.3587	4.2005	4.0502	4.5575	5.0984	5.4694	5.4463	5.6719	5.78	4.6509	5.4681	5.9284	5.6933	4.3139	5.5448	6.3251	5.8157	4.6084
-13.85	-14.307	-14.708	-14.518	-15.386	-13.413	-14.872	-15.331	-14.093	-14.828	-15.514	-15.016	-14.319	-14.716	-14.946	-15.304	-14.978	-14.674	-14.152	-14.756	-13.801	-14.35	-14.161	-14.851	-14.051	-14.454	-14.67	-14.955	-15.058	-16.146	-16.061	-14.834	-14.868	-14.472	-14.933	-14.902	-14.393	-14.991	-14.906	-14.756	-13.697	-15.053	-15.123	-15.089	-14.594	-16.371	-14.884	-13.883	-14.089	-14.829
-9.0596	-10.381	-8.9436	-7.8986	-10.075	-10.442	-8.8085	-8.4045	-8.5795	-8.9002	-8.7363	-9.1584	-9.2272	-8.4319	-10.132	-9.346	-9.6827	-8.732	-9.8756	-7.9501	-8.2827	-8.3428	-9.5461	-8.5401	-8.4805	-8.8634	-8.8902	-9.4253	-8.8405	-8.3434	-8.0102	-9.6801	-9.4435	-9.5164	-9.7949	-8.4845	-8.8915	-9.3174	-9.3411	-8.7776	-8.0916	-8.3103	-8.8863	-10.932	-9.2707	-8.4626	-10.028	-8.3638	-9.0407	-8.096
-10.875	-12.288	-11.474	-10.556	-11.775	-11.406	-12.465	-11.535	-11.627	-10.924	-11.257	-13.004	-11.621	-11.586	-10.519	-12.043	-12.642	-10.968	-12.546	-11.563	-11.686	-10.882	-12.095	-11.057	-13.509	-11.093	-10.864	-11.744	-11.977	-11.445	-11.386	-12.005	-11.227	-11.526	-11.107	-11.783	-11.798	-11.131	-11.478	-10.548	-11.627	-11.694	-11.407	-12.441	-11.913	-10.63	-11.341	-11.985	-10.969	-12.017
-0.68997	-1.5881	-2.3248	-2.3705	-1.061	-2.4066	-0.75228	-1.7649	-0.52037	-1.1922	-1.0667	-1.2531	-1.6841	-1.4669	-2.228	-1.9768	-2.4208	-1.0259	-2.8689	-1.7707	-1.3168	-1.2614	-1.7606	-1.737	-1.3055	-0.81127	-0.94083	-2.2087	-0.33204	-1.0621	-0.71473	-1.165	-2.1051	-0.95622	-1.2414	-1.4176	-1.8897	-2.4567	-1.0125	-1.9353	-2.0213	0.16195	-1.3495	-1.0525	-1.7739	-1.424	-0.99407	-1.6817	-0.20447	-0.8584
-13.41	-13.316	-12.341	-12.926	-12.882	-14.371	-14.2	-12.564	-12.175	-13.473	-12.874	-14.272	-13.329	-12.633	-12.629	-14.071	-13.14	-13.102	-12.946	-13.631	-12.459	-12.711	-13.114	-12.262	-13.295	-12.323	-12.616	-13.56	-13.396	-12.867	-12.923	-13.615	-12.769	-11.588	-13.304	-13.021	-14.752	-13.421	-12.751	-12.997	-13.536	-14.222	-13.574	-12.789	-13.048	-13.433	-13.158	-13.12	-13.635	-13.471
2.0104	1.2717	1.6161	1.7884	3.1765	1.6071	1.9257	1.7549	2.0845	1.9387	1.7376	2.3152	1.6104	1.6305	1.9836	1.152	1.7304	1.3679	2.2531	1.1811	0.52422	1.4053	1.4875	1.3209	2.5145	1.7617	2.2693	2.2495	1.9261	1.4523	0.64492	1.3287	1.3859	2.2706	2.4998	1.8626	2.9532	1.5419	1.8018	1.9046	1.4365	1.8607	2.5757	0.91559	1.703	2.1737	1.8162	1.738	0.89107	1.4445
-12.094	-12.21	-13.347	-12.865	-12.927	-13.272	-12.804	-14.006	-12.432	-13.204	-12.935	-13.873	-13.065	-13.308	-11.276	-13.378	-13.152	-12.848	-14.522	-12.836	-13.376	-13.402	-14.248	-13.465	-14.086	-13.708	-13.638	-13.783	-12.747	-13.339	-13.572	-13.873	-12.564	-12.731	-13.503	-14.055	-14.263	-13.688	-13.634	-14.171	-12.749	-12.882	-12.692	-12.871	-12.357	-13.425	-13.943	-13.137	-13.374	-13.35
-4.6353	-5.5313	-4.8292	-5.6503	-5.866	-5.6052	-5.7546	-4.4231	-5.0165	-4.0192	-4.4813	-5.8339	-5.8901	-5.7452	-4.7909	-5.0179	-4.9319	-5.3529	-5.0855	-5.721	-5.7432	-5.1324	-4.0075	-5.0134	-5.3725	-5.2048	-4.676	-4.8176	-5.8367	-4.752	-5.1828	-5.6695	-6.6452	-6.4155	-5.6647	-5.6086	-5.0668	-5.8753	-5.015	-4.0651	-5.7046	-4.3492	-5.1508	-5.1439	-5.435	-5.4474	-4.7914	-5.7128	-4.8921	-5.512
-3.3776	-3.2453	-3.2333	-2.9886	-3.0363	-1.6811	-2.4241	-4.3534	-3.262	-4.4302	-1.6809	-2.641	-3.1179	-3.3785	-2.7516	-3.7053	-3.4382	-4.2164	-3.4526	-3.1759	-2.9943	-3.0185	-2.138	-3.2456	-4.2463	-2.8715	-2.3862	-2.7496	-3.2762	-2.4198	-3.1283	-3.4904	-3.2347	-2.6444	-3.1498	-3.3865	-4.6341	-3.9533	-2.7339	-2.2772	-3.8952	-2.2221	-3.229	-3.4767	-3.0296	-3.3807	-4.103	-3.3363	-3.3396	-3.7915
-10.49	-11.451	-11.32	-11.438	-9.954	-10.181	-9.9502	-9.9389	-11.226	-11.637	-11.466	-11.504	-9.4845	-11.476	-10.819	-11.267	-11.503	-10.455	-10.823	-11.482	-9.6238	-11.138	-10.492	-11.631	-10.452	-10.63	-10.968	-11.065	-10.557	-11.351	-10.076	-10.438	-10.285	-11.148	-10.682	-11.099	-10.471	-11.217	-11.042	-11.409	-11.066	-10.457	-10.178	-11.476	-11.317	-10.115	-11.405	-9.8133	-11.309	-10.439
0.63926	-0.10888	-0.17593	0.47514	-0.8843	0.78127	0.07447	0.98011	-0.31683	-0.59623	-0.37632	0.24831	0.19071	-0.34936	0.3229	-0.16228	-0.36089	-0.22279	0.3998	-0.13833	0.18555	-1.027	-0.11693	-0.53923	-0.12933	-1.402	-0.31431	0.10935	-0.04821	0.30507	0.62852	-0.41194	-0.10379	-0.87965	0.76047	0.44662	-0.56348	-0.11728	0.35849	0.036422	0.38077	-0.021152	-1.5635	-1.3807	-0.60754	-0.27941	-0.67231	-0.074927	-0.47447	-1.3933
-0.34439	-1.2145	-1.2258	-0.71923	-0.89596	0.32779	-1.7111	-0.92587	-0.387	-1.0725	-1.5899	-1.0281	-0.64076	-0.55712	-0.8823	-2.1644	-0.46377	-2.0059	-1.4848	-2.6457	-0.95342	-2.4606	-1.6595	-1.4185	-2.1223	-1.3913	-1.2541	-1.6164	0.029187	-0.78635	-1.4861	-0.80681	-0.80059	-1.3461	-1.7489	-0.64599	-0.83955	-1.646	-1.3751	-0.58944	-0.87821	-1.6788	-0.09742	-1.248	-1.1469	-0.22258	-1.9089	-1.2812	-0.77308	-1.6781
-0.98625	-1.0608	-1.4204	-1.8372	-1.8446	-0.80286	-0.98503	-1.6698	-1.0374	-2.0917	-0.83548	-0.31416	-1.8286	-0.14757	-0.50983	-1.8457	-1.1591	-1.3822	-1.0372	-0.32324	-1.7431	-1.7296	0.059686	-1.386	-2.1487	-0.71588	-2.2066	-1.1833	-1.6454	-0.3996	-1.2894	-0.55458	-1.815	-0.7456	-0.95453	-1.2253	-1.552	-1.4052	-0.79306	-0.50901	-1.4905	-1.1678	0.39039	-0.99322	-0.22041	-1.6126	-0.19114	-0.94098	-1.0049	-1.2609
-8.6288	-7.7751	-8.1394	-7.0829	-8.5333	-8.0328	-8.9107	-8.3058	-7.6826	-8.3326	-7.8747	-8.2495	-7.5811	-6.1587	-6.9583	-7.6754	-7.0198	-7.2877	-7.8626	-8.5389	-7.3673	-8.7803	-7.8607	-7.377	-8.6767	-7.7809	-7.9532	-7.7636	-8.5684	-7.8492	-7.6091	-7.3191	-7.0383	-7.9782	-8.0248	-7.5117	-7.3033	-8.221	-7.1576	-6.8636	-7.1516	-7.0416	-7.3234	-7.1529	-5.9711	-8.5724	-7.2828	-7.1815	-7.9236	-7.3648
-10.688	-11.994	-10.267	-11.905	-11.044	-10.469	-9.7841	-11.542	-11.536	-11.887	-11.342	-11.133	-10.71	-11.11	-10.82	-10.808	-9.8397	-10.898	-11.55	-10.155	-10.993	-10.619	-10.356	-10.951	-9.8758	-11.177	-9.8774	-11.114	-10.848	-10.23	-11.595	-10.993	-10.56	-10.845	-10.696	-10.874	-11.11	-11.758	-10.574	-11.162	-10.55	-12.239	-10.726	-11.209	-10.9	-10.521	-10.649	-11.743	-11.269	-9.6687
-8.8503	-11.985	-9.8381	-9.9949	-11.361	-10.064	-11.452	-10.797	-10.231	-10.781	-10.927	-11.015	-10.751	-11.411	-11.122	-11.284	-12.047	-10.659	-11.696	-10.441	-11.235	-9.9128	-11.405	-10.037	-9.6928	-10.307	-10.66	-8.3005	-10.155	-11.278	-10.873	-9.926	-11.1	-10.618	-12.401	-11.198	-10.452	-10.527	-10.255	-10.62	-11.979	-10.497	-10.292	-10.822	-10.708	-12.038	-10.936	-10.588	-10.709	-9.0672
-10.064	-11.241	-12.617	-12.293	-11.503	-11.684	-11.372	-10.653	-11.304	-11.392	-11.412	-11.065	-10.466	-10.09	-11.159	-11.859	-11.669	-12.253	-11.245	-13.271	-11.858	-11.737	-12.588	-12.644	-11.768	-11.197	-12.44	-11.392	-12.253	-12.832	-10.444	-11.946	-10.506	-11.77	-10.896	-11.671	-11.958	-11.862	-12.66	-12.488	-11.64	-11.237	-11.373	-11.686	-11.315	-11.869	-11.362	-12.208	-10.701	-11.691
-5.8498	-5.7238	-4.3502	-4.064	-5.2222	-4.7121	-3.4444	-5.208	-3.641	-4.5065	-4.8264	-3.4208	-5.3883	-3.6648	-4.0155	-3.9168	-3.9529	-4.0934	-4.4043	-4.012	-4.381	-3.9209	-5.3884	-4.2682	-3.4703	-3.9024	-4.6762	-4.7797	-4.2918	-4.131	-4.0111	-4.1557	-3.2162	-3.6718	-4.1739	-3.4957	-5.1263	-4.6592	-4.5788	-4.4176	-3.381	-4.5758	-4.6204	-3.4124	-4.1042	-3.5933	-4.0584	-4.5818	-3.6455	-4.2254
-3.3097	-2.5584	-3.0275	-4.0904	-4.555	-3.3287	-4.4028	-3.7031	-3.5262	-2.7335	-3.1765	-3.5495	-3.1547	-4.0947	-2.2692	-3.1274	-3.2679	-2.778	-3.7009	-3.2362	-2.7907	-3.2411	-3.3575	-3.0336	-3.0344	-3.6983	-1.6977	-4.5277	-3.0134	-2.7846	-3.1621	-3.5789	-2.5437	-4.1068	-3.6971	-1.8102	-3.2043	-3.144	-2.2743	-3.3435	-3.5398	-3.1038	-2.7898	-2.0581	-3.7528	-2.9472	-4.2425	-3.7363	-3.4387	-2.9629
-4.3029	-3.7548	-3.6201	-3.7359	-3.9121	-4.2244	-3.5933	-2.9385	-4.0745	-4.5795	-4.7565	-3.2112	-2.4339	-3.9271	-2.8054	-3.404	-4.5462	-3.2768	-3.5572	-3.0952	-3.8497	-3.5733	-3.668	-3.2164	-3.8413	-3.4569	-3.2739	-4.5361	-4.4788	-3.2497	-3.4088	-2.0659	-3.2395	-3.4546	-5.0102	-3.4818	-3.3339	-3.493	-2.5126	-4.5531	-2.8427	-2.7996	-3.6366	-3.13	-3.299	-2.3647	-3.2021	-3.1714	-3.0334	-2.7494
1.1674	1.7651	1.7454	2.4168	1.4815	0.97615	2.11	1.7191	0.86048	1.3573	2.1097	1.7219	0.85147	1.3918	1.9071	2.2863	1.4596	2.0316	1.5381	2.1611	1.0423	0.69448	0.97048	1.8866	1.315	1.9788	0.67621	1.4112	2.1505	2.3404	3.366	0.96534	2.1476	0.59013	1.4317	1.1868	0.7654	2.2431	2.455	1.7757	1.1761	1.8468	3.014	1.2371	1.4238	0.89106	1.3675	1.6065	2.0445	1.0878
-8.3941	-9.1887	-8.507	-8.5901	-8.8097	-8.969	-9.5756	-10.039	-7.905	-8.449	-9.2178	-9.4028	-7.7664	-9.4638	-8.2928	-8.4045	-9.3334	-8.6059	-9.0429	-8.734	-8.7559	-9.83	-9.0194	-9.4676	-8.3711	-9.762	-10.048	-9.8077	-8.3762	-8.9358	-9.3217	-8.865	-9.1232	-9.0705	-8.4605	-9.3501	-8.0276	-9.3862	-8.906	-9.9244	-8.8349	-9.5278	-9.191	-9.7852	-9.0428	-10.999	-8.4128	-8.9855	-8.7019	-8.7399
-8.9856	-8.3609	-8.9457	-8.187	-8.9278	-8.1853	-9.706	-10.687	-8.9071	-8.5291	-9.1971	-8.3526	-10.051	-10.188	-9.2316	-9.2131	-9.0724	-9.0405	-9.2952	-9.8339	-8.7571	-8.9764	-9.1519	-8.9908	-9.3946	-8.8449	-7.7283	-11.038	-9.6864	-9.209	-8.4947	-8.388	-9.0749	-9.9931	-9.4419	-9.2492	-8.6017	-9.2572	-9.1576	-9.8913	-9.2436	-8.7148	-9.0987	-9.146	-9.7318	-9.578	-8.3467	-9.2383	-9.0073	-7.3786
-12.338	-12.101	-10.597	-12.24	-10.889	-11.335	-10.473	-12.581	-11.894	-11.275	-12.977	-10.468	-12.315	-11.51	-11.371	-10.902	-11.157	-11.993	-13.04	-11.113	-12.955	-11.385	-12.598	-11.877	-11.586	-12.785	-10.919	-11.556	-11.903	-11.496	-12.301	-10.948	-11.736	-11.314	-11.62	-11.911	-11.7	-11.719	-10.92	-11.967	-11.768	-11.777	-10.652	-11.012	-12.579	-10.34	-11.862	-11.379	-10.39	-11.012
-2.7573	-2.1135	-1.9284	-1.5373	-2.5299	-1.3279	-2.4532	-1.6449	-3.1065	-1.718	-2.0343	-2.4153	-2.1905	-2.2296	-2.4154	-3.547	-2.4917	-1.1399	-2.4973	-2.7866	-2.5425	-3.9313	-1.919	-3.5849	-2.7778	-3.6683	-2.9574	-2.9016	-1.8643	-2.2398	-2.8467	-1.3569	-2.8603	-2.9522	-2.0503	-2.2789	-2.3872	-2.0644	-1.8181	-2.8737	-1.696	-1.6943	-1.6678	-3.215	-2.2871	-2.2975	-1.5827	-1.7927	-2.1254	-2.4966
-10.402	-11.394	-11.056	-10.468	-10.215	-11.232	-11.405	-12.048	-11.134	-11.912	-10.472	-10.773	-11.179	-11.837	-10.71	-11.088	-11.639	-11.228	-11.496	-10.616	-11.984	-10.827	-11.976	-12.075	-12.505	-10.931	-10.404	-11.049	-11.386	-11.727	-10.709	-11.935	-12.498	-12.253	-12.214	-11.845	-11.781	-11.265	-12.17	-10.397	-11.112	-11.902	-11.502	-10.492	-11.291	-11.867	-12.188	-11.516	-12.291	-11.329
-5.7802	-6.387	-6.1017	-6.0719	-6.7073	-7.7193	-5.6366	-5.6332	-6.4898	-6.1846	-6.6449	-5.6233	-7.5965	-6.4738	-5.8525	-5.9825	-7.4889	-6.2024	-5.3279	-6.2954	-6.3826	-6.5522	-5.8075	-7.533	-6.371	-6.718	-7.2549	-5.9832	-7.4993	-6.4288	-6.9667	-6.5214	-7.1004	-6.03	-5.6587	-7.2115	-6.7064	-5.6793	-6.5818	-6.2023	-6.6146	-5.7734	-5.9153	-6.2481	-6.0041	-6.3764	-6.5677	-7.0084	-5.6506	-6.1812
9.5181	9.9696	10.037	11.524	10.386	9.663	10.855	9.5386	9.6678	9.7273	9.8972	10.111	9.4432	10.946	11.159	9.714	9.7	10.527	8.7544	10.575	9.3569	10.523	9.9321	9.9529	10.111	11.264	8.8818	11.393	10.284	9.993	9.0682	10.777	10.801	10.197	9.4523	9.8687	10.215	9.9253	9.5328	9.853	9.3442	10.802	10.061	10.585	10.206	8.9011	9.933	10.125	9.6968	9.9537
-1.3361	1.4425	-0.51196	0.51062	1.5065	-1.07	-0.25175	-0.003481	0.04005	0.23338	0.022947	-0.98274	0.56782	-0.95325	0.2463	0.64082	1.0759	0.010056	0.042942	-1.0621	-0.36107	0.031547	0.83971	-0.4261	-0.6982	-0.84313	-0.6268	-0.090824	1.0171	-0.86445	-0.57705	-0.2805	-0.047585	-0.75007	0.9076	0.47715	0.62489	-1.0222	0.63688	-0.2174	-0.48748	0.24934	0.15707	-1.3473	-0.065189	-0.06968	0.60622	0.25465	0.54831	-0.89986
-2.945	-2.039	-3.5832	-2.287	-2.7086	-3.759	-2.0699	-4.2999	-3.3148	-3.4542	-2.7425	-3.7204	-3.7267	-3.6163	-2.9484	-3.2319	-3.0682	-2.8361	-1.3313	-3.9211	-2.7908	-3.3644	-3.2314	-3.9396	-2.9881	-2.5017	-3.6928	-1.8625	-2.6994	-3.9384	-2.5923	-1.8995	-2.6836	-2.5545	-2.7563	-3.1044	-3.8437	-4.441	-2.9522	-2.7143	-4.079	-4.9545	-3.7389	-2.939	-4.0403	-2.458	-4.3672	-3.3729	-3.5694	-3.2907
8.5677	8.9738	10.035	9.4471	9.4794	9.4195	10.33	10.56	9.3033	9.671	10.073	10.334	9.6428	9.4127	9.0831	9.98	9.3348	9.3045	9.2011	9.6204	9.0882	10.177	9.7724	8.6071	9.6641	9.8006	9.593	9.2299	8.5589	9.1878	10.284	9.488	9.8296	9.8635	9.8655	10.188	9.4972	10.328	10.803	9.2362	10.548	10.573	10.614	8.4849	11.907	11.145	9.1936	9.4616	8.9022	9.1969
10.559	9.2971	9.3454	9.4287	10.243	8.3922	8.9628	10.735	10.588	9.8238	9.4343	10.568	8.9164	10.592	9.4035	9.531	8.8887	10.543	10.331	10.144	9.269	10.007	10.484	10.678	9.9512	9.4984	9.2326	9.6415	9.5845	9.8775	9.1097	10.607	9.9526	10.432	9.0956	9.2696	10.738	9.3698	9.3712	8.878	9.5851	10.043	9.6002	9.5801	10.172	9.3644	10.153	10.038	9.0975	9.3931
-0.4396	-0.70003	0.33367	-0.40811	-0.97733	-0.94721	-0.31346	-0.0054505	0.2591	0.14261	-0.63518	-0.16135	0.31494	0.48473	-0.84261	-0.60396	-0.945	-1.1008	-1.335	1.6061	0.34347	-0.021949	0.89059	0.97917	-0.03196	0.63208	-0.83376	0.26664	0.78453	0.21219	0.41598	-1.1496	-0.14507	1.0389	0.036455	0.18004	0.12778	-0.16372	0.69254	1.201	-0.26663	-0.92164	-0.20883	0.32023	-0.95628	1.2946	0.27836	0.69921	-0.50673	0.23691
-10.644	-11.773	-10.885	-11.936	-11.242	-11.852	-11.499	-11.428	-11.262	-11.261	-10.972	-10.735	-11.209	-11.177	-11.126	-11.23	-11.088	-12.095	-11.511	-10.053	-10.648	-12.026	-11.382	-11.136	-11.561	-10.664	-11.463	-9.9661	-10.498	-10.762	-11.419	-11.516	-12.599	-11.552	-11.696	-11.068	-10.481	-11.54	-12.297	-11.112	-11.943	-10.658	-11.755	-11.541	-12.582	-11.07	-12.779	-10.739	-10.632	-11.793
-12.261	-11.188	-12.223	-11.58	-11.908	-13.365	-11.829	-12.668	-11.044	-12.933	-11.041	-12.386	-12.038	-12.181	-12.466	-11.532	-11.563	-12.032	-12.286	-11.595	-10.895	-12.18	-11.811	-12.069	-12.349	-12.059	-11.458	-12.559	-11.997	-11.735	-12.948	-11.541	-11.375	-11.785	-11.71	-11.196	-11.118	-11.868	-11.532	-12.301	-12.133	-12.995	-12.047	-12.737	-11.15	-12.349	-13.501	-10.955	-11.366	-11.238
-0.17089	-1.508	-2.8492	-2.9078	0.12516	-0.53272	-1.5363	-2.6803	-0.6788	-1.7574	-1.8609	-1.8013	-1.0097	-0.48672	-1.4725	-0.5295	-0.80971	-2.1983	-1.159	-2.1082	-2.6233	-1.9705	-0.77931	-0.35838	-0.86326	-1.3341	-1.3626	-0.19611	-1.0854	-1.3951	0.083337	-2.2691	-0.94548	-0.94496	-1.3221	-2.0032	-1.5725	-2.6642	-0.27446	-1.6678	-1.8664	-1.8578	-1.3288	-0.62732	-2.5009	-1.4891	-1.61	-1.785	-0.43582	-1.7326
-3.7736	-4.1465	-3.4132	-4.6676	-4.029	-4.4128	-3.9874	-4.4266	-5.5289	-3.7835	-4.5978	-4.3129	-3.113	-4.6398	-3.7745	-4.4846	-4.4448	-3.694	-3.5405	-3.5355	-3.7806	-3.4867	-3.5796	-4.3727	-4.2789	-3.3884	-3.7298	-2.8595	-4.1752	-2.2412	-3.7198	-3.8094	-3.7929	-3.7558	-3.226	-3.679	-3.371	-3.4797	-3.724	-4.1133	-3.6018	-4.3216	-3.994	-3.1581	-3.6807	-3.4879	-4.3797	-4.4329	-3.549	-3.7957
-3.4264	-2.6965	-1.9864	-2.5162	-3.7704	-3.2478	-2.3339	-3.2686	-3.4741	-2.3734	-2.1327	-2.1185	-2.5678	-1.86	-2.0657	-2.9152	-2.5873	-2.2851	-2.6955	-3.0067	-3.1275	-3.3606	-1.9708	-3.2119	-2.9706	-2.1957	-3.3162	-3.0629	-3.0566	-2.5957	-3.2108	-1.9301	-2.5182	-2.2111	-3.0011	-2.4193	-2.9526	-2.5201	-2.5212	-2.5431	-2.7556	-2.279	-2.2684	-2.8132	-1.8607	-3.3203	-1.9184	-2.7613	-2.4456	-4.2058
-20.544	-21.329	-21.576	-20.733	-19.676	-19.685	-20.483	-20.696	-20.654	-20.299	-20.76	-21.157	-20.773	-19.961	-20.197	-21.516	-20.426	-21.775	-21.908	-21.097	-19.961	-21.222	-19.602	-21.401	-19.96	-20.763	-20.921	-20.486	-20.393	-19.64	-20.479	-19.693	-20.883	-21.636	-20.158	-20.369	-20.943	-21.053	-20.665	-20.044	-21.712	-20.753	-21.436	-20.035	-21.132	-20.512	-19.854	-20.154	-21.329	-20.463
2.2114	1.8857	1.5394	2.2833	1.8513	1.7586	2.4595	2.6209	2.7487	1.3642	1.9891	1.2302	2.1096	2.0158	1.7464	1.8631	2.6105	1.2952	1.1083	2.0297	2.6534	2.2138	1.3904	2.2155	1.3543	2.3588	1.6965	1.9169	3.1162	2.3489	1.6821	1.6902	1.1365	1.2651	1.5679	2.1224	1.3991	1.653	2.2403	1.2561	2.7774	1.6158	2.045	0.96836	1.7173	2.0311	1.6702	0.66615	1.7897	1.2043
-12.929	-13.101	-11.546	-13.781	-12.581	-12.646	-13.059	-11.957	-12.272	-13.45	-12.435	-12.309	-13.328	-12.269	-12.878	-13.111	-12.928	-12.918	-11.504	-13.654	-12.133	-12.957	-12.607	-11.858	-12.663	-12.136	-11.873	-13.29	-13.599	-12.903	-11.51	-13.034	-13.024	-13.124	-12.606	-13.563	-12.169	-12.563	-13.481	-11.881	-12.992	-12.066	-13.888	-12.056	-12.793	-12.896	-12.518	-11.678	-12.532	-12.672
-5.3681	-5.788	-5.812	-6.1541	-5.5147	-5.1224	-4.8929	-5.2166	-5.4529	-5.7057	-6.2463	-5.701	-5.5349	-5.7057	-6.1413	-6.0636	-4.9365	-5.5608	-4.6779	-5.6466	-4.9857	-5.0605	-5.4473	-5.4248	-4.9337	-5.519	-4.792	-4.2151	-5.2789	-5.6548	-5.0532	-6.0429	-5.487	-5.73	-4.7967	-6.1695	-5.7935	-4.601	-5.2956	-6.0717	-5.9591	-4.6613	-5.1886	-5.5549	-6.5433	-4.9899	-5.7346	-4.2245	-5.2943	-5.0856
-14.635	-14.349	-14.907	-14.807	-14.625	-14.851	-15.782	-14.254	-14.354	-15.014	-14.91	-14.455	-14.395	-13.719	-13.868	-14.494	-15.385	-13.871	-14.475	-16.022	-14.745	-14.597	-13.633	-14.201	-14.192	-15.707	-14.249	-14.936	-13.8	-14.37	-15.402	-14.565	-14.547	-14.301	-14.125	-16.334	-14.215	-13.92	-14.608	-14.506	-14.379	-14.928	-15.461	-14.653	-14.95	-14.457	-15.162	-14.1	-14.732	-15.363
-11.605	-12.008	-12.029	-10.962	-11.35	-11.374	-12.039	-11.035	-11.402	-10.878	-12.471	-11.336	-11.435	-12.489	-10.074	-11.06	-12.167	-10.395	-11.34	-10.583	-11.482	-11.351	-11.383	-11.766	-12.244	-11.986	-11.827	-11.935	-11.978	-11.163	-12.615	-10.869	-11.406	-11.555	-11.854	-12.238	-11.5	-11.651	-11.508	-11.374	-10.627	-13.346	-11.129	-12.835	-11.293	-11.368	-11.107	-12.7	-10.849	-11.726
6.0289	5.0419	4.3965	5.2352	5.6644	4.9824	5.6577	4.3106	4.5289	5.4398	5.2217	5.2604	4.276	5.5003	4.3153	5.4834	4.8277	4.1139	5.6906	5.6326	5.2212	5.1748	3.9737	5.7784	5.0163	5.1854	5.5518	5.1272	4.7649	4.407	4.3835	4.6203	4.8787	4.8367	5.301	5.3812	4.3293	5.2972	5.572	4.7855	4.4744	5.6536	5.9712	5.5257	5.0236	5.9604	4.8199	5.5375	3.8698	5.5475
0.39114	1.1845	0.77217	1.6038	2.812	1.6587	1.0896	1.2405	1.0207	-0.47601	0.73144	0.82752	2.1292	1.2154	1.2982	1.4103	0.72838	0.64549	0.86718	1.7744	0.53277	0.99975	0.61637	0.61239	0.59526	1.6714	0.26864	2.4638	0.17717	1.6574	1.2825	1.7278	1.4944	0.68622	0.97984	0.93037	1.1721	1.754	1.0093	2.0901	1.3297	1.0864	1.4206	1.9318	0.15321	1.391	2.2645	1.659	2.2295	0.55306
-4.9775	-3.8271	-3.102	-4.7021	-3.3167	-5.4745	-3.1051	-4.1718	-4.743	-3.3037	-4.1761	-4.9494	-3.4789	-2.8339	-4.1121	-5.9324	-4.5089	-4.2784	-4.6833	-4.4189	-4.768	-3.9805	-4.3908	-3.8517	-4.5005	-4.1572	-3.2977	-3.9156	-3.1237	-3.6935	-3.9641	-4.3805	-3.991	-5.0624	-3.8763	-5.1126	-4.2092	-5.2721	-5.7585	-3.9819	-5.6039	-5.1813	-3.8924	-4.038	-4.7613	-3.4103	-4.2585	-3.3196	-4.1823	-4.0633
-12.502	-12.033	-11.393	-11.031	-10.375	-11.283	-11.398	-9.6343	-12.096	-12.282	-11.969	-11.118	-12.903	-10.613	-11.555	-11.302	-11.556	-11.478	-10.091	-10.138	-11.465	-10.793	-12.387	-11.38	-10.614	-12.262	-11.851	-11.169	-11.675	-11.974	-11.139	-11.119	-11.36	-11.214	-11.326	-10.571	-11.863	-11.402	-11.221	-11.745	-12.154	-11.283	-11.814	-11.117	-11.423	-10.984	-11.072	-9.9121	-12.158	-11.59
-0.88556	-1.486	-1.9133	-1.4994	-1.5159	-1.9035	-1.3849	-1.0018	-1.6765	-0.86828	-2.162	-1.6983	-3.1125	-1.4444	-1.644	-0.95363	-1.605	-1.5536	-2.1026	-1.2183	-1.8952	-1.0355	-0.9915	-0.87997	-1.6304	-0.72481	-1.1152	-1.4422	-0.97141	-2.3085	-2.5671	-0.64381	-2.0043	-0.94295	-0.89807	-0.45451	-0.89627	-1.7066	-1.4297	-1.0504	-0.3612	-2.8095	-0.19816	-0.56659	-0.11904	-1.6534	-2.4458	-1.5308	-0.80926	-0.78457
1.7896	0.28533	0.9658	1.9695	2.0203	0.98903	1.7633	1.7794	2.5979	1.089	2.1209	1.8339	1.2867	2.2464	1.765	1.2062	1.7562	1.2015	0.34053	1.6665	1.4675	2.577	2.2495	2.4816	2.2999	1.8294	1.6975	1.5799	2.0281	3.2739	1.052	1.623	1.6059	0.8848	2.6762	2.2332	2.7478	2.2163	1.1676	1.644	1.1732	2.1329	1.2325	0.93827	3.3854	2.0347	2.4222	2.1885	1.9478	2.4249
-12.309	-12.868	-12.798	-12.389	-12.463	-12.841	-12.625	-12.578	-12.211	-13.413	-13.476	-13.469	-11.804	-14.086	-14.292	-12.006	-13.184	-12.47	-12.616	-12.029	-11.668	-13.696	-12.237	-13.028	-13.795	-13.397	-11.909	-13.255	-13.434	-13.103	-12.824	-13.971	-13.081	-12.81	-13.188	-12.405	-11.698	-12.976	-12.617	-12.219	-12.62	-12.077	-14.118	-13.173	-14.102	-13.508	-12.403	-12.729	-12.535	-11.395
-6.5513	-5.9976	-6.1414	-6.5314	-6.5426	-6.5457	-6.9189	-6.2991	-6.5331	-5.5923	-6.811	-6.3615	-6.073	-6.1144	-7.134	-6.2728	-6.1655	-6.3864	-6.5791	-5.5543	-6.7679	-6.6863	-7.8268	-6.1795	-6.2734	-6.959	-5.9534	-5.7276	-6.8649	-6.174	-5.3009	-5.5854	-5.4849	-6.7302	-7.505	-6.6483	-5.8656	-5.8576	-7.202	-7.512	-6.8215	-7.2863	-5.2217	-7.5242	-4.8818	-5.8142	-6.5068	-5.9622	-7.0414	-6.1286
-20.741	-21.821	-18.986	-20.127	-20.57	-20.829	-21.5	-21.208	-20.523	-21.565	-20.82	-20.287	-20.502	-19.751	-20.738	-21.535	-20.942	-20.718	-21.199	-20.32	-20.533	-20.696	-21.932	-21.015	-22.127	-21.746	-21.316	-20.079	-21.821	-19.916	-20.301	-20.292	-20.428	-22.913	-20.492	-21.439	-18.801	-21.029	-20.2	-20.775	-22.011	-20.855	-22.501	-21.37	-19.55	-21.024	-21.145	-20.568	-20.735	-21.513
-12.446	-13.766	-13.47	-13.647	-12.572	-12.869	-13.264	-12.231	-13.592	-12.89	-14.061	-12.531	-12.44	-12.897	-12.798	-12.481	-13.037	-13.328	-13.52	-11.974	-12.069	-12.368	-13.493	-13.15	-13.23	-12.452	-12.899	-13.072	-11.242	-12.9	-12.026	-13.174	-12.501	-11.644	-12.515	-12.977	-12.431	-13.157	-12.187	-12.781	-12.355	-13.57	-12.238	-12.563	-12.216	-12.103	-12.583	-12.921	-13.202	-11.959
-7.1105	-8.177	-7.1394	-7.4107	-7.8722	-8.0481	-7.7873	-6.6132	-8.3781	-7.5537	-7.5153	-7.0865	-5.6996	-8.1039	-6.1123	-8.3696	-7.3992	-6.543	-6.201	-7.6097	-6.8879	-6.5511	-8.3981	-8.3081	-6.6202	-6.7238	-7.7429	-6.8204	-7.7795	-7.5844	-7.5366	-7.1106	-7.0463	-7.86	-7.7243	-7.6764	-8.2461	-7.4725	-8.0165	-7.382	-7.4663	-7.8353	-6.7686	-8.3471	-8.0084	-7.8278	-8.2631	-7.1878	-8.2244	-8.4335
-11.704	-10.426	-9.5109	-10.83	-10.413	-11.831	-12.129	-11.376	-10.43	-11.252	-10.008	-11.202	-11.224	-11.093	-9.7178	-12.074	-10.763	-11.847	-10.859	-10.686	-10.919	-12.2	-10.842	-9.8424	-10.641	-10.828	-10.828	-10.644	-10.93	-11.219	-10.636	-11.661	-9.425	-10.617	-9.9551	-9.6898	-11.575	-10.845	-10.582	-10.039	-11.197	-10.86	-10.709	-10.082	-11.974	-10.888	-10.947	-9.8411	-12.144	-9.9242
-1.9064	-0.52595	-1.1848	-1.9142	-1.1604	-1.2158	-2.3932	-1.586	-0.77758	-2.2506	-1.3589	-2.1884	-1.3418	-1.1765	-2.1702	-1.1095	-1.8353	-1.3045	-1.8526	-1.6416	-0.89781	-0.58746	-1.8094	-1.0636	-2.5197	-0.66562	-2.0132	0.11291	-1.5087	-2.8443	-0.66967	-0.99166	-1.2039	-1.3913	-1.5497	-0.94227	-1.0605	-1.849	-1.4694	-1.3188	-0.919	-2.5999	-1.3814	-1.6074	-1.5077	-2.1067	-2.6165	-1.1415	-1.6438	-0.85425
-1.8721	-2.4314	-0.82089	-1.0133	-1.2356	-1.2158	-1.9253	-0.98487	-0.82532	-1.2738	-1.4423	-1.1634	-0.79025	-1.7317	-0.11222	-1.4722	-0.37614	-1.3176	-1.0975	-1.4722	-1.2141	-1.4957	-1.278	-1.7412	-2.7605	-1.7003	-1.362	-2.0577	-1.7432	-0.83872	-1.1318	-0.42648	-0.25563	-2.1728	-1.3638	-0.99595	-1.6077	-1.7299	-3.2608	-2.1115	-1.14	-2.4692	-2.6855	-3.056	-1.9464	-1.6075	-0.85312	-1.2524	-0.76777	-1.3237
-6.5444	-7.8456	-5.6629	-5.7595	-6.8632	-6.6323	-7.4588	-6.2039	-6.4712	-7.7066	-6.9204	-7.6052	-6.8325	-5.9702	-7.3205	-6.4373	-5.5165	-5.5318	-7.3498	-6.7405	-5.0751	-7.0731	-5.0959	-6.1329	-5.6839	-7.1263	-6.0893	-6.086	-5.9046	-6.8134	-6.1653	-5.2736	-6.8521	-7.6039	-6.6689	-7.7144	-6.1774	-6.2631	-6.4747	-6.2512	-6.9896	-6.4983	-6.2002	-7.3874	-7.0474	-6.5549	-6.646	-6.56	-6.4265	-5.9131
4.564	3.2321	3.3747	2.6664	3.0102	2.8159	3.2532	2.6785	3.1202	2.9278	3.0686	4.1266	3.1182	3.2191	3.3328	3.3433	3.0596	2.4382	2.6352	2.7433	2.7991	2.0885	3.3263	2.8546	2.5359	2.1972	3.2653	3.4571	2.675	2.3605	2.9565	2.8976	3.0172	3.8703	3.5527	3.2456	2.093	2.4651	2.3915	3.6629	2.4468	2.3468	3.4878	2.7493	1.6216	2.6708	3.8421	3.9117	2.624	2.8137
-0.15297	-0.38461	0.67395	-0.036649	1.0688	0.37345	0.39783	-0.94142	1.297	-0.45444	0.29436	-0.30543	0.67564	0.59026	-0.0035615	0.37896	1.2444	0.22327	0.20455	0.67813	0.47168	0.7902	-0.38415	0.23958	0.97149	0.21722	0.64841	-0.16167	1.0046	0.0027638	0.73875	-0.17126	-0.23955	-0.42597	-0.44892	1.1703	-0.77216	1.0563	-0.50302	0.3342	1.278	0.15157	-0.24088	0.41613	1.0702	0.26157	0.72045	0.73622	0.40924	0.0076463
-15.365	-14.967	-14.174	-15.228	-14.241	-14.852	-13.699	-15.325	-14.34	-14.782	-14.926	-14.346	-15.403	-15.214	-15.211	-14.889	-15.295	-14.6	-14.883	-15.091	-14.592	-14.866	-13.279	-14.17	-13.514	-13.954	-14.663	-15.139	-14.452	-14.241	-15.315	-14.484	-15.092	-14.242	-15.529	-13.945	-14.275	-14.919	-14.147	-14.585	-13.804	-14.001	-13.79	-13.988	-14.426	-14.295	-14.884	-13.542	-13.831	-14.885
-6.6645	-4.8746	-5.8454	-7.1634	-6.3025	-4.6379	-5.4431	-5.9166	-5.4603	-5.2034	-5.1753	-6.2803	-5.068	-4.832	-5.914	-5.2016	-6.6501	-6.6391	-5.3122	-6.1543	-7.1537	-4.8911	-5.5031	-5.9414	-6.4225	-5.1933	-5.8519	-6.4697	-6.6544	-5.4359	-6.1376	-6.3961	-6.1748	-6.1322	-6.1331	-6.6427	-5.8835	-6.6848	-4.4299	-5.591	-5.0018	-5.6434	-4.2163	-5.6044	-6.0797	-4.514	-4.2702	-6.0279	-6.1364	-5.865
-1.1112	-0.75587	-0.16163	-2.0154	-0.18018	-2.2202	-0.42592	-0.6813	-1.4896	-0.99959	-0.58002	-1.0199	-0.18291	-1.5748	-1.3034	-0.98496	-1.7878	-1.2255	-2.0013	0.70749	-0.040248	-0.65301	-1.3567	-0.3166	-0.58216	-1.9964	-0.55375	-0.9155	-1.1455	0.16863	-0.25793	0.20793	-0.68129	-0.61784	-1.7959	-0.0079876	-1.0106	-1.42	-0.66607	-2.2422	0.19442	-1.2269	-0.98358	-1.3695	-0.8077	-0.25516	0.035528	-1.4317	-1.3253	-2.1701
-5.0554	-4.8557	-5.732	-4.9147	-4.3908	-4.8629	-5.0702	-4.7956	-5.8725	-5.3622	-5.5441	-4.4466	-5.2928	-3.6384	-4.2079	-5.0838	-5.0375	-4.0466	-4.4815	-4.0147	-6.2496	-4.9721	-4.9857	-5.2964	-3.9583	-4.9006	-6.3086	-5.4757	-4.9913	-6.0504	-5.1038	-5.305	-4.2123	-4.5711	-4.9879	-3.974	-4.2707	-4.588	-4.39	-5.4479	-3.8406	-5.4088	-5.344	-5.4668	-5.6236	-4.123	-5.7897	-4.5481	-5.6064	-4.1893
-0.30681	1.1688	0.77554	0.34004	0.20382	0.39471	0.045377	-0.21017	0.8723	0.32039	-0.26807	0.061126	0.45506	0.51729	-0.92998	0.1424	-1.0048	-0.60139	0.85237	0.27024	0.88801	0.81173	0.98206	0.4665	0.36825	0.56911	1.222	0.9713	0.16868	-0.24244	0.71665	1.4212	0.25988	0.62656	1.6981	0.45584	0.46534	1.3194	0.40456	0.52023	-0.12542	0.79807	0.5148	1.1723	0.11113	0.97264	1.272	0.12624	-0.65343	1.1056
-1.3642	-0.94625	-1.1535	-1.0102	-1.9196	-1.2069	-1.8456	-1.7464	-1.16	-1.2964	-1.8634	-1.2934	-1.0392	-1.027	-0.0087426	-1.388	-1.7725	-1.6959	-0.48493	-0.21991	-0.51497	-1.3442	-1.222	-0.085696	-1.3802	-1.5448	-0.088909	-1.196	-1.5819	-2.7146	-0.73055	-1.3925	-1.3568	-0.93571	-1.2558	-1.0353	-1.1666	-1.9831	-2.4892	-0.9297	-1.15	-1.0863	-1.2893	-2.1561	-2.375	-0.70618	-0.42298	-1.6222	-1.6037	-1.719
-3.8105	-4.4634	-3.4394	-3.9909	-4.8692	-3.7405	-4.5112	-4.3899	-4.421	-4.014	-4.7826	-4.8068	-4.4529	-4.2028	-6.2883	-4.4032	-3.4838	-3.8952	-4.6861	-3.9631	-4.6785	-2.474	-3.8162	-4.383	-4.1738	-3.3461	-2.7458	-4.8901	-3.9839	-3.9797	-4.297	-4.0518	-5.1023	-4.6001	-4.6477	-3.5559	-4.0768	-3.0651	-3.3754	-4.6036	-5.362	-4.5446	-3.742	-4.9636	-3.906	-4.8131	-3.8332	-4.5692	-4.1483	-3.4936
3.35	3.5604	2.9471	3.2362	2.4651	1.737	3.1541	2.5499	2.8227	2.4501	3.1923	2.978	3.1482	1.7991	2.7732	2.8886	3.1852	2.9639	2.1795	2.3762	3.0235	2.6656	2.7622	3.4671	2.9576	4.2141	1.7449	2.8294	2.1105	3.0538	2.0783	1.4628	2.6775	1.2945	2.8982	1.733	0.97805	3.4507	1.4631	2.4618	2.4588	3.0032	3.3404	2.591	3.1304	2.9556	2.4902	3.7088	3.5801	2.5047
0.21643	-0.078318	0.32355	0.32717	0.1256	-0.47088	-1.3448	-0.79659	-0.059409	-0.5998	0.90396	0.43545	-1.1	0.66061	-0.46306	0.62432	-0.96346	-0.22814	0.82176	-0.56727	0.82676	-0.077735	-0.42497	-0.22744	0.49287	-0.32599	0.95378	0.40435	-0.49668	-0.20297	1.6973	-0.7056	0.041349	0.84269	-0.01237	0.11951	0.70512	-0.35839	-0.95214	0.54802	-0.39097	0.29037	-0.70962	-1.4732	0.1323	-1.2809	-0.0095345	-0.25663	-0.27358	-0.4867
-11.815	-12.515	-10.955	-13.126	-11.426	-10.976	-12.893	-11.134	-11.307	-10.997	-11.202	-10.892	-12.092	-12.424	-11.77	-10.704	-11.504	-11.529	-10.706	-12.762	-12.321	-12.19	-11.613	-11.03	-12.816	-11.671	-10.323	-11.35	-10.814	-11.846	-10.756	-11.546	-11.688	-11.791	-11.536	-11.12	-12.193	-13.011	-11.173	-11.162	-11.458	-12.587	-11.352	-11.353	-11.591	-11.293	-11.168	-11.93	-11.98	-12.431
6.5584	6.8385	5.512	6.0444	6.7345	7.285	5.7129	6.7905	6.5048	7.7148	7.3766	6.6587	6.8725	5.9286	6.5408	6.4959	7.0453	6.965	6.5497	6.2742	7.0254	7.556	6.9366	7.5498	7.415	6.4377	6.2566	7.5423	6.0578	6.4401	6.6944	7.4603	6.8381	7.3385	7.2555	5.8411	6.0066	6.0557	6.5159	6.9807	7.2312	7.1359	7.001	7.0409	6.5588	7.8395	6.81	6.6507	6.2765	5.0802
0.72691	0.6652	0.62159	-0.48667	0.44529	-0.96668	-0.30527	-1.5113	-0.53601	0.074956	-1.7418	-1.1989	-0.27823	0.20048	0.82656	-0.071704	-0.7389	0.268	-0.060059	-0.34258	0.095394	-0.32294	0.25011	0.062314	-0.67991	-0.76128	0.80925	-0.16588	-0.35002	-0.62565	-0.67087	-0.14227	1.1093	1.0638	0.090952	0.84259	-0.88123	0.29232	0.39961	-0.2052	-0.65587	0.76309	0.66813	-0.82369	0.76795	-0.87146	0.59679	-0.38752	0.58213	0.1465
-0.0070641	0.18762	0.38864	-1.2533	-1.135	-0.097917	-0.024616	-0.38316	1.2033	-0.36224	-0.61887	-0.20252	-0.72132	0.83324	-0.18893	0.84498	-2.1182	-0.17402	0.32979	-1.0475	-0.55629	-0.53938	0.10433	-0.23462	0.3291	-0.94367	0.86569	-0.49966	0.58981	-0.43724	0.2073	0.43978	-0.31238	-0.43628	1.0017	-0.97585	-0.16205	-1.0941	-0.022247	0.16579	-0.93221	1.471	-0.50232	0.049746	-0.87359	-0.71117	-0.079487	-1.179	0.16392	-1.0594
-21.288	-21.079	-20.474	-20.407	-20.342	-20.68	-19.789	-19.681	-20.609	-20.874	-20.881	-21.11	-21.676	-20.581	-20.621	-19.647	-19.641	-20.483	-20.927	-20.192	-20.662	-20.69	-20.31	-20.382	-19.854	-20.722	-21.149	-20.363	-20.67	-20.687	-21.002	-20.028	-20.625	-21.899	-21.878	-21.016	-19.974	-20.828	-20.762	-21.187	-20.689	-19.516	-21.452	-20.886	-20.585	-21.002	-20.711	-20.394	-20.546	-20.646
-2.1163	-2.8121	-2.6691	-2.7885	-2.9461	-1.9235	-1.7674	-2.0664	-2.2877	-2.0267	-1.692	-1.4581	-1.2939	-2.712	-2.8073	-2.2591	-1.9309	-2.8147	-2.7817	-2.9277	-2.1417	-3.5826	-2.1484	-3.2204	-3.7965	-2.4861	-2.1314	-2.8604	-2.3081	-2.2721	-2.939	-1.6794	-4.0311	-2.887	-2.014	-2.0693	-2.1948	-3.1806	-2.6036	-2.0157	-3.2447	-2.3589	-2.838	-2.7452	-2.7664	-3.7036	-3.9385	-1.8544	-2.4028	-1.9036
-3.574	-3.0073	-2.4591	-2.8908	-4.0943	-4.1219	-2.7916	-3.2303	-2.877	-3.3971	-3.2842	-2.9931	-3.1393	-2.8245	-2.1151	-2.3625	-3.9156	-3.1391	-4.1672	-2.6913	-3.5601	-2.8943	-2.6362	-3.7713	-4.2751	-3.9231	-4.0641	-4.1853	-3.3218	-3.5759	-3.2335	-2.8575	-4.7326	-2.1738	-3.4179	-3.4775	-3.422	-2.8814	-2.8982	-3.1513	-2.8664	-2.9663	-2.9293	-4.4078	-3.5583	-3.1828	-3.4193	-2.6958	-3.8833	-4.1923
0.52745	-0.36051	0.13197	-1.0811	-0.59024	-0.41796	-0.85721	-0.57731	0.63416	-0.66677	-0.42534	0.37521	0.60404	1.227	-0.35795	0.27942	0.75315	-0.38087	-0.14209	0.11335	-0.13057	-1.11	0.90791	0.016491	-0.13659	-0.56068	0.078859	0.6292	-0.22975	-0.085161	-1.2223	0.12232	-0.94656	-0.78879	0.51488	-0.22197	-1.0599	1.0842	0.94454	-1.0856	0.44948	0.0096669	0.18715	-0.4032	0.46146	-0.31184	0.19521	0.017302	-0.041824	0.15037
-11.442	-9.6941	-10.533	-11.87	-10.131	-11.587	-11.205	-11.909	-11.5	-11.753	-10.574	-11.86	-10.43	-10.349	-10.367	-10.22	-11.034	-11.506	-11.191	-10.591	-10.006	-11.912	-10.506	-11.536	-10.904	-10.325	-11.488	-10.812	-10.989	-10.32	-10.353	-10.521	-11.097	-10.843	-9.876	-10.888	-9.982	-11.359	-10.795	-10.667	-9.9579	-10.198	-10.468	-11.569	-10.303	-10.871	-10.857	-10.714	-11.037	-11.467
6.2936	7.5128	7.5225	6.2741	7.5065	6.9004	6.9955	5.8773	7.0615	7.1255	6.1688	7.1843	6.9675	8.0476	7.2188	7.7413	7.0537	6.7671	6.8957	6.1075	6.577	7.671	7.7256	7.3548	6.6893	6.6619	6.2076	6.7795	6.5696	6.0323	6.8985	6.53	6.0426	7.0302	6.5296	7.3449	7.4964	6.396	4.8684	7.6713	6.5017	7.3962	6.3105	6.9828	5.7565	7.1437	7.3247	6.3708	6.8504	5.9377
-0.264	-0.2233	1.5546	0.4647	1.5094	-0.095006	-0.31015	1.0051	0.67873	0.64629	0.48545	0.052147	0.71996	0.59853	0.33944	1.9379	1.1427	0.41829	0.21806	0.68789	-0.14446	0.084948	0.27723	0.85788	-0.11181	0.72723	0.17702	0.51075	0.28737	0.057764	0.73612	0.88385	0.59329	1.0344	-0.11909	0.82159	-0.037015	0.33191	-0.27587	0.92337	0.68725	0.7463	0.98341	1.0264	0.36756	-0.4507	1.0047	0.11559	0.4196	0.60305
-9.1886	-9.236	-8.4374	-8.3281	-9.275	-8.3653	-9.4665	-9.6674	-8.4384	-9.3234	-8.1333	-8.5941	-9.173	-8.6668	-8.2684	-8.8696	-9.3954	-8.655	-7.8865	-9.0811	-7.7432	-8.8933	-8.9288	-9.2966	-8.7445	-8.5641	-9.6827	-8.4199	-9.7111	-9.8557	-8.4977	-8.0852	-10.628	-8.5671	-9.2386	-8.8926	-7.9239	-9.2248	-8.8925	-9.2108	-8.7845	-10.118	-9.2593	-9.8715	-8.1764	-8.8471	-8.3609	-7.7036	-8.7931	-7.9401
-15.41	-15.207	-13.428	-14.189	-13.613	-13.107	-14.947	-14.305	-15.882	-14.887	-15.651	-14.182	-14.486	-14.262	-14.245	-14.258	-14.099	-14.179	-15.175	-15.36	-14.982	-14.378	-14.757	-14.767	-14.702	-14.003	-14.259	-15.232	-14.167	-15.407	-15.113	-14.961	-14.698	-15.57	-15.874	-15.174	-14.932	-13.005	-14.965	-14.645	-13.618	-14.416	-15.517	-14.673	-14.029	-15.323	-14.445	-15.758	-15.43	-15.016
-2.0114	-0.63632	-1.3862	0.25064	0.37584	-0.10318	-1.4728	-1.2618	-0.015721	-0.76145	-0.32559	-1.0845	-0.92682	-0.32842	-0.85352	0.78673	-0.42505	-0.72089	-1.3974	-1.846	0.41428	-1.1197	-2.3092	0.048207	-0.69772	-1.3053	-0.14883	-0.66994	-1.1668	-0.48279	-0.49068	-1.5201	-1.3269	-1.3738	-1.4676	-0.12459	-0.63119	-1.5336	-0.80834	-1.1441	-1.6675	0.111	-0.33457	-0.2693	-1.6313	-1.4045	-2.272	-1.3357	-0.29358	-1.2853
-5.0467	-4.5004	-5.8448	-4.8796	-4.5906	-4.1331	-5.028	-4.5315	-4.7203	-5.8777	-5.3083	-4.9422	-4.7708	-4.6513	-5.9046	-4.3497	-4.548	-4.9757	-3.0396	-6.4337	-5.3677	-4.9878	-5.328	-4.8967	-5.1169	-6.3213	-5.8443	-5.3967	-4.758	-5.3522	-5.3384	-5.017	-5.3203	-5.8672	-4.1437	-5.6849	-6.2188	-5.419	-5.2673	-4.8787	-4.3647	-4.968	-5.5304	-5.503	-4.7723	-4.4523	-4.9513	-4.5419	-5.2715	-5.2007
-13.185	-16.046	-14.255	-14.844	-13.697	-16.375	-16	-15.103	-13.502	-14.636	-15.088	-14.889	-13.868	-13.247	-14.287	-14.456	-14.14	-14.308	-14.766	-16.004	-15.397	-15.499	-14.364	-15.318	-15.393	-13.802	-15.039	-14.982	-15	-14.934	-14.064	-14.272	-15.177	-15.662	-14.123	-13.863	-14.551	-15.474	-15.979	-13.606	-14.522	-13.811	-14.887	-14.771	-14.683	-15.472	-14.667	-14.384	-14.764	-15.211
2.6328	2.7464	2.9063	2.5012	2.2608	3.2592	3.0348	2.747	3.5404	2.3646	2.4596	2.0775	3.7831	3.117	3.4262	3.1252	1.4117	1.7172	2.2747	2.1791	2.9383	2.8601	3.6441	3.1594	1.9957	2.8076	2.3969	2.6456	3.5688	3.1406	2.265	1.6116	3.1376	3.6078	3.0435	3.5361	2.5413	2.6692	3.0446	2.5989	3.329	2.171	2.5514	2.2451	3.4901	3.3737	1.6322	3.0883	2.5764	1.3466
-21.211	-21.59	-21.051	-19.272	-21.118	-19.837	-20.849	-21.158	-20.593	-20.031	-19.666	-21.335	-20.476	-20.267	-20.202	-20.922	-20.919	-20.34	-21.934	-21.434	-21.655	-21.16	-21.711	-19.931	-20.495	-20.314	-20.585	-21.089	-20.028	-20.672	-21.721	-19.871	-20.278	-21.254	-21.664	-19.507	-20.576	-19.82	-20.661	-20.602	-19.844	-21.466	-21.148	-21.011	-20.447	-20.509	-20.517	-21.351	-20.132	-18.791
-13.557	-13.494	-13.449	-13.5	-12.959	-12.115	-13.179	-12.29	-12.972	-13.097	-13.141	-13.581	-12.046	-14.369	-12.679	-12.752	-12.947	-13.839	-11.889	-13.044	-12.405	-12.471	-13.304	-13.586	-12.547	-12.925	-13.341	-13.909	-11.222	-11.959	-13.557	-12.043	-13.961	-13.221	-12.432	-12.658	-12.953	-12.27	-12.215	-13.765	-12.862	-13.217	-12.372	-13.343	-12.893	-11.717	-12.282	-11.233	-12.015	-13.75
-5.9373	-5.9378	-5.8118	-6.5504	-6.8807	-5.3505	-6.2665	-4.8945	-4.9728	-4.957	-5.1228	-6.4567	-5.0673	-5.6746	-4.1636	-5.9077	-5.3698	-5.1283	-4.795	-5.5409	-5.5312	-5.4722	-6.1376	-5.4169	-4.844	-5.9174	-5.6719	-5.3146	-5.7028	-6.0537	-6.0182	-5.8767	-4.7406	-5.649	-5.1927	-5.543	-4.2851	-6.144	-5.0862	-5.695	-5.1747	-5.2328	-5.1756	-4.9172	-6.3749	-5.1856	-5.4612	-5.0483	-6.1045	-4.6647
-22.149	-22.444	-23.061	-21.189	-21.649	-22.901	-21.415	-21.763	-22.418	-22.434	-21.536	-22.48	-22.394	-21.496	-21.457	-21.721	-21.94	-23.127	-22.48	-22.078	-21.429	-23.781	-22.201	-22.833	-21.955	-22.316	-22.728	-21.91	-22.577	-21.92	-21.778	-23.703	-22.703	-22.928	-22.074	-21.613	-23.688	-22.155	-22.09	-22.503	-22.979	-22.487	-22.105	-22.031	-22.795	-22.133	-21.641	-22.175	-22.721	-22.316
-0.38139	-2.2494	-1.2451	-1.6604	-1.9763	-0.00537	-1.8404	-0.95342	-0.51831	-0.90731	-2.4795	-0.586	-1.8132	-0.9633	-1.4946	-1.4717	-2.5759	-0.78508	-0.68693	-0.59644	-0.28348	-0.12231	-2.6618	-1.3194	-0.24649	-1.2718	-1.3584	-2.3069	-1.4006	-1.9536	-2.3247	-1.4593	-1.8952	-1.1329	-1.3866	-1.9768	-1.5892	-1.3079	-1.7041	-0.96548	-1.4149	-2.3986	-2.9892	-1.4991	-1.562	-0.9053	-2.0193	-1.1827	-1.7711	0.19536
-1.7135	-0.95915	-2.1243	-2.0905	-0.55568	-2.008	-1.5459	-1.2161	-0.93206	-1.0623	-1.5392	-1.4958	-2.054	-1.2649	-0.79237	-0.38376	-1.3812	-2.1013	-1.2081	-1.7111	-2.1612	-1.976	-1.0197	-1.2448	-0.77284	-1.6489	-0.81253	-1.0481	-0.91226	-0.75483	-1.0635	-1.8534	-1.2146	-1.7845	-1.4565	-1.4637	-1.5452	-1.6826	-3.5918	-0.61353	-2.1139	-1.814	-2.0581	-1.1754	-0.58095	-0.25612	-2.9147	-1.5787	-1.3576	-1.0881
-1.3104	-0.71232	-2.1821	-1.4446	-0.9159	-2.1046	-0.264	-1.3231	-2.6914	-1.043	-1.7516	-1.0917	-0.61904	-1.3464	-2.0595	-2.1252	-1.0021	-1.3152	-1.7722	-1.0575	-1.2174	0.082453	-0.96679	-0.94873	-1.2725	-1.254	-0.18956	-1.4228	-1.8514	-0.62095	-1.0012	-1.8154	-0.022916	-1.6397	-1.6995	-0.70899	-1.8008	-1.8588	-1.2532	-2.9521	-1.6011	-1.1997	-0.79576	-0.87267	-1.6648	-1.801	-0.46379	-2.5166	-1.598	-1.4178
1.4166	2.0546	0.45739	0.82943	2.6836	1.75	0.014095	1.1538	0.9105	2.0887	-0.064264	0.97704	0.86262	0.84164	0.36085	1.9985	0.99928	1.2868	1.4959	1.4358	0.84843	1.322	0.98787	0.605	0.12172	0.35256	-0.36201	0.92641	1.138	1.4151	1.3503	0.95476	1.5574	0.11758	1.187	2.4968	1.4491	1.1778	0.068988	0.68487	1.0815	1.93	0.94276	2.0119	2.035	1.3012	2.1194	0.96212	0.69191	0.53765
-0.8739	-0.30483	0.032114	0.62599	0.11553	-0.16747	0.27256	-0.22361	0.31757	0.85804	0.24805	-0.71427	0.71055	-0.082114	-0.64552	0.69577	0.27285	-1.2816	-0.29412	0.92251	-0.11578	-0.057869	1.0633	-0.85864	0.060888	-0.69126	1.1505	-0.45248	0.11932	-0.039993	-0.18044	0.90154	0.9254	-0.3687	1.2214	-0.26579	0.46374	0.25189	-0.77057	-0.28887	0.22736	-0.71135	-1.0256	0.28151	-0.58868	1.1662	0.66205	-1.0934	0.13192	-0.04769
-0.0040582	0.026058	-0.97721	-0.52517	-0.66396	-0.97841	-0.90913	-1.906	-0.25007	-1.0889	-0.52983	-1.2706	-1.783	-1.6598	-1.3521	-0.18808	-1.1938	-1.5408	-1.734	-1.4826	-1.7024	-0.94508	-0.1554	-0.78549	-0.80568	-1.4633	-1.9039	-1.194	-0.70864	0.055716	-1.3796	-0.42183	-0.97644	-1.4753	-1.6021	-0.98408	-0.78592	-0.054855	-1.5643	-1.9525	-2.0196	-0.72762	-0.70939	-1.2328	-1.9822	-0.13207	-1.7351	-1.8262	-1.8472	-1.8421
8.5443	9.061	8.8402	8.7073	9.073	8.053	7.3231	7.9409	9.2127	9.0378	8.4867	8.3415	8.641	9.8326	8.648	9.4803	7.8227	9.3209	8.0292	8.715	8.6098	8.1458	9.4059	8.8364	8.1591	8.5399	8.5891	8.9003	10.319	8.0958	7.0118	8.8151	8.2568	8.9761	8.7672	8.3517	9.536	8.4743	8.0182	7.2302	8.7365	9.2274	7.7897	8.1841	8.892	8.9887	8.7576	10.102	9.2958	8.7168
-14.182	-12.479	-13.126	-12.312	-13.903	-12.333	-13.141	-13.069	-12.873	-12.964	-12.355	-13.553	-12.049	-12.639	-12.945	-14.26	-12.858	-12.712	-12.747	-12.75	-13.634	-12.505	-14.162	-11.862	-12.829	-12.325	-12.338	-12.913	-12.917	-12.705	-11.948	-12.742	-13.075	-12.659	-13.221	-12.896	-12.523	-12.76	-12.583	-13.641	-13.219	-11.471	-11.754	-11.425	-13.092	-13.06	-12.638	-12.944	-12.405	-12.24
-9.9441	-9.1784	-8.1475	-8.6112	-8.8088	-9.8844	-8.7937	-8.933	-8.3567	-9.6037	-8.6597	-9.3712	-9.0481	-8.9314	-8.5366	-9.4935	-9.3734	-9.2924	-8.5357	-8.4786	-8.9254	-7.4023	-8.6357	-8.4682	-8.1994	-9.216	-8.6776	-8.4973	-8.9109	-10.149	-8.9213	-10.444	-8.4564	-9.464	-8.3601	-8.9435	-8.7701	-7.3959	-9.6135	-9.1154	-9.5898	-8.887	-9.385	-9.4127	-8.9921	-8.8795	-8.323	-8.6879	-8.7653	-9.0122
-1.9468	-2.6238	-3.559	-2.4089	-3.4763	-2.3139	-3.0247	-2.6743	-3.3311	-1.7999	-2.2181	-2.8987	-3.2298	-2.9523	-3.5394	-1.96	-2.3813	-3.121	-2.7089	-2.8702	-2.705	-2.9437	-2.9445	-2.9509	-2.3032	-4.4772	-2.5775	-2.4683	-2.916	-3.1713	-3.5684	-2.1554	-2.6142	-1.4964	-2.6483	-2.3329	-2.3918	-2.6099	-2.1806	-2.8885	-2.7056	-2.1822	-2.5541	-2.663	-3.087	-2.016	-3.8735	-2.6387	-2.4413	-2.9782
-22.123	-21.969	-22.418	-22.074	-22.464	-22.685	-21.74	-22.035	-22.003	-21.976	-23.753	-22.347	-21.827	-21.674	-23.485	-22.07	-22.906	-21.033	-24.484	-22.352	-23.488	-21.913	-21.828	-23.589	-23.302	-21.78	-21.817	-21.933	-22.917	-22.425	-22.974	-22.724	-23.929	-22.33	-21.968	-23.296	-21.474	-22.368	-22.245	-23.101	-22.079	-21.83	-21.281	-22.355	-22.217	-22.514	-21.183	-23.183	-22.342	-23.101
-21.494	-21.376	-23.165	-22.147	-20.943	-22.302	-22.957	-21.749	-23.018	-22.486	-22.333	-21.408	-22.153	-22.744	-22.667	-22.018	-24.008	-21.584	-21.253	-21.859	-22.748	-21.957	-22.612	-22.74	-21.636	-22.107	-22.407	-21.459	-22.904	-21.492	-21.035	-22.262	-21.974	-22.874	-22.418	-21.119	-21.737	-21.462	-21.99	-22.622	-22.807	-22.471	-22.771	-22.677	-23.958	-22.771	-22.753	-21.288	-22.108	-22.307
-11.15	-12.383	-11.463	-11.237	-11.585	-12.485	-12.352	-11.455	-11.793	-12.097	-12.095	-13.199	-11.497	-12.753	-12.104	-12.179	-10.968	-10.91	-11.673	-12.802	-12.537	-12.032	-11.424	-11.977	-12.291	-11.043	-11.634	-11.892	-11.126	-12.79	-12.251	-11.632	-12.62	-12.206	-12.228	-12.068	-11.883	-11.636	-12.197	-10.439	-12.176	-11.636	-11.152	-12.585	-11.833	-11.432	-10.425	-12.477	-11.238	-11.497
-13.351	-12.598	-12.649	-12.705	-13.26	-12.466	-12.665	-13.269	-11.579	-13.122	-13.295	-12.627	-12.731	-13.775	-13.286	-12.151	-13.861	-13.533	-13.628	-13.044	-14.32	-12.205	-12.381	-12.669	-13.513	-13.898	-14.053	-12.908	-13.422	-12.504	-13.163	-12.808	-12.802	-11.633	-12.666	-13.56	-13.272	-13.124	-12.26	-12.308	-14.217	-13.467	-12.961	-13.754	-14.384	-13.495	-12.557	-14.004	-13.426	-12.374
-0.66016	-1.6913	-0.94637	-0.72042	-0.5394	-1.7887	-0.95268	-1.234	-2.6292	-1.387	-0.23929	-0.8669	-1.7724	-0.24147	-1.0927	-1.2782	-1.2074	-2.1005	-1.8797	-0.36841	-1.6098	-2.7675	-1.44	-0.66132	-2.7026	-0.6949	-1.6945	-1.2842	-1.1362	-1.5653	-1.5968	-0.48798	-1.9471	-1.2198	-1.161	-1.3344	-2.0427	-0.91928	-1.0909	-1.2507	-0.80161	-0.38309	-0.53228	-2.0632	-1.1269	-1.4755	-0.89861	-1.7854	-2.0687	-1.9282
-5.2801	-5.574	-5.6684	-5.982	-4.1351	-5.6481	-5.5058	-5.126	-6.3719	-6.4101	-5.7295	-5.9562	-5.8352	-5.6541	-6.6677	-5.0003	-4.614	-4.948	-6.2756	-7.1227	-5.3181	-6.0414	-5.9073	-5.5964	-6.1741	-6.5843	-5.5301	-5.4816	-4.4846	-5.8632	-4.719	-5.1659	-6.0096	-4.2787	-5.3942	-5.0985	-6.0761	-4.7707	-5.7021	-6.4306	-5.5925	-5.6393	-5.7284	-5.7794	-4.1319	-6.0818	-4.6918	-5.5658	-5.365	-6.2037
-2.7028	-3.5832	-3.5601	-3.465	-3.8482	-3.7657	-3.19	-2.3964	-4.2219	-3.4219	-2.94	-3.345	-3.8865	-3.4804	-3.868	-2.6991	-2.4133	-4.5872	-4.4749	-3.393	-2.9585	-3.4431	-2.743	-3.226	-3.1241	-3.1913	-3.9847	-2.9909	-4.4672	-2.7761	-2.4075	-4.1235	-2.7071	-3.6563	-3.1112	-2.8909	-4.5002	-3.0413	-2.9394	-1.8529	-3.448	-3.4131	-3.4523	-3.184	-3.5585	-3.5306	-3.1811	-2.8753	-3.4514	-2.9239
-14.101	-15.061	-14.412	-14.185	-14.741	-14.115	-13.59	-15.037	-14.181	-14.84	-14.845	-14.633	-14.576	-15.184	-15.289	-14.366	-14.68	-13.815	-15.126	-13.995	-14.816	-13.352	-15.6	-15.085	-14.821	-15.379	-15.127	-15.4	-14.688	-15.608	-14.521	-14.405	-14.513	-13.889	-14.263	-15.449	-13.543	-14.999	-14.028	-14.094	-14.395	-14.346	-14.331	-13.869	-15.757	-14.981	-13.488	-13.832	-15.218	-14.591
-12.577	-12.675	-13.312	-13.433	-13.055	-13.595	-13.438	-13.275	-13.013	-13.822	-13.994	-13.167	-13.383	-13.292	-14.359	-13.349	-12.177	-13.078	-11.864	-12.681	-13.48	-12.61	-13.695	-12.746	-14.09	-13.013	-12.842	-13.154	-12.912	-13.659	-12.363	-13.438	-11.81	-12.651	-12.181	-12.745	-12.53	-12.751	-13.447	-13.767	-12.34	-12.815	-12.66	-13.373	-12.642	-13.589	-13.064	-13.583	-14.243	-13.16
-4.1813	-5.4583	-4.5285	-4.6743	-5.2631	-4.8951	-3.8745	-4.246	-4.9959	-3.3053	-4.686	-3.4092	-4.1356	-5.1768	-6.0703	-4.0806	-4.394	-5.2487	-5.1317	-4.3765	-4.5854	-4.7165	-6.1318	-4.2401	-4.5131	-4.4932	-5.2757	-4.1367	-4.6204	-5.05	-5.2754	-3.7718	-4.1515	-4.8473	-3.3626	-3.9301	-5.5258	-5.2065	-5.8593	-4.8528	-4.6755	-4.3013	-4.1446	-4.908	-4.5077	-4.9493	-4.4557	-6.4098	-5.1607	-4.7859
0.27766	1.1281	1.2534	0.48721	-1.6679	0.28558	-0.35133	0.17362	0.28502	-0.49001	1.1005	0.89224	0.85897	0.80274	0.90233	-0.74022	0.40672	-0.35109	0.32174	0.061243	0.65567	0.66269	0.44613	-0.34885	0.32427	-0.10985	-0.73705	1.1702	0.98427	0.99086	-0.03079	0.43174	0.37905	0.59566	0.66726	-0.071292	0.49896	0.34594	0.30289	-1.2469	0.11187	0.41038	-0.7027	0.21682	0.74255	-1.085	-0.57529	0.92094	0.65388	-0.13574
1.0063	1.1863	1.2826	0.35863	2.4473	1.4933	1.2924	1.8657	1.8125	2.1393	1.8118	2.4098	1.3655	1.6084	2.0878	1.9615	1.6278	1.8829	1.038	1.5605	1.6712	1.4443	1.5728	1.7465	1.5938	2.0546	1.4276	1.1032	2.8308	2.5439	2.1314	2.0829	2.1255	2.1544	1.0385	1.4566	1.7213	1.5496	3.3409	2.877	1.6832	3.0707	3.0343	1.7086	1.5478	2.0176	2.3582	1.5557	1.9882	0.78458
-11.016	-11.404	-11.452	-11.429	-11.206	-11.63	-11.208	-11.369	-12.453	-11.508	-11.411	-12.198	-11.506	-11.214	-10.647	-10.51	-11.627	-10.959	-10.747	-11.67	-10.426	-10.909	-11.737	-10.823	-11.444	-11.436	-10.858	-11.489	-11.989	-12.006	-11.126	-9.9514	-12.422	-11.785	-12.268	-11.768	-11.639	-11.007	-11.465	-10.634	-9.9046	-12.103	-12.897	-11.22	-10.377	-12.326	-11.427	-11.378	-12.15	-10.867
-3.5955	-3.6827	-4.6056	-3.0802	-3.6625	-4.2874	-2.5752	-4.4258	-4.1481	-3.859	-4.1903	-3.1781	-2.6741	-3.3883	-3.449	-3.0986	-4.6826	-3.1256	-4.4611	-3.7042	-3.7451	-4.2074	-4.6352	-4.5254	-4.5683	-3.282	-4.4564	-5.2689	-4.178	-3.7286	-3.1585	-4.7022	-2.3905	-3.8489	-5.2591	-3.6002	-2.8573	-3.5313	-3.6995	-3.2031	-4.1157	-3.7588	-3.6986	-3.3146	-4.9459	-3.5216	-4.6805	-4.8512	-3.1148	-4.0048
-4.5274	-4.9663	-3.6429	-3.8082	-4.3266	-4.5269	-4.5604	-5.2969	-4.1558	-4.5234	-2.5712	-3.2747	-4.1436	-3.8945	-4.3137	-5.5528	-5.1939	-4.2331	-3.4934	-4.5931	-4.9309	-5.1357	-4.0492	-5.152	-4.8813	-5.2259	-4.5798	-2.981	-3.602	-3.3997	-3.7694	-4.0015	-4.1233	-5.4289	-4.5243	-4.2555	-5.3246	-3.2244	-4.7235	-3.1862	-4.2561	-4.7025	-4.0481	-4.2122	-3.3643	-3.7135	-4.1471	-3.1988	-3.9128	-3.6299
-5.4786	-6.1481	-6.4166	-5.3682	-5.617	-6.3102	-6.6232	-6.9134	-5.908	-6.7612	-7.6977	-5.9132	-6.7342	-6.8453	-6.5365	-6.2417	-6.7921	-6.6696	-5.9027	-6.3106	-6.6858	-5.9533	-6.3925	-5.2181	-6.1053	-7.0038	-5.9267	-5.731	-6.6727	-5.5033	-6.1769	-7.1974	-6.8052	-5.9133	-5.3775	-7.2711	-5.8744	-5.9817	-5.561	-5.7274	-6.1164	-7.5393	-5.8764	-5.2073	-6.3584	-6.5652	-6.175	-7.2516	-6.6601	-6.8232
-22.375	-22.205	-22.462	-23.099	-21.659	-22.055	-22.059	-21.309	-22.99	-22.835	-21.738	-22.306	-22.787	-21.23	-22.791	-21.744	-22.57	-22.102	-23.098	-21.513	-21.508	-22.705	-21.847	-22.126	-22.191	-20.548	-21.534	-22.531	-21.904	-21.87	-22.664	-21.914	-23.073	-22.507	-22.198	-21.728	-22.005	-22.286	-22.439	-22.177	-22.673	-22.584	-21.757	-22.52	-21.866	-22.025	-22.875	-21.97	-22.094	-22.442
-14.252	-11.742	-12.593	-12.737	-13.491	-13.655	-13.72	-14.058	-12.768	-13.03	-14.185	-12.778	-12.607	-14.054	-13.117	-13.511	-12.282	-13.737	-13.105	-12.938	-13.4	-13.536	-13.201	-13.206	-13.114	-13.181	-13.509	-13.025	-12.619	-11.678	-13.278	-13.189	-12.686	-14.014	-14.12	-13.09	-12.255	-13.863	-12.586	-13.133	-11.571	-12.96	-13.121	-12.431	-13.606	-12.358	-13.633	-13.247	-13.473	-13.535
10.743	9.7394	9.0085	9.7636	10.193	9.836	9.1053	9.2838	9.7057	9.3375	9.6496	10.106	9.512	9.9839	9.0557	9.2929	10.086	9.7511	10	9.1402	10.021	10.283	10.398	9.3948	10.202	9.9981	10.031	9.5164	10.526	11.148	10.084	9.8949	9.5892	9.807	8.9762	9.6816	9.4113	9.6091	9.1926	10.598	9.4904	10.471	10.686	9.8824	9.2612	10.326	8.8919	9.3214	9.8305	10.233
-1.4374	-1.6001	-0.73831	-1.4772	-2.677	-1.2191	-2.0531	-2.1287	-1.0237	-2.8257	-1.8635	-2.1847	-1.3433	-1.7043	-1.9292	-1.3715	-0.45841	-0.68219	-0.4996	-1.8338	-2.2812	-2.0858	-0.74081	-1.0148	-1.3099	-1.3492	-1.1929	-0.93231	-1.6123	-0.76684	-2.191	-0.83109	-1.7621	-1.2834	-2.1951	-2.0244	-2.4929	-1.5956	-1.1777	-0.77113	-1.4732	-0.9455	-0.32128	-1.5663	-1.6107	-1.9264	-1.2566	-2.3135	-1.7717	-0.97351
0.2178	0.035252	-0.40906	-0.42772	-0.3977	0.11823	-0.89949	-0.11061	-0.82449	-0.68257	-0.067636	0.060716	-1.4545	-0.36361	-0.71184	-0.44885	-1.1168	-0.46926	-0.64749	-0.55294	-0.8578	-0.6615	0.28778	0.24498	-1.0125	-0.27791	-0.78325	0.091253	-0.80851	-1.9533	-0.68968	-1.3265	-0.71882	0.20821	0.48964	-0.29882	-1.025	-0.18845	-0.69764	0.76829	-0.83491	-0.51182	-0.92898	-0.38225	0.67219	-1.0585	-0.71414	0.92044	-0.061742	0.19643
-13.693	-13.339	-13.39	-12.441	-12.392	-12.564	-11.924	-11.299	-13.715	-12.865	-12.635	-11.728	-12.452	-12.609	-11.604	-13.342	-12.875	-12.404	-13.241	-11.737	-12.507	-13.443	-12.363	-13.17	-12.656	-12.467	-11.33	-14.148	-12.828	-13.194	-12.85	-13.419	-12.262	-13.223	-13.566	-13.975	-12.76	-12.984	-12.596	-12.766	-11.835	-12.617	-12.611	-12.184	-13.693	-13	-13.269	-12.965	-12.069	-12.49
-14.934	-15.405	-13.844	-13.827	-13.866	-13.447	-15.291	-15.383	-13.352	-15.283	-16.462	-15.532	-15.538	-14.348	-14.357	-14.74	-14.66	-14.286	-15.509	-14.381	-14.386	-14.059	-15.142	-13.7	-14.865	-14.902	-14.64	-14.447	-15.218	-13.336	-15.239	-14.299	-14.529	-15.324	-14.119	-13.866	-14.938	-13.998	-13.953	-13.743	-13.657	-14.471	-14.461	-14.37	-14.254	-15.438	-13.954	-16.098	-15.518	-14.969
6.4189	5.9503	5.5515	7.0328	7.1136	5.9793	7.2985	6.9979	7.7292	7.5913	7.7633	7.1289	7.7827	6.6599	8.2069	6.9788	6.4051	6.8525	7.0704	7.8413	6.4868	6.6844	5.7094	6.4197	6.459	6.9809	6.9366	6.1625	7.3249	6.9077	7.4507	7.0311	6.2718	6.9132	6.7549	7.1177	5.4089	7.7703	7.5514	7.714	6.1916	6.7423	7.455	6.6382	6.4589	6.5401	6.6992	6.2279	7.8081	7.9591
0.64473	1.3845	1.4182	1.878	1.2236	2.6095	1.0495	2.0798	2.3586	1.7862	2.4278	0.69268	1.555	2.1164	1.6841	2.8228	1.9837	1.9457	1.5186	3.4182	1.8406	1.3006	1.401	1.255	2.6717	2.5467	0.95135	1.8731	1.8304	2.2315	1.3511	2.7891	1.0031	2.5965	1.4967	1.4593	1.4899	0.76702	1.9147	2.4752	2.1165	2.5879	2.2431	2.035	2.3285	2.0423	1.5864	2.2401	1.9953	1.0829
-3.8576	-2.8	-3.5085	-2.7083	-2.9072	-3.5763	-3.8732	-2.7452	-3.2255	-2.4674	-3.0994	-2.2444	-3.131	-3.3988	-4.2501	-2.3609	-3.0894	-3.9264	-2.6169	-2.8466	-3.0066	-3.753	-2.3302	-4.3751	-2.5738	-3.116	-2.1537	-4.3619	-2.7855	-3.6098	-3.1497	-3.6036	-3.5404	-3.2141	-3.6804	-3.4837	-3.0158	-2.616	-2.4052	-2.7627	-2.5673	-3.5553	-2.802	-2.6623	-3.1585	-3.4084	-2.1684	-2.2826	-2.6147	-2.7052
-13.34	-12.31	-11.405	-12.496	-12.95	-12.655	-13.099	-13.099	-12.187	-13.722	-12.147	-13.561	-12.22	-12.318	-12.905	-12.893	-12.934	-12.52	-12.812	-13.5	-12.058	-12.624	-11.803	-12.593	-12.708	-12.782	-11.744	-13.165	-13.274	-13.556	-12.744	-12.867	-12.573	-13.085	-13.566	-12.924	-12.816	-12.87	-13.483	-12.693	-13.721	-11.371	-12.346	-13.048	-12.829	-10.968	-12.76	-12.938	-12.599	-13.434
-9.397	-8	-8.73	-10.109	-9.6824	-8.5967	-9.1035	-7.7133	-8.8911	-9.4723	-9.4684	-9.2389	-8.93	-8.7622	-10.092	-9.4938	-9.5584	-8.5234	-9.5029	-8.117	-8.939	-8.4432	-9.5058	-9.8433	-8.3744	-8.1612	-9.4244	-8.3655	-9.401	-9.6799	-8.7203	-9.4598	-10.152	-8.8902	-9.7178	-9.1365	-9.5744	-9.1389	-8.4721	-10.166	-10.906	-8.8708	-8.7971	-9.6211	-8.9039	-8.4383	-9.0434	-9.2906	-10.08	-9.368
-1.9008	-2.7667	-2.2964	-1.9517	-2.1433	-1.8875	-2.5126	-2.0544	-2.3338	-1.7732	-1.1471	-1.8529	-2.0165	-2.2874	-1.4681	-2.8375	-3.2521	-1.8021	-0.83086	-0.95945	-0.82808	-2.4857	-0.59673	-2.1427	-2.017	-1.8953	-2.0307	-2.2836	-2.6824	-1.1217	-1.9828	-2.2892	-1.249	-0.51836	-1.4092	-1.8794	-1.6142	-1.9616	-2.6241	-2.5471	-3.0211	0.071434	-3.0211	-1.7795	-1.7954	-2.0447	-2.6235	-2.2164	-1.6372	-1.7828
-0.38224	-0.17065	0.6104	0.6044	0.24919	-1.3401	0.65851	-0.30621	0.27744	-0.19717	0.33921	0.20448	0.31042	0.3331	-0.79052	0.1223	0.13612	-0.35097	1.5058	0.2688	0.018953	0.10135	-0.43909	-0.6709	0.26812	0.06399	0.34795	-0.068357	0.5637	-0.90302	-0.85628	0.025255	0.36044	0.6475	-0.36745	-0.72701	-0.4076	-0.70826	-0.044704	-0.55109	-0.6432	0.27032	-0.11826	0.03396	0.48496	0.033902	-0.39083	-0.0045151	0.78437	-0.94184
-5.4983	-4.5117	-5.6977	-6.0021	-6.6516	-4.8817	-5.2788	-5.1108	-5.0355	-5.8696	-4.9491	-5.1274	-5.9425	-5.6632	-5.3373	-7.0198	-4.6168	-6.1966	-5.4522	-6.5412	-5.7636	-4.8031	-5.8248	-5.6818	-5.4615	-4.7332	-4.5148	-5.8465	-5.6327	-5.8281	-5.4709	-6.3164	-4.6625	-4.834	-5.7287	-5.9495	-5.1852	-5.9866	-5.8542	-5.7161	-5.6196	-5.5255	-6.0423	-5.5668	-5.5396	-6.0353	-5.3147	-5.056	-5.7595	-5.6024
1.3561	0.02829	-0.1877	-0.20676	-0.81377	0.71852	-0.55108	-0.081234	-1.4845	-0.16514	-0.67905	-0.53728	-0.304	0.406	-1.1154	0.13231	1.2275	0.75814	-0.30648	-0.099484	0.33328	-1.0951	0.28864	0.55536	-0.37726	-1.4677	0.71117	0.56699	0.095408	0.020759	0.64255	0.1521	1.3726	0.79817	0.043573	0.36668	0.67206	-1.0079	-0.68703	-0.55579	-0.035348	0.077471	-1.0213	-0.073156	-0.49627	-0.22025	-0.60323	-0.84756	0.039197	-0.0095698
6.9045	7.2042	7.3932	6.5518	6.482	6.2054	6.6473	6.6161	6.3782	6.266	6.6955	6.6889	7.0489	6.689	7.4427	7.1038	7.1187	5.3406	7.576	6.26	6.4632	6.617	6.7465	6.467	6.1065	7.1898	6.961	6.5704	7.5068	7.2583	7.5268	6.6622	5.5602	6.122	7.5448	6.7481	7.4277	7.4997	6.1387	6.8679	6.81	7.2516	6.7647	6.2015	5.8789	8.4561	7.504	7.4235	7.3377	7.2986
0.28877	0.24674	-0.019029	-0.28234	1.7022	1.1525	0.38154	1.9323	1.0659	0.14128	-0.040674	0.26331	1.3023	0.12326	0.36986	0.53505	0.8337	0.092845	0.043255	-0.21038	0.99836	0.047672	0.56664	-0.77238	0.8999	0.11469	0.78466	0.41305	0.7599	0.5865	0.41914	0.16646	-0.54154	0.46177	-0.019217	0.59613	0.84153	0.60528	0.49048	0.54781	-0.095743	1.0958	-0.507	0.62572	1.3432	-0.52012	0.11177	0.10248	-0.52184	-0.52846
-9.3549	-10.626	-10.302	-11.016	-10.047	-10.418	-10.106	-11.219	-10.852	-9.6276	-9.9021	-11.117	-9.5668	-10.439	-9.6706	-9.4731	-10.801	-11.129	-9.8263	-9.6011	-10.406	-9.314	-9.7446	-9.7391	-9.8835	-9.7086	-9.9168	-10.573	-10.313	-10.413	-10.3	-10.07	-10.418	-9.7329	-10.745	-10.74	-9.7903	-9.9276	-9.3841	-9.8336	-9.8526	-11.185	-10.613	-10.46	-10.289	-11.29	-11.253	-9.4239	-10.51	-10.11
6.4781	6.1055	6.7599	6.236	7.3494	6.4003	6.3134	6.9642	7.7471	5.7097	5.911	7.3182	6.4105	6.6975	6.9834	7.1496	5.8546	6.9532	7.9113	6.9674	7.0178	7.1751	7.2569	5.9052	7.4949	7.299	6.5101	6.7063	7.127	6.5285	6.9636	7.898	5.738	6.8693	6.9168	8.0532	6.5268	7.6767	7.6398	6.5129	6.6043	6.3583	8.0009	7.9545	7.9551	7.8914	6.7695	6.2584	7.5693	5.9519
-1.0153	-2.3698	-2.3076	-0.91777	-1.3099	-0.61549	-2.799	-0.23961	-1.2923	-1.5836	-1.1612	-0.91228	-1.2857	-1.4472	-0.59172	-2.1035	-0.84091	-1.5663	-0.39325	-0.48417	-2.2986	-1.4783	-0.55411	-1.7938	-0.99844	-1.5276	-1.2463	-1.2864	-1.0633	0.17996	-1.3615	-1.0928	-0.79464	-1.8015	-2.1779	-1.1614	-1.761	-1.3527	-0.77421	-1.0864	-1.1699	-2.4381	-1.3985	-1.0058	-0.55825	-0.28821	-2.691	-0.78307	-2.1087	-1.0368
0.0016945	-0.68575	0.43259	-0.2303	0.53862	0.16557	0.1105	-0.771	0.95367	-1.0793	1.0501	1.2247	0.066204	0.75653	1.3172	-0.094034	0.12343	-1.1755	-0.45353	0.11441	0.31146	0.11459	0.054222	0.036348	-0.075966	0.38455	-1.3093	-0.22193	-0.1301	1.4359	1.318	-0.56034	0.37742	0.0162	-0.057032	-0.67111	0.30411	-1.4221	-0.24398	0.31151	-0.45429	0.85533	-1.3242	0.42355	0.73276	-1.053	-0.20944	-1.595	0.69172	0.34078
-2.0127	-0.85	-0.92161	-0.17279	-1.9141	-1.9994	0.79786	-1.0519	-2.0334	-1.8372	-1.1701	-1.6037	-1.0866	-0.45502	-1.9131	-1.5394	-1.7271	-0.86522	-0.24005	-0.97387	-0.49511	-1.8285	-1.1612	-1.2638	-1.0448	-0.73396	-1.2371	-1.5231	-0.90434	-0.98628	-1.6331	-1.336	-1.6291	-1.9309	-1.9618	-0.53022	-0.4908	-1.3486	-1.0325	-1.7881	-0.24349	-1.0685	-0.96974	-1.4956	-1.6897	-0.21733	-1.1015	-1.1901	-1.4792	-0.13803
-6.6763	-6.6495	-6.6745	-8.3261	-6.1343	-6.749	-5.8482	-7.4833	-5.4964	-6.9491	-6.8179	-6.7138	-6.1551	-5.6249	-6.4162	-6.9846	-6.3536	-6.2344	-6.207	-6.9536	-7.5935	-5.2739	-6.335	-5.9376	-6.0637	-5.1235	-5.6978	-6.4735	-5.6207	-5.7269	-5.4957	-6.1702	-6.0638	-6.9356	-6.4931	-6.4925	-6.9423	-6.7463	-5.7655	-7.7083	-5.7521	-6.8764	-5.3327	-6.6892	-6.3918	-5.5471	-6.965	-7.2036	-6.1543	-7.3847
-4.9423	-3.8498	-3.4496	-4.7867	-3.9282	-4.7727	-4.1034	-5.2795	-4.4672	-3.286	-3.941	-4.4302	-3.2096	-3.9338	-4.325	-3.2073	-3.4479	-4.0651	-5.201	-3.3099	-3.8065	-4.6699	-4.1501	-3.8362	-4.6652	-4.3697	-3.3381	-4.4769	-4.0254	-4.7955	-4.1605	-4.5356	-4.4445	-4.506	-4.7048	-3.1514	-4.7544	-5.4517	-4.0392	-4.6172	-4.8397	-4.5239	-4.0779	-3.6776	-4.3122	-3.1995	-4.8323	-3.8509	-3.8281	-3.5932
6.3414	7.3519	6.7496	7.0269	7.0313	6.7904	7.6982	6.7052	6.8578	5.6651	5.6336	6.2981	7.2972	6.5568	7.677	6.7668	7.3386	6.7088	6.8638	7.2439	7.8142	6.8037	7.5016	6.5236	6.8643	6.5246	6.3348	8.1029	7.0124	7.1073	7.0263	6.7016	6.673	7.2877	6.4153	6.9083	5.9155	6.7029	6.7667	6.9188	6.0734	7.1086	6.6504	5.2206	6.4815	7.6653	6.6206	6.9391	6.9925	7.4107
-0.83707	-2.8306	-1.5439	-1.1133	-1.8754	-2.1458	-2.9616	-1.3302	-0.94786	-1.7814	-2.0682	-0.95399	-0.26459	-2.0245	-1.4599	-1.3811	-1.8025	-1.5565	-1.729	-1.9744	-1.8203	-1.3069	0.12577	-1.6247	-1.4443	-2.4718	-2.6184	-1.3425	-1.6425	-1.8122	-0.62959	-1.2809	-1.9703	-1.6639	-2.4061	-1.4428	-1.1056	-2.3742	-0.81892	-2.1492	-1.3076	-0.70598	-0.17123	-0.87588	-0.51516	-1.6449	-2.351	-1.5791	-1.6345	0.0012171
-1.5295	-2.5779	-2.5829	-0.43488	-1.4246	-2.652	-1.5639	-1.2463	-1.9188	-1.4313	-2.0084	-2.6392	-2.1592	-1.098	-1.3104	-0.78083	-2.5161	-2.4016	-1.3666	-3.4193	-2.2411	-2.4942	-0.51795	-0.67136	-1.2594	-1.6417	-1.2715	-0.48579	-0.42332	-0.32217	-0.84714	-1.438	-1.5639	-1.9631	-0.41482	-1.4946	-1.6553	-0.74416	-1.4791	-1.2252	-1.6555	-1.6726	-1.7118	-1.1078	-0.72144	-0.80896	-1.4721	-0.51561	-0.5838	-2.0716
5.6356	6.0137	4.3424	6.3715	6.1571	5.179	6.4113	5.9448	5.0692	6.3071	5.4991	6.9556	6.2774	5.8387	5.6289	5.7254	6.1582	5.2173	6.6793	6.0131	5.7734	5.2324	5.0721	6.122	4.2407	3.4482	6.0417	4.5177	5.7912	5.5642	6.1084	5.5443	6.1247	4.7335	4.8502	5.423	5.786	6.2347	5.8305	5.1596	6.095	5.9326	6.5391	6.4277	5.4788	6.5314	5.4936	4.755	4.5082	3.7615
-21.841	-22.579	-22.794	-22.339	-21.161	-22.275	-21.961	-21.223	-22.343	-22.451	-23.09	-23.375	-22.539	-23.007	-22.284	-22.109	-22.823	-21.33	-21.891	-21.657	-24.551	-22.908	-23.102	-22.768	-21.958	-22.51	-22.683	-22.049	-23.055	-22.4	-22.363	-22.033	-21.955	-22.551	-21.974	-23.387	-23.395	-22.258	-20.882	-21.83	-21.625	-22.589	-21.93	-22.264	-22.218	-21.049	-22.244	-22.388	-22.007	-21.197
-4.92	-6.463	-4.2808	-5.3128	-4.0665	-5.2365	-4.8151	-4.8045	-5.208	-5.6035	-5.979	-5.2995	-5.3908	-4.4242	-4.8622	-5.3003	-5.7233	-5.3941	-5.1891	-4.4099	-3.449	-4.5946	-4.6709	-4.1876	-5.1296	-3.7648	-4.9736	-4.0694	-5.6982	-6.1558	-5.1571	-4.0139	-4.7853	-4.8917	-5.2453	-5.8262	-4.7296	-5.4516	-6.4724	-5.4446	-5.2747	-4.7338	-4.4076	-4.5984	-4.5813	-4.4855	-5.1051	-5.5815	-5.1193	-5.1911
1.5267	1.3277	1.3743	1.4907	0.6781	2.7375	1.7862	2.1522	1.1382	0.7205	1.9805	1.8377	2.0549	0.23154	0.60432	1.6856	1.7437	1.2832	1.1423	0.88049	1.1184	2.155	3.3534	1.2852	1.4324	2.0646	2.1556	2.1685	1.2117	1.8434	-0.085206	1.8655	1.3091	1.8362	1.8033	1.6244	0.90143	2.2925	0.85832	1.5981	1.852	1.4915	2.1099	1.1121	1.4301	1.5789	1.1168	1.3841	1.9398	1.7378
-2.0917	-1.2712	-0.22348	-1.6783	-0.96219	-1.3602	-0.21442	-0.49625	-1.0931	-0.13556	-0.71694	-0.58984	0.35394	-0.41779	-0.51467	0.73472	-0.13756	-0.33662	-0.77242	-0.15527	0.19183	-1.0534	-0.44736	-1.3093	0.38545	-0.63666	-0.97993	-1.5259	-1.1171	-1.6761	-1.9071	-1.3554	-1.7762	-2.0272	-0.72469	-1.116	-1.3719	-1.3461	-0.63922	-0.01237	-1.4437	-1.488	-0.37625	-0.66115	-0.74995	-0.60884	-1.01	-1.4129	-0.54277	-0.68689
4.9486	5.6472	5.916	5.8951	4.2505	5.2859	4.0939	5.7649	5.1308	3.8837	5.3717	4.0587	5.2777	4.7948	4.9017	5.0342	5.8872	4.2378	4.7342	4.614	4.5749	4.5864	4.8325	4.9197	5.8206	4.9899	4.6151	5.4761	5.6103	4.985	5.0921	5.0346	5.0649	4.5477	4.9545	4.7372	5.5813	4.1696	5.9459	5.0556	6.1453	4.7565	5.2671	5.0847	4.2505	4.9529	6.0081	4.5452	4.0852	4.4427
6.2258	5.8708	6.6026	4.7789	5.5358	6.2546	5.7145	5.6966	5.5871	5.5829	5.2813	6.6014	5.8503	5.3129	5.5758	6.2007	6.3196	5.4928	5.8703	4.2167	5.9443	6.0467	5.3193	4.7147	4.0885	5.8775	5.1634	4.9105	5.1482	5.511	5.4428	6.0043	5.0494	5.6514	4.915	5.0076	7.1814	4.6385	6.4276	5.3232	5.7238	4.8973	4.5581	6.2154	5.7554	5.2663	5.6977	6.0898	5.1832	6.3428
-1.7255	-0.85819	-1.7569	-1.5641	-1.627	-1.1065	-2.0188	-1.9567	-1.5598	-1.5248	-0.049928	-1.3111	-1.1102	-1.9667	-1.566	-0.91354	-1.7439	-1.101	-1.1842	-2.2315	-2.0174	-1.3573	-2.6793	-1.1975	-1.7193	-0.35573	-1.3692	-1.4423	-0.82131	-1.7097	-2.9051	-1.5	-0.85464	-0.65008	-0.96885	-1.6883	-1.0504	-0.36804	-1.616	-1.0615	-1.8818	-2.1273	-2.4629	-1.0243	-1.8767	-1.518	-1.4572	-1.41	-1.8199	-0.58323
9.799	8.8945	8.6626	9.4567	7.5799	9.0253	8.9265	8.4716	8.1633	9.0509	6.8539	8.1694	8.5	8.5709	7.8305	8.1634	7.8954	7.9925	7.2902	8.9342	7.8812	8.3241	8.3975	7.7276	9.2895	9.166	7.95	7.7732	9.158	8.3222	8.9075	8.3604	7.7341	8.4323	8.0431	7.3093	8.3588	9.6676	8.9787	7.4645	8.6195	9.2321	9.3822	7.7362	8.9643	7.6459	9.4628	9.3772	8.3508	8.1562
-10.732	-9.7382	-10.355	-9.8697	-9.9096	-10.528	-10.6	-9.8258	-10.204	-11.091	-10.064	-10.134	-9.3015	-9.4018	-10.344	-10.707	-10.065	-10.854	-9.458	-8.968	-9.1183	-10.855	-10.395	-9.2539	-10.698	-10.586	-12.101	-9.587	-10.105	-10.737	-10.094	-10.265	-10.284	-9.3407	-9.3026	-9.5345	-10.646	-9.2784	-11.08	-11.632	-10.298	-7.9274	-10.828	-9.7935	-8.901	-9.865	-9.8214	-10.463	-10.474	-10.414
4.3925	4.1701	4.1105	5.4146	3.9719	4.6473	4.9706	4.5825	5.505	5.0085	5.0059	4.2492	4.3068	5.8372	4.6922	3.4929	4.3715	4.4194	4.5348	4.1809	4.4656	4.1515	3.6135	4.2712	4.6246	4.6483	4.4958	4.8676	4.1285	3.5352	3.4689	4.0619	3.9398	4.9494	4.6597	2.5604	4.6698	5.4872	5.1962	3.3274	4.8135	4.5538	4.5926	3.9105	5.613	4.2617	4.5843	5.5726	3.3659	4.569
-1.5613	-0.79501	-0.15371	-1.9901	-0.6979	-2.5558	-0.27393	-0.25779	-2.0125	-0.32232	-1.6227	-1.8532	-1.4449	-1.3982	-1.6292	-1.4567	-1.7956	-0.1474	-1.8194	-1.3476	-1.5554	-2.0413	-1.533	-1.945	-1.5719	-1.8136	-1.6179	-0.92071	-2.7894	-0.26308	-0.41416	-1.297	-1.8569	-0.95329	-0.51877	-2.1437	-0.49976	-1.2712	-0.28868	-1.674	-1.2864	-0.94691	-2.3627	-1.6567	-1.9253	-1.2581	-1.5966	-1.3911	-1.2398	-0.47951
-6.1221	-5.6741	-5.8118	-4.8704	-5.3254	-5.2987	-6.1789	-5.9086	-4.9322	-6.1315	-4.7178	-5.5945	-5.9786	-5.891	-4.6496	-5.0998	-5.1457	-5.6179	-3.6897	-4.6855	-4.1717	-6.3615	-5.5655	-4.0392	-6.3684	-5.5933	-4.6977	-4.9567	-5.3747	-5.2646	-5.3088	-5.7096	-4.6829	-5.8867	-4.6808	-5.2817	-7.1752	-5.8104	-5.5751	-4.8195	-6.357	-6.1519	-4.3408	-5.3543	-5.5009	-5.4145	-6.1297	-5.1319	-5.1903	-5.9546
-2.1668	-2.1182	-2.8581	-2.6617	-3.1336	-3.4079	-2.0328	-3.2691	-2.3325	-2.2302	-2.2914	-2.281	-2.8329	-1.6155	-2.7912	-3.4979	-3.1766	-2.1221	-2.4777	-3.171	-2.4107	-2.9959	-3.2803	-2.9427	-2.8886	-2.5845	-3.3096	-1.8238	-1.681	-2.803	-2.8748	-2.2435	-2.4638	-2.1061	-3.3153	-1.7839	-2.7397	-2.7584	-1.0944	-2.2394	-3.6456	-2.3863	-1.8291	-2.4245	-2.1302	-3.1373	-2.3349	-3.0217	-3.4131	-1.6898
5.2883	5.4685	5.1922	5.339	5.6016	7.2803	6.0191	5.5011	4.1133	4.5267	5.1386	6.8287	5.1641	6.6664	5.7474	6.284	6.6665	6.1723	4.3421	6.5278	5.8769	5.8475	5.2264	6.3023	5.807	4.161	5.6816	5.4578	5.7541	6.1392	5.7385	6.4564	5.8372	4.2714	4.7657	6.4957	5.3535	5.5784	5.1588	4.9558	5.5443	5.4575	5.1793	5.4616	5.0781	4.7116	5.2953	4.0522	4.944	5.9093
1.1253	1.6767	1.3633	1.9249	2.3816	1.3749	1.0582	1.2016	0.41762	1.9169	3.077	0.83466	2.1347	1.8557	0.98929	0.27712	2.3129	0.9766	1.1685	1.9581	1.5446	2.033	1.3334	1.7523	0.8432	0.7316	2.3151	1.5358	0.59203	0.51881	2.1295	0.7544	0.70073	0.71158	0.44272	1.3186	0.34456	1.2787	1.8596	0.89228	1.2121	2.6549	1.3675	2.1386	1.4542	2.6233	0.89716	1.1209	0.1189	1.1009
-4.6459	-3.6434	-3.9099	-4.8527	-3.7734	-3.3906	-4.6956	-4.0782	-2.8464	-3.7855	-3.7405	-3.735	-2.4395	-3.5723	-4.2794	-3.2508	-4.1269	-3.2127	-3.4673	-3.7272	-4.3132	-4.4111	-3.4392	-3.7035	-3.7727	-4.1559	-4.9554	-4.4875	-4.3755	-4.0284	-3.2077	-4.2884	-3.9412	-3.7669	-4.1117	-4.3652	-4.484	-4.4567	-3.3377	-3.845	-4.5225	-4.1489	-3.3612	-4.3102	-3.2932	-3.9422	-4.0315	-3.0104	-3.1747	-2.5503
-4.4932	-4.6971	-5.1952	-6.648	-4.6062	-5.486	-4.4541	-5.5692	-6.269	-4.6741	-5.2265	-5.8102	-4.9316	-4.8357	-4.6123	-4.796	-4.1202	-5.1235	-4.6149	-4.5759	-4.9081	-3.8471	-4.9915	-5.2053	-5.1422	-4.9946	-4.5186	-5.9872	-6.1805	-5.3828	-4.6823	-5.0218	-4.6861	-5.6647	-4.9435	-4.3603	-5.5319	-4.9297	-4.27	-5.0671	-5.1184	-5.3828	-4.5098	-6.5909	-5.1534	-5.3778	-4.8875	-4.6287	-5.1102	-4.5012
-22.042	-22.333	-22.313	-22.941	-21.553	-23.356	-23.586	-22.222	-22.112	-21.851	-22.148	-21.497	-21.644	-21.702	-22.254	-23.223	-22.125	-21.756	-22.688	-22.35	-20.742	-22.446	-22.993	-22.043	-21.355	-23.384	-21.857	-23.524	-23.106	-21.224	-21.29	-21.9	-21.463	-22.834	-20.734	-22.104	-22.045	-22.468	-22.329	-21.844	-22.161	-21.697	-23.631	-22.175	-21.754	-23.373	-21.302	-21.485	-22.293	-22.784
-22.064	-21.765	-22.328	-22.409	-20.876	-21.761	-22.243	-22.306	-21.733	-22.27	-22.869	-21.44	-22.672	-21.022	-22	-21.552	-23.422	-22.006	-23.154	-22.092	-22.201	-21.782	-21.459	-21.891	-22.519	-21.577	-22.165	-22.754	-22.076	-21.635	-22.141	-23.023	-20.855	-22.658	-23.79	-23.205	-22.097	-22.006	-24.353	-22.566	-22.379	-21.555	-21.335	-22.568	-22.094	-21.787	-23.345	-21.911	-21.811	-21.877
-9.4214	-9.135	-9.0908	-8.2677	-8.8874	-9.7605	-9.4176	-7.6533	-9.2891	-9.7578	-9.6323	-9.1024	-9.2355	-8.5869	-9.2358	-8.915	-9.372	-9.2252	-10.409	-8.3339	-9.7345	-8.974	-9.6957	-9.3316	-9.9687	-10.078	-8.1434	-9.5059	-9.2006	-9.3687	-9.5097	-9.509	-9.3124	-9.7059	-8.7119	-9.1756	-9.007	-8.6341	-9.5409	-8.4906	-8.8012	-9.0874	-8.7495	-8.7347	-9.032	-8.3778	-8.8021	-8.7213	-8.54	-8.9379
-13.793	-13.72	-14.429	-14.503	-14.823	-15.171	-15.336	-15.2	-14.61	-13.654	-14.957	-14.702	-13.48	-15.983	-14.619	-13.762	-13.9	-14.1	-14.361	-13.998	-14.717	-14.926	-15.519	-14.37	-14.371	-14.884	-14.711	-14.542	-14.031	-13.793	-14.666	-14.111	-14.525	-14.724	-15.109	-14.743	-11.942	-14.854	-13.633	-14.652	-16.039	-14.554	-15.209	-15.145	-15.006	-14.814	-13.766	-15.165	-13.659	-13.681
-12.59	-13.542	-13.24	-14.031	-13.313	-12.435	-12.191	-12.716	-12.658	-13.899	-12.856	-12.343	-13.822	-12.601	-13.472	-13.602	-14.001	-13.744	-14.122	-13.678	-13.367	-12.629	-12.785	-13.912	-12.985	-12.747	-13.343	-13.62	-12.84	-13.349	-13.106	-13.16	-12.156	-13.905	-13.149	-13.77	-13.54	-12.518	-13.436	-11.497	-14.532	-11.843	-13.564	-13.252	-14.234	-12.316	-11.958	-13.321	-12.395	-12.567
3.9751	4.7086	3.2718	3.832	4.2965	3.6887	5.9221	3.9126	3.7477	4.8638	3.6759	4.8944	4.1318	4.7533	5.5492	4.9375	2.9628	3.4015	3.3707	4.9129	5.2986	5.1517	5.1079	3.3599	4.0259	3.8636	3.6718	4.1942	4.7211	4.8037	4.4443	4.7327	3.9686	4.5476	5.0453	4.1033	4.3599	4.4497	4.853	4.3089	4.5113	4.1171	4.2862	3.2416	3.6738	5.3724	4.1759	5.196	4.2443	4.4594
-13.461	-13.53	-12.833	-13.402	-12.908	-13.697	-13.131	-13.378	-12.037	-13.083	-12.769	-14.003	-12.978	-13.188	-12.704	-12.249	-12.478	-13.307	-12.983	-13.219	-11.344	-12.228	-14.435	-12.79	-13.554	-12.925	-12.478	-12.488	-12.588	-12.932	-13.05	-11.658	-14.075	-13.262	-13.126	-14.031	-13.97	-13.391	-14.281	-12.869	-13.442	-12.764	-12.728	-13.847	-13.672	-11.497	-13.344	-13.952	-12.303	-13.769
3.502	2.609	3.9619	2.0053	1.6529	3.2837	2.58	2.8209	3.3075	2.9981	2.3811	3.3818	2.449	3.0633	2.0165	1.9729	2.4565	4.0619	1.9174	2.1388	2.3552	1.8374	3.0795	1.5313	2.3444	2.5507	1.7046	2.025	1.8886	3.1289	2.7274	1.2848	2.2031	2.4109	3.4624	3.0094	3.1082	2.8695	2.2873	1.7648	3.5012	3.0598	1.5029	2.8128	2.8752	1.8047	2.5161	2.6043	2.5433	3.0289
2.8083	2.1686	2.198	1.4657	1.5756	2.5005	2.0267	2.3141	2.495	1.778	2.2628	1.5743	0.91254	2.0033	2.3597	1.9894	2.0834	1.0073	2.5282	1.4889	1.4424	2.03	1.2199	1.962	1.9206	0.80851	0.85656	2.0428	2.3323	2.3345	1.663	2.2185	1.5629	2.1621	2.49	1.5729	1.8884	1.4775	1.6671	1.5249	1.5841	2.2477	2.3137	1.7383	1.9474	0.97159	1.3002	1.6957	1.5725	0.87818
-3.7246	-4.0839	-3.9502	-4.8357	-3.2283	-2.9179	-3.3486	-3.6025	-3.0118	-4.1534	-3.7159	-3.8345	-3.0612	-3.8577	-2.817	-3.7054	-3.0617	-3.0814	-2.5953	-3.0667	-2.3815	-3.0548	-2.4761	-3.7705	-3.3612	-4.3329	-3.6726	-2.742	-3.9122	-2.8617	-3.3869	-2.3701	-3.867	-3.3766	-3.9748	-3.1368	-4.3121	-2.8843	-3.0744	-3.6393	-2.8576	-1.7277	-3.2865	-3.1408	-3.3865	-3.2511	-3.594	-3.1182	-3.9543	-2.452
5.3247	5.4893	5.7971	4.8137	6.2422	4.9454	5.9885	5.2882	4.8729	5.563	5.7345	6.5278	5.8538	5.5382	5.867	5.1943	5.3242	5.9917	7.3752	5.3035	6.4633	4.9772	4.7354	5.9069	5.4702	6.4212	4.7816	6.291	4.7967	5.4909	5.9806	5.2894	4.774	5.5445	4.7785	5.6144	5.7945	5.6868	4.0987	6.3253	5.4086	4.9112	5.0982	5.4364	6.2759	5.7009	6.2723	4.6221	4.9013	4.9182
0.03318	-0.65526	-0.5506	-0.019648	0.10082	-1.3221	0.26992	0.017083	-0.48295	-0.97542	0.64846	0.24775	0.36525	-0.067378	-1.168	0.59559	0.060709	-0.0024475	0.46994	-1.7047	-0.8214	-1.0263	-0.33274	0.84519	-0.095436	-1.1877	0.21763	-0.79954	0.27645	1.0527	-0.3703	-0.30735	0.51523	-0.7919	-0.28225	-1.2483	0.45932	0.23023	0.15552	-1.3928	1.3954	0.096447	-0.22335	-0.53487	1.0875	-0.78016	0.015205	0.3241	-0.60416	0.12779
-0.056667	-0.6151	-0.13261	0.54862	0.049709	0.16406	-0.32026	-0.051586	-0.53538	0.0024327	-0.59756	-0.43384	-0.45204	-0.41805	0.63563	-0.98213	0.78388	0.82977	0.20842	-0.58781	-0.31304	-0.10585	-0.22784	-0.49976	0.079972	-0.042873	0.59749	0.35457	-0.4487	0.75932	-1.0891	1.2119	-0.21477	-1.6999	-0.65256	-0.46523	0.40176	-1.4311	0.92599	-0.15795	-0.62968	-1.3012	-1.0427	0.065326	1.1666	0.5728	0.60147	-0.87227	0.59684	-0.54858
-0.69236	-0.84463	-0.91368	0.72103	1.2463	1.1631	0.21873	0.042702	0.060535	-0.06292	-0.13966	-0.06091	-1.5343	-0.77359	-1.3691	-0.31591	-0.045637	0.94478	-0.03358	-0.9109	-0.64098	-0.30789	-0.1071	-0.0095351	0.29726	0.505	-0.95877	-0.4651	-0.78009	-1.9119	-1.3104	-0.42803	-0.032595	0.60869	-0.23393	-0.91109	1.0068	-0.57489	-1.3061	-0.90753	-0.78409	-0.96484	-2.0367	-0.78466	-0.96919	0.22479	0.69299	-0.21708	0.21056	-1.3444
-15.695	-14.725	-14.756	-14.82	-15.692	-13.908	-15.714	-14.87	-16.124	-15.866	-14.239	-15.204	-15.742	-15.361	-14.396	-15.617	-13.978	-15.769	-14.422	-14.667	-14.479	-14.428	-14.44	-14.95	-15.478	-14.701	-13.861	-14.933	-14.489	-14.793	-14.756	-15.776	-13.506	-14.06	-14.561	-14.065	-13.973	-14.198	-14.641	-14.294	-14.919	-14.428	-13.228	-14.329	-15.514	-13.408	-14.545	-15.724	-13.912	-14.831
-12.593	-11.556	-13.286	-12.674	-12.842	-12.665	-11.227	-11.995	-12.437	-12.57	-12.797	-12.897	-12.704	-12.625	-12.947	-12.901	-12.618	-12.378	-12.85	-12.721	-12.133	-13.727	-13.253	-11.919	-12.153	-12.66	-12.393	-12.452	-12.628	-13.161	-12.498	-13.108	-13.242	-12.214	-13.389	-14.469	-12.59	-13.597	-12.331	-13.058	-12.838	-13.458	-11.769	-13.18	-14.002	-12.968	-13.68	-13.553	-13.166	-12.779
5.3821	4.5249	4.5094	5.2082	6.244	4.8861	6.0663	6.1051	5.8225	6.7814	5.7462	4.1368	5.6337	4.5398	5.4454	5.91	5.9241	5.9553	6.0306	5.1316	5.8444	4.9147	5.265	5.4659	6.1701	5.4284	4.7295	5.4421	5.369	5.9294	6.4524	5.1282	6.16	5.7244	5.7543	5.7155	5.925	5.219	5.3643	4.9531	6.3253	5.1605	5.9097	5.2238	7.6717	5.0589	6.2879	5.6444	5.9739	5.7299
-12.083	-13.317	-13	-12.891	-14.031	-12.539	-12.857	-13.748	-12.217	-12.595	-12.904	-12.945	-11.99	-13.292	-12.815	-12.617	-12.433	-12.677	-11.94	-12.813	-12.521	-13.208	-12.298	-13.237	-12.461	-13.133	-12.736	-12.029	-11.73	-12.289	-12.817	-11.901	-12.962	-12.919	-12.032	-13.554	-13.275	-13.173	-13.808	-12.818	-13.951	-13.731	-12.307	-13.505	-12.838	-12.27	-12.707	-12.897	-12.116	-12.263
-5.9514	-6.9807	-7.3422	-6.6704	-6.769	-5.2996	-7.4965	-5.7297	-5.6718	-6.0406	-7.1374	-5.8915	-6.7035	-6.499	-6.2835	-6.2856	-7.232	-7.588	-6.9731	-6.7888	-7.2184	-4.8461	-6.6611	-6.1987	-6.1413	-6.4602	-7.5302	-5.8607	-6.8146	-5.7809	-5.8073	-6.9896	-8.089	-6.5195	-5.6469	-6.1651	-6.2694	-7.1796	-6.5577	-6.0788	-5.3264	-5.4119	-5.4795	-5.7174	-6.9788	-5.7178	-5.6233	-6.7818	-6.2732	-7.1898
-0.79311	-1.3452	-1.7915	-1.3046	-0.36403	-1.2577	-1.1738	-1.6683	-1.4328	-1.2645	-0.62927	-0.67721	-0.26754	-0.24146	-1.6684	-1.2754	-1.1009	-1.2862	-2.1608	-1.6985	-1.0253	-1.3995	-2.1216	-0.36302	-2.018	-1.4755	-2.0533	-0.60991	-0.82218	-0.52373	-2.2307	-1.8223	-1.0089	-0.47554	-0.6167	-1.0511	-0.98141	-2.303	-2.9079	-1.9973	-1.3531	-1.0722	-1.3499	-1.1572	-0.65304	-2.1388	-0.58492	-2.5958	-0.78248	-1.2626
-10.715	-10.823	-11.507	-11.25	-11.234	-12.828	-12.453	-11.491	-11.289	-11.25	-11.134	-12.427	-10.419	-11.955	-11.818	-12.258	-10.312	-10.836	-10.943	-10.49	-12.01	-11.157	-12.138	-12.763	-11.483	-12.523	-11.619	-11.048	-10.382	-11.283	-10.97	-10.56	-12.641	-11.144	-13.051	-11.928	-10.292	-12.393	-11.09	-11.211	-12.292	-11.166	-11.825	-10.825	-12.402	-10.904	-12.264	-10.712	-10.619	-10.673
-1.0315	-1.293	-1.019	-0.43672	-2.3659	-1.8123	-0.79231	-0.59325	-2.3448	-1.1395	-0.61849	-1.6187	-2.0089	-0.98158	-1.2892	-1.6522	-1.2354	-0.63195	-1.751	-0.54196	-1.5788	-1.7307	-0.9307	-0.48762	-1.5276	-1.6587	-1.9651	-1.5085	-0.11981	-1.5083	-1.3815	-1.0069	-1.3758	-1.2788	-0.99571	-1.4355	-2.3022	-1.2759	-2.0325	-1.5913	-1.1765	-0.89461	-1.9135	-1.6007	-1.7923	-1.5247	-2.5126	-2.2647	-1.3019	-2.191
-13.487	-11.733	-12.968	-12.832	-13.532	-12.363	-12.487	-11.982	-11.788	-13.383	-13.108	-13.003	-12.583	-13.191	-14.18	-12.728	-13.462	-12.875	-12.965	-12.685	-12.494	-13.495	-14.579	-13.622	-13.26	-12.326	-12.855	-12.075	-12.506	-14.139	-13.455	-13.322	-13.869	-14.277	-13.833	-12.498	-12.933	-13.021	-12.903	-12.594	-12.089	-13.75	-13.902	-13.775	-13.261	-13.437	-12.099	-14.09	-12.932	-12.494
1.9988	3.0601	2.4518	3.1082	2.09	3.5488	1.9945	2.5129	0.77109	3.6857	1.8294	3.5382	2.0633	2.8936	2.8423	2.9395	3.6628	2.4586	2.1733	1.9177	2.3328	4.0209	2.5277	3.2557	3.9074	1.954	3.2561	3.4388	1.7119	2.5585	2.4334	3.5479	2.6496	2.4697	1.8523	1.7543	2.9096	1.5094	3.2429	3.3312	2.6685	2.9802	3.0995	2.8047	2.4098	3.0568	3.4922	3.392	1.5683	3.4033
-22.941	-21.847	-22.546	-22.035	-20.814	-21.976	-21.897	-21.746	-22.733	-22.919	-22.569	-23.849	-22.568	-22.088	-22.698	-22.382	-22.915	-21.353	-21.147	-22.407	-22.131	-21.661	-22.548	-21.695	-23.182	-21.083	-21.782	-21.681	-22.542	-22.274	-22.845	-21.636	-22.926	-21.527	-22.864	-22.297	-22.186	-22.162	-22.84	-22.389	-22.273	-22.243	-22.419	-22.318	-22.854	-21.676	-22.204	-22.242	-21.64	-21.562
-9.5373	-9.9839	-9.3034	-9.6776	-9.5634	-9.172	-10.121	-10.211	-8.2613	-9.8358	-10.393	-10.45	-9.9799	-10.206	-9.955	-9.7779	-9.6121	-9.5344	-8.8647	-9.3912	-8.7978	-8.6771	-9.1403	-8.7596	-8.7591	-8.2872	-8.0925	-9.7878	-8.3489	-10.1	-9.2786	-8.6504	-9.6211	-10.389	-11.423	-8.737	-9.3235	-9.6688	-8.8369	-10.048	-8.967	-9.7992	-9.3049	-10.027	-10.293	-9.6418	-9.3857	-9.9852	-9.6538	-9.0383
0.20381	0.38545	-0.13228	0.90481	0.29731	0.32442	1.6286	0.80165	1.2023	0.95867	-0.036603	0.17034	0.54302	-0.38512	0.85408	1.4591	0.20102	1.1107	0.87545	0.74773	0.13365	0.82754	-0.90867	0.48628	0.7107	-0.65636	0.020559	0.89636	0.31176	-0.013864	0.43644	0.73671	1.5374	1.2809	-0.092033	1.0545	0.16515	1.4217	-0.013167	0.045505	0.17347	0.54722	0.87857	-0.65465	0.54109	0.86222	0.23971	0.4632	-0.12189	0.26891
-0.17931	-1.361	-0.77482	0.017773	-1.5195	-2.1079	-2.0948	-1.6257	-1.1938	-1.6336	-1.6753	-1.8404	-0.61729	-1.1186	-1.4289	-1.1649	-1.892	-1.76	-0.27382	-0.78932	-0.50806	-0.65371	-2.1296	-0.92709	-2.7174	0.13064	-0.92726	-2.3374	-0.3884	-2.2179	-1.3775	-2.1219	-1.2456	-0.77411	-0.64496	-0.7403	-0.738	-0.84667	-2.1391	-2.2846	-1.1737	-0.77442	-0.53597	-2.3174	-1.2153	-0.68311	-1.7219	-0.90426	-0.74668	-1.5284
-13.484	-13.677	-14.193	-13.798	-13.873	-14.378	-13.544	-13.89	-12.922	-14.873	-13.879	-13.821	-14.679	-14.512	-12.323	-14.727	-14.992	-13.424	-14.647	-13.83	-14.49	-14.033	-14.503	-14.112	-14.562	-12.956	-13.76	-14.519	-14.033	-14.526	-13.605	-14.811	-12.986	-13.482	-13.456	-13.266	-14.224	-15.464	-12.856	-14.6	-13.76	-13.524	-13.837	-14.919	-13.72	-14.074	-13.661	-15.394	-13.497	-13.694
-4.0096	-3.7138	-4.5952	-5.3695	-4.8556	-5.8099	-5.4244	-4.861	-5.1434	-5.3803	-4.6569	-4.9585	-5.7338	-4.9432	-3.5248	-5.3885	-4.1723	-4.0783	-4.1361	-5.9983	-4.3365	-4.836	-5.5101	-5.0135	-5.7264	-4.0004	-5.1767	-4.4258	-5.5908	-3.5723	-3.921	-5.7296	-4.9638	-5.9103	-5.4571	-4.2934	-4.7427	-5.7482	-6.4907	-4.7717	-4.3547	-4.9741	-4.9411	-4.3213	-5.4403	-4.7864	-6.3954	-3.7652	-5.3436	-5.1616
2.3115	1.7966	2.1361	1.6744	1.5562	1.5467	1.5105	2.0943	1.2041	2.1856	2.576	1.2753	0.71009	2.3598	2.0938	0.93628	1.54	2.1465	0.82493	1.534	2.3981	1.5472	1.6251	1.2358	2.1326	1.8348	1.5305	1.6486	0.77854	1.8585	1.8918	0.7509	1.746	1.3318	1.162	2.6754	1.4725	1.0356	1.5035	2.752	2.1651	2.925	1.1841	1.5649	1.6707	1.5873	1.6859	1.1795	1.5298	1.0431
4.6481	4.7227	4.9236	5.0329	5.13	3.7377	5.1718	5.0362	4.5477	6.0531	5.7235	5.4375	6.3242	5.2975	4.8308	5.3145	5.2645	4.6982	4.9858	4.9967	5.7583	5.4486	4.6852	4.7861	4.5055	4.5782	5.3542	5.0012	5.5627	4.4263	4.6286	4.1652	4.5274	4.702	4.8613	3.3207	5.7823	5.7202	4.1103	4.7369	5.0518	5.1655	4.287	4.9964	4.6426	4.9906	5.7294	4.0415	5.3273	3.9896
8.024	8.2218	9.1352	8.4349	9.3944	7.2649	8.5264	8.904	7.3632	9.1616	8.7696	9.2698	9.5356	7.9379	9.0189	8.7571	8.1255	8.4136	7.6944	9.0684	8.3835	8.3061	9.5411	7.7792	9.3097	8.2521	7.6138	8.963	9.5721	8.6312	7.8715	8.2167	8.0082	8.2646	9.2216	8.6708	8.961	8.528	7.3165	8.8167	10.32	7.8956	7.606	7.7562	7.6294	8.5089	8.5248	9.6141	8.4041	8.3962
-3.3279	-2.5844	-2.197	-1.7932	-2.3622	-1.907	-2.372	-1.6184	-2.1882	-1.8929	-2.3402	-3.253	-3.37	-2.8958	-2.9387	-4.0096	-2.9388	-1.8203	-2.7105	-2.1323	-2.4467	-2.6032	-2.2374	-2.1901	-2.4573	-3.2451	-2.2745	-3.0143	-2.4052	-2.3758	-2.8738	-3.9066	-2.3651	-2.3419	-3.3762	-2.7444	-2.7298	-3.2657	-2.9775	-2.7069	-3.7204	-4.272	-3.7197	-1.6939	-2.1301	-3.3569	-2.1442	-2.4424	-2.7738	-2.3103
1.3104	0.9819	1.4947	0.2915	1.804	1.1931	-0.14362	0.42565	0.70108	2.138	1.5701	1.117	2.1196	0.97772	1.4205	1.2741	0.43887	1.8468	0.89034	1.4924	0.93133	0.98571	0.94011	0.89769	1.7045	0.90915	1.3944	1.4009	1.6423	1.361	0.57227	1.2791	1.2672	1.347	0.71166	1.6387	0.12794	1.5312	0.8863	0.47113	1.107	1.7452	1.9015	0.012954	1.3095	1.1635	1.9071	1.3784	1.6435	1.1289
-13.255	-13.883	-12.993	-12.35	-12.582	-12.96	-12.43	-13.476	-13.097	-13.052	-12.127	-12.217	-14.131	-14.42	-13.085	-12.377	-12.183	-13.133	-13.187	-13.733	-12.916	-10.812	-13.422	-13.675	-12.929	-12.708	-13.76	-12.816	-14.152	-12.768	-12.763	-12.327	-12.857	-13.488	-13.662	-13.277	-13.481	-12.424	-13.493	-13.559	-12.607	-13.795	-12.984	-11.949	-12.88	-12.457	-12.629	-12.047	-12.508	-12.502
-11.606	-11.598	-11.63	-11.704	-11.245	-12.591	-11.645	-11.418	-12.574	-11.815	-12.133	-12.72	-12.398	-12.582	-9.9786	-12.401	-11.829	-11.103	-10.964	-10.813	-11.568	-10.857	-12.568	-12.106	-12.141	-11.504	-11.835	-12.76	-11.722	-11.828	-11.782	-11.228	-11.63	-13.13	-12.761	-10.877	-11.692	-10.788	-12.429	-12.703	-13.082	-11.813	-10.792	-11.622	-11.595	-12.08	-11.883	-11.346	-12.956	-11.483
-10.593	-11.749	-11.463	-11.208	-11.563	-11.406	-11.551	-11.431	-9.9343	-10.709	-10.416	-10.921	-11.147	-10.713	-11.91	-10.838	-11.176	-11.346	-12.216	-12.078	-10.763	-11.991	-11.048	-11.94	-11.998	-12.224	-12.313	-11.873	-11.937	-10.307	-12.215	-10.417	-11.113	-11.556	-11.152	-11.743	-11.089	-9.924	-11.263	-11.597	-11.648	-10.634	-10.65	-12.777	-11.396	-10.766	-10.593	-10.948	-11.426	-10.902
-13.535	-13.997	-14.147	-14.806	-14.769	-12.549	-14.545	-13.808	-14.496	-13.49	-13.54	-14.705	-14.148	-13.918	-13.8	-13.681	-14.199	-13.028	-13.844	-13.851	-15.554	-13.716	-14.255	-14.232	-13.598	-14.026	-14.139	-15.632	-15.711	-12.877	-13.511	-13.585	-13.972	-15.319	-13.703	-13.103	-14.575	-13.758	-13.854	-13.668	-13.311	-14.147	-13.979	-13.731	-13.652	-13.301	-13.47	-12.212	-13.711	-13.403
-10.905	-10.054	-11.123	-10.237	-10.704	-12.43	-10.729	-10.649	-11.426	-12.047	-10.988	-11.266	-10.887	-10.529	-10.465	-10.453	-9.921	-11.071	-11.269	-11.612	-10.024	-10.535	-11.951	-10.456	-9.4452	-10.386	-12.063	-11.823	-10.739	-11.603	-10.279	-11.785	-10.526	-11.457	-11.601	-11.092	-10.109	-11.327	-10.818	-10.733	-10.051	-12.096	-11.504	-10.257	-11.788	-11.082	-10.775	-11.399	-10.713	-9.8576
-12.756	-13.014	-13.559	-13.503	-13.854	-13.954	-13.084	-13.714	-13.825	-14.611	-12.579	-13.271	-12.992	-13.737	-12.584	-13.629	-13.389	-12.622	-12.639	-13.133	-13.088	-13.186	-12.45	-12.632	-13.736	-14.364	-13.492	-13.335	-13.305	-13.023	-13.668	-13.53	-12.989	-13.993	-13.036	-12.043	-14.099	-12.778	-13.169	-13.8	-12.814	-12.127	-14.288	-13.494	-12.725	-12.093	-12.525	-13.932	-12.611	-14.105
-2.6221	-3.4654	-4.463	-2.3789	-3.8773	-3.7492	-4.2507	-2.7561	-4.5707	-2.4232	-3.1179	-3.2804	-3.4802	-3.9496	-2.9983	-4.0602	-2.6129	-3.3273	-3.7036	-2.9817	-3.5251	-4.0559	-2.7666	-3.5389	-4.2007	-4.7602	-4.0079	-4.1371	-4.433	-5.124	-3.5654	-4.001	-2.9155	-2.4813	-3.1083	-3.1335	-3.6847	-3.2532	-3.72	-3.2374	-3.7597	-3.543	-4.1694	-3.9452	-3.8782	-2.8921	-2.6509	-2.4948	-3.648	-3.1612
2.5513	1.5912	2.9762	2.2323	2.4899	3.3804	2.3292	3.025	2.726	2.5342	2.2472	2.316	3.0334	2.0294	3.4755	3.3472	2.3729	2.1998	1.7897	3.3132	4.0695	2.5156	2.4536	1.8078	1.3279	3.2586	2.4055	4.0743	2.9093	2.9567	2.7908	2.6248	2.9963	3.6177	1.5086	2.9204	3.0961	2.1495	1.6846	1.7277	3.1419	2.2866	2.0855	2.9734	2.5875	1.9135	2.6289	2.2948	1.9895	3.0739
-11.868	-11.955	-12.68	-12.428	-11.965	-11.575	-10.877	-11.623	-11.105	-10.186	-11.763	-11.396	-12.563	-12	-11.647	-12.139	-10.909	-11.118	-11.716	-12.105	-12.313	-11.123	-10.916	-13.104	-12.458	-12.651	-11.491	-11.6	-11.207	-11.693	-11.468	-10.942	-12.97	-12.004	-11.185	-11.643	-11.596	-11.696	-12.374	-11.653	-10.818	-10.933	-10.502	-11.437	-11.122	-12.677	-11.539	-12.04	-12.402	-11.768
-6.3593	-7.015	-7.5025	-6.0779	-6.126	-6.3438	-7.0882	-6.3636	-5.7076	-6.418	-6.3971	-4.9121	-5.9599	-5.6889	-7.4155	-6.1752	-7.4259	-6.1246	-5.9109	-6.2035	-6.3231	-5.7127	-6.7929	-7.3113	-7.0758	-7.8082	-5.7491	-6.2419	-6.2971	-6.9313	-6.2386	-6.7361	-6.4287	-6.296	-6.7224	-7.343	-5.6723	-6.9436	-6.2813	-5.5729	-5.5597	-5.5049	-6.1306	-5.8948	-6.4294	-6.0701	-6.3797	-7.1099	-7.4818	-7.0875
-9.6908	-9.9113	-7.8382	-9.9202	-10.392	-9.9059	-8.5427	-8.7632	-10.297	-9.3563	-9.7159	-9.2478	-9.0903	-10.334	-9.0566	-8.7752	-8.8202	-8.3798	-9.0267	-9.6272	-9.1018	-10.119	-9.8921	-8.7924	-10.679	-10.872	-10.302	-9.5045	-9.0511	-9.3027	-8.7672	-9.4167	-9.4531	-9.9988	-9.2923	-9.2298	-9.8888	-9.2836	-8.6205	-8.4875	-10.036	-9.5827	-9.6274	-8.5951	-9.8011	-9.5714	-8.4941	-9.845	-8.063	-9.7198
2.687	0.78533	-0.45485	-0.40667	0.025701	0.96192	0.97955	1.9319	0.86204	0.70878	0.4801	1.4175	1.3814	0.95195	0.51696	-0.21311	0.029918	1.2706	0.86683	-0.043243	0.60377	1.2421	-0.10563	-0.38778	1.0159	0.76391	-0.91377	0.67964	0.71011	1.2616	-0.18795	1.7664	1.8284	0.67424	1.1958	0.90622	-0.03134	0.0271	-1.1585	-0.48053	1.4249	0.63773	1.5339	0.084615	0.3086	-0.029961	0.72142	0.48993	-0.52658	0.57775
8.0714	8.3918	9.6457	8.8189	9.7355	9.3953	8.5186	8.0292	9.9953	7.988	8.3324	8.6328	7.7459	8.2568	8.6405	8.6272	8.966	9.055	9.2319	8.0105	7.4586	9.1416	8.4851	8.4861	8.1595	9.081	8.2634	9.0922	7.5395	8.2471	8.2249	9.4551	7.5031	8.1921	8.9656	9.3933	8.0447	8.1079	8.4375	10.026	7.9525	8.869	8.4042	9.149	8.955	9.0661	7.8466	8.6098	8.9497	9.4605
-21.201	-23.123	-21.43	-23.833	-22.027	-21.568	-21.872	-22.301	-22.489	-21.118	-23.087	-21.631	-21.793	-22.878	-22.032	-22.328	-22.318	-22.62	-22.017	-22.822	-22.012	-22.34	-22.886	-22.601	-22.725	-22.751	-23.099	-23.014	-23.316	-22.273	-23.138	-21.898	-22.254	-22.279	-21.804	-21.4	-22.624	-21.215	-22.343	-22.135	-22.296	-21.631	-22.879	-22.516	-23.307	-21.86	-22.678	-22.15	-21.448	-22.335
-0.21601	0.36475	0.17689	-1.7567	0.4147	0.32815	-0.70155	0.5252	0.63458	-0.80337	-0.045343	-0.26534	0.48686	-0.63244	-0.38168	-1.3352	-0.56189	-0.18114	0.094259	0.35854	0.33459	-0.55141	0.27887	0.98855	0.24707	-0.34317	-0.62621	0.0043366	0.77892	0.87052	-1.4451	-1.5044	0.22073	1.1995	0.89236	-0.28464	0.84183	0.0094982	0.03134	-0.10483	-1.3103	-0.17196	0.59059	-0.78728	-2.3525	-0.030523	0.065099	0.99682	0.32429	0.82578
-12.465	-13.031	-13.012	-13.406	-12.334	-14.295	-13.186	-14.175	-13.548	-13.197	-13.404	-12.677	-12.917	-13.241	-13.624	-13.607	-12.562	-12.946	-12.233	-13.46	-13.989	-14.349	-14.569	-12.863	-12.828	-13.153	-13.314	-14.019	-12.674	-13.424	-12.822	-13.504	-12.839	-13.296	-12.737	-13.249	-12.85	-13.502	-12.403	-14.071	-12.953	-13.841	-14.627	-12.298	-13.117	-13.445	-12.946	-13.154	-14.269	-13.336
-12.986	-12.229	-12.692	-12.578	-12.075	-12.823	-12.27	-12.408	-12.532	-12.82	-13.717	-12.261	-13.732	-13.886	-10.96	-12.781	-11.635	-12.989	-13.87	-12.668	-13.175	-11.61	-14.276	-11.522	-11.896	-12.624	-13.611	-12.656	-12.824	-13.187	-12.294	-12.035	-13.402	-12.612	-13.06	-12.437	-14.626	-13.297	-12.092	-13.681	-12.287	-12.29	-12.46	-12.859	-13.378	-15.514	-13.382	-12.801	-13.323	-12.171
0.46464	-0.05299	0.17869	-0.11398	0.083753	0.017899	-0.53762	0.28904	0.72971	0.57926	0.22895	0.43178	0.4003	0.54728	0.89231	0.11259	1.0874	1.2645	0.44825	1.7174	1.1351	0.56278	1.1517	-0.18313	0.60587	0.6759	-0.090962	0.22824	1.0012	-0.14393	-0.019439	0.13647	1.6048	0.91484	1.6718	1.0483	0.53182	-0.56898	0.55022	0.23865	1.0013	1.5158	-0.23726	0.2723	1.2251	0.30091	0.49587	1.1397	-0.88287	0.5655
-11.421	-12.381	-12.073	-11.656	-11.699	-11.624	-11.335	-11.667	-12.018	-12.502	-11.801	-11.094	-11.918	-10.612	-11.501	-11.622	-11.188	-11.869	-11.359	-12.963	-12.989	-10.882	-11.674	-11.518	-11.25	-10.748	-11.193	-11.627	-11.966	-12.235	-11.904	-11.229	-11.597	-11.496	-11.733	-11.636	-11.331	-11.804	-11.766	-10.807	-10.429	-11.523	-11.958	-12.358	-11.497	-11.575	-10.34	-11.057	-10.483	-12.02
1.9239	2.1999	2.363	2.581	3.4095	2.7771	2.2694	3.2684	2.6535	3.0735	1.1984	1.1861	2.2286	1.5546	2.6974	2.9788	2.5015	0.74985	2.0337	2.0838	3.1914	3.1789	2.1503	3.9239	2.3289	1.9488	2.7503	2.7027	2.902	2.6943	3.4064	2.1738	2.2384	2.7374	0.95637	3.2945	2.5988	3.6959	2.8984	3.9219	3.322	1.4761	2.3626	1.3431	2.4929	1.5728	2.5492	2.5517	2.0983	2.7132
-2.8921	-3.5949	-2.8674	-2.0468	-3.1719	-3.6057	-2.49	-3.0912	-3.9361	-2.7459	-2.9419	-3.4438	-4.3233	-3.9429	-3.1491	-1.628	-4.0623	-2.3855	-3.1326	-4.2938	-1.8941	-3.4284	-3.3095	-2.9459	-3.1744	-3.1877	-3.9274	-2.8813	-2.4348	-2.4432	-3.8359	-3.5441	-3.9345	-3.146	-2.9513	-3.1866	-2.4069	-2.8171	-3.1059	-3.6517	-2.736	-4.2973	-3.8327	-2.8253	-3.3729	-2.5875	-3.795	-3.8661	-4.3832	-2.9952
-0.81829	-2.2881	-1.1195	-1.5984	-0.73815	-1.451	-0.6955	-1.2389	-2.4035	-0.69656	-1.9089	-0.99512	-0.22884	-0.3258	-1.5426	-1.5438	-1.696	-1.4338	-1.8001	-1.2485	-1.3073	-2.3664	-1.1162	-1.7284	-1.3759	-0.68382	-1.1561	0.049631	-1.3633	-0.91911	-2.1088	-2.1563	-1.3141	-1.5978	-0.59721	-1.0935	-1.0663	-2.3374	-1.3759	-1.216	0.16302	-0.12622	-0.006958	-0.15651	-1.6941	-0.47912	-1.6205	-3.0555	-1.6499	-1.9902
-1.4379	-1.222	-0.95922	-0.83213	-1.6772	-1.4993	-0.90782	-0.66765	-0.58208	-1.8811	-1.3021	-0.90514	-0.90876	-2.6393	-0.58565	-0.72269	-1.9088	-1.559	-1.7104	-0.9654	-1.7	0.51362	-1.611	-1.2404	-0.85105	-1.2931	-0.51026	-0.78048	-2.61	-1.1049	-1.6602	-2.5584	-0.81839	-2.337	-0.49446	-0.77551	-1.0673	-1.1807	-1.508	-1.4519	-2.1043	-1.4386	-0.41967	-1.634	-1.6737	-1.0758	-0.80433	-2.0002	-1.0932	-1.1997
-5.4242	-4.0552	-5.3085	-5.6041	-4.5891	-4.8121	-3.9646	-4.6057	-4.6252	-5.4585	-5.304	-5.4524	-4.8036	-6.0402	-5.5983	-4.2353	-4.6944	-4.4581	-4.4813	-4.3457	-5.4927	-4.9866	-5.5399	-4.6059	-5.3492	-5.2415	-3.9732	-5.3791	-4.9917	-5.6205	-4.9528	-4.6351	-4.8825	-5.0733	-4.2096	-4.9414	-5.2589	-5.2227	-5.4232	-3.8523	-4.6319	-5.5794	-3.7919	-5.7402	-4.6198	-3.9514	-5.3906	-4.1799	-3.7118	-5.4733
-12.647	-13.366	-13.105	-13.035	-13.743	-13.283	-13.776	-12.663	-13.393	-12.578	-13.332	-13.072	-12.622	-13.891	-12.49	-12.4	-13.327	-13.451	-12.716	-14.218	-12.147	-13.558	-12.922	-13.31	-13.002	-13.63	-14.583	-14.118	-12.931	-14.933	-13.277	-13.161	-14.206	-12.994	-12.703	-12.744	-13.375	-13.261	-12.985	-12.787	-13.234	-12.847	-12.609	-12.527	-13.923	-13.024	-12.886	-12.09	-13.03	-12.804
-0.6974	-1.0134	-0.15367	0.61235	-0.084048	-0.86111	-0.092237	0.6488	-0.87727	-0.66806	-0.70214	-0.77041	-0.097725	-0.96785	-0.41432	-1.054	0.39688	0.309	-0.502	-0.33062	0.58869	0.85767	0.33952	0.045105	0.53114	-0.25069	0.089	-0.93121	-0.40714	0.59109	-0.25595	-1.6403	-0.75727	0.1594	-0.79867	-0.68039	-0.62107	-0.26169	0.10603	-0.87465	-0.67674	-1.328	-0.23559	-0.093907	0.21933	-0.57918	2.1807	0.68807	0.85183	-0.49925
-11.588	-11.217	-9.406	-10.968	-12.535	-13.366	-11.002	-11.287	-11.152	-12.085	-12.323	-11.549	-12.058	-10.71	-11.454	-11.862	-11.914	-12.146	-11.391	-11.11	-11.659	-10.659	-12.902	-11.106	-11.295	-11.278	-11.898	-11.08	-11.885	-11.888	-11.439	-10.676	-10.775	-11.698	-11.877	-11.138	-11.783	-12.18	-11.639	-11.305	-12.045	-10.643	-11.609	-11.637	-12.027	-13.167	-10.443	-11.047	-12.599	-11.583
-12.49	-12.341	-12.211	-13.349	-12.056	-13.966	-13.364	-12.435	-13.558	-11.731	-12.227	-12.809	-13.123	-12.452	-12.918	-12.989	-13.843	-12.87	-12.026	-12.135	-12.427	-12.719	-12.847	-13.093	-12.606	-12.213	-12.371	-12.733	-12.59	-12.574	-12.829	-13	-13.283	-14.656	-13.676	-12.52	-12.445	-12.314	-14.243	-12.669	-12.563	-13.13	-13.014	-12.683	-13.307	-12.701	-12.579	-11.767	-12.535	-13.187
5.116	5.2939	4.0321	5.1692	4.6107	4.93	4.2746	4.1616	4.0065	4.5636	5.3674	3.3793	4.0158	5.7129	4.6229	5.4852	4.2912	6.7111	4.1881	4.6388	6.0723	5.4137	5.7613	5.2027	3.6706	5.1412	4.7256	4.3686	4.1648	4.3142	5.7286	5.6813	4.9098	5.6497	5.0961	4.8764	5.036	4.2462	4.6746	4.0395	4.3397	6.4728	4.9058	4.9561	5.3115	5.5641	5.6843	5.1415	5.1467	4.6986
-10.562	-9.9	-10.071	-8.5262	-9.7275	-9.9337	-9.6429	-9.6768	-10.982	-10.455	-11.06	-10.254	-9.6478	-10.038	-10.071	-9.8199	-10.154	-9.3254	-8.5894	-11.863	-10.549	-11.203	-10.041	-10.134	-9.6535	-10.522	-10.168	-10.565	-9.4906	-9.6239	-9.1866	-8.7911	-9.1937	-10.56	-11.054	-9.7948	-11.027	-10.762	-10.37	-9.753	-9.8099	-10.785	-10.136	-9.885	-9.4526	-10.053	-10.043	-10.453	-10.809	-10.596
-11.097	-11.086	-10.406	-11.185	-11.033	-11.218	-11.135	-11.963	-11.139	-11.033	-10.657	-9.4405	-10.737	-11.04	-10.758	-11.837	-11.092	-10.309	-11.862	-10.983	-11.549	-10.25	-10.864	-9.6356	-11.395	-11.305	-11.485	-10.995	-10.451	-10.669	-10.746	-9.8099	-10.121	-10.467	-11.526	-9.8925	-11.177	-9.402	-10.344	-11.314	-10.931	-10.453	-10.412	-10.913	-10.501	-9.9229	-11.754	-11.344	-10.562	-11.213
-10.351	-11.351	-11.077	-11.806	-10.972	-11.67	-12.128	-12.112	-12.152	-11.989	-11.806	-11.561	-12.636	-11.606	-10.316	-12.768	-11.794	-12.325	-11.714	-10.784	-11.904	-10.862	-11.409	-11.358	-11.276	-11.554	-9.7782	-12.553	-10.479	-11.36	-10.479	-11.673	-11.813	-11.387	-11.768	-11.28	-10.114	-10.26	-10.958	-11.894	-12.094	-12.758	-11.353	-11.833	-11.202	-11.634	-10.77	-10.588	-12.236	-10.901
-2.748	-3.7232	-3.1569	-3.3428	-3.4639	-4.5053	-3.5619	-2.7175	-2.7229	-4.3427	-3.3766	-3.3801	-3.1427	-4.0526	-4.3927	-1.5681	-3.1587	-2.8249	-2.6544	-2.5155	-3.0616	-2.2995	-2.6066	-4.1603	-3.43	-2.8934	-3.2558	-3.2806	-3.716	-3.7704	-1.605	-2.7749	-3.06	-3.2235	-4.4162	-2.7974	-2.356	-3.072	-3.6022	-2.7291	-3.3046	-2.5378	-3.8325	-4.0152	-2.0586	-3.2709	-3.0015	-2.6032	-3.1265	-3.094
4.2993	2.6514	2.1065	2.9658	3.2739	3.2418	4.1882	2.8463	2.3346	2.9032	3.3355	3.2945	2.7085	3.0967	3.441	2.7392	2.7499	3.2466	2.9993	2.5319	3.2044	3.3152	3.2071	2.0348	2.4707	4.6335	2.923	2.9867	2.9171	2.4943	4.3468	1.6584	2.9367	3.5871	2.2929	3.7889	2.7011	3.4035	2.5694	2.8234	3.2737	3.2085	3.4343	2.1842	3.6524	2.4304	2.8243	3.4503	3.2055	2.0353
-14.622	-14.523	-13.932	-14.253	-14.458	-13.591	-13.71	-13.951	-13.497	-14.757	-15.36	-15.137	-14.693	-14.168	-15.269	-14.991	-14.803	-13.599	-14.927	-14.343	-14.948	-13.294	-14.486	-15.229	-13.251	-14.933	-13.57	-14.288	-14.674	-15.316	-14.606	-14.321	-14.292	-14.915	-13.721	-14.595	-13.71	-13.179	-14.524	-14.47	-15.093	-14.081	-14.141	-14.417	-13.36	-15.183	-14.343	-14.975	-14.833	-14.727
-0.5632	-1.5293	-1.9103	-1.1074	-1.8619	-0.75695	-0.16936	-1.8203	-1.4288	-2.0285	-2.6844	-1.3584	-1.4516	-1.1962	-1.9612	-1.8823	-0.26996	-1.6515	-0.87653	-0.69871	-0.96601	-0.55897	-1.4336	-1.7614	-1.7486	0.20642	-0.74225	-1.0617	-0.90649	-0.45206	-1.9545	-1.3697	-1.0641	-1.4819	-0.74973	-0.25969	0.16383	-0.85086	-1.6094	-1.0698	-0.19647	-1.9307	-1.6379	-1.656	-0.79448	-1.6062	-1.4075	-2.6039	-1.8439	-1.4653
-0.24253	1.308	0.26247	-0.18851	-0.1084	1.318	-0.72339	0.35965	0.78997	0.14606	0.57422	0.30054	-0.2945	0.25002	-1.1113	0.38541	0.77763	1.4511	-0.086465	0.2357	0.046361	0.23213	0.60639	-0.1502	1.3667	0.52673	0.52513	0.87236	0.15654	-0.21041	-0.82419	0.50172	0.46317	0.11488	0.034775	0.69275	-0.48916	0.92583	0.35502	0.03334	0.096777	1.631	-0.36767	-0.56362	0.43658	0.32873	0.52424	1.2466	0.1519	0.33342
-7.4479	-7.2605	-8.9059	-8.3286	-7.1321	-7.8667	-7.8118	-8.5032	-6.2252	-7.4915	-7.5682	-5.8302	-7.5059	-6.844	-8.0767	-7.1479	-7.9616	-7.126	-7.2053	-8.5785	-7.9812	-7.8249	-7.4084	-7.7316	-7.243	-7.778	-7.5238	-7.4999	-7.5634	-6.4755	-8.237	-7.2559	-7.5224	-6.9382	-7.4063	-7.1322	-8.0474	-5.8744	-7.1744	-6.6071	-7.5976	-8.807	-6.398	-8.2593	-6.5512	-8.9995	-7.6025	-7.4054	-7.7082	-7.1727
-1.4841	-1.5566	-2.1043	-2.3171	-0.40888	-0.81013	-0.52334	-1.6952	-1.4715	-1.8199	-1.1714	-0.78114	-1.8412	-0.92375	-1.2529	-2.275	-1.262	-1.6371	-1.2729	-1.082	-0.3167	-1.0132	-0.39129	-1.1727	-0.93674	-0.80196	-1.2536	-1.5105	-1.7212	-1.156	-1.4009	-0.94247	-2.2967	-2.0401	-0.3332	0.3309	-0.93893	-1.7699	-0.98961	-1.8155	-2.6602	-1.5666	-1.6515	-1.4731	-1.9654	-1.7189	-1.9395	-0.38962	-2.2778	-2.8239
-13.651	-15.202	-13.794	-14.454	-14.688	-14.505	-15.085	-14.713	-14.535	-14.385	-14.377	-14.374	-14.654	-15.704	-14.47	-14.786	-14.556	-14.743	-14.489	-14.625	-15.139	-14.122	-13.01	-14.852	-14.951	-14.195	-14.474	-15.648	-14.238	-14.815	-13.763	-14.489	-14.7	-13.557	-14.936	-14.511	-14.777	-13.191	-14.692	-13.201	-14.328	-14.236	-14.681	-14.842	-15.222	-13.758	-13.995	-14.004	-15.099	-14.984
-12.101	-11.87	-10.149	-11.906	-11.432	-11.853	-13.226	-12.046	-11.418	-12.549	-10.846	-11.941	-12.51	-10.514	-12.933	-11.843	-11.54	-11.834	-10.979	-12.034	-11.289	-12.118	-11.018	-11.136	-12.799	-12.21	-12.821	-11.806	-11.216	-11.492	-11.816	-13.009	-11.882	-11.103	-12.723	-12.524	-11.778	-12.651	-12.035	-10.756	-11.058	-12.336	-10.943	-11.993	-12.056	-10.434	-11.482	-12.346	-11.198	-11.092
1.5382	1.2766	2.1382	0.82205	1.0016	0.09459	0.14621	1.1673	0.26981	1.1662	1.805	0.9472	1.228	-0.69792	1.3787	1.2238	1.3949	0.11983	0.48064	1.6169	1.9464	0.81132	1.1801	0.66362	0.47627	-0.63579	0.87748	1.3967	0.70794	0.80887	1.4155	1.3657	1.3053	1.3555	0.53229	-0.012873	0.27015	1.8712	0.72179	2.0243	1.7916	1.923	1.3745	1.3479	0.53473	0.64388	0.60076	0.81122	1.4983	0.84913
5.4152	6.4406	4.3316	4.8485	4.8459	6.3672	4.7892	4.9949	5.2261	5.9097	5.4542	4.5328	5.1454	5.2133	5.9107	4.9501	5.9121	4.5546	6.0883	4.9713	6.0081	4.864	6.0893	5.8231	5.2752	4.3465	5.2385	4.2369	4.872	3.3989	5.5183	5.6911	3.8542	6.3011	4.4569	5.772	4.7921	5.1226	5.4458	3.9185	4.4202	4.8882	4.3325	4.8595	4.6414	2.9599	5.7636	4.6528	4.5921	5.4205
-13.353	-12.552	-13.764	-12.725	-13.965	-13.415	-12.889	-13.134	-12.592	-12.691	-13.479	-13.065	-13.193	-12.193	-12.51	-13.392	-13.24	-12.653	-12.773	-12.789	-13.968	-13.76	-13.089	-12.973	-12.138	-12.45	-12.62	-13.582	-13.43	-12.88	-12.447	-13.429	-13.073	-12.826	-12.387	-12.55	-14.511	-13.479	-12.74	-14.613	-13.745	-13.426	-13.683	-13.659	-13.659	-14.501	-12.739	-12.721	-12.608	-13.772
-3.8083	-4.5931	-2.5842	-2.0792	-2.2002	-3.5659	-2.3537	-3.7918	-2.6857	-4.2274	-3.2352	-3.58	-3.2051	-4.0334	-3.9192	-2.5522	-3.4254	-3.7059	-4.6151	-3.4102	-3.5291	-3.8085	-3.1736	-2.6399	-3.3769	-4.1471	-4.1033	-2.1335	-3.1597	-4.6796	-3.728	-3.4538	-2.5223	-3.6093	-3.5773	-2.5306	-3.9522	-3.8519	-2.5313	-2.4987	-2.6712	-2.9901	-3.2166	-3.2785	-3.903	-2.4972	-3.9516	-3.0489	-3.1327	-4.0165
-13.633	-13.102	-14.3	-15.655	-14.208	-14.049	-15.371	-14.804	-13.945	-13.721	-14.483	-12.74	-14.293	-14.331	-12.595	-15.083	-13.92	-13.541	-13.947	-12.976	-13.897	-15.037	-14.765	-14.17	-13.595	-16.008	-14.014	-13.205	-13.338	-14.399	-14.143	-15.377	-14.766	-15.174	-14.667	-13.958	-14.431	-14.711	-14.313	-14.465	-13.992	-13.362	-13.296	-14.005	-14.094	-14.388	-14.36	-14.65	-13.718	-14.195
0.93449	0.53899	-0.53539	-0.43639	-0.4673	0.088173	-1.3768	0.40734	-0.26608	-1.0258	-0.71307	0.63713	0.26309	0.83542	-0.40119	0.37802	0.20876	-0.26394	0.78834	0.81258	0.32257	-0.32872	-0.81327	-0.64849	-0.2701	0.27531	0.0053903	0.80649	-0.22766	0.15446	-0.25031	-0.66216	-0.66237	-1.133	0.22556	-1.4793	-0.12179	-0.37799	-0.51688	-0.0057966	0.31685	-1.1095	-0.88372	0.082943	0.6809	0.2514	1.9898	0.27385	0.05363	-0.051222
-10.987	-10.94	-11.199	-11.464	-10.979	-12.327	-10.249	-11.639	-12.206	-12.557	-11.764	-11.284	-10.159	-11.731	-12.484	-11.982	-12.633	-10.364	-12.74	-11.416	-11.53	-11.44	-12.334	-11.007	-11.645	-11.788	-11.939	-11.334	-10.095	-11.98	-12.301	-10.445	-12.141	-12.012	-10.069	-11.929	-10.754	-11.303	-11.177	-11.433	-11.594	-10.876	-12.135	-12.177	-12.462	-10.985	-11.505	-10.355	-12.05	-11.853
-11.101	-10.261	-12.171	-12.071	-12.989	-11.499	-12.733	-12.326	-11.946	-12.648	-11.97	-11.981	-11.157	-12.465	-11.946	-12.803	-11.171	-11.12	-11.909	-10.35	-11.597	-11.551	-11.631	-12.373	-11.853	-12.601	-10.928	-10.992	-11.675	-11.768	-12.374	-10.514	-11.267	-11.244	-10.584	-12.343	-11.286	-11.508	-10.576	-11.928	-12.726	-11.704	-11.917	-11.341	-11.821	-12.458	-11.598	-11.38	-12.613	-11.462
-10.695	-8.3384	-9.085	-8.4838	-8.9776	-9.5665	-8.1461	-7.8526	-8.4483	-9.152	-8.7264	-9.9985	-7.5799	-8.2069	-8.9783	-9.0546	-9.5042	-8.8896	-8.9717	-9.3391	-9.1058	-9.3365	-7.7831	-8.5874	-7.6276	-9.3401	-9.7622	-7.9183	-8.1337	-8.2389	-9.48	-8.7674	-9.0738	-7.9985	-9.7803	-9.3382	-9.0433	-9.294	-8.0788	-9.1109	-8.6344	-8.668	-8.537	-10.13	-9.5328	-8.1962	-8.6174	-8.307	-10.072	-9.2987
-13.648	-14.605	-15.057	-15.972	-14.087	-14.415	-13.592	-13.749	-14.474	-13.204	-14.113	-14.498	-12.498	-14.609	-13.896	-14.25	-13.761	-13.664	-14.074	-14.36	-14.217	-15.238	-13.513	-13.576	-13.256	-13.147	-14.051	-13.663	-13.613	-15.188	-14.386	-14.077	-13.717	-14.64	-12.791	-14.571	-14.027	-14.175	-14.081	-13.352	-13.064	-13.961	-14.435	-12.814	-15.073	-13.366	-14.289	-14.619	-14.273	-14.635
-21.793	-20.926	-20.617	-21.097	-20.798	-19.691	-20.348	-21.508	-20.905	-21.455	-20.663	-21.52	-19.573	-20.948	-21.444	-21.197	-19.921	-20.539	-20.57	-21.079	-22.179	-20.887	-21.985	-20.663	-20.815	-20.215	-21.249	-20.746	-20.656	-20.787	-20.459	-20.603	-20.29	-20.451	-20.947	-21.733	-20.625	-20.545	-21.552	-21.632	-20.806	-19.721	-21.423	-20.458	-20.157	-20.796	-21.137	-20.903	-20.218	-20.069
0.89466	1.7103	2.6736	0.93297	1.8147	0.75285	1.3186	2.83	1.8856	1.7259	2.0294	1.3107	2.3651	2.4548	2.3868	2.1996	0.015855	1.5522	1.5942	0.63799	1.8143	1.3278	1.8379	3.0333	0.23921	1.0016	2.1201	3.0795	2.8951	2.1253	1.476	1.6275	2.3052	2.2269	1.2948	1.5293	2.0073	1.5935	0.70861	1.4779	1.993	2.2355	1.4675	1.8798	1.5345	1.0955	1.8997	1.7512	0.19513	1.9508
-19.934	-19.822	-21.186	-20.689	-20.729	-21.765	-20.272	-21.325	-21.828	-21.123	-21.026	-20.868	-19.767	-20.129	-21.089	-21.83	-21.298	-22.087	-20.692	-21.459	-20.545	-20.784	-21.808	-20.778	-21.377	-20.672	-21.562	-21.769	-20.746	-21.805	-20.733	-20.306	-21.661	-21.132	-20.194	-20.964	-19.938	-21.315	-21.356	-21.387	-21.643	-20.803	-20.118	-20.03	-21.169	-20.216	-20.064	-20.368	-21.611	-21.065
1.5624	0.44228	0.75294	0.19121	1.1066	1.571	1.3779	1.4512	2.1037	1.0175	0.73834	2.1805	1.2856	1.5422	1.382	2.0189	2.2328	0.35372	0.40984	1.0354	1.4269	1.5385	1.1742	1.7216	0.72249	1.2719	0.65974	0.64543	0.89075	-0.17567	1.1533	0.19131	0.54906	1.0287	2.1956	1.0088	0.98543	0.3893	1.2419	1.364	1.8625	1.9466	1.4386	0.77995	-0.45694	1.6206	2.7149	1.5996	0.42907	0.90643
1.3882	0.65302	0.65241	1.6919	1.7045	2.0927	1.8674	1.0194	0.19709	1.5664	0.60654	1.0814	1.5944	1.4098	1.4337	0.61789	1.1734	2.1959	0.93309	1.6887	0.93274	2.207	1.4512	1.2675	0.80815	0.23338	1.8198	1.4218	1.3732	1.0456	0.016441	1.1022	0.29925	1.286	0.52876	1.3708	2.6773	1.5332	1.8532	1.6905	1.1146	0.59117	1.7261	1.7174	0.99465	1.6992	1.9933	1.0641	1.9241	2.0897
-11.274	-11.661	-11	-12.471	-11.81	-11.047	-11.212	-11.055	-11.189	-11.664	-11.792	-10.676	-11.075	-11.115	-12.268	-11.231	-11.652	-10.565	-10.642	-11.828	-12.303	-10.92	-10.559	-11.652	-12.353	-11.059	-10.945	-10.815	-11.04	-11.663	-11.627	-10.836	-12.198	-10.892	-10.929	-11.147	-11.122	-12.132	-11.573	-10.876	-10.806	-12.473	-10.897	-11.798	-12.118	-11.935	-11.304	-10.733	-11.345	-12.666
4.2329	6.2204	5.1662	4.8383	5.054	5.7422	5.8516	4.4851	5.1828	5.3996	4.7667	5.0094	5.3639	5.3465	4.0879	5.3079	4.4626	5.32	5.8216	4.555	6.1187	4.5898	5.0907	5.1386	5.5534	6.0686	4.7641	5.5863	5.679	4.9866	5.3494	4.2484	3.8181	5.6078	4.8294	4.752	4.4524	4.328	6.3739	4.5645	5.4885	4.8204	5.0254	4.8713	4.8562	4.5876	5.4338	3.9111	4.0997	4.5971
-8.7855	-10.241	-9.3287	-9.1108	-9.0465	-9.8035	-9.3052	-9.9374	-9.5539	-9.3592	-7.8788	-9.0507	-8.5081	-8.2125	-8.9405	-9.1363	-9.3025	-9.1215	-10.22	-9.3338	-8.5367	-8.8449	-7.0785	-8.8959	-9.1452	-9.5288	-10.057	-9.0632	-9.1588	-8.9533	-8.8865	-10.288	-8.371	-9.3581	-9.4461	-9.2268	-9.9132	-10.005	-8.7211	-10.515	-8.9389	-10.251	-9.815	-8.2595	-9.3103	-9.3281	-8.2225	-8.3943	-10.309	-8.4291
-14.596	-14.1	-13.745	-13.007	-15.148	-14.772	-14.785	-13.917	-15.13	-14.697	-15.57	-15.322	-14.738	-15.568	-15.124	-14.11	-15.169	-14.224	-14.861	-14.084	-14.076	-14.624	-14.271	-14.153	-15.669	-15.367	-14.573	-15.278	-13.763	-13.755	-14.396	-15.299	-14.976	-15.347	-13.152	-14.99	-14.433	-15.544	-14.441	-14.743	-14.998	-14.889	-14.343	-14.932	-13.978	-13.601	-14.194	-14.237	-14.451	-14.776
-5.9544	-5.0278	-4.9372	-6.017	-5.7114	-6.2075	-6.1947	-5.3172	-5.9344	-5.7786	-5.6714	-5.9727	-4.9758	-5.9402	-5.1238	-6.1649	-6.2247	-5.5975	-4.9998	-5.8862	-6.1364	-6.4756	-5.3585	-5.3227	-5.089	-6.2356	-6.5236	-5.7306	-5.2973	-5.6692	-5.5154	-4.9677	-5.4212	-5.9775	-5.7187	-4.96	-6.3586	-5.5011	-6.6643	-6.5437	-3.9955	-5.7405	-5.5078	-4.646	-4.9918	-5.9157	-6.0982	-6.189	-5.6621	-6.2785
8.916	9.3746	9.9792	9.0245	9.2508	9.4641	9.8247	9.1524	10.159	9.175	10.222	9.4456	10.267	9.9466	10.224	9.8801	10.523	9.9807	9.6671	11.37	9.7689	9.385	10.159	10.395	10.159	10.017	10.737	9.5776	9.0203	10.738	10.144	9.4268	9.1209	9.9244	9.9635	10.019	9.5356	10.458	10.295	9.1227	10.141	9.44	9.2052	9.8918	9.705	10.306	9.8857	9.9097	11.007	10.425
-7.7088	-6.8763	-8.5695	-7.618	-7.2175	-7.0029	-7.0995	-8.199	-9.0398	-7.1487	-8.188	-6.4049	-8.3081	-6.8175	-8.0886	-8.2366	-7.5105	-7.0952	-8.074	-7.2774	-8.3084	-6.9047	-8.8917	-8.1633	-6.7347	-7.0971	-7.2872	-6.0573	-7.3657	-8.4873	-8.0264	-6.2144	-6.8975	-8.9206	-7.8419	-7.1127	-7.6751	-8.3849	-7.3344	-7.6382	-7.8703	-6.4417	-7.7165	-7.8342	-8.4423	-7.612	-6.6704	-7.8815	-8.1815	-7.1484
-10.141	-9.4103	-9.4666	-10.623	-9.6706	-9.7383	-11.156	-10.217	-9.657	-9.421	-10.642	-10.999	-11.527	-9.8563	-10.371	-10.796	-11.473	-10.064	-9.4996	-10.07	-10.871	-10.088	-9.6736	-10.858	-11.084	-11.264	-10.063	-10.35	-10.426	-9.9144	-10.658	-9.7384	-9.8271	-10.967	-10.916	-10.255	-10.294	-9.1435	-9.6757	-9.2267	-9.9072	-10.522	-11.033	-10.311	-10.119	-9.5948	-10.013	-10.883	-10.707	-9.388
-0.23199	-1.9871	-2.2127	-0.51626	-1.701	-0.98299	-0.73282	-1.8351	-1.2125	-1.2068	-1.6014	-1.2626	-1.6127	-1.4742	-1.2384	-0.86204	-1.6521	-2.3786	-0.9056	-1.9933	-1.5818	-2.0048	-2.1161	-1.282	-2.0277	-1.059	-1.1076	-2.1237	-0.052564	-1.7349	-0.76459	-2.1427	-1.4324	-0.34602	-1.4442	-1.5132	-1.1537	-1.4793	-0.64336	-1.3994	-1.1913	-1.4792	-0.63108	-0.56941	-1.0423	-1.7528	-1.6381	-1.0354	-1.6943	-0.69782
6.2585	6.644	6.5506	5.9568	6.7543	6.3528	6.844	6.8122	6.0755	6.2792	7.1374	6.7485	6.4252	6.1133	7.3338	7.8918	7.2365	5.1824	6.6195	6.7039	6.9616	6.911	7.1942	6.7004	6.6064	7.2991	7.1717	6.3156	7.2644	7.6287	6.5996	5.9266	7.5424	5.652	5.8389	6.4711	5.4744	6.3086	6.0849	7.6267	6.6403	6.8325	5.1062	6.4673	6.745	5.6689	7.0482	6.637	7.3777	7.2313
4.9251	5.1517	4.3688	5.4233	4.6556	5.3749	5.68	5.2709	5.3223	3.5441	4.9629	4.9645	4.2593	5.5202	5.2204	4.3631	4.2432	4.5408	5.1234	3.6193	5.0946	4.4165	4.2098	4.5231	5.542	3.9468	3.8922	4.7972	4.3201	5.1729	5.78	5.4082	5.1583	4.4927	4.6489	5.0592	3.7484	3.9916	3.6919	5.4444	6.0853	4.1589	6.3029	5.1392	4.6748	4.7042	5.7589	4.8949	5.0408	4.8786
3.2108	2.1553	1.0316	1.5529	1.5474	1.9331	2.0649	1.2676	0.86241	2.1748	1.9669	2.1651	1.0016	1.3931	1.5731	2.6594	3.7873	2.1402	1.7819	1.9035	0.29852	0.97634	1.1032	0.4621	1.9828	1.6217	2.0441	2.5808	2.1123	2.19	2.1893	1.2686	2.7483	2.0458	1.9705	1.3253	1.5168	2.1672	2.0858	0.99759	2.3356	1.5352	1.3756	2.3963	0.12252	1.7078	2.4506	3.0818	0.35588	1.6227
0.46041	0.070161	0.067439	0.60968	0.48161	1.0578	0.81387	0.14528	-0.14476	-1.0237	1.2252	0.062353	0.64306	-0.33923	2.1073	0.52828	-0.03287	0.40519	-0.48191	1.8445	-0.4694	0.05603	1.2357	0.16831	1.1672	0.18743	0.90679	0.18549	-0.090558	-0.1357	0.30909	0.94135	-0.023453	-0.51396	0.51858	0.17468	-0.4478	0.62053	0.40641	0.87772	0.99256	1.0597	1.3117	1.0043	-0.25705	0.27266	1.3755	-0.40859	0.20445	0.49442
-11.745	-10.782	-11.724	-12.327	-11.26	-10.854	-10.633	-12.014	-12.878	-10.705	-12.155	-12.643	-10.816	-11.114	-11.091	-11.729	-11.682	-11.109	-9.9026	-11.794	-11.377	-12.013	-13.155	-12.723	-11.107	-11.325	-12.524	-11.192	-11.216	-11.76	-11.331	-11.741	-11.882	-11.048	-10.785	-12.265	-11.516	-11.487	-11.276	-11.891	-10.78	-11.017	-11.899	-12.076	-12.065	-11.128	-10.979	-11.125	-10.691	-12.036
-12.602	-13.054	-13.446	-13.309	-13.138	-12.806	-12.894	-12.778	-12.711	-11.067	-12.695	-14.119	-12.815	-12.396	-13.704	-13.475	-13.142	-13.131	-12.042	-11.77	-12.779	-12.808	-11.955	-13.473	-13.183	-12.855	-13.156	-12.732	-13.06	-13.814	-12.554	-12.628	-12.068	-11.418	-11.638	-12.691	-12.502	-13.313	-13.491	-12.7	-13.329	-12.086	-12.614	-12.898	-12.406	-11.957	-11.145	-12.083	-13.188	-12.375
1.9142	1.1974	2.5463	1.0842	1.7217	1.2719	1.4966	2.2529	2.9298	1.7353	1.722	0.27781	0.96242	1.854	1.8311	1.0025	2.029	1.3518	1.6395	1.1134	1.8926	1.386	2.2728	1.0018	1.7749	1.9224	1.2465	1.7308	1.8396	0.30214	1.6196	2.0737	2.1438	0.2523	2.2558	1.3019	2.5537	1.7723	1.6315	2.1137	1.9381	2.2862	1.0895	1.7731	2.4161	1.2441	1.1695	1.4258	1.7697	2.9146
-10.198	-10.777	-10.456	-10.791	-11.663	-11.293	-10.473	-10.101	-11.003	-11.389	-10.453	-9.5581	-9.6173	-9.7615	-10.808	-10.964	-10.437	-10.234	-10.721	-10.526	-11.762	-11.193	-10.663	-11.166	-10.759	-11.385	-11.448	-10.188	-10.611	-11.311	-10.679	-11.385	-11.398	-10.65	-10.152	-11.122	-10.217	-9.9217	-9.8276	-11.534	-11.225	-10.435	-11.979	-11.337	-10.248	-11.517	-11.224	-11.011	-11.035	-9.9952
6.5671	7.6652	7.3005	7.6572	5.5894	7.4659	7.4821	7.4488	5.8796	6.8215	6.4753	6.4973	6.9445	6.0408	6.9936	6.7066	6.8024	6.4809	7.0283	7.9691	6.1559	7.2581	6.6228	7.8058	7.4754	6.1008	6.5522	7.3521	5.9417	7.2637	7.5957	6.6449	5.9585	6.9042	7.0363	7.2397	7.4314	6.1851	7.638	6.3695	6.1846	6.7536	6.5272	7.4661	6.3263	7.7124	6.9499	6.476	6.3499	5.9419
-2.2857	-2.3086	-2.2701	-1.8436	-1.1945	-0.91364	-1.1017	-1.0574	-3.0479	-2.4062	-1.0757	-1.1913	-1.7175	-2.5246	-1.1268	-0.7989	-2.2392	-1.6637	-1.9861	-1.0255	-3.3136	-1.172	-3.9914	-2.0909	-4.3169	-1.8947	-1.8651	-1.8334	-2.3999	-1.7195	-2.1032	-0.79446	-1.6035	-0.75045	-1.2799	-1.5605	-2.0294	-0.16698	-1.5294	-1.7651	-1.0826	-0.98122	-1.1026	-0.84257	-2.4658	-1.6742	-2.2247	-1.2871	-2.3943	-2.0387
3.1721	2.8909	2.2891	3.7734	2.7756	3.0737	4.0385	2.197	2.6615	1.9013	3.4131	1.6393	4.3113	2.5216	2.7749	3.2461	2.1773	3.5108	2.7583	3.701	2.5199	3.7336	3.3404	3.5941	2.6984	2.7445	2.349	2.1963	2.2814	2.6759	2.1996	3.4257	2.7875	3.466	2.814	3.3488	2.4919	2.4856	3.2733	2.9153	3.1682	2.7491	2.8611	2.0769	2.2469	3.9901	2.4262	3.5544	3.0851	3.4096
-1.0199	-1.7443	-0.98829	-1.3985	-0.80764	-1.4541	-0.083749	-0.74143	-0.43542	-1.8729	-0.54163	-0.74776	-1.9208	-0.97351	-0.68485	-0.51075	-1.6457	-0.99467	-0.4986	-1.1508	-1.6854	-1.4911	-0.27914	-1.085	-2.293	-1.629	-2.6624	-0.49389	-1.5084	-1.053	-0.35568	-0.54641	-1.7744	-0.68942	-0.1313	-1.5531	-1.0332	-0.16464	-0.26917	-0.89904	-0.10931	-0.40426	-0.62817	-0.00091296	-0.89593	-1.9527	-1.3449	-2.2375	-0.14439	-1.0264
4.555	5.4948	4.632	5.3157	5.5086	4.9018	4.719	4.7552	5.188	5.3354	5.6486	5.2355	4.3572	5.4452	5.2549	5.1682	4.8111	4.4019	5.0412	5.0729	5.3766	5.9684	5.0919	5.3054	4.6626	5.6836	5.105	4.9437	5.4038	6.2213	4.4265	4.9918	4.2733	5.5354	5.2702	5.8311	4.9487	4.1626	4.013	5.6281	5.3677	4.5565	4.7835	3.7359	5.1592	4.133	4.8375	5.6907	3.907	4.967
6.3949	7.3292	7.6829	7.1651	6.7808	7.0665	7.4909	7.9338	6.4671	6.1325	6.6013	6.052	6.5814	6.9299	6.6254	6.3097	7.8086	6.2256	7.1858	6.231	6.5721	6.9918	7.1406	7.0107	7.3594	6.9207	7.1858	7.5215	7.3674	7.2801	6.9361	6.2587	5.4454	6.6402	6.1908	6.3896	6.8572	7.1629	7.7569	5.9885	7.4822	5.5914	6.3871	6.7658	7.2601	5.9279	6.9641	7.5812	6.894	6.7748
-2.5699	-2.3651	-3.2786	-4.3208	-3.9537	-2.9453	-3.7239	-2.789	-3.5499	-3.5259	-4.2368	-3.5415	-3.099	-1.8237	-2.623	-3.8731	-2.6454	-3.1216	-2.3435	-3.146	-2.8872	-3.989	-3.9414	-3.6101	-2.5376	-3.3245	-1.9137	-2.7349	-2.5216	-2.5366	-3.2582	-2.9861	-2.4955	-2.5511	-3.3237	-2.6112	-3.0452	-3.2891	-3.0541	-3.43	-2.2638	-3.799	-2.3255	-2.9115	-3.9123	-3.4398	-3.3634	-3.9655	-2.3642	-3.09
-14.802	-13.303	-15.062	-14.09	-13.951	-15.465	-14.629	-14.081	-14.888	-15.512	-13.386	-13.231	-14.014	-15.256	-13.87	-13.528	-14.625	-14.365	-13.123	-12.562	-13.744	-12.227	-13.336	-13.97	-15.042	-14.478	-14.158	-13.822	-13.629	-13.793	-13.373	-15.057	-13.54	-14.327	-14.163	-13.55	-14.263	-13.802	-12.943	-13.982	-13.738	-14.286	-14.401	-14.821	-14.487	-14.482	-12.733	-13.503	-13.886	-13.791
-3.9577	-4.0696	-2.6922	-3.9695	-4.1633	-3.7979	-4.0458	-4.2994	-4.3303	-3.1873	-3.2582	-4.6643	-3.7047	-4.0433	-4.6145	-4.6337	-4.61	-4.4703	-3.9916	-4.0013	-3.8877	-4.2678	-3.6113	-4.2508	-4.4703	-3.7688	-5.8714	-4.6749	-4.3932	-4.186	-5.2405	-3.686	-4.2422	-4.5384	-5.1249	-5.1532	-4.1117	-4.7844	-4.1515	-4.4267	-5.0144	-5.0623	-4.8463	-5.1527	-3.9985	-5.0909	-3.5332	-4.6088	-4.753	-3.6988
-13.402	-12.83	-12.956	-11.912	-12.366	-13.225	-13.418	-14.058	-12.977	-12.647	-12.362	-13.512	-13.215	-13.628	-12.483	-13.863	-14.463	-12.951	-12.849	-12.529	-13.169	-12.913	-14.207	-12.503	-12.907	-13.005	-13.941	-12.864	-13.901	-13.683	-14.062	-13.094	-13.592	-12.387	-13.745	-13.651	-14.215	-13.328	-12.346	-14.042	-13.84	-12.816	-12.923	-14.089	-12.902	-12.991	-13.583	-13.898	-12.577	-13.642
-1.2957	-1.9419	-0.95382	-2.2714	-2.3579	-4.0612	-2.1384	-1.3703	-1.2266	-1.5785	-1.4687	-0.53079	-1.3668	-0.66192	-1.3161	-1.9093	-0.98549	-0.65676	-0.80928	0.24085	-0.65325	-0.64465	-0.59188	-2.3172	-2.1388	-1.3646	-0.94879	-1.3169	-1.7548	-2.3334	-0.68121	-1.1625	-0.27223	-1.2768	-1.1458	-1.6907	-1.1344	-0.61717	-1.1367	-1.8475	-0.89845	-1.5304	0.038985	-1.5845	-2.259	-1.6892	-1.3514	-1.5769	-1.7773	-1.7854
-9.5074	-9.9579	-8.1424	-9.2748	-9.0613	-8.2763	-8.4834	-7.5475	-8.7102	-10.127	-8.7953	-9.7293	-8.5792	-8.5227	-8.2021	-9.533	-8.4707	-10.433	-9.6065	-8.832	-9.8103	-9.0796	-8.4192	-8.4159	-8.7644	-9.3697	-9.223	-9.621	-8.6071	-9.3256	-8.7605	-9.3475	-9.9837	-8.1703	-8.4844	-10.661	-8.5092	-8.2563	-8.413	-9.7012	-10.13	-8.7925	-8.644	-9.6629	-8.6416	-9.5534	-8.8041	-8.7727	-7.9398	-8.1264
-8.3251	-7.8417	-7.7692	-7.3789	-8.2378	-7.4807	-7.4379	-7.2954	-7.7233	-7.6947	-7.8399	-8.0723	-7.4225	-7.6471	-7.8408	-7.6489	-7.6217	-8.2384	-7.823	-7.5362	-7.524	-8.8617	-7.0435	-7.8591	-7.4142	-7.4021	-8.1822	-6.687	-8.0059	-6.4641	-7.7132	-6.9503	-7.7728	-8.2608	-7.3125	-9.255	-8.1138	-7.0877	-8.5081	-7.1646	-7.8737	-7.4081	-7.1693	-7.115	-8.1773	-7.0656	-7.8435	-7.284	-8.1484	-8.0524
-2.6823	-3.2189	-2.4441	-3.316	-2.2086	-2.0716	-4.1037	-2.0213	-1.476	-2.9679	-1.3322	-2.4153	-3.2628	-1.1578	-3.4129	-3.5235	-3.08	-1.8367	-2.467	-2.3962	-2.7089	-1.9804	-2.5742	-2.8117	-3.4736	-2.4519	-2.0997	-1.7829	-2.3107	-2.4865	-2.8537	-4.4431	-1.7012	-3.1465	-3.4726	-3.1023	-3.2088	-2.0019	-2.825	-3.3666	-2.0846	-1.9273	-2.1897	-2.1095	-2.5288	-2.9357	-2.6707	-2.5438	-2.8288	-2.1065
-14.359	-13.114	-13.044	-14.042	-13.481	-13.592	-14.262	-14.529	-13.226	-13.392	-13.39	-13.276	-13.608	-13.24	-13.336	-14.401	-13.618	-14.147	-14.074	-13.989	-14.351	-14.316	-13.897	-14.074	-13.981	-13.627	-14.426	-14.889	-14.791	-13.261	-14.023	-14.2	-14.234	-13.345	-13.775	-14.341	-14.087	-14.081	-14.728	-14.089	-14.58	-13.339	-14.892	-13.408	-13.193	-14.846	-14.489	-14.718	-13.43	-14.057
5.7291	5.4763	6.0195	5.9019	6.0145	5.9801	4.4865	6.207	5.6985	6.0113	5.4391	5.1153	5.6245	6.6304	6.0041	5.0289	5.8077	5.5753	5.418	5.486	6.4686	5.9392	5.7994	5.9423	5.8024	7.224	5.6442	5.3629	5.5525	6.6873	4.7387	5.3815	6.178	6.1601	5.5683	5.5586	5.1607	6.067	5.066	4.9823	5.8095	4.9832	4.9329	4.7173	4.8791	5.4412	6.4223	5.314	5.1006	5.8434
-20.08	-21.329	-19.393	-20.468	-20.515	-20.38	-19.934	-20.264	-19.695	-20.472	-20.44	-19.74	-21.294	-20.225	-21.078	-20.651	-20.575	-20.778	-21.874	-20.623	-21.489	-19.565	-20.608	-21.391	-20.743	-20.634	-21.81	-20.704	-20.666	-21.486	-20.389	-20.069	-21.576	-20.26	-19.87	-21.267	-21.608	-21.236	-20.368	-20.513	-21.824	-20.475	-20.315	-20.532	-19.857	-20.759	-21.591	-21.125	-21.132	-21.58
-15.021	-14.008	-15.898	-14.222	-12.966	-15.34	-13.725	-14.496	-14.82	-14.592	-14.924	-14.758	-14.428	-13.931	-14.715	-14.861	-13.99	-13.137	-14.254	-14.865	-14.121	-14.768	-14.789	-15.221	-14.658	-15.649	-14.916	-15.472	-15.168	-14.696	-13.704	-15.223	-14.619	-15.397	-14.07	-15.051	-15.14	-15.151	-14.697	-13.774	-14.632	-14.118	-13.891	-15.529	-14.295	-15.549	-15.396	-15.329	-14.985	-15.097
-0.87846	-2.3314	-2.6457	-1.6842	-2.7734	-0.81655	-2.513	-0.99874	-3.4764	-2.2161	-1.8424	-2.5736	-2.9488	-2.105	-2.1117	-2.5581	-2.6624	-2.4744	-3.0781	-2.0162	-2.2021	-1.758	-2.8328	-3.0859	-1.6195	-1.7744	-2.5592	-2.1218	-2.8633	-2.6422	-2.7813	-2.0844	-2.3122	-2.4988	-2.5975	-2.2343	-1.4722	-1.9085	-1.5666	-2.2588	-2.0866	-2.0925	-2.1553	-1.7025	-2.6554	-2.9254	-2.2984	-2.5611	-2.7646	-2.7327
-1.7838	-2.4702	-3.347	-3.0502	-3.2227	-3.2304	-1.8799	-2.6092	-3.3289	-3.8585	-3.3195	-3.1034	-3.4421	-3.0969	-2.5471	-1.0442	-2.693	-2.4425	-3.4321	-3.3356	-3.0342	-3.0407	-2.185	-3.0032	-2.9174	-2.5354	-2.8765	-3.169	-3.856	-1.6741	-2.4003	-2.5518	-2.0647	-2.0442	-2.8545	-2.0755	-2.5494	-2.0801	-2.4528	-1.9486	-2.685	-2.8332	-2.658	-1.6077	-2.6008	-2.6386	-2.5045	-3.2507	-3.0443	-3.3877
-22.185	-21.356	-22.193	-23.644	-21.782	-21.607	-23.133	-21.681	-21.563	-22.78	-23.039	-22.008	-22.779	-21.704	-21.735	-22.668	-22.319	-20.27	-22.415	-23.203	-22.097	-22.376	-22.604	-22.363	-22.857	-22.433	-21.662	-21.431	-21.276	-23.23	-22.274	-22.649	-22.547	-21.764	-22.778	-23.006	-22.575	-22.439	-22.58	-22.615	-22.594	-21.307	-21.517	-22.151	-22.386	-22.301	-21.691	-22.658	-22.517	-22.323
0.079058	2.6694	1.8818	1.6026	2.2352	2.3066	0.39128	1.8403	2.0727	1.8538	1.8698	1.3349	1.3034	1.2284	1.9435	1.8443	0.93895	0.51089	2.0737	0.88922	0.51201	2.5388	0.66721	2.0229	2.0505	1.4614	1.7958	1.4679	2.5998	2.2095	1.7205	1.4842	1.5097	1.0858	1.914	1.6723	0.93834	1.5717	1.202	2.5837	2.1383	1.1728	2.0318	0.47295	2.5153	2.6356	2.1078	2.0803	2.5937	1.2399
-4.7494	-4.4154	-5.757	-6.6516	-5.1106	-4.2475	-6.2922	-5.7528	-4.1349	-5.3807	-5.5707	-4.9825	-5.3483	-4.2771	-4.9841	-3.6281	-5.9647	-5.6067	-5.3479	-4.9118	-4.289	-4.66	-4.7	-4.4418	-3.487	-5.412	-4.2375	-5.6218	-5.0411	-5.1985	-5.1258	-4.7563	-4.8093	-3.2451	-4.3838	-4.5616	-5.1254	-4.9412	-5.1507	-4.8754	-5.6232	-4.4857	-5.5852	-5.6979	-4.0479	-5.6795	-5.0548	-5.3826	-4.4396	-4.665
-10.612	-11.848	-11.454	-11.869	-10.481	-10.924	-10.878	-11.029	-11.018	-10.855	-11.809	-11.553	-12.315	-11.502	-11.581	-12.372	-12.169	-12.074	-11.288	-10.877	-9.8555	-11.319	-10.484	-10.663	-11.28	-11.953	-11.898	-11.516	-11.647	-12.594	-10.199	-11.416	-11.407	-12.011	-12.05	-10.313	-10.557	-11.093	-11.465	-11.432	-12.121	-11.858	-11.519	-12.483	-11.154	-10.916	-12.648	-11.774	-11.425	-11.151
-13.689	-13.108	-12.744	-13.396	-13.485	-12.945	-13.081	-12.886	-13.647	-13.672	-12.134	-14.249	-13.451	-13.058	-13.029	-12.835	-12.563	-12.377	-12.872	-13.45	-12.885	-13.148	-13.186	-12.674	-13.825	-14.231	-12.869	-13.099	-14.341	-13.604	-13.005	-13.595	-13.719	-13.642	-13.264	-14.023	-12.632	-13.329	-12.816	-13.284	-13.502	-14.023	-12.461	-12.832	-12.799	-13.078	-12.729	-13.927	-12.824	-12.778
0.92363	0.66052	1.2043	0.57965	1.2944	0.58089	0.047165	0.0083362	-0.25332	0.015016	0.55177	0.61346	0.98501	1.3323	0.6714	1.2704	1.7844	0.65223	1.0115	0.50432	1.2175	0.053591	1.3792	-0.46873	0.49514	1.0855	1.631	-0.10474	0.78803	-0.56713	0.28568	1.0036	1.1904	-0.002353	0.53393	0.3571	-0.12333	0.9778	1.6821	-0.098285	1.3186	0.71528	0.0039867	-0.46058	1.2977	0.21213	-0.043696	-0.66919	0.4565	0.42247
-14.544	-13.432	-13.088	-12.98	-12.128	-13.315	-13.105	-13.837	-13.19	-13.267	-13.105	-12.977	-13.321	-12.553	-13.206	-13.354	-12.96	-12.471	-13.927	-13.359	-12.468	-12.495	-13.554	-14.141	-12.587	-12.903	-12.529	-13.867	-12.672	-12.852	-13.741	-13.652	-13.247	-13.933	-13.135	-12.739	-12.3	-12.984	-13.722	-13.866	-14.59	-12.972	-13.739	-12.413	-13.455	-12.212	-13.175	-13.289	-12.272	-13.817
10.614	10.323	9.1164	8.7774	9.9381	11.026	8.1567	9.5563	8.0706	9.2725	9.1839	10.468	8.9894	9.658	9.7045	10.299	10.225	10.053	10	9.7633	10.961	9.5776	8.2705	9.7203	9.8682	10.439	10.032	8.8617	10.713	9.7546	9.9467	9.966	10.363	9.7992	8.8817	9.1599	10.139	10.33	9.6304	11.002	9.4877	11.002	10.652	9.6779	9.4769	9.5693	11.405	10.971	9.6403	9.677
-2.5253	-1.1083	-0.096264	-0.61539	-0.6691	-1.1796	-1.9165	-0.15787	-1.2025	-1.8534	-0.55212	-1.016	-0.37234	-0.33144	0.52248	-1.0007	-1.5098	-0.68153	0.071007	-0.82943	-1.2515	-0.73565	-0.1208	-0.22698	-1.2521	0.40821	-0.7055	-1.1709	-0.38132	-0.29386	-1.1625	-0.20015	-0.56787	-0.18281	-0.30532	-0.89563	-0.62282	-1.6131	0.43003	-0.42012	-0.51045	-1.4334	-1.39	-0.6006	-0.60107	-0.99098	-0.81544	-0.091526	-1.1775	-1.4041
9.1111	9.9536	9.9983	10.422	9.8997	8.8931	9.6518	9.3452	10.832	10.365	9.7595	10.413	10.536	9.6971	10.476	8.5488	9.8994	9.2984	9.7361	8.9769	9.9077	9.8269	10.846	9.8334	9.8353	9.1354	9.1529	8.6626	9.7827	10.12	10.938	9.8694	10.373	10.026	10.039	9.1269	10.326	10.157	10.037	9.3122	9.5026	9.2115	10.159	9.8146	9.9135	8.5384	9.0531	9.8003	9.4235	9.6014
3.4037	4.1602	4.0918	5.0026	4.6754	4.8755	6.1282	4.9301	3.8957	3.8527	4.6434	4.5098	4.112	4.1528	5.4383	3.0294	5.4308	4.7986	4.1806	4.4362	5.2947	3.6354	5.336	4.9799	3.1939	4.6853	5.0536	3.3893	4.9882	3.6436	5.5188	4.4034	2.6902	4.6664	4.2118	5.5887	3.9521	4.5641	4.9113	4.4087	6.0454	4.4493	4.0671	4.3015	4.6434	4.4128	5.3099	4.4872	4.4113	4.9347
-3.2372	-3.6571	-2.8037	-2.9086	-2.7115	-2.1364	-1.8264	-2.9356	-2.8654	-3.455	-1.1665	-3.0152	-3.2059	-2.7455	-3.6048	-2.518	-3.3412	-2.1591	-2.8451	-1.5195	-3.0872	-2.4545	-3.0592	-2.688	-1.979	-2.4084	-2.0701	-2.3059	-4.1104	-2.6019	-2.6592	-2.12	-3.0029	-2.7147	-3.1257	-2.3567	-2.4979	-3.5087	-3.6217	-1.7049	-4.125	-2.2367	-1.906	-3.1603	-3.8855	-3.5811	-2.7627	-2.1036	-2.5129	-3.0138
9.3108	9.2368	9.7444	10.686	9.4575	9.4663	10.584	10.037	10.28	8.4865	10.362	9.3801	10.12	9.3472	10.994	10.661	9.5296	10.447	10.031	9.5882	10.195	9.915	10.237	10.067	10.637	8.853	10.282	9.9716	9.6625	9.2674	10.555	9.2748	8.6496	9.0173	8.9892	9.3286	9.6419	9.7946	10.05	10.708	9.2789	10.61	9.7141	10.833	9.5847	9.8482	10.003	9.3528	9.6721	10.938
-10.044	-10.835	-12.978	-11.652	-11.359	-10.414	-11.133	-10.761	-11.885	-12.192	-11.374	-11.963	-12.096	-11.234	-10.994	-11.697	-11.281	-12.002	-11.036	-11.694	-12.036	-12.13	-11.22	-10.843	-11.658	-12.287	-11.19	-11.108	-10.33	-10.422	-11.645	-11.372	-11.816	-11.697	-10.622	-10.977	-11.669	-12.601	-11.106	-11.689	-10.794	-11.136	-11.718	-11.379	-11.837	-11.246	-11.196	-11.439	-11.354	-11.046
-22.368	-24.187	-22.426	-21.42	-22.257	-23.069	-21.851	-21.681	-22.279	-21.858	-22.41	-22.723	-23.261	-21.314	-21.83	-22.032	-21.978	-21.879	-23.655	-22.401	-21.823	-22.415	-21.539	-21.219	-22.195	-22.87	-21.656	-22.277	-22.537	-21.477	-22.138	-21.732	-23.098	-21.296	-22.826	-22.371	-22.633	-21.967	-23.012	-23.059	-22.737	-21.986	-22.157	-22.398	-21.87	-21.637	-21.701	-22.74	-22.582	-22.349
-13.407	-12.891	-12.274	-12.62	-13.177	-13.895	-14.593	-13.768	-12.223	-12.329	-12.471	-12.285	-14.014	-13.441	-13.939	-12.197	-13.739	-13.195	-12.657	-12.932	-13.011	-14.915	-14.346	-13.496	-12.596	-13.238	-12.445	-12.581	-12.922	-13.157	-13.644	-13.446	-13.041	-13.449	-13.213	-13.257	-14.041	-13.041	-13.454	-13.889	-13.176	-12.379	-13.843	-13.274	-13.957	-14.311	-13.536	-14.28	-12.793	-12.861
-8.6139	-8.8868	-9.7483	-10.723	-9.5339	-9.0239	-9.5522	-9.2442	-8.3232	-8.6118	-8.802	-9.5394	-8.9837	-9.9028	-9.4662	-8.5364	-8.3543	-8.3022	-9.4452	-9.149	-9.0399	-9.2735	-10.234	-8.9253	-8.1679	-9.3522	-8.4508	-9.282	-7.9884	-8.8816	-10.245	-9.0642	-9.2097	-8.8588	-8.0781	-9.8741	-9.5884	-8.9785	-9.2578	-8.5478	-8.9262	-9.5096	-9.8889	-9.2727	-9.919	-9.7743	-8.3953	-9.4923	-8.9798	-9.9641
6.1302	5.3519	6.9715	7.3701	7.1431	6.858	6.1083	6.7187	5.9919	7.7021	7.7057	7.5019	6.464	6.2001	6.0736	5.829	7.6177	6.1499	5.1423	6.8152	6.5959	7.669	7.3436	6.626	7.0149	7.5071	7.37	7.3732	7.2006	6.209	6.8887	6.0021	7.1515	5.9852	6.6404	7.825	7.1769	6.9509	6.8051	6.2811	6.7438	6.1592	7.3849	6.6541	6.533	7.3101	7.0839	6.9984	6.3597	7.1894
6.6167	4.9959	7.3712	6.2381	6.1882	5.2652	5.6727	5.68	6.1135	5.1147	5.9749	5.0686	5.4239	6.242	5.7358	6.2356	6.0047	5.7162	5.532	5.4918	4.5123	6.0141	5.7165	4.8357	4.9309	5.745	5.5453	5.7805	4.6895	5.8761	5.1596	6.7988	6.2189	5.8534	6.4166	5.3105	5.6452	5.2732	4.2432	6.2253	6.0298	5.5075	7.033	6.1171	5.5749	4.4315	4.7778	5.507	5.0203	5.2474
4.3341	4.1502	3.9157	5.9162	3.9048	4.3681	3.8663	5.0787	3.9276	5.2249	4.5399	4.0622	3.8726	5.4192	4.4795	5.012	3.5632	5.2995	4.553	4.4271	4.578	3.7197	4.0381	3.3762	3.9409	4.4204	4.4305	4.932	4.1975	3.9554	3.3763	3.7065	4.6546	4.3008	4.052	3.5344	4.3471	2.5922	4.1443	4.0777	5.0201	4.7084	3.6341	4.412	4.4111	5.3356	4.1043	4.9429	3.7197	3.1995
7.7155	7.9436	9.0553	7.6442	8.768	8.2627	8.5226	8.8679	9.6778	8.1817	8.1598	8.6498	9.1076	9.118	8.4179	8.9217	7.9473	8.7296	8.2466	7.4282	7.3063	8.9191	8.2336	8.7226	8.8531	7.5791	7.9056	9.7456	8.041	8.2327	8.3856	9.0449	10.552	9.2383	9.1211	8.5284	8.5468	7.9504	8.1006	9.8078	9.5597	9.4076	8.8181	8.2073	8.5624	9.888	7.9506	9.1522	7.9738	9.7468
-13.505	-14.154	-12.942	-13.022	-13.664	-12.604	-11.989	-14.199	-12.668	-13.082	-13.827	-12.397	-12.656	-12.996	-12.925	-13.585	-11.763	-12.455	-14.159	-12.263	-12.683	-14.098	-13.441	-12.253	-13.463	-13.53	-13.523	-13.563	-13.149	-11.68	-12.91	-11.549	-12.211	-13.609	-12.897	-13.906	-13.447	-13.189	-13.717	-13.129	-13.963	-13.254	-13.074	-13.225	-12.037	-12.496	-13.409	-14.142	-14.671	-12.566
5.4401	5.0006	5.2943	4.1023	3.921	4.2081	4.5425	5.7268	5.2269	4.931	4.4057	4.8883	4.93	4.1073	5.7379	4.241	4.935	4.8303	4.0793	5.3135	4.449	3.8269	5.0878	4.6558	5.7741	4.9418	5.0377	4.6176	5.1617	4.7673	3.5968	4.4946	4.7675	5.2629	3.9457	4.2181	4.6529	4.2234	5.197	5.2025	4.5757	4.3617	5.6153	3.6872	4.1562	5.4004	4.845	4.6507	5.6202	4.3622
-9.4287	-9.105	-8.6279	-8.0389	-9.5275	-8.8099	-9.1057	-9.0125	-9.7147	-8.4762	-8.9	-9.0612	-9.1125	-9.2902	-7.819	-9.3369	-9.7175	-9.4062	-7.8022	-9.777	-8.8736	-8.6833	-9.5703	-7.6279	-9.7808	-9.5985	-10.438	-8.7589	-8.5768	-8.3718	-8.5519	-9.4082	-9.3406	-10.571	-8.56	-9.7609	-8.3514	-10.189	-8.1717	-8.9357	-10.147	-9.1497	-8.8215	-7.4345	-8.53	-8.4937	-8.8342	-8.0787	-8.9044	-9.717
-9.5264	-10.569	-10.083	-7.5075	-9.547	-8.4518	-8.4934	-8.9125	-9.077	-9.812	-10.012	-10.33	-8.2745	-9.3841	-8.627	-9.0277	-8.0898	-9.7642	-8.837	-9.0566	-9.101	-8.9558	-8.6501	-9.0272	-8.7417	-9.1301	-10.202	-7.4915	-8.6707	-10.574	-9.5636	-8.4883	-7.6383	-9.1202	-9.3543	-9.7043	-9.4789	-9.0531	-8.1391	-9.9063	-9.75	-8.8778	-9.7993	-8.373	-9.0969	-8.874	-9.2251	-9.1968	-8.3346	-7.6717
-3.7246	-4.7904	-5.3465	-4.3417	-4.4443	-5.1997	-3.6414	-4.9235	-4.9632	-4.1941	-4.4646	-3.939	-4.2518	-4.7404	-4.639	-4.2422	-5.4997	-4.0801	-5.2218	-4.2206	-4.4468	-3.829	-4.1593	-5.5022	-4.7992	-4.5574	-3.982	-5.2503	-5.27	-3.8464	-3.3371	-4.0285	-2.7614	-5.0231	-5.1861	-4.3646	-5.3248	-3.9986	-4.0738	-4.6863	-4.3744	-4.8569	-3.4105	-4.054	-3.3375	-4.8161	-5.5026	-3.8202	-3.3659	-3.546
-0.45644	0.23076	-0.22411	0.20479	0.10766	-0.24277	0.035385	-0.27848	-0.58547	0.97332	-0.25574	-1.1621	0.65225	-0.38546	0.3925	-0.85578	-0.56097	-0.62762	0.41123	-0.76045	-1.4772	-0.67104	-0.51032	1.1472	-0.50804	-0.55487	-0.061013	-0.87714	0.73825	0.25155	-0.76985	-0.29973	0.74205	0.19225	-0.39239	0.56315	0.047048	0.48623	0.20991	-0.75951	-0.21748	0.84782	-1.0436	-0.51828	-0.26742	-0.52911	-1.4042	-0.37235	0.46237	-0.31292
-0.10016	0.25723	0.13354	0.12524	0.17796	0.063218	0.52752	-0.029666	-0.23937	0.2284	-0.67019	0.29079	-0.47276	0.54001	0.39515	0.395	0.55851	-0.76894	-0.17054	-0.41567	0.19315	-0.33787	0.18589	0.41821	-0.8027	0.5597	-0.04534	-1.2082	0.15144	0.34468	0.7166	0.037628	-0.42196	0.10088	0.6084	-0.44126	0.27693	-0.51284	-0.76458	0.88247	-0.61772	-0.29487	-0.059159	1.2474	0.39319	0.86879	-0.30774	-0.75782	0.85172	0.15684
-2.8999	-2.9023	-3.337	-4.0549	-3.2174	-3.366	-2.3829	-3.6677	-4.2436	-2.6855	-2.8654	-2.8624	-2.8876	-3.3613	-3.606	-3.4722	-3.9932	-3.1267	-4.6662	-3.0504	-3.6055	-3.797	-2.4916	-2.8206	-3.6667	-3.5313	-3.8747	-3.9093	-2.3655	-3.9804	-3.6056	-2.8169	-3.1597	-2.7666	-3.5264	-2.811	-2.2532	-2.7527	-3.1687	-3.2164	-2.7629	-2.5693	-2.8502	-3.4945	-3.4311	-3.5791	-3.0508	-3.6781	-2.9114	-3.15
-4.297	-3.9514	-3.7263	-3.6369	-4.2583	-3.4443	-3.5956	-3.8119	-3.7024	-3.9965	-3.9097	-3.8608	-4.3423	-3.2199	-3.967	-4.8786	-3.5348	-4.262	-3.1418	-2.1615	-3.9227	-3.865	-3.9293	-4.2726	-4.4072	-3.8682	-3.8586	-3.1019	-3.7035	-4.5715	-3.9936	-4.4874	-3.1698	-3.5042	-3.0276	-3.5154	-2.7763	-4.7159	-3.8556	-2.4213	-4.5518	-4.0941	-3.4199	-4.8694	-2.6749	-3.911	-3.8079	-3.606	-4.5944	-3.3491
-0.98675	-2.2072	-1.24	-1.5716	-1.8406	-0.58114	-1.0495	-1.4334	-1.255	-1.1086	-1.9208	-1.3254	-1.4662	-2.0366	-0.45326	-2.306	-1.9065	-1.1289	-1.9682	-1.0207	-2.0355	-1.5654	-0.87385	-0.85755	-1.154	-1.7406	-1.0394	-1.7032	-1.9521	-2.6233	-1.2814	-1.5623	-1.259	-0.039415	-1.1111	-1.2287	-0.97424	-1.2105	-0.77564	-1.9518	-1.4469	-0.13626	-1.2851	-2.422	-0.4902	-1.8084	-1.8439	-1.9562	-1.4648	-2.146
-6.6393	-7.465	-7.1076	-8.2989	-7.8093	-7.6972	-7.9506	-7.1985	-7.1613	-9.0461	-8.449	-7.5265	-8.0909	-6.8009	-7.3838	-8.4033	-7.5259	-6.2167	-8.3949	-6.6584	-7.7573	-7.8478	-7.3355	-8.1742	-7.7916	-7.0184	-9.1559	-7.659	-7.5279	-7.9126	-8.6976	-7.8151	-7.7081	-6.659	-8.2349	-6.6919	-8.5729	-8.2383	-7.3311	-8.2255	-8.0374	-8.1738	-6.6248	-8.349	-7.7908	-8.144	-6.4824	-8.2868	-7.0302	-8.1559
-2.9982	-2.8553	-1.656	-2.6819	-2.3965	-2.5849	-3.1818	-3.2393	-1.5626	-2.706	-1.87	-3.3562	-2.631	-2.9399	-3.2708	-2.0885	-4.7063	-2.5785	-3.1788	-2.849	-2.0013	-2.226	-2.0991	-3.6659	-2.3982	-2.6628	-2.1124	-1.8272	-2.6192	-1.9564	-2.7307	-2.3581	-3.2639	-1.9325	-2.5081	-1.9514	-2.9341	-3.0321	-3.1056	-2.6215	-1.4946	-2.4676	-2.62	-2.1332	-2.3771	-2.1689	-2.0426	-2.8073	-2.1336	-1.263
-14.712	-13.664	-12.918	-13.995	-14.144	-14.502	-14.927	-13.634	-14.467	-14.599	-14.448	-14.714	-14.564	-13.617	-13.999	-13.965	-14.13	-14.008	-13.89	-14.301	-13.492	-13.708	-14.157	-13.808	-14.011	-14.45	-14.611	-14.127	-13.485	-13.952	-12.766	-14.181	-14.092	-14.597	-13.475	-14.302	-13.958	-14.319	-13.471	-14.985	-15.329	-14.257	-14.368	-14.117	-14.082	-15.689	-13.717	-13.541	-13.681	-14.331
-12.037	-10.883	-12.41	-11.847	-12.206	-11.648	-11.465	-11.151	-11.686	-11.73	-10.885	-11.567	-11.636	-11.522	-11.45	-11.968	-12.091	-11.164	-12.047	-11.082	-11.089	-11.527	-10.529	-11.023	-11.655	-12.198	-12.898	-11.272	-12.965	-11.898	-11.285	-10.841	-11.943	-11.252	-11.724	-11.634	-12.127	-11.125	-11.149	-11.934	-11.729	-11.395	-12.019	-12.37	-11.557	-11.665	-12.159	-12.833	-10.981	-12.028
5.0755	4.2188	4.5833	5.7191	5.908	5.7932	4.7612	4.5319	4.78	5.0521	5.1707	3.1368	5.4443	5.3089	4.5491	3.9417	3.517	4.9195	6.0843	4.9889	4.6074	5.2217	4.7938	5.3508	4.1977	5.6482	4.9057	4.9726	5.2957	5.835	4.8972	5.0257	4.8559	5.0341	5.171	4.9449	5.481	4.1048	4.3112	5.0667	4.8637	4.8261	5.0476	4.2743	5.2363	4.3207	4.9796	4.8917	5.1479	4.4212
0.37262	0.52408	-0.59792	0.44507	1.4832	0.77656	0.70629	1.0644	-0.35081	-1.251	1.0311	0.26077	-0.25664	0.8155	0.1486	0.95533	0.57117	0.38233	-0.50198	0.0048052	0.56474	0.85662	1.3391	0.79216	0.042656	0.43819	0.51362	0.009503	-0.075085	0.65299	0.35557	-0.43473	-0.17996	1.1444	0.47892	1.4141	0.31813	1.2203	0.76273	1.2884	-0.75816	-0.32881	-0.0086471	0.87546	0.8876	0.35593	-0.31781	0.77177	1.6333	0.83923
0.48374	-0.11478	-1.0338	-0.42262	-0.5568	-0.6788	-0.98272	-0.18039	-0.055858	-0.053826	0.097661	1.3298	0.17307	-0.12701	0.25661	-0.47246	0.10504	-0.40403	-1.5192	-0.92262	0.51744	0.82003	0.41056	-0.9058	0.41027	-0.080071	-0.14433	-0.89055	-0.98377	-1.6981	1.2434	0.43617	0.17577	0.76664	-0.28205	-0.19332	-0.67177	-0.00016803	-0.16051	0.88562	-2.3648	0.21251	0.47464	-0.38931	-0.74914	-0.40587	-1.2067	-0.85898	-0.18121	0.048383
-12.69	-12.894	-13.414	-13.368	-13.097	-13.089	-12.68	-13.144	-11.42	-12.775	-13.81	-14.232	-13.169	-13.353	-14.13	-13.673	-13.069	-13.043	-12.662	-14.062	-13.168	-12.753	-13.444	-13.186	-12.996	-12.741	-12.627	-13.45	-13.741	-13.162	-14.505	-13.189	-13.877	-13.356	-13.458	-13.384	-13.476	-12.783	-14.108	-12.83	-13.332	-12.679	-13.207	-13.052	-14.041	-13.161	-13.254	-14.138	-12.836	-12.703
-12.785	-12.93	-12.697	-12.421	-13.267	-13.531	-13.687	-13.17	-12.733	-12.945	-13.027	-13.387	-12.661	-12.686	-12.095	-13.418	-12.558	-13.543	-13.443	-12.732	-11.702	-12.469	-12.648	-12.472	-12.478	-12.917	-14	-12.309	-12.223	-13.794	-12.688	-12.721	-13.128	-14.006	-12.572	-12.819	-12.706	-12.38	-13.332	-13.033	-14.189	-12.804	-12.96	-13.856	-12.447	-13.397	-12.667	-13.453	-12.934	-12.776
-1.7088	-1.3761	-0.87659	-1.6491	-1.5296	-0.60752	-1.701	-1.5593	-1.4794	-0.59154	-0.90692	-1.0717	-2.1974	-1.0821	-1.0175	-0.96313	-0.33551	-0.63454	-1.0833	-1.3079	-1.253	-0.8576	-0.16723	-1.631	-1.453	-1.7203	-1.8526	-0.78995	-1.3393	-1.6164	-1.4383	-1.8306	-1.2862	-1.2168	-1.2861	-0.33463	-0.79572	-1.1179	-1.6945	-0.42882	-1.0492	-1.3293	-1.1713	-1.0055	-0.11738	-0.98971	-1.0508	-1.9435	-1.4209	-2.061
-1.5728	-0.82129	-1.6343	-0.95378	-2.5245	-1.0886	-1.4969	-2.9134	-1.223	-1.4095	-1.8973	-1.2431	-1.1177	-1.7949	-1.3418	-0.6849	-2.6264	-1.7762	-2.577	-2.413	-1.7883	-1.6719	-2.2032	-1.0021	-1.8599	-1.4302	-2.2212	-2.3816	-1.9885	-1.8431	-3.7049	-2.4399	-1.491	-1.419	-1.6825	-2.4865	-1.7048	-2.4581	-1.3248	-1.012	-1.8582	-1.5616	-2.2162	-1.1298	-1.8791	-1.0532	-2.5275	-1.9414	-2.7627	-1.3516
-0.38444	0.039629	0.24158	1.7968	-0.50687	-0.91883	0.11934	0.19174	0.83366	0.79383	-0.021653	1.1673	0.80328	0.45002	1.1164	-0.29653	-0.13466	0.84256	0.91275	0.13077	-0.077987	0.64281	0.5813	0.41654	0.17002	0.56323	0.96667	0.57529	0.80018	0.7181	0.72416	0.4848	-0.34173	0.54625	1.3224	0.13724	1.0523	0.093122	-0.11432	1.3503	1.161	-0.63791	0.22263	-0.40538	-0.38985	0.34111	0.72893	1.5042	1.5161	0.2909
7.7403	9.2455	7.7708	8.9455	9.1652	8.7971	7.2541	9.0263	8.0824	10.115	8.1701	7.2719	8.1349	8.7138	8.1725	8.9728	8.1851	8.6013	7.6874	9.4994	8.2697	8.6688	8.4987	8.3273	8.6737	8.5335	9.3817	9.6036	8.5162	8.2232	8.9215	8.4332	8.4114	7.6982	7.9129	8.2816	8.1821	7.7056	9.2041	7.4655	9.6592	9.6851	7.8581	8.0198	8.6953	8.707	8.7611	8.5489	8.0892	8.2055
-13.645	-13.203	-12.661	-13.412	-13.184	-13.123	-14.74	-13.486	-13.45	-14.133	-13.66	-14.476	-12.474	-13.782	-13.499	-13.253	-13.082	-12.725	-14.381	-14.522	-13.506	-13.354	-13.038	-13.389	-13.678	-14.071	-12.645	-13.35	-12.96	-13.352	-12.415	-13.447	-13.59	-12.792	-11.143	-12.847	-12.044	-13.985	-12.314	-12.926	-11.663	-13.195	-13.661	-12.394	-12.014	-14.007	-13.771	-12.547	-12.971	-13.782
-21.321	-21.932	-21.211	-23.605	-23.544	-22.422	-22.629	-22.585	-23.448	-21.832	-22.886	-21.657	-21.809	-21.035	-23.02	-21.13	-24.005	-22.687	-22.59	-21.779	-22.187	-22.269	-22.349	-22.105	-21.8	-23.793	-22.567	-21.497	-21.843	-21.664	-21.843	-22.853	-22.084	-21.731	-23.334	-22.708	-22.624	-22.065	-23.452	-22.103	-20.535	-21.61	-22.508	-22.107	-22.376	-21.024	-22.494	-22.161	-21.764	-22.199
-5.8963	-5.058	-6.3343	-4.6652	-5.7753	-5.5543	-5.3752	-4.366	-5.6705	-5.4959	-6.2222	-5.2359	-5.3954	-5.5716	-6.2397	-7.0947	-5.9549	-5.862	-5.1782	-6.374	-5.6666	-4.6894	-6.0854	-6.3239	-5.5207	-5.8065	-4.7637	-6.7247	-6.3017	-5.5377	-6.0634	-5.0487	-6.2789	-5.0253	-5.8912	-5.8041	-5.1124	-5.9544	-5.0805	-6.4321	-6.6089	-6.3432	-5.9266	-6.2075	-5.7641	-6.3839	-6.3037	-4.906	-5.3998	-5.0771
0.75587	1.2033	1.364	0.26383	0.22415	0.16268	1.9781	1.6901	0.53292	0.80263	1.8823	1.0705	1.6235	0.89742	1.1188	0.90614	1.2985	1.6141	0.96522	0.60478	1.6799	1.4652	0.0050797	2.095	0.98694	2.0659	1.8009	1.3881	1.0842	1.6753	1.9969	1.39	1.1866	1.7188	1.2164	1.2653	2.3874	0.45759	-0.68822	1.8468	0.61326	1.4045	1.1709	1.6336	0.43743	1.1012	1.3415	1.6185	0.93566	1.2016
-10.514	-11.647	-11.375	-11.223	-10.686	-12.228	-10.492	-11.064	-10.232	-10.603	-10.161	-11.169	-11.338	-9.5236	-10.772	-11.442	-11.549	-11.048	-11.031	-10.812	-10.852	-10.483	-11.384	-10.617	-10.611	-10.297	-10.662	-9.5305	-11.461	-11.247	-10.736	-11.061	-10.928	-11.289	-9.8059	-11.011	-10.578	-11.779	-10.639	-11.252	-11.011	-10.888	-10.969	-12.362	-9.9438	-11.06	-10.652	-11.44	-11.395	-11.518
0.75003	0.45055	1.4849	1.1892	1.2547	1.3787	2.1704	3.6211	1.9304	1.7325	2.0865	3.1995	1.9578	3.059	0.41749	2.0147	1.7833	1.8446	1.9689	1.4411	1.8339	1.4655	2.5396	1.6714	1.5797	2.0773	1.2492	1.5104	1.174	1.3596	1.5428	2.4815	2.94	2.585	1.5971	2.7731	1.5479	2.8288	2.4448	1.9131	1.9263	0.68611	2.4256	1.9137	1.3312	1.4389	2.6664	1.4755	2.7903	1.2529
-22.017	-22.583	-21.423	-22.342	-21.803	-22.477	-23.765	-22.315	-22.426	-23.002	-22.055	-21.586	-22.213	-22.138	-22	-22.101	-22.611	-23.016	-21.578	-21.914	-21.785	-22.358	-21.423	-22.041	-22.91	-23.819	-22.591	-22.65	-22.05	-21.807	-22.452	-22.647	-21.762	-21.975	-22.16	-22.926	-22.029	-22.766	-22.548	-23.043	-21.839	-21.824	-22.095	-21.443	-21.192	-21.93	-21.08	-22.313	-22.816	-22.537
2.9228	3.05	2.184	1.6519	3.343	2.5944	3.4942	2.5269	2.2853	3.2487	2.1509	2.2919	1.3427	1.4327	1.893	2.7936	3.4197	3.031	2.7418	2.5666	1.8029	3.2263	2.7268	1.9533	2.7927	1.7531	2.709	3.5126	1.4976	2.5267	2.9723	3.3975	2.3466	1.6791	2.2183	3.5169	2.5416	2.813	2.7605	1.8986	2.1397	1.9378	1.4048	1.9627	3.315	2.9949	4.2293	3.3149	2.7358	1.9226
-0.88483	-2.2253	-0.35987	-0.24218	-0.5774	-1.1678	-1.7793	-0.1046	-1.5333	0.57642	-1.1826	-0.047889	-0.34887	-0.21895	-0.99296	-0.55526	-1.4537	-0.83325	-0.99179	0.4794	-0.59384	-1.0343	-1.0756	-1.0568	0.52727	-1.0295	-0.059711	-1.4759	-1.4585	-1.6515	-1.0624	-1.1234	0.30914	-0.78336	-1.9216	-0.70634	-0.95379	-0.00064372	-1.5173	-1.7408	-1.2678	0.34655	-0.94814	-0.46543	-2.2794	-2.3818	-0.82262	-1.2024	-1.3658	-1.046
-7.2681	-6.1131	-6.1147	-5.5731	-5.2369	-7.1529	-6.0296	-6.696	-6.2212	-6.2694	-5.2738	-6.6238	-5.9041	-5.3011	-5.2606	-6.1683	-6.4416	-6.4796	-6.0688	-6.2037	-5.9945	-6.7179	-5.2974	-7.1362	-5.3426	-7.3471	-6.0425	-7.0704	-6.5081	-6.2717	-6.9667	-6.8216	-7.0072	-6.8502	-6.4666	-6.719	-6.647	-6.3723	-6.6142	-7.0882	-6.2984	-5.2872	-7.3887	-7.5567	-6.3856	-5.8817	-5.9182	-6.246	-6.4771	-6.6863
-8.6986	-10.539	-10.12	-9.7917	-10.07	-10.162	-10.094	-10.191	-10.205	-10.369	-9.4502	-10.4	-10.223	-10.062	-9.7895	-11.015	-9.5581	-10.407	-11.407	-10.507	-10.537	-9.5311	-9.8632	-9.3813	-10.558	-9.1037	-8.4932	-9.8308	-9.726	-10.09	-9.7519	-9.5011	-10.057	-10.093	-10.705	-9.9111	-10.479	-10.868	-10.194	-9.1107	-10.016	-11.066	-10.041	-9.2732	-10.894	-10.252	-10.128	-10.209	-9.5795	-10.859
-1.5286	-1.3826	-1.5913	-1.2476	-1.0507	-2.2598	-1.0495	-0.97899	-1.1019	-2.8742	-1.9799	-1.1075	-1.1979	-1.2162	-1.6373	-0.43704	-1.628	-1.9346	-1.8451	-0.89189	-0.92518	-1.3529	-0.82408	-2.0935	-1.1776	-0.4064	-0.92074	-1.3521	-1.4418	-1.7294	-0.75583	-3.1488	-1.1313	-1.6609	-0.39614	-1.2708	-0.73146	-0.55531	-1.9048	-1.177	-0.98271	-0.39717	0.13863	-1.6268	-1.225	0.12934	0.29968	-1.4429	-2.4487	-1.2596
1.6993	0.69627	1.9982	1.2613	1.8025	1.5925	1.3054	2.5403	2.5356	1.3768	1.8613	0.88459	3.1725	3.0673	1.1658	0.59969	1.3115	1.3603	0.38837	1.691	1.2788	1.9962	1.5853	1.6898	1.4214	1.6699	1.4028	0.50453	1.3703	1.0782	1.3121	0.35462	1.1691	0.70387	0.68449	2.1619	1.7873	1.3195	1.4764	2.3725	3.0561	1.7312	1.8019	1.5156	0.61853	1.0834	0.83572	1.7646	1.3816	0.89252
4.072	4.8556	5.2893	3.7154	4.817	5.692	3.9572	3.7064	4.1244	4.8163	4.4075	5.8268	4.5156	4.3704	4.3398	5.0791	5.0874	5.4049	5.6244	4.981	5.0722	5.0713	5.8957	5.9093	4.617	5.4143	4.86	5.8555	4.8196	6.0939	4.1126	5.4463	4.9384	5.624	6.242	4.5542	4.5137	5.9381	5.2805	5.0505	4.5842	4.9881	4.667	5.3797	4.5369	4.7992	3.7616	6.0255	3.5354	4.9182
-19.993	-21.167	-20.107	-21.66	-20.416	-21.015	-20.434	-20.441	-22.019	-19.449	-21.088	-21.089	-19.681	-20.85	-18.839	-20.032	-19.873	-20.509	-20.638	-20.243	-20.856	-20.633	-20.627	-20.361	-20.247	-19.908	-20.472	-20.665	-21.244	-21.327	-19.846	-21.571	-19.961	-21.85	-21.275	-21.256	-19.959	-20.947	-20.976	-20.335	-21.024	-21.311	-20.519	-20.268	-20.011	-20.783	-20.4	-21.169	-19.84	-19.969
-1.9823	-0.99035	-2.1011	-0.67986	-1.7604	-1.8939	-0.77356	-1.5215	-1.4152	-0.98511	-0.38667	-2.0688	-1.3507	-1.9041	-0.58208	-1.8509	-1.5013	-0.80817	-1.0295	-1.9202	-1.3249	-1.9055	-1.5284	-1.3323	-1.4254	-1.4781	-1.6693	-1.456	-1.6865	-1.4449	-1.3687	-0.98573	-1.5774	-1.8225	-1.4811	-1.1401	-0.89595	-1.2399	-0.64476	-0.77507	-1.0494	-0.6618	-1.3737	-1.9438	-2.481	0.087636	-1.4573	-1.8238	-0.80208	-1.7642
6.9746	6.6809	8.0277	7.4308	7.3057	6.6153	6.5154	7.6279	6.9068	7.1581	8.6074	7.0423	6.984	6.2757	7.3266	6.8104	6.8674	7.2674	6.8507	7.9152	6.1457	5.5172	6.0117	5.8878	6.738	7.9704	7.4922	5.1734	7.5524	6.9144	7.082	6.1521	5.9596	6.3355	6.8064	6.955	6.8781	6.8026	6.3365	5.8003	5.7939	5.9868	7.2678	6.0454	7.2698	6.5371	6.5081	6.4813	7.3068	7.1412
4.0641	4.9185	5.4218	4.802	5.4784	5.2262	4.6577	6.0286	4.9465	3.3424	5.1431	4.9466	5.6205	4.7618	5.1296	4.9043	5.2257	5.1984	4.6848	3.7162	4.3318	5.3282	6.1341	3.6569	5.3928	5.674	5.2916	4.9183	5.4314	5.6317	4.492	5.8177	4.3842	4.7691	5.9394	5.5006	4.5545	4.8932	5.7004	4.3826	4.8658	5.2644	5.6732	4.332	5.2159	4.3223	4.8205	5.128	4.7718	4.1881
-0.54543	-0.51908	0.27725	1.1354	0.9896	0.54273	-0.49315	0.18526	-0.74401	-1.2621	-0.051625	0.34353	0.30466	0.12171	-0.74409	0.28859	0.043755	0.65784	-0.61999	0.056939	0.022927	-0.44104	0.07884	0.12642	-0.34623	0.49983	0.14488	0.10358	0.32148	0.70257	0.0046328	0.26082	-0.81568	0.30274	-0.31715	0.0031976	-0.63631	-0.15634	1.0334	-0.78553	-0.78804	0.52326	0.35403	-0.034679	0.68076	-0.70595	0.35007	0.54989	-0.47106	0.72572
-10.949	-10.902	-10.315	-12.077	-10.917	-10.518	-11.648	-11.401	-11.199	-10.961	-11.912	-12.191	-11.355	-10.828	-10.719	-10.56	-10.872	-11.866	-10.569	-11.488	-10.623	-10.531	-12.344	-11.404	-11.424	-11.631	-11.253	-12.359	-10.49	-10.316	-12.529	-12.001	-11.638	-11.683	-11.487	-11.68	-10.961	-10.147	-10.744	-10.687	-11.747	-11.712	-10.986	-11.554	-11.397	-10.639	-12.229	-12.198	-11.74	-11.028
-9.2771	-7.895	-8.8294	-9.7484	-8.5747	-8.8753	-7.9613	-9.6265	-9.6204	-8.6427	-9.5738	-10.958	-9.26	-8.7828	-8.3058	-8.72	-8.9133	-8.6069	-10.012	-8.6639	-8.6551	-8.9944	-8.2896	-9.2626	-8.6224	-9.1923	-9.7179	-8.2851	-9.2988	-9.2187	-9.7468	-7.8311	-9.5286	-8.9181	-9.0685	-9.2259	-9.5408	-9.15	-9.2528	-9.1932	-9.6595	-9.0649	-9.1449	-9.4353	-9.0416	-8.501	-9.7027	-9.3286	-8.4069	-9.0774
0.85876	1.3267	1.6906	0.11562	0.33728	1.2518	-0.27873	-0.34891	0.23537	0.63713	0.33647	-0.35844	0.11706	0.31601	-0.55333	0.8058	0.70268	-0.21293	0.55084	0.8234	0.23513	-0.066201	0.77746	1.0463	0.42774	0.88004	-1.1864	0.58083	0.11832	0.37077	0.050439	0.28141	0.74262	1.5091	0.47549	-0.061484	0.56404	0.21978	0.58003	-0.5426	0.35094	0.16077	-0.37433	0.78359	1.0801	0.69674	0.45149	0.6754	0.019897	0.91699
10.647	9.4686	8.119	9.0032	10.463	8.4878	10.92	9.8193	9.2198	10.512	10.62	10.577	9.6827	10.438	9.9138	9.5051	8.9452	9.7627	10.053	8.8558	8.6449	9.3683	10.514	10.009	9.9477	9.9895	9.8958	8.512	9.3425	9.9486	9.7962	8.9718	9.7717	10.189	9.1109	9.6113	10.505	9.8093	10.178	10.929	10.531	9.4965	9.8955	8.744	10.768	9.1843	8.9456	10.454	10.977	9.384
-12.244	-13.401	-12.443	-13.339	-12.5	-13.79	-12.986	-12.123	-12.845	-13.174	-13.998	-12.574	-13.161	-13.455	-12.828	-12.637	-13.07	-13.457	-13.261	-12.557	-13.899	-13.905	-12.7	-12.158	-10.93	-12.133	-12.706	-13.067	-12.007	-12.359	-13.046	-12.724	-13.078	-13.436	-12.615	-13.426	-13.597	-13.124	-11.646	-12.696	-13.335	-13.463	-11.943	-13.144	-12.834	-13.048	-13.205	-11.814	-12.197	-13.078
1.8267	0.8827	0.97719	0.98324	0.86574	1.2722	2.3199	2.0276	2.1845	0.66198	1.3614	1.2925	1.8543	1.5925	0.73648	1.4694	2.5078	1.2427	0.3966	1.2765	2.6247	1.1277	1.1839	0.86751	1.4372	1.229	0.057633	0.44754	1.9423	2.0551	0.19863	0.23063	0.92904	0.43781	1.7756	1.1708	0.97534	1.7039	2.5146	0.78247	0.94678	2.1683	-0.28517	0.529	1.2273	1.4903	1.6906	-0.0032648	0.80395	-0.93527
-12.605	-14.263	-12.87	-11.577	-12.792	-13.441	-13.816	-13.092	-10.752	-12.691	-12.368	-13.674	-12.986	-13.914	-14.408	-12.382	-12.891	-12.859	-13.713	-12.968	-12.463	-12.949	-12.884	-14.363	-13.234	-12.354	-12.891	-12.428	-13.488	-12.101	-13.463	-12.708	-12.601	-13.589	-12.783	-13.504	-11.603	-12.666	-13.109	-12.581	-14.329	-13.547	-13.931	-13.57	-13.505	-12.953	-11.857	-11.874	-13.657	-12.065
-10.24	-11.094	-11.637	-12.222	-11.424	-12.106	-11.918	-11.111	-11.343	-10.966	-11.766	-11.236	-10.45	-11.813	-12.051	-12.067	-11.549	-12.018	-12.184	-10.262	-12.038	-10.467	-11.613	-11.941	-11.591	-12.228	-11.782	-11.385	-11.749	-11.558	-12.248	-11.441	-11.276	-11.423	-11.57	-9.9287	-11.507	-11.616	-11.72	-11.475	-11.215	-11.951	-13.479	-11.171	-11.389	-11.854	-12.678	-11.778	-12.188	-11.768
-21.782	-22.948	-22.093	-22.404	-22.032	-22.03	-22.484	-22.226	-21.726	-23.498	-21.411	-23.463	-22.615	-22.428	-22.186	-22.196	-21.779	-22.003	-21.729	-22.745	-22.473	-22.226	-22.027	-23.579	-23.101	-23.049	-20.955	-21.188	-22.642	-22.285	-21.669	-22.545	-22.049	-22.273	-21.293	-23.501	-22.941	-21.299	-22.025	-22.063	-22.42	-22.153	-22.13	-21.53	-23.042	-22.178	-22.145	-22.519	-21.523	-22.819
-3.9543	-3.1685	-3.9122	-2.5209	-2.8301	-3.296	-3.1416	-3.3058	-2.931	-2.3617	-3.1151	-3.5828	-2.6299	-2.7989	-1.1426	-2.3362	-1.9542	-2.6902	-2.5465	-3.9828	-2.0179	-2.1122	-3.333	-1.755	-3.6253	-2.1138	-2.3668	-2.1039	-3.4847	-3.0585	-3.1261	-3.4096	-2.3472	-3.5874	-3.0539	-2.8143	-2.693	-2.245	-2.157	-2.1417	-1.5912	-2.8899	-2.9195	-2.5721	-2.0325	-3.5704	-2.8289	-2.6418	-2.9915	-2.845
-3.2682	-3.2354	-2.05	-3.6178	-2.0851	-3.0699	-1.6615	-1.1916	-3.1817	-4.0604	-1.571	-2.0007	-4.3511	-1.7527	-2.3688	-3.0413	-1.7465	-4.0083	-2.41	-2.3664	-2.738	-1.8619	-2.0699	-2.4032	-2.8691	-3.0262	-3.0781	-3.4904	-1.1308	-3.1904	-2.528	-3.9685	-2.4816	-1.9422	-2.7153	-2.2192	-2.6307	-2.3874	-2.5354	-1.8878	-2.921	-1.7165	-1.9277	-3.0493	-1.6645	-3.8665	-2.0687	-2.4339	-2.7058	-1.8836
-1.8745	-1.993	-3.3169	-2.0371	-3.7224	-2.8535	-3.4994	-2.3793	-3.291	-2.4935	-2.4	-2.5349	-2.7679	-1.3777	-2.4026	-1.277	-3.0781	-1.1497	-2.1941	-2.0147	-2.7542	-2.0213	-3.6134	-2.6254	-2.392	-2.8136	-2.4573	-2.3014	-3.3024	-1.9913	-1.4352	-2.8312	-1.4967	-1.7341	-1.0076	-2.0436	-2.6574	-2.5953	-1.3761	-1.7708	-1.0098	-2.2617	-2.6663	-2.3933	-2.7495	-1.8123	-1.3115	-2.2317	-2.4235	-2.4865
-12.973	-12.667	-12.207	-11.798	-12.62	-12.128	-12.356	-11.862	-12.708	-11.873	-12.597	-13.524	-12.333	-13.727	-12.318	-11.834	-12.267	-12.233	-13.64	-13.582	-13.518	-12.38	-13.482	-13.266	-13.86	-12.414	-13.224	-12.212	-13.023	-12.341	-11.728	-11.937	-13.957	-12.802	-12.933	-13.026	-12.988	-12.837	-12.074	-13.215	-13.043	-12.012	-11.758	-12.861	-13.567	-13.826	-12.499	-13.79	-12.84	-12.225
-3.8118	-2.9112	-3.853	-3.4729	-3.0937	-2.1866	-2.9628	-2.9916	-2.0333	-2.7503	-3.6818	-4.2933	-3.9398	-3.4283	-4.5379	-2.8297	-3.6521	-3.2655	-1.9937	-3.019	-3.3848	-4.3139	-3.0878	-2.2674	-3.9724	-3.6523	-3.0181	-2.2743	-3.1136	-3.2418	-3.9372	-1.5232	-2.5717	-3.1234	-2.9122	-3.6944	-3.8989	-3.9085	-4.3365	-4.5561	-2.5883	-3.4859	-2.5768	-2.8834	-4.1543	-3.3479	-3.2507	-3.758	-2.2661	-3.3861
1.2578	1.2148	1.5187	1.338	1.903	1.1017	0.64031	0.32187	2.6972	0.78474	0.20582	0.73333	1.7477	1.9112	3.0599	1.8435	0.76948	0.84748	1.4918	1.1155	0.38906	1.0592	0.64317	1.0508	2.5534	1.468	2.2492	1.7316	1.6246	0.11554	0.71646	0.7883	0.85555	0.90097	1.5017	1.4979	0.8506	2.1101	1.475	1.3399	0.47514	1.7543	0.83145	1.3618	0.98227	1.2156	1.4198	1.4175	1.79	1.303
-12.723	-13.636	-12.703	-11.139	-12.287	-12.93	-12.624	-13.232	-13.022	-12.087	-13.902	-13.719	-12.537	-13.388	-13.152	-13.376	-12.253	-11.887	-11.212	-13.285	-12.839	-13.813	-12.929	-12.774	-12.593	-13.336	-13.439	-13.886	-12.945	-13.583	-12.647	-11.44	-13.352	-12.444	-12.317	-12.46	-12.298	-12.532	-13.326	-13.172	-14.048	-12.473	-12.715	-12.124	-12.793	-13.105	-13.259	-12.908	-12.935	-12.745
2.2013	2.0772	3.0735	1.1755	2.112	2.0097	1.4659	1.5381	1.6785	1.6076	1.4903	1.1984	1.8336	1.1849	2.0185	1.5792	1.2027	1.8621	2.4906	1.7955	2.0416	0.38356	2.4711	2.0226	2.5816	3.3686	1.0347	1.9375	1.2399	1.5459	2.4936	2.0589	1.4482	2.8118	0.88894	1.8387	0.84546	1.2499	1.507	3.1277	2.4063	2.2457	2.3329	1.3065	1.3921	1.6816	1.553	1.7902	0.70051	0.64521
7.2154	6.709	5.4518	5.6412	6.6484	6.7095	7.3871	6.4651	5.4021	6.3516	6.6775	7.3458	6.6372	7.4059	6.6247	6.8292	6.4634	5.7813	7.2622	6.449	7.0107	5.7584	8.0697	7.1271	6.0214	5.6829	5.0452	7.5747	7.2809	6.4009	8.2002	7.705	6.0999	6.4697	6.5378	7.473	7.3223	7.3975	5.8843	7.2464	6.4776	6.6324	7.7179	7.3359	6.3862	7.1628	5.3915	6.3842	7.7069	6.4766
0.37099	2.2168	2.209	1.4186	1.8677	2.7596	2.084	1.8762	2.3088	1.8818	2.2702	2.1041	0.67069	2.5883	2.2101	0.8799	2.266	1.1686	3.2972	1.7254	2.0321	1.1793	0.16284	2.3426	1.8113	2.1192	1.0888	1.6844	2.2635	1.4463	1.99	1.3849	2.0995	0.79366	1.8057	2.3563	1.2736	1.112	1.6763	3.0754	2.3632	1.1759	2.1853	2.041	1.1777	2.2199	0.98846	0.81858	1.6449	1.8851
-1.8316	-0.37122	-1.7951	-1.8664	-0.77368	-1.4511	-2.1149	-1.8562	-1.1326	-2.0419	-0.66546	-1.1923	-1.0876	-2.4496	-0.2842	-1.6482	-0.95528	-1.6103	-0.98137	-1.1981	-2.0127	-1.5354	-2.4434	-2.3913	-1.0817	-1.8338	-1.0324	-1.4307	-1.7245	-1.0254	-1.7261	-1.0166	-2.0335	-1.7984	-1.0472	-1.2115	-1.3664	-0.93882	-1.4703	-1.9985	-1.2611	-2.5125	-1.0641	-0.93823	-0.85338	-2.4972	-1.9754	-1.3397	-0.88986	-1.2771
-22.098	-22.682	-22.923	-22.531	-22.809	-22.469	-21.451	-22.189	-22.702	-22.166	-21.619	-21.129	-22.068	-22.685	-22.852	-23.043	-23.382	-21.554	-21.518	-23.926	-22.871	-22.226	-22.308	-22.662	-23.895	-23.711	-22.074	-22.082	-22.465	-22.03	-21.613	-20.377	-21.032	-21.173	-22.24	-21.115	-21.789	-22.393	-21.656	-21.874	-22.525	-22.978	-22.298	-22.512	-22.035	-22.411	-23.176	-22.558	-21.209	-23.703
7.1587	6.6159	6.3585	6.5711	6.9572	6.2367	7.9512	7.1696	6.8687	6.4637	6.4362	6.8129	7.1579	6.1301	6.4992	7.167	6.3921	6.5673	7.2569	7.2119	7.3794	7.9049	6.8179	6.6541	6.5704	6.0278	5.4046	6.8561	7.8049	6.4149	6.3876	6.6676	7.3593	6.3693	7.2051	7.3851	7.9364	6.9265	6.3414	6.8299	6.9679	7.6215	6.6427	7.212	6.543	6.3378	6.0516	6.3739	6.6476	5.8941
-0.18274	0.18486	0.75469	-0.26953	0.37704	-1.9008	0.57092	-0.12168	0.01939	-0.16008	-0.73617	-0.55008	0.41173	-0.63488	-0.8126	-0.37808	-0.93304	0.2274	0.02016	-0.70084	-0.52451	0.03187	-0.16601	-0.4164	0.26743	-0.37168	0.155	0.24757	-0.34698	0.44814	1.1163	0.80231	-0.33041	-1.7045	-0.54897	-0.18572	0.14853	0.04422	0.038909	0.29669	-0.14862	0.71378	-0.32078	-1.2702	-0.58142	0.40345	0.61562	-0.3355	0.38708	0.25458
-14.082	-14.02	-14.098	-13.644	-14.37	-14.267	-13.682	-14.049	-14.15	-14.6	-13.754	-14.149	-14.074	-14.454	-13.983	-14.611	-13.206	-15.115	-14.296	-13.323	-14.085	-13.008	-13.627	-12.416	-14.072	-13.951	-14.045	-14.851	-13.586	-13.506	-13.26	-15.061	-14.485	-13.326	-14.368	-13.719	-14.186	-13.866	-12.995	-13.976	-13.878	-13.992	-13.734	-14.914	-13.719	-14.001	-14.496	-14.757	-14.151	-14.04
-13.633	-14.204	-14.728	-13.585	-15.039	-14.514	-14.087	-14.117	-14.547	-14.198	-13.777	-14.573	-13.512	-13.813	-13.036	-13.982	-13.973	-13.51	-14.143	-13.401	-13.895	-14.168	-13.626	-14.594	-14.423	-13.847	-14.091	-13.898	-14.503	-14.156	-14.314	-13.867	-13.302	-12.759	-14.211	-13.672	-14.198	-14.248	-13.887	-13.765	-14.928	-13.942	-12.622	-14.336	-15.23	-14.148	-13.861	-14.905	-14.509	-13.605
-4.8826	-6.4022	-4.329	-6.5576	-5.377	-5.6626	-4.099	-4.6321	-6.0742	-6.2293	-5.3341	-4.7779	-4.9952	-5.6194	-6.0112	-4.758	-5.5508	-6.1625	-5.8974	-4.8175	-5.5453	-5.8052	-5.6756	-4.7931	-6.1348	-6.4678	-4.6807	-6.2972	-4.8857	-5.4165	-7.8508	-5.1681	-5.3657	-4.9169	-6.0265	-6.1159	-6.0207	-6.0111	-6.1514	-5.1248	-5.7436	-4.927	-6.0944	-5.3769	-4.5405	-5.5923	-5.1015	-5.3845	-5.6404	-5.2332
-3.5523	-4.4963	-4.0865	-3.7109	-4.1709	-5.2339	-4.8017	-4.5215	-3.4525	-4.9679	-4.5435	-3.5871	-5.3238	-3.5024	-4.095	-4.4837	-3.8105	-2.9286	-4.3019	-3.9269	-4.7033	-4.2106	-3.4977	-4.6219	-4.6289	-3.8555	-3.9992	-4.9513	-4.667	-4.1822	-4.516	-3.1027	-4.242	-4.1873	-4.8813	-3.8761	-4.2188	-3.4083	-4.7662	-5.4515	-3.7495	-3.9651	-4.2349	-4.6492	-4.8194	-2.7199	-5.1386	-3.7496	-5.2	-4.0871
-1.0003	-1.0862	-1.2916	-0.40942	0.49946	-0.39726	-0.64145	-0.051464	-1.0008	-1.052	-1.561	-1.0647	-1.9004	-0.59165	-1.2771	-0.50411	-1.1308	-1.4847	-0.48732	-1.1067	1.1634	-0.68992	-1.5228	-1.2487	-0.99209	-1.501	-0.66585	-0.3233	-0.45191	-0.62093	-0.32844	-1.1244	-1.4404	0.15527	-0.40704	-0.92961	-0.87732	-0.94253	-1.7576	-1.2718	-0.49018	-2.3168	0.039144	-0.9977	-2.0734	-0.3869	-0.99193	-1.2928	-1.2317	-0.81472
-9.2854	-9.9203	-8.3706	-8.3592	-8.4478	-9.1762	-8.5497	-8.8251	-8.8707	-8.5071	-10.104	-9.3885	-8.3975	-8.9132	-8.3913	-9.3088	-8.7986	-9.6856	-8.6006	-8.4502	-9.1888	-8.7396	-10.103	-8.4311	-8.4902	-9.0786	-8.5403	-8.0413	-9.3156	-9.5234	-8.1847	-8.4122	-8.9908	-8.7873	-9.8871	-10.508	-9.5034	-8.9804	-8.8998	-8.7525	-9.4656	-9.5632	-10.665	-8.898	-9.5754	-9.3091	-8.7501	-9.4813	-9.5576	-8.0751
-3.6614	-2.7737	-2.4553	-2.8915	-3.9603	-2.6668	-4.0408	-2.3661	-3.4478	-3.6912	-3.4395	-3.14	-3.487	-2.2802	-3.3919	-3.1968	-3.1643	-2.9655	-4.2527	-2.7378	-2.6628	-4.6077	-2.4334	-2.2404	-3.3155	-2.941	-4.1199	-3.1039	-4.1001	-3.0567	-3.7455	-3.7761	-3.1532	-3.2046	-4.0945	-2.3015	-2.0069	-3.4521	-2.5344	-3.7377	-2.6997	-3.5371	-4.6003	-3.4981	-2.6468	-3.4752	-3.3743	-2.368	-3.5826	-1.7772
0.34576	2.4005	1.4244	2.0004	-0.067443	2.2063	1.6927	2.3909	3.1302	1.3661	2.5604	1.6438	1.173	0.73283	0.94842	1.28	1.7059	2.5762	0.74967	1.1752	1.8352	0.86078	1.19	2.9607	1.9868	1.3442	1.2177	1.7155	1.3148	1.1911	1.1196	2.951	0.92858	3.0302	2.6984	1.1817	2.2802	1.1318	1.7743	0.86052	1.5953	1.3238	1.8615	1.3728	1.5223	1.7118	1.2804	2.1964	1.7153	2.7316
-11.559	-13.815	-12.56	-12.917	-12.957	-11.986	-12.995	-13.371	-12.963	-12.543	-13.013	-13.285	-13.42	-13.258	-12.843	-13.521	-13.09	-12.905	-13.565	-13.043	-12.74	-11.355	-11.774	-11.828	-12.305	-12.91	-11.945	-12.395	-13.759	-12.438	-13.314	-12.295	-12.118	-11.8	-12.46	-12.27	-12.639	-12.097	-12.749	-12.122	-13.733	-12.176	-12.555	-12.622	-13.992	-11.48	-12.394	-12.483	-12.907	-13.108
-0.54852	0.18242	-0.060221	-0.1826	1.3977	-0.48422	-0.56473	-0.53605	0.38144	0.33748	0.12077	1.1459	-0.90322	-1.8138	0.50813	-0.27963	0.87176	1.4222	-0.1999	-1.1424	1.0764	-0.8636	0.7219	-0.068313	0.099038	-0.49209	-0.28355	-0.31875	-0.96996	-0.46439	0.39254	0.46324	0.62388	0.018009	0.16508	-0.080707	0.32869	-0.34409	0.21408	-0.89428	0.40041	-0.1379	-0.056391	-0.02783	-0.03096	-0.33536	0.86532	0.58835	-2.0805	0.3257
-0.79267	-1.3844	-1.9177	-1.0677	-1.8983	-1.9751	-1.2122	-0.61599	-0.49856	-1.161	-1.076	-1.6945	-0.37623	-1.098	-2.8608	-1.2679	-1.4836	-3.0342	-1.8636	-1.4974	-1.8328	-0.70971	-0.78721	-1.6142	-2.2008	-0.54372	-1.3953	-1.51	-1.7199	-1.3728	-2.0447	-2.4217	-1.5064	-0.48239	-1.5834	-1.316	-1.4237	-1.3178	-1.4342	-0.97581	-1.2385	-1.0999	-0.8198	-1.5028	-0.91743	-2.0506	-1.2882	-0.38919	-1.6186	-1.5467
-5.7229	-5.8318	-5.9102	-6.8226	-5.1494	-5.1601	-4.8351	-5.9344	-4.787	-5.7437	-5.7716	-6.2714	-4.8933	-6.3492	-5.8877	-6.6518	-5.8065	-5.7804	-4.6696	-5.7024	-4.8351	-4.879	-4.9671	-6.1334	-6.0018	-5.7892	-5.792	-5.203	-5.2541	-4.5583	-5.5261	-5.8969	-6.1237	-6.1526	-6.2566	-4.9268	-5.5953	-5.5599	-4.579	-5.8832	-6.4457	-5.5998	-5.1704	-6.2245	-5.8802	-5.898	-6.6052	-5.253	-5.8302	-5.9581
-4.6823	-4.5812	-4.9862	-5.9811	-4.6949	-4.8172	-4.8006	-5.611	-4.6547	-4.3269	-5.7933	-4.8403	-4.4983	-4.9542	-3.941	-4.9003	-6.7545	-5.1688	-5.701	-4.2822	-5.0377	-5.5629	-6.0403	-5.3565	-4.4964	-4.0225	-5.324	-3.5883	-5.1287	-4.8017	-4.8381	-3.8984	-4.5866	-4.3096	-6.0723	-4.2816	-4.8139	-5.1411	-4.5978	-4.9092	-4.691	-4.1296	-4.6361	-5.3172	-6.3131	-5.8101	-5.3904	-4.855	-4.7654	-4.6719
-12.388	-12.441	-11.433	-12.428	-10.58	-12.047	-12.15	-12.289	-12.262	-12.12	-11.884	-10.779	-12.659	-12.359	-12.043	-12.423	-12.37	-11.784	-12.184	-10.845	-11.534	-11.091	-12.353	-11.683	-12.213	-11.213	-12.107	-12.652	-11.787	-11.244	-12.102	-11.92	-12.032	-11.091	-12.888	-10.924	-11.374	-11.378	-11.271	-10.917	-13.351	-10.383	-11.633	-11.131	-11.616	-12.06	-12.046	-11.221	-11.894	-11.355
-0.92776	0.055647	0.36263	-0.47625	-0.4514	0.54026	-0.33521	-0.71122	0.0052708	-1.2342	-1.5015	-0.35017	-0.44538	-0.3581	0.041275	0.42772	-1.2929	-1.2804	-0.54847	-0.44734	-1.0442	0.59206	-1.0172	-0.41457	1.4217	-0.24446	-0.29085	-1.4272	-0.16364	-0.32753	-0.28859	-0.59141	-0.38083	0.42235	0.13325	0.028711	0.43106	0.29628	-1.0979	0.37994	-0.30436	-0.8448	-1.0424	-1.1716	0.18664	-0.75471	-1.0131	0.1272	-0.063095	-1.6748
6.0846	6.0654	7.0866	6.2003	7.1718	8.3743	7.5206	6.7025	6.6089	6.9887	5.9571	6.9803	6.6917	6.5628	7.151	6.2623	6.8392	6.6567	6.4339	6.6632	7.1318	7.6787	6.8395	7.9156	7.026	7.7077	6.3441	7.5517	6.7223	7.4835	7.2313	7.708	6.8808	6.8955	6.5514	6.3527	6.1328	6.7609	7.2006	6.8255	7.6537	7.4381	7.4602	5.9704	7.3009	6.1553	7.3957	5.7334	5.9413	8.1679
-23.104	-21.73	-23.787	-22.464	-21.144	-21.863	-20.116	-22.305	-22.129	-21.883	-22.03	-23.212	-22.563	-22.502	-21.545	-21.838	-21.838	-21.925	-22.741	-22.382	-22.838	-22.045	-22.952	-21.508	-23.205	-21.952	-21.323	-22.657	-21.609	-22.125	-21.416	-23.226	-22.55	-22.05	-21.499	-21.672	-22.195	-21.449	-22.497	-22.326	-21.645	-22.317	-22.226	-22.845	-23.117	-22.192	-22.765	-21.878	-23.075	-23.408
-1.5196	-1.0071	-1.5768	-1.8022	-1.8143	-0.27943	-0.3362	-1.1657	-0.35919	-1.6216	-2.2559	-1.4041	-1.234	-1.8346	-2.8171	-0.25668	-1.2319	-0.83677	-1.4529	-2.1273	0.22092	-2.257	-1.9778	-1.4077	-0.26488	-0.55121	-0.86728	-0.29041	-0.97997	-1.4488	-0.30005	-0.97686	-1.4455	-0.93122	-1.4095	-1.5466	-1.2511	-1.3522	-1.6312	-2.5049	-1.8607	-1.5638	-0.35709	-0.55564	-1.079	-0.87617	-1.6433	-2.0216	-1.9589	-0.29485
1.1117	0.27069	-0.39964	0.033111	-0.58386	0.41311	0.31028	1.0879	-0.056694	0.62289	-0.19529	1.5656	0.56304	0.14827	-1.3285	0.69343	0.73303	-0.31914	0.26235	-0.032473	0.18436	0.72131	0.98355	-0.07213	-0.60896	0.2896	-0.077378	0.781	0.67307	1.4258	0.36017	0.54606	0.091194	0.31718	1.2271	-0.42636	-0.12065	0.57173	-0.13363	-0.05814	1.2716	0.23798	0.038723	1.0604	0.46475	-0.61113	-0.83881	1.3201	-0.1168	0.0073577
1.7334	0.3009	-0.49892	0.0036943	0.47405	0.34621	0.67502	-1.1958	0.26807	0.80341	-0.48748	0.51428	-0.10345	-0.091045	0.46182	0.7114	-0.71121	-0.094828	0.018742	-0.64439	0.71787	-0.21237	0.36419	0.32343	1.0962	-0.68165	0.35693	0.52752	0.24301	0.073667	1.1173	0.12036	0.42982	-0.84491	-0.37589	0.23739	0.71318	-0.82521	-0.13401	-0.84084	-0.21238	0.067523	1.5569	-0.095349	0.66091	0.26489	-1.0673	1.017	0.45435	-0.29185
0.61558	1.1267	1.4899	1.8735	1.5655	1.7567	2.1974	1.6493	0.87373	1.5013	0.855	1.2647	1.5599	2.1855	1.6537	1.2117	1.9913	2.0501	1.8656	1.7293	0.77844	0.53623	2.716	2.0443	1.5103	2.2782	2.31	1.5375	1.4302	1.251	1.0201	1.8844	1.893	1.7163	1.2288	1.8002	2.0277	2.3355	1.4831	1.9882	2.299	2.5824	0.64732	2.3875	1.7112	1.6759	2.1819	1.9275	1.9862	1.2107
-4.0123	-3.3652	-4.027	-2.8851	-2.9152	-3.2575	-3.2773	-4.0972	-2.9763	-3.2997	-4.3927	-3.6666	-3.8647	-4.1917	-2.5702	-2.0758	-3.1851	-4.0001	-2.6687	-2.7362	-2.7196	-2.864	-2.8994	-3.938	-3.4375	-3.4769	-3.526	-3.5994	-2.4529	-2.8928	-3.5069	-4.7938	-2.6985	-3.3005	-3.879	-2.8068	-3.4466	-2.95	-3.5141	-1.9332	-3.5854	-3.1105	-3.9602	-3.9929	-3.8708	-2.9884	-4.5755	-3.3088	-2.5897	-3.5747
-4.2257	-2.0309	-2.7301	-3.0511	-3.2385	-3.4034	-3.2701	-4.9483	-3.1889	-3.1856	-2.9005	-3.2876	-3.3543	-3.8202	-4.4628	-2.4943	-3.0068	-3.5422	-2.5131	-3.9681	-2.9302	-3.16	-2.8871	-3.6296	-3.1675	-4.4343	-3.773	-4.0358	-2.9481	-3.4169	-2.549	-3.8632	-3.2493	-3.4435	-3.5956	-2.5334	-3.8888	-2.7496	-4.281	-2.9963	-4.4275	-3.2261	-3.2903	-2.8401	-4.6185	-2.5786	-2.3065	-4.364	-2.7955	-3.4502
-2.9508	-2.3396	-1.4588	-1.901	-2.996	-2.6316	-3.6682	-3.0766	-1.3678	-3.3156	-0.84441	-1.591	-2.1646	-1.3324	-2.7797	-2.0077	-1.724	-1.814	-2.7548	-2.7087	-1.1186	-1.1843	-3.3418	-2.2428	-1.4805	-1.7289	-2.9819	-1.2284	-1.8923	-1.611	-2.9231	-2.8566	-1.6064	-1.9406	-2.7328	-2.9557	-2.2089	-2.0331	-1.5715	-1.7503	-1.6323	-0.92871	-1.1679	-1.9214	-1.0758	-1.5631	-2.0039	-2.4774	-1.9073	-2.1129
-0.30123	0.33293	-0.37265	-0.068201	0.12883	-0.24554	-0.62384	-0.26932	0.41305	0.25134	0.67682	-0.50658	-0.85058	-0.18549	1.2982	-0.82973	0.70016	-0.7705	-0.25486	1.0151	-1.1333	0.22953	-0.87677	-0.59866	0.20168	-0.25839	1.3379	-0.67978	-0.022532	-0.37282	-0.96266	-0.19078	-0.44309	-0.62008	0.92746	-0.41494	0.70357	-0.4739	-0.7476	0.018029	0.57723	-0.3886	0.66005	-0.83846	-1.2658	-0.63331	-0.57712	0.40918	-0.63606	-0.11942
-0.76628	1.6851	-0.45654	0.089577	-0.16815	0.17039	0.083417	-0.32079	-0.88141	-0.17161	0.53156	0.19253	-0.58032	-0.10312	-0.14371	1.0436	-0.77772	-0.45195	-0.15533	0.19035	0.064192	-0.33257	0.26333	0.083689	-0.28007	0.27748	0.013307	-0.15553	0.82371	-0.59669	-0.74133	0.30751	-1.3878	0.81487	0.28572	0.43891	0.0096655	0.60582	0.17117	-0.36656	-0.40511	-1.4335	-0.37212	0.2842	-0.56466	0.84713	-0.048544	0.10922	-0.11307	-0.53044
-22.48	-21.656	-22.867	-21.396	-22.941	-22.064	-23.53	-21.133	-21.48	-21.305	-22.684	-22.838	-22.546	-22.215	-21.933	-22.406	-22.875	-21.554	-22.114	-22.618	-22.877	-23.07	-22.903	-22.766	-22.505	-21.803	-23.178	-22.077	-22.648	-22.73	-22.047	-22.649	-21.495	-23.335	-21.56	-22.685	-21.773	-20.868	-22.777	-21.645	-22.01	-21.868	-21.502	-21.006	-22.311	-22.346	-22.385	-23.571	-23.915	-22.02
-2.0364	-2.2624	-0.78056	-2.3823	-2.412	-0.7892	-1.2056	-2.1048	-0.97549	-1.5833	0.53331	-0.26251	-0.60861	-2.0714	-0.71616	-2.3627	-1.0684	-1.1877	-1.1266	-2.384	-1.5095	-1.5103	-1.3915	-1.2905	-1.6722	-2.2142	-1.665	-1.3941	-0.98264	-2.2372	-1.357	-1.3144	-1.8158	-1.3078	-0.97051	-1.6635	-2.1968	-0.70254	-0.68287	-1.7143	-1.0963	-1.2663	-2.433	-1.4866	-0.94174	-1.2619	-1.0261	-0.47462	-1.5212	-1.3881
-2.1835	-2.6575	-3.0813	-2.2916	-2.3423	-2.5053	-3.0653	-2.0681	-1.2586	-2.0089	-2.8399	-3.1997	-2.6768	-3.3257	-2.8177	-2.9896	-3.436	-4.0521	-1.5717	-2.7796	-3.1975	-2.032	-2.1936	-2.4599	-2.1622	-1.6965	-2.5665	-2.3236	-2.6539	-3.2498	-3.2923	-2.4742	-2.6685	-2.9542	-2.4167	-2.7951	-2.9887	-1.7219	-3.2521	-1.9727	-3.3465	-3.0783	-3.1552	-1.2964	-2.4726	-2.4688	-2.3452	-3.3746	-2.1085	-1.6891
7.868	7.0428	7.2452	7.2957	7.4392	7.0292	7.2912	6.5286	7.0582	6.5606	7.9704	5.9782	6.4447	6.2753	6.1731	6.7541	8.0565	7.5647	6.9225	6.6039	6.2465	7.5254	7.0596	6.7266	6.721	5.9039	6.2458	5.6388	5.4789	6.2653	6.5513	6.5301	6.7151	6.5114	6.3816	5.3919	6.8473	6.7544	7.8357	7.127	8.1389	6.3552	6.0154	7.2583	6.1267	6.428	6.4727	6.7621	7.3821	7.4179
-1.8599	-1.9206	0.40669	-0.89857	-0.70585	-0.76726	0.01201	-1.5853	-0.37871	-0.35508	-0.84802	-2.2442	-1.5961	-0.67128	-3.0859	-1.5084	-2.1419	-1.1156	-1.2417	-1.9634	-2.1708	-1.6518	-1.0304	-1.9952	-1.3998	-1.8921	-0.89785	-0.88163	-2.3386	-1.535	-1.1385	-1.3855	-1.9435	-0.6435	-1.9798	-1.3852	-1.7183	-2.3495	-1.8659	-1.5736	-0.89948	-0.89056	-1.074	-1.6064	-1.6182	-0.52256	-1.4976	-0.62029	-1.2336	-2.2209
-14.387	-14.001	-15.297	-14.984	-15.483	-14.295	-15.231	-14.498	-15.742	-14.389	-14.327	-14.524	-13.902	-14.324	-15.136	-15.949	-15.823	-14.289	-14.574	-15.243	-14.438	-15.644	-14.31	-14.841	-15.226	-15.787	-14.775	-14.924	-14.377	-15.066	-14.037	-15.901	-15.792	-14.377	-14.199	-15.324	-15.714	-14.276	-14.352	-14.911	-14.906	-14.709	-15.379	-14.94	-15.088	-14.704	-14.526	-14.615	-16.038	-15.328
-1.0808	-1.2364	-1.2611	-1.2573	-0.95145	-1.3541	-1.9007	-0.57581	-0.99487	-0.015395	-0.83577	-0.19967	-1.429	-0.062116	-1.4437	-1.4811	-1.3709	0.45132	-1.5896	-0.56279	-1.0874	-0.76228	-1.715	-0.95488	-1.64	0.033653	-0.6236	0.50259	-1.1189	-1.2134	-0.16127	-1.8918	-1.3925	-1.0056	-1.1687	-0.34706	-1.179	-2.0483	-1.3504	-0.32085	-1.5775	-0.41698	-0.50362	-0.98817	-0.55358	-1.1447	-1.6656	-1.6367	-0.43982	-1.5529
-21.795	-21.318	-22.829	-22.936	-21.235	-23.572	-21.119	-22.256	-22.461	-22.601	-22.027	-20.891	-23.525	-22.648	-22.377	-21.25	-23.403	-22.663	-23.353	-23.396	-22.16	-22.349	-22.812	-22.428	-21.623	-22.452	-22.793	-21.868	-22.177	-22.698	-20.899	-22.79	-21.627	-21.801	-21.671	-21.082	-22.894	-23.265	-21.393	-22.583	-21.145	-22.229	-21.722	-22.116	-21.841	-22.095	-21.776	-22.931	-22.337	-21.599
-1.9183	-2.9559	-4.0953	-3.4859	-2.4903	-4.065	-3.754	-2.1004	-3.6367	-3.1777	-3.1857	-1.6426	-3.7052	-2.3238	-2.563	-2.5247	-3.9263	-3.6308	-2.6647	-2.2066	-2.6277	-3.2469	-1.9786	-2.253	-2.9835	-3.2956	-2.1872	-1.7327	-3.5483	-2.2437	-2.1773	-4.2569	-2.7785	-4.5187	-2.6857	-3.8259	-3.6819	-3.9864	-3.9176	-3.8772	-3.2747	-2.8013	-3.4068	-2.9345	-2.7162	-3.556	-3.623	-3.3327	-2.5446	-4.0324
6.6101	4.1225	5.0417	5.2416	6.3079	3.8847	5.4341	5.5432	5.075	4.5426	4.8327	4.7565	4.6131	4.9245	4.6341	4.9031	5.3068	5.1051	4.3249	5.1822	5.0255	4.4477	5.4233	5.8736	4.5432	6.1224	4.7835	5.3224	5.11	3.658	5.5376	5.318	4.7658	4.9248	5.2473	5.7097	5.6707	4.7073	4.5961	4.9621	5.3982	4.8122	4.8786	5.757	5.4682	5.2558	5.0132	4.4455	5.4454	3.8385
-2.043	-1.5803	-2.2783	-1.3051	-1.3676	-2.0153	-2.0226	-0.82821	-0.59441	-0.27412	-1.9905	-0.96964	-0.94845	-1.4944	-1.2886	-1.2738	-1.0987	-2.0689	-1.5284	-1.4316	-0.76921	-1.43	-1.3232	-2.6623	-2.2556	-1.0776	-1.4564	-1.0382	-0.87364	-0.96785	-0.71725	-1.1544	-0.75346	-1.5476	-1.294	-2.1214	-1.6937	-2.2689	-1.7281	-0.99479	-1.4001	-0.69813	-1.3031	-0.89778	-0.96308	-0.82704	-1.1233	-1.7907	-1.4508	-1.3125
-1.5377	-2.1643	-3.2184	-3.0966	-1.6104	-1.9906	-1.8558	-1.8516	-1.9696	-3.6369	-2.477	-2.5305	-3.1127	-3.129	-2.6911	-2.0986	-2.4591	-2.4247	-3.0719	-2.134	-4.2129	-2.8092	-3.0933	-1.9777	-3.2386	-2.8197	-1.045	-2.1156	-2.6952	-2.0155	-2.1071	-1.01	-2.5306	-1.862	-2.2743	-3.3961	-3.1496	-2.797	-1.3032	-2.9014	-1.7509	-3.6946	-2.864	-3.4145	-1.1532	-0.9926	-3.3052	-3.497	-1.5988	-2.3135
1.1502	0.93448	0.74269	-0.3564	1.0278	-0.052539	0.40931	1.5588	0.23305	1.0879	-0.3004	0.17317	0.051178	0.67199	0.060288	0.31031	0.030465	-0.029517	1.1844	0.093236	0.57063	-0.14947	0.84937	0.55371	0.013218	0.85873	0.052878	0.026258	0.25578	0.588	0.67208	1.2221	0.99932	0.70435	0.9213	-0.95436	0.36253	0.42118	0.3305	0.78384	1.4593	0.66019	1.279	0.15877	1.233	-0.25867	0.57171	0.2758	0.53457	-0.1684
4.6668	5.0571	3.2472	4.4021	4.8556	4.2798	4.2789	5.1187	4.1977	4.6656	4.8936	4.4953	4.7655	4.8042	3.6665	5.4356	4.0635	3.5321	4.1532	4.5688	3.5339	5.3591	4.0553	4.7184	4.0499	4.9545	4.6266	3.5441	3.228	4.5304	4.8299	4.5154	3.7866	5.1251	4.3551	4.4562	4.2895	3.8836	4.6075	5.3575	4.1702	5.0325	4.0876	3.9723	4.5058	5.2707	5.4527	5.2151	5.3264	4.0744
-10.839	-12.693	-11.767	-12.806	-11.655	-12.474	-12.984	-12.332	-10.937	-11.914	-12.94	-11.746	-10.95	-12.814	-10.624	-12.568	-12.58	-12.482	-11.938	-11.94	-12.23	-11.827	-11.39	-12.637	-11.974	-12.425	-11.361	-10.834	-11.643	-12.587	-11.048	-11.615	-10.414	-10.896	-11.996	-11.671	-11.515	-11.19	-12.278	-12.186	-11.733	-13.253	-12.187	-10.972	-11.52	-11.051	-12.204	-11.652	-11.18	-11.312
-12.852	-12.149	-13.109	-13.226	-11.539	-12.602	-12.172	-11.33	-11.805	-11.914	-12.124	-12.052	-12.787	-12.273	-13.409	-11.901	-13.395	-11.391	-12.557	-12.463	-12.506	-13.517	-13.097	-12.162	-13.45	-14.345	-12.415	-13.076	-13.246	-13.037	-12.63	-13.08	-12.004	-12.247	-12.867	-13.204	-12.906	-13.252	-12.128	-12.238	-10.628	-13.403	-13.982	-12.754	-14.3	-12.794	-11.07	-12.476	-13.391	-13.073
-4.7687	-4.5128	-5.9189	-5.4273	-5.9998	-5.6954	-5.0811	-5.3216	-5.839	-5.3526	-4.876	-5.5292	-4.3777	-6.1532	-5.1912	-6.547	-6.826	-4.9138	-5.8745	-5.9335	-4.4458	-4.9222	-5.6491	-5.0472	-6.1682	-5.3179	-4.2875	-5.7044	-4.9734	-5.6523	-5.8299	-4.6717	-6.1856	-5.8703	-4.1393	-5.3888	-6.1246	-4.978	-4.8971	-5.6472	-4.7216	-5.4659	-6.0885	-5.8298	-5.7523	-4.3483	-5.8489	-5.9044	-5.2675	-5.7594
5.4016	5.6291	5.1355	5.3347	6.0226	6.9065	6.2441	5.2935	6.1344	6.3746	5.2666	5.4206	5.8578	5.9039	7.9217	5.3186	5.5631	5.3892	5.2901	5.1778	6.1219	5.7816	5.7379	5.2691	4.1959	4.9133	4.7236	5.0398	7.125	6.2342	5.7102	5.676	4.9206	5.2103	5.0433	5.8102	5.0973	5.9516	5.8184	6.4152	5.2168	5.2891	6.7917	5.7095	5.1263	6.4522	5.9406	6.2461	5.6632	6.1314
-13.034	-13.09	-13.062	-12.763	-13.552	-12.943	-13.185	-12.962	-12.329	-12.979	-13.595	-13.357	-13.081	-12.97	-14.014	-13.729	-13.709	-13.113	-13.342	-12.733	-12	-13.923	-12.972	-12.7	-12.786	-13.363	-12.966	-12.809	-14.512	-12.216	-13.983	-13.003	-12.734	-12.642	-12.501	-13.863	-13.175	-12.687	-13.141	-11.919	-14.503	-12.91	-13.344	-12.437	-13.834	-14.142	-13.363	-12.788	-13.545	-12.719
-6.2867	-6.3904	-6.9691	-5.4621	-7.8043	-5.4879	-7.0528	-5.0838	-5.8899	-5.2145	-5.2284	-5.7728	-5.0882	-4.7907	-5.2792	-5.4927	-4.7601	-4.9081	-7.069	-6.1831	-5.7465	-5.7611	-4.3862	-6.1233	-5.4387	-5.1267	-4.712	-5.3191	-5.4261	-4.6444	-5.2166	-5.1512	-5.3394	-6.2965	-6.3874	-5.0753	-5.7722	-5.6919	-5.472	-7.0682	-5.5975	-4.6381	-5.947	-6.4041	-4.9773	-5.7077	-4.6262	-5.3386	-4.7839	-5.6496
-9.0679	-7.7694	-9.541	-9.1296	-10.177	-9.4174	-9.1698	-9.0762	-8.2399	-9.2705	-9.1297	-9.4491	-8.2227	-6.4541	-9.6224	-11.272	-8.6219	-8.8539	-9.4672	-8.6026	-9.0016	-8.2854	-8.5478	-9.6272	-8.5447	-9.5077	-8.0447	-9.3088	-9.0757	-8.3464	-8.3198	-9.5863	-9.2228	-9.1711	-7.7895	-8.6135	-9.2486	-7.8601	-7.4629	-8.762	-9.5551	-8.5688	-8.1671	-8.2477	-9.2789	-9.1713	-9.4051	-9.3855	-8.997	-8.7627
-4.2981	-2.6578	-2.4125	-3.7089	-3.9115	-2.3603	-2.6775	-2.7521	-4.2371	-3.0673	-2.6974	-3.0632	-3.1343	-3.4864	-3.6802	-2.4807	-3.6386	-3.2295	-4.354	-3.0892	-4.977	-2.798	-3.052	-3.9355	-2.9809	-3.925	-3.3254	-2.2012	-3.708	-2.9977	-3.0979	-3.1305	-3.4988	-2.8235	-3.6184	-3.6937	-4.0368	-2.3381	-3.4179	-3.3468	-3.7106	-2.5548	-2.9418	-4.1562	-4.2338	-3.7399	-3.033	-3.8698	-3.0019	-4.0513
-14.815	-14.758	-14.537	-15.169	-14.333	-15.459	-15.231	-15.451	-15.297	-16.316	-14.86	-15.37	-15.061	-14.435	-14.685	-13.932	-13.603	-14.739	-15.187	-14.776	-14.486	-14.08	-15.939	-13.448	-15.442	-13.25	-14.224	-14.644	-15.247	-14.738	-14.385	-14.858	-14.187	-15.221	-13.82	-15.633	-14.281	-14.182	-14.502	-15.065	-14.376	-16.242	-13.659	-16.274	-14.804	-15.517	-15.305	-14.28	-14.472	-14.517
-6.8397	-7.4936	-8.049	-7.0788	-7.4446	-7.7486	-7.9322	-6.9395	-6.9096	-7.6522	-6.8626	-7.6624	-6.3705	-6.685	-7.6883	-8.2997	-7.594	-8.7427	-8.605	-8.0723	-8.0102	-8.1389	-7.4435	-7.5686	-8.1881	-7.5857	-6.8717	-9.2466	-6.1653	-7.5964	-7.7002	-8.1653	-7.6362	-7.9447	-8.7525	-7.2183	-8.0427	-8.0011	-7.6244	-7.7859	-6.8642	-5.9222	-6.5155	-7.0505	-6.9112	-7.7912	-8.1893	-7.6498	-6.8713	-7.7145
-4.0262	-4.4724	-3.8829	-4.2663	-5.6671	-5.0523	-4.5362	-4.9289	-4.7024	-5.1837	-5.1579	-4.0377	-3.6187	-5.5541	-3.7799	-4.3636	-5.5994	-3.2697	-4.7716	-5.4113	-5.5285	-4.9446	-5.2198	-5.5256	-4.6108	-5.2545	-4.8947	-3.6588	-4.3157	-5.3859	-4.5872	-4.4191	-5.5783	-4.9605	-3.7532	-4.7621	-4.8126	-3.861	-4.9478	-4.803	-4.3709	-4.3656	-4.1846	-4.9856	-5.0291	-4.7478	-4.9433	-4.98	-5.1471	-3.6701
-11.51	-12.822	-12.088	-11.125	-12.087	-10.996	-11.593	-11.924	-12.773	-11.212	-11.767	-10.709	-12.414	-10.923	-12.84	-11.887	-12.517	-12.048	-11.495	-10.673	-10.463	-10.686	-12.121	-10.987	-11.036	-11.415	-11.062	-10.652	-11.822	-12.329	-11.285	-12.444	-10.486	-11.491	-11.857	-11.744	-11.307	-12.543	-11.912	-11.176	-11.319	-11.165	-12.252	-12.638	-11.351	-11.969	-11.856	-11.096	-11.619	-11.173
8.2974	8.573	8.0418	7.6439	8.7469	6.6311	7.5237	8.3595	7.8938	7.4996	8.2958	7.8393	8.2151	7.8706	7.3886	8.0828	9.2612	8.1372	8.3231	7.0757	8.4565	7.0422	8.7215	7.7551	7.2442	7.9502	6.8065	7.6807	8.3194	7.7254	8.1624	8.2719	7.7957	7.7781	7.7149	7.6581	7.5161	7.8993	8.1994	7.097	8.7335	6.7491	8.1421	7.4204	8.71	7.7879	7.9249	7.1976	8.5246	8.3741
5.6594	3.9671	5.0982	4.0042	4.5778	5.7897	4.8722	5.3247	4.5391	6.3824	4.9152	4.6023	4.36	4.9661	4.7891	5.7321	5.5266	4.6148	5.2491	5.0309	5.359	4.8868	5.836	5.2116	3.8652	5.6076	5.4179	6.2192	4.5436	5.6094	5.6455	4.4677	3.6253	5.466	4.8638	4.6208	5.9121	5.4371	6.1576	4.5994	4.9019	4.8389	3.8862	5.2714	5.2139	5.1367	4.6975	4.6633	5.5026	5.9485
-5.1208	-5.8575	-4.9039	-6.7879	-4.5463	-5.6625	-4.7818	-4.8821	-5.7001	-6.887	-6.6511	-6.4449	-5.2848	-5.0593	-6.2071	-5.4317	-5.5069	-5.7079	-6.319	-6.2681	-6.0874	-5.8486	-6.1726	-5.5837	-5.8198	-5.9034	-6.1493	-5.6076	-5.2916	-5.7823	-5.3177	-4.4052	-6.7148	-5.9808	-6.7197	-5.5141	-5.3154	-5.6146	-5.6836	-6.1833	-5.3695	-4.9785	-5.4272	-5.235	-6.4643	-5.697	-5.0698	-5.4524	-5.9839	-5.7922
-2.0993	-3.4495	-2.9731	-2.4221	-3.0415	-2.0036	-2.6522	-2.6657	-2.3059	-2.2163	-2.7813	-2.6742	-2.3506	-2.0712	-2.4335	-2.2687	-3.3769	-4.0182	-2.6052	-3.1866	-2.7547	-2.2728	-2.5549	-1.8141	-2.3658	-2.8867	-3.6229	-2.843	-3.3518	-3.5549	-2.4998	-2.7664	-2.2602	-1.645	-3.6175	-2.9021	-2.5791	-2.2699	-3.022	-3.1404	-3.0308	-2.6498	-2.324	-2.3365	-1.2191	-3.3357	-2.2873	-2.2621	-2.9768	-2.012
0.67895	1.5751	1.2412	3.0866	0.7936	1.3418	1.3851	2.2491	1.0717	3.22	1.5644	1.7532	1.6344	1.1635	1.7874	1.6869	1.6835	2.2426	1.543	1.0131	0.92976	1.8846	1.7266	0.91804	2.3516	1.0044	1.0332	1.0768	2.1291	0.96374	1.7024	2.7981	2.2874	1.7548	0.51728	2.3879	0.91461	2.1947	1.6127	2.1569	0.40588	1.2574	1.3465	1.9784	1.6503	0.45672	0.98654	1.3944	1.4861	1.3509
-1.2608	-1.1688	-0.1298	-2.0572	-0.41603	-1.5893	-2.2342	-1.6786	-2.1014	-1.013	-0.90481	-0.90982	-1.1832	-2.3656	-1.9185	-0.77021	-1.7228	-1.0992	-0.53512	-1.7429	-2.28	-1.4565	-0.30826	-1.5926	-1.1543	-2.5204	-1.4012	-1.7497	-1.6968	-0.79592	-0.50296	-1.4027	-0.68456	-1.637	-1.3374	-0.79891	-1.326	-1.849	-1.1407	-1.3077	-0.84139	-1.12	-0.79311	-0.46188	-1.5079	-1.3236	-1.2775	-1.9055	-1.2548	-1.7661
-5.3206	-5.7673	-5.5209	-6.3133	-5.8732	-5.2948	-5.4259	-4.9505	-5.1252	-4.7022	-5.5622	-5.0409	-5.3328	-5.243	-7.1285	-5.9112	-5.3255	-4.202	-6.1814	-6.3433	-5.5481	-6.2442	-6.3108	-5.7412	-6.7901	-5.1498	-4.8621	-5.5331	-5.6658	-5.5363	-6.056	-4.9494	-6.0822	-4.7512	-5.6847	-5.4547	-5.9243	-6.5532	-5.1805	-4.2353	-4.6631	-6.6491	-5.7809	-5.735	-5.0648	-6.0044	-5.9446	-5.1055	-5.5915	-5.1213
-13.384	-12.416	-12.428	-12.588	-13.581	-12.275	-12.43	-11.48	-13.025	-11.784	-12.043	-13.525	-13.33	-12.323	-12.648	-12.514	-11.314	-12.127	-12.571	-13.14	-12.11	-13.655	-13.435	-14.303	-12.351	-12.821	-12.039	-11.469	-13.415	-12.405	-12.76	-12.552	-13.75	-13.038	-12.146	-12.92	-13.425	-12.448	-12.786	-12.55	-12.366	-11.88	-12.534	-13.249	-13.372	-12.513	-13.879	-13.034	-12.566	-13.342
-4.4939	-5.516	-5.5411	-4.7189	-7.1695	-4.9555	-5.1171	-7.2744	-6.0815	-5.3598	-5.3287	-5.9721	-5.4604	-6.371	-5.3859	-5.4594	-6.3177	-5.9236	-4.8136	-5.0932	-5.6829	-4.8054	-5.7477	-5.2659	-4.6192	-5.8498	-5.159	-5.1801	-5.2318	-5.1062	-6.5723	-6.1327	-5.9883	-6.4354	-5.6371	-5.8171	-5.5755	-6.1191	-5.3518	-4.6797	-5.0581	-6.1206	-5.3388	-5.3342	-5.4682	-4.8173	-6.366	-5.5855	-5.9166	-6.4382
2.4181	1.1284	4.0341	2.4266	2.829	3.5697	3.7269	2.858	3.1564	2.0616	3.6921	4.1656	2.4403	2.4331	2.8815	2.8376	2.0715	2.8337	2.9888	2.1507	3.6682	2.9806	1.9371	2.6669	1.0623	2.579	3.0933	2.9764	2.4613	2.3874	3.1084	3.3382	3.9081	2.4166	2.196	3.2291	2.8246	2.0507	2.0125	2.7075	2.6423	2.501	2.6414	2.2273	2.765	2.2397	2.1829	2.8718	3.2119	2.9741
-3.897	-1.3058	-2.2226	-4.126	-2.7227	-2.4155	-3.9509	-3.5305	-3.5943	-2.865	-3.353	-3.0564	-3.363	-2.2676	-2.4242	-2.4663	-3.3257	-2.5434	-3.5057	-3.9737	-3.267	-2.5285	-3.2395	-3.0953	-4.0786	-2.5659	-4.3335	-3.2894	-3.5459	-3.9443	-2.9929	-3.2676	-3.2269	-2.9702	-2.3448	-3.1261	-2.461	-3.2668	-2.8682	-2.9967	-3.3369	-3.8594	-3.3372	-3.6066	-2.7856	-3.5868	-2.9631	-3.1564	-2.4059	-3.3629
-10.714	-9.0236	-10.113	-9.938	-10.197	-9.0294	-10.464	-9.5647	-9.375	-9.6895	-9.2924	-8.9809	-8.8925	-9.036	-8.6943	-10.099	-9.9576	-9.7829	-9.4402	-9.7735	-9.5003	-9.3574	-10.042	-8.4844	-10.16	-9.1292	-9.6031	-10.153	-10.059	-9.0753	-9.1708	-9.093	-8.7627	-8.9586	-10.094	-8.7567	-9.2723	-7.7726	-9.1517	-9.4347	-9.6436	-9.2277	-8.7231	-8.6613	-10.385	-9.035	-10.125	-9.3613	-11.018	-8.7221
7.0024	6.7691	7.1789	5.7592	8.1472	6.6344	5.4135	6.5707	5.6966	7.1009	7.8541	7.6808	4.7338	6.8663	6.8115	6.7266	6.2413	7.0617	6.5225	6.3481	6.369	6.7969	6.7175	7.5931	7.8414	6.9223	7.5298	6.4846	6.7594	6.2645	5.9758	7.2024	6.9106	7.1294	7.7327	7.6127	6.403	5.8508	5.609	5.865	8.0869	7.3471	6.924	7.2362	6.6678	7.208	6.2412	6.4362	6.7277	7.2125
1.7731	1.8104	3.6007	2.2274	1.1085	0.51074	1.6761	1.9895	1.3848	2.7873	1.7658	0.8199	1.5864	3.3601	2.5462	0.77899	0.994	1.8377	1.4912	1.0936	1.1922	2.2179	1.7571	0.35135	2.5131	1.6733	2.2487	1.9999	1.9853	0.74316	1.8748	1.6676	2.2871	2.756	0.68972	2.858	1.8902	1.8095	2.4935	1.4699	1.7565	1.1261	2.72	2.3841	2.8187	0.31307	1.9776	3.0833	2.5187	1.8316
7.1917	6.8118	6.4341	7.1294	6.2188	6.0129	8.5345	5.9691	5.5448	7.9957	5.3484	6.87	7.2612	6.4769	6.6653	7.1725	6.3287	7.0109	6.4104	5.8208	7.0372	6.5438	7.3849	6.612	6.3521	6.8667	5.5384	6.1785	6.1365	6.9971	7.9668	6.8763	7.1432	7.7837	6.4383	6.8739	5.7327	7.4099	6.7647	7.9659	7.5271	6.7356	5.6742	7.7205	6.5634	7.4018	7.7106	6.0459	6.5007	5.5641
-2.7869	-1.9714	-2.0282	-2.3856	-2.3117	-1.9261	-2.7952	-2.1517	-3.3139	-2.4823	-3.0473	-2.9473	-4.006	-3.1276	-2.7459	-3.6536	-3.0978	-1.2487	-3.2451	-1.4339	-1.9583	-2.6632	-4.4598	-2.8825	-2.9581	-1.5501	-2.6405	-2.2314	-2.454	-2.7773	-2.2581	-2.6312	-3.0102	-1.646	-3.0306	-4.0928	-2.6702	-2.7092	-2.9386	-2.3999	-4.343	-1.9488	-3.0669	-3.0679	-2.5305	-1.9844	-2.1488	-2.1834	-2.0319	-2.3713
4.9724	5.4981	5.534	4.8824	5.3898	5.6322	5.3158	6.228	5.7167	6.335	5.9553	5.4283	6.5154	4.0023	4.8511	6.2352	5.1709	6.6121	5.8111	6.0057	6.1325	5.7831	5.7562	6.316	5.8446	5.3021	5.2082	5.9676	6.5947	5.1063	5.1688	5.5525	5.9056	5.8226	6.1947	6.3209	5.236	5.2279	6.6818	4.8633	5.5633	5.2416	6.0519	4.7609	4.7969	4.9251	5.172	6.8534	4.7762	6.3284
1.9108	1.4788	1.3298	1.3429	1.1916	2.9861	1.6433	1.0143	2.4249	2.2759	2.2634	2.516	1.2454	0.94176	3.1539	0.41622	1.0471	2.2685	1.1018	1.9945	1.2135	2.4836	2.8073	1.9378	2.26	2.2466	2.3944	1.5138	2.0709	2.7039	1.7572	1.6611	2.3378	0.78905	1.2939	1.3533	0.52798	2.206	1.3971	1.1267	1.5346	1.1229	1.9217	0.55247	1.2025	2.36	2.7084	1.0303	2.6388	2.1164
-11.006	-11.335	-12.976	-11.427	-11.944	-10.771	-12.072	-11.372	-12.118	-11.113	-11.919	-10.73	-12.351	-11.558	-11.411	-11.08	-11.736	-12.302	-11.771	-11.758	-10.906	-11.243	-11.971	-12.207	-11.557	-12.571	-10.88	-11.235	-10.786	-11.302	-11.665	-12.638	-11.239	-11.842	-11.921	-12.344	-11.177	-10.717	-12.114	-10.773	-12.065	-11.426	-11.936	-11.131	-10.624	-11.173	-11.491	-11.961	-11.499	-10.925
1.6869	0.92113	1.2771	1.7766	2.859	1.5552	1.5868	0.7736	1.0523	1.5277	1.9818	2.1436	0.37261	3.0236	2.9909	2.4402	1.5777	1.4535	1.2977	1.2482	0.94856	0.84987	0.91831	2.1782	0.83948	1.5242	1.886	1.896	1.3809	1.342	0.78196	1.3516	0.52398	0.89028	1.2861	0.85457	1.8517	1.8687	1.6983	1.1742	2.0693	0.49795	1.9018	1.5952	1.8066	1.9813	0.10322	1.5369	0.95507	1.4456
-22.503	-23.29	-22.855	-22.327	-22.251	-22.273	-21.678	-21.983	-21.073	-22.865	-23.056	-21.973	-21.41	-22.742	-21.468	-22.456	-23.139	-22.84	-20.992	-21.965	-23.837	-22.03	-22.042	-22.567	-23.073	-22.079	-22.764	-22.973	-21.684	-22.339	-21.406	-22.323	-22.475	-22.636	-22.662	-22.996	-23.119	-21.952	-21.892	-22.075	-21.575	-22.443	-22.414	-22.478	-22.374	-23.07	-22.1	-22.147	-21.517	-22.492
-13.117	-14.123	-14.034	-13.349	-13.597	-13.302	-14.499	-13.264	-13.767	-13.464	-13.242	-14.637	-13.631	-13.67	-14.274	-14.264	-13.83	-13.848	-14.129	-12.911	-14.55	-14.438	-13.423	-14.711	-13.072	-14.078	-14.771	-13.613	-13.948	-13.853	-14.574	-13.163	-14.148	-13.185	-14.293	-14.715	-13.789	-12.904	-14.645	-14.448	-14.293	-13.544	-14.369	-13.584	-14.271	-13.634	-13.469	-13.054	-14.25	-13.735
-0.19232	-0.2176	0.3084	0.50722	1.0463	-0.15743	-0.973	-1.9875	-0.50106	-0.33178	-0.17021	-0.30425	-0.11027	-0.73311	-0.88702	-0.51985	0.87257	-0.80938	1.0108	0.12958	-0.093371	-2.1982	-0.54298	0.28606	0.29143	-0.39951	-0.33725	0.048323	1.3715	-0.58068	-0.13576	0.11589	-0.81629	-0.11963	-0.65532	0.38845	-0.31667	0.43742	0.18749	-1.7872	-0.79175	-0.23195	0.94404	-0.24279	-0.076856	-0.96178	-0.59097	-0.24285	0.042489	0.63297
-0.87114	-0.97191	-1.1564	-2.2148	-1.0985	-1.5314	-1.49	-1.9397	-0.99449	-2.7042	-1.2684	-2.0367	-1.1131	-2.4384	-1.9937	-1.8437	-1.2287	-1.526	-0.63075	-1.7303	-1.8487	-1.5363	-0.023301	-1.2696	-1.9227	-0.71886	-1.9315	-3.0015	-2.3062	-1.9286	-1.5999	-1.0632	-0.58234	-1.609	-2.1807	-0.95005	-1.1896	-1.3364	-1.4963	-2.5358	-1.7534	-1.9221	-0.99835	-2.6893	-1.5008	-1.0577	-2.3709	-1.6572	-2.5819	-2.0287
9.2406	8.2377	8.1537	9.4656	8.8764	8.2292	8.0108	6.7858	6.4694	8.0354	8.1295	9.4158	7.9503	8.4923	7.8086	9.0592	6.4602	7.6999	8.4412	8.156	8.5316	7.4019	7.9606	7.1806	7.1324	8.3687	7.1452	7.9748	9.2768	8.1602	8.4695	7.7528	8.1374	8.7742	7.3732	7.8291	8.0129	7.3539	7.4437	7.9063	7.5623	7.4927	7.4566	7.2669	6.9747	8.3342	8.8242	8.3193	8.6245	8.5655
2.1652	1.3194	0.28652	0.92547	0.77249	0.16034	1.0105	0.3254	1.4352	1.1533	1.023	1.1368	0.1916	0.35276	0.67978	1.5217	1.0824	1.0831	1.4601	1.3124	1.3142	0.89076	0.59785	0.47866	1.6999	1.5308	0.92111	0.97014	0.80988	0.96807	0.45617	0.40191	0.59196	1.074	0.71506	0.90713	1.1131	0.31008	1.1057	0.92641	2.3073	1.6206	0.98511	2.0469	0.96793	0.98489	1.5355	1.4454	1.0326	1.2704
-8.7297	-8.0471	-10.164	-8.2543	-10.361	-9.4401	-9.1262	-8.6296	-9.5771	-9.2301	-10.462	-9.4317	-8.3564	-10.081	-9.5128	-9.2934	-9.5153	-9.4708	-9.109	-9.2708	-9.4695	-9.675	-9.1298	-9.2316	-9.3425	-9.6214	-8.3716	-9.0656	-8.9191	-9.0339	-8.9107	-9.1273	-9.0045	-10.407	-8.95	-8.8764	-9.0298	-8.8023	-8.1424	-8.0152	-8.0219	-7.4596	-9.1293	-9.5688	-8.3187	-9.8945	-8.3877	-7.2416	-7.4124	-9.7335
-6.6939	-8.2456	-8.087	-7.8981	-6.6649	-8.0733	-6.5147	-7.5325	-6.9614	-7.2167	-7.8035	-8.0078	-8.2312	-8.2549	-8.4254	-6.747	-7.464	-8.4529	-7.4197	-6.948	-8.0532	-6.0993	-7.7799	-7.4776	-7.4199	-7.9908	-6.8614	-7.6556	-7.4937	-7.1205	-8.7027	-7.258	-7.633	-7.7253	-7.9251	-6.5164	-7.6992	-8.1116	-7.6871	-8.4062	-8.5208	-8.3361	-8.7569	-8.9476	-8.5918	-7.3086	-7.8249	-7.8708	-7.8846	-7.7336
9.0167	8.7168	8.6668	8.386	8.0467	9.0795	8.5434	7.7704	9.016	8.3811	7.8351	8.1669	7.9693	8.9418	8.0435	8.6494	7.1034	9.2502	7.5448	7.7615	8.9818	7.9581	8.1864	8.6096	9.8003	8.8149	9.1058	8.8001	8.7977	8.7267	7.374	8.8441	9.7545	9.1703	9.1145	8.1563	9.27	9.4076	8.3811	8.4924	8.6725	7.8225	9.475	9.3201	9.4541	7.6788	8.6463	7.7113	8.4469	8.4342
-1.2789	-0.062861	-0.43815	-0.59109	0.77182	0.10434	0.19017	0.0057625	-0.39435	-0.044304	1.6586	-0.8817	-1.8582	-0.47785	0.94502	-0.26097	0.11539	-1.1963	-0.37215	0.73208	0.048243	0.47251	-0.45909	-1.1988	0.36384	-0.14466	0.093737	0.61925	-1.7955	0.32525	-1.3922	1.4624	0.95857	-0.0097671	-0.40075	1.2358	-0.27541	-0.65926	0.37203	-0.93086	0.29791	-0.3415	0.3788	0.73359	0.37935	-0.36247	0.74799	-0.82505	1.035	0.51273
-3.3766	-2.8741	-3.1175	-2.613	-2.3619	-2.4842	-2.935	-2.4663	-3.1393	-4.8615	-3.5518	-2.6804	-2.5858	-2.9962	-4.2272	-3.4669	-3.7298	-3.2931	-3.2624	-2.7041	-2.5875	-3.3599	-3.7562	-3.069	-3.3099	-4.3538	-3.8302	-4.5335	-3.3569	-3.5407	-3.2942	-3.2082	-5.0229	-3.9226	-3.9473	-2.0211	-2.2802	-2.2946	-3.3049	-2.5366	-3.3198	-3.2994	-2.2711	-2.4672	-2.5436	-2.9776	-2.7791	-2.7776	-2.2654	-2.9286
-2.7056	-3.3249	-2.75	-2.2113	-3.2785	-2.1663	-1.4049	-3.2812	-2.8382	-2.8673	-3.4821	-2.3816	-3.895	-2.3178	-3.0836	-3.0598	-2.7449	-1.5204	-2.0092	-2.3794	-2.5578	-1.3143	-1.9397	-1.7731	-3.1691	-2.8872	-3.1909	-2.7442	-3.6889	-2.3083	-2.4295	-2.0732	-2.9092	-2.5841	-2.7926	-2.7678	-2.4448	-3.1541	-1.8601	-3.2922	-3.4735	-3.4005	-3.1361	-2.7693	-2.4862	-3.0982	-2.748	-2.78	-2.4521	-1.9934
9.2396	7.4892	8.5623	8.1864	8.6675	9.1068	8.0955	7.5343	9.1503	8.1747	7.4572	8.2367	8.6546	9.7752	8.1912	8.1729	8.5024	8.705	8.2153	9.0864	8.1951	8.1378	8.1539	8.5235	9.2795	8.4445	7.3649	9.1069	7.968	8.6854	8.2425	8.7203	8.8559	8.731	8.4969	9.1575	9.4029	8.7609	8.844	9.0989	7.2142	8.1891	8.9657	9.2009	8.9537	8.6021	8.5721	9.063	8.0708	7.8416
-8.3266	-9.6556	-8.8102	-8.886	-9.281	-9.1199	-9.7545	-9.9384	-10.028	-9.1552	-8.9814	-10.685	-9.8967	-9.0463	-9.1535	-9.9444	-8.2661	-8.8167	-9.8053	-10.016	-8.8079	-9.7488	-9.4107	-10.573	-8.8347	-9.2136	-10.401	-8.8532	-9.2331	-8.885	-8.8775	-10.073	-10.135	-8.9558	-9.0723	-10.213	-10.745	-10.031	-9.6879	-8.3868	-9.002	-9.2391	-9.6335	-8.9001	-10.265	-9.857	-8.8624	-10.58	-8.4266	-9.3103
-0.29782	1.2478	-0.16357	0.52235	-1.3553	0.56798	0.59531	-0.21424	0.70584	0.11187	0.69214	-0.66589	0.19451	-0.23286	-0.30226	-0.11074	0.30077	-0.38384	-1.5815	0.60787	-0.15574	0.035251	-1.4991	0.55386	-0.88258	-1.1087	-0.92167	-0.44802	-0.93074	-0.11562	-0.071168	-0.3672	0.87869	-0.52212	-0.91226	0.45842	0.19566	0.55478	0.43907	-1.1609	-0.79184	-0.40119	1.4798	-0.77574	0.34112	0.8821	1.035	0.83074	-0.17468	0.14158
-3.2226	-3.6385	-4.0475	-4.4316	-4.5539	-5.5966	-5.3908	-4.5828	-5.3026	-5.1486	-4.9361	-3.9874	-3.8699	-4.4161	-4.736	-5.0948	-4.8714	-4.3697	-4.9378	-5.4256	-4.4634	-4.003	-4.595	-5.6336	-4.2675	-6.0001	-4.4598	-4.9327	-4.2631	-3.1223	-4.7652	-3.7986	-4.0662	-4.3506	-4.6533	-4.3428	-4.7567	-5.4638	-4.0136	-4.7558	-4.8447	-4.3889	-4.3206	-4.7035	-4.2137	-4.5728	-5.6994	-5.1194	-5.5527	-5.9918
-10.909	-9.3349	-11.16	-10.615	-10.383	-10.237	-11.304	-9.8747	-8.863	-10.95	-11.462	-10.962	-10.233	-10.997	-10.163	-11.499	-10.315	-9.8167	-10.295	-10.786	-10.995	-11.163	-11.077	-11.271	-10.101	-10.24	-11.462	-10.955	-11.723	-11.123	-11.204	-9.9159	-11.121	-10.748	-11.268	-11.495	-10.437	-10.513	-10.673	-11.041	-10.515	-10.581	-10.904	-10.41	-10.46	-10.152	-10.418	-11.74	-10.568	-10.737
5.916	5.9861	5.5028	5.6599	5.9026	5.9734	5.2394	5.4199	6.0295	6.6407	5.4661	5.4681	5.0263	5.7708	5.4966	5.3566	6.6022	4.719	6.2426	4.5575	6.0619	5.3804	6.7664	6.2584	4.4269	5.7022	5.562	5.2212	4.9984	5.8556	5.9789	6.2535	5.1608	6.6881	5.2634	6.4104	5.979	5.8902	5.7137	5.5948	5.5123	5.6028	6.2011	5.7804	5.7071	5.5653	5.6428	6.8694	4.2667	5.6168
-0.22787	-0.18692	0.62558	-0.086079	0.60579	1.5716	0.49874	-0.070448	0.25063	-0.87482	0.022906	-0.1229	0.71735	1.1958	-0.90465	0.49841	0.68285	0.40176	-0.69549	0.51246	0.13777	1.0672	-0.16562	0.52008	0.54644	0.13697	0.21951	0.1606	1.0828	0.048482	-0.34748	0.23822	0.42581	-0.033258	0.223	-0.71151	-0.58453	0.22517	0.44755	-0.77909	-0.24529	0.023714	0.89106	0.44833	0.58686	-0.37179	-0.35133	0.23905	0.34101	0.29818
-2.603	-0.74637	0.15665	-1.0036	-1.2379	-2.5029	-1.28	-1.4435	-1.6803	-1.2701	-0.3442	-0.50644	-0.52373	-1.7569	-1.5052	-3.0173	-0.83946	-2.1313	-1.5922	-1.0355	-0.86448	-1.72	-1.874	-1.5276	-1.5807	-1.3902	-2.5891	-1.1517	-2.4484	-2.1687	-2.0313	-0.6967	-0.70589	-1.6895	-1.6809	-1.2229	-2.1151	-1.3097	-1.1891	-1.413	-1.6266	-1.7243	-1.3302	-1.3675	-1.1192	-1.4257	-1.0085	-0.3843	-2.0058	-2.6908
-13.301	-13.284	-12.191	-13.039	-13.702	-12.804	-11.417	-12.637	-13.942	-12.301	-13.528	-13.095	-13.554	-13.812	-13.408	-12.466	-13.577	-12.56	-13.599	-13.623	-13.666	-13.514	-14.552	-14.007	-13.747	-12.687	-13.231	-11.78	-12.926	-12.944	-13.977	-12.897	-13.769	-13.279	-12.722	-13.594	-13.271	-13.231	-12.409	-12.595	-13.677	-13.584	-13.378	-13.386	-13.543	-12.883	-13.559	-12.769	-13.6	-12.267
1.8652	1.5987	1.0303	0.64608	1.059	0.73694	1.5897	2.0573	2.1801	1.7755	1.3415	0.48981	2.5556	1.6636	1.7736	1.7244	0.23235	0.67438	1.083	0.94181	1.7013	2.1692	0.43809	0.76457	1.8588	0.56636	1.2274	1.1841	1.6218	3.0811	2.4372	1.3979	2.0978	2.5554	1.5572	1.6501	1.6444	1.5178	1.1939	1.6712	1.3864	2.2176	1.4505	2.0479	0.74504	1.4964	1.8608	2.0984	2.0178	1.8597
-3.7188	-3.1265	-3.3369	-3.4451	-2.3432	-3.0336	-3.469	-3.9363	-2.811	-3.7616	-3.5348	-3.3826	-3.9881	-2.8619	-3.6129	-4.0059	-3.3128	-3.6029	-4.18	-2.6907	-3.7042	-3.2806	-2.9751	-3.67	-3.763	-2.4395	-3.732	-4.2985	-3.308	-2.8949	-3.3776	-2.7178	-4.6049	-2.1525	-4.3878	-2.3909	-4.155	-2.1651	-2.7318	-2.9442	-3.7465	-4.6513	-3.8836	-4.2947	-4.0016	-2.2822	-3.1053	-3.7266	-4.5032	-4.1402
-11.709	-10.162	-10.209	-10.178	-11.2	-9.9112	-8.647	-10.601	-10.165	-11.184	-9.6515	-10.314	-10.993	-11.41	-10.086	-9.0841	-9.907	-8.7633	-9.8588	-9.0929	-10.343	-9.9006	-9.3678	-10.369	-9.7449	-9.4018	-10.187	-9.9116	-9.8618	-10.189	-10.058	-9.528	-9.6891	-10.13	-9.9397	-9.3844	-9.4517	-10.304	-9.6632	-9.709	-10.868	-10.767	-10.792	-10.002	-11.096	-10.225	-10.041	-9.986	-9.7856	-10.076
9.2288	8.2576	7.8486	8.3292	8.8282	7.8364	8.6608	8.4164	8.8665	9.0072	7.6672	8.2355	7.6599	9.4341	8.1462	9.3252	7.9411	9.3588	7.8596	8.3577	8.3436	7.961	8.2028	8.7741	8.8622	7.6739	8.627	7.9225	9.8784	8.3969	8.1181	8.4823	8.2235	9.0663	7.6322	9.9616	7.9382	8.9423	8.285	9.0495	8.0874	7.8091	9.5188	8.9684	8.0522	8.7465	8.4681	7.909	9.0351	8.7444
-1.3493	-0.80784	-0.90951	-0.84618	-1.4085	-1.6447	-1.0446	-0.48719	-0.33581	-2.3735	-1.1377	-1.3771	-2.6131	-1.2519	-1.0861	-1.9786	-1.3495	-0.83382	-1.1517	-1.7148	-1.91	-1.1985	-1.7646	-0.2637	-1.9245	-1.8653	-0.95584	-1.2188	-1.2338	-1.6117	-1.0967	-1.8763	-1.9461	-2.0314	-1.4068	-0.41434	-0.85023	-1.6728	-2.2848	-1.7488	-1.9282	-1.2784	-1.2013	-1.5094	-0.93175	-0.69883	-2.0337	-1.8036	-1.1975	-1.933
-1.4417	-1.5548	-1.0369	-2.1308	-1.9066	-2.0986	-2.1735	-2.0632	-1.9515	-0.49952	-2.2305	-1.8266	-1.4455	-1.2791	-1.6355	-1.4998	-1.7273	-2.0978	-0.66628	-2.3364	-2.7056	-2.3616	-1.2856	-2.4189	-2.5514	-1.6258	-1.6157	-1.3387	-2.4511	-2.5007	-2.9301	-2.5735	-1.2184	-1.0033	-1.4883	-1.2585	-1.0391	-2.4457	-1.5993	-1.2309	-1.6422	-0.69701	-1.7745	-1.4665	-0.78628	-1.9582	-1.2797	-1.8132	-2.5867	-1.449
0.023106	0.087977	0.51679	-0.52046	0.84936	-0.40564	0.15711	-0.40534	0.56619	0.39215	-0.24274	-0.94733	0.34458	-0.16524	-0.22863	-0.69963	-0.71502	-0.71121	-0.3228	0.57185	-0.53066	-0.6336	0.05892	-0.11394	-1.0688	-0.26494	0.24868	-0.36733	0.063877	0.11448	0.51292	0.1673	-0.87463	0.95047	0.05004	-0.092222	0.50911	0.53532	0.18108	0.96486	0.86692	-0.29449	-0.21851	0.15255	-0.025127	-0.044751	-0.28196	0.090176	0.38867	-0.5168
-1.4519	-0.41242	-0.92578	-1.8148	-0.72594	-0.85678	0.052519	-0.26965	-1.806	-1.0806	-0.62339	-1.143	-0.92316	-0.45953	-2.4013	-1.0715	-1.3491	-1.6291	-1.3141	-1.8232	-1.8695	-1.401	-0.9871	-0.12452	-1.3529	-0.84698	-1.8402	-0.76725	-0.75592	-0.090678	-0.73926	-0.87695	-1.5015	-0.70099	-1.0733	-1.1563	-0.49513	-1.3716	-1.8003	-0.44172	-0.91749	-0.87221	-1.5308	-1.6821	-0.91292	-2.2502	-2.1163	-1.424	-0.71729	-0.50389
1.3049	1.9381	1.2643	1.5198	1.9596	1.7373	2.6163	2.4566	2.0833	1.2017	1.3765	2.1565	2.1043	1.7194	1.4711	2.0472	1.1874	2.3272	1.9959	1.1466	2.1425	1.4488	2.6074	1.2986	1.749	2.3745	2.2221	1.9074	2.0816	2.4482	1.2253	3.8642	1.6425	2.2252	0.45541	2.5786	2.1866	1.3409	2.3394	3.2343	1.9473	0.6438	1.3334	0.55547	2.6347	2.2295	1.8946	1.4766	1.9462	1.9034
0.6383	0.76371	0.38841	0.36381	0.94507	1.7097	-0.22308	0.856	0.52022	1.3658	0.3687	0.36528	0.94433	0.088652	0.70858	0.97599	0.16756	-0.61232	0.43612	0.28615	1.2976	-0.15802	0.46357	0.41693	0.19613	0.12573	0.25116	0.026719	-0.0066484	-0.46811	0.26746	1.5176	-0.94037	1.236	0.75489	1.3488	0.0031149	0.41436	0.4019	0.90462	0.87658	0.98413	-0.38461	0.88649	1.5505	0.94762	0.40107	0.12317	-0.082245	0.93048
-0.075363	-0.28251	-0.33677	0.78565	1.1726	0.55319	0.56846	0.84666	-0.79722	0.045675	0.27181	0.02163	0.4557	0.71461	1.3507	-0.7277	0.21325	-0.21962	0.1203	0.85017	0.86725	0.81579	1.4219	1.096	0.99679	1.3811	-0.10424	0.10305	0.95721	0.32505	-0.25641	-0.32754	-0.79552	1.0624	2.1127	-0.15428	-0.95532	0.012166	-0.77793	1.1597	-0.14431	0.38687	0.61645	0.41166	0.054412	0.030722	0.83768	1.0268	-0.53226	-0.052371
-13.948	-12.845	-13.831	-12.59	-12.121	-13.24	-13.4	-13.261	-12.983	-12.886	-13.039	-13.651	-12.363	-13.403	-13.683	-13.816	-13.423	-12.226	-13.683	-13.01	-12.323	-13.814	-12.553	-13.646	-14.461	-13.047	-13.56	-14.191	-14.325	-13.02	-13.771	-13.144	-13.456	-13.856	-13.857	-14.23	-13.148	-11.889	-13.162	-12.683	-12.779	-12.923	-13.94	-12.798	-14.131	-13.067	-13.258	-13.737	-13.281	-13.256
-11.568	-11.479	-12.152	-12.186	-11.225	-12.505	-10.83	-11.46	-11.326	-12.591	-11.579	-12.153	-10.371	-12.259	-12.084	-11.281	-10.694	-10.826	-11.499	-11.144	-11.942	-12.201	-12.918	-11.861	-11.811	-11.549	-11.139	-11.254	-9.8869	-11.382	-11.48	-11.161	-11.142	-10.861	-12.452	-9.6813	-11.094	-11.63	-12.537	-11.312	-12.141	-11.606	-11.805	-12.656	-11.6	-11.674	-11.539	-10.773	-12.426	-11.037
-4.1127	-2.3168	-4.7033	-4.6499	-4.2651	-4.3066	-4.1927	-4.3358	-3.4353	-3.711	-4.1055	-5.2742	-4.1673	-3.9022	-3.9675	-4.2287	-3.8124	-5.1599	-5.6183	-4.5885	-5.3636	-3.6314	-4.5521	-4.6411	-5.4872	-3.4288	-4.4994	-4.7997	-4.481	-4.0219	-3.4838	-3.73	-4.6537	-3.8167	-2.9998	-4.0087	-4.5858	-4.1516	-3.1851	-4.1282	-4.0705	-4.668	-3.6269	-3.4724	-4.1212	-4.7061	-5.045	-4.2588	-4.002	-4.4222
4.5354	3.3378	3.8914	3.4023	2.5868	2.6418	3.2936	3.5139	2.797	2.685	2.9502	3.0917	1.6436	2.7099	2.9792	3.9799	2.5434	2.8768	1.2389	2.7704	3.1684	3.2051	3.7294	3.2025	2.7079	3.5035	2.066	3.5691	3.935	2.9424	3.2152	2.0565	3.5795	2.9555	3.5207	2.3863	1.8523	3.3868	4.0021	1.2561	3.2922	3.2402	1.7868	2.7967	1.8711	2.4718	3.0339	2.6301	2.4091	1.1932
0.29867	0.036135	-0.50536	-0.12055	-0.65875	0.60497	-0.94478	-2.1618	-0.15182	-0.032274	-0.12256	0.4552	0.57671	0.39717	-1.1719	-0.20786	1.0906	0.063468	0.97862	0.14964	0.78998	-0.41033	0.29519	0.12068	0.53197	-0.15053	0.37917	-0.3603	-0.052152	0.14443	-0.16976	0.57569	0.084273	-0.52043	-0.093443	-0.59028	1.48	0.4877	-0.77824	-0.16847	-1.1538	0.059764	-1.1749	-1.3492	0.058525	0.43144	0.28029	0.10291	0.56864	-0.40012
-13.412	-13.013	-12.821	-12.425	-13.819	-13.564	-12.638	-13.127	-12.493	-11.57	-12.569	-12.584	-13.125	-12.672	-12.133	-12.778	-13.871	-14.112	-13.654	-13.47	-12.566	-13.048	-12.052	-12.774	-13.026	-12.739	-12.171	-13.092	-12.427	-11.408	-12.379	-11.667	-12.538	-12.266	-12.797	-13.503	-12.676	-12.79	-11.644	-12.102	-12.114	-13.673	-12.345	-13.587	-12.977	-13.772	-12.408	-11.766	-12.182	-12.358
-5.5171	-5.4681	-5.7429	-6.4242	-6.0329	-5.0015	-5.5769	-6.4029	-6.6807	-5.3953	-4.724	-5.6142	-6.1334	-5.3678	-5.5104	-5.2176	-4.6738	-3.8622	-6.3346	-5.912	-4.7846	-5.118	-5.48	-5.9309	-6.5621	-5.3626	-4.479	-4.9656	-5.3295	-5.3698	-5.0601	-5.2271	-6.7508	-5.9119	-5.9652	-5.8145	-5.4766	-5.1542	-6.1155	-6.7265	-5.3294	-5.3376	-5.3789	-6.1471	-5.0898	-5.5426	-4.4946	-6.6036	-4.4467	-5.8705
-11.18	-10.407	-9.9717	-11.762	-9.7515	-10.759	-10.688	-10.657	-10.349	-12.113	-9.9939	-11.041	-11.439	-10.641	-10.71	-10.07	-10.302	-12.068	-11.222	-10.706	-11.458	-10.18	-11.726	-10.282	-10.429	-10.403	-10.533	-11.152	-11.178	-11.129	-10.542	-11.314	-10.709	-10.921	-11.202	-11.488	-10.637	-10.863	-10.964	-10.124	-11.06	-11.749	-10.751	-10.954	-10.974	-11.106	-10.315	-11.365	-10.657	-10.613
-4.1079	-5.3175	-4.6324	-3.8818	-4.6315	-4.0944	-4.2	-5.2197	-5.5091	-5.6382	-3.7038	-6.7907	-3.296	-4.8042	-4.4124	-5.8671	-5.2775	-4.0442	-4.4355	-5.3433	-5.9117	-6.3131	-5.2006	-4.8828	-5.4708	-4.6564	-4.2012	-4.4068	-4.2768	-5.1252	-5.6824	-3.7964	-4.5475	-5.7436	-5.3232	-5.5258	-4.1556	-4.882	-5.773	-4.7326	-5.0997	-6.2121	-5.1347	-4.4787	-5.2298	-4.3631	-5.0013	-4.3303	-4.8056	-5.2886
-20.498	-20.493	-20.974	-20.114	-20.291	-21.304	-21.064	-21.276	-19.839	-20.399	-20.2	-21.388	-21.225	-20.39	-21.256	-20.717	-19.862	-21.729	-21.133	-20.931	-20.772	-21.592	-20.09	-21.035	-21.485	-20.611	-19.159	-21.105	-20.448	-20.246	-22.207	-20.728	-22.673	-20.072	-20.998	-21.041	-22.368	-20.958	-21.594	-20.758	-20.629	-21.499	-21.213	-21.045	-20.918	-21.462	-19.589	-21.09	-19.781	-21.401
-1.8956	-3.0069	-3.131	-1.7046	-2.9945	-2.3477	-2.6901	-2.4383	-3.4855	-3.0597	-2.7983	-2.6355	-2.7656	-3.1855	-2.8558	-2.998	-2.3541	-2.1446	-2.9792	-4.4425	-3.0812	-2.4964	-3.0382	-2.3029	-2.6418	-1.3035	-1.8714	-3.5462	-2.2939	-3.1493	-2.8747	-3.1252	-3.6092	-2.9433	-2.638	-2.3543	-2.7579	-2.692	-2.3041	-2.7563	-2.9128	-2.1354	-2.6016	-2.8315	-2.7105	-2.854	-1.5405	-2.9957	-1.9822	-3.1525
-21.633	-22.941	-21.593	-22.935	-20.705	-21.677	-22.62	-21.85	-21.324	-22.523	-22.744	-22.528	-22.938	-20.964	-23.125	-21.246	-20.748	-21.446	-21.635	-20.745	-21.846	-23.471	-22.916	-21.739	-22.52	-21.718	-22.095	-22.967	-21.393	-21.528	-22.647	-23.259	-22.666	-22.395	-22.59	-21.819	-23.041	-22.055	-22.513	-22.624	-21.324	-21.981	-22.75	-21.627	-21.756	-22.183	-21.988	-21.87	-22.234	-22.165
2.3669	1.803	1.6185	2.2558	1.196	1.2156	1.455	1.8554	1.9417	2.079	2.0784	1.8551	0.644	1.7631	1.2458	1.9198	1.9207	1.5642	1.6066	1.8044	0.81856	1.4906	2.487	1.4072	2.8167	1.8127	1.6705	1.7509	2.2507	1.5962	1.701	1.3064	1.375	1.6189	2.6922	1.6988	1.5567	2.1355	2.0509	2.2255	2.3453	0.95619	1.5666	1.6401	1.3279	1.9962	1.0027	0.86621	2.531	0.92035
-1.0406	-1.4136	-2.5211	-1.1394	-1.7417	-1.8569	-1.477	-1.3043	-1.3735	-0.80354	-0.41977	-0.9273	-0.45447	-0.45383	-1.1808	-1.0069	-1.346	-0.97425	-1.75	-0.50188	-2.1976	-1.1546	-0.66662	-0.83097	-1.3832	-3.3459	0.014034	-1.1079	-0.36213	-0.62024	-0.70418	-0.048701	-1.1313	-2.0818	-1.0875	-2.0402	-2.2701	-1.5039	-0.98812	-1.9143	-1.822	-0.55364	-1.1804	0.22027	-1.2026	-1.495	-1.1757	0.057606	0.088046	-0.93219
-12.71	-12.048	-13.184	-12.964	-12.494	-13.165	-12.466	-13.335	-11.643	-12.802	-12.859	-14.089	-12.5	-11.905	-12.08	-12.91	-12.235	-13.63	-13.49	-12.616	-13.125	-12.598	-13.388	-12.271	-13.005	-11.969	-12.695	-12.04	-13.185	-13.404	-13.357	-11.924	-12.67	-13.034	-13.973	-13.93	-12.946	-13.088	-11.459	-13.277	-12.948	-12.731	-12.174	-12.488	-13.403	-13.656	-12.192	-12.895	-12.867	-12.451
-12.198	-11.437	-11.557	-12.501	-10.342	-11.389	-11.989	-11.622	-11.296	-11.263	-12.392	-12.808	-11.822	-11.725	-11.149	-11.432	-11.554	-11.677	-13.599	-12.26	-11.697	-10.968	-10.52	-10.361	-12.18	-11.92	-12.29	-11.139	-11.269	-11.138	-12.496	-11.584	-12.175	-10.863	-12.295	-12.515	-11.537	-12.734	-11.998	-10.612	-11.891	-11.157	-12.112	-11.112	-12.181	-11.977	-11.67	-11.576	-11.692	-10.716
[truncated: 629 more rows]
[truncated: 150 more columns]
