# Supplementary material for: Genetic dissection of main and epistatic effects of QTL based on augmented triple test cross design
Source: PLoS One. 2017 Dec 14;12(12):e0189054. doi: 10.1371/journal.pone.0189054 (PMC5730204; doi:10.1371/journal.pone.0189054)
Supplement: S7 Supporting Information — (ZIP) [file pone.0189054.s007.zip › z2_1650_0.8_5.csv]

-4.3951	-1.6022	-2.4761	-1.8912	-1.2259	-3.7351	-1.0072	-2.2031	-1.7309	-2.3252	-1.0134	-2.3819	-1.28	-1.1342	-1.9995	-1.5727	-3.5299	-3.926	-0.99571	-2.2376	-2.3541	-0.26425	-2.2755	-0.99285	-2.1945	-0.8109	-3.3579	-1.3553	-1.1092	-2.6562	-1.0456	-1.5784	-2.5787	-2.2567	-1.3335	-2.0811	-1.9406	-3.2764	-0.15319	-2.294	-2.6058	-1.2439	-1.972	-2.1065	-1.1514	-2.1831	-2.7515	-1.7647	-0.3064	-2.396
-11.408	-10.921	-11.075	-10.818	-11.357	-11.083	-11.626	-9.1182	-10.803	-10.441	-10.373	-11.297	-11.305	-11.858	-10.653	-10.627	-9.6915	-12.116	-9.883	-12.052	-11.418	-10.921	-10.406	-12.431	-12.435	-10.986	-10.369	-10.578	-9.603	-10.742	-10.698	-9.5404	-10.952	-12.42	-9.5019	-10.352	-9.612	-9.3274	-11.751	-11.346	-13.269	-10.742	-11.821	-10.62	-11.384	-11.531	-9.8198	-11.241	-11.331	-10.516
-5.0847	-6.8444	-6.917	-5.7777	-5.3339	-5.6389	-6.3072	-6.4588	-5.6339	-6.1454	-5.1317	-7.449	-7.0668	-6.68	-6.7491	-5.9383	-7.7003	-5.6024	-5.543	-5.974	-6.8948	-8.2687	-7.3246	-5.6728	-7.0353	-8.1382	-7.3016	-6.9342	-6.4482	-5.3956	-4.423	-6.5922	-4.587	-7.1385	-5.8456	-7.4583	-6.9524	-6.2662	-5.905	-5.1658	-6.7213	-5.5645	-4.696	-6.3118	-6.5016	-4.6921	-6.5614	-4.8747	-6.1119	-7.4671
-13.126	-13.404	-13.562	-13.847	-12.282	-15.118	-12.621	-12.639	-13.629	-12.868	-13.326	-13.898	-13.523	-13.698	-12.147	-12.817	-14.097	-13.701	-12.112	-11.673	-13.766	-12.724	-14.912	-10.767	-13.916	-12.98	-12.6	-11.93	-13.587	-14.868	-12.418	-14.64	-14.247	-12.329	-11.555	-13.546	-12.723	-13.316	-12.67	-13.893	-13.011	-12.266	-13.581	-13.095	-13.588	-12.101	-12.955	-14.496	-14.187	-11.706
6.4487	7.6486	7.4364	6.3186	6.8852	6.3219	5.3312	8.107	6.7786	6.5385	7.7812	6.4801	6.3387	6.8398	6.6432	7.7331	7.2589	5.9654	8.5449	7.3569	8.0444	7.3302	7.9099	7.4047	6.6021	8.9789	6.9498	6.5421	6.3138	5.7904	8.2971	8.4752	6.2285	6.7984	7.0921	7.2125	8.1906	6.1941	5.2399	5.4837	6.3428	6.2231	7.4269	8.1253	8.8393	7.0217	6.5426	6.4324	8.0577	5.9868
-20.77	-21.379	-19.387	-19.671	-20.445	-20.151	-20.581	-21.314	-21.209	-20.172	-20.241	-21.376	-22.257	-21.589	-22.388	-22.033	-20.972	-22.07	-21.91	-23.079	-21.097	-20.918	-20.09	-20.021	-22.295	-19.579	-20.046	-20.498	-21.068	-21.298	-21.107	-20.786	-20.006	-20.454	-21.462	-20.611	-21.264	-19.698	-22.591	-21.211	-21.045	-22.169	-20.762	-19.505	-20.014	-19.808	-18.727	-19.988	-19.774	-19.93
-8.122	-8.4966	-9.1655	-9.8037	-9.81	-8.7827	-9.0494	-7.3347	-7.8113	-8.65	-8.8597	-8.6916	-8.8795	-9.1647	-9.2447	-9.9665	-9.8323	-8.9374	-9.2186	-9.4007	-8.5023	-8.743	-8.5629	-7.7748	-7.9297	-10.021	-8.8746	-9.434	-9.1971	-8.8721	-8.8148	-10.132	-9.8846	-9.1863	-9.7703	-10.361	-7.0407	-7.9866	-9.9236	-10.65	-8.509	-9.48	-10.568	-8.8898	-7.2001	-8.107	-8.4988	-8.0169	-8.7327	-9.0785
-13.379	-13.628	-13.089	-14.201	-12.164	-11.807	-12.379	-13.505	-14.272	-13.595	-12.418	-13.075	-12.69	-13.985	-12.79	-11.839	-12.307	-12.307	-15.002	-12.747	-13.992	-13.696	-13.287	-12.57	-11.881	-12.089	-13.648	-12.266	-12.75	-13.145	-13.42	-12.728	-13.159	-11.81	-13.705	-12.9	-12.932	-13.389	-13.676	-12.994	-12.169	-12.411	-15.989	-13.336	-14.5	-14.481	-12.611	-14.114	-11.852	-14.039
-21.82	-19.778	-21.347	-21.588	-21.648	-21.787	-20.576	-21.53	-22.722	-21.462	-20.554	-20.532	-21.686	-20.787	-19.965	-20.197	-21.68	-21.343	-20.908	-20.978	-19.755	-21.367	-19.271	-21.201	-20.982	-20.257	-19.38	-21.02	-20.233	-21.86	-21.009	-21.842	-21.287	-20.191	-20.233	-21.669	-20.911	-19.792	-21.968	-22.39	-22.744	-19.679	-21.383	-21.658	-21.805	-21.337	-21.4	-21.506	-20.167	-21.241
-9.1125	-9.3199	-9.6234	-10.433	-8.3952	-9.244	-10.525	-8.5253	-9.0973	-9.7946	-9.8593	-7.2733	-8.0856	-9.6113	-8.3076	-8.6011	-7.7716	-8.8359	-9.6033	-9.6001	-8.5393	-9.2816	-7.8962	-7.9261	-8.1619	-8.5489	-7.7037	-8.2584	-8.5325	-8.3005	-9.6217	-9.4237	-9.0602	-8.9339	-9.1317	-9.5564	-10.473	-10.187	-10.022	-8.0257	-9.5584	-9.2427	-7.4778	-9.4443	-9.5063	-9.6344	-10.294	-8.6841	-8.3142	-9.8614
-12.491	-14.599	-15.495	-12.904	-14.902	-14.04	-11.883	-14.391	-14.827	-15.296	-14.039	-13.794	-12.682	-14.484	-13.802	-13.724	-14.587	-13.07	-14.377	-13.522	-12.17	-13.818	-15.057	-16.295	-13.363	-13.027	-14.386	-12.952	-13.949	-14.309	-14.026	-14.715	-13.917	-14.484	-13.587	-14.816	-14.071	-13.244	-14.289	-14.509	-11.995	-13.196	-14.721	-15.116	-15.833	-13.482	-14.446	-13.28	-15.812	-13.779
0.21901	0.93129	-1.0306	0.1711	-0.52845	-0.49397	0.13765	1.3842	0.6164	-1.3028	0.93932	0.52767	0.70475	1.2849	0.069838	2.2099	0.6553	-1.2827	0.55027	0.76263	-0.1563	0.13545	-1.6537	-0.60813	-0.60212	-0.37641	-2.1973	-1.1085	-0.6491	0.40896	0.73859	0.38931	-0.029354	-0.14232	-1.8599	-0.32127	-0.11661	-1.1743	-0.23694	-0.43613	-0.39709	-0.46885	-0.20029	-0.36864	-0.99196	-0.0049038	-0.80241	1.3764	-1.2764	0.24277
-1.4382	-1.2365	-1.7918	-0.034127	-1.9462	-2.7631	-1.5164	-2.353	-0.22918	-1.095	-2.419	-1.119	-2.1054	-1.4948	-1.8384	0.41637	-2.0437	-0.71033	-0.97251	-1.0379	-2.5486	-2.1141	-0.86573	-0.74656	-1.2337	-0.97649	-2.8578	-0.9243	-1.8162	-1.2677	-1.938	-1.9598	-2.0037	-2.6976	-3.0555	-2.0814	-0.76292	-2.6628	-0.37909	0.14587	-1.5397	-0.25492	-1.7241	-3.0678	-0.85219	-1.5088	-1.5293	-2.1655	-0.65767	-0.90791
-13.143	-13.299	-13.375	-13.387	-13.659	-13.689	-12.718	-13.791	-13.742	-13.203	-11.055	-14.406	-12.06	-10.768	-14.884	-13.934	-12.747	-11.472	-12.538	-12.757	-13.492	-13.509	-14.012	-15.671	-13.187	-13.715	-12.54	-13.713	-13.887	-13.45	-11.511	-13.566	-13.827	-14.214	-11.351	-13.901	-12.62	-14.521	-14.215	-12.398	-14.407	-13.965	-14.434	-12.395	-13.18	-13.59	-14.106	-13.212	-14.675	-12.744
4.4916	6.3555	3.2799	4.1355	4.0422	4.1118	3.7749	4.3507	4.0159	4.178	4.7952	5.207	4.6605	4.7536	5.1859	5.8623	5.9181	4.6093	5.9146	4.2116	3.8646	3.7928	6.3539	4.4145	5.4165	5.5609	5.9305	4.3405	5.4731	5.8051	5.7752	4.5999	4.3843	3.5983	4.99	4.4414	3.1539	4.819	6.5076	4.0962	3.7495	4.721	4.9666	5.7157	2.9893	6.457	4.6178	5.453	4.1032	4.5897
-9.1753	-8.0318	-9.6261	-9.1325	-10.147	-7.7408	-9.7478	-9.6794	-9.1975	-8.3598	-8.6128	-9.1515	-9.5743	-7.3369	-7.6946	-8.4396	-8.5222	-8.7683	-8.9607	-8.2364	-7.0714	-9.2754	-8.2638	-8.1517	-10.363	-9.4591	-9.1325	-9.9612	-10.358	-9.7961	-8.6408	-9.463	-8.8707	-7.6748	-9.6147	-10.062	-11.225	-9.5612	-8.055	-7.9239	-9.9635	-8.2303	-7.4154	-9.3272	-10.012	-9.2486	-8.1419	-7.3532	-9.8808	-9.7276
-13.511	-12.659	-13.645	-13.075	-13.271	-12.746	-13.11	-11.995	-13.858	-12.907	-12.996	-12.426	-14.834	-11.945	-12.009	-11.244	-12.739	-12.391	-12.15	-13.08	-13.151	-13.484	-12.663	-14.261	-13.939	-13.685	-13.54	-11.316	-13.984	-12.663	-11.858	-12.959	-13.658	-11.134	-13.448	-12.291	-13.249	-13.192	-10.481	-13.874	-12.868	-13.523	-13.088	-13.221	-12.983	-13.405	-13.86	-11.64	-13.366	-12.114
-11.555	-10.028	-11.685	-12.211	-11.657	-10.668	-12.272	-11.181	-12.717	-12.364	-10.627	-11.652	-10.569	-13.019	-10.843	-8.9359	-11.516	-11.415	-11.035	-11.347	-11.114	-11.229	-11.34	-11.082	-9.4234	-12.234	-11.399	-10.962	-11.683	-12.324	-11.968	-11.685	-9.907	-11.037	-12.026	-13.777	-10.233	-9.9145	-12.147	-11.377	-12.213	-11.12	-10.967	-11.824	-10.143	-11.45	-11.942	-10.344	-11.981	-10.336
-9.0934	-9.8249	-11.339	-9.3961	-10.799	-12.204	-12.755	-10.879	-10.363	-10.45	-10.835	-10.804	-11.613	-12.022	-11.044	-9.2934	-9.8543	-13.358	-11.247	-11.576	-11.673	-12.949	-11.356	-11.148	-10.129	-10.793	-10.074	-11.34	-11.3	-12.226	-13.149	-12.141	-10.118	-9.2683	-11.448	-11.138	-11.235	-10.765	-9.6751	-9.9363	-10.035	-11.083	-9.872	-9.4603	-10.121	-12.207	-12.599	-11.816	-10.267	-11.349
-14.364	-13.689	-13.261	-12.046	-14.068	-13.199	-12.683	-13.378	-11.733	-13.566	-13.715	-14.677	-14.612	-12.257	-13.813	-15.1	-13.289	-12.01	-13.501	-13.309	-12.206	-13.328	-13.64	-12.98	-12.938	-13.34	-14.001	-14.334	-13.641	-12.257	-12.585	-13.131	-13.577	-13.782	-12.362	-12.832	-12.204	-12.955	-12.745	-14.512	-11.981	-14.176	-14.48	-15.246	-14.052	-11.562	-14.576	-15.115	-13.78	-12.924
-4.5027	-1.5071	-1.2001	-1.7898	-0.32867	-2.3483	-2.7767	-2.6494	-1.6922	-2.9054	-3.0562	-2.2618	-3.4716	-2.735	-2.7912	-2.5677	-0.97481	-2.3851	-2.2308	-2.2094	-2.0288	-3.4157	-2.9422	-2.7913	-0.93772	-2.1967	-2.3576	-2.1016	-1.051	-2.8066	-3.152	-1.5634	-1.2173	-1.81	-2.1052	-2.7752	-3.5435	-1.1243	-2.2339	-3.138	-1.403	-2.7293	-2.3601	-3.2856	-3.3924	-3.2327	-2.9425	-1.3908	-2.9411	-2.1688
0.85208	1.911	0.48112	2.0643	0.77141	0.67589	1.4212	2.2856	1.7546	1.3875	0.58084	1.9325	1.8949	0.76187	0.38046	0.24585	2.0461	3.4209	1.7682	1.594	2.328	1.437	2.8016	1.3318	1.7809	1.3787	2.266	0.87374	3.2774	2.4143	2.983	1.8543	1.3865	1.665	1.2433	1.5324	0.71467	2.1268	2.7733	2.2349	1.8973	3.7428	1.2928	1.2636	1.097	2.3307	2.9265	0.55297	2.5062	1.2864
-4.064	-3.8397	-5.589	-5.4456	-4.9507	-5.4358	-3.8245	-5.5531	-5.0722	-5.8587	-5.5848	-5.1333	-3.5803	-6.4841	-3.6148	-3.0443	-5.9037	-3.87	-5.6532	-5.6751	-5.2062	-5.2262	-6.0283	-6.5455	-6.2221	-4.3147	-3.9524	-4.6932	-5.6687	-5.2875	-4.2146	-6.0281	-4.9883	-4.9796	-4.8163	-5.3023	-4.3733	-4.4396	-5.0316	-3.7117	-5.7377	-4.424	-4.5303	-4.6459	-5.8831	-5.6761	-6.1008	-6.3507	-5.4911	-4.4388
-14.129	-12.547	-14.084	-11.637	-13.582	-12.907	-13.191	-11.921	-11.718	-12.061	-13.393	-13.617	-13.256	-11.497	-13.751	-12.765	-11.505	-13.818	-12.623	-13.674	-12.002	-13.92	-15.243	-11.689	-12.368	-12.69	-12.155	-11.649	-11.628	-10.674	-11.094	-13.897	-12.263	-11.706	-12.893	-14.173	-12.295	-13.32	-12.467	-12.255	-13.601	-12.84	-13.277	-11.868	-14.151	-12.62	-11.678	-14.104	-14.551	-13.147
-4.0357	-4.1874	-4.221	-4.0113	-2.668	-2.2876	-1.8199	-4.0065	-4.6191	-3.6452	-2.6519	-3.0448	-1.1067	-3.4455	-3.0761	-2.5828	-1.9453	-3.4274	-3.4097	-3.8809	-3.0118	-4.1122	-3.33	-2.5652	-2.877	-4.3629	-2.7036	-3.6006	-2.712	-3.7004	-4.6167	-3.3999	-4.6817	-2.5676	-3.0791	-2.9778	-2.2752	-2.7178	-4.6611	-1.7941	-4.3555	-1.9094	-3.0926	-2.6183	-4.0077	-4.3127	-3.1613	-5.7824	-3.5566	-2.0705
1.8197	1.9219	0.39856	1.2069	1.6788	-0.61134	0.78248	1.2133	0.89826	0.98783	-0.36226	2.1146	2.4611	1.71	1.3851	1.7212	0.56362	1.2304	2.0963	1.9508	1.6102	1.058	3.752	3.0559	1.2502	2.2878	2.2439	1.2922	1.7542	1.3266	2.7895	0.34714	0.27597	0.00093919	0.74208	1.0729	2.1557	0.26093	1.8207	-0.31667	1.8122	0.32359	0.65671	0.68096	0.32016	1.6902	0.9094	1.7294	1.008	0.8597
-3.1068	-4.5208	-3.7387	-3.9233	-3.4163	-2.9009	-5.5213	-5.0946	-4.3227	-4.4637	-3.3454	-4.3091	-3.4912	-3.5358	-2.7736	-2.9409	-4.7282	-4.327	-2.9106	-3.5523	-5.0003	-4.1031	-2.4774	-5.1595	-2.6726	-3.7257	-2.7631	-4.5011	-2.8835	-4.8006	-3.9331	-2.0558	-2.8509	-3.8148	-3.5368	-4.1551	-4.6061	-4.4681	-4.4814	-2.5123	-4.5642	-2.6158	-3.244	-3.4453	-4.7299	-2.341	-5.3768	-2.9172	-3.0953	-1.4725
5.4969	4.3945	1.865	5.6155	3.7892	2.7562	5.1727	4.5236	4.6342	4.7834	5.7284	5.5293	4.2006	3.2124	5.0155	2.9564	5.506	5.402	4.4019	3.3759	5.4262	3.3752	4.0409	4.83	4.8916	5.2797	3.3522	5.4088	5.1207	3.7288	5.274	4.5078	4.6949	5.8143	5.3429	3.6245	4.5743	4.3402	2.7871	5.4454	5.8642	5.3739	6.2797	5.1434	6.0778	5.1713	3.2128	3.4702	3.5017	3.7116
-1.5268	-0.06291	-2.0988	-2.1823	-1.5618	-0.39816	-1.3321	-2.3667	-0.73939	-1.6461	-1.7043	-1.5162	-0.10534	-1.4788	-2.0854	-0.41601	-1.1072	-1.6109	-0.85541	-0.67684	-0.10879	-1.3418	-1.8662	-0.95866	-0.10026	-1.8232	-2.5482	-1.5714	-3.1922	-2.0755	-1.7054	-1.42	-1.2542	-1.3832	-0.95249	-1.0008	-1.731	-3.6852	-1.6992	-2.8605	-2.2001	-2.2971	-1.5676	-2.7378	-2.138	-1.7601	-1.3493	-2.7679	-1.4874	-0.42325
-11.774	-11.657	-11.542	-13.101	-12.803	-12.49	-10.961	-12.887	-13.005	-10.733	-11.369	-11.426	-13.211	-11.12	-11.499	-11.33	-10.821	-10.585	-11.001	-11.964	-9.3361	-11.792	-9.8971	-10.908	-11.788	-12.302	-11.633	-13.168	-10.787	-11.149	-10.721	-12.358	-10.732	-12.203	-10.048	-11.16	-11.977	-10.902	-12.857	-11.747	-11.58	-12.111	-10.753	-11.817	-11.67	-12.502	-11.527	-11.189	-11.228	-12.641
0.1772	2.6035	1.8892	1.8601	2.3871	1.3399	1.0903	2.0551	1.3279	1.6613	2.2867	3.0932	2.2616	3.7748	1.7038	1.1838	2.1827	2.8005	2.319	0.53403	0.78752	2.1244	1.0191	1.9732	1.7919	0.69843	3.4375	2.4929	1.9428	1.9314	3.65	2.8859	1.6166	2.0145	2.6978	2.1075	2.0902	1.3114	2.1968	1.8223	1.656	2.7295	0.706	2.5255	0.35127	2.483	0.84996	1.9689	1.9317	2.8195
-9.4085	-9.8223	-11.135	-9.9608	-11.422	-9.8816	-10.13	-10.301	-9.0776	-12.151	-7.9135	-9.3344	-10.43	-9.5339	-11.117	-10.637	-10.287	-11.034	-10.059	-11.73	-9.0795	-10.655	-10.459	-10.014	-9.3528	-8.8131	-11.942	-9.2905	-12.137	-9.1156	-9.8044	-11.941	-10.833	-9.4283	-11.317	-12.119	-10.534	-10.221	-9.8825	-11.006	-9.1057	-10.645	-10.211	-9.2333	-8.4437	-10.857	-11.858	-9.9805	-11.916	-11.231
2.2498	-0.17915	0.13801	2.1823	1.6067	1.3807	1.7577	1.6186	0.30868	1.4422	-0.18556	1.5871	1.9002	0.69031	3.2423	2.8512	1.2435	1.6675	1.4813	0.67797	0.93213	1.5232	1.082	3.8678	0.45629	0.67216	1.0911	1.1769	0.61835	2.7633	1.472	1.4017	2.2535	1.3357	3.1655	0.49395	1.8474	1.711	2.078	0.17435	2.9289	0.80124	0.28779	-0.16785	0.90289	0.57786	1.7333	1.1781	1.3672	1.3963
-4.6162	-5.3334	-5.5236	-5.9625	-6.4019	-5.4486	-6.3182	-4.7708	-6.4079	-5.6755	-7.1578	-6.2455	-5.1385	-4.0023	-6.6503	-6.0962	-7.2243	-5.6461	-4.1954	-6.2917	-4.701	-5.8727	-6.7908	-4.9423	-6.4432	-5.3831	-5.8925	-6.0055	-6.3056	-6.1351	-5.4576	-6.0871	-4.7868	-4.6058	-4.7203	-6.0588	-5.0897	-4.3837	-3.5687	-6.1444	-4.4562	-5.1622	-5.2428	-4.451	-7.7272	-4.2335	-5.3608	-5.8865	-4.6654	-4.8917
-1.2441	-0.49595	-1.4984	-0.86661	0.17856	-1.7629	-0.41255	-0.29629	-0.66851	-1.5663	-2.0673	-1.4203	-1.0847	-1.4621	-1.2107	-1.2927	-0.72713	0.3981	-1.1155	-0.69685	-1.7946	0.73604	-0.36514	-1.353	-0.62368	-0.1445	1.1929	-1.3071	-0.98987	-0.13413	-0.52055	-1.0118	0.27658	-1.9679	-1.5183	-1.6971	-0.46635	-1.1641	-0.59744	-1.5507	-1.5105	-0.6259	-1.2334	-0.5614	-0.81148	-2.2065	-0.20059	0.42617	-0.42802	-0.62517
-1.1725	-2.4116	-2.0202	-1.9618	-0.97457	-2.4312	-1.7216	-2.4412	-2.6965	-3.804	-1.5546	-1.5549	0.05307	-2.2337	-1.138	-1.5472	-1.9996	-1.8463	-1.8426	-2.6152	-1.7959	-1.9645	-0.28658	-1.3995	-1.0131	-1.7544	-1.4834	-2.4262	-3.0699	-3.1686	-1.8085	-0.62443	-2.5972	-2.4209	-1.1925	-1.9753	-2.1722	-0.5535	-2.6949	-0.96021	-2.2907	-2.9482	-2.2278	-0.65945	-1.7662	-1.4542	-1.7769	-2.0643	-1.6578	-2.6619
-12.407	-10.842	-11.397	-11.665	-11.246	-11.895	-12.968	-12.805	-11.514	-12.812	-10.629	-9.608	-11.407	-10.595	-12.243	-9.4824	-13.639	-10.07	-11.496	-10.095	-11.22	-12.315	-11.518	-11.567	-12.027	-10.893	-10.491	-10.944	-11.875	-9.3261	-11.303	-12.497	-13.218	-10.634	-11.386	-12.619	-10.731	-10.809	-10.502	-11.37	-11.511	-12.878	-11.621	-11.602	-12.435	-12.685	-10.67	-11.725	-12.64	-9.6721
3.1895	4.6507	1.7029	3.0151	1.9692	3.1636	2.2397	2.6927	2.3485	2.9784	2.8502	2.5946	3.7512	2.2686	3.0932	3.0431	2.2196	1.3514	2.0376	4.7586	3.7728	2.8771	1.8185	4.1041	3.1304	4.8993	4.6857	3.7302	2.4603	3.3191	2.4065	3.8107	4.9936	2.4212	2.011	3.1122	2.3878	3.4863	2.4998	3.542	4.7362	3.428	2.5862	4.1321	3.1208	1.5709	3.9702	2.5287	3.9455	2.9907
-12.133	-8.8795	-11.178	-12.678	-9.7377	-12.618	-10.855	-11.017	-11.289	-9.5819	-9.6376	-9.6936	-10.671	-10.523	-10.29	-10.407	-10.253	-11.252	-11.389	-10.359	-12.112	-10.725	-9.7824	-10.192	-10.288	-11.405	-9.4385	-10.897	-9.8172	-10.224	-10.908	-9.7407	-10.209	-10.03	-9.7379	-12.093	-12.142	-10.498	-10.761	-11.014	-9.9531	-13.024	-9.4409	-10.08	-10.68	-10.343	-9.5417	-9.7551	-10.204	-8.3435
-4.8694	-5.619	-4.8393	-6.4	-5.1891	-5.7001	-5.5228	-4.4238	-5.1945	-4.9073	-4.9506	-5.0453	-6.2616	-7.5151	-6.2507	-5.4778	-7.0036	-5.2908	-6.1383	-5.5239	-4.8314	-5.2737	-5.016	-6.1559	-5.9664	-6.5375	-5.5726	-4.7346	-5.0229	-6.226	-5.6128	-5.1177	-7.6862	-5.7316	-5.1406	-6.23	-6.0685	-6.7381	-7.3634	-4.514	-7.1586	-6.6438	-4.5268	-6.3142	-5.0383	-6.0237	-5.0562	-6.0144	-5.239	-6.3649
-3.3982	-0.60964	-2.3867	-1.9829	-3.2057	-4.2587	-4.1019	-2.4736	-3.3927	-2.9651	-3.5253	-2.0601	-3.4417	-3.4054	-3.1356	-1.8001	-3.8646	-1.8076	-3.0688	-2.3565	-3.5223	-2.8918	-2.4599	-3.421	-2.5881	-2.3251	-0.45871	-3.0233	-2.9335	-4.5019	-3.4957	-3.7615	-3.0476	-1.7522	-1.8926	-2.924	-3.4933	-2.1147	-3.3673	-2.5376	-2.558	-2.6864	-1.8738	-2.8435	-1.5684	-3.1112	-2.1066	-3.3279	-0.82283	-2.499
-12.846	-15.2	-13.567	-12.065	-12.769	-14.743	-13.518	-13.682	-14.163	-13.403	-14.699	-12.79	-13.186	-13.22	-13.636	-13.613	-13.06	-15.481	-14.058	-13.446	-13.227	-14.588	-13.392	-14.83	-14.949	-16.134	-15.779	-14.159	-12.871	-14.273	-13.162	-14.154	-14.136	-15.275	-13.865	-13.411	-13.499	-13.058	-14.591	-14.904	-14.089	-15.33	-13.419	-14.38	-14.924	-14.22	-12.644	-13.16	-12.191	-13.808
-11.124	-9.5608	-9.1327	-11.455	-11.096	-11.604	-10.716	-10.637	-10.615	-11.053	-11.461	-9.3922	-10.343	-10.195	-9.3135	-10.641	-11.905	-11.064	-10.22	-10.144	-10.609	-10.936	-10.752	-11.372	-11.136	-10.617	-10.472	-10.99	-11.591	-10.306	-10.306	-12.487	-10.741	-9.4689	-12.697	-12.306	-9.6818	-10.368	-11.403	-10.223	-10.214	-11.771	-11.442	-10.716	-10.676	-11.3	-8.8738	-10.928	-12.284	-11.21
1.057	1.97	3.3001	2.7424	1.5369	1.9894	0.66069	1.311	-0.46098	1.6846	0.75968	1.1617	2.5477	2.9796	2.8511	0.74974	2.5327	2.1688	2.5779	1.0614	1.0905	1.2878	1.3733	3.2947	0.65499	-1.5901	2.1419	2.0426	1.1638	1.3948	3.8003	1.1877	0.34298	1.8409	1.3242	1.436	1.7124	0.84793	0.87544	1.5586	2.9285	1.7579	2.1777	1.417	2.578	1.2817	1.1993	2.8407	1.9928	2.6287
-11.306	-12.28	-10.166	-11.483	-11.343	-11.77	-11.654	-11.245	-12.091	-11.985	-11.899	-11.604	-12.042	-10.835	-11.092	-13.224	-12.826	-11.799	-13.187	-12.43	-12.066	-10.945	-11.895	-11.641	-11.228	-12.431	-10.152	-12.798	-12.041	-12.011	-9.564	-10.962	-11.216	-11.682	-11.55	-12.528	-10.224	-10.851	-12.424	-10.933	-11.548	-9.8302	-11.741	-12.338	-11.128	-12.38	-11.36	-10.938	-10.968	-11.838
9.0969	8.4639	8.5522	8.9304	9.4612	11.165	10.179	10.694	9.893	9.1225	9.127	10.24	10.197	10.823	10.267	9.8618	9.4474	10.741	11.359	8.5894	8.9394	9.4339	7.6192	10.757	10.902	10.967	10.557	8.7449	9.0209	9.7133	9.2109	10.639	10.467	9.5066	9.5466	11.325	9.8582	9.6933	9.8412	9.8822	11.151	9.7264	9.3519	9.7771	9.0304	9.9845	9.7377	9.9014	8.3604	9.4749
5.9974	7.5246	7.5312	7.3579	5.37	6.75	6.6865	6.0844	7.9762	7.805	6.8772	6.1868	6.5874	7.1424	6.916	7.3359	8.3912	7.5879	6.1432	7.2639	6.4123	7.1522	6.4181	6.227	6.544	7.4998	8.1847	7.4819	4.7585	6.4058	6.7155	5.7826	6.4704	6.1889	6.702	6.5809	6.6963	6.1903	4.8369	6.672	6.9159	6.8501	8.3957	6.9091	6.1577	7.203	4.7776	6.7869	5.9035	5.5041
-12.712	-11.816	-12.686	-10.271	-10.88	-12.419	-11.621	-11.875	-11.676	-11.851	-10.982	-11.72	-12.755	-12.082	-12.055	-12.425	-12.169	-12.909	-12.078	-9.9902	-10.737	-12.806	-12.678	-12.049	-10.315	-10.412	-13.033	-10.082	-10.039	-11.374	-10.175	-12.179	-13.421	-13.316	-11.898	-10.996	-10.913	-11.954	-12.435	-11.986	-12.074	-11.075	-11.381	-9.7457	-11.763	-12.411	-10.416	-11.86	-11.922	-10.474
-4.8273	-7.4897	-3.304	-5.3085	-5.0148	-4.9704	-4.7698	-6.4351	-6.6079	-5.5906	-5.5554	-5.0378	-6.1046	-6.4445	-4.6504	-5.3663	-4.421	-5.7851	-5.52	-6.1636	-7.0903	-5.4271	-3.1926	-5.1586	-5.7165	-6.4914	-4.2401	-5.3936	-5.166	-6.0629	-7.0797	-6.2657	-6.2402	-4.5471	-5.3099	-4.8465	-6.9391	-5.1179	-5.6645	-4.8011	-6.1264	-5.0902	-4.831	-5.1	-5.8991	-4.5072	-6.8905	-4.0529	-6.9585	-7.4195
-4.5392	-6.8296	-5.559	-6.7314	-6.3973	-4.958	-5.5061	-5.1563	-5.2998	-5.746	-6.6409	-6.475	-5.5876	-4.0024	-5.704	-7.0736	-4.6292	-5.5179	-5.698	-4.5597	-5.4418	-6.7427	-6.6471	-7.0118	-7.0395	-5.1529	-5.8688	-7.4912	-4.4011	-5.6206	-4.3071	-5.9976	-5.4495	-6.7359	-4.5108	-5.8054	-4.1726	-5.2471	-3.6964	-5.7171	-5.1759	-5.8905	-6.9779	-6.3625	-5.0437	-6.3969	-5.4828	-6.3974	-6.9965	-4.3899
-1.2341	-3.12	-2.918	-1.7325	-2.3918	-3.5866	-1.5803	-2.6765	-2.917	-2.2675	-0.98505	-2.641	-2.597	-1.5985	-1.4011	-1.2306	-2.2591	-1.7024	-2.569	-1.7235	-0.65024	-2.1568	-1.9687	-1.9168	-2.3994	-0.23243	-1.1709	-2.3225	-1.2809	-2.6439	-1.9051	-1.2105	-2.0969	-1.3593	-0.60123	-1.9997	-1.8152	-3.2042	-1.5288	-0.99906	-0.80641	-1.3514	-1.4119	-0.73917	-1.8833	-0.70806	-3.375	-2.4822	-1.7783	-1.1505
6.5354	6.248	5.4913	6.6678	4.1453	6.4896	6.1401	6.5709	5.3044	6.5961	6.3502	6.7475	5.024	4.7817	5.7405	3.9587	6.0554	5.4653	6.5575	6.6887	4.3091	5.0768	5.7862	3.5425	6.4574	6.0182	5.0443	5.8545	4.4569	5.1463	5.8931	6.5361	5.9575	4.6362	6.1135	5.5099	5.5205	4.6873	5.9266	5.0053	5.6123	4.6119	5.5552	4.3003	3.2414	5.1138	6.1347	5.3534	4.2507	6.1445
-6.1524	-6.8284	-5.2978	-5.4576	-6.3204	-5.5738	-4.6884	-4.3628	-6.3792	-5.2248	-6.117	-6.3114	-5.4544	-5.925	-5.8153	-4.3443	-4.217	-6.8947	-6.9072	-5.719	-2.4792	-5.8886	-6.0789	-4.6416	-4.1964	-5.1561	-5.7678	-3.6402	-5.1566	-6.2785	-5.3057	-5.1042	-4.7497	-6.3933	-5.5555	-5.6932	-4.5416	-5.8654	-5.9152	-4.9856	-5.8124	-5.0323	-4.901	-6.0443	-4.6403	-4.101	-6.2863	-7.1266	-5.2914	-4.6554
4.8552	5.1566	5.2901	5.9842	4.8787	5.9398	5.2091	4.6266	6.2271	4.6142	4.0659	5.2795	5.474	6.9225	5.8043	3.7595	5.2718	5.8678	5.7296	4.1811	5.9059	5.6599	6.2234	5.431	5.0986	5.2649	5.9063	5.9749	6.2614	4.5909	7.0701	4.9114	6.5115	3.9526	5.3	4.1742	5.3742	6.0137	4.6824	4.3113	6.4748	6.3642	4.744	5.8259	4.9777	6.8727	6.4188	4.6797	4.6503	5.7254
-11.25	-12.359	-14.208	-12.587	-12.692	-12.312	-12.088	-12.754	-13.585	-13.12	-13.518	-13.875	-13.658	-13.856	-13.683	-15.038	-15.182	-13.04	-13.042	-14.616	-13.143	-13.235	-12.886	-16.251	-13.61	-12.937	-13.364	-12.559	-12.948	-13.935	-12.329	-14.21	-12.807	-12.199	-12.85	-12.054	-11.277	-12.033	-12.914	-13.703	-12.669	-13.456	-13.103	-13.422	-14.277	-12.311	-14.405	-13.909	-13.081	-10.72
-21.961	-21.48	-21.62	-22.549	-23.32	-22.61	-22.529	-21.592	-22.114	-22.263	-22.083	-21.526	-22.19	-22.98	-22.016	-21.547	-22.068	-22.568	-23.075	-21.502	-22.981	-22.998	-21.174	-22.368	-21.172	-22.849	-21.943	-21.061	-22.756	-21.555	-22.59	-22.405	-22.202	-21.038	-21.468	-23.316	-22.835	-21.56	-21.688	-23.982	-23.261	-22.141	-22.999	-22.32	-20.323	-23.123	-22.58	-23.716	-21.025	-21.53
-1.172	-2.2519	-1.4162	-1.4505	-1.2215	0.018403	-2.1657	-1.4092	-0.16395	-3.0294	-1.0077	-0.92375	-1.1523	-2.1251	-0.56159	-1.013	-1.3221	-1.3497	-0.92156	-0.60512	-2.0586	0.14575	-1.421	-2.076	-1.3663	-1.2854	-1.6226	-1.11	-1.8436	-1.7889	-0.87578	-0.22344	-0.10449	-0.87004	-2.6554	-1.0932	-0.17491	-1.4883	0.62098	-2.1326	-0.70507	-2.2693	-1.5377	-1.4442	-0.67912	-0.92079	-1.5672	-1.1989	-1.239	0.13562
-9.782	-11.55	-11.185	-11.866	-9.7731	-10.505	-10.431	-10.034	-10.466	-13.133	-9.7449	-11.976	-10.925	-10.07	-8.8626	-9.8952	-9.6845	-9.5428	-10.476	-12.525	-10.297	-9.6539	-10.581	-10.852	-11.214	-10.24	-9.7104	-10.19	-10.365	-11.22	-12.19	-11.818	-11.579	-9.7088	-11.699	-10.064	-12.84	-9.4731	-11.352	-11.007	-10.44	-13.362	-9.7415	-10.68	-10.571	-11.117	-11.223	-11.749	-9.3945	-9.3913
0.55587	0.013834	-0.8602	1.7359	0.2879	0.5129	1.3996	-0.43912	-0.064297	-0.076118	-0.0097569	1.0017	1.8385	0.0041663	0.11488	0.58052	1.0234	0.59778	-0.10127	1.3737	-0.8923	0.71346	0.29106	-0.54476	0.81584	0.46805	0.68322	0.72964	-0.36315	0.17536	0.14167	0.55896	0.021666	0.71373	0.6144	0.00096914	-0.20056	0.50159	2.2652	0.9035	-0.81943	-0.85891	0.16249	0.0001334	0.94008	0.10921	-0.24012	1.1385	-1.1342	0.82638
-1.4665	1.5794	-0.88749	0.69949	0.94765	0.29775	0.92065	0.14175	0.19024	-1.8137	-0.064056	-1.414	-0.28852	0.32637	-0.01916	-0.4795	1.2238	0.31198	0.98303	0.58173	-0.65098	1.1739	-0.42241	0.57134	1.6219	1.5678	1.2736	0.10347	0.47902	-0.7023	2.1438	-0.5435	0.84149	0.70618	-0.95249	-0.64452	0.5822	-0.90868	-0.71398	-0.89622	0.36949	0.99245	0.79943	0.46943	-0.18784	-0.166	-0.24958	-1.3227	1.8003	-0.080149
-11.832	-9.9784	-13.062	-12.876	-12.397	-12.107	-12.024	-11.187	-11.321	-11.352	-12.275	-12.641	-10.916	-10.632	-12.888	-10.934	-11.577	-11.362	-11.511	-11.071	-13.045	-11.041	-11.559	-11.008	-12.588	-11.761	-11.009	-11.631	-10.852	-11.494	-12.297	-11.502	-10.371	-11.287	-11.78	-11.972	-12.162	-11.816	-12.349	-12.87	-11.187	-12.633	-11.235	-10.747	-11.114	-11.698	-10.982	-10.688	-12.931	-12.316
-1.4681	-0.45664	-2.3854	-2.3453	0.013891	-0.74948	-1.9245	-2.363	-2.1755	-1.4264	-2.4895	-1.6052	-1.5753	-2.0742	-1.3385	-2.4775	-2.2221	-2.143	-2.1804	-2.3657	-1.1958	-0.14024	-2.2737	-0.047639	-1.0043	-2.2322	-0.98361	-1.8624	-2.9339	-1.8263	-0.21152	-0.68528	-0.9883	-1.0904	-3.76	-2.3348	-0.20257	-1.9414	-1.3831	-0.37896	-0.57864	-1.2515	-0.50285	-3.3831	-1.8089	-0.59052	-3.9143	-1.1927	-1.1092	-2.1264
-16.146	-13.505	-13.805	-13.775	-14.404	-13.564	-14.281	-12.866	-13.569	-12.438	-14.267	-14.916	-14.577	-12.584	-13.329	-13.798	-11.476	-13.737	-13.893	-11.837	-12.393	-15.013	-14.416	-12.946	-14.122	-13.982	-14.594	-13.304	-14.584	-13.461	-15.05	-13.08	-12.925	-13.553	-14.692	-13.425	-13.504	-12.785	-15.096	-13.49	-15.175	-14.192	-14.304	-13.7	-16.492	-13.479	-13.397	-13.162	-13.497	-14.214
-1.6394	-3.1609	-2.2074	-1.9869	-2.5671	-1.6234	-2.4431	-1.5213	-2.0741	-2.1504	-1.5053	-2.781	-3.4822	-1.0038	-3.1356	-2.2783	-2.2356	0.17563	-2.111	-1.88	-2.6876	-2.3989	-2.3077	-1.5524	-3.577	-1.3115	-0.94944	-2.2872	-3.7782	-0.86964	-2.9122	-1.3109	-2.6187	-3.4231	-2.1555	-1.6589	-2.4206	-2.4993	-3.6017	-1.9857	-2.825	-1.5457	-4.2332	-2.8383	-1.4657	-0.86484	-2.4017	-2.2655	-2.4478	-2.6453
-10.485	-12.01	-9.5499	-11.245	-10.881	-11.667	-12.263	-12.96	-10.845	-12.402	-10.966	-10.78	-11.261	-11.802	-12.865	-10.624	-11.987	-10.602	-11.52	-11.908	-11.898	-12.085	-11.717	-12.573	-11.371	-11.394	-9.5498	-11.053	-10.979	-11.821	-11.267	-10.886	-10.404	-12.022	-11.09	-12.849	-11.743	-13.553	-11.36	-12.634	-11.479	-12.139	-12.056	-11.167	-10.03	-9.6213	-11.389	-10.514	-12.88	-12.88
-0.83713	-0.42234	-2.1647	-0.90978	-2.459	-0.025651	-1.7563	-3.8493	-0.85408	-2.8097	-0.25342	-1.952	-0.088666	-0.54929	-1.6141	0.37701	-0.18593	-1.6065	-1.5833	-0.73501	-2.6565	-2.6457	-0.8586	-1.7587	-0.22642	-2.097	-0.14921	-1.2188	-2.2933	-1.5933	-2.4393	0.77333	-0.9752	-1.285	-2.0487	-0.46226	-2.4621	-0.13995	-1.0812	-1.9723	-1.533	-1.3198	-0.29961	-3.3836	-2.223	-1.7731	0.081384	-0.94557	-1.1714	-2.2406
-7.7042	-9.1486	-8.8665	-9.6547	-8.4659	-9.6774	-7.4703	-9.0299	-9.7342	-8.9993	-9.6583	-8.7303	-9.9867	-8.5478	-9.4473	-8.8477	-7.9015	-8.9424	-10.268	-8.7666	-7.9387	-8.3015	-9.6655	-8.7056	-10.797	-8.4275	-8.7942	-9.219	-9.5882	-7.8224	-10.662	-10.821	-8.6166	-7.6883	-8.0557	-10.141	-7.1013	-10.337	-9.1174	-8.0622	-9.7391	-8.4572	-9.0789	-9.2955	-9.9678	-9.9975	-8.2731	-10.926	-9.9948	-10.052
-6.0096	-4.9536	-4.5934	-5.5407	-5.5909	-4.6831	-5.0277	-3.4803	-6.0039	-4.1777	-3.6743	-3.6751	-4.5694	-3.4638	-5.6265	-3.3824	-4.0864	-4.0521	-2.9209	-5.5715	-3.7452	-5.093	-5.8424	-5.2391	-3.9783	-5.2156	-4.4481	-5.8486	-4.9465	-4.6959	-2.7651	-5.3339	-4.7764	-4.7883	-4.5137	-5.0977	-6.7248	-3.1347	-3.9724	-4.8169	-4.639	-6.0136	-3.104	-3.4542	-5.4039	-4.8254	-3.2369	-5.9038	-4.1245	-4.253
-2.5148	-2.5528	-3.1816	-4.1728	-3.8313	-4.3922	-3.6063	-4.0505	-2.4039	-2.4651	-2.5917	-3.997	-2.9267	-2.982	-2.5903	-5.5343	-2.5903	-1.7593	-3.3288	-2.9525	-1.9061	-3.8584	-2.703	-4.8824	-3.3577	-2.7348	-4.6513	-4.6734	-3.9366	-3.1515	-3.3715	-3.0742	-4.5843	-2.8315	-1.5379	-4.4736	-2.0418	-3.7188	-3.2889	-4.1023	-3.8622	-4.3304	-3.0128	-2.4809	-4.9642	-2.107	-3.4242	-2.1093	-2.6937	-3.2645
0.71191	-0.32049	-0.71942	0.8235	0.22654	0.23688	0.75349	1.3394	0.64213	1.0725	1.4057	-0.91865	0.13543	-1.0689	0.44218	0.7607	-0.13852	0.41793	0.88351	-0.83756	-0.79572	0.41558	-0.3138	0.23109	-1.0666	0.68015	0.66067	1.3182	-0.45128	0.84527	-0.026741	1.1644	0.26454	0.36968	1.4186	2.1486	-0.39108	0.42809	-0.45209	1.4574	0.67427	-0.7441	0.51898	0.38352	0.012662	0.039809	0.54144	-1.8044	1.6298	0.39882
-15.346	-15.694	-14.355	-14.745	-15.168	-15.346	-14.425	-13.928	-14.31	-14.15	-13.53	-15.157	-14.946	-14.86	-14.791	-14.745	-14.483	-14.529	-14.37	-14.441	-14.135	-15.128	-15.279	-14.931	-15.093	-14.154	-15.139	-16.362	-15.56	-16.374	-13.642	-13.084	-13.894	-14.419	-13.965	-14.859	-13.39	-13.093	-14.657	-13.949	-14.661	-15.536	-15.094	-13.112	-14.592	-14.218	-14.102	-14.404	-14.288	-16.048
-7.5361	-7.2905	-7.8886	-8.8016	-8.4448	-5.2071	-7.0927	-7.4001	-7.8416	-6.6174	-7.9009	-6.9022	-7.3149	-7.5286	-8.0113	-7.6569	-6.8063	-6.7789	-8.0636	-8.708	-8.4746	-6.6311	-8.6991	-6.1598	-6.9251	-7.3299	-7.4953	-6.2146	-7.8367	-7.2854	-7.285	-6.9749	-6.8668	-7.2761	-7.8191	-6.8918	-6.2357	-7.6248	-7.6376	-7.699	-6.5459	-7.7057	-8.4467	-7.4199	-8.4595	-9.1176	-7.622	-8.7009	-7.131	-8.5077
-2.2562	-3.2146	-1.8813	-2.6391	-2.2472	-1.6974	-3.534	-2.1156	-1.928	-3.5659	-2.579	-2.2718	-2.6224	-3.9037	-2.1881	-4.7936	-1.3608	-2.1049	-3.5388	-0.70819	-3.2171	-2.0079	-0.94867	-2.1993	-3.3124	-2.8053	-3.8655	-3.7925	-1.1484	-2.7838	-3.5631	-3.8394	-2.148	-3.2071	-5.1373	-2.4367	-2.5511	-2.3878	-3.1176	-1.9925	-3.9414	-2.8763	-3.1988	-2.3803	-1.2959	-2.0652	-0.84327	-2.5496	-2.0276	-2.5961
0.88299	0.90334	0.57703	1.2311	3.0031	1.3641	1.2825	2.3008	1.7105	2.6726	1.1439	0.23169	2.1019	2.4517	1.155	2.4098	2.2121	2.2927	1.4795	2.9563	2.2626	3.4148	2.299	2.1788	1.781	2.2818	1.8223	1.6466	1.5008	2.8349	2.8	1.7544	3.1389	2.7437	2.7699	1.4883	1.1621	1.0468	1.1708	3.3629	2.1404	0.30361	1.0207	-0.62633	0.90511	2.1411	3.4495	1.7322	0.65543	3.5564
-3.4188	-3.1689	-5.5707	-3.2108	-2.3616	-2.8508	-2.9429	-3.5114	-5.2036	-3.2176	-1.9665	-2.8584	-3.5498	-2.6077	-3.091	-4.7557	-2.4991	-2.3312	-3.6194	-3.859	-2.6906	-2.5943	-3.4275	-3.1622	-2.2582	-2.9712	-2.5333	-5.1447	-2.513	-4.148	-1.1035	-4.6608	-2.9712	-1.8148	-3.3203	-1.7781	-3.9071	-4.4313	-2.548	-2.8751	-3.154	-3.8047	-5.1085	-4.2272	-4.1056	-2.3459	-3.3322	-2.9212	-4.251	-3.2313
-7.9676	-8.892	-7.3617	-7.9062	-10.463	-9.418	-10.005	-9.3879	-8.5988	-8.2461	-9.3277	-7.3948	-9.9837	-9.3124	-8.3606	-10.249	-10.68	-8.2272	-9.5464	-8.8368	-9.4011	-10.793	-9.4301	-9.823	-8.4224	-8.9113	-8.7788	-9.5175	-9.0613	-8.7276	-8.1395	-8.4047	-10.195	-9.1511	-10.374	-9.7464	-8.9047	-8.5217	-10.055	-8.4715	-9.8936	-8.9457	-7.7034	-8.2015	-9.872	-8.6082	-8.168	-10.258	-8.7036	-7.5331
-13.065	-13.713	-14.992	-14.24	-13.915	-15.843	-15.622	-14.734	-14.757	-14.081	-14.28	-15.742	-13.656	-14.143	-15.084	-14.99	-13.985	-14.925	-14.465	-15.514	-14.698	-14.106	-14.648	-14.024	-12.967	-13.808	-15.673	-14.893	-14.733	-15.085	-15.554	-14.682	-13.166	-14.725	-15.271	-14.538	-15.494	-15.612	-16.037	-14.73	-13.09	-15.598	-15.855	-13.346	-14.608	-15.222	-15.873	-15.218	-15.048	-15.094
-5.576	-4.3513	-4.1616	-4.2885	-4.1834	-4.6452	-3.5102	-5.1332	-4.6792	-3.8879	-3.2547	-2.6136	-4.2126	-5.6576	-3.6822	-4.959	-4.5179	-4.9739	-4.3302	-5.0663	-4.4446	-4.2242	-4.6009	-3.9744	-4.3209	-3.5048	-3.932	-2.002	-3.1678	-5.8229	-4.2076	-3.8057	-5.2075	-4.9159	-2.9483	-4.0882	-4.1123	-3.7216	-3.8776	-4.0814	-3.6469	-3.9553	-4.4157	-4.8008	-4.4607	-4.9227	-3.1646	-3.7247	-3.6423	-4.4055
2.6561	1.922	3.8324	2.3589	2.9434	0.63815	2.2161	2.7942	1.866	2.6967	2.4856	2.9214	4.2714	2.2938	2.3515	2.8735	2.5634	1.9561	3.0499	2.1754	1.9176	2.0173	2.1731	1.2328	4.2404	3.8926	4.6663	2.247	1.9657	2.0618	3.1301	2.7246	2.23	1.6618	1.5566	2.9452	3.2968	-0.10063	3.6365	1.9346	4.3297	1.9135	1.5836	1.6651	3.4745	2.6788	2.6142	3.7275	2.2177	2.987
-1.7669	-1.7505	-1.0601	-1.1757	-2.1617	-2.1853	-1.7252	-0.51742	-2.5321	-0.58903	-0.62093	-3.3831	-0.44493	-1.2917	-1.2429	-2.2953	-1.2603	-2.0234	-2.0027	-2.8463	-0.64931	-2.0691	-2.6617	-1.0815	-1.4894	-1.4118	-2.166	-1.4234	-1.4358	-2.1996	-1.5342	-1.8861	-2.2813	-1.3473	-2.3167	-1.577	-0.32064	-2.1256	-1.8096	-2.0071	-2.7733	-0.17724	-2.2995	-1.2756	-1.2522	-1.9787	-1.122	-3.4367	-1.8497	-0.40624
-1.341	-1.1164	-3.6101	-2.8256	-3.4238	-3.5563	-2.7265	-2.0609	-1.7049	-2.7824	-4.5329	-1.074	-1.6768	-2.9101	-2.2451	-2.5973	-3.4932	-2.2064	-2.9938	-1.6486	-4.7129	-4.8782	-1.7519	-3.6099	-2.6412	-2.4201	-3.9654	-2.6963	-2.2625	-3.5386	-2.8993	-1.5992	-0.46245	-1.7329	-3.5492	-3.4006	-0.69687	-2.3399	-2.2345	-2.0596	-3.2054	-1.3412	-3.1437	-1.1536	-2.7876	-3.0873	-2.5292	-2.982	-2.6811	-3.1009
-5.6534	-6.0394	-6.3545	-6.5377	-6.0164	-6.301	-5.6306	-5.8928	-6.5619	-6.6771	-7.002	-4.8958	-6.8746	-5.6147	-7.196	-6.4144	-5.912	-7.6406	-6.5856	-5.0617	-6.6769	-4.7554	-5.7822	-8.2438	-7.3407	-7.0008	-5.2839	-6.5662	-6.1679	-6.5194	-5.7092	-6.9286	-6.5955	-6.8	-6.6065	-4.4969	-7.3811	-6.6874	-6.1474	-5.6913	-7.1885	-6.2088	-9.1394	-5.973	-6.7236	-5.4919	-5.7687	-5.1705	-6.8266	-5.8311
-5.0708	-3.9992	-4.8028	-3.6693	-4.8383	-3.8856	-2.9541	-4.1564	-3.4929	-3.5372	-4.3859	-5.1994	-2.6754	-5.2377	-4.7364	-4.7235	-4.2154	-4.3585	-5.576	-4.9826	-2.4258	-4.1104	-5.0552	-2.8266	-3.7067	-5.8667	-3.9431	-5.6722	-3.8655	-5.2808	-3.3262	-4.1355	-5.1805	-3.8399	-4.0405	-3.7381	-3.6112	-4.5361	-3.2437	-4.7498	-4.0263	-3.8386	-4.0766	-3.772	-4.5391	-4.7876	-3.7302	-3.7094	-3.6747	-5.1826
-13.593	-11.753	-13.264	-13.057	-13.762	-11.969	-15.148	-11.599	-13.745	-13.058	-13.683	-13.904	-13.014	-13.294	-14.272	-12.999	-14.294	-13.172	-13.863	-12.714	-12.263	-12.669	-12.515	-14.089	-12.207	-14.961	-13.066	-13.188	-15.12	-12.325	-13.404	-11.982	-12.796	-11.593	-13.409	-12.753	-12.25	-12.512	-12.882	-12.875	-14.255	-12.9	-12.893	-13.73	-13.691	-14.303	-14.777	-12.867	-13.336	-14.089
4.6108	2.9868	4.652	4.0015	4.4814	5.2335	4.5029	2.3411	3.6333	4.4203	4.1053	5.7742	4.2067	2.8236	3.4679	5.2972	3.4565	4.1955	4.8412	4.7369	4.9841	3.8575	5.521	4.8723	5.161	5.1084	4.5053	4.0889	6.9658	3.528	5.8644	3.5323	5.2113	4.1927	5.1365	5.9644	4.3008	4.2701	5.0635	4.5754	3.6107	4.0887	4.8954	4.531	5.9044	4.1111	5.4079	4.4497	4.6176	4.7311
-2.6081	-1.5198	-1.3784	0.19597	-1.3477	-1.3907	-0.24679	0.074522	-1.716	-1.9096	-1.9895	-1.0998	0.01546	-2.5596	-2.3291	0.36481	-0.51875	-2.399	-0.24265	-3.2179	-0.22219	-0.32219	-2.1177	-1.0928	-0.3206	-1.8448	0.72309	0.19713	-1.7864	-1.3881	0.63945	-1.0461	-2.4246	-1.0707	-0.070513	-0.28789	-0.88281	-1.1098	-0.86563	-0.78415	-1.3301	-3.4857	-1.8184	-1.2693	-1.6301	-1.8978	-2.3874	0.33729	-2.9263	0.80597
-11.106	-11.672	-11.133	-11.491	-11.327	-10.721	-11.288	-11.33	-12.811	-12.285	-10.886	-11.641	-10.535	-10.309	-11.727	-11.166	-11.814	-12.011	-11.176	-12.384	-9.5364	-11.292	-11.006	-9.1231	-12.269	-11.279	-11.781	-12.325	-12.392	-12.205	-10.158	-11.278	-11.882	-11.152	-10.683	-11.046	-11.525	-11.113	-11.745	-12.212	-11.201	-12.694	-11.156	-11.977	-12.997	-11.791	-12.099	-11.773	-11.89	-11.599
6.808	9.1269	8.8459	8.8133	7.6761	7.3427	7.7994	7.4385	7.8741	8.0375	7.437	8.5869	9.2443	8.067	7.9403	9.0664	7.3007	7.2961	9.0124	8.2274	8.6528	7.2047	7.479	8.6953	9.1069	6.767	7.6188	7.5497	8.5652	9.3362	6.6263	7.8996	7.1277	8.6259	7.7596	9.4721	8.0397	8.468	7.6726	7.5208	8.0151	9.0729	8.068	7.0993	8.9137	8.2336	9.0613	9.8471	7.2064	10.116
-10.328	-10.171	-10.191	-10.725	-9.8831	-10.511	-10.895	-10.602	-11.434	-9.9829	-11.304	-11.691	-9.6494	-9.3558	-10.213	-9.8866	-10.348	-11.51	-11.479	-11.351	-9.9368	-10.113	-10.308	-9.6114	-10.615	-12.232	-10.304	-10.484	-10.037	-10.638	-10.261	-12.34	-11.132	-9.8319	-13.891	-12.819	-10.106	-11.862	-10.448	-11.264	-11.002	-10.252	-10.1	-12.43	-10.822	-10.301	-12.182	-10.949	-9.5419	-9.3429
0.84105	-0.97407	-0.30254	0.34828	1.302	-1.1343	-1.1179	-0.36805	0.82493	-1.372	0.75116	1.214	0.89454	-1.7531	0.88497	0.82326	0.28482	1.4941	-1.3961	-1.8992	-0.55452	0.6076	-1.1743	-0.20409	0.073398	-0.77661	-0.14667	0.47012	0.83809	-0.39035	-0.10741	-1.696	0.19073	0.67622	0.15392	1.3315	-0.61363	-0.27357	0.1327	0.56719	-1.1388	4.1832	0.87159	0.09449	-0.47334	0.31554	-0.32891	-0.08587	0.3181	-0.92372
-12.932	-11.514	-12.945	-13.093	-11.89	-11.937	-12.53	-11.285	-12.768	-11.278	-10.672	-12.252	-11.696	-10.84	-11.278	-11.13	-11.733	-11.751	-10.96	-10.415	-12.476	-13.141	-12.606	-12.768	-10.949	-11.024	-12.106	-13.037	-11.64	-10.721	-11.433	-13.033	-12.078	-10.799	-11.072	-11.263	-12.474	-11.547	-11.689	-11.544	-10.626	-12.251	-11.53	-10.758	-10.616	-13.513	-11.363	-12.411	-11.472	-12.001
-1.6141	-0.73385	-1.5574	-1.8956	-3.2289	-1.2092	-2.3264	-1.9653	-1.7284	-2.5721	-2.2742	-2.8715	-2.0774	-1.1442	-1.2089	-1.0333	-2.2162	-2.0772	-4.0706	-0.69262	-1.7187	-2.656	-1.6243	-2.6851	-1.5668	-2.3806	-1.8805	-0.94273	-1.833	-0.53703	-1.2505	-2.4025	-0.89994	-2.4476	-1.0411	-1.9681	-1.4707	-0.79647	0.85234	-0.61948	-0.32565	-3.1535	-2.7632	-2.4455	-1.2881	-1.7642	-1.7991	-1.3985	-1.3138	-3.0135
-11.891	-11.574	-12.834	-12.686	-12.451	-11.066	-11.63	-11.725	-11.374	-11.331	-11.8	-10.317	-11.167	-11.144	-11.941	-10.398	-12.386	-12.495	-12.28	-10.648	-12.096	-12.311	-9.2369	-9.8785	-11.575	-11.373	-11.28	-12.391	-10.034	-10.999	-11.2	-11.436	-11.753	-11.597	-11.101	-10.681	-11.113	-10.584	-11.572	-12.131	-11.936	-11.491	-11.338	-12.292	-12.113	-11.9	-12.964	-10.364	-11.265	-11.801
-2.8401	-3.0121	-5.2033	-4.0414	-3.4154	-3.1799	-4.1517	-3.4697	-3.1548	-1.5139	-3.1515	-1.4588	-4.9067	-2.6038	-2.9678	-4.2827	-3.4958	-3.7117	-5.0446	-3.9857	-3.0728	-2.9399	-3.717	-3.8682	-4.1236	-3.6157	-3.0281	-3.2209	-1.9844	-4.2899	-4.5169	-3.1826	-3.2277	-3.2326	-4.9853	-4.3509	-4.7565	-3.3061	-5.0531	-3.0591	-4.8756	-3.1791	-1.75	-2.5882	-3.7424	-4.2131	-2.0903	-4.1363	-3.0113	-3.1364
10.558	9.6896	9.0647	8.7904	9.0023	9.8018	8.6288	9.6074	8.4227	7.6134	9.5044	10.488	10.428	9.8688	10.787	9.6745	9.0705	9.7031	8.9044	10.001	9.1238	8.9269	11.245	9.8437	8.4032	8.5408	10.513	9.1612	9.6092	8.3373	10.299	9.138	11.111	8.9278	9.2951	8.7842	10.601	8.8951	9.1403	11.077	10.589	9.9725	9.6887	8.7619	10.466	10.652	9.3468	8.839	9.2554	10.054
-8.6546	-8.3657	-9.2148	-8.3771	-8.089	-8.5162	-8.9541	-9.2697	-8.9762	-8.9032	-9.6144	-8.8247	-8.5811	-9.8999	-8.2977	-8.1273	-8.0416	-8.4277	-9.1658	-8.8299	-9.1832	-7.1771	-8.6641	-8.3615	-7.737	-9.7132	-9.2243	-9.1475	-9.5282	-7.9087	-7.5471	-7.6503	-8.0042	-9.3736	-9.7654	-10.192	-10.13	-8.4695	-10.661	-9.1175	-8.6181	-8.99	-9.1283	-9.1601	-8.5074	-10.746	-7.8936	-8.35	-10.583	-10.292
-14.489	-13.696	-13.512	-12.939	-12.589	-12.771	-12.862	-13.039	-12.827	-13.358	-13.598	-13.85	-10.719	-12.428	-12.315	-13.313	-13.369	-11.646	-13.219	-12.838	-11.741	-13.036	-13.211	-12.118	-12.139	-12.761	-11.993	-12.837	-13.163	-12.311	-13.26	-12.495	-11.96	-12.787	-13.476	-13.829	-13.711	-12.778	-13.157	-11.627	-11.949	-13.227	-12.693	-12.306	-13.355	-13.873	-14.841	-13.788	-12.411	-11.975
-9.3502	-10.651	-11.144	-9.1961	-11.404	-9.578	-11.224	-11.51	-11.307	-11.252	-11.251	-11.745	-9.563	-9.8017	-11.534	-10.753	-9.5742	-9.3457	-10.467	-10.719	-9.4626	-12.639	-10.308	-9.4975	-11.249	-11.623	-10.591	-11.411	-11.199	-11.461	-10.851	-11.397	-11.256	-11.33	-9.8203	-9.7898	-10.884	-10.718	-10.321	-11.789	-10.897	-11.64	-9.4261	-10.056	-10.617	-10.596	-10.077	-11.067	-10.014	-9.7673
-10.259	-8.2927	-9.2478	-8.1085	-6.8696	-9.0641	-7.8794	-8.2289	-7.9846	-9.9561	-8.7677	-8.4429	-8.8375	-10.961	-9.4175	-8.5991	-8.5182	-9.7731	-9.7638	-10.842	-8.148	-9.2114	-9.5544	-10.007	-9.5348	-8.7564	-8.812	-6.5289	-9.1516	-8.7942	-8.2385	-8.5707	-8.4579	-8.7234	-9.5097	-9.7092	-8.6184	-8.4185	-9.3384	-9.4502	-8.3456	-7.8657	-8.7263	-7.8482	-9.4761	-7.6636	-9.351	-11.357	-7.2568	-9.3604
-6.0689	-5.4396	-5.2111	-3.9075	-6.8478	-5.5221	-5.3495	-5.4971	-4.0332	-4.6618	-5.6855	-6.377	-5.947	-6.5227	-6.8447	-5.2788	-5.5476	-6.4616	-5.0593	-4.8242	-4.36	-5.3411	-5.7638	-5.834	-6.2064	-5.238	-6.1944	-5.2276	-6.1288	-5.7155	-4.1869	-5.7088	-5.9777	-6.5933	-6.7555	-5.7795	-5.2552	-5.1327	-7.077	-4.7613	-6.286	-5.6921	-6.875	-4.9981	-5.7846	-4.4343	-4.7124	-3.9923	-6.5423	-6.2336
-11.688	-11.752	-10.481	-13.291	-11.413	-11.858	-11.248	-11.939	-11.763	-11.378	-11.271	-10.363	-11.027	-9.956	-10.894	-10.983	-11.798	-12.284	-11.439	-10.281	-10.543	-12.377	-11.79	-10.995	-12.333	-10.856	-12.529	-10.628	-10.126	-9.7047	-11.616	-11.724	-11.063	-10.989	-12.58	-11.099	-12.997	-12.138	-12.511	-11.35	-11.887	-12.353	-12.387	-12.021	-12.343	-11.236	-12.252	-11.483	-10.758	-11.456
-14.662	-16.167	-15.727	-13.792	-16.009	-14.842	-15.902	-14.289	-15.007	-15.064	-15.68	-15.273	-15.268	-14.36	-14.88	-14.962	-15.272	-13.103	-15.737	-14.697	-14.909	-15.362	-14.195	-15.506	-13.664	-14.74	-15.035	-14.232	-14.41	-16.106	-14.993	-13.769	-14.32	-15.555	-14.453	-14.631	-14.213	-15.324	-15.211	-15.583	-14.49	-16.2	-14.642	-14.284	-13.854	-14.895	-15.001	-12.867	-13.361	-14.839
8.168	8.2946	8.4627	7.5417	7.9914	8.0021	8.5513	8.6795	9.676	9.1214	7.8937	7.5217	7.6938	7.9934	8.6132	9.4815	8.7899	8.4422	7.563	8.5062	8.8841	8.8837	9.5568	8.2227	7.8091	9.2846	9.1212	9.152	8.0796	7.9203	8.9584	7.7626	9.1023	8.5437	7.7943	8.7366	8.6011	8.739	9.0013	7.4329	9.2914	9.6996	8.7261	6.8147	9.3992	6.7004	7.3689	7.5935	8.9386	6.5378
-4.3217	-3.1323	-3.2845	-3.3964	-3.6773	-1.6644	-2.8562	-3.1167	-3.205	-1.9649	-0.43465	-2.9168	-3.4603	-1.6814	-1.3979	-2.7834	-2.8366	-1.07	-2.6404	-2.6094	-3.6964	-2.6969	-1.357	-3.4826	-2.7992	-3.3808	-1.9276	-5.1771	-4.4892	-2.9983	-2.3909	-4.1405	-3.0571	-2.453	-4.4274	-4.0707	-1.5242	-4.443	-3.674	-3.863	-3.0529	-2.8984	-4.6911	-3.6367	-2.6537	-3.267	-4.5923	-4.3352	-3.2148	-2.3217
-15.259	-13.999	-15.816	-13.906	-13.759	-15.199	-15.694	-13.6	-15.002	-14.745	-12.989	-14.908	-14.488	-15.823	-15.137	-15.137	-15.502	-13.054	-13.811	-15.379	-15.378	-14.941	-14.391	-12.924	-16.422	-14.49	-14.383	-13.74	-14.695	-15.273	-14.958	-15.518	-14.53	-16.203	-15.371	-15.484	-16.216	-14.088	-14.815	-14.116	-12.88	-12.317	-16.112	-15.516	-14.094	-14.961	-15.21	-14.425	-14.351	-14.13
-12.4	-14.223	-12.406	-11.444	-12.392	-12.381	-13.547	-12.4	-14.181	-12.494	-12.867	-13.55	-13.145	-12.359	-13.141	-12.399	-12.651	-13.295	-13.062	-11.819	-13.771	-12.578	-12.59	-13.069	-12.545	-14.131	-13.334	-12.968	-13.24	-13.21	-12.18	-12.562	-13.118	-13.083	-11.929	-11.407	-13.179	-12.056	-12.992	-12.454	-12.847	-12.643	-13.466	-12.185	-13.21	-13.652	-12.553	-12.912	-11.992	-12.807
-0.48293	-1.3219	-0.3308	-0.61039	-2.4464	-1.6472	-1.0618	-1.9069	-0.40955	0.045325	-2.3218	-0.85837	-0.98636	-1.5437	-0.88094	-1.1263	-1.4641	-1.5709	-0.74691	-1.456	0.29721	0.6335	0.065999	-1.5462	-0.79736	-2.2885	-0.69238	-0.25403	-0.35189	-1.3733	-1.0989	-0.13384	-0.75251	-0.26106	-1.0269	-1.4918	-1.6973	-0.93072	-1.1644	-0.50212	-1.3008	1.1763	-1.2367	-1.4017	-1.9793	-0.20045	-0.49167	-1.0219	-0.32105	-1.2119
6.6464	5.9958	6.2269	5.6374	7.7974	6.4148	6.885	7.5968	7.9755	6.865	7.1305	6.3333	7.7751	6.8331	6.0517	8.2159	7.5919	7.3269	6.1185	5.7221	7.5302	7.0816	6.8196	4.1295	5.7048	9.4882	6.8983	7.0065	6.5127	6.7701	6.1699	7.7938	7.9148	6.4656	6.9485	5.7159	7.8114	7.1803	7.6675	6.6712	7.3967	6.5602	4.5542	7.1246	6.1549	6.4241	8.386	5.4838	6.2908	6.5795
-10.43	-9.9115	-10.742	-8.4494	-9.8947	-8.5533	-8.609	-8.6638	-9.5056	-10.508	-10.185	-8.4804	-9.627	-9.2472	-10.134	-8.405	-10.682	-8.2216	-9.4863	-9.9666	-10.461	-10.579	-9.3359	-9.7085	-8.9657	-7.7546	-10.388	-9.9138	-8.565	-9.0985	-8.2878	-9.5829	-11.078	-8.2725	-10.786	-9.918	-7.6334	-9.1089	-8.4668	-9.7824	-7.8236	-7.6777	-9.6254	-9.2054	-7.5303	-9.2714	-8.3634	-10.541	-9.631	-8.5791
-2.1278	-2.0392	-0.66975	-1.0334	-0.091711	-2.0194	-1.1689	-1.1358	-2.6777	-0.72409	-1.3026	-1.4132	-1.8808	-1.6384	0.27319	-2.5635	-3.5896	-2.1515	0.57898	0.085742	-1.9347	-2.2257	-1.5668	-1.3031	-2.7508	-0.56302	-1.9714	-1.6075	-1.9128	-1.8415	-1.0048	-2.0329	-0.94899	-2.2686	-2.7642	-2.5987	-0.57795	-2.943	-1.1444	-1.0115	-1.9246	-1.3844	-0.72411	-0.78206	-2.4428	-0.52044	-1.6658	-1.7067	-0.75949	-0.56767
-13.132	-11.819	-12.584	-12.822	-13.805	-12.628	-14.644	-12.464	-13.707	-12.283	-13.608	-13.008	-12.108	-12.569	-12.472	-13.585	-12.334	-11.36	-12.304	-12.918	-13.681	-15.136	-12.669	-11.282	-13.783	-13.527	-13.283	-12.68	-10.467	-11.534	-12.693	-12.642	-12.031	-14.552	-13.481	-12.598	-12.579	-13.265	-14.36	-11.403	-14.948	-12.512	-12.711	-11.875	-12.675	-11.156	-12.827	-11.642	-12.885	-14.039
-11.673	-11.342	-11.747	-11.927	-11.912	-11.345	-11.889	-11.451	-11.116	-10.866	-10.86	-10.375	-11.077	-10.342	-12.568	-13.232	-11.891	-11.107	-12.295	-11.429	-11.792	-11.51	-10.231	-9.7959	-11.815	-12.064	-12.25	-12.13	-12.506	-11.232	-10.533	-11.622	-12.395	-11.535	-12.225	-12.197	-11.697	-12.1	-13.669	-11.504	-9.6974	-13.106	-11.189	-11.426	-12.482	-12.498	-11.339	-12.05	-11.595	-11.557
-2.0195	-2.1513	-1.4831	-1.4862	-1.4607	-1.1703	-2.1599	-1.8965	-0.90944	0.4067	1.0127	-0.71477	-0.066661	-1.9522	-0.80338	-2.1759	-0.84892	-0.5644	-0.56202	-1.2652	-2.895	-1.855	-1.9679	-2.8776	-0.36333	-0.5381	-0.8519	-0.49813	-2.6339	-1.1226	-2.2415	-3.0032	-1.6083	-0.6743	0.44776	-2.1138	-1.6892	-1.8924	-1.5643	-1.9932	0.16606	-0.48084	-2.1249	-1.2488	-0.954	-0.75028	-1.7195	-1.5526	-0.59067	-1.16
-0.31746	-1.9694	-1.3681	-1.342	-1.1896	-0.54114	0.17603	-2.3949	-1.9796	-1.4633	-1.684	-2.6278	-0.042196	-0.71018	-0.83173	-1.1378	1.1684	-1.0947	-0.98004	-2.1715	-1.0613	-1.683	-2.5079	-1.0885	-0.65291	-2.0016	-1.3515	-2.694	-1.8444	1.078	-1.6964	-1.6843	-1.7149	-0.54004	-1.5002	-1.4259	-0.58207	-0.83787	-1.6097	-1.3712	-1.058	-0.37792	-1.382	-1.1916	-1.2061	-1.4971	0.018909	-1.0069	-1.4515	-1.8197
2.4648	0.31351	1.2545	1.9654	0.66026	-0.84552	1.3247	0.91101	1.5835	0.53456	3.0167	0.67131	2.0313	-0.69166	-0.11606	1.1301	2.2814	1.7546	1.9549	-0.33233	1.6622	0.76697	1.3406	1.7788	-1.0111	1.9072	1.9222	0.39326	1.7495	2.1337	1.6277	1.1121	0.053824	0.23683	1.6729	3.1076	1.2682	1.297	1.7075	3.2535	3.6481	0.19259	3.0188	1.3147	1.1616	2.8032	0.38368	0.55999	0.78043	2.1345
-7.3283	-9.9516	-9.8052	-10.08	-8.3566	-8.7058	-9.7579	-8.8178	-9.2398	-9.3162	-7.7586	-10.278	-8.483	-8.6541	-7.5727	-9.2095	-9.7099	-9.4836	-9.3741	-8.6585	-8.9288	-9.7474	-10.119	-8.4841	-8.5165	-8.4528	-9.2278	-8.8293	-8.0572	-10.874	-10.176	-9.428	-9.639	-8.7695	-10.018	-10.223	-9.9533	-9.8952	-10.307	-10.16	-9.1359	-8.7189	-10.325	-9.197	-8.6943	-10.66	-10.072	-8.9853	-12.19	-7.6855
6.592	6.1362	5.1915	5.324	6.2832	7.5716	8.0142	7.7798	5.8086	6.7462	6.174	6.0864	7.6209	6.1183	6.6316	7.1172	6.5942	5.8436	7.0049	7.7306	5.839	6.0703	6.2361	6.6597	7.9603	6.2789	6.741	5.5706	6.0198	6.4934	8.106	6.1293	6.5962	6.0753	6.3022	6.3677	7.2041	6.258	7.7706	7.2109	6.5751	4.9439	7.2797	6.3834	5.1375	4.5484	6.2987	7.154	7.0923	6.7769
-12.518	-12.081	-13.13	-11.859	-11.242	-11.934	-9.9562	-11.603	-12.621	-12.254	-12.154	-13.097	-11.764	-12.897	-12.46	-13.293	-12.481	-11.644	-11.426	-11.904	-10.993	-10.631	-10.877	-12.091	-10.271	-11.178	-11.946	-10.021	-11.845	-12.407	-12.327	-11.477	-11.335	-11.021	-9.5474	-10.572	-11.475	-11.251	-10.894	-11.615	-11.152	-11.903	-11.766	-12.541	-14.19	-12.559	-12.555	-12.257	-11.509	-12.062
-1.3661	-2.9625	-2.9573	-0.90933	-3.0379	-1.9724	-2.0578	-2.3838	-2.0385	-1.4781	-1.3682	-1.489	-2.2093	-0.19131	-3.0908	-3.3341	-1.6161	-1.6926	-2.9061	-3.3647	-1.2907	-2.0718	-1.2403	-1.8068	-2.0329	-1.6226	-1.0812	-1.9218	-1.6611	-2.2734	0.087765	-1.733	-1.0228	-2.3128	-0.70957	-2.1166	-0.67615	-1.4521	-1.4904	-0.3001	-1.5296	-1.864	-0.17952	-2.3998	-1.0322	-0.44565	-3.1772	-3.1265	-1.4756	-2.6904
-14.084	-13.974	-12.127	-11.46	-12.49	-12.124	-11.784	-13.116	-11.846	-13.252	-12.671	-13.159	-13.587	-15.201	-12.177	-13.784	-13.216	-13.495	-13.909	-12.866	-12.504	-12.808	-12.159	-12.783	-13.248	-14.617	-13.412	-13.186	-13.952	-14.218	-12.688	-13.182	-13.39	-13.509	-13.41	-13.259	-13.941	-13.095	-12.073	-12.66	-14.066	-14.337	-12.743	-12.591	-13.818	-12.256	-11.566	-12.518	-14.363	-13.103
-11.552	-11.736	-13.032	-11.509	-11.355	-10.297	-10.6	-9.0736	-10.504	-9.6201	-9.9741	-9.9159	-11.143	-12.273	-11.938	-10.477	-10.271	-11.589	-10.027	-10.97	-12.791	-10.6	-11.033	-10.807	-10.596	-10.935	-10.227	-10.997	-10.364	-9.9845	-10.552	-10.142	-11.263	-11.08	-10.104	-11.9	-11.215	-9.8829	-10.095	-8.971	-10.183	-11.296	-11.077	-11.259	-10.633	-10.575	-11.79	-11.237	-10.245	-8.5072
-11.506	-11.291	-11.231	-11.259	-12.797	-10.332	-11.952	-10.832	-13.104	-12.003	-9.8265	-12.817	-12.985	-13.592	-11.181	-12.444	-11.838	-12.918	-14.666	-11.46	-13.542	-11.125	-12.839	-12.218	-11.482	-12.771	-13.091	-12.742	-10.573	-9.8065	-11.468	-11.127	-12.39	-11.862	-10.999	-13.385	-12.568	-11.536	-10.525	-12.11	-12.02	-13.428	-11.468	-12.139	-12.82	-10.949	-12.399	-10.588	-10.896	-9.6057
8.6215	8.9167	9.0473	6.927	8.1641	8.2164	8.4617	7.5042	7.8787	6.7929	7.7518	7.6799	7.411	8.4305	7.0989	7.9036	9.0764	6.2948	6.2361	6.6849	7.9874	7.7912	8.0292	7.6079	8.8205	8.219	8.7273	6.2718	7.7266	7.194	7.6596	7.8397	6.7913	7.2769	6.8411	9.1365	6.9146	8.4531	5.7964	8.3964	6.6561	8.2068	7.953	7.8889	9.1113	7.2853	6.8045	8.396	6.5862	9.7348
3.2405	4.5669	4.0411	3.2724	2.0565	2.3792	2.8122	1.3158	4.4769	2.9891	3.7321	3.1037	4.7744	2.8026	2.2103	3.9549	3.2705	4.383	2.6136	5.0335	1.9121	2.9009	3.7792	3.2841	3.5504	2.2018	2.6415	3.5956	4.1075	4.4851	3.6791	2.3726	2.7654	3.6327	2.6793	3.8919	4.1857	3.1946	3.4547	2.5297	2.9512	1.7009	3.2859	2.2655	2.7318	2.6872	2.5568	3.0813	2.6942	2.1739
-13.801	-13.204	-12.627	-11.757	-12.966	-13.052	-12.807	-11.936	-12.438	-13.61	-13.307	-13.543	-14.447	-13.749	-14.344	-12.616	-12.864	-13.225	-12.481	-12.8	-12.975	-13.768	-13.944	-13.293	-12.089	-13.741	-12.545	-13.581	-13.41	-12.369	-13.62	-12.64	-14.466	-12.191	-14.273	-14.157	-13.017	-12.566	-14.991	-12.954	-12.962	-13.183	-13.832	-13.748	-13.228	-14.093	-13.311	-13.428	-13.238	-13.784
-0.80204	-0.5719	0.4293	-1.9392	0.27417	-0.40028	-0.97339	-0.81503	-0.61759	-1.5544	-1.1796	-0.87515	-1.244	-3.0152	-1.3736	-2.2551	-1.4698	-0.12062	-1.9069	-0.039421	-1.3556	-2.0778	-1.3848	-0.67749	-0.76317	-0.71997	-2.1734	-1.3632	0.79971	-2.1057	0.42564	0.086734	-0.73431	-1.6093	-0.81711	-1.1041	0.1713	-1.8632	0.030402	-1.0446	-2.8763	-0.80842	-1.8629	0.19208	-0.15155	-0.77636	-1.5192	-1.3754	-1.7976	-2.1497
-20.359	-21.068	-20.484	-20.513	-20.58	-21.985	-19.45	-21.057	-20.327	-20.371	-20.629	-21.077	-20.957	-19.815	-21.23	-22.746	-19.622	-22.17	-20.072	-20.378	-21.19	-20.714	-21.752	-21.511	-20.558	-22.332	-20.855	-21.531	-21.033	-20.344	-21.268	-20.853	-21.748	-21.335	-21.082	-20.841	-20.414	-21.265	-22.016	-21.074	-19.729	-21.279	-22.048	-21.469	-20.66	-19.879	-21.437	-21.296	-21.07	-20.352
-11.975	-11.89	-11.362	-10.435	-10.919	-12.923	-11.757	-11.721	-11.199	-11.857	-11.434	-12.33	-11.641	-10.909	-12.735	-12.432	-12.152	-11.33	-12.715	-11.896	-11.308	-10.694	-10.538	-11.319	-10.961	-11.326	-12.911	-11.62	-12.635	-11.394	-11.661	-12.868	-10.851	-11.299	-10.465	-11.15	-10.992	-11.267	-11.663	-11.044	-11.263	-11.413	-12.569	-11.346	-10.401	-10.376	-11.588	-11.847	-11.084	-12.939
-14.563	-14.641	-14.412	-14.984	-16.069	-16.09	-15.431	-14.9	-14.355	-14.065	-15.04	-13.809	-15.401	-13.686	-14.722	-14.849	-14.997	-13.038	-15.047	-14.56	-14.17	-16.359	-16.471	-14.551	-14.99	-12.579	-13.826	-15.95	-14.804	-14.819	-14.561	-14.323	-15.601	-15.199	-14.73	-15.63	-14.315	-14.783	-14.865	-15.927	-14.594	-14.483	-14.777	-14.199	-15.252	-14.65	-14.602	-14.642	-16.087	-12.812
-7.3948	-5.5382	-4.4761	-7.0887	-5.9892	-4.8249	-6.0442	-6.8836	-6.1748	-5.8607	-5.7733	-6.5229	-5.8956	-4.2535	-6.2166	-6.6135	-4.946	-4.1719	-4.7447	-5.6139	-4.5454	-5.0214	-3.9009	-3.6068	-5.7494	-7.0642	-5.4368	-5.9549	-6.1304	-5.5732	-6.096	-5.6267	-6.14	-4.0896	-5.1544	-6.5488	-6.1718	-4.4202	-6.6274	-5.6937	-6.3042	-5.9821	-4.319	-3.8386	-6.3842	-5.7425	-4.624	-5.3463	-6.0483	-7.066
-5.1896	-4.9066	-7.6729	-5.7144	-6.4771	-5.8563	-4.8018	-5.1384	-5.5842	-5.4711	-5.4698	-6.4835	-5.2192	-5.0283	-6.2922	-2.9522	-6.849	-5.7826	-6.7238	-5.0204	-6.6039	-4.9001	-4.5855	-4.6625	-6.7211	-6.6039	-4.8342	-4.899	-7.0474	-6.9407	-6.7788	-5.6816	-5.5659	-6.1321	-5.6311	-4.679	-6.5521	-6.0329	-4.6306	-4.0611	-5.5116	-5.0847	-4.9773	-4.6714	-5.9229	-4.9402	-6.0845	-7.8561	-5.3564	-5.9137
-15.127	-13.046	-12.548	-12.87	-12.537	-14.204	-13.424	-13.771	-14.396	-13.038	-14.434	-12.739	-12.876	-11.46	-13.795	-13.026	-13.958	-12.496	-14.661	-13.284	-14.203	-13.338	-14.604	-14.003	-13.859	-14.192	-14.72	-11.365	-11.485	-14.028	-13.294	-13.655	-12.996	-12.552	-12.842	-12.762	-14.509	-13.124	-12.897	-12.873	-13.651	-13.707	-13.446	-13.127	-13.023	-11.922	-12.508	-11.939	-11.433	-14.161
-9.9179	-10.792	-10.085	-10.876	-9.5798	-9.1419	-11.535	-12.185	-10.111	-10.997	-10.327	-10.151	-12.24	-11.25	-11.622	-9.8315	-9.8914	-10.796	-10.732	-10.015	-10.063	-12.351	-11.826	-10.745	-10.318	-12.196	-10.067	-10.793	-10.367	-10.073	-11.936	-11.685	-12.429	-9.3444	-9.2382	-9.9594	-11.691	-10.896	-11.341	-11.77	-11.837	-8.7813	-11.154	-10.991	-11.866	-11.557	-13.286	-11.916	-11.097	-11.075
3.7069	2.9446	3.5304	3.6807	3.2127	3.5148	4.3066	3.3176	2.9703	2.5916	4.0959	3.8425	2.4754	3.3268	3.7985	2.9305	3.6276	2.6622	4.2293	2.1491	2.4897	5.1932	3.3483	3.65	2.589	4.2256	3.3487	2.0934	1.9035	3.31	4.4308	1.2783	2.1285	3.6473	2.9877	4.0646	3.6328	1.6081	2.1531	3.5254	2.2359	3.0825	1.5073	2.5116	3.5972	1.2011	2.5781	2.812	3.9016	2.099
-2.1508	-3.2748	-3.3227	-2.6489	-4.1542	-3.3045	-2.1406	-3.27	-3.1487	-1.2598	-3.1171	-3.2786	-2.835	-2.5941	-2.9721	-2.4498	-2.6743	-2.4068	-2.4023	-3.293	-1.7041	-4.2917	-1.5	-3.8227	-2.9032	-1.5526	-1.6733	-0.83069	-2.8404	-3.3758	-2.109	-2.7252	-2.9423	-1.7562	-1.7864	-1.6465	-2.8973	-2.6304	-2.9336	-1.609	-1.7435	-2.9086	-3.709	-2.4757	-2.4124	-3.2726	-2.1685	-2.542	-3.4057	-3.2635
-10.638	-10.297	-11.935	-10.927	-12.582	-11.104	-12.781	-10.206	-10.458	-11.29	-11.14	-12.412	-12.949	-11.903	-12.61	-9.2913	-10.088	-13.467	-12.06	-10.745	-11.746	-11.603	-12.371	-11.742	-12.107	-11.439	-11.633	-9.5431	-10.978	-11.541	-10.469	-11.522	-10.036	-11.063	-11.341	-11.87	-11.877	-10.871	-10.446	-12.31	-12.289	-9.9875	-13.149	-9.5367	-11.858	-12.249	-12.02	-8.9577	-11.578	-10.204
-11.219	-11.21	-11.355	-9.7181	-11.285	-10.678	-11.412	-10.365	-11.914	-10.739	-10.646	-11.344	-11.494	-9.5194	-10.506	-10.22	-12.673	-10.017	-11.075	-9.634	-10.4	-10.324	-10.163	-12.662	-10.756	-10.111	-10.353	-10.424	-10.748	-11.686	-9.9873	-11.504	-10.641	-11.883	-9.506	-11.37	-10.206	-10.889	-11.6	-9.5568	-11.535	-11.408	-11.063	-10.622	-11.165	-11.994	-10.534	-10.934	-10.013	-10.285
-5.0078	-6.1357	-4.7932	-4.7349	-4.6588	-5.7905	-4.3004	-4.4792	-5.4422	-4.6178	-5.6114	-5.2921	-5.1693	-4.7329	-5.9758	-5.7544	-4.8519	-6.1708	-5.3914	-3.6607	-5.1186	-3.8655	-4.9351	-4.324	-5.1224	-4.1442	-5.1462	-6.7148	-4.579	-3.9695	-4.2215	-5.0985	-5.1261	-6.5497	-5.1514	-3.9243	-5.0398	-5.3328	-6.9846	-6.6993	-4.7837	-4.7202	-4.7157	-3.9416	-4.1314	-5.6896	-5.3135	-4.6002	-5.4184	-4.8081
-4.0206	-4.3939	-5.8042	-4.5978	-3.9746	-6.688	-3.7298	-3.5122	-4.3703	-4.3589	-4.7792	-4.0629	-3.8052	-4.9145	-3.2631	-5.5871	-4.5751	-2.8815	-5.5244	-3.2434	-3.9194	-3.5605	-2.7476	-5.5547	-2.8836	-4.0678	-3.692	-4.7929	-4.2506	-4.1241	-4.6364	-5.8491	-3.4347	-4.2379	-2.5851	-4.0653	-5.312	-4.1239	-3.8878	-4.1384	-3.1	-4.4957	-4.8539	-3.8536	-4.4178	-3.0168	-3.7768	-5.2737	-4.6496	-3.7767
-0.33804	-0.29913	-0.36424	0.32358	-0.48449	0.85942	1.5191	-0.89998	-1.6619	-0.90711	-1.1282	-0.19431	-1.1847	0.30158	1.5066	-0.48428	1.0503	0.05046	-0.81562	1.5189	0.82148	-0.43674	-0.36108	-0.8269	0.31182	0.16082	-0.4788	1.075	0.99463	-0.86853	-0.47112	-0.089609	0.5316	0.15417	-1.4843	0.11138	1.3183	-0.46538	-0.021055	-2.3484	-0.85824	1.0269	0.42268	0.41333	-1.4553	0.66987	-0.070526	-1.9327	-0.5525	-0.057177
-20.601	-22.164	-22.727	-22.321	-23.282	-21.129	-24.04	-21.229	-22.154	-21.945	-21.383	-22.449	-22.488	-21.608	-21.627	-23.06	-22.023	-21.423	-20.746	-22.035	-21.478	-21.591	-22.706	-21.658	-22.341	-21.916	-22.395	-20.937	-20.717	-21.483	-22.551	-23.987	-22.522	-22.709	-23.197	-22.565	-22.06	-23.106	-21.92	-23.831	-21.072	-21.903	-22.248	-20.327	-23.594	-20.47	-21.723	-22.843	-22.055	-22.534
-8.0978	-8.3388	-7.3551	-9.2845	-5.7868	-6.6228	-7.5157	-7.1318	-5.3992	-7.2037	-6.6202	-7.3854	-7.8327	-8.3088	-7.9252	-7.9921	-6.6797	-6.8883	-7.8182	-8.5027	-7.7927	-8.15	-7.1119	-8.8922	-6.4061	-9.1127	-7.649	-8.2346	-8.745	-8.645	-8.2586	-7.9311	-6.5882	-6.3317	-7.0766	-7.9357	-7.4914	-7.6377	-7.8186	-7.961	-6.4323	-8.1095	-6.5995	-7.966	-8.3375	-5.3795	-7.3718	-6.68	-6.8766	-7.4585
-1.3611	-1.346	-0.24416	-1.4671	-3.5779	-1.7299	-1.7203	-4.0846	-3.0181	-2.8197	-4.2257	-2.9693	-2.6257	-2.1896	-3.4335	-2.5805	-2.646	-2.9749	-2.387	-4.1418	-2.6473	-2.4129	-2.6843	-2.1019	-3.8108	-2.872	-1.0798	-2.4344	-3.6047	-3.7813	-2.0124	-1.3754	-2.0885	-1.2733	-2.6966	-2.8238	-1.2624	-1.7484	-0.91042	-1.0067	-3.5541	-3.5791	-1.8062	-0.73577	-1.5165	-0.97576	-3.722	-2.919	-0.77786	-2.6703
-11.4	-12.045	-12.017	-11.533	-12.84	-12.284	-11.165	-10.48	-11.349	-12.614	-11.009	-12.199	-9.5547	-11.449	-12.537	-11.807	-12.758	-10.446	-13.213	-12.911	-12.633	-11.482	-11.509	-11.445	-12.079	-11.064	-10.767	-13.296	-10.274	-10.355	-10.032	-12.246	-12.361	-12.381	-11.535	-12.077	-11.158	-12.637	-11.602	-13.118	-10.618	-11.124	-11.382	-10.56	-11.221	-11.574	-11.313	-12.26	-11.382	-10.69
-0.91171	-2.3834	-1.7965	-0.71241	0.74889	-0.9538	-2.1006	-0.27658	-0.84666	-2.7043	-1.012	-1.0173	-0.49989	-0.91134	-1.4673	-0.41399	-1.0855	-0.81784	-1.2182	-0.85973	-0.93051	-2.0131	-1.0969	-1.797	-0.46648	-1.1314	-1.3476	-2.5066	-2.9141	-1.3953	-1.8361	-0.90752	-0.95144	-0.44141	-1.2209	-2.3678	-1.317	-1.1746	-1.4644	-2.8138	-2.1474	-3.1813	0.2773	-2.5417	-1.1836	-1.7155	-0.82874	-1.9557	-0.56613	-1.3345
7.6812	9.8459	8.7333	8.9409	10.221	8.7324	9.9318	9.4819	9.3115	9.6613	10.064	9.5449	9.1448	8.2205	9.7406	9.6257	10.302	10.251	9.8306	9.7975	8.3611	11.017	9.8318	9.2399	10.998	8.2528	11.278	8.351	8.4614	9.7821	9.8972	10.321	10.953	9.7605	8.3708	9.9549	9.6521	11.766	10.736	9.9306	10.266	10.138	11.63	9.4583	9.8159	9.3242	8.4202	10.436	10.329	10.814
-21.581	-21.348	-20.378	-21.306	-21.29	-20.147	-19.901	-21.607	-20.845	-22.012	-20.773	-21.416	-23.384	-20.303	-22.574	-20.79	-21.863	-22.411	-22.403	-22.436	-21.123	-21.098	-19.217	-20.89	-22.767	-21.581	-20.801	-21.308	-20.733	-20.153	-21.13	-20.436	-20.636	-20.414	-20.381	-21.916	-21.793	-20.062	-21.259	-19.928	-19.809	-22.73	-20.005	-19.753	-22.055	-20.605	-20.122	-20.619	-19.618	-21.213
-3.8918	-6.2659	-7.1102	-5.9492	-5.1884	-4.9652	-4.8748	-6.1076	-5.7964	-6.2321	-4.4456	-5.6884	-6.5603	-6.5615	-5.1877	-6.1589	-6.6452	-6.2112	-6.2554	-6.2722	-5.9471	-6.2536	-5.8802	-6.6268	-5.1729	-5.7837	-7.6417	-5.3496	-4.9105	-6.4438	-5.0792	-5.4743	-5.4967	-4.9826	-4.966	-5.7478	-4.8691	-4.3769	-5.2478	-6.0561	-5.7298	-4.8105	-4.5928	-5.6323	-5.9203	-5.1356	-6.5991	-5.5131	-5.6914	-3.641
-13.831	-14.343	-14.75	-12.935	-14.379	-12.063	-13.267	-14.903	-13.358	-13.399	-14.126	-14.135	-13.957	-11.831	-12.755	-12.043	-13.782	-12.712	-12.791	-13.9	-14.305	-13.244	-13.472	-12.894	-13.333	-12.167	-13.522	-12.144	-12.822	-12.204	-11.803	-14.405	-12.435	-13.453	-12.869	-13.564	-13.864	-13.488	-12.193	-14.295	-13.384	-13.589	-11.662	-12.912	-13.829	-13.42	-13.094	-13.872	-13.074	-12.559
-1.7274	-0.64085	1.0531	0.75995	1.1286	1.6178	-0.48203	0.073144	1.2885	0.97415	1.821	1.9329	1.0319	1.0059	1.0619	1.8381	0.69452	1.1597	2.2258	1.273	0.94961	1.2571	1.2934	1.5904	-0.10696	0.56198	-0.49189	0.92153	1.6065	0.73969	1.7893	0.10521	0.15365	-0.3462	0.90317	0.12208	-0.71338	-1.6514	0.96952	0.28569	-0.332	-0.45416	1.104	1.6866	1.409	0.27592	0.79428	0.51345	0.61694	0.27195
-14.655	-14.766	-15.089	-13.748	-14.349	-15.819	-13.901	-15.403	-13.36	-15.631	-14.971	-13.79	-13.801	-14.379	-15.522	-14.865	-15.366	-15.323	-14.168	-14.217	-14.477	-13.661	-14.102	-15.536	-13.395	-13.972	-15.163	-14.363	-15.591	-15.138	-15.679	-14.105	-14.95	-14.308	-14.922	-16.273	-14.56	-14.216	-13.96	-15.211	-14.11	-13.855	-14.156	-13.525	-14.304	-14.121	-15.03	-15.085	-14.099	-13.422
-13.314	-12.874	-13.296	-13.175	-13.533	-13.045	-13.028	-11.484	-11.776	-12.515	-12.245	-12.966	-13.106	-12.508	-13.282	-13.282	-12.622	-12.977	-12.113	-12.037	-12.354	-11.15	-12.627	-12.72	-12.483	-11.5	-13.694	-12.332	-12.344	-13.94	-13.376	-14.072	-11.565	-13.332	-13.356	-11.17	-12.655	-12.31	-12.638	-12.164	-13.077	-13.829	-12.983	-13.384	-14.224	-12.744	-12.373	-13.522	-12.444	-12.616
-21.49	-22.133	-22.081	-22.955	-22.609	-23.872	-22.1	-22.285	-21.681	-23.659	-23.131	-22.364	-20.236	-23.11	-22.046	-22.646	-23.968	-21.978	-22.189	-22.398	-21.676	-22.342	-22.621	-22.207	-22.195	-21.889	-22.727	-23.242	-22.626	-22.027	-22.134	-22.448	-21.182	-22.301	-23.034	-23.209	-21.24	-22.907	-22.5	-22.095	-21.924	-23.536	-22.169	-21.757	-21.062	-21.894	-22.756	-23.133	-21.891	-22.024
-10.84	-10.055	-9.0608	-10.739	-10.862	-10.218	-11.407	-11.441	-10.458	-10.968	-12.306	-11.56	-11.673	-10.899	-11.003	-10.557	-9.9673	-10.9	-9.8244	-10.454	-10.056	-10.75	-9.4348	-11.353	-11.389	-11.029	-9.6618	-10.525	-11.224	-10.257	-11.02	-10.25	-10.262	-11.96	-11.192	-11.333	-11.73	-10.641	-10.589	-10.41	-10.868	-11.089	-10.553	-11.301	-10.938	-11.666	-9.9029	-11.773	-10.649	-11.871
5.7149	6.8626	6.8206	7.4375	5.8358	7.103	5.994	6.2445	6.9837	8.1924	7.3588	5.9466	7.0191	6.5656	6.9318	8.925	6.2987	6.4227	6.6176	7.5969	7.5518	5.9746	6.6844	7.7725	7.9401	7.2645	6.5888	7.9014	7.1511	6.5872	6.9031	6.9187	6.1454	8.0514	7.6907	6.7077	6.378	7.0572	5.6297	8.5407	7.9938	7.236	7.5939	7.9198	7.6156	6.3239	7.2311	6.6511	5.7362	5.8004
-16.441	-15.055	-14.548	-15.817	-14.713	-13.851	-12.691	-13.953	-14.029	-16.219	-15.064	-15.259	-15.015	-14.919	-15.492	-14.758	-15.558	-14.812	-14.026	-13.734	-16.677	-14.664	-15.801	-14.268	-15.446	-15.47	-14.648	-14.071	-16.391	-14.278	-14.822	-15.822	-15.13	-15.626	-15.135	-15.647	-14.58	-16.357	-13.354	-13.754	-14.278	-14.734	-13.967	-13.887	-14.945	-15.967	-16.025	-15.145	-14.456	-14.485
-0.99666	1.351	0.21475	-1.4569	-1.5729	-0.59967	0.52088	-0.59469	2.4399	0.53698	1.1071	0.69336	0.5518	-1.0429	0.44377	-0.12593	0.47225	-1.918	0.28752	-0.60352	-0.46641	-0.11084	0.67082	-0.7174	-0.45085	-0.02857	0.92176	1.0517	-0.61703	-0.18338	-0.051694	-0.25223	0.52772	-0.23035	0.70295	0.37342	0.72371	-1.011	-1.3827	1.0062	-1.5274	1.0199	-0.43043	1.3884	-1.9383	-0.32237	1.5829	-0.29072	0.42516	0.40399
-3.6989	-3.1255	-3.0114	-4.476	-2.9774	-3.4582	-3.4598	-3.1927	-1.6096	-3.1931	-3.2052	-3.1838	-2.3046	-4.2826	-3.7518	-2.6036	-3.8246	-3.6487	-0.84849	-3.213	-3.183	-2.8335	-2.8507	-3.1543	-5.103	-4.2135	-3.5303	-2.2563	-4.3175	-2.729	-2.8295	-4.0563	-3.4704	-3.5264	-3.0322	-3.0043	-2.9254	-4.9762	-3.82	-3.4143	-2.2636	-2.9825	-3.0962	-3.9117	-3.8054	-3.1022	-4.5734	-3.8495	-3.1739	-4.8824
-10.514	-9.3384	-9.3863	-10.425	-9.0172	-9.0226	-11.365	-9.0364	-9.8718	-8.3554	-10.127	-10.122	-8.5149	-9.6591	-8.8506	-8.6553	-8.6543	-9.2004	-8.0237	-8.6898	-10.345	-9.8331	-7.5414	-10.024	-9.7551	-8.9528	-9.9793	-9.1749	-10.159	-7.9465	-9.3199	-9.5309	-8.8508	-9.9324	-8.8998	-9.7925	-9.0975	-8.7258	-8.3741	-9.5962	-12.249	-9.1052	-10.185	-9.7289	-10.908	-9.2125	-9.8452	-9.6215	-8.9903	-9.191
0.41147	-0.23961	1.4251	0.90225	-1.5473	-0.85903	0.31178	-0.22442	0.31642	-0.4003	-0.28876	0.10807	1.0454	1.1369	0.39952	1.2909	1.0629	0.81484	1.0936	-0.30082	1.0629	1.1066	0.54677	2.353	-1.4475	-0.40925	2.0182	0.79482	1.4415	1.2547	0.0030362	-0.71016	-0.9766	-0.18337	0.068749	1.395	0.57292	1.179	1.2136	-0.31609	-0.60495	0.54625	-1.2097	1.8413	0.65613	2.7508	0.99869	3.1898	-1.4052	1.0198
-4.4233	-3.0475	-3.1564	-4.2356	-3.3468	-3.3062	-3.6117	-2.3519	-2.4619	-2.8652	-2.5215	-3.8221	-3.1381	-2.2801	-2.96	-2.4442	-1.4323	-3.4389	-1.8458	-3.3754	-3.2686	-2.5925	-3.7372	-4.0384	-2.7816	-2.7595	-2.2515	-3.2836	-4.366	-2.421	-2.5145	-2.2243	-3.2198	-3.0635	-2.6321	-2.6202	-2.4388	-2.8179	-3.5915	-2.7018	-3.8207	-3.2169	-3.073	-4.1613	-1.7145	-4.6172	-2.7592	-3.6432	-3.2302	-4.2543
-5.1064	-6.4064	-4.0229	-4.7895	-4.6122	-5.7626	-4.3187	-4.5267	-6.6566	-6.3064	-6.7607	-4.0283	-5.6376	-5.8005	-6.6829	-6.4593	-5.7243	-4.5292	-4.7311	-6.4671	-6.2564	-6.8045	-6.606	-5.0886	-4.9486	-4.4939	-7.5426	-5.5024	-5.4979	-4.7837	-7.2795	-4.1485	-6.5861	-5.0313	-5.8398	-4.5677	-5.8876	-5.0825	-5.7081	-4.455	-5.3295	-6.2555	-6.1226	-6.5573	-5.2363	-5.7617	-4.5963	-5.1352	-4.0773	-5.056
-11.33	-12.507	-10.68	-10.405	-10.21	-12.666	-10.616	-11.612	-10.568	-12.073	-11.153	-10.769	-11.186	-10.017	-10.808	-10.036	-10.111	-11.964	-12.789	-11.785	-13.024	-11.16	-12.201	-11.997	-12.265	-12.244	-11.027	-11.685	-11.414	-11.726	-13.003	-13.014	-11.744	-12.897	-12.143	-12.54	-11.776	-11.32	-11.66	-11.116	-11.355	-12.379	-13.233	-11.274	-11.268	-11.453	-11.392	-10.644	-11.984	-11.061
-11.136	-12.859	-12.308	-10.267	-12.203	-11.633	-10.858	-11.162	-11.145	-12.051	-12.22	-10.993	-12.036	-9.9672	-12.256	-11.382	-11.036	-12.358	-13.262	-12.048	-12.427	-11.873	-10.973	-11.534	-10.921	-11.414	-11.356	-10.618	-10.014	-10.834	-11.857	-11.537	-12.801	-10.372	-9.8514	-11.699	-11.744	-11.177	-11.907	-10.348	-10.755	-11.983	-10.796	-10.947	-11.537	-11.138	-11.668	-10.759	-12.185	-12.99
-1.04	1.1736	-1.8765	-0.31431	-0.22864	-0.042393	-0.27367	0.43954	0.80581	-0.2961	-1.1043	0.60034	-0.23631	-1.1877	-2.2552	-0.62757	0.37094	-1.0529	-0.11652	0.077169	0.84933	-1.4308	0.087872	0.74385	-0.79372	-0.42257	0.19468	-0.70559	0.60407	-1.6895	-1.4857	0.80207	-0.26507	-1.6368	-0.47454	-0.40106	0.33434	0.54051	-1.4553	-1.4816	-0.44567	0.04401	-0.59331	-0.97454	-0.72864	0.1708	-0.52032	-0.79679	0.67864	-0.50242
-1.5054	-0.48509	-0.13217	0.77906	-1.736	-0.55958	-2.5196	-0.91392	-1.553	-1.6535	-1.5047	-1.3207	-3.0422	-0.67729	-1.753	-1.8215	-3.0003	-1.4122	-2.9219	-2.1053	-1.0044	-1.6655	-2.0462	-2.0529	-0.36802	-1.6709	-0.92768	-1.6607	-1.7278	-2.8714	-1.0287	-0.20326	-0.35008	-1.4685	-1.4904	0.39829	-1.7894	-1.8272	-2.3544	-1.6592	-1.6733	-1.8474	1.1634	0.13264	-1.6153	-2.733	0.28491	0.20929	-2.7525	-2.518
4.3178	5.5316	5.2812	4.2448	4.4847	4.6739	4.1871	3.3278	3.5096	4.4046	3.5924	5.3946	3.8971	4.5449	2.7362	5.3213	4.9148	3.7417	3.2713	4.3839	4.1543	3.9976	5.0647	4.5137	3.9434	3.9967	3.9838	3.8762	4.0498	4.8533	3.4603	6.1656	3.7112	5.4529	4.8539	4.7247	5.3492	4.825	4.4358	5.4358	5.5872	4.776	4.2047	3.1121	3.7318	4.3682	5.3424	5.2979	4.7512	4.2643
-0.93458	-0.69279	-2.5994	-0.37193	-1.674	-1.5292	-1.1005	0.21256	-2.3076	-0.71805	-0.083522	-1.0309	-1.253	-0.5167	-1.5864	-1.6469	-1.4237	0.97387	-0.10617	-2.8075	-0.96931	-1.2244	-1.9112	-2.5971	-1.7376	-1.4436	-2.5439	-0.41151	-1.3503	-2.4011	-0.80238	-1.7936	-1.1597	-1.2808	-2.3255	-1.9082	-2.5467	-1.1224	0.30564	-1.7687	-1.3099	-3.139	-2.5932	-2.3719	-1.5988	-3.5687	-1.781	-1.4019	-2.094	-0.44927
-14.19	-15.302	-13.961	-15.063	-14.349	-13.943	-14.128	-12.794	-13.271	-13.828	-15.136	-15.674	-14.721	-14.635	-14.469	-14.788	-15.076	-14.477	-14.737	-11.866	-15.154	-13.393	-16.306	-15.152	-14.213	-12.696	-14.263	-14.692	-13.835	-14.2	-16.603	-14.672	-13.539	-13.514	-14.429	-15.613	-14.242	-14.509	-14.997	-15.516	-13.367	-13.942	-15.021	-14.604	-13.9	-14.436	-14.867	-16.149	-14.667	-16.174
-6.2394	-6.8129	-5.0353	-6.9416	-6.2154	-5.263	-6.9786	-5.4306	-6.135	-7.0088	-6.8496	-6.3768	-4.0494	-6.324	-6.6988	-6.7334	-5.4175	-7.0977	-5.4141	-6.3676	-6.3025	-6.9479	-7.148	-6.9463	-5.2012	-6.318	-5.9436	-6.4068	-6.1742	-7.747	-5.9489	-7.653	-6.5937	-4.5356	-7.4153	-6.3183	-6.3051	-6.1059	-6.7195	-5.9505	-3.5524	-6.4711	-4.9736	-7.7764	-5.4883	-6.8757	-7.2709	-7.6302	-6.134	-6.2008
-10.153	-8.1718	-8.7774	-9.7707	-9.2169	-10.444	-8.3087	-9.5241	-9.2538	-9.4911	-13.114	-8.8403	-10.458	-9.8981	-8.9524	-9.8589	-10.478	-9.1011	-9.8838	-11.477	-9.1007	-10.706	-9.0614	-10.087	-11.249	-10.729	-9.0836	-11.219	-11.52	-10.568	-9.1825	-10.634	-7.7761	-8.5465	-10.864	-11.806	-9.5145	-10.943	-11.16	-9.5544	-9.3317	-10.214	-10.021	-9.9143	-10.551	-8.6685	-9.9623	-11.201	-11.207	-10.97
-0.9335	-1.5126	-1.5506	-2.1879	-2.198	-1.437	-0.932	-3.4745	-0.53041	-0.86851	-1.9672	-1.6081	-3.6866	-0.69669	-2.3853	-0.95167	-0.58506	-1.6247	-1.9154	-1.4405	-1.8527	-1.2637	-1.2408	-2.1978	0.66274	-2.5545	-1.9749	-2.529	-2.6282	-1.3846	-1.1028	-2.502	-2.6131	-0.92277	-1.3268	-1.6449	-1.2352	-2.1541	-1.1052	-3.1933	-3.0832	-1.7797	-2.0998	-3.5914	-2.5878	-0.81832	-3.1723	-0.39389	-1.8198	-0.52615
1.3635	3.245	2.6016	1.1498	2.3778	2.5208	4.179	1.8789	2.3763	2.2341	2.5666	1.9999	1.6805	2.6751	2.5957	3.3607	2.87	3.2524	4.7568	3.1632	4.1618	4.149	3.3278	3.0373	3.0566	1.7834	3.7755	4.8717	4.2661	1.5935	4.3337	3.8422	3.5127	1.6639	1.8765	1.0683	2.5706	3.1997	2.5944	2.1709	2.8582	4.5155	2.0923	2.7199	3.335	3.8678	2.2583	1.5531	3.6586	4.0213
-20.378	-20.888	-22.622	-20.764	-22.072	-22.913	-22.302	-20.681	-20.906	-21.941	-21.698	-23.396	-21.365	-23.256	-23.335	-22.971	-20.219	-20.542	-22.505	-21.7	-21.735	-22.207	-22.268	-23.052	-20.915	-22.253	-21.172	-21.949	-22.47	-22.837	-23.878	-22.13	-23.677	-21.98	-22.849	-22.773	-23.031	-22.039	-22.397	-22.256	-21.887	-22.134	-21.869	-22.056	-22.453	-22.927	-23.12	-23.345	-22.296	-21.185
2.5227	-1.421	-2.265	1.2164	1.2645	0.32454	-0.93609	-0.19646	-1.3122	-0.28857	-0.37311	0.41572	0.87902	-1.0537	-1.2276	-0.26536	-0.50581	-0.67645	0.23514	-0.11505	-1.2311	0.34254	0.55771	-0.049027	-0.61837	0.46088	-0.19652	-1.418	0.59659	-1.0662	-1.4304	0.56335	0.95468	0.73379	1.1841	-0.83929	0.71915	-1.3182	-0.7612	-1.3319	1.348	0.25288	-0.4622	0.55285	-1.6953	0.069248	0.056389	0.8028	1.3566	-0.65301
-12.081	-10.825	-10.529	-10.662	-10.359	-11.833	-12.247	-10.82	-12.314	-12.391	-12.336	-11.817	-11.304	-11.017	-12.156	-10.264	-12.567	-11.14	-10.579	-11.544	-11.675	-12.804	-12.136	-12.582	-11.168	-10.856	-12.207	-12.902	-13.272	-11.212	-13.006	-12.049	-12.066	-12.411	-9.4419	-11.594	-13.475	-10.869	-11.241	-12.594	-10.485	-9.7093	-11.307	-12.33	-11.025	-10.036	-10.22	-10.562	-12.102	-10.475
-4.0996	-3.442	-4.3217	-1.8928	-3.1766	-2.7895	-3.9108	-1.7239	-4.3102	-3.6977	-4.3194	-4.1694	-4.2459	-3.4803	-3.8181	-3.444	-5.1313	-4.5798	-4.4302	-4.8915	-3.5203	-4.0962	-3.5231	-4.7633	-4.5064	-2.8707	-4.3921	-2.2223	-3.1043	-5.4222	-3.4738	-3.2008	-3.8439	-3.7909	-2.4066	-2.787	-3.4449	-5.0781	-0.69824	-3.084	-3.6806	-3.8073	-3.3091	-3.941	-4.6291	-3.5859	-4.0081	-5.9789	-3.1653	-5.3864
-10.169	-12.248	-11.931	-10.76	-12.44	-12.277	-11.065	-13.129	-11.068	-12.057	-10.948	-11.48	-11.596	-11.974	-10.851	-9.0496	-11.888	-11.16	-12.603	-12.132	-13.384	-11.834	-11.627	-10.499	-11.141	-10.397	-11.38	-12.757	-11.647	-9.4066	-10.559	-11.499	-11.856	-11.555	-11.404	-11.866	-11.155	-11.558	-12.425	-12.035	-11.29	-9.7105	-12.385	-12.016	-11.69	-11.725	-11.257	-12.812	-10.661	-11.491
-5.06	-4.1013	-5.1881	-5.0445	-4.7118	-4.0496	-4.6249	-4.0925	-5.097	-4.3844	-4.829	-5.9783	-2.2384	-4.767	-4.5701	-7.4047	-4.1036	-4.4508	-4.5137	-4.7617	-3.548	-5.1518	-3.2476	-3.4901	-5.4255	-4.9192	-4.1334	-4.4149	-5.0318	-4.1094	-3.5015	-4.1818	-4.448	-5.0314	-5.5917	-3.6017	-6.2655	-5.6633	-4.7182	-4.3034	-3.8612	-3.8055	-5.3994	-4.3732	-4.709	-4.6267	-5.2557	-5.6591	-2.6626	-5.7132
-6.6702	-6.3893	-5.883	-5.8698	-5.5241	-6.078	-6.9939	-6.3687	-7.0547	-7.1077	-5.7861	-6.9826	-7.6944	-6.4379	-7.102	-6.5237	-6.0918	-5.6827	-6.0429	-6.7335	-7.2566	-6.3269	-6.2186	-6.8796	-6.7015	-7.1636	-6.5438	-6.2116	-5.8124	-4.6385	-6.2559	-6.0201	-6.1991	-6.6027	-5.746	-6.136	-7.122	-6.9676	-6.7333	-5.3833	-6.6045	-7.0964	-5.5374	-5.7079	-4.8386	-5.541	-7.2092	-6.3912	-6.349	-4.8437
-6.0542	-8.2129	-9.0251	-8.0578	-7.8065	-7.319	-8.5689	-9.0666	-8.4603	-5.4998	-8.1493	-7.3941	-6.8092	-8.7809	-7.984	-6.313	-8.5232	-9.1464	-6.9252	-9.6208	-8.7417	-8.6159	-5.0314	-8.916	-7.5612	-8.1658	-7.3044	-7.7631	-6.6743	-8.9827	-7.5288	-9.6031	-7.4397	-7.9575	-7.8966	-7.5536	-6.8489	-7.6843	-6.8127	-10.136	-7.8146	-6.9162	-7.35	-9.8502	-7.3149	-6.252	-6.6449	-6.7101	-7.5752	-8.8718
-3.8429	-2.3647	-3.2223	-2.4772	-2.8531	-2.5774	-2.4502	-1.2693	-2.0434	-4.7624	-3.7966	-5.0164	-2.8032	-2.076	-1.711	-2.5618	-2.9027	-1.1927	-3.569	-2.5448	-3.2736	-0.81812	-3.6719	-2.0128	-3.1578	-3.8495	-3.6343	-2.9475	-2.8133	-2.7605	-3.5898	-1.6868	-2.2396	-0.87198	-2.6663	-3.5216	-1.8581	-3.8304	-2.0836	-2.2025	-2.361	-3.9222	-2.2479	-2.3435	-3.4508	-4.3631	-3.4234	-2.7308	-2.5402	-3.4707
-13.142	-13.023	-13.95	-15.02	-14.453	-14.802	-15.588	-15.673	-12.757	-14.987	-13.168	-13.996	-13.706	-13.89	-15.671	-15.304	-13.435	-13.801	-15.009	-14.321	-15.663	-12.195	-14.121	-15.993	-12.171	-15.411	-13.773	-13.014	-15.95	-14.718	-16.12	-15.075	-14.604	-14.422	-16.403	-13.852	-12.619	-14.654	-14.053	-13.895	-15.958	-14.225	-16.248	-16.211	-13.936	-13.328	-13.39	-12.969	-15.114	-13.408
-10.173	-13.143	-10.606	-11.335	-11.491	-11.548	-11.858	-11.674	-10.099	-12.366	-10.986	-10.357	-12.32	-10.318	-12.879	-11.339	-11.621	-11.713	-9.9827	-12.741	-11.134	-10.767	-10.403	-10.354	-10.173	-10.934	-11.223	-12.051	-10.038	-9.3167	-10.907	-11.587	-10.3	-12.07	-9.5867	-10.993	-11.369	-12.107	-10.983	-10.922	-12.218	-11.45	-11.922	-11.405	-12.195	-13.603	-11.534	-10.745	-12.624	-11.138
-6.9971	-4.339	-4.2378	-6.0274	-5.0291	-5.4194	-3.1292	-4.2112	-5.1618	-3.9181	-2.2699	-4.9172	-5.3238	-4.5091	-4.0798	-4.8275	-5.1189	-4.2456	-5.0039	-4.7851	-5.2278	-3.6816	-3.4409	-4.5485	-5.239	-4.8423	-4.1643	-3.783	-5.1095	-3.3398	-4.5962	-5.4998	-5.1057	-6.5765	-4.0406	-5.2311	-4.4551	-3.3075	-6.6223	-5.3795	-4.4472	-4.1079	-4.6734	-4.5793	-5.9428	-4.805	-4.9659	-5.4449	-3.2388	-3.8688
8.4573	8.0454	8.4405	8.7349	8.1545	7.5195	7.2729	6.4526	6.8872	7.852	9.2929	7.9423	8.457	7.6408	6.9626	7.1795	6.8016	8.3882	9.8869	8.6682	8.5007	7.3883	8.4152	8.1259	7.0955	8.4632	5.9624	7.0222	7.4644	8.3611	7.6042	8.6307	6.609	8.5299	8.901	7.9537	6.2011	7.6016	7.5646	7.5134	7.6067	8.4702	9.1186	7.0956	8.8606	8.1647	7.3938	7.6298	6.5273	8.1428
10.729	8.8177	9.6825	10.097	9.8269	9.093	10.701	10.52	10.039	9.8777	9.6722	8.3565	9.881	9.0778	9.4883	10.098	8.5286	10.115	8.9983	11.566	8.6502	10.09	9.2467	9.3726	9.526	10.081	10.706	9.7169	10.168	10.205	10.277	9.9665	8.296	9.4254	10.693	10.173	11.272	8.7863	8.6993	11.083	9.0669	9.7082	9.9246	10.21	9.5056	8.3117	8.8776	9.4136	10.623	10.586
-0.60684	-0.77584	-1.0963	-1.347	-1.772	-1.6531	-0.98849	-1.8682	-2.0606	-1.3097	-0.35678	0.46549	-2.2689	-1.419	-1.3352	-2.0182	-2.4124	-0.92395	-1.9912	-0.864	-0.16072	-1.6357	0.37306	-1.5655	-1.6789	-1.7749	-1.838	-0.2289	-2.0202	-1.3406	-0.68815	-2.027	-1.6232	-1.0252	-1.0826	-1.2968	-1.5164	-2.6407	-1.5803	0.56618	-1.4051	-1.0005	-0.93686	0.028051	-1.126	-2.4925	-0.3263	-2.4567	-0.10753	-1.4346
-11.609	-11.028	-11.252	-11.298	-12.547	-12.876	-12.625	-10.982	-11.622	-11.189	-11.649	-11.324	-11.383	-11.847	-11.01	-10.876	-11.665	-10.139	-11.191	-10.116	-11.959	-12.798	-11.723	-10.54	-12.027	-11.819	-10.783	-10.627	-11.488	-12.821	-12.4	-11.521	-13.266	-10.227	-10.865	-10.913	-9.6364	-12.267	-11.235	-11.219	-11.857	-10.993	-11.41	-11.247	-11.389	-12.234	-11.692	-10.845	-13.069	-10.961
-0.23064	-0.81945	-0.12288	-1.933	-1.8968	-0.82293	0.9457	-0.14428	0.13741	-0.15201	-0.12974	-0.4279	-0.014314	0.1769	0.84745	0.033482	-0.20901	-1.0497	-1.0168	0.78614	0.71906	0.063731	-0.038048	-0.73426	0.23569	-0.77201	-0.70778	1.0103	-0.51943	1.0419	0.28553	2.0183	-0.29215	1.4802	-0.26505	-1.3492	-0.097343	-0.057171	0.8212	-0.36575	-0.65684	0.052741	0.63646	1.1636	-1.4698	-1.18	-0.40753	0.89705	-0.67245	-0.2022
-0.51394	-2.0926	-1.6444	-0.68328	-0.38183	-2.5466	-0.386	-1.5997	-2.3052	-1.168	-1.6929	-1.6394	-2.0546	-1.7711	-0.85802	-1.7998	-1.0735	-1.3073	-1.3712	0.18674	-1.8006	-2.4427	-0.86052	-0.77183	1.0052	-0.97098	-0.56726	-0.69409	-1.355	-2.1338	-1.9091	-1.9233	-1.3498	-2.5238	-1.8806	-0.68013	-1.1118	0.20666	-1.1381	-1.2756	-1.924	-1.4271	-1.2158	-0.34136	-0.76449	-1.071	-2.5138	-1.2263	-1.8084	-1.3637
-3.9001	-4.567	-5.0143	-3.1246	-3.7451	-4.4387	-3.1881	-3.6031	-2.7104	-5.1625	-3.5372	-3.9609	-4.8464	-3.6135	-3.6434	-5.1143	-4.3479	-3.8847	-3.2869	-3.4528	-3.8785	-2.9821	-3.4322	-2.7522	-3.3015	-4.2959	-2.9199	-4.5629	-4.2932	-4.627	-3.4687	-5.7832	-4.5441	-3.8786	-3.9378	-2.7981	-3.1751	-4.0997	-2.5632	-4.0703	-3.1472	-3.9754	-4.5415	-3.6115	-4.3589	-3.5447	-4.8005	-3.8447	-5.7858	-2.1033
-1.9531	-1.9668	-1.2778	-1.6334	-0.19883	-1.6352	-2.2038	-1.8305	-1.0759	-1.1908	-2.4914	-0.59425	-1.6216	-0.89717	-1.563	-2.3064	-1.9871	-1.3357	-0.13514	-3.3374	-0.67262	-1.6539	-3.2445	-0.42123	-0.30547	-2.0445	-0.55789	-1.0792	-1.6506	-1.6512	-1.9928	-1.4432	-1.1863	-0.59768	-1.2591	-0.89406	-1.2425	-1.6775	-1.0745	-1.4205	-0.49538	-1.4136	0.24743	-2.4888	-1.2792	-1.2694	-0.84581	-0.64282	-0.28911	-2.163
-10.977	-11.671	-12.326	-13.144	-11.453	-11.654	-11.512	-11.992	-9.3678	-11.795	-9.9791	-11.04	-9.6848	-11.665	-10.562	-11.051	-11.853	-10.459	-11.692	-11.881	-12.756	-10.376	-11.759	-9.6532	-10.4	-13.116	-12.868	-11.355	-10.021	-11.286	-12.221	-11.147	-11.492	-10.5	-10.87	-12.028	-10.834	-12.628	-10.154	-11.63	-12.086	-12.666	-12.751	-11.028	-11.037	-11.478	-12.696	-11.975	-11.539	-12.248
-2.2996	-2.6012	-2.458	-2.7538	-0.64253	-3.7783	-1.032	-2.5478	-2.7816	-2.27	-4.287	-2.8437	-2.5519	-2.6994	-2.9485	-3.1089	-0.053858	-2.9469	-2.3053	-0.88044	-3.0822	-3.1135	-2.6325	-1.5866	-3.0408	-3.8278	-3.9636	-2.2918	-1.5606	-2.3188	-2.4404	-1.9947	-3.1224	-4.1041	-2.3649	-1.9744	-3.1444	-2.2644	-3.0974	-1.5494	-2.0602	-3.121	-1.3772	-1.9611	-0.040349	-2.6134	-1.6025	-4.7636	-2.9884	-3.6378
-11.387	-10.506	-11.441	-10.592	-11.028	-11.136	-11.686	-10.082	-9.8947	-11.106	-11.516	-10.439	-10.794	-10.939	-9.0681	-10.515	-11.828	-10.736	-9.3794	-10.021	-11.666	-10.599	-9.5305	-10.091	-10.238	-12.261	-12.549	-10.917	-10.608	-9.6213	-11.482	-11.362	-10.72	-10.492	-11.799	-11.235	-9.7531	-11.884	-11.454	-10.746	-11.73	-9.6378	-10.923	-11.81	-9.7547	-11.148	-10.542	-11.747	-12.841	-11.896
1.3742	2.5669	0.48693	1.9387	2.0711	1.9499	2.9295	2.1185	1.5247	1.5862	0.92075	2.3126	0.70349	1.404	-0.65308	0.93197	2.1209	2.1384	3.4568	1.8874	3.1613	1.1252	1.8399	0.71422	2.8162	0.90806	1.3494	2.3932	1.8826	2.0775	0.2744	1.9087	-0.037049	1.7313	1.8844	1.9246	0.82465	1.4866	1.8466	0.41731	2.9986	1.5255	0.45198	1.224	2.3354	0.31208	1.1553	1.7227	2.4798	1.2508
-1.2958	-1.6793	-1.5561	-2.627	-1.9701	-1.9711	-0.98993	-1.0825	-2.1979	-0.90123	-1.4244	-3.1993	-0.67631	-4.1147	-1.9475	-1.2339	-2.1919	-1.2638	-0.64916	-0.72049	-1.6514	-1.3343	-0.55532	-2.7942	-2.0567	-2.4356	-2.2456	-2.3607	-2.5486	-1.3254	-2.2878	-0.79365	-1.109	-1.9805	-3.5252	-2.2685	-3.383	-1.3769	-3.114	-0.39577	-1.6005	-2.1845	-2.6514	-0.37867	-0.91911	-2.1868	-2.0873	-1.449	-1.1355	-3.1419
-22.24	-23.463	-21.611	-20.995	-21.886	-22.887	-23.044	-22.39	-21.914	-23.246	-22.236	-21.638	-23.023	-22.27	-22.104	-24.366	-21.336	-22.956	-23.171	-21.858	-20.397	-22.353	-22.868	-22.63	-22.148	-24.784	-22.895	-21.444	-23.895	-19.807	-21.251	-22.197	-21.078	-21.697	-22.158	-22.775	-21.719	-21.847	-22.911	-22.268	-23.423	-22.571	-22.557	-23.671	-21.185	-21.9	-21.495	-22.621	-23.508	-22.8
-15.512	-15.031	-15.161	-13.763	-16.384	-13.418	-14.926	-15.096	-14.68	-14.495	-14.885	-13.648	-15.253	-14.932	-14.894	-15.098	-14.226	-12.615	-14.207	-15.278	-12.381	-14.274	-13.473	-15.662	-15.706	-15.301	-15.842	-14.314	-15.823	-14.836	-14.747	-11.494	-13.67	-14.686	-12.047	-13.202	-15.604	-14.45	-14.329	-14.312	-14.852	-15.793	-13.677	-15.353	-13.854	-15.324	-14.258	-14.398	-14.22	-14.96
0.53635	-0.58106	0.32125	-0.68964	-0.067733	0.92251	0.57889	-0.71439	-0.086584	0.28024	-1.1893	-0.59831	-0.30468	-0.64911	-2.1225	-0.58734	-1.6489	-1.9243	-0.47383	0.18336	-1.0611	1.6237	-0.46857	-0.12033	-0.93717	-0.33225	0.7963	-0.31099	-0.6804	-0.15571	0.84224	-0.40085	-1.468	-0.34202	0.18998	-1.2568	0.31954	1.8338	0.45211	0.32318	0.21943	-0.31803	-0.29666	0.53275	-0.69294	-0.84284	-1.4558	-1.9746	-1.3135	-0.27116
4.1044	2.9714	2.8802	4.347	5.1578	3.6894	5.3731	4.6428	4.3045	4.2867	4.9534	2.7484	5.2788	4.7253	3.9884	5.6708	5.7605	4.3246	4.0687	4.2421	5.9386	3.9873	2.5146	5.9722	5.6541	3.7245	4.5334	5.3969	4.8925	4.5595	4.3042	4.035	4.0057	4.0416	4.218	4.9102	5.2302	5.3001	4.598	4.1609	6.1988	5.4439	3.4648	4.1302	4.9379	2.1338	6.0078	4.2099	5.1519	4.9174
-12.771	-12.159	-12.605	-12.407	-12.815	-11.377	-11.843	-12.724	-12.506	-13.61	-12.042	-12.53	-12.947	-12.011	-12.075	-12.459	-12.038	-11.09	-14.665	-13.82	-14.059	-12.776	-13.057	-13.035	-12.625	-12.008	-12.706	-12.554	-11.846	-12.62	-14.27	-14.825	-15.057	-13.98	-11.517	-12.725	-12.954	-13.131	-12.976	-10.677	-12.126	-14.363	-13.993	-12.909	-12.798	-11.934	-12.627	-13.673	-12.146	-12.775
-1.4366	-0.95923	-0.71539	-1.0259	-3.1071	-3.5371	-0.75369	-2.6752	-1.1839	-0.64979	-3.0861	-2.6117	-3.3286	-1.0401	-2.6	-1.4117	-0.88623	-0.72087	-3.5063	-2.1118	-0.397	-0.10656	-1.436	-2.1002	-1.8591	-1.5804	-1.272	-1.2016	-1.27	0.75709	-2.1277	-1.572	-1.6409	-2.2895	-2.2421	-1.3749	-1.8719	-0.69557	-0.72334	-2.6997	-2.1593	-2.2206	-2.619	-0.27807	-1.2437	-0.60788	-2.6582	-0.25363	-1.1328	-2.2462
-9.9893	-8.4835	-9.4607	-9.0937	-10.13	-8.1924	-9.8079	-9.6668	-9.6235	-9.6413	-8.7054	-8.446	-8.71	-9.9044	-8.7695	-10.164	-9.5199	-8.3757	-8.5824	-9.7867	-10.232	-7.8792	-10.065	-9.4894	-8.8371	-8.6101	-9.1257	-9.263	-9.4604	-9.6368	-10.136	-9.6574	-8.8191	-7.17	-9.1493	-10.25	-9.3333	-9.1669	-8.5145	-8.2146	-8.0467	-9.4491	-8.9822	-9.631	-9.1914	-8.2233	-9.9212	-9.5179	-8.7385	-9.8118
-11.882	-13.119	-13.57	-11.898	-11.99	-12.562	-12.286	-12.94	-14.626	-11.573	-14.049	-12.103	-12.095	-13.871	-12.882	-13.422	-12.443	-12.181	-12.942	-12.707	-12.781	-12.6	-13.18	-13.033	-13.128	-13.529	-13.402	-12.321	-13.125	-14.111	-13.571	-13.278	-12.5	-15.14	-13.887	-13.503	-12.117	-12.617	-11.751	-12.434	-14.407	-11.728	-14.393	-13.206	-12.175	-12.85	-12.644	-12.335	-14.18	-12.411
-12.712	-14.282	-12.397	-13.629	-13.509	-13.906	-13.263	-13.543	-13.7	-13.2	-13.736	-13.72	-12.357	-13.488	-13.109	-13.537	-11.874	-13.025	-13.161	-12.124	-12.879	-14.008	-11.969	-12.478	-13.492	-12.708	-12.757	-13.028	-12.936	-14.097	-13.364	-12.411	-12.875	-12.662	-12.377	-14.369	-13.429	-13.158	-13.538	-12.471	-13.826	-11.329	-12.161	-14.129	-10.157	-13.34	-15.036	-13.22	-13.617	-12.271
-20.869	-21.96	-23.624	-22.836	-20.915	-22.295	-21.659	-21.159	-22.538	-21.692	-22.778	-20.387	-21.137	-22.3	-20.716	-23.662	-22.95	-21.282	-22.212	-22.057	-22.199	-20.587	-23.009	-21.773	-19.922	-21.672	-22.467	-21.1	-23.367	-23.474	-22.104	-21.711	-21.756	-22.147	-22.228	-22.615	-22.338	-22.034	-23.371	-22.078	-22.325	-22.789	-21.915	-21.707	-22.603	-21.691	-22.443	-23.313	-22.184	-21.233
-4.304	-5.8939	-5.793	-6.9238	-4.6809	-5.8176	-5.9997	-3.9724	-6.6499	-5.4255	-5.6733	-6.4088	-5.0794	-5.4852	-5.5934	-5.9902	-5.9283	-4.3689	-4.4405	-5.0264	-4.5756	-3.9131	-5.7999	-4.5658	-5.7594	-5.5541	-5.3102	-6.8117	-5.5829	-4.8121	-7.505	-5.4642	-6.1566	-5.2141	-5.7438	-4.8114	-5.5348	-5.7184	-5.6236	-5.1662	-6.2633	-7.0368	-6.1052	-5.3701	-4.9655	-4.9094	-6.4264	-6.3195	-5.8447	-5.1761
-1.7183	-2.1733	-1.9722	-2.5024	-3.375	-1.2251	-1.8601	-2.59	-0.87672	-1.2144	-1.33	-1.5861	-1.4286	-0.73587	-2.2211	-0.66022	-1.1551	-1.0902	-1.7025	-0.91224	-1.0627	-2.0905	-1.9289	-1.3162	-2.4659	-0.13896	-1.729	-0.51099	-0.72702	-1.529	-0.99159	-0.15946	-1.7557	-1.5306	-2.2792	-1.5545	-0.21132	-1.006	-0.40247	-1.3396	-0.76412	-2.2093	-1.5222	-1.0779	-0.061955	-1.6871	-0.96622	-0.12691	-0.90117	-1.5996
-2.3414	-2.4874	-1.7497	-0.85981	-0.022059	-0.18322	-3.0298	-1.4	-0.12632	0.1002	-2.4376	-0.95003	-1.1042	-1.5333	-0.88554	-1.3178	0.63469	-1.6066	-1.4461	-2.1653	-2.256	-2.2838	-1.7358	-0.70246	-3.029	-0.68829	-2.2576	0.17656	-2.2522	1.1713	-2.1398	-1.7611	-3.4713	-0.76378	-1.0044	-1.0686	-2.9085	-2.9303	-0.7467	-2.7308	-1.7357	-1.6948	-1.4616	-1.2295	-0.9101	-2.2004	-1.8722	-1.1569	-1.5514	-2.1984
1.2821	1.2299	2.35	0.88771	1.6715	2.8831	-0.32777	1.525	3.1658	0.25931	0.232	2.2722	4.2915	1.7948	1.2077	1.5448	2.454	0.4479	2.6581	-1.3765	1.2437	0.19378	1.5533	1.1046	1.1474	3.1448	1.9773	1.2991	2.422	2.1569	1.6183	0.063423	1.1023	1.8333	1.7557	1.222	-0.10408	1.4931	0.98135	2.262	2.7067	2.0457	2.1089	3.1487	2.1289	0.72088	0.16773	0.97867	0.84696	2.6329
0.39216	1.0629	0.57762	0.93112	-0.095483	0.18883	0.51265	0.77847	0.4269	-1.2168	-0.93227	0.95216	-1.5365	0.30148	0.56094	0.32924	0.53779	0.42658	1.7987	-0.60336	0.58142	-0.30883	1.0583	-1.0506	1.7947	-0.4853	-0.23197	-0.51584	1.4565	0.77909	-1.1821	-0.40426	0.75604	-1.2026	-0.12077	-0.092193	0.02541	-1.556	0.67537	2.1528	0.9915	-0.12508	0.2484	0.20449	-0.095734	2.6588	0.37273	0.52335	1.01	1.101
-14.347	-14.351	-14.965	-14.167	-15.535	-14.085	-13.904	-14.343	-15.788	-15.904	-13.73	-16.801	-13.963	-15.393	-14.266	-16.015	-13.788	-12.93	-14.324	-13.371	-14.424	-15.239	-14.669	-13.744	-13.237	-15.371	-15.937	-15.292	-16.032	-12.837	-14.002	-13.812	-14.685	-15.346	-14.86	-14.263	-17.402	-14.98	-13.216	-15.146	-14.433	-15.382	-14.111	-14.414	-15.625	-15.42	-14.103	-13.724	-14.227	-14.021
-9.3436	-8.4239	-8.5988	-7.7005	-9.712	-7.8947	-10.292	-8.605	-7.6464	-8.7131	-9.06	-9.3022	-8.1614	-9.1933	-7.6328	-8.152	-10.467	-8.5346	-7.467	-9.8924	-9.4008	-10.002	-8.3173	-9.0099	-9.3975	-9.4644	-9.8835	-9.9453	-8.6066	-7.8015	-8.4813	-9.117	-10.237	-8.9953	-8.2518	-10.599	-10.059	-9.8613	-8.7389	-8.5605	-7.314	-8.4313	-8.0645	-8.1276	-9.7288	-9.6463	-9.4321	-7.5544	-10.868	-8.9065
-2.8577	-3.6574	-5.9783	-3.6669	-3.5212	-4.418	-4.8327	-4.6822	-2.951	-4.497	-4.5432	-3.131	-4.999	-4.3651	-4.3729	-4.3607	-5.0659	-4.936	-4.6771	-5.0898	-5.4302	-3.9857	-4.5631	-6.3321	-4.2347	-3.7694	-5.0883	-5.4858	-3.9453	-3.2653	-5.4846	-3.8873	-2.6438	-4.7773	-5.0787	-3.7425	-5.813	-5.0262	-4.2459	-5.2304	-4.7296	-5.104	-5.399	-5.2003	-4.6997	-5.8007	-4.7969	-3.5727	-4.5201	-5.6168
-3.0006	-4.0242	-4.057	-2.3083	-4.0351	-5.0272	-2.2054	-2.479	-4.282	-3.0248	-3.5783	-3.9421	-1.7108	-2.7277	-3.8969	-4.9171	-3.8275	-4.9192	-3.5664	-4.1089	-3.68	-2.9836	-3.5193	-4.2266	-2.1683	-3.8872	-2.6111	-3.9058	-2.2797	-3.7436	-4.3195	-3.5239	-3.2077	-3.572	-4.6229	-3.8881	-3.995	-3.3143	-3.0203	-3.7639	-3.6489	-4.5994	-4.5957	-2.8945	-3.9576	-4.6872	-2.6504	-2.3746	-3.3083	-4.0037
0.22433	-1.2296	-0.81997	-0.39213	1.193	-0.32231	-0.64873	0.41268	-0.96252	0.5102	1.5233	0.33556	0.93882	0.40688	1.3737	-0.32755	-2.1527	1.8349	-1.0483	-0.11661	-0.020109	1.9615	0.128	0.42097	0.080457	0.45034	-0.11807	0.65252	-0.68002	0.14506	-0.56035	0.69374	0.93015	-0.96699	-0.66498	0.34806	0.13951	1.6335	-0.041509	-0.41996	-0.42408	0.66422	1.0691	-0.014955	-1.0057	0.80493	0.71059	-0.15211	-0.19549	0.98439
6.0974	7.3805	7.808	8.3364	8.7293	8.8536	9.3079	8.8455	7.1214	8.0846	8.3844	7.727	9.7162	8.5035	7.5428	7.2577	6.8667	8.9678	8.1372	7.2916	9.5391	10.282	8.5054	7.6596	7.2839	8.0791	8.9992	6.5669	8.5077	8.0052	8.7828	8.3366	8.6207	7.1333	9.7196	6.3777	7.5189	8.8921	7.127	8.8971	7.245	6.9788	8.2051	8.3903	7.4973	7.5409	8.4243	7.4855	9.1051	7.7225
5.4604	5.0874	5.2517	5.2049	4.3034	5.9464	5.5102	6.5359	5.2803	6.3682	6.2515	5.4595	5.7157	5.2149	4.46	5.5491	5.8816	5.78	5.656	4.9258	5.3978	5.1179	4.0036	4.3376	5.4219	3.9969	6.6357	6.2625	4.9157	2.7087	2.9762	5.6699	5.5642	4.7765	6.1751	5.9338	6.054	6.285	5.5385	3.9903	3.4598	5.4246	6.5986	6.4609	3.8455	5.441	4.4972	4.9697	5.1546	5.3725
5.1211	4.7784	5.7436	5.7663	3.5309	4.6102	4.2979	4.4506	4.8315	3.8847	4.8972	4.2906	5.4507	4.7674	4.8984	3.1019	3.3121	5.366	6.0305	3.7701	4.7427	6.6405	6.3599	5.1735	4.9784	3.9515	4.4807	3.8612	7.2402	4.9502	6.3629	5.4345	5.3385	5.8241	3.7592	5.1289	5.3613	4.1874	4.6875	4.9106	5.9561	4.6325	5.3256	4.1354	5.9094	5.3678	6.3707	5.0749	6.1323	4.3929
5.4371	5.7196	5.2959	4.503	4.1335	5.9947	5.9065	4.7483	5.3555	3.6983	5.1999	4.6756	4.2723	6.4834	5.7984	5.486	3.4256	5.038	4.6712	5.2018	5.4458	4.977	5.3408	5.3976	4.3102	3.8212	4.7956	5.2856	5.937	4.8251	5.4369	5.1007	5.2113	4.2831	5.2605	5.0909	4.9549	4.5352	3.1162	4.1662	3.7805	6.9584	4.2526	5.8182	4.2167	3.5521	5.5817	4.6951	4.8663	3.2591
-10.369	-11.158	-11.571	-10.376	-10.435	-11.219	-10.851	-10.986	-12.467	-11.446	-11.739	-9.9901	-11.41	-11.369	-11.1	-12.246	-11.892	-11.364	-10.244	-12.04	-11.426	-11.093	-11.871	-10.883	-11.448	-12.167	-11.847	-11.349	-10.168	-11.647	-12.474	-9.7969	-12.579	-12.934	-11.233	-11.798	-10.884	-10.549	-11.164	-9.9364	-11.584	-12.365	-12.421	-10.823	-11.56	-12.737	-11.7	-12.511	-10.662	-11.311
-18.967	-19.594	-21.001	-20.359	-19.821	-21.958	-20.441	-20.679	-21.348	-21.613	-21.391	-20.057	-20.376	-20.731	-20.055	-20.986	-20.005	-22.607	-20.947	-21.694	-21.119	-21.177	-20.994	-20.385	-20.506	-19.647	-19.478	-20.621	-19.63	-20.782	-21.693	-21.084	-21.147	-22.082	-20.562	-21.872	-20.102	-18.68	-20.332	-20.627	-21.549	-21.489	-20.362	-20.744	-20.721	-21.266	-22.361	-21.085	-21.673	-21.231
6.2713	6.2536	5.1131	6.1725	4.3879	5.5145	4.6841	3.8289	6.301	5.3396	4.6945	3.6625	6.7676	4.7316	4.5079	4.5887	4.3453	6.0969	5.7954	5.8476	5.5985	5.198	3.8112	3.9619	4.3036	5.1502	5.8827	7.4166	5.2743	4.7155	5.3254	4.9568	6.9215	5.5199	4.2373	4.8098	6.0931	5.3982	4.0525	5.1379	6.0062	5.4607	6.7109	4.4285	6.6593	4.4721	6.1125	6.2735	4.4646	5.1181
-0.12085	1.3343	-2.3252	-0.59956	0.23522	3.3187	0.92029	-1.0579	-0.50156	0.33865	-0.53509	2.3548	0.10231	1.264	-0.68272	2.2409	-0.55325	1.5338	-2.348	0.15288	2.2386	0.085016	1.1349	-0.99664	-2.1611	0.66185	1.1368	-0.23115	0.47545	1.0081	0.76475	-0.29291	-0.21713	0.63466	1.4286	-0.35075	0.05821	-0.93463	-0.011028	0.85975	2.9012	1.3494	1.0877	0.46772	2.0835	-0.89717	1.1936	1.5388	1.7728	1.5532
-11.753	-13.551	-12.454	-13.635	-11.947	-12.52	-13.326	-12.556	-12.715	-12.615	-11.798	-12.326	-11.595	-12.762	-11.389	-15.304	-13.401	-13.229	-13.499	-12.514	-11.14	-13.338	-12.181	-12.233	-14.034	-12.448	-13.501	-13.253	-12.938	-13.863	-11.537	-12.656	-13.623	-12.224	-12.008	-11.779	-13.282	-13.578	-12.052	-13.666	-14.448	-12.76	-12.963	-12.393	-12.098	-11.726	-12.655	-14.145	-13.209	-13.103
-6.1504	-4.6971	-3.9149	-6.1509	-4.4117	-5.327	-5.2915	-5.8576	-5.8118	-6.037	-4.9392	-5.226	-7.0861	-5.1802	-4.4677	-5.7227	-7.047	-6.3918	-6.0993	-4.8095	-4.27	-6.2396	-8.1631	-4.8867	-7.0307	-5.4827	-4.7249	-4.8907	-5.1657	-5.5415	-5.7712	-6.7729	-4.8622	-5.2603	-5.3288	-5.9183	-5.9029	-5.6892	-5.6282	-5.9963	-5.7535	-4.8886	-5.869	-6.4277	-6.263	-7.22	-5.3622	-4.991	-6.2091	-5.7417
-8.1251	-11.247	-8.9498	-8.6524	-7.9573	-9.9428	-9.6631	-7.5926	-10.132	-10.182	-10.751	-9.5413	-10.018	-9.077	-10.962	-10.343	-9.2239	-8.8189	-9.9949	-8.6967	-8.5661	-9.5938	-8.8938	-8.9549	-8.1153	-9.21	-9.4662	-8.7945	-8.7809	-7.8416	-9.8423	-8.8533	-10.752	-8.4899	-8.3756	-9.181	-9.1782	-9.3738	-10.196	-10.761	-9.1523	-8.6473	-8.6802	-7.6717	-8.1116	-9.6487	-8.7156	-9.0413	-10.263	-10.669
-10.494	-11.421	-9.9086	-10.806	-9.8914	-10.404	-11.257	-12.326	-11.01	-10.752	-11.248	-10.486	-10.308	-10.559	-10.552	-11.065	-11.742	-10.291	-11.611	-11.251	-11.151	-9.6201	-13.096	-9.7538	-12.649	-8.8449	-10.336	-9.6583	-10.119	-11.808	-11.273	-11.463	-10.505	-10.144	-10.008	-12.058	-10.186	-11.702	-10.275	-11.407	-9.7661	-12.252	-10.281	-11.014	-11.704	-10.32	-10.043	-10.05	-12.607	-12.625
-21.799	-22.532	-24.267	-22.181	-23.792	-22.667	-23.535	-22.949	-21.439	-22.202	-22.156	-22.42	-22.089	-21.472	-22.143	-21.905	-21.661	-20.934	-21.927	-21.356	-22.102	-20.64	-22.15	-22.344	-22.545	-22.194	-20.883	-21.351	-23.081	-23.143	-21.523	-21.756	-21.919	-21.534	-23.397	-21.313	-20.713	-22.741	-21.373	-22.667	-23.114	-21.104	-23.242	-21.624	-24.291	-22.504	-22.244	-22.777	-21.986	-20.09
-1.8409	-2.9175	-2.4939	-3.6671	-1.3678	-2.6488	-3.4092	-3.0241	-2.433	-1.2288	-2.6736	-1.8581	-2.7036	-2.6374	-1.4974	-2.4988	-1.9058	-1.8203	-4.6732	-3.1289	-3.5424	-2.1749	-2.2594	-2.0952	-2.3781	-2.1172	-3.1407	-3.7675	-3.4616	-2.7921	-1.7271	-3.4308	-1.8614	-3.8325	-2.4347	-1.5605	-2.3356	-1.2463	-3.5053	-3.6456	-4.168	-2.6824	-2.3572	-1.5352	-1.4055	-3.564	-2.5399	-1.2529	-3.6389	-2.7973
6.0195	6.8654	8.1188	7.3816	6.6642	5.3371	7.2678	6.2965	8.1184	6.4707	5.9976	6.5766	7.0967	7.6367	8.0706	6.6191	7.0514	6.4389	6.4283	8.132	5.587	7.6547	8.8507	6.9824	6.0252	7.8375	7.1025	6.779	6.1134	7.0996	7.4136	7.1644	7.1567	6.7774	7.0699	6.8896	7.2854	6.0282	6.1338	6.7883	5.7703	6.6458	6.0145	7.0184	8.0387	6.0357	7.4155	6.3115	6.4374	6.5525
-12.904	-11.289	-11.517	-11.547	-10.215	-12.721	-11.364	-11.129	-13.607	-10.503	-10.654	-11.997	-10.863	-14.227	-9.906	-11.446	-11.996	-11.355	-12.929	-10.604	-10.521	-12.308	-12.436	-10.684	-11.815	-10.421	-11.613	-10.944	-11.421	-10.984	-10.552	-10.911	-11.919	-12.064	-10.652	-10.884	-9.7115	-11.756	-11.293	-11.947	-11.711	-12.69	-11.798	-13.028	-10.755	-11.853	-10.973	-12.942	-10.681	-11.225
-1.9118	-1.8032	-1.4091	-1.5339	0.26022	-0.55751	-2.2723	-2.2586	-2.5673	-0.67512	-3.1084	-2.7132	-2.1225	-1.1065	-0.51907	-1.1791	-1.0807	-1.4954	-0.76695	-2.9939	-1.5016	-0.31103	-1.2203	-2.9733	-0.74343	-1.2254	-0.48892	-2.4842	-1.6038	-2.0287	-2.0365	-2.2882	-2.2304	-2.1038	-0.97317	-1.6046	-1.4587	-2.2286	-2.9047	-2.9151	-1.6505	-0.27011	0.72717	-1.9244	-1.4499	1.1005	-1.7649	-2.737	-0.47694	-1.7855
-3.8429	-2.5616	-4.4078	-3.5905	-4.6379	-3.9627	-2.2553	-2.7045	-1.9255	-4.0277	-3.3843	-4.3843	-3.0731	-2.8866	-1.0279	-4.1947	-4.1057	-3.5166	-2.5272	-3.1511	-3.8149	-2.5829	-3.9853	-3.3503	-2.7079	-2.5555	-3.5181	-2.7936	-2.1912	-1.9611	-4.8162	-3.9655	-5.0195	-4.8918	-4.3048	-3.0295	-5.3062	-2.3948	-4.1177	-3.2423	-1.8031	-3.9379	-3.4579	-4.0948	-2.8327	-3.8068	-4.331	-4.4273	-3.9967	-4.6737
-8.2024	-8.9732	-9.445	-10.962	-9.2589	-9.31	-8.7876	-8.8825	-7.4286	-8.7129	-9.7174	-9.7057	-11.533	-10.363	-9.4653	-9.0218	-9.9583	-8.2201	-8.4577	-8.0504	-9.5758	-7.9508	-10.969	-8.9541	-7.163	-9.543	-8.9217	-9.3245	-8.7169	-8.5622	-6.6361	-10.097	-8.6607	-9.4812	-8.8828	-9.4453	-7.8304	-10.165	-10.318	-8.8381	-10.58	-10.016	-8.3839	-11.04	-10.144	-8.7092	-9.5838	-9.461	-8.7284	-8.6244
-1.9631	-3.4457	-2.4728	-1.0922	-1.8473	-2.8113	-0.78999	-0.55227	-1.477	-3.4476	-2.9057	-0.85551	-0.8557	-1.432	-2.8453	-0.73205	-1.7161	-1.5122	-2.3596	-2.8608	-1.0254	-1.9155	-1.1546	-2.0418	-1.6447	-1.4668	-2.5316	-1.0428	-1.2295	-2.7711	-2.8494	-1.7548	-2.4169	-1.0448	-1.5263	-1.6198	-2.4284	-1.5635	-1.2413	-2.4208	-1.2083	-1.6951	0.10742	-0.15633	-0.77093	-2.0024	-2.0089	-1.1132	-1.0544	-1.7695
-15.205	-15.078	-15.516	-14.649	-13.309	-14.813	-15.554	-14.244	-14.449	-13.974	-15.221	-14.325	-14.477	-13.446	-14.932	-15.32	-15.249	-14.044	-16.485	-14.975	-15.126	-14.301	-14.96	-13.364	-13.651	-12.557	-15.244	-15.437	-12.515	-14.786	-13.812	-13.631	-13.571	-15.652	-13.561	-14.268	-13.351	-15.306	-14.858	-13.481	-13.092	-15.637	-14.483	-16.558	-14.958	-14.423	-14.553	-13.555	-14.345	-16.353
-0.7198	-1.7669	-0.60669	-1.5881	-1.8806	-2.2521	-1.8656	-1.289	-1.5467	-1.3102	-2.7728	-0.46309	-1.1582	-0.27454	-1.8149	-1.1508	-2.5105	-0.69034	-1.9126	-2.3664	-1.2164	-1.3241	-0.95315	-1.6092	-1.2475	-2.3751	-1.3544	-3.2836	-1.3068	-1.0932	-0.8096	-0.76864	-1.4449	-1.4995	-0.74605	-1.7892	-1.8918	-3.6329	-1.106	-1.1943	-1.9387	-2.1105	0.08321	-1.8912	-0.68221	-2.6099	-1.9921	-1.2158	-1.5024	-2.0593
0.76995	0.84758	1.6158	1.025	0.16731	2.4441	2.0015	0.79067	0.044212	0.783	2.1373	0.56161	1.742	-0.22733	0.69868	2.9139	2.6152	1.9281	0.6959	1.2184	2.5734	1.611	0.49266	1.9683	0.72723	3.0781	0.31444	0.77984	3.0703	0.099221	0.11687	1.6085	2.132	1.2799	0.4497	0.39734	2.2952	0.34944	0.49764	1.9473	2.0147	0.66703	3.0019	1.6061	2.0984	2.2762	-0.22297	2.1589	0.65813	0.41181
7.7281	7.2439	7.2678	6.8111	6.7472	5.1448	8.4625	8.0964	8.7572	6.6858	5.7147	6.7842	6.1809	6.1078	6.1151	8.0939	7.7564	7.554	5.9915	5.7819	7.8403	8.0837	9.0864	6.5212	7.0967	5.9061	6.2755	6.9247	5.6838	6.5886	7.5416	6.3712	7.0634	7.7513	7.5105	8.3308	6.2423	6.2215	6.8729	6.5773	6.84	6.3729	5.0736	5.7415	6.8516	6.1349	8.8135	7.4693	8.0232	6.5384
6.0243	7.7551	6.6216	7.7331	5.5927	6.8524	6.457	5.4027	7.1036	6.5161	7.0542	6.4025	7.2188	5.7808	8.4925	6.7784	7.2572	5.9368	5.6032	6.037	6.9018	6.4456	6.6531	6.4306	6.7931	5.4625	7.9261	7.0842	7.4378	7.051	6.3508	7.5417	6.4894	6.3391	6.1868	7.9716	6.2019	7.1537	7.6514	6.7217	5.1779	7.5544	6.6878	7.2737	8.1427	7.5206	6.5138	6.1176	8.2667	7.9004
-11.894	-12.312	-11.476	-11.772	-12.759	-10.492	-12.721	-11.337	-9.8168	-12.377	-13.478	-11.95	-11.971	-11.195	-11.004	-12.338	-11.231	-10.7	-12.878	-12.506	-11.702	-10.43	-12.218	-12.603	-12.347	-12.254	-13.066	-11.824	-12.821	-12.086	-12.069	-9.8015	-12.289	-11.821	-12.665	-10.772	-12.808	-10.842	-10.863	-12.791	-9.9881	-10.649	-11.492	-12.498	-9.2908	-11.383	-12.787	-11.267	-11.521	-11.425
-16.226	-14.465	-14.668	-13.74	-15.037	-13.729	-15.548	-14.121	-14.551	-12.868	-15.556	-13.242	-13.02	-15.137	-14.896	-14.363	-13.807	-14.278	-14.928	-12.618	-13.879	-15.946	-13.979	-14.504	-13.59	-13.593	-13.142	-14.628	-14.173	-15.102	-14.546	-13.684	-14.262	-15.962	-16.103	-14.717	-13.447	-14.2	-14.458	-15.785	-15.216	-13.781	-11.912	-14.572	-15.19	-15.327	-14.191	-14.215	-14.225	-13.975
8.1106	7.067	8.0352	9.2171	7.4418	7.7617	8.0403	7.968	8.443	7.9927	8.4782	7.415	7.4941	8.4909	8.0121	8.8268	8.1549	7.755	8.9158	7.5154	9.1164	6.727	7.8989	7.6594	7.4222	8.1154	9.1177	8.4545	6.6127	8.5979	8.4753	6.8924	7.7101	8.6183	6.8446	7.9083	10.023	9.1143	7.2063	7.6933	7.4034	7.1175	9.7914	7.5872	7.222	7.3768	9.2348	7.5617	9.0351	7.8996
3.4594	5.0483	3.6707	5.5837	6.0966	5.58	3.973	5.6287	6.1618	5.1379	4.9396	3.3829	3.3759	3.9349	3.699	5.5726	4.7474	4.2798	4.3146	4.4078	3.7775	4.505	3.3578	3.9215	3.9957	3.186	4.728	5.7685	5.5635	4.4684	4.5557	4.1633	5.1556	3.161	3.8628	4.5133	5.6544	5.1974	5.2834	3.9423	2.5294	4.8929	4.0108	3.9405	4.9352	5.3319	4.7999	2.4903	5.3133	4.2894
-4.6991	-5.1654	-3.8782	-6.1736	-5.0593	-4.5764	-2.5806	-4.162	-4.3365	-4.5883	-3.3969	-3.2141	-3.1685	-4.4329	-4.7794	-5.5677	-4.8546	-4.1922	-4.6763	-4.5356	-4.8851	-3.3787	-4.9203	-5.6234	-4.1474	-4.519	-3.9678	-5.4654	-3.9043	-5.2573	-3.9512	-4.301	-4.4796	-3.0336	-5.8044	-3.3889	-6.1873	-4.8318	-4.2155	-4.9344	-6.6129	-4.4997	-4.1486	-5.5544	-3.3318	-4.3666	-5.1208	-4.1806	-3.0579	-3.6144
-11.72	-10.551	-9.6941	-10.151	-11.384	-10.655	-10.187	-8.5982	-10.62	-12.2	-10.142	-11.986	-10.267	-10.918	-10.805	-11.577	-10.223	-10.214	-11.304	-11.25	-10.505	-11.064	-11.132	-10.497	-11.853	-10.937	-11.242	-11.203	-11.893	-10.799	-9.6686	-12.221	-12.034	-11.392	-11.19	-11.287	-11.477	-11.669	-11.505	-10.422	-10.448	-10.826	-10.928	-11.46	-10.545	-11.766	-12.881	-10.196	-10.731	-11.63
-5.7116	-5.6727	-2.8291	-3.7927	-7.2085	-4.8982	-5.1891	-6.2218	-5.0776	-4.9097	-5.3204	-4.8594	-5.3665	-4.6787	-4.4254	-5.1937	-5.0714	-4.3689	-5.0323	-5.2296	-6.1806	-5.8099	-4.2048	-4.8065	-4.2044	-5.7162	-3.8374	-4.4922	-5.5193	-5.212	-4.7168	-4.4754	-3.8984	-5.905	-4.4668	-5.9262	-5.3951	-6.0921	-5.2057	-6.1659	-5.3292	-5.2439	-5.2845	-4.2732	-5.9555	-5.801	-4.5069	-5.3797	-5.5359	-5.7348
-13.787	-14.111	-13.028	-13.236	-11.248	-14.13	-12.722	-13.586	-13.739	-13.232	-11.337	-14.499	-12.95	-13.45	-12.519	-11.409	-13.849	-12.855	-12.447	-12.758	-11.209	-12.3	-12.627	-13.51	-11.774	-11.811	-13.257	-12.984	-13.78	-13.176	-14.509	-13.605	-13	-11.927	-12.733	-13.875	-12.494	-13.821	-14.043	-12.488	-10.452	-15.732	-13.934	-12.721	-13.669	-13.905	-13.057	-13.33	-14.124	-13.007
-14.629	-14.411	-12.028	-12.774	-13.448	-12.54	-13.108	-12.861	-12.211	-13.578	-10.962	-12.588	-12.57	-13.228	-12.884	-11.311	-12.961	-12.086	-14.497	-13.54	-14.022	-13.521	-13.489	-13.928	-12.351	-13.625	-13.058	-15.098	-12.62	-10.754	-11.72	-12.833	-13.2	-12.78	-13.075	-13.334	-14.84	-11.754	-13.488	-10.854	-11.775	-12.858	-13.922	-11.705	-14.15	-12.101	-13.436	-13.535	-11.706	-12.285
3.7532	3.901	4.1207	2.9752	3.0893	3.8099	2.9922	2.3574	0.069767	4.2827	3.4603	3.1298	3.3762	3.7259	4.9194	3.5955	3.255	1.5377	2.4907	3.7859	3.7527	3.7173	3.5493	3.2949	2.6695	2.6556	3.4457	4.4183	2.1703	2.2614	-0.68054	3.3449	3.1796	2.3367	2.4507	3.2866	2.2671	4.9411	2.4462	1.9528	4.3614	3.3839	2.4454	1.3719	2.3693	3.5397	1.8324	2.1347	4.5858	2.5189
-9.836	-9.7957	-10.022	-10.865	-11.087	-9.5913	-11.036	-12.001	-11.848	-8.8685	-10.653	-10.835	-10.883	-12.698	-10.484	-11.081	-9.4011	-10.598	-10.378	-9.5685	-10.193	-10.109	-11.584	-9.3612	-9.4289	-12.279	-9.8413	-11.801	-12.562	-10.208	-11.505	-11.564	-12.018	-9.6449	-11.852	-9.9791	-10.11	-11.171	-11.468	-9.3183	-11.157	-8.1175	-11.057	-9.9783	-10.595	-12.031	-11.35	-10.617	-10.624	-10.471
-9.2485	-8.2834	-5.9567	-8.5861	-8.2996	-9.1918	-9.8239	-9.734	-11.233	-8.7365	-11.537	-10.811	-9.6498	-8.406	-10.433	-9.1979	-8.1465	-8.4578	-10.433	-9.2969	-9.1107	-8.8487	-8.8368	-11.025	-9.9572	-9.4207	-10.119	-8.3328	-9.5362	-7.4557	-10.001	-9.3679	-9.3631	-8.8813	-7.6683	-7.3934	-8.5423	-7.5113	-10.188	-9.0985	-9.3236	-9.6448	-9.3122	-8.7485	-10.33	-9.2485	-9.5834	-9.7761	-8.691	-8.7047
2.5152	2.7083	2.0405	3.1944	2.0933	3.2709	3.2422	1.5329	1.9473	3.0367	2.9052	2.9165	5.4121	2.6318	2.6263	2.1969	3.8982	2.6163	1.7786	3.2086	2.8799	3.169	1.9197	2.7711	4.5526	2.1797	3.7578	2.3273	4.836	2.938	2.5877	4.2101	2.4837	3.1403	3.6733	3.731	4.0518	2.6756	3.2416	2.317	4.6617	2.1518	3.0362	2.0576	2.1428	2.8666	1.9113	5.0452	2.5274	3.553
5.419	6.7024	6.3157	5.3268	5.2078	5.2345	4.8059	5.2128	7.3165	5.9915	6.1166	5.7573	5.6835	6.8086	6.2881	4.8612	4.2986	6.0779	5.6216	6.2373	4.0332	5.4608	5.7183	5.6688	4.9159	4.8787	5.0229	6.2436	5.7636	6.2901	5.54	5.2479	5.298	6.5788	5.0541	5.6579	5.2322	5.6999	5.1542	4.7909	6.2775	7.566	6.1885	4.2664	4.8717	4.7949	6.5843	5.7187	6.6472	7.2001
-12.631	-11.928	-10.618	-12.304	-9.7859	-11.86	-11.289	-12.012	-13.493	-12.202	-11.277	-12.196	-13.409	-11.078	-11.025	-12.795	-12.838	-13.244	-11.632	-11.451	-11.092	-11.795	-11.342	-11.111	-11.929	-12.52	-11.486	-11.263	-10.29	-9.9253	-11.788	-11.385	-11.603	-11.098	-12.642	-10.913	-11.985	-11.299	-11.205	-11.64	-12.406	-12.118	-11.149	-12.182	-10.514	-11.567	-9.9226	-11.749	-10.416	-11.166
4.8366	3.59	5.8508	3.7505	5.0596	6.3831	5.1646	5.2206	5.6959	3.988	4.4571	5.747	5.2949	5.0948	4.631	5.8537	5.9243	5.6359	6.0461	4.2477	5.2383	4.3685	5.6595	3.3426	4.1474	7.0764	4.9198	3.6413	4.5887	3.9435	5.8633	4.2638	4.2826	3.4069	5.4317	4.9962	3.7514	4.7401	4.9766	3.8408	4.6091	4.2336	4.8189	7.1837	4.9762	6.1235	5.6117	5.3777	5.0769	5.9122
5.3719	5.0833	5.4109	4.6116	3.5918	4.9172	4.5504	4.9686	2.9153	5.4496	4.4392	3.6469	2.4628	5.644	3.7803	2.7946	3.8871	3.0392	5.656	6.2863	3.5146	4.2658	5.1475	5.7674	3.4946	6.5028	3.9596	3.9617	3.8591	2.4769	6.2336	4.3186	4.4317	6.1151	3.2755	4.5807	3.5483	4.1456	4.4898	4.0493	5.4763	4.214	4.7958	5.1205	3.1095	5.352	4.2145	4.4947	3.6562	4.2181
0.71433	-1.007	-1.1934	-0.37073	-0.60309	-0.25483	0.35876	1.0871	0.80397	0.81964	-0.41411	-0.60615	0.70691	0.48201	-0.9044	-0.73209	1.9966	-1.4891	-0.88374	-0.49816	-0.55476	0.97338	-0.29278	-1.9411	-0.60795	0.032086	-0.64655	-1.0087	-0.3206	0.74242	0.38234	0.41393	0.47249	-0.66163	-0.83494	-1.649	-0.98192	-1.0809	0.71377	-1.4411	0.24897	-0.80583	0.69237	0.30319	-0.61506	0.088821	-1.4393	-0.72692	-0.099343	1.7362
-1.4766	-2.46	-1.3351	-0.55778	-2.0406	-1.4728	-0.45562	-1.9877	-2.6737	-1.6785	-1.982	-0.89923	-1.5291	-3.2217	-1.3954	-1.1006	-2.3201	-3.3843	-3.4843	-1.372	-0.032286	-1.5516	-0.77238	-2.3202	-2.7036	-1.6919	-1.9465	-1.8257	-2.7327	-2.5598	-2.3873	-2.1211	-1.0975	-1.6009	-2.0265	-1.1028	-1.2454	-1.1611	-1.5177	-1.671	-1.8825	-1.5606	-1.2079	-0.64566	0.26363	-0.69435	-0.96239	-0.84847	-0.031207	-1.2267
-0.51817	0.72226	0.15137	-0.86746	-0.37806	-0.38258	-0.46861	0.10555	-0.47828	-0.88408	-0.16157	-1.0607	1.1749	-0.62702	-0.46733	-0.34796	0.20833	-0.93578	0.74795	-0.28294	-0.28352	-0.6415	1.4687	-0.092171	0.68698	-0.62648	-0.70668	-0.035255	-1.7153	-0.43698	-0.43895	0.68048	-1.2913	-0.51903	0.085123	-0.53788	1.069	-1.2769	0.81294	0.99828	0.12065	0.35615	-0.16125	0.39161	0.70205	0.34272	0.50642	-2.6064	0.28653	-1.7285
-12.507	-13.744	-13.945	-13.031	-13.087	-12.487	-13.045	-13.854	-12.965	-12.023	-13.217	-14.298	-14.026	-12.062	-11.219	-14.168	-13.962	-12.644	-13.011	-13.789	-12.08	-14.386	-12.876	-12.275	-12.833	-14.017	-12.911	-12.871	-13.583	-14.323	-13.615	-13.836	-13.223	-13.342	-12.773	-13.297	-12.791	-12.9	-12.248	-12.011	-12.08	-11.851	-13.425	-15.074	-12.473	-11.405	-13.274	-13.522	-12.585	-11.883
-9.8928	-10.506	-11.812	-12.044	-11.09	-10.187	-9.8968	-11.915	-10.484	-11.356	-10.257	-10.782	-10.536	-9.2493	-9.9923	-10.482	-9.2181	-9.7286	-9.8732	-9.702	-11.275	-11.481	-11.669	-11.057	-10.633	-10.831	-11.773	-10.224	-11.117	-10.2	-10.822	-10.878	-8.9098	-13.077	-11.464	-11.357	-11.229	-10.267	-11.124	-10.006	-11.485	-10.612	-11.609	-11.371	-8.7588	-11.335	-10.584	-10.464	-11.458	-11.888
4.406	1.8992	1.241	1.0271	2.9075	3.7096	3.1303	3.5913	1.6859	3.5442	2.4623	1.3085	1.9334	3.3569	3.5492	2.8899	2.4041	3.2649	2.9957	5.3815	2.3557	3.3297	1.3067	3.0692	1.6175	2.276	3.5771	1.233	-0.4541	0.83612	3.351	3.4757	1.9706	2.9606	2.0806	3.2889	3.023	2.3003	3.2844	2.9894	3.6264	3.4492	2.1225	2.8242	3.4296	3.9331	2.356	3.0827	2.9014	3.0995
-0.099286	-1.5647	-0.60812	0.5093	-1.996	0.19697	0.12424	-0.85791	-1.8535	0.43142	-1.3981	-2.1421	-1.7999	0.011096	-0.58272	-1.243	-0.205	-1.0985	0.40071	-1.129	-0.2049	-0.77021	-0.95764	-0.93042	0.38368	-1.4838	-0.51933	-0.70399	-2.0399	0.23353	0.033409	0.25763	-1.7506	-0.39635	-0.16777	0.1623	0.98462	1.5248	-2.0093	0.48216	-1.7818	-0.84965	-1.6739	-0.23575	-0.44089	-0.46671	-0.24464	-2.4146	-1.2999	0.60421
-13.634	-14.768	-13.624	-14.388	-14.675	-14.706	-14.285	-14.796	-14.981	-13.74	-15.008	-13.664	-14.619	-13.606	-15.864	-15.691	-13.274	-15.658	-14.473	-14.774	-16.114	-14.012	-13.956	-15.612	-14.653	-13.523	-14.242	-13.779	-13.884	-15.651	-14.044	-13.197	-14.315	-14.187	-15.866	-13.922	-16.283	-16.021	-14.985	-14.307	-14.604	-14.244	-14.273	-13.932	-14.269	-15.271	-12.371	-13.904	-14.86	-14.61
8.1577	7.6895	8.7263	8.6179	9.152	10.728	8.3119	8.6958	6.437	7.6635	8.2253	8.7056	9.7857	8.3819	7.289	8.0411	9.0147	7.8017	7.2647	7.7271	9.5475	6.9224	9.019	9.8103	7.0892	7.8895	9.3518	8.535	8.8391	7.0425	8.3183	9.848	8.5106	9.2635	9.0939	7.661	10.038	7.3397	8.143	10.213	8.3361	9.0136	8.8675	8.351	8.8325	9.2908	9.5556	8.0197	7.9832	8.5202
-12.675	-13.897	-11.637	-12.174	-12.912	-12.416	-13.107	-13.974	-13.582	-13.76	-12.957	-13.858	-12.96	-12.088	-13.066	-12.389	-12.468	-12.971	-12.73	-13.502	-13.958	-13.56	-12.487	-14.506	-15.294	-13.185	-13.09	-13.806	-13.228	-13.553	-14.55	-14.239	-13.243	-12.748	-13.123	-14.597	-12.866	-13.776	-13.658	-13.522	-13.148	-12.114	-12.303	-12.363	-14.449	-12.451	-13.553	-13.834	-14.005	-14.284
1.1691	-1.0196	-0.57144	-0.63712	0.67918	0.080073	-1.2104	0.47693	0.15523	-0.3202	0.94787	-0.00023774	-0.6398	1.1263	-0.27413	-0.12638	1.1182	-0.84383	-0.096034	-0.10682	0.34403	-0.364	0.12825	0.92602	0.76078	0.43394	0.81927	0.72304	0.81173	-0.18677	0.95444	-0.73114	0.045907	0.10722	0.72301	2.4365	-0.17528	-1.5681	1.0007	-0.12423	-0.1682	0.4918	0.05291	-0.92474	-0.1632	-1.2228	-1.6916	-1.8564	0.16535	1.9223
-1.7882	-2.1859	-0.10678	-1.4625	-1.5581	-1.1806	-1.1513	-1.1592	-0.17219	-0.35533	-1.4621	-1.5597	-1.5465	-1.3865	-3.0612	-1.9355	-0.86612	-0.80912	-1.4979	-2.6796	-1.3096	-0.1472	-0.73967	-0.85824	-1.2265	-1.9845	-0.77174	-1.6162	-0.886	-1.1975	-0.0042208	-1.8305	-0.23769	-1.8791	-0.77021	-1.9394	-2.1766	-2.0764	-2.812	-2.5066	-2.458	-2.3256	-1.5133	-0.23601	-1.3148	-1.1014	0.15584	-1.7584	-1.8634	-0.45895
-21.688	-21.837	-21.574	-25.288	-21.39	-22.661	-22.089	-21.256	-22.641	-21.338	-21.349	-21.695	-23.221	-22.422	-23.458	-20.209	-22.636	-23.115	-23.64	-21.904	-22.118	-21.234	-21.5	-21.958	-23.37	-21.107	-21.663	-21.945	-22.617	-22.747	-22.341	-21.685	-22.221	-21.424	-20.614	-22.598	-21.333	-22.148	-20.903	-23.435	-22.768	-22.031	-21.182	-21.52	-20.234	-21.307	-21.382	-21.76	-22.822	-23.197
-1.0122	-0.76823	0.75156	0.49554	-0.1282	-1.2263	0.2842	0.80577	0.13489	0.50277	0.66337	-0.73799	-0.30317	-0.57053	0.34398	-0.14669	0.52078	-1.5543	0.11306	0.012134	1.1361	0.15653	-0.93604	-1.3953	-0.91759	0.21006	-0.024443	0.76912	-0.65292	-0.36316	0.35827	0.66156	-0.55583	1.7807	1.426	-0.76152	-0.74707	-1.1537	-0.57222	0.12892	0.54984	1.0325	-2.5529	0.23117	-0.74544	-0.5329	-0.021094	-1.5482	-0.88918	0.75725
-5.4878	-4.3959	-5.9552	-4.3127	-6.2238	-6.065	-4.7985	-6.5266	-6.1167	-5.9212	-7.7426	-6.746	-5.8576	-6.6967	-7.12	-6.1488	-5.2101	-6.2738	-4.5555	-5.6425	-6.4923	-5.6214	-4.8246	-8.1191	-5.6463	-6.1877	-6.5535	-4.6567	-4.3443	-4.1753	-5.7126	-4.3929	-6.3873	-6.8265	-5.872	-5.424	-4.0337	-3.4234	-5.8279	-6.27	-5.0957	-5.7016	-7.055	-4.6914	-3.1879	-5.6663	-5.5901	-5.5902	-5.3378	-6.3267
-5.805	-5.5736	-4.5111	-4.5202	-6.6915	-6.8861	-7.2976	-5.4654	-5.8313	-6.0992	-7.5848	-6.5846	-7.2028	-6.7636	-6.4353	-6.4633	-5.8312	-6.5082	-6.2979	-7.6921	-4.7228	-6.6605	-7.7922	-6.0885	-7.9577	-4.8888	-6.2934	-5.6886	-5.8448	-6.6746	-6.2616	-5.8775	-4.8368	-7.156	-7.3862	-5.7432	-6.4378	-4.2096	-8.0731	-6.1779	-5.414	-4.9736	-6.5	-5.0625	-6.8868	-7.2515	-4.9559	-5.4381	-5.9707	-6.4131
4.1107	4.1142	6.249	3.6838	5.811	5.9489	4.3625	5.0049	4.5951	6.1204	4.9133	5.4622	5.3338	4.5206	6.2332	4.2519	5.9357	5.8947	3.2414	5.7148	4.4273	3.764	4.0849	5.5347	4.5201	4.6805	4.7211	5.0341	3.2396	5.9009	3.5082	6.9656	6.7111	6.3178	6.609	4.2983	5.5699	5.2297	7.5824	6.1885	4.7699	6.2919	4.044	5.7332	5.78	5.0345	3.5585	5.8714	4.5612	5.9018
-8.439	-9.0035	-7.9596	-8.8649	-10.21	-8.9012	-9.2721	-8.9363	-9.149	-7.3377	-7.8782	-8.9764	-8.8672	-9.9906	-9.8365	-7.6829	-9.6029	-8.4622	-8.6914	-8.2229	-9.5419	-10.972	-9.6281	-9.2432	-9.8351	-9.6867	-9.1072	-9.4873	-10.009	-8.2482	-8.4227	-8.9762	-8.0008	-8.3221	-11.037	-9.8198	-10.093	-9.9146	-9.2277	-10.074	-9.7019	-8.3127	-9.6401	-9.8816	-8.1161	-9.9127	-9.5059	-9.4835	-9.4534	-7.6301
-11.183	-11.796	-11.966	-12.176	-12.637	-11.479	-12.87	-12.54	-9.8357	-14.387	-11.067	-12.183	-12.588	-12.38	-10.891	-11.089	-12.785	-12.311	-11.349	-12.144	-11.651	-12.575	-12.141	-10.547	-11.249	-11.945	-12.025	-11.404	-11.41	-12.117	-12.06	-11.785	-10.738	-11.497	-10.734	-11.909	-10.316	-9.2784	-12.904	-12.859	-12.542	-11.419	-12.424	-10.362	-11.728	-14.227	-11.516	-12.526	-11.755	-12.172
1.3698	0.22732	1.4883	3.4331	0.076054	1.3076	1.3781	1.5985	0.76637	2.4795	1.0273	1.7303	1.795	2.0167	1.4233	1.9216	0.67152	2.3631	1.1107	0.70875	1.1331	1.4864	2.2002	0.67657	1.8531	2.3478	4.2769	2.5264	0.79433	2.712	1.1502	0.93381	1.0168	2.2325	1.8206	2.0539	2.2276	0.82489	1.9278	2.4595	2.0709	2.295	2.8482	3.6675	1.4396	-0.30932	0.16435	0.46715	1.928	1.2642
7.8933	8.0216	8.4042	7.5197	9.6883	7.3014	8.7388	8.916	8.439	7.8522	7.9757	7.8019	9.9854	10.891	8.9071	9.7035	9.2976	9.4696	8.3626	10.279	9.7771	9.0013	8.4993	7.7832	8.3721	9.8467	8.562	7.7312	10.281	9.4078	7.7196	7.3114	9.3647	8.2481	9.0808	8.8516	8.0389	10.116	8.8903	7.9684	8.9342	6.7095	8.766	8.6983	9.1256	9.4251	8.4852	7.4476	7.1594	8.6642
3.1566	2.8746	4.8842	2.6207	3.2021	2.0384	3.4245	1.0475	3.5159	3.2841	2.942	2.5173	4.2001	1.2993	1.2687	2.0352	2.6888	0.49857	3.5606	4.2326	2.1615	3.3824	3.5726	2.3288	2.0183	1.7247	1.6018	2.5757	0.90246	1.9313	3.3981	2.7213	2.3197	3.5972	3.5155	3.1111	1.8207	2.1841	2.4158	2.8886	2.4251	2.7654	2.782	2.9103	3.9377	1.824	2.7265	4.133	0.49161	2.514
-1.1595	-0.28692	-1.281	-2.6314	-0.92493	0.41773	0.82698	-0.095223	0.46508	0.91576	-0.57221	-1.3187	0.17074	1.0422	0.49276	-0.15325	-0.015544	0.25076	0.49243	1.1466	-0.1148	0.19411	0.35941	0.81046	-0.29534	0.99111	0.17382	-1.3712	0.48988	0.52034	-1.2145	-0.34387	-1.3063	-1.0705	-0.53148	0.99805	0.52169	-1.3285	-0.74974	-0.5093	-0.091512	0.29209	-1.4788	-0.74467	-0.55919	0.3391	-0.46081	0.64732	0.13682	-0.15645
2.1664	1.837	0.89177	-0.22131	1.3929	2.4402	2.8713	1.4263	1.7954	0.76097	1.7053	0.30597	1.172	3.1884	1.1512	-0.47615	1.1405	0.43637	1.6217	1.7393	0.97388	0.66589	2.1958	1.7422	2.3522	2.6883	1.0135	1.8572	1.705	1.6311	0.39446	0.99683	2.9718	2.792	0.62861	0.95321	1.8882	2.3325	0.24698	2.6027	1.8882	2.6953	2.7589	1.1554	1.1977	2.9394	1.5902	0.55223	1.6134	1.6614
-0.74347	-0.50958	0.40589	1.7712	0.8777	0.6362	1.6969	0.75254	0.69668	1.1543	-0.95439	0.57578	0.49529	2.4024	-1.6189	0.91659	0.38474	-0.20933	1.7348	0.089504	1.8085	0.16647	1.3073	-1.3205	1.0565	1.8818	-0.20999	-0.4529	-0.47216	-1.4129	1.794	-0.56067	0.52454	-0.4384	2.0253	0.045144	-0.39737	-0.13707	-0.32132	-0.097455	0.91319	-0.40758	0.34343	1.2474	-0.59654	0.90245	1.0654	-0.31991	-0.16163	0.12124
-10.49	-12.564	-10.938	-13.269	-11.054	-12.455	-11.407	-12.933	-10.87	-12.559	-11.777	-11.392	-12.74	-10.374	-10.902	-10.774	-10.792	-11.276	-12.71	-11.426	-12.132	-10.329	-11.606	-11.07	-11.556	-11.493	-11.177	-10.477	-11.695	-11.862	-10.388	-11.631	-11.98	-11.431	-11.803	-12.309	-12.001	-11.392	-12.757	-11.148	-11.313	-11.182	-11.795	-11.617	-12.836	-11.487	-10.356	-8.5354	-11.689	-12.072
-5.6327	-5.2545	-6.8035	-6.5929	-7.8261	-4.1527	-5.4645	-3.8037	-6.4767	-4.4057	-5.2778	-4.0161	-3.431	-5.943	-3.5749	-4.4256	-4.4725	-4.5209	-4.4392	-4.2708	-5.2858	-4.7077	-4.842	-5.9299	-5.141	-5.2895	-4.0256	-4.9804	-5.7548	-5.5161	-5.5493	-5.1844	-3.3316	-5.4927	-5.9534	-4.8766	-5.7038	-4.3854	-4.9448	-4.4358	-5.4846	-4.7218	-4.261	-5.6822	-5.5593	-5.1525	-4.5622	-3.6251	-5.1179	-4.5124
-18.622	-21.41	-21.689	-20.611	-21.787	-20.516	-20.315	-21.512	-20.283	-19.992	-20.289	-19.263	-21.091	-18.816	-18.952	-21.712	-20.697	-20.654	-19.832	-22.025	-21.183	-19.791	-17.823	-22.933	-20.428	-21.785	-18.916	-21.477	-21.466	-20.1	-20.113	-19.819	-20.805	-20.133	-19.993	-19.517	-19.156	-20.064	-19.973	-20.878	-21.439	-20.625	-19.744	-20.742	-22.081	-20.166	-21.204	-20.297	-19.643	-21.432
-1.2583	-0.57345	-0.39566	-0.065543	-0.99504	-1.6046	-1.4161	-0.37589	-1.9786	-1.2539	-1.8007	-0.9049	-0.46286	-1.93	-1.3093	-1.5785	-1.1712	-2.9984	-0.45038	-0.74333	-2.0456	-0.51751	-1.3192	-1.4781	-2.1767	-1.005	-2.3852	-0.94922	-1.386	-0.39679	-1.2613	-1.3201	-1.7449	-1.362	-0.62644	0.32278	-0.44879	-0.74864	-0.54098	-0.66779	-2.8862	-0.44254	-2.1492	-1.5962	-3.5249	-1.4175	-1.0851	-2.0257	-0.84268	-0.92053
-10.335	-12.824	-11.345	-10.706	-11.097	-10.852	-11.07	-11.392	-12.476	-11.355	-12.253	-11.573	-10.419	-12.257	-10.449	-11.734	-11.991	-11.541	-9.8019	-13.552	-11.549	-12.256	-11.301	-11.438	-10.008	-11.993	-11.882	-11.656	-10.568	-11.26	-11.718	-12.575	-12.267	-13.078	-11.374	-11.678	-11.429	-10.484	-12.115	-12.084	-12.154	-10.844	-11.815	-12.993	-12.024	-11.946	-10.479	-13.294	-9.3411	-11.947
-4.9036	-4.4152	-5.4624	-2.3707	-4.1774	-3.4575	-3.7172	-5.2458	-4.822	-4.1458	-3.809	-2.7177	-3.5547	-3.2521	-4.7753	-4.3551	-3.812	-5.0338	-3.5635	-3.9832	-2.7206	-3.5414	-2.6771	-5.1145	-2.1318	-4.4035	-4.507	-3.6925	-1.8459	-3.5119	-4.563	-3.8705	-4.7088	-4.0352	-4.3905	-3.7053	-4.2684	-4.2154	-2.5995	-3.3338	-1.9927	-3.8662	-3.3805	-3.4739	-3.473	-2.7418	-2.1959	-3.6015	-4.31	-3.3668
-1.143	-3.0026	-1.9022	-2.357	-4.3258	-2.7775	-3.4831	-4.8132	-1.0378	-3.1159	-2.6909	-2.0911	-1.253	-1.751	-2.1036	-2.3178	-2.7433	-2.7216	-2.6325	-2.7125	-2.4669	-2.5187	-3.4965	-2.5911	-2.0159	-3.1544	-2.2621	-3.543	-3.4845	-1.6611	-3.0547	-3.069	-3.1561	-2.8167	-2.0983	-1.7922	-1.2379	-2.5637	-2.9848	-3.4709	-2.237	-3.0694	-3.2905	-1.835	-2.8585	-1.3598	-3.2101	-2.9646	-3.4142	-2.9238
-3.6956	-2.3276	-5.306	-3.8173	-4.6768	-2.6606	-2.2952	-4.2868	-4.373	-3.6451	-4.9713	-1.583	-3.1083	-2.1447	-2.7992	-3.6161	-2.9261	-2.9955	-4.2545	-2.9671	-4.3102	-5.2274	-4.31	-3.496	-5.0754	-2.8709	-3.4253	-4.4887	-4.0653	-3.5854	-3.8147	-2.7356	-3.5156	-4.1908	-3.5454	-3.1056	-3.7658	-2.5723	-4.0372	-3.8344	-3.7485	-5.3163	-2.512	-4.8561	-3.1389	-2.8593	-2.9371	-3.8194	-3.4019	-4.8332
8.7554	8.4343	6.9378	7.7518	9.1838	8.7251	7.8036	7.7378	8.7385	8.0177	8.7762	9.9932	7.9657	8.4974	7.4714	8.2929	10.024	9.3573	8.3512	8.0225	8.536	9.3786	9.6169	8.4138	9.5001	8.1927	9.2156	7.3245	8.3849	7.9386	9.6497	9.0522	8.5743	9.2384	8.9436	8.3956	8.8863	9.5426	8.2157	8.9661	8.6391	9.1848	9.3451	9.3147	7.4505	9.7816	9.5392	7.1614	10.027	8.9132
0.12022	1.0938	-0.22655	-1.1425	0.40462	-1.0099	1.1122	-0.56278	-0.0034054	0.93569	-1.0247	0.24823	0.78265	0.88028	-0.73272	0.44886	0.59715	0.04967	-0.96092	-0.2382	-1.0269	1.166	0.97412	0.49322	0.3428	0.54788	-1.3223	0.024307	-0.5314	1.1354	1.2611	0.15224	1.2501	0.37216	0.33046	1.1428	1.888	0.25832	-0.18232	0.8651	0.15571	1.2987	0.78907	0.89271	0.69357	-0.20288	1.3784	-0.089659	0.88455	1.9358
4.2034	2.8875	4.455	4.2918	3.2391	4.0548	3.8338	5.4659	4.7539	4.8758	6.4084	2.8775	3.8946	5.1934	3.3211	4.5815	4.3023	5.0222	5.0595	5.1733	5.2591	5.3004	5.2874	4.4428	4.2097	4.7865	3.1583	4.7308	3.6686	4.1753	4.0034	4.6431	4.7472	3.8934	3.254	3.5559	4.9996	4.0774	3.7877	4.0736	4.4086	5.8205	6.0982	5.1636	2.7003	5.0832	3.1242	5.952	4.4172	4.1476
-3.2652	-4.2282	-1.9501	-2.2542	-3.6062	-2.4525	-2.2223	-2.0821	-2.1282	-2.5362	-3.0267	-3.0457	-1.6728	-2.4627	-3.4905	-2.4999	-2.4943	-1.7235	-2.1566	-1.8316	-2.4913	-3.7976	-4.177	-3.4196	-3.1667	-3.2142	-3.4554	-0.82404	-3.1752	-2.4132	-1.4823	-4.8212	-3.6976	-2.7812	-3.8139	-1.6466	-3.2142	-2.1869	-2.6307	-3.028	-3.7705	-0.15942	-4.2769	-2.7598	-2.9405	-2.1536	-3.227	-3.8048	-1.4629	-1.2833
-5.5638	-6.2122	-7.0922	-5.0237	-5.8743	-6.0593	-5.3909	-7.3979	-7.2827	-5.7197	-6.7513	-6.4198	-6.7456	-5.6861	-5.1377	-5.2885	-4.3195	-6.2051	-4.4648	-5.8581	-6.2789	-6.0828	-6.5803	-5.5956	-4.7582	-4.9228	-6.5824	-6.3176	-6.4863	-4.4463	-7.5099	-3.9811	-6.0465	-4.9063	-4.2321	-6.5724	-6.6858	-4.022	-5.8363	-5.7324	-3.3431	-6.0149	-5.2386	-5.2485	-5.5144	-4.0305	-6.3218	-5.4125	-6.4897	-5.1328
10.424	10.164	10.793	9.8612	9.3069	10.991	12.129	10.545	8.7391	9.5557	9.7806	9.2661	8.548	8.8581	9.2644	8.4817	10.095	9.9757	11.56	9.9774	9.8555	10.259	9.3095	9.7254	8.7783	10.081	9.3617	9.1169	7.8599	8.5925	10.25	9.6303	7.6687	9.4126	10.4	9.8031	9.3957	10.285	9.0606	10.992	9.8672	11.367	9.8198	9.3626	9.6977	10.478	9.5822	11.178	8.6012	9.955
-2.8221	-2.5973	-3.1982	-3.3147	-3.1899	-4.3512	-3.151	-3.6621	-2.3983	-4.7732	-3.9803	-3.7052	-3.8481	-1.9502	-2.8637	-2.3754	-3.317	-1.577	-4.2151	-4.0385	-3.0666	-2.0182	-2.8456	-1.7329	-2.1232	-2.4987	-3.661	-2.3924	-3.5147	-3.1356	-3.4253	-2.0648	-2.2031	-0.23467	-4.0221	-2.7818	-2.8869	-3.8347	-3.7254	-3.2114	-3.7828	-2.9181	-2.5857	-2.8024	-4.0359	-3.1529	-3.4702	-5.1687	-1.812	-2.9661
3.5824	0.057609	1.58	-0.35944	1.7235	3.5078	2.0232	1.6687	2.217	1.7337	2.2107	0.60989	2.5787	1.0724	3.7296	2.9774	1.8697	2.7917	0.14025	1.5542	3.0943	0.94415	1.6905	1.8168	2.7163	0.57681	3.8341	2.5524	0.64699	1.3394	1.7647	2.5481	0.56115	1.3715	2.2789	1.8452	2.288	1.0489	0.72731	1.9868	1.573	1.6555	1.274	3.9394	0.92947	2.519	0.63568	2.1224	1.469	2.6323
9.4665	10.066	8.6489	8.7564	8.2363	8.9762	9.3703	8.9717	10.445	7.2853	9.8573	8.0449	7.9709	8.8457	8.535	8.0357	8.2466	8.1028	8.7393	9.7665	8.1079	9.2513	7.3662	10.635	9.0786	9.2608	8.4783	8.1248	9.2673	9.2684	8.3641	7.6256	7.9468	8.7664	9.2061	9.4949	8.6695	8.7425	9.6171	9.283	9.9639	10.636	7.5771	7.5532	7.5222	6.8107	9.0403	8.2171	7.6389	8.377
-9.5421	-7.4337	-8.3966	-8.4764	-9.2255	-8.259	-8.9702	-8.6081	-9.972	-9.506	-9.9907	-9.6067	-8.8477	-9.8884	-8.6484	-11.104	-10.186	-9.6652	-9.9177	-10.461	-9.2281	-10.678	-9.4259	-11.08	-9.0551	-11.178	-9.727	-10.628	-8.3446	-9.4769	-10.065	-8.8421	-10.399	-10.594	-11.058	-7.8033	-10.166	-9.3781	-9.6065	-9.6302	-8.6112	-8.7384	-8.9081	-8.7336	-9.6018	-9.4162	-9.842	-8.5565	-11.994	-10.047
-8.0516	-8.6047	-7.4432	-7.2607	-7.1131	-8.9927	-6.4237	-7.4371	-7.1171	-7.3905	-7.2769	-8.4019	-7.4711	-7.9773	-8.4436	-8.0966	-7.8374	-8.1068	-7.3346	-7.0146	-6.2887	-7.3351	-8.2738	-7.7381	-8.2779	-6.5099	-8.6083	-7.9852	-6.6521	-6.8331	-7.2443	-7.3182	-7.6709	-7.6334	-8.0381	-6.916	-7.0151	-7.9127	-6.5471	-7.6306	-7.0586	-6.4291	-7.6254	-6.0631	-7.5425	-9.3974	-6.7775	-7.8246	-8.0004	-6.2834
-8.0353	-7.8702	-8.5492	-7.0399	-6.8089	-7.0211	-7.7417	-8.2031	-7.9911	-7.8121	-7.6357	-7.6687	-8.8129	-8.3148	-7.3428	-8.2478	-7.741	-8.3084	-7.6043	-7.0206	-5.687	-8.5545	-7.7306	-7.5297	-6.5454	-7.4867	-7.6692	-7.5787	-8.4	-5.3825	-7.5093	-8.6402	-7.1387	-6.2066	-8.316	-8.8111	-6.9054	-4.8268	-7.6766	-7.9973	-7.7791	-7.8821	-7.7351	-6.6859	-6.8909	-7.7992	-7.5544	-7.6378	-8.6809	-7.2872
-0.34688	0.59848	0.14996	1.3158	0.39934	0.36872	-0.56041	-0.47839	-0.85505	-0.32838	1.2267	-1.6721	-0.34063	-1.5615	2.3879	-0.1611	1.2721	-1.0113	-0.54492	-0.47805	-0.83301	-0.58506	1.7573	-0.76072	-0.14852	-0.21458	1.026	-0.58494	-0.85372	1.7226	-0.1594	0.46245	0.48745	1.1202	-0.39479	-1.0097	0.8108	1.0336	0.016977	1.2871	0.4756	-0.0061659	-1.161	-0.42731	0.37426	-0.75243	-0.049662	0.69989	-1.218	0.46741
-3.2825	-2.909	-3.5286	-4.2613	-3.8639	-2.8349	-1.6492	-3.6266	-3.2399	-3.2588	-5.1212	-3.9712	-2.6459	-4.3228	-3.015	-4.5146	-4.5653	-1.7234	-3.9526	-4.2149	-2.3024	-3.3698	-1.8759	-2.8154	-3.5097	-2.8799	-3.7133	-3.284	-2.794	-2.182	-2.9258	-2.1594	-1.2141	-2.5408	-4.4428	-4.4991	-1.5627	-4.1368	-1.2023	-3.2888	-2.0355	-3.5114	-2.2664	-3.7401	-2.8385	-1.8436	-2.0996	-3.6583	-4.4889	-2.4375
-3.9931	-3.4131	-1.7159	-3.791	-4.2382	-3.5802	-2.1354	-2.4726	-2.5591	-3.3688	-4.3338	-2.6734	-4.9928	-3.1027	-3.8519	-4.5928	-3.9882	-3.1798	-3.9075	-3.419	-3.1472	-3.4628	-2.0722	-3.212	-2.526	-4.6632	-3.7275	-3.0954	-3.5983	-4.9145	-5.4478	-2.8564	-2.9513	-5.1934	-6.0888	-4.2791	-3.5414	-4.3627	-2.2848	-5.0066	-2.8088	-3.5382	-4.916	-5.0418	-3.1261	-4.3875	-3.5116	-3.2578	-2.1345	-4.1464
-13.033	-11.711	-11.585	-13.79	-12.029	-12.221	-13.614	-13.714	-14.237	-12.855	-13.698	-12.481	-11.201	-12.704	-13.478	-13.588	-12.042	-14.051	-12.008	-13.042	-11.42	-12.105	-14.488	-12.162	-12.54	-11.995	-12.413	-11.638	-13.138	-13.781	-12.759	-11.761	-12.685	-10.999	-11.941	-12.884	-14.457	-13.716	-10.733	-13.696	-13.063	-13.485	-12.102	-12.955	-13.404	-12.525	-14.98	-12.138	-11.531	-11.779
-4.9099	-5.309	-5.6362	-3.1303	-5.0621	-3.9575	-3.5414	-3.678	-4.8579	-2.1497	-3.5633	-4.5851	-2.4951	-3.4629	-3.7483	-5.6264	-3.8519	-3.9432	-3.5199	-4.445	-3.7563	-4.648	-4.2655	-3.964	-3.8764	-3.3996	-4.484	-3.4031	-3.5577	-1.7343	-2.3258	-5.0876	-4.6193	-4.1604	-3.238	-4.3394	-3.3064	-3.2824	-4.2093	-3.6063	-4.0959	-3.8403	-4.6914	-3.1517	-4.5702	-3.4284	-3.3061	-3.7908	-5.4103	-2.2843
5.6777	7.6291	5.8858	6.4684	6.9416	6.748	7.4669	6.6594	4.539	7.0685	5.9447	7.4192	7.4831	6.5482	7.2195	6.5863	6.7246	7.3452	7.6186	8.0543	5.6655	5.8083	6.7723	7.1977	7.6292	7.2225	7.9767	7.832	6.5378	7.22	9.0405	6.363	7.718	7.0679	6.7016	5.7171	6.723	7.0798	6.975	5.3787	6.708	7.4391	6.0101	8.1414	7.4725	4.5649	7.9475	7.0639	6.4267	7.1208
1.0632	0.98681	-0.6974	-0.29754	-0.040588	-0.5685	-1.388	-2.8621	-1.5586	0.67809	1.8253	-1.069	0.33748	-0.34129	-1.3123	0.37806	-0.644	-1.5126	-1.3229	-0.18291	-0.8105	-0.74549	0.74825	-1.3141	-0.8029	-1.0419	-1.5176	0.091505	-0.14449	-0.4511	0.80833	0.30817	-0.44455	1.0543	1.1256	-0.63526	-0.30058	0.54367	-0.46613	1.0987	0.51894	0.51369	1.36	0.49622	-2.0397	-1.1393	1.0221	-0.020231	-0.5838	0.10242
-20.831	-21.54	-20.946	-23.155	-20.813	-21.419	-24.283	-19.92	-22.695	-20.69	-22.747	-22.101	-23.179	-23.008	-22.114	-23.317	-21.337	-23.012	-22.468	-22.681	-22.297	-21.966	-23.006	-21.88	-22.587	-21.757	-23.951	-21.152	-22.185	-22.166	-22.657	-21.642	-22.404	-21.41	-20.088	-23.608	-20.673	-22.794	-22.466	-22.082	-22.355	-22.949	-21.166	-22.699	-21.973	-21.652	-22.832	-21.694	-22.176	-21.677
-7.3943	-9.1158	-8.8891	-9.4746	-7.4176	-10.521	-8.702	-9.936	-9.5481	-9.569	-9.3559	-8.1083	-8.7725	-9.2729	-8.3365	-9.4566	-9.8032	-8.433	-7.676	-9.116	-8.9093	-8.3991	-8.3238	-9.4833	-9.1984	-8.7088	-9.1781	-8.5806	-10.062	-7.9165	-8.989	-8.1757	-9.1232	-9.2244	-8.4307	-8.8602	-7.9718	-7.3239	-8.8497	-10.462	-7.6655	-8.9802	-7.8651	-8.6807	-8.8595	-8.3821	-9.473	-10.028	-9.2605	-7.362
0.53997	1.5276	0.7246	1.2483	3.1848	0.95498	1.1155	1.3295	1.8337	2.9651	1.4099	2.3893	1.8368	1.664	1.7687	2.2065	1.0308	2.0808	0.72152	2.5125	1.2139	1.6228	0.46249	2.7724	2.6376	1.217	2.1077	0.8069	0.32236	3.1201	2.1405	2.8405	0.25383	2.0743	0.59274	1.7607	2.6722	2.4637	1.8933	1.1339	1.865	0.8698	1.749	1.9707	2.8583	2.3762	2.7242	1.3086	1.7767	2.1557
-1.4061	-1.8312	0.04238	-2.0487	-2.058	-1.9819	-1.0574	-2.0371	-1.1463	-0.19001	-2.0643	-0.52839	-2.1258	-2.6663	-1.4324	-0.248	-1.0124	-1.9163	-1.6914	-2.2187	-1.0184	-1.3795	0.41996	-0.57285	-0.95269	-0.3201	-1.8201	-0.29615	-2.1765	-0.48444	-3.5389	-2.1867	-2.2344	-2.0497	-0.23941	-2.4744	-0.90073	-0.75906	-0.51296	-2.6165	-1.5249	-1.304	-1.8832	0.29364	-2.5096	-1.0706	-0.046301	-2.7316	-1.5507	0.074702
-1.085	0.66689	1.4093	0.92874	-0.37852	1.3238	0.56439	-0.67878	1.3635	0.82407	1.8391	1.7326	0.96199	0.8404	-0.54503	0.31467	1.0592	0.35856	1.9679	0.63773	-0.38203	-0.048306	-0.92924	-0.1817	1.0186	0.83003	-1.7339	-0.72211	-0.89686	-0.023814	-0.77367	-0.19044	-0.5424	-0.81311	0.28878	0.69986	-0.28046	1.604	-0.051067	0.072893	-0.47766	1.0995	0.45388	-0.31471	1.3879	-1.1365	-1.5072	1.2596	0.82083	1.3961
-3.8787	-4.073	-1.8257	-1.261	-2.7996	-2.8261	-0.41654	-2.5893	-1.8445	-3.5756	-2.5953	-3.2513	-1.3279	-2.2101	-2.252	-1.7541	-3.5889	-1.698	-3.1992	-2.613	-2.3843	-3.1008	-1.8714	-2.1921	-1.9589	-1.8161	-0.093212	-2.1079	-2.6531	-3.8002	-0.54219	-3.5968	-2.6049	-3.5103	-1.0763	-3.8964	-3.5764	-2.9838	-3.0228	-3.4004	-4.0442	-1.5671	-3.6482	-1.5857	-2.2102	-3.8889	-1.4806	-1.718	-1.748	-3.354
-1.0392	-2.2251	-1.0402	-2.359	-0.91704	-2.0843	-1.2709	-2.1527	-2.3258	-2.4877	-2.6649	-0.68061	-0.63574	-0.84055	-1.209	-0.54846	-1.3942	-1.2443	-0.37258	-1.7689	-0.54296	-1.8192	-1.9226	-1.8527	-0.40394	-1.643	-1.6932	-1.8836	-0.093914	-1.4387	-0.88399	-0.3086	-0.26154	-0.4518	-0.47054	-0.71083	-2.4951	0.88702	-2.7787	-0.32496	-0.24233	-0.95907	-1.4776	-0.32635	-0.86011	-0.20328	-1.8622	-1.7973	-2.4424	-0.76115
8.5935	8.193	8.7635	7.3441	9.6301	8.2942	9.1785	7.691	8.0096	10.294	9.1019	8.7304	8.8504	8.8716	8.8024	10.029	8.2955	8.8335	8.4462	8.2316	9.2618	8.4598	7.7513	8.0694	8.8145	7.1497	8.5043	6.9866	7.5965	9.0422	6.7109	9.975	8.5067	8.2125	8.5692	8.5783	6.7319	8.8665	7.3603	8.006	9.1454	7.3018	9.4387	8.1494	8.578	7.4899	9.0408	10.503	9.933	7.5995
-11.466	-11.979	-10.982	-11.867	-10.86	-12.244	-13.074	-11.915	-11.517	-11.79	-13.179	-11.58	-11.871	-11.652	-12.179	-11.553	-10.179	-13.089	-12.085	-11.314	-11.359	-11.79	-12.736	-12.745	-12.135	-12.029	-12.05	-10.159	-11.956	-13.047	-13.102	-10.59	-12.518	-12.66	-10.753	-11.596	-11.191	-10.736	-12.498	-11.369	-11.978	-10.459	-12.295	-11.222	-10.178	-11.877	-12.446	-12.54	-11.278	-11.518
3.8877	2.2489	3.7399	1.9491	2.9823	1.2243	3.4379	3.6949	2.2533	3.413	3.0079	4.9583	1.6398	2.5985	3.2881	4.5819	3.6993	3.8909	1.9194	1.4837	3.571	3.0243	2.9567	4.1203	2.2914	2.3643	2.9256	2.7345	3.2032	4.2926	4.2066	1.5272	2.4012	2.8981	2.9674	2.8475	2.7488	2.8409	3.0051	3.3216	5.2726	2.4076	3.6579	0.51638	2.4702	3.2629	1.8478	3.5328	3.2978	3.4743
-6.6406	-6.8569	-8.0571	-7.4243	-7.1637	-7.5776	-8.7894	-8.3538	-7.0291	-6.9054	-10.085	-7.6049	-7.3731	-7.1704	-8.241	-6.4328	-6.7058	-6.8492	-7.6156	-6.2986	-8.3275	-7.6956	-8.1985	-7.0798	-6.0219	-9.0296	-7.2838	-7.9049	-8.0165	-6.7203	-7.5851	-7.9219	-6.1482	-7.76	-7.2647	-8.0354	-7.3644	-5.518	-7.047	-6.9406	-8.7596	-6.6958	-7.6303	-9.2433	-8.1773	-7.2448	-7.4011	-7.6737	-7.0117	-7.256
0.26181	-0.32918	-1.059	-1.2435	0.84683	-1.3974	-0.18687	1.4911	-1.3788	-0.19785	0.7862	-0.42995	-0.83434	1.5597	-1.2107	0.045843	0.21869	0.69704	0.45686	-1.6006	0.50478	-1.1848	0.36601	0.046283	2.195	-0.73401	-0.99144	-0.44998	-2.1299	0.55204	0.28233	-0.5122	-0.50135	-0.16952	-0.13488	-0.43996	0.83302	-0.25386	-0.4218	1.4778	0.0008822	-0.97651	-0.20995	-0.89555	-1.0962	-0.91877	0.57644	0.23168	-0.49802	-0.32903
4.0601	5.3811	4.9951	6.2545	4.1654	4.6228	6.7687	5.3086	3.7537	5.6081	4.7434	5.2002	5.0556	6.3438	4.7921	3.9414	4.6546	5.9349	5.6552	5.4913	4.9453	3.0807	5.3435	5.1384	4.4603	3.1463	4.4731	4.946	5.5112	6.2344	6.1162	4.9155	4.884	5.3571	4.6558	5.1711	5.4726	5.8966	3.5982	5.3904	5.243	5.709	5.7945	6.1102	4.604	4.4792	4.0733	3.7221	4.4695	4.3646
-11.936	-11.773	-11.867	-12.713	-12.216	-10.908	-10.724	-12.481	-11.902	-10.752	-10.99	-10.903	-12.679	-10.886	-11.083	-11.385	-12.714	-10.542	-12.465	-10.778	-11.036	-11.176	-12.627	-11.798	-10.094	-9.4857	-11.268	-10.96	-11.203	-10.939	-11.468	-10.558	-11.302	-12.219	-10.942	-12.777	-13.157	-11.762	-13.811	-11.185	-12.658	-10.962	-9.7426	-10.755	-12.539	-11.339	-12.383	-10.392	-10.601	-11.196
0.50108	-1.5005	-1.1119	-1.3614	-1.0883	-0.78616	-2.0168	-2.418	-1.9561	-2.4136	-1.2836	-1.5611	-0.83575	-2.1475	-1.0434	-1.4618	-0.60792	-1.0135	-1.8261	-1.7028	-0.78894	-0.068707	-0.4088	-2.9416	-0.79798	0.2416	-1.8412	-2.6816	-2.8043	-0.67325	-2.471	-1.8139	-1.1413	-0.46553	-1.7265	-2.2571	-0.75249	-1.6238	-3.1525	-0.7902	-0.36757	-2.4571	-0.072305	-2.3694	-2.049	0.0091664	-0.92408	-2.5055	-0.89988	-1.1817
-0.046889	-1.3452	-1.086	-0.52879	-0.98999	-0.83142	-1.6711	-1.2895	-0.67629	0.11629	0.2379	-1.1236	-1.3068	-0.1745	-0.853	-1.8519	-2.787	-1.3946	-1.1414	0.49846	0.13946	0.90885	-1.7975	0.51804	-0.84127	-0.37026	-0.34455	-0.43586	0.49741	-2.1066	-0.89401	-0.94734	-2.3549	-0.98801	-0.56046	-0.91746	-1.6619	-0.16128	-0.84035	-1.3465	-1.5201	-0.84742	0.458	-1.5628	-0.38923	-1.5201	-1.1936	-0.68016	0.085364	-2.3278
-11.657	-11.341	-10.08	-11.421	-11.452	-11.083	-12.447	-10.195	-11.385	-12.703	-10.078	-10.976	-10.734	-10.871	-12.313	-11.068	-11.071	-9.9211	-9.7824	-12.174	-11.22	-11.707	-11.951	-13.852	-11.092	-10.705	-11.936	-11.169	-10.943	-11.288	-13.79	-10.686	-11.091	-11.078	-10.059	-11.565	-12.027	-10.988	-12.379	-11.437	-11.717	-12.614	-10.732	-11.542	-10.751	-10.183	-9.6202	-10.282	-11.069	-10.747
-11.695	-12.827	-12.133	-11.299	-11.573	-10.646	-10.878	-11.581	-10.29	-10.753	-11.146	-12.613	-9.6777	-11.286	-12.119	-12.91	-10.838	-10.615	-10.898	-13.15	-11.532	-12.471	-10.541	-12.453	-11.883	-11.552	-12.622	-10.752	-9.642	-11.849	-11.223	-9.5909	-10.702	-11.223	-12.361	-10.665	-10.179	-11.825	-11.158	-11.273	-11.978	-13.894	-12.113	-12.634	-10.595	-11.181	-12.201	-13.568	-9.5977	-12.113
-1.1698	-2.1945	-1.8968	-1.0509	-1.2635	-0.70946	-1.5551	-1.8185	-1.5305	-1.3797	-1.3342	-2.7174	-1.5505	-1.0652	-0.47697	-1.6974	-1.1886	-1.151	-2.7001	-1.7798	-0.36055	-2.3801	-1.4525	-1.7911	-2.621	-1.6992	-1.384	-1.7916	-1.2167	-2.3376	-2.6713	-1.9011	-2.7083	-1.6994	-0.59512	-1.0709	-2.393	-2.1536	-0.77528	-2.7839	-0.72571	-0.6256	-0.40726	-0.30224	-1.9657	-1.9809	-2.0225	-1.427	-0.63635	-2.1758
0.82948	0.27293	1.4988	-1.8981	2.2056	0.32	-0.44164	0.46282	0.68824	0.26999	-0.66629	1.0162	0.75297	-0.80813	0.48086	-0.31758	-0.53451	-0.54127	-0.83288	-1.3793	-0.14299	0.4877	0.34612	0.88672	-2.6226	0.82021	0.1077	0.075556	0.81095	1.4135	1.1697	1.2715	1.1251	-0.4452	0.11774	0.17077	0.31682	1.2013	1.745	0.35614	-0.1334	0.98131	1.3169	0.46921	-0.35917	-0.080085	-2.1556	0.74149	1.0683	0.14252
-8.9768	-7.9818	-10.259	-9.8972	-9.4642	-6.9265	-9.5324	-9.0436	-10.378	-9.7475	-8.2688	-11.475	-10.581	-9.3478	-10.051	-9.0407	-9.2058	-9.3402	-9.4762	-10.675	-8.7803	-9.1264	-9.5198	-8.7439	-10.312	-9.1507	-9.3299	-8.7799	-9.4536	-11.139	-8.1619	-8.2746	-9.8197	-10.539	-9.8226	-8.1567	-10.236	-10.005	-9.1168	-9.9677	-8.9216	-9.6189	-10.031	-9.5657	-9.9955	-10.865	-9.3685	-9.7733	-7.3405	-9.1251
-9.9799	-12.957	-10.796	-13.889	-13.419	-11.284	-12.162	-12.382	-10.434	-11.358	-10.954	-10.356	-11.734	-12.27	-12.539	-12.276	-13.004	-11.872	-12.869	-9.7821	-11.494	-11.927	-10.34	-10.7	-12.193	-10.383	-10.517	-10.881	-11.16	-12.491	-11.714	-11.447	-11.993	-12.096	-9.6568	-11.785	-11.259	-11.003	-12.726	-10.673	-11.61	-13.317	-13.12	-13.258	-11.597	-11.931	-11.311	-11.365	-12.364	-13.539
-12.338	-14.04	-13.126	-10.872	-11.838	-11.714	-10.765	-11.409	-11.841	-12.695	-11.713	-13.714	-13.618	-11.232	-12.641	-11.688	-13.334	-10.421	-12.632	-11.103	-12.548	-11.53	-10.667	-11.062	-12.064	-11.476	-12.248	-12.87	-11.102	-13.247	-12.315	-11.724	-10.033	-10.299	-11.887	-11.631	-12.066	-12.687	-12.117	-12.088	-12.139	-11.999	-11.284	-13.588	-11.91	-10.742	-11.854	-8.9944	-12.094	-10.998
-4.4819	-1.7796	-2.5531	-3.529	-3.3439	-2.971	-3.3682	-3.651	-2.6656	-0.54178	-3.9796	-5.2886	-2.031	-3.1102	-3.9797	-3.7389	-2.6514	-2.9502	-3.3514	-3.0357	-3.436	-5.1535	-4.207	-3.6851	-3.4365	-4.7171	-3.2183	-3.4776	-2.6386	-3.2776	-2.8494	-3.3116	-4.4392	-3.753	-3.7133	-2.5793	-1.4797	-3.1505	-4.277	-2.4884	-3.7694	-3.4581	-2.474	-4.9103	-2.9613	-3.4198	-3.5413	-5.0239	-2.8549	-1.8132
-0.82671	-1.4757	-2.9558	-2.4944	-0.99201	-1.3499	-2.3788	-0.9931	-1.7881	-0.96875	-3.074	-2.2114	-0.074872	-0.30451	1.112	-0.94719	-1.5187	-0.18567	-1.9867	-1.2545	-1.8376	-1.1345	0.35094	-2.3972	-0.74537	-2.3952	-1.1839	-1.1987	-0.78441	-1.1742	-1.0272	-3.4015	-0.95537	-0.82455	-0.98957	-1.9362	-0.68607	-1.608	-0.15393	-0.083854	-1.8976	-2.0793	-2.1785	-0.74937	-0.28094	-1.6549	-2.8568	-2.1424	-1.9435	-1.8104
-1.249	-2.2806	-2.1415	-1.2767	-1.6974	-0.68421	-1.2537	-3.3752	-1.3434	-1.6061	-0.68143	-0.4418	-2.0449	-1.0229	-1.8446	-1.4999	-1.9667	-0.31668	-3.8386	-2.5154	-1.5082	-2.8108	-1.6793	-2.0408	-1.598	-1.7692	-1.5794	-1.5699	-3.537	-0.45929	-1.3608	-3.0238	-2.3213	-1.8008	-2.0258	-2.6365	-1.439	-0.27076	-2.5648	-1.9461	-2.0593	-2.1221	-2.0604	-0.45354	-2.8588	-2.5337	-1.0388	-0.57848	-3.4193	-2.7853
5.729	3.2887	3.8891	6.4004	6.4823	4.0792	4.8499	5.8681	5.6926	5.3025	6.1368	4.4292	4.794	5.9013	4.4946	4.2523	5.2446	4.1475	5.5647	3.4507	4.2345	6.7908	5.3696	5.8915	5.0584	5.9278	4.3208	4.7614	5.4562	6.1081	5.5355	5.6408	7.3262	5.1936	4.4248	3.8864	6.2012	4.7734	4.9016	4.8632	5.3933	6.0556	3.3913	4.1308	3.3555	4.7469	4.5542	6.0208	4.2732	3.911
-14.282	-14.876	-15.222	-14.873	-15.989	-14.734	-13.5	-14.637	-13.96	-14.631	-15.847	-16.553	-13.906	-15.734	-13.523	-13.529	-13.508	-12.439	-14.375	-15.926	-12.439	-14.882	-15.835	-15.955	-14.265	-14.286	-14.545	-14.763	-15.97	-14.391	-13.584	-14.511	-14.912	-15.58	-14.934	-14.967	-14.706	-14.81	-14.792	-14.323	-15.035	-13.449	-15.156	-14.907	-14.189	-14.199	-14.638	-13.991	-14.158	-16.02
7.7644	8.1119	7.9939	8.5994	7.6327	8.2135	9.1237	8.738	8.5666	10.562	8.9341	8.1271	6.245	8.6999	7.6324	8.2652	8.0222	8.0198	6.6223	8.0925	8.4709	7.4594	8.1315	8.7139	6.379	6.3932	7.7838	8.2888	7.802	6.0154	7.8722	8.5125	7.6493	9.0597	8.5499	7.324	9.5929	9.0427	9.7422	8.416	9.3404	7.9017	8.1011	7.4739	7.6001	8.7879	9.5267	8.1473	7.9221	10.852
-6.7198	-7.0648	-8.3657	-8.1256	-7.5875	-7.2762	-7.8696	-8.0518	-8.0508	-7.7374	-6.8273	-8.7271	-6.3862	-7.4964	-7.4361	-7.6818	-8.4189	-7.275	-8.15	-7.9808	-7.2119	-7.518	-7.6593	-9.1424	-6.7115	-9.3284	-8.4025	-7.4739	-7.5654	-6.2892	-9.4078	-7.0934	-8.7995	-7.6292	-7.4113	-7.6099	-8.4271	-6.8754	-6.7561	-7.018	-7.2137	-8.1737	-8.1782	-8.2861	-6.868	-8.1657	-7.1383	-7.5906	-9.8783	-7.0811
1.8738	2.8103	1.0889	1.6112	2.4232	1.7287	2.3924	4.647	0.66005	3.6002	0.86416	0.98744	1.4434	2.982	2.1116	2.2821	1.0389	2.5476	1.8885	-0.29752	0.5676	2.6271	1.7545	2.4938	1.4158	1.6251	2.3082	3.0625	2.0572	2.4175	1.9715	1.5659	1.2629	3.2098	1.0735	2.4115	2.1768	2.4775	1.4007	0.96265	1.6251	0.71174	2.8278	3.7299	1.6504	2.7105	1.6742	1.9873	3.2017	2.2564
-4.9579	-7.9571	-8.5569	-8.5703	-6.9356	-9.4276	-7.7159	-9.2933	-8.0687	-8.0426	-6.8179	-7.8504	-6.0303	-7.8271	-6.5553	-7.1527	-6.5034	-8.1876	-8.5879	-7.1622	-6.7057	-7.0962	-5.8529	-7.4005	-7.2907	-7.7991	-7.1338	-6.5809	-9.8292	-7.2699	-6.4759	-5.9504	-8.9247	-7.5809	-7.3956	-5.9936	-6.6028	-9.6604	-8.2694	-6.8998	-7.5548	-7.4421	-6.5509	-8.3996	-7.4365	-7.0358	-8.3571	-8.8415	-8.2651	-7.05
-23.796	-22.963	-22.182	-22.347	-22.731	-23.351	-22.318	-23.145	-23.564	-22.78	-22.612	-22.276	-21.641	-23.266	-21.179	-21.827	-20.783	-22.73	-22.499	-21.104	-21.285	-22.353	-21.581	-21.556	-22.167	-22.2	-23.492	-20.356	-22.338	-21.858	-22.84	-22.519	-20.771	-22.275	-22.351	-21.911	-21.725	-20.987	-20.857	-21.215	-21.601	-21.696	-23.673	-23.237	-21.329	-22.654	-21.249	-22.71	-22.097	-23.517
7.5705	9.266	7.992	7.6596	7.5449	7.056	7.2437	9.6717	8.6917	6.8081	7.317	7.6389	7.1261	7.521	8.8141	8.8904	7.8342	8.5379	8.1793	7.0493	8.1244	7.4276	7.8399	9.1051	6.7768	6.3011	7.4933	7.6924	8.2857	8.2914	9.646	8.8435	8.3101	8.7248	7.9515	7.1137	9.1921	7.9828	8.8624	7.4758	8.6959	8.4173	7.6628	8.2392	6.7058	7.2907	8.8836	8.8599	9.5572	7.2085
-6.6123	-5.6908	-4.5803	-5.5893	-5.172	-5.1031	-4.5402	-5.1253	-3.5872	-5.5157	-7.2325	-6.2257	-6.8084	-5.0803	-4.1148	-5.2044	-5.4056	-5.2522	-4.4753	-6.1757	-4.156	-5.1088	-5.726	-6.6074	-4.8124	-5.2993	-5.0074	-4.5266	-7.2203	-4.4383	-5.4895	-4.5501	-7.8993	-5.4909	-5.4255	-5.7076	-5.6853	-5.0384	-5.7252	-5.498	-6.092	-4.0826	-3.9571	-5.8671	-5.414	-4.614	-5.8845	-6.1744	-5.1974	-5.822
2.1848	1.3592	2.7784	3.1953	1.2472	1.5203	2.2331	3.0563	1.6992	2.9314	0.4574	0.93175	1.7881	1.1227	1.0894	2.2023	3.0572	2.096	1.5739	2.1706	0.86141	1.9116	2.7771	3.2513	3.7095	0.6133	1.5591	2.3885	2.9975	2.1263	1.9656	0.49239	1.2997	1.7567	1.5532	1.1971	3.1835	2.9719	0.78641	1.1236	1.2773	3.7107	1.1818	1.0885	3.5452	2.0301	2.3577	1.3334	1.6112	1.3504
-11.308	-12.071	-13.578	-13.396	-12.292	-11.262	-13.128	-13.204	-11.866	-12.684	-14.104	-14.338	-12.122	-13.871	-12.757	-13.316	-13.645	-10.957	-12.634	-10.878	-13.258	-12.161	-12.062	-12.806	-11.975	-14.478	-13.353	-11.929	-12.289	-11.119	-12.039	-11.736	-12.261	-13.074	-13.184	-11.939	-10.74	-13.171	-14.187	-13.086	-14.007	-11.829	-12.634	-11.051	-11.975	-12.351	-12.255	-11.75	-13.801	-12.358
-1.0531	-0.99822	-1.8592	-2.1368	-1.4859	-0.038194	-2.1589	-1.6058	-1.9316	-1.2021	-1.2959	-0.41818	-1.5737	-1.0094	-1.4137	-1.1644	-0.21021	-2.1662	-0.94132	-1.103	-1.9707	-1.3794	-3.9231	-0.54728	0.59752	-1.9344	-2.5938	-2.3171	-2.6979	-0.32948	-2.9149	-1.139	-2.3017	-0.54555	-1.8286	-2.5234	-1.835	-3.5782	-2.8383	-2.2205	-1.6539	-0.37024	-1.0726	0.64284	-0.69938	-2.8671	-0.9045	-1.3049	-1.0577	-2.2762
2.5146	1.5113	1.7033	1.8672	1.1973	3.5361	1.8333	2.1128	2.1674	2.5732	1.6787	1.8151	1.0606	2.1661	1.4563	1.61	2.2123	0.82585	3.3269	2.0393	1.4365	1.4942	0.86838	0.94107	2.5907	3.1591	0.68143	1.114	2.9952	1.4863	3.6335	1.4433	1.193	1.0015	1.8674	1.7295	2.2068	1.307	1.0701	2.842	1.4553	3.399	2.3434	1.9442	2.4119	2.1228	1.4022	1.3435	2.4355	2.0699
4.3425	4.1022	5.3003	3.5147	4.2896	3.7443	4.9827	3.4477	5.9296	2.6056	4.476	6.4367	4.8803	3.7694	6.0024	3.4342	2.9219	4.8312	3.1067	4.5485	5.4694	4.8257	4.0735	4.5285	4.4225	4.0766	3.9874	4.7267	5.4059	4.3012	5.724	4.2293	4.6835	4.8313	3.0293	3.6446	3.7275	4.0345	3.5611	5.9229	4.2334	5.4957	4.0637	4.453	4.2482	4.1054	3.5136	4.6988	4.4873	5.7012
-10.936	-8.4796	-8.8464	-8.785	-9.3668	-8.9953	-9.138	-9.0901	-9.4077	-8.1378	-9.4714	-9.0386	-8.7532	-9.8021	-9.8843	-10.933	-10.185	-8.9528	-9.9221	-9.3699	-10.768	-9.8053	-9.373	-9.3751	-10.048	-8.4661	-9.1667	-10.375	-11.012	-9.0183	-8.4243	-9.6133	-9.7183	-9.7649	-8.4376	-9.1291	-9.1044	-10.5	-9.985	-9.4497	-8.4921	-9.1465	-10.793	-8.0325	-10.75	-9.0716	-10.473	-8.3448	-9.7661	-11.063
8.5856	6.3482	6.1106	5.8568	6.8245	8.0538	7.6673	8.2229	7.2763	7.6567	6.4994	5.7829	4.4953	6.5683	7.2871	7.9075	7.6012	6.4341	7.3821	7.184	5.5413	6.0016	4.762	6.6305	4.1332	5.9826	7.0242	6.6802	7.4351	5.4718	3.4074	7.1043	5.2744	7.3478	7.7578	7.1051	6.8636	6.298	8.5745	6.6138	7.734	7.4192	6.0989	8.3621	6.7947	7.3129	6.8405	7.2109	7.7428	6.8653
3.2113	2.9005	3.2294	3.1674	1.9379	2.462	3.7066	2.339	3.8249	2.3839	3.2146	3.8109	1.8646	1.7105	3.9164	2.5103	2.7313	2.4734	4.1868	3.0409	2.8717	2.7983	1.9024	3.5935	2.2536	4.6535	2.4812	4.2905	2.2778	1.9422	2.2597	2.9989	2.3546	5.3002	1.0222	3.2424	4.3108	2.1989	4.2126	1.4305	4.5542	3.9531	2.9711	4.0939	4.263	3.5261	2.9022	2.455	3.1501	2.8077
-3.9281	-0.15029	-3.0934	-2.4415	-2.6346	-1.3759	-1.1188	-4.5453	-3.643	-2.5655	-2.8738	-1.6811	-2.1019	-2.871	-0.67289	-1.8895	-2.9923	-1.5973	-3.0131	-3.1067	-2.0328	-3.115	-3.0072	-2.2315	-2.1016	-3.8813	-4.5914	-2.1843	-3.6873	-2.8106	-1.9012	-2.6762	-2.645	-2.7155	-3.1727	-1.9432	-3.647	-3.9461	-2.6785	-2.8657	-2.2622	-4.0706	-2.5973	-2.5769	-1.8557	-2.8596	-2.9018	-3.0349	-1.4716	-4.1406
-4.6576	-3.628	-3.5018	-4.4131	-5.132	-2.6375	-5.0898	-4.6695	-3.8821	-4.7962	-2.0058	-3.8007	-3.2654	-4.208	-3.9253	-4.501	-5.0094	-3.254	-5.4904	-5.7942	-3.7682	-4.0741	-2.9064	-4.5563	-3.0583	-5.3108	-5.0332	-3.553	-3.5075	-4.6935	-5.2143	-3.6593	-4.555	-4.3272	-3.3654	-4.9791	-6.3993	-3.2087	-4.3955	-2.6822	-5.483	-4.0145	-3.9377	-5.6732	-3.0333	-5.1903	-4.8912	-3.8197	-3.7154	-3.2845
1.6622	1.7685	1.2047	1.016	0.8331	2.014	1.892	1.4769	2.4189	2.392	3.2006	1.1279	1.4111	1.4563	2.1843	0.38686	2.4768	1.4456	2.4675	1.6324	1.7761	2.3698	1.5166	1.6825	2.037	1.1054	1.7984	1.2046	2.6256	0.56691	1.0585	1.1011	0.39634	2.9452	0.22276	1.0056	1.5731	1.6692	2.2572	2.6305	3.4279	2.8207	3.2199	1.9714	2.8432	1.9846	0.27422	3.0709	1.7482	3.0835
-0.68555	-3.4535	-0.61877	-0.79961	-2.7263	-0.82291	-2.8653	-1.6649	-2.3068	-1.448	-1.2687	-1.553	-3.1135	-0.91248	-0.78816	-0.32786	-1.4455	-1.6965	0.046515	-0.13392	-0.82164	-0.58559	-0.31304	-1.3715	-3.1533	-1.3515	-0.4186	-0.11354	-1.4829	-1.2996	-1.0559	-1.4383	-1.6913	-2.3512	-2.017	-2.3319	-0.93194	-0.66397	-0.7686	-3.3324	-1.1884	-2.9541	-0.89446	-2.8223	-1.7553	-2.0708	-0.52731	-1.8145	-1.1415	-2.1963
-0.84672	-1.4219	-0.37459	-1.4383	0.01332	1.5201	-0.64461	0.58298	0.601	-1.2632	-0.26472	1.0812	-2.5391	0.73289	-1.2769	-0.54613	-0.27878	-1.1725	0.41673	-0.49435	1.0995	-0.39833	-0.066748	1.0927	0.50549	-1.3148	-1.3023	-0.95483	-1.7511	0.35826	-0.11425	-0.35332	-1.0753	1.9253	0.33688	-0.10168	-0.88117	-1.8956	0.16995	0.47268	-0.51213	-0.67112	0.18134	0.16894	0.87758	-1.0364	-1.413	-1.7701	0.55757	-0.26923
-5.297	-7.0129	-5.7945	-6.696	-6.3703	-5.8027	-5.0468	-6.8855	-6.4241	-6.8884	-5.1874	-6.488	-6.7617	-7.2405	-7.0063	-6.5186	-5.9482	-4.9559	-6.3549	-6.432	-6.1254	-6.7453	-7.769	-8.2015	-4.9643	-5.8755	-7.1104	-5.4258	-6.3261	-5.6343	-5.993	-5.5354	-6.2732	-5.861	-5.6195	-6.4551	-5.5993	-6.275	-5.2012	-6.4624	-6.7053	-6.7264	-6.6687	-6.2558	-5.5561	-6.6472	-7.693	-7.7041	-5.5709	-5.9122
-11.095	-10.849	-10.589	-10.125	-9.2764	-10.551	-10.722	-11.556	-10.869	-11.44	-11.582	-11.843	-12.792	-12.756	-11.671	-11.497	-11.608	-11.237	-9.3984	-9.702	-10.74	-13.781	-11.77	-11.56	-12.284	-12.101	-11.366	-12.328	-10.324	-12.514	-11.346	-11.39	-12.968	-12.962	-10.943	-9.5104	-10.276	-11.2	-13.257	-13.065	-11.763	-11.825	-11.385	-11.588	-11.818	-12.872	-9.4155	-11.54	-12.615	-12.101
-23.51	-22.434	-23.696	-21.912	-22.652	-22.319	-20.937	-21.901	-22.929	-23.002	-22.973	-21.956	-22.226	-23.356	-23.077	-22.384	-24.662	-20.786	-21.525	-20.736	-19.374	-23.048	-22.255	-22.478	-22.119	-22.676	-22.236	-22.224	-24.017	-21.662	-23.168	-23.262	-22.05	-21.909	-21.459	-22.052	-22.71	-22.512	-23.395	-22.764	-22.589	-22.635	-20.953	-21.589	-22.425	-21.04	-22.622	-20.468	-21.889	-22.136
-20.702	-24.092	-22.021	-20.476	-23.429	-20.79	-24.181	-22.157	-21.927	-22.281	-23.3	-22.683	-21.764	-21.705	-22.521	-21.18	-22.879	-21.667	-23.086	-21.498	-23.266	-23.519	-23.486	-23.95	-20.839	-22.032	-22.311	-21.073	-22.283	-21.849	-21.869	-21.652	-21.664	-23.718	-22.207	-21.844	-24.397	-22.056	-21.087	-22.86	-20.917	-21.8	-22.82	-22.249	-22.652	-22.44	-21.627	-21.392	-22.283	-21.585
-6.009	-7.3229	-5.2436	-6.5888	-6.8684	-6.1585	-5.8273	-5.1085	-7.0579	-6.287	-7.0184	-6.5206	-5.9865	-5.1375	-5.6047	-5.5304	-6.65	-7.2266	-6.5917	-7.8677	-7.2889	-5.7218	-5.6643	-6.7181	-6.8729	-7.7001	-6.6544	-7.4934	-7.2144	-6.458	-5.9317	-5.4341	-6.7449	-6.7202	-6.3936	-7.1182	-6.1587	-6.177	-6.8376	-9.3584	-6.3573	-7.0014	-6.0117	-6.6106	-6.8324	-6.6006	-6.5187	-5.8878	-7.1608	-7.1244
-12.706	-10.803	-11.745	-12.388	-12.05	-12.119	-11.859	-13.319	-13.535	-13.09	-12.282	-11.752	-12.578	-14.446	-11.921	-12.328	-14.856	-14.436	-12.26	-13.068	-12.865	-11.876	-12.834	-12.144	-14.304	-14.094	-12.65	-13.001	-13.128	-11.782	-12.499	-13.15	-14.019	-13.027	-12.478	-11.944	-12.87	-13.921	-13.701	-14.414	-12.087	-12.972	-13.69	-14.124	-12.069	-12.058	-13.195	-13.186	-13.384	-13.179
-11.305	-9.6806	-11.857	-11.504	-11.053	-10.046	-11.836	-10.683	-11.346	-10.949	-9.5549	-10.929	-11.454	-9.8073	-10.826	-11.552	-10.278	-8.807	-11.242	-10.98	-10.42	-11.848	-11.179	-10.609	-9.9479	-11.31	-11.702	-11.637	-10.248	-10.373	-12.354	-10.164	-10.521	-10.733	-10.364	-11.262	-11.193	-11.109	-10.836	-10	-10.874	-10.351	-11.015	-10.781	-11.674	-11.067	-9.591	-11.326	-10.632	-10.652
-0.30652	1.5717	2.7849	2.0743	3.3703	-0.9775	1.0689	2.1267	2.3934	2.2822	0.86491	3.1749	0.98033	2.3341	1.2864	1.4157	1.9722	0.40901	2.1851	0.46471	0.8693	2.0523	2.2317	1.7219	2.1467	1.0753	1.7331	2.2323	0.93345	1.6533	3.0258	0.37793	2.4436	2.1441	0.36037	0.3412	1.4674	1.0285	0.27495	1.4715	1.2426	1.8065	1.8872	1.3263	1.5009	1.5242	0.84697	1.1918	0.73288	1.8075
-22.893	-21.807	-21.901	-22.788	-22.518	-22.179	-22.563	-21.435	-22.186	-21.495	-21.334	-21.917	-22.881	-22.597	-21.435	-21.616	-21.97	-20.737	-23.495	-22.354	-23.219	-22.626	-23.2	-23.662	-23.285	-21.853	-24.183	-20.694	-21.6	-22.779	-22.607	-21.663	-22.982	-21.158	-20.992	-22.457	-21.058	-21.92	-22.053	-23.104	-22.004	-21.615	-22.588	-22.42	-22.021	-23.981	-21.708	-21.647	-21.58	-22.516
3.578	4.7691	4.0982	3.94	4.8432	4.7661	4.5932	5.2481	4.099	4.0674	4.5795	4.1013	4.9521	6.3254	3.7683	2.3557	4.603	3.2802	4.8147	4.9646	4.9707	4.86	4.5162	4.5318	5.7412	4.7547	3.7438	5.5841	5.3434	4.8803	4.0844	4.0596	5.361	6.1482	3.9203	4.1239	2.4455	5.6365	5.0213	5.256	5.2116	5.5463	2.8376	3.6676	4.2837	2.6707	3.5327	3.322	4.3866	4.3182
-21.284	-22.235	-22.014	-22.967	-23.487	-22.137	-22.312	-23.319	-23.121	-22.499	-23.289	-20.072	-22.708	-23.242	-23.663	-22.004	-23.244	-22.391	-22.414	-22.884	-22.809	-23.431	-22.014	-23.655	-22.352	-22.403	-21.394	-21.699	-21.998	-21.445	-22.615	-21.67	-23.367	-21.451	-24.558	-23.084	-23.629	-22.281	-22.422	-20.579	-21.91	-22.388	-24.561	-22.568	-19.706	-22.55	-20.337	-23.244	-21.704	-22.357
-20.819	-21.972	-20.376	-19.707	-21.092	-21.682	-21.716	-20.916	-20.478	-19.679	-21.875	-22.108	-20.648	-19.445	-20.977	-21.389	-21.926	-21.344	-21.21	-20.524	-19.058	-21.672	-20.677	-22.679	-21.214	-20.999	-20.975	-20.525	-20.967	-20.003	-21.586	-21.009	-20.358	-21.366	-22.826	-20.317	-19.412	-20.87	-20.383	-21.551	-21.213	-22.362	-20.949	-20.487	-21.127	-21.5	-20.028	-21.443	-19.627	-21.043
-5.5039	-6.8084	-7.3042	-6.981	-5.2241	-7.5079	-6.1179	-8.2186	-5.8521	-6.1782	-7.5414	-5.8713	-5.993	-3.4113	-5.6947	-8.1206	-6.7594	-6.0192	-5.5658	-7.5687	-5.7567	-6.6582	-5.7475	-6.4611	-6.8469	-7.4227	-8.5016	-6.5738	-7.1142	-7.0103	-6.4696	-5.1421	-7.231	-5.2446	-6.2644	-5.8818	-7.3254	-4.7213	-7.2043	-6.4734	-7.5112	-6.2271	-7.7862	-6.1932	-6.2161	-6.8852	-7.4079	-5.5977	-5.7546	-4.638
-11.158	-11.691	-11.265	-11.614	-10.76	-11.385	-11.518	-11.544	-11.524	-12.583	-12.6	-12.881	-11.464	-9.5116	-11.365	-11.878	-11.459	-10.564	-11.532	-13.088	-11.888	-11.997	-11.282	-11.071	-11.237	-12.118	-12.168	-11.629	-12.935	-11.829	-10.974	-10.061	-11.792	-12.153	-10.333	-11.522	-10.728	-10.49	-12.301	-11.211	-11.567	-10.549	-12.483	-9.8758	-11.458	-12.237	-11.142	-11.99	-12.426	-12.268
-4.0576	-2.8127	-2.4698	-3.381	-3.4756	-2.5369	-3.8043	-4.1365	-3.6219	-2.6862	-2.6241	-3.9875	-2.9186	-2.1537	-2.7468	-2.8547	-3.4908	-4.0778	-1.5722	-4.7904	-3.7455	-2.7684	-3.0926	-4.3362	-3.1487	-2.6926	-3.7063	-2.121	-4.199	-3.1837	-5.4163	-2.0085	-2.168	-2.0473	-3.3961	-3.25	-3.5946	-1.8176	-2.3655	-4.0807	-2.3848	-3.1363	-2.2267	-3.6089	-1.7734	-3.9817	-1.9012	-4.3059	-3.7386	-3.1078
-2.7604	0.9767	-1.8287	-2.8291	-1.6389	0.14042	0.1622	-0.67266	-0.15051	-0.60249	-1.3146	0.55853	-0.29402	0.47826	0.060558	0.67804	-0.38597	-0.070418	-1.4531	-1.2136	-0.93127	-1.4874	-0.47921	-1.0912	-1.5604	-2.3944	-0.61771	-0.057831	-1.0926	-0.22933	-2.2161	-0.6323	0.48411	-0.35634	-2.4546	-0.55085	0.13167	0.83345	-0.18929	1.6836	-1.8341	-0.062918	0.45172	-1.1404	-1.4372	0.356	-1.5543	-1.7334	-2.1511	-0.55345
-5.5109	-4.0053	-3.2764	-2.6197	-3.7086	-5.1896	-4.6434	-2.0651	-3.9995	-5.2962	-3.5561	-2.9778	-3.8788	-4.1955	-5.1131	-2.6529	-3.7843	-4.8899	-2.6403	-4.5923	-4.327	-4.818	-3.9544	-3.2363	-4.2906	-4.3847	-4.6768	-2.7871	-3.6137	-5.4036	-3.8997	-4.3183	-5.203	-3.4562	-2.5379	-4.957	-3.6726	-2.6057	-2.8787	-3.8015	-4.5438	-3.6719	-4.8974	-4.4914	-6.0078	-6.5627	-4.3067	-5.7364	-4.5599	-4.8145
6.9314	8.5149	7.5799	9.3025	7.3007	10.605	7.6416	9.217	6.7594	6.082	7.2773	7.2802	6.2543	7.0266	7.5515	6.9863	7.693	8.6114	7.4787	9.0484	9.0578	6.8634	7.803	8.939	7.9718	7.8354	9.0888	7.6273	9.1429	8.5814	8.0522	9.0155	9.4585	8.2472	7.0018	7.455	8.2929	7.4832	6.722	8.5663	7.9576	7.0406	9.5923	7.047	9.2652	5.7062	8.4643	7.8977	8.2919	8.0868
5.6853	5.6045	3.7839	4.6596	4.8934	5.493	5.8249	4.3296	7.0001	7.2719	5.9748	5.4859	5.7676	4.4456	5.6799	6.2968	4.6294	6.5588	6.4451	6.4609	6.6877	6.0191	4.6126	4.3985	5.3108	5.5858	5.2147	5.3821	6.0309	6.4757	6.1398	4.3794	6.3168	5.3442	6.4218	5.2666	3.8522	2.9382	5.0154	5.4245	6.6895	4.5157	5.7743	6.9522	4.6966	3.6681	6.2057	5.0845	5.2687	4.9123
-3.6654	-1.8569	-2.0422	-1.3915	-1.3427	-1.9341	-1.5163	-0.71952	-1.2877	-2.0951	-1.5808	-2.3398	-1.874	-2.084	-1.0188	-2.4801	-1.6661	-2.1912	-1.1634	-1.6595	-1.4152	-3.2784	-2.3802	-2.9809	-2.5653	-1.3453	-1.3941	-1.7522	-1.1199	-0.0047203	-1.891	-2.8624	-1.564	-3.0422	-2.1996	-3.097	-1.9417	-1.2015	-2.6081	-0.84247	-0.87586	-1.3787	-2.8279	-1.7969	-1.6524	-2.1665	-1.6054	-2.7328	-2.2847	-1.297
0.2419	-2.0154	0.45293	0.2712	1.9223	0.30812	0.17415	0.15186	1.194	-0.024324	0.34562	-0.4838	-1.0511	-1.569	0.14595	-0.10253	-0.12233	0.49652	-1.127	1.0873	-0.51907	0.15349	0.78815	-1.3531	0.7585	-0.73103	0.63797	0.3452	-0.12768	0.83498	-0.25335	0.26983	0.33912	-1.1347	-0.74826	1.3729	-0.25851	0.40646	0.63867	2.0521	-0.7698	0.50059	-1.1905	0.88526	1.0006	0.055276	0.44803	-0.089272	0.90223	-0.80357
5.8684	4.2672	5.1822	5.1082	5.3209	3.6623	2.8311	5.0939	3.5613	2.8113	6.558	5.2938	3.0184	4.1488	5.0021	3.5598	5.251	4.9788	4.5129	4.0171	3.7978	4.0446	3.0145	5.926	5.2724	2.1002	3.1551	1.9736	4.6825	3.3503	4.0185	4.2192	5.14	4.7022	4.7137	4.3315	3.5626	5.6997	5.3193	4.5986	5.0776	3.9454	4.1569	4.1501	3.7113	5.2868	2.8138	4.4683	6.042	4.0457
-3.1726	-0.89338	-4.1918	-3.073	-2.352	-3.9992	-3.0404	-4.1731	-2.5221	-3.1374	-2.3672	-4.033	-2.5055	-2.3582	-2.835	-2.7757	-3.0418	-3.1779	-1.7911	-1.8793	-3.0488	-2.0366	-5.364	-1.7026	-4.6023	-1.978	-2.6165	-1.2092	-1.9558	-1.9606	-2.8689	-0.88802	-3.0537	-1.3424	-2.4599	-1.9904	-1.4975	-2.3605	-3.3931	-2.838	-4.1416	-0.61005	-2.1302	-2.7332	-1.8322	-2.9965	-2.5166	-1.901	-2.5497	-1.564
-1.2554	-2.6983	-2.1046	-1.0802	-2.6927	-2.9187	-0.9705	-2.3396	-1.483	-1.6543	-1.4698	-2.2794	-1.6646	-3.1316	-1.6891	-2.8302	-2.7607	-4.1759	-1.8011	-1.9613	-3.5393	-2.8319	-3.5762	-2.8536	-3.1458	-3.4754	-3.234	-2.0987	-1.7169	-1.9098	-1.5088	-3.4823	-3.4258	-2.0474	-1.0823	-4.4604	-2.4713	0.15172	-3.2011	-1.5282	-5.1768	-2.164	-3.2006	-1.9155	-3.5357	-1.011	-1.5448	-1.5121	-2.7096	-1.8764
-13.585	-11.687	-12.027	-14.189	-11.918	-12.941	-13.42	-12.18	-12.863	-11.8	-11.657	-14.152	-12.739	-13.305	-11.513	-12.955	-13.703	-11.775	-12.597	-13.031	-12.118	-12.281	-11.212	-12.075	-13.003	-14.211	-12.967	-12.553	-12.414	-14.362	-14.308	-12.95	-11.993	-9.6229	-13.483	-12.234	-11.975	-13.223	-13.363	-11.12	-11.852	-13.499	-12.056	-13.139	-13.738	-12.529	-13.854	-11.901	-12.425	-12.988
-3.9798	-2.8482	-3.5431	-2.818	-4.6873	-2.8234	-3.6937	-4.2673	-2.2426	-2.7742	-3.0768	-3.2986	-3.6372	-3.9421	-5.1395	-2.9552	-3.3322	-3.1846	-4.9876	-1.9262	-2.6604	-3.0441	-2.6413	-3.3151	-4.7233	-3.8225	-3.6078	-2.7429	-5.2652	-3.7633	-2.7601	-2.8597	-3.4946	-4.2416	-2.8211	-5.3085	-3.8826	-3.8503	-3.0407	-4.7311	-1.4514	-3.3461	-4.2408	-3.2033	-4.6845	-4.0565	-3.4257	-4.3864	-4.6983	-3.4788
-21.355	-21.805	-22.94	-23.105	-21.998	-21.186	-22.179	-21.162	-21.901	-22.574	-21.515	-21.548	-21.528	-21.298	-22.325	-21.666	-20.82	-23.279	-21.793	-22.477	-22.142	-22.147	-21.079	-23.808	-21.538	-23.287	-21.44	-20.958	-22.601	-21.165	-22.084	-22.351	-21.642	-22	-23.507	-23.357	-21.881	-19.976	-22.736	-20.957	-22.563	-21.293	-21.914	-21.611	-22.02	-21.689	-22.092	-22.086	-22.602	-23.221
-8.4257	-9.6834	-9.2618	-9.8488	-8.2333	-8.0913	-10.591	-9.0765	-10.808	-8.9334	-8.9774	-11.279	-8.4677	-10.438	-9.6322	-9.4158	-10.027	-10.608	-10.211	-9.9186	-9.5663	-10.091	-9.1133	-7.4155	-7.0967	-11.282	-9.1601	-9.4153	-9.5359	-8.1166	-8.346	-8.6839	-9.5114	-10.848	-8.2908	-8.6449	-10.412	-10.666	-10.55	-10.341	-9.7915	-7.581	-8.6584	-9.3496	-7.3371	-8.8843	-10.684	-10.097	-8.7769	-9.3286
-21.369	-20.463	-19.369	-19.696	-20.082	-22.356	-19.907	-22.082	-20.092	-22.642	-20.817	-20.379	-20.701	-20.187	-21.73	-19.2	-20.837	-19.784	-20.636	-21.525	-20.881	-20.22	-20.93	-20.937	-20.924	-21.166	-20.386	-21.401	-19.029	-20.166	-20.487	-21.653	-20.429	-22.256	-21.529	-22.233	-20.598	-21.04	-19.568	-21.783	-20.024	-22.351	-21.592	-20.706	-19.514	-20.072	-20.419	-20.483	-21.024	-20.561
-3.7906	-6.1332	-5.0572	-3.14	-5.0436	-5.783	-4.1665	-3.9168	-5.2808	-6.1413	-5.6483	-6.4109	-4.8247	-5.3084	-4.2688	-7.0372	-3.6737	-4.0243	-5.2088	-6.2207	-6.0679	-6.3068	-7.22	-6.5816	-6.8981	-6.3112	-3.444	-4.7365	-5.5627	-6.4686	-7.2784	-6.4403	-7.0535	-4.8894	-5.0284	-4.4491	-5.4141	-4.3326	-5.8507	-5.2221	-4.6252	-7.3603	-5.8349	-6.8055	-6.7049	-6.7649	-6.3128	-5.1094	-6.2376	-5.0228
2.557	2.9239	1.3764	3.1252	3.1533	1.9059	2.5308	1.6131	2.3986	3.5114	4.2131	2.4532	2.042	2.5248	2.8989	1.5535	1.8698	2.6213	2.4482	2.1828	3.4887	3.5501	3.3937	2.4702	3.694	2.815	3.7989	3.4454	2.0527	2.471	1.8098	2.4467	2.9231	3.1603	1.9156	1.5524	2.7015	2.34	3.1459	1.3542	2.7409	1.0845	2.6738	3.0414	1.8359	1.9615	4.3036	0.50963	1.5832	2.191
-10.931	-11.262	-11.129	-11.763	-11.09	-10.419	-12.701	-11.689	-11.735	-11.468	-12.36	-11.507	-11.647	-10.19	-11.984	-11.013	-11.353	-12.514	-12.501	-10.615	-11.84	-10.512	-12.227	-13.177	-9.729	-12.365	-12.805	-11.739	-11.281	-11.125	-11.23	-11.847	-11.49	-11.483	-12.36	-13.244	-10.581	-11.638	-9.8223	-11.841	-12.75	-10.754	-10.801	-11.478	-10.902	-11.587	-11.988	-11.64	-10.841	-10.208
-4.5209	-5.5203	-3.9587	-4.2831	-4.6475	-5.8375	-6.619	-4.9978	-5.1874	-4.2335	-4.5041	-5.1024	-5.4304	-5.0355	-4.9199	-5.9244	-5.3083	-3.7565	-5.0483	-3.9929	-4.7946	-4.6552	-4.8126	-5.5958	-6.6551	-5.8301	-5.1949	-5.1181	-4.6709	-5.249	-4.7589	-5.8077	-5.194	-5.8718	-5.5848	-5.011	-4.7191	-4.7713	-5.2688	-2.2034	-5.3765	-4.232	-3.8878	-5.3455	-5.6511	-4.221	-5.9828	-5.7287	-6.0633	-5.2408
-14.731	-13.07	-12.96	-12.971	-14.951	-13.325	-12.944	-14.28	-13.954	-12.843	-14.224	-12.787	-13.742	-12.986	-12.549	-12.651	-12.302	-13.093	-14.741	-14.012	-12.534	-14.024	-12.258	-12.561	-11.625	-12.977	-12.629	-13.483	-12.434	-13.82	-13.216	-14.161	-11.416	-12.336	-12.525	-15.27	-12.255	-13.919	-13.018	-14.023	-13.471	-13.977	-11.759	-14.681	-12.69	-12.559	-12.706	-11.983	-14.007	-12.457
-5.7583	-6.3272	-6.684	-6.1152	-6.2905	-6.2884	-6.9467	-3.7178	-6.6181	-5.032	-8.6559	-6.2797	-6.4342	-5.4592	-5.7771	-6.9948	-6.2113	-6.5533	-4.2563	-7.5686	-6.8055	-5.4288	-5.7907	-7.7973	-6.727	-5.6195	-3.5682	-7.0242	-7.1424	-7.271	-6.4897	-6.179	-6.8381	-6.4677	-7.6898	-6.0403	-7.7928	-5.5115	-7.7181	-5.5685	-7.8325	-6.1256	-5.9853	-6.8251	-7.358	-5.6396	-7.0837	-4.8202	-6.8525	-5.7703
-1.5827	-1.081	-5.4167	-2.861	-2.9952	-5.3859	-2.5329	-1.6544	-1.141	-3.0846	-3.1079	-2.8216	-1.229	-4.6562	-4.5159	-1.1631	-2.9148	-3.7046	-1.69	-3.4727	-2.5101	-3.7089	-4.2247	-3.2753	-4.3086	-3.1293	-2.2416	-3.5216	-2.4679	-4.368	-2.8974	-2.8495	-3.5748	-4.0501	-3.5158	-2.4932	-2.6008	-2.8863	-2.5315	-1.9212	-3.9882	-2.7968	-3.6266	-4.0288	-1.6118	-3.972	-2.3977	-1.7189	-2.74	-2.8429
-1.7801	-0.78566	-1.0685	-2.4056	-1.7195	-1.3037	-2.3825	-1.4889	-1.3138	-3.2277	-1.3902	-2.1725	-0.58712	-1.0866	-1.956	-1.1787	0.49087	-1.1891	-0.9805	-0.88807	-0.24612	-3.5979	-1.6033	-1.9185	-1.8903	-0.98354	-0.80484	-2.2344	-2.0542	-0.74041	-0.83676	0.23709	-1.7463	-1.1853	-2.1224	-1.0237	-2.034	-1.9382	-0.50653	-1.0581	-1.5735	-2.1593	-0.47652	-2.8725	-2.3588	-2.9092	-0.10728	-1.8041	-1.2576	-1.2322
-0.86279	-1.6445	-1.8448	-1.6053	-2.6364	0.14129	-1.0887	-2.5411	-1.3362	-0.64724	-1.6015	0.019519	-2.5602	-0.90037	-1.6785	-0.38252	-1.5482	-2.7887	-1.9513	-2.1272	-2.661	-1.2104	-1.42	-1.9172	-1.7402	-1.8981	-1.8915	-0.055762	-1.7422	-2.1885	-1.3973	-1.7277	-0.074179	-2.947	-2.7855	-2.363	-3.0714	-2.8748	-3.5479	-1.8062	-0.97641	-1.4033	-0.80615	-1.6952	-0.71536	-1.5883	-1.7273	-1.8141	-0.50814	-1.3874
-0.17581	0.91411	-1.0504	0.50546	-0.41382	1.6336	1.2035	0.04005	-0.7445	0.56428	0.07877	-0.42473	1.3651	0.27965	0.60823	-0.095567	0.45065	-1.2385	0.06417	0.67742	0.2837	0.49831	-0.22855	0.42813	-1.7401	0.20826	-0.22457	1.5278	-1.0224	1.0081	0.2578	-0.76027	-0.52983	0.015838	-1.3886	0.16327	0.66332	0.83644	0.40153	0.099812	-0.40661	1.1133	0.55453	-0.64692	0.918	1.0944	0.44331	0.79574	2.493	0.58389
-2.0883	-2.3806	-3.0753	-0.76193	-2.7315	-1.2865	-3.3201	-0.92998	-1.4497	-2.6993	-0.56336	-0.97798	-1.7331	-3.275	-4.1985	-2.0846	-1.7186	-1.9442	-3.4179	-1.4096	-4.5252	-2.2058	-0.70836	-3.1415	-1.8154	-1.8062	-1.5872	-3.0878	-1.8192	-3.4138	-2.2954	-3.4834	-0.22421	-2.3144	-3.4622	-2.3955	-2.4568	-3.0166	-0.71431	-0.19868	-2.6628	-2.8766	-1.5036	-1.6867	-2.3589	-0.82779	-2.0333	-1.4719	-2.5657	-1.3481
-2.4218	-3.345	-3.9099	-2.5516	-2.852	-4.1284	-3.8887	-3.3868	-2.0662	-1.4905	-3.5637	-2.5319	-3.2416	-2.196	-2.5083	-1.8629	-2.9059	-2.0272	-2.5703	-2.0809	-3.1656	-1.1326	-3.2767	-2.3378	-2.7411	-3.1568	-2.991	-2.8606	-3.0222	-3.6492	-2.6016	-0.93856	-1.8191	-3.2194	-1.4944	-1.6587	-0.71307	-2.7064	-2.4518	-2.0131	-2.1301	-4.2793	-3.1239	0.36439	-2.8575	-2.0189	-3.4311	-2.322	-2.9043	-2.269
11.29	10.64	10.162	9.7204	8.2157	10.567	10.392	10.629	9.1052	9.1188	9.0318	9.5479	9.5373	9.4888	12.317	9.7653	9.2503	11.236	10.282	10.466	10.644	9.5194	9.9569	12.705	9.6296	9.8767	8.7868	10.067	10.932	9.546	8.9219	10.161	9.9604	10.627	9.7604	9.7249	9.8254	11.39	9.3778	9.5478	9.0794	9.8231	9.0612	9.6268	9.4855	10.714	9.0399	9.6375	9.5525	9.8167
-10.877	-11.194	-9.9646	-11.168	-11.571	-11.543	-10.895	-10.838	-12.371	-11.825	-10.523	-9.5225	-13.83	-10.471	-11.398	-12.775	-13.074	-11.361	-11.172	-10.963	-11.911	-8.9525	-11.777	-11.637	-12.158	-9.8102	-11.327	-12.397	-11.487	-10.834	-10.79	-11.514	-11.265	-11.656	-12.736	-9.4511	-10.761	-10.815	-10.569	-10.922	-9.2117	-11.378	-11.969	-10.283	-11.101	-12.253	-10.325	-13.953	-11.597	-11.207
-0.73708	-0.35491	-1.7464	0.32328	0.19304	0.85946	-0.24077	1.7946	-0.33099	0.84188	0.058733	1.3703	0.98346	0.60552	0.97441	0.20865	-0.17186	0.65231	-0.74388	0.36227	-0.4522	0.7131	0.71642	-1.5729	-1.4691	-0.70124	-1.5546	1.299	1.3669	0.45612	0.45139	0.14843	1.2186	0.26938	-0.10367	0.60593	-0.85779	-1.3129	1.3374	0.5024	0.59814	-0.77052	-0.48958	-1.3026	-0.41892	-1.0824	-1.2727	0.16574	0.94187	-0.48852
-19.854	-22.798	-20.315	-20.766	-19.384	-20.536	-20.179	-21.325	-21.278	-21.458	-20.547	-20.41	-20.141	-19.325	-20.813	-20.441	-21.322	-20.406	-20.162	-21.774	-20.806	-20.257	-21.018	-21.494	-19.895	-21.286	-22.114	-21.926	-20.274	-22.117	-21.9	-22.155	-20.634	-19.311	-19.85	-19.94	-21.069	-18.767	-20.524	-20.749	-21.057	-21.293	-21.348	-20.474	-19.684	-20.471	-21.75	-21.031	-20.667	-20.668
-13.964	-12.309	-12.63	-13.143	-13.893	-13.03	-14.094	-13.053	-13.686	-13.264	-14.034	-13.894	-12.384	-13.694	-12.741	-12.031	-11.56	-12.679	-14.345	-13.056	-14.606	-13.406	-12.256	-13.464	-14.22	-13.493	-15.06	-14.888	-13.361	-12.734	-11.729	-13.338	-14.392	-13.887	-12.495	-14.702	-12.869	-12.415	-13.676	-13.565	-12.874	-13.297	-13.855	-12.413	-12.859	-13.133	-12.686	-11.577	-12.961	-13.97
-2.0397	-1.2235	-1.94	-0.59515	-1.4983	-1.2986	-2.1731	-1.7883	-2.1706	-2.0679	-0.7011	-1.7256	-0.1382	-1.6488	-2.4524	-2.124	-1.1455	-1.383	-2.2667	-2.1014	0.12579	-1.869	-1.1959	-1.053	-1.0349	-1.4089	0.45958	-0.46802	-2.2676	-0.96318	-1.5698	-2.9817	-0.92313	-2.186	0.81415	-1.9699	-0.48102	-0.32699	-2.6166	-1.1951	-0.62022	-1.1925	-0.55722	-2.0847	-2.2749	-1.2331	-1.6892	-2.5826	-0.95347	-2.3084
-12.372	-14.217	-13.346	-12.293	-13.734	-12.753	-12.237	-11.941	-12.647	-11.452	-12.993	-15.216	-13.291	-12.83	-13.015	-13.084	-13.359	-13.787	-12.862	-12.951	-13.736	-12.475	-13.646	-12.095	-11.95	-13.102	-12.738	-13.192	-11.587	-13.778	-12.433	-13.097	-13.231	-13.03	-14.326	-13.214	-13.13	-13.256	-13.05	-13.252	-15.301	-13.071	-12.574	-12.113	-14.085	-14.427	-13.854	-11.384	-13.435	-12.886
-0.41757	-1.5655	-0.18941	-3.2846	-0.40653	-0.17722	-2.9219	-1.7819	-3.3891	-1.8485	-0.96601	-0.97022	-1.0149	-0.32343	-0.27809	-1.5688	-2.0476	-1.3975	-1.4599	-1.0637	-2.1386	-2.5985	-0.97446	-0.8763	-1.9685	-1.2494	-1.5442	-0.60642	-1.3773	-0.52854	-0.75019	-0.91678	-2.2948	-0.82641	-2.1928	-1.1317	-1.6086	-2.2366	-1.7329	-2.5211	-0.82018	-1.2242	-2.0133	0.48795	-2.4058	1.1023	-1.0832	-1.9742	-1.7334	0.34456
0.79576	2.2999	1.8066	1.269	3.5399	3.6209	1.1269	2.3484	1.5971	1.0362	2.0644	1.7997	-1.0106	1.6029	2.2422	2.6592	2.7305	2.7241	2.3557	2.698	-0.28266	1.0018	2.0403	2.233	1.7936	2.2614	2.808	0.91283	2.1935	-0.040933	2.8953	2.415	1.3907	1.777	1.3796	0.13965	1.4753	1.6718	1.6873	1.1814	1.4267	3.3337	2.9793	2.4901	1.7034	3.4208	1.6053	1.6945	2.6898	1.4633
-1.0845	0.6882	0.18259	0.14577	-1.778	-0.2526	0.59703	-0.26206	0.20326	-0.27088	-0.95431	0.56778	0.14151	-0.24065	1.3438	0.93363	-0.40222	1.5916	-0.96861	-0.45582	-0.18848	-1.0704	1.2148	-0.37222	-1.6755	-0.56128	0.33726	-1.2989	1.7667	1.0464	-0.51736	0.70067	-0.060298	0.072032	-0.58459	-0.34842	-0.23503	0.11892	-1.6753	-1.2093	0.22454	1.0534	-0.58753	-0.28908	-2.073	0.97923	-2.163	-1.922	2.0105	1.1161
7.961	8.6856	10.968	9.1351	7.6301	9.7079	9.3074	6.5286	8.5513	8.2761	7.3983	9.9206	7.8071	8.2169	7.2012	9.14	8.8305	9.0906	9.523	7.6324	10.18	7.6618	10.12	9.4818	7.4507	7.9239	9.0757	9.1326	8.9603	8.1856	9.1558	7.3643	7.6758	8.5416	10.089	8.277	7.7202	7.7776	6.923	9.087	7.1594	8.8013	8.6393	8.0091	9.8061	7.2335	9.586	8.6325	8.5554	7.8692
-2.0896	-3.8354	-2.0093	-2.7608	-3.0843	-4.887	-3.4479	-4.233	-1.9121	-3.0461	-3.652	-4.2942	-2.8086	-4.9491	-3.5359	-3.815	-1.7418	-3.0658	-2.86	-2.8808	-2.64	-3.9204	-3.0677	-1.8023	-4.5449	-4.6271	-3.5422	-2.5261	-3.0836	-2.7244	-0.257	-2.57	-3.7498	-2.6186	-2.2496	-3.7085	-3.9349	-3.3484	-3.3171	-1.8909	-3.5413	-3.0716	-1.1656	-2.4423	-2.4732	-2.2868	-2.2182	-4.7178	-5.1515	-4.4788
-4.1956	-2.2401	-4.6045	-3.6581	-3.0935	-2.5856	-2.2247	-3.4446	-2.2567	-4.1184	-3.4678	-4.4477	-3.5338	-3.9065	-3.8605	-3.2741	-2.7088	-3.1664	-1.8281	-3.7336	-4.6804	-3.4586	-4.4223	-2.5079	-2.394	-3.076	-3.2979	-2.8056	-3.7273	-3.5056	-3.1632	-1.1905	-3.4511	-2.8742	-4.2972	-4.7382	-4.6511	-3.4483	-4.6508	-4.3691	-2.4479	-2.718	-1.981	-3.0923	-4.1107	-3.6497	-3.5773	-3.0353	-1.9629	-3.1617
9.5873	9.509	12.154	10.444	8.7958	9.8503	9.2161	10.212	10.387	9.6417	8.5496	10.403	10.362	9.2541	9.8161	9.38	11.299	8.7905	10.505	8.1638	9.3803	9.7799	9.9672	9.9512	11.545	9.0957	11.145	8.7892	9.3016	11.52	8.9743	9.2916	11.112	9.1214	8.7689	8.3789	8.3273	9.3168	11.242	10.732	11.098	9.9111	10.702	10.049	10.873	9.5994	8.7108	8.8565	10.375	8.6841
0.47922	1.8001	0.22361	0.16925	1.9945	0.42714	1.6257	0.73235	0.039902	0.17076	-0.21221	0.73674	0.28407	0.74772	1.7706	0.49126	1.2746	-0.63984	1.4735	1.64	1.4043	-1.0462	-1.5249	1.2881	0.69129	1.7779	1.3274	2.3036	1.3998	0.24366	-1.1354	0.90936	-0.34381	1.0969	0.59343	-0.31033	1.3209	1.3984	-0.71934	0.13652	0.42288	0.66131	0.037852	-0.67556	1.1472	-0.44145	0.90986	0.83738	-0.47545	1.5028
-7.6363	-8.364	-5.9329	-8.7086	-8.7933	-8.3532	-8.3721	-7.1913	-8.3602	-8.5641	-7.3568	-7.1579	-8.4747	-6.6122	-7.667	-6.9177	-7.1051	-8.0364	-8.2394	-8.6529	-4.849	-8.7586	-8.1457	-7.6837	-7.9547	-7.422	-7.2761	-6.4132	-7.6556	-5.9856	-7.8619	-7.331	-6.7601	-5.6521	-7.2188	-7.3941	-7.2498	-7.2314	-7.718	-6.6107	-6.9283	-10.096	-7.7129	-6.4471	-9.0555	-8.9957	-7.1173	-8.1469	-9.2631	-7.6931
1.1407	1.9455	2.6292	2.2839	2.9028	2.3515	2.284	1.5644	1.6467	0.47536	1.0275	1.5543	3.4619	1.1219	1.2308	0.5641	0.77343	2.8608	2.3563	1.8538	1.5134	1.9471	0.67664	0.92179	2.9216	2.5973	1.7417	1.3241	2.0814	1.4805	2.3949	2.4582	3.7356	2.1197	1.5735	1.073	2.0073	1.3535	1.5943	2.279	1.4434	1.2295	2.5903	0.10604	3.3762	1.9394	1.8059	-0.58515	1.8656	1.1248
-1.1093	-0.31839	-0.17317	0.62005	-0.55969	-0.55221	0.55631	0.49034	0.91552	-0.60868	-0.47086	-0.33529	-0.48845	-0.51412	-0.92962	-2.1224	-1.2523	1.3908	0.14068	0.56742	-0.13458	-0.80054	-0.70885	0.51281	0.22794	-0.63113	0.13351	-0.076412	1.4855	-0.53756	1.1227	-1.3478	0.57903	1.3064	-0.62423	-0.096895	0.074477	0.24652	0.72416	-0.89957	0.29847	-0.1867	-1.0576	-0.91454	1.1472	0.61875	1.6597	-1.1041	-0.15343	-0.017578
-1.6321	-3.3292	-4.0749	-1.981	-2.6536	-1.6484	-3.2394	-3.5316	-4.2282	-2.8614	-2.3879	-0.92962	-2.7954	-1.8293	-2.3956	-2.2003	-1.7511	-2.641	-0.84233	-3.6965	-2.1655	-1.4575	-1.6871	-3.3852	-1.8267	-2.7943	-2.5228	-2.9541	-1.6762	-3.4495	-2.8143	-2.5637	-2.9159	-3.3366	-2.0196	-1.9654	-2.7767	-2.7929	-1.5519	-3.0311	-3.0983	-1.7922	-2.7279	-2.9442	-2.7084	-4.2111	-2.588	-2.2006	-1.7191	-3.4653
-4.4425	-4.7807	-6.5596	-5.1751	-4.2778	-4.1028	-5.2245	-6.631	-4.9495	-6.6738	-4.4327	-5.6949	-5.3566	-5.5519	-7.055	-5.9102	-6.1543	-5.4703	-5.9178	-5.9781	-6.2512	-4.6064	-4.528	-5.4428	-5.379	-3.9225	-5.6944	-5.9797	-5.5128	-5.6663	-6.3762	-5.895	-5.4915	-4.5979	-6.4467	-7.2416	-3.427	-5.0957	-4.81	-7.8037	-4.7747	-6.4064	-6.105	-6.998	-4.2596	-7.3478	-5.1383	-6.5828	-7.5696	-3.0448
-12.936	-12.959	-13.632	-12.402	-12.32	-11.566	-13.008	-12.056	-12.226	-12.237	-13.745	-12.586	-11.632	-13.256	-13.923	-14.462	-11.974	-12.169	-12.663	-13.576	-12.593	-11.971	-12.136	-12.623	-13.281	-12.147	-11.463	-12.079	-12.773	-12.385	-14.525	-12.267	-12.381	-12.297	-11.52	-11.457	-12.739	-12.56	-13.343	-12.671	-11.897	-13.767	-11.34	-13.582	-11.428	-12.644	-12.69	-12.321	-13.32	-12.351
5.4736	6.1541	5.1401	5.6256	5.7255	5.5164	7.6472	4.2896	4.186	5.2358	7.7537	4.4273	4.1229	5.8471	4.1392	4.2858	5.7306	4.444	4.282	6.4135	4.3335	4.4868	4.2769	5.7124	5.0578	4.3819	4.9051	3.8542	3.8989	6.4502	4.4357	5.7873	4.5399	5.2089	6.0454	4.4471	4.309	5.0583	5.8989	4.137	4.0317	5.3871	4.3372	4.708	4.7057	5.542	4.6359	5.6344	3.9536	5.6584
-5.5179	-3.9371	-4.78	-4.9054	-3.1404	-3.7213	-5.687	-4.4952	-5.9284	-3.4925	-5.3826	-4.2814	-7.3558	-4.3916	-4.4118	-4.4693	-4.4142	-5.5414	-5.0082	-2.8709	-3.513	-4.7291	-3.6107	-3.8209	-4.7845	-4.7	-4.8126	-4.6997	-4.104	-4.5506	-4.7833	-3.7479	-5.7195	-6.3448	-2.9602	-4.2315	-4.4695	-5.4925	-3.6368	-3.6939	-4.7348	-4.1128	-5.6051	-5.1423	-4.1987	-5.2462	-5.5547	-4.6938	-5.1845	-5.2672
0.054837	-2.7959	-2.4478	-1.5362	-2.8478	-2.1983	-0.95525	-1.962	-1.6735	-1.8658	-0.53579	-1.7264	-2.11	-0.92749	-0.36079	-0.19976	-0.28331	-1.3657	-1.3479	-0.96345	-1.2598	-3.1578	-1.8533	-0.36324	-0.63569	-3.7125	-1.9738	-0.39387	0.53376	-2.0135	-1.2424	-1.112	-1.5195	-1.4452	-2.5959	-2.1642	-2.1375	-0.65296	-1.5916	-3.4644	-1.5517	-1.6414	-1.7281	0.46616	-2.3269	-1.5578	-1.5667	0.89638	-2.173	0.16249
-7.771	-6.3116	-6.6664	-5.2931	-6.0427	-6.3807	-5.8306	-4.745	-5.7136	-4.8302	-3.6004	-5.8236	-4.8777	-5.1284	-4.3557	-3.877	-6.4454	-7.1865	-5.7499	-5.4277	-7.1086	-4.6571	-5.9968	-5.6861	-6.7274	-6.0365	-5.7249	-5.461	-4.7182	-4.0664	-6.4896	-6.8634	-6.4138	-6.8945	-6.7808	-6.7842	-5.2827	-6.5479	-5.9902	-7.3164	-6.0791	-4.9314	-6.235	-3.5929	-6.6956	-4.4923	-5.9565	-6.17	-5.483	-5.0286
5.1321	5.6172	3.7454	5.5509	6.3505	4.1226	5.8861	4.2791	5.4976	3.7106	4.453	5.7861	4.2126	5.3133	5.5822	4.9883	5.4989	4.5258	5.3248	4.7595	4.7716	5.1387	4.8447	6.2836	6.5316	5.4086	5.7639	5.2632	4.5302	4.9348	5.1675	5.3019	3.6125	4.5192	5.0411	4.9027	5.029	4.8166	6.1946	5.0338	4.1271	3.2182	5.6323	5.0283	4.8322	4.4101	6.5946	5.545	4.1818	5.2475
-20.492	-20.543	-21.52	-21.566	-19.369	-20.567	-21.907	-22.074	-20.786	-21.177	-20.154	-20.31	-19.835	-20.867	-23.281	-21.73	-20.344	-19.662	-20.029	-20.634	-20.525	-20.288	-19.821	-20.077	-21.512	-20.83	-21.474	-18.988	-21.829	-19.777	-19.329	-22.559	-21.976	-20.173	-22.18	-21.092	-20.117	-21.531	-19.502	-20.217	-20.439	-20.999	-20.45	-20.361	-19.867	-19.972	-22.478	-20.431	-21.177	-20.25
0.56148	2.5149	0.48015	0.37754	0.1792	-0.36745	-0.97447	-0.96967	-1.6837	-0.95535	1.1132	-0.073172	-0.1961	0.30959	-0.65775	0.3411	-0.070295	-0.9803	-0.19547	0.024605	-0.42828	-0.90553	1.2941	-0.56748	-1.6647	0.083477	0.7897	-0.88433	-0.11135	-2.3698	-0.12545	0.013707	1.1233	-0.98643	-0.72394	0.25066	-0.49308	0.63114	-0.31077	1.1925	1.5137	0.49828	1.1332	-0.42962	1.0278	1.2374	0.81185	-1.5372	-0.92309	0.67768
-0.84088	-1.8873	0.94172	-2.3126	-1.7659	-1.8894	-1.4342	-1.3324	0.46913	-2.5682	-0.96387	-3.0146	-1.0899	-1.8999	-0.58542	-1.9699	-1.1482	-1.4784	-1.1674	-0.35878	-0.49715	-2.0034	-0.43076	-1.6235	-1.8648	-1.5146	1.3825	-2.2028	-1.0835	-1.7408	-1.0985	-2.5127	0.15216	-0.65853	-1.3978	-2.8249	-1.1959	-1.629	-0.32369	-0.62072	-0.46077	-1.5277	-1.1729	-0.7698	-1.8846	-2.9038	-2.2886	-1.3331	-1.1721	-1.7693
-0.91991	0.091561	-0.095929	0.84497	-0.3799	-0.30705	-0.69296	0.87904	0.26477	-0.54827	1.0123	-0.25505	-1.008	-0.66256	-0.040774	-0.064066	0.054797	-1.5164	1.333	0.55069	-0.58062	1.0142	0.39984	-0.065318	-0.67901	-0.24641	0.27082	0.26732	-1.1737	-1.0999	-0.42388	-1.7201	1.3134	0.5196	0.60428	-0.44842	-0.45117	0.26415	-0.0078692	0.22025	0.33164	0.49391	0.73967	0.51379	-0.278	0.62397	0.01056	0.85253	-0.54017	0.01311
-13.174	-10.633	-11.434	-10.63	-10.812	-11.822	-11.682	-9.6199	-10.705	-11.386	-12.127	-10.724	-10.82	-10.894	-9.9879	-11.04	-11.797	-11.499	-9.4831	-12.715	-12.07	-10.733	-12.027	-12.539	-12.68	-11.785	-11.804	-11.651	-12.507	-11.861	-11.388	-12.75	-12.532	-10.921	-12.766	-11.444	-9.9871	-11.301	-11.98	-11.703	-11.131	-12.71	-12.267	-11.076	-12.217	-11.397	-11.992	-10.979	-12.367	-11.046
3.6976	4.3394	3.893	3.8709	4.4834	3.7325	4.6203	3.5247	4.2642	4.6671	5.1716	6.3547	3.7801	4.4959	4.6158	5.8314	3.0483	2.515	3.1915	4.389	4.1868	4.1699	4.4293	6.1689	4.4395	3.0681	4.2362	6.2044	4.5652	4.4524	3.4569	3.7417	5.4853	4.3889	2.8872	4.0378	4.4584	5.505	4.4644	5.4307	4.9825	4.7954	5.9893	2.9622	4.2138	4.3795	5.7065	4.5691	3.2442	3.0977
-13.823	-13.96	-15.047	-16.539	-14.846	-14.417	-14.928	-13.775	-14.921	-12.89	-13.968	-16.072	-14.457	-14.639	-14.184	-13.723	-15.68	-13.859	-16.096	-14.017	-14.894	-15.641	-12.245	-14.906	-14.553	-14.146	-14.213	-15.138	-13.967	-15.769	-13.812	-15.634	-14.756	-13.719	-13.529	-14.393	-13.729	-12.948	-14.021	-14.508	-13.982	-14.457	-14.717	-15.114	-14.613	-16.011	-13.945	-14.774	-15.118	-15.561
9.1727	9.8556	7.2135	7.6813	9.0478	9.1426	7.504	8.9234	6.9808	7.8606	6.1277	8.6344	9.627	8.9765	7.3768	8.1974	9.0008	8.4335	9.4332	6.6018	7.659	7.73	8.0452	10.402	8.5316	8.8948	9.1582	8.1558	9.6535	8.4731	8.0314	7.959	7.8527	8.1849	8.6705	8.9175	8.6864	8.7162	8.9064	8.0449	6.842	8.8893	7.8057	7.4141	10.442	8.4659	7.3094	8.8333	9.9243	8.7054
-13.071	-13.952	-12.502	-12.135	-13.044	-12.561	-13.029	-12.403	-12.917	-13.85	-13.269	-10.358	-13.696	-12.275	-13.361	-13.436	-12.917	-11.28	-13.237	-13.42	-13.389	-13.74	-13.373	-12.842	-14.077	-12.55	-14.035	-14.386	-13.457	-11.992	-12.11	-12.627	-11.838	-12.727	-12.414	-13.063	-11.611	-12.532	-12.977	-13.031	-13.257	-12.875	-12.022	-12.868	-12.845	-12.715	-13.234	-13.035	-13.034	-13.159
-1.9232	-3.0731	-3.5723	-2.7928	-3.9766	-1.8053	-2.5712	-1.7015	-2.1362	-2.7882	-2.9636	-2.2294	-2.3354	-1.8274	-1.4279	-1.9789	-2.6727	-2.5845	-3.6118	-3.4944	-2.848	-2.8374	-1.2915	-3.2168	-2.8862	-5.0331	-1.9377	-4.1992	-2.5548	-1.6719	-1.2155	-2.7186	-2.6538	-2.2032	-3.4055	-1.6802	-3.461	-0.93479	-3.6271	-2.5535	-1.9835	-2.3313	-1.6778	-2.8849	-3.5564	-3.1976	-3.2611	-2.8762	-3.8671	-2.6071
-10.863	-10.866	-12.218	-11.098	-10.347	-13.145	-11.838	-12.567	-11.946	-11.377	-12.606	-10.628	-11.774	-11.103	-10.919	-10.336	-9.2627	-9.3674	-11.486	-10.896	-12.569	-11.103	-12.62	-11.606	-10.877	-12.713	-11.588	-10.933	-10.16	-12.603	-10.999	-9.8227	-11.891	-11.215	-12.248	-11.901	-12.21	-10.805	-12.346	-11.216	-12.016	-11.458	-12.816	-11.618	-10.083	-9.1451	-11.122	-12.245	-11.144	-10.288
-2.6609	-2.0336	-1.1531	-0.73244	-2.431	-1.7875	-1.7557	-1.5132	-1.9043	0.19288	-1.9541	-2.1969	-1.1521	-0.5102	-1.1691	-2.4288	0.20692	-1.0918	-0.52664	-1.4258	-0.80482	-0.60505	-1.7	-1.4583	-0.79591	-1.3984	-1.2159	-2.2352	-0.75869	-1.2075	-1.2232	-1.2603	-1.4815	-0.92673	0.36197	-1.3357	-1.6841	-1.0621	-1.2579	-1.602	-1.1939	-1.7995	-0.73459	-0.35454	-1.5222	-2.4047	-2.563	-0.020816	-0.93807	0.73677
6.1385	5.5282	7.266	6.5868	6.2278	7.1345	6.0884	6.3811	6.971	5.0278	7.0734	6.3909	7.9651	4.9438	6.9346	7.673	5.9376	7.8289	5.8814	9.7835	5.9666	6.8582	4.7155	6.8158	6.4387	7.8136	6.0895	8.6871	5.5425	7.3636	6.246	6.0823	8.0548	8.3002	7.9552	6.4814	8.7727	6.5144	6.7973	6.8154	7.473	4.7742	6.118	7.3035	5.6564	6.4351	7.2712	6.5534	4.5337	6.1336
-12.571	-11.815	-11.295	-11.69	-13.031	-13.393	-14.577	-13.099	-13.016	-11.819	-11.144	-15.331	-13.17	-11.366	-14.142	-11.787	-15.094	-11.902	-11.572	-12.17	-13.813	-13.414	-12.172	-14.236	-12.924	-12.394	-12.402	-12.476	-13.268	-11.428	-13.418	-10.336	-12.076	-12.713	-11.016	-13.037	-12.053	-13.938	-10.631	-13.18	-13.034	-13.673	-12.411	-14.399	-12.44	-12.299	-13.15	-12.429	-13.527	-12.444
-12.045	-11.917	-10.72	-11.409	-11.553	-12.185	-13.002	-11.63	-11.651	-11.69	-10.121	-10.63	-10.5	-13.552	-11.573	-12.229	-12.226	-11.381	-11.533	-10.801	-12.089	-11.006	-12.094	-11.581	-11.624	-11.926	-11.276	-12.048	-12.068	-13.05	-10.693	-11.398	-12.757	-10.344	-11.434	-13.331	-12.224	-13.241	-11.034	-9.9213	-11.867	-11.784	-12.114	-10.182	-13.202	-10.886	-11.226	-11.118	-13.676	-11.538
-3.1433	-2.5103	-3.2296	-3.0307	-1.7428	-3.2114	-1.4526	-3.1179	-2.8686	-3.585	-4.2251	-2.9931	-3.3102	-3.1379	-3.7857	-4.0477	-3.1371	-2.4211	-3.6596	-3.3397	-3.5088	-3.0581	-2.6808	-1.5337	-0.33447	-3.6609	-5.4281	-2.8631	-3.0902	-3.0047	-2.8535	-1.9367	-3.8148	-4.4216	-2.0758	-3.8381	-4.5188	-1.9966	-2.8961	-4.8925	-3.1537	-3.6871	-3.4772	-2.5747	-3.0206	-2.7829	-3.5343	-3.2162	-2.5496	-2.4531
-1.4169	0.41082	0.22313	0.51762	-0.15586	1.5745	2.0403	1.5537	-0.070219	0.040287	0.87599	0.31086	0.96428	-1.6216	-1.8915	0.65708	0.4942	0.64665	-0.95562	-0.47851	1.678	2.0763	0.54388	0.44307	0.7287	1.2353	0.38736	0.34704	0.9515	0.84198	-1.0154	0.17294	-0.015707	-0.74566	-0.37852	1.1194	0.6433	-0.83099	1.0355	-0.23008	-0.37547	-0.0094758	-0.5521	1.6757	-0.1621	-0.62884	0.1782	0.21658	1.3856	0.61491
-14.853	-14.668	-15.213	-13.559	-14.724	-13.944	-16.32	-12.97	-13.476	-15.76	-14.875	-14.277	-14.949	-15.073	-14.874	-13.7	-13.681	-15.327	-14.215	-14.094	-14.551	-16.455	-15.315	-14.472	-13.235	-14.409	-15.423	-13.426	-14.314	-15.766	-15.789	-14.637	-13.573	-13.824	-15.22	-13.989	-14.914	-12.358	-16.225	-14.163	-15.16	-14.074	-14.118	-15.043	-16.055	-14.888	-14.558	-14.933	-13.658	-14.113
-2.7494	-4.3383	-2.5787	-2.8667	-3.4224	-3.0957	-3.7403	-3.2898	-4.6225	-3.7534	-3.0766	-2.8241	-2.2062	-4.0235	-2.1249	-2.8725	-2.0718	-3.1238	-5.1015	-3.4472	-3.1302	-2.2837	-3.5115	-1.9563	-3.2063	-2.5453	-2.1375	-4.4625	-3.5665	-2.9667	-2.8121	-2.2057	-3.7412	-2.3728	-3.5275	-4.5558	-3.8625	-4.8981	-1.5447	-2.3465	-2.5457	-3.375	-4.8027	-3.4465	-3.7145	-1.899	-2.8181	-2.3978	-2.8657	-3.4939
2.2599	4.1568	1.5537	4.0293	2.6653	0.64161	2.6694	1.7843	3.2008	4.3079	1.1397	2.2109	1.9733	2.8649	2.7437	2.1387	2.289	3.9283	3.2221	4.5187	2.2535	5.171	3.7154	2.7667	3.2816	3.3785	2.8247	2.9478	3.5415	2.9398	3.5763	2.0375	1.9935	2.8895	3.1607	3.5574	2.3235	3.2912	3.724	3.2795	2.6777	3.3407	4.4236	2.7291	2.9919	4.5384	1.3636	1.9908	1.2228	3.6888
4.4678	4.4939	4.4789	4.1471	4.2905	4.4668	4.9648	4.0617	4.79	4.4091	5.1885	5.0959	4.428	4.0634	4.484	3.7379	4.1019	3.319	4.6155	2.9723	4.1767	3.1618	5.0311	4.5379	5.016	2.7389	3.113	6.1404	6.0819	3.8809	4.1516	4.0335	4.4254	5.641	4.0588	3.0179	2.895	4.0827	4.969	2.1275	5.1588	3.3396	5.2805	4.6434	4.1952	2.139	4.27	5.3627	5.0298	3.4382
-8.9177	-9.1339	-7.6055	-7.0474	-7.4089	-8.1621	-9.0789	-8.3384	-8.4785	-9.2403	-9.2159	-10.281	-8.6039	-8.8903	-9.3697	-9.0265	-7.7655	-10.022	-9.0414	-9.1521	-7.8275	-8.9689	-8.0463	-9.8664	-8.6887	-9.0525	-9.2254	-9.3362	-8.5749	-10.332	-7.8509	-9.3314	-9.356	-9.7987	-10.003	-8.5068	-11.782	-9.547	-9.8028	-9.3826	-9.3946	-9.8905	-8.9583	-9.706	-7.393	-9.4908	-9.892	-9.7704	-8.4821	-10.872
5.2408	5.1629	3.0313	3.8941	6.3519	3.5489	3.6502	3.492	3.1247	4.095	4.0835	5.3846	4.3009	4.5286	5.6575	5.0123	2.2334	5.2433	4.5773	4.1369	4.6761	4.9235	4.5121	3.7538	3.938	5.6203	3.935	2.391	3.9414	5.3459	5.3228	4.6335	4.0067	3.0743	6.4504	4.8909	4.4151	3.9053	5.488	3.9921	5.1543	4.1555	3.3606	5.3198	4.7201	4.2057	5.6362	3.8085	5.4775	4.3909
2.8586	3.1155	3.4784	2.228	2.1821	2.0658	3.0596	4.3523	3.8301	2.8649	2.0266	2.723	2.9327	2.9941	2.1917	1.8363	3.2723	1.5265	4.154	2.4156	4.0327	3.7725	3.7416	2.4605	3.684	3.0905	3.5608	4.1311	3.5796	3.682	2.685	2.5402	3.2623	2.1066	3.4827	1.8319	2.2997	2.3048	3.7144	3.3949	1.9537	5.6612	2.7436	1.3038	3.9583	2.6279	2.9785	3.6055	2.857	2.9178
-13.145	-11.449	-12.529	-10.8	-12.539	-11.638	-11.634	-11.599	-11.496	-11.211	-12.18	-11.594	-12.161	-11.431	-11.864	-12.232	-11.849	-12.214	-11.835	-11.683	-11.653	-10.845	-10.996	-12.814	-11.487	-11.621	-8.516	-11.35	-12.23	-11.753	-11.492	-12.308	-12.162	-12.058	-11.826	-10.737	-12.026	-11.416	-13.127	-12.138	-10.851	-11.48	-13.605	-12.817	-10.911	-10.455	-11.383	-11.577	-10.542	-11.483
-21.822	-23.184	-21.546	-21.279	-23.222	-21.27	-23.957	-22.336	-22.739	-21.971	-19.922	-22.818	-21.295	-21.815	-22.711	-23.312	-22.332	-23.067	-22.083	-22.986	-22.89	-21.312	-23.552	-21.821	-20.844	-22.327	-22.018	-22.786	-21.636	-22.169	-19.563	-22.672	-22.347	-21.899	-21.859	-22.31	-21.649	-21.61	-21.861	-22.781	-21.949	-22.89	-23.085	-22.992	-24.93	-22.718	-21.305	-21.872	-22.797	-23.425
6.0201	8.3665	5.5678	6.3521	7.208	5.9035	6.8091	6.3158	8.5002	8.1239	6.1322	6.7304	7.2574	5.6641	5.4495	6.8031	7.3341	6.6691	6.5311	7.8387	6.418	6.5085	8.3987	8.283	6.5547	7.0866	8.7691	6.6223	6.2339	7.7633	7.2743	6.0389	6.3653	4.9996	5.7563	7.2408	6.6301	6.3695	7.632	6.3246	7.4951	5.973	6.8649	6.1794	6.8614	7.9018	7.3043	6.2609	7.0453	8.7415
-20.878	-20.945	-21.31	-20.666	-21.643	-20.524	-20.381	-21.416	-19.341	-21.292	-19.899	-20.197	-23.115	-20.946	-18.96	-21.878	-20.776	-21.023	-22.45	-20.607	-21.573	-21.107	-21.218	-19.588	-22.322	-20.404	-20.028	-21.921	-21.288	-20.07	-19.614	-21.994	-20.975	-20.645	-20.111	-22.754	-20.372	-20.258	-20.553	-20.583	-20.109	-21.012	-21.187	-20.605	-21.703	-21.696	-20.029	-22.133	-19.32	-20.999
-0.23441	3.456	1.4928	1.6225	1.119	-0.90372	2.1008	2.8923	1.5266	2.7943	1.97	2.8487	0.36863	0.72466	1.7399	0.98603	-0.597	0.72016	0.80774	1.808	2.1482	1.0006	1.071	1.7558	3.3642	1.2563	0.15935	2.5967	3.303	2.4513	1.2147	0.30131	0.72561	0.57205	1.19	0.99859	2.3624	0.77454	2.2257	1.5569	1.4228	1.4753	0.45958	2.6224	0.79257	2.5605	1.4307	0.12226	1.2321	1.6147
-22.687	-23.226	-21.288	-21.635	-23.106	-23.032	-23.973	-21.667	-21.327	-22.504	-21.539	-23.164	-23.935	-23.452	-23.317	-23.019	-22.049	-21.279	-21.177	-22.681	-21.288	-20.863	-21.526	-22.342	-23.142	-22.428	-22.365	-22.539	-20.017	-23.505	-20.56	-23.258	-22.656	-22.803	-20.944	-22.426	-20.301	-21.676	-22.154	-20.048	-23.352	-23.482	-22.924	-22.464	-22.73	-22.219	-22.507	-21.431	-21.094	-21.091
-1.8872	-1.3329	-2.5207	-0.63444	1.2096	-1.4687	-0.69093	-1.5384	-1.1186	-0.042347	-0.42832	-0.50308	-1.5852	-3.6301	-1.7837	-0.42675	0.3377	-1.2764	-2.8177	-1.7076	-1.4137	-1.9402	-1.7072	-0.23498	-1.8278	-1.032	0.37908	-1.8411	-1.6458	-2.6513	-1.1114	-1.795	-0.6627	-1.2204	-1.6178	-1.8905	-0.43952	-2.8303	-1.5785	-1.6561	-1.3496	-0.97476	-1.3149	-0.59615	-0.62113	-1.8843	-1.2684	-2.2217	-1.2772	-1.8564
-8.98	-9.3677	-9.5231	-8.6943	-9.7629	-8.5641	-9.3623	-9.5915	-9.9103	-9.3672	-9.2226	-8.0047	-9.9173	-10.358	-8.7674	-9.2946	-9.0435	-11.808	-9.1659	-10.381	-9.2248	-8.4047	-7.1824	-10.413	-8.3954	-9.032	-8.4561	-8.1716	-8.9574	-7.9578	-10.629	-10.312	-8.9926	-8.699	-10.168	-8.7602	-8.5978	-8.6395	-8.3838	-8.1504	-10.784	-9.1923	-8.4373	-9.5806	-7.9477	-8.094	-7.3466	-8.7321	-8.6704	-9.4572
-3.1127	0.13549	-2.0302	-3.8262	-2.2833	-1.9852	-1.3764	-1.5408	-3.1888	-1.8748	-2.4743	-3.955	-3.67	-0.61224	-2.7911	-2.1062	-2.8423	-1.2501	-4.3175	-0.25837	-3.0504	-2.3472	-2.7385	-3.7798	-2.5048	-2.4553	-1.122	-3.7986	-3.1102	-2.0704	-1.4041	-3.3854	-1.1424	-2.8216	-3.1559	-2.9195	-1.9238	-0.14753	-2.9666	-2.6348	-1.6972	-3.1336	-2.124	-1.3495	-3.4132	-2.8148	-2.0461	-1.0795	-0.76406	-3.3248
2.3596	1.6308	3.9491	2.5171	2.7458	2.9162	2.4591	2.4594	2.8855	3.3171	1.5831	2.3664	4.0362	2.2808	3.548	1.6798	1.9186	2.7459	2.9037	1.7899	3.4645	2.319	5.1408	2.3901	2.332	3.2123	2.8111	2.1583	2.5453	2.6116	1.7143	2.4479	5.1649	3.8027	3.3726	3.4282	3.0949	4.3581	5.1456	2.84	2.8016	3.3468	3.0431	3.2846	2.1542	2.3007	2.9225	1.514	3.3844	3.1225
-4.4058	-4.3099	-3.7195	-4.1765	-3.7017	-4.2521	-4.1964	-3.6351	-4.8557	-4.6496	-3.606	-3.2714	-3.989	-3.1649	-4.2159	-4.458	-4.3514	-5.6026	-5.4406	-4.2903	-3.8673	-3.3126	-4.2846	-3.3088	-4.0354	-4.9789	-2.2836	-4.2894	-2.5673	-4.0891	-3.7926	-4.6899	-3.2185	-2.7805	-4.7509	-3.7155	-4.9126	-2.903	-3.3434	-4.3519	-4.0655	-5.0015	-3.9218	-3.4376	-2.4887	-3.3106	-3.8735	-2.7916	-4.2613	-5.3194
-0.19363	0.3212	1.8978	2.3242	1.5145	2.254	0.54053	3.4238	1.895	2.6023	2.4857	1.1096	1.5108	2.0277	2.7304	2.0237	2.2917	1.7708	1.1883	2.4101	1.8797	1.4442	2.3449	1.5145	2.1598	1.6464	0.94023	2.2679	1.3944	0.60335	3.4594	0.88834	0.6836	1.0981	-0.24751	2.5603	1.853	2.4892	1.9095	1.5083	0.54512	1.3962	2.6824	1.017	1.7855	2.1144	2.4041	1.0184	2.0269	2.4349
-5.9025	-4.5224	-4.4574	-5.2884	-6.2262	-5.4513	-5.6878	-5.9197	-5.7803	-4.4557	-5.1207	-5.3015	-5.0071	-6.2853	-6.1056	-4.4833	-4.6296	-6.0566	-5.4904	-3.9551	-7.1437	-3.7519	-5.8245	-6.3579	-3.7472	-4.8519	-5.6222	-3.6098	-3.4812	-6.1211	-4.8249	-7.2896	-5.3318	-5.7719	-5.8319	-5.0545	-5.9918	-5.3755	-5.4394	-6.1748	-4.1674	-4.1956	-6.9436	-4.9362	-5.0887	-5.1977	-6.0256	-4.7818	-4.2251	-5.4183
-0.73416	0.78959	0.22663	-0.068318	-1.363	-1.898	-0.41437	1.2415	-0.2964	-0.75234	-0.042063	0.25285	-1.1336	0.26586	0.78018	0.26831	0.60562	0.54904	0.39372	-1.5034	-1.8048	-0.36796	0.86053	0.9709	-0.60181	-0.35006	-0.21659	1.7192	0.85754	0.54797	0.28072	0.59008	0.17063	-0.041111	-0.35792	-0.6975	0.86157	0.25378	-1.2259	-1.4549	-0.96237	0.20566	1.1047	1.1387	-0.8679	-1.061	0.099115	-0.75905	0.19897	1.1621
1.258	-1.3386	-1.114	0.0031837	-0.60433	0.72931	-0.37653	-1.2083	-0.041686	-0.35896	0.98398	-0.17384	0.15898	0.57109	-1.3756	0.48781	1.7977	-0.68865	-0.60304	-0.61113	-0.67044	-0.53753	-0.41214	1.686	-1.8672	-0.4389	1.1742	-0.19378	0.21101	0.67245	0.035373	-1.1653	0.49346	0.16239	0.89579	0.68522	0.64876	0.58886	1.1473	-0.78752	-1.6858	-0.24067	0.8727	0.94837	-1.0699	-0.3749	-0.76142	0.58921	-0.25218	0.15471
0.50274	0.57206	-0.26553	-0.90235	0.59738	0.76457	-0.5748	-0.93662	0.067063	0.26433	1.7536	0.71958	1.4061	-0.11698	0.84996	0.36443	-0.4974	-1.8187	0.080153	-0.101	-0.26425	0.84979	-1.1705	0.6198	-0.56803	0.049214	-1.2452	0.044009	-1.493	-1.6275	-1.0151	0.18172	0.98709	-1.0242	-0.75196	0.37383	-0.18564	0.55806	0.11745	-1.1612	-1.1583	-0.99718	-0.65279	-0.9502	-0.76628	-0.13368	0.2311	-0.44851	1.4755	0.5085
-8.3367	-10.987	-10.582	-9.9731	-11.594	-10.414	-9.3542	-11.795	-9.7636	-10.105	-10.058	-9.5252	-10.884	-10.835	-9.8161	-11.136	-9.7845	-9.1836	-10.843	-10.001	-9.0153	-10.337	-9.1439	-11.277	-10.193	-9.7531	-9.4793	-10.657	-8.753	-10.141	-10.678	-11.554	-11.077	-9.6439	-8.583	-10.629	-12.562	-11.539	-10.223	-11.919	-9.9344	-10.014	-10.924	-9.4992	-11.236	-11.456	-9.6477	-11.174	-8.6901	-9.336
-3.4385	-2.8737	-3.5951	-1.8951	-2.3456	-4.0477	-4.1692	-3.5966	-4.3161	-2.8803	-4.6964	-2.2309	-4.8961	-3.1357	-5.2969	-4.2297	-3.512	-2.2865	-2.8309	-3.1926	-2.9367	-4.6132	-1.8059	-3.4682	-3.5296	-5.043	-4.0894	-4.8885	-4.2802	-2.149	-3.2133	-2.4801	-4.3791	-3.8433	-2.786	-2.7406	-2.3489	-3.0859	-6.1611	-3.1465	-5.1952	-1.6007	-3.9744	-4.0977	-3.1738	-1.7232	-3.0367	-4.1581	-2.3565	-3.5641
-10.25	-9.1747	-8.2781	-8.9315	-8.5105	-7.2771	-8.7315	-8.2775	-8.4897	-7.3769	-9.1535	-7.9125	-8.5887	-8.6701	-8.3149	-9.0438	-9.2293	-8.5328	-9.1452	-10.274	-9.0606	-8.9633	-9.4215	-9.5718	-9.031	-7.7389	-8.6473	-8.9943	-8.511	-10.578	-9.3989	-9.1934	-8.4621	-8.9595	-9.6205	-7.3422	-8.5046	-10.142	-9.9122	-7.5534	-9.7159	-9.4257	-9.1231	-10.425	-10.157	-9.4638	-7.8304	-8.2039	-8.0718	-9.0857
2.1192	0.85551	0.082844	0.78816	1.8478	1.0189	2.3885	2.2569	4.0714	1.3561	1.5862	3.8622	0.60343	2.5989	2.8993	-0.59097	2.14	1.8539	1.9706	1.0016	1.3023	-0.15498	2.716	2.8421	0.88123	2.337	2.7252	1.1384	1.1065	0.29046	2.4231	0.95831	0.79204	1.8263	1.2551	2.3506	1.3016	1.0046	1.6134	1.16	2.9444	3.0235	0.83589	2.8674	1.8477	2.4585	1.9966	0.55561	1.8136	0.98434
10.48	7.8058	8.7059	8.3732	6.795	9.8821	8.1532	9.9454	8.9155	8.843	6.5111	9.4295	8.4709	7.0307	8.4356	8.6551	7.7183	7.8112	7.7516	10.504	9.806	9.6624	7.6079	8.845	9.1697	7.9058	8.8913	8.753	9.3226	8.8925	8.9207	8.1779	8.3691	8.9991	9.2256	8.7658	7.6974	8.229	7.625	8.6096	7.5404	7.8932	9.1533	8.8754	7.9436	8.472	8.8287	8.6982	7.1614	8.1805
-14.164	-13.297	-12.449	-14.658	-12.972	-12.447	-13.418	-13.298	-11.589	-10.585	-10.879	-11.961	-13.074	-11.002	-13.125	-13.601	-12.07	-13.145	-13.214	-12.782	-11.983	-11.957	-11.706	-13.193	-11.232	-13.817	-13.17	-12.168	-12.863	-14.504	-11.316	-10.568	-12.216	-13.754	-13.71	-13.049	-12.746	-12.996	-12.177	-13.175	-12.028	-13.45	-13.437	-14.077	-13.903	-13.73	-14.878	-12.593	-11.63	-13.02
-12.434	-13.84	-13.133	-11.718	-12.417	-13.453	-12.057	-12.949	-13.588	-12.384	-13.257	-13.064	-11.927	-12.737	-14.647	-14.161	-12.404	-11.612	-12.934	-12.378	-12.289	-14.191	-13.351	-13.468	-12.313	-13.069	-13.501	-11.618	-12.128	-12.423	-9.9265	-12.886	-12.642	-12.433	-11.726	-13.07	-12.288	-12.504	-13.285	-11.572	-13.732	-13.552	-14.147	-13.082	-15.371	-12.504	-12.015	-14.596	-12.668	-12.989
-13.288	-12.685	-11.767	-12.41	-11.768	-13.451	-13.103	-13.233	-12.817	-13.544	-13.127	-13.605	-12.575	-14.796	-13.328	-14.718	-12.138	-12.717	-12.967	-11.915	-13.374	-14.035	-14.609	-12.527	-12.316	-14.625	-12.987	-14.038	-13.497	-12.255	-13.687	-14.871	-13.328	-13.067	-13.388	-12.953	-14.238	-12.94	-12.476	-13.234	-13.806	-12.319	-13.147	-13.348	-13.409	-14.121	-12.655	-12.321	-14.733	-11.994
-13.621	-13.602	-14.382	-11.829	-13.261	-12.64	-13.989	-12.774	-14.445	-13.57	-12.448	-12.736	-14.206	-14.365	-13.485	-13.535	-13.767	-13.286	-12.557	-11.852	-12.758	-12.858	-12.764	-15.065	-12.639	-12.851	-12.941	-14.754	-13.537	-11.88	-14.097	-13.815	-13.1	-13.551	-13.6	-13.603	-12.547	-13.161	-12.887	-12.983	-13.203	-14.957	-13.463	-13.6	-13.379	-13.762	-13.111	-13.053	-12.076	-14.821
-0.38037	0.16819	1.8605	0.75817	2.4254	1.4936	0.42818	2.0602	2.0063	1.8938	1.7247	1.8265	2.8494	1.1312	2.3295	1.9627	1.3747	1.3036	1.2829	-0.4763	2.3161	2.5732	3.0818	3.0554	2.4652	0.85252	0.56417	1.1714	1.9323	0.55233	1.067	1.7589	2.6709	1.2331	1.2601	3.9158	2.1191	2.3117	1.9532	1.1675	2.3288	0.6017	2.354	1.774	0.24657	0.4067	0.44252	1.7123	2.8152	1.262
-2.9296	-2.958	-3.3113	-3.3831	-4.4863	-3.6042	-3.0491	-3.481	-3.6842	-5.1178	-1.8147	-3.6919	-2.3357	-2.8736	-3.3029	-2.7902	-2.1364	-1.3299	-3.3318	-4.4012	-3.5409	-3.9652	-4.8286	-2.4513	-2.9846	-2.4554	-3.7876	-3.0539	-2.8671	-2.6962	-3.8165	-2.842	-3.2144	-2.9882	-3.8087	-2.8842	-2.7309	-0.95006	-3.5521	-4.568	-3.1668	-4.9567	-1.8128	-4.2621	-2.7336	-3.2539	-2.8009	-4.5949	-4.0248	-1.4537
-21.614	-21.784	-20.344	-22.963	-20.494	-20.285	-20.803	-20.592	-21.376	-20.844	-19.793	-19.872	-22.633	-21.412	-20.833	-22.212	-22.232	-20.292	-20.582	-22.519	-21.648	-20.944	-19.886	-19.769	-20.091	-19.769	-20.261	-20.083	-20.238	-21.303	-20.224	-21.662	-19.78	-22.197	-20.104	-22.814	-20.118	-21.706	-22.453	-20.47	-21.173	-20.293	-18.262	-21.129	-22.607	-20.817	-21.342	-21.432	-20.011	-20.329
-0.28285	0.90336	-0.25102	1.0795	-0.15301	0.088507	-0.38045	-0.36828	0.14241	-0.47895	-0.6847	-1.9251	-0.90738	0.86067	-0.22899	1.1033	0.054006	-0.52944	-0.081258	2.0245	-0.28032	0.53795	1.1141	0.41416	0.32522	1.033	1.8721	-0.061432	0.59597	1.2992	0.99083	0.51936	1.5182	0.48415	0.26117	1.3798	-1.1457	1.6681	-0.48127	-0.30978	1.1368	2.8706	0.99819	-0.48018	0.76566	1.3977	0.44951	0.90095	0.67958	-0.35403
-1.6684	-2.9346	-1.3773	-3.6304	-1.3934	-1.8979	-4.2478	-3.0234	-2.6482	-2.9672	-1.4877	-1.8696	-1.6108	-2.948	-1.3107	0.43987	-1.057	-1.5688	-2.0129	-2.2156	-2.2858	-2.8196	-4.5188	-2.2864	-3.0065	-0.90256	-3.6835	-1.3671	-5.1816	-2.5739	-2.5569	-2.276	-3.3998	-2.9546	-1.6541	-3.2405	-2.8267	-2.1966	-2.4093	-2.8846	-3.5724	-1.1339	-3.0439	-2.4987	-1.3998	-3.653	-2.5805	-4.4976	-3.4962	-2.519
0.03163	-0.26508	-0.64279	1.5312	1.8265	0.20419	1.0249	-0.64927	-0.66875	-0.27605	0.09336	0.040827	1.5435	-0.33132	0.84228	0.956	2.4112	1.2007	-0.42495	0.031655	0.35823	1.5321	1.3471	0.46115	0.37336	-0.25541	0.18094	1.0264	0.33118	-0.55624	-1.5298	-0.27987	-0.32453	-0.22844	-0.74422	-0.77294	-0.75856	0.17783	-0.19079	-0.041252	0.77894	1.5067	0.047967	-0.34411	1.3901	-0.37834	-0.82162	0.83099	0.1049	2.3366
-4.6094	-5.8872	-6.2618	-5.5389	-3.1649	-6.1076	-3.8591	-4.6436	-4.0418	-4.5693	-4.5389	-4.6523	-5.7235	-4.9457	-4.5682	-4.5674	-2.6128	-5.2235	-4.1464	-7.4589	-6.3614	-2.9615	-4.9299	-4.4155	-4.3455	-5.5337	-5.395	-4.6328	-4.5545	-4.075	-3.5753	-3.6247	-7.0535	-5.8975	-3.7589	-4.8807	-4.5618	-3.1077	-5.7746	-4.0843	-5.0906	-4.6856	-6.4966	-3.4137	-5.2724	-5.0569	-5.071	-4.4931	-4.3705	-5.0562
4.1655	1.2782	2.4804	2.8757	2.3633	3.1673	3.2683	2.4743	2.4919	3.3986	2.902	1.4788	2.6538	2.5881	3.5547	3.5488	2.4511	3.5526	2.7757	3.3949	5.0751	3.9721	1.0632	0.43868	2.4153	2.8483	3.2243	1.6299	4.748	3.1374	1.6887	5.0756	1.8541	3.6848	2.493	1.9478	4.0361	3.7825	3.3414	1.4032	3.1688	2.2697	2.898	3.1207	2.0289	2.7575	4.7096	1.7643	3.5451	3.568
-2.1654	-2.2487	-3.2569	-3.1313	-2.9605	-3.392	-2.7101	-1.6397	-2.9658	-2.1458	-3.3345	-2.5474	-4.1507	-2.0204	-1.2457	-3.527	-3.3935	-1.5104	-2.7889	-2.1891	-3.8873	-3.9873	-2.458	-2.0669	-1.8947	-1.0032	-1.3039	-1.8893	-2.5754	-1.5933	-3.0234	-3.1862	-3.2099	-3.2484	-3.9636	-2.0577	-4.0004	-1.1735	-3.1522	-3.0215	-2.0798	-3.195	-2.7644	-4.6513	-1.3766	-1.5493	-2.9558	-2.2562	-2.6092	-1.9712
-0.79442	0.62734	-1.1032	-0.10212	1.2595	-0.53611	-1.2882	-0.23688	0.20753	-0.98971	-2.1109	-0.72056	-0.25289	-1.7759	-0.89983	-1.1484	-2.2863	-0.54908	-1.0594	-0.97505	-0.087045	-0.79501	-0.93187	-1.8528	-2.0709	-0.84344	-1.9825	-1.6942	-2.7378	-2.1524	-0.93763	0.49645	-0.48978	-1.2894	-1.9067	-0.78747	-1.1842	-2.397	1.3987	0.61436	-0.87844	0.84431	-1.5256	0.37084	-0.98694	-0.69056	-0.43825	-0.48045	-0.2489	-2.1929
2.1379	2.3563	2.6204	1.9422	1.6728	1.8487	2.0188	2.0133	2.8644	1.9326	4.738	3.1703	3.9119	2.5523	4.0394	3.2076	3.5006	3.482	4.1246	2.7432	2.7745	2.1221	2.2585	3.8714	3.2558	2.5407	4.2765	3.4572	3.3158	3.4708	3.939	2.8438	1.9225	2.0965	2.6224	4.3072	2.7663	3.4007	2.3229	4.1306	1.956	2.8186	1.4725	3.5576	3.4649	2.1939	2.9131	1.3799	2.8346	4.4476
-8.6968	-9.6586	-7.4869	-10.264	-11.297	-10.305	-8.7509	-9.4927	-9.5435	-8.6105	-9.5721	-10.174	-9.9306	-9.1785	-8.2645	-8.0025	-9.1528	-10.66	-8.7031	-9.6872	-9.189	-9.6031	-8.7307	-9.2692	-10.656	-9.1582	-8.22	-9.3824	-7.9074	-8.8282	-8.8358	-10.655	-9.0877	-10.637	-7.2386	-10.488	-10.612	-9.5715	-9.1777	-9.5751	-9.2116	-9.2225	-9.4651	-11.867	-10.709	-9.0844	-9.2878	-10.177	-8.6205	-11.113
-11.823	-14.134	-13.001	-15.002	-13	-13.385	-12.187	-12.614	-14.042	-12.241	-12.486	-12.335	-13.506	-12.347	-13.949	-11.541	-12.489	-13.745	-14.267	-11.919	-13.087	-13.321	-13.837	-12.437	-14.112	-12.005	-13.764	-14.057	-12.177	-12.328	-13.563	-11.813	-13.748	-12.614	-11.447	-12.788	-12.004	-12.67	-12.71	-12.791	-13.384	-14.374	-13.359	-13.518	-14.231	-12.682	-14.339	-13.778	-14.294	-13.05
0.11805	-1.1497	1.1356	-0.26068	-2.237	-1.4783	-1.58	-1.699	-1.2149	-0.36014	-1.0488	-1.6765	-0.61003	-2.3561	-1.0104	-1.2254	-1.7142	-0.33463	-1.2046	-2.0993	-2.308	-1.7425	-1.0677	0.26816	-2.8877	-0.63389	-2.0511	-1.6707	-0.94304	-0.67579	-1.3607	0.5489	0.21798	-1.7468	-0.65093	0.66666	0.57991	0.1146	-1.0629	0.70807	-0.24225	0.47999	-0.54432	-1.4678	-1.4967	-1.7436	-0.73581	-0.50519	-0.282	-0.33567
-15.309	-14.686	-14.203	-14.269	-13.772	-14.986	-15.091	-14.496	-15.771	-14.362	-15.765	-14.468	-13.892	-15.661	-15.636	-14.214	-15.68	-13.787	-14.395	-14.492	-16.606	-15.776	-13.243	-15.353	-12.786	-15.237	-13.605	-14.24	-13.576	-16.405	-13.002	-13.204	-15.211	-14.347	-15.078	-14.174	-15.53	-15.196	-14.019	-13.999	-12.928	-13.479	-15.749	-15.183	-14.543	-14.671	-13.596	-14.111	-14.598	-14.639
-10.897	-12.262	-12.211	-12.095	-13.392	-11.956	-12.784	-12.461	-10.985	-12.805	-13.202	-12.432	-12.169	-12.329	-13.779	-12.696	-14.591	-11.771	-12.019	-12.475	-12.444	-12.968	-12.878	-14.666	-12.162	-13.136	-13.337	-12.638	-12.969	-12.746	-11.979	-13.147	-12.73	-13.194	-12.818	-12.734	-14.151	-11.946	-12.835	-13.867	-12.438	-12.012	-13.85	-12.699	-12.96	-12.195	-14.067	-12.561	-13.04	-13.049
-12.368	-13.54	-14.549	-13.41	-12.452	-11.905	-13.402	-12.637	-13.685	-13.739	-13.174	-13.887	-12.2	-12.538	-13.882	-13.936	-14.544	-13.345	-11.487	-12.956	-13.832	-14.264	-13.378	-14.123	-13.45	-12.134	-13.14	-13.39	-12.145	-15.602	-12.924	-13.232	-13.553	-12.374	-14.1	-13.991	-12.569	-13.255	-13.248	-13.461	-15.12	-12.904	-14.556	-12.575	-12.501	-13.07	-12.799	-14.081	-10.977	-15.273
0.78014	4.3493	0.83409	2.8043	2.26	3.2877	3.0525	2.1727	4.0508	1.8764	3.4873	2.2769	2.4563	2.2687	1.6511	3.6767	1.8923	2.6307	3.7577	3.88	1.8241	2.2814	2.3393	2.0101	2.885	1.8072	2.6762	3.3697	1.0529	3.1043	1.7388	2.9074	3.4961	1.9501	3.1214	2.4792	1.5559	3.3667	4.1205	1.6379	1.0581	2.8304	0.9606	2.3983	2.8109	2.0291	3.7816	1.9391	1.7189	2.5976
5.4027	5.4076	4.8605	4.4783	5.6954	6.3349	7.206	4.415	4.6434	3.8242	6.0719	5.5501	3.7285	4.9282	4.0563	4.3644	4.8556	6.2117	5.4362	4.6046	3.2545	5.5008	5.2926	5.842	5.0227	4.6034	3.8323	4.8956	4.6612	4.6522	3.7513	4.6472	4.0385	6.2608	4.0625	3.2018	4.8288	5.5477	5.2066	4.9071	6.3704	3.4498	4.6145	5.2855	2.6467	4.3743	5.6463	5.2522	5.0252	5.5245
2.8433	1.279	0.7779	0.31902	1.1374	1.3588	1.418	2.3763	2.0807	1.095	0.60753	1.5035	1.7047	1.9929	2.6708	0.47764	0.55679	0.90256	2.2366	2.3702	1.0529	1.7631	1.0109	2.8828	0.87767	1.1996	1.8205	1.4526	0.98717	2.2385	1.1672	0.97695	1.1882	1.5662	0.68973	1.6059	2.0233	1.4144	1.9057	0.55668	0.90524	0.15609	2.7686	1.0295	1.0083	1.3707	1.5403	2.671	2.8018	2.5168
-3.1344	-3.9381	-1.8727	-2.8028	-2.8335	-3.8269	-2.0312	-2.6833	-3.5517	-2.2482	-2.5324	-4.0018	-2.3671	-1.4774	-2.8226	-2.7694	-3.2245	-3.7657	-2.9548	-3.8498	-2.7005	-4.4347	-3.0201	-2.3814	-3.5518	-2.7508	-2.4696	-3.5601	-3.4743	-1.9687	-3.6892	-1.8723	-3.1286	-3.4907	-4.6431	-4.0221	-3.3943	-3.9806	-2.6646	-3.158	-1.0978	-3.047	-2.0599	-1.9424	-2.3931	-2.8291	-4.1371	-1.8937	-3.9327	-3.3675
-11.272	-11.724	-11.156	-9.0202	-9.6053	-11.27	-11.395	-10.835	-9.4429	-10.643	-11.575	-9.6433	-10.549	-11.189	-10.691	-12.848	-11.776	-11.502	-11.445	-8.4603	-11.342	-9.8808	-10.282	-10.589	-11.508	-12.12	-12.888	-9.7818	-10.233	-10.218	-9.494	-10.724	-9.0368	-10.732	-11.051	-9.1259	-10.057	-11.156	-11.152	-11.846	-9.9266	-8.831	-9.8099	-12.137	-11.325	-10.005	-10.35	-11.366	-10.452	-9.5416
-2.8499	0.41519	-1.5961	0.42629	-1.0275	-0.54403	-0.11881	-0.96321	-1.3908	-1.1865	-0.99055	-0.1939	-0.9434	0.010675	-1.3953	-1.5446	-0.80506	-1.0174	-1.5679	-1.2821	-1.1705	-2.1203	0.99952	-0.41974	-0.70763	-0.60052	-0.55684	-2.2641	-0.11527	-0.18347	-1.0375	-2.0791	-2.5094	-1.5037	-1.9859	-0.87511	-1.8224	-1.0526	-1.5332	-1.9059	-1.2105	-0.84925	-1.5976	-1.1037	-2.436	-1.2039	-0.39917	-3.0587	-1.5321	-2.2861
7.2794	6.3358	5.7594	6.1218	8.2036	6.5739	7.0677	6.9761	6.958	6.7261	8.765	7.1974	7.8159	6.9899	6.3848	5.5492	5.9	9.1387	7.7719	6.1365	6.906	6.5566	8.1047	8.4833	6.9948	6.367	7.8648	7.7339	6.0243	6.8765	6.9442	6.6623	8.0342	7.296	6.8936	6.6001	8.2095	6.0028	5.4703	8.0929	6.1818	6.0086	6.7776	5.6127	6.0738	6.9373	6.2003	7.6998	6.4135	6.3843
-14.474	-15.831	-14.86	-15.237	-14.447	-14.633	-14.448	-14.884	-14.53	-14.791	-13.776	-15.603	-14.232	-13.651	-14.925	-16.539	-15.465	-15.273	-15.089	-13.922	-14.483	-14.771	-15.614	-15.137	-14.159	-14.101	-14.142	-15.792	-13.829	-15.844	-14.67	-15.049	-14.967	-14.437	-15.314	-14.805	-15.108	-14.258	-13.918	-14.815	-14.955	-14.728	-14.378	-13.43	-15.834	-13.938	-14.295	-16.229	-14.116	-14.234
-1.0582	0.13161	-0.78685	-1.0989	-2.0763	-0.66435	-2.4457	0.68729	-2.7701	-2.1116	-0.93958	-1.8747	-1.628	-1.5791	-1.1528	-1.9851	-0.63801	-1.8364	-0.54096	-1.3558	-2.7296	-0.55321	-0.75642	0.69984	-1.3794	-0.49493	-1.3036	-1.858	-2.3821	-2.2297	-0.23152	0.19139	0.018906	0.43114	-1.5239	-1.8442	-0.031709	-1.6608	-1.1751	-2.2354	-0.76113	-1.2162	-1.0185	-1.0325	-0.64569	-2.4958	-0.89291	-0.81955	-1.7166	-0.21847
-1.8039	-4.4447	-4.0239	-1.7022	-2.707	-3.6827	-3.3946	-4.4805	-4.2297	-4.0157	-3.5433	-4.1305	-4.5955	-3.2723	-1.7953	-4.2285	-3.3389	-3.2786	-3.7869	-3.4681	-4.7173	-3.3926	-4.4471	-3.0602	-3.1516	-2.9748	-3.2608	-4.6132	-4.3821	-2.9565	-3.8835	-2.6012	-3.2262	-4.0595	-2.8117	-2.7288	-3.5688	-3.7692	-1.5307	-4.6519	-4.8128	-4.4915	-4.5157	-5.3305	-2.6455	-3.0131	-4.491	-4.3267	-4.2741	-3.0064
-20.968	-20.742	-21.066	-20.319	-20.751	-19.077	-21.656	-19.341	-20.557	-19.071	-19.735	-21.598	-20.743	-20.884	-20.389	-20.788	-19.253	-19.786	-21.02	-19.829	-20.489	-19.253	-22.135	-20.38	-20.897	-21.057	-23.351	-21.071	-22.211	-19.66	-19.052	-20.318	-20.119	-21.192	-20.646	-19.775	-21.458	-19.556	-20.783	-21.128	-20.459	-21.267	-20.562	-20.716	-20.632	-21.693	-21.433	-20.53	-22.953	-21.37
1.3936	-0.33397	-0.76871	-0.66946	0.91158	-0.78197	-1.4689	-0.54382	-0.19478	0.76941	1.6936	0.099854	-0.5173	1.1002	-0.16334	0.20535	0.41693	-1.5384	0.39336	-1.9117	0.44623	-0.24742	-0.65293	-1.1187	0.093379	-0.56803	0.61243	-0.12435	-1.0641	0.43694	0.60801	-0.17505	-0.10363	-0.21743	0.87229	-1.4002	1.1168	0.099505	-2.0615	0.3034	-0.0070569	-0.071784	-0.028096	-1.3533	0.46321	-1.7458	-1.2631	-0.058409	-1.0155	0.1065
-2.5044	-1.29	-0.98928	-0.72651	-1.0501	-1.5741	-2.9465	-1.9501	-2.2376	-2.5573	-1.2855	-1.0215	-0.75962	-1.8688	-1.8574	-0.16633	-0.61293	-0.81069	-3.3235	-3.0359	-0.47108	-1.778	-0.33062	-2.1631	-1.9679	-1.1289	-1.8308	-2.9422	-2.1332	-0.79563	-1.7905	-1.8662	-1.1022	-0.71912	-2.1532	-1.7514	-2.9069	0.0968	-2.6244	0.26169	-2.5035	-0.089805	-3.0164	-0.91024	-2.1	-2.2069	-2.3151	-1.1771	-1.3481	-1.7765
-1.1098	-2.1959	-1.6565	-1.3087	-1.1933	-0.4819	-0.40452	-1.0272	0.21347	-1.775	-1.2964	-1.8844	-1.4004	-1.9341	-3.3661	-1.1924	-0.51027	-2.3728	-1.2733	-0.97653	-1.7225	-2.0684	0.30079	-1.3042	-1.0321	-1.5536	-0.83193	-0.39394	-2.3412	-2.4249	-1.1582	-2.0795	-1.6626	-1.7881	-0.19013	-2.7	-0.85376	-1.9373	-1.2685	-1.1341	-0.93349	-1.64	-0.3995	-1.5817	-0.98864	-1.993	-1.8397	-1.0643	-0.71334	-1.4047
-1.6331	-0.46991	1.2086	0.24771	-1.1244	-0.81695	-0.5356	0.13828	-0.96057	-1.2654	-0.64197	-1.3895	-0.64881	-0.27012	0.32792	-0.27638	-0.69919	0.097799	-0.02383	0.52085	0.49924	0.64473	-1.4243	-1.424	1.1934	-0.25469	-0.17851	-0.71688	0.22298	-0.98527	-0.48504	-2.17	0.76435	-1.4815	0.31488	-1.5506	-1.2311	-0.85493	0.25077	-0.60674	0.30213	-0.006385	0.0076696	-0.40689	0.40024	0.35858	-0.078033	0.095517	0.34309	1.026
4.2578	4.4402	4.2172	4.1632	4.3585	5.7617	2.6189	5.8899	3.797	3.9543	2.5222	4.8835	4.3728	4.3796	4.4658	3.9604	4.5531	5.0746	1.7263	6.2349	4.062	3.1002	4.0028	4.7896	5.0186	5.2373	4.8289	4.0114	4.1654	4.74	4.4624	4.7185	3.5613	6.2919	4.6509	4.0595	4.9785	4.2396	5.3943	4.0622	3.7887	4.616	4.3035	3.0631	5.7963	4.1106	4.8654	4.4657	4.2049	6.3383
-5.1594	-4.8238	-4.8449	-5.0022	-4.6168	-4.0186	-4.214	-4.1786	-4.9563	-4.7856	-3.5902	-4.9604	-3.8587	-4.5111	-4.6584	-4.4836	-3.2673	-3.7889	-3.0013	-5.0164	-3.8291	-3.4504	-4.2291	-3.8471	-6.4118	-4.7944	-5.6465	-4.2705	-5.0728	-4.566	-4.4645	-6.038	-4.6825	-2.9807	-4.1059	-6.2021	-4.7266	-6.0929	-4.738	-4.4376	-5.338	-5.0339	-5.2294	-4.3242	-3.6866	-4.6355	-4.1547	-4.4379	-4.6076	-4.615
4.8641	2.9732	5.15	5.5539	4.348	5.3196	3.9078	4.8158	3.0209	4.8617	4.1947	4.0575	4.7738	6.0217	4.1832	4.804	4.9574	5.2615	3.762	4.3958	2.7865	4.2531	7.3701	3.9315	4.0365	4.4102	4.6337	5.1986	5.0285	5.6718	4.1295	4.3616	3.9142	3.8027	4.7886	4.6336	4.6734	3.8285	5.9448	5.772	3.0639	5.0002	4.0383	2.9566	4.1844	5.4039	4.0219	3.4121	3.8483	5.1023
-7.7538	-9.9792	-11.541	-9.4922	-10.731	-9.7335	-10.639	-7.6237	-8.5369	-11.943	-9.3386	-9.3439	-10.239	-9.3967	-11.127	-9.7809	-9.0142	-8.7507	-10.727	-10.557	-9.2707	-8.541	-9.6022	-8.61	-8.244	-8.3414	-8.1133	-10.557	-11.362	-9.6932	-8.8988	-9.8218	-10.239	-8.9317	-10.328	-8.7965	-9.6504	-8.7175	-9.4146	-9.5509	-9.3416	-8.3668	-9.3101	-9.155	-8.0591	-8.9957	-9.7728	-11.175	-9.7892	-8.6235
-3.1551	-1.8485	-3.4057	-1.8716	-2.7817	-3.5522	-2.2047	-2.4578	-3.0528	-3.6069	-2.9855	-3.0981	-2.0921	-3.3009	-4.2012	-2.2337	-2.5122	-3.2067	-3.3809	-2.987	-1.3481	-1.1398	-2.7494	-2.2588	-1.0849	-3.9551	-2.234	-1.566	-2.2676	-3.0823	-3.029	-3.5281	-1.412	-3.0309	-4.7182	-2.686	-2.9504	-3.157	-2.606	-1.5569	-2.0107	-0.98532	-2.6454	-2.8661	-2.7519	-3.1153	-3.5015	-1.8165	-2.3185	-2.8293
-2.8399	-0.55363	-3.0179	-1.6573	-1.3442	-1.8613	-1.8627	-1.5241	-2.8601	-2.1302	-2.0255	-1.5025	-2.1317	-2.0387	-1.9907	-3.4606	-1.6436	-2.0392	-0.26715	-2.4393	-0.89262	-1.2558	-1.8189	-2.9412	-0.71147	-1.7173	-1.2212	-1.2987	-1.1798	-1.0915	-2.4924	-1.644	-2.7775	-1.9537	0.051643	-0.48277	-2.5716	-1.5192	-1.4052	-1.7323	-1.0843	-2.7932	-1.37	-1.8731	0.20071	-1.8442	-0.30252	-1.6646	-1.8391	-1.7469
7.3274	6.8374	6.1729	9.5478	6.8226	8.449	8.014	6.6879	6.0647	7.7548	8.0114	6.0894	7.8109	6.8153	7.2579	6.9395	6.8906	5.8365	7.7236	7.3178	7.1311	6.7303	6.9205	6.7922	6.3183	8.0282	6.519	7.035	7.7822	7.2373	6.9304	6.3575	6.9308	7.4239	6.6323	6.6116	5.8068	6.067	8.0852	7.1747	6.9684	6.4178	6.6332	7.2659	6.3257	9.1073	6.5518	6.7122	6.7989	5.9015
0.16662	-0.92992	-0.63003	-0.94491	-0.87391	0.24619	-0.17058	-0.21159	0.4924	-0.51105	-1.7272	-1.9088	0.095606	0.80866	-0.47138	-0.04275	0.72857	-0.58884	-0.39252	0.45949	-0.81991	0.71812	0.46172	-0.083097	0.85304	0.71104	0.29374	-1.0063	0.69416	-0.2011	-1.8415	-0.18288	1.4158	0.65359	0.38455	-0.016613	1.9248	-0.86106	0.0017655	-0.87413	0.68541	0.11805	0.40321	-0.19592	0.0085618	-0.5624	0.56512	0.00039419	-0.54469	1.183
-9.9202	-9.373	-7.4838	-8.0825	-9.451	-9.4283	-7.9585	-8.3145	-8.7812	-9.0803	-7.3038	-7.5598	-9.9177	-9.6231	-8.1458	-8.3418	-8.3196	-9.2419	-9.6626	-8.6307	-9.8111	-9.3365	-7.3911	-9.9161	-7.0404	-9.3831	-8.0474	-8.1549	-9.6696	-10.219	-9.6869	-8.3888	-9.5588	-10.099	-9.6838	-8.5945	-8.2784	-9.0316	-9.9611	-8.8184	-10.544	-8.6774	-9.2536	-10.054	-9.9909	-9.5285	-8.2095	-8.3888	-8.8706	-9.5329
-0.59055	0.30072	-0.94288	-2.2067	-1.7687	-1.3061	-2.4104	-1.3755	-0.54733	-3.1116	-1.7076	0.066293	-0.76267	-1.1244	-1.1683	-0.23255	-2.5739	-0.82816	-0.46839	-2.9108	-1.7533	-1.9346	0.47865	-0.54714	-1.22	-0.7327	-1.6289	-1.4017	-0.96269	-1.2045	-1.012	-1.7903	-2.0084	-2.0597	-1.3029	-2.5098	0.014678	-1.5871	-1.1723	-0.9399	-0.12503	-1.8374	-0.37455	-2.1971	-1.3237	-2.2811	-0.82036	-1.75	-2.1499	-2.2728
-15.167	-14.574	-14.909	-15.952	-14.912	-13.625	-15.216	-15.259	-14.85	-15.051	-14.514	-15.186	-14.065	-13.005	-14.303	-14.485	-15.131	-15.552	-15.353	-14.646	-12.905	-16.005	-13.862	-15.037	-15.406	-14.534	-15.591	-14.27	-13.996	-14.355	-15.402	-13.967	-15.783	-14.741	-14.667	-16.347	-13.329	-13.823	-15.645	-13.161	-13.005	-15.783	-13.922	-14.365	-15.159	-15.606	-15.395	-15.501	-14.278	-13.867
-1.7275	-0.40335	-0.33394	0.8148	0.39951	1.4991	0.00016207	-1.2382	1.4382	-0.29358	-0.092837	0.052317	-0.63057	0.36247	0.44801	-0.72667	1.1384	-0.6159	0.32597	1.5806	0.073166	-1.9607	-0.22976	1.1675	-1.0786	1.4743	-0.51402	-0.31287	0.70917	0.24186	-0.3208	0.89996	0.8747	2.0214	0.67317	2.4364	0.18507	0.4338	-0.18844	1.3266	1.6122	1.2764	1.0167	0.70478	-1.4975	-0.36978	0.3047	0.43579	-0.60447	0.35607
0.20358	0.36497	0.93341	-0.89695	-1.4227	-0.96136	1.2354	-1.2709	-0.64327	-1.0987	-1.1128	0.35681	1.0302	-0.79397	-1.171	-1.3109	-1.1288	-1.5315	-0.33833	0.095509	0.27073	0.24103	-1.0202	-0.79788	-0.72202	-0.74454	-0.33567	-0.59086	-2.078	-1.6288	-0.97491	-0.044155	-0.50224	0.26091	0.5797	-1.1545	-1.3089	-0.37973	-0.41341	-1.3177	-0.122	0.48686	-1.6837	-1.2277	-1.2764	-0.44927	0.34159	0.18258	-1.0054	-2.8509
3.5972	2.7764	2.4537	2.3492	2.128	0.99873	2.4353	3.1026	2.9606	3.7077	3.7704	4.8958	2.574	2.1842	1.9304	1.7662	2.7394	3.2802	2.518	2.2638	3.0183	3.7362	3.1906	4.6808	3.4589	2.473	3.6886	2.0031	2.8742	3.9425	4.2259	2.1355	1.727	2.8085	2.3437	2.9541	2.0003	2.8898	2.5013	2.3507	2.2378	4.6404	2.909	3.7485	2.4415	2.7822	2.0892	3.6557	2.4516	1.7396
3.1799	3.4134	2.7232	1.4598	2.5309	1.4605	2.2838	1.3015	2.6375	3.332	3.1642	3.6059	3.4451	2.8646	3.8561	4.3003	4.9155	3.6179	2.8518	3.0025	3.6238	2.9536	2.8907	3.0581	3.5468	3.6764	2.8055	3.1732	2.9626	3.088	3.395	4.2022	2.0519	2.7921	1.635	2.142	2.5287	2.9607	2.3603	3.5644	2.2213	3.1769	3.9191	1.4898	3.4862	0.1714	3.1352	3.7863	3.2352	4.1744
0.2505	0.77957	4.6247	1.7782	2.3598	1.5858	2.394	1.2957	1.9658	1.0218	2.1895	2.4843	3.2734	1.223	1.0034	1.5884	-0.09371	0.75114	1.8366	1.8829	2.1255	1.9997	1.653	1.208	1.9018	0.033994	0.9204	2.0656	2.4502	2.1279	1.5559	1.8513	2.2912	1.742	2.5707	0.80935	0.82785	0.7641	1.8603	1.5944	0.6936	4.7988	1.1542	0.66132	1.0817	2.1735	1.1999	2.5936	-0.30885	1.3469
-6.2124	-5.6016	-5.9628	-5.8336	-5.1179	-5.4965	-7.7719	-6.9031	-4.368	-7.7964	-4.8015	-5.125	-3.6035	-7.305	-4.9172	-5.8713	-5.6615	-6.1388	-4.3415	-5.8459	-4.6856	-4.1613	-5.7336	-6.9283	-5.2085	-4.8053	-6.1211	-6.6236	-6.3366	-7.0712	-6.3158	-5.6676	-5.0031	-4.7427	-6.3159	-4.9904	-7.3413	-5.6565	-5.386	-6.5561	-5.4657	-5.8046	-5.392	-4.324	-4.2427	-7.094	-5.9716	-4.4808	-5.7791	-5.9577
-0.96897	-0.40197	-2.848	-0.43925	-1.8076	-3.1561	-0.032049	0.68779	-2.0932	-1.0388	-1.7148	-1.5927	-1.9753	-0.93126	-1.1786	-2.0017	0.17321	-0.50497	-2.2574	-2.1999	-0.61672	0.19403	-0.89738	-3.0895	-0.96247	-1.0437	-1.5431	-1.3755	-2.1223	-1.1706	-2.7384	-2.5502	-0.29606	-2.5952	-2.4301	-0.10271	-2.3512	-1.0007	-1.3643	-0.17218	-1.739	-2.0657	-0.80942	-1.5259	-2.0454	-0.73592	-2.0811	-1.6567	-0.68056	-0.64221
-21.372	-23.3	-22.688	-21.014	-21.442	-21.506	-22.97	-21.416	-21.891	-22.751	-22.759	-22.41	-20.743	-23.559	-21.627	-20.973	-21.572	-22.874	-22.476	-22.888	-22.097	-20.653	-23.818	-21.004	-25.414	-22.853	-21.432	-22.779	-22.128	-23.565	-22.107	-23.366	-21.692	-22.334	-23.455	-21.073	-22.787	-21.275	-22.187	-21.475	-22.308	-21.401	-21.565	-23.472	-22.761	-22.249	-22.183	-22.813	-22.42	-20.891
-13.261	-13.736	-13.249	-13.393	-13.826	-14.807	-13.442	-13.662	-14.357	-14.06	-13.433	-13.321	-12.91	-14.086	-13.787	-12.512	-14.113	-14.733	-13.738	-14.773	-13.53	-15.127	-13.939	-13.87	-14.506	-14.516	-14.781	-13.511	-13.818	-13.159	-12.662	-13.626	-13.789	-14.748	-13.561	-11.977	-13.779	-14.586	-14.374	-14.615	-12.672	-13.337	-15.209	-14.341	-13.344	-14.174	-12.092	-13.87	-14.042	-13.476
6.0163	4.0807	4.84	5.4555	4.8341	4.595	5.3015	6.3793	7.2681	4.5096	5.9702	6.1023	6.7996	3.7223	7.2826	5.8569	6.4218	6.8449	5.1845	4.5425	6.2759	5.4823	4.9086	5.4512	5.3707	5.5803	7.1254	6.6332	5.8249	5.2653	6.5332	5.911	5.4416	6.6563	6.4588	5.7509	6.3297	5.7627	6.284	5.5954	4.4	6.8384	6.5506	5.8243	6.5453	5.8747	6.1797	6.2543	5.8241	6.1645
-9.521	-8.7696	-8.3949	-10.5	-9.3129	-8.137	-8.3047	-9.6424	-8.8683	-8.1676	-9.0537	-10.181	-10.364	-9.4715	-10.152	-8.4073	-8.526	-8.6536	-9.3354	-10.788	-8.0672	-9.0912	-9.2426	-9.8806	-7.6549	-8.2048	-8.6294	-9.1059	-9.1049	-9.1384	-8.6009	-9.5776	-8.7844	-9.3138	-8.6932	-9.7212	-9.1529	-9.7737	-9.4487	-8.0714	-8.1009	-9.5383	-9.8437	-9.9215	-8.3913	-9.8118	-8.0488	-9.2296	-9.6827	-10.15
0.1926	-0.49759	-0.70242	1.1623	1.4996	-1.0158	0.88197	-0.72216	-0.7506	-0.14899	-1.804	-0.23187	-0.16913	-0.8851	0.72742	-0.91454	-0.0018196	0.093784	-0.96563	-0.47152	-0.080489	0.33274	0.63899	0.081313	-0.046103	0.36789	0.74514	-0.77797	0.8041	0.47563	0.56309	0.10314	0.11153	-0.13681	-0.96605	-0.38902	1.4073	0.65032	-1.0331	-0.70091	-1.2168	-0.53274	-0.3688	-0.21651	-0.51615	-0.77167	-0.55109	0.12828	-0.61427	-0.44786
-14.15	-12.692	-14.639	-15.2	-15.143	-15.25	-15.529	-14.744	-12.706	-14.556	-13.844	-14.357	-15.409	-15.605	-14.879	-15.154	-15.69	-14.938	-16.196	-13.808	-14.208	-12.434	-14.088	-13.58	-14.16	-13.871	-14.768	-14.108	-13.558	-15.377	-15.531	-14.486	-15.365	-15.235	-13.879	-14.378	-15.133	-14.512	-13.204	-14.007	-15.129	-14.357	-14.433	-14.23	-15.275	-13.782	-13.679	-15.029	-14.241	-14.469
0.061828	-3.7088	-2.9819	-1.6614	-1.7031	-2.4956	-3.1796	-3.3444	-1.2841	-0.81564	-3.9577	-1.4292	-2.6527	-2.2817	-1.8697	-2.2509	-1.2568	-2.4401	-2.0191	-2.647	-3.4402	-2.0034	-2.4181	-3.3528	-0.4868	-2.6432	-1.2774	-2.8195	-2.6402	-2.5018	-3.1041	-1.596	-3.2926	-3.1652	-3.085	-1.6523	-2.7142	-3.9451	-1.4595	-2.0279	-4.2403	-2.3429	-2.7133	-1.5078	-3.1743	-1.6443	-4.6198	-0.58306	-3.2655	-3.59
2.9332	0.031808	0.93434	2.896	2.3304	0.2207	1.3792	1.949	1.8611	2.8778	1.8317	2.9966	2.165	2.6155	2.0797	0.6826	2.6551	0.80911	0.86522	1.4815	1.9854	1.5808	1.2842	1.3569	2.9902	2.1442	1.4909	2.4483	2.9322	1.8648	0.31154	1.5697	1.8411	1.7265	1.7625	0.48354	1.9649	0.43082	2.2564	2.4402	0.22609	0.80164	1.8571	2.7961	2.4718	1.6483	1.5858	2.626	1.8985	1.0119
-5.5279	-3.8663	-6.6759	-3.3439	-5.8417	-5.4469	-3.4333	-4.3255	-4.1632	-4.6857	-5.4474	-3.8709	-5.759	-4.868	-5.3398	-4.9782	-5.4631	-4.6587	-5.2911	-3.7897	-5.532	-5.3938	-5.0685	-2.7078	-6.1128	-3.9304	-4.7739	-5.8989	-3.4606	-2.0986	-4.5314	-4.8207	-2.9762	-4.0499	-2.5349	-5.0431	-5.4045	-5.7753	-4.3262	-4.7422	-5.2218	-2.5736	-3.7727	-3.909	-3.4403	-3.7493	-2.5329	-4.7052	-3.9224	-3.6342
-4.8595	-6.4801	-5.4436	-4.3594	-5.914	-6.6931	-4.5827	-5.3477	-5.56	-7.248	-5.8958	-5.7611	-4.2258	-4.7244	-5.0574	-5.0123	-6.6463	-5.1437	-5.6329	-6.1247	-5.1221	-5.137	-4.7739	-7.5499	-5.8831	-5.6176	-4.8488	-4.9602	-5.8714	-6.3263	-5.1731	-4.0269	-6.3862	-6.3936	-5.4317	-5.3722	-4.4766	-6.2076	-5.2575	-6.0866	-4.6261	-5.2057	-5.8175	-5.0116	-6.252	-7.3873	-6.8497	-6.5074	-4.8591	-6
1.929	1.5884	1.0146	1.0499	1.0018	1.2592	0.96312	0.36786	0.44475	1.7994	1.9228	0.70488	2.6536	0.85325	1.1343	1.6123	1.5073	2.764	1.5875	1.8726	1.4903	0.28496	2.6023	2.2853	0.25444	0.58249	0.79202	3.0351	0.20394	1.465	0.75591	2.2221	1.9662	2.815	0.23841	1.5321	-0.11556	3.7565	2.7266	2.632	-0.31582	1.4801	2.6248	1.7447	2.7655	2.8055	0.83603	1.853	1.468	2.3548
-7.1069	-6.3808	-4.553	-5.2997	-5.3752	-5.4421	-5.1479	-6.3204	-5.969	-3.2093	-6.0818	-5.6743	-5.3024	-4.9685	-4.9907	-5.809	-6.3477	-4.8287	-4.548	-4.864	-5.7507	-4.4572	-7.1236	-4.8121	-4.5099	-7.3119	-5.5014	-7.0764	-7.6604	-5.5568	-6.1526	-5.3693	-5.8392	-6.6535	-6.6167	-5.534	-4.8769	-6.7161	-6.0503	-6.6842	-5.3114	-5.4487	-5.9266	-4.4618	-5.3068	-6.0301	-7.0194	-5.1952	-6.4875	-5.5472
-15.101	-13.738	-15.836	-12.857	-13.603	-15.053	-12.116	-13.655	-13.214	-14.982	-14.328	-13.05	-15.547	-14.223	-14.355	-14.2	-14.541	-16.392	-13.828	-13.783	-13.596	-12.58	-13.422	-13.057	-14.692	-14.456	-11.771	-13.218	-15.729	-12.528	-15.605	-14.449	-13.492	-14.933	-14.215	-13.767	-14.68	-14.033	-13.24	-13.583	-13.804	-14.98	-13.896	-14.77	-12.129	-14.135	-14.009	-14.17	-14.202	-14.582
-5.8582	-6.8001	-7.2818	-6.8357	-5.9027	-8.5284	-6.7985	-6.7941	-7.6734	-7.882	-6.7157	-7.9358	-7.3425	-6.0454	-6.6717	-7.5442	-6.315	-6.9325	-5.3965	-6.2277	-8.2942	-6.3813	-5.0795	-7.0469	-6.7637	-7.5067	-6.3288	-4.823	-7.3959	-8.2884	-5.8347	-5.2157	-6.3104	-7.8646	-6.55	-6.8043	-6.3587	-4.8716	-4.7987	-6.3686	-7.6465	-4.951	-7.1803	-4.3783	-4.3924	-7.4398	-6.6199	-6.314	-7.3888	-6.8193
7.735	7.8717	5.7311	6.5116	6.3272	5.0266	6.4079	4.5726	7.3184	6.8158	6.8558	7.3074	6.6326	6.7296	5.4801	7.1762	5.2938	9.1453	7.4748	5.7756	6.2417	6.7415	7.6777	7.5648	5.7722	7.2339	6.0409	6.6858	5.9166	7.6784	5.8573	7.2102	6.8558	6.941	7.6017	5.6689	6.9439	5.6748	6.7911	7.8284	6.7623	7.4185	7.7231	6.7656	7.2875	6.3666	6.8535	8.4752	5.9392	7.6818
-8.5852	-10.277	-8.8694	-9.5845	-9.3105	-7.7196	-10.088	-9.1742	-8.9997	-9.7569	-8.6713	-7.8048	-9.3341	-8.7886	-10.022	-7.2655	-10.524	-9.8623	-8.4735	-9.5021	-8.7476	-8.6211	-9.4297	-8.8195	-9.1278	-8.9621	-7.7651	-9.2222	-8.8291	-8.0506	-9.1749	-9.2701	-8.8375	-7.6614	-8.8205	-7.541	-10.405	-10.294	-8.4259	-8.3593	-6.439	-8.0895	-8.8701	-9.458	-10.133	-9.1133	-10.4	-10.326	-9.5101	-7.7379
-9.0128	-9.3374	-10.385	-11.754	-10.217	-10.242	-10.791	-8.3111	-9.615	-12.346	-11.476	-11.367	-9.2777	-10.839	-11.17	-11.012	-11.167	-9.7669	-11.279	-9.8014	-11.368	-8.2781	-11.756	-9.157	-11.393	-10.984	-8.7015	-9.138	-9.4015	-10.463	-9.9394	-10.411	-10.063	-11.156	-9.1507	-9.5938	-10.628	-8.6965	-10.177	-12.044	-10.686	-10.519	-10.773	-8.0629	-10.294	-10.533	-11.251	-10.207	-11.429	-9.2221
-12.338	-9.9175	-11.992	-12.475	-12.06	-12.385	-11.963	-10.713	-11.292	-10.783	-10.88	-11.584	-11.061	-11.128	-11.305	-13.562	-11.529	-11.067	-10.841	-11.733	-12.323	-11.672	-12.599	-11.863	-12.322	-11.544	-10.995	-11.294	-12.013	-10.965	-12.758	-11.252	-12.378	-11.479	-11.078	-9.9845	-12.3	-11.687	-13.671	-11.408	-14.022	-10.919	-11.299	-11.725	-13.136	-12.621	-10.39	-12.088	-10.754	-12.503
-1.8107	-2.9522	-2.6528	-1.9871	-2.1046	-2.5254	-3.2934	-2.9876	-3.42	-2.2865	-3.4394	-3.5784	-1.795	-3.4792	-1.6159	-1.0685	-2.557	-3.1433	-2.5718	-2.4937	-1.3496	-4.3646	-2.4306	-0.9431	-2.2216	-2.9089	-0.68687	-2.4827	-2.2711	-3.2023	-3.2228	-3.4432	-3.2285	-2.1582	-2.6698	-3.2448	-1.602	-3.9027	-3.7526	-3.6571	-1.2243	-3.6038	-2.353	-4.4074	-1.5035	-0.86141	-3.1708	-2.0683	-3.8529	-1.7566
11.602	10.11	8.3357	10.806	10.27	11.633	9.805	11.075	9.8046	9.1306	10.301	9.2334	10.177	11.52	8.5776	7.6605	11.116	11.266	8.7366	10.973	12.009	7.9821	11.353	10.383	9.3695	9.9424	9.7787	9.6532	9.7731	9.4591	10.253	10.289	10.198	10.737	10.348	9.8746	10.096	10.647	8.5712	9.7631	9.3142	9.6687	8.2994	10.637	9.4229	10.008	8.2398	10.745	11.402	9.6761
-12.738	-13.659	-12.931	-13.373	-11.535	-13.541	-12.756	-13.878	-13.103	-14.349	-12.871	-13.549	-14.307	-13.251	-14.45	-13.091	-14.924	-13.776	-14.48	-13.011	-14.539	-13.244	-10.95	-13.946	-12.511	-12.436	-14.056	-13.471	-12.967	-12.926	-12.2	-12.039	-13.37	-12.264	-14.096	-12.278	-13.055	-12.481	-12.228	-11.685	-13.335	-13.192	-12.676	-13.602	-15.128	-12.981	-12.731	-13.524	-14.293	-13.547
-0.12782	0.60097	0.91272	0.17026	1.2188	-0.70124	-1.4394	-0.8647	-0.79919	-0.38008	0.18408	-0.66189	0.15681	-2.2107	-1.0378	0.12119	-0.031935	-0.57721	-0.17109	0.24971	0.25767	-0.40106	0.25804	0.79717	0.49885	-1.9907	0.56234	-1.8921	-1.5191	0.85794	-0.55111	1.5234	-0.57834	0.66143	0.73763	-0.27007	0.20158	-0.014583	-0.65109	0.71583	0.027608	0.28174	-0.77946	-0.098326	-0.082346	0.7028	-0.85286	-0.47701	0.48244	-2.3367
-20.132	-20.073	-21.142	-21.136	-20.363	-19.775	-20.123	-21.383	-19.824	-20.01	-20.472	-21.342	-20.395	-19.709	-20.48	-20.897	-21.619	-19.868	-20.101	-20.852	-21.795	-19.976	-21.69	-21.836	-21.296	-20.192	-19.905	-22.186	-20.717	-22.184	-23.037	-20.973	-21.205	-20.033	-19.796	-21.117	-20.553	-20.031	-20.623	-19.962	-22.019	-20.119	-21.269	-20.316	-20.614	-19.941	-19.708	-19.804	-22.486	-20.276
8.1037	7.7094	8.7842	7.818	8.0939	8.3791	8.6812	9.7265	8.8906	8.3993	9.3774	7.3818	6.9487	7.9097	7.9538	7.9741	7.0876	7.932	7.9483	7.9913	8.0285	8.2421	7.4595	8.9775	7.9784	9.7799	6.4315	6.8474	6.9977	8.6789	8.1349	8.7925	7.2484	8.4217	8.526	8.0754	8.4389	7.798	9.153	6.9002	7.7583	8.2613	7.3354	8.7945	9.7225	7.8586	8.7253	7.1714	9.8422	7.9652
3.7673	6.0392	4.9578	6.0381	4.7894	4.6755	4.0496	6.0391	3.3101	6.417	4.3242	5.198	5.6669	4.471	4.9496	5.0491	5.4347	5.1853	4.4765	5.7128	5.2029	6.2118	4.5486	4.5427	4.3652	3.402	6.1662	3.7573	5.3831	5.5117	5.2104	4.4623	3.686	5.6632	4.9962	4.2445	6.3848	6.2637	5.1027	4.0013	5.0397	5.6802	5.5887	4.1089	6.5277	5.6077	5.0605	4.351	5.1061	4.3699
-1.4216	-0.98592	-1.8199	-1.4977	-1.9975	-0.8881	-0.9652	-2.6194	-1.8879	-0.91607	-1.0186	-0.27744	-1.2222	-1.6462	-1.9584	-2.4352	-0.078324	-1.2992	-1.7101	-2.2727	-1.3925	-0.16349	-2.5909	-1.9182	-2.7671	-1.512	-1.003	-1.6031	-0.57713	-0.84494	-1.4327	-2.1142	-1.5971	-0.59213	-1.5855	-1.994	-1.5476	-2.1139	-0.70234	-1.4854	-2.5799	-0.93102	-1.2355	-1.3203	-0.72177	-2.6292	-1.1649	-0.77104	0.25245	-1.4576
-11.628	-11.127	-12.619	-12.843	-12.155	-11.689	-11.823	-12.346	-12.469	-10.744	-10.701	-12.805	-12.398	-11.038	-10.046	-12.781	-11.796	-13.331	-10.825	-11.674	-12.209	-11.974	-11.21	-12.844	-12.896	-11.488	-12.4	-11.447	-10.294	-11.864	-12.73	-12.484	-11.873	-10.901	-10.926	-11.446	-11.369	-10.303	-11.387	-13.374	-12.406	-10.842	-10.258	-10.776	-12.165	-12.794	-11.486	-12.773	-10.907	-11.365
-2.3564	-3.0859	-2.9805	-3.1529	-3.9547	-2.6698	-2.697	-3.1479	-1.3743	-2.1928	-2.8905	-2.797	-1.4876	-4.1059	-3.4567	-2.9222	-1.136	-1.919	-1.7507	-2.4401	-2.0418	-1.3061	-2.412	-3.3257	-3.5713	-2.6319	-2.5903	-1.0038	-2.7997	-3.8431	-2.1068	-3.1008	-4.0045	-1.9661	-2.7475	-3.2647	-2.5592	-1.8937	-2.6559	-3.0373	-2.2773	-3.6211	-3.0072	-1.9096	-2.9437	-3.9724	-3.3748	-2.9462	-3.3138	-0.50583
0.52162	1.1413	-0.99369	1.5165	-2.1161	-0.27134	-0.089571	0.68405	-0.5849	-0.32674	-0.47794	-0.00051661	-0.28428	0.14	0.83466	1.371	-0.14462	-0.27048	0.60548	0.55317	-0.080209	0.18483	-1.7019	0.18788	-1.2432	0.59454	-1.1615	0.17584	-1.5173	-0.78884	0.35146	-0.54472	-0.49774	0.35748	0.83455	-1.4706	-0.07444	1.54	-0.49926	1.8603	0.293	0.49358	-1.8535	-0.83204	-1.643	0.96018	0.1777	-0.19901	-0.50192	-1.0345
-5.4281	-5.165	-7.0755	-7.3657	-6.3364	-8.259	-6.4489	-5.8595	-5.613	-7.2039	-6.7138	-6.596	-6.0124	-6.003	-5.6055	-5.513	-7.2247	-7.8402	-5.1085	-6.9837	-5.5123	-7.8663	-7.5601	-7.3802	-7.8648	-7.3165	-5.3211	-6.8471	-7.1592	-6.3821	-4.5787	-7.0966	-6.8498	-5.8079	-5.7426	-6.8278	-4.6895	-6.6659	-5.8971	-4.4881	-5.5036	-5.4581	-4.1476	-8.4216	-7.6868	-5.6023	-8.3179	-6.6931	-7.7317	-6.5151
-2.6908	-2.093	-3.8837	-4.6139	-2.4287	-0.87478	-2.1153	-3.5225	-2.9125	-2.473	-4.206	-3.8862	-3.2246	-1.9943	-2.5823	-2.071	-1.1672	-2.2421	-2.6399	-2.287	-2.7216	-3.1597	-3.3646	-2.5172	-1.5245	-2.7708	-0.61187	-2.4348	-1.189	-1.9185	-1.7751	-0.79105	-2.3258	-2.5236	-3.3058	-1.7449	-2.6115	-2.0592	-3.8966	-2.4492	-4.0048	-4.3047	-1.9919	-1.3449	-1.639	-0.88991	-1.5324	-2.702	-1.2727	-3.5913
-9.7432	-11.685	-10.558	-9.4499	-11.295	-10.641	-9.5528	-10.174	-10.097	-10.34	-10.723	-10.8	-11.12	-10.155	-12.071	-10.547	-10.862	-10.845	-9.6596	-9.1209	-10.046	-10.651	-9.8615	-10.737	-12.033	-9.7896	-10.331	-10.051	-10.299	-10.003	-9.9582	-11.149	-9.9231	-10.454	-9.8597	-9.0702	-11.167	-10.03	-9.064	-9.5166	-9.3672	-10.069	-10.69	-10.825	-9.0278	-10.302	-8.8414	-10.952	-11.618	-9.8204
-12.964	-14.176	-13.318	-13.566	-13.159	-13.181	-13.34	-13.727	-13.103	-13.308	-12.497	-12.958	-13.014	-13.596	-13.543	-11.768	-14.045	-12.829	-15.04	-12.422	-12.133	-12.456	-12.135	-12.128	-12.615	-13.36	-13.843	-12.752	-12.627	-13.371	-13.709	-12.387	-12.62	-13.426	-13.777	-12.587	-13.242	-14.764	-12.283	-13.297	-14.392	-13.899	-11.7	-13.136	-14.36	-13.467	-13.389	-13.371	-12.488	-13.135
-12.382	-10.971	-10.906	-10.866	-10.037	-12.29	-9.7736	-9.7729	-11.983	-12.382	-10.775	-11.586	-10.311	-11.136	-10.732	-11.041	-8.1156	-10.991	-10.879	-11.923	-10.303	-9.4717	-8.7156	-11.219	-11.428	-10.311	-11.434	-10.786	-12.255	-10.016	-11.12	-11.973	-10.339	-11.29	-10.48	-11.058	-10.926	-10.405	-10.447	-12.055	-10.333	-9.621	-10.752	-10.146	-9.6488	-10.878	-10.313	-9.3461	-9.9262	-10.301
-4.7813	-7.4615	-5.1191	-4.8052	-7.3995	-5.5273	-6.1331	-4.8501	-6.5378	-5.4872	-6.2664	-4.6961	-6.1207	-7.5947	-3.683	-5.5375	-6.7057	-7.4337	-5.648	-5.0521	-5.2501	-6.9759	-5.7282	-5.0419	-8.07	-5.7739	-4.4991	-6.7137	-5.0679	-5.1362	-6.0657	-6.0968	-5.936	-4.4369	-5.9698	-6.2305	-4.9909	-6.7415	-5.8957	-5.8485	-5.8449	-5.7541	-6.8719	-7.2767	-4.6423	-5.2168	-7.6882	-4.3934	-5.4074	-4.5921
-8.3747	-8.4817	-6.9148	-9.1682	-8.6187	-7.9386	-7.8099	-9.1022	-6.5896	-9.286	-8.4728	-9.0583	-7.5804	-6.6802	-8.5601	-8.3185	-8.4215	-7.666	-8.2793	-10.237	-8.3065	-9.7999	-8.7666	-8.8926	-10.146	-9.2447	-8.8312	-8.4727	-9.8017	-9.0119	-7.7466	-7.1914	-10.288	-8.4411	-10.406	-8.7863	-10.701	-9.0778	-8.9254	-8.4363	-9.7565	-8.5593	-8.8757	-8.505	-9.1769	-10.083	-8.2443	-9.0366	-10.079	-9.462
-6.8884	-6.9422	-6.5314	-5.6514	-7.1079	-4.9026	-6.579	-6.6092	-5.4134	-6.687	-6.6955	-5.6832	-6.1534	-6.2327	-4.9519	-5.7423	-5.6209	-5.8041	-5.5145	-5.2522	-6.5733	-7.0381	-6.0353	-6.2363	-5.4621	-4.5322	-6.3905	-7.3951	-6.6918	-5.3836	-6.5909	-5.6059	-3.8223	-6.0823	-6.5382	-5.4873	-6.6718	-5.7486	-6.4735	-7.0844	-5.1948	-5.402	-6.9739	-5.5031	-7.5384	-7.5791	-7.9291	-7.4169	-6.4561	-5.891
-8.7874	-8.3473	-8.1679	-7.9888	-8.7596	-7.6129	-10.294	-8.62	-8.8653	-9.2694	-7.894	-9.497	-7.738	-10.432	-10.959	-9.3718	-8.9094	-8.2191	-7.6784	-7.7839	-8.2668	-10.266	-7.9348	-7.7258	-9.4796	-8.1265	-10.06	-7.2234	-9.3504	-8.8848	-8.7625	-8.5724	-8.2078	-8.4099	-9.4939	-8.6782	-7.3944	-9.5955	-7.3394	-10.064	-9.7098	-9.6266	-10.01	-10.664	-7.8962	-7.4179	-8.8116	-7.8154	-10.569	-9.9295
-1.3536	-2.5662	-3.6587	-2.1522	-4.0068	-4.7764	-3.7447	-2.7726	-1.3351	-1.546	-2.8759	-1.5883	-0.4995	-2.837	-2.3578	-1.8718	-2.2477	-3.6524	-4.4776	-2.5693	-3.5488	-1.3133	-1.6717	-3.9306	-1.8278	-2.4476	-2.6905	-2.1769	-3.3242	-0.22999	-3.4106	-3.1913	-0.82664	-3.0283	-3.4085	-3.9424	-2.5646	-1.0131	-2.9694	-2.0424	-3.108	-2.839	-2.1242	-3.3027	-2.1111	-3.004	-2.4833	-1.8591	-4.4922	-2.7626
-1.3756	-1.7028	-1.8883	-1.0648	-1.7603	-2.7912	-1.9776	-1.5359	-2.6752	-2.6468	-2.2731	-3.062	-2.0436	-2.5033	-1.7042	-3.569	-3.4266	-2.9514	-1.1419	-1.7839	-2.9259	-2.9377	-1.4586	-3.0165	-2.7906	-1.6778	-3.3386	-2.7252	-2.5448	-2.2554	-1.9918	-2.8348	-3.7917	-1.419	-2.3314	-2.4044	-2.9554	-1.6589	-3.2355	-1.8981	-2.9019	-3.8976	-1.8877	-2.3097	-1.5297	-2.8567	-3.2125	-2.6569	-3.2779	-2.7189
-0.5375	0.34623	1.5012	0.76677	0.90667	-0.012853	0.61939	-0.22901	1.9287	0.69541	0.94483	1.0295	0.90862	2.4965	-0.4191	0.45318	1.0803	1.0798	-0.59013	-1.2327	0.98722	1.3796	-0.6952	1.141	0.77759	0.12782	0.48878	-0.8056	1.1914	0.19234	1.2053	0.19316	-0.16127	-0.17939	1.2002	-0.40025	-0.73671	0.13803	2.1742	1.5996	0.72377	0.52073	1.9255	-0.69963	0.36703	-1.3581	-1.3019	1.3413	0.58928	-0.24018
-4.6631	-5.0392	-4.2991	-4.8236	-3.9055	-5.5638	-5.1826	-6.5788	-5.3219	-4.9276	-3.1837	-5.3511	-5.6244	-3.1839	-6.4216	-4.9587	-6.1921	-3.7522	-4.683	-4.8849	-5.6702	-6.1473	-6.2529	-4.6999	-4.1106	-4.8069	-5.6566	-5.4781	-4.6336	-4.6284	-3.085	-4.8786	-4.5598	-3.6466	-5.5011	-6.7344	-4.2354	-4.2722	-6.2464	-5.0943	-5.7679	-4.6683	-5.6218	-3.9196	-5.8191	-4.3431	-6.2667	-6.2167	-4.599	-4.1407
-12.531	-14.087	-12.611	-14.58	-12.871	-13.377	-13.811	-13.133	-13.542	-13.637	-13.431	-11.43	-14.176	-14.282	-12.497	-12.893	-11.595	-12.858	-14.198	-13.313	-13.975	-13.054	-12.59	-14.273	-14.201	-12.425	-14.4	-11.665	-12.688	-13.722	-12.171	-12.24	-11.425	-13.625	-14.758	-11.994	-13.693	-12.215	-13.317	-13.054	-13.19	-12.692	-13.842	-12.47	-13.17	-13.069	-12.368	-13.208	-12.105	-13.459
2.9723	-0.0010285	1.331	2.9379	2.5533	3.3286	2.6566	2.2935	2.6087	2.9404	1.9875	4.3998	3.0577	3.8628	3.7833	3.0767	3.6447	3.0003	3.1638	4.2702	3.4	3.5206	3.1809	2.9765	3.7477	3.4446	3.0478	1.696	3.3471	3.6378	3.8076	3.6124	4.6332	4.1597	1.8797	2.7012	2.7122	3.2077	3.4225	2.6097	1.897	3.4824	2.5891	0.99575	2.8494	2.5763	3.0501	2.5907	3.4343	3.2573
-3.218	-1.541	-0.99107	-1.5398	-3.0716	-4.5922	-3.7443	-3.1777	-3.4649	-4.3354	-3.1558	-5.0881	-3.3466	-2.8787	-3.8261	-3.4213	-1.2951	-3.3787	-2.7418	-1.5183	-2.8112	-3.1209	-4.8657	-1.1294	-2.7252	-2.3279	-2.2569	-3.9289	-4.7198	-3.5391	-4.3164	-3.4206	-3.3911	-2.6567	-3.1057	-3.4663	-3.8965	-4.0314	-1.7745	-3.7998	-4.3151	-2.9692	-2.898	-3.8032	-3.2537	-1.8149	-1.9176	-4.4487	-3.7634	-2.8946
1.3203	1.2569	0.95558	-0.12103	3.0162	1.3776	0.67695	1.2948	1.7503	-0.90669	2.1129	2.0654	1.4366	0.77459	2.6351	3.8552	0.69938	1.9823	1.7519	0.22474	2.6422	1.4882	0.35182	1.1091	2.1326	2.166	2.6912	2.9437	-0.66032	1.387	3.0593	1.568	-0.036395	0.48708	-0.050205	2.5047	1.4182	1.9236	2.8553	0.72149	1.682	1.7473	1.8099	0.87665	2.7186	2.3549	0.52207	2.2502	1.0289	1.6929
1.7541	-0.12054	-0.7899	-0.51443	-1.621	-0.52056	0.16793	-1.9893	-0.73165	-0.14165	0.82302	-0.37054	0.10266	-0.65015	0.67072	-0.24229	-0.05282	-0.33466	-0.30358	1.2016	-0.052035	-0.30231	0.16711	1.1529	-0.44341	0.15119	-1.7667	0.069276	-0.85002	0.80288	-0.84027	-0.63792	-2.1789	0.11019	-2.5571	-0.20848	0.080119	-0.3278	0.47331	-0.010295	0.28618	-0.7597	-2.5998	0.17122	0.20822	-0.74377	0.78687	0.26616	0.55775	-2.4618
-7.5856	-8.4149	-9.282	-6.6167	-9.7469	-7.9846	-9.9793	-9.1567	-8.5568	-9.7729	-7.1954	-8.0479	-8.974	-8.8133	-9.3612	-10.409	-8.6721	-8.5151	-8.1265	-8.2202	-8.9296	-6.712	-8.3396	-9.9569	-9.5265	-9.2741	-9.1062	-6.9368	-8.3042	-8.7706	-9.6311	-8.9415	-7.9627	-9.4418	-10.92	-7.4348	-8.0884	-7.6742	-9.3332	-8.5245	-9.0495	-11.443	-9.9359	-7.0274	-8.6955	-7.6677	-8.7288	-8.6043	-10.133	-7.9674
-1.5718	-2.172	-3.8678	-2.7466	-0.61137	-2.7058	-2.652	-2.0409	-2.6459	-0.8519	-2.9521	-2.5522	-2.2913	-2.9606	-2.0541	-3.9576	-3.4235	-2.0909	-1.5089	-2.1248	-3.3942	-3.6483	-1.8264	-5.2963	-2.1917	-2.2796	-2.4404	-3.7685	-1.0203	-1.1339	-2.543	-2.1681	-2.5601	-2.7362	-1.2545	-2.896	-3.7638	-2.6575	-1.5481	-1.1504	-3.1283	-3.1389	-2.5451	-2.3893	-2.2976	-3.1997	-3.3969	-2.1056	-1.6913	-2.1238
-7.171	-5.7959	-4.586	-4.5684	-5.1455	-5.6645	-7.0265	-6.5726	-3.7571	-4.4984	-5.1639	-6.036	-5.293	-4.5324	-4.7174	-6.1605	-5.81	-6.681	-4.8288	-3.9617	-6.3022	-5.6125	-4.4116	-5.935	-4.911	-5.7825	-6.2666	-5.9956	-4.3944	-6.3501	-5.0895	-4.0452	-6.0489	-4.2832	-4.9755	-4.7604	-5.3996	-6.7184	-4.7773	-7.0099	-6.5682	-5.8505	-5.4306	-5.4979	-7.2529	-5.0751	-5.7465	-4.8032	-6.3775	-5.7803
-0.15008	-2.4213	0.28383	-2.1867	-2.7338	-1.3471	-1.1567	-1.3548	-3.0396	-0.16124	-2.4324	-2.1192	-2.1301	-1.6674	0.32976	-0.47391	-3.1549	0.44898	-1.509	-1.3041	-1.7799	-1.9719	-0.40553	-2.3827	-2.868	-2.5962	-3.0437	-2.3113	-0.54127	-1.3412	-2.432	-1.1743	-1.0745	-0.41378	-1.8398	-1.7665	-1.0026	-1.5618	-1.7597	0.18505	0.15871	-0.58342	-2.2181	-1.4545	-1.2232	-0.40145	-1.2329	-0.80538	0.059232	-0.7497
-14.006	-13.372	-12.934	-14.674	-12.367	-14.728	-14.763	-12.704	-14.886	-12.543	-12.6	-13.458	-13.149	-13.834	-14.775	-11.812	-13.529	-11.929	-12.985	-12.905	-14.799	-10.906	-13.779	-13.263	-13.455	-14.143	-13.002	-11.841	-13.726	-13.464	-13.588	-14.194	-13.288	-12.161	-13.656	-11.986	-13.052	-14.596	-13.507	-13.071	-11.546	-13.889	-13.449	-12.77	-13.384	-13.603	-13.768	-13.6	-11.74	-12.588
-12.073	-13.399	-10.05	-10.021	-12.851	-9.437	-10.244	-11.074	-10.267	-10.449	-11.325	-10.681	-11.263	-12.036	-11.232	-10.774	-11.896	-11.717	-9.948	-10.293	-9.5981	-11.376	-10.363	-10.269	-9.9914	-10.411	-12.014	-9.8564	-10.468	-11.156	-10.803	-12.202	-10.911	-9.8931	-10.163	-10.391	-11.202	-11.381	-11.966	-12.179	-10.797	-11.892	-10.003	-10.643	-11.712	-10.832	-10.546	-9.0682	-10.418	-11.106
0.12361	1.8591	0.17461	-0.74206	0.66002	-2.3687	0.89887	-0.2596	0.40323	0.20843	0.60106	0.60622	-0.27659	0.09263	-0.5753	0.30611	-0.38492	-0.26156	-0.46436	0.032364	0.32117	1.4017	1.0671	1.3527	1.37	0.6341	0.47107	-0.056083	-1.3409	0.95672	-0.58275	1.0688	0.20074	-0.2249	-1.1173	0.31309	0.20626	0.96757	0.23131	1.2719	0.22975	-0.21963	1.2248	-0.77282	0.38103	-0.45446	-1.0167	-0.25752	-0.93195	0.26101
-9.352	-10.064	-9.0589	-9.6772	-8.4283	-9.4825	-8.5709	-10.143	-9.8569	-10.003	-9.5261	-9.7989	-8.2899	-9.3423	-9.1294	-9.8107	-9.0381	-9.4209	-8.5514	-8.1163	-8.0348	-7.5109	-9.08	-9.0136	-8.3747	-9.9271	-11.139	-8.3185	-9.1028	-8.5667	-8.4551	-7.9295	-8.3186	-9.8036	-10.204	-9.4701	-9.7318	-10.215	-7.6977	-9.0034	-7.8728	-8.4335	-9.1231	-9.8529	-7.34	-9.2544	-8.3269	-8.9978	-10.411	-8.5466
0.62057	-0.7652	0.061074	-0.83492	-0.38943	-0.16743	-0.33124	-0.44991	-0.63242	1.8453	-0.84182	-0.56852	0.33748	0.13523	-0.20148	-0.19839	0.012632	0.72255	-0.24825	-0.49895	0.47321	1.1962	-1.3865	-0.84762	-0.50848	-0.38397	-0.078186	-0.023868	1.6301	1.1271	-0.35228	1.8581	-0.28222	0.15499	-0.56423	-0.77239	0.16501	-0.40993	0.53051	-0.17382	1.1471	-0.33571	-0.14878	-0.77037	-0.33307	0.77172	0.43022	1.1798	0.62013	-1.3591
-5.7726	-5.0599	-6.2729	-4.6578	-5.8761	-6.0003	-6.6507	-3.5048	-3.8807	-3.9979	-5.5664	-5.4517	-4.073	-6.284	-4.5938	-5.0441	-5.2203	-4.6702	-2.985	-4.5279	-2.5668	-4.6578	-5.5664	-2.8549	-4.3202	-5.6593	-4.556	-4.5857	-5.5015	-5.6166	-5.8097	-6.0458	-3.7174	-5.4243	-5.4435	-4.1336	-5.3836	-6.8678	-5.7662	-5.6829	-6.1838	-5.101	-4.6077	-5.6054	-4.1186	-4.1787	-4.3183	-5.1537	-4.2353	-5.5631
5.4681	5.3816	6.0503	7.9857	6.8497	6.5112	6.462	6.5221	6.2661	5.8764	5.8693	7.7031	7.5825	8.5347	6.7062	6.3932	6.1025	7.4132	6.8195	6.1614	7.2924	7.2464	6.2734	8.4781	6.2406	7.7395	5.2755	7.4165	5.935	5.5955	6.7303	7.0433	8.0725	7.0105	7.789	7.2952	7.8032	7.1644	8.1082	6.6387	6.7556	6.897	6.6682	5.6399	6.8622	6.9826	5.9709	5.6569	7.9896	7.2367
-3.1895	-0.40229	-0.97402	-1.0666	-0.65318	-2.3468	-0.27493	-0.16069	-1.6534	-0.79299	-0.43293	0.038849	-2.1211	0.65419	-3.1541	-2.4145	-2.7958	-1.166	-1.9938	-0.76964	-0.46682	-1.8803	0.25338	0.35781	-2.0507	-2.0974	-0.1266	-3.3085	-1.5586	-2.3353	-0.9304	-0.7944	-1.5468	-2.3062	-2.6832	-1.5564	-3.0747	-1.3525	-1.2072	-0.081376	0.034025	-1.4152	-1.965	-1.2863	-4.0612	-1.5812	-2.1415	-2.3515	0.69523	-1.068
-4.3859	-4.5087	-3.67	-4.0843	-3.3585	-3.6809	-2.9321	-3.3573	-2.8142	-4.133	-2.6055	-4.1308	-3.8831	-4.0257	-3.0067	-4.4628	-5.3507	-3.8308	-2.9473	-5.7567	-3.792	-4.8767	-1.8368	-3.2456	-3.7246	-4.7199	-3.8303	-4.3175	-4.9445	-3.5422	-2.7233	-2.814	-4.5113	-4.592	-4.6223	-3.8867	-4.3274	-2.4735	-4.7105	-3.2372	-3.2327	-2.7957	-2.967	-3.4135	-2.9828	-3.7799	-4.5799	-2.8534	-4.8736	-3.7497
-13.467	-13.477	-14.974	-13.022	-12.13	-14.42	-13.874	-11.902	-14.47	-12.697	-13.166	-14.082	-13.175	-14.639	-12.989	-13.321	-12.937	-14.409	-15.798	-12.056	-10.743	-12.481	-13.077	-12.586	-13.541	-12.811	-13.654	-13.398	-13.187	-13.396	-13.844	-13.638	-15.48	-12.424	-13.32	-13.803	-13.085	-13.054	-12.695	-11.823	-11.771	-12.801	-12.16	-13.662	-13.986	-11.852	-13.318	-13.729	-13.838	-12.427
-14.153	-14.64	-12.757	-13.003	-13.796	-14.317	-13.9	-14.372	-14.425	-12.857	-12.917	-14.09	-13.318	-12.49	-13.434	-13.11	-12.193	-13.879	-12.611	-13.261	-13.506	-15.186	-12.866	-13.439	-11.964	-12.382	-13.939	-11.53	-14.622	-14.194	-13.735	-13.576	-13.341	-14.186	-13.683	-14.242	-15.21	-13.115	-12.535	-14.462	-12.189	-12.619	-13.604	-13.386	-13.106	-13.045	-13.265	-13.226	-14.432	-13.495
-5.1575	-5.1482	-6.8847	-6.9168	-6.7581	-6.6616	-6.7353	-4.4759	-6.8501	-5.6544	-7.2383	-6.397	-7.5085	-6.6156	-6.0787	-6.5201	-6.4092	-6.6892	-6.4228	-6.0976	-5.7597	-4.8082	-6.9987	-7.0853	-6.9571	-7.5852	-5.649	-6.5945	-7.6106	-3.8714	-4.757	-6.6734	-6.5552	-4.9943	-7.4352	-6.1731	-7.1516	-6.2612	-7.3756	-7.0587	-7.9471	-6.7162	-5.4849	-6.1843	-6.2394	-6.8913	-6.6741	-6.2079	-6.8123	-8.3494
2.4092	1.2735	1.197	0.89142	-0.11075	0.85895	1.4786	3.7289	-0.77696	1.5881	0.95785	-0.21568	2.6284	1.5048	2.2336	0.87055	2.4601	3.2245	0.4417	0.015111	1.3863	0.59055	0.30967	2.916	2.0239	1.2477	0.37838	0.63657	1.7822	1.5476	1.2824	1.8422	0.12329	2.0518	1.8435	1.5618	0.056321	2.0449	2.8485	2.7176	0.38221	1.6636	1.5991	1.2081	2.3541	2.4293	0.75518	1.1291	0.29932	2.6382
-1.9883	-1.2969	-1.7153	-2.0762	-0.30419	-2.7751	-1.634	-0.9838	-1.3835	-2.3425	-1.3653	-1.119	-2.027	-1.6738	-2.9504	0.18872	-1.6593	-1.6789	-0.47637	-1.3823	-1.0898	-2.1398	-0.60652	-1.374	-1.1472	-2.1918	-0.94038	-0.26531	-0.91769	-2.1508	-2.5005	-1.8677	-1.2647	-1.9835	-0.56723	-2.7857	-0.97496	0.10624	-0.85083	-1.2388	-1.7513	-0.46529	-1.4259	-2.1072	-2.6408	-1.0355	-0.10309	1.0806	-0.69114	-1.5899
6.0012	4.6825	8.6699	7.7791	6.9539	6.1976	6.4566	6.5915	6.02	7.6383	6.5797	6.6549	6.0951	6.4215	6.0221	6.9984	7.1505	6.6409	5.5071	7.3022	8.0536	7.1389	6.5057	6.5278	6.62	7.85	6.9186	7.518	6.9355	5.5381	5.588	7.5929	8.5964	5.7548	6.0759	6.3042	7.5338	7.433	7.7427	6.8528	6.5112	5.9128	6.3615	7.166	7.6972	7.6683	5.391	6.6527	6.1654	5.5052
-1.0576	-0.29548	0.30797	-0.97209	-0.61463	0.46598	-0.64163	-0.63146	-0.46036	1.4709	-2.3796	-0.42968	0.67409	-0.66568	-0.0082369	-1.1737	-0.67324	0.5865	0.0057248	-1.3285	0.29168	-0.50113	2.1905	0.80052	-2.2074	-0.85761	-0.47752	-1.2036	-1.3621	-0.012527	0.12013	-0.62241	0.030919	-0.16922	-0.73255	-0.37973	-0.57472	-0.50386	-1.0571	0.30881	0.17545	0.14369	-0.24567	0.22596	-0.4928	0.73442	1.5943	0.94508	0.088901	0.45962
-13.574	-12.54	-12.25	-13.523	-12.399	-13.371	-13.688	-13.078	-12.591	-12.015	-12.929	-12.719	-13.994	-12.847	-11.529	-11.9	-13.525	-12.416	-12.396	-13.372	-13.85	-12.317	-11.951	-12.064	-12.815	-14.69	-13.559	-13.012	-12.891	-11.723	-11.772	-12.407	-13.299	-13.833	-12.711	-13.735	-13.954	-11.959	-13.149	-11.892	-12.849	-14.643	-11.727	-13.137	-13.321	-12.404	-13.064	-12.646	-13.469	-14.063
-0.66749	-1.6826	-0.22131	-1.9353	-1.6338	-0.62086	-1.0842	-2.0592	0.52009	-0.37407	-1.7878	-0.52983	-0.95709	-1.8401	-2.1903	-1.5405	-0.81522	-1.8527	-0.28688	-2.4009	-0.43081	-1.4857	-1.6352	-0.48496	-2.0788	-2.3389	0.13444	-1.5659	-1.7768	-1.4792	-0.94561	-2.4667	-1.6966	-2.5458	-1.9849	-0.92215	-0.44095	-1.6585	-1.2882	-0.14097	-0.092861	-2.2261	-0.51707	-2.6639	-0.47445	-0.45733	-1.2807	-0.64354	-0.90181	-2.8477
-12.148	-13.449	-13.372	-14.89	-13.384	-11.493	-12.635	-12.635	-15.508	-12.759	-12.424	-13.278	-12.385	-14.029	-15.055	-13.596	-10.714	-13.591	-13.442	-13.353	-13.803	-13.538	-14.31	-12.242	-14.559	-13.267	-12.522	-12.665	-14.23	-12.489	-13.416	-14.404	-13.471	-13.754	-14.33	-13.64	-15.313	-13.638	-12.487	-13.333	-14.386	-14.308	-10.922	-13.129	-13.086	-13.592	-12.668	-14.379	-13.661	-14.294
-3.8803	-1.702	-4.4442	-3.8661	-2.3984	-2.4788	-3.5053	-3.5487	-4.3006	-4.1641	-3.0602	-2.6489	-1.2992	-4.191	-3.509	-3.1504	-2.7684	-2.9881	-3.6305	-5.1605	-3.178	-5.5793	-2.7546	-2.0413	-2.8526	-3.013	-2.9433	-2.2427	-2.77	-2.466	-2.1924	-3.7149	-3.4813	-2.0446	-2.9563	-0.99802	-3.2555	-4.106	-3.6382	-3.9857	-2.6271	-2.8812	-3.1517	-3.0367	-2.1645	-3.6129	-4.6155	-3.4601	-4.0381	-2.1279
-3.5871	-2.1271	-3.2263	-2.8988	-1.8769	-3.3076	-1.1427	-2.298	-3.041	-3.4341	-2.1163	-1.0093	-2.5005	-3.228	-2.9419	-2.38	-3.7461	-3.7039	-1.9091	-2.7087	-2.9433	-4.2772	-2.5468	-2.6311	-3.1025	-2.6746	-3.5213	-1.8112	-0.90392	-2.361	-2.1245	-2.6738	-3.711	-3.2348	-2.159	-2.2871	-2.1675	-3.2191	-3.452	-3.1695	-4.0651	-1.8141	-1.6474	-2.8296	-2.5235	-1.2247	-3.9745	-3.5135	-2.5184	-2.6632
0.65339	-0.57342	-0.98776	0.7667	-1.2795	0.54487	-0.22822	0.78592	0.92154	0.25886	-0.53566	-1.2678	0.44589	-0.13505	1.3195	-0.38796	0.89064	-0.97901	-1.4439	-0.25644	1.2128	0.025134	-0.33222	1.0115	0.074994	-0.53763	0.94527	-0.041471	1.752	-0.47305	0.67961	-0.22614	1.3967	-0.90653	1.4742	0.42181	-1.0044	-0.45095	-0.86862	0.52264	-0.97743	-0.15122	-0.37495	0.45478	0.38232	2.2556	-1.6895	0.082322	0.65083	-0.21477
9.3205	7.1553	6.3003	8.2638	8.659	8.6077	8.3542	9.3856	7.6886	6.9132	8.356	7.3945	8.886	8.7897	9.0986	8.1343	6.6407	8.5497	7.7975	8.2832	8.0363	9.4194	8.6552	8.1295	7.5775	8.6619	8.2763	7.9428	8.8834	8.953	6.1977	7.2754	8.1573	10.441	7.3412	7.951	7.3858	8.2194	7.9148	9.1503	7.8773	7.3793	7.713	8.5117	8.7603	7.7226	10.532	7.0643	9.9053	7.298
3.901	5.5713	4.094	4.409	4.6424	3.8351	3.5351	3.8372	3.7335	4.4881	5.1251	3.534	3.4138	3.7964	5.0729	5.832	4.7384	4.4757	6.0263	5.5935	5.0378	3.5164	4.9884	4.6107	3.6389	5.7195	3.4716	2.9487	5.0959	4.0808	5.6463	2.7901	4.343	4.0751	4.6725	5.1675	3.2143	3.6634	4.3521	4.5536	3.8641	4.1195	4.8555	3.9714	5.4779	5.7663	4.4106	5.4533	5.5783	2.8712
-5.2993	-6.3195	-7.6239	-3.419	-5.8218	-6.2503	-3.5191	-5.5515	-6.2496	-4.9966	-3.5593	-5.5883	-6.1576	-3.7742	-5.8276	-7.9285	-4.783	-5.2227	-6.7482	-6.2604	-5.5121	-7.3167	-6.436	-5.4776	-5.0961	-5.6466	-5.0096	-7.1043	-5.2579	-3.8514	-6.2785	-6.4435	-7.276	-4.2542	-7.1815	-5.5899	-6.3389	-4.6146	-4.8121	-6.4199	-5.9649	-5.877	-5.7053	-4.3084	-7.5575	-5.4663	-5.6327	-5.9666	-7.1483	-5.137
-11.584	-12.162	-10.441	-11.812	-11.252	-10.264	-10.372	-12.841	-10.716	-11.534	-11.839	-11.659	-11.392	-12.052	-10.71	-10.728	-11.146	-11.851	-10.89	-10.52	-11.336	-11.668	-11.311	-12.043	-12.138	-12.261	-10.917	-10.549	-10.621	-12.339	-11.941	-11.988	-11.065	-11.061	-11.971	-12.064	-11.678	-12.709	-10.693	-11.855	-10.956	-9.847	-11.471	-11.667	-12.48	-12.289	-12.164	-12.273	-12.936	-11.446
-11.272	-10.016	-11.398	-9.8301	-11.999	-10.147	-10.253	-11.688	-11.168	-13.027	-10.316	-10.074	-12.492	-10.862	-9.3457	-9.6787	-11.188	-11.3	-11.047	-11.73	-13.029	-12.258	-9.9485	-10.853	-11.594	-9.5372	-11.028	-10.597	-10.725	-10.873	-10.944	-11.915	-11.088	-11.162	-9.5677	-11.562	-10.687	-9.8104	-11.77	-10.102	-11.681	-9.9149	-10.755	-11.588	-9.4973	-9.9205	-11.197	-11.56	-10.854	-8.7897
1.6741	1.7696	1.4453	2.2013	0.864	2.0071	2.335	2.7797	2.7879	1.856	2.1551	1.7313	0.99452	0.93151	2.2735	1.4157	1.16	3.5034	0.31554	1.6116	1.1598	1.6814	2.4743	2.1025	0.90113	1.1476	1.4291	1.1003	2.4673	1.3518	1.8113	1.4539	2.2008	1.2311	0.85191	0.24072	2.0575	2.0248	2.3455	1.0986	1.0811	2.5846	1.5402	-0.30847	1.7391	1.6187	1.1458	2.267	3.2487	3.1776
-10.096	-11.086	-10.179	-11.116	-10.197	-9.7321	-11.362	-9.4941	-10.732	-9.4848	-11.128	-9.6222	-12.215	-10.801	-10.265	-10.33	-8.6254	-10.998	-10.643	-10.267	-11.764	-10.186	-9.897	-10.068	-12.703	-9.7438	-10.543	-9.2149	-8.9723	-11.123	-10.726	-9.6344	-9.9394	-11.51	-12.171	-12.263	-8.5046	-10.603	-9.4429	-11.456	-12.207	-9.3371	-9.602	-10.7	-12.525	-10.038	-10.017	-10.218	-10.522	-10.016
5.0237	5.2548	4.1845	7.6274	5.8397	5.943	5.0409	6.2202	5.7287	6.7416	6.2516	4.926	5.429	6.1316	3.9892	3.8681	6.682	6.4901	6.4325	6.2098	6.3574	7.4704	5.6692	6.0732	5.2591	5.9708	6.8625	6.0282	5.2056	5.6311	4.2171	6.8512	7.1725	4.9683	5.3964	5.2387	7.3229	4.3024	6.7536	5.546	6.4226	6.1114	5.15	4.1312	7.0618	5.74	5.6593	4.9612	5.2712	5.7074
-3.6909	-5.7413	-4.1767	-3.7668	-3.8648	-4.2131	-2.016	-2.0147	-4.9529	-3.9762	-4.0453	-3.2498	-4.3899	-3.7776	-2.9064	-4.3026	-1.4388	-3.047	-2.2326	-4.0871	-3.3197	-2.9776	-3.8239	-3.8944	-4.6079	-3.422	-3.4302	-3.848	-2.2215	-4.3363	-3.7249	-3.1907	-4.1332	-4.0701	-3.6435	-3.3771	-3.0779	-4.4805	-4.7936	-2.8331	-3.5596	-3.3035	-3.607	-2.2684	-4.0273	-3.9851	-4.2276	-4.3957	-3.663	-4.9596
-0.75405	-0.16376	-1.5201	-0.19538	1.7845	0.98092	-0.090443	1.6519	-0.93652	-0.98242	-0.077758	1.2541	-1.9006	-1.3763	-0.48523	0.87817	-0.45131	0.027407	-1.0353	1.2296	-0.12862	-0.42712	0.090949	0.22971	-0.81587	-0.19254	0.018945	-1.1698	0.73061	-0.47124	-0.31394	0.40346	0.18761	1.0033	0.63455	1.0558	0.69479	-0.68983	-0.39437	-0.60366	1.3068	0.23092	0.1865	-0.95486	0.63114	0.31184	-0.82214	-0.45548	-0.057492	0.53832
-5.3221	-4.383	-5.6593	-4.698	-3.5541	-3.8951	-3.2022	-3.7526	-3.7638	-4.227	-4.918	-4.9744	-4.8364	-4.3086	-4.9388	-4.7236	-4.7735	-3.6889	-4.9048	-4.4399	-3.8152	-3.933	-3.4408	-2.8201	-3.6283	-2.4563	-3.5733	-4.3345	-5.2761	-3.969	-3.9005	-4.4852	-5.4374	-4.011	-1.63	-3.9071	-4.4869	-3.2582	-3.8826	-4.7194	-3.5883	-6.0225	-5.1499	-2.3523	-4.5532	-4.1252	-4.114	-4.598	-5.0847	-3.1807
-12.67	-11.72	-13.31	-12.65	-13.949	-13.091	-13.495	-13.688	-11.263	-14.437	-12.423	-15.162	-13.476	-12.767	-12.568	-13.358	-13.873	-13.965	-12.668	-12.614	-12.617	-15.152	-11.848	-14.689	-13.112	-12.8	-12.554	-11.582	-12.486	-12.919	-13.61	-13.036	-12.258	-14.659	-14.2	-12.194	-11.467	-14.058	-12.985	-14.232	-11.999	-13.038	-13.605	-12.884	-13.191	-12.872	-14.046	-12.23	-13.936	-13.448
-12.809	-12.628	-12.523	-10.709	-10.285	-10.777	-12.762	-11.2	-12.25	-12.856	-11.027	-10.472	-10.681	-9.8615	-10.52	-12.524	-10.616	-10.95	-11.678	-12.776	-13.621	-12.132	-11.177	-12.264	-11.543	-10.859	-12.213	-11.943	-11.861	-12.537	-11.62	-11.282	-10.696	-12.219	-13.117	-11.246	-12.382	-12.313	-13.583	-11.374	-11.264	-10.764	-10.198	-11.694	-12.224	-11.278	-10.56	-14.029	-10.729	-12.909
3.7866	1.8816	2.9248	3.0565	2.5679	2.478	2.3209	2.6149	2.7589	2.8477	3.0609	3.0529	3.9471	3.72	3.6488	1.6359	3.1785	3.3439	2.3926	4.0375	1.8986	2.1204	3.7508	1.9339	3.4395	3.4195	3.4782	4.1149	1.9515	2.4247	1.8991	2.4913	2.5639	1.7422	2.8418	2.6081	2.446	2.5962	1.688	1.0688	2.0863	2.2877	2.3435	2.7976	2.5087	3.5977	3.5084	3.8284	2.8947	1.1858
-3.8263	-4.3873	-3.8041	-4.3097	-4.0029	-3.9554	-4.2675	-3.7127	-6.0387	-4.6425	-4.3634	-3.78	-3.5781	-4.0654	-2.6671	-4.568	-4.3644	-4.5907	-5.4478	-5.0762	-5.9616	-3.3993	-5.7693	-5.5207	-3.9539	-3.2543	-5.6292	-3.864	-5.6173	-3.6897	-5.2132	-4.7628	-3.3337	-4.1698	-4.4243	-3.7356	-3.6717	-4.2099	-3.8227	-4.5939	-4.4483	-6.1479	-3.1012	-4.8176	-4.6928	-4.9299	-3.3862	-5.0379	-5.8406	-6.1869
7.598	5.1169	7.0223	6.2265	5.9937	8.1414	6.3525	7.2593	7.3656	6.9773	6.4933	6.5741	6.2428	3.8857	8.4321	6.1803	6.5023	7.6581	6.0441	6.2761	7.904	5.403	6.13	7.2627	5.9909	6.2895	6.1812	6.3805	6.8006	6.1706	6.1065	7.3397	7.1493	8.866	7.2933	4.9233	6.8097	6.119	7.2848	7.2357	6.3035	6.1285	7.7932	8.2101	6.6585	7.6791	7.0853	7.4259	8.04	6.9967
-10.306	-9.7219	-11.15	-9.4447	-9.5551	-10.904	-8.4425	-9.8838	-11.127	-9.6044	-9.7962	-12.778	-11.595	-10.28	-9.4913	-9.5297	-9.9875	-11.486	-10.493	-10.752	-10.619	-11.616	-11.363	-10.792	-9.6913	-10.223	-11.324	-11.498	-11.27	-10.545	-11.448	-11.01	-10.753	-10.471	-10.23	-12.117	-11.069	-9.3923	-10.986	-12.513	-10.785	-12.592	-11.186	-11.777	-10.75	-11.863	-10.916	-10.54	-11.655	-9.0519
-15.58	-14.619	-14.754	-15.583	-14.637	-15.233	-14.84	-13.853	-15.476	-14.721	-15.861	-14.532	-14.888	-13.984	-13.455	-15.382	-14.966	-15.371	-14.241	-14.591	-14.896	-14.338	-13.417	-15.422	-15.353	-15.857	-14.251	-14.077	-14.031	-14.977	-14.523	-14.278	-16.639	-14.922	-13.615	-13.793	-15.125	-15.41	-14.675	-15.876	-13.727	-14.84	-15.428	-14.59	-14.738	-13.935	-15.154	-14.596	-13.626	-13.681
0.31654	0.36283	-0.44417	-0.15089	0.05332	-0.0057271	-0.037962	1.2204	0.66843	0.2062	0.33127	0.19035	0.49866	0.11799	0.022879	-1.0517	-0.8424	-0.84029	0.56182	-0.27894	0.49201	-0.70899	0.408	1.3401	0.29006	0.35173	0.79521	0.35636	0.29437	1.3771	0.08419	-0.63309	-0.1239	-1.5561	-0.35158	0.29344	1.2971	1.8411	0.96303	-0.56895	1.5296	-0.81977	-0.40797	-0.61098	1.0145	-0.049026	0.4951	-0.35328	-1.0289	-0.99805
-4.8078	-5.5246	-4.9396	-4.9185	-6.5387	-5.7303	-4.9866	-5.7391	-5.3047	-5.9141	-5.6751	-5.1551	-3.4008	-3.7522	-5.2925	-3.7608	-4.5074	-6.1687	-6.3307	-4.7491	-6.0041	-4.624	-5.9944	-3.0631	-5.7031	-5.5664	-4.4765	-5.3164	-5.8871	-4.7671	-5.8025	-5.7849	-6.1216	-4.9845	-5.4022	-5.162	-5.1055	-6.8693	-5.4383	-5.8192	-5.8126	-5.1171	-6.2495	-4.4307	-6.2776	-4.1748	-4.1315	-6.0763	-3.6965	-4.5073
-1.6835	-4	-3.6592	-2.3656	-2.1384	-3.2004	-2.8914	-3.7446	-1.0292	-3.048	-4.4995	-4.4973	-3.8351	-3.243	-2.8518	-1.4786	-3.4594	-3.8198	-2.7544	-3.2212	-4.1475	-2.7035	-4.9089	-3.7454	-2.8618	-3.323	-3.2837	-2.7139	-3.5446	-1.9057	-2.34	-3.6914	-3.4323	-5.3032	-3.6989	-3.4026	-4.0109	-3.43	-0.99479	-3.7828	-1.5045	-4.097	-2.5065	-2.4724	-2.2346	-2.2167	-2.5414	-3.6407	-3.108	-3.113
-13.096	-13.123	-13.786	-14.601	-12.157	-14.808	-14.821	-16.116	-13.731	-14.2	-14.475	-12.952	-12.592	-14.209	-13.315	-13.482	-15.058	-13.151	-12.806	-13.148	-13.794	-13.093	-12.941	-15.321	-14.911	-12.503	-13.591	-15.681	-15.357	-14.155	-14.115	-12.215	-13.633	-15.064	-13.782	-13.881	-14.111	-15.526	-14.836	-14.336	-14.757	-14.279	-14.194	-12.642	-13.254	-13.49	-14.309	-12.096	-12.51	-14.287
7.6753	8.8335	9.7076	8.9691	8.7671	6.4866	8.0698	7.8778	7.9004	8.9896	7.8024	8.2753	8.2652	7.3265	8.3574	7.2936	9.1479	7.9465	7.6567	7.056	7.8644	9.302	8.9087	8.6394	7.5856	8.898	6.932	6.5844	8.1622	7.3983	9.5371	6.7292	8.2894	8.1675	6.8119	8.5145	8.4265	8.5116	8.4955	8.2358	8.0086	7.5112	7.1442	7.3245	8.103	8.1412	9.3379	10.488	7.9052	6.8418
-2.4413	-2.5452	-2.7641	-2.9749	-1.824	-1.1755	-2.4463	-4.5573	-2.9559	-1.8667	-2.9369	-3.922	-2.3512	-2.0976	-3.744	-3.3854	-2.7571	-3.1642	-2.2404	-3.1108	-2.6285	-1.2256	-3.3578	-2.4714	-2.635	-2.1791	-3.1138	-2.0826	-4.0149	-4.069	-1.6579	-2.0903	-3.4222	-1.9375	-2.4891	-1.9787	-2.7989	-1.945	-3.2453	-3.3095	-2.4677	-1.9118	-2.3275	-3.7308	-3.9968	-3.4288	-1.6268	-2.5779	-2.1912	-2.2883
-0.79901	-0.93422	-1.9829	-1.6567	-1.8002	-2.3222	-2.3533	-1.3915	-1.9513	-1.4316	-2.7102	-1.1848	-1.1446	-0.092204	-0.95553	-1.3644	-1.8422	-1.9565	-0.81195	-0.39751	-1.9052	-1.1289	-0.93899	-2.6356	-1.9533	-0.87353	-1.3335	-1.9884	-0.66199	0.17897	-1.4395	-2.0062	-2.3285	-1.6007	-2.5833	-1.2749	-0.88015	-1.1188	-2.3425	-1.5535	-2.1349	-0.012149	1.189	-2.9762	-2.4373	-3.7062	-1.4759	-1.0149	-0.85079	-1.4299
-4.2409	-5.1159	-3.1588	-4.2619	-4.9896	-4.6034	-3.4271	-3.5536	-3.672	-5.0581	-3.4321	-2.9684	-3.2888	-4.5384	-3.5379	-3.0376	-2.4347	-4.4129	-3.7834	-4.3087	-3.4248	-4.5588	-2.9979	-4.8987	-4.1354	-3.8447	-3.0273	-2.4598	-3.626	-3.489	-2.3289	-4.6394	-3.5349	-4.372	-3.8834	-2.0417	-4.9999	-3.1782	-3.7503	-3.0019	-3.8536	-1.3168	-3.3469	-3.8006	-4.0322	-4.1095	-3.8495	-3.5256	-3.3647	-3.7634
-6.0536	-6.8893	-6.0113	-6.9684	-6.1675	-5.2973	-7.4344	-6.3425	-7.4233	-6.4369	-3.7385	-6.3593	-8.1295	-6.9968	-5.8251	-4.9209	-5.7619	-6.9826	-5.9986	-5.0672	-6.6647	-7.4632	-6.4091	-6.4826	-7.1395	-7.6468	-5.7565	-6.9764	-8.0162	-5.8146	-5.4467	-6.4649	-6.2821	-7.1514	-7.6044	-7.037	-7.2438	-4.8815	-5.1172	-5.5738	-7.1858	-6.8787	-6.7513	-6.3442	-5.4832	-5.5479	-5.9869	-7.0068	-5.8643	-7.5094
-0.36161	-3.5204	-1.4431	-0.55869	-0.80276	-2.0739	-0.12549	-2.2132	-0.15105	-0.9459	-1.4661	0.069886	-1.0309	-0.20417	-1.1754	-0.32844	-1.7308	-2.4279	-1.2764	-1.049	-1.8618	-1.2424	-0.9317	-0.97315	-2.5747	-0.0098069	-0.0097859	-0.23827	-0.7654	-0.78023	-0.89963	-0.87109	-2.094	-0.90784	-1.704	0.15567	-3.2324	-1.0604	-1.6227	-0.2311	-1.4597	-1.0599	-0.14171	-1.3939	-1.3142	-1.1451	-2.7333	-0.69675	0.22539	-0.61678
-14.728	-14.111	-13.779	-15.577	-15.192	-14.58	-14.244	-13.693	-15.379	-13.514	-15.191	-15.879	-13.974	-15.187	-12.924	-14.153	-13.655	-15.136	-15.662	-13.21	-14.419	-14.62	-14.877	-15.893	-15.624	-14.075	-14.903	-14.864	-14.854	-14.508	-14.316	-14.517	-14.588	-13.849	-14.867	-13.104	-16.005	-14.003	-14.958	-15.532	-13.848	-13.972	-13.261	-15.756	-14.419	-15.418	-14.864	-14.698	-13.826	-13.352
-14.052	-13.328	-13.52	-13.288	-13.584	-14.522	-12.545	-13.903	-14.744	-13.669	-13.325	-13.543	-13.898	-12.801	-13.147	-12.769	-13.238	-13.704	-15.429	-12.725	-13.994	-12.537	-12.585	-14.516	-14.921	-12.996	-12.199	-13.551	-14.235	-13.298	-14.513	-14.449	-12.79	-12.569	-12.38	-15.291	-14.201	-13.741	-13.643	-13.019	-13.702	-14.402	-13.473	-12.915	-14.467	-13.149	-14.089	-12.881	-13.674	-13.569
-3.173	-1.9626	-1.5861	-0.40493	-2.2203	-0.69714	-1.4182	-2.8865	-1.6151	-1.0329	-1.2412	-0.56826	-1.6008	-0.11328	-1.3947	-2.2616	-1.6815	-1.5272	-0.99604	-0.85896	-2.8846	-1.1308	-0.77394	-1.6935	-2.5365	-1.3588	-1.2962	-0.76634	-1.3237	-1.636	-0.32361	-2.0699	-1.2959	-1.0875	0.6749	-2.5393	-4.9142	-0.23145	-1.1959	-2.0802	-2.0391	-2.2396	-0.45648	-0.91325	0.21175	0.35684	-0.51184	-0.10434	-1.6971	-1.7768
-11.906	-11.51	-11.217	-12.978	-13.49	-11.58	-10.93	-10.726	-12.463	-11.028	-13.161	-14.105	-12.636	-13.219	-11.318	-11.869	-11.727	-12.947	-12.853	-11.16	-11.353	-13.358	-10.884	-10.786	-11.268	-12.179	-12.256	-12.268	-11.493	-13.634	-11.259	-11.281	-12.595	-11.405	-11.521	-11.865	-11.938	-11.399	-13.497	-11.76	-10.591	-13.202	-12.256	-11.286	-11.646	-9.9021	-12.075	-11.619	-10.274	-11.653
0.64344	0.15807	-0.33799	-0.58581	1.7665	0.35986	-0.21906	1.1288	-0.11661	-0.28055	0.1468	0.75292	0.38297	0.42449	0.58062	-0.90678	1.0412	-1.6116	1.098	1.2496	0.60132	-1.7919	-0.76389	2.6579	0.45887	0.55475	-1.442	1.007	-1.5219	0.097919	2.256	1.2906	-0.49457	0.44485	0.85025	-0.50851	0.38011	-0.30148	0.50279	0.52151	0.51446	1.1707	0.06525	-1.2797	0.50154	1.0495	0.24211	0.90834	0.74994	0.31404
-1.14	0.044688	-0.9352	-2.7354	-1.4221	-2.1108	-2.0714	-0.87525	-0.89619	-1.2618	-2.3797	-1.3389	-1.8024	-1.2447	-2.6079	-1.8168	-0.35366	-1.0064	-1.2165	-1.7494	-0.7473	0.047155	-2.6221	-0.49322	-0.66573	-1.3134	-1.6688	-0.54808	-0.84734	-1.7846	-1.5577	-1.3726	-1.5558	-0.24987	-0.27819	-1.3069	-3.2954	-2.8745	-0.89747	-2.2185	-0.67868	-2.324	-0.44762	-1.5212	-1.9557	-2.8342	-0.72312	-2.4578	-1.3666	-3.2051
-11.193	-13.938	-13.429	-12.482	-12.55	-13.233	-12.464	-12.717	-11.226	-11.986	-12.707	-12.183	-12.364	-12.969	-13.579	-12.86	-12.078	-12.146	-14.441	-11.586	-13.717	-12.069	-13.29	-12.343	-11.742	-12.017	-12.636	-12.895	-11.959	-12.864	-11.963	-12.257	-11.943	-13.507	-12.701	-13.084	-12.484	-13.086	-11.367	-13.709	-13.532	-14.28	-14.561	-13.315	-13.157	-13.251	-12.609	-12.396	-13.271	-12.087
1.4237	-0.14218	-1.3228	-1.073	0.6844	0.38303	-0.20636	0.14332	-2.4826	-0.46944	0.33762	0.48435	-0.33258	0.026207	-0.2689	-0.68119	-1.3628	0.46924	0.031386	0.54604	-0.1746	-1.3459	-0.94948	-1.5907	-0.67256	0.29257	0.26635	-0.22154	-0.080004	-0.7514	-1.9937	0.20957	-1.0293	0.49918	0.59907	1.0264	-1.9237	1.76	-0.37152	0.33295	-0.98983	-1.2339	-0.15209	-0.40999	-0.58579	-0.99643	1.1625	0.17042	0.49574	0.11315
7.6109	8.5482	8.9952	8.1392	7.7342	7.9867	8.3783	7.2803	8.1779	6.6131	8.9653	7.3585	7.6941	7.3959	10.21	8.567	8.1462	8.6178	7.7149	8.5331	8.2735	8.3291	7.2903	7.8605	8.6133	8.4571	7.2988	6.4998	8.1343	7.7966	7.7021	7.2912	9.0304	7.8611	6.7298	7.4957	8.1902	8.5086	7.8423	9.0776	8.8501	6.5673	7.8466	8.7629	5.4801	8.0647	6.695	7.0581	8.2152	8.3746
0.9574	1.575	0.346	1.594	0.87535	3.7929	1.7969	1.7871	0.63544	2.6083	0.73898	0.91496	2.7039	1.8159	0.93575	0.74868	1.3339	1.4507	1.1225	0.69014	0.60404	1.6771	2.8216	0.21996	1.26	2.694	1.279	3.1465	1.3886	0.57205	0.37726	1.9189	2.1	0.99667	1.4166	1.7546	1.3235	0.46423	0.39506	0.41775	0.66678	1.7281	1.6141	1.1724	0.49962	1.244	1.6709	0.87633	1.8174	1.8622
9.0534	10.582	10.02	10.345	10.044	10.244	9.0946	8.9163	9.0595	9.0243	10.783	8.8791	8.3944	10.027	10.074	9.8424	10.909	9.83	9.6933	11.457	9.426	12.199	10.564	9.7754	9.6101	10.933	8.2041	9.9618	8.1782	9.8371	10.126	9.7982	9.0016	9.5914	10.498	10.37	10.008	9.6878	9.8712	8.0424	10.185	9.5045	8.9726	10.47	8.9664	9.0137	10.084	8.0067	10.068	11.75
-5.1134	-4.9135	-4.0745	-5.1879	-6.5077	-5.465	-5.6166	-6.7551	-6.8143	-5.288	-5.9205	-5.1987	-4.4304	-6.29	-5.31	-5.862	-5.2697	-4.5587	-6.391	-6.7422	-4.2475	-5.4805	-5.7464	-6.6554	-6.1638	-5.0264	-5.3227	-4.7716	-4.695	-5.8336	-6.1733	-6.8703	-5.0502	-6.3799	-4.1466	-5.9174	-5.6362	-5.2928	-5.6743	-6.7831	-4.3215	-6.1162	-7.4981	-4.2399	-5.7348	-4.6747	-5.3177	-5.1603	-5.7718	-5.0179
1.2895	1.4061	1.3844	0.8152	2.2378	3.1856	2.0926	2.0916	1.0671	1.5394	0.63581	2.6942	2.1042	2.793	0.49403	2.9481	2.2794	1.9022	2.2401	1.5118	0.89214	0.53769	2.5675	2.5395	1.3697	1.7035	1.0917	1.0416	1.7639	2.0561	1.712	1.7749	2.5254	0.94128	0.99442	1.2694	0.15433	0.41043	1.5746	1.4544	1.4624	1.3313	1.6276	0.77474	1.8414	1.3713	1.0493	1.0481	2.502	1.3675
0.043844	-4.3834	-2.6779	-2.9401	-3.1703	-2.9494	-2.2812	-2.0277	-1.0566	-2.3108	-3.6376	-2.8715	-3.7617	-2.768	-2.2598	-4.1636	-1.5705	-2.9537	-2.9299	-2.3645	-2.647	-2.7219	-1.7061	-2.0517	-2.2529	-0.92221	-2.1401	-2.7515	-3.8976	-2.5369	-2.0796	-2.1358	-2.2534	-1.1284	-2.0737	-2.3599	-2.9541	-2.5771	-3.3992	-2.2269	-0.66181	-1.9619	-3.0269	-3.648	-4.0904	-1.7124	-2.2754	-3.086	-1.6808	-1.0587
3.6575	2.9518	4.5137	4.0458	3.855	3.0423	4.7501	3.7587	4.0938	5.4113	3.7967	4.1442	2.9473	3.6685	3.6002	4.6726	5.2563	4.5837	4.9366	5.4381	3.1268	4.6202	5.2521	5.07	5.663	5.191	3.7984	1.7024	4.2586	4.0369	5.1588	4.7659	4.8617	3.0615	5.607	5.1008	3.605	4.5043	3.5662	5.431	3.615	3.9124	3.27	4.372	4.921	3.796	2.9418	3.4567	5.1619	5.1481
-20.764	-23.192	-22.977	-23.822	-21.618	-20.813	-21.576	-21.776	-21.987	-23.513	-22.196	-23.283	-22.229	-22.467	-21.178	-21.42	-23.527	-22.166	-23.222	-21.653	-23.369	-21.499	-21.285	-23.494	-22.507	-21.075	-21.458	-21.123	-22.029	-22.433	-20.642	-20.698	-21.788	-22.283	-23.842	-22.082	-22.373	-21.811	-22.514	-21.059	-23.167	-23.126	-19.966	-24.711	-23.764	-22.32	-21.827	-21.824	-21.536	-21.209
-11.643	-10.975	-12.266	-12.463	-11.303	-11.367	-13.003	-11.019	-12.685	-11.233	-11.585	-10.876	-11.594	-11.779	-9.9933	-12.08	-12.031	-12.202	-12.904	-11.662	-12.83	-11.769	-12.06	-11.614	-12.879	-10.308	-11.081	-11.11	-11.022	-13.107	-11.018	-11.472	-12.134	-11.648	-11.228	-10.788	-11.699	-12.903	-12.292	-11.572	-13.098	-10.053	-11.448	-12.916	-12.843	-12.078	-10.19	-11.314	-11.116	-11.164
-12.092	-12.503	-13.895	-14.055	-13.879	-14.038	-13.101	-13.608	-13.382	-12.995	-13.25	-12.373	-11.341	-12.43	-13.872	-14.861	-13.699	-11.706	-13.402	-12.678	-13.386	-12.186	-12.691	-13.127	-14.454	-12.296	-13.877	-12.559	-13.375	-13.877	-13.197	-12.596	-13.303	-13.396	-11.218	-14.032	-12.137	-13.323	-12.47	-14.432	-13.415	-13.397	-13.985	-13.718	-12.935	-13.893	-11.765	-14.529	-10.998	-12.649
-4.7351	-2.9664	-3.6954	-3.9705	-4.3898	-2.6152	-4.1357	-3.9247	-4.7263	-4.9741	-3.8254	-1.6814	-2.9578	-2.8913	-3.8942	-3.5478	-5.3359	-3.716	-3.2479	-3.622	-4.8943	-3.9986	-4.9248	-5.4349	-3.0933	-3.9362	-3.1384	-4.7413	-3.6537	-3.4957	-3.5533	-3.5081	-4.9321	-3.3523	-3.9386	-3.1507	-4.7944	-3.9462	-3.3219	-3.9783	-4.2092	-4.0316	-3.4192	-4.1061	-5.2955	-2.741	-5.0985	-3.3377	-2.7111	-5.2627
-6.0299	-6.4987	-7.2192	-6.8036	-7.6098	-6.9796	-8.0687	-7.5933	-8.2499	-5.3404	-7.8359	-8.2415	-6.3388	-7.2036	-7.8528	-7.7287	-5.9734	-7.7892	-6.5704	-7.4119	-7.0881	-7.4154	-9.1712	-7.1507	-6.1751	-5.7583	-7.8576	-8.1785	-8.516	-8.3079	-8.3437	-8.7868	-7.0179	-8.2459	-8.6222	-7.8529	-8.3905	-6.4621	-6.7769	-7.5506	-7.4705	-7.958	-7.539	-6.3608	-7.762	-9.7496	-7.0317	-6.753	-7.7352	-8.6258
1.0965	2.1099	2.3513	1.0161	2.2235	1.0443	1.7744	2.7453	1.739	1.0023	2.2345	1.408	2.318	2.171	2.3117	1.1675	1.8406	0.90834	0.66046	0.86243	1.7577	1.7388	2.1188	1.5171	2.51	1.8614	1.6031	3.0088	1.5745	0.48409	1.4543	1.362	0.97905	1.7701	0.79315	2.0516	4.0602	0.33289	1.0218	0.70212	2.6716	0.16856	0.68335	2.3604	-0.26651	1.0693	1.6656	1.8491	2.6601	0.7406
-13.299	-13.01	-13.189	-13.326	-13.167	-11.744	-13.494	-13.348	-13.012	-13.003	-12.411	-12.985	-12.425	-13.927	-14.665	-15.233	-13.421	-12.975	-14.662	-12.303	-13.857	-12.736	-13.344	-14.517	-13.726	-13.745	-12.428	-12.597	-13.615	-13.628	-12.024	-13.58	-13.638	-14.095	-14.081	-13.231	-12.702	-13.917	-12.803	-12.466	-14.094	-12.944	-13.154	-13.615	-13.198	-12.22	-12.173	-13.339	-13.184	-13.266
-2.3299	-1.8584	-1.4573	-3.3344	-2.5801	-2.3163	-4.1348	-1.8138	-2.1768	-2.8478	-3.4612	-2.4024	-3.1378	-2.6135	-1.9014	-2.2385	-2.2895	-1.8982	-3.8393	-2.8462	-0.91861	-4.1572	-3.1365	-2.7042	-2.5349	-1.2144	-2.5778	-1.4228	-4.1866	-4.2456	-3.7468	-3.4182	-2.7287	-3.2917	-3.0126	-3.1957	-3.1886	-1.9419	-3.7403	-1.8912	-2.0735	-3.7588	-2.7653	-1.7818	-1.1611	-1.9032	-0.23698	-2.6013	-1.2158	-2.3092
-0.62169	-1.0908	-1.3851	-2.7001	-0.33492	0.39083	0.74446	-1.1397	-0.80365	-1.9214	-1.0784	-0.90786	0.1919	0.56848	0.36545	-1.8504	-0.7102	0.19864	-0.1807	-0.73831	-0.52475	-2.5746	-0.40637	-2.2574	-0.9164	-0.8616	-1.1249	-0.27817	0.63663	-0.82804	1.721	-1.785	0.26462	-2.0802	-1.835	-1.6317	-0.27974	-1.4646	-0.32953	-1.9383	-2.4405	-1.1134	0.16203	-0.72371	-1.0755	-0.89599	0.042141	-2.2431	-0.63845	-0.65549
-15.293	-13.193	-12.8	-12.928	-13.745	-13.283	-15.857	-13.126	-13.738	-13.185	-15.186	-14.499	-14.831	-13.959	-14.357	-12.551	-13.861	-14.213	-14.959	-13.221	-13.874	-14.694	-14.73	-12.523	-13.421	-12.605	-14.298	-13.563	-13.213	-14.993	-13.283	-12.847	-13.548	-14.954	-13.81	-14.041	-14.005	-14.863	-13.851	-15.158	-16.13	-14.794	-14.046	-13.782	-15.946	-13.017	-15.193	-14.67	-13.032	-14.536
1.2948	1.9994	0.28478	0.53055	-0.4948	-2.6924	-1.2244	0.21449	0.62392	0.87289	-0.85426	-0.93322	-1.3596	-0.56628	0.64291	-0.25262	-1.813	2.214	-0.24993	0.593	0.071286	-0.089029	0.78927	-0.23911	0.78325	-1.3889	0.12165	0.38816	0.095934	-1.282	-0.83929	-0.48995	-0.43416	0.86989	-0.45912	-0.72972	-1.9047	-1.4744	0.65966	0.44397	1.8684	-0.79145	0.099418	1.1337	1.1287	1.387	-0.71345	-1.0901	0.76531	0.58986
8.4702	7.6247	7.1835	7.8089	6.2312	7.1019	8.7363	6.4636	7.7565	8.274	10.398	7.075	8.4569	8.7952	8.5969	7.6571	7.8639	6.5792	9.7754	7.7992	7.1999	7.8476	7.6056	9.5937	8.3927	6.9259	8.104	7.5538	7.4474	7.0502	8.6051	8.1089	7.2805	8.1493	9.0842	6.6914	8.2018	8.0058	7.9736	6.4499	7.7424	7.6478	7.8098	7.4089	9.4848	9.7012	6.4916	8.4659	8.1756	6.7654
2.1708	2.2793	1.58	1.0582	-0.36002	0.5683	0.62099	1.2656	0.31904	0.9359	-0.80832	0.73775	1.9595	1.2939	1.1795	0.69707	0.59003	2.1494	1.2732	2.1987	1.4076	0.37946	0.89503	1.2285	1.6743	0.87805	2.4984	0.95473	1.872	2.5148	1.4906	0.19436	0.9568	2.1885	1.9501	2.5094	1.2719	1.6995	1.5318	-1.2808	2.3216	2.5602	1.442	1.6078	1.4818	-0.48859	0.59026	0.81687	2.7117	1.142
-15.143	-13.498	-13.707	-14.833	-14.036	-12.427	-13.986	-14.357	-13.783	-14.034	-13.946	-14.619	-14.125	-13.408	-16.299	-13.024	-14.979	-13.316	-13.255	-13.804	-14.35	-12.549	-15.662	-15.168	-13.502	-12.86	-13.268	-15.041	-15.269	-14.413	-13.58	-15.074	-14.178	-14.724	-15.402	-13.026	-14.715	-14.881	-13.797	-14.091	-13.538	-12.833	-14.586	-14.364	-12.116	-13.436	-14.971	-14.157	-15.522	-14.765
-1.4719	-1.7611	-3.1033	-2.288	-1.5501	-2.0423	-3.0845	-3.5126	-1.7805	-2.8791	-1.3269	-3.478	-1.9439	-3.285	-3.8765	-1.1804	-1.2985	-3.4035	-3.0474	-1.0981	-3.1387	-1.6615	-2.1256	-2.4729	-2.5185	-1.2024	-3.2213	-2.5656	-2.7587	-1.902	-5.3309	-1.7245	-4.754	-2.5535	-3.4875	-2.3569	-2.4025	-3.403	-1.979	-3.026	-1.9518	-2.1385	-1.5453	-2.7738	-2.0056	-1.8215	-1.6736	-3.3761	-2.2573	-1.1632
-5.6276	-6.1808	-4.9991	-5.7015	-6.1376	-6.3835	-4.9036	-5.8146	-7.3946	-6.6117	-6.9211	-5.3065	-5.0126	-6.2095	-4.9787	-6.2285	-5.5155	-3.882	-6.0502	-5.2614	-5.3961	-4.6665	-6.1406	-4.4974	-5.813	-3.9996	-5.8282	-5.2301	-7.0329	-7.6543	-6.0074	-5.8921	-5.9415	-6.9379	-5.6455	-5.8822	-4.7217	-5.3084	-6.6975	-6.6055	-6.4549	-4.2913	-6.0416	-5.1202	-4.9485	-5.5126	-5.3398	-5.0416	-5.641	-7.2832
-4.7993	-3.9828	-4.4158	-4.997	-6.8735	-4.6709	-3.3143	-4.3827	-4.2384	-3.702	-5.194	-3.8608	-5.2004	-5.8052	-3.8582	-3.9269	-5.4916	-3.3643	-4.3131	-5.1208	-4.6772	-5.3432	-4.432	-4.9452	-3.8232	-5.3799	-4.7466	-4.9539	-4.2333	-4.1494	-2.7819	-4.3739	-4.1503	-4.442	-5.7562	-4.2222	-3.7636	-4.2312	-3.7932	-4.9977	-5.4747	-5.1281	-5.7239	-4.1157	-4.953	-4.4763	-3.7278	-3.9873	-3.7826	-3.1353
-6.0325	-4.026	-4.9266	-4.9186	-3.6516	-3.0192	-5.7985	-3.6977	-2.9042	-5.7916	-3.4802	-4.147	-4.78	-2.7999	-5.3436	-5.3823	-4.6829	-5.6159	-2.3885	-4.1004	-3.8128	-5.4011	-3.6906	-4.0426	-6.4741	-4.7043	-4.8392	-4.0789	-4.9722	-5.0333	-2.4277	-3.802	-6.5514	-3.2066	-4.1035	-5.5521	-3.1593	-3.6079	-5.7257	-4.457	-4.5741	-4.1895	-6.3388	-4.3231	-3.2521	-4.9618	-3.6104	-4.5752	-3.9213	-4.4878
-12.832	-12.84	-12.797	-13.828	-12.865	-10.99	-13.985	-12.29	-13.956	-13.869	-11.364	-13.501	-13.119	-12.82	-14.696	-13.16	-13.671	-12.055	-12.725	-12.641	-11.797	-12.187	-13.45	-14.82	-13.404	-12.644	-12.21	-12.316	-13.125	-12.882	-13.664	-14.87	-13.179	-13.584	-14.286	-12.613	-14.826	-11.358	-13.873	-13.754	-11.619	-13.493	-14.21	-12.384	-10.676	-11.888	-11.301	-13.482	-11.502	-13.055
-1.2458	-2.2203	0.48762	-1.6178	-1.0221	-1.6026	-3.1456	-1.983	-0.47511	-2.5331	-2.5202	-0.91269	-0.08891	-2.9109	-1.7291	-2.425	-1.5177	-1.5938	-2.7408	-1.422	-3.133	0.1238	-3.1467	-1.5453	-2.9479	-2.1531	-0.67016	-1.7045	-1.2045	0.19295	-1.9704	0.093778	-3.9121	-0.66887	-0.99779	-1.1772	-1.288	-1.8875	0.60447	-1.7295	-3.2853	-1.8223	-1.3161	-1.0194	-2.1976	-2.2661	-1.3239	0.2543	-0.35441	-0.97678
-3.2529	-4.74	-6.3588	-5.6489	-4.5908	-3.7496	-4.9419	-4.6409	-3.3974	-6.0829	-4.902	-4.7785	-5.0485	-6.1435	-5.6174	-5.6762	-6.2583	-5.8001	-4.7731	-5.0027	-3.4003	-5.0173	-5.832	-5.1897	-5.2633	-5.2044	-4.5339	-3.9489	-5.2699	-5.3322	-5.7953	-5.1094	-5.7385	-5.1078	-4.6585	-4.9336	-5.3854	-3.6902	-6.1771	-5.5565	-3.1196	-4.1747	-6.5235	-3.6689	-3.9397	-5.391	-3.1657	-4.9271	-4.8211	-5.1516
-4.6886	-4.3796	-4.2661	-3.9223	-6.1018	-4.5201	-6.4628	-4.3468	-4.4806	-4.2157	-4.5582	-5.979	-5.5263	-4.3553	-5.9645	-5.2976	-4.443	-4.2136	-5.5812	-5.8024	-4.9108	-4.6394	-5.1598	-5.5627	-5.3272	-3.8571	-6.2837	-4.2668	-4.5879	-4.9585	-4.7961	-4.6692	-4.9846	-4.5027	-5.7968	-5.0981	-5.1601	-6.0856	-4.5775	-5.135	-5.3609	-4.8077	-5.3182	-6.1107	-4.7764	-5.6994	-4.1415	-6.3043	-5.7293	-4.6683
-3.2899	-4.0099	-3.0956	-2.5974	-4.6677	-2.287	-3.0216	-2.6531	-2.4084	-2.8352	-2.8633	-3.414	-1.4934	-3.8499	-2.4238	-3.6984	-3.6128	-2.5474	-3.547	-1.8109	-2.9683	-3.5384	-2.1992	-3.6258	-1.4855	-3.82	-3.6827	-1.8772	-3.78	-3.5754	-3.1369	-1.5978	-2.921	-4.2761	-3.4625	-3.2049	-3.3814	-2.6203	-1.5796	-3.3677	-4.158	-3.7865	-2.6927	-5.2218	-4.062	-3.3553	-3.031	-2.7158	-2.4164	-3.7078
-8.1492	-6.6424	-6.9533	-9.5843	-7.5447	-10.387	-5.6781	-7.7183	-6.5088	-8.3386	-8.4672	-7.7125	-6.8178	-7.4398	-7.1379	-8.7251	-7.5179	-6.2612	-7.7332	-6.9267	-7.0047	-7.8325	-6.3133	-7.5128	-5.88	-6.2417	-8.4887	-6.52	-8.8737	-7.3952	-6.5161	-7.6147	-6.7051	-9.01	-7.6464	-6.8605	-7.096	-6.3207	-7.4306	-7.4176	-8.7163	-8.3977	-7.3816	-7.3069	-7.5894	-8.5487	-7.2154	-6.2199	-9.0349	-6.319
-10.593	-12.187	-10.204	-9.34	-9.6822	-12.107	-9.8953	-9.9919	-9.9899	-9.3483	-9.9094	-11.987	-9.6941	-8.6037	-11.212	-10.97	-13.195	-10.24	-10.369	-11.06	-11.062	-10.562	-9.8871	-10.725	-10.403	-9.9423	-9.7234	-9.8692	-9.2902	-11.054	-10.798	-11.367	-12.607	-9.4511	-11.889	-11.024	-9.7298	-11.999	-10.894	-10.338	-10.556	-11.159	-11.435	-10.166	-11.698	-10.48	-10.858	-9.7475	-10.264	-9.8699
-3.0349	-4.0157	-4.4314	-3.5487	-5.099	-4.6037	-2.8341	-3.1328	-3.2298	-4.2271	-3.1804	-3.3377	-4.6384	-3.842	-3.5507	-2.3262	-4.4291	-3.4322	-4.0063	-2.0886	-3.0277	-2.5046	-4.0572	-3.7399	-3.4059	-3.012	-2.9821	-3.4406	-1.6167	-2.4877	-3.1633	-3.4291	-4.5427	-2.2011	-4.6028	-2.735	-2.7825	-4.1233	-3.0141	-3.897	-2.0378	-2.4289	-5.0724	-2.4295	-2.0423	-3.2406	-2.1199	-3.4011	-3.8521	-3.0898
-9.6096	-8.4687	-8.1146	-9.357	-9.6442	-9.0495	-9.4311	-9.835	-8.9635	-8.3344	-6.6917	-11.006	-10.104	-9.5279	-8.917	-8.7339	-9.4015	-8.7858	-8.8867	-8.8174	-8.283	-9.5917	-8.6664	-8.4269	-9.3704	-7.6493	-9.0584	-9.8345	-8.1558	-8.1049	-8.3129	-11.126	-8.8674	-11.307	-9.1623	-10.439	-10.105	-8.1461	-9.7498	-8.711	-9.5795	-9.6481	-7.2209	-7.9391	-8.1797	-9.9531	-10.058	-8.4759	-9.3814	-9.4339
-13.448	-14.954	-11.961	-11.229	-13.387	-13.46	-13.496	-14.073	-11.827	-13.551	-14.954	-11.66	-12.526	-13.983	-14.618	-13.962	-13.197	-13.66	-13.834	-13.192	-12.69	-13.767	-12.35	-13.01	-14.22	-12.452	-12.079	-12.958	-13.051	-14.607	-11.68	-13.619	-12.379	-13.944	-13.992	-13.542	-13.776	-12.009	-12.176	-13.383	-12.444	-13.145	-12.386	-12.675	-13.558	-12.549	-12.43	-13.711	-15.433	-13.421
0.0041047	-0.095527	-0.15786	-1.1118	-0.93531	-0.77392	-0.38457	-0.49343	0.49939	0.10285	-1.0244	-1.0029	0.44407	0.36025	-0.22421	-1.4359	0.60233	-0.82606	1.2258	-0.15608	-1.4189	0.72482	0.9763	-0.48573	0.2181	-0.65617	-0.11043	-0.69963	-1.1205	-0.53539	-1.0185	-0.78781	-0.52672	0.8137	1.3003	-1.2425	-0.48514	-0.17795	-1.0815	-0.44302	-1.0113	-2.3846	-0.086278	-0.006022	-0.65651	-0.39547	-1.1805	-0.50239	1.344	2.4501
-10.872	-11.437	-9.849	-11.953	-11.605	-12.086	-10.708	-11.421	-13.441	-11.322	-12.637	-12.492	-12.152	-11.372	-11.111	-10.217	-12.35	-11.997	-11.951	-12.107	-11.919	-11.451	-11.279	-10.844	-11.814	-12.457	-10.791	-10.96	-12.924	-11.748	-12.325	-11.141	-12.031	-11.597	-11.996	-11.469	-11.531	-12.331	-11.07	-12.183	-13.058	-11.341	-11.549	-12.473	-12.973	-13.398	-11.479	-10.788	-10.216	-11.032
-4.6823	-3.4395	-5.1779	-4.6273	-4.2187	-3.7854	-5.2507	-3.97	-3.915	-3.9876	-4.7036	-4.2609	-5.6209	-4.5651	-3.3438	-4.5116	-3.9051	-3.6748	-5.5018	-3.0429	-3.4269	-4.1726	-4.5204	-3.3301	-2.6126	-3.0116	-4.141	-3.4814	-3.2657	-4.0433	-3.88	-3.1468	-3.0729	-2.426	-3.8322	-4.3406	-4.4975	-3.8671	-3.6763	-3.4907	-5.3955	-3.8842	-3.2226	-3.4667	-4.0214	-3.1359	-4.7218	-3.4667	-5.1839	-4.082
-5.3264	-6.0372	-4.2847	-5.6938	-4.7358	-5.1205	-5.7168	-6.6984	-6.2818	-5.0064	-6.3471	-5.0475	-4.7448	-6.0825	-5.5807	-5.626	-5.8406	-7.8574	-6.3855	-6.9023	-6.8142	-6.1504	-5.3442	-6.2617	-5.0003	-6.4672	-6.2412	-6.3773	-6.1233	-4.2779	-6.7279	-5.369	-5.5487	-4.9021	-5.5886	-5.0215	-4.1917	-5.1605	-6.4469	-6.6544	-6.0345	-5.2802	-4.2555	-6.4787	-6.5726	-5.5106	-6.2029	-5.1955	-6.9246	-4.01
-13	-11.577	-11.503	-10.756	-10.834	-11.35	-10.75	-11.954	-10.644	-12.196	-12.062	-11.877	-10.886	-11.652	-12.165	-12.602	-12.982	-12.41	-10.466	-12.876	-11.961	-11.657	-12.973	-11.711	-11.589	-10.806	-11.367	-10.735	-12.238	-10.919	-9.2801	-11.394	-10.785	-10.306	-12.718	-10.165	-11.583	-10.739	-12.334	-9.8123	-11.22	-10.252	-10.528	-11.345	-11.282	-10.754	-12.539	-10.533	-11.399	-11.359
-2.2642	-1.1911	-2.2274	-3.1026	-1.6504	-2.3647	-3.0128	-3.389	-2.7521	-2.3446	-2.3161	-2.7561	-3.1936	-2.4445	-1.8272	-2.6457	-1.8227	-2.4281	-2.4932	-2.0718	-2.761	-3.2902	-2.3014	-2.4435	-2.6548	-2.6706	-2.003	-2.8924	-2.5828	-2.1002	-2.5414	-2.1209	-2.5486	-3.366	-1.1897	-1.5246	-2.3199	-2.7189	-2.3617	-3.1595	-2.442	-3.6112	-4.8945	-2.5809	-1.5283	-2.5935	-2.1499	-2.6195	-1.4618	-1.7348
8.4998	8.2599	7.6126	8.9032	6.5874	8.0994	9.9752	9.4561	9.2321	9.7746	9.208	9.0152	9.0771	8.282	7.4353	8.5452	8.8339	9.1983	7.7168	8.2688	9.34	10.277	8.1921	9.2106	6.9848	8.8573	7.8329	8.1702	9.9682	7.8558	7.8831	7.9597	7.6643	7.5719	8.6163	7.5825	8.8957	7.6342	9.5222	6.4052	10.458	8.0738	8.3595	8.3807	7.0974	10.002	8.1827	8.6034	9.5249	9.2984
-4.0152	-3.2397	-4.1089	-4.4578	-4.2771	-4.0192	-4.8323	-3.9305	-3.7546	-3.4747	-4.3041	-5.4551	-4.5429	-2.9622	-2.205	-4.8819	-4.9587	-3.2798	-3.673	-3.7993	-4.8843	-3.4849	-3.969	-3.9246	-4.2287	-3.8413	-5.4848	-3.613	-3.643	-4.0648	-2.8291	-2.8474	-3.6464	-4.9267	-3.7435	-4.3801	-3.0394	-4.3877	-3.5611	-4.6749	-4.4907	-5.441	-4.0942	-3.6381	-3.0837	-3.4015	-3.5031	-3.8946	-3.3982	-4.6587
-0.37667	1.284	0.26602	1.3133	1.4436	1.6924	1.9	1.2597	2.266	3.0619	3.1182	1.8407	2.9837	0.59357	0.48475	1.0451	0.68429	2.3479	0.9062	0.77655	1.7177	1.9367	1.2583	1.3969	3.1011	0.89182	0.8195	1.4231	1.7446	1.5417	2.9824	1.1224	1.6396	0.91634	1.7668	1.7216	2.3787	1.0374	0.61227	1.0657	2.8976	1.0579	2.6699	0.30964	2.2766	2.0934	1.6923	1.1252	1.18	-0.42514
2.3757	-0.21356	-0.26076	2.0194	0.99912	0.49731	-1.3449	0.2827	1.4682	1.3451	0.68713	0.54591	1.4619	-0.016836	-0.17506	0.13478	0.057603	-0.7418	-0.82211	1.217	-0.070903	-0.19266	-1.4545	0.56071	-0.6734	-0.87137	0.7205	-0.96802	0.99817	0.15245	0.5531	0.94192	0.68263	1.7992	-0.20095	0.99195	0.20818	1.4815	0.043419	-0.24189	-0.0086015	0.99601	-0.37885	-0.9842	0.2923	0.2446	1.4487	0.50268	0.66458	0.48911
-1.0226	-0.72877	-1.4429	-1.5868	-2.2781	0.59121	-1.2284	-2.0731	-3.0938	-1.8879	-2.6639	-1.9071	-0.67528	-1.9191	-4.4078	-2.0215	-2.5726	-1.0449	-2.5838	-0.37435	-1.939	-1.8562	-1.9469	-2.9039	-3.1931	-1.9144	-1.9091	-2.2243	-2.5889	-1.2072	-1.6249	-1.2741	-3.376	-0.58057	-3.0955	-4.0549	-2.0034	-1.4191	-1.8636	-0.90151	-1.3486	-0.35646	-2.6487	-3.8095	-1.1869	-1.7246	-2.2757	-2.4006	-2.2203	-0.91937
-10.133	-10.335	-11.636	-10.547	-11.129	-10.128	-9.856	-10.6	-11.298	-10.509	-9.9648	-10.863	-11.628	-11.633	-10.681	-7.7705	-11.128	-10.633	-9.8088	-8.5691	-9.8068	-10.849	-9.6343	-10.828	-11.342	-11.363	-12.033	-11.472	-10.198	-10.869	-10.633	-9.7476	-9.9337	-12.185	-10.752	-10.385	-11.525	-9.8893	-11.063	-11.656	-11.338	-9.375	-10.349	-9.4761	-11.173	-10.943	-10.827	-10.481	-10.802	-10.806
-2.6116	-0.86422	-1.5697	-1.0629	0.77419	-1.8463	-0.83666	-0.52682	-2.9737	-1.9536	-1.7903	0.26261	-1.6699	0.16753	-1.5759	-1.796	-2.126	-0.11583	-1.0159	-2.0527	-1.1302	-0.89859	-1.0284	-0.73672	0.22435	-1.14	-1.6819	-1.4568	-1.6222	-0.9535	-0.20447	-1.7286	-2.2774	-2.0843	-1.0573	-2.3016	-1.3045	-0.79336	-0.65919	-0.94819	-1.3885	-2.4501	-3.7662	-2.1355	-3.1298	-1.8759	-1.6081	-1.1508	-1.2049	-3.0527
-3.2698	-2.1116	-3.1384	-2.3067	-2.859	-3.1422	-4.3812	-4.0058	-1.8826	-2.9919	-4.1987	-3.5649	-3.4594	-0.91904	-2.4947	-1.3664	-1.9256	-2.6992	-2.0929	-3.852	-2.5732	-2.4654	-2.088	-2.899	-1.5598	-2.2673	-3.0738	-2.8875	-2.1649	-1.645	-3.7678	-1.5025	-2.8245	-2.911	0.1514	-3.1125	-2.3785	-3.907	-2.8565	-2.7004	-3.4035	-2.2874	-1.2165	-3.0254	-3.3863	-0.90576	-2.9389	-2.615	-3.0555	-2.7938
-13.784	-14.037	-12.84	-12.351	-13.772	-12.226	-13.288	-13.402	-15.369	-13.798	-13.582	-13.278	-13.387	-13.467	-12.802	-12.793	-10.624	-13.285	-14.199	-12.167	-13.862	-12.588	-13.703	-13.178	-12.804	-14.242	-14.03	-12.332	-13.077	-14.192	-13.309	-13.558	-14.382	-12.164	-14.463	-11.442	-10.939	-13.028	-14.129	-13.882	-12.241	-14.892	-12.347	-12.224	-14.295	-13.104	-14.937	-12.504	-13.531	-12.396
1.7278	-0.045213	1.8647	1.244	0.90797	1.5869	1.9012	0.71929	3.0427	0.45412	2.2918	0.28143	1.3872	1.5417	2.2243	1.1587	2.2295	1.9841	2.0651	0.40852	0.63455	0.85811	2.4378	2.3293	1.2444	1.6395	2.5673	0.44598	1.274	1.3459	1.4822	1.9814	-0.094617	1.0657	3.154	0.79831	1.2779	0.65235	2.2467	0.70038	1.8226	0.91208	1.2455	2.0094	1.4032	1.2591	2.064	2.6442	1.174	1.0237
-1.1698	-0.34912	0.20404	-1.2665	-3.2981	-2.3382	-1.3981	-1.7549	-3.0676	-2.6551	-2.8347	-0.18956	-2.4896	-3.4362	-1.4387	-2.5151	-1.3582	-1.464	0.14505	-1.9037	-1.2312	-0.73362	-1.3305	-0.84465	-2.9621	-2.1521	-2.1066	-0.38264	-2.6177	-2.7329	-2.8455	-1.8566	-1.6346	-0.59324	-2.9708	-2.4043	-1.8283	-1.9659	-2.0385	-0.76735	-1.3819	-2.7982	-2.0792	-1.6372	-1.2187	-1.1307	-2.1888	-1.6336	-2.0617	-1.1055
-13.503	-12.364	-13.711	-12.25	-11.036	-13.949	-14.333	-12.402	-13.712	-12.808	-12.556	-12.906	-13.079	-13.204	-12.987	-13.799	-12.619	-12.831	-14.684	-14.418	-11.961	-12.892	-12.788	-12.546	-13.191	-12.611	-13.777	-12.838	-13.24	-13.754	-12.684	-13.857	-12.516	-13.306	-13.029	-13.238	-12.103	-13.842	-13.536	-14.362	-11.399	-13.336	-12.852	-13.159	-13.498	-15.015	-13.993	-13.942	-11.073	-12.564
-13.482	-13.232	-11.654	-11.79	-10.116	-12.084	-10.183	-11.761	-10.967	-11.065	-11.299	-10.877	-10.991	-9.5132	-13.141	-12.001	-12.367	-11.788	-11.015	-11.788	-11.086	-10.511	-10.914	-11.252	-11.536	-9.9334	-10.962	-11.867	-8.9552	-12.745	-11.845	-10.627	-12.486	-12.402	-11.384	-12.3	-12.109	-11.956	-10.942	-12.743	-10.052	-10.919	-11.442	-11.652	-9.2345	-10.821	-10.32	-11.708	-11.268	-11.247
-14.67	-14.274	-15.12	-14.669	-14.334	-13.613	-14.958	-15.028	-14.152	-15.814	-14.298	-14.715	-15.788	-14.786	-14.843	-13.25	-15.815	-15.941	-13.672	-14	-13.445	-16.651	-13.829	-12.4	-13.953	-15.319	-14.664	-16.514	-14.53	-15.378	-14.799	-15.968	-15.34	-14.894	-14.346	-14.799	-14.646	-12.956	-13.518	-14.17	-14.36	-14.759	-16.172	-14.051	-13.962	-14.873	-13.67	-13.983	-14.577	-14.217
-10.934	-11.772	-12.489	-11.938	-13.628	-11.188	-11.292	-11.408	-10.453	-11.66	-11.28	-12.031	-11.581	-10.98	-11.225	-11.715	-11.019	-11.096	-10.301	-10.412	-11.639	-10.85	-11.927	-11.96	-11.205	-10.01	-12.262	-11.282	-12.143	-12.356	-10.38	-12.068	-10.877	-12.243	-9.7824	-10.942	-11.132	-11.999	-11.026	-10.227	-11.34	-10.592	-11.016	-10.53	-11.789	-12.155	-10.748	-11.328	-10.908	-12.25
-12.017	-10.329	-12.727	-11.856	-10.709	-11.851	-12.8	-11.567	-12.614	-13.464	-10.364	-11.638	-11.229	-10.652	-11.192	-11.194	-13.048	-12.054	-11.834	-10.659	-11.543	-11.952	-12.044	-12.114	-12.092	-11.644	-12.472	-12.865	-14	-12.406	-12.501	-11.441	-11.585	-11.155	-11.386	-12.428	-11.099	-11.638	-12.753	-11.84	-10.75	-12.497	-12.77	-10.488	-11.064	-13.866	-11.387	-11.9	-12.779	-11.194
-14.977	-15.651	-14.988	-14.938	-14.607	-12.788	-15.899	-14.694	-15.953	-14.578	-16.495	-13.681	-14.21	-15.49	-14.98	-14.812	-14.715	-14.158	-16.252	-15.419	-12.592	-13.855	-15.044	-14.467	-13.267	-16.025	-15.517	-13.809	-14.783	-14.892	-14.318	-12.734	-14.77	-15.681	-13.58	-13.949	-14.142	-13.313	-15.789	-15.315	-14.857	-13.166	-14.702	-15.28	-13.392	-13.006	-14.049	-15.102	-12.635	-14.17
-3.9423	-3.1199	0.018465	-2.6145	-2.8919	-1.3224	-2.8449	-1.1919	-1.3575	-2.1224	-3.0773	-3.3151	-2.6465	-2.2446	-3.8827	-3.3616	-2.4352	-2.9042	-4.5444	-3.0401	-3.238	-2.2603	-3.1046	-2.079	-1.8566	-2.4289	-1.8342	-2.3477	-2.419	-2.5065	-1.4549	-4.0981	-2.9863	-2.8776	-2.9233	-4.2935	-1.7948	-3.4662	-3.7494	-3.5287	-1.835	-1.2111	-2.1035	-1.3757	-2.9198	-2.8488	-3.6847	-3.7816	-3.4115	-3.5486
0.8012	-0.81079	2.1941	0.37433	-0.75681	0.85922	-0.25318	-0.58092	-0.14143	0.40331	0.1243	1.5113	-0.29096	-0.071743	0.28312	1.5961	0.28631	-0.32472	0.71505	-0.91002	2.6036	0.89448	0.41284	-1.5377	-1.4298	0.45291	1.1059	1.2139	-0.051118	0.82351	0.051706	0.069603	0.90475	1.0275	-1.6238	1.0266	-0.42067	0.90863	0.93557	-0.45054	1.0907	0.29848	0.39802	1.2866	0.070161	0.944	0.80245	-0.097801	1.6068	-0.016844
-1.3526	-2.0563	-0.014049	-1.5503	-1.8934	-2.1006	-1.7609	-2.3783	-1.5974	-1.6817	-1.5424	-0.20148	-2.622	-1.3873	-2.7723	-2.9684	-2.761	-0.99951	-1.5723	-0.15299	-1.7718	-0.92373	-1.5929	-1.5046	-0.44863	-0.24436	-2.0275	-0.94191	-1.6168	-2.0473	-0.59317	-1.9528	0.073235	-2.2382	-1.3234	-0.82199	-1.4635	-1.1785	-0.37215	-0.88821	-0.98311	-1.8258	-1.4191	-2.0536	-1.1292	0.76484	-1.5584	-0.51833	-2.1564	-0.56385
0.53947	0.73887	-0.19253	-0.72429	-0.71266	-0.4592	0.14966	-1.4573	-1.2419	-0.55511	-1.6421	-1.258	-0.42269	0.15449	-0.50917	0.00086947	-0.87927	-1.1416	-0.26375	0.4041	1.9519	0.70684	-0.73952	-0.60988	0.65769	-0.83401	-0.85678	-1.4945	0.46884	-0.039357	0.44707	-0.3116	-0.011949	-0.21006	2.295	1.6728	-0.17059	-0.29837	-0.73817	-0.37259	-0.68073	1.1271	-0.96786	0.2594	0.96962	-0.71775	-0.62609	-0.2101	0.15988	1.5239
2.2202	1.9328	3.9264	3.0339	2.4489	4.8959	3.0557	2.0892	2.2732	3.071	3.2762	2.6058	2.5346	4.3177	2.739	2.8285	2.0075	5.6381	2.6811	3.9881	2.6756	3.3726	2.8198	2.1643	2.5729	2.799	1.7358	3.3207	2.4035	2.3772	3.7146	4.4382	1.8893	1.7638	2.5954	3.2391	3.8289	3.9449	1.3537	2.2162	1.9669	3.4559	2.812	2.3335	3.0858	2.3278	2.2202	0.24121	0.44652	3.6
-6.8054	-4.9276	-6.2801	-6.3531	-6.3682	-6.5449	-5.0878	-6.7375	-5.5482	-6.6047	-6.2209	-6.4324	-6.0094	-6.7884	-6.5854	-5.8437	-3.8843	-6.433	-6.2791	-7.0466	-6.0628	-7.1289	-5.5589	-6.5416	-6.2513	-7.1518	-5.9833	-5.6275	-7.2977	-7.414	-6.6052	-6.5139	-7.4378	-5.3733	-5.4607	-6.4056	-4.1402	-6.9529	-6.279	-4.1563	-6.2378	-7.0649	-7.3502	-6.6055	-6.027	-6.588	-5.5699	-5.2704	-6.4368	-7.28
-9.8572	-10.273	-8.0903	-8.6977	-8.8152	-8.2394	-9.6743	-9.7614	-9.4394	-9.9034	-9.3246	-10.031	-9.1911	-9.6231	-8.6964	-8.5986	-7.9825	-8.6558	-10.286	-8.4321	-7.7421	-8.1696	-9.4293	-8.8357	-10.376	-10.149	-8.1237	-9.9509	-9.6784	-8.1912	-8.188	-8.6283	-10.736	-8.0498	-10.933	-8.6674	-10.176	-8.0685	-9.7057	-8.686	-8.5791	-8.428	-6.7251	-9.2006	-8.2302	-6.8631	-8.7593	-8.4123	-8.2841	-10.574
8.2702	8.0558	7.9122	8.3556	9.4753	8.6113	7.6455	7.3812	7.3509	8.6517	6.3371	8.598	8.1093	8.4635	8.3094	8.1863	7.4671	6.9266	8.1317	8.1008	8.8027	7.367	8.0326	9.5727	10.05	7.6325	7.5776	8.6101	7.889	6.8492	6.9843	7.4377	7.839	5.7454	7.1545	7.2903	7.8244	7.385	7.7276	9.1583	8.3715	7.6724	8.2468	8.5536	7.5326	8.1146	7.0615	7.3942	8.2323	7.5092
3.5488	3.5851	1.6266	4.3387	1.87	3.2137	3.3013	2.7405	3.4166	2.7938	2.354	4.7139	3.5184	2.656	3.2367	2.6866	1.5824	3.4162	2.9975	1.5026	0.19634	4.0025	2.9953	2.4523	1.8138	3.108	2.7779	2.1073	3.097	0.92984	3.0582	2.2737	3.5094	2.9683	4.1141	3.5497	2.4173	2.4587	3.0795	4.5173	4.8513	2.2241	2.1604	3.5675	3.0222	3.9369	3.3169	3.884	3.5145	2.0637
2.6174	2.8076	1.6408	1.6597	1.8349	4.4021	1.8942	3.3899	2.6883	3.6079	3.6659	2.1884	1.3788	2.3052	3.9224	5.6822	2.0366	1.0178	1.2288	3.2643	1.8479	3.399	1.7858	2.0525	2.3503	2.1156	2.747	2.9552	2.8801	2.0766	2.9231	3.2077	2.9488	2.756	2.841	1.4644	1.3904	3.0905	3.1457	3.8053	4.0147	2.1008	2.4533	2.3921	0.93463	4.0768	1.2242	2.1416	3.2552	2.0727
-4.743	-5.91	-5.4529	-4.7188	-5.9151	-5.1944	-6.7202	-6.1778	-5.4379	-4.4816	-6.0514	-6.9292	-6.1636	-6.6772	-5.038	-7.0089	-7.954	-5.0333	-5.1152	-7.602	-5.4014	-5.3096	-7.416	-5.8059	-7.0617	-4.3689	-6.839	-6.434	-4.9913	-5.5766	-5.9098	-5.0315	-5.8495	-6.5095	-5.0759	-7.3393	-5.6315	-6.3232	-4.3046	-6.4267	-4.7855	-5.4289	-6.2889	-5.2544	-6.2216	-5.2679	-4.2748	-4.7675	-5.973	-6.4938
-0.3497	-0.091695	0.53195	-0.71931	0.070885	-0.81859	0.28725	0.42939	0.81106	-0.037156	1.2654	-0.61189	0.80503	-0.33593	0.52061	-0.91314	0.80564	-1.343	0.63194	0.22217	2.1348	-0.39637	0.14136	-0.93993	0.945	-0.014364	0.15772	-0.5804	0.08253	-0.32015	1.0723	-0.61385	-0.56339	0.72891	0.14609	0.35172	1.252	-1.4548	0.30737	1.4234	0.11999	1.0511	-0.47485	-1.1685	1.0536	-0.62268	1.1995	-1.0373	0.6799	-0.22706
-12.949	-13.193	-11.065	-13.22	-12.656	-14.053	-12.568	-13.712	-14.283	-15.19	-13.738	-14.382	-12.961	-13.14	-13.439	-12.802	-13.455	-12.708	-13.28	-14.277	-14.156	-13.189	-11.459	-12.67	-11.486	-14.83	-12.324	-15.114	-13.691	-12.953	-12.351	-13.886	-13.085	-14.355	-13.697	-13.172	-13.843	-12.939	-13.175	-13.333	-12.391	-12.792	-14.034	-13.258	-13.348	-14.081	-14.008	-11.701	-12.546	-13.913
-3.8699	-3.5748	-4.1737	-3.6443	-3.989	-2.8729	-3.5772	-2.7665	-3.55	-2.1982	-3.0612	-3.4268	-3.4946	-3.8057	-3.5189	-2.9324	-4.5104	-3.1168	-2.4269	-3.5721	-3.1571	-2.7058	-3.5511	-2.98	-2.6486	-3.1743	-3.042	-2.8794	-3.1059	-3.6064	-3.5611	-3.4615	-3.2475	-3.4713	-1.8028	-2.2261	-4.1664	-2.9911	-4.0654	-3.1546	-4.3109	-3.5491	-4.4171	-2.5211	-4.0073	-2.9852	-2.3887	-3.1586	-4.052	-3.8858
2.7336	2.845	2.2969	1.3315	1.8959	1.6652	1.9545	0.41701	-0.41741	0.55918	2.0978	2.5434	2.0496	1.0656	0.88875	0.9021	2.695	1.5587	1.5536	3.0311	1.7288	-1.0986	0.51474	1.8316	3.3872	0.71754	1.224	2.3994	0.38506	3.1646	2.0156	2.9489	2.1067	1.3252	2.3632	3.1465	0.92626	2.3082	1.3363	1.3711	1.8848	1.2506	2.1367	1.5937	0.18846	2.291	2.8399	2.5989	1.2324	2.6877
-21.634	-21.481	-19.279	-22.627	-20.675	-20.003	-19.437	-19.574	-21.694	-21.125	-22.321	-20.974	-21.016	-21.618	-20.523	-20.129	-21.203	-21.283	-19.882	-19.99	-21.328	-22.06	-20.434	-19.702	-21.014	-21.09	-20.788	-21.883	-19.184	-21.215	-20.7	-21.573	-18.868	-20.034	-18.634	-22.399	-21.171	-20.962	-22.302	-21.982	-19.95	-20.611	-20.342	-21.512	-20.273	-22.238	-21.507	-21.501	-20.654	-21.308
-6.4162	-8.0718	-7.2003	-7.0001	-8.1211	-6.7773	-6.0078	-5.806	-6.2719	-7.0484	-7.0084	-6.0092	-8.7425	-5.7568	-6.5107	-5.733	-6.815	-5.7094	-5.8199	-7.5915	-6.2096	-7.3726	-5.4892	-7.1623	-5.1675	-3.2262	-7.1931	-5.693	-7.6593	-5.6854	-6.0792	-7.058	-6.7873	-6.5765	-5.0604	-7.5236	-5.976	-7.5783	-6.0781	-5.736	-5.6432	-6.6231	-7.9917	-5.0975	-5.1303	-5.7126	-6.0327	-5.74	-5.3878	-6.3854
-10.943	-9.7121	-7.0043	-8.6462	-8.1419	-9.6076	-11.011	-9.776	-10.269	-9.4488	-8.0815	-8.5626	-9.3443	-7.1239	-8.62	-9.9406	-10.279	-9.6584	-8.8232	-8.7099	-8.4252	-9.332	-9.6132	-9.5468	-9.4574	-9.3531	-8.1128	-9.7405	-9.3455	-10.048	-10.06	-9.3332	-8.5198	-9.2586	-9.7319	-7.4074	-9.2897	-8.6951	-8.5085	-9.0202	-8.1843	-9.2524	-8.8289	-10.504	-9.2581	-8.5593	-8.115	-8.4019	-9.2285	-9.1265
-11.88	-11.605	-13.774	-11.955	-12.082	-13.222	-12.272	-13.501	-12.775	-11.416	-12.857	-12.728	-13.233	-13.839	-13.796	-12.155	-12.952	-14.399	-13.497	-12.958	-13.685	-14.01	-13.108	-11.831	-12.935	-11.841	-13.776	-12.58	-12.219	-13.242	-12.958	-14.192	-12.774	-13.346	-13.446	-14.523	-13.073	-10.9	-14.616	-13.384	-13.911	-12.547	-12.402	-15.214	-12.574	-13.059	-13.041	-13.884	-13.021	-12.224
-2.438	-2.961	-2.2085	-2.2653	-2.9758	-2.8821	-2.7597	-2.6612	-1.9706	-1.6223	-1.9721	-1.5128	-2.4728	-2.2436	-2.5699	-1.8862	-2.9778	-3.7102	-4.2122	-2.8485	-3.1715	-2.0496	-4.7263	-3.6129	-2.843	-3.946	-3.8364	-2.934	-3.3903	-3.0439	-2.5633	-2.8889	-2.3665	-2.9848	-2.2292	-1.4837	-3.5594	-2.561	-3.2458	-3.8715	-2.3138	-3.6849	-1.9284	-3.0519	-3.0584	-4.1592	-3.7853	-3.3906	-1.6222	-4.2228
4.336	5.9809	4.2178	3.8825	5.3346	4.4627	3.8107	4.6486	3.9164	5.3512	4.54	5.9777	5.2457	4.9919	3.6491	5.3723	5.1909	4.4238	3.8113	5.4275	3.8412	3.8622	3.369	5.5157	2.5379	5.8474	3.6949	4.3906	4.1125	1.9563	4.9512	4.4594	5.7985	4.1608	4.9606	4.2981	5.3577	4.1792	3.7429	4.9317	3.9029	5.46	2.2537	4.3714	4.9464	5.2536	4.2981	5.7013	5.757	4.5012
-14.64	-14.365	-13.36	-14.112	-14.819	-14.644	-15.163	-13.401	-15.607	-14.596	-16.077	-14.718	-14.72	-14.493	-14.546	-14.952	-13.696	-13.904	-12.409	-14.259	-13.8	-14.611	-14.721	-14.514	-15.517	-15.295	-14.83	-14.331	-13.501	-13.989	-14.135	-14.339	-14.448	-14.16	-16.715	-14.408	-13.601	-15.415	-14.234	-13.605	-15.373	-15.778	-14.529	-13.599	-15.653	-15.371	-14.575	-14.494	-14.182	-15.593
0.47325	0.083227	0.29114	-1.0056	-0.84809	0.93815	-1.1841	-0.19066	0.56593	-1.1678	0.12621	-1.3238	0.83384	-0.24765	0.83042	-0.15408	-1.0016	0.32339	-0.04284	-1.0403	-0.90769	-0.50421	-0.82679	-0.17149	0.96694	-0.91283	-0.052285	-0.18227	0.99714	0.74831	-0.66497	1.0462	-1.2773	-0.34336	0.34791	-0.1443	-0.69007	-0.49072	-1.1106	0.17224	1.0312	0.64464	0.24052	0.044066	0.26617	-0.97673	1.0413	0.25541	0.48865	1.4504
3.0192	5.7462	3.5642	3.7121	5.3844	4.1668	6.2188	5.9822	4.9198	5.6589	3.0099	4.264	4.5497	4.6252	4.6801	2.7988	4.1876	4.4723	4.6105	4.5638	5.6115	5.6102	3.2184	2.9552	3.3825	5.4403	4.6525	5.8902	4.9113	4.7383	3.0984	6.2627	5.3316	3.35	4.5247	4.4101	3.689	6.0291	6.1995	4.5692	5.8914	5.4986	3.7901	4.3584	3.4174	5.0062	4.477	4.7798	5.4771	4.3107
4.2487	6.036	2.2277	4.1822	3.3555	3.8482	4.1546	4.6243	4.4087	4.9244	5.7669	4.2212	4.6245	4.9745	4.4219	3.9887	4.5662	3.4615	3.4184	3.1232	3.9095	4.7467	4.0671	4.6879	4.4762	4.7661	3.3512	4.1355	4.329	4.235	3.6548	4.2672	5.0275	5.0436	3.4611	2.1193	4.9469	2.7792	2.806	5.3116	2.991	5.5286	4.8529	5.0924	5.7279	6.1808	5.0838	3.5337	4.0927	2.6885
-0.51134	-1.4489	-2.1346	-1.8469	-0.62725	-1.5897	-2.1647	-2.8928	-0.67159	-3.0358	-1.8887	-1.6417	-2.177	-2.3268	-2.8083	-2.3505	-2.0163	-1.459	-1.9252	-1.1235	-2.348	-0.98266	-1.4848	-2.7862	-1.2042	-1.5904	-2.4898	-2.374	-1.8915	-1.872	-1.9205	-1.6942	-1.2927	-0.72176	-2.2599	-2.6354	-2.0844	-1.4862	-2.3039	-1.4487	-1.9762	-1.639	-2.2066	-1.4919	-0.3606	-1.4387	-2.1162	-2.5783	-1.3076	-0.13778
0.33572	-1.7484	-1.4665	-2.6767	-1.5628	-1.6867	0.1454	-1.703	-0.4712	-2.8158	-1.3318	-1.1447	-1.0112	-0.91511	-0.59206	0.47511	-1.4482	-0.92337	-2.2009	-1.4262	-1.1533	-0.57671	-1.0607	-0.70606	-1.9292	-1.667	-0.56541	-2.3298	0.48217	-0.87707	-0.75282	-0.5083	-0.062827	-0.16013	-0.39335	-0.46394	0.39975	-1.031	-0.74209	-0.36517	-0.17298	0.42212	-1.7624	-0.36332	-0.49747	-1.844	-1.113	-1.5956	-1.1889	-0.44296
-13.966	-13.811	-12.41	-13.191	-14.554	-13.095	-13.849	-13.298	-14.301	-14.387	-13.738	-11.807	-13.89	-11.408	-12.32	-12.586	-13.505	-14.165	-12.774	-13.592	-14.414	-13.08	-14.47	-11.628	-12.824	-14.403	-13.228	-13.363	-14.542	-13.488	-12.84	-14.178	-14.151	-13.656	-13.416	-12.264	-12.507	-13.536	-12.579	-13.402	-13.945	-11.128	-12.204	-14.235	-11.983	-13.458	-13.912	-13.933	-13.914	-12.349
-9.5996	-6.975	-9.1804	-8.335	-9.1902	-10.712	-9.6967	-8.7575	-8.4047	-8.7961	-10.843	-10.311	-9.1772	-9.6474	-9.4228	-9.9821	-10.337	-10.545	-8.6521	-8.8447	-10.699	-9.5195	-9.5748	-11.489	-9.2118	-10.296	-9.4355	-9.9847	-9.3683	-8.9609	-8.3486	-9.8354	-9.5294	-9.2514	-7.9916	-8.9973	-9.1731	-9.6271	-9.373	-9.2313	-10.353	-10.063	-9.029	-8.3426	-8.0857	-8.2819	-10.769	-9.503	-8.4602	-8.2649
-2.3858	-3.6218	-2.2368	-1.7947	-2.2104	-2.4941	-2.9203	-2.1533	-2.7839	-2.7933	-2.4246	-3.496	-3.505	-3.1804	-3.3543	-1.9628	-1.5704	-2.8778	-2.2054	-4.093	-3.3843	-1.0325	-3.6476	-3.8725	-2.8712	-2.4961	-2.9553	-3.7091	-2.0468	-1.5794	-1.1614	-0.5681	-2.8504	-3.4993	-2.7993	-1.9998	-3.8434	-0.97584	-2.4952	-3.3082	-1.6012	-3.0315	-2.2561	-1.8714	-2.8724	-1.303	-1.7214	-2.6407	-1.1532	-1.7258
-13.682	-13.724	-15.666	-14.988	-14.113	-13.413	-14.101	-14.133	-15.806	-15.378	-15.935	-13.929	-13.275	-14.292	-13.955	-15.393	-15.414	-14.542	-14.496	-14.522	-14.089	-15.326	-14.847	-16.396	-14.4	-14.761	-14.212	-14.337	-13.908	-15.884	-15.781	-14.056	-15.56	-13.548	-12.944	-15.944	-12.354	-14.977	-13.679	-14.509	-13.954	-14.7	-13.846	-13.597	-14.421	-14.457	-13.819	-13.902	-14.771	-14.944
-0.89328	-2.8613	-1.9703	-0.25481	-1.4918	-1.6021	-1.7966	-2.064	-2.3616	-0.8092	-2.0916	-1.1721	-0.59112	-1.9632	-0.90241	-1.8394	-2.514	-0.8206	-1.7185	-1.8428	-1.2639	0.59433	-1.4136	-1.209	-0.056996	-1.8639	-2.2698	-1.2109	-1.2432	-1.3931	-1.218	-2.5482	-0.84933	-2.5837	-2.3222	-2.1478	-0.9239	-1.7374	-1.6425	0.47519	-2.199	-1.3719	-0.1483	-1.3188	-2.2077	-2.8613	-0.60593	-0.70827	-1.3279	-0.84093
-2.5585	-1.5154	-1.6562	-1.4458	-2.7279	0.18377	-1.6782	-1.2947	-2.5632	-1.9777	-2.1952	-4.6208	-3.9236	-3.3001	-1.2067	-1.605	-3.2832	-0.96424	-2.5996	-2.4173	-2.2612	-0.21533	-2.1248	-1.5633	-1.5755	-1.7944	-1.6728	-1.7339	-1.8209	-2.2012	-2.1569	-0.24332	-1.4724	-1.1854	-3.6836	-2.4564	-0.83242	-1.6701	-3.4891	-1.4403	-1.0205	-2.8385	-1.4363	-1.5606	-3.0079	-0.56224	-1.5614	-1.3265	-2.9643	-2.7018
-2.2044	-3.3874	-3.4399	-3.8529	-3.1686	-2.9237	-5.1113	-3.9529	-4.1397	-3.9859	-3.6851	-3.0785	-3.067	-3.0617	-2.671	-2.3149	-4.9192	-4.6407	-3.1793	-3.7559	-3.2457	-3.3395	-4.1669	-3.7408	-2.2559	-2.2679	-2.8465	-2.9305	-3.063	-3.2221	-3.8529	-2.202	-4.0072	-2.6173	-3.948	-3.0863	-2.8784	-2.9499	-3.2492	-2.676	-3.421	-2.9217	-2.7213	-3.3048	-2.3456	-2.8258	-3.4208	-3.4725	-2.6988	-3.2112
-12.148	-9.7656	-11.532	-10.517	-9.0273	-10.63	-9.1463	-10.59	-11.011	-11.077	-11.24	-11.327	-12.445	-11.403	-11.348	-11.34	-11.646	-10.474	-11.55	-11.935	-10.386	-12.001	-11.003	-12.052	-10.002	-12.577	-9.9613	-11.817	-11.338	-10.297	-10.406	-9.82	-11.78	-10.959	-10.042	-10.467	-12.321	-11.827	-10.827	-11.577	-11.986	-10.674	-9.5339	-9.0613	-11.098	-10.782	-11.229	-10.897	-10.159	-11.752
-11.316	-11.668	-10.188	-11.843	-11.404	-12.667	-13.442	-10.872	-12.192	-10.87	-12.053	-12.535	-11.779	-10.921	-11.093	-12.514	-12.006	-12.341	-10.751	-11.17	-12.078	-10.892	-10.344	-12.009	-10.339	-12.695	-12.028	-10.718	-10.612	-13.71	-11.824	-11.679	-9.1703	-12.359	-11.765	-12.157	-11.221	-10.824	-10.273	-11.983	-10.23	-12.092	-10.083	-10.689	-12.873	-12.039	-9.1678	-12.546	-12.762	-11.073
-3.1854	-1.7502	-1.0736	0.62386	-0.48647	-2.6289	-0.9627	-1.2777	-2.0262	-0.36594	-0.16514	-2.6945	-1.7676	-0.92368	-1.4357	-2.4371	-0.83226	-0.65304	-0.64406	-1.9521	-2.036	0.23793	-1.7603	-2.3131	-0.9356	0.34131	0.64834	-1.1793	-1.5715	0.78736	-1.218	-0.87452	-1.0671	-0.49376	-1.283	-0.44041	-2.0776	-0.045541	-1.7366	-1.3812	-1.9342	-0.54898	-0.31715	-1.5736	-0.38794	-0.25041	-1.3868	-1.0186	-0.16266	-3.0211
3.5433	2.5084	2.7444	3.6014	2.1346	1.1403	4.0728	2.9624	0.95107	3.7119	2.0748	4.0169	2.5153	3.5545	3.6014	3.9542	2.656	3.9373	4.3681	4.0619	1.9047	2.3333	2.6893	3.0985	2.4876	2.2244	2.0296	2.4046	2.6563	3.1341	1.6292	2.2568	3.3942	3.2453	3.3954	2.4868	3.0715	3.2051	2.5893	2.5516	1.7995	1.7283	3.0931	3.7139	2.1514	4.3245	2.8451	1.1562	2.9556	2.638
-22.702	-22.376	-23.149	-21.435	-22.847	-23.789	-21.948	-23.47	-21.454	-23.555	-21.606	-23.438	-24.211	-21.619	-22.057	-21.27	-21.275	-23.095	-21.049	-22.329	-20.726	-22.631	-22.694	-22.223	-22.392	-23.664	-23.502	-23.271	-21.84	-22.352	-21.116	-20.922	-22.483	-21.936	-21.965	-22.108	-21.522	-22.97	-21.875	-22.254	-22.938	-22.658	-22.858	-23.627	-22.978	-21.387	-24.092	-21.759	-22.165	-21.059
1.8033	0.18104	0.9102	1.3384	1.5748	1.8278	2.5721	1.591	-0.085591	-0.18045	1.8147	-0.45785	0.36836	1.1617	1.1897	-0.19131	0.81841	2.1185	2.338	0.23077	1.7275	-0.31038	0.50412	0.64185	3.6639	1.789	1.7242	0.61489	0.56417	2.3719	1.0372	1.9338	0.69035	1.6906	-0.23087	0.60766	2.4048	1.4505	0.11249	1.8089	0.56795	-0.01486	1.9144	0.52585	0.41792	2.5147	1.7399	0.32755	0.36445	-0.76589
5.7855	6.4083	6.5642	7.6884	7.9315	7.5548	6.0798	8.1461	6.7076	6.7443	5.8744	7.7975	7.8836	7.3962	7.7999	6.2305	5.7607	6.2258	8.6142	4.7797	7.6006	7.9525	6.6368	6.6228	7.3669	6.9965	6.5983	6.7989	6.1886	6.5131	7.1422	7.2744	6.2354	5.6871	7.8666	6.6488	9.4263	8.4136	8.0773	7.5935	6.7439	7.0979	6.461	3.6399	6.4193	6.379	6.6963	6.3853	7.482	6.5264
1.0274	-0.41819	-1.3122	-1.3349	0.0061938	-1.9859	-1.3654	-1.3385	-2.3429	-2.0862	-0.67019	-1.1169	-0.29421	-1.4632	-1.3337	-3.6649	-3.018	-1.9006	-1.085	-1.3299	-0.14463	-1.4967	-1.0989	-0.40256	-1.3324	-0.54449	-0.77768	-3.0946	-1.6723	-0.82958	-2.0602	-0.26141	-1.8207	-0.85413	-1.1674	-1.5479	-1.5965	-1.2129	-2.6876	-2.9056	-1.1057	-0.73827	-1.3357	-0.61569	-0.25031	-1.6998	-1.4314	-1.6767	-1.2186	-1.2979
-1.7858	-1.6127	-2.0135	-2.7713	-2.1404	-1.8986	-1.2766	-1.9521	-1.6914	-1.5604	-1.3217	-0.72004	-2.8267	-0.63977	-2.4461	-1.3305	-2.4072	-1.8602	-2.1425	-1.5995	-2.3443	-2.2387	-2.1959	-0.16251	-1.6756	-2.4142	-2.6153	-0.70637	-0.52783	-2.6764	-1.7446	-1.3325	-2.6224	-2.7814	-0.20156	-2.7702	0.3743	-0.24568	-1.6582	-1.3019	-0.91238	-2.9758	-2.1051	-0.70494	-1.765	-2.3247	-2.7899	-1.9704	-3.427	-1.479
6.2183	7.4229	4.725	5.794	5.328	6.1236	5.2798	5.4852	6.1495	6.1637	4.156	6.8003	5.1423	5.6799	4.3382	5.3158	5.4954	5.7835	4.4621	5.8229	4.9391	5.7397	4.2774	5.4558	4.896	6.0068	3.7277	5.5987	5.0224	5.7996	5.2009	5.1437	5.8733	5.992	2.9904	5.9545	5.549	5.7441	6.5741	6.8313	5.9795	7.2892	6.0158	5.8609	6.2684	7.0416	6.3529	5.7369	6.2623	6.0899
-12.17	-13.464	-13.685	-13.369	-13.378	-12.617	-12.367	-11.984	-14.507	-14.562	-13.861	-13.557	-13.17	-13.786	-13.816	-11.939	-13.355	-13.36	-11.832	-13.918	-13.142	-14.219	-14.29	-12.693	-13.833	-11.813	-12.64	-13.713	-13.946	-13.947	-14.716	-11.499	-12.985	-13.051	-13.35	-12.295	-13.38	-13.052	-14.806	-13.365	-10.997	-12.959	-12.893	-13.433	-12.822	-13.434	-11.014	-13.305	-12.733	-12.184
0.11112	-1.0315	-0.19778	1.2883	-0.27896	-0.30557	-0.61375	-0.71748	-0.13228	0.38377	0.57653	1.0332	1.069	0.51228	-1.1323	0.29443	0.16533	-0.26008	-0.53225	-0.76401	0.66863	0.37442	-1.2136	0.88693	1.5218	0.55547	-0.20946	0.47081	-1.2114	1.1049	-0.047951	-0.20173	0.96435	0.031339	0.56678	0.40483	0.17252	-0.15061	0.79613	0.26744	-0.79937	0.60397	0.24901	0.55398	1.2608	1.368	0.0006855	0.85455	-0.2381	0.8326
7.236	6.787	7.6894	7.5167	8.0539	7.567	8.5053	8.7188	6.9393	7.9052	8.4261	8.3647	7.6013	9.0685	9.0234	8.3482	7.168	8.5197	8.0293	7.1672	10.188	7.9023	9.1157	8.2518	7.5382	7.9	7.4181	7.6779	8.8572	7.6766	7.39	8.3024	7.3177	8.1922	6.8086	8.2197	7.5467	7.6038	8.0886	8.271	7.2118	8.0831	8.4361	8.2189	7.9927	8.5015	8.4554	7.9082	7.7901	8.0018
-4.4044	-3.1689	-2.148	-4.5208	-3.7481	-4.8618	-3.0461	-3.7324	-1.3637	-2.5167	-4.4282	-2.0516	-4.105	-3.6622	-3.7114	-3.3372	-2.7668	-2.3123	-3.14	-4.6919	-3.2498	-3.2467	-3.1586	-3.7683	-3.4387	-3.5374	-3.0012	-2.1018	-2.8491	-2.6283	-3.8453	-4.2073	-3.8797	-4.3862	-2.3288	-2.1094	-3.6479	-3.28	-3.456	-3.5406	-3.6682	-2.9694	-4.6166	-3.0713	-3.0186	-3.9895	-4.3062	-3.81	-4.1577	-4.6518
-8.495	-8.4574	-8.824	-9.5115	-8.8468	-8.3998	-7.984	-8.8834	-7.4967	-7.537	-10.192	-9.967	-8.1531	-8.4128	-8.1743	-10.172	-8.4278	-9.6837	-9.6441	-8.1733	-9.4913	-9.0144	-8.4105	-13.15	-8.9123	-9.1888	-8.0175	-8.7898	-9.9798	-8.9062	-8.6214	-8.783	-8.3235	-8.8214	-8.7289	-11.056	-9.5617	-8.7885	-10.683	-9.5091	-11.501	-9.1735	-8.565	-8.8806	-8.0015	-8.8567	-9.3405	-9.1409	-9.431	-9.7636
-1.5307	-1.0533	-0.58382	1.0458	-1.7712	-1.8261	-1.8248	-2.9654	-0.78346	-1.8687	-2.9188	0.20197	-0.36925	-1.1567	-1.9799	0.043321	-0.61893	0.52608	-0.25875	-1.1259	0.24042	0.043614	-2.1981	-0.13983	-1.6443	-1.352	-1.2945	-2.2357	-1.3965	-0.91565	-2.0023	0.58907	-2.257	-1.9793	-1.1216	-1.2033	0.3718	-0.74689	-1.1994	-1.8413	-0.99101	-2.0426	-0.64528	0.89768	0.19784	0.99956	0.087463	-1.4999	-0.76664	-0.0050844
-7.8078	-8.8577	-9.9608	-9.5753	-9.1361	-10.35	-10.084	-7.93	-9.8122	-8.7921	-9.2206	-8.6081	-8.7132	-9.6121	-8.7881	-8.9979	-9.6736	-11.123	-8.3923	-9.7036	-8.865	-11.116	-9.8544	-7.9465	-9.2891	-7.9001	-9.8097	-8.5281	-8.27	-9.0354	-9.7062	-8.5806	-8.9806	-8.2642	-8.1302	-9.0001	-7.7125	-9.1846	-8.168	-8.7467	-9.5646	-9.143	-11.345	-9.2325	-10.143	-9.4944	-9.5985	-8.2272	-9.3619	-9.4218
-3.4134	-2.1721	-1.9419	-2.008	-1.892	-0.79751	-1.2203	-3.1687	-2.3876	-2.9582	-3.6308	-1.1983	-1.7763	-2.2242	-2.3027	-2.9608	-2.6031	-2.8439	-2.0378	-1.8293	-1.0311	-2.4958	-4.0129	-1.7678	-2.3135	-2.4627	-0.79768	-3.9027	-2.5193	-0.96891	-2.2132	-1.2095	-1.4508	-1.6371	-1.0883	-2.2411	-3.7602	-2.439	-2.4764	-2.4641	-2.4615	-1.6883	-1.9935	-3.4444	-2.7983	-3.5701	-2.341	-1.7285	-2.1552	-2.3428
5.8661	4.364	5.9878	5.6482	4.9939	5.0948	5.4746	4.8912	3.6432	3.8064	5.136	4.7068	5.3823	5.441	4.3467	5.6317	4.6091	4.9208	4.5725	5.2888	4.8779	4.1743	6.1625	6.3001	4.5777	5.2451	4.9643	4.3614	5.3931	5.3168	5.3714	5.7377	4.4002	4.6451	4.6286	6.1802	4.1384	5.2879	5.0054	4.3748	5.5198	6.8774	5.3639	4.9136	6.4834	3.7899	5.0022	5.2034	3.4293	5.6394
6.8685	6.3716	5.4553	4.487	6.0259	6.3243	6.8496	7.4175	4.6767	6.9549	6.9034	8.19	6.6888	7.1514	7.2708	5.3978	7.1464	7.3647	7.4465	6.7457	6.3457	6.7616	7.0902	5.9181	6.3398	6.7672	7.2462	6.0791	6.05	6.3412	6.6174	7.385	6.9208	7.0976	6.4585	6.9474	7.4205	7.3605	7.5022	7.7545	7.1297	7.2623	7.1473	7.0462	7.3209	6.1187	6.5736	7.9666	8.5693	6.607
-11.86	-11.356	-10.311	-10.568	-12.548	-11.736	-11.615	-11.419	-13.207	-11.093	-12.27	-12.471	-11.211	-11.86	-10.723	-11.345	-10.756	-11.844	-10.362	-10.542	-11.152	-11.883	-11.213	-12.042	-11.581	-10.52	-11.912	-11.116	-10.002	-12.057	-11.838	-12.645	-11.055	-11.97	-13.744	-11.712	-11.326	-12.335	-12.389	-11.196	-11.514	-12.412	-11.9	-11.467	-12.005	-10.037	-10.276	-11.691	-12.215	-11.045
-1.3822	-0.18965	-0.29818	0.87961	-0.60062	1.4164	0.89509	0.32327	1.1578	-0.92421	-0.99234	0.7865	0.38916	-0.89944	-0.75873	-0.084551	-1.1707	-0.75338	0.56991	-3.0068	2.3061	-1.3326	-0.47179	-1.7982	0.91116	-1.9255	-0.13538	-2.2279	1.4398	-0.13404	-0.34055	0.24624	-0.91189	-0.51758	-0.11652	-0.083619	-0.17414	-0.87861	0.4958	-0.72087	-1.329	-1.2319	-0.36674	-2.5031	0.46694	-1.9586	0.55216	0.97398	0.83984	-1.3613
-2.9623	-1.5961	-4.1406	-1.4749	-3.8438	-1.6384	-2.3624	-2.9289	-2.0359	-1.7943	-4.0533	-2.5499	-2.5571	-3.6269	-1.6998	-1.9566	-1.7498	-1.9934	-1.774	-1.5957	-3.3292	-3.2012	-3.3793	-2.5346	-4.3048	-3.894	-2.5941	-1.0574	-3.2464	-3.96	-2.5409	-2.4922	-2.8505	-1.5081	-1.6503	-3.605	-2.6999	-3.7486	-2.2349	-1.2925	-3.9684	-3.2297	-2.3805	-1.3851	-2.7178	-1.3624	-1.9058	-1.1148	-3.5284	-3.0783
-21.636	-22.082	-22.673	-21.603	-20.874	-21.16	-22.207	-22.474	-21.333	-22.603	-21.639	-22.229	-23.459	-22.418	-22.617	-20.583	-23.317	-20.655	-22.634	-22.965	-21.347	-21.125	-21.736	-22.176	-20.887	-23.585	-23.089	-23.33	-22.596	-21.991	-22.44	-22.718	-21.828	-22.651	-22.479	-22.407	-21.731	-20.752	-22.141	-22.287	-21.846	-22.07	-21.634	-22.558	-22.882	-23.493	-22.275	-21.749	-21.729	-22.857
-15.252	-15.57	-13.787	-14.155	-13.435	-13.245	-13.374	-14.148	-14.851	-14.948	-15.05	-15.038	-14.632	-14.013	-14.326	-12.347	-14.355	-13.452	-13.604	-15.195	-12.959	-14.602	-15.567	-13.861	-14.6	-15.155	-14.567	-13.897	-14.99	-14.13	-13.418	-15.28	-13.874	-12.989	-13.789	-14.201	-13.48	-13.137	-13.588	-14.649	-13.342	-14.965	-13.228	-13.529	-12.685	-13.742	-15.106	-13.555	-13.019	-14.248
-0.41948	0.15052	-0.67222	-0.69937	0.0099315	1.466	0.53829	0.69309	-0.44893	0.41743	0.93977	0.5192	-0.50878	1.1544	0.55103	1.4342	1.155	-0.55435	0.14463	1.0023	-0.469	0.63378	1.1079	1.5259	1.7309	-0.37227	-0.20478	1.6275	1.1785	-0.56184	-0.45408	-0.038515	-0.026884	0.25833	0.40575	1.3285	0.67419	0.49379	-0.83699	-0.16848	1.1759	-2.0745	0.010986	0.3354	2.7156	0.69653	0.47016	1.1287	-0.62013	-0.63279
-1.6738	-1.4893	-2.3647	-1.1754	-1.0903	-0.73187	-1.075	-2.419	-0.56101	-3.5566	-1.5118	-0.54824	-2.5602	-1.3335	-3.0498	1.8969	-0.10822	-1.36	-0.65208	-0.0012623	-1.2839	-0.83131	0.021361	-0.495	-0.98292	-1.1029	-1.438	-0.85335	-2.0974	-0.97564	-0.55994	-1.0946	-1.1587	0.42041	-0.92242	-1.5824	-0.21337	0.079128	-0.24056	-1.0632	-2.0087	-1.515	-1.2395	-1.7184	-0.73093	-1.1028	-2.7591	-2.0975	-3.107	-1.1246
0.77431	-0.71195	-0.70152	-0.4285	-0.33985	-0.4795	-1.4862	-1.4266	-1.074	0.25501	-1.0165	-2.6095	-0.41786	-1.0432	-0.54237	-1.3179	-2.1398	-0.66544	-0.58425	-0.72764	-0.49853	-0.24288	-0.72361	-2.6571	-1.3199	-2.1444	-0.38594	-1.3727	-2.3393	-0.69003	-1.1785	-0.067996	0.024758	-1.7809	0.088846	0.30377	0.10371	-1.5069	-1.1054	-0.93031	-1.8679	-2.2305	0.50385	-0.12456	-0.63352	1.0778	-0.97677	-1.4328	-2.1921	-0.2621
-4.5049	-3.4474	-3.2636	-3.586	-2.7672	-5.479	-3.4801	-3.6943	-3.3983	-5.3739	-4.4033	-3.5443	-4.2881	-3.7536	-4.4159	-4.2383	-3.0295	-3.8738	-4.9749	-3.5545	-3.8648	-4.8202	-4.7754	-5.334	-2.5873	-4.0084	-3.7994	-4.7483	-1.9218	-3.3241	-3.5026	-3.4703	-4.5391	-3.9552	-4.1236	-5.5421	-4.0973	-3.7365	-4.7629	-4.5299	-2.6344	-4.5398	-3.0784	-3.1001	-2.8912	-3.5601	-3.0497	-4.3666	-1.6768	-3.7626
-10.879	-10.456	-10.117	-11.569	-11.489	-10.617	-11.265	-11.064	-9.5793	-9.6013	-10.676	-11.566	-11.986	-11.008	-10.667	-10.515	-12.023	-9.8293	-12.071	-11.498	-9.9638	-11.216	-10.551	-9.8228	-10.926	-10.018	-10.962	-11.926	-11.42	-11.876	-10.302	-8.2948	-11.103	-10.662	-9.4629	-10.131	-10.711	-11.067	-10.845	-11.353	-10.289	-10.534	-11.079	-12.147	-9.7521	-11.717	-10.221	-9.4893	-9.526	-11.261
-11.423	-10.804	-10.674	-9.5934	-10.524	-12.154	-10.441	-10.375	-10.616	-10.796	-12.668	-11.301	-10.835	-10.625	-11.019	-10.315	-10.888	-9.4869	-9.9395	-10.164	-10.82	-11.367	-11.108	-9.3301	-11.184	-12.839	-10.749	-9.798	-10.208	-10.895	-10.3	-12.168	-10.066	-10.023	-10.754	-11.066	-10.196	-11.381	-8.8992	-10.857	-12.478	-11.577	-9.1485	-11.178	-10.923	-10.981	-11.28	-10.848	-11.78	-9.9412
-2.1725	-1.4975	-2.673	-1.8295	-3.3532	-2.2302	-1.9141	-2.7341	-1.9165	-1.5104	-1.9443	-1.9272	-3.9567	-1.8432	-3.5262	-2.1047	-2.8015	-1.2635	-3.6248	-2.162	-4.0941	-3.9531	-4.1183	-0.14996	-2.8082	-2.271	-2.505	-2.8971	-0.77175	-1.0386	-2.8885	-2.3489	-2.6133	-1.8234	-2.7002	-1.1959	-2.4685	-4.2254	-3.8443	-3.4033	-2.7194	-1.6883	-3.4465	-2.0878	-1.4613	-2.908	-2.7331	-1.1019	-2.6161	-2.5656
-10.767	-10.697	-10.371	-8.7264	-11.593	-10.116	-10.047	-12.754	-10.397	-9.3973	-10.749	-11.328	-9.0963	-11.402	-10.748	-9.4318	-10.567	-9.8742	-11.323	-12.473	-10.196	-11.693	-10.74	-10.283	-9.6397	-11.327	-11.427	-10.369	-10.787	-9.1976	-11.658	-9.3666	-11.24	-11.144	-11.843	-11.437	-9.7877	-10.818	-10.338	-10.887	-10.607	-11.46	-9.5802	-11.763	-11.917	-10.011	-10.194	-10.185	-11.695	-11.143
-10.029	-13.44	-11.408	-12.197	-11.443	-10.048	-11.086	-12.917	-11.456	-11.762	-11.339	-12.322	-13.36	-12.513	-11.882	-11.544	-11.085	-12.069	-10.742	-12.143	-12.287	-10.792	-9.6792	-11.36	-11.414	-11.065	-12.182	-11.047	-11.361	-11.284	-10.122	-11.745	-10.535	-12.796	-11.226	-9.6302	-12.544	-13.563	-11.294	-11.449	-12.528	-11.622	-11.009	-11.44	-10.328	-12.061	-11.559	-10.614	-11.367	-10.299
-22.84	-21.824	-22.444	-20.932	-21.976	-21.48	-22.006	-22.152	-22.084	-22.069	-24.663	-22.949	-22.37	-22.08	-22.736	-22.837	-22.871	-22.815	-23.808	-22.806	-23.549	-23.171	-22.099	-22.898	-22.382	-20.458	-21.368	-22.77	-24.248	-22.627	-22.803	-23.795	-22.933	-22.152	-21.429	-20.622	-21.261	-24.517	-23.569	-23.276	-22.57	-20.801	-22.791	-23.396	-22.37	-22.611	-22.452	-22.458	-22.693	-22.398
-3.3107	-2.4495	-2.9144	-3.7193	-5.1179	-2.0352	-2.5886	-2.2778	-1.611	-1.4838	-3.2858	-3.1277	-1.8438	-1.8174	-3.1589	-1.7544	-2.7035	-2.3573	-1.0094	-1.1299	-1.5254	-2.6172	-2.3505	-1.5473	-1.6615	-1.1155	-2.735	-2.4934	-1.5861	-3.6004	-3.5473	-2.7541	-2.7669	-2.4346	-2.1782	-3.8502	-1.7778	-2.508	-1.1815	-2.6812	-3.2455	-2.8371	-1.1441	-2.5214	-1.7315	-3.5522	-2.7012	-3.1321	-3.3928	-4.0888
-4.4268	-3.4985	-3.6576	-3.6719	-3.081	-5.3339	-4.1993	-3.0088	-3.25	-4.4155	-4.6724	-2.6954	-4.0332	-4.1093	-6.3932	-5.4443	-4.8961	-3.3651	-3.8867	-2.9331	-3.1972	-3.0388	-3.4517	-3.2563	-4.2156	-3.9671	-3.1744	-4.2007	-2.5895	-3.6417	-3.5074	-3.064	-2.8789	-3.7699	-3.7483	-4.5312	-2.8238	-3.6543	-3.8096	-3.58	-4.5236	-2.8711	-3.9821	-3.6206	-2.6824	-2.4985	-3.1374	-4.8706	-3.9726	-2.7861
-11.052	-10.693	-11.05	-10.583	-12.517	-11.559	-11.184	-10.69	-10.93	-9.7762	-11.825	-12.23	-11.33	-11.003	-11.471	-11.074	-10.118	-10.298	-10.102	-9.5344	-11.13	-11.309	-9.6014	-11.498	-9.4369	-9.5901	-10.283	-9.8274	-10.182	-10.588	-10.331	-11.192	-11.784	-10.445	-10.904	-12.037	-10.958	-12.185	-10.19	-11.137	-9.5051	-12.111	-10.73	-9.4501	-11.195	-10.594	-11.231	-10.795	-10.451	-10.807
-13.571	-13.132	-12.936	-13.142	-13.134	-15.657	-12.574	-14.133	-14.414	-13.952	-13.816	-13.031	-14.366	-13.197	-14.023	-13.579	-12.403	-14.345	-12.189	-13.942	-11.253	-13.746	-12.515	-14.316	-12.423	-13.105	-13.086	-13.628	-13.169	-13.8	-13.703	-13.392	-11.884	-13.252	-12.963	-14.134	-12.946	-12.137	-12.842	-15.007	-14.28	-13.582	-12.686	-12.371	-13.191	-13.69	-13.774	-12.679	-13.204	-13.439
-15.614	-13.439	-12.618	-13.722	-13.552	-13.112	-13.216	-13.319	-13.511	-14.222	-11.863	-13.345	-13.534	-12.225	-13.096	-11.408	-12.672	-13.44	-14.336	-13.276	-13.952	-14.063	-15.007	-13.079	-12.373	-14.279	-13.233	-14.655	-13.19	-11.955	-13.525	-13.545	-13.21	-13.655	-12.588	-14.108	-12.436	-12.401	-13.04	-12.527	-12.474	-13.203	-13.966	-12.072	-14.83	-12.945	-12.887	-12.994	-13.584	-12.863
-2.7678	-4.0975	-3.8582	-3.117	-3.7566	-2.9403	-3.6328	-4.2478	-4.011	-4.6167	-3.4829	-4.2902	-3.0819	-4.2498	-4.338	-2.0108	-2.8988	-3.673	-3.3633	-2.1691	-3.5041	-2.7166	-3.6761	-4.4987	-2.6878	-4.2663	-4.353	-3.0957	-3.0903	-2.7635	-4.1029	-2.6897	-4.3693	-4.7264	-4.1835	-5.3133	-2.7741	-4.1594	-3.7775	-1.9388	-5.0807	-3.8209	-4.8873	-4.6794	-2.7409	-5.7712	-4.8434	-2.8884	-4.0622	-4.7688
-8.2177	-6.9473	-6.0343	-7.3171	-4.6792	-5.2802	-6.3196	-6.2309	-3.4538	-5.9512	-5.4578	-5.2313	-5.7548	-6.2387	-5.4357	-6.5779	-4.7129	-5.8729	-6.5367	-4.5481	-6.6982	-5.0733	-6.2292	-5.9271	-6.6448	-5.5017	-5.6153	-6.0513	-5.1623	-6.8427	-4.6349	-5.4918	-3.4121	-4.9108	-6.9253	-4.993	-5.433	-5.2372	-4.7207	-3.8337	-5.3367	-5.2359	-6.5473	-5.8569	-3.3959	-5.8416	-5.8453	-6.3414	-6.2668	-6.2759
-2.4131	-3.0138	-4.2791	-3.9128	-2.602	-3.4604	-3.6695	-5.5859	-4.404	-3.6579	-3.7937	-1.6173	-4.036	-4.9407	-1.0081	-4.27	-2.367	-3.5385	-3.9291	-3.9811	-2.3898	-3.7673	-4.1227	-3.1438	-3.2614	-3.4451	-4.5437	-4.8039	-2.5959	-3.4507	-3.3785	-4.4191	-2.879	-3.3483	-3.2904	-4.7439	-5.7911	-5.1691	-3.6755	-3.2986	-4.3362	-5.1439	-3.1777	-4.6309	-2.6984	-4.3155	-3.3704	-5.4481	-3.4323	-3.1027
4.9199	5.5199	5.409	4.1905	3.1563	4.4213	4.4171	4.2136	5.7768	5.1332	5.2642	4.5695	4.6463	4.8985	4.8068	2.6346	4.6186	4.5044	5.5012	4.3103	6.2016	4.4152	4.8606	4.0767	4.1556	3.6449	4.3418	5.0997	4.6154	5.2461	2.8668	4.1533	6.1718	3.7437	6.4154	3.7118	4.3485	3.3128	5.382	3.8162	4.6809	5.6565	4.6813	3.4969	3.1058	2.647	4.6933	3.9845	4.9877	4.3931
-2.4191	-1.4813	-2.5897	-1.7892	-2.1568	-1.3063	-3.176	-2.9092	-2.4482	-3.2838	-2.6896	-2.4738	-2.3343	-4.6802	-3.0995	-0.75046	-1.7718	-2.9594	-2.5264	-2.4421	-1.1814	-2.8561	-2.258	-4.3337	-3.0664	-2.9785	-1.3823	-2.605	-2.9967	-1.713	-2.8327	-2.5071	-1.8257	-2.9744	-2.7351	-2.5687	-1.6917	-2.1855	-2.4853	-3.4492	-2.9706	-1.8709	-1.2467	-1.6363	-1.3156	-1.906	-2.7196	-3.4837	-5.0335	-2.7569
4.6591	4.4292	4.1875	5.165	4.0902	4.7532	5.6728	3.1211	4.5243	5.3206	4.7834	5.7996	7.5179	5.2285	5.9224	4.4257	5.7427	5.5257	6.1368	6.6584	5.7823	3.7429	5.2946	4.4648	4.5321	4.1788	6.8002	5.8684	4.907	5.4259	4.4782	5.192	3.7736	5.0426	4.5283	4.3246	3.4967	4.0099	2.7863	4.6311	6.6863	6.2491	6.0854	5.2049	4.8904	4.809	4.7888	6.2226	6.6175	5.6102
-0.74467	-2.8419	-1.985	-1.4939	-2.7662	-3.1332	-2.8927	-3.2527	-2.9823	-2.9862	-3.2007	-0.95251	-1.5947	-1.9589	-3.3135	-3.9162	-1.9869	-2.9166	-3.2053	-2.9768	-4.1526	-4.2995	-3.4163	-1.3832	-2.158	-3.7833	-2.6831	-2.7811	-3.5266	-2.1714	-2.8407	-0.98552	-2.8413	-3.4608	-2.6938	-1.8603	-2.7345	-2.5346	-2.9272	-1.6624	-0.71296	-4.7923	-3.9474	-0.84225	-1.4446	-0.95771	-2.6346	-2.6049	-4.0873	-1.335
1.5941	-1.7206	0.76745	1.4117	0.23233	0.49738	-1.1049	0.26045	0.1504	-1.2006	-0.60111	-0.090807	0.23257	-1.7134	-0.40457	-0.22048	-1.7378	0.2789	1.281	-0.39761	0.29335	0.491	1.8391	-2.1219	1.9735	-0.48183	-0.52535	-0.53328	0.60751	0.48185	0.23226	1.0006	-0.90927	2.2681	0.72412	0.084129	-1.225	0.05447	-0.59482	0.10692	-0.065028	0.66687	-1.1264	0.64697	-0.4415	-1.3981	-0.019822	0.52448	-0.44208	-0.077951
-8.1305	-8.0558	-6.5254	-7.2339	-8.6741	-8.4308	-7.1226	-8.3854	-7.7976	-8.1894	-7.3193	-7.934	-8.2583	-9.1845	-6.0697	-6.2547	-7.8923	-7.018	-6.4829	-8.5992	-6.7109	-6.3199	-7.7963	-8.7861	-7.5536	-8.0798	-7.6826	-6.7817	-7.1456	-7.6729	-6.867	-5.5839	-6.793	-7.3118	-6.9777	-6.2979	-6.3199	-6.6756	-8.4941	-7.3664	-7.0102	-6.3382	-7.3103	-8.1557	-9.2621	-8.2299	-8.1341	-8.0007	-7.8949	-8.6823
-13.583	-13.968	-14.598	-13.819	-14.666	-13.701	-13.82	-12.008	-14.349	-13.454	-13.416	-13.972	-16.128	-14.324	-14.928	-13.806	-14.274	-13.888	-13.775	-13.436	-13.726	-13.659	-14.428	-15.214	-14.141	-12.645	-14.906	-13.306	-13.669	-13.89	-14.355	-14.268	-12.865	-14.143	-15.253	-14.304	-13.937	-15.03	-14.18	-14.406	-12.154	-13.659	-12.764	-13.097	-13.419	-14.391	-12.601	-13.153	-12.491	-15.205
1.6387	-0.13259	1.7174	0.45325	2.051	1.2048	1.0498	2.8198	1.4129	2.1059	0.41058	1.2341	2.961	1.1446	2.2229	0.99996	1.5121	2.9084	1.3603	2.4816	1.7937	1.6041	0.9914	2.2147	1.654	2.2726	2.6032	1.7789	1.6375	0.99666	-0.074758	1.4128	1.6866	0.75779	1.7034	2.7641	2.2613	1.5597	1.9465	2.0972	1.8648	2.748	1.5844	1.7119	1.8381	1.5038	0.96329	1.6771	0.038212	2.0419
0.46001	0.33876	-0.056543	-2.5629	0.078039	-1.4047	-0.20395	-1.2452	-1.0419	-0.053797	-1.1714	-1.1999	-0.23279	0.37841	0.13765	0.54833	0.47933	-0.39821	0.57275	0.69896	2.15	-0.12346	-0.64553	1.1519	-2.5428	1.2952	-0.84188	-0.65265	0.72901	-0.20425	-0.69125	0.67008	-0.3583	-0.23986	-0.71353	0.70312	-0.56496	-0.71016	0.037732	-0.7399	-0.71823	-0.021005	0.39099	0.18047	-0.46348	-0.29104	-1.4062	0.25335	0.38263	-1.3544
-7.8475	-8.1975	-8.8879	-9.6783	-9.5961	-7.6402	-8.382	-8.9162	-8.9959	-8.3962	-9.2475	-9.1251	-9.6373	-9.4452	-8.6678	-6.8442	-9.1043	-8.9406	-9.9068	-8.9316	-9.0306	-8.9163	-7.3382	-9.0264	-9.3828	-8.5796	-9.6038	-7.6344	-9.6234	-9.8178	-9.3284	-8.3391	-7.3814	-8.81	-8.1561	-8.5493	-8.6428	-9.1211	-8.5853	-7.9283	-8.0349	-9.051	-10.144	-9.4352	-10.343	-10.341	-8.9572	-9.5294	-8.4314	-9.4456
-13.667	-13.048	-14.275	-13.341	-13.267	-12.937	-12.163	-12.179	-11.748	-12.463	-13.606	-13.327	-11.956	-14.32	-13.629	-12.267	-14.327	-12.996	-10.827	-13.353	-13.061	-11.468	-12.755	-14.705	-11.938	-13.344	-11.904	-13.553	-13.985	-12.376	-12.252	-12.313	-12.539	-14.909	-12.91	-13.147	-11.614	-11.04	-11.595	-14.168	-12.202	-14.165	-11.583	-12.694	-13.134	-12.468	-13.16	-13.116	-11.09	-12.712
-2.5062	-0.88032	-2.7062	-1.4075	-3.3334	-3.2868	-1.5049	-1.7155	-2.8551	-2.7082	-0.72564	-1.5552	-1.4951	-0.68577	-1.7566	-2.1131	-1.2844	-2.0144	-1.7655	1.0029	-0.12733	-1.2542	-0.018588	-1.6811	-1.0149	-1.2539	-0.7382	-1.7728	-2.3483	-1.9204	-1.0846	-1.4257	-0.44176	-1.7035	-1.981	-0.75561	-2.8345	-4.2374	-2.8806	-3.7562	-0.72849	-1.1911	-2.5796	-2.4689	-1.9901	-2.2994	-1.9657	-1.9505	-1.9604	-2.0842
-2.073	-2.5145	-3.2765	-2.5073	-4.2418	-3.9884	-2.6304	-2.6524	-4.0304	-4.3605	-3.4893	-3.6291	-3.777	-2.8974	-2.0639	-3.2981	-4.3489	-4.0662	-4.2888	-4.1803	-3.839	-4.4085	-3.159	-3.0226	-3.5659	-3.393	-4.589	-2.7509	-3.748	-2.3734	-3.6306	-3.6386	-3.9761	-2.6649	-2.0583	-4.0614	-2.6141	-2.5001	-3.4455	-2.7168	-3.6714	-3.384	-2.3117	-2.9936	-3.7224	-4.0719	-3.5284	-2.5601	-2.6864	-3.9268
-9.588	-10.026	-9.7164	-9.022	-8.1105	-10.077	-9.1748	-10.486	-8.1687	-8.2793	-9.5388	-8.6385	-9.335	-9.3382	-7.4058	-9.2618	-8.2534	-8.2324	-8.1428	-8.6378	-8.9761	-8.6774	-9.4002	-8.7245	-8.7688	-8.0812	-10.207	-9.0444	-8.7451	-9.7131	-9.31	-8.1712	-9.8231	-8.3228	-10.285	-9.2747	-8.6017	-8.1365	-8.5911	-8.521	-10.455	-9.6783	-8.6516	-8.4454	-8.6783	-8.9462	-9.3159	-8.9539	-9.0066	-8.9612
-3.2671	-3.5684	-1.7941	-2.28	-3.1716	-3.1962	-1.6067	-2.5947	-3.8425	-3.8169	-4.002	-2.8094	-2.9106	-3.3139	-3.4017	-2.2132	-3.8695	-2.8276	-2.4453	-1.581	-3.598	-4.2937	-3.989	-3.5945	-2.7219	-2.568	-2.0016	-2.8329	-1.5639	-1.4984	-3.5869	-4.5643	-4.5368	-2.4832	-3.3457	-3.6376	-3.6716	-3.5288	-3.4784	-3.1194	-4.2095	-2.8289	-3.347	-3.291	-2.8026	-2.9357	-3.2164	-1.8619	-3.7684	-1.1711
2.8301	2.9121	1.7047	4.0364	3.2351	2.4836	2.5225	2.4775	1.6365	3.432	0.69152	2.9744	2.5329	1.4475	1.4847	0.70817	3.1245	2.7565	2.8704	2.8737	2.9035	2.3528	2.5207	3.1471	2.8976	3.8388	2.5448	3.1436	2.8103	2.5803	2.4644	1.2387	3.5224	2.7236	3.2688	3.403	2.4293	2.9201	3.3245	4.7435	2.861	2.6288	2.2444	2.9034	1.4083	3.2256	1.1531	3.5298	4.2942	2.2811
-9.5875	-10.112	-9.5937	-10.039	-10.74	-10.433	-10.59	-9.453	-8.7562	-8.834	-8.2421	-10.109	-8.12	-7.9972	-9.6192	-9.5783	-9.1948	-8.6901	-8.9453	-7.3016	-8.8079	-9.3587	-9.1263	-10.126	-8.3291	-8.9451	-9.3843	-7.9304	-10.215	-8.6179	-8.4965	-9.3169	-8.3809	-7.2835	-9.6881	-9.8567	-9.1691	-8.4325	-8.4842	-9.0336	-9.885	-8.1981	-8.8953	-9.6686	-10.096	-8.8109	-9.1783	-10.885	-9.1638	-8.8095
-10.143	-11.768	-12.465	-10.704	-13.12	-10.757	-10.936	-9.7985	-10.865	-10.45	-11.857	-11.818	-11.15	-10.994	-11.051	-12.207	-9.8025	-11.665	-11.231	-10.635	-13.011	-9.3544	-10.637	-10.936	-11.123	-11.091	-11.903	-12.239	-10.762	-12.181	-11.483	-11.063	-11.201	-9.4426	-11.873	-13.304	-11.987	-12.317	-11.257	-11.601	-11.348	-12.443	-10.241	-10.639	-10.159	-10.298	-10.704	-10.462	-12.345	-11.185
-22.012	-23.14	-21.007	-22.77	-23.512	-22.889	-22.462	-22.834	-20.612	-22.036	-22.053	-21.742	-21.148	-22.376	-22.032	-22.149	-21.541	-20.829	-22.014	-22.641	-22.823	-22.891	-21.966	-23.791	-21.869	-23.183	-23.115	-22.433	-23.377	-21.822	-22.098	-22.759	-22.069	-23.071	-22.325	-22.289	-21.531	-21.802	-21.865	-22.246	-20.509	-21.952	-22.005	-24.363	-20.978	-21.184	-23.731	-20.812	-22.166	-22.509
-0.16337	-1.4313	-0.63732	0.22006	-0.84878	-0.11657	-0.073894	0.28988	0.89654	0.6264	0.046981	0.50632	0.04401	-2.0222	0.13791	0.27141	0.35645	-0.93342	-1.6323	-0.73638	-0.91934	-0.103	0.43487	0.78785	0.14915	-1.0511	-0.32987	1.376	0.11502	0.32189	1.4312	-0.55374	-0.76365	-0.4435	-1.4896	-0.77931	0.64668	0.024342	0.76173	-1.1217	0.62812	-0.62843	-1.5105	-0.81468	-0.80424	0.92693	-0.047263	0.2555	0.61853	-1.0183
-3.7019	-4.1516	-4.9369	-4.5257	-4.9085	-6.1092	-3.4985	-4.9821	-5.9964	-6.2656	-4.7068	-4.0197	-4.1106	-4.5001	-4.3754	-4.5814	-4.5233	-5.6677	-3.4896	-4.5774	-3.2874	-5.3089	-5.9764	-5.2499	-5.0959	-4.2709	-4.3328	-4.621	-5.5059	-4.3014	-2.8142	-5.5119	-4.0021	-2.8116	-4.2625	-6.374	-4.6908	-5.7379	-4.6827	-3.542	-4.6681	-4.5535	-5.634	-3.8923	-4.5886	-4.3444	-4.6786	-5.0331	-4.698	-3.8221
-0.16898	0.67826	0.86862	1.8311	1.4695	1.8655	0.64156	1.312	1.6118	0.94639	0.98209	0.43521	1.7304	1.7123	3.307	1.0808	-0.45772	2.3312	1.5783	0.46863	1.1696	1.6018	0.22723	0.5058	3.0448	0.46622	0.58879	0.16185	1.3109	-0.19934	1.8043	1.606	0.64253	1.019	2.2228	0.77964	-0.64258	-0.23344	1.0701	1.2747	0.40514	0.80835	-0.037528	0.63791	0.010545	-0.040574	1.3985	3.0468	1.1313	0.55851
8.0872	8.7349	8.4185	7.6251	8.7974	7.618	8.2117	8.8291	9.5255	7.4544	7.9126	8.9767	7.8222	7.2663	8.1367	7.2821	9.3331	7.9568	7.8912	7.4554	6.9414	9.2664	8.3004	8.4793	8.2362	8.3737	7.9509	8.6684	7.0575	7.6924	7.2635	7.416	10.109	7.2881	7.4877	9.6539	8.2289	8.4211	6.5806	8.0634	7.9325	8.5729	8.8201	7.5237	8.6367	7.4188	8.6152	6.4173	6.9837	6.5912
-10.079	-10.766	-9.3287	-9.844	-8.1318	-8.8488	-11.98	-10.722	-10.033	-11.175	-10.554	-10.357	-12.03	-10.507	-10.933	-9.7222	-10.626	-9.7952	-9.8765	-9.1067	-9.4684	-9.718	-9.6725	-9.7235	-11.15	-9.8762	-11.333	-10.428	-10.657	-9.5582	-9.7565	-11.3	-9.1514	-10.034	-12.11	-9.2685	-10.248	-9.2576	-10.482	-8.9557	-10.06	-10.007	-10.833	-12.71	-11.406	-8.3433	-10.334	-10.548	-10.222	-10.766
-2.1497	-1.4995	-2.5993	-1.3612	-2.5274	-2.187	-1.609	-2.2795	-2.1742	-3.3929	-0.5048	-3.6058	-2.5466	-2.9048	-2.6178	-2.4862	-2.0591	-2.9668	-2.4214	-3.375	-2.2688	-0.90302	-2.9726	-1.4108	-2.7249	-3.2004	-3.557	-2.1882	-2.7529	-3.8117	-3.0002	-2.4009	-2.129	-3.8798	-3.0427	-1.5973	-3.1636	-3.2614	-1.9007	-4.0431	-3.3026	-2.2326	-3.6407	-1.4912	-3.291	-3.3885	-2.3672	-2.5398	-2.543	-2.8951
-1.8738	-0.91488	-0.21362	-0.75624	-1.9711	-0.52505	0.04478	-0.4754	-2.1216	-1.2087	-2.8523	-1.2326	-1.907	-3.8316	-0.83928	0.044957	-2.4802	-1.4865	-1.378	-0.22101	-0.42137	-0.4181	-2.0101	-0.053208	-0.83897	-2.4116	-1.043	-2.825	-0.40728	0.20449	-3.508	-1.2507	-2.8271	-0.65062	-2.7212	-1.8051	-1.0047	-0.55196	-1.8408	-1.3749	-3.202	-1.9828	-0.82511	-0.97392	-1.9619	0.0030268	-1.6907	0.19773	-1.7293	-2.1334
-5.9122	-4.9516	-5.9766	-5.709	-5.6055	-6.8837	-4.541	-5.5977	-6.4999	-5.9101	-4.4908	-7.278	-6.4995	-6.0711	-5.109	-4.6275	-5.4457	-5.7185	-6.442	-6.3142	-5.1625	-4.3728	-5.6904	-6.0793	-7.2521	-4.8056	-5.6268	-5.6191	-3.892	-5.3575	-5.0589	-6.65	-5.498	-5.45	-3.4505	-6.2785	-6.8512	-6.1581	-5.8728	-6.6411	-6.6029	-5.5399	-5.656	-4.1366	-5.4166	-6.0765	-5.439	-3.6671	-5.7694	-4.9615
-2.1702	-2.9017	-2.8795	-3.082	-1.6983	-2.6936	-4.09	-3.0014	-4.5081	-2.0079	-3.9387	-1.8114	-0.97849	-2.904	-1.8739	-3.7786	-1.221	-2.8563	-2.6685	-4.1149	-2.9366	-4.2129	-3.6566	-0.48255	-2.5087	-1.2796	-2.6043	-2.5901	0.1704	-0.76616	-1.38	-3.1811	-2.1495	-3.2812	-3.7112	-0.10433	-1.5769	-1.6677	-3.1554	-3.1862	-2.2748	-1.0321	-2.9539	-2.4024	-3.0994	-1.9299	-2.9088	-1.0392	-1.7634	-1.2018
-11.478	-11.045	-10.461	-10.615	-10.878	-12.378	-11.303	-12.261	-11.242	-12.718	-11.074	-11.339	-12.406	-11.62	-11.387	-10.246	-12.725	-11.656	-11.278	-10.298	-12.911	-11.845	-10.883	-11.697	-11.022	-11.997	-12.026	-11.318	-11.288	-11.565	-11.418	-10.301	-11.896	-11.664	-11.626	-12.407	-11.927	-12.405	-11.951	-13.181	-14.549	-12.592	-12.48	-12.921	-11.838	-12.365	-12.781	-11.476	-11.99	-11.382
-21.711	-21.518	-21.721	-21.858	-21.35	-21.085	-21.428	-20.196	-22.391	-22.3	-22.288	-21.568	-21.5	-23.079	-21.339	-21.931	-21.625	-23.247	-21.196	-22.392	-22.254	-23.149	-23.709	-22.317	-20.825	-21.557	-22.79	-22.416	-22.421	-21.679	-21.936	-21.133	-21.514	-21.15	-23.285	-23.196	-22.598	-22.264	-21.974	-20.921	-22.621	-22.036	-20.229	-22.321	-21.591	-21.62	-24.013	-23.427	-22.114	-22.271
-4.6753	-4.8899	-3.6191	-4.241	-3.8609	-3.7903	-1.8722	-4.8894	-2.8973	-2.8031	-3.4076	-3.5175	-4.9348	-2.9012	-4.7445	-4.4605	-3.2879	-2.8352	-4.0397	-2.4044	-4.3567	-2.5017	-3.6794	-4.1706	-2.0823	-1.8255	-4.7798	-3.6962	-2.8475	-4.1981	-3.3325	-2.5409	-4.1638	-2.4196	-3.9582	-2.6323	-4.3108	-2.1698	-3.8208	-2.4727	-3.379	-4.1997	-4.5543	-1.7664	-4.0077	-3.4163	-3.4928	-2.8628	-3.7903	-1.6477
7.6563	7.8975	9.6344	9.8788	8.6032	9.0835	9.6512	8.5286	8.6633	10.139	8.0739	8.8776	9.4298	9.8665	9.7795	8.2916	7.7001	9.273	8.2283	8.7977	7.9736	9.7528	9.1305	7.7184	9.5857	8.6474	8.8044	9.6235	9.818	8.8584	8.7021	7.9569	8.2181	6.7522	7.2334	8.8234	9.2149	8.2299	9.1162	8.6476	9.6497	9.5815	8.493	9.2363	8.7403	9.3448	8.0977	8.442	10.476	9.9972
9.2112	7.2752	9.1121	8.2026	7.368	9.3936	7.5023	8.2464	8.0326	8.0658	9.0361	7.9555	7.4316	8.5209	7.6164	8.6764	7.6898	9.0515	8.3241	8.3178	7.0896	8.6274	8.033	8.811	8.7342	8.5722	10.129	8.4151	9.2584	8.7863	7.3149	7.6546	8.9415	6.8749	8.5519	7.5164	9.1921	7.0049	8.2766	7.5299	8.039	7.1508	7.797	7.7625	6.9161	8.4543	7.844	7.8569	8.8161	8.6053
-10.999	-10.825	-9.7865	-10.985	-12.655	-10.337	-10.617	-12.176	-9.386	-11.204	-11.007	-11.257	-10.574	-10.831	-11.28	-9.6387	-9.8454	-9.9588	-11.307	-9.7881	-11.746	-11.12	-11.798	-11.612	-11.642	-9.724	-8.9589	-10.937	-11.09	-11.318	-11.805	-11.777	-9.6038	-10.292	-11.349	-12.495	-10.273	-10.817	-11.059	-10.832	-9.0552	-11.216	-11.159	-10.596	-11.385	-10.6	-9.9513	-10.613	-9.2196	-11.036
-4.361	-4.1363	-3.5217	-2.9382	-4.0025	-2.6534	-4.4534	-4.9978	-2.4373	-3.4377	-4.0811	-3.0966	-2.7652	-2.9563	-4.3144	-2.2476	-1.7304	-1.5719	-4.248	-2.9503	-2.7477	-2.7518	-3.2986	-2.5971	-4.1257	-3.6651	-4.2497	-3.5914	-2.9764	-3.3995	-3.4218	-3.7346	-3.7711	-3.6932	-3.2019	-3.6423	-3.6917	-3.7581	-3.1889	-3.0409	-3.8657	-5.4487	-3.1278	-3.0731	-3.7908	-2.4709	-3.6789	-4.5044	-4.395	-2.3842
1.4838	2.0596	0.54872	3.2694	1.2034	1.3162	1.3577	0.42139	2.5526	1.6919	1.9271	0.70185	0.50848	0.6255	0.65321	1.49	2.4751	1.1722	1.6219	0.16198	0.66546	-0.092199	1.142	1.2921	0.2174	1.4293	0.50241	1.0254	0.85825	3.1178	1.5632	-0.1531	2.5342	1.9292	0.016813	1.4698	0.74617	2.6909	2.5739	0.71462	-0.36929	1.4256	-0.45702	2.1355	2.7977	1.5843	2.0908	1.8863	1.2161	2.3056
-2.3098	-1.5965	-1.3923	-3.715	-0.57698	-1.9117	-1.6171	-1.319	-1.9679	-2.3402	-2.1569	-2.6633	-1.3748	-1.4289	-1.3471	-1.6113	-1.6535	-2.0199	-0.49433	-1.7358	-1.611	-2.0915	-2.2455	-2.1306	-1.5038	-0.3417	-0.20581	-1.3046	-1.8618	-0.28941	-3.6495	-1.5462	-3.3847	-1.989	-2.6368	-2.9593	-2.7918	-0.80237	-1.354	-0.82269	-3.7611	-3.0139	-2.2575	-2.1283	-2.8574	-0.91859	-2.4852	-0.7403	-1.6534	-2.4602
0.91659	0.61083	1.5422	1.3171	2.0232	1.3164	0.98488	1.5099	1.8085	0.38191	2.6633	1.7315	-0.55851	2.1024	0.72672	2.3637	-0.35243	-0.0070023	3.652	2.0121	2.4707	1.1982	2.9795	1.8411	0.56879	1.3494	0.87468	2.4195	2.0108	2.7814	3.1194	2.6091	1.2509	0.91644	2.3348	0.99067	1.0017	1.6965	1.2041	0.56976	3.1858	1.7032	-0.33762	1.5405	0.34651	2.1537	0.37785	2.0536	0.98417	1.3779
-3.6022	-3.2443	-3.502	-2.5555	-1.9549	-4.3383	-3.2901	-3.9839	-4.1086	-2.7954	-2.6744	-4.8799	-4.0436	-2.5132	-3.1107	-2.1959	-4.7008	-3.6709	-5.4271	-2.7369	-3.2833	-3.5987	-2.9341	-4.8541	-2.6842	-3.0359	-1.8862	-3.1296	-5.1085	-2.2049	-3.2844	-3.7375	-4.4275	-4.0995	-4.0978	-3.4424	-4.2876	-3.1345	-4.6053	-3.8206	-4.246	-1.9719	-3.2626	-3.6288	-3.5179	-2.8933	-3.9081	-2.5828	-3.8082	-5.0057
-22.782	-22.444	-22.611	-22.937	-22.522	-21.582	-23.148	-21.683	-21.158	-21.757	-20.953	-23.384	-20.733	-21.607	-21.007	-21.172	-21.773	-22.669	-22.041	-24.051	-20.905	-21.182	-21.404	-23.499	-20.58	-21.745	-21.246	-21.598	-21.483	-20.849	-21.858	-23.566	-21.335	-21.689	-21.594	-22.327	-21.353	-22.255	-23.532	-22.721	-21.069	-22.453	-22.466	-22.221	-23.138	-23.628	-21.957	-22.66	-22.651	-23.522
5.6341	6.2273	6.0405	5.8405	5.9011	8.3949	6.4351	5.9563	6.8925	6.8756	7.4014	6.3675	5.6684	6.0323	5.5348	5.8498	7.2916	6.9208	5.849	6.5357	5.4127	6.1096	5.4276	4.9912	4.5325	5.5243	4.5781	6.2942	4.08	5.9445	6.488	5.9417	5.6344	4.7005	5.8872	6.8149	3.6225	5.5198	4.4607	5.9593	6.037	5.5417	5.8357	5.5307	6.0583	4.0475	5.6647	6.6938	5.5096	4.7146
-0.46829	-1.9507	-2.2073	0.27064	-3.1083	0.65943	-1.8196	-0.48001	-2.5338	-1.5427	-2.2638	-0.97387	-1.1409	0.92154	-1.2709	-2.4724	0.064012	-1.5788	-0.92458	-0.7855	-2.9246	-0.89297	-1.1597	-2.0138	-1.8534	-0.34462	-1.4434	-1.2966	-0.0099406	-0.35499	-0.67131	-1.2593	-1.1505	-1.9004	-0.34645	-0.75234	-0.34958	-1.1113	-1.307	-1.4209	0.22473	-1.321	-2.262	-1.4012	-1.2842	-2.3922	-1.9292	-0.93759	-1.483	-1.1087
-21.916	-22.791	-22.095	-22.725	-23.281	-20.994	-23.236	-22.621	-23.146	-22.12	-22.657	-23.014	-21.4	-22.662	-21.594	-22.959	-21.109	-21.803	-22.802	-21.218	-21.122	-23.613	-21.941	-22.321	-22.596	-22.913	-22.486	-23.107	-22.66	-23.272	-22.759	-21.917	-21.504	-23.179	-21.121	-21.556	-22.587	-22.692	-21.89	-21.885	-22.017	-22.362	-21.713	-21.564	-21.819	-22.375	-21.511	-21.814	-20.814	-22.477
-1.7676	-1.0391	-0.41191	-0.507	-1.0375	-2.8609	-1.5811	-0.29973	-1.8052	-1.4127	-1.5148	-2.4049	-0.73625	-1.6715	0.05125	-0.090482	-1.8519	-2.7275	-2.0035	-2.3302	-0.85742	-2.1303	0.019291	-2.4398	-1.2951	-2.5407	0.89775	-1.632	-0.69431	-2.0311	-1.7021	-1.0844	-2.4806	-2.3268	-2.2646	-1.066	-1.1835	-1.9683	-1.9687	-0.22073	1.0185	-1.2709	0.31904	0.42151	1.5461	-2.419	-1.8853	-0.78687	-0.41102	-1.5675
-2.7055	-3.9786	-2.6082	-3.2872	-4.9392	-3.5292	-2.4523	-4.0654	-2.9613	-2.1944	-4.4463	-3.9751	-1.0177	-2.4411	-1.837	-3.0776	-2.5257	-3.3182	-2.7111	-1.8737	-2.1568	-2.431	-3.1038	-3.3591	-2.6783	-4.1501	-2.3312	-3.3352	-3.0856	-2.7947	-1.3665	-4.6442	-2.9441	-1.389	-3.5248	-1.3982	-3.2923	-4.2367	-1.6836	-2.7007	-1.1546	-3.9539	-3.6176	-1.6658	-2.017	-1.5892	-2.7721	-3.0854	-0.51729	-3.5005
7.5719	5.8783	5.766	7.3395	5.6087	5.5191	8.3687	6.9241	7.8676	6.8212	8.5952	6.2564	6.3386	7.763	6.704	7.1438	8.873	6.1614	8.128	6.2398	6.2426	7.7217	6.5504	6.9942	6.6668	7.5452	6.3847	6.7002	8.0817	6.7968	6.3003	6.3	7.8256	7.9203	7.1999	6.3962	6.7794	6.774	6.6181	6.9371	7.3348	5.3675	7.1496	7.6709	8.0585	8.0579	8.018	6.6631	7.9904	7.3366
1.1444	1.5244	1.0008	0.26506	1.6211	1.2085	1.5232	0.54378	1.8913	2.6192	1.1058	2.5382	0.92215	2.4795	1.832	2.1988	1.9386	2.1537	-0.71667	2.2668	1.9188	1.1273	1.0826	0.0094933	2.1571	1.2367	1.2487	0.8441	0.24151	1.2893	-0.24806	-0.78897	0.29026	1.3332	2.122	1.7166	0.25452	0.54762	2.2061	2.8731	2.7672	0.51321	1.2914	1.5185	1.1059	0.32032	-0.12405	1.9451	0.69889	1.5835
-12.477	-12.964	-13.675	-12.775	-11.912	-11.867	-12.877	-12.401	-13.18	-13.588	-12.184	-14.211	-12.255	-13.996	-12.531	-13.691	-12.966	-12.848	-12.518	-13.644	-13.726	-13.253	-12.468	-13.981	-14.928	-14.423	-11.592	-11.661	-14.093	-12.256	-11.789	-12.557	-13.071	-11.734	-14.177	-13.621	-13.523	-14.121	-12.969	-13.811	-12.55	-13.106	-14.97	-12.696	-12.272	-13.315	-13.515	-13.393	-12.039	-12.536
-11.201	-11.396	-10.912	-9.7798	-11.733	-10.379	-10.817	-10.54	-10.348	-9.7596	-11.293	-11.89	-11.296	-10.181	-9.3906	-11.077	-11.073	-10.975	-10.267	-11.782	-11.352	-9.7146	-11.67	-11.1	-9.2976	-11.16	-9.5833	-10.644	-10.718	-10.831	-11.395	-9.3103	-11.483	-8.9127	-11.253	-8.9372	-9.3894	-11.867	-11.677	-9.8687	-12.036	-12.68	-10.685	-12.196	-10.659	-10.343	-10.792	-9.7055	-11.679	-10.151
8.0782	9.8735	8.6909	6.6671	8.2451	10.527	7.2516	8.1679	8.1254	9.0895	8.2957	9.0274	7.8825	7.9003	7.4773	9.5509	9.4422	8.444	7.9339	8.1747	9.0846	8.6929	9.5135	8.336	7.6198	8.933	7.3816	7.7715	9.0722	9.9113	9.4167	9.1511	6.9924	10.172	9.4378	7.2375	6.9947	9.1963	9.2271	7.8505	8.2284	8.0423	7.2229	8.0549	8.8922	9.6442	10.324	9.9254	9.6316	7.9173
-1.5097	-2.8042	-2.7984	-3.1126	-4.1977	-3.1574	-4.2623	-5.4586	-1.1832	-1.5829	-5.104	-2.3344	-2.4224	-3.6129	-3.3442	-4.1234	-4.3363	-3.2645	-3.2597	-3.9619	-3.5203	-3.8456	-4.3972	-2.0295	-2.5928	-2.4344	-5.6569	-1.3069	-4.4946	-3.3886	-4.1637	-2.9804	-2.9455	-3.5156	-3.8114	-3.8158	-3.6376	-5.1358	-2.7468	-2.1899	-3.1641	-3.7118	-3.2447	-2.2259	-2.274	-3.4361	-3.5423	-3.1908	-4.1145	-4.1598
-14.131	-13.427	-13.656	-13.644	-12.778	-13.73	-13.246	-11.595	-14.333	-13.359	-12.12	-14.072	-13.661	-11.877	-13.424	-12.802	-13.117	-12.904	-10.96	-12.17	-13.88	-12.838	-12.8	-12.872	-13.324	-12.543	-13.618	-13.639	-12.891	-13.28	-13.277	-12.477	-14.345	-13.462	-13.725	-12.173	-12.278	-12.917	-12.86	-12.434	-14.574	-12.306	-14.15	-14.094	-13.001	-12.535	-10.907	-11.992	-13.574	-12.666
-13.399	-13.187	-10.71	-12.481	-12.222	-9.6088	-11.892	-11.995	-11.141	-13.383	-13.153	-11.234	-10.969	-10.483	-11.38	-12.457	-11.409	-12.349	-10.644	-11.05	-11.755	-12.611	-10.679	-10.325	-10.774	-10.768	-11.763	-12.077	-11.501	-11.686	-11.785	-11.857	-12.549	-13.49	-11.116	-10.768	-12.676	-14.113	-12.913	-11.946	-12.806	-12.911	-13.161	-13.152	-12.966	-13.706	-11.806	-12.167	-13.092	-11.412
-2.745	-0.611	-0.45695	-0.54181	-0.9936	-1.3212	-2.0125	0.70518	-2.1584	-1.8475	-1.2502	-1.4519	-2.462	-1.8389	-0.47485	-1.4626	-2.7824	-2.8015	-1.9157	-1.8171	-3.1238	-0.81683	-2.1866	-0.11448	-0.29002	-2.2719	-0.67138	0.26386	-0.16116	-2.529	-0.99371	-1.1661	-1.8474	-2.3507	0.46536	-1.2733	-2.103	-1.7475	-0.81563	-1.6399	-0.39694	-2.2623	-2.3472	-1.194	-1.6776	-1.2649	-1.9825	-1.6706	-0.63285	-2.5955
4.2532	4.4906	4.6282	3.6684	4.3614	4.9475	4.9565	4.2853	4.186	5.9134	3.6138	4.6913	4.6631	5.6994	2.7577	3.8403	3.1314	4.8115	4.2265	6.101	6.1232	5.23	4.7941	3.9323	3.5443	3.343	5.3522	5.6225	2.6834	3.5739	5.069	3.439	5.4359	5.0099	4.1607	4.9923	2.9064	5.539	4.11	5.3795	4.7026	4.1003	6.3679	6.0596	5.698	4.722	3.5998	5.1433	4.3098	5.1063
-8.8885	-10.219	-9.5411	-8.4125	-7.3248	-9.6864	-10.394	-9.03	-10.104	-8.1812	-9.4817	-7.1861	-7.719	-10.415	-7.2378	-7.9585	-9.3503	-9.047	-9.8717	-7.6053	-9.43	-9.4617	-9.4962	-9.075	-10.376	-7.8485	-9.1313	-9.3918	-7.8203	-9.4397	-7.1388	-10.548	-7.5891	-8.0142	-8.6538	-7.1554	-9.4992	-9.0166	-8.3141	-9.6315	-9.1949	-8.1508	-8.7897	-7.5095	-8.9972	-9.4202	-8.9075	-9.5318	-8.4856	-8.014
9.0903	10.016	8.6943	10.441	10.324	10.199	9.4527	9.0553	6.6262	10.586	10.064	10.495	10.047	10.054	10.087	8.5978	8.6117	9.9605	9.8531	10.58	8.6912	9.608	9.8868	8.1451	9.8697	10.764	10.472	9.5951	9.0593	10.013	10.137	9.447	10.118	10.217	8.8321	10.387	10.748	9.9017	9.8438	9.4309	9.6666	9.2711	9.5923	11.379	9.0548	10.301	9.6116	10.815	9.5568	10.344
4.6396	6.1974	6.2187	3.8714	3.4167	4.8811	6.0909	4.1522	4.9021	4.167	5.1885	6.3422	6.0788	4.8634	3.0468	4.9944	3.5704	6.5921	3.394	4.8782	5.101	6.0176	4.2353	4.9918	5.3913	4.2719	3.9045	5.4833	4.9527	6.3528	4.6397	5.6294	4.7251	5.2428	5.4221	3.973	5.0585	3.7238	3.516	3.3844	6.0221	7.8136	4.3799	5.5525	4.4453	4.2844	5.0115	6.7925	3.5336	6.0587
-1.8295	-2.2278	-0.10025	-2.6343	-2.5388	-1.5834	-2.3117	-2.2733	-2.2402	-1.029	-2.9291	-0.54507	-2.8239	-1.6503	0.78337	-1.8061	-2.1092	-2.3149	-1.054	-2.1549	-2.02	-0.34039	-1.5485	-0.44028	-3.084	-0.46463	0.44059	-2.8262	-1.6466	-0.38791	-1.7582	-1.6777	0.095644	-1.8424	-2.6134	-1.3604	-0.97633	-2.0112	-1.7725	-1.2748	-3.0027	-0.92178	-0.32999	-0.83215	-1.0195	-0.70249	-3.5553	-0.99959	-2.154	-1.202
-1.2066	-0.95846	0.080381	-1.5711	-1.727	-2.8403	-1.8577	-2.868	0.54441	-0.46721	-1.5182	-1.5599	-0.14647	0.24799	-2.2086	-0.57488	-0.95019	-2.5212	-2.029	-0.31192	-1.3983	-2.4158	-2.4836	-0.99061	-1.5611	0.50205	-0.70963	-0.29959	-0.9935	-1.9387	-1.4101	-2.7153	-1.3191	-2.4784	-2.0034	-0.48871	-0.32054	-0.98789	-1.2998	-2.3425	-1.3664	-1.7111	-0.029496	-1.921	-1.7903	-2.5943	-0.64787	-0.92875	-2.5886	-0.26745
-1.6123	-2.0618	-1.9239	-1.2445	-3.19	-1.483	-3.013	-2.4199	-2.7987	-1.0813	-0.99691	-3.2526	-1.2675	-3.6254	-2.5976	-2.8021	-3.2184	-2.6531	-2.3217	-2.0549	-2.5084	-2.6484	-2.7738	-1.7574	-3.6508	-2.1496	-3.2666	-1.3308	-2.4235	-2.7548	-3.5127	-1.6914	-4.3047	-0.63684	-3.3495	-1.2333	-2.9575	-2.6985	-2.2124	-1.4537	-3.7641	-3.0132	-2.1953	-4.5443	-3.1108	-3.1375	-3.5215	-2.193	-2.3971	-3.3987
1.1249	3.3045	-0.65077	1.7107	1.3963	2.3976	0.70816	1.2219	1.5715	2.5848	2.9488	1.4121	3.0044	2.5751	1.1817	1.6176	2.1873	2.4395	2.6546	3.3677	3.5025	1.9219	1.6401	2.707	1.2479	0.91314	1.331	2.0063	2.2865	0.86631	0.3309	2.0596	2.8069	2.2467	1.8059	1.0024	2.6419	1.0714	2.0271	0.98197	1.055	2.3901	1.4157	1.0157	2.2464	1.6418	1.4313	3.1087	1.0191	1.4937
-3.647	-3.3853	-3.3277	-4.1548	-3.8762	-4.6422	-2.8837	-4.0171	-2.3224	-4.0883	-3.7736	-5.445	-2.4261	-4.3759	-2.6007	-3.9257	-3.8172	-2.7391	-4.5476	-2.9127	-3.6214	-3.3462	-2.5103	-3.7955	-3.4896	-4.5411	-3.5702	-5.7203	-2.7999	-5.5309	-3.1512	-3.7183	-3.9586	-4.4113	-4.059	-3.7912	-3.7577	-2.3603	-3.7198	-3.3471	-2.8176	-3.4596	-2.9419	-4.5938	-3.3308	-4.9165	-4.5112	-3.4262	-4.6101	-3.708
-12.89	-11.811	-11.629	-10.934	-11.297	-10.84	-12.822	-11.386	-11.855	-11.317	-12.791	-11.261	-9.5198	-10.473	-11.836	-11.035	-10.682	-12.145	-13.069	-11.564	-12.013	-11.933	-10.141	-11.08	-10.786	-10.504	-9.954	-10.211	-11.333	-9.8262	-11.636	-12.125	-11.064	-12.282	-9.9329	-12.452	-12.44	-12.487	-11.556	-12.225	-11.299	-11.46	-12.477	-12.39	-10.321	-10.568	-11.416	-11.425	-11.51	-11.329
-1.9269	-1.9017	-2.8012	-1.8314	-1.7241	-3.3822	-1.5503	-2.0576	-2.686	-1.9087	-1.0291	-2.547	-1.9711	-1.0074	-2.7407	-1.5148	-3.0268	-1.9893	-3.1796	-2.4365	-1.6839	-0.94864	-2.327	-0.95197	-1.1937	-1.4094	-1.8647	-1.0173	-2.5854	-1.2105	-3.0527	-1.0523	-2.2016	-1.1276	-3.0109	-1.7036	-1.1295	-0.93359	-1.3301	-2.8841	-0.5937	-2.6699	-1.2542	-1.9205	-2.2362	-2.0019	-1.3492	-3.5726	-2.3255	-0.51676
0.65558	0.37661	1.0374	1.8817	1.0647	1.5331	0.11013	2.7732	1.9604	1.7602	1.1431	1.4979	1.8658	0.96318	1.0707	0.98247	-1.1104	1.147	0.50115	0.38756	-0.2631	1.2704	2.0118	1.0841	2.3303	1.9269	1.4753	2.4122	0.54155	2.1273	2.3591	2.7046	1.1132	1.2634	1.6861	3.2725	1.903	2.2723	2.1168	1.191	0.75161	0.63962	1.1922	1.7255	1.9536	0.91229	-0.65171	1.8569	0.8762	1.1817
4.9995	4.2493	5.3351	4.644	4.1811	3.9266	4.172	5.1271	4.9984	4.9527	6.9622	5.5774	3.8607	3.6976	3.3036	5.2401	6.0289	4.4165	4.1222	4.5259	4.3736	5.6741	4.4044	5.0763	4.6509	4.8631	5.0166	4.0948	5.7008	4.5543	4.8822	3.9535	5.4069	4.8455	4.9459	4.9408	3.8848	5.3025	4.6519	5.9511	5.5291	6.149	5.7469	4.1347	3.6019	4.8063	4.8324	5.746	4.6602	5.5955
-5.9103	-3.0802	-5.5728	-4.7626	-4.8051	-3.1279	-4.847	-4.0859	-4.5939	-4.3239	-2.6491	-3.1115	-6.6027	-5.0134	-3.4128	-3.9707	-3.025	-2.3253	-3.7689	-3.6479	-4.5355	-3.3823	-5.2268	-4.5499	-2.0925	-3.5426	-3.4408	-3.263	-2.8678	-5.0593	-3.9792	-4.7746	-2.4749	-2.317	-4.346	-2.9774	-3.1664	-3.5845	-4.7521	-4.0842	-2.743	-4.4146	-3.8889	-3.6134	-2.4371	-3.8071	-4.1371	-3.5133	-3.0926	-3.9635
5.9315	5.0621	3.8563	5.1946	3.0553	4.3202	2.982	4.3648	4.5296	5.4839	5.3016	2.4245	5.3447	4.382	4.1292	5.0261	4.3882	4.756	4.8105	5.7391	4.7061	4.1736	3.9932	3.7907	5.8143	7.4224	5.6136	5.7252	4.5968	4.0842	4.1688	3.6075	5.3957	3.716	4.792	5.0581	3.3794	3.5407	3.6785	4.9161	3.2274	4.2865	4.9173	4.2797	4.5237	3.7199	5.0263	4.8805	5.605	4.9842
6.5218	5.8269	6.6624	5.6501	6.8257	7.8849	7.2595	7.0213	6.5775	5.2764	6.1062	4.5973	6.8202	9.0716	6.9747	7.8797	6.0535	7.2582	6.2305	7.6845	8.4214	8.0868	8.0031	7.273	7.2377	7.4548	6.1477	7.3125	5.966	7.3798	6.7932	5.6099	5.5185	6.4926	6.0506	6.1307	6.6616	7.2063	5.4516	5.9761	5.8775	6.8485	6.8854	7.3675	5.716	6.9985	7.4137	6.0563	5.717	7.0491
-22.475	-22.53	-23.019	-22.482	-20.593	-21.076	-21.378	-21.87	-22.299	-21.199	-22.51	-21.881	-22.624	-21.43	-23.796	-21.237	-21.898	-22.437	-22.715	-21.307	-21.138	-22.146	-21.205	-23.056	-22.062	-21.362	-22.538	-21.545	-22.689	-21.985	-22.42	-20.78	-22.511	-21.704	-23.41	-22.603	-23.285	-21.644	-21.703	-21.512	-20.989	-22.971	-23.388	-21.73	-21.373	-22.862	-21.975	-22.497	-22.303	-23.259
5.8138	5.4851	5.7438	6.2856	6.1699	4.6611	4.8877	4.5683	5.2338	7.2453	6.0467	5.6081	5.1586	5.0672	6.2037	6.0324	4.9364	6.0784	5.3347	5.5284	4.6786	5.2479	8.0232	5.3188	5.1341	4.4741	6.6094	5.6394	5.0978	3.7433	5.5147	5.7595	4.6122	5.8385	4.5293	4.94	6.7265	5.1811	6.0107	5.2227	5.4186	7.008	5.8235	6.2682	6.5178	5.1317	4.0923	5.1713	4.6928	7.2249
-11.263	-10.764	-10.214	-11.287	-11.739	-10.381	-12.482	-11.656	-11.445	-12.007	-12.364	-12.133	-12.397	-12.568	-11.039	-11.169	-10.979	-11.061	-12.526	-11.619	-11.534	-13.25	-10.699	-12.935	-10.719	-13.312	-11.708	-13.147	-11.353	-13.044	-10.143	-11.69	-12.229	-12.375	-11.28	-11.145	-11.378	-11.245	-12.54	-11.939	-11.464	-12.356	-10.438	-10.339	-12.476	-11.474	-12.462	-10.18	-13.682	-11.395
8.804	6.913	7.4037	6.497	6.0391	5.9253	7.1229	5.2179	6.6214	6.1801	6.3917	8.0452	7.354	6.7022	6.6311	5.3304	7.9992	7.6191	6.6129	6.4956	7.4174	6.1801	6.0745	6.2012	7.1075	7.3059	8.2544	6.0377	7.4268	7.2171	6.1942	5.6782	7.0255	7.1741	7.776	7.4605	6.7247	6.7015	6.7849	6.5522	6.6863	5.4143	6.2748	6.644	6.4621	7.6599	6.5762	6.7619	6.6741	6.754
-5.0133	-5.6152	-3.6441	-3.6668	-4.157	-5.4058	-4.3305	-5.7076	-4.7473	-4.7824	-4.1918	-2.5848	-4.0602	-5.0134	-3.7007	-4.5554	-2.9679	-3.9078	-4.446	-5.9004	-4.6243	-3.6841	-4.92	-3.8316	-5.4721	-5.6087	-6.0683	-4.9982	-3.716	-3.7396	-5.861	-4.6135	-3.6251	-3.9733	-5.3142	-4.3355	-5.5712	-3.5512	-4.4302	-5.991	-5.9388	-4.0654	-4.1969	-5.2832	-5.1159	-3.644	-4.6669	-5.5064	-4.7998	-4.3148
-9.8214	-9.1218	-8.7286	-9.1388	-9.4248	-9.165	-8.762	-10.313	-9.238	-9.2134	-9.7156	-10.316	-10.421	-8.3544	-10.833	-9.8788	-10.067	-10.961	-10.872	-8.3442	-8.1797	-10.171	-10.645	-8.9721	-9.4976	-8.2677	-8.7595	-9.1419	-9.1785	-8.9408	-8.5825	-10.213	-9.5819	-10.339	-9.8935	-8.5871	-7.8041	-9.5717	-8.1337	-8.4788	-10.258	-6.6262	-8.8417	-8.5467	-9.0868	-8.2876	-8.843	-7.8581	-9.344	-9.016
0.66984	-2.4744	-0.19656	-1.0039	0.59598	0.22461	0.4165	0.91758	0.96039	-0.32789	0.065491	-0.31637	0.39034	0.10604	-0.71519	-0.37498	-0.75262	-0.83363	-1.0334	0.17977	-0.6596	0.73015	0.75532	0.21934	0.33433	0.58512	1.3699	0.28827	0.018728	0.88511	0.37225	-0.29272	0.10266	-0.48001	0.15321	-1.3339	-0.38941	0.42582	1.2828	-0.048274	0.27237	1.51	1.5581	0.69667	-1.1713	0.90081	0.56448	0.68833	1.137	0.19881
0.79995	1.4474	-0.12569	0.84186	2.1156	1.9982	1.8957	2.7378	2.4254	2.5651	1.4456	1.1445	0.6692	-0.026423	0.82918	3.4495	1.8575	1.8533	2.2365	1.5402	2.1791	1.162	1.4034	2.0471	2.8566	2.5269	0.76228	3.0536	2.8809	0.21035	2.7657	1.6916	1.4672	1.2487	2.2803	0.72493	3.5936	0.78465	1.5478	2.1262	-0.68606	1.0991	2.238	2.0008	1.3357	2.4487	1.2536	1.5073	0.86246	0.71985
-2.7804	-2.7794	-0.86221	-1.3445	-0.43582	-1.4953	-2.2111	-0.32059	-2.0946	-1.5875	-0.33654	-2.0277	-0.368	-1.9084	-1.6049	-2.9157	-3.224	-2.615	-3.0357	-1.3753	-1.8817	-2.3205	0.43103	-0.50026	-3.464	-3.8089	-0.58848	-1.7512	-1.4111	-2.6745	0.013437	-0.99231	-1.3852	-2.2344	-1.0648	-1.8296	-2.3185	-1.2297	0.098942	-2.2148	-0.57137	-1.2028	-2.0744	-1.1173	-2.0018	-2.0976	0.93451	-1.9229	-1.7074	-1.3263
0.31358	-0.9172	1.0258	-0.85395	0.060139	0.76439	0.64696	0.032675	-0.74944	-0.58313	2.6886	-0.01152	0.80417	-0.57676	1.3989	0.30732	0.57584	0.83153	-0.61408	0.93314	1.7802	0.73868	1.4938	0.60898	1.1456	-1.6403	-1.4499	0.59252	0.20777	-0.4931	1.1067	0.19901	1.6485	-1.6589	-0.4748	2.1632	-0.55462	-0.26524	-0.3008	-0.12611	-0.09601	0.95986	-0.76429	0.81245	1.1734	1.0514	-0.86337	-0.80495	-0.1104	1.2384
5.0158	5.2071	4.5737	4.154	4.8374	5.6115	4.2043	4.369	5.1262	5.2337	5.8327	5.0617	4.6877	5.3811	4.0971	4.3646	3.0956	4.3961	4.3525	6.5571	3.6291	4.6781	3.074	2.2798	7.0287	4.4416	5.7314	4.4032	3.9039	4.7543	5.4443	6.2699	5.0825	4.2437	5.5596	4.0388	4.9964	4.7796	5.2974	3.9968	5.798	5.0517	6.3952	5.6072	5.6502	5.0489	4.5293	6.2229	5.8943	4.2395
-0.80483	-0.30478	-1.4227	-1.9641	-2.7466	-0.48751	-0.82351	-1.492	-2.3545	-1.3481	-2.3715	-1.4149	-1.8505	-0.44764	-1.2739	-1.2524	-1.3504	-3.0217	-1.7405	-0.71305	-1.5301	-1.3719	-1.9376	-0.99847	-0.20368	-0.85532	-2.7823	-2.7284	-1.457	-1.3105	-1.7642	-1.8568	-1.6821	-0.58836	-3.042	-0.53964	-1.2408	-2.338	-2.1602	-1.1323	-1.1272	-3.0527	-1.037	-0.97963	-1.9854	-1.68	-0.94542	-0.7901	-2.5108	-1.9993
4.0884	6.1581	5.3463	5.0545	4.1788	4.8796	5.567	5.3691	4.8715	4.6274	6.4709	5.5426	6.0163	3.8141	4.9479	7.1188	4.7977	4.7591	7.7277	4.4362	5.9351	4.1659	3.8425	5.6744	4.5471	3.8809	5.3258	3.7102	4.2641	5.2473	6.2077	5.2012	5.1702	4.297	5.3713	4.5008	5.229	4.7981	5.0557	5.6485	4.5254	4.9806	4.7904	3.9868	3.4517	4.7716	5.3922	4.3375	4.3003	4.9551
5.4683	5.743	6.6002	5.9109	5.214	5.7937	3.8273	4.4623	6.0222	5.891	5.8706	5.7033	5.7498	5.92	7.2103	5.9799	6.0138	5.1529	5.5688	7.3198	6.4057	5.5808	5.3706	4.3434	5.243	7.7008	5.9401	3.9864	5.9849	2.7998	7.0078	4.887	5.2686	5.7583	5.7677	7.0182	5.7304	3.1277	5.1114	7.5063	6.918	5.3139	5.3029	5.8171	6.4868	6.3924	6.2454	6.0112	4.9624	5.9632
7.295	5.8706	5.2239	5.9418	5.3031	5.7687	7.0091	8.0556	7.1392	6.444	5.9504	7.8021	8.3014	8.1785	7.2357	7.9394	6.7503	6.697	6.4021	5.804	5.6563	7.0255	5.9961	7.2131	6.407	6.4284	7.3954	7.7325	5.9044	6.2345	5.9875	7.3023	7.7993	5.7734	7.5	7.5359	6.5805	7.0607	7.896	6.2422	7.1296	6.525	5.3529	6.6236	5.9722	4.745	5.8423	6.2742	7.1279	5.3715
-12.098	-13.192	-13.044	-13.151	-14.533	-13.41	-13.413	-13.724	-13.239	-13.225	-14.259	-13.886	-12.167	-14.655	-14.148	-14.172	-14.043	-13.244	-12.789	-13.108	-13.565	-12.62	-13.199	-13.442	-15.332	-13.367	-13.115	-13.887	-12.334	-11.97	-13.455	-13.822	-13.455	-12.581	-13.727	-14	-13.033	-14.159	-15.832	-11.67	-12.647	-11.427	-12.222	-12.8	-12.865	-12.535	-13.614	-12.865	-13.159	-14.845
-3.2706	-2.7171	-2.6801	-2.3899	-3.6799	-2.2202	-2.9124	-2.5948	-2.913	-2.6481	-3.985	-3.1581	-1.887	-4.3559	-4.4379	-2.6035	-4.0145	-2.0011	-4.123	-1.8547	-2.3267	-3.2973	-2.4829	-2.4976	-4.0202	-0.82791	-3.2673	-3.5647	-1.1314	-3.3991	-2.2648	-1.5225	-3.9973	-1.764	-2.0594	-2.0495	-1.9429	-1.3169	-2.2222	-2.689	-2.426	-1.0066	-3.4968	-2.2771	-3.4643	-3.999	-3.3539	-2.2093	-2.6423	-3.5349
-3.4135	-2.552	-5.6883	-1.1647	-3.9336	-2.6764	-4.2332	-2.9062	-3.4902	-4.0202	-5.0108	-3.239	-4.4235	-2.0568	-4.9388	-2.2407	-5.1818	-2.6784	-2.7612	-4.2136	-3.3582	-3.484	-2.8954	-5.5006	-3.3623	-5.7286	-3.7678	-4.1736	-3.869	-4.5615	-4.1175	-4.1229	-4.5385	-3.0763	-2.7818	-4.7546	-2.3962	-3.9953	-4.5095	-3.8821	-3.5284	-4.4054	-3.4848	-3.6832	-4.2065	-2.7469	-3.904	-4.2834	-3.8528	-3.7617
-0.18677	1.0304	2.0847	2.5103	0.75831	0.46981	1.5241	1.4833	0.35798	1.2448	0.054222	1.4161	0.6046	0.35537	1.5128	0.38984	1.6592	1.2914	0.97799	2.1429	0.4792	0.91743	0.46327	1.8934	0.67252	0.69928	-0.98892	2.1076	1.5054	0.47441	-0.028051	0.45508	1.7261	-0.28828	0.9108	2.4373	1.3513	0.6899	3.2291	0.26929	1.2784	2.8042	0.3448	0.2916	1.1758	1.9179	1.4255	-0.0131	1.1703	-0.073141
-8.7768	-8.6096	-7.3363	-8.2194	-8.0263	-9.3671	-9.8487	-9.7985	-7.3049	-8.7164	-9.3043	-7.5361	-6.9052	-10.273	-7.4858	-8.3359	-9.5538	-9.9694	-8.3418	-8.7663	-8.9431	-10.271	-10.079	-9.2144	-8.7436	-10.393	-8.7824	-8.3295	-9.2474	-9.4423	-8.0318	-10.176	-8.5293	-8.863	-9.701	-9.7954	-8.1069	-10.479	-9.1916	-9.9238	-9.1164	-7.7795	-8.2543	-9.6806	-8.323	-7.321	-9.1472	-7.8609	-9.9631	-9.271
-8.5913	-8.3875	-8.4263	-10.048	-10.114	-8.853	-8.3632	-8.0338	-9.463	-9.3616	-9.5527	-9.3845	-8.578	-8.4228	-8.8592	-8.3793	-8.2902	-8.3423	-9.7462	-8.8744	-9.0042	-10.612	-8.873	-9.5103	-8.6392	-8.1745	-10.857	-9.5436	-8.3347	-7.788	-9.098	-10.146	-8.7398	-10.178	-8.4098	-9.501	-8.2893	-8.3705	-10.255	-9.1941	-8.7504	-9.7876	-8.6461	-10.261	-9.6039	-8.1299	-6.8539	-8.7298	-8.5395	-9.495
7.8986	8.828	9.3167	8.5167	7.8359	8.8228	8.5332	9.5445	9.4612	7.2008	9.098	8.2555	8.5597	8.1452	10.324	7.4905	9.1881	8.9836	6.9164	9.0447	7.957	8.0034	8.6028	6.7256	11.153	10.013	6.5559	8.5691	9.9092	8.9388	8.0137	8.8276	7.6218	8.2168	7.3115	9.5649	8.1947	9.3959	8.5293	9.0474	8.4315	8.361	7.9459	8.3001	9.8597	8.4909	8.774	9.0895	10.816	7.7183
-2.5991	-0.54213	-0.049803	-1.7857	0.76287	-0.68552	-1.4413	-1.7437	-1.7757	-0.99276	-1.5006	-3.6164	-1.8383	-0.74188	-1.0156	-1.9644	0.34144	-1.3056	-2.8471	-2.1028	-0.041979	-1.5286	0.061189	-0.59896	-1.3028	-0.94242	-1.791	-2.5174	0.15682	-0.10081	-0.85059	-1.2335	-1.8883	-1.3627	-0.81311	0.68612	-1.8559	-2.1137	-0.80638	-1.5616	-1.8418	-0.33432	-1.4629	-1.7182	-0.040899	-1.0862	-0.64859	-2.0543	0.23147	-0.93641
-21.312	-19.548	-19.956	-21.843	-21.393	-19.612	-20.41	-20.215	-21.652	-19.814	-19.749	-21.286	-19.136	-19.879	-21.981	-20.883	-20.979	-20.294	-20.938	-19.568	-20.347	-20.807	-20.575	-21.152	-18.652	-21.634	-21.526	-18.909	-20.995	-20.275	-19.898	-20.866	-20.068	-21.536	-19.675	-20.974	-20.772	-21.848	-20.587	-20.893	-20.705	-20.65	-19.803	-21.385	-22.411	-22.256	-19.314	-20.381	-23.826	-20.782
-5.6424	-5.3835	-4.1318	-5.8338	-5.3065	-5.3915	-6.4134	-6.4463	-5.4826	-5.4718	-6.5145	-5.6751	-4.9949	-6.0599	-4.2224	-6.4125	-6.8004	-6.4923	-6.2617	-6.7826	-4.7633	-5.0096	-5.4619	-6.3888	-5.2819	-5.3142	-5.944	-4.5594	-5.0595	-5.4086	-6.6231	-7.8994	-4.5659	-4.7726	-5.5861	-4.8225	-6.4616	-3.4314	-5.5389	-6.652	-6.1019	-5.4198	-4.2493	-6.252	-5.5273	-3.0573	-6.5702	-6.9019	-4.7935	-6.7944
1.0185	0.56121	2.848	3.1753	2.3241	2.2484	0.88875	1.2293	1.1969	3.257	2.1526	2.2125	0.57358	1.807	2.0583	1.4752	2.3702	2.1144	2.7215	3.0444	0.85227	1.2606	2.8537	1.1151	2.2609	2.1293	0.79221	2.4166	1.6954	2.1774	0.29572	3.2006	2.3464	0.92752	1.8986	3.5159	1.4925	0.66156	0.254	3.0027	2.8559	2.0319	0.75493	1.5221	3.2212	1.3071	2.0237	1.6999	1.7067	1.2186
-2.0493	-0.3149	-1.3784	-1.1333	-0.46395	-1.0564	-1.44	-0.95954	-2.9202	-0.92508	-2.0077	-2.9016	0.075605	-1.5069	-2.7282	-0.78365	-2.2202	-1.2103	-1.4062	-0.90271	-2.3173	-0.90005	-0.14087	-1.0549	-1.8625	-0.33085	0.20541	-2.6868	-1.043	-0.72773	-0.83604	-3.485	-0.70269	-2.738	-1.0251	0.30026	-0.52544	-1.8245	-1.7046	-2.107	-0.8414	-1.7355	-0.36249	-0.26418	-0.75104	-3.0618	-0.9225	-1.6363	-1.9952	0.2493
-9.2337	-10.779	-11.226	-11.149	-10.26	-11.052	-10.736	-10.185	-10.181	-10.827	-11.525	-11.937	-10.272	-10.206	-9.8994	-9.4422	-11.86	-10.817	-10.997	-10.297	-11.104	-10.538	-11.315	-10.719	-11.177	-9.0831	-10.79	-9.7407	-10.11	-8.2645	-10.22	-10.945	-11.187	-9.9219	-11.521	-9.3708	-10.598	-9.6532	-9.9371	-10.568	-11.715	-10.734	-9.5918	-10.976	-11.081	-10.761	-11.102	-9.8766	-10.095	-12.168
-9.4136	-8.3876	-7.8908	-9.3099	-9.106	-9.8161	-8.0536	-8.6461	-8.3319	-8.5165	-8.579	-10.663	-10.316	-9.9589	-7.5522	-8.4763	-7.9207	-8.8427	-8.5595	-9.1588	-7.6216	-8.532	-8.0297	-9.4007	-10.814	-8.6082	-7.9385	-9.0936	-9.4266	-9.8302	-10.28	-9.5118	-9.7227	-10.14	-10.209	-9.1916	-9.55	-8.9744	-10.778	-9.724	-10.26	-8.198	-9.1074	-8.9859	-8.2122	-9.2276	-8.9477	-8.8598	-8.6039	-9.2506
-4.5777	-2.2945	-2.9204	-2.7627	-3.359	-3.4392	-1.7263	-2.6283	-2.5921	-2.7074	-5.0527	-2.5076	-2.1183	-3.7419	-2.91	-4.4988	-2.9746	-3.8586	-3.8921	-3.1034	-3.208	-4.4312	-1.7254	-3.4356	-3.1913	-0.4968	-2.6798	-2.8267	-2.9098	-2.6118	-2.0872	-2.5855	-3.2237	-3.5546	-1.1163	-2.0844	-3.9091	-2.5618	-3.3197	-4.59	-2.002	-3.8787	-3.7852	-3.0671	-3.2302	-2.6201	-3.0413	-2.2755	-2.3302	-4.2612
-24.594	-21.537	-21.784	-21.658	-24.145	-23.091	-23.818	-20.799	-22.291	-22.53	-22.948	-24.342	-22.642	-21.562	-20.191	-21.647	-21.837	-22.218	-21.117	-21.63	-21.87	-21.707	-22.915	-22.023	-21.956	-22.367	-22.362	-22.719	-21.063	-22.007	-22.053	-23.731	-22.551	-22.767	-22.209	-21.242	-22.691	-22.734	-23.052	-20.808	-22.544	-22.59	-22.435	-21.381	-20.911	-22.304	-22.777	-22.147	-21.399	-22.896
1.3426	1.1376	3.0366	2.5872	2.6095	3.6758	0.58625	1.5416	2.0671	0.86607	1.497	2.6615	1.6603	2.5348	2.1456	1.2548	0.2438	2.6577	0.14404	-0.17643	1.6675	2.4137	1.8195	0.82404	-1.1823	1.2268	1.2781	1.3265	1.9314	2.6465	2.0805	0.80341	1.1866	0.76694	1.583	2.7704	2.2858	1.6558	0.97605	2.6216	0.46903	1.2862	1.4988	2.6138	0.68539	2.1042	3.1456	1.3926	1.3452	1.3277
-10.038	-8.9893	-8.4494	-10.011	-9.7683	-7.1238	-8.1207	-9.158	-9.413	-8.5757	-7.0064	-10.746	-8.7874	-8.3349	-10.296	-8.8899	-8.5606	-8.5123	-8.5411	-7.029	-8.3265	-9.0448	-9.3707	-9.3027	-9.7564	-7.9846	-10.984	-8.4019	-9.2205	-8.8883	-8.5738	-9.146	-11.042	-10.023	-9.9625	-6.908	-10.862	-9.3874	-7.691	-9.8135	-9.8652	-9.5494	-10.227	-8.8657	-8.0215	-8.0384	-8.2393	-9.0764	-10.514	-9.331
3.2719	4.5099	4.5867	3.9257	4.1204	3.8107	3.7313	5.7218	3.3541	2.0291	4.787	4.709	4.9145	4.1492	3.6611	6.7803	3.9372	3.8994	3.6033	4.4349	3.3363	2.7678	3.9144	4.0026	4.6847	3.7993	3.2812	5.3181	4.6828	3.7766	5.5578	3.4047	7.0665	4.7379	2.8583	5.5543	2.8617	4.1323	4.6093	6.2825	2.3484	3.4115	4.0374	4.5962	3.8288	2.2503	5.2679	5.3978	3.2211	4.5441
-0.46772	-1.8413	-1.2265	-1.0452	-2.7902	-1.0691	-0.25499	-1.6311	-0.65363	-0.041015	-1.423	-0.64382	-0.5655	-0.3374	-0.85345	-1.2631	-0.39219	-1.0552	-0.30627	-0.30248	-0.47302	-0.22441	-0.67476	-1.6664	-0.96161	-1.0529	-1.205	-0.89128	-0.42082	-1.92	-0.6934	-1.7886	-1.6015	-0.50379	-1.5617	-0.70486	-1.0712	-2.1001	-4.1772	-1.57	-0.96382	-1.722	0.029074	-1.4869	0.12786	-0.50582	-0.22416	0.28714	-0.94469	-2.1284
8.0452	6.6457	8.4474	6.5989	5.4712	6.278	6.4116	7.3827	6.4382	4.5052	5.6699	8.1344	5.8401	6.4007	7.0024	6.8629	6.5852	5.3968	7.2279	7.766	7.9627	6.8128	6.311	6.7946	6.3891	7.1986	6.2049	7.4819	7.789	6.8686	7.7985	7.48	7.097	6.3044	5.9875	6.6873	7.2611	7.1358	7.1108	7.3904	7.2979	6.0509	5.9241	5.8833	7.6377	7.2601	7.0129	6.1843	7.0011	5.8942
-24.66	-22.889	-22.254	-22.574	-20.437	-22.485	-24.316	-20.512	-22.875	-22.196	-21.435	-21.674	-23.171	-23.151	-21.842	-23.135	-22.934	-21.219	-21.937	-22.629	-20.288	-20.954	-22.767	-22.859	-20.506	-21.328	-23.584	-23.03	-24.467	-23.407	-23.215	-23.8	-23.85	-22.003	-21.348	-22.026	-20.983	-22.377	-21.954	-22.61	-21.539	-22.124	-21.635	-21.879	-23.256	-21.342	-23.378	-22.553	-23.009	-22.527
2.093	1.7213	1.728	1.5771	1.3274	1.573	0.3686	1.3568	2.3075	1.8444	1.3771	1.5919	1.835	0.89201	0.77391	2.1264	1.7255	1.9739	0.32036	2.7233	1.1768	0.47243	1.8192	1.1391	1.5949	0.51594	3.0013	1.0635	1.2284	1.7907	-0.050146	0.43946	1.5235	1.608	2.3562	2.0149	1.084	3.0866	2.1096	2.7798	2.4573	1.0493	1.0993	1.6077	2.8217	1.2075	1.4567	2.4362	1.3193	1.688
-4.5904	-4.9983	-3.2551	-4.5801	-3.9914	-4.6239	-4.4669	-5.9769	-5.5265	-2.8725	-3.2459	-3.3066	-6.2745	-4.3231	-5.2113	-4.7262	-3.7506	-4.1819	-5.9032	-5.4303	-5.9062	-3.9631	-3.4613	-4.8473	-3.4519	-3.4476	-5.0501	-5.1906	-6.346	-3.4673	-3.9064	-4.9692	-2.1411	-4.3322	-5.6013	-4.7182	-3.1031	-6.6731	-4.561	-4.1409	-3.7507	-6.5661	-6.7904	-4.8327	-6.4364	-3.2044	-4.0975	-3.3947	-4.4943	-4.4265
-4.1272	-4.8148	-3.0753	-1.6811	-2.2503	-2.803	-2.9823	-3.2328	-2.4355	-4.2292	-2.5561	-3.2877	-3.2395	-2.437	-4.1199	-1.3981	-2.6574	-3.0809	-2.3966	-4.1364	-2.679	-3.124	-2.1921	-2.75	-2.5229	-4.3145	-4.1965	-3.0771	-3.5995	-4.3936	-4.151	-3.2569	-1.9376	-2.9388	-1.9337	-2.8369	-4.463	-3.3417	-3.7558	-3.5596	-1.4473	-4.8798	-2.4482	-1.2625	-3.2566	-3.1815	-3.1315	-3.6403	-3.0062	-2.8812
-2.2154	-2.2207	-0.97607	-0.34905	-1.3758	-1.2867	0.018871	-1.3632	0.16246	-2.9682	-0.29526	-2.4995	-1.2144	-1.0711	-0.5153	-0.92442	-2.3474	-0.88852	-1.5457	-1.0725	-2.2757	-0.42394	-2.0326	-0.32804	-3.1937	-0.99815	0.40032	-0.92044	-2.3647	-1.4184	-0.72493	-0.28694	-2.0207	-1.0368	-0.63306	-2.4277	-2.1552	-2.3789	-0.91378	-1.6836	-0.05032	-1.8198	-0.66301	-1.8668	-0.97224	-1.1476	-0.80635	-2.3075	-1.8106	-0.13612
-0.57702	0.32785	-0.079951	-0.0056281	-1.1493	1.472	1.0146	0.31216	0.6704	1.4104	0.031495	1.8738	0.48987	1.3034	-0.83856	0.33995	0.12128	0.88697	-0.26571	-0.10912	-0.48449	0.46148	1.1975	-2.9822	-0.42937	-0.098092	0.79536	-0.21419	0.04764	-1.2572	0.50283	1.0342	0.55665	-0.98189	0.33757	-0.81474	0.14084	-1.082	-0.52611	-1.7077	-0.34866	-0.80754	-1.7611	-0.48367	-2.1735	-0.57837	0.29456	0.66592	-0.72216	0.63756
-1.8843	-1.6308	-1.6734	-0.96513	-0.022208	-1.837	-0.7327	-1.7432	-0.98936	-2.6573	-1.3361	-1.3179	0.14605	-1.4896	-1.4292	-0.56181	-1.4434	-0.4268	-1.991	-2.3748	-0.45273	-2.2237	-2.7582	-1.3956	-1.7323	-0.68556	-1.0921	-3.1081	0.6102	-2.3015	-0.71243	-0.79113	-0.91943	-2.3851	-0.32206	-1.4806	-2.7192	-2.6674	-0.9632	-0.94808	-0.70901	-1.7895	-3.0882	-0.59984	-0.77855	-0.96093	-2.2158	-0.84503	-1.5913	-3.6654
7.5177	7.4474	8.4561	9.5091	8.5038	9.018	7.5865	9.0886	8.1752	6.6399	6.9639	7.9384	8.3966	10.061	8.51	9.5618	7.1653	10.38	8.845	6.9272	9.6421	8.2689	10.434	8.2626	7.8597	8.1261	9.2109	8.5386	10.032	8.2244	8.1815	10.086	8.9565	8.5048	8.7839	8.0056	8.5444	8.355	9.0223	8.2734	8.5528	9.3488	6.9936	10.973	7.0686	8.7167	9.2677	8.4546	7.9363	7.9318
-2.0515	-0.033633	-0.37725	-1.8083	-1.534	-0.85954	-2.3669	-2.1389	-2.5349	-2.3125	-1.3019	-0.51085	-0.82037	-0.99229	-0.098231	-1.7326	-1.4481	-0.66208	-1.0683	-0.39759	-1.8677	-2.2007	-0.36815	-0.90697	-1.291	-1.7613	-2.8233	-1.6857	-1.604	-1.6739	-1.235	-2.0666	-2.3849	-2.7915	-1.5844	-1.8418	-0.68466	-0.7381	-0.89782	-1.3497	-1.568	-0.95596	0.087691	-1.4583	-2.3658	-1.4937	-0.80127	-1.4007	-2.7398	-0.94331
-10.382	-9.9368	-10.848	-11.532	-10.996	-10.624	-9.8351	-11.37	-12.158	-11.32	-10.164	-9.5205	-9.6263	-11.09	-9.1236	-8.9301	-10.737	-8.703	-9.4013	-9.8596	-11.853	-9.8245	-10.268	-9.7209	-11.651	-10.058	-10.804	-10.399	-10.317	-10.126	-10.169	-10.566	-8.8443	-9.2317	-8.8694	-9.3304	-9.0699	-11.274	-9.5702	-11.763	-12.065	-8.6421	-9.7138	-10.055	-10.037	-11.024	-10.972	-11.014	-10.779	-8.8161
-4.8678	-6.3279	-4.4635	-5.2537	-4.7182	-5.2123	-3.1961	-4.7342	-2.5894	-4.9386	-5.2072	-3.8092	-4.4265	-4.571	-4.0449	-3.2878	-3.7177	-3.0771	-4.0352	-3.4303	-4.7205	-5.3919	-3.5083	-5.9691	-4.6739	-3.5658	-3.3104	-4.9275	-3.3267	-3.0146	-2.7054	-3.636	-2.5202	-4.1645	-3.1086	-4.361	-3.3923	-3.9808	-2.1303	-3.4459	-2.2039	-5.4114	-3.0581	-5.5362	-2.8386	-3.4806	-5.1326	-3.3771	-4.2673	-2.5182
0.34971	-0.23304	0.99566	-1.4902	-0.94883	-1.2794	0.1714	0.78895	-0.68696	-1.0195	-0.76442	0.19998	-1.4603	0.41718	-0.084852	-0.17105	-0.35743	-0.23724	-0.91393	0.73429	-2.1513	0.34421	0.03696	-0.45731	0.52063	-0.34573	-1.0975	-0.95147	0.018246	-0.47143	-1.0105	-2.0456	0.30652	-0.49652	-1.1857	-0.38295	-0.91093	-1.0535	0.34312	0.43925	0.22153	0.21525	0.20041	1.624	-1.1635	-0.68332	-0.84874	-0.47441	0.2203	-0.89677
-4.6503	-3.6537	-4.838	-3.6047	-4.1991	-2.4912	-5.5397	-4.4734	-4.8098	-4.3554	-3.7212	-4.7748	-3.4153	-4.1913	-4.0503	-2.664	-4.6178	-3.9362	-4.5323	-4.682	-3.2135	-5.9997	-4.3541	-6.0551	-4.2925	-5.4275	-4.7941	-5.214	-3.4849	-3.9904	-6.2852	-3.2431	-5.2403	-3.6276	-4.494	-4.3349	-3.5673	-5.806	-4.9951	-2.3148	-3.8398	-4.8949	-5.1323	-4.2228	-3.0175	-5.2197	-4.7631	-5.1339	-2.8857	-3.8298
-4.3602	-3.6218	-4.5246	-5.7369	-5.7058	-6.0109	-7.1059	-4.5913	-3.553	-4.5875	-5.0881	-7.106	-7.1751	-4.557	-7.7905	-6.5073	-6.2956	-6.3009	-5.5767	-5.9032	-6.9728	-5.8634	-5.1849	-5.5048	-7.1172	-5.7672	-5.6929	-5.8368	-5.4247	-5.6801	-7.3595	-5.3365	-5.1644	-6.4598	-7.5159	-6.6495	-5.6639	-5.8516	-4.4461	-3.9311	-5.7629	-5.2908	-4.4034	-5.3795	-5.7594	-6.767	-4.4524	-3.5922	-5.0802	-6.2737
0.10396	-1.1393	0.08311	-0.1093	-0.30959	-0.41631	-0.83257	-1.0075	0.43533	-0.17128	-0.29049	-1.3386	0.59326	-1.0497	0.54204	-1.6311	-0.013627	-2.0327	-0.47055	-0.2688	-0.80088	-2.2572	-0.22781	-0.14286	-1.4944	0.84992	-1.3523	2.1265	-0.40571	0.49196	-2.1686	-0.46483	-1.2669	-0.81505	-0.77948	-1.1209	-1.0545	-0.41669	-1.615	0.49054	0.2631	0.39961	-0.21797	-1.1089	-1.4395	-1.0259	-0.27344	-1.367	-1.0685	0.046212
-18.492	-20.43	-19.394	-21.349	-21.929	-20.415	-18.918	-20.759	-21.004	-20.448	-19.993	-19.297	-18.956	-21.024	-20.499	-22.034	-20.455	-21.239	-20.055	-20.455	-19.269	-20.232	-20.567	-21.48	-22.285	-20.267	-21.087	-21.846	-19.741	-19.889	-20.993	-20.468	-22.885	-20.886	-20.902	-20.292	-21.791	-20.803	-20.607	-19.79	-21.252	-21.635	-20.049	-20.077	-19.237	-21.992	-20.302	-21.601	-19.712	-20.203
-14.371	-14.134	-13.283	-12.951	-15.378	-15.168	-12.33	-14.904	-13.963	-14.894	-14.897	-14.117	-12.591	-12.63	-13.253	-12.723	-15.39	-12.777	-14.817	-14.182	-14.758	-14.628	-13.265	-14.764	-13.223	-14.763	-12.941	-13.465	-14.81	-14.056	-12.27	-14.472	-12.207	-13.614	-14.065	-14.55	-13.677	-13.6	-13.754	-13.068	-13.406	-14.191	-14.056	-15.15	-12.699	-12.354	-12.473	-13.244	-12.953	-14.418
-0.7268	1.329	1.083	-0.33288	2.342	0.50787	-0.17828	0.29676	-2.5241	0.16268	0.69935	1.0493	0.42074	0.40077	0.96777	-0.81605	0.60684	-0.93259	0.39222	0.42915	2.2291	0.088806	-1.5834	-1.3175	0.62235	0.17802	-0.72389	0.29709	-0.59903	0.56519	-2.164	-0.7888	1.1028	1.339	1.094	1.3358	-1.6814	-0.46118	0.45819	-0.61846	1.4744	2.5118	-0.55234	0.93498	0.22612	0.28143	-0.24946	0.3009	0.065749	0.76583
-4.4853	-2.9443	-3.1811	-4.0234	-4.5805	-2.8792	-5.7546	-2.8775	-4.4534	-2.7178	-4.8825	-4.3457	-3.7015	-2.6892	-5.1105	-3.146	-5.3101	-5.3877	-5.4323	-3.9117	-1.3802	-4.3676	-3.7152	-6.565	-4.2639	-3.673	-5.1664	-5.1601	-2.5204	-4.322	-5.1755	-4.6222	-6.0727	-3.9789	-4.4122	-4.0499	-2.1219	-5.4782	-5.2425	-4.4426	-4.1794	-5.7084	-3.4738	-2.8311	-3.4892	-5.0559	-4.1515	-3.8546	-4.818	-4.3657
-1.6841	-3.0171	-3.5184	-2.0407	-3.6015	-2.1737	-2.5629	-2.3033	-3.2997	-3.6921	-1.2375	-2.1712	-1.4637	-2.3611	-2.6137	-2.8409	-5.2815	-2.8852	-3.3582	-2.4099	-3.31	-2.7174	-1.8028	-3.6224	-2.1482	-2.7837	-1.9869	-3.1542	-2.3638	-1.5083	-4.4924	-2.9205	-2.7068	-2.2373	-4.3185	-4.1977	-3.5448	-2.7642	-1.3278	-3.0038	-3.0228	-3.8741	-2.7563	-2.6589	-2.8837	-3.0991	-2.6269	-3.0393	-5.295	-1.8625
-11.567	-15.164	-11.119	-14.071	-11.649	-13.528	-14.023	-12.502	-13.197	-13.344	-12.378	-13.692	-14.699	-13.128	-12.774	-12.432	-13.442	-13.435	-12.624	-11.471	-11.673	-13.878	-12.803	-12.734	-12.599	-11.514	-13.854	-12.19	-11.266	-14.163	-12.354	-12.216	-13.268	-11.476	-12.464	-11.746	-13.086	-11.66	-13.3	-12.795	-12.729	-12.195	-11.176	-11.798	-12.458	-13.266	-13.904	-12.989	-13.596	-13.331
-1.2662	-0.90049	-2.6881	-2.0561	-2.6385	-2.0414	0.5206	-2.0945	-1.789	-2.0902	-0.022619	-1.1736	-2.1063	-0.68531	-1.9033	-1.8033	-1.0109	-2.2163	-2.2849	-0.36627	-0.92212	-1.719	-1.1979	-0.82163	-1.9319	-2.2074	-0.22106	-1.1718	0.5412	-0.24561	-1.9047	-1.7103	-0.83034	-2.1863	-1.2322	-1.3865	-0.94725	-0.58376	-1.0355	-2.7366	-1.545	-1.3958	-1.4251	-2.9713	-0.71911	-0.72581	-1.9369	-1.2803	-2.5952	-1.3716
-15.357	-13.316	-12.761	-13.386	-14.802	-13.704	-12.288	-11.783	-13.92	-12.461	-12.997	-14.156	-13.919	-12.524	-12.699	-14.59	-14.425	-12.551	-14.746	-14.103	-14.189	-13.281	-13.676	-12.395	-14.353	-13.74	-11.802	-13.723	-14.718	-13.89	-13.37	-11.62	-14.531	-14.017	-11.858	-11.575	-13.798	-11.76	-13.083	-11.921	-12.959	-12.973	-14.046	-13.192	-12.788	-15.137	-13.434	-14.516	-13.604	-13.87
10.289	10.158	11.821	9.5251	10.176	11.007	10.629	10.099	9.694	10.123	11.675	9.8181	10.424	9.2241	8.3545	10.994	10.22	9.4412	10.583	11.036	9.0046	10.84	8.293	9.1963	8.8379	10.535	9.5763	9.4589	9.5848	9.7969	8.5367	10.175	12.09	10.566	10.091	11.254	7.9127	8.3692	10.542	8.9794	11.373	10.112	8.1039	9.3292	8.6943	11.065	10.8	9.301	8.8097	10.2
-2.6689	-2.0607	-0.58691	-2.0798	-2.7072	-1.558	-2.6992	-2.7338	-4.3151	-1.7767	-4.6347	-3.73	-3.3991	-2.5764	-2.4088	-3.6636	-2.1661	-1.3869	-4.2739	-2.6834	-2.6086	-2.9463	-2.2472	-2.9767	-3.5864	-2.9513	-2.0068	-5.71	-0.38328	-2.4143	-2.6523	-1.9425	-3.4955	-4.0669	-2.3852	-2.7172	-2.4815	-3.2418	-1.9063	-1.7884	-2.9932	-2.0751	-2.8741	-0.98927	-3.1077	-1.9164	-2.8709	-3.8623	-2.9439	-2.9407
-1.1297	-1.3403	-0.97977	-1.3794	-2.5987	-2.2248	-0.94795	-2.3728	-2.0597	-2.679	-1.6271	-0.54694	-0.80846	-1.8767	-1.7114	-0.7489	-2.5322	-2.134	-1.2857	-2.0483	-1.1334	-2.2739	-2.5778	-0.8688	-1.0186	-2.2431	-1.4335	-1.4048	-0.77581	-0.078933	-2.2766	-1.8871	-0.80717	0.011783	-0.20639	-2.4956	-0.69978	-1.8754	-2.3354	-1.5318	-2.02	-2.7454	-1.3911	-0.98946	-0.82294	-1.7814	-1.4893	-1.0723	-3.0158	-2.7067
7.2266	7.3657	5.3094	6.2939	5.8685	9.0422	6.2834	6.4256	7.6789	6.3236	5.2938	6.3695	7.8315	5.4151	5.0547	7.0061	6.2085	7.7492	7.5003	6.272	6.71	5.3651	7.0973	6.421	8.2749	7.0407	6.4362	7.2908	6.6827	5.8443	6.2693	6.0515	7.3746	8.0564	7.8747	8.0991	7.3148	5.618	7.1757	6.1186	7.406	6.8585	5.8258	6.9822	7.754	6.1362	7.1253	5.9962	8.0599	9.0242
-8.8116	-8.1387	-9.2414	-8.2409	-9.0643	-8.134	-8.4909	-8.8698	-9.7617	-9.2832	-8.5903	-7.646	-9.3712	-8.9236	-8.146	-9.7982	-8.7168	-9.5251	-7.8143	-8.975	-6.7276	-9.9044	-8.4281	-8.1121	-9.3879	-11.041	-9.4752	-7.5344	-8.5791	-9.1053	-10.111	-7.0572	-10.106	-9.8059	-10.815	-8.5327	-7.6401	-7.9363	-8.8455	-8.4188	-8.952	-9.4224	-7.1066	-8.7705	-7.7207	-7.4836	-9.3743	-7.5162	-8.624	-8.6508
-22.364	-21.987	-23.316	-21.207	-21.653	-22.622	-21.244	-21.235	-22.53	-22.012	-22.907	-22.258	-21.96	-22.4	-23.566	-20.928	-22.286	-21.558	-22.623	-21.795	-21.987	-21.888	-23.776	-21.429	-23.563	-22.296	-22.826	-22.008	-21.237	-21.235	-22.59	-21.792	-22.729	-24.007	-22.637	-22.239	-21.939	-21.1	-23.921	-21.038	-21.752	-22.741	-21.858	-22.804	-22.869	-21.683	-21.76	-22.082	-21.559	-21.692
-1.7952	-2.7599	-2.3453	-3.5837	-2.5127	-4.3387	-3.5701	-2.761	-2.7902	-3.3986	-3.0535	-2.0093	-3.1961	-3.0177	-2.356	-2.0772	-4.8124	-2.4574	-1.957	-3.2626	-2.1528	-2.9517	-2.2577	-3.3215	-2.7577	-0.69302	-3.6969	-2.8245	-1.6364	-3.5282	-2.9478	-3.0785	-0.84371	-3.7351	-3.1493	-4.4725	-2.321	-3.2766	-3.0831	-1.1079	-2.2771	-2.0669	-2.9976	-1.3527	-2.5781	-2.7562	-1.5265	-3.4288	-1.1408	-2.1462
1.1926	2.8732	1.3115	0.79984	2.0269	0.5842	-0.16675	1.3363	1.1798	1.2777	1.6628	2.2055	0.22966	1.7632	1.5958	1.2304	3.6429	2.5107	0.73663	1.5334	1.6778	1.3746	1.9701	2.8603	1.3868	1.1234	2.6863	0.82967	2.7572	2.5301	1.4872	1.288	1.2641	1.0924	0.98633	1.9519	1.0625	2.617	2.6669	0.58282	1.1501	1.2207	0.0029109	2.4998	1.2296	0.91845	0.83137	0.62376	1.3758	2.1354
-11.657	-11.114	-10.585	-10.959	-11.417	-12.409	-10.564	-11.693	-13.302	-11.201	-11.739	-12.963	-10.574	-10.133	-10.602	-11.893	-11.123	-12.4	-9.755	-14.369	-10.123	-11.983	-11.283	-11.196	-10.889	-12.441	-11.788	-13.209	-12.487	-11.851	-11.159	-11.595	-11.017	-12.311	-10.279	-13.456	-10.791	-11.398	-12.057	-11.272	-12.421	-12.899	-11.392	-11.075	-11.717	-11.902	-12.375	-10.755	-10.701	-13.053
-4.4907	-2.0626	-3.0723	-3.1695	-4.0378	-2.1855	-3.6221	-3.388	-2.3341	-3.929	-4.7543	-3.4379	-2.662	-3.5826	-4.4079	-4.2811	-3.2065	-3.3384	-4.5545	-2.2149	-4.2122	-4.0778	-3.0049	-3.5399	-3.4595	-2.3413	-3.2589	-3.9534	-3.9534	-3.5605	-5.1175	-3.3444	-3.6525	-3.6937	-2.926	-3.8977	-4.7932	-3.2295	-4.1703	-3.1442	-2.9082	-3.6602	-4.4591	-4.6426	-4.7358	-4.2971	-4.9495	-4.9529	-3.5299	-3.5579
-1.5811	-1.8851	-1.5394	-2.3623	-2.3413	-1.9134	-1.2882	-2.3476	-2.7309	-3.0888	-2.6676	-1.5193	-1.2547	-1.8343	0.35636	-1.5424	-1.0061	-3.1524	-2.7808	-3.4538	-1.0179	-1.582	-2.5272	-2.4125	-2.2491	-1.8693	-2.0924	-2.8344	-0.75001	-0.95066	-4.4749	-2.3477	-2.5652	-0.22701	-1.1557	-0.14086	-1.613	-1.0555	-1.5554	-1.3806	-1.1255	-1.2154	-2.9206	-1.1847	-1.1646	-2.5966	-2.1891	-0.25682	-1.377	-0.29927
-0.15132	-0.84819	-2.1962	-1.5276	-2.8028	-2.1237	-2.3909	-1.1636	-0.80746	-1.9682	-1.2922	-0.59578	-0.3258	0.0042772	-1.5889	-1.1484	-2.1039	-0.45658	-2.8011	-1.3986	-0.50565	-0.83387	-0.49246	-1.793	-0.81164	-2.6603	-3.2027	-2.1516	-0.10614	-1.6488	-0.33254	-1.2596	0.010718	-0.86467	-0.6993	-0.45491	0.74704	-2.4144	-1.8736	-1.8856	-1.3816	-1.2587	-2.0482	-1.0545	-1.8497	-1.023	-3.9672	-1.2957	-1.0856	-0.52835
-2.3556	-0.90613	-3.6591	-1.66	-3.7863	-2.8377	-2.624	-2.4308	-1.5582	-1.0359	-3.3746	-2.0198	-2.8154	-1.6942	-3.4913	-3.4722	-1.752	-3.0657	-2.4561	-2.2029	-2.7936	-2.1231	-3.3803	-2.1066	-2.3088	-4.1511	-1.9579	-1.9015	-2.6507	-1.9074	-3.3367	-2.3147	-4.1636	-3.1276	-2.8569	-2.8108	-3.0661	-0.37264	-2.3394	-1.6059	-1.9482	-1.5157	-2.2037	-3.0158	-4.4161	-2.0327	-2.4575	-3.3434	-2.906	-1.6376
-21.857	-21.697	-22.783	-21.676	-23.043	-23.321	-24.574	-21.992	-20.983	-21.363	-20.621	-21.759	-21.62	-21.132	-21.583	-23.39	-23.95	-23.025	-21.36	-22.065	-21.371	-22.364	-22.678	-22.812	-20.45	-22.886	-20.555	-21.357	-21.338	-22.181	-21.779	-22.923	-22.305	-21.066	-23.872	-22.585	-23.111	-22.03	-21.659	-22.193	-20.848	-22.394	-23.211	-21.817	-23.487	-23.023	-23.685	-22.349	-22.051	-21.771
-13.092	-13.437	-16.508	-12.364	-13.199	-12.554	-13.077	-12.684	-12.626	-12.882	-14.402	-12.378	-14.062	-13.581	-13.981	-13.053	-14.698	-13.075	-11.548	-13.139	-12.694	-12.727	-13.371	-14.293	-12.649	-12.226	-12.552	-13.446	-12.23	-14.081	-13.538	-14.062	-11.987	-14.089	-12.765	-12.61	-13.916	-14.773	-13.356	-12.384	-14.633	-12.917	-12.891	-13.669	-12.306	-14.065	-13.194	-13.412	-11.984	-13.116
-3.276	-2.361	-2.3223	-3.5064	-3.2695	-1.9272	-3.2969	-2.535	-2.0692	-0.90647	-1.4601	-2.7396	-2.1417	-1.5852	-3.0033	-4.0955	-3.6833	-3.4881	-0.90518	-3.3534	-3.0208	-3.629	-2.3386	-3.7738	-0.82922	-2.4891	-2.5404	-2.5438	-2.4471	-2.9278	-3.5091	-2.3667	-1.8974	-4.1523	-4.1382	-2.7215	-2.681	-3.1403	-1.1108	-1.9979	-2.6099	-3.5118	-1.2641	-1.99	-2.8065	-3.7863	-2.3999	-2.1618	-3.5346	-3.7282
-11.87	-11.893	-11.763	-12.024	-11.067	-11.874	-12.079	-11.745	-11.652	-10.527	-11.247	-11.258	-11.52	-11.982	-11.966	-11.894	-11.017	-10.765	-11.736	-10.905	-10.436	-11.741	-12.401	-10.675	-12.153	-10.97	-12.33	-10.774	-10.769	-11.672	-12.373	-11.647	-12.14	-11.6	-11.436	-12.116	-12.077	-11.361	-11.474	-12.369	-12.142	-12.926	-11.938	-11.629	-10.861	-11.264	-11.915	-11.362	-10.883	-13.388
-13.906	-10.95	-12.633	-12.418	-11.454	-14.164	-12.714	-13.021	-14.201	-12.459	-14.017	-11.334	-13.741	-12.976	-12.398	-13.372	-13.722	-11.733	-12.637	-13.971	-13.297	-11.817	-10.871	-11.905	-11.742	-13.369	-12.459	-12.308	-12.809	-12.474	-12.165	-11.891	-13.557	-14.02	-13.37	-11.599	-13.178	-14.443	-13.046	-12.635	-13.362	-11.831	-11.863	-12.581	-13.364	-13.63	-13.373	-14.531	-14.537	-11.807
10.915	10.431	9.9083	10.061	10.843	9.6014	8.3095	10.8	8.1707	9.459	9.6925	9.7023	11.043	9.8277	9.2021	11.5	9.3775	8.9251	9.5669	9.887	9.3898	8.9752	9.7134	9.9599	9.3668	10.196	9.0971	8.3535	9.791	9.3636	8.9081	8.6355	8.8805	9.4801	9.4267	9.4209	9.5484	10.461	8.8175	9.7895	9.9553	9.5593	10.689	10.682	11.381	9.1943	9.4475	10.478	8.9528	9.2592
-16.129	-14.129	-13.365	-13.87	-14.937	-15.663	-15.046	-15.551	-15.009	-15.33	-14.824	-14.776	-15.42	-15.168	-14.412	-14.43	-13.488	-14.819	-13.784	-14.165	-15.051	-14.956	-14.583	-13.89	-13.495	-14.038	-14.058	-14.527	-14.802	-13.913	-14.631	-15.467	-14.127	-15.149	-16.095	-14.029	-15.542	-14.707	-13.956	-16.775	-14.252	-15.818	-16.85	-14.042	-15.52	-14.217	-13.946	-15.053	-15.12	-15.195
-11.233	-11.157	-12.919	-13.749	-12.578	-11.995	-12.22	-12.658	-11.037	-11.859	-12.206	-11.807	-12.338	-12.012	-10.669	-11.285	-9.463	-12.047	-11.91	-9.7438	-11.821	-10.616	-12.3	-12.431	-11.116	-11.594	-12.299	-12.675	-12.272	-12.363	-12.334	-11.143	-12.057	-13.4	-12.007	-10.506	-11.602	-12.58	-12.414	-11.331	-10.708	-13.293	-11.206	-11.587	-13.174	-11.789	-12.336	-12.754	-12.22	-13.772
-9.0566	-10.36	-10.24	-10.99	-10.759	-10.114	-10.874	-11.351	-12.315	-10.833	-9.5937	-10.846	-11.742	-10.505	-8.7342	-10.617	-12.294	-10.402	-12.807	-9.9269	-12.467	-10.634	-11.217	-10.475	-10.157	-10.132	-10.288	-12.054	-10.234	-9.851	-10.236	-11.3	-10.728	-10.924	-11.671	-9.3302	-9.7473	-11.451	-10.185	-10.748	-11.32	-11.184	-11.845	-10.178	-10.601	-9.4869	-9.1339	-9.3064	-10.371	-10.903
6.7319	7.1524	5.3881	5.6515	6.8699	5.8767	6.3809	6.2017	7.8425	6.6619	7.8724	7.3067	7.4215	5.0449	7.5684	6.586	6.0448	5.8949	5.9131	6.661	7.6112	6.6932	6.9281	6.9669	7.2628	6.4251	8.8865	7.3045	7.2955	5.6023	6.5462	7.7672	6.2856	6.6172	6.3904	6.0115	8.116	6.644	6.064	5.9434	5.2752	5.2251	4.8646	6.3953	6.5024	6.3294	6.3556	5.9474	6.2882	6.139
-9.3696	-9.2027	-10.185	-12.06	-10.95	-10.749	-12.251	-11.04	-11.075	-12.652	-12.162	-11.567	-10.634	-10.457	-11.242	-10.589	-11.263	-11.266	-11.857	-10.664	-10.999	-10.839	-10.135	-10.909	-10.28	-11.965	-11.091	-11.625	-10.621	-9.7597	-11.243	-11.602	-12.064	-9.3281	-11.38	-10.071	-8.4381	-10.128	-11.481	-12.57	-11.172	-10.031	-12.501	-11.725	-11.346	-9.534	-10.368	-11.617	-11	-12.188
-13.869	-12.534	-11.79	-12.47	-11.617	-12.874	-12.205	-14.348	-13.565	-12.133	-12.916	-13.782	-13.968	-12.696	-12.25	-12.842	-14.139	-13.325	-12.502	-13.002	-11.752	-11.814	-10.818	-13.575	-13.456	-13.878	-12.743	-12.812	-15.238	-14.43	-14.719	-13.1	-13.657	-13.065	-13.441	-12.2	-11.894	-13.562	-12.447	-11.695	-13.188	-13.87	-13.689	-12.058	-12.346	-11.909	-13.333	-12.811	-12.552	-12.39
-2.7128	-1.9501	-2.8878	-3.624	-5.4181	-3.6861	-3.0804	-3.7565	-5.0986	-4.5463	-3.7815	-2.9853	-4.2838	-3.3306	-2.4744	-3.0489	-2.6538	-2.3994	-2.1819	-5.3151	-2.2369	-3.2086	-2.3293	-3.7958	-3.1837	-3.4545	-4.7099	-3.1779	-1.8031	-3.8608	-4.07	-4.3766	-3.9892	-3.2145	-4.0964	-2.2006	-3.3542	-3.1969	-6.2072	-3.0241	-4.6568	-3.9424	-4.4992	-3.63	-2.9859	-2.9948	-3.7493	-4.1151	-3.1262	-3.8799
-3.5	-3.0117	-2.6718	-2.2397	-2.7902	-4.0912	-4.8887	-2.9897	-3.639	-3.0059	-2.8138	-2.6567	-3.9099	-3.3983	-3.8353	-2.6203	-3.8768	-3.722	-3.6373	-3.6662	-3.2215	-2.2715	-3.7769	-2.8031	-2.9118	-2.9573	-2.6789	-4.095	-2.6171	-3.4778	-3.3384	-3.8292	-3.829	-2.219	-2.7381	-2.3242	-5.2391	-2.8391	-2.9098	-1.8608	-2.66	-3.233	-4.1018	-4.0548	-4.1179	-4.1881	-4.1698	-3.1782	-2.5496	-3.0128
-11.519	-9.3524	-13.056	-9.7734	-11.809	-11.24	-12.266	-10.554	-11.903	-12.031	-11.282	-12.767	-11.49	-11.343	-11.82	-12.53	-10.495	-12.148	-11.941	-13.021	-11.682	-11.615	-12.749	-14.583	-9.076	-10.469	-11.143	-13.56	-10.662	-10.942	-12.196	-11.04	-11.01	-12.546	-10.666	-13.682	-11.78	-11.589	-11.933	-11.71	-11.753	-12.409	-10.987	-11.561	-11.815	-11.568	-11.137	-11.498	-11.704	-9.7038
-10.976	-11.904	-12.611	-12.783	-12.972	-11.708	-13.578	-12.445	-13.568	-12.581	-13.318	-12.246	-13.15	-11.472	-13.021	-11.524	-11.915	-11.149	-12.973	-11.193	-14.495	-12.6	-12.872	-12.04	-14.648	-13.191	-12.122	-13.435	-12.385	-12.129	-11.825	-13.421	-11.975	-13.665	-12.626	-13.365	-14.435	-12.249	-13.453	-12.124	-12.892	-12.407	-13.439	-12.922	-13.529	-13.273	-13.314	-13.347	-12.369	-13.922
1.7139	0.77963	1.2281	1.2244	2.0612	0.40102	3.376	1.4149	-0.81292	0.86661	1.2267	2.3376	1.4639	0.59121	2.2198	2.1979	0.85768	0.40577	1.6449	1.2696	1.0652	2.3791	1.1174	0.59854	1.5751	2.4993	0.95183	1.8741	1.7098	1.7349	1.9218	1.6039	0.17722	0.28774	0.72825	3.0967	0.39105	0.71977	0.46673	0.7225	2.364	1.038	2.0161	1.9703	0.59542	1.5791	1.9279	1.7108	1.0756	0.21775
-14.393	-13.575	-12.933	-12.189	-12.485	-13.196	-14.333	-12.843	-13.794	-13.76	-12.761	-12.039	-13.117	-13.871	-13.849	-14.319	-14.721	-12.981	-13.204	-14.275	-13.751	-13.65	-13.861	-12.688	-13.962	-13.867	-13.903	-13.054	-13.153	-13.672	-12.993	-12.285	-13.478	-12.971	-12.966	-11.977	-12.551	-12.692	-14.068	-10.906	-14.397	-13.952	-13.419	-12.865	-12.741	-13.934	-11.787	-12.548	-13.824	-12.514
-0.28154	-1.9048	-1.7909	-0.51225	-1.6368	-1.2596	-2.1073	-2.5715	-0.98381	-2.4478	-1.8904	-1.8188	-1.294	-1.0043	-2.1296	-1.9256	-1.5253	-1.1001	-2.3285	-0.27378	-2.0974	-3.1051	-0.48292	-1.4735	-0.86721	-0.8188	-3.0792	-1.7144	-2.8729	-1.7622	-0.87092	-1.5034	-1.4424	-2.6542	-1.2167	-1.7583	-0.37354	-0.68452	-2.0714	-1.2603	-2.4115	-0.15975	-2.7836	-1.2461	-0.00053086	-1.2664	0.46561	-1.4949	-1.9054	0.050558
-6.0746	-7.2053	-6.1117	-5.2844	-5.3601	-5.6086	-7.0564	-6.7286	-5.708	-7.7618	-6.1621	-5.8393	-6.7771	-7.1282	-5.6774	-5.9899	-6.5493	-6.3118	-6.6087	-6.656	-5.9586	-4.9787	-5.0467	-7.5809	-6.7835	-6.5336	-6.2036	-7.0171	-7.5486	-5.6733	-6.9876	-4.9556	-7.6378	-6.7054	-5.8316	-6.7573	-5.0759	-5.0991	-7.1667	-5.4489	-6.0515	-7.7601	-6.6167	-5.2805	-6.227	-5.7285	-7.2324	-5.5527	-5.4057	-5.7439
-14.864	-13.87	-13.978	-16.27	-14.708	-15.394	-14.298	-14.528	-12.558	-14.781	-15.434	-14.241	-12.558	-13.924	-15.294	-14.97	-14.871	-14.451	-16.299	-15.781	-13.055	-14.184	-14.597	-13.715	-14.455	-13.181	-14.391	-13.589	-12.713	-14.521	-14.338	-14.189	-13.634	-15.43	-14.13	-15.206	-13.695	-15.163	-14.504	-14.657	-13.662	-14.118	-16.412	-13.948	-14.515	-13.599	-14.256	-13.706	-14.896	-14.255
-2.4686	-3.0641	-4.1919	-3.856	-4.4749	-3.2059	-4.2896	-3.8095	-4.1274	-4.3622	-3.0686	-4.2655	-3.6098	-2.5295	-3.6536	-3.676	-3.6838	-5.6603	-5.1338	-3.3543	-3.2997	-2.4656	-4.7136	-3.6797	-2.8275	-4.015	-4.7983	-3.8016	-4.0478	-3.375	-3.3787	-3.0389	-2.749	-3.1071	-5.0978	-6.3583	-3.9119	-2.7652	-3.3791	-5.5492	-3.7991	-3.8084	-2.992	-4.4489	-5.1158	-3.8214	-3.8062	-4.7737	-3.4132	-4.5588
1.9111	1.172	2.143	2.5928	0.081472	1.6411	1.468	3.1	2.0559	1.2114	1.2499	0.90164	1.6193	0.61262	1.2302	0.21096	2.0968	1.6459	-0.14806	1.2516	1.9345	1.9508	2.1834	1.3321	2.4015	2.5584	3.0249	2.441	0.51331	1.0063	1.119	1.9168	1.5824	1.8019	1.3263	1.8976	0.66162	1.3715	3.2091	1.6723	4.0784	1.6293	2.5681	1.6494	1.5616	1.3583	2.1734	1.8165	2.0343	1.2701
5.3411	3.0985	4.6132	3.7251	4.325	3.6992	3.7921	5.1166	4.4446	4.5186	3.5217	5.1114	3.814	4.3666	4.623	4.6979	4.8471	4.9365	4.8206	5.8973	5.1927	3.8421	6.4854	4.4973	3.4589	3.2886	3.4339	4.0811	3.7544	3.1686	5.0009	4.4037	4.0345	5.5465	4.0404	3.4714	2.7023	3.9979	5.2558	5.1572	4.1225	3.6257	4.9037	4.0224	6.4756	2.9727	2.3286	4.0455	4.1735	2.2855
9.2515	7.2974	6.8389	8.1898	8.6738	7.4882	7.4191	9.8215	7.3641	7.3702	9.6815	7.1146	9.624	8.4873	7.3214	7.6649	8.6077	8.4392	6.7408	7.8228	9.3528	8.1209	8.1431	7.4124	7.0054	7.7323	7.1661	7.5741	9.4067	8.9777	7.9243	7.4313	7.582	8.4809	8.2529	8.1777	9.7281	8.203	9.0603	8.1678	9.2362	7.3835	8.2021	8.7675	8.7935	8.0232	8.0747	7.3284	7.7157	8.2206
-15.008	-13.786	-14.253	-14.081	-15.545	-14.355	-15.086	-12.331	-14.753	-13.92	-13.72	-14.064	-14.664	-14.132	-14.475	-16.631	-12.979	-16.244	-13.334	-13.738	-14.802	-14.323	-14.569	-13.857	-15.218	-13.522	-15.069	-14.146	-15.951	-14.637	-12.579	-15.073	-14.433	-15.677	-14.24	-14.255	-14.488	-13.876	-15.361	-14.688	-13.999	-13.725	-14.483	-15.315	-15.676	-14.567	-13.558	-13.955	-15.943	-14.751
-12.533	-11.123	-11.612	-10.387	-11.899	-10.937	-11.935	-9.8338	-11.289	-11.572	-12.98	-10.236	-11.183	-10.95	-11.315	-11.383	-11.117	-13.309	-12.336	-11.605	-10.659	-11.751	-11.668	-11.578	-11.341	-10.13	-10.655	-14.053	-10.133	-12.695	-12.89	-11.44	-10.237	-11.411	-11.541	-11.652	-10.52	-11.54	-12.084	-11.071	-11.273	-12.897	-10.246	-11.394	-10.927	-11.667	-11.085	-11.477	-13.271	-11.122
2.8967	2.7179	2.2824	1.8509	1.8635	0.72816	1.5122	0.5657	1.3451	1.82	2.059	1.7741	1.1106	2.8536	1.8725	0.69952	2.1528	0.91089	2.2975	2.2241	2.1757	2.1192	0.70514	1.4967	1.1138	3.6867	0.74913	3.8092	2.4708	1.5973	1.3463	2.893	1.8756	1.0027	1.2941	0.63315	2.64	0.81884	2.7621	1.9373	1.7237	2.0018	1.8916	2.3471	1.4579	1.1983	1.7257	1.1919	1.929	1.7459
-2.5807	-3.7162	-3.4053	-2.3181	-1.7208	-3.8052	-1.7748	-3.1223	-1.8532	-2.7792	-1.0618	-1.3417	-3.0577	-4.797	-3.4631	-2.3395	-4.5039	-2.3237	-2.603	-1.6532	-3.2701	-3.3903	-3.0193	-1.114	-2.5863	-3.077	-1.9252	-3.8293	-1.536	-1.5499	-2.0355	-3.201	-3.7275	-3.5525	-3.1022	-3.4241	-2.3603	-2.3953	-1.5014	-1.5561	-3.3115	-3.0504	-2.7578	-1.8331	-2.9829	-2.5176	-1.2456	-3.217	-1.3075	-2.0857
-3.243	-1.8136	-2.577	-0.57915	-3.3867	-2.5461	-1.4724	-0.90309	-2.7261	-2.5703	-0.80867	-2.2646	-1.6544	-2.1741	-2.8389	-1.0722	-1.8638	-1.8772	-3.5757	-0.83745	-3.5031	-0.4968	-1.4535	0.11405	-2.1701	-0.5248	-2.178	-2.0551	-1.1757	-2.2999	-2.4147	-1.2406	-1.5817	-1.3261	-2.1341	-0.92969	-1.8507	-2.0849	-2.1959	-1.8234	-1.5786	-4.1604	-1.714	-2.8995	-0.1441	-2.371	-1.8921	-1.1308	-0.8715	-2.5746
-2.5421	-1.5923	-0.93929	-0.19554	-0.71079	-2.1348	-0.28808	0.52714	-1.807	-0.49916	0.30564	-0.88069	-1.1355	-2.0876	-0.33575	-1.4729	-1.5173	-0.17454	-1.3142	-1.0593	-0.19684	-0.81685	0.27377	-0.14845	0.48876	-1.6105	-1.8183	-1.8128	-0.72092	-1.0887	-1.9399	-0.14882	-1.8991	1.0779	0.13813	-0.15944	-0.63172	0.16735	-1.5096	-1.4718	0.3372	-0.063694	-0.68155	-0.63362	-0.1409	-0.13229	-1.7943	1.301	-0.54861	-0.21425
-2.2088	-1.5	-1.8111	-1.4619	-1.662	-1.9719	-0.57576	0.17531	-2.2652	-2.7388	0.64652	-2.1901	-2.0582	-1.5658	-1.9168	-1.763	-0.53278	-1.1294	-1.1714	-1.4404	-1.876	0.2305	-1.7073	-1.6493	-1.4459	-1.3418	-2.78	-1.1744	-1.2673	-2.5996	-0.70159	-3.1086	-2.678	-3.4532	-0.55667	-2.2146	-0.75967	-2.4471	-1.8459	-1.3986	-1.8129	-1.1589	-0.43727	0.29255	-1.7648	-2.5393	0.040411	-0.8899	-1.147	-2.1121
-3.0911	-2.8808	-4.3413	-3.7919	-0.67309	-1.9043	-2.905	-2.751	-1.2666	-3.0051	-4.3193	-1.2882	-3.3631	-3.1546	-3.4811	-3.1532	-2.1975	-1.7384	-2.4392	-4.5177	-3.455	-2.6696	-2.3989	-2.5757	-3.6033	-3.4656	-3.8329	-3.6561	-2.4096	-0.73444	-1.831	-3.6198	-2.7689	-3.3999	-3.093	-4.2934	-2.9448	-2.5238	-4.785	-2.8894	-3.9013	-2.1213	-2.9508	-3.7981	-3.5629	-2.1246	-3.2528	-3.8854	-3.4338	-4.1804
7.309	7.0139	7.3369	7.0057	5.634	6.9012	6.9906	6.6374	4.8286	8.6648	6.7021	8.2921	5.8003	7.6571	8.024	5.9346	6.8232	7.7789	7.1388	7.4028	5.3887	6.8301	7.5217	6.3458	7.7859	6.2854	5.8843	7.4296	6.0492	5.1977	7.231	4.7439	7.2071	4.5375	6.4815	7.4595	5.8007	6.8026	7.7079	5.9163	7.3787	6.9452	7.3715	6.301	5.9929	7.6621	7.3378	6.4587	6.8004	7.0802
-8.6727	-9.9359	-10.14	-9.4722	-8.2707	-7.2998	-8.967	-8.8397	-9.266	-9.577	-8.6379	-9.9748	-9.7604	-8.875	-8.5834	-9.0889	-6.2875	-8.2569	-10.143	-10.136	-10.485	-8.2769	-9.8234	-9.767	-10.189	-8.6413	-9.4944	-9.9575	-7.9963	-8.3439	-7.863	-7.8766	-9.3113	-10.087	-8.9132	-9.3988	-9.8526	-8.6697	-8.6842	-9.645	-8.3353	-9.6052	-9.5575	-9.6117	-8.6322	-9.8143	-10.207	-8.0666	-9.067	-9.7334
-1.3135	-3.2372	-4.6792	-3.8875	-3.0015	-4.8782	-3.9044	-3.5371	-4.601	-4.739	-3.6305	-2.2645	-4.5756	-3.1965	-3.6522	-4.4819	-3.776	-3.1982	-4.7603	-4.2547	-3.4729	-3.8803	-3.9301	-2.6907	-3.979	-3.1872	-4.7145	-4.9883	-2.1466	-3.9033	-3.3919	-4.4399	-4.2663	-4.0855	-3.0713	-3.6778	-3.7975	-3.6794	-3.5409	-3.9076	-2.4205	-4.5583	-3.595	-4.7786	-2.7163	-2.594	-3.9496	-3.9096	-4.5804	-2.7938
-0.88303	-2.2586	-1.8391	-2.152	-2.6164	-2.3598	-0.83428	-1.8445	-1.0266	-1.9353	1.3617	-0.7593	-0.43558	-1.0294	0.10166	-2.1376	-1.2353	-2.3096	-2.481	1.3736	0.52057	-1.299	0.5691	-2.3191	0.23616	-0.85198	-0.35398	-2.1833	-1.3024	-0.5553	-1.1913	-0.58138	-0.35614	-3.3945	-1.1984	-1.3927	-0.75122	-0.85652	-1.2472	-0.67504	-2.6436	-1.0514	-1.9295	-1.928	-0.69767	-2.5224	-0.32167	-1.0725	-2.4544	-0.9695
-13.585	-12.78	-11.631	-14.196	-12.34	-12.959	-13.659	-12.747	-12.433	-13.798	-11.986	-12.854	-11.184	-11.386	-13.235	-13.407	-13.349	-12.326	-13.505	-12.941	-12.841	-11.998	-13.523	-12.104	-12.331	-11.685	-12.874	-14.121	-13.761	-13.532	-12.434	-13.093	-11.343	-12.66	-11.337	-11.243	-13.236	-13.972	-13.422	-11.985	-13.224	-13.089	-11.706	-11.742	-13.769	-12.723	-12.919	-12.447	-13.009	-13.472
-11.331	-11.014	-12.908	-13.243	-12.245	-13.144	-12.224	-11.245	-11.908	-11.391	-12.56	-10.34	-10.426	-11.545	-13.21	-13.49	-12.195	-11.682	-11.459	-10.612	-13.274	-13.057	-11.723	-11.52	-12.763	-12.311	-12.537	-12.08	-12.323	-11.296	-11.442	-12.782	-11.95	-11.998	-11.82	-12.685	-11.424	-13.059	-11.869	-10.999	-10.699	-12.44	-12.257	-11.161	-11.952	-11.597	-10.295	-12.755	-10.375	-12.307
-13.528	-12.512	-13.307	-13.128	-12.532	-14.516	-13.64	-14.144	-12.995	-13.575	-12.678	-12.942	-11.549	-12.742	-13.875	-12.739	-11.046	-12.141	-13.368	-13.332	-14.681	-13.266	-12.904	-11.318	-12.414	-12.152	-13.143	-12.797	-12.425	-12.075	-11.867	-15.163	-14.172	-12.969	-13.23	-13.973	-14.425	-13.806	-14.115	-15.168	-13.101	-12.724	-13.107	-12.86	-12.663	-12.843	-13.355	-13.521	-13.754	-12.781
-6.0707	-5.0373	-6.1825	-4.9544	-6.5019	-6.8336	-7.101	-4.7956	-5.6462	-5.662	-5.8646	-5.6605	-7.8829	-7.3787	-7.1459	-5.4047	-4.556	-5.2889	-6.9143	-6.5774	-6.5984	-6.9055	-7.2244	-6.4234	-5.01	-5.7054	-6.2256	-5.5631	-5.8656	-4.8541	-6.7352	-6.4383	-5.1267	-6.2047	-7.0391	-6.7643	-6.6909	-5.7657	-6.9177	-6.5948	-6.6451	-7.4625	-7.7919	-6.9641	-6.8159	-6.2868	-6.7132	-7.6903	-7.3861	-7.3256
-1.7732	-2.3709	-2.3267	-3.8535	-3.7835	-2.1869	-1.2667	-1.6308	-2.023	-1.2379	-3.4877	-2.395	-2.8535	-1.8506	-3.0292	-2.819	-3.3052	-2.8698	-3.1927	-3.812	-3.3582	-1.9884	-3.026	-1.8849	-2.132	-1.0644	-1.5123	-3.879	-2.0936	-2.8864	-3.0676	-2.9426	-1.1137	-2.9194	-1.3339	-4.2764	-1.7171	-0.93347	-2.4952	-1.8033	-3.9274	-3.4668	-1.8784	-2.487	-2.5113	-5.3407	-2.8675	-3.5928	-3.79	-3.7676
-10.867	-12.031	-9.8568	-10.91	-12.344	-12.496	-10.216	-11.974	-10.604	-11.82	-10.062	-10.485	-11.361	-11.383	-11.077	-10.151	-10.85	-9.9671	-12.081	-10.87	-11.618	-10.331	-12.823	-10.764	-11.546	-11.136	-10.896	-9.5596	-12.822	-10.058	-11.213	-12.463	-10.063	-10.106	-11.648	-10.976	-9.7337	-11.387	-12.889	-11.756	-12.048	-10.305	-11.062	-11.072	-11.641	-11.062	-11.861	-11.602	-11.905	-11.909
-9.0215	-9.2237	-10.181	-11.517	-10.905	-8.3507	-11.199	-9.6952	-10.137	-9.9893	-10.386	-9.7781	-11.002	-8.8144	-10.746	-9.6611	-10.293	-10.081	-9.3589	-8.5009	-10.201	-10.141	-10.703	-9.5428	-10.469	-8.4448	-10.297	-10.426	-9.8763	-11.799	-10.883	-9.4119	-10.466	-12.197	-10.772	-8.6957	-11.392	-10.176	-9.1874	-9.9905	-9.1594	-11.187	-9.9321	-9.7837	-10.059	-9.0651	-9.0133	-9.4586	-9.5398	-10.517
9.633	9.8652	9.3998	8.8942	9.4378	10.297	8.4411	9.6598	10.219	9.6853	8.5934	9.1811	10.918	10.866	11.291	9.3785	11.313	10.356	9.8792	9.8565	9.5509	10.6	9.1305	9.3914	9.2319	10.054	9.5734	8.8372	8.8934	10.021	8.4912	9.4977	9.9802	10.842	10.525	9.242	9.7123	9.1513	10.754	10.828	10.194	10.753	10.261	10.873	11.306	9.9325	10.038	10.03	10.147	8.9074
-1.8752	-1.5731	-1.4277	-1.8126	-0.42388	-0.71206	-1.9675	-2.07	-2.1105	-1.0626	-1.7037	-1.8814	-0.019775	-0.77776	-0.28559	-2.717	-0.91962	-1.9258	-1.5708	-0.77865	-0.35238	-2.7231	-1.1757	-2.7944	-2.8736	-1.1899	-0.57854	-1.6269	-1.9061	-1.6583	-1.4628	-1.4119	-2.0102	-1.7177	-2.0865	-1.7023	-1.9192	-0.44124	-0.62998	-0.31715	-1.2392	-0.084737	-1.854	-1.0716	-1.7718	-0.59431	1.0503	-2.077	-0.89738	-0.8396
-3.4571	-2.9988	-3.707	-3.7466	-3.405	-2.6183	-1.6659	-3.7439	-3.801	-4.5502	-3.4211	-2.0252	-2.7754	-2.7265	-2.129	-2.8486	-2.7369	-2.7123	-3.1624	-3.9853	-2.2809	-2.6887	-1.9048	-2.8227	-3.3669	-4.1383	-4.5078	-2.9387	-4.5908	-2.3427	-2.8699	-4.1101	-2.2172	-3.8344	-3.2917	-3.4087	-2.8963	-1.6018	-3.1221	-3.6991	-2.9781	-2.5641	-2.4089	-3.9139	-1.7944	-2.8081	-3.011	-2.2248	-1.7586	-2.5988
-5.5952	-5.203	-6.2975	-4.5522	-4.6228	-6.0382	-5.7635	-7.3404	-5.6752	-6.0282	-5.9586	-7.9057	-6.4066	-4.4744	-3.7099	-5.9455	-6.8303	-6.3193	-5.1088	-5.0937	-4.0809	-6.4707	-6.0371	-4.1183	-5.6627	-5.086	-5.4331	-3.7959	-6.0671	-5.467	-5.3708	-4.1286	-6.1344	-4.824	-5.6998	-6.534	-5.5697	-5.7515	-5.6435	-5.485	-5.2107	-5.3661	-6.0172	-6.235	-5.2317	-4.6854	-6.1779	-6.3245	-5.0767	-6.3833
8.2986	9.1862	9.4103	9.5984	9.3661	9.6921	8.7268	7.8979	10.365	8.6846	7.8396	10.16	8.1505	8.7647	8.8025	8.3456	9.0359	9.5219	8.9406	9.2521	8.7345	7.8624	7.7574	7.932	8.4042	7.8566	10.237	9.7272	8.1006	8.5928	9.0496	7.0693	8.4676	6.4282	9.6978	8.5443	9.2037	9.1455	8.5547	7.3442	7.4743	8.7473	8.9272	9.7229	7.9656	9.5701	9.7304	7.8702	7.898	8.4949
-10.984	-8.9215	-9.5674	-8.3173	-9.4986	-8.2051	-9.766	-8.2708	-8.5672	-9.5739	-7.9527	-8.9658	-8.4834	-8.19	-8.4627	-10.011	-7.3829	-8.5598	-9.0589	-9.2644	-10.302	-7.6634	-9.1203	-8.4255	-8.7568	-8.9801	-8.7043	-8.9806	-8.3886	-8.9926	-8.7373	-10.372	-9.6737	-10.121	-7.9252	-8.5425	-7.9155	-8.4917	-8.8829	-9.9905	-9.41	-9.8808	-8.3973	-8.9431	-9.4969	-9.3687	-10.125	-10.852	-8.7303	-9.7992
-14.462	-14.762	-14.157	-13.79	-15.382	-14.063	-12.416	-13.492	-14.93	-13.854	-14.755	-15.894	-14.64	-15.985	-14.226	-15.145	-14.977	-13.599	-12.921	-16.077	-16.29	-15.555	-14.156	-14.718	-14.504	-13.938	-13.852	-12.761	-14.097	-14.03	-14.242	-14.011	-13.239	-13.966	-14.507	-16.315	-13.643	-15.606	-13.885	-14.216	-11.964	-13.001	-14.75	-15.395	-15.163	-15.617	-13.424	-15.592	-14.01	-15.054
2.2494	2.954	4.4807	1.3336	2.2005	2.3122	2.1919	3.7557	1.7044	3.5564	3.276	2.7637	1.9009	4.016	3.3631	2.5597	2.3667	3.6293	1.2554	3.119	1.8757	1.7665	3.4766	3.1378	0.83458	3.5143	3.6955	2.4191	3.0375	3.1031	3.1237	4.4979	3.4723	1.7015	2.5633	2.2078	1.1447	1.1673	2.5273	0.98527	3.6366	2.4969	4.6739	1.7521	2.9414	2.6198	3.2776	3.7545	2.3466	1.2844
0.41114	-1.5417	-1.5752	-2.0148	-1.3331	1.3583	-0.27864	-1.1066	-0.41346	-1.081	-1.6144	-0.51581	-1.6293	-1.3492	-1.0076	-2.3964	-1.5784	-0.99159	-3.099	-0.62423	-1.8316	-1.6856	-3.0563	-1.8578	-2.1397	-2.1643	-1.2184	-0.9487	-1.3717	-1.4781	-1.313	0.06517	-2.0465	-1.4562	-2.2299	-1.389	-0.1381	-0.62115	-1.3982	-2.0681	-0.98828	-1.4259	-1.6407	-0.80804	-3.1378	-0.60501	-1.9262	-1.5257	-3.0483	-0.61941
-13.612	-13.108	-11.954	-13.487	-14.542	-11.424	-14.59	-13.835	-14.256	-13.151	-15.005	-14.245	-13.726	-14.109	-14.166	-13.079	-14.448	-13.45	-15.879	-14.892	-13.124	-13.374	-13.663	-13.412	-15.152	-12.592	-13.041	-14.684	-14.052	-13.809	-13.987	-13.643	-14.08	-15.292	-14.756	-14.799	-14.354	-14.842	-13.354	-12.677	-14.23	-14.482	-13.848	-14.729	-13.328	-14.555	-13.21	-13.408	-13.006	-14.121
-12.614	-12.338	-12.979	-13.046	-13.13	-13.524	-12.957	-13.58	-13.746	-11.67	-12.562	-14.143	-13.163	-13.713	-12.74	-12.897	-14.259	-14.031	-15.096	-14.65	-13.355	-14.983	-11.806	-13.294	-12.329	-13.733	-11.314	-14.295	-12.932	-12.118	-14.579	-13.126	-13.483	-13.417	-14.837	-12.551	-13.962	-11.983	-11.966	-14.232	-14.198	-11.814	-14.51	-13.047	-13.465	-13.565	-13.199	-12.405	-12.555	-14.291
-4.3993	-5.0063	-5.9212	-5.3048	-4.6862	-6.3923	-6.2959	-6.1434	-3.7231	-7.123	-5.5622	-5.1409	-4.8455	-5.4935	-2.564	-4.8974	-5.7935	-5.2039	-4.5262	-7.2789	-5.3279	-5.1335	-6.6482	-5.067	-6.5957	-5.4451	-4.8712	-5.6989	-6.8526	-6.1288	-6.2411	-5.6128	-6.3278	-6.9119	-4.1765	-4.0584	-5.2728	-7.4554	-7.6027	-5.5785	-4.293	-4.2906	-6.3559	-5.9344	-6.8327	-5.641	-5.7666	-5.0981	-6.4379	-4.8811
-11.614	-11.239	-10.827	-12.668	-10.599	-10.735	-13.924	-11.964	-11.133	-10.544	-12.506	-12.273	-12.367	-11.623	-11.864	-13.087	-11.689	-11.623	-11.904	-12.525	-12.248	-9.334	-12.375	-12.338	-12.848	-10.104	-11.237	-11.732	-13.206	-10.62	-12.361	-11.41	-10.489	-11.015	-12.777	-10.388	-11.824	-11.867	-13.068	-12.304	-12.723	-13.125	-11.708	-12.849	-12.025	-10.438	-11.028	-11.911	-12.454	-11.854
4.4216	3.598	3.8669	2.4204	3.5668	3.4909	3.6892	3.4168	1.562	2.2115	1.5536	3.0563	1.7354	2.6593	2.374	1.9978	3.7465	1.7077	3.5439	2.8114	2.3611	2.526	3.0163	2.6054	2.8364	1.6475	1.0093	1.9619	1.7059	2.0193	2.6339	2.0623	1.7442	3.4216	0.89256	3.0987	1.7562	2.6102	4.1371	2.5019	2.7735	1.6876	1.5052	1.8983	2.7041	3.1381	1.5515	1.5945	1.9594	3.178
-9.4816	-7.3757	-8.8638	-9.2763	-10.659	-9.8879	-9.7547	-10.514	-8.5686	-9.4939	-8.9665	-11.263	-7.1338	-8.7115	-8.5687	-9.341	-8.9052	-9.9225	-9.8345	-8.8375	-8.5154	-9.6622	-9.5594	-9.0562	-10.303	-9.0538	-9.4331	-8.795	-8.408	-11.083	-8.659	-8.3423	-7.9872	-9.6395	-9.8016	-9.6019	-9.738	-8.5597	-9.846	-9.7459	-7.1952	-8.2521	-9.3136	-9.6334	-8.3387	-10.074	-10.864	-8.1958	-9.5476	-8.2787
-3.9723	-3.6699	-4.3438	-3.169	-4.1995	-3.1922	-3.8324	-4.6468	-4.1423	-3.5323	-2.2211	-2.3698	-4.7546	-2.5147	-4.7161	-5.9345	-3.0616	-5.597	-4.1042	-4.698	-3.7124	-4.2593	-4.2234	-4.9171	-4.2186	-3.8843	-2.6142	-2.5488	-3.7543	-3.0085	-2.8676	-4.3225	-3.2943	-3.5722	-2.9105	-1.3535	-4.5379	-4.6234	-2.5905	-4.3248	-3.5164	-4.0986	-3.3463	-3.4283	-3.5487	-2.5439	-4.3999	-5.0166	-5.7344	-2.7396
-1.995	-4.8988	-4.8597	-4.1531	-3.6388	-3.2394	-3.6019	-1.5667	-3.6339	-3.3132	-3.9753	-2.8273	-3.4123	-4.1421	-4.5666	-2.7887	-4.6077	-1.422	-3.0618	-2.287	-3.3541	-3.1358	-2.896	-2.29	-3.9308	-3.2326	-3.0364	-3.6437	-3.3213	-3.8855	-2.5088	-5.1111	-2.5198	-2.4885	-2.073	-1.8136	-2.4474	-4.4064	-4.0658	-4.4601	-3.3622	-2.9156	-3.082	-4.0342	-1.6739	-2.7559	-2.617	-3.3137	-5.8861	-3.9222
1.0686	2.1592	1.3608	2.0858	1.2433	2.5059	2.989	2.6312	1.8647	1.1435	0.95929	0.9948	2.0784	2.7018	1.6443	2.5696	1.1631	1.0973	0.68418	3.2132	1.9432	1.8274	0.93948	1.2195	2.7782	2.597	1.5988	3.7512	3.1171	2.3141	1.3121	2.8785	2.8546	1.9678	1.9826	1.0896	0.59184	1.3619	0.79045	2.455	2.2244	1.7374	2.2394	1.9471	2.4485	2.6854	3.3455	-0.025341	1.3244	2.5787
-3.9786	-3.0088	-3.906	-4.4669	-4.5724	-5.5334	-4.1348	-5.0302	-5.5642	-3.5284	-4.6368	-4.7546	-3.5761	-1.6201	-2.8067	-3.9227	-2.7377	-4.5513	-4.1576	-5.1591	-2.2627	-1.4802	-3.8921	-4.7238	-1.7629	-4.2519	-4.6721	-3.9945	-3.6026	-3.3707	-4.8711	-3.1365	-4.1497	-3.9069	-3.7775	-4.0181	-4.777	-2.8784	-3.3402	-4.4549	-3.1927	-2.2792	-3.0027	-3.4538	-4.8688	-2.0846	-3.2214	-3.6898	-4.8055	-2.8991
0.29497	0.98561	-0.90955	0.92593	0.05272	0.63169	-0.35404	-0.047053	-0.91993	-0.83834	-0.15519	1.0929	1.474	2.186	0.33026	0.94143	0.7051	-0.83553	-0.61242	0.41598	0.1111	0.8488	0.86503	0.38041	0.89921	-0.14378	-1.1442	1.2532	-1.4796	0.2954	0.67649	0.87922	-0.011295	0.30841	0.065514	-1.1752	1.9853	2.0942	-0.86053	-0.56064	0.34178	0.35099	-0.78228	-0.82273	1.4558	-0.095752	0.91266	1.0306	-0.71834	-0.58785
-12.817	-12.766	-11.503	-12.641	-12.652	-12.619	-12.822	-14.919	-11.888	-12.684	-12.231	-13.485	-12.288	-12.509	-11.033	-12.539	-12.09	-12.585	-13.872	-11.514	-12.707	-12.857	-13.415	-13.67	-12.152	-13.335	-12.96	-11.864	-12.738	-11.921	-12.086	-12.665	-12.669	-12.224	-12.327	-12.792	-13.409	-13.201	-13.649	-13.085	-13.686	-13.415	-13.067	-12.317	-11.149	-12.834	-12.91	-12.469	-14.105	-12.256
-2.8813	0.35884	-0.88258	-1.4562	-1.0103	-2.0294	-0.75981	-1.2834	-0.58017	-0.41273	0.047162	-1.12	-1.7242	-1.3101	-2.732	-0.3655	-1.2756	-0.22151	-0.4154	-2.2067	-0.96003	0.57315	-1.6296	0.020281	-1.9149	-1.9298	-1.1471	-3.3963	-2.5465	-1.8258	-0.71637	-0.33192	-0.88982	-1.5086	-1.8894	-1.0189	-2.9882	-1.5978	-2.3967	-0.99356	-1.1971	-3.7117	-2.3248	-2.142	-1.5319	-3.1407	-2.8783	-1.2938	-2.1776	-1.3786
-1.8552	-0.11071	-1.2858	-0.63619	-1.3526	-0.23179	-0.43473	0.096642	-0.14286	-1.8334	-0.90496	-2.1507	0.77984	-2.6173	-1.6195	-2.0097	-1.4335	-0.035295	-2.7174	-0.85779	-2.4674	-1.4707	-2.9808	-1.0645	-0.74095	-2.506	-0.73485	-2.1229	0.014691	-1.3925	-0.42952	-1.8557	-2.3313	0.66577	-1.3662	-3.3176	-1.4174	-1.4808	-1.4369	-3.1426	0.35413	-0.82073	-0.28001	-1.1083	-1.0703	-1.2593	-0.68879	-1.055	-1.2747	-1.3414
-4.0866	-4.9673	-6.2688	-5.3362	-5.0534	-5.6364	-5.4703	-5.3868	-8.3894	-6.5871	-7.3841	-5.5573	-5.3098	-7.1031	-4.7334	-4.852	-5.6697	-5.5233	-3.6404	-5.113	-6.0237	-5.1077	-6.1029	-5.8732	-5.8516	-7.5014	-4.7397	-5.9009	-4.0246	-5.0576	-5.2893	-5.5773	-5.6585	-6.7063	-5.43	-7.2754	-5.5509	-4.9428	-4.8232	-5.0853	-5.6516	-5.4345	-5.4773	-5.2474	-4.2447	-4.8313	-5.7331	-6.7322	-5.1984	-3.6439
-22.83	-22.233	-22.636	-22.17	-22.406	-21.703	-22.68	-22.244	-21	-22.622	-22.759	-22.737	-22.422	-21.267	-22.848	-22.325	-23.527	-22.606	-21.435	-19.747	-21.403	-22.864	-23.052	-22.502	-20.782	-20.915	-20.708	-22.815	-22.812	-21.528	-23.464	-22.389	-22.519	-21.468	-23.273	-23.033	-22.107	-23.05	-22.313	-23.125	-21.353	-22.571	-22.664	-24.293	-23.473	-22.82	-21.568	-21.642	-23.72	-23.746
-21.58	-20.957	-22.4	-21.054	-22.349	-22.52	-22.552	-22.655	-22.116	-23.222	-22.806	-22.141	-22.894	-20.941	-22.396	-21.885	-21.769	-22.184	-23.967	-22.127	-21.977	-22.543	-24.289	-22.932	-21.512	-22.469	-20.931	-20.016	-21.797	-22.07	-21.853	-21.622	-22.559	-22.45	-22.633	-21.851	-22.381	-24.106	-22.27	-22.549	-23.007	-19.334	-23.06	-22.922	-23.353	-23.553	-21.108	-21.291	-21.811	-22.277
-10.09	-10.979	-11.285	-10.193	-9.028	-10.865	-11.231	-10.929	-10.83	-10.015	-10.054	-9.9479	-10.738	-9.9625	-12.101	-10.769	-11.858	-12.312	-11.072	-9.6535	-11.408	-11.458	-10.402	-12.711	-8.4134	-11.704	-9.6618	-11.76	-11.683	-11.176	-11.698	-12.574	-11.076	-10.439	-11.165	-9.8442	-11.301	-9.1137	-11.278	-10.168	-10.768	-10.522	-10.849	-11.84	-9.8665	-9.3283	-10.102	-11.368	-11.301	-11.365
7.5375	4.9872	6.5752	4.615	5.5782	4.3039	6.4326	3.7839	4.6656	4.6721	5.8354	5.6331	6.4764	4.5093	5.3559	4.5346	4.5363	4.3068	5.757	5.2399	4.8064	4.9462	3.6986	5.6715	5.6362	4.8677	5.9969	5.7823	4.5984	4.3597	4.3326	6.2479	5.8156	5.8627	6.1732	6.3084	4.2219	4.2799	5.6519	6.103	3.7515	4.8676	3.8809	6.0286	4.0296	6.5295	5.7724	5.076	5.9763	3.57
5.3368	6.0405	4.8384	4.6713	5.6157	5.3618	4.8146	5.1418	2.9829	4.5129	4.6477	4.8985	5.975	4.4464	5.0939	5.9737	4.0107	4.7394	5.2762	5.0218	4.3933	5.225	4.256	4.1865	6.1877	5.8773	4.4726	3.8917	6.8203	5.1134	4.2522	4.9085	5.8208	4.2309	4.2557	4.5401	4.9953	5.491	4.6317	4.4314	4.7036	5.2349	5.722	3.8139	5.0505	4.2661	5.2926	5.5662	5.6413	4.1998
-4.3028	-2.5376	-2.8357	-2.4985	-1.9953	-3.5096	-4.1	-2.8796	-2.8391	-0.80498	-2.4065	-2.0692	-0.99762	-2.675	-4.0047	-2.8729	-3.4857	-1.8517	-2.3046	-2.944	-2.1133	-2.1209	-2.8199	-1.4659	-3.1726	-2.9172	-3.0202	-2.5842	-1.5612	-1.3085	-2.1864	-2.8325	-3.8304	-2.6263	-2.2739	-1.9431	-2.4061	-2.2072	-2.8381	-3.4922	-1.3741	-3.3097	-2.2172	-3.7179	-1.9152	-2.8061	-1.8299	-3.642	-4.6244	-2.509
-1.613	-1.7412	-1.4102	-0.34797	-0.10393	-2.1034	-0.72977	-1.5552	-2.376	-0.31285	-2.0135	-1.8832	-1.1201	-3.1156	-2.4116	0.052132	-0.94777	-1.735	-1.1348	-2.2066	-1.0438	-0.92031	-2.1418	-2.4868	-2.3327	-0.34417	-3.1651	-1.7467	-1.8817	-2.7337	-1.5463	-1.3751	-3.3751	-1.5819	-0.81749	-1.3566	-1.9416	-2.7773	-1.2315	-0.40702	-0.61304	-1.0187	-1.9512	-1.1269	-1.9048	-1.5449	-2.0231	-2.3806	-1.9899	-0.37199
-5.4109	-3.9905	-6.3306	-5.4725	-4.967	-5.6111	-5.4255	-4.2459	-5.639	-5.586	-4.1544	-4.6993	-5.5259	-6.6657	-5.6254	-3.6921	-5.4104	-4.7738	-3.7533	-4.5462	-5.7509	-5.5712	-4.7356	-5.9846	-5.1007	-4.4339	-5.138	-5.5319	-4.5127	-3.1333	-5.7122	-5.3926	-5.2749	-4.0548	-5.8168	-5.1907	-4.156	-4.7297	-4.7256	-3.4393	-5.2826	-4.072	-4.5031	-5.389	-4.2571	-6.4917	-4.9162	-4.9956	-4.2197	-5.2097
-3.2205	-4.4424	-5.4231	-5.7739	-4.8348	-3.6812	-4.8865	-3.6378	-5.5457	-6.6697	-5.5371	-3.3037	-6.1112	-5.8264	-5.0956	-3.5754	-3.6885	-3.9103	-5.5085	-4.8592	-3.4878	-4.9096	-3.7238	-5.8831	-5.2727	-3.8212	-2.9332	-3.7025	-5.8262	-3.4888	-4.4414	-4.0852	-4.2234	-5.5759	-3.3202	-5.3902	-3.5745	-4.4529	-3.1498	-5.6702	-4.5968	-2.8779	-4.2915	-4.0991	-4.1769	-5.3251	-3.907	-3.9421	-4.5777	-2.6552
-0.069124	-0.4248	1.3227	-0.41084	0.31575	0.40374	0.54063	-0.65826	0.60637	-0.086533	-1.0528	-1.0764	-0.69788	-1.2808	0.15994	0.041751	0.81546	-1.9093	0.39741	0.49915	-1.8541	-1.5994	-1.0619	0.64848	-0.66119	0.12717	-0.53532	1.4762	-0.8311	-0.78905	-0.21408	0.36234	-0.25615	-1.3087	-1.6894	-1.1413	-2.1921	0.54669	0.69968	1.4688	-0.24214	-1.1912	-0.92108	-0.92334	-0.051021	0.097655	0.00055611	0.54097	-0.25736	0.26346
-4.239	-4.9873	-2.776	-2.4	-5.2455	-3.1874	-4.2386	-4.2669	-4.4014	-3.8777	-3.6084	-4.6328	-6.5837	-3.6774	-4.1988	-3.8596	-6.2194	-4.2214	-4.7169	-6.1459	-4.1684	-3.7776	-4.1475	-4.3207	-4.6028	-3.8853	-3.9166	-3.9986	-3.7002	-2.9133	-3.508	-2.8481	-3.5477	-2.6364	-5.1982	-3.8766	-3.7313	-3.7435	-3.4114	-4.627	-5.5166	-4.0663	-5.022	-2.9346	-4.7751	-3.6985	-5.1072	-4.6163	-4.8799	-3.7568
-10.104	-8.9101	-9.0476	-8.7919	-10.374	-9.0082	-8.547	-7.9819	-9.1487	-9.9232	-8.6769	-10.397	-7.796	-8.9984	-9.0824	-9.4323	-9.3379	-10.71	-10.317	-7.7204	-8.025	-9.2966	-7.7647	-8.9034	-9.7854	-8.6637	-8.4996	-7.5333	-8.7623	-9.4851	-7.7958	-10.377	-7.5953	-9.2522	-11.127	-9.0605	-9.1576	-10.343	-9.7893	-8.0944	-9.4464	-8.8513	-8.5454	-11.07	-9.2155	-7.9846	-10.633	-9.0293	-8.6943	-7.8785
-12.588	-13.458	-11.501	-12.485	-13.024	-11.741	-12.843	-12.898	-11.282	-11.549	-13.263	-13.312	-13.089	-12.679	-13.986	-13.933	-13.778	-13.229	-11.998	-13.315	-12.762	-12.511	-14.016	-12.436	-14.838	-12.421	-13.318	-11.84	-13.655	-13	-14.75	-15.068	-12.354	-12.921	-12.184	-11.935	-12.518	-15.246	-13.038	-13.353	-13.358	-13.776	-14.118	-12.24	-12.757	-14.312	-12.942	-13.015	-12.637	-13.057
-3.7284	-3.1999	-3.7572	-4.1906	-4.8565	-3.4946	-4.9024	-3.811	-3.5074	-3.2131	-3.8251	-4.0439	-3.8308	-3.1591	-4.4195	-4.6405	-3.837	-4.2962	-3.6684	-3.0586	-3.5763	-5.1109	-3.5973	-3.4878	-1.3257	-4.464	-3.8108	-5.4551	-3.4475	-4.815	-3.0902	-4.628	-4.4334	-2.5176	-3.4856	-2.4973	-3.4346	-4.4255	-2.8957	-3.1522	-2.5285	-2.7272	-4.7142	-5.5343	-2.749	-3.7381	-3.0478	-3.17	-2.9897	-4.0443
-11.775	-10.026	-10.916	-9.9122	-9.747	-11.012	-10.29	-10.698	-12.293	-9.4229	-10.445	-11.621	-10.424	-10.857	-11.335	-10.487	-10.076	-11.533	-9.8344	-11.026	-11.263	-11.516	-11.613	-9.6011	-10.495	-12.033	-12.374	-9.1807	-10.6	-11.104	-10.177	-11.526	-10.446	-11.383	-11.87	-10.529	-10.599	-12.07	-10.556	-12.123	-12.078	-8.9439	-10.875	-10.233	-11.306	-12.352	-9.7746	-9.8775	-9.6112	-11.801
-5.0815	-4.6843	-5.0946	-4.6321	-4.3986	-3.3802	-4.8904	-5.8543	-5.2862	-4.3137	-5.7324	-5.9193	-4.2493	-4.558	-3.4793	-5.6754	-4.2095	-4.9374	-4.0103	-4.2518	-5.8478	-4.3821	-4.1038	-5.1801	-4.9385	-3.0196	-4.5553	-2.9712	-3.9043	-4.6448	-6.2887	-6.305	-4.0607	-4.518	-6.3004	-4.7744	-2.901	-4.8685	-3.7549	-5.0467	-5.5134	-4.3753	-3.6147	-4.0364	-4.0551	-6.8744	-4.4214	-3.1777	-3.563	-4.6573
-10.942	-9.5049	-11.594	-10.757	-10.387	-11.602	-9.568	-11.374	-11.666	-11.776	-11.661	-9.6524	-11.246	-11.196	-11.161	-11.931	-11.1	-11.663	-10.661	-11.901	-11.312	-11.553	-11.484	-10.195	-11.655	-9.8557	-11.389	-10.574	-11.182	-10.94	-12.358	-11.335	-10.894	-8.3041	-10.502	-10.209	-11.418	-9.9667	-9.927	-10.802	-10.059	-9.5818	-10.524	-11.819	-9.3878	-10.609	-11.585	-11.92	-13.037	-10.661
-6.1189	-4.0102	-4.5554	-3.528	-3.3991	-3.9709	-4.9562	-5.3967	-3.6672	-5.637	-3.9993	-4.5295	-2.8737	-4.9912	-3.5422	-4.9195	-5.7133	-5.0662	-4.3731	-4.1924	-4.8537	-4.427	-5.6893	-2.744	-3.8483	-5.0172	-3.9841	-5.2522	-4.1413	-4.9038	-5.1733	-6.3431	-4.8165	-3.9537	-3.7552	-3.9289	-5.0938	-4.2023	-5.2772	-4.1083	-5.4346	-3.9953	-3.4573	-4.7182	-4.4884	-4.2848	-5.182	-4.1859	-4.4797	-5.97
5.7979	7.3092	5.9463	6.896	6.4347	5.5561	8.4038	5.4431	7.144	5.7016	7.1021	5.9911	8.0395	6.9305	7.1685	6.4331	6.857	6.1614	6.7663	7.888	6.9882	5.4185	6.3463	7.5097	6.8545	7.5385	6.9697	6.1127	7.8346	5.9189	7.7735	6.7017	6.1062	6.0988	7.633	6.8914	6.4948	5.7127	6.3147	7.0873	7.237	7.0866	6.4693	7.3507	6.6802	6.712	5.9501	7.3964	7.6948	6.0169
-3.1363	-4.4109	-4.0412	-3.9798	-5.8689	-5.5035	-4.3455	-5.2458	-5.2863	-4.4907	-4.8477	-4.2125	-3.5998	-4.5806	-3.2429	-4.6283	-5.4093	-2.9663	-4.0842	-5.3864	-1.9325	-4.7889	-4.0142	-2.1809	-3.965	-3.3355	-4.6331	-4.3118	-4.306	-4.537	-5.5277	-4.8884	-3.467	-3.8879	-5.6003	-5.1931	-4.3026	-4.003	-4.3601	-2.3818	-5.3042	-4.2947	-4.7475	-2.1951	-3.1392	-4.7191	-2.3491	-4.3669	-4.7046	-5.674
-8.4497	-8.5114	-6.3594	-7.8728	-7.3496	-8.6602	-7.1878	-7.074	-7.6887	-8.0215	-6.587	-8.5224	-6.6108	-8.467	-6.2441	-7.9678	-8.6559	-6.6973	-6.6119	-7.5183	-7.7566	-8.5979	-8.7225	-7.3697	-7.4556	-8.829	-7.9674	-8.0347	-8.1173	-6.515	-7.9547	-7.4561	-6.7856	-7.7857	-6.8445	-6.9559	-7.1339	-7.1013	-7.9563	-6.5716	-7.7409	-8.0939	-8.343	-7.4265	-7.43	-6.9522	-6.9595	-7.2687	-6.3775	-8.4946
-13.389	-12.087	-12.757	-13.502	-13.499	-13.022	-12.712	-12.102	-14.161	-13.738	-11.337	-12.282	-14.075	-12.035	-11.805	-12.676	-12.942	-12.963	-13.09	-13.24	-14.536	-11.418	-12.384	-11.865	-12.944	-12.375	-13.308	-10.491	-13.173	-13.135	-12.257	-13.654	-12.959	-13.949	-14.179	-11.853	-12.512	-12.758	-13.304	-13.61	-12.404	-12.079	-13.746	-11.946	-12.058	-12.958	-11.753	-12.206	-13.443	-13.788
2.9962	3.7573	1.6641	2.715	3.9497	3.4398	2.7805	2.7478	0.44495	2.5137	3.7352	1.9825	1.5786	2.2954	3.2195	1.1438	0.19254	2.8261	2.7362	4.4598	2.0571	4.1429	3.4231	2.9941	3.5375	3.6846	2.7955	3.7926	2.723	2.3074	3.3297	2.9755	1.1066	0.84578	2.1851	4.4781	2.5148	1.0597	2.8879	3.7485	2.9071	2.4778	2.6852	3.3642	4.9339	3.2271	3.3522	2.8137	2.1338	2.2425
-3.607	-2.741	-1.543	-2.6977	-3.3868	-2.1599	-3.3631	-0.79827	-2.8538	-4.2167	-2.8189	-1.9294	-1.8216	-2.2342	-1.0034	-3.2307	-3.4021	-2.651	-2.6036	-3.1994	-3.5081	-1.775	-2.8888	-2.3289	-1.2508	-3.5961	-2.4726	-2.0785	-3.8425	-1.9858	-2.9849	-2.2302	-3.2384	-3.2068	-3.2894	-2.9614	-4.7173	-4.7212	-1.2764	-2.1974	-3.6929	-2.002	-3.2683	-1.569	-0.9941	-5.5519	-3.0609	-2.4124	-2.2862	-1.533
-3.1917	-5.2236	-3.0341	-4.5683	-5.1313	-4.3496	-5.0114	-4.5976	-4.9723	-2.8884	-4.2148	-5.2975	-3.3307	-4.7613	-4.6106	-5.7189	-3.1374	-3.8431	-4.8287	-5.5288	-5.2631	-4.975	-4.9549	-4.2533	-3.6738	-3.8028	-5.6653	-5.8527	-3.7013	-4.0016	-5.5738	-2.7264	-4.0257	-4.9603	-4.7291	-5.0752	-4.3968	-5.5495	-3.715	-4.9917	-3.9905	-2.7149	-4.7068	-5.5264	-5.4701	-5.8034	-3.2683	-3.1774	-4.4767	-4.2873
5.565	8.8945	6.9179	6.8522	6.4951	7.6512	7.1057	6.9882	7.0692	8.286	7.2013	7.4234	6.3137	8.1905	6.7988	6.709	6.757	6.8277	7.3595	6.4156	7.675	7.6582	7.3106	5.9437	6.0394	5.9224	5.6803	7.8503	6.6567	6.3209	7.3482	6.642	5.4526	5.4544	6.3554	6.3939	7.9145	6.6791	6.3392	6.5526	6.1304	8.3919	5.0984	5.4108	7.6773	7.5864	6.1218	7.2134	6.7363	5.5927
4.9055	6.6109	4.6047	6.702	3.7645	5.2709	4.9304	5.0645	6.4385	4.0003	6.0078	5.3755	4.1964	5.3334	3.0609	5.8953	4.0962	3.9962	4.0003	5.0552	5.0216	6.1497	5.7097	3.7439	4.3074	4.0381	4.9105	5.0869	4.8737	3.6867	3.7055	4.5642	3.9478	4.9187	4.2581	4.4754	5.6269	4.4087	3.6737	3.6849	5.3865	5.524	4.0562	4.9906	5.0555	5.9637	5.0595	4.3253	2.8579	3.4987
-12.086	-12.486	-12.705	-13.276	-14.756	-13.318	-13.758	-13.249	-13.28	-13.441	-14.14	-12.012	-13.173	-12.534	-14.022	-13.497	-12.617	-13.93	-14.168	-13.573	-15.719	-12.556	-13.644	-11.545	-14.26	-14.14	-13.817	-13.594	-13.244	-13.158	-13.801	-12.034	-13.046	-13.169	-12.911	-13.82	-12.949	-13.646	-12.295	-12.754	-13.838	-14.326	-14.05	-12.53	-13.716	-13.151	-13.936	-12.069	-13.148	-14.071
1.4671	1.8102	0.55519	1.853	0.38515	1.0877	1.9085	1.574	3.1992	-0.057587	1.9579	1.1928	2.386	0.18482	1.755	0.87187	2.2907	1.7981	2.6375	1.4391	1.9345	2.3446	1.1386	1.5379	1.5428	0.89363	1.0572	1.6558	2.1809	2.3743	2.1779	1.337	2.7234	2.5503	2.428	1.6436	0.48992	1.1024	2.4844	1.2982	2.8205	3.426	1.8775	1.281	2.6165	1.8853	1.4094	1.4168	2.5934	1.1026
5.9604	5.541	5.5248	5.5535	5.9532	6.4948	7.4904	5.9457	5.904	5.4999	7.6508	5.7776	5.3487	3.9856	6.8785	6.2928	5.2794	4.879	5.9626	4.8019	4.7713	4.8757	6.0854	4.5609	6.1422	4.6202	5.4245	4.241	4.5435	4.5974	7.4728	6.916	6.8235	6.6474	6.4884	5.7137	5.6792	6.6173	5.3782	7.2738	6.3284	6.9415	7.1328	6.7534	6.0837	7.3452	6.2349	6.9018	5.7271	5.9694
-21.703	-22.467	-22.152	-23.433	-21.434	-22.274	-20.528	-22.931	-22.308	-20.714	-22.283	-22.498	-22.556	-21.053	-24.021	-23.213	-22.11	-21.85	-21.665	-22.597	-22.154	-19.993	-21.977	-23.609	-23.099	-21.656	-21.371	-23.273	-20.415	-22.079	-23.151	-23.053	-22.932	-22.193	-22.156	-22.029	-20.604	-21.625	-22.107	-21.983	-22.407	-22.266	-20.869	-20.914	-23.52	-24.226	-23.036	-22.427	-20.512	-22.909
8.8774	10.41	7.96	8.9844	8.0125	9.5535	9.1359	8.0202	9.5012	8.5707	7.8156	8.3736	6.9484	9.3879	7.236	9.9114	7.1978	7.2141	7.9626	7.4488	9.4307	8.9241	7.0525	10.175	9.4413	9.1846	8.0979	8.177	9.422	9.4835	8.3216	9.3335	9.7084	7.5488	9.3947	8.7467	7.8879	9.5647	7.9183	6.7544	8.6124	7.4925	7.5518	8.293	7.9512	9.6306	8.9012	8.4983	9.9383	8.8216
-10.546	-11.435	-12.373	-11.226	-13.081	-10.857	-12.189	-10.215	-12.397	-11.575	-9.9465	-12.249	-11.804	-11.726	-10.447	-11.098	-11.641	-10.259	-12.423	-10.302	-11.526	-10.802	-12.416	-10.091	-10.756	-11.171	-9.6989	-11.098	-11.16	-10.506	-11.494	-11.169	-11.725	-10.627	-10.489	-11.933	-10.394	-10.968	-12.121	-12.671	-12.295	-11.406	-12.932	-10.227	-10.446	-11.196	-12.337	-12.267	-11.234	-11.257
-2.9738	-3.0174	-3.089	-4.5487	-3.0974	-3.2994	-5.4709	-4.937	-3.4254	-3.3865	-3.1104	-4.4843	-4.4804	-3.0717	-4.3643	-3.4584	-3.6919	-3.7432	-3.0877	-4.6986	-3.9567	-4.1287	-3.3267	-2.9115	-3.4375	-2.9835	-3.0279	-3.0011	-4.5724	-4.315	-3.972	-4.4413	-2.6189	-2.733	-3.9051	-3.2934	-3.1002	-4.8347	-3.5229	-4.4963	-2.9638	-4.6768	-3.8272	-3.5217	-4.4282	-3.2744	-3.3937	-3.0701	-4.5255	-2.4583
-0.78079	0.60054	1.0344	1.0403	-0.064993	0.12206	-0.22203	-0.62557	-0.6597	0.96818	-0.77758	1.1586	0.2699	-0.48462	0.48037	-1.36	-1.7859	0.90341	-0.42594	0.52333	-2.7126	-0.020316	-0.39072	-0.015497	-0.89586	-1.0072	-0.18895	0.50131	0.36836	-0.88018	0.33736	-0.011744	-0.075198	-1.9339	0.1244	0.44452	-1.8786	-0.02351	0.97325	-0.01292	0.74087	-0.47242	1.0252	0.29659	-0.06947	0.10232	0.70248	-0.3835	-0.68743	0.80225
-21.748	-22.206	-20.666	-20.395	-21.379	-21.632	-21.575	-22.916	-21.163	-22.199	-22.722	-22.933	-19.946	-22.253	-21.939	-21.43	-21.323	-23.405	-22.637	-21.611	-21.348	-23.453	-22.456	-22.978	-22.017	-22.44	-20.879	-22.948	-21.559	-22.859	-22.174	-20.261	-22.37	-20.357	-22.298	-22.454	-22.646	-23.145	-21.244	-22.572	-23.029	-21.776	-22.682	-23.103	-22.541	-20.96	-22.446	-23.432	-23.259	-23.182
-10.427	-7.7643	-11.097	-8.9981	-9.2181	-9.8754	-8.8594	-10.871	-7.6617	-7.4669	-8.9695	-8.2394	-8.8823	-9.3096	-9.6454	-7.9056	-8.1984	-9.2548	-8.1322	-7.9263	-9.4006	-9.6857	-8.343	-10.284	-8.3218	-8.0054	-8.326	-9.1182	-9.0953	-8.3654	-8.6488	-7.0787	-10.644	-7.7091	-8.9501	-10.385	-9.8529	-9.7647	-7.3511	-8.9068	-7.1666	-9.4033	-8.2313	-9.0375	-6.6447	-8.9801	-9.9415	-9.5741	-10.679	-9.8725
-0.98673	-1.8158	-0.43026	0.27825	-1.299	-0.38434	-1.0803	-2.5353	-2.0875	-3.1872	-0.37124	-3.6883	-2.3398	-3.1443	-0.56879	-1.8937	-1.9549	-0.24352	-1.7338	-2.2613	-1.5668	0.17061	-1.9788	-1.1214	-2.7165	-1.264	-0.51842	-0.29807	-0.62384	-1.6781	-0.89369	-0.88014	-1.586	0.14012	-0.89765	-1.6154	-1.2119	-2.2849	-1.3453	-2.3346	-0.84598	-2.4654	0.035807	-1.6103	-1.2592	-1.4536	-2.1635	-2.4847	-2.2535	-2.1335
-0.52325	-0.41282	-1.6426	-0.84096	-1.9326	-2.232	0.059337	-1.3718	-1.2992	-1.5553	-2.4503	-1.964	-1.3883	-1.59	-0.30207	-0.99365	-0.36898	-0.9728	-1.1374	-3.5095	-1.2182	-2.6804	-1.7696	-1.6393	-1.4068	-2.7068	-1.1865	-2.7765	-1.1224	-0.86566	-0.41433	-0.91414	-0.34129	-0.89094	-0.96834	-1.0399	-1.494	0.32757	-2.7084	-0.56022	-2.7118	-1.146	-3.0707	-1.4457	-1.6347	-2.4868	-0.19369	-0.68136	-0.65057	-3.6746
-8.7823	-11.398	-9.8421	-10.197	-11.356	-9.2526	-10.159	-11.098	-9.9611	-9.8447	-10.275	-11.087	-11.546	-9.5828	-9.3785	-10.568	-10.441	-10.266	-9.5705	-9.9585	-10.791	-9.1019	-10.883	-11.656	-10.287	-9.2566	-9.6899	-10.912	-8.9049	-9.7656	-11.036	-8.5661	-11.57	-10.76	-11.657	-9.5313	-9.5324	-12.095	-10.82	-10.555	-10.249	-10.262	-8.7128	-8.5213	-11.607	-9.9466	-9.616	-11.236	-10.08	-10.211
0.74442	-0.16651	-0.083171	1.4624	0.07642	0.29875	-0.53739	1.0026	0.54313	-1.4908	-1.4014	-0.18674	0.88505	-0.42326	0.37762	0.50016	0.26092	-0.51918	-0.83315	-0.64055	-1.5141	0.77124	-2.5265	0.067076	0.66382	-1.478	0.96794	-0.64389	0.62033	0.82625	1.8484	0.13409	2.7756	0.27245	0.073752	-1.0598	0.33563	-1.9225	0.68229	-0.82784	-1.5144	1.2144	0.89206	1.039	1.1966	0.16188	-0.23003	-0.20103	1.2769	-0.19213
[truncated: 629 more rows]
[truncated: 150 more columns]
