# Supplementary material for: Genetic dissection of main and epistatic effects of QTL based on augmented triple test cross design
Source: PLoS One. 2017 Dec 14;12(12):e0189054. doi: 10.1371/journal.pone.0189054 (PMC5730204; doi:10.1371/journal.pone.0189054)
Supplement: S7 Supporting Information — (ZIP) [file pone.0189054.s007.zip › z2_1700_0.2_10.csv]

-4.3596	-2.0556	-1.3364	-0.6121	-4.8014	-6.8239	-2.9396	-0.81117	-3.1319	-2.5771	-3.9308	-3.316	-5.4632	-4.0344	0.37187	-10.047	3.2358	-1.2091	-5.1156	-0.9543	-2.2112	-2.8244	-4.6123	-5.4655	-1.3593	-3.0765	-3.5367	-1.4939	-5.1523	-2.7091	-2.7657	-8.7024	-1.095	-1.3194	-3.5931	-3.8536	-6.0015	-5.4849	-3.9105	-9.9812	-5.0846	-1.6001	-4.953	-4.9888	-0.090912	-5.4583	0.18583	-4.5879	-2.2082	-3.2659
8.746	2.75	7.291	15.695	6.2501	9.4082	6.1125	5.208	9.6588	5.0217	9.4029	4.7249	11.741	7.2051	8.0698	12.449	9.0868	12.095	8.1486	13.336	5.4816	10.249	8.4367	10.074	8.0174	8.6588	7.1187	7.0085	8.9996	7.0501	4.5492	2.9914	10.437	9.5494	10.843	6.9638	4.9049	5.879	6.3099	9.345	9.9659	8.1737	7.6854	5.3334	14.372	8.3936	4.6454	8.3493	6.0977	7.9478
-1.6014	0.34338	1.826	-1.7451	-0.91493	-1.5505	-0.96824	3.0683	0.64514	1.7404	-4.19	-4.2495	-2.3482	1.7014	3.3533	1.6368	-1.0097	-1.7492	0.52917	-4.347	-2.5419	-1.1165	-3.437	-3.1234	0.22301	2.192	0.20389	-3.5894	-2.9286	2.3375	-0.54259	-2.5631	0.35218	-0.28575	0.58214	-3.7128	5.3719	4.3518	-0.39223	4.5525	-0.53974	-1.8939	-1.308	-1.1715	-1.0812	0.20541	1.9338	1.2263	2.219	-2.0529
-4.256	-5.6454	-2.0238	-4.6762	-4.252	-2.5158	-0.96817	-4.4243	-7.3659	-0.85649	-4.4627	0.93894	-8.3847	0.68656	-6.8324	-0.40049	-7.4877	-4.5828	-3.7593	-3.364	-6.1525	-1.1771	-5.0893	-3.1937	-5.6258	-3.4006	-7.1497	-4.9017	-4.2827	-6.7092	-5.9326	-2.6081	-3.0717	-1.0858	-6.4563	-5.833	-3.1595	-6.3131	-3.0524	-1.799	-7.3771	-4.9968	-6.0103	-2.1253	-6.5007	-6.6791	-2.5918	-3.7363	-1.5617	-4.9527
2.3336	2.9105	3.2638	-0.15033	4.7079	5.2089	-0.48211	6.0138	-0.86874	-2.7023	0.75388	-1.8359	-1.007	1.19	-0.41296	-0.92124	-2.793	1.2308	1.4606	-2.6085	0.27962	1.8752	-0.61492	2.0046	4.7536	1.6945	-2.9805	1.5951	-0.57346	-2.6016	-0.071873	-1.6607	-1.7796	0.84755	-0.030337	0.86828	3.8023	-1.2233	-3.2122	-0.74262	2.1176	-2.5892	0.66251	2.2439	0.53502	-1.3459	-2.1051	-1.4246	3.1878	3.1287
-7.4127	-10.13	-8.0537	-10.315	-9.9754	-13.304	-9.1015	-15.294	-13.156	-13.184	-12.979	-10.383	-7.4683	-11.526	-6.0376	-10.881	-13.338	-11.241	-17.564	-12.535	-11.288	-10.217	-8.1249	-16.378	-14.389	-13.97	-11.466	-9.3267	-13.124	-11.906	-8.9453	-13.526	-12.847	-12.928	-15.755	-14.222	-7.5459	-9.2759	-12.776	-11.44	-8.5625	-14.425	-12.918	-10.786	-11.765	-6.7403	-13.516	-14.584	-11.435	-12.699
-1.559	2.8096	-4.6671	-2.2885	0.74084	-4.067	3.2843	-3.1609	-1.0608	-2.83	3.7625	-5.0859	1.7687	-1.2447	-1.8328	-1.6671	-0.94922	-0.37234	-2.496	-4.4715	-4.4525	-2.2659	0.093573	-3.2651	0.039805	-5.1578	-0.93962	-3.2227	-2.9074	-0.68642	-4.9544	-4.7356	0.86337	-4.1238	-2.968	-1.7868	-2.2471	-0.89473	-0.82978	-1.3865	-1.8432	-0.15331	-0.76017	-2.6838	-0.37057	1.2816	-2.4811	-4.4394	-0.76155	-2.5503
-16.918	-12.825	-12.654	-16.019	-13.402	-13.005	-12.999	-18.204	-14.124	-15.966	-7.0541	-14.528	-16.627	-17.929	-19.497	-14.372	-18.489	-15.501	-13.959	-17.389	-12.623	-16.901	-16.366	-16.538	-17.218	-13.65	-19.432	-15.13	-18.796	-11.913	-12.682	-16.474	-13.088	-12.847	-15.46	-13.096	-17.854	-16.341	-12.425	-14.184	-14.751	-20.381	-15.118	-8.9775	-8.0722	-10.805	-11.254	-17.074	-13.624	-12.287
6.0729	3.3706	6.9971	6.3892	6.783	4.9775	9.5097	5.0023	8.2664	6.4486	5.4491	6.152	6.3706	7.1405	8.9863	3.1398	2.6367	6.0626	4.7508	8.2808	5.2645	7.4569	9.4711	8.4171	10.457	8.4876	9.3335	6.4615	5.6045	4.8356	3.2022	5.52	8.7772	3.4335	10.1	9.5726	1.6579	10.108	6.91	8.8894	6.862	10.832	1.7891	2.9647	2.1669	7.3929	6.0941	6.7236	6.3505	4.5228
-5.3314	2.5984	-6.7446	-3.2606	-7.3303	-8.0225	-5.6968	-4.4666	-3.5934	-6.5682	-10.632	-3.089	-7.2448	-2.5636	-6.2193	-7.2909	-9.7861	-3.8997	-4.7105	-5.1684	-2.9008	-6.434	-3.3775	-2.8283	-3.1362	-7.3005	-6.0465	-1.4281	-6.4155	-9.9574	-7.0703	1.6284	-5.3313	-8.0675	-5.5746	-5.9433	-5.7294	-7.8041	-2.0076	-6.3212	-3.0598	-7.4319	-5.6161	-2.2146	-9.3725	-3.5475	-6.6094	-6.8171	-7.8752	-7.1217
10.244	14.9	4.7451	9.0932	12.17	9.9884	15.553	6.9908	14.421	8.3771	11.926	9.3148	8.6314	8.3061	5.0081	8.1519	10.396	8.3139	10.949	10.104	10.088	7.764	11.178	12.538	11.264	11.717	9.3838	10.26	5.8528	9.3088	14.681	9.5453	11.405	9.111	12.472	9.2258	6.2674	9.6579	9.2793	9.4353	0.97228	11.962	10.405	11.28	13.621	12.418	14.901	9.77	13.284	13.49
-8.0891	-6.3384	-3.2	1.211	-3.6539	-6.3383	-3.5786	-4.5331	-4.8218	-2.6205	-4.0884	-2.3579	-1.7099	-8.1304	0.21276	-0.83178	-7.1867	-3.6499	-6.5134	-6.3067	-1.452	-5.0604	-4.0995	-3.6571	-11.103	-1.8992	-6.6488	-2.8266	-2.9484	-9.3519	-5.2509	-3.6405	-7.2514	-3.6755	-6.2007	-4.6243	-3.3543	-2.2257	-6.0183	-8.4374	-3.3995	-2.7458	-0.85579	-7.1508	1.3176	-3.112	-1.6483	-3.745	-3.474	-7.6697
-20.699	-21.658	-16.929	-19.264	-21.779	-17.602	-23.578	-18.177	-21.818	-18.606	-22.51	-19.474	-22.322	-21.498	-22.941	-22.671	-24.499	-18.628	-20.127	-22.41	-19.416	-22.119	-23.242	-21.298	-24.856	-22.217	-21.802	-16.186	-20.469	-22.364	-21.493	-17.895	-19.744	-24.241	-20.029	-24.422	-22.384	-23.718	-19.567	-20.439	-22.329	-18.596	-18.088	-19.726	-23.863	-19.669	-22.256	-20.77	-22.131	-20.346
-6.555	-6.9015	-4.7176	-6.1482	-3.7983	-7.363	-3.9328	-6.5449	-11.404	-6.7005	-4.1854	-2.1408	-7.863	-6.149	-3.7559	-8.1772	-3.214	-7.1607	-7.0843	-4.5758	-7.9789	-6.7978	-1.357	-5.1838	-6.1309	-7.4375	-4.6434	-2.3488	-2.3048	-5.9699	-5.3225	-5.6813	-8.2656	-5.896	-6.8174	-5.0269	-8.6304	-7.2936	-4.606	-3.0334	-2.6749	-7.7919	-2.2018	-6.5051	-2.0495	-7.2505	-3.6895	-5.2507	-6.7113	-3.5849
-4.6041	-2.8808	-4.7025	-0.87849	-4.5646	-2.7636	-0.59045	-5.5423	-5.29	-1.2631	-4.416	-5.2324	-4.713	-4.2838	-0.92202	-4.5265	-0.90607	-6.5605	-8.1652	-5.455	-5.8238	-4.608	-6.5309	-0.65987	-4.6391	-4.9837	-0.042449	-1.9525	-9.04	-7.4127	-6.169	-5.3852	-0.75046	-7.5345	-2.6902	-3.509	-2.2587	-4.8127	-1.3728	0.19215	-5.393	-2.6847	-3.2519	-6.3437	-2.9658	-5.5417	-0.20778	-6.1536	-8.5108	-1.7558
-17.386	-28.441	-21.845	-24.252	-20.18	-25.165	-20.832	-22.767	-18.682	-23.712	-18.487	-20.981	-19.764	-27.554	-23.032	-20.856	-22.751	-23.389	-24.803	-22.185	-22.2	-25.182	-22.096	-24.199	-17.193	-19.406	-19.032	-23.596	-21.829	-20.55	-20.188	-22.82	-18.163	-22.098	-21.813	-20.738	-22.132	-19.395	-18.89	-21.545	-23.228	-23.37	-21.421	-24.915	-23.709	-19.849	-23.814	-19.236	-21.418	-19.436
-18.233	-15.727	-10.51	-16.293	-18.526	-7.595	-8.6287	-13.327	-16.22	-11.726	-12.926	-9.9922	-14.128	-14.737	-16.305	-10.432	-14.891	-8.7826	-12.299	-12.863	-10.924	-11.152	-12.733	-14.007	-7.5095	-10.763	-18.098	-12.211	-11.265	-14.929	-19.857	-14.748	-9.9882	-16.145	-13.508	-12.435	-12.415	-10.176	-11.537	-10.314	-13.481	-15.06	-15.976	-17.261	-14.597	-13.127	-12.757	-12.689	-14.171	-14.669
-1.2555	1.2817	0.61891	-0.19587	2.3229	0.6206	1.8019	-0.62177	-1.3158	0.49829	-0.64323	2.5521	3.6961	3.6675	6.6352	0.86268	4.3293	-0.15495	5.244	0.98577	0.46822	1.2977	4.474	0.85017	1.7658	3.6789	-2.5544	2.1538	-3.8103	1.9562	1.3574	1.8728	-0.12184	-2.1292	0.2138	-0.55378	-2.4584	5.354	2.9134	1.5166	4.5751	5.0585	3.8727	2.2425	10.124	2.8212	4.9762	3.3863	4.3009	6.4139
8.1587	7.197	3.663	1.9974	7.0505	5.6756	5.5505	3.8027	1.1548	5.2907	5.7366	3.8033	4.2153	3.1975	4.0669	2.4396	8.758	4.1644	9.2062	4.3372	7.8513	4.1306	1.2667	3.8913	5.0552	4.9216	5.9343	-1.3386	7.8201	6.2373	5.1652	0.58159	4.9194	8.1354	2.0458	9.5149	4.0449	6.1046	6.1755	4.6906	5.3989	4.9255	5.222	4.0757	0.7488	0.89371	5.5566	6.5525	5.9322	6.1806
9.0485	6.3731	5.074	11.212	9.9982	1.7417	4.9384	4.6051	9.9306	12.96	9.0724	6.3215	6.6316	8.0512	7.2226	9.7542	9.4546	9.5475	11.767	6.908	6.2093	10.64	10.505	8.7182	7.5718	6.4968	10.384	9.7458	8.7473	6.1085	8.6698	7.29	7.239	8.4277	10.342	9.1399	8.9482	11.077	4.303	8.6916	8.9302	8.7605	9.6633	7.6972	8.1355	9.6094	10.016	8.2512	5.8551	9.4469
-13.435	-12.778	-10.333	-13.993	-12.783	-17.232	-16.746	-11.508	-17.187	-17.953	-13.269	-14.789	-16.772	-12.255	-12.995	-10.562	-13.889	-16.468	-17.376	-17.98	-13.823	-11.263	-10.766	-11.825	-15.648	-16.627	-17.26	-12.785	-16.605	-13.403	-17.272	-13.118	-13.23	-13.579	-12.633	-14.085	-15.323	-10.853	-14.857	-15.117	-9.0756	-13.65	-14.845	-15.56	-7.8824	-12.916	-13.17	-12.908	-18.062	-13.833
4.9984	4.6626	7.7059	6.7266	5.0949	4.269	6.8535	8.0733	3.7055	8.7207	5.9169	4.9731	5.6692	4.9483	10.431	6.0953	6.2506	2.9373	5.3619	7.1155	3.1303	7.4876	4.8773	0.85653	6.5666	5.8148	7.5922	3.9939	1.3878	2.7967	4.411	8.3597	6.2839	8.0633	5.8075	4.4396	-0.36491	3.9352	9.1504	7.6951	1.9114	6.509	7.0747	2.2305	1.9669	5.7903	4.835	2.7304	4.1719	4.7039
-2.1115	-3.5807	1.239	-3.549	-4.5631	5.9645	0.71005	-1.8695	2.4097	-3.2177	-0.19966	-1.2299	-1.1073	-0.12243	-2.8118	1.6767	-2.4377	-1.5382	0.23409	-0.26937	0.52109	-4.4819	-3.5245	0.24946	-1.5564	-4.3309	-0.66551	-4.4075	-0.35541	-5.7552	-4.5218	0.53086	-1.4803	-0.88671	4.3422	-2.6304	-4.1928	-3.1811	-1.7631	1.5723	0.74661	-3.6468	-1.6063	0.55549	0.64915	-2.9044	-1.5602	-3.9984	-2.8113	-4.6367
0.63174	2.3616	2.782	3.4261	0.5703	1.4564	3.5519	2.4149	4.2585	-0.36614	0.61578	-2.9102	-3.3432	0.5773	1.7183	-1.8654	-1.8958	0.11115	2.1229	-1.9983	0.74471	3.9688	4.4887	3.0826	0.72104	2.6188	0.26945	1.595	3.4246	0.92167	4.7532	-2.3112	7.8241	-0.084011	1.3793	-3.0211	-1.7361	0.34646	1.8206	-1.0841	-0.98813	-1.7966	2.0367	0.49424	0.14006	1.5449	-3.7928	7.1841	-2.7453	3.3536
-14.529	-8.9572	-10.572	-13.743	-11.894	-8.1743	-14.483	-11.772	-11.766	-8.6772	-8.5447	-11.968	-11.242	-8.1298	-13.118	-12.87	-9.4113	-8.1498	-11.043	-15.362	-8.2439	-13.137	-14.306	-13.83	-12.848	-12.36	-15.37	-9.7576	-14.219	-6.7348	-13.47	-12.622	-6.427	-12.251	-14.576	-13.71	-8.4211	-9.1352	-11.615	-12.844	-11.252	-7.8995	-12.62	-9.2409	-10.453	-12.285	-11.17	-13.157	-13.757	-10.31
-4.5913	-5.6873	-2.6005	-4.1313	-1.3751	-7.7813	-6.7918	-1.0473	-0.75048	-5.1238	-6.6579	-4.8746	-4.4501	-5.576	-3.0899	-2.3414	-6.9516	-2.826	1.0012	-4.2471	-2.2777	-5.971	0.72089	-5.6078	-7.5851	-4.9065	-6.6903	-3.7285	-3.2776	-7.2626	-9.5857	-5.8912	-9.8755	-2.7068	-3.0997	-6.9933	-6.7456	-4.5406	-3.3526	-6.7802	-4.5435	-1.3877	-8.4375	-6.473	-2.3217	-1.6649	-1.1783	1.0615	-4.7999	-6.0878
-16.822	-9.5477	-8.8124	-7.8884	-10.159	-11.989	-14.331	-11.669	-14.684	-11.708	-10.842	-8.2089	-10.677	-15.805	-10.267	-11.831	-12.011	-12.365	-11.85	-11.081	-10.95	-11.139	-10.67	-16.686	-16.01	-12.396	-11.862	-14.008	-14.064	-9.4887	-11.338	-7.3001	-13.606	-15.48	-10.893	-13.815	-9.5991	-12.652	-12.028	-13.312	-7.1292	-11.417	-6.6758	-7.8976	-8.2766	-14.999	-15.738	-11.853	-11.572	-10.398
-3.3066	-2.713	-5.8297	-3.8048	1.5277	-2.504	-2.0169	-4.2812	-3.8394	-3.472	-0.5793	-0.22398	-2.441	-3.1545	-3.873	-0.30552	-0.678	1.7366	-4.5436	1.8574	-3.969	-3.1477	-1.7755	0.26534	-2.1116	-1.5345	-4.4795	-4.3253	2.7688	2.3889	-0.12408	0.048757	-1.7691	-2.3148	-0.10549	-1.8699	-1.0322	-0.83814	-6.2533	-0.04886	2.9072	-0.68514	-1.8002	-5.1577	-1.6764	-4.9346	-2.5678	-0.30356	-2.7157	-4.3445
-5.0047	-5.4199	-8.9398	-5.6061	0.64144	-2.5863	-3.8093	-2.3499	-4.8848	-3.2159	-4.5826	-10.221	-4.5169	-9.7336	-6.3982	-3.2427	-2.1502	-2.6378	-9.4136	-8.8143	-5.9986	-2.632	-5.3133	-5.7412	-0.97698	-4.3733	-9.9492	-8.4671	-5.9218	-7.1888	-1.8687	-5.6863	-5.5134	-7.2927	-6.0682	-1.6929	-3.4729	-4.8867	-1.9914	-7.8491	-1.141	-6.1035	-4.2007	-9.0702	-9.8739	-5.8423	-3.6568	0.050272	-7.2119	-7.8944
-12.854	-13.322	-18.58	-11.519	-12.475	-14.51	-11.601	-13.812	-15.109	-12.423	-18.232	-14.341	-12.478	-12.755	-12.847	-12.433	-11.759	-10.844	-18.561	-15.141	-18.476	-13.662	-11.468	-15.567	-19.144	-11.636	-14.872	-12.179	-9.9206	-13.584	-13.636	-14.064	-17.034	-11.638	-12.485	-10.714	-12.26	-13.223	-15.927	-15.501	-19.125	-6.7816	-16.582	-10.571	-15.002	-13.432	-21.173	-15.335	-12.95	-18.89
4.5898	-0.15874	0.77682	3.4196	-0.383	1.2197	1.4657	2.1339	0.54156	1.773	4.0607	4.665	0.42078	-0.024674	3.061	-0.029533	2.5913	1.9098	2.5048	-0.44413	2.0486	1.984	1.0194	6.0288	-0.9801	-0.707	0.76296	-2.5902	-0.21217	0.45007	2.528	0.42996	2.5899	5.184	1.7368	-2.8789	2.0672	2.4836	1.5037	1.0407	-2.7977	2.9421	-2.2584	3.9498	2.9959	5.1729	-1.901	3.7085	5.7299	-3.4148
-2.4471	-2.7861	-2.3141	-3.2388	-5.279	1.1138	-2.4507	-1.3278	-3.3857	-5.1668	-1.4856	-1.2946	-4.8251	-1.335	0.26953	-1.7914	-4.2965	-3.9647	-1.8535	0.75105	-1.4548	-3.667	0.28552	0.37743	-0.10696	-0.016985	-2.2533	-1.5017	-4.114	3.5552	0.90542	3.2952	1.7817	-0.75101	-1.638	-0.95379	-0.43923	-1.4971	-1.2468	-1.6115	-1.1855	2.5146	0.079096	-0.45029	-6.5667	-2.7547	-5.8869	1.0142	-3.9671	-2.8664
-1.0733	-2.4802	-2.8954	-3.7494	-6.2991	-4.2517	-0.22242	-1.0453	-4.175	-4.686	-4.017	-1.2425	-2.1057	-1.0884	2.1298	-4.9477	-6.2429	-1.0299	-2.6795	-0.82612	-1.9631	-4.6482	-6.6215	-1.586	-4.139	-7.8231	0.22497	0.94282	-5.0247	0.82911	-1.9378	-2.9222	0.2818	-5.2384	-1.544	1.1168	-2.9842	-7.6513	-0.74031	-6.1744	-4.4038	-2.6286	-0.73236	-10.218	-7.2601	-1.682	-0.65069	-6.3001	-2.8652	-2.2744
-26.619	-21.543	-21.229	-21.869	-19.421	-18.388	-20.106	-21.005	-20.025	-24.007	-23.812	-21.958	-29.196	-19.443	-20.472	-22.174	-21.766	-20.574	-20.621	-21.166	-19.845	-25.85	-25.017	-27.334	-26.649	-21.695	-27.265	-25.6	-27.388	-19.814	-22.475	-23.241	-15.761	-20.173	-25.428	-15.351	-24.28	-19.41	-19.655	-21.166	-19.782	-24.31	-18.463	-22.3	-19.53	-19.435	-19.399	-23.403	-19.852	-23.509
4.5874	7.2912	8.3219	7.5705	9.3982	6.3087	5.8137	1.8232	4.4984	2.4703	5.9758	6.8286	8.0179	4.3778	6.6959	3.6827	1.5155	6.9451	6.6497	6.1408	5.371	4.4397	3.8698	6.5443	6.3616	5.802	8.3035	5.3648	5.2731	7.6443	2.836	1.2256	2.1544	2.9863	5.5847	5.618	5.3206	8.1812	4.198	4.6505	4.02	8.2045	6.0971	4.3922	4.3241	6.9166	3.5492	4.5656	3.57	4.1512
1.2477	-0.85271	-0.56363	-1.279	-2.5193	-0.75137	-3.7141	1.5765	-2.3557	1.9404	3.1875	-0.39195	2.0028	2.7446	-3.3607	4.1449	3.0308	1.3329	2.9266	-0.54987	1.4973	-0.6287	6.5884	-5.5792	1.7771	0.5357	-0.79464	0.050296	1.1408	-1.8029	6.944	0.64066	-0.19746	0.75259	-0.73229	5.7812	2.695	2.6286	-2.4779	0.19818	0.39045	0.93129	0.97059	-3.7065	-0.088304	0.27234	-2.1944	-0.94428	-2.7888	-0.81198
0.62447	1.9351	1.8225	1.196	2.719	2.3067	2.1599	0.17207	-0.68895	1.8887	4.5134	0.53577	1.85	5.092	4.1546	6.512	4.9527	0.6018	0.54818	4.0646	0.64592	0.8613	2.9353	2.1686	5.225	0.31229	2.96	2.7426	3.1658	0.75492	3.4627	-1.5108	3.106	1.7045	-3.301	2.0931	0.607	2.971	-0.34362	-0.66659	1.1736	1.8838	0.96175	1.4983	1.4304	2.1366	-2.0351	1.7925	-0.034869	6.6094
-1.7896	-0.84851	-3.7899	-8.0065	-3.034	-5.7074	-4.067	-6.6204	-3.935	-6.7924	-4.6083	-5.7517	-6.7654	-6.3782	-4.7905	-4.1768	-2.2579	-7.041	-5.5277	-7.9061	-2.3931	-9.4044	-1.6664	-4.1953	-3.0286	-3.5383	-3.3298	-3.4688	-3.8723	-3.4994	-2.4736	-7.3758	-5.7597	-8.1227	-6.5381	-6.5963	-6.2324	-5.93	-2.8861	-3.5329	-7.6416	-5.9364	-5.3309	-4.8151	-6.8167	-4.1436	-3.3523	-2.9826	-3.7081	-5.5134
-4.678	-4.1162	-7.324	-8.2276	-4.2132	-3.1906	-6.8649	-1.7523	-6.1682	-11.6	-6.5866	-1.8649	-7.1676	-7.3879	-6.5177	-3.9468	-5.5463	-6.8174	-6.9464	-2.2176	-4.1065	-2.5981	-4.9517	-6.6233	-6.4982	-4.7675	-7.3642	-7.2795	-7.8932	-4.1788	-1.9281	-5.6388	-7.3428	-3.8632	-4.859	-7.2345	1.4473	-5.4727	-3.7336	-6.1797	-6.3281	-5.1498	-8.1176	-5.0864	-4.317	-3.0908	-1.642	-5.5319	-8.3384	-5.2233
0.46466	-5.8147	-5.6649	-4.0037	-6.544	-0.75758	-3.5063	-10.35	-9.5004	-8.8653	-6.1356	-5.3545	-8.9205	-6.2417	-6.7782	-4.2092	-4.7686	-4.2122	-2.9365	-2.7651	-10.091	-1.1084	-7.6361	-1.6459	-6.0403	-4.4004	-6.8517	-6.6407	-7.6294	-10.9	-7.5995	-3.1721	-9.3092	-5.949	-0.38817	-9.3879	-5.6302	-2.2977	-5.887	-2.1187	-6.2303	-6.4817	-2.1047	-3.0523	-3.6361	-0.92107	-5.9576	-2.5546	-6.1097	-7.459
-0.46618	1.7865	0.99711	1.8098	1.2286	0.036657	-2.7838	2.1315	-3.5657	0.84381	-0.90054	-2.0994	-3.0861	-3.0139	0.47868	3.4619	-2.1859	-3.0746	0.1191	1.4232	2.7362	-0.56401	-0.9868	3.5459	-1.5226	-1.8949	-0.35444	1.3086	6.0822	0.044446	3.5757	-0.24647	-3.4705	-2.8343	1.3584	1.9816	-2.0897	-2.2643	-2.9605	1.053	0.68217	-0.41857	1.4822	-4.6326	0.70945	-3.4065	3.1786	-0.91805	-2.502	-0.3304
-8.2287	-14.99	-11.021	-13.566	-13.729	-11.085	-15.796	-13.689	-15.614	-14.625	-16.203	-13.192	-8.7738	-10.466	-10.898	-9.7675	-12.312	-8.4552	-8.185	-16.69	-7.0864	-16.84	-8.386	-15.897	-14.256	-7.0059	-9.4397	-11.208	-16.327	-11.741	-10.096	-17.007	-10.281	-15.187	-15.731	-12.693	-10.54	-12.058	-13.413	-14.104	-9.605	-11.448	-12.798	-13.742	-12.133	-12.472	-10.912	-16.883	-16.447	-10.899
-2.524	1.2963	-0.17112	2.2582	-2.9226	-1.4681	1.2876	-0.77065	-5.0104	-2.4227	0.079352	-3.9573	-1.6735	0.73773	-1.4014	-2.1165	-5.1462	1.2669	-0.21426	-0.84304	-5.1652	-0.73896	-2.5668	-3.328	-4.538	0.67521	1.7252	-1.1626	-4.1599	0.43756	-2.0329	2.1858	-2.7345	-5.864	1.4028	-2.0638	1.1328	-7.0566	-0.22306	-0.03707	-3.1522	0.6973	-0.64369	-6.1235	-0.01579	-0.50011	3.1466	1.2655	1.7794	-6.5158
6.9661	8.3028	8.5488	8.6267	10.866	16.306	5.2406	10.762	12.498	11.517	9.354	13.969	6.564	8.2626	9.5861	9.5032	7.9362	11.533	10.864	9.7915	10.781	13.328	8.0759	8.0969	6.3866	8.8597	12.262	6.4125	12.767	10.601	12.974	8.6789	7.1953	7.4332	10.519	11.082	8.6839	9.3362	12.349	7.5948	8.4742	12.406	5.8307	11.633	9.3742	5.9838	6.894	10.16	7.6369	13.155
6.5823	1.9626	10.278	4.3809	6.5431	8.8212	7.5807	10.008	7.1934	3.837	2.6203	6.6268	6.2142	3.9934	5.5998	8.1217	5.1675	4.7833	6.5579	11.124	4.923	5.2358	5.5211	6.6375	2.7636	9.4467	5.7373	5.6839	6.7257	7.7551	7.1923	5.9244	4.8841	5.9728	3.7776	3.7297	2.9718	3.6569	10.293	6.5956	4.8141	8.5946	9.4326	7.6571	3.936	6.7149	4.8108	3.5023	9.5948	7.4729
-7.9768	0.61259	-1.1391	-2.4578	-1.7357	-3.8178	-1.3791	-0.43652	-7.8102	-5.353	-1.5065	-0.43028	-3.1203	-4.4924	-7.0113	-0.57165	-5.2852	-5.3043	-3.767	-3.2784	-7.1553	-2.2954	-5.6577	-3.0845	-1.955	-4.3738	-4.1817	-2.1758	-6.157	-3.378	-1.144	-1.227	-1.4451	-1.7305	-0.25231	-7.7182	-2.6008	-3.6987	-2.1968	-9.7546	-2.3963	-4.4797	-5.3274	-1.4546	-4.2723	-4.5145	-7.0874	-3.9827	-5.7791	-1.6848
-9.9042	-9.3399	-11.193	-10.877	-8.1479	-5.3777	-12.844	-8.3176	-9.6884	-8.0387	-8.813	-12.366	-13.102	-7.1323	-9.8107	-6.89	-10.361	-11.218	-11.566	-9.2821	-10.63	-9.3625	-5.8606	-13.648	-13.47	-14.437	-7.4988	-7.7231	-5.6444	-13.318	-11.006	-9.2691	-9.3732	-11.427	-11.349	-8.4091	-2.7799	-14.749	-7.4445	-12.235	-14.961	-10.704	-6.2853	-9.0057	-5.7787	-7.7302	-7.8569	-11.773	-17.813	-9.4334
-7.013	-3.4145	-7.4301	-8.0271	-6.2281	-8.9654	-5.8624	-12.237	-1.6245	-4.9444	-7.4568	-5.1822	-6.0449	-2.7395	-3.6142	-6.7116	-6.7997	-6.3236	-7.7214	-7.9822	-7.7343	-4.9846	-10.808	-7.3599	-7.451	-3.1144	-8.0754	-7.307	-5.9592	-9.8375	-10.919	0.2727	-7.7694	-10.399	-4.0118	-10.801	-12.435	-4.2901	-6.6035	-14.297	-6.8075	-7.8749	-10.464	-8.8184	-9.4294	-4.0236	-6.9952	-9.3167	-4.3779	-6.4681
-0.64925	0.82689	-0.067872	1.2488	2.5268	-4.9833	-0.68097	-2.2562	-3.188	-2.707	-3.1302	0.29228	-3.6167	-6.3885	0.02745	-4.5461	-4.789	-1.9108	-3.5352	-4.0416	-4.9753	-2.8584	-4.6753	-4.9606	-4.6437	0.038422	-1.7168	-0.049343	-4.2922	-0.4637	1.0894	-3.1155	-0.12826	-3.6825	-3.4353	-2.8541	-0.60871	-0.20229	2.5757	-3.2962	-2.7729	-3.4306	-2.9779	-3.1094	-7.8829	1.9274	-1.3234	1.4748	4.448	-1.3415
-6.242	-10.787	-8.8644	-13.433	-8.4866	-14.991	-10.218	-8.4908	-11.999	-10.434	-8.2651	-16.101	-14.759	-13.082	-11.27	-11.584	-8.8847	-13.256	-10.457	-10.206	-6.7582	-8.8044	-9.3492	-11.212	-11.042	-6.589	-10.15	-14.871	-9.8261	-9.4612	-9.5788	-9.6323	-7.5385	-8.6071	-8.903	-14.724	-13.859	-11.897	-13.111	-13.197	-13.533	-12.015	-11.847	-10.525	-9.1983	-12.188	-9.2099	-7.4452	-9.9046	-6.5005
-5.1932	-3.6838	-3.1824	-1.6389	-0.40262	-6.5326	-9.0784	-3.3057	3.2996	-1.282	-0.51008	0.46645	-3.2125	-3.6914	0.75774	-1.5436	-4.7096	-5.585	-5.6745	-4.7373	-5.0526	1.1347	0.40557	-0.35902	-0.24733	-8.4676	-1.2662	-4.9685	1.6463	-1.4552	-2.7904	-4.8065	-3.0507	-1.9907	0.37681	-5.2798	-0.1388	-3.7047	-4.7425	1.2319	-0.5617	-2.8925	0.56399	3.107	-4.1542	-1.8654	-3.6704	-1.4324	-5.5129	-3.9494
-6.7096	-9.3869	-10.015	-11.749	-11.6	-12.472	-7.6611	-11.219	-8.3244	-15.569	-13.705	-13.152	-11.142	-9.8929	-8.7075	-13.236	-10.18	-10.467	-6.6177	-9.305	-10.618	-6.9302	-11.214	-12.266	-8.3544	-11.43	-8.6375	-7.5769	-9.7075	-14.307	-8.2416	-8.8541	-7.093	-10.695	-12.823	-12.912	-8.4628	-8.9511	-10.606	-8.3672	-11.013	-10.14	-6.6606	-9.0136	-12.921	-10.009	-9.2147	-10.786	-14.03	-2.187
-11.378	-10.349	-10.464	-10.326	-10.911	-8.9806	-4.34	-10.79	-10.045	-9.2127	-12.65	-12.273	-8.0489	-8.6918	-7.629	-4.9804	-15.637	-9.7996	-8.3875	-6.5528	-6.7051	-10.63	-13.89	-11.944	-10.658	-8.4845	-11.105	-9.5635	-9.8473	-11.04	-12.948	-9.8149	-11.097	-9.0704	-9.1907	-9.9964	-9.503	-9.9773	-6.9084	-8.6636	-10.027	-11.416	-11.796	-9.9715	-13.211	-11.573	-15.23	-13.861	-4.848	-14.658
-0.81425	-0.084002	2.5552	3.1588	0.26625	3.7829	0.35876	1.5002	1.5278	1.6166	-2.2421	2.1913	-4.1906	4.6475	-3.2423	-1.1837	5.7868	1.2935	0.93357	-2.9457	0.23226	3.3808	-1.7997	0.38501	0.23955	2.3358	2.5029	-3.4983	0.38685	-3.1321	-0.94742	0.33089	-1.2873	2.0338	-0.74888	-2.3377	0.89777	0.94019	-3.2551	-1.4841	0.065191	1.7168	-0.46709	2.1493	-3.4238	1.4825	-1.5866	-1.0208	1.5237	-1.4189
-2.4812	-3.8427	-4.125	-2.2673	-2.2464	-3.4639	-1.6647	0.68041	-5.7935	2.0965	-3.1323	-0.80544	-3.9958	-3.7932	-5.7046	-3.3531	-3.1803	-4.64	0.53757	-4.8489	-1.8003	-7.1787	-3.7483	-6.4449	-5.9074	-3.7254	-3.9045	-1.5392	-2.2128	-3.9162	-5.4838	-3.1836	-4.5961	-0.74453	-0.65487	-8.9362	-3.0034	-4.6654	-1.9712	-3.8642	-6.4207	-2.646	-2.934	0.68797	-3.4236	-2.9595	-5.6504	-1.1469	-0.73203	-4.8767
-3.0298	-2.3776	0.85463	0.075356	-3.2977	-9.7363	-3.7787	-4.6039	-3.0162	-0.79186	-2.3907	-5.6055	-3.4401	-5.9767	-4.7051	-4.5899	-0.85202	-5.2863	-6.0191	-0.91498	-2.1913	-3.0338	-3.932	-7.398	-3.496	-1.9579	-5.4939	-3.2793	-6.926	-5.498	0.80549	-6.0702	-1.7939	-7.6555	-3.2831	-4.6158	-3.7114	-3.4683	-4.9582	-6.7926	-2.1382	-2.4839	-6.6299	-1.014	-3.4453	-0.70454	-4.6003	-2.4031	-1.8767	-4.3137
4.4974	-0.42009	0.71473	-0.69099	-1.9222	0.53169	1.1654	6.3011	1.8304	1.4328	1.2158	3.9078	6.4626	-1.3499	5.2474	4.0072	0.50328	3.9158	2.6436	2.0719	3.3833	5.0001	-0.33799	3.3675	2.662	2.9124	2.7365	2.2479	5.3124	4.1845	1.2861	3.9168	1.4348	1.1507	-0.55738	2.8249	-0.65979	4.5429	4.5543	5.9991	3.5517	4.5652	-0.49582	6.0933	-1.5489	-1.1679	4.3926	5.7661	2.6596	4.3984
4.3188	-0.05888	0.82594	3.1306	4.3725	-0.30668	3.4614	2.3955	-1.2088	1.8139	2.0058	-2.1905	2.1098	2.7448	0.98661	6.1254	0.38002	-0.50057	3.1666	3.4254	-0.042925	3.1732	4.0231	2.7878	1.2244	1.4808	1.2204	-3.0481	4.2922	-1.0634	1.0857	0.25612	-2.6193	5.4499	3.3275	4.8993	-0.3577	-4.619	5.2099	2.1084	2.387	-1.4443	1.2803	2.6142	-1.9495	1.5647	-3.2377	-3.0446	4.1338	-0.49243
4.5156	2.4966	2.4	3.1211	4.8216	2.1951	0.98742	-1.4197	0.71393	3.3121	1.752	3.9045	-2.0512	0.12606	-1.5126	-0.52627	-0.93455	1.0035	4.9519	4.0524	-0.020105	4.184	-1.0722	5.266	1.1822	7.2529	-1.9895	-1.1781	-0.15734	1.3128	4.6082	-0.80546	0.074967	1.9393	1.667	1.7576	-1.219	-3.5449	5.1878	1.6431	1.3786	1.5622	1.0613	0.36906	-4.3293	-2.2905	1.8736	1.4521	3.6762	0.78644
-3.4246	-0.057822	-5.1664	1.8538	-2.6282	3.7233	3.3512	-1.7622	5.4536	0.079653	-1.3877	-0.55677	5.9092	-1.2615	-1.1018	2.8206	-0.71691	2.7618	3.1424	-0.55937	1.8311	-2.9888	-0.20966	3.4819	0.26605	1.1107	0.82399	-0.56716	-1.49	-0.43101	1.6891	1.1095	-2.6352	0.23907	0.66981	-0.27054	-2.3496	-1.8275	1.6902	-1.7522	1.0907	-1.8861	0.025396	1.9029	3.4548	1.8672	1.0716	-0.76446	-0.067941	-5.3377
2.1657	5.6422	0.99048	1.3636	3.8047	-1.7958	-1.6595	3.3667	-1.9805	3.0314	-2.7894	-4.0221	1.418	1.0299	1.4461	-3.4368	2.6995	1.7754	-5.1387	3.1355	-3.0628	1.4139	1.0209	3.0672	-1.2824	-1.0654	0.75287	1.3913	1.9596	3.9583	1.877	1.5899	-3.6868	-0.048681	2.4709	1.15	-2.4388	-0.72957	0.62015	-3.112	-1.1243	3.0183	-0.53269	1.1375	-0.97325	-3.2271	-2.5573	4.8784	-0.72606	4.6008
9.5483	12.143	9.2197	8.6066	11.018	8.0472	12.193	10.969	9.1311	7.9073	10.533	9.5798	6.0347	11.693	7.0361	12.561	18.185	5.4477	11.683	7.9222	8.7307	10.598	10.604	7.2585	8.1897	11.15	8.6423	13.891	10.66	3.3236	7.1493	13.047	4.9998	13.798	12.018	10.218	8.2295	6.7546	7.1498	7.3366	8.3227	9.2718	11.272	9.4295	6.4178	10.868	13.959	8.9632	11.444	10.482
-0.74424	-4.5915	-0.20735	-8.6065	-2.0425	-5.4569	-6.1741	-1.9053	-5.0834	-4.5598	-2.2753	-6.2458	-6.3091	-6.4871	-0.70858	-8.5787	-3.9088	-2.6169	-1.0962	-0.045686	-0.048166	-2.9576	-3.9612	-5.6067	-7.1417	-0.98689	-6.0262	-2.5624	-6.2978	-6.146	-5.3277	-5.0303	-2.6886	-4.3376	-8.4654	-2.9848	-3.034	-4.2584	-6.1629	-3.2803	-4.6195	-3.348	-6.3603	-2.5272	-4.3468	-7.3977	-1.7091	-3.8014	-4.4326	-3.9853
-3.7096	-4.4405	-4.8825	-9.0018	-11.044	-1.1114	-5.5367	-0.2202	-3.1698	-3.7775	-4.625	-7.0838	-5.8246	-2.5185	-7.6544	-6.5082	-4.7349	-3.8697	-8.5979	-3.3333	-4.997	-3.9807	-3.6958	-4.8723	-2.8804	-3.7997	-7.228	-7.2935	-6.972	-2.7079	-1.308	-2.7006	-5.9368	-4.6715	-3.1849	-5.4109	-2.5015	-6.5544	-4.8796	-3.8499	-1.5884	-6.1563	-5.2281	-4.4166	-9.3874	-3.8531	-2.5658	-3.4985	-5.8615	-9.5463
-9.8371	-9.7289	-7.5269	-9.966	-10.126	-9.7051	-6.4833	-11.622	-8.5205	-9.7781	-10.214	-11.257	-9.4616	-12.102	-11.67	-10.983	-16.932	-9.7221	-11.206	-10.349	-7.8584	-12.105	-7.1628	-9.2121	-14.689	-8.4891	-6.111	-6.4283	-5.1673	-9.7692	-6.2742	-7.3219	-11.51	-8.8891	-10.717	-7.4595	-7.9244	-8.0069	-8.8525	-9.4954	-11.968	-8.6056	-6.425	-6.9891	-2.4882	-10.182	-13.756	-6.7598	-11.966	-6.9539
-17.616	-17.631	-20.112	-23.803	-24.569	-25.356	-20.341	-23.703	-19.786	-23.004	-24.65	-24.122	-18.363	-24.532	-21.708	-21.706	-19.47	-20.199	-25.26	-30.562	-21.571	-21.248	-19.26	-23.775	-24.6	-21.071	-23.482	-24.343	-20.003	-22.983	-17.566	-22.787	-19.371	-23.979	-23.162	-21.232	-24.306	-17.997	-21.053	-22.786	-16.771	-22.775	-19.203	-25.501	-17.155	-19.915	-26.262	-27.254	-23.865	-24.129
-9.4969	-6.7161	-8.7014	-7.281	-9.0579	-14.835	-6.4996	-7.3319	-9.7524	-4.8668	-7.6594	-4.3451	-5.2993	-4.6812	-9.5399	-8.0625	-4.1707	-8.87	-7.8194	-10.046	-7.6164	-7.3666	-6.1787	-4.615	-10.917	-7.9975	-8.84	-10.888	-3.6184	-10.599	-4.8566	-7.1965	-6.9866	-6.4049	-9.3193	-10.9	-4.866	-4.4594	-5.4115	-7.5468	-5.8456	-5.2204	-9.4449	-9.8961	-8.3353	-4.5896	-8.8719	-8.5609	-7.8184	-11.253
-6.8138	0.47514	-5.8189	-8.2279	-3.2434	-11.572	-4.1535	-6.9784	-7.8274	-1.4349	-7.9806	-4.7105	-2.6586	-0.3319	-3.5399	-9.8228	-2.2723	-4.8726	-5.7266	-4.0612	-0.75713	-2.5914	-5.48	-4.4226	-5.1067	-6.8553	0.9924	-3.8089	-2.1029	-5.5734	-5.7984	-6.0042	-7.7404	-4.8012	-2.9977	-8.6482	-0.18082	-4.1329	-4.5873	-8.5432	-5.4796	-3.8329	-7.8935	-3.8281	-8.3841	-3.4152	-5.5643	-9.85	-1.3489	-7.3745
0.18933	1.8287	2.2849	-0.15048	-2.953	2.1668	4.7247	2.9896	4.6672	2.3618	7.0592	0.98462	-0.63552	4.413	2.7519	-0.013692	6.4594	3.0726	1.1952	2.9877	4.6238	0.038767	4.2228	-0.41519	5.0381	5.2389	2.1292	3.8782	2.4822	-0.34018	-0.64119	-0.14072	0.61105	-1.7284	1.8166	3.6066	1.4399	4.7612	3.2743	-3.2254	4.739	4.4966	-1.1697	-0.21584	2.0087	4.5261	5.4763	3.0815	4.5865	5.7185
-21.99	-25.342	-18.368	-20.09	-19.164	-22.28	-21.058	-20.783	-20.217	-22.651	-18.027	-21.999	-20.356	-23.103	-19.397	-18.615	-25.029	-22.636	-20.981	-24.282	-27.005	-23.885	-21.226	-17.372	-22.447	-20.823	-22.968	-20.608	-23.893	-17.499	-21.955	-17.784	-20.024	-20.164	-23.409	-22.732	-24.647	-21.581	-23.257	-24.461	-21.329	-24.128	-17.461	-23.487	-21.345	-19.037	-20.995	-22.915	-20.997	-21.378
-3.4406	2.0051	-0.68587	-4.414	0.83091	-3.2242	-0.89887	0.29898	-3.3259	1.3248	-0.93342	2.9359	3.9484	1.4638	3.2459	1.6445	-2.4173	-0.67577	-5.3957	-1.6243	-0.85487	-3.0718	-3.8849	-3.2635	-3.2322	-1.4644	3.232	0.15409	1.7203	-0.23291	-3.8801	2.0476	-2.4749	0.61613	-1.4459	-0.33291	7.0605	-2.3092	0.45595	0.48801	2.8772	5.4844	-1.2536	0.89933	-7.0008	3.2862	-1.9221	2.1396	-0.82985	2.4361
4.5799	9.2889	2.5801	8.2953	0.88299	7.2709	4.1581	3.1567	6.8596	6.5365	7.3175	5.7554	4.4081	10.326	5.397	5.6128	6.7271	5.8801	10.319	7.1158	5.8841	7.1564	7.3009	8.3854	6.1741	5.4735	4.9568	7.7488	11.379	3.8549	10.985	10.379	10.707	4.5825	5.7723	5.6923	2.3517	3.2213	8.837	8.4182	11.87	4.5825	6.8839	8.1564	5.1057	9.6042	5.5955	9.2897	4.8347	4.4478
5.2335	8.0422	6.7216	6.8042	2.9285	5.2013	10.588	6.7524	8.0913	2.6483	6.7298	1.0877	9.3566	5.2199	1.3008	4.7896	6.6332	8.4893	4.0507	4.8241	5.3331	7.1859	9.291	4.0236	2.4562	5.7403	6.4894	7.0849	5.0797	3.1252	4.9637	7.3884	7.3637	5.9673	6.4739	11.511	5.267	8.0367	6.1278	2.4766	7.858	5.6969	5.5335	3.5552	8.9921	3.5827	4.2129	6.3035	5.0478	3.8955
-11.6	-12.059	-6.0948	-15.533	-14.427	-14.889	-17.344	-12.096	-13.319	-16.413	-13.664	-12.26	-14.962	-15.515	-12.967	-14.288	-15.717	-14.914	-13.318	-16.987	-15.905	-16.973	-15.931	-10.367	-13.294	-16.455	-11.171	-16.389	-17.057	-14.86	-14.051	-10.663	-11.559	-18.129	-12.197	-14.37	-11.583	-16.022	-14.154	-14.542	-16.213	-16.63	-13.756	-17.263	-18.994	-19.406	-17.162	-13.899	-13.664	-10.85
-11.636	-11.572	-14.824	-8.271	-11.269	-8.8287	-14.723	-11.509	-13.354	-4.145	-13.496	-11.464	-12.125	-10.105	-12.272	-13.658	-14.573	-10.761	-12.86	-12.328	-10.665	-7.7415	-13.25	-8.7724	-11.889	-10.355	-10.594	-13.213	-15.221	-7.6627	-5.9517	-11.766	-13.659	-9.5429	-6.2285	-12.23	-9.25	-19.522	-10.6	-10.863	-13.832	-14.743	-12.475	-13.747	-10.202	-6.6471	-12.423	-10.608	-13.173	-15.742
-16.344	-16.127	-18.747	-14.129	-9.7898	-15.849	-10.904	-17.785	-14.947	-12.728	-20.732	-17.322	-13.911	-14.428	-18.082	-11.284	-15.623	-12.753	-14.115	-16.273	-18.056	-14.43	-14.511	-12.977	-17.44	-14.8	-17.421	-20.451	-17.15	-17.297	-14.822	-14.827	-16.67	-9.4929	-15.01	-15.525	-14.384	-10.511	-15.887	-13.007	-13.468	-12.842	-19.913	-11.741	-13.743	-17.326	-14.601	-17.581	-14.15	-19.85
-11.432	-9.4382	-6.3762	-8.4116	-8.7859	-14.734	-11.049	-11.547	-8.9157	-7.6525	-8.9775	-9.5846	-11.232	-8.6364	-5.2071	-10.563	-8.292	-8.2031	-10.904	-10.272	-14.623	-7.6383	-10.352	-13.628	-15.132	-9.1279	-6.2465	-6.7022	-7.9857	-11.554	-9.7954	-6.8901	-9.9345	-8.1042	-8.5634	-13.79	-2.2214	-9.8916	-7.6864	-12.637	-10.105	-8.1703	-12.288	-13.24	-11.121	-10.752	-14.558	-8.8057	-10.309	-11.337
0.85201	0.77362	0.27459	1.3345	-1.2648	-1.288	5.4594	3.0546	-4.9538	-0.77415	0.3144	1.5982	2.1425	-0.96783	2.3392	-1.0102	4.7227	-0.17822	1.1966	2.7848	0.86474	3.4407	-1.2628	7.0242	1.6828	1.1771	-0.45441	2.2584	0.13427	0.82722	-0.59755	3.7102	1.0357	2.7874	0.46239	3.3939	-0.62306	-1.6786	-1.4271	3.8796	4.9801	2.1594	2.9587	7.4755	0.16774	-4.3794	1.7123	0.72292	-0.093126	4.2662
-4.0882	-0.55391	-6.6866	-4.106	-4.1681	-1.0843	-7.8775	-0.82318	-1.5488	-3.6791	0.5394	-4.9416	-2.1741	-3.0895	-3.9232	-2.1814	-3.1592	-2.1553	-3.6545	-4.4642	-4.8993	0.10209	-2.3342	0.99195	-0.4122	1.2276	-3.3465	-4.899	1.3122	-3.2753	-2.0827	-1.9954	-3.1	-1.3838	-0.47287	-3.965	-2.3547	-0.063533	-4.705	-5.5977	-4.0532	-0.82584	-4.0185	-4.09	0.40813	-2.0053	-3.4082	-2.6139	-3.6104	-0.28061
-13.545	-8.961	-11.428	-6.7325	-13.843	-10.08	-6.0123	-11.934	-7.8313	-13.298	-9.7544	-10.452	-12.508	-8.3885	-10.992	-17.962	-10.758	-8.4394	-10.784	-13.052	-10.303	-8.8919	-12.505	-9.0616	-7.9193	-6.7629	-11.669	-13.44	-7.4288	-8.1509	-14.548	-9.7579	-11.491	-7.5881	-10.763	-11.733	-7.484	-10.917	-9.0216	-10.602	-11.611	-12.567	-10.072	-6.6096	-10.721	-12.706	-10.521	-7.0435	-9.5212	-11.433
2.4373	-0.67524	0.64473	3.3052	0.99038	0.57928	0.55992	4.2493	1.3661	0.55256	3.64	2.3445	2.6732	0.52953	3.923	-1.1159	-3.6031	4.3184	-4.0508	0.59851	0.22691	0.90685	1.5305	1.1377	0.21973	-0.72744	-1.8067	-1.1101	3.7861	2.3842	3.2861	1.6444	-0.23448	2.5901	4.1626	-1.247	2.2163	-0.96237	3.1085	3.6096	-0.75042	5.6222	6.0469	2.5807	2.1665	0.2575	5.0163	-0.6684	3.5448	2.5012
2.779	0.93855	-5.0605	2.2973	3.7805	6.3231	-0.21414	4.0518	3.0364	-1.0922	3.7222	5.1611	0.67641	5.5603	3.4474	4.083	2.3885	-2.2751	2.4167	4.4587	-0.23327	5.2529	2.8013	1.654	0.16812	2.0246	3.5408	-1.858	3.1385	6.0507	1.5766	-0.53883	2.8197	1.3257	-0.072835	-3.0148	1.4367	3.3742	0.73018	1.7162	1.8775	2.4352	-0.48256	1.592	3.8261	0.062783	3.0072	1.2872	5.9907	1.3985
-2.9533	-4.0812	-2.3928	-3.7994	0.19771	-5.9092	-1.5311	-2.7758	-4.7675	-5.1887	-0.96626	-2.0109	-0.22543	-1.4305	0.39905	-7.4535	0.80502	-2.2629	-6.8639	-2.458	-1.2363	-0.59162	-2.5455	-7.2594	4.4476	-4.8215	-2.8453	-0.50751	-1.9651	-1.8551	-0.74983	1.555	-1.1006	5.2356	-1.3901	-0.060112	2.5581	-3.1045	-5.2431	-1.7958	-1.8138	-6.384	-4.8582	-3.5487	-1.7681	-1.8073	-2.3988	-3.1735	-5.3036	-0.55847
-2.4251	-3.4643	0.88978	1.2945	-2.9172	1.7536	-1.7433	0.083996	-0.86968	0.10067	0.65312	1.1525	-1.8418	0.79394	-3.1923	1.3547	-3.71	2.071	-4.1315	-3.9145	-3.7339	0.81525	-3.9073	0.33594	-0.55764	-1.7643	1.2575	-5.4596	-0.59453	-2.0342	-0.52442	-3.5051	-3.2171	-2.091	-2.3703	-2.7558	-4.2626	-4.5589	0.98622	-4.2901	-2.9948	-2.308	0.15837	-1.1196	0.20731	-0.39161	0.6358	-4.2383	-1.1111	2.4165
2.4758	-0.87941	-4.8747	-1.2951	-5.7474	2.98	2.2648	4.3499	1.5404	-4.5293	-0.18112	-2.0331	-1.1679	1.3139	2.7715	-5.1983	-0.092013	-1.7788	-2.8892	-1.5353	-4.142	-3.8648	-0.50168	-0.85866	-5.7989	-0.27071	-4.1808	-4.5292	-1.2153	-1.8779	-1.4111	2.0343	-3.8239	-1.0875	0.52891	-1.7005	0.15619	-1.5565	-2.6032	0.031701	-5.7083	-3.8677	0.87254	-5.6417	4.0661	-3.7747	0.80337	-1.9929	1.3435	-8.2665
-1.1746	-4.2705	-0.97495	-4.2524	-0.37648	-2.4742	1.0218	-1.1907	3.6389	0.072125	-4.1901	1.7702	0.82006	-0.28803	-1.6657	-1.9978	2.0971	1.1859	3.2812	0.51009	-3.5342	1.7301	0.33075	0.43702	3.8419	2.425	-2.8136	-0.56132	-0.74795	0.50827	-5.9094	-1.0341	1.6956	-1.9289	-0.38998	-0.25545	0.89184	-0.49599	-1.8452	5.4524	2.0308	-0.40738	5.4221	0.2587	1.8151	-4.0619	0.34554	0.76659	-1.7295	0.60603
-3.352	-14.309	-10.512	-7.1389	-15.459	-11.434	-8.4765	-14.627	-12.769	-10.865	-8.9284	-11.232	-13.155	-12.771	-14.323	-11.134	-9.9318	-7.7574	-10.906	-9.1106	-9.7293	-6.9118	-10.612	-10.362	-11.661	-12.996	-12.466	-9.3525	-13.13	-11.19	-9.4984	-16.051	-6.9904	-5.8942	-15.122	-13.606	-13.115	-10.976	-9.8905	-11.493	-13.819	-7.1789	-16.442	-15.747	-11.744	-15.208	-12.231	-12.339	-13.363	-12.819
-16.12	-9.4977	-12.914	-14.295	-15.307	-17.399	-14.84	-11.295	-13.473	-16.701	-16.632	-17.624	-12.216	-16.913	-15.064	-12.815	-17.086	-19.339	-12.24	-20.144	-18.392	-20.979	-16.901	-10.534	-14.431	-14.162	-13.64	-20.934	-13.314	-17.461	-18.009	-16.576	-15.902	-15.714	-12.476	-17.146	-15.925	-10.842	-14.351	-15.232	-19.287	-16.477	-20.14	-14.813	-12.817	-14.682	-11.651	-12.503	-14.62	-13.973
3.0331	3.6448	1.3847	4.9799	1.9412	2.3975	-1.5726	0.1107	3.0347	1.6419	1.6025	5.0829	1.9895	5.3499	3.2186	1.2332	-4.5922	5.2906	1.2304	1.534	3.2967	2.1487	3.9201	1.7097	0.35806	1.3164	4.4017	-0.67138	4.5452	-1.808	0.86505	-1.2034	1.0854	4.7222	1.6597	-0.14434	2.8123	-1.4404	1.6766	6.6782	0.64806	-1.9187	0.67946	3.8932	2.3038	-0.33933	-0.25436	-1.3447	1.0682	0.70216
-21.307	-23.972	-23.862	-19.167	-18.482	-20.806	-22.605	-19.684	-19.887	-17.673	-18.572	-18.468	-15.88	-18.345	-19.673	-18.233	-19.822	-18.759	-22.336	-22.085	-20.367	-21.242	-21.317	-23.547	-20.134	-19.715	-22.042	-19.105	-18.243	-21.266	-21.087	-20.346	-23.582	-15.478	-19.508	-18.521	-20.834	-16.482	-21.007	-25.359	-20.158	-22.047	-18.617	-21.618	-21.615	-21.03	-22.892	-18.308	-21.234	-21.879
-3.5358	2.5029	-4.7264	-2.0191	-3.4842	-1.5899	-5.3908	-2.0638	-1.3465	-0.76711	-4.6322	-4.0989	0.19065	-3.5381	1.3222	-5.056	-1.9796	-3.9646	-1.7252	-0.62004	1.8206	-2.1254	-4.4134	1.6139	-3.2916	0.57606	-4.2443	-3.0597	-0.51981	0.69662	-2.4309	-1.3462	-5.0323	-5.0984	-0.70367	-3.1189	0.17738	-3.1625	-3.6477	-1.0653	-5.5197	0.040899	-1.0945	-6.632	-1.3841	-5.8532	-1.669	-7.4409	0.87628	2.408
-10.549	-5.1744	-9.5165	-8.6062	-1.5472	-3.7345	-9.4107	-6.7164	-5.1907	-9.5452	-5.9921	-7.2228	-2.3489	-2.744	-3.4108	-3.2711	-4.418	-5.4929	-4.8901	-6.4367	-5.9369	-4.5063	-3.3554	-0.88472	-6.11	-5.7329	-5.941	-0.18366	-4.9916	-9.4323	-9.8819	-3.8986	-2.7186	-7.0666	-3.429	-6.8102	-7.7165	-7.657	-3.9166	-0.3536	-4.3581	-6.6812	-4.1204	-6.9029	-4.081	-2.9921	-7.1533	-6.4525	-7.4687	-6.581
-8.36	-10.739	-14.59	-10.687	-12.25	-6.2839	-10.67	-10.316	-11.441	-7.798	-9.8865	-5.5932	-10.381	-10.22	-7.9497	-8.5922	-10.753	-15.702	-10.018	-9.6485	-11.84	-13.994	-14.564	-13.658	-12.539	-12.212	-6.7713	-9.959	-12.366	-6.2489	-9.9372	-12.309	-10.168	-11.66	-12.977	-8.7404	-9.4249	-9.9687	-12.906	-8.7007	-8.7988	-9.2848	-9.1815	-13.41	-12.287	-11.64	-13.888	-8.9984	-6.9715	-14.714
-15.686	-9.6683	-10.889	-14.027	-13.702	-12.497	-10.832	-15.312	-14.591	-14.264	-10.01	-13.692	-9.5132	-13.663	-9.7844	-9.6527	-14.449	-16.415	-11.349	-11.75	-12.007	-10.914	-10.052	-13.922	-10.615	-17.286	-7.5371	-13.603	-13.089	-9.8555	-11.041	-14.365	-16.612	-10.537	-17.397	-6.8316	-8.4672	-13.723	-10.222	-10.134	-11.036	-12.36	-14.68	-12.936	-12.757	-11.584	-14.175	-16.732	-12.286	-12.226
9.4255	11.788	13.501	9.7278	8.7012	9.0045	13.083	13.037	9.0121	16.583	9.4975	9.3205	7.405	8.1825	6.2693	7.31	9.75	6.7492	9.8786	12.2	11.159	7.2204	11.544	8.1521	7.7686	11.387	9.512	11.757	11.537	11.299	12.925	9.4452	7.1636	10.193	16.382	7.3607	10.174	7.9446	3.7104	11.381	10.304	9.5085	7.2513	3.9631	6.9122	8.0326	11.561	13.771	8.0862	14.612
-4.4909	-6.5878	-3.2772	-6.1175	-4.2343	-7.3064	-1.6141	-9.1815	-5.9947	-1.4105	-5.6729	-0.094756	-3.0284	-4.8772	0.97158	-4.5739	-3.8008	1.7141	-1.516	-1.0684	-6.9343	-3.9835	-2.7271	-0.23545	-5.5256	-0.58324	-2.4961	-6.8319	-6.5606	-3.7655	-2.8442	-2.7626	-7.0038	-6.7478	-3.1857	-3.8947	-6.904	-2.1453	-4.4669	-4.0072	-5.2856	-5.4646	-8.1219	-4.0261	-1.1753	-7.1709	2.9478	-6.2387	-5.0752	-4.5908
-17.506	-11.295	-11.276	-16.872	-13.828	-13.254	-9.8696	-13.046	-13.875	-17.024	-7.3964	-14.754	-11.557	-15.388	-13.953	-11.783	-13.291	-11.386	-16.634	-13.31	-13.227	-19.4	-16.175	-13.655	-14.165	-12.14	-15.996	-17.062	-11.28	-13.044	-15.978	-13.698	-17.077	-6.1364	-9.9588	-16.437	-16.189	-10.857	-14.307	-10.689	-14.275	-12.894	-13.028	-17.344	-13.826	-14.149	-14.788	-10.14	-10.115	-9.8002
-6.8339	-11.219	-3.7607	-7.1727	-10.923	-9.2233	-7.6585	-10.577	-11.883	-9.1047	-10.654	-9.7073	-6.1981	-13.469	-8.621	-11.2	-15.789	-11.062	-8.2188	-10.596	-8.9618	-9.9789	-4.1637	-5.4657	-11.342	-10.215	-9.4556	-5.5166	-11.085	-12.256	-10.508	-8.6101	-11.466	-10.982	-9.3393	-14.596	-12.508	-2.3054	-9.0964	-10.118	-11.439	-9.071	-11.574	-10.114	-7.5822	-10.591	-11.102	-8.6309	-10.532	-9.3223
-6.2115	-0.075665	-2.3251	-7.5745	-4.7212	-0.1401	-4.4744	-1.83	-4.8327	-4.2086	-2.4294	-7.5054	-2.1139	-4.9838	-2.4916	-5.2498	-2.3723	2.6659	-0.29227	-4.0435	-6.1239	-8.382	-3.1412	-6.8355	-1.1213	-1.996	-3.4056	-1.2804	-4.6516	-2.3991	-2.2643	-3.9742	-6.733	-2.9434	-3.6774	-3.6263	-6.7493	-6.9152	-7.0941	-8.6093	0.63501	-4.6018	-5.0304	-5.932	-3.739	-5.7756	-8.5774	-1.7296	-4.1111	-1.5127
-9.7414	-10.999	-7.983	-12.811	-15.111	-11.835	-9.6603	-9.9644	-11.22	-9.8969	-13.768	-13.761	-13.253	-11.056	-10.294	-12.358	-10.927	-9.996	-7.3083	-14.589	-14.416	-14.382	-6.8475	-8.0442	-9.5248	-11.288	-11.088	-7.1203	-14.042	-10.693	-8.9337	-5.2266	-9.0942	-11.03	-9.6657	-8.4698	-10.508	-17.151	-8.4808	-11.944	-6.0401	-11.919	-9.2061	-13.012	-12.116	-12.875	-11.416	-16.098	-9.8097	-9.0867
-11.69	-11.841	-15.085	-15.163	-12.202	-13.464	-16.589	-10.804	-9.0258	-16.249	-12.709	-12.089	-15.653	-14.084	-11.323	-12.137	-9.7612	-14.841	-8.5019	-11.566	-10.785	-15.269	-14.856	-19.927	-15.095	-14.135	-15.393	-13.023	-14.288	-14.294	-19.045	-16.23	-11.815	-13.64	-10.112	-12.673	-9.3178	-10.225	-11.28	-9.2657	-13.369	-13.739	-15.267	-10.25	-16.354	-13.27	-16.107	-14.795	-13.314	-13.605
-14.803	-14.912	-16.258	-11.613	-16.097	-13.061	-18.198	-14.375	-12.826	-13.764	-11.337	-8.1095	-13.481	-13.454	-12.962	-17.12	-14.078	-14.228	-17.887	-15.148	-14.577	-14.97	-14.087	-14.815	-12.834	-17.032	-14.272	-11.744	-9.9785	-13.937	-14.363	-14.978	-14.351	-12.538	-17.567	-13.228	-9.1053	-9.0751	-13.345	-13.57	-16.56	-12.646	-14.805	-15.308	-15.702	-14.307	-12.94	-14.999	-17.191	-21.387
0.23471	0.21867	1.6874	-4.7441	-4.4874	-5.1921	-3.7416	-5.674	-3.2736	-3.7931	-1.3465	-1.5562	-4.0442	-2.0038	-0.97454	-0.89709	-0.23788	-4.6901	-3.2662	1.3165	-3.7437	-3.6258	-3.1399	-3.7135	-2.0784	-5.0861	-2.1952	-1.7158	-1.4336	-1.5662	-3.0598	-2.4384	-7.747	-1.7331	-5.3427	-1.245	-1.5707	-7.2035	-5.9209	-3.1022	-4.2371	-4.8021	-0.77824	-0.019909	-1.2841	-3.2626	-2.9329	-1.6609	0.18433	-0.098776
1.3622	-2.1599	-1.5376	1.7953	1.3634	-3.0494	-6.4477	-2.3839	2.8828	-1.3474	-2.831	-2.5791	-3.5467	-0.54019	-4.6965	0.063109	-2.8299	1.7318	1.41	5.3419	-2.7821	-6.3592	-1.5193	0.034054	-0.82995	0.8166	-1.4414	-3.4482	0.54056	-4.3847	-1.0248	-0.55711	1.1437	-2.1639	0.92226	1.9204	2.5845	-3.7579	-0.6555	1.8333	-3.2032	-3.5717	-3.647	-2.1055	-2.5972	-2.3317	1.59	1.34	2.1162	-3.3931
3.4658	1.2734	4.7371	1.148	3.6049	4.459	4.1522	0.0055964	5.6098	2.3291	-1.0801	-2.0065	2.6417	1.0396	-0.091882	-3.5249	-2.1189	-1.2021	1.5382	3.2719	1.2828	-2.677	1.8585	-1.1521	0.40544	3.4139	1.1263	-0.62774	-2.1811	-2.083	1.5613	-2.4464	1.9582	1.0682	-1.4701	-6.086	-2.971	-1.2168	4.0138	-1.2146	-0.4561	2.127	-0.65967	-2.6233	-3.6275	3.4671	-0.047329	6.7455	-1.5437	1.4085
-5.25	0.44539	-3.2118	3.6399	1.936	-1.5446	-0.0018105	-3.7064	1.3932	-0.39347	-1.0656	-0.30675	2.9168	-1.9212	-3.6584	0.12891	0.74803	-1.7917	-1.3698	-0.02376	0.59512	-7.4366	2.5043	2.302	-7.4002	-1.9073	-1.899	-0.68086	-3.901	-3.3343	1.3514	-2.203	-2.9173	-2.0422	2.2011	1.9954	0.28171	0.010533	0.99506	-2.3746	-0.90503	-1.0812	-2.8758	2.1397	-1.2078	-6.9529	3.3505	-0.74027	-3.1572	0.17048
3.2496	-4.0309	-2.1406	3.5906	-2.7806	1.0454	2.8893	-0.57961	-0.14876	-0.50091	3.9922	-0.13351	3.6906	0.70367	3.0032	-7.6373	1.0712	-2.1471	3.8268	-0.30192	-3.3647	-3.8406	0.70581	-0.80056	2.4364	-0.5118	-0.78682	-0.93714	2.9701	-1.4571	-2.315	0.68816	2.575	1.1159	0.77755	0.28212	-2.2042	-2.3506	0.69264	-4.4004	0.84556	0.11075	-0.0051042	0.79791	4.1186	4.6377	-0.6089	2.984	4.0725	-0.57834
-9.1236	-11.135	-10.292	-8.3899	-8.2267	-10.11	-13.547	-9.0728	-9.3014	-9.8304	-9.7215	-7.9066	-12.679	-11.308	-3.0487	-9.3439	-13.098	-8.5777	-7.3051	-10.218	-9.6877	-8.2452	-7.5653	-5.9086	-9.5827	-11.427	-3.9481	-8.9975	-11.482	-10.049	-7.9232	-6.3182	-13.538	-12.46	-5.1156	-6.9717	-7.754	-6.0154	-11.442	-7.4329	-8.6684	-8.2217	-8.9193	-11.109	-7.7574	-7.0308	-12.026	-7.8842	-11.206	-9.4789
-1.6478	-7.5115	-7.7609	-3.8798	-4.2884	-2.4867	-6.5359	-9.1575	-5.2023	-3.7622	-3.1453	-1.2332	-3.2797	-9.5502	-7.0335	-9.1602	-4.2391	-1.7346	-1.6657	-6.287	-6.7784	0.33269	-4.1814	-2.7021	-3.9166	-6.3756	-5.0836	-1.1218	-0.50295	-5.9349	-3.3452	-4.7096	-5.9833	-3.9175	-5.5685	-6.3486	-8.6588	-4.6817	-8.2947	-3.6848	-3.6946	-3.3727	-3.4451	-1.9594	-8.2241	-3.8297	-5.2381	-0.67722	-4.3667	-0.93538
6.7205	10.574	10.077	8.7159	8.6185	2.1679	8.0958	7.9054	9.306	4.7716	5.1056	10.02	8.8002	8.1205	9.2665	13.131	3.6864	9.8971	5.5889	5.2232	7.4939	15.323	7.6173	9.85	10.799	9.6453	10.494	7.8918	10.126	8.4105	7.9531	5.4366	5.7293	7.9096	7.3104	9.6647	8.0359	6.6424	13.258	6.1102	7.1825	8.3583	7.4953	9.7668	2.8433	9.8598	12.653	9.2715	8.3563	3.4857
-4.809	-1.6715	-6.2746	1.4587	-5.4816	-1.3581	-6.9607	-0.19358	-0.49624	-4.1359	-0.91142	-0.63015	-5.2339	1.1091	-2.568	-5.9733	-1.2524	-5.5645	-1.9177	-0.55981	-2.2758	-5.3655	-6.3132	-8.3258	-2.4768	-1.2114	-5.0886	-2.4512	-0.78759	-5.2196	-2.7639	-4.394	-2.9305	-1.6983	0.79516	-3.9168	-2.7823	-2.5656	-6.9166	-8.8614	-7.6764	-7.3216	-4.3092	-4.4471	-8.8076	-3.4513	-3.8226	-1.928	-1.4799	-7.8194
-0.12807	0.26494	-2.0822	0.88322	-1.7884	3.5825	-2.4654	-0.15035	-1.8697	-1.2915	-5.8217	-3.6119	-0.30551	-2.1222	-3.9329	-4.1346	2.4496	1.9458	-2.7754	-1.0479	-1.1537	0.61193	0.7979	1.2438	-4.9531	-2.3606	-1.6642	-2.1997	-2.4243	1.0448	-0.43032	-2.7121	2.8063	-5.8235	-1.4529	-4.7733	1.0971	-0.47262	-3.7237	-1.8001	-2.5214	1.6942	-1.9351	0.017696	0.33605	0.6769	-1.1098	-1.1045	-4.1983	4.5714
2.9149	0.54657	4.7304	-2.6987	1.2516	1.2306	3.6416	-1.3128	2.3097	1.6656	2.9816	-2.0337	2.9638	-2.2695	6.5584	0.6819	0.87484	-2.0901	3.6216	2.0032	2.2883	1.5382	1.2335	1.514	0.36096	3.7976	1.133	1.9953	1.9172	2.6386	6.63	-1.4263	1.7289	-3.1842	2.5058	4.347	-1.3509	3.3731	0.68331	0.37894	0.039127	1.635	3.6915	1.6503	-1.9608	4.5025	2.2941	0.70875	0.32219	-1.4068
-21.849	-21.481	-19.695	-19.661	-22.093	-20.333	-23.42	-22.452	-24.267	-23.317	-18.951	-22.019	-21.558	-20.333	-23.083	-25.055	-23.688	-20.422	-22.461	-24.162	-22.392	-22.429	-22.543	-20.299	-20.422	-23.674	-16.255	-21.452	-15.495	-21.838	-25.616	-17.448	-14.82	-20.306	-21.995	-20.023	-19.057	-20.031	-22.079	-18.863	-25.713	-20.434	-22.756	-24.584	-21.228	-17.781	-17.505	-22.525	-22.154	-25.278
-0.20918	4.1128	2.7411	-2.7224	0.23845	-0.34001	-1.6714	2.6119	-0.49274	-0.68748	-1.9417	1.9155	-3.0425	-0.76419	-3.9795	3.2282	-3.4929	0.50865	-1.9174	-1.142	2.0238	1.7098	2.7984	-3.4351	-0.15456	2.5605	-2.7629	5.0288	-5.2801	4.7893	1.6289	-4.1409	-0.38739	6.5359	-2.5347	1.24	0.6256	-2.0518	1.3693	-5.7047	-1.2504	-1.8229	-0.39288	-6.0583	2.2295	2.1864	3.6583	0.93094	1.1292	-2.2796
0.40316	4.0057	3.0019	-3.6071	2.061	0.093174	7.7169	-4.1663	0.077297	-3.8712	-2.1496	2.5776	-3.042	-2.7691	-1.9524	-1.0999	-0.97418	4.1542	-1.1619	-0.6616	-2.767	-1.7184	0.23493	-0.14822	0.79481	0.26418	-4.084	1.7184	0.29022	-2.0152	0.77939	0.34708	-1.0584	-0.6415	1.434	0.86576	2.3457	-1.5735	-5.6194	1.9232	0.80615	0.84923	0.08688	-2.0415	3.1558	3.5327	0.71583	-5.4412	-0.69006	2.6442
-11.345	-9.2284	-7.2341	-9.2259	-9.2699	-13.29	-11.423	-9.9277	-7.4578	-12.214	-10.25	-8.9071	-6.5114	-7.1505	-9.4352	-9.6163	-14.034	-6.6814	-10.917	-15.907	-10.303	-8.141	-11.146	-11.127	-10.405	-5.2168	-9.78	-11.763	-9.8334	-14.377	-9.1668	-10.112	-11.252	-7.9961	-11.332	-9.3135	-13.048	-6.2013	-11.219	-9.4007	-13.617	-13.769	-8.7648	-14.831	-3.4832	-10.845	-8.0621	-8.7537	-15.551	-10.062
0.29543	-0.52793	-6.7103	-3.898	1.8171	-1.006	-3.0073	-3.9531	0.060407	-3.1323	-0.30605	1.2969	-2.1904	3.1532	-1.0935	-0.23344	-0.075527	-3.0855	-2.5621	0.45267	-0.75015	2.6777	-2.0665	-2.2924	-2.9901	-0.15072	-3.1492	-1.9205	-0.39239	4.3552	2.1287	-1.9621	-1.2552	1.2509	-4.9228	1.2966	-1.1252	-3.2897	-6.2446	0.85932	-1.1702	-3.3024	4.1608	-5.458	-5.3186	-0.50545	2.5915	-3.7669	-2.9124	-3.0612
-1.2362	-0.75759	-2.7512	-5.3633	-3.0118	5.3316	-2.6483	-2.9867	1.9022	-3.1395	-4.0432	-3.3934	-0.57219	0.92786	4.0372	-3.6083	1.5931	4.3053	-1.9864	2.3912	-4.3639	-7.1926	-1.4313	-3.9145	2.8971	1.5391	0.3291	-4.1393	-1.9759	-1.9648	-1.0233	-0.13092	-1.5264	1.5003	3.0026	-0.54583	-0.34601	-4.7841	-2.4239	-7.3169	-3.8491	2.2495	-5.6154	-0.10758	5.7379	0.38982	1.6946	-2.0567	-4.066	-4.9951
-23.4	-21.998	-19.216	-22.03	-23.642	-18.912	-20.807	-21.961	-20.117	-21.724	-24.992	-23.133	-26.793	-18.606	-26.599	-23.299	-18.754	-22.898	-19.224	-22.21	-18.674	-21.056	-22.876	-20.785	-16.488	-20.983	-18.387	-20.486	-19.03	-22.407	-23.8	-19.744	-24.554	-21.009	-23.236	-20.748	-23.846	-20.235	-16.837	-17.156	-19.341	-20.402	-17.903	-25.117	-24.554	-22.579	-19.283	-23.86	-21.332	-19.256
5.1737	3.7783	6.8153	7.085	3.5288	11.836	4.8072	6.1241	5.79	4.9924	8.6465	3.1848	6.791	4.0975	7.1101	6.8722	11.385	9.9453	10.775	12.753	5.9452	4.4638	6.3497	7.8813	9.0346	3.6951	6.9377	6.8682	5.8067	4.5851	8.1248	2.391	2.3457	6.0483	5.9379	7.849	7.4627	10.091	4.1007	7.0437	10.75	11.224	6.5666	6.2282	6.6654	7.2553	5.5164	7.1129	7.1273	4.1115
-4.8898	-9.4129	-10.598	-0.74195	-7.6197	-5.6924	-4.9392	-4.9807	-4.1529	-2.225	-5.2251	-3.6374	-1.6773	-3.2887	-5.7426	-2.2445	-5.7738	-5.399	-5.6455	-4.9524	-0.80646	-3.0881	-8.2705	-2.1408	-5.3042	-4.3942	-4.8016	-6.0699	-6.648	-3.2056	-6.6546	-1.2535	-7.6055	-1.9129	-9.6621	-2.2289	-4.2934	-4.3053	-4.4098	-1.6868	-4.5868	-5.0772	-3.3829	-2.4973	-3.1284	-2.6482	-4.3408	-11.446	-7.5344	-6.9024
-3.5578	-10.436	-7.62	-7.0083	-5.5337	-11.264	-5.9828	-7.2577	-13.977	-12.003	-9.4991	-2.2909	-5.7114	-10.912	-10.714	-9.7187	-10.939	-7.8247	-12.088	-7.1383	-8.6164	-8.1415	-14.188	-8.9374	-11.74	-9.7105	-7.2519	-9.7136	-7.4246	-7.3965	-10.878	-11.804	-12.798	-7.6401	-7.2037	-4.0635	-4.5048	-12.147	-6.2745	-7.6951	-3.1309	-4.8877	-7.0416	-10.098	-11.863	-10.841	-8.0805	-10.429	-10.265	-5.678
-17.527	-14.177	-13.016	-14.371	-7.3597	-14.363	-15.091	-15	-12.951	-13.203	-14.875	-7.6896	-15.694	-13.451	-10.849	-13.203	-13.65	-11.592	-17.38	-11.628	-15.509	-11.412	-12.58	-12.125	-19.318	-11.573	-13.248	-14.444	-15.906	-17.87	-13.925	-15.118	-16.444	-16.523	-16.012	-15.585	-12.761	-13.796	-14.102	-13.872	-18.338	-10.882	-15.776	-12.001	-13.485	-12.768	-13.13	-15.791	-11.929	-11.852
10.661	6.1582	9.92	10.715	6.1143	4.9889	5.23	7.1657	12.276	10.674	9.058	8.2698	10.948	10.306	13.493	7.6655	8.9572	8.6301	7.8695	12.01	8.0537	8.9658	14.402	12.581	11.77	11.606	10.558	5.5128	7.9934	11.127	8.7659	9.9283	8.9744	14.048	10.081	9.8039	8.7202	8.7043	11.824	12.748	4.9697	13.077	11.622	12.02	8.8055	9.0934	13.977	14.501	8.0025	10.171
-0.3634	-0.72508	2.8485	-0.53262	0.46984	-0.49857	-1.9771	2.2338	0.96155	-0.44349	-0.87139	-2.2483	-0.25045	-1.1336	0.14778	3.0132	-2.6126	5.6527	0.47797	-0.21386	-2.1622	0.019358	-1.2514	0.19562	1.4583	1.5609	-0.91702	-5.824	2.2963	1.6159	-1.3558	-1.9472	2.1024	0.29283	2.1762	3.4536	-3.1646	-5.4888	1.0782	-3.0309	0.33663	-0.9991	3.5875	1.007	-3.7418	0.77211	-3.2605	-1.3496	-0.93375	-0.68445
-3.7749	-4.0163	-1.9181	-2.2383	1.3343	-2.6309	1.562	-1.7192	-3.6584	-2.5897	-4.2567	-2.0329	-3.4999	0.53891	3.4174	1.0312	-3.5136	-2.3724	-0.15222	0.60273	-0.34712	-5.0583	-0.68578	-5.4882	1.5713	-1.4319	-2.951	-2.7217	-2.5831	-0.86331	-4.3519	-2.5119	-3.5574	-2.5596	-0.84674	-6.1855	-1.608	-5.7277	-3.7533	-3.3163	3.5153	1.839	-0.52242	-0.16944	1.5941	1.2184	0.26962	-5.5592	-2.1522	-0.17256
1.2295	-0.4982	1.2413	3.3711	2.4923	-4.7554	-2.3705	0.063477	1.0038	4.876	0.13944	1.278	2.3229	1.7287	-2.0458	1.4895	3.0435	3.1218	-2.1859	1.4245	3.4895	5.4919	2.3543	5.0519	3.8769	3.2284	0.65554	0.41839	4.0832	3.901	3.8657	3.053	1.0009	9.107	0.88639	1.8788	4.9237	1.9827	-2.8184	5.4573	5.4812	0.094191	-4.1286	4.7023	3.0471	4.9284	3.0995	-3.1178	0.90987	-2.1594
-10.553	-13.468	-9.0623	-11.986	-10.887	-14.735	-10.489	-14.52	-7.8744	-12.604	-14.055	-9.4807	-12.128	-10.828	-12.504	-11.682	-10.559	-11.122	-11.278	-13.285	-10.869	-10.076	-12.769	-9.6957	-6.4889	-11.115	-10.687	-9.3628	-10.079	-6.7176	-10.283	-10.519	-10.713	-9.7408	-12.692	-10.396	-12.51	-11.242	-9.0637	-13.309	-13.035	-12.474	-12.645	-10.439	-11.631	-10.576	-11.685	-10.363	-10.396	-10.334
-4.7038	-4.5655	-6.2447	-2.17	-4.9621	-1.1894	-6.9636	-7.5204	-6.5903	-8.2353	-3.8389	-7.9648	-6.903	-8.4813	-9.3925	-3.2891	-6.8027	-4.5012	-7.3019	-7.9136	-8.274	-10.961	-1.1721	-1.8231	-5.7311	-7.3371	-3.4697	-7.4169	-6.3212	-7.4935	-3.2253	-7.8086	-9.0226	-7.9562	-6.46	-5.3318	-1.0904	-8.6286	-5.0044	-6.1959	-8.9936	-5.6249	-10.744	-9.4667	-6.3779	-7.2553	-6.3985	-9.092	-5.6672	-4.8287
-6.1552	-6.9646	-7.2234	-5.8512	-3.4145	-10.37	-8.0678	-5.266	-5.5673	-9.5757	-11.946	-8.0591	-9.8999	-7.7882	-5.2553	-8.0022	-7.4801	-7.3771	-4.9761	-3.1671	-6.5102	-7.7676	-3.2991	-9.7854	-9.2311	-8.11	-0.9452	-1.0214	-9.5596	-8.838	-11.386	-9.2185	-4.3955	-9.4819	-4.0438	-7.4612	-11.073	-9.437	-5.1383	-3.6254	-10.326	-11.408	-7.9105	-7.9885	-9.3328	-12.69	-9.3328	-7.7649	-8.562	-5.427
6.2434	4.2526	3.0404	4.6944	0.73736	1.2468	-0.039792	1.7043	3.541	5.1356	-1.3022	1.0554	1.9192	-3.7949	-3.2229	1.9828	0.99544	1.5132	4.2241	1.2799	-0.37409	2.7087	3.9057	2.7597	2.5659	3.6455	-0.20175	1.4482	-1.3458	-0.67719	0.15776	2.4927	3.6927	-0.98699	-1.5273	-4.156	0.3783	1.1396	-2.8515	4.2322	0.13525	2.0127	-0.33928	5.1045	-3.408	0.19709	5.0581	-0.87787	0.87847	5.7862
-10.923	-9.3112	-7.6521	-5.5012	-7.7859	-6.4714	-14.066	-9.2312	-14.526	-5.3023	-7.4052	-8.5011	-10.021	-7.732	-9.7963	-6.9864	-3.8094	-12.184	-5.166	-8.9421	-13.547	-9.5552	-4.6834	-11.956	-15.436	-11.454	-8.6173	-5.8152	-6.7742	-8.6462	-9.9905	-8.8951	-12.758	-7.7357	-10.78	-6.3622	-8.4604	-9.3701	-9.1809	-6.0547	-9.5665	-4.9981	-8.554	-13.205	-5.4599	-9.4686	-9.6341	-6.6911	-9.1192	-9.2458
-2.6616	-2.238	-1.9769	-5.5356	-4.4782	-6.9192	-2.4766	-4.5379	-5.0648	-9.3766	-5.7769	-0.36672	-5.2842	-2.2198	-5.0719	-3.4312	-1.7584	-6.3484	-5.1711	-3.0866	-9.8271	-4.6818	-3.1608	-2.3637	-3.2346	-4.4027	-5.5636	-4.8727	-4.1049	-9.3339	-1.2982	5.5673	-0.84083	-2.176	-5.3982	-2.2685	-0.86137	-2.742	-6.9468	-6.5836	0.37742	-4.8349	-2.8527	-12.627	-3.4735	-2.8591	-1.973	2.0743	-0.53457	-3.5809
-17.478	-10.308	-14.207	-12.335	-11.151	-14.88	-9.9533	-14.68	-15.323	-13.795	-13.049	-9.3353	-14.245	-15.783	-17.775	-17.907	-13.719	-10.32	-12.299	-12.668	-14.017	-9.9195	-15.934	-12.502	-12.018	-11.034	-11.713	-18.602	-11.643	-14.976	-11.517	-13.693	-9.7333	-13.632	-11.454	-16.835	-14.53	-15.438	-15.017	-11.394	-13.471	-12.117	-13.07	-15.084	-12.929	-10.83	-15.392	-12.168	-17.004	-15.698
-8.928	-4.1145	-1.3666	-1.1533	-2.1382	-3.3176	-2.6173	1.4005	0.058597	1.6569	-0.48035	-3.2788	0.9789	-0.46745	-1.8694	-3.2128	-1.0849	-4.2321	-2.3064	-3.0004	-2.4889	-3.7104	2.2157	-2.3887	-4.0687	-4.9765	-2.5856	-3.4341	-3.7624	-5.0782	-0.11063	2.1393	0.86611	-7.2388	1.636	-1.8626	0.92452	-3.1452	-7.3664	-5.0719	-4.467	-2.9956	-1.1231	-4.5837	-1.5023	-2.9253	-8.0209	1.9839	-0.44987	-7.1597
-7.9823	-9.8574	-16.085	-8.9043	-14.604	-5.8555	-14.132	-9.487	-7.8202	-14.536	-15.701	-10.703	-14.091	-10.773	-13.244	-9.0481	-9.0162	-10.911	-9.3357	-7.3018	-12.285	-12.307	-15.035	-9.5786	-10.978	-9.6333	-11.548	-15.195	-6.8266	-11.218	-11.401	-8.3201	-6.2446	-10.705	-11.527	-13.581	-13.105	-10.894	-11.537	-4.7386	-10.663	-8.7858	-13.491	-9.643	-13.86	-12.474	-14.975	-9.3301	-11.319	-12.083
1.1228	-3.4432	0.87668	6.6449	-1.0177	0.73457	-0.51758	3.3869	2.8267	-2.1791	1.1044	1.2013	-3.7198	2.3346	3.7337	-4.0507	0.27876	0.90103	2.99	1.039	1.7504	1.3052	3.8114	3.0149	-3.3254	0.3988	-1.3723	-1.7943	1.9413	1.9549	1.8674	2.6274	2.8183	1.4488	-2.4406	1.0548	1.1768	1.639	-3.3282	-0.046264	-1.4197	3.1547	-1.4382	4.6259	0.2066	-1.0602	0.57199	-2.3234	0.754	0.9387
-16.414	-12.73	-13.115	-10.054	-12.069	-17.108	-10.667	-13.836	-17.87	-13.868	-13.146	-15.415	-15.384	-13.717	-11.715	-12.921	-13.617	-15.264	-9.4043	-11.905	-10.469	-11.641	-17.648	-13.044	-12.308	-12.308	-11.708	-14.125	-10.45	-12.761	-13.659	-11.221	-16.074	-12.349	-12.429	-13.428	-9.1833	-17.21	-11.921	-13.816	-14.659	-15.494	-10.86	-16.192	-16.865	-11.796	-12.031	-15.741	-15.11	-12.768
4.758	2.0763	5.0342	5.2422	6.2583	5.7195	4.5586	1.6619	1.4552	5.9493	-3.3886	4.2397	1.7643	2.2979	1.9323	7.3895	6.2292	4.3099	7.7289	5.8947	-0.34587	4.5888	5.6116	6.8549	0.77268	9.7742	5.7932	5.1033	3.2042	3.2495	10.129	4.6972	6.1937	6.3402	3.8277	7.3557	7.5263	2.6829	5.7538	2.4275	8.2473	7.0104	3.7797	5.2363	5.7738	5.4588	1.2159	9.1006	0.94495	3.7094
5.6122	8.0794	10.666	7.6228	6.9989	8.7479	5.5988	9.4579	5.6563	7.6917	7.3422	6.6899	11.523	9.5504	6.0129	11.742	11.512	7.6726	10.253	14.286	9.217	10.732	7.2463	4.1649	7.4012	10.701	11.303	10.001	8.1367	7.9928	13.982	11.506	13.928	12.043	11.231	10.178	10.512	12.474	12.931	8.6873	4.0277	12.825	10.847	14.547	9.3314	8.0194	7.1817	6.2841	7.1396	6.9193
-10.404	-15.513	-13.941	-12.837	-13.467	-13.676	-14.163	-12.866	-10.909	-13.121	-11.534	-10.754	-10.901	-18.793	-9.8468	-15.551	-12.735	-17.992	-16.489	-14.491	-16.679	-15.491	-11.981	-11.812	-15.111	-11.878	-11.938	-12.14	-18.567	-15.655	-17.608	-16.898	-13.983	-14.489	-15.349	-12.648	-15.976	-14.929	-14.384	-13.12	-12.212	-14.27	-14.708	-13.936	-16.764	-16.47	-12.677	-13.98	-12.743	-10.019
-3.1106	-5.1921	-3.1095	-4.0319	-3.5812	-4.7501	-1.5519	-0.13412	0.34832	-5.0137	0.15033	-2.5212	-2.6015	2.214	-1.9396	-6.467	1.138	-3.5723	-8.1041	-1.8875	-1.7568	-1.677	-1.9777	-4.212	-3.7662	2.0444	-4.0432	-5.1273	1.0996	-0.64106	-1.2216	1.9892	-1.9237	-4.0979	-6.2582	-4.3183	-7.8996	-1.405	-2.8124	-0.093461	-0.61286	-3.7425	-0.8425	-3.8892	-3.3655	0.66899	-4.4082	-2.1762	-2.9062	-4.2736
-15.298	-12.562	-12.877	-13.667	-14.186	-11.29	-9.9367	-12.709	-12.384	-17.697	-13.35	-14.808	-14.376	-11.096	-10.743	-8.54	-13.52	-14.469	-11.763	-14.108	-15.909	-10.84	-13.765	-11.177	-14.917	-14.133	-17.472	-11.698	-14.52	-16.36	-11.247	-14.752	-9.5308	-20.694	-10.394	-16.364	-12.968	-12.734	-14.134	-11.509	-15.813	-15.078	-12.593	-10.73	-18.637	-8.4389	-12.992	-11.291	-11.973	-14.259
4.8501	2.5069	5.7908	-2.6498	2.2645	4.7954	7.3298	2.6056	5.422	3.3876	3.2925	8.2037	2.8576	1.5526	3.9137	4.8831	-0.2124	1.0621	-2.178	-0.26659	6.6515	0.71754	6.7849	-0.0043937	4.3465	-1.3959	2.3134	0.04953	4.9798	0.78899	1.2078	1.3525	1.7217	3.121	1.0507	1.1409	-0.32489	6.4835	2.9577	3.1864	3.7559	6.6714	4.6681	4.1643	4.7482	1.3084	4.9805	4.3375	1.4226	1.2044
0.50549	-5.0612	-1.5747	-3.0267	-1.2423	2.134	-0.62584	-3.1752	-2.1171	1.6274	1.489	-3.8609	-3.7386	-1.0458	2.4754	-3.208	-2.1661	-1.4146	-1.1226	-2.6819	0.12267	-2.4242	-1.8228	-4.4086	1.4406	0.7922	-1.2143	-1.4352	-3.9823	-1.4239	-1.2022	0.010909	-1.4377	0.10287	1.2699	-2.6958	1.0445	-3.1838	-3.3489	-1.0075	-2.7278	-1.8039	-1.5319	-1.5203	0.087198	-0.31021	0.24638	2.3846	-2.0162	-3.0912
-10.732	-0.73271	-10.122	-3.1502	-12.525	-4.3024	-12.878	-7.4745	-4.4446	-3.489	-8.4335	-6.504	-11.22	-1.4811	-8.2428	-6.7409	-8.3795	-2.2257	-5.8379	-4.7196	-7.2899	-7.1426	-3.3621	-5.751	-8.5303	-5.029	-11.964	-9.2223	-1.994	-2.1445	-5.0389	-6.1746	-7.9542	-4.8572	-8.2293	-8.0756	-5.8276	-8.077	-2.765	-7.2871	-4.4325	-4.8271	-6.7766	-8.5551	-5.7806	-4.5625	-3.9623	-5.0315	-2.4036	-5.8873
2.0528	-0.92743	0.67805	-0.43726	-1.573	-2.8353	-2.3251	6.0708	7.4905	7.2827	1.7866	2.1484	0.7543	1.1147	3.2745	-1.1566	2.8867	3.1256	2.0678	1.7061	-0.01717	-3.1808	3.0985	-0.10387	4.673	-1.0478	4.1553	1.7111	2.9423	-2.218	1.0844	1.3387	3.887	4.9506	-4.0758	2.4032	4.8598	1.1442	-0.19017	-2.7001	-0.17885	1.3784	1.8979	2.1983	3.0642	-0.27741	1.2421	1.7639	2.169	1.5855
-14.29	-13.568	-10.26	-11.279	-9.8535	-19.105	-15.429	-11.668	-11.339	-13.804	-8.2219	-10.458	-11.753	-12.891	-9.4368	-13.313	-14.197	-9.743	-9.9793	-10.237	-9.5106	-7.8869	-12.409	-10.846	-10.939	-15.489	-18.256	-13.405	-10.669	-13.835	-15.221	-12.326	-18.343	-12.488	-16.875	-17.135	-13.015	-15.265	-16.789	-15.254	-9.7466	-15.985	-7.8372	-11.288	-14.074	-8.2889	-14.3	-12.172	-15.328	-13.206
-4.597	-7.2346	-1.3055	-0.49248	-6.4995	-2.923	-3.83	-2.4378	-3.3724	-4.5899	-3.2605	-5.2168	-2.6142	-2.8729	-1.9609	-1.6457	-6.9058	-3.5076	0.81166	1.2299	-2.0808	0.23636	-4.1133	-2.2236	-1.8818	-6.1957	-1.1476	-1.1308	-3.8953	-5.4222	-7.7691	-2.3782	-1.109	0.40797	-2.8126	-4.8892	-2.1143	-2.0205	-4.258	-5.6495	-5.2157	-6.2449	-5.2765	-5.299	-3.7774	-4.8921	-0.84659	-0.67407	-0.88817	-4.5846
-1.3162	-0.86674	5.7124	-3.9076	2.4049	2.6876	-1.7095	1.6584	2.0711	2.5197	-0.67172	-3.409	0.6518	3.4817	1.8191	1.014	-0.35056	-1.6657	4.5199	1.3633	-0.60347	-0.77721	-4.3053	3.18	-3.4317	-1.2081	-1.2927	0.55255	1.7881	-2.3827	5.72	-5.8815	2.9376	1.8401	-2.0682	1.1361	2.677	-3.35	4.1349	4.8402	-0.39344	-1.9126	-1.6071	-0.16329	2.0144	0.29739	-0.75494	2.3979	-1.5324	-0.072293
5.4994	9.184	6.582	8.6488	7.2665	3.1334	7.3678	5.1887	-0.37912	10.967	4.4028	5.1233	4.8466	2.7184	10.905	8.0327	4.4594	3.3162	2.1022	7.2545	3.9431	5.4153	3.8681	4.371	4.2249	-0.82076	8.5447	5.1212	6.3532	5.0826	2.2138	8.1884	5.419	3.0413	7.919	3.4112	1.14	4.5639	4.4631	-0.17881	3.1238	3.7259	3.7854	1.5046	5.4361	4.8634	-0.60388	6.4209	5.5045	7.9816
-1.4729	-5.7778	-5.9034	-7.394	-4.4453	-5.614	-2.5391	-7.6272	-6.996	-2.8969	-2.9787	-5.5055	-4.007	-1.7893	-4.6406	-3.5411	2.1146	-5.4386	-3.56	-1.9579	-5.7705	-2.9964	-8.246	-4.8338	-4.7123	-4.116	-4.7036	-6.9334	-3.1311	-1.6457	-4.309	-5.449	-5.3348	-2.8893	-0.88456	-4.0955	-9.5403	-3.9334	0.64553	-5.4879	-0.88215	-5.643	-6.7256	-8.2719	-4.8205	-6.3035	-3.7537	-4.6417	-3.9561	-9.1069
4.9367	-2.4042	0.56414	-0.90354	1.3782	3.7418	3.8355	2.4272	-1.5212	-0.75628	-5.4201	6.8363	2.8216	3.2065	4.4303	4.2095	4.9017	0.87159	0.69797	4.2923	-1.9049	0.83609	4.2208	3.8488	0.95079	1.515	-0.9567	0.95602	-1.0886	-2.5979	4.6865	-2.1065	-1.3361	0.43072	2.8678	-0.95886	-1.8317	-0.093127	1.5129	3.2188	5.152	-1.9147	3.9027	1.5727	2.167	-4.014	-0.22266	3.969	3.7354	-1.4892
0.59769	0.54902	2.4324	3.7735	6.5663	7.6266	4.3097	4.4222	3.5305	3.4074	2.0937	10.602	2.6962	6.0239	0.79296	4.6307	4.3225	2.6048	12.563	5.8134	3.9129	0.86004	3.9344	3.8275	5.3024	5.5088	1.9249	0.12467	10.443	3.1745	-4.2176	2.2682	6.5751	0.12008	3.8428	2.3193	0.82194	-1.3667	2.7013	1.8012	2.3362	-0.97532	5.5251	0.66423	-1.1311	2.4308	2.4881	7.0658	4.6461	4.1574
-2.4012	-5.2176	-0.90858	-4.1276	-4.4477	-2.8342	-2.63	-1.6821	-8.718	0.83228	-6.7051	-2.4738	-1.4503	-4.9705	-5.6594	-4.6863	-5.4515	-6.8842	-6.9523	0.57743	-3.9767	-3.0042	-2.3059	-3.5963	-0.4248	-3.2367	-3.5794	0.31965	0.53671	-0.08499	-2.1685	-2.7642	-0.26706	-1.6789	-5.0477	-4.3855	-0.75868	-3.1866	-8.5755	-3.8679	2.3506	-7.8198	-1.7502	1.1861	-2.5103	-5.0295	2.146	-5.307	1.971	-1.225
7.7156	5.084	6.4473	2.8471	3.1998	3.3158	1.4381	0.7308	2.8464	1.3999	6.8663	6.2328	2.8886	7.0787	5.984	9.6043	8.4425	5.1611	5.7428	5.9532	5.2304	7.0806	8.9852	8.5202	7.5488	-0.030944	8.7921	5.8162	6.1674	9.6036	6.5713	5.607	5.9032	1.3772	2.3774	10.565	10.762	5.9691	2.9405	4.9178	8.3442	8.9454	7.3268	8.443	3.4133	6.5284	8.7116	4.0291	5.4632	6.957
-18.903	-19.943	-23.822	-23.557	-22.328	-20.144	-18.084	-17.252	-19.005	-24.429	-20.13	-22.298	-23.098	-20.306	-21.952	-25.136	-22.215	-19.663	-22.968	-16.463	-22.247	-16.346	-15.938	-26.079	-20.456	-18.917	-17.594	-19.853	-22.179	-24.289	-24.633	-24.681	-19.321	-24.368	-26.148	-19.92	-21.317	-18.692	-17.787	-21.965	-23.119	-20.38	-17.647	-22.323	-21.841	-23.819	-19.386	-24.174	-23.38	-23.772
-11.719	-16.008	-12.659	-7.1659	-8.1639	-11.661	-13.411	-7.9603	-6.1389	-9.8907	-12.228	-8.132	-14.654	-11.535	-13.599	-9.9058	-9.8032	-4.4564	-11.394	-7.3294	-11.39	-6.8649	-8.5282	-7.7737	-9.3037	-9.98	-8.9009	-8.0132	-4.4227	-13.909	-11.265	-9.1975	-14.144	-13.139	-10.907	-12.519	-10.975	-8.8743	-10.313	-8.3593	-10.24	-13.513	-11.135	-11.995	-9.6677	-13.852	-12.769	-8.9693	-12.016	-9.5609
-4.0146	-6.5133	-3.74	-0.95673	-3.4022	-6.5813	-4.821	-4.3972	-2.987	3.2761	1.9712	-1.983	-3.9885	-3.4572	-3.6711	-2.0337	-0.36765	-3.6702	-3.1292	-4.2581	-6.051	-6.3205	0.13292	-5.7023	-4.4848	0.86108	-0.97741	-2.354	-5.2897	-5.8398	0.75901	1.533	-6.4899	-5.7314	-2.8865	-2.3332	-6.489	-2.7786	-3.0763	-1.7504	-7.1791	-4.3695	-1.2278	-5.7555	-4.591	-4.4038	-4.5113	-5.1982	-4.4914	-3.2083
-16.578	-21.11	-24.714	-21.417	-22.779	-23.282	-20.849	-20.853	-24.402	-21.207	-24.214	-22.252	-21.44	-21.329	-24.251	-19.015	-18.709	-20.397	-23.485	-23.611	-19.603	-25.445	-21.299	-22.412	-22.57	-21.599	-25.03	-20.147	-23.145	-18.693	-19.969	-24.796	-21.479	-23.833	-19.026	-23.335	-22.272	-24.92	-25.357	-21.786	-23.109	-22.72	-19.578	-23.77	-21.22	-18.608	-18.048	-17.682	-22.617	-23.625
-9.0203	-9.5295	-12.003	-11.96	-8.6402	-11.982	-8.5501	-11.058	-14.411	-13.492	-9.9322	-10.543	-12.435	-15.907	-11.516	-11.977	-16.985	-12.685	-7.4473	-12.2	-13.199	-12.31	-11.023	-15.73	-11.656	-10.296	-7.8951	-9.9402	-12.863	-12.378	-8.8676	-8.9325	-12.803	-13.257	-8.8359	-13.082	-9.3675	-14.947	-13.448	-7.6919	-9.6266	-10.688	-15.561	-12.118	-10.92	-15.186	-11.225	-6.8637	-17.75	-9.7127
-21.498	-10.259	-9.4021	-16.441	-16.271	-15.83	-15.67	-16.279	-16.214	-14.437	-11.681	-13.341	-12.753	-14.18	-15.049	-11.531	-17.358	-18.408	-9.0709	-7.1557	-13.546	-8.3165	-18.45	-16.763	-16.225	-15.546	-15.291	-14.894	-15.047	-15.461	-19.563	-16.738	-15.188	-14.395	-14.535	-16.66	-17.249	-9.6305	-12.675	-11.889	-16.068	-10.687	-15.21	-13.178	-17.637	-9.6752	-18.387	-16.353	-16.541	-14.426
-4.8902	-5.0869	-1.9978	-6.5999	-7.7345	-7.9412	-9.7272	-6.9082	-2.9099	-5.2244	-4.1286	-2.0701	-6.1846	-7.9542	-12.998	-5.8657	-2.4433	-1.3091	-3.8782	-7.5205	-4.0648	-0.8972	-7.4129	-5.2072	-3.0484	-3.8813	-10.074	-3.0366	-2.7303	-6.5967	-6.632	-5.9517	-3.0225	-7.4433	-5.6507	-4.9158	-5.1365	-4.2703	-6.9232	-5.621	-6.4985	1.787	-9.1771	-10.131	-7.6098	-5.956	-5.4482	-4.1798	-11.931	-7.4366
-17.806	-14.218	-13.231	-16.998	-12.834	-16.873	-14.442	-13.401	-14.55	-14.07	-15.202	-18.07	-12.173	-10.838	-15.24	-12.861	-14.243	-11.064	-16.982	-17.815	-15.965	-13.159	-18.251	-18.206	-17.386	-15.949	-18.728	-16.33	-16.214	-14.152	-13.321	-16.693	-8.1756	-14.147	-15.466	-17.255	-15.228	-14.209	-13.829	-19.973	-12.762	-13.189	-14.133	-14.263	-13.438	-14.986	-12.669	-14.633	-11.533	-10.433
2.9208	-1.8824	-4.1799	-0.33876	0.92953	-2.5048	-3.1472	-2.4553	-0.6013	-2.6023	7.1777	3.7854	0.085419	-2.707	2.7882	1.9169	2.6964	-2.0499	0.54931	-0.1986	-0.38103	-4.1098	0.60482	0.10808	-3.3187	2.478	0.3327	-0.17208	2.3427	-1.3124	-1.7459	1.2208	-0.52604	-0.36387	-0.052897	-0.016274	6.2865	-4.2866	-4.0509	-3.8558	1.0832	0.83299	0.12677	0.16742	0.90276	-1.9996	-0.058724	0.39785	-1.1258	1.5613
0.043043	-3.4357	-4.3253	-4.4823	-1.4175	-4.1345	-1.0517	-6.4738	-7.0886	0.90265	-5.2916	-1.0083	-3.2354	0.20411	-3.1876	1.66	-2.0988	-2.4779	-3.1624	0.65486	-1.6929	-1.7228	-1.5051	-4.5782	-9.6153	0.86036	-4.1237	-1.5261	-5.6258	-8.6054	0.86147	-4.5096	-2.1124	-1.133	-3.4039	-6.6775	-2.5754	-0.18403	-2.8016	0.56042	-5.2165	-2.9172	-5.338	-0.095966	-3.79	-0.87342	-2.7718	-6.0829	0.59551	-2.5015
-8.84	-10.145	-10.47	-12.384	-12.372	-11.713	-12.859	-11.536	-12.67	-12.383	-12.26	-9.1151	-9.9113	-8.2862	-13.523	-11.893	-12.795	-10.976	-8.2266	-13.503	-8.8965	-11.282	-13.472	-14.65	-13.077	-10.477	-12.88	-9.1261	-8.9279	-14.465	-14.981	-12.693	-8.9698	-11.88	-6.0899	-12.095	-8.6021	-6.5853	-9.8957	-11.503	-12.223	-11.572	-16.539	-10.717	-12.559	-15.61	-14.203	-12.646	-11.893	-8.9207
-4.3431	-11.451	-9.5902	-11.68	-9.0921	-11.991	-8.4713	-8.176	-10.859	-15.841	-13.742	-15.656	-13.056	-14.471	-12.978	-13.233	-7.0216	-7.608	-13.1	-12.756	-15.071	-11.486	-15.333	-11.684	-11.5	-11.493	-4.1605	-14.028	-12.306	-10.75	-13.78	-11.035	-11.037	-8.322	-9.1561	-16.085	-12.808	-12.077	-11.368	-15.103	-5.0316	-8.5513	-7.687	-13.26	-12.944	-9.6918	-13.546	-12.152	-9.0092	-11.889
-7.4502	0.42817	2.3642	0.81324	-3.631	-3.9601	-4.4644	-3.1738	-2.3397	-5.9056	-1.6737	-4.8386	0.23323	-3.469	-5.0944	0.50835	-3.6558	-1.5962	-4.7329	-4.2706	-0.99282	-2.3255	-3.5581	2.4146	1.6843	-0.24775	-1.6196	0.049947	-0.092339	-2.5676	-1.5562	-5.3383	-1.5634	-1.8282	-3.7754	-4.4898	2.7208	1.2775	0.36239	-5.5778	-4.174	-4.7037	-2.0398	-1.4492	0.064878	-0.78118	0.29602	0.51601	-3.5327	-3.9654
-14.096	-10.411	-10.81	-10.065	-14.819	-12.958	-11.86	-15.015	-14.719	-15.411	-12.267	-11.088	-13.916	-14.521	-17.35	-14.217	-14.12	-8.9103	-13.539	-12.866	-11.962	-15.772	-13.444	-14.535	-15.748	-11.503	-13.335	-13.626	-11.93	-12.087	-15.349	-15.389	-18.75	-17.947	-18.652	-18.141	-13.632	-17.162	-13.408	-16.602	-17.492	-18.428	-14.796	-13.079	-13.517	-15.65	-12.776	-12.681	-14.671	-13.297
-8.771	-7.4861	-5.8445	-4.7351	-12.591	-5.1502	-8.4056	-4.1239	-5.6647	-2.4118	-2.965	-11.341	-6.7891	-6.1732	-8.534	-7.3115	-9.9793	-7.2173	-6.3276	-7.7315	-4.6445	-4.8116	-6.0058	-11.989	-6.4359	-10.333	-6.1588	-10.855	-8.9517	-14.32	-3.5071	-7.5878	-5.4779	-6.5049	-10.455	-11.722	-4.0723	-10.448	-6.0155	-7.2478	-11.13	-9.0399	-7.9088	-7.898	-7.9914	-5.3317	-5.6891	-6.0321	-8.5274	-8.2496
-11.278	-8.1411	-6.9205	-12.402	-11.864	-10.522	-9.3696	-12.975	-10.294	-13.984	-11.002	-12.334	-10.309	-10.693	-20.387	-9.1648	-11.267	-11.484	-7.6734	-9.5467	-14.892	-15.952	-8.0771	-9.9532	-10.634	-13.353	-6.6269	-13.37	-10.272	-10.732	-13.769	-9.9972	-6.2257	-13.904	-15.514	-11.687	-8.6278	-13.652	-9.1003	-11.309	-14.582	-9.7576	-9.4771	-6.2583	-10.802	-13.623	-17.273	-9.2592	-9.0169	-13.52
-10.905	-13.886	-17.332	-11.829	-11.663	-10.008	-9.328	-14.347	-10.203	-15.284	-9.3587	-12.347	-11.593	-10.277	-13.271	-13.575	-16.189	-15.68	-11.532	-15.443	-12.02	-12.822	-13.248	-13.346	-10.398	-11.605	-9.0098	-10.595	-12.029	-14.757	-15.94	-15.938	-13.17	-8.492	-10.94	-14.853	-8.0929	-19.043	-10.449	-14.509	-18.318	-11.204	-12.07	-17.12	-17.101	-12.825	-13.087	-15.214	-18.402	-12.73
-7.3607	-8.4926	-7.0598	-6.6758	-8.4218	-6.1087	-5.0601	-5.6721	1.3064	-9.902	-7.1356	-5.2216	-9.8211	-4.3541	-1.0177	-2.5526	-7.9452	-9.065	-10.584	-7.1937	-8.6121	-5.9658	-9.1525	-3.9884	-5.294	-6.1504	-3.8391	-7.5829	-6.8078	-3.2955	-7.6418	-6.9367	-1.6	-0.89304	-9.1278	-5.1969	-6.3313	-2.1824	-3.0169	-2.7301	-5.7403	-3.7126	-3.0775	-8.9112	-5.6797	-3.0117	-4.938	-7.7466	-7.5982	-3.773
8.1594	9.3459	9.9895	11.583	7.8558	11.274	9.631	10.621	10.497	8.3727	6.5368	9.2236	7.3431	13.498	13.908	10.713	9.598	8.7607	12.394	10.618	12.809	10.796	10.989	10.94	6.1381	9.0687	8.7764	11.84	7.9115	6.8691	11.083	10.224	12.259	7.8539	14.573	11.252	12.443	11.172	7.9132	7.9821	11.148	5.6986	11.884	9.5563	10.044	14.137	10.309	9.3273	8.7077	14.992
-5.9837	-3.3794	-12.193	-11.446	-9.5569	-10.79	-13.134	-16.084	-10.771	-11.243	-13.659	-8.5097	-8.2346	-11.733	-10.624	-12.311	-8.4064	-6.0084	-3.4015	-5.9618	-6.8799	-5.1369	-12.907	-12.318	-9.981	-11.17	-9.5675	-9.5963	-2.6326	-8.7851	-9.2915	-7.565	-11.034	-10.279	-2.7523	-10.458	-7.6561	-7.8799	-5.387	-11.091	-14.102	-7.7845	-7.7521	-6.6516	-4.9363	-9.0748	-11.173	-8.743	-12.539	-8.6314
0.26562	-2.435	-1.3927	-5.1471	-1.3027	-3.3365	-3.4586	1.028	1.2518	-7.5677	-1.1836	-1.9639	-2.5604	-2.7115	1.1781	-5.7441	-3.5599	-1.9779	-2.4239	-2.2082	-1.0092	-5.1448	-0.72887	-4.0563	-1.7355	-4.3197	1.2745	0.14677	-0.95333	-1.9496	1.2887	-2.484	-0.72651	-0.98218	-5.2937	-4.173	-2.9397	-4.875	0.17359	-1.3587	-5.6255	-4.9798	-5.4326	-0.85046	-1.084	1.1044	-5.3592	-4.4283	-3.5621	1.5911
1.1169	-5.4971	-0.11364	-1.2406	0.62825	0.72911	-1.5051	-5.0417	-1.7762	-0.485	-2.1677	-1.6971	-1.618	-1.7027	-2.706	-2.2101	-3.3724	-0.62952	-0.4786	2.0312	-3.2704	-2.3218	0.048861	-1.6	-3.2512	-3.2096	1.8917	-3.8519	-6.1613	-1.4786	-2.8708	-0.89521	-3.5114	4.3592	4.7418	-2.7815	2.3212	-2.5748	-4.3116	0.56895	-3.8262	-4.0555	3.8176	-0.14302	-6.2937	-4.5723	1.8408	2.1646	0.10156	2.2115
-0.28725	7.0167	-7.0624	0.1824	1.3843	8.3677	-0.14652	-4.6149	-1.3217	1.9835	0.90373	3.4125	-0.083632	6.714	-0.57069	4.5419	4.2538	5.9764	2.4243	4.6096	-2.0623	1.5206	2.8212	2.0825	4.6821	4.9063	5.2512	2.5539	-1.7993	3.9444	-0.95035	3.55	-1.5797	1.5205	2.3364	1.124	7.196	-0.36602	5.3887	3.8365	8.2662	4.6529	3.7053	2.757	-1.7314	-1.766	-1.3731	0.55484	2.742	3.4471
6.304	12.382	12.591	12.471	12.197	12.435	6.7737	6.8934	9.312	9.5967	9.0134	8.5128	11.418	11.233	9.8243	8.8297	11.806	8.4498	10.204	13.95	8.6237	8.4972	9.5563	16.686	9.5715	10.472	10.609	11.693	8.3316	10.994	12.706	6.6215	9.0034	8.9487	8.2992	11.675	10.459	10.177	12.871	9.7951	9.1107	9.9585	9.8867	11.718	7.4563	11.67	9.5794	14.191	13.585	11.385
-3.7712	1.0621	7.0525	-2.6145	2.871	-1.6509	1.5357	-0.54725	-2.0743	-0.21859	-3.4701	-1.9773	-0.89976	-2.1976	-2.8023	4.4638	1.2114	3.8891	1.9857	3.7772	-1.5514	4.9218	3.2059	0.6403	1.1185	-5.744	1.3779	0.4601	-1.6285	1.5553	3.9984	0.71174	0.70593	-1.6446	2.1842	-0.0057983	2.681	-2.6952	2.0379	-0.19741	-0.93964	-0.21123	-2.5385	-2.6104	-3.0579	2.6725	-0.93476	-0.88137	2.6928	-1.2876
-1.6631	0.76577	-7.1967	-4.5651	-3.6481	-4.4403	-0.12188	-0.31974	0.24173	-6.0197	-2.3442	-1.4313	-2.912	0.18877	3.0536	-1.9602	-1.3069	-7.1772	-5.252	-4.6879	-5.3453	-1.4109	-2.301	-5.0024	-1.4863	-1.0045	-4.0303	-3.75	-2.5727	-0.73471	-0.036874	-5.2928	-2.8611	-3.1781	-3.613	-7.1467	-4.615	-2.6049	-4.4047	-5.0817	-3.9253	1.943	-0.29127	-3.8324	-1.8856	-2.1864	-2.9389	-0.95732	-0.95949	-4.8484
7.8661	4.6853	9.4233	2.804	6.5502	6.1139	9.9859	7.3409	4.7495	7.3287	6.2441	6.88	6.6798	10.253	7.0423	7.8986	7.3012	13.252	5.4657	11.566	11.561	11.569	5.7221	3.5405	8.9565	5.1664	4.6664	7.5325	7.7003	8.1136	6.6488	5.384	5.7572	6.3549	3.325	3.7134	5.7745	6.6992	8.0442	6.2476	9.3189	7.8351	8.7322	9.8935	9.5218	8.2456	11.955	9.2279	7.4141	11.651
7.9838	7.5832	9.0027	6.3393	2.9379	2.6433	8.826	7.7694	3.6659	7.9773	4.5802	6.6636	7.7638	7.9644	7.7161	6.7226	6.0906	5.539	10.656	6.9496	3.7214	4.752	4.0559	9.0217	8.283	8.0772	8.1809	8.9611	4.5992	7.4525	7.3416	1.6497	2.2687	7.1516	2.7533	10.468	3.1714	6.135	5.3827	7.3004	7.4102	4.962	9.5807	6.5684	9.4782	4.0547	7.8866	6.8089	4.7525	9.4652
-2.5249	-1.3841	-3.3376	1.1006	-0.50083	0.9279	2.1574	0.097998	1.3797	-5.2644	0.072204	-5.7328	-4.6969	-3.4735	-1.7455	-2.3625	-2.9488	-6.2288	-5.2183	-0.29138	-1.0703	-4.346	-3.167	3.2784	-1.1378	-4.4031	0.035358	1.3125	-1.9329	-2.3524	-4.7492	-3.5595	-2.7374	-4.5747	2.9069	-4.5909	-5.7476	-6.3177	-1.3885	-5.0151	3.5329	-6.9846	-5.3781	-0.30285	-4.4188	-6.0697	-2.4712	3.6869	-2.7531	-2.2184
5.4193	3.7429	4.6289	8.0566	4.3124	4.9347	4.4585	6.7227	10.987	6.0073	4.8041	3.7442	1.666	2.9607	8.8849	4.3359	9.9675	6.1911	2.2962	4.0529	7.4514	2.4185	5.3917	4.1447	3.7788	6.1725	4.9687	8.581	5.8304	7.0007	5.5682	6.0625	6.0076	5.9248	9.6163	12.661	7.9997	2.1563	9.7625	12.883	10.116	7.0772	2.0556	6.7168	2.0527	5.8193	1.4791	6.6884	10.763	7.5721
-10.031	-9.5953	-6.5868	-7.0868	-10.504	-4.8361	-12.011	-7.0387	-12.97	-9.1113	-6.8989	-8.1973	-9.5971	-10.855	-10.755	-6.5506	-11.937	-13.157	-8.9025	-9.9142	-5.1091	-8.9134	-9.6052	-7.3537	-8.6655	-11.612	-9.6292	-14.998	-6.0001	-8.9713	-4.6959	-6.5573	-8.282	-9.921	-8.7888	-5.2803	-5.3859	-8.8966	-10.466	-9.8774	-4.5785	-9.5365	-12.829	-8.0513	-7.0691	-9.4341	-9.2969	-11.764	-5.5736	-8.7578
9.6229	5.348	7.2834	9.2811	0.46011	4.5521	6.4228	7.3587	6.7661	7.3428	3.7947	4.4697	4.1424	5.526	7.597	8.5878	8.6703	7.0889	3.9505	5.1358	5.7972	5.7693	5.7874	4.9087	5.8028	1.5866	0.7159	1.7927	6.295	6.4178	7.7916	6.2587	3.2482	8.0448	5.8209	2.2927	2.8645	1.7238	3.1361	7.4263	9.4859	9.1906	7.1459	6.1189	3.8678	9.0629	9.7656	4.2783	5.198	4.2083
-19.973	-19.569	-22.49	-24.37	-16.761	-22.856	-19.367	-16.046	-23.8	-23.345	-24.794	-19.605	-20.867	-21.159	-23.636	-22.922	-19.746	-26.716	-19.409	-20.655	-18.715	-20.56	-25.315	-20.727	-21.072	-18.731	-22.678	-24.742	-19.54	-18.609	-21.665	-20.337	-19.324	-23.583	-20.702	-26.125	-20.165	-22.071	-22.515	-21.902	-17.646	-22.408	-20.139	-23.584	-20.029	-22.718	-22.812	-17.178	-24.993	-19.432
-10.927	-10.044	-11.584	-12.147	-12.017	-4.5097	-11.013	-8.0989	-12.591	-10.509	-8.562	-13.264	-9.5156	-6.5809	-9.2124	-8.3618	-8.2856	-11.474	-11.013	-11.828	-12.288	-9.9176	-6.1394	-6.3161	-7.5024	-12.021	-4.6723	-13.565	-14.354	-10.632	-7.9998	-7.3906	-11.34	-10.06	-14.882	-11.389	-10.192	-9.3951	-13.117	-10.55	-8.4199	-12.975	-9.8011	-12.582	-6.6354	-8.8317	-7.8565	-13.337	-7.994	-10.34
6.2026	-0.04746	3.8973	2.1462	1.0668	9.2497	2.5444	3.3978	-0.45859	1.8428	5.9611	4.6183	8.9379	2.2512	4.5098	5.2916	6.2522	5.6118	5.5066	5.8805	2.0173	-1.7867	3.9414	3.3469	4.5226	4.3697	2.9639	9.6026	5.1575	2.3943	1.9607	4.0066	6.4318	8.257	5.6048	3.6602	8.3488	4.8651	2.573	5.7513	7.5541	7.9495	2.592	-0.70378	6.7655	7.0392	-0.20777	4.5879	5.2572	9.9623
-6.921	-7.8321	-5.4025	-3.7632	-5.6518	-9.1793	-8.8678	-8.6838	-10.984	-9.3657	-9.6262	-17.363	-11.367	-10.613	-9.5318	-8.3376	-10.233	-10.871	-7.4521	-5.7012	-8.5953	-13.858	-11.913	-8.4173	-10.396	-4.128	-9.1798	-8.5418	-9.1459	-10.594	-10.413	-6.9585	-11.219	-7.9304	-11.234	-9.6781	-12.241	-8.4736	-8.11	-10.238	-11.856	-10.207	-8.8074	-6.9828	-9.0017	-7.7492	-10.37	-10.225	-9.5389	-7.5575
-5.7878	-1.1603	-3.4948	0.25175	-2.1365	-2.6269	-1.1058	-5.6989	-1.1203	-1.785	-4.5617	-1.0099	-1.3976	-0.89523	-2.7901	3.4018	-5.0453	-3.2953	-5.3554	-3.6293	-4.4133	1.1576	-3.4981	-3.3845	-3.467	-1.3369	0.84463	-3.2041	-0.17006	-4.43	-1.6987	2.9664	-2.399	-0.088655	-1.6784	-3.2325	1.481	-2.6237	-3.2778	-0.72452	0.83757	-2.0827	0.34304	3.3279	-5.0219	-3.997	-1.665	-0.08552	2.5621	1.457
-0.8976	1.8127	0.57064	5.4607	-0.16019	2.2847	-0.4763	2.768	-2.5023	-1.1689	0.28962	-2.0892	-1.1939	-1.1488	5.3552	-2.7393	-1.7449	1.0769	0.43598	2.3133	3.9152	-1.9414	-0.075737	3.3539	-0.56997	2.1194	2.37	1.2277	2.1826	2.9991	-4.7906	-6.2092	4.0803	-0.35646	-2.6978	-0.9528	-1.17	0.27955	-0.79961	0.20944	-4.1471	0.64062	0.65634	5.717	0.51685	1.4596	-0.15781	-4.2662	0.38426	-2.2625
-6.1602	-4.0626	-4.3274	1.5868	-1.6836	-0.72427	-3.2109	-5.9587	-6.5815	0.70426	-7.0134	-1.136	-1.5312	-4.0834	-2.4664	-4.4059	1.5029	-4.7113	1.9513	-4.1709	0.18917	-5.3285	-0.17055	-4.7803	-0.17701	-5.1625	-2.4392	-3.0905	-1.3578	-0.7059	-0.35909	-3.159	-5.0828	-3.5662	-7.2973	0.92713	-3.5182	-6.355	-3.8425	-2.199	-4.5922	-3.7754	-4.9398	-1.7571	-0.514	-4.0144	-4.7687	-2.792	-1.7025	-6.5743
-8.2198	-11.391	-4.5965	-5.8688	-11.794	-15.608	-8.9438	-13.43	-5.7773	-7.475	-12.493	-11.738	-10.307	-10.26	-7.3415	-5.7889	-13.139	-3.734	-7.8762	-9.7022	-7.3253	-4.6262	-8.1922	-10.063	-5.9726	-10.767	-7.9812	-9.1917	-8.6331	-10.353	-8.2809	-5.5438	-8.5961	-12.183	-10.826	-10.009	-6.6497	-10.121	-6.9826	-7.453	-11.681	-3.2175	-10.709	-8.68	-10.893	-10.117	-8.7919	-7.3731	-13.619	-7.1014
-8.0867	-7.285	-6.2259	-11.534	-3.2865	-10.961	-11.084	-9.1878	-6.8078	-6.3043	-10.879	-6.3417	-9.1511	-11.974	-13.787	-9.7504	-13.338	-0.74551	-10.469	-12.773	-8.6227	-7.4366	-12.364	-11.006	-7.9196	-8.955	-10.268	-11.574	-9.4812	-11.025	-9.0675	-7.1211	-9.1696	-5.8089	-11.652	-10.488	-6.2581	-4.9583	-7.4883	-9.5356	-9.6819	-10.554	-11.66	-5.4136	-9.8688	-7.7536	-9.2224	-9.6567	-5.1914	-6.9255
-0.63519	-0.91102	-1.5949	-5.9337	-4.4491	0.40498	-5.6157	-5.1522	-1.3131	-0.6128	-3.3067	-1.9519	-3.418	-0.071621	2.5355	-4.8288	-0.79799	-2.4285	-7.6439	-3.974	-5.923	-5.7511	1.9611	-2.1342	-5.6173	0.9722	-3.8875	-1.3072	-1.2028	-3.8938	-3.989	-1.6043	-4.2107	0.55464	-1.7476	-1.4255	-4.339	-0.46688	-5.2566	1.1196	-3.0414	-2.0296	-3.1918	-2.9746	-4.1597	0.49254	-2.547	1.2792	-4.0669	-2.3418
-5.694	-9.2077	-9.8042	-4.7499	-6.0327	-3.294	-4.9076	-3.6821	-5.1267	-3.0829	-4.8265	-9.1194	-8.1074	-5.0559	-7.1098	-4.4247	-3.2495	0.063053	-7.9953	-6.4546	-5.8547	-3.622	-3.7714	-4.428	-7.2422	-2.9066	-1.919	-4.8024	-2.4369	-2.9555	-6.9913	-5.9459	-7.6076	-7.0928	-3.6625	-7.2367	-2.9807	-5.8949	-8.6915	-1.3937	-7.1686	-7.4264	-5.6426	-4.1222	-5.9098	-10.166	-9.1863	-11.112	-6.857	-5.7799
-18.874	-16.192	-13.62	-15.66	-18.733	-13.834	-15.36	-13.451	-16.597	-14.909	-13.131	-14.755	-19.741	-16.547	-12.962	-12.236	-17.404	-14.878	-11.783	-13.381	-18.908	-10.436	-16.329	-14.204	-15.502	-15.948	-15.407	-16.923	-18.549	-17.337	-13.151	-12.778	-15.259	-16.363	-13.3	-15.082	-14.663	-15.28	-15.907	-13.04	-13.647	-12.042	-16.186	-14.966	-14.657	-17.946	-11.53	-19.103	-16.773	-17.057
1.5953	3.9037	4.6454	2.3515	5.9427	1.7695	4.5984	3.8829	-0.071034	1.2969	5.4511	2.2111	4.6668	3.9523	3.4363	7.3667	0.48693	-1.437	3.7512	3.4337	8.1574	3.7182	1.1678	4.6605	2.2276	2.0276	2.4242	3.8507	7.3842	7.2955	0.088094	-0.11688	5.7761	3.4579	-2.3578	5.6879	-0.21672	0.31836	4.0395	6.4923	-3.5621	3.3825	5.8341	6.5911	2.5554	1.8511	5.5751	3.3451	4.9686	0.81347
-10.755	-11.71	-14.855	-11.208	-11.302	-13.437	-10.988	-11.229	-10.911	-11.702	-12.192	-14.156	-14.447	-15.646	-9.7743	-12.136	-9.0144	-9.6323	-10.481	-9.2406	-11.431	-9.8334	-10.449	-9.6717	-10.894	-14.046	-6.7246	-9.6576	-13.29	-10.524	-17.048	-10.992	-11.399	-14.649	-13.592	-13.943	-12.695	-9.0425	-7.3669	-8.9919	-13.373	-13.454	-7.5939	-9.9883	-8.4125	-10.592	-9.7604	-12.394	-12.805	-7.3995
-10.711	-13.808	-8.6416	-10.241	-10.295	-10.586	-13.454	-11.852	-10.783	-10.784	-9.696	-14.043	-14.9	-16.279	-13.256	-13.263	-11.865	-13.519	-13.122	-11.507	-11.603	-13.167	-9.5037	-12.288	-8.6833	-12.009	-9.6568	-13.314	-12.033	-12.791	-12.329	-10.435	-11.286	-11.309	-9.7728	-12.114	-11.25	-14.061	-9.5682	-6.5827	-9.6777	-12.131	-12.294	-16.312	-14.148	-14.382	-8.9707	-10.622	-9.9911	-12.257
-3.2891	-2.7099	-6.9231	-3.2588	-4.334	-7.7367	-10.466	-3.1885	-7.1307	-7.586	-6.1575	-7.4182	-8.5995	-6.2476	-6.5543	-9.2576	-9.5281	-3.2069	-4.5185	-7.2603	-15.198	-3.1628	-4.9496	-5.4497	-4.819	-4.5862	-4.0104	-3.2622	-7.9565	-0.94484	-1.2048	-4.237	-7.5447	-7.2505	-6.8319	-5.7331	-4.7239	-4.1992	-0.9798	-3.3292	-6.2508	-8.1851	-8.4154	-9.4685	-2.7868	-5.176	-7.3949	-3.9527	-5.7339	-1.51
-9.4046	-8.1063	-7.0193	-8.5651	-4.8223	-7.6452	-9.6985	-6.069	-13.399	-9.2302	-13.944	-9.3962	-11.036	-9.5465	-7.9455	-10.742	-8.1659	-8.1385	-5.224	-11.313	-10.76	-6.7034	-12.841	-9.3331	-8.7762	-7.6945	-7.6733	-7.3552	-10.131	-11.988	-9.9133	-9.0323	-9.938	-9.1828	-11.71	-8.0003	-9.3968	-7.2473	-10.328	-6.747	-10.74	-5.3912	-12.526	-11.518	-12.334	-7.6697	-6.2346	-3.6236	-4.8839	-13.737
8.3389	5.9562	8.5278	10.717	11.839	7.0247	8.6436	12.958	12.781	13.715	6.7926	8.3641	9.6126	11.718	5.3425	11.63	7.1829	7.6964	6.7391	9.3835	7.1369	10.122	11.361	6.5093	12.214	10.659	11.467	5.3466	8.6109	9.9592	12.541	5.9777	9.6923	9.3225	6.902	9.541	5.6314	9.519	6.129	11.517	11.765	7.2906	11.67	8.0926	7.304	12.816	7.1777	8.5744	13.585	15.366
-13.626	-9.4583	-10.417	-7.2172	-17.202	-5.7062	-10.946	-11.525	-6.0055	-7.5157	-11.118	-12.057	-11.902	-12.507	-10.299	-11.921	-12.575	-7.4569	-13.644	-10.044	-13.311	-5.5466	-10.388	-10.516	-9.4294	-7.339	-9.8781	-9.1157	-8.0014	-6.8679	-7.5635	-10.455	-11.905	-15.822	-14.012	-6.1424	-8.7743	-13.544	-8.617	-11.372	-8.0167	-14.243	-5.5936	-7.5428	-10.371	-8.761	-10.564	-10.592	-6.7368	-11.301
-9.5352	-14.88	-12.801	-12.629	-8.2566	-9.3725	-8.4653	-8.3931	-15.577	-11.008	-9.3609	-4.3801	-8.593	-14.604	-10.234	-16.176	-17.108	-6.8362	-10.671	-11.83	-8.808	-11.623	-7.7171	-12.544	-10.823	-12.433	-9.9431	-11.852	-10.709	-11.392	-9.5957	-11.01	-15.817	-8.4191	-12.449	-10.507	-11.794	-13.459	-12.623	-12.995	-11.401	-12.947	-11.878	-10.676	-12.683	-9.49	-11.894	-12.542	-9.6517	-13.948
3.3827	-4.0913	2.0494	4.3755	-4.721	-1.2422	-1.7963	-2.1172	3.1974	0.052185	-0.30271	-1.5942	-5.0948	-0.80101	-2.0165	-2.9923	-1.6826	-2.858	-4.517	-0.17847	2.2063	-0.1158	3.7784	2.8785	-1.2516	2.5562	-0.43231	0.26788	1.9226	2.8582	3.0544	-1.9999	3.9579	-0.87279	-2.542	-0.64245	2.8555	2.1013	3.0518	-3.4803	1.1052	1.6819	-0.057004	-1.0555	-1.4455	3.1201	-4.2693	5.0334	-2.4709	0.073757
-14.487	-13.308	-11.361	-11.33	-16.096	-10.371	-15.08	-13.53	-13.755	-10.241	-13.767	-16.768	-11.946	-11.717	-7.2357	-14.263	-15.104	-13.754	-11.327	-14.095	-12.828	-11.866	-11.266	-14.52	-9.8697	-11.758	-17.628	-10.919	-10.228	-14.683	-8.441	-14.756	-13.541	-9.2039	-6.1993	-10.532	-14.544	-9.564	-11.938	-17.467	-14.041	-13.165	-11.292	-13.474	-12.402	-10.292	-11.368	-13.678	-10.947	-13.683
-2.658	-2.0393	-1.1572	-0.87223	0.56825	-1.761	1.1345	-2.2225	-0.49444	-0.62022	-2.3827	-1.0566	3.6419	-3.592	-2.516	-4.7645	0.44405	1.8155	-7.3719	0.27347	-0.98568	-3.562	-2.0092	-0.58407	-2.3829	0.0084501	0.776	-3.2467	-2.2188	-4.9865	0.32593	-2.7976	0.58475	2.0839	1.533	-3.1647	-3.4242	-3.3266	2.3283	-2.0575	-2.029	4.0942	-2.9554	4.4791	0.41979	-2.2929	-1.9243	0.098634	-2.2725	-4.734
4.7418	2.9169	3.6344	0.032456	-1.8095	0.97348	0.042366	0.99401	1.2874	-4.2803	1.0249	1.3245	5.0864	2.4205	-0.89694	0.28726	2.8493	-1.9923	6.5655	2.1221	-0.991	0.22	2.7239	-3.2154	3.2567	3.0009	0.98431	1.8833	1.9643	4.6097	0.39963	4.2755	4.3857	1.926	3.2309	-2.7077	2.7999	2.205	4.7481	7.4078	5.438	3.6221	3.7931	0.47481	2.8145	1.5477	1.5021	3.3325	2.4467	2.7306
-6.7991	-6.9718	-5.7197	-3.2399	-6.5927	-4.7624	-8.7164	-7.2743	-3.7706	-0.57101	-4.7066	-4.9258	-4.8333	-11.246	-4.2713	-5.8761	-4.6335	-8.677	-5.2107	-6.7532	-6.0296	-6.5968	-3.7094	-3.4185	-8.6103	-4.7271	-3.4375	-7.6599	-6.7389	-6.0269	-6.5609	-3.9832	-3.1292	-7.9259	-4.4942	-6.2412	-1.6764	-4.1789	-7.6825	-3.9921	-3.2252	-4.2654	-7.1003	-4.3182	-1.786	-4.4132	-7.287	-3.5208	-7.0526	-5.7904
0.99635	0.96414	-0.34082	3.4799	2.8555	2.6672	-2.7204	1.3206	2.3321	-1.1187	6.8177	1.3896	-0.53284	-2.7524	2.1167	1.2584	-0.57068	5.264	3.1129	-0.24059	-4.7827	2.0973	3.3081	7.2763	0.679	1.8604	1.0258	-3.1226	0.57046	1.4407	-2.7971	0.95527	-4.0409	-1.7485	2.649	1.1549	1.1495	-2.365	-1.524	-1.8942	-0.80386	-2.8478	1.5904	-0.50881	0.88928	-0.38108	3.9634	-1.6135	7.5846	1.6682
-11.191	-9.5436	-14.865	-3.2281	-9.3166	-11.016	-13.853	-14.224	-12.034	-8.0461	-15.531	-10.613	-9.69	-12.102	-6.6243	-8.7388	-11.739	-12.072	-11.363	-13.605	-12.801	-8.0048	-9.8766	-13.358	-8.5691	-11.424	-10.277	-8.4554	-12.24	-9.7825	-12.309	-10.119	-12.651	-10.981	-13.706	-10.554	-10.704	-7.0049	-13.058	-8.1974	-9.0165	-13.095	-10.61	-11.651	-12.64	-8.2716	-9.7606	-14.74	-7.3105	-9.0271
10.045	6.9082	8.4651	13.45	2.4579	9.3096	8.5637	11.935	9.6247	14.756	10.456	9.6189	8.0192	10.522	8.0154	12.543	4.6429	9.821	10.65	6.1064	9.3509	10.199	13.019	15.386	13.867	8.1969	10.571	11.948	11.642	8.0324	11.792	6.4458	3.6222	11.257	13.038	9.9751	12.168	12.885	11.982	11.06	9.1605	13.959	13.189	9.5202	7.8342	8.2564	9.9783	14.678	10.859	1.7032
-2.7935	-3.9912	-2.3138	-2.3041	-4.0643	-2.908	-4.2083	1.4459	2.7236	-3.764	-6.3133	-3.7486	-5.1086	-2.3499	0.29531	-4.9657	-4.0598	-7.0769	-7.4838	-1.9176	-3.5818	-4.589	-0.33988	-5.1061	-2.0408	-3.2545	-5.6576	-7.0253	-9.8689	-5.9526	-5.2771	0.47609	-2.9128	-3.6461	-1.9304	-3.2921	-2.5532	-4.7696	-3.2444	-5.1603	0.67896	-0.78396	-5.8683	-2.2349	-5.3301	-4.0724	-3.1966	-2.474	-3.0637	-1.7796
1.026	-0.80813	0.096312	-3.5052	-0.45877	4.5343	0.82201	1.5237	2.1343	5.8925	1.7651	2.9925	2.3732	0.24776	-3.4475	1.6463	-1.5974	5.7459	2.7641	-0.31256	-0.25071	7.4994	1.0697	-0.61094	-2.017	1.1456	-1.302	0.36162	1.8951	-1.1914	-0.44023	1.8826	-0.89168	-2.4584	-3.4141	3.2424	2.3299	-2.4802	-2.0225	1.7735	0.50237	1.4698	2.4162	2.0757	-2.6078	-1.5042	1.6454	4.0634	2.3505	-2.0422
-8.2007	-9.6403	-11.301	-16.499	-11.687	-11.129	-11.6	-9.3609	-11.587	-13.007	-10.695	-12.559	-12.533	-15.979	-10.731	-11.508	-11.169	-12.565	-13.426	-17.38	-12.585	-10.417	-9.7578	-14.991	-12.819	-8.0963	-10.819	-11.1	-13.984	-11.873	-9.5789	-5.7821	-15.037	-11.571	-13.001	-12.283	-11.994	-11.762	-14.345	-11.721	-11.871	-13.54	-11.306	-12.761	-9.3245	-11.381	-11.749	-11.169	-11.364	-11.854
0.089394	-1.965	-2.1371	0.64894	0.91537	-1.2414	-1.4437	2.3206	2.2958	1.3243	0.75065	-2.2902	4.7925	-1.1653	1.706	1.895	2.1813	2.0685	-0.26125	0.86272	0.051172	1.2568	2.8659	2.8853	4.143	2.3794	-4.4654	-5.7192	1.1015	2.5932	-0.66037	3.3367	1.602	4.6922	-0.24175	2.5787	2.0892	1.2934	-1.15	2.4024	-0.57694	-2.9223	0.54647	1.95	-5.5777	0.19722	-0.1694	-3.9752	0.11409	-2.3614
-5.401	-1.6716	-0.72876	0.40253	-9.2188	-1.6413	-2.0589	-4.1832	-1.787	-1.8817	-1.1496	-8.0631	1.7677	-1.2161	-2.954	1.698	-3.0747	-5.0664	-1.8846	-1.3167	-3.194	-1.5234	0.16584	-2.0595	-3.9661	-2.3708	-4.5719	-4.9832	-5.0593	-1.1439	0.40405	-4.031	-6.1529	-5.3201	-4.7281	-5.1516	-0.97923	-2.272	-3.1465	0.056624	2.2174	-1.8509	-2.4775	-3.0406	-1.9959	0.14537	-3.243	0.39989	-4.4037	-0.47712
7.8715	9.3576	4.6069	7.9292	9.0399	5.1054	4.9364	5.0473	4.8839	3.9133	4.4163	3.2652	5.8344	7.5098	3.0565	6.1512	9.0654	9.4598	8.0922	7.4608	4.4337	11.504	8.3405	6.8982	6.5413	0.59759	8.9211	9.543	7.5558	5.6344	4.3675	8.2079	0.98516	5.0848	2.5958	8.5976	6.4864	8.0603	4.6087	6.2487	8.3137	8.8534	10.144	8.7667	4.7334	8.0862	6.6788	5.5029	9.3528	5.1158
-4.2378	-3.5018	3.2526	5.3314	0.57466	1.7946	-1.6814	-1.8458	-1.0323	-2.6829	-4.1212	-0.27809	-0.59752	-2.743	1.9374	4.3751	-1.6576	-1.4018	-1.8013	-3.9425	2.0763	-5.1229	-2.733	-3.9631	-2.8174	-3.609	0.023077	0.83407	4.0885	-1.9956	-0.54627	-2.379	-3.1187	-1.7309	-0.78459	0.40646	0.49238	-0.97369	1.3377	-0.82409	-3.5106	-0.61232	-0.91274	-0.66154	-1.0395	-0.97694	-6.2034	-2.6563	4.0585	-0.54134
-4.3935	-3.1561	-2.6278	-5.6582	-6.7645	-6.4241	-2.4346	0.23109	-5.1091	-3.8848	-6.5441	-2.8039	-5.9469	-1.5227	-6.5467	-2.7251	-3.1189	-5.5954	-8.0672	-6.1782	-4.0135	-8.6349	-4.9069	-5.6272	-3.7628	-4.8069	-3.5561	-3.1792	-4.6651	-8.0112	-3.9399	-3.5835	-6.5877	-2.6167	-3.0756	-7.4229	-10.032	-5.1703	-4.4106	-5.1116	-4.3146	-2.2809	-3.4135	-5.5838	-6.3117	-5.9961	-2.5268	-7.1727	-1.8747	-5.1237
-23.117	-23.889	-24.316	-21.251	-20.762	-20.1	-23.458	-20.176	-21.113	-21.656	-21.756	-17.67	-22.941	-20.343	-23.665	-25.791	-22.577	-20.767	-26.207	-25.223	-22.741	-23.348	-21.595	-21.89	-20.092	-22.796	-23.258	-21.086	-23.788	-22.732	-21.259	-21.155	-17.719	-22.697	-19.94	-20.161	-18.565	-19.813	-21.652	-25.87	-20.944	-23.54	-21.046	-23.773	-18.435	-20.481	-24.379	-20.015	-24.297	-26.464
-13.127	-11.75	-10.333	-11.821	-10.521	-15.024	-14.46	-18.562	-10.744	-11.035	-12.028	-10.987	-16.827	-14.409	-11.964	-19.02	-9.0351	-11.529	-16.333	-13.965	-16.061	-11.991	-11.773	-9.6126	-9.6312	-10.905	-12.332	-10.29	-11.457	-13.029	-12.851	-8.9204	-14.752	-15.141	-11.886	-10.831	-10.447	-12.996	-7.9357	-10.564	-12.068	-16.38	-15.5	-14.724	-12.443	-7.0905	-11.185	-13.326	-9.288	-11.069
0.026895	0.65075	-3.955	-5.4381	-3.7079	-7.7275	-3.6887	-4.8297	-2.7073	-0.49828	-4.6079	-2.1788	0.31933	-1.0357	-3.0727	-11.716	-1.3901	-5.8366	-6.3486	-2.0576	-3.6791	-5.8024	-0.087334	-3.3196	-3.5548	-1.6243	-8.0239	-2.2276	-1.6571	-4.8151	-4.8877	-0.85238	-5.685	-1.7557	0.45648	-1.4879	1.7428	-1.7772	-5.9054	-6.2081	-6.1432	-3.0733	-4.6206	-4.9525	-0.94864	-3.592	-4.495	-6.2077	-2.68	-1.2382
-3.8082	1.0919	0.12274	0.47959	3.032	-1.1311	3.2725	-6.1567	-2.6314	-2.7332	-3.4771	-3.4946	-0.77806	-3.3563	-2.6128	-0.35142	-0.68804	-0.22213	-1.1315	-2.5071	0.3034	-6.1812	-0.45635	2.4975	0.64074	-0.62461	-3.1235	-3.4444	2.6117	-1.7113	-1.9433	2.0555	0.98686	-5.9108	-2.6657	4.2368	-2.2735	-0.417	1.8064	1.057	-1.6008	-6.325	-1.3046	-2.352	-5.2408	1.1941	-1.2137	5.9986	3.457	-2.0176
-14.108	-8.2024	-14.513	-16.436	-17.229	-13.24	-15.93	-12.304	-10.698	-5.7518	-11.296	-13.066	-14.984	-13.885	-12.023	-12.48	-11.773	-12.129	-9.7086	-10.511	-9.386	-13.825	-13.134	-13.01	-15.325	-11.233	-9.3273	-11.944	-10.179	-12.364	-15.807	-17.499	-12.611	-11.539	-14.747	-10.197	-16.053	-12.186	-12.229	-10.411	-12.096	-13.552	-11.274	-13.805	-12.865	-10.713	-16.122	-9.698	-10.655	-9.0295
-5.5226	-4.2703	-3.8	-2.9178	-4.131	-8.8234	-10.187	-7.8344	-2.8071	-3.1197	-2.2482	-3.9475	-5.8868	-7.5044	-2.4966	-2.6613	-6.6641	-5.9259	-3.1831	-1.1537	-6.2676	-0.53357	-0.8222	-2.2769	-3.4622	-2.5338	-5.2331	-1.6257	-2.9809	-0.99681	-4.2175	-2.4411	-6.1695	-0.798	0.37872	-3.4457	-10.444	-8.9877	-2.7316	-0.099373	-4.4311	-5.9975	-2.1698	-4.7376	-5.8828	-0.26914	0.66635	-2.6424	-3.2177	0.84736
-12.524	-13.603	-14.998	-13.998	-14.481	-8.6488	-14.479	-11.039	-12.971	-13.944	-8.7547	-13.782	-12.904	-7.1347	-16.238	-10.97	-10.268	-10.542	-13.479	-12.385	-10.699	-11.58	-12.179	-13.498	-9.9919	-12.892	-5.601	-11.535	-10.177	-14.332	-11.185	-15.886	-8.1008	-16.742	-7.6238	-11.279	-12.585	-9.9958	-10.892	-11.523	-13.746	-8.5466	-8.4146	-13.406	-11.621	-9.0255	-10.382	-12.033	-12.139	-12.416
4.2386	10.451	8.3551	5.5755	3.0326	10.02	7.2625	8.0411	6.7268	12.223	9.1916	6.8318	5.733	4.9998	3.6766	8.5955	8.6783	5.9768	11.495	4.4778	3.0876	8.8319	5.5824	7.2309	10.274	7.2932	4.4958	10.253	10.042	10.073	4.5995	5.4668	4.5562	3.6365	4.4098	4.5406	3.7143	6.193	5.2929	8.0047	9.0906	1.5308	7.3737	4.0345	7.4981	11.066	6.493	6.339	7.7179	5.0141
3.8705	3.6237	3.8384	7.173	5.9182	1.2039	9.3528	5.5216	3.0591	5.5854	10.655	5.3465	3.7367	3.9418	8.0983	4.7978	3.6416	4.7767	5.8828	7.0055	2.6503	6.1432	4.9007	4.4593	7.7357	9.5595	2.8074	5.3626	1.9817	7.0126	4.1559	5.4445	9.2241	9.419	6.0348	6.446	2.3225	9.8646	5.5197	6.6497	2.2699	2.5382	4.1368	6.6255	8.8978	5.7187	10.708	2.6458	4.3817	6.0717
-1.4575	-4.5303	-2.4063	-1.5707	-6.2205	-2.6773	-3.1278	-4.7959	-1.5167	-2.7017	-1.2093	3.4823	-0.57248	-3.4957	-3.828	-1.6325	0.43652	0.86158	-0.80148	-3.671	-0.44725	-1.9174	-1.525	-0.21977	-2.9535	3.7065	-0.22212	-2.5085	-0.15877	-4.361	-0.081628	-1.8214	3.5998	-4.6406	-2.2005	2.0346	-3.9197	0.042846	-0.83602	0.75525	-1.9096	-1.2135	-0.9662	-3.0455	2.5336	0.58921	-2.1406	-3.079	-2.4122	-5.9197
-1.791	2.2054	0.056547	-2.6287	0.47045	-0.67224	-0.76361	-1.1075	-0.39477	0.9169	-0.57049	-1.7195	-1.9048	-1.8574	0.53406	-3.0869	0.72741	0.31858	-0.38132	2.5371	2.3748	0.37774	-2.7149	1.1507	-1.701	-2.9595	5.9833	-1.1899	3.8064	0.93814	-0.83591	0.55962	0.51002	-0.73003	2.1492	-2.7559	2.4653	-4.6705	-4.2799	1.6987	2.3169	5.4475	3.03	-3.1882	-1.6992	0.26064	3.0562	-4.0263	4.2397	0.17262
-4.7005	-1.3247	-4.5763	-0.41805	-1.7605	-4.4755	-4.543	0.40485	-3.3009	-3.6206	-1.6524	-4.4462	-2.7935	-0.17474	-2.2633	-4.2463	-6.6866	-1.9121	-7.6143	-7.5704	-6.7672	-2.8669	-8.3566	-2.5896	-2.2515	-3.5968	-2.908	-4.8823	2.1224	-0.68241	1.0513	-4.6128	-7.2723	-1.4127	-4.4519	-2.852	-0.02005	-7.6308	-3.0789	-2.8128	-4.5659	-4.0207	-1.8659	-2.9726	-4.2113	-2.5323	-7.9713	-6.1512	-6.9175	-4.3921
-5.4318	-2.5596	-2.7615	-1.9448	-5.3197	-7.2765	0.72239	-2.4173	-3.1495	-3.2734	-4.1273	-5.8455	-1.8999	-7.6046	-4.7716	1.1507	-0.19767	-2.6084	0.14352	-1.3509	-2.8105	-2.8743	-3.2375	-4.6999	-2.3212	0.71937	-3.2187	-2.8582	-5.5784	-3.6978	-3.4202	-2.314	-0.72489	-4.2263	-2.4165	-0.98784	-1.5115	-1.6439	0.11902	-0.79577	-1.5334	-4.9211	-3.1005	2.3746	-1.5372	-6.6882	-3.5601	-2.1227	-3.6512	-1.7402
-19.803	-24.086	-20.858	-22.232	-25.539	-24.301	-25.159	-23.731	-23.53	-22.196	-26.685	-25.888	-19.506	-24.862	-17.503	-18.676	-25.532	-20.947	-21.012	-24.664	-24.417	-17.793	-23.592	-21.779	-22.778	-23.717	-22.988	-22.943	-22.533	-23.056	-23.554	-19.674	-22.484	-20.798	-21.122	-23.014	-23.86	-22.128	-19.71	-27.6	-26.981	-24.438	-20.376	-23.519	-25.834	-23.328	-19.679	-26.255	-17.638	-22.63
-26.852	-19.497	-26.438	-21.11	-25.77	-20.978	-22.968	-24.801	-22.441	-19.981	-22.965	-20.684	-26.275	-22.416	-26.931	-18.504	-20.79	-21.478	-24.186	-25.483	-25.968	-21.566	-21.494	-23.687	-18.57	-21.422	-17.421	-22.138	-26.705	-22.926	-21.699	-20.511	-17.51	-21.415	-24.938	-20.948	-21.375	-26.177	-19.054	-19.084	-28.186	-23.245	-24.153	-25.903	-21.418	-20.489	-21.865	-23.799	-21.735	-24.503
3.0313	2.5161	2.0744	0.44843	-1.4461	0.1782	-5.2264	4.772	4.154	-0.39363	1.4122	-1.853	4.9886	0.28342	0.29886	-2.7114	1.645	-3.6348	3.0711	3.6136	3.8045	4.3943	1.7869	-0.3337	-0.39905	1.6951	-0.49117	3.0643	-2.7097	-0.11836	1.8474	2.8228	-1.6285	4.0119	-2.9078	0.8274	5.3526	0.2439	1.525	5.6521	2.072	3.7746	5.3542	-0.12089	3.882	0.8424	4.2272	4.0349	-0.92397	1.688
0.87575	-3.3949	2.1098	-0.048559	-4.9147	-3.6011	-6.4148	-1.0581	-5.2523	-5.6113	-4.521	-1.7597	-2.1166	-2.3003	-2.654	-6.4408	-6.1937	-5.3214	-1.1015	-7.11	-5.855	-3.5433	-4.3699	-1.6903	-4.1683	-0.92482	-1.2126	-6.873	-7.7261	-4.2818	-3.6603	0.5008	-5.4228	-2.3057	-8.865	-3.4245	-1.1577	-5.4946	-2.4062	-5.034	1.6342	-5.7555	-4.8815	-3.0929	-4.988	-4.6317	-2.847	-3.9015	-2.3036	-1.732
-7.4509	-8.8845	-10.862	-5.854	-11.805	-7.4348	-10.972	-9.2716	-9.4967	-9.1975	-8.8241	-7.5464	-6.2236	-13.652	-9.627	-11.041	-11.84	-7.0039	-11.187	-5.093	-10.223	-11.472	-2.2067	-5.6374	-8.5013	-5.8902	-10.488	-10.078	-7.0711	-4.5016	-8.7884	-8.2257	-8.3633	-6.291	-6.9852	-4.8766	-6.3316	-4.1161	-9.5975	-11.992	-9.9485	-9.2656	-3.1422	-2.3458	-6.5058	-5.2968	-12.303	-12.61	-11.332	-8.6067
2.1448	1.4029	-0.57266	-0.99861	4.162	-0.65932	2.9125	0.85627	7.4469	2.0378	3.3823	2.4772	0.27851	-0.56708	0.08969	2.5351	3.8585	-0.67168	2.8993	4.8254	3.6573	2.6435	1.6022	4.0077	0.88754	-2.3987	0.81527	-0.048596	0.92823	-2.2914	4.0655	3.458	-2.7592	3.3834	4.2091	-1.6502	2.0473	-3.2741	-1.163	-1.6937	4.0234	-0.53425	2.409	-2.1695	6.9066	4.3207	4.5376	5.3715	5.5263	2.6445
2.8523	0.2299	4.1156	-3.4842	-8.9578	-4.4222	-3.5232	-5.6517	2.8905	-4.4513	-0.10382	-2.8889	1.535	-4.1046	0.94481	-0.20358	1.9934	-0.34372	-2.7868	-3.0145	0.10742	-3.0898	-5.0497	-6.448	-6.1743	-3.2757	-1.7359	0.32361	-4.9903	1.3287	-0.44822	-0.50419	0.77875	-0.51519	-2.1437	-2.9138	0.88444	-0.74996	-2.0707	3.3412	-3.8364	0.89238	-1.9267	-2.977	-0.35926	-1.2608	0.5561	-10.48	-4.0791	0.090164
1.5834	-6.2931	-1.2452	-3.8626	-4.6237	1.9659	-0.023991	-1.3414	-6.3069	-0.65323	1.7346	-4.2294	-4.341	-3.0133	3.8783	-3.8522	-2.0117	5.8022	-2.3952	-1.6943	-3.3252	-1.313	-5.7962	0.99436	-1.1059	0.64482	-0.6423	-0.1155	-0.68717	4.1458	2.3575	-2.8108	-2.0572	-5.8159	-2.9471	-2.5091	-0.97221	-5.7921	-2.861	0.48549	-2.9973	0.71099	-6.3541	2.2506	1.3547	-3.6943	-3.3085	-1.4972	1.7478	-6.1192
-2.3781	0.5495	-0.68553	1.1246	-0.34235	-2.2301	-1.5454	-9.8365	-1.7619	0.42942	-1.1211	-0.48063	-1.5473	2.4115	-3.9237	-0.51351	-1.0718	-6.4057	0.768	-0.86864	-1.2359	-3.0563	1.5218	0.062318	-5.0682	0.20967	-3.2621	-2.7279	1.904	-1.979	-3.2934	-1.3358	-2.8057	-3.7512	1.5405	-2.4082	0.71139	0.26598	-0.84905	-0.3981	2.9413	-5.3997	2.5772	-3.9248	-3.4115	1.6814	-1.658	-2.5273	-3.9966	0.6573
-3.427	1.1486	0.11215	2.7449	1.0744	-1.935	1.5807	0.24025	2.731	-2.4636	3.3014	-4.2479	-1.6785	-1.062	-0.97972	0.12074	0.58508	2.1348	1.4207	-2.2894	2.281	-0.84278	1.5307	-1.497	2.9515	-2.1173	2.1943	-3.8772	-2.4471	2.9202	2.9664	2.0224	1.3419	-2.6648	-0.047138	-0.0311	2.9388	-1.0713	0.22832	-4.3682	0.81669	0.29532	-0.41115	-3.4854	0.51517	-1.9372	-3.074	0.84249	1.7668	-2.7552
0.43592	-2.4562	-0.47662	-5.3273	-1.9775	1.4456	1.5369	-0.43187	-4.5192	4.3558	-0.73436	-1.625	-0.80732	-1.4991	-1.1908	4.7441	-1.8018	1.2683	-5.5073	-0.76777	-1.9996	0.76273	-0.13056	0.53591	2.4736	-0.23584	-2.0839	-0.25435	-0.72747	-0.70256	0.39789	-4.5729	2.0408	-1.7835	-0.91635	-0.16407	-0.96579	2.7672	0.29326	1.2796	-1.2385	2.3	3.0553	-0.74105	1.2503	0.87624	4.5613	1.3879	2.6357	0.34139
6.6505	5.2234	8.697	7.2925	8.5867	6.358	11.082	10.948	6.2501	2.1532	9.0592	10.475	5.5393	4.9222	6.5897	9.6283	2.001	6.7604	8.8741	9.0626	1.9358	5.8569	9.3178	4.7678	3.7923	7.8073	10.782	10.157	10.587	7.9015	7.4122	5.4501	8.9891	10.288	8.5934	6.9677	5.534	11.975	10.272	5.1152	7.8677	5.5375	6.8121	8.3573	8.5933	8.2492	10.942	12.388	4.3663	5.2721
3.8347	2.5306	4.9725	3.2229	0.32539	1.1729	-3.3585	0.93377	1.0042	-1.1766	0.74682	-1.8386	3.065	2.789	-3.4983	2.0639	1.2762	-6.1456	-1.666	6.3005	0.71809	-2.2164	-2.1601	-1.5303	-0.86761	-0.74564	-1.6402	1.8784	-0.5772	1.4055	-0.67964	0.31294	-2.3477	3.9104	3.1957	-0.14167	-0.82263	0.47641	3.84	1.4124	3.0489	-2.4094	-2.3348	1.3601	2.0549	3.0642	-0.43767	4.5385	-0.81251	-0.78331
-16.594	-12.924	-13.449	-15.898	-13.905	-13.463	-14.994	-16.08	-14.074	-15.597	-12.307	-12.729	-16.582	-10.356	-9.9253	-9.0834	-12.63	-12.592	-15.638	-7.8447	-10.483	-7.4725	-10.883	-14.511	-15.465	-9.8495	-14.307	-11.307	-14.425	-13.065	-14.75	-13.966	-15.45	-13.334	-11.602	-9.2365	-15.274	-13.382	-16.893	-13.08	-11.493	-8.9869	-16.193	-15.395	-14.323	-10.882	-15.774	-13.595	-15.378	-10.685
-9.2472	-8.914	-3.4591	-7.3476	-14.03	-11.512	-10.871	-11.54	-8.1709	-8.5331	-3.668	-10.09	-5.4358	-4.7876	-11.554	-9.3471	-6.1809	-13.258	-8.6962	-10.812	-3.711	-3.0804	-8.8189	-6.2802	-11.438	-3.7872	-7.5792	-2.226	-7.7431	-12.064	-8.256	-13.053	-7.2695	-7.7943	-11.102	-12.847	-4.2761	-8.489	-7.3397	-9.5252	-7.6217	-10.408	-12.427	-6.5242	-11.188	-9.4512	-10.696	-13.594	-9.3191	-9.3061
-9.4819	-0.45403	-5.2647	0.89157	-0.79101	-9.6055	-2.8737	-5.7851	-2.4005	-4.2065	-6.0239	-1.0296	-1.734	-0.75125	-2.8349	-3.1086	-1.3143	-1.0421	-2.0056	-3.6007	-0.55387	-4.2306	-6.5911	-6.6573	-2.8244	-3.6039	0.55511	-3.6832	-4.9948	-3.1324	-3.3286	1.6492	-4.2822	-4.3397	-5.2751	-2.1949	-4.4842	-4.3479	-6.3025	-5.1316	-1.7762	-2.7101	-4.0393	-0.16504	-3.5914	-5.9163	-5.9636	-2.1859	-3.4596	-3.4463
1.1125	5.1196	4.463	6.3505	1.4505	4.2446	8.5486	7.2881	5.8051	4.8929	3.6118	4.3218	5.1852	7.5231	3.4514	1.8564	1.3653	5.3769	0.29435	5.0673	3.6116	2.1182	4.5665	5.2632	5.1912	4.3614	1.966	3.4407	4.2565	4.1729	7.657	3.921	5.8691	4.7255	4.519	3.1021	2.8385	7.0082	4.6854	-0.32308	-0.49951	4.5991	0.9365	2.4299	5.0542	2.5942	4.5237	2.3743	5.8266	5.5973
5.321	9.1538	6.4124	6.1155	6.7486	8.1662	5.4653	7.1279	3.5657	5.0991	5.6819	11.975	5.8822	10.072	9.062	6.1441	9.3953	4.2394	5.5685	6.7682	5.7347	6.1755	8.5513	3.2607	6.6643	11.531	10.934	6.5335	6.6115	8.0471	5.5293	9.0301	9.1416	9.5686	3.8827	6.5892	5.1529	4.3241	7.3429	5.5076	8.9971	1.3722	5.7774	7.7711	6.3997	8.413	7.9683	9.9948	8.3928	7.3085
-8.048	-5.9485	-5.861	-4.305	-2.8869	-1.0748	-7.1945	-3.7789	-2.3229	-6.0931	-2.5921	-4.0639	-3.9405	-3.9384	-1.5236	-1.4676	-0.03377	-6.8955	-5.7054	-5.8901	-2.9843	-4.6451	-1.4412	-6.8788	-7.1935	-4.8326	-1.381	-2.8868	-6.3004	-4.3484	-4.7605	-2.661	-4.6979	0.030612	-3.6116	-3.7487	-3.9475	-7.4462	-6.0571	-4.1494	-1.692	-5.3854	-7.7122	-4.1704	-5.9905	-7.5703	-10.215	-4.6701	-3.8445	-4.6958
-4.4364	-1.5585	-2.3085	-1.9138	-0.573	-0.43158	-1.4273	6.3739	0.053922	-2.6887	-3.8526	-3.1987	0.71111	0.1782	0.52033	0.25919	-5.9503	-2.9341	3.6376	0.85657	6.1278	0.58253	1.1353	-1.6192	-4.294	-0.10741	0.52877	-3.8099	-1.0369	1.3098	-0.67312	-2.1068	1.0062	3.1399	-4.5424	4.9344	1.0943	0.22945	-1.4217	-6.6378	-3.1004	-2.4047	-1.8889	1.214	0.3743	-3.1575	-3.183	-2.1633	-7.4361	-4.6702
0.48352	-1.8582	-1.5647	-0.50777	-0.61712	1.2036	-3.0382	0.55864	2.6707	-3.5621	-0.96489	3.272	-0.29328	-1.6124	4.7107	4.9535	-3.6366	1.3467	-0.065923	-0.84079	1.2767	-2.1149	4.1876	-4.1705	6.4491	-0.20302	2.7869	0.39533	0.63642	-1.2783	1.1128	-2.0654	-2.0278	0.20282	-1.4027	1.0332	0.3224	0.12974	-1.3236	2.2631	-1.5667	1.2431	0.67442	0.60989	1.4817	0.57714	3.8751	2.0111	1.2029	-0.48375
-9.676	-14.948	-13.703	-9.4899	-12.343	-14.577	-12.726	-6.8955	-9.5102	-9.3756	-11.404	-12.506	-9.3259	-8.8335	-6.9826	-9.9412	-6.1203	-11.465	-14.357	-9.2614	-14.443	-14.004	-13.066	-12.295	-11.928	-9.7967	-7.038	-8.987	-8.4045	-9.9771	-6.7846	-5.5906	-7.4693	-14.215	-10.835	-13.313	-11.325	-10.368	-8.6354	-7.6068	-8.2959	-11.169	-14.973	-11.352	-6.7502	-10.878	-10.529	-15.87	-12.526	-12.817
5.1373	9.3373	4.9149	4.9313	5.2556	3.187	10.067	3.1499	7.0065	5.3863	8.0768	3.1098	1.7263	5.8454	8.392	4.1838	7.5411	2.1378	7.1589	9.3711	7.8589	3.6685	2.5134	6.3083	3.9888	6.7696	5.1542	5.5184	5.0941	7.1619	11.998	6.7038	6.508	5.3694	3.8147	1.3289	7.7936	2.3396	12.115	5.0303	5.9519	5.7512	6.1797	3.6134	3.9789	2.7191	3.5595	0.91948	1.808	7.2274
-2.4511	2.5051	3.0694	-2.226	-3.2277	-3.3865	1.1615	-5.3888	-2.0788	0.93761	-6.4446	-1.0836	-1.63	-2.967	0.036164	-3.0688	1.2605	-0.98878	1.9921	5.2976	0.0095948	-4.0142	3.5317	2.7614	-2.0715	-2.8483	-1.7662	-5.041	-0.79534	-0.30841	-1.893	-3.6155	2.3186	-6.4821	4.3514	-4.2642	1.8823	3.3378	-4.6576	-2.8687	-4.4813	-0.26772	-1.599	1.1444	-0.0048526	3.9497	-6.7989	-3.9662	-1.1921	-4.3796
-2.3712	-1.4011	1.436	-2.3639	2.1884	1.8298	-0.7797	-2.0469	1.9006	3.0693	2.4795	1.8613	2.7583	1.0566	-2.1752	0.064121	3.3507	1.6088	1.7839	-1.3863	1.0736	0.23143	-0.66286	2.9163	-0.37934	-0.36557	0.45652	1.896	-0.29677	-0.35509	-0.37818	0.98785	-1.345	-0.10593	-4.1061	3.4049	3.3405	0.4156	1.8276	2.7339	1.0949	2.2862	3.9297	2.577	-0.69221	3.4768	2.8429	-1.9135	0.33306	-3.5375
-14.179	-16.516	-9.9543	-14.925	-21.071	-11.509	-16.35	-13.585	-18.202	-14.235	-15.579	-12.178	-16.791	-15.194	-14.274	-14.224	-16.919	-17.764	-14.943	-18.574	-14.228	-13.858	-14.281	-15.136	-18.02	-12.327	-14.584	-11.95	-13.861	-17.391	-15.251	-17.681	-13.169	-18.359	-13.867	-16.523	-15.176	-13.946	-16.317	-15.363	-12.283	-7.2285	-13.481	-16.957	-15.009	-15.882	-15.867	-16.074	-13.868	-14.749
-0.11721	1.7101	3.3389	5.3187	-0.93001	4.4969	-2.3741	-3.2257	1.9488	-0.33451	0.99175	1.4914	-0.67515	1.627	3.2049	2.5167	1.3218	-0.49663	-1.5862	3.6281	0.99442	0.61116	-2.5488	3.7964	-3.3928	0.67556	-5.3294	-2.2942	-1.5617	-1.9983	3.1605	-0.47299	-1.5552	1.6307	-0.28784	6.0911	1.2631	0.20079	-2.1258	0.51321	0.33922	-2.1193	-2.1589	4.9109	1.3906	0.084982	-4.0941	-2.9587	4.584	2.415
-9.7337	-10.41	-13.107	-13.061	-13.09	-10.163	-9.5403	-10.902	-16.74	-13.167	-8.4527	-9.5087	-12.485	-12.866	-12.338	-9.5023	-9.3567	-13.048	-10.095	-11.028	-10.933	-8.2481	-9.5584	-10.768	-10.714	-12.35	-10.507	-8.8883	-15.878	-8.9377	-11.368	-12.452	-11.069	-13.716	-14.229	-14.039	-11.318	-10.371	-13.496	-9.8701	-13.312	-11.297	-17.001	-10.617	-11.027	-12.282	-9.8814	-12.82	-13.582	-14.095
-10.344	-10.915	-9.5628	-8.909	-8.4779	-9.7806	-13.627	-18.701	-9.2924	-10.22	-10.631	-14.703	-5.2142	-11.734	-10.12	-11.703	-10.359	-13.218	-7.9592	-12.801	-13.08	-8.6454	-9.315	-12.016	-11.564	-6.8068	-10.279	-7.3069	-10.279	-10.481	-9.5194	-13.072	-14.122	-10.5	-12.067	-11.426	-9.8683	-10.418	-14.972	-10.79	-10.678	-9.7046	-12.461	-7.0928	-11.376	-11.217	-10.136	-6.3364	-16.084	-15.699
-2.3934	-2.7286	-1.1242	-1.4549	-0.9939	-1.0942	-2.6431	0.10577	2.319	1.7829	-1.025	-2.6644	0.011757	-3.3922	0.18712	-3.5527	-4.9067	-1.5139	-3.1998	-2.9028	-1.1027	-1.6553	-2.4186	2.4904	-0.29008	-0.33599	-4.6037	-1.6172	0.76017	0.079808	1.1627	-1.9321	0.26715	-1.2709	-0.26031	0.21799	-2.9324	-3.7934	-0.33368	-0.45341	3.8655	-2.3375	-4.2687	0.072364	-4.2356	-5.6309	0.1803	-4.9263	-1.8483	-2.5788
-4.7333	-2.6917	-3.0337	-3.4709	-3.6089	-2.368	-3.9079	-6.2274	-7.964	-11.109	-10.752	-6.8428	-6.9815	-5.6303	-6.2285	-7.3788	-6.3229	-7.8144	-0.5986	-8.4784	-1.8692	-6.2842	-2.7732	-5.3754	-8.6371	-5.6774	-5.6234	-3.1888	-5.1183	-9.0099	-6.9814	-7.3444	-5.824	-3.721	-2.686	-8.5199	-7.3286	-8.4973	-5.867	-2.7586	-4.0092	-8.5507	-3.2866	-3.5067	-5.5866	-5.4707	-4.5877	-3.045	-5.622	-4.4898
-0.81077	0.19471	0.94892	-4.3125	-0.8473	5.0533	-1.6093	1.8322	0.087368	-1.7089	-3.0925	-1.5208	-0.7637	-1.4506	3.4922	-0.322	-0.21886	-0.8134	1.2268	1.5202	2.1829	-2.4461	-2.7731	5.7835	0.78938	2.9522	3.7112	4.2465	-5.7342	0.93225	-4.7678	-5.9361	-3.5693	2.1474	0.21186	2.6659	-2.2863	-0.58791	-2.4068	1.22	4.8193	0.34399	5.5722	-0.62492	-0.33887	1.4984	-1.3291	1.462	0.72938	3.9588
-0.44562	0.76337	4.5269	6.4933	5.7182	-3.8268	1.431	0.078835	-1.5908	5.4606	0.46701	0.71993	-1.4934	2.3098	5.5925	2.5751	-1.0004	2.0602	-1.6985	2.779	-2.2701	-1.2657	0.051996	2.6907	2.581	0.9934	-3.2036	-0.57783	2.2256	0.038703	-0.094723	-0.51955	-1.6046	1.4333	-3.7775	2.4487	0.36927	1.8289	4.1974	0.75315	-6.3213	0.056223	1.316	-1.2343	0.23885	-1.0909	-2.8857	0.83451	-0.556	-2.2152
11.335	10.395	7.0779	11.756	7.7255	5.8005	9.1261	10.625	10.348	8.6373	11.948	11.142	6.0266	10.249	4.952	7.2611	9.9265	7.6518	8.0851	8.5488	6.6232	9.4318	8.2759	9.447	9.0559	5.6025	14.808	7.6432	7.7052	8.2585	9.7472	11.668	13.895	3.4608	9.8188	8.6957	8.8202	7.8317	8.293	10.599	9.4759	7.1629	9.2329	10.37	12.721	12.065	8.2503	11.269	11.995	9.351
-12.689	-8.6359	-8.8247	-5.0463	-6.0732	-7.276	-11.761	-12.729	-13.288	-5.5176	-6.9341	-8.624	-10.303	-8.4805	-12.433	-8.8585	-8.7375	-6.8474	-8.9933	-5.651	-9.253	-14.17	-9.1971	-14.184	-10.446	-5.5214	-9.0879	-7.398	-9.3925	-7.6693	-9.7472	-6.8784	-5.7134	-9.3718	-7.8268	-9.0071	-8.0598	-8.8817	-7.7138	-5.2891	-11.543	-13.435	-8.1774	-5.9322	-8.4669	-5.4647	-10.661	-9.1875	-11.507	-4.6921
1.7565	0.42962	0.88811	0.41988	-3.0756	0.51777	-6.37	-0.010786	3.4624	-1.8676	-2.1565	-4.4634	0.99476	2.6496	-0.49927	0.51892	4.6222	-1.5794	-2.1716	0.61648	0.60305	-0.34498	-0.99804	1.3123	-0.11796	-3.3422	0.93604	6.3197	-2.8573	-0.97259	0.95371	2.0463	-0.1239	3.94	2.1833	-5.0345	5.1542	-0.47593	0.52166	-3.1211	0.11777	-1.284	-3.5692	5.8772	1.2199	3.0367	0.069051	-2.9548	5.1275	3.1741
-17.013	-13.859	-15.31	-15.17	-17.588	-15.974	-13.948	-13.503	-11.91	-17.479	-15.586	-16.44	-15.086	-17.858	-13.347	-12.832	-13.504	-16.283	-14.601	-10.607	-13.023	-11.609	-12.241	-12.787	-13.092	-13.431	-14.273	-14.197	-14.244	-17.783	-13.382	-20.917	-13.219	-17.601	-15.805	-17.492	-13.914	-9.2607	-15.016	-16.325	-11.118	-10.836	-16.547	-15.366	-22.47	-14.161	-13.063	-11.431	-15.188	-9.234
1.9324	3.7327	-1.1687	-0.43382	0.09522	3.4063	0.61184	3.7151	2.8086	2.7753	2.726	2.194	3.3588	4.0236	5.0936	-3.8924	2.489	4.0379	2.666	3.6531	-3.2661	4.9246	3.7874	1.7631	3.6019	6.4379	-2.6415	5.2737	5.6819	2.2381	3.831	3.3153	4.8947	1.7353	4.7519	8.0235	3.7604	2.8404	3.6588	2.3649	6.7533	9.9233	5.7346	2.4993	6.9283	4.3176	3.605	8.6812	3.2123	4.7076
6.5157	7.4273	6.672	6.7376	6.656	4.5674	6.767	4.9941	2.9745	8.8806	5.5638	7.6007	5.512	5.3805	7.9146	6.9236	6.786	5.192	7.75	5.271	5.2155	0.90065	3.0794	11.314	6.411	6.6327	7.5626	4.8286	9.7539	0.19355	11.035	6.4953	4.4242	3.8999	10.258	8.3137	7.8155	9.8031	10.303	9.2373	5.6786	8.7867	7.3907	5.8854	3.0448	5.7888	9.1808	2.4332	5.9511	5.2532
7.4656	5.2428	9.9952	9.1423	6.725	7.3239	8.6226	3.1316	5.5519	4.7578	9.7305	3.1527	10.413	5.6072	11.989	8.1071	7.5975	6.3463	3.2167	4.6762	6.2926	3.6347	11.176	4.8559	3.498	4.7728	6.0896	10.06	7.2845	3.5163	3.8088	5.6868	4.7483	12.506	2.4375	7.1887	8.1383	3.6429	8.8875	1.7349	5.6819	11.645	5.3776	6.1174	6.2384	5.316	8.8908	6.1315	9.4723	4.8692
-20.722	-14.657	-23.641	-21.761	-23.398	-20.131	-21.486	-22.112	-19.15	-20.1	-17.306	-19.509	-22.315	-15.617	-22.044	-23.664	-20.056	-19.343	-20.396	-21.555	-15.281	-18.487	-22.648	-24.569	-20.598	-21.969	-19.647	-19.728	-21.084	-20.769	-22.808	-20.105	-23.709	-18.505	-22.089	-19.01	-20.988	-21.087	-19.01	-21.503	-19.78	-21.318	-20.794	-21.968	-23.186	-20.189	-19.732	-19.765	-22.377	-17.766
-10.913	-9.3711	-9.046	-10.29	-8.4808	-6.4374	-11.8	-8.1194	-11.579	-6.6162	-8.3118	-8.4243	-8.4587	-7.1955	-9.9718	-15.583	-9.388	-12.831	-12.354	-11.853	-7.8445	-12.791	-5.454	-8.0197	-10.892	-6.1949	-11.152	-12.945	-8.9156	-8.4556	-10.585	-11.825	-4.2964	-9.5825	-10.885	-13.736	-13.086	-11.764	-11.514	-12.042	-9.8045	-8.2942	-7.4098	-3.7427	-9.622	-12.499	-10.44	-12.931	-10.341	-8.0222
-11.967	-11.654	-6.9469	-5.3786	-14.06	-8.0264	-14.238	-10.401	-9.3592	-10.6	-9.0293	-10.467	-13.412	-8.9522	-12.664	-13.682	-2.1598	-7.6652	-16.735	-12.685	-9.161	-7.3607	-13.084	-15.414	-12.59	-11.651	-11.779	-8.4525	-10.625	-13.939	-15.152	-13.651	-9.2743	-14.087	-10.275	-10.98	-7.8109	-10.855	-11.05	-11.991	-10.271	-11.07	-8.5593	-9.553	-13.33	-8.7185	-13.2	-8.1833	-16.511	-10.371
-3.6569	-1.4615	0.39711	-0.87767	-4.6929	1.1328	-4.6738	-2.3821	-2.6178	-1.8953	-4.9109	-3.6391	1.4166	-1.6644	-0.30458	-9.0789	-1.1176	-3.8202	-3.6909	-5.8617	-1.4576	-4.8435	-4.0677	-2.875	0.97093	-4.8458	-2.4432	-2.6279	-3.0909	-4.7524	-3.3561	-1.5957	-1.0244	-0.95293	-2.1894	-3.6142	-4.0899	-4.9437	-1.0571	-3.9968	0.42496	-2.1604	-6.1813	-1.4479	-4.7181	-4.0535	-2.4878	0.070502	-4.603	1.139
-4.8592	-0.34898	0.084045	-2.5192	-3.4946	-3.9502	1.1895	-3.2387	-2.5798	-2.3788	1.8725	0.92652	-2.2395	0.016397	-5.0562	-0.074634	-3.5776	-0.68035	3.6572	3.6649	-2.1727	-4.9773	-5.2846	-2.1517	-4.4979	2.23	-1.7091	-4.2998	-0.048441	3.4834	-2.4756	1.4243	4.6076	0.17916	-2.8155	-5.01	-4.4946	-2.708	-9.366	2.4249	-5.5083	0.39932	2.8346	4.6703	-1.4041	-1.9344	-1.9918	-0.17617	-0.18237	-1.08
-17.631	-15.715	-16.125	-15.811	-13.496	-16.352	-17.969	-14.223	-14.231	-15.121	-13.257	-14.159	-9.7835	-11.884	-7.1055	-18.394	-14.206	-9.0302	-15.487	-16.884	-17.123	-13.86	-17.79	-9.227	-13.333	-12.157	-14.148	-18.313	-15.74	-14.391	-11.714	-18.787	-14.712	-10.677	-11.989	-16.026	-18.308	-18.05	-15.131	-14.559	-13.296	-13.063	-17.293	-15.927	-16.097	-18.614	-12.661	-14.212	-17.167	-10.028
-0.61326	0.85745	-0.87539	-3.5319	2.9852	-1.2619	-2.6632	0.239	-0.6457	-4.9115	-6.2677	-1.475	0.0066372	-1.7442	0.97761	-4.1759	-1.1802	-0.94477	-2.0707	-4.8496	0.51005	-2.8893	0.21049	-3.8797	-1.5925	-1.5245	-3.0887	-4.1061	-4.7367	-0.21151	-0.073967	-3.7513	-3.3306	-7.1727	-4.3991	-0.93556	-7.7169	-1.282	-2.4942	-1.4798	2.144	-5.6602	-1.7207	-1.8611	-8.1351	0.54726	-6.0583	-2.6294	-3.8018	0.80956
-3.6577	-7.4525	-7.5987	-7.3734	-6.1669	-2.2477	-2.3775	-2.5877	-5.002	-1.1593	-5.0292	-1.4915	-4.523	-5.881	-0.74069	-5.0335	-3.9576	-4.173	-2.2446	-4.9841	-4.9497	-6.0573	-7.602	-7.8512	-2.366	0.9707	-5.2627	-5.6421	-1.5687	-5.5351	-1.3849	-5.4336	-2.862	-1.5272	-2.9211	-4.5772	-3.4948	-2.884	-4.466	-5.5215	-6.4474	-5.3669	-7.8775	-7.3856	-5.6262	-3.981	-1.3525	-7.252	-5.0801	-2.4546
-6.1749	-1.5814	-6.8302	-8.7406	-8.1673	-4.7217	0.78654	-2.786	-3.6718	0.77473	-3.9799	-2.9243	-5.4047	-4.0389	-2.6035	4.2907	-9.3379	-9.8142	-3.6853	-7.3567	-1.3921	-6.0654	-2.6528	-7.1681	-3.8877	-7.1668	2.1384	-3.7039	-2.111	2.8269	-4.5604	-2.7216	-1.4196	1.5049	-2.7282	0.56633	-5.2942	-5.6392	-3.9133	-7.3952	-4.2421	-5.9797	-5.3717	-3.4356	-10.138	-5.8821	-3.7241	-4.9517	-1.7296	-2.1001
-0.061643	5.0561	7.0287	5.7574	4.3657	5.0667	-2.2146	4.6309	4.7602	2.1012	1.8774	0.015424	4.4294	9.1099	2.4342	0.80927	7.7948	3.3629	6.9257	-0.29645	5.3006	5.2594	3.377	5.4232	1.1093	2.4948	4.2346	4.7835	2.5599	1.1524	1.6658	4.3396	2.8984	3.0277	4.4217	0.60846	4.0289	2.652	-1.1378	8.2716	0.88674	6.8544	2.5726	1.0099	1.3498	-1.2314	0.21254	3.79	2.398	3.1061
0.17584	4.3842	2.5416	-1.0574	-0.066554	0.11727	0.04697	-1.0947	-1.9678	-4.0054	0.15608	0.057347	-0.081244	-0.9082	-1.5787	3.4258	2.0077	-3.7969	-2.9772	-3.1816	3.9445	3.1992	-0.65797	-3.1078	0.43481	-2.6144	1.8074	-0.47734	-4.9201	0.62618	-2.8558	-3.153	-2.1414	-5.365	1.7331	1.665	-4.5827	1.964	0.24642	-0.833	2.8611	-3.9821	-0.93222	-1.1482	-0.51584	-3.3636	1.3392	-1.5096	-0.17221	3.3901
-3.8424	-4.297	-1.7634	-1.5372	-0.39717	-4.4868	-6.0909	-2.7327	-3.1904	-4.8576	-0.89459	-3.9161	-2.9778	-2.5521	-2.1917	-1.0029	-1.4649	-3.3186	-0.98015	1.6406	-0.64138	-6.1905	-7.4654	-3.1977	-4.7406	-0.7663	0.11672	0.43855	-0.66233	-1.3844	-6.2521	-6.4593	-1.4424	-3.7452	-4.6215	2.9809	-3.4871	-5.3289	-6.8491	-1.6704	-1.4416	-5.3489	2.3223	-1.5731	-0.29581	-6.5038	-0.19079	-0.026839	-2.0646	-3.6021
7.8472	10.867	4.0075	5.0886	5.6566	9.7068	9.0267	4.2479	2.9246	3.6775	11.126	11.242	4.658	2.9288	6.3406	7.9374	8.2397	4.5433	4.172	8.3779	3.0467	7.7163	9.6425	10.447	9.54	8.234	7.9184	3.5335	8.5913	10.389	7.297	5.6364	11.624	2.5669	3.6889	4.979	4.1745	8.0892	5.6078	10.21	10.689	5.3419	6.7509	6.9343	5.2372	7.3421	7.4187	6.7254	7.5101	6.6605
-19.772	-20.153	-20.366	-21.016	-25.396	-20.626	-19.326	-23.633	-20.117	-23.509	-23.876	-22.091	-25.673	-25.316	-25.039	-21.18	-24.089	-29.261	-25.346	-19.889	-24.508	-24.218	-22.596	-19.096	-22.961	-19.23	-20.584	-27.317	-20.815	-21.358	-26.329	-21.529	-19.606	-19.863	-20.827	-23.928	-23.673	-25.221	-20.741	-19.836	-20.882	-24.4	-25.216	-22.864	-25.83	-19.25	-23.985	-21.102	-29.644	-20.06
4.2923	4.0701	6.7708	9.645	12.165	1.7931	1.7675	7.1653	1.4779	2.8633	6.0452	8.2684	1.9291	5.5419	8.5567	7.4612	5.8559	3.5751	1.3622	1.0869	2.1804	3.8989	5.3608	4.1068	8.2584	5.9256	7.4127	10.604	5.3448	1.9708	4.148	10.168	3.4899	5.4292	3.8726	3.311	3.3929	5.7274	8.2673	2.3783	7.5749	3.7889	2.9135	5.4079	4.6775	3.8197	8.0692	5.0874	4.3842	4.6184
-10.346	-13.621	-9.6559	-12.604	-12.365	-12.667	-13.426	-8.2312	-14.209	-7.6492	-12.11	-9.5293	-13.142	-15.24	-15.201	-14.236	-11.07	-14.003	-13.769	-19.153	-15.059	-13.369	-18.511	-12.17	-10.92	-10.124	-10.616	-9.8576	-11.79	-12.859	-11.729	-9.9071	-19.796	-13.379	-15.939	-9.4884	-14.878	-13.417	-14.734	-8.4782	-16.907	-10.057	-12.136	-16.208	-9.6936	-8.6504	-12.034	-14.228	-11.306	-13.477
6.3213	2.1077	4.2343	2.6479	5.2728	3.7917	4.0591	-0.46305	6.6278	6.5415	4.0254	-0.41672	1.6701	3.4206	6.4001	5.5458	1.6456	6.4731	1.6245	-0.45224	-0.23567	1.2008	5.5833	4.3652	1.7209	3.0715	4.2245	4.0341	4.0589	5.7325	-0.69366	5.196	4.2973	0.43847	0.56126	1.0023	5.3241	0.98422	0.60557	7.6039	1.6596	5.2479	3.4777	1.7643	7.277	8.6934	4.9738	7.313	0.10336	1.8519
-6.1613	-11.898	-11.072	-5.9462	-6.0507	-8.3969	-10.634	-13.453	-7.6907	-7.9559	-7.4765	-7.6516	-17.121	-6.8725	-11.331	-8.0069	-8.479	-10.45	-12.132	-8.5738	-8.1098	-7.2219	-6.681	-11.016	-6.6245	-12.289	-11.621	-7.8462	-7.9805	-6.6803	-10.935	-5.2432	-8.1284	-9.9671	-2.1547	-10.896	-11.771	-10.638	-1.8278	-6.5134	-5.3497	-13.159	-7.6491	-11.049	-9.9107	-6.9546	-13.204	-9.0419	-7.3708	-9.4694
-12.204	-9.7256	-14.128	-14.005	-13.017	-15.239	-13.731	-12.538	-13.779	-14.819	-17.177	-15.833	-13.32	-11.398	-11.787	-8.3158	-10.299	-11.822	-13.115	-10.51	-16.852	-9.9477	-16.063	-10.241	-10.8	-13.761	-13.901	-11.479	-12.104	-17.32	-16.501	-13.757	-8.6315	-9.2883	-11.689	-18.32	-11.235	-11.684	-10.175	-14.529	-12.721	-11.677	-10.011	-10.139	-13.547	-10.638	-11.353	-14.502	-15.415	-11.898
3.8262	8.5924	10.347	11.625	3.9612	8.6211	5.1223	6.9441	8.3178	4.2586	7.4675	8.6332	7.9931	8.1342	3.8815	8.0308	5.2279	5.512	7.5227	7.6817	4.6974	6.6113	9.4499	4.4436	1.0307	2.3693	5.5912	5.4449	3.6699	12.175	3.6458	5.0498	7.8408	10.351	9.6956	6.9579	7.1871	9.7224	8.1098	6.3649	9.0323	5.6213	5.7761	11.792	8.1491	9.5138	1.5397	3.5068	8.7927	2.4318
-5.1227	-0.34084	-6.0841	-8.0606	-3.6388	-9.1725	-0.88302	-8.3338	-1.9179	-6.7245	-10.692	-3.2904	-3.5212	-6.2923	-3.9727	-6.8123	-7.8888	-4.322	-0.61836	-9.4014	-5.6617	-3.0945	-4.1882	-6.8402	-3.8337	-8.3908	-9.1397	-5.8439	-2.851	-6.7431	-1.4944	-8.3093	-2.8374	-8.8082	-5.3088	-5.5818	-3.0535	-2.5885	-4.3456	-8.3712	-0.039457	-8.4267	-3.7815	-10.851	-2.9979	-6.8218	-5.2131	-5.0064	-6.7225	-9.354
3.4203	4.3646	5.104	1.6129	4.0794	-0.28946	2.098	2.9549	1.7355	-1.7606	1.9779	-0.33613	3.0959	0.26846	5.0358	3.2094	-3.0358	2.0712	3.5528	1.7754	1.1079	3.8127	-0.47932	2.4915	2.9645	-1.5231	5.9568	2.6177	0.31013	1.2535	2.1292	2.7304	0.24453	3.9907	7.0823	-0.044883	4.0591	4.4677	1.6654	3.5861	3.0959	2.1159	3.6138	0.11007	1.6827	-0.93872	6.6584	-0.019006	3.9295	3.3216
-0.68723	-0.64723	-4.5122	0.25055	-3.196	1.3373	-3.5795	1.7363	2.4873	-1.8921	3.8585	-0.82529	-0.28587	-2.3703	-3.527	-5.177	-1.9441	-3.525	-4.9586	-4.1232	0.45686	0.5498	3.147	-1.2052	-0.24046	-4.1504	2.3312	1.5963	-1.6041	-2.0365	-2.233	-3.8221	-4.3164	1.1928	-2.4151	0.86051	0.11336	2.954	-2.7396	2.6116	-4.1411	-5.0436	-4.9984	4.6834	-0.25874	0.62157	-2.854	-2.1624	0.49733	-2.3064
-16.676	-12.678	-12.558	-11.804	-12.233	-11.346	-9.7193	-11.962	-14.694	-13.674	-17.126	-10.659	-6.7356	-12.485	-13.747	-15.781	-12.525	-10.402	-13.463	-14.659	-8.6483	-9.3167	-13.308	-16.366	-9.131	-6.4746	-10.696	-12.315	-12.864	-8.7664	-9.541	-9.3503	-13.7	-13.073	-13.51	-9.0367	-9.7096	-11.069	-12.039	-11.493	-15.7	-16.209	-11.946	-9.3504	-16.094	-11.542	-11.208	-11.181	-10.959	-12.784
-3.813	-2.1338	-3.4757	-2.4094	-2.4685	-0.78748	-3.0506	-2.2281	-4.293	-2.0529	0.068355	-3.3568	-3.9536	-4.2484	-1.6026	-4.695	-2.1942	-0.44174	0.45185	3.3316	0.98973	-0.91156	-3.255	-3.8486	3.0359	-2.352	-0.88541	-0.039337	-1.4674	0.55816	-3.7913	-2.2122	-2.1187	-0.69226	-3.6392	-1.7982	-0.06222	-2.0219	-2.4115	1.4151	1.602	0.8593	-3.945	2.1428	-1.8875	0.71433	2.8342	-0.48932	-0.64531	-1.9381
-2.5186	-1.9711	-8.1299	-3.9435	-4.5139	-8.5628	-4.2383	-4.0595	-5.3501	-0.79327	-4.5319	-1.9013	-6.5512	-5.0639	-8.57	-6.0774	-4.682	-4.3638	-6.5957	-7.1138	-3.2724	-5.1182	-0.8181	-4.0951	-1.7816	-3.2675	1.5038	-2.5939	-1.3864	-4.4689	-1.6155	-6.734	-5.6047	-0.34304	-4.9817	-3.0302	-3.7379	-2.6937	-6.0872	-4.8596	-4.2096	-4.9785	-0.81415	-5.236	-1.6315	1.9167	-7.4903	-1.5204	-3.5726	-6.6967
-18.157	-24.433	-19.062	-16.934	-19.028	-21.164	-19.492	-22.959	-15.699	-23.842	-23.224	-19.719	-20.819	-22.878	-22.535	-23.903	-22.288	-24.409	-18.56	-19.523	-21.317	-21.199	-20.755	-24.096	-21.648	-21.699	-23.125	-23.874	-19.034	-23.95	-23.867	-18.645	-16.594	-20.203	-18.87	-20.394	-20.662	-20.439	-18.13	-19.833	-22.812	-20.556	-22.772	-19.686	-22.252	-23.791	-22.468	-21.896	-21.199	-20.259
-11.776	-14.013	-11.862	-20.019	-11.79	-15.297	-10.34	-14.458	-15.698	-14.897	-17.698	-12.131	-13.265	-15.166	-9.3762	-10.535	-11.667	-13.755	-13.068	-14.231	-13.697	-12.987	-11.678	-16.399	-12.443	-13.241	-19.31	-11.058	-11.257	-15.429	-10.402	-13.648	-14.105	-13.859	-10.46	-10.636	-14.502	-15.419	-13.949	-12.5	-11.083	-10.35	-15.917	-11.947	-15.686	-9.8923	-15.982	-14.584	-13.076	-13.112
3.9556	2.5368	4.7147	3.4225	0.59408	4.636	3.0434	1.5731	0.92527	4.4375	5.1237	4.7912	-0.91096	1.778	3.4816	-0.73381	6.3932	4.4701	2.7246	2.2476	1.8617	5.1615	1.1659	2.2813	1.3787	4.2856	0.28984	-1.8199	-0.47757	-0.23056	1.6922	2.6113	-1.2489	0.36154	2.7613	1.8125	-1.1444	3.658	2.2641	0.59216	1.6807	5.459	2.1214	-0.88188	1.4891	2.411	3.8334	0.82047	7.3048	6.4493
-8.8616	-12.708	-12.148	-11.003	-8.3381	-9.5641	-13.146	-12.858	-14.563	-11.522	-10.636	-11.307	-11.331	-13.001	-9.1199	-11.038	-8.3909	-14.362	-13.976	-13.081	-13.62	-9.7686	-8.4236	-9.458	-11.278	-14.903	-11.469	-10.629	-14.393	-10.46	-11.225	-11.342	-11.027	-9.3461	-15.406	-10.82	-10.086	-11.507	-10.369	-13.197	-12.679	-13.214	-14.885	-8.009	-11.073	-8.8814	-15.192	-9.5683	-17.138	-9.4914
-9.7192	-12.373	-8.2364	-9.9563	-8.7342	-11.049	-4.2467	-12.323	-10.087	-11.739	-9.7322	-14.876	-11.507	-10.641	-7.3921	-9.7542	-7.5534	-7.6269	-7.2468	-9.5985	-8.9871	-8.6507	-8.8986	-8.6014	-8.9427	-9.8243	-9.6026	-8.9616	-8.8142	-11.95	-7.7333	-3.2678	-10.057	-13.011	-8.3878	-11.624	-6.8705	-9.71	-15.143	-8.5302	-11.53	-7.2164	-5.5807	-11.006	-11.272	-7.0843	-6.9824	-11.393	-10.9	-6.039
-14.521	-16.358	-10.123	-14.632	-3.5102	-12.008	-11.951	-10.706	-12.42	-7.3479	-9.6423	-8.8297	-14.236	-7.8193	-12.135	-9.8441	-12.25	-12.774	-13.28	-12.576	-13.188	-11.146	-10.439	-7.339	-8.431	-9.4342	-8.4717	-7.6237	-11.009	-11.063	-10.754	-15.27	-12.873	-8.761	-14.722	-6.1955	-12.285	-7.3661	-9.0752	-9.1588	-7.6998	-7.2641	-13.221	-12.695	-13.992	-12.995	-6.7488	-8.9018	-15.163	-7.7084
-10.452	-11.921	-12.056	-9.8161	-12.692	-16.738	-11.449	-7.4614	-7.2191	-8.4493	-8.3268	-13.518	-14.215	-8.1166	-10.997	-11.432	-9.4202	-9.4302	-7.8585	-10.003	-10.902	-12.362	-11.337	-11.36	-12.026	-10.334	-11.92	-6.376	-9.1083	-12.149	-12.28	-10.603	-10.145	-9.2702	-14.085	-9.3228	-6.9137	-18.11	-10.889	-8.6081	-5.7588	-7.8747	-9.9422	-12.461	-9.1749	-10.719	-9.1014	-10.075	-11.097	-8.8487
-10.032	-10.32	-13.197	-8.8902	-13.874	-10.25	-11.224	-8.3091	-10.283	-6.7838	-11.631	-6.7732	-11.89	-9.353	-8.2311	-11.908	-7.2345	-11.155	-10.89	-7.9505	-14.482	-13.009	-12.867	-15.272	-12.072	-14.223	-4.9527	-14.203	-3.4564	-13.418	-11.321	-6.2436	-13.509	-11.46	-11.863	-12.853	-12.031	-7.72	-8.2044	-12.682	-10.561	-10.151	-6.9465	-12.736	-11.173	-16.284	-15.275	-9.9369	-12.173	-10.616
-10.529	-17.426	-13.178	-14.792	-14.426	-11.291	-14.541	-11.698	-9.5447	-10.423	-13.436	-19.176	-17.765	-11.206	-15.725	-9.8387	-15.217	-12.356	-16.914	-14.296	-13.079	-12.597	-10.068	-16.126	-16.325	-11.129	-14.042	-12.847	-13.737	-13.124	-12.842	-11.77	-11.718	-11.935	-11.712	-13.932	-13.099	-15.051	-11.694	-14.425	-16.106	-16.254	-12.434	-10.495	-13.701	-11.406	-11.938	-10.907	-18.619	-10.631
3.3869	2.8295	-3.5953	-2.0397	0.75434	-1.9191	-2.1593	1.2792	-1.5944	0.4528	-1.7551	-2.6947	2.3524	-4.6067	0.23096	-2.2763	-2.8736	-2.6729	-0.080486	-2.7348	2.1774	-1.1488	-3.9871	-2.9996	-1.6317	-1.4132	-4.8211	-3.5342	-1.3102	-0.78821	1.6012	-2.2355	1.0127	-5.5743	-1.4447	-6.8084	-0.29738	0.14455	1.8253	-0.62098	1.5458	-1.1451	-3.2515	-3.9362	-3.5308	-2.7346	4.1559	-1.4393	-4.2085	-4.7467
-7.1205	-10.855	-9.5837	-8.3538	-6.577	-11.107	-11.316	-11.097	-11.469	-13	-8.3774	-10.676	-7.2383	-9.4561	-12.784	-8.9044	-9.3371	-8.9132	-7.4151	-12.578	-5.2234	-9.4717	-8.5505	-13.259	-7.6896	-10.154	-4.6686	-10.749	-11.362	-8.1532	-6.4333	-10.979	-10.874	-7.3671	-9.2283	-4.567	-7.1129	-10.029	-6.658	-11.346	-8.6062	-8.7955	-5.988	-12.317	-7.7343	-8.6376	-10.018	-11.433	-14.637	-10.618
1.3728	6.6788	1.2425	2.5534	-1.8028	2.1431	3.1957	1.4209	-1.5409	2.8261	5.4198	1.1508	3.6463	6.7871	3.2462	2.0333	1.3811	3.8748	1.5829	3.3911	8.5309	1.9562	2.0488	1.4242	2.7818	1.9249	0.64964	-5.4381	2.0494	0.93168	-0.71529	0.12493	2.4604	6.3086	1.8833	0.53761	0.4794	10.063	3.1404	-2.7145	-1.6716	2.2229	-1.4994	-0.12679	3.4197	1.0374	3.1496	-0.44574	2.3069	1.1015
5.4105	0.99446	2.3657	-1.1907	5.0966	-1.1579	2.8819	6.8338	0.38251	0.69931	-2.3627	4.3216	-0.67249	4.8923	2.9507	-2.2693	1.5755	2.9776	-2.6751	-0.71352	1.1391	5.1792	-3.3853	8.7611	0.034176	3.2476	-1.9056	6.9942	-0.91757	2.9421	4.4871	3.6248	3.1053	1.2274	3.6693	2.8858	-2.8061	0.95143	4.0929	0.68256	3.6688	0.39137	2.6046	3.6542	1.3862	-0.92095	7.4963	5.5701	2.6839	1.8848
4.399	-1.7529	-1.9429	2.9119	-0.459	4.0888	0.11081	1.8656	2.1236	0.7057	-1.7517	1.345	0.8433	5.6243	0.7002	2.62	0.5281	2.6648	-0.24073	1.9215	4.1769	4.0403	-0.79871	-0.10614	-2.2584	1.1877	-1.5328	-0.3301	1.0317	0.2735	1.8616	-0.20584	-0.31467	-0.16262	-0.12578	-1.1629	4.2112	-1.5062	2.3297	-2.7952	1.8738	-6.6169	1.9192	1.5582	2.9318	0.54111	-1.0175	-4.7451	-0.85281	2.5438
-1.1304	0.44885	0.096904	1.2319	1.2934	-0.23556	-2.3468	1.7122	1.2019	5.6898	-0.5746	1.8507	2.3978	-1.8094	4.8596	1.9022	3.4043	-0.4305	7.0579	4.138	2.7697	2.249	3.8133	4.2151	0.86954	3.1227	0.62242	-0.48933	0.9662	0.74937	1.2189	-2.5589	2.6572	-2.6606	5.8223	0.48461	4.1275	-1.7996	-1.2737	-0.39275	2.8504	4.6785	0.67413	0.77318	0.74375	2.4725	0.7561	3.4646	3.3775	1.8289
-16.787	-14.347	-18.674	-17.436	-17.752	-11.615	-17.79	-15.447	-17.5	-8.9057	-14.6	-15.543	-11.464	-12.942	-16.18	-15.005	-15.34	-14.845	-17.207	-19.457	-15.514	-11.116	-13.362	-16.003	-13.052	-11.768	-12.522	-16.499	-15.296	-14.42	-15.29	-10.022	-11.194	-15.453	-18.712	-15.239	-15.374	-16.317	-16.372	-12.48	-9.7762	-8.7421	-14.97	-11.078	-15.099	-15.201	-13.632	-15.861	-17.144	-15.445
-0.071991	0.95418	0.21697	-0.36994	2.258	-1.7623	1.7214	1.9937	2.3899	4.646	-1.9547	-2.4403	1.2878	8.9603	1.1905	-0.31245	-1.1614	-3.0126	-0.58069	4.428	1.6859	0.12307	6.2761	-1.197	5.3096	2.3764	1.0694	-0.39849	-3.7158	-0.83072	1.1906	-1.5803	2.9014	1.3408	-1.7823	-1.8904	3.0022	1.302	3.4236	1.854	0.51661	-1.6382	3.1275	3.9467	1.5408	-1.4193	3.1076	3.5046	3.5133	-1.3961
-20.249	-20.952	-26.067	-24.301	-24.942	-20.502	-20.008	-26.436	-24.898	-22.814	-23.265	-22.311	-22.388	-20.89	-24.38	-24.819	-24.295	-24.112	-21.43	-24.373	-21.525	-19.849	-22.876	-23.535	-21.817	-20.791	-18.914	-22.073	-23.15	-22.912	-20.282	-23.603	-21.627	-26.459	-23.133	-23.469	-23.562	-26.102	-25.624	-21.861	-22.501	-27.389	-17.394	-18.733	-22.85	-22.792	-20.728	-24.804	-20.571	-24.496
1.303	1.7086	1.5625	3.3284	4.4021	6.3014	-0.32047	7.4579	2.2929	4.4307	4.6415	-1.8342	4.8923	3.4058	-0.15495	3.9102	3.7923	2.6046	-1.4242	-0.92091	1.9382	-0.072965	6.4916	4.2109	2.9723	6.8033	5.2971	3.2796	1.3706	3.2557	1.2715	2.0307	0.87489	3.2941	-0.88741	4.4237	4.4755	4.9919	2.3199	3.1515	3.9816	3.1256	7.4609	2.7275	4.9237	4.1199	0.98394	3.8479	3.2588	2.7834
-3.7822	-1.3186	0.93566	-2.7497	2.8625	-1.9357	4.3452	-1.0506	-3.4743	-4.3826	2.9795	-0.33827	-1.8563	-1.7929	-0.033136	-1.6963	-2.7619	-1.1934	1.2968	-2.273	1.1965	1.6707	-0.89587	1.7862	3.0276	3.9254	-2.8774	-3.6819	-3.0427	2.7343	-0.78148	-3.2711	-0.33948	-1.4143	0.15616	-3.0646	4.4738	-3.5494	1.263	1.3631	3.311	3.6181	-0.72585	3.4733	4.1494	1.4382	-1.1265	3.6481	-0.01073	-0.83636
-6.0187	-11.673	-11.501	-7.0972	-5.376	-6.2753	-6.6736	-11.474	-12.391	-5.59	-6.0479	-9.6499	-9.5399	-5.4635	-6.334	-11.208	-8.1754	-9.3264	-7.1376	-4.2752	-6.7936	-9.2338	-8.9009	-8.2242	-3.8683	-9.6493	-6.4285	-6.326	-11.045	-5.9391	-6.8755	-10.106	-7.4095	-9.1129	-9.2086	-13.396	-10.057	-7.9508	-11.28	-7.178	-5.1688	-5.0724	-9.3148	-6.2243	-7.2252	-10.217	-7.1235	-6.5761	-7.2582	-9.5308
-2.2125	2.9164	2.273	1.1877	3.4101	1.0694	-2.4084	-1.8281	-1.0803	5.5375	6.3344	5.7977	-3.0873	0.43957	1.3376	-0.30693	-0.59644	1.589	-2.9637	-2.4229	-1.8892	1.8466	1.6896	1.6304	-1.0605	2.6038	-0.82876	0.21923	2.5768	6.2401	-0.31741	4.0038	-2.7509	-3.579	-0.69744	0.73435	2.7089	3.3736	0.73361	0.60238	1.8543	-1.8526	-0.021441	-1.1994	0.50736	0.86717	-1.7066	1.7923	-3.0286	0.92754
3.0675	1.2803	-0.28261	-1.4289	5.4859	-2.9167	0.42635	0.61777	-0.66311	1.1217	-4.4124	0.70532	-4.277	2.2563	-1.6063	2.121	1.5542	1.0102	1.5951	1.5014	-1.9701	0.834	-3.7458	-0.42023	-0.81692	-4.0214	-1.2113	1.2097	-3.5646	-3.7576	-0.75775	-0.77961	-1.8801	1.2265	-0.11025	-0.64623	2.4717	0.2515	4.2201	-3.11	1.5132	-1.659	-0.73154	3.6592	-4.6216	-0.32469	-2.623	1.1058	-1.1039	-0.077752
-1.5055	4.7767	-1.2776	-1.4284	-6.5136	-2.122	-4.3727	-4.8621	1.6755	-0.4626	-3.2043	-6.4059	-3.5682	-3.0849	-3.8872	-2.464	-2.1962	-2.4544	-3.2524	-4.9091	-5.6652	1.7818	-3.3818	-5.4194	-4.7812	-3.1877	-2.3379	-1.9664	-3.9353	-2.8757	1.1139	-3.7198	-1.1143	-5.8956	-8.0377	-1.1751	-4.3704	-0.71307	-1.8128	1.5455	-2.0734	-3.7614	-3.2384	-1.3146	-4.1197	-1.1922	-3.8879	-1.0423	-3.7498	-3.2094
-2.8446	0.56376	0.24349	-8.1805	-0.3595	3.3047	-5.269	2.3711	-1.4956	-0.33007	-0.18844	-1.9408	-0.83779	-1.028	-4.2341	-3.5063	-5.3679	-4.2654	-5.9557	1.1871	-1.1031	-1.7373	-5.1766	-5.0125	-1.8252	-3.4163	-6.3581	2.0122	-0.95351	-4.7542	0.99479	-1.7962	2.0027	-2.5672	-0.44331	-4.0828	-1.1816	-2.9655	-0.27652	-4.5029	-1.6732	-0.61647	-3.1054	-1.0941	0.36732	-0.96194	-3.0333	-1.21	-4.9887	1.9763
-2.8738	-2.0873	2.8195	-0.19995	-2.6483	-1.5697	-2.2657	-2.9597	-3.0439	0.27035	-0.89205	0.36087	-5.2957	-5.4916	-3.3072	0.99601	-2.4206	-4.1636	0.49617	-2.5665	-2.6685	-1.8091	4.9479	0.11523	1.0947	-2.6891	2.9613	-1.3154	0.073797	-4.1713	0.043086	-5.0415	0.63005	-1.7619	-4.4895	-0.77722	0.39444	0.61404	1.3994	-3.3399	-9.0652	3.719	-1.9497	-5.5037	1.2065	-4.2414	-3.7487	0.078913	-1.7419	-1.5524
3.3073	8.1656	-0.92574	6.9957	1.5112	0.2748	3.8121	0.10205	-0.52556	3.5596	-0.13595	-3.0428	0.83449	1.3053	3.0512	0.41828	-0.27964	5.8053	1.8923	4.1832	-1.587	1.7511	-0.19386	-0.053507	1.1247	1.0069	-0.48488	3.7087	0.76421	3.5071	1.8694	2.3392	6.3628	2.3935	-2.5085	0.33451	2.4396	-0.2372	-1.4927	0.17576	0.11848	4.7955	3.9814	4.118	5.2083	1.5036	3.7991	-0.38768	3.3613	2.5026
-4.5399	-6.8273	-7.6085	-1.9559	-3.9867	-9.2855	-4.0572	-1.9072	-4.0868	-5.0756	-5.6045	-2.8837	-2.1111	-8.0293	-1.0314	-3.5992	-1.0526	-5.9474	-2.2395	-1.9504	-9.028	-5.7193	-6.8523	-3.314	-1.3677	-2.6805	-6.3595	-4.6457	-0.44096	-4.3343	0.53659	-4.3098	-4.11	-5.996	-9.4576	-2.3266	-3.9288	-3.0609	-2.5159	-1.8998	-8.4012	-4.7474	-4.2899	-6.3867	-1.9227	-0.78964	-1.4609	-2.2257	-2.0019	-4.8642
5.8763	4.8348	3.5718	6.9754	6.3059	6.4691	-0.20875	6.6772	9.5082	5.6914	5.1664	6.1571	5.9963	4.9452	1.7655	9.8003	4.0549	3.4837	1.8747	6.5068	7.3923	6.0672	5.7566	3.3	3.5289	11.195	6.731	4.5326	5.4593	1.2362	5.7075	1.0779	2.0141	3.1892	4.1785	5.6376	5.7475	2.848	4.0052	7.2686	7.9235	4.6097	7.0122	2.7381	5.0535	4.2012	3.3804	5.8437	0.77928	3.0725
-0.12715	-3.5701	1.9408	-3.4222	-1.0437	0.22918	2.459	1.1063	-3.2394	-5.8721	-1.9487	2.3228	-2.5764	-0.018143	-2.1891	-2.0307	-4.2783	2.604	3.1607	3.9889	0.14878	-5.2809	-4.4077	-4.8913	-1.007	1.404	-2.0628	-4.2473	2.0835	-3.7009	-1.0905	-2.936	3.9771	-2.4704	-3.1351	-3.3787	-2.9338	-3.3342	3.031	-4.6975	-0.27179	-0.59336	-4.4	-1.5611	1.1986	-1.0412	0.75851	-1.4525	1.7011	-0.86919
4.6988	0.21056	3.0107	3.2865	5.2843	5.9639	3.6016	5.4477	2.8669	7.6356	1.1891	6.0516	9.6973	4.8459	4.1358	5.9668	2.6498	5.3118	4.7325	-0.20613	6.5601	6.5401	7.4183	3.6977	6.2957	3.3991	6.6338	6.9802	3.3043	4.6135	8.6615	3.3322	5.2432	4.9501	7.5305	6.9407	1.8491	4.9051	7.0098	2.9911	3.2887	4.8335	4.5736	12.403	4.7333	2.4048	5.9789	0.5416	6.1645	7.294
0.16355	2.3087	3.6201	7.1403	7.6592	2.1423	2.6812	0.99189	4.0268	2.6315	3.2776	2.6209	2.2536	-0.17934	5.3882	-4.8842	1.8043	5.6825	5.2596	1.5036	3.8396	4.1397	3.251	0.86205	0.67586	5.7426	-0.3105	4.9489	1.0989	6.2594	4.6261	1.3469	6.7884	1.6696	1.9971	7.7412	4.536	2.3905	-1.0158	3.7099	3.7387	3.0492	4.5239	-0.82792	-3.0089	1.1331	4.489	3.5747	3.8985	1.4035
-21.582	-21.753	-18.95	-22.817	-23.265	-23.417	-27.51	-21.232	-19.903	-22.804	-16.848	-24.545	-22.456	-24.805	-25.958	-18.759	-23.708	-20.958	-22.011	-24.996	-26.476	-20.226	-25.389	-25.62	-19.53	-22.71	-25.039	-21.781	-21.48	-21.483	-24.662	-22.189	-23.09	-19.634	-20.888	-21.137	-21.558	-20.826	-17.241	-21.05	-24.324	-24.408	-21.694	-22.333	-22.847	-22.975	-21.774	-21.936	-21.937	-28.126
-8.0191	-8.7864	-13.055	-8.2058	-9.009	-9.9804	-11.025	-10.948	-11.001	-13.509	-13.936	-10.244	-9.6018	-7.3872	-11.104	-9.9927	-9.7048	-14.415	-17.463	-9.1692	-12.096	-11.929	-10.666	-13.173	-11.824	-10.729	-7.7535	-9.5975	-8.6451	-11.52	-7.8451	-8.0913	-13.225	-12.872	-10.009	-4.584	-10.336	-10.344	-11.66	-12.713	-13.879	-15.059	-8.4561	-6.6372	-12.805	-8.6615	-11.806	-8.9934	-12.476	-8.538
-0.55904	0.73106	6.1509	1.6336	-0.4371	-0.23188	-1.3298	-0.50512	1.8742	-3.3921	-3.3251	1.9864	-2.2268	-1.3446	0.16963	-4.1738	3.1909	0.096727	-0.90152	-1.6974	0.97485	-0.96836	0.2923	2.5718	0.34009	0.4281	-1.8082	3.1492	-0.71821	1.9249	-1.1538	0.76438	0.062871	-1.3879	-4.5836	0.18055	-2.5773	0.56923	-2.4453	0.12685	-0.70441	1.2458	-4.7288	-5.4991	-3.6732	-5.0706	1.0719	-1.9147	-2.9698	-3.9898
0.86102	-2.452	-0.30406	-4.9252	-1.1933	-4.3738	-1.0908	-3.3923	-1.4861	-1.5113	-0.052696	-0.22895	1.0193	1.7926	-3.0734	0.6738	4.0343	-4.9464	0.75735	-3.621	-7.9554	0.72523	-0.31374	-4.9811	-5.0985	-5.0271	-0.61709	-2.4705	-0.7952	-2.1457	-2.9613	-0.46474	-0.55175	-4.238	1.3974	-0.25644	-0.56064	-0.51505	-2.0574	-2.1816	-4.4767	0.47328	-5.5967	0.51537	-3.4955	-1.4604	-4.4988	-3.1025	-1.8423	-4.5635
-7.7567	-1.3095	-3.4509	-10.843	-10.078	0.0040309	-9.3952	-7.8826	-4.465	-9.3209	-10.313	-7.9126	-10.604	-5.8276	-5.5615	-2.4613	-8.8012	-5.4645	-5.5175	-3.9224	-4.527	-6.8085	-4.3666	-9.3971	-7.7282	-4.9327	-6.3949	-1.8635	-1.7694	-9.3642	-5.5998	-7.6649	-7.0024	-6.6956	-2.6145	-7.1888	-8.7107	-6.939	-4.0768	-5.7673	-8.3438	-2.6133	-9.0584	-9.875	-5.9297	-4.3201	-2.0479	-9.4356	-11.487	-8.1934
6.6462	8.5107	9.887	6.7538	9.123	6.7792	9.6682	10.118	8.8478	4.7017	6.412	8.036	9.513	8.837	8.1195	8.3391	3.3716	8.4193	7.4577	6.5625	4.4591	4.7442	8.3327	2.2738	5.0044	9.1308	6.0668	4.9182	7.0743	6.7626	7.1604	12.519	4.1757	7.419	8.0325	3.9631	6.1335	5.9397	6.3463	6.2125	10.58	10.853	9.3731	8.8001	8.6785	7.4577	2.617	4.8251	6.2588	1.3191
1.5654	0.46771	2.4112	0.57	0.50709	-0.90443	3.9867	1.6058	3.88	6.7248	4.3063	0.45314	1.9233	3.0339	1.3356	-1.8889	5.1598	-3.8092	3.7682	4.3637	5.113	0.62457	2.1235	-0.11551	0.10448	-0.12222	-0.2769	4.6814	6.1488	1.7089	3.3023	-2.3171	0.99673	0.24575	2.4812	-0.54253	0.77353	4.7877	5.2037	6.6786	1.8454	0.58177	3.6505	-4.0232	0.27327	5.0575	1.7143	-4.3126	0.10233	4.6687
-2.2027	-3.4741	-3.0617	-0.51612	0.33987	-0.90352	0.72728	0.56627	-3.1695	1.5743	1.5049	-0.55766	-0.27377	-0.60682	-0.87175	2.1443	-5.4141	-0.74021	0.79696	-2.0082	-2.6894	-1.4678	2.9435	-6.5402	3.5732	0.32773	0.81101	-4.3455	0.29689	3.9148	5.3175	-0.14424	-1.5682	-0.98696	-0.65845	-3.1654	-1.4676	-0.79692	-2.2583	-3.2428	7.1446	-0.63391	0.45903	-0.39483	-1.9405	0.60104	-2.2556	0.041874	0.85123	4.5347
-9.4709	-6.2817	-9.0657	-7.7929	-10.454	-12.905	-6.1921	-5.7662	-7.7769	-10.879	-13.83	-10.307	-9.638	-7.4005	-7.5625	-6.9183	-14.724	-5.2	-4.1815	-6.6925	-10.795	-11.201	-6.2531	-8.1639	-5.6863	-13.774	-12.197	-9.7645	-11.496	-7.5871	-5.5308	-10.316	-7.4969	-13.182	-10.932	-11.322	-9.4103	-4.3837	-6.0952	-6.7087	-12.039	-10.219	-7.8002	-6.0178	-9.6887	-4.4734	-11.48	-6.6341	-6.5617	-11.152
-1.4772	-3.1116	-2.5205	-1.7923	-1.0274	-1.444	-0.070414	-1.8456	-2.0063	-1.4692	-0.20991	-7.613	-1.1506	-4.395	0.56219	1.5403	-0.13979	0.62023	4.1937	-2.4436	-2.4783	1.4898	0.87137	-4.8482	-1.5222	2.1752	-2.0772	-0.023012	2.8022	-2.8174	-2.953	-0.18613	0.46635	-1.7097	-2.8077	-0.92615	-2.3333	-0.81194	1.4858	0.78154	1.0465	-1.6407	-0.75679	-0.47961	-1.0231	-1.0184	-0.54312	2.1277	-4.35	-5.2249
-0.019074	-0.71177	-1.2086	-0.98403	-0.75024	-0.33252	0.20659	-4.0522	-3.2193	-2.1774	1.8956	-3.3033	-4.4759	-0.79043	-3.15	-4.8271	-5.6803	-2.6738	-5.6356	-3.0844	-0.67845	6.7862	-5.026	-1.8833	0.9714	-2.9773	-1.3405	-0.45453	-4.5874	-3.9293	-3.6083	-1.3362	-2.0463	-1.7758	-4.731	-1.2392	4.4852	-2.838	-0.83898	0.98919	1.0294	-3.3132	-2.8455	-3.4991	3.7453	0.17994	-3.1326	1.4777	-0.5103	-4.3311
-5.1429	-9.7278	-8.7669	-6.3835	-9.6813	-8.3226	-7.5809	-3.7486	-4.9366	-8.9553	-6.0516	-4.5849	-1.2123	-9.8994	-8.0673	-5.8089	-8.4897	-9.1849	-8.0572	-4.0569	-1.8819	-6.388	-7.7593	-6.9864	-5.5486	-5.4038	-6.5161	-5.9397	-0.46417	-3.9776	-3.8895	-8.8185	-2.9117	-5.8664	-6.3905	-2.0927	-8.293	-2.7657	-8.0486	-6.6633	-6.8539	-4.8885	-2.2876	-4.4751	-6.9687	-7.3617	-4.6663	-10.24	-2.8843	-4.6594
0.66385	3.1327	0.2114	5.0014	3.3815	4.211	2.8149	1.5367	1.7257	-0.62671	-2.3875	-2.4988	-1.8065	2.1798	-0.52286	2.4106	0.97029	-0.59499	0.6937	-2.4662	-0.10287	2.8275	5.9984	2.0349	5.7673	-0.00093639	0.13593	4.3701	-3.0303	-3.4638	1.379	1.5341	1.2167	4.178	-3.2223	2.2887	1.5028	5.0658	4.0044	-0.77991	1.3787	-1.3019	-2.1122	3.0645	0.43911	0.056217	-1.7561	0.14583	3.7132	1.8656
-1.7724	-3.1117	-4.1288	-0.73551	-3.8539	-4.3834	-5.5042	0.89799	-4.4984	-4.8257	-4.7532	-3.2195	-3.5493	-5.2642	-1.5534	-5.1864	-5.1208	-6.5654	-3.7768	-4.7039	-8.2656	-5.0513	-1.3226	-0.84305	-4.6488	-8.7274	-2.9486	0.42973	-3.0326	-5.9655	-4.7657	-8.8554	-8.5979	-2.7037	-7.3723	-3.649	-4.581	-5.0257	-3.7136	-5.5675	-4.6474	-3.1487	-1.9374	-1.6437	-0.8289	-6.4698	-6.3255	-5.5383	0.48041	-4.7385
-11.413	-15.06	-17.54	-10.481	-11.628	-14.172	-11.624	-12.465	-15.295	-15.135	-14.551	-11.463	-17.157	-13.328	-13.634	-17.374	-10.795	-14.146	-11.998	-15.043	-10.081	-12.907	-18.457	-15.128	-14.949	-13.666	-12.986	-12.909	-14.786	-15.655	-15.473	-10.214	-15.42	-13.794	-16.964	-13.769	-12.759	-12.068	-11.159	-16.527	-14.101	-12.689	-11.477	-14.291	-15.608	-12.623	-12.262	-17.482	-9.6388	-16.209
11.069	4.2101	9.4616	7.4051	9.6121	3.3563	7.9266	9.2624	10.18	8.3352	5.9064	8.3973	11.81	8.0261	5.427	10.461	9.6778	9.6183	8.3238	9.2718	6.4492	5.8438	4.7976	9.4635	5.5333	3.6541	4.1759	7.4751	11.433	2.4702	10.778	13.325	10.423	11.299	8.8	11.775	4.1872	6.221	10.327	11.503	7.7767	4.6106	8.0554	6.2272	7.5799	6.9064	8.0687	4.4772	7.1656	6.8627
-17.282	-21.034	-25.017	-23.591	-20.126	-25.782	-23.762	-23.177	-21.375	-20.968	-19.174	-18.992	-28.031	-25.216	-22.27	-24.569	-20.86	-25.171	-24.762	-23.585	-22.729	-19.349	-20.891	-23.07	-23.56	-20.996	-21.638	-21.636	-19.511	-23.817	-19.485	-19.828	-19.278	-22.317	-21.67	-23.494	-22.574	-22.564	-21.51	-20.014	-19.799	-22.657	-23.133	-20.711	-26.006	-18.14	-23.151	-23.527	-21.292	-25.144
-13.087	-12.479	-11.376	-8.8876	-10.123	-6.6327	-14.855	-9.6867	-9.7521	-12.444	-13.944	-7.678	-7.5106	-8.6803	-11.509	-7.0292	-17.092	-13.62	-8.3114	-6.4672	-12.548	-15.484	-8.0173	-14.597	-12.072	-12.389	-3.3863	-12.917	-7.8278	-13.695	-13.668	-11.343	-12.071	-16.22	-14.499	-10.765	-18.159	-10.679	-8.235	-13.954	-13.478	-10.705	-11.138	-14.586	-10.062	-11.465	-9.7349	-14.801	-13.766	-13.647
-12.79	-7.1941	-12.194	-11.026	-11.904	-10.375	-16.084	-13.979	-12.252	-11.778	-9.5197	-11.053	-7.9863	-5.3626	-12.604	-13.881	-6.4571	-9.518	-7.3911	-6.8544	-10.153	-13.121	-11.992	-11.404	-10.364	-13.787	-12.58	-12.249	-12.351	-12.315	-11.322	-10.174	-12.672	-10.288	-10.365	-14.995	-9.9644	-14.526	-10.813	-6.5086	-8.3645	-5.5128	-9.9282	-13.74	-5.1659	-11.445	-15.193	-11.212	-11.815	-10.321
-4.3971	-9.2277	-8.2299	-7.3349	-12.212	-10.19	-6.8665	-9.8045	-14.608	-9.5833	-6.5654	-5.0901	-10.16	-4.8411	-11.117	-8.4283	-6.1258	-9.6991	-4.9608	-8.7479	-6.8074	-6.793	-7.9504	-4.4191	-7.0554	-8.1937	-12.018	-8.7969	-10.64	-9.6026	-4.2441	-8.6729	-6.3136	-6.3361	-8.4466	-5.8315	-9.713	-8.2579	-8.685	-7.9505	-8.8875	-9.4863	-10.865	-3.3597	-6.197	-7.4966	-6.7519	-4.7761	-11.614	-8.2974
9.6668	7.0466	8.1276	6.098	9.875	5.9762	8.2296	2.6518	6.9637	8.9722	5.6272	8.1911	8.1774	4.8543	8.7342	4.1547	6.045	2.0234	3.3755	6.0383	2.9392	1.3011	1.6442	3.644	6.3044	5.161	9.3631	4.8154	8.0434	6.2019	3.3748	10.252	3.1043	7.1193	4.3535	1.8164	6.9972	3.9719	5.7552	7.605	6.58	10.393	5.616	4.6311	6.4277	4.5012	5.8254	7.7834	5.7512	5.8152
-2.9545	-2.0801	-0.58134	-5.5243	-5.859	0.48346	-4.0895	-4.5129	-1.3513	-0.46808	0.040376	-2.9763	-2.9517	0.24537	-4.2921	-5.6688	-3.7236	-4.045	-1.3704	-4.254	-4.6651	-4.8834	-3.3657	-0.78349	-5.2857	-2.1329	-0.73883	-3.7471	-2.784	-6.2192	-5.8284	-4.0002	-5.7875	-4.1571	0.16768	-1.1984	-0.099489	0.54563	-6.591	-3.0478	-1.5195	1.7351	-1.3104	-2.7338	-1.3469	-2.1933	0.88547	-1.5083	1.0289	-0.40111
6.325	8.2579	-0.64135	3.5538	11.764	7.6281	6.4621	6.2917	14.647	5.5313	6.2445	3.9299	9.7974	11.669	6.8739	7.3473	7.9562	11.109	6.6521	7.0098	3.9954	2.3823	3.2915	9.2041	6.1069	8.5793	8.9462	5.2448	9.4372	6.6653	5.1627	3.599	6.6544	5.627	9.7836	7.8778	7.5482	7.0294	6.1185	4.9094	9.2715	7.6255	4.9043	5.2502	5.7195	10.779	6.798	8.6052	6.0153	9.4945
-9.3734	-8.3903	-17.82	-11.391	-14.537	-8.559	-14.266	-7.8238	-14.482	-11.745	-10.484	-13.584	-12.844	-12.392	-14.32	-9.6181	-10.775	-7.2151	-5.6299	-13.191	-15.226	-4.0681	-10.693	-11.355	-13.084	-12.317	-12.162	-10.717	-11.962	-13.871	-11.364	-11.635	-16.404	-9.2187	-7.2156	-13.216	-12.582	-8.6475	-11.331	-8.341	-5.568	-11.853	-12.853	-13.947	-9.6297	-11.802	-10.749	-14.155	-11.765	-11.871
-12.647	-11.375	-13.715	-12.585	-10.778	-8.1632	-8.0733	-13.045	-12.188	-10.264	-10.556	-15.251	-13.283	-12.389	-9.5244	-15.668	-7.8594	-11.839	-8.8909	-12.105	-6.6982	-9.1941	-10.224	-10.009	-14.687	-12.791	-15.928	-6.5752	-10.621	-16.788	-10.889	-10.234	-11.761	-15.748	-11.827	-17.618	-13.322	-11.454	-14.172	-10.64	-18.754	-8.8464	-12.59	-11.89	-10.462	-9.7836	-14.229	-13.926	-12.617	-12.727
-11.248	-15.781	-11.679	-12.005	-7.1833	-13.107	-13.018	-11.965	-16.395	-11.905	-12.697	-8.0376	-13.232	-10.955	-13.519	-13.054	-14.6	-11.261	-12.473	-11.064	-9.3295	-12.63	-11.357	-7.2822	-9.8955	-16.031	-10.783	-14.534	-13.967	-9.3189	-13.978	-9.4057	-17.124	-14.602	-10.581	-9.7607	-13.593	-8.4253	-13.969	-14.376	-13.066	-8.9636	-12.372	-9.3822	-10.02	-6.7845	-11.475	-7.1519	-15.33	-9.0649
-0.60828	3.7917	5.6154	3.8802	-0.66404	0.51272	5.5194	-0.18073	4.2723	2.1469	1.684	4.6919	0.75979	2.217	7.8858	8.253	2.2001	4.0978	4.3041	2.5458	4.827	6.4617	3.2823	-3.03	2.8403	5.7463	3.1702	4.4224	3.7808	0.46938	3.9468	4.4117	4.3705	5.5426	8.3596	8.1312	-1.0779	7.3134	5.4527	2.25	1.2852	3.3116	4.1144	8.6769	0.3326	6.5145	4.3224	-2.0486	2.998	-1.9659
-2.8263	0.56013	0.61938	0.095651	-5.674	-1.8037	-3.3877	-0.69764	-0.26819	-2.7437	-2.7003	-1.6023	-2.9494	0.31905	1.2439	2.7317	0.049347	-5.9395	0.072434	-1.0382	-0.43696	-0.66298	-6.5793	-1.6509	-5.5268	2.9321	0.085769	-3.5581	-3.3797	-1.4767	-0.66105	0.43516	-1.1407	-0.13077	-1.2666	-5.2718	1.1532	0.0025334	-2.3664	6.0945	-3.023	-3.773	2.1624	-0.78259	0.63242	0.74216	-0.26132	0.37317	0.23061	0.22311
-2.216	-6.3892	-6.7118	-4.1443	-9.4659	-4.3225	-2.9453	-8.1224	-7.4724	-4.9441	-6.2324	-2.9964	-3.2901	-5.8781	-8.3072	-2.0397	-4.2816	-3.7776	-4.3186	-8.3277	-4.7976	-2.6195	-3.549	-2.4669	-3.3882	-0.63366	-5.6036	-5.8041	-5.7032	-3.3675	-4.2281	-5.6211	-6.4026	-2.541	-2.1959	-7.5163	-5.901	-4.5206	-2.0294	-6.737	-2.3906	-5.5913	-6.0927	-7.0975	-5.9634	-7.116	-0.34209	-4.3217	-1.7329	-5.1552
-24.712	-20.767	-24.29	-25.285	-17.797	-23.48	-22.004	-20.42	-22.018	-17.054	-26.579	-26.945	-20.268	-22.456	-18.663	-23.986	-22.458	-23.213	-20.351	-20.173	-23.699	-22.243	-19.437	-24.203	-20.867	-21.7	-18.655	-23.558	-20.459	-18.715	-21.996	-22.694	-23.15	-23.989	-20.762	-26.412	-19.7	-23.96	-22.329	-22.445	-26.255	-23.747	-22.408	-21.449	-19.289	-21.926	-23.593	-26.823	-21.057	-17.796
0.3888	2.1614	1.5449	0.47393	1.2428	1.0813	2.242	-4.1959	1.6293	-2.5135	3.1896	0.44845	1.8897	-3.4119	0.24814	3.0542	-0.9929	-1.0524	-2.8043	-5.5969	2.5238	3.5178	2.2986	-3.6911	-4.7977	-1.0315	1.6867	-3.4321	-3.2131	4.7123	2.4595	1.7273	-0.55232	-2.6397	5.1958	1.0569	2.7899	2.7593	1.7201	-2.8225	0.64365	-3.1394	4.846	2.2758	1.3034	-1.0569	1.8485	-0.27432	0.6087	0.21035
0.17757	-1.307	-3.0709	-0.36584	-3.1225	-5.1136	0.56097	-1.7712	0.32564	-3.4964	-0.59919	-0.59725	1.734	0.82449	-5.9864	-2.9038	0.48168	-2.0584	-3.2872	-3.9104	1.316	-2.0822	0.41166	-1.6409	-3.2633	1.9917	-1.5907	-0.37843	-5.0923	-3.8644	0.44903	0.26229	-2.1581	-0.71604	0.70508	0.28484	-5.7634	-2.1776	0.54392	0.70621	1.9494	4.0363	-2.5036	1.2629	-2.9619	-1.0285	-2.6725	-2.5536	-2.2061	-0.40504
0.32905	-4.7935	0.39553	2.3053	0.96713	2.4097	-1.4498	1.7579	4.317	0.75283	-2.4629	6.3722	5.7256	-3.3751	3.3653	1.3306	-0.10918	3.2319	0.23816	2.3672	5.0177	4.4686	-3.2054	3.7747	-1.8408	-0.36245	3.0725	-0.56118	3.4737	5.0197	1.486	1.1641	0.44843	-0.43074	-1.2417	2.3609	3.0764	-2.8031	4.8307	0.92884	2.967	-4.0092	0.90178	-1.2222	-0.09316	2.0911	-1.9872	-1.528	3.3407	3.1113
-13.147	-12.129	-13.546	-11.549	-12.651	-16.828	-11.345	-14.171	-15.673	-12.377	-9.0441	-15.004	-10.986	-16.468	-11.057	-11.569	-12.904	-11.363	-14.216	-14.741	-16.37	-13.127	-11.191	-10.992	-12.953	-17.226	-18.803	-16.757	-14.603	-13.387	-13.529	-12.513	-14.186	-10.691	-17.913	-11.753	-17.029	-16.046	-9.5904	-13.594	-11.497	-14.855	-11.49	-13.414	-14.791	-12.124	-13.685	-14.44	-11.748	-11.521
-15.201	-13.126	-9.3371	-14.486	-14.96	-18.45	-13.795	-9.0531	-8.0485	-17.067	-11.317	-13.899	-11.736	-15.311	-18.497	-11.53	-15.931	-13.079	-15.393	-14.278	-15.763	-16.034	-16.273	-11.685	-13.778	-11.542	-13.592	-15.569	-10.048	-15.831	-14.381	-15.728	-15.347	-13.6	-16.269	-16.283	-14.191	-19.115	-12.028	-16.657	-17.182	-15.935	-18.009	-10.827	-12.35	-16.269	-14.821	-17.384	-14.501	-18.764
1.7646	-0.27971	3.2569	-3.1712	0.21683	-0.684	-1.5119	-0.27083	0.70853	2.6889	2.1934	1.1312	1.9235	-2.2802	-3.7621	-1.3706	-2.1791	1.9343	-1.3369	-0.37408	-3.384	-2.5505	-1.921	-2.953	0.065161	-2.819	-1.8149	0.80731	0.29832	-0.07146	-0.39376	-1.4425	2.2812	-3.5535	-1.0184	1.7969	1.9101	-4.9366	1.5509	-0.10139	-0.14273	-3.127	0.20139	-1.2304	-0.90695	0.54947	0.84792	1.7755	-0.35291	-3.3866
-9.2463	-11.79	-13.523	-7.974	-12.294	-14.008	-13.185	-10.373	-14.446	-10.314	-11.536	-11.909	-13.753	-8.4546	-8.1394	-15.47	-13.47	-16.794	-15.314	-15.107	-10.032	-13.428	-15.902	-10.364	-12.107	-13.25	-13.054	-10.767	-13.16	-14.997	-14.693	-10.066	-15.084	-11.873	-17.111	-14.331	-11.908	-8.3616	-11.223	-13.662	-11.518	-17.538	-14.967	-14.244	-15.093	-14.603	-15.465	-18.364	-11.106	-15.874
-7.3086	-3.3086	-10.461	-3.0486	-5.9167	-3.4809	-3.4457	-8.4128	-3.3722	-4.9082	-2.0977	-2.5055	-3.6028	-4.654	-3.8477	-4.5116	-1.5981	-1.8226	0.75442	-9.8191	-1.9392	-4.7612	-0.46591	-5.4762	-3.0553	-4.7265	-5.3176	-3.5124	-3.9706	-2.275	-6.6023	-0.79831	-4.2039	-4.461	-2.4203	-3.498	0.0084553	-1.6364	-0.4656	-2.7715	-7.0611	-2.4248	-6.0447	-5.3702	-6.5989	-1.74	-3.9742	-3.3456	-4.4446	-2.9361
-8.9686	-9.8514	-11.92	-3.2077	-11.402	-3.7035	-12.692	-14.287	-9.8594	-7.8658	-4.0471	-8.4437	-14.065	-7.544	-4.976	-14.371	-7.3425	-6.6768	-5.5942	-7.4454	-9.0462	-8.3533	-6.0003	-8.981	-10.431	-6.4281	-9.1986	-12.637	-5.9183	-10.189	-8.3644	-11.854	-14.903	-7.1181	-14.667	-5.5151	-7.7569	-11.946	-9.8332	-5.6949	-11.677	-10.594	-10.367	-11.485	-8.2093	-6.9479	-12.054	-7.7136	-9.0312	-7.707
-3.6431	3.2304	-1.1907	-2.7576	-2.4502	-3.7293	-3.3054	-6.0432	-5.8029	-6.8151	-0.058269	-0.19059	-2.4007	-0.16065	-4.9979	-1.3375	-6.3969	-5.0878	-5.2184	-4.9734	-1.2561	-3.5978	-1.3031	-7.9732	-5.9276	-3.9526	-3.3044	-6.1948	-3.5784	-5.1356	-7.2193	-2.1311	-2.9353	-4.2982	-5.1997	0.17136	-3.5387	-3.7182	0.12194	-1.8024	-3.6801	-6.5994	-5.2406	-4.4305	-5.54	-4.8142	-2.4581	-2.5385	0.54417	-3.0606
5.9674	4.849	5.7407	2.7946	10.021	9.97	8.43	3.5505	7.5002	5.5104	2.5535	5.0915	4.9719	1.9966	7.3974	8.2456	5.8703	8.9755	4.4905	12.69	9.6395	2.3271	5.7284	11.671	5.4114	4.6158	8.683	9.6304	6.3577	5.3877	3.1078	7.2185	10.685	4.9607	-0.90089	6.3135	5.1996	11.727	9.05	6.4303	6.495	3.8408	7.5185	3.8115	5.5985	7.6521	8.2752	6.3303	6.3783	8.0183
-16.464	-11.955	-13.947	-13.424	-15.534	-17.054	-6.752	-12.416	-14.072	-14.098	-13.733	-9.9129	-18.731	-11.543	-12.723	-17.049	-13.584	-13.31	-13.987	-13.843	-13.748	-18.748	-14.693	-16.086	-14.661	-19.666	-16.784	-10.86	-19.315	-10.118	-17.984	-12.083	-11.47	-14.73	-13.277	-11.671	-13.611	-11.095	-15.44	-15.655	-13.055	-13.16	-17.936	-14.027	-14.592	-16.529	-16.833	-13.34	-15.258	-17.21
-2.1224	-2.7929	-2.2636	-2.0656	-4.5755	-6.3843	-3.9013	-2.9377	-3.247	-2.0019	-5.4281	-4.4006	-3.5791	0.1278	-3.6551	0.071228	-3.1035	-2.4579	1.5363	-0.048503	-2.5021	-3.5555	-4.6093	-3.5427	-3.2408	-5.2138	-6.5954	-5.2839	-4.9087	-1.7402	-6.7658	2.237	-2.5586	-6.4009	-3.1278	-5.2411	-0.1494	-2.5849	-7.5909	-2.7769	-6.9704	-4.3789	-0.4874	-8.551	-0.78772	-3.9727	-6.6201	-4.7881	-2.4139	-1.832
-3.5363	-3.3614	-10.736	-10.127	-5.1438	-9.645	-9.6826	-5.0081	-9.7383	-6.4042	-6.9527	-8.507	-8.0195	-4.421	-9.6249	-8.2215	-10.075	-10.054	-6.1732	-6.639	-6.4044	-6.6202	-7.1061	-9.1023	-2.8249	-5.9472	-7.5825	-5.0497	-2.7533	-13.435	-8.3608	-5.3648	-0.074427	-9.2323	-10.453	-5.312	-9.0496	-10.792	-8.5557	-9.4384	0.47232	-5.2532	-8.4287	-2.9196	-6.8149	-9.7867	-6.7736	-6.4182	-6.3086	-3.7777
-8.9338	-8.0143	-16.01	-12.567	-10.568	-15.293	-11.08	-10.256	-16.172	-9.2155	-8.492	-10.815	-7.2659	-15.147	-10.296	-5.0318	-9.5764	-8.2475	-12.236	-11.181	-7.9459	-9.3029	-11.922	-10.417	-13.69	-11.495	-5.761	-14.477	-13.801	-9.4137	-12.129	-12.464	-10.629	-7.1495	-13.315	-13.892	-16.237	-12.298	-13.94	-15.184	-15.044	-7.2294	-12.169	-9.6408	-14.441	-16.435	-7.6078	-9.221	-8.8771	-10.565
-6.7392	-9.647	-10.716	-12.788	-12.723	-7.9457	-8.6002	-10.377	-9.0603	-8.2652	-8.0817	-14.146	-7.5572	-14.783	-5.9792	-11.021	-9.1819	-10.499	-9.5391	-6.7058	-6.1341	-12.975	-12.173	-4.5983	-9.1153	-10.889	-8.3492	-7.4549	-4.4173	-8.1255	-11.827	-10.446	-12.035	-10.944	-2.6943	-10.062	-11.278	-12.206	-12.102	-7.2053	-6.8578	-11.652	-9.4775	-11.704	-8.9206	-13.002	-8.4814	-12.724	-12.033	-8.6267
-4.096	-2.5354	-4.8556	-0.47435	1.0536	-4.9789	-3.32	-1.6424	0.49385	-3.9937	-6.4586	-7.8844	1.413	-3.5882	-5.6366	-2.0372	-7.1702	-6.9072	-2.9395	-3.7047	-5.6065	1.3646	-2.4781	-3.1013	1.5649	-1.6956	-4.9712	-4.4994	-4.5538	-4.7185	0.67016	-3.223	-2.9487	-6.0992	-5.6546	-9.6792	-3.6902	-7.8565	-3.3298	-3.1348	-3.0799	-9.656	-4.644	-4.6216	-6.4459	-1.2455	-0.32143	-0.080405	-3.2162	-4.7574
-10.669	-14.548	-15.004	-14.986	-15.189	-16.447	-13.245	-13.131	-13.92	-15.104	-15.505	-10.97	-13.131	-12.932	-14.998	-9.8775	-12.827	-12.928	-17.678	-14.414	-13.085	-15.338	-13.977	-13.659	-15.763	-15.829	-12.9	-14.914	-9.0069	-16.887	-11.074	-18.888	-13.793	-16.639	-14.653	-17.242	-17.828	-12.336	-11.555	-15.949	-15.949	-16.003	-13.163	-13.611	-15.72	-14.352	-13.077	-13.361	-17.272	-17.573
-8.5759	-2.7501	-4.5042	-5.093	-3.0052	-5.1868	-8.0153	-6.6455	-7.4121	-7.0681	-1.1322	-3.5768	-1.391	-5.0067	-0.76819	-5.6557	-2.7215	-5.611	-6.0456	-7.2004	-1.5062	-3.7774	-2.6461	-3.9721	-2.0234	-4.3729	-3.7593	-8.0206	-7.6663	-3.0763	-3.3763	-3.5463	-4.7755	-3.7927	-5.5056	-3.6732	-6.5391	-6.1164	-3.3072	-6.3336	-3.2939	-3.0637	-2.2759	-3.1306	-5.3729	-3.5317	-3.9414	-1.2139	-0.17711	-6.7925
-9.4268	-5.1252	-10.235	-6.5837	-10.636	-6.5053	-6.67	-12.249	-6.8699	-8.8919	-8.5197	-7.0242	-7.353	-15.874	-11.261	-9.6588	-5.6482	-8.7525	-7.2992	-4.9436	-9.5876	-10.807	-4.7195	-5.8445	-11.462	-9.9756	-13.802	-8.0082	-12.119	0.55104	-9.7993	-10.297	-8.822	-5.4491	-10.079	-6.5568	-9.3159	-8.0193	-11.914	-9.6444	-6.3023	-6.8172	-8.2961	-7.2484	-10.283	-4.6368	-12.04	-9.5054	-7.5553	-9.1189
-12.396	-13.138	-12.894	-12.261	-12.86	-9.3066	-7.7898	-13.802	-11.526	-11.001	-11.16	-12.832	-8.3483	-6.279	-14.102	-8.3914	-13.606	-12.396	-9.3001	-13.532	-17.764	-10.129	-8.7275	-13.732	-13.05	-11.95	-10.245	-12.126	-7.67	-9.6829	-10.799	-11.244	-13.112	-11.54	-9.0617	-11.143	-11.367	-10.128	-9.931	-13.231	-9.2564	-9.1716	-12.974	-13.732	-15.09	-16.047	-10.085	-11.41	-13.398	-16.65
4.905	7.6985	7.7315	8.7107	7.9123	6.8454	4.1773	5.3693	7.2459	7.4672	10.589	7.2894	3.1848	11.223	4.6025	7.7406	11.02	9.277	6.3685	3.034	10.218	6.5071	9.3528	6.3275	6.0888	12.464	7.1463	8.7071	7.6862	9.4138	8.2026	7.2974	7.2153	9.9255	5.7149	4.7537	6.9111	3.6957	2.2605	7.7778	7.4075	8.991	3.8322	3.0638	4.1228	7.6041	4.709	5.285	7.4488	8.9903
-5.2701	-2.4481	-2.385	2.1495	-3.5569	-0.1557	-1.7237	0.44521	0.69942	-3.8134	-2.8321	-0.80132	-3.518	1.7226	0.91284	-0.36421	-7.3376	-0.79558	-1.7161	-5.0584	-4.9709	-4.1903	0.58931	-0.6472	-5.4	-3.5851	-0.63663	-2.6543	-4.3804	-3.8346	-3.3678	-2.8592	-5.7966	-2.5479	-2.9027	-3.965	-0.71597	-7.9612	-5.639	-2.6026	-3.8346	-2.3984	-6.285	-0.60005	-0.10822	-5.7522	-5.1101	-1.8506	2.935	-1.6222
6.0307	6.9388	8.5953	9.5212	3.8965	5.3795	8.0153	2.7119	5.635	11.083	9.9351	12.072	8.8161	9.947	11.774	8.9435	12.342	10.156	8.814	12.256	8.3365	4.2017	6.543	6.4496	8.4642	11.686	11.177	13.333	12.533	10.665	10.657	4.8091	8.8803	10.8	9.58	5.5825	8.6543	12.822	8.9033	8.4219	9.0174	11.57	7.6093	5.6455	12.765	6.0421	6.8576	6.8354	6.9691	12.692
-0.68367	-2.1436	-7.7936	-4.1167	-6.0745	-2.03	0.11223	-7.463	-6.7133	-3.8282	-3.4158	0.55693	-1.1878	-6.096	-1.7104	-3.7312	0.47672	-4.165	-3.5718	-0.22748	-4.35	-3.2948	-8.6374	-4.745	-1.5024	-2.6028	-4.7807	-4.5364	-10.021	-3.8039	-7.9852	-2.155	-5.1349	-1.6005	-0.12358	-0.93677	-2.8742	-7.8699	-3.1231	-4.8667	-8.9462	-5.3879	-0.07448	-5.596	-7.2124	-0.82568	-4.1186	-7.8394	-5.3176	-3.8984
-5.8018	-9.4774	-4.122	-5.209	-8.4055	-6.4825	-7.2755	-3.203	-6.9734	-4.9665	-3.2053	-5.3137	-1.7714	-6.706	-8.7387	-4.142	-7.312	-0.93399	-3.8871	-5.159	-6.5188	-0.77672	-1.9047	-1.8537	-10.346	-9.0776	-1.7789	-1.9625	-1.7902	-6.41	-5.991	-1.7034	-8.989	-5.0261	-7.5866	-4.5329	-8.8588	-6.1837	-7.7128	-3.0145	-1.5932	-2.0125	-5.5477	-6.8926	-1.9363	-0.97791	-5.6332	-4.2523	-3.8911	-8.198
-0.58806	-1.5734	-1.9011	-2.3668	-3.7921	-5.7386	-0.64123	-0.65425	-1.9595	-2.3511	-4.823	-1.5268	-5.9172	-2.8634	-5.0774	-0.83648	-0.73816	-2.0841	-9.4153	-1.5968	-4.2578	-2.2369	0.36976	0.066636	-3.1784	-0.52599	1.1371	-1.2333	-1.4031	-3.1029	-0.77694	-2.75	-4.418	-2.9879	-1.6714	0.40374	-3.0372	-2.2337	-0.074055	-3.5588	-3.3706	-1.8555	-0.1386	-2.6543	-1.5296	-1.3686	0.50063	2.7707	-2.2139	-3.6874
-12.275	-6.7195	-11.115	-12.746	-8.9951	-13.288	-9.9102	-14.368	-10.247	-10.097	-8.5867	-8.9109	-15.578	-10.73	-13.641	-5.9267	-13.592	-14.481	-8.355	-14.47	-12.69	-11.011	-12.373	-12.31	-12.886	-9.7051	-13.913	-8.2014	-7.5599	-10.678	-13.116	-12.147	-10.497	-8.98	-9.6468	-7.2404	-11.601	-10.121	-9.5644	-8.9613	-12.391	-11.372	-13.224	-13.627	-12.445	-11.22	-12.013	-12.972	-11.114	-10.503
-2.8729	-6.7187	-6.5684	-3.5179	-3.0101	-8.3741	-2.97	-6.7212	-4.1788	-4.2761	-5.2806	-2.4144	-8.4409	-3.2975	-3.1831	-3.2977	-5.9713	-10.99	-0.64575	-2.487	-2.1776	-0.42453	-0.35732	1.3305	-4.0773	-1.856	0.55361	-7.6507	-5.0884	-3.0963	-0.50342	-5.1053	-0.51958	1.614	-3.4167	-5.1187	-2.5252	-4.1648	-1.2666	-1.9665	-2.0295	-2.7173	-5.6682	0.31202	-5.1646	-8.0556	-3.8434	-5.2365	1.9144	-8.3895
7.7473	6.0188	8.9016	8.5737	-0.42031	7.4263	5.9714	9.5288	9.8924	1.3611	4.543	9.8847	5.8706	5.5879	5.4215	6.7353	6.9591	8.6685	2.4868	7.5502	6.7458	6.5525	1.6215	6.8916	8.3902	6.4209	6.8388	5.386	8.1506	8.2154	10.967	6.9576	7.5477	6.5594	7.0253	7.2221	5.5148	2.044	5.4744	7.6887	5.4036	6.0108	5.4448	4.1901	10.13	10.745	5.6923	4.7585	7.3873	7.3772
7.3094	9.1625	3.3067	1.3315	1.4298	0.74347	11.309	8.9779	8.5749	5.4785	6.1157	5.5726	8.0772	7.5403	6.1789	8.532	6.8718	5.7219	7.0766	3.6264	6.5653	4.3135	5.4914	6.3092	4.68	7.5944	2.3059	5.1172	8.0231	6.3951	7.6677	6.6266	6.057	2.8799	5.7913	3.5406	6.1126	4.1362	2.4517	3.2846	0.88396	9.0313	7.2009	5.8	6.0197	1.9534	4.5582	7.4577	5.4602	5.9287
-11.61	-13.756	-12.859	-12.106	-8.6946	-13.196	-7.9322	-15.961	-13.134	-15.278	-8.6657	-14.885	-13.613	-13.102	-12.497	-13.521	-15.644	-11.814	-11.995	-10.875	-15.278	-13.916	-11.577	-12.91	-17.022	-16.9	-15.207	-14.089	-13.689	-15.497	-13.154	-13.874	-19.518	-12.019	-14.265	-16.757	-9.9468	-12.696	-16.528	-12.662	-15.038	-14.696	-13.354	-10.284	-13.072	-17.9	-16.151	-18.265	-13.499	-12.329
-16.173	-18.567	-11.612	-17.458	-8.7662	-14.467	-16.958	-14.041	-15.183	-15.497	-14.788	-15.599	-12.209	-11.956	-10.632	-15.556	-14.458	-17.622	-18.942	-13.774	-9.6268	-13.039	-15.655	-14.711	-14.278	-10.574	-12.948	-18.562	-16.387	-16.96	-14.797	-18.142	-15.531	-14.717	-12.359	-17.369	-11.009	-15.111	-10.095	-15.33	-15.343	-13.475	-13.046	-19.906	-15.642	-15.806	-14.294	-18.235	-16.56	-21.763
-15.307	-13.405	-17.162	-11.84	-16.711	-11.762	-16.607	-14.804	-9.7735	-15.16	-11.51	-14.707	-11.95	-13.468	-15.928	-7.4028	-13.368	-13.7	-15.461	-16.195	-15.368	-11.437	-20.371	-15.282	-15.59	-12.255	-13.745	-14.434	-10.555	-10.699	-14.468	-10.446	-15.727	-15.022	-16.846	-18.219	-14.531	-12.737	-11.152	-14.644	-12.833	-8.5824	-9.9502	-12.717	-17.429	-12.933	-14.339	-11.688	-13.158	-10.473
-14.701	-8.6626	-10.552	-12.999	-12.432	-15.822	-9.6913	-12.319	-8.5095	-12.799	-10.16	-12.602	-7.6807	-13.211	-9.5932	-9.5338	-11.306	-10.426	-10.153	-11.831	-9.8007	-13.536	-14.92	-12.091	-14.045	-11.501	-7.661	-11.049	-7.9119	-13.917	-12.373	-11.521	-11.72	-14.972	-14.53	-10.607	-11.623	-11.545	-11.344	-12.977	-11.724	-12.788	-9.135	-17.528	-10.626	-10.513	-11.691	-9.1726	-9.3853	-8.4406
-13.263	-12.226	-11.169	-10.703	-12.878	-13.381	-14.449	-13.753	-13.18	-10.257	-14.624	-9.9198	-11.199	-16.65	-17.496	-15.108	-11.469	-14.425	-13.844	-14.572	-16.932	-16.498	-13.296	-14.41	-11.723	-8.5104	-16.466	-6.6932	-11.975	-9.6052	-17.059	-11.235	-15.944	-17.746	-18.899	-9.2395	-17.1	-12.82	-10.977	-11.258	-16.41	-5.1791	-10.404	-13.397	-15.271	-17.115	-14.272	-12.092	-12.659	-13.771
-16.804	-14.539	-19.021	-13.378	-13.476	-15.6	-11.236	-14.906	-13.174	-14.634	-16.276	-15.6	-11.127	-13.272	-14.677	-11.974	-11.491	-14.962	-17.507	-13.93	-8.7283	-17.203	-16.165	-13.65	-13.177	-17.344	-11.528	-16.237	-14.508	-12.187	-18.582	-13.375	-15.481	-13.742	-10.438	-13.502	-10.485	-17.633	-18.596	-16.744	-15.658	-16.884	-16.136	-14.403	-16.187	-15.39	-16.89	-10.968	-15.875	-22.324
7.3606	7.6702	6.4046	7.4754	2.5661	9.7761	5.6581	9.9671	10.873	5.9079	7.0771	8.0849	7.8782	9.6688	10.25	10.493	7.1139	5.9672	11.262	11.957	13.843	10.305	9.5697	8.1858	9.8285	10.151	6.997	8.7844	8.3554	7.4438	7.7163	4.2663	10.515	6.1317	10.26	2.4401	10.816	10.822	10.077	11.712	12.52	7.1938	7.6639	12.499	8.8096	4.5288	7.8561	5.7897	11.503	9.6839
-9.5783	-12.202	-12.221	-8.9927	-9.1698	-8.5377	-11.105	-2.7957	-9.0603	-7.52	-13.889	-9.6885	-6.4786	-10.507	-9.1806	-10.524	-8.0404	-4.8295	-8.3167	-5.1581	-8.5708	-7.8741	-13.111	-6.2404	-10.859	-10.381	-10.857	-7.2681	-8.581	-6.6598	-7.8727	-11.036	-6.467	-8.9185	-9.2022	-13.003	-10.663	-8.487	-9.1406	-8.3204	-5.1053	-7.539	-6.6986	-8.3023	-8.5104	-6.9238	-5.3084	-8.085	-10.683	-5.374
1.7151	-1.782	2.3947	-0.74673	-0.77107	-0.73629	-0.57962	-0.53701	-2.8475	1.6159	-3.9893	4.0931	0.68229	-1.7784	-3.7096	-3.0781	0.012524	1.6442	2.525	-0.049835	-6.3322	1.9367	-4.1807	-3.9843	1.0295	-3.9593	0.32666	0.66542	3.4829	-2.8894	-4.1251	0.38954	-4.2669	-1.6628	1.0192	-0.64441	-3.472	-1.7961	-2.1369	-2.6805	-2.6556	3.3287	-1.5931	-2.2988	-2.345	-2.69	-1.6379	-1.7958	-1.3072	-2.9916
2.83	3.4465	-1.605	1.3699	1.4403	-1.3923	-3.9786	1.2113	0.40479	-1.7027	-2.2178	-0.50657	1.8997	4.9889	-1.441	-2.7288	0.35458	3.4885	0.4311	-2.8949	-0.82559	7.1416	-2.7934	-1.3819	-3.3752	-1.7454	1.9407	-1.0743	1.1827	-2.2054	-1.3149	-0.87217	0.33073	0.72109	0.31243	-1.0568	-0.84226	4.5372	-4.452	2.7516	0.57957	-2.1775	-1.2199	-2.6694	0.81527	0.55335	-0.7169	-1.4221	-0.7942	-0.44876
-1.8119	-3.4856	-1.0891	-6.2449	-2.4233	1.9269	-0.62042	-3.5869	-5.3365	-1.8978	3.7215	0.23969	2.7714	0.42066	-1.13	0.56362	0.033497	1.7758	1.2035	0.8088	0.32737	0.19136	-1.13	1.0098	0.48167	-3.5904	-2.0562	-0.39806	0.46574	-6.2622	-0.7935	2.365	1.3846	-3.9859	-6.1814	-1.4715	2.2052	-0.56806	-4.3766	2.0855	-1.1604	-0.49711	-0.71551	-3.8883	-0.3602	-3.1669	1.4204	0.64754	-1.9263	-1.3697
-14.685	-7.1857	-12.271	-9.9649	-11.389	-7.6819	-10.92	-8.8782	-9.8951	-12.663	-7.6047	-7.1802	-9.1576	-12.231	-11.832	-11.21	-9.8646	-11.129	-7.7927	-13.313	-12.283	-10.805	-12.526	-13.118	-6.2837	-15.213	-12.809	-8.3128	-7.7459	-10.201	-10.67	-12.172	-10.645	-7.4052	-10.844	-9.3883	-7.9972	-13.109	-8.8197	-14.282	-11.399	-11.401	-13.29	-10.165	-10.903	-10.88	-6.702	-10.952	-8.8659	-7.2084
-0.56525	-3.7545	-4.5547	1.1983	3.0167	-3.7323	0.43616	1.9518	0.85226	1.2193	-0.06659	6.0163	-2.3583	4.3608	-2.512	-1.3942	-2.6406	-1.2734	-0.31442	0.10227	5.4996	0.23252	0.46241	-1.3156	-1.409	-0.19441	-2.9575	5.3486	1.4112	1.2624	2.7573	-1.1665	2.7819	0.029937	0.56419	3.3992	2.2856	1.5065	-1.0011	-3.6849	3.8135	2.0603	0.69907	-5.4238	-3.7182	1.4293	-0.3373	1.3963	2.0753	-0.46299
-11.738	-6.825	-11.454	-7.4749	-9.4909	-8.5659	-12.296	-8.4273	-16.906	-10.263	-11.824	-11.67	-13.087	-8.1997	-12.518	-12.818	-8.59	-10.575	-12.013	-9.2104	-9.2215	-13.57	-7.6606	-10.168	-8.1048	-15.775	-11.982	-11.05	-9.3536	-9.3703	-8.9761	-14.961	-14.4	-13.993	-12.93	-10.989	-11.422	-10.02	-10.467	-10.822	-8.286	-14.601	-12.906	-9.3646	-11.972	-12.632	-7.9981	-15.615	-12.134	-12.81
-1.1437	-8.0696	-6.9847	-6.8395	-8.4015	-5.7071	-4.7049	-6.1443	-6.5728	-3.3934	-2.3715	-5.8642	-2.5976	-3.8301	-1.1953	-6.5584	-4.2284	-6.7842	-3.6203	-2.4385	-8.7702	-4.3894	-6.7218	-9.8156	-3.3673	-3.0942	-0.79441	-7.0464	-7.6311	-6.3236	-6.5887	-9.0504	-6.842	-5.9467	-10.495	-5.8935	-3.7413	-8.9616	-6.2304	-10.583	-7.0506	-5.2925	-1.7103	-6.8883	-2.7181	-3.3566	-4.0152	-8.3611	-6.6415	-9.9769
-6.794	-3.9708	-0.76162	-7.7869	-6.4794	-7.3534	-5.8675	-7.2326	-4.0572	-8.4802	-3.9771	-7.5744	-4.0113	-4.746	-8.6233	-4.78	-1.9665	-1.2367	-5.3876	-5.6014	-9.0783	-3.8875	-5.621	1.9563	-6.231	-2.6281	-6.1602	-2.451	-7.6312	-4.2266	-3.7282	1.228	-1.6451	-4.1457	-11.375	-5.2861	-5.8341	-1.7429	-6.3001	-6.2531	-4.2733	-7.6671	-8.8341	-5.3595	-5.7021	-0.39253	-2.2879	-4.1327	-3.4324	-6.2185
-14.137	-13.443	-12.9	-9.2717	-13.235	-15.528	-14.632	-9.3013	-11.886	-11.297	-10.227	-15.769	-12.513	-13.662	-11.065	-8.1194	-10.867	-9.5016	-11.708	-13.757	-12.677	-12.061	-12.596	-10.902	-10.856	-17.463	-13.923	-15.59	-12.919	-12.26	-11.495	-14.079	-14.416	-12.1	-10.903	-10.101	-14.907	-14.33	-11.999	-11.249	-12.312	-12.025	-10.119	-20.172	-15.996	-11.117	-14.604	-12.093	-9.5644	-18.836
-0.11121	3.216	2.1535	-1.4038	0.55775	2.4944	1.5527	-2.7665	0.19047	5.9939	3.9227	6.5066	4.5011	1.975	5.5953	2.0996	3.3178	5.8495	-5.1896	2.6593	0.29077	-0.74917	3.2036	0.13083	-0.59963	4.3945	-1.5058	-0.41682	-1.5506	0.80424	0.66451	-0.1898	1.4912	2.4538	1.7822	1.4378	-0.75149	1.968	0.79209	-1.0563	-2.3652	3.4481	-1.0378	4.6519	0.73142	-1.2642	4.934	0.74834	2.6103	0.47279
-9.1205	-11.49	-9.8486	-12.696	-8.0361	-15.482	-9.9377	-12.295	-8.7656	-15.185	-12.44	-9.407	-12.286	-11.354	-9.717	-6.0875	-9.743	-11.375	-9.8238	-13.548	-13.776	-13.194	-9.4416	-11.755	-12.812	-10.557	-6.85	-11.846	-15.387	-6.3079	-12.225	-11.815	-3.1851	-11.871	-12.704	-9.4945	-9.3204	-14.291	-9.2375	-8.0985	-9.6729	-11.329	-9.3656	-10.594	-9.7379	-4.4032	-12.152	-8.939	-11.879	-14.1
-16.262	-14.433	-13.265	-15.58	-13.902	-13.572	-18.32	-13.06	-15.696	-16.228	-11.662	-14.66	-10.292	-13.174	-16.157	-15.704	-15.55	-13.139	-13.023	-10.855	-15.244	-16.686	-11.904	-13.838	-14.091	-10.514	-15.749	-9.4129	-15.097	-17.418	-13.836	-13.673	-20.997	-17.369	-13.342	-12.742	-15.333	-13.305	-14.178	-11.475	-14.469	-10.732	-17.246	-14.621	-16.17	-8.6991	-11.195	-10.317	-10.197	-13.697
-0.84422	-2.4045	-3.2438	-4.0957	-1.968	-6.4125	-3.8486	-1.1964	-3.5566	-0.38657	-3.8282	-2.1684	1.1117	-0.23809	0.17243	-2.527	-4.3543	-0.64034	1.8989	-3.4183	-1.7954	0.69702	-1.1951	-1.6433	-1.3181	-3.6076	-3.7302	-4.782	-3.1767	2.3819	-3.7595	-4.7234	-2.9409	-4.731	-1.7644	-3.8638	-5.1675	2.2442	-1.7343	-1.0522	-3.1909	0.66597	-5.2825	-3.0957	-0.25976	-0.83476	-0.15346	-1.9944	0.0035923	-1.6766
3.9646	6.7927	2.1097	3.2648	1.926	3.4122	2.046	0.94784	-1.99	1.7597	1.9815	1.8474	2.0764	-0.80682	3.9351	0.87978	3.9551	1.8087	3.2254	0.41204	6.2381	3.9349	-3.1542	3.2865	1.7449	0.34934	1.8267	3.3949	-2.4771	-1.6192	-1.1606	0.97221	1.8982	4.085	0.40271	3.0312	4.7452	1.7016	1.7746	-0.26868	3.3493	0.38366	6.9517	3.5677	1.0945	0.56975	4.5373	7.2504	0.26573	4.0114
6.927	9.3164	8.0084	11.372	3.802	2.7257	9.9893	2.781	7.6188	6.3684	5.2841	3.2327	5.133	3.6063	6.9071	6.5278	3.8021	10.208	3.3024	6.3956	8.3995	6.6416	9.1124	4.6331	6.3797	10.466	6.1609	13.474	10.441	5.6525	5.3354	9.1746	8.2101	7.8083	12.377	10.807	9.951	5.0508	6.5426	4.1362	7.8838	5.8393	8.3491	7.2402	3.9952	7.8625	5.326	2.8416	6.8778	9.7222
-2.4352	-0.18381	-4.1526	-4.8852	-4.1018	-0.88227	-2.4704	-6.018	1.1983	-0.66723	-1.1256	-5.1256	-2.3842	-1.3765	4.0179	2.5063	-3.0458	1.7554	0.45657	-5.4705	-3.1576	0.90424	2.337	4.6504	-0.91809	-4.5756	-0.9537	1.1848	-4.4602	-7.9663	-2.7403	1.8978	-1.4501	-4.9343	0.6586	1.1554	-3.4279	-1.7578	0.078055	-1.9326	4.6953	-1.2121	-5.3432	1.8261	1.0507	-2.977	-4.4981	3.9206	-4.5594	-2.3639
5.0921	-0.084485	1.354	1.7144	2.0544	-0.15595	9.3825	2.4008	4.4974	4.1258	5.8902	3.8509	-0.42633	4.0831	0.19674	2.9137	0.24232	0.82334	-0.136	0.29473	0.54925	3.6899	0.76838	2.5719	-2.4655	3.5232	0.18197	4.3525	-0.85738	0.68159	5.8331	5.4736	0.65442	-1.4247	3.168	-1.6596	-0.59271	3.2792	6.7939	0.88096	4.9836	-1.2524	0.16304	0.087784	5.7265	-0.63312	3.8458	0.16247	4.586	4.6452
-14.212	-11.333	-12.888	-15.042	-13.234	-13.493	-17.922	-14.051	-15.43	-16.833	-12.862	-13.832	-9.734	-12.363	-10.788	-17.385	-13.339	-17.182	-9.6053	-12.495	-9.5267	-12.57	-15.224	-15.94	-19.324	-9.2564	-13.115	-14.064	-12.126	-15.745	-17.52	-10.943	-14.377	-16.338	-14.728	-14.596	-15.305	-14.253	-10.107	-15.23	-14.892	-15.036	-16.473	-11.269	-15.589	-10.182	-16.51	-15.121	-14.588	-16.075
-11.765	-13.573	-13.58	-13.034	-7.2857	-10.022	-18.861	-13.824	-11.474	-15.245	-12.033	-15.684	-10.495	-12.804	-9.0316	-11.1	-11.003	-11.067	-11.068	-15.06	-17.584	-13.17	-17.546	-7.5401	-13.932	-9.9541	-11.869	-11.385	-11.604	-14.242	-11.079	-12.082	-11.833	-15.129	-11.168	-9.9031	-12.992	-13.492	-12.493	-11.442	-10.986	-5.886	-10.75	-12.661	-14.895	-8.7935	-17.184	-12.618	-10.903	-14.949
8.0454	3.8059	3.9535	7.2359	4.7204	3.1093	11.463	4.9271	8.2228	4.3062	0.0037808	8.0327	5.7016	7.6684	5.0449	4.8366	6.9056	2.8983	3.6474	4.1131	4.0832	3.8618	4.2933	5.0848	4.5581	2.2622	4.2826	4.3379	5.5006	5.9056	10.295	6.0415	4.3277	4.5105	5.7776	5.8724	8.8405	5.5977	1.2811	6.3909	9.639	7.5902	3.8595	5.2791	4.6158	1.0405	5.6167	2.7349	3.4172	5.3445
0.23712	5.8456	-4.3666	-0.34489	3.3672	1.7015	0.51873	-2.2559	2.2811	-0.6014	1.9909	-3.3683	3.8263	4.2648	1.672	3.0754	0.4572	3.8287	4.7925	0.52291	1.09	3.4427	4.998	0.15387	2.7878	0.77742	0.7992	1.7568	1.7499	2.2694	2.9436	4.5242	5.9629	4.5981	2.228	0.47184	5.2204	1.2779	2.1187	-2.5498	3.9104	1.5815	-1.1284	1.353	0.93435	-0.53513	0.73439	-1.7754	0.01451	2.5433
-5.5535	-5.2087	-7.7476	-3.5661	-7.0303	-3.3045	-3.2068	-2.7215	-6.3179	-1.6536	-6.1739	-1.2764	-9.4427	-5.6619	-7.1317	-4.6283	-2.1622	-2.6635	-7.1477	-2.6682	-4.5047	-4.242	-6.415	-1.8239	-9.3855	-4.6102	-1.7851	-5.1341	-2.1143	-5.4366	-8.9418	-2.7831	-7.7965	-5.5411	-4.3614	-5.2629	-4.582	0.37352	-2.8248	-5.31	-5.3369	-6.1385	-3.705	-9.0528	-9.0257	-6.3912	-2.2761	-7.7891	-9.176	-5.1979
-10.368	-8.7268	-9.3283	-12.241	-17.528	-9.9125	-14.295	-10.001	-16.356	-14.125	-9.8836	-14.501	-10.166	-9.2421	-12.863	-10.259	-12.921	-11.227	-11.939	-11.756	-11.721	-12.149	-11.119	-11.362	-12.315	-10.955	-14.974	-13.495	-10.042	-9.7798	-9.3806	-10.91	-11.265	-13.2	-16.006	-4.429	-15.796	-11.966	-8.5873	-10.979	-16.052	-9.9248	-7.3798	-10.747	-8.4702	-16.689	-11.762	-13.977	-12.667	-12.918
2.2014	6.3791	1.5596	6.2388	0.90927	0.70196	6.6732	0.85343	1.3482	4.3821	4.1298	4.9256	5.7497	2.0324	6.6022	4.2126	3.2784	3.3402	4.2814	-0.073393	-3.1697	5.0987	4.5101	9.3013	3.0224	5.3603	-0.55454	3.7827	2.1839	-0.40906	1.7732	3.6774	-1.9165	0.25082	4.3428	-0.63241	1.6572	7.4714	1.9588	-0.60885	2.7976	1.7903	-1.346	3.8846	1.8818	2.389	1.6488	-2.4875	6.1535	2.2545
12.604	8.8892	10.657	11.019	10.395	8.0181	6.2439	11.634	8.8813	16.398	9.9404	12.045	8.6134	8.5742	6.0227	9.3036	12.026	5.1759	10.778	15.368	8.6637	10.016	12.946	8.9158	10.936	6.2714	9.5395	9.8368	11.049	6.6096	5.8785	9.3672	6.0943	8.8212	8.1808	9.0832	11.154	12.578	10.917	8.7343	10.924	5.1329	6.9592	9.3516	5.7875	11.422	10.117	7.3239	9.6222	12.099
-17.715	-20.276	-22.287	-24.374	-20.674	-24.87	-20.369	-21.418	-19.039	-23.674	-20.787	-19.603	-21.392	-16.074	-25.582	-22.114	-22.41	-22.347	-20.031	-20.814	-12.154	-21.487	-19.86	-20.74	-22.457	-24.678	-17.709	-21.615	-19.911	-18.241	-21.113	-12.565	-20.177	-20.352	-26.029	-18.618	-17.918	-21.066	-18.002	-20.267	-20.084	-21.471	-23.822	-17.923	-22.086	-21.789	-23.796	-18.77	-18.954	-24.304
-19.831	-19.125	-20.34	-23.415	-20.782	-25.268	-21.537	-19.738	-18.096	-21.243	-20.511	-26.251	-20.642	-24.172	-22.396	-19.271	-24.983	-21.707	-20.327	-21.222	-21.897	-20.887	-21.463	-22.746	-19.586	-16.357	-20.816	-20.289	-23.007	-17.957	-23.631	-25.087	-18.288	-21.53	-21.469	-14.701	-18.065	-15.8	-22.44	-21.486	-25.222	-20.355	-19.163	-18.668	-18.585	-20.863	-20.132	-20.099	-17.844	-19.312
5.4008	-1.7104	2.3805	2.7128	-3.2309	0.44435	2.539	-3.5036	-0.98186	-1.6448	3.8874	-0.16503	-0.88934	-0.23858	-3.0222	4.1915	2.2653	2.7301	-2.1817	4.3595	-0.46395	2.9155	2.24	0.81181	-2.7503	-0.46464	1.4708	1.1104	3.9694	-1.4274	1.68	-0.82969	5.0206	1.8273	-3.1069	-1.4921	1.976	-0.26683	2.0095	5.8378	-5.4246	-5.0027	-1.0314	0.89251	0.15479	4.9233	-1.7211	-3.651	2.6746	-0.7261
7.5903	4.177	8.2418	4.5329	6.036	-1.5066	7.1081	4.9929	1.5064	0.9806	3.8062	4.3599	8.6032	5.1333	5.7126	4.0594	4.653	1.8038	2.7881	7.0977	8.4988	4.6796	0.88134	4.1051	1.8008	2.6721	5.7425	4.783	3.0431	3.6356	5.3336	6.1245	4.9119	9.0134	4.1532	6.3254	4.9494	4.623	3.8934	5.998	7.971	5.523	6.2409	6.8516	5.6453	5.7752	2.8338	3.4383	6.4215	2.1551
-14.47	-11.883	-12.784	-15.987	-15.013	-9.6786	-14.248	-16.616	-13.046	-13.438	-13.501	-13.638	-10.15	-15.617	-10.337	-13.737	-11.387	-11.869	-12.355	-10.695	-9.9733	-10.265	-11.057	-14.57	-16.966	-20.08	-7.1323	-15.859	-10.982	-15.423	-12.778	-15.222	-16.535	-12.881	-13.011	-9.458	-13.899	-10.385	-14.703	-11.864	-10.815	-6.8505	-12.893	-18.371	-13.148	-10.158	-15.284	-13.664	-14.069	-13.378
-12.574	-12.349	-10.874	-10.566	-8.9486	-5.7096	-10.532	-10.117	-6.7579	-17.102	-17.352	-13.82	-9.7528	-10.652	-12.366	-12.425	-12.75	-17.173	-11.913	-14.965	-12.381	-12.971	-10.104	-9.8119	-11.58	-13.465	-6.9571	-6.0995	-13.349	-11.357	-9.387	-6.9183	-9.7616	-10.079	-6.8504	-10.051	-10.799	-15.545	-15.023	-12.016	-12.977	-10.436	-10.884	-12.009	-12.578	-9.7276	-8.3482	-14.398	-9.6921	-12.096
-1.1877	-2.7712	-5.7684	-3.293	-3.0071	-8.0535	-4.9917	-6.1568	-10.878	-4.3518	-2.9721	-4.2975	-8.1807	-2.0484	-0.53587	-5.0778	-5.3255	-2.3112	-3.4945	-5.7667	-2.3543	-5.9233	-5.3937	-7.771	-1.1711	-3.6699	-6.6907	-5.2725	-7.1986	-8.0073	-5.8486	-1.6339	-1.6774	0.34003	0.13467	-3.0348	-4.3021	-4.1049	-9.5831	-4.5355	-2.6193	-2.8371	-2.2696	-5.4674	-3.7183	0.57253	-1.5703	-2.5373	-6.5701	-1.84
2.2868	-4.0173	0.13418	2.5226	-0.18079	-2.2875	-4.856	-0.86182	-2.6957	-0.19638	3.1252	-2.5249	4.1474	-0.022384	-0.63318	2.2299	-0.3895	-3.6093	3.6784	0.67326	-3.7005	-0.78344	-2.8529	-1.2105	4.637	-1.9266	5.3757	-1.1935	-0.60524	-0.9981	3.1596	0.91978	-3.1528	-3.4757	1.4526	-5.0988	-0.97348	-0.1122	1.8367	-0.7111	-3.3045	0.73856	-1.7067	3.7489	-1.9967	2.5933	2.4109	1.1964	-2.7928	-0.99538
-4.8359	-4.1801	-4.6136	-2.8115	-2.0394	3.5977	-5.4784	0.79872	-0.40259	-1.3378	4.1986	-8.6038	-2.1786	-3.8044	-2.1442	-5.6802	-1.9787	-3.2422	-6.4853	-3.1224	-3.2625	-6.8411	-5.6617	-4.3542	-6.8533	0.2751	-3.0711	-0.54828	-3.3894	-3.2294	-2.877	-5.487	-2.3233	-5.1621	-5.1291	-8.5231	0.41966	-5.7126	-1.0228	-4.7113	-6.9926	-2.797	-4.0141	-3.6777	-2.7626	-2.267	-0.65509	-0.57699	-7.4148	-2.4774
-1.0558	-0.089778	-3.4324	6.7574	0.4202	-2.0383	1.5607	2.1328	2.178	-0.54239	1.1479	-2.3647	-2.4203	2.0787	-0.96722	1.3572	2.5154	-3.4166	-0.67264	6.0963	3.2826	2.3798	-0.4056	4.3612	1.1507	3.7831	2.6511	1.8253	2.0117	1.3936	1.2667	4.8776	-8.1173	1.7406	1.8615	0.24124	-1.1559	1.0102	-0.96792	3.4103	4.0255	2.7976	3.8487	1.9744	3.8183	-0.23325	-3.9803	6.4588	-0.38147	7.1883
1.8905	2.1048	7.7221	4.3802	0.92726	-1.5234	5.8334	2.9986	5.234	3.6132	6.7513	4.9984	2.2157	7.7012	3.3827	7.3447	6.4174	2.6517	8.73	-0.073785	5.9479	4.7369	5.2794	8.195	3.3941	1.8784	6.473	5.5654	0.85572	4.6581	5.4467	8.359	3.2342	9.2967	3.8136	0.98842	5.3818	9.9161	3.3655	7.5522	5.8447	5.188	3.0773	5.6606	6.0511	6.4642	10.445	6.1731	5.894	2.7936
8.3554	4.4239	2.9806	9.5522	3.5159	9.5038	7.6637	5.6315	7.957	1.9834	5.6476	5.5112	11.61	5.0117	5.1161	4.4831	5.8853	6.5312	6.6539	5.1165	7.0694	6.9909	7.6357	6.3283	8.2134	7.4154	5.2606	1.4967	7.3843	4.5695	6.5197	7.9226	3.8922	4.0149	5.6671	8.5054	4.5854	7.8746	5.7492	2.4136	6.9271	-1.4135	8.1687	6.4159	8.3128	6.5999	10.971	8.4268	5.3526	9.0126
-1.2818	-2.8213	-1.6068	-3.2575	-2.9748	-3.9075	-1.0958	-8.9	0.46487	1.3789	-2.0575	-3.5766	-3.7366	-1.3781	-8.1317	-1.9776	-4.8002	-2.529	0.8173	-6.03	-1.6691	-3.9295	-3.5594	-1.4677	-3.211	-2.9159	-3.785	-1.8456	-1.8236	-0.2411	-2.3638	-6.2571	-3.3536	-3.184	-3.8864	-5.6849	-2.4418	-4.3498	6.4097	-4.3346	-4.8129	-2.7041	-1.5207	-3.1353	-1.9523	-2.9848	-0.33456	-3.642	-3.7485	-6.976
-0.10649	-3.0586	-5.25	-3.3068	-5.5477	-8.1019	0.85058	1.1712	0.10615	-6.8793	-4.3281	-1.7327	-3.1868	-3.4231	0.73249	-11.078	-2.3917	-4.0635	-2.0106	-4.898	-6.5417	0.25931	3.3895	-0.021799	-6.4381	-7.9916	-0.52156	-1.9224	-6.0129	-6.6	-1.9335	-3.9985	-0.08235	-5.0022	-1.5324	-2.8159	-5.0334	-2.1152	-1.8798	-4.65	-1.1151	-3.5213	-5.8743	-1.0974	-5.5642	-3.1093	-3.9988	-3.4371	0.84301	-4.0424
-1.2203	-3.6143	-4.8105	-1.2505	1.7218	-2.6769	-5.6273	-2.9036	-1.3684	-1.8396	0.15786	-3.2049	2.3572	-3.6032	0.95415	-4.7195	-6.128	0.52395	-4.8582	-5.3829	-3.522	-0.2161	-0.75423	-4.6693	-4.53	-4.8388	-5.6017	1.0631	-3.3914	-4.7859	-9.6633	-3.9319	-3.7692	-1.1295	-2.4657	-2.466	-1.1947	-0.55199	-0.32594	-5.9268	-4.7934	-0.86701	2.2501	-7.0876	-3.9238	0.16907	-3.2932	-3.8574	-2.0831	0.88389
-15.234	-14.31	-8.2115	-14.013	-10.629	-15.269	-16.341	-17.505	-13.963	-13.999	-14.064	-10.523	-19.729	-9.6012	-19.118	-14.157	-17.563	-12.651	-13.104	-23.354	-13.642	-9.964	-12.345	-19.467	-15.111	-13.609	-13.989	-14.907	-12.078	-6.8773	-14.689	-13.936	-16.661	-11.857	-15.233	-11.409	-12.495	-16.836	-19.441	-11.582	-12.522	-16.16	-9.6329	-15.795	-13.375	-18.503	-13.804	-16.393	-12.362	-16.732
3.9548	-2.8834	1.0572	-4.6279	-0.84673	0.58551	-0.73586	-2.02	-5.8243	-1.5412	-2.8245	-1.215	-1.467	-4.9884	-5.1792	-3.1768	-4.6524	1.2338	-1.0681	4.113	-3.3504	-0.29517	-0.83067	-1.9508	-2.5401	-2.7494	-0.21826	-5.9335	-2.7881	-0.45677	-5.1288	0.51776	-4.7365	-2.3823	-4.4036	-2.0107	-1.008	-1.9841	-1.6354	-0.50773	-2.7139	0.90715	4.7258	-2.1436	0.16148	-1.7906	-0.71138	0.73589	0.019589	-1.2169
-9.0668	-10.108	-0.19817	-1.737	-4.5458	-5.0179	-2.9696	-9.2268	-6.5433	-3.8336	-11.565	-6.4213	-5.8902	-7.2198	-3.4944	-3.4617	-6.5549	-1.0571	-8.2879	-6.5121	-2.2967	-2.4569	-6.9973	-1.6392	-4.5356	-5.9476	0.45425	0.1417	-9.8193	-6.2123	-7.6202	-4.1349	-7.6763	-9.6944	-3.1446	-11.458	-8.9915	-2.504	-4.9872	-6.466	-8.0993	-1.3446	-7.0804	-4.0669	-8.144	-7.6066	-7.7125	-8.9593	-5.1557	-7.7974
3.0871	10.782	6.9036	7.4659	9.8728	5.3907	9.0566	6.0038	1.4207	2.8858	15.125	4.5854	4.006	8.7862	6.569	6.2124	9.9656	7.2443	5.7536	6.4468	7.3481	5.9189	6.3869	12.298	4.5805	10.091	9.5367	13.009	7.8178	0.37595	11.469	9.1001	6.7571	10.006	10.766	9.9904	9.7647	10.196	14.497	6.3887	4.3939	5.3459	9.8408	10.389	6.2285	7.6995	9.7596	8.1422	5.7992	8.4916
-2.1221	-3.6602	0.56698	-5.1118	-3.4325	-3.8593	-2.3146	-2.0389	-5.7042	0.35105	-6.961	-2.2819	-1.2647	-6.6354	-4.5541	0.46387	0.0047968	-2.3634	-1.6507	-2.669	0.16547	-3.7419	-8.9049	-2.1037	-1.1305	0.40226	-2.1543	2.0842	-1.5476	-2.5477	-1.7231	-6.5117	0.28944	-1.7174	-4.018	-2.2678	-2.927	-5.2661	-2.8671	-5.9943	-0.17788	-1.1644	-2.8039	0.3719	0.6307	0.30838	-1.4114	-0.80847	-3.5611	-5.1712
-21.339	-21.544	-19.907	-19.869	-18.762	-19.455	-22.532	-17.796	-20.541	-21.566	-27.061	-16.659	-22.814	-20.922	-19.451	-25.028	-19.499	-21.966	-19.743	-20.247	-19.274	-25.188	-17.372	-15.642	-22.061	-27.291	-23.902	-22.861	-21.894	-17.068	-18.626	-21.056	-23.572	-21.186	-23.47	-18.104	-18.361	-23.319	-16.957	-18.662	-18.821	-17.923	-18.27	-20.859	-23.294	-22.27	-17.544	-19.47	-18.103	-21.57
-8.3554	-11.1	-11.427	-17.402	-13.427	-13.762	-14.043	-13.277	-14.558	-10.189	-14.398	-15.434	-11.284	-11.531	-12.715	-16.722	-9.778	-14.304	-12.262	-15.515	-13.363	-11.077	-17.343	-12.35	-13.727	-14.576	-14.106	-8.1124	-9.759	-15.298	-12.888	-14.965	-12.654	-12.155	-11.862	-8.7347	-10.809	-10.233	-12.41	-11.918	-11.57	-14.408	-11.31	-9.1447	-11.339	-14.153	-13.918	-15.076	-12.938	-13.265
-5.0679	1.1929	-1.0416	1.3535	-3.7812	1.0523	3.1348	-0.87199	2.8054	-1.8005	2.0723	-3.0526	0.40766	0.5144	-2.6993	-2.3102	-3.4369	2.3441	-5.3808	-3.5675	-2.4598	-1.2546	-2.4689	-0.30052	2.5587	-3.8592	1.4687	2.9009	-1.6512	-1.5563	0.23478	-0.8699	-0.88111	-2.2574	2.8078	-5.2216	-1.1691	-0.90731	-2.8108	0.91764	-1.2831	-0.70173	1.4607	1.6765	-0.57549	-1.0776	-5.8142	-1.9516	-2.7881	1.8219
8.6791	3.9693	2.0395	4.7972	4.6447	2.4632	9.31	5.0673	8.7465	6.5557	0.85861	2.4034	6.9444	4.12	10.333	-0.50938	2.8157	7.345	6.3752	5.8054	3.9366	1.9011	2.7083	8.3049	0.57241	6.1748	4.548	3.4376	4.0552	6.9233	3.4132	3.6256	7.4228	9.2538	-0.0056274	6.8317	-1.1233	3.8794	0.18284	3.5771	4.9963	7.0901	4.6142	5.828	6.29	6.8055	4.0819	7.6487	7.6724	6.0794
1.0881	-2.2395	-2.4045	6.5635	-2.6389	0.52405	-4.0424	0.13145	-1.5937	1.7543	1.4188	-2.9486	0.86892	0.67392	-0.69448	0.60084	-0.95988	3.0474	-2.2187	-2.2244	-0.95259	2.7199	-6.395	-2.0868	-2.843	-3.4479	1.2904	-3.5318	1.7912	-0.10392	-0.6662	-5.6428	2.5847	-4.6503	0.01084	-3.2004	2.3428	-2.2814	2.189	-1.5121	-2.449	-0.10924	-1.1811	3.648	-1.1873	1.9421	-2.479	0.39613	3.6997	-3.9628
0.49837	0.12741	1.9378	-0.6946	0.78199	1.3942	-2.1097	-2.5572	-6.3003	-2.3357	0.19975	0.98262	-3.5233	1.1205	-2.8235	-1.7268	-0.86069	-1.0495	-6.1468	3.3187	-2.1455	-4.2254	-2.6278	-6.8876	1.48	-0.66599	-3.6684	-2.7345	-0.26156	0.33614	-1.8087	-3.4855	-2.3746	3.3675	0.70781	0.30365	-2.2953	-4.9867	-4.7083	-0.37123	0.19673	-3.3564	-1.848	-0.10929	0.2997	-4.5454	-1.8453	-2.2784	-0.47505	-2.6304
-1.8306	-4.1493	-9.5399	-4.9377	-0.9141	-5.358	-4.3868	-4.5281	-3.9429	-5.2591	-7.9114	-5.51	-5.7789	-8.5001	-3.0951	-0.76722	-4.7638	-7.3551	-3.6846	-3.7789	-3.9429	-6.0936	-6.8492	-6.4809	-3.75	-4.0757	-5.7194	-3.0204	-6.4473	-3.8577	-1.492	-4.9132	-4.7415	-2.8197	-1.1381	-7.3098	-8.9238	-4.2266	-3.9993	-8.0269	-4.646	-5.7905	-5.7125	-9.1481	-9.1013	-5.2056	-5.6147	-7.1028	-7.1472	-4.0435
-6.7909	-11.943	-14.358	-17.16	-14.545	-14.274	-14.416	-15.39	-15.758	-17.826	-13.993	-16.119	-11.661	-16.109	-12.009	-10.168	-11.942	-18.579	-18.277	-17.402	-17.356	-14.709	-9.292	-18.249	-13.019	-10.634	-13.754	-13.828	-12.259	-17.5	-13.53	-12.793	-12.209	-14.749	-14.287	-12.488	-18.134	-17.515	-10.063	-16.082	-17.694	-12.834	-14.064	-16.451	-13.151	-11.256	-15.339	-13.204	-14.899	-21.589
-18.813	-13.573	-5.1625	-11.429	-8.9234	-11.149	-11.992	-11.484	-12.375	-8.697	-13.832	-12.568	-9.8952	-11.7	-15.524	-17.13	-11.325	-15.732	-13.967	-9.9526	-10.643	-16.332	-14.253	-16.759	-14.463	-8.2217	-16.445	-14.73	-13.848	-5.5165	-12.472	-13.209	-10.761	-11.537	-13.078	-14.116	-10.294	-17.688	-4.6686	-12.195	-10.807	-7.8676	-13.169	-12.03	-12.989	-3.4865	-10.222	-12.88	-11.155	-8.368
-2.9321	2.0945	-3.1732	0.10377	-3.2821	-2.3569	-4.9268	-0.87725	-1.5036	-0.61591	-1.9333	-4.528	-2.6537	-0.66742	-3.1981	0.11125	-0.36254	-2.2639	0.31901	-2.3965	-3.3723	-2.3359	-2.1912	-1.1999	-0.01692	-5.4663	-1.678	-1.1503	-5.457	1.3783	-4.6741	-3.2999	-0.089286	-5.1216	-1.85	-2.2802	-2.4894	1.8779	-4.4367	-0.56192	-4.4527	2.0295	1.4918	1.8402	-7.6654	-3.0964	-0.37573	-1.703	-1.4242	1.5765
-3.9417	-7.7979	-5.3482	-3.5722	-2.0607	-4.3536	-2.2785	-4.5561	-3.7982	-4.0841	-3.0139	-4.39	-4.7219	-9.2761	-2.1491	-4.5201	-1.8019	-5.4664	-1.1322	-4.339	-4.849	-4.2429	-3.8818	-3.3903	-1.1337	-1.8525	0.20983	-8.2223	-3.7968	-3.9909	-5.148	-4.4717	-6.04	-7.1091	-3.3235	0.52606	-5.4544	-2.2219	-5.5133	-2.2108	-8.8248	0.61973	-6.6453	-8.8592	-8.7976	-8.1846	-0.45642	-1.2846	-1.7342	-1.9211
-4.843	-6.7426	-7.6873	-5.7745	-9.7481	-8.0984	-3.1199	-6.0332	-7.3876	-3.5545	-6.2695	-4.4345	-5.7176	-3.8001	-6.8274	-10.492	-4.3973	-3.1635	-7.0632	-6.9124	-7.0426	-8.2677	-4.3535	-10.408	-9.6379	-6.7123	-5.6615	-2.4444	-8.9845	-1.6889	-13.413	-6.0684	-5.8928	-7.3155	-8.677	-7.5689	-2.9301	-6.9072	-3.6555	-8.2555	-3.1568	-7.9657	-5.691	-2.9535	-6.9822	-3.3862	-6.8154	-5.0593	-8.4333	-3.898
-20.955	-21.169	-24.865	-24.074	-24.375	-24.631	-22.362	-21.728	-24.065	-18.004	-20.924	-22.849	-21.223	-24.196	-24.553	-19.224	-20.378	-22.949	-17.31	-24.768	-22.395	-20.59	-23.746	-20.694	-22.911	-24.546	-19.598	-22.013	-16.302	-25.602	-17.637	-16.842	-21.564	-19.227	-24.27	-21.903	-23.787	-21.725	-21.703	-22.066	-18.075	-22.099	-18.725	-22.261	-17.419	-21.843	-20.014	-22.472	-23.085	-30.998
-8.5492	-4.5165	-4.7211	-3.827	-1.2999	-6.8592	-8.2662	-2.3031	-5.2378	-3.2834	-4.3775	-2.6937	-0.87837	-7.4697	-10.608	-3.5914	-6.7047	-9.4678	-4.4556	-4.6226	-4.0661	-3.084	-4.6055	-3.8106	-1.1851	-5.1618	-8.2257	-7.9584	-4.3505	-4.5461	-7.9136	-4.3912	-2.1869	-3.9058	-5.3563	-3.4701	-1.0375	-3.3726	-6.5855	-5.8522	-2.3349	-5.7427	-5.3432	-2.8917	-5.058	-6.9513	-5.1949	-5.9902	-2.8621	-4.2589
-5.222	-6.3251	-5.28	-9.9416	-6.4612	-4.4357	-4.0643	-4.7352	-2.5166	-10.554	-4.5331	-2.2908	-5.1867	-9.5013	-3.7229	-3.1047	-2.0861	-1.0024	-6.9987	-11.838	-2.5357	-4.5453	-10.372	-0.95325	-5.9686	-5.5404	-4.8034	-8.4064	-1.9422	-3.45	-6.1576	-4.6099	-3.517	-0.68141	-2.4757	-2.2059	-4.6161	-4.1265	-4.7012	-4.1726	-2.5962	-7.294	-4.4314	-1.5379	-5.6357	-2.6358	-3.7089	-5.2316	-1.55	-3.3251
-10.219	-14.435	-13.392	-14.704	-10.816	-17.299	-13.872	-12.51	-16.775	-8.1833	-10.874	-16.022	-12.068	-16.486	-14.342	-10.776	-13.151	-16.245	-12.34	-12.801	-11.372	-10.614	-11.744	-12.809	-12.24	-12.494	-10.724	-11.254	-12.586	-14.273	-10.767	-11.838	-13.675	-10.847	-10.703	-16.969	-14.278	-12.935	-9.1886	-15.112	-8.0587	-14.284	-13.975	-10.056	-12.655	-12.857	-10.429	-15.476	-13.353	-15.078
-0.52149	-5.6207	-5.0186	-8.2051	-2.2469	-5.7417	-3.2538	-7.3183	-3.6008	-5.7879	-7.3118	-2.5713	-2.2408	-8.5692	-2.6402	-5.5535	-1.5193	-5.8283	-9.0255	-7.768	-4.7691	-6.1966	-5.4464	-2.8439	-7.8071	-8.0977	-3.7589	-3.6036	-5.8773	-5.4502	-6.8479	-4.8209	-3.944	-9.6997	-5.6141	-4.2904	-5.4928	-8.6848	-4.1476	-7.6652	-7.6203	-6.7316	-4.0851	-8.0452	-3.1092	-9.5038	-8.2129	-2.2345	-7.4017	-3.6522
-2.1003	-0.25316	0.6479	-1.2563	5.8681	4.8903	-0.89858	1.2745	4.5862	1.8204	0.21053	2.6429	7.7949	2.4581	2.2328	-1.4198	3.0206	5.8799	-0.40167	2.728	-1.0388	0.78885	0.97383	-0.66859	2.8758	5.3623	2.7057	2.9397	-1.2556	2.6167	-2.9958	-0.34385	1.4602	2.5721	-1.4159	-3.1425	3.8616	-1.501	2.2375	3.398	-1.523	0.04125	1.8416	4.7155	1.8806	2.64	2.2658	4.2259	-0.50943	1.5112
-15.812	-18.457	-12.26	-15.819	-14.989	-21.077	-11.896	-19.532	-19.88	-13.497	-16.441	-18.239	-16.45	-10.976	-14.284	-10.451	-12.508	-10.889	-14.834	-16.87	-15.093	-16.635	-16.165	-13.552	-17.544	-14.854	-12.988	-18.234	-11.374	-10.258	-13.761	-16.109	-16.49	-15.579	-15.828	-15.69	-14.054	-15.887	-15.979	-17.108	-15.083	-13.788	-15.978	-13.808	-16.123	-13.43	-14.633	-16.612	-13.281	-16.411
-13.783	-14.671	-14.158	-8.4229	-11.137	-14.583	-12.851	-16.754	-12.647	-14.873	-10.627	-13.843	-14.135	-15.297	-12.158	-13.119	-15.344	-12.252	-12.415	-11.892	-22.291	-15.583	-13.647	-14.446	-9.5289	-15.447	-12.582	-12.15	-8.0935	-15.496	-12.891	-13.502	-13.333	-10.528	-14.69	-13.879	-14.289	-12.839	-13.54	-16.875	-15.018	-9.1173	-10.865	-15.5	-15.251	-17.304	-13.87	-12.483	-14.567	-12.036
-0.075462	4.8358	-3.2256	-1.5102	-1.6489	1.1301	-2.4506	-3.2175	3.2271	-1.6045	-1.0264	-3.451	-4.8558	0.43416	-1.9354	-1.5965	-4.1934	-1.2099	0.15174	2.6539	-5.3908	1.1504	-4.7113	0.70857	5.7214	-1.0405	0.32007	0.60582	0.22248	3.5651	-1.8226	-1.8545	0.54748	-3.9437	0.89221	-2.2651	0.97163	-2.7195	-2.2696	-0.97891	2.9435	0.84232	-0.52511	-2.4042	0.72229	-0.76275	-3.5926	-2.0171	-1.9431	-1.0007
-9.2576	-11.21	-10.56	-8.6845	-11.172	-15.727	-12.673	-10.048	-13.798	-12.25	-9.3789	-11.275	-8.4242	-9.4029	-12.788	-10.411	-7.8742	-14.03	-13.177	-9.9952	-10.038	-13.727	-10.252	-12.936	-13.307	-17.15	-15.605	-11.788	-7.7398	-12.438	-4.3589	-10.556	-16.495	-14.228	-13.589	-9.4052	-11.316	-4.6889	-10.437	-12.208	-10.01	-8.3866	-10.351	-5.7617	-13.325	-5.7425	-12.141	-12.928	-12.345	-10.794
10.985	5.8004	3.981	9.2384	8.0404	7.5516	9.9063	12.602	8.0723	4.155	6.7202	4.2442	7.3155	10.779	7.2566	8.9536	10.625	7.1557	5.559	8.2051	7.2291	11.525	6.4177	9.5551	6.9577	6.2609	9.5427	6.3577	4.2889	10.509	7.7529	10.822	5.1127	9.6026	8.588	5.0646	12.59	5.1886	5.9846	10.607	9.2367	11.261	9.8873	7.2138	9.5635	7.978	11.467	10.397	4.3085	8.8591
-6.0952	-2.8736	-4.9575	-6.7032	0.16471	-4.1335	-1.4047	-8.6389	-1.6835	-3.8633	-5.9225	0.63446	-8.1478	-4.8735	-2.625	0.77805	1.3506	-1.2717	-0.33753	-5.3143	-5.3363	-9.2483	-3.0826	-8.3498	-4.4133	-5.4454	-1.9613	-6.6162	-5.8059	-6.6584	2.0322	-4.8866	-5.9181	-4.8041	-1.3948	-6.9735	-6.1699	-4.2077	-5.5764	-7.9567	-7.0581	-6.911	-0.55306	-1.9156	0.51056	-8.5049	-0.61745	-6.9492	0.5975	-5.6461
0.76462	0.71778	1.5263	1.0817	-0.89865	0.4382	0.20304	1.2934	-1.9354	-1.0074	1.7125	-0.45033	-1.7543	0.50707	0.67059	4.729	-5.5039	-2.3635	1.9571	4.4899	-3.2432	-3.7317	-1.6495	-1.0434	0.93929	-0.037458	3.4269	-3.7271	0.78918	-0.098602	-1.1495	0.66676	2.1977	3.3214	0.64594	1.5828	-1.8717	-3.7716	1.7325	-2.4981	-0.49109	-1.0887	-0.36478	-4.9183	-4.1024	-1.123	-2.3613	3.4588	-1.3188	-3.1401
4.2987	6.9854	2.7785	-0.22726	5.4676	1.9547	1.7588	4.7041	-2.1418	3.0194	2.9853	8.4758	4.5237	2.214	-0.50099	3.1766	9.0209	-0.78301	1.7942	5.2964	1.4741	-0.55636	2.0533	-3.4785	6.5205	1.7662	4.0101	3.5625	4.2241	10.811	-0.4571	-1.4949	8.0809	-0.73739	-2.6901	5.6938	-2.9025	4.4059	5.9926	4.6914	2.8041	2.9463	2.9217	0.78289	0.77659	5.774	0.97049	1.0253	-0.25213	1.8033
-3.9419	-7.6828	1.5355	-3.929	-1.136	-8.7742	-2.09	-5.7209	-1.8863	-0.93276	-0.81027	-1.9056	-6.7088	-3.3479	-2.801	-4.451	-2.4337	-3.9665	-0.66254	-5.6184	-6.7866	-7.5636	-2.545	-4.2511	-3.6242	0.58246	-4.9307	-3.4496	-6.4981	-5.4033	-3.8504	-4.471	-2.0466	-1.4058	-7.5049	-3.2111	-1.1796	-5.4018	-5.1449	-1.7821	-5.4405	-2.4277	-2.0367	-4.7672	-4.1655	-3.0161	-10.034	-1.1299	-2.1894	-1.9292
-1.4667	-1.3189	-3.3469	3.1591	-4.197	-0.34918	0.77749	1.535	3.3808	3.6836	3.8052	-1.5521	-3.1266	-2.3875	2.4178	-3.1303	-4.3351	3.1657	-5.3979	-2.2327	-4.4348	-1.4903	-0.35862	-4.1819	1.1527	-3.09	2.6949	0.74515	-0.72943	-2.3876	-5.4209	1.9705	-3.1241	0.081836	-0.55235	-4.0313	0.82851	-2.0655	0.046954	-2.4456	-0.81379	-0.35831	-3.0823	-5.6939	-5.3075	0.28985	-3.4848	-0.21835	3.157	2.1625
-4.0888	-1.5229	-0.74024	1.2026	-1.4536	0.55572	-3.6277	-4.5067	-0.10854	1.1014	-2.7809	-0.81016	0.19555	-4.9708	-0.56661	-2.7925	-2.4776	-2.9804	0.43203	-0.73274	-1.1458	-1.7016	-1.923	2.6472	-0.53057	-0.054725	1.6846	-1.7406	1.2169	-0.071319	-2.8649	0.76009	-1.0682	2.7503	-1.9941	-0.3888	0.18314	0.95391	-1.6	1.8406	-0.92886	-2.3296	-3.7749	0.35456	-0.23273	-1.6145	0.69852	-4.0409	-2.3393	1.4032
-1.2312	1.9259	-3.0936	-2.5883	-6.7268	-5.7805	-2.3889	-3.0673	-2.4567	-2.1026	-1.304	-0.29531	0.96804	2.7089	-7.3501	-6.4524	-1.6966	-0.7795	-4.3784	-4.8911	0.71094	-0.48219	-4.2046	2.8759	-1.7211	-0.28844	-1.5685	-2.435	-2.5925	-2.9411	-5.0501	-4.9589	-4.3523	-5.0147	1.5589	0.63865	-4.1317	-4.8128	-4.8497	-4.6709	-2.556	-4.4025	-6.6137	1.2219	-5.4735	-4.3814	-0.90122	-4.2418	-2.476	-1.5179
-10.554	-14.675	-16.172	-15.133	-14.365	-10.382	-14.794	-12.764	-13.392	-14.687	-16.701	-15.474	-17.216	-13.955	-10.87	-13.61	-17.993	-14.331	-12.445	-14.004	-15.015	-14.536	-16.242	-13.46	-18.348	-18.308	-13.5	-11.164	-14.405	-10.787	-14.284	-14.816	-15.54	-13.242	-9.7373	-14.68	-14.557	-14.304	-14.592	-12.841	-17.091	-9.9605	-13.372	-18.987	-14.777	-13.951	-11.141	-14.765	-17.097	-14.25
-6.0438	-4.1503	-6.5004	-6.4588	-6.5515	-1.9479	-6.8651	-4.6218	-12.643	-4.833	-9.7542	-7.2814	-6.5254	-5.5496	-6.6717	-8.178	-5.6718	-7.1949	-5.587	-1.7044	-4.9351	-1.4286	-10.718	-9.1484	-6.7826	-4.1911	-4.1282	-8.2914	-4.3779	-11.851	-7.6055	-4.5435	-8.0716	-8.0846	-3.7122	-9.4454	-6.869	-9.1931	-7.482	-6.9242	-5.3183	-8.1836	-7.3965	-7.4936	-6.4068	-1.4914	-5.8466	-10.373	-9.2381	-5.95
-1.3651	-5.9957	-0.76684	1.4386	-9.9685	-3.9045	-1.1177	-3.9896	-5.8515	0.56329	-0.46239	-7.1083	-2.4767	-5.164	-3.9605	-5.3464	-3.0765	-3.4709	-4.265	-1.9255	-5.8443	-3.8279	-0.049088	-1.6109	-3.5161	-9.1721	-0.24264	-0.93344	1.4905	-0.92451	-3.1296	-5.1217	1.0629	-0.98944	-0.12968	-1.2454	-6.0827	-5.4349	-1.9147	-2.9522	-4.5944	0.85667	-2.9521	-2.7682	-4.8121	-4.3125	1.542	0.54199	3.204	-5.0045
2.5063	-2.7267	3.104	-4.2876	0.15234	-2.2217	3.3477	-1.7442	3.1647	2.5233	-3.6576	-1.9704	5.1333	3.3757	-4.6628	0.29132	0.71275	0.41565	1.0714	2.6289	-4.633	-0.35528	2.7721	0.43793	1.0531	-1.9495	0.72572	0.99756	0.55049	-2.1755	-3.1107	0.81195	2.583	2.5683	-1.5054	6.5193	-0.80995	-0.64091	-0.86907	2.5016	1.5051	0.26233	4.1461	1.0412	5.8703	-0.56981	1.2459	-1.6819	0.05878	4.9165
-11.366	-13.569	-11.5	-11.028	-11.128	-14.402	-15.475	-16.882	-10.837	-13.405	-14.885	-14.189	-11.393	-13.067	-12.407	-10.543	-14.405	-14.396	-15.771	-13.285	-16.774	-14.913	-14.277	-14.463	-15.247	-13.835	-9.0685	-9.449	-14.107	-15.244	-9.4993	-10.539	-16.779	-10.57	-8.9395	-12.082	-13.495	-13.079	-16.078	-14.457	-13.557	-14.255	-15.24	-18.193	-16.839	-10.937	-15.973	-11.178	-14.208	-14.466
-14.429	-12.828	-16.144	-20.078	-15.265	-11.801	-16.093	-14.226	-17.464	-13.805	-15.838	-14.721	-13.668	-16.133	-13.514	-15.033	-17.408	-19.695	-15.362	-18.054	-13.61	-14.63	-14.756	-13.447	-13.268	-19.277	-14.202	-17.364	-14.884	-11.786	-16.449	-14.758	-14.55	-17.398	-14.476	-14.926	-12.809	-16.329	-19.07	-10.994	-13.322	-15.105	-13.332	-16.91	-16.682	-16.878	-17.368	-13.133	-10.455	-14.914
-5.5551	-1.1847	-1.0181	-3.2776	4.8149	-0.6773	-5.1025	-5.8964	-8.708	-4.9889	-2.0909	-3.0713	-9.9509	-0.69096	-1.3601	0.0054327	-3.8623	-0.44152	-0.056081	-4.1952	-2.1314	-1.4686	-0.90819	-0.19163	-3.1966	-2.1792	-0.60929	-2.2876	-3.799	-3.4981	0.59527	-4.0363	-2.5506	-2.0659	-3.3173	-1.1632	-3.4179	-5.6379	-9.7621	-1.923	-3.1394	-1.8103	-7.7139	-0.99894	0.13484	-4.2758	-2.6355	-1.6433	-3.5161	-2.1974
2.561	4.1454	6.3304	3.846	2.19	-0.88898	2.2006	-0.95279	-1.5339	0.81994	4.4155	1.5283	3.1243	5.8418	4.1494	1.3002	-2.0298	0.38833	-0.34051	-3.2407	6.0439	-0.1877	3.1499	-2.9612	-1.0025	-2.7303	-0.96233	-0.78723	1.7896	0.30494	2.2476	-2.3375	0.026999	3.9587	-0.71119	1.9542	5.221	-3.4919	4.3656	4.9585	1.849	0.46734	-3.0237	0.36136	3.2676	-2.1119	3.2614	0.81477	0.43156	2.6312
-13.822	-6.4129	-12.346	-11.739	-9.7995	-10.807	-12.221	-14.239	-9.6659	-11.091	-15.156	-13.431	-12.353	-2.7371	-7.2399	-11.033	-13.142	-12.118	-13.863	-12.672	-9.0531	-6.73	-15.818	-11.933	-7.6397	-12.097	-9.1388	-8.414	-13.268	-11.346	-12.274	-8.4945	-8.2768	-10.468	-10.997	-8.0198	-8.8632	-11.411	-12.631	-13.776	-8.2587	-10.102	-10.87	-8.7513	-11.96	-9.067	-6.7202	-13.958	-13.446	-8.6064
-6.9291	-8.0649	-9.1548	-4.229	-10.741	-5.2018	-5.1008	-2.8931	-2.7207	-6.4819	-6.1634	-7.8233	-4.0415	-6.4146	-6.5409	-4.9495	-7.3009	-6.3747	-4.7016	-12.903	-10.104	-4.5815	-6.5987	-4.1761	-5.492	-10.076	-6.8672	-8.3143	-9.0251	-7.2547	-5.237	-6.3193	-4.9693	-5.3262	-3.1635	-5.3855	-9.5181	-6.9513	-3.6094	-8.6111	-4.2119	-3.7136	-10.639	-5.7536	-6.0505	-5.6307	-1.4437	-9.5835	-3.0129	-4.2415
-1.591	-0.93246	-3.3453	-1.5098	-3.8909	-4.3203	-6.157	2.0494	0.075046	1.552	-1.2882	-2.4237	1.6955	2.9335	-5.0336	0.63613	-1.325	-2.0831	-6.1881	-2.9635	-0.55079	-5.6886	-3.2794	-6.2054	-2.5376	-1.4446	-0.88667	-3.7225	-1.799	0.19078	-2.318	-3.9036	-2.4535	3.0129	-1.2434	-4.4259	-2.3504	-2.9431	-3.2045	0.68392	-0.7687	-1.4141	-2.2315	-2.2657	-5.2704	-0.23316	0.17439	0.81077	-2.7277	-1.0837
-2.4489	4.4368	-1.8016	-1.5556	-4.3287	-7.4766	-1.2928	-2.4493	-1.3182	-2.679	-0.40372	-5.7264	-1.2782	-1.4018	-6.2737	-0.76462	-1.9942	-3.0422	-4.2632	0.54287	-1.6083	-1.6114	-2.7502	-3.3664	-5.012	-0.62529	-3.9746	-1.1707	-3.8836	-0.62267	-0.83084	-0.79424	-2.5751	-6.834	-2.1411	-0.44773	0.55242	-4.274	-5.1072	-0.19482	-3.4313	-6.1185	-4.4494	0.024792	-3.6268	-4.3431	-3.0112	-5.9495	-5.3798	-2.2851
-7.6782	-10.213	-1.7437	-12.379	-5.215	-9.4907	-6.9767	-6.1647	-3.5569	-5.002	-5.4626	-8.3916	-4.0255	-3.3394	-4.8495	-7.4495	-7.3376	-8.6097	-6.3555	-6.5732	-7.2565	-10.977	-7.1378	-7.608	-2.1441	-5.5016	-6.6518	-2.6073	-6.4007	-5.5488	-5.7392	-7.3989	-3.9819	-8.0732	-8.5436	-4.5313	-8.2612	-4.4151	-5.3483	-3.9325	-5.1983	0.52487	-5.4226	-6.3954	-7.9127	-1.3895	-1.0792	-6.2607	-5.4466	-6.6952
-1.1744	-1.3131	3.7863	5.2455	4.2176	-2.2493	0.91839	2.8498	3.8034	2.2402	-0.62504	-2.1557	3.0286	2.6452	-4.0696	4.8756	4.6463	4.9225	1.4617	3.8061	1.0751	-1.9316	0.52433	0.57435	-1.5816	4.5123	2.5088	1.512	-0.68717	2.0362	3.6774	1.6144	7.9243	3.2453	-2.447	5.238	1.7749	-0.95398	1.5905	7.8026	0.19934	-0.24659	-3.2709	1.4857	6.9397	1.0017	5.3617	0.58874	-3.0322	-3.1703
-9.0721	-10.688	-7.8577	-8.8575	-8.8772	-6.2844	-10.076	-10.563	-14.318	-11.841	-12.645	-14.42	-10.823	-12.756	-10.081	-12.813	-12.058	-8.2696	-9.8387	-12.156	-14.358	-7.4917	-9.9426	-9.1894	-10.803	-10.685	-13.649	-11.537	-10.301	-10.989	-12.97	-13.061	-11.456	-7.9522	-9.5785	-13.959	-12.323	-13.075	-9.7172	-15.649	-8.9562	-16.612	-14.075	-7.3443	-5.3343	-9.5744	-11.899	-12.96	-16.287	-13.047
-6.3255	-10.265	-13.775	-15.033	-7.3729	-14.804	-8.9833	-11.437	-17.982	-12.331	-14.672	-9.2481	-19.791	-16.156	-11.683	-8.3406	-10.487	-11.757	-15.655	-9.6367	-10.193	-13.307	-12.598	-12.026	-17.635	-9.4587	-14.518	-12.545	-19.316	-15.913	-12.964	-15.756	-14.833	-17.063	-7.862	-9.4628	-13.561	-10.434	-10.743	-15.097	-15.343	-11.584	-19.903	-20.256	-12.374	-8.8376	-10.758	-14.351	-12.6	-11.208
-10.248	-7.975	-10.539	-5.9639	-10.731	-9.0354	-14.048	-7.3529	-7.9951	-8.9049	-8.4631	-6.9857	-7.5108	-9.875	-8.167	-8.3924	-13.322	-12.22	-13.084	-9.3052	-12.61	-11.275	-8.7258	-11.35	-15.551	-4.979	-10.686	-9.1256	-8.6359	-8.6109	-8.3148	-8.3382	-12.615	-10.006	-10.442	-9.8561	-11.43	-8.7161	-11.861	-12.193	-10.831	-7.296	-10.898	-14.53	-8.3043	-10.967	-11.85	-9.9689	-10.002	-10.286
12.923	11.078	6.936	10.67	12.359	11.194	6.8344	5.4573	6.8203	8.1482	8.5347	7.6017	7.6663	7.3023	13.931	11.032	4.9481	6.7713	4.5751	10.214	9.8443	10.417	11.582	8.6346	6.0202	3.7053	9.0522	9.4424	9.5115	7.9347	6.5889	11.139	14.151	10.213	8.384	6.7962	9.6931	8.399	8.0708	10.453	11.195	10.083	4.4299	10.665	6.8306	10.431	10.154	7.3786	8.428	9.1806
-8.5927	-7.6794	-8.285	-6.625	-2.1074	-9.1708	-5.0003	-9.3521	-5.2927	-4.3795	-2.3267	-4.7592	-5.3305	-5.5882	-9.366	-5.9178	-9.6555	-8.2034	-7.063	-7.0938	-7.7043	-9.7579	-5.3927	-4.9172	-4.6558	-5.8864	-5.8357	-3.3301	-11.114	-9.7907	-5.0946	-5.7835	-4.0198	-2.1082	-6.7152	-8.3231	-7.6432	-6.0186	-7.9639	-8.4059	-5.7848	-7.321	-4.6843	-5.0958	-3.5184	-4.9268	-3.1312	-0.60546	-6.9081	-6.4144
-3.5123	-6.489	-12.96	-4.7708	-7.3478	-7.6737	-8.095	-11.423	-11.259	-7.8942	-6.1377	-4.6881	-3.7372	-3.0687	-8.0342	-7.5482	-10.059	-5.3581	-4.0546	-4.4825	-10.807	-8.4937	-9.1139	-6.8446	-6.6907	-3.0743	-5.655	-7.0414	-10.583	-5.6863	-3.106	-6.8834	-8.2247	-4.5117	-6.4424	-2.3266	-7.9402	-5.3465	-2.0194	-10.093	-11.287	-7.6429	-9.3526	-9.4786	-8.8244	-6.2975	-6.4672	-9.0662	-13.356	-6.6097
-9.044	-2.0691	-4.0968	-2.6093	-6.019	-1.6865	-0.37852	-6.7129	-4.4115	-6.3873	-7.9668	-3.5988	-3.0192	-6.0516	-4.4	-3.0938	-7.511	-7.2124	-9.1556	-4.9002	-5.0145	-2.1141	-5.8998	-5.4795	-5.8107	-5.9705	-3.683	-4.3518	-9.2808	-3.4105	-5.0055	-1.8748	2.0913	-6.7649	-7.9528	-6.4573	-7.4415	-9.713	-9.2614	-4.9287	-11.963	-9.4269	-2.6052	-8.2796	-8.6135	-3.6618	-3.9883	-0.88931	-6.8287	-8.157
3.0916	-0.27096	-3.8955	2.7197	-0.40823	-3.9993	-5.3622	-1.4611	2.3825	0.72773	-5.4512	-4.6167	0.39896	1	-4.6973	-1.1011	-1.5141	-3.1585	-3.4628	-6.5108	1.6632	-5.5375	-0.025046	0.068072	-1.4064	-2.9608	0.5229	0.80076	2.0482	-4.1258	-3.3879	-1.2998	0.50298	-0.78761	-2.1539	-0.047939	-0.78867	-6.5858	-4.6827	-1.3392	-2.4718	-4.8554	-2.4038	3.0008	-2.659	-2.7972	1.4328	-4.2063	0.55127	-4.8796
-4.1157	-7.0414	0.12334	-1.7903	-4.7109	-3.3598	-4.3224	-3.4005	-3.6593	-1.6717	-4.5349	-8.9103	-4.0982	-1.4155	0.13145	-2.4532	-4.0529	0.44308	-2.3476	-6.6905	-0.47938	-2.3561	-6.4075	-0.10177	-5.2918	-4.9247	-2.8833	-1.8258	0.62207	-1.9532	1.5311	-2.2313	-8.0388	-1.9419	0.77659	-6.509	-0.83712	-5.2967	-4.9674	-4.3961	-2.9157	-0.56536	-1.6212	-8.6738	-4.0667	-2.6168	-6.5512	-2.4331	-5.7561	-3.7915
-23.141	-19.414	-21.204	-29.2	-23.976	-20.886	-21.3	-21.414	-19.839	-22.477	-21.393	-24.292	-25.393	-13.918	-24.817	-21.013	-22.239	-20.384	-21.742	-20.746	-21.994	-28.046	-18.224	-23.355	-20.124	-25.784	-20.162	-22.792	-23.974	-20.233	-23.225	-19.848	-20.713	-20.266	-23.716	-20.064	-21.881	-29.261	-24.276	-23.459	-22.455	-16.026	-26.221	-19.565	-21.917	-23.819	-25.424	-22.734	-23.019	-18.761
-6.1011	-3.4827	-1.6229	-6.2346	-3.647	-0.65559	-5.0764	0.030556	1.8924	-4.696	-4.7764	-3.361	-0.25096	-4.1477	-5.1476	-2.9331	-3.3389	-2.1206	-4.0606	-5.0188	-5.1599	-3.5972	-0.54959	-6.5238	-2.5734	-4.6442	-4.1695	-8.5614	-2.5964	-1.6446	-3.5607	-5.3043	-2.2373	-2.1822	-2.8876	-6.7491	-6.4503	-4.2396	-2.2003	-1.4651	-4.0578	1.5251	-0.18662	-1.8589	-5.5169	-3.0874	-4.1195	-3.74	-5.4584	-4.8626
-1.2177	-2.1541	-2.4905	-4.6462	-5.2316	0.93676	-2.8592	-0.51213	-6.637	-5.4688	0.075716	-0.97467	-1.1499	-5.4568	-6.803	-0.86273	-8.1509	-4.6114	-9.1107	-3.128	-3.8884	-5.7231	-5.9213	-9.9267	-3.0896	-5.9665	-0.72719	0.67239	-3.8105	-4.3163	-8.2514	-3.5044	-3.1717	-1.8943	-7.0293	-3.3632	-6.1234	-6.0692	-6.8846	-2.693	-6.7072	-5.6602	-4.4454	-3.1576	-5.7746	-6.0178	-5.3685	-3.5403	-3.0974	1.0046
0.066794	3.6508	0.5002	1.1534	-1.9876	0.44587	1.2463	-1.7139	-0.31675	-2.4455	0.00078655	1.4615	-1.1637	4.265	4.1323	-0.34497	-0.12225	1.3979	1.7393	-1.1073	0.87257	1.0172	1.0421	0.33455	0.20188	2.0699	1.3883	3.7203	0.61346	-3.1764	4.3143	3.5001	2.1816	3.6191	2.7343	-0.38347	3.0167	0.56292	2.3889	-0.074861	3.2545	-0.56703	-0.28733	1.5664	0.18734	-0.35888	1.6073	2.124	-1.0766	-0.02038
-7.6637	-6.1477	-11.124	-7.9804	-12.222	-8.5764	-10.193	-7.4967	-9.5717	-7.6839	-8.8334	-15.207	-8.637	-10.477	-10.649	-10.441	-8.1881	-10.282	-4.3968	-9.4822	-11.439	-13.503	-7.0838	-9.2469	-10.773	-7.3989	-6.7378	-9.068	-10.523	-8.3076	-8.9485	-13.415	-13.919	-13.632	-11.667	-6.2032	-6.4554	-7.7605	-15.968	-11.133	-7.5507	-11.24	-6.8547	-10.9	-6.6636	-8.3875	-8.5163	-9.2418	-10.333	-11.153
-11.085	-10.395	-10.532	-13.99	-9.6769	-12.414	-13.945	-12.235	-13.412	-12.718	-9.4635	-12.037	-12.298	-9.6365	-12.123	-8.022	-14.07	-8.712	-12.488	-8.0011	-16.684	-10.156	-8.2124	-8.042	-8.6405	-11.288	-11.665	-19.764	-11.478	-11.428	-11.711	-9.9974	-9.7538	-15.421	-15.331	-12.206	-7.8443	-14.317	-11.092	-17.037	-14.083	-13.617	-10.647	-11.439	-9.0266	-9.0916	-8.4714	-14.59	-11.402	-9.2407
-16.248	-7.5059	-5.7944	-6.709	-12.724	-9.7956	-12.508	-8.1856	-7.5954	-12.612	-7.3264	-9.5912	-10.97	-8.0675	-9.8214	-9.444	-10.054	-7.5941	-9.5468	-7.3043	-10.915	-9.0393	-9.4933	-7.1842	-10.138	-5.533	-11.674	-10.817	-6.4788	-11.404	-9.8397	-4.1564	-8.1516	-14.084	-8.2493	-4.459	-8.5649	-8.2391	-5.722	-6.5975	-10.796	-12.153	-11.799	-11.323	-9.145	-6.9928	-2.8545	-8.0801	-12.341	-7.9333
-7.6369	-3.1416	-0.85948	-0.035337	-3.5022	-8.1977	-4.3085	-4.0551	-2.5117	-3.6842	0.076107	-5.3662	-3.8831	0.46098	-0.19208	0.27474	-3.5225	-5.0588	-3.2918	-8.337	-2.6152	-2.9811	-1.497	-1.069	-5.0404	-4.2285	-0.62121	-7.9422	-3.8274	-3.1795	-2.4818	-1.8413	0.22962	-6.2694	-6.2033	-5.7367	0.90429	-0.46907	-3.3323	-3.2086	-0.62643	-2.6806	-1.9438	-3.1218	-1.7078	0.7092	-5.3849	-5.373	-3.2007	-5.0742
-21.784	-18.152	-24.282	-26.82	-24.504	-24.231	-24.171	-19.963	-21.078	-20.715	-23.266	-22.408	-19.552	-20.032	-23.864	-19.549	-24.404	-21.937	-22.426	-21.449	-23.769	-21.224	-25.532	-22.508	-21.453	-26.91	-17.197	-21.239	-21.987	-22.958	-20.632	-21.823	-24.702	-15.957	-21.477	-22.784	-24.137	-17.027	-20.69	-20.598	-15.533	-23.031	-20.597	-16.749	-26.56	-19.798	-20.782	-23.65	-19.274	-25.74
-1.0404	-0.99217	-3.6834	-2.5492	0.67806	-4.2525	-7.2503	1.149	-5.405	-1.9996	-4.8366	-2.1571	-3.305	-2.2169	-3.681	-2.5386	-4.5769	-7.9171	-2.1186	-5.4435	-2.6452	-6.733	-3.958	-0.24505	-5.0462	-0.051735	-2.0419	-4.5243	-5.9772	-1.134	-3.3215	-1.0089	-2.7426	-3.6791	-2.1333	-3.1409	-2.0169	-3.9699	-2.5909	-3.2072	-6.317	-3.3701	-3.5945	-1.6377	-3.5432	-1.8356	0.72206	-6.3172	1.4408	-0.19622
0.87239	1.7649	-0.99942	2.1253	0.046975	-2.7054	4.4943	0.37893	1.3746	3.5885	1.9041	2.2988	3.7478	8.0999	4.05	0.95493	-2.3907	0.83056	-0.0886	-0.18899	4.6476	3.8036	-1.4029	1.6205	2.616	2.7681	3.1174	4.3081	-1.104	0.5971	2.6753	-1.9663	3.8647	7.2558	1.1967	3.7294	0.93948	-1.2775	1.5245	4.0889	2.8612	0.13986	0.54436	4.0376	1.3294	1.2453	1.8458	0.85458	-0.16086	7.4141
-10.637	-18.596	-10.921	-6.7972	-11.304	-10.576	-13.194	-11.423	-10.473	-12.461	-12.06	-11.92	-10.782	-15.149	-10.146	-15.3	-11.718	-8.1473	-11.864	-11.697	-9.2391	-7.2273	-12.335	-12.083	-11.324	-14.876	-12.445	-13.995	-10.629	-14.324	-7.7393	-10.889	-12.096	-10.472	-15.134	-10.087	-11.118	-13.658	-15.1	-13.393	-14	-12.636	-18.287	-12.447	-10.104	-12.591	-11.595	-12.684	-17.677	-10.731
-2.6792	-2.1621	-4.2012	-3.0723	-2.827	1.5338	0.15535	-2.0026	-1.0634	-3.1821	-2.3107	-0.92657	-3.2462	-1.2849	-3.1065	-4.7598	-4.9502	-6.2895	-4.1671	-5.5386	-3.4605	0.85978	-3.3793	-2.8406	-5.0439	-2.0444	-4.8383	-4.3524	-1.5572	-4.67	-4.3407	-0.71305	0.14123	-1.4791	-2.2472	-0.89519	-0.14984	-1.8598	1.3691	-6.1075	-6.3175	-6.1075	-1.9841	0.017945	-1.2177	-4.0356	-4.2308	-4.4202	2.1336	-0.065755
-21.984	-23.348	-19.386	-22.251	-21.884	-20.572	-13.665	-20.181	-17.523	-23.51	-20.673	-15.836	-22.627	-17.519	-18.023	-27.266	-18.827	-22.343	-20.559	-20.735	-19.296	-21.776	-19.149	-19.476	-20.18	-21.722	-24.96	-22.112	-23.139	-21.213	-19.369	-19.658	-18.6	-18.582	-21.041	-23.759	-21.78	-23.296	-20.029	-19.76	-20.883	-22.961	-18.66	-18.467	-22.346	-23.989	-19.323	-25.905	-22.355	-18.576
1.6669	-1.7616	0.82191	3.6711	0.25456	1.2273	-0.58943	-3.5933	4.6271	3.6189	-0.95933	0.56839	0.6959	2.5164	-0.77473	-3.0641	-0.22202	-1.9931	-0.35171	-0.70079	-0.39351	2.9774	0.3751	-1.473	1.0312	-4.2548	-3.1221	-0.66143	-3.6137	3.8203	1.4275	-5.1881	0.13021	-5.1167	4.3872	1.7948	-0.11498	3.5973	1.1243	1.1554	2.9255	-3.6564	-4.3145	-2.1894	3.5798	1.6222	2.7053	2.5125	-3.4927	-3.7804
-7.9958	-12.387	-14.606	-14.938	-14.824	-9.266	-11.664	-14.233	-9.7211	-13.442	-14.79	-12.866	-11.152	-13.498	-11.222	-15.405	-12.331	-10.347	-6.8174	-13.16	-11.727	-11.825	-16.036	-15.767	-17.75	-9.126	-10.387	-11.573	-9.4651	-16.699	-9.616	-8.5327	-14.042	-14.962	-6.6905	-11.506	-9.3519	-12.002	-14.113	-12.879	-15.688	-13.895	-10.574	-11.226	-7.9116	-10.216	-13.007	-12.064	-11.51	-15.112
-4.3908	-6.4294	0.90004	-5.0572	-10.005	-5.2065	-1.7429	-3.3844	-3.1295	-5.1868	-4.6293	-5.317	0.72472	-4.6474	-3.2385	-7.1094	-5.2153	-3.2686	-5.0339	-4.8069	-3.1058	-0.78872	-8.6313	-4.7387	-4.8771	-3.345	-4.9428	-1.0936	-4.2322	-3.2786	-2.4669	-4.9219	-9.2785	-2.4795	-5.6797	2.0654	-3.1323	-4.1868	-6.6115	-3.5255	-6.0187	-3.9733	-3.0909	-4.5355	-0.69161	-4.0392	-5.2348	-5.5375	-0.63045	-2.5382
-21.331	-21.316	-20.463	-24.654	-18.944	-22.233	-22.077	-23.59	-28.509	-26.209	-21.662	-21.806	-23.812	-23.872	-20.247	-25.469	-16.792	-20.775	-21.176	-24.471	-23.016	-25.617	-22.13	-24.008	-23.158	-22.121	-25.454	-25.072	-25.469	-20.601	-25.58	-22.351	-18.857	-17.937	-22.71	-23.267	-23.857	-21.287	-30.83	-17.686	-19.899	-23.702	-21.036	-22.155	-21.94	-24.66	-18.866	-21.021	-21.469	-20.695
-16.18	-9.507	-11.258	-12.88	-13.144	-13.182	-17.002	-17.583	-14.601	-16.291	-15.291	-16.383	-16.051	-13.083	-8.671	-10.847	-18.295	-13.62	-13.8	-14.061	-11.802	-12.063	-12.317	-10.282	-13.401	-15.545	-17.63	-12.734	-14.621	-11.189	-16.345	-14.253	-18.008	-16.231	-12.995	-12.536	-12.755	-14.194	-12.039	-8.482	-13.968	-17.654	-16.459	-12.256	-15.311	-14.926	-16.521	-16.275	-17.557	-13.835
-11.551	-15.285	-16.545	-12.231	-9.7963	-10.407	-10.313	-11.3	-16.698	-17.24	-10.914	-12.594	-15.507	-14.366	-14.711	-13.324	-10.014	-11.048	-12.447	-12.369	-10.869	-11.123	-13.156	-17.403	-12.931	-13.516	-13.071	-13.059	-8.9989	-9.7259	-13.82	-13.178	-8.9847	-13.687	-18.917	-10.377	-16.725	-15.41	-13.44	-12.708	-13.363	-16.792	-13.49	-13.237	-12.209	-14.322	-13.428	-10.872	-16.243	-12.579
-2.7542	-1.119	-4.4692	0.098637	-0.94872	-0.49835	0.086062	0.57634	-4.6345	-4.4998	-0.72722	-0.2836	-0.94532	-1.4158	-2.7147	4.2574	-3.2952	0.23269	-0.71325	1.2152	0.51469	-5.0245	-0.38258	-0.96039	1.0353	1.5123	-0.57041	-1.5709	-2.7022	4.9938	1.5885	1.4768	3.9234	-0.47086	-2.4683	-4.5341	-0.94221	-7.2364	2.9297	-0.28159	-2.3326	-3.8885	0.78249	-5.0867	0.50842	-0.90079	-0.16411	0.45483	0.059132	1.1905
4.8121	5.6103	4.0664	4.0331	4.3335	3.9931	1.1622	1.8027	2.0981	-1.6089	4.5046	3.3389	4.787	0.86407	3.4976	2.0287	4.7074	3.9067	1.3489	1.8322	4.308	3.7174	-1.6808	0.02257	5.4076	3.5639	5.1308	4.9712	2.3844	1.3144	2.2076	3.4146	6.237	5.0939	1.0528	0.27502	3.74	-0.73086	1.7209	3.9705	-1.0772	3.7543	2.551	2.9453	2.7413	-1.2551	3.1358	2.069	0.76633	3.0589
-18.571	-23.453	-23.417	-23.903	-19.866	-20.639	-25.023	-24.583	-23.626	-23.91	-23.822	-23.126	-22.618	-23.263	-24.187	-18.854	-18.279	-22.466	-18.384	-25.745	-23.417	-26.444	-19.707	-25.689	-24.451	-20.789	-18.749	-22.739	-21.319	-22.543	-20.765	-21.747	-22.712	-20.274	-21.599	-21.071	-22.489	-21.311	-23.251	-27.801	-18.491	-21.457	-22.166	-24.44	-17.502	-21.281	-23.715	-22.156	-20.872	-23.939
-2.0372	1.3586	-2.5254	-0.49969	-2.94	-0.6856	-1.4923	-0.41738	-0.67555	1.0555	-0.08425	-3.4649	-0.37137	1.9153	-2.7812	-3.553	-4.4511	0.84832	-0.50354	2.0388	-4.714	6.5981	-1.0709	2.1539	0.48092	-1.8656	-0.75073	2.2689	-7.7058	0.2151	1.0675	0.88613	-0.2082	-2.2103	0.83935	-1.0478	-3.6974	0.3627	-2.8452	-4.8543	-4.7578	-3.0119	-1.4799	-4.9007	-4.2429	0.29529	1.6764	-5.873	-3.7015	1.5599
-0.43645	0.40303	-3.0299	-1.1954	-4.4706	-1.7434	-5.8916	-4.5529	-2.5956	-0.33484	2.2381	-4.7656	-1.881	-4.2157	-6.8581	-0.46805	-2.1444	-4.0726	-1.7186	-7.4396	-4.3713	-2.832	-2.7675	-6.4392	-4.472	1.0183	-4.4003	-0.58597	-1.5229	-1.489	-1.7388	-3.1965	-2.4293	-5.594	-4.6088	-4.6276	-1.93	-1.9827	-0.17649	-1.8737	-2.9121	0.20082	-2.8731	0.89867	-1.5246	-1.3703	-5.4161	-1.6244	1.7068	-1.7291
5.7789	8.5061	8.2135	6.5153	7.677	8.5677	10.201	11.478	10.875	8.0457	9.885	8.3977	5.512	5.5363	6.8953	8.5208	9.2717	7.8827	13.441	11.926	5.8193	8.2288	8.3509	3.8217	8.6862	7.9889	12.018	11.436	7.2397	8.0026	9.168	5.467	2.6386	7.1617	9.1898	9.8044	8.7716	8.0739	6.8028	9.9899	7.6547	2.729	11.932	7.3914	6.1399	7.1601	12.764	11.873	7.8066	6.705
-10.055	-13.388	-12.943	-10.078	-13.847	-9.7682	-14.278	-11.144	-12.788	-13.892	-12.627	-12.314	-9.4692	-10.625	-12.398	-9.1689	-13.793	-6.8727	-12.762	-14.442	-12.131	-12.41	-12.069	-10.274	-15.102	-15.751	-10.821	-12.557	-14.672	-16.031	-11.14	-11.529	-12.835	-13.978	-11.625	-17.506	-15.59	-12.901	-7.4184	-5.3095	-9.5693	-15.367	-14.509	-12.09	-5.1274	-8.0665	-10.835	-13.635	-10.018	-14.491
-6.3489	-2.2245	-5.2228	-1.2289	-4.744	-5.4594	-1.2892	-4.1316	-6.5518	-2.959	-5.7007	-2.427	-4.7201	-0.32857	-6.0736	-2.0486	1.8218	-2.5314	-4.0001	-6.1501	0.19924	-4.7488	-5.9644	-3.6533	-1.4128	-3.5126	-0.24717	-0.60499	-0.44484	0.44882	-7.2884	-0.88177	-6.4723	-4.7968	-0.11256	-3.6332	-4.0121	-7.0022	-4.5404	-3.1154	-5.7314	-4.2287	-6.5773	-8.4378	-4.0635	-0.063286	-3.2869	-2.9922	-2.6417	-2.6972
-6.65	-2.9731	-0.99178	3.6231	-3.9842	-3.914	0.81116	-3.8157	0.92086	2.6774	4.1243	-1.6515	-1.9032	2.4989	-0.84768	-1.1006	-1.6369	-2.5437	-1.1504	1.1774	-2.9281	-4.7451	-4.4069	-1.2729	0.91171	-2.5108	-2.3357	1.0946	3.6211	-4.3859	3.5558	-3.8767	-2.7425	-3.5559	-0.69298	-2.3987	-5.9234	-0.50959	-1.197	3.738	-0.50527	-0.54989	-2.3659	-0.32918	0.61809	1.2142	1.6615	3.7172	1.1631	0.60104
-9.5668	-11.207	-11.354	-8.3015	-10.742	-8.1566	-6.3594	-9.8221	-11.137	-14.497	-7.549	-11.232	-9.5377	-9.0039	-15.72	-8.7112	-10.216	-11.477	-9.8938	-6.9348	-11.746	-13.992	-9.3354	-12.545	-12.69	-9.9207	-9.1583	-8.9853	-15.974	-12.931	-11.871	-13.127	-8.1498	-11.543	-8.7252	-8.6776	-10.941	-10.639	-12.231	-11.967	-12.302	-7.7945	-15.326	-12.478	-8.0275	-8.7614	-9.928	-12.01	-12.016	-9.8802
2.8441	1.3958	-1.6952	-0.53621	3.1162	-2.3503	3.1888	0.68246	1.2472	1.7666	2.8598	2.7345	-2.9906	0.65252	1.7606	4.4977	2.7569	1.9628	1.7858	0.51135	2.4504	4.2063	2.1552	-0.049339	4.5523	-1.6803	-0.44415	0.22067	1.316	-0.49332	4.0501	5.7247	3.563	3.0601	2.6316	2.0984	0.88753	-2.9761	-0.83945	3.7466	3.5751	-0.16666	3.6962	2.8609	1.7555	2.2383	-1.7528	1.1839	2.5217	2.3194
-3.0456	-4.2571	-4.0559	-1.6069	-2.6006	-0.73829	-5.4389	-6.1314	-3.6541	-1.6995	-1.9074	-4.9794	1.9942	-2.2747	1.1729	-1.0781	-4.152	-2.427	0.19175	-3.976	-1.9194	-2.2623	-8.7424	-5.6207	2.4195	1.0628	-5.4838	-1.6673	-7.0802	-2.9918	-6.2	-1.3181	-5.1097	-4.8705	-4.2062	-0.54317	-6.5581	-3.0981	0.31513	-2.4754	-3.0651	-3.4781	-2.1674	-1.5091	-2.1249	-5.4274	-2.5825	-1.1729	-4.6698	-1.5023
4.0055	5.259	5.2786	2.3173	5.0477	0.63254	1.978	-1.0046	0.7424	6.3077	4.0673	4.0464	5.2531	-1.2862	2.9695	6.0881	-0.47458	6.4323	3.188	0.15481	6.2907	4.1631	2.76	-1.582	1.4175	2.4656	3.7122	2.6408	2.2085	1.2773	6.1254	6.5833	2.0899	5.47	4.2574	6.7996	1.1766	-0.15765	7.675	3.5288	3.6339	-0.67004	0.47591	-0.33175	3.1345	5.7788	4.6653	5.6612	6.3776	2.0473
2.2843	2.9062	2.3399	3.0367	-2.5068	-2.1374	-5.945	1.4038	-2.1515	3.6576	0.49967	2.6236	2.5262	2.7232	2.3086	3.6128	-0.65426	0.2491	0.67495	-1.9302	2.7222	-3.1623	3.3832	1.5902	-2.0105	-3.7277	-1.4232	0.0816	2.5497	2.1122	0.83671	-3.372	4.9336	-0.97562	-0.40548	1.7523	0.0416	3.5529	1.7352	-2.1147	1.1009	4.6599	-0.17418	1.9181	6.2792	-0.76884	-0.40154	1.6194	2.2621	1.1774
-23.183	-22.917	-19.819	-22.964	-23.191	-19.36	-22.939	-20.229	-22.788	-24.18	-21.163	-21.564	-19.853	-20.806	-21.94	-22.807	-23.424	-18.649	-17.502	-20.531	-18.787	-24.635	-19.705	-24.638	-20.046	-25.117	-20.082	-21.29	-25.703	-21.55	-17.414	-21.35	-21.348	-20.731	-17.583	-23.958	-18.481	-22.55	-25.453	-21.667	-20.629	-25.624	-23.143	-20.135	-23.598	-21.149	-23.477	-22.634	-17.488	-20.667
5.2504	6.839	8.0101	8.9511	13.87	6.5932	8.5131	10.551	11.566	11.65	8.2532	7.3864	5.5923	8.6038	10.277	7.0677	6.1749	9.242	7.7773	8.7578	6.2884	10.046	6.6216	4.6954	11.642	7.8055	7.009	6.5799	8.2988	6.5199	10.172	11.583	6.9566	9.1517	8.2621	8.0962	5.8013	11.809	5.6372	9.6365	12.417	4.9354	7.5969	6.8863	6.5129	8.3718	8.9613	7.5589	7.8704	4.7828
-1.1744	-1.2977	-6.5807	-2.741	-1.1514	-5.3064	-7.4681	0.20307	-4.9768	-4.685	-1.7011	-3.7347	-1.8231	-2.6871	-0.26677	-6.3518	-0.15922	-2.2336	-3.4857	0.35134	-5.4061	-0.64238	-2.7573	-4.7454	-4.7413	-8.2949	-4.5964	-1.5103	-6.1986	-2.7479	-2.5058	-2.8516	-7.459	-2.0852	0.18561	-2.6563	-1.6948	-1.3854	-6.2434	-2.6886	1.8446	-0.72891	-3.8958	-5.4339	1.1733	-2.9551	0.64876	-0.60837	-6.4677	-4.3707
-10.782	-6.9357	-9.3957	-7.0082	-0.34335	-7.6542	-3.5889	-6.5336	-9.6147	-5.8037	-7.8623	-7.2398	-5.7866	-3.5785	-6.4997	-11.682	-6.206	-6.702	-6.9227	-7.8564	-9.5979	-11.13	-9.5	-6.1225	-8.8187	-3.757	-8.8525	-7.702	-8.9233	-6.8278	-5.3844	-6.7828	-9.1096	-4.2079	-10.267	-6.9273	-3.0634	-9.1662	-7.8272	-9.2158	-11.292	-8.617	-8.4303	-10.562	-11.486	-5.4356	-8.6493	-5.5215	-11.901	-11.834
-4.3651	-3.7157	-7.6777	-4.1432	-4.9355	-9.6303	-0.36763	-2.3356	-6.3283	-6.1942	-6.4681	-7.3266	-10.381	-3.5805	-7.6756	-4.8255	-8.1347	-4.976	-5.2387	-6.6688	0.29529	-3.7643	-4.4598	-6.809	-2.4207	-1.75	-5.3687	-6.2097	-1.8496	-9.4553	-6.3723	-5.391	-4.3126	-3.847	-5.7938	-3.6301	-3.8352	-7.9174	-4.853	-1.946	-4.6228	-7.7036	-6.7323	-8.5241	-7.347	-0.59871	-1.9478	2.1649	-5.157	-3.4873
-4.1342	0.82268	5.9063	-3.9895	3.7886	5.8231	4.0514	1.1013	0.61491	0.77016	-1.1334	0.55448	-2.0538	5.0705	-0.022458	3.3347	-1.0555	3.5612	2.9144	1.763	3.2316	3.3509	4.8914	5.7857	0.27377	7.623	6.128	-2.2696	-0.16435	1.5014	1.4502	3.6534	5.5732	3.6701	5.6287	1.749	3.0724	1.0736	7.5363	0.87266	3.2052	-3.2856	-1.5081	3.7649	0.12885	1.5573	2.5488	-3.0486	-1.3817	0.23057
5.0479	5.7753	4.5525	0.55002	4.1358	4.3066	2.3934	0.36106	3.6125	2.4289	2.6515	-3.0172	6.2019	5.2956	-0.73296	3.2274	1.5463	6.236	-2.9272	5.3568	0.86955	2.6998	4.7702	-0.41146	1.6506	6.961	0.15972	1.6504	1.6839	-4.3986	0.53135	3.2916	3.6082	0.011716	1.7232	8.0063	3.4236	5.2257	4.6819	5.6285	4.1742	4.2243	-0.72918	3.4804	3.8834	1.5675	3.2951	4.3666	-0.28362	1.9109
1.4587	4.4174	-0.68628	0.50016	-2.0634	0.12507	-3.2891	2.704	5.8774	4.5261	5.2901	7.4991	2.7393	2.1015	4.2414	4.2035	6.5941	-1.0434	4.4436	0.70771	3.8494	-3.0139	2.8713	4.5024	1.3482	-3.9834	-1.67	2.788	3.2112	7.4492	2.529	2.6497	2.85	-0.93113	1.7068	2.2516	-2.5099	2.8067	-0.77119	-0.02646	3.7124	-0.94757	-0.3014	0.13064	-2.2339	5.9657	3.3618	1.113	-0.26929	1.4771
-8.295	-2.1883	-3.6188	0.30561	-2.9024	-4.7247	-0.5663	-0.064263	-0.40092	-4.0649	-6.9539	-0.74008	-3.5278	-3.6313	-5.3407	2.3574	-4.9827	-1.957	-0.98326	-2.0524	-3.1088	1.7517	-0.70498	-3.3301	2.1287	-0.34765	-4.7819	-6.9047	-7.2606	-6.5467	-5.8031	-2.0569	-1.6006	-4.5464	-4.7481	-2.9957	-9.0671	-4.4132	-4.0746	-6.7285	2.295	-4.4859	-0.97413	-6.0826	-4.6738	-2.7128	0.65183	-5.2011	-2.3473	-2.1202
0.060876	4.3994	7.3588	3.4701	0.22647	1.5739	5.4667	4.0166	-2.2238	-3.7689	1.3452	1.4166	-0.6784	2.9481	5.2161	-2.7986	2.1587	4.0028	4.855	4.9976	3.0452	2.6677	3.7951	-5.0036	-1.6018	3.8157	2.9099	0.93819	4.2476	1.0363	1.2419	6.6185	0.6762	5.0678	-1.902	2.1054	3.9074	0.9257	3.7398	2.0082	2.7125	5.7148	4.4423	1.1121	0.56401	4.2994	0.14632	0.71892	2.2499	4.3769
-9.7585	-7.1565	-9.2171	-10.527	-7.5892	-9.0536	-7.8138	-12.882	-10.013	-14.94	-9.1489	-11.348	-10.663	-11.236	-7.7848	-5.7954	-9.1521	-10.549	-10.076	-12.976	-10.681	-8.7258	-11.284	-14.068	-4.35	-9.5209	-11.88	-12.355	-11.842	-8.1608	-7.929	-8.7646	-14.726	-10.753	-7.1541	-5.4711	-9.7993	-10.296	-7.9748	-11.183	-8.2865	-10.244	-8.5951	-10.273	-5.8779	-7.806	-12.278	-10.57	-14.787	-6.1123
-8.1198	-2.8436	-8.5174	-2.8019	-4.2873	-4.6968	-3.0012	-8.4867	-1.9353	-7.6564	-6.4849	-3.5469	-9.4887	-6.3959	-3.5426	-6.1708	-2.9806	-7.3976	-4.0984	-4.7559	-3.7751	-4.016	-8.6894	-3.8026	-6.4249	-5.8731	-2.0485	-10.617	-6.6708	-5.0949	-6.9522	-4.8399	-8.3917	-8.0144	-1.133	-3.3756	-5.5528	-4.9339	-2.3981	-4.0819	-7.051	-4.2743	-8.4361	-3.8393	-6.0479	-3.0133	-8.5066	-4.1175	1.0387	-9.5993
4.5344	1.0419	3.2458	-1.2656	-1.0379	-1.5928	1.0513	3.5893	1.8209	1.5941	-1.3979	-0.029806	3.34	-0.39472	-2.2059	0.62583	-3.0014	1.3951	0.38545	4.5931	-1.1481	4.0459	0.20266	6.3377	0.91106	-0.33784	2.957	-0.67639	0.66848	0.12786	-2.0206	1.9851	1.0862	1.3943	3.97	-2.8921	5.0796	1.0058	-2.8081	3.1455	6.6081	-0.54218	4.2408	1.9906	-1.1518	2.5858	-0.64673	3.4974	-2.949	1.2167
-15.14	-21.87	-20.683	-23.319	-23.808	-23.481	-22.669	-21.86	-20.648	-26.275	-24.067	-21.66	-22.545	-25.542	-23.116	-22.753	-22.406	-21.249	-21.842	-24.084	-22.77	-26.441	-23.289	-22.308	-19.684	-20.649	-22.458	-22.043	-20.246	-22.306	-23.845	-24.126	-20.882	-22.9	-22.654	-21.233	-18.346	-19.738	-22.556	-19.966	-29.315	-21.9	-23.849	-19.422	-22.8	-27.551	-20.802	-22.908	-24.236	-19.912
-9.3012	-1.9989	-10.507	-6.1873	-5.9766	-6.3721	-5.8601	-4.3022	-8.5667	-9.6675	-0.93473	-8.2792	-6.1072	-3.556	-5.4703	-5.9745	-3.9027	-1.1197	-3.6662	-0.24786	-4.7391	-1.4785	-3.9009	-9.8801	-5.6411	-6.9725	-8.2384	-4.0913	-5.5139	1.3239	-3.0968	-9.8557	-6.4593	-5.1277	-5.2416	-8.2879	-3.4746	-6.5837	-6.3197	-6.2711	-8.1386	-6.8292	-7.7324	-2.789	-7.6793	-10.398	-2.6299	-1.6707	-6.0019	-2.7211
2.9592	-1.808	1.5357	0.50182	-0.68299	-1.7606	-2.3407	-0.99019	0.36366	-0.15103	3.072	-4.4951	0.93644	3.4054	-2.7846	-1.9898	-6.3548	-4.0898	-6.8431	0.66227	0.31058	-3.5207	2.4808	2.9139	0.49693	0.9343	-3.5566	3.0045	-4.9463	-2.8556	3.7355	-2.5531	-2.2615	-1.4112	-2.3823	-0.54603	-5.2029	-2.7104	-1.0699	-2.242	-0.81682	-3.8447	-2.6743	-0.83685	1.0947	0.14882	0.86263	-0.72799	-1.7317	2.4726
-12.669	-13.128	-12.235	-13.769	-9.1586	-13.61	-12.48	-10.318	-20.013	-12.658	-12.69	-5.2146	-8.3718	-11.882	-8.7736	-9.8362	-15.312	-15.575	-12.864	-12.174	-6.6967	-12.479	-9.8875	-10.382	-13.584	-12.763	-11.407	-14.749	-12.341	-12.559	-9.8733	-9.1068	-10.214	-11.301	-11.285	-9.6559	-10.243	-12.912	-8.1939	-14.445	-9.1478	-13.615	-2.5982	-12.96	-11.647	-7.8838	-12.108	-9.847	-13.523	-12.054
-24.299	-21.818	-23.628	-26.259	-24.764	-25.022	-20.679	-20.507	-24.072	-25.59	-18.056	-26.645	-21.77	-21.087	-27.104	-19.635	-23.555	-24.93	-23.325	-19.812	-25.712	-19.707	-24.688	-19.701	-25.094	-23.831	-23.773	-25.501	-26.236	-23.209	-22.415	-18.893	-24.926	-22.749	-20.079	-20.789	-25.871	-24.209	-21.841	-24.086	-20.864	-22.182	-23.367	-22.146	-21.301	-23.086	-22.826	-21.825	-22.444	-24.326
-7.4427	-7.6163	-12.378	-5.2509	-4.3005	-9.2983	-7.5236	-8.2987	-3.8811	-6.7734	-13.027	-9.5131	-8.0323	-9.837	-7.5479	-4.7249	-8.2345	-6.6376	-9.057	-8.5866	-8.4223	-9.4638	-5.2986	-10.814	-18.182	-6.2879	-13.239	-13.122	-12.178	-9.8324	-11.596	-8.4779	-11.294	-10.462	-3.87	-11.943	-5.0532	-10.206	-12.379	-9.8618	-7.5667	-14.573	-7.9065	-12.533	-9.9207	-9.2215	-11.936	-10.3	-6.7045	-8.5007
-4.0192	-3.7995	-2.9217	-5.5308	-5.3208	0.46894	-4.3487	-8.6026	-7.1685	-5.5172	-0.97223	-6.8432	-3.193	-5.4425	-1.4996	-0.017051	-6.8088	0.36017	-4.8477	-4.6656	-3.2186	-7.3229	-4.7037	-7.0204	-1.4164	0.96416	-2.5822	-2.9543	-2.2085	-2.4637	-5.4577	-3.4896	0.30721	-3.3804	-2.0354	-2.3005	-2.2348	-3.8551	-6.2481	1.7913	-6.2458	-4.678	-5.5826	1.7189	-1.3897	-5.0775	-2.0411	-3.3144	1.1955	-3.4273
8.9504	9.7829	8.4062	8.9209	11.206	9.3606	6.3404	6.7678	7.3486	12.917	8.2976	7.5824	7.1504	3.0319	1.0582	10.38	11.589	10.091	3.0157	5.8798	10.091	3.9979	8.6383	5.9365	10.106	9.2559	6.3603	8.7374	9.1888	10.273	11.511	4.3029	10.397	6.5129	13.875	8.4595	8.3804	10.975	4.8444	11.573	5.8688	11.045	11.833	10.013	5.9075	9.2204	7.3848	10.817	9.5259	9.4895
-12.199	-10.963	-11.189	-10.655	-14.803	-10.415	-14.359	-15.983	-10.474	-16.247	-10.953	-13.644	-11.462	-12.837	-12.481	-12.313	-13.274	-6.2943	-13.979	-13.623	-9.9539	-7.19	-14.018	-14.128	-13.487	-12.126	-12.197	-11.184	-10.902	-10.895	-10.767	-16.266	-9.3688	-10.781	-10.048	-16.31	-14.651	-8.9984	-14.234	-15.268	-14.899	-5.1005	-16.731	-10.232	-12.345	-12.766	-12.709	-13.154	-16.315	-15.103
2.6814	3.6786	7.4303	7.7063	8.6026	1.219	2.8966	0.37837	7.3863	1.3761	3.9639	5.6171	6.9627	2.934	7.3829	7.3974	7.6459	6.452	9.8468	3.1088	4.4935	1.8719	4.2669	0.55448	4.0164	4.7708	5.0686	3.7141	4.5613	2.7967	2.1774	5.2078	1.9525	8.8118	0.43298	1.4668	6.1337	2.0491	6.4892	6.0526	3.3502	3.4206	4.6404	4.3698	3.3236	7.4706	7.2957	6.1405	6.5346	3.3015
-17.091	-13.243	-17.367	-13.158	-9.4253	-16.484	-14.13	-10.186	-7.8325	-15.965	-10.914	-15.677	-10.656	-15.005	-11.955	-14.049	-10.479	-16.234	-16.197	-14.662	-12.931	-18.437	-16.417	-14.032	-17.735	-12.01	-15.912	-11.873	-8.9105	-13.131	-17.531	-13.164	-11.267	-16.53	-11.848	-13.499	-13.213	-17.776	-12.763	-15.081	-14.531	-15.034	-16.287	-13.145	-14.36	-12.734	-14.575	-16.084	-13.68	-10.086
-1.3152	3.2258	3.1272	1.7763	-0.063284	1.2343	-0.67067	-0.22917	2.0886	3.3359	0.036297	4.2706	2.8021	-1.6594	-2.4945	-1.8541	0.95034	-0.12059	0.92189	2.7057	-0.99612	4.1213	0.91606	1.183	5.9587	3.9633	2.2912	2.3068	4.6991	2.5043	-0.51359	1.4958	3.9271	2.8167	4.4178	-1.2121	4.416	0.13177	5.6026	1.8376	2.0401	1.1912	3.1323	-1.669	-1.3481	-4.0357	5.0732	-5.7112	1.4405	-2.7169
-12.204	-9.5385	-16.518	-12.427	-12.054	-9.7725	-12.257	-9.4413	-10.352	-4.3996	-11.156	-5.95	-16.194	-7.5859	-8.4086	-16.202	-10.857	-12.346	-10.417	-13.985	-11.584	-11.728	-8.6572	-10.862	-9.1628	-14.761	-11.654	-9.8279	-14.193	-9.9932	-13.997	-14.313	-14.718	-9.3223	-10.461	-10.651	-10.102	-9.6629	-8.5992	-10.394	-11.963	-13.029	-9.6063	-8.6662	-10.466	-16.001	-10.53	-11.692	-12.344	-13.05
-3.7854	-3.2056	-5.0068	-4.2758	-2.7006	-3.2571	-6.5308	-3.0289	-5.6362	-5.5105	-7.0085	-10.159	-5.3798	-4.9606	-3.4279	-5.7355	-3.2376	-5.2277	-6.0545	-6.5955	2.4145	-4.7506	-4.1408	-2.37	-4.2526	-5.3829	-7.8407	-6.6724	-6.194	-7.7977	-2.0716	-3.4402	-3.8557	-3.7606	-6.4617	-3.043	-5.6775	-4.0507	-0.94492	-3.2009	-0.36607	-6.3879	-5.3671	-8.6895	-5.7357	-2.1884	-4.2334	-2.1647	-3.6481	-3.4207
-1.2935	0.96493	-5.9967	-0.57661	-3.9833	-2.0444	0.93076	-3.965	-1.0287	1.3877	1.9342	1.421	-5.0244	-3.9052	-2.2462	-3.303	-2.7195	2.7231	2.9132	-2.3468	-1.7808	2.0616	1.1498	-0.041504	-0.65358	-1.5656	-7.4053	-2.3283	-2.2409	1.8772	-0.60063	3.2035	-0.77157	-2.4472	1.4959	-0.98697	0.31546	-0.27917	-2.3875	0.57812	-0.26856	-2.7618	-0.97992	-2.8473	0.58493	-0.3885	0.99787	-1.4683	-6.4032	1.8359
5.2384	5.562	7.7383	7.0938	4.172	5.5716	3.7601	8.9939	5.999	1.9574	6.7868	2.9241	6.2737	5.2361	6.9743	3.5897	5.6537	3.3632	5.457	0.80017	5.6782	6.0093	3.8842	6.9852	6.6375	4.9902	5.3972	4.6344	6.3935	6.4702	6.3149	5.7312	5.6142	3.1892	8.2878	5.2676	1.2913	7.0902	5.3347	4.1518	5.954	8.5722	11.356	6.8503	7.389	5.6354	2.7902	1.7878	4.1637	4.3504
-1.2797	-1.133	2.4017	-0.27534	-0.95991	-1.9298	0.48339	-0.91477	-1.3385	-3.3536	-2.943	-2.5429	3.2664	4.1594	3.3118	2.3402	2.5177	0.64476	-0.41332	2.4784	-0.15469	-1.0246	5.2136	-1.3611	1.4808	-0.074955	-2.8437	-0.64184	0.56064	-0.65611	-1.337	-5.7196	-1.667	0.19253	-0.62082	-2.3254	0.090457	-0.97999	-0.88204	1.0854	-1.5698	1.1914	1.4512	-2.8233	2.9354	-1.212	3.3814	-0.70967	0.60626	-3.4802
1.6776	-0.21293	-3.5962	-0.3037	-1.8963	1.251	-7.4126	2.8247	-1.4889	-0.59976	-3.2699	-0.7145	-1.0323	-5.6059	-3.6045	-4.8597	-1.979	-0.11336	-1.3019	-1.322	-1.498	0.05396	-0.91498	-0.51674	2.0722	-4.3134	-0.10893	3.4966	-0.33261	-2.0147	-3.4429	-1.3971	0.3372	-1.7813	-1.0741	-4.9346	-2.5706	-1.9184	-0.49826	-3.66	-2.1126	-0.52337	-2.494	2.3141	-1.6893	1.3173	1.0371	3.2099	-2.8704	6.1659
5.1514	-1.2572	1.3094	-1.1724	5.3505	-1.4979	0.43549	-0.071733	-1.3108	-2.4794	1.2034	3.3273	3.7195	4.1	2.0889	5.65	-1.7784	2.0812	5.8191	-0.57275	7.0187	0.28888	0.63086	-5.7056	1.1003	0.51453	-2.1508	-1.0346	-0.41491	-1.0453	1.6233	-1.6327	-0.12488	5.7926	2.6564	0.85548	-2.3279	-0.8406	2.7046	-3.6072	0.78775	-0.44083	4.256	6.1012	-1.5428	3.5213	-0.70845	4.6929	1.8718	2.2093
2.1186	-0.051949	-5.0984	-1.6019	-1.537	-3.0079	-3.2579	-6.5976	-0.62515	-4.2036	-5.0915	1.5504	-4.5532	-5.1255	-2.3299	-0.055524	0.89004	-3.2002	-4.5695	-1.8996	-2.832	-6.8145	-5.6662	-0.5017	-6.2261	3.2905	-6.3253	-6.6074	-5.7659	-7.8023	-1.9963	-1.5533	-4.5622	-3.4286	-6.2665	-4.8035	-2.2292	-3.732	-1.0221	-2.3699	-1.232	-1.7772	-2.7523	-2.1617	-4.6467	-4.3802	-5.4613	-3.2919	-2.0315	-0.37058
-1.0802	-3.1767	-1.2065	-3.485	-4.2935	-4.1803	0.096229	-3.2624	0.029077	1.5145	-0.58374	-3.2044	1.0767	-0.9061	-0.43071	-1.6129	-0.52349	-2.6519	-1.6978	-5.3712	-5.6076	-2.0289	-3.1932	-4.0843	-1.8544	-6.455	-0.10673	0.66266	-4.3997	-1.8987	-4.0376	0.30932	-3.9714	4.9638	-1.081	-1.6299	-1.949	-0.52538	-6.9413	-3.7904	-5.2188	-1.4476	4.9513	-2.7617	-6.3036	-5.8968	1.2167	-1.8588	0.13934	1.9899
8.7801	6.7917	1.8204	9.0605	4.5846	8.6887	7.0132	6.3106	4.4397	8.796	8.3371	11.655	5.0388	4.5036	6.6173	11.271	7.4892	9.7605	9.2964	9.1747	4.332	6.7209	8.1588	5.9584	7.5261	6.8943	6.8763	6.1329	8.3676	6.1294	6.5221	11.323	13.461	5.9306	10.417	9.9629	8.2462	5.8858	8.3925	5.5334	5.8784	9.76	11.092	4.9601	13.57	8.9633	10.483	7.2208	9.1896	9.6443
-16.394	-8.3524	-10.254	-15.043	-10.514	-12.302	-9.6327	-14.362	-11.386	-12.982	-8.818	-13.542	-7.9887	-9.6132	-8.6335	-10.358	-11.212	-9.3733	-8.9805	-11.337	-15.131	-17.669	-15.119	-7.8869	-12.206	-13.222	-10.827	-10.547	-11.747	-11.18	-15.225	-14.473	-8.7641	-11.915	-14.584	-12.513	-14.262	-12.337	-13.264	-14.688	-11.418	-8.1508	-11.338	-9.2546	-7.8597	-10.635	-13.464	-14.606	-13.61	-9.6636
6.2072	7.1139	3.3187	4.8187	6.7417	4.9963	6.2058	2.8932	7.584	7.6447	3.9244	3.5988	0.80277	6.8244	4.985	6.0754	5.8424	7.6674	10.091	7.2368	3.3902	0.69022	5.3996	2.5531	1.5431	3.7358	5.0275	1.7712	5.0466	6.0078	6.9011	10.493	-0.030774	2.0054	6.5178	1.4838	3.8428	2.4854	0.16915	1.2349	5.6157	1.0942	4.5593	8.9985	3.8112	5.5448	3.3789	4.4633	2.7286	3.3908
-2.9221	-4.2073	-0.70621	-0.42203	-5.471	-5.6622	-6.6352	-5.5177	-7.7445	-3.5333	-6.4436	-4.1184	-3.6952	-1.7525	-4.341	-6.2614	-3.4932	-6.3509	1.1488	-1.8942	-4.3701	-3.8733	-0.67405	-2.6138	-9.3245	-2.5186	-5.2773	-0.74272	-1.726	-5.5452	-3.1148	-0.62274	-2.4037	-4.8524	-2.1905	-3.2663	-4.084	-6.0168	0.64582	-0.78223	-3.6985	-3.2985	-5.7213	-4.7524	-3.5792	-5.9682	-1.1006	-5.0863	-3.4807	-5.7743
-9.6438	-16.184	-9.2042	-12.851	-12.293	-11.043	-7.1604	-13.248	-11.21	-11.792	-7.8058	-9.5716	-16.248	-8.9694	-14.228	-9.0499	-11.187	-8.8523	-10.422	-10.821	-6.3464	-9.6421	-8.2451	-11.74	-10.368	-17.131	-10.328	-13.474	-9.5465	-9.9472	-7.0371	-12.763	-13.884	-17.716	-15.285	-9.7969	-12.95	-10.417	-11.273	-16.763	-9.4571	-9.4494	-11.249	-14.732	-12.569	-13.907	-10.355	-9.3176	-9.5503	-11.234
-0.15721	1.721	2.3136	2.9114	1.4528	1.3794	0.32086	5.5824	6.1827	3.0787	3.957	1.6935	1.2176	2.3867	3.4543	-1.8325	6.4264	2.7449	2.7755	1.4591	2.8541	3.5016	5.5582	-2.776	2.822	-0.87158	5.767	2.0215	-2.7624	3.3599	0.47662	1.008	0.7291	-1.7246	-0.3024	-1.0587	1.4871	7.1782	7.4974	-2.7204	1.9246	5.4564	4.8977	1.1803	1.1334	4.2276	0.45769	3.1031	-0.0045843	1.9002
-3.7571	1.9188	1.9025	0.80225	-0.86817	0.98172	-3.3131	-3.4629	4.847	-5.4077	1.43	-4.3544	1.3393	0.42174	-5.8678	-5.2275	1.1334	0.87263	-0.87944	1.5313	0.67782	0.52075	-1.6496	-2.0827	6.0264	-2.5459	3.0912	0.39354	-0.20556	-0.10281	-0.08898	1.9559	1.6632	1.3107	-5.3478	-1.5354	0.9568	1.2751	-4.1873	-1.0028	-3.4968	-0.46392	-0.73489	-2.6858	-0.52231	1.8312	1.7673	-1.4861	-2.8754	-2.3934
1.4215	0.01111	1.3603	1.6979	2.8206	1.7183	1.1088	0.22158	4.9247	2.0423	0.34812	2.5831	-3.2987	5.3666	-1.6736	-1.8343	-0.19627	0.37465	-2.8828	2.5779	0.17541	1.9535	1.2235	-0.89881	3.4175	-0.31046	-4.2927	2.4514	0.58159	4.494	-1.5397	2.1238	3.453	-0.98366	5.298	1.2245	-0.45972	1.1652	0.49022	-2.8316	3.7231	0.71187	2.4703	-0.95572	5.076	3.0585	4.8404	3.8989	-1.2214	-2.2486
11.098	13.015	8.8829	8.4344	2.8172	8.0752	7.8201	10.129	8.4147	4.3767	5.2422	3.5724	6.8045	3.454	8.3978	6.8132	11.565	11.435	9.0294	9.5983	6.4153	7.592	7.8207	12.721	5.1475	11.076	11.947	9.8535	10.625	6.1016	9.7849	11.769	5.0836	11.994	11.513	10.791	12.73	10.688	11.218	6.0567	6.4388	6.7222	6.2865	12.764	12.068	9.7292	11.378	6.9112	6.1792	3.4586
-9.9346	-10.161	-12.969	-10.41	-6.5665	-8.7538	-8.3427	-7.3039	-12.455	-8.7686	-8.067	-6.5722	-8.9997	-10.906	-5.9183	-11.628	-9.04	-8.7279	-8.051	-8.1489	-11.443	-6.662	-8.8774	-4.567	-6.0871	-9.3085	-7.5284	-5.4095	-4.375	-7.3624	-9.4808	-13.064	-9.9583	-14.402	-10.018	-6.3587	-6.6654	-6.2076	-9.9482	-9.1597	-10.97	-8.8913	-13.222	-8.5206	-8.6043	-6.2886	-12.019	-11.658	-9.1866	-10.955
-4.9462	-2.9191	-7.584	-4.511	-4.8781	-5.7838	-4.2479	-1.0165	-5.3727	-4.3805	-1.579	-0.36168	-7.9558	-3.3048	-3.9448	-9.1837	-3.3022	-3.3837	-3.7282	-9.6658	-3.1969	-4.1404	-5.3765	-0.59406	-4.4607	-3.3185	-3.3416	2.7621	-6.3049	-7.9898	-5.3019	-6.4237	-5.4081	-7.7454	-2.8221	-1.9814	-8.174	-4.8955	-3.1927	-7.9234	-4.908	-8.6566	-2.7343	-2.9958	-3.0687	-4.4646	-5.8044	-3.4127	-4.7905	-4.8595
-5.6757	-6.184	-1.0014	-0.018739	0.16844	-0.52971	-1.985	-2.398	-2.0499	-11.298	2.1523	-3.4661	-6.6532	-1.3496	0.43019	-5.342	-3.3789	-0.82254	-3.129	0.33727	-2.367	-1.9462	-2.8443	-3.6917	-3.5147	-2.2387	-2.1078	-5.9131	-4.5807	-2.947	-8.7914	-0.99985	0.43262	-0.38798	-2.0188	2.3557	-2.4206	-0.5629	-2.7082	-4.0245	-1.6749	-1.0463	-0.30466	-4.4249	-4.5793	-5.5165	-3.758	-6.0707	-3.7546	-1.0733
-3.7989	-2.4424	-0.38675	-3.8218	-2.4725	-2.6966	-9.675	-6.3829	-3.4831	-6.1117	-5.4678	-2.8054	-4.8507	-5.1699	-3.7364	2.9515	-2.6013	-0.40164	-4.56	-1.7618	-2.9493	-0.56604	-5.2523	-0.4561	-8.8753	0.38766	-3.4487	-5.089	-6.8625	-3.5951	-3.1615	-1.9379	-3.4871	-3.534	-0.57917	-5.4958	-1.5096	-4.9444	-2.4865	-5.5175	-2.5875	-1.9622	-4.9552	-3.9358	-3.5259	-0.45442	-2.8184	-8.6101	-8.7315	-2.691
5.0481	2.5104	3.4359	9.5967	-0.97404	1.9475	-0.17578	1.2714	3.8489	0.2566	3.9353	0.81648	-2.5588	-0.73159	-0.031421	1.3422	0.54892	3.1422	4.0191	0.12371	2.2833	-0.59013	-1.2912	-3.4672	1.7314	3.496	4.2273	4.9563	-4.7473	1.8073	-5.4229	2.7868	3.0005	2.1734	3.5913	0.55869	-1.0224	3.9299	0.168	4.031	-3.1186	3.2087	-0.42844	5.6115	1.5049	0.83201	2.5361	1.1041	-1.1495	1.7467
-0.64224	-0.29663	-5.0407	0.79921	-3.2325	-3.5544	-5.9626	0.74258	-6.573	-6.3941	-5.3844	-6.1341	-6.3384	-4.8424	-5.1668	-5.5143	-0.55483	-5.5084	-2.7369	-0.55368	-1.2889	-3.5079	-2.6992	-3.7966	-6.9224	-2.4255	-3.2764	-6.4614	-1.2138	-0.57496	-2.9081	-5.1617	0.028859	-3.6131	-1.1716	-8.2007	-1.0058	-2.8807	-6.8888	-6.8127	-1.6144	-3.3376	-3.0696	-3.7645	-3.4893	-5.0153	-0.12444	-1.6782	-4.2414	-5.7555
-3.7209	-5.6432	-11.58	-8.1108	-4.5308	-7.9178	-2.2674	-6.9548	-6.9216	-4.51	-5.4213	-6.5958	-5.0311	-8.0963	-4.6367	-6.8643	-10.693	-3.7028	-3.319	-8.7122	-7.7995	-4.6561	-6.6781	-9.6614	-11.848	-7.7941	-6.9227	-8.6212	-12.415	-4.4066	-9.3501	-5.1345	-7.8359	-4.9913	-6.6307	-6.9129	-4.6224	-7.3711	-1.8308	-8.5777	-10.566	-7.7797	-6.6442	-7.3392	-7.1314	-8.5531	-6.374	-4.1415	-4.1611	-7.0906
-10.827	-13.527	-10.108	-10.209	-8.2382	-10.4	-8.8079	-10.055	-11.381	-11.397	-10.786	-8.3005	-8.1334	-9.1766	-11.672	-12.738	-15.98	-11.867	-11.112	-13.378	-10.193	-10.88	-9.1307	-8.0525	-13.392	-13.277	-9.1799	-14.111	-15.639	-10.5	-10.418	-10.288	-13.017	-12.743	-10.817	-14.416	-9.6844	-11.958	-12.756	-9.8758	-6.2484	-11.309	-8.6023	-11.484	-11.952	-12.019	-10.141	-8.3547	-9.9096	-11.859
-4.0956	-3.501	-0.78303	1.0526	-2.8087	-0.84559	-6.9043	-2.9521	-1.1406	-1.0705	0.57905	0.78148	1.2912	0.56442	-0.61765	-4.1865	-1.4192	-0.49732	-0.67895	-0.79388	-4.1887	0.92143	3.7357	2.5179	1.6584	-2.3583	2.1537	0.61629	-2.3374	-5.6848	-2.197	-3.7232	-1.0685	-1.5593	-0.98027	-4.7368	-0.5875	-0.36804	-3.3431	-4.6767	-0.89769	4.5795	-4.2731	1.3518	-0.81984	-0.52193	-2.3886	0.65204	-4.4362	-3.7455
11.182	11.555	8.4238	8.4345	9.1587	7.7023	11.059	7.2206	10.6	10.197	4.1326	7.153	8.6362	9.5222	7.3432	11.167	11.209	9.5603	6.4755	11.466	11.454	11.867	6.9636	10.808	11.735	8.4253	6.6741	12.037	7.2401	6.7385	8.6699	9.1446	9.7036	11.356	7.3222	11.627	7.5259	9.5958	9.848	10.818	5.7071	11.581	7.9863	9.2238	8.8243	10.329	11.211	12.449	9.2037	11.21
-15.03	-12.12	-14.879	-11.785	-13.425	-15.154	-14.296	-16.642	-9.5757	-14.212	-12.749	-14.68	-14.343	-12.617	-14.581	-10.567	-15.345	-7.998	-11.707	-8.0189	-12.099	-12.877	-11.379	-13.81	-11.95	-14.106	-11.764	-11.903	-11.734	-12.943	-15.924	-11.491	-13.208	-10.773	-10.63	-15.284	-12.349	-11.752	-7.67	-12.9	-13.356	-13.274	-18.295	-9.284	-16.337	-15.06	-17.933	-10.776	-14.419	-14.701
-8.0811	-2.4129	-6.005	-7.2642	-1.8349	-6.82	-5.3442	-9.7036	-6.2777	-6.9291	-2.6801	-3.5107	-7.4987	-6.2788	-10.489	-4.7727	-8.9199	-4.2892	-9.1108	-12.205	-13.127	-9.2616	-11.453	-9.5713	-9.4305	-6.128	-4.1052	-8.46	-4.5497	-9.375	-10.348	-5.7673	-9.4556	-7.0558	-9.2919	-4.9359	-9.2628	-5.3714	-6.6861	-8.0359	-3.7006	-7.814	-7.9227	-10.142	-5.725	-8.6657	-10.571	-15.245	-9.9438	-6.7458
-12.667	-14.559	-9.8594	-12.415	-13.857	-10.634	-16.523	-15.805	-10.842	-9.5756	-16.575	-20.068	-10.062	-17.836	-14.653	-12.035	-15.076	-14.396	-11.12	-12.629	-5.6996	-12.638	-14.341	-10.538	-10.18	-14.166	-12.911	-16.231	-14.281	-16.979	-6.0884	-12.319	-15.427	-13.19	-17.794	-15.311	-8.3772	-8.8385	-18.642	-15.395	-11.068	-13.972	-14.047	-11.538	-9.8838	-11.815	-13.82	-12.206	-9.2638	-13.364
-0.37774	-3.8964	-7.7697	-4.3218	-2.1709	-0.88264	-6.456	-7.3958	-2.2235	-3.9753	-3.2002	-4.8351	-3.3948	-3.409	-1.0096	-0.99505	-4.2604	-3.3929	-3.5246	-0.789	-3.3693	-1.0796	-5.453	-4.9727	-1.9315	-5.8032	-2.532	-1.9724	-0.30053	-6.0509	-7.6654	-2.8122	-3.5066	-3.3925	-2.8115	1.0335	-3.5155	-6.1884	-2.78	-3.7677	-4.4174	-3.8956	1.0775	0.18312	-2.4688	-2.7497	-8.5993	-0.47804	-4.1218	-3.8224
-14.014	-13.476	-15.316	-16.318	-8.7246	-8.7327	-11.958	-13.425	-17.535	-11.76	-14.188	-18.671	-12.403	-11.676	-13.71	-11.639	-14.361	-12.841	-16.474	-10.838	-16.097	-11.276	-14.973	-16.081	-12.979	-10.138	-13.626	-11.005	-13.815	-13.99	-12.656	-10.712	-19.739	-12.784	-11.564	-11.529	-15.66	-16.305	-11.917	-12.374	-10.649	-14.243	-13.211	-14.153	-14.816	-12.816	-10.608	-15.092	-11.604	-14.976
-4.4506	-1.1172	-2.5552	-5.4343	-7.7179	-7.8602	-7.4519	-1.336	-3.2023	-3.0379	-2.6477	-1.5547	-1.9241	-5.9459	-0.21625	2.5395	-2.7132	-0.16961	-6.7047	-7.4107	-4.3521	-5.2636	-7.0324	-5.8813	-5.5918	-3.3411	-2.9092	-7.2892	-7.7036	-2.9357	-2.8461	-4.6908	-0.29544	-1.7366	-0.74557	-6.6597	-6.0477	-3.9884	-0.77178	-3.8586	-6.1103	-0.6812	-5.9924	-8.8692	-5.5106	-5.043	-1.8224	-6.9962	-3.5371	-8.5317
6.6231	8.6735	10.461	6.4742	6.2162	6.7231	4.9235	6.443	4.4869	5.2545	3.6534	7.5842	7.7184	8.022	10.003	1.9791	7.0818	6.2811	6.5365	13.37	8.9622	2.6808	8.3075	8.281	5.3585	10.179	6.0977	5.6145	10.544	4.7394	8.5821	6.7896	7.8835	11.309	8.2391	11.56	5.9113	7.2624	11.951	4.4154	6.2781	8.7377	3.511	7.0814	0.80261	4.3752	5.5469	4.2559	6.3463	4.6226
4.9824	1.9504	-6.5079	-0.25103	-1.5499	-0.32039	-3.9566	-3.6793	0.81534	-1.7777	2.4901	-1.5992	2.2789	-1.9853	3.4735	4.1291	-1.1189	2.4686	-0.51118	-2.6784	0.23432	1.684	-1.3272	-3.7962	0.58518	-1.8084	-8.2666	5.0103	-0.24775	-0.98312	-2.4622	-5.5389	-2.333	-3.0659	0.16153	0.83507	-0.028651	-1.0691	-1.1401	-2.7079	-5.4247	2.5609	2.3799	2.4609	-0.41952	-1.9466	-0.69475	2.0618	-3.3586	-0.095565
0.86355	-2.0079	-1.1221	-4.2689	2.0956	-2.5842	3.5015	-5.399	-4.525	-3.2181	0.69112	-0.17636	1.3614	1.5529	-1.5964	0.59161	0.93496	1.5423	-1.2947	-2.5787	-1.2963	-1.5694	-2.1539	-1.2185	-0.26433	-5.8664	-1.7938	0.67967	-2.1067	-2.4211	-4.5718	2.4942	-2.8916	-6.7859	-2.7488	-0.10789	-1.2701	-5.376	1.8427	0.72233	-0.3462	0.45541	0.5765	0.77256	-0.4889	-4.8334	-0.56786	-0.011906	1.4215	-0.28826
-9.8836	-10.792	-9.6214	-14.327	-15.123	-14.155	-13.648	-11.275	-13.838	-10.137	-12.838	-9.6946	-11.838	-10.136	-11.258	-8.2858	-12.609	-9.1149	-14.393	-12.695	-10.648	-15.557	-4.8022	-16.604	-10.445	-7.3317	-19.272	-9.604	-14.68	-10.694	-16.734	-12.141	-9.2739	-10.875	-10.971	-9.6291	-11.232	-12.669	-16.168	-9.7298	-11.751	-11.791	-13.291	-13.905	-12.461	-14.49	-13.708	-9.5203	-12.526	-14.027
-3.4594	-4.5698	-1.4319	-0.47304	-5.4228	1.7514	-4.9388	-2.8928	-0.42469	-3.735	-6.0233	-3.7791	-10.417	-0.079751	0.31729	-1.7915	-7.7361	-6.6157	-3.7414	-4.1814	-9.5586	-3.0279	-7.0981	-4.5581	0.058471	0.43762	-1.9021	-4.2848	-1.6426	0.0007946	-4.9355	-4.221	1.9589	-2.9367	-2.118	0.3428	-5.4178	-4.6686	-5.3935	-0.6479	-4.7627	-1.7417	0.077487	-3.5929	-3.7077	-1.6286	1.3913	-1.78	-4.2079	-0.20297
-5.2664	-5.1716	-6.6494	-7.8818	-6.4771	-3.852	-2.2971	-5.8803	-5.7187	-7.004	-9.2	-6.3755	-9.4169	-5.1722	-9.8605	-10.519	-1.8078	-6.1835	-2.6882	-2.8771	-8.2493	-3.226	-2.7094	-5.9526	-4.9708	-5.9246	-0.024959	-0.68945	-11.68	-6.1635	-5.3646	-9.221	-4.1832	-7.3535	-9.2472	-6.9223	-1.0273	-6.6092	-9.5697	-5.0236	-7.7197	-5.2212	-7.0789	-10.089	-7.3438	-0.87038	-4.6865	-8.0764	-9.9916	-5.8905
-14.939	-14.535	-12.564	-12.189	-13.041	-12.88	-14.677	-13.72	-15.418	-12.373	-17.846	-11.213	-13.341	-17.671	-18.512	-13.331	-16.068	-13.299	-15.469	-15.756	-13.376	-17.493	-13.505	-16.158	-16.306	-11.682	-15.335	-18.197	-17.961	-13.037	-13.314	-14.262	-13.527	-13.921	-17.011	-13.081	-14.79	-13.177	-13.439	-13.531	-15.069	-12.186	-14.178	-14.218	-11.02	-12.519	-19.369	-12.748	-12.789	-10.259
3.2449	-1.1283	-0.63001	-7.0374	1.7354	-1.3781	-3.0787	-5.9083	-4.0991	-4.8869	-3.2743	0.52802	6.2239	-5.9823	0.71027	-1.7934	-4.3484	0.7052	2.1229	1.1798	-3.0516	0.55776	-3.1991	-0.21109	-5.1939	-1.8171	0.27091	-2.0711	-4.7108	1.0027	-2.2414	3.3117	-4.2122	-5.4523	-2.6753	-4.5484	-1.0898	-2.9349	-0.32616	-1.2181	0.1273	-1.0244	1.3187	3.0737	-2.1882	-0.46345	-2.4427	-1.1343	-1.6774	0.33082
-2.1177	-7.0477	-0.60686	-5.1846	-3.984	-4.7565	-3.2587	-4.0694	-7.3621	-4.718	-5.928	-7.8801	-4.2574	-11.292	-6.0756	-3.8413	-3.1333	-3.8938	-4.6248	-4.0227	-6.4547	-3.0678	-11.507	-3.4057	-7.6324	-7.5015	-4.8729	-5.2634	-3.8633	-4.8905	-5.7187	-7.2684	-5.7036	-3.3534	-5.7231	-4.2724	-8.8463	-0.84864	-4.5341	-5.3979	-7.2419	-11.698	-8.2583	-3.8861	-0.1102	-0.42233	-6.1218	-3.1529	-0.3948	-1.3578
-17.786	-14.077	-11.027	-13.199	-14.732	-14.753	-18.221	-15.131	-14.078	-13.396	-11.22	-12.177	-18.674	-11.08	-17.639	-13.062	-14.646	-17.715	-13.477	-17.272	-11.078	-19.012	-11.392	-14.992	-10.855	-11.02	-14.02	-13.414	-17.582	-8.9123	-16.042	-13.04	-14.614	-12.608	-17.339	-11.165	-12.568	-15.516	-16.004	-16.622	-9.3001	-14.997	-20.562	-14.684	-16.745	-11.896	-12.083	-19.615	-13.664	-11.608
-1.3557	-4.6176	-1.0867	-0.12424	0.30972	-0.50489	1.5223	0.16803	-1.343	-3.2657	0.52901	-0.57195	-7.2293	-1.3599	-5.2537	-3.5856	-2.3252	-1.188	-2.6228	-5.4218	-1.6345	0.21203	-1.4976	-3.0682	2.4236	-0.45155	-3.6392	-3.4416	0.35405	1.0909	-2.5142	-0.16568	-5.9783	-2.3649	0.58022	0.32872	-4.666	-3.1314	-0.027333	2.1652	-0.12778	-2.5412	-3.3764	-1.4267	-3.2062	-5.239	-3.5078	-2.8959	-1.8506	2.4324
6.5228	7.2484	13.896	8.6798	7.8258	4.8738	8.8457	7.5235	10.31	10.577	9.4225	7.1009	2.4952	3.1479	7.4207	6.5496	10.413	10.279	5.3432	4.7806	13.086	9.3885	7.2023	14.255	5.0018	11.836	8.1257	8.0688	8.7928	14.456	7.5906	7.1613	11.171	2.3526	6.921	14.345	8.5461	4.7711	6.5276	9.0402	6.4806	10.903	7.7888	9.8591	15.814	9.481	4.8598	8.6393	9.604	11.588
-13.154	-14.175	-14.795	-13.676	-14.902	-13.253	-13.626	-15.755	-14.354	-12.115	-10.968	-12.791	-9.9232	-17.625	-14.865	-12.638	-10.341	-13.202	-15.081	-17.393	-14.777	-16.769	-11.34	-11.897	-11.143	-13.95	-11.354	-15.868	-13.425	-9.3858	-19.549	-11.489	-13.651	-14.486	-12.342	-14.218	-13.65	-8.2305	-8.2357	-13.284	-17.881	-12.87	-12.523	-10.842	-14.883	-10.977	-12.76	-11.395	-14.507	-8.6723
-12.832	-12.421	-9.0479	-10.361	-4.9423	-12.301	-13.325	-12.108	-12.2	-11.728	-4.6214	-11.699	-10.979	-11.689	-13.521	-9.7965	-9.7966	-12.427	-16.197	-9.6644	-15.144	-10.042	-14.348	-11.826	-13.777	-12.352	-13.786	-9.0835	-7.1112	-7.9147	-7.5049	-10.732	-11.261	-9.9225	-10.683	-5.3751	-13.886	-13.227	-10.11	-11.011	-8.8393	-13.182	-16.567	-11.824	-14.761	-12.166	-6.2226	-12.192	-8.0384	-9.3462
-7.0541	-9.7321	-11.975	-5.6295	-10.743	-8.7483	-9.2649	-10.007	-7.8019	-10.983	-10.051	-6.3845	-8.9219	-5.5578	-9.0763	-10.123	-13.845	-11.896	-9.021	-7.9575	-10.513	-9.0131	-8.656	-9.4326	-15.428	-8.1025	-13.942	-11.996	-7.4898	-8.85	-11.342	-9.9741	-4.2032	-10.319	-7.8841	-6.7521	-10.031	-12.499	-10.166	-6.6841	-13.917	-11.27	-6.001	-4.2717	-12.504	-9.7043	-9.9029	-9.7464	-10.822	-4.1359
1.7908	3.9851	6.6061	6.0297	3.4633	6.8784	4.0232	6.8391	4.9237	4.5374	4.5334	8.5758	4.2474	2.3322	3.0387	6.103	9.468	5.3388	0.49091	0.038555	6.3809	-0.19079	5.1317	5.3599	6.2523	3.5582	2.9876	3.8071	7.2403	5.4661	3.2853	3.1842	3.5527	3.4876	8.5825	0.5754	6.9359	-0.061175	7.0665	3.9558	-0.59965	5.907	4.5169	8.0919	5.2637	1.711	1.757	-1.5775	7.2183	5.0724
8.776	6.792	10.19	9.8599	5.4164	2.1216	10.889	9.0764	5.3088	4.9567	6.4191	11.104	8.5379	10.452	6.3499	7.5017	8.1165	12.062	9.1576	9.4396	8.4192	11.875	11.604	11.439	9.0601	8.5231	7.5268	9.8844	10.222	9.3288	8.8624	7.8496	11.298	8.8731	7.3098	9.2576	6.5833	4.8029	8.8514	11.893	6.0726	3.1878	9.1018	13.474	8.8587	7.9777	8.5318	11.467	11.807	6.1266
-6.4879	-6.426	-12.626	-14.9	-11.009	-8.0536	-14.344	-10.411	-10.941	-11.621	-10.016	-12.782	-10.946	-10.099	-18.15	-9.127	-9.1218	-13.911	-12.757	-13.204	-10.322	-8.3288	-8.8624	-9.4687	-8.1017	-13.677	-14.797	-12.677	-10.459	-13.062	-14.36	-9.9538	-6.0343	-11.306	-9.036	-10.259	-13.699	-16.013	-9.9833	-9.3662	-15.355	-10.165	-9.8752	-12.28	-12.69	-12.704	-13.695	-8.1642	-11.921	-11.246
-10.45	-15.432	-9.727	-8.6528	-14.933	-12.216	-10.082	-10.239	-10.739	-10.871	-10.431	-11.928	-9.6114	-15.153	-14.603	-9.7368	-7.4059	-7.3827	-12.195	-9.818	-8.6497	-12.016	-7.1611	-9.5893	-17.067	-10.009	-11.839	-11.49	-10.692	-14.679	-12.486	-16.454	-5.1193	-11.924	-7.2979	-9.9487	-13.438	-13.917	-18.826	-16.205	-14.577	-11.833	-7.2271	-10.604	-14.766	-13.933	-7.2761	-9.4179	-12.675	-15.854
-4.6795	0.08303	-2.4224	-0.7046	-3.2876	-0.687	-2.3836	-2.7695	-2.8344	-1.0314	0.5661	0.37358	0.53907	-4.2114	0.48705	3.1432	1.1271	-1.002	-2.3605	-1.5454	-1.4121	2.0735	0.42749	-3.6854	0.20701	-0.58338	1.9378	-1.3096	-2.2576	-1.0179	-2.7843	-0.71776	-0.59528	1.8918	-3.1225	-0.3083	2.3724	-1.4099	0.07425	-1.6631	0.17996	-4.7974	3.4017	-0.46753	-0.199	-3.6599	3.6788	2.0612	1.6481	1.5763
-6.0128	-1.2373	-2.3424	-2.402	-3.0095	0.59456	2.9641	-1.1198	-1.4835	0.11048	-4.4815	2.0215	-1.5122	-3.5258	-6.2138	-2.7864	-5.4059	0.6062	2.6544	1.4954	-3.9138	-0.8927	-5.8185	1.4728	-6.1993	-4.1544	-0.70884	-5.555	-3.1893	-5.2686	-2.845	-0.079434	-1.2434	-1.884	-3.1063	-5.9486	0.044755	-1.7989	-4.319	-3.9782	-0.29037	-0.35669	-4.2772	-2.8723	-4.7539	-1.9498	-4.3164	-2.788	-6.0854	1.88
-2.7339	-4.7157	-7.242	-4.0505	-2.6489	0.19086	-2.6977	-0.94025	0.44836	-4.2554	-3.4371	-6.8905	-6.1191	1.4558	-8.218	-1.268	0.17236	-1.86	-5.0349	0.058787	-3.0136	-5.1753	-3.2945	-2.2157	0.31409	-5.1572	1.0879	-0.87229	-2.357	-5.4229	-1.0412	-3.2101	-4.9582	-7.8435	-3.4901	-3.0819	-2.4321	-3.6188	-5.3042	-2.0245	-2.0531	-5.7925	-3.3809	-5.1704	-2.211	-3.5743	-1.6021	-2.9428	-3.9948	-0.33642
-12.376	-12.092	-14.396	-14.674	-8.3076	-6.9737	-9.1654	-13.864	-9.305	-13.968	-8.7294	-15.195	-7.7804	-11.879	-11.567	-12.451	-13.224	-10.687	-14.038	-12.086	-16.974	-9.5177	-13.607	-11.653	-10.841	-14.459	-15.149	-10.637	-14.354	-17.151	-13.081	-6.6047	-14.333	-11.013	-13.323	-14.098	-10.361	-9.9818	-11.273	-13.274	-10.387	-11.285	-12.151	-10.352	-9.1702	-14.912	-13.221	-11.28	-11.371	-11.707
-4.7325	-5.6859	1.1596	-5.0069	-3.6891	0.1675	1.5788	-5.9763	-2.1647	-8.1664	-1.1094	-2.9338	-1.3739	-2.6701	-3.9603	0.10844	-4.7788	-0.23703	-0.33576	-0.44206	-2.3276	-3.8992	-4.6735	-2.2301	-2.263	-4.7599	-3.4362	-1.436	1.9476	-2.6192	-5.02	-0.37551	1.718	-3.1805	-4.8177	-0.84789	-5.3795	-2.2312	-1.5851	-2.3136	0.63098	-2.3296	-1.5526	-3.0755	0.48696	-4.1384	-2.031	-2.264	-1.897	-5.9323
-4.5569	-5.705	-2.869	-3.6697	-1.7927	-6.5068	-4.168	-0.62251	0.89978	-0.22108	-7.3938	-6.9346	-4.241	-2.9682	-3.2166	-1.314	-1.0351	-3.0311	-4.1339	-1.8602	-1.5819	-2.9085	-1.7332	-6.4494	-3.6067	-4.1154	-5.3353	0.11723	-2.6409	-6.2263	-4.9442	-1.0149	-1.1091	-2.7163	-1.2922	-4.774	-1.4853	-4.65	-3.9121	0.41727	-1.1869	-7.0944	-4.3414	-8.1623	-7.6901	-3.2443	-1.2088	-5.2431	-0.94119	-7.3814
-5.2831	-9.5838	-10.624	-12.345	-10.528	-14.383	-11.24	-10.388	-13.55	-14.144	-7.3961	-8.1827	-6.0192	-6.4918	-8.9866	-5.8432	-4.9692	-6.4073	-8.4304	-10.889	-8.3558	-10.346	-6.8202	-4.3328	-10.614	-12.502	-8.7962	-15.061	-10.273	-11.677	-11.051	-6.0021	-9.4296	-10.052	-12.517	-8.6063	-8.9308	-11.074	-13.82	-10.33	-11.426	-7.2151	-8.7725	-10.572	-6.8451	-12.991	-9.7032	-11.199	-8.6186	-10.761
-9.1497	-11.561	-6.4738	-11.936	-12.848	-7.7961	-12.048	-9.6318	-11.196	-8.393	-12.886	-5.283	-8.6301	-7.8328	-7.13	-9.0299	-9.4102	-9.8188	-8.6608	-9.3241	-8.0302	-9.6876	-7.6652	-11.64	-7.9779	-12.799	-10.067	-4.5909	-10.008	-5.7622	-11.194	-12.014	-8.3752	-12.265	-7.5928	-9.9022	-12.453	-11.048	-9.3376	-10.103	-9.5374	-8.0624	-7.4903	-14.111	-6.7514	-9.5449	-11.134	-6.4454	-5.7566	-9.7751
-0.4085	2.1221	2.4133	3.1082	1.3322	1.2512	3.6212	-0.73933	3.6499	-0.93798	-0.10165	-0.055139	-0.98478	3.8285	2.2663	4.7563	0.1751	3.6199	0.48879	4.8257	3.9691	1.4875	3.5308	3.2374	0.0046593	2.6646	2.6961	-1.0252	-1.1653	3.2739	2.9324	5.0199	0.99574	3.5689	4.709	2.8582	-3.3712	4.7337	-3.6486	1.6784	1.3328	1.5496	7.1043	-0.59063	1.9184	4.7408	1.0465	-0.29164	4.5524	3.6443
-5.4112	-7.6778	-9.0688	-9.0644	-2.1532	-3.6922	-6.7741	-3.8789	-4.327	-9.5792	-6.7897	-7.4512	-4.8014	-1.5709	-1.6639	-0.67776	-1.353	-5.8606	-9.119	-6.8671	-7.3765	-5.3108	-4.6821	-11.043	-7.3137	-3.2218	-5.7435	-5.6413	-10.579	-5.3226	-3.8761	-7.6276	-2.3737	-7.3571	-4.5735	-6.5439	-6.2053	-3.5119	-7.1395	-4.553	-5.5925	-6.4493	-5.0287	-4.6806	-6.011	-4.4597	-7.9263	-9.2684	-2.6737	-3.0336
-12.217	-18.471	-16.572	-19.129	-12.574	-16.179	-14.706	-14.411	-13.483	-10.637	-14.426	-13.651	-18.606	-10.434	-16.837	-12.36	-14.691	-15.222	-13.442	-10.056	-12.585	-16.704	-11.873	-10.387	-13.335	-14.828	-15.719	-12.016	-14.321	-14.908	-16.807	-7.039	-14.373	-9.3464	-12.411	-12.153	-14.316	-14.406	-14.64	-12.668	-15.805	-15.668	-17.198	-14.602	-12.64	-15.215	-10.284	-10.458	-13.204	-11.285
0.19888	1.3241	-4.4547	-3.5204	0.5897	-3.5049	-0.62065	-1.8848	-0.79553	-4.094	-2.1454	-2.5467	-4.7515	-1.9219	0.31156	-4.8086	-4.6483	2.1464	-0.21558	-1.0753	-1.071	-2.403	-1.2207	-2.0529	-1.2318	-1.3878	-0.42465	-4.2266	-1.2823	-5.7662	-2.4827	-9.1731	0.0030389	-4.2976	-2.2235	4.0617	-0.46728	-2.2832	-0.10305	-1.9808	2.7456	1.9487	-3.7881	-2.5031	2.8406	1.04	-7.2811	0.10986	-2.8136	-3.0338
-0.99996	-0.95437	-0.35453	-2.6744	-1.15	-1.1166	1.1844	-3.8344	-0.96472	-2.014	-0.80935	-0.08954	-1.7721	-6.8408	0.16066	-4.5862	-0.0063178	-3.3504	3.1541	-0.54766	-5.9631	-0.14919	-7.6481	-2.6889	-2.9538	1.2418	-1.2894	-2.0562	-6.8567	0.51112	-2.9315	2.5733	-3.3587	-2.8762	-4.2656	-1.113	-6.3229	-2.9215	0.69056	-3.8553	-6.8211	-0.10661	-2.0745	-4.2795	-1.8556	-3.0245	-3.6104	-2.4303	-4.4464	-1.4384
4.5878	2.5992	0.096883	1.9241	4.9564	1.1857	3.2725	2.0442	-2.4453	2.8857	1.936	1.4297	0.5994	6.262	-1.1728	3.9688	3.3325	2.1052	5.4105	5.3515	-3.8562	6.964	2.557	3.902	3.1866	1.9758	2.8288	-1.9186	-1.9463	-4.3521	-1.8646	4.3476	5.4272	1.4378	2.6231	0.76475	1.8856	4.6759	-0.226	3.9002	3.8334	3.6831	-0.92617	5.4398	4.4201	3.0894	1.5235	0.64166	1.075	-2.9342
-13.122	-13.606	-11.054	-12.301	-11.273	-10.852	-13.136	-9.7155	-8.7749	-6.9753	-8.6485	-13.037	-8.2458	-7.6078	-8.1325	-11.111	-12.768	-10.017	-9.6242	-12.884	-11.8	-8.5419	-4.6244	-9.2858	-8.3746	-11.755	-4.2326	-10.786	-8.3286	-13.779	-10.445	-11.246	-12.841	-10.619	-8.2813	-16.032	-7.7465	-8.0251	-13.075	-4.3308	-9.2706	-9.7232	-8.9753	-9.8804	-9.6085	-12.825	-10.413	-7.1777	-13.095	-7.4821
-13.932	-11.834	-10.27	-8.8828	-12.827	-10.475	-15.995	-12.145	-10.587	-13.412	-12.717	-15.836	-13.62	-14.023	-9.7919	-16.949	-15.921	-11.576	-14.513	-15.097	-14.723	-17.182	-13.598	-12.586	-13.77	-9.0289	-12.564	-10.502	-11.33	-14.51	-12.908	-16.02	-17.53	-11.491	-13.92	-12.607	-13.267	-13.568	-17.134	-16.328	-9.6452	-17.857	-13.124	-12.422	-9.3292	-15.016	-12.968	-15.263	-16.889	-12.511
8.0159	10.53	9.1085	12.832	5.9918	9.5468	14.328	9.4103	10.355	12.025	7.2814	6.2386	12.361	8.63	9.5786	11.624	7.5609	11.913	10.452	11.382	14.468	12.775	10.005	11.967	4.8665	12.225	7.0433	7.8029	11.238	12.308	9.3436	10.119	14.652	5.9525	3.4521	9.165	10.158	7.9671	6.6255	12.813	8.4225	8.8687	9.582	9.9302	10.051	6.6508	11.757	12.361	6.3933	9.2625
-0.29794	-2.3946	-0.49166	4.0532	-0.74226	0.23376	-2.6991	3.8595	5.6697	3.0288	0.81268	-4.6422	-4.0768	1.419	-0.45353	-0.054115	-0.57077	-2.4866	-2.7434	1.7928	1.8401	1.9212	1.0722	1.327	1.7775	1.3256	2.927	-0.18279	-2.3894	5.4857	0.25329	1.3853	3.5479	-0.61479	7.0942	-0.54572	2.9023	2.0695	-2.1032	0.0896	2.567	-1.5286	0.95363	-2.1645	-1.8583	0.58867	2.2706	-0.8459	0.95486	0.14376
-6.3295	-2.1155	-4.0041	-3.5157	-4.0383	-4.7171	-1.2547	-4.7197	-0.29288	-4.6778	-0.095629	0.84915	-3.5004	1.3709	-2.4494	1.4535	-2.5682	-3.194	-2.1457	-2.0247	-5.37	-2.0608	-1.4477	-3.9513	-2.3614	-3.2538	-1.2274	0.38796	1.1685	-2.4101	0.6187	0.21766	-1.2427	-5.9097	-1.1415	-1.4594	1.4807	-3.2239	1.114	-1.4752	-0.58027	-1.7379	-3.9342	-1.0907	0.47251	3.2478	-6.4798	-2.3441	0.99431	-4.1245
-17.619	-15.94	-15.64	-15.878	-15.988	-20.915	-10.443	-12.554	-15.668	-18.88	-16.22	-13.938	-14.715	-16.476	-18.387	-15.028	-15.322	-13.871	-17.676	-13.898	-15.084	-12.74	-14.18	-11.705	-14.462	-14.603	-13.383	-13.607	-17.025	-16.426	-12.201	-10.528	-16.592	-17.858	-14.394	-19.892	-15.955	-13.161	-14.429	-19.549	-11.289	-16.276	-11.582	-16.217	-14.698	-14.922	-11.213	-15.538	-12.459	-16.757
3.1943	-1.2922	-0.39237	-1.5473	-1.3881	0.20207	1.0173	0.0037095	-0.67458	-0.076885	-0.92822	2.0795	1.8737	4.6116	1.1335	-1.7994	-0.083017	0.44875	6.1779	-0.81893	-2.5972	1.102	1.6432	-2.2381	1.6362	1.2934	4.0262	-1.245	1.6935	6.7503	-0.84214	3.3116	-0.18959	-2.829	1.5908	1.3655	2.5091	5.1904	-1.5576	-3.7405	-6.693	-2.1916	-1.3481	-2.9029	2.7222	0.14085	-1.8007	1.0021	0.84065	-4.1188
-9.673	-9.5754	-12.608	-13.713	-13.614	-11.561	-12.08	-13.109	-7.4944	-15.327	-11.876	-9.8269	-15.542	-13.499	-14.359	-16.361	-8.2775	-15.219	-10.923	-13.169	-13.626	-15.632	-13.987	-11.688	-13.426	-15.156	-16.731	-15.656	-13.114	-12.561	-16.837	-14.793	-10.126	-15.172	-12.093	-10.614	-9.2333	-9.5171	-15.046	-11.867	-9.5472	-9.6341	-12.227	-11.549	-14.942	-10.721	-9.5154	-12.346	-13.172	-12.014
-3.1199	0.84853	-5.3606	-1.231	-0.33281	-5.6904	-2.7358	0.67691	-2.2335	-0.74896	1.9566	-1.6289	-4.8481	0.24425	-7.7126	-0.28315	-6.0079	-5.3022	-1.4869	-2.1636	-3.2147	0.046564	-3.0937	-0.72401	-1.1635	-3.5087	-5.9068	-0.3969	-3.0561	3.3807	-5.6796	-2.9426	-7.7217	-7.4097	-0.37116	-3.7118	-3.0443	-2.5262	-0.96406	0.88139	-4.5601	-4.2194	-1.122	-5.9048	-4.6414	-0.57091	-1.4274	1.7879	-2.2844	-0.36189
6.6705	4.7187	8.9339	9.7506	7.1639	6.5375	11.752	6.3617	11.94	10.522	8.8413	7.2372	7.0427	9.843	12.359	7.0343	7.8353	10.815	7.3962	10.56	6.2847	7.2823	7.9412	9.5835	8.5967	3.2236	11.087	10.882	7.9845	7.7394	6.5676	8.6739	10.877	10.712	7.8321	5.6068	11.999	8.0288	8.2213	10.764	4.52	5.6184	6.5067	11.585	-1.4147	7.7733	7.5738	6.313	10.182	7.6283
-0.23843	-1.6936	-5.775	-2.0868	-1.9365	-3.522	-7.9354	-4.6882	-6.1629	-0.25334	-1.8001	-5.0356	-4.57	-1.809	1.5706	-2.8075	-1.8038	-2.5036	-2.0648	-0.24598	-0.029848	-7.3411	-3.4826	-5.1393	-1.2283	-2.9319	-4.6661	-4.2592	-6.7667	0.082111	-0.8858	-4.1214	-1.6687	-3.9748	-9.4671	-4.8021	-2.3726	0.038176	-2.0294	0.23817	-0.0039941	-4.3459	-1.2524	-2.2025	-5.965	-3.6578	-6.4148	-3.7684	-2.6013	-0.85879
-2.002	-2.7771	-0.17681	1.7857	2.085	-3.0994	0.40366	-0.42228	2.8478	-4.3803	0.23027	-0.8118	-2.7552	1.4783	3.4275	2.123	-0.5971	-2.5444	-1.3622	4.8832	-2.3634	1.65	-4.3624	-3.9443	3.6359	-3.2434	-2.3014	-1.2977	-4.7806	-4.058	-1.1007	3.8656	-1.86	-1.3596	0.20563	1.2112	-1.2767	-4.236	-0.10822	-2.3631	-2.5281	0.46922	-5.0905	3.4767	0.91443	-3.9221	-3.4189	1.8556	-3.4398	-0.63286
2.1833	2.3003	2.4502	5.4687	3.6729	6.0886	2.7987	4.6457	1.2625	1.2571	1.5753	6.0377	2.5273	2.4314	1.1269	0.30916	3.2197	-0.21019	-2.5607	4.3499	-1.1544	3.4635	-1.2415	1.2828	1.0578	-2.278	-0.18447	2.1543	0.70178	1.4075	-1.1259	3.2505	-0.13728	0.74656	-1.1975	1.071	4.455	4.8167	-0.43191	0.30119	-0.18098	1.8504	2.7938	-1.3684	4.3123	0.011038	2.3856	7.4816	-0.21472	6.8572
7.0911	7.5785	4.1307	3.4669	2.2747	5.157	3.5731	0.81624	4.4983	7.1192	1.0753	1.8481	6.3604	7.6665	4.7801	-3.3763	4.5412	4.4369	3.1236	2.2911	7.7828	4.577	1.9538	5.9092	5.2096	1.8417	7.0345	3.2407	3.4049	2.2897	6.387	3.2243	1.2925	4.2364	0.17543	4.3146	1.9709	4.4294	6.5358	8.1724	5.7725	6.0423	6.8789	4.6689	6.9143	1.5257	7.4714	3.2695	1.9021	3.8662
-4.617	0.29126	-3.8155	-6.934	-4.7084	-3.7402	-1.3736	-2.7396	-3.2633	-1.3927	0.87566	-4.3108	1.0621	-5.3456	-2.0779	-3.1386	-0.54125	-4.8869	-3.1554	0.97881	-2.9107	-3.7769	-4.9023	-3.0223	1.1358	0.62408	-2.6312	-8.0953	-6.7344	-0.71569	3.1337	-3.6067	-2.3148	2.0928	-1.4858	-2.8431	-3.7169	-5.2043	3.2224	-1.1677	-4.3673	-1.6417	-0.059021	-5.091	-3.7113	-2.2838	-8.0466	-0.77092	1.2329	-0.24607
2.9511	-1.4736	0.3942	-3.1418	0.66489	-3.9641	-0.67869	0.97262	0.52396	-2.8608	-3.1436	-0.48348	0.90248	-2.8979	1.9848	1.3889	-1.1157	-2.1562	-2.0948	-5.1099	-0.40935	-3.7017	-5.8082	-0.60181	-3.3954	-1.1927	-3.1544	-0.31265	-3.4369	-1.6426	-7.2635	0.090054	2.3136	0.50561	-0.41157	-4.4462	0.33292	-3.7142	-4.3645	-2.0073	-2.5612	-3.8968	-1.1725	-2.1649	1.8623	-1.0782	2.9793	1.0548	1.0569	-3.6111
-8.1103	-14.877	-11.535	-17.49	-11.377	-17.583	-15.355	-16.445	-13.775	-11.443	-15.224	-14.289	-9.1867	-13.158	-11.055	-13.067	-13.003	-11.808	-14.974	-11.546	-15.702	-13.477	-11.643	-10.5	-16.077	-7.3648	-11.386	-14.217	-14.527	-13.447	-12.514	-11.647	-14.304	-14.949	-12.446	-17.363	-11.314	-15.316	-16.724	-11.405	-15.474	-12.218	-10.003	-14.89	-12.997	-13.553	-14.555	-11.158	-16.652	-14.051
0.67948	-2.7451	-3.9011	-3.8946	1.8466	-0.71957	2.5528	-2.0267	-2.9347	-1.2539	0.64907	-3.5583	-1.0803	3.2467	-4.8907	1.5903	0.60173	0.4515	2.7277	-2.3174	-1.4425	-2.6444	0.33045	3.8051	-0.46229	1.0401	-0.2326	-3.5742	-1.0567	2.5603	-3.261	-4.8114	-1.0023	-2.5229	-6.0379	-3.1576	-0.61236	-2.5649	-0.98451	1.5164	-0.81741	-1.9975	0.74644	-3.4627	-5.5152	-2.8061	-5.4629	0.011943	-0.44799	-1.0634
-4.1375	-4.1055	-1.247	-4.9681	-1.4272	-1.7553	-1.7821	-2.662	-7.5726	2.9843	-5.3582	-3.7185	-2.4804	-4.1108	-6.2706	-6.9925	-0.1288	-2.8211	0.50204	-6.0449	3.0076	-0.65225	-0.51321	-2.6601	-3.1932	-4.6921	-5.64	3.5005	-4.7337	-3.6834	0.40826	-5.5488	-5.5799	-5.9269	-8.157	-3.1858	-2.0612	-4.7216	1.7592	-1.8338	-2.2412	-1.4573	-4.843	-2.7376	-1.0719	1.3249	-5.6483	-1.3436	-1.7057	-1.2548
-0.66296	1.346	-0.22329	-1.877	1.8363	0.060585	5.8859	-0.45357	0.47789	-3.3459	5.4949	0.7296	-0.74586	1.9762	0.37423	-2.6791	-4.9289	2.8039	-1.1018	-2.7019	4.233	-0.39647	-4.1886	3.6371	1.9645	-1.5081	-2.0501	-3.3588	-0.92912	-0.30699	0.9312	0.038408	4.062	0.13802	-0.49287	2.2926	-0.71572	-1.8458	-7.5832	-2.2992	-2.4846	-0.363	2.976	-1.3396	-3.2267	-2.0186	1.8769	-3.5398	2.7842	0.83924
-12.069	-10.342	-10.053	-15.41	-13.05	-13.178	-14.179	-12.156	-10.212	-14.827	-16.975	-15.192	-10.458	-17.731	-9.9384	-10.6	-10.77	-12.905	-13.353	-15.001	-12.881	-12.215	-14.914	-15.116	-16.044	-11.674	-13.465	-14.262	-11.666	-11.886	-13.131	-9.8854	-9.6982	-14.916	-13.056	-12.096	-17.232	-15.069	-13.303	-13.977	-16.753	-12.539	-8.2099	-13.018	-13.541	-13.903	-15.61	-13.495	-13.973	-10.6
-11.247	-13.162	-5.7359	-13.111	-11.061	-8.0675	-12.726	-9.4205	-4.2137	-11.372	-7.814	-13.175	-6.9737	-9.0814	-10.42	-5.5897	-9.7525	-11.893	-11.312	-13.037	-10.925	-8.8112	-11.766	-10.946	-14.667	-12.189	-6.9909	-11.508	-15.109	-12.813	-8.5993	-16.309	-11.966	-7.4603	-14.219	-10.434	-9.4763	-12.756	-3.7941	-8.6459	-7.8409	-8.7622	-14.135	-14.804	-12.75	-13.241	-8.5568	-9.9216	-9.4399	-5.9433
-4.1447	-2.5191	-5.6135	-1.2688	-0.5405	-1.3881	-4.5375	-2.606	1.8434	-0.59581	-9.1033	-1.9735	-2.3691	0.61513	-5.4951	-2.4882	-3.1729	-0.75708	-3.072	-1.0534	3.1926	-2.689	-1.9964	-8.6126	-0.81116	-3.9522	0.62994	-4.165	-1.8068	2.9678	-1.7685	-1.2149	0.88177	-3.1346	-0.59787	-2.2912	0.071433	-3.6199	-5.1335	-5.0319	-3.3146	0.72386	-2.0296	-1.5485	1.3888	-3.621	-2.6365	-1.7627	-2.8052	-5.7794
-3.1057	-5.2538	-4.1791	-1.3408	-0.36751	-1.9837	-4.0356	-5.439	-6.6465	-4.9432	-2.0909	-7.7951	-5.9521	-0.93614	-3.0641	-2.3441	-4.6312	-2.2373	-4.5932	-3.8346	-6.5062	-4.648	-2.5579	0.16103	2.2729	0.56457	-3.2975	1.0877	-3.6646	-3.2434	-5.7481	2.2472	-5.2919	-1.7099	1.2643	-2.7922	-0.95056	-1.9506	-5.9212	-6.982	2.598	-2.3435	-4.7635	-3.9374	-1.1789	-2.5493	-3.2205	-4.7163	-2.0157	-1.65
0.63924	-1.0351	-3.345	-0.36149	-3.3944	-2.8014	-0.9993	-4.0712	-1.8692	-4.5285	-0.50783	-0.64583	-5.0669	-2.9058	-3.3629	-1.9509	-5.639	0.18286	-2.8153	-3.441	-0.039471	-2.0629	-3.7318	-0.13357	-4.7355	-2.6091	-5.5235	-2.3525	-3.1843	-4.4206	-3.4572	-2.8735	-5.1089	-0.23413	-3.4161	-4.0339	-0.53055	-5.3053	1.0208	-4.0311	-5.104	-5.8648	-3.3884	-0.19082	-1.8334	-6.5338	0.58942	0.45612	-0.76164	-3.2204
-4.606	3.7424	1.3882	-1.0618	-3.3452	-2.6418	0.48366	-3.7461	-4.9462	-0.6037	1.9769	2.3774	-1.8852	-2.5551	-1.5442	-0.98837	-1.4173	0.091586	-0.7848	-0.64691	4.791	-1.6721	-6.3129	-0.33838	4.7495	-2.8032	-1.1011	-1.5841	-3.1345	-1.4987	-2.9371	-0.54249	-3.8105	-3.0757	0.36461	-1.6849	-3.334	-0.92198	0.1533	-0.37362	-4.2238	-5.2356	0.81696	-0.81748	3.1753	-0.068266	-2.1261	-5.0442	-4.5537	0.14311
9.0827	2.2828	6.3123	10.27	9.9611	7.8025	7.4398	6.4012	7.3332	5.0803	9.3776	6.7344	3.6273	1.4574	5.1203	9.0568	4.1922	3.6149	7.1505	10.702	11.757	10.034	2.7321	5.9095	4.1539	9.0752	6.8671	2.9944	5.7817	10.756	11.506	6.1638	6.8104	8.32	7.8864	6.2081	10.133	6.8695	8.253	6.3915	7.3598	13.274	9.7958	8.5466	8.506	5.0116	7.8334	4.7875	6.4157	5.974
-11.221	-10.138	-7.6616	-11.329	-13.776	-4.0306	-9.5364	-14.42	-12.024	-16.61	-14.45	-8.2227	-12.324	-7.1573	-15.742	-9.445	-11.472	-12.826	-9.5169	-8.2178	-13.165	-10.843	-10.109	-12.316	-16.417	-11.464	-10.741	-12.618	-12.757	-13.853	-12.207	-10.233	-10.807	-9.1405	-8.807	-18.16	-14.358	-11.247	-13.3	-14.235	-15.838	-10.662	-15.872	-9.4836	-10.786	-12.676	-10.795	-14.346	-9.9291	-17.521
-7.0295	-4.1786	-1.2953	-5.1737	-0.10224	-0.2301	-1.5596	-3.7869	-2.0768	-0.87763	-1.7906	-1.6214	-0.90533	-0.5129	-4.9862	-3.3233	-2.0171	1.4291	0.90029	-0.92421	-1.9199	-3.139	4.0327	-3.3791	-6.3358	-1.212	-3.9081	-2.9715	-0.015448	-2.597	-3.4336	-3.78	-1.2101	-3.3409	-1.6388	-6.5855	-1.1176	-2.1285	-2.1146	-3.1348	-1.8831	-5.5298	-3.0636	-3.1381	-2.3429	-3.489	-6.1194	-2.5137	0.82045	-1.1045
9.3712	7.9734	2.8492	7.0887	5.6033	6.5335	6.9263	2.9014	3.2413	10.099	-0.28306	6.0786	5.0524	3.5887	0.62266	-3.0105	4.3584	0.5873	5.1596	1.741	6.0217	4.8593	10.155	10.096	7.6097	0.51034	3.4654	-5.2574	6.491	2.5867	5.289	4.4896	9.8785	5.5567	0.12461	7.052	7.8381	4.3432	5.1102	2.1102	7.2639	5.2592	6.5295	3.8836	5.7497	7.0138	7.4532	4.828	3.4928	5.7465
-3.7306	-6.0855	-3.9033	-2.6446	-4.2389	-2.1043	-4.6429	-1.5361	-3.415	-2.3472	-1.5541	-7.2976	-0.54252	-6.3548	-6.5787	-4.9557	-1.6667	-2.99	-5.3632	-6.497	-1.1262	-3.9357	-6.7512	-4.88	-7.2328	0.4412	-5.7809	-3.9314	-5.782	-5.8245	-6.1778	-0.57808	0.39354	-5.141	-5.0254	2.1319	-6.4224	-4.189	1.0778	-6.9192	-5.6276	-4.6135	-2.0491	-3.7547	-8.0462	-5.8826	-2.6369	-6.7348	-5.1764	-7.4121
-17.384	-13.109	-11.026	-12.569	-15.278	-10.071	-11.443	-17.047	-11.83	-13.378	-16.377	-14.592	-19.563	-10.351	-15.275	-13.783	-12.746	-10.772	-18.201	-13.631	-7.4326	-11.193	-13.477	-10.703	-15.422	-15.864	-11.636	-16.648	-15.403	-13.661	-12.115	-18.465	-10.345	-17.142	-13.816	-11.377	-11.209	-9.4333	-11.464	-10.263	-12.945	-16.6	-13.134	-17.098	-8.8317	-15.897	-12.398	-13.475	-10.73	-15.659
-4.0904	-6.2306	-4.9407	-5.9361	-3.6991	-5.4366	-4.9655	-7.45	-8.1252	-4.6734	-3.2774	-4.7007	-3.5506	-2.3978	-1.7668	-3.4104	-6.747	-4.9919	-6.8403	-1.7652	-4.3384	-6.857	-5.413	-2.1464	-7.1826	-3.0451	-4.3344	-3.0474	-7.46	-8.8624	-8.514	-7.0103	-4.2583	-3.6542	-3.935	-2.5391	-4.3302	-4.7018	0.84046	-6.9927	-8.9172	-11.183	-9.2571	-7.2287	-5.2256	-9.1115	-2.1245	-6.3923	-4.5519	-6.0423
0.53396	-4.2535	-1.9724	-4.8334	-4.2786	-2.3823	-6.4971	1.7872	-5.3671	-3.8764	-3.4835	-4.4855	-7.955	-0.71467	-3.9738	-2.6464	-7.5679	-2.8242	-1.0553	-3.3559	-8.7542	-0.44282	-1.6031	-6.8863	-6.0133	-4.3736	-5.9983	-3.3964	0.19609	-3.1129	-6.4416	-2.8412	-2.6056	-5.4985	-1.4194	-9.0515	-1.9984	0.3672	-0.46257	-7.2569	-3.7205	-6.4704	-1.0732	-0.90167	-1.4522	-2.9376	-3.3812	-6.9838	-6.4086	-3.9971
-11.776	-8.0196	-15.914	-13.623	-11.92	-8.6438	-11.386	-11.579	-11.31	-6.8761	-12.562	-11.958	-11.873	-10.404	-5.4131	-7.0958	-14.074	-9.8298	-12.565	-8.2993	-12.15	-8.233	-11.003	-10.304	-19.447	-10.997	-6.7825	-16.657	-11.949	-11.038	-11.313	-12.321	-8.6728	-6.9268	-17.276	-12.475	-10.206	-10.973	-11.65	-12.354	-12.534	-12.771	-13.131	-9.9006	-13.533	-13.799	-12.661	-11.959	-10.189	-10.02
-11.177	-21.39	-9.6212	-10.817	-14.046	-14.304	-18.174	-14.874	-13.168	-9.9145	-17.202	-16.959	-13.938	-17.166	-10.635	-13.698	-13.246	-15.343	-13.756	-12.09	-15.072	-16.711	-11.732	-14.922	-15.643	-16.38	-13.29	-15.342	-11.387	-14.307	-15.277	-14.884	-14.375	-10.56	-13.3	-13.155	-10.902	-15.987	-12.115	-14.768	-11.211	-10.505	-16.749	-8.2135	-13.362	-11.776	-15.91	-10.593	-11.597	-14.083
-2.3212	-3.3424	-0.54128	-1.9006	-2.2858	-4.1109	-1.0227	-1.6502	-4.3517	-2.8216	-1.9676	-0.98421	-1.0375	-4.9203	-4.0714	-1.8495	1.1133	-1.7912	-5.4603	0.44172	-9.7479	-3.5854	-3.3905	-0.48584	-0.77019	-3.4154	1.536	-1.2894	-1.2419	0.6542	-3.5229	-2.8205	-7.1214	1.998	-3.8983	-3.348	0.10116	-0.54972	-3.731	-1.6213	-6.3922	-2.9351	-0.06515	-2.9299	-7.7838	-3.9781	-2.4175	-3.9662	-1.8293	-2.9919
-8.495	-10.283	-15.133	-9.0831	-9.9042	-9.5408	-10.597	-11.039	-12.708	-10.443	-10.725	-12.516	-5.2476	-10.741	-7.7498	-11.258	-12.63	-10.269	-13.25	-10.385	-8.5838	-12.453	-10.479	-6.3994	-12.735	-9.2412	-10.194	-8.3102	-5.5772	-7.3226	-8.9846	-15.062	-11.88	-14.756	-11.984	-11.97	-8.875	-10.207	-12.673	-11.99	-9.0694	-12.67	-5.5754	-11.914	-11.809	-7.1335	-13.484	-8.8926	-13.42	-11.355
-12.824	-16.579	-9.516	-15.413	-13.84	-15.322	-18.205	-13.366	-16.543	-15.219	-21.961	-12.889	-11.005	-16.954	-17.033	-14.499	-13.511	-12.564	-16.689	-11.883	-14.897	-13.545	-17.01	-11.446	-15.866	-13.961	-12.863	-10.662	-12.705	-16.467	-15.458	-14.002	-15.507	-19.963	-15.438	-16.046	-18.191	-15.838	-12.726	-18.039	-13.716	-18.34	-9.954	-14.277	-17.676	-15.47	-15.792	-18.546	-12.389	-8.5653
4.093	1.3142	4.0528	1.6687	3.4799	0.87461	7.25	6.6907	4.7549	2.7546	6.3064	6.6506	5.3159	4.2582	7.2579	8.9982	6.0721	3.0988	6.8384	6.3194	8.0928	10.967	2.9257	5.5009	6.433	3.5885	4.5379	8.163	8.0726	6.207	3.4264	5.8458	6.3846	0.38194	3.1097	6.8159	5.2021	3.9253	6.8774	4.529	7.5013	6.1878	-0.89166	7.639	3.0637	9.9362	2.619	6.5662	3.0083	9.479
9.7537	6.8018	6.2289	6.5289	0.92594	9.7059	2.4971	12.113	7.042	8.1477	6.2989	8.5154	3.8838	4.9823	5.9189	2.773	9.3072	0.8573	4.3536	4.7366	5.9115	7.6751	12.667	5.9966	7.0483	3.2849	8.4084	7.2177	4.7345	4.8905	4.6342	3.6504	10.52	8.9492	5.1722	4.6419	3.0392	0.221	6.6341	5.1489	5.8538	4.978	8.4415	2.8896	5.5578	3.6663	1.404	7.0813	6.027	4.5417
-1.7409	-0.87719	-4.4158	-0.021303	-0.52512	-2.5426	-4.2873	-3.9338	-4.2098	-0.56704	-0.80578	-3.8335	-2.4071	-3.8561	2.0774	-5.8455	0.35753	-2.7688	0.49738	-2.5366	-4.1399	-1.3361	-3.9858	2.2211	0.66245	-5.5399	-3.8135	0.67146	-4.8661	-2.1575	1.0297	-4.376	-5.3671	-4.6208	-1.4611	-3.9008	-3.3967	1.2429	-3.5355	-4.0963	1.1612	-5.8415	1.2924	-1.1525	-8.3762	0.26595	-4.243	1.1765	-2.6241	0.40084
-1.4757	-5.6201	-2.7916	-5.5897	-1.2755	-4.9203	-1.5339	-1.4484	-5.9953	-5.312	-9.5149	-3.0728	0.044828	-4.0201	-6.0208	-1.692	-5.325	-4.2095	-1.3354	-6.9773	-7.2775	-7.6864	-12.608	-1.6135	-8.936	-0.5293	-6.2978	-2.8671	-6.1551	-5.6864	-6.2445	-1.2634	-2.4336	-1.7602	-2.5602	-2.3575	-5.6071	-7.4418	-1.725	-5.4009	-3.1859	-7.8197	-2.1778	-1.5525	-2.5426	-1.9063	-2.7817	-4.8313	-5.5844	-1.3697
-3.8109	-6.4654	-3.314	-3.8969	-4.856	-1.973	-9.124	-6.1976	-4.7061	-9.1327	-7.2481	-2.7676	-0.30675	-2.1069	-5.2235	-6.171	-8.1549	-3.2887	-8.0625	-1.5055	-5.5735	-8.1565	-1.4334	-2.513	-6.7907	-4.0288	-4.5742	-4.5321	-6.1019	-8.2025	-9.4949	-2.0069	-5.0674	-3.3234	-5.5806	-5.0124	-5.9217	-2.2312	-5.7236	-4.0393	0.2139	-3.5102	-8.6009	-4.7611	-1.4772	-1.8	-5.4617	-4.9925	-1.8354	-8.8788
10.536	10.358	13.133	3.8198	4.0066	8.5698	10.086	7.9647	9.3529	7.6022	11.865	9.8855	8.7259	9.5038	9.6613	10.215	6.7039	9.4506	6.7277	10.749	11.254	10.362	7.6532	6.7633	5.9962	8.1676	6.6942	1.5962	11.585	11.368	13.17	8.7586	9.0134	8.0258	4.6317	4.214	8.2934	8.5045	9.8922	10.333	8.0655	9.4683	9.8447	7.0979	9.537	8.1511	8.9516	4.8522	12.59	8.88
1.5159	-0.89783	-2.5361	3.8205	-5.8963	-1.8564	-3.081	2.598	-3.8768	1.8965	0.058533	-1.5645	0.47042	-2.6227	-1.5315	-2.175	-0.096709	-0.30679	-1.2394	1.9769	0.43034	-1.209	4.0402	1.0398	1.0384	2.5883	3.2489	1.5912	-1.7462	2.6631	2.2752	1.8843	1.8836	-1.4239	2.2732	1.9217	1.0478	2.8823	2.7772	0.26277	1.3282	0.28771	-1.8201	2.6229	-3.1642	0.0073461	9.3125	2.3996	-0.51869	-0.94104
-3.1981	-4.2489	0.27665	-0.95271	-2.3303	-4.3712	1.8819	-1.6382	3.8872	1.6738	-5.1828	-4.0378	1.1217	2.9693	-5.3139	3.6024	-4.0916	-0.0032102	-3.0651	-0.30085	-1.3309	-4.2729	-2.2438	1.7045	-2.0441	-1.133	-1.3329	-3.9117	-8.4706	0.57912	3.3002	3.3339	-2.9801	0.053627	-0.54493	-1.5539	-2.1652	-2.6833	2.6672	-2.8016	-1.3132	-3.7938	-2.4853	-4.6143	-0.98303	-3.7141	-0.82547	2.8278	1.2134	0.76317
-3.0879	-7.0072	-8.1816	-1.6125	0.10743	-5.302	-4.3776	-3.8756	-4.8998	-1.9688	-6.8018	-2.0263	-3.252	-5.511	-2.4687	-4.4895	0.60309	-2.5365	-5.6148	-1.6655	-0.93197	-2.0864	-7.7652	-0.65994	-0.15411	-2.1318	-1.3225	-0.13633	-6.4439	-2.0633	-3.9028	-4.6507	-2.2495	-6.3364	0.20294	-5.5544	0.56065	-4.2359	-3.8667	-2.444	-2.8271	1.5486	1.1261	-1.9375	-2.7635	-8.6697	-1.5266	-1.2903	-6.0316	-4.2593
-10.492	-9.8892	-13.526	-15.39	-15.253	-11.997	-15.437	-14.686	-14.976	-14.935	-11.043	-10.532	-15.685	-11.806	-13.893	-12.823	-13.379	-17.749	-18.227	-17.258	-14.169	-12.33	-8.3714	-10.657	-15.539	-16.638	-14.991	-12.885	-9.1671	-10.361	-13.597	-9.8072	-16.056	-11.142	-11.46	-12.941	-11.94	-11.925	-16.401	-15.304	-11.737	-11.626	-10.076	-8.7775	-14.831	-11.647	-10.089	-10.261	-16.145	-17.766
0.55682	0.71071	-5.0333	-2.5537	0.81156	3.5821	0.79408	-1.4465	-3.5321	-5.4658	-4.2212	0.095407	3.0832	-4.3086	-2.1918	-1.4591	-3.4154	3.5	1.3607	-0.96472	-2.7325	3.6505	-4.0807	-1.6265	-4.1628	-3.8372	1.4262	-0.29796	0.59463	0.89204	-2.3207	-1.523	-0.1768	-2.6491	-3.0287	-3.1473	0.72534	1.3382	-0.87997	2.6916	1.3115	0.060975	1.5099	-4.4757	3.8732	-0.60539	-0.90303	-2.1697	-2.6472	-1.195
-10.282	-10.482	-11.726	-6.0076	-11.405	-10.541	-12.933	-1.9787	-10.583	-9.3761	-8.3769	-6.163	-10.802	-11.365	-5.3618	-10.306	-10.95	-6.0842	-5.3343	-6.9081	-11.626	-11.67	-10.742	-7.4044	-6.9411	-6.0795	-6.0864	-6.3887	-7.5984	-11.327	-12.766	-5.4952	-7.7855	-10.437	-10.341	-4.8452	-11.738	-11.225	-10.222	-7.6493	-9.4186	-6.5301	-9.8219	-6.3641	-11.915	-6.0281	-9.7321	-8.1701	-12.881	-5.9905
-1.8085	2.2205	0.0026533	-0.55127	-3.7002	-2.3496	-0.44376	2.679	0.15493	2.3292	-2.6355	-6.7547	-4.4691	-5.9258	-2.4621	1.0293	-3.6998	0.93123	0.81149	4.5585	-0.16673	-3.3535	5.3657	-1.1098	-1.8418	-3.5597	3.0691	0.43359	-6.5471	-4.779	0.45198	1.9139	3.4298	-5.515	-4.43	4.2097	-1.1402	1.7768	0.24556	-1.4146	0.34719	-1.7222	-1.1717	-0.59074	-2.2398	-1.2587	-1.721	-1.5436	-1.4122	0.82602
-8.56	-5.8787	-3.5036	-10.731	-8.3442	-5.9109	-9.0247	-7.7478	-11.416	-9.1641	-8.1296	-8.0862	-10.846	-6.8686	-10.419	-7.6784	-8.3521	-6.1227	-8.5826	-10.858	-12.898	-8.2059	-4.2795	-12.252	-6.2131	-1.9062	-1.0816	-7.9595	-7.8144	-10.463	-6.8979	-5.8838	-4.1721	-6.5626	-5.6667	-3.6915	-11.429	-8.2925	-4.796	-6.2183	-8.9473	-8.5912	-5.4193	-6.5644	-7.0688	-9.7653	-9.24	-5.0493	-4.5758	-4.8799
-2.6118	1.8905	-3.0288	0.70023	1.3176	4.4229	-2.7027	2.317	2.2065	0.74475	1.5044	-2.5449	-1.6364	-0.22547	1.6705	-1.7401	2.2068	-1.8286	-0.46026	0.065955	-3.1955	1.6835	-0.94319	-1.9115	-0.78801	2.1128	4.5076	0.5047	-3.4068	-1.5214	-4.1346	-3.826	-4.1095	-2.409	-1.1494	-1.6262	-0.26168	-4.7413	-0.16679	2.4244	4.2003	-0.95309	0.17642	0.34695	-0.44119	-2.5913	-2.2355	0.24603	4.7813	1.3922
-4.2765	-5.4612	-2.7824	-0.82168	-4.3003	-2.0308	-0.47732	-2.4506	-2.6942	1.0386	-5.081	-4.5856	-4.3774	-5.4461	1.0587	-0.23677	-1.6611	-5.846	-0.57192	-3.8557	-1.5893	-4.0712	-3.4415	2.6086	-1.8389	-1.55	-7.2262	-3.8968	-1.5786	-2.006	-0.78125	-3.1133	-0.48936	-4.3274	0.73356	3.2279	0.61579	-6.5973	-2.8444	-1.4781	-0.50918	-2.3415	-1.0213	-1.1214	-3.1544	-4.2551	-3.7786	1.1118	-4.3248	-7.2182
-15.086	-19.904	-15.189	-10.545	-16.724	-12.285	-13.303	-12.797	-17.284	-13.12	-15.73	-16.225	-12.142	-12.857	-11.566	-12.902	-11.598	-15.368	-17.262	-16.194	-13.886	-19.714	-15.099	-16.127	-14.213	-12.953	-17.873	-11.86	-14.812	-10.846	-15.249	-17.601	-14.823	-12.611	-13.744	-11.348	-10.653	-15.91	-15.843	-15.431	-19.154	-10.771	-18.459	-14.74	-15.065	-18.231	-9.9739	-19.845	-15.826	-10.547
-2.0784	-1.1117	-3.1114	-2.9948	2.3553	-1.6755	-8.7262	-1.3786	0.97117	-1.2607	-2.7998	-1.2256	-2.3499	-4.7836	-3.9983	-6.1062	-0.5606	-3.5713	-4.3275	-9.2066	-1.8015	-3.1618	-1.8062	-2.1798	-1.7286	-2.8651	-3.4612	-1.0485	0.64009	-0.1361	-5.6427	-4.3862	-6.191	-2.1106	-2.6695	-3.4881	-5.2924	0.28578	-2.8405	-5.8059	-4.4482	-1.0896	-1.8667	-4.8344	-5.7587	-1.0883	2.3889	-4.6887	-2.0975	-2.6734
3.9583	-1.2759	4.9354	6.2548	-0.54968	3.8721	-0.41693	4.871	-4.7665	3.412	-0.38919	-1.6188	4.1495	1.9605	-1.1608	4.2979	-4.6705	0.066549	2.3559	4.3542	3.8988	3.7109	-1.3927	1.1001	0.71931	2.3718	2.087	-2.0483	3.1239	4.0079	-4.9017	2.7866	-0.95083	5.728	0.41915	-0.17007	0.82502	3.7881	2.8245	4.4416	3.2299	-1.9211	0.54985	3.7653	3.6479	2.0809	0.81362	-0.014852	2.9519	1.1311
-16.595	-19.127	-17.711	-14.522	-18.733	-14.058	-14.584	-16.188	-14.266	-14.81	-10.272	-13.072	-14.317	-12.266	-15.216	-9.6662	-15.837	-10.793	-15.753	-17.058	-15.555	-13.546	-11.743	-10.006	-17.099	-16.552	-10.947	-17.556	-15.461	-16.015	-18.603	-15.315	-11.027	-15.632	-17.284	-16.097	-15.71	-16.775	-17.009	-14.35	-15.536	-16.821	-11.406	-16.621	-14.239	-14.873	-13.43	-16.933	-14.763	-14.347
12.636	7.7998	8.0197	8.4076	8.7712	6.3688	9.4986	3.953	7.1807	6.5653	3.0026	9.9216	8.0202	2.2743	9.9058	10.117	10.452	7.1743	4.2545	9.8882	7.6085	6.1773	9.1345	8.4275	12.577	10.735	9.5005	5.9144	5.5559	10.339	9.9909	4.8129	10.91	8.6851	7.0201	10.566	9.6747	9.0662	14.223	7.1067	6.1439	8.2677	6.3644	7.1873	7.9524	12.296	9.9938	9.8059	11.38	7.7919
-3.8278	-6.7915	-6.3302	-2.2288	-8.9853	-4.9904	-5.2906	-6.6501	-9.6187	-7.5301	-4.335	-9.1814	-5.7025	-5.6528	-6.4286	-3.6256	-10.339	-10.893	-4.501	-8.4689	-2.0606	-1.1663	-2.7529	-2.9574	-2.5485	-2.872	-3.1087	-8.1639	-4.9242	-3.5349	-7.6671	-1.8792	-4.742	-7.0959	-6.1843	-4.7287	-6.933	-9.7422	-7.3578	-9.5305	-2.2588	-6.0482	-6.5412	-8.8947	-4.9939	-4.4288	-5.2342	-1.6917	-7.4572	-4.378
-9.1284	-6.5545	-0.50256	-6.3271	-8.2137	-7.3433	-10.783	-3.3445	-7.9705	-9.0344	-8.7085	-4.8104	-11.431	-8.9492	-5.3725	-5.481	-6.9831	-6.2964	-7.1082	-5.6123	-5.7789	-5.4124	-7.6833	-4.2962	-9.1034	-4.3033	-9.1153	-3.7339	-5.5725	-7.8921	-9.0394	-9.0637	-2.5168	-11.705	-3.3617	-9.5394	-6.8363	-8.1506	-7.8371	-10.209	-9.6359	-4.8385	-8.5838	-11.73	-7.2547	-4.9464	-9.4713	-7.8294	-5.3484	-10.558
-11.824	-15.27	-15.832	-11.359	-13.097	-11.597	-11.535	-13.399	-12.02	-9.8868	-9.4044	-12.012	-13.436	-14.037	-14.101	-15.956	-15.726	-12.829	-7.0015	-15.17	-11.015	-13.036	-11.51	-11.829	-11.652	-11.686	-13.436	-14.44	-13.681	-17.962	-18.167	-16.926	-12.512	-13.969	-14.114	-16.611	-11.06	-12.826	-12.307	-14.11	-12.29	-15.975	-12.391	-17.167	-12.419	-12.442	-15.695	-15.346	-14.391	-15.171
-5.5438	-10.44	-11.486	-10.957	-9.6453	-14.013	-10.497	-10.195	-7.7806	-13.658	-6.7111	-8.3145	-13.162	-9.8908	-9.114	-9.707	-9.4621	-11.816	-8.2998	-10.983	-10.777	-8.7613	-10.429	-11.715	-9.7876	-11.214	-5.5569	-12.355	-3.7629	-14.37	-7.4266	-10.503	-6.1454	-10.882	-11.207	-8.8892	-12.497	-9.3436	-10.532	-11.886	-9.0021	-6.5356	-8.7004	-11.708	-12.387	-9.1999	-14.45	-13.974	-11.905	-11.586
8.802	6.223	7.2664	5.1678	4.6008	6.8571	7.1844	2.8584	9.7804	6.3823	9.377	6.5857	8.4778	11.088	11.966	8.9678	8.0531	7.7386	11.018	6.2443	6.5334	7.3383	6.4127	8.5186	4.4728	9.6977	10.201	7.9386	3.9352	11.174	11.628	3.6897	9.6807	5.3771	6.7018	4.9073	8.2903	10.529	3.1771	8.2604	10.678	7.3216	6.7441	9.5362	6.2392	7.885	13.372	5.1897	8.8857	4.8301
0.51049	-0.18926	0.98725	-1.076	0.091659	2.8542	-4.0814	2.1877	2.0502	0.12075	-2.8776	3.0815	-1.8357	-0.70887	-4.4374	1.8306	1.3897	2.3474	0.10883	-0.42726	-0.7049	-4.4428	-0.49202	-0.264	-3.8193	0.57513	0.79084	-2.2783	-3.8246	-0.36768	0.64603	-1.5483	0.81239	-0.5855	0.1893	-1.7854	2.7859	-0.93084	-2.4629	1.7994	-1.3747	-0.74562	1.3821	-0.4972	-1.828	0.083343	-1.9204	0.22638	0.69979	-5.4986
0.75229	1.5168	-1.3581	1.422	-0.51716	-0.90974	0.36319	1.7676	0.91823	0.0037198	-3.2751	-0.52797	1.4061	0.45731	3.5637	0.48598	0.36526	-2.9357	-4.129	-2.2472	-2.1663	0.31604	1.1733	-6.5761	-3.2054	-3.4342	1.0104	-2.4193	-1.1574	-1.5658	-6.79	-3.4478	-2.1413	-1.5595	-3.0463	1.0839	-0.6536	-0.71511	-0.48961	2.2844	-0.30739	-3.3933	-0.20017	0.54231	-1.2518	0.64941	1.6284	-0.27775	-2.8828	1.4096
5.5915	10.075	9.9373	5.7317	6.1737	9.5828	7.0443	3.3585	2.8233	5.7713	7.2681	8.8769	9.3753	8.7966	6.2523	7.1805	12.17	4.1047	7.6888	9.1388	9.4771	4.6483	10.226	8.9299	11.985	1.8286	13.827	8.5891	1.9783	4.8333	5.187	7.3049	7.1867	6.9463	8.918	8.6982	6.1106	6.6793	7.7508	3.7522	5.1437	7.1037	1.1578	7.1482	4.4681	2.7366	4.0988	10.788	4.5446	8.7705
-11.553	-16.614	-12.662	-12.664	-9.5115	-17.278	-9.8347	-8.9257	-14.884	-13.581	-10.687	-13.773	-12.689	-13.349	-14.683	-16.624	-7.8854	-11.17	-12.43	-11.981	-12.163	-13.158	-12.189	-13.019	-11.647	-14.27	-9.7175	-10.305	-11.416	-18.002	-13.591	-10.641	-14.829	-10.681	-8.9046	-11.545	-10.046	-12.738	-14.715	-15.447	-11.288	-15.456	-11.187	-10.323	-12.163	-14.799	-14.332	-16.46	-11.735	-13.322
-6.5717	-9.0345	-10.433	-11.497	-9.0228	-11.712	-8.7679	-11.983	-11.836	-11.379	-11.799	-14.153	-12.6	-8.0304	-9.8278	-12.591	-8.8665	-8.8104	-9.2216	-12.062	-14.901	-11.932	-14.363	-11.137	-7.6464	-5.8388	-11.411	-9.2271	-10.913	-9.3579	-13.715	-11.841	-14.231	-9.8133	-9.6718	-8.0485	-11.015	-8.2483	-9.8753	-11.243	-14.45	-7.8947	-10.023	-9.693	-8.7591	-9.0918	-14.01	-9.06	-11.863	-7.6574
3.0068	-0.10986	1.7658	6.1542	-2.5725	-3.7989	-5.6605	-7.9416	-0.18036	-1.7979	-4.693	-1.1287	-3.3525	-0.9928	-1.0559	-2.1676	-3.041	-3.8852	-2.9839	0.81671	-4.8649	-4.2766	-3.0915	-3.6872	-0.97326	-6.29	-1.101	-0.80602	2.4052	-7.5382	3.1979	0.56587	-2.8293	1.3405	-0.22976	-6.2606	-1.9295	-2.1867	-2.3389	0.63925	0.91243	2.2048	0.062561	-6.0106	-5.9443	-2.9842	0.28786	3.6384	-3.9111	-5.059
-14.639	-15.259	-17.543	-15.461	-13.489	-14.227	-15.848	-16.456	-13.574	-13.009	-13.636	-16.054	-15.066	-13.34	-23.096	-16.98	-11.855	-11.923	-14.661	-15.179	-11.216	-12.952	-17.115	-13.334	-12.767	-16.744	-15.456	-18.625	-12.783	-17.564	-7.6528	-14.55	-13.863	-11.238	-11.59	-14.491	-17.527	-9.174	-16.539	-13.889	-14.741	-12.594	-8.9469	-16.743	-14.445	-12.592	-10.741	-11.376	-16.946	-13.161
-6.0039	-8.535	-2.8428	-3.9048	-0.65907	-4.8199	-4.3626	-1.0728	-4.9862	-6.3637	-7.3852	-1.5345	-7.2201	-4.3038	-5.6743	-3.0524	-5.5757	-9.0864	-5.7777	-3.8071	-3.0816	-7.6594	-7.0093	-4.8	-4.9518	-5.2457	-5.7649	-1.7797	-4.6793	-7.7204	-5.281	-6.3649	-0.35547	-2.0883	-4.3857	-7.7603	-7.2921	-5.2648	-4.4852	-5.3552	-4.5755	-8.8002	-7.5453	-1.5712	-1.1436	-4.269	-6.5197	-5.2049	-7.8812	-7.7902
-12.189	-12.317	-11.127	-7.0789	-12.021	-8.8837	-6.1848	-11.538	-12.021	-7.2048	-9.0796	-13.372	-12.949	-12.397	-13.351	-8.8963	-11.28	-10.571	-11.008	-14.857	-11.747	-10.241	-10.425	-8.7111	-12.109	-8.7545	-10.809	-15.865	-10.067	-8.5607	-8.7264	-12.05	-10.108	-9.0498	-6.4935	-9.8034	-15.204	-14.575	-9.3586	-11.625	-12.099	-11.732	-10.448	-5.7747	-13.878	-10.917	-14.493	-9.6329	-11.875	-8.692
-6.9696	-3.7411	-5.9432	-2.268	-7.0093	0.1213	-4.7562	-7.1354	-0.060399	-5.8037	-6.0105	1.6584	-2.2718	-2.7107	-1.2208	1.3771	-2.1286	-3.9768	-0.69845	0.8431	0.68323	-3.0741	0.25615	-2.8504	-7.297	-5.9023	-2.8747	0.72271	-0.47033	-0.11171	-3.2669	-3.077	-4.5122	-4.9579	-4.1569	-3.3055	-3.3391	1.2022	-5.5651	-2.0389	0.59402	-4.4698	-2.8771	-5.1138	-5.5413	-0.5847	-4.4264	-7.291	-3.0594	-4.5778
-8.0093	-7.487	-7.2424	-1.2861	-3.8327	-1.0964	0.10748	-3.6704	-4.8592	-1.5598	-2.8399	-7.1785	-4.8458	-2.1253	-7.3445	-3.1481	1.147	-2.1299	-9.2481	-2.4799	-3.6626	-6.6805	-9.4976	-11.091	-7.1794	-7.2988	-2.9147	-4.6203	-4.8378	-3.9054	-7.1677	-4.8565	-6.1018	-2.2515	-4.6826	-0.95575	-2.8653	-2.8668	-4.3495	-4.5097	-1.6301	-3.9276	-4.7829	-0.058975	-3.0917	-7.4035	-0.50673	-3.0436	-5.3823	-3.3027
-12.828	-9.9638	-10.286	-7.9212	-12.543	-10.954	-8.6106	-11.486	-14.44	-10.874	-9.9524	-7.2367	-9.1181	-11.8	-13.178	-13.463	-5.941	-15.738	-8.3035	-11.267	-6.9568	-10.067	-9.5564	-12.866	-7.7852	-8.6064	-12.841	-9.3321	-7.283	-12.312	-10.1	-9.4675	-15.798	-9.9521	-8.2254	-15.264	-13.03	-12.095	-11.554	-12.363	-9.9799	-11.035	-10.782	-7.0807	-11.984	-18.272	-9.8926	-7.8222	-11.896	-8.6317
5.968	5.0457	9.7112	4.4572	5.5337	1.771	8.2814	9.6584	3.316	8.495	3.6719	4.7529	4.6642	5.3385	5.7272	5.0092	9.6922	6.4927	-1.4882	13.14	6.7819	8.4705	9.5634	5.5025	8.8039	4.2479	12.961	2.4192	4.48	2.7659	6.6817	7.604	2.9657	3.1961	4.1385	4.9882	7.7665	5.9617	7.8465	3.2721	4.0619	5.9133	6.1928	5.5618	6.5934	5.7204	5.7872	10.333	8.9239	6.706
-20.983	-20.369	-20.98	-23.744	-22.644	-21.151	-22.237	-19.884	-22.413	-20.276	-20.679	-22.096	-19.955	-21.431	-21.257	-19.291	-22.187	-17.561	-23.397	-21.996	-17.247	-22.134	-22.314	-23.868	-19.963	-28.245	-20.34	-23.706	-20.806	-21.203	-25.711	-20.053	-19.442	-21.965	-22.199	-22.256	-21.537	-19.404	-24.912	-20.957	-22.239	-20.892	-26.001	-18.224	-28.804	-18.363	-20.961	-18.373	-19.838	-21.935
-2.8818	-4.1881	-3.4174	-7.1261	-8.9135	-0.28198	-8.9198	-3.2723	-3.325	-0.92344	-2.4854	-3.583	-0.5951	-6.6529	-0.28168	-6.0974	-4.7796	-5.0454	-4.194	-3.5639	-6.0767	-3.6245	-4.1461	-6.909	-2.5394	-3.8284	-5.0619	-1.2572	-0.98019	-4.2979	-4.7071	-7.7375	-3.8274	-4.6249	-4.8358	0.928	-5.3886	-2.9159	-6.4776	0.0080307	-6.3266	-1.578	-1.6075	-4.0467	-6.8064	-3.7122	-9.529	-5.4335	-7.2707	-1.933
-13.325	-7.8222	-10.014	-7.4761	-9.5236	-9.9015	-7.9382	-8.8695	-4.4309	-11.403	-7.0012	-7.9722	-9.5186	-8.7177	-10.388	-7.3807	-4.7346	-11.261	-7.2018	-10.008	-7.9685	-7.5512	-11.799	-6.4655	-10.212	-7.431	-6.697	-7.3799	-13.682	-6.7955	-12.823	-12.274	-6.7951	-7.3129	-6.0945	-9.3458	-12.185	-7.6902	-8.4078	-3.297	-10.464	-10.885	-12.462	-9.3487	-8.7579	-13.464	-10.048	-8.012	-7.6791	-9.7486
-10.517	-3.5665	-8.7205	-5.9701	-9.5876	-11.151	-4.8535	-10.942	-9.9823	-11.851	-5.7376	-7.8221	-9.6988	-10.46	-10.449	-9.3924	-12.844	-5.6252	-10.949	-8.3062	-8.0348	-8.5482	-11.217	-7.2458	-12.266	-7.5295	-8.5464	-10.563	-8.1932	-7.9915	-8.2974	-10.469	-6.8641	-11.386	-14.029	-11.007	-10.757	-10.849	-8.2578	-12.402	-8.3	-11.534	-5.4774	-9.5885	-10.82	-6.7222	-9.1933	-6.9979	-9.0738	-5.8017
9.1023	9.9808	5.8299	5.2338	10.957	7.1874	6.4463	7.9163	7.8853	7.0602	7.6829	7.3913	8.1409	11.824	9.4002	5.5173	4.3185	7.9071	4.2831	5.0395	4.1936	10.341	8.3283	12.182	6.4799	3.4136	5.8652	9.3227	11.381	10.048	13.063	14.018	8.8257	7.0048	6.1125	9.4059	10.223	4.8565	6.7333	7.3894	6.0182	5.5757	3.9343	4.8568	9.46	8.3221	4.0716	11.172	11.05	7.0242
-6.4759	-9.0144	-10.483	-6.8775	-6.2164	-8.6335	-8.591	-14.76	-3.4777	-8.9002	-6.7472	-9.1638	-9.0813	-8.8466	-12.597	-6.9822	-6.0909	-9.8455	-7.4075	-10.982	-7.1157	-13.474	-9.0626	-3.8528	-10.665	-13.302	-9.8933	-11.766	-9.3244	-8.309	-5.9198	-9.8915	-13.734	-6.7789	-9.0014	-3.9415	-12.226	-6.2198	-8.6047	-8.1709	-10.383	-12.838	-6.5744	-10.345	-11.929	-4.1054	-5.68	-13.972	-7.3847	-9.5043
-9.0039	-13.357	-8.1752	-8.1812	-8.4482	-6.6844	-8.3961	-5.1796	-9.699	-9.8537	-9.4254	-9.0105	-14.121	-11.99	-8.3573	-5.9951	-7.7163	-10.684	-11.142	-12.223	-9.3321	-3.5305	-13.244	-12.629	-3.2548	-6.7085	-12.061	-11.591	-6.2006	-8.6506	-7.439	-5.6926	-9.1293	-8.2006	-5.0236	-4.7136	-10.756	-7.5792	-9.1769	-14.415	-8.9105	-12.871	-7.8035	-9.8791	-8.2713	-10.087	-12.514	-8.1724	-11.071	-11.417
-13.538	-9.7572	-7.9119	-13.984	-12.563	-9.6455	-11.821	-13.351	-5.5588	-10.743	-16.451	-10.994	-14.633	-7.6202	-12.129	-9.6866	-10.357	-8.5626	-7.2834	-12.336	-11.198	-9.9774	-12.94	-7.9906	-12.523	-10.825	-8.5687	-8.3143	-11.145	-10.498	-7.3437	-8.8548	-14.968	-15.586	-13.326	-12.299	-12.219	-5.6534	-6.0229	-12.97	-7.9216	-13.005	-14.04	-9.6664	-8.1004	-11.166	-10.581	-11.873	-14.791	-11.104
-9.7152	-11.747	-16.504	-12.551	-10.877	-10.368	-11.78	-19.81	-13.935	-8.2977	-10.862	-13.784	-11.713	-9.654	-14.586	-17.294	-13.261	-14.022	-13.208	-10.027	-10.898	-9.571	-15.716	-16.165	-9.3833	-14.913	-8.8898	-13.625	-14.391	-11.299	-9.2916	-12.1	-13.192	-13.514	-13.789	-15.52	-13.326	-12.874	-11.891	-14.973	-11.247	-12.593	-17.474	-6.7967	-14.338	-11.898	-11.223	-11.294	-13.135	-16.651
-1.067	-1.7459	1.6517	8.3211	-3.5883	4.706	3.9003	2.2607	0.92012	5.8642	0.076525	0.77441	1.2416	-4.192	0.99374	1.9921	5.2386	-0.46047	-5.2486	1.0721	2.1929	0.90394	-0.85898	-0.63387	-0.48453	2.9765	3.5459	-2.1322	-1.2005	2.8781	1.4519	-2.6112	0.71892	-4.632	4.3774	-4.1781	3.7058	4.7525	5.2588	-1.7799	3.7897	0.99781	2.5807	2.6764	-1.1695	-1.525	-1.0608	-3.4244	-2.432	-1.5243
-0.33481	-2.221	0.4247	0.42112	-5.4367	1.0208	-6.0023	-7.2346	-6.9092	-4.8195	2.169	-2.378	0.50917	3.7058	-3.5429	-0.082044	-0.62671	-4.5429	-0.37746	-5.4977	-3.157	-5.3703	-4.2894	-4.4189	0.66073	2.5323	-6.0854	-3.6542	-5.583	0.2795	-5.8932	-0.68024	-6.0303	-2.8931	-1.5897	-4.4737	-2.0898	-3.5954	-2.9281	-5.3483	0.29813	-5.6454	0.091644	-7.4712	-2.1863	-1.9653	-4.6092	-1.1395	-2.1439	-2.4278
-3.9112	-0.72429	-0.03267	-0.53157	0.89528	-0.40995	0.1715	2.726	-4.5302	-0.059483	0.13037	-3.6868	0.84284	-6.0988	0.66011	-4.5177	-3.726	-2.9288	-0.38938	-0.25176	1.5835	-2.7523	-0.90517	-0.38405	-2.664	-0.88972	-4.0418	0.33957	-1.5608	0.30422	-0.79374	-7.8747	-6.7957	-0.59337	0.47759	2.1261	-2.158	-1.9807	-1.9153	0.82091	-2.6433	-1.2586	1.4796	-2.2297	-2.7185	-1.0492	1.631	-1.7521	0.57394	-1.8233
1.3255	-5.1991	-1.6903	-6.7602	-5.6914	-2.9863	-6.9003	-7.9859	-2.585	-1.3738	-3.9829	-3.4272	0.040456	-0.42	-5.3921	-5.4481	-0.6622	-2.9934	-4.6863	-5.6366	-7.3773	2.1054	-0.96861	-0.71605	-3.2525	-8.3576	-7.9681	-2.8894	-0.95244	-2.7997	-2.3537	-6.0357	-2.3829	-6.4089	-1.3738	-1.2364	-4.3001	-2.8994	-4.1561	-3.4469	-0.71045	-5.9218	-4.5243	-1.9365	-7.098	0.94055	-3.4165	-4.3163	-3.7712	-4.1164
3.1066	-4.1928	-1.4124	-0.090911	4.6166	4.4689	4.2044	-0.91141	4.6502	0.49941	2.4906	-2.1455	1.1304	6.4877	3.6347	-0.3242	7.8305	4.8422	4.2084	3.838	3.5805	0.142	4.5701	5.676	5.4163	4.6746	5.3567	4.6883	6.4548	0.60801	6.2442	0.6401	3.4706	7.734	5.7179	2.7529	4.3384	5.0623	0.40673	-0.13693	4.9341	-1.5788	4.7887	5.6281	3.8587	0.84022	0.28749	3.433	0.89734	3.9645
0.65421	-1.3211	-1.2449	4.8586	0.1417	-0.64207	-4.6604	-0.99413	2.8144	1.2071	-1.0351	-3.878	0.099957	-0.16651	-0.027245	-1.7751	-2.0761	-2.642	-0.38667	-0.84689	-1.6798	0.5304	1.004	1.6653	-2.4912	4.522	1.4046	-1.1903	0.077462	-0.016715	0.83616	-0.5289	-0.51331	-2.9033	0.99655	-0.40225	-2.2831	1.1355	-3.0131	-2.71	-0.97172	-0.66756	-3.1441	0.47986	-3.1228	1.4861	-2.0528	-0.24285	0.95086	-0.40908
-10.565	-13.844	-9.754	-11.049	-9.8301	-12.682	-15.792	-11.67	-13.898	-7.6798	-10.938	-11.244	-7.2017	-12.861	-12.107	-8.8893	-9.8314	-11.417	-14.352	-10.489	-12.649	-12.864	-9.7181	-7.5333	-4.9583	-14.815	-12.36	-12.703	-5.8164	-7.8355	-12.882	-10.865	-10.836	-14.896	-8.996	-14.182	-3.4447	-10.238	-11.501	-11.159	-15.621	-13.05	-14.049	-14.855	-9.7554	-15.803	-13	-7.1265	-5.8264	-10.14
4.4363	2.6116	6.7598	3.6535	6.6351	2.8166	1.3297	1.4108	4.3263	5.4473	3.708	2.5019	0.70937	4.7506	5.41	7.6524	0.73157	4.1456	2.9214	0.92451	8.5458	9.7814	4.6426	6.5104	3.0378	9.0585	7.6359	2.953	3.2152	9.0249	7.1359	10.501	2.2577	4.5563	4.3206	3.3399	5.845	6.4421	8.0041	7.8412	4.8016	7.2602	7.9966	6.5452	6.6693	7.9303	4.0851	2.5623	4.8679	2.406
7.1393	10.028	6.1363	3.5484	9.6742	5.966	7.4349	8.3332	4.2276	3.5161	12.682	5.7136	8.204	4.4744	11.836	8.2833	7.5781	11.014	2.9109	4.2773	8.8339	6.9555	6.8054	8.7678	8.4712	5.82	5.7779	2.9063	6.1344	10.771	13.356	4.545	9.3922	6.8767	5.8383	8.6704	7.2145	5.8433	4.7067	6.1468	7.3174	5.7539	8.614	6.4175	6.3104	8.0936	5.2008	6.1495	8.5072	10.455
-5.9845	-3.4955	-3.255	-7.1719	-7.4433	-6.4607	0.98359	-1.6696	-4.3825	-7.5466	-0.77288	-8.8052	-3.0108	-5.9524	-6.689	-9.2037	-4.5494	-5.3172	-5.2139	-6.8241	-2.7405	-5.1049	-5.7595	-9.6319	-4.8525	-4.7928	-10.304	-9.0829	2.1185	-2.4239	-7.443	-3.8332	-6.9201	-6.6457	-8.3426	-1.3402	-10.07	-10.168	-10.186	-7.5972	-3.2669	-5.3033	-5.8038	-9.0049	-4.1094	-4.9814	-5.2963	-3.2112	-6.2308	-9.1181
-2.5636	-4.1994	-1.6578	-4.4668	-5.5793	-0.2557	-3.2243	0.073398	-4.3735	-1.1948	-1.3209	0.049711	4.454	0.46239	0.41692	-1.9124	-1.3871	-2.4523	-1.0724	0.0047318	-2.1118	-0.59803	1.6943	-4.4816	-0.45317	-4.3335	6.7224	-1.5705	3.3507	0.045452	0.039291	0.12344	-2.6006	-2.6055	0.11159	2.5063	-3.5528	-0.87916	-0.71406	0.045583	2.1672	-2.1802	-3.7876	-3.8817	-5.2162	0.37181	1.824	-0.94996	2.3144	0.74274
-11.289	-11.2	-9.9565	-5.0517	-12.027	-8.6327	-9.3691	-12.69	-11.034	-3.6123	-8.0372	-9.0928	-5.4223	-7.2578	-4.7698	-10.922	-9.8346	-13.564	-6.6841	-12.339	-11.013	-11.618	-8.5958	-5.4028	-6.2825	-10.95	-7.2022	-9.713	-7.9279	-5.6554	-7.4541	-11.346	-10.092	-14.911	-13.153	-14.06	-11.052	-9.4334	-14.289	-11.664	-7.9187	-12.019	-7.1114	-5.2414	-6.326	-8.6358	-8.0984	-5.2921	-8.1429	-10.219
-1.8001	-2.2552	-5.3474	-4.0366	-4.4141	-7.5458	-5.4848	-5.0419	-3.515	-4.5401	-5.6882	-9.7995	-10.353	-6.4202	-4.9703	-6.278	-3.6556	-4.6651	-3.0137	-6.5662	-8.5005	-6.2476	-4.406	-5.6154	-2.9733	-8.7014	-4.7034	-6.353	1.4017	-5.5102	-5.7971	-4.2694	-8.3729	-0.34078	-7.9311	-6.2513	-3.0715	-6.7273	-9.8374	-4.27	-5.9103	-4.7718	-10.54	-6.5796	-4.0271	-5.7002	-9.3407	-5.4868	-9.2615	-7.012
6.2531	8.7501	6.2161	7.2971	9.2726	11.195	13.582	5.9009	6.2529	5.9486	10.024	3.6758	5.3053	9.8669	1.0356	6.7068	6.9904	6.8332	5.0241	2.0635	3.12	10.059	9.3256	6.0977	5.8733	10.074	3.2571	8.7127	2.3586	7.7587	10.161	7.4022	6.3193	4.6619	12.359	8.0179	3.8508	0.90873	5.4288	5.717	7.8813	4.8261	10.978	1.2292	8.861	8.8808	7.9605	7.4975	6.1105	8.6033
-3.9254	-6.5437	-3.58	-6.4487	-7.1873	-0.67662	-6.0365	-8.3375	-5.4438	-6.4235	-10.902	-3.9537	-1.4907	-8.3763	-4.4284	-10.227	-4.2883	-0.023117	-5.0116	-6.0959	-4.8903	-5.3042	-5.0523	-2.4046	-7.6434	-6.3671	-2.5747	-0.72084	-6.2996	-6.0484	-10.112	-5.7448	-9.6256	-9.541	-6.6674	-3.536	-5.2822	-1.5303	-8.5791	-6.2834	-9.0572	-2.524	-1.5939	-5.7289	-6.7067	-10.924	-3.9304	-7.6069	-4.9488	-3.1871
1.3982	1.3942	2.067	-1.6301	1.9124	3.2938	3.1803	4.7957	1.3826	1.5677	-2.193	0.017311	6.4734	0.6448	5.8015	3.4641	0.62424	4.1419	-2.3374	3.193	-0.72814	1.9202	-1.495	0.27471	3.9513	1.6515	2.6818	4.3015	-0.65587	0.82378	-3.1262	3.2401	3.1041	4.6287	-1.5291	4.7641	1.5561	0.81836	5.7895	1.665	-1.4023	5.5692	2.4101	1.7827	1.9688	1.808	-1.4395	4.4792	2.1768	1.7623
2.7227	3.7024	2.1857	0.85903	-5.8228	-0.2736	-3.9905	2.8479	-3.2457	0.02663	-1.4997	-1.1824	-2.7249	-1.8535	2.85	3.2412	-0.036993	-0.13405	0.55533	-0.4497	1.1961	-1.5443	-4.4387	-3.3463	-0.098442	-3.9451	3.5213	-1.9725	3.4167	0.41387	-1.2509	-1.4118	0.13714	0.72775	-1.2636	0.99826	-0.37584	-2.1828	-0.38377	3.9048	4.2554	-2.4102	-1.0462	0.74823	0.94511	-3.8048	-1.1803	1.79	1.6256	5.8117
4.6996	0.44687	1.3991	2.3018	6.2933	0.32024	2.7197	0.50392	0.3956	6.568	1.051	1.2707	0.80957	0.69109	4.1066	2.8487	1.0193	6.4193	2.3077	1.848	8.991	1.2673	1.9421	-0.85493	0.40185	-0.17871	3.2417	2.4552	-0.6311	-0.26738	-2.1857	0.63548	2.3612	3.2748	0.71417	4.5752	3.4221	1.2143	1.3879	3.1864	-0.12147	2.9725	1.5696	4.2713	-0.11605	2.9097	3.9709	2.5309	4.6202	6.8934
-8.0948	-8.6212	-10.631	-12.102	-9.4297	-5.3654	-8.6196	-9.4211	-11.419	-11.297	-8.2374	-6.5513	-5.4404	-7.4671	-12.482	-9.4489	-9.5566	-7.4186	-5.5915	-10.807	-9.328	-10.903	-8.3063	-9.1689	-12.768	-9.6904	-11.339	-6.2742	-6.4776	-6.5753	-15.019	-13.95	-6.0765	-9.4433	-10.5	-10.263	-7.4408	-10.644	-11.995	-5.3119	-10.28	-5.1257	-5.6204	-6.221	-8.0479	-7.6398	-4.8939	-10.534	-4.2188	-8.0153
2.0118	3.8773	6.1777	3.0814	4.3197	3.3815	6.4044	2.3346	6.5668	2.4578	3.4716	2.9897	4.7872	2.2758	3.3947	6.1179	6.4188	3.9933	7.5335	7.3824	6.1456	4.432	7.2878	3.333	3.8619	4.5799	6.4459	6.6082	1.7506	2.9222	2.7516	2.7961	1.3475	4.1596	2.6278	9.4958	4.7664	5.1535	4.0547	4.0205	6.5687	5.905	5.9825	10.866	5.2825	2.1313	8.6253	4.2745	-1.5726	2.2487
-5.837	-4.5553	-4.9884	-0.66713	-6.1323	-2.1975	-6.0718	-6.6369	-7.0792	0.89723	-4.4766	-1.0945	-3.4554	-4.2716	-8.4666	-4.792	-6.5389	-2.1801	-4.3603	-1.6588	-7.379	-7.1585	-3.4972	-6.6157	-2.781	-1.7514	-7.1448	-2.5538	-1.4962	-2.121	-2.3591	-7.1044	-4.251	-2.8819	-7.6861	-2.4461	-0.29903	-1.3994	-5.3068	-4.8624	-6.5357	-5.8534	-6.4147	-3.9764	-5.4311	-3.614	-3.7707	-5.1977	-0.58776	-8.2281
2.5876	4.0288	4.1328	5.4786	2.2357	7.3117	7.978	1.9632	10.007	8.5265	8.374	7.903	-0.8471	6.1992	8.2471	5.4694	5.2963	4.5225	3.2925	4.8207	4.9396	3.3187	2.4221	2.5376	6.1883	4.8729	6.3564	7.1673	8.9931	5.606	8.2144	8.3111	2.2319	3.5464	7.4732	6.9666	6.8123	7.4039	6.1346	7.7078	4.3956	7.8522	7.5789	0.64535	0.21021	4.7771	4.2513	5.4008	2.75	3.3317
-16.109	-13.511	-10.603	-4.1858	-12.049	-11.591	-10.736	-7.9553	-8.4499	-12.016	-7.0276	-8.5726	-9.7534	-5.3212	-9.5064	-6.9877	-10.717	-9.1603	-10.148	-5.5016	-10.325	-8.5935	-10.07	-6.1721	-10.388	-10.978	-10.67	-7.906	-5.3325	-10.441	-7.8554	-9.2518	-9.8332	-8.008	-9.0666	-12.651	-8.7293	-6.9147	-8.8276	-8.5734	-2.892	-11.246	-9.8038	-4.0107	-9.8662	-11.815	-6.3552	-7.7656	-4.3174	-8.5344
8.0836	9.4326	10.592	6.348	8.1285	2.2521	6.7721	9.431	9.2349	3.9324	11.525	6.9822	7.1807	7.3538	12.469	9.3323	7.5643	9.1527	14.473	8.7261	10.464	9.9598	8.8757	9.0289	9.3889	12.363	5.2899	9.6318	7.2386	6.0194	3.1869	9.4294	8.4125	13.077	9.9927	8.0254	4.954	9.5939	5.7597	6.0961	11.603	8.2775	6.2534	10.154	10.637	9.7384	10.549	6.2359	9.6194	5.8209
-9.0411	-11.082	-12.17	-9.3605	-12.06	-13.789	-12.007	-8.9125	-10.471	-10.009	-11.935	-14.033	-10.575	-9.517	-9.0276	-9.1025	-8.8906	-8.5504	-11.12	-13.83	-6.721	-9.0749	-12.794	-8.91	-13.392	-11.603	-16.865	-13.42	-13.932	-10.309	-10.106	-9.3774	-11.22	-15.624	-14.886	-13.406	-10.179	-16.229	-8.0203	-9.6672	-14.52	-12.279	-11.602	-14.606	-10.246	-11.46	-14.153	-12.907	-12.859	-10.545
-1.1176	-2.4865	-3.4559	-3.4977	-2.1176	1.0414	-4.5494	-1.6882	1.1262	-3.5762	-12.325	-1.5919	-4.9581	-3.729	-3.4321	-3.4971	-0.89729	-2.229	-9.3085	-5.0637	-5.8304	-0.076488	-3.0587	-2.5281	-4.3691	-0.79701	-3.2598	-1.9886	0.43906	-2.3378	-5.4922	-1.1508	-2.4924	-3.4208	-2.361	2.6512	-3.1208	-3.7235	-1.7517	-2.6317	-3.0294	-6.7805	-6.7356	0.24501	-2.8387	0.29844	-1.5939	-3.3104	-0.77517	-1.8175
3.7534	8.3693	7.1437	3.3958	7.9919	10.241	6.3858	4.9928	5.3644	2.3885	9.7486	6.776	5.1112	5.7595	9.8746	8.7572	5.8926	5.9	6.5819	4.7709	7.7119	12.637	4.6971	11.514	5.2991	7.387	7.4087	4.8778	2.3752	5.6987	5.3191	4.3266	8.3177	8.1465	9.7925	11.383	10.461	7.7351	1.7337	4.7881	6.3751	6.0677	7.4363	9.4263	4.5307	5.3419	4.9038	13.672	4.7447	4.9229
-12.369	-8.8821	-7.4559	-10.227	-14.809	-9.7658	-9.6441	-7.86	-11.731	-13.297	-12.405	-15.388	-11.311	-17.181	-11.51	-8.709	-11.317	-13.959	-10.237	-10.321	-12.45	-11.486	-9.8808	-12.69	-13.769	-12.804	-7.8673	-8.4115	-12.193	-12.053	-11.352	-10.654	-11.174	-10.274	-17.089	-15.07	-11.699	-12.807	-10.462	-12.876	-9.7775	-15.367	-14.599	-11.809	-16.221	-13.422	-8.5412	-14.892	-9.6106	-11.631
-10.56	-3.8433	-6.2306	-5.8414	-8.0198	-14.468	-3.019	-6.5587	-4.5968	-7.0424	-7.4451	-9.5619	-5.8222	-4.1524	-10.542	-7.0345	-6.7604	-7.8213	-9.0075	-6.4266	-7.1959	-6.0595	-5.8518	-7.1728	-5.3033	-8.1652	-7.3921	-10.84	-8.2429	-5.7756	-9.9013	-6.4167	-9.2384	-5.4808	-6.3266	-6.9889	-4.329	-8.0954	-3.9738	-10.64	-5.3065	-12.292	-7.0559	-6.545	-9.7944	-2.1461	-6.3467	-4.32	-8.7848	-11.669
-6.4888	-2.6075	-5.5316	-6.0751	-6.9802	-7.8863	-6.7317	-5.5893	-5.2757	-3.8293	-5.9001	-5.0759	-9.541	-9.7147	-6.9968	-7.8889	-2.8762	-7.0896	-6.4467	3.0421	-5.4275	-5.4537	-8.2357	-6.1201	-9.0621	-8.547	-2.8043	-5.8786	-9.0501	-2.2112	-8.1442	-3.1147	-6.0174	-8.5039	-6.7658	-6.0137	-1.1015	-5.844	-9.3339	-5.3335	-4.9245	-5.7118	-2.501	-5.9761	-4.1616	-8.1163	-4.2237	-5.5053	-10.004	-4.5341
-13.296	-12.956	-14.676	-14.26	-15.04	-15.719	-17.737	-14.482	-14.872	-15.54	-16.158	-15.291	-8.0307	-18.055	-13.877	-13.926	-14.944	-11.76	-14.116	-13.883	-13.593	-18.201	-16.163	-14.448	-13.77	-12.612	-13.016	-16.458	-11.322	-16.546	-13.556	-16.024	-16.221	-17.217	-11.212	-17.053	-15.275	-20.109	-14.545	-11.983	-18.249	-14.164	-16.667	-15.13	-13.227	-15.156	-18.417	-16.707	-15.727	-12.779
-15.347	-14.434	-15.301	-11.919	-18.258	-22.534	-16.733	-12.371	-15.7	-15.063	-17.082	-16.441	-16.285	-10.928	-9.241	-8.1513	-16.109	-12.245	-17.034	-11.161	-12.768	-18.635	-18.543	-15.813	-14.505	-15.567	-16	-14.851	-19.357	-10.971	-17.373	-17.358	-11.558	-13.701	-12.191	-12.001	-15.781	-11.313	-14.323	-14.58	-11.754	-10.461	-13.858	-13.682	-12.09	-12	-14.965	-12.921	-16.048	-10.988
-3.9253	-3.3471	-6.6938	-0.74095	0.33852	-6.1104	-1.2893	-4.4833	-6.9161	0.21038	-2.255	-3.9442	-8.0078	-3.7238	-7.2158	-0.98727	-8.287	-2.7931	-2.709	-1.5381	-3.1732	-2.4482	-1.1637	-2.18	-1.1975	-3.6637	-1.2635	-2.5154	-2.7343	-3.0743	-7.2761	-0.3232	-2.2939	-6.137	-3.6508	-2.4776	-1.6134	-0.26928	-1.1477	-5.7891	-7.0375	-1.7398	-1.4443	-2.7225	-5.6243	-2.2314	0.41592	-4.277	-0.64266	-2.6357
7.6719	8.2305	11.266	8.8945	6.3226	8.1042	7.7626	11.43	15.339	10.079	8.0956	11.674	13.559	7.5013	7.0774	8.5961	7.8101	6.7633	7.5305	13.875	10.796	9.1502	8.9432	11.392	10.31	11.669	6.7271	10.235	8.0123	9.7195	10.003	6.4116	7.6343	6.6778	10.829	12.339	8.4981	6.3438	10.229	14.192	11.228	11.468	6.4252	9.88	13.515	12.827	5.6514	9.1058	9.4965	12.617
3.6796	1.7662	0.56047	-2.1734	-0.3916	5.6858	0.073404	4.1925	1.2074	3.4842	-0.041453	1.9515	4.579	1.1606	0.80492	-1.5894	4.3367	1.9752	0.37874	4.1698	-1.7108	1.121	-0.08061	1.8827	-1.2035	2.7621	-0.72745	1.3725	5.0541	1.2884	3.6505	-0.60076	-0.39102	-1.9181	-1.457	1.3626	5.9977	4.5712	-1.035	4.4366	0.75895	2.4408	3.3805	4.7971	2.8653	2.9581	-0.34689	0.61609	2.2497	-0.44692
5.4947	5.9204	4.0482	4.7198	5.9315	7.5787	7.6215	0.2852	2.6556	0.73989	5.3384	4.8835	4.6337	5.309	2.6864	7.4009	3.5747	8.2749	3.8918	9.9482	3.1369	1.3129	-0.55325	7.8789	4.249	5.5325	3.894	6.3648	2.2974	5.0416	1.9356	4.5341	1.2503	2.9318	5.6252	7.1321	1.11	6.5929	5.3093	7.9303	7.4361	8.9607	1.4293	5.0546	7.5429	2.1253	2.8831	5.6021	3.0251	6.5729
1.9931	-7.7589	-1.4972	-3.6302	0.31007	-6.1798	-1.5435	-2.5125	-4.4275	-2.1809	-3.0196	0.94128	-1.6467	-4.6542	-3.9665	-4.2178	-1.8175	-0.21215	-7.5862	-0.56214	-4.3004	-9.278	-3.2766	-1.1671	-3.7856	-4.5543	-6.5626	-5.3908	-6.6739	-4.7362	1.5921	-2.185	-3.1065	-6.2504	-1.4804	-3.1152	-5.3599	-6.1226	-0.32427	-2.6667	-6.0929	-4.0869	0.51552	-5.2343	-7.4621	-3.2654	-2.0373	-0.36716	-1.2013	-5.5396
2.5859	4.0185	2.5347	6.9533	8.2112	10.171	6.2948	2.905	4.0897	0.98465	5.3735	7.2346	9.1346	-0.32681	6.6619	2.4088	7.3752	1.0549	6.1581	0.83622	4.6712	9.6196	5.7981	8.16	6.245	4.009	-0.93527	1.7236	0.98308	-0.31475	4.2493	3.637	4.1942	10.325	2.8021	0.81846	9.7342	4.766	4.9776	6.516	8.0602	2.6336	7.5898	6.0503	5.6387	5.8424	8.9238	6.4023	2.2642	4.777
-0.77511	-6.3476	-0.99607	0.49527	-2.1242	-4.8113	-7.4252	-3.4516	0.059375	-5.2885	-2.0212	-3.0147	-1.7536	1.4255	-1.2357	-2.1663	-6.043	-3.8058	-6.6414	-1.1299	-0.99575	-0.086322	0.13044	-0.79486	-1.1247	-3.8239	2.2942	2.9544	-4.0855	0.56814	-1.9546	1.3638	-1.3369	0.52474	-3.4729	-2.7047	-0.81324	-4.1726	-3.5742	-1.0653	-3.8626	-4.9996	-1.0263	-3.3829	-4.176	-1.7934	-3.5784	-2.9826	-4.3542	-3.9226
9.6884	3.6265	5.5894	4.8486	0.6738	4.002	-0.10519	9.2112	5.4197	7.5257	5.9246	9.4286	12.547	10.653	7.5393	9.0737	11.114	11.185	6.9858	6.4258	9.5232	4.2339	8.3144	6.5282	8.3603	6.907	13.364	7.1007	4.162	4.1561	5.0118	8.9903	6.1564	9.5123	5.2913	9.7122	11.285	3.7514	8.4077	4.6266	8.1839	8.5474	7.0652	6.428	6.1274	6.8446	4.2327	9.802	7.1463	8.189
-5.9212	-5.8595	-2.8864	-5.2574	-8.4341	-9.1785	-4.4998	-10.976	-5.2926	-6.8336	-1.4906	-5.9923	-2.8247	-5.1772	-8.1572	-9.5013	-6.9185	-9.1915	-6.1101	-2.0639	-11.656	-6.1253	-6.1744	-9.3162	-10.615	-6.2591	-6.2159	-6.377	-5.8217	-1.4634	-4.5193	-5.1966	-7.6311	-8.9767	-6.5915	-6.3983	-10.544	-13.428	-4.5217	-5.7049	-6.6872	-4.2521	-8.6173	-8.4513	-10.328	-4.6935	-12.033	-10.82	-7.6253	-2.1142
1.7046	-1.9776	0.34719	-1.0239	-3.4243	0.84573	1.9998	-0.59325	1.6251	1.9492	0.15563	-0.50724	-5.3622	-0.57423	3.3843	-3.3476	2.0565	0.41571	1.6941	-1.2987	-1.8968	-1.1135	1.0646	0.25141	-0.34329	-0.68523	-2.6176	3.4619	0.070967	1.348	1.5146	-4.4801	-4.8977	0.98009	4.9726	0.63289	-0.71569	-0.52888	-0.81932	-3.9942	0.90459	-2.2489	-4.3131	-2.1415	-1.0283	-2.0693	1.5313	1.8411	0.89431	-0.69585
-3.3537	0.93552	-1.197	2.5312	-0.5523	1.9978	-1.7417	3.0888	-0.49428	0.41652	2.4299	-0.19617	-0.1928	2.5285	-0.19403	-1.8819	-0.11581	-1.0169	2.7645	5.2822	-5.3839	2.6116	5.2525	2.8947	0.63341	1.7708	4.149	-0.21706	3.5151	-3.4549	-1.8465	2.1053	1.4495	2.642	0.57407	2.362	-1.3304	0.54484	2.2422	-0.19255	0.13695	2.9358	-0.028097	0.058574	1.1371	-1.6973	-0.81537	-4.1871	3.5666	-1.5798
-0.92686	0.40839	-2.4425	-5.6464	-3.7209	-3.3171	0.035881	-3.6482	-3.233	-2.2617	-6.8351	0.95593	-2.5788	-6.0689	-4.9397	-3.0933	-5.4908	-0.77876	-2.2352	-2.5635	-3.3309	-4.0711	-5.0963	-6.2081	-4.4055	-1.6694	3.8184	-4.3713	-4.5	-2.1744	-4.2663	-6.1803	2.4049	-3.7652	-1.983	-4.4997	-5.3517	1.7992	-1.1375	-5.5697	-3.8598	-2.6351	-2.0025	-4.8976	-4.7914	-4.6763	-7.6453	-4.8546	1.179	-6.4581
-6.4341	-4.3888	-9.8135	-4.9623	-9.1602	-7.5996	-4.8795	-9.2861	-2.4859	-9.8745	-6.129	-10.193	1.4395	-6.484	-6.0211	-5.084	-2.6733	-8.322	-8.678	-11.151	-6.1462	-6.8847	-4.664	-0.62784	-5.6773	-7.495	-8.3677	-5.8755	-9.7709	-9.4061	-6.4489	-6.1835	-7.6448	-8.3061	-2.9686	-8.665	-5.2119	-6.9838	-5.219	-5.4926	-5.6374	-5.3571	-7.8574	-4.3733	-5.5735	-7.1774	-8.7688	-8.0119	-5.7519	-4.1774
-14.685	-11.63	-8.5799	-7.5364	-13.563	-9.5136	-15.629	-14.434	-9.1469	-12.924	-12.106	-8.6964	-13.71	-9.4953	-15.832	-16.466	-13.485	-16.697	-8.1761	-8.7524	-14.24	-11.062	-8.8782	-9.8379	-9.7298	-3.2665	-14.635	-14.741	-12.051	-14.949	-11.543	-11.911	-8.8577	-10.261	-9.1932	-15.568	-17.287	-14.177	-13.286	-11.24	-10.848	-12.171	-11.526	-10.71	-13.938	-14.479	-8.775	-14.377	-13.632	-13.206
0.50482	1.752	-2.3395	0.38457	0.14085	-2.7416	-2.9486	-4.1067	-1.0762	6.2033	2.1655	1.2356	-2.6311	-5.9378	-6.4079	-3.8266	1.4831	1.2822	1.3176	-4.0786	-6.3231	-4.5817	-2.4186	-0.47437	-3.0916	-0.76436	-1.5792	3.3684	0.4798	0.077604	0.10659	-1.8229	-0.83213	-0.91678	-0.74387	1.7009	0.029693	-1.9058	-0.37928	-0.10771	-4.3937	-3.4178	-2.5313	-2.7913	-2.434	2.9401	0.51485	0.66795	-2.6718	-1.3264
4.6885	1.9172	3.1841	3.063	-0.43472	4.2214	4.2894	2.149	1.1705	4.8036	3.3587	2.2061	1.8258	2.6425	2.6297	4.4338	0.19341	-1.0543	4.413	4.0917	2.0466	4.9362	-0.73612	3.3155	3.3563	5.4791	1.7187	3.1651	1.4995	2.8851	1.9029	0.20423	3.9009	1.341	1.8814	7.3052	2.6007	1.1945	4.346	1.6868	5.0721	-0.5931	0.96546	5.8959	-0.28945	0.83576	-0.72389	0.57685	1.0582	5.8171
-9.0023	-9.6991	-7.5208	-9.1062	-6.271	-9.2363	-9.4242	-10.444	-8.4478	-10.034	-11.47	-8.262	-8.1799	-11.035	-6.7971	-6.6612	-4.7778	-9.4005	-10.424	-8.9355	-6.6247	-8.9633	-9.702	-10.454	-6.0227	-8.6752	-8.8456	-8.5466	-6.8256	-8.2864	-7.191	-10.785	-7.6333	-6.6576	-6.7611	-4.8648	-13.277	-7.3596	-13.691	-13.421	-10.901	-10.552	-9.7702	-8.1213	-6.7699	-0.84481	-5.4749	-8.7772	-12.262	-9.269
-1.9875	0.95242	6.3434	0.12024	-2.3595	0.55918	-4.0864	-1.4379	-3.4147	2.6724	-3.105	-1.5596	3.3143	-2.1413	-0.046495	-1.1584	-3.483	-0.64491	-1.1338	-0.19197	-0.1134	-1.4559	-0.87524	0.052849	-0.95248	-2.3993	2.0557	2.3216	0.97731	-1.4331	-0.51355	-0.028117	-0.86677	-1.6581	-3.2746	-3.5272	-0.83127	-1.1978	1.638	1.8007	-1.1296	1.934	0.14045	0.1704	0.25907	1.5099	-2.4409	-3.8548	-4.7528	1.5819
-19.77	-26.653	-19.156	-23.664	-21.995	-17.625	-26.065	-22.538	-24.36	-23.836	-25.195	-21.829	-20.387	-20.48	-26.995	-18.585	-22.891	-25.878	-18.716	-21.451	-24.013	-21.401	-23.097	-24.327	-26.586	-22.738	-24.342	-22.446	-23.603	-19.332	-27.292	-22.13	-21.708	-22.504	-24.469	-21.127	-21.459	-23.476	-18.257	-24.151	-27.526	-25.407	-26.377	-21.843	-21.225	-26.796	-20.894	-23.66	-26.155	-29.201
-3.6642	-2.3443	-4.7867	-2.9156	-5.0453	-5.5806	-0.05511	-0.27865	-5.625	-5.042	-5.9254	-2.979	-4.6191	-3.0135	2.6496	-2.3068	-8.9926	-2.2827	-4.8053	-5.7511	-2.1843	-1.4344	-6.0337	-4.963	-6.5776	-2.607	-4.0529	-3.7095	-5.9356	-7.0868	-2.4552	-2.4974	-4.0857	-3.2594	-4.3917	-3.3745	-6.9655	-1.9601	-7.8854	-5.1559	-5.2262	-6.3199	-5.0762	-4.492	-2.4717	-7.1024	-2.0689	0.11501	-4.3337	-0.99034
-14.771	-11.057	-10.162	-16.116	-13.446	-10.756	-13.1	-12.566	-15.109	-12.612	-16.118	-12.503	-6.7496	-12.184	-14.377	-20.621	-16.874	-17.06	-13.82	-13.467	-17.322	-12.639	-17.398	-12.181	-10.619	-13.98	-8.5752	-9.8539	-15.183	-14.011	-12.306	-9.5718	-9.8499	-16.266	-15.585	-15.695	-11.895	-11.857	-11.152	-11.581	-16.353	-10.574	-16.207	-15.164	-13.046	-13.612	-15.566	-11.379	-14.808	-12.916
-1.2684	-1.6961	1.3277	-1.5396	-1.1953	0.519	0.34857	-2.3029	2.0671	-1.8581	0.37172	-0.8876	0.76121	-1.0199	0.064815	3.8415	-0.39045	-5.0293	-2.224	-2.0471	-2.6728	1.4888	0.16974	0.76912	0.10583	1.1215	0.077869	2.6317	2.8254	-0.91369	-2.0238	-1.8092	2.1333	-1.4316	-5.1093	-1.9298	1.1168	0.96917	-0.55706	0.9987	2.8598	-2.3965	1.3958	3.434	-2.8643	0.16194	0.32059	0.46553	1.8611	-2.4131
-5.9861	-3.4055	-3.5132	-6.2042	-6.0132	-3.6132	-9.783	-3.1494	-2.5514	-2.6842	-6.5696	-1.4185	-7.2763	-10.259	-4.2533	-4.1268	-1.494	-3.9579	-1.3718	-2.6426	-6.5789	-4.3112	-3.9236	-0.83782	-3.8395	-6.684	-2.7798	-3.1078	-1.296	-5.9068	-3.8807	-2.3545	-4.9385	-5.93	-6.4602	-3.0162	-5.2187	-5.2292	-2.6352	-8.219	-3.8559	-2.0786	0.39545	-2.0655	-3.1831	-1.7692	-3.7121	-6.7535	-2.3727	-6.6409
1.5572	6.58	5.4	7.0241	-3.5492	1.7623	7.654	1.8662	3.2011	3.8218	2.3439	4.846	2.5264	0.84609	3.8503	-3.6976	0.70092	3.3055	1.6569	1.7391	4.015	3.8244	2.3844	0.77692	3.2444	1.699	-1.8591	3.627	0.22574	0.56319	3.1941	6.092	0.080453	-4.2629	1.3605	0.99251	4.3071	1.7712	-3.0368	-0.089096	2.9934	0.66757	-0.82766	4.3206	5.3903	0.87565	2.4231	6.6412	3.7801	0.48245
-13.214	-15.967	-13.285	-9.2995	-14.318	-8.9911	-13.447	-14.008	-16.854	-15.456	-17.658	-13.337	-13.805	-10.501	-16.079	-11.658	-13.405	-12.597	-13.005	-11.747	-13.333	-8.5642	-16.626	-15.77	-15.139	-12.644	-11.84	-14.963	-14.418	-15.5	-16.395	-13.121	-14.508	-18.066	-13.917	-17.163	-11.367	-18.608	-12.829	-16.898	-12.157	-13.353	-16.352	-15.747	-14.885	-15.049	-17.563	-15.052	-9.4755	-15.156
-21.847	-22.567	-13.887	-24.012	-26.064	-21.711	-18.264	-20.935	-21.822	-16.787	-19.773	-23.669	-25.646	-23.69	-23.393	-26.28	-22.3	-26.993	-18.165	-27.069	-21.817	-20.375	-26.624	-22.023	-23.419	-22.731	-22.222	-20.168	-22.098	-20.711	-22.173	-24.376	-22.857	-26.484	-22.469	-24.423	-22.259	-21.343	-24.476	-18.776	-21.368	-20.127	-21.159	-19.167	-21.581	-24.948	-22.35	-23.576	-21.675	-22.59
4.6836	-0.81013	-2.0186	1.4346	1.5437	0.2802	-0.36132	1.5857	1.0478	2.5937	2.0755	-2.2233	-5.8671	-2.5877	0.5265	0.95917	2.4916	6.1989	3.8033	4.811	4.9322	-0.41859	2.3347	-5.6365	6.3973	3.5293	2.7179	-0.8887	0.92738	-2.3118	6.4347	0.22939	1.4674	0.74278	0.31127	-2.5708	1.3467	-0.15162	6.0238	0.5259	-2.3026	2.5989	-0.51601	3.4027	-2.8052	3.1212	0.95648	0.84837	0.92079	2.9448
-0.67694	-2.8209	0.41996	-0.71556	0.34449	-0.13117	4.2383	3.5654	0.11555	-0.1411	1.1633	0.21397	0.27722	1.7221	3.4856	2.3254	0.38486	1.2774	-2.8353	-2.0018	1.3123	5.8152	6.0521	3.766	2.7186	-4.4164	1.5214	0.23883	1.954	1.6903	-2.7909	1.0382	-0.56594	2.5238	4.8873	2.4254	4.3849	-0.0016918	1.1368	-0.86753	1.4772	-2.1186	-1.2812	3.7813	1.7344	-0.47716	-2.4786	4.3607	-0.83128	0.60226
-10.63	-4.8356	-5.1976	-9.4727	-11.981	-7.5654	-8.3273	-7.2145	-10.088	-7.7328	-6.3693	-5.4739	-7.9883	-9.3618	-8.8232	-10.411	-8.5106	-8.4006	-4.7908	-7.4626	-9.4945	-7.2015	-7.5219	-6.6083	-9.0219	-7.069	-6.8559	-10.77	-8.1389	-2.9747	-9.9556	-6.4838	-9.4758	-8.0324	-8.0537	-5.6873	-3.7274	-6.9958	-10.684	-5.8375	-7.0396	-8.7936	-8.5248	-9.8831	-10.16	-6.9841	-11.971	-9.3688	-7.0059	-8.8314
1.8262	-2.4798	0.13617	-3.3621	-2.1036	1.7549	-3.9082	1.4504	-2.1396	-4.5428	1.8045	-2.1674	1.2275	3.6595	5.2449	-0.12818	-2.7166	-4.3607	-0.77799	-0.6042	-4.6898	-4.5808	-2.9641	0.86079	0.89461	-3.3294	-1.6276	-0.98748	-3.5592	-1.9265	-1.8106	-2.5125	-2.7124	-1.5162	4.2833	0.73908	-3.3359	-4.3553	1.8879	-0.38932	3.5847	0.87883	2.5043	2.3212	-4.309	-1.3702	-0.84506	-3.7793	2.3092	0.014247
-4.1603	0.00034242	1.5506	-2.6522	-5.0823	-1.8829	-2.9468	-2.8414	-4.1247	-2.0258	-6.997	-1.5777	1.3985	-3.3531	-3.7485	-5.3893	-4.3297	-6.4015	-1.5055	-1.7496	-6.07	-2.1403	-0.084102	-0.44584	-2.3131	-1.6235	-3.3525	-4.6563	-1.8727	-2.7914	-7.581	-7.1193	-5.0445	-6.7635	-3.6058	-2.679	-7.3151	-1.9945	-3.9681	-2.6116	-7.7683	-7.9842	-5.4437	-3.1639	-1.4551	-0.80586	-8.1883	-8.7188	-4.3288	-3.1284
8.8199	10.118	5.0252	7.8879	4.4263	5.9537	8.4612	6.9671	6.6467	8.2572	4.026	5.8501	5.6739	7.6809	8.2973	6.5176	8.4814	7.7415	6.3303	2.8798	6.5296	4.9027	11.083	13.105	6.0793	7.5455	4.2501	9.5393	7.6661	7.5168	4.6508	4.8041	5.4978	6.104	3.3608	4.555	4.6909	7.7105	5.8939	7.4776	6.1172	2.6449	8.7466	12.049	4.0528	9.2437	5.7042	8.5254	7.3043	8.8695
-2.3537	-1.4532	-6.0912	-0.36089	-0.58381	-3.7759	-0.61005	-6.4234	0.60224	2.8784	-6.8469	-3.7771	0.26835	-5.5669	-1.6581	-0.12306	-4.8856	-3.4246	0.17499	-1.7295	-6.9406	-3.3288	0.1851	-4.1251	-2.9455	-3.7843	0.42124	0.27752	-3.2212	-2.3591	-4.8517	-6.2607	-3.2308	-2.4452	-3.3756	-3.4347	-5.4404	-3.864	-1.6893	2.3521	-3.3294	-0.87344	-0.26019	-5.4249	0.14611	-1.8972	-1.2827	-5.6024	-5.1975	-0.16923
-4.0939	-10.299	-6.1933	-8.9514	-6.9004	-3.2214	-7.3951	-8.6576	-6.3017	-8.7482	-9.2931	-6.3351	-10.393	-4.558	-6.681	-7.6375	-1.4089	-11.249	-5.2337	-8.8434	-7.2102	-2.3716	-7.7591	-8.0883	-5.0188	-6.2774	-4.1202	-9.3639	-9.5696	-3.7958	-5.8643	-4.4624	-8.5108	-8.4756	-5.663	-8.8335	-12.676	-6.3253	-9.6077	-10.796	-5.7603	-4.324	-8.8672	-5.9442	-5.933	-1.0909	-9.6514	-7.6712	-6.3042	-12.094
-10.489	-11.078	-9.3001	-6.9291	-12.731	-8.5866	-9.6363	-11.045	-13.424	-14.495	-15.136	-10.925	-12.562	-13.62	-8.2881	-11.757	-6.0442	-9.914	-11.114	-11.644	-9.3867	-9.4498	-11.339	-14.599	-12.018	-12.478	-10.252	-12.918	-14.184	-16.9	-18.036	-11.607	-10.716	-14.55	-11.994	-11.994	-11.39	-10.704	-6.5391	-7.4277	-10.356	-11.18	-12.931	-15.761	-10.205	-15.28	-10.017	-14.959	-8.251	-13.141
-1.7913	-2.5737	-1.379	-1.4942	2.9403	-2.2044	-4.1209	-2.1492	0.49256	-4.3936	-6.4818	-3.5446	-5.4056	-4.8012	-5.1909	0.22086	-3.8649	-0.82844	-4.7105	0.75382	-2.1198	-2.8535	-3.0535	-1.8758	-2.2961	-5.2051	1.7955	-3.6582	-5.5096	-5.5865	0.3209	-0.32868	-0.95724	0.98493	-0.93059	-0.83303	-2.6886	1.7351	1.2436	-0.6836	-1.7734	1.1658	3.3685	-1.622	-5.4229	2.2104	4.3211	-2.9404	-1.7718	2.6565
8.5271	7.5378	4.7589	5.0625	9.2611	8.8465	1.6351	10.806	11.46	7.2674	3.0075	6.0897	4.7134	10.85	10.251	11.461	6.6511	8.9215	10.775	1.1758	7.9512	5.6183	5.3184	4.7461	12.004	7.6061	9.62	4.4479	6.5604	5.737	9.3416	8.262	6.8182	8.9459	7.0775	8.5056	8.5339	11.22	6.2052	7.0667	9.328	3.8278	9.7936	7.8206	6.437	9.2862	4.2429	5.4296	-0.086736	9.9263
-15.316	-16.327	-17.342	-16.746	-15.265	-16.577	-17.984	-16.887	-16.849	-9.7193	-12.631	-17.384	-19.763	-14.241	-16.145	-16.945	-16.712	-15.504	-14.58	-12.719	-13.944	-16.169	-15.181	-12.825	-14.628	-12.469	-17.887	-17.727	-17.548	-14.034	-17.176	-13.276	-11.708	-16.03	-12.623	-19.594	-16.872	-13.411	-14.331	-17.364	-19.049	-11.85	-18.047	-17.637	-12.917	-14.386	-16.088	-14.55	-16.504	-17.464
-15.222	-11.218	-12.197	-9.3988	-8.9955	-7.7661	-13.758	-12.893	-10.951	-10.593	-13.255	-12.888	-15.245	-11.659	-8.4569	-15.549	-9.8201	-14.829	-15.204	-11.75	-12.042	-8.6278	-13.476	-11.649	-11.165	-14.194	-8.7027	-14.787	-11.438	-10.773	-11.232	-8.0756	-10.665	-8.7606	-15.26	-10.254	-8.5821	-14.6	-13.886	-10.901	-12.022	-17.056	-12.444	-12.157	-13.674	-15.405	-9.7797	-12.134	-9.6059	-12.441
-5.8029	-6.2487	-6.2421	-5.4162	-6.3672	-3.3989	-5.6864	-2.9506	-6.2687	-7.0254	-7.06	-6.9489	-5.1113	-5.8996	-0.20506	-5.9844	-1.0818	-3.9939	-8.9865	-7.5471	-4.3268	-4.6427	-7.2326	-9.2686	-8.0969	-2.551	-5.2162	-3.5889	-5.653	-4.4184	-5.1854	-6.1093	-4.3377	-9.6549	-7.7153	-8.0381	-0.015576	-5.2284	-7.1625	-2.1299	0.084578	-5.4995	-12.173	-6.0048	-5.3103	-6.8403	-3.3657	-5.2177	-2.8233	-8.6678
-0.39189	-8.2306	0.70069	3.5423	-0.87898	0.96903	1.0599	4.5447	0.13264	1.2253	5.9475	-3.5947	2.1944	-2.8214	1.1491	1.246	0.77866	4.0823	-1.5395	-1.5007	-0.27492	1.428	-1.732	-1.9063	-0.14878	-1.8441	-0.18352	1.6205	4.9431	0.68255	4.2128	-2.9568	1.3355	0.23185	1.0497	6.248	3.3233	-3.6733	2.3021	3.4897	1.7633	-1.5289	3.1338	3.9389	-3.6671	1.886	1.343	3.9622	-1.782	5.1457
7.7519	5.8061	11.755	8.6375	8.4484	10.009	15.555	4.9977	6.948	6.0485	10.566	9.9905	6.6512	4.2273	10.997	4.9491	10.179	3.6564	9.1458	11.528	7.3686	7.447	12.498	10.84	8.3325	8.0589	8.8686	3.7254	5.451	2.7517	7.3795	7.3364	4.6032	10.196	7.1947	3.3026	6.5177	5.4062	7.1571	6.5089	9.07	6.4531	5.7984	9.9948	8.2113	10.509	7.4576	6.8491	9.528	13.063
-5.566	-7.1284	-2.2553	-3.5266	-1.7466	-4.807	-6.3299	-3.0728	-9.9002	-5.0103	-9.0173	-4.7432	-4.9693	-0.19875	-3.2565	-7.8768	-5.9791	1.8899	-3.8703	-9.6784	-10.373	-9.5506	-5.4159	-5.6521	-4.7927	-3.0635	-3.6105	-2.9696	-6.0865	-2.4715	-4.3274	-3.6328	-4.7674	-0.64102	-5.359	-5.0967	0.13144	-1.0358	-3.2409	-5.0831	-6.7367	0.67142	-4.8741	-5.1448	-3.8831	-8.2496	-8.6753	-3.8589	-9.6048	-9.4175
-9.4678	-15.218	-12.731	-14.342	-17.12	-14.945	-13.918	-14.367	-16.608	-13.305	-12.069	-12.841	-12.38	-15.49	-15.88	-12.737	-9.8087	-12.439	-16.518	-14.63	-10.634	-12.693	-12.899	-11.032	-12.003	-14.68	-12.129	-13.697	-16.325	-12.437	-14.715	-13.751	-12.058	-16.529	-16.735	-14.865	-15.316	-10.091	-16.822	-12.493	-17.449	-11.409	-12.716	-18.165	-15.002	-14.222	-15.486	-8.9466	-10.446	-16.446
-4.6759	-6.5133	-4.9968	-6.0891	-6.5081	-11.614	-7.9343	-12.433	-9.7869	-7.7953	-5.4478	-8.9542	-11.444	-8.0355	-10.061	-5.7855	-9.9181	-9.2915	-6.0953	-8.2713	-8.0119	-4.7973	-4.1299	-5.5699	-4.884	-6.7862	-7.8003	-9.6138	-3.6129	-5.1855	-5.9112	-7.1804	-8.1151	-6.9119	-7.9373	-8.512	-13.378	-9.8486	-9.2631	-8.727	-2.4869	-10.297	-7.4889	-12.734	-7.7613	-7.5057	-7.4883	-10.919	-10.679	-4.6884
-1.9083	4.9279	1.9523	6.9322	1.2291	0.93354	2.1601	1.7408	0.15669	2.6665	-2.3785	4.0751	4.4959	-1.273	-0.052491	-1.342	-0.46894	2.9634	0.95722	1.7624	5.9345	4.7994	1.8734	3.8304	-0.32866	3.9497	4.3386	-2.3417	1.533	0.75523	0.88875	1.9058	4.9754	-0.10431	3.6029	-0.39704	5.5561	2.9197	5.2587	3.5364	4.4035	2.0883	4.9435	0.45666	-0.015856	4.3496	1.6104	3.8815	-0.52956	4.7297
-0.6958	-1.1114	-3.0335	-1.6311	-3.9324	0.34118	-4.0078	-0.05265	0.97343	-5.3535	-0.88098	0.13832	-0.84518	-0.45151	-2.301	0.94079	-0.957	-1.8828	-2.8136	-2.4137	-4.5933	1.3099	-8.1581	-5.1069	-4.9116	0.76073	-4.0897	-0.18423	0.37762	1.4102	-2.9051	-3.1556	-1.378	-2.1187	-3.2776	0.66431	-1.5696	-2.5831	-4.7443	-3.1462	-7.401	-3.3887	2.1767	-4.1535	-1.2949	0.63604	1.1088	-1.5052	-4.3932	1.8861
-8.2961	-13.917	-8.3824	-10.981	-9.7341	-6.248	-12.213	-11.932	-11.556	-15.834	-12.494	-13.274	-13.774	-8.2074	-13.475	-12.034	-10.27	-12.659	-10.917	-12.303	-15.724	-10.071	-12.588	-12.53	-11.938	-12.717	-11.53	-12.326	-13.256	-12.715	-9.6651	-8.5537	-10.085	-10.165	-15.388	-13.742	-8.2953	-12.755	-14.954	-14.658	-12.662	-14.106	-7.8853	-13.309	-8.4302	-11.997	-13.761	-9.4244	-12.787	-16.983
7.9055	5.6667	6.049	11.154	6.0987	9.046	9.4437	8.4778	8.9861	9.177	11.474	10.505	6.0924	5.451	7.2415	11.011	6.0232	11.096	8.4082	9.2221	10.628	7.0431	5.3027	8.8564	11.17	11.242	5.3265	8.8179	5.1248	8.4848	10.12	10.057	11.97	6.8286	6.0744	15.586	9.1841	8.4065	5.8257	6.0255	9.86	7.4582	7.1593	10.193	13.086	7.6653	8.8631	7.8359	13.41	6.8275
-2.8269	-11.51	-8.8459	-4.9956	-8.0007	-1.8933	-5.2676	-7.8712	-4.0317	-5.0818	-5.7863	-5.6619	-8.6599	-4.6886	-4.3551	-2.0612	-10.125	-7.8762	-3.3168	-7.2215	-4.9525	-5.8693	-1.4362	-4.1896	-3.6811	-6.2447	-6.3255	-6.2496	-9.3893	-5.4236	-3.2546	-9.0498	-5.7204	-10.777	-4.7584	-2.8809	-6.6779	-7.3752	-9.8133	-10.516	-1.5273	-5.6946	-9.0402	-8.616	-6.5598	-7.4343	-6.59	-9.5487	-3.2687	-6.3111
-6.7205	-4.4452	-5.6049	-7.169	-1.9855	0.67301	-9.2458	-0.21072	-5.7605	-6.0713	-0.36595	-4.1078	-5.3056	-5.8348	-5.6781	-8.1696	-3.288	-0.26037	-5.4238	-3.9874	2.3771	-6.2599	-4.3835	-7.8714	-5.1188	-5.9274	-6.8883	-2.6808	-3.3167	-5.9477	-9.452	-3.2615	-0.082371	-5.4775	-8.1651	-2.2865	1.4007	-0.92157	-8.5146	-6.4006	-6.4014	-5.5148	-4.2425	-2.1791	-3.8942	-6.5679	-4.7423	-5.6831	-0.089359	1.3802
-9.6569	-6.7858	-14.659	-10.028	-6.8745	-7.7714	-7.8973	-9.714	-12.48	-10.795	-9.7062	-9.0349	-11.704	-8.6333	-10.07	-9.2633	-6.0374	-10.875	-13.497	-7.8603	-10.438	-13.259	-5.7113	-7.3645	-7.5174	-8.3909	-10.348	-10.034	-13.457	-8.5028	-10.5	-12.834	-14.529	-7.9071	-12.104	-9.4856	-8.391	-5.8824	-8.0041	-9.3647	-9.4664	-9.2103	-12.059	-10.318	-11.115	-10.53	-9.1098	-10.172	-7.4461	-11.262
5.9105	-1.2529	-0.56568	-2.3281	-1.3402	-1.2437	1.0575	6.2223	-3.5275	-1.0519	1.7805	1.8635	1.2214	-0.83413	0.24287	-3.6874	0.27916	2.4093	1.52	1.2112	2.1272	-0.90918	1.4172	4.4485	-0.94937	0.46151	0.82237	2.7216	1.6803	3.022	-0.095668	0.87852	-0.51182	-0.98167	1.9451	0.53729	-0.86385	0.227	-2.5181	-2.27	-0.91378	-4.1391	0.11358	2.585	5.5795	-5.6534	-1.6253	3.1052	1.9085	1.4131
1.9919	4.3899	2.571	3.9803	-1.4205	-0.88928	5.3407	4.2169	1.3036	-0.18871	0.073136	1.7246	4.0519	-3.4208	1.3942	4.435	-1.0366	-0.15051	5.22	-0.20755	3.4608	1.0198	2.4983	0.082759	2.9877	1.31	2.0679	0.51148	2.2554	3.8681	-0.8658	-0.33861	3.5897	8.1159	7.4569	-1.0052	-5.4179	2.4204	-0.61327	1.7182	1.3048	4.3874	5.6362	4.3156	1.1293	-1.8988	2.8103	1.5927	-0.40408	3.9339
-1.0141	2.2045	2.1884	0.69009	1.6623	3.3635	1.5039	5.1344	2.4828	0.77829	-0.63921	2.0275	1.6029	1.7892	5.5282	0.023596	0.31102	4.1013	0.61197	2.4979	0.68858	-0.82738	-1.507	0.76223	1.2496	2.0317	2.5803	1.1857	0.9755	2.467	-0.13963	0.26263	2.7777	5.5248	6.3487	6.4459	1.2596	-0.89394	3.939	-4.3912	-1.3967	-2.5313	1.2158	4.2233	-3.4009	0.96213	-2.6781	5.1397	3.7395	-1.9889
5.0463	3.8327	6.1008	4.1975	8.9866	3.7112	0.74885	1.9606	4.6488	5.5193	2.8199	-0.056138	4.2695	1.6748	3.215	1.4151	4.5437	4.4171	4.1181	1.254	-3.6373	4.2898	5.7574	3.1876	0.91908	1.1495	0.31735	2.2382	-0.016776	5.4903	0.59468	-1.3984	0.14943	0.24519	3.1313	3.817	5.0665	1.434	4.8657	-1.1975	4.8572	2.8068	-3.3489	1.4979	5.0113	4.3416	5.6838	2.6928	3.5759	4.9005
12.518	7.3445	8.0982	6.5582	4.4224	3.7027	7.4188	7.4191	10.301	2.8838	10.954	6.3624	6.8171	8.1335	7.4327	7.4942	4.6241	5.1227	10.036	6.9421	9.0213	2.8085	5.6394	4.6994	2.7208	9.0343	6.0955	6.4144	5.8358	6.1517	7.7288	2.8749	4.53	4.7447	7.8762	8.2001	7.054	5.776	9.639	7.8705	8.61	8.0917	9.6804	7.9094	8.1085	6.5776	3.1609	9.6973	6.0192	6.2755
7.2158	2.9473	5.053	5.8952	6.254	3.9642	1.5333	4.4222	-1.0477	3.7573	6.4262	-1.8193	6.2532	3.941	6.1411	2.6269	2.0761	2.3293	6.1523	1.2999	6.0501	4.2594	6.3837	7.9038	4.2387	2.8013	5.0991	4.2364	1.2229	4.5968	3.2387	3.6722	6.0561	3.8833	5.7183	1.83	6.9183	1.9572	4.9361	4.9126	6.8326	7.7989	6.1577	3.6764	5.7593	8.2525	3.0125	4.456	0.11172	8.6848
4.0917	6.095	6.8996	2.6354	8.8211	1.5189	6.5967	5.8864	5.426	9.9451	8.4974	5.1688	5.5121	7.3697	9.9011	6.3617	4.8736	4.3329	6.7147	8.0038	8.2085	8.6173	8.7458	6.7693	5.9497	3.6546	7.8146	7.4984	5.3874	10.142	8.316	4.1624	12.448	7.2413	1.274	2.3195	9.0128	3.2527	4.663	3.4184	6.5556	7.5919	6.5559	8.0987	9.9646	4.6527	7.5969	9.556	4.1231	5.8895
-9.6994	-8.9409	-10.791	-8.615	-10.468	-16.064	-11.918	-13.424	-11.314	-9.2194	-16.848	-11.14	-14.171	-13.515	-10.918	-14.219	-15.763	-18.658	-15.331	-17.098	-16.188	-18.006	-14.785	-11.906	-16.638	-10.34	-13.132	-13.219	-12.9	-18.473	-13.797	-15.742	-14.792	-8.1035	-16.222	-11.633	-16.931	-10.022	-12.827	-13.629	-8.0089	-10.072	-12.487	-13.662	-11.38	-15.668	-13.529	-15.016	-15.615	-14.534
-9.8855	-11.421	-6.8542	-5.5516	-10.294	-11.285	-6.4752	-11.888	-10.44	-5.9018	-12.227	-8.8278	-7.7808	-9.6576	-8.0222	-7.9961	-8.2697	-13.295	-12.077	-5.431	-6.18	-10.106	-10.366	-11.411	-7.6799	-8.8448	-4.2535	-8.4001	-9.2067	-10.02	-14.18	-10.597	-8.7197	-9.9061	-13.463	-10.274	-3.4291	-13.089	-5.9899	-7.4707	-10.037	-11.193	-7.2096	-5.5899	-13.341	-13.047	-9.9193	-10.782	-11.683	-9.0838
-5.3585	-5.7505	-6.4735	-3.9518	-2.8525	-6.4878	-5.1578	-5.8769	-3.1393	-4.9423	-4.176	-4.0877	-3.047	0.082675	-7.1126	-4.3865	-0.43027	-6.0591	-1.5577	-4.5616	-3.8826	-3.2286	-5.8007	0.92948	-2.3652	-2.5414	-1.2899	-7.146	0.094993	-1.783	0.68622	-8.7349	-7.6405	-8.2439	-6.62	-4.9379	-6.2486	-0.91699	-7.0828	-5.8592	-5.7543	-4.5371	-2.7648	-4.8489	-7.5952	-2.03	-10.507	-6.8446	-3.0035	-3.171
-13.684	-11.427	-13.001	-12.718	-13.534	-15.032	-15.511	-12.235	-13	-14.582	-9.5725	-13.201	-13.848	-14.059	-14.452	-13.59	-11.353	-14.201	-16	-4.6381	-11.63	-12.138	-15.189	-12.23	-16.655	-11.258	-17.372	-16.062	-14.36	-16.751	-11.917	-13.558	-12.051	-12.181	-15.566	-9.6413	-12.266	-9.4438	-11.117	-13.901	-10.74	-16.69	-12.834	-18.237	-10.417	-14.269	-19.085	-5.7955	-12.152	-18.802
-10.563	-10.645	-13.645	-8.8903	-12.149	-13.483	-14.873	-10.96	-10.564	-8.6835	-12.565	-11.881	-13.392	-8.7503	-10.664	-13.587	-8.9845	-12.612	-15.655	-12.651	-12.867	-9.9867	-16.204	-16.756	-13.402	-13.63	-9.6782	-12.769	-12.248	-14.112	-11.655	-8.6562	-12.217	-13.253	-11.365	-12.227	-15.617	-15.54	-17.552	-6.9491	-15.443	-13.172	-7.4867	-11.604	-9.9796	-9.2173	-6.0954	-14.537	-11.433	-6.7396
5.301	4.7256	1.5643	6.7799	6.2493	-0.46683	1.398	4.9404	2.7537	3.4605	5.0567	1.5546	2.4992	0.78022	-0.73523	4.4368	3.3605	1.7858	1.1642	2.972	-0.63733	0.1403	2.7792	1.3593	3.0802	5.8092	-1.0585	2.4432	6.1635	8.547	3.8106	8.3512	5.1403	6.5873	6.0305	3.4747	4.3959	3.6068	-0.40227	4.5616	2.8115	1.9568	1.1752	5.6969	2.2837	-0.66161	4.6572	5.5947	1.3392	2.7497
-8.2773	-10.481	-15.831	-9.8818	-10.379	-13.027	-11.409	-11.702	-9.6364	-4.7789	-12.097	-13.856	-12.463	-13.769	-13.707	-13.162	-9.7192	-10.358	-10.897	-9.6014	-11.276	-7.9054	-13.476	-7.8139	-10.98	-14.532	-13.804	-9.9504	-7.8961	-10.166	-9.9701	-9.9674	-14.803	-9.8288	-13.369	-13.212	-16.127	-15.121	-11.923	-11.78	-13.779	-12.26	-11.019	-9.1008	-9.9499	-11.906	-9.821	-14.6	-11.556	-9.7307
-4.6162	-5.3715	-7.5907	-2.0732	-3.8732	-2.716	-7.755	-8.8035	-5.4984	-13.617	-7.7306	-4.849	0.70992	1.4859	-9.9411	-2.8867	-11.14	-4.3786	-3.7377	-4.0162	1.0723	-8.984	1.0861	-5.1275	-5.8113	-8.9588	-3.9825	-3.442	-6.4002	-3.675	-5.9835	-6.4442	-5.4573	-5.5024	-2.3373	-5.5564	-4.5183	-3.1689	-5.7249	-6.4904	-5.7234	-4.0986	-3.3786	-3.6686	-3.8945	-7.6198	-4.6341	-6.4137	-5.4139	-0.46068
-0.60727	-6.214	-0.38745	-3.5357	-3.5857	-3.978	-0.41223	-2.7588	-2.2468	1.6867	1.3836	-1.4435	-5.7159	-1.3965	-3.0218	-0.65107	-2.0402	-3.1887	-1.2894	-4.7534	-10.111	-0.65099	-3.6346	-3.235	-5.3894	-2.7687	-1.3902	-1.8274	-4.5875	-3.0428	-4.3803	2.1188	-2.2808	-3.2326	-8.3349	-1.1988	-4.135	-5.6855	1.3199	2.183	-3.3361	-1.9841	-3.6764	-4.9199	-4.0765	-2.9535	-1.9534	-2.2353	-1.1271	-3.8432
-3.2275	-4.3894	-4.0703	-6.6362	-5.9755	-5.1158	-3.4966	-0.49275	-4.5655	-4.799	-5.3619	-5.8547	-2.7653	-3.6602	-6.5909	-6.6579	-4.7054	-10.707	-7.583	-7.836	-4.0411	-5.1546	-8.3015	-7.2541	-6.5956	-7.178	-8.3268	-3.3414	-8.0967	-4.6625	-2.0119	-1.2607	-5.2954	-4.5104	-3.2867	-2.5896	-4.0803	-1.1044	-3.1997	-7.9654	1.1119	-4.959	-5.4361	-5.551	-7.8335	-1.7783	-9.1488	-3.6441	-7.0087	-5.2192
-9.4274	-14.248	-10.986	-11.71	-11.348	-18.724	-17.881	-15.099	-13.162	-15.847	-13.322	-13.837	-14.929	-17.441	-15.353	-17.09	-14.15	-16.914	-19.287	-17.559	-16.114	-18.757	-15.499	-16.101	-17.081	-11.083	-14.163	-14.728	-10.157	-9.573	-13.423	-15.385	-12.09	-15.256	-15.838	-16.427	-13.114	-15.579	-12.557	-11.682	-18.589	-15.839	-14.108	-16.213	-13.692	-17.378	-12.564	-16.663	-18.36	-12.848
-10.024	-10.558	-4.6299	-11.371	-9.0198	-14.344	-11.168	-11.616	-8.3723	-6.9438	-10.824	-9.232	-3.4318	-11.143	-8.0522	-10.849	-8.8559	-6.6572	-10.284	-8.7156	-7.5884	-5.2537	-11.059	-6.7727	-9.3824	-13.054	-1.5338	-8.2563	-6.8137	-3.975	-9.3519	-10.042	-8.0553	-8.1366	-6.8049	-12.227	-8.4205	-9.5663	-3.7193	-8.96	-8.2505	-11.2	-10.76	-5.4592	-7.8674	-13.348	-6.5231	-9.8308	-5.2976	-5.9458
-4.3364	0.56078	-0.26196	1.6505	2.1318	1.6289	0.73168	-7.8769	-1.0627	1.3406	0.10575	1.1018	-2.921	1.6578	-1.9682	-1.2905	1.0175	1.8374	1.0217	2.5714	-1.1626	5.3639	2.9852	0.92452	-5.7975	-2.2104	-2.9312	3.6493	0.53696	-2.4327	-4.1658	-0.0051637	-2.8324	-0.091687	2.3447	2.1283	0.22555	2.2044	1.771	-2.0072	-1.1604	2.6889	0.00071139	3.5104	-0.2922	-0.66821	-2.0516	-1.4862	-3.4141	-1.655
-0.86042	-1.0206	0.92947	-2.4318	-4.4837	-4.9772	-4.2184	0.25376	-5.6592	-1.9577	-5.1676	-1.9892	-0.27003	-1.0171	-3.5194	-1.1858	-2.826	-5.4552	-1.1619	-3.3841	-2.1982	-3.3808	-4.6324	-5.6021	-3.8206	-3.3304	-3.7024	4.8533	-6.0105	-0.43958	0.37675	-12.904	-9.0996	-5.8091	-0.072411	-3.6839	-5.8263	2.9244	-3.8065	-4.6081	-1.6122	-6.1504	-3.4158	-1.5499	-1.4482	-5.9315	-11.038	-0.13917	-3.3706	-3.466
-13.167	-16.934	-10.092	-16.549	-15.634	-15.38	-12.429	-8.2161	-9.6374	-12.599	-13.484	-9.429	-14.057	-7.8167	-17.256	-13.374	-15.28	-13.641	-15.346	-14.712	-17.621	-11.312	-14.767	-8.7666	-11.466	-12.059	-17.885	-13.016	-15.458	-9.5368	-11.411	-14.64	-14.338	-9.0467	-13.427	-13.714	-13.84	-9.8272	-10.659	-14.126	-12.447	-17.522	-13.43	-12.301	-16.495	-9.5512	-8.6557	-16.755	-12.155	-11.212
-1.0846	-0.90238	-0.32864	4.0458	-1.3584	-0.027476	-5.9569	-0.57393	2.1863	-1.3028	-2.3943	-2.2053	3.6199	2.7903	-1.2496	-1.7689	-3.4897	-2.9621	4.6911	2.4898	-1.5694	-4.8459	-0.16303	3.775	-0.89619	-3.5736	1.9279	0.31846	-1.8507	-1.4801	2.6235	-4.0973	-0.48073	-4.2411	-5.7722	-0.4134	-0.92031	-2.041	-3.4822	-2.1502	1.4712	-4.9198	-1.4374	-3.8964	-0.38341	-2.9838	-0.4477	-0.27868	-5.6245	1.1166
-10.541	-15.132	-8.6249	-6.5638	-11.793	-17.068	-13.806	-9.86	-14.436	-9.1866	-13.043	-10.19	-13.479	-15.847	-12.359	-14.368	-11.466	-8.8238	-16.575	-15.017	-16.709	-9.1369	-11.146	-11.579	-13.871	-14.863	-9.6094	-16.784	-17.387	-12.979	-15.731	-12.977	-14.837	-13.029	-17.168	-8.8261	-12.754	-11.864	-15.273	-20.537	-9.2137	-3.6864	-13.053	-11.447	-8.9181	-8.9697	-13.225	-13.479	-13.142	-15.356
-0.36789	-0.10165	2.7833	-3.4015	2.2763	-1.3472	-2.4222	-4.1285	-0.95156	-0.65688	0.38622	-2.2317	1.1777	2.7391	2.3776	0.52917	3.7968	-0.85671	-1.8826	-1.4567	-1.2389	0.0014453	-1.6533	-3.4271	1.6291	2.0907	-2.2631	-3.8879	1.2187	0.78925	-2.541	-0.38437	3.3021	-0.98516	2.6328	-2.25	1.5216	-0.7129	-6.9533	0.17314	-1.7352	-3.3951	-3.7382	1.285	-0.41715	-1.9013	-7.4752	-4.8263	-3.1488	0.69084
-3.2831	-0.085799	-9.3889	-1.6093	-6.9856	-0.51049	-9.996	-2.5118	-4.4171	-4.442	-5.6973	-2.8558	-6.4236	-4.0686	-4.0342	-2.8662	-0.88534	-2.0208	-4.9902	-0.90309	1.6237	-3.261	-0.90118	-3.3809	-1.8217	-0.25346	-4.6966	-1.8256	-3.3565	-1.1854	-2.1725	-5.4242	0.53132	-5.5996	-2.1737	-6.0798	-5.7484	-2.28	0.69012	-2.3955	-3.1411	-2.4443	1.2283	-5.6721	-5.3843	1.7712	-2.7709	-3.3989	-5.2119	-5.6327
7.8407	5.1079	6.2391	3.4352	6.9853	0.5258	4.0601	9.4304	6.9392	8.1659	8.6583	8.1033	1.661	9.1946	2.3464	5.3799	5.7412	2.8205	5.3321	5.9733	12.681	1.4074	-0.47562	6.1855	5.578	6.9087	3.4883	1.7299	5.2308	2.3403	4.7413	3.6327	3.2152	5.9226	4.7215	6.4204	5.3313	3.8952	6.8283	3.7355	7.9666	4.2075	4.8738	6.5175	7.6116	5.6522	6.1037	6.8871	8.8352	6.011
-1.6224	0.79941	-0.86746	-1.1013	-3.9584	-2.7866	-2.2543	3.1614	2.5288	3.6695	3.3467	-2.1248	-3.5881	-0.82603	-1.34	-1.0815	-0.14365	-1.7267	-3.8766	2.1551	-0.058155	-1.0687	-0.52859	2.6352	-2.346	0.26907	-0.55108	3.4352	-1.8741	-1.8307	-2.2764	1.7453	-1.2898	0.26614	-1.6882	-4.4087	1.1125	-0.52809	0.17836	-2.1302	-1.7668	-0.46307	-1.344	-2.1767	-1.2279	-0.90913	5.1396	-0.76033	-0.13073	2.315
4.4781	5.8402	7.8939	8.6576	11.241	4.6946	4.3034	4.7944	2.2116	6.7057	11.092	7.6176	8.0344	5.254	3.9812	5.3956	9.309	10.732	6.9871	7.056	10.235	9.4473	8.2807	7.2478	7.0902	4.7742	2.9557	8.5937	7.5149	4.292	8.0764	9.8481	6.6049	5.2086	6.6082	7.8991	7.4672	8.0581	12.442	3.845	7.1966	7.4091	7.7502	8.2401	9.5369	8.5677	7.4886	9.0484	10.368	4.6572
-7.0222	-5.2047	-2.7641	-3.3348	-4.3615	-5.955	-2.71	-4.0083	-4.6749	-2.2905	-6.0033	-6.0336	-2.8527	-1.9479	-3.6262	-6.7018	-2.7777	-6.5891	-2.3499	-7.6065	-4.5596	-1.6088	-5.5074	-7.9536	-5.4852	-9.0783	-3.9682	-3.0388	-2.3781	-3.7799	-5.8816	-3.0337	-8.0342	-4.2035	-4.9881	-1.9611	-3.0276	-7.0446	-0.46734	-4.2928	0.2723	-4.6369	-2.9723	-4.1273	-6.5478	-3.7805	-3.6822	-4.4811	-4.7553	-4.6285
-3.7044	-3.8408	-3.7316	-4.1243	-5.3245	-1.807	-1.7806	-0.89452	-6.6914	-7.7072	-0.52685	1.8488	-3.7467	0.12666	-0.69807	-4.2567	-4.8387	-2.6875	-3.5575	0.84043	-3.5227	-1.4352	-2.4839	-2.1908	-1.4467	1.4803	-1.7386	-5.872	-4.437	-4.0503	1.075	0.1604	-2.0584	-1.3681	-4.3937	-3.9599	-4.698	-2.2852	1.2496	-0.50293	-6.0062	-8.964	-4.3369	0.1909	-0.6673	1.5263	2.4869	2.2601	1.2397	-5.9142
-0.88817	0.35029	3.2963	1.9884	4.285	4.0849	-2.5363	0.62727	-0.69702	0.041445	1.2704	-3.5778	2.2497	0.33811	0.55378	3.4676	-0.01808	-1.7012	2.7551	2.0698	3.4675	2.0716	2.5165	-1.4739	3.273	3.2081	1.0194	0.61503	3.7348	-0.52745	-4.1035	2.2878	2.7275	3.6056	2.7888	2.9027	3.2853	1.2168	-0.92816	5.3974	1.4311	3.0875	-0.76343	4.0682	6.5385	0.8616	2.9692	2.7887	3.1221	4.7122
-11.908	-14.36	-13.654	-12.212	-10.875	-16.567	-11.787	-12.177	-14.993	-8.7923	-9.8328	-11.211	-12.108	-14.995	-14.576	-17.317	-10.301	-8.8513	-12.575	-13.414	-16.991	-17.496	-17.129	-16.444	-9.9367	-19.326	-11.677	-6.2005	-8.9396	-19.703	-13.764	-15.46	-12.519	-13.993	-15.432	-15.693	-9.6751	-16.338	-10.535	-14.9	-10.226	-14.707	-14.286	-10.731	-11.135	-11.305	-13.462	-16.289	-14.552	-13.925
1.6424	4.2759	1.1889	2.9721	1.3368	0.58089	1.7683	0.61153	-0.459	4.8809	3.744	4.9863	-2.2156	2.6303	2.1934	-1.5509	-0.053843	7.0608	4.0611	2.4121	0.53855	1.664	5.5052	3.4384	4.3518	3.2169	-0.71842	2.3752	0.474	-2.181	4.7932	2.7859	1.8385	3.7659	1.3669	5.8414	2.509	-1.1074	0.82496	-1.9826	4.9407	1.0176	-1.0355	-2.5971	-1.7455	0.60615	8.2892	4.9872	4.1905	6.8863
-2.3317	1.3996	1.8411	-1.4179	-1.0494	-0.66686	0.95454	1.1348	2.6921	-1.2562	0.22154	-2.4293	-0.05599	-2.2947	-1.5088	-3.1275	-0.10315	0.44894	-0.71024	-1.6841	0.35936	1.7372	-2.5584	1.0191	0.97052	0.50433	0.41547	0.02382	-0.89744	2.1278	3.5764	-0.23563	-1.1663	2.5817	2.196	-3.2463	0.97101	0.79646	-1.0142	-0.44413	1.059	2.0342	0.99351	1.5935	-3.1757	-1.4694	4.4341	-4.6268	0.69122	-3.2158
-9.7266	-10.416	-10.549	-9.5393	-11.804	-9.5006	-12.431	-10.917	-10.994	-10.181	-11.686	-5.0162	-7.7847	-3.9447	-8.1677	-8.5474	-6.0751	-5.0703	-6.7519	-7.9045	-13.916	-10.097	-7.4766	-10.293	-10.475	-5.5484	-9.5886	-9.2146	-9.2751	-8.8156	-7.1698	-5.3013	-13.012	-11.466	-6.1932	-10.685	-11.88	-5.9949	-11.417	-11.474	-5.4615	-7.9873	-8.721	-8.7924	-6.7411	-9.8523	-11.236	-2.5707	-13.639	-9.6865
5.3102	1.8949	5.2222	2.888	-2.3621	4.1724	3.0435	4.7523	7.5697	3.6057	0.1889	7.176	3.4047	0.045011	4.5841	3.5682	2.8549	3.7223	4.1315	2.0529	3.7266	2.8121	1.5494	3.3127	4.4856	1.7862	-1.0021	6.6186	2.4252	8.9917	3.116	1.1495	1.3224	1.1985	3.6969	0.3002	5.7774	5.8202	10.769	8.5672	5.175	1.995	0.077153	7.5756	2.9973	3.932	7.0423	1.7593	3.5108	-0.10712
-7.908	-8.196	-12.939	-13.112	-14.968	-11.737	-11.981	-8.3469	-7.7546	-6.7337	-9.9619	-6.9966	-11.296	-9.2162	-8.7553	-8.3487	-11.833	-6.4501	-10.027	-12.23	-10.684	-7.5493	-7.6446	-13.226	-7.8714	-12.141	-8.8701	-8.0156	-10.253	-8.9123	-6.0252	-6.7398	-10.854	-12.475	-10.1	-9.2917	-9.6488	-8.6036	-10.624	-9.9221	-12.955	-8.0102	-9.6175	-7.4503	-4.4933	-10.582	-5.721	-11.912	-11.832	-16.289
-23.48	-20.628	-22.032	-23.916	-19.493	-23.88	-17.914	-28.411	-18.306	-22.051	-19.744	-22.933	-24.082	-21.352	-25.53	-24.543	-20.353	-23.716	-24.881	-25.946	-22.086	-21.224	-22.367	-22.543	-20.078	-22.856	-25.112	-19.012	-19.972	-18.908	-27.221	-23.781	-16.861	-22.395	-19.755	-19.773	-23.21	-20.769	-21.955	-17.506	-25.867	-21.714	-25.184	-20.711	-24.164	-26.358	-24.124	-28.563	-25.148	-21.338
-22.64	-19.326	-25.977	-25.025	-23.519	-23.338	-22.05	-22.892	-22.742	-25.08	-20.892	-22.534	-23.453	-22.882	-23.383	-18.566	-21.531	-20.667	-22.712	-19.284	-19.819	-22.908	-22.418	-23.321	-22.11	-21.234	-20.157	-23.296	-19.142	-20.454	-23.856	-20.912	-23.437	-18.456	-18.888	-22.306	-19.154	-23.229	-20.407	-23.182	-19.053	-23.916	-21.777	-22.84	-23.519	-21.442	-17.101	-20.118	-21.91	-23.331
-8.2944	-11.816	-8.9755	-15.698	-8.8913	-11.707	-9.7493	-7.9922	-11.165	-7.3059	-13.292	-11.501	-9.2889	-13.676	-10.115	-11.214	-11.991	-10.665	-12.319	-9.3954	-10.313	-16.04	-15.05	-14.593	-11.309	-7.1301	-15.757	-8.627	-11.262	-8.5473	-12.211	-13.076	-8.2664	-18.264	-17.245	-12.078	-10.065	-11.163	-9.8588	-12.811	-8.981	-14.044	-13.228	-11.918	-8.6943	-16.936	-9.6707	-15.475	-10.656	-11.119
-4.5661	-3.5017	-4.6505	-4.4931	-6.6532	-9.0387	-3.5232	-7.1326	4.8473	3.0263	-5.2718	-3.7483	-0.72522	-3.1127	-2.6004	-7.3996	-4.462	-1.846	-3.3019	-2.7089	-7.694	0.36315	-4.9255	-5.7217	-2.5183	-4.9573	-2.6202	-3.8953	-1.7402	-0.64849	-3.8655	-5.7932	-4.0503	-2.8465	-2.2384	-6.7181	-0.32689	-4.7518	-3.3514	-1.0972	-2.2903	-3.5445	-2.2037	-4.8204	-1.9005	-3.3029	-3.0277	0.70305	-9.0442	-4.4089
-0.77553	-1.8403	-6.6068	-1.4982	-5.1271	-2.5602	-6.2574	-0.91835	-5.5098	-1.761	-6.682	-8.9469	-1.257	-2.7884	-0.14813	-6.835	-5.8763	-5.502	-4.6801	-0.25419	-3.1847	-4.919	0.35834	-3.9344	-2.3289	-1.7827	-3.4104	-6.0489	-1.4791	-2.2213	-4.4747	-1.7131	-2.7892	-6.8987	-2.7891	-6.0029	-1.8486	-8.9455	-4.79	-3.4687	0.25103	-4.1561	-5.9892	-0.79521	-4.0731	-3.0309	-2.6365	-6.0946	-1.9048	-6.3027
7.0253	4.1223	10.34	6.2546	6.5479	5.5824	9.2704	8.2224	8.9963	4.4857	5.132	7.6619	6.3379	10.051	5.088	5.0369	5.6676	5.3033	7.7945	6.65	12.291	9.1766	6.6355	3.0053	9.0681	12.265	4.7033	4.1146	8.6582	6.5091	5.4176	5.0114	4.9967	4.5919	1.398	5.8899	9.4427	1.7193	5.6056	7.3067	6.5806	3.9804	8.5206	2.5292	7.1078	6.3704	8.6025	4.2326	7.1995	5.2929
-5.0525	0.76519	-4.3291	-1.4741	-4.0035	-7.1902	-4.633	-5.594	-4.61	-4.1429	-8.139	-2.7436	-5.1708	-7.4137	-9.2771	-7.0198	5.2437	-5.9368	-7.0566	-4.2441	-7.7261	-3.699	-2.4674	-7.0636	-9.4813	-4.3101	-6.7889	-3.2944	3.4854	-7.9998	-2.051	-2.252	-2.4233	-5.0207	-6.5524	-1.7623	-4.2947	-2.8298	-5.305	-2.5055	-6.7813	-4.3299	-5.5498	-2.8761	-6.3868	-5.7102	-6.1816	-3.2325	-5.0536	-7.5001
-1.1075	1.2235	3.8898	2.4459	2.7153	1.6971	5.9599	1.5308	-1.2885	-1.4648	0.40785	0.017395	-5.6336	5.1234	2.2335	7.1642	-1.1644	2.7882	0.62729	1.2451	-0.91341	-0.043589	0.52274	4.1927	8.3639	4.5246	1.772	0.33511	0.91209	2.9943	2.3753	2.2909	0.82631	5.2893	6.3232	-3.7761	1.7432	0.27989	-0.45978	1.164	-0.42156	2.2081	-1.3653	2.8078	-0.77891	-3.337	1.4629	-1.7601	2.4597	-1.5939
-3.4729	-2.5152	-2.5616	0.92031	-2.6595	-2.3148	-5.476	-1.6706	-2.9023	-5.24	-3.0184	0.51359	-0.95707	-6.7389	1.0924	-4.5246	-5.289	-6.3905	-4.552	1.2556	-3.2341	-4.4278	-0.32248	-1.0172	-5.2268	-11.011	-0.0020198	0.61443	-3.006	-1.1373	-4.4074	-4.4818	-1.6527	-3.3155	-3.2838	0.79215	-2.7419	-5.3902	-3.1739	-2.5714	-8.9123	-5.0385	-7.5263	-4.0973	-5.8246	-4.1642	-6.825	1.0734	-2.4261	1.5345
-1.768	-0.42088	-3.126	-0.47559	-1.7752	-4.2702	-0.5945	-4.0202	-0.59594	-0.80504	-0.50121	-1.6708	-4.431	-0.44202	-4.439	1.5274	4.5319	-5.1309	-1.0189	-0.39168	-3.5087	-2.7801	-2.9413	-6.093	-7.4976	-1.9083	-2.4516	0.18662	-3.5302	-0.22634	-4.9224	-0.16549	-3.8055	-0.28788	-2.6234	0.32003	-2.4499	-5.7565	-3.2194	-3.6295	-3.8394	-0.15949	-6.6017	1.2049	-2.7213	-2.779	-1.3838	0.59013	-3.5327	1.0042
-1.7641	-6.6473	-5.5418	0.30297	-6.3948	-9.8687	-8.0329	-6.4079	1.6272	-3.1783	-4.3891	-9.0535	-9.137	-5.2451	-4.6037	-4.6131	-2.3789	-6.4104	-8.8218	-1.7462	-5.9079	-6.8439	-2.3793	-2.2308	-6.3077	-5.4413	-5.7377	-4.7836	0.031597	-4.1262	-6.7762	-6.6507	-5.3232	-3.0276	-7.338	-6.1156	-8.2367	1.2724	-3.6417	-10.255	-4.6033	-4.7284	1.1121	-2.6094	-2.7931	-11.285	-4.3219	-5.7873	-8.341	-4.8642
-3.4219	-2.6275	-3.2969	-2.5564	-2.1069	-0.95145	-2.6117	-5.6342	-0.25066	-0.13638	-5.0392	-1.117	2.5778	0.58908	-7.3403	0.12347	0.59726	1.3727	-2.4485	-4.8214	-1.3708	-0.24662	-0.83116	-0.99022	-3.2548	-3.8463	-1.9216	-7.0845	-5.1496	-4.236	-3.0386	-0.83201	-5.7489	-4.8935	-0.70333	-0.92024	-3.662	-2.7225	-5.066	-2.9272	-0.032126	-0.26878	1.8438	-0.96862	-5.0818	-4.1571	-7.1353	-5.4233	-6.0875	0.44507
7.6401	5.8732	3.9541	6.0091	11.722	6.7063	9.578	7.5965	2.2678	6.4167	6.2921	6.3137	4.1857	10.015	5.8674	10.857	10.286	8.2577	6.0663	3.918	4.4683	2.5367	6.4897	6.9834	2.3097	9.3678	5.6792	10.399	11.856	1.8902	6.1559	8.6724	11.94	2.2617	5.6462	8.3861	6.336	3.1983	9.5211	8.6063	7.7773	4.1246	10.64	8.8711	6.5961	6.9159	10.243	8.1337	6.1269	9.4077
-3.714	-0.71114	-5.9454	-7.1424	-4.1985	-3.691	-4.4764	-6.8946	-2.1223	-2.6063	-5.6824	-4.5924	-3.8685	2.8555	-9.3622	-0.80118	3.3391	-0.029134	-0.92247	-2.2862	-0.76074	-0.25793	0.45726	-0.25854	-1.5127	-2.1103	-0.55825	-3.5907	-3.6282	-2.8006	-1.6039	-1.7683	-5.3191	-4.6075	-5.3234	-5.1467	-6.4477	-0.46878	-3.1275	-4.6489	-1.3814	0.98884	0.11829	-2.3328	-6.7768	-4.2693	-3.062	-2.1425	-2.8461	-3.5031
-21.512	-25.117	-24.932	-22.436	-23.009	-19.653	-21.554	-23.268	-23.733	-17.882	-20.37	-20.943	-17.56	-22.455	-21.19	-22.871	-21.899	-18.767	-21.499	-26.009	-26.464	-17.425	-22.088	-24.282	-17.7	-19.308	-21.182	-25.563	-19.428	-21.867	-23.364	-21.911	-20.434	-21.496	-22.14	-25.198	-22.388	-21.975	-25.285	-20.011	-20.278	-25.709	-22.267	-24.366	-18.917	-19.843	-18.841	-26.006	-24.968	-18.745
-19.461	-25.35	-24.989	-25.131	-18.224	-27.91	-20.594	-22.197	-23.469	-22.427	-19.771	-19.612	-22.475	-21.315	-21.259	-23.972	-18.475	-22.97	-23.803	-27.522	-19.441	-21.856	-23.869	-27.177	-23.033	-26.304	-20.104	-22.977	-24.045	-20.935	-21.183	-18.484	-19.496	-23.728	-19.583	-23.975	-22.278	-25.317	-21.772	-24.663	-22.443	-18.911	-19.787	-23.017	-20.925	-23.027	-22.683	-23.331	-24.826	-22.815
3.5775	1.3913	9.7338	4.9892	3.5104	-0.85633	2.5515	-0.8582	1.9121	3.9544	-2.3228	0.0022705	3.0911	3.7456	3.3746	0.79841	3.6293	0.66038	-0.52518	3.4956	1.8106	0.066378	2.7212	2.6362	6.0211	5.3978	-0.677	-0.4548	8.7365	7.4838	4.8408	4.215	4.3313	-0.51263	5.3888	4.7605	4.4365	-4.0296	4.2708	0.47337	2.2819	7.9617	3.3154	7.2478	3.1169	2.6977	5.0542	5.349	6.9215	-1.0256
-3.0924	-1.3607	-4.3746	-3.8045	-0.96871	-2.8076	-7.2052	2.5201	-3.5583	-6.349	-4.2542	-3.5382	0.49596	-4.9425	-6.7211	-4.2319	0.5954	0.46734	-10.297	-5.6804	-2.332	-3.0902	-5.6948	-3.0525	-4.9401	-1.2197	-4.9604	-3.5833	-4.8854	-5.4351	-4.9335	-2.9769	-2.2065	-7.3057	-2.7957	-6.6588	-2.5049	-0.89531	-3.6621	-8.1288	-4.9925	-5.2283	-0.99845	0.056532	-7.5238	-3.0647	0.38051	-4.0902	-5.5071	-6.3508
-12.263	-7.649	-12.989	-7.9382	-9.4634	-8.5263	-6.9422	-10.874	-12.512	-10.713	-9.3926	-7.6699	-7.5255	-7.8006	-10.7	-9.0242	-8.7558	-10.794	-11.255	-11.25	-11.608	-8.8661	-7.4512	-10.209	-8.9768	-10.229	-10.628	-9.7007	-7.8544	-9.3362	-8.4632	-5.1308	-9.3682	-9.4376	-4.1356	-12.598	-4.9916	-7.9423	-6.3744	-9.0446	-7.8804	-6.6873	-6.6286	-10.561	-9.6307	-11.976	-7.9744	-7.0989	-10.887	-10.837
-4.2662	0.69859	-4.9516	0.95804	-3.4586	-3.3768	-1.7294	-3.5704	-4.9976	0.79615	-6.5884	-3.1605	-5.2726	-3.7188	-7.3415	-7.9647	-9.3846	-8.5501	-2.0988	-2.4794	-3.5736	-4.1825	0.14179	-3.2518	-7.4575	-5.8312	-2.4461	-6.9449	-2.849	-7.4932	-2.3938	-3.1219	-3.8332	-10.084	-3.4745	-3.0749	-1.3983	-0.5581	-4.1853	-2.4115	-1.3107	-4.3971	-1.1759	-3.6305	-3.1938	-3.1212	-3.9004	-9.2608	-5.1056	-6.904
-4.032	-1.5794	-4.108	-8.5751	-3.8265	-5.161	-4.7273	-1.3495	-10.82	-6.1983	-8.5289	-6.3566	-6.0685	-9.3791	-5.1814	-3.9845	-5.1929	-7.2334	-7.4504	-8.3185	-5.8564	-9.4305	-3.8793	-3.6368	-8.4869	-5.6886	-2.7062	-4.2508	-7.2885	-3.2486	-11.053	-6.4221	-5.3648	-3.8511	-5.8892	-3.4211	-11.44	-4.3621	-4.7271	-4.9279	-5.5225	-4.1059	-12.363	-5.7142	-4.7478	-8.4322	-4.6957	-1.704	-5.7523	1.1573
-13.421	-11.468	-15.557	-10.898	-12.165	-14.189	-6.2398	-12.128	-7.5275	-9.5007	-11.277	-16.865	-7.4	-16.873	-12.886	-12.285	-14.479	-15.884	-15.239	-15.224	-15.451	-12.629	-15.119	-8.1536	-10.142	-14.824	-13.245	-12.215	-10.305	-10.827	-12.572	-13.38	-12.678	-10.055	-13.234	-12.579	-11.855	-13.225	-7.8397	-12.845	-13.504	-10.255	-12.64	-11.76	-11.356	-11.132	-10.522	-13.073	-10.142	-13.524
-16.645	-15.757	-14.899	-18.349	-16.16	-11.602	-18.364	-12.508	-13.307	-18.791	-13.435	-15.465	-14.535	-10.982	-15.745	-15.193	-17.861	-17.532	-14.781	-18.514	-11.064	-14.961	-13.689	-11.26	-15.833	-19.362	-15.388	-18.78	-13.118	-14.315	-13.448	-11.438	-13.578	-16.232	-12.965	-14.443	-20.296	-16.421	-17.361	-13.091	-17.173	-17.919	-15.7	-15.325	-10.118	-14.778	-11.943	-13.5	-12.568	-15.241
-2.9345	-1.4754	-6.2119	-4.4748	0.84126	0.50361	2.3511	0.074455	-2.4318	-2.7416	2.6764	3.1906	1.7379	-1.9498	-4.464	-0.43312	-0.31015	-1.2146	-1.2202	-0.49224	-2.673	-1.5451	-3.8445	-1.2548	0.583	-0.84196	-4.6751	-5.047	-0.34986	-0.32824	3.0674	-0.87221	-1.7488	0.19472	0.52491	-1.197	-0.99395	-2.5172	-2.1309	0.45702	-0.60279	-0.7978	2.771	3.2163	-0.38688	0.76755	-4.9572	-3.3958	-4.0573	-5.2684
-13.094	-13.636	-8.4577	-11.843	-11.843	-8.1141	-12.455	-12.881	-8.8769	-16.131	-15.203	-10.208	-13.209	-14.535	-10.647	-13.626	-11.772	-3.8236	-13.359	-9.7163	-15.785	-10.694	-8.534	-8.7312	-9.5588	-14.048	-10.883	-12.877	-14.995	-11.783	-12.738	-10.57	-10.972	-11.966	-7.3215	-10.583	-11.001	-17.43	-8.7106	-17.832	-11.497	-8.959	-11.409	-11.926	-11.388	-10.618	-15.209	-9.3919	-8.3723	-11.759
-12.516	-15.16	-14.808	-12.69	-10.914	-13.212	-14.021	-12.818	-18.179	-15.111	-14.454	-10.818	-15.304	-13.813	-8.8558	-18.633	-12.114	-15.051	-15.296	-16.09	-14.441	-14.874	-13.731	-14.111	-18.399	-16.147	-14.271	-14.234	-14.292	-13.362	-17.475	-17.068	-17.7	-17.766	-12.993	-16.915	-15.654	-19.237	-12.476	-15.77	-12.317	-11.326	-13.647	-15.595	-13.832	-12.283	-17.968	-14.469	-9.7259	-15.831
-17.581	-9.4886	-11.479	-10.462	-11.054	-12.461	-15.655	-10.425	-11.039	-13.107	-11.562	-16.461	-12.571	-16.765	-13.556	-16.388	-10.337	-8.1566	-13.831	-15.167	-15.618	-9.2257	-13.821	-10.218	-12.977	-10.435	-12.2	-15.17	-11.742	-13.219	-11.387	-10.598	-14.745	-15.471	-13.936	-14.814	-10.024	-10.966	-14.601	-7.826	-7.9346	-12.024	-12.119	-10.75	-14.939	-10.991	-13.056	-9.6796	-13.506	-7.3921
-6.5595	-4.9987	-8.0221	-7.6278	-2.8096	-1.9618	-2.9511	-7.1331	-3.8799	-3.2717	-2.6193	-8.2276	-6.3339	-2.0671	-4.7474	-0.5027	-4.6332	-1.3696	-8.1817	-1.4527	-7.6324	-5.5716	-3.0459	-2.14	-6.9197	-1.937	-0.59394	-0.87989	-4.8135	-4.8774	-4.4057	-6.2517	-3.3008	-6.7235	-0.9259	-4.0472	-6.5031	-5.6477	-3.0332	-10.042	-1.0478	-2.3522	-11.369	-7.0504	-2.8553	-3.8862	-3.8094	-3.0738	-8.8336	-12.579
-11.387	-11.199	-9.8408	-12.322	-14.804	-10.942	-10.375	-12.545	-11.136	-11.337	-12.99	-16.075	-14.002	-6.5603	-11.56	-13.284	-13.84	-10.44	-10.454	-12.15	-13.168	-18.528	-10.654	-13.232	-14.277	-12.137	-10.883	-13.521	-15.155	-16.424	-13.486	-15.613	-18.88	-15.606	-13.105	-9.4023	-13.415	-13.254	-13.654	-12.828	-13.843	-9.9508	-14.709	-15.298	-19.197	-16.413	-12.646	-12.92	-9.9415	-9.4177
0.32962	0.056546	1.1392	1.5418	7.4279	0.34957	6.9039	-2.4416	2.1207	-0.91394	1.8093	1.1859	6.949	2.2676	3.2653	-4.8622	-2.3792	-3.6327	2.7951	2.8718	2.4511	0.4654	2.861	1.4024	2.7606	1.5227	2.9797	3.806	4.6519	1.3993	3.2071	4.5357	3.1807	6.9292	4.2549	1.3214	5.0519	1.5702	0.3007	-2.2223	2.0422	-0.58587	2.011	4.3272	1.3248	-3.4943	1.735	0.37613	-2.2229	-5.367
-1.537	5.9829	3.3566	6.0104	8.0619	-0.0041568	2.0403	3.2189	3.0444	6.882	1.3368	6.6101	5.9477	8.2481	2.7598	2.6188	2.9776	1.4179	3.4309	4.9358	6.072	5.6494	5.21	-0.75274	8.9157	7.8002	2.2274	2.6128	8.1313	7.8347	0.46793	6.4437	4.7453	-1.5712	6.4287	1.3539	7.0485	7.0237	2.6524	4.2989	4.3756	3.5349	6.4797	7.9003	6.6674	6.4637	9.5073	3.2841	5.7225	1.9869
-6.0566	-9.1312	-6.0308	-8.5724	-5.6573	-5.3995	-7.1806	-6.6347	-8.7763	-7.1125	-8.9705	-8.7805	-5.8995	-12.811	-8.7919	-5.5394	-4.5208	-10.488	-8.6225	-10.12	-10.079	-7.888	-12.031	-11.545	-7.5142	-8.4637	-6.3044	-11.814	-9.417	-4.0206	-9.5117	-12.399	-5.0057	-9.2839	-8.1876	-6.2413	-7.2402	-8.0323	-4.6488	-6.4388	-11.068	-12.127	-5.9085	-5.0138	-6.8597	-12.207	-10.081	-9.5997	-10.918	-8.9826
-4.4152	-2.685	-0.71162	-4.5687	-4.8109	-0.37736	-8.716	-0.32717	3.2615	-3.0294	-6.8701	-2.9182	-4.4821	-3.1289	-4.0958	-0.22967	-2.8944	-2.0638	-3.5077	-2.7775	-0.98706	-5.9194	-1.9248	1.1679	0.92713	-4.0155	-5.1249	-5.6041	-2.575	-6.0009	-7.428	0.57177	-1.3043	-6.2554	-2.0693	-0.81669	2.481	-3.7812	-1.5436	-1.9843	-2.0643	-2.886	-2.4378	-1.8318	-1.4835	-1.7359	-3.8617	-9.0898	-4.0952	-1.2712
-8.9552	-6.4455	-9.2178	-7.4629	-5.9718	-7.1327	-8.6083	-6.4553	-4.2688	-5.2596	-7.9768	-7.0771	-5.3902	-6.3264	-10.597	-8.7011	-8.3884	-8.8284	-2.4102	-5.7243	-5.8038	-3.1617	-9.9646	-5.861	-8.4479	-8.6832	-4.3634	-4.0249	-12.477	-2.1127	-7.3659	-7.5071	-9.8047	-8.8183	-5.1381	-4.8455	-8.3948	-3.5028	-6.1292	-6.938	-10.042	-10.508	-6.9857	-5.6531	-11.759	-9.9044	-6.9517	-8.0601	-6.4388	-7.0648
8.1275	8.1469	0.88334	5.7743	10.725	9.774	8.7344	6.5981	6.9005	4.934	-1.2318	4.8618	9.3263	6.8247	7.7044	4.7377	4.8198	5.5383	14.633	6.2828	8.1658	5.6149	10.213	3.5894	4.7701	4.6267	8.1336	12.803	4.6144	10.359	9.161	6.2875	8.1909	8.2879	5.5929	5.0766	2.4601	3.1957	8.5185	6.8915	3.976	12.188	2.7732	6.1269	9.1904	6.5427	4.5009	5.5871	9.3984	3.0242
-1.8682	-1.9765	-0.053812	2.1542	-0.27039	-1.5505	2.4977	-0.32919	-1.3993	-1.162	-4.4572	-1.0077	-2.7769	-0.97784	1.0168	-1.1974	-0.01535	0.29477	-0.20009	1.4422	-0.94074	2.712	4.1783	0.65454	-2.6989	3.5162	-4.4926	3.7939	-2.3395	-0.58066	-3.5895	-0.14869	-1.0243	4.0899	-3.1799	-2.407	1.707	-1.8449	0.93953	-0.71939	-3.8385	3.4901	1.0042	1.8415	2.859	4.5996	-3.4126	0.39504	-1.2398	0.71382
-12.612	-13.482	-12.582	-8.8505	-14.843	-13.833	-8.9313	-14.173	-7.4004	-6.4687	-9.2869	-8.6406	-12.426	-10.595	-14.531	-14.409	-11.128	-11.409	-15.73	-12.083	-6.0305	-16.119	-13.099	-9.7302	-13.97	-13.784	-15.181	-7.3256	-9.7804	-15.539	-6.1751	-8.1159	-10.99	-12.594	-12.709	-9.6986	-11.186	-12.296	-9.2765	-13.525	-7.5814	-10.1	-7.9363	-14.151	-7.4886	-11.937	-8.3855	-12.085	-11.179	-10.313
-2.6825	3.5777	0.028272	-3.2262	0.38798	2.1953	-5.9412	-0.73206	-3.5447	-1.7971	-2.8784	-0.76003	3.1415	-4.3185	0.84458	0.32458	-5.6257	-1.6435	-0.20623	-2.4539	-3.8383	4.8682	0.83194	-1.5577	1.5909	2.666	-2.6935	-4.6023	-1.8161	-3.2759	1.9033	-2.8725	-5.2005	-0.37745	-0.8928	-0.16968	-0.47129	1.6544	-0.46084	-1.1549	-3.2379	-6.5046	-0.7684	-4.5655	-2.4803	-5.4944	-4.8159	-1.7346	-0.81834	-4.9836
-14.212	-10.129	-13.284	-12.101	-8.1091	-13.315	-11.42	-11.089	-7.2593	-9.7691	-11.531	-11.156	-11.155	-10.104	-10.226	-13.125	-13.556	-9.0488	-8.7699	-12.002	-8.6508	-6.0703	-12.392	-10.26	-9.8291	-6.3957	-10.672	-9.3851	-7.0733	-9.2297	-8.9175	-14.097	-14.192	-7.5403	-8.6463	-9.5058	-6.9067	-14.633	-14.667	-11.697	-11.155	-13.678	-10.272	-12.363	-10.81	-14.094	-15.686	-8.8481	-9.9049	-9.2059
2.4131	-2.3664	0.95384	-4.9557	-0.069677	-2.1685	2.7699	3.2273	-1.6945	-1.0259	1.1746	-4.1795	1.5896	-4.6513	-1.7264	0.37405	-1.9149	-1.0842	1.4247	-2.1208	-0.23315	-2.6253	1.1944	3.2523	0.77573	-0.61844	2.7145	-2.6874	-0.98008	3.4914	-0.91505	-1.2095	-5.3899	-2.078	-0.029266	3.8356	1.9057	-1.6959	3.2809	1.8047	-3.1528	0.89815	-0.77237	2.9778	1.7391	-1.4963	0.53049	2.5587	2.5592	-3.5355
7.595	7.2871	5.0598	7.7732	6.8608	6.5079	7.0307	5.5931	11.023	5.632	2.9034	9.4538	1.953	4.8068	7.6124	9.6868	8.8288	9.416	7.1637	2.1984	9.5119	4.3631	6.4517	7.3022	4.138	7.7852	6.7284	9.0947	9.664	9.6745	6.9646	4.5015	8.8876	7.1199	2.7985	6.7338	8.476	8.3139	9.2493	8.4416	9.1357	10.35	8.6657	5.6806	6.5672	4.3792	9.3588	3.8984	6.131	3.3504
3.4642	-3.3383	-3.8283	-2.2425	-3.7451	-1.5776	-4.0896	-2.6677	-1.8851	-6.5178	-2.3245	-4.8459	-1.3358	-5.1588	1.2201	0.96668	-2.3921	-0.75745	-3.6226	-2.8694	-4.0764	0.69715	-2.5268	-1.5745	-8.2469	-1.1717	-2.9951	-2.1814	-10.258	-2.8237	1.4335	-0.19563	-3.8607	-5.7422	-2.2234	-1.2866	-5.6876	2.2903	-1.7785	-5.1377	-0.97397	2.9641	-4.7904	-3.9889	-3.056	2.7366	-4.8663	-5.0234	3.2127	-3.0253
-10.299	-8.9182	-12.15	-9.0681	-9.3653	-10.128	-7.9051	-13.122	-13.123	-8.4588	-9.0783	-8.9203	-7.5763	-10.149	-12.06	-13.04	-16.492	-15.874	-10.644	-12.913	-12.007	-13.196	-10.778	-8.9754	-12.87	-7.972	-10.167	-11.369	-16	-16.198	-13.413	-12.366	-12.011	-11.812	-8.6597	-9.2473	-12.202	-15.306	-11.81	-15.49	-12.062	-11.746	-10.967	-11.457	-13.166	-11.273	-14.619	-11.675	-10.925	-12.502
-11.89	-12.038	-10.155	-8.5735	-6.2063	-12.563	-10.804	-13.002	-9.9854	-7.3778	-11.744	-7.5422	-12.912	-12.915	-10.182	-14.27	-13.079	-7.5205	-7.8965	-7.5602	-8.6501	-7.9085	-13.784	-11.329	-8.6734	-8.8932	-9.6005	-14.181	-8.0482	-17.37	-9.6903	-8.7104	-10.851	-12.015	-11.172	-11.696	-10.353	-9.7138	-8.4627	-14.758	-11.934	-11.545	-7.1597	-12.717	-10.919	-7.5216	-9.3575	-11.327	-11.009	-15.439
-4.5248	-2.5758	0.66996	-6.241	-4.0904	-6.2282	-2.7625	-1.652	-4.8113	-7.5443	-5.6806	-6.4253	-4.8845	-5.8816	-8.0161	-4.0169	-0.54078	-4.9656	-6.0737	-3.1605	-5.8474	-0.5591	-8.2726	-5.6372	-2.0919	-6.7532	-4.8193	-6.4052	-2.7608	-7.619	-10.281	-7.6684	-4.1758	0.10637	-4.2847	-9.0131	-2.2148	-7.5568	-1.9509	-2.5581	-5.5511	-4.6982	-4.7521	-8.7096	-5.5675	-0.66426	-4.0593	-7.7904	-5.4592	-8.067
-0.93553	-5.4402	-0.5815	-4.4204	-2.7381	0.61548	-1.2829	-6.8264	-1.6058	-7.746	-3.3912	0.78895	-2.6044	-3.639	-4.0408	-3.3695	-4.6174	-3.4642	-1.5715	0.071413	1.2043	-1.7568	-2.9976	-0.92164	-0.70772	-1.8522	1.231	-1.8915	-4.0237	0.53536	0.52122	-3.9988	3.4011	0.95891	-7.0994	-4.8583	-2.4144	-0.90106	-0.84317	-2.9261	-1.7306	-5.405	-1.7132	-4.7428	-8.5786	-2.5931	-1.5844	-0.6247	0.45366	2.282
-0.23305	2.0888	-3.6384	-1.0419	2.8345	-2.5578	-2.5059	-4.9595	3.3246	-1.5888	3.9681	-1.5576	-0.35512	-0.84827	-0.31923	2.9129	0.4272	0.28856	-0.95297	-0.32327	2.6387	0.25903	6.6531	-0.98201	-2.0803	-2.9405	3.1028	1.2781	1.405	1.8898	1.0845	0.89279	-4.4981	1.233	-3.278	-0.3122	-1.7999	0.12786	6.1452	0.55478	-0.90531	0.44424	-1.1154	-0.68444	3.9805	0.44703	3.8651	-4.8564	-0.52788	-0.34135
-4.1957	1.971	-7.4286	-2.7684	-5.2384	-5.0403	-2.8349	0.2487	-5.0352	-4.4909	3.0556	-3.9679	0.84924	-1.4281	-1.4489	0.79097	-4.941	-4.5289	-5.1513	-3.6621	-2.2709	-3.447	-0.78129	-2.8778	-3.0223	0.0098735	-3.9674	-3.6246	-3.3089	-6.1487	-6.71	-6.3742	-2.8285	-2.4292	-2.0128	-0.41183	-4.4241	-2.1393	-1.6158	-1.7743	-4.7354	-6.0842	-2.3025	-4.2003	-2.8757	-6.1934	-2.3521	-3.6819	-1.0898	0.42101
-0.44151	-4.2131	-0.89385	-3.6729	0.18204	-7.9794	-3.7362	-1.3456	-7.3977	-2.7797	-3.2699	0.18433	-2.4283	-2.3614	-5.4915	-0.070859	0.63741	-0.25288	-1.8008	-2.0655	-4.8912	-1.5453	-2.3542	-5.0481	-4.8028	-0.452	-1.913	-1.5888	1.0429	-4.5545	-6.1603	0.86569	2.0304	-4.4833	-0.92624	-1.4588	-6.0713	-0.73652	-2.466	0.88579	1.9888	-4.1275	-1.5527	-0.82414	0.19266	-3.0806	-2.5366	-1.159	-1.3678	-2.5531
-14.019	-9.0687	-6.6789	-6.8896	-11.446	-13.133	-7.3665	-8.7746	-11.285	-11.257	-12.272	-6.7183	-4.6205	-7.6626	-13.471	-2.5664	-8.3986	-14.095	-7.4365	-8.3314	-7.3137	-14.236	-14.973	-8.3448	-12.124	-14.062	-12.604	-7.8099	-11.198	-7.2016	-14.723	-12.595	-12.646	-8.3835	-7.4324	-7.9422	-11.611	-9.1864	-11.292	-10.646	-12.502	-9.8802	-10.968	-9.7001	-12.43	-9.3801	-5.8773	-11.135	-10.711	-8.848
-0.69856	2.2821	2.333	3.9829	-1.2535	1.8602	0.81037	-2.3703	3.3226	3.3723	1.579	1.9523	1.7738	-1.5495	-0.38021	-0.64198	3.0616	4.5133	4.2924	6.7584	2.194	4.5256	4.1217	6.8476	3.2054	2.2691	3.527	6.9653	1.3962	-0.36891	3.6746	0.52564	4.6296	1.5434	1.1266	0.26088	1.7897	1.0494	5.3012	0.46277	8.4061	4.2252	5.5193	0.4659	5.3253	2.6842	6.3649	5.3906	5.3074	3.6966
-4.3362	-8.1843	-5.8266	-12.637	-4.1767	-5.4756	-7.7833	-10.689	-6.0306	-6.1519	-6.1198	-5.6852	-6.2908	-7.882	-8.5908	-4.7006	-6.3555	-5.679	-9.7023	-6.9104	-9.5766	-7.7351	-8.1383	-4.455	-10.433	-6.0185	-6.2244	-9.1034	-6.8426	-3.1633	-6.6816	-7.9859	-8.7009	-7.2865	4.2329	-6.803	-8.5814	-4.416	-4.2248	-4.7896	-9.444	-11.478	-6.9959	-0.079036	-3.0469	-10.2	-8.8776	-2.7217	-4.4478	-10.78
-13.977	-17.072	-13.271	-16.981	-14.641	-18.34	-13.776	-14.394	-11.443	-14.658	-6.8923	-11.855	-13.453	-10.651	-15.324	-17.139	-16.246	-14.471	-14.388	-13.464	-11.434	-15.826	-5.9546	-12.3	-16.392	-16.109	-14.651	-16.396	-18.34	-15.184	-16.55	-13.007	-16.662	-14.838	-18.177	-17.779	-13.825	-16.553	-13.261	-14.393	-10.185	-12.994	-21.473	-10.987	-14.354	-15.196	-16.91	-15.001	-17.668	-10.894
-6.1716	0.23303	-6.6998	-5.6894	-8.0072	-0.20314	-0.68063	-1.986	1.4578	0.26232	-5.1045	1.7686	-3.736	-1.3289	-4.2692	-2.777	1.8888	-0.24388	-2.1566	0.18854	-4.3994	-0.98123	-1.0786	1.5111	-1.2846	-0.15346	1.7366	2.1137	-3.4586	-3.3247	-0.64749	-3.564	-1.1024	-1.081	1.9132	-6.9942	-3.257	0.17245	-0.71583	-2.0347	-1.2295	1.2366	-2.7712	1.9941	-5.7254	0.80115	-3.236	-3.7397	3.8744	1.2847
-16.95	-13.303	-11.611	-12.243	-14.39	-12.214	-13.123	-9.8635	-14.633	-15.017	-14.416	-13.302	-7.6278	-17.005	-14.624	-13.962	-10.494	-14.893	-10.144	-13.932	-9.7015	-13.247	-7.2345	-14.245	-10.096	-11.229	-12.655	-14.666	-10.496	-15.818	-11.042	-10.751	-14.898	-15.725	-11.729	-15.491	-14.937	-13.724	-15.665	-9.0231	-12.47	-12.473	-14.865	-16.859	-8.1618	-14.323	-13.431	-8.8843	-13.011	-13.445
-11.731	-14.618	-12.979	-16.445	-15.322	-15.955	-15.664	-11.857	-17.391	-9.9251	-15.956	-13.576	-11.788	-14.977	-15.073	-12.542	-11.894	-15.923	-13.338	-18.906	-12.47	-16.587	-10.248	-11.276	-11.171	-10.669	-10.395	-14.879	-14.139	-9.9652	-11.94	-13.299	-16.68	-13.44	-13.641	-18.663	-12.859	-11.285	-15.626	-11.046	-15.303	-13.348	-13.586	-11.403	-12.481	-20.369	-11.688	-11.889	-10.361	-16.983
3.1237	0.016573	0.48131	1.4067	-1.1065	1.0761	-0.72837	-1.8234	2.673	-3.6528	4.5408	-1.2654	0.39416	2.3069	5.9293	1.3484	-1.568	-0.73445	-2.8056	-4.8085	-4.9246	-0.65351	-0.46966	-0.27788	3.9593	3.7992	0.21188	2.1376	0.24033	-5.3417	-0.051709	4.2598	2.779	-3.2255	0.85779	0.37753	-4.9892	-2.2979	3.6474	-1.4251	-4.6226	-1.423	2.3985	-1.719	-1.0953	2.2906	4.3497	-2.975	-2.213	1.2473
-3.9876	4.7018	-2.0902	-3.3305	-4.0985	1.7015	1.2665	2.4577	1.5949	1.3348	-2.1242	-0.12059	3.8902	-0.37898	0.75824	4.4094	-0.58488	-4.0694	-1.0287	-1.9104	3.76	-5.5545	-1.0729	0.36079	-0.84626	-5.1407	5.4475	0.31605	1.0573	1.0061	-1.1259	-3.506	0.19602	-1.6802	3.3879	1.9164	1.4837	-0.46907	-2.0367	6.9917	-2.1521	2.177	-1.8165	4.9593	-1.9885	0.8731	-2.093	0.9943	1.8983	0.66636
3.1838	-4.4589	1.4434	-3.6449	-0.003385	1.2606	0.16827	-4.8377	5.5037	4.5562	1.5916	0.23581	3.2254	-1.0249	5.6427	-1.7271	1.5097	-0.55473	1.7393	0.098237	2.5134	-0.20942	1.4652	3.8115	1.62	-0.41672	4.2434	4.523	0.83609	6.1124	-0.18251	1.0759	-0.76973	1.2805	2.8234	2.6218	4.8008	-2.592	4.3656	0.6772	0.29867	1.3494	0.26129	1.2751	1.487	1.939	-1.68	4.0994	0.4231	7.175
3.4563	5.9495	10.194	4.5621	11.388	2.8657	3.6292	9.0227	-0.93436	3.083	4.8724	4.4922	6.6903	2.1225	6.1603	7.9175	9.5907	6.1898	9.1323	2.603	6.5991	1.0163	6.2566	6.7115	9.562	5.0599	7.029	6.5687	5.6901	7.7199	10.132	9.6174	5.4102	2.7022	6.665	3.6782	6.9868	0.28911	1.8181	7.5447	6.4464	6.5503	0.53897	6.5165	7.442	4.0869	6.3791	2.2877	5.839	7.5067
-0.44841	-1.5844	2.9258	-0.26767	-2.0974	-2.1427	-4.8575	-0.038145	-2.7529	-0.10031	-6.3542	-1.8934	2.3872	2.7839	3.6126	-1.8753	-3.9611	2.4732	-0.033928	-0.72578	-5.912	-0.533	-3.0609	-3.8686	-3.9479	-1.8	-0.30547	-2.9892	-0.55948	-1.7598	-3.8573	-3.2774	-3.9033	-2.0783	0.052676	-6.3216	-1.9702	1.5114	3.0983	-1.4881	0.40732	0.11747	-1.5811	1.0269	-4.0822	-0.85986	2.9971	1.6351	-2.209	1.8122
9.2687	13.059	12.611	9.2783	7.7145	9.1271	12.928	5.6673	8.7279	11.769	9.1156	7.7246	7.8877	9.8875	11.61	11.146	12.446	6.5602	11.254	8.2426	9.2607	8.5921	9.0318	9.5757	7.5623	10.222	9.1475	12.082	13.082	5.1934	12.649	11.363	6.1346	8.45	8.2186	7.9518	8.1142	11.989	12.357	10.442	7.5281	9.6326	8.6719	7.769	8.5543	10.303	10.289	8.4995	3.9809	6.9495
-2.8662	-1.6657	-2.0649	-1.8435	-0.71889	-2.6408	-2.7214	3.8247	-0.080638	-0.68053	-0.47	-2.9083	-1.3788	-1.258	-3.3099	-0.87767	0.63253	-5.3695	-0.76227	1.7139	-2.9989	-1.1128	-5.3797	0.52371	-0.13369	-3.1638	-0.011687	1.3758	1.9086	-1.3119	1.4789	-0.1663	1.1917	-4.8563	0.71521	-2.4984	-1.4671	-4.9263	0.45415	-0.31185	-0.28137	3.2075	0.61835	-2.7203	-1.3537	-0.46213	-0.82177	-3.8877	-1.3946	0.12286
-21.975	-20.735	-18.067	-25.201	-23.083	-23.943	-27.69	-18.697	-25.593	-18.535	-25.849	-17.702	-23.333	-21.357	-25.027	-21.872	-18.886	-24.055	-22.04	-22.582	-21.744	-23.348	-19.112	-21.879	-23.281	-22.746	-15.43	-24.625	-23.702	-19.017	-20.484	-23.21	-21.456	-24.888	-23.296	-22.692	-22.412	-17.986	-25.89	-18.7	-27.737	-23.18	-23.387	-26.252	-21.018	-21.245	-20.027	-23.385	-23.584	-25.552
-9.7953	-18.996	-11.867	-13.637	-12.1	-12.094	-11.158	-12.089	-11.892	-12.82	-11.786	-10.685	-13.045	-16.292	-16.554	-9.6485	-14.256	-7.7405	-14.596	-9.8589	-14.086	-12.335	-10.459	-14.337	-12.902	-5.8669	-6.6044	-13.779	-13.331	-15.526	-10.71	-10.409	-9.4805	-9.6697	-13.774	-12.244	-7.0536	-14.236	-10.867	-14.043	-10.562	-11	-15.713	-16.729	-9.181	-15.854	-9.8944	-10.05	-9.6541	-14.319
-1.8442	5.5956	5.8045	5.8559	10.051	9.7206	5.3705	9.4335	6.509	3.1852	3.2478	2.6412	9.7053	7.6925	1.9299	2.8649	3.1235	1.1031	5.8432	6.5002	4.7576	5.3329	7.9665	6.3091	3.8753	6.0223	6.8066	4.5285	1.7599	0.61114	7.966	4.3214	1.3402	10.921	5.7348	6.15	6.0823	10.614	6.3412	5.6029	4.3648	3.8071	5.8988	3.998	5.1764	10.533	5.4267	4.2299	6.229	3.7628
8.1334	8.7168	4.0857	5.5872	-0.13759	4.4354	4.1769	5.9223	6.6436	1.2611	2.8267	1.4576	4.774	-1.0973	0.33453	3.0243	1.8723	5.4596	1.3773	3.1842	0.64201	2.207	6.7762	8.1149	3.0887	-1.3833	4.7292	3.2992	1.8121	1.5631	5.3873	5.3955	-0.68808	4.2406	4.9708	2.0484	2.1784	4.4326	-0.48362	-0.65967	3.2572	1.4387	1.3012	3.9865	1.6498	5.6444	4.0279	-2.0479	2.6828	1.3314
-15.499	-11.163	-15.723	-12.01	-11.743	-12.928	-11.035	-12.09	-12.333	-14.394	-15.414	-8.876	-12.218	-11.917	-13.821	-11.851	-10.631	-6.148	-10.381	-9.7286	-13.549	-13.514	-11.459	-14.879	-14.549	-11.066	-13.504	-10.723	-12.06	-7.337	-13.222	-12.818	-10.853	-15.314	-7.0792	-12.596	-12.507	-14.056	-11.917	-15.601	-14.276	-10.703	-18.005	-12.648	-10.981	-9.2285	-10.665	-9.7988	-17.933	-14.989
0.57465	2.39	-0.10667	3.5864	-3.0738	2.8974	2.4466	2.8358	0.15524	-1.6977	4.7216	-0.15106	1.5644	4.3348	3.1957	5.6782	4.3513	3.5304	-0.47839	-0.16683	-2.0061	-0.58525	-0.17266	3.5006	4.125	-3.0464	0.034252	-1.0799	-4.1136	-0.96928	1.0517	1.1989	0.056796	6.6578	-2.2895	-2.9052	0.47831	2.9778	0.0084532	-0.037892	6.1618	2.6225	-1.1682	-2.7774	-2.6097	-2.7812	-0.54999	2.1643	2.7964	6.9221
-11.322	-16.076	-14.903	-17.317	-14.278	-11.526	-16.495	-10.204	-13.625	-16.719	-10.061	-16.797	-16.7	-11.006	-12.916	-15.948	-14.831	-18.627	-15.223	-14.87	-10.715	-13.62	-14.306	-11.023	-15.676	-13.256	-14.709	-16.59	-14.458	-16.304	-20.333	-15.706	-13.049	-19.979	-11.187	-22.582	-9.4882	-15.997	-12.403	-14.524	-18.212	-12.499	-9.7774	-16.755	-10.168	-13.609	-15.211	-17.135	-16.186	-13.246
6.1934	8.4074	3.6251	7.3507	5.2553	5.5613	2.0142	2.8345	5.6069	3.8824	8.7634	-0.8493	4.7845	7.6929	3.3792	4.2967	4.0098	5.1701	3.9447	3.7602	5.2675	6.6898	7.6013	0.94347	3.5206	1.8542	2.2503	1.3613	6.2945	8.0739	2.3852	3.6147	-3.0339	4.8061	-0.087851	7.5553	6.576	2.9592	2.6828	4.7254	1.5768	3.5348	5.61	7.0123	7.8726	5.7562	6.1732	-0.14317	6.1168	7.6774
1.0838	-4.1214	0.10766	-3.7628	-4.1267	0.45018	-6.046	-3.1032	-0.13487	-2.6051	2.0593	3.4999	-5.2859	3.8118	-4.0445	1.1562	3.2471	-5.6031	0.13278	-7.0265	-1.8433	0.35514	1.1809	-2.0402	-0.099699	-2.833	2.1632	1.116	-3.1247	0.20083	0.32256	-1.7243	-4.1034	-4.5205	-3.0557	-2.5196	-3.9318	-4.3317	-2.3044	-0.92736	-4.3941	-5.4663	1.4227	-1.2836	-0.36684	1.0432	-2.762	-2.0268	6.4445	2.1757
-7.9731	-9.4174	-8.0602	-8.307	-4.4971	-8.291	-6.8907	-6.8838	-3.7146	-9.5863	-2.5912	-10.228	-8.9887	-8.9003	-5.9382	-13.053	-10.919	-13.109	-4.8502	-10.629	-8.1182	-8.2618	-7.0394	-9.6519	-7.7489	-10.494	-8.14	-6.3016	-8.1069	-7.363	-7.0472	-6.3865	-4.0681	-7.6179	-5.8701	-9.5896	-7.7698	-12.16	-10.317	-8.1578	-7.3995	-7.0023	-7.5734	-4.737	-4.9222	-9.6968	-8.6575	-6.5567	-5.9555	-10.472
-3.0236	-4.6096	-0.72255	3.2451	-6.6311	2.5898	-2.2606	-2.6296	0.60134	-4.9508	-4.018	-1.1083	-4.6727	-1.7087	-0.91585	-2.526	-2.2945	-1.6735	-0.039523	1.4281	-2.5588	-1.2595	-3.787	-2.1678	-2.4066	-0.15316	-2.0886	-6.6542	-2.591	-3.9373	-5.5918	1.3078	0.043383	-1.4825	1.1434	-4.3001	-0.39378	1.351	-1.4555	-2.0278	-0.26804	-3.9215	-2.6802	1.6618	-1.8953	0.17626	-0.98935	2.755	-1.0537	2.4499
-0.25431	-2.6105	-2.2944	-0.81416	-7.2301	-1.7047	-2.3181	-3.453	-0.40618	-5.5691	1.1863	0.91041	-3.6105	-0.037191	-3.5219	-5.4223	1.7604	3.3543	-3.7312	-3.1621	-8.5103	-0.36599	-3.2515	-2.8837	-5.4384	-0.61402	-3.5995	-1.2389	-1.0684	-4.1752	-3.9557	-4.9906	-0.28691	-2.3155	2.2083	4.8836	-1.4178	-3.3507	-4.7867	-5.3943	-2.6404	-1.5247	-1.6309	-3.7586	1.586	0.33927	-2.072	1.4148	-5.6408	-7.2126
-10.031	-10.264	-11.41	-7.4	-11.364	-10.729	-10.19	-12.003	-14.973	-7.6686	-8.5553	-10.732	-13.933	-16.208	-7.7701	-8.1096	-9.3034	-9.5264	-11.876	-12.258	-7.7018	-11.923	-11.681	-11.569	-12.378	-13.587	-7.5274	-7.9787	-7.8608	-10.508	-16.059	-7.0442	-11.224	-15.246	-7.8801	-11.321	-15.266	-7.3093	-8.3523	-11.942	-11.266	-9.1965	-4.3978	-12.077	-7.4611	-10.662	-8.1611	-10.292	-12.021	-13.161
-7.5511	-9.7239	-13.096	-8.3621	-6.815	-9.2901	-6.287	-8.9003	-9.5074	-8.4476	-9.7214	-6.888	-15.975	-5.6964	-7.3813	-9.4209	-2.7676	-9.0669	-8.7358	-6.8071	-10.003	-7.8846	-9.6143	-3.4018	-10.367	-6.3117	-9.9007	-6.7804	-11.681	-9.6335	-8.8188	-13.079	-10.903	-10.993	-7.9257	-10.901	-12.6	-8.1637	-10.059	-7.9012	-10.771	-9.3529	-11.668	-11.098	-7.2156	-8.4806	-5.5323	-6.2903	-8.6887	-10.744
-2.9352	-3.778	-7.4906	-5.8017	-5.1114	-6.2541	-2.1329	-7.7467	-5.4867	-7.7815	-3.9068	-6.0604	-6.3399	-8.0155	-2.3565	-2.2705	-1.9571	-0.70331	-2.1679	-1.0143	-4.9226	-2.7718	-1.7107	-3.7238	-2.078	-0.82564	-3.6112	-3.1691	-3.6909	-5.4511	-2.6785	-7.1095	-4.8357	-1.7035	-3.1744	-4.1491	-1.8891	-1.2464	-2.3759	-1.6607	-3.9695	-3.0187	-3.3348	-3.1304	-5.5158	1.5431	-5.2621	-0.65165	-0.62378	-5.1801
-15.19	-11.726	-8.3819	-7.2419	-9.6057	-8.3289	-7.7318	-11.04	-6.0805	-8.0528	-12.259	-7.9525	-12.573	-8.4649	-9.6075	-14.299	-6.9434	-8.7792	-9.1879	-7.0173	-11.038	-12.096	-12.515	-11.525	-11.225	-9.4602	-9.5062	-13.199	-5.5874	-11.916	-9.5607	-7.3244	-6.7932	-8.4319	-7.9294	-11.411	-14.476	-10.338	-10.039	-8.6683	-11.686	-9.361	-9.6971	-11.858	-11.235	-7.371	-10.277	-10.006	-8.3741	-7.3573
-11.055	-9.4568	-8.7799	-10.791	-11.98	-11.04	-11.332	-7.8917	-14.084	-11.757	-7.3633	-8.832	-10.585	-10.215	-11.302	-14.665	-16.669	-10.898	-10.178	-11.015	-9.3632	-11.39	-11.762	-6.87	-10.829	-13.103	-15.622	-10.178	-11.841	-15.862	-11.903	-11.08	-10.204	-11.483	-13.388	-8.8674	-12.294	-7.2873	-6.8967	-8.4271	-11.89	-11.1	-6.1455	-10.591	-14.882	-14.414	-12.417	-14.142	-12.324	-12.442
-6.8212	-7.9404	-9.8303	-4.2329	-9.8507	-6.1056	-5.8846	-10.841	-10.18	-4.6981	-3.6392	-7.795	-9.2649	-8.9425	-8.6276	-7.1984	-9.3707	-8.9431	-11.196	-2.6634	-3.5198	-6.3101	-6.6173	-10.323	-9.5198	-6.7079	-8.2981	-3.835	-6.7158	-6.4946	-7.3754	-8.3566	-8.715	-8.9486	-6.8272	-8.1862	-6.4074	-0.56961	-5.9369	-7.4027	-6.8718	-2.5988	-7.1586	-6.12	-5.7976	-5.9419	-5.5547	-6.8477	-5.8861	-6.513
-15.618	-11.525	-9.5108	-11.787	-10.82	-9.8496	-7.9304	-12.182	-12.409	-10.396	-13.095	-8.8379	-9.5437	-11.265	-7.182	-8.5984	-16.028	-8.6512	-13.692	-9.8606	-8.3534	-11.747	-8.1282	-16.018	-8.122	-4.4157	-16.494	-7.4838	-7.6593	-14.998	-16.193	-15.016	-8.2769	-12.473	-7.8903	-13.526	-10.806	-11.088	-5.8605	-9.3003	-14.581	-12.214	-13.21	-11.187	-12.575	-13.825	-9.7566	-6.5143	-12.822	-10.015
-3.3133	-7.7725	-2.6973	-5.0432	-3.2324	-2.8713	-0.11892	-1.2464	-4.908	-8.346	-2.9804	-7.0039	-6.4011	-1.4582	-5.5489	-6.3322	-3.2832	-4.3722	-3.1918	-4.561	-4.1114	-3.1551	-0.83608	-3.4181	-9.9537	-1.512	-7.1919	-8.2768	-1.8502	-7.9446	-5.1589	-3.5419	-0.69832	-4.2943	-3.8812	-0.060842	-3.9786	-3.3983	-4.8224	-2.1182	-6.7973	-1.4017	-8.2505	-1.2628	-5.3377	-2.9527	-5.0473	-4.719	0.66546	-6.5268
4.6573	2.5173	4.4771	-0.16548	3.7418	-0.5439	1.442	2.8682	2.7853	2.5901	2.1781	-2.4397	2.6303	-3.9081	-0.41487	-1.2095	1.4316	-2.0507	4.4577	1.5418	3.0429	0.46127	-2.2623	1.8837	5.2791	5.7525	-0.42015	-1.2383	1.5045	1.9856	4.1882	1.4057	-0.14124	2.0221	3.4906	1.4661	4.2437	4.7918	4.7244	5.7546	6.4443	0.47533	2.2295	1.1783	-0.25523	2.1006	-0.11597	5.9029	4.7247	2.0527
-4.1501	-7.4044	-2.2992	-1.2	-3.2853	-6.7881	-10.143	-5.2668	-5.2353	-4.8494	-6.7202	-3.33	-2.7194	-7.6894	-3.2058	-6.7837	-5.2708	-5.4689	-1.4896	-6.0327	-4.5891	-3.0786	-1.0362	-1.331	-5.1012	-9.0611	-5.955	-2.7257	-8.2485	-6.8321	-6.3056	-4.8071	-4.7788	-4.3943	-5.7968	-6.2463	-6.8134	-4.4822	-1.6777	-4.5382	-7.9537	-11.365	-9.936	-3.2949	-5.9659	-4.9377	-6.2479	1.896	-2.5088	-5.0922
-21.298	-22.258	-21.334	-22.011	-23.475	-24.397	-24.451	-23.181	-25.826	-27.51	-24.881	-25.815	-21.712	-23.551	-24.934	-20.172	-18.837	-19.348	-19.424	-26.202	-22.785	-23.156	-21.132	-21.444	-27.461	-19.568	-23.773	-19.298	-23.159	-18.819	-20.99	-16.027	-21.577	-21.935	-24.623	-18.615	-21.397	-21.288	-21.457	-25.951	-22.617	-20.521	-21.394	-20.274	-23.316	-21.012	-19.423	-24.853	-19.787	-18.704
-2.6684	-0.050572	-0.55632	0.59273	1.4481	0.98394	0.08209	-0.36374	0.14509	-1.9608	-4.5311	2.4047	2.1459	0.86404	-4.2785	6.5936	0.08092	0.71671	0.68225	2.9969	-1.2014	-1.226	2.1972	1.7766	4.9675	3.2075	0.77355	0.11206	2.3135	-6.3553	-2.9178	-0.035316	2.4406	1.6289	-1.0336	-0.58602	-1.3459	-3.1269	-0.74748	2.9837	-0.84032	-0.46597	3.7744	2.3061	-3.3914	1.6354	0.24566	2.4092	2.7051	0.92186
-9.5349	-12.391	-7.1048	-14.505	-7.7225	-4.2855	-12.233	-12.828	-8.6958	-11.258	-11.442	-8.5745	-10.083	-8.1672	-9.8111	-12.709	-11.717	-13.694	-11.059	-7.8975	-14.348	-5.4949	-9.3734	-13.466	-10.709	-11.899	-9.1552	-7.7805	-11.444	-16.286	-9.3159	-12.641	-12.879	-9.2771	-13.004	-8.4661	-8.6135	-10.434	-10.811	-10.859	-14.94	-16.9	-13.533	-11.598	-9.7256	-11.978	-11.842	-12.494	-9.5606	-12.453
-0.38189	0.52759	0.31172	-1.8862	-2.7765	0.96507	-3.1542	1.13	3.6045	2.083	-0.97736	-1.701	4.8671	2.8618	0.92386	-0.4283	-1.1489	-0.12839	2.7759	5.0049	1.4453	-2.2224	2.4225	-2.2325	1.1526	0.909	1.4727	4.1161	-3.2799	7.1116	-2.7931	1.5812	1.0979	-0.41647	-1.7501	-0.0064086	0.72143	-2.0645	-1.0493	-1.7635	-4.3476	-1.9082	0.47687	-0.29916	2.4007	-2.2995	3.5991	3.3017	0.069633	0.13445
-1.1129	-0.68976	-5.5401	-2.6239	-1.5398	5.5735	0.55347	-3.293	-0.93631	3.0556	-1.3346	0.9109	-3.4803	-3.0183	-2.1364	-0.020365	2.0631	0.70296	-0.21228	1.217	-3.0168	-3.7002	-1.2894	-1.2925	-5.8627	-7.5185	-3.1952	-0.13475	-2.158	-1.2913	-0.572	-0.45792	1.8816	-2.7159	0.9593	2.9235	-2.5561	1.6979	0.4725	2.4821	-2.2971	-3.3171	-0.80102	-3.8367	-3.0969	-1.6863	-8.9307	-1.8788	-3.7016	1.6132
-5.8989	0.88402	-3.7817	0.68011	-4.2632	1.1446	-0.5895	4.0125	4.8921	-1.7985	-3.4571	-0.78829	-2.7615	-5.6678	-2.7219	-7.2236	2.1673	-8.9378	-1.8098	-2.7261	-0.7395	-4.2814	-6.4353	-3.4448	-1.6596	-4.7415	-3.386	-6.5063	-2.5249	-6.335	-2.6586	-2.574	-4.2832	1.0949	-0.91358	-5.223	-2.1016	1.7113	1.3909	-1.9798	-1.7723	-1.0407	3.6656	-4.8382	-2.0045	0.0046682	-4.3301	-1.1716	-1.2281	-7.2219
1.7063	3.2383	3.4043	-2.9784	1.4238	1.266	0.45635	0.8416	2.6402	4.5429	1.9858	-1.3075	2.6483	1.6338	2.3851	2.3517	-7.3732	-2.3508	3.0819	0.86318	-0.06618	-2.1998	0.84172	-1.3176	2.9425	3.2018	4.2848	0.82656	5.1079	-3.2007	2.1183	-0.52024	3.2138	1.1207	3.0311	0.081328	2.7852	-1.3051	2.3231	-0.14149	-0.02404	3.6981	-1.8439	3.5947	-1.8033	2.5701	5.5891	5.9197	0.039261	2.9779
-9.0052	-6.6648	-13.525	-9.5832	-10.882	-9.7323	-8.0102	-9.655	-11.086	-10.719	-7.0689	-10.278	-10.46	-7.2215	-8.1862	-5.7582	-8.9402	-12.083	-10.242	-11.49	-9.3198	-15.036	-6.6731	-9.709	-10.238	-6.5847	-10.135	-8.3467	-7.4572	-6.9255	-5.1032	-10.431	-8.7984	-5.625	-9.9646	-14.704	-7.5267	-8.6784	-10.333	-9.514	-8.3383	-6.1906	-13.511	-9.9387	-10.26	-4.7482	-11.643	-7.3487	-8.7941	-12.641
-3.7804	-4.152	-1.3666	-2.0598	-3.8204	0.22462	-2.708	-5.8915	-3.613	-2.2614	-1.2186	-1.5777	-2.5963	-4.8407	-1.4543	2.9534	-5.8187	-3.1479	-3.7224	-1.0342	-4.3824	-1.8473	-3.5038	-2.2018	-1.4014	-4.4966	-6.3693	-5.8985	-3.5602	-2.8333	-4.5892	-2.3494	-1.829	-2.7344	-1.7173	-0.41684	-3.9049	-1.7584	-0.87565	-2.5098	-4.304	-1.1784	-5.1388	-3.6172	-5.743	-4.5494	-4.0706	-4.8276	-6.8498	-2.9086
-2.275	-2.5374	-4.2155	-3.1602	-3.5737	-2.3519	-5.4285	-7.9481	-6.4979	-2.9136	0.32462	1.1817	1.2177	-1.6151	-2.9934	-6.9274	-1.9054	-5.5577	-7.5981	-6.7421	-3.6118	-1.7978	-1.3991	-3.568	-3.7182	-5.3887	-4.0594	-10.401	-2.6821	-6.5057	-9.3707	-5.8716	-6.758	-6.2267	-5.5713	-7.2459	-3.3717	-0.87423	-0.025984	-2.6478	-5.7805	-3.7308	-3.3103	-3.2421	-5.7538	-2.7769	-2.9199	-3.4634	0.58518	-3.7108
-2.9835	-10.649	-7.72	-4.8266	-7.2711	-10.989	-7.643	-6.6501	-4.8128	-5.5624	-6.2064	-7.326	-4.6698	-4.291	-7.9871	-7.332	-10.979	-11.97	-8.5605	-5.5478	-11.946	-2.8835	-4.3109	-9.8393	-7.1896	-10.355	-4.7335	-6.6577	-2.5733	-2.6908	-11.48	-6.2302	-6.2157	-8.7971	-9.1394	-6.1941	-10	-3.6438	-5.7526	-8.8605	-7.1746	-6.8545	-8.5038	-6.4276	-7.2618	-10.827	-9.0473	-2.8667	-9.0225	-11.253
-9.1274	-12.025	-3.2967	-11.812	-2.9113	-12.331	-7.3253	-11.298	-9.307	-4.5644	-11.683	-14.907	-8.6381	-6.3039	-11.636	-7.4792	-9.2698	-9.2824	-12.959	-9.2507	-8.7495	-7.9676	-9.3096	-9.9703	-9.6816	-3.4766	-5.4483	-7.7505	-8.0918	-7.0141	-10.603	-8.8526	-13.136	-13.315	-11.873	-9.6899	-6.1304	-8.5429	-10.424	-7.2516	-6.3805	-12.366	-6.0393	-9.2849	-11.092	-12.504	-12.898	-10.064	-2.2582	-12.303
0.83073	1.7592	-5.7072	3.5053	1.768	6.0536	-1.3208	-1.0126	0.59604	3.999	-2.1619	-0.2188	-1.1349	4.1675	1.4471	3.4903	-1.0028	-0.63368	1.1606	2.9062	1.2368	6.1997	3.7984	-0.53832	-2.1676	-2.1754	1.6553	-2.8708	1.2311	4.2731	2.0277	2.2322	-1.7567	-1.6655	-1.1642	1.6555	2.6259	3.4281	-3.9459	1.6178	3.0556	-0.23814	-2.1479	-0.079372	0.20164	5.2099	-0.089689	1.0276	2.1555	-1.8672
-5.7081	-4.2419	-3.1555	-7.7888	-8.0404	-5.6526	-4.541	-8.0103	-4.5981	-1.1204	-3.4886	-1.3481	-6.3211	5.7406	-1.1141	-11.086	-5.6991	-8.0796	-6.6686	-6.6333	-7.2461	-4.3241	-5.4924	-5.9324	-3.2352	-6.9557	-5.2028	-3.1128	-9.2819	-6.8711	-4.6697	-3.217	-5.3968	-4.3925	-7.8058	-7.374	-3.7204	-8.4457	-2.0442	-11.475	-6.7479	-3.0538	-4.4523	-6.2754	-5.978	-5.0551	-3.2354	-10.336	-5.746	-3.2813
0.47272	0.67457	6.0327	-1.0443	-1.6187	4.7863	3.324	-0.96833	2.8235	1.598	3.6131	3.7399	5.3531	-1.195	6.3805	-1.3971	-1.4187	1.6341	1.3704	1.4631	6.7125	0.35446	0.75501	-2.1619	-1.1261	3.1672	3.0261	3.214	1.2737	-1.3982	-2.2294	-0.29435	2.8794	-1.3971	-1.081	3.1943	1.2503	0.061391	-4.459	2.8008	0.18306	-0.65044	-0.00016086	1.5041	0.17107	3.6142	2.5042	1.8364	3.1423	5.156
0.057325	0.12985	5.6133	2.4386	2.4227	0.2179	2.3968	3.5141	2.8485	6.3853	-2.1048	0.80718	3.0497	-0.37215	-0.61951	1.4553	4.9114	6.5141	1.4496	5.2746	5.0283	3.2	-1.2235	5.3235	4.5963	2.8996	5.0289	1.2891	4.737	3.8796	2.1942	3.9241	8.1731	1.7632	6.3695	0.47406	0.55632	4.5684	4.8829	5.4112	7.0505	0.54613	1.0439	1.3977	2.5582	3.8791	5.3504	4.2728	5.1428	4.6231
-0.096909	3.9018	-0.43932	1.9507	-1.8475	2.1792	-0.10306	2.4197	1.4362	1.7183	2.7169	4.0742	3.3049	2.5816	1.3661	1.4002	1.8531	1.1385	1.2436	1.1774	-0.36938	2.5936	-2.8777	-5.3515	3.1137	4.6851	1.0434	-2.6153	1.0116	-0.1432	-6.4013	-2.6526	2.5473	1.8268	3.6866	-3.5111	3.4952	2.417	0.62606	-1.7231	-0.18391	4.4588	-1.602	1.7641	6.1951	0.88305	1.4426	5.974	1.5024	0.21173
-18.692	-13.933	-13.844	-7.8827	-16.722	-13.646	-13.534	-10.815	-14.902	-11.896	-12.728	-10.539	-15.092	-11.165	-11.938	-11.498	-10.119	-10.477	-13.407	-10.288	-14.017	-13.225	-13.18	-14.767	-10.2	-11.82	-12.051	-18.245	-13.884	-9.783	-13.799	-16.354	-17.33	-8.9643	-11.094	-12.691	-13.199	-12.057	-10.291	-13.816	-9.4979	-14.006	-14.447	-13.476	-12.673	-11.749	-9.7527	-11.538	-12.403	-15.966
2.5153	4.4018	1.5845	4.4634	5.3785	1.9729	-0.15582	7.3987	3.7803	-0.49008	-0.14193	-2.3896	1.6016	2.8671	5.8737	2.0762	6.7714	0.58376	1.0464	1.0276	-2.2975	0.90047	1.2138	7.5843	4.1812	2.6881	3.5623	1.0271	-1.7526	-2.8761	1.6544	3.8669	2.133	4.1131	1.0052	2.5684	1.8272	0.7739	4.207	-0.62199	2.6003	1.7517	4.5132	1.2966	5.6355	-0.49337	2.3337	-0.3452	-1.7413	-1.3731
-3.4538	-5.2267	-4.2367	-6.5373	-2.9364	-8.0885	-5.8742	-3.0122	-5.0214	-6.0912	-9.2793	-2.909	-5.6146	-2.1966	-5.7005	-5.3196	-3.0265	-5.8158	-9.9844	-9.4937	-5.3673	-7.0233	-3.8861	-3.8983	-3.8953	-10.927	-0.43691	-6.6629	-8.295	-2.8765	-3.2811	-4.4644	-0.4739	-6.5627	-4.7603	-3.337	-7.7694	-2.7272	-6.2994	-3.9233	-8.1139	-7.2186	-7.6514	-3.0866	-10.338	-7.2243	-8.7872	-7.0723	-9.0506	-7.8293
-11.121	-16.477	-17.304	-13.415	-12.881	-14.199	-14.013	-10.514	-12.701	-14.53	-15.7	-10.016	-9.9074	-10.964	-13.765	-10.927	-12.659	-11.778	-13.65	-11.105	-16.256	-18.093	-11.295	-12.22	-12.598	-16.193	-15.108	-11.891	-15.764	-12.515	-18.033	-12.861	-18.65	-8.6338	-13.911	-11.169	-10.057	-9.4231	-13.094	-14.702	-11.985	-13.303	-10.262	-12.979	-14.689	-14.403	-17.185	-16.287	-12.325	-13.65
-5.3227	-7.2062	-8.8982	-6.1464	-3.2795	-6.7546	-6.0129	-6.8914	-1.8643	-7.7108	-5.6622	-7.2325	-4.3288	-4.099	-6.6821	-8.2657	-7.9406	-1.1357	-4.87	-7.0876	-8.1881	-2.5933	-9.9315	-5.7313	-6.6447	-4.4214	-4.4341	-2.8551	-4.2266	-1.3627	-8.1252	-3.5354	-2.6512	-3.9347	-6.7113	-9.4283	-7.122	-9.054	-6.8497	-2.4406	-7.8642	-8.4628	-7.1626	-2.4176	-9.6441	-3.7334	-4.7417	-8.2332	-4.7362	-3.8172
5.0368	3.5998	5.342	5.5077	6.1208	9.0797	5.5433	6.0489	8.6231	2.7921	6.6638	7.1192	4.4894	2.0784	6.043	5.7344	6.8075	6.6874	5.3624	7.8982	9.2339	8.3591	8.6437	8.9885	9.5467	11.517	8.6104	5.1426	10.446	8.2701	6.6635	8.4192	9.4059	6.8722	5.5834	2.4127	8.9583	6.6717	5.3835	7.2512	7.6292	8.2858	9.2277	8.9796	12.809	6.7302	0.90439	7.4939	5.3594	4.637
-0.73192	2.4392	0.99195	1.2166	2.2453	2.4712	0.27048	2.7624	0.86474	0.53882	-4.2967	8.9593	4.4008	-3.8361	-2.5509	5.72	8.8314	1.9236	5.1891	2.3731	4.059	1.3902	-2.6897	-0.8768	6.5375	5.2117	0.61006	6.3638	-0.49953	-0.32512	4.7056	-2.4431	3.0168	-0.42111	0.35584	4.419	2.2065	5.3289	7.2605	3.7394	1.0287	0.19781	-0.53664	0.72908	4.5545	0.48436	3.0426	2.0776	2.508	-0.9557
-5.5837	-1.7201	-4.774	-2.2156	0.53369	-2.278	-1.3794	-0.67095	-4.79	-10.448	-6.1135	-0.10468	-0.71705	-2.7888	-6.3369	-1.3264	-3.6841	-5.112	-9.004	-5.5981	-1.3337	1.4006	-0.0040493	-2.2805	0.47039	-4.6801	-5.4212	-3.5021	-4.4697	-4.3949	-2.605	-0.25258	-5.1797	-3.5478	-5.6747	-2.6478	-2.7667	-2.1605	4.6055	-7.3528	-2.7872	-3.9552	-4.398	-1.4897	-3.6298	-1.5457	-3.8857	-3.9581	-0.66637	-5.7376
0.7038	-4.1665	-3.3988	-4.5357	0.94352	-2.748	-1.7765	-8.7536	-4.7351	-2.8901	-6.7526	-5.0981	-4.447	-0.89203	-2.0667	-2.672	3.4906	-1.7328	-5.988	-5.9049	-0.40419	-3.6339	-3.6902	-4.2347	-4.5117	-1.1618	-2.8622	-3.0075	-2.0208	-5.9315	-0.82456	-1.4909	-0.017648	-1.949	-6.1271	-0.28156	-7.5572	-3.9482	-1.3346	-5.518	-2.5512	1.4363	-2.3736	-1.12	-2.6756	-1.8727	-2.4935	-3.4623	-3.4497	-1.0431
-0.55835	-1.5753	-4.1774	-1.2954	3.348	3.3037	0.8997	2.2598	-2.1262	-1.942	2.0656	0.96453	-1.2046	1.3693	-0.12841	-1.7505	-0.82012	-0.47136	1.3807	4.329	2.9254	-0.66163	-0.04838	3.3063	-2.6776	3.2317	4.0434	-2.7707	4.4369	1.4296	5.8913	0.39783	6.5659	-1.8773	2.7768	-3.7575	4.0917	-2.0468	2.0018	0.34628	-2.0393	-2.4055	-2.2773	7.4562	1.8271	-2.6563	-0.94623	1.2287	6.2792	-2.7268
-2.5392	2.4512	-6.6485	-2.5813	-1.7844	-1.0126	0.65536	-1.0818	-2.3185	-2.6666	1.5726	-2.607	-1.3643	2.3238	-5.7621	1.9722	-0.70747	-0.7024	-3.309	-6.3005	-7.6064	-1.2831	-0.45039	-1.5463	-2.6617	-1.2627	-2.1431	-2.6227	-0.1843	-1.7614	4.1315	-4.1162	-7.0539	-0.15268	-0.56983	0.22281	-3.2937	-1.3764	-2.2701	-2.5739	2.3739	-0.43644	-2.7425	-1.9563	-0.19257	-0.49095	-5.3418	-6.2257	-1.4187	-4.8419
-2.7658	-1.0393	4.3634	-4.6697	-1.9605	-1.815	0.41916	-1.2996	-0.43291	-1.0936	2.1357	1.2699	-2.3308	-2.9064	2.6576	-1.7352	5.6228	-6.0466	-3.5495	-1.9527	-0.5132	1.561	-5.5531	0.11279	-3.609	-1.1809	-3.2822	1.8418	-1.2785	-0.87436	-3.8592	-0.32927	-1.3464	-1.6148	-2.5724	-1.3574	-3.3474	0.0099621	-1.6482	-2.0899	1.9211	1.2699	-3.4923	-0.0090398	-1.6923	-1.9383	0.5508	-1.2839	0.18822	0.073108
3.2069	3.6312	2.6824	3.3966	2.1333	3.3335	4.1719	3.7447	3.3462	-1.2012	2.0976	3.2129	1.7577	-0.23672	7.2914	1.2617	5.3391	2.0613	5.0717	6.3544	1.5479	1.1967	0.096033	3.2724	3.9944	6.2033	-0.64783	-2.3807	2.1933	-0.11755	2.7293	5.6166	0.50602	-0.031257	4.6345	6.4289	5.19	-1.214	5.3004	3.2758	-1.2122	2.4681	4.7682	1.8372	5.0817	1.4708	3.6011	2.3809	4.546	2.5559
-11.415	-13.467	-17.299	-14.341	-13.956	-13.052	-19.158	-14.595	-12.253	-15.835	-13.21	-15.584	-14.707	-14.41	-12.778	-19.261	-15.162	-14.362	-16.37	-13.378	-14.738	-9.7657	-12.34	-10.665	-16.034	-15.094	-18.341	-16.347	-10.844	-15.839	-10.76	-14.639	-14.67	-11.483	-15.244	-11.557	-11.959	-17.357	-12.847	-15.945	-14.094	-17.74	-13.76	-12.266	-11.98	-11.603	-13.682	-13.713	-16.095	-14.768
-5.0359	-4.1885	-5.6302	-6.2765	-7.6395	-7.9823	-4.6752	-7.0914	-7.3066	-5.1745	-6.7904	-4.1691	-0.4587	-5.2775	-10.663	-7.9605	-10.252	-7.1759	-3.6916	-7.0477	-2.0826	-5.2056	-0.29535	-6.1527	-4.5921	-0.60998	-0.97313	-4.7262	-1.5062	-6.4869	-3.7655	-5.2874	-10.683	-7.3325	-6.3914	-4.8011	-0.71792	-8.7567	-7.3261	-4.064	-2.8767	-3.1675	-10.553	-8.5383	-10.068	-4.5954	-4.6552	-6.7155	-5.7227	-5.8617
8.1316	6.8187	7.1184	5.5928	10.684	2.0821	4.3322	9.2744	7.0639	6.8112	0.041815	0.78403	5.7079	1.877	3.3731	4.1868	3.0036	4.4924	6.5913	6.1773	3.5332	2.4413	4.4688	3.6501	6.0808	5.2692	4.1656	4.7684	6.9364	-0.42969	7.571	0.62649	8.1989	4.5381	2.5219	0.31317	2.7767	5.8635	5.4341	5.0417	3.5657	5.8617	4.6021	2.6619	4.7086	-2.0951	3.2953	6.6247	2.5529	-1.0651
0.27581	0.6469	2.8353	3.0511	5.564	1.2005	-0.63309	3.2756	2.7842	2.683	5.5528	0.47298	-5.6618	0.68049	-0.15132	-1.7216	2.9882	3.8074	2.4951	1.207	0.56669	1.558	-0.19895	3.5189	4.7407	-2.2988	8.3394	-0.29279	3.0279	-2.8364	0.37262	5.4038	2.0486	2.818	3.2762	2.572	4.8002	3.557	-0.68929	0.7058	0.7509	2.8066	4.6851	1.5157	0.87159	-0.77936	5.7801	-2.8244	4.8679	2.9085
-14.506	-9.2844	-13.398	-14.108	-14.455	-10.521	-12.883	-12.252	-7.0801	-11.257	-15.375	-12.948	-12.037	-11.814	-10.75	-13.06	-14.788	-13.375	-13.426	-12.407	-11.824	-9.9638	-6.3113	-10.779	-13.469	-14.481	-14.865	-9.6035	-12.967	-9.6423	-12.038	-13.508	-9.7569	-11.131	-16.783	-9.3952	-13.359	-8.098	-15.432	-13.357	-9.7128	-9.6351	-15.118	-9.5627	-12.53	-9.3365	-15.506	-7.9875	-12.113	-14.739
-3.461	-2.8588	-4.9144	-6.5827	-5.764	-7.0283	-6.9389	-4.588	-7.5085	-1.9355	-4.1824	-5.7638	-5.8742	-5.4152	-6.3713	-8.118	-2.9378	-3.4051	-3.801	-4.2659	-5.9651	-4.0233	-1.8768	-3.9694	-4.7149	-6.3129	-3.3155	-3.8881	-4.292	-0.45806	-1.0852	-5.5843	-8.6289	-3.3479	-4.3436	-3.9512	-8.6754	-2.824	-6.3525	-5.607	-2.5792	-3.0428	-5.1056	-2.3325	-4.5658	-6.519	-8.8231	-8.6251	-4.0516	-4.1661
-3.9384	-6.0347	-6.2516	-4.2071	-4.2532	1.2846	-7.2041	0.26363	-4.5845	-2.1994	-1.679	0.26192	-3.1327	-4.3034	-8.6582	-4.225	-4.758	-2.8522	-9.2029	-4.8525	-2.0911	-3.7695	-5.0514	-3.0716	-0.4682	-1.98	-2.0112	-0.28552	-1.7346	-3.2714	-3.7995	-1.5643	-3.8042	-7.0403	-3.0471	-1.531	-4.764	-8.8254	-3.2418	-2.1092	-7.7839	-4.792	-5.6244	-5.3844	-4.6773	-5.5064	-8.1841	-6.0751	-4.2949	-4.6694
-0.22151	-2.437	0.26825	3.2136	0.26261	-0.0597	-0.59003	-1.4957	1.3903	0.1227	-1.2808	-1.1007	-0.64227	0.26498	1.781	-4.3537	-3.995	1.264	-2.5707	0.57419	1.6728	-1.6031	-0.57952	0.62507	-0.31541	-0.63433	0.93809	-3.4774	-1.7118	3.7455	-7.4376	-4.2077	3.1111	-1.4023	2.3261	-1.2541	-2.2444	-0.62658	2.2485	-3.8977	0.99389	-7.1532	-3.4293	-2.037	-1.9205	-0.57629	2.2977	-1.1993	-2.8716	-1.525
-0.38075	-0.32624	-1.4116	3.8779	1.6656	2.7418	-2.4349	1.1197	-1.852	-1.4656	-0.81383	0.90094	-0.66442	-3.6774	0.43883	-2.4319	0.15193	-1.1641	2.7152	-0.035902	4.3852	5.385	-0.13731	-3.2867	-0.049706	-1.1821	-3.9204	-0.70028	-0.43942	3.4224	0.19961	-1.7457	-2.1099	-1.2167	-5.3149	0.2807	-4.0499	-0.67897	2.0172	-2.0675	-0.33221	-4.3098	-1.6622	-2.6476	1.7915	3.5787	2.4219	-0.080936	-4.9862	1.5426
-5.3056	-6.7555	-0.4687	-3.0119	-2.9387	-1.676	-3.4357	-2.0806	-1.0455	-2.3959	-8.2262	-1.7374	-0.044931	-5.0293	-1.5804	-0.40885	-3.1849	0.15056	-5.0571	-2.5224	1.8814	-3.0904	-2.8182	-0.76688	-0.68452	-3.8294	-0.57972	-1.6746	-3.5771	1.1801	-4.8723	-1.4048	-1.2371	-4.4153	-7.0948	-4.9962	-1.8581	-5.7902	1.9316	-3.6063	-4.5094	-4.1873	-4.7239	-2.5318	-4.3554	-0.49198	-2.491	-5.1153	1.336	-3.0977
9.6546	5.9498	7.3409	7.5335	6.7224	9.2172	11.19	6.9891	8.1366	2.8577	3.0944	11.127	7.5559	7.3539	5.4078	5.4466	7.562	11.294	6.3672	7.0619	9.1932	4.6441	10.673	5.2782	7.1571	5.4702	10.159	5.9019	5.6068	10.207	5.0126	9.1861	1.5675	6.698	8.3886	4.0813	9.1391	8.1633	8.7821	4.1538	10.592	5.8458	5.9314	8.4501	-1.5546	8.8677	5.4508	8.9845	4.8558	8.8979
-1.6881	-7.1247	0.7182	-3.1054	-6.1358	2.9356	-2.6472	-4.0491	-5.8657	-3.1608	-5.829	-8.5363	-0.50529	-1.841	-4.1405	-1.4583	-4.4359	-4.1533	-3.3506	-7.6578	0.67833	-4.0541	-1.1905	-4.8415	-3.3696	-1.8928	-1.2123	-4.7448	0.40707	-7.3132	-6.5219	0.1139	-1.6922	-5.0827	-7.1766	-4.7269	0.76203	-2.8985	-4.4782	-2.8559	-6.1704	-6.7828	-1.8739	-7.0491	-0.9263	-1.9756	-2.21	-2.0347	-2.7998	-1.2014
-3.9082	-0.072925	-0.71833	-3.0838	-6.4825	-2.8488	-1.4247	-0.7477	-2.6352	-5.0659	2.8765	-2.2105	-3.9417	0.97228	-3.7822	0.81575	0.35589	-5.3914	1.8814	-4.8963	1.3056	-3.006	-2.7601	1.2928	-4.5754	-3.435	-2.8586	-5.8715	-0.88227	-1.0643	-7.109	-7.0035	2.5786	-1.3072	-6.9411	-5.1455	-2.7365	-7.1044	-0.69622	-4.9979	-2.4058	1.1599	-5.625	-2.5884	1.7832	-4.0243	-2.7215	1.3934	-2.38	1.129
-15.267	-16.179	-13.567	-17.208	-12.989	-16.857	-13.703	-14.512	-15.373	-13.36	-15.649	-9.8102	-14.078	-13.151	-13.698	-13.733	-17.089	-12.08	-15.509	-16.666	-14.784	-11.2	-9.5779	-14.48	-17.325	-9.264	-16.401	-8.31	-13.383	-15.531	-13.159	-12.613	-9.4583	-19.508	-11.927	-13.177	-10.249	-14.618	-14.483	-5.9907	-12.483	-10.03	-10.102	-11.948	-12.802	-8.814	-12.978	-15.717	-9.2533	-11.674
-13.458	-13.442	-13.381	-11.519	-11.994	-9.0447	-10.581	-12.071	-11.143	-9.4093	-11.943	-12.126	-17.547	-10.861	-7.8648	-12.909	-9.7177	-14.465	-14.848	-9.8771	-11.766	-14.742	-11.336	-11.666	-14.039	-9.6521	-13.867	-12.357	-14.843	-15.997	-14.294	-16.35	-13.031	-12.663	-12.073	-11.545	-14.89	-7.7264	-12.824	-10.899	-16.771	-12.298	-11.305	-12.687	-16.191	-15.131	-15.41	-17.271	-12.722	-11.015
-10.357	-9.9253	-9.1097	-4.9404	-9.7334	-6.1696	-6.7638	-11.338	-16.779	-13.207	-11.133	-10.035	-9.6654	-8.844	-9.7566	-5.6369	-9.9165	-11.145	-11.874	-6.0971	-11.418	-15.141	-11.784	-6.8536	-9.9284	-9.4392	-9.6473	-12.455	-12.346	-11.013	-12.073	-16.45	-9.6856	-10.201	-7.0806	-5.4374	-10.912	-8.3077	-8.6982	-12.997	-3.5496	-9.6196	-11.832	-7.4697	-6.5424	-7.4894	-8.3023	-11.291	-8.0156	-10.768
7.5179	6.8891	2.5251	10.171	9.4575	9.112	7.2303	5.2162	7.6427	7.0966	8.5467	6.7714	10.174	5.1822	10.365	5.3403	8.186	7.7981	5.0633	7.7588	6.7813	8.4178	7.4925	5.8388	9.9394	4.088	6.4269	4.561	3.959	4.5755	6.3081	6.773	11.148	8.4371	8.7919	10.448	6.646	7.3514	3.1673	3.5627	8.0392	6.5646	4.5857	2.504	8.8769	7.2761	7.9182	8.9237	7.0564	7.0446
-5.2023	-7.7664	-1.4542	-9.5163	-4.5321	-4.8235	-6.2416	-4.4799	-6.024	-5.5558	-6.137	-11.065	-6.3003	-2.38	-3.3672	-3.7692	-5.1468	-4.0459	-7.5396	-4.2611	-5.6945	-2.5758	-3.3313	-4.621	-7.2548	-4.8817	-5.0349	-7.7711	-6.2768	-3.6243	-2.9597	-5.1675	-5.692	-5.1094	-5.5607	-7.3297	-4.9937	-3.2495	-11.13	-7.4987	-5.6359	-7.7447	-8.1041	-7.2259	-7.3713	-10.725	-5.5703	-7.52	-5.6359	-6.6305
1.9695	3.618	1.763	4.2518	-3.2633	-1.0159	7.1511	3.5324	2.9414	5.2221	3.1107	3.7885	3.4615	6.285	2.0024	9.1378	1.8378	1.9059	1.9677	1.4514	3.6847	1.8615	7.9496	2.7895	-0.27165	-1.319	2.5406	4.9481	1.0257	6.7024	1.7429	5.2144	3.0521	2.1319	6.5669	3.6375	3.2966	3.9944	-0.8078	2.3638	3.3005	2.0632	1.6818	3.7449	0.95316	0.48987	0.38858	3.0311	2.653	1.2921
-1.0962	0.56285	1.3697	-2.8607	-2.6821	1.7692	-3.3549	-2.4761	-2.1996	-2.9001	-0.5244	1.1488	-0.54459	4.4245	-2.6689	-1.1014	5.0681	-2.2491	-4.132	0.89996	-0.11891	-1.9769	-1.4325	0.90487	-2.6548	5.4126	-2.577	-2.6068	-3.2105	-1.7669	-6.831	-1.0202	-3.7281	-0.96722	0.86024	-3.8344	1.4414	-3.9876	-2.911	1.2521	-1.3851	-0.37322	0.094538	2.2494	2.3113	1.4158	-2.0001	-4.9736	0.79504	-0.5753
-10.066	-11.028	-9.1451	-7.9391	-7.2355	-7.7419	-10.131	-8.7617	-11.021	-6.8443	-9.2338	-7.1262	-10.534	-6.3481	-11.018	-11.13	-7.8767	-8.6279	-5.5612	-10.9	-8.2053	-10.838	-6.757	-8.3796	-7.5785	-6.6264	-7.0949	-9.2543	-10.461	-8.4288	-11.779	-6.8936	-7.1135	-8.5862	-4.5916	-11.571	-9.5429	-7.8789	-13.892	-10.685	-7.9968	-8.1254	-10.544	-8.4814	-3.7901	-5.6869	-11.48	-13.662	-13.505	-10.762
-8.94	-9.0697	-10.49	-7.3965	-6.694	-13.807	-10.111	-9.3436	-10.257	-6.3343	-1.6232	-8.5867	-6.0037	-7.3715	-13.839	-4.9545	-7.0073	-9.8876	-7.2461	-8.0144	-5.3744	-7.2923	-7.3501	-1.755	-10.155	-8.6447	-9.8809	-6.1571	-9.0315	-9.5215	-8.6751	-5.4979	-11.073	-8.6521	-6.5121	-8.454	-7.7785	-7.5404	-10.851	-10.404	-15.045	-8.5604	-5.5837	-4.854	-9.1991	-4.7344	-9.8762	-9.4071	-8.3756	-10.51
10.497	10.432	5.0965	4.9758	12.598	6.7591	6.062	9.3109	11.714	13.995	6.9872	9.5983	12.378	10.699	9.5507	8.6045	6.0343	7.7718	7.9513	11.614	8.4597	8.9637	11.513	8.9776	12.75	7.3082	11.721	9.6016	6.2938	10.427	10.352	10.796	9.8553	6.7445	6.5669	7.9795	10.589	9.5605	11.005	5.5445	9.0037	3.2899	9.4487	3.7147	4.6886	4.5028	6.7968	8.8466	5.9747	12.145
-12.153	-9.7316	-15.821	-12.195	-12.966	-14.969	-10.496	-13.705	-15.433	-14.547	-10.97	-15.307	-13.645	-13.546	-15.527	-13.689	-14.927	-13.377	-12.621	-18.537	-15.986	-15.502	-12.785	-13.274	-16.606	-7.77	-10.946	-13.571	-12.298	-11.331	-10.747	-10.854	-19.452	-11.886	-13.319	-15.374	-14.011	-11.602	-14.045	-12.667	-15.185	-13.883	-10.231	-18.776	-15.637	-8.9671	-11.903	-15.45	-9.3945	-13.082
-2.9018	-1.9779	-4.9336	-2.1819	-1.5716	-1.9441	6.0566	0.28513	1.1632	-4.0771	-3.8523	-3.0335	-0.61014	-2.9502	-5.3596	-1.1982	-4.7959	3.8405	-3.2633	0.076962	1.9225	-3.4577	-0.97171	-3.0848	1.2314	0.27043	-5.7172	-5.4242	-3.3344	3.0517	-3.7372	-3.103	-2.4342	-4.7732	3.5973	1.2178	-0.80175	-7.5113	-1.1919	-3.0478	-1.3729	-3.0851	-0.52198	0.94029	-1.197	-3.7186	0.66492	-3.6076	-0.72361	-0.66632
-12.877	-5.7968	-9.867	-6.908	-1.6481	-3.9641	-6.5761	-5.1408	-11.067	-7.8651	-10.269	-5.8944	-8.3129	-9.6873	-7.1567	-11.301	-7.4031	-9.3653	-13.168	-5.707	-6.0269	-8.3762	-8.8035	-8.8937	-12.03	-5.8071	-8.2896	-13.342	-6.9639	-7.3335	-8.2814	-7.5191	-10.242	-11.213	-4.8845	-11.272	-10.351	-6.1576	-10.251	-13.223	-9.8631	-8.8616	-5.2381	-6.2394	-6.1916	-7.5176	-6.3734	-6.5764	-8.2399	-3.9527
-8.3458	-12.637	-9.1308	-14.317	-11.596	-13.381	-13.505	-9.7083	-10.828	-11.011	-9.6382	-11.883	-9.8275	-6.2104	-11.359	-7.3291	-8.9083	-7.0475	-14.17	-11.395	-13.905	-10.693	-13.9	-15.412	-12.892	-6.6387	-10.085	-11.83	-10.53	-10.644	-12.216	-8.9763	-10.675	-10.494	-16.766	-10.791	-9.4747	-15.744	-11.387	-7.4861	-9.7613	-11.492	-12.589	-8.4552	-9.9355	-7.9601	-7.0142	-10.611	-13.596	-10.133
-15.381	-5.9375	-12.221	-13.275	-13.598	-14.11	-11.176	-11.815	-15.485	-13.922	-13.214	-11.093	-15.975	-11.333	-11.702	-15.306	-12.208	-12.912	-13.181	-14.002	-11.799	-7.4309	-16.988	-13.631	-10.189	-11.501	-11.762	-15.668	-10.799	-7.1543	-10.62	-13.069	-13.057	-15.945	-11.691	-9.7592	-13.336	-13.123	-12.976	-13.687	-14.176	-10.705	-12.628	-11.593	-15.32	-15.555	-12.936	-12.52	-12.338	-13.701
-8.0628	-6.69	-14.276	-11.08	-12.211	-7.565	-9.8025	-12.99	-11.802	-6.8919	-12.041	-11.579	-5.5949	-10.642	-9.4836	-8.1587	-10.23	-15.643	-9.4036	-12.665	-7.9519	-10.787	-12.603	-10.515	-13.496	-11.978	-10.479	-10.314	-10.454	-10.05	-10.95	-11.107	-12.463	-7.6502	-7.4245	-12.413	-10.319	-6.6274	-12.223	-11.197	-11.07	-9.3526	-8.1982	-15.237	-11.544	-7.2154	-11.507	-8.6788	-9.5111	-8.1962
-8.0779	-12.782	-13.998	-9.9775	-14.61	-11.845	-10.074	-14.433	-6.7694	-11.353	-1.3817	-12.884	-11.054	-10.612	-9.0848	-14.562	-15.746	-6.2038	-7.991	-10.692	-7.4967	-8.4275	-7.1334	-10.782	-12.344	-10.628	-10.162	-14.03	-8.3524	-10.836	-8.293	-11.42	-9.1961	-5.6462	-7.7796	-15.671	-11.151	-10.239	-12.476	-14.075	-18.674	-12.626	-10.707	-9.0688	-10.482	-8.6168	-9.6038	-10.466	-8.003	-8.2289
-7.7223	-10.424	-8.6967	-11.243	-8.7953	-6.0646	-10.073	-12.659	-10.139	-5.6894	-9.6613	-9.4253	-8.9891	-12.882	-9.4071	-10.221	-9.782	-11.533	-11.353	-8.7843	-10.154	-12.227	-11.201	-8.2924	-15.456	-7.773	-8.2645	-5.9756	-11.38	-10.244	-15.178	-7.9942	-9.9213	-9.3576	-9.9196	-8.8575	-15.65	-10.52	-12.297	-14.292	-7.8766	-10.352	-8.0375	-9.3092	-10.213	-15.357	-9.3911	-7.7658	-9.1809	-10.168
-11.594	-10.349	-9.3278	-17.703	-9.5784	-13.462	-10.758	-9.7463	-6.5042	-11.117	-8.5128	-12.001	-10.557	-13.85	-10.703	-15.046	-10.895	-12.18	-14.971	-10.016	-10.18	-9.834	-10.644	-8.2561	-12.349	-13.881	-13.062	-12.877	-11.977	-13.598	-9.9349	-8.702	-12.1	-8.707	-10.684	-7.2629	-11.037	-12.411	-6.6458	-9.2601	-10.692	-15.541	-9.1004	-13.832	-8.2673	-7.8478	-6.828	-10.773	-9.2058	-14.997
-14.859	-7.6924	-16.667	-11.666	-14.094	-13.115	-12.106	-17.015	-14.959	-17.125	-13.414	-16.027	-8.8277	-10.929	-16.381	-14.231	-14.159	-13.018	-14.361	-13.213	-15.967	-12.162	-16.363	-13.044	-12.086	-12.834	-16.681	-16.459	-14.136	-9.8927	-15.907	-14.055	-15.633	-17.331	-16.974	-12.475	-14.618	-17.854	-15.542	-15.278	-15.645	-12.369	-17.229	-13.487	-16.124	-13.46	-15.601	-14.947	-18.915	-12.376
2.0889	0.2317	-2.7525	0.53571	-2.6959	0.90822	-2.0463	0.45285	-0.31199	-1.555	1.4234	-1.47	3.1718	4.2595	-1.1569	-3.0361	3.6555	0.17655	-0.70074	-1.5263	-1.3612	-2.5196	-0.50247	5.3579	0.3112	-3.341	1.9235	-3.3619	4.7774	-1.2548	1.1998	2.0367	-0.049769	3.0865	2.6372	1.8781	-2.9102	-2.2389	0.33649	-5.0757	0.18998	-1.0444	-2.5514	-9.2567	2.6799	1.7341	0.32381	2.1688	-0.2533	1.9397
0.10801	-3.1369	-5.3139	-3.4062	2.2407	-3.4395	-1.6502	-2.994	-2.5341	-3.7327	-4.4008	-2.2436	-3.9475	-0.56547	-3.0697	-4.1212	0.045672	-4.985	-3.5519	-6.2566	-5.0362	-3.8519	-6.4046	-3.9356	-1.5618	-2.1069	-1.8599	-2.3259	-0.34312	-4.891	-2.1423	-4.2889	-4.6451	0.5691	-4.3905	-0.12516	0.34725	-4.6194	-2.9578	-3.8959	-1.2314	-2.5285	-1.7171	-6.9608	-2.0362	-4.606	-6.04	-1.4482	0.93386	-2.052
-2.5219	3.3435	-2.1299	-1.2914	-2.3492	1.2502	3.2588	-4.7573	1.3384	3.6839	0.6172	-0.26219	0.13087	-0.16961	-3.8268	2.562	-2.1624	-0.53435	-4.5762	-4.6849	-3.13	1.9095	-4.2214	-0.78258	-2.8892	-2.1161	0.99682	-1.5548	0.25035	4.5253	0.45575	-4.9145	-8.0625	-10.139	2.1575	-0.069011	-0.37862	-2.049	-0.7132	-5.1383	-1.9619	-0.021086	-0.73081	1.1531	-0.67089	-0.76942	-1.6251	-3.7914	0.33219	-0.14568
2.9597	2.063	-0.41573	1.0549	-1.2149	-1.7784	2.4777	3.663	0.8182	-1.443	3.5102	2.4764	3.6187	3.2983	-0.94262	-2.5923	-0.83316	7.1246	6.8242	-0.31506	3.8237	2.7277	-0.12737	-2.8341	7.3306	-0.52243	0.8859	2.2361	3.9181	0.55438	2.6396	2.0048	6.2601	4.6528	-0.84772	3.0949	0.47707	0.7396	2.8743	4.9058	1.0972	0.57395	4.4674	1.2636	0.4088	5.7168	3.2057	-3.05	1.6945	1.6209
-2.8082	-7.1576	-8.7637	-6.5635	-3.9071	-9.0795	-8.5366	-2.5456	-7.2981	-9.3052	-4.0259	-3.0813	-5.0148	-5.6371	-7.6246	-5.3795	-1.8285	-6.2791	-3.6244	-2.9203	-5.8911	-10.887	-4.2521	-6.384	-3.5088	-4.9624	-1.4898	-4.3938	-2.8388	-1.4267	-1.3953	-5.2668	-0.38304	-3.971	-9.3218	-9.2966	-6.5722	-2.4741	-4.9947	-7.007	-4.4737	-1.8117	1.4344	-1.4935	-3.6872	-5.1714	-8.4498	-8.4048	-5.3293	-3.958
-14.49	-12.514	-11.08	-7.5758	-9.6051	-12.574	-8.9319	-12.12	-12.563	-7.9468	-14.08	-11.698	-7.006	-12.036	-12.833	-8.5726	-15.331	-7.9904	-15.619	-12.044	-10.018	-11.963	-10.581	-9.3337	-11.375	-11.376	-10.889	-11.69	-18.118	-13.704	-11.721	-10.233	-9.9798	-8.1656	-10.523	-11.353	-11.921	-14.834	-10.092	-9.0242	-10.515	-7.0672	-8.6548	-12.566	-11.498	-12.934	-10.721	-12.753	-12.626	-13.132
-11.775	-15.738	-14.493	-14.358	-12.704	-13.662	-19.139	-14.116	-10.7	-17.876	-12.482	-14.221	-11.313	-11.567	-11.571	-15.139	-14.892	-13.455	-14.69	-11.418	-13.459	-13.319	-14.246	-15.184	-15.678	-12.331	-16.17	-16.875	-13.987	-19.596	-14.525	-15.226	-14.66	-18.595	-12.59	-13.066	-15.011	-16.309	-13.642	-14.026	-12.303	-15.539	-15.052	-13.06	-12.723	-18.028	-11.156	-14.72	-16.825	-9.9995
-8.3237	-6.7747	-8.6257	-7.5528	-3.6109	-2.5277	-6.6685	-4.1335	-6.2064	-5.0614	-5.3531	-11.39	-8.4071	-6.7466	-8.6101	0.34101	-4.1256	-9.777	-5.3568	-1.5031	-6.4055	-6.6485	-6.8741	-5.232	-2.5334	-6.7842	-7.5314	1.4837	-2.5057	-7.9988	-5.1585	-5.2811	-6.7352	-1.0422	-6.8953	-2.5676	-4.5508	-1.8499	-3.4779	-7.3702	-2.5658	-4.4228	-2.8591	-2.748	-10.374	-5.9682	-6.5165	-6.5466	-0.87967	-3.0668
9.2842	10.67	10.275	9.7503	6.6495	6.4142	2.0661	0.033297	8.5218	4.8936	9.5974	9.2218	6.8017	5.4132	3.3242	7.6512	1.9633	7.1555	5.4351	2.5742	8.1704	7.0641	9.2914	3.8558	9.0213	7.3476	2.9189	5.7696	8.841	5.7799	5.0826	6.2095	7.7531	6.6565	3.302	7.151	8.7436	7.3245	6.1204	7.9598	14.406	7.0271	9.6207	9.9249	4.4715	6.4867	6.4455	6.7174	5.1986	12.286
-1.5529	-0.93304	5.2895	2.2008	1.8667	0.4003	0.18369	3.0253	0.99921	0.75985	3.5218	0.81826	0.072822	4.3047	4.1248	4.5507	0.94586	1.9551	-0.40674	0.48483	-1.2703	-0.25998	1.2105	-1.8545	3.7523	2.5345	1.4411	-0.9751	1.195	2.6674	-0.4657	-1.462	-4.4665	0.69396	6.7619	-2.7636	-1.8667	0.75205	-0.40386	4.7965	-0.37422	0.93555	-2.153	-4.603	-3.3089	-1.5381	4.0661	3.0705	-3.3897	3.4557
-3.7838	-0.49747	-2.9519	-1.7439	2.7121	-0.66181	-0.56644	1.2003	-5.2947	2.0534	-0.21201	-1.9466	-3.8641	4.3392	0.3926	-4.0145	-3.4704	-0.99194	0.033844	0.94332	-1.3976	1.1786	-0.64447	-1.4192	0.5869	1.4277	4.2087	-5.6321	1.3765	-6.1413	-0.17613	-4.442	-3.2061	1.7991	-3.6052	-2.553	-2.1739	0.58691	0.59662	0.70957	-3.7111	1.4331	-4.3694	0.0097372	0.29849	-0.88687	-2.0292	0.20251	-5.4406	-5.103
-0.36336	-5.4558	-1.8395	-2.0022	-2.8573	-5.8675	-1.9575	-1.7358	-6.132	-5.7585	-3.7113	-1.4101	-3.3701	0.070776	-1.7291	-5.5297	-1.1734	-3.7293	0.9395	-1.4376	0.44919	-1.4436	-4.3528	3.549	1.2401	0.010655	-1.4317	-2.4727	3.2917	-0.41365	-0.7686	-9.7969	-0.50947	-4.047	-2.5833	-7.0832	-2.6023	-2.3141	-3.668	-0.34378	-4.5225	-1.7763	-3.8084	-6.432	-5.5714	0.053848	-6.9895	-2.3441	-0.11505	0.1253
-4.4217	-7.4843	-8.7766	-5.4405	-5.4687	-7.1477	-5.4493	-0.98479	-6.5254	-6.7255	-5.5859	-4.7001	-3.2954	-11.923	-2.7083	-5.53	-0.76561	-10.382	-1.5688	-8.3643	-7.9299	-7.3612	-4.9278	-7.5704	-12.146	-8.16	-7.461	-5.3456	-10.544	-1.9319	-7.6998	-5.9669	-5.938	-8.0304	-8.2184	-6.2921	-3.8351	-4.4704	-5.3368	-5.022	-11.198	-2.1084	-5.7957	-5.6771	-8.2619	-9.3421	-8.0387	-5.0947	-3.6161	-5.7321
3.1407	-0.91107	3.0577	1.049	-2.2627	2.7197	0.54029	1.8829	-3.5391	-3.575	-5.5863	2.4192	0.9262	0.3562	1.3035	1.1345	0.54994	0.41882	1.5274	-4.0999	0.54738	-0.046766	2.094	3.0325	-5.9746	0.7829	2.7447	1.5965	-5.0125	2.2744	-4.3774	-2.5528	-1.1721	1.2352	1.2749	-1.9654	-2.4367	-0.2682	-5.9053	-0.56326	-3.8157	-4.5902	-1.5496	-3.3653	3.0483	-0.47221	1.6183	-1.3742	-1.6684	-1.5147
-2.1568	-2.0683	-0.98699	-0.4757	-2.0747	2.5821	4.2904	2.9548	1.0284	-0.40047	0.2029	0.93633	3.423	-0.73555	2.3353	0.088109	1.6613	0.93219	1.6987	5.4678	1.4862	-1.3374	0.91377	-0.43006	-2.3416	0.75358	1.4851	2.6621	-0.77914	1.8203	-0.75603	-1.2827	-4.1341	1.2264	2.8675	3.2986	-0.96781	0.51562	2.986	3.6261	-1.8735	-0.62622	0.77088	2.0671	2.4978	2.5433	5.0466	-3.722	-5.583	4.0464
-3.9663	-2.6048	0.11108	-1.6513	-5.803	0.23334	-0.59253	-5.0638	-0.82809	-1.5428	-2.2067	-2.9429	-0.78991	-6.0453	1.6633	-3.7338	-4.6775	-6.5532	-1.6844	-2.8206	0.61005	-2.9424	0.36914	-6.9573	-7.734	-1.1663	-1.0647	-0.39268	-1.7342	-4.1703	-0.24845	-2.1262	0.72089	-1.3151	-1.1432	-3.8524	-3.3995	-2.5445	-0.90422	0.83986	2.6576	-3.4269	-3.1166	2.3229	-0.34409	-1.7039	-1.8004	-0.58184	-5.2678	3.2748
8.3629	1.7267	3.508	5.0681	4.1547	6.6997	4.5091	-0.38105	7.2877	6.5239	4.3505	6.659	5.4135	3.3856	4.9449	4.4621	0.27413	5.5522	4.3455	2.3468	9.8704	10.643	2.357	3.0404	6.4956	9.9468	7.093	3.0084	4.4653	12.114	7.7784	6.329	3.3966	3.2508	3.224	1.4052	0.20642	1.2087	3.9718	3.6978	5.6403	2.3552	5.1491	3.7954	4.0012	3.9605	9.7773	3.5615	6.8705	3.4926
-15.411	-11.32	-16.894	-11.408	-14.849	-15.916	-10.26	-11.515	-11.627	-13.047	-13.42	-14.941	-9.2753	-14.108	-12.221	-15.563	-12.862	-18.268	-14.008	-13.034	-19.839	-12.507	-8.5622	-12.916	-15.129	-14.998	-16.939	-16.156	-13.758	-6.3091	-11.236	-14.203	-17.034	-11.515	-9.6727	-9.9835	-13.133	-11.235	-15.644	-17.084	-14.67	-10.98	-13.911	-8.901	-8.7897	-15.076	-12.308	-12.259	-9.8825	-6.8973
-16.873	-17.31	-12.197	-12.413	-15.478	-14.348	-16.31	-19.212	-16.363	-18.107	-16.851	-21.5	-16.626	-17.254	-20.216	-14.385	-12.444	-16.552	-12.617	-15.587	-18.567	-17.625	-16.404	-10.237	-13.394	-15.725	-14.034	-16.25	-16.518	-12.43	-16.375	-17.757	-14.471	-16.503	-14.744	-13.925	-14.425	-15.883	-14.127	-17.213	-18.937	-11.911	-14.025	-15.849	-14.462	-12.825	-17.734	-16.489	-14.034	-14.209
-15.603	-10.832	-14.234	-15.459	-11.052	-14.681	-17.411	-16.257	-17.136	-15.424	-16.572	-11.257	-13.181	-15.798	-15.667	-7.4741	-11.836	-13.6	-16.323	-13.644	-19.112	-12.436	-13.628	-14.555	-11.392	-16.623	-12.24	-16.032	-16.29	-12.271	-16.685	-16.431	-14.046	-12.93	-16.46	-13.943	-16.006	-11.817	-13.331	-18.963	-13.005	-14.763	-9.3259	-14.17	-12.583	-19.114	-11.686	-9.6178	-13.652	-14.958
-0.90233	3.0585	-0.69716	-0.14792	-3.4435	-2.5315	3.5563	0.54639	2.1835	-0.08382	-3.9911	-0.49951	1.9572	-0.62318	-0.76682	0.33007	-0.53327	4.0881	2.7568	-3.6348	-4.5464	-1.4214	-4.2246	-0.91308	2.9869	-0.69919	0.041917	-1.1132	-1.4829	-0.91568	1.3416	4.207	5.4157	4.2363	-0.725	0.46997	3.3522	0.76517	-4.7517	-5.1183	2.9399	1.2855	1.3099	0.37882	-0.60611	-3.6984	2.9412	2.1049	0.057873	-2.2475
-11.284	-10.501	-14.802	-16.381	-12.347	-8.9787	-14.553	-14.818	-13.443	-14.477	-13.955	-12.611	-10.648	-17.437	-12.648	-14.044	-11.916	-11.907	-11.278	-14.541	-7.313	-13.823	-15.222	-7.3622	-10.681	-9.5304	-10.97	-13.754	-14.955	-11.38	-15.271	-14.087	-15.46	-16.623	-17.158	-10.568	-13.928	-13.126	-12.646	-11.902	-18.843	-16.724	-10.366	-11.958	-13.669	-15.072	-17.733	-12.803	-14.451	-12.638
-4.2344	-6.5654	-6.0416	-7.3379	-8.9818	-6.0719	-0.24013	-8.0556	-7.4043	-1.1133	-3.4714	-5.9175	-2.02	-6.8787	-9.2007	-8.3555	-6.7545	-4.2248	-6.3115	-6.8873	-1.4266	-7.5848	-7.1706	-6.5803	-6.8206	-6.3732	0.60077	-5.6431	-9.6884	-2.2554	-5.9551	-9.1868	-6.1667	-8.5538	-6.5537	-6.1628	-9.5771	-9.0114	-8.7825	-6.6926	-5.1084	-11.135	-4.8549	-7.479	-8.9536	-9.0051	-0.96606	-11.38	-9.8684	-7.8587
-20.616	-21.33	-20.432	-26.727	-21.85	-22.997	-22.451	-22.769	-23.261	-19.395	-20.294	-17.825	-25.741	-26.774	-24.189	-20.364	-28.801	-20.338	-26.511	-17.907	-25.03	-22.22	-21.464	-18.539	-22.704	-22.998	-26.365	-23.275	-20.366	-23.836	-21.864	-22.353	-23.811	-19.294	-22.321	-19.361	-18.632	-20.443	-17.552	-26.441	-21.558	-25.248	-26.119	-18.997	-17.945	-26.161	-20.271	-26.8	-18.475	-21.793
-14.095	-18.117	-12.282	-14.971	-12.912	-9.7678	-18.24	-15.354	-17.09	-13.43	-16.048	-14.945	-16.824	-11.746	-17.621	-17.628	-15.054	-10.679	-14.523	-15.644	-15.546	-12.866	-8.5172	-12.033	-15.411	-13.837	-15.85	-15.038	-16.978	-12.169	-9.0284	-12.986	-14.448	-13.584	-12.893	-12.997	-17.25	-14.536	-18.533	-10.119	-16.635	-10.935	-16.815	-13.969	-16.639	-8.1473	-16.992	-14.896	-14.225	-16.245
5.3138	-1.5294	-0.54164	-0.41988	5.528	0.89113	1.3582	-0.79112	2.1401	1.0933	-2.2023	-1.2274	-2.6985	4.3374	2.2638	3.1509	2.8575	-0.016306	0.7054	2.6678	7.0154	1.1516	1.1823	-2.8698	2.0954	3.4788	-1.31	4.3315	1.8181	1.4748	1.8562	1.8886	3.0457	2.6149	-3.1981	-0.24581	4.6985	0.15327	2.2479	3.8794	0.27572	-0.3759	-1.0261	0.43148	3.523	-0.27605	5.0208	5.5251	2.4934	-1.836
0.029233	-1.6641	-1.0721	-1.3914	-2.4806	-3.7423	-3.0251	-2.334	-0.67285	-2.5692	1.1215	3.7378	3.3325	1.7928	-3.7478	-1.8323	3.1284	0.098914	1.4019	-3.5918	2.3196	-3.0604	2.0295	-0.66326	0.94888	2.4918	-2.683	-0.93678	-1.4614	6.2167	-2.2353	1.3415	-2.28	-4.5943	-3.7998	2.4114	-6.4084	-2.1854	1.6564	1.678	-1.1261	-4.2929	0.14484	-2.8214	-2.3611	-3.9711	-2.1586	4.8025	-5.2507	-1.5804
2.4015	0.26862	-2.3701	0.4459	1.8457	1.3897	-5.8442	1.2957	3.4734	-1.6549	0.030436	-0.086469	-2.5567	0.19564	-2.0019	-3.8858	-5.4067	-6.9417	0.34295	-4.6468	-1.9078	-2.8939	-5.2167	-3.5142	-1.3462	0.22739	-1.1204	2.8014	1.6361	-1.654	-3.4899	5.5735	-0.85981	-0.21749	-1.4754	-0.6913	-3.2616	1.6171	1.4583	-2.2067	-5.3071	-1.5826	3.2651	-1.0105	-0.66996	-1.6017	3.0602	-0.18566	0.93186	1.0453
-0.98965	-9.3383	-6.9858	-2.1513	-2.361	-4.6778	-0.24416	-5.9449	-5.3844	-7.604	-5.5114	-8.4605	-6.9771	-7.0876	-6.6827	-6.067	-3.1784	-6.3431	-8.8577	-10.186	-10.492	-4.9963	-7.7736	-10.815	1.0615	-8.1148	-1.0449	-6.8114	-6.8721	-8.1404	-7.3211	-6.6165	-7.2635	-2.0992	-5.7944	-7.3269	-6.5223	-6.1231	-6.6454	-7.7761	-8.5501	-4.0877	-10.441	-8.6634	-3.1138	-7.6285	-7.1621	-8.3802	-5.8109	-4.6313
-7.2915	-13.647	-12.197	-10.568	-11.072	-15.981	-8.7101	-12.522	-13.134	-12.114	-10.385	-13.012	-11.307	-11.921	-11.384	-9.5231	-13.476	-14.768	-13.175	-12.508	-12.458	-11.477	-17.271	-13.798	-13.217	-16.833	-12.783	-18.182	-11.273	-12.668	-9.6852	-14.698	-14.368	-9.1362	-15.866	-14.938	-12.502	-12.783	-8.691	-13.481	-11.967	-9.7765	-16.248	-15.569	-11.499	-10.786	-15.57	-13.536	-12.1	-16.682
-1.3012	3.2609	-0.72842	-0.87755	-2.9569	-1.1021	-1.3838	-4.8998	-1.6436	-7.3886	-5.9893	-1.8507	0.66284	-5.6861	-7.001	-1.8999	-2.65	-3.6889	0.67527	0.39973	-0.61042	-2.8126	-5.3781	-1.792	-1.6837	-0.26721	-5.1205	-2.4634	-0.40735	0.16447	1.0148	-3.136	-5.6311	0.34502	-3.2435	-1.2589	-4.6404	-6.6906	-8.2784	-1.1336	-2.3186	-3.423	-2.937	-3.7043	-4.6723	-5.3056	-4.6105	2.3181	-1.0903	-1.9622
4.6528	5.3099	3.5985	-1.4248	3.2718	4.1677	3.6341	3.7384	4.0072	2.1073	6.5309	8.8378	7.5211	4.312	8.4069	6.4547	2.873	1.2434	4.245	8.4804	2.3404	1.9874	6.0499	4.5446	9.6226	3.9385	-0.50941	2.6202	4.3441	7.5008	0.20081	5.5215	5.4484	6.8418	3.8489	9.4273	3.6979	1.9288	3.4812	9.1936	5.1451	3.6953	3.6241	7.4044	7.227	6.3712	3.7043	2.9938	5.5547	6.6108
5.3911	1.043	-0.12936	2.5774	0.34705	4.5425	8.3225	4.9104	1.9468	-0.30848	-1.3221	1.5556	2.3275	2.8184	6.5433	-4.0382	1.2687	1.0073	-4.4208	-0.871	3.5002	3.0449	-2.2276	5.4601	-2.0191	3.5473	0.85765	2.529	1.9787	1.2491	0.51214	-0.69066	2.3449	3.8114	2.8972	0.63648	2.7915	2.1637	2.6501	2.1574	1.5642	2.6833	-0.88849	4.4497	1.4066	2.6212	1.6359	4.2536	1.4215	6.7097
0.78522	-5.5545	0.6457	-0.18111	-2.7257	-2.0708	-0.2669	-0.95647	1.9922	0.33397	-1.7026	-2.5867	1.7121	-0.48115	-3.4556	-3.1295	1.3833	1.2043	-0.39978	5.0697	-0.45593	-2.4804	3.681	-0.070072	4.1589	-3.6203	-0.70106	-0.55371	1.8612	-2.8784	3.877	-1.9399	-2.8196	-1.8656	1.2192	-0.72413	5.7553	1.3691	-0.27702	-2.8728	-3.4799	-1.3172	-0.9013	4.3812	0.67094	-3.7901	-4.8507	0.11536	0.4604	0.33148
-9.3533	-6.5285	-9.3417	-1.9175	-10.583	-5.6394	-7.7157	-10.423	-5.9252	-3.6574	-9.124	-11.004	-9.2338	-5.5529	-10.625	-8.416	-13.388	-11.78	-8.475	-10.421	-8.0223	-4.8499	-7.5198	-5.6739	-5.2282	-5.1681	-10.344	-5.948	-9.8935	-9.9506	-9.0801	-5.1867	-3.5649	-7.2194	-3.9643	-6.6565	-8.6006	-7.8877	-8.7568	-7.5271	-10.026	-7.9027	-7.9748	-5.5719	-5.045	-6.1092	-3.7925	-9.4851	-8.6488	-6.7491
-25.433	-28.793	-21.821	-19.215	-24.602	-19.457	-24.427	-25.837	-25.818	-25.389	-20.287	-24.082	-27.338	-17.378	-24.871	-24.982	-26.584	-25.857	-21.989	-22.566	-19.838	-24.516	-25.599	-24.53	-20.079	-19.74	-20.341	-19.057	-22.246	-18.952	-23.52	-20.513	-19.645	-24.01	-20.417	-21.229	-25.104	-17.562	-23.66	-21.007	-22.177	-22.178	-23.105	-24.094	-28.363	-22.131	-23.552	-23.208	-22.362	-18.716
1.4663	2.9241	3.3026	2.6042	-1.7429	3.3637	2.7001	3.494	-1.7891	2.7513	2.9331	-0.21471	1.3096	0.83031	3.4063	0.71123	3.5673	3.1939	-0.28794	2.2468	3.6949	1.3559	-0.5172	3.1494	2.5033	1.0237	2.1745	1.222	-0.75423	0.21894	0.22439	0.35475	-3.3625	1.7732	5.0716	0.31838	3.425	4.018	1.0911	-1.9964	0.33891	-4.1629	-1.2369	4.0664	0.80284	-2.5157	1.9989	-0.76823	-5.7261	2.9894
-3.4169	0.082351	-4.29	-5.8258	-7.3033	-4.6151	-7.3055	-3.8607	-9.1096	-3.36	-2.8728	-6.7741	-3.3936	-2.8764	-5.3464	-6.7515	-6.565	-4.6226	-6.4185	-1.9201	-5.1268	-8.487	-3.5525	-8.9836	-4.7133	-5.0411	-5.3755	-7.7649	-7.108	-5.4038	-4.9783	-12.001	-4.7716	-5.215	-5.6733	-8.4039	-9.4641	-7.495	-3.5966	-5.3443	-3.7535	-5.8164	-6.3607	-5.077	-7.7085	-9.5076	-6.9955	-5.4669	-4.0528	-4.0614
-11.36	-8.7327	-13.571	-13.739	-11.679	-14.776	-12.762	-9.9444	-8.4505	-11.029	-10.289	-8.7712	-7.5214	-11.111	-13.464	-14.686	-16.175	-16.007	-10.251	-9.4485	-10.881	-10.864	-16.311	-13.091	-11.036	-10.787	-12.446	-12.485	-9.5689	-10.198	-13.79	-10.586	-11.394	-8.0461	-11.023	-14.145	-9.2715	-10.94	-10.985	-8.7736	-8.9082	-12.853	-10.097	-8.845	-9.8329	-10.569	-14.667	-9.7129	-11.35	-13.673
-22.517	-19.476	-20.783	-16.414	-17.048	-14.751	-18.781	-18.006	-21.514	-22.203	-20.329	-25.044	-17.512	-20.521	-27.319	-19.174	-22.685	-18.126	-22.458	-19.51	-19.788	-22.248	-21.196	-20.761	-17.934	-16.705	-17.316	-24.215	-19.491	-20.765	-22.231	-24.78	-20.261	-19.045	-17.185	-25.265	-18.613	-22.083	-20.823	-20.6	-18.897	-22.073	-19.499	-19.348	-16.348	-22.452	-19.274	-20.941	-13.719	-20.41
[truncated: 674 more rows]
[truncated: 150 more columns]
