# Supplementary material for: Genetic dissection of main and epistatic effects of QTL based on augmented triple test cross design
Source: PLoS One. 2017 Dec 14;12(12):e0189054. doi: 10.1371/journal.pone.0189054 (PMC5730204; doi:10.1371/journal.pone.0189054)
Supplement: S7 Supporting Information — (ZIP) [file pone.0189054.s007.zip › z2_1700_0.2_5.csv]

-6.7201	-1.9588	0.84695	4.8488	2.9331	-1.9002	1.6586	-11.44	-1.0536	-0.32769	-5.0833	-1.9764	-6.2423	-1.8713	-4.0616	-1.7576	1.1862	-8.1633	-1.0852	4.0868	-4.6428	3.6638	1.2115	3.1271	-3.8955	-4.5076	-5.7583	-2.0548	-1.1032	4.3474	-8.2424	-7.1103	-2.1876	-0.77772	-5.0669	1.1536	-5.5913	0.11648	0.31581	-0.98492	-3.1489	1.5851	-0.23929	-2.8131	1.239	1.8695	-1.7741	-0.49719	-2.8565	-3.3997
1.6051	-7.1592	3.2893	2.7693	7.8743	2.1003	0.94658	6.4786	0.72918	4.4604	6.1062	-0.8873	-1.7134	1.1293	1.991	-1.0578	4.8451	2.6592	-1.7141	2.2366	0.11782	-0.74862	-2.5844	8.5207	-3.1391	2.8054	1.1366	7.353	1.2518	4.5615	2.2074	1.9447	7.6294	-1.0661	7.4754	3.2358	2.4162	-3.1415	-1.111	2.5255	2.1837	2.8547	2.4479	2.0753	5.4347	3.566	2.3908	0.30643	-0.71411	1.1259
-3.9305	5.4361	0.55192	-0.56369	2.2949	-5.2392	-1.8932	1.4812	-5.2218	-2.994	-5.6615	2.6543	1.1197	-2.5039	-1.4721	1.2078	-0.47091	-0.56039	-5.4907	-4.5429	7.1101	1.2177	6.0167	-4.0795	-1.2864	2.0208	-0.92938	3.0146	-1.9255	-2.1017	-4.1772	3.9696	-1.0775	-8.9738	-1.3786	-4.3622	-3.9932	-7.9105	0.13228	-7.4653	-1.2989	-5.0905	0.78362	-6.1334	-1.2745	-4.1732	2.6942	5.9827	-0.39402	1.2738
2.8417	-6.0439	5.19	2.7975	0.85392	3.8929	6.3088	-3.7464	1.047	-1.2798	1.8411	1.4488	-3.8583	5.0904	3.528	0.11959	0.80624	-1.2073	2.0517	7.2664	-0.43921	-5.4087	-2.147	-0.39392	-0.27728	-2.6334	1.2039	-2.4839	-9.2368	-4.0758	-4.1761	-5.4413	1.0266	5.9738	5.5261	1.7267	4.029	-1.1217	-1.754	2.6511	3.6973	3.9768	2.834	1.1188	-4.6595	0.77871	-1.3058	-2.2131	1.745	0.5596
-2.6525	-3.1409	-2.846	-2.2915	-7.477	-0.35448	-4.3846	-4.1324	3.5563	-0.22078	-3.1192	-7.1592	-5.7513	-0.31158	-4.3082	-5.8676	-3.1246	1.0347	-9.8021	-13.171	-6.9244	-5.3888	-1.7982	-5.0358	-2.915	-6.5916	-7.8603	-3.2283	-1.4763	-5.9723	-2.384	-0.054101	-1.9522	-1.6583	-7.8026	-1.0792	-1.6599	-7.6222	-6.9191	-6.9336	-6.4132	-1.1117	-0.59271	1.9183	-4.2966	-3.8784	-0.53351	-9.68	-8.9692	-0.91028
-3.5038	-2.2807	0.018003	2.9393	1.58	-2.9499	-1.8494	0.54801	-0.8543	-3.7408	-3.3862	5.2327	-5.3933	-5.3307	7.1872	-3.2883	2.0296	-10.33	-2.0745	2.3491	-1.0649	-7.7622	1.4637	-3.2551	-0.14957	-4.0065	0.10224	0.50548	3.5793	-3.5711	1.5857	-1.7887	2.1605	2.6986	-0.7394	-6.8597	-1.4055	-2.6075	-6.0828	5.6751	-1.0332	-5.0107	-3.9508	-3.3629	-3.6035	-3.1988	-6.2894	-4.5223	-5.6814	-0.42299
2.0496	2.3678	-2.5229	2.613	3.1554	-3.9922	1.3394	-0.41514	-3.9009	-6.9128	-1.1462	1.6075	1.0449	-6.2112	-4.564	2.287	3.6515	-1.6994	-0.54762	5.9331	-2.2169	-3.2529	1.1561	-5.4657	-1.3111	4.7743	0.085121	0.82901	-1.4678	-5.545	-1.066	-4.1134	1.0053	-1.7011	-6.7311	1.22	-1.8357	-1.6586	2.6686	-2.1374	4.574	-1.9993	-0.66042	3.4655	-0.50181	0.058558	-4.3846	1.0227	1.9458	-4.1579
0.77743	-8.007	-0.41047	-0.35584	0.65683	-5.1834	-3.0315	-2.3771	-5.8685	-2.3302	-1.7018	1.1377	1.9422	-3.8225	-3.3205	-6.6927	4.3563	-3.5454	1.4046	-4.4289	-3.8716	-2.1073	-3.3802	-1.1224	-0.6284	-7.6276	-2.1392	-3.3619	-6.4843	-8.8534	-5.3269	3.9483	-4.2788	-4.82	-6.9478	-8.276	-8.0261	-6.8431	-3.8498	-2.8137	-3.3337	4.0298	1.9225	-6.8218	-2.3339	4.3007	1.0323	2.3748	-5.4153	2.0712
-8.6366	-5.3626	-0.29555	-5.5318	-7.4739	-7.0909	-9.0566	-8.5141	-8.4483	-7.124	-15.11	1.5601	-7.459	-9.7726	-7.8739	-10.589	1.1779	-9.784	-4.4098	-9.8874	-9.6219	-5.2758	-6.9743	-6.0818	-8.8517	-9.8392	-9.7919	-3.9447	-9.9347	-9.8166	-9.1531	-9.1893	-6.9488	-9.6396	-8.4179	-8.0475	-13.643	-13.004	-10.356	-10.055	-8.9674	-6.2703	-12.159	-11.554	-11.082	-14.254	-13.58	-4.9067	-10.08	-13.898
-10.157	-7.7992	-2.245	-11.672	-0.2889	-9.9533	-4.5613	-0.075187	-6.9566	-10.621	-2.2294	-0.72461	1.3539	-5.8861	-5.0317	-0.68656	-2.6624	-9.2405	-4.9203	4.3394	-5.4211	-2.1411	-4.4432	-3.1683	-3.4857	-6.6616	-7.1411	-4.5187	-3.6903	0.6701	-10.308	-8.2538	-8.6652	-7.0616	-4.8979	-4.8275	-6.3388	-9.0385	-6.9431	-11.093	-0.58827	-10.082	-2.7022	-3.8069	2.5167	-9.1385	-9.39	-10.68	-7.5958	-9.7065
4.901	4.7493	-4.881	-1.5312	-5.3301	-3.1587	2.7292	-1.3802	1.105	-4.1768	5.5662	-4.303	-1.36	3.7237	3.5577	5.4326	4.2292	-4.6901	4.0317	1.9657	0.2278	3.0379	2.8595	-8.0071	1.9391	-1.8995	5.3595	0.30625	2.9004	-3.1425	3.33	3.7041	-2.2649	-5.8133	-6.8166	1.5942	4.0849	5.446	1.1989	-1.2641	7.5331	-0.68128	1.2403	-0.36015	3.9499	2.5331	1.9957	-3.6856	-1.4371	-1.3593
2.0598	9.8023	8.4462	8.6153	2.9369	4.2573	3.6401	0.4672	4.9286	8.5403	6.683	7.4539	10.622	1.8421	-3.1945	4.8559	5.6413	8.1498	3.7472	3.8981	7.4275	3.0259	6.4603	8.3096	7.1446	4.6207	5.7961	3.1593	3.0749	4.7739	4.2381	9.1102	9.3953	13.244	5.5452	6.4259	3.5544	5.0229	8.7282	2.4319	-0.31621	1.7149	9.3811	4.3049	8.3349	0.64676	6.3955	13.053	7.5021	5.1613
-13.4	-11.573	-11.804	-5.2922	-14.652	-9.5148	-9.27	-13.351	-12.522	-13.771	-15.336	-6.0417	-8.1218	-12.257	-9.9636	-7.4833	-10.726	-12.627	-6.9643	-11.946	-12.732	-9.0041	-0.70643	-6.3603	-9.446	-5.8233	-15.422	-15.937	-13.288	-10.705	-0.81547	-8.8237	-11.717	-9.9077	-9.7638	-11.195	-7.298	-11.513	-3.6639	-12.367	-12.225	-8.9061	-6.8983	-8.2115	-8.733	-11.617	-17.141	-15.363	-8.7539	-6.4878
5.4366	0.21099	5.3968	-3.5493	5.6156	4.0036	9.216	3.8368	10.113	1.7459	7.0834	9.1394	8.1382	5.4648	2.8393	12.67	7.572	8.1446	3.7603	5.8098	-3.7904	1.43	-1.9598	4.7416	8.0551	-0.63908	6.3188	11.153	0.56349	4.2763	7.5031	7.5749	6.8749	9.4957	2.5041	9.1993	8.3478	9.2386	2.0372	3.8777	2.0498	2.9097	7.4352	4.3164	7.4626	6.6662	8.6931	4.3905	6.6961	6.5757
-15.661	-16.199	-17.037	-14.723	-12.358	-7.1779	-18.194	-13.246	-11.23	-6.0306	-12.681	-8.5251	-15.871	-16.036	-11.857	-6.306	-15.307	-14.007	-12.295	-11.71	-10.695	-14.577	-14.441	-15.096	-18.822	-15.923	-10.345	-9.8005	-13.793	-7.6961	-13.876	-13.039	-11.916	-14.181	-17.044	-8.1528	-14.24	-9.3246	-11.508	-14.136	-14.439	-8.3534	-13.395	-6.4328	-12.32	-18.671	-11.81	-14.527	-19.192	-16.959
4.6821	1.929	7.0172	2.6863	-3.4302	-3.811	4.1257	7.948	0.31958	2.1169	1.3008	5.9606	6.5861	-3.7071	7.0993	11.033	3.3155	5.2904	1.2744	2.6318	3.0552	8.2782	-4.4935	8.0146	-0.78444	1.5076	2.5567	6.1045	0.84933	-4.8696	-0.86529	1.3425	5.9046	2.0641	2.6731	6.1485	12.879	8.2821	8.6249	2.5891	5.5336	5.2082	3.5416	-1.5801	1.8638	7.0426	1.5077	-1.6888	1.6779	3.0725
-4.1828	-8.3633	-3.2551	3.5429	-1.7265	-9.1968	2.4979	-2.3904	-3.508	1.9009	-4.5835	0.70812	-0.44989	-8.3468	0.4626	-1.2929	0.088926	-4.8204	-1.9918	1.8898	-6.1517	-0.006177	-0.81407	-9.1247	1.1829	0.012392	-4.9658	-2.5819	0.97284	-4.4917	-2.7536	2.9247	-7.0437	1.1294	-3.3201	5.2413	-2.8658	-4.2294	1.1424	4.1673	3.9286	-2.726	-5.4063	1.002	-0.66529	-2.9536	0.33577	1.8233	-1.4995	3.7522
-10.533	-17.251	-11.343	-3.6676	-9.2901	-8.4521	-7.1855	-12.72	-18.006	-10.882	-12.703	-17.434	-10.572	-13.238	-12.574	-6.3696	-14.324	-10.545	-12.727	-17.275	-12.244	-9.2771	0.057659	-12.085	-11.813	-13.643	-19.557	-10.86	-14.666	-12.803	-19.991	-13.51	-11.178	-8.9978	-11.493	-7.0723	-13.252	-9.5416	-11.125	-10.237	-9.3024	-15.768	-13.486	-9.0666	-13.46	-14.937	-13.239	-13.484	-12.159	-8.8396
-5.4888	-8.2014	-7.0676	-8.4793	-12.892	-11.583	-7.359	-12.362	-11.806	-8.7196	-14.788	-9.5614	-1.7345	-9.6369	-11.444	-7.5556	-9.1947	-3.2013	-12.049	-1.1748	-1.5354	-9.4301	-6.8662	-4.2667	-12.22	-10.619	-8.3027	-6.1032	-6.8704	-17.574	-9.0714	-15.327	-5.0725	-9.3607	-11.037	-18.713	-6.7297	-6.4775	-6.8146	-4.7628	-6.6782	-10.716	-6.5556	-17.058	-11.19	-6.0904	-8.0858	-10.49	-8.3781	-11.264
-6.5703	-7.8653	-9.0038	-0.34496	-8.815	-5.3285	-7.6906	-6.5729	-6.7845	-13.821	-7.7663	-10.824	-7.9449	-13.827	-10.903	-8.6648	-18.298	-12.213	-4.3348	-9.4208	-9.1522	-11.684	-8.1852	-6.5781	-2.6574	-10.084	-8.0433	-3.294	-7.1759	-6.4522	-7.2058	-13.319	-7.4789	-14.039	-7.9787	-10.781	-0.69111	-6.6816	-3.9849	-8.2535	-7.2941	-4.7373	-9.1371	-11.897	-5.2998	-0.60019	-9.1121	-11.342	-3.6758	-9.4631
0.29105	-0.17763	2.314	1.899	-0.41531	0.31851	-1.4082	-2.2223	-0.87881	-0.040969	6.8025	5.4538	0.52863	-1.6615	7.3008	0.1667	-3.2179	1.6358	-8.4842	-3.2275	1.2726	0.50545	-2.2901	0.85273	-6.288	-0.59724	2.0596	-0.61742	-1.4467	2.1229	-4.1278	2.9506	-7.8962	-0.14921	-3.8825	-2.3586	1.3791	4.8448	0.86118	5.9022	5.7683	-5.09	-4.1425	1.6705	6.587	-0.49725	3.4948	-2.476	1.2556	5.977
0.80019	-1.6585	2.297	2.9424	-1.4232	1.5913	5.6479	1.1584	-8.765	-2.9454	-0.9025	-6.5606	-9.1517	-3.4341	-10.89	-0.97764	-4.6249	2.4968	-0.10117	-0.86775	0.28877	-3.5612	-1.2853	-3.19	0.0052233	-3.7895	-0.42862	0.76596	-1.0468	-4.9244	-3.5415	-3.4505	-4.953	-2.5506	-5.3829	-0.45682	1.2106	-5.785	-4.3561	-5.4578	-1.3532	1.2443	-3.7921	-3.288	-6.6556	0.14085	0.78379	-4.7435	1.9498	1.7464
-15.595	-14.308	-13.041	-9.5827	-13.175	-14.963	-6.0212	-15.767	-8.1526	-13.631	-18.339	-9.3464	-12.129	-9.4998	-14.22	-14.827	-13.077	-5.6407	-12.65	-17.919	-10.982	-6.5903	-12.818	-15.3	-10.367	-4.2139	-11.266	-14.709	-10.761	-16.685	-13.363	-11.961	-16.15	-0.055489	-7.8859	-4.7681	-5.4357	-12.732	-14.127	-5.7242	-10.346	-11.681	-10.167	-3.1704	-12.966	-10.574	-10.161	-10.136	-11.117	-12.987
0.25462	-7.2298	1.0676	-3.3449	2.6005	2.0639	-3.1991	-5.086	-2.1831	-5.6341	1.8603	-0.40909	-5.4079	-1.719	-3.7938	-14.253	-9.5946	-0.1016	1.2747	-6.856	-0.33014	-12.883	-10.286	-3.3587	-10.185	-11.307	-4.7115	0.7208	-2.7285	-3.3021	-3.0908	-4.3109	5.421	-1.9532	0.13772	3.2238	2.3833	-4.5701	-7.6643	-7.2622	-4.9594	-10.92	-0.45404	-0.93512	-3.8456	-16.022	-2.3543	-7.6627	-4.6188	-8.2253
-14.75	-14.427	-17.474	-10.573	-9.4782	-10.98	-8.9301	-12.072	-15.016	-12.047	-12.337	-10.991	-14.885	-12.759	-10.48	-16.725	-12.144	-3.8805	-13.944	-10.931	-11.453	-10.88	-11.894	-13.175	-13.851	-11.361	-14.875	-9.5345	-12.509	-19.033	-14.497	-15.478	-14.549	-14.083	-13.174	-10.057	-17.123	-9.3546	-7.4455	-16.637	-13.59	-9.84	-14.593	-15.276	-12.809	-4.8327	-6.1465	-13.937	-19.381	-7.3576
4.9448	-0.037752	1.7027	-0.52888	0.2943	-0.13264	2.7021	1.3334	2.2852	1.9004	2.0302	-1.7216	0.87045	4.9373	3.4245	0.36352	-1.4762	-1.8632	1.9757	1.4472	5.3546	4.2252	0.48591	5.0539	2.0113	-5.9958	9.9994	1.5105	1.539	-3.0392	-1.7215	7.3627	-2.0479	5.1671	1.3838	4.2933	-5.9804	5.6479	3.9957	2.984	1.136	7.289	5.6448	5.7997	-1.4066	5.6339	0.81237	-2.1996	7.8967	3.1974
-7.4224	-1.5623	-1.9918	-4.1806	1.985	-1.2954	-9.1381	-3.2278	-3.4624	-4.3408	-3.9588	-0.57708	2.2965	-9.1989	-4.762	-3.7774	-3.9425	-5.7283	-0.73483	-7.0626	-6.3089	-3.0678	-2.4437	1.3198	-3.8433	-3.2243	-2.9215	1.6598	-0.27858	2.3782	5.0278	0.48746	-2.2867	4.8844	0.39947	-4.4353	1.72	-6.7457	-3.9393	-4.6291	-1.2814	-0.86405	3.8137	-2.604	-5.904	-1.8706	-8.6446	-0.25953	1.0441	-5.142
-14.451	-11.799	-15.159	-16.996	-11.268	-18.181	-10.851	-15.819	-16.155	-15.911	-16.017	-13.421	-12.535	-11.501	-12.681	-10.994	-19.116	-12.016	-9.5319	-17.26	-17.366	-16.243	-10.165	-14.364	-15.311	-12.651	-8.6761	-19.244	-16.823	-11.529	-16.658	-12.898	-20.543	-11.78	-7.9325	-10.083	-10.232	-18.139	-13.45	-15.267	-8.0042	-17.094	-16.128	-16.815	-17.946	-12.471	-12.828	-16.899	-20.174	-6.9423
12.357	17.823	2.3363	8.2771	11.968	9.4496	11.543	10.25	10.107	11.554	11.762	13.801	12.653	8.5198	7.7955	8.4357	0.78883	6.9475	14.44	5.7315	6.9231	6.6213	6.7207	5.0819	8.2367	12.988	6.7737	12.494	9.2249	6.7512	7.4267	17.935	6.3362	8.8615	10.701	12.406	6.1253	12.014	9.3393	4.9294	5.743	13.414	9.8218	18.379	15.101	16.337	17.381	15.005	9.4886	13.833
-20.546	-15.118	-18.287	-19.977	-12.472	-11.07	-2.7733	-16.174	-16.383	-13.525	-16.278	-11.264	-11.133	-9.6011	-16.094	-17.449	-15.049	-13.315	-5.7066	-11.957	-13.667	-15.324	-17.965	-7.1529	-17.582	-16.709	-9.9654	-13.413	-8.9068	-13.843	-15.962	-17.974	-17.244	-18.019	-16.816	-17.005	-4.9036	-8.1805	-14.107	-14.484	-11.959	-19.654	-20.446	-13.21	-13.93	-19.393	-19.67	-17.293	-20.515	-16.797
8.2407	9.8264	11.905	6.678	6.4926	11.877	6.5574	5.4807	2.2305	4.0314	6.7894	-1.3687	2.1556	15.416	4.2402	10.948	4.929	8.2926	2.4894	6.7695	8.1286	4.5233	5.6275	5.5267	14.216	11.314	5.9901	6.7061	10.907	14.067	11.727	3.4932	6.0385	11.416	4.0968	12.48	11.213	7.841	10.503	9.2807	9.2333	3.9776	10.54	7.0578	8.6816	12.817	4.9116	7.9972	9.4899	12.001
-4.5949	-12.449	-9.5176	-14.316	-8.4105	-6.3414	-13.212	-9.7907	-12.319	-6.3615	-4.7165	-14.402	-6.8747	-9.0272	-15.589	-5.1572	-13.68	-5.8147	-6.2762	-10.94	-7.1971	2.714	-5.3621	-8.3657	-11.178	-8.0251	-3.7165	-9.4895	-4.24	-5.4321	-10.507	-8.7958	-7.369	-8.9098	-5.9787	-11.417	-12.072	-11.603	-13.019	-12.981	-13.04	-4.799	-15.702	-13.048	-9.1483	-6.5754	-8.1316	-2.4351	-8.8137	-7.8478
-9.0339	-9.6901	-16.425	-12.995	-8.7693	-16.435	-10.774	-17.45	-9.4981	-15.008	-12.976	-11.071	-15.399	-6.6903	-13.073	-11.504	-12.654	-11.487	-17.509	-12.75	-13.184	-13.042	-10.166	-8.697	-9.0477	-6.8742	-14.83	-9.7626	-16.134	-14.117	-6.5586	-8.3933	-9.247	-11.012	-16.959	-12.811	-8.6741	-9.9207	-12.682	-10.346	-13.86	-11.913	-11.914	-10.052	-7.3758	-10.354	-10.264	-13.221	-11.746	-15.35
-3.5842	-5.4923	-9.5425	-2.3239	-1.295	-2.1874	-5.568	-6.7484	-6.9349	-4.1571	-0.44444	-6.571	-2.6883	-9.4387	-5.5165	-2.1772	-2.0961	-9.4744	-9.5619	1.1309	-2.5165	-6.9133	-4.5711	-2.5788	-5.8437	-3.4634	-10.604	0.26879	-9.7998	-6.0897	-9.781	-7.5137	-6.2392	-0.43943	-3.4683	-7.6683	-4.7033	-4.8746	-1.5452	-2.4555	-6.7384	-1.8861	-8.6236	-6.1199	0.7063	-4.8903	-5.6985	-11.026	-3.1445	-0.95946
-7.1942	-15.084	-16.878	-6.4866	-12.902	-10.032	-10.767	-4.6942	-17.082	-11.845	-10.428	-10.149	-11.541	-10.86	-14.854	-15.745	-10.84	-19.498	-17.545	-5.6965	-11.347	-19.586	-7.3094	-9.3349	-13.984	-13.157	-6.3504	-6.8063	-10.618	-9.5554	-7.4644	-3.7675	-11.456	-12.828	-9.809	-11.385	-14.365	-8.3811	-14.698	-9.7004	-16.316	-13.287	-0.30359	-13.692	-15.046	-9.918	-18.112	-9.315	-13.309	-9.2846
-1.2091	9.9683	-1.5323	3.5484	-4.1022	0.63598	-0.80294	-0.82343	1.097	-0.31442	-0.16059	0.67555	-8.8195	-3.0507	1.206	-2.4573	1.2536	-4.3743	6.4522	7.0735	-4.7074	-4.0837	0.16381	-0.86808	1.9464	3.8218	2.3716	-3.4179	-0.78573	-1.8448	4.3044	-4.0547	2.9569	0.54135	-1.5312	0.64226	-3.2149	-0.6584	-4.0342	1.5241	-0.2832	-1.4187	4.5376	-1.1168	-2.1651	-2.1651	-0.73057	-9.3534	-4.798	-5.9762
-1.7634	-6.332	-2.0278	-2.6612	-4.4343	1.7325	-1.9545	2.6585	-7.9967	1.0408	-4.2434	-3.4854	-11.676	-6.2917	-1.658	7.5418	-1.6985	-10.667	-2.9732	-5.1182	-5.1602	0.43552	-3.4521	-8.7664	-4.8475	2.1742	-5.1613	0.068715	-0.6715	-3.5087	-2.9936	-5.0113	-7.0274	0.16547	0.17054	-5.0762	-1.261	-4.4804	-0.96263	-1.5491	-4.378	-7.2999	-8.1938	-7.4778	-4.9924	0.41701	-4.1671	-0.083203	-0.79363	-3.3637
-8.9264	-8.2771	-17.164	-14.271	-13.575	-15.524	-13.913	-12.977	-14.371	-14.206	-15.578	-12.781	-10.823	-14.062	-12.439	-3.0065	-7.6484	-13.57	-12.706	-14.091	-13.473	-12.782	-12.171	-12.88	-12.459	-12.802	-12.107	-10.171	-16.095	-10.315	-13.941	-15.889	-15.396	-11.877	-14.082	-13.868	-13.57	-4.5347	-10.132	-9.8577	-10.521	-19.412	-14.416	-12.854	-14.782	-13.01	-17.622	-16.121	-6.7154	-12.804
-1.7695	-4.8295	4.0016	5.9337	-5.99	-5.7521	-1.7907	-4.6665	-1.3266	-4.814	-3.4307	4.4454	1.3392	-4.028	-7.9626	-0.087188	-1.3963	-10.809	1.4596	-4.2601	-0.46505	-3.9024	2.0426	5.8771	-7.0949	-5.3198	1.6621	-7.4186	-1.6046	-3.2829	-6.1818	1.1062	-7.5099	-2.7435	-1.2456	-5.7682	-1.7174	-3.4663	-3.3085	-8.4574	-8.9092	-0.39578	0.38032	-7.9139	2.419	-8.9534	-11.104	-3.2142	2.8261	-4.9146
-5.5502	-3.4825	-0.031591	-1.5794	-1.8801	-7.6576	0.011071	-0.23001	-3.7964	-3.1927	-5.3793	-2.5042	-6.9767	-4.4025	-1.0536	-1.5355	-10.966	-4.2843	2.2603	-3.5069	-5.6874	-0.14466	-6.8936	-5.8018	-8.944	-1.8582	-3.6979	-6.9538	-1.2593	0.11825	-8.1452	0.57892	-1.8293	-0.37777	-6.2482	-8.2168	-4.5917	-8.1171	-3.6254	-5.3304	-0.029439	-9.5816	-4.374	-5.0329	-2.5474	-2.3335	-1.0471	-1.5388	-2.2862	-5.1325
-1.0404	10.367	10.264	-1.2565	2.0356	4.1164	1.9021	0.66058	5.5212	3.0097	5.3609	6.3954	6.2755	-0.2005	7.0463	7.4114	0.65437	-3.1645	-1.0911	-0.65018	1.5077	1.4113	-1.1076	4.7042	5.7048	5.4708	0.85527	3.8819	5.8474	0.58141	0.16149	1.6368	-1.098	2.1968	4.3816	0.98364	2.2007	1.0746	8.1378	4.0975	5.4653	1.6851	4.6159	5.9106	6.4764	4.3633	0.36947	4.3433	2.6853	7.7517
-27.623	-20.958	-24.453	-20.009	-21.428	-14.749	-14.944	-21.394	-16.098	-17.812	-18.19	-17.452	-18.601	-22.923	-21.021	-21.781	-18.357	-22.87	-21.015	-22.947	-18.193	-17.627	-17.726	-16.071	-14.515	-19.6	-29.029	-24.116	-24.684	-25.16	-24.092	-27.731	-28.066	-20.29	-11.488	-22.164	-16.276	-19.626	-20.138	-17.166	-19.41	-21.553	-14.817	-25.505	-21.41	-17.82	-30.329	-24.366	-18.884	-23.938
-3.0107	-3.9061	9.2415	-2.3102	-2.3531	-4.601	-6.258	-0.090921	-6.4318	-4.8524	-6.425	-5.0325	-8.4277	1.448	-1.6418	-4.0381	-4.7383	1.1927	-8.7714	-4.1601	-7.2213	-5.5173	-1.343	-1.7337	-0.44585	-6.8311	-6.5207	-8.3223	-1.1789	-7.6812	-2.1829	-10.401	-4.5443	-1.2026	-8.024	-7.5814	-5.8069	7.9754	-4.7833	-3.3346	2.7216	-1.6387	-0.11989	-7.5609	0.086206	-0.66043	-4.5373	-5.3882	1.9988	-7.1196
-9.1999	-10.548	-11.084	-14.948	-12.21	-11.471	-15.131	-12.357	-12.925	-11.86	-14.816	-13.513	-10.398	-16.325	-13.068	-10.921	-10.949	-11.389	-13.523	-17.763	-12.391	-14.269	-13.91	-19.085	-13.778	-13.084	-15.055	-7.4209	-11.527	-10.133	-6.4676	-14.243	-17.829	-12.489	-11.873	-10.069	-22.689	-12.808	-8.5338	-11.575	-10.687	-6.704	-13.192	-13.086	-14.334	-6.8563	-13.642	-13.046	-8.6401	-17.034
-13.201	-16.378	-11.231	-15.517	-18.485	-5.6313	-14.551	-13.652	-11.363	-16.448	-15.886	-12.96	-10.181	-12.172	-12.199	-9.2451	-14.614	-7.5292	-11.997	-7.9748	-15.975	-11.538	-13.398	-18.386	-11.585	-20.21	-13.638	-9.6822	-16.93	-10.991	-8.4882	-16.286	-17.504	-15.427	-16.262	-10.869	-14.718	-16.042	-14.893	-13.252	-14.91	-20.457	-11.483	-14.206	-13.807	-12.841	-9.9934	-6.026	-12.985	-14.25
-0.30173	-0.50693	9.0281	-0.076703	2.7508	4.9126	1.0967	-3.9684	-2.2687	1.5529	2.2287	4.3919	-2.2256	-2.3386	1.2515	1.7168	-3.8314	-1.6284	-0.39726	-1.8406	5.2432	-0.4697	-4.6271	-1.2107	-0.65208	-3.5786	-2.677	4.517	0.023398	1.3637	0.92855	1.0719	-3.6597	0.65012	0.10365	-0.042552	-0.76019	0.48652	3.3451	-6.0117	1.6757	1.4355	-3.6235	-1.7163	9.8073	-3.0742	-0.39914	-2.0917	1.0745	-5.8628
8.0124	3.3072	7.811	12.506	6.6699	2.182	5.0536	0.15393	2.7158	2.3528	7.6419	6.5822	6.7954	-0.73493	-0.17901	1.1319	11.164	1.9551	8.1601	12.443	3.7853	5.2751	14.86	10.618	3.396	4.2692	4.6917	4.6426	7.4446	6.0236	0.75438	4.7848	5.945	4.2591	4.9029	7.7344	1.6557	2.5121	5.9224	10.11	2.4188	9.0811	5.4047	6.5992	3.7324	1.2217	7.9152	10.451	6.3203	7.7437
-21.108	-11.29	-14.574	-15.544	-9.7933	-19.056	-16.016	-15.567	-12.997	-18.393	-15.385	-18.168	-5.8437	-13.168	-14.603	-17.34	-10.571	-13.126	-9.0319	-15.158	-13.552	-15.149	-9.0269	-19.053	-8.3045	-10.911	-12.159	-15.18	-15.833	-9.9308	-10.117	-14.836	-9.5915	-14.956	-9.3675	-16.196	-11.973	-13.927	-16.102	-13.283	-14.631	-17.05	-14.302	-10.684	-12.158	-12.049	-13.342	-5.7333	-17.222	-16.462
11.48	10.117	11.512	3.9964	7.7355	12.843	9.2549	6.8415	8.3638	13.277	21.192	11.461	1.8707	13.519	4.85	6.9934	7.9929	11.883	1.9244	10.115	8.0311	6.5538	5.2968	7.2685	8.2938	8.5497	5.8316	-0.98025	4.8714	9.6315	4.1407	6.4915	3.0907	6.4466	-1.7991	4.0652	8.6172	3.1267	4.6041	10.385	7.2007	9.6227	8.774	11.988	12.861	9.8096	7.2614	10.889	5.4307	11.561
-10.182	-8.8162	-3.6715	-6.2165	-14.125	-13.901	-7.1307	-10.502	-7.9569	-15.369	-2.3902	-7.9126	-1.4661	-14.953	-6.3787	-7.4342	-7.938	-12.66	-4.394	-8.5021	-5.9607	-9.9797	-9.4827	-7.7439	-6.2026	-9.5988	-10.899	-11.862	-13.342	-8.852	-6.7135	-10.831	-9.6031	-7.37	-11.37	-11.445	-13.806	-12.804	-9.7353	-15.633	-10.131	-6.1519	-8.1997	-16.532	-4.2613	-5.747	-0.21526	-8.387	-12.928	-7.1388
-4.4096	1.6247	-3.1922	-2.8825	-7.6567	-1.0553	-0.0031377	0.017649	-3.4701	7.6372	-4.9006	-15.088	-6.7641	-3.4107	-5.7022	-3.4954	-3.5579	-4.9289	-4.0775	-3.3747	-2.8413	-8.8282	-11.214	-0.5204	-3.8805	-10.013	2.4068	-3.6814	3.4574	-2.8952	-8.6138	-6.918	-7.1853	0.085577	-1.8975	-4.8597	-5.8362	-0.14154	-7.1839	-2.6411	-6.9235	-3.0076	-6.4558	-4.7921	1.1385	-5.3188	-6.4202	-5.3897	-6.5906	-4.118
-10.634	-13.168	-14.189	-11.081	-10.932	-17.65	-20.109	-22.465	-10.658	-7.3597	-14.447	-7.1098	-13.849	-15.518	-10.013	-15.779	-11.137	-9.7034	-17.351	-16.217	-12.092	-17.733	-13.374	-10.122	-16.476	-18.391	-11.503	-14.28	-13.879	-11.679	-12.106	-15.39	-15.251	-3.5619	-13.919	-18.36	-16.928	-18.376	-9.3281	-15.899	-11.483	-10.676	-12.896	-12.42	-13.72	-3.9351	-11.505	-15.082	-19.57	-14.117
-8.7309	0.58295	-9.2169	-8.8244	-9.0147	-4.3473	-6.6579	0.53597	-5.4127	-3.0613	-4.291	-2.1789	0.052643	-14.312	-3.4458	-10.314	-1.3283	-3.1938	-6.2828	-5.2295	-4.3858	-1.8524	-0.27031	-8.2979	-7.354	-9.518	0.6989	-1.3663	-4.1099	-7.4024	-0.66648	-6.603	-1.7441	0.38965	-6.8433	-3.1592	6.3563	-6.9338	-6.5821	-6.9047	-3.1349	-2.7187	-0.47477	3.7235	-3.4313	-4.8518	-6.3387	-1.4051	-5.4595	-1.8023
-8.5756	-9.1087	-9.7071	-20.304	-10.982	-13.961	-9.0332	-15.412	-6.2119	-8.5458	-8.4298	-11.734	-12.449	-12.059	-15.453	-9.3308	-14.546	-7.8666	-8.3735	-11.795	-13.158	-12.54	-8.3963	-10.021	-13.638	-13.003	-8.6953	-8.3707	-10.452	-12.215	-8.515	-5.9083	-13.449	-14.6	-5.5267	-10.94	-20.425	-10.155	-13.605	-12.375	-1.9395	-18.358	-8.3902	-10.487	-3.914	-13.946	-11.016	-16.177	-10.536	-10.166
-13.909	-13.879	-17.143	-11.367	-17.506	-14.522	-12.791	-11.45	-1.1422	-10.502	-9.1665	-13.831	-14.15	-22.751	-8.918	-13.626	-7.196	-17.834	-11.158	-18.833	-16.12	-13.984	-15.247	-12.754	-13.314	-12.384	-14.183	-10.833	-17.379	-13.462	-14.923	-15.559	-12.43	-17.457	-6.4065	-9.0026	-17.426	-14.731	-14.43	-12.555	-8.647	-12.232	-18.233	-14.74	-17.691	-18.306	-12.786	-14.632	-13.671	-14.954
-7.5699	1.8216	-4.5411	1.0946	-7.5492	-3.7704	-4.9396	-2.6521	-1.2817	0.13715	-3.2108	-6.8042	-8.4049	-7.4336	-10.628	0.084609	-6.288	-4.9804	-4.2468	-5.6155	-3.2608	-7.6628	-4.5282	-5.1196	-15.203	-1.916	-5.1308	-4.7393	-8.3512	-9.0499	-0.93159	-4.9497	-6.2676	-15.423	-3.6043	-2.073	-10.935	-6.1111	-1.5026	-1.1218	5.4182	-6.3632	-1.7888	-10.722	-5.3756	-4.6579	0.77869	-4.9636	-11.927	-5.3962
-12.222	-10.94	-10.992	-15.89	-19.758	-11.706	-16.337	-10.531	-13.472	-14.141	-14.183	-19.107	-6.6131	-12.925	-10.967	-12.043	-7.6436	-13.531	-9.0871	-15.81	-14.389	-10.799	-9.3869	-21.046	-12.216	-10.608	-10.674	-12.377	-14.483	-15.851	-18.015	-16.732	-9.5884	-18.282	-8.5976	-9.6227	-9.0297	-16.427	-12.473	-18.803	-15.447	-11.204	-8.4059	-18.782	-11.279	-8.9364	-17.695	-10.315	-12.019	-19.898
-10.184	-8.6212	-11.244	-12.135	-10.362	-12.836	-8.726	-6.5952	-7.4891	-11.222	-12.032	-11.731	-14.047	-13.545	-14.148	-9.6875	-12.499	-14.61	-12.16	-15.708	-13.493	-10.403	-8.8753	-15.259	-12.648	-10.955	-9.4437	-10.424	-13.587	-14.863	-11.832	-16.751	-5.8788	-13.715	-16.326	-12.587	-16.601	-9.7245	-9.9528	-10.414	-10.815	-16.411	-15.122	-25.168	-16.858	-11.406	-12.55	-14.892	-11.636	-11.501
1.7083	0.53925	-1.2211	-1.9605	1.7059	-1.2127	3.1847	-1.8969	-6.4042	-5.3026	-0.70254	-0.66832	-1.2705	-0.79346	5.4742	2.9615	0.70402	-3.8898	-1.581	0.92038	-1.8975	-1.4446	-4.1647	0.7104	0.54496	-1.8881	8.5575	-2.7762	2.1912	-3.4248	1.8161	-0.28798	-0.15737	-2.0509	-1.8893	-3.5735	-3.4209	4.414	0.22446	0.63129	0.57937	-3.3444	3.5942	-2.2393	-3.4927	-1.2651	-1.1864	-2.7358	-3.0807	-1.3631
-27.912	-19.66	-14.721	-15.908	-19.494	-23.513	-21.741	-25.256	-22.62	-30.946	-19.357	-19.455	-22.142	-19.786	-22.558	-23.892	-23.888	-21.803	-22.483	-14.865	-22.496	-18.817	-21.776	-24.641	-21.082	-22.25	-20.063	-22.622	-28.452	-25.446	-25.591	-21.979	-24.543	-22.687	-20.428	-23.665	-24.855	-18.711	-19.42	-23.171	-19.932	-21.301	-19.417	-29.232	-17.338	-15.666	-20.642	-20.483	-21.331	-18.871
-0.16608	0.35059	3.8742	3.2744	3.2049	-6.456	4.911	0.036861	-5.1671	5.9027	0.13364	6.4607	5.9255	3.092	-0.023556	-4.8641	5.0062	0.51691	-3.1576	1.2606	-5.3003	0.37028	-1.3154	1.6539	-2.0724	-2.9554	-0.11295	-4.3418	-6.4756	-3.365	-2.3218	-3.849	-0.59462	2.3003	-1.2062	-2.1082	0.29151	2.5975	1.1785	-1.9295	-6.3971	4.7004	1.4737	-2.2852	-0.26574	-3.8265	0.081585	-3.0416	-2.5366	-2.3051
-1.1591	-1.7644	-2.1631	-3.5502	-0.5364	-6.2593	5.5092	-1.0628	-4.1724	-4.281	-6.0257	-5.8605	-7.4773	-6.0697	-3.8718	0.78201	-3.9573	-9.392	0.53383	-2.4424	-2.5758	-1.8488	0.15435	-0.14223	-6.1827	-7.4439	3.2342	-4.773	0.2375	-5.8049	-9.4189	-5.0685	0.061469	-0.17433	-10.203	-6.4894	-0.080967	-7.7926	-4.037	-9.9444	-2.885	-5.1484	-5.1918	-6.8599	-3.2989	-0.5632	-5.8231	-6.0643	-2.3745	-10.736
4.9825	1.5139	3.3888	2.7191	1.0556	5.7214	2.6889	1.3116	2.3573	3.8627	6.2971	0.22693	2.8104	3.1847	2.7121	2.7664	0.85897	4.6624	8.624	-2.939	-0.33759	3.3023	7.6488	11.468	1.706	9.1393	-0.51904	0.0091603	2.4118	-1.3105	4.496	6.3755	0.40435	3.1287	-3.5529	-4.3663	6.8121	-0.41488	7.9407	1.739	7.3219	0.41271	10.02	7.762	2.2215	8.1514	-1.8834	-2.2495	6.0416	-5.0523
-9.7875	-11.679	-4.6524	-11.557	-7.8626	-6.7297	-3.7487	-9.3314	-10.717	0.53416	-7.1648	-2.6331	1.1249	-0.025868	-14.94	-10.496	-5.2981	-5.7577	-5.0275	-11.567	-20.051	-11.342	-7.0439	-8.8731	-10.18	-10.744	-2.1584	-10.245	-0.10261	-4.6211	-10.885	-9.385	-9.9322	-13.628	-9.0522	-9.4249	-7.4231	-8.0577	-7.0037	-8.9164	-6.9118	-3.8311	-5.8432	-5.0333	-9.414	-3.0918	-7.2105	-8.8149	-11.464	-5.5515
0.40211	9.126	-3.5515	5.7587	2.3138	0.16176	7.4333	1.9051	-8.3708	-4.0338	-2.5063	2.6836	1.8086	-8.0304	1.2169	-1.9002	1.2132	2.1945	0.0098449	-4.1041	-6.017	-0.51942	-0.73176	2.4662	-0.07088	-4.4728	-1.1917	-2.3882	-4.0283	-0.022939	0.11022	-0.32746	1.6739	1.8166	-8.7889	0.10817	-2.3874	-2.6981	0.55478	3.047	-0.56983	-1.9193	2.7223	-2.4063	2.7885	0.73425	3.6485	-3.4808	-0.47623	1.5193
-18.919	-18.128	-18.505	-16.722	-16.176	-20.496	-24.44	-21.144	-28.542	-23.032	-23.513	-22.596	-25.305	-20.324	-22.881	-22.936	-21.048	-24.721	-27.478	-19.151	-24.052	-19.948	-22.952	-14.289	-16.744	-25.228	-21.993	-19.488	-22.366	-19.035	-25.516	-18.425	-23.866	-21.704	-16.439	-22.859	-16.728	-22.355	-29.124	-24.947	-23.981	-23.911	-20.193	-20.318	-17.181	-24.187	-26.722	-21.964	-20.09	-21.338
-3.9133	6.2097	3.6411	-3.4511	0.97327	1.8041	-1.9747	-5.0894	4.4169	3.9142	0.80268	-3.2539	0.57737	-9.211	2.2669	-0.36157	-8.2955	-5.5835	-1.591	0.35664	6.3347	-4.3029	3.0027	-2.843	-5.626	1.1862	0.028331	-5.9338	-1.5197	-1.0416	-6.7499	-2.0146	10.122	-5.0125	-5.9621	0.58677	-2.7922	-3.942	-0.47573	3.3714	-3.2147	0.87379	-1.9405	4.0855	0.99866	-2.7862	-3.7997	-2.8246	-5.5452	-1.9094
-2.8026	-5.2992	-0.38551	-0.67081	0.11384	2.3814	-3.4499	-3.7683	-9.2056	-1.2473	-5.2592	-3.2237	-1.5112	3.4996	-6.2112	1.1652	-0.073832	1.0512	0.34162	-5.696	-6.9784	3.2999	-2.9936	-5.0155	-5.1084	1.9037	1.6788	-1.918	-1.7021	0.1086	4.8007	5.3726	-4.2621	1.4144	-5.9301	-4.4973	3.7699	3.3464	-2.0402	-3.5429	1.617	-1.7001	-0.6931	3.0479	-4.863	-3.0425	-8.574	-1.9391	-3.2209	-3.0552
-1.4553	8.3192	3.0544	3.4743	2.8928	-4.9074	0.46959	1.3987	2.9141	4.5235	-0.39256	5.4534	-4.0128	2.987	7.722	7.8707	3.2177	-1.3217	2.7313	5.0762	7.6557	0.0063645	0.22178	5.4233	5.3187	1.2111	3.5361	-2.7944	-0.3397	0.010121	-0.79485	9.0271	5.9766	-3.1034	1.9497	0.76312	4.3035	2.9149	-3.7418	-2.6203	-1.3101	-1.1533	-2.7217	1.6036	0.83588	-1.1208	-1.8701	5.0993	1.3167	-0.38816
-7.8196	-3.717	-7.0303	-2.4295	-5.4843	-3.6906	-13.327	-1.2347	-8.3373	-1.8539	-3.0654	-9.0706	-9.6747	-4.0856	-6.4316	-5.3982	-4.6723	-9.3207	-4.3563	-6.5637	-6.8979	-5.2736	-4.8842	-0.17425	-8.0557	-5.0066	-13.808	-7.5831	-1.9213	-2.4703	-8.8219	-1.0845	-7.3622	-6.6276	-5.7361	-4.8901	-3.7438	-0.27291	-8.6458	-3.6367	-8.1602	-0.58668	-4.2577	-8.6761	-5.501	-1.2244	0.35114	-8.257	-4.0292	-10.477
-7.8112	-1.3764	-6.977	-5.4021	-7.368	0.10861	-8.8646	-2.8554	-3.8487	-6.061	-4.9842	-6.8326	-9.693	-5.2136	-6.1242	-3.7528	4.8626	-5.2412	-3.0041	-9.8577	-5.8028	-2.6673	1.7163	-1.8132	-4.6336	-1.6607	-4.4415	-3.8484	-7.1099	4.4088	-4.7122	-0.41044	-6.5657	-4.5688	-3.82	-1.8104	-2.7159	-0.063079	4.5871	-2.2007	-2.4478	2.197	1.9253	-7.1844	1.7628	0.762	-2.2654	1.8752	-0.34914	-11.094
-9.2524	-14.762	-14.02	-6.5556	-12.844	-15.103	-5.8267	-10.343	-14.789	-17.944	-18.287	-14.687	-16.779	-13.332	-15.547	-8.7956	-13.88	-17.335	-16.361	-12.233	-13.262	-8.8652	-14.719	-14.745	-5.2117	-19.912	-17.674	-9.354	-14.683	-18.736	-15.478	-12.322	-14.474	-20.753	-13.102	-13.597	-13.245	-18.464	-13.688	-17.57	-10.321	-16.415	-10.755	-8.5923	-11.795	-14.784	-15.483	-14.041	-11.861	-11.591
-6.1725	-5.8759	-8.2719	-7.2836	-5.6611	-9.7629	-11.769	-4.8931	-12.461	-13.05	-8.2317	-10.381	-8.3688	-11.55	-7.4943	-8.072	-13.697	-5.0231	-10.699	-5.3368	-6.5845	-8.4861	-4.7092	-5.5006	-8.847	-5.5778	-10.388	-11.032	-7.8482	-10.998	-11.144	-16.578	-9.7412	-11.337	-10.639	-12.515	-12.315	-10.401	-2.4932	-5.354	-9.3268	-7.2398	-5.3647	-11.671	-4.5997	-18.706	-3.1359	-7.5466	-6.4606	-8.262
-17.217	-3.1535	-9.853	-11.046	-8.7347	-6.4708	-3.0015	-5.1911	-6.9593	-8.0528	-11.604	-12.697	-6.1953	-7.4277	-9.8858	-0.24785	-10.914	-13.836	-14.023	-5.6703	-15.317	-13.829	-8.741	-6.4588	-17.407	-7.1494	-10.179	-7.0842	-2.7855	-13.251	-9.6295	-9.2456	-13.795	-9.9764	-7.0257	-6.2403	-8.7787	-6.0131	-13.541	-9.0431	-10.368	-9.4947	-9.0874	-8.6428	-10.049	-19.406	-13.923	-12.517	-9.2358	-1.7856
-1.8384	-6.5236	-5.002	-5.7043	-8.6512	-12.673	-9.8486	-4.4118	-7.0976	-7.4198	-10.629	-5.1331	-10.559	-6.888	-8.2671	-5.0362	-13.133	-7.2414	-11.926	-11.637	-11.529	-8.8684	-11.435	-8.6853	-9.7188	-10.729	-12.327	-9.6165	-8.2187	-9.6628	-17.572	-6.3653	-12.135	-8.5629	-12.23	-8.6862	-8.32	-7.5415	-15.705	-11.811	-8.2799	-13.194	-12.228	-6.0155	-16.867	-6.1407	-11.442	-6.6933	-13.737	-8.1074
-9.4028	-4.7736	-5.321	-3.2499	-5.9151	-8.3352	-5.0317	3.469	-8.8863	-5.9161	-1.6764	-4.4083	-3.7413	-0.28057	5.2158	-6.6421	-4.0301	4.889	3.3194	-1.4059	-3.7161	-0.94236	-5.4468	-8.3387	-0.52984	-7.7157	2.5922	-5.9627	-1.8273	-8.4657	-2.4277	-5.1985	-5.0143	-1.5844	0.067412	-1.8691	-2.6203	4.3817	-1.3024	-2.2785	4.4179	-1.5515	-0.43807	-2.4705	-0.66557	-6.7467	0.2082	-0.34615	-3.2593	0.066373
-0.40473	-2.6975	-1.2731	-10.13	-6.0916	-3.8311	-0.35428	2.0102	-1.8556	0.42488	-6.9326	-2.1371	-2.6289	-6.6667	0.32943	-3.2842	-8.4905	-1.9434	-6.9709	-6.1938	0.56235	0.64177	-1.2239	-1.3972	-6.1926	-2.6132	-1.037	-4.8211	-7.6529	-6.9739	2.7795	-5.4	3.1163	-0.88161	-3.3843	-1.9373	-3.7087	-5.0426	0.72059	-4.5225	-0.31757	1.7933	-5.1023	0.67939	-5.4664	1.6932	1.8124	-0.351	-3.2161	1.148
-20.089	-25.115	-18.72	-23.558	-15.915	-22.477	-22.245	-23.959	-19.977	-26.919	-19.722	-22.629	-23.983	-21.909	-26.107	-25.602	-24.932	-17.715	-23.465	-23.655	-26.14	-19.804	-15.831	-23.355	-22.633	-26.655	-18.549	-19.758	-19.63	-18.317	-18.341	-20.877	-20.288	-19.707	-24.158	-19.021	-17.993	-25.044	-23.223	-25.681	-23.506	-19.272	-18.038	-25.173	-15.039	-26.626	-22.537	-25.739	-23.464	-19.279
-12.857	-16.653	-12.039	-18.78	-8.5452	-10.372	-13.058	-13.825	-6.6055	-12.196	-20.235	-13.334	-11.258	-13.198	-4.4608	-5.8619	-8.1702	-7.8487	-15.851	-9.7852	-12.469	-7.0806	-10.603	-9.9147	-11.096	-5.531	-12.906	-10.757	-14.373	-19.814	-7.0366	-14.076	-11.301	-13.848	-16.862	-18.3	-11.563	-15.871	-13.13	-11.049	-7.9299	-9.163	-8.2545	-7.4785	-14.516	-14.651	-8.5273	-8.1047	-15.522	-10.99
1.7615	9.2473	7.2551	6.8943	3.0122	7.4428	13.245	10.635	4.3924	10.097	8.9065	12.283	8.1898	10.723	6.4862	9.7561	4.4668	6.8911	9.8338	11.844	5.5826	6.4991	8.9725	9.4135	11.445	7.3369	10.741	9.7931	7.0559	10.862	4.7391	6.5026	3.2027	2.7804	7.8088	5.4096	5.3618	5.6039	8.737	7.381	5.9661	10.461	6.3819	9.4898	3.2398	3.1434	9.2099	6.262	6.1181	7.7367
-15.806	-14.889	-14.393	-16.009	-11.853	-4.6547	-11.737	-16.395	-15.72	-15.018	-12.984	-11.113	-16.662	-11.551	-10.075	-13.56	-11.898	-13.404	-16.096	-11.692	-17.244	-16.446	-17.956	-19.949	-10.949	-12.574	-17.243	-16.02	-11.596	-23.526	-20.097	-15.597	-9.6943	-14.409	-12.48	-14.441	-13.768	-10.884	-15.541	-12.775	-14.763	-9.9367	-13.851	-18.859	-6.3105	-19.386	-12.486	-12.751	-12.916	-7.6313
-12.149	-5.2166	-10.145	-10.004	-6.6833	-10.758	-8.5782	-7.6019	-17.644	-13.735	-11.49	-12.19	-14.386	-5.1141	-12.278	-7.8828	-8.0499	-16.365	-9.9756	-12.955	-14.756	-8.0788	-14.407	-12.065	-8.9731	-5.6781	-15.341	-12.1	-13.756	-7.4718	-6.8898	-10.454	-11.049	-16.379	-14.57	-8.2457	-18.87	-15.405	-21.742	-12.264	-10.682	-8.5988	-12.364	-5.0466	-12.12	-14.77	-6.9647	-14.168	-9.4214	-3.9195
5.2366	0.1515	2.9645	2.4989	-4.2287	5.1511	3.0305	6.0989	-0.40472	1.733	1.4807	4.0962	3.3495	1.6801	-5.3215	4.4742	4.2081	3.5277	1.2782	2.7687	-2.3875	1.4076	3.1355	6.6571	4.4427	1.5902	-0.34167	3.3892	-0.45828	3.8185	0.67282	-0.54265	2.6178	0.1538	-3.3821	-2.9915	1.2988	-0.024119	9.9639	1.886	8.541	3.2062	-6.2832	-4.0691	8.1841	2.8181	2.3289	5.4445	6.7558	-1.3846
4.3823	1.6409	2.6874	3.8584	0.18501	10.886	3.9146	-5.1523	3.5409	6.5595	0.22589	7.5588	2.9761	-3.4851	8.7452	0.30297	0.16186	6.24	-0.61995	7.5575	2.7881	5.6051	1.6803	10.759	4.2124	-0.32413	3.7919	0.90182	7.3513	1.2135	2.2368	3.928	3.4908	5.9238	5.5179	5.3549	1.7039	-0.34611	3.75	4.7489	6.0115	-3.2645	6.6131	5.9987	2.3729	6.5979	3.0506	-0.23944	2.1681	-3.7083
-15.341	-14.547	-13.483	-21.181	-12.71	-18.117	-10.727	-9.7047	-15.504	-16.868	-12.412	-19.712	-13.625	-14.362	-15.118	-16.019	-11.13	-6.904	-21.825	-16.255	-17.467	-17.894	-9.4231	-8.2718	-17.669	-15.649	-14.736	-16.462	-14.428	-15.128	-16.306	-16.941	-9.3599	-17.433	-7.391	-13.5	-9.6467	-8.972	-14.849	-16.177	-14.141	-19.384	-12.895	-17.786	-11.613	-15.555	-11.316	-14.978	-15.878	-10.345
6.4633	-2.2105	3.6366	-2.2888	0.51141	5.7266	-6.8495	-1.2628	-7.3258	-0.87239	0.80065	2.1415	0.62941	0.53911	-1.6333	5.9256	6.354	-1.1467	7.3765	5.8654	4.0979	-0.81315	-1.2678	8.0607	-0.96676	0.88258	-1.7388	2.6248	1.1629	-4.8816	-7.9094	-0.3123	-0.00084239	5.9513	3.897	0.8388	9.7654	1.1694	4.894	9.5858	0.56288	-0.034478	6.1407	-2.632	2.5406	1.6955	4.7836	-0.15552	-2.0372	-0.75148
-5.3808	-0.53877	3.0749	1.6818	2.4015	-1.0244	-0.30189	-4.7145	-2.3632	0.92925	3.4735	-2.5417	0.062258	-0.44996	-1.3414	0.45216	-1.1186	-2.2307	-8.6918	-3.5667	4.0739	-2.7339	-5.9451	-0.29282	-6.6792	3.289	-3.2776	3.7136	-4.1294	-5.3541	-3.4239	3.7641	3.2944	3.9106	-3.681	-0.99711	-5.5655	-0.018308	2.2181	-0.18113	8.0178	1.2425	-0.2292	-4.7643	-4.5761	-5.7427	-7.8491	-0.60615	2.0831	2.3998
5.3609	4.5589	-5.0348	-2.0677	4.5044	-6.3514	-0.12928	-1.2138	-4.2281	-0.097034	7.3468	3.0181	-5.7465	1.2562	7.7847	4.3859	3.1526	-0.41481	-9.2124	4.2588	3.2509	2.3121	-5.5215	-7.0704	-2.0659	3.9546	0.46262	-0.99997	4.4802	7.0627	1.6132	-1.7424	-0.92491	-0.063123	3.3417	2.3579	-1.0132	-2.0347	-4.9909	-4.3435	2.8426	2.8325	3.1089	5.0068	-6.3831	0.96374	0.8403	-0.092982	-1.5414	1.8585
-15.63	-12.783	-14.223	-16.726	-13.867	-11.538	-11.232	-16.215	-13.34	-10.193	-17.046	-11.004	-16.199	-7.6549	-11.039	-12.396	-15.576	-16.449	-19.092	-11.307	-19.56	-18.191	-19.225	-11.52	-14.241	-15.332	-19.773	-17.28	-14.885	-23.078	-10.27	-10.26	-12.394	-10.147	-13.506	-22.719	-15.23	-14.196	-16.88	-14.369	-9.135	-20.115	-10.1	-24.013	-9.9615	-11.27	-13.401	-10.36	-24.28	-16.568
-4.4836	-3.35	-8.3997	1.0009	-2.7631	-9.1847	-0.18182	-2.6289	3.1731	-0.40878	-10.805	2.0614	-2.4955	-10.379	-4.5141	-5.2395	-7.8886	-5.7251	-1.9118	-2.015	-10.334	-5.6129	-0.8908	-1.2229	-6.9198	-1.8161	1.2876	-1.2327	0.87165	-1.6226	-2.5442	-12.194	-2.2001	-6.6128	-3.197	-4.6197	-3.1335	-3.8554	-0.32617	-0.98023	-8.0733	-4.2912	-0.97152	-2.2592	-5.2474	0.89103	-0.012339	-6.6321	-1.1041	-6.7649
-9.6845	-9.5745	-15.242	-11.054	-13.941	-11.495	-11.578	-13.706	-11.209	-8.2695	-18.093	-11.7	-13.108	-13.929	-6.5044	-13.92	-9.9315	-9.0665	-18.36	-11.77	-8.9655	-14.323	-11.579	-8.8432	-6.2073	-7.6981	-12.483	-12.715	-7.6352	-13.339	-10.344	-8.6441	-12.576	-10.112	-10.683	-9.1044	-13.298	-15.521	-16.594	-10.869	-9.6158	-10.132	-9.2841	-16.572	-12.469	-11.767	-9.0401	-13.668	-10.756	-17.169
-15.906	-23.472	-20.01	-19.294	-17.723	-21.957	-19.68	-20.262	-22.044	-26.396	-20.916	-27.408	-25.01	-21.523	-22.87	-23.971	-16.618	-24.897	-23.521	-25.224	-16.626	-24.311	-27.31	-23.541	-21.967	-24.426	-30.194	-20.988	-22.156	-19.237	-15.044	-25.579	-11.169	-24.645	-14.433	-28.048	-23.415	-23.86	-24.468	-20.779	-23.622	-26.675	-18.537	-19.097	-13.253	-22.499	-24.454	-24.661	-18.735	-23.403
-12.97	-12.199	-15.009	-15.102	-6.2532	-7.1229	-12.554	-21.732	-6.8235	-12.854	-11.268	-8.69	-15.482	-16.374	-17.505	-14.66	-6.2014	-3.7034	-8.5093	-10.771	-5.6713	-8.0296	-12.662	-8.5402	-9.4577	-11.784	-7.2011	-14.638	-8.218	-21.504	-8.3077	-11.232	-14.732	-6.6728	-14.557	-10.267	-10.471	-13.338	-11.639	-10.854	-12.242	-12.893	-10.415	-9.1774	-11.848	-11.89	-4.4459	-8.4765	-12.326	-2.3007
5.9183	0.45228	2.979	9.4401	8.1738	16.14	4.0324	6.8225	6.2806	9.0802	10.699	8.6173	7.7543	9.6495	3.3458	2.1705	9.5953	4.4506	11.362	7.1403	6.1582	12.1	2.9753	8.5652	12.942	5.33	7.517	6.4667	12.042	9.9677	10.019	9.6213	4.067	5.9852	2.9568	1.8368	15.629	8.9952	11.316	8.114	4.0455	6.7145	3.4016	9.2912	4.9293	8.3412	9.3174	5.2272	4.9725	7.7009
2.2152	4.1295	3.4557	-1.828	0.80657	-2.2106	0.63513	1.9534	4.8043	0.75924	-2.1944	-2.8403	6.0625	1.5128	0.84115	-4.6973	5.2709	-1.5238	-0.86609	-2.3797	2.2053	0.39489	0.53869	5.9981	1.642	0.32584	4.0485	2.7185	-0.31661	-3.8349	2.9726	4.0469	-1.8823	0.67231	5.6898	-0.53991	-3.7393	3.0005	8.3999	4.1017	0.31761	7.4138	2.4521	10.281	0.53263	4.4031	6.0318	-5.5603	0.25028	3.4051
2.9306	1.9751	4.2557	-0.1307	-0.39965	-2.3287	-2.5048	0.72906	-4.235	2.5727	0.080764	0.11257	-6.2426	-5.1096	2.6652	-3.8639	-4.0461	2.7718	4.5966	-1.7152	-0.22266	9.0397	-2.9278	-2.4945	-1.6734	-1.0923	3.8566	7.1378	-3.7585	-2.4727	1.3159	1.0956	-5.0518	2.3011	-2.0074	1.7458	2.6727	-3.7345	2.9014	0.29407	-1.6409	2.4222	0.20217	4.3723	2.6393	-3.3943	-3.6748	-4.4645	6.3201	10.048
-7.3153	-5.9665	-2.3468	-9.3352	-12.633	-6.8028	-4.7369	-3.4842	-2.735	-2.2171	-8.487	-7.7552	-4.698	-2.6938	-7.3332	-6.9365	-4.0075	-10.355	-10.245	-1.7535	-7.3062	-6.7195	-3.4017	-10.127	-7.7604	-11.295	-4.6465	-6.7587	-5.3536	-1.8591	-5.0198	-6.6612	-5.165	-4.5925	-4.422	-3.659	-11.252	-7.4694	-4.3362	-4.8987	-9.1114	-5.4862	-8.1107	-7.0125	-7.6732	-8.4753	-4.6723	-6.2948	-2.5774	0.79859
-3.0137	-5.8034	-1.1501	-3.7853	-3.0164	-0.50188	-3.0627	-3.8097	-4.3156	-3.5097	-4.7061	1.5508	-3.336	-9.4109	2.4449	-8.7622	-0.65394	0.36757	0.19121	0.77105	-4.3033	-1.7553	-0.071561	-4.2823	-6.9088	-0.14831	-5.7598	-8.1103	-3.0603	-5.1122	1.1655	-7.3105	-5.6836	-6.3441	-9.7972	-2.4339	-8.2436	-4.1105	1.8146	4.2458	2.0599	-0.26728	-1.6393	1.6378	2.7826	-3.1231	0.26576	-3.1033	-3.0227	-5.4908
-4.4085	-2.8028	-2.2804	-2.3958	-4.5436	-7.4903	-1.3454	-0.85945	-4.2449	3.3196	-0.45619	-6.0063	-2.0618	1.9813	-3.5659	1.9228	-5.1635	-1.1038	-9.7104	-8.1366	5.2725	-2.0703	0.3914	-0.80934	-8.3825	2.7339	1.1565	-4.215	-4.0782	8.1252	-5.9519	-2.6918	-1.558	-4.3452	-5.5175	-3.5886	-3.0389	-4.492	-5.7275	1.1999	-0.25388	-7.171	-7.522	-4.3412	-0.30062	-4.4318	-6.1574	-1.3901	-1.9481	1.1934
-4.3458	-6.4739	-12.569	-9.7967	-9.058	-13.089	-9.5838	-7.0596	-8.3195	-11.765	-7.3937	-7.8434	-3.5063	-0.59086	-11.979	-0.86803	-6.9776	-5.2843	-4.3565	-0.84664	-6.2541	-12.849	-8.4645	-8.399	-13.414	-7.7707	-15.85	-10.382	-8.9451	-9.4993	-12.204	-7.2042	-13.832	-10.465	-9.4846	-9.0873	-3.6908	-4.4541	-13.69	-4.7874	-3.6944	-11.231	-7.1542	-15.794	-10.478	-7.3251	-5.6607	-13.171	-10.33	-8.228
-0.27009	1.6836	-6.9865	-4.3152	-1.6159	-1.5266	-8.4487	-5.1034	-5.433	-6.5359	-12.089	0.052234	-2.6372	-3.6798	-2.7101	-0.60034	0.25068	-4.4521	-5.2647	-6.1224	-3.6057	0.18651	-3.8208	-2.1648	-6.4471	-0.92003	-3.4912	-5.9644	-4.7577	-8.2086	-8.9021	-6.0359	-6.0963	-3.9038	-7.6604	-10.826	-7.1157	-5.0021	-0.77565	-12.016	-1.7107	-5.6992	-5.6435	-1.0428	-8.2377	-7.484	-4.8452	3.8194	0.55309	-7.0422
-8.0754	-4.4086	-14.665	-9.0748	-7.2109	-12.528	-14.532	-17.273	-14.717	-11.518	-21.449	-17.054	-11.616	-7.0247	-13.157	-12.974	-13.409	-10.999	-12.116	-16.335	-7.6289	-8.0737	-6.3104	-11.284	-10.882	-15.835	-10.551	-4.3952	-9.3202	-10.665	-7.83	-15.581	-13.222	-12.4	-12.49	-9.4805	-7.0102	-11.69	-5.7165	-15.705	-12.485	-5.3021	-9.007	-16.012	-11.276	-18.357	-11.67	-15.919	-9.3388	-14.81
-7.747	-10.651	-10.756	-11.259	-8.9752	-7.3129	-5.6916	-12.231	-9.6112	-10.147	-7.2227	-10.666	-10.768	-9.5518	-10.342	-9.0105	-13.544	-8.1443	-12.699	-12.654	-6.8917	-10.904	-7.4304	-7.1619	-8.0341	-8.1802	-4.7332	-10.999	-8.5436	-11.13	-5.9299	-8.2095	-10.437	-13.541	-11.896	-4.1022	-4.4884	-8.1866	-9.7714	-6.4956	-8.5677	-12.886	-9.653	-12.068	-10.614	-12.293	-8.0888	-3.4723	-9.6557	-9.9404
-13.498	-11.473	-8.1717	-13.18	-17.867	-13.391	-13.898	-10.34	-12.983	-18.077	-8.4062	-14.175	-9.6867	-18.514	-13.199	-7.4758	-17.849	-10.661	-17.325	-9.5989	-17.137	-7.1263	-14.248	-8.2646	-7.6754	-11.076	-15.994	-13.707	-12.869	-9.4597	-19.345	-16.423	-9.2727	-5.7623	-13.779	-8.5666	-12.894	-10.304	-14.026	-9.1599	-8.6292	-9.1321	-8.3851	-16.005	-11.861	-12.441	-11.013	-16.969	-14.192	-12.909
-6.4584	-10.142	-8.8	-11.934	-7.8822	-10.173	-6.9227	-6.6532	-5.1126	-10.487	-5.4406	-6.7992	-12.691	-7.1982	-5.3636	-6.6968	-16.878	-8.9347	-8.2602	-3.3049	-11.561	-6.0707	-13.076	-5.3688	-12.622	-9.1034	-17.143	-14.267	-9.458	-11.211	-4.1094	-9.5754	-9.6145	-6.7943	-6.4328	-8.7697	-4.0549	-9.9106	-7.2381	-5.9194	-5.9433	-11.145	-10.742	-10.231	-9.3297	-5.4347	-9.6585	-5.6316	-5.2895	-3.7279
-6.6738	-3.0955	-1.6729	-5.5238	-8.3645	-0.29065	-6.2844	0.41058	-3.7045	-4.1582	-3.2097	-0.19362	-2.6562	0.49619	-8.1183	-4.2564	-0.034151	0.30897	-1.6931	0.77313	-1.4509	0.48402	-0.068113	3.5636	-7.8556	-3.7533	-2.4948	-0.32694	-4.1281	-7.92	-5.3471	-7.0184	-1.9668	-3.587	-4.0985	-1.0407	-9.4231	-2.6881	-4.4166	-9.8065	-1.7838	-13.45	-5.0838	-1.718	-0.15715	0.36082	-1.6643	-4.2976	-2.9463	-1.1271
-4.7231	-7.3081	-7.0791	-5.4459	0.42129	-4.6254	-8.3672	-8.8703	-6.0639	-7.3074	-7.3645	0.66367	-1.0814	-8.8181	-4.1708	-7.8882	-0.92036	-0.050231	-8.331	-7.9165	-2.2275	-3.5398	-6.777	-4.557	-11.416	-10.9	-9.301	1.0778	-7.8475	-6.9341	-4.7785	-8.0487	-1.7402	-4.3264	3.0615	-11.391	-4.2049	-8.8006	-8.2841	-5.9821	-3.6028	-9.4191	-7.8666	-3.8015	-11.142	-9.5014	-9.7003	-9.674	-0.61062	-8.8001
-0.96155	-2.7832	0.75794	-5.118	0.24313	-0.72256	-1.0831	-5.2324	-3.6895	-4.3003	-2.4948	0.69039	-1.3048	-5.5672	-2.5224	-0.60531	-4.0976	0.41662	-0.83373	-2.8809	0.73786	0.48061	-2.4983	0.049363	-2.1934	-0.63517	2.1191	2.5806	-4.9306	-0.12134	-0.94994	-3.0036	5.0886	0.1135	-2.4744	-6.0265	-3.2761	-3.4465	-1.5314	2.8826	-5.2368	2.0982	-0.6099	-2.7637	2.1171	3.203	-3.3443	-1.0653	1.9131	2.0118
-8.6946	-4.8335	-10.678	-12.788	-16.212	-13.181	-6.8028	-11.148	-9.484	-9.1623	-5.2411	-14.587	-10.12	-11.226	-9.9481	-12.262	-16.707	-13.017	-10.013	-15.19	-11.527	-20.98	-3.1364	-9.4721	-10.938	-13.217	-14.263	-5.2584	0.28955	-15.794	-8.7766	-16.098	-11.531	-11.332	-10.926	-11.162	-13.308	-10.901	-14.091	-5.1265	-14.657	-14.486	-13.823	-11.019	-7.7348	-9.9572	-12.751	-6.9873	-15.898	-13.834
-10.405	-12.251	-14.04	-12.62	-5.0989	-9.9798	-14.337	-13.284	-11.945	-16.806	-15.438	-12.552	-20.743	-11.337	-16.193	-14.896	-10.939	-17.936	-11.424	-13.356	-13.438	-9.83	-21.813	-13.225	-17.507	-16.303	-15.691	-15.792	-12.361	-11.468	-13.005	-13.464	-11.621	-11.65	-13.683	-13.47	-12.603	-19.836	-8.7303	-11.044	-6.3264	-15.26	-16.625	-14.731	-12.238	-11.062	-12.723	-21.841	-9.4275	-12.472
-7.4264	-9.866	-5.0241	-8.2944	-6.1238	-5.3875	-9.587	-15.172	-5.9761	-5.4447	-3.7967	-12.789	-6.665	-8.7333	-11.945	-8.7729	-12.318	-3.3601	-9.1609	-13.487	-8.2137	-4.8274	-5.1949	-9.8507	-9.6293	0.02522	-12.685	-9.6375	-7.5885	-9.1301	-6.881	-5.3825	-6.2064	-7.5903	-13.212	-16.392	-9.8119	-10.173	-7.0938	-10.332	-7.5814	-10.348	-14.779	-5.3566	-9.0956	-9.3841	-7.1336	-7.5356	-9.2522	-9.0374
-8.0875	-1.0663	-5.9383	-1.7443	-0.72494	-3.3825	-7.8917	-8.2044	-8.0506	-11.991	-11.364	-8.1097	-5.7008	-2.3458	-10.537	-11.649	-7.9804	-6.7917	-2.7188	-5.8522	-13.514	-7.0355	-5.3576	-10.902	-10.436	-5.3346	-7.2783	-6.3888	-6.3625	-9.2516	-5.6053	-4.1269	-3.921	-1.2161	-6.3834	-5.3102	-9.5179	-4.3554	-6.2374	-4.7623	-11.511	-7.0798	-7.2531	-8.3348	-3.4392	-7.6023	-9.7585	-5.3283	-3.528	-7.5492
7.5759	1.073	1.3946	8.012	2.2755	3.1566	15.137	3.6439	8.2556	7.8899	11.494	12.238	9.1709	6.7785	10.6	2.6629	2.1424	3.7743	4.8717	4.5044	1.6571	8.5222	13.197	9.2228	4.3362	1.8763	7.634	2.9698	1.1191	8.8836	5.7748	9.4718	5.511	7.6432	10.598	2.3461	3.4173	9.2484	8.7297	14.77	5.0625	2.817	8.8855	7.5852	5.1287	12.843	10.476	1.7533	7.1631	8.0052
4.3576	1.9514	6.1685	10.257	-3.9625	-5.8127	7.0706	4.4217	1.8184	10.156	8.8488	8.7215	8.167	3.4215	0.64563	9.5964	6.9848	7.9248	6.2792	16.622	1.4471	13.562	11.029	7.1146	2.3453	6.4183	5.4474	4.67	4.0255	9.1721	8.0022	5.9512	5.8577	4.5551	4.321	10.049	6.4539	6.2274	6.9299	1.7499	5.0705	6.8342	6.4151	1.4845	2.2954	-0.75277	2.766	7.2428	4.3677	5.7434
-17.23	-12.64	-11.224	-12.642	-6.1979	-5.9827	-10.216	-9.781	-11.32	-11.388	-16.758	-13.583	-8.9764	-8.5999	-12.191	-4.6304	-16.397	-8.6136	-16.379	-13.949	-15.308	-15.031	-14.329	-10.145	-7.2669	-11.88	-11.956	-10.731	-8.4425	-10.567	-10.344	-12.363	-12.538	-12.626	-12.893	-12.281	-7.5626	-11.043	-8.9367	-11.631	-5.8837	-7.2507	-9.9626	-8.755	-6.1648	-15.242	-8.3979	-10.905	-10.413	-14.437
-14.027	-17.977	-6.7097	-16.364	-14.742	-19.357	-22.634	-11.918	-14.717	-12.329	-9.7562	-10.442	-17.16	-15.41	-11.279	-17.08	-12.688	-9.5386	-17.74	-11.761	-9.2391	-17.284	-13.883	-11.618	-16.229	-16.98	-12.266	-15.075	-14.1	-13.161	-14.098	-14.745	-11.081	-9.3682	-6.4936	-16.675	-12.317	-12.813	-21.664	-14.033	-10.025	-5.6856	-11.61	-13.055	-12.971	-9.9454	-11.269	-9.8942	-15.456	-20.951
-1.5229	-3.4514	3.2392	1.3569	3.6599	-0.17163	2.7686	-1.6753	2.2415	4.6436	1.1162	0.69891	3.304	-0.055296	-1.6161	2.0098	-4.471	-0.71701	0.27026	-1.8869	-0.45607	2.6673	1.2437	1.4306	2.9213	5.5529	-3.2735	0.66888	-1.0056	14.68	-3.9239	0.4092	-2.3288	-0.41593	-4.673	-4.3017	-1.4658	-1.1656	-9.9451	0.64971	2.8927	-0.29523	-4.4664	-0.75513	5.1017	1.285	-1.4612	1.7048	2.0276	2.7617
7.4072	2.107	2.4139	7.9707	2.1272	2.0424	4.5541	4.2413	3.6538	7.7651	5.5977	11.221	12.06	7.0773	6.6412	9.7099	5.8427	9.3322	6.5423	6.3221	1.1225	12.596	9.6811	5.5517	9.5935	6.7673	8.2708	1.5307	6.4827	3.5102	8.1076	6.3102	5.7208	5.0401	2.595	5.8609	8.2207	5.3796	5.0498	6.2028	1.4945	1.8424	12.446	4.3868	3.0945	5.2989	6.5461	6.5227	6.772	3.7312
11.478	7.6241	9.5666	10.678	7.7125	12.189	7.3703	8.7887	4.5001	6.0366	6.3626	11.614	8.1265	8.3285	7.1249	0.68579	5.5779	3.8359	9.9296	3.5595	9.3719	4.1577	11.934	7.0398	-0.28949	6.2128	5.0707	3.2928	11.301	3.8045	9.0797	1.7232	6.2442	5.7411	5.1618	13.332	2.5845	7.8467	6.188	8.2195	6.2501	9.974	0.21115	10.707	9.58	11.077	7.8739	2.9701	-0.21874	5.8531
-0.34637	1.4516	-4.0117	-2.3868	-6.4694	-2.246	-0.96712	-6.3013	-8.46	-0.23278	-7.0909	-5.4521	-6.3974	6.9375	2.5493	-3.3307	-8.0499	3.708	-10.948	-9.1208	-0.32444	-1.6983	-1.4032	-4.827	-2.8846	-2.4675	-5.8405	-0.56073	4.1746	-0.14783	1.0692	1.7654	6.8084	2.3541	-3.0941	-2.0986	0.17235	2.6842	-9.5357	-0.40053	1.0394	1.9977	-8.87	-3.3729	-5.3523	3.1911	1.7058	4.4849	-5.4001	2.5744
-10.61	0.19653	-7.9826	-3.7238	-2.0985	-1.3408	-7.715	-5.2151	-4.5409	-3.4833	-3.876	-3.6774	-3.8709	-1.9237	-2.626	-4.8217	-2.7405	-2.9383	-3.5659	-4.8992	-4.2094	-6.6139	-3.8706	-7.8677	-10.116	-3.2324	-2.4621	-1.9697	-0.85883	-2.2994	0.99713	-2.3788	-8.0744	-6.488	-5.3296	-3.871	-3.1921	-4.4866	2.4636	-8.2628	-5.8924	-4.8029	-1.8757	-5.4044	-2.974	-0.82878	-3.321	-8.7168	-0.64387	5.6482
-16.972	-12.322	-14.733	-17.295	-19.574	-13.854	-10.811	-12.958	-22.317	-13.307	-16.167	-14.837	-12.024	-19.443	-12.171	-14.701	-13.332	-17.479	-11.299	-12.444	-15.538	-16.123	-11.901	-13.111	-14.942	-17.794	-9.6962	-11.512	-19.592	-16.95	-16.034	-16.531	-12.727	-19.77	-18.465	-17.536	-17.405	-18.466	-10.569	-22.779	-13.516	-15.061	-13.868	-11.184	-13.912	-7.655	-21.155	-11.544	-11.275	-12.839
-12.968	-17.931	-11.747	-12.455	-21.636	-6.3967	-12.208	-7.8515	-10.399	-10.41	-11.38	-9.7042	-14.906	-14.893	-11.592	-12.245	-10.627	-8.9195	-13.567	-15.117	-15.321	-11.441	-12.484	-6.6273	-10.232	-10.503	-13.977	-13.167	-15.491	-6.2212	-10.613	-14.257	-12.499	-6.8023	-4.4271	-6.2933	-15.877	-14.267	-16.246	-11.144	-10.888	-8.3477	-12.362	-9.6909	-12.795	-11.009	-9.217	-8.0793	-10.855	-11.365
-14.62	-9.6122	-13.564	-6.997	-10.173	-9.0731	-6.891	-5.2718	-18.378	-12.788	-11.813	-11.04	-14.307	-16.472	-12.002	-10.871	-11.507	-11.162	-10.402	-7.3932	-18.973	-10.09	-13.105	-11.192	-6.6997	-13.748	-13.792	-11.506	-14.467	-12.534	-6.315	-14.481	-16.412	-9.5967	-15.907	-11.337	-12.614	-5.0978	-9.6496	-14.342	-1.8268	-6.57	-12.642	-14.625	-8.854	-15.678	-6.9973	-6.7568	-20.784	-10.041
-10.838	-12.692	-11.579	-11.4	-9.564	-11.101	-10.938	-11.912	-17.428	-11.593	-11.261	-11.658	-11.008	-17.686	-16.038	-13.698	-11.288	-8.8909	-14.392	-1.2449	-9.0627	-5.4026	-16.286	-8.3653	-9.2978	-10.944	-11.586	-18.189	-8.4791	-17.454	-16.458	-10.423	-9.969	-8.7927	-14.741	-9.0528	-9.906	-7.1502	-7.5394	-9.7356	-10.729	-8.5593	-10.533	-4.1214	-18.605	-13.153	-8.2389	-11.591	-10.661	-8.3959
-5.9373	-4.3342	-5.3733	-5.1306	3.2952	1.5271	-5.1113	-7.9553	-4.9228	-5.1675	-1.4198	-3.8118	0.11388	-5.0031	1.6173	-2.2552	-3.0269	-9.5607	-2.9358	-4.957	-5.0188	-8.8667	-7.4651	-6.5375	-7.0732	-2.8684	-2.6876	-3.8495	-0.53428	-6.931	-7.0557	0.063575	-9.8738	-3.1064	-8.9146	-5.0404	2.959	-7.8584	0.59687	-2.9562	-12.715	0.68863	-8.2258	2.1127	-8.2438	-1.8255	-3.5488	0.3141	-2.5122	2.4457
-1.7373	3.6687	-0.58655	9.0591	6.2307	0.71557	0.15741	-2.7282	1.7731	-1.8642	2.0044	3.8773	5.7957	3.2554	-4.1215	2.761	8.0661	0.82678	-2.0265	-0.59376	5.1882	4.2219	4.6921	4.7616	8.1752	2.093	-0.82989	-8.5689	0.86374	7.5107	-2.9041	-2.2274	4.2524	9.3746	1.4272	2.0486	3.1508	1.3166	-1.0685	1.6517	2.8132	3.2568	1.5823	-0.96491	0.25136	-3.3961	-0.077679	-0.33146	2.4868	4.6131
-8.3116	-3.0569	-10.988	-4.5798	-12.701	-14.958	-9.7212	-5.4613	-9.3646	-5.9368	-8.8137	-7.5999	-9.9521	-5.301	-6.5376	-8.9566	-13.717	-10.363	-13.416	-10.184	-7.8821	-12.869	-7.38	-10.157	-13.37	-7.1772	-3.2439	-9.5355	-7.0723	-7.4815	-7.0608	-7.0149	-15.897	-8.9918	-10.987	-9.5634	-9.5793	-16.235	-10.085	-12.533	-5.3348	-13.655	-10.676	-8.0134	-8.0101	-10.496	-5.9203	-12.607	-7.3167	-15.591
2.9987	3.0534	3.1856	-0.95483	-5.3047	-7.3829	-4.3829	2.761	-3.6784	-2.7146	-0.33062	1.0625	-2.8973	-1.692	-4.4141	4.2249	-0.90046	1.9165	-3.3253	-1.5389	2.1902	-2.6307	0.56292	-3.8297	4.7485	-4.1208	0.34501	-2.6973	-1.7696	1.6903	2.0285	-2.1136	-2.9551	-6.9676	-4.31	1.36	4.7786	-2.1301	0.05289	-0.99365	-7.2886	3.0993	-5.9996	1.963	2.0342	-0.38813	0.88702	-4.5609	-5.8165	1.5914
-8.8912	-7.805	-10.703	-10.384	-7.8409	-12.555	-4.0601	-14.247	-12.01	-11.109	-16.537	-16.969	-12.463	-7.6363	-12.511	-10.213	-12.906	-16.455	-13.766	-11.011	-3.4593	-8.8616	-10.676	-12.342	-7.2784	-2.8583	-10.863	-7.5147	-17.461	-14.537	-1.1993	-8.3827	-9.7114	-6.6634	-13.822	-16.252	-14.841	-8.3964	-11.133	-14.098	-11.539	-13.514	-6.8323	-11.105	-10.444	-11.817	-8.1197	-10.515	-10.938	-10.585
-5.7884	1.9123	-3.7213	-4.2125	-2.9614	-7.7533	1.2457	-9.2086	-12.162	-7.7134	4.0537	1.3531	-1.35	-2.7623	-2.7548	-3.0507	-4.8629	-4.1487	-8.1076	-3.4105	-7.3008	-6.3816	-3.8182	-0.46216	-6.8514	-2.601	0.68838	-5.3605	0.13788	-1.6439	-3.9492	-5.9003	3.0878	0.38189	6.2505	-2.2407	-0.065042	-0.55409	0.16304	-0.9971	-1.4143	2.6027	-6.2112	-3.3433	-6.1453	0.064911	-5.0845	2.34	-8.1363	-5.3835
10.415	7.6947	15.983	7.7183	5.2528	12.128	5.1236	3.9924	3.0338	5.3879	8.0967	4.0366	4.4622	3.4061	3.5151	3.0873	4.0774	1.8982	8.5743	13.307	7.3004	-2.0184	7.6212	9.8741	4.7353	2.703	6.6951	3.918	9.5742	3.4422	11.374	4.3989	9.4458	6.7919	2.7041	9.604	7.9097	6.1862	9.8604	8.0126	5.5764	13.269	7.3089	11.194	2.7522	1.4584	2.3258	10.833	2.0758	10.514
-2.718	-5.1746	-9.5055	-4.1456	-10.454	-2.4996	-11.679	-10.105	-7.5812	-7.5144	-6.0847	-13.968	-14.252	-1.3562	-6.5917	-6.4878	-9.5261	-8.8945	-7.7656	-6.1718	-11.364	-5.6574	-8.5468	-7.978	-9.939	-2.8007	-10.376	-4.7414	-5.7124	-10.908	-8.823	-10.021	-7.0987	-1.7272	-3.4368	-8.0032	-11.648	-6.1588	-8.8856	-5.8373	-9.8084	-10.905	-13.653	-7.1449	-2.6	-7.2777	-11.046	-0.77798	-0.81689	-5.4157
-7.1376	-2.0173	-0.737	-9.937	-8.6509	-8.5725	-3.0788	-0.55748	-3.6614	-10.136	-2.8052	-10.631	-5.1787	-9.6702	-10.128	-11.682	-5.0779	-2.0816	-5.5059	-3.2247	-7.9504	-3.4222	-9.4704	-3.7773	-2.9489	-9.5444	-2.0462	-7.838	-4.6871	-4.4869	-5.456	-5.5832	-7.058	0.95536	-3.1313	-2.0045	-3.231	-1.5844	-2.4978	-12.774	-9.7211	-8.5203	-0.73342	-3.5584	-5.0903	-4.4391	-4.8934	-9.5264	-9.2004	-3.5122
-12.264	-8.4512	-7.7942	-9.7341	-8.3306	-9.5575	-12.156	-11.236	-6.8041	-12.539	-12.43	-8.2088	-12.875	-12.972	-10.691	-5.3501	-9.6078	-11.774	-7.6024	-7.1005	-11.9	-7.2115	-15.011	-6.733	-14.326	-1.3502	-9.225	-6.1627	-6.0313	-9.8779	-15.207	-14.018	-1.9532	-6.6001	-11.34	-11.095	-15.515	-12.121	-7.3099	-6.7341	-9.7842	-18.415	-10.071	-9.433	-6.6367	-11.703	-9.9518	-10.68	-9.8076	-7.7411
-5.0905	-1.9463	-7.1018	-4.3362	-6.1602	-0.94347	-0.7594	-2.8275	5.855	2.2889	-5.4572	-5.1464	-1.1554	2.4483	0.11387	0.025617	-2.9393	-1.877	-3.4946	-2.7769	-1.4661	-1.106	8.3571	-4.1868	-4.4974	-2.6097	-1.4141	1.0571	-1.4997	3.7734	-4.492	-2.4328	-3.1689	2.1606	0.25448	-2.1278	-2.0277	-2.179	-1.8184	-0.13974	-5.6966	-4.2469	2.3252	-3.876	-5.485	-3.88	1.4415	0.31495	-3.3081	-3.2086
4.3472	-1.3907	-4.0728	-1.955	0.53671	-0.6316	-6.3722	0.34724	-5.6626	1.9452	0.81231	2.0817	-5.6068	-0.96656	0.34481	1.1649	-1.4996	-1.0176	1.0107	-3.8835	-3.8877	2.7436	-2.1702	3.5415	-0.94575	-10.257	3.3107	4.6761	-1.5495	-5.1847	-1.1251	-7.2555	-0.98377	2.5532	-5.3877	-1.5806	-3.033	0.63744	-2.6318	-8.1307	3.4849	-2.7379	0.89416	1.6162	0.44604	-2.1115	0.8678	-4.2003	2.9692	3.188
-12.788	-5.8146	-9.6467	-9.1834	-10.247	-12.068	-10.301	-16.157	-5.569	-16.401	-13.529	-7.3611	-13.128	-5.6438	-12.399	-8.5773	-6.4657	-11.577	-8.6302	-9.3204	-2.0906	-10.426	-10.42	-11.74	-12.532	-9.1237	-11.691	-14.41	-8.8176	-14.975	-12.553	-15.53	-13.151	-10.42	-12.688	-6.413	-5.8871	-13.995	-12.717	-14.199	-10.374	-14.678	-9.7418	-4.8939	-9.8237	-5.8358	-11.852	-11.015	-13.236	-8.8168
-2.2414	0.38497	-4.4846	0.89942	-1.1443	1.5549	-2.3494	1.7798	3.2153	4.0879	4.6099	-1.4616	-4.3861	-3.1553	1.895	-5.2079	-0.47088	-2.2563	0.95879	0.59001	-4.0378	0.72054	-4.1416	-0.60747	1.0617	-1.1373	-0.76094	-0.49504	-2.9127	-2.3815	-5.9488	-0.39546	5.642	6.8004	-4.6572	-2.3627	6.1912	-5.5878	-1.3932	0.9292	6.3861	-3.7933	-2.0929	2.9861	-0.39566	-1.7416	-4.1298	-3.6525	2.1986	1.9181
-13.952	-14.073	-14.647	-12.639	-8.7556	-14.118	-7.3381	-8.8004	-17.397	-13.404	-9.8142	-19.596	-21.476	-15.46	-16.533	-18.593	-10.121	-21.316	-5.7428	-12.635	-13.465	-13.594	-14.038	-16.176	-13.525	-17.361	-15.875	-18.496	-19.547	-16.118	-12.484	-9.3602	-13.292	-14.289	-12.422	-13.473	-14.345	-13.452	-17.561	-12.206	-12.578	-12.011	-15.989	-8.5109	-15.35	-16.534	-19.223	-17.368	-11.052	-15.44
-11.607	-7.9803	-7.1646	-19.877	-12.14	-9.3133	-9.5874	-9.1272	-18.021	-8.6488	-5.9635	-24.843	-8.5259	-2.6519	-11.876	-11.282	-7.4411	-14.2	-14.116	-13.671	-10.269	-5.535	-15.426	-11.257	-15.894	-11.241	-14.886	-8.4357	-14.551	-12.811	-11.786	-10.851	-12.921	-13.137	-11.189	-8.2202	-10.355	-11.577	-4.9241	-11.09	-8.9568	-6.554	-10.543	-11.067	-8.2962	-11.828	-10.687	-5.5063	-10.846	-9.9286
5.3718	2.4106	4.6965	12.288	8.5816	4.8855	4.2557	7.105	3.9271	1.0261	7.6111	5.3644	7.8198	8.4297	2.1905	8.9243	4.6104	2.7132	5.9505	7.6722	1.2474	7.6656	10.017	10.735	1.3243	5.7782	7.6804	10.648	1.1088	6.9065	12.586	1.4755	5.8284	4.0286	6.9066	8.6907	13.636	9.0771	3.1907	4.3999	6.4758	5.7306	2.5819	6.1406	7.9064	1.8548	5.7781	6.6421	9.247	10.226
-3.3199	7.1605	2.8423	-4.6897	-5.1031	0.6721	-0.95855	-0.78515	-1.5548	-1.1423	-1.3207	-5.0943	2.8278	1.0014	-1.7805	2.2765	2.242	-2.6026	-1.8011	-1.7058	-3.1966	2.8972	-4.1881	-1.4446	3.1099	0.74912	1.4252	-4.0119	-6.2444	4.0564	-3.5769	1.9607	-7.8513	-0.86116	-4.0374	-2.0001	-5.4128	-8.3317	3.1736	4.2195	-1.193	-1.9743	5.1941	1.395	3.9381	0.61589	0.30874	1.9072	-10.179	-1.4809
-6.4641	1.5303	1.4885	0.50628	0.22093	2.8526	4.0664	6.6738	-4.1691	-0.45358	-3.0758	-2.1558	0.8978	1.0469	-4.3784	-0.88435	0.061046	0.78907	1.5599	3.6224	0.32719	0.071332	1.5964	-3.0013	-3.5799	-1.8296	0.18087	2.2585	-0.0024351	-7.0797	-3.8366	-2.9479	2.4419	-2.0897	-0.77648	0.89609	2.8424	1.1305	0.82144	-11.14	-8.4341	0.83515	-1.7787	-6.6001	-2.6038	1.8527	1.5948	6.028	-6.5677	-3.104
-18.455	-15.071	-11.96	-18.53	-15.778	-11.007	-18.534	-13.281	-11.91	-15.159	-9.8308	-14.396	-15.395	-14.892	-15.011	-17.376	-17.165	-12.984	-17.543	-14.213	-16.634	-13.192	-9.9304	-18.768	-18.06	-20.695	-13.679	-19.546	-14.798	-19.263	-15.049	-13.56	-15.689	-17.125	-17.443	-6.0109	-18.99	-12.917	-14.855	-15.237	-9.7275	-12.528	-11.302	-8.1422	-14.302	-13.953	-12.319	-15.133	-12.081	-12.51
8.9831	8.6614	1.9521	3.6004	10.507	6.6419	6.1044	10.537	4.6452	10.612	4.6231	5.3738	6.4913	6.4355	7.7112	12.486	2.0577	4.6905	3.4827	8.185	4.1355	5.1209	5.4514	10.393	6.7097	6.8428	9.1763	3.0751	2.4894	3.163	9.0836	17.906	14.502	11.697	6.3694	13.524	7.4744	2.4438	8.9368	2.3254	2.0347	8.0048	7.2127	8.9606	3.8426	3.4003	5.7167	4.1479	4.3675	7.3563
0.93863	3.3124	1.7227	3.5077	5.0007	5.4716	0.55101	2.0251	2.9341	-2.1351	0.1909	-1.9215	9.77	3.9541	-3.4957	2.6827	-1.2651	2.7198	4.7667	1.8168	4.3864	1.4731	-0.077763	-3.3686	-0.2997	-2.6829	2.1987	-1.1388	-1.0809	-2.1829	0.13366	4.3758	3.1732	-2.2627	6.4459	6.5454	4.5131	2.8854	2.8865	-0.87368	1.5849	7.0419	-1.0435	3.2266	9.72	-3.9592	4.823	-3.7868	0.76389	-0.87736
-11.418	-7.9778	-14.652	-14.504	-11.292	-11.747	-17.115	-12.969	-15.316	-11.611	-14.809	-13.723	-5.538	-18.781	-8.4858	-8.4452	-13.166	-10.964	-11.856	-10.605	-13.399	-16.058	-17.898	-18.729	-9.5859	-13.503	-9.5725	-13.47	-14.398	-14.319	-15.298	-13.56	-16.557	-18.149	-17.986	-10.844	-16.027	-9.6441	-4.0031	-4.1148	-10.765	-14.335	-15.947	-11.768	-13.217	-13.664	-14.976	-11.313	-16.436	-15.734
-2.5539	1.2833	-0.94989	-0.39721	-4.4662	-1.268	-1.1858	-4.4175	-0.93342	-3.3997	3.9197	5.3745	-1.8514	-2.3851	1.1341	3.0056	-2.1444	-7.0073	-2.7483	-0.59794	-2.7975	-6.443	-1.285	-4.5392	1.4804	-0.16121	-4.4709	0.22876	-1.5915	-2.4517	2.521	4.8664	-6.5867	-5.9028	1.8722	-0.5236	4.1309	-3.8357	-1.9879	-1.5694	-0.35941	-1.5492	-3.0098	-4.1134	0.28033	-0.14086	1.715	4.1743	-4.7207	-2.0814
-2.1438	1.941	-2.9822	-3.1374	-4.1341	2.3511	-2.3182	-0.61106	1.83	-1.2244	-3.0283	-5.7177	1.46	0.42116	0.64276	-1.7139	-1.0479	0.61948	1.0118	-6.1974	-0.98779	-0.67936	-8.0587	4.4394	-1.4105	3.7206	2.1252	2.8909	1.6247	2.2923	-0.03614	-1.2195	0.66666	-7.959	-6.9035	4.9684	-3.7343	-8.3517	-7.3955	2.6576	1.0821	7.2948	4.9768	-6.1989	-4.817	0.62843	-0.15156	-4.1418	-0.99736	-5.6628
-9.3546	-7.2696	-10.351	-9.5792	-9.1784	-10.112	-11.497	-12.512	-11.384	-6.2603	-11.701	-13.781	-7.142	-8.5258	-14.994	-9.9625	-10.686	-10.759	-9.6074	-9.6199	-16.682	-11.432	-17.064	-17.791	-9.8867	-10.876	-3.9386	-9.3802	-11.581	-6.3691	-13.437	-7.8609	-11.69	-11.382	-13.324	-12.511	-11.422	-10.778	-12.714	-11.17	-9.0825	-8.3138	-6.3758	-10.764	-10.628	-11.184	-11.738	-9.9075	-15.422	-12.539
-3.5587	-2.8807	-2.6348	-5.39	-9.3257	-5.5112	-1.3509	-1.6771	-2.1373	-4.3408	-1.1646	-5.3465	-7.0866	-3.2237	-2.574	-4.6636	-7.1832	-2.4829	-0.9624	0.7038	-11.777	-7.7093	0.81575	-6.9526	-8.2624	-14.549	-4.973	-6.6733	-5.4996	-10.189	1.9653	-2.5581	-6.3055	-13.191	-9.5767	-8.8184	-2.5609	-2.5026	-5.7443	-4.7721	-12.366	-6.0447	-1.1433	-6.8848	-4.2238	-4.1979	-8.0729	-4.5303	-1.4159	-2.7307
6.0195	4.388	6.3651	-3.4016	-0.96159	2.4254	-0.31124	4.1986	-4.5806	0.87219	5.1077	-8.4581	7.838	0.68605	-0.9541	0.59052	2.8774	-1.1657	-1.2712	0.89077	4.5459	1.9811	4.4184	-2.5315	2.7596	1.7101	-5.7659	-2.4715	-4.0305	-0.87381	1.4737	-3.4918	5.6544	1.4077	8.0457	-3.4814	-4.1015	-6.398	2.681	-1.225	5.5139	-2.5489	0.41399	-4.4741	0.99261	2.3586	-6.035	-0.6463	-0.33847	4.6039
8.3245	9.8794	13.512	12.409	13.623	7.7324	9.8231	9.3781	9.376	7.5087	16.185	8.3944	10.931	16.244	8.2739	11.455	3.8914	8.5699	13.819	13.01	8.1647	12.039	10.972	7.538	15.684	11.769	9.3475	10.659	16.355	13.703	14.949	11.108	9.0944	13.659	16.778	10.543	8.1507	19.221	13.351	9.5369	9.066	11.151	9.7693	9.2373	10.025	12.645	10.684	11.714	6.5411	3.0677
-20.579	-23.888	-26.588	-18.289	-17.791	-21.985	-15.93	-21.378	-27.005	-14.548	-16.378	-14.162	-20.019	-18.113	-18.812	-26.729	-27.691	-24.545	-21.489	-20.021	-24.379	-24.236	-22.885	-16.523	-19.348	-28.302	-19.255	-14.903	-22.54	-20.411	-21.526	-24.829	-23.728	-15.469	-18.879	-18.231	-22.051	-14.49	-23.679	-29.521	-19.321	-23.871	-18.038	-17.596	-26.398	-17.246	-25.03	-17.732	-19.06	-18.012
5.3529	-1.3962	4.3978	0.33803	8.6016	6.632	4.7704	6.908	14.566	15.233	-1.3075	7.1253	2.7741	2.2823	8.3876	4.3998	6.5857	3.6954	3.5689	4.1971	2.4514	3.9645	1.1062	8.451	5.7672	3.5642	4.5605	6.3458	-1.8152	2.6593	15.02	10.364	0.65187	7.5216	0.29078	4.4518	0.78858	-2.496	2.7423	0.67388	4.048	2.2078	5.5411	9.5736	5.7629	2.4732	7.199	1.8051	1.6111	6.1444
-11.044	-16.761	-12.927	-16.514	-13.071	-13.159	-19.222	-12.43	-8.2704	-11.65	-12.228	-11.668	-10.906	-9.2982	-19.378	-17.525	-14.785	-17.834	-14.182	-18.729	-14.393	-14.885	-15.073	-16.94	-12.916	-21.217	-21.1	-16.377	-9.5505	-9.0762	-14.833	-18.13	-13.768	-17.196	-11.052	-9.9848	-7.3835	-21.402	-12.647	-12.578	-21.194	-17.85	-12.488	-15.008	-11.612	-15.584	-12.865	-10.5	-12.796	-14.697
3.0764	6.4825	-0.68731	-1.1603	3.5314	4.8051	3.3492	6.1925	7.2743	-1.4679	-2.218	-2.0419	4.5594	0.4409	-3.1684	-1.2095	-0.29224	-3.6373	3.7374	-1.0276	5.652	5.4712	5.6407	4.4401	10.089	0.25926	4.5797	3.9426	3.3446	-3.5783	3.1953	5.2391	3.7632	6.6993	6.6116	6.2155	6.6221	5.7956	-5.3788	-4.049	7.4963	1.1928	-10.507	7.2472	4.1179	-1.756	1.3883	8.0623	-3.657	4.9189
-8.5308	-11.179	-0.75406	-4.7192	-0.029527	-2.2302	-4.1717	-12.119	-4.0241	-8.5485	-7.8925	5.1768	-9.3585	-8.2299	-9.1908	-12.856	-4.5106	-5.6162	-2.2889	-6.191	-5.8004	-3.8914	-4.6659	-10.556	-7.7166	-4.1538	-7.4169	-1.7974	-6.2735	-2.3892	-5.1239	-6.685	-6.486	-6.4558	-10.107	-8.19	-4.6395	-3.8539	0.50108	-7.0215	-9.0603	-7.3651	-3.5138	-12.574	-4.3746	-14.948	-3.1135	-5.4634	-5.8554	-4.6099
-6.4865	-1.6928	-11.295	-5.7222	-3.6419	-7.9016	-6.8638	-9.5461	0.64393	-5.7713	-0.84144	-6.0351	-10.5	-4.9333	-6.6473	-1.3001	-10.008	-4.2465	-2.7857	-4.7481	-9.2969	-2.9811	0.38925	-4.8612	-7.1204	-4.7597	-5.2338	-4.6251	-11.169	-0.56656	-6.1685	-4.3055	-4.7074	-8.6542	-4.9383	-3.1198	-14.551	-3.0717	-7.1464	0.91871	-8.4019	-7.8865	-4.466	-12.841	-0.98057	-3.1232	-11.231	-2.0336	-10.482	-5.7627
-6.8709	-7.0297	2.452	-0.98614	9.8004	-1.6182	-1.1415	-1.5565	0.78902	5.0281	-4.2609	1.4516	-4.1567	-2.129	1.6262	-2.8302	-3.7787	0.36842	-1.6681	-5.2684	-0.48916	2.0317	-1.8325	3.5	1.1633	0.33118	-0.34162	-11.105	-1.4109	0.8969	-5.9681	-2.331	1.0294	6.6919	3.9358	-1.8643	1.1315	-3.6367	0.12224	-6.1177	-6.3668	-0.79682	0.378	0.19964	-1.5874	-3.8698	0.69847	0.065442	-2.8313	4.8335
-2.5047	3.7574	3.3809	0.90035	3.3291	6.2779	-2.2635	1.7353	3.8723	3.503	-2.5296	3.0234	-3.9097	0.66151	3.6252	-4.4013	-3.9787	0.35901	-4.5741	0.17234	3.3133	3.9252	-0.44525	0.47325	0.29807	4.4192	3.6982	2.012	-6.0302	-1.0798	-8.2917	-0.32866	-3.5984	-2.4619	3.1059	2.805	-0.17716	3.7764	-1.3361	-9.3596	-0.15628	-0.8248	-0.99399	-3.4342	-6.8208	0.33092	-1.4867	-8.1764	-3.3027	-4.2917
-0.24542	5.2018	-2.0476	-4.2526	-1.0531	0.48825	1.6037	2.3952	-1.4007	-5.1708	1.2632	-1.8739	-0.24276	2.2332	-4.9135	1.8669	-0.6395	-2.5079	4.8817	6.7728	0.42963	-1.8937	5.0827	7.8224	0.69206	3.8917	1.7235	6.6987	-0.61554	-1.4159	-1.2232	0.91616	6.2887	-4.698	3.3208	-2.037	1.9027	-1.3494	-1.1936	-2.9475	2.8023	-6.785	1.6776	0.12325	-7.4782	-3.4347	-0.73627	-2.1488	-0.3609	2.5968
13.201	11.267	9.7129	11.294	7.314	8.2907	11.315	9.7969	0.21639	8.7639	7.9544	7.4477	9.7752	6.8301	7.0578	6.9237	12.882	10.067	0.73257	5.2229	0.85473	7.9008	2.1943	9.1448	2.649	6.8003	11.996	10.774	8.1713	9.9924	16.759	14.797	10.39	9.6256	10.82	6.9988	8.4474	9.1231	5.5825	8.1967	9.0542	9.1376	7.2558	3.8424	11.682	4.4638	6.9431	5.2969	13.081	8.5752
-14.74	-16.35	-10.119	-9.5733	-14.318	-14.24	-12.452	-11.348	-5.082	-5.5546	-14.646	-13.058	-10.906	-7.6376	-15.653	-10.799	-12.352	-11.268	-3.9833	-14.331	-14.517	-12.371	-13.353	-10.436	-12.385	-7.3223	-9.1957	-8.4418	-7.1159	-15.85	-11.013	-7.8721	-4.7048	-17.708	-11.403	-9.989	-12.235	-8.2804	-15.55	-13.177	-5.5712	-12.128	-8.495	-6.5378	-11.741	-7.4214	-11.876	-15.574	-7.8104	-7.9986
-21.41	-12.964	-15.908	-14.225	-16.36	-19.099	-16.516	-18.75	-13.175	-19.966	-17.599	-15.857	-16.43	-11.972	-9.6611	-11.584	-16.773	-17.694	-20.172	-7.3435	-17.24	-9.1909	-14.723	-17.202	-19.863	-9.7713	-10.33	-11.909	-9.7332	-11.636	-16.005	-14.377	-11.917	-11.036	-10.044	-12.239	-9.3004	-13.154	-16.873	-11.934	-19.489	-14.692	-14.728	-12.197	-16.093	-20.279	-20.579	-15.175	-15.147	-16.34
-21.116	-14.004	-18.235	-14.813	-10.656	-17.419	-10.147	-8.0504	-22.767	-8.7901	-15.774	-12.61	-12.752	-17.365	-17.212	-9.8601	-11.989	-12.033	-15.841	-13.759	-15.331	-7.5129	-19.427	-12.122	-16.325	-9.0735	-15.153	-12.137	-18.052	-9.2336	-10.828	-11.46	-13.297	-13.132	-13.463	-16.967	-18.837	-14.935	-12.649	-9.3801	-9.3902	-10.151	-12.874	-18.815	-18.866	-17.313	-10.219	-12.641	-7.8822	-12.785
4.8277	2.9576	0.30062	6.7171	11.617	10.038	9.1542	4.3695	3.5521	2.1681	10.111	3.2394	3.8573	7.21	8.4224	9.2225	1.6921	6.3949	3.9714	7.0348	3.6108	2.3695	6.8678	1.0671	-5.5342	5.9362	10.294	5.2922	7.3655	-3.095	3.709	6.0026	8.7798	7.1117	2.4839	2.4901	-0.40923	5.3769	3.5556	2.1607	3.5605	2.6395	3.3801	-0.021416	1.5159	8.4309	8.0128	3.8263	2.7688	7.8948
6.0498	-0.45352	6.8174	5.5125	7.1094	0.35079	0.5985	9.0169	-3.7088	3.5633	0.098563	2.2583	4.9566	-5.7717	1.0223	3.5747	4.6366	5.5316	7.7192	-4.0637	3.6969	-2.819	4.9228	-6.0282	1.6995	0.66566	-3.16	0.47774	4.6311	-0.46198	4.8247	-0.8095	0.23706	-0.18576	5.4254	-4.5787	-3.3595	2.3698	4.2418	-1.7629	1.6872	1.6328	-3.1406	6.1727	7.1641	2.2545	4.0985	3.2335	6.7621	4.5101
1.4333	-4.8656	-5.5656	-1.6484	-6.0405	-5.5291	-6.4575	-3.7472	-8.9939	-6.9521	-0.68233	-7.565	-3.0198	-2.3523	2.2578	-8.8388	-4.0426	1.7653	-1.6852	1.6265	-3.1227	-3.3581	-5.6368	-12.538	-0.7957	-0.90222	-0.95345	1.4329	-5.3233	-9.5494	-4.9037	-0.64266	-2.8526	3.4562	-5.469	-4.7587	1.7689	-3.3553	-3.5106	-0.68556	-7.8092	-8.3254	-4.9442	-2.9579	-3.6215	0.21963	-2.7435	0.55602	-5.3292	5.6765
2.8058	4.4189	4.9908	8.9456	4.4183	2.9243	1.4738	-0.6888	-2.3583	7.41	1.6538	1.589	6.5471	6.1115	-0.67511	-0.53743	1.7197	-1.5397	4.3703	2.0496	0.21326	-7.5857	9.5812	8.2199	-6.3499	1.4293	-0.54919	1.8329	0.26758	5.935	-0.43582	5.7081	3.0758	3.2526	6.5625	-3.4933	1.7158	-0.92837	-1.8507	-2.9748	-3.6481	2.0952	3.6857	2.3401	7.91	0.20623	3.9479	-3.7369	-1.765	1.2911
-6.2151	-0.52463	-0.4576	1.1398	2.4288	-0.82251	4.4535	0.21897	5.2315	-3.9177	-1.2652	-3.2515	-1.0864	2.2759	2.6125	-2.6306	4.1724	0.42326	-2.8802	7.0665	-0.41395	1.5622	1.8588	4.2787	0.73961	3.3784	0.40738	4.3859	-3.4024	-2.5163	-1.0769	9.1377	4.5083	-3.3316	3.1142	1.9581	0.38171	-2.8167	1.419	0.92872	-0.6745	1.7122	-0.21869	3.7067	-8.6563	4.9517	-2.4329	3.7246	10.66	6.4033
-7.5611	0.76778	-3.6227	-3.6178	-6.7854	-4.2755	-1.8738	-4.2124	-2.1147	-5.1831	-1.1774	-9.4304	-0.80007	-4.0773	-3.0215	2.2894	-2.1606	-2.5839	-1.3208	-5.7787	-5.2529	-9.3457	-4.3686	-8.4103	-10.078	-6.3463	-6.1006	0.092173	-5.4988	1.4869	-1.0661	-6.1504	-3.8778	-5.1721	1.4984	-1.0212	-2.7506	-11.085	-12.483	-6.6433	-1.5618	-1.8037	-8.2528	-6.7792	-2.65	-3.1429	-0.58518	-2.5583	-9.4842	-5.621
-7.8826	-12.088	-11.868	-4.1008	-11.99	-8.5352	-10.922	-9.7383	-13.548	-7.8156	-6.6856	-11.254	-2.8574	-4.7751	-8.6332	-3.1928	-8.995	-7.9925	-12.457	-3.5047	-9.4684	-5.1042	-2.9421	-9.1253	-7.0714	-12.657	-12.133	-6.5149	-8.6383	-6.0407	-5.9898	-6.6534	-6.4825	-3.2927	-7.4303	-11.674	-3.4515	-9.3161	-4.3804	-11.501	-8.7394	-8.1008	-10.835	-9.7752	-4.8343	-7.5516	-9.8501	-8.6937	-13.876	-8.3702
6.0149	-1.8191	3.5941	4.2186	5.4858	0.50945	0.40347	2.283	-1.1898	-2.9817	4.0375	3.2764	-0.54051	-0.26049	5.2677	-4.522	5.1252	-1.436	-5.7631	0.74286	-7.6343	-0.46978	2.8084	2.1596	3.6056	-2.1448	-0.78893	7.1534	0.48742	1.2578	2.332	1.9356	1.0108	-1.5305	7.3892	-4.2684	2.7139	1.6567	-1.0445	-2.236	8.9642	-1.005	-1.4176	5.3609	-2.192	-2.6636	0.15516	3.7853	6.3745	-5.089
-17.408	-12.817	-14.099	-15.075	-13.907	-16.851	-15.622	-13.793	-12.571	-18.711	-9.0002	-13.791	-7.4241	-8.7765	-15.138	-12.266	-14.081	-16.853	-12.877	-10.399	-20.03	-16.831	-5.7594	-14.752	-5.3879	-12.108	-13.586	-13.681	-19.557	-14.498	-9.2667	-8.8757	-14.415	-14.572	-17.052	-8.0014	-14.483	-10.395	-11.404	-10.579	-11.517	-9.1241	-20.952	-14.529	-4.91	-16.547	-11.166	-7.502	-13.277	-21.204
-5.6015	-3.7109	-1.5441	-7.9481	-2.572	2.7616	-5.6696	-2.845	-5.181	-10.739	-3.4767	-6.9432	-6.6407	-6.6142	3.9805	-10.066	-5.2954	-10.35	-6.4359	-4.8633	-14.437	-4.2169	-1.582	-11.738	-5.2516	-4.8921	-1.0462	-8.0696	-5.3025	-11.289	-7.7122	-7.7562	-9.5342	-6.3861	-5.4552	-4.575	-9.4296	-6.4571	-1.4996	-10.644	-8.0759	-3.9725	-11.093	-7.7625	-12.125	-9.9821	4.188	-0.48033	-3.3003	-3.7901
-18.198	-20.604	-20.947	-21.58	-25.906	-17.071	-17.628	-16.827	-20.7	-24.433	-19.457	-19.857	-16.085	-26.441	-23.495	-16.375	-27.527	-27.711	-25.965	-25.139	-25.675	-25.079	-31.117	-22.726	-23.319	-22.285	-18.899	-20.688	-22.249	-21.214	-23.959	-25.503	-28.606	-19.719	-23.755	-19.073	-26.514	-18.295	-24.181	-23.542	-24.702	-27.65	-20.824	-22.969	-21.228	-16.913	-25.694	-23.473	-23.943	-21.526
-5.2459	-1.4631	0.16601	-1.0489	-1.8929	-0.10084	-4.8221	-6.6234	-6.7759	-3.3813	-2.1414	-4.589	-0.61801	-3.3671	5.1346	7.4647	8.2139	-3.5074	-5.3171	-3.8778	-3.0553	5.111	0.041152	-3.7895	-2.2232	-1.0524	0.14756	1.1363	0.07152	-11.307	-2.9484	0.84115	-5.6026	-1.6069	-0.35083	-10.496	-7.3551	-2.3077	-1.8507	1.4094	-3.4454	-5.3709	-2.4731	-6.1971	-8.1899	-6.3856	1.1772	0.046902	-3.938	-9.2088
-17.68	-13.679	-26.031	-18.924	-21.271	-25.974	-23.62	-26.377	-25.99	-20.054	-31.297	-16.72	-22.638	-22.744	-19.732	-21.824	-23.279	-25.02	-22.494	-24.715	-23.1	-26.598	-26.371	-24.763	-17.418	-21.635	-19.462	-18.618	-24.313	-24.576	-17.764	-24.375	-19.323	-27.092	-30.301	-23.696	-19.773	-23.112	-23.709	-23.622	-24.007	-20.932	-32.531	-21.653	-17.644	-20.849	-22.872	-20.177	-26.345	-24.916
-10.007	-18.723	-8.8449	-14.832	-19.194	-8.2227	-16.606	-12.236	-6.2123	-12.489	-13.774	-9.3741	-11.295	-10.564	-15.255	-15.692	-8.8488	-16.734	-11.422	-5.5702	-12.558	-6.0549	-11.981	-6.2132	-12.485	-15.186	-17.244	-8.0593	-15.244	-11.436	-13.749	-9.9291	-13.218	-13.727	-10.268	-11.336	-14.49	-17.423	-11.165	-6.6647	-15.511	-6.8744	-19.006	-8.6065	-11.065	-15.283	-9.8753	-9.735	-13.027	-18.874
-6.2463	-7.2461	-1.4594	-0.48876	-12.686	-13.419	-8.7291	-6.9109	-11.322	-17.867	-5.501	-17.583	-7.7264	-3.7994	-7.7789	-16.553	-4.5929	-9.8071	-6.3899	-12.38	-8.3395	-5.9965	-11.37	-11.832	-9.9883	-12.446	-10.371	-8.8568	-8.3551	-10.602	-12.293	-11.136	-13.645	-5.7496	-0.35559	-7.0268	-10.46	-7.0039	-8.9429	-12.145	-5.8682	-11.603	-11.743	-2.3601	-10.73	-9.3016	-15.02	-6.5845	-1.9405	-9.2758
-7.7471	-9.1405	-4.6109	-0.73	-8.6866	0.21295	-5.4332	-3.8944	-6.8307	-4.8689	-3.5984	-9.2541	-16.566	-9.7044	-3.6226	0.3043	-5.7507	1.5043	-8.2562	-5.915	-6.0677	-4.4205	-7.3951	-6.2414	-9.8148	-4.6478	-3.8876	-0.016095	-7.4664	-10.411	1.1392	-4.9671	-3.4573	-2.2055	-7.3442	-6.5801	-3.7194	-4.3009	-2.8674	-8.3017	-3.7387	1.1196	-1.3192	-3.3729	-3.0889	0.055767	-6.6324	-2.8269	-3.706	-8.9462
-15.135	-11.614	-7.4757	-12.668	-19.374	-7.0176	-15.411	-14.12	-8.4231	-10.884	-8.2942	-11.966	-8.7697	-8.6823	-13.343	-12.287	-17.808	-4.7481	-6.6531	-7.2868	-13.112	-16.613	-6.0912	-11.597	-16.895	-16.664	-14.13	-15.97	-9.9115	-13.284	-9.087	-7.8926	-15.891	-12.79	-8.0694	-9.0359	-15.641	-10.419	-23.084	-12.67	-13.037	-14.597	-10.097	-9.0436	-19.682	-12.644	-5.7548	-9.3608	-16.132	-8.4984
-2.0838	-0.66111	-0.44109	-2.6147	0.91999	-5.183	7.6392	3.4981	3.1395	2.4672	1.883	-3.5016	0.37584	2.0363	2.9557	-1.1074	-5.5792	3.0251	0.61737	1.9532	-4.8346	-7.3642	1.983	-2.7835	1.5056	-4.7893	-0.030045	-6.2412	-2.4151	-4.6628	2.9848	-4.2107	0.96708	6.6638	-1.1075	-5.4032	3.9362	-5.1689	0.32904	0.080664	-3.7254	-8.6103	0.54658	-3.7579	2.1024	-3.9828	-3.2069	2.5047	5.1817	1.2483
-5.5849	-7.1831	-11.762	-5.2845	-4.5275	-4.1513	-3.5702	-5.1999	-4.9301	-3.9098	-2.2546	-8.3678	-11.746	-1.6335	-2.6644	-4.9712	-8.8438	-4.6226	-2.9284	-2.1302	-9.7494	-6.5009	-7.951	-3.9574	-0.11281	-14.037	-12.035	-1.5877	-7.553	-3.913	-2.3613	-10.237	-8.7882	-4.3794	-13.61	-6.3079	-5.6423	-10.331	-9.9614	-10.366	-5.5779	-8.1558	-11.998	-2.7062	-2.1908	-4.2695	-3.595	-10.502	-10.541	-3.4133
-6.9849	3.8715	-7.3262	-6.5669	0.44249	-1.1522	-0.47627	-7.7109	-6.6112	4.0802	3.2961	-8.4719	2.4186	-1.1317	-1.8871	-9.581	-1.479	-3.4851	3.3689	-2.2731	4.2197	-1.5323	-2.8849	-3.3741	-5.2491	-6.2065	-7.2876	-8.0257	2.0355	-4.6434	6.0396	-1.8632	-3.3381	-5.3904	-7.2412	-7.3512	-5.2507	0.54308	0.50978	-3.9568	-0.082303	-8.2563	1.0736	1.627	1.4078	-3.4897	1.9006	-0.17695	-0.37315	1.1297
-5.5039	3.6414	2.1923	-4.4131	-7.8311	-2.6643	4.2374	3.4234	1.5207	-6.7249	7.4501	-4.4135	-2.7813	-1.3335	-3.6757	-5.1703	-4.3913	-2.9035	0.059577	-4.0752	-4.7334	1.5794	-5.7043	-1.2753	-4.1351	2.2936	-4.8261	3.5092	-2.4217	-4.7586	-2.2054	-2.4326	1.9836	0.14622	-3.5536	-2.0793	-5.2478	-6.3725	4.6201	-2.3221	4.1196	0.10434	0.86348	-1.8615	4.1254	0.44555	6.8841	-0.51436	-6.5813	-1.5952
-11.253	-19.759	-7.8911	-15.455	-6.2544	-11.766	-9.6671	-13.422	-15.975	-12.178	-17.232	-14.782	-12.19	-15.738	-9.383	-10.054	-16.76	-15.872	-16.77	-17.378	-17.462	-15.57	-24.431	-15.22	-21.643	-16.583	-16.507	-22.928	-17.182	-14.697	-18.048	-16.907	-19.202	-14.734	-14.739	-16.348	-12.932	-17.976	-12.93	-14.701	-15.771	-16.689	-12.088	-8.2523	-13.089	-13.424	-11.651	-23.054	-11.386	-11.94
-1.588	-0.50861	-10.177	-5.7489	-2.2869	-4.1345	-4.7292	-4.9822	-8.105	-5.4806	1.0848	-5.4063	1.1256	-1.4325	-3.436	1.8488	-4.9116	-2.1187	-5.4307	-3.0622	-7.3544	-3.1482	-3.2577	-1.3455	-9.977	-4.6454	-5.1978	0.65834	-8.396	-0.70688	-8.5598	-6.0034	-5.214	1.7327	-5.3271	-5.1164	-15.306	-7.2821	4.0885	-2.5352	-5.6791	-8.991	-6.1566	-1.421	-9.6019	-3.1336	-6.6224	-2.4216	-6.9912	-3.3408
-15.93	-6.7896	-12.841	-10.854	-11.374	-17.154	-11.729	-12.591	-5.5468	-9.3074	-17.592	-9.2953	-9.1876	-12.433	-8.3915	-9.2858	-18.347	-13.076	-18.208	-11.963	-10.529	-10.912	-18.176	-11.178	-9.4018	-13.167	-5.3461	-16.443	-11.753	-8.7075	-14.741	-7.6605	-11.451	-15.959	-17.015	-12.256	-11.023	-14.946	-18.222	-14.007	-12.057	-6.5013	-17.482	-12.763	-12.478	-7.6931	-18.854	-8.7241	-8.7809	-18.337
-14.523	-9.23	-11.427	-7.1828	-16.334	-15.232	-12.65	-12.346	-14.154	-9.8696	-11.019	-13.016	-8.5197	-9.7765	-9.9341	-13.829	-10.112	-14.056	-13.47	-8.4106	-15.749	-11.378	-17.847	-13.151	-7.2782	-10.968	-5.5761	-17.752	-13.309	-18.362	-7.2602	-11.466	-9.1052	-16.831	-7.9328	-9.1366	-8.7341	-12.405	-13.555	-14.481	-12.802	-11.634	-15.574	-20.907	-11.952	-3.8332	-16.687	-8.4931	-14.065	-14.243
-1.7122	6.6311	3.0565	4.5373	5.3987	3.8374	4.4925	6.1156	3.8282	1.6652	9.0992	7.2619	-1.9088	5.2214	3.9135	10.848	3.7308	-1.103	6.692	7.7552	7.696	8.4309	3.051	10.925	6.2554	6.4041	7.8833	4.8652	1.7872	7.8032	9.3564	4.6212	12.811	6.6828	10.668	5.9224	2.6569	7.9634	11.914	7.9156	11.297	3.1648	9.1408	3.1792	7.0179	9.826	6.0545	10.944	3.0485	10.985
-16.102	-8.629	-8.7494	-14.847	-6.4568	-18.37	-14.166	-19.693	-11.139	-11.216	-9.9046	-16.824	-13.166	-10.413	-11.824	-11.209	-6.8902	-11.636	-17.774	-14.166	-15.029	-11.615	-19.733	-11.165	-14.414	-17.326	-11.531	-14.215	-24.282	-11.757	-11.68	-13.643	-13.186	-11.612	-11.997	-16.592	-12.146	-12.671	-15.056	-14.73	-18.652	-14.003	-12.988	-14.647	-11.91	-19.263	-20.652	-12.006	-14.053	-12.032
-11.188	-9.2948	-15.362	-13.889	-11.128	-13.499	-12.576	-13.753	-4.5279	-13.852	-8.4603	-11.891	-14.066	-12.895	-9.0984	-20.281	-11.762	-6.2126	-10.55	-10.512	-5.5521	-8.0764	-11.304	-6.6019	-13.165	-13.865	-18.411	-9.4994	-7.122	-15.727	-12.813	-17.641	-2.3715	-9.9124	-16.17	-14.389	-9.6198	-8.4916	-9.8754	-9.0079	-7.869	-14.482	-13.937	-15.977	-11.153	-16.772	-14.838	-7.761	-11.662	-15.58
-13.655	-15.966	-17.145	-15.099	-19.165	-8.5401	-14.396	-16.044	-16.247	-19.01	-7.9659	-7.4297	-16.194	-11.205	-15.242	-16.689	-10.144	-11.248	-9.9967	-17.328	-18.284	-18.344	-12.754	-12.125	-15.549	-12.241	-17.688	-19.529	-7.307	-13.017	-9.9332	-14.894	-14.523	-18.151	-11.312	-18.551	-11.275	-11.618	-19.503	-9.8919	-16.469	-14.276	-4.695	-12.835	-22.41	-17.232	-15.865	-19.113	-11.186	-11.835
13.459	4.903	10.415	9.9684	12.972	6.992	2.3321	6.7372	1.8705	7.0657	5.8686	6.7826	11.488	9.7221	8.3148	7.4773	5.2629	1.6066	10.946	10.702	9.9474	9.065	6.1275	11.755	4.2355	10.502	5.0493	12.981	11.976	8.4289	8.9353	8.0636	9.856	2.4081	15.716	7.2107	6.3249	5.9276	7.9547	7.054	11.028	0.5831	9.4525	12.687	5.7525	3.543	4.6567	7.4104	13.959	9.9527
10.671	2.0926	5.2801	2.4395	1.9888	7.8893	9.1315	8.0717	-3.4933	4.3754	-0.37657	11.973	3.6079	4.5194	-0.024675	6.6801	11.439	5.0635	10.825	0.64013	9.6254	-3.9316	6.3051	8.7135	10.428	7.5242	11.416	6.9618	3.3366	0.85967	3.4568	1.9138	4.4764	6.7031	4.001	6.9505	-6.0569	5.4681	7.6009	10.767	5.9486	2.8932	4.2419	7.1715	7.1663	7.3499	6.0414	3.8945	2.2802	6.6248
0.34139	-0.13725	-4.3182	-3.2089	-4.1006	0.34483	-1.1709	-0.69086	-3.0269	-0.024031	0.22204	-1.4545	1.9296	-3.9088	1.016	-7.2653	-3.7979	-5.9675	2.4645	1.3081	1.328	2.8745	-8.5361	5.7997	-9.5278	-6.1737	-2.0142	-3.8133	0.54693	1.9312	1.3195	-0.80272	-8.3107	-3.5426	-0.77595	-0.29297	1.8717	1.2586	2.2204	-3.6904	-6.6436	-8.1935	2.9911	-8.753	0.85024	-5.732	-1.5853	-3.1779	-4.4299	0.83983
-8.9284	-1.0567	-0.57562	1.4113	-3.0696	-0.25172	-5.4825	3.3884	9.5602	3.1049	-8.455	1.9719	0.3664	-1.0529	-0.036334	-1.6655	3.71	-6.689	-9.7244	5.432	-4.425	1.08	1.1301	2.5887	1.4476	-4.5845	0.55619	5.1471	-6.2764	7.4132	6.2442	5.4043	-1.9915	4.746	-3.7014	-3.0478	-5.9397	1.9915	3.6911	-3.8767	5.7629	-2.9775	-1.894	5.5223	2.4219	-1.6201	0.97733	1.4834	-3.7268	0.60629
-2.8235	-3.5962	0.99166	8.2005	-2.1412	1.8867	-1.7394	3.836	-1.1483	2.125	-1.1517	4.0955	-1.1932	3.5957	4.921	5.8907	5.6307	-0.80107	4.3879	2.2407	2.5984	2.6231	0.63917	4.101	-0.85214	0.85639	-2.8538	7.6473	2.4545	3.2713	-7.1456	3.7705	7.8092	1.8612	3.4106	4.8822	6.4033	1.31	-0.4609	10.949	-0.26857	1.1453	-2.3218	-2.1754	1.4338	7.5445	-5.2668	7.3543	2.5242	10.615
-7.0279	-0.91599	-3.8631	-3.8648	-4.0105	2.2632	-5.8763	0.89007	-3.291	1.9215	-6.9134	-2.8402	-8.6021	-0.48294	-4.1517	-2.2043	2.5009	-1.1956	2.7561	-2.1423	-1.733	-2.819	1.722	-7.8113	-3.5079	-0.69707	-3.9869	-3.4524	-9.395	4.4745	-1.8876	-1.9153	-5.9983	0.023096	1.5041	-1.837	-2.6815	-3.4721	-0.31548	-2.6475	-5.1802	-3.2904	-4.2402	-4.0979	1.9215	-2.3981	2.178	-5.5765	-7.5254	-0.26911
8.3978	4.2404	7.3028	9.6476	2.1508	8.12	8.233	9.2601	1.1209	5.7229	9.6015	6.054	7.943	5.2653	8.3705	7.9322	5.3512	9.5134	9.3147	6.0594	7.0991	6.8762	3.3517	8.3168	7.5288	4.9373	5.2068	17.722	4.5273	6.8351	4.5583	0.62957	5.6986	7.6843	1.5806	5.8171	9.1458	2.8772	5.7044	11.259	-0.57372	1.7174	9.6654	-0.72827	10.522	8.8358	5.1747	7.701	4.0998	-1.3864
4.0523	3.1771	-7.6838	-0.87737	-0.012867	-1.7411	-5.5543	-6.0312	2.926	-1.0773	-1.006	1.2271	0.37558	-10.824	-0.76369	3.4853	-5.4923	2.4765	-8.2769	-5.3103	2.8086	-2.1276	-1.8769	6.721	0.59434	3.6296	4.1837	-1.1485	-0.96155	5.932	-4.0199	-4.3119	2.9837	1.6466	-5.6404	-2.1917	-2.5375	-0.59248	2.3801	2.6421	-9.3283	-0.66984	-0.98922	-3.7228	-3.0758	-6.0889	1.7826	-8.0524	3.6894	-6.0895
-17.219	-21.956	-15.005	-12.872	-18.936	-17.269	-14.494	-12.605	-15.775	-12.524	-18.995	-18.773	-13.539	-7.1315	-20.623	-18.961	-14.932	-14.599	-17.75	-12.449	-14.242	-7.5449	-11.788	-16.089	-18.056	-18.233	-16.379	-15.113	-13.622	-16.108	-9.6043	-20.031	-14.076	-13.253	-14.066	-18.807	-14.958	-15.707	-14.851	-10.603	-17.508	-11.371	-18.555	-17.28	-17.279	-13.748	-12.829	-12.512	-12.572	-16.003
-4.4919	-3.3649	-11.853	-7.8309	-7.3988	-6.0816	-12.112	-8.7353	-9.4654	-6.225	-7.6752	-3.2956	-8.4898	-12.585	-7.544	-9.263	-6.0188	-6.7867	-12.846	-14.806	-6.7001	-12.764	-11.251	-5.2284	-3.611	-9.8531	-10.221	-12.062	-1.6527	-5.4675	-13.28	-8.9903	-9.6472	-3.9904	-7.3659	-6.8481	-5.0624	-2.4697	-7.2596	-9.1629	-1.0491	-0.121	-9.9981	-10.07	-5.9998	-9.3708	-3.1673	-11.66	-9.3181	-3.8223
-8.2981	-5.8691	-11.243	-0.50137	-7.4691	-7.8009	-12.632	-2.4651	-11.459	-7.2221	-7.026	-6.2151	0.84113	-9.9389	-8.9983	-8.8062	-4.055	-5.4268	-9.4534	-12.785	-6.5549	-6.437	-7.2614	-7.2437	-12.343	-0.63139	-9.3525	-4.3807	-8.5929	-5.2496	-12.159	-13.015	-2.0978	-11.51	-12.255	-14.918	-8.6188	-5.1941	-5.4259	-7.9881	-2.8187	-11.492	-4.4372	-4.93	-5.0151	-5.8612	-14.827	-6.5596	-8.5135	-10.559
4.9547	6.9376	5.0377	6.5433	13.274	1.2192	8.8649	3.8221	13.083	10.99	9.4717	7.7885	6.9691	3.1509	8.8915	11.029	5.5405	0.78902	9.8985	5.537	8.9165	8.3375	3.1283	8.7869	7.7641	10.64	8.1738	8.9164	13.269	5.0546	3.0856	4.1859	8.7996	0.763	4.8903	7.0223	5.8169	4.2365	5.8906	0.49228	5.6282	3.3247	6.3881	9.5309	7.9176	3.1929	14.618	3.4747	5.6319	3.3061
-3.0613	8.1252	1.2494	1.3375	1.0774	2.9899	-0.62258	2.4969	-3.1523	-1.2248	-1.2498	4.0157	-2.5957	-0.68771	0.29664	-6.6598	3.8364	0.36285	6.4973	-3.3443	-3.7767	-5.0681	2.2385	3.6704	-0.58239	4.6641	6.2033	4.6367	-2.736	-3.9548	-2.1932	2.7638	-0.51696	1.9607	-0.32188	-4.1719	-0.94044	6.0568	-0.9227	1.1485	2.5794	-7.3988	3.4981	-2.3583	0.72047	-4.1519	-3.3277	-1.5179	5.2894	-0.37762
-3.3372	3.0897	4.5008	3.586	2.5486	-1.4815	2.6348	-2.4617	1.8292	-2.3383	-0.68763	-3.3417	-0.42036	1.8202	4.7551	3.3328	-1.1124	3.0591	-0.32349	-2.6437	2.6021	1.2073	1.2313	0.67117	1.2889	-1.639	-1.4771	1.7814	5.4436	4.2126	5.9847	2.9875	-2.6024	-7.1345	-2.3952	1.4481	-0.89857	0.81681	3.5297	-1.2968	4.1122	-1.6626	-7.6187	4.7882	1.2395	2.5513	5.516	1.2746	-1.9394	-0.22959
-14.094	-14.392	-13.139	-10.633	-16.522	-15.257	-6.635	-6.1956	-18.511	-12.714	-13.202	-11.033	-11.495	-6.6935	-16.259	-18.841	-13.323	-18.031	-10.941	-13.851	-13.549	-9.8576	-18.921	-18.342	-11.691	-16.068	-15.347	-13.198	-12.117	-15.339	-12.534	-18.43	-7.2571	-19.89	-14.629	-13.648	-13.192	-18.43	-6.0139	-13.344	-10.982	-12.39	-10.068	-9.4776	-15.149	-14.906	-8.4981	-12.521	-8.3437	-15.817
2.3189	7.7819	2.9174	0.43871	4.6188	6.5982	7.4583	-3.2769	10.163	2.1365	8.3688	1.1811	8.068	7.5062	-2.1437	10.14	3.3998	3.1868	2.6341	4.032	0.31901	1.0507	3.2237	-1.2954	1.4405	6.5667	4.6814	2.3532	5.6555	3.6442	-1.9596	-1.3524	6.6085	4.2919	5.515	9.0285	1.113	6.2876	6.281	6.0209	9.2499	6.5718	7.9775	-0.33635	0.91025	-2.3561	3.8721	4.6747	2.6589	5.4602
7.7492	-1.1849	5.4025	1.2712	5.664	5.6278	7.2842	4.2157	5.1888	5.7258	7.6671	0.70208	6.8986	5.6361	6.2077	8.5955	5.896	0.92914	11.421	9.8749	6.2237	3.9691	4.1365	5.9138	1.4301	7.5553	3.9426	6.7265	4.384	9.9772	7.4911	8.5825	4.1249	3.0606	8.488	7.2865	9.0079	5.855	8.4336	8.606	8.1538	8.1023	-0.32762	4.4862	7.6276	5.389	10.861	13.23	11.539	7.5123
-8.9958	-8.9113	-12.943	-9.4981	-12.28	-17.469	-13.363	-8.7543	-12.684	-17.472	-6.8469	-12.231	-10.898	-10.527	-14.989	-7.3107	-11.539	-12.815	-15.383	-13.954	-13.271	-16.03	-9.5338	-11.141	-5.7556	-13.289	-12.253	-9.2483	-9.6997	-12.016	-17.787	-10.405	-7.4437	-14.938	-13.921	-10.352	-15.617	-23.83	-15.016	-16.792	-11.101	-13.584	-11.994	-15.044	-13.953	-9.6585	-10.515	-11.521	-12.593	-9.8113
-17.685	-9.5003	-12.796	-10.385	-20.411	-20.716	-16.045	-7.269	-16.401	-16.775	-11.754	-12.934	-17.24	-7.3965	-12.688	-18.625	-13.012	-13.835	-12.182	-8.0399	-9.517	-18.787	-7.2683	-12.293	-13.973	-12.35	-10.836	-10.618	-22.368	-11.282	-19.841	-15.946	-19.915	-12.519	-8.4879	-12.234	-12.222	-12.694	-16.509	-13.471	-12.942	-12.789	-9.8539	-8.1496	-10.321	-13.415	-10.505	-16.893	-9.8233	-7.4739
6.5494	-5.4581	-2.3593	-5.604	2.3466	2.0275	2.0088	-7.7466	0.6896	-2.1854	-1.987	-4.2957	-11.306	-1.2323	0.96659	-5.3542	4.7323	-4.1086	0.15839	-4.6982	-1.2578	-2.5442	-0.54018	1.4673	-6.487	-2.5962	-3.8346	0.18327	-1.0447	-5.288	3.4538	-2.3289	2.8532	1.7994	3.2781	-5.4338	0.04341	-4.731	-2.4361	0.38643	-4.8381	-1.141	-2.7932	4.4161	2.235	-3.7731	0.092106	0.22584	-1.7447	-4.5748
-11.538	-20.687	-22.389	-20.867	-19.634	-19.303	-24.552	-17.895	-24.63	-22.74	-24.83	-21.934	-21.131	-14.084	-19.511	-11.591	-16.645	-21.35	-23.424	-24.28	-22.708	-29.448	-19.241	-23.405	-23.208	-24.674	-25.431	-20.26	-23.186	-23.014	-24.983	-12.741	-20.608	-15.579	-23.616	-28.484	-18.475	-27.634	-23.224	-24.896	-23.472	-23.428	-22.838	-21.591	-26.272	-24.18	-11.693	-17.496	-22.883	-20.71
-1.0444	1.9495	-1.5126	2.1874	-2.7106	0.86648	-4.2407	-5.4311	-8.1745	0.26881	-0.30417	-7.9117	-2.4778	1.5954	-0.66411	4.8465	-5.0628	-3.1576	0.13307	-3.9927	-5.9734	1.5383	-0.9038	-1.8034	1.6151	1.5882	-1.6529	-3.5976	-6.809	-3.8449	1.5098	-2.8885	-4.0566	7.2074	-1.3217	-0.63718	-0.5212	-3.6483	-0.27511	9.5416	-3.3052	0.035881	0.74424	4.1332	3.0172	0.77928	-0.9907	-6.1706	-3.0852	-1.5364
-7.3046	-1.9917	-5.1635	-0.078433	1.0067	1.7276	-0.88298	0.006168	-5.457	-2.4122	1.3026	-3.94	-3.2133	4.6838	-0.17417	0.25387	2.0823	1.132	0.49607	-1.2404	2.2991	-6.1622	1.9098	-2.4582	-4.9307	-0.36951	-3.8322	3.3173	-1.2978	-4.3964	-3.5718	1.6619	0.18851	-1.6391	-3.7691	-3.576	0.22601	1.3206	-2.1044	-4.1312	-3.0865	-0.064167	-5.4401	2.5583	-2.311	0.67725	-7.3981	1.1178	2.3317	2.2145
-1.2167	-6.9906	-6.5369	-11.252	0.51433	-5.7177	-5.6183	-5.5911	-3.3773	-4.166	-5.909	-6.3039	-10.64	0.57746	-3.8077	-6.8107	-14.355	-11.599	-2.1771	-1.0238	-14.256	-1.4494	-7.2748	-6.199	-1.4176	-5.5122	-2.3557	-9.7296	-4.5543	-6.1606	-6.8428	-1.2272	-10.118	-8.8352	-10.516	-8.3141	-0.029796	-9.6978	-7.0398	-5.6464	-13.935	-7.583	-2.0114	-8.7896	-7.1898	-5.5899	-12.721	-9.2291	-2.6986	-5.9134
-24.171	-17.953	-32.974	-22.241	-18.556	-21.076	-27.191	-19.99	-22.775	-18.369	-22.177	-18.226	-16.234	-18.602	-20.222	-17.516	-21.615	-24.387	-19.568	-13.765	-20.986	-19.647	-29.766	-18.903	-14.957	-18.247	-21.444	-14.704	-21.049	-17.074	-20.789	-28.995	-17.847	-17.426	-16.295	-26.802	-17.985	-23.575	-26.463	-22.669	-19.019	-15.937	-11.698	-18.897	-14.756	-20.002	-23.503	-22.559	-20.984	-19.406
-2.1448	2.6026	-3.0655	3.6684	0.60066	-1.4247	-1.677	-5.1119	0.13868	-3.8459	-0.46519	1.3586	-6.3544	1.1788	-1.4908	-0.3436	-0.29562	2.556	-0.72189	0.19083	0.37877	-2.8887	1.509	0.24723	-2.2785	-2.4682	-1.1353	1.1534	3.4163	-8.85	2.055	1.8569	-1.2266	0.11589	1.0871	-1.9843	3.326	3.5636	4.2594	0.79746	-2.3674	0.43341	-0.22981	0.091647	-4.1142	1.834	0.2571	0.055829	3.8339	-0.85109
-13.048	-12.203	-10.209	-12.613	-2.9544	-9.3778	-12.232	-15.422	-7.7014	-7.9622	-13.42	-8.3914	-7.5516	-10.193	-13.158	-18.169	-12.336	-10.854	-11.299	-8.4225	-18.072	-11.079	-14.734	-7.8558	-16.112	-14.232	-17.362	-8.4212	-9.1599	-6.9453	-10.944	-12.661	-11.45	-10.959	-17.11	-7.4998	-8.3841	-5.3444	-7.7751	-15.219	-17.513	-12.192	-13.136	-9.0688	-12.514	-13.851	-11.255	-14.223	-11.213	-16.266
0.31173	3.0413	3.8875	-4.697	-4.2518	-2.9042	-1.0445	7.2298	-4.979	2.2677	-1.7358	0.029192	0.026425	0.56951	1.5641	10.668	-1.3838	-0.94255	0.29943	0.7276	3.0575	-1.5633	-5.7205	6.2226	0.19657	3.9531	0.78181	-1.0685	7.9378	6.4281	3.2788	1.5728	-1.9102	2.3022	7.1205	-5.9591	4.1531	6.4969	2.8947	-0.62014	6.8274	4.4314	10.377	-1.2959	3.4358	3.403	7.4039	5.0283	1.8181	0.4688
-10.067	-9.7883	-15.3	-11.383	-17.68	-7.7325	-4.933	-12.595	-14.663	-12.902	-10.141	-15.184	-10.462	-5.4613	-12.249	-15.545	-12.773	-8.1841	-8.8522	-8.3856	-5.2789	-13.196	-13.733	-14.473	-21.115	-7.9948	-8.1563	-13.587	-9.6773	-7.9036	-10.585	-15.427	-10.941	-8.7617	-13.634	-16.666	-8.911	-12.228	-10.125	-13.703	-13.4	-15.899	-11.791	-13.415	-8.7923	-14.697	-21.084	-11.411	-11.794	-15.991
2.8068	5.6732	0.44304	-0.089217	-1.1132	2.267	7.0181	0.96236	-5.8498	4.4839	-2.0539	1.9671	-0.76812	-1.5613	2.0223	0.52064	3.6886	0.48645	0.20616	4.7373	3.0899	-0.55848	0.57164	3.4071	-1.4932	-4.4666	-2.4547	-0.70239	1.6054	-3.8651	-0.36628	-1.6477	-2.3004	0.029939	6.835	-0.13696	3.1858	3.5193	5.6543	-1.278	4.6876	3.7791	5.8021	4.0222	-1.148	-0.99314	-0.34365	-8.0481	-0.63011	2.2207
4.4127	7.2554	7.6969	4.3475	2.6111	4.9277	2.9722	-1.5867	2.522	5.0291	0.79246	-2.0815	4.8346	2.5565	6.5954	2.7003	3.3857	1.3359	3.3604	8.3459	-6.1724	3.6407	1.2177	2.336	3.3733	13.106	-0.31207	-2.4035	3.8332	3.5206	5.173	2.3415	6.4856	0.12019	7.0599	7.203	6.0111	7.2254	1.6612	-0.0253	2.1498	1.2292	2.87	7.0981	-2.9289	4.8123	-0.25575	4.3246	9.699	1.8292
-10.515	-14.218	-8.2679	-7.7929	-9.2546	-7.9177	-8.7348	-16.072	-13.611	-13.506	-10.791	-11.753	-3.8631	-14.961	-11.127	-8.1902	-10.078	-15.659	-16.259	-16.36	-11.111	-10.25	-7.0975	-10.439	-6.544	-9.4489	-8.7269	-11.598	-11.414	-12.288	-14.662	-9.4183	-9.328	-12.914	-11.197	-15.531	-17.263	-13.253	-15.711	-11.532	-6.24	-12.349	-9.2111	-13.184	-11.8	-14.735	-15.128	-11.419	-12.198	-16.497
-11.835	-7.5579	-7.0201	-8.3033	-2.6645	-7.1729	-1.6558	-7.8467	-2.3291	-0.91817	-4.7509	-3.0877	-7.0494	-8.9463	-6.4283	-5.0582	-9.8459	-1.3873	-7.5621	-14.188	-9.0395	-5.1235	-4.6224	-6.8966	-7.5453	-6.3276	-7.2588	-0.26598	-9.316	-2.2411	-6.5094	-5.8171	-3.0162	-6.8216	-7.4623	-5.8461	-4.5822	-5.5424	-7.2884	0.70776	-9.0401	-9.8116	-3.4186	-7.5597	-3.3402	0.86662	-3.3371	-9.1312	-6.817	-3.8731
-1.9272	0.68324	-4.2764	-14.689	-12.248	0.575	-6.2037	-6.2934	-2.8954	-2.9446	-8.8292	-3.9806	-8.5442	-3.8889	-1.1321	-5.0765	-4.2822	-1.6628	-2.8631	0.60179	-3.4974	-5.8185	-12.117	1.025	-10.464	-6.7191	-5.1507	-4.3115	-9.5008	-8.6746	1.1537	-0.72561	0.035387	-7.1969	-0.24819	-4.7057	-3.2389	-2.6491	-3.776	-3.8595	-10.931	1.1998	-3.4911	-0.61398	1.1399	0.30701	0.24183	0.27063	-2.5826	-1.567
-11.41	-13.749	-5.8904	-11.696	-12.565	-14.419	-9.1352	-7.0023	-16.754	-7.6161	-15.573	-9.036	-9.5603	-11.909	-14.928	-13.076	-13.929	-13.538	-16.764	-12.253	-16.081	-6.0715	-13.565	-14.573	-8.5663	-11.563	-12.848	-8.9264	-12.952	-10.397	-8.9035	-10.594	-12.97	-10.583	-12.259	-17.249	-18.961	-10.082	-2.3834	-15.497	-14.994	-14.335	-11.495	-13.928	-15.239	-8.3348	-10.146	-7.3439	-7.7931	-11.933
-14.435	-14.005	-16.353	-12.898	-12.192	-13.831	-8.8234	-13.959	-11.62	-10.439	-11.557	-16.895	-14.641	-10.748	-10.535	-15.589	-15.234	-14.095	-8.5284	-11.637	-9.0116	-14.286	-10.881	-14.943	-14.341	-13.502	-19.826	-17.44	-13.026	-12.66	-15.691	-18.859	-17.276	-17.171	-13.653	-8.5276	-15.857	-16.282	-14.609	-10.783	-13.771	-16.172	-13.759	-12.02	-18.478	-4.5571	-13.1	-7.598	-12.704	-12.03
-23.483	-22.298	-23.243	-24.542	-14.564	-25.297	-22.237	-20.31	-19.986	-19.612	-21.389	-21.27	-20.069	-19.026	-19.228	-16.162	-20.931	-16.106	-18.683	-23.11	-25.15	-22.394	-27.685	-20.038	-18.211	-21.153	-24.841	-23.135	-24.079	-22.77	-23.02	-22.38	-26.665	-21.575	-16.887	-24.586	-21.877	-25.941	-24.208	-27.453	-28.514	-15.938	-14.264	-24.351	-20.619	-18.844	-20.187	-21.086	-25.93	-21.081
-17.181	-10.477	-8.7713	-12.661	-11.677	-15.071	-13.477	-20.567	-11.951	-13.25	-8.2628	-12.796	-9.0261	-14.813	-9.8051	-14.315	-12.985	-8.7023	-12.326	-10.206	-11.277	-13.18	-3.8686	-10.976	-7.6327	-8.8582	-13.288	-17.624	-8.8823	-10.998	-14.185	-15.887	-13.02	-16.195	-9.6404	-6.0632	-17.895	-12.561	-14.766	-13.85	-9.6399	-14.606	-10.063	-12.531	-11.233	-12.653	-14.201	-13.506	-9.619	-9.388
4.3783	7.3756	11.389	11.886	5.384	13.271	7.9419	8.0364	6.0933	10.947	1.747	1.2181	9.3221	7.5061	8.025	3.4623	2.3946	5.7207	9.0689	3.6085	11.814	3.3426	1.9743	3.5359	7.1026	12.229	11.507	7.2553	10.831	13.504	3.97	4.4692	8.8331	10.58	10.52	5.8729	5.4452	7.2362	5.1775	8.0951	11.199	13.852	4.6123	5.4062	5.3625	9.1539	10.758	2.3945	10.335	8.3603
-4.0503	-0.48834	-5.0213	-0.11324	-4.1651	-4.9742	-11.032	-10.191	-4.7038	-5.1645	-1.8969	-4.5919	-4.1677	-4.5215	-3.3163	-2.7965	-4.7147	-5.7046	-4.1968	-6.4041	-2.7797	-3.1904	-8.6295	-5.8403	-1.4874	-9.3406	-0.46487	-5.4557	-2.2134	-7.8727	-0.29006	-4.4637	-4.4261	-1.9464	-3.32	-5.0931	-5.9077	-7.277	-1.2532	0.14995	-8.6973	-4.3334	-5.182	-2.9574	-3.7473	-3.7359	-3.4839	-4.5665	-9.0279	-1.262
-17.628	-20.344	-22.774	-21.102	-22.303	-22.238	-21.177	-17.04	-22.294	-23.54	-24.55	-14.841	-21.879	-25.924	-16.063	-25.136	-18.454	-21.504	-19.051	-25.169	-24.799	-18.907	-19.999	-25.579	-26.042	-19	-17.723	-22.803	-20.183	-13.584	-19.093	-22.435	-19.15	-25.257	-17.985	-21.723	-19.604	-22.171	-23.059	-21.656	-19.839	-24.353	-23.772	-23.012	-22.377	-25.322	-21.057	-22.175	-20.894	-21.551
-7.0802	-17.779	-9.9915	-0.11411	-10.24	-11.499	-14.566	-7.3923	-14.125	-7.5704	-9.5818	-5.4088	-12.102	-13.133	-7.6038	-4.978	-4.51	-9.0779	-13.711	-10.283	-12.815	-14.584	-15.873	-12.853	-15.319	-8.5908	-7.6381	-7.2029	-8.2043	-8.4646	-13.464	-10.631	-10.191	-13.733	-7.1807	-15.891	-10.272	-14.624	-14.747	-6.2602	-11.486	-6.6147	-9.8987	-12.657	-14.535	-8.8882	-13.856	-13.798	-14.896	-8.746
3.0698	8.1002	7.1248	4.8877	6.7911	7.7422	7.2861	5.0689	3.1177	7.6155	2.9118	7.6911	5.378	13.422	7.2862	12.076	9.5885	9.0585	12.241	9.9555	11.35	4.8618	9.6198	7.965	2.9179	5.6177	14.365	5.5799	5.3733	12.268	5.0211	10.613	10.535	11.299	10.408	5.1627	7.4071	13.319	19.007	12.225	10.155	8.8058	15.289	6.1932	8.7013	12.688	11.62	10.014	7.7914	8.6136
-4.04	-2.5206	-3.8224	0.49568	1.1998	-2.2847	1.7355	-3.355	-1.9346	-5.332	5.7724	-6.2453	-0.61376	-6.1342	-1.4665	-5.219	2.1892	-5.0564	0.79829	-5.2264	-1.0077	4.6086	-11.651	-2.261	-1.9767	8.363	-6.5397	5.8809	-2.975	-4.1757	-1.5814	7.837	-0.5145	-4.9709	-3.0216	-3.81	-3.7172	-2.5009	-0.39257	1.8053	3.6527	-3.7371	-0.74323	-0.96985	1.1841	4.6968	-1.6359	-8.9213	-6.784	0.0015303
1.8975	-1.8418	3.0728	-4.2418	-2.598	5.3407	5.2123	5.2156	-0.68547	-8.5142	2.8041	6.9978	1.5524	-7.1187	6.7824	-4.3433	-1.6055	1.5708	0.41807	-0.71714	1.4314	-0.95133	-2.4274	4.9738	-3.626	-3.9988	-3.5913	1.9741	0.29484	5.4095	1.8212	1.0015	3.4173	3.9665	-0.19034	-4.7539	1.7153	0.86106	-1.4291	4.5668	-0.80352	-1.4499	1.1786	9.5206	0.13367	-1.6678	-1.7489	-0.77764	-0.75957	3.1063
-3.2587	-0.1927	-1.2256	-2.5044	-8.4732	-5.7525	-3.6275	-2.2561	3.6297	1.1157	-4.7122	-5.4891	-9.1592	-6.777	-4.5237	-0.82895	-2.5662	-6.3503	-2.3619	-3.2929	-1.9721	-0.46919	-14.123	-7.472	-2.8638	-4.4899	-3.4292	-5.1121	-2.5515	1.5768	-3.687	-1.3935	-0.56213	-8.0414	-4.8687	-5.0079	1.2695	-1.4568	4.4533	-4.3532	-2.6602	-1.3569	-4.7513	4.9069	-11.138	-5.311	-4.6598	-6.9586	-5.782	-8.5784
-3.108	-1.7426	-2.2724	-4.1648	-2.2906	0.90997	-1.7767	-4.3483	-2.6562	-0.30705	-0.62031	-3.5831	-3.9026	-3.1177	0.30254	3.1615	-6.0571	-3.7231	1.766	-4.295	-2.6215	-2.9585	-9.2243	-4.2585	0.073742	0.8541	-8.1599	0.76055	-3.8136	6.4276	-0.60452	-5.4839	-2.3496	-2.1672	-0.19659	-3.6789	2.3528	-5.0464	-7.5146	2.3133	-4.0541	-0.69278	-3.4928	0.94602	-4.8913	-5.883	0.17614	-2.8397	2.4662	-3.0063
-6.6317	-6.2694	-4.5424	-8.7131	-2.0185	-8.3359	1.4086	0.62371	1.4144	-2.3135	-8.532	-1.5277	-0.20008	-2.3882	-5.756	-3.1088	2.0625	-4.9408	3.3081	-1.2698	4.071	1.3791	2.951	2.6217	-6.907	0.58527	0.29497	1.4473	-3.006	-3.95	-0.64095	0.39137	-4.0681	-0.3747	-6.863	-2.7952	-3.6376	-1.251	-1.4563	-0.43111	-6.3524	1.5113	4.6946	-1.2707	-6.6033	-4.3205	-1.9052	-2.6974	-1.7111	-3.2759
4.1595	-0.66976	-2.9059	-0.55007	-1.8058	10.702	0.54313	0.11901	-3.6743	-1.9562	3.7975	6.2996	4.5867	11.284	1.0461	3.0363	3.5475	-0.25038	7.5461	0.69358	3.577	-0.46135	6.6997	8.4993	1.9593	5.4278	7.8977	9.2849	10.22	6.3901	1.4364	0.72342	4.4709	5.1269	2.7242	-0.70825	5.7648	2.7468	0.35642	4.9202	4.1971	3.0802	3.7194	2.1586	1.8611	-3.7436	5.1839	9.493	4.7391	2.8087
0.50809	-7.3385	-5.351	-5.4744	-2.3783	1.8221	-3.6751	-2.4211	-0.271	3.9956	-3.0008	-0.020834	-0.079658	-3.5769	1.4386	-4.4014	-7.1754	-0.21128	-1.3933	-1.8933	-2.7801	6.079	-1.0434	-1.1671	0.056298	-2.4809	-7.343	-1.9473	-3.5617	-0.077636	-3.3686	-2.31	7.8662	0.16047	-5.5541	-6.5637	-3.7233	1.472	-0.81579	-1.3336	-0.41152	-6.1946	-2.9981	-1.4356	-2.711	-0.054762	6.2467	1.5447	-2.5833	-7.2827
-1.6368	-0.84991	-4.325	-2.335	-2.2724	-2.6764	2.4905	1.2411	-7.2514	-0.89058	3.8869	-7.0844	-0.83727	-4.8269	4.2952	-0.49394	-3.7704	-2.5726	0.74872	-3.7794	2.2804	0.88967	2.699	-1.3241	-3.9311	-2.0657	-2.544	-1.0053	-2.0251	3.117	-1.4497	2.0258	-2.344	0.18283	-0.4917	-2.1116	8.339	-2.6391	12.543	4.1735	-3.9622	-1.0269	4.2875	3.7146	1.5254	3.642	0.37716	4.2336	-0.42894	-2.4672
-4.1859	1.9469	1.1552	-4.9992	-1.6284	-2.6367	0.29174	-3.5888	-1.8281	0.43337	0.50775	-2.168	-1.1024	-3.3427	-0.66321	4.1834	4.0513	0.071198	-2.0604	3.1909	-2.7202	-4.716	-0.22383	-2.0815	5.2728	-2.1537	0.27162	-3.6051	-3.4825	-0.06799	-1.9043	1.9485	-6.8948	-2.3237	-1.0889	1.115	-0.60376	-1.8243	-1.8343	-5.8308	0.68199	-1.5572	-2.2342	0.91605	-2.799	-2.1969	-8.0097	6.7517	-3.5173	-6.985
-5.3088	-2.7919	-0.64434	-4.3768	-5.9548	2.9206	-5.5264	-6.983	-5.9645	-5.4962	1.9152	-2.6448	-4.4962	-2.5744	-3.7345	-6.503	0.499	-2.5853	1.4642	-0.34221	-2.6214	-1.2771	-1.7517	-0.47966	-4.253	-2.7705	2.634	5.1027	-0.98225	-1.5239	1.5955	-1.9503	-2.8913	3.8478	-9.5201	0.39962	-3.7145	-6.2928	-1.9183	-2.431	-7.3436	-1.2191	-4.7089	-3.3307	-6.5049	-2.7234	-5.1613	-5.5503	-1.8003	-1.1694
-10.827	-6.5703	-8.6404	-9.6055	-15.649	-6.2581	-4.6786	-13.043	-13.574	-7.103	-9.0039	-5.1946	-2.9189	-7.6281	-8.923	-9.8761	-8.0616	-5.2217	-3.5834	-12.816	-10.382	-8.8652	-9.7639	-11.675	-16.116	-9.9958	-7.1401	-7.5106	-5.8264	-5.1503	-12.462	-12.978	-7.7914	-2.9121	-10.41	-9.4555	-5.0325	-14.739	-11.137	-6.3431	-2.8503	-5.808	-13.056	-6.709	-8.4093	-10.34	-13.269	-7.1106	-10.952	-16.244
-13.38	-10.788	-15.471	-10.981	-7.4818	-4.2804	-9.9632	-8.426	-14.476	-11.967	-5.706	-15.173	-7.3832	-15.774	-11.608	-11.386	-7.5441	-8.2068	-11.209	-12.475	-14.803	-13.126	-10.223	-13.491	-12.1	-12.745	-12.707	-8.2626	-13.121	-2.4563	-12.493	-12.844	-14.053	-12.305	-8.3292	-17.35	-16.681	-7.7368	-9.0083	-8.3391	-8.0158	-9.0836	-11.323	-11.82	-7.0729	-3.3712	-12.698	-11.329	-18.682	-5.5865
-3.1984	-1.9349	-9.6008	-0.54827	-5.2095	-2.0522	-4.3747	-3.8636	-1.7143	-7.0904	-0.93748	-0.14713	-2.2012	-5.1324	-5.1721	-8.2729	-7.4603	-3.8204	3.1399	-5.3236	1.9403	-3.7499	-5.7444	-0.13386	-5.4246	-2.3153	-2.8682	-5.4982	-3.0399	-5.9909	1.4404	-8.3187	-2.0495	-2.5603	-1.6346	-1.2335	-5.7925	-1.726	-9.8639	-5.3655	-3.7888	-1.244	-5.9479	-3.6068	-5.9393	2.0156	-8.4854	-7.0858	-2.1153	-0.7617
-1.5488	-13.799	-0.75682	-3.7399	-6.7577	-2.165	-4.9295	-6.8078	-0.84489	-5.0203	-8.8588	-4.8449	7.1339	2.4796	-1.8604	0.44875	-1.8044	-4.4067	-3.3413	0.81971	-2.8767	-3.8661	-6.6068	-5.0895	-4.2997	-0.64934	0.37803	2.4317	0.49102	-8.5653	-1.3676	-0.060629	-5.9314	-8.5828	-0.65098	3.8446	-0.063521	-8.8058	0.057403	-6.3397	-4.8796	-3.1576	-2.327	0.67733	-6.0451	-1.7295	1.9011	-8.7242	2.828	1.4009
2.3871	-0.10713	0.63274	0.7022	-3.2219	2.8841	1.9974	-6.2062	-5.2164	1.1558	9.8036	0.45013	2.6549	6.2942	3.3175	0.37175	0.18051	1.8218	-3.2803	-0.39143	-1.076	0.54353	4.2713	-1.7476	0.60935	-0.076379	-2.2913	5.3451	3.5937	4.5071	0.18669	1.8518	-2.3655	-1.7398	0.24878	0.45088	0.99999	1.1722	11.498	-2.3243	6.4575	1.965	1.188	1.0137	-0.45134	3.1	2.2231	6.3117	4.0429	0.61791
-14.091	-13.881	-15.895	-12.377	-9.9059	-13.956	-10.71	-9.3513	-13.94	-14.264	-11.259	-9.7828	-11.426	-13.35	-12.804	-10.611	-8.7789	-13.106	-16.413	-10.157	-6.4569	-3.2049	-10.799	-16.804	-12.958	-14.809	-8.4886	-9.2136	-5.7849	-13.802	-8.2823	-11.33	-11.844	-14.057	-12.452	-13.819	-7.7633	-17.195	-6.2803	-15.565	-14.405	-11.613	-9.8263	-14.631	-10.287	-12.203	-10.883	-13.65	-17.784	-6.8701
3.8766	3.3934	9.3841	2.2802	3.8845	-0.030839	8.2243	-1.5894	-4.3413	0.14343	6.2078	2.4296	-2.2387	0.81127	0.18924	-2.2194	1.5621	-3.0484	-2.8321	-1.7372	1.6019	1.0996	-2.5059	-2.4465	-4.5701	-1.7155	-0.67216	-0.61199	-1.9847	1.7272	0.35866	4.4175	3.6912	0.81404	-5.1535	4.2586	6.4692	2.8581	1.3621	-5.2261	1.958	5.1576	8.4888	-0.19345	-0.49101	5.2424	3.0723	6.343	-0.77585	1.6938
-15.35	-27.277	-23.292	-22.245	-29.99	-25.84	-22.351	-23.741	-23.866	-26.87	-23.598	-21.058	-19.287	-23.04	-24.549	-22.701	-28.136	-19.953	-21.214	-7.7978	-20.976	-23.754	-21.873	-26.167	-18.509	-18.801	-22.661	-15.984	-23.07	-18.61	-25.27	-22.062	-28.557	-20.819	-26.309	-22.775	-23.05	-24.241	-19.121	-25.867	-20.185	-26.334	-22.466	-19.007	-27.137	-24.729	-23.037	-26.811	-22.07	-20.349
-4.2301	-1.2959	-5.7832	-0.55471	-3.5899	-5.3728	-0.028477	-2.3444	3.8409	1.7143	-0.23916	-3.9786	-3.5125	-3.2093	0.37362	1.4608	1.0665	-6.2104	-4.6887	-1.1532	-4.2693	-4.1614	-5.3582	-7.5154	-1.0038	-2.1246	-4.6877	-3.1044	-0.69501	-5.869	-0.93631	0.37365	2.0393	-5.5695	-0.88676	-6.5291	-0.15374	-3.6116	-6.4156	-0.79605	6.4663	-0.95565	-2.1581	-0.47845	-3.9946	1.6614	-2.9164	-3.1194	-1.8675	-2.6956
-9.3003	-11.826	-13.605	-17.977	-5.4833	-12.062	-13.283	-4.831	-8.51	-8.153	-8.6336	-10.267	-12.959	-9.3252	-12.713	-14.187	-18.695	-9.3546	-14.086	-13.674	-15.514	-9.9391	-12.675	-11.531	-12.398	-15.037	-10.19	-15.215	-4.016	-15.727	-9.038	-10.784	-15.201	-9.6801	-16.173	-10.708	-9.8024	-14.685	-12.872	-18.694	-19.424	-13.801	-12.936	-15.842	-8.8537	-10.721	-12.921	-11.758	-9.6102	-16.761
-3.2715	-16.361	-13.201	-5.1221	-12.729	-12.497	-11.099	-7.6171	-13.987	-8.7668	-11.852	-8.9634	-18.632	-1.0397	-11.509	-9.8446	-6.0388	-15.415	-11.565	-17.7	-12.014	-7.2187	-11.791	-14.463	-8.5548	-18.673	-14.264	-15.116	-4.5562	-7.9047	-7.3445	-7.06	-14.908	-6.9	-15.866	-9.7679	-5.4084	-10.683	-13.004	-9.5606	-13.73	-13.131	-12.513	-8.0165	-8.8912	-7.4246	-6.2518	-15.947	-10.056	-13.641
2.4887	7.0071	3.3377	10.948	9.7155	13.623	8.5063	10.656	4.6277	12.626	10.43	7.634	5.3963	11.298	8.7788	11.83	11.681	8.4051	6.8231	8.5258	13.653	3.1128	12.588	14.063	8.4165	6.1226	13.957	9.4958	12.268	4.1756	12.807	11.372	16.334	10.005	7.9061	6.6022	11.512	11.313	10.682	6.7857	12.047	5.9597	9.3987	9.0223	9.8192	8.0637	9.252	12.36	5.6596	9.5484
-4.241	-8.7683	-1.6747	-6.3303	-1.4528	-7.3223	0.062399	-8.5633	-5.4698	-1.751	2.1957	-8.1794	-4.9507	-2.5929	-5.0474	-3.0501	-0.30519	-6.7428	-2.6158	-4.6043	-3.835	-3.6148	0.32902	-0.79437	-12.623	1.157	-6.063	-1.8235	-3.8334	-2.14	-9.3295	-5.4846	-2.0389	-1.0508	-2.3849	-0.4565	-1.5723	-4.5585	-1.207	-4.8384	-2.4514	-1.5793	-4.8886	-4.1893	2.3381	-2.5472	-6.1502	-1.7702	-7.6706	-0.11851
-24.835	-16.198	-22.006	-17.377	-20.057	-17.579	-16.052	-22.837	-20.548	-20.819	-19.928	-26.485	-31.876	-24.422	-19.78	-19.746	-22.012	-23.851	-19.785	-18.113	-25.844	-23.601	-28.649	-13.204	-22.846	-17.19	-22.619	-21.789	-24.698	-20.742	-30.823	-20.306	-22.386	-22.649	-25.532	-26.461	-19.826	-21.642	-18.197	-23.247	-33.245	-24.187	-20.247	-22.013	-25.788	-16.053	-23.82	-23.346	-23.652	-26.272
-7.5271	-2.1227	-0.35374	3.5075	9.5301	2.1362	-3.4979	4.6687	1.1921	-2.5096	-1.4653	2.9312	-3.5743	-4.1401	2.1751	-0.15046	0.71636	-4.431	-6.4555	-0.23294	9.8997	-3.0831	-5.7647	-2.0671	-0.11159	-1.2465	-6.3789	-1.4133	-2.296	2.0475	-0.56616	-2.5	2.7974	-0.85772	-1.592	2.9573	2.1067	-1.4067	0.79644	-3.7286	1.0828	-0.18242	5.5486	3.7139	-1.3015	1.6471	-5.4486	-3.358	3.8544	-3.6506
-16.418	-13.07	-17.12	-16.823	-16.698	-8.4069	-19.989	-7.1365	-19.228	-18.681	-10.351	-19.124	-15.238	-15.1	-10.288	-13.565	-15.569	-12.533	-13.57	-12.148	-14.709	-6.6287	-10.204	-9.958	-19.336	-17.144	-7.9113	-12.958	-13.497	-11.003	-16.985	-9.9341	-11.039	-15.418	-9.1053	-11.462	-9.341	-4.8311	-17.423	-14.22	-19.169	-17.431	-14.681	-12.494	-22.039	-16.199	-15.345	-6.287	-12.989	-10.166
-17.932	-13.784	-26.158	-24.116	-23.176	-23.992	-17.031	-26.682	-22.321	-27.454	-25.287	-20.668	-22.154	-23.025	-23.41	-20.406	-27.417	-23.801	-22.068	-20.003	-27.411	-23.43	-20.971	-20.629	-21.943	-25.074	-20.994	-26.37	-17.905	-22.529	-24.019	-27.677	-17.188	-18.319	-34.656	-22.216	-25.376	-17.887	-19.174	-21.461	-15.141	-19.982	-27.295	-23.894	-16.971	-21.426	-19.29	-27.873	-26.289	-28.281
14.902	8.7619	7.586	9.3934	3.1258	7.6172	16.383	8.0191	9.7727	7.7515	3.2883	2.9119	10.019	17.039	7.3799	5.6713	5.4294	3.2655	7.9733	8.5088	13.838	8.0138	14.644	4.8727	12.01	10.325	6.2007	11.261	9.9361	9.3284	13.341	5.6001	11.168	8.0578	4.2848	5.7737	11.644	13.613	13.096	13.193	9.6359	6.3958	4.5818	0.045814	9.5717	14.287	3.6765	7.9518	7.5215	10.521
2.1688	-2.1279	-1.8015	-0.80258	5.3501	0.58551	4.9186	-4.0128	-5.9853	-3.0896	5.0506	-0.105	-1.4205	-1.5034	5.1203	-2.4347	-2.0444	-4.8544	5.1356	-3.1324	-2.1288	-0.83512	2.0547	-0.61622	-0.97815	-7.1986	0.96266	-0.81232	-1.3868	1.5486	2.5898	3.0681	2.6859	2.8816	-5.6014	3.9277	-0.90247	3.9402	1.2807	-0.93094	3.5726	2.3479	1.2217	0.86118	1.3404	7.1427	2.9221	-2.1669	2.2297	-3.4329
-6.7623	2.085	-3.7879	-5.2252	-0.02111	1.5344	1.6727	1.8409	-0.35793	0.35097	-2.5817	-2.9299	6.548	2.7262	-0.2595	-8.6905	-1.9534	-1.2687	7.2733	-2.7164	3.9064	-1.3266	-4.6001	-6.503	1.0028	-1.3174	-7.5481	0.73891	-1.3703	-3.6099	3.9519	-1.0459	1.0065	-3.8768	-3.143	-2.7519	-1.5623	-9.1826	-2.0498	0.77269	-4.4814	-8.1442	0.11911	5.3368	-1.5986	0.7624	-4.9812	-0.30791	0.11206	-6.5197
-2.0713	-0.38943	0.78938	-5.9544	-3.9615	0.76273	-3.9135	-4.6351	0.7752	0.03429	-3.4911	-4.4642	-2.446	-2.5823	4.6271	-5.0876	-5.6908	4.6048	-1.1314	-3.9036	1.5879	2.0489	2.2837	-2.4738	-1.8653	-2.1491	-0.47328	4.6709	-5.4559	0.31581	0.64494	-0.73699	-3.0499	0.51082	-1.3414	-6.4061	-2.0373	-6.5429	-8.0696	-2.8819	-4.289	6.3673	-2.299	-1.9711	-0.064586	0.35931	-5.026	-2.1089	7.5828	1.8295
3.2959	-0.23965	-0.072484	1.2629	-6.165	7.5205	-5.5379	7.312	2.6032	-1.1417	-4.2919	4.563	-6.4596	-2.8195	1.6481	-6.9681	5.8744	-2.5185	-3.3647	2.3834	-1.1943	-0.57103	-2.6722	-4.1445	5.3696	-4.0679	-1.8068	-0.41301	2.817	-1.2118	-5.4469	-2.8994	-2.0405	-3.0808	2.7499	4.9116	0.26674	-1.4001	1.1541	4.2323	0.61244	6.0353	-4.167	-0.90151	-2.861	0.13188	0.45138	-5.0311	-3.3874	3.4214
-3.3585	-3.7191	0.55802	-0.63254	-4.0047	-9.1894	-6.251	-10.862	-6.736	-9.4037	2.0765	-4.8008	-3.9907	-2.9241	-1.392	0.2405	-3.4834	-3.6136	-1.7726	-2.1124	-3.3427	-0.82801	-1.3256	-2.2899	-4.551	-8.7312	3.3456	-1.9361	3.0419	-2.6653	-6.0592	2.274	-1.9168	3.3377	1.1987	-6.66	3.3592	-0.64621	1.1877	-0.42784	-0.0069825	-3.7354	-3.0945	0.93743	2.0094	-2.6514	-0.80605	0.34633	3.0715	-4.4221
1.9756	-6.0432	-0.24677	-2.3113	-1.8087	7.0806	-3.2883	-3.5642	-2.0026	-8.7538	-6.8413	3.2861	-5.6391	3.2921	0.54377	-3.7928	0.063706	-7.8224	3.4116	-5.0163	-11.142	0.30732	-1.7809	1.0894	-1.2624	-0.94909	1.6531	-8.0695	-3.858	3.9081	-1.7491	2.6291	-6.9073	-2.3176	-1.0327	-1.7012	-0.33921	-1.8011	-4.3721	5.2062	1.3658	-0.22745	0.5075	-4.5245	-1.3467	-5.9491	1.9349	-1.3847	-3.2824	1.7487
-4.1612	-2.5403	-7.4898	2.2273	-4.6077	-14.788	1.5033	-0.64467	-3.4609	-2.5044	-4.4363	-4.1109	-2.2555	0.32906	-7.1926	-0.081248	-1.4347	-0.49937	-1.8502	-4.8591	-3.4914	-1.0922	1.1439	-8.0008	-4.6729	-4.0044	-2.7841	-3.6875	-7.6753	-9.4125	-1.6431	0.70459	-1.6485	-7.0544	-7.5261	-1.173	-0.26104	-5.3318	-1.3727	3.8211	-4.532	-4.1045	-2.5826	-5.9717	-2.1552	-3.7645	-6.493	-5.3312	-5.1261	-6.9394
-10.761	-15.901	-10.549	-13.708	-9.1335	-13.897	-11.338	-13.576	-7.7515	-8.4098	-13.343	-12.219	-5.7863	-14.522	-19.191	-13.683	-12.667	-11.378	-10.591	-5.0734	-16.83	-20.394	-15.564	-9.9195	-10.17	-2.1354	-3.9417	-13.199	-11.203	-8.0609	-12.656	-8.9619	-8.0441	-9.4259	-13.225	-12.352	-9.8427	-10.152	-2.4187	-15.068	-18.33	-9.3418	-13.784	-5.5771	-7.4863	-11.63	-9.1584	-9.9592	-13.905	-15.945
-8.894	-0.13637	-1.0882	2.1138	-7.2047	0.89758	2.8501	-6.036	4.5517	-2.7642	-4.3051	-4.8569	-2.2353	1.0745	-3.9396	-0.81556	-1.785	-0.63351	-1.1413	3.92	-3.2525	-0.56473	0.86282	2.4279	-0.39153	-2.4788	-2.2033	0.63484	3.6374	-2.0724	0.71899	0.92672	-1.9162	1.3055	4.4503	2.4111	-0.86091	-0.18306	1.6257	-5.052	0.044955	-1.0122	2.4043	2.9823	-2.2338	1.5734	-0.48689	-0.76743	3.841	-2.2266
-11.877	-7.2919	-8.673	-14.59	-4.642	-12.322	-8.1064	-12.35	-15.013	-17.023	-9.1913	-13.465	-7.0076	-16.931	-11.617	-16.65	-18.491	-8.5605	-19.646	-7.3331	-9.5772	-12.598	-11.704	-13.027	-9.9624	-11.277	-15.411	-11.431	-13.354	-9.1519	-11.978	-9.9765	-13.704	-11.29	-14.168	-15.956	-12.826	-11.87	-5.3262	-13.727	-8.1161	-9.5656	-13.586	-6.7988	-7.7316	-8.3586	-14.609	-21.887	-15.879	-12.632
-6.396	-3.7367	-1.5527	-1.8269	-4.9843	-2.0917	1.8812	1.6155	-2.0727	-1.1449	-1.5921	-1.0278	1.6702	-4.1545	-6.4488	-4.6095	8.4206	-2.5105	-5.4683	2.3903	-2.8358	-8.8353	-5.6333	-8.3713	-1.155	-3.4018	1.2509	-7.9061	1.567	0.72024	-2.1647	-3.4514	4.3823	-1.7067	3.6997	4.6824	-6.3051	-7.6199	2.2889	-1.112	2.7376	2.1063	-1.6767	2.9339	-5.6833	0.066955	-4.9585	-6.0832	1.1766	-2.8673
-3.2975	10.99	9.7902	1.3864	1.5703	-3.1809	2.7169	5.1237	3.5274	2.7413	12.439	5.5799	2.339	-1.542	5.1643	4.7672	4.2985	2.3673	0.34517	6.4569	-1.8784	4.7585	-0.90461	10.943	-9.0303	-1.9479	3.0087	6.8538	6.123	0.45699	-0.72181	4.6653	1.1355	1.7784	3.4382	-7.734	1.8474	6.5113	4.6238	4.7786	4.064	3.5365	-1.5584	0.85057	6.456	2.0421	6.5221	4.729	4.0855	-0.57177
4.5829	-3.9805	-7.29	-7.2399	-3.7672	-0.13605	-0.80433	-2.3932	-2.917	-1.0702	-0.22715	-6.182	-2.5995	-5.4048	-1.7906	-8.1388	-7.0942	4.9147	-7.1726	-2.8835	-0.60155	-6.5158	3.1215	-3.1707	-1.9912	0.54095	-1.9171	-2.877	3.7492	-0.94252	-7.6064	-2.3216	-0.68216	-7.9369	-1.5403	-5.8912	-0.94737	-0.2603	-0.34223	-7.5674	-7.3875	-0.35396	-0.73629	-9.578	-3.1165	-4.0007	-0.33009	-1.9763	-4.9096	-4.4267
0.1508	-7.5788	9.5167	-6.8543	2.4893	0.11236	-5.8355	-3.4634	-2.1226	-4.399	-8.86	-4.7903	-1.0055	-5.2486	-1.3304	-1.2516	4.2532	3.6667	-3.7646	0.65119	-5.3565	0.11343	-3.4812	-1.1849	1.3836	0.21049	2.361	-3.7047	-4.9562	3.8157	-0.80944	-4.6457	-0.62796	-1.9631	-5.8974	-9.3432	-1.3169	-4.7173	0.21942	-3.3408	-7.0042	2.107	1.5885	-7.2535	3.397	-8.1738	6.6083	-5.0503	-2.7951	1.7308
-12.893	-17.148	-12.84	-16.739	-17.517	-15.212	-11.822	-13.46	-13.586	-8.2874	-15.011	-13.24	-20.283	-12.978	-11.648	-13.081	-14.435	-12.385	-20.661	-11.014	-12.798	-19.188	-14.486	-11.899	-12.868	-11.985	-17.388	-15.839	-4.1094	-17.266	-16.656	-21.659	-10.592	-16.983	-13.459	-16.457	-18.665	-17.111	-14.789	-7.8904	-10.534	-8.5986	-12.295	-13.501	-14.301	-3.1005	-14.509	-9.7719	-12.973	-14.107
-1.4267	-7.377	-4.6461	1.272	-3.1727	-0.060627	0.43045	-4.1889	-4.1568	-4.218	-3.3878	-4.3373	-4.6105	3.9284	-6.6352	-4.8779	-0.1776	-2.684	-1.7535	-1.7139	-0.3139	-2.2537	-1.6471	-2.7076	-3.3	-7.2173	1.633	-9.106	-6.5124	-8.3298	-4.9181	-0.31886	-9.0096	-2.394	-2.1674	-7.4358	-5.1928	-2.0092	-4.9234	-5.8943	-4.2377	-1.76	-5.4432	1.5863	-2.1925	-4.9341	-8.1281	2.3678	0.33986	-3.4923
-1.7033	-3.3143	-1.8868	-4.2505	-3.8011	-5.4364	-8.0542	-9.8488	-3.593	0.60044	-3.7425	-7.0502	-0.042055	-4.1949	0.21454	1.3042	-3.1308	-8.609	-2.9062	-6.2873	-2.0103	-6.5979	-6.9031	-7.7455	-11.136	-4.6777	-8.3941	-12.019	-4.0847	-7.084	-1.2643	-1.9872	-0.46599	-11.764	-4.4033	-7.8336	-2.9133	-3.0492	-9.4089	-4.2575	-6.2519	-8.0672	-8.9872	-10.379	-5.8201	-7.5318	-4.4582	-5.3346	-4.9642	-4.4359
-8.6183	-3.3432	-7.4017	-11.939	-7.2763	-8.0992	-11.414	-9.4242	-11.156	-12.279	-10.451	-9.4963	-10.949	-3.333	-14.557	-10.122	-5.0722	-16.281	-7.9742	-7.4785	-8.5302	-8.9593	-8.661	-11.543	-4.7254	-7.2775	-12.227	-8.3587	-5.3141	-8.8199	-9.1149	-7.7624	-10.597	-8.0723	-11.693	-6.4645	-12.029	-8.8095	-6.0048	-10.82	-7.6646	-8.8392	-8.2151	-12.849	-11.125	-7.2218	-9.7285	-5.4806	-12.543	-5.2373
4.5218	4.0432	-5.2856	6.1309	1.6212	4.7291	-1.0888	-0.47819	0.3649	2.0004	-0.61474	2.8233	8.1899	5.4392	-4.744	5.4196	-0.58161	-2.4372	-2.6729	-0.95582	9.8331	2.4342	0.14744	3.3946	5.9496	4.2835	0.40506	-0.10845	9.0137	3.3518	1.4045	4.6476	-1.0558	-0.70817	-0.95799	-0.70323	2.9037	-0.10511	4.6086	0.58151	4.4313	5.8488	5.1438	0.63615	6.5165	1.3713	-1.9365	-0.36468	5.7919	3.5875
1.4795	-6.8101	-2.5106	-1.1187	0.28233	-5.4152	1.3374	-6.9689	2.5606	1.9507	-2.4824	0.87909	0.71699	-6.5876	0.56934	-0.33661	1.7176	-1.3013	0.45461	2.2971	-0.32127	0.088865	-1.4594	-9.9906	-0.87118	-1.9945	-2.4162	5.7093	-1.5241	1.2951	3.1051	2.892	-3.1469	4.5229	2.499	-6.1119	-4.5167	-3.7316	0.80135	2.1122	-0.87368	0.93954	4.2677	0.93918	0.011865	0.17923	-9.6366	0.91544	-4.6149	-0.11567
11.912	3.7627	9.7187	10.521	8.314	13.412	15.459	8.8658	11.812	15.74	9.9037	10.04	9.1247	12.142	8.0961	16.203	10.332	14.394	8.4961	16.464	11.351	3.011	6.5821	8.1108	4.8724	14.82	13.659	4.9075	14.12	8.6308	9.7902	7.34	14.243	11.179	9.5029	14.083	10.264	10.984	12.197	14.58	6.9749	7.5822	16.23	9.8732	12.438	7.5013	12.413	11.116	10.76	14.185
3.4854	-2.6933	4.8515	-6.0431	5.0301	-0.88596	7.1214	-3.1193	-4.3227	-1.8534	-1.4858	-1.0279	-6.5217	-5.5038	-0.69241	-0.75214	0.59249	4.6399	-3.125	-0.83237	-4.6685	0.060772	0.44091	8.729	2.2216	2.8468	-6.4496	-11.792	-3.3474	-2.5979	-4.045	2.4852	-1.9041	-2.6451	-0.93091	-5.781	1.4152	-3.2016	4.0645	-1.1352	-7.2406	-1.2047	5.1266	-0.80713	0.67437	2.0728	-7.9143	1.3364	-1.1209	3.0071
-21.205	-24.064	-18.389	-25.837	-22.878	-16.429	-23.248	-22.014	-24.561	-18.676	-19.462	-21.009	-25.254	-16.675	-19.228	-13.447	-24.242	-23.907	-17.25	-23.231	-17.952	-16.99	-19.242	-19.516	-15.594	-15.187	-24.872	-19.094	-17.319	-19.109	-26.86	-15.059	-21.442	-20.785	-19.745	-20.983	-25.058	-24.417	-19.218	-24.514	-24.589	-23.162	-19.062	-19.272	-19.805	-22.229	-22.041	-23.211	-22.13	-24.702
10.262	8.066	20.128	10.516	13.322	5.4716	13	4.339	11.603	13.029	15.07	12.278	17.469	7.0586	8.9397	11.532	4.0885	9.6357	4.2345	14.512	11.007	14.644	10.977	7.1796	11.504	10.946	7.841	8.9006	9.2854	11.683	11.225	11.595	8.8956	14.343	11.138	7.8373	16.676	8.6153	5.0262	11.766	12.12	8.4338	14.175	14.222	9.6328	13.392	4.7185	10.293	1.4216	13.89
3.0648	5.3414	1.037	1.5853	2.9676	3.3749	1.5699	2.8492	-6.013	-3.643	8.1617	1.8478	6.2589	5.4452	3.0547	4.5325	3.5601	5.5344	3.7449	8.1819	0.96613	9.9331	3.8585	7.372	3.5417	9.9248	3.5913	3.3511	4.1597	-1.3396	8.7033	7.7887	8.7707	6.9606	2.8517	5.9471	1.0343	7.8124	0.63418	1.1214	9.8774	2.3597	-1.2724	8.9389	3.4668	5.7848	9.6563	6.7101	5.6095	7.0432
-1.5608	-6.6745	-2.6638	2.6302	3.9414	-1.6527	3.6352	2.8963	2.0782	-4.5045	-0.52902	0.18825	-0.67793	-1.8322	0.4449	-0.019298	5.1704	0.88099	-0.75831	-0.06571	2.1955	2.6796	1.5673	7.2029	5.5598	-1.6791	4.1776	3.8253	-3.0161	-6.9905	1.8687	0.91697	0.89593	-0.50543	3.7392	-1.6102	-0.38923	1.5691	3.6861	-2.0234	2.3422	0.76298	-0.031696	6.4271	-0.3057	4.0301	-2.6487	3.909	1.1808	1.4576
10.861	6.3084	1.8342	7.9991	7.6494	13.838	3.5876	9.0638	7.7878	4.0658	7.1425	11.339	10.489	14.703	7.2095	14.175	10.974	8.332	15.469	7.3664	16.128	10.162	12.844	15.204	10.011	10.486	0.48989	12.03	3.8849	13.346	5.0227	15.802	5.8801	8.1245	9.2022	6.3708	7.4195	7.2896	5.7305	11.421	5.7202	8.8635	10.748	15.022	5.0918	6.3448	3.4275	10.014	7.7201	11.047
3.421	2.4264	-4.829	2.0956	1.4662	3.4816	1.8364	2.9181	-1.9645	7.3068	2.5683	-4.3098	0.86878	0.99872	-4.1269	0.71812	0.19236	-1.5653	-0.42384	0.25139	3.8728	7.6802	5.0644	5.1944	-1.636	-6.0419	1.9724	-5.5232	2.1646	1.9676	-2.4826	-2.4329	-4.1329	-4.0537	-0.80383	3.0469	-4.4008	-6.7766	-1.9301	-0.51728	-7.4977	1.153	-4.4109	3.1251	-0.098538	-8.5624	-1.9922	-0.2265	2.378	0.54901
-3.3426	0.33565	-5.1127	-3.4917	-3.2842	-0.049059	-5.9082	-1.8539	-1.2294	-4.3342	-0.31747	-4.9919	2.3719	-3.1431	-1.556	-4.2633	-4.8185	-0.96956	-0.77677	-2.2729	3.0048	5.2593	0.46542	0.63738	-3.7928	2.5522	-4.8717	-3.2442	-1.8485	-2.6332	-2.3769	-6.763	-0.47908	-4.2417	1.92	-0.041866	2.8873	-2.0407	-4.2746	-14.157	5.2092	-1.6277	2.7134	2.9669	-2.9072	-2.3262	1.3462	-2.5051	5.415	-2.8064
-14.297	-16.498	-17.086	-12.458	-15.628	-12.278	-11.568	-13.462	-14.766	-15.282	-14.093	-16.928	-14.854	-11.99	-15.051	-14.713	-13.791	-8.247	-15.227	-12.877	-16.185	-9.5902	-4.1102	-17.827	-13.51	-15.457	-11.435	-13.834	-15.47	-15.538	-14.235	-12.216	-13.146	-11.913	-11.823	-22.528	-9.4263	-16.28	-7.4836	-17.069	-9.883	-10.462	-13.02	-11.11	-10.643	-10.138	-18.727	-18.35	-13.543	-11.705
-1.2735	-1.5555	5.0679	2.8169	-3.4792	2.0633	2.435	0.16625	0.26659	-0.76209	-0.31879	-2.5079	-3.1668	2.9723	-7.2655	3.4836	7.9509	-2.2593	-3.0007	0.60324	-7.1871	-2.7268	7.764	0.95741	2.407	0.92644	-4.9614	-2.6356	-4.0848	0.85268	2.2085	-0.16073	-4.6679	1.7147	3.9249	0.35301	-5.3527	0.20547	-1.5467	0.74465	6.5109	0.25667	-3.3227	-2.1504	0.033458	-4.2417	-1.1068	-3.0279	-3.606	3.8108
0.45413	-11.946	-3.7757	-4.4068	0.10914	-2.7309	-8.7616	-5.6004	0.26886	-6.2044	-2.1991	-1.9907	-4.8489	4.6759	2.3786	0.15285	1.3404	-1.9555	-7.0179	-1.5231	-0.25352	-5.6635	-9.048	2.9972	-4.8255	-9.1404	1.7638	-2.0066	-4.2772	-3.3256	-0.25331	-1.8948	-5.4314	-0.72851	-2.645	-2.5539	-4.4264	-2.1232	4.2189	0.79514	-3.8212	-2.1451	-5.4631	-2.5439	0.20012	-0.26341	0.58534	0.17907	-3.9944	-2.0802
-6.4278	-9.1807	-4.9863	-9.9089	-13.211	-10.586	-17.055	-10.703	-5.6254	-13.435	-4.7535	1.9209	-7.444	-12.116	-7.4285	-2.0666	-7.812	-11.958	-3.4689	-2.8172	-7.1889	-2.1544	-3.2016	-7.75	-0.72493	-10.018	-0.92101	-12.766	-1.9391	-4.139	-8.223	-12.748	-1.2805	-6.2214	-7.0396	-5.0908	-9.4438	-3.0998	-8.395	-9.1928	-13.222	-7.0566	-7.221	-1.7633	-7.5645	-4.9827	-9.8714	-8.2264	-2.8243	-5.9857
-3.2199	-6.0843	-8.5677	-3.1617	-1.7148	1.02	0.2024	-4.2728	-3.9127	-6.399	-8.3251	-1.1332	-1.9245	-6.9507	-2.8197	-4.3815	-5.7365	-6.9837	-1.9058	-2.4729	-11.824	-2.0965	5.0554	-1.7823	-1.755	-6.9899	-1.127	-2.1367	-2.8939	-3.9864	-6.4465	1.1042	-6.0174	-1.2592	-4.3412	0.82085	-0.63062	-2.8459	-6.0197	-3.8168	-0.90991	-0.45492	-6.4618	-5.7008	-4.6062	0.13758	-4.036	-2.1944	-7.2473	1.3582
-9.9849	-8.7441	-12.629	-12.121	-11.498	-15.599	-16.114	-12.556	-7.5793	-12.387	-15.708	-10.347	-13.491	-18.284	-14.493	-8.3157	-13.956	-13.758	-9.9646	-8.5308	-12.312	-14.221	-14.353	-14.623	-16.144	-8.1322	-8.7878	-16.148	-13.874	-14.383	-14.556	-15.567	-10.699	-10.806	-20.938	-11.123	-7.9208	-14.516	-15.125	-13.234	-18.703	-11.281	-14.806	-15.058	-9.3419	-13.784	-15.208	-15.481	-14.997	-15.504
-17.226	-13.593	-6.3031	-11.142	-12.229	-11.628	-22.84	-13.762	-9.1804	-18.568	-11.957	-12.373	-11.243	-13.475	-16.136	-13.99	-16.158	-15.24	-11.04	-14.752	-8.5529	-16.148	-19.91	-12.412	-12.096	-10.464	-8.0937	-17.651	-14.312	-14.198	-17.861	-11.804	-10.299	-14.351	-15.724	-14.662	-6.7074	-12.22	-10.681	-15.048	-11.733	-8.2826	-17.26	-10.213	-16.928	-15.471	-13.31	-9.1525	-14.337	-12.522
-2.2185	0.84235	-0.84141	-2.4301	5.2554	8.2832	-7.0893	6.3211	2.4432	-2.4598	7.6795	-3.1026	2.5416	-0.80765	8.2853	3.6005	-0.18959	5.8567	-1.0082	10.612	1.583	3.3596	-3.0919	1.5259	-6.5826	6.7766	-0.071618	1.538	0.50903	3.1785	-2.8505	7.1676	2.7841	-0.55242	-2.1767	-0.091768	1.9675	-0.65142	-3.5036	2.9458	4.064	0.85079	-0.13633	0.93192	1.2527	5.7063	5.9127	3.151	-0.81935	4.526
1.4204	-4.0114	0.0089374	-1.5358	9.4232	-4.4401	-0.19322	0.62682	-4.678	0.29922	-0.97064	0.47694	4.3721	0.56346	-4.8438	-1.82	-0.74453	0.67717	1.4802	-0.80362	0.33683	-0.29772	-1.2858	4.1514	1.2601	4.6125	0.049846	3.1901	-1.1178	-2.9448	-6.7303	-0.47462	-0.62681	1.7036	-1.8546	-3.2343	2.5325	-4.5877	4.7531	-1.3143	7.5632	-4.919	2.9618	-2.1582	-2.3367	0.7579	1.8687	0.43237	-2.3316	-2.7002
-9.1524	-3.7502	-4.8206	-10.591	-4.1015	-11.533	-7.8654	-2.7529	-16.279	-5.1549	-6.2594	-8.1543	-2.6673	-3.6982	-4.5717	-4.3963	-6.0517	-13.65	-5.8953	-9.0726	-6.3586	-3.3695	-3.1109	-5.0493	-3.6781	-2.5328	-3.5921	-2.4717	-7.9927	-5.7752	-6.5662	-1.3699	-11.898	-7.9238	-6.8425	-11.623	-4.5625	-5.6067	-8.1223	-10.733	-3.9468	-4.5053	-9.0389	-3.4472	-5.0788	-8.8836	-10.107	-2.7492	-4.5004	-8.7672
-18.646	-10.149	-14.189	-10.734	-11.252	-12.704	-7.7874	-12.408	-14.188	-11.743	-15.66	-13.819	-26.263	-10.402	-12.215	-14.016	-14.105	-8.6055	-7.209	-16.009	-12.879	-17.772	-15.463	-19.666	-8.3414	-12.391	-9.4279	-13.054	-14.876	-13.576	-11.596	-8.2364	-7.767	-13.478	-5.2108	-12.167	-11.567	-15.069	-20.722	-11.799	-14.466	-12.283	-11.388	-17.267	-16.517	-15.995	-8.6428	-17.387	-7.3408	-10.453
-9.2232	-10.578	-11.437	-8.9378	-6.7619	-12.891	-10.053	-8.2625	-4.3545	-9.0767	-13.611	-7.3211	-10.437	-16.489	-10.11	-6.184	-9.9026	-10.882	-4.1117	-4.4172	-9.4096	-7.9578	-13.179	-12.269	-9.1622	-7.1137	-8.7079	-7.4121	-12.613	-3.2134	-11.338	-8.1505	-10.192	-9.7183	-2.1896	-12.457	-9.5553	-7.2036	-7.5826	-11.035	-1.7509	-10.582	-5.8944	-4.8481	-11.105	-12.557	-17.013	-14.852	-8.3558	-12.188
-12.695	-12.073	-16.071	-12.47	-11.481	-12.242	-3.1715	-13.18	-14.222	-12.917	-9.6548	-11.008	-15.873	-7.2364	-12.282	-14.422	-9.8001	-14.08	-14.892	-11.105	-17.75	-11.349	-13.196	-7.5617	-14.122	-10.365	-13.063	-14.549	-11.558	-12.637	-14.698	-16.317	-10.067	-14.305	-9.9278	-10.374	-10.696	-4.4046	-14.147	-14.158	-15.183	-11.256	-19.046	-9.9115	-18.515	-15.331	-9.7972	-13.939	-11.425	-12.876
2.7923	2.0043	-5.7118	0.0095523	1.5108	2.652	4.248	-6.522	-3.2215	1.719	1.9406	2.6653	-5.2275	-4.843	-0.15472	-5.3021	-0.30498	5.0251	0.22564	0.5059	-1.8783	2.3447	1.8696	2.695	1.874	5.4907	5.5923	-0.35719	2.6397	-0.082491	6.2885	0.5659	0.0023467	0.43495	-0.9659	-2.4583	2.8966	-1.0348	-0.17793	0.40187	0.54868	-2.6602	-0.57865	3.2239	-4.1459	1.2272	0.04743	-1.6169	-5.361	0.36574
-6.8123	-4.5326	-14.621	-6.5801	-8.9158	-15.142	-4.6511	-13.389	-9.2729	-9.7407	-9.6685	-7.7655	-11.278	-15.415	-12.205	-8.6884	-14.133	-7.6123	-10.601	-14.832	-12.642	-10.549	-7.3584	-10.901	-13.721	-10.825	-9.2767	-9.4416	-10.152	-7.2801	-11.423	-11.059	-9.9218	-15.058	-11.826	-15.993	-13.249	-7.4922	-13.183	-12.081	-14.625	-10.067	-13.69	-11.635	-14.81	-1.8953	-7.6844	-12.582	-8.9968	-13.996
1.2883	-7.9511	1.6418	3.901	-3.2518	-1.9917	-7.6342	1.0492	-4.1082	-0.90283	-3.6774	1.3965	2.7721	-1.4565	-0.63855	-7.1757	-2.6018	0.77813	2.6978	1.8106	-3.4088	6.2969	-1.3356	-0.83202	-1.3123	8.3106	-1.8878	2.31	-3.6612	-1.6842	-4.7224	1.6064	6.5199	1.8116	-2.0535	-0.12449	1.0029	-2.054	-1.9574	2.3884	1.5104	1.7777	-2.4453	-1.0467	-2.3585	0.37617	2.5706	-3.8474	4.297	2.2496
16.054	1.5079	8.5543	12.857	7.9609	8.9199	11.184	8.2002	11.824	4.0597	6.4658	21.202	7.6646	5.8276	11.447	7.3744	8.6739	7.0965	8.1888	9.3433	11.948	10.537	6.3342	11.096	6.0906	12.829	7.626	2.1541	6.1651	9.3558	9.8712	12.237	5.6909	11.036	2.1395	4.9413	7.7466	0.47331	9.8824	9.231	6.6155	1.9734	10.845	12.876	7.4461	8.4481	7.1951	15.283	8.3934	6.7553
-16.051	-18.693	-18.01	-13.205	-14.798	-17.373	-11.832	-12.146	-16.68	-6.7436	-9.6003	-14.461	-16.023	-13.34	-8.8693	-11.709	-7.6031	-8.6957	-14.352	-11.437	-8.6617	-10.726	-15.59	-15.141	-12.085	-11.244	-14.065	-14.498	-17.611	-7.955	-19.978	-9.2702	-16.696	-14.732	-17.264	-6.4882	-12.214	-12.894	-10.324	-11.937	-11.971	-9.313	-17.901	-16.291	-12.149	-19.203	-9.3004	-12.11	-17.044	-16.293
-8.4453	-15.647	-9.6492	-7.8662	-7.6113	-13.147	-10.832	-12.767	-9.5964	-14.889	-8.1285	-9.5342	-9.8734	-13.857	-8.7807	-6.8201	-14.311	-9.1613	-12.231	-14.91	-15.542	-14.822	-12.612	-15.314	-16.113	-12.483	-10.039	-12.045	-13.981	-13.597	-9.4512	-11.291	-10.624	-14.235	-12.044	-8.2667	-11.512	-9.7338	-12.01	-9.4174	-8.9329	-12.051	-10.26	-14.581	-14.546	-3.0375	-15.173	-13.106	-13.076	-10.846
-4.8146	-4.3774	-3.5001	-4.1947	-2.3224	-6.7786	3.1033	0.531	-0.60616	-4.5396	-2.226	-3.819	-5.4323	-3.7169	-10.804	-4.0763	-3.4303	1.2598	-4.7266	-6.8321	-12.747	3.2582	-5.538	-4.2006	-5.0007	-2.2239	-3.7262	-3.9664	-3.9501	-4.4492	-2.9454	-4.5698	-1.6644	1.6041	-0.53542	-2.1826	-4.1914	-1.4991	0.47547	-6.0047	-6.8621	-5.0773	-6.9452	1.9034	0.13256	-0.94189	0.90559	-4.8068	-8.6706	-2.0021
-0.87015	-0.94657	-5.9496	1.2289	-0.72295	5.1314	-2.3801	-4.1195	-9.2289	-6.3026	-4.5211	-6.3317	2.9209	0.16648	-5.1438	-7.9871	-5.555	-1.8842	-6.6505	-5.1552	-3.6268	-5.1535	-2.2016	-0.62806	-1.1742	-4.6018	-6.1226	-8.1895	-11.489	-7.8181	3.3554	-3.5595	-11.113	-9.1389	-8.18	-1.3184	-1.2396	-1.1594	-4.6967	-7.0831	-6.8642	-0.29604	-6.5406	-3.9786	-7.5188	-1.3638	-10.4	-2.8869	-12.396	-3.5573
-2.5231	3.0542	5.5916	1.7979	2.5781	6.5179	-0.40204	7.9987	-6.4126	4.7366	2.7696	0.26051	6.9591	2.829	-0.92511	6.3042	0.2084	1.398	4.4659	0.85648	3.4107	-3.4775	5.1262	0.33718	-2.8501	-2.9267	0.2191	1.7753	-1.0249	-1.8665	-0.28994	0.9348	4.1029	2.8002	1.0891	3.3396	4.8349	1.1068	1.8482	-7.6419	-0.5674	7.2171	1.7605	2.7028	-0.2562	0.8627	3.2693	-0.66801	-5.7063	-8.1191
5.0193	1.1554	2.221	3.7822	2.6448	6.0429	3.4402	-5.287	0.49403	-0.33212	2.4374	-2.6458	0.069384	-0.22145	1.8354	2.5345	4.2775	1.3716	2.6412	3.7535	1.0337	3.6501	8.6345	-2.7655	8.0224	6.4995	-3.1159	2.4381	1.6609	-1.6967	4.1125	-4.2272	2.6695	3.5829	-2.9075	-9.8567	4.381	1.0427	-2.6883	-0.95943	-0.1422	1.4225	-3.1005	-4.4008	4.5607	-3.3031	2.5169	0.52001	-3.8318	-1.9695
-12.276	-3.3733	-8.0695	-11.647	-10.814	-4.5444	-12.372	-7.5613	-11.617	-10.214	-12.644	-8.7134	-7.5969	-18.011	-8.2395	-13.542	-13.319	-14.905	-16.53	-7.4484	-13.666	-8.797	-8.566	-9.8219	-14.134	-9.3351	-4.4718	-6.231	-11.2	-6.0358	-8.2667	-11.11	-20.296	-12.08	-12.478	-10.156	-8.9523	-9.0408	-11.121	-7.7177	-13.843	-11.72	-14.502	-14.411	-9.234	-10.016	-6.1126	-8.9281	-2.4588	-11.373
-1.6196	-4.5274	-8.6911	-7.3404	0.98502	0.33933	-4.5347	-1.4486	-6.2295	-6.0798	-5.6372	-10.786	-0.0089806	-1.8618	-3.3366	2.604	1.6769	-4.3731	-6.4525	-2.3998	0.44192	-6.2146	-4.9739	-1.6529	-5.0527	-1.0209	-5.7935	-5.7283	1.5493	-2.4361	2.7736	-7.1725	-4.6445	-6.3268	-0.2453	-1.6055	2.4303	-2.8812	-1.4715	-1.4685	-0.47628	-8.313	-12.763	-2.037	-5.3876	-2.1114	-2.1129	-4.0914	-2.0101	-3.7057
-3.6405	-2.6922	-5.0301	-7.4909	-1.0113	-1.2048	-11.175	-3.3347	0.98701	-2.1592	-1.7963	-3.1754	-8.4539	-3.0361	-4.9307	-1.1059	-4.4901	-1.7716	-1.0318	-8.3234	-2.6434	-6.2999	-2.5179	-6.1746	-5.1654	-6.45	-5.0661	-2.4854	0.82381	-7.7325	-4.0121	-3.8736	-3.518	-7.2657	-0.50722	1.944	-1.5318	-0.98365	-6.1141	-2.9929	-3.1411	-8.0075	2.077	-12.061	-3.1305	-1.4283	7.4405	-5.4617	-5.4673	-7.3427
2.1385	4.7542	-3.2733	6.4544	-2.9918	0.18499	3.0715	5.4165	-1.379	4.6058	1.6335	3.8872	6.7239	6.414	-2.0019	0.89638	2.4663	2.9447	6.1606	1.7728	5.7332	4.8439	5.6356	2.8476	-3.4774	0.025144	-1.2246	4.5799	1.4764	3.0995	0.70039	0.76978	1.2225	-4.3824	4.8396	-1.2538	7.8144	2.8215	-1.1004	2.4727	6.8201	2.4181	0.20716	3.1588	-1.7421	2.7547	1.1944	8.0909	2.5279	5.2641
-2.2359	-5.2764	-1.5611	-4.6035	-7.0047	1.8521	-1.2101	-0.93639	-7.2987	-2.8211	-3.0739	-3.4841	0.82239	-3.589	-0.39613	-2.465	1.0236	-3.0825	-6.2391	-2.364	-0.17381	1.6082	-0.18858	4.6856	-5.6554	0.90233	4.0755	-0.043074	-1.0403	0.69822	-4.4387	1.4658	-3.8214	-6.2355	-1.054	-10.019	-8.3515	-3.2708	-0.95169	-6.951	-0.66434	-4.7547	-7.0394	-7.042	-0.70741	-0.64652	-7.7241	-3.6149	-0.90734	4.1621
-2.9958	-7.9733	-2.9566	1.6233	-3.0663	-10.101	-8.2138	-3.3021	-0.21883	-10.684	-3.8018	-2.4396	-7.6758	-9.8614	-4.1117	-6.1922	-0.81497	-8.2361	2.6495	-9.4847	-9.203	-7.6058	-1.0609	-4.9576	-5.1903	-1.6695	-4.034	-11.706	-11.297	-7.4	-1.5512	-0.45859	-5.9477	-2.6288	-2.4237	-6.2205	-6.9004	6.2154	-2.675	-6.9532	-6.3726	-3.6602	-5.2711	-6.0129	-10.221	-4.3295	-2.9511	-3.7001	-7.6949	-7.0406
-3.4794	0.71945	1.5359	1.801	-2.5587	-6.5258	-1.0067	-1.4797	-0.89573	-1.0578	-0.34838	2.1943	-0.88713	-3.5213	7.661	1.8231	-1.0992	2.1735	-3.9701	-4.1836	0.25837	4.7629	-2.6439	1.4228	1.8252	5.0754	-3.5901	-2.3132	-2.1458	-3.4314	1.8664	-5.0133	-4.5385	8.9412	0.19286	5.7486	3.4756	-0.83936	2.889	-2.0367	3.8027	-4.3043	2.203	-6.162	-3.0895	-5.8519	0.84678	-0.16083	-0.32969	0.52482
-16.834	-15.18	-10.962	-14.648	-13.397	-11.578	-10.614	-11.113	-17.544	-10.101	-16.123	-9.8572	-16.245	-10.215	-9.5064	-8.2413	-13.217	-12.78	-12.485	-21.959	-12.735	-14.562	-12.705	-18.21	-15.265	-14.944	-14.141	-14.618	-7.4096	-16.091	-13.239	-12.297	-12.361	-12.991	-14.379	-12.148	-19.668	-11.989	-15.333	-12.092	-8.6856	-6.8292	-9.7361	-16.312	-15.179	-15.869	-10.876	-12.69	-11.842	-17.189
-3.1209	-3.3344	-4.0637	-4.1476	-5.3848	0.91698	-6.1113	3.8601	-4.539	-4.816	2.8118	-1.1225	1.3971	0.78126	-0.29081	0.020211	0.54103	-3.1252	-0.013285	-0.51646	1.0286	1.2619	-4.8766	-3.2787	-7.115	-2.1905	1.5778	0.36324	-4.1451	-1.8087	0.95153	7.3534	-5.6343	0.90656	-0.18707	-4.3929	-2.3024	-0.908	-5.6011	4.5072	-3.9978	-4.6169	-6.1023	0.97925	-8.556	-5.9326	-8.3769	-0.35767	-6.4905	-1.1827
-7.3598	-14.913	-12.394	-20.88	-17.448	-15.937	-15.708	-13.281	-12.985	-13.83	-9.6652	-19.23	-12.775	-13.119	-10.788	-14.986	-10.111	-11.645	-15.252	-16.65	-16.693	-6.5072	-9.9304	-15.661	-7.8591	-9.2357	-22.877	-12.499	-15.684	-15.644	-12.368	-18.045	-16.129	-17.181	-14.691	-18.495	-12.031	-14.886	-17.131	-15.971	-14.883	-12.202	-12.102	-13.758	-16.383	-10.47	-15.638	-14.033	-8.9664	-16.315
-1.5061	2.8927	-3.0707	1.035	-0.6741	0.79969	-1.1762	2.3978	-0.55274	-3.9939	1.7985	-2.6173	0.32021	0.78507	-1.929	3.6356	5.5303	-7.6604	2.3082	-3.1429	-6.9446	3.4132	-3.0465	-0.94204	3.6335	-1.3909	-2.9393	10.347	5.8542	-0.27153	1.6425	1.1195	-3.1984	3.7679	-2.2653	3.2554	0.19287	-0.84718	-0.32249	-4.4569	1.6058	3.9944	-1.7222	0.2422	7.8832	5.4756	1.3723	0.042506	-3.3445	-1.1759
-7.1986	-6.4818	-7.7242	-11.154	-9.0469	-7.5215	-5.6663	-12.337	-9.5007	-2.6235	-16.828	-11.684	-8.8989	-6.6494	-10.834	-13.633	-5.3147	-9.8002	-6.3914	-2.8881	-10.38	-8.9525	-12.018	-7.7574	-9.053	-0.20237	-3.7198	-6.88	-12.674	-9.777	-8.1458	-11.291	-11.095	-5.0396	-8.7627	-9.7534	-5.2893	-8.6196	-10.331	-6.9289	-2.8973	-10.501	-13.906	-14.516	-9.5338	-12.022	-12.104	-11.207	-11.171	-11.486
-24.844	-21.884	-17.827	-24.593	-19.274	-20.219	-17.859	-15.713	-24.838	-16.46	-24.403	-13.631	-23.773	-24.059	-20.057	-19.823	-23.313	-19.902	-17.419	-20.647	-26.926	-23.04	-14.736	-22.964	-19.022	-22.919	-17.79	-23.43	-24.664	-24.757	-17.577	-16.442	-18.844	-23.257	-25.07	-24.163	-19.226	-24.009	-18.055	-19.863	-23.024	-24.52	-13.953	-23.282	-22.612	-19.369	-23.594	-23.641	-23.545	-24.939
-8.5324	-15.261	-13.083	-13.32	-15.493	-12.368	-11.009	-12.46	-10.313	-9.7332	-10.303	-12.361	-9.2822	-11.737	-6.2023	-17.606	-11.393	-4.4665	-9.9309	-9.5132	-8.4418	-10.565	-5.6557	-7.445	-9.1793	-12.007	-13.892	-13.148	-5.6189	-9.7635	-11.035	-6.517	-11.443	-8.2504	-15.533	-7.5154	-12.764	-14	-13.375	-12.627	-10.066	-8.4795	-9.6199	-5.2011	-2.1181	-11.366	-13.582	-16.433	-8.0429	-7.012
-8.2349	-17.609	-17.381	-13.486	-16.961	-20.376	-14.264	-20.74	-17.614	-12.669	-22.686	-13.758	-18.465	-16.48	-14.514	-11.676	-15.485	-14.963	-16.306	-13.488	-13.748	-13.743	-17.113	-16.701	-15.001	-16.865	-14.535	-11.592	-15.302	-15.913	-14.913	-17.84	-15.741	-15.507	-13.91	-11.426	-15.902	-14.964	-20.7	-10.708	-11.253	-13.4	-18.348	-10.803	-15.828	-12.749	-12.033	-16.476	-13.155	-10.9
-1.3112	-6.0929	-2.8606	-2.1623	0.58519	-2.3062	2.9013	-5.3567	-5.8943	-4.1354	-3.6376	-0.5224	-2.1841	0.20563	-2.2895	-3.812	-2.6118	-8.1317	0.97232	-7.8835	-5.4916	-2.1055	-3.1383	7.9924	-3.0717	-7.7655	-4.8937	1.7946	-0.047134	3.0267	-2.4672	-6.1172	0.52825	0.59785	2.6523	-7.0273	-0.80087	1.5308	-1.7583	-5.2106	0.52498	-1.0897	1.8839	-1.2897	3.5495	-4.0161	-2.6671	-5.7282	-5.2355	-3.4014
-7.8249	-9.2541	-14.477	-13.936	-15.535	-12.579	-14.267	-17.561	-13.474	-17.017	-15.259	-13.965	-16.449	-12.779	-4.5076	-13.536	-10.123	-12.227	-15.682	-11.582	-13.571	-11.492	-12.357	-12.456	-8.4738	-15.281	-9.1823	-11.326	-9.9199	-15.111	-16.123	-12.328	-13.415	-9.825	-12.541	-16.968	-11.382	-12.766	-11.51	-10.649	-9.2494	-18.028	-10.079	-6.4499	-8.4274	-13.773	-10.319	-19.15	-9.9588	-18.435
-5.3711	3.5203	-1.3375	3.9924	-3.8082	-3.5484	-1.8572	2.8972	-4.4073	0.37969	-0.94057	2.1325	4.8651	1.8715	-2.999	-1.9288	-6.353	-0.94349	-3.0585	-0.84444	-2.2675	2.3215	2.3014	-0.12172	-2.8993	-3.0118	2.2658	5.8879	-2.9572	-0.90906	-5.0091	2.5191	-0.14964	-2.0482	-4.1534	3.6895	1.7351	1.3219	3.6113	-2.7073	-4.6409	4.3802	-1.3004	-3.523	-4.0913	0.79698	1.4641	2.0432	-5.4631	0.010698
2.5102	-1.9769	-3.4689	-1.1077	-9.7192	0.50971	-2.5819	-2.3909	0.78352	1.2375	-1.1694	-4.7254	-4.1786	-6.5027	-5.0334	5.6046	-1.8287	-1.3256	-3.1058	-2.4198	-5.4925	3.2026	0.32883	-4.0071	-2.4404	-2.3163	-2.0788	-4.159	-1.9935	2.1113	-0.1861	5.8615	-3.9893	-3.7627	1.8348	1.8422	-4.0557	-3.542	1.5591	-6.3196	-6.0811	-6.863	-3.9971	-4.5554	-2.0036	-1.4081	0.091071	5.592	1.952	-4.5071
-11.211	-11.511	-18.571	-16.405	-18.005	-15.384	-9.0917	-10.421	-9.698	-13.683	-12.005	-13.108	-10.907	-7.2277	-5.6774	-13.954	-17.068	-11.153	-14.286	-13.773	-13.449	-9.572	-14.304	-12.399	-14.153	-15.786	-11.511	-10.014	-9.8974	-12.543	-15.555	-12.121	-11.586	-13.303	-11.272	-13.691	-10.884	-12.12	-12.162	-16.265	-10.808	-16.749	-7.5986	-15.421	-14.065	-10.908	-8.2341	-7.7045	-8.792	-8.5701
3.3143	1.7844	-1.0569	-2.2029	7.2701	1.5958	5.206	0.48026	5.3426	2.0352	0.70941	-0.02882	3.5497	-1.4366	4.651	4.091	1.3418	-2.8116	-0.68856	1.6507	7.9094	0.84119	1.3322	-0.44126	5.7311	1.8685	6.9317	1.2005	4.5198	0.53795	4.2447	6.9384	-6.1398	-0.9927	-0.49326	-9.0606	2.2621	-3.573	2.2641	0.039274	8.9751	2.4208	6.4919	0.39084	-2.7291	-0.99186	-2.9853	-4.5408	-3.0038	3.3808
-7.8826	-5.5483	-0.9461	-3.5456	-5.2837	-4.8102	0.37412	-1.6717	-13.474	-8.6696	-8.4887	-5.3692	-8.7198	-8.7046	4.5447	-1.5672	0.042221	-2.8994	-7.2262	-12.005	-2.1562	-7.2479	-1.0237	-3.8244	-3.1332	-5.7397	-0.88211	-3.1251	-6.3884	-3.9477	-10.13	-1.6569	-2.7539	-7.9911	-2.0404	-9.3751	-2.2274	-5.6065	-2.4314	-7.8511	-2.8431	0.34704	2.268	-1.27	-0.70488	-5.7777	-2.0963	-7.7267	-3.8467	-8.8481
-14.095	-14.817	-9.4571	-8.4545	-21.305	-11.959	-16.609	-14.978	-12.188	-16.202	-9.3986	-12.74	-16.639	-17.396	-9.1025	-12.52	-17.775	-15.071	-14.334	-12.754	-15.721	-11.542	-12.012	-10.046	-12.692	-21.863	-8.8634	-14.855	-12.093	-10.516	-15.105	-12.311	-10.357	-8.2263	-8.3455	-16.862	-13.966	-18.448	-8.6533	-17.804	-20.283	-16.495	-13.102	-13.72	-12.069	-13.902	-13.058	-12.511	-13.989	-16.322
-14.335	-10.369	-13.463	-15.472	-16.542	-13.301	-11.052	-12.176	-15.202	-11.498	-15.306	-9.0625	-8.7446	-14.91	-12.373	-11.502	-13.198	-15.567	-12.579	-13.399	-11.95	-12.023	-12.008	-17.008	-9.7172	-12.098	-10.997	-5.2867	-13.764	-12.175	-9.6419	-8.169	-7.6311	-12.906	-15.126	-13.767	-14.341	-10.993	-17.833	-15.577	-16.241	-14.535	-18.716	-14.194	-16.688	-8.2767	-11.415	-14.875	-14.19	-17.108
-5.6214	-2.7238	-2.2799	3.9605	-0.21228	1.6954	-4.0341	-3.047	-4.0768	-3.7682	-4.8888	-3.1037	-0.79615	1.9502	-7.1214	0.81995	-4.6619	-3.784	-3.08	-1.0235	-1.2154	-9.8474	-2.778	-0.55651	-0.92583	2.0814	2.4388	5.9344	-6.8509	-4.7927	2.1831	1.4969	-1.3214	-5.2518	-1.6691	5.5106	-2.5801	-3.993	-7.4348	-8.0603	-0.91693	-1.5108	-5.5823	-0.16576	-3.0946	3.7949	-0.57394	-0.57352	-1.6024	-0.7475
-22.282	-20.069	-21.839	-13.155	-25.331	-22.231	-19.293	-18.76	-28.309	-20.844	-14.472	-24.165	-25.258	-25.012	-21.462	-22.546	-25.549	-16.392	-23.576	-19.938	-29.86	-19.369	-23.163	-22.534	-18.743	-23.112	-24.151	-19.954	-24.011	-18.724	-24.477	-20.006	-21.614	-23.223	-23.237	-24.764	-19.271	-23.904	-14.592	-25.363	-19.998	-22.085	-24.394	-19.584	-23.01	-23.623	-23.184	-26.987	-17.989	-20.732
-3.1855	0.99999	-5.3256	-3.8005	-3.9883	-3.3859	-5.4875	-2.5283	-4.0219	-2.1809	-3.4857	0.61377	-0.94439	1.1048	-2.7052	0.82517	3.641	0.86364	5.1552	4.0742	-3.8274	0.86756	-7.4652	-3.9076	-2.1975	-0.70223	-1.7479	-8.4057	-2.2583	-6.2015	-0.30701	-1.5506	-3.9365	-5.4414	-2.2923	-1.8019	-1.154	-7.1858	-1.2687	-3.029	1.3716	-1.4024	-1.21	-3.2424	-3.5919	-3.1932	-0.073539	-2.6562	3.9202	-1.6922
-12.017	-17.892	-12.725	-10.675	-16.418	-13.421	-14.755	-14.568	-18.821	-12.809	-10.708	-12.693	-12.349	-14.398	-10.825	-18.4	-18.782	-13.455	-13.081	-17.351	-15.994	-9.969	-18.484	-13.936	-11.526	-15.12	-13.381	-16.655	-17.757	-18.068	-11.027	-18.136	-15.024	-15.059	-12.184	-14.617	-15.158	-18.075	-8.1945	-16.843	-16.574	-13.234	-14.307	-10.37	-19.625	-11.517	-13.975	-16.715	-11.883	-14.021
3.8073	7.2541	9.5374	3.7837	6.0386	4.2391	1.9506	-0.042657	0.60929	4.5289	7.5928	4.6447	7.1947	3.5434	4.6421	-1.6115	3.3658	4.1908	7.3564	2.2676	10.293	2.4835	4.1732	0.19274	1.1967	7.6795	2.2571	-0.54099	6.5878	3.8333	7.0841	1.8683	1.6572	1.7562	2.7745	2.4904	5.6895	4.8855	0.60981	4.73	5.7932	5.712	3.1847	9.6286	-1.6685	-2.0326	-1.5568	6.3026	5.9437	3.3918
-10.435	-15.917	-13.921	-11.878	-14.366	-11.615	-15.204	-15.157	-8.4739	-16.602	-16.433	-14.912	-13.344	-11.019	-13.765	-15.852	-17.724	-12.436	-11.456	-18.288	-9.0104	-9.9039	-13.837	-13.531	-11.694	-12.335	-13.474	-13.511	-4.8149	-11.856	-14.76	-12.124	-12.328	-17.12	-18.387	-8.8946	-10.953	-14.017	-10.772	-13.142	-12.945	-7.2569	-17.659	-12.214	-8.6851	-7.3341	-13.263	-13.804	-13.036	-12.054
-6.2139	-9.0161	-7.9066	-8.2309	-12.069	-10.253	-4.1498	-8.1788	-7.3444	-9.1809	-11.64	-11.79	-12.355	-10.767	-5.7431	-5.7127	-5.1696	-8.2944	-9.9968	-9.765	-12.351	-8.4612	-9.3047	-10.835	-7.3467	-6.8	-7.7122	-9.9371	-9.5023	-5.0634	-8.3334	-12.954	-12.786	-12.148	-5.7513	-4.3155	-9.7767	-5.1073	-7.1738	-5.317	-8.3992	-11.76	-3.5995	-12.202	-7.1578	-14.97	-7.2166	-6.999	-7.6674	-16.515
-8.1609	-11.2	-11.479	-9.9588	-15.657	-8.4607	-8.5607	-13.304	-16.28	-10.877	-14.344	-9.6848	-13.171	-10.192	-18.073	-10.351	-16.447	-8.3828	-4.0909	-16.62	-18.179	-9.9044	-13.633	-7.0526	-16.07	-9.1498	-8.3852	-14.526	-5.1557	-4.5302	-16.524	-8.5758	-11.889	-12.653	-13.038	-10.49	-13.164	-12.681	-17.904	-13.501	-19.473	-8.8786	-13.17	-8.9061	-15.663	-15.377	-16.108	-9.8535	-11.062	-12.646
0.77438	-6.96	1.828	-0.48046	-10.352	-4.5594	1.0919	0.46939	2.4692	-6.2973	2.8221	-2.9191	2.0038	-14.588	-5.0955	4.3556	1.3197	-6.0874	2.2357	7.472	-5.6587	1.7158	2.1931	-1.2498	-6.4639	-11.506	0.43652	-1.3295	2.7506	0.20435	-3.9316	-3.2496	3.8657	2.4028	-8.421	-5.9157	4.847	-7.5713	-3.6084	0.60865	3.2354	4.4692	-3.4655	-8.0857	-5.1228	1.3035	-6.8154	1.4868	-0.058003	0.22299
1.1024	2.0062	-3.0177	0.50379	-0.7892	-1.6186	0.82128	10.221	2.72	0.055778	1.3665	-1.1356	4.9197	5.25	2.8098	-1.4639	-3.8398	1.9255	2.7474	-1.6731	-3.2822	3.5966	6.1364	-0.3128	8.5361	4.2302	2.8532	3.7341	4.8103	-6.1049	11.303	2.5248	0.48949	1.5048	4.0149	7.64	1.0348	5.2672	0.29048	2.6559	-3.8153	1.8271	3.5479	-0.057156	3.8755	7.0344	-2.0905	6.8047	2.1259	-1.9005
4.1586	3.4768	6.4834	4.9193	11.172	5.4026	7.1666	7.8479	5.2119	8.7826	5.4841	0.38645	-0.18512	4.354	-0.43182	4.0554	5.3535	-4.4783	4.7694	1.62	3.6525	4.3536	1.0015	-2.8197	0.017499	1.8539	0.55999	8.556	0.38588	-2.3823	1.3823	1.5324	5.4786	-0.055956	7.6839	2.1331	6.4985	5.6308	1.6641	-1.3786	2.9981	-0.9404	4.6029	3.8455	3.5707	3.5303	2.6578	8.974	3.3726	3.9306
0.61006	-3.7656	1.5124	-5.2927	2.5265	-3.7781	-0.94702	-3.4499	-2.5967	-1.8296	-5.5862	3.9733	-2.205	-2.5868	-2.5652	-4.3484	3.3462	3.8559	-4.1157	0.17857	-3.3769	-0.054588	-3.8629	-4.3327	2.9897	-4.8524	-1.873	-0.61235	-3.0958	-3.1229	2.3697	2.8347	-5.21	-1.1654	-5.6784	-0.86249	-2.0665	-2.7839	-6.285	-3.134	1.9475	-4.5592	-2.4324	-3.0762	-4.8798	0.15184	-4.6037	1.2218	-3.6508	-3.3022
-3.5135	3.8028	-0.15965	1.9947	6.3454	-1.0111	-6.3146	-2.6869	-1.4445	0.40825	-1.789	-6.3416	-3.7626	-1.0788	1.0326	1.8764	1.515	-1.8291	1.2259	4.218	-2.6726	-2.4537	-1.0819	-0.016044	0.069577	2.3307	-0.70987	-1.525	3.4287	1.7354	-2.4463	0.81435	-2.0142	1.4513	-1.8158	0.60572	4.4252	-3.3505	-2.3407	-1.3109	2.9733	-8.1822	2.5011	6.6469	4.451	1.9719	-1.495	0.21251	-5.4995	2.2011
-3.9484	-1.2196	-4.6476	-2.6549	-5.652	0.60456	-7.4284	-1.2767	-2.6569	-1.551	1.8699	1.0944	-0.7027	-5.4952	2.0704	0.041985	0.90004	-3.3083	-2.3049	1.183	-2.3419	-8.3181	-4.1652	-0.84961	0.058007	-4.0748	0.8087	-1.9436	1.1088	-2.5733	-1.8756	-2.0377	-9.2407	-0.26922	-0.7636	-6.5079	2.5956	-5.4641	-0.30613	6.9265	-5.4345	-3.9261	-2.9976	-4.007	-3.957	2.7165	1.8292	-4.5094	-5.7653	-1.6025
0.48806	0.7135	2.8158	-2.5963	1.2292	4.23	-1.906	2.3807	-4.0259	-0.53965	2.7014	-1.087	-4.7346	1.2703	-0.62783	0.26431	5.2509	9.5744	-4.7407	1.9881	4.4411	-0.21096	-7.9795	6.1202	-0.688	-1.4725	7.7505	-1.6744	4.297	3.2169	4.0751	0.72538	3.5254	3.2742	0.50289	3.92	-1.8703	4.6522	2.1982	2.5145	1.4212	4.3531	1.3342	4.5071	2.8393	0.79527	0.19352	4.0263	-1.0372	-1.5452
7.5098	0.054196	8.5071	3.2795	2.2448	2.5209	-0.10556	2.1612	1.6552	-2.22	4.5693	3.0155	1.6953	-4.3473	1.905	-5.7965	2.7524	-3.221	-0.08594	0.71962	0.7541	-6.1984	-1.0522	6.1474	2.5155	-2.7812	-5.4083	0.10525	2.6871	1.9374	5.3729	0.96052	-3.7605	-4.1757	0.90616	-0.34995	-1.4578	-1.026	-0.058978	0.12471	-0.76282	4.9402	-2.0035	3.2292	-5.0168	7.6217	1.2239	6.7344	0.98328	3.3376
-4.7952	-3.8622	-1.9614	0.99794	0.27856	-2.9431	3.771	-5.9251	2.6725	1.1901	-4.0997	-4.0173	5.9728	-5.2555	1.4303	-1.1164	-1.9773	-6.3194	-4.5058	-3.4335	-5.2637	-0.42777	-1.6761	1.1299	1.3177	-8.2892	0.82666	-6.0239	3.0462	1.0871	-3.3732	-2.4982	-1.6771	-2.2457	-1.4147	1.3551	3.577	3.1797	3.0284	1.615	1.7436	-1.5572	0.17588	2.6465	-1.1459	-2.0885	-5.2522	-3.2314	-2.488	-3.0571
-2.115	-2.5276	-3.161	-0.67968	0.52949	-3.5333	-2.025	-3.7438	0.66012	-8.017	-7.79	-7.1329	-0.72514	1.7173	-3.5841	-8.5078	-1.0215	-4.5371	3.0551	-0.032184	6.2484	0.25849	0.21745	-4.6141	-4.3411	2.4939	2.1353	-3.4159	0.96158	-2.4909	-0.38789	4.4925	-4.9472	-1.9536	-9.9937	2.3426	1.8106	2.1669	3.3103	3.6668	-4.0728	0.74203	-5.4979	-2.1929	0.98538	2.5467	-2.1492	-3.5072	6.9278	-0.60426
12.713	8.5301	6.9538	6.182	11.403	3.8322	12.727	6.4812	5.4001	10.877	16.047	8.9082	6.5678	6.4542	10.029	11.708	13.521	6.1936	7.2319	9.6905	13.554	9.7758	11.536	10.752	15.985	9.9413	16.618	11.794	7.7045	9.1015	14.157	10.045	13.139	-3.4779	11.515	9.3249	7.3074	11.564	6.1786	9.8615	9.7749	10.829	4.8159	11.06	8.141	8.5301	11.821	8.2772	10.533	11.498
-0.7244	2.7458	3.965	-3.484	-2.6779	8.5147	1.7208	-0.44813	0.86299	2.8237	3.118	1.0497	2.4426	2.8034	3.8628	-0.39902	8.1331	2.6771	0.54484	4.9067	-0.076035	-3.6192	2.3753	4.2687	4.2376	5.0882	-0.46378	0.079399	3.8623	3.7421	-2.6514	3.0173	-0.26707	0.40326	7.0195	2.2016	-3.7131	9.1755	8.1325	3.5939	3.5993	1.8876	2.4872	-3.7281	-2.4508	3.591	1.4573	1.7931	9.3623	2.9816
-19.001	-15.786	-16.179	-16.427	-16.431	-18.649	-15.751	-14.851	-12.332	-15.033	-10.539	-7.0255	-15.81	-17.338	-10.392	-16.884	-11.946	-19.716	-11.796	-13.68	-17.622	-13.295	-16.728	-11.037	-12.063	-21.99	-8.891	-12.702	-14.535	-13.973	-12.616	-16.208	-9.0438	-15.811	-6.6765	-9.7666	-10.369	-13.595	-13.834	-14.749	-8.2173	-16.567	-11.283	-9.5258	-18.862	-12.757	-18.517	-11.243	-14.637	-12.144
-1.0572	2.243	2.2405	-0.41681	1.9182	3.2	2.1744	9.9653	-3.047	3.6374	7.3087	2.9842	0.30344	-2.2134	-3.1091	-2.7862	-1.323	0.43607	2.753	5.9385	3.6285	-2.5014	4.917	0.022911	6.7321	5.0852	5.4283	-3.0031	-7.9434	7.1902	-6.5336	-0.75114	-2.1714	1.7588	5.3197	0.052119	-4.0978	-8.6489	-0.02685	-2.1378	5.5166	2.0907	5.0995	-0.30035	1.2755	1.1533	-3.841	-1.0263	-6.3741	-3.8169
0.92162	0.99288	5.4736	4.2123	5.2867	7.9373	1.2866	6.5037	2.8863	8.3967	6.4699	2.0169	-4.9275	-0.6041	2.4837	1.679	0.32403	1.4609	0.57742	-2.8396	1.2849	1.5708	1.0814	0.11843	0.74312	6.1639	3.6057	5.2892	1.6992	2.3203	2.3638	1.8764	4.6384	-1.287	8.6565	-3.8288	6.0241	4.803	4.7274	2.5146	3.9713	4.6367	8.0133	0.90397	7.211	0.85385	3.9935	1.3345	4.7259	3.4678
-2.1847	-0.056992	-3.4107	0.21079	-2.8226	-5.4179	-5.6656	-8.7194	-4.1713	-3.0725	-5.9215	-6.4495	-5.6649	-4.4047	-8.5929	-7.8617	-1.6853	0.69705	-9.185	-7.5306	-8.6865	-6.6204	-1.1817	-4.5165	-9.3206	-3.2211	-5.0574	-5.0445	-5.7985	-2.8151	2.3889	0.93488	-7.1289	-9.3237	-4.1852	-3.4103	-2.8998	-1.8922	-5.7834	-1.5096	-3.2704	2.017	-1.5655	-10.734	-2.0817	2.4644	-3.8388	-8.1951	-3.8458	-9.0007
13.224	13.287	4.5793	13.897	5.0065	13.681	16.911	8.7694	11.424	9.8046	10.054	11.024	14.561	6.2871	12.913	12.163	15.038	8.5565	5.9397	8.311	12.938	10.136	12.842	8.0611	11.122	7.3713	5.6947	9.1598	9.0615	9.6237	8.0436	7.2136	12.187	10.709	13.944	12.444	12.314	10.11	7.7245	5.3816	11.478	9.5201	10.157	7.3922	11.108	9.6139	10.327	13.801	13.479	6.6602
8.9781	7.6401	0.11171	6.6188	0.34468	7.1712	14.636	5.1831	7.1619	10.752	15.124	7.7327	4.361	3.1718	3.4343	1.7591	6.1902	7.6732	12.003	4.9091	14.805	12.001	8.6452	4.0336	8.9389	9.336	11.753	7.0445	6.3144	8.9099	6.8041	8.2299	3.5599	15.346	9.5235	-0.28782	6.6884	1.7031	11.324	10.314	9.4017	3.5466	10.726	13.541	7.2414	7.3481	6.1478	5.7812	10.654	6.017
-0.72755	4.2115	2.2448	-2.1125	4.5927	-3.3534	3.5843	3.7038	9.0104	2.8117	4.0207	-3.1728	-1.2369	11.734	6.0012	3.1567	2.5499	1.8225	1.7494	1.896	6.1175	3.3545	5.4616	-5.3782	5.2273	3.3041	2.0549	-0.74364	3.4608	3.8566	1.5894	0.090629	-0.52677	-1.2916	10.359	8.3935	-4.0327	4.1594	1.9401	3.9686	-5.2119	0.63958	4.9134	5.3562	-1.7819	3.1405	-4.6764	-4.5751	7.8897	0.85898
0.83745	-6.5158	-4.9629	-12.959	0.80843	-6.5812	-3.3756	-3.3815	-2.4082	-8.8783	-1.6868	-2.1812	-4.0733	3.9723	-2.4867	-4.5105	-4.254	-2.1215	-11.14	-6.2988	-7.9648	-0.20409	-2.6228	-9.193	-4.0601	-1.8088	-9.8066	-1.8299	-4.8978	-8.8157	-5.0828	-6.6984	-8.8095	1.071	-3.0617	-10.917	0.50202	-2.4292	-6.7964	-3.0078	-6.5056	-5.487	-3.6791	-3.1775	-3.1419	-7.2624	-4.6812	-2.0227	-3.462	-2.4379
-3.9642	-3.9747	0.41327	-5.6082	-0.34802	1.0911	-0.77751	-4.1054	-0.33709	-3.8575	-0.27659	-0.70748	-5.6063	-0.94099	-0.2162	3.2326	1.4107	3.3485	0.80402	-6.7865	-2.9932	2.3457	1.2222	4.3346	2.7459	3.7926	-2.6008	6.1431	-0.75043	-4.6513	9.9443	-2.1869	-0.73908	-1.738	-4.7898	-2.2709	1.9018	1.1059	2.4606	0.34955	-3.7329	-2.0423	-7.3487	0.062032	2.1115	-3.0353	-0.61594	-3.6056	-0.92922	-1.3259
-11.708	-14.673	-11.914	-12.713	-8.1485	-12.971	-10.703	-16.052	-17.064	-11.272	-11.099	-7.6973	-13.319	-17.996	-17.385	-17.419	-11.285	-11.162	-16.448	-7.9875	-14.075	-15.359	-14.392	-18.095	-11.469	-9.7378	-17.5	-15.595	-16.463	-18.512	-7.7799	-7.8212	-7.1108	-6.681	-18.956	-11.776	-14.165	-19.243	-14.854	-8.2865	-10.342	-10.606	-10.705	-15.116	-11.641	-11.743	-10.495	-11.721	-12.675	-19.833
-10.269	4.7609	-2.7708	-5.1297	-1.517	-2.4198	-3.5267	-0.4465	1.4884	-0.82674	6.9402	-0.60152	-4.1558	2.0248	-1.3577	-2.3819	0.59971	-2.1232	1.9343	2.3443	5.8147	-0.48829	0.40784	-1.1885	2.7238	-4.8643	0.46931	0.37299	2.2488	4.4923	-7.0207	-0.51472	-0.67077	-2.6366	-8.8401	-5.0975	4.7429	-2.7789	5.3615	3.6452	-5.1859	-0.64747	1.7399	-1.2312	1.4314	4.1719	3.5596	4.8997	-0.73189	-6.8798
-14.202	-12.679	-17.254	-2.9754	-13.346	-5.4519	-12.838	-10.282	-14.617	-14.247	-15.872	-15.085	-12.449	-11.284	-13.442	-10.456	-15.898	-11.918	-14.474	-18.592	-10.901	-11.304	-14.98	-18.662	-15.306	-13.28	-4.4893	-11.925	-20.509	-11.696	-8.8631	-16.297	-10.539	-17.222	-4.1796	-8.7397	-14.613	-17.591	-10.607	-8.4966	-18.481	-11.138	-16.62	-14.423	-8.4735	-11.378	-8.9385	-13.646	-14.503	-11.843
-13.843	-14.918	-12.503	-13.106	-12.819	-12.621	-13.533	-12.557	-16.902	-9.3286	-13.143	-8.0988	-14.285	-15.864	-14.721	-9.5162	-8.5246	-13.378	-8.1007	-19.958	-17.201	-10.039	-17.275	-12.372	-8.8167	-14.869	-11.881	-10.954	-19.248	-12.755	-13.696	-12.908	-12.671	-11.454	-12.927	-18.552	-21.062	-12.879	-19.423	-12.863	-15.757	-19.101	-15.424	-11.202	-6.1931	-14.249	-10.891	-13.675	-14.654	-16.486
-5.586	-3.8408	-5.3602	0.64323	-5.7235	-4.6688	-1.5337	-5.0114	0.82097	-3.6169	-4.3141	0.13016	4.4216	-4.3859	-5.4267	-6.0101	-5.6138	-3.0037	-6.9135	-5.0271	-7.7341	-4.6907	-3.9588	4.6873	-2.4341	-0.11607	-11.893	-1.708	-5.3714	-10.597	-3.7868	-11.213	3.9476	-4.4477	-3.8019	-1.836	-3.7286	-7.4331	-5.4318	0.42483	-5.4259	-2.2865	-4.01	-4.6655	-9.5144	-3.5047	-4.1637	-6.1952	0.89112	-3.699
-7.6217	-5.4078	-2.35	-2.2743	-2.6213	-3.3145	-5.138	-7.8406	-6.4229	-14.014	-11.193	-7.8854	-11.38	-10.185	-6.5815	-8.7565	-6.6829	-9.964	-2.6633	-7.0985	-10.812	-3.6754	-7.7941	-8.5543	-8.9445	-4.1411	-14.438	-4.4498	-5.7728	-0.28645	-9.6526	-1.8804	-4.816	-5.6598	-6.4106	-0.066152	-8.1265	-6.8414	-4.2476	-5.9551	-5.623	-7.3437	2.2506	-4.8921	-7.5861	-11.177	-7.3179	-5.1013	-1.317	-8.193
-12.6	-10.26	-13.795	-8.1808	-15.425	-13.051	-19.24	-14.903	-15.067	-15.963	-11.096	-8.821	-3.269	-11.076	-15.27	-14.249	-18.625	-16.19	-11.941	-10.482	-10.721	-14.486	-19.884	-7.2321	-17.679	-10.789	-13.38	-14.043	-5.0351	-13.498	-13.289	-16.954	-14.952	-14.422	-6.5115	-14.617	-13.581	-13.87	-13.018	-16.48	-12.932	-10.854	-13.643	-14.251	-13.012	-5.9496	-13.816	-15.943	-7.5625	-13.329
7.3258	11.632	13.592	10.035	8.2185	14.364	14.036	9.7587	15.922	9.8427	9.3145	12.335	11.559	5.7504	7.56	1.8652	11.308	9.8632	8.4219	16.483	10.093	8.0274	8.7342	11.189	8.3707	11.881	14.956	6.2284	12.744	11.127	11.005	4.1179	12.661	11.165	9.827	6.6672	10.973	7.7919	5.5359	14.46	9.9913	14.729	12.533	7.2195	14.555	5.2411	14.992	6.4906	13.887	9.3518
12.249	6.8305	7.1081	4.3713	9.8785	8.3578	11.862	5.34	8.0432	5.0909	8.6938	10.646	7.485	7.8534	16.091	10.731	9.5191	3.6054	5.9663	10.616	3.4166	11.205	9.8647	5.1436	9.9926	2.1165	9.0857	7.4237	4.0478	4.8973	5.9233	14.261	12.203	13.414	7.8619	9.4844	11.205	14.752	12.169	5.795	7.6979	4.6862	10.643	15.369	10.453	7.5784	5.7286	11.701	11.619	7.6972
8.0968	0.44935	3.8445	4.9969	4.8463	3.0425	8.1323	2.6994	2.5714	3.6484	6.0407	4.0562	1.0472	3.661	-0.99231	3.962	6.0133	10.081	7.3249	1.4931	5.7195	6.4512	0.80936	5.289	8.7527	-0.84208	6.0915	1.651	7.4385	-5.82	2.9374	0.088582	6.4979	7.1863	-2.4426	4.7976	4.4829	2.6092	1.9911	-1.0263	7.7336	-3.5001	3.4657	2.8378	7.9475	3.3059	-3.598	-1.8726	5.3786	7.7344
-5.465	-0.45138	-2.952	0.90193	-8.9849	5.0358	-3.9818	-0.60345	-1.9323	-2.2591	-1.1571	-10.122	-5.4942	0.029266	-4.9309	4.5538	-4.0662	-1.7051	-5.8727	-9.655	-4.5123	-3.1999	1.3644	-2.8082	-3.0898	-7.3763	-5.7011	-4.1669	-8.8935	0.66085	-0.43	0.97069	-2.9207	0.4379	0.23524	0.2072	-8.0398	-2.6646	-2.1548	-3.254	-0.47472	1.2061	-6.4729	0.80348	-2.1609	-8.1016	-1.4247	-3.2127	-7.2869	0.033654
-9.4562	-12.941	-7.2699	-9.782	-7.4615	-8.3268	-8.3713	-10.505	-9.197	-8.7917	-10.573	-10.801	-8.4799	-9.3279	-6.1562	-9.7509	-2.3162	-12.59	-9.1049	-10.167	-10.853	-14.521	-10.833	-6.8541	-12.349	-12.507	-8.116	-5.0745	-15.394	-7.7666	-10.751	-7.052	-9.331	-15.375	-2.8643	-11.829	-10.899	-17.717	-8.753	-6.7658	-14.868	-8.0883	-6.8986	-12.081	-7.0742	-12.872	-10.083	-5.6313	-3.2169	-9.9373
-15.7	-15.303	-14.576	-19.955	-10.426	-8.0883	-17.302	-16.89	-14.907	-14.432	-9.0944	-15.896	-17.362	-15.111	-19.504	-13.293	-18.111	-14.545	-10.701	-19.213	-10.017	-15.442	-20.661	-9.0137	-18.01	-21.706	-14.822	-23.784	-15.799	-16.568	-14.78	-17.646	-12.512	-16.18	-12.405	-17.033	-14.064	-21.245	-12.796	-16.512	-16	-12.189	-14.847	-14.437	-11.889	-18.945	-18.399	-18.374	-17.381	-16.89
-13.964	-15.494	-14.222	-19.129	-9.6402	-15.066	-13.55	-12.52	-13.147	-15.259	-9.5892	-20.832	-23.466	-16.733	-15.135	-13.494	-9.9396	-13.565	-12.348	-16.638	-11.44	-8.915	-15.749	-16.933	-12.12	-11.469	-15.167	-12.98	-5.2617	-16.69	-13.806	-21.911	-14.675	-18.298	-11.896	-13.661	-6.9236	-14.747	-12.182	-14.15	-18.413	-16.587	-15.054	-22.342	-14.888	-15.231	-11.212	-10.906	-19.318	-10.21
-13.125	-5.1116	-11.721	-16.363	-5.079	-11.28	-11.24	-13.539	-6.4022	-8.1531	-10.745	-8.5225	-18.527	-12.781	-18.723	-6.9675	-8.3777	-6.096	-12.465	-13.815	-10.013	-7.4723	-10.682	-6.4427	-5.1752	-12.591	-11.394	-10.583	-10.278	-10.006	-9.2481	-10.181	-9.7239	-9.1686	-9.6825	-10.812	-13.162	-8.21	-11.958	-6.8097	-5.999	-10.694	-8.591	-11.978	-6.2418	-9.2829	-5.4684	-6.8528	-5.533	-6.1897
0.072352	-5.3359	-5.3589	-5.4077	2.5744	0.0247	0.26383	5.2355	-3.0536	-8.9145	-6.0128	3.1543	-3.0587	-5.3338	-0.40977	2.8593	-4.4524	-7.8057	0.86857	1.0791	-5.904	0.18534	-3.8921	4.1334	0.45657	-7.9485	1.4218	2.2835	-0.95706	2.9507	-5.6493	-2.1293	-1.1597	-0.96506	-4.5265	-0.61423	-0.94987	-3.1989	-0.22605	-8.5637	-0.63107	0.2558	-0.25326	8.9589	-2.9626	0.78601	0.30828	-8.0357	-3.3808	-0.86457
-10.511	1.0042	-4.7125	6.4291	4.6599	-4.411	1.4657	2.9715	4.2692	-6.2318	-0.64491	1.2676	4.1507	-3.162	-1.1834	1.143	-2.988	-2.5091	-0.96073	-1.7886	-3.3911	-1.512	3.2384	-1.2377	-4.0041	-1.7211	-2.4066	-7.9369	4.3528	-1.4164	-2.719	-7.8317	-1.0631	-1.5281	-4.9722	-6.0428	-3.2056	-3.0633	-3.5168	3.019	-1.3134	8.9495	-3.2892	-1.3464	1.9686	-1.1885	-6.4635	-3.5109	-3.5284	-0.20865
-6.0325	3.6084	0.8795	4.3591	-5.6399	-4.6611	-1.2845	0.69631	-10.653	-8.6675	-0.10882	-0.43351	-0.61589	2.5081	3.0173	1.917	-3.6868	0.7199	-3.9124	-1.4576	0.12404	-2.2019	2.7518	3.8051	2.1429	4.2851	-5.2359	-0.55582	-2.7976	-5.7815	0.96341	-6.4664	-0.55303	0.79248	0.20456	2.9054	0.97677	-5.0926	-3.8308	1.2979	-1.0693	-5.1139	3.949	-3.2262	0.37	2.1014	0.87804	-1.2057	-7.1357	6.735
-6.1847	-7.7376	2.8757	-0.6331	-3.4551	-8.3702	-7.7241	1.1053	-7.8237	-5.2903	0.50364	-7.7427	0.52187	-8.1614	-0.35349	-1.4201	-0.47369	-2.898	-8.706	-1.7358	-2.5283	-7.7682	-2.464	3.2498	-6.2765	-3.2462	-3.4671	3.0665	-1.708	3.1858	-0.34548	-5.2561	-4.1413	-1.478	1.3727	-5.4173	-5.4586	1.2085	-3.2399	6.1732	1.2193	-4.8974	-6.7259	0.51374	-4.6529	-7.387	-3.6377	-5.5392	-0.80787	-0.097791
-6.6778	4.9365	9.6952	-0.82038	-3.9824	0.6782	0.2931	0.47199	-5.1485	-5.1929	0.5156	-8.3481	0.50542	-1.8473	-3.9892	4.5479	0.068144	-2.8297	-5.7599	5.1909	0.1641	-4.7184	-0.59174	-7.2214	-8.4476	-8.3276	-1.9762	-1.2813	-8.9701	-2.6081	-3.7576	-7.1498	-0.15536	-4.8175	1.4657	-2.256	-3.2748	-3.1791	-4.88	4.6975	-6.5391	1.699	-1.5956	-9.1548	2.4675	-8.6371	2.5045	-0.84362	0.062588	-1.6613
-8.0265	-7.7811	-9.3847	-5.906	0.82381	-6.4423	-3.7743	-3.3833	-9.8289	-8.7301	-4.7701	-5.4181	-9.8831	-3.1335	-1.997	-3.5141	-1.5056	-2.5144	0.62811	-4.3254	-2.42	-7.8311	-5.9166	-6.6094	-11.264	-6.5662	0.064691	-7.266	-8.8323	-1.7563	-3.1144	-6.8872	-3.1715	-1.4651	-10.878	-2.7215	-1.1119	-5.6726	-0.95063	-0.63426	-6.0897	-10.034	-3.9173	-2.508	-2.8792	-5.3985	-4.1217	-6.0745	-2.0405	-5.8609
-17.037	-13.18	-13.658	-15.15	-9.3575	-15.182	-10.478	-16.635	-14.33	-7.5293	-16.542	-6.9026	-16.879	-13.205	-8.3393	-15.316	-15.021	-9.3222	-14.021	-11.8	-8.309	-22.683	-11.721	-10.582	-14.417	-12.78	-13.313	-13.107	-14.221	-9.2979	-6.5545	-13.353	-13.938	-9.5192	-11.798	-13.683	-17.576	-16.52	-21.489	-11.278	-10.44	-12.784	-18.438	-7.8919	-12.474	-9.0303	-14.778	-13.314	-13.872	-15.402
1.8804	-0.051051	0.19517	1.1921	-1.074	3.9326	-1.2401	3.0862	0.08105	3.8914	4.7009	-0.9959	5.3447	7.7733	3.6021	10.382	6.7407	-0.87423	-1.4086	5.5586	0.85323	2.6631	12.375	6.9384	6.536	2.3094	5.7084	2.9249	-0.21049	-0.51755	3.4021	-1.8664	-0.44048	-1.9912	5.2339	0.44855	7.0694	-1.9504	-0.2962	0.78482	5.0539	1.3122	-0.59668	1.0861	7.0086	1.7035	5.3593	3.1294	4.0188	1.309
3.5055	14.553	3.3049	11.104	10.93	3.8011	4.8118	9.4825	9.4657	10.525	10.089	12.732	9.5573	11.452	11.584	6.4024	6.8671	11.479	7.8823	8.581	6.3608	11.998	5.1565	2.1524	11.306	9.7118	8.2276	1.0417	9.0163	5.7475	5.4306	4.6895	7.2903	1.7863	10.036	3.7288	10.017	11.769	7.1379	8.6444	6.3257	8.2293	3.5313	6.5889	13.364	13.121	5.9542	6.7217	20.05	5.2692
-6.1234	1.3056	-9.3077	-6.5012	-7.625	-5.7521	-8.1291	-8.231	-6.8465	-5.6106	-7.5102	-4.9485	-5.5419	-5.4787	-9.775	-8.9893	-8.3181	-8.4885	-8.6781	-1.2431	-6.3072	-8.0644	-5.2426	-9.7168	-1.8461	-1.7341	-9.509	0.28017	-6.2807	-11.311	-10.005	-2.184	-2.0372	3.4563	-4.6244	2.7207	-2.9471	-7.9156	-3.6089	-4.9919	-8.5216	-2.2432	-8.7698	-0.60387	-6.0738	-6.4751	-5.1385	-12.126	-5.285	-9.494
-4.9852	-2.6899	2.0807	-2.0791	-6.2119	2.9044	1.1907	2.8134	-2.1914	-3.1561	-1.5762	1.7392	-3.1663	-2.4968	-2.5894	-3.4496	-1.0462	5.235	-0.1529	-4.9063	-4.7263	-5.0365	-3.3356	-5.3074	0.16747	1.2456	-2.2202	0.84497	-0.86044	-0.70039	-5.7836	-7.4606	0.97391	-0.75082	-1.3312	-3.9628	-0.95355	-4.6087	-0.40236	-0.63009	-4.5826	0.7803	0.15153	-4.9492	1.793	-0.15047	-3.3666	-5.4398	7.0164	1.7361
8.7057	-1.3503	10.952	0.60341	-1.8271	3.8288	7.613	1.3354	7.0098	6.4671	6.8565	1.9119	8.5416	2.5907	4.1303	1.8817	3.0866	-3.7587	7.5594	5.4282	3.8488	3.6675	5.7742	3.7186	8.7632	6.4221	7.0356	8.3118	5.0206	2.0986	2.5968	3.0052	5.3438	5.7585	1.646	-1.4132	4.2889	6.8376	3.0324	-3.3796	0.35272	1.6744	2.6891	3.7618	5.5432	4.9049	-3.8952	0.36732	3.0906	2.7602
-0.14535	-0.85536	6.803	9.9835	1.1453	2.1862	2.8838	2.3861	-1.9981	-2.4357	4.6324	5.2725	6.1232	3.8077	2.7845	5.9455	7.2668	-1.7187	1.5819	-2.2586	1.4373	6.1844	-2.3098	5.6725	-0.30072	3.4099	8.2621	11.627	4.3308	-2.8399	4.9289	6.9034	3.8932	-3.7218	-5.2728	-5.0045	3.3345	1.198	0.39417	3.4689	-0.53282	-0.75665	1.4826	2.4771	-1.9359	6.7951	5.1064	3.8004	4.4588	-0.071993
-1.7555	-0.8585	4.5356	3.3842	0.46677	-3.3855	-7.3561	-0.099031	2.3337	-8.7532	-1.0064	-3.684	-5.7273	-0.44095	-4.3408	-2.6312	1.2163	0.79984	1.6451	-6.1107	-5.3331	5.4897	-1.0928	-4.2564	-5.7382	-7.6609	2.4313	-1.6609	-0.25097	-2.1317	-6.6718	-4.5022	-1.2042	-3.9544	-4.581	4.2521	0.93274	-1.9855	-6.316	-3.251	-4.4197	0.75497	-1.5487	0.66158	-4.1576	-0.25861	4.9539	-4.2329	-5.025	-2.2429
-28.261	-15.6	-26.571	-21.222	-17.958	-18.562	-19.248	-20.957	-25.468	-17.429	-20.228	-21.584	-15.991	-13.203	-21.426	-20.779	-16.256	-19.221	-17.862	-19.813	-17.49	-22.558	-25.116	-16.794	-16.382	-25.828	-23.541	-17.534	-23.405	-23.335	-18.355	-19.566	-25.082	-24.421	-22.512	-23.39	-18.119	-25.252	-25.019	-22.142	-21.708	-23.457	-20.359	-21.015	-23.16	-23.141	-22.07	-19.9	-15.261	-16.309
-1.772	-0.05422	-2.2744	4.0636	-3.781	-2.0255	1.4256	2.2985	-4.9659	-3.346	-8.1803	3.8897	1.3961	0.38002	-2.5639	-2.6847	-3.3034	2.7471	3.6692	-1.6069	1.3416	3.5077	0.53868	5.3658	-7.46	0.30049	-2.8711	-3.5843	-1.7625	-2.0501	-0.4759	5.9647	-3.3947	-7.8738	2.9895	-4.8399	-1.9083	-4.0568	2.8231	0.27404	-4.4604	-1.1465	-3.6295	3.3329	-1.9374	0.71116	-2.2332	1.6899	-0.011189	2.433
-7.2432	-10.316	-8.3421	-8.1941	-10.156	-9.532	-11.622	-9.7452	-10.713	-13.238	-11.843	-10.849	-7.2636	-12.745	-6.8958	-11.641	-11.696	-12.258	-10.097	-10.029	-7.2544	-10.863	-9.5283	-11.695	-11.38	-8.1546	-15.411	-14.683	-12.103	-7.739	-12.621	-9.6121	-10.353	-12.163	-13.318	-9.2667	-8.0027	-12.054	-11.272	-13.824	-9.6147	-11.254	-5.2918	-8.0403	-16.331	-11.048	-11.213	-13.844	-12.75	-14.541
2.6751	2.8621	4.6198	0.15802	-5.3684	2.8031	-1.8449	-2.357	-0.40689	4.6045	-7.5618	-2.9151	-6.0281	0.94938	-8.5776	-0.47777	-1.4146	1.3997	-1.6194	5.9746	2.0808	0.063492	5.8985	-3.8599	-0.54969	3.5822	-0.21046	3.3161	-1.8189	0.87038	2.3561	-0.079584	4.1125	1.1389	-2.3137	-4.4433	1.9512	-4.0741	-2.7754	8.9106	-5.0149	0.26544	-2.5944	-1.4123	0.51602	0.44953	-4.9853	-0.54538	3.1221	-0.2868
-1.3624	-6.2944	-3.1355	-5.5265	-4.7889	-0.46758	2.0638	3.09	0.087307	-7.228	4.4444	-1.4329	-1.9982	1.8	-8.9723	-3.1853	-7.6778	0.54059	-3.1044	-3.8502	-6.6461	1.588	-5.0701	-2.5719	-6.3149	-3.5567	-6.8609	-1.3298	-8.9729	-8.6151	-2.5083	0.095119	0.066002	5.1679	-1.4228	0.56498	-2.8011	-1.4146	-7.5452	-6.2609	-2.9267	-5.3517	0.71367	-3.0422	-5.8762	-4.9786	-6.3829	-1.4332	-0.68759	-2.4167
10.433	2.194	8.8428	5.1734	3.0966	13.081	7.0276	9.9543	5.5337	4.9557	1.5687	11.801	8.7621	7.6892	6.2889	4.0294	5.5626	6.5692	9.201	7.9383	11.397	10.682	11.875	1.8483	6.8461	7.8385	8.4754	12.575	4.3338	13.463	12.461	5.8169	6.4607	11.544	6.1726	8.9769	-1.5342	6.3446	0.12531	9.9207	7.3696	10.014	5.8572	8.132	5.5039	6.1392	10.379	10.258	3.791	7.5249
-5.1174	2.4962	-0.17452	-5.4514	-7.5146	-5.2182	-0.40453	6.3769	-5.84	2.985	-3.4164	-1.4201	-1.9267	3.3656	-0.16822	-4.3588	-0.96604	3.7384	-1.9266	4.7078	6.0942	-0.49076	-1.1492	-0.88951	-3.5003	1.0442	-4.4706	5.0259	-0.6146	-0.19875	0.88607	0.64671	-4.7952	-4.3508	-6.9609	-1.1192	1.1902	-1.831	-3.6352	-3.2333	2.9717	-0.017166	-0.80933	0.7575	2.2301	-1.5511	-7.2588	-2.4102	-1.06	1.5717
9.9884	-3.725	4.4572	-2.6547	7.7429	-1.9832	7.6606	8.493	2.5888	-1.495	6.8359	8.3302	5.4939	2.2157	3.5647	-1.9034	4.1234	12.029	5.9144	2.5179	4.1517	7.8289	5.1954	-4.7155	-5.2628	-0.020467	5.2969	1.623	2.1411	-0.65573	2.7593	3.7971	4.0869	-1.0952	3.4191	0.34103	3.5995	0.4806	4.4436	6.4298	6.315	-0.62437	2.5376	5.2721	8.2541	4.5464	4.4477	9.1499	7.292	0.16453
-2.0068	6.0828	2.2544	3.5219	-3.767	0.30222	-1.2168	1.2596	-0.84886	5.0407	1.4613	2.7828	2.0005	6.6523	2.6649	1.5524	0.1037	2.1839	-0.41539	-0.64865	3.9577	1.9796	-4.8977	0.01558	-2.7912	3.1972	1.0914	-2.9909	-1.5248	-0.29114	0.40621	5.5844	-1.4758	0.82393	-3.584	-1.195	-5.0646	-2.0769	-2.0748	4.1747	1.432	7.682	3.6636	1.3155	-3.3112	4.2469	-1.4948	5.2777	4.1447	0.38692
1.4899	-6.2242	-6.7023	-6.8674	-7.0246	-3.284	-5.443	2.4269	-8.9891	-9.4678	-2.3845	-7.1254	-0.63371	-2.3034	1.5847	0.66597	-2.1369	1.536	-1.8747	-3.2583	0.53942	-6.4878	-7.8442	-0.4087	-8.1129	0.46428	-4.6506	-3.0341	-3.8067	-2.1368	-4.4217	-6.4187	-3.2837	-5.8635	-6.0508	-0.41307	-2.4984	-4.5822	-0.82409	-4.9238	-2.0846	-1.4757	-3.2129	-4.2379	1.6458	-2.8315	-4.3136	0.59624	-0.14281	-0.96472
2.126	-4.9033	-5.9784	-0.73243	-5.0025	-3.2518	-3.441	4.9837	0.093528	-5.2006	-4.0018	-3.3013	5.1192	0.99032	3.6166	2.4511	-7.1759	-7.8849	-11.549	-2.335	2.4086	-5.8162	2.7728	-2.3149	-5.1922	1.756	-0.7151	-0.87346	-7.1879	-1.1857	-3.269	1.6097	-2.3361	-3.1277	0.69499	-2.5881	-9.5726	2.0705	-5.7537	0.97609	-1.0773	1.2394	-5.2371	-4.5732	-8.3005	-3.6681	-2.9527	-1.7762	-3.3553	0.28666
-21.981	-20.537	-21.639	-15.276	-18.431	-17.587	-24.398	-21.106	-19.609	-21.345	-27.242	-22.213	-20.821	-25.819	-23.943	-14.17	-20.534	-12.299	-22.994	-22.194	-16.972	-15.836	-20.66	-23.04	-23.622	-22.631	-21.445	-29.331	-22.632	-27.159	-16.422	-26.648	-23.346	-22.116	-19.556	-25.095	-19.951	-25.822	-19.715	-22.595	-26.029	-18.613	-22.625	-20.101	-23.034	-18.976	-21.422	-16	-20.327	-18.75
-15.027	-22.292	-10.574	-13.915	-9.4378	-15.786	-12.728	-10.82	-16.462	-7.5849	-5.8045	-12.057	-13.727	-12.618	-14.136	-14.107	-10.293	-14.962	-9.3477	-11.265	-8.7401	-12.404	-10.906	-10.395	-17.086	-7.2759	-18.348	-11.685	-14.98	-11.551	-16.673	-9.6122	-8.0582	-15.101	-13.223	-15.25	-8.6435	-12.048	-8.0796	-15.079	-13.872	-17.372	-16.381	-12.874	-11.941	-9.6611	-11.795	-10.54	-14.019	-11.397
1.8466	6.2179	5.8009	0.087921	-0.1754	4.4132	2.3031	2.6344	1.2472	1.3136	0.85274	-0.69439	-4.3381	5.8293	3.9526	1.3727	5.4512	2.3243	3.297	3.0654	4.383	5.5724	5.3236	5.8015	7.0514	-1.1028	7.7521	2.9372	-0.072621	5.8635	-0.81934	0.52998	-3.7613	1.5595	4.3213	-0.34758	8.7186	10.62	2.6343	8.9916	9.7274	7.662	1.3819	12.534	7.8022	2.6187	5.6124	6.383	0.22771	0.60369
6.9824	11.157	8.2481	16.323	11.187	8.5421	2.9556	5.3875	11.54	8.4493	9.2553	12.049	9.4528	11.928	10.336	5.6285	5.6475	8.6336	9.1004	8.0181	2.1299	12.476	9.4344	8.1611	10.366	14.771	12.308	6.9516	14.137	7.1569	9.0189	5.4035	14.187	14.318	7.1119	10.884	13.336	11.92	10.925	10.265	12.791	9.0235	7.8976	14.787	13.495	8.4064	13.981	7.9232	12.29	11.525
3.9463	7.8266	1.4918	3.2581	3.6306	1.9521	7.5589	4.6498	13.947	10.957	7.3485	4.1122	6.1401	5.7998	13.156	8.1364	9.9927	5.6292	9.8846	8.714	14.105	7.3972	10.433	7.5333	0.98728	1.1964	4.8302	14.581	8.5071	4.8956	-0.20177	7.4546	7.3843	8.9171	3.994	3.2561	5.5547	9.6946	7.6152	1.7542	2.975	7.4793	9.7457	10.267	5.329	6.3516	2.8429	5.4009	-3.0538	2.7832
-2.9359	1.3346	-5.1126	-1.2674	4.963	-2.3242	-4.5534	3.8605	-6.169	-5.5301	-0.59546	-4.9513	2.2647	-1.732	-2.8477	-5.6721	1.42	5.6342	0.96973	2.2351	-5.6285	-0.72183	-0.86164	5.1911	-2.3626	5.4862	4.9423	-1.6269	-7.6595	6.3149	-1.4065	0.15566	-1.0564	2.7802	0.43383	0.04997	-6.3952	-2.1534	5.2834	0.62792	-0.56916	-2.0524	-3.2004	-3.6664	-0.9471	-5.7117	-3.9978	0.91291	-1.0399	-1.2036
-3.2942	-3.9529	5.0834	-3.1096	1.4272	-9.4646	-11.496	-7.3824	-7.5573	0.55331	-3.5305	-1.8792	-3.7128	-4.8021	-1.0456	-3.0076	-5.4645	-2.4536	-4.4456	-1.3652	-9.7145	-9.191	-6.7419	-8.9393	-0.18618	-7.0084	2.8121	-12.34	-4.7766	-8.9484	-10.829	-3.0462	-6.5686	-3.2826	-4.4388	-7.2406	-1.1678	-3.6836	-7.5441	-7.3911	-3.3409	-6.7041	-3.7094	-4.4053	-0.68934	-8.0023	-2.5299	-1.6146	4.6302	-8.8295
-17.863	-23.399	-19.502	-20.79	-28.368	-24.647	-20.146	-14.08	-21.356	-23.471	-18.013	-20.776	-21.698	-18.357	-23.672	-23.545	-19.409	-20.803	-17.445	-17.155	-22.958	-26.811	-23.251	-26.255	-19.745	-19.043	-15.676	-23.46	-24.173	-21.864	-21.035	-22.971	-22.724	-20.644	-24.181	-22.92	-30.724	-23.34	-18.602	-22.861	-24.59	-20.833	-26.419	-20.128	-26.132	-19.712	-25.347	-22.137	-24.946	-22.48
7.3322	7.2338	0.89402	8.9391	10.337	3.1773	10.542	0.64688	7.2538	5.1322	1.5118	4.8792	10.89	11.431	9.0102	10.32	7.9896	6.3243	6.8321	1.5334	8.6047	9.7178	4.9375	7.7739	3.01	14.194	7.5945	3.1986	6.4394	7.875	2.3756	6.9525	9.0486	7.4579	3.8498	4.6497	2.7038	7.176	-1.1336	12.819	14.094	5.4809	7.4149	5.4474	5.7803	0.4325	7.2318	7.4775	12.343	11.029
-21.628	-16.965	-11.476	-12.017	-20.854	-10.589	-9.4481	-10.852	-6.2787	-11.886	-11.233	-13.773	-10.197	-15.844	-9.7018	-10.08	-10.138	-11.1	-13.074	-13.362	-7.3973	-17.262	-10.798	-13.922	-12.334	-4.6553	-8.503	-11.11	-8.6832	-14.84	-13.092	-12.387	-5.7996	-7.0444	-9.6046	-5.9474	-10.648	-10.823	-7.803	-12.861	-8.5209	-17.819	-10.128	-8.1403	-7.6966	-8.6086	-13.318	-9.9473	-12.453	-16.097
-9.1284	-10.688	-7.5235	-9.0147	-6.6286	-0.23007	-0.079842	-2.5982	0.67378	-3.8327	-7.1017	-0.56427	-4.5499	-3.6131	-3.8636	-5.5655	-5.2366	-1.6287	1.3547	-6.0006	-0.61124	-6.1989	-2.8564	-8.5196	-7.4525	-8.0505	-5.321	-7.6662	-10.625	-5.0409	-4.289	-9.5482	-9.2409	-9.7184	-5.8161	-3.9378	-9.0524	-12.498	-1.5161	-11.376	0.95547	-2.002	-10.215	-7.0075	-4.5782	-0.21918	-5.2972	-8.893	-7.4415	-10.217
-3.1973	-0.089143	-7.0391	1.0042	3.5781	0.25318	-1.3786	-3.3828	-4.1743	-1.3005	0.24986	0.91805	0.093439	1.6514	0.73996	-0.96582	1.8517	2.6251	-0.69112	0.80196	-8.1282	-1.1234	-6.7094	0.074647	-5.1854	0.54983	-4.482	-1.3115	-1.936	-2.7407	2.1087	-2.2531	-3.1792	0.43328	2.5367	-0.81744	-5.5585	-4.5806	1.3473	0.39821	-9.1039	-7.5969	1.1341	2.1847	-3.9715	0.18361	-6.1585	-3.9211	5.5388	-3.3419
0.56856	6.7881	6.8618	4.8195	0.90834	1.0439	5.7782	6.1746	4.4778	0.0030383	12.974	-0.63381	5.4077	8.3011	2.0382	2.3068	5.0264	9.4823	7.8394	8.7308	6.813	6.9044	4.0796	1.347	8.103	9.8499	-1.0433	5.5384	9.1807	8.7564	3.9026	9.9661	8.5557	4.6608	10.853	8.1509	8.656	9.823	8.726	5.2045	6.7907	6.9345	6.1881	6.7549	5.2502	6.464	12.152	10.247	7.6551	1.7975
-5.7659	-3.3148	1.2966	-1.5704	-2.7995	-1.3691	-3.8657	-8.1404	-4.9779	-2.1107	-9.1927	-4.5222	-2.8856	-5.7959	2.9794	0.924	5.6101	7.3407	-4.0012	3.9223	2.609	-4.4869	3.0548	-4.249	-0.75097	-3.5353	-1.8757	-7.8654	5.2151	-1.5054	-0.74185	1.5962	2.8293	1.6541	-3.63	-2.567	2.1603	1.9352	4.829	-3.7121	-4.5191	-2.9036	-3.4664	-2.189	0.3599	0.080548	-4.3165	1.8077	2.8954	0.23752
-9.3528	-2.1861	-7.7716	-1.322	-11.189	-12.912	-3.8743	-10.586	-13.165	-12.401	-10.747	-6.9561	-5.7034	-11.925	-3.6512	-5.0369	-8.0211	-1.927	-13.796	-6.0688	-8.8839	-5.5251	-8.031	0.97556	-7.1981	-6.643	-3.0204	-10.039	-11.883	-5.366	-3.5474	-5.6676	-6.7707	-11.38	-9.7847	-13.014	-4.5362	-8.6338	-5.6496	-8.7634	-11.036	-4.1999	-7.6756	-2.0718	-9.4603	-6.0162	-10.959	-0.66075	-5.9458	-5.4405
-12.402	-12.052	-16.421	-11.417	-12.022	-11.903	-11.586	-15.186	-10.846	-16.955	-14.21	-8.2794	-15.806	-12.972	-16.472	-17.496	-14.466	-11.778	-10.71	-10.85	-14.917	-13.375	-5.1744	-8.7324	-11.359	-9.6074	-13.026	-12.939	-15.439	-9.3903	-7.4793	-10.848	-16.371	-10.994	-15.835	-12.908	-9.2516	-9.3347	-16.834	-9.1112	-12.967	-8.5859	-12.262	-10.564	-16.587	-14.768	-14.395	-9.5464	-11.398	-8.2978
-18.788	-13.737	-11.174	-11.662	-10.522	-13.597	-9.0771	-12.212	-11.008	-13.198	-3.3585	-9.178	-5.7924	-14.588	-9.0357	-9.4114	-7.843	-11.512	-13.357	-6.665	-11.862	-8.5656	-13.17	-14.538	-8.5348	-15.499	-17.61	-7.2844	-15.067	-9.9529	-9.6369	-14.732	-16.983	-13.561	-9.8699	-11.892	-15.489	-10.146	-12.433	-11.563	-12.984	-6.812	-11.47	-9.9264	-15.431	-14.965	-10.155	-11.46	-11.44	-9.6921
-13.486	-19.79	-18.552	-11.434	-15.698	-12.048	-9.6282	-14.681	-9.0464	-13.373	-8.184	-13.168	-16.698	-12.627	-13.63	-10.621	-16.313	-13.373	-11.036	-14.149	-10.775	-14.321	-7.4247	-16.767	-16.429	-18.25	-23.732	-14.293	-14.423	-13.241	-8.5406	-7.8847	-6.4255	-11.563	-6.0072	-11.68	-14.467	-17.681	-11.439	-7.8129	-8.0849	-17.026	-13.278	-15.337	-12.982	-14.541	-6.1103	-18.5	-9.8658	-16.414
-6.5762	-9.9573	-13.042	-13.546	-11.251	-8.4554	-12.045	-8.5295	-11.784	-14.721	-11.72	-6.1016	-10.893	-10.484	-2.3911	-8.5831	-13.097	-10.002	-14.92	-13.075	-12.199	-16.966	-13.582	-10.449	-13.952	-13.538	-18.125	-7.9723	-13.228	-9.5834	-10.727	-12.947	-4.4368	-4.5914	-14.921	-8.2446	-7.3937	-6.4891	-8.9469	-14.422	-6.4523	-14.692	-14.054	-12.177	-11.503	-10.355	-8.7231	-8.1388	-14.108	-15.867
-3.6445	-4.5718	-8.5607	-8.6589	-6.3328	-6.9614	-6.3346	-4.0114	-2.4062	-5.8563	0.27965	-3.241	-5.2063	-1.1589	-3.2514	-8.5607	-11.302	-1.5876	-8.8676	-10.33	-8.9206	-3.6657	-3.0826	0.37754	-5.1387	-9.3639	-6.2623	-4.6733	-5.588	-4.8765	-5.8798	-6.3642	-12.349	-9.5233	-4.61	-4.3404	-5.5543	-5.3841	-11.555	-0.72877	-4.1413	-7.8178	-7.6311	0.82164	-3.9929	-3.8039	-2.784	-8.5884	-5.8861	-8.5643
-9.6584	-9.9313	-5.3007	-5.7472	-3.6526	-1.2043	-7.2155	-12.067	-0.30872	-2.3882	-2.8785	-4.4738	-7.9577	-5.7482	0.6532	-6.777	-5.3904	-3.0216	-10.064	-7.5848	-4.4814	-7.6385	-7.8571	-1.6288	-8.4893	-8.8328	-1.2139	-4.0428	-9.9822	-6.425	-12.723	-4.1423	-8.5456	0.5067	-5.1284	-10.414	-6.4506	-0.79469	-8.1212	-1.2303	-0.096288	-5.8847	-7.4315	-5.5856	-12.262	-6.3447	-14.948	-8.2355	-6.0277	-0.70987
5.1753	5.2704	6.153	9.1769	8.4382	5.7602	7.8742	12.704	11.552	3.4596	8.2675	7.8811	10.197	10.147	11.628	11.643	7.8197	4.6043	14.712	-0.19354	8.7093	4.5578	10.146	6.0804	11	6.4184	6.1849	10.162	6.128	8.2896	2.6521	5.4873	3.5783	2.5038	8.016	3.0906	3.1745	12.518	10.232	4.2377	8.9024	1.4973	8.9082	1.8689	9.337	6.1928	6.7862	2.5738	8.1584	11.022
-5.3889	-3.6314	0.48025	-2.224	-1.8477	-3.4805	2.2557	-0.0048609	-1.4978	-2.1682	1.4738	1.3706	-1.9176	0.19916	6.863	-3.4131	-0.7589	1.2263	-0.1963	0.4638	-0.62676	-4.924	1.2719	3.0086	1.3889	2.0319	1.5254	4.3374	-2.1494	-4.7628	-1.2844	-2.6267	-0.22898	-4.3662	0.86744	-0.32496	0.42889	-1.5063	-0.46845	-2.9095	0.17545	5.0679	1.4248	5.3321	-4.1743	-4.8108	-6.9188	-2.5396	0.099772	-4.6262
-7.0684	-12.132	-9.6393	-13.388	-15.05	-12.057	-8.4858	-12.16	-16.32	-11.908	-8.534	-12	-12.327	-8.997	-2.1996	-6.2119	-10.618	-13.32	-6.3326	-11.563	-10.451	-8.5804	-12.83	-14.691	-13.305	-13.344	-13.36	-14.091	-16.552	-9.2968	-10.687	-19.211	-8.5899	-12.342	-9.1005	-17.869	-12.7	-13.155	-9.8176	-9.7906	-12.867	-12.292	-5.1719	-4.9099	-10.309	-11.338	-12.659	-8.6133	-11.431	-13.673
1.7163	-6.3869	0.6631	-1.8851	6.2078	-4.5053	-1.1914	1.8844	-5.9475	4.803	-3.8079	0.59749	-3.2908	0.29445	4.323	1.7695	3.2781	-6.2165	7.1466	10.655	3.9056	6.3107	2.6895	3.5561	8.0158	0.41647	1.42	-0.0040684	-5.1361	1.6326	-1.1753	4.4748	0.5388	5.5289	1.1613	0.36872	-2.3764	-0.50169	0.066202	2.4391	3.0962	4.8721	-3.9062	2.1758	-4.6522	0.12191	2.0446	-1.7178	5.0702	-0.36591
0.53431	2.5417	1.1763	-2.3729	-3.3722	-1.3304	5.2863	-7.5091	2.9193	0.65698	2.4952	4.032	-5.129	-2.6563	-1.9833	0.25568	-3.5789	0.045479	-6.3994	-3.181	6.303	3.366	1.3033	3.2892	-2.8188	-4.5782	8.6988	4.4333	2.2574	5.429	4.2378	1.0589	0.54744	1.715	-3.1	5.2193	-9.0641	1.2873	5.6358	-2.1581	-2.357	0.10993	-3.9324	1.6204	0.60756	1.4922	0.28802	2.1641	-0.72337	-6.0861
-0.50327	-5.535	-11.043	-9.8962	-8.8113	-4.6481	-7.5108	-6.3662	-5.4774	4.2713	-10.605	-8.5703	-11.856	0.19706	-0.56072	-3.3007	-13.482	-10.179	-2.6203	-5.1695	-8.1381	-0.94436	-5.7526	-0.96955	-2.5103	-10.986	-8.9455	-3.0678	-13.224	-10.443	-8.7571	-6.3787	-5.2642	-6.6569	2.2566	-4.2484	-8.6561	-3.3238	0.1844	-10.372	-4.7188	-7.7238	-9.576	-6.3472	-6.0673	-12.443	-9.719	-1.2762	-2.3924	-7.1365
4.3878	6.0817	-0.8164	4.5212	6.9351	0.56352	3.6592	-2.9666	1.6993	8.4096	5.9785	-2.4057	-0.50806	5.7551	5.0421	6.8631	7.5456	2.7848	4.771	7.2958	3.0944	6.8362	5.3799	2.3765	4.7017	5.1285	0.30673	0.80047	3.5743	0.8741	4.1041	6.2734	10.862	6.1835	-0.74162	1.8942	7.7274	4.0298	3.8254	0.76468	6.6069	-3.1685	-2.0007	2.5652	7.2677	3.9604	4.1793	2.1603	-0.50883	-0.4718
-5.9411	-12.94	-9.3466	-12.182	-5.0496	-7.9802	-8.3428	-18.597	-17.21	-12.395	-9.6968	-8.3522	-13.591	-9.6954	-6.6654	-15.062	-7.6676	-6.8361	-12.671	-9.5905	-7.1582	-15.136	-4.9345	-11.91	-12.029	-10.418	-8.949	-13.212	-12.675	-10.573	-11.38	-5.8628	-7.9296	-8.8612	-16.13	-11.427	-5.8008	-7.5762	-12.248	-11.29	-14.191	-10.671	-11.372	-11.932	-9.4787	-4.6421	-5.9621	-6.5952	-12.121	-8.0926
-5.4127	-0.65931	-2.5961	-0.0473	-3.4644	-2.5127	-2.4162	-1.2941	-6.4388	0.47859	2.8476	-5.4924	-1.7296	-0.71632	-6.5436	-9.3052	6.0054	4.6409	1.3353	-0.91349	-5.991	4.6047	0.21865	-9.5078	-3.3203	-6.3002	-2.1796	-2.8889	-1.0798	0.51627	0.48074	-1.3522	-0.29185	0.18326	-7.4431	-0.23507	0.0029246	-0.087048	-2.0575	-0.7474	-3.0002	5.0199	0.1662	-2.2548	2.6808	-0.46219	-5.3715	4.6389	2.8418	3.1233
-9.9819	-12.097	-6.8776	-6.957	-5.4946	-10.764	-8.5302	-10.943	-6.8973	-12.474	-7.7423	-1.4076	-16.494	-10.405	-15.906	-9.0245	-10.532	-16.352	-7.3083	-9.2937	-12.398	-12.995	-9.2259	-14.36	-18.049	-13.183	-7.7631	-14.219	-10.574	-5.7457	-12.683	-8.5604	-11.538	-6.2427	-9.9854	-16.869	-9.0873	-12.558	-12.54	-11.486	-10.116	-13.765	-16.067	-12.569	-13.171	-14.255	-9.924	-8.7903	-15.028	-9.9927
10.796	12.18	10.552	8.835	6.6409	3.1582	0.23787	4.4559	3.065	6.2096	3.4498	7.9014	5.3673	9.0612	13.956	9.6773	1.6512	-0.18231	-1.3165	12.035	2.0157	14.913	6.5909	9.0062	7.4101	7.6478	2.8728	9.5455	2.7533	13.133	6.8982	2.0246	3.7189	6.8067	4.9624	8.4453	3.1207	3.2655	10.94	9.7603	7.4698	-2.0905	8.7695	5.4738	4.4923	3.7836	9.9982	8.0241	5.3852	8.9702
2.8913	0.44765	0.015647	-1.6123	-4.7494	4.2345	6.169	1.4882	4.9459	2.9534	5.4025	4.3047	-1.8402	-4.8109	-1.5232	2.9929	-0.13488	4.9883	3.5188	7.6486	5.7246	3.5067	0.13779	2.1875	0.29226	7.378	-0.38438	-1.1473	0.70494	0.88553	4.2956	5.0401	5.3496	-1.7836	0.93566	3.2222	4.4683	-1.8032	0.47273	0.30823	-0.41328	-3.066	1.9997	0.77821	6.2962	3.9032	-2.0059	-1.1422	1.2316	4.9904
-2.7231	-10.105	-16.97	-14.683	-6.6781	-9.7124	-7.7331	-11.61	-10.985	-9.8021	-9.3216	-7.9487	-2.0179	-7.0046	-8.8874	-8.8083	-8.2767	-10.237	-8.3796	-7.4375	-14.21	-4.9152	-1.543	-1.5233	-6.5595	-15.856	-9.015	-6.3474	-12.08	-13.723	-11.236	-16.595	-10.929	-11.63	-9.6021	-7.5594	-9.4873	-1.7198	-9.4063	-8.6021	-12.946	-10.283	-6.5354	-13.679	-12.083	-8.6316	-15.191	-8.123	-15.248	-10.759
0.15676	1.4569	5.8971	-6.1947	-0.67817	-3.7995	-1.8701	0.373	-0.17936	-4.3394	-1.5373	-6.6318	4.783	-4.8554	0.4393	-3.6288	-1.5077	0.75816	-2.7876	5.8461	4.3481	-3.8875	-3.5657	-1.0875	-1.1257	0.65192	-0.20032	-0.77798	-2.8838	-1.0272	3.9046	3.5874	-1.3437	3.4589	-3.2647	6.8703	0.29954	-2.2289	6.8792	-1.8143	-10.07	-3.0916	-7.791	1.3243	-3.9173	-1.3195	-0.95436	-0.98912	0.54436	2.3574
-4.8055	-6.0701	-6.3547	0.47245	-7.3475	-10.701	-4.5997	-5.6911	-6.2163	-14.311	-2.0486	-2.3278	-6.5164	-2.2719	-6.7569	-5.034	-0.27014	-0.92377	-10.447	-6.1524	-5.2524	-10.587	-5.1149	-1.3827	-8.2492	-7.1683	-0.059464	-1.6071	2.2882	-9.7045	-3.969	-0.94268	-5.3109	-5.6686	-6.6577	-8.7919	-5.8409	-7.6456	-1.7926	2.3655	-5.0182	1.0968	0.53014	-8.0243	-8.6802	-3.0096	-1.7506	1.498	-9.5085	-3.4895
-15.281	-13.308	-6.4275	-14.353	-13.926	-16.917	-8.8296	-12.438	-16.142	-10.357	-4.8143	-8.0774	-7.1391	-12.833	-10.652	-13.028	-10.848	-10.114	-12.906	-5.9593	-7.7367	-16.036	-11.217	-12.226	-21.609	-7.6601	-5.2213	-19.059	-11.08	-10.662	-14.504	-7.1072	-10.782	-7.5781	-5.8386	-13.375	-14.203	-7.4967	-14.093	-5.76	-19.738	-8.2275	-11.977	-9.1948	-8.4812	-10.673	-10.762	-11.805	-12.733	-16.31
2.3655	3.5827	-3.082	4.7151	2.8913	5.8783	-3.6456	0.39922	1.3225	-4.8933	4.3461	-1.7152	0.94232	3.3309	-1.6431	0.9121	-0.45558	-0.62359	0.86998	-1.6806	1.2866	0.018202	2.9355	-4.7869	-1.6292	0.84772	-2.8973	-3.2228	-2.4748	-0.91481	3.4005	6.544	-2.5781	3.3254	-6.0999	-5.6357	-8.5459	-4.9506	-6.2061	2.9762	-1.2124	-2.8384	1.3956	-2.6534	-1.5833	1.9578	-6.2555	-0.77765	-3.0827	4.6216
-12.854	-8.8323	-4.6147	-11.67	-6.4213	-6.4308	-16.404	-11.608	-12.945	-10.078	-10.139	-8.2406	-3.7643	-12.876	-5.2965	-16.009	-9.9444	-10.032	-10.06	-5.946	-13.892	-14.093	-11.273	-12.129	-16.014	-8.3543	-12.279	-7.9664	-7.2627	-12.912	-9.3068	-9.8827	-7.3231	-18.855	-13.03	-9.5461	-12.322	-9.6458	-9.5465	-9.0175	-9.1678	-10.706	-11.115	-3.5546	-18.412	-11.394	-12.89	-4.7812	-12.326	-8.9171
16.307	9.406	16.185	13.989	16.972	12.609	6.5993	9.8084	8.7302	7.5786	4.6673	9.76	10.856	4.6654	3.2225	9.9203	8.3174	7.2524	6.6518	7.4775	9.0811	9.1999	7.4082	12.959	6.3755	6.3518	11.303	7.9153	11.184	4.8564	10.199	11.505	14.943	1.9717	8.3391	4.4527	4.9337	10.454	17.67	9.5118	13.125	11.675	11.371	9.3263	10.06	6.5639	6.7921	7.8146	9.5566	11.445
-4.6299	-5.8241	-7.6415	-1.023	-11.788	-2.2286	7.2857	-0.72247	-4.9134	-1.6448	-0.75281	2.2385	-2.0791	2.4765	0.28456	-3.12	-6.0185	1.085	0.5022	1.0024	-4.9348	-1.1812	-5.1707	-7.4171	-4.7863	-2.1226	-3.6113	-2.9735	4.8004	3.6691	0.46659	1.653	2.8554	-6.3536	0.75032	-4.8209	-0.055621	1.6717	1.1813	-1.8055	-5.0132	-6.4052	-2.6259	2.5787	-6.5707	-7.8561	-4.4068	-1.2279	1.1342	0.78295
-5.457	-10.722	-6.4493	-1.3269	-8.9788	-3.7925	-4.8213	-6.2024	-6.1409	-7.4571	-4.6934	-3.5634	-8.1703	-4.02	-5.9573	-2.4202	-9.5699	-2.3506	-6.2463	-0.73025	-7.9469	-5.7393	-2.5114	-8.8793	-6.4599	-0.019059	-4.6964	-1.6597	-8.3089	-15.369	-11.345	-1.8049	-0.8254	-10.73	-11.382	-10.022	-3.6203	-12.695	-4.1681	-3.104	-6.4302	-3.2422	-3.2801	-9.7591	0.51824	-9.9779	-7.0629	-3.8606	-9.2966	-5.6699
-5.2664	-6.7791	0.46237	-0.52058	-3.5377	1.2524	1.0293	-8.1622	-6.6178	-1.1397	0.77647	-2.6945	3.6549	-4.3723	0.32318	-3.7195	-1.3818	-3.1605	2.4678	-3.4652	6.8198	0.78372	1.339	-1.5043	1.0838	2.967	-3.9799	-0.68309	0.95376	-4.9614	-4.2172	-5.5818	-0.0061951	1.5963	-5.4696	-4.2549	0.95486	-1.9223	0.64108	2.038	0.24182	-1.7736	-5.9851	-3.8978	4.1866	-0.71197	-5.1834	-8.1717	-3.2389	-2.8979
0.39504	-3.451	-4.0351	1.8516	-2.4881	-2.8249	-0.2019	6.6094	-4.3262	0.11354	3.6001	-6.9262	-3.4243	0.77449	1.588	6.443	2.4595	0.64952	-2.2149	-1.4931	-5.8535	-1.0641	-1.1429	12.293	-2.4885	3.9784	1.5752	0.20825	-2.1943	2.1832	2.1328	-0.46991	1.7309	0.88015	6.764	-1.7244	1.266	1.7152	1.2925	-0.75464	-1.3908	-1.2108	-0.44307	-3.1505	5.098	-5.1265	4.882	-9.9696	-1.9765	-2.2572
1.4315	-0.63778	1.7138	1.8205	3.4947	6.0703	0.47325	-2.0773	4.9421	1.4357	3.7531	-4.8119	1.5498	-1.799	0.87321	-4.6116	1.5378	-4.3354	2.6125	-0.077307	0.023898	1.9175	2.4937	-0.73796	-0.52439	-1.3517	2.3049	-4.8539	1.3268	1.0828	1.9069	-6.6774	-5.1211	3.1593	4.1511	-3.6393	4.1771	-5.8514	0.1343	6.0681	-1.6938	4.1929	2.1469	0.63886	8.1038	1.1263	-1.362	-2.8971	-0.094782	-1.7916
-1.3072	4.361	2.4692	-3.9461	0.09502	-0.49076	-2.7924	2.4136	-5.5247	1.177	-2.2454	3.5653	-0.45553	-2.1096	-4.8334	-1.1906	0.76765	-2.6041	1.2213	-1.3522	-5.2846	3.9075	-6.3994	3.754	0.54046	1.2808	-2.7598	-3.8194	-3.4416	-8.0393	-2.854	-2.4117	0.34464	0.87941	1.8048	0.54447	2.0905	3.4511	-4.4539	-10.056	-0.96515	3.423	3.6474	-1.7203	3.5971	-1.4623	-3.8659	-2.8543	2.6627	-3.4033
-3.1042	3.3018	-1.8654	-2.0007	-3.6639	4.2359	-1.8421	-5.1461	5.7899	-7.7429	-3.2523	-0.54298	-4.7991	-3.4341	-5.1828	0.88735	-5.3255	2.5494	1.827	-3.8067	-1.9523	3.7553	-1.6054	-0.58865	-5.5578	-3.8875	-2.3141	-2.9074	0.74606	-4.0287	-2.0123	2.5062	-1.338	-1.7723	2.3905	-2.0885	1.9559	3.5773	1.1873	2.6761	-0.37744	3.0146	-3.4281	0.15792	1.6651	3.6255	0.14961	-2.0871	0.21808	-1.7087
-2.0223	-0.36064	-2.7276	-1.1188	1.2065	-2.1324	1.2425	2.3107	0.44127	1.2511	-1.0804	-4.7847	-3.1159	0.20989	0.64521	-1.1665	4.6739	1.7992	0.21164	0.82738	-0.56099	1.8039	7.0735	-2.0544	2.4906	0.42765	10.324	-4.926	2.8696	-7.0879	3.2071	-6.8052	-0.65596	-5.018	0.99845	2.0657	-3.2778	1.6465	0.59997	4.6838	0.74735	-2.9375	4.669	-2.4825	-3.7607	0.052353	1.2576	2.5701	4.9921	-3.7817
0.99713	-0.2368	-1.2801	-0.2587	1.7636	-1.498	2.3954	0.26116	-0.0096621	-0.10781	1.9888	-2.0045	-5.6179	3.9841	2.6977	2.2061	-0.50124	4.0806	0.11733	1.8688	2.3068	-1.3915	2.4956	4.6429	-4.3679	2.5182	2.2465	-3.1499	3.1301	-0.12782	0.81168	-1.3893	1.1897	3.8459	-0.27891	-0.95788	0.42102	-2.8784	-0.14633	1.345	8.097	-1.2237	2.4547	2.1022	-4.6543	-4.1757	4.3492	1.032	0.82249	1.2599
-4.8598	-13.088	-14.006	-12.528	-15.318	-10.441	-11.364	-12.361	-13.735	-10.227	-12.402	-19.377	-13.087	-8.0264	-14.887	-9.6909	-11.475	-8.7241	-6.7927	-14.205	-16.078	-18.588	-15.501	-12.546	-13.048	-21.145	-18.053	-15.516	-12.782	-16.141	-15.532	-7.6572	-18.545	-12.755	-13.147	-15.309	-7.6124	-12.676	-17.114	-7.1339	-12.37	-14.978	-14.382	-13.43	-13.077	-5.02	-14.645	-9.2022	-15.163	-14.702
-0.054652	-8.3397	-7.1826	3.0618	4.2805	0.82082	-1.6284	-4.1919	-2.9957	-4.5488	-3.18	-0.44346	-2.935	6.6799	3.1551	0.81281	-4.0667	1.4644	-4.0882	-2.0079	1.9178	9.0822	-0.63836	-3.2947	1.5122	-8.7002	-6.0051	1.065	5.7556	-3.0572	-0.15013	-3.4294	-1.5116	1.5572	-5.1493	0.82125	1.1154	-2.0895	0.69582	2.5536	-1.5177	-2.9505	-3.8221	-1.0577	-2.794	-5.4832	-2.5704	-1.7142	3.4604	1.6035
-11.154	-11.144	-12.421	-13.153	-11.416	-18.35	-9.3083	-11.359	-15.466	-9.7464	-17.49	-8.9381	-9.6101	-9.007	-10.41	-13.005	-10.071	-11.467	-19.255	-14.628	-14.005	-15.582	-16.388	-10.041	-13.703	-16.174	-16.284	-10.745	-6.3144	-7.9295	-10.767	-5.9789	-8.0269	-6.43	-15.463	-7.0631	-7.6284	-10.616	-6.7169	-9.629	-13.362	-9.5889	-14.495	-10.506	-14.539	-7.3613	-8.7092	-7.4587	-11.316	-10.92
6.9483	5.7301	6.0335	9.5057	10.651	-3.5977	5.2977	-1.8415	3.272	7.3618	-1.2017	1.1547	4.8405	-0.65188	8.8963	-0.27355	6.213	8.297	6.6176	2.2907	7.2665	6.8411	-1.6588	0.64854	7.0909	-2.0513	2.709	3.0268	10.415	8.8821	7.4025	4.1905	1.2108	2.0516	1.8568	0.33706	-3.1279	7.8407	3.8639	9.5394	6.7194	0.86782	4.7084	1.1126	5.2942	3.3928	9.2554	7.8305	-1.0287	4.4577
7.5133	12.662	8.6098	6.8206	6.7673	11.979	9.3505	5.5657	6.8677	13.492	12.137	15.434	14.027	2.5275	12.842	11.715	6.0425	14.508	11.509	6.8905	9.6434	8.9516	12.146	14.239	8.4105	14.494	9.3711	12.148	10.069	12.395	9.6919	8.4496	5.6526	12.182	12.387	9.8317	16.782	16.763	6.9007	19.292	12.139	13.574	12.844	6.3208	7.2648	8.0547	20.887	9.3186	12.707	20.505
0.86556	-2.6503	-2.9704	-7.056	-2.4122	-2.4067	4.8049	-1.1311	2.6748	-8.339	0.94871	4.0685	0.3326	-3.0434	0.95813	2.1146	0.64467	0.59727	7.129	1.8375	-1.5768	-0.35819	-1.6418	-2.7276	2.2651	-2.4518	-1.8093	-4.1671	1.3208	4.349	-0.9435	-4.4457	-2.7921	3.5341	2.4941	-0.8562	-0.72448	1.7009	-0.8033	-4.243	0.30258	-1.4748	3.8024	-3.8463	5.1067	-4.6028	-3.955	1.7512	3.154	0.29931
-3.9652	-7.9098	3.1534	-1.5592	-4.7852	-5.2737	-1.478	-2.9741	-2.2719	-4.9429	4.9506	-3.035	-7.3581	-3.9134	-5.777	-4.1439	-5.0094	-1.2873	-6.3949	-5.4459	3.9677	-0.81134	-1.6446	-6.3831	-0.68935	-4.5346	-2.2513	-3.2413	-9.9742	2.6321	-12.99	-5.7239	-0.65682	0.79483	-5.6303	-0.32531	1.0228	0.1446	-5.1477	-8.0145	-8.172	-8.5668	-6.3911	-2.6894	-5.5079	-3.955	-2.0766	-4.1664	-4.1019	-3.7253
6.9644	10.775	8.4386	17.215	15.607	12.248	14.755	17.863	10.799	6.0006	9.166	9.9289	5.9147	11.319	12.26	8.0015	14.54	9.5742	10.347	9.9392	4.3189	10.326	14.949	17.17	4.8883	8.8556	8.8285	13.974	14.448	11.031	16.563	5.0909	5.7603	6.484	6.8972	7.2267	3.3822	4.4129	13.686	14.34	12.65	9.982	4.7759	5.8612	11.445	8.8946	9.9023	9.009	7.5935	4.0668
-22.293	-19.757	-23.048	-27.904	-24.375	-22.193	-22.029	-32.545	-19.751	-17.453	-20.181	-18.169	-16.36	-21.027	-23.234	-26.345	-19.237	-22.651	-16.46	-22.368	-16.322	-22.857	-23.632	-17.82	-24.148	-17.958	-21.247	-26.44	-23.667	-23.526	-25.454	-20.302	-21.55	-21.752	-21.427	-26.966	-27.481	-20.617	-22.79	-16.479	-18.589	-20.203	-24.122	-20.543	-21.266	-17.315	-23.117	-16.8	-19.243	-21.751
-2.7651	-2.0254	-9.3073	-4.4888	-4.0788	-6.4127	4.4937	-6.627	1.4663	-6.2648	-0.55057	-4.6197	-1.3073	2.9032	-1.6061	0.576	-1.9259	-3.2942	-5.7607	-3.3	-2.5734	3.7323	-5.7838	-4.9539	-4.068	0.17959	-4.887	-2.2038	-4.9786	1.4599	-4.7451	-3.2704	-7.4005	-2.1581	1.4174	2.6471	-0.87889	-2.6907	-2.4952	-0.97218	0.11715	-1.3534	-10.532	-4.9154	-1.8727	1.0275	2.9823	-4.1355	-0.8985	-3.654
-5.1683	-5.1145	-5.2247	-1.8604	2.095	-0.53336	-2.6721	1.1451	0.16309	-1.837	-6.0382	5.3902	-6.934	-2.4711	-7.3791	3.6018	-2.1166	-0.64513	-2.2244	-3.0749	0.15422	0.43157	2.0209	-0.54674	-1.6158	-2.9712	-1.688	3.4968	-6.5912	0.76672	-0.13809	-5.9423	-2.5358	-2.4013	-3.5559	-7.9882	2.2217	-8.6085	-5.5606	-0.30991	0.71758	-3.5317	-2.4517	1.4616	-2.8963	1.6833	-10.627	-10.154	-4.5902	3.0024
3.9903	0.9873	-1.3396	-6.1527	1.6934	-2.0376	-2.1465	0.96523	-5.3414	0.11385	0.51724	-1.8785	-4.621	0.092799	-2.8189	-2.6867	-2.7003	-3.4745	-3.1822	-1.8531	1.774	0.1837	-2.5389	-4.3044	0.37357	-7.1724	4.607	0.12129	-0.32651	2.1654	-7.4643	0.55337	-2.4859	0.25593	-4.3582	2.0129	-5.3815	6.7711	2.3604	-3.5643	-6.0115	-0.38143	6.8013	1.3148	0.63263	-2.5523	0.77394	-2.7093	-1.114	-5.4962
-8.1704	-7.2519	-3.848	-9.9258	-4.1705	-15.666	-12.84	-6.6727	-5.1689	-3.9684	-5.6003	-8.082	3.5055	-2.0457	-8.8733	-4.6143	-0.65149	-0.74189	-8.9618	-3.5832	-8.077	-6.6889	-1.6061	-6.986	2.3724	-6.6635	-4.7774	-1.0642	-4.1163	-8.2147	-4.1497	-8.8413	-7.8026	-2.5664	-9.8319	-7.239	-3.9109	-6.7867	-2.6726	-7.2607	-10.774	-9.1251	-7.4645	-7.8603	-5.2128	-1.3503	0.24938	-5.2481	-0.55997	-10.095
-2.5441	-2.2307	0.082315	-2.6461	-3.7038	-8.4855	1.3045	-7.0665	-6.075	-4.8822	-4.9291	-0.3038	-4.413	-0.87711	-6.4724	-7.5375	-3.6648	1.3027	-11.993	-8.2903	-4.7319	-5.7336	1.3555	-6.4391	-0.27057	1.8966	-4.9716	2.9925	-6.4394	-5.8627	-0.85304	2.8076	-4.8017	-2.3558	-10.587	-6.5167	-14.703	0.68764	3.1329	-9.759	3.1473	-9.0614	-4.2255	-1.5008	-4.957	-4.0676	-4.6203	-3.512	-3.4711	-5.9186
1.9999	9.1237	5.1365	6.3879	-0.38274	6.9884	8.2396	11.109	6.3365	3.6607	4.2355	5.0424	5.2383	-0.61146	10.308	12.469	13.205	2.4399	4.2481	-2.1916	8.9696	9.0743	4.1915	8.8629	7.0067	3.6738	6.1187	6.4898	7.3856	11.879	11.133	6.8838	13.014	2.5573	5.1795	4.8083	-1.2849	7.3326	4.5031	-2.2658	0.43812	6.9474	9.2204	10.573	6.8362	1.3828	5.3418	4.4886	4.9492	5.9039
3.5291	-0.56181	3.8377	2.945	-0.27179	-0.84997	-2.6878	-1.4817	-4.0732	-3.3939	-2.409	1.7504	3.9855	4.5883	4.3447	-4.4843	0.53127	3.7955	3.545	0.37237	-6.6724	6.7874	0.16238	1.224	3.7628	2.3881	0.57703	0.48985	0.18387	-2.5165	-7.8802	-2.149	4.1927	-4.6815	4.816	-0.16434	6.1949	-2.02	6.6229	2.7719	7.8143	-2.2943	4.7216	-0.041389	4.6803	-3.2354	2.2256	-7.7525	1.3935	0.87578
3.1328	-1.1948	2.3418	0.87971	2.661	3.9768	-0.42323	2.7841	-3.4139	4.0278	0.59936	3.6426	0.75112	4.9507	6.0792	-2.5125	2.1071	6.7119	6.9696	5.5033	-2.4405	2.2293	4.9489	-0.75822	7.0757	3.883	-3.2932	2.3339	-0.17769	-2.2245	3.1612	7.7579	1.7706	0.12183	2.3426	-8.2453	4.6716	3.9049	-2.9279	4.7927	-5.8024	-1.5815	-1.0347	-9.2201	-4.2934	-1.3383	-4.3998	-9.0732	-4.2389	-4.9409
1.5335	-0.30528	-3.6121	2.4894	1.96	1.0307	-7.062	-1.3471	-1.4793	-5.2872	2.2802	-0.54525	-3.5094	2.3446	0.11479	-6.8775	-4.5728	2.7034	-1.3366	-1.7138	0.91017	-3.91	-2.4182	-2.4564	-2.213	-2.6109	0.47634	1.2268	-7.956	4.3781	-3.421	3.1902	-3.6652	-1.4197	-5.6113	-1.3754	-4.161	-3.5642	-7.0987	2.6899	-5.3322	1.8475	1.6968	-5.8654	-1.0967	-6.362	-6.743	-5.008	-0.78711	-7.5183
3.7428	14.688	15.353	10.278	8.1666	10.903	10.571	2.6675	15.186	10.333	11.96	3.4148	5.7638	3.856	15.349	4.1156	10.932	10.352	8.1366	10.525	14.783	10.968	7.0435	11.974	11.351	13.116	13.447	11.542	8.4766	17.963	15.957	13.224	5.3567	8.2556	8.6883	14.874	6.6843	9.0104	10.643	7.6702	9.3634	5.6551	5.6703	8.2293	6.3222	7.6792	7.2603	8.5043	13.45	5.8641
1.4024	-2.5285	2.4779	-2.854	2.0438	-1.7958	-2.7435	-5.7668	5.4782	-0.23985	2.8301	5.4485	-0.44997	6.4525	-1.6591	-0.44916	-0.099749	4.5509	6.8914	11.901	-0.24929	-2.921	3.796	3.1089	-1.326	-4.9054	6.2111	5.4924	-4.3832	-7.5608	3.7034	4.2734	2.3871	-2.1751	3.8447	2.6696	0.52053	-6.8888	-2.5693	2.8968	2.4752	1.5591	3.7454	-0.26374	3.2556	6.6218	-0.43814	-1.6793	4.7499	4.2631
-1.1556	-6.6974	-3.9103	-3.7126	5.8993	1.8858	2.0906	-1.1042	-5.2016	-1.3552	-4.4039	3.0043	-0.32645	-1.1973	-7.5835	-11.132	-4.1234	-0.90868	-0.20259	6.5002	-8.6848	-3.1258	-3.0763	-2.4882	-4.9177	-2.1155	-6.2526	0.4005	-2.2942	-4.5483	7.1668	-1.7739	-2.992	1.9293	4.2858	-1.6485	-3.5654	-3.4323	4.0328	-1.077	-0.052078	-1.8707	-1.7082	-2.0997	1.8675	-1.7915	2.7627	0.21569	3.7452	5.9594
-11.771	-9.7547	-9.178	-13.504	-11.77	-8.4841	-16.508	-4.4827	-5.8434	-3.0666	-8.1354	-14.481	-14.25	-4.13	-13.161	-11.221	-3.7533	-6.8131	-8.5351	-13.508	-5.2981	-5.9874	-6.626	-10.637	-14.283	-11.634	-10.638	-11.797	-11.225	-3.3128	-11.923	-13.85	-14.693	-10.203	-4.5257	-9.2498	-8.5252	-9.9533	-16.219	-9.9722	-5.5932	-7.8703	-13.521	-4.4841	-9.6362	-14.678	-11.03	-18.416	-11.428	-11.858
-1.2009	-2.1453	-1.922	-0.82694	-5.4336	1.1386	3.894	3.7103	-2.3256	-1.0982	-0.72431	-2.3631	-2.434	-7.8079	-0.84604	-7.9887	-1.7471	-6.5137	-1.3482	-1.4254	-5.1069	-1.9258	-1.0359	-6.7769	-5.7979	-6.2993	-9.7124	-0.12115	-8.4438	-5.0429	-5.0399	-1.7549	-6.5292	-2.1857	-1.2852	-3.7021	-2.3102	-3.1096	-5.0028	-0.36247	-1.2871	-8.8496	-5.4737	-2.8953	-9.7399	-1.2707	-1.7603	-4.0163	-0.31126	-12.413
5.4266	7.9473	11.686	4.2157	9.3822	2.0137	6.0223	8.393	11.597	3.1172	6.0529	4.7748	9.9323	3.3364	2.1505	2.5276	4.756	5.7672	-5.3303	3.3068	10.769	11.031	6.4549	-0.92595	5.1977	-2.5081	2.9129	5.8212	-0.99782	-2.3674	5.5821	5.7335	5.289	5.1346	1.3984	8.3493	5.2732	7.714	4.3765	2.378	1.517	9.6788	4.8956	2.0389	5.4206	10.102	4.914	9.1808	7.6101	5.3138
3.3063	4.663	-2.1682	2.0711	-0.99608	-3.1931	2.0298	2.2386	-4.5157	6.8742	-0.37141	2.4863	3.5463	5.5133	-1.0771	5.2508	-1.6374	-1.3812	1.7485	-2.5585	1.5387	2.4684	-2.6643	7.7575	-5.1884	-4.2052	1.7964	-3.5548	4.9246	2.4002	1.3816	3.5209	5.8472	-6.0828	2.6247	-0.7053	3.4837	-2.9397	1.2362	-3.5699	2.8045	-2.3167	7.7711	-1.7537	-1.2255	6.4415	-4.3902	-4.3756	1.1672	7.2317
7.8006	3.5353	1.9627	0.48922	8.3617	4.0957	2.215	9.9184	10.246	11.069	4.8999	5.6086	1.2676	4.6396	4.9203	2.7168	1.8412	0.94465	3.2841	3.2706	0.40358	9.9728	7.4554	4.4365	1.6785	2.0686	4.3891	5.2953	2.9305	6.0592	0.56056	1.6259	7.0252	9.7392	6.8398	4.3155	8.1413	5.0925	3.0769	6.7055	3.1594	8.9563	4.0044	-1.6413	-0.22176	2.8387	6.9215	1.7503	6.0524	3.4676
-2.1214	0.28615	-1.6476	-4.1014	-2.4769	-2.3916	-1.9839	2.8144	1.0755	2.8792	-5.7362	-2.2463	-6.5547	0.92644	-2.9163	-2.6457	-4.184	-6.4023	-3.248	1.5014	-6.0455	-1.5748	0.88552	4.1035	-5.7112	-4.2147	-3.8539	-10.468	-4.6508	-4.6816	-0.14541	-0.09127	-5.9631	-7.4842	-8.8342	-5.3126	1.2965	-6.86	-2.3109	-0.22194	-1.7964	-7.3833	-4.7675	-0.85628	0.83709	-0.50645	-2.1987	1.4056	-2.1848	-8.6029
-11.052	-13.721	-15.541	-11.533	-15.882	-8.0447	-7.9947	-5.6098	-14.205	-16.463	-13.444	-14.652	-14.106	-7.0302	-16.801	-13.695	-13.822	-15.984	-10.619	-18.875	-14.08	-11.311	-16.598	-11.366	-10.618	-11.589	-10.211	-6.525	-6.9876	-13.603	-14.883	-16.739	-13.858	-13.385	-16.138	-21.528	-15.813	-12.479	-9.0674	-11.185	-15.006	-4.4792	-13.301	-14.77	-7.7443	-16.842	-17.788	-12.031	-11.512	-12.84
10.404	3.8845	5.2445	7.4559	3.98	-3.3383	1.0179	6.2721	3.6043	2.5586	5.0885	3.5474	7.3271	3.6474	-1.0388	6.7606	-1.3233	3.6239	5.5799	-4.3715	3.175	3.2207	3.1691	3.7755	7.2395	1.5195	2.2804	6.0397	5.2831	5.434	6.5652	14.918	-2.1065	7.745	7.0884	4.1843	4.9354	2.8564	4.1804	2.2519	6.4521	4.7914	2.4031	3.0671	5.4932	2.8289	4.4935	7.2046	4.7351	7.8798
0.38975	-4.3916	-11.865	-7.3653	-10.259	-7.2206	2.9764	-4.3893	-1.8255	-2.5695	-8.8124	-2.0808	-2.0462	-4.3159	-5.9862	-5.9854	-1.8215	0.19151	-4.7979	2.3105	-3.3594	-0.86526	-7.74	-2.9543	-3.2756	-6.4012	6.6346	1.9725	-3.7542	-2.983	-9.6299	-1.8877	-9.1321	-2.316	-3.001	-2.3946	-4.4177	-9.8742	1.5618	-8.0147	-7.1815	-2.5757	-9.9448	-0.41642	-10.994	-2.3024	-1.8921	-6.9226	0.30477	-1.8966
-11.057	-9.1916	-9.8884	-9.5106	-12.2	-11.364	-8.2097	-9.3357	-11.821	-9.3585	-4.2573	-10.28	-8.9288	-4.548	-14.092	-14.406	-7.8778	-8.5257	-15.971	-8.3741	-11.293	-7.955	-16.579	-8.4428	-9.6567	-12.994	-11.76	-13.949	-11.684	-3.4997	-10.476	-12.235	-8.4511	-10.972	-16.427	-13.465	-13.895	-8.072	-14.546	-13.75	-7.8711	-9.0598	-11.787	-7.2673	-8.2674	-14.317	-6.9194	-11.116	-6.4033	-8.4706
-19.456	-18.729	-14.263	-12.646	-10.826	-13.159	-12.414	-17.785	-13.039	-14.476	-15.841	-11.854	-14.105	-15.504	-14.083	-18.596	-15.148	-17.45	-17.857	-15.995	-17.002	-13.487	-14.8	-14.248	-10.026	-11.262	-11.3	-16.805	-9.2925	-22.904	-18.471	-17.01	-14.447	-18.106	-16.244	-16.004	-15.269	-6.2729	-12.861	-16.089	-17.645	-14.035	-15.727	-13.746	-18.237	-16.716	-16.434	-14.365	-16.981	-17.311
-5.4511	2.5951	-3.4325	-2.0411	-2.0857	-5.7961	-6.2274	-5.9188	2.9134	-4.7282	-7.5341	-4.2871	-4.6227	-3.1587	-9.5614	-6.8805	-4.9205	1.4022	-0.24083	-6.7307	-5.1324	-5.6621	-6.3745	2.3865	-1.126	-6.8042	-4.3062	-8.2953	-8.3934	-7.8989	-4.9689	-3.2278	-4.0909	1.4217	-0.58572	-6.5089	-2.8124	-4.5718	-10.732	-5.8909	-2.0699	-0.14379	-8.6485	-4.8256	-3.4811	-6.0386	-5.7214	-5.8338	-6.7397	-4.4467
7.6308	-1.4328	5.7693	0.43557	2.5085	5.6187	5.2237	-2.164	4.6039	6.0845	-0.36451	-4.9349	0.50463	2.0772	1.6128	2.6256	4.7895	-4.0202	-1.9094	-2.3209	1.2139	7.0663	0.5546	5.8951	3.9789	0.99647	1.5691	5.0155	0.67509	3.8592	-6.5322	3.1712	2.4272	1.6553	1.7993	4.1133	-5.5405	-4.2452	2.3187	3.4674	-2.9562	3.5155	-1.7225	0.74944	-0.50397	3.8382	1.6697	0.95543	15.483	-5.6197
1.1777	-4.1284	-2.2666	-10.469	0.71674	-10.041	-0.76998	-4.6345	4.2269	-4.1022	-1.2565	-1.0464	-0.06538	-3.5348	3.3202	-6.2475	-8.0768	-6.7292	0.34119	1.2169	-5.9469	4.3417	-2.1996	-0.25307	-6.4269	-6.9418	-2.8544	-1.2867	-0.29256	1.6497	-2.5313	-6.9005	-6.2048	-0.96025	-4.1769	-3.8478	-1.9878	-3.8289	-5.1772	-2.8155	-8.4555	-9.2107	-5.0193	2.9297	-2.3006	1.7715	-2.8105	-6.2574	-5.4921	-0.87026
-0.33987	-2.668	-7.0977	-1.1228	-2.1479	-0.51287	-2.4087	-5.3112	-2.7528	2.7641	0.49396	-5.4273	-2.6969	-2.7278	-3.9718	-2.171	-5.2101	-5.3243	-4.0502	8.8556	4.1435	2.6959	6.1165	3.2126	-5.0472	-3.294	-0.095479	-2.1118	-4.0139	-1.16	-6.7156	-3.8652	1.9115	3.5435	-7.998	0.33677	-3.2449	-2.9336	-1.8613	-2.8805	-0.59524	0.9587	1.5802	-5.4462	-0.87137	-3.0384	-2.7266	1.7435	3.122	6.3606
-7.6697	-10.434	-12.176	-14.967	-9.5116	-15.171	-10.104	-13.481	-12.086	-8.6377	-8.8937	-15.98	-10.327	-17.566	-7.6047	-10.954	-5.0962	-7.9917	-11.23	-16.563	-10.638	-3.7382	-16.173	-8.6277	-15.997	-10.304	-10.124	-5.6202	-5.8572	-11.948	-7.5993	-8.5114	-5.0911	-13.538	-5.5783	-4.1766	-6.7867	-9.9531	-8.1144	-10.591	-11.218	-7.4151	-8.3412	-9.9095	-8.469	-5.962	-11.079	-6.5013	-13.506	-12.925
-5.1977	-3.8989	-3.9635	-10.48	-3.5475	2.5523	2.0991	-7.7064	-0.70125	-3.798	5.5613	-2.9862	-7.8436	-5.6211	-0.4638	-0.44453	-9.3898	2.2989	-4.9089	-3.7047	-1.5336	1.6099	-5.6925	-3.5408	-2.994	-3.6456	-3.4169	-4.6769	-4.8363	-3.0933	-4.7389	-4.3903	-4.1614	-0.15062	-1.0661	0.31752	-7.9409	-6.7844	1.4957	-4.3834	-4.815	-9.2613	1.2271	-2.817	-5.0402	-1.9085	1.7788	-7.8766	-5.4894	-6.1097
-15.954	-20.819	-16.906	-25.458	-15.641	-17.028	-20.775	-22.404	-20.357	-19.36	-16.269	-23.271	-18.021	-21.73	-26.127	-11.074	-23.864	-17.895	-20.178	-14.137	-22.287	-20.625	-25.356	-19.368	-20.606	-26.534	-18.862	-17.42	-23.641	-20.837	-22.941	-17.497	-24.654	-20.454	-23.632	-23.408	-25.421	-24.065	-27.835	-19.107	-25.406	-15.421	-28.26	-14.54	-21.364	-31.974	-20.064	-26.141	-21.3	-22.811
-0.48003	3.3376	-1.3887	8.3738	-3.0978	3.0538	-3.1789	0.035579	1.3872	-0.033309	-1.8996	-1.5615	-1.0559	-0.35347	-0.76177	-0.59826	2.3405	0.95444	4.4053	-4.031	5.0261	-2.5596	-2.9706	6.8804	-3.1511	-1.4631	2.6234	-3.6487	0.31718	-4.9708	0.79538	-3.7175	-5.4208	-0.34885	-2.7032	-6.4033	-6.1531	0.054536	0.053489	-6.1597	1.9215	-2.894	-1.4678	-4.7788	-1.2937	0.35504	0.099098	6.4053	-1.9495	-6.0542
4.3672	10.923	5.7882	5.0471	9.8819	8.5355	7.2868	4.26	8.1472	11.151	5.3142	7.7018	13.243	14.664	6.3203	8.9856	10.975	8.4078	17.591	0.78543	5.2406	8.4768	1.4539	8.4463	-0.78561	8.7285	2.1246	14.653	-1.1926	11.027	11.607	8.9238	10.192	3.9968	7.9179	3.2998	4.5773	9.2604	4.7587	9.1343	7.3743	4.7343	4.1538	6.4581	9.0083	13.042	18.582	3.0661	5.8361	3.2951
-8.1078	-7.4101	-8.8863	-4.1658	-9.5439	-7.9673	-0.21033	-8.5886	-2.0253	-7.2638	-5.546	-4.7355	-7.8187	-8.0402	-5.1935	-7.9699	-11.445	-8.5621	-3.6128	-10.258	-5.4266	-7.3198	-4.3269	-5.8065	-11.702	-10.27	-9.1046	-10.006	-15.523	-4.7805	-5.8482	-9.6521	-7.9831	-9.2641	-8.5619	-13.176	-7.1064	-9.5615	-5.6437	-4.7652	-8.2995	-9.7473	-1.7778	-11.157	-7.522	-10.651	-8.8992	-13.003	-9.2872	-3.4371
-0.27033	5.7698	2.472	-0.47713	2.3631	-6.0353	0.69424	3.4973	-2.0606	-2.1818	3.5151	-2.3276	3.696	-3.4936	1.5216	-0.66814	3.4271	-3.7258	2.1174	-0.75055	-4.9945	-4.3022	2.8337	6.3302	-6.3708	2.0196	-2.5261	1.024	-1.4688	-5.294	1.5686	-8.1491	1.462	1.6953	-1.6922	-6.6558	-1.6906	-3.6445	-2.0545	7.1654	-0.056191	-0.21746	-0.15331	1.2166	-8.4517	-2.7512	3.1035	-0.76326	0.1109	-6.0956
-0.80783	-0.66487	-6.4047	-6.1443	-5.4785	-2.7353	-0.46377	1.1419	-0.29787	-1.8834	-4.4902	2.2956	0.25372	-5.6933	-6.4066	-4.6481	-1.5153	-6.3767	-5.614	-6.2905	2.6566	-6.9052	2.8533	-4.2703	-2.275	-5.4713	-11.453	-8.701	-1.711	-10.081	-5.131	-4.8288	-7.9972	-6.263	1.0427	-1.7896	4.7527	-3.5327	0.2768	-3.6731	-4.8635	-4.1353	-1.6674	-3.0004	-4.5903	-2.1533	-6.3567	-1.0751	-5.2328	-0.39014
4.8153	1.4329	0.76525	-0.84898	0.17274	4.1025	1.4846	7.1279	3.3345	4.0155	-2.3455	2.1449	9.4168	-0.48727	3.1896	-3.7774	6.4255	4.543	3.4741	3.0732	1.8679	2.0762	-0.40623	5.5658	1.027	0.039226	-1.2049	7.2312	2.5282	4.6326	4.9328	3.0469	-1.159	-2.3285	2.6456	5.4553	-1.9286	-1.794	1.6188	1.2355	0.92842	-2.5375	4.3957	-0.62159	-3.3285	-1.34	4.0989	1.349	2.4072	2.6219
-6.639	1.5105	-2.848	-5.7614	3.4788	-10.915	-4.8221	-1.2385	-2.4299	-3.0341	1.0445	-0.47231	-3.2169	-8.8417	-7.0424	-4.026	-4.7922	-9.4725	-6.7215	-4.5387	-10.968	0.99858	-2.9811	-2.2795	-0.43686	-7.3993	3.5938	-2.7821	0.343	-3.4261	-4.8466	-5.4979	-4.53	-8.2368	-5.425	0.11162	-0.35968	-2.8002	-6.4535	-3.9315	-2.21	-8.4353	-7.7995	0.24814	-3.629	-0.93595	-2.5261	1.4001	-7.3524	-6.2635
-4.7125	-5.9827	-3.7868	-3.6737	-8.4395	-11.571	-10.488	-4.3564	-9.0375	-11.428	-2.6289	-8.8273	-3.4266	-9.8293	-8.9762	-8.0807	-12.851	-13.054	-17.331	-13.596	-10.111	-9.8938	-7.6477	-8.1694	-12.153	-8.9606	-13.029	-12.129	-12.762	-12.475	-8.364	-4.3678	-12.359	-7.1188	-9.4244	-13.937	-12.645	-9.7725	-15.419	-11.296	-11.02	-6.1449	-13.785	-7.5609	-13.023	-9.8555	-12.336	-5.0763	-7.8358	-4.0791
-5.4208	-5.8012	-1.6623	-8.4041	-6.1662	-8.1856	-11.673	-6.6175	-0.99491	-9.0673	-8.2244	-0.63421	-7.5053	-6.4691	-3.5387	-5.4182	-1.5707	-7.4376	-7.3688	-4.6118	-4.1344	-5.8888	-5.8072	-0.83784	-14.429	-2.5272	-2.8382	-2.6165	-10.249	-1.663	-2.2036	-7.6075	-0.10435	2.7072	2.09	-10.922	-4.6711	-5.2438	0.66743	-10.897	-3.0985	-7.2011	2.2429	-2.6247	-5.113	-2.346	-1.1315	-7.0487	-1.9819	-0.72331
-5.4875	-8.7863	-10.647	-9.2304	-6.1264	-4.2492	-9.6618	-9.507	-8.3574	-11.947	-11.796	-11.397	-3.1843	-8.9816	-14.838	-9.412	-6.2101	-8.6141	0.037181	-7.6726	-8.9249	-1.4781	-8.6784	-17.13	-4.0639	-11.525	-13.331	-3.4287	-10.582	-8.9316	-4.8883	-7.9239	-15.427	-11.352	-10.319	-10.24	-13.941	-11.615	-12.397	-10.118	-11.618	-9.4277	-16.316	-13.234	-14.103	-1.8855	-10.73	-11.311	-11.736	-12.594
6.0689	7.2036	11.114	12.042	4.9613	6.3538	3.1941	3.657	-0.37523	9.0609	5.6519	5.1818	2.3999	7.7594	8.0682	0.017	9.7329	3.5776	2.6182	8.3	4.0285	3.9724	9.1166	2.1083	1.5436	7.4319	3.7528	8.4541	1.199	4.8618	7.3357	-0.050951	8.5549	10.598	10.405	9.7324	7.95	9.9026	5.5114	7.1985	4.9461	3.6815	7.7917	11.73	1.4914	7.0223	10.128	5.8303	7.2753	5.157
-11.673	-4.1451	-14.523	-10.077	-10.053	-11.741	-6.2061	-6.3517	-9.2825	-5.5156	-4.9398	-2.7149	-12.522	-11.558	-16.985	-8.9718	-5.3982	-8.2093	-12.713	-13.258	-10.86	-10.232	-7.9267	-10.942	-6.8583	-3.1586	-12.19	-11.908	-10.711	-10.177	-5.6131	-9.7607	0.19543	-9.6547	-5.4915	-5.4012	-6.7669	-5.9513	-5.1428	-4.6013	-12.906	-5.4469	-16.5	-10.265	-7.2373	-7.8287	-9.051	-11.047	-7.717	-11.38
2.7412	2.306	3.7303	3.1824	-1.8589	-0.86695	2.3877	6.9228	2.5879	-9.8499	-2.2475	1.6266	-0.59787	0.68347	-2.4531	3.983	5.1049	4.2892	1.3277	-1.1077	2.2449	1.0799	8.7623	2.2274	3.2729	0.20854	1.2391	-1.995	5.9646	4.8747	1.4073	3.4992	-2.1862	1.6453	2.3008	1.5627	-1.4262	-0.77006	-1.523	4.0738	4.6229	-4.4201	3.55	0.039027	1.8709	2.5721	0.76263	2.2799	3.4798	2.882
1.394	5.9444	1.915	-2.286	8.5968	-7.5091	2.1405	0.58254	3.0292	0.073688	3.696	0.27158	8.4336	1.0265	-1.3824	1.5757	0.36612	1.8569	5.2157	-1.8696	1.016	3.7118	-0.17764	5.9977	2.4481	8.5714	2.7945	0.38767	8.0899	2.44	-4.6921	6.5585	4.7718	-2.2233	-3.1671	-0.63037	3.7563	4.216	4.0837	4.2297	-0.73756	8.3096	3.0771	-2.0913	-3.5466	0.83674	2.3187	0.21333	-3.3632	0.43396
2.5384	11.118	9.9607	9.7235	2.5055	5.8377	4.4121	7.198	0.65471	10.969	3.462	5.8284	6.3283	10.462	8.4558	7.2469	10.756	10.634	7.9875	8.2048	7.0287	3.561	10.498	12.135	4.3559	7.6607	8.8335	9.2012	5.315	6.6208	10.293	5.4314	5.2181	9.1779	8.5494	8.5726	12.442	9.2461	1.3252	11.94	6.0759	6.2874	8.0433	7.4218	12.244	5.4895	7.8023	7.7905	10.279	9.2274
-2.2429	-1.9401	-3.579	-2.9054	1.7941	-1.2914	-0.66601	-1.0914	0.78401	0.70546	-6.3109	-8.4895	-0.93718	-8.3666	-5.2575	-3.3901	-7.7621	-4.3583	-7.5529	-2.0828	-8.7348	-4.5816	-4.1272	-13.758	0.36145	-8.5699	-5.0631	-13.161	-7.8142	-2.8463	-0.97136	-1.2336	-9.7635	-6.757	-4.287	-4.8763	2.3696	2.5121	-2.9868	-4.9174	-7.523	-0.78775	-1.6337	-6.1395	-4.3641	0.052282	-3.8062	-0.25864	2.8846	-0.85703
-0.59226	1.8383	-5.2638	-2.7561	-2.4576	-5.1284	-6.7087	-3.6007	-6.8445	-1.3598	-0.01628	0.50399	-7.7954	1.3246	-1.9611	-4.3212	-5.9175	0.86223	2.3624	-2.2757	-0.91026	1.34	-2.563	3.8391	-3.0319	-3.4065	-5.9948	3.1026	-0.060277	4.5387	5.6339	-1.7029	3.9181	-1.4905	0.6931	-1.9462	-4.2926	-0.48554	-7.4061	2.8445	-7.9666	-1.012	0.18986	1.7123	-1.969	1.8921	0.43621	3.5106	-4.7425	-6.1229
-4.0834	-2.4584	-1.1659	-6.2728	-0.75154	-2.8389	-5.013	-7.2893	-7.2219	-5.5134	-6.546	6.5176	-7.3065	-2.2616	-2.3755	-10.357	-5.2616	-7.3684	-6.0377	-8.3603	-11.57	4.154	-5.7557	-6.4156	1.7295	-6.5675	-4.8352	-5.0198	-12.102	-7.3447	-4.272	-3.2843	-8.9995	-5.277	-10.598	2.6091	0.10113	-6.9397	-8.3742	-5.8003	-7.6315	-4.6935	-5.8642	-1.5762	-3.3885	-6.9219	-4.7773	-6.7196	-1.3992	-4.9197
-16.782	-12.59	-12.395	-16.337	-18.826	-3.3846	-15.024	-16.173	-11.712	-15.372	-10.65	-13.718	-10.776	-12.114	-17.955	-12.499	-17.056	-15.453	-18.353	-16.903	-8.1654	-14.404	-9.7846	-13.965	-12.828	-14.322	-17.857	-15.922	-14.17	-1.5497	-12.241	-11.547	-10.616	-10.72	-13.62	-14.623	-15.564	-12.146	-10.025	-21.908	-12.121	-11.713	-12.304	-14.362	-10.862	-10.15	-11.56	-12.435	-16.974	-13.868
-8.2234	-9.8339	-3.4471	0.12761	-4.6751	-10.879	-5.2062	-9.3226	-5.1346	-2.5622	-8.3883	-9.7451	-7.5349	-9.721	-1.6698	-10.283	-7.2823	-4.798	-3.9415	-13.329	-10.881	-8.4783	-7.2249	-8.8247	-7.4179	-2.4567	-2.2619	-11.363	-1.9478	-2.7193	-8.1609	-3.7017	-8.0563	-3.5733	-1.5153	-3.682	-4.6101	-0.48477	-6.1141	-10.894	-1.8006	-4.6802	-3.9846	-7.3824	-4.7668	-2.725	-11.471	-7.3335	1.0226	-1.4836
-5.9155	-1.8175	-3.8103	-2.4979	-6.2594	-3.8251	-4.1509	3.18	-13.295	-3.9188	-3.91	-5.3702	-1.5877	-5.1832	-4.9384	-0.85639	-9.7837	-8.5668	-11.951	-4.3086	0.91821	-11.375	-3.2091	-8.0223	-5.7229	-8.5289	-4.3725	-5.1384	-6.2976	-2.308	-1.4137	-9.0508	-6.7173	-5.8673	-8.4276	-6.0843	-5.0542	-3.2416	-8.6979	1.2039	-1.7925	-3.3643	-3.4716	-3.1953	-9.2601	-4.2052	1.9323	-6.5351	-13.291	-2.3527
-11.889	-13.331	-15.874	-13.089	-15.347	-8.6919	-10.631	-6.8192	-11.656	-18.298	-10.728	-13.729	-19.103	-10.043	-18.787	-13.944	-9.089	-8.5401	-11.399	-14.092	-6.9268	-20.574	-10.403	-19.543	-13.888	-17.838	-18.899	-21.944	-11.89	-16.613	-19.888	-16.372	-18.109	-16.757	-9.2597	-10.911	-14.743	-11.756	-5.5391	-15.736	-14.924	-12.615	-7.8727	-14.55	-10.389	-6.5982	-9.1909	-16.145	-16.173	-11.034
-0.70486	-4.8559	-6.3952	-4.1514	-0.13374	-7.1126	-2.2826	0.039167	-5.3896	-0.25885	-5.5075	-10.93	-1.6075	-8.0773	3.607	-2.9767	-4.1494	-1.8462	-6.5409	-0.57554	-4.6136	-1.6581	0.15875	-3.6788	-0.47149	0.37863	6.3165	-11.516	-1.4704	-9.3125	-1.0525	-7.8525	-4.1858	-9.9156	-5.5465	-1.4778	0.089815	3.6083	-1.5492	-1.4922	-0.51359	-7.858	-5.9109	-5.7927	-5.4374	-5.6687	-0.60374	-5.206	-0.81918	-6.5458
-10.668	-14.075	-7.303	-5.7179	-9.0388	-7.5661	-5.6896	-16.37	-15.054	-9.434	-13.143	-10.096	-7.5216	-11.252	-15.994	-6.9024	-8.8646	1.8438	-10.024	-10.367	-14.27	-9.6347	-10.838	-9.7086	-8.5441	-9.2614	-9.8054	-2.5538	-9.0257	1.3546	-4.6502	-4.6681	-4.484	-13.304	-2.37	-6.9119	-10.658	-3.6531	-13.53	-3.4816	-10.28	-10.087	-6.9057	-15.784	-15.88	-9.6309	-12.656	-8.1379	-7.8307	-12.362
-3.6802	-7.9436	-0.70723	-12.321	-0.22512	-4.8752	0.099609	-7.1908	-0.60253	-1.5835	-0.10536	-3.5512	-5.2497	0.68759	-2.4139	0.89176	0.56497	-9.7482	-4.5479	-2.3785	-7.517	5.7175	0.89813	-0.25265	-7.5696	0.88678	-0.69893	3.8327	-1.9129	-6.6078	1.7639	-5.7245	-1.7404	0.87203	-0.69504	-1.8729	-6.1657	-6.8892	6.4003	0.10243	1.1593	7.6136	3.2974	0.2964	0.39824	0.12625	-4.6496	-2.6863	-1.0827	-7.596
-12.71	-13.867	-19.276	-13.208	-10.601	-15.47	-5.4598	-16.49	-7.5853	-14.096	-10.641	-11.969	-15.305	-14.694	-11.752	-9.0672	-10.399	-12.385	-10.63	-12.038	-6.7887	-9.9407	-12.628	-14.702	-6.5516	-11.567	-7.8401	-12.855	-12.695	-9.3871	-10.332	-6.7607	-13.459	-11.596	-15.347	-12.664	-14.012	-11.208	-12.339	-11.189	-16.954	-10.532	-10.624	-11.552	-4.1953	-10.084	-17	-13.907	-8.8652	-17.102
3.083	-6.6151	2.2215	8.4311	4.6649	1.0836	2.0106	-3.13	0.14801	2.3545	-0.87144	4.7271	2.2579	-1.8648	7.4138	0.91819	2.4252	1.5257	-0.58756	1.8651	-1.9967	5.6421	-5.8677	-0.98663	-4.6618	2.7067	1.169	-0.15822	-2.6919	-2.3989	-3.1473	-3.0838	2.541	-2.9979	6.5058	-1.4366	3.787	-0.049539	4.8501	3.0816	1.252	6.0687	3.9255	5.9032	3.2322	3.1313	4.2838	-4.0517	8.7382	2.8404
1.5226	4.949	-2.6104	5.2713	4.1707	3.2325	4.2631	2.5229	-2.5924	2.4029	7.2339	2.4962	6.1569	2.5834	-2.449	1.0455	0.36928	5.1806	1.0416	-0.62024	7.0147	4.1842	1.4338	2.5657	-1.937	4.96	4.9839	9.8897	3.5529	-2.4485	6.3668	2.3503	4.6038	3.3389	0.96133	5.3305	3.2676	-5.5917	-1.0204	0.1112	6.1148	6.5602	6.8275	-0.29719	3.3359	-0.060498	-1.1991	2.4986	-5.0027	0.3126
-4.4936	-0.76581	-3.9258	-0.39323	1.6081	-0.66947	-1.3385	1.4486	0.98793	-6.2076	-0.51814	-4.3016	-0.65237	-6.5692	0.57657	-3.6611	1.0192	4.6606	3.0502	-0.53522	-8.3103	-3.6213	-3.7267	-4.1256	-1.3058	-2.063	-1.7799	-4.3057	-2.4835	-5.9218	-1.5712	-4.7543	2.1583	-3.3053	-5.0861	-0.18084	-3.6773	-0.33738	-5.0059	1.6009	-3.7953	-2.8157	-3.3179	-2.6943	-4.958	-4.2215	3.6236	-1.5664	5.9388	-6.4058
17.859	4.9679	8.2362	3.8351	10.285	10.35	15.896	4.2163	7.2117	13.113	16.187	11.025	11.637	1.4192	2.4794	8.8701	8.3499	8.8555	3.5112	7.8831	15.217	10.496	9.5632	11.691	9.5777	5.0211	12.464	12.309	6.4567	3.9615	8.1505	9.4329	12.547	10.456	3.1011	9.0391	2.4922	9.5501	10.802	15.19	7.7483	2.4114	6.7635	9.3482	13.345	10.049	9.4945	14.088	10.998	11.054
-5.5535	0.77979	1.0427	-4.21	-2.2558	-3.6387	0.12689	-2.0486	0.9053	-0.35707	-7.1373	4.1426	-4.178	-1.8069	2.3714	-1.4365	-4.5202	-3.1424	-6.0364	2.7811	4.7625	-4.24	2.8445	3.313	-0.026133	-3.5563	-7.5799	-0.24223	-1.8471	-3.8002	-1.5904	5.1807	-2.366	-0.93687	-0.65681	0.13977	0.91292	-3.1117	-1.4917	5.894	1.9162	-5.5734	2.8195	1.2486	2.0353	4.972	-3.9449	-0.52246	-4.9483	4.7606
-6.8158	-1.6835	4.5433	5.1064	-2.4762	0.8339	-0.021093	-4.4909	1.4876	0.24067	1.1972	-1.128	1.4076	-3.9667	-4.3729	-5.617	-3.4264	2.4019	-3.595	1.6876	2.8621	-5.2411	-1.7671	3.2073	2.2545	0.80366	-2.4941	2.0439	5.2454	-7.8107	7.0351	-5.3444	1.5449	-0.038537	6.1691	-0.38997	-1.3491	-4.7794	1.0648	-7.1545	1.1142	7.2405	-1.8757	-3.9165	2.6994	-2.8089	-1.6624	1.7321	-4.9775	2.8766
3.5634	-3.5048	-6.228	-2.0607	2.1373	-4.1119	-1.3068	-4.5367	-1.1445	-3.1689	2.3538	1.3592	-7.8592	-4.662	-2.4983	0.59812	0.24343	-3.14	-6.19	-5.1501	0.17388	-3.6427	-0.93614	2.5028	0.44056	0.57664	-0.74957	-3.2456	2.3305	-6.3762	-1.207	-3.4146	-2.8273	-5.2303	-0.77435	-0.15585	-2.7133	4.4931	-8.876	-7.7197	-0.054402	-0.13507	-2.2571	-7.073	4.1153	-0.83865	0.15193	0.80682	4.5413	-7.5945
-2.3235	2.7358	-1.405	-2.0057	-0.8754	0.15283	1.8826	-3.3831	1.9138	0.46052	-5.1836	2.5736	-1.8766	0.77315	-1.6117	-3.9864	2.7826	-6.2965	-8.466	2.5751	-1.6919	1.6573	3.0098	-0.077714	-5.2818	-6.8833	-3.4999	-2.0286	-1.5298	1.068	0.75481	-4.6028	-8.6324	2.9249	-2.0532	-1.6855	-0.78815	1.662	0.75315	-5.7634	0.4111	0.053589	2.4618	-1.4598	3.3831	-2.93	3.5587	0.3687	4.234	-1.58
-14.992	-14.784	-9.6728	-15.962	-11.708	-5.1247	-13.186	-11.942	-13.219	-10.04	-8.8721	-15.811	-7.8194	-10.176	-10.087	-14.443	-16.13	-3.5108	-19.588	-15.595	-13.212	-13.799	-14.825	-9.2187	-8.6857	-9.293	-15.942	-4.8647	-13.855	-12.435	-11.563	-11.364	-11.585	-14.646	-10.347	-10.771	-15.738	-15.064	-16.762	-14.482	-6.816	-12.483	-13.789	-8.3394	-13.658	-10.935	-11.367	-14.753	-13.764	-19.057
-1.2875	-2.5724	-0.033237	1.2159	-1.7466	-1.7657	2.5007	1.9701	-4.8833	1.4677	3.1957	-1.1158	2.2126	-2.8526	-2.4846	-1.4267	-9.0521	1.24	1.9458	-0.80614	-6.3957	0.0058153	-2.9075	-2.3967	0.57434	-3.9927	-1.8413	8.3777	-3.9827	-0.43871	2.4079	-2.9512	1.037	-8.0963	-1.0843	-3.9673	-6.771	0.60577	-6.0962	5.2529	-0.96476	-1.0682	-2.5942	-2.849	0.90565	-5.4704	-7.0098	1.3813	-4.5029	-1.3607
-1.4301	-6.1171	-12.707	-12.26	-8.0091	-4.5233	-11.614	-9.9316	-11.001	-3.9492	-12.527	-4.3643	-6.5655	-11.879	-9.2013	-12.699	-7.574	-4.8354	-9.5383	-5.5238	-8.6939	-13.818	-9.8027	-6.7424	-8.1234	-3.7001	-14.949	-14.768	-9.2853	-10.176	-13.884	-6.2582	-6.9522	-4.673	-12.845	-11.761	-8.0738	-12.087	-16.16	-9.0305	-7.7025	-7.6243	-10.029	-7.2363	-6.4426	-1.491	-10.358	-15.898	-14.77	-2.7273
-1.4451	5.7685	6.5573	3.4669	5.2092	0.0039912	0.56689	-2.9679	0.44217	2.9238	-9.6418	1.6968	-0.4906	-0.68195	7.3828	2.1499	4.8773	0.54017	-3.4546	2.2084	-2.1	-1.2884	2.396	4.6343	1.1811	4.6808	0.55872	-4.9494	1.1542	1.9	1.8217	9.4223	8.46	2.1281	2.1993	-0.71232	5.8342	11.26	2.9008	3.103	2.2151	3.8506	2.6173	10.297	5.7496	0.61608	-2.9695	1.0708	-1.0299	7.0362
-0.88456	-4.091	-3.8877	-0.23725	-5.5522	8.3469	1.0469	-2.1923	-1.3388	-2.4004	2.1132	0.081658	3.2662	-2.953	-7.2958	3.3424	-0.15575	-1.1937	-0.38323	-0.072339	-1.4817	-1.7734	-3.0871	-3.1314	0.59543	-4.2912	-1.0838	-4.4376	-6.6152	8.516	-4.0413	5.1052	5.7024	-3.8252	2.552	-1.474	-0.47948	3.0927	-6.2273	-2.6486	3.2036	-6.925	-5.2303	5.1313	5.0083	0.83493	4.7579	-5.8896	4.8356	-4.1756
-10.659	-12.331	-13.43	-6.3645	-5.3957	-6.3921	-7.2192	-7.1899	-9.8538	-8.1284	-8.1789	-12.176	-2.7788	-7.578	-13.575	-2.5626	-6.7359	-4.9724	-5.1567	-11.967	-13.063	-4.8231	-11.558	-11.96	-16.482	-5.5277	-6.4493	-1.6469	-11.723	-11.745	-6.7412	-9.0008	-7.4805	-7.0864	-9.872	-11.812	-5.6628	-7.1332	-9.8466	-16.143	-3.4885	-7.6265	-14.352	-10.246	-9.8327	-12.775	-8.5745	-7.0662	-10.685	-9.9506
3.4191	-2.952	1.9377	-2.6416	-5.183	0.093243	2.567	0.90174	-2.1304	-0.45899	2.7141	-2.7132	6.5423	-0.97675	5.2519	5.9194	-6.4096	-1.0079	-1.823	-0.55184	2.3501	-0.63515	1.3694	-4.6465	7.1617	-0.53503	-2.8966	-2.1495	3.3746	-7.0442	-0.38149	2.2981	-0.49493	-2.8731	1.1385	1.9602	-2.792	-5.2818	4.9053	6.0216	1.2593	-1.3014	3.7129	-0.72343	2.6833	-0.31173	-5.553	-0.93199	0.66094	-0.60601
-8.9185	-10.449	-1.6956	-7.1195	6.0281	4.9362	-6.652	1.7212	3.4671	0.32451	-4.8599	6.5379	6.4955	2.4674	-2.5929	-2.6778	2.411	-2.1428	2.0023	-0.87195	1.5457	-0.56336	2.9	-1.1057	3.9072	8.0494	1.2731	-5.0346	1.3548	1.5436	-3.9709	3.7476	-4.1466	-8.099	-5.2368	-0.42216	1.6306	-7.1665	-3.6236	3.178	-3.8824	-2.4556	-5.2897	-3.1709	-7.5552	3.2833	-1.517	-1.8684	4.3727	2.9754
-15.133	-17.396	-10.274	-14.187	-9.7542	-13.51	-11.416	-13.536	-15.587	-17.322	-19.435	-11.822	-17.598	-7.0191	-11.61	-9.0849	-13.349	-14.204	-14.017	-14.128	-13.296	-10.824	-14.693	-16.378	-4.5877	-8.1804	-13.23	-17.639	-13.804	-13.47	-10.333	-12.548	-15.602	-8.9062	-13.423	-13.798	-14.795	-12.337	-12.339	-11.129	-7.9236	-12.843	-13.089	-14.697	-16.232	-17.305	-16.122	-10.025	-15.004	-13.765
6.5665	-3.1447	0.28309	-4.602	1.2015	2.8624	4.8328	5.9006	3.7084	3.078	0.16356	1.4768	-0.11874	1.06	-0.35083	-2.1798	6.5371	0.15105	-1.2875	-0.23119	2.5828	-4.9432	3.8556	3.9335	1.5547	5.7362	4.152	-8.1353	0.43277	4.2728	-0.78175	-3.3336	-1.9608	0.022529	6.9394	-0.68783	0.98966	5.1799	6.3636	-0.69219	1.0157	-4.3865	-0.48351	2.4984	-8.2928	1.7158	0.99644	-2.6119	0.6836	5.3089
-7.1374	-2.1225	-2.631	-3.6031	-6.0282	3.1514	2.5734	-5.9122	0.30373	2.4159	-2.4031	-6.2374	-2.175	-9.5654	-10.204	-4.6896	-6.8193	-2.3533	-6.9832	-3.5856	-5.0322	-1.9137	-3.706	-1.6742	-4.4616	-0.77185	-3.2358	-5.529	-4.4719	-3.4367	1.5235	1.4386	-4.5589	-6.053	-7.6801	-3.4176	-5.2182	-6.9243	-4.7003	-11.949	-6.6276	-4.7139	-4.2282	-3.5756	-4.608	-6.4661	-4.5983	-14.62	-7.1679	-8.4204
-12.282	-4.1128	-11.078	-7.8509	-10.222	-9.6928	-8.5449	-18.254	-14.251	-15.58	-15.182	-6.9991	-13.704	-15.147	-5.9353	-14.855	-14.207	-18.136	-15.792	-12.666	-9.029	-7.6438	-12.166	-16.46	-17.659	-8.1822	-10.443	-10.516	-7.8692	-14.042	-8.9518	-6.4974	-8.8216	-7.1747	-12.15	-7.866	-12.821	-8.0685	-12.982	-13.795	-10.883	-6.9065	-12.569	-9.2474	-13.589	-14.902	-11.474	-8.9795	-18.121	-7.0745
3.5319	4.4211	8.9508	8.8088	3.5447	6.1729	10.313	1.9187	2.6721	-0.87425	6.6953	2.8949	3.4765	6.9746	-0.43881	5.654	3.1772	-0.27522	3.4724	2.4969	2.5441	0.29055	6.845	7.3055	8.5571	2.1512	-0.63385	6.5659	1.3945	2.1714	6.896	-1.442	3.2835	2.0441	7.8931	5.0293	8.9748	7.6271	9.0052	3.6074	2.1259	6.0649	3.4211	5.4048	3.352	3.0018	1.5878	2.0605	7.2433	7.9219
7.1958	-3.3179	-4.5237	4.3436	3.36	3.508	2.646	6.9784	1.0841	4.2854	8.6486	1.2223	3.3984	4.4983	0.30871	1.237	4.5506	2.2415	5.8324	3.0857	5.2681	4.4158	3.7207	7.511	10.732	8.0951	8.5333	3.3204	10.095	-1.929	8.6196	-1.2796	4.9952	-0.90994	1.0722	-0.078238	3.2248	5.9668	-5.9455	5.2663	4.3401	7.465	3.8956	3.8423	2.623	1.8205	3.8472	2.9717	-1.4766	3.1054
-15.188	-17.608	-15.231	-13.33	-9.8512	-13.944	-16.527	-9.087	-11.991	-15.079	-18.225	-17.305	-18.109	-12.024	-12.967	-15.071	-12.267	-12.935	-15.598	-10.486	-12.284	-20.072	-13.845	-12.583	-14.716	-17.269	-10.969	-7.3389	-17.347	-11.241	-12.093	-13.3	-13.695	-8.8844	-16.059	-14.493	-5.3682	-21.568	-19.19	-12.377	-10.818	-20.652	-14.834	-11.672	-11.101	-17.829	-7.5641	-8.0677	-15.358	-9.3743
-16.728	-10.235	-11.108	-14.381	-11.724	-20.755	-12.789	-13.966	-18.241	-19.93	-13.919	-22.483	-18.705	-16.317	-15.701	-20.87	-10.32	-13.295	-15.084	-20.694	-14.239	-7.8518	-12.534	-6.0142	-12.874	-11.452	-16.123	-14.778	-14.419	-16.002	-17.103	-18.842	-13.714	-18.776	-13.669	-7.221	-10.819	-12.411	-12.06	-10.371	-21.797	-7.8466	-14.568	-6.9031	-20.596	-17.264	-13.649	-12.065	-12.459	-13.235
0.38331	-7.9343	-8.5764	-7.4485	-3.0042	-7.5747	-0.17647	-12.481	1.4597	-7.2654	-4.5881	-0.13885	7.5021	-3.7292	1.0661	-2.7104	-1.9823	-3.3323	-2.7332	-0.055434	-9.1141	-0.31766	-0.9425	-4.4756	-1.86	-9.1488	-2.9009	-0.75417	0.57657	-4.5815	-5.633	-0.50748	3.8661	-2.0293	-3.5212	-0.1746	-6.3723	-2.7576	-4.7315	0.47419	-2.5721	-8.478	-4.1942	0.48177	3.5391	-3.8068	-1.9848	-6.2711	-0.84215	-0.028886
-2.4896	-2.9084	-1.9759	-5.9733	2.8518	5.4169	-5.7485	4.3404	0.96502	-4.7609	-3.7454	-0.77935	2.7935	1.8864	-2.1071	-7.6422	2.0581	3.4723	-3.1205	2.8337	1.2232	-5.7509	0.93148	-5.1118	2.1385	-2.6728	6.9215	2.9555	5.4597	3.7285	-3.4542	1.1312	-5.2133	-5.8801	0.36332	2.669	-5.4228	2.3697	-5.216	5.3819	-2.9952	-5.4205	-1.5862	0.66526	1.5578	1.6247	-0.5237	-1.7697	4.0469	-3.8754
-11.017	-10.372	-18.839	-14.524	-15.032	-10.707	-9.3182	-12.344	-16.891	-11.601	-18.967	-14.765	-10.112	-16.33	-13.551	-9.3061	-4.8177	-13.979	-13.678	-18.777	-11.191	-7.5073	-9.207	-14.745	-19.083	-10.009	-10.614	-9.7408	-10.971	-7.8075	-15.751	-18.222	-11.399	-13.418	-12.036	-13.348	-16.633	-11.212	-15.874	-16.435	-11.454	-10.214	-14.299	-12.242	-13.39	-12.507	-22.617	-14.117	-17.301	-10.91
-2.9925	0.37639	3.4979	-7.3118	-0.039287	0.56656	-3.1269	3.5105	3.767	-2.8809	-8.6602	4.695	-4.2581	-2.8003	0.84569	-0.46459	-2.6968	-3.9515	-4.1076	0.49925	-2.1138	-5.1926	-2.5403	2.8129	-2.7268	0.83809	3.0396	1.8829	-1.2474	-4.2434	1.9574	3.4958	-0.001624	-4.4324	3.5282	-5.2201	-3.2072	9.3415	-0.34469	1.1761	2.4082	3.4776	2.4978	6.5871	-1.7797	0.22028	3.4929	-4.1404	-0.35212	-2.4347
2.0388	-1.0249	0.22151	0.076783	3.6281	4.0235	2.1042	-3.7397	-1.2051	5.4779	-2.5622	-3.7175	5.9457	1.6975	-6.8829	-1.3366	5.2096	-3.3873	-1.2747	-0.11975	-2.2061	-0.27316	0.27755	-5.1055	1.3439	-3.4931	-1.0092	-3.1561	-5.3176	3.1574	2.3941	-1.648	2.2009	-0.89223	-5.4396	-2.7888	5.1227	-0.3499	4.445	5.3474	-1.5644	1.4327	6.1754	0.22434	-0.88615	5.9312	-0.73621	0.20317	-5.1001	-5.8854
10.634	12.587	9.8119	6.5777	5.765	10.129	7.7472	8.6818	10.976	6.4445	9.9929	9.7608	13.729	12.137	9.8461	11.133	10.125	12.338	9.9882	12.466	4.9489	13.498	9.4604	4.8493	16.949	8.8468	11.966	10.464	11.074	5.9875	10.737	8.9514	3.7672	10.697	10.341	8.4127	13.081	11.005	12.044	4.1466	6.1106	6.8376	3.0973	2.6706	10.298	7.8803	8.7959	9.4561	4.754	5.9413
-12.487	-13.792	-3.6169	-10.683	-3.3176	-11.63	-7.3499	-6.2632	-6.7523	-17.567	-7.3888	-7.0005	-10.798	-10.39	-12.839	-12.518	-8.769	-12.273	-15.05	-7.6034	-14.233	-7.8688	-11.054	-9.2612	-14.411	-8.8943	-6.9118	-9.6146	-14.086	-10.049	-15.097	-7.1687	-15.186	-10.245	-4.5199	-5.335	-10.914	-16.1	-9.3855	-12.423	-13.403	-7.1221	-6.3543	-9.3074	-6.997	-8.1159	-8.5838	-10.177	-10.84	-8.3054
-0.52052	-6.0844	-0.16901	-8.4888	-7.3958	0.32493	-7.5442	-3.2341	-10.273	-4.7585	-3.2523	-5.7342	-0.36592	-8.979	-1.0573	-3.9542	-7.9298	-11.956	-8.0734	-3.6783	-3.0099	-2.8843	-7.6598	-0.036315	-6.8598	-3.1831	-13.806	-5.4735	-10.257	0.9876	-12.695	-0.29172	-4.39	-3.4692	0.18835	-8.5997	-7.0607	-4.2738	1.8215	-9.982	-5.0655	-7.1201	-7.1335	-1.9813	-14.041	-11.435	-4.7815	-6.439	-3.051	0.063396
5.1974	4.0388	0.41893	2.9727	3.7863	0.85875	-1.5207	3.7947	-4.2786	3.0103	-1.2819	0.65786	-2.0857	-2.0265	-0.25102	-0.37287	0.6585	7.9353	-3.2356	-0.10571	-2.6847	3.506	1.9248	4.1378	3.4588	3.2604	-2.6518	0.43827	-2.5051	-2.3503	2.4176	0.6044	7.6058	-0.58742	-2.3829	-3.3876	1.5827	0.74318	9.0842	1.3159	3.8254	-0.31238	-2.3826	1.9139	-5.7587	-0.78717	3.2859	-0.30354	1.1406	-1.9177
-14.677	-14.244	-9.8226	-15.84	-18.32	-16.714	-18.627	-13.214	-16.708	-17.194	-17.481	-17.761	-17.345	-16.191	-22.153	-15.91	-23.184	-21.428	-16.331	-12.937	-18.848	-21.855	-18.058	-9.203	-20.354	-7.6327	-16.569	-15.142	-12.873	-4.3214	-16.764	-13.876	-20.181	-18.142	-17.567	-13.626	-20.55	-15.88	-14.305	-2.7461	-13.428	-15.95	-16.609	-7.3695	-17.742	-16.832	-14.121	-14.738	-9.6752	-12.465
-8.8763	-10.382	-13.131	-12.384	-14.549	-11.196	-12.213	-11.434	-23.368	-11.589	-13.415	-11.379	-15.806	-13.683	-11.4	-10.607	-15.533	-6.4399	-24.626	-14.732	-15.348	-11.928	-18.093	-14.437	-15.952	-11.321	-15.454	-11.058	-12.288	-7.1769	-15.124	-12.022	-14.992	-16.409	-15.831	-16.495	-15.085	-8.5118	-13.039	-13.415	-10.379	-13.752	-14.539	-13.48	-16.411	-11.382	-18.997	-9.4522	-11.434	-11.11
-0.92479	-1.1744	-1.7233	-1.218	3.3929	-0.30689	2.4628	3.582	-0.6128	1.3936	-6.4705	2.5973	-2.3771	-0.55367	3.5537	-3.5114	1.9626	0.39534	-0.86058	-4.2819	-2.6893	1.1621	5.2799	0.27457	9.644	4.3299	1.2103	-0.99504	-1.7143	4.0566	1.5575	-5.9488	-1.5989	-2.7574	-4.7692	6.334	-4.3649	3.6346	0.77092	2.521	0.28038	-3.955	7.1857	1.0192	6.1424	0.43375	5.0156	-0.27617	2.9905	1.8922
-23.189	-21.2	-14.951	-14.81	-19.411	-22.115	-23.589	-19.854	-17.485	-19.916	-15.391	-19.714	-18.133	-13.888	-27.041	-16.551	-21.069	-18.518	-23.777	-21.16	-24.638	-19.956	-18.726	-24.806	-22.031	-20.934	-17.885	-19.497	-17.891	-22.132	-20.586	-17.384	-20.486	-21.685	-22.837	-22.588	-20.104	-20.065	-24.404	-20.98	-23.454	-12.935	-26.814	-22.795	-21.973	-20.304	-21.701	-22.848	-22.341	-19.367
2.0624	1.0645	-4.0034	6.2793	0.69665	2.8736	1.0934	-0.0068284	0.60256	-1.1894	-3.0688	-5.3187	-0.80079	0.89468	-1.2316	4.8524	2.9267	8.4133	0.40605	2.3723	5.4699	2.4477	5.4186	4.9003	-4.51	-2.7371	-5.7872	-4.5738	-5.8307	0.061206	-2.8303	0.92988	-0.99567	0.55448	-0.3245	-1.6429	4.6437	-5.6815	0.4118	-1.6839	-4.1192	-1.7157	-0.1292	-2.2991	0.020441	2.1161	-4.7521	4.5186	2.7341	0.87296
-10.086	-3.2733	-10.852	-11.205	-10.019	-13.195	-7.4987	-15.532	-7.5548	-8.8716	-0.33132	-6.1443	-17.159	-6.4024	-3.6623	-7.9032	-10.853	-5.5367	-13.939	-8.9607	-10.717	-11.696	-4.7806	-10.575	-12.724	-11.343	-12.274	-13.548	-4.1422	-9.4161	-11.558	-8.7634	-7.148	-12.368	-9.624	-8.6282	-13.05	-4.1198	-7.031	-5.549	-3.8526	-0.089652	-10.525	-12.012	-5.7248	-6.1273	-14.97	-9.584	-7.6245	-12.262
5.4385	4.6301	9.5618	2.4171	11.24	8.667	5.8996	5.4862	-0.14813	7.294	10.578	7.1356	7.6068	4.5638	5.2136	-3.2392	5.6725	3.7195	10.043	4.3077	5.9222	3.1475	5.1957	5.4138	5.7718	-2.8911	2.0433	3.2184	0.79788	4.7359	10.561	8.5533	7.1544	3.81	6.3554	2.9916	8.8862	0.0070003	0.010303	5.3568	6.3079	8.8626	5.9921	6.7023	-2.8377	3.2761	8.3631	8.2553	3.301	8.0055
-11.323	-11.596	-14.6	-4.1987	-15.419	-2.9566	-13.343	-11.725	-10.89	-12.674	-13.833	-6.8237	-4.8288	-15.966	-14.121	-9.2643	-10.502	-10.71	-9.479	-15.923	-7.4468	-12.589	-6.1588	-14.401	-9.5895	-11.986	-4.9721	-14.965	-17.031	-9.3857	-19.863	-14.354	-13.806	-12.972	-14.628	-6.8094	-15.019	-6.5717	-7.3057	-9.0794	-9.6424	-10.707	-12.744	-11.326	-11.159	-15.836	-17.998	-7.0797	-12.072	-8.2565
-5.2972	2.4631	1.8933	-1.5985	-0.38525	5.4303	4.2123	2.0713	2.8762	5.2868	2.9141	0.22637	5.4758	2.1359	5.4592	2.0812	6.1516	1.9946	3.1166	-4.0827	2.6406	-1.4967	6.6577	-2.802	-1.3808	-1.62	6.5803	7.3989	5.4896	0.86117	-1.8526	0.4002	-2.7212	-0.77298	0.49021	6.8596	1.9071	-0.4805	0.99581	-0.96697	-4.8375	-2.6788	3.5109	6.9412	0.18956	5.2886	-0.78151	-3.0052	-2.7509	0.62928
-14.012	-10.829	-9.9686	-11.137	-7.4966	-10.112	-10.489	-12.248	-20.283	-9.9228	-12.466	-7.381	-9.587	-13.21	-12.902	-11.211	-11.728	-9.5036	-16.811	-9.0624	-6.5382	-4.4488	-14.148	-10.754	-7.3745	-10.351	-12.342	-9.6067	-5.3666	-10.318	-5.0196	-11.893	-10.437	-9.3842	-17.233	-8.9966	-11.901	-10.364	-10.822	-7.9305	-11.508	-12.909	-10.846	-10.507	-10.284	-9.3369	-8.0867	-12.773	-12.975	-11.333
-10.561	-2.9825	-6.9275	-8.1286	-4.2056	-9.2997	-3.4282	-5.3274	-6.2363	-6.076	-13.9	-1.3857	-0.83977	3.9311	-7.3412	-2.3656	-7.4479	-5.7344	-5.9366	-3.4059	-2.9527	-10.67	-2.7959	-3.2961	-8.9076	-6.8808	-0.93733	-2.2026	-1.4499	-0.47297	-5.3903	-4.7608	-2.9368	-6.2152	-4.4774	-5.1996	-4.0184	-6.5361	-8.6638	0.17418	-5.3638	-1.5366	-4.1234	-1.3102	-1.6493	-4.1558	-4.6741	-6.5455	-6.5901	-11.475
-11.463	-11.332	-9.2667	-5.3186	-9.4163	-15.411	-17.136	-8.2744	-10.125	-16.235	-14.29	-7.1127	-10.368	-12.496	-11.047	-13.412	-12.99	-10.11	-7.5916	-9.5409	-14.229	-6.4877	-15.512	-11.506	-15.212	-16.371	-17.068	-14.205	-9.4815	-7.599	-11.382	-14.28	-8.4828	-10.446	-11.681	-12.275	-9.5566	-12.53	-3.2032	-11.602	-15.354	-5.3808	-11.698	-7.227	-17.032	-8.1146	-15.906	-11.523	-9.4179	-8.0154
4.0121	-2.8081	-7.3726	-4.1215	0.95299	-2.3854	-1.6592	0.12737	-9.9294	-4.8069	2.39	-6.0964	-2.2969	-6.6921	-2.9658	-0.44921	-4.9667	-0.54319	-1.5296	2.527	-1.0992	-2.5051	-6.3863	2.3014	-4.6922	-3.5794	-2.0044	-0.31644	-5.9935	-10.044	-1.4414	-2.133	0.85357	-8.203	0.56197	3.4221	-7.1114	-7.0123	-1.5904	-5.2961	-1.9022	-2.9241	1.4727	-0.15715	-1.5131	-1.3021	-7.1426	-3.9119	-6.6683	-9.9379
-11.628	-6.1774	-11.034	-12.544	-18.549	-13.731	-8.9251	-7.7797	-13.885	-10.082	-18.751	-7.5278	-13.848	-12.242	-12.582	-14.044	-11.154	-16.495	-10.364	-13.572	-10.789	-15.279	-10.035	-12.259	-11.702	-10.978	-7.1309	-20.075	-14.848	-9.5015	-13.706	-4.6591	-11.859	-16.783	-12.458	-19.605	-9.9987	-14.096	-14.79	-14.983	-11.559	-11.369	-14.194	-15.453	-17.187	-12.57	-7.5941	-11.232	-15.588	-10.811
1.2498	2.0279	2.945	1.0148	-5.2938	2.74	3.9013	2.5626	-1.121	-2.8797	-2.931	-3.5367	1.4032	-1.6693	4.0239	6.8747	1.0062	3.2225	2.1141	1.7593	-8.3618	1.2594	2.3271	0.42426	2.5573	3.8495	5.5761	-0.3295	-1.402	-1.3426	-4.1239	3.4783	4.2373	-2.7137	-5.639	-1.3726	-1.0355	-0.060504	-4.2475	0.29277	1.0806	1.9117	-1.4817	1.653	-4.3046	-0.79355	-7.4777	0.93289	-3.1012	3.622
-9.7214	-19.286	-6.3317	-8.5851	-9.8606	-10.431	-11.015	-3.806	-7.4494	-8.0201	-11.068	-18.169	-6.9015	-9.3518	-9.861	-8.8317	-10.863	-8.8002	-12.177	-8.2507	-10.293	-9.2042	-7.1514	-8.9541	-12.759	-12.568	-12.427	-14.095	-17.526	-11.123	-11.089	-9.5479	-8.3932	-9.636	-11.031	-8.6504	-10.769	-8.1885	-13.169	-8.1636	-20.288	-11.127	-12.986	-14.74	-15.75	-13.868	-10.596	-9.7739	-13.56	-5.0444
-2.3187	-7.1923	-3.4797	-5.8326	-12.657	-7.8688	-3.228	-12.558	-3.8609	-4.1812	-6.1411	-8.5045	-2.9558	-13.008	-10.826	-6.1248	-16.276	-12.887	-8.7423	-7.8841	-14.267	-10.455	-13.064	-7.1583	-11.427	-10.878	-11.241	-8.8084	-10.161	-6.6079	-10.656	-9.1002	-8.713	-8.9832	-13.341	-12.445	-14.746	-5.6878	-2.8202	-5.7006	-14.458	-10.343	-11.965	-9.1088	-8.2871	-10.867	-12.934	-5.7908	-4.3671	-8.9666
-17.168	-8.4053	-11.502	-10.252	-14.034	-12.206	-14.717	-11.987	-6.2505	-7.1969	-14.636	-12.067	-12.455	-12.803	-6.6515	-4.4425	-9.0497	-15.795	-9.6295	-9.2227	-11.22	-11.666	-13.419	-7.5926	-17.818	-12.498	-10.076	-16.626	-8.329	-10.882	-5.3695	-6	-10.568	-17.44	-5.9936	-11.13	-15.204	-9.8241	-6.8834	-3.9828	-10.739	-7.1955	-9.8995	-5.2998	-9.4045	-13.556	-12.981	-9.0238	-14.326	-6.4578
-18.832	-18.604	-17.972	-18.37	-16.182	-14.37	-15.159	-11.803	-11.999	-13.826	-10.688	-16.304	-16.648	-7.4354	-9.2592	-14.519	-16.3	-7.4726	-15.01	-13.252	-14.327	-8.8401	-11.121	-14.271	-13.976	-12.944	-12.432	-11.923	-10.46	-7.3909	-9.6642	-12.663	-9.7511	-16.823	-18.018	-8.0684	-19.196	-12.003	-6.9024	-12.511	-10.584	-15.517	-12.666	-14.951	-15.674	-18.855	-19.011	-14.955	-15.498	-14.139
-1.41	6.4771	6.9028	6.6484	0.39859	9.0339	6.4224	2.62	4.0375	6.4378	5.0501	6.64	13.158	7.5761	5.2302	1.2865	7.9278	4.5527	8.8335	9.3732	9.3674	0.97632	7.6501	8.0392	11.288	7.3698	4.3911	6.3043	11.295	7.8025	2.5428	9.7528	4.0299	0.95225	7.6552	4.9525	3.9193	6.326	-2.2221	4.5714	4.4193	0.95221	4.6893	8.5445	0.75344	16.269	13.328	7.6945	6.2461	9.2109
-17.638	-12.368	-22.577	-15.088	-13.217	-14.542	-12.417	-12.154	-4.493	-12.116	-9.3809	-13.755	-3.9598	-16.917	-14.05	-14.99	-11.215	-14.659	-16.991	-18.259	-17.895	-10.808	-7.9556	-19.771	-12.951	-14.47	-15.271	-8.1522	-11.349	-10.702	-14.237	-17.391	-13.525	-18.956	-16.011	-12.465	-13.427	-11.404	-5.9185	-13.24	-12.018	-15.538	-0.73765	-16.701	-19.857	-12.969	-8.7591	-17.258	-8.1132	-17.391
-6.9874	-4.7841	-8.7606	-9.9513	0.052652	-4.7348	-6.7695	-7.4968	-4.071	-3.3465	-4.2961	-3.1144	-4.4111	-1.991	-8.7515	-4.8114	-7.1225	-5.7781	-3.2753	-2.6649	-4.8017	-0.20871	-8.371	-0.66006	-9.3521	-7.582	-0.037078	-3.7005	-6.9354	-8.3435	-7.1006	2.1301	-2.3128	-0.56002	-7.1785	-3.6511	-8.5667	-6.266	-8.0134	-1.3492	-4.6638	-3.7163	-12.144	-5.342	-9.8789	-1.3995	-1.4665	-2.3979	-10.424	-7.3288
-10.078	-14.681	-12.673	-14.6	-20.709	-11.349	-20.346	-10.785	-16.755	-18.396	-10.767	-12.869	-13.14	-11.708	-13.875	-14.556	-11.842	-14.289	-18.687	-11.966	-9.9402	-12.768	-10.327	-16.915	-12.304	-17.768	-17.776	-13.4	-13.851	-7.4167	-12.322	-12.915	-9.6388	-12.09	-19.921	-15.609	-10.648	-8.8864	-10.396	-15.686	-15.064	-10.27	-12.853	-10.031	-16.747	-12.61	-11.728	-10.862	-15.585	-11.942
1.0739	-11.673	-10.342	-5.2304	-6.7782	-6.5888	-4.0712	-5.2586	-3.8753	0.74961	-2.3345	-5.0513	-5.5364	-12.131	-2.8245	-7.2634	-4.4325	0.57239	6.984	-2.6423	-7.0089	-4.7655	-7.027	-6.6981	-1.6726	-5.1743	-10.269	-5.0129	-7.4243	-8.0166	-9.4692	-8.4732	-3.4192	-3.0567	-3.8022	-3.0639	-4.1001	-3.7315	2.2502	-9.0728	-0.37687	-2.426	-3.1063	-4.2739	-4.9438	-3.768	-3.1475	-5.5978	1.4519	-5.6202
-7.0388	-7.9427	-8.4758	-0.17247	7.0265	-2.0599	-5.2296	-3.2764	-2.4696	-5.2918	-5.0367	-6.1317	-8.1886	-5.7439	-1.9504	1.2984	-0.21318	2.8076	-1.6737	-5.9595	-2.6337	-1.4801	-6.7756	-0.40972	-4.1058	-0.47147	-3.613	-1.3211	3.9416	-5.4854	-1.2684	-4.2925	0.50648	-0.2058	-0.60657	-2.484	-4.5158	-12.673	0.73543	-2.3861	0.61779	-0.93544	-2.3128	-9.0295	-5.6745	-3.7002	-1.5301	-4.3972	0.94903	-3.906
-6.7318	-5.3099	-4.2818	1.3988	-0.70968	-2.111	-1.2981	-7.2753	1.8103	1.6871	-4.9881	-6.7007	-10.263	-13.736	-2.7501	0.75083	-3.3552	-0.27014	1.2163	-2.7301	-8.2851	-3.1437	-3.1251	-0.039809	-4.2552	-2.0673	-6.6836	-11.503	-8.7203	-8.1757	-4.3941	1.8461	-5.8008	-4.9618	-1.2007	-6.631	-2.0465	-4.35	-2.1373	-6.9472	2.3771	-6.1339	0.66975	-3.4085	-2.5861	-6.1544	-5.0804	-3.3151	-7.0947	-2.503
9.1381	4.7052	3.2681	-0.81909	-2.2846	-1.2907	2.5397	4.839	5.0025	0.2023	0.49633	-0.45337	-1.3924	-3.3975	-3.7721	-5.0877	-3.9433	4.2444	0.63482	0.49098	-4.0021	3.3835	-7.8485	-5.2545	-4.0284	-1.5144	2.004	-0.76774	0.82633	2.6274	7.0415	-4.2228	-0.71999	-0.073112	1.5141	-0.085321	-3.2666	7.0891	6.1871	1.4896	-1.3805	8.7625	3.8304	0.014156	0.1955	5.0057	-3.0107	-0.96808	0.2802	-4.5905
-2.7485	-3.2133	-9.8011	-0.6586	0.58765	-3.8734	-4.8943	-2.304	3.3094	-5.9343	-8.6823	-4.9373	-3.4845	4.5034	-9.0434	-6.6103	-1.9494	-3.091	-9.9052	-10.325	-7.7618	0.21737	-11.116	0.87124	-7.354	-6.4057	-8.8488	-6.2626	-9.7918	-4.8208	-4.9828	-1.2388	-6.2033	-9.5317	-2.7243	-9.0223	-6.9754	0.076875	-1.7907	-0.49448	-0.72247	-9.1125	-7.4922	-8.1363	-9.8885	-8.0688	-5.4787	-1.3455	-1.3652	-4.1375
-11.491	-12.831	-11.422	-13.901	-8.3362	-14.646	-11.585	-12.15	-10.394	-12.019	-13.541	-9.8766	-14.426	-7.2652	-18.54	-17.014	-12.29	-17.695	-14.667	-16.687	-14.779	-13.998	-12.174	-17.088	-13.626	-14.605	-17.175	-14.426	-13.446	-10.814	-10.617	-18.332	-9.7423	-5.2122	-14.949	-11.116	-15.128	-13.979	-10.593	-10.982	-14.09	-13.39	-13.622	-14.27	-6.038	-8.9573	-11.9	-10.546	-11.468	-17.944
-4.5339	-3.1627	-8.7225	-0.85898	0.068904	0.43411	-4.198	-0.71939	-11.574	-5.8379	-6.4001	-3.698	-4.9055	-2.688	-0.4939	-0.01662	0.088446	-2.2881	-1.0153	-1.6327	-6.6958	2.4281	0.96055	-3.1679	-6.5998	-4.4774	-7.6823	-3.9236	-0.68904	-7.0325	-6.4462	-0.73697	-3.3686	-7.6518	-10.843	-4.6808	-3.5812	-10.887	-0.21911	-4.5423	-2.363	-2.6583	-5.4339	-4.4836	-4.7049	-3.6923	-2.3059	-3.7022	-7.6166	-7.2634
6.3611	8.1742	4.8752	4.7495	6.5658	1.7239	6.5014	4.6469	0.7049	0.83088	6.0052	-0.53761	1.2644	12.178	-0.46321	5.5526	3.5248	8.6724	9.5668	3.2013	3.3751	8.725	11.639	10.259	2.7863	14.333	5.3998	11.022	3.3677	9.3276	7.4127	12.579	10.49	12.021	8.3201	5.993	11.544	4.8796	3.2925	3.4593	10.2	0.56402	7.8371	4.7454	5.4047	6.8867	5.3206	3.4703	2.9756	9.7935
2.7125	-0.21673	0.46847	3.6281	-2.7465	-0.5991	-8.5095	-4.8125	-1.5552	-6.2326	1.7196	-9.0492	-9.0159	-6.8671	-2.3348	-2.2905	-2.2719	-4.5147	-5.2423	3.8071	-0.51175	-6.6662	-4.3609	-8.0464	-5.2496	-10.331	-6.7171	-1.2097	-3.3625	-11.732	-8.4647	-6.8344	-8.1952	-4.5197	-1.5262	-5.3487	0.59007	-0.97216	-2.9594	-1.1481	-1.661	-6.4453	-6.7784	-5.6414	-8.1853	-7.0995	-8.2043	-7.4962	-7.2819	-4.384
10.802	3.4524	8.0708	5.8107	2.6498	0.89521	9.2999	5.1492	8.3272	9.7817	7.7717	8.3879	10.205	9.6759	6.4597	1.0266	10.921	4.0465	5.6352	6.9305	3.9617	8.8704	7.2839	9.2988	7.0954	2.0852	1.9172	3.0891	7.7702	8.5253	6.8001	10.412	6.5937	11.334	5.1873	9.8525	2.933	11.763	10.183	7.6149	6.511	2.0739	6.7169	4.6156	11.83	3.0512	6.9606	5.8534	7.5985	4.889
-5.317	-12.727	-5.6297	-11.985	-4.2383	-13.418	-7.0141	-9.3473	-7.1772	-2.7266	-12.206	-16.026	-7.965	-8.222	-9.4278	-8.6094	-12.048	-9.1924	-12.08	-13.227	-18.083	-12.649	-15.265	-13.538	-11.298	-8.5478	-8.36	-4.9443	-16.09	-9.9909	-14.553	-8.9569	-1.5448	-14.171	-14.912	-15.037	-11.001	-13.631	-11.556	-9.9663	-9.9801	-13.552	-13.705	-10.286	-12.737	-11.564	-12.993	-12.418	-13.104	-9.5367
-21.809	-17.752	-21.33	-16.473	-21.325	-15.083	-17.955	-25.234	-16.905	-26.839	-20.29	-15.877	-19.139	-19.772	-23.744	-21.852	-18.828	-18.149	-21.05	-22.37	-21.25	-23.226	-22.382	-22.683	-22.909	-20.538	-20.452	-24.613	-23.703	-25.141	-22.183	-16.038	-20.77	-24.869	-18.644	-19.976	-20.072	-16.033	-15.763	-21.675	-22.437	-18.15	-22.188	-19.567	-18.15	-22.944	-22.565	-24.89	-22.162	-20.693
-15.239	-9.7153	-11.558	-11.363	-6.0354	-7.5198	-11.727	-17.294	-14.514	-8.6455	-7.9395	-11.812	-10.098	-5.0223	-9.3856	-15.176	-10.746	-13.824	-14.56	-6.5635	-16.291	-12.738	-13.418	-13.025	-7.8734	-11.319	-9.9159	-10.239	-13.946	-18.221	-17.214	-17.443	-12.905	-10.789	-20.735	-14.375	-11.441	-8.4825	-13.659	-13.783	-15.111	-18.102	-12.67	-7.8582	-15.825	-7.6137	-11.852	-16.733	-9.4576	-12.811
-13.161	-15.596	-14.864	-13.443	-18.962	-10.627	-15.977	-17.236	-12.721	-9.788	-16.997	-16.333	-15.187	-17.444	-16.739	-17.622	-11.274	-22.785	-10.891	-8.826	-17.319	-10.453	-15.383	-10.881	-23.128	-12.89	-12.776	-11.795	-19.619	-16.167	-10.687	-18.707	-11.852	-18.152	-13.418	-14.925	-14.456	-12.606	-13.515	-10.724	-10.054	-14.723	-15.489	-13.277	-14.815	-12.966	-14.412	-8.6989	-18.425	-15.706
-25.464	-17.36	-22.987	-21.391	-23.901	-23.243	-23.24	-22.677	-23.717	-19.909	-19.567	-22.494	-21.171	-27.628	-22.563	-25.405	-19.745	-17.725	-27.491	-24.508	-28.908	-21.892	-22.782	-15.735	-15.56	-22.847	-23.284	-28.832	-19.186	-22.916	-21.775	-17.977	-18.502	-25.47	-22.312	-23.248	-21.619	-24.309	-22.709	-21.472	-20.518	-27.963	-19.419	-17.802	-23.699	-24.471	-20.986	-19.62	-13.426	-19.978
4.2385	-3.1618	2.9917	1.0248	3.0355	-6.1066	-1.6216	-4.8761	-11.425	-0.060872	-1.349	-3.8984	0.43973	-0.94391	-6.7156	-12.485	-4.4429	-8.7863	-2.538	1.2103	-4.0791	-4.6175	-4.8278	-0.50809	1.5247	-6.6259	0.16822	-1.3684	2.2236	-2.8017	-6.4669	-7.3903	-4.3034	-2.786	-0.9541	-5.7849	-6.1839	-1.9781	-1.5994	-8.2864	-2.5055	-2.4517	-8.4845	2.0262	-11.666	-0.23223	-3.4753	-0.43192	-2.6679	-3.9682
-8.6279	-9.2518	-2.2368	-9.2991	-6.8734	-9.5719	-4.5367	-13.666	-12.433	-4.8494	-2.9927	-10.313	-13.954	-5.8221	-8.2169	-8.2793	-8.9025	-4.4356	-4.6976	-6.682	-13.478	-5.6682	-9.1577	-7.8738	-13.749	-10.896	-8.4625	-4.8346	-6.1638	-11.448	-10.001	-9.9518	-1.3854	-7.3764	-12.466	-8.5973	-2.1336	-0.73395	-5.7811	-6.5202	-15.787	-9.1532	-3.7144	-14.099	-4.6794	-8.7526	-9.7824	-12.712	-13.939	-5.1096
4.2272	1.8576	0.81326	4.8706	8.5614	3.3883	-5.9573	2.0653	1.7304	-0.57594	5.6676	1.8523	1.4888	5.9273	5.1501	0.57402	2.6934	0.98024	2.1788	2.9286	1.4923	-3.3328	-0.54201	-1.2459	-0.038189	2.1253	1.923	1.9506	5.3103	2.8305	-1.452	5.7874	6.0127	-0.57554	-7.3061	5.2226	3.2555	7.9146	-1.157	3.5979	3.1075	10.023	3.9371	2.3295	7.7545	-1.4289	7.0814	0.90596	5.5699	5.4111
-6.1208	5.1149	2.0965	2.6466	2.9552	-2.8048	-0.35774	2.0518	1.1317	5.6274	2.5251	4.4497	0.59089	-2.6404	2.4547	-1.879	0.81546	-0.99925	1.6507	2.5024	-4.673	-1.1859	-0.77238	5.083	3.0646	0.71291	-1.4969	-0.23784	-5.2997	2.4786	3.0085	0.092572	-2.7419	2.2078	-2.1793	-4.3556	-2.7217	2.9586	1.9169	-3.416	1.4783	-0.56354	-4.087	1.9048	-4.2868	-2.6954	4.1298	1.8531	2.0934	-1.9502
-18.281	-8.8012	-11.407	-10.894	-7.656	-16.029	-13.114	-10.331	-12.74	-13.413	-11.396	-9.0203	-10.681	-5.9919	-21.357	-9.6613	-9.8189	-18.999	-10.352	-12.67	-13.576	-7.6198	-11.453	-14.201	-18.471	-15.893	-11.489	-14.344	-19.543	-10.963	-18.346	-13.354	-9.5714	-14.92	-14.73	-14.276	-15.446	-14.446	-13.206	-12.164	-18.738	-14.945	-19.236	-16.481	-10.266	-15.719	-15.008	-13.503	-17.978	-11.132
-5.6844	-7.4162	-5.8175	-12.205	-2.5352	-11.104	-3.5219	-16.489	-8.6231	-4.6846	-3.8198	-7.3564	-8.7885	-5.8911	-7.3075	-7.9568	-9.134	-4.3856	-5.4588	-13.164	-11.446	-7.9325	-8.4853	-3.4842	-8.5476	-14.257	-6.1378	-8.0832	-4.1953	-21.195	-6.5772	-8.5354	-8.9811	-9.8439	-11.549	-10.454	-5.4436	-8.9044	-8.9388	-6.1063	-12.146	-5.8237	-5.1149	-16.818	-9.5366	-6.9032	-6.4032	-2.553	-7.4528	-5.6947
-16.561	-17.709	-16.277	-15.38	-16.136	-12.096	-9.1935	-13.12	-13.225	-13.277	-11.591	-16.303	-14.187	-13.037	-16.649	-14.07	-5.7167	-12.718	-12.867	-16.182	-9.2692	-15.954	-12.769	-17.636	-12.541	-11.138	-11.992	-15.901	-11.371	-15.398	-13.021	-12.249	-20.921	-11.17	-10.042	-15.624	-8.1364	-12.892	-6.5816	-15.069	-12.583	-17.382	-7.5871	-12.3	-7.785	-16.573	-12.021	-11.5	-18.415	-13.472
-9.3841	-1.7711	0.66931	-10.518	-6.0642	-0.41298	-3.5555	1.9679	-4.3319	-4.392	-11.244	-4.9701	-6.2107	-7.2393	-13.275	-1.0503	-4.3918	-0.67818	-7.402	-5.1652	-8.2416	-4.7637	-6.3732	2.0151	-7.0009	-5.7524	-3.8001	-0.74097	-9.12	-3.1991	-7.9506	-9.8358	-1.5762	-1.7975	2.0995	-5.2185	-4.2137	-5.7084	-6.2538	-3.7319	-6.5574	-2.1495	2.6024	-5.0349	-5.608	-6.7869	-3.9682	-3.0903	-1.6285	-4.8037
-4.3173	-1.4568	-4.5111	-3.8675	-1.7492	-6.79	-5.9967	0.88524	-3.4902	-4.3294	0.82825	-5.4976	-6.6234	-0.55441	-9.4112	-5.7444	-6.8144	-6.8538	-2.4889	-2.2117	-9.8153	0.0059695	-2.218	-2.6083	-3.1044	-4.2809	-5.2812	-2.9685	-1.2879	-8.0168	-3.106	-5.9339	-9.3567	-2.0115	-2.207	-4.4474	-8.7891	0.60039	-0.66601	-6.444	-7.2842	-5.3506	-2.0083	-5.8229	-6.4575	-0.37033	-3.506	-5.2209	2.8399	-10.975
5.6895	4.1813	3.3891	7.2886	6.1806	9.1809	9.6052	4.5382	-3.0095	2.6308	4.2473	6.1389	5.206	6.7835	0.026405	6.438	3.7212	2.5913	1.7028	9.8069	5.8915	4.431	1.9257	5.2398	1.6989	11.519	-3.9729	7.4282	11.52	8.5769	9.1172	3.9519	8.3057	8.2778	2.4374	6.1403	2.9397	6.376	-0.31147	1.7983	6.4975	-1.9506	9.2478	-0.80029	-7.6475	6.6522	5.8158	7.0311	3.6317	3.3875
-7.0789	-3.4394	3.3859	-3.5315	-0.23438	0.39116	-5.083	0.20342	-0.60717	-4.7445	-1.9264	3.3467	-4.5526	-2.4727	-6.9684	0.46735	0.088306	-4.1461	-3.6339	-1.5752	-0.23969	-5.293	3.7053	2.5083	1.2708	4.0635	-4.5397	-0.48535	-3.0124	-4.5638	-6.893	1.8102	1.3466	0.85558	0.059782	-1.0854	-5.0959	-0.67334	-0.85493	-4.8009	-3.5042	2.0617	-5.3453	-1.8327	-8.4047	-6.0309	0.0013437	3.9972	-1.0429	-1.8221
-1.5551	-5.787	-2.6659	-9.3378	-1.8224	-6.5193	-2.3678	0.69728	1.106	-2.9136	-0.47662	-2.1057	-0.92005	4.7947	-5.7474	-4.1651	1.0683	0.1174	-1.8617	-3.1793	0.45409	-1.8809	-5.9442	-1.7124	2.4327	-8.0776	1.3057	0.36043	-3.6577	4.6362	-5.1966	-0.81849	2.4417	-0.57948	-2.6114	-0.8699	2.5553	-2.2801	-2.4916	5.422	-1.9759	-1.7235	1.2429	-0.87006	0.31262	2.1965	0.68346	-0.75298	3.6626	1.9957
7.8812	7.5961	3.623	0.91817	3.2228	-0.098031	4.4196	1.8816	12.892	4.6711	6.7144	9.3798	4.8904	1.7874	4.4147	13.612	3.537	2.3674	8.6386	5.4895	5.6486	6.9965	2.9024	-0.26123	3.5536	5.2918	-0.13494	2.9135	2.8606	7.2008	6.6094	-0.94937	3.9478	6.988	3.0008	4.9947	2.5348	8.054	1.524	5.8414	9.2851	1.2154	-2.9489	1.3356	10.238	7.4694	2.213	5.8761	5.8354	7.0187
-10.188	-11.732	-8.2857	-14.779	-13.305	-6.6718	-6.7518	-13.212	-15.87	-10.586	-6.3764	-10.669	-8.6126	-8.6525	-11.743	-5.7601	-14.642	-13.165	-9.0269	-7.471	-13.977	-6.6212	-10.206	-7.3378	-13.862	-7.7686	-13	-14.357	-10.893	-11.851	-13.739	-11.802	-12.168	-2.6835	-14.353	-1.2487	-4.9031	-13.502	-5.9208	-15.68	-11.926	-10.601	-10.31	-17.107	-13.074	-18.017	-3.9921	-11.095	-8.0306	-11.288
-8.6525	-11.155	-8.2696	-4.7394	-12.96	-4.4391	-5.1	-9.9983	-7.7139	1.521	-6.0397	-6.758	-8.5464	-13.799	-13.939	-8.6981	-0.28255	-13.599	-9.48	-11.388	-5.3149	-16.454	-9.1371	-6.8967	-14.128	-10.94	-12.693	-11.249	-7.4834	-8.6545	-12.352	-10.931	-9.867	-6.3646	-8.4835	-4.924	-8.2524	-12.652	-13.028	-10.837	-6.5016	-8.6394	-7.2654	0.9098	-2.862	-14.055	-12.549	-1.6165	-7.9027	-5.0282
-5.6211	-8.3287	-14.287	-12.148	-10.84	-14.306	-10.889	-13.243	-11.188	-7.6807	-7.1305	-14.643	-16.932	-7.9936	-14.429	-11.6	-13.706	-10.088	-10.754	-18.109	-12.283	-9.7721	-7.2703	-19.5	-8.8826	-11.938	-8.045	-10.481	-8.7474	-7.7384	-5.3536	-12.192	-13.652	-22.378	-14.518	-8.6556	-18.711	-10.401	-11.761	-9.5306	-16.236	-15.491	-10.889	-12.541	-3.0701	-7.8451	-15.873	-11.059	-9.3452	-10.028
2.3475	9.2504	5.3848	0.99177	7.0656	3.3765	5.9314	6.6546	5.5325	7.9594	2.167	5.2193	4.7038	4.0789	1.7516	6.6671	5.9053	-6.137	2.4459	3.2739	12.09	-1.1175	2.1177	5.9057	0.14694	-0.10315	0.25418	2.106	0.82497	1.939	3.5793	7.5134	7.6913	9.2834	3.7412	7.8272	7.3936	-1.9144	7.4869	-0.039518	0.41597	4.7327	5.5932	-3.6385	2.3503	-0.70067	4.4532	3.6029	4.3347	13.113
8.8408	2.1385	3.5634	10.036	7.6573	3.1985	7.1713	3.8817	10.074	10.874	6.6016	8.4441	9.7686	3.7116	3.0009	8.6065	3.3121	7.9046	4.9956	12.14	10.57	0.72871	10.484	-1.1228	11.734	5.4268	5.8566	7.8176	9.9029	4.9636	2.3256	6.5898	9.7769	9.5513	8.293	11.136	7.4406	13.49	-1.3267	5.3436	8.5332	8.8658	8.0488	7.5126	8.1611	6.5434	10.127	5.2927	-0.31098	5.8866
-15.574	-17.034	-7.375	-14.691	-14.547	-10.517	-5.2442	-10.408	-15.305	-14.2	-12.257	-11.327	-10.331	-10.365	-17.495	-17.703	-13.967	-5.2409	-14.164	-13.934	-16.341	-19.798	-10.742	-13.322	-15.273	-15.217	-15.35	-14.305	-13.347	-10.748	-13.26	-11.717	-17.42	-17.539	-10.245	-15.242	-12.697	-17.777	-12.247	-16.346	-7.0916	-18.178	-12.137	-15.344	-14.9	-15.635	-12.555	-15.33	-14.16	-19.54
-17.23	-15.046	-15.162	-11.602	-18.402	-12.471	-15.644	-14.3	-12.495	-9.432	-18.159	-12.754	-6.5009	-16.949	-17.4	-11.359	-18.202	-13.358	-14.564	-11.34	-9.9004	-12.974	-16.247	-16.973	-10.674	-18.763	-7.7614	-16.236	-15.363	-8.5134	-11.342	-10.857	-11.948	-19.872	-12.421	-15.259	-18.807	-9.3953	-15.173	-11.115	-10.509	-5.5833	-8.7359	-6.8969	-9.1549	-16.305	-14.086	-15.099	-15.901	-8.0106
2.0501	2.031	1.2405	-0.73945	3.738	-4.4963	-0.22725	0.61098	7.4124	2.621	-2.8346	2.4237	-5.1228	-3.4573	-0.27851	-0.57027	2.9671	-0.25185	-0.16792	-1.8209	5.1294	11.249	-2.1035	3.7188	2.6656	-1.2125	-0.20357	6.0035	2.2833	-2.3211	-0.47849	3.6555	1.5415	5.5496	1.5418	-1.9055	2.5881	1.8763	-3.4176	2.6405	0.8494	2.4417	1.2159	-3.0133	-4.6376	-6.7834	-2.1786	0.57689	3.4554	4.9901
-5.8964	-2.5957	-2.2137	-2.5528	-5.4469	-1.6104	0.28642	-6.4499	-2.2412	1.0733	-4.0976	1.3275	3.2621	-5.607	-4.3513	-3.8867	-1.3705	6.8898	-6.1346	1.356	-7.1329	-5.9747	-4.3938	-2.1589	-2.9403	-6.0891	-4.3803	-2.778	-0.27029	-0.48297	-4.4288	-2.1114	-2.5408	-4.5037	-5.333	-2.039	-2.5037	-0.73101	0.26502	-11.869	0.33031	-2.7438	1.0406	2.0977	-6.6002	-1.0386	-7.2663	-6.9812	-3.3311	-4.0921
-7.8995	-15.331	-12.624	-8.3629	-14.661	-8.7861	-7.0888	-8.6017	-8.6691	-9.5017	-8.3127	-3.2729	-5.3935	-9.9014	-16.45	-11.867	-8.605	-11.41	-2.6187	-12.953	-9.8264	-8.1361	-7.7715	-8.9458	-6.9667	-7.4078	-8.2976	-13.668	-6.942	-12.571	-9.6203	-12.138	-11.695	-12.463	-14.63	-8.6469	-10.746	-16.594	-7.5613	-12.199	-11.503	-6.871	-0.075713	-5.4497	-10.676	-10.884	-1.2224	-4.2592	-4.586	-9.3507
4.1441	-10.769	-4.4637	-5.9437	-4.1464	0.098119	0.42732	-5.9575	-0.71723	0.09745	-4.0522	-2.465	-2.5259	-7.2339	-12.208	2.0686	-4.864	-2.7554	-4.4636	-0.94754	-10.144	-4.4685	0.99725	-0.83594	-3.7303	-1.0788	-7.2373	-3.0705	-7.1444	-2.7607	-0.73928	0.28472	-3.2258	-0.65601	-0.20572	-2.7941	-3.9538	-8.0049	-1.6826	-7.7166	-9.4643	-4.4404	-2.6885	-3.3626	-3.9936	-1.7998	-3.1533	-4.5172	-11.526	-1.6495
-10.471	-4.6337	-9.5538	-4.1095	-8.9793	-6.2687	-5.6204	-6.5042	0.61781	0.48672	-4.2065	2.0241	0.10876	-8.123	-4.07	-4.0262	-8.9279	-8.4297	-5.9022	-6.4525	-10.796	-4.3973	-4.0071	-3.7604	-4.6834	-0.9148	-5.225	-4.2294	-6.8354	-3.9975	-5.5223	-7.9543	-4.5745	-11.806	-9.596	-10.256	-8.5018	-7.5433	-5.2632	-4.624	-9.7564	-6.2246	-4.943	-2.995	-2.5908	-5.4175	-0.18485	-13.369	-2.9992	-9.6955
-24.645	-20.468	-21.953	-24.573	-19.374	-19.69	-16.892	-19.918	-22.855	-25.661	-14.049	-22.244	-25.585	-21.428	-20.708	-23.908	-17.698	-23.593	-25.773	-25.524	-23.849	-21.87	-17.853	-21.451	-23.219	-25.42	-15.611	-21.118	-21.556	-24.206	-17.704	-20.228	-16.898	-19.79	-20.926	-23.769	-25.721	-20.436	-16.387	-19.515	-18.79	-23.333	-24.747	-16.402	-19.953	-23.704	-18.382	-18.244	-17.271	-21.375
-15.106	-14.77	-16.471	-6.9143	-14.083	-11.343	-16.774	-9.735	-6.8315	-12.197	-21.222	-15.023	-8.9664	-11.7	-13.125	-7.6418	-9.7376	-2.8877	-14.646	-11.171	-14.503	-11.022	-14.122	-11.625	-16.356	-7.9191	-13.63	-14.2	-11.257	-10.229	-12.422	-7.1271	-12.319	-13.079	-12.503	-18.856	-9.9251	-12.483	-9.343	-10.707	-10.938	-12.084	-13.563	-7.792	-11.722	-13.023	-5.9636	-8.1436	-8.7162	-14.611
-11.201	-11.478	-13.858	-4.9564	-8.2472	-11.98	-17.622	-9.2636	-14.645	-12.89	-13.35	-17.434	-13.193	-13.339	-7.5581	-8.1703	-13.123	-16.519	-9.0934	-9.0695	-11.915	-6.9933	-16.269	-13.99	-16.028	-8.9651	-9.308	-15.419	-16.924	-8.8063	-18.285	-15.629	-14.585	-10.211	-7.0371	-7.012	-12.184	-11.33	-11.423	-10.977	-11.273	-13.341	-17.191	-12.01	-7.8178	-7.795	-6.5941	-2.3335	-13.621	-14.412
-10.855	-9.7535	-11.52	-13.08	-11.223	-13.138	-6.3371	-9.6311	-7.2005	-13.118	-11.65	-13.065	-8.4569	-17.446	-8.8475	-6.9279	-9.4904	-7.8091	-6.5536	-14.702	-11.611	-1.2926	-6.4165	-10.723	-10.534	-12.438	-14.354	-8.9491	-12.532	-14.221	-9.5337	-8.3462	-8.9359	-7.3012	-8.2897	-9.3337	-13.232	-8.7552	-16.772	-10.2	-11.883	-15.065	-9.4765	-3.9081	-5.2706	-13.202	-13.38	-12.357	-7.1192	-9.2151
4.413	7.8462	-3.0999	2.7672	2.9975	-0.73102	6.4869	4.7317	2.7811	1.9566	8.209	-2.5976	0.8883	1.2213	3.1718	0.52482	2.5288	6.1199	-0.84261	1.3911	0.8399	1.7347	-0.39417	-0.59209	1.3589	6.9037	-0.10342	8.4619	7.5147	1.3841	1.3435	10.206	1.5962	5.0234	2.713	5.8234	3.104	5.1433	1.2018	5.4981	4.9527	-2.7797	-0.95063	-0.17196	-1.1068	3.8707	1.5591	2.926	9.3198	2.8266
-1.5246	-0.016924	0.53374	0.29471	2.2756	2.9433	-2.2297	0.96689	3.2863	3.8768	0.2878	7.5144	7.3987	6.4941	1.685	5.223	3.158	0.59869	-7.4755	0.90172	4.1813	-1.1362	8.0462	-0.63448	3.7039	1.7455	-0.68689	-0.40021	1.9864	4.4845	8.2485	3.3114	-0.1892	-2.6034	8.0425	-0.63453	5.0774	1.4937	2.3332	1.7278	-1.3595	1.2587	0.93653	4.8098	3.9062	1.3396	3.3268	-4.6925	5.8391	2.5136
-1.0298	-4.8349	-9.9239	-6.2582	-3.5177	-9.3332	-3.4563	-5.0464	-1.0284	5.5807	-8.9979	-4.4317	-8.4492	2.2791	-0.17178	0.030996	-9.3166	-4.8905	-2.0612	-8.3353	-7.9503	-2.4627	-4.2713	-6.4704	-1.142	-0.31142	-2.4866	-5.7437	-7.1841	-2.1711	-5.2687	0.36035	-6.626	-2.9805	-1.632	-1.1429	-1.1338	0.034521	-6.8129	-4.2007	-3.0356	-10.163	-1.994	-1.0472	-5.506	-2.0846	-1.8203	-8.0288	-0.82813	1.3481
-1.8659	-0.3759	1.0625	-2.8343	-9.8493	1.0217	-1.5195	-6.1802	-3.5517	-5.8426	-2.3704	-6.6245	-7.078	-3.7996	-4.5462	-0.95371	-6.4248	-1.3576	2.3728	-5.3164	-0.99148	-5.0032	-3.9502	1.2234	-3.9923	3.7317	-1.362	-2.0533	-0.71995	-13.34	-2.9178	-7.3102	-6.2107	-3.3201	0.13868	-6.2295	-3.8643	-8.2441	-9.0566	-8.729	-7.2745	1.0505	-2.6481	1.0696	-2.7675	-5.6244	-2.9405	-6.282	-8.8999	0.44043
-10.954	-11.165	-13.572	-16.388	-5.7929	-10.267	-17.781	-7.3158	-14.153	-8.8188	-15.012	-8.6926	-6.0348	-11.519	-16.858	-10.795	-8.0211	-3.8054	-13.499	-9.7319	-12.24	-10.124	-8.3547	-10.082	-10.048	-4.9678	-9.4609	-13.286	-12.45	-7.5046	-10.429	-13.896	-17.656	-8.1855	-6.6556	-12.711	-10.259	-9.1596	-9.1442	-10.885	-12.15	-16.86	-13.236	-8.508	-12.64	-11.579	-11.49	-11.78	-6.6031	-13.851
9.4555	10.653	10.904	13.042	7.8986	13.358	5.7955	14.856	8.1047	12.863	14.35	8.9009	7.1101	2.488	9.7845	8.114	11.836	13.805	9.3528	6.6675	12.787	10.921	13.938	13.063	13.308	10.052	9.4183	9.3062	10.206	5.3877	17.469	6.9356	10.221	10.329	8.1873	9.4369	9.7882	13.928	2.4632	11.535	13.994	12.664	8.9637	14.398	11.767	10.345	5.3908	3.1377	11.13	5.6442
-1.6776	-0.82225	1.2601	-7.2857	-9.4549	-1.7151	-6.7395	-0.47734	-4.4849	-3.2332	-5.4524	-8.2955	-5.0188	-0.98682	-6.3276	-4.0435	-3.5152	-5.0229	-4.7252	-7.3692	-3.7606	-2.2638	-5.6104	-7.9003	-2.6363	-4.4652	-5.588	-0.78226	-5.5896	-5.4758	-2.0172	-6.5995	-6.3168	-7.0855	-3.3167	-8.6719	-2.4283	-3.2369	-4.6313	-8.111	-10.4	-5.5297	-0.12041	-6.0957	-0.036425	-3.0316	-5.2785	-3.4638	-3.1921	-8.4264
6.254	9.0174	1.9394	-1.3595	6.9233	6.8986	3.616	5.9077	8.7304	11.145	0.19924	2.5057	2.168	4.2801	6.1055	-1.0127	8.2656	4.291	1.0869	6.6877	7.346	4.7643	1.0708	7.3523	2.5545	18.922	-0.73095	5.7099	8.363	-2.7734	5.0512	1.2781	10.788	5.1591	4.4343	1.5806	2.4966	2.857	0.57283	3.8	8.5014	7.6308	3.1097	6.2221	5.98	5.5522	-0.80749	5.9987	-1.7127	3.1887
-3.913	0.027464	3.9469	2.0073	4.3221	5.091	4.3503	-2.7252	2.506	-2.6605	5.5677	0.19974	6.3015	1.5758	4.7884	3.5114	1.5868	0.60965	9.1068	-4.385	-3.3702	5.3588	4.9733	6.185	1.5473	2.002	1.9841	5.9841	6.2267	0.51162	8.4831	0.65105	-2.1777	-1.5982	1.3817	-1.1195	3.0878	1.6975	-1.2193	6.113	5.1331	-3.9825	-2.71	2.6661	5.8041	-1.314	2.6381	4.178	-1.5931	-0.3782
-7.3516	-3.7705	-7.5237	3.8048	-8.3524	-5.7974	-2.0564	2.0577	-0.50993	-3.0114	-0.41429	-2.2085	-3.3767	-3.9185	-0.14977	2.9992	1.3341	-11.892	-6.5636	-0.4933	-6.1608	-0.44883	-8.5064	-4.2161	-10.057	-2.4186	-4.4054	-10.237	-4.4649	-6.5979	0.28952	-7.0303	0.77607	1.2431	-6.7848	-4.3595	-0.96099	-6.332	-2.3514	-3.9696	-6.7247	-2.6155	-0.081442	-4.1521	-5.6227	-6.7993	-16.092	-7.954	-4.262	-7.975
-9.0585	-9.0272	-9.2668	-6.5324	-2.098	-7.1929	-11.385	-3.4373	-5.125	-8.7533	-0.92148	-8.3235	-4.3358	-8.0122	-7.2979	-2.4949	-8.0539	-6.2111	-3.246	-6.3431	-15.649	-1.2214	-12.136	-5.8208	-3.1352	-5.2313	-1.454	-4.3817	-7.0319	-4.1273	-6.9853	-9.8926	-2.3646	-11.844	-3.0496	-4.487	-6.8714	-6.0387	-3.6228	-1.5076	-6.5495	-6.2029	0.9767	-5.3528	-15.128	-4.8869	-7.0854	-11.802	-9.9109	-5.2442
-5.638	-5.229	-2.8308	-4.9861	1.0943	0.20091	1.9383	-0.62786	0.69174	-2.0431	-3.6894	-4.5951	-0.78263	-5.8437	-5.9367	-6.1725	-0.12358	-2.8753	2.6724	-5.5841	-1.2734	-5.9746	-1.1867	-3.7677	-0.80833	-5.2986	0.82622	4.8403	-0.23688	-0.75567	-8.2429	-5.6492	-4.322	-0.24218	3.8689	2.0602	-4.8057	-4.4764	1.5076	-4.4579	-0.95082	-7.3585	1.4613	-9.4356	-7.713	3.0017	-5.0092	-0.21936	-3.9006	-0.23569
-13.096	-12.759	-6.1959	-11.341	-12.52	-8.5363	-11.656	-10.185	-8.6485	-11.473	-18.874	-14.402	-14.873	-7.6788	-9.7283	-13.444	-5.3934	-17.026	-12.443	-11.115	-10.593	-14.35	-8.3806	-19.291	-14.263	-8.2099	-14.037	-8.6584	-9.4159	-11.548	-14.226	-18.55	-6.2541	-13.718	-13.087	-15.936	-11.288	-9.9911	-14.5	-19.157	-11.783	-18.612	-17.389	-11.228	-5.1509	-11.187	-12.85	-12.833	-14.045	-6.1364
2.39	2.9836	-1.6727	3.3824	-2.6055	-1.9112	-0.27542	-0.46804	-1.0068	-2.5677	3.1229	-6.1842	-1.5563	-6.0903	-4.509	1.9407	-1.9277	1.5888	-0.41191	-0.64535	-2.7907	2.2068	2.7099	5.6438	-1.5869	-3.7628	-3.1473	2.3937	1.3761	-0.21076	-4.3349	-0.28506	-4.5385	-9.3938	-2.3078	0.96005	-6.7317	5.7991	-3.1171	-0.20968	-2.2902	-5.5033	-2.5631	-0.15609	-2.528	-6.0355	2.7217	0.024986	2.0643	-2.1006
-2.966	6.3722	2.6818	10.812	3.6229	3.8565	14.528	5.5835	1.9337	2.7752	4.6085	4.8398	9.7007	3.7773	-0.87437	5.7653	8.312	6.0571	0.69327	3.4711	3.4268	3.5656	7.2711	2.649	-1.691	6.998	5.9629	10.09	3.9238	5.0936	11.222	-0.77598	3.7859	-0.52843	2.1911	7.1191	2.7939	9.1205	7.7638	6.7401	10.54	7.1664	7.856	10.413	7.8434	-0.027345	2.6635	4.4653	11.372	4.5839
-10.078	-5.9663	-8.6162	-3.3304	-5.3281	-5.7788	-3.0781	-5.493	-4.215	-5.6812	-2.0368	-6.0948	-1.2305	-5.4075	-5.6293	-2.674	-1.2327	4.7734	1.2099	-4.0331	-0.52956	0.48966	-6.8801	-3.6973	-4.0729	-5.7901	1.9643	-0.066	-7.0248	-4.192	2.3876	-4.5223	-13.418	-1.1972	-5.8936	2.1234	-2.6039	-2.6084	-5.9457	-10.85	-6.8436	-4.0593	0.26845	0.39001	3.5424	-3.7736	-1.0534	-2.2358	-8.0755	-4.9621
-24.643	-18.801	-20.342	-21.19	-18.544	-29.237	-16.764	-24.771	-13.331	-21.843	-18.758	-20.268	-29.202	-17.806	-26.236	-16.901	-24.292	-24.704	-19.952	-27.504	-30.069	-25.024	-18.044	-21.142	-22.972	-21.36	-28.116	-26.935	-17.969	-23.685	-20.239	-21.932	-27.582	-21.925	-18.769	-21.183	-18.386	-22.207	-26.8	-20.695	-20.954	-13.962	-19.709	-23.956	-24.06	-26.858	-20.868	-25.165	-18.858	-21.313
-8.5541	-2.0468	-4.1915	-3.693	-8.9792	-5.564	-7.2057	3.0571	-5.1204	-4.152	-6.3331	-4.9918	-2.6754	-4.034	-2.1404	-7.8898	-1.8498	-7.6328	-4.869	-2.265	-7.1735	-8.3034	-10.414	-4.8857	-6.606	-10.379	-7.8912	-3.2357	-7.0544	-6.1537	-11.493	-8.2705	-7.0678	-3.0128	-7.6378	-3.2193	-3.2816	-5.5632	-6.6491	-8.9573	-2.2338	-4.2958	-5.7112	-6.8661	-3.4293	-12.887	0.81496	-7.8082	-8.389	-2.5074
-26.194	-24.886	-17.873	-24.942	-21.123	-16.949	-22.427	-22.348	-17.19	-25.515	-17.346	-18.927	-23.566	-18.877	-26.169	-24.849	-23.964	-24.318	-19.666	-29.031	-20.003	-22.976	-26.951	-18.792	-18.17	-20.437	-20.378	-26.553	-22.867	-19.9	-17.195	-20.739	-25.18	-22.37	-19.554	-26.129	-21.496	-24.13	-19.625	-28.064	-19.702	-19.042	-22.466	-19.05	-21.155	-17.328	-20.248	-22.214	-16.162	-18.492
-17.268	-12.583	-13.26	-11.791	-7.9966	-17.922	-16.203	-16.283	-10.665	-8.7635	-18.749	-12.88	-10.544	-18.492	-16.198	-9.4817	-10.479	-9.4868	-11.139	-17.136	-19.813	-20.173	-15.464	-12.735	-12.421	-13.729	-10.118	-15.845	-20.297	-10.23	-17.575	-14.994	-14.188	-15.859	-12.468	-11.89	-11.558	-13.902	-11.958	-19.223	-11.078	-15.504	-10.489	-4.7122	-9.079	-16.004	-13.458	-18.339	-15.081	-20.371
-13.048	-8.5375	-11.195	-14.195	-10.805	-13.585	-3.2205	-15.897	-11.958	-8.4358	-1.7027	-13.827	-12.103	-9.5157	-12.729	-7.5692	-10.706	-9.8988	-10.224	-7.4558	-10.245	-12.608	-7.2943	-3.0111	-11.766	-9.9642	-18.182	-9.5798	-12.399	-15.244	-9.6346	-13.883	-10.462	-9.4923	-7.9348	-6.4948	-12.392	-4.5118	-5.2737	-12.952	-8.0583	-6.0029	-9.7948	-11.359	-5.2738	-6.3357	-12.458	-14.195	-11.873	-10.014
-16.144	-12.926	-11.326	-20.522	-12.683	-6.0233	-9.0978	-16.418	-11.318	-17.914	-16.466	-16.09	-9.4767	-8.6724	-15.769	-12.722	-21.399	-16.987	-16.327	-13.925	-15.014	-8.6196	-10.432	-8.3036	-9.7224	-13.155	-23.779	-12.784	-13.27	-19.681	-21.966	-20.378	-18.459	-16.249	-18.522	-16.045	-8.3339	-12.172	-17.59	-14.743	-10.334	-10.611	-10.965	-9.1049	-12.012	-13.083	-17.51	-21.184	-14.255	-11.432
-12.393	-13.957	-8.835	-17.969	-11.162	-22.146	-12.904	-16.477	-12.343	-4.1394	-12.305	-14.507	-17.776	-14.886	-9.2875	-7.0724	-13.666	-13.464	-14.526	-14.187	-8.2359	-8.3172	-9.4242	-11.465	-19.136	-7.0985	-14.603	-15.447	-19.144	-9.5074	-11.347	-16.674	-12.934	-13.928	-2.673	-14.719	-6.3969	-13.866	-13.099	-14.403	-11.351	-5.044	-14.139	-17.769	-15.503	-3.5456	-12.928	-13.237	-18.45	-22.566
-3.421	-4.3618	4.5605	-2.2261	4.6437	0.61119	-0.10783	-2.5682	-2.5945	-2.8594	-1.5903	1.107	-3.3216	-8.9824	-2.5616	-0.19185	1.9717	-6.4964	0.41774	-5.8664	-1.4792	0.52929	-0.43191	-4.2536	-2.6975	-0.61174	-0.96865	-3.0672	-8.0149	-0.88473	1.54	-4.2168	-0.57784	0.66525	0.4506	-3.0194	-2.2554	2.1569	-3.5142	3.3059	1.9832	-5.9451	-1.7688	-3.8514	0.11653	-0.31407	-0.77623	0.816	3.2802	2.1495
-0.99018	-12.562	-2.0233	-0.11708	0.7596	-0.55557	-1.2016	-5.5518	-0.32814	-2.9228	-0.67923	-7.9172	-1.0448	-8.6824	-5.5136	-5.6928	-6.3519	-4.9322	-4.5964	-1.8166	-1.3424	-3.9831	-0.28348	-2.1707	-1.9166	0.797	-3.122	-0.86022	-2.1478	-5.6302	-0.11924	-2.925	0.60884	-1.7371	-7.752	-6.0269	-1.1829	-6.8723	-5.6571	5.1962	-3.1402	-1.0103	-3.9859	2.4457	-3.843	-8.2115	0.29132	-2.4824	-6.0704	-0.62485
-12.12	-11.103	-12.972	-12.942	-10.181	-12.425	-9.0365	-18.256	-11.221	-11.234	-15.52	-11.918	-13.202	-12.14	-14.678	-5.6542	-6.3754	-15.488	-12.399	-7.1502	-2.5199	-13.8	-14.011	-8.6613	-19.312	-13.415	-16.059	-8.6209	-14.505	-10.874	-16.438	-18.659	-14.65	-12.013	-19.854	-19.831	-10.031	-9.041	-16.14	-11.359	-8.8012	-10.774	-15.114	-4.9461	-20.669	-18.955	-10.046	-10.523	-13.542	-11.84
-18.534	-20.759	-16.749	-11.352	-16.277	-21.525	-20.22	-15.495	-18.319	-15.518	-18.743	-15.326	-12.848	-13.092	-12.237	-20.807	-16.068	-18.913	-13.901	-13.754	-14.208	-15.081	-16.309	-13.55	-19.254	-10.885	-14.117	-11.816	-16.569	-9.6707	-13.379	-12.698	-13.332	-19.185	-18.515	-19.785	-10.978	-6.7769	-12.97	-14.122	-10.642	-19.907	-14.375	-17.053	-14.954	-8.7179	-13.539	-18.261	-13.582	-19.254
-2.0987	1.2812	3.6304	3.0663	-4.9373	0.80002	4.0955	-3.0354	2.0198	5.8464	3.0646	-1.5452	1.4551	1.7752	0.75454	-3.3948	-1.0318	-1.0953	2.7962	-0.88646	-5.6912	-0.2218	4.7973	-0.18327	-7.4305	0.31063	-0.68363	0.28934	0.5376	3.0842	1.3404	-1.7269	-0.56445	-0.60199	4.3733	0.078642	2.0458	-1.9854	-0.69329	1.8351	-1.9638	-5.6015	7.206	3.4271	0.18838	-1.0947	0.16466	-0.93843	1.3486	2.3998
-5.4638	-12.209	-12.786	-10.496	-4.8931	-13.247	-6.5464	-5.4516	-7.1379	-9.8703	-8.6722	-13.035	-11.435	-13.253	-10.171	-3.5808	-8.5235	-7.0255	-9.1183	-9.2134	-6.8362	-4.7021	-4.6594	-7.4739	-4.5862	-8.3369	-9.6172	-12.045	-11.122	-7.245	-10.236	-10.742	-8.2473	-3.9438	-13.522	-13.063	-14.103	-8.7119	-4.4541	-8.1958	-10.592	-10.446	-11.114	-10.053	-8.3273	-10.095	-10.963	-3.23	-11.215	-5.8988
-13.022	-9.6988	-12.13	-10.967	-11.565	-11.515	-11.208	-20.354	-14.059	-23.016	-8.088	-14.137	-7.9597	-8.8323	-17.358	-10.915	-11.163	-15.07	-11.469	-14.106	-12.754	-14.053	-7.7868	-18.574	-15.721	-7.6382	-15.819	-10.42	-8.102	-11.365	-8.2184	-19.115	-13.678	-8.8438	-15.294	-20.562	-15	-20.346	-11.532	-7.8028	-16.307	-14.317	-19.977	-18.792	-15.935	-8.0881	-11.426	-12.385	-9.8529	-10.434
0.54351	-0.34456	0.64942	-1.5446	1.9759	-2.7762	3.1096	-3.6479	-2.9369	-2.868	-0.74139	2.6203	-3.6886	0.3765	0.51878	-1.5976	-5.2109	1.1043	-0.94362	0.8598	-1.9705	-2.7043	-3.1224	-2.0616	-1.8967	0.41359	2.3928	-3.7062	0.11981	-8.7757	0.096479	0.8382	-1.633	-1.3941	-4.5003	-4.2454	-0.92185	1.1765	-3.4082	0.85174	-1.3877	0.48526	-4.5492	2.5795	3.3427	-1.7018	2.4047	-5.0459	5.3942	-6.9744
-9.1861	-10.96	-16.41	-9.7724	-12.425	-15.606	-14.45	-10.148	-15.877	-9.5383	-12.414	-8.9042	-15.372	-10.644	-16.906	-10.902	-15.498	-9.1534	-11.309	-11.401	-15.282	-10.482	-17.443	-11.19	-12.189	-11.926	-13.244	-6.6866	-13.421	-12.472	-15.666	-12.538	-12.272	-10.025	-13.371	-13.434	-9.6236	-16.152	-16.19	-13.047	-1.2275	-15.757	-7.5643	-12.488	-10.464	-9.303	-13.279	-7.7255	-11.586	-13.751
15.718	-0.89367	6.3062	5.698	1.4948	3.1423	0.096196	7.3403	7.7903	8.4511	1.8657	3.9403	2.9151	5.3397	3.3517	11.778	7.8517	0.80393	0.99683	-0.14416	-1.4726	2.192	7.0557	2.6143	5.381	5.7329	2.3964	1.8218	7.8089	2.1591	6.7796	0.82641	0.97243	3.7458	3.4983	1.2853	5.6713	4.1989	2.6174	1.6635	5.2245	4.7818	11.004	3.6287	5.1349	1.4045	3.4791	-1.6078	12.228	6.1593
-9.0183	-9.265	-11.263	-6.5536	-13.498	-15.905	-9.3175	-7.7212	-15.029	-5.0159	-11.389	-9.198	-11.942	-10.123	-6.0874	-6.404	-10.594	-11.779	-2.3002	-9.3214	-16.319	-12.993	-9.2682	-15.054	-14.483	-7.2889	-11.302	-11.307	-14.864	-9.5205	-12.67	-10.533	-9.3011	-15.055	-14.556	-17.044	-12.619	-6.8174	-9.5034	-10.038	-15.854	-15.789	-13.144	-18.694	-16.234	-8.3999	-13.848	-9.7139	-12.505	-17.282
-14.69	-16.126	-9.1186	-16.203	-14.623	-12.507	-7.6223	-13.733	-9.5959	-9.06	-17.08	-15.561	-12.95	-14.477	-21.055	-11.68	-16.091	-12.004	-13.921	-12.346	-10.281	-15.043	-15.009	-15.501	-16.535	-8.7351	-12.933	-22.075	-15.587	-8.7843	-12.162	-16.163	-11.004	-17.522	-15.821	-10.689	-11.339	-12.491	-9.9645	-10.713	-14.047	-15.807	-17.63	-13.211	-6.0767	-13.805	-19.683	-15.956	-14.23	-6.283
-8.3756	-2.7481	-6.9741	-12.592	-10.069	-12.373	-5.4671	-9.9453	-8.9839	-10.33	-14.735	-10.52	-10.272	-12.99	-5.9298	-8.4015	-6.0674	-7.1269	-6.362	-13.084	-11.987	-9.3944	-7.7634	-11.34	-10.447	-7.8847	-8.7104	-14.286	-12.628	-7.2219	-7.3133	-13.872	-5.4473	-12.365	-12.243	-9.4861	-10.314	-10.501	-13.911	-12.697	-8.5591	-9.1135	-6.6419	-2.9948	-2.4865	-12.088	-11.691	-8.0692	-10.297	-11.282
-10.399	-11.474	-10.793	-7.7491	-11.657	-4.715	-7.364	-9.0872	-13.587	-5.847	-14.319	-16.239	-6.7257	-7.5872	-10.241	-11.828	-10.553	-10.446	-12.853	-14.828	-11.185	-8.4593	-9.7125	-13.379	-10.882	-12.538	-10.616	-5.317	-13.547	-22.6	-17.374	-9.6496	-14.409	-12.399	-12.118	-15.276	-9.5521	-6.3804	-13.972	-5.963	-7.8043	-9.9123	-13.204	-9.4264	-11.422	-16.505	-5.3863	-11.338	-11.264	-12.265
3.724	1.6734	-1.6306	3.4911	3.5739	-4.158	4.5729	5.9262	10.152	8.3906	6.6098	4.6508	4.0152	-6.7437	3.8355	4.995	5.508	9.7942	1.2327	1.0263	2.5523	0.45778	2.6434	-3.4808	7.3303	2.4506	0.768	2.8161	7.648	4.4995	4.6407	12.531	3.5649	1.4539	2.5638	0.48232	-0.17607	2.2131	3.4332	3.9366	2.4843	1.3336	2.2173	4.6619	-1.5849	2.6048	6.1824	5.7175	5.5657	-2.2884
-0.32597	-5.3059	-2.3976	1.3801	-2.0833	1.841	1.9947	-4.5963	-0.40981	-3.3774	0.49035	-4.4385	-6.4267	-5.8946	0.63491	0.16842	-9.6204	-2.1535	-2.7332	-3.5956	1.4621	-4.1493	-8.6804	5.2078	6.0618	-4.992	-6.8897	-6.8697	-4.6942	-8.8403	-1.3158	-2.2075	-3.6775	-3.2118	-6.8158	4.0277	2.1681	-7.695	0.88212	-10.718	-3.3318	-6.8644	1.1587	-10.081	3.0714	-6.9523	-1.5556	-9.1496	-4.789	-7.3352
-11.856	-7.6293	-2.0829	-19.158	-10.363	-11.245	-17.062	-8.6166	-8.4352	-5.2316	-11.183	-6.2663	-7.1359	-15.681	-9.5695	-15.122	-9.3203	-9.4411	-11.819	-8.349	-9.2509	-11.866	-12.706	-19.381	-9.2137	-7.1317	-11.633	-8.586	-8.1569	-15.798	-1.8187	-9.8173	-7.0176	-8.5348	-4.6398	-4.1448	-13.672	-14.858	-13.798	-11.14	-9.7002	-9.1395	-12.594	-12.021	-13.409	-12.223	-9.0216	-13.867	-11.984	-4.7867
-23.453	-21.849	-27.401	-19.228	-12.594	-27.636	-21.726	-22.17	-14.826	-24.717	-16.271	-21.543	-21.23	-27.715	-22.456	-16.295	-26.268	-18.72	-20.115	-21.217	-14.632	-24.201	-18.499	-24.323	-18.199	-20.022	-16.008	-16.86	-20.109	-22.362	-26.71	-27.498	-23.017	-22.466	-28.002	-15.162	-14.871	-27.044	-22.946	-19.56	-16.332	-24.293	-23.458	-22.864	-21.298	-24.123	-18.704	-22.269	-20.307	-19.17
-2.7544	2.9606	-8.3768	3.0101	-0.41828	-3.3631	-8.0314	-8.4075	-5.3618	-4.601	-6.0823	-4.9912	-6.7799	-2.2517	3.1543	3.3627	-6.7071	-1.9642	4.8339	0.035863	-1.9336	4.2444	-3.1317	-1.464	-0.010254	-2.8965	4.4439	-2.5212	-6.1449	0.38973	-2.3062	-1.5976	-4.9658	-7.8892	0.45619	-4.6412	-4.2304	-0.91392	2.7363	0.59707	-5.7604	-7.9763	-5.9499	-2.1222	-1.1646	-9.3036	-4.781	-7.671	-4.5685	0.39205
-6.1267	-8.7211	-8.8588	-8.0139	-14.867	-8.2428	-13.679	-11.479	-9.7268	-13.858	-15.113	-11.041	-10.977	-8.6977	-15.361	-12.336	-15.64	-14.197	-10.451	-10.597	-13.054	-15.216	-8.228	-8.2324	-5.983	-7.8216	-13.458	-11.294	-10.402	-2.1061	-15.593	-8.8522	-9.9709	-13.041	-13.821	-11.507	-6.0005	-11.128	-14.087	-9.5218	-8.0158	-12.421	-13.095	-9.0949	-9.0661	-9.0815	-11.896	-9.3703	-7.3654	-18.401
-10.278	-6.9042	-11.393	-3.1595	-12.968	-10.101	-14.044	-9.889	-11.571	-7.3661	-3.5983	-4.0005	-7.4899	-8.1472	-9.9996	-5.212	-8.4404	-11.036	-10.044	-12.954	-11.264	-7.3914	-7.8721	-18.19	-8.7198	-12.037	-8.4349	-10.909	-15.908	-4.1554	-14.897	-10.185	-13.246	-6.8011	-4.0075	-12.652	-13.455	-6.3244	-9.7443	-10.343	-9.5729	-9.2306	-9.1053	-18.205	-5.4402	-10.773	-5.9205	-12.461	-3.6462	-8.6461
-7.0497	-3.3431	-2.3941	2.8745	-3.9741	-3.5548	-1.0167	0.6343	-3.8942	-5.5512	-2.0484	-2.443	-0.26198	-3.3175	-1.5448	1.9105	-3.5215	0.93336	-2.2546	0.44472	5.4674	1.5594	-0.06797	-6.4614	2.2429	2.085	0.43716	0.65077	-1.2484	-0.79641	-8.4416	3.5249	-1.9992	-1.1851	1.7649	0.765	-8.3756	-1.4016	-2.6568	-1.0163	-0.61362	1.1413	-3.9163	-1.4857	-3.1866	5.1597	-8.5711	-7.0869	-4.9776	-0.87106
-4.0126	-2.7222	-3.0058	0.59985	-5.7931	-2.7259	-2.2595	-5.7454	2.2488	-8.698	-2.9665	2.0017	-4.1	-5.6057	-3.1061	-5.5802	-0.092938	4.0435	-0.10456	-3.1527	-2.3779	-0.2591	-5.6722	0.66953	-0.30408	2.1303	-2.6507	-5.1546	0.61731	2.0885	1.6111	1.1089	-8.5432	-0.53955	-1.6665	-3.3668	1.6862	-1.8364	5.1054	-1.5089	-4.9158	-5.0683	-0.88033	-4.94	-6.09	5.1838	3.5607	-6.1924	-0.14451	-3.5653
-17.579	-23.36	-15.324	-22.537	-15.558	-18.883	-20.062	-18.608	-18.405	-18.567	-19.198	-15.002	-17.873	-22.955	-22.24	-22.76	-14.121	-24.681	-21.862	-14.824	-16.787	-28.276	-20.71	-15.972	-19.793	-17.057	-18.288	-21.357	-16.891	-20.954	-21.88	-25.742	-21.772	-20.596	-22.897	-14.549	-24.315	-23.363	-18.52	-18.209	-22.048	-20.007	-25.634	-16.228	-22.916	-22.804	-18.152	-16.422	-21.307	-15.341
-13.386	-15.088	-1.5924	-10.501	-19.004	-13.509	-14.7	-15.612	-17.903	-14.121	-9.1589	-10.97	-13.209	-14.464	-9.9437	-8.7441	-9.4143	-10.212	-10.832	-7.3929	-11.647	-15.158	-19.082	-14.824	-13.546	-11.713	-9.3135	-9.4889	-16.909	-5.3688	-11.645	-14.51	-11.187	-16.525	-14.938	-7.7192	-16.196	-10.269	-13.023	-8.9195	-17.286	-11.186	-9.8292	-10.763	-8.7443	-13.748	-7.9656	-6.5738	-16.459	-12.75
-8.9775	-7.3308	-11.325	-9.9895	-10.879	-4.1433	-0.43752	-10.327	-13.011	-16.992	-5.1786	-9.8786	-7.9355	-9.9099	-11.076	-8.2157	-9.0747	-6.9762	-5.2563	-8.8117	-12.209	-10.186	-16.947	-9.8632	-1.5621	-12.013	-10.79	-17.299	-12.503	-11.47	-12.479	-6.1355	-16.547	-10.468	-5.8583	-7.1156	-11.968	-6.793	-7.3098	-13.412	-9.8689	-17.992	-7.4759	-8.0283	-9.498	-5.9237	-6.3711	-4.2309	-6.2061	-9.9534
-10.273	-18.003	-7.5729	-10.999	-15.682	-16.928	-10.784	-13.78	-10.503	-17.765	-11.29	-9.8358	-10.814	-8.248	-16.415	-15.427	-16.385	-14.278	-12.982	-12.002	-9.3308	-8.9091	-11.776	-13.506	-20.014	-9.6429	-15.76	-11.776	-13.995	-16.069	-13.339	-9.6318	-9.2867	-13.184	-19.181	-15.597	-18.206	-19.35	-9.1986	-11.696	-14.632	-7.0032	-10.824	-15.727	-9.6341	-10.502	-13.859	-22.341	-12.596	-16.924
8.1465	10.472	5.6159	5.8385	1.3973	13.128	12.105	4.2826	8.3289	6.9957	12.037	10.542	1.7405	13.03	6.1356	4.929	11.143	1.535	11.372	3.6112	6.0913	-0.43217	7.709	10.091	8.1545	8.0756	10.832	1.7865	13.012	1.9828	0.11542	3.2276	5.4774	11.235	9.2969	10.143	0.45786	4.8849	6.9447	8.7224	2.5693	-2.5833	8.3829	6.3015	-3.5892	5.3257	5.6198	9.4171	9.6687	7.0377
-1.2162	3.0805	1.158	2.1919	3.4412	-1.2607	-1.9365	0.56509	-0.070082	-2.0697	-2.2424	-1.5867	-2.4669	-0.68648	0.65119	-4.0404	-4.7488	1.389	5.6435	-0.8835	5.807	6.5795	2.1045	-1.262	0.941	-1.3002	-2.2395	2.104	-0.86918	-2.8267	-4.5286	-4.1098	1.1753	1.1078	2.6244	-3.2587	-1.0101	-0.95158	2.4461	-2.559	5.7509	-2.0693	2.9575	-2.334	-7.4621	0.62456	-0.90798	-4.9283	-2.0546	-5.4163
5.7645	0.11785	7.1885	0.11397	1.873	-4.1516	8.1209	12.137	2.1598	-0.50105	4.1009	8.752	1.7832	-0.064807	-4.1768	-2.5713	3.4234	8.3536	5.2289	3.9531	1.0542	4.2596	3.3365	0.17825	-0.65566	2.7851	-4.136	-2.4514	7.3266	7.9888	4.4993	-2.2965	2.3948	2.4701	3.8431	1.7639	8.3235	3.9688	-1.7395	-1.5789	6.9384	-1.4488	6.1171	5.4629	1.8305	7.164	0.50847	0.23746	1.4851	3.2522
-12.43	-13.341	-10.011	-12.85	-8.8704	-13.139	-11.947	-9.6715	-20.515	-14.521	-7.1162	-20.991	-14.682	-9.7315	-14.297	-10.267	-10.358	-11.32	-18.072	-13.94	-17.343	-13.855	-14.358	-14.418	-6.8876	-8.5382	-12.869	-13.497	-12.919	-11.03	-14.69	-9.7407	-12.102	-12.296	-4.5776	-7.5938	-11.476	-6.8829	-16.544	-10.954	-13.427	-9.4809	-9.7357	-12.256	-15.2	-14.895	-14.075	-9.1732	-16.085	-10.051
-23.62	-28.208	-20.289	-28.659	-26.061	-25.103	-25.082	-19.943	-26.368	-21.23	-26.72	-26.846	-20.638	-18.441	-17.983	-13.655	-17.673	-21.232	-21.761	-22.151	-25.426	-24.449	-23.615	-20.006	-22.635	-19.978	-21.595	-19.528	-24.266	-23.776	-23.117	-16.678	-24.407	-23.153	-19.772	-23.198	-24.576	-24.996	-22.207	-23.176	-18.937	-26.454	-29.641	-21.467	-22.962	-25.309	-26.164	-21.056	-20.73	-26.089
11.625	3.8056	3.5447	4.0025	-1.0454	-4.1453	0.8988	3.525	1.9758	6.8889	0.45983	6.91	-1.8161	0.74204	1.3718	0.52732	-0.4619	-1.6514	1.7731	-7.5661	-1.2573	1.3271	4.8985	0.63622	0.014578	-2.9359	2.9455	2.7367	-4.673	5.0878	5.8551	3.4302	1.3616	1.8918	-2.3083	2.8283	4.434	-2.5055	-1.4071	2.5324	-2.4632	-5.3966	3.3792	3.9174	-1.7151	-1.4397	2.3141	5.3701	6.1489	4.966
-6.9786	-1.9564	0.94089	2.5582	-4.5864	-12.179	-5.2085	-4.2956	-0.31292	-2.3298	0.60648	-4.1508	0.57188	-2.2194	-0.8612	-3.5079	-2.1257	2.2131	-0.11758	-5.2829	-1.5278	0.92399	-3.2935	-8.551	-7.6841	-3.4634	-5.2962	-2.3445	-7.0582	-3.6813	-5.0232	-0.92091	-5.3164	-7.8754	-1.8878	-11.607	-2.5691	-3.2189	-7.3062	-0.055287	-3.9358	-0.47557	-5.3927	-1.9283	-3.6139	-1.207	-2.8425	0.8073	-6.06	-5.4782
9.3513	8.4815	8.3829	8.3559	11.552	9.8504	-0.25772	-1.1187	5.1562	11.556	8.6761	7.0656	6.979	8.3165	5.4983	2.318	11.206	7.6023	9.5849	8.0903	10.714	5.1457	4.7481	4.1422	4.9207	5.1729	2.3899	6.4299	7.8899	2.4893	7.2645	10.527	8.0952	4.4314	6.2941	3.6132	0.49015	7.989	9.9907	10.137	6.7207	1.131	11.635	10.144	5.9001	7.3221	6.6438	10.437	6.5933	1.6767
0.3008	-0.10565	1.2064	-4.0836	-2.6299	1.377	1.5852	-3.11	4.6165	1.3443	-0.22981	-1.3869	2.1644	4.4744	-0.39884	-3.2604	-6.2582	-1.9248	0.20871	-0.6914	0.24888	3.1378	-1.8047	3.4408	4.1652	-2.3129	2.9538	-1.6749	-0.32337	-12.226	-2.6914	-0.48907	2.7376	2.4425	7.6039	-2.4765	2.7017	-2.2221	1.0297	-5.7256	1.3774	-0.51732	7.0013	-2.7243	-3.6046	-1.1204	0.36207	0.63666	2.9645	2.6731
2.9641	-1.7768	2.5028	-4.1515	-0.56294	1.7325	0.65165	8.0144	-0.21563	-1.7852	-6.5997	-3.3737	-2.2865	-0.39745	-3.2373	-2.3645	0.4198	-8.5279	0.18424	1.1407	-2.276	6.2027	4.1472	-3.4371	-5.2784	-1.4397	-8.1384	-2.4518	-5.7622	-4.8185	-1.8053	2.8522	1.1081	0.035591	5.7136	0.24043	2.041	6.197	5.9198	-3.4027	-2.7002	-4.5749	-8.519	1.4193	-2.8445	-0.68439	1.9716	-6.4303	-7.3978	4.5336
-14.624	-8.6018	-12.143	-3.2251	-17.386	-12.444	-19.954	-8.3045	-17.961	-15.359	-13.251	-7.549	-6.6507	-3.5837	-15.063	-18.352	-11.961	-14.736	-8.6137	-15.596	-12.401	-14.092	-18.495	-9.9386	-18.982	1.2941	-13.771	-10.556	-15.184	-10.08	-15.343	-6.4734	-19.59	-6.6843	-15.785	-8.1977	-14.274	-19.643	-10.768	-12.466	-7.1117	-12.814	-16.267	-16.216	-6.2668	-8.5215	-10.534	-18.264	-7.2191	-14.143
4.1191	7.5358	6.0151	2.3158	3.8417	1.4665	11.967	2.1806	2.7826	-0.32111	3.1315	7.7705	1.4948	2.3823	8.7679	3.5467	6.2555	2.8215	4.0791	3.5717	0.02108	4.6104	4.1669	7.6339	2.1717	7.4002	8.0399	9.3662	1.9208	3.7646	1.3573	3.5655	3.1126	10.717	2.971	3.7615	5.9532	2.6364	0.57611	1.1035	2.3869	3.0293	4.0854	4.1951	-1.6898	4.3882	-2.0713	8.2974	2.8082	10.904
-18.646	-12.253	-9.2393	-10.205	-8.406	-18.568	-7.5955	-15.275	-15.456	-11.459	-10.023	-10.318	-14.647	-16.603	-8.95	-8.517	-8.6888	-10.22	-7.4983	-14.547	-5.5846	-9.5879	-12.064	-14.084	-8.2008	-9.2749	-9.9229	-17.21	-14.583	-10.661	-19.075	-8.0214	-8.4746	-13.436	-11.991	-12.081	-16.473	-12.2	-4.9095	-5.1676	-9.5837	-14.972	-7.0505	-10.601	-12.052	-13.523	-11.636	-12.87	-12.848	-13.193
-14.851	-7.3615	-13.136	-16.062	-17.195	-15.92	-13.196	-11.083	-11.311	-12.156	-16.506	-13.402	-15.639	-10.334	-11.517	-13.066	-10.733	-9.8918	-12.093	-23.128	-12.111	-14.397	-14.307	-5.0301	-14.583	-6.2085	-12.896	-13.565	-9.5478	-20.39	-8.8129	-13.869	-5.6184	-10.721	-13.831	-10.7	-13.137	-16.323	-20.351	-15.619	-17.622	-5.8865	-13.553	-16.193	-13.09	-13.531	-13.289	-16.306	-10.405	-14.39
-17.982	-18.662	-22.604	-22.112	-23.722	-14.59	-16.412	-23.562	-23.498	-15.757	-16.485	-19.232	-23.495	-23.69	-19.672	-27.714	-21.645	-20.167	-27.119	-23.317	-14.943	-6.9272	-22.606	-18.534	-12.807	-21.216	-21.381	-22.43	-28.105	-20.175	-26.891	-19.081	-22.138	-15.092	-26.73	-22.016	-18.101	-21.5	-19.835	-18.562	-19.585	-22.382	-23.737	-19.989	-21.698	-21.97	-25.303	-16.787	-23.836	-21.035
7.1003	-1.3052	-2.9862	6.6545	-1.2283	-2.3664	2.3532	2.7885	1.6668	-0.26789	-6.4082	2.1232	0.25243	-10.579	2.167	-2.2712	4.4828	2.292	7.4987	3.299	3.3203	-0.14147	0.17594	-0.43928	0.31518	2.722	1.8366	-0.60071	0.83194	-5.7563	-2.2177	3.4356	-1.8525	0.82298	-7.3071	-1.4225	0.99761	2.6812	0.41775	4.0654	4.9833	4.6528	-5.0988	-3.0119	-3.2093	3.3092	-0.91724	2.3894	1.4938	-0.66431
-1.0812	-7.9214	-7.4645	-1.6031	-7.2727	-4.9693	-2.1832	-3.4656	-5.8474	0.56022	-3.0537	-10.581	-5.0815	-5.2908	-7.0403	2.4365	-7.9338	-5.7114	-0.59453	-9.7195	-2.6389	3.7185	-6.8591	2.4765	2.3532	-4.8742	-2.0293	-3.9837	-3.4828	-2.7763	-3.842	-2.0494	0.88144	-1.5717	-3.7367	-5.0371	-2.7246	0.0098408	-7.5305	-6.5252	-5.5215	-10.312	-4.1907	-1.2449	-7.7989	-5.6279	-5.7837	-2.5938	-0.038883	-6.8693
8.9904	1.1248	5.3915	5.5609	2.3347	8.5056	18.694	15.776	8.2128	14.3	5.3795	7.5575	9.3618	12.14	9.1932	6.2144	12.46	8.7019	7.6266	11.714	12.082	10.716	6.6895	6.4129	3.8649	13.255	5.9437	5.7428	8.2576	6.038	10.418	10.522	4.1979	16.115	12.232	4.8389	9.0094	11.324	8.9588	5.9888	8.1999	9.4397	8.5014	7.8064	11.982	11.351	11.121	12.265	14.46	2.7291
-0.95454	-0.13084	-1.0274	1.5367	3.9513	-4.7527	-1.3937	2.3417	4.3627	3.8779	7.2773	-0.24804	0.00532	2.284	5.0698	-0.61851	-0.89625	5.3135	-0.93496	2.8461	-4.0657	-7.1111	-2.0536	-0.61284	0.32559	2.2256	0.59767	-5.4543	-3.0863	1.7673	-3.5479	-3.3623	-3.0785	3.982	2.5416	-3.8417	-5.1352	0.86943	-1.7604	-2.2032	0.30627	1.4653	-2.6895	-4.127	-8.1576	-3.0763	1.564	-7.1771	2.5886	-1.7519
-22.583	-13.894	-19.106	-22.711	-19.465	-18.898	-25.403	-24.728	-25.844	-18.29	-17.294	-19.849	-23.565	-17.8	-17.49	-29.262	-21.548	-20.66	-24.142	-16.262	-22.227	-20.785	-21.173	-25.181	-19.867	-24.216	-23.158	-21.356	-21.884	-21.71	-23.894	-24.016	-23.617	-20.557	-23.479	-29.649	-21.362	-20.127	-23.007	-26.354	-18.333	-24.615	-22.865	-23.111	-25.605	-25.109	-20.018	-21.382	-20.576	-26.312
2.2098	4.9075	2.698	0.55939	8.8154	6.0542	6.4338	7.1196	-0.3429	8.9436	-4.3444	2.2985	6.1236	0.28481	8.5968	3.3597	-3.3835	1.1617	7.4601	8.2662	1.8664	-1.4036	2.2944	7.5344	5.7846	5.4467	0.81706	2.4375	-1.087	8.8004	2.692	0.63447	2.8741	-1.139	1.4556	2.349	4.6	-0.24964	4.0112	-4.1911	10.006	7.2458	3.1958	2.2929	3.5784	3.5838	-0.27864	-5.4245	3.1811	6.3826
-3.5998	-1.2295	-5.2181	-1.8109	-4.4541	3.7319	0.75109	-1.8657	-5.9772	-6.2218	-4.6621	-6.5878	-1.8682	-10.572	0.35262	-5.5764	-0.34888	-6.6317	1.3886	-2.4343	-3.4599	-2.5421	-1.5905	-0.67659	-4.6714	2.2164	-4.5309	3.3132	-4.3464	-1.9786	-2.6226	-8.3912	-5.8272	2.0878	0.53066	1.3293	0.1608	-2.5049	2.1603	2.9084	-5.6657	-8.2332	-2.9451	-1.3942	6.5867	-1.2768	-1.1751	-9.7801	1.302	0.82248
-3.1194	-8.2379	-7.3463	-7.6532	-13.308	-17.177	-6.8885	-9.0571	-12.278	-10.133	-8.6089	-18.254	-12.738	-10.605	-13.863	-6.5157	-12.88	-11.197	-5.6363	-8.7341	-11.762	-18.832	-14.071	-6.5095	-11.54	-5.21	-5.3082	-10.856	-7.3015	-11.007	-6.9991	-4.3583	-13.708	0.14744	-12.401	-8.6802	-12.767	-12.035	-12.29	-14.635	-11.179	-9.1092	-9.1301	-12.82	-6.7335	-8.7807	-10.712	-5.6999	-17.871	-12.753
-4.6309	-5.1411	-3.028	-10.631	-2.8785	-5.2923	-5.7692	-7.4193	-6.7719	-10.172	-7.9793	-9.7467	-7.0212	-11.123	-10.273	-8.5535	-4.3178	-4.8349	-4.7019	-2.8863	-7.3475	-11.349	-5.4438	-9.694	-4.1172	-6.0398	-4.9894	-3.6024	-0.99035	-10.843	-5.7049	-9.3268	-10.187	-5.4956	-0.10286	-5.0026	-2.3068	-9.7154	-9.7437	-11.382	-6.6484	-10.14	-0.36781	1.0668	-7.0536	-3.3781	-4.212	1.1414	-4.4565	-10.345
-14.679	-12.826	-8.7359	-3.2422	-6.8048	-7.3678	-10.411	-3.9615	-4.6165	-13.152	-14.49	-8.1333	-8.2747	-8.9938	-10.933	-8.0271	-7.2552	-7.8888	-9.643	-6.0437	-2.7859	-9.9876	-7.6132	-6.2452	-8.9169	-9.8826	-9.78	-10.907	-10.853	-11.043	-6.2466	-3.9355	-5.8043	-9.5896	-11.203	-10.515	-10.746	-6.7072	-12.105	-8.6154	-9.8708	-11.584	-9.5155	-2.2218	-7.8925	-5.3208	-8.3291	-5.6716	-14.792	-8.9411
-12.48	-15.021	-19.777	-15.4	-18.081	-13.733	-14.431	-12.487	-19.96	-18.564	-11.38	-13.769	-12.249	-14.724	-16.326	-15.594	-11.321	-8.5394	-15.013	-7.4089	-15.556	-14.273	-12.494	-11.959	-17.486	-16.002	-11.719	-19.961	-13.73	-15.186	-14.223	-12.563	-10.906	-10.363	-10.005	-7.3029	-11.667	-18.597	-13.793	-17.702	-15.971	-8.4126	-12.807	-22.366	-15.763	-13.141	-6.4912	-11.894	-15.218	-14.441
-7.9409	-2.7238	-4.8989	-9.9099	-10.59	-8.2966	-7.2345	-12.482	-9.263	-4.2529	-3.0905	-6.4737	-12.961	-13.588	-8.1554	-16.428	-9.2287	-10.811	-10.586	-14.746	-9.2108	-8.9023	-9.2705	-9.4974	-16.435	-10.878	-14.175	-7.054	-8.6139	-12.396	-12.401	-1.5523	-15.491	-4.8639	-8.2166	-10.338	-10.588	-11.152	-14.459	-9.5676	-10.165	-14.97	-6.63	-10.871	-10.002	-13.03	-6.1983	-5.4168	-13.439	-9.3757
-4.8351	1.581	-0.36553	4.4212	4.092	-1.561	-2.507	5.9073	-1.3522	0.78677	3.097	6.1035	-1.5495	-3.8515	0.92939	1.7365	-4.6453	1.1869	-1.0827	3.7548	-1.8153	2.7559	0.33176	-3.7534	8.3297	-1.3068	3.1361	-1.2339	-0.27887	-0.3314	-7.9391	-0.3161	0.52616	5.7578	-0.10782	2.4957	-1.9313	2.6995	1.2239	6.8214	5.1519	-2.7869	1.6118	2.5518	-7.1579	-0.98179	5.9021	6.0401	6.3804	0.52388
2.1738	4.3231	1.6052	0.42573	-3.3749	-1.6545	-0.79552	9.2146	1.0886	0.49134	-2.7627	2.026	-2.1719	0.32715	4.2799	-0.83159	-2.1911	-0.46408	-2.062	4.3436	-3.3795	-0.37117	-2.4259	-1.4917	3.2989	-5.2038	-6.5237	-1.7075	0.84654	-0.60433	11.237	3.5949	2.6454	2.3132	2.0914	-1.5052	-0.48827	4.7547	0.6976	3.5576	1.0683	-0.86293	-1.5955	-4.3658	-1.0492	4.2699	2.544	2.267	0.13937	-1.7196
1.3841	0.4636	1.699	-1.7106	0.78141	0.45536	2.1011	8.6367	-0.66186	-6.025	-2.7406	7.007	-10.961	2.2512	-3.6389	2.2975	0.23201	0.64058	-1.6524	-1.8569	2.6228	4.7152	5.7488	-5.3968	3.6112	-2.4036	3.9072	1.8817	-1.0874	-0.50557	-0.20295	0.31674	-4.663	-8.1927	-4.3371	-1.6449	1.2501	9.9671	-1.6861	-2.1577	3.8019	-7.4113	-0.051723	-0.070237	5.2402	5.1508	1.5311	3.0087	-2.2474	-1.3285
-2.07	-4.6245	-3.5778	-10.413	-3.918	-3.1578	-3.2146	-5.2705	-3.8471	-7.8428	-4.1026	-4.3371	-5.3653	0.029397	0.40282	-1.9738	-4.5704	-10.277	-0.10018	-1.5645	-2.5413	-0.40262	-3.4578	-2.0168	-2.0493	-1.387	-6.3994	-9.1916	-0.81733	-2.9914	-2.7298	-8.8441	-1.7014	4.4925	-7.8361	-7.59	-5.0722	-8.5037	-0.60009	-3.2477	-7.9351	-3.5895	-0.46549	0.23502	-4.3543	-0.42753	1.592	-7.0132	0.66049	-2.7865
-7.6977	-7.956	0.12215	-5.4746	-2.2754	-7.2264	-8.7579	-4.3812	-4.2204	-2.0499	-4.435	-6.0501	-4.3036	0.89543	-3.5182	-1.0272	-4.5691	-10.768	-5.972	-9.9103	-11.037	-4.9804	-5.7937	-6.9693	-6.4029	-5.6868	-5.2329	-6.9358	-4.3111	-12.062	-6.313	-7.3866	0.17809	-7.5875	-7.7729	-9.445	0.42298	-5.0153	2.8288	-4.8542	1.9954	-12.91	-6.4054	-4.7027	-6.1821	-3.5118	-8.8453	-4.4363	-2.9888	-0.83523
-0.79182	-1.1682	7.4911	2.0957	5.3908	-0.90793	6.5441	5.734	-2.3159	-0.41966	-1.9943	3.1557	2.4527	-0.12651	0.012702	-0.66226	-2.3632	1.0619	3.7257	1.3901	-1.6853	-1.8467	-4.7403	1.8319	2.8509	-1.1714	2.7798	-3.433	10.538	-3.5506	-1.0163	-2.682	0.10428	4.4142	5.2493	0.29601	1.5854	-0.65154	0.41127	4.4637	-0.70501	11.027	2.3171	5.186	-2.8547	6.5897	-4.2298	7.5723	-1.2882	-0.20068
-6.1121	-6.6601	-2.9489	-4.4746	-8.6636	-3.7098	-7.5579	2.5627	-7.3202	-6.4376	-8.1727	-12.363	-12.621	-9.8355	-7.721	-7.4862	-6.8908	-10.384	-6.1821	-0.19338	-4.0107	-0.25813	-1.2984	-3.9332	-10.194	-0.2491	3.0084	-3.3235	-4.8403	-5.6295	-6.678	1.1192	-2.8596	-3.6085	-2.1845	-0.61579	-9.6048	5.1862	-4.2433	-4.338	-1.7148	-9.868	-0.8812	0.85463	-3.7844	-7.4449	-5.3468	-7.7854	-6.2113	-2.1156
-1.8488	-2.1321	3.3265	-6.2522	-2.8895	-1.9747	3.0509	4.1488	-1.1021	-5.1624	-2.2805	-6.6562	2.2502	-0.45907	-0.74676	-2.4352	-4.6368	-0.76872	-1.4666	-2.7272	-2.3549	-5.6998	2.1619	-0.57159	-0.30782	-7.0651	10.731	5.4807	-1.326	2.1778	-5.2379	-1.3274	5.6823	-0.63795	-1.0368	0.9974	-2.728	-3.2034	8.9821	7.0368	1.162	3.8588	8.9814	-0.53936	0.64011	4.2237	3.6603	0.20711	-2.0729	3.4054
-0.038221	11.964	7.5892	5.5229	8.1613	5.6032	6.43	4.7395	5.9813	7.2957	4.3357	6.6429	1.2005	9.2367	11.071	2.4467	8.7888	1.2521	4.4777	-5.5011	8.5274	9.2687	7.1161	9.389	15.078	5.7984	5.2685	3.418	7.1013	7.0339	12.655	4.7489	1.4461	6.0168	2.9576	7.3687	10.538	12.05	8.2219	11.063	10.369	9.3036	11.97	6.0894	4.5991	8.8204	4.3286	4.6335	6.597	7.413
-10.469	-16.447	-8.8894	-12.011	-17.959	-12.876	-8.7698	-4.3789	-10.981	-12.841	-20.51	-15.61	-13.016	-20.295	-12.671	-19.524	-9.8377	-15.121	-11.377	-18.407	-13.659	-12.682	-11.738	-10.505	-14.702	-11.128	-17.929	-16.105	-10.079	-14.017	-12.433	-14.384	-16.158	-11.287	-16.071	-21.156	-14.287	-12.298	-15.47	-17.689	-11.685	-15.223	-18.307	-15.473	-10.368	-14.523	-12.573	-17.984	-13.282	-13.529
3.1819	8.1841	10.649	4.7635	10.161	4.9424	12.111	6.7089	7.4953	0.54298	10.166	5.3612	8.8951	9.2259	4.4429	5.3132	7.5588	7.991	8.3349	-3.0657	7.6579	10.493	11.142	-0.42174	10.853	1.7406	11.284	9.0588	3.8476	7.7935	9.6534	1.9432	5.5561	10.37	5.2171	10.291	6.4162	-0.092682	0.21728	0.636	8.2087	9.5447	11.433	4.9718	14.431	15.289	1.4142	12.755	7.7135	5.6344
1.4249	5.7108	-3.2679	5.7513	1.9236	-4.3147	4.481	8.0751	-2.5782	4.555	1.721	7.4255	4.0906	1.5067	7.369	6.7483	1.4377	-5.7454	8.4165	1.2855	8.6567	0.37406	3.775	8.7857	1.5231	3.2302	5.4571	4.326	6.6094	4.258	-0.83826	0.47879	4.7137	0.47247	1.2722	-0.19731	2.4561	3.2264	0.89213	-0.95123	-0.23265	6.1794	-0.8521	-0.16596	-1.4583	13.116	3.1013	-1.9162	7.013	2.9596
-11.307	-19.136	-13.305	-9.3408	-11.364	-9.1817	-11.299	-2.7834	-7.3849	-9.9156	-9.328	-16.176	-8.5676	-4.4115	-14.594	-4.1252	-9.822	-14.948	-14.224	-10.07	-17.645	-10.036	-16.851	-10.577	-7.9046	-8.9544	-8.2912	-10.511	-10.434	-10.9	-6.3338	-19.313	-15.196	-15.709	-8.9714	-12.301	-10.717	-15.002	-5.3991	-11.69	-9.4021	-2.4203	-4.5757	-9.5641	-5.9619	-12.273	-10.904	-3.9348	-6.6219	-13.798
-2.7463	-7.7441	-7.1748	1.4329	-2.8493	-4.2053	1.1805	0.6658	1.4988	-0.060731	-6.8255	-0.65257	-1.0318	-0.8271	-2.8717	-6.4534	-2.3516	-4.4324	-6.0141	1.209	-5.1133	-6.1305	-7.3198	0.3493	-7.1887	-6.1643	-5.671	-5.2793	-0.48239	-4.7618	-6.7354	1.7754	-6.9691	-3.2226	-1.4617	-0.58382	2.3919	-8.5777	-4.062	-5.2275	3.7264	-2.8488	-7.1911	-5.277	-10.194	-1.2183	-3.2845	-2.2367	-2.573	1.5698
-2.7502	-1.1177	7.1836	2.785	3.042	4.4031	-0.0043695	-2.0345	5.9855	5.4945	-0.51205	6.3257	0.83357	2.1483	-3.4539	1.771	-1.8814	-3.622	-0.98994	-4.637	1.0191	2.2989	3.1838	-0.8411	-2.2422	0.50504	5.581	5.7966	0.65656	0.3184	2.9119	-2.3874	0.74911	4.8887	6.0407	5.0549	6.9967	-4.2694	2.4223	2.6102	7.2443	4.5086	5.2626	0.25304	-3.4893	-1.2378	3.2345	0.77446	5.7264	0.15422
3.3549	1.6142	3.8016	-2.1957	-2.1603	3.0995	-4.3173	-0.096665	-2.2732	-1.318	-4.1481	2.604	3.4367	0.71639	-3.5831	0.99141	-1.0986	-3.0079	5.4247	-5.7787	-1.1639	-1.8989	1.3028	-3.0381	-0.81434	8.0187	0.57452	0.16258	0.9072	-0.98263	-4.3416	-1.3868	-1.3409	2.7073	3.3518	-5.9689	-0.52734	0.040345	3.0523	0.22827	0.59025	-10.14	2.8669	-1.3739	-6.1047	1.4688	-6.8264	3.0281	-5.3772	-5.9687
-12.794	-11.307	-11.817	-10.992	-9.9708	-14.149	-15.075	-16.157	-11.61	-7.7883	-18.652	-12.833	-6.7651	-17.287	-13.029	-12.119	-12.805	-14.368	-14.425	-9.6688	-15.143	-12.324	-12.731	-20.199	-12.895	-13.934	-12.994	-12.38	-10.76	-7.8025	-10.727	-14.161	-1.3858	-17.656	-21.4	-17.73	-11.746	-14.222	-18.162	-12.685	-13.048	-12.735	-14.678	-17.872	-6.3844	-20.547	-15.647	-13.464	-10.943	-11.732
11.002	5.7862	3.611	14.795	6.2237	9.1331	2.6735	0.37933	11.2	5.7323	6.152	14.479	-1.6408	10.392	5.0163	2.6946	4.0583	10.607	0.77379	8.2655	9.0926	7.9402	6.0445	4.4408	11.844	5.6064	-0.63039	5.4821	6.0234	8.1239	8.6297	8.0133	14.1	8.3547	-0.024422	12.056	8.0904	9.961	4.4073	8.1023	13.729	12.47	3.4464	3.3814	5.815	13.616	9.8904	8.3082	2.1327	4.3036
3.2967	3.5618	0.66673	4.1231	5.8794	0.84909	14.263	1.0388	-3.7595	4.6309	-2.4557	4.9011	0.2159	-7.2717	-3.4965	2.9631	-5.7122	2.8815	-0.48542	-1.6604	-1.5347	4.2859	4.6964	0.35312	-4.283	-1.1203	3.6223	3.2013	-1.4142	2.7248	-1.5711	0.6482	-2.1491	2.7959	1.0511	3.5049	3.7992	3.7441	-0.23884	-0.4205	-2.6498	-0.96138	-0.049568	5.8426	0.55341	6.2811	-2.2801	-1.6255	1.9638	-0.94652
-5.4844	-0.78734	-1.3051	-3.2799	5.3718	2.9874	1.1148	-2.9455	-3.8281	-4.3928	-4.7681	-1.3981	-1.9547	1.2148	-5.0237	5.5955	0.93639	-1.5416	-0.12689	0.24867	-4.8098	2.517	-1.4642	-7.2607	-5.5468	-6.4161	2.6296	-1.4434	0.88679	1.3988	1.1881	-5.1708	1.2129	0.045428	3.9437	-4.8328	-4.949	-2.3722	-9.0778	1.6747	-0.065204	-3.4776	-3.4352	0.45496	-1.5522	-0.3613	1.7429	0.47136	0.021414	0.72467
9.4364	2.6393	12.758	5.2941	3.0109	4.594	9.0898	9.8053	6.1056	10.542	9.5657	8.59	8.6014	4.4476	5.1275	6.088	8.7022	10.776	5.4378	13.237	10.786	7.7443	9.8324	11.5	1.4434	6.7971	6.7431	0.36216	7.7038	12.275	9.4282	8.9116	4.1896	2.9715	8.3097	3.65	5.3307	2.318	1.7779	11.896	9.3588	5.9145	9.8543	10.801	-0.67781	6.4797	9.8903	13.296	5.6217	7.7822
-4.1895	-8.1335	4.2377	-4.3573	-2.6177	-0.60682	-1.662	-3.2914	-1.5648	-0.30544	-3.2	-6.7994	-0.54746	-4.7721	0.20082	-1.0418	-2.1183	0.92619	-4.3929	1.3797	2.9832	0.0040619	2.4807	-1.9889	0.82763	-4.9158	1.4003	0.98632	-3.5091	-10.237	4.0954	-0.98751	10.405	0.43062	-5.8724	-1.0877	-6.829	0.15608	-1.4284	2.2614	-3.2386	-1.1101	-0.2795	4.8713	2.0265	-1.8758	0.89973	-2.1494	1.0292	6.2292
-3.9962	-9.4088	-14.328	-10.219	-5.2759	-11.013	-12.299	-12.667	-8.2086	-11.738	-11.745	-4.4814	-8.1882	-10.865	-16.86	-8.2355	-9.2845	-12.337	-7.8086	-2.5542	-6.0755	-18.724	-4.5564	-5.9976	-7.5061	-12.929	-14.766	-1.3544	-1.7062	-6.0238	-11.987	-7.0675	-4.2701	-10.147	-9.3121	-10.607	-16.109	-3.2149	-7.568	-6.0869	-3.3034	-7.6768	-8.1899	-9.7167	-7.6546	-10.813	-6.9257	-13.255	-11.241	-10.721
1.3701	-3.6789	-3.4595	-0.35985	-12.783	-0.025464	-2.499	-7.7781	0.37667	-6.8964	-6.6055	-6.6341	-6.7738	-7.402	-3.1751	-3.5136	-3.777	-0.79888	-7.3104	-2.7621	-5.5702	-5.5716	-4.4336	-0.97224	-4.1294	-4.6137	2.6328	2.3155	-3.0647	-3.9796	-2.2477	-2.5775	-2.9887	-4.7268	-4.5346	-1.9593	-5.4656	-3.1555	-4.4028	-1.4217	-3.3395	-10.879	-2.6571	-1.4583	-0.94902	-3.2844	-5.5339	-8.1821	-3.2437	-0.76769
7.2437	8.1673	8.4356	14.68	7.9988	8.8811	13.066	9.2451	9.1382	12.339	8.5325	14.93	14.707	12.332	7.5405	8.6259	10.794	8.8496	10.07	11.108	9.6894	11.598	14.965	9.9494	7.9839	3.2853	5.4387	9.886	16.315	5.359	8.104	15.443	15.268	8.3123	11.151	11.308	10.769	13.415	11.797	13.918	11.346	5.4783	7.4428	12.423	10.714	9.0119	16.506	12.795	11.7	7.7919
-18.018	-15.305	-14.406	-11.629	-16.294	-20.617	-15.419	-11.629	-17.024	-16.946	-14.457	-18.476	-5.2967	-17.622	-13.938	-17.915	-10.65	-11.349	-11.893	-13.997	-13.895	-9.3516	-13.75	-17.418	-7.0429	-13.559	-15.88	-14.938	-14.121	-14.88	-11.921	-15.507	-8.4849	-16.115	-15.167	-12.922	-12.692	-13.373	-14.824	-19.648	-11.751	-15.257	-14.832	-16.752	-8.3123	-15.337	-15.283	-19.373	-11.116	-15.727
2.2567	1.0684	-5.3797	-6.6995	-1.0624	-2.6133	0.26424	0.99057	1.1095	-7.6132	-7.9138	-6.8741	-0.17677	-4.0418	0.65093	-2.2696	-5.7242	4.1168	-3.0293	-2.8108	-6.1573	-9.0585	-2.0489	-2.8712	-4.4087	-4.9206	-1.1921	-2.3469	-2.4812	-1.6055	-2.1911	-3.9519	1.3301	-6.8624	-5.9131	-8.7291	-4.0875	-1.3796	-8.6329	-1.4311	5.7221	-7.124	2.5874	-6.5296	-6.2792	-7.814	-9.9696	1.224	-6.6903	1.6608
8.612	3.3584	3.1813	10.608	-2.9516	10.32	11.547	8.1819	2.3388	8.4198	2.9321	11.868	3.5656	11.56	5.3919	0.50214	-0.89593	4.9051	8.7143	11.329	5.1978	4.3473	7.3837	-1.8145	4.0177	10.41	6.893	13.269	10.04	3.7669	8.6078	5.1611	5.9429	4.0088	4.4008	5.9396	8.7892	7.2521	2.375	1.877	2.5953	7.0937	6.5542	1.6968	8.2301	5.3953	3.4241	3.0965	6.683	3.3816
-2.9297	-9.092	4.5478	-1.1889	-3.431	-3.5053	2.3862	-4.378	0.13194	-1.6486	0.15978	-5.0934	-9.5362	1.7324	2.8011	-2.1589	0.8878	-0.27607	0.76012	-4.9605	3.0716	4.7006	4.5538	-1.6362	3.0378	-1.1416	-3.9469	-3.5109	3.2615	2.7017	-3.2894	-1.6224	0.41119	2.8488	-3.2874	-7.1345	-4.3845	5.7999	-2.7763	-3.0892	5.4487	0.13901	-1.4923	2.3814	-10.635	0.63174	-3.5377	-2.2712	-3.5239	0.34505
-12.661	-14.276	-15.318	-14.664	-14.331	-18.209	-19.209	-12.16	-11.152	-14.912	-19.949	-12.333	-12.124	-10.811	-13.556	-8.6398	-15.408	-17.912	-7.1749	-10.12	-17.489	-19.624	-12.795	-16.646	-5.3485	-21.017	-10.584	-9.9759	-10.128	-14.6	-19.676	-11.221	-13.786	-7.7307	-13.544	-15.998	-10.514	-17.002	-22.486	-10.099	-18.961	-10.206	-9.8145	-14.969	-18.429	-13.756	-13.625	-13.714	-11.934	-16.897
-1.4033	-7.487	-10.355	-6.24	-3.5885	-2.9538	-1.9209	-1.3127	0.28458	-5.7282	2.6311	0.53502	-6.0815	-3.4312	-0.82647	-0.80701	-0.15047	0.15167	3.7789	-3.048	-1.9448	-3.6934	1.8051	-0.696	-9.6007	-0.080119	-6.1705	-3.8103	-3.0629	-5.5668	-8.2883	0.82301	-5.1406	0.85727	-2.1872	0.25434	-1.4293	1.6334	-0.92868	-3.1147	3.544	-2.1366	0.073537	-4.1945	-2.4043	-0.91316	3.3072	-0.50491	0.42191	-8.421
-2.3882	-0.77355	-1.2105	-1.2489	-1.5537	5.1147	2.8666	1.4431	-5.6116	0.22578	-8.2248	-1.6694	2.6686	-0.47381	0.66184	-2.5157	3.4744	-3.134	-0.90335	-3.7412	-0.31538	5.7158	3.2587	-4.218	-6.8795	-3.7268	-6.8941	-2.0193	1.1467	1.3896	-8.912	2.6429	-6.1083	1.3058	-2.7861	5.6829	-0.89127	-2.7315	1.442	2.1447	0.21401	-2.5033	-2.8442	1.1287	-2.4537	-5.018	-1.3411	-4.932	2.6296	0.1876
5.1725	4.2915	1.6975	0.49072	5.2474	-3.683	1.9754	-3.0263	-0.74941	-0.20514	1.3519	-5.5481	1.2065	0.69908	-2.8647	-1.0297	-3.6937	-0.32386	1.5195	2.8026	-4.1082	2.1135	-2.0009	9.5784	-3.4779	-3.9921	4.9836	2.1834	-0.57234	-1.619	-7.0055	-1.1576	-1.5918	-2.5253	5.9547	-1.7834	-2.656	-2.0465	3.3682	-3.5748	-0.93214	-2.7259	-5.4577	1.6633	2.6729	1.5251	3.9642	11.67	-2.9422	2.1931
-14.871	-7.1352	-4.8549	-12.873	-15.835	-19.222	-19.256	-3.7557	-9.6755	-12.437	-7.7826	-13.601	-12.256	-15.737	-7.9959	-10.047	-11.627	-6.6454	-12.911	-19.104	-17.615	-13.862	-10.034	-19.843	-12.047	-12.397	-9.5925	-11.366	-13.152	-12.082	-15.271	-12.695	-14.257	-3.7901	-16.083	-11.362	-15.427	-13.179	-10.058	-17.859	-16.695	-8.1233	-10.586	-8.7097	-13.998	-16.502	-12.757	-15.572	-20.48	-4.714
-2.1042	-3.7892	-4.8116	-10.001	-0.69078	-1.3779	0.59634	0.97736	-4.9242	-5.7479	-3.7591	-0.54769	-7.5451	-7.0468	-0.63658	1.9704	2.9277	-5.7984	1.1899	-3.0426	-4.8776	-5.3517	-5.4355	1.611	-3.242	-6.6164	-5.8256	-0.8618	3.7768	4.7445	2.4279	-5.0499	-2.3867	-3.5733	0.27925	-3.1213	-1.3277	-3.9714	-2.8214	-5.2428	-7.6765	-2.1028	-4.1253	-3.314	-0.99563	0.55811	-5.0847	-5.6865	-2.6029	1.6153
6.0074	8.4231	11.596	11.045	12.348	12.024	10.137	8.2709	10.002	7.3831	11.085	13.954	8.758	7.5318	13.023	8.7839	7.8623	16.344	13.184	5.9937	6.6227	10.079	8.5537	9.2559	8.893	9.2918	7.7956	12.125	6.1141	12.151	9.9505	15.976	10.252	7.5834	6.9894	13.344	6.8026	10.101	10.618	12.675	12.861	7.9563	10.926	4.7255	5.036	10.631	6.9366	8.7398	13.659	10.558
0.38445	0.85698	-1.8274	-6.3876	0.1595	-3.5927	-1.0506	-1.6879	-2.1744	-6.4637	-5.514	-1.3763	-2.4193	-0.84374	-3.9322	-7.3524	-0.6201	-2.6244	-1.4139	-4.4812	-2.4458	-2.2508	-4.9967	-2.9638	-2.8627	3.1844	0.29218	-4.3074	-4.2156	2.4679	2.4385	-0.20657	-5.4767	-5.7962	-8.006	-1.7345	0.84986	-7.3097	-1.8657	-1.045	4.6595	-6.8347	-0.80331	-6.1707	10.388	-1.7957	-1.9797	-3.2107	-1.9145	-3.9351
-1.5003	-0.37483	-4.22	-2.1367	2.0822	-2.9971	-2.6455	-5.9863	-0.66295	2.7423	-6.1761	0.20485	-7.0954	-0.37914	-4.0134	-2.81	-3.3274	-4.5899	-1.2665	-2.0884	-5.0131	-2.6868	-3.3125	1.9084	-2.2978	-5.2894	-3.6907	1.7637	-3.8055	0.62869	-8.8973	-4.2695	-1.3419	-0.19762	-6.1748	6.0418	-4.5264	-2.6664	-1.4885	-5.3022	-0.2948	-1.9933	-5.3614	-2.2206	2.33	-1.9912	-0.54131	-0.62414	-2.517	-2.2055
-6.4028	-8.7155	-18.416	-8.7758	-9.5114	-14.306	-11.964	-18.778	-18.106	-12.408	-6.1298	-11.387	-15.328	-11.16	-17.908	-11.409	-11.1	-16.083	-21.866	-11.844	-15.238	-13.794	-13.393	-6.6259	-17.452	-15.217	-10.463	-13.849	-13.685	-12.649	-11.087	-16.275	-18.299	-16.49	-12.433	-10.828	-9.2243	-12.18	-14.42	-12.621	-16.5	-20.028	-16.106	-9.0278	-9.418	-13.291	-16.418	-14.987	-11.215	-10.679
-5.5069	-10.69	-2.4383	-10.45	-7.2084	-11.863	-8.7592	-18.561	-9.4438	-12.517	-12.861	-9.3162	-15.551	-11.947	-12.866	-10.695	-9.0432	-9.1221	-9.4859	-11.862	-9.5706	-12.383	-12.832	-11.538	-12.865	-5.3529	-13.439	-5.1011	-16.334	-7.2717	-11.344	-4.1677	-12.196	-7.9488	-12.566	-10.781	-11.875	-1.1312	-12.526	-9.1252	-10.009	-9.147	-9.0854	-8.0165	-12.392	-14.64	-8.1313	-2.7775	-4.9716	-4.9964
-1.0091	-10.071	-3.7218	0.71809	-7.069	1.1968	-1.7777	-2.3941	-0.14101	-1.7013	-2.9477	-4.5599	-5.5975	-3.4624	-4.5785	-1.576	-1.2616	-6.0297	-0.055556	-7.62	-6.2502	-1.1576	-5.4814	-5.723	-2.2788	-1.7832	-2.9022	-6.7711	-9.1238	0.015594	-2.929	-4.8523	-7.7036	-4.6972	-4.3919	-2.8986	-9.9257	-2.1732	-4.0044	-4.4894	-13.985	-5.1493	-4.4819	-1.886	-0.10678	-6.8901	-3.2984	-4.3044	-1.8056	3.0803
2.2736	5.1238	13.292	5.9081	9.3405	9.2996	6.059	2.469	11.399	6.1259	1.1452	6.9225	5.5147	-0.0012572	6.2848	1.5691	4.5169	5.1499	4.5996	2.6921	2.2429	5.5161	6.3718	7.2444	6.0595	6.0355	0.90701	8.1582	6.8309	6.598	8.2433	4.4758	2.3468	4.2289	7.2747	7.0588	4.6666	1.5078	5.9754	9.7697	6.9564	5.2817	-0.46567	4.3646	3.4354	6.7992	6.1679	6.1307	2.8753	-0.62088
4.6823	-11.288	-2.0481	-0.1364	0.0073856	-6.919	-3.1155	-0.047653	-0.83269	0.00090566	-8.219	2.5657	-4.7217	-7.4999	0.63346	-5.2542	-1.4071	5.1955	0.32351	-4.8711	-8.3009	-7.886	-3.2496	-1.3965	-8.192	-2.8107	-0.68887	-6.509	-1.9261	-0.5052	-2.9544	-6.8583	0.57104	-2.7163	1.6936	2.5521	-2.3493	-5.2392	-9.4098	-1.9599	-3.5734	-4.9906	-5.9228	-1.831	-1.5982	-2.7999	-1.9978	-1.9577	-7.4763	-9.1317
-10.893	-11.991	-15.118	-12.644	-10.783	-15.174	-14.084	-7.0952	-9.2183	-12.945	-7.9616	-14.81	-9.8113	-12.784	-10.783	-11.755	-14.146	-19.899	-12.861	-3.6808	-15.107	-13.193	-15.644	-13.635	-14.419	-12.533	-7.5066	-12.473	-14.75	-13.077	-17.117	-15.634	-14.744	-16.476	-6.3182	-7.8962	-12.161	-8.1796	-5.9288	-9.8076	-15.118	-7.9699	-9.6403	-12.939	-11.424	-14.373	-10.126	-15.065	-13.732	-6.9418
6.9995	8.9218	4.4871	4.2412	-3.258	2.9536	5.9841	-1.9432	0.18157	1.9499	-2.4486	1.6202	2.7528	-3.2454	7.5207	1.385	-0.30646	5.354	5.6642	0.57547	1.3452	-5.803	1.0222	2.725	-3.0226	4.8229	0.21395	-0.87966	1.7395	3.8333	2.2909	-3.3285	0.66936	2.3056	3.5205	-3.17	-0.17786	1.4329	10.591	6.8516	-0.45461	0.95623	-4.4641	-0.12864	-0.20559	-0.48402	1.349	4.1483	-4.3815	2.8313
2.8733	5.0858	5.9962	-2.956	-1.2566	5.8659	5.8298	-0.68727	2.2824	4.0419	-5.0268	2.8246	2.7677	-3.1362	3.767	-0.025211	3.711	5.4586	6.4469	8.9816	1.9882	3.2267	-0.91427	-0.064879	1.1518	4.1469	5.0771	-3.4112	0.23176	3.7108	-2.4179	3.239	3.8029	2.5336	6.7909	3.5136	9.7246	3.7233	2.2638	6.6411	-1.9156	-0.81101	2.3476	3.087	-1.5759	1.0036	1.0974	1.9454	-1.8985	5.1917
-2.1226	-5.268	-1.2919	-0.1398	0.94398	0.72128	-3.0681	3.499	-3.2352	2.3269	-3.1743	3.428	3.1913	2.5115	-3.7062	-4.6805	0.36846	-4.8373	-0.61385	-1.2476	-2.0448	-4.0027	-0.6065	-2.4653	4.175	4.8342	-0.28376	0.29307	-0.40998	1.2589	1.9434	0.62588	1.5517	3.5159	6.7637	0.21015	-2.918	0.33785	-3.5941	7.4714	-3.4954	-3.7052	-0.50947	1.3651	5.261	-2.1752	-0.73824	-3.8126	-4.344	-1.5661
-1.7202	-4.5758	-9.6405	3.8138	-2.7606	-2.7376	-4.6859	-10.977	-8.2194	-3.0752	-8.8913	-7.3919	-9.3079	-3.7394	-12.703	-1.2353	-11.129	-4.2419	-3.0365	-7.7213	-4.932	-5.883	-9.7711	-0.76748	-1.9895	-3.5097	-5.6396	-7.8628	-8.7979	-11.043	-3.9022	-4.2229	-3.5236	-6.7478	-3.8445	1.3002	-4.6392	-3.1568	-2.8316	1.2139	-2.9499	-5.9652	-7.8489	-8.4065	-6.4265	-4.3269	-1.602	-3.3999	-0.58802	4.1046
12.625	-2.1826	2.6153	9.5114	10.549	4.5228	5.2545	3.9243	2.5679	0.40773	10.662	1.9696	7.9621	10.902	4.2955	8.1983	8.6927	9.1751	3.3075	6.311	11.7	4.8189	4.8293	7.985	0.96401	8.3193	2.6753	-1.9475	8.4829	3.643	5.6761	-0.48971	9.486	7.2176	5.0851	7.8732	12.21	7.4839	9.2579	6.9634	9.3718	6.8357	5.3165	9.8598	5.323	-0.86369	9.4124	5.2482	13.564	2.1569
2.1966	5.5089	3.2942	0.62241	2.2989	5.0351	7.7691	6.8243	5.4427	2.3329	5.5437	4.4862	-0.010521	-1.063	7.1336	7.2107	7.4826	3.543	8.5415	-2.6486	16.014	3.5551	3.704	1.8401	0.70987	-0.5803	9.5493	2.6794	0.93911	4.2598	1.6561	5.2688	7.5014	2.8209	7.2171	10.062	5.0211	6.5352	4.2174	5.0381	3.6351	5.3825	11.244	8.109	-3.672	4.497	6.4286	5.1095	6.338	7.4874
14.908	1.2248	2.4984	2.5349	7.1983	5.5793	2.4565	8.8476	5.7127	6.2313	8.8744	9.4145	2.9508	4.4369	11.122	-1.7438	10.804	7.3635	5.7184	0.65496	6.2604	1.4678	1.589	10.229	5.0995	6.7262	-1.2887	1.0335	3.7514	7.9647	4.3349	2.454	0.48116	0.23258	10.532	1.3779	4.44	5.9003	5.1866	7.8945	2.7603	0.85792	4.4086	1.1556	9.1474	6.5297	6.3841	1.6573	3.695	0.59021
5.3073	4.8563	-0.45437	-0.23551	2.0994	-0.23674	-2.4097	5.0574	-0.19062	-0.083508	4.9395	2.8087	-5.5372	-0.85277	2.5755	4.2715	-0.29092	-3.7563	-1.0972	10.821	3.8758	-3.7404	8.0804	2.5603	5.3127	2.748	0.8339	-3.3692	-0.048372	2.3343	3.2385	-1.532	5.4619	6.6776	1.0384	5.0268	6.082	4.1602	1.1758	1.5485	-1.1376	0.45519	6.5584	1.7709	2.8513	-2.1695	4.3871	-5.3373	0.87766	7.4792
-20.068	-22.385	-28.665	-17.976	-19.566	-23.846	-21.727	-23.228	-20.502	-14.705	-17.461	-18.492	-20.608	-21.194	-18.999	-13.765	-30.008	-25.334	-23.477	-20.757	-19.246	-20.722	-21.455	-22.378	-25.431	-24.924	-26.163	-23.356	-25.214	-27.758	-21.933	-22.859	-22.601	-21.61	-25.203	-24.904	-19.133	-19.184	-17.26	-25.911	-21.771	-19.821	-23.706	-23.451	-27.578	-24.467	-18.671	-13.083	-17.874	-26.746
-1.9891	4.3674	0.059948	0.724	-0.093962	-0.26591	2.0567	5.1047	-0.18257	0.30117	-1.38	-3.5612	3.2665	-1.521	-0.19578	2.7407	-1.3746	-2.2844	2.413	-8.2384	1.0737	0.28344	4.7113	-1.8991	-4.2612	0.36354	-9.3176	6.2468	3.4741	3.4142	-2.0285	-2.4158	2.3127	-0.90762	4.7884	3.975	5.7081	0.55378	3.1968	3.7958	3.4003	1.6137	3.7102	2.5926	1.5745	6.1171	3.1263	-2.0795	0.53214	0.5709
-5.7949	8.0531	4.1103	-0.39069	8.0078	7.6833	2.3402	9.817	1.0409	-2.1189	7.0658	7.4009	3.9789	3.5622	4.2743	5.7325	1.7857	3.5418	7.2396	12.808	8.8651	4.8651	-1.6939	4.7197	3.7049	6.2255	9.7612	7.093	-1.9673	4.2976	6.7657	1.7834	3.9828	4.1132	5.8745	7.1813	1.413	5.3626	-5.0852	6.4165	-0.12708	-0.079618	4.4277	6.9069	7.2867	1.1585	5.8715	2.6133	3.9007	6.2031
-8.4726	-13.049	-14.557	-14.233	-11.766	-13.352	-9.9601	-11.073	-16.168	-16.093	-14.322	-11.34	-14.732	-15.994	-11.84	-12.439	-15.13	-12.203	-8.3945	-20.075	-18.307	-12.277	-9.3792	-13.857	-13.774	-13.952	-15.827	-19.075	-13.425	-14.318	-10.935	-15.205	-14.056	-19.899	-14.614	-15.755	-9.5561	-13.577	-15.241	-5.9675	-9.2195	-13.501	-6.9586	-16.886	-14.339	-12.9	-14.472	-10.239	-12.77	-13.269
-4.9231	-3.1142	-3.5868	-2.9075	-7.7063	-0.24411	-0.99241	-6.2818	-0.69842	-0.11366	5.2174	-7.093	-2.8041	0.37653	-8.3505	3.0104	-3.2711	-0.11829	-5.0648	-1.1136	-1.777	3.4527	0.25398	-4.1947	1.3283	-4.1721	-7.2955	-4.1728	-8.6597	-2.3672	-1.4886	1.9778	3.8857	3.5152	-3.9683	2.2251	-0.57343	3.5165	-8.9619	-2.5305	0.047577	-6.1068	-3.7679	1.3238	1.2581	-3.1583	0.17146	-1.3322	0.71619	9.0622
-10.919	-10.32	-8.2257	-15.591	-1.8828	-11.174	-18.387	-14.418	-11.215	-10.632	-14.733	-10.11	-13.294	-17.458	-13.645	-6.4056	-6.0806	-11.395	-11.28	-12.915	-9.6055	-14.871	-9.0441	-13.757	-10.618	-8.5855	-6.643	-5.2758	-9.5882	-12.405	-11.511	-13.072	-5.8508	-13.351	-13.206	-10.845	-12.979	-17.342	-8.6921	-13.259	-10.711	-15.754	-5.5226	-14.897	-9.9256	-14.96	-14.793	-9.54	-13.385	-10.767
-3.966	-11.32	-13.179	-15.234	-13.47	-19.097	-11.552	-20.661	-9.2362	-5.9235	-13.709	-12.847	-16.425	-12.812	-9.5771	-9.2251	-9.4987	-13.059	-6.8781	-16.569	-10.33	-12.37	-15.106	-2.9961	-9.3041	-8.2305	-14.347	-11.093	-5.7308	-10.103	-12.436	-11.031	-9.7399	-11.112	-7.2657	-2.3492	-11.347	-13.92	-9.0591	-12.945	-14.613	-7.715	-9.6913	-2.3827	-9.3809	-10.18	-8.7525	-12.737	-7.7682	-14.616
-11.418	-18.396	-13.066	-10.214	-14.078	-11.231	-17.369	-14.613	-11.984	-12.909	-1.3264	-15.78	-18.292	-14.659	-17.893	-15.406	-10.677	-17.584	-16.211	-15.201	-15.064	-17.515	-17.649	-15.251	-12.222	-15.838	-15.305	-12.155	-16.045	-14.114	-12.909	-23.721	-10.436	-7.6367	-9.5969	-15.501	-14.064	-14.832	-10.656	-14.051	-15.394	-16.784	-17.913	-16.19	-9.1376	-12.58	-15.309	-14.985	-13.48	-11.855
-3.6846	1.1196	-5.165	-8.5027	-3.6536	-6.0483	-4.7098	-6.1813	-8.5173	-9.4335	-6.7873	-8.2618	-3.361	-2.2203	1.3279	-7.5236	-4.4116	-6.2337	-7.1668	-6.4401	-5.6269	-2.6281	-0.36727	-10.469	-7.6896	-3.4104	-3.091	-11.53	-0.62551	-1.0512	0.1565	-0.54136	-2.4767	-0.19829	-2.9635	-2.9042	0.88565	-12.523	-5.3187	-6.1557	-1.144	-0.71487	1.3701	3.8814	-1.6912	-4.2471	1.0581	0.10849	-4.9288	-8.5191
-4.3079	-5.5419	-6.8864	-11.991	-14.076	-7.5246	-13.902	-7.0855	-7.8698	-9.0858	-11.749	-13.189	-4.4944	-6.4658	-11.737	-17.044	-8.0564	-9.2225	-14.762	-6.7778	-4.9886	-8.7157	-6.3235	-10.24	-5.6179	-5.7114	-12.235	-11.04	-5.9614	-4.1515	-10.828	-6.5511	-3.3872	-8.7167	-11.748	-8.0443	-8.5082	-10.605	-4.3533	-10.307	-5.8855	-7.0344	-6.4239	-8.9032	-4.2926	-8.0209	-1.4621	-6.3339	-4.8755	-12.888
-2.8975	1.2111	-3.016	3.1853	-0.1867	-3.7229	5.7975	-3.3213	-2.2294	-0.60786	5.3489	-0.69922	-2.0126	-1.7696	-4.2524	-1.4667	-2.0169	-1.1704	-0.13653	-0.1065	-1.4807	-4.0196	-5.8679	2.1789	-1.8457	2.8692	-1.328	-2.8547	-1.5051	-0.80424	1.1892	7.3912	-1.912	1.3835	1.4529	0.46795	-2.596	0.01246	5.5294	-2.3891	6.0115	1.4083	3.3088	0.97059	-0.83633	0.04791	8.9889	3.3944	2.2778	0.22579
2.4161	-3.0883	1.5113	-4.0402	-1.6222	-5.1185	0.99629	0.076876	-0.025555	-0.48094	5.1472	-5.3612	6.0949	2.5363	5.144	-1.7843	1.1733	-8.5417	3.6232	2.3722	2.1643	-3.0601	5.7075	-4.5984	-4.1616	-1.5035	5.5065	4.8958	-8.9131	-7.274	-3.8439	0.046961	-5.3767	-2.8977	-5.4785	-2.2986	-5.5571	0.10991	-2.0335	3.1778	-2.2709	0.95958	1.4187	1.9866	2.5834	-0.55119	-1.4674	-0.33099	1.8665	7.8828
-2.281	4.6079	2.5115	4.6354	1.4767	-1.1786	3.3731	2.0187	1.6964	7.3647	-1.8124	-2.3426	0.4064	2.5521	3.5185	-3.1742	-0.4867	3.3463	2.1522	3.0872	4.9999	2.7491	-0.86133	4.3541	-0.24113	5.1514	2.8495	4.2286	2.1973	2.9726	0.62728	1.6209	-4.5389	-2.0309	1.5357	3.0651	-0.63756	-5.3387	-1.9618	2.899	2.6056	-7.7044	0.47153	-0.072211	-0.46115	1.294	8.3808	-3.4638	-1.1872	-0.82557
1.6557	-4.0877	-6.9658	3.56	-1.9713	-5.4002	-5.3168	-5.7551	-3.4031	-2.7833	1.8345	0.98692	-0.58109	-2.9888	2.8975	0.55948	-3.7166	-0.70174	1.5638	-0.025715	-1.9401	-3.845	-3.5535	-3.9208	-0.53171	-5.3533	-2.2655	-2.8509	1.1605	0.44861	-4.3242	3.6316	-2.6349	2.0985	-2.858	-3.2455	-8.0932	-2.1312	-3.6338	-2.5905	-2.6289	-0.078526	-7.7534	-1.4041	-6.9919	-1.9978	-6.1297	-2.3908	-4.2914	-2.77
3.8854	0.54235	4.1029	0.30697	-4.3848	-4.0697	3.8408	-5.8578	-0.50021	-1.4521	-2.9614	-1.3944	3.6246	1.0286	2.3416	0.93225	-0.63593	-2.0642	-0.1654	-2.492	-1.3727	-5.2107	-7.1464	-1.7669	-3.1521	-1.1314	0.0023502	1.6116	4.3312	-1.3499	2.8879	-4.5273	-2.8962	-1.0169	-1.8701	-5.6392	-6.4878	-2.835	2.5565	-0.25707	-0.59443	-4.4052	-0.092343	-5.321	-3.9724	-1.6054	-1.0113	4.1344	-3.459	-5.6757
-2.9389	-0.30372	-0.069396	-1.232	2.6575	0.5833	-2.3586	-3.2941	-1.5575	0.072813	-1.0707	-1.2919	-7.2958	1.5805	1.179	1.8517	-1.7632	0.19546	2.7737	-9.2953	0.55607	-5.56	-5.3039	-3.8925	-0.3641	-5.2051	-4.2812	-5.8879	1.6729	-1.4203	2.2256	-6.2965	-4.0253	-0.23237	-3.5105	-9.2024	4.6194	4.6577	-5.9047	-0.48821	3.9396	0.28633	-5.942	1.3863	-0.4605	-1.3493	0.45911	-1.1301	-1.0339	-1.8362
-15.958	-18.637	-13.316	-16.718	-16.71	-16.586	-13.333	-12.105	-16.293	-12.023	-12.407	-12.782	-14.659	-9.5166	-13.142	-17.721	-12.818	-15.575	-11.856	-19.598	-10.013	-15.543	-10.531	-12.418	-11.595	-12.872	-14.027	-12.39	-11.719	-15.455	-19.887	-14.066	-14.316	-12.148	-16.576	-15.291	-14.808	-13.853	-17.229	-12.94	-7.1516	-18	-16.5	-18.597	-8.3236	-8.9548	-15.918	-10.867	-16.162	-16.267
-4.6	0.48525	3.4879	5.0395	1.0615	-1.0048	-0.67701	3.2899	0.080142	-0.95363	-3.7942	-1.8292	13.543	-1.5414	3.0647	-2.0373	-2.6391	0.88241	3.0043	-3.2838	-4.4116	0.65419	1.2276	7.494	3.9863	3.7788	-6.0455	-1.3878	0.68629	-1.5967	-1.7795	-2.8487	5.2823	-0.73941	-2.492	1.7117	-5.4097	-5.9572	-1.349	-2.8569	3.1888	9.3742	1.2954	-2.6994	1.1037	-4.7107	-5.1341	1.3429	2.3042	-1.086
-3.7679	0.28451	-4.7472	-0.36179	-0.93774	-7.7046	-6.2329	-4.3717	-10.946	-4.3907	-4.3949	-8.688	-2.2385	-2.6084	-7.6255	0.74428	-1.7152	1.3361	-5.0937	2.0276	-1.9963	-5.9264	1.8941	-7.187	-3.7236	-6.425	-10.412	1.81	-1.8604	-5.3947	-4.1969	-10.904	-3.8126	-5.9478	-5.8961	3.2369	-1.3233	-2.0359	-5.1024	-0.59611	-4.8605	-3.5647	1.6178	-5.2613	-9.3043	-2.3995	-5.9913	-7.5084	3.1231	-1.7788
-3.2695	-4.9833	-14.427	-4.0945	-7.0938	-5.3096	-3.8269	-3.605	-4.8983	-10.146	-5.8167	-0.20215	-7.8779	-7.3996	0.22874	-7.9973	3.7387	-5.1218	-3.518	-3.7256	-5.9169	-7.8975	-1.3591	-10.173	-6.7129	-8.9963	-0.82048	1.3044	-9.6016	-9.0527	0.16426	-3.6515	-2.7172	4.3882	-6.0506	-1.8939	-0.63283	-0.68514	0.55322	-4.5549	-4.2655	-1.5835	-1.9942	2.1121	-0.40952	-5.9338	-7.0184	-4.472	-2.0136	-1.1656
-5.6518	-8.5784	-6.2572	-5.358	1.4781	-5.2314	1.9927	-6.2004	3.3294	-7.8849	-1.2729	2.72	-10.3	-4.1681	-2.8295	-1.8866	0.083991	-1.637	-1.1894	-2.5618	-1.8205	-1.4246	-2.3428	-5.0993	-1.8436	1.9978	-5.1275	-1.0258	-4.9888	0.68503	-0.49131	-0.2792	0.80225	-1.5878	-6.3471	-4.9257	-1.1946	-1.6921	2.4018	-4.9039	-5.0996	0.65651	-3.8968	-5.7278	-2.3334	-2.1759	-7.2255	-5.1808	3.011	1.3625
-2.5261	-5.2203	-5.635	-7.3052	0.043826	-7.7229	-7.9294	-4.9976	-8.6341	-1.4196	-2.2895	-5.5793	-6.2646	-3.0631	-3.392	-5.6444	1.2041	-0.53324	-6.7593	-6.1241	-3.411	-9.8375	-7.9832	-4.0484	-2.2201	-8.877	0.17681	-5.323	-5.503	-6.6132	-7.8107	-8.8559	-0.71705	-6.7989	-7.5842	-6.7289	-6.4491	-7.5421	-8.082	-0.24196	-7.3183	-0.25623	-10.697	-1.8783	-7.6551	-0.17011	-2.0055	-4.8001	-0.46204	-2.8119
-8.0168	-5.7291	-5.9838	-6.8806	-11.944	-11.981	2.1492	-7.0832	-11.545	-8.7433	-12.164	-7.4488	-10.756	-8.6646	-9.1136	-7.6796	-7.4075	-16.088	-10.115	-4.0499	-13.828	-13.319	-4.2527	-12.566	-10.31	-5.1285	-8.6292	-9.1012	-12.48	-5.8835	-9.6459	-12.498	-11.488	-16.279	-14.335	-7.0227	-8.8718	-12.997	-14.407	-5.8667	-9.6123	-18.342	-6.3159	-8.3244	-12.099	-4.5277	-11.25	-10.351	-12.255	-12.95
-5.2919	-2.6625	-1.7104	8.089	0.28312	0.86004	3.7207	-6.6157	0.67152	-4.5855	-1.8416	-2.8746	-0.78519	-3.0162	-1.4111	4.829	-2.2771	-4.8192	1.4744	3.5487	6.3491	-3.212	-1.9341	3.7221	-2.2115	0.57505	-0.28294	1.1387	-4.2988	-3.4686	3.1111	-3.8674	0.01622	-1.1865	0.7807	-4.4154	0.42132	0.008355	3.1896	2.1307	-8.1186	-6.0237	-0.51111	3.2668	-2.5702	0.85061	3.9062	-1.6831	-5.4958	2.5143
-1.6626	2.1101	-5.3018	-7.1655	-5.7823	-3.4191	-4.8682	-7.8286	-4.6598	-0.67237	-7.2617	-12.917	-9.7672	-9.1981	-5.0271	-5.8179	-6.2837	-11.46	-6.4741	-9.6118	-1.144	-11.831	-2.1924	-2.9524	-11.202	-4.2595	-3.1121	-2.7399	-6.1662	-7.4031	-11.297	-4.7656	-4.5783	-7.626	-6.009	-9.7583	-4.0381	-0.38774	-11.065	-9.0651	-7.1873	-6.3859	-0.1288	-4.6576	-5.6726	-3.8366	-6.1189	-8.4076	-4.9268	1.8209
-1.5315	-2.1298	-3.3562	-5.1189	-3.7023	0.6961	-4.9083	-4.4205	-7.5016	-7.0188	-1.1785	-3.9016	-5.6688	-0.41273	-0.27341	0.25735	0.0054823	-3.9447	-2.5712	-0.92733	-3.2836	0.21253	1.0607	1.0399	4.8505	-6.0034	-2.4846	0.6829	1.0482	-3.5321	-2.9503	5.4103	-4.3375	1.9248	-7.7806	-0.6324	3.4012	-9.3809	3.6266	8.2679	-5.931	6.18	1.0462	7.7179	-1.9594	-5.2677	1.9301	1.9126	2.6952	-0.80324
-18.435	-22.654	-19.225	-22.248	-21.915	-18.542	-25.654	-11.613	-26.038	-24.541	-22.948	-28.852	-22.407	-19.77	-23.941	-23.609	-18.969	-19.387	-21.605	-27.537	-13.553	-20.266	-14.202	-20.174	-24.111	-21.567	-21.094	-25.293	-22.916	-25.794	-24.644	-17.625	-20.63	-18.365	-19.709	-27.396	-24.255	-22.891	-28.051	-24.507	-22.779	-23.149	-28.125	-24.419	-27.326	-23.795	-23.15	-20.952	-24.144	-16.58
-15.66	-21.685	-16.852	-15.706	-14.601	-15.969	-15.951	-18.142	-11.355	-23.166	-17.89	-13.475	-12.297	-15.326	-15.874	-8.9521	-16.124	-10.836	-12.734	-11.359	-11.895	-17.094	-19.628	-11.317	-9.1193	-14.81	-11.869	-17.805	-12.518	-12.303	-18.373	-17.113	-11.42	-19.496	-9.8564	-15.176	-14.872	-15.152	-13.872	-18.74	-9.0634	-16.569	-17.191	-11.549	-12.943	-12.611	-14.334	-15.627	-15.836	-14.746
-18.845	-9.9513	-16.209	-12.253	-12.038	-20.391	-10.161	-11.089	-12.154	-17.599	-15.1	-17.918	-19.187	-16.594	-14.206	-19.878	-9.3506	-8.4839	-13.749	-12.475	-19.178	-13.288	-20.691	-15.561	-15.038	-14.906	-10.712	-13.859	-20.857	-19.34	-22.954	-17.625	-8.5375	-15.232	-10.359	-18.11	-9.4923	-17.271	-18.177	-11.235	-7.8861	-12.227	-6.5039	-14.431	-15.982	-13.42	-13.701	-13.546	-11.869	-16.234
-13.505	-15.092	-9.6376	-11.731	-16.058	-11.282	-13.715	-10.746	-13.324	-12.67	-7.8077	-6.0302	-9.52	-7.9779	-9.2334	-10.567	-13.551	-7.426	-10.309	-16.46	-15.15	-15.803	-11.185	-5.7264	-14.557	-16.75	-11.317	-5.3137	-8.438	-18.144	-13.074	-7.3707	-19.06	-9.282	-12.979	-7.5458	-18.466	-11.821	-6.2162	-17.332	-12.266	-12.698	-20.573	-11.047	-13.405	-12.322	-18.037	-15.452	-17.568	-12.474
-6.4282	-8.8448	-10.548	-2.1615	-3.1117	-5.3244	-1.3627	-3.5898	1.034	-3.4758	1.5726	-0.42354	0.33153	-0.14911	1.9464	-7.4609	-2.4145	0.17426	-3.7745	5.9804	-0.030525	-1.7362	-0.43339	6.547	-2.642	-0.22424	-1.5167	1.8145	-2.0047	4.3978	-3.7744	-0.04352	-9.1256	-0.18186	-1.6763	-5.6817	4.8209	5.2302	-2.1867	2.4827	-1.1358	-8.719	-3.6889	3.476	1.1722	-4.0221	2.5352	-3.0034	2.0569	-6.3022
-21.159	-22.255	-26.929	-23.173	-20.264	-22.325	-23.794	-24.409	-24.425	-28.781	-26.518	-27.1	-29.85	-19.556	-15.976	-18.485	-21.137	-21.274	-21.92	-25.399	-20.28	-22.538	-24.178	-20.681	-23.916	-23.934	-19.079	-22.534	-22.906	-22.593	-26.065	-19.309	-24.9	-18.764	-29.412	-20.576	-28.216	-19.277	-18.946	-20.453	-21.096	-20.394	-15.197	-22.407	-17.063	-22.397	-26.617	-20.245	-24.321	-24.595
-10.225	-15.314	-11.627	-13.255	-12.306	-13.482	-8.8945	-10.492	-14.695	-16.528	-14.211	-12.36	-9.1841	-12.513	-17.677	-14.142	-14.467	-9.3789	-14.08	-11.386	-18.053	-16.044	-9.2711	-8.6955	-8.6444	-14.789	-17.886	-11.434	-16.74	-11.455	-17.781	-12.374	-15.986	-16.155	-11.308	-10.154	-11.378	-7.1597	-12.995	-18.621	-11.281	-12.047	-7.1888	-11.578	-15.349	-15.582	-13.32	-14.328	-16.498	-14.415
6.7321	4.8199	-3.3348	3.271	5.1414	-1.5771	3.8048	0.27714	4.6877	-0.54785	0.49353	-2.9722	2.9958	-2.1532	1.9847	-2.5058	-0.51754	6.329	-0.13606	1.0822	-4.7931	1.3607	1.5345	3.6983	-1.6532	2.9982	-1.3075	10.127	-2.1395	3.4711	5.702	-0.54004	-0.516	1.8729	1.6716	-0.15409	2.1149	-1.0638	4.0927	-0.74673	9.1332	6.1973	2.4912	-2.6481	-2.1161	1.5695	-0.55641	-2.6617	3.3426	0.077647
1.1424	-0.80608	-4.6986	0.96514	-1.7065	-1.175	-0.36604	-1.1606	1.6178	-6.5961	-5.1442	-8.3714	-3.39	-7.6488	-6.1674	-4.0227	-1.3603	-9.8793	0.38957	-4.2863	-1.5112	-1.2457	2.9493	1.2502	3.1007	0.97581	-7.484	-3.327	-11.482	-1.3702	-3.1385	-1.3995	-6.7163	-5.258	-8.952	-4.0107	-3.0916	-1.5193	-3.5496	-4.4881	-4.2938	-3.3235	-2.1028	-12.675	-3.7354	-6.1307	-0.23869	-2.0501	-4.2659	-0.26082
1.6279	-1.7471	-0.35928	-2.4738	-3.541	4.0898	0.73995	-0.84165	1.7743	-1.9123	-3.1809	-0.84726	3.4125	-4.1312	1.2051	4.3211	-2.2013	-0.35074	-3.2144	1.5575	-0.75443	-2.6613	0.73	-2.8799	-6.1114	-10.438	6.0101	-5.7411	-5.2067	4.9188	2.7672	-5.9789	-5.5763	-2.2999	2.426	-3.186	-1.566	-0.56251	-5.666	0.32395	1.7718	-6.1482	4.5902	-6.7613	-0.8903	-0.29105	-2.0534	-9.7442	1.8764	-2.6564
-22.742	-15.514	-23.057	-35.653	-24.834	-24.544	-18.359	-20.423	-24.382	-22.575	-21.882	-23.702	-26.233	-17.977	-30.204	-28.212	-20.726	-21.285	-25.004	-21.953	-22.073	-19.823	-24.118	-21.521	-31.51	-15.554	-20.966	-19.128	-22.486	-25.533	-17.605	-17.885	-17.816	-14.855	-23.37	-24.724	-21.116	-22.718	-23.221	-24.461	-19.064	-19.9	-25.671	-22.678	-23.743	-19.177	-23.164	-26.019	-22.263	-24.909
-10.717	-3.2115	-7.6907	-7.8994	-9.9413	-9.6155	-13.773	-11.203	-6.8666	-5.1538	-7.3045	-5.5473	-4.7915	-2.7286	-11.355	-7.168	-6.0385	-5.052	-5.8363	-3.9651	0.99567	-11.484	-7.6332	-9.923	-3.4517	-15.477	-7.2534	-9.109	-8.9962	-4.757	-11.337	-6.7388	-5.2064	-6.5061	-7.0443	-12.882	-0.53142	-9.4979	-4.8096	-3.1924	-5.0068	-4.6109	-4.083	-0.89958	-1.7535	-7.3761	-7.4958	-1.4838	-7.5043	-7.1841
-9.7161	-2.7772	-13.2	-10.988	-13.445	-9.9588	-10.004	-13.606	-13.235	-14.588	-11.825	-14.259	-7.9018	-11.435	-8.8953	-12.492	-12.062	-14.826	-9.4026	-10.275	-9.8821	-9.8156	-13.246	-9.3967	-13.866	-18.775	-13.689	-14.08	-13.716	-7.16	-8.2687	-14.508	-15.378	-10.427	-16.434	-12.027	-14.974	-14.808	-10.434	-12.23	-10.315	-14.089	-5.9293	-15.652	-15.741	-9.9516	-12.545	-11.255	-10.256	-11.364
5.6439	-2.8575	4.4685	2.0636	2.0169	5.2533	9.6959	6.9634	0.84683	2.4641	5.542	-0.08327	5.916	7.3162	3.8928	3.8643	0.66132	6.0405	0.17477	2.7947	-1.1259	2.3908	6.8319	0.14435	1.4633	-1.3093	5.2092	-1.0036	3.5362	6.1025	5.2266	-1.989	7.0283	10.745	2.5572	4.6701	-3.8546	1.2143	4.1184	-6.2911	0.6176	7.9625	5.1547	0.86138	8.6929	7.1268	1.8831	-2.0678	1.662	-0.62624
-4.7678	-12.038	-2.4334	-1.9931	-7.2187	-4.5036	0.22743	-0.83063	0.25871	-3.3744	5.1437	-9.2162	0.076025	-0.18601	-2.963	3.8246	-7.2088	-3.9019	-5.9558	-6.5411	-5.5988	-0.080324	2.442	-4.5689	-2.5187	0.53269	-6.6323	-7.0976	-4.9223	-12.099	-4.995	-0.30373	-0.92912	-3.8299	-5.7927	-6.3714	-3.6125	-7.715	-4.0198	-5.1012	-1.7498	4.4358	-7.3363	-5.9178	-2.9295	-6.1348	-1.3522	-6.7274	-15.308	-4.4247
-14.225	-11.83	-13.564	-7.2298	-7.9866	-4.1433	-11.99	-6.3934	-9.1788	-12.264	-12.415	-10.509	-16.769	-0.76074	-9.149	-13.648	-5.1418	-4.0488	-12.02	-10.154	-8.1566	-12.365	-6.2948	-9.5946	-10.835	-11.49	-13.285	-10.725	-12.037	-16.18	-10.724	-12.2	-9.0605	-10.307	-15.629	-7.8815	-14.247	-10.103	-7.7461	-2.8634	-9.7817	-14.062	-6.9724	-8.3603	-12.884	-10.65	-12.927	-15.987	-12.867	-12.989
-6.8576	-2.0719	0.27786	-1.5125	1.3602	-7.7881	-12.383	-0.10048	-10.805	-4.5023	1.658	7.4079	-6.2444	1.5684	-3.3145	-6.4824	-5.5452	-3.9689	-3.5689	-2.3985	-1.1289	1.0422	1.0428	-8.5777	2.8729	-2.1514	-7.1739	-0.045707	2.391	-7.2541	-12.074	-3.547	-1.4638	-4.4693	-1.0303	-3.2628	2.6075	-8.4101	-6.0779	-6.0601	-0.63223	-1.0794	-4.227	-3.0391	-1.346	1.6493	-6.2536	2.4696	-1.2471	0.36853
-2.3556	-10.172	-6.5903	-12.302	-6.4688	-3.2994	-0.48685	-6.5304	0.99115	-7.3315	-3.3238	-3.0362	-1.375	-3.7528	-12.491	-5.6114	-0.85018	-9.4111	-6.7497	-0.57063	-8.4151	-1.3146	-6.2675	-6.4716	-7.433	-5.0153	-4.1071	-7.4671	-5.3458	-4.4556	-7.8309	-3.6911	-6.9215	1.832	-4.9725	-3.4599	-0.13277	-8.3768	-8.1979	-0.90016	-5.5579	-4.0776	-7.1198	-8.661	-4.1486	0.36731	0.41931	0.92706	-2.6448	-3.2299
-7.1165	-18.839	-14.115	-8.7985	-17.169	-11.225	-16.356	-15.231	-5.3271	-12.399	-4.5536	-9.2017	-12.976	-9.4435	-11.117	-9.692	-11.271	-14.858	-12.729	-10.737	-9.4102	-11.636	-9.2906	-7.4782	-8.6772	-14.598	-9.0556	-14.757	-10.142	-10.622	-6.7062	-12.578	-13.852	-11.791	-14.235	-9.6752	-5.6951	-12.884	-11.371	-10.869	-10.806	-6.1297	-14.591	-3.888	-8.3988	-11.025	-14.682	-11.92	-8.5007	-10.35
-13.277	-11.05	-14.455	-9.6591	-6.6228	-15.276	-16.758	-20.227	-19.948	-19.989	-14.117	-10.599	-14.06	-12.751	-17.124	-12.794	-16.328	-11.593	-15.645	-17.138	-13.996	-14.778	-14.617	-21.897	-15.166	-14.572	-14.885	-15.334	-16.018	-11.008	-12.576	-18.263	-13.619	-13.835	-15.557	-13.904	-11.943	-17.101	-18.664	-16.134	-21.708	-19.323	-15.178	-11.894	-9.26	-17.154	-10.16	-10.508	-15.38	-16.599
-8.7398	-6.2356	-14.774	-14.654	-10.008	-8.7978	-12.424	-20.754	-8.6987	-11.732	-12.251	-7.812	-10.158	-13.875	-8.0561	-12.343	-13.194	-16.084	-12.11	-14.591	-4.6042	-10.053	-17.348	-12.324	-6.7952	-6.3663	-10.018	-7.3044	-9.1117	-11.905	-12.512	-10.764	-12.088	-9.3355	-6.498	-17.317	-13.25	-10.131	-7.5328	-17.41	-14.35	-10.277	-13.663	-13.553	-6.6283	-11.241	-10.479	-8.8117	-5.0623	-10.999
-24.721	-21.181	-19.327	-14.352	-28.92	-24.078	-25.085	-19.144	-19.333	-19.108	-26.789	-13.313	-17.634	-27.953	-30.202	-24.677	-25.012	-21.673	-20.836	-18.58	-26.694	-23.254	-29.006	-20.657	-26.388	-20.114	-22.723	-16.19	-22.041	-15.278	-21.006	-22.056	-23.094	-21.5	-18.168	-23.516	-21.429	-21.482	-26.251	-19.971	-19.492	-25.4	-20.121	-26.671	-24.009	-26	-17.38	-18.781	-23.437	-21.593
-4.7147	-6.4526	0.86875	-7.6015	4.0109	0.80407	-3.1092	2.1896	-6.0162	-3.3899	-3.845	-0.60694	-5.6688	-1.7222	-10.48	-1.4979	-3.9146	-5.0555	-3.2607	-1.2017	2.2797	-1.2601	-1.4874	1.3719	-0.4075	6.6023	-1.4015	1.979	-5.7124	-5.6343	-4.7206	1.4747	-5.7727	2.2456	0.53709	-2.7404	1.3376	-3.0592	-4.7211	-5.4324	-3.2576	1.4597	4.9795	-2.2653	-3.6297	-5.3253	1.302	-2.2592	-0.0047091	-2.7831
6.498	4.744	1.6299	3.9822	5.1006	2.0816	4.765	2.0507	-0.70587	5.624	-0.8624	5.1588	5.291	3.3575	-0.96934	3.6615	2.0124	2.8001	-0.14858	-1.2918	10.52	6.222	6.3949	2.6026	15.807	5.5998	0.027299	6.7006	-0.49602	1.5269	8.2657	7.9563	3.982	-3.4918	0.87115	4.3333	-1.1198	6.7153	2.6271	6.9662	3.8054	5.7622	5.6386	6.8883	8.1519	5.3412	11.884	6.6009	2.5676	-0.56614
-4.2986	-7.1322	3.105	-7.6126	-3.2746	-4.9866	-4.4807	0.18278	2.9823	-7.5893	-8.0082	-0.93099	1.0148	-0.43052	-6.1521	2.5982	-4.6718	1.1263	-0.84047	1.5471	-3.2829	-4.0332	-3.4076	-4.2322	-3.4691	0.041387	-3.9965	-1.5931	-7.0508	1.2307	-5.4614	0.49072	-2.0874	-3.2925	-1.5969	-6.9198	-6.0985	-6.1774	2.2727	-1.0559	-1.7244	-3.0794	3.1725	-3.4511	-5.4541	-9.6939	-3.8436	1.0524	1.5065	3.8653
-0.96642	-2.4169	4.1471	-3.3499	-0.43824	-3.6033	-3.7238	-3.617	-4.8544	4.284	-2.038	2.3655	3.979	2.6254	-0.94523	-4.5146	-6.5688	-5.559	-5.6228	-4.2384	-3.4929	-0.087038	-1.7011	-11.589	3.9929	0.35018	-5.859	-1.4382	0.59024	-0.49047	0.24433	-0.31872	-7.4286	2.9327	-4.0371	0.38897	4.1015	-1.1526	-4.9349	-2.3882	-11.525	-7.43	-3.3819	-2.2218	-8.0599	1.2086	-3.4644	0.79574	1.8227	1.0828
-1.411	-3.689	-3.8191	-4.2856	-0.34637	1.496	-3.5996	1.4069	-6.6267	-6.1956	-5.0325	-5.4763	-3.723	-6.3759	-3.7171	-7.5339	-0.61169	-0.29987	-8.4649	0.69909	-3.6977	-2.5553	-4.3474	-8.8218	-1.413	-9.5335	-4.182	-7.8292	-7.8526	-2.8754	-4.6537	-3.9859	-6.8243	-5.6948	-3.6382	-2.7717	-6.9789	-6.7657	-9.5648	-1.0536	-0.29321	-0.90773	-4.8035	-4.1503	-8.0279	-0.86816	3.6193	-1.6332	-4.972	-4.9294
2.8538	-3.3203	4.9718	-6.4125	-7.323	-4.9236	2.9886	-1.6361	-1.812	-5.2299	6.3191	1.4496	-2.7858	4.9671	0.091471	2.1614	3.5223	1.571	-0.11275	1.6682	-5.2371	-3.6411	1.9141	-3.3147	-3.3159	0.8833	-0.89387	-7.2775	-2.0357	0.96248	-1.2873	-5.1579	-2.2753	2.6171	1.2279	6.7579	4.0956	-2.5754	-4.4818	3.6243	0.40161	-0.46312	-4.6409	-3.5199	-5.2461	-7.1598	-0.56598	0.78044	-0.83066	1.8887
-3.3348	-2.125	-2.1775	8.5325	-5.2167	-2.5689	1.3052	1.6608	6.695	2.5205	0.16393	-1.5505	-3.5764	5.2358	2.9368	2.1883	0.036407	3.9868	1.0446	-3.9769	8.0249	-1.3305	-0.09939	4.2211	3.4184	-1.5204	1.4914	-5.6181	2.3589	-2.3257	1.2367	-2.0007	-1.0601	2.7581	6.5012	4.2732	5.5033	3.3663	5.8612	-0.86949	7.1744	-3.8361	-1.7616	-1.008	1.8813	3.116	-0.74236	6.7208	3.45	6.6824
-3.9024	-11.094	-18.33	-11.851	-11.429	-16.923	-13.458	-12.142	-14.72	-13.077	-14.888	-11.731	-12.061	-15.643	-20.214	-15.042	-20.778	-9.6106	-19.166	-13.312	-16.142	-11.442	-11.702	-15.952	-12.373	-17.748	-14.106	-13.432	-11.88	-18.051	-13.329	-11.661	-3.9912	-17.009	-11.621	-13.84	-12.109	-9.7604	-15.908	-9.3762	-11.974	-21.848	-13.601	-17.227	-19.039	-22.21	-17.596	-10.637	-13.061	-18.648
-10.847	-12.425	-14.001	-15.575	-7.7813	-13.177	-10.272	-12.476	-17.662	-16.547	-18.538	-13.868	-20.987	-17.51	-10.429	-12.995	-8.8758	-13.381	-15.929	-16.986	-17.498	-14.75	-11.64	-12.731	-19.355	-13.801	-15.252	-17.307	-12.411	-22.163	-10.454	-14.84	-15.568	-16.215	-22.638	-16.84	-14.404	-12.899	-15.617	-20.457	-16.706	-9.1277	-7.4593	-15.305	-22.399	-16.98	-14.836	-7.9255	-10.548	-15.404
2.5449	7.1405	-3.2553	-0.54369	8.2669	-0.3137	7.5151	5.9586	6.9506	3.548	1.6893	9.198	6.187	6.2431	4.5	4.4706	1.4999	1.6043	6.1584	1.8318	7.1774	10.507	8.8585	8.3955	5.2986	4.5991	7.2451	7.8145	4.324	1.5967	5.4892	6.2794	12.506	9.4892	3.9042	5.4982	9.3005	7.6098	8.4399	6.9082	5.011	-1.0269	-0.46642	-0.47408	1.0796	6.177	6.2486	0.67809	6.1244	4.4749
-16.975	-13.47	-11.627	-9.8807	-13.15	-12.381	-13.347	-13.702	-11.942	-10.358	-6.9271	-9.5291	-9.5504	-12.893	-8.9285	-10.309	-6.4569	-14.872	-1.1267	-14.199	-9.4572	-10.108	-2.3741	-15.871	-8.1185	-12.78	-13.473	-7.2136	-10.761	-9.5924	-11.763	-12.158	-4.9004	-5.3527	-12.469	-19.318	-15.366	-11.426	-11.369	-8.4164	-11.694	-15.172	-12.254	-14.954	-12.814	-17.68	-14.001	-12.238	-10.831	-8.8482
3.0232	2.9273	3.8711	8.6821	2.0976	5.9171	2.5565	2.0746	5.9406	8.0337	6.8301	10.874	4.3465	2.2294	4.4813	3.524	8.6798	0.75134	0.76563	2.7964	-0.52912	5.583	4.1036	2.7001	4.0026	3.4088	-1.5806	7.9885	9.6684	5.175	6.6039	7.1497	2.5563	4.7145	2.339	3.8897	5.083	2.6701	3.8778	-1.9322	8.994	6.3815	1.2502	13.724	4.4028	5.5601	6.9279	5.139	11.377	4.409
-6.8442	-13.858	-8.53	-15.363	-8.8104	-11.26	-12.002	-15.484	-18.554	-11.097	-14.32	-18.091	-8.3922	-20.494	-10.553	-7.9858	-15.019	-15.044	-12.488	-11.954	-8.8288	-12.8	-13.317	-10.566	-8.869	-10.308	-10.257	-9.9185	-12.035	-10.46	-15.261	-19.976	-15.618	-13.413	-12.081	-5.6969	-18.328	-17.544	-17.573	-8.2501	-11.858	-12.341	-10.419	-11.396	-10.417	-17.935	-13.649	-13.401	-14.242	-5.5778
-6.7342	2.0101	-0.13787	-7.4004	-7.1284	-5.4041	-0.09304	-12.59	-4.0609	-6.1441	0.31688	-2.7465	2.6286	-1.6889	-4.8726	-2.2496	-2.8075	-2.7106	-1.1465	-2.3488	-6.4941	2.0347	-6.3367	3.3825	5.6912	4.2658	-3.3305	-7.8529	-3.6824	-8.3541	-5.7354	-6.2379	-16.273	1.4787	-2.9332	-2.6478	-6.0516	-4.8901	-0.0044321	0.2663	-3.8605	-5.2502	-1.3028	-6.4951	-4.0003	-3.9241	-4.9825	1.8358	-3.7064	-3.6094
-20.42	-12.995	-10.341	-20.092	-16.332	-14.323	-19.166	-19.557	-13.862	-12.604	-13.178	-18.567	-17.626	-14.423	-12.551	-13.02	-19.562	-15.697	-13.708	-16.622	-9.9745	-16.752	-16.553	-14.092	-12.672	-11.799	-13.795	-14.546	-19.942	-20.134	-17.01	-16.307	-18.372	-9.5677	-10.407	-13.15	-11.53	-14.757	-15.569	-13.962	-13.933	-17.232	-14.574	-13.08	-14.34	-11.564	-18.772	-12.22	-16.538	-15.422
-15.031	-21.651	-11.023	-17.505	-27.585	-21.359	-22.645	-17.261	-21.475	-24.833	-19.94	-19.1	-20.036	-21.349	-26.15	-17.18	-20.134	-21.004	-20.058	-20.895	-17.591	-20.779	-20.976	-19.397	-24.78	-23.273	-22.278	-19.178	-28.512	-18.211	-19.667	-22.828	-24.998	-26.323	-19.821	-20.727	-19.912	-19.306	-21.973	-19.507	-21.458	-13.175	-22.791	-24.791	-19.68	-21.428	-19.905	-15.738	-16.292	-20.973
-2.7732	-5.7977	-5.7997	-11.324	-1.9974	-8.8397	-1.7957	-7.5715	-7.5421	-6.9326	-7.6229	-7.8411	-5.645	-4.1804	-10.629	-1.6683	-2.9189	-7.9322	-5.5678	-5.0932	-4.6791	-5.8669	-10.947	-6.6463	-2.8177	-1.2308	-4.2022	-7.4893	-4.9598	-2.6299	-11.261	-7.6449	-3.9421	-5.8998	-6.5816	-2.8246	-10.783	-8.1117	-1.6592	-7.0065	-4.1013	-6.6959	-11.613	-4.919	-11.222	-6.5599	-8.1482	-8.2816	-9.4864	-8.8732
0.11549	1.4174	-5.4378	3.2287	-3.1342	-4.771	-5.7878	-6.2738	2.77	6.0835	4.9624	-2.4225	-9.9546	-5.502	0.16773	-9.3654	0.20917	-0.99698	0.60672	-3.4108	-6.0054	4.8356	-1.6615	-8.0437	-2.0863	-3.8608	-7.8862	3.0957	-3.9038	-0.5885	-0.50044	-5.1654	-10.325	-14.637	0.58221	-1.3849	-6.3405	-7.3725	-6.9772	3.8151	-0.68059	0.18609	0.053508	3.9153	-10.251	-2.157	0.072838	-2.444	-0.90195	-6.2493
-16.011	-18.401	-21.357	-24.217	-18.69	-22.907	-21.741	-22.28	-28.349	-25.946	-23.39	-18.52	-21.479	-19.852	-19.467	-22.52	-13.43	-22.139	-20.51	-20.282	-20.162	-15.957	-18.499	-23.511	-16.92	-20.3	-14.275	-24.185	-21.29	-27.055	-20.283	-22.461	-25.46	-18.637	-26.177	-18.199	-18.017	-21.982	-22.456	-17.387	-20.787	-18.737	-15.446	-21.935	-20.062	-17.875	-23.679	-20.872	-17.027	-22.353
7.8818	5.0856	5.3527	10.832	13.176	8.5076	7.5663	3.3922	1.6471	8.0502	8.955	6.4084	0.72231	11.038	7.0246	6.2323	8.1713	9.529	2.8467	7.6607	6.0528	3.1361	6.8583	5.394	2.6857	2.8775	6.8153	7.8683	2.2463	7.0448	4.3518	9.4451	8.4644	6.6778	9.1488	5.5632	6.3629	7.9112	6.6696	2.9534	7.6809	3.9234	4.0872	10.033	5.0947	4.0154	11.986	6.4783	4.1775	4.1766
-5.1967	-3.7177	-4.1339	-2.9005	3.9712	-5.7865	4.0298	-5.5421	-7.1063	-1.0503	-7.4037	-6.0347	-2.3851	-1.9549	1.4789	-9.6005	-1.9049	-9.8175	-10.956	-0.43554	-4.2255	-5.2179	-4.7895	-4.8604	-2.9408	-0.35023	-5.1453	-1.7828	-3.1588	-5.7698	0.84162	-5.4347	-5.805	-3.2671	4.6265	-4.0638	-4.3388	-2.9966	-3.2996	1.1045	-1.3325	-3.8864	-6.4196	-6.7256	-4.5807	-6.0043	-8.2727	0.85431	-4.6677	0.43028
-4.4924	-3.455	-8.0715	-1.4999	1.6127	-0.21811	1.0265	-0.94107	-5.8352	-3.3332	-3.7201	-1.8433	-8.2405	-6.2297	-5.8183	-1.6004	-0.19525	0.68383	-4.5114	3.6056	-5.0539	-0.8511	4.2425	-4.4603	-2.4704	-3.2849	-0.59855	0.67361	2.3137	0.58542	-2.1793	1.3304	-0.19264	-0.1846	-3.8246	1.0301	3.0585	-3.7947	-3.9665	-4.5608	-3.5665	-6.3201	-5.3537	-6.1044	-1.1513	-4.5275	0.91505	0.42352	-4.4557	-4.177
-16.971	-10.05	-10.19	-18.216	-9.5703	-12.224	-7.0985	-3.6961	-11.638	-8.0705	-18.59	-12.798	-9.1363	-9.2746	-17.634	-16.19	-11.199	-17.324	-7.1874	-16.316	-20.524	-15.976	-14.774	-13.846	-13.985	-14.541	-9.5677	-6.8652	-7.9434	-12.315	-11.179	-8.6049	-11.516	-8.0919	-15.912	-15.197	-12.22	-8.599	-12.888	-13.17	-13.131	-14.181	-10.6	-6.9173	-11.351	-10.364	-10.915	-10.018	-7.4572	-10.118
1.6822	2.7564	-0.98998	-0.37324	-2.2031	-1.4912	4.2935	2.6341	-2.7713	-2.5673	1.0393	1.0042	4.343	5.7673	-2.3741	5.0365	-2.0326	-1.1601	3.6093	-2.013	0.90807	2.3819	0.53314	7.0309	2.141	-4.9443	1.8266	2.7946	1.7433	-1.4538	2.8432	2.6196	-1.8109	2.6455	1.7501	2.4778	3.9499	4.0487	-2.8363	11.389	8.3081	6.016	6.1946	8.1591	1.3332	5.0798	-3.5216	2.6453	2.411	-2.5268
-24.471	-16.407	-24.671	-22.859	-18.231	-25.656	-21.406	-24.803	-17.555	-17.407	-23.705	-25.475	-15.254	-24.448	-26.811	-24.313	-27.814	-20.636	-22.127	-21.126	-24.412	-26.155	-21.657	-24.067	-24.121	-19.318	-17.329	-19.807	-24.827	-23.49	-28.1	-25.46	-24.882	-15.835	-23.618	-21.809	-13.574	-23.815	-24.858	-22.14	-24.634	-25.395	-25.332	-19.388	-20.244	-21.1	-27.598	-25.801	-24.957	-25.339
-7.0586	3.5698	0.60219	-4.2985	-3.8376	2.2256	-4.9399	-4.4612	-5.0717	-3.2884	-0.54627	-5.7018	-4.1458	-4.2326	-2.3041	-1.9872	0.44033	-6.4146	-5.4335	-2.4637	-4.6612	0.76004	-4.1	-1.321	-8.5777	-1.83	-8.3465	-2.585	-4.9278	-5.7947	-5.771	-2.6606	-4.8836	0.32754	0.7936	0.58175	-1.9911	-1.9524	1.1402	-2.5434	-5.6883	4.4935	-0.29307	-1.0286	-8.458	5.4004	-2.5389	-3.4814	-6.1477	-5.3759
-3.861	-7.4895	5.8005	-1.1326	1.9336	-0.80571	2.8021	-3.6595	1.299	0.77043	-3.1178	-1.1467	3.964	3.1416	2.0685	2.5342	-0.1728	0.25902	-6.9243	3.6874	-1.5664	2.0675	-0.81857	1.5268	1.3926	0.86077	-2.8044	-1.7832	2.9195	-6.3463	7.2303	1.3331	-2.2074	1.2318	4.7338	0.24198	-0.26111	1.8421	-5.3709	0.86616	0.81333	3.766	-4.0965	-1.0035	6.931	2.3224	-6.8387	2.434	-0.22932	-0.021396
-2.2841	2.4592	-5.9624	1.7736	-6.5624	0.68346	2.6946	-0.53506	-4.8452	-4.8315	2.8654	0.55501	-2.9489	4.1816	-1.6596	-2.8241	-3.3219	-2.3253	-5.0792	2.3509	-4.7782	-4.6158	-4.1178	3.024	-6.6019	-4.3268	-2.0666	-3.7114	-1.2565	-0.13441	-1.7081	-3.244	-1.6014	-0.70777	-3.9086	0.069008	2.4017	-2.3477	-0.32283	-2.3933	-0.97044	-2.0085	-5.7623	0.0041469	-3.355	-3.6339	-0.75542	-1.9937	-1.8126	1.5037
-3.2956	-0.81606	0.13694	-2.7222	-0.96989	-2.0494	-2.6311	2.0954	-3.0732	-1.2826	0.87136	1.6973	-1.3509	-5.3295	-0.94751	4.2063	-0.39595	1.8993	0.044953	-2.1436	-6.861	-1.4653	-8.3573	1.026	2.4555	3.3528	-5.2617	2.3604	-4.5048	-6.318	-0.49252	1.7825	4.3554	-2.1222	-3.8762	-0.27175	7.7523	6.9511	0.63381	1.9368	-4.2218	3.7674	-5.8789	-6.3745	-1.5279	1.6936	-3.8532	3.6976	3.4511	-0.98266
-10.477	-16.148	-12.658	-12.426	-12.326	-11.756	-16.332	-10.705	-15.293	-10.972	-18.477	-13.406	-10.088	-7.169	-9.1722	-11.058	-11.371	-15.805	-11.928	-13.554	-14.208	-4.6026	-15.095	-14.743	-14.824	-7.9512	-7.3398	-13.779	-11.864	-13.507	-5.7442	-7.5938	-10.376	-11.433	-8.4005	-5.25	-13.842	-16.355	-11.954	-11.168	-13.532	-12.03	-8.6008	-10.582	-14.993	-12.282	-9.9361	-16.819	-12.418	-14.283
-5.6026	-4.6076	-15.492	-7.422	-13.597	-8.2169	-9.4798	-13.105	-12.176	-14.291	-5.4986	-6.8371	-9.7503	-8.8482	-9.3273	-8.2305	-11.594	-8.9248	-10.31	-9.3147	-16.405	-5.5167	-8.5246	-11.151	-16.205	-15.579	-18.468	-12.424	-6.8246	-11.938	-11.9	-11.874	-18.065	-12.266	-15.889	-7.8058	-11.688	-7.1558	-12.726	-17.66	-15.552	-5.188	-8.4393	-12.171	-10.532	-15.061	-4.8814	-6.6082	-11.373	-6.1701
-1.5183	-0.49278	-5.0518	-0.66852	-10.251	-3.1163	-3.581	0.32027	2.1225	-5.1986	-2.1408	-3.4467	2.5689	6.6158	-6.186	-2.099	-2.4494	-2.6911	-3.5661	-6.6785	-3.1952	-1.6779	2.9763	-3.1607	-5.5806	-7.6059	-3.8544	-1.1139	-0.88516	-7.1157	-9.4802	0.31833	-1.9304	2.68	-12.554	-13.035	-1.7723	-4.8011	-3.2918	-3.2585	-6.6949	-4.8855	1.2862	-4.167	-1.0372	-3.5269	4.2341	3.8742	0.92168	-6.4509
-10.81	-13.372	-8.7382	-9.9526	-12.066	-8.3492	-10.898	-5.1229	-13.404	-6.3652	-1.3222	-7.9442	-7.5779	-2.7786	-15.424	-11.602	-8.4072	-7.5666	-7.3431	-14.008	-10.844	-7.366	-15.455	-17.931	-13.067	-4.9079	-12.289	-11.935	-9.7122	-3.7768	-9.9975	-8.4539	-10.728	-9.9997	-4.2913	-14.195	-7.1435	-15.034	-6.925	-8.533	-12.129	-9.2217	-9.1464	-7.8828	-10.519	-9.9197	-13.739	-9.304	-16.153	-10.287
5.6729	0.22793	0.71258	7.8226	-0.058422	2.973	6.4421	1.6016	9.6959	3.3981	-0.011707	-2.3514	-0.7232	5.688	2.6243	6.6903	5.4099	2.6829	6.2846	1.4611	3.2096	6.5582	2.2547	-1.2692	4.2125	2.9831	7.092	4.7324	4.4377	2.2	0.93694	-0.68624	5.7534	3.8366	1.7618	-0.010495	1.4627	-0.60638	4.4482	9.2663	1.8309	3.5688	6.9507	3.0913	-0.63967	4.0023	8.4363	1.7054	10.715	5.8758
3.0349	5.8982	9.795	0.52442	4.4237	5.6369	3.4755	3.5709	10.879	7.9644	13.513	11.152	9.5953	5.0772	5.7813	9.011	5.8331	9.8816	10.727	5.8539	8.4991	6.2046	7.6409	3.8193	6.2189	0.36363	-0.95638	9.9688	2.3997	6.2662	6.9625	3.1989	4.4374	9.6014	9.886	10.164	10.143	8.8233	5.2147	0.63507	3.871	3.6596	6.8681	8.2226	7.6659	6.0394	0.34874	6.4164	3.8319	8.321
-0.98967	1.3781	-3.6947	-3.8911	-1.3532	-0.89965	2.6642	3.5074	4.5266	1.0817	1.7423	2.0563	-5.6262	0.72404	4.8706	6.9022	7.4137	-2.9809	-0.27626	0.48053	4.0157	-0.57459	0.54386	5.0409	1.0179	3.9619	-2.2155	6.017	5.3617	4.967	-1.623	1.3828	1.6951	1.2192	3.5094	4.3513	6.4416	2.0083	3.8052	4.306	3.4203	5.9293	8.1535	1.799	-1.283	4.1735	-1.1882	6.1331	-1.7837	-1.0986
-16.631	-19.949	-24.865	-16.915	-20.092	-24.765	-25.639	-22.654	-25.917	-20.197	-22.117	-19.843	-21.082	-22.489	-21.765	-23.917	-23.328	-20.263	-23.937	-22.672	-17.616	-23.204	-28.866	-20.517	-23.226	-21.533	-23.428	-17.653	-21.122	-14.994	-19.599	-25.079	-15.852	-25.321	-23.013	-19.893	-18.365	-20.61	-20.296	-19.021	-25.203	-23.846	-25.23	-19.303	-28.317	-19.694	-21.469	-23.31	-23.369	-18.326
2.1281	-3.6715	3.9529	-2.3711	0.72581	0.81763	-0.40778	2.4228	4.5772	-2.4474	-5.9305	4.0978	-2.5137	-0.36676	2.1468	6.4504	-10.42	-0.27901	1.7983	2.6183	4.3833	-2.2133	3.9141	-1.5539	-1.3604	3.4283	-1.4715	3.2161	3.4484	-0.89479	3.0095	1.0204	0.10984	-4.2258	1.0505	1.5802	-4.7405	-1.2876	-3.3797	2.1772	2.8037	-0.16943	-0.36217	2.7182	2.9129	0.76753	-1.068	6.9175	-2.5619	0.55917
-15.46	-13.785	-10.02	-12.377	-12.589	-10.722	-10.237	-12.984	-16.914	-9.5519	-12.819	-9.1736	-4.9847	-5.2137	-11.06	-9.5235	-10.92	-18.369	-13.406	-5.8693	-11.423	-11.381	-14.395	-16.001	-11.351	-5.8066	-6.5797	-10.072	-8.9319	-10.225	-14.987	-9.9944	-6.3692	-13.723	-13.79	-10.914	-17.675	-13.271	-12.086	-5.6109	-6.2751	-10.445	-15.629	-14.618	-8.8924	-11.269	-6.5792	-10.813	-15.145	-6.7468
-7.338	-5.5905	-1.0657	-0.59671	-3.3383	0.83791	-4.1551	-6.5446	0.16675	-1.2743	7.7885	-6.5098	-9.2788	-11.274	4.4247	-5.2314	-2.5209	-2.4864	0.21386	-8.5017	-0.096385	-4.2766	0.61508	-6.7434	-0.98947	0.24602	-1.2361	-7.3184	-8.78	-4.3304	-5.8643	-0.54053	-11.975	-2.027	-5.5497	-1.1897	-3.3098	-1.0041	-8.0028	-5.2924	-2.4225	-9.5018	2.7762	1.2145	-5.0882	-7.0144	-3.995	1.6685	-8.7667	-0.1789
-4.9171	1.6076	-7.4269	2.7078	0.74466	-3.2551	-3.0615	-7.9416	-7.5592	-4.4166	-4.8023	-5.2206	-8.2253	0.45791	-2.6318	-7.4117	3.5777	-2.239	-4.9231	-5.2422	-8.1989	-2.3275	-3.9264	-0.98165	-5.8879	-6.1962	-0.18682	-5.5995	-4.8268	-5.4462	-7.7753	-3.4158	-4.3801	3.086	-2.8624	0.11388	0.83194	-2.7443	-5.0658	-2.5962	-7.3782	-3.4998	-2.4224	2.8212	0.58621	-5.441	5.1115	-2.8818	-7.4867	3.8528
-12.714	-13.436	-17.499	-15.426	-12.013	-18.835	-13.993	-15.74	-11.345	-10.217	-13.453	-12.223	-13.597	-11.227	-19.169	-13.576	-11.817	-13.847	-13.115	-16.376	-15.357	-16.177	-15.132	-8.5429	-15.06	-14.096	-14.664	-17.179	-18.347	-11.394	-13.962	-13.941	-15.73	-10.195	-11.847	-17.783	-11.625	-14.495	-14.662	-14.66	-14.305	-15.966	-8.2968	-13.846	-13.539	-10.263	-18.754	-13.243	-13.533	-10.837
5.7704	-2.296	-3.814	-3.8504	1.0527	-0.6383	6.3675	-4.5876	4.419	5.5767	-3.8627	-0.71307	1.0562	-4.2305	-0.10886	-4.1887	1.8924	1.3704	5.792	-4.7384	-4.9366	0.95471	4.0111	-2.869	-1.5396	-8.5508	-2.1196	2.4999	3.928	-0.77473	1.0001	3.9484	3.7186	6.0691	-0.83592	0.64224	-2.1313	4.8076	1.2051	4.9433	3.3358	2.352	5.1443	-1.0064	1.4038	-5.1158	0.83495	-5.2174	0.36594	-2.0282
-0.93895	-8.6095	-6.0707	-8.0709	-7.8516	-4.3506	3.0259	-5.2924	-7.198	-10.501	-4.8502	-4.3872	-5.6181	-6.6616	-7.4012	-3.157	-12.128	0.075703	-5.5727	-10.235	-1.912	-7.5606	-3.5632	-2.9216	-9.2779	-10.273	-8.1409	-4.3964	-1.8852	-10.032	-4.6707	-6.8637	-11.712	-2.3613	-9.4269	-5.5205	-8.4561	-4.4346	-7.0251	-6.7177	-5.9717	-9.307	-0.1415	-10.028	-3.7123	-5.8847	-12.582	-9.1402	-1.073	-8.0349
9.3524	4.3586	8.0564	4.407	11.715	4.0584	6.1429	5.7952	2.3602	1.592	1.515	9.108	7.1779	10.513	2.7521	2.7519	3.0582	11.542	8.2244	-1.5925	5.6195	5.8876	5.8703	1.362	6.0587	6.2946	8.2306	4.2551	-0.48243	12.094	8.561	5.9191	13.535	4.8861	4.8788	10.552	1.2266	8.5858	2.039	1.2179	1.5331	-0.70924	5.0597	11.043	8.8946	6.4709	4.291	0.3009	10.573	4.6036
-3.6199	3.3739	-8.7377	0.17768	-3.7178	-4.2077	-7.0571	-0.0090194	-0.45	-3.4796	2.5873	2.8789	-7.4284	1.7467	2.2021	-3.8083	-0.69313	-4.2497	-3.9573	-2.1522	1.9989	-1.7058	0.78895	1.323	0.79162	4.2636	-0.46633	-4.9174	0.7943	-7.8726	-3.7831	-6.1766	1.6439	-4.788	-0.51662	0.58468	2.5846	-2.4383	-5.8482	-1.3307	3.4624	-0.72076	-1.724	-0.98912	-0.92719	-3.3068	4.6477	-3.6415	-1.3399	-0.12751
-11.076	-10.805	-0.94887	-1.6706	-6.1935	-2.5033	-4.5898	-3.0145	-5.8232	-8.1	-7.2164	-2.4264	-0.49786	-4.6932	-2.9371	-4.6305	0.40497	-2.0542	-3.5173	-5.7905	-5.1519	-2.4386	0.74034	-5.1974	-11.689	-3.8689	-9.2944	-7.9195	-2.5378	-9.0395	-6.2056	-4.6638	-13.05	5.243	-1.0777	-2.0241	-8.0347	-7.1932	-6.226	-5.4287	-0.73421	-5.0326	-9.1718	-1.9933	-6.0078	-3.6615	-7.0166	-3.3367	-4.5786	-11.195
0.569	-8.865	-10.242	-4.2771	-12.748	-7.3705	-10.981	-8.2818	-6.1448	-13.709	-12.668	-6.7023	-4.8153	-8.395	-6.9041	-11.465	-7.1833	-7.4418	-7.0646	-7.7769	-3.0956	-0.73918	-7.6818	-5.7504	-3.5578	-5.1923	-0.3879	-8.6557	-7.1279	-5.0927	-10.554	-8.2266	-7.4302	-12.255	-5.6797	-3.0409	-6.6478	-8.2067	-5.6171	-6.8094	-0.60127	-2.0072	-4.4281	-5.6821	-5.3938	0.98363	-6.9415	-8.842	-5.2065	-0.75237
-1.4276	3.3949	3.6917	7.6744	4.1873	4.3489	5.5203	1.9649	-4.3494	-0.64312	-3.0903	4.5073	-0.96894	-3.8371	0.21387	-7.6493	-2.107	-1.388	4.0478	0.2721	7.0854	5.3796	-1.0232	3.2022	-0.55239	-3.4364	-0.89046	4.2507	-2.9615	0.49173	0.80294	-1.6714	2.9678	4.7743	2.4098	1.8792	-1.9712	-0.052055	-0.92245	-1.2285	1.0716	1.8322	1.7565	5.9105	4.4433	0.11649	-4.7256	0.5366	2.2172	6.4748
-20.193	-23.689	-20.522	-20.648	-15.957	-26.149	-19.962	-21.794	-22.269	-24.012	-20.375	-19.385	-21.036	-19.453	-17.842	-22.968	-21.945	-23.239	-21.029	-14.713	-24.254	-22.381	-13.514	-17.421	-24.921	-23.125	-25.202	-17.395	-26.228	-24.35	-16.61	-23.541	-25.188	-24.1	-18.925	-23.702	-23.871	-26.619	-17.001	-23.79	-23.539	-26.625	-24.369	-16.897	-26.535	-27.508	-16.909	-18.257	-21.852	-20.098
-13.418	-23.645	-14.603	-29.69	-21.496	-23.99	-23.417	-20.544	-23.017	-18.687	-19.131	-19.91	-26.033	-19.369	-13.947	-22.484	-21.979	-25.027	-15.402	-22.287	-29.537	-20.243	-28.971	-22.247	-18.635	-17.727	-25.202	-22.066	-28.577	-27.657	-20.978	-27.195	-25.739	-17.458	-20.772	-20.741	-21.328	-23.878	-13.964	-20.15	-20.479	-20.767	-23.576	-25.936	-18.792	-21.663	-17.955	-20.739	-21.892	-25.794
-12.313	-9.2473	-11.173	-13.538	-11.053	-15.14	-12.335	-7.435	-11.367	-6.9811	-9.2002	-11.027	-8.8514	-10.859	-14.858	-15.427	-4.7273	-15.487	-4.6763	-8.1494	-10.1	-9.4831	-8.6628	-11.747	-5.5171	-9.5134	-8.5866	-16.267	-12.473	-9.0822	-9.7841	-12.168	-11.334	-16.135	-19.079	-11.225	-17.437	-11.845	-16.187	-6.1829	-16.752	-12.683	-12.26	-16.85	-6.5633	-4.2024	-10.786	-14.656	-6.9469	-16.021
-1.8402	-5.1968	-4.5821	-1.8519	-10.641	-1.6096	-6.2934	-9.1435	-6.2494	-3.5685	-5.4093	-3.8082	0.75465	-5.6174	-4.5265	-3.8382	-5.891	-2.66	-6.2555	-6.6745	-10.905	-9.612	-7.7465	-1.3133	2.9824	-10.554	-5.9857	-5.6743	-7.5356	-15.784	1.419	-7.2482	-4.6792	-4.8431	-8.1014	-7.0615	-7.0035	-10.42	1.3031	-9.0938	-8.5534	-9.463	-12.143	-3.9543	-5.7152	-4.9788	-6.5016	-7.3854	-4.908	-3.2781
1.8763	1.2751	0.76929	-5.224	-3.0462	4.9947	-2.1342	1.4301	1.3725	5.3329	2.5688	-2.6224	0.43976	5.6796	-1.7345	5.7143	3.9688	0.1183	2.5292	-0.35472	-0.18679	3.0764	-3.5312	5.9462	0.40604	-1.6217	-0.51417	-4.6799	1.7035	0.051474	-0.039801	-3.2082	-0.25169	7.4328	-4.2561	-3.7078	-3.1591	1.9556	1.7173	-1.2406	3.5466	-5.2078	-0.85614	-1.659	1.7878	1.6093	-7.4092	3.5644	-0.9416	-2.9596
-21.379	-23.114	-21.744	-21.677	-23.687	-21.82	-23.911	-19.73	-20.954	-19.865	-24.738	-23.754	-20.548	-16.153	-21.981	-19.533	-22.695	-14.233	-25.058	-16.699	-23.358	-14.902	-19.684	-23.764	-17.412	-13.555	-15.903	-17.195	-21.391	-21.386	-21.041	-17.148	-22.341	-28.047	-20.668	-15.031	-24.625	-13.467	-23.159	-23.277	-22.017	-18.07	-20.313	-22.337	-24.221	-19.388	-22.666	-18.987	-18.548	-22.41
-1.8158	2.3508	1.6489	-7.9178	-1.446	4.8503	1.1629	-3.9112	-0.85328	3.4411	-0.74105	-8.2116	3.1432	3.1506	-4.7055	5.8113	0.33834	-2.4279	-0.16992	2.1898	0.49794	2.1585	0.41426	-5.1083	-4.0489	-0.53578	-0.53447	-1.763	1.3698	-0.45213	1.7215	0.10749	-1.5069	1.5049	-4.0238	2.4159	3.4801	7.4424	3.6561	-3.9921	7.3538	0.64771	-1.1287	5.6263	3.5388	-0.10918	0.32013	9.6534	-5.2677	-2.4132
-7.0526	-13.804	-17.285	-6.0673	-8.5067	-9.0853	-11.371	-10.223	-17.398	-11.035	-17.711	-16.367	-13.627	-8.1652	-10.732	-11.135	-11.172	-14.095	-8.0621	-15.279	-7.8284	-5.5688	-13.826	-9.1053	-14.875	-13.172	-10.512	-10.351	-17.49	-14.003	-15.124	-13.219	-12.288	-14.306	-9.3093	-12.042	-11.226	-11.374	-12.574	-17.109	-14.161	-15.42	-13.361	-14.12	-18.238	-7.5497	-11.08	-12.146	-8.9545	-14.927
-3.0283	-7.1973	0.59998	-11.859	-1.6085	-7.9625	-0.057229	-1.6782	-1.1786	-2.7282	3.8265	-3.5753	-5.5701	-4.9444	-5.7407	-2.2614	-11.614	1.2678	-7.7753	0.06134	-0.26202	-4.3051	-5.0506	-2.2218	-10.359	-5.5799	-2.9896	-6.2559	-3.2839	-1.303	-2.6941	0.86493	-5.1053	-1.6002	-7.1559	1.0332	-0.22841	-1.6136	-4.4666	-11.05	-8.1199	-4.2758	-4.614	-4.5212	3.3882	-1.6338	-3.3893	-5.776	-1.0446	-3.3161
8.3424	-2.4646	7.9299	5.8109	8.8821	2.9007	0.70134	-0.34229	7.827	-2.8572	7.5532	2.3948	2.9546	-3.1657	-0.32746	3.6371	4.5201	-1.6789	3.2855	6.4743	2.4938	2.4629	2.7229	5.202	-4.2128	7.2458	2.2944	2.8037	-0.54858	4.0444	7.6759	2.577	2.6335	2.5916	2.4686	-1.6205	2.8789	0.20711	-0.16014	-0.45491	-2.9635	2.9257	7.8219	3.3687	0.72281	-2.0433	-1.4811	2.167	3.3405	8.8891
-25.738	-23.225	-21.938	-20.317	-12.287	-20.473	-19.273	-19.156	-21.465	-26.484	-21.416	-23.224	-24.032	-32.212	-21.614	-20.858	-20.484	-25.875	-21.33	-19.302	-17.923	-20.596	-27.046	-22.471	-17.67	-20.297	-21.672	-20.263	-23.654	-25.567	-18.261	-27.237	-22.376	-21.551	-20.011	-25.716	-23.428	-18.631	-23.655	-18.581	-21.057	-28.284	-15.424	-20.006	-22.458	-26.182	-19.549	-19.494	-19.116	-21.335
-12.14	-9.5286	-18.156	-6.2309	-8.3499	-8.5388	-11.806	-18.551	-15.582	-10.047	-14.983	-14.447	-14.887	-12.688	-10.761	-12.3	-11.247	-5.0568	-12.074	-19.272	-15.02	-12.703	-17.49	-15.043	-12.568	-9.4418	-13.101	-14.127	-13.595	-14.386	-10.068	-8.8184	-8.6164	-13.812	-5.2103	-15.449	-13.058	2.0973	-5.6925	-16.283	-7.6708	-4.7652	-8.7643	-11.576	-19.132	-13.714	-12.763	-3.4591	-12.669	-12.601
-3.4058	0.64476	-2.6408	7.4178	-7.2827	-2.2523	-3.1537	-1.5726	2.3591	-1.8965	5.1633	0.91879	1.2258	-1.8854	3.3389	-2.2615	2.5194	2.0842	2.7265	3.0419	3.1966	2.7251	1.4644	5.1974	-3.1267	-2.3853	4.2626	0.11017	-1.2953	-2.9497	7.0669	-2.9044	-5.0597	-3.9433	3.2678	3.0109	-0.059664	-0.17097	-2.7914	-0.52337	-8.5766	2.4646	-4.2871	-4.0338	-4.2756	5.002	4.0201	3.1564	-1.4641	3.4749
4.6251	-1.0713	-5.3375	-1.5337	-2.4292	-4.7565	-3.5656	0.933	6.5209	-10.343	-1.907	-5.9083	0.17036	0.79845	-7.6462	-1.4014	-1.9442	-0.49661	-2.9155	-6.6562	0.38034	-0.10888	1.9315	2.7679	1.8156	-5.2681	-3.2523	-4.5531	1.0316	-3.9103	-6.131	-3.3976	-1.4691	-8.2473	1.8303	-1.129	-2.0836	-5.3888	-2.126	-0.29578	-3.1223	-4.3043	-5.2706	-0.15172	2.7357	2.2788	-5.1311	-8.2262	3.8121	2.2075
-11.551	-18.888	-12.692	-10.249	-6.5177	-9.5245	-7.4182	-5.7076	-17.502	-11.61	-10.134	-4.3427	-14.231	-12.247	-19.106	-11.508	-16.478	-11.968	-13.042	-8.4989	-18.044	-10.839	-15.934	-11.233	-15.228	-12.974	-10.531	-17.473	-7.4853	-15.424	-11.963	-12.816	-16.16	-11.346	-9.8662	-10.67	-9.5732	-16.375	-14.431	-16.988	-15.125	-11.876	-11.167	-10.405	-18.581	-13.578	-11.593	-16.077	-13.464	-17.055
-2.7479	-3.9815	-3.9133	-5.0496	-9.7057	-8.3807	-3.7845	-16.606	-4.7526	-1.8379	-2.4266	-9.2839	-1.8792	-2.255	-5.8388	-9.2161	-8.0939	0.91034	-2.1421	-5.808	-3.7344	-4.1745	-8.3863	-2.7445	-3.0892	-8.674	-2.2996	-0.9046	-9.2213	-3.911	-4.7699	-1.0348	-8.0115	-5.5267	-3.9767	-1.9575	-10.422	-1.7324	-11.117	-6.8226	-8.6888	-3.8265	-4.0191	-3.5878	-8.1084	-5.5913	-10.089	-8.0788	1.3696	-7.8
-1.1408	-1.4318	-0.66179	-4.8457	-5.2628	0.19551	0.92802	-2.0862	-5.3355	0.36972	-2.5074	-2.2425	-4.3566	1.7958	0.62672	3.8287	-2.6722	-6.4458	-3.5981	-3.3669	-3.7731	5.6982	-5.0606	1.3796	-9.7236	-6.079	2.098	0.7328	1.0568	2.6611	1.8411	-2.7715	-4.3482	-6.2069	0.75234	2.0018	-0.66955	3.4192	-4.3907	-4.7513	0.17016	0.15529	-3.6722	0.15631	-6.3562	2.3257	-1.8939	-2.3765	-3.9493	-3.7258
-3.7906	-7.3321	-6.2614	-8.0194	-9.807	-11.626	-8.1589	-11.25	-13.531	-0.78051	-3.2741	-0.53714	-4.1634	-15.66	-13.195	-10.639	-8.6073	-8.4039	-3.2406	-12.97	-5.1216	-6.5625	-4.8768	-10.616	-4.6044	-7.8086	-2.9785	-4.6914	-11.644	-4.9303	-8.2138	-5.3867	-2.483	-7.2619	-6.2349	-7.7016	-14.221	-4.8602	-8.8817	-6.4947	-1.6634	-8.1662	-14.864	-5.4445	-6.8624	-3.5568	-12.751	-12.261	-8.7582	-9.676
-2.4987	-6.6069	2.8902	-1.1268	9.7095	2.8257	-5.9079	-1.0625	-5.2289	-2.7329	0.92987	1.2757	1.0217	-0.18395	0.12383	-2.9245	2.9048	-3.0576	-4.9362	-4.8954	0.80595	-3.7261	-4.6256	1.3442	-1.7788	2.4283	-4.4306	3.4778	-2.6556	-1.1444	-2.4889	-3.7356	-0.060861	1.8855	3.0466	-0.26713	4.5998	-2.0913	-0.30045	1.5742	3.98	-1.6335	1.1442	-6.0213	-0.28266	0.66023	-2.6104	-0.65963	3.6093	-0.71484
10.862	1.6867	-1.1421	9.4914	7.7333	11.079	4.3308	9.4768	6.4301	2.3285	2.8799	-0.68731	9.1796	2.4265	13.32	1.7074	5.8692	1.8571	0.029361	11.716	2.3271	5.5434	7.69	6.5007	-0.23342	3.7757	2.4157	5.6256	4.5913	1.1524	9.0456	5.4789	5.7908	10.345	9.2599	4.4607	11.005	9.0196	6.9098	6.1914	1.9186	4.1412	7.9982	13.361	5.606	6.0259	1.6382	4.1873	4.4401	1.2771
-6.5354	-5.6253	1.5606	-9.3259	-6.3438	-4.4999	-2.4576	-7.5034	-5.8713	-8.5638	-10.134	-1.7662	-7.5486	-7.1098	-4.0016	-5.6096	-3.9664	-2.8988	-1.9359	-5.4493	-2.1173	-2.8047	0.8282	-3.2052	-1.0938	-5.6982	-5.0886	-4.0324	-6.7882	-1.9875	-3.6144	-4.2572	-2.6809	-8.9214	-4.2266	-7.5243	-7.5511	-9.3965	-6.2426	-1.102	-3.2724	-8.924	-4.3546	1.1575	-13.415	-5.3582	-5.5431	-0.26791	-3.5382	-5.8969
-2.5573	3.456	-3.2537	7.9139	1.4914	5.0961	-3.221	-0.63021	1.8044	1.139	0.48155	0.23557	6.8461	-2.0906	5.6175	-3	-4.0359	-1.246	0.89155	7.5048	0.58779	-1.6369	1.5238	-10.194	1.8422	10.737	-2.5037	7.6242	1.354	4.0269	-6.3395	1.4871	7.0913	2.5511	-2.5495	3.3876	1.9015	-4.5832	-1.0814	-1.8211	8.5985	1.8927	2.8348	13.822	2.5412	7.4068	-2.5921	7.1346	-5.3345	2.1763
-3.2029	-3.3514	-0.10051	-3.9716	-6.3277	-2.0384	-10.712	0.50285	-5.7185	-5.1313	2.0047	-3.9463	-6.6267	-4.1637	-10.875	-2.5902	-3.5982	-2.7752	-3.1967	-2.2462	0.61654	-4.2383	-5.9121	-1.3435	-3.053	0.58165	-6.1829	1.3195	-7.2609	-5.9887	-8.6605	-8.1299	-10.592	-1.1105	-4.0033	-8.1396	-4.4892	-5.2564	-5.6535	-4.2922	-9.2691	-2.3478	-12.737	-9.0359	-5.5575	-4.9753	-1.9089	-3.2366	-9.6811	-6.5642
7.1645	4.368	11.085	7.3087	9.5749	7.0476	8.012	5.2938	5.6432	12.02	5.7789	14.977	7.8016	1.3241	13.194	14.735	14.634	5.0329	5.9573	13.163	-1.3412	0.76638	8.3675	5.0224	6.8649	9.519	5.7049	4.8953	15.086	2.4199	12.146	8.0088	1.5697	11.284	4.0483	6.9217	0.29069	2.5053	4.8045	4.5921	8.3828	3.8636	15.299	5.4853	6.3104	11.355	2.1661	4.2629	7.8207	8.2589
4.5237	-3.4166	6.593	3.999	-3.7467	1.3508	0.16852	-0.88488	5.3066	-0.66076	-6.2316	0.70595	-7.2914	-2.8705	1.4111	8.4553	4.8281	-0.34885	-4.5981	-0.92999	-5.0704	0.57187	4.1173	-0.51624	-2.6257	-3.2259	-2.969	1.0302	-2.1658	6.1528	-5.2536	6.8981	-2.2004	3.8091	-1.3032	-1.4697	3.376	4.6009	-2.4736	0.054511	-4.5481	0.81392	-2.1872	-0.21614	0.49695	-0.38926	0.69432	3.9164	1.3099	-1.2641
-6.7803	2.012	0.44921	4.4732	3.0016	0.70584	2.0672	3.2908	4.2693	1.4309	-2.1906	0.9673	0.094282	-3.3523	-0.65771	8.7651	7.3423	-0.94318	2.8811	-3.427	4.9052	2.1484	5.2554	-3.1039	14.417	6.074	0.42081	-0.51981	-2.7975	0.15492	-3.5811	0.10513	-1.3609	2.9781	-3.2978	8.1219	-6.8754	-2.5954	3.6213	0.64637	9.1407	0.61196	-2.513	0.73522	-2.1711	-1.6786	-2.6189	4.8639	4.3595	5.6195
-15.988	-9.8731	-16.951	-11.939	-15.912	-12.784	-10.409	-5.1299	-7.173	-11.553	-13.175	-10.539	-11.865	-8.3956	-10.873	-21.222	-17.565	-11.716	-15.136	-11.537	-11.835	-12.813	-17.461	-13.771	-10.572	-10.796	-14.009	-2.6932	-17.697	-17.557	-13.974	-7.6484	-16.188	-10.442	-13.382	-16.049	-4.2134	-17.797	-12.438	-11.423	-14.781	-12.255	-18.215	-7.6226	-19.68	-12.46	-15.053	-8.0569	-14.36	-10.707
-3.9318	-4.5586	-7.9543	-11.098	-6.5975	-3.5894	-4.4486	-6.0545	0.93045	-5.6243	-9.0243	-6.8144	-6.2172	-8.648	-4.5808	-2.6908	-3.8248	-7.6597	-4.9627	-6.7003	-10.251	-11.547	-10.846	-3.1948	-4.5975	-8.873	3.2604	-4.5558	-10.611	-3.8381	-5.0441	-7.3525	-11.338	-5.1003	-4.2218	-7.9239	-6.6281	-9.4878	-6.333	-7.6758	-8.1816	-3.4507	-8.3661	-3.4328	-8.441	-0.24466	-8.5444	-2.2504	-1.5932	-1.1819
-2.7333	2.7158	0.67406	-9.1037	0.2409	-3.3449	-6.6453	-1.1271	-0.93753	0.39712	-5.9752	2.859	-2.6401	4.4388	-1.1098	-3.2759	-4.3864	-11.562	-2.5876	-1.7897	-2.7527	-4.5051	-2.0954	-0.49625	7.0537	-7.0519	-3.8552	-0.89972	-2.2157	5.9775	-0.061394	4.2027	-2.6618	-3.3853	2.7284	0.071836	0.01711	3.8875	-2.4861	-2.6726	-1.6882	2.8545	0.35298	0.79355	2.8825	-1.627	-0.49838	-4.0582	-1.4202	1.8749
-8.1766	-6.4281	-0.79791	-4.7773	-3.9513	-3.3056	-1.6634	-8.2425	-3.3629	-2.9148	-6.046	-3.7957	-1.3322	-3.8216	-0.021165	-5.8171	-7.0664	0.35765	-3.9466	-2.2251	-1.38	-4.1985	2.1736	1.0776	-1.0751	-13.068	-6.1674	-9.8393	-5.3912	-7.1879	-2.2023	-4.1358	-3.3024	-2.784	0.75562	-5.0406	-7.6592	-1.9526	-2.5367	-3.3515	-2.6931	-1.954	-0.95266	-10.06	-0.60676	-5.3725	-8.3503	-3.7444	-2.2645	-13.082
-4.5516	0.31523	-0.0061901	-1.6581	-5.6105	0.89022	2.5414	8.3451	2.3179	-2.219	-2.5253	3.0705	-0.44697	-2.985	0.18925	0.50846	-1.3742	-1.6658	0.53005	1.9791	1.6812	-2.0122	-2.7617	1.9657	-5.874	0.81993	4.3633	-1.7715	2.352	-5.7926	2.0679	2.7498	-4.0188	2.8667	1.8232	-1.7191	-1.1392	0.66623	-6.1858	-4.0106	4.7484	3.7322	-4.5558	4.0126	6.5062	-0.48029	0.26067	2.681	-0.19917	-2.3718
-6.1692	-5.3356	-1.8143	2.3546	-5.7764	0.18756	-2.333	-4.6552	-4.4315	-12.252	-2.5158	-5.4364	-2.0485	-0.83191	-3.6819	-3.8412	-0.15225	-8.2078	2.306	-7.3682	-4.6199	2.5149	-4.5507	-1.117	-9.6284	-6.5568	-3.8273	-4.6938	-8.3693	2.7001	-8.6607	-2.9176	-6.2659	-1.2303	-7.7006	-6.6056	-2.0921	-4.7674	-2.6438	-1.9131	-1.9159	-2.48	-4.4462	-5.1795	-7.0388	-4.5526	-2.0347	-2.996	-5.8392	-1.3701
1.1722	-10.248	-4.2468	-8.531	0.97094	-1.6107	-7.7009	-1.8385	-5.0798	-7.8218	-2.6677	-1.2161	-3.2519	0.93331	-6.4267	-4.8603	1.3463	-1.3708	-9.0827	2.8412	-0.16324	4.8276	-1.3037	-4.4271	-2.2025	3.779	-7.0632	-0.57253	-0.90916	-0.067692	-4.1277	-5.6076	0.00041599	-2.4966	0.38456	-1.9991	0.39673	-2.7394	-6.2304	-5.0077	0.49605	-5.4992	-5.3564	0.36905	-4.4138	-9.0194	-1.8936	-0.13885	3.4908	-4.6719
-11.389	-20.828	-17.467	-18.852	-14.038	-12.581	-10.493	-10.882	-14.311	-11.829	-16.712	-16.915	-12.125	-10.294	-8.9305	-18.615	-18.766	-13.958	-9.3158	-13.326	-11.204	-15.906	-16.073	-10.957	-16.415	-15.438	-17.265	-12.087	-15.667	-6.5653	-18.055	-12.687	-14.134	-10.926	-17.014	-19.781	-12.409	-18.894	-11.318	-17.226	-11.502	-14.47	-17.092	-11.582	-20.374	-4.9498	-19.566	-19.93	-18.33	-9.6119
-2.378	1.7517	1.9183	-4.7389	5.0361	-9.1975	2.7798	0.64017	-1.9727	-5.1495	-4.0861	-1.1442	-4.7147	-0.43404	-2.6289	-6.1596	-6.6421	-5.0512	1.293	-7.1212	-1.354	1.9179	-8.6051	-1.3191	-0.98576	-5.4286	-4.1148	1.7204	2.542	-0.33993	-3.3295	0.92464	-8.706	-1.2933	-6.5715	-4.1695	0.30993	-2.7345	-5.5134	-3.6056	-1.3883	-6.8294	-1.7104	-0.93196	-0.21856	-8.9172	-10.104	-3.6044	-1.2841	3.4821
-5.9865	-10.882	-5.3858	-12.663	-10.875	-5.4737	-9.7747	-8.2528	-11.337	-3.0783	-2.4927	-11.118	-10.918	-8.6586	-9.4986	-8.3723	-11.713	-7.6394	-6.5119	-12.632	-8.1524	-11.192	-10.517	-7.07	-9.8921	-6.8558	-8.1985	-15.726	-12.573	-11.513	-16.807	-5.9946	-12.781	-5.1443	-6.4638	-9.8873	-6.4698	-9.9972	-9.8441	-7.448	-9.8173	-11.41	-7.1546	-12.678	-9.1278	-5.0814	-5.5392	-9.8734	-12.839	-4.0377
-11.826	-23.254	-8.617	-12.919	-12.385	-12.922	-13.899	-13.902	-9.9039	-12.975	-13.999	-13.625	-10.825	-11.843	-9.2057	-4.3778	-19.124	-9.3363	-15.355	-7.4456	-10.614	-6.2116	-8.9359	-2.2467	-10.147	-16.385	-9.6063	-6.5143	-8.0003	-11.214	-11.211	-9.5435	-11.245	-11.627	-11.111	-7.4121	-15.386	-13.299	-10.19	-8.7001	-13.262	-11.439	-13.228	-16.254	-16.764	-10.862	-7.8085	-11.8	-14.282	-10.569
-16.348	-10.226	-10.823	-11.253	-10.563	-12.143	-4.588	-17.86	-13.24	-13.524	-12.197	-11.695	-12.765	-18.131	-16.749	-10.711	-7.8205	-4.7898	-14.129	-2.8529	-10.881	-17.538	-14.357	-15.605	-14.6	-11.367	-18.473	-13.505	-6.3673	-2.9581	-10.38	-9.7747	-7.2592	-4.145	-13.799	-11.906	-6.8054	-9.1379	-12.398	-14.77	-12.528	-11.239	-8.3899	-16.691	-7.2384	-12.116	-13.297	-14.228	-13.721	-8.1247
-1.805	0.81089	1.3484	-3.5627	-4.4008	0.28238	-4.422	-3.851	-4.748	2.9308	-4.5589	-0.83033	-2.2729	0.93696	-9.9222	-2.1957	-1.7337	-0.40932	6.7517	-0.59853	-1.2428	0.7073	-4.2437	-2.6051	-2.4882	-3.3439	2.6694	-1.4248	4.4544	-3.8915	-4.4542	-5.7832	-2.8253	-5.4688	-6.5119	1.3188	-3.882	1.3758	-0.47729	-1.4769	5.4071	1.1537	-1.906	-5.1583	-0.094948	1.5167	-5.8733	-0.16967	1.4277	-3.6118
-21.666	-23.559	-21.078	-18.324	-21.353	-23.628	-17.095	-22.825	-25.939	-22.672	-21.36	-22.306	-24.202	-19.877	-21.721	-19.654	-20.827	-20.964	-21.703	-18.841	-16.311	-23.899	-21.5	-18.48	-22.295	-23.339	-23.587	-24.923	-23.301	-21.338	-22.08	-19.398	-21.941	-23.146	-22.593	-15.664	-22.418	-17.506	-20.739	-17.736	-17.094	-24.966	-15.783	-16.469	-17.258	-22.886	-18.311	-22.548	-26.366	-26.811
6.3402	4.0107	1.0493	4.3886	6.9936	8.0243	4.0366	2.747	6.72	5.9663	8.6944	9.7369	8.7806	6.3065	-1.3736	3.1599	4.0429	5.7804	12.108	4.3104	5.7114	12.805	9.207	5.0161	8.0004	10.285	10.983	5.1064	3.8838	4.5957	1.3777	13.808	10.163	2.7945	5.6435	-1.3832	10.574	7.043	10.893	9.7391	16.978	5.5647	9.2483	14.832	6.9779	2.1634	10.115	4.6987	10.004	5.9338
-12.344	-14.817	-5.3273	-8.3032	-9.1332	-16.884	-8.7631	-12.348	-8.9501	-14.935	-17.027	-9.4005	-16.288	-5.7588	-17.769	-5.775	-9.6836	-14.008	-13.922	-11.287	-12.962	-15.377	-17.031	-11.658	-13.016	-11.514	-11.738	-7.7425	-10.697	-13.237	-15.58	-14.174	-15.453	-16.361	-11.499	-13.646	-13.073	-11.853	-13.826	-14.657	-12.194	-11.22	-12.552	-10.285	-9.4144	-13.913	-16.443	-11.912	-8.0276	-10.308
0.066855	0.46382	0.68379	3.3285	3.2275	5.7854	-2.8179	5.7824	0.40657	1.864	-3.7506	-0.51868	2.3548	-3.5929	0.58011	1.9042	1.8874	-0.74891	-6.4805	-4.8257	-0.24235	7.0872	-1.5813	8.9732	1.244	1.3888	-1.6051	-1.3408	4.5094	0.77186	-0.97677	1.3273	2.8542	3.6631	0.98856	6.4563	-2.3507	0.26926	-1.5652	1.1507	3.6644	2.4619	2.1624	3.1234	-0.29942	-5.1765	0.99022	1.9274	-1.2682	-1.4365
-1.4165	4.0855	0.5279	0.77889	3.8654	5.4436	0.054261	-2.7445	4.0293	3.5352	-1.763	1.8408	-1.5199	-0.68339	-2.894	-6.3367	1.0153	-4.6107	-1.3436	-2.1423	4.8002	2.0622	3.0996	-7.4324	-2.167	-1.3984	-0.51285	0.043147	3.5565	2.158	-6.9204	-9.7354	-2.6552	-1.7261	-4.3703	0.20553	1.8279	-1.6248	-7.3035	-6.3505	-1.1442	1.0204	-2.8233	2.7097	0.359	-1.0546	1.2192	-2.8053	-3.783	-1.7978
-1.036	1.0876	0.257	1.2407	2.4121	1.2901	1.8409	4.4822	-1.542	-1.4231	5.3607	5.6125	0.63491	-2.8628	-1.6111	2.5659	-0.67314	2.3197	6.133	-6.164	-3.6782	-1.7043	-0.56561	-0.4826	7.2376	2.4081	0.38173	-4.3948	-0.91835	3.7111	-1.39	-0.37427	-0.024737	-2.2738	-5.1216	-3.8101	-1.9707	9.0053	12.373	6.165	0.74712	2.7369	1.3954	0.60071	-0.78621	-0.89306	-0.081331	3.5157	2.832	1.7509
-12.565	-15.987	-16.946	-12.15	-5.1603	-2.1882	-1.4066	-12.121	-7.3972	-9.6401	-8.365	-8.9597	-6.5311	-12.633	-13.556	-13.361	-11.833	-2.5328	-10.068	-10.248	-12.436	-9.9102	-17.413	-10.756	-10.088	-9.3857	-7.33	-7.465	-6.6539	-8.724	-14.811	-9.1353	-7.2261	-7.4638	-10.08	-6.8676	-4.0757	-14.568	-14.283	-9.3182	-13.262	-13.785	-6.7958	-12.749	-7.8586	-15.217	-12.713	-14.483	-12.226	-5.2481
-3.1013	2.5589	-6.973	-3.7179	-7.9482	0.61029	-1.7653	-7.5641	-4.4005	1.8312	0.96788	-3.1117	-7.6222	-3.6198	-7.9364	-10.782	-2.0471	-3.3654	-7.3073	1.9843	-1.1333	0.82549	-4.5384	-4.7923	-9.6449	0.96161	-6.9606	-4.3656	-11.287	-1.6647	-1.5847	-9.5117	-3.8034	-0.030451	-6.3349	-4.4783	-2.9828	-1.8364	-5.7564	-5.9609	-3.0632	0.93189	-4.4014	-4.3069	-3.6675	1.5454	-7.0449	-3.6785	-1.4611	-4.7885
1.1971	5.11	8.3424	10.582	-0.30009	3.403	-2.4219	8.8701	6.1327	2.7242	2.7031	3.5759	10.644	3.3552	1.2172	7.495	-0.28146	1.8365	0.63506	11.216	6.3848	1.6203	0.46437	10.177	4.9045	3.4528	3.8293	8.9471	2.6369	2.7837	6.1454	8.0233	-3.1447	6.1722	4.3925	4.2722	-2.4065	2.2139	10.386	4.6379	4.9952	1.3319	5.5599	2.3666	0.93115	3.7637	1.017	1.6738	0.96971	-4.4588
10.124	1.4437	3.7878	6.286	6.6562	1.2456	2.6777	2.5388	6.2998	3.8727	6.3008	-0.10386	4.8769	2.7409	6.2142	4.9026	2.9593	0.19157	-2.0813	10.229	3.7659	-0.089595	7.533	5.1787	-0.32116	3.6579	2.2734	6.1179	2.0743	4.2092	1.5855	8.9195	4.1824	5.2733	6.7951	3.2171	6.0333	2.6149	1.0489	1.4867	7.4086	2.0372	2.7435	3.4757	2.9795	3.0999	5.511	4.966	1.7704	5.0978
-17.608	-18.615	-25.254	-22.449	-24.967	-15.293	-18.512	-18.056	-28.867	-21.459	-17.837	-26.588	-14.999	-19.509	-17.847	-15.074	-23.063	-20.087	-15.268	-16.576	-22.844	-14.292	-26.192	-20.966	-17.527	-14.956	-23.082	-23.434	-18.642	-18.876	-26.039	-17.914	-26.351	-15.875	-16.518	-22.929	-24.504	-24.795	-18.683	-25.588	-18.673	-21.62	-24.133	-27.227	-21.59	-18.6	-13.307	-19.028	-19.616	-23.433
-6.5183	-7.3344	-8.0231	-2.848	-3.6779	-5.3832	-5.2739	-6.579	-5.955	-12.226	-3.7933	-2.78	-2.0871	-1.5225	-4.7501	-1.2572	-9.5509	-1.0754	-3.1987	-3.6559	0.77897	-7.0155	-6.3	-4.8707	-4.0265	-0.82746	-9.7523	-1.3886	-2.0425	-6.3193	-0.17555	-10.836	-12.214	-11.384	-0.08434	0.85227	-4.1049	-6.5708	-4.1736	-6.0898	-0.065247	-1.7263	-8.0029	-8.3963	-8.526	-4.0935	-9.4083	-7.4006	-3.2236	-10.838
-6.9101	-14.67	-8.498	-14.031	-11.453	-13.721	-13.863	-11.593	-14.118	-15.045	-16.057	-15.561	-14.723	-13.173	-14.39	-13.844	-8.9961	-13.714	-8.9965	-14.358	-16.933	-11.6	-17.208	-10.575	-16.804	-19.095	-10.191	-16.741	-12.217	-21.821	-16.826	-16.076	-12.141	-11.082	-15.462	-11.301	-15.159	-15.151	-11.147	-8.3147	-10.223	-13.628	-16.97	-9.0598	-8.7114	-13.305	-12.088	-11.322	-11.654	-12.553
-13.53	-9.1209	-12.161	-10.497	-7.4633	-11.261	-10.241	-12.958	-10.113	-11.262	-9.268	-12.579	-17.376	-12.749	-8.3945	-4.45	-15.431	-8.9952	-9.6904	-12.535	-9.3382	-6.4753	-8.6339	-10.412	-11.393	-6.6009	-13.145	-11.311	-13.935	-9.9794	-14.125	-7.371	-8.9642	-10.572	-12.316	-5.9019	-14.327	-7.7557	-17.844	-8.552	-1.9184	-8.8448	-6.2656	-14.733	-11.867	-12.349	-12.307	-6.831	-8.9584	-9.5247
-14.545	-8.7397	-15.999	-10.372	-7.2374	-11.622	-13.496	-8.9892	-13.889	-10.312	-13.06	-15.356	-12.5	-8.5001	-10.385	-10.833	-15.574	-11.457	-10.13	-11.042	-9.7837	-6.9434	-9.4722	-13.256	-11.47	-16.081	-15.009	-8.9451	-10.136	-6.8859	-11.066	-5.3896	-13.711	-8.99	-10.177	-17.93	-13.888	-15.301	-19.397	-13.086	-14.383	-9.3458	-7.9558	-16.438	-13.878	-6.1901	-15.388	-9.7571	-3.5037	-14.108
-2.2617	-3.4263	3.6465	-1.2257	2.531	0.55586	3.6673	1.4585	1.6281	4.1556	3.2471	1.3779	-2.5997	-1.6515	4.6946	-0.35033	-5.6182	1.6662	8.1746	-2.4106	0.31235	8.1993	6.9783	1.504	2.428	2.6266	0.46326	-4.821	-1.743	8.6842	-3.025	3.9549	0.46368	2.1808	-4.5876	-1.032	-0.32885	6.3671	12.214	2.0327	1.9118	-1.2707	1.0732	6.3721	6.4904	1.827	-1.2036	3.0475	2.4831	-2.8174
4.723	4.1913	11.873	10.617	7.5345	7.0358	9.1673	12.662	5.3947	10.422	14.158	7.8484	15.801	14.346	7.6285	11.401	11.851	13.632	5.6454	8.0628	8.2004	13.554	6.274	11.469	8.2506	-0.9203	6.6568	11.082	8.3601	7.3571	13.062	12.186	15.576	14.834	4.9787	12.511	15.381	5.3488	10.194	5.278	16.746	11.222	7.9075	11.107	10.502	10.927	6.7164	10.799	7.6323	3.9432
-24.501	-17.39	-16.721	-11.757	-11.994	-10.492	-19.378	-13.104	-22.295	-13.936	-11.864	-10.959	-7.7904	-12.388	-12.923	-13.696	-10.005	-7.5898	-8.3507	-12.23	-9.0441	-11.04	-20.184	-11.312	-12.765	-10.819	-9.2584	-15.866	-14.731	-8.8225	-8.8129	-11.553	-13.112	-9.8193	-8.8726	-12.173	-11.291	-16.237	-9.8489	-14.12	-17.578	-13.298	-15.02	-17.76	-14.635	-13.815	-11.938	-18.41	-13.528	-8.7514
-11.697	-10.736	-14.805	-12.008	-14.475	-12.535	-17.478	-13.467	-21.355	-12.263	-8.014	-13.17	-16.632	-14.616	-10.864	-14.387	-16.829	-11.462	-9.5596	-16.754	-16.242	-10.497	-18.051	-7.1221	-13.506	-18.496	-13.9	-12.878	-19.08	-12.008	-11.988	-14.45	-9.1051	-16.578	-18.975	-12.123	-7.6805	-16.2	-14.062	-10.202	-9.5147	-15.525	-20.378	-11.883	-17.972	-14.717	-8.7267	-16	-8.5396	-14.411
-2.3328	0.32061	-0.64683	-0.8363	0.6399	2.5488	-0.8733	3.5135	-1.666	3.413	-0.25068	-6.7877	0.63474	-1.6949	-7.2043	-1.0814	-0.8851	-0.14174	-5.9253	-1.0593	1.2731	-1.2541	-2.538	7.7436	-4.8686	4.4771	-0.27194	-1.8764	-4.9127	3.1815	1.1803	-4.9392	-6.894	-4.4367	2.1178	3.1023	-1.6019	-5.5975	-2.112	3.6224	2.5821	2.5825	-5.6416	7.4772	10.204	3.8104	0.54377	-2.3585	-1.5817	-5.6713
-1.3195	-2.8778	-8.9978	-10.243	-8.5258	-4.378	-6.6052	-4.9215	-4.1258	-11.059	-5.5418	-5.1747	-4.1696	-5.082	-7.736	5.1313	-11.224	-5.6803	-9.0657	-8.498	-2.0605	-0.78848	-1.8627	-5.3855	-11.382	-1.846	-6.2498	-10.157	-7.8988	-6.9364	-2.5401	-9.0275	-4.6314	-1.084	-6.4451	-4.1783	-13.291	-8.1673	-8.7716	-3.2073	-3.4063	-6.6568	-8.3124	-6.2861	-9.3262	-3.3266	-5.8586	-7.8933	2.2984	-4.3375
-11.13	-13.156	-11.204	-15.218	-18.318	-21.087	-19.689	-7.5471	-12.669	-10.299	-18.474	-14.753	-7.909	-6.3357	-16.709	-19.4	-13.1	-14.91	-15.392	-7.568	-10.115	-15.611	-9.7885	-18.735	-13.413	-16.574	-14.093	-14.217	-13.574	-15.996	-17.197	-18.711	-15.394	-14.082	-14.367	-17.887	-10.186	-6.9319	-16.337	-11.724	-21.443	-14.472	-11.259	-20.03	-15.566	-12.247	-18.253	-19.622	-16.16	-19.728
-6.3343	-11.824	-11.861	-10.302	-12.583	-0.21655	-2.4692	-9.3697	-5.878	-18.502	-6.2062	-11.432	-7.8596	-5.9046	-9.612	-8.5194	-7.0647	-10.234	-6.056	-9.5155	-11.863	-10.918	-8.7224	-5.6112	-16.947	-17.418	-13.741	-14.802	-8.9344	-1.0739	-10.589	-10.258	-2.4772	-6.0362	-7.1136	-11.41	-5.0962	-8.23	-10.856	-12.001	-5.5564	-9.1817	-16.719	-8.2353	-7.8951	-9.108	-13.611	-15.405	-11.183	-13.339
-0.61742	3.1082	4.4377	-2.0398	0.65305	5.8315	2.0155	-1.776	-1.1026	0.96055	1.7546	-6.5971	-3.1392	-3.9048	-5.7634	0.7061	1.6739	-1.9342	-4.5333	-3.6967	-0.13752	3.5813	0.39354	-3.9973	-3.0987	-6.6439	1.8663	1.3524	-1.182	0.10483	-3.1331	-1.4071	-5.9151	2.0476	-2.8041	-6.4761	2.3562	-0.59318	-2.1007	-1.4082	2.4241	-5.8736	-7.5725	1.281	-7.1786	-2.914	0.61024	-1.5297	0.4008	2.5225
5.3449	6.6855	0.96131	-2.2506	7.4527	2.0253	5.7436	0.72246	8.0882	8.8951	0.84653	8.4898	2.815	9.8155	3.8043	9.65	1.6693	0.75691	5.416	7.8114	5.3566	7.0052	3.3999	1.1895	-0.25121	3.964	4.015	4.6692	1.3322	-4.3831	4.8974	5.0822	3.9905	11.439	-1.0799	6.3659	1.635	2.6925	1.6779	4.2647	8.3163	3.5761	7.2291	5.3887	2.9056	-1.4762	0.55141	2.4473	3.6759	1.76
-6.2434	-10.301	-12.374	-12.354	-12.678	-14.254	-13.101	-11.288	-7.9888	-10.611	-10.739	-10.8	-3.9881	-12.419	-6.7585	-11.765	-9.8733	-8.4442	-7.1574	-9.3362	-3.6097	-13.299	-11.682	-8.7014	-7.5536	-14.447	-7.463	-9.0407	-10.495	-16.818	-6.9126	-10.479	-9.6638	-12.479	-8.6595	-11.084	-12.916	-7.5458	-6.4254	-16.197	-10.746	-9.6581	-12.348	-10.042	-4.9226	-10.019	-15.391	-10.455	-13.127	-8.8273
-13.261	-0.51608	-7.8652	-9.3317	-11.664	-2.9489	-6.719	-13.255	-5.6009	-8.6217	-7.8243	-10.556	-9.7626	-7.8912	-10.081	-5.4027	-8.5598	-7.6455	-7.9957	-9.4482	-6.4917	-6.7845	-13.931	-8.5804	-6.8677	-6.2108	-3.5898	2.0585	-6.0212	-6.1153	-8.5048	-5.9209	-11.953	-4.6675	-5.7354	-10.035	-7.3331	-1.0241	-4.6181	-10.171	-12.524	-7.6518	-8.0581	-4.7504	-8.5791	-9.2084	-9.768	-10.48	-4.2895	-4.5001
-22.591	-25.254	-16.933	-23.976	-24.473	-26.772	-24.3	-20.528	-19.927	-15.655	-19.428	-22.735	-26.289	-12.475	-23.71	-24.062	-21.851	-20.196	-15.184	-22.838	-19.447	-20.201	-17.538	-25.07	-21.238	-23.389	-23.368	-21.517	-19.335	-21.885	-21.47	-31.091	-26.444	-20.949	-20.458	-23.366	-22.514	-22.914	-22.538	-25.389	-23.356	-21.217	-18.57	-19.94	-26.483	-23.731	-21.919	-23.062	-18.558	-18.307
-17.283	-6.3378	-11.172	-7.8105	-16.237	-12.962	-5.1527	-11.842	-11.238	-13.056	-11.081	-12.119	-11.417	-14.617	-16.11	-12.314	-16.048	-8.5855	-17.206	-14.494	-10.093	-9.6548	-8.4376	-5.9351	-13.87	-19.432	-9.8966	-7.918	-10.449	-15.547	-11.175	-10.623	-10.013	-4.5735	-6.9252	-10.566	-11.743	-6.2922	-13.579	-13.745	-10.555	-10.479	-13.746	-17.426	-7.3432	-12.071	-8.1584	-9.8244	-13.639	-11.163
-11.515	-14.071	-12.136	-9.7052	-15.342	-10.586	-14.104	-14.706	-12.537	-11.07	-13.573	-11.917	-11.239	-15.827	-7.7121	-8.1428	-13.884	-15.871	-12.161	-14.551	-15.809	-10.638	-10.459	-11.983	-8.0389	-12.058	-13.996	-15.733	-12.123	-7.6727	-7.1258	-5.1079	-10.378	-12.51	-10.536	-7.9817	-8.5196	-18.173	-6.0138	-14.786	-11.884	-12.533	-13.154	-12.008	-15.239	-17.716	-4.3522	-16.331	-16.905	-11.201
-15.678	-12.583	-10.072	-15.38	-10.235	-12.297	-12.016	-16.88	-8.2334	-10.693	-8.9533	-10.79	-11.315	-3.7192	-13.855	-13.176	-10.508	-11.605	-8.1163	-16.984	-4.2231	-8.1424	-19.057	-11.416	-14.54	-7.1759	-10.822	-5.7601	-12.773	-11.048	-14.553	-11.923	-9.7153	-5.2554	-9.6306	-12.521	-11.158	-11.102	-13.122	-11	-9.4108	-10.38	-9.3597	-10.907	-12.819	-14.503	-9.349	-11.806	-11.203	-16.741
7.5628	6.7618	1.4784	6.6184	2.9555	8.17	6.9614	7.7773	4.8487	9.3731	8.5805	3.0691	8.3413	2.4501	10.489	2.4688	6.5463	-1.1177	9.8959	2.0341	4.8372	9.1782	-4.6329	5.4067	3.2548	5.6036	9.2263	10.232	5.3794	8.9116	7.5267	10.989	5.2975	11.298	3.6405	5.4673	6.8454	7.0273	5.8943	8.3571	9.6475	2.4822	9.9944	5.9628	11.4	8.2718	11.37	4.7304	5.863	10.738
-1.3251	-1.283	-2.763	0.34241	0.4996	-1.6423	-6.0206	1.6533	1.8419	-7.7936	-1.3193	-1.3716	4.1193	-4.3689	-0.27342	-4.8224	-3.8512	-3.1769	-1.8267	-1.2577	1.5966	-2.6803	1.585	-7.654	-2.9643	-2.8246	-5.4311	-3.1629	0.9587	2.9309	-5.3041	-4.4025	-2.5488	-3.0876	-4.1031	0.43922	-1.6534	5.9087	-7.2762	-3.9709	-1.6688	-6.2649	-3.8335	0.19669	0.42721	-3.1074	1.3034	0.17663	-4.7044	-0.99332
3.0901	-1.6561	0.37651	-3.1949	-4.5669	-4.157	-2.4941	3.9851	5.0914	-3.1135	-4.1899	-4.0619	-2.5985	0.64973	3.7134	2.8573	-2.2685	-4.7069	1.5717	-3.9879	-1.9227	2.5052	0.06616	-6.0515	-4.1405	-1.0339	-3.8235	-0.81573	1.1606	-5.1345	-0.12209	-1.7927	-2.2478	-4.344	1.2462	-1.9347	-5.1976	-1.9105	1.5152	-0.32	4.4508	3.659	-2.5137	-4.3183	-5.1138	-4.2981	-5.0984	3.4636	-0.25635	-3.5681
12.944	15.14	1.368	4.5702	9.3757	9.2277	3.8433	3.5887	2.1547	2.5161	5.2935	6.7017	2.9044	4.5909	6.4449	2.946	-3.4338	3.0781	4.6352	-0.50942	-0.037874	12.112	4.6957	3.1471	9.5133	7.4685	0.39433	2.9869	8.6303	7.3351	4.4074	1.8607	-1.3362	-2.7791	3.2417	3.3632	0.58889	0.2099	10.348	4.7347	9.3473	-2.4019	5.5602	-2.9572	11.13	4.5558	4.5715	8.315	3.5563	5.0744
-3.3641	-3.9835	-4.1073	3.5833	5.5724	-0.23061	0.4985	5.4243	-1.7924	-0.83078	3.6373	1.4946	-7.7862	0.46937	-1.5822	3.0391	6.5674	0.99662	-1.3124	7.7253	6.6666	-0.012609	4.3093	0.6647	-2.3833	-2.3076	5.4854	-5.165	-5.8492	1.7251	1.857	-0.68919	8.5023	-1.7118	2.7006	-1.696	-1.1278	1.1886	3.5984	1.4583	-1.3053	-3.6366	2.9809	0.10492	3.8279	0.61313	6.075	3.9099	1.0886	-1.4197
-1.1637	-2.35	-1.7217	-3.5083	0.74523	4.1389	-10.108	7.1445	9.2095	1.7738	4.0944	3.7341	-5.3538	-4.74	7.2401	1.0609	-2.9102	1.6826	1.5349	-1.6918	4.5865	-3.8667	-0.65172	-1.856	-2.8653	1.182	1.0462	-2.025	6.5226	-4.1119	6.7476	4.6715	2.116	2.1278	-1.1791	1.8689	-4.4625	1.9407	-3.8136	0.23969	-0.082487	4.1852	3.1282	-1.8151	-4.3841	-2.3576	-4.4635	7.248	1.5259	-0.43103
2.9829	-3.0501	3.1151	-2.0591	-4.6443	-3.1768	4.6151	4.5291	1.8714	-6.8194	-9.8483	-0.75816	2.0059	-1.3928	-5.8499	-3.4667	-5.1567	0.87789	1.2056	-0.69745	-0.26966	1.5852	3.038	4.6975	2.8917	-4.8243	5.0638	-4.1597	-2.9973	-8.7143	0.49835	-0.18252	-2.0286	-0.71354	-1.9702	-4.9655	7.3762	-1.7075	-3.3564	1.6194	0.11859	-1.4159	4.8674	-2.0191	2.0696	4.213	4.3417	3.2928	-4.4918	-7.6037
-3.6959	-10.294	-7.2814	-7.6597	-1.2969	-9.4427	-4.1156	-5.2193	-9.7623	-8.1166	-6.214	-4.0461	-7.3455	-7.8847	-9.5974	-6.6212	-12.888	-10.257	-8.1508	-10.722	-8.162	-8.0697	-4.6796	-8.5411	-1.9565	-4.9393	-5.3983	-5.2028	-5.9199	-12.327	-3.5653	-10.598	-2.278	-15.338	-5.1037	-5.9902	-8.8388	-7.2098	-3.524	-6.0607	-7.5881	-7.5158	-3.0094	-11.915	-8.9003	-12.197	-9.8412	-10.984	-10.068	-9.0267
-18.837	-17.762	-16.763	-13.903	-14.001	-25.194	-20.357	-19.506	-19.097	-20.103	-14.092	-17.236	-21.473	-23.955	-18.176	-21.892	-19.383	-20.904	-26.643	-22.89	-17.92	-23.059	-16.434	-24.977	-17.86	-18.347	-16.466	-22.111	-17.008	-22.087	-25.856	-12.38	-24.599	-23.432	-14.438	-19.901	-23.702	-23.512	-27.211	-16.186	-17.298	-20.169	-20.536	-19.199	-27.702	-18.368	-24.418	-17.998	-22.759	-12.866
-6.8312	-16.187	-11.139	-4.1985	-7.6046	-7.7281	-8.7928	-8.607	-4.0249	-9.5708	-10.096	-7.7315	-6.8471	-1.8347	-6.9683	-13.555	-13.454	-16.802	-7.3704	-8.2873	-9.6934	-2.8238	-7.9381	-7.842	-10.683	-7.8459	-4.7771	-4.7102	-1.1264	0.45079	-3.6792	-6.0906	-1.0112	-4.5665	-9.3634	-9.2341	-9.4955	-6.23	-6.9644	-6.02	-10.023	-8.933	-8.8247	-7.1516	-11.851	-10.265	-7.9489	-12.295	-3.433	4.1101
-2.1112	-3.7405	-1.8887	-3.3699	-0.90859	-5.121	-6.1986	-2.8779	-1.3169	-2.4283	-6.543	0.049483	-3.4042	0.6942	0.69328	-1.6667	-0.74879	-6.7178	0.39321	-3.8202	-1.351	0.75588	-4.2546	-4.3603	-5.5179	-4.9283	0.075325	0.86244	-1.1523	1.5936	-0.51236	-6.2927	-5.6065	-7.4988	-0.49249	-6.021	-7.4427	-1.4447	-1.7708	-5.4188	-6.8501	5.6477	-8.3592	1.4153	-6.4061	-2.3606	-1.3091	-0.80901	-7.8045	-1.9186
-6.655	-1.3992	6.028	-9.0817	-1.0333	-4.703	-6.155	-2.9612	-6.0417	-9.0301	-0.076957	-2.6619	-1.8541	-1.9996	-6.1842	-1.7574	-2.942	-5.7168	-4.5821	-7.0247	5.9248	-6.1549	-1.6388	-5.8969	-4.9969	-4.8473	3.1134	-6.8999	-5.5869	-2.3912	-1.6444	1.191	-7.569	-7.0277	1.6748	-3.8194	-3.3913	-0.31322	1.7348	-0.061297	-10.073	-1.269	-4.3097	12.005	-7.5102	-8.5496	-1.3151	-6.2369	-12.581	-0.32745
-14.985	-8.259	-12.89	-6.5047	-8.0074	-8.3162	-14.246	-9.1449	-11.559	-15.141	-8.9484	-10.37	-20.331	-5.0142	-8.9733	-12.758	-14.28	-9.6489	-7.9095	-11.969	-9.2643	-11.019	-9.7721	-3.6004	-11.667	-11.323	-9.5232	-17.147	-9.152	-9.6583	-20.642	-5.9027	-11.081	-5.4952	-13.723	-4.596	-9.8794	-10.399	-11.273	-12.151	-10.196	-16.801	-13.964	-11.357	-11.794	-6.5006	-11.386	-7.383	-14.064	-7.6663
6.2517	5.7656	4.0296	5.4303	6.9047	7.1377	10.407	8.5456	4.0734	-0.34582	6.1921	8.2189	7.8543	5.5339	5.6632	2.1584	7.0978	1.3932	0.27911	9.873	1.3094	2	1.1962	4.6213	1.7148	11.369	-1.8638	5.8649	4.3669	11.521	9.8167	11.088	0.29058	4.3245	2.7563	7.8039	2.8268	9.8662	-0.23257	3.9274	7.477	7.291	-0.057646	3.876	-0.88628	6.018	5.8709	7.5035	7.1874	-0.28882
-15.452	-15.372	-16.285	-12.989	-6.5941	-12.284	-10.632	-5.0568	-9.1862	-15.98	-13.246	-6.2885	-5.5279	-11.664	-9.5294	-10.765	-12.855	-8.0626	-9.1716	-10.409	-9.619	-12.018	-20.376	-6.4659	-15.571	-12.684	-14.167	-12.58	-15.474	-7.0608	-13.175	-15.375	-17.693	-8.6821	-14.153	-12.48	-14.232	-10.2	-15.571	-10.302	-12.339	-13.929	-4.1977	-13.314	-16.144	-11.055	-15.426	-1.0535	-7.5182	-8.8069
-3.234	-4.9845	-1.7867	-1.1509	2.1208	-3.8892	-3.6223	-4.5245	-7.3721	-4.8653	-8.4659	-5.0042	-1.691	-4.4683	-1.3347	-2.2485	-4.7272	-7.0364	-4.5543	0.10085	-2.4107	-5.6009	-0.20344	-6.5867	-9.1129	-0.45906	-3.5478	-6.6756	-8.4008	-0.69611	-3.352	-4.355	-5.0186	-1.571	-4.7106	-4.6497	-1.5886	-3.3303	-2.8937	-4.2217	0.25749	-3.9716	-13.012	-5.2942	-6.6696	-3.6892	-2.5447	-9.3166	-6.0491	-8.3794
3.5395	3.5846	1.5308	-0.89447	2.8889	-1.0091	3.8527	6.4968	4.3136	1.5033	-0.49354	5.2617	-2.1579	4.5195	2.1008	1.503	-4.0911	-1.2808	-0.12059	2.9647	2.9892	6.0031	1.1423	-0.51875	-3.7639	-0.43988	3.4883	3.4497	3.1755	-0.19417	-0.59454	1.4394	-4.4475	7.1476	-0.63462	0.79727	-3.9964	-0.12031	-0.34578	1.9202	7.6512	3.3194	6.8796	-0.068847	4.2117	4.3625	2.7808	1.7506	5.5277	2.1005
-12.827	-10.774	-11.772	-15.61	-8.9467	-16.646	-12.98	-16.197	-15.067	-15.584	-16.11	-14.31	-16.707	-10.941	-14.72	-13.663	-12.06	-16.799	-11.131	-11.524	-9.2249	-16.868	-16.734	-16.537	-12.778	-14.403	-10.629	-14.18	-13.949	-7.0898	-4.4849	-15.812	-17.615	-9.4855	-15.74	-11.747	-12.641	-17.278	-16.97	-20.188	-7.9406	-5.5791	-17.168	-17.075	-12.37	-10.254	-15.797	-10.262	-12.205	-12.956
-0.8989	2.1574	-1.9695	-4.5007	-3.2276	-2.7501	6.9493	3.0495	1.606	1.4297	-0.75701	0.90469	-0.031731	2.3085	2.2997	-1.5481	1.6745	-3.3858	9.2996	-1.9758	-7.3544	7.3126	1.4277	1.0843	1.0767	4.7056	-1.412	1.5838	-5.294	-0.10455	1.3434	1.8338	2.4853	0.7332	0.60012	0.30375	3.8131	4.4962	-0.24708	0.071241	3.0668	-3.1909	-2.7787	0.32532	4.4826	-3.7204	-4.4616	-1.413	3.8229	-1.6815
1.8063	-7.9705	-3.4928	-3.102	-0.34883	-9.316	-3.3456	7.6161	-1.3725	0.89086	0.1738	-7.338	0.98252	-1.4718	1.4524	-3.9303	-3.9745	-3.0662	1.5216	-4.3447	1.0504	4.6736	-3.4965	-1.3741	1.1518	-3.0992	-5.9782	0.945	-2.7507	-4.1214	-6.5269	-5.3107	-1.1248	-4.2583	3.7257	-2.9671	-5.1809	1.1643	-0.9222	3.9176	-3.5401	-10.249	-6.5706	-0.90222	0.090654	-4.3742	-7.6054	3.5736	6.2446	-1.286
3.1436	-0.61991	-0.87292	-0.56494	-6.4229	-1.4879	4.5982	-0.38227	-4.9712	7.9507	-3.672	-1.6127	6.668	1.2781	-0.4493	1.5142	-5.8376	5.1903	-1.3161	1.3704	-1.4046	3.8502	-1.1232	4.1085	-7.7499	2.146	-4.9569	2.8153	2.1297	-8.4088	1.7496	-4.8359	-6.5587	1.6683	6.3122	-1.3186	0.48161	1.1402	0.15856	7.447	5.5789	-4.1523	0.75303	-0.84981	-0.81383	-1.0901	-0.15842	-3.454	4.7007	-2.7946
-2.6664	-8.1997	-8.9444	-10.933	-14.079	-14.022	-7.6285	-6.2999	-10.454	-13.531	-11.471	-5.6291	-5.5321	-8.6088	-11.951	-7.7794	-12.785	-18.945	-6.674	-5.9066	-7.8156	-9.0618	-9.9014	-7.1005	-8.2505	-6.1519	-11.059	-10.983	-13.512	-6.6593	-6.9915	-11.364	-8.9852	-7.0274	-12.822	-8.7979	-12.804	-5.2956	-11.332	-10.508	-11.66	-12.578	-8.6327	-9.9935	-8.9631	-16.616	-13.588	-9.9485	2.101	-5.4083
1.2097	-1.2639	0.32097	5.8733	0.52606	1.8675	7.9866	0.77911	0.85445	5.696	-0.19801	6.4499	-4.9376	6.5388	5.4725	2.1634	0.61073	5.6082	1.3127	0.31844	-2.6966	8.2936	1.8026	3.8065	4.2608	-0.038191	-2.4024	3.4867	7.9496	-2.6672	4.3623	4.1776	-1.3787	9.1451	-0.28887	6.4159	3.4757	-1.1292	3.3008	-6.1838	2.7082	-1.3761	0.9421	-4.5993	6.3982	6.7609	1.0667	3.2363	1.335	-3.1884
-4.226	0.10028	-6.5897	5.978	-4.8935	9.0632	1.4347	-1.0237	-1.0482	-0.023994	0.34102	-3.4489	-2.8456	-4.6043	-0.58283	-5.9852	3.4675	-0.34594	2.0009	-1.9872	-2.6261	4.4335	3.8027	5.8207	-1.8765	-0.88182	5.132	-2.8446	3.9664	-1.9354	-3.4108	0.034046	1.2168	1.8591	3.242	-8.8093	-4.5668	-2.9524	4.0293	2.7808	-5.0425	-1.3816	8.0048	-5.8369	1.0819	2.9543	4.3867	-1.7293	2.1117	-0.66233
13.705	10.514	7.9895	16.913	8.1805	15.961	9.5241	6.9518	4.1585	11.096	13.641	11.206	12.724	14.315	8.3591	12.689	9.4239	9.4645	11.418	8.504	5.4882	12.905	8.3383	4.8303	10.128	13.354	14.259	6.5071	10.522	10.437	12.124	9.4122	7.4643	7.0383	6.3336	7.4776	11.218	5.0082	12.45	9.5208	12.289	9.8034	9.029	19.354	6.5071	8.1755	5.5804	6.5098	6.2995	0.39952
-2.3967	5.5948	-3.0377	3.1606	0.12989	7.7809	-0.37755	4.1184	4.6923	0.21765	3.1923	-5.8388	-0.26082	-6.8945	1.6757	3.2635	-2.1478	-2.3338	1.1394	-2.4345	-0.18076	0.40566	3.7008	4.1122	0.93207	8.157	0.23616	-0.011673	-6.0916	-3.0602	5.305	1.2878	0.63616	0.965	-7.605	3.3077	1.63	7.0582	-1.3005	-1.4337	-3.3469	5.7054	4.6488	4.7155	0.0034627	8.0202	-0.51904	0.86875	4.2771	-3.6231
-12.107	-13.195	-11.647	-7.464	-12.72	-6.2289	-7.1536	-14.297	-13.335	-11.608	-8.2518	-12.364	-8.6866	-10.548	-3.7999	-11.701	-10.783	-20.208	-15.585	-10.985	-8.1909	-11.852	-13.569	-14.334	-9.0811	-14.878	-12.362	-8.6445	-8.1478	-9.5853	-13.197	-11.281	-5.93	-8.6037	-7.7979	-8.605	-7.8065	-6.8722	-10.413	-11.512	-7.4653	-13.899	-10.829	-5.3145	-15.768	-12.88	-9.7155	-16.42	-3.9781	-4.0241
7.1383	7.0394	6.3588	13.916	6.9741	7.4596	0.53639	10.418	6.4128	10.369	6.8403	8.6603	7.341	12.944	12.648	14.097	8.4194	9.6986	15.645	5.4157	5.5967	4.7635	10.588	13.647	8.3553	10.466	8.9413	15.707	10.619	9.8339	12.407	10.063	2.5821	10.257	5.74	6.5752	4.8088	8.772	5.5986	4.1627	4.6102	7.7831	12.767	5.3475	17.892	19.52	12.905	4.9574	7.8607	6.7247
-1.9558	10.25	-3.7648	2.6025	-0.49034	7.1987	7.148	6.3113	2.9004	1.8691	3.1094	-2.2539	5.7148	6.4058	2.517	5.6284	1.0142	2.1899	0.074702	5.3196	-2.2513	-1.2613	4.6396	1.2316	-3.6133	3.4782	3.0924	-4.1634	3.2882	0.23143	0.88322	7.7052	1.5418	3.8113	4.5464	2.3533	8.2396	5.3728	10.053	1.1636	6.3682	4.0603	9.557	5.151	0.069179	7.6128	2.4344	2.126	5.3917	3.1713
-15.255	-19.213	-8.175	-11.014	-8.7183	-14.406	-15.088	-13.784	-15.095	-14.467	-8.8166	-14.614	-15.667	-8.3752	-6.5849	-9.9091	-10.363	-10.805	-15.268	-12.909	-6.6847	-4.7734	-10.502	-1.3226	-6.9566	-16.024	-13.688	-15.261	-11.997	-13.578	-11.523	-12.174	-8.297	-10.716	-15.838	-11.681	-8.8775	-3.74	-18.414	-0.79519	-8.6167	-11.775	-15.376	-14.406	-8.7782	-11.831	-7.4351	-8.5827	-14.399	-8.0143
5.8872	4.0262	-0.080453	0.11068	-2.3694	6.217	8.1875	5.309	4.3609	-0.33962	1.1143	3.4264	3.4277	6.2442	5.5337	8.5509	3.4661	4.9791	3.424	-1.1204	6.1544	-0.66548	7.7872	4.9899	-0.13584	3.3659	4.1504	11.384	5.65	-2.1854	-2.3286	-0.50822	-0.041583	3.9958	4.1868	2.6401	-0.49979	5.8951	5.2889	2.5805	1.2231	4.5643	4.2996	3.4803	3.5706	-2.1794	-1.9679	-0.96364	1.1725	3.3344
-8.9075	-15.359	-17.621	-19.02	-9.5727	-10.916	-13.158	-13.857	-9.4312	-16.842	-10.991	-14.614	-10.919	-10.268	-13.405	-9.2839	-9.6245	-4.3391	-19.534	-9.1785	-11.736	-14.652	-19.367	-15.268	-8.9309	-12.125	-20.269	-13.703	-14.697	-10.365	-17.745	-11.662	-17.226	-7.5886	-13.352	-14.727	-15.501	-15.295	-14.284	-12.466	-16.969	-14.622	-18.708	-15.87	-9.446	-13.819	-14.688	-17.076	-10.262	-19.296
3.9904	-3.0791	-3.4402	-3.6488	-6.4163	-1.4303	-0.28144	-3.8422	-1.1057	4.837	-0.61708	-7.0223	-3.4559	4.6519	-5.1168	-2.4664	-3.7186	-7.164	1.9513	-4.6491	1.9518	-3.1048	-2.0722	-5.2325	2.5222	-3.9922	-0.4353	-1.9285	2.4132	-2.7486	-3.0797	-10.579	-4.725	-2.8701	-0.64341	-8.3217	-6.4747	-6.275	-2.5423	-0.40363	6.0401	-3.1972	-2.3626	-3.2045	0.35024	-3.4456	2.6635	-2.4712	-2.4325	-3.2521
-13.415	-17.243	-10.428	-13.883	-13.479	-12.024	-13.513	-9.3334	-15.896	-18.93	-12.058	-9.0632	-13.75	-8.9296	-9.39	-11.828	-17.466	-13.531	-11.894	-13.199	-7.0997	-13.567	-14.965	-10.312	-9.8341	-14.076	-11.447	-12.09	-6.7012	-20.18	-9.1714	-15.876	-4.6457	-10.744	-10.732	-8.5825	-18.512	-13.482	-11.959	-18.581	-10.376	-9.0591	-6.7826	-17.24	-11.859	-10.834	-18.557	-14.11	-17.398	-5.964
-15.241	-14.291	-10.06	-15.651	-14.546	-15.697	-9.6959	-14.449	-15.89	-3.839	-12.023	-13.447	-12.818	-9.5158	-17.232	-1.2921	-14.774	-17.591	-16.339	-12.914	-15.665	-10.596	-10.862	-15.725	-12.941	-12.652	-11.832	-14.925	-16.152	-14.933	-11.989	-22.143	-10.371	-18.177	-13.861	-13.54	-18.529	-12.89	-12.114	-12.918	-13.453	-10.083	-21.262	-13.592	-16.365	-19.973	-12.714	-14.199	-15.683	-13.883
-1.0672	-0.068003	-0.85006	-8.4858	-5.2811	-0.55192	7.6754	-7.458	-1.5063	-4.9726	1.0314	-1.1528	-1.7982	-0.58319	-0.49647	-1.5246	-0.93523	-4.435	-1.9695	1.7957	-3.3261	-1.3768	-11.542	-2.3379	-2.0866	-5.6434	4.4298	-1.9274	-0.089159	4.5685	-0.88557	-4.1872	-1.8852	6.5104	-3.1274	-1.2309	1.0466	-6.1523	-5.6527	-0.70455	-2.0694	-1.1143	-2.7794	-4.3066	-2.5035	0.20546	-5.0503	4.2154	-6.5022	7.1369
-12.032	-8.3221	-18.444	-6.3212	-14.786	-11.339	-11.101	-7.2536	-15.582	-12.795	-11.669	-6.0585	-10.118	-14.31	-9.094	-19.196	-16.858	-15.909	-9.5968	-6.2456	-12.702	-15	-7.5153	-15.457	-14.2	-11.346	-13.865	-12.343	-7.9101	-12.114	-14.232	-9.7996	-14.167	-12.81	-12.796	-9.6322	-13.086	-12.13	-7.0048	-13.071	-18.026	-12.604	-10.611	-13.889	-16.387	-12.408	-6.789	-8.0091	-11.032	-10.049
-10.548	-12.993	-9.0543	-16.725	-5.0153	-14.107	-7.1907	-4.183	-12.272	-5.442	-1.6462	-10.237	-9.7504	-14.904	-8.9129	-10.15	-13.576	-9.394	-10.894	-10.232	-11.594	-9.0737	-15.769	-5.9702	-11.103	-8.1721	-9.8415	-13.206	-16.563	-7.9471	-4.1104	-9.8471	-10.089	-7.3186	-9.281	-4.7547	-4.2669	-8.3961	-16.913	-12.559	-5.333	-6.9459	-9.9423	-13.18	-9.4296	-6.0433	-4.6826	-17.192	-13.208	-8.4564
3.7502	-0.58155	0.094835	1.2128	-8.0496	-3.4076	0.89333	1.3069	-7.5418	1.1397	7.2129	-3.6809	5.2112	2.5618	-1.1055	-2.7414	-1.0615	0.34014	-0.18001	2.4262	1.9404	0.83045	-0.83921	-1.388	-1.6754	0.45677	-6.7438	0.49828	-0.83234	2.8013	-0.80949	-1.6358	-3.3132	5.2826	3.9561	-2.3933	-8.3087	4.2971	-3.9432	-0.17935	2.4775	1.1364	-5.5261	0.8442	3.0739	1.4378	-3.6037	2.0349	-2.2911	1.7262
5.7924	2.0672	2.4667	0.26777	1.5345	-2.9275	-3.5055	3.943	-5.8966	-3.3985	-0.22204	-1.4379	2.6919	1.0525	2.4715	1.6038	-1.3206	-0.96966	1.2567	-0.23859	3.2977	-0.17414	-0.71069	-3.2414	0.77633	-0.71941	-5.3849	-2.6654	6.0786	-2.2582	1.7885	-4.519	1.5662	-1.9546	0.76985	-3.4455	-1.7175	-0.8564	-3.2184	-1.889	-0.0053745	4.8731	1.239	4.9601	0.96831	-4.7034	1.548	-2.3741	5.6414	-1.9173
-11.688	-11.016	-18.155	-15.088	-16.507	-9.1547	-10.923	-11.146	-12.074	-12.801	-12.926	-9.78	-9.8677	-16.22	-15.531	-14.358	-6.5962	-11.537	-12.82	-9.187	-13.141	-4.5652	-12.842	-10.115	-11.196	-11.681	-15.588	-14.03	-7.3169	-13.541	-15.733	-14.059	-9.904	-14.767	-11.105	-11.124	-17.337	-20.409	-10.475	-9.4757	-13.129	-16.776	-11.762	-7.2756	-10.306	-11.235	-10.606	-21.452	-11.896	-8.9885
9.7436	4.7507	3.6979	4.556	2.9352	12.418	8.9279	12.676	4.6319	7.3821	8.4702	8.5433	11.178	9.8591	7.4723	3.1758	9.6855	1.8149	1.682	6.0763	10.065	1.6159	5.7045	8.6879	9.1922	6.4936	9.7458	-0.21333	9.9301	6.1479	2.4811	13.696	3.3405	12.103	3.6707	9.0721	7.2188	6.2367	6.6348	10.885	-1.1002	2.4548	9.5286	1.8577	3.3303	2.985	4.6355	5.2801	6.4802	5.5386
-6.9132	-8.9937	-3.5529	-4.2153	-6.5382	-8.9925	-2.9863	-4.0972	-3.3898	-9.4404	1.3954	-5.0166	-4.892	1.0052	0.79567	0.80739	-5.3194	-10.079	-2.7837	-5.503	-6.6777	-4.8323	-8.4068	-2.6133	-0.86788	-6.7293	-2.0068	-9.5889	-3.1046	-3.3969	0.1458	-5.3034	-2.4635	-0.16349	-7.6274	-4.7715	-8.0937	-3.6041	-1.0795	-7.6073	-1.3557	2.557	1.8722	-6.695	-9.7039	3.0517	-6.7338	-4.3865	0.64468	3.0363
9.445	4.1969	12.886	8.1319	6.892	4.1802	11.554	0.79977	4.0144	11.749	4.757	5.2379	5.8897	5.948	12.611	5.3917	7.9025	6.9201	-1.3934	4.6435	3.2561	11.767	10.386	5.1289	11.075	1.8715	6.2475	7.6503	8.2418	7.7722	12.555	7.3765	7.7323	12.825	7.8361	1.4572	10.054	9.1131	7.5737	10.264	5.7303	5.938	2.6211	1.6966	8.3592	4.7086	2.6664	7.8197	4.7377	10.717
-1.6025	-0.72287	-2.1739	-0.91716	-1.7194	-2.0629	-4.2452	0.5696	2.9116	0.80224	-1.6892	-9.3202	-0.77405	2.6646	-3.7821	-6.9614	-4.8928	-7.7895	-4.6393	-1.2318	-0.88809	-1.6941	-7.061	-0.2458	-3.1484	-8.9669	-3.4039	-5.0393	0.19387	-1.5933	0.11808	-0.5687	-2.9422	-2.644	-3.832	0.55323	-5.0848	-1.7958	-3.058	0.39047	2.4376	4.26	-3.2508	-6.1582	3.7708	-0.1212	-2.5894	-3.449	-6.018	-3.1833
-1.3101	-0.6115	-9.3646	-0.53568	0.04606	-6.3675	-2.7492	4.0468	-3.1327	2.5982	-4.2888	3.5944	2.1939	-5.9074	-0.32028	-0.80369	-1.0947	-0.84748	-4.3577	-2.4876	-5.4488	-0.29694	-2.322	-2.4139	5.4468	0.41232	-2.914	-5.0961	-5.2901	-0.69102	-2.3884	-1.6124	-3.9737	-2.4247	-2.4969	-3.7171	6.0149	-1.8792	1.2956	0.097325	4.4257	2.2124	5.5732	-2.2774	2.7809	1.0259	-0.87905	0.58244	-3.9324	-1.2862
-0.68671	-7.4364	-5.0352	-4.2386	-7.8134	-2.2427	-6.9289	0.25428	-3.4274	-7.7338	-9.4708	-3.1921	1.1503	-10.561	-5.5352	-3.9903	-4.3495	-1.6223	-3.4922	-9.5188	-0.18057	-2.8353	-5.0313	-2.6605	1.0165	-0.17453	-12.054	-8.3811	1.0171	0.23379	-8.6556	-6.4254	-12.062	-1.7878	-0.74446	-4.0506	-1.1272	-3.3489	-8.5301	-4.2627	0.58634	-4.2393	1.019	-4.1147	-6.9394	-4.1938	-9.413	-2.4245	-4.2265	-5.9318
-11.93	-14.007	-20.696	-20.436	-14.652	-16.939	-17.55	-16.835	-15.577	-15.474	-15.659	-14.442	-17.853	-19.064	-14.847	-20.972	-14.586	-13.345	-11.365	-18.963	-16.141	-11.348	-11.891	-20.265	-11.776	-13.439	-13.474	-14.122	-13.004	-16.183	-11.946	-14.941	-15.883	-17.223	-8.8889	-14.836	-14.988	-15.647	-18.092	-14.784	-15.391	-16.037	-19.231	-9.7734	-12.833	-14.258	-7.7849	-18.927	-16.917	-10.988
-1.1325	-2.279	-3.6343	-0.42706	-2.6595	0.1548	0.017123	-4.9839	-2.691	0.42277	0.054982	-1.2539	-0.93231	-5.9309	-1.8804	2.8331	0.72141	-0.21539	-3.4951	2.4574	-2.5323	-6.8539	-1.3628	-2.0088	-1.4851	-2.5697	-0.93535	-1.5452	3.6487	-8.5717	-5.654	1.1469	-0.2834	-3.0053	-2.2992	-2.798	-2.3472	-7.9251	2.4474	-3.0674	-9.0304	-0.42746	2.4446	-0.42065	-1.1613	-1.813	-4.2347	-0.97212	-5.9311	-2.2126
-7.2361	-13.135	-6.5653	-8.626	-11.349	-9.6667	-9.1798	-9.4632	-10.657	-3.9798	-5.6803	-10.23	-7.4178	-8.9704	-12.283	-2.1186	-4.4867	-10.694	-3.4045	-6.2622	-6.4607	-12.837	-7.8469	-5.4157	-6.799	-9.6775	-10.787	-7.4986	-4.341	-0.39884	-12.851	-6.16	-3.3351	-10.107	-8.7811	-11.721	-7.8112	-10.825	-8.7339	-7.632	-12.359	-5.8035	-8.4849	-3.4032	-11.729	-10.016	-13.353	-11.325	-10.724	-8.513
-3.6423	-5.1109	-0.56016	-0.72854	-2.0728	1.1832	-0.87362	-7.6348	-4.1865	0.058286	-9.0358	-4.1435	-2.014	-4.854	-2.849	-1.8018	-5.8286	0.51478	-0.9705	1.9224	1.663	-8.4322	-4.175	-7.013	-1.2079	1.6769	3.8048	1.6124	0.079352	-4.5725	-0.083879	2.3026	-2.5285	-1.6345	-9.2573	-2.8353	1.5758	-4.1654	-7.5946	-3.1331	0.98488	-0.18389	-2.2041	-4.9172	0.033185	-3.2855	2.2079	-3.1525	-2.0012	-2.4988
1.0002	5.7106	2.6717	4.7736	0.14503	-1.4796	3.7941	5.7523	4.737	-3.123	5.8138	-0.63699	4.7162	2.2357	4.0517	0.49789	9.4938	10.619	2.2373	5.1328	3.7058	1.3505	2.1552	3.4416	-0.10667	10.231	5.8421	6.7786	3.8727	8.8208	-0.59569	-0.66462	2.0604	3.4272	3.8521	6.1867	0.44732	3.5448	2.5657	4.4023	-1.3271	1.9611	3.2717	3.2019	4.9638	1.2128	-4.2711	2.2232	7.7011	3.2695
12.398	9.172	8.1719	4.7594	6.0362	7.6267	6.5385	13.182	5.7651	6.0522	9.0673	7.83	8.2833	12.495	6.3025	2.0689	9.8783	8.1249	11.641	7.6434	10.068	12.149	8.9244	11.103	10.287	7.4643	5.5367	7.9125	6.0675	3.1597	1.5055	10.011	6.5025	9.182	6.6052	7.4212	9.3601	2.1956	5.5372	11.944	8.1643	11.452	10.876	11.01	11.908	8.083	8.8108	12.47	1.7421	7.1822
-2.3961	0.036278	-0.9497	4.9567	5.0858	-3.0309	4.3253	8.5252	4.5971	3.0761	0.042331	0.4821	1.4014	6.4258	1.3483	0.79334	-4.6285	-1.4945	2.6586	2.2378	0.10113	3.6932	-3.2763	-8.034	-3.8522	8.0528	2.1967	-2.0562	5.4425	2.3383	9.0221	6.3587	3.934	-5.2644	1.2682	2.0552	3.9407	4.1833	2.2195	2.455	7.6868	-0.57696	2.1331	1.4595	-4.1159	-3.5344	-2.4001	2.6687	0.083554	-4.8672
-16.694	-15.829	-13.98	-19.715	-20.393	-13.814	-11.144	-12.479	-16.965	-13.012	-7.1538	-10.002	-21.423	-8.7165	-15.733	-10.5	-11.231	-14.192	-19.724	-9.9432	-18.303	-10.906	-12.685	-11.508	-13.879	-11.737	-10.972	-15.81	-10.665	-17.553	-15.698	-13.7	-17.196	-19.856	-14.423	-16.434	-15.84	-15.707	-17.885	-16.376	-15.993	-15.324	-14.428	-16.297	-9.1283	-15.923	-21.01	-11.502	-13.659	-17.471
1.4138	-3.315	2.7528	6.5789	-4.8892	1.4349	-3.0461	2.1632	0.21521	-4.3532	-5.9318	-0.22168	0.48018	0.80312	-2.8551	2.755	0.45106	-4.2547	-0.22627	5.547	-0.3399	-3.3984	-3.9541	3.2949	5.145	-1.5253	4.8516	0.78076	-1.2591	0.42356	-2.2559	-3.1602	-0.15498	3.1777	-4.0128	6.1217	-1.7868	-4.2708	-5.1553	2.258	-0.69227	-6.1793	3.148	-0.35124	-4.3044	5.099	-1.3707	-1.6083	-2.5694	-10.858
-5.2586	-4.4874	-4.8438	-7.122	-9.0896	-5.5435	-6.7879	-0.50879	-10.399	-7.8721	-3.6705	-10.31	-2.4702	-0.23097	-9.8319	-10.038	-6.8614	-11.924	-7.8615	-9.0079	-4.2773	-5.1082	-11.09	-2.1923	-4.5117	-8.0424	-1.6713	-3.7424	-11.106	-5.932	-7.3613	-6.4078	-2.9687	-7.0658	-9.594	-6.12	-3.1879	-5.243	3.8066	-8.9398	-5.4325	-3.4555	-5.4939	-5.584	-10.838	-8.2029	-9.917	-9.0152	-3.8918	3.59
8.4197	5.9771	1.8217	9.5731	4.5481	7.895	12.06	4.1896	10.565	8.0167	10.074	8.0685	10.967	9.3223	2.7788	11.906	10.264	11.23	4.0961	8.4216	8.8083	9.165	8.8425	8.5806	12.357	7.6655	4.9783	7.1856	9.407	8.2923	8.9633	4.9152	5.752	13.303	0.60383	11.987	4.2173	8.4014	11.124	7.897	11.229	11.354	2.7906	3.6412	9.1138	8.7211	7.4946	12.385	6.436	14.001
-12.015	-19.245	-14.391	-8.451	-14.791	-13.896	-12.408	-16	-19.919	-9.1423	-9.3837	-13.714	-16.826	-17.764	-15.384	-9.5234	-13.322	-7.8558	-16.534	-15.606	-16.403	-12.437	-7.724	-12.511	-19.373	-16.115	-8.5996	-7.1546	-13.743	-16.497	-15.932	-13.706	-12.915	-8.6852	-12.379	-14.807	-14.773	-14.259	-15.715	-10.973	-13.757	-12.056	-12.726	-10.232	-7.5433	-7.8214	-16.005	-8.4148	-12.037	-9.6143
-14.944	-14.896	-13.535	-6.7198	-12.599	-13.398	-14.167	-15.67	-10.156	-15.085	-13.004	-7.7847	-7.3005	-9.8291	-13.467	-9.9943	-10.487	-12.554	-17.656	-9.6702	-7.3686	-11.993	-14.182	-12.415	-16.293	-7.6683	-14.631	-12.27	-17.671	-12.327	-15.371	-12.526	-9.121	-13.31	-8.929	-9.657	-11.345	-11.35	-14.212	-15.768	-9.4198	-14.245	-10.17	-10.132	-12.238	-14.014	-18.312	-13.269	-14.755	-15.305
-16.718	-10.769	-15.039	-12.59	-12.402	-10.014	-13.037	-17.503	-10.545	-15.244	-20.2	-14.882	-14.626	-10.293	-18.281	-13.861	-11.144	-7.0486	-10.659	-14.591	-11.202	-9.0377	-7.8933	-8.5172	-14.612	-7.9015	-17.543	-9.942	-18.398	-9.5066	-14.879	-18.796	-14.152	-11.825	-13.966	-12.518	-12.12	-13.595	-17.076	-13.719	-13.35	-14.506	-11.418	-16.723	-10.236	-4.434	-14.017	-10.906	-4.4883	-6.2185
-12.236	-7.6164	-0.11556	-0.38264	-3.6774	-4.7514	-7.6446	-8.0911	-10.539	-4.0182	0.86784	0.68135	-4.5526	-3.4415	-4.6443	-2.3607	4.1647	-6.7458	-1.2454	-5.6213	-6.279	-0.62987	-8.221	-0.83899	1.4227	-8.9777	-3.9177	-2.0155	-5.8821	-3.8637	-2.9625	-0.60073	-2.5419	-4.7388	-10.23	-3.982	-4.58	-3.3484	-4.4007	-0.53086	-2.2623	0.59952	0.20803	-3.1677	-1.0563	-7.7642	1.2428	-8.1186	-3.2708	-0.75728
-17.39	-14.088	-20.13	-12.383	-16.93	-11.591	-20.226	-18.098	-20.75	-14.354	-14.028	-10.764	-16.254	-19.261	-11.07	-13.213	-13.727	-18.426	-16.774	-7.0749	-11.288	-12.278	-18.026	-12.755	-9.5434	-19.196	-16.307	-20.45	-14.219	-12.211	-9.1793	-20.031	-9.3059	-14.776	-14.672	-13.834	-14.063	-11.994	-10.975	-12.795	-9.4537	-14.471	-18.722	-13.526	-21.945	-12.54	-12.255	-13.985	-17.138	-15.99
5.2666	7.014	5.665	4.7288	6.8784	7.0883	4.7256	5.7007	7.5953	3.217	6.4454	5.9622	3.725	5.1987	5.3607	4.6529	6.0376	6.8293	6.1433	4.2493	2.3085	-1.3651	8.9843	0.96594	7.9167	3.5899	3.5777	7.7836	6.4554	3.0699	5.6425	-1.0011	7.5634	6.3165	7.7723	9.4639	7.9443	2.2921	9.6544	11.668	1.4768	3.5842	11.194	6.1655	-0.24324	7.1848	7.7844	5.8693	6.0102	1.6096
-9.4797	-5.9508	-5.9109	-3.2485	-5.4076	-2.8304	-1.1206	-3.0138	-6.4793	-2.8688	-4.2576	-4.763	-13.085	-6.4939	-8.9313	-5.0058	-1.8742	2.3906	-1.4825	-5.7492	-6.5293	-8.8014	-7.5861	-0.69965	2.2455	-10.953	-6.8229	-11.404	1.495	-5.6723	-4.2149	-1.7299	-9.3795	1.0622	-7.2831	-6.4279	-8.9966	-2.0504	-0.41157	-10.588	-5.4099	-5.0605	-6.8266	-6.6002	-9.179	-9.3371	-8.8019	-4.6904	-2.6711	-4.0003
-1.8229	-6.0517	-0.34146	-2.3707	-3.8283	-8.0022	-5.1986	3.9451	-0.092739	-8.3007	-2.756	-3.752	0.89748	-2.7775	-2.4007	-5.1791	-4.2708	-9.2346	-6.6938	1.6243	-4.443	0.28561	-8.5689	-1.9726	4.5176	-3.0089	-0.40893	-2.7707	2.729	0.91157	-6.3186	-9.24	-3.2481	-3.6874	-3.0773	-4.3653	6.4991	1.4425	-2.6215	3.1582	-3.3528	1.9371	-0.69738	-4.1672	2.0305	-9.251	-3.7744	-1.3977	-3.2645	-11.628
-11.025	-9.3524	-4.8967	-1.7914	-7.3346	-11.248	-4.0781	-5.3705	-4.7975	-0.65633	-8.3204	-0.28436	-8.5672	0.74381	-10.985	-0.48383	-2.2275	-7.8934	-6.3752	-3.7965	-7.5	-1.3079	-7.6397	-10.742	-2.6709	-9.3631	-1.0607	-3.9361	-6.6944	-5.6658	-6.732	-5.2117	-4.2563	-11.289	-3.8553	-8.7945	-5.3148	-1.9533	-7.973	-4.6667	-6.0831	-5.7161	-11.251	-5.6899	-1.8685	-3.4466	-5.047	-8.7079	-3.0013	-4.531
-24.411	-28.333	-22.554	-19.161	-24.146	-24.775	-19.664	-23.265	-17.674	-17.22	-17.904	-23.729	-25.417	-16.993	-26.542	-18.909	-25.523	-23.089	-22.48	-21.413	-18.914	-20.204	-23.766	-18.682	-20.936	-20.65	-15.972	-19.292	-21.519	-20.773	-17.249	-24.585	-18.956	-21.502	-25.79	-16.643	-18.932	-24.508	-22.244	-20.935	-25.965	-18.504	-23.819	-26.988	-24.332	-20.055	-19.212	-15.854	-21.709	-20.518
-1.8429	-2.834	1.6884	4.1211	1.5438	5.5408	4.2584	7.7694	6.4883	1.3756	2.8043	-0.50568	-1.1464	0.64865	-0.26184	3.1971	-2.6357	-2.2475	4.4757	-2.0015	-0.86461	-1.2629	0.008847	-5.4699	0.63853	-2.7205	-2.874	-1.7674	7.0192	2.079	0.51764	2.3847	-2.9375	2.3867	3.241	-2.2814	1.8254	2.2969	4.8937	-0.72125	5.2145	-4.0869	0.884	-4.6599	2.9594	0.81585	6.6669	2.3762	0.19199	0.99935
0.47514	-0.29255	-5.1023	0.33872	3.1962	-1.8488	-2.7296	-2.1673	0.24058	-3.3692	5.1475	4.0832	-5.5511	5.5754	2.9814	3.631	-2.0725	0.95369	5.6384	-1.3424	-3.3988	-2.3433	1.5219	2.7075	1.5966	5.2062	-0.11691	0.37101	-0.94962	-0.48285	-6.7699	1.8936	-7.0832	0.37284	6.3281	-1.7153	-0.41903	3.6279	1.277	1.1201	-8.622	-2.5134	4.4413	4.8158	0.51974	-3.3786	0.76488	4.4172	-8.2785	2.8566
-14.761	-12.87	-13.918	-16.779	-22.176	-10.435	-15.444	-15.065	-23.132	-9.9967	-10.133	-12.944	-17.097	-17.025	-17.571	-21.407	-13.521	-16.667	-9.9186	-10.317	-16.263	-13.506	-14.255	-14.903	-12.094	-16.028	-13.113	-16.281	-17.721	-12.414	-11.813	-12.347	-14.66	-18.01	-13.172	-18.28	-14.084	-21.173	-15.836	-14.372	-15.743	-14.525	-14.425	-15.883	-11.98	-14.956	-15.736	-10.86	-14.36	-15.176
-19.937	-17.437	-23.917	-22.372	-19.496	-19.323	-21.54	-18.691	-24.883	-34.891	-24.486	-22.203	-23.097	-20.462	-16.252	-17.778	-15.928	-26.374	-22.169	-17.52	-29.542	-22.54	-19.389	-20.829	-19.148	-19.802	-17.333	-18.732	-19.477	-19.424	-27.933	-7.7255	-20.44	-13.013	-16.832	-23.253	-18.76	-23.629	-26.331	-20.881	-17.293	-30.603	-18.972	-18.907	-20.506	-19	-18.65	-19.821	-19.228	-18.219
-0.25041	-5.3233	3.6563	-5.205	2.9032	-1.2351	3.6253	0.23688	-3.1466	-0.62895	-5.0926	0.076461	-0.28962	-2.9123	-5.8076	-3.4767	2.5147	2.0083	-2.9168	-1.0814	-0.99271	-6.0337	-2.647	1.2181	-8.2057	-3.8017	4.961	4.8995	-4.831	1.9542	6.4618	4.8573	2.8881	-1.6817	-2.6606	-7.6664	-0.19583	0.037034	1.1818	1.8545	-1.6257	-8.2926	-0.19991	-6.5731	-6.9415	-6.6048	-0.25145	-2.0557	-9.0218	-2.1113
-1.2566	-1.649	-4.133	-3.2769	-5.7553	4.9814	1.4375	0.20486	2.478	-2.2542	-4.9234	-0.53909	-2.407	-0.30794	-0.35722	-6.2165	-0.13243	-1.0243	-1.7583	-4.6293	-0.27589	0.58019	-0.94252	2.8813	-3.0586	-6.898	2.0951	-1.5041	-4.8977	-1.1853	4.6391	1.9076	-2.8376	-3.7529	-6.8654	-4.8015	3.3357	-3.1381	6.1232	-1.7508	3.0254	1.2821	-7.1347	-7.3665	-1.5196	1.1883	-3.115	-3.3208	0.60348	-1.7867
-1.7921	-5.281	-5.5045	-5.72	-5.1817	-7.2749	-8.5687	-6.0712	-4.7194	-7.9713	-4.4622	1.0298	-2.973	-9.8947	-7.9168	-6.2488	-9.1225	-3.7019	-4.772	-2.1478	-6.6283	0.83162	0.72323	-6.7173	-7.6188	-7.8742	-5.0787	-10.137	-3.7318	-7.6147	-1.3504	-6.0169	-3.0176	-4.3641	2.7137	-4.6894	-5.026	2.0787	-3.0874	-11.195	-7.9519	-5.8407	-6.1043	-7.2058	-5.0965	-5.6285	-5.2428	-9.0706	-7.1796	-0.9496
-5.7438	-3.7704	3.1186	-1.9613	0.79143	-1.5785	-10.166	-3.7292	-7.6646	-3.5815	-4.1805	-3.4542	-4.9721	-8.0473	-3.5371	-2.2096	-7.1911	-0.23013	-1.5681	-2.1152	-5.4875	-8.9764	-5.879	-6.8126	-5.8951	-4.9342	-8.7078	-4.7308	-5.2529	-6.7328	-6.4859	-3.9434	-5.5932	-6.3892	-2.4861	6.1385	0.27652	-2.6066	-6.6479	-2.5045	-0.93747	0.91986	-3.203	-3.4996	-1.3837	0.77549	-6.2608	0.65082	-6.8927	-3.788
-5.9597	1.6333	2.6583	3.1754	-6.1403	-4.0175	-5.0948	-0.81847	0.75372	-6.9119	2.6242	0.26565	3.8208	-5.1709	-1.0298	1.1444	-8.6233	1.0758	-2.5856	0.81549	-2.4502	0.59828	3.2501	-1.403	-4.812	-5.4341	-1.9233	0.14819	-2.7005	-2.2729	-1.1182	-2.0304	-3.069	-6.1545	-0.78063	-1.588	-4.4906	-5.5972	-1.9207	-2.7587	0.67767	-0.30503	0.048062	-1.2136	-4.321	0.58169	-5.1616	-0.64056	-0.023051	3.6645
-4.1035	-10.113	-4.2976	-9.0914	-3.4347	-11.928	-14.244	-3.4229	-5.46	-12.003	-10.286	-11.985	-7.4891	-7.9608	-9.3948	-10.972	-2.2684	-3.6618	-6.2838	-4.3847	-10.52	-6.3582	-11.821	-10.875	-9.4103	-10.54	-9.1177	-3.5094	-9.6032	-5.5428	-8.2797	-11.171	-14.005	-4.5205	-9.9404	-15.949	-12.037	-4.7023	-11.072	-7.2757	-10.893	-12.919	-7.8916	-8.7062	-9.6841	-10.032	-9.6112	-10.187	-4.0051	-8.5844
-5.7974	-3.0471	-1.5311	-12.642	-1.1886	-7.5416	-4.4009	-4.0063	-8.8325	1.7097	-4.5695	-9.3181	-8.19	-13.119	-4.4489	-4.61	-0.93985	-3.8271	0.246	-11.487	-5.0972	-6.6145	-5.4006	-6.6064	3.9968	-0.9047	-2.2426	-0.20746	-5.0766	-1.5661	-1.1088	-0.37565	-2.6626	1.0066	-6.283	0.051464	-6.8042	3.0037	-1.9879	-0.63225	-4.435	-8.61	-5.0681	-2.1707	-4.4241	-0.6536	-3.8187	1.6192	-3.2597	-6.5794
-15.649	-10.475	-5.9134	-14.42	-13.082	-8.9376	-13.114	-10.719	-7.8646	-10.972	-11.103	-8.0818	-6.8063	-0.31347	-11.897	-12.123	-13.922	-9.8809	-11.962	-9.6549	-16.122	-15.515	-10.006	-6.9277	-9.2961	-12.829	-11.902	-11.272	-16.901	-9.935	-14.699	-7.1644	-8.0117	-8.0249	-11.178	-4.8703	-5.0646	-13.494	-13.387	-9.8024	-10.87	-16.779	-12.503	-13.709	-12.352	-18.814	-9.7905	-10.663	-10.136	-9.6558
-0.51923	-6.2459	-7.3265	0.50286	4.3527	-2.8285	-1.3984	-2.4028	-6.7283	-4.0978	-2.3063	-3.0979	-5.8175	-4.6787	-3.9249	-6.0831	1.9667	-1.7965	-5.3064	6.1974	-2.6089	-3.0094	1.3027	-4.054	-5.8786	-0.8867	-7.1614	3.2481	-1.5625	4.9213	1.1572	0.442	2.0762	-2.7975	-2.283	3.6752	0.18595	-5.8773	-1.0153	-0.011355	6.6975	5.5147	-4.0128	1.8447	-7.9742	-3.3088	-0.93113	-6.3181	-3.3884	-3.7724
-0.57261	7.1986	7.2969	8.7291	14.099	6.4081	15.885	8.7716	8.3374	4.6217	8.2023	13.784	7.5577	7.9501	7.4339	12.087	9.0176	10.379	5.1817	5.0567	5.8785	9.7258	13.349	10.459	11.514	6.4354	7.5957	7.0617	6.5553	7.1184	5.7338	9.3943	9.4118	6.2772	13.463	9.8693	8.9373	9.5664	9.4904	9.7918	3.4925	1.5834	2.3256	5.4878	9.0273	7.9433	5.4418	12.306	4.6722	14.003
-22.591	-15.398	-17.056	-17.025	-14.884	-14.288	-16.76	-13.361	-9.8312	-16.556	-17.026	-7.6926	-11.234	-13.949	-15.027	-16.16	-14.629	-14.461	-15.548	-13.655	-16.295	-11.91	-11.83	-5.9558	-14.831	-16.698	-21.941	-8.5899	-11.193	-20.63	-14.713	-19.336	-15.319	-7.6971	-12.547	-15.675	-17.304	-14.122	-11.669	-14.872	-22.637	-13.874	-11.852	-10.385	-13.785	-10.218	-13.088	-11.249	-13.564	-20.82
-5.2074	-8.2454	-10.926	-11.892	-9.4766	-3.8938	-11.261	-4.6816	-6.1818	-7.4885	-10.424	-7.8271	-5.1994	-13.065	-8.4058	-10.964	-6.6609	-1.8581	-7.8562	-9.7297	-6.0643	-3.691	-12.315	-10.658	-6.0884	-6.6227	-11.236	-4.7532	-6.6924	-10.564	-10.869	-13.993	-11.899	-5.2734	-7.4156	-5.1857	-5.5706	-10.084	-8.8685	-5.7528	-10.729	-9.7197	-9.5071	-8.2299	-6.4625	-12.183	-11.06	-9.2235	-14.41	-7.4154
-10.263	-14.003	-14.503	-12.326	-15.927	-17.881	-18.012	-17.953	-14.314	-17.225	-16.299	-14.135	-12.008	-19.942	-16.259	-15.951	-14.175	-15.526	-15.36	-17.743	-15.655	-20.073	-16.6	-18.079	-12.562	-19.391	-16.454	-11.405	-15.949	-14.417	-18.758	-16.819	-22.313	-16.314	-10.211	-15.16	-9.0093	-17.68	-10.198	-16.974	-18.668	-16.839	-11.937	-13.19	-18.958	-20.334	-17.949	-17.616	-21.379	-11.233
-4.4212	-2.1284	-5.2463	-3.5637	-6.422	-8.6583	-3.5706	-3.7061	-2.0259	-2.468	1.5769	1.2526	0.047193	-0.47037	-3.7503	0.096285	-3.0034	-9.2227	-0.73416	-3.7796	-7.5262	-1.4821	-5.0092	-1.1985	-1.4609	-3.5087	-5.3764	0.044887	0.92619	-8.2895	-5.7824	-1.3453	-0.087141	6.5907	0.89562	2.2027	-7.7494	-6.2221	-1.426	-3.651	-5.1888	-3.6461	-0.52401	-0.27811	1.4674	-3.0917	-6.6043	-0.82135	-4.0712	-3.3688
8.4969	-2.3437	3.0969	7.0992	5.6875	11.252	0.012851	5.2046	1.7511	5.9349	5.0552	7.6677	2.9237	8.275	0.96965	0.60542	-0.32572	4.4527	3.3816	-0.26607	7.5241	8.9526	6.7587	3.0798	0.066096	7.6432	10.394	8.0017	7.7725	2.5791	2.769	6.1588	10.624	9.4849	3.4474	1.572	7.397	3.5442	10.833	7.9478	13.12	9.8323	4.4133	5.9303	1.4887	4.6449	0.86219	6.8754	1.0036	2.2233
-9.6378	-0.98129	-3.1492	-3.7229	-9.8582	-1.9681	-3.4327	-0.80239	-8.2057	-3.6297	-7.135	-5.2565	-4.4936	-10.486	-6.0028	-4.637	-6.863	-1.397	-9.3471	-4.3889	-5.1504	-8.5231	-7.1552	-5.6448	-1.4121	-4.7336	-9.8964	-7.5702	-2.7764	-5.6471	-0.89682	-3.633	-2.2013	-7.7431	-6.1143	-4.4007	-6.731	-13.856	-3.2786	-7.2892	-10.184	0.62277	-6.8119	-1.1275	-2.7407	-7.9063	-6.0965	-6.3806	-0.57892	-3.8645
-5.7147	-8.1625	-7.6948	-9.4724	-7.9412	-5.7384	-8.0959	-5.8225	-4.2566	-11.896	-5.2145	-6.8023	-12.224	-0.0013794	-6.9898	-6.6833	-10.875	-5.5622	-2.7284	-2.1197	-3.4102	-9.3884	-8.1803	-9.2803	-5.7005	-8.0584	1.1471	-6.985	-3.9387	-2.4007	-12.442	-6.8926	-1.848	-9.8374	-9.7267	-11.311	-1.7247	-6.0625	-7.6043	-6.0083	-1.812	-10.761	-5.8524	-6.8229	-9.1893	-6.1464	-14.49	1.7837	-5.4842	-6.4863
-6.4201	4.2953	3.5076	-1.9319	-2.7807	-0.497	-5.0087	3.3685	0.2916	-5.6609	-2.5825	1.9225	1.9031	3.0983	0.96831	5.6214	-0.7107	-5.9855	4.9041	-4.2724	1.3708	1.6753	-3.2847	-1.9102	-0.99604	1.7478	-0.1818	1.2205	3.6672	-0.87696	1.6017	2.2977	-7.88	-1.8033	-1.8379	0.40771	-2.4357	1.194	-3.3247	-2.2553	-3.4022	6.0511	-6.5018	-1.3007	0.76965	-0.77923	1.1808	-5.9377	-4.1938	-5.3186
-4.2681	-0.3595	-3.1446	-0.11912	-3.8081	-2.2326	4.7713	0.53725	-4.0043	-6.6734	2.2227	-1.0312	1.8612	-1.7589	1.8477	-4.7128	-2.4384	-5.3366	-1.4549	1.926	1.0135	-2.4247	-1.2526	-1.405	-5.2069	-1.5404	-0.15348	2.4294	-0.90665	-0.96739	-1.9007	1.797	-3.7547	3.1803	-2.1849	2.0924	0.70232	-6.1724	-4.1613	-3.2224	-4.9204	4.227	5.6306	3.1498	0.98441	4.1431	-5.2013	-2.208	-8.821	-1.2622
-12.129	-10.168	-13.37	-10.704	-13.248	-16.689	-14.48	-10.279	-14.287	-7.2621	-10.703	-12.877	-13.958	-13.026	-10.642	-14.689	-14.576	-13.116	-19.095	-16.749	-17.294	-9.4042	-17.913	-15.526	-17.977	-11.647	-15.225	-16.053	-12.064	-9.9599	-12.567	-16.085	-12.494	-7.423	-13.037	-15.689	-14.215	-17.181	-17.421	-10.479	-22.077	-9.7201	-13.287	-20.593	-16.94	-12.71	-18.649	-22.605	-13.433	-16.289
5.7068	0.41621	0.81692	3.0862	-4.4678	7.4666	8.3752	1.8483	1.2392	-3.0134	1.976	2.0299	2.6384	-2.4671	-0.68023	7.9868	-3.8034	2.506	-0.18948	1.6965	-2.7298	6.7155	-0.86812	0.5288	2.7249	0.9964	-2.7682	-0.14204	8.2339	3.2615	-1.6334	-5.1795	-3.231	1.118	-2.508	3.9227	4.0094	1.9098	-1.6758	-0.59454	1.9624	-4.7458	-4.4176	-3.0332	-3.7923	1.9928	0.59401	7.6649	5.6742	1.1846
1.5725	6.4028	8.4276	-3.1435	8.2514	1.6365	6.773	2.7109	11.892	5.9804	7.3001	8.5448	8.534	13.781	11.349	1.7583	5.0117	4.9728	2.8744	5.1803	5.0276	4.1831	6.9005	11.822	12.553	7.0882	2.4565	6.9065	8.6178	1.8404	4.3515	13.479	8.9556	5.6168	11.575	9.5318	5.7925	4.2191	4.962	10.283	14.817	3.424	0.86223	10.939	-1.1966	8.6109	7.1601	6.5362	10.373	7.9667
10.512	13.266	9.9368	9.489	9.2489	6.2819	10.38	11.101	11.55	9.1458	8.4275	6.1275	10.372	12.371	11.339	10.63	9.2902	9.7781	10.282	11.091	5.5528	7.7482	9.0967	8.3027	10.236	13.426	6.4571	13.185	9.06	13.701	9.6022	10.936	11.857	3.7213	7.3724	16.317	-0.076698	13.233	15.238	12.849	10.453	9.197	10.036	5.5256	5.4076	9.4076	8.6294	7.7152	13.625	7.702
2.0604	3.0647	-1.4026	-3.239	-1.3814	-3.9369	-5.3616	-0.39752	-8.73	0.82009	-5.5411	-8.9759	-3.4134	1.3989	-4.3312	-4.1567	-7.1195	-8.546	4.1612	-5.5374	-0.069946	-1.9576	-1.2183	0.80313	-3.5192	-0.98455	-1.1336	3.9788	-0.80989	0.48008	-7.4497	-1.4359	-4.3068	-3.7388	-5.9122	-3.5861	1.35	-0.60526	-2.7025	-2.949	-6.0699	-4.5311	-3.7155	-2.4172	-3.8195	-4.5126	-5.5052	-5.8572	-3.9048	-2.516
7.3835	11.623	9.901	1.5942	8.7398	6.5995	9.5809	11.743	7.7625	2.6938	8.9064	10.244	12.408	-0.99239	3.5386	10.212	10.804	8.5256	6.2908	11.121	5.6597	13.432	11.927	9.3981	4.3684	7.0054	7.9549	8.2498	9.6106	8.5485	7.6728	4.2588	5.5843	10.585	7.9816	8.3812	5.4908	9.2163	7.3038	1.1845	10.026	6.6161	11.424	6.5049	10.149	1.511	8.9772	6.0264	8.4176	10.121
-2.4762	-9.3974	-7.2804	-5.0358	-2.7844	-1.2678	-4.4058	-8.3981	2.4528	-1.6178	-7.3586	-6.7309	-9.8779	-4.1927	-6.5951	-6.8687	-5.1351	-2.2082	-7.2228	-5.7006	-10.239	-5.6479	-4.4796	-12.413	-12.893	-2.8276	-4.1055	-9.7825	-8.5784	-5.9759	-5.4775	-3.5794	-3.6006	-9.0814	-5.9022	-11.408	-7.2635	-6.5978	-7.8303	-2.4227	2.3899	1.0042	-8.4605	-3.1371	0.861	-5.8216	-7.4373	-0.11361	-6.8128	-7.7333
-11.258	-14.088	-15.301	-8.5621	-11.53	-14.093	-13.733	-10.678	-17.602	-14.224	-12.252	-15.897	-15.557	-13.808	-8.5061	-21.205	-5.7211	-10.588	-15.345	-10.183	-21.505	-5.3345	-8.5221	-13.978	-10.52	-15.988	-10.815	-8.901	-11.172	-6.9634	-10.053	-13.723	-12.103	-13.423	-4.7191	-13.347	-10.42	-12.426	-18.403	-10.453	-8.9691	-8.4392	-17.359	-11.659	-6.1916	-14.408	-8.9629	-11.541	-10.837	-15.187
3.1008	-3.0054	1.5	12.048	3.1954	4.5495	3.3056	5.9494	9.801	13.639	2.4428	4.5432	7.4959	10.877	5.8667	0.65215	6.9289	8.2731	13.334	6.3646	3.1181	10.036	3.4606	2.1085	10.661	11.435	11.254	10.049	13.95	3.079	10.289	5.1774	11.748	7.2176	5.0649	6.1325	4.9827	5.5011	9.9467	5.709	7.2507	2.456	8.9981	1.7993	-0.30501	8.3521	9.0422	11.485	7.8317	4.922
3.5563	-5.6263	-4.5613	-7.2242	0.85968	-2.9213	3.8165	-6.3257	0.39008	0.17439	-0.012482	1.9964	0.53343	0.37707	1.5809	-1.865	-5.8403	-8.3171	-3.9342	1.8941	-4.4871	-0.78294	2.9496	-7.5271	0.12389	-4.483	1.0002	-5.7706	0.58216	-4.2082	-8.9463	-7.8143	-6.5854	-7.4886	-1.6592	-0.98655	-3.1586	1.2129	3.0121	-7.1557	-0.86607	-6.295	-6.4135	-6.3611	-2.4398	0.98179	-3.7962	-3.674	-0.55844	-5.8907
-12.554	-7.8327	-4.5319	-7.5543	-16.125	-10.374	-15.248	-10.337	-9.6471	-3.8936	-10.861	-11.308	-15.372	-17.064	-7.3015	-7.8069	-17.977	-11.179	-12.352	-5.9615	-7.5257	-7.3921	-14.381	-14.179	-12.578	-10.188	-9.458	-7.186	-14.202	-20.417	-11.338	-3.5167	-10.632	-9.7772	-11.421	-8.79	-10.601	-9.4398	-5.0521	-6.7312	-8.6202	-13.702	-12.398	-9.0999	-9.8298	-10.391	-8.2544	-10.206	-4.5615	-12.778
3.3553	17.17	-0.067066	7.4473	7.8701	6.3027	11.809	5.0611	4.1544	1.9894	12.94	13.225	0.98777	5.5044	3.9157	8.3747	6.5882	7.3572	3.2134	6.9663	4.6843	11.103	8.7459	2.084	5.6594	3.1017	4.3208	5.3524	7.7836	9.9167	3.0279	0.2501	4.5279	1.2294	7.7011	10.512	7.7775	4.9893	3.6135	6.034	6.8067	0.54599	8.1943	2.3442	8.8417	8.6638	9.4375	8.4802	-0.48597	4.3787
-9.5443	-10.319	-6.1153	-10.935	-15.029	-14.567	-11.442	-17.386	-13.205	-14.347	-12.845	-15.86	-11.018	-15.493	-8.2811	-12.781	-14.423	-10.345	-13.101	-12.93	-16.336	-8.4482	-14.964	-18.439	-12.599	-9.7383	-12.881	-12.713	-11.653	-15.298	-12.058	-18.17	-14.286	-12.598	-10.557	-12.57	-15.911	-15.12	-14.762	-10.17	-12.036	-4.9903	-12.468	-12.047	-9.3002	-8.9704	-9.7893	-15.541	-10.483	-14.075
-1.6965	-3.5707	-4.8658	-3.6739	-5.2172	0.88505	-2.5764	-5.3201	-0.80386	-2.1994	4.2458	-2.3247	-7.1209	2.4495	-9.3171	-3.9831	-0.33134	2.5945	-2.3444	-5.6255	0.76247	2.0246	1.3109	-0.8611	1.6885	-1.5546	-7.5877	-6.5934	-6.6874	0.84339	2.1957	2.4525	-2.7789	1.4559	0.92356	-6.6903	-0.95182	-2.2783	-1.114	-3.407	-3.0917	-1.3506	-6.6098	-1.2465	-8.9092	0.63666	-3.82	-8.3533	-1.432	2.7563
-20.076	-6.1459	-6.8876	-16.241	-15.763	-15.734	-11.014	-18.346	-8.0521	-13.931	-7.6976	-10.724	-12.512	-10.782	-18.696	-10.909	-13.373	-10.159	-14.945	-11.445	-16.24	-4.6605	-12.323	-13.966	-13.095	-8.209	-7.0455	-9.4348	-14.491	-14.727	-8.3784	-3.8939	-18.668	-13.787	-15.342	-12.986	-9.6634	-10.598	-14.985	-19.13	-12.863	-11.785	-10.698	-9.2011	-6.4326	-12.185	-14.656	-13.638	-8.5958	-18.291
[truncated: 672 more rows]
[truncated: 150 more columns]
