# Supplementary material for: Genetic dissection of main and epistatic effects of QTL based on augmented triple test cross design
Source: PLoS One. 2017 Dec 14;12(12):e0189054. doi: 10.1371/journal.pone.0189054 (PMC5730204; doi:10.1371/journal.pone.0189054)
Supplement: S7 Supporting Information — (ZIP) [file pone.0189054.s007.zip › z2_1700_0.5_10.csv]

-13.082	-13.078	-13.629	-12.465	-13.8	-9.5899	-10.4	-14.733	-11.81	-14.203	-13.149	-9.5176	-13.089	-11.006	-13.231	-9.1131	-12.106	-12.615	-11.238	-12.606	-11.783	-11.726	-9.6811	-10.525	-13.881	-12.757	-10.077	-11.547	-11.435	-11.308	-10.213	-9.8414	-10.895	-11.283	-12.531	-10.08	-13.116	-13.007	-11.321	-11.504	-9.6964	-14.356	-12.153	-11.152	-10.722	-10.404	-11.738	-8.9917	-11.61	-8.7029
-8.6472	-10.223	-10.057	-13.324	-10.542	-9.3348	-13.39	-13.824	-11.72	-11.888	-9.3187	-11.482	-9.0123	-11.031	-10.863	-9.0155	-12.329	-9.8153	-11.093	-11.703	-8.6922	-11.395	-10.902	-11.75	-11.52	-12.508	-10.82	-9.8341	-9.6148	-11.001	-9.7949	-10.369	-10.443	-9.8932	-10.793	-11.439	-11.653	-12.273	-9.5557	-9.2134	-10.334	-12.323	-10.66	-8.7584	-12.733	-9.0677	-10.895	-8.9687	-10.457	-8.1592
0.10142	-4.2574	-3.2188	-3.8646	-1.1298	-1.621	-2.9641	-2.863	-3.1934	-2.7864	-4.2106	-1.998	-5.2114	-3.7519	-5.0027	-1.0717	-2.2243	-2.9174	-1.9303	-3.0232	-1.9039	-1.3873	-2.9549	-3.8715	-3.0177	-1.9191	-1.7713	-1.6456	-2.6246	-3.0871	-0.70859	-3.7337	0.92648	-1.1765	-1.5331	-2.2557	-0.64972	-4.0954	-2.773	-2.2827	-3.1223	-2.7734	-3.7128	-1.7565	-2.1392	-3.117	-2.6446	-4.7265	-0.43376	-0.51663
-8.2805	-3.4947	-5.1125	-6.3224	-9.4141	-7.5208	-8.2493	-5.7927	-7.8707	-7.3974	-5.9222	-6.5789	-4.991	-6.2108	-7.2299	-5.9642	-6.7921	-5.7972	-4.7143	-7.0017	-6.5818	-8.8513	-5.9229	-5.6688	-6.5124	-6.8862	-5.0202	-10.201	-7.5639	-6.8381	-7.0845	-4.5989	-5.2622	-7.7757	-8.2514	-6.3555	-7.3678	-5.6753	-8.2497	-7.0802	-9.1328	-7.4119	-9.2256	-6.6155	-1.6385	-5.0963	-6.3945	-6.7611	-6.2667	-5.8903
-15.43	-17.699	-16.541	-14.53	-13.694	-15.632	-13.825	-15.463	-14.269	-12.778	-15.143	-15.988	-14.426	-14.489	-14.953	-14.139	-14.757	-14.71	-14.358	-17.539	-15.357	-16.404	-14.228	-15.585	-12.199	-15.211	-14.456	-16.407	-14.314	-14.245	-16.044	-12.845	-14.045	-14.657	-13.124	-13.407	-14.784	-17.498	-16.864	-16.575	-13.849	-13.719	-15.122	-13.866	-14.044	-14.534	-14.235	-13.491	-13.375	-13.9
7.4282	9.0354	8.9465	6.9965	5.6603	7.3556	9.1169	9.9327	9.1152	7.5762	9.6046	8.5779	7.3435	8.0169	6.648	10.677	5.5526	8.4803	8.9148	11.507	7.0069	8.5034	9.523	5.8192	6.6064	5.8809	8.7646	7.9499	8.0092	8.5628	10.155	8.2469	8.9144	6.6446	8.5693	9.7492	8.8624	8.4399	7.5198	8.9339	7.881	7.1037	8.3641	8.8631	8.833	11.188	11.494	9.0105	8.3198	8.8242
-0.53534	1.1268	1.9717	1.2973	1.7092	0.3729	-1.1054	0.22244	-1.5268	-0.22384	0.89721	0.33111	1.1644	0.20716	3.0393	-0.46152	0.26282	0.5486	0.59392	0.14153	-1.2119	-0.061081	1.4938	-0.20186	0.13394	1.3138	-0.028221	-0.54583	1.0749	1.6269	1.9552	-0.285	-1.8895	2.0605	0.97485	-1.538	1.6549	-0.7997	0.058697	1.1287	0.63333	1.2573	0.59663	0.053418	-0.92567	0.42716	-0.663	0.79192	-0.72623	0.80308
8.2427	6.8999	9.2776	8.1535	9.7549	10.079	8.0658	7.5391	8.1587	6.1716	11.093	8.657	8.6137	8.6728	9.5955	9.2395	7.7505	7.6027	9.7024	6.2231	9.256	9.3703	7.1256	7.403	6.7851	10.603	7.8372	5.6546	8.1594	9.6557	9.3274	6.2596	11.321	9.0137	9.9904	9.302	9.1813	10.398	7.7984	6.6553	8.7208	8.4286	10.432	10.56	7.4641	7.5064	6.5277	9.3073	9.2626	11.072
-1.0835	0.61056	-0.087713	0.029934	0.36688	0.10024	0.19661	0.23369	0.54091	-0.50226	1.3486	0.35775	1.8637	1.5596	2.3902	1.1754	-2.6595	0.86225	1.2705	1.6667	1.357	1.8567	0.71565	-0.8857	2.7171	-0.19177	1.152	2.7853	3.9043	-0.96419	-0.38366	0.37217	0.33136	-2.28	1.8121	0.22045	2.5209	-1.0444	-1.9904	-0.59226	2.2007	-0.83572	0.94521	-0.42938	0.61296	0.92584	-1.6749	0.94005	0.97139	-1.046
-1.9152	-5.711	-4.1324	-3.795	-3.7113	-2.456	-1.9038	-3.5528	-1.3098	-4.2464	-1.2056	-4.0338	0.24595	-4.0216	-4.2257	-4.13	-2.1415	-2.302	-3.3714	-1.7043	-2.5165	-3.1164	-2.1248	-3.7765	-2.1955	-3.9237	-2.1469	-3.5814	-1.1307	-4.1251	-1.6266	-3.5969	-1.6628	-4.5044	-3.6812	-4.8767	-3.9613	-3.5576	-3.7111	-3.5077	-1.8876	-1.5556	-4.6858	-1.7928	-1.6136	-4.5831	-3.0559	-1.5165	-3.018	-4.892
-11.447	-9.9342	-12.001	-14.318	-10.598	-12.664	-11.664	-8.5828	-11.025	-11.386	-9.1624	-11.92	-11.721	-10.749	-12.971	-11.344	-11.673	-11.334	-9.0617	-10.373	-11.556	-11.622	-11.7	-12.669	-11.831	-9.4793	-9.7516	-11.263	-9.9466	-12.041	-9.9645	-9.2378	-10.438	-12.582	-11.485	-11.618	-11.263	-11.576	-9.9188	-9.4996	-10.033	-10.781	-10.672	-11.704	-11.218	-10.344	-11.306	-12.543	-11.788	-11.603
2.134	-0.88208	0.59331	-0.16813	-0.079167	-0.49739	0.87896	-0.39983	1.0799	0.70378	-1.6783	-0.12446	2.8415	-1.4623	1.0482	1.1847	0.93676	0.17216	0.44088	1.0038	-0.40549	1.1908	-0.098193	-1.5208	-0.2025	-1.329	0.93644	-0.38997	0.54783	0.42197	-1.0503	-0.17235	1.3808	0.24369	-0.23514	1.95	0.29866	1.6761	1.4752	3.0784	-1.1357	1.9593	1.4327	-0.20054	1.3172	-0.32257	-0.12039	1.7308	-0.013205	-0.0089799
-5.1964	-3.9824	-5.6066	-4.1547	-4.377	-6.3048	-4.0298	-7.6279	-6.3515	-2.9392	-4.115	-6.315	-5.7582	-6.4636	-3.131	-4.6145	-5.4199	-4.4416	-7.9827	-4.0945	-4.6327	-6.0362	-5.7412	-2.734	-3.9164	-4.7216	-6.1672	-5.562	-6.1769	-5.1679	-2.9608	-3.8482	-4.0593	-5.3129	-4.7606	-5.4927	-5.3343	-3.3727	-5.2292	-7.5941	-3.7449	-4.2904	-3.165	-4.6158	-4.1147	-4.7176	-4.7659	-7.459	-6.3487	-7.4747
-3.9089	-4.189	-7.0207	-4.5391	-5.5709	-1.7975	-4.131	-4.3138	-4.7038	-6.534	-5.3119	-4.4191	-6.5959	-4.0345	-3.7639	-6.1647	-4.616	-1.3729	-4.7326	-5.499	-6.4884	-5.7624	-5.3673	-3.832	-4.58	-4.4592	-5.9107	-5.8735	-2.3507	-3.6103	-3.2737	-3.2096	-5.2047	-4.6337	-6.1647	-3.0243	-6.1188	-2.0353	-5.911	-5.9521	-5.7278	-2.143	-6.1459	-3.9679	-6.0642	-2.088	-4.2754	-2.6446	-5.6514	-5.985
-10.166	-11.009	-11.53	-12.286	-11.493	-15.453	-13.174	-10.16	-12.316	-13.818	-10.497	-13.132	-12.508	-11.098	-11.385	-10.112	-14.983	-8.9734	-12.542	-10.258	-10.243	-12.594	-9.8202	-12.129	-12.714	-10.869	-11.492	-11.012	-12.423	-12.509	-12.881	-9.5209	-10.47	-11.37	-9.9975	-11.065	-12.416	-14.476	-13.215	-12.273	-13.583	-11.634	-10.929	-13.983	-11.288	-9.7303	-10.283	-11.513	-12.287	-12.358
0.63135	-0.37848	3.5308	1.3724	1.1759	1.5258	1.8559	-1.4455	2.5623	3.701	2.5569	2.5976	1.2113	1.1881	1.2455	2.2145	3.2657	0.17958	2.3861	1.4167	2.1907	3.0754	0.86101	3.1878	0.9586	0.78762	2.3375	-0.8309	1.84	1.7662	3.036	1.2587	0.021127	-0.042964	0.81107	0.24269	2.0673	-1.2387	2.5194	0.48306	1.0932	0.3232	1.0799	2.6524	1.8281	1.423	1.5715	1.2889	1.7123	1.5401
9.4165	8.5806	8.0522	7.0894	8.8639	8.355	11.481	9.1701	6.5093	8.3794	8.7255	8.2369	7.293	9.5573	9.3447	7.9162	9.9403	10.004	8.926	8.5898	10.955	7.6223	8.0807	8.758	8.6393	8.1878	9.441	6.582	8.322	8.397	10.643	10.825	8.3676	8.3074	8.3523	8.4693	9.6739	8.3561	9.0034	8.4296	8.0549	9.4648	7.9422	8.2619	8.1715	8.4559	7.1049	10.188	8.6043	8.5234
-4.4859	-9.1355	-6.1948	-9.4731	-6.8131	-7.5726	-6.0027	-8.4246	-8.0446	-7.9082	-9.4595	-9.5773	-7.2081	-8.1868	-8.3365	-7.7351	-7.0312	-8.1014	-8.1798	-6.2538	-7.6712	-9.3499	-6.8825	-5.8032	-7.0216	-8.3772	-8.1303	-8.7768	-7.8263	-8.7225	-8.0693	-7.3329	-6.6698	-9.3901	-7.5925	-9.2125	-7.1514	-7.2058	-6.7302	-6.2502	-7.9437	-7.9996	-8.9336	-7.7345	-5.9335	-7.0778	-7.1703	-4.4796	-6.666	-8.7985
-1.208	-0.63362	-0.75712	-1.3502	-3.287	-1.2928	1.7101	-1.1368	-1.3823	-1.6055	-2.2117	0.98962	0.69075	-0.65465	-0.147	1.1949	-0.024312	1.5421	-1.3782	-1.0713	-1.5591	0.0093252	-0.63104	0.96061	0.638	-3.3281	-0.067239	-0.90297	-1.4209	1.3583	-1.8338	0.25118	-1.9258	-2.5385	1.298	1.4837	2.4483	1.1912	-0.02254	-1.5628	0.81177	-3.8814	-0.082339	-1.1574	-0.91419	0.39574	-1.4102	-0.92975	2.1981	1.0033
-11.026	-9.7237	-7.3203	-9.9379	-9.88	-10.097	-9.6976	-9.487	-8.4098	-8.9812	-8.3579	-7.6365	-7.9974	-10.535	-8.9699	-8.302	-8.9986	-10.161	-10.252	-7.7087	-9.0937	-8.682	-9.5267	-10.693	-9.1678	-10.466	-8.7876	-10.375	-9.4837	-9.1983	-11.659	-8.9181	-8.4114	-10.291	-9.7042	-8.9541	-8.6778	-11.43	-9.081	-8.7182	-7.8365	-7.9669	-8.8893	-10.275	-8.9503	-11.251	-9.7963	-10.389	-9.8575	-10.901
0.055095	2.2745	1.8589	1.2173	-0.80534	2.9477	-1.6002	0.2722	0.14107	-1.886	-0.39099	-0.35015	-0.35555	-0.57244	-0.53883	1.6181	-0.080643	-0.67303	1.4136	0.80379	-1.3192	1.6439	1.4789	-1.5115	-0.52741	-0.84232	-1.5425	-1.5476	-1.1869	-2.5374	-1.7638	-1.2742	1.6229	-0.086302	-1.0514	-0.72489	-0.28856	-1.6761	-0.48536	0.68137	-0.77359	0.14708	-4.0004	-0.51362	-0.5538	0.62353	0.1699	0.56785	-0.34443	1.368
-10.622	-7.8278	-11.325	-9.5139	-7.5516	-10.069	-10.488	-9.2558	-6.8278	-6.7338	-8.8369	-7.2094	-5.9814	-8.5016	-9.4362	-7.7105	-7.4865	-10.892	-10.695	-9.5398	-7.491	-8.9366	-8.209	-8.7432	-9.4493	-7.1112	-8.3589	-11.186	-9.7279	-8.6727	-10.549	-10.639	-8.4624	-7.4482	-8.8907	-10.023	-9.2942	-9.4515	-11.564	-10.084	-10.44	-10.285	-8.6895	-6.9256	-7.754	-10.446	-9.0515	-9.4586	-10.886	-8.6838
4.1832	7.1172	8.1405	6.8845	10.033	6.6321	5.3367	5.0611	7.8086	4.9335	5.4307	6.888	5.5182	8.7282	6.733	8.2039	8.1294	4.5468	6.4093	6.2497	5.6118	3.9358	7.0781	6.624	7.8431	6.7508	4.0317	7.7808	7.2653	7.9994	8.7539	7.7973	9.4574	5.743	5.8436	6.5669	8.1897	7.0627	8.2951	8.0562	7.5867	8.1429	7.7257	6.032	4.8251	6.6124	3.4607	6.9263	9.0297	8.4244
-10.986	-14.302	-13.186	-12.517	-12.316	-13.312	-13.82	-12.782	-12.56	-13.103	-12.55	-13.55	-11.546	-14.285	-14.727	-13.706	-11.877	-13.101	-13.116	-14.485	-14.614	-11.55	-14.169	-11.082	-11.874	-12.175	-14.168	-13.074	-16.461	-13.506	-13.598	-11.261	-12.97	-13.022	-14.174	-12.508	-14.436	-12.806	-13.794	-14.084	-11.716	-12.606	-12.735	-10.745	-12.607	-12.129	-13.795	-14.749	-11.261	-15.405
-2.4341	-2.0675	-1.9926	-2.0648	-2.7448	-4.0309	-2.2096	-3.3121	-1.3787	-2.5898	-3.7896	-1.4597	-2.4766	-3.2595	-3.6318	-1.997	-2.1267	-3.7542	-0.8737	-4.4372	-4.6118	-0.67731	-2.7505	-3.4219	-1.2975	-2.6635	-1.8414	-3.9046	-2.9489	-1.6087	-4.3056	-2.679	-1.8602	-5.0544	-2.2693	-0.59646	-2.8419	-2.4752	-2.1442	-5.7716	-2.4721	-1.5324	-5.4065	-1.3172	-1.4363	-5.6271	-2.4947	-3.0071	-3.3729	-3.3223
-22.158	-22.063	-19.328	-19.492	-21.561	-21.18	-20.204	-20.767	-18.579	-23.189	-20.806	-19.92	-20.75	-19.38	-20.567	-18.979	-19.308	-19.31	-20.755	-20.478	-22.341	-21.249	-19.912	-22.083	-19.553	-21.174	-21.687	-21.613	-21.709	-19.462	-21.222	-17.803	-21.381	-21.189	-21.92	-19.595	-21.132	-20.566	-20.7	-20.928	-20.861	-21.51	-20.699	-20.161	-20.882	-20.988	-20.875	-20.745	-17.897	-20.501
-23.562	-24.48	-23.531	-21.082	-24.372	-21.533	-22.467	-21.484	-22.486	-24.055	-22.098	-22.359	-21.33	-23.002	-23.548	-21.212	-22.125	-21.679	-23.33	-23.085	-21.601	-23.406	-21.288	-22.121	-24.125	-25.037	-22.458	-23.302	-21.586	-21.189	-21.317	-22.217	-20.685	-22.965	-25.189	-21.17	-22.04	-24.249	-24.315	-22.646	-22.589	-21.488	-21.57	-20.352	-24.349	-23.391	-21.292	-22.197	-23.163	-20.151
-11.83	-11.903	-10.439	-9.7472	-9.7333	-10.86	-12.342	-10.535	-10.937	-13.209	-10.206	-10.206	-10.699	-10.481	-10.999	-11.933	-9.8148	-13.357	-11.261	-11.205	-12.236	-11.964	-12.788	-10.087	-12.299	-12.297	-11.946	-9.7081	-10.17	-11.786	-11.92	-10.287	-12.43	-11.51	-11.724	-12.624	-10.283	-10.195	-9.6914	-10.676	-10.902	-11.339	-13.038	-11.633	-11.603	-11.702	-11.817	-11.674	-8.1265	-11.148
-13.441	-13.565	-13.914	-14.219	-14.433	-13.42	-13.352	-15.311	-12.405	-13.237	-13.041	-12.13	-14.892	-14.425	-13.158	-14.466	-13.505	-13.4	-13.53	-11.366	-11.622	-13.319	-13.409	-12.964	-12.889	-12.509	-13.337	-13.436	-13.802	-12.408	-13.462	-12.209	-12.357	-14.492	-11.359	-14.359	-15.642	-14.729	-12.904	-13.468	-12.832	-13.578	-14.699	-14.573	-13.14	-15.01	-16.405	-14.594	-12.715	-14.806
3.0348	0.85244	3.0728	1.1584	0.63009	3.6932	3.0093	0.78308	1.4343	2.9643	1.9164	-1.2235	3.5008	0.3671	2.9368	2.8088	2.3427	2.3289	0.60501	-0.064365	1.4044	2.2961	0.94312	0.16364	0.495	-0.49236	2.9139	1.3371	0.99925	3.3736	-0.36462	1.18	1.3979	1.9236	-0.72745	-0.46716	2.6575	2.5471	1.937	3.7209	-0.33887	0.26762	3.7743	3.2187	1.1672	3.0931	0.99787	2.5149	0.65032	-0.93271
-12.421	-14.439	-13.494	-13.596	-12.924	-13.686	-12.575	-14.786	-13.755	-13.991	-14.044	-14.978	-12.205	-12.513	-15.031	-13.379	-15.744	-12.557	-14.01	-11.534	-12.724	-13.031	-11.727	-15.53	-12.612	-13.288	-13.278	-15.226	-15.043	-13.38	-13.492	-12.429	-12.517	-13.294	-12.256	-12.21	-14.191	-11.453	-13.466	-13.271	-13.485	-12.284	-12.227	-13.292	-11.193	-12.603	-13.415	-13.215	-13.337	-11.446
-5.8284	-2.8805	-5.1828	-3.9889	-5.3473	-1.0482	-1.8148	-3.4386	-5.6414	-3.0148	-4.3795	-3.8095	-4.0933	-3.0696	-3.9207	-6.6934	-3.9697	-3.1266	-4.4898	-6.99	-1.7633	-3.6287	-5.7216	-3.5078	-5.8961	-4.167	-4.7296	-6.8105	-4.3114	-1.9116	-5.4984	-3.6953	-4.5313	-5.1875	-4.4224	-3.7625	-3.2243	-2.1694	-4.079	-3.912	-3.9325	-3.961	-3.7607	-3.416	-3.55	-3.3088	-4.8635	-4.0953	-5.6444	-5.7199
-0.57828	-1.2046	-3.3955	-1.6954	-2.1691	-2.4509	-1.1452	-1.44	-0.0079026	0.37167	-1.8523	-1.6421	-2.7123	-0.63893	-1.1581	-1.5436	-1.5397	-2.415	-2.3656	-2.9421	-2.1729	1.1095	-2.2368	-3.6298	-2.6073	-1.4798	-2.7424	-1.214	-0.27645	-2.3037	-3.3512	-0.91334	-1.6377	0.17901	-0.80764	-0.84704	-5.3425	-3.8528	-3.3958	-3.3953	-1.573	-3.7745	-2.2912	-2.5633	-0.88882	0.97713	-2.2987	-1.3632	0.024598	-0.55637
-10.08	-9.8668	-8.6341	-8.5907	-10.145	-7.5558	-7.8898	-8.9479	-8.3461	-7.7572	-10.197	-8.8531	-9.2673	-9.818	-10.922	-8.6166	-9.1988	-7.6516	-12.486	-10.062	-11.969	-8.05	-8.794	-8.939	-8.7735	-8.2697	-9.1664	-8.7387	-7.6841	-9.2329	-9.8451	-8.5169	-9.5274	-6.6166	-8.1446	-9.403	-10.628	-8.2667	-9.0917	-10.423	-8.0743	-8.8119	-9.2293	-9.8669	-9.5464	-8.7793	-7.4328	-9.9592	-9.0263	-11.333
-4.6756	-3.441	-4.9537	-4.6819	-4.0674	-5.8047	-6.7599	-4.6243	-3.5537	-5.5324	-3.4503	-4.4324	-5.772	-3.5	-6.1062	-5.5131	-8.6039	-4.2237	-6.8894	-5.9821	-4.9931	-5.9586	-4.3982	-6.2865	-3.9151	-3.9667	-7.849	-3.7139	-5.5885	-6.6549	-3.301	-3.2181	-5.6144	-3.4675	-5.6606	-5.0117	-3.6409	-5.6191	-5.954	-4.619	-4.5	-5.4182	-5.1996	-3.2098	-5.3355	-3.9089	-6.3278	-4.1626	-3.7226	-3.5712
2.3455	4.5679	2.5181	-0.61151	0.76809	0.061258	-0.67005	3.2503	2.5427	1.7119	1.4141	1.0571	-0.8433	1.9074	2.7536	1.0951	1.981	-0.049485	2.7805	2.4036	2.7091	1.3851	1.2669	1.2138	2.236	2.9497	2.367	1.3936	1.5146	1.4932	2.4948	1.3231	2.6932	4.0966	2.7306	1.3175	2.4746	2.1822	2.4995	-0.098479	0.8233	-0.41533	2.0489	0.57135	0.79062	0.36867	0.74605	1.5092	2.7599	2.0517
-5.5929	-2.911	-6.2352	-2.6789	-4.7863	-4.2679	-0.5909	-2.7005	-1.3182	-4.6183	-0.84389	-2.2906	-1.3451	-3.9408	1.0225	-1.2864	-4.9557	-3.7374	-4.9342	-2.8054	-0.98396	-3.8681	-4.5115	-2.8335	-1.6378	-3.3157	-2.3551	-4.8458	-3.7445	-2.372	-3.2628	-3.4683	-2.1695	-2.6432	-1.9684	-4.8855	-2.6444	-3.2366	-2.26	-2.526	-2.9226	-4.3339	-4.9589	-1.2807	-2.1784	-2.4668	-2.9826	-2.9515	-2.3836	-1.1734
-15.011	-15.7	-13.336	-15.426	-16.66	-16.016	-14.742	-16.078	-15.657	-15.014	-14.903	-13.47	-15.606	-13.653	-14.819	-13.951	-15.086	-13.694	-15.355	-14.075	-14.18	-13.271	-14.122	-16.447	-14.525	-14.796	-13.421	-13.277	-15.134	-13.943	-13.904	-13.063	-14.892	-15.066	-14.717	-14.633	-13.156	-14.136	-14.704	-15.822	-15.074	-12.399	-13.376	-14.552	-15.811	-13.814	-14.143	-16.777	-15.224	-14.875
-2.5467	-0.86773	-3.0207	-1.2449	-2.4515	-2.2027	-3.9035	-4.7221	-3.1073	-3.4089	-3.4381	-1.7838	-4.445	-3.4329	-2.8987	-4.4964	-2.1279	-3.0944	-5.6681	-2.9433	-3.3204	-0.39577	-4.0176	-3.3194	-3.9588	-2.7775	-3.3064	-3.4431	-1.1777	-2.8666	-2.1334	-1.4499	-3.6271	-3.402	-3.8622	-3.5166	-2.7936	-0.89035	-3.2128	-2.3623	-3.0911	-4.464	-0.61944	-2.5306	-2.2019	-0.89176	-4.1352	-4.8896	-4.0045	-3.3597
0.20171	-0.24745	-2.1785	-1.261	-1.424	-3.4334	-2.7221	-3.1441	-1.5084	-4.2787	-3.3139	-1.648	-1.7141	-2.3879	-0.3473	1.1332	-0.040751	-0.33089	-1.3088	-2.7656	-1.7692	-1.2453	-2.6588	0.21187	-4.0491	-1.4093	-2.572	-0.94145	-0.60797	-3.229	-2.4044	-1.446	-1.9383	-2.8345	-2.6364	-3.3036	-1.0771	-3.0045	0.33275	-0.2189	-2.5995	-2.374	-0.22742	-0.80858	0.51809	-2.8289	-1.6444	-1.6871	0.72534	-0.65373
-15.494	-12.641	-13.049	-15.03	-13.85	-13.757	-13.091	-13.596	-12.304	-12.798	-12.176	-13.97	-12.154	-12.443	-11.737	-13.023	-14.254	-14.539	-12.402	-14.818	-11.373	-13.603	-11.931	-14.333	-12.942	-13.659	-12.651	-12.287	-13.312	-10.068	-12.951	-13.04	-12.038	-12.537	-12.807	-13.81	-13.472	-11.238	-15.528	-14.101	-12.393	-13.573	-14.974	-11.009	-13.994	-11.546	-13.766	-12.853	-11	-10.735
-12.301	-7.9936	-9.0055	-9.6735	-11.324	-10.108	-11.89	-13.042	-8.1557	-11.364	-10.229	-9.2147	-10.538	-9.7873	-9.308	-12.075	-9.2791	-8.1167	-10.034	-9.8954	-10.997	-8.5223	-11.273	-9.2591	-9.6608	-8.5224	-10.058	-12.012	-8.5856	-11.113	-9.5145	-9.8869	-11.201	-12.945	-10.645	-11.961	-10.919	-9.358	-8.8835	-9.7024	-10.667	-10.099	-11.461	-11.364	-8.9398	-11.852	-9.6558	-11.554	-12.799	-11.007
2.9399	4.9671	5.7964	6.1142	4.7236	2.6036	6.0035	6.0963	4.39	3.4167	5.8114	5.1772	6.4628	5.677	2.8744	2.1934	3.6492	4.1259	4.5892	4.8913	4.1981	5.5043	4.4176	6.1128	4.8065	6.1845	6.5729	4.4001	1.802	4.8373	5.3889	5.4841	2.3093	6.1208	3.7606	6.0543	3.7722	4.5593	4.0881	5.2213	2.2891	6.7618	2.7675	3.969	4.5716	6.6735	5.6183	5.9163	4.0675	6.1944
-1.7339	-2.7106	-0.66762	-0.80037	-1.8436	-1.8997	-1.0429	-1.375	-2.9156	-2.3805	-0.11621	-1.2669	1.3259	-3.7672	-0.67453	-2.2262	-1.6719	-1.6755	-3.1675	-2.4111	0.82278	-3.3274	-3.2823	-3.2491	-0.47689	0.1701	-1.2417	-0.44629	1.2992	-2.7428	-2.9939	-1.5297	-3.9674	0.072623	-0.4769	0.71411	-0.20555	1.2786	-3.1303	0.20426	-2.3821	-2.9839	-2.7834	0.51284	0.44588	-0.9174	-1.9246	-1.7965	-1.219	-1.9601
9.0163	9.7251	8.8414	8.2359	10.819	8.701	6.7667	10.224	8.0371	9.7666	8.4616	8.567	7.7007	6.2401	5.6642	7.2969	8.1958	8.5007	8.4237	8.3191	6.292	5.3919	8.1808	7.3966	8.9203	6.5568	8.316	7.3835	9.2763	8.1138	8.0949	7.8817	7.0291	9.3367	7.6005	8.2785	9.3755	7.6823	8.1637	7.9408	10.175	9.1185	5.7969	9.2177	8.7835	7.5593	8.5495	10.319	7.8829	7.6976
-0.82372	-1.4189	-3.0448	-0.57217	0.23572	-1.1524	-1.1087	-0.94385	-4.2977	-0.41831	-1.4762	-0.30368	-1.2094	-0.49836	-3.1677	0.45204	-3.9359	-2.1853	-2.8903	-0.80819	-2.1062	-2.306	0.29924	-0.60458	-3.2678	-1.7833	-0.8837	-1.7779	-1.0085	-2.4377	-2.5259	-2.7841	-0.051291	-0.81373	-1.7128	-1.4405	-1.2144	-0.56746	-0.8389	0.33384	-0.039347	-4.3414	0.0096712	-0.0077415	-1.7179	-0.80793	-2.8294	1.2351	0.41701	-1.4048
-6.746	-5.1273	-3.7421	-4.6575	-5.3361	-4.5201	-5.0699	-5.2957	-4.6003	-6.1926	-3.6233	-3.3025	-7.6972	-6.6214	-4.6224	-3.316	-4.9697	-6.1609	-3.6897	-4.9798	-3.0023	-3.9803	-5.1552	-3.7822	-4.0675	-5.7588	-6.4217	-6.0824	-6.2528	-5.662	-4.4388	-6.1129	-7.4329	-4.0674	-5.3011	-6.0219	-5.0489	-4.334	-5.5538	-5.2173	-3.7177	-4.0446	-4.1015	-6.2809	-2.8856	-3.2723	-2.6853	-8.574	-3.606	-5.7516
-14.615	-11.193	-13.243	-11.816	-11.77	-13.051	-13.668	-13.583	-14.645	-14.552	-13.502	-10.959	-13.107	-10.177	-14.157	-13.425	-11.215	-12.78	-14.843	-12.537	-12.456	-14.173	-11.443	-15.461	-12.645	-14.642	-13.055	-14.365	-13.605	-13.65	-14.28	-14.814	-14.311	-13.786	-14.129	-14.912	-13.424	-13.576	-12.81	-13.499	-13.704	-15.042	-13.738	-13.444	-14.323	-13.501	-12.21	-12.213	-13.656	-11.969
-0.032086	-2.1155	-1.8291	-0.88297	-0.023114	1.4733	-0.8375	1.5132	-0.95594	1.4564	1.6295	0.30192	1.051	0.46628	-1.0715	1.4592	-0.62355	1.6739	0.2195	-2.438	0.14772	0.51551	0.12889	0.78047	-0.23615	0.15932	2.1793	-1.0646	-0.42873	-1.3776	1.2973	-1.1274	0.97801	-1.9011	1.0874	0.67118	1.6885	-1.3441	-1.2924	-0.082473	-2.171	-0.55195	-1.8708	1.887	0.72722	-1.3863	-2.0133	0.26463	-0.43495	-0.2971
-14.34	-15.057	-13.735	-12.819	-13.198	-14.013	-11.969	-11.115	-12.456	-12.698	-12.964	-14.951	-14	-12.578	-11.612	-13.879	-14.645	-11.673	-13.303	-12.637	-11.905	-13.531	-11.156	-12.443	-13.013	-14.851	-12.96	-13.446	-10.205	-15.002	-14.559	-13.116	-13.584	-12.772	-11.478	-13.796	-13.845	-14.173	-12.442	-12.593	-12.21	-12.112	-13.27	-10.825	-12.651	-13.781	-11.037	-13.07	-13.488	-11.14
-4.9432	-5.9254	-4.91	-6.6714	-7.285	-5.0185	-6.1245	-7.0322	-4.4159	-5.0738	-4.859	-8.4429	-4.9881	-4.8375	-6.0268	-3.4817	-6.4873	-7.204	-4.6793	-6.5023	-5.4748	-5.2987	-5.9362	-5.1318	-6.5247	-6.7178	-5.79	-7.8394	-6.4775	-8.2401	-7.356	-3.713	-5.7331	-5.0064	-6.0084	-5.7972	-4.9556	-7.1374	-5.3234	-5.066	-4.8629	-5.4694	-7.6813	-6.5704	-3.5135	-4.3878	-4.4037	-4.672	-7.943	-4.7148
-22.523	-20.276	-21.404	-24.255	-19.839	-24.165	-23.643	-24.106	-20.734	-23.131	-21.606	-21.417	-20.508	-23.126	-23.521	-23.906	-22.472	-21.685	-23.274	-18.985	-22.521	-21.658	-22.046	-22.974	-23.406	-22.031	-22.44	-23.592	-23.404	-24.119	-23.1	-25.694	-23.226	-22.494	-20.596	-24.535	-20.99	-19.472	-24.635	-22.081	-22.918	-23.113	-21.496	-22.842	-22.245	-23.904	-24.047	-20.838	-23.054	-23.102
-4.3356	-1.4944	-1.2485	-2.7278	-2.2734	-1.3653	-0.60861	-1.5062	-1.9045	-1.5223	-1.6678	-1.3074	-2.5814	0.15584	-1.3818	0.62541	-0.61132	-1.4218	-0.093871	-2.3884	-1.3836	-1.0073	-1.51	-0.89409	0.38278	-1.5191	-0.81507	-1.3975	-0.27992	-0.22355	-2.5651	-0.76348	-3.5725	-1.1526	-0.18832	-2.1662	-2.1032	-2.6607	-1.7752	-2.9046	-2.4995	-0.51375	-3.5261	-0.87363	-2.8582	0.59259	-3.2511	0.99265	-3.9392	-0.10854
-0.71861	-1.0884	-0.46385	-0.023861	-0.96701	-0.2656	1.839	1.9226	0.22865	-0.21396	1.0538	0.25288	0.33427	-1.0358	2.073	-0.91916	-0.25741	-3.3419	0.46927	-0.050372	-0.36395	0.20492	1.8149	2.0462	1.5024	-3.288	-0.30805	0.53046	-0.52579	-1.1442	-1.0223	-0.93442	1.0595	-1.818	-1.4914	0.4007	-1.4546	-1.5217	-0.021021	-1.2497	-1.4796	-0.35749	0.46466	-1.4656	-1.6274	-0.38373	-0.74824	-1.5199	-1.2048	-0.51683
-1.6981	-1.572	-1.3475	-0.51051	-1.0825	-1.4189	0.93433	-2.7976	-1.1292	0.35067	-0.70625	-3.9965	0.13738	0.0951	0.25364	-0.39544	-4.5071	-1.8734	-0.75748	-2.1375	-1.2266	-1.7403	-1.5443	-3.6539	-3.9466	-0.34296	-1.1077	-0.95977	-1.2424	1.3828	-0.79373	-0.29149	0.033339	-3.3121	-1.6662	-0.82609	0.89805	-0.61611	-2.4772	0.1398	-3.4194	-1.4798	0.0004726	0.62714	0.5009	-0.59645	-0.10928	-0.4304	-2.011	-3.4297
-1.6402	-1.9601	-0.5541	-0.11778	-2.6555	-0.8987	-1.1239	0.68527	-1.2225	-0.93676	-2.5993	-1.3924	-2.5326	-1.0256	-0.75507	0.38738	-3.6293	-1.8707	-0.48497	-2.0053	-2.9607	-1.0279	-1.6545	-0.74582	-1.6397	-1.893	-2.5505	0.37475	-0.47751	-1.4396	-2.5107	-0.48258	-1.8473	-1.2486	-1.9276	0.43882	-0.78079	0.77046	-3.0378	-1.6994	-2.12	-2.848	-0.45697	-0.45512	-1.8719	-3.109	-1.582	-0.8296	-2.5382	-0.86768
1.3303	2.5127	1.4536	-0.49788	-0.41294	1.7933	0.51823	2.7552	-0.4456	2.5882	2.5956	-2.0304	0.48547	0.55895	-0.065297	-0.63616	-0.20693	1.9006	0.33032	1.174	0.93063	-0.17362	0.087258	3.0627	0.6211	2.4371	-1.4896	1.8175	0.30563	2.3621	2.7568	1.1391	1.9529	1.5403	2.5569	0.22348	2.0954	1.8695	1.0684	3.1336	1.279	0.81453	1.1003	2.5113	1.6282	0.98921	2.329	2.6362	1.7672	2.3347
-15.398	-13.117	-13.835	-11.556	-13.42	-13.185	-9.8598	-13.308	-15.988	-14.836	-12.967	-14.828	-13.014	-13.783	-12.654	-12.295	-11.096	-14.138	-12.936	-13.922	-14.555	-15.289	-14.935	-10.991	-13.459	-14.024	-14.863	-12.964	-16.519	-13.026	-14.344	-15.594	-14.835	-13.986	-12.307	-9.8174	-14.4	-12.328	-13.145	-12.066	-15.348	-11.814	-13.704	-12.765	-14.703	-15.165	-13.186	-13.307	-13.42	-10.312
-3.3156	-0.79943	0.50078	0.13059	-2.7977	-1.6452	-2.5514	-1.1982	-3.4601	-1.2691	-2.4561	0.52208	-1.6722	-1.369	0.10171	-1.8819	-2.8461	0.94452	-2.7572	-0.8427	-3.4025	-1.6968	-1.2516	-4.2417	-1.1352	-0.12362	-2.5792	-0.55524	-1.4002	-1.4916	0.18192	-2.3595	-1.9318	-1.2473	-1.3324	-0.64004	-1.6012	-2.3586	-3.1992	-4.1644	-3.5255	-2.4742	-2.3398	1.3887	0.53188	-2.3519	-1.2399	-0.47846	-1.845	-2.7544
3.0531	2.8018	0.83452	3.0152	4.6402	5.9285	2.8885	3.8111	5.8316	2.3032	3.7237	2.7176	2.2389	4.9944	3.7598	3.82	2.6273	1.163	4.287	1.1945	3.3418	1.7165	3.0487	0.82947	0.75803	2.4316	2.7156	1.4979	2.3512	1.3081	3.9529	4.7354	5.0812	5.4112	3.7524	1.8235	3.0458	3.8641	3.1273	3.8284	4.3063	2.1175	2.77	3.2139	4.2345	3.4307	5.5477	3.3279	2.3518	2.0289
-2.1603	-2.8362	-2.6248	-5.17	-1.567	-4.4596	-2.6903	-3.4999	-2.0649	-4.3331	-0.80721	-1.6695	-2.0891	-3.597	-4.4294	-1.4459	-2.0876	-2.8701	-3.4979	-4.1442	-3.0711	-3.8455	-1.8478	-4.3291	-2.2825	-2.2408	-4.5227	-2.9209	-1.1634	-4.5407	-3.5974	-5.5372	-4.2777	-3.8349	-3.7523	-3.7634	-1.9599	-6.569	-3.3559	-5.0787	-3.9943	-2.2833	-4.444	-1.4368	-2.7718	-4.4056	-2.0225	-1.3043	-5.2429	-4.3481
3.8657	4.422	5.2393	5.8043	4.663	3.5737	5.1357	3.0037	5.7393	3.9572	4.0244	4.1097	4.869	6.344	5.3456	3.4118	4.4949	6.0407	2.9136	3.5652	4.556	3.9683	3.4422	4.6357	3.2978	3.7001	3.6116	4.3278	4.4278	3.5919	4.4812	4.4277	5.4014	4.9452	4.6061	3.6351	2.9431	3.051	4.4997	3.6257	5.6311	3.4996	5.8601	5.8669	4.2437	5.6083	5.9032	5.025	5.0396	2.0481
1.7964	1.6162	-0.83503	-2.1037	-1.1445	1.6756	-1.452	-1.1179	-2.1063	1.4323	-1.1605	0.9278	0.76997	3.0055	1.6319	-0.79865	0.30304	1.1346	2.58	-0.28157	-0.75294	1.112	-0.82629	-1.504	-0.39749	3.3882	-0.16848	0.34443	0.03236	1.2586	0.15748	-0.58421	0.44112	0.24223	-0.66671	1.0632	0.92417	1.2147	-0.41041	0.03769	-1.1094	-0.43876	0.050425	-0.76955	-1.4742	-0.53763	-0.79425	1.1333	0.88288	2.2147
6.492	3.7682	5.8695	5.1545	5.4439	5.456	5.2319	4.8692	6.2262	5.4771	3.8147	6.701	5.6107	2.922	4.0649	5.611	6.1874	3.1758	6.9164	4.7767	6.3051	4.0583	5.275	2.5888	5.9109	5.2995	5.8678	8.4938	5.2154	5.6281	6.5048	4.9076	4.5638	4.0604	4.6144	7.9021	4.9308	4.8661	5.9881	6.9102	6.4729	4.932	5.8446	7.0649	7.8925	4.6793	5.4633	6.6366	4.5358	4.8606
7.9491	4.8175	7.3989	6.9894	8.4041	6.0789	6.1659	6.1815	7.7039	4.8687	6.3092	8.2834	9.8782	6.9036	9.2033	6.7664	8.2826	6.6064	4.5372	6.2288	7.1935	8.8907	8.5335	8.5185	6.7526	8.6862	4.691	8.6495	7.8386	5.5953	8.0365	5.6302	6.0263	8.9473	5.7738	8.5721	7.4377	7.9694	6.6602	7.7166	5.3806	5.2779	6.9775	8.0432	6.3447	7.0257	8.2612	6.116	7.3073	7.3448
-2.2932	-2.3899	-4.0605	-2.3828	0.62109	-2.9377	-2.6829	-4.2282	-4.8291	-2.8415	-2.618	-0.9498	-2.6741	-3.2796	-4.1183	-3.8557	-2.4007	-2.955	-3.8342	-4.8476	-4.888	-3.2978	-0.045768	-1.0346	-0.81427	-2.4902	-0.95529	-1.0257	-3.2173	-1.0781	-2.3201	-1.6591	-1.7655	-1.8007	-3.7514	-1.5002	-2.2495	-1.0952	-2.4049	-1.3499	-0.88392	-3.6093	-3.2037	-2.1299	-3.5193	-2.5521	-1.2557	-2.8791	-2.342	-3.3369
-4.2912	-5.8423	-7.0842	-5.0491	-6.1286	-5.6696	-4.6319	-6.7396	-4.5557	-3.2751	-7.1821	-6.2901	-6.0724	-6.4905	-6.1658	-4.4716	-5.5793	-3.2865	-3.861	-4.9026	-7.7257	-5.7661	-4.1492	-6.7037	-5.3554	-4.2681	-4.6946	-8.7231	-4.8887	-4.1861	-4.3433	-5.1484	-8.0418	-3.747	-5.9311	-4.9271	-5.4031	-6.3317	-4.9725	-7.1892	-3.8382	-4.8057	-6.2868	-6.3173	-4.259	-5.9209	-6.4406	-7.1905	-4.1997	-3.3279
-10.158	-9.2745	-9.4586	-10.778	-11.291	-10.684	-8.633	-10.71	-10.512	-11.556	-12.432	-10.753	-9.855	-12.204	-10.335	-10.123	-9.7124	-10.05	-11.815	-12.15	-11.143	-8.8108	-10.697	-10.122	-9.9781	-10.267	-14.058	-11.009	-11.732	-12.571	-11.598	-9.5493	-11.702	-11.968	-13.118	-9.771	-8.7389	-11.441	-11.183	-10.434	-9.6744	-10.494	-11.202	-10.83	-10.78	-9.5135	-9.9557	-11.373	-11.893	-10.937
-12	-11.739	-12.014	-13.545	-12.381	-12.056	-12.686	-12.579	-15.113	-13.893	-14.226	-13.086	-12.911	-13.211	-13.604	-13.28	-12.907	-13.955	-10.887	-11.215	-9.6084	-12.863	-13.385	-12.114	-12.985	-13.512	-12.461	-14.293	-14.235	-12.121	-12.594	-10.696	-11.372	-12.869	-11.996	-12.326	-11.556	-13.968	-13.583	-14.493	-12.365	-13.51	-12.421	-11.366	-10.655	-14.729	-13.813	-11.92	-11.476	-14.761
6.8155	7.6607	7.0645	8.27	7.8806	6.9258	7.3257	6.7114	7.989	7.4509	8.8802	7.2302	9.0439	8.1143	5.1435	6.7647	7.1662	6.0908	8.7875	7.2318	5.866	5.1924	8.6314	7.522	8.1618	5.7958	7.842	7.6326	9.333	7.7137	8.1487	10.854	9.839	6.9043	7.1144	7.9694	7.8837	8.7677	9.4422	7.2689	9.9	7.9816	8.4449	8.6698	8.0651	7.6811	9.6107	8.6547	9.1803	6.2502
-0.01115	2.6917	1.5988	2.8184	2.2111	0.17975	0.42339	0.071197	-0.72904	1.9048	2.6367	0.79961	2.0256	0.48583	2.4559	0.5338	1.6762	2.799	2.8522	2.3602	1.7339	0.14688	0.86243	2.4701	2.8982	-0.024099	1.4973	2.1439	1.5507	3.4132	0.3999	2.1186	2.4812	2.5055	1.0155	0.38117	0.84171	0.66022	1.9407	2.6309	0.53376	0.52281	2.0872	1.5712	1.748	1.7718	1.5701	2.2322	2.1644	2.7512
2.126	3.304	3.1021	2.4417	2.0477	3.4016	1.6622	2.2743	3.156	0.88666	3.4741	2.3433	2.024	0.64796	2.4224	1.6035	3.4037	3.6218	2.2201	2.452	3.5589	2.9793	2.3889	0.80627	2.3901	3.1129	2.4173	2.8086	3.8401	3.5974	3.1625	2.3336	2.3651	4.2632	3.7444	0.35883	3.2301	3.5344	2.2124	2.6074	2.1774	2.3589	2.4213	3.1151	3.3972	0.93981	4.2974	2.2529	1.5255	1.5588
2.573	5.0995	5.5047	7.0463	6.4954	6.8035	2.4475	6.1001	4.883	5.0226	7.3986	5.2354	4.3266	7.01	6.0115	6.2665	6.5647	4.2555	4.8726	5.6245	4.5942	5.7113	7.1069	6.7581	3.8008	4.6817	5.1758	6.1571	6.8715	3.4335	7.1134	5.5301	7.1427	3.8335	4.4197	4.6493	7.1751	7.8841	8.1633	6.7841	6.5124	5.0049	6.4403	5.9102	4.6362	5.4449	4.6017	6.3717	7.3379	5.8543
-0.53651	-2.1018	-1.2903	-1.8313	-1.4816	-0.40485	-0.37218	-0.21158	-2.0548	-0.76822	-2.6033	0.43588	0.24175	-0.80146	-0.87201	-0.51058	-0.4544	-0.3576	-1.7978	-0.20136	-1.23	-3.6566	-1.7988	-1.6031	0.78419	-2.1982	-2.2333	-1.7198	-2.331	-2.8718	-1.1974	-0.0082753	0.76018	-0.1966	-1.851	1.1551	1.6695	-2.4332	-1.9886	0.66465	0.95268	-3.1365	-1.041	-3.2422	-0.8353	-1.1658	0.40575	-0.98145	-1.8731	0.77331
-0.9044	-0.83022	1.6395	-2.5938	-1.3121	0.24476	-0.33172	0.34435	-0.67312	-1.0009	-1.3914	0.4747	-0.83297	0.61676	-0.21738	-1.2249	0.38308	0.40233	-1.3481	-1.3121	-0.50055	2.5074	1.09	-0.70501	0.57483	1.3468	-1.9896	0.36814	-1.5388	0.68214	0.35822	0.2277	0.84273	-1.182	0.15407	0.26372	0.028317	1.022	-3.0644	1.4089	-0.42823	1.8845	0.59574	0.37327	-0.61573	-3.4044	0.45035	0.26343	-0.73316	-2.7183
-0.50391	-2.3063	-3.3606	-3.0223	-2.7424	-2.7711	-1.7231	-2.7434	-3.3139	-3.0646	-4.6218	-2.5761	-2.5493	-3.7936	-2.6594	-1.3384	-1.7775	-2.7508	-2.9873	-3.0275	-3.912	-0.72423	-1.9218	-1.9734	-2.9607	-4.7208	-6.052	-3.3807	-1.8688	-0.099129	-2.2458	-2.9653	-3.5729	-1.4596	-2.5358	-0.8555	-2.7688	-5.4068	-1.8776	-1.3274	-4.0579	-3.5886	-3.8009	-3.6247	-0.28094	-2.8006	-2.9102	-2.9401	-2.0142	-1.7883
-12.276	-12.774	-13.726	-11.421	-12.459	-13.897	-14.606	-11.532	-13.654	-13.533	-13.351	-14.393	-13.641	-14.812	-12.531	-14.322	-12.608	-14.756	-14.824	-13.073	-12.883	-16.071	-12.533	-16.521	-13.733	-13.853	-14.903	-12.306	-14.19	-13.419	-13.488	-16.441	-15.168	-14.397	-16.536	-12.636	-13.888	-14.026	-15.583	-14.84	-16.161	-15.276	-15.426	-12.706	-12.644	-14.039	-14.231	-15.564	-16.496	-13.556
-5.8742	-6.7938	-6.1296	-4.8351	-7.5481	-5.8218	-4.4621	-7.0487	-6.3738	-3.9009	-7.253	-6.6356	-4.1338	-7.1276	-7.4144	-6.8395	-5.0788	-6.7595	-5.455	-5.6614	-7.3386	-7.1434	-4.4453	-6.7086	-7.2061	-5.5721	-6.3095	-7.0413	-4.415	-4.3163	-6.2975	-4.2939	-5.3966	-6.0468	-6.9621	-5.0516	-5.2584	-4.7605	-3.2529	-5.1807	-6.1985	-4.7179	-6.7119	-7.3143	-4.1964	-6.2066	-5.5298	-6.823	-6.4465	-4.5535
-11.086	-11.327	-11.661	-11.971	-13.479	-14.002	-11.866	-8.1128	-11.799	-12.329	-12.158	-13.554	-12.222	-11.641	-11.739	-13.471	-11.651	-12.016	-10.516	-10.848	-13.169	-11.37	-12.094	-12.805	-11.029	-12.307	-12.553	-12.472	-12.22	-11.277	-10.751	-14.563	-12.188	-12.086	-13.425	-9.2564	-11.796	-11.28	-10.439	-11.696	-11.351	-12.713	-13.044	-11.093	-13.062	-12.378	-14.266	-12.049	-14.523	-12.779
-4.1713	-6.0903	-4.9279	-8.2128	-5.1224	-6.2299	-6.4715	-4.4935	-6.7993	-4.9397	-6.7754	-4.766	-6.2713	-6.3439	-7.8526	-5.0184	-5.1123	-5.7972	-4.4816	-3.0892	-5.7797	-4.2715	-4.8138	-4.7138	-5.2074	-5.9928	-1.9765	-4.4103	-3.9323	-5.5194	-3.0127	-3.8291	-6.3851	-2.7779	-5.3985	-3.3763	-5.344	-4.8481	-4.0922	-4.1311	-3.6594	-5.0179	-6.7437	-4.6146	-4.3216	-5.394	-3.5991	-3.6127	-5.2926	-5.2262
2.1008	2.95	2.0287	3.5159	2.748	0.74782	2.3029	2.7453	1.299	-1.4693	0.8579	1.4409	-1.2286	0.48928	0.38451	1.535	3.6068	1.5448	2.6878	0.90896	1.5719	1.7912	0.12801	1.7741	2.85	2.2402	3.4603	2.6208	1.8313	3.053	3.4816	0.87699	2.8314	1.6596	1.1878	1.5677	1.3256	1.0272	3.6799	2.3225	0.89025	0.44736	3.7607	4.0675	2.5251	-0.4117	-0.59362	2.9458	1.3956	2.5003
-1.3766	-0.93968	-0.78433	0.4031	0.5327	-2.2077	1.1322	-0.96975	2.2386	-1.3785	0.15164	-0.35014	-0.44454	0.78314	-1.3556	0.68094	-0.96725	-0.45532	-0.70946	-0.8554	-1.5867	-0.53887	-3.3152	-0.083265	0.67659	0.29148	1.1602	-1.001	-1.2047	1.5336	1.1851	-0.92869	-1.996	-1.0518	2.2941	0.74541	-0.13139	-0.22105	-0.65622	2.1413	-1.1752	0.66483	0.95497	-2.3582	-1.6992	-0.86499	0.5192	0.89576	-0.50455	-1.5673
4.9575	4.2524	3.4158	3.6799	3.2073	1.6476	5.2602	5.7934	4.6163	6.8488	6.788	2.118	5.5535	3.3016	4.9934	4.2775	6.2979	3.3397	3.9108	5.9612	4.1527	4.5879	6.1031	4.3147	5.0758	2.6148	6.0597	4.1299	6.3395	4.7686	5.0041	7.3316	4.6263	6.0488	1.123	4.2596	5.0308	2.757	5.5715	4.1416	3.5926	4.7994	4.839	2.1584	5.0268	3.6524	5.1528	3.9717	3.4695	5.1342
-15.966	-13.622	-12.89	-14.844	-12.584	-12.451	-11.147	-14.618	-13.296	-12.324	-15.361	-11.524	-13.041	-13.202	-14.192	-12.473	-11.784	-12.39	-14.352	-12.769	-12.665	-12.82	-15.06	-14.384	-13.331	-13.238	-12.379	-12.48	-12.607	-13.982	-12.381	-13.203	-16.004	-14.516	-13.453	-12.839	-12.507	-14.473	-14.896	-12.029	-14.1	-11.436	-13.176	-10.996	-13.879	-13.319	-13.095	-13.872	-11.762	-14.399
-10.279	-11.629	-8.9106	-10.752	-10.879	-9.6334	-9.4871	-9.6909	-6.9378	-5.8102	-9.4221	-6.5167	-9.4178	-7.7422	-11.806	-6.2196	-9.9178	-7.2677	-7.8065	-8.2084	-7.9741	-8.2465	-8.0837	-7.7684	-8.8631	-9.217	-10.43	-8.7925	-9.9251	-9.5856	-8.4954	-13.291	-7.3236	-9.6518	-8.6214	-10.111	-9.8519	-8.3221	-9.328	-8.0262	-9.567	-6.4587	-10.341	-8.1738	-11.109	-10.904	-7.618	-10.885	-12.109	-9.1994
-14.839	-10.77	-13.89	-11.908	-14.23	-12.962	-12.984	-13.251	-14.18	-13.881	-13.124	-12.785	-14.377	-12.946	-13.598	-10.726	-13.068	-12.004	-10.612	-11.728	-11.755	-13.625	-11.278	-12.307	-12.929	-10.631	-15.564	-14.688	-13.639	-11.912	-12.489	-14.728	-13.791	-10.687	-14.234	-11.294	-11.608	-10.5	-13.206	-11.614	-13.166	-13.082	-13.53	-11.205	-13.881	-13.939	-12.677	-14.394	-11.001	-10.998
-24.169	-22.519	-23.182	-20.99	-21.354	-21.107	-22.207	-22.485	-23.883	-20.91	-21.97	-21.001	-20.681	-22.723	-21.718	-24.21	-22.39	-19.211	-20.32	-23.843	-22.78	-23.976	-21.086	-21.459	-21.498	-22.136	-25.614	-22.824	-23.907	-22.784	-23.338	-23.227	-24.433	-22.034	-21.696	-21.307	-23.173	-18.306	-22.444	-22.118	-23.69	-23.647	-23.578	-19.641	-24.659	-21.214	-19.657	-24.193	-24.231	-21.796
-2.7766	-1.3475	-4.5108	-3.5471	-6.2007	-2.7157	0.38341	-2.5519	-2.9911	-1.9454	0.70109	-2.9926	0.42961	-2.6015	-2.2814	-1.5997	-1.7888	-1.9756	-1.6401	0.0094986	-2.8023	-3.2492	-2.0919	-3.3844	-3.9703	-3.6397	-2.2324	-1.4365	-2.3856	-4.7763	0.60868	-4.2377	-3.6996	-4.7337	-2.4726	-2.9196	-3.4073	-2.6563	-1.456	-2.8038	-3.4636	-3.507	-1.6898	-1.9907	-1.0019	-2.4198	0.063183	-1.8701	-3.3116	0.04546
-3.1599	-1.7697	-1.0594	-4.1304	-1.9192	-1.1863	-0.98072	-0.3141	-0.88185	-2.7981	0.78056	-1.7987	-0.20241	-0.031608	-3.3258	0.53437	-1.751	-0.38987	-1.7131	-0.1463	-1.6845	-2.5621	0.27354	-1.5386	-1.9361	-1.3848	-3.4455	-3.459	-1.0418	-0.030746	1.0491	-2.9648	0.29583	0.1582	0.40824	-2.204	-1.0363	-2.375	0.039715	-0.69318	-1.429	-1.2203	-1.1957	-1.9479	0.45805	-3.5196	-3.2989	-1.6619	-0.30039	-1.3044
-0.95629	-2.9133	-1.6025	-2.9868	-1.3895	-2.2765	-1.9852	-2.4208	-1.7445	-2.1783	-5.4911	-2.8093	-5.2902	-4.7299	-2.5844	-2.1772	-3.9955	-1.767	-2.9484	-0.72177	-0.88659	-2.4584	-4.3076	-0.75298	-2.1779	-2.6067	-2.7301	-2.4337	-2.7747	-3.2181	-2.1089	-2.6777	-2.9402	-1.5571	-1.2101	-2.3712	-4.5769	-3.2032	-0.77109	-2.691	-0.85613	-2.2111	-2.3101	-3.2185	-1.0804	-3.1469	-2.1036	-3.6624	-1.9642	-3.5678
-12.934	-11.794	-11.538	-12.016	-13.989	-12.643	-13.029	-15.049	-14.859	-12.779	-13.674	-13.621	-13.369	-12.729	-12.683	-13.197	-13.812	-13.888	-13.753	-12.97	-11.915	-15.306	-11.954	-12.628	-11.027	-12.354	-13.528	-13.06	-14.731	-15.05	-12.552	-13.13	-11.778	-14.271	-14.774	-14.231	-11.348	-13.636	-13.536	-13.791	-13.425	-12.418	-12.783	-13.095	-15.02	-15.127	-14.999	-12.406	-11.681	-11.44
-6.1125	-5.3302	-5.2408	-7.7082	-6.0064	-4.9992	-4.9824	-4.0274	-6.0272	-3.3253	-4.2785	-6.0725	-5.42	-4.19	-3.6674	-5.0457	-3.0419	-5.239	-5.4885	-5.5843	-3.9932	-6.5313	-7.0688	-4.248	-4.8126	-4.8106	-6.3939	-4.9201	-3.354	-7.0389	-5.9428	-5.8946	-4.3462	-4.3366	-4.2836	-4.0187	-4.904	-1.9886	-5.4673	-7.3206	-5.8554	-6.0881	-5.7962	-4.6109	-3.6027	-5.0784	-3.6335	-6.912	-6.3112	-5.7279
9.0127	7.7297	7.237	9.2909	8.7065	10.494	8.9339	9.825	10.647	7.5425	9.2872	6.2428	9.8	8.5341	7.6043	9.3031	8.7331	8.07	9.3445	10.597	8.3483	10.36	8.1651	9.3728	8.7514	10.12	9.1435	9.5777	8.2969	10.171	10.46	7.8722	7.705	8.7072	8.6615	7.2591	8.2637	7.5813	8.6925	8.3395	8.0482	9.773	10.616	9.1336	10.703	9.4255	7.8769	8.2777	6.5368	9.2787
-13.022	-14.233	-11.151	-13.293	-12.556	-13.903	-12.265	-15.369	-13.519	-14.894	-12.351	-14.036	-14.343	-12.063	-13.527	-12.077	-12.829	-13.734	-13.441	-11.676	-14.494	-14.083	-14.187	-12.845	-13.418	-13.906	-13.908	-11.612	-12.351	-11.145	-14.822	-10.957	-11.313	-10.389	-12.435	-13.793	-14.952	-12.625	-13.574	-12.374	-12.717	-13.703	-14.223	-13.674	-12.346	-12.461	-14.167	-13.059	-15.291	-11.584
0.0041657	2.413	0.95042	1.9481	1.7015	0.7528	1.9277	0.98501	3.0802	2.0635	-0.49411	3.3592	3.5227	0.78203	1.0239	-0.85984	-0.20252	4.1297	-1.2164	1.7011	1.9015	3.1897	2.6497	1.4879	0.97045	1.593	1.024	0.85035	1.7446	2.7104	3.0542	3.037	1.8833	2.5048	1.1993	1.5492	3.7831	3.0858	1.3539	-1.1095	1.8837	1.0834	3.0724	1.6323	0.25249	4.7315	2.3308	1.8413	3.3913	0.86918
-7.8969	-8.4915	-9.6801	-9.5497	-8.9469	-8.6456	-8.7024	-5.352	-8.6961	-8.6971	-8.676	-7.0041	-9.2184	-8.7091	-5.6539	-9.0187	-10.554	-6.3558	-11.109	-8.8361	-7.1747	-11.307	-8.4429	-9.546	-10.062	-10.868	-10.794	-10.003	-6.6232	-9.73	-9.2048	-8.2239	-8.053	-10.051	-9.5381	-9.4594	-8.0739	-8.7881	-10.411	-9.7741	-8.9716	-10.11	-7.7242	-7.7919	-9.9386	-11.613	-7.8978	-8.3227	-8.2926	-10.291
-6.4179	-3.4134	-5.3633	-3.1974	-4.675	-3.1089	-5.9519	-5.0606	-6.0187	-6.3647	-5.5646	-5.6489	-5.1974	-5.1972	-2.8366	-5.8493	-6.1446	-3.1542	-6.0499	-5.3389	-6.5411	-6.7587	-6.8101	-4.1686	-6.8602	-7.2943	-4.5621	-5.5256	-3.5454	-6.2639	-6.5446	-6.0247	-4.8773	-7.4724	-5.0584	-5.7709	-6.888	-8.3269	-4.8352	-6.2843	-6.7537	-4.3423	-2.9111	-8.7032	-4.7785	-3.9802	-5.3228	-4.4353	-6.7082	-6.6242
-9.7819	-12.48	-9.8607	-9.3518	-7.6623	-8.92	-9.3035	-7.6222	-10.375	-8.1681	-9.8609	-9.4535	-9.0607	-9.3837	-9.4821	-9.7893	-10.064	-7.4446	-8.1475	-10.457	-10.751	-11.46	-9.4833	-9.3289	-9.6263	-10.063	-8.9504	-8.6985	-8.7183	-11.787	-10.638	-10.248	-10.06	-8.898	-9.8587	-11.839	-10.32	-8.3948	-8.6447	-9.1872	-9.8437	-10.359	-9.2362	-9.4887	-7.7406	-8.65	-10.298	-8.6377	-9.4089	-8.5287
-21.08	-23.12	-21.856	-22.885	-20.336	-24.748	-24.189	-21.815	-22.026	-21.844	-23.784	-21.17	-22.972	-20.574	-20.512	-20.758	-23.095	-20.23	-20.89	-21.527	-23.639	-21.657	-21.901	-21.21	-21.887	-20.266	-21.397	-22.866	-22.462	-23.243	-20.927	-20.466	-21.164	-23.687	-22.967	-24.139	-22.713	-23.006	-20.535	-22.013	-22.305	-22.519	-23.105	-21.972	-22.767	-22.892	-22.202	-23.184	-21.008	-22.631
-2.9782	-4.1165	-2.074	-5.5143	-1.8121	-3.6889	-2.6434	-4.9943	-3.4942	-4.1216	-6.0343	-3.1663	-4.6479	-5.4996	-2.9043	-3.2378	-2.4453	-3.5268	-3.4132	-2.9489	-4.8042	-3.3296	-5.9353	-4.0573	-2.8235	-2.8052	-3.6201	-4.6763	-6.2625	-4.3169	-1.6839	-3.5478	-1.2553	-1.7679	-3.721	-3.5649	-4.2826	-2.7867	-5.9443	-3.73	-2.3966	-6.2028	-4.6426	-4.145	-2.2076	-4.3126	-4.7473	-3.1643	-1.8042	-3.1016
-9.3765	-9.1163	-8.6548	-8.0355	-9.8341	-9.4375	-8.247	-7.5574	-11.023	-7.8624	-6.5054	-8.1668	-9.0157	-12.479	-10.81	-7.9059	-11.104	-9.8284	-10.898	-8.686	-8.7605	-7.9322	-10.725	-8.7469	-10.608	-9.574	-9.2727	-9.1303	-10.298	-12.295	-9.7476	-6.3608	-9.158	-11.284	-9.1279	-8.3882	-7.8211	-9.1936	-9.3106	-9.1939	-8.1193	-9.2341	-7.0799	-10.337	-10.033	-7.6848	-9.0174	-9.1852	-8.7089	-9.153
1.0936	-0.73368	-1.0403	0.56839	-1.8555	3.7589	1.8628	0.90471	0.60295	1.6281	0.1652	-0.030068	-0.24819	-0.88236	1.4874	1.9718	-1.6622	0.90787	0.57309	-1.2924	-1.2824	0.9256	0.54537	-0.83388	1.5643	-1.3469	1.6062	1.2015	-1.1969	0.21951	1.4806	1.2734	-0.52012	0.011801	-1.5762	-1.9578	-0.40222	1.8643	1.7295	1.7957	0.20782	0.84324	2.4486	1.527	1.5102	1.3457	-0.34286	0.023598	3.1078	-0.15772
10.851	10.525	9.4311	11.622	9.4129	9.4882	10.387	10.033	11.189	7.7945	10.165	8.9073	11.71	11.118	9.4127	10.651	10.189	11.156	9.6746	9.9502	10.625	10.595	10.157	9.4753	11.158	7.4293	11.63	10.956	10.346	8.1176	8.6985	11.256	9.9945	9.6975	9.5442	11.629	9.3584	7.3347	7.6325	10.816	9.5772	8.2004	9.5287	10.694	9.4856	9.719	11.467	8.2785	12.419	11.041
2.3393	1.9444	-3.9236	-1.226	0.43126	1.1884	-1.3778	-4.4503	-0.63117	-0.87007	-0.19681	-1.8408	-1.4695	-2.2294	-3.1922	0.036415	-0.022341	-1.961	-1.4319	-1.1217	-2.7397	-0.46629	-0.21691	-2.7124	0.14404	-0.60996	-0.78507	-1.1369	-0.68818	-1.3382	-1.0416	-0.18128	-1.7452	-2.4109	-0.48688	0.11402	-3.233	-0.60445	-3.5862	-0.12831	-2.887	0.17946	-2.3119	-1.546	0.089661	0.13993	-3.5791	-2.2193	-2.3313	-3.6197
-10.022	-11.423	-9.7024	-11.429	-11.562	-11.123	-12.195	-10.669	-10.891	-11.788	-12.501	-12.109	-13.419	-12.443	-12.445	-13.316	-12.38	-9.6893	-10.624	-13.567	-10.95	-11.37	-11.889	-12.228	-9.9474	-11.274	-11.051	-12.255	-10.785	-10.775	-10.396	-14.554	-12.404	-9.7558	-12.569	-12.525	-12.018	-10.333	-12.403	-13.306	-11.68	-13.855	-11.976	-9.8131	-8.9238	-14.175	-9.7493	-10.275	-10.933	-9.4694
-0.88984	0.42976	-1.134	-3.8229	-1.2219	3.1201	0.71599	1.0672	0.9831	0.22573	-0.7407	0.84821	-0.28483	0.10748	-2.2653	0.12976	-0.55026	-1.0753	0.021101	2.48	-0.57689	-3.315	-1.6182	-1.2601	0.61454	-1.3407	-0.18269	1.5796	-1.4119	1.3531	-1.5736	-0.83906	0.65466	-0.73349	-1.4406	-2.1503	0.37222	-1.3503	1.2061	-1.6056	-0.067266	0.35515	-0.1059	1.0696	1.122	-1.6521	1.8049	-0.34535	1.2541	0.93457
-22.064	-19.921	-24.6	-22.143	-23.095	-21.739	-20.558	-21.191	-23.89	-24.384	-22.298	-23.309	-24.754	-19.589	-21.237	-24.657	-23.319	-22.289	-19.668	-20.124	-20.44	-24.332	-20.668	-23.101	-21.535	-22.812	-21.749	-19.66	-21.071	-22.82	-20.173	-22.289	-21.048	-20.87	-22.788	-21.087	-23.617	-23.299	-21.685	-22.964	-25	-23.922	-20.945	-20.888	-20.28	-23.636	-21.265	-22.659	-22.868	-21.317
-4.3215	-3.4454	-0.57301	-1.2102	-2.7287	-2.9334	-2.2403	0.44291	-1.3899	-1.6412	-3.4111	-3.7404	-3.1576	-2.5069	0.30353	-4.1948	-2.6634	-3.1367	-2.0538	-2.8691	-1.3833	-0.51935	-2.9373	-3.2866	-2.7093	-2.6083	-2.6885	-4.0233	-3.8792	1.5919	0.16828	-1.9773	-2.3045	-4.0755	-1.0123	-2.8177	-3.1052	-3.7527	-1.3274	-4.0797	-4.0104	-1.1838	-2.6227	-3.3894	-2.9752	-0.99141	-1.4028	-1.564	-3.9652	-2.2472
-15.989	-14.184	-14.496	-13.537	-13.797	-14.812	-16.362	-16.133	-13.187	-13.322	-14.115	-15.194	-13.647	-14.13	-14.478	-14.383	-12.023	-14.396	-12.695	-15.497	-14.77	-15.828	-14.603	-14.086	-14.607	-14.899	-15.446	-15.475	-16.452	-14.026	-15.112	-13.725	-15.038	-12.846	-13.593	-14.92	-14.79	-13.503	-13.387	-14.917	-13.344	-12.966	-12.751	-15.429	-14.955	-16.501	-14.357	-16.03	-12.016	-13.845
-6.5806	-7.0875	-6.6776	-4.9847	-4.3681	-5.7113	-5.1651	-3.5233	-3.9073	-2.9858	-7.7969	-6.2928	-5.4956	-4.1967	-8.197	-5.2912	-5.6656	-2.1144	-5.5756	-4.8011	-5.6222	-7.1437	-6.2612	-5.1084	-5.4978	-6.9251	-5.8321	-2.9047	-6.9145	-7.5597	-4.8047	-6.5592	-6.3792	-4.5239	-6.2193	-3.7677	-4.5073	-5.6631	-6.0535	-5.8598	-5.5373	-4.8214	-3.3422	-7.5357	-4.6168	-5.4857	-6.2478	-5.2909	-6.7471	-7.8998
1.4624	1.186	1.005	3.9956	0.99282	2.5789	0.26483	1.4307	2.6171	2.9033	2.8815	2.4213	1.9606	1.8681	-0.7428	-0.4462	1.7402	2.5467	0.77864	1.8099	0.72567	3.3905	-0.32481	-2.4718	0.19827	1.6929	0.99678	2.3136	0.014325	0.29434	0.36045	1.1874	0.028531	2.4365	0.63883	2.7001	0.82764	2.8213	2.2652	-0.043505	1.9689	0.24166	2.0188	0.87811	1.9333	2.4238	1.2401	1.1804	3.5179	4.2966
-0.41563	-2.751	0.53274	-4.625	-2.5586	-0.91311	-0.83779	-1.2791	-3.7883	-1.3515	-3.8721	0.54748	-2.7852	-1.5615	-2.3576	-1.0425	-4.3225	-3.3712	-3.5946	-4.6834	-2.7084	-0.41687	-2.256	-3.6851	-1.5629	-2.0829	-1.0907	-3.5682	-1.9652	-2.9551	-1.6065	-2.8618	-5.3054	-3.0469	-2.801	-1.7869	-1.2351	-2.15	-3.7095	-0.79645	-3.0175	-3.3445	-3.3893	-0.60644	-4.208	-4.0851	-3.0628	-3.2243	-3.6245	-2.7525
-10.563	-12.576	-10.295	-10.344	-11.393	-12.631	-10.71	-12.303	-12.711	-11.824	-11.127	-11.277	-11.081	-11.457	-9.4001	-11.206	-11.228	-12.139	-12.156	-12.279	-10.908	-11.249	-10.44	-11.027	-11.369	-11.018	-13.214	-13.865	-9.2045	-10.817	-10.546	-10.133	-12.758	-11.014	-10.046	-10.451	-10.471	-9.2508	-10.304	-10.203	-12.152	-8.6303	-9.586	-11.127	-10.708	-12.402	-10.313	-10.308	-10.866	-7.6543
-6.4274	-6.3642	-5.7746	-6.5357	-6.9075	-5.8907	-6.1075	-7.6141	-6.2955	-6.0752	-7.161	-7.7886	-7.2765	-6.3214	-4.0314	-6.8203	-6.512	-6.8721	-8.6817	-7.2563	-7.9522	-10.276	-7.0541	-6.1633	-6.2859	-5.8309	-5.2765	-6.4192	-6.2171	-6.0221	-4.2486	-7.7711	-5.9008	-6.5519	-5.3214	-9.0762	-7.6373	-5.5568	-6.4765	-4.6935	-7.3866	-5.2094	-7.8543	-7.0818	-6.7715	-5.5357	-5.6574	-6.1257	-6.7736	-8.0067
-3.1779	-4.1083	-2.0709	-1.6702	-3.7437	1.828	-0.81876	-2.9909	-1.2201	-1.1275	-6.0697	-1.9502	-1.9934	-2.7549	-5.8614	-4.4535	-3.7219	-3.1425	-2.0506	-3.7098	-4.3287	-3.2521	-4.4306	-0.8225	-3.0492	-2.0733	-2.1718	-2.1165	-1.9333	-4.1729	-3.535	-5.414	-4.2957	-1.6917	-3.4947	-3.2128	-2.7174	-2.6784	-1.7607	-4.6989	-0.78339	-4.4104	-1.9518	-1.692	-1.8397	-2.1867	-2.3499	-0.87603	-5.3857	-4.249
-2.672	-4.7601	-3.2741	-6.6795	-2.3311	-5.1747	-2.4674	-3.4643	-3.4817	-4.3386	-3.8872	-2.1023	-0.87327	-1.1351	-3.8557	-2.7242	-5.7405	-1.4636	-4.8118	-4.2033	-3.2556	-3.1136	-3.5659	-4.9804	-3.847	-1.9984	-2.7564	-4.8906	-2.8161	-0.63452	-2.2036	-3.4384	-3.382	-3.3424	-4.997	-1.5419	-2.456	-2.8336	-1.0259	-2.4482	-4.1316	-2.1089	-2.2379	-0.32085	-3.7989	-2.8197	-5.2638	-4.4085	-4.3129	-2.9044
3.5171	1.1116	-1.0781	0.71879	0.015237	0.58013	0.74119	0.44512	-0.6943	2.3387	0.78308	0.72401	0.6734	-2.5274	3.5027	1.0297	0.38522	-2.5504	1.7539	1.5024	3.2577	-0.40749	2.1518	1.1484	0.68955	1.446	-1.0235	0.34083	1.3893	0.030959	-0.096086	-0.94452	0.44246	2.1998	0.7613	-0.72083	1.4067	0.36329	1.7863	3.4059	-0.45865	-0.70608	-1.8088	-1.2124	0.29928	0.33362	0.47669	-1.8569	0.27783	1.3682
-7.9074	-5.6425	-4.9812	-4.9976	-5.2363	-5.4968	-5.006	-5.6891	-5.5712	-6.0241	-7.3438	-3.8387	-5.8891	-6.3038	-7.7641	-5.4938	-4.8699	-6.3137	-4.2867	-5.4412	-4.2472	-4.3938	-5.4707	-5.1865	-5.2587	-7.3289	-4.5734	-5.4623	-6.9548	-3.7985	-5.4457	-7.3685	-5.3986	-6.1436	-4.7534	-3.9903	-4.8095	-4.6595	-3.5055	-7.2512	-3.8469	-6.5611	-5.0119	-3.9134	-4.4388	-4.459	-5.6707	-5.5587	-2.5106	-5.2539
-1.9095	-2.9472	-2.6746	-2.8051	-3.4837	-1.6274	-5.3862	-4.6853	-2.7867	-3.4097	-0.96114	-5.3299	-2.9017	-1.495	-2.5915	-3.3325	-2.6543	-1.3237	-2.885	-3.1254	-2.6532	-1.3711	-1.7118	-0.44235	-4.7854	-3.3679	-3.8336	-2.3238	-3.5764	-6.1853	-5.4199	-2.8965	-2.5992	-2.9433	-3.3384	-3.8303	-3.069	-3.5863	-1.9511	-1.5508	-4.2617	-0.96845	-4.3818	-3.5214	-3.4481	-2.8951	-4.1864	-2.2331	-2.5001	-4.5049
-14.241	-16.128	-12.43	-13.77	-14.291	-12.033	-13.639	-12.309	-12.788	-10.938	-13.728	-12.81	-12.623	-12.529	-14.208	-12.791	-13.259	-13.654	-12.807	-14.339	-12.059	-11.952	-12.288	-11.37	-15.844	-12.547	-14.374	-12.87	-12.69	-12.516	-15.398	-10.339	-11.304	-12.695	-14.521	-14.361	-12.333	-17.454	-12.611	-14.506	-12.637	-12.608	-12.099	-13.663	-11.892	-13.714	-15.119	-13.668	-14.608	-15.087
-7.1701	-3.1403	-4.9848	-6.076	-4.4983	-6.6934	-3.1731	-6.906	-5.0638	-5.8626	-5.7953	-4.9283	-5.9433	-5.8416	-4.0393	-5.7627	-7.0993	-4.9859	-6.9261	-5.2661	-6.1964	-6.1894	-7.0724	-5.1989	-5.1302	-6.7054	-5.3108	-5.5086	-4.1082	-5.0431	-6.2319	-5.8595	-5.1938	-4.6354	-5.7723	-3.437	-6.2173	-6.6268	-5.5956	-3.7325	-5.4555	-4.3092	-4.6072	-5.4174	-5.3005	-4.1896	-5.7976	-5.2432	-6.1715	-7.2333
-3.1494	-4.5891	-4.5486	-2.7814	-4.4237	-2.8841	-2.8425	-1.3847	-3.9624	-1.3999	0.15246	-2.4986	-3.1312	-0.72469	-0.74571	-3.6424	-3.5623	-3.1894	-0.15543	-5.3695	-3.7163	-2.8606	-1.1936	-2.0436	-3.4112	-2.7552	-2.2614	-3.6872	-1.4162	-6.2802	-3.6351	-0.78336	-4.8239	-4.3089	-1.3646	-3.8117	-3.4274	-4.3956	-4.7244	-0.74589	-0.99546	-2.5381	-1.4026	-4.7042	-1.313	-1.9114	-4.1455	-3.3569	-2.2156	-1.5979
-9.1031	-12.24	-12.359	-9.9933	-11.73	-10.726	-10.164	-12.078	-10.35	-10.4	-11.426	-10.812	-12.892	-12.341	-11.935	-13.267	-11.474	-8.8111	-11.103	-12.547	-10.666	-10.474	-12.953	-12.608	-10.744	-10.949	-10.986	-11.1	-13.578	-12.455	-11.449	-9.8915	-11.608	-9.5809	-13.05	-10.328	-11.243	-11.628	-13.301	-12.788	-11.71	-10.599	-12.259	-11.482	-13.074	-8.9859	-13.606	-10.497	-10.905	-11.717
-2.5338	-2.3372	-0.054024	-0.2789	-1.1433	-0.56378	-1.8236	0.26683	-2.5135	-3.564	-0.8298	-3.1578	0.10463	-1.2731	1.0962	-1.6306	-1.3444	-0.42647	-1.4966	-1.487	-2.1454	-2.5553	-3.5313	-0.25828	-3.0802	-0.58038	-1.1756	-2.7069	-0.77161	-0.024469	-1.9664	-2.2716	-3.4834	-1.6533	-0.95241	-2.0065	-2.165	-1.7924	-2.2466	-1.7499	-1.6204	-0.39242	-1.7275	0.29605	0.58586	-0.87063	-0.37545	-1.7327	-5.0755	-1.1896
-4.6965	-7.0458	-5.7547	-5.8848	-6.7349	-5.9884	-7.0531	-5.2775	-9.0349	-4.8045	-5.2105	-6.2361	-6.4981	-6.2991	-7.9794	-7.3929	-5.7332	-7.2023	-5.5567	-8.2379	-7.6805	-5.0407	-7.6145	-6.9419	-5.2295	-7.4222	-7.6436	-4.4781	-7.0004	-5.4458	-4.842	-6.8068	-5.7973	-6.5118	-6.3288	-4.9166	-5.9225	-7.7017	-7.8927	-6.1203	-5.3976	-6.1483	-7.2839	-5.7185	-7.5745	-5.8996	-4.9784	-7.2636	-7.5488	-9.312
-13.535	-13.695	-13.439	-14.371	-13.2	-11.746	-16.202	-10.642	-12.652	-11.459	-11.786	-11.835	-11.852	-16.228	-15.385	-12.437	-14.199	-12.85	-13.049	-13.57	-11.375	-12.964	-13.638	-11.542	-13.25	-12.54	-15.852	-12.208	-13.503	-9.7389	-13.895	-11.363	-14.12	-11.645	-11.433	-13.465	-9.7538	-11.917	-11.207	-12.641	-15.191	-14.631	-12.37	-10.056	-11.011	-12.497	-11.001	-14.095	-12.069	-10.445
5.3239	5.7985	4.9173	5.5165	6.1428	6.2326	6.324	4.7221	3.801	6.3552	5.7574	5.6677	3.3284	7.1282	4.0996	3.6186	2.4208	4.0635	3.9371	4.879	5.8321	5.8314	5.5524	3.1444	5.9145	6.373	4.9285	3.7423	5.0814	6.2799	5.8448	2.2237	6.2286	3.782	4.887	2.4374	6.6858	5.9904	4.0164	2.9042	7.1614	5.7154	3.7191	5.7769	6.5134	3.3582	3.9258	5.8525	3.2828	4.6443
-1.5991	-4.3449	-4.3872	-4.692	-4.5572	-5.049	-4.4801	-3.5924	-3.4374	-4.7724	-1.8383	-3.7369	-2.6403	-4.164	-2.6212	-5.6961	-4.4451	-4.2368	-3.5512	-6.8111	-3.6661	-5.0891	-3.2711	-3.5113	-3.6335	-6.0549	-4.1848	-5.4451	-4.153	-4.3735	-5.4676	-6.4796	-4.3189	-4.9136	-4.5667	-3.4935	-2.0066	-4.8596	-3.6618	-3.9101	0.043866	-5.4581	-5.4939	-2.2628	-3.8605	-2.9347	-2.8946	-3.804	-2.6957	-3.81
-8.7603	-10.328	-9.5781	-6.6927	-8.5496	-8.922	-6.0047	-6.587	-8.6807	-6.6856	-8.7601	-6.937	-6.5666	-7.8771	-8.2552	-7.595	-8.9114	-8.8542	-7.4999	-8.683	-6.0707	-5.387	-5.7354	-6.3613	-7.7581	-10.442	-10.102	-6.8293	-8.2896	-8.0257	-6.4096	-7.3817	-7.6418	-7.5504	-8.8666	-8.1035	-6.1027	-7.4992	-6.5714	-5.1611	-6.906	-7.7901	-8.1818	-9.465	-8.6437	-7.4215	-9.7338	-7.5039	-6.4611	-6.9099
-8.3861	-8.9102	-7.7218	-10.868	-8.6874	-9.2791	-8.9298	-8.4603	-7.3441	-10.153	-8.6104	-8.9222	-6.6982	-7.934	-7.9471	-8.4134	-9.3694	-9.5215	-8.8268	-9.2126	-8.8731	-10.363	-10.988	-9.716	-9.1412	-9.8142	-10.32	-9.5609	-8.5574	-8.7261	-9.0491	-6.6784	-9.3948	-10.769	-10.073	-7.8694	-9.0631	-9.3374	-8.9666	-8.7942	-10.464	-11.1	-11.769	-9.629	-10.318	-8.7623	-8.7689	-9.6231	-8.2916	-10.16
-12.059	-12.846	-11.577	-11.98	-12.004	-11.503	-9.4383	-12.027	-9.1082	-10.712	-11.897	-12.029	-10.851	-11.623	-11.998	-11.058	-12.673	-9.8769	-12.753	-12.131	-13.716	-11.303	-10.912	-11.929	-11.93	-11.297	-13.248	-11.082	-12.835	-12.084	-10.132	-14.302	-13.712	-12.757	-12.974	-10.263	-10.962	-9.7767	-12.142	-10.886	-11.594	-12.709	-11.919	-12.179	-12.435	-13.861	-10.671	-10.441	-8.752	-12.636
-13.337	-12.985	-12.892	-10.901	-11.003	-12.851	-12.734	-13.281	-12.95	-14.276	-14.108	-12.099	-12.984	-15.147	-13.971	-11.567	-14.16	-13.585	-14.109	-12.932	-13.876	-15.605	-12.852	-15.283	-14.139	-12.969	-12.47	-12.907	-12.634	-12.128	-12.163	-11.987	-12.3	-11.541	-11.64	-15.244	-10.817	-13.503	-13.652	-13.707	-13.429	-14.069	-14.118	-15.245	-13.434	-13.291	-14.455	-12.737	-10.846	-12.959
1.0273	-0.25765	-0.37207	0.45364	-1.363	-0.51299	0.23776	0.038215	0.87522	0.34181	-2.1495	0.11863	-0.76848	-0.22928	-3.7022	1.8951	-1.3572	-0.67105	-1.6363	0.089526	-1.7563	-0.22311	1.4533	-3.1521	1.5197	1.2409	-1.8158	-2.9991	1.054	1.3197	-1.9298	0.1312	-0.87008	-0.82699	0.1293	1.4046	-0.41103	-0.56944	1.2729	0.4568	0.91219	0.41225	-1.9092	2.2739	0.1077	-0.75254	-2.9897	-0.43067	-0.75781	-0.51975
-0.56536	0.72222	0.23223	-0.96924	0.22577	-0.63319	-0.47792	0.17476	-0.55497	-1.6169	-0.77927	-1.0273	-1.6145	-0.7065	0.63862	-1.6089	2.3809	-4.6323	-2.8316	-2.437	-3.5332	-3.3984	-0.60375	0.59862	-2.353	-3.1377	1.4822	-1.2846	-2.0293	-1.9432	-2.2281	1.8182	-1.427	-2.1183	-1.6124	-0.305	-0.88207	-1.949	-2.2146	-2.1163	-2.2161	-2.0528	-0.18507	-3.6082	-2.0593	-1.9408	-3.082	0.80628	-3.1942	-2.9553
-3.4496	-3.9605	-2.4578	-5.3723	-7.5469	-6.8056	-6.7296	-5.7706	-6.1545	-5.9353	-7.7372	-4.033	-9.4066	-5.7613	-6.3092	-6.9534	-6.3115	-5.4044	-7.5498	-4.1448	-4.4783	-9.1415	-6.7897	-4.6411	-5.7562	-4.8585	-7.2697	-3.1159	-5.0908	-5.8738	-4.8561	-7.2246	-6.8888	-5.9549	-4.7068	-7.2849	-4.2037	-5.2893	-4.4265	-6.1897	-4.6548	-5.3288	-6.5679	-6.1532	-3.2785	-8.0726	-6.2226	-5.4817	-6.1016	-4.8103
-12.017	-13.356	-12.766	-13.728	-13.922	-13.52	-12.328	-12.711	-12.429	-16.507	-13.691	-14.398	-13.213	-14.788	-12.348	-15.35	-14.542	-12.894	-13.339	-14.211	-14.223	-14.917	-14.299	-11.378	-13.103	-11.723	-13.391	-13.126	-12.428	-13.814	-14.98	-12.771	-13.291	-13.989	-14.24	-12.861	-15.652	-13.815	-9.8352	-14.085	-12.024	-14.597	-12.117	-13.439	-13.418	-14.083	-11.22	-13.775	-13.99	-12.213
0.75519	3.1845	-1.1293	4.4476	2.4639	1.4212	0.57296	0.025246	2.3581	-1.8639	3.1971	3.552	4.1978	-0.48568	0.94538	2.5591	2.8094	3.8882	0.94748	1.7538	0.94508	1.6221	2.3989	0.31901	2.0218	0.54606	0.47876	1.5034	-0.12028	1.5853	2.07	2.9245	3.4977	0.93233	2.1037	2.3521	2.9337	3.099	0.32813	1.2565	2.1671	2.1397	2.4349	1.7293	0.12753	0.96595	0.2605	2.7338	4.1928	1.6515
-1.5865	-1.3392	-4.1675	-3.6392	-3.6108	-2.8687	-2.8909	-4.1783	-3.9153	-3.8892	-1.9054	-5.1185	-3.1758	-4.153	-4.8324	-4.4753	-3.6454	-6.3754	-4.8194	-3.7849	-4.2237	-4.2024	-5.0355	-4.6104	-3.357	-4.9833	-4.416	-4.7124	-5.1787	-6.5086	-5.0061	-1.3207	-3.8775	-5.0973	-5.1567	-2.0519	-3.068	-5.251	-6.0598	-2.5645	-2.7259	-3.1172	-2.3785	-3.0962	-5.6599	-2.4792	-1.9879	-4.3912	-7.9669	-3.3797
5.6077	6.9275	4.161	6.8473	3.0796	7.3195	4.7275	4.9691	5.6974	5.8869	6.604	7.4498	5.1088	4.3191	5.7606	5.4141	4.7831	5.7197	5.8434	5.297	7.125	6.8292	3.8757	6.08	5.5244	4.0599	6.5011	4.3728	4.2906	5.2992	5.9358	6.317	6.7854	6.205	6.7639	8.0406	5.3399	6.6457	4.9335	5.3635	4.5993	7.308	6.3765	7.1334	4.9313	3.9041	6.1599	5.3226	6.327	5.3469
-5.0423	-5.7952	-4.3345	-7.8206	-6.2801	-8.0893	-5.1578	-4.3219	-5.5214	-5.5533	-7.0287	-3.9345	-6.1574	-7.5476	-4.4174	-8.0798	-8.0342	-5.6988	-6.6498	-2.9892	-4.5375	-6.2805	-9.8556	-6.6956	-6.4216	-6.7493	-6.7376	-4.2338	-6.0428	-8.4676	-6.0278	-5.457	-7.1669	-6.3669	-8.2007	-6.1684	-4.8966	-7.8595	-7.5167	-6.9449	-6.3462	-7.221	-5.5283	-7.2071	-4.1642	-7.5904	-7.6669	-7.4068	-4.2267	-3.9491
-13.067	-14.867	-15.142	-14.247	-11.541	-15.081	-12.954	-13.829	-14.86	-12.295	-12.416	-13.138	-12.886	-11.131	-12.358	-14.504	-15.58	-12.883	-12.155	-14.25	-14.523	-14.834	-13.594	-14.232	-13.465	-13.634	-10.279	-15.026	-12.396	-14.437	-14.551	-13.501	-14.451	-13.846	-13.634	-14.001	-14.803	-13.1	-13.074	-13.529	-11.541	-11.546	-12.502	-13.384	-12.877	-13.339	-13.83	-11.561	-14.485	-12.033
-0.73341	0.25166	-0.2231	-0.95999	0.16773	0.54524	1.0058	0.75298	0.34058	0.63648	-4.2513	0.78517	-2.0052	1.868	-0.082507	-1.4961	-2.1914	-0.26342	0.73741	0.059062	0.1571	0.32743	1.7475	0.55469	0.41375	-2.3033	-0.054597	-0.71362	-0.46247	-1.1229	-1.3179	-0.50806	2.3921	0.43135	-1.2306	0.38667	-1.507	-0.94348	-0.53163	-0.28528	-0.6853	1.0499	0.94558	-0.85414	-0.10655	-1.009	0.18204	1.5593	-0.91835	-2.9019
-0.13987	-0.94175	0.42903	0.93536	-1.0366	-0.51614	1.2746	-1.3488	0.75486	1.4866	0.43623	-1.5329	-2.5019	-1.8596	0.12169	1.3342	1.6249	-1.9556	-3.4634	-0.23298	-0.63164	-1.4443	0.17755	-0.69678	-0.87234	-1.6544	-1.9556	-0.37451	-2.0714	-0.30397	0.29248	-1.3916	-1.8643	-2.5807	1.8244	0.69073	0.38457	-1.5242	2.3304	0.36708	-1.4132	0.056467	-0.46293	-0.46911	2.203	0.9094	-1.1177	-0.9001	-0.92942	0.59365
-2.646	0.54548	-0.38514	-1.4435	1.1839	-1.5201	-0.48255	-1.2402	-1.5084	0.23597	-0.58817	0.55282	1.5089	-0.54624	-2.4685	0.55535	-0.48101	-1.8879	0.97698	1.8022	-0.59755	-0.055518	-2.4637	-0.44624	0.075223	0.32948	-2.1864	-0.37488	-0.6761	0.13405	1.3931	-0.14174	-0.40987	-0.51908	-1.0008	1.0465	-0.5678	-1.9435	0.40014	0.67509	0.20447	-0.36847	-0.089846	-0.32729	0.24994	1.5597	1.145	-1.2525	1.1703	0.5429
-6.3726	-4.4019	-2.585	-0.76843	-3.7964	-2.9079	-3.6125	-3.2879	-5.1344	-4.3571	-4.0197	-2.0543	-2.5814	-3.0761	-4.0074	-1.476	-1.7927	-3.3813	-0.29346	-1.6564	-3.0489	-3.7892	-2.4886	-0.30438	-1.8372	-3.1965	-2.2519	-3.668	-1.0155	-1.7628	-6.8349	-3.7748	-5.0505	-3.8162	-0.48102	-4.2642	-3.0526	-1.4874	-2.8587	-4.1665	-4.8298	-4.1758	-3.7814	-4.6445	-4.1247	-2.3015	-4.7224	-5.09	-4.5222	-4.2996
-10.16	-12.571	-10.587	-10.986	-10.685	-13.228	-10.062	-10.668	-12.027	-10.814	-13.463	-11.921	-11.764	-11.669	-10.91	-13.807	-13.381	-13.327	-11.865	-13.461	-11.969	-11.537	-9.7626	-12.171	-12.657	-11.936	-9.8166	-10.55	-10.541	-12.601	-11.207	-12.324	-10.932	-11.538	-11.18	-12.175	-13.468	-11.884	-12.525	-11.533	-10.842	-11.906	-11.91	-11.757	-11.67	-10.47	-11.55	-14.802	-12.711	-12.671
-1.5223	-2.7213	-0.2881	-2.928	-3.712	-0.89896	1.4313	-1.1564	0.40177	-1.3653	-0.021837	-2.4649	-0.27358	-2.4456	-2.2762	-3.304	0.20778	-1.7225	-1.5497	-0.70371	-4.7549	-2.3671	-1.9211	-1.5537	-2.1093	-1.4343	-1.4056	-1.9219	-3.9456	-2.191	-1.3001	-0.56023	-1.4299	-0.95273	-1.4819	-1.6006	-1.9391	-3.5788	-1.5046	-0.45099	-0.14551	-2.2413	0.17381	-2.136	-2.2375	0.21371	-3.0081	-0.56005	-2.7038	-1.156
-3.8955	-5.6376	-1.628	-1.6667	-4.3089	-1.5195	-2.8611	-3.5691	-4.7763	-3.4538	-2.3659	-1.3828	-2.9122	-1.669	-2.6465	-0.70766	-2.9067	-4.4017	-2.9039	-5.3278	-3.3175	-3.5919	-0.96901	-1.5064	-2.7782	-1.4852	-2.3625	-2.1163	-1.9381	-3.9882	-1.8228	-3.6483	-3.2505	-2.3141	-1.4434	-0.92797	0.72548	-2.9256	-2.1753	-2.5074	-2.8796	-2.028	-0.89146	-0.38911	-2.8475	-1.4775	-1.5509	-3.627	-1.4088	-2.1479
8.6611	10.846	5.9762	6.2104	7.6798	7.58	7.677	7.5795	6.0818	10.041	4.4846	8.0624	8.8847	9.0474	7.853	8.2837	9.6405	9.4378	8.4919	7.7122	6.7146	8.8796	5.5204	8.4288	6.6573	7.8496	6.956	7.2781	5.8446	8.4886	7.911	8.4299	6.3252	8.2929	6.6618	5.9651	7.7776	8.1507	6.2086	6.6444	5.5016	9.0855	7.5104	8.0595	8.7615	7.251	6.4324	8.495	10.002	7.453
-13.045	-11.86	-14.93	-13.24	-13.35	-12.842	-14.121	-14.935	-12.78	-11.648	-14.994	-13.117	-12.897	-13.879	-13.579	-11.785	-11.858	-11.709	-11.47	-12.842	-14.516	-9.6536	-14.52	-14.668	-11.16	-10.414	-14.371	-14.482	-15.072	-13.673	-12.367	-14.262	-13.706	-14.591	-13.884	-13.898	-12.499	-12.149	-13.33	-10.445	-12.744	-11.738	-12.918	-11.601	-13.46	-11.76	-14.399	-13.723	-14.472	-12.083
7.53	5.9738	9.8364	5.9536	6.6372	3.7366	5.4329	6.8154	4.8916	5.7775	8.301	6.2134	7.2275	6.5932	6.6924	7.4631	6.9901	4.7508	5.6793	7.9067	7.4559	8.0492	7.7245	7.5507	6.3579	6.5651	3.8581	6.0622	7.1824	5.5978	7.6565	6.8948	3.901	6.6634	7.7803	7.2876	8.3578	8.2375	4.8622	6.4258	7.5991	5.7468	8.181	6.9502	5.0203	5.8619	6.6129	6.0503	6.7565	6.5906
-13.09	-14.88	-11.855	-15.309	-11.299	-14.558	-12.056	-14.423	-13.61	-14.594	-12.113	-10.296	-12.055	-11.963	-13.655	-14.516	-15.125	-11.232	-14.799	-11.111	-12.677	-14.964	-13.766	-11.468	-13.959	-12.793	-12.592	-12.503	-13.84	-13.265	-13.042	-12.607	-12.948	-13.51	-14.532	-12.654	-13.226	-14.474	-11.753	-16.329	-12.674	-13.521	-14.84	-11.465	-10.89	-13.832	-11.136	-15.514	-13.826	-12.76
6.3928	4.8799	7.3414	8.1527	8.5278	6.4786	9.0599	5.9774	8.1437	7.2363	6.9586	5.9455	7.3347	8.2427	6.6256	7.1208	5.1129	7.767	7.9009	7.4586	6.2708	6.0127	5.271	5.7825	6.3672	7.7601	7.2686	5.2281	6.1278	5.6994	7.7078	8.4473	7.6752	5.1484	7.1458	5.4244	7.4874	5.0416	6.0111	6.1947	7.0608	6.8673	7.3933	6.5153	7.7712	7.2726	4.4724	5.7943	4.707	7.2151
-10.996	-11.499	-12.205	-12.324	-11.931	-13.711	-12.255	-11.676	-12.333	-10.925	-11.393	-11.021	-12.363	-12.597	-10.983	-12.207	-11.93	-10.961	-12.04	-11.43	-11.51	-11.013	-10.398	-11.221	-11.951	-14.944	-10.291	-15.137	-13.972	-12.314	-12.147	-11.798	-12.713	-12.112	-12.508	-11.547	-11.233	-12.045	-13.498	-13.846	-12.578	-12.783	-15.818	-11.186	-11.146	-11.695	-14.838	-12.782	-13.343	-13.885
-8.4509	-6.548	-9.9939	-8.1442	-7.2596	-7.9894	-8.0195	-6.5611	-9.6962	-10.381	-10.456	-7.7973	-7.63	-8.4863	-7.4299	-10.122	-8.1362	-7.3606	-10.39	-9.9401	-8.5551	-9.0263	-8.7602	-8.5729	-7.7114	-11.513	-10.461	-7.74	-10.431	-7.5799	-9.3551	-10.089	-6.5235	-6.8332	-8.1368	-8.7956	-8.8605	-11.112	-7.2062	-10.283	-7.235	-8.657	-7.0065	-11.201	-8.5226	-8.8258	-7.1185	-9.3675	-8.6133	-7.7809
9.7303	8.8979	9.5014	9.5226	9.7108	7.5403	8.7402	7.2574	9.1653	8.5274	8.908	6.5556	9.1134	7.2439	11.814	10.399	7.4788	8.9136	11.598	9.0514	8.9654	4.6605	9.1483	9.8173	7.8152	8.9831	8.1394	11.133	7.0453	8.7197	7.9951	10.737	9.5819	7.6704	7.7381	9.4333	8.2214	7.2885	8.0138	8.1222	7.897	8.5162	7.9126	9.0011	8.5748	8.6681	9.3956	9.7682	9.6722	10.528
-22.083	-19.707	-22.311	-22.896	-21.862	-21.389	-23.812	-21.57	-22.278	-21.257	-21.824	-24.936	-21.776	-21.433	-22.148	-23.145	-20.03	-24.733	-22.439	-21.968	-24.9	-23.224	-21.154	-19.758	-23.768	-22.245	-22.407	-25.086	-23.507	-21.793	-21.231	-22.963	-21.457	-23.057	-21.374	-21.345	-23.266	-20.015	-21.879	-20.126	-22.612	-22.522	-20.438	-22.142	-20.174	-22.03	-23.949	-21.503	-20.634	-21.122
0.17766	0.16915	-1.4833	-3.0133	-2.0466	-2.2016	-1.268	-3.4415	-1.5854	-0.45974	-0.72538	-0.93964	0.87879	-0.95992	-2.4712	-2.9023	-0.51264	-2.428	-2.2899	0.0094926	-0.74774	0.43899	-2.0373	-2.191	-0.43464	-2.4814	-0.36407	-2.609	-1.4552	-0.34382	-2.6543	-1.2171	-2.2429	-0.7198	-1.4106	-3.2107	-2.3695	-2.2142	0.072016	-1.9929	-1.8465	-1.5016	0.41465	0.34063	-2.9479	-3.4066	-1.4225	-2.888	-1.9043	-2.3111
1.4481	4.0996	-0.46814	0.61192	-0.48722	0.55437	-0.20072	0.41777	-0.97812	-0.29171	-1.6358	-2.0928	-0.51481	-0.063984	-2.8864	0.83345	2.0655	-1.6228	-1.0209	-1.1473	0.20742	-0.89882	0.063533	-2.0152	1.2917	0.0058736	1.2339	0.34791	1.0226	1.7941	-1.7472	0.42229	2.206	0.9203	1.1723	-2.0131	-1.038	0.38985	-0.25459	-0.55375	-1.3369	-1.5495	-0.64663	-0.96063	0.39818	-3.0937	-0.95135	-0.33964	-1.1615	-0.46857
-6.7364	-8.4262	-6.3197	-8.6238	-7.6004	-7.4133	-10.44	-7.1159	-8.6032	-7.4264	-8.6999	-8.5539	-8.6602	-8.6413	-7.2566	-7.4797	-6.4914	-8.1231	-6.5218	-6.4598	-8.0011	-9.9805	-7.7368	-8.1875	-5.072	-6.8062	-6.5578	-7.6102	-7.5954	-10.398	-7.3579	-6.7207	-7.5684	-6.2406	-7.4789	-6.8026	-6.9068	-9.0815	-6.2246	-8.2947	-8.6965	-7.9086	-9.1393	-8.1709	-6.0875	-7.6719	-8.9201	-7.9057	-7.8201	-7.3007
-3.4215	-2.8534	-1.6372	-1.5887	-3.5468	-5.2123	-3.5237	-1.4913	-1.3088	-1.4007	-4.9164	-4.8396	-5.9672	-4.8603	-4.9342	-4.6967	-3.8015	-5.9588	-2.5743	-4.8294	-1.5841	-2.0934	-6.0519	-4.2438	-4.0264	-6.3079	-2.4489	-4.0905	-4.3324	-3.0969	-3.3543	-3.0661	-3.7991	-2.5709	-2.1797	-4.7525	-3.3279	-5.0352	-5.1936	-3.8437	-3.217	-7.5503	-4.3723	-5.017	-3.4875	-3.3221	-3.8691	-5.7087	-3.3025	-4.0264
-20.052	-20.184	-20.421	-20.366	-19.203	-19.379	-20.089	-20.819	-22.619	-20.097	-16.85	-22.219	-20.915	-19.817	-20.772	-21.736	-19.612	-21.204	-20.249	-19.517	-21.153	-20.228	-23.48	-22.867	-22.143	-21.43	-19.114	-20.196	-20.894	-21.348	-18.573	-19.192	-20.949	-22.05	-19.82	-19.47	-20.028	-20.394	-22.91	-21.799	-22.45	-21.571	-17.967	-19.718	-20.704	-20.692	-22.748	-21.665	-21.111	-21.014
7.439	8.5395	8.4658	9.4923	6.5214	12.366	7.9472	8.6508	9.2033	7.8663	9.0848	8.5186	8.384	10.286	6.9237	8.8897	9.2416	8.3747	7.4004	7.4121	8.4239	11.073	9.4995	7.7286	6.7491	8.4614	9.0949	9.9105	9.5646	7.6509	7.3783	8.1819	5.8821	5.7489	5.9935	7.1583	9.1669	8.9365	6.7439	7.1537	9.5235	8.4993	8.7254	8.5237	7.0793	7.618	9.3474	8.167	10.148	11.19
0.47559	1.4217	3.193	3.1077	1.815	2.7036	5.1771	1.7551	2.415	3.1597	0.29454	3.8769	2.0355	1.7449	-1.4638	1.2816	4.347	-0.564	0.42703	4.6542	2.4529	3.8602	0.48601	3.5907	1.8375	0.67064	1.5978	-0.9482	0.31572	1.6582	1.194	3.3517	1.2511	2.0157	1.8263	2.8072	2.4003	2.0221	0.46239	1.8673	0.59173	0.47654	2.5288	1.5212	2.8046	0.89452	0.1304	0.042624	1.0656	0.90363
7.282	6.114	3.7766	4.436	4.2801	6.4318	5.818	6.97	5.9527	3.679	7.6755	5.097	6.4088	6.8622	5.869	6.5007	5.2234	3.2733	4.9948	6.6413	7.224	6.7615	5.7952	4.9678	3.7881	9.8942	4.6601	3.3635	6.5156	6.5838	7.951	6.2093	7.024	3.9558	5.9478	6.585	5.5981	7.2466	3.5328	6.7328	4.625	6.0082	3.7736	5.2172	5.8647	6.0191	4.9006	2.9472	3.5945	5.0655
5.5741	8.3342	4.7839	7.4106	4.6007	7.0001	8.0635	6.248	5.7768	6.6423	7.0917	5.8502	7.2997	6.4286	7.5619	7.3687	5.6388	8.9604	6.1752	7.1023	5.52	5.4099	9.0388	5.5535	7.4393	8.344	6.4496	6.664	6.9253	3.7811	7.0564	6.4819	6.2413	7.1514	6.8469	5.0067	7.1628	7.0154	7.4679	6.1619	6.8417	6.9622	6.0264	5.7757	5.5618	5.7434	6.9028	4.0907	8.8539	7.1889
-3.4291	-0.855	-0.20882	-2.1565	-2.5375	-3.3715	-1.3705	-2.1599	-0.20721	-1.0708	1.1305	-0.50536	-2.619	-1.9094	-2.4478	-0.76384	-1.1695	-2.5125	-2.4879	-1.668	-1.0194	0.039623	-0.47772	-1.5842	-3.0524	0.16885	-0.40552	-1.0455	-2.18	-2.234	-1.9848	-3.0609	-1.0068	-1.4708	-0.96321	-2.461	-1.1238	-2.6044	-2.128	-0.035949	-0.64819	-1.3231	-0.19252	-1.5261	-0.61374	-2.4291	-1.2675	-1.4017	-2.6934	-3.1463
-6.1636	-3.7056	-8.3616	-7.4945	-6.9813	-7.4311	-5.0313	-5.5204	-5.8992	-6.5566	-8.1083	-6.8593	-6.4674	-7.3677	-6.9924	-6.3182	-6.4901	-6.8923	-6.906	-4.4636	-7.2662	-6.0406	-7.7097	-6.4901	-5.1011	-5.2744	-7.6327	-6.0637	-7.6066	-6.8044	-8.1228	-8.4246	-8.1415	-6.5805	-7.1508	-8.247	-5.1399	-5.5815	-6.0914	-3.8992	-8.2409	-7.2923	-8.5263	-5.4604	-4.3013	-6.6047	-6.8723	-5.9611	-6.461	-5.9708
2.9995	1.9873	2.5455	5.257	2.5336	6.2363	3.0354	3.8258	2.9604	2.4027	1.4775	5.1602	5.1672	4.1166	5.0824	4.5465	3.8405	5.3911	4.3692	2.6607	2.229	3.489	3.3932	3.6304	4.0138	4.3455	5.2855	3.8204	6.6761	2.9084	3.1024	3.4424	5.2395	4.162	3.2149	4.5669	2.9816	5.6403	5.3357	3.3148	4.6407	5.1142	1.2394	2.5628	3.6588	0.44755	3.4384	4.2476	3.8592	2.049
-1.7537	-4.597	-4.655	-3.7628	-2.7908	-3.6648	-1.3427	-1.6131	-0.72545	-2.13	-1.482	-3.328	-3.3707	-1.4744	-2.4521	-2.4759	-0.93277	-3.9449	-0.64785	-0.82729	-3.2823	-2.6374	-2.628	-4.4789	-3.2747	-1.4019	-1.3314	-1.6856	-0.88608	-2.9153	0.49595	-1.6323	-2.2507	-3.1037	-4.4329	-1.8568	-3.0435	-4.3413	-1.7699	-0.54652	-3.4136	-1.5593	-3.3544	-0.069674	-0.3839	-0.78313	-2.072	-1.3736	-3.9228	-5.7914
-8.7102	-10.164	-9.7155	-9.4883	-9.4659	-9.9586	-9.4821	-10.551	-8.5882	-8.8562	-8.8974	-9.5817	-8.6969	-10.361	-7.6936	-7.9727	-9.8757	-6.2569	-9.0075	-9.1452	-8.691	-10.111	-8.8894	-8.9972	-8.7518	-9.6754	-10.694	-10.887	-8.8543	-8.5274	-9.1452	-8.6704	-11.056	-7.5078	-7.5345	-8.902	-7.1827	-8.491	-9.1306	-10.432	-9.182	-9.7897	-10.086	-8.9782	-6.657	-7.4702	-9.4204	-8.6277	-8.7327	-8.5249
11.276	8.5986	8.8267	11.145	10.226	10.351	10.741	9.2689	10.363	10.857	8.6017	7.7708	10.819	8.236	8.0014	7.0881	10.101	8.9767	11.162	8.4495	10.358	8.4466	10.207	6.7133	9.5238	9.9097	9.2876	11.167	10.771	11.925	10.079	9.6066	9.0813	9.9042	9.8762	10.835	11.138	9.4125	9.0172	8.6957	10.278	11.751	9.4313	12.334	9.6457	8.4678	8.7345	10.238	9.2477	10.558
-13.474	-12.65	-13.676	-12.827	-13.018	-12.076	-12.008	-12.052	-12.255	-13.041	-13.354	-12.294	-14.433	-16.731	-13.996	-13.195	-13.24	-13.722	-13.453	-11.47	-13.005	-14.73	-16	-12.412	-13.941	-13.642	-13.197	-12.221	-12.336	-12.422	-12.813	-11.62	-13.551	-12.336	-12.806	-14.876	-12.818	-13.731	-13.248	-12.537	-14.229	-11.75	-13.905	-13.593	-12.492	-14.511	-14.407	-10.644	-14.017	-11.329
4.7498	5.1426	3.9949	6.2498	6.4173	7.4365	4.7433	7.3546	5.548	2.9691	6.9773	4.9123	6.5881	7.9866	4.5794	3.3015	7.6761	5.4216	6.214	2.8946	5.5079	4.4443	4.9106	6.3682	6.9717	5.2226	4.3931	5.9578	6.0817	6.0667	6.5138	4.4888	9.5756	6.085	6.8899	6.1511	6.6458	5.2663	4.4638	4.6868	8.1347	5.1396	5.6502	6.0197	6.2458	4.2881	5.3712	6.8639	4.6646	5.4616
-6.2091	-3.9037	-3.528	-5.7656	-3.4963	-1.7366	-5.5262	-3.9648	-2.3212	-5.7891	-3.6012	-4.2364	-3.9876	-3.1774	-6.332	-2.9782	-3.573	-3.6824	-5.0896	-2.4233	-3.0334	-3.4019	-0.77131	-5.8143	-4.1333	-5.6028	-5.8735	-5.3761	-4.2073	-3.8082	-2.0115	-2.6633	-5.0585	-3.0347	-5.14	-6.6523	-3.2475	-4.2601	-6.2338	-4.4656	-4.2913	-2.4661	-4.084	-3.0316	-3.2289	-4.3462	-4.7506	-3.9112	-4.4224	-5.3039
-0.96822	-0.63251	-0.26862	-0.75366	-1.9702	-2.1066	-2.665	-3.1417	-0.60061	0.64742	1.0509	-0.29366	0.24566	-0.57216	-2.9456	-1.0773	0.041424	-0.8495	2.9334	-2.3043	-0.81125	-2.6322	-1.2909	-1.8393	-1.8443	-1.5049	-1.8116	-1.5124	-0.67618	-1.925	-2.6399	-1.5149	-2.2309	-1.8771	-4.1356	-2.5061	-1.0479	-1.767	-1.0577	-1.7224	-2.2322	-1.4761	-0.68679	-2.8872	0.44113	-1.1433	-2.0409	-2.7204	-3.3278	-1.5521
-1.9961	-2.426	-5.1295	-3.2689	-4.3357	-2.9449	-4.4717	-3.6403	-2.4942	-4.5009	-5.2078	-1.3402	-3.885	-3.4574	-3.2889	-2.882	-2.7895	-4.3291	-3.257	-0.68867	-2.9409	-1.8435	-5.4236	-4.6113	-2.014	-3.6455	-4.9687	-3.7506	-3.6469	-6.3306	-3.0128	-5.0562	-3.5486	-3.1018	-3.5893	-3.3464	-3.356	-3.2562	-4.2378	-2.0017	-3.522	-3.6409	-3.0135	-3.6232	-4.7028	-4.4899	-5.161	-4.9402	-2.9992	-4.3731
0.18366	-1.6911	-1.7768	-0.8618	-1.2458	-1.7444	0.10544	-1.3278	-0.091573	0.35733	-0.50476	-1.6127	-2.5992	0.19459	-1.8101	0.96028	-1.9288	-1.628	-2.1865	-2.5723	-1.9104	-3.1864	-3.9181	-2.2407	0.17136	-1.2816	0.01812	-2.1649	-1.8087	-2.4357	-1.55	-2.3052	-1.5487	-1.2792	-2.3883	-2.3368	-1.9547	-2.8877	0.28038	-3.1767	-1.7999	-2.9202	-1.9668	-0.87204	-0.04953	-0.053085	-0.053252	-1.7383	-2.3288	-0.53166
-2.6806	-2.7063	-3.3973	-2.2731	-3.2262	-4.0413	-3.4657	-4.2356	-2.6508	-3.8449	-5.2788	-3.4093	-3.8969	-4.9352	-2.7971	-1.3763	-3.0366	-5.4466	-4.2502	-1.7123	-2.7497	-2.9458	-3.4987	-6.5803	-4.5449	-4.514	-3.4409	-3.4392	-3.7918	-3.2214	-4.1015	-2.2229	-3.0491	-3.5669	-3.7683	-5.0067	-4.3979	-2.153	-3.2907	-4.8843	-3.7282	-3.2157	-2.0614	-4.43	-4.1682	-4.3675	-4.0356	-5.1826	-4.6261	0.012965
-1.8608	-0.32603	-1.1537	-0.87294	-1.0671	-2.6798	-0.6686	1.5469	-0.60823	-2.4395	-0.63447	-0.90531	-1.665	-2.3957	-1.2927	-2.7109	-0.29168	-3.6738	-0.20563	-1.7741	-1.9584	-2.4442	1.8379	-0.3313	-2.9082	-2.599	-2.8481	-1.1661	-1.265	-0.81135	-0.68788	-2.4746	0.10364	-0.46326	-0.60922	-1.2279	-0.19839	-0.87563	-1.8199	-3.4526	0.1916	0.47852	-2.5796	-2.2177	-1.7913	-1.7975	-2.9252	-2.3335	0.61096	-1.987
-10.295	-9.8747	-12.585	-10.156	-12.273	-9.5221	-12.986	-10.088	-7.3648	-11.119	-13.242	-11.664	-8.9815	-10.937	-10.37	-12.84	-11.174	-11.114	-13.302	-10.862	-9.9981	-13.418	-10.728	-12.927	-9.4514	-12.37	-10.458	-8.6522	-10.041	-9.6789	-11.673	-11.034	-10.171	-11.536	-8.1291	-12.372	-10.558	-8.0146	-10.459	-10.016	-11.18	-12.811	-10.178	-7.2203	-9.6159	-11.457	-7.6532	-9.7357	-8.4635	-9.5347
-1.5599	-3.5624	-2.4799	-0.13643	-1.4367	-1.8502	-1.6898	-1.4068	-2.6954	-0.93165	0.14737	0.49917	-0.70539	-1.7142	-1.9247	0.89751	-1.0762	-4.3484	-1.8655	0.09219	-2.7079	-2.7238	-2.1455	-0.43827	0.9432	-3.2868	-1.349	0.59637	-0.45467	0.37262	-1.5577	-2.2271	0.83631	-0.30852	-4.1867	-0.78557	-1.2904	-2.2286	-0.19385	-1.551	-0.056189	-1.9854	-1.7537	-1.6862	-1.7054	0.57511	-2.7379	-1.0504	-0.10551	-0.18665
-2.3383	-4.6841	-1.0607	-1.0834	-2.1564	-0.006644	-0.16125	-2.3683	-1.9833	-0.74359	-3.8547	-3.0317	0.0058009	-2.1301	-5.8148	-0.6161	-3.6851	1.0735	-3.486	-3.4289	-1.5835	-1.6268	0.2353	-1.0243	0.59535	-0.3593	-1.7335	-1.4472	-0.53065	-0.7719	-2.919	-0.65304	-1.0895	-0.60122	-0.87756	-1.4432	-2.2379	-3.1352	-2.1741	-3.2679	-2.8102	-3.69	-3.0284	-2.0585	-0.93422	-0.21319	-0.1961	0.14101	-0.22109	-1.5503
-4.0377	-4.7127	-6.6368	-1.667	-3.9335	-5.1979	-4.9086	-4.5282	-2.6173	-4.7504	-3.7523	-4.0731	-3.3919	-5.4088	-5.316	-5.1846	-1.7754	-3.7659	-3.4166	-5.0771	-5.3384	-5.4634	-5.0678	-3.0854	-5.9492	-4.8365	-3.6944	-3.8178	-4.0178	-4.1205	-4.283	-2.1502	-2.8039	-5.2676	-4.9229	-3.5639	-5.2418	-4.922	-5.1309	-3.4414	-5.9641	-4.3713	-3.2013	-4.8015	-1.9498	-3.723	-5.6906	-2.5998	-1.6339	-3.2268
-5.431	-2.9485	-4.8208	-4.8294	-4.3072	-3.519	-5.0367	-4.8498	-4.4236	-5.1745	-4.1437	-4.8769	-5.6717	-5.4039	-4.159	-4.7427	-4.1483	-2.8046	-2.7741	-3.4684	-3.8993	-4.6119	-5.286	-3.0556	-4.135	-3.0802	-3.7927	-5.7276	-3.0451	-5.1859	-7.6041	-4.7198	-6.1312	-5.0063	-3.7044	-6.5849	-6.2131	-4.5203	-5.5096	-5.1181	-5.699	-4.1665	-4.0778	-3.5944	-4.0415	-4.9631	-3.7481	-6.2833	-3.2292	-3.4581
-3.2205	-4.8758	-5.3932	-4.3217	-4.9861	-7.4836	-5.9568	-5.7449	-3.2913	-6.9555	-4.2376	-4.8874	-4.2867	-5.6366	-2.3048	-4.0676	-6.0876	-4.9542	-3.8601	-4.2328	-4.8917	-6.4395	-4.883	-2.4227	-5.254	-5.3093	-4.5114	-3.0816	-5.6128	-5.2061	-4.24	-6.1737	-5.0893	-7.2016	-6.3775	-6.4204	-5.8213	-6.2453	-2.4286	-6.641	-3.0637	-5.2302	-8.2936	-5.8578	-4.5543	-4.3786	-2.7738	-4.5063	-4.8711	-4.6871
-1.8712	0.032473	-0.64561	-2.9079	-0.66869	0.4756	-0.38195	-2.6163	-2.8297	-1.6996	-2.7408	-1.8402	-3.0421	-1.2845	-0.2082	1.0941	-2.7405	-0.94518	-1.3925	0.13551	-1.4649	-2.6245	-3.3525	1.2792	-1.4963	0.2467	0.42998	0.77719	-0.56263	-1.3354	-3.7604	-2.8799	-2.353	-0.23116	-2.8864	-2.1046	-2.146	-1.7385	0.0073974	-1.8826	-2.7781	-0.064008	1.4821	-1.2567	-2.2792	0.27604	0.19016	-2.4261	-0.59666	-1.7273
-11.302	-13.048	-11.735	-14.229	-10.476	-16.648	-12.756	-13.139	-15.164	-13.403	-13.166	-12.805	-12.188	-11.619	-10.734	-13.421	-13.033	-13.256	-13.122	-13.273	-12.811	-14.239	-11.914	-15.838	-13.931	-14.168	-12.827	-11.682	-13.273	-13.578	-13.38	-12.575	-12.356	-13.1	-14.304	-11.93	-12.075	-12.642	-13.653	-14.083	-11.614	-13.459	-16.147	-12.626	-12.275	-14.077	-13.969	-12.515	-13.187	-11.69
-6.5137	-9.0553	-7.2364	-4.8642	-6.2308	-8.1476	-7.0766	-6.6025	-7.4187	-8.3152	-6.6392	-8.6741	-6.606	-9.2838	-7.0547	-6.5259	-6.7076	-6.8561	-8.918	-7.0557	-10.289	-8.2524	-10.473	-7.4758	-7.6706	-6.3164	-6.9692	-10.558	-7.1265	-7.5827	-7.9458	-7.4695	-5.8239	-8.5906	-8.7675	-7.9461	-9.2299	-8.769	-7.9069	-5.9573	-8.9942	-8.4134	-6.8222	-8.533	-10.055	-6.0075	-7.2846	-11.592	-7.2163	-8.5825
0.25933	2.0257	1.0073	4.1532	0.96051	3.0813	1.9033	4.7	2.4448	1.8325	3.9807	2.6733	1.955	4.1871	2.8873	-1.7212	1.8254	-0.27343	1.9214	4.4267	3.4662	-1.1248	0.22468	-1.6982	1.9048	0.91002	2.3318	3.0168	0.75165	0.86574	1.0781	1.5127	0.30776	1.4631	0.88904	2.3739	0.34302	0.040773	2.2886	0.89447	1.0419	0.84074	1.0851	1.6737	0.7166	3.5414	2.8324	0.66549	1.5719	1.7058
-10.835	-14.395	-12.748	-13.364	-15.348	-12.734	-11.706	-13.03	-10.685	-11.493	-13.064	-12.703	-11.863	-13.146	-14.342	-13.586	-11.486	-13.984	-14.375	-13.22	-11.729	-12.023	-14.379	-12.331	-13.179	-12.593	-13.477	-12.713	-12.877	-10.605	-13.08	-16.308	-12.248	-13.237	-13.332	-12.587	-12.084	-14.63	-13.876	-14.451	-13.984	-13.271	-13.422	-11.648	-11.213	-14.173	-11.474	-13.048	-14.43	-12.647
-8.1746	-9.8681	-8.4846	-6.217	-9.5551	-8.5888	-8.0204	-10.512	-7.2828	-7.0741	-7.9498	-7.6224	-7.4931	-11.067	-9.9058	-8.2461	-7.8163	-6.486	-9.0316	-9.798	-8.6109	-8.7789	-12.165	-8.2743	-9.9964	-9.7208	-10.435	-8.9186	-9.1116	-7.5336	-7.4996	-10.051	-8.2282	-9.023	-8.8116	-8.5342	-7.7697	-8.1949	-8.5804	-9.1998	-7.2308	-11.177	-7.5857	-9.2802	-8.0621	-10.179	-9.1856	-8.2566	-6.1916	-10.199
7.7282	9.3582	9.2064	8.0405	7.6671	7.9968	8.0562	7.33	7.687	7.1676	10.601	8.0816	8.283	9.1415	9.5049	10.334	11.908	10.396	8.8904	8.0117	7.1974	9.3484	9.3461	7.2812	10.075	6.4349	6.9185	7.8301	7.6962	7.5412	7.9867	8.6168	9.6542	9.8369	9.1631	9.5904	7.6764	9.2222	5.9493	6.7489	8.8048	7.4811	8.8357	9.3131	9.6612	8.28	9.3071	11.053	6.66	8.0416
-2.3409	-1.7959	-2.2401	-2.9943	-3.0966	-4.4346	-2.2603	-1.9482	-3.4288	-4.7065	-3.4738	-4.3489	-3.5422	-2.7717	-4.5866	-4.0949	-2.9502	-2.6592	-3.9975	-3.6866	-3.4054	-2.7691	-3.4691	-1.8588	-5.7672	-3.7914	-4.7425	-4.5492	-3.5676	-0.25142	-4.3177	-4.4964	-4.4477	-2.4056	-3.1793	-2.1068	-2.0526	-4.3255	-3.8747	-2.6279	-2.6801	-4.204	-2.6362	-1.6099	-3.8922	-4.3157	-3.8789	-5.4804	-3.8788	-0.51956
-4.8821	-4.955	-2.6516	-5.8776	-7.4094	-5.1503	-4.7508	-7.5173	-5.077	-5.4582	-5.4392	-4.0244	-6.2896	-6.6468	-7.1184	-5.2776	-5.019	-7.6448	-7.4143	-6.2965	-4.9975	-7.7222	-5.6871	-6.378	-6.3261	-5.1443	-7.8263	-5.1503	-6.5286	-6.2594	-4.6112	-4.6128	-6.8426	-5.1933	-4.4384	-5.5593	-6.0503	-5.4199	-5.8246	-5.2737	-6.0078	-8.3416	-3.8967	-7.836	-6.0911	-6.6275	-7.516	-6.6548	-6.686	-5.4878
-14.558	-14.68	-16.589	-15.031	-15.32	-14.837	-13.287	-16.257	-16.078	-13.958	-15.51	-13.483	-15.612	-12.752	-12.411	-14.703	-15.864	-13.704	-15.436	-13.918	-14.116	-13.479	-15.072	-14.567	-14.725	-15.4	-15.986	-13.122	-14.89	-14.792	-16.106	-13.599	-14.221	-15.649	-14.559	-13.774	-14.844	-14.272	-13.29	-14.815	-14.928	-14.28	-16.433	-17.363	-17.157	-15.177	-15.67	-15.034	-13.519	-14.549
-0.58461	-1.7873	-0.42238	1.8222	-1.7816	0.65264	-1.5628	2.6463	-2.1095	-2.872	0.71944	0.79465	-0.97067	-0.67574	0.063581	-0.45813	-2.9337	0.0058272	-2.7626	-1.0195	-0.66101	-0.59891	-3.3923	1.5165	1.3432	-0.6637	0.41289	-0.46158	-2.7999	-0.53498	0.18216	-0.91105	2.486	-2.6219	-0.80342	-2.8011	-2.3565	-1.3967	0.56219	-0.55296	-0.61216	-0.98245	-1.6639	-1.1801	-2.1324	0.033527	-1.0884	-0.98011	-1.9004	-0.28417
0.10194	-1.9685	-0.93906	-2.0758	-1.4481	-0.74225	-2.9647	-0.78088	-0.57948	-1.9232	1.0493	2.0564	-2.2567	-1.695	1.7815	-1.9791	-0.33486	-5.869	-1.485	-2.6829	-1.7831	-0.1764	-1.3856	-0.84927	-0.35887	-3.4208	-1.789	-1.2999	-3.023	-0.65334	-0.24531	0.47206	-1.94	-0.14068	-1.8794	0.24006	1.0814	-2.1175	0.36312	-0.74883	-2.9336	-0.77947	-3.0884	-1.1396	1.3433	-2.3981	-1.3254	-0.31443	-2.1738	0.3075
-6.2582	-5.6978	-6.5554	-4.5487	-4.8043	-5.9431	-4.9044	-5.8136	-4.7166	-7.2462	-7.6731	-7.4695	-6.1876	-6.4099	-6.0187	-5.9435	-7.6719	-3.3878	-5.4037	-6.6072	-5.0455	-5.9257	-5.9969	-5.4227	-5.2675	-3.3314	-4.947	-8.2374	-6.2472	-5.5873	-6.366	-4.8945	-6.1526	-5.8003	-4.0036	-4.3991	-5.6263	-5.409	-5.0068	-6.666	-3.1861	-7.9418	-4.7999	-5.5938	-5.5126	-5.0155	-7.7091	-5.8509	-3.7143	-5.8843
-5.5047	-6.3572	-5.2131	-7.558	-8.0608	-5.6161	-4.1506	-6.123	-7.6757	-6.4989	-6.3182	-5.8358	-7.1296	-4.4384	-7.2913	-6.9458	-6.6358	-5.1578	-6.5239	-7.4652	-4.4962	-5.7535	-5.0039	-3.4998	-4.1677	-5.71	-5.7565	-6.5632	-4.6532	-5.3544	-5.4152	-5.8193	-7.5271	-3.9565	-5.1435	-6.7322	-3.7604	-7.4867	-4.6061	-7.3365	-4.5263	-4.7213	-6.7939	-5.4433	-4.7113	-6.4045	-5.5039	-4.1702	-6.5491	-9.4213
-9.5716	-9.4217	-11.395	-7.4422	-11.553	-10.318	-10.065	-11.798	-8.0054	-11.468	-11.651	-11.523	-10.297	-8.8516	-10.186	-12.343	-10.433	-9.5054	-11.105	-12.62	-8.0744	-12.565	-10.331	-9.968	-9.4736	-9.4057	-10.75	-11.939	-8.3985	-12.242	-9.2876	-10.769	-12.325	-8.8906	-12.975	-10.357	-11.171	-11.108	-8.4361	-11.27	-11.9	-10.299	-9.6564	-13.131	-9.8274	-12.548	-12.797	-9.9044	-9.8983	-8.1931
0.83252	-0.88544	1.9633	1.8293	0.24887	1.5668	1.3936	0.17956	2.2007	1.855	-0.087308	-1.3646	-0.50872	0.29295	0.44326	4.5421	-0.59642	-1.8974	-1.1739	0.27052	0.10803	-1.073	0.21644	2.6796	-3.2659	0.35353	0.85692	-0.1526	1.0761	-1.467	2.7769	0.9765	0.65649	2.7677	1.4535	-0.14968	-0.82732	2.3727	-1.2677	-1.0756	-0.42171	1.1655	2.061	2.3487	0.087439	0.15331	1.4909	0.48893	0.11156	1.0351
-11.766	-13.457	-10.622	-14.567	-13.181	-11.356	-12.216	-13.698	-13.31	-10.816	-10.539	-12.327	-15.086	-12.293	-13.946	-13.115	-12.207	-14.283	-13.076	-13.26	-10.486	-12.785	-13.137	-13.486	-13.266	-12.967	-11.393	-10.865	-14.997	-12.964	-12.694	-11.302	-13.438	-12.481	-10.925	-11.464	-12.829	-12.62	-11.647	-12.193	-13.793	-14.816	-12.079	-13.763	-13.339	-12.12	-12.915	-13.214	-11.689	-13.922
-13.586	-15.25	-13.587	-15.61	-13.859	-14.568	-14.738	-14.023	-15.882	-13.886	-15.053	-14.891	-14.18	-14.263	-14.855	-14.488	-17.318	-16.031	-14.828	-15.357	-11.074	-15.134	-15.676	-14.044	-15.034	-15.98	-15.437	-15.656	-15.15	-15.979	-16.223	-16.167	-14.474	-14.686	-15.58	-15.706	-14.273	-14.039	-14.028	-14.918	-14.633	-16.36	-14.772	-16.044	-13.937	-14.627	-13.594	-16.019	-16.98	-12.196
-14.444	-15.046	-13.125	-14.076	-14.516	-10.768	-13.661	-13.454	-13.079	-11.435	-14.363	-14.281	-15.959	-13.283	-13.34	-17.007	-12.875	-12.343	-13.937	-11.551	-13.923	-13.598	-14.049	-10.165	-12.779	-14.946	-12.007	-11.597	-13.099	-13.73	-14.212	-13.511	-12.878	-11.156	-13.893	-11.501	-14.933	-12.161	-12.9	-14.126	-13.526	-14.331	-11.041	-12.631	-12.746	-12.449	-13.412	-15.465	-12.095	-11.631
-0.89578	-2.7661	-0.51784	0.22546	-1.0886	-2.0686	-0.9127	-1.3501	-0.52589	-0.24723	-0.18062	-1.0165	-0.37753	-0.27048	-1.329	-0.90184	-0.76703	-0.99282	0.87754	-0.12274	-0.27264	-0.69808	0.5012	0.06117	-0.25886	0.24787	-0.97065	0.35744	-0.20155	-1.01	-1.0379	-0.36215	1.2443	0.1902	-0.79806	-0.52165	0.11686	-2.5249	0.64603	0.37933	0.76206	-2.6711	2.5472	-0.76207	1.7767	-1.0897	-0.8006	-0.046022	0.14865	-1.5423
-11.139	-9.8354	-11.568	-11.11	-9.7259	-11.198	-9.6302	-13.224	-11.452	-11.986	-12.98	-10.765	-11.542	-9.4885	-11.237	-10.119	-12.614	-9.4171	-10.601	-11.135	-10.03	-10.552	-8.66	-11.064	-9.8327	-10.358	-10.742	-12.03	-9.5948	-11.983	-10.887	-9.1253	-9.9259	-12.145	-11.894	-10.815	-10.541	-10.026	-11.714	-13.384	-13.521	-12.542	-12.255	-13.248	-9.6329	-11.715	-9.7177	-12.484	-10.235	-10.098
-1.9898	-1.0716	-0.41133	-0.15706	-1.3968	0.39408	-0.43366	-2.683	-1.673	-1.2531	1.3457	0.49205	-0.55528	-0.82838	-2.821	1.7524	-0.45036	-2.2264	-0.94895	-1.9218	-0.19914	2.1239	0.070722	-0.099955	0.30093	1.3309	0.45196	1.5058	0.39187	0.29978	-0.82841	-0.81934	-1.663	-1.963	2.0734	0.48845	-0.32453	-0.58215	-0.22284	-0.34962	-0.70689	-1.1693	-2.2425	1.3769	1.1443	-0.20621	-0.14698	-0.7978	-0.66345	0.46796
-1.1098	-2.3964	-2.4829	-1.3442	-1.2755	-2.2666	0.85271	-0.7408	-1.1429	-1.0086	-0.85519	-6.0683	-0.80566	-3.1944	-0.19224	-0.71877	-2.3301	-2.4587	0.50684	-0.65663	0.64481	-1.7525	0.090956	-1.6043	-1.5377	-3.1574	-0.17808	0.12347	-2.7311	-0.84621	-3.6226	-0.40045	-1.006	-0.099155	-1.4847	-2.0998	-0.60787	-0.063769	-0.87066	-1.7005	-0.063169	-3.104	-3.4705	-2.1665	0.69093	-1.755	-1.5481	-1.4173	-2.8372	-1.112
-5.6483	-4.4884	-4.2938	-7.4931	-5.9986	-5.343	-6.6882	-6.0059	-8.2942	-5.0091	-5.1713	-2.7632	-4.3856	-4.5459	-7.0552	-2.3357	-3.5765	-6.0213	-6.3119	-5.5142	-3.7322	-6.6623	-5.6531	-5.5179	-8.0471	-5.9049	-6.7955	-4.1361	-8.8855	-6.4336	-6.3835	-7.0793	-6.2416	-6.3444	-5.2189	-4.8907	-5.9174	-7.8969	-4.0392	-6.9484	-5.758	-6.5925	-6.5673	-4.9424	-6.8543	-7.0513	-4.6309	-9.1767	-4.563	-3.2016
2.8791	0.80522	0.18361	1.0348	-1.3055	2.4857	0.48374	2.6017	4.128	0.059004	0.64675	1.0332	3.7714	2.7435	2.7211	2.8078	5.1868	0.9589	0.83026	3.7388	2.4019	1.4003	1.0777	3.0134	0.35765	0.0002093	0.3033	1.4329	1.6764	1.651	1.0032	1.384	1.8986	-0.44942	1.8004	2.188	0.7954	-0.0078418	1.0648	2.1285	1.314	4.763	1.7383	3.5516	2.1461	0.44468	1.6044	3.325	1.5594	2.2141
-5.696	-5.1794	-7.4493	-5.5483	-5.423	-5.9478	-6.1722	-5.7784	-6.4165	-4.7858	-7.0602	-5.5907	-5.8258	-6.8577	-6.2928	-6.6732	-4.9757	-5.9168	-5.7744	-4.9171	-7.1972	-6.4916	-4.6075	-4.3709	-6.454	-6.5855	-6.6083	-5.4543	-7.1418	-7.3841	-5.5052	-7.8591	-4.3674	-5.1474	-7.6202	-4.6571	-4.39	-5.8548	-5.0803	-7.2779	-6.8993	-4.2046	-2.9107	-6.9963	-5.7937	-4.9904	-3.9447	-6.7696	-3.6965	-5.9943
3.3805	4.7962	6.9549	5.9587	6.7753	5.2593	3.3291	7.0706	5.0358	5.7112	6.2903	2.9923	6.2688	5.9147	6.3407	4.7532	3.0553	5.7522	7.4909	5.5128	6.0968	6.8614	6.2937	6.8472	5.2975	4.3446	4.622	7.7863	4.2348	5.8493	5.3044	6.1828	5.6549	4.7328	6.2871	5.7271	5.064	4.6574	5.1409	4.5657	4.2448	7.0212	2.4122	4.9087	6.9774	5.2446	4.9072	4.5106	5.9024	6.4601
-4.3608	-7.2387	-4.9976	-8.2014	-7.2047	-5.4922	-8.7752	-5.13	-7.2863	-6.0042	-8.3598	-7.064	-6.3789	-6.5658	-5.5237	-9.5646	-4.2226	-8.2133	-3.5478	-8.0557	-7.6387	-6.5931	-6.538	-6.0395	-6.2	-4.0334	-5.986	-5.9932	-9.4693	-7.6961	-6.3306	-7.1904	-8.2804	-9.7268	-4.9961	-4.909	-5.609	-4.7386	-4.8812	-7.659	-6.4824	-5.799	-6.2706	-6.5848	-7.7353	-7.6598	-7.0471	-7.4729	-6.8227	-5.9571
0.23528	1.6968	2.524	-0.69308	1.1514	-1.4818	0.74349	0.54184	2.3865	0.48798	1.1518	1.7239	-0.84009	-0.36685	1.2282	-0.022794	0.30437	0.15362	3.9354	0.8757	0.54164	0.93579	-0.059605	1.4135	1.3189	0.73733	2.7145	0.80939	-0.39155	1.8284	0.95971	3.8026	1.3312	1.694	2.0538	0.37259	2.0517	-0.57941	1.1993	0.8814	0.17773	-0.49777	3.2338	2.6238	0.82837	2.6214	1.4593	1.2404	1.3324	4.6663
-6.6575	-6.0511	-4.2085	-7.6799	-5.5231	-5.1856	-4.2419	-4.7624	-7.4433	-5.4355	-5.905	-4.4783	-7.6714	-5.9924	-7.1052	-5.2418	-5.9897	-6.917	-6.8984	-5.2063	-6.1582	-5.415	-6.6649	-6.5721	-6.7998	-7.4991	-6.6123	-6.2447	-8.2572	-6.7779	-5.906	-7.628	-4.6973	-5.3335	-4.9334	-8.0725	-6.3721	-7.8257	-6.1448	-6.9184	-4.5031	-7.7283	-8.4211	-5.3287	-4.9228	-7.7295	-6.3595	-6.7383	-5.9163	-5.1598
-9.8888	-6.6495	-8.6066	-7.7536	-6.0612	-6.6131	-5.1712	-8.6693	-5.8392	-7.1626	-8.5537	-7.2972	-9.1286	-7.9433	-5.8141	-8.2051	-8.8155	-7.5142	-7.2943	-8.9554	-8.2057	-8.1274	-7.1074	-7.7148	-9.3957	-7.2909	-7.8344	-7.9564	-8.0338	-7.362	-6.7863	-5.4358	-6.8619	-8.4685	-5.8406	-6.4736	-8.6479	-7.7958	-10.306	-7.4598	-8.2948	-7.1557	-7.7895	-6.1489	-8.5659	-7.0996	-10.861	-7.5178	-7.0544	-5.6477
-5.8283	-6.0218	-6.6947	-3.7113	-6.1856	-5.0777	-3.0956	-5.8008	-3.3815	-7.53	-4.9133	-7.1354	-5.0671	-5.6204	-6.8292	-4.0628	-7.187	-6.2104	-5.7303	-5.2184	-6.7459	-4.1662	-7.1134	-4.1678	-3.3212	-6.943	-4.2141	-8.2916	-4.2198	-6.2105	-8.0225	-6.8871	-5.1927	-6.3297	-5.0523	-5.7456	-6.8509	-6.6288	-3.7077	-7.3008	-4.7238	-3.3662	-6.1941	-5.3851	-4.1228	-6.5591	-5.6761	-5.579	-5.844	-7.6577
-11.999	-11.495	-12.283	-12.938	-12.96	-12.327	-10.957	-14.071	-13.437	-10.953	-14.953	-13.52	-13.721	-11.508	-13.811	-14.696	-13.537	-11.182	-12.774	-13.784	-14.178	-12.707	-14.676	-12.109	-12.766	-12.707	-13.234	-15.36	-14.064	-13.672	-13.249	-11.951	-13.488	-10.104	-11.646	-14.467	-10.497	-12.445	-13.802	-14.335	-11.348	-13.091	-14.407	-12.129	-15.341	-15.259	-13.347	-12.311	-13.611	-11.948
-1.5441	-3.2665	-3.8776	-2.5902	-1.4811	-2.3046	-2.8719	-1.7752	-2.3221	-2.1452	0.84639	-3.2011	-4.8131	-3.1985	-4.0358	-0.69588	-2.8489	-1.5956	-3.3412	-1.5749	-1.9448	-6.7952	-1.5885	-2.314	-3.0807	-2.1613	-3.7416	-2.9981	-1.2037	-1.3336	-3.9987	-4.6585	-2.0828	-1.8154	-3.1934	-2.4603	-2.9766	-4.58	-4.1617	-3.913	-1.0155	-2.3772	-1.0721	-2.7701	-2.5603	-3.1369	-2.8807	-2.4111	-1.2254	-2.7522
-2.9215	-2.4225	0.92059	-1.3105	-1.8688	-1.6711	-3.2459	0.37465	-4.1776	-0.81437	-3.0754	-1.777	-2.5612	-1.3549	-2.477	-1.4677	-1.5517	-1.1157	-3.7583	-0.47219	-0.60101	-2.7557	-2.8587	-0.53915	-1.5375	-0.44428	-1.8703	-2.5759	-1.7246	-2.6652	-3.3311	-2.4308	-2.5131	-2.2407	-2.1891	-3.1313	-3.1586	-1.4951	-1.6282	0.25892	-1.4383	-3.5863	-3.0564	-2.5301	-2.0953	-0.10169	-2.7711	-2.2167	-0.72373	-3.9354
-14.216	-14.484	-14.142	-15.493	-14.677	-14.375	-15.411	-15.853	-12.739	-13.884	-13.955	-13.647	-17.206	-15.584	-12.982	-15.714	-13.849	-15.711	-14.941	-14.629	-13.613	-14.372	-16.667	-14.41	-12.966	-13.871	-14.635	-15.748	-15.02	-13.781	-15.891	-15.226	-15.262	-13.473	-14.739	-15.444	-13.561	-14.112	-13.745	-15.981	-14.061	-14.763	-13.81	-13.844	-15.508	-15.691	-13.039	-13.621	-16.683	-16.238
-1.2497	-0.90522	0.40667	-0.1445	-0.095322	0.29039	-3.2053	1.2458	0.037872	-1.1076	-0.51055	-0.56371	-0.67585	0.33294	-0.56007	-1.8885	-2.3907	-1.571	-0.57341	0.68982	1.8342	0.89499	-2.005	-0.81509	0.14639	0.88649	-2.2265	-0.93906	-0.85568	-0.17619	-2.1884	-0.18412	-0.61138	0.50445	-2.7991	-1.9306	-1.322	-1.1946	-2.4279	-2.7954	0.97084	-0.085151	-1.0906	-1.1509	-0.57995	-0.86143	-3.5749	0.84312	-1.4926	-0.39864
-2.2309	-2.9915	-2.7402	-2.0329	-4.7507	-2.8969	-0.27617	-5.6351	-4.8109	-2.2425	-2.9193	-4.8111	-1.4326	-3.3319	-6.6822	-4.6353	-3.6306	-3.2835	-2.5032	-4.8168	-2.8956	-3.0834	-2.6421	-2.3706	-4.4687	-2.9661	-6.6368	-3.8379	-5.7936	-4.0366	-5.9853	-6.2781	-4.4234	-3.4411	-5.0362	-3.8742	-3.0356	-5.3138	-5.1763	-5.4786	-5.7173	-2.5025	-5.1822	-3.628	-2.9197	-3.6304	-4.4001	-5.1786	-6.0452	-5.8295
4.9378	6.296	5.1709	4.1619	6.5262	6.2551	6.2794	4.7708	4.6034	6.2388	7.0796	5.7134	5.862	5.1033	5.216	6.9424	4.6868	6.4064	6.5858	4.9251	5.6997	5.6648	5.5024	6.8156	4.4072	5.0254	5.8188	6.113	6.4588	5.6174	4.8813	5.0727	5.0059	3.9367	3.5894	4.9303	3.247	5.4756	5.622	4.939	6.6392	5.56	7.8631	6.2813	5.6898	5.2204	7.0417	5.4975	6.2598	5.5756
-10.025	-13.627	-11.335	-10.317	-13.689	-11.748	-12.458	-9.6179	-11.799	-12.04	-11.806	-12.734	-9.3768	-10.853	-12.593	-9.6775	-12.292	-11.799	-11.912	-12.629	-12.51	-12.931	-12.899	-11.132	-11.643	-11.742	-11.424	-9.2782	-12.187	-12.634	-12.495	-11.264	-9.1783	-14.273	-11.643	-11.898	-11.929	-10.597	-11.895	-10.011	-12.643	-10.772	-12.233	-9.5912	-9.7624	-10.577	-12.719	-10.163	-10.587	-9.144
2.6215	0.74456	2.0034	1.045	2.1389	-0.21096	-0.63736	1.5279	1.8819	1.3422	-0.46262	1.6193	-1.3674	-0.029063	0.2823	0.55868	1.5935	0.27917	-2.6238	-1.2992	2.5788	-0.031781	0.86494	2.9157	-0.13179	2.6715	-0.094873	1.2364	0.14736	2.3403	0.64493	2.8297	0.82879	1.0079	2.2937	0.28774	0.63732	0.51343	1.4224	-0.92954	1.6351	2.9745	-0.55447	1.0785	0.61774	-0.13207	1.7779	-0.55203	-0.47311	-2.2254
-22.879	-23.139	-21.904	-22.504	-22.516	-22.143	-22.308	-23.433	-23.282	-20.389	-22.689	-21.299	-23.531	-24.396	-23.401	-21.273	-22.258	-23.183	-20.431	-22.021	-21.114	-22.606	-21.36	-24.366	-19.512	-23.383	-22.462	-23.692	-23.04	-20.688	-22.001	-21.997	-23.744	-25.141	-22.136	-21.282	-23.138	-23.012	-23.468	-18.946	-22.715	-22.839	-21.991	-20.399	-22.231	-22.91	-23.695	-23.745	-21.571	-22.023
0.41706	3.1066	3.2625	-1.7332	1.9534	2.2395	1.9226	1.3275	4.1239	2.2039	2.3161	1.1653	0.48918	1.4963	0.11552	0.048045	2.859	-0.56647	4.4027	2.7515	2.3598	1.0313	2.9471	1.0106	2.3358	1.3185	1.5392	1.6263	-1.8474	3.4664	3.2829	3.4811	1.5329	-0.35939	-0.40114	0.56207	2.3867	0.6665	3.0304	0.58293	1.578	1.5631	-0.72187	2.1512	-0.00033676	1.0743	1.1191	0.30039	3.2577	3.1264
3.9193	2.4424	3.8155	1.0448	4.2966	2.7808	3.6847	5.093	0.79136	3.7861	4.1816	1.7714	2.2108	2.5516	4.0808	3.3526	3.3996	1.4207	3.7374	5.2847	1.9267	3.2855	2.4458	3.9397	3.7785	1.9685	5.7441	1.2343	3.0109	4.8617	3.1062	1.5899	2.727	3.2464	0.791	1.1336	2.2614	2.4663	2.4093	3.1211	1.7106	5.5821	0.52381	2.5062	3.7564	3.0396	4.2706	4.3571	3.5868	2.8414
-21.976	-20.674	-21.762	-21.757	-21.696	-20.4	-23.185	-21.082	-21.729	-22.887	-19.723	-20.479	-18.957	-19.422	-20.746	-21.281	-19.955	-20.824	-20.881	-19.42	-21.777	-21.325	-19.032	-22.817	-17.638	-22.276	-20.619	-22.402	-20.177	-20.64	-21.672	-20.252	-20.429	-20.288	-20.312	-20.681	-20.285	-18.652	-21.655	-21.87	-22.571	-21.059	-18.801	-22.827	-21.252	-19.324	-20.393	-21.004	-22.046	-21.321
-14.722	-14.63	-15.829	-13.903	-12.518	-13.41	-15.085	-14.309	-12.365	-14.631	-13.22	-13.944	-14.65	-13.724	-14.873	-15.173	-13.91	-13.386	-16.255	-13.983	-14.149	-13.319	-13.942	-13.024	-17.185	-16.673	-12.951	-13.499	-13.651	-15.351	-14.846	-15.109	-15.42	-13.492	-14.825	-15.035	-14.692	-14.322	-13.252	-16.306	-14.322	-14.202	-13.589	-14.161	-12.414	-14.303	-15.249	-13.205	-13.789	-13.04
-7.1298	-4.8549	-4.5483	-3.8916	-5.7983	-5.8179	-3.2127	-6.8743	-5.2106	-5.2851	-4.9782	-5.6819	-4.3932	-5.5286	-6.9243	-5.4811	-3.9378	-5.842	-3.8577	-4.4682	-6.4738	-6.3471	-3.5316	-5.5285	-5.7821	-6.6025	-4.2656	-4.9948	-5.1841	-5.9858	-8.1215	-5.7401	-4.9179	-6.9369	-5.9598	-4.2818	-5.4913	-7.0673	-5.4434	-4.4178	-3.9751	-5.1167	-4.9527	-6.0606	-4.9941	-3.994	-5.3045	-6.819	-5.7172	-5.176
-1.7293	-0.4293	0.43476	-0.68745	0.70938	-1.356	1.3589	-0.24642	0.67557	0.81558	1.4429	2.8116	1.9048	1.2749	0.39417	1.2124	0.28854	1.1183	1.4103	1.1896	1.3782	-0.097511	-1.7642	4.2844	1.6138	1.9826	3.825	1.7363	0.067836	0.7197	0.32117	0.81693	1.0152	-0.7504	-0.46258	2.9881	-0.37377	-0.69142	2.0806	1.4805	0.98261	1.4589	-0.25261	2.1738	-0.36695	1.1694	0.81904	1.8764	0.89364	0.93773
-10.661	-10.609	-10.682	-9.8511	-10.124	-9.914	-10.759	-9.7771	-9.7095	-10.481	-9.2927	-10.798	-11.485	-9.215	-10.532	-8.6757	-10.417	-9.5277	-10.26	-11.88	-13.259	-10.515	-10.511	-9.5861	-12.211	-12.53	-8.5305	-10.609	-12.349	-11.498	-12.926	-10.632	-12.652	-9.3132	-9.3466	-11.655	-11.993	-14.047	-10.629	-10.038	-7.6008	-12.222	-9.8112	-11.264	-10.728	-11.74	-9.9927	-10.708	-10.008	-8.382
-3.8431	-1.6872	-0.99741	-5.459	-3.4111	-1.4106	-0.89368	-2.3303	-1.2376	-2.1336	-2.2651	-3.7755	-3.2695	-0.72236	-2.5938	-1.6017	-2.4666	-0.75032	-1.5675	-2.0274	-1.5	-1.1066	-4.1044	-4.3714	-3.8719	-2.3456	-3.9109	-2.3808	-3.3498	-4.4703	-3.0022	-4.1572	-1.9813	-2.0554	-1.8337	0.067748	-3.7096	-2.9222	0.0061866	-3.9322	0.29226	-3.7387	0.49998	-3.1567	-2.3112	-0.22023	-5.5311	-2.7132	-3.06	-0.092192
1.4751	1.3957	1.5315	0.49772	3.6037	3.4143	1.9037	2.7109	1.8164	0.90379	3.417	1.0161	2.818	2.8442	2.6231	1.6098	1.7928	-0.52137	0.019218	-0.07379	1.0349	2.1417	3.2127	3.6208	1.0489	3.766	1.6756	1.2523	3.5518	1.6154	1.9836	2.5922	2.4349	0.32215	0.82875	2.4797	0.22688	0.58004	2.1046	1.867	1.1441	-0.28274	1.7607	2.5452	3.8293	2.2055	0.0011586	1.2945	-0.015482	1.4659
-9.9871	-11.007	-7.5831	-10.584	-12.318	-9.4572	-10.247	-7.7531	-10.939	-7.7964	-9.5497	-9.9925	-9.8143	-10.609	-10.34	-11.853	-11.444	-9.6965	-8.9896	-10.027	-10.415	-9.2978	-9.8715	-8.467	-10.579	-13.059	-8.142	-12.007	-10.595	-12.594	-11.43	-10.496	-8.5863	-7.2226	-9.0493	-9.3111	-10.503	-8.7687	-10.593	-10.162	-10.285	-10.223	-8.023	-9.3418	-12.14	-9.709	-11.434	-9.2094	-10.645	-12.15
-8.7439	-5.7045	-9.9908	-9.7289	-9.5273	-8.5021	-8.4718	-11.525	-11.695	-8.9198	-9.7604	-10.059	-6.9405	-11.041	-7.6353	-11.495	-10.396	-7.4051	-9.7209	-7.065	-11.357	-10.091	-8.7482	-9.3614	-10.255	-8.8203	-11.44	-9.4718	-9.0006	-9.1463	-10.02	-9.5473	-9.6289	-8.8536	-7.6333	-10.42	-6.9298	-8.399	-9.6674	-10.741	-9.8972	-11.025	-9.5479	-8.3922	-8.9248	-7.8377	-11.113	-7.4505	-7.5123	-8.5955
5.177	5.2548	6.5029	6.1022	2.9341	4.723	5.7975	7.2242	6.2074	6.5314	6.8959	4.9959	6.5809	5.6457	4.5264	5.736	3.4301	5.6072	4.7876	5.3962	6.8631	4.6729	7.6753	4.6914	5.602	4.0837	4.8337	4.4334	4.8253	5.0749	7.7128	3.7986	4.9691	7.4606	4.446	3.4797	4.9287	4.5627	4.073	6.4535	5.1384	2.5301	5.7916	5.9993	4.3622	6.3786	7.5837	5.3811	4.437	6.3647
-13.884	-12.283	-12.301	-11.691	-12.354	-12.922	-11.815	-13.334	-12.428	-10.95	-14.078	-15.11	-11.136	-14.625	-10.651	-12.873	-12.779	-15.201	-11.871	-12.762	-13.847	-12.978	-13.096	-10.726	-12.744	-12.705	-11.857	-13.109	-11.439	-11.868	-11.083	-12.454	-12.531	-13.788	-11.931	-12.74	-11.193	-13.086	-12.629	-12.553	-13.084	-12.041	-11.718	-11.731	-13.461	-14.105	-13.035	-14.974	-11.318	-13.156
-13.999	-12.716	-15.097	-11.693	-14.249	-15.188	-14.698	-14.27	-13.596	-13.784	-12.364	-14.061	-13.214	-14.382	-12.094	-15.282	-14.811	-12.227	-13.405	-13.832	-11.662	-10.886	-13.256	-12.683	-12.539	-13.389	-13.657	-11.407	-13.621	-15.745	-13.049	-13.307	-13.51	-12.811	-12.526	-12.134	-11.378	-13.726	-12.148	-12.889	-13.212	-15.296	-10.992	-14.199	-11.795	-12.808	-15.152	-13.756	-12.253	-12.514
-3.0623	-5.6448	-6.0513	-3.9908	-4.3178	-3.2247	-1.8726	-3.8214	-4.13	-6.3111	-2.6247	-4.034	-1.9036	-3.1898	-4.5181	-3.2486	-5.7532	-3.5133	-4.2935	-4.5533	-2.6102	-4.2938	-5.1626	-3.8182	-3.2657	-5.5996	-6.278	-5.8536	-2.9246	-4.6496	-1.9841	-8.5203	-5.3957	-4.679	-1.7978	-3.862	-5.8166	-5.4376	-4.6066	-5.6441	-5.703	-2.8827	-3.3972	-4.9277	-3.6624	-5.6433	-1.1883	-4.0717	-2.5841	-4.6997
-3.3837	-1.1174	-4.784	-2.5907	-5.5925	-3.8756	-2.664	-2.3673	-4.572	-3.749	-6.1067	-2.2118	-1.6815	-4.0725	-4.0073	-1.4971	-3.075	-4.5944	-4.8617	-3.3004	-4.6227	-5.6066	-1.6207	-6.252	-1.5651	-2.3518	-4.8865	-5.0646	-4.8368	-3.1743	-2.6993	-5.0302	-5.0146	-3.9467	-4.4962	-5.1082	-4.3141	-4.2409	-3.4263	-1.875	-2.9273	-4.3031	-3.9201	-4.0116	-4.2852	-3.0994	-3.1032	-3.0462	-4.0742	-2.4516
-22.134	-20.67	-21.222	-20.075	-21.559	-23.111	-21.369	-23.477	-22.763	-19.275	-20.467	-19.421	-21.529	-19.629	-21.367	-20.342	-20.793	-22.253	-22.326	-20.885	-21.329	-19.73	-18.124	-20.142	-23.002	-21.084	-17.92	-20.889	-20.52	-21.851	-21.713	-20.811	-20.865	-22.51	-20.467	-20.401	-21.768	-20.711	-19.548	-20.721	-21.846	-21.862	-20.874	-23.045	-20.917	-21.299	-20.721	-23.183	-20.279	-24.391
-1.701	1.2935	-1.0391	-1.3171	-0.086866	-1.7765	-1.4754	-0.73567	-2.4888	0.51578	-1.4775	-1.9928	-1.3236	-2.0837	-0.063439	-1.1226	-1.303	-0.34455	-1.2358	-1.2334	-3.0812	-1.8426	-1.5297	-1.1848	0.15306	-0.45503	-1.3388	-0.65817	-1.2708	-2.0589	1.1876	-1.3874	-0.67119	-2.923	-0.65106	-2.2452	0.6277	-4.0412	-2.6172	-3.0857	-1.4462	-3.4633	-1.6429	-2.7957	-2.686	-1.6332	-2.4541	0.48521	-0.87451	-0.89496
-15.284	-16.863	-16.019	-14.838	-13.923	-17.567	-13.276	-13.821	-14.837	-12.937	-14.377	-15.814	-13.827	-11.671	-13.379	-14.007	-15.541	-15.389	-14.357	-14.911	-13.155	-13.943	-14.459	-16.795	-14.952	-14.556	-14.729	-14.572	-15.272	-13.994	-13.368	-13.957	-14.16	-13.346	-14.823	-15.891	-14.829	-15.188	-12.262	-12.668	-15.58	-15.065	-12.421	-16.212	-11.465	-13.641	-14.305	-14.986	-15.422	-15.329
-4.1265	-2.2169	-4.0428	-5.4408	-6.2766	-4.006	-2.1082	-4.7805	-3.9142	-2.9197	-4.7441	-3.8207	-3.4469	-4.2828	-4.954	-2.6525	-4.9748	-4.056	-7.5932	-5.3341	-6.5591	-4.3677	-4.8563	-6.4144	-6.8105	-3.4316	-5.6534	-2.6163	-5.4432	-5.2369	-1.6655	-3.3996	-3.8523	-2.2844	-6.9322	-6.1568	-6.0631	-2.4011	-4.2411	-3.1736	-2.4215	-1.4961	-4.4439	-2.1979	-5.123	-5.0413	-5.3112	-3.0503	-3.9513	-4.3866
-0.59755	0.59374	-0.60743	1.1813	-2.0931	1.3243	1.906	-3.5639	-0.68039	-1.0098	1.1459	-2.1464	0.32348	-0.3351	-1.2589	-1.5516	0.40427	2.6633	0.12543	-0.20902	0.39156	-1.5317	1.2985	-0.48702	0.72758	-0.51807	0.24391	1.7941	0.38523	-0.45993	-0.29342	1.2856	2.0673	-0.25708	0.096989	1.2497	-0.14845	-1.1818	0.17737	-0.54503	-1.7657	1.7939	-1.6352	-0.15023	0.48428	-1.2801	1.1516	-0.24109	1.0429	1.5799
1.0631	2.0901	1.6737	0.36231	-0.80393	0.045813	-0.27265	0.97006	1.4481	2.7289	0.27635	-0.93738	0.96124	-2.729	-0.30482	0.61294	2.2729	-0.98075	0.3338	0.9573	-0.077015	2.2854	1.0853	0.88006	1.4205	-2.5943	1.3625	-1.8898	0.24438	-1.5412	0.6474	0.34518	1.2872	0.2955	0.50213	0.8905	-0.13327	0.015644	1.8875	-0.1619	1.6358	-1.6729	-0.097301	2.1523	0.87791	-0.34277	0.35764	-0.99852	1.524	-0.35944
-11.423	-11.129	-11.251	-13.464	-13.839	-11.804	-10.916	-12.654	-11.769	-11.221	-11.572	-10.394	-12.837	-11.422	-9.3046	-11.063	-13.03	-11.058	-13.412	-10.58	-10.638	-12.411	-11.4	-10.876	-11.178	-8.9211	-11.692	-10.605	-10.915	-11.338	-11.643	-10.974	-11.851	-12.921	-9.9902	-11.634	-11.761	-10.698	-12.124	-10.887	-12.021	-12.676	-10.834	-12.747	-10.042	-13.193	-12.912	-13.261	-13.474	-12.724
2.4193	2.6217	5.3331	-0.21706	2.7813	3.2714	2.985	0.48374	0.33923	1.6367	1.7543	2.3005	2.7611	1.3265	5.6236	2.3925	1.1204	1.2787	-1.2104	0.99821	1.7304	3.0218	1.8238	0.87124	1.3046	0.12098	2.9494	0.53085	4.312	2.9386	1.0221	3.2607	4.8739	1.7672	0.64207	2.232	3.2473	1.1917	2.5374	1.3817	2.8695	1.8852	2.4111	0.4299	0.20703	2.0275	2.4395	2.1632	1.9292	-1.3294
-5.7888	-6.1432	-6.151	-7.9433	-6.3074	-6.4975	-5.9692	-5.9361	-7.3732	-2.9739	-6.9676	-6.0917	-4.4218	-6.2165	-5.867	-4.8599	-5.7052	-4.3035	-5.382	-4.6079	-7.2872	-5.0325	-4.9441	-4.9026	-7.6451	-3.9827	-3.2137	-7.3422	-6.7133	-6.1656	-3.9852	-4.0615	-4.3511	-3.1285	-6.4615	-6.8969	-4.2532	-7.2814	-6.1952	-6.1519	-4.7461	-5.4702	-6.4972	-7.0598	-6.3471	-5.7204	-5.9929	-2.3956	-5.7631	-4.5087
-4.3444	-3.7202	-4.5481	-5.7778	-4.413	-6.7602	-6.6057	-6.5695	-5.0035	-4.3528	-1.7533	-6.4868	-4.4207	-5.1717	-2.7704	-6.1401	-4.9354	-5.5393	-7.4758	-4.7351	-4.2627	-5.2978	-6.1048	-4.3712	-5.2666	-5.8292	-7.5318	-4.5754	-3.1657	-3.4141	-6.6288	-2.0122	-5.5139	-6.3243	-3.7929	-6.1858	-7.4439	-4.7166	-4.6507	-5.8193	-5.9567	-6.9938	-5.8567	-4.4587	-6.2556	-3.7687	-4.3307	-5.5082	-5.3702	-5.2142
-14.453	-11.769	-11.674	-13.261	-14.279	-11.917	-13.439	-13.022	-11.704	-11.861	-12.975	-16.138	-14.024	-10.928	-13.446	-12.678	-13.947	-9.8503	-11.619	-14.519	-13.366	-12.626	-11.9	-15.253	-13.189	-13.654	-14.089	-13.887	-14.262	-11.59	-12.598	-11.946	-10.805	-14.06	-13.507	-12.94	-12.284	-11.936	-13.213	-14.102	-13.89	-13.901	-10.977	-13.853	-13.21	-14.917	-13.051	-12.477	-12.009	-14.301
-0.34777	0.64063	-0.63063	-0.40825	-1.5113	-0.3504	-0.68201	0.67198	-0.99627	-0.72853	0.1056	-0.64224	-4.0487	-0.55587	-0.0046335	0.60563	1.0762	-0.66921	1.1477	-1.6422	0.28954	0.68015	-2.4139	-1.2346	0.69237	0.60044	0.83957	-0.21598	-0.1156	-1.4158	-0.48242	-0.045764	-1.1635	-1.2403	0.8202	-1.6003	0.82511	-0.49581	-2.063	0.79283	-0.093858	-0.61054	0.35574	-0.71556	1.3361	-1.9442	-0.47134	-0.88505	-1.4273	-1.7389
-9.5479	-12.346	-11.846	-11.743	-10.325	-11.679	-12.189	-8.9829	-11.461	-14.297	-11.198	-11.303	-9.2227	-12.675	-10.111	-9.235	-11.201	-8.5496	-11.615	-11.238	-12.004	-12.633	-12.034	-12.244	-9.1329	-12.987	-10.679	-11.244	-10.135	-9.8901	-10.018	-8.7703	-12.251	-9.159	-10.151	-11.305	-11.86	-12.158	-11.799	-11.671	-11.816	-11.301	-10.43	-10.983	-11.087	-10.315	-12.182	-12.884	-8.7927	-9.7291
-5.868	-5.9041	-7.8532	-6.894	-4.9279	-7.9681	-6.43	-5.6628	-4.7405	-6.0431	-7.3565	-7.1908	-7.3894	-3.9357	-6.901	-6.4267	-6.5944	-6.4684	-6.4485	-5.6886	-6.265	-6.4768	-6.3993	-7.3404	-6.409	-6.1597	-7.6546	-7.9753	-6.7967	-5.87	-4.0983	-7.3033	-5.9096	-7.6224	-5.965	-6.2959	-5.5822	-8.7235	-5.5626	-7.9702	-5.438	-7.3801	-8.4221	-4.0647	-6.2442	-6.4638	-9.3462	-9.2129	-6.8638	-8.8264
-11.196	-12.901	-12.625	-12.041	-13.625	-11.124	-11.144	-14.206	-12.521	-11.235	-13.94	-13.149	-10.074	-13.836	-13.263	-12.21	-12.699	-12.543	-11.667	-13.538	-13.408	-13.322	-13.094	-12.002	-13.224	-12.803	-11.975	-13.607	-14.303	-13.655	-10.401	-11.157	-12.425	-12.776	-14.441	-13.839	-14.611	-13.735	-13.786	-14.451	-13.39	-12.923	-10.276	-9.3635	-14.831	-13.176	-10.469	-14.698	-15.653	-12.818
-6.5559	-10.923	-9.2641	-7.8091	-9.43	-8.855	-11.601	-10.491	-8.5677	-8.3766	-7.2458	-9.1209	-6.5938	-9.3897	-10.284	-8.2199	-12.175	-8.8756	-7.2028	-9.0003	-7.8398	-7.1441	-7.1411	-10.615	-8.0922	-11.388	-7.6363	-7.6182	-8.9631	-9.9943	-6.9869	-7.468	-9.0382	-7.7057	-7.0336	-8.5506	-8.6132	-8.2313	-9.9379	-8.1289	-6.6917	-7.2409	-6.2966	-8.1396	-9.6973	-7.7973	-7.3075	-7.1317	-11.051	-9.2175
4.7185	4.5021	5.8368	5.3569	5.1685	3.1188	6.5221	4.4699	5.3447	4.0045	5.7901	6.1586	3.6486	7.2383	7.2114	5.698	5.1229	3.1456	6.4498	5.5124	5.4593	3.4879	6.6469	4.7454	6.0233	2.447	6.6543	5.2784	5.2521	6.2202	7.8591	5.6708	3.8349	5.5022	6.5474	7.2213	7.8519	6.7497	5.2819	5.683	5.5748	5.5039	5.3165	5.48	5.6859	7.9505	2.4908	4.7441	4.9099	4.7657
-4.8144	-0.20829	-3.2638	-4.6297	-3.2351	-4.6701	-3.9525	-4.7414	-5.3683	-4.6609	-4.8603	-6.0649	-4.5478	-4.7514	-4.2696	-2.6861	-3.3953	-3.3972	-2.5264	-1.6955	-6.0777	-2.151	-4.8715	-4.0961	-4.5519	-3.0983	-4.5035	-4.4739	-4.6403	-4.0413	-3.2254	-4.9979	-3.1878	-4.5196	-4.3964	-1.5998	-4.8848	-4.2622	-3.7259	-3.191	-5.0769	-3.9934	-3.8169	-4.8488	-3.0898	-3.2384	-3.3139	-3.4025	-4.9956	-4.655
-11.297	-11.42	-12.527	-10.977	-12.715	-10.761	-7.0566	-12.818	-10.498	-9.9776	-11.637	-10.843	-10.371	-12.359	-8.322	-10.951	-12.025	-10.882	-9.0549	-9.6986	-7.0929	-9.7928	-12.769	-11.407	-11.958	-9.5606	-10.809	-8.3481	-9.7585	-13.034	-10.289	-11.067	-10.251	-11.308	-12.294	-11.439	-9.658	-12.163	-10.313	-14.131	-12.306	-11.92	-14.051	-9.9896	-11.556	-11.366	-12.098	-9.9239	-11.39	-10.811
-7.321	-3.0945	-4.4923	-6.4642	-5.7848	-4.9078	-7.7619	-9.1284	-6.5024	-4.8467	-4.9403	-5.3645	-6.2154	-2.5744	-7.1921	-4.6815	-4.2076	-7.6368	-4.8307	-5.6294	-5.3504	-6.5061	-4.9148	-6.2255	-4.2823	-6.2965	-5.464	-5.6153	-4.445	-6.2653	-5.789	-5.7712	-5.4778	-6.2731	-6.8936	-4.458	-5.9069	-6.7001	-5.4657	-6.1718	-5.6683	-4.9089	-5.8134	-6.9716	-5.0367	-3.3408	-6.9509	-6.4298	-3.9126	-7.5686
-3.1196	-4.8347	-4.9198	-4.4498	-4.758	-3.7877	-4.249	-4.5908	-3.3782	-3.7154	-3.4098	-2.5317	-6.0115	-3.3149	-3.4559	-2.6816	-3.154	-4.1553	-2.4547	-3.407	-3.084	-1.8215	-3.0191	-4.3559	-3.1698	-3.5581	-3.7428	-4.9072	-2.6099	-3.4584	-4.1371	-4.4685	-4.4417	-5.5151	-3.9933	-5.2353	-5.3926	-5.4586	-5.1176	-4.8531	-3.6882	-2.6143	-4.5919	-3.1549	-4.7448	-5.3108	-1.5253	-3.9972	-3.1624	-2.2133
2.3292	-1.7455	-0.97677	0.45846	1.3	-0.23001	-1.4608	-2.7049	1.2041	-2.1525	-1.3007	1.7831	-0.52702	1.4381	0.43976	-0.18757	0.54396	-2.1218	-1.1128	2.0506	0.66557	-0.92195	-0.54907	1.1794	1.88	-0.51494	0.010115	-0.075992	-1.7836	-2.1506	-2.313	-0.37956	-0.62783	0.41698	-0.55473	1.4615	0.53943	-1.9901	-1.085	-1.6331	-0.44488	1.6024	-0.019012	1.4702	-0.59189	-0.93766	-3.182	0.48653	-2.0015	-0.69075
9.5526	10.399	8.4776	12.405	13.052	8.5162	10.976	8.9978	12.222	8.5592	11.25	9.1488	8.0759	8.9158	10.009	9.8958	10.011	7.0634	12.767	9.7811	8.4973	7.6876	10.318	8.8456	11.511	9.7505	11.624	11.284	8.9539	9.9824	9.6763	10.005	10.022	7.7513	11.537	9.0999	8.4558	11.474	7.4224	10.202	8.6986	9.0548	9.3917	8.8649	12.068	7.5755	10.345	10.021	9.1668	8.6073
-22.607	-23.55	-21.504	-22.483	-23.273	-21.994	-22.076	-21.655	-21.9	-21.221	-22.424	-21.655	-19.981	-21.395	-20.814	-21.886	-20.908	-21.64	-22.02	-22.685	-25.16	-23.495	-22.203	-23.578	-23.558	-23.235	-22.736	-21.719	-24.367	-20.868	-24.543	-22.816	-22.883	-21.988	-19.46	-23.093	-22.012	-21.578	-19.994	-19.637	-23.487	-22.989	-21.747	-20.55	-20.286	-23.19	-22.621	-22.632	-24.247	-22.813
-5.132	-3.3703	-3.5688	-3.2036	-4.8242	-3.8483	0.40049	-2.87	-3.6149	-3.6911	-2.3841	-2.6359	-2.9852	-5.3702	-3.204	-4.4668	-3.7704	-4.4535	-5.1718	-2.2649	-4.2125	-3.1481	-2.8939	-3.1196	-0.73544	-5.2501	-4.0541	-3.0272	-5.1961	-2.8895	-1.9663	-1.8604	-1.782	-1.7309	-1.1081	-4.0962	-3.6562	-3.8479	-4.2406	-2.6044	-3.9031	-4.2384	-2.6774	-1.8383	-3.2279	-3.1747	-4.3095	-2.1875	-3.1709	-3.3811
-5.9024	-2.938	-2.1397	-1.8827	-2.3968	-2.1946	-3.5358	-1.2026	-4.6778	-3.1766	-4.0461	-5.256	-1.587	-2.2064	-0.17861	-0.14849	-1.6321	-4.1769	-4.2064	-0.94203	-0.93119	-3.9393	-2.6524	-4.3227	-1.4644	-3.0176	-2.9665	-3.0056	-3.6265	-3.1988	-0.0070485	-4.4786	-1.6788	-1.0214	-3.8729	-1.6847	-3.6501	-2.6673	-2.89	-3.632	-4.0557	-1.0056	-2.7182	-4.5557	-2.1894	-3.1155	-2.6656	-4.5522	-4.101	-3.0363
0.97942	-2.7201	1.7997	0.71744	1.0397	1.1222	-0.19437	-0.33924	1.2005	2.2306	1.8342	2.2595	0.53115	0.75277	4.1539	3.0115	0.95374	2.2666	-1.7355	3.2825	0.25967	0.40861	1.6162	0.95285	1.332	1.5181	-0.61762	1.0677	1.6379	0.82521	1.9839	1.4992	2.915	2.3457	0.13952	0.085777	0.51132	1.8793	1.5468	0.84004	1.2931	0.734	0.96764	0.72845	1.4872	1.8973	0.041388	1.9034	1.7262	1.0697
3.8829	2.2681	6.017	5.657	6.7705	4.5071	7.4743	2.2071	3.7892	3.7068	4.4385	3.0398	5.5695	4.1475	5.3381	6.5469	7.1734	3.4911	3.9222	4.7537	5.738	2.7621	3.0721	4.021	6.9878	4.7075	3.8383	2.2431	4.1204	4.5251	4.7199	4.4155	3.44	6.0162	5.7622	4.4444	5.2394	4.7943	4.0651	4.3924	3.7686	4.7844	4.2028	6.3692	5.0243	3.8216	2.7421	6.2031	5.2001	4.8479
6.1176	2.5561	3.5056	4.6324	5.7499	6.6191	6.5115	4.6164	3.4775	8.0947	3.1076	2.636	4.0148	4.4202	7.5066	5.0599	4.9271	5.1787	6.0452	3.7063	4.91	4.7252	2.0726	3.9489	3.6803	6.368	3.813	4.9242	6.1835	4.9496	3.3465	1.6333	5.2396	6.73	6.2312	4.5348	5.7078	7.4115	4.1693	5.1811	2.7093	4.8087	5.8756	3.5279	3.5784	5.9163	5.8608	3.6459	4.2271	2.8571
-1.5557	-1.7573	-1.062	0.11319	0.32774	-0.37289	-3.3488	-0.92602	-2.7139	-0.32902	0.097711	-1.6326	-0.68501	-3.0991	-2.3915	-2.3284	-1.2269	-0.98908	-2.6978	-1.1572	-1.9761	0.56242	-1.6973	-1.7971	0.13951	-1.7561	-0.95728	0.31086	-1.6177	-0.56333	-3.5659	-1.5316	-1.2949	-0.43922	1.6187	-0.86969	-3.8629	-2.9752	-1.6012	-3.4095	-4.3214	-2.0303	-2.8821	-3.2251	-0.82232	-1.8144	-3.4184	-1.9138	-1.7998	-1.4251
-8.8757	-10.588	-9.2266	-9.4695	-9.6399	-7.9504	-10.618	-9.3922	-8.7356	-9.8358	-10.159	-8.4092	-10.431	-9.7371	-9.5739	-8.6992	-9.7114	-8.1663	-10.467	-8.9172	-7.9768	-7.5432	-8.2021	-11.32	-10.38	-8.3971	-10.537	-8.2638	-9.8099	-9.6413	-9.8738	-8.2535	-8.4562	-11.159	-9.3524	-11.242	-9.0224	-9.6692	-8.9996	-8.9346	-7.9935	-9.913	-8.0302	-10.988	-10.382	-9.7334	-10.778	-7.9789	-10.288	-9.8296
-12.407	-12.788	-10.501	-12.486	-10.616	-11.326	-11.32	-12.265	-11.431	-12.134	-11.344	-12.28	-10.288	-11.478	-9.8197	-11.378	-13.511	-12.479	-9.235	-12.75	-12.741	-11.878	-13.397	-10.124	-11.651	-11.387	-10.245	-11.571	-10.677	-11.78	-12.89	-13.917	-11.366	-10.748	-10.4	-9.8868	-12.905	-10.819	-8.7711	-13.103	-11.56	-10.478	-10.914	-11.487	-11.38	-9.494	-9.5554	-11.693	-12.235	-11.108
-1.5596	-0.96519	-1.945	-2.5162	-0.064538	-3.111	-3.0592	-1.6325	-3.3115	-2.6312	-1.3374	-2.1228	-3.4748	-5.3165	-2.3557	-3.1743	-1.3378	-0.67046	-1.4865	0.040768	-1.635	-1.8507	-3.5293	-1.7179	0.22612	0.036786	-3.1481	-1.6823	-1.4834	-1.7535	-4.4279	-2.413	-3.3884	-0.67421	-2.1971	-0.65637	-2.3599	-4.8837	-1.4445	-2.9693	-1.7455	-1.6418	-2.745	-2.7895	0.78998	-3.1337	-1.6367	-1.3854	-2.3025	-2.2559
-11.62	-12.094	-9.5898	-10.331	-9.1629	-13.463	-11.532	-10.387	-7.4773	-9.3831	-9.0355	-12.596	-9.1459	-9.8993	-10.586	-9.6344	-12.427	-11.913	-9.8983	-9.7077	-10.921	-10.986	-9.3102	-9.4373	-9.6162	-11.098	-9.7881	-12.901	-7.7598	-11.807	-10.85	-11.669	-11.569	-11.386	-9.6775	-10.094	-6.1564	-10.148	-10.929	-12.52	-11.038	-10.672	-12.341	-10.531	-12.48	-9.3275	-9.2454	-10.914	-10.221	-10.686
-14.867	-12.874	-11.958	-10.288	-11.147	-14.643	-13.637	-10.678	-11.866	-11.995	-10.859	-11.824	-13.846	-12.755	-9.9151	-13.023	-12.344	-11.908	-12.601	-13.669	-13.119	-11.756	-12.299	-11.873	-14.596	-13.857	-13.184	-12.677	-12.858	-12.687	-14.688	-13.88	-11.65	-13.064	-9.6131	-12.469	-12.322	-11.326	-11.18	-11.824	-13.021	-12.895	-11.484	-13.94	-13.293	-14.127	-12.443	-11.656	-14.183	-13.851
1.4991	3.1386	3.8788	3.6548	3.2794	3.2939	3.6419	4.7834	1.7231	2.8036	3.7966	2.9987	1.2054	3.3092	1.665	1.9892	3.7734	3.2304	1.706	4.6659	4.9025	4.1801	3.515	3.3677	3.057	3.1848	3.1038	1.3211	1.793	0.70733	4.0275	4.2276	2.8781	4.5518	4.0897	3.5189	2.027	1.1677	2.2201	2.5505	4.0936	3.2317	2.2534	1.756	0.93461	2.3787	1.5834	1.1378	2.9175	0.19966
1.1664	0.19545	-0.24828	1.5054	2.1833	-1.1495	0.15862	0.69731	0.49985	-1.6907	0.23853	-0.96027	-1.0191	0.80539	1.2916	-2.1203	0.57493	-0.23057	2.0382	-1.6095	1.5068	-0.6369	0.64464	3.0258	0.99329	0.074972	-1.0669	-0.80728	2.2	2.1454	1.57	0.38053	0.29953	0.76119	4.4483	-1.0437	1.2719	-0.46832	-0.15103	-0.55702	-0.33217	0.81432	0.53919	1.0107	2.5024	-0.057083	-0.79954	-0.83903	2.1059	1.1323
-21.446	-21.717	-20.188	-20.793	-21.661	-23.443	-24.558	-22.861	-23.945	-21.346	-22.762	-21.29	-22.875	-22.517	-21.583	-22.8	-22.585	-19.396	-22.347	-21.116	-21.259	-21.478	-22.64	-21.856	-22.708	-22.851	-23.114	-21.344	-24.302	-21.13	-22.55	-22.303	-21.491	-24.24	-22.42	-22.127	-23.147	-20.312	-22.337	-21.105	-21.757	-22.281	-21.666	-22.479	-23.51	-23.185	-22.368	-23.697	-24.508	-22.522
-8.056	-9.3466	-8.8427	-8.6503	-10.319	-11.392	-8.4526	-9.6139	-6.6481	-9.7309	-7.0653	-9.137	-9.0474	-10.097	-9.6907	-7.2152	-9.2119	-8.7825	-9.2449	-9.6571	-8.8618	-8.8539	-8.2336	-6.9003	-8.4756	-10.229	-9.111	-9.3732	-8.6362	-7.8598	-9.1412	-7.5902	-9.7771	-9.5012	-8.4515	-9.4786	-10.93	-9.7578	-7.0996	-7.7553	-8.6199	-7.5204	-7.1618	-8.7705	-7.8067	-10.933	-9.2336	-8.1424	-8.8324	-9.4523
-3.7474	-7.1696	-7.2247	-1.8891	-2.1895	-2.86	-4.7756	-4.6802	-5.4062	-4.0459	-0.1972	-4.6203	-5.5566	-4.1317	-3.4675	-4.6096	-3.9283	-3.6058	-3.814	-4.4134	-4.6067	-2.8934	-2.6084	-2.0327	-4.8938	-2.8645	-3.1617	-1.9913	-3.4612	-2.7271	-5.5271	-2.1096	-3.4396	-3.2859	-4.5154	-3.0761	-5.2145	-4.5592	-4.0086	-4.5364	-3.21	-2.9212	-3.5087	-3.8227	-5.242	-4.3052	-3.3305	-2.5697	-1.4817	-3.3916
-3.3017	-4.2463	-2.6143	-1.9804	-2.3514	-3.5659	-2.1712	-3.9659	-2.6871	-3.5511	-5.5071	-3.9834	-4.1151	-3.5652	-5.9775	-4.3724	-3.5062	-5.7512	-3.3697	-2.6147	-3.664	-2.7616	-3.7191	-3.0959	-3.0195	-3.2864	-5.9792	-2.8981	-3.1854	-2.3113	-4.0517	-5.4239	-3.1503	-0.96274	-4.1961	-4.9797	-4.8364	-3.5765	-3.0603	-5.5441	-5.9767	-3.4219	-5.0425	-3.3867	-2.1647	-4.1484	-2.0956	-4.7183	-4.3215	-4.0132
0.98619	1.9442	1.7132	1.506	-0.87782	2.3594	2.8073	2.7775	1.6819	1.9239	0.11038	-0.40559	2.0422	2.1592	1.7544	0.85878	1.6587	3.6782	2.1096	0.053856	1.7767	0.7245	4.0979	1.1842	2.5313	1.7342	0.68496	1.0665	-0.17898	2.2992	2.216	2.038	1.2775	-1.0583	2.5462	1.5357	0.91218	1.9354	0.68391	2.7624	1.7304	3.5834	-0.67348	1.5289	-1.5766	1.2476	1.3672	3.2693	4.7526	-0.21815
1.5389	1.213	-1.2762	0.85821	1.7714	0.30006	0.19402	-0.35579	-1.2002	0.32152	0.58382	1.0189	-1.4204	1.3387	0.62209	1.8713	-0.92955	2.4858	0.84374	1.0481	1.7181	0.47323	-0.32349	0.44725	-0.42828	1.0087	-1.0521	-0.70914	-2.6824	-1.3126	2.034	0.026728	1.0394	-0.6834	1.1934	-1.275	-1.3611	-1.3415	1.6363	-1.548	1.5676	1.274	-0.62371	0.99578	2.2901	-1.1689	-0.8654	2.3652	2.4426	2.3875
-10.986	-10.999	-11.787	-10.092	-11.345	-11.887	-12.426	-11.01	-13.567	-12.827	-10.36	-9.7327	-12.13	-9.348	-11.675	-11.236	-12.645	-11.113	-11.947	-14.266	-12.708	-10.309	-13.377	-11.025	-10.014	-12.346	-12.893	-11.438	-12.13	-13.817	-11.531	-11.615	-12.784	-13.032	-11.927	-10.568	-12.227	-12.081	-11.5	-9.8814	-13.824	-12.002	-12.473	-10.88	-11.091	-13.933	-13.883	-10.273	-11.978	-11.872
-11.726	-13.111	-13.419	-12.603	-13.407	-11.015	-10.641	-15.046	-13.294	-12.821	-13.487	-12.182	-13.646	-13.397	-12.941	-12.69	-12.892	-10.139	-13.533	-14.599	-17.389	-13.271	-13.167	-12.658	-13.729	-13.064	-11.735	-13.675	-11.928	-12.567	-11.479	-10.904	-13.894	-13.328	-14.951	-14.282	-14.307	-11.268	-11.814	-14.195	-12.892	-15.498	-11.973	-12.365	-10.719	-13.043	-11.884	-13.405	-10.938	-12.761
-0.47032	2.5591	0.85075	1.4527	1.2143	3.7625	1.8198	0.069872	-1.5561	0.92691	0.72567	1.5238	-0.46766	1.8681	1.8737	2.091	-0.74269	4.2206	2.5675	-1.3654	2.4403	2.6767	0.47843	0.89465	3.4716	0.8029	2.2895	2.274	0.56684	-0.056893	0.84091	0.95	0.10402	2.1169	2.031	0.012058	-0.24916	-0.17095	2.294	0.61577	0.67335	0.63962	1.7739	1.6822	2.7136	2.0614	2.3365	1.7833	3.8305	2.5995
6.3284	5.1832	7.2063	5.7718	8.2715	8.5995	7.7067	9.2174	8.9876	6.7005	8.6	7.6227	8.306	6.5074	7.7646	7.5623	7.2305	6.5282	6.7898	6.5071	5.9349	5.4528	9.3211	6.4727	7.0874	7.2524	6.8439	7.3815	6.2215	6.0502	6.7244	8.8739	6.8756	5.7298	6.2843	5.4638	5.6712	5.0039	6.9828	8.7927	6.8502	7.2608	6.7463	5.424	8.8826	5.2831	6.0912	5.8171	6.1595	5.2238
-4.7349	-7.9379	-4.929	-8.0296	-7.0124	-5.2887	-8.3688	-6.4817	-7.42	-6.4928	-4.6251	-7.6204	-6.7948	-6.5098	-5.2274	-7.5718	-8.6816	-4.2556	-5.7451	-5.7117	-5.7019	-5.9824	-6.3628	-6.6198	-5.8441	-4.8578	-7.095	-5.5297	-5.8368	-7.436	-5.9399	-7.8422	-4.5366	-6.6223	-7.6976	-4.874	-5.3207	-5.8654	-7.4499	-5.8307	-5.3989	-5.9562	-5.753	-6.6299	-6.6775	-6.7961	-7.8849	-9.2593	-5.7562	-7.4895
-1.1335	-0.0808	1.5342	-0.06988	-1.8144	-1.5138	-1.1428	-1.3625	-0.77323	-1.6441	1.0756	-0.032976	-0.42727	0.38408	1.4994	1.2888	1.7934	0.93646	-0.72228	1.866	-2.2232	0.52508	0.059169	-1.595	-1.5637	1.4586	0.058508	-1.2104	-0.65112	0.2706	0.46826	-0.32738	-2.5825	1.8179	0.09041	0.08684	-2.1015	-0.25965	-0.30217	-1.1607	1.4967	-2.1405	-1.9325	-0.044452	0.44304	-2.2197	-1.2162	-0.44048	0.1487	-1.112
-11.146	-10.453	-11.709	-10.89	-9.3944	-10.071	-12.142	-11.158	-11.958	-10.822	-11.935	-9.1524	-10.193	-10.089	-10.006	-9.3512	-10.461	-11.995	-8.5662	-10.891	-9.8317	-11.228	-11.884	-13.011	-8.8059	-10.936	-11.059	-9.8918	-9.9939	-12.53	-11.584	-8.302	-10.671	-9.6019	-12.077	-13.123	-11.938	-11.701	-13.458	-11.393	-10.156	-13.15	-11.861	-12.77	-11.15	-11.093	-12.503	-12.527	-11.682	-12.386
-0.059705	0.12987	0.45167	-0.65754	-0.87514	-0.36071	-0.14386	-1.5987	-1.7953	0.82456	3.1341	-0.60249	-1.1485	-0.26821	-1.1405	0.11002	-1.547	-0.74705	-1.1342	0.029596	-0.61517	1.5353	-2.193	-0.018511	0.73231	-0.49054	0.2427	-0.56479	1.6752	1.0053	-1.6982	0.23289	0.96915	1.6017	3.0662	0.27209	-1.1898	0.76668	0.1479	-0.58048	0.90379	1.6653	0.7513	0.93889	1.5711	-2.4602	0.50057	0.47817	1.6611	0.99886
3.7583	4.7638	4.7752	3.9265	4.9084	6.0767	2.7079	5.5935	3.9743	3.6801	6.4285	5.2118	5.2279	4.6436	5.109	5.6964	5.6323	2.9263	3.2299	4.8267	3.8972	6.2817	2.9359	4.5295	2.1668	4.9967	6.1087	5.4398	4.2854	5.1721	4.9342	6.6148	6.0571	5.9728	6.3483	3.5461	5.8992	4.1776	7.6654	5.6758	4.9144	3.0715	5.9992	6.0575	4.4241	4.5852	4.8101	3.8132	4.0728	6.272
-4.2778	-3.9495	-4.3987	-3.0884	-1.4907	-4.2076	-2.6152	-2.8705	-4.6721	-1.0018	-3.2198	-4.5938	-3.7019	-3.1096	-0.75515	-1.9706	-0.49658	-3.723	-3.1424	-4.1077	-3.2907	-3.228	-3.4397	-2.6481	-2.5994	-3.5761	-2.8506	-5.9051	-5.0583	-3.8193	-1.6156	-4.6435	-3.7076	-4.3931	-3.0279	-2.8141	-4.1317	-4.2678	-2.407	-3.7991	-1.6882	-2.7768	-3.5771	-3.9347	-0.72791	-2.4878	-2.7038	-3.7198	-4.0944	-5.256
-2.5233	-1.2686	-3.2452	-1.607	-3.2263	-1.1214	-2.8979	-5.1496	-1.931	-1.2018	-4.6031	-3.4566	-3.4131	-3.7966	-1.6093	-2.2473	-2.4439	-3.6919	-1.1087	-0.87902	-4.9857	-2.4049	-3.8998	-2.5399	-2.6459	-2.9819	-2.9258	-1.4874	-5.1369	-2.7875	-4.5318	-4.7376	-3.224	-2.0187	-3.5574	-0.59292	-4.6611	-3.3948	-2.4798	-2.1978	-3.0018	-4.5001	-2.5124	-1.0092	-3.5132	-4.1191	-0.2009	-1.226	-1.4797	-3.0195
-8.1183	-4.0531	-6.8145	-7.6472	-6.6032	-7.5266	-5.177	-4.6035	-8.5569	-6.5854	-7.1191	-7.8388	-5.74	-6.7148	-4.4722	-6.8087	-4.8356	-6.9477	-6.0339	-6.7403	-8.9539	-6.1243	-7.3427	-6.0726	-6.567	-6.5569	-5.3856	-7.6762	-5.5729	-6.2069	-6.8116	-4.9811	-6.1874	-5.2887	-7.7289	-7.599	-5.6964	-5.1984	-5.0356	-8.5576	-7.2157	-6.6636	-5.157	-6.7264	-6.451	-4.4972	-5.794	-5.973	-4.9903	-5.9496
4.3606	6.8161	5.2116	4.2037	5.3218	5.6039	4.9658	4.5508	2.8322	4.6351	1.8283	5.3809	5.3298	5.5332	4.3297	3.5324	4.8574	4.8814	4.6384	5.5228	6.1517	5.0806	5.1951	6.1938	3.8857	4.3314	3.9721	4.3246	4.1269	7.4123	5.5551	4.8798	5.4335	4.076	7.9416	6.548	2.0992	4.3521	5.5007	6.4064	3.1999	4.4815	3.8501	3.3574	3.9194	5.2669	5.987	6.0676	4.0395	7.0635
-10.632	-7.4311	-7.1143	-11.752	-9.4928	-7.3047	-9.0344	-9.9898	-9.8737	-9.6419	-9.2258	-7.4302	-7.3258	-10.331	-11.708	-9.8345	-9.6624	-8.1872	-9.4544	-8.0792	-8.1024	-10.714	-8.0851	-9.7127	-9.6236	-8.9995	-7.9398	-9.4409	-11.511	-10.353	-9.4053	-10.189	-10.127	-11.671	-8.1486	-10.766	-8.5679	-9.3733	-7.6762	-11.393	-11.319	-9.3861	-9.5672	-8.4558	-9.2649	-7.9511	-9.8262	-12.293	-7.7061	-7.2191
-11.367	-13.862	-15.84	-13.053	-13.205	-14.527	-14.904	-13.654	-12.76	-11.834	-15.328	-11.346	-13.87	-13.864	-14.52	-15.077	-11.17	-11.338	-13.085	-12.103	-13.51	-14.103	-14.962	-11.943	-13.054	-12.133	-14.895	-14.944	-11.945	-11.849	-11.436	-13.419	-14.069	-13.959	-15.248	-12.075	-14.885	-13.306	-14.25	-11.175	-13.606	-14.506	-13.825	-15.393	-11.279	-14.385	-14.62	-14.263	-12.139	-13.971
-11.841	-10.897	-14.022	-12.321	-13.774	-12.627	-13.528	-12.916	-12.538	-12.58	-13.351	-11.747	-14.887	-12.29	-13.022	-14.041	-13.15	-14.696	-14.634	-15.782	-14.837	-12.425	-11.486	-14.6	-14.008	-12.886	-13.318	-13.068	-14.308	-12.413	-13.088	-12.991	-14.319	-12.949	-13.479	-12.944	-15.455	-14.936	-12.634	-13.703	-13.701	-13.829	-14.138	-12.331	-14.096	-14.896	-12.691	-11.03	-11.687	-14.276
-14.501	-11.32	-12.106	-13.688	-11.254	-13.079	-11.922	-12.258	-14.319	-14.165	-12.019	-13.151	-13.759	-12.907	-11.648	-13.299	-12.541	-13.365	-11.677	-12.581	-12.394	-12.949	-11.047	-9.1276	-11.872	-12.311	-14.02	-12.58	-11.901	-13.363	-13.227	-12.446	-14.359	-11.674	-11.206	-13.757	-13.171	-13.149	-13.635	-13.805	-13.897	-15.972	-12.967	-14.317	-14.194	-13.156	-16.044	-12.669	-11.194	-14.482
-11.443	-11.288	-12.972	-14.379	-13.056	-12.712	-11.822	-12.084	-13.851	-14.091	-11.138	-11.872	-12.704	-12.188	-13.481	-11.341	-10.639	-12.556	-14.96	-13.151	-13.677	-12.581	-13.158	-12.375	-12.901	-11.166	-13.231	-11.264	-13.964	-12.436	-12.078	-11.455	-12.335	-11.624	-13.076	-11.607	-13.603	-11.528	-13.586	-10.337	-10.783	-13.158	-11.669	-11.986	-13.312	-10.297	-13.657	-14.426	-15.729	-14.706
-11.13	-10.409	-12.032	-12.411	-11.633	-11.352	-12.473	-10.156	-11.539	-10.967	-11.649	-10.535	-11.207	-11.15	-9.6376	-11.153	-12.447	-13.265	-10.419	-12.622	-11.83	-14.217	-12.744	-11.163	-11.872	-13.727	-13.762	-11.101	-14.385	-11.914	-10.794	-11.681	-9.0744	-10.709	-11.532	-11.545	-12.393	-11.331	-11.258	-9.8998	-11.105	-12.761	-11.7	-10.394	-12.358	-10.565	-11.212	-11.896	-11.651	-11.442
0.12972	-2.8422	0.62582	-2.5261	0.39682	0.52753	-1.0056	1.3319	-1.0944	0.55539	-1.8886	-1.6321	0.6614	0.22927	1.1993	-2.9251	-2.352	-3.2366	0.1639	-0.76004	-0.46145	-0.48195	-2.429	-1.631	-0.20456	-1.3305	-2.4323	2.3902	0.030845	-3.9555	0.45369	0.69712	-0.67144	-1.0526	0.83236	1.3301	-2.1105	0.47668	1.4823	-0.81848	-3.0236	-1.9101	-0.48094	1.8547	-0.2069	-1.9823	-0.0053585	-1.8637	0.38139	0.7756
-12.408	-14.032	-11.754	-11.274	-12.001	-13.467	-14.213	-13.507	-11.274	-11.949	-15.202	-14.2	-13.792	-13.257	-12.056	-12.885	-14.373	-12.647	-12.399	-11.77	-12.582	-12.141	-11.246	-12.203	-12.709	-12.947	-13.425	-14.285	-13.521	-16.015	-14.163	-12.07	-10.633	-13.175	-12.331	-12.652	-10.306	-14.465	-13.674	-13.57	-13.328	-11.994	-15.97	-13.791	-13.616	-13.487	-14.123	-13.484	-13.94	-13.128
3.8644	4.755	3.3968	5.2616	7.3997	6.4714	7.5034	3.6179	4.695	5.8628	5.8318	6.301	5.5304	5.4983	4.2265	6.5416	4.58	6.2081	6.9523	5.2737	1.614	4.4141	4.9832	4.2131	7.8369	5.6046	4.891	3.7494	5.9124	6.2268	5.3626	4.5768	5.7157	4.9263	5.1118	5.3713	6.7534	5.2638	6.5851	5.2478	4.6122	5.3024	5.436	8.1115	5.1767	3.6556	4.164	3.3089	9.251	5.3863
-5.6333	-4.9061	-4.6567	-3.8465	-3.6693	-4.5124	-2.0258	-4.1813	-3.6167	-3.5466	-3.2224	-2.7862	-4.5309	-3.9236	-2.6775	-6.1939	-2.7845	-4.2303	-2.4696	-5.5561	-3.0703	-6.4442	-1.6112	-5.4165	-2.1349	-4.3762	-3.3376	-7.2715	-5.7344	-3.8679	-4.7066	-6.02	-4.4032	-3.0123	-5.2101	-4.6002	-2.6816	-2.6284	-5.4892	-0.498	-2.8991	-3.2112	-4.7303	-2.2446	-1.4676	-2.2791	-3.9653	-2.8018	-4.4988	-4.7895
2.0956	3.706	0.25873	5.133	1.583	3.0198	3.3147	3.2088	4.6224	1.2718	-0.52555	1.5885	2.7815	4.3519	2.595	1.2162	2.6645	3.4799	2.8619	3.8573	1.6303	2.1971	4.2603	0.63168	3.7176	3.3512	3.3153	4.1468	5.7007	-0.21874	3.7273	3.3773	5.8693	4.3688	2.2662	2.9771	2.7858	5.0766	3.1983	3.2861	2.7558	4.7832	4.045	3.5627	5.2179	1.695	4.2173	3.8566	2.7703	3.4667
-11.151	-13.332	-12.73	-10.367	-13.711	-11.408	-11.678	-11.613	-12.451	-13.142	-12.766	-13.554	-11.788	-11.957	-14.038	-14.905	-13.555	-12.857	-13.534	-12.656	-11.365	-14.259	-15.632	-11.981	-11.787	-12.374	-11.823	-10.105	-15.307	-13.48	-13.992	-11.484	-11.864	-11.306	-11.903	-12.382	-13.746	-14.39	-12.356	-14.617	-14.175	-14.229	-14.137	-11.576	-15.015	-12.879	-15.184	-12.167	-10.687	-14.231
-5.1892	-4.2053	-3.255	-3.1959	-5.066	-1.6272	-3.2257	-4.8243	-3.2557	-4.0815	-3.6756	-3.3374	-2.2845	-4.69	-2.9583	-3.9566	-1.1704	0.012339	-2.5942	-1.1572	-4.8332	-3.1319	-1.2385	-2.4117	-2.3125	-2.3013	-2.4008	-3.1068	-4.0021	-4.2179	-2.9888	-2.2259	-4.7314	-1.768	-5.1252	-3.0762	-3.2629	-1.0827	-5.0261	-2.5599	-3.2927	-4.6496	-3.529	-3.083	-1.7991	-0.023257	-2.861	-2.1937	-4.5498	-4.1123
-14.276	-16.233	-14.199	-13.233	-15.189	-14.848	-13.824	-14.095	-14.063	-14.797	-15.878	-15.274	-14.895	-14.014	-14.678	-14.856	-14.827	-13.475	-14.11	-13.536	-14.161	-13.467	-14.463	-14.435	-13.818	-15.723	-14.076	-14.066	-13.672	-13.402	-15.569	-13.63	-15.198	-14.159	-13.311	-12.733	-16.016	-14.342	-14.031	-14.093	-14.122	-13.638	-14.632	-14.192	-13.498	-15.079	-15.347	-13.966	-14.834	-16.517
-4.412	-3.5617	-3.4883	-5.8673	-2.7483	-3.2126	-5.2221	-4.9096	-2.8516	-2.5453	-2.1257	0.22589	-4.5279	-4.9446	-2.3548	-1.3074	-3.1214	-1.8506	-1.5279	-2.9144	-2.6337	-2.1281	-3.1003	-2.111	-1.9075	-0.58833	-4.857	-2.4473	-3.622	-4.0231	-2.7187	-2.9552	-3.0126	-2.4633	-2.5827	-4.0796	-2.6988	-5.0918	-4.7329	-2.896	-4.103	-2.6733	-4.4761	-2.2519	-3.3754	-3.2979	-4.1536	-5.5556	-1.8097	-4.2063
5.4446	5.8887	5.5619	4.6926	6.0284	6.5326	4.3922	5.7938	8.462	4.3482	7.3384	6.7277	7.685	7.7288	6.1353	5.507	7.7575	4.8929	5.1273	4.0572	3.9792	6.0969	6.0087	8.3146	8.0165	5.471	6.1793	6.3957	6.8378	7.7222	4.7271	7.0295	6.8115	6.193	6.7856	5.1694	4.4607	4.8977	4.963	6.1825	4.7903	4.5125	7.0939	8.7245	5.7953	3.592	4.9006	4.5258	5.7229	5.4092
-23.011	-22.949	-21.951	-20.336	-24.024	-22.198	-23.388	-22.845	-20.269	-23.817	-22.166	-21.446	-22.556	-23.927	-24.556	-21.293	-20.525	-22.944	-20.036	-24.107	-24.045	-21.957	-21.073	-20.623	-23.198	-20.404	-21.33	-22.825	-22.959	-20.856	-20.985	-20.811	-19.406	-22.859	-21.618	-20.987	-21.197	-20.635	-22.963	-22.105	-22.385	-23.026	-20.948	-23.996	-23.72	-22.022	-20.612	-23.198	-21.533	-21.396
-0.84639	1.2172	1.5441	1.672	0.80273	0.28156	1.8656	-2.6077	0.11687	-1.9536	-1.7404	0.77734	-0.99959	-1.3321	0.21793	1.0028	0.90762	0.5211	-0.74679	-0.41182	-1.682	0.11096	0.95552	0.38787	-0.10248	0.14003	-0.5998	-0.25052	2.3168	-0.18971	1.4506	0.61769	-0.96441	-0.475	-0.13177	-1.174	-0.86956	0.64468	0.042964	-0.68311	1.7027	-0.77792	-1.5107	-1.0648	0.41175	-0.28648	-0.32896	-2.0681	-1.6894	-0.10855
2.9614	0.72696	0.052525	0.83738	2.3127	2.5851	0.30926	1.3613	3.7002	2.6727	1.7369	-0.5064	1.2338	2.7546	3.4863	1.8349	1.9155	0.6846	-0.76018	4.0106	2.3866	3.3699	4.6124	3.217	-0.56976	1.9857	1.1641	1.4682	0.33856	1.3088	1.9211	2.5666	0.13432	5.0332	-0.88523	1.4903	0.77306	1.1163	2.3415	3.6428	1.8005	-1.2421	1.5842	1.4796	0.01975	1.4156	1.5515	1.9052	0.59347	2.9122
-10.611	-14.569	-13.427	-12.931	-10.76	-12.091	-14.096	-11.192	-13.097	-13.144	-14.476	-12.282	-13.583	-12.897	-11.878	-11.378	-12.714	-14.258	-13.344	-13.595	-9.6812	-14.094	-12.307	-12.522	-14.094	-11.194	-11.901	-12.635	-11.944	-9.8373	-13.244	-13.622	-13.178	-12.774	-11.542	-14.588	-11.817	-11.579	-11.989	-11.643	-12.753	-11.77	-13.427	-13.474	-11.959	-12.124	-13.464	-11.602	-14.161	-10.948
6.2252	4.619	5.6252	3.8485	4.0457	5.9855	7.1139	4.9773	4.6776	5.3917	4.3139	2.5896	5.8273	6.0463	6.1736	3.8571	4.7461	6.1059	5.8592	2.0365	5.4723	4.2114	4.3793	8.026	5.1998	6.1485	6.7709	6.6341	4.2186	6.1209	6.3518	4.9367	3.0199	4.6869	3.8296	4.7855	3.9749	4.3901	2.5884	5.3894	5.0749	3.6915	5.6991	3.9833	3.5466	5.9308	5.7551	5.8584	3.3817	2.9972
-1.3217	0.10074	1.6228	0.44114	0.088771	3.6414	1.9551	2.8902	3.5684	1.36	0.267	1.877	2.2739	3.1124	1.9755	0.25566	0.85996	2.4306	0.89691	0.58136	0.4185	1.5399	3.2339	2.2109	0.82427	2.5548	0.019574	1.7684	1.0916	-0.87831	1.8264	2.0336	1.4673	4.6008	-0.93002	2.2223	2.8223	2.5666	0.14053	1.0945	1.4387	0.53373	0.86427	-0.65116	1.323	1.7987	2.7139	1.1314	1.8384	1.5411
4.0255	6.9547	6.4417	5.7114	3.9947	3.8954	5.687	3.6172	2.3964	7.1288	6.5436	2.0124	4.8989	4.5525	5.6211	5.5971	5.6152	5.761	3.7933	6.5039	5.1956	3.7823	2.7734	4.4492	5.6997	5.3807	4.9075	4.4285	5.729	5.3435	3.9099	4.2217	5.0421	6.4883	4.7916	4.5059	6.0179	5.2108	4.3653	3.7456	4.0683	6.9695	6.0589	5.8167	4.393	4.8961	5.6108	5.9483	4.6261	5.2998
-0.74903	-0.12248	-2.2855	-1.0762	-0.72964	-1.1197	-0.42931	-1.7139	2.5349	-0.30439	-1.4522	-2.2167	-1.0376	0.87512	-3.335	0.66471	0.85591	-3.694	-0.18869	-0.97858	-1.7579	-0.24352	-0.99423	1.8291	-1.0616	-1.161	-2.432	0.3069	-1.6239	-0.040979	-0.88143	1.0146	-1.6742	-0.20781	-1.0484	0.33881	-1.3263	-2.6707	-0.099792	-1.3927	-0.73196	-2.6234	-0.21994	0.16237	-3.1511	-1.5521	-1.4253	0.42952	-0.070314	-2.6189
6.1544	7.3649	6.1584	6.3486	6.1216	6.9909	7.2647	6.7256	7.3949	8.1164	6.3644	7.2863	9.7745	7.0543	7.9574	8.9313	5.7383	8.4529	6.5614	7.3872	5.6666	5.6069	6.7472	7.9269	6.7912	4.627	7.3692	8.3787	6.6713	8.1348	6.1747	7.8912	6.7473	7.1983	6.3186	7.9353	6.5402	7.3196	7.6533	5.6443	7.7154	5.6366	5.2626	7.6141	3.3419	6.3747	8.1721	5.492	7.2523	7.6792
-4.712	-5.0363	-5.8601	-2.5559	-4.3159	-4.7477	-1.8237	-4.1949	-3.8866	-1.7819	-2.2458	-5.2621	-4.8358	-3.1242	-6.6201	-4.8369	-3.5426	-6.189	-1.625	-4.7558	-4.3568	-3.4772	-1.9733	-1.3923	-2.2735	-3.4404	-4.4613	-5.4408	-3.408	-2.8797	-3.1051	-1.6999	-7.2601	-3.1218	-4.1696	-4.7762	-2.5829	-5.2833	-2.6227	-1.2279	-1.9824	-4.0099	-4.884	-2.4918	-0.76454	-4.4557	-3.2324	-2.9097	-2.3901	-2.3514
-8.399	-8.3291	-9.717	-10.719	-7.884	-7.521	-10.433	-9.9073	-9.7872	-11.661	-9.3187	-7.062	-12.017	-6.6523	-10.601	-8.1178	-8.7673	-8.7673	-6.0225	-10.228	-8.6394	-8.5409	-8.0037	-9.316	-10.204	-9.3326	-8.116	-8.1048	-9.5585	-9.0076	-10.757	-8.1202	-10.448	-8.8684	-10.058	-7.948	-8.3063	-9.1648	-8.4373	-11.175	-8.2722	-10.017	-8.5171	-8.4194	-8.8116	-9.492	-10.389	-8.4813	-7.2169	-10.729
-12.843	-12.932	-9.7347	-13.691	-12.855	-13.129	-12.526	-11.367	-11.039	-13.131	-11.396	-13.322	-14.561	-12.999	-12.099	-9.7791	-13.074	-14.32	-11.674	-10.048	-15.62	-12.474	-12.477	-13.185	-11.899	-12.596	-11.985	-11.478	-13.384	-14.506	-10.954	-12.217	-11.323	-14.371	-13.893	-12.185	-11.629	-12.811	-10.738	-11.667	-14.95	-13.554	-14.455	-16.857	-12.216	-12.705	-11.676	-13.142	-10.905	-13.788
2.6862	1.2859	2.4089	2.1888	2.2257	1.0245	1.5822	1.9244	3.099	3.5185	3.2239	3.3692	0.13401	3.1327	0.19643	1.1487	0.93354	1.197	2.6367	3.6858	2.2375	1.4759	2.8868	3.0672	1.4814	0.20475	2.9285	1.3877	1.3241	2.0599	1.5992	1.0983	0.17078	-1.1043	0.49268	0.045489	1.0399	-1.6478	3.4927	1.8379	0.54887	0.98331	-0.31344	-0.084401	2.981	3.2808	1.4909	3.0704	3.151	0.94551
-16.054	-13.61	-15.885	-10.764	-11.21	-12.078	-12.262	-13.474	-12.006	-13.942	-13.085	-13.413	-11.061	-11.361	-11.795	-12.838	-12.712	-12.148	-13.762	-12.772	-13.628	-13.588	-11.28	-13.269	-14.471	-12.785	-12.492	-13.535	-13.181	-16.027	-12.811	-13.316	-15.549	-14.439	-13.293	-15.204	-13.035	-14.219	-14.267	-12.458	-11.792	-12.503	-12.427	-11.384	-13.46	-9.6142	-11.955	-12.474	-13.02	-14.441
-3.1633	-5.2969	-2.4482	-5.1777	-2.1259	-2.5318	-1.4198	-2.0369	-5.2225	-5.2786	-2.0274	-3.9798	-6.0693	-2.0681	-2.8886	-2.5593	-4.9253	-3.5328	-2.2345	-3.9957	-4.7522	-4.988	-5.0404	-3.7901	-4.8974	-3.8128	-2.6998	-2.2434	-3.9486	-4.6606	-5.5569	-2.9321	-2.719	-2.6698	-4.3529	-3.3809	-2.5664	-2.0779	-3.6197	-2.7106	-4.3593	-4.772	-3.8989	0.39478	-4.2736	-1.2469	-3.7349	-2.5091	-3.7927	-2.946
-12.067	-17.448	-14.549	-15.221	-14.738	-17.268	-15.438	-13.509	-16.465	-14.532	-14.836	-14.119	-12.96	-14.764	-15.339	-12.484	-15.83	-16.638	-13.056	-14.037	-14.602	-13.006	-15.611	-14.144	-13.444	-14.062	-13.713	-14.291	-12.867	-14.894	-14.747	-14.431	-14.547	-15.188	-14.123	-16.581	-14.33	-16.624	-11.94	-16.545	-14.741	-14.57	-14.624	-15.496	-15.748	-13.918	-15.946	-13.755	-13.704	-14.323
5.4351	4.9415	3.577	5.5661	3.3922	5.2203	4.6447	7.8281	5.7749	5.7779	4.5932	5.0732	3.4872	5.1483	7.7068	6.4045	2.2469	6.3583	4.9649	4.5668	6.0873	1.8709	5.1175	6.2651	4.3271	4.1954	3.5971	5.422	5.19	3.7795	4.9915	3.5219	5.4329	6.3676	3.1054	4.9016	4.7394	6.3798	4.062	5.8495	6.2363	5.1735	5.8391	6.4949	4.6979	5.0549	2.0301	5.979	5.4678	5.1862
0.19701	0.046811	1.3708	-0.53458	0.42565	-1.1569	2.5938	-0.46864	0.68796	0.68768	0.1214	-2.6294	1.8703	-0.01381	-0.0038979	0.29089	0.36691	-0.10838	-2.1558	0.73623	0.25215	0.17685	0.52439	-2.1948	-1.008	0.63633	-0.57231	-2.4628	1.1442	0.33008	0.18502	-1.2364	-0.58266	-0.53307	-2.0124	-1.3135	1.7721	-1.142	-0.97199	0.45673	1.2223	-1.8468	2.2246	1.4615	-1.3788	-0.13648	-1.3571	0.27435	-0.10196	0.54932
-0.43441	-1.8704	0.45637	-2.5573	0.11652	-2.5574	0.78713	1.4323	-3.7885	-2.4883	-3.7345	-0.55431	-1.3427	-1.5391	-1.19	-2.465	0.46757	0.20716	-1.573	-0.14519	-1.7581	-2.785	-2.587	-0.24934	-2.3456	-0.091092	-1.6841	-1.392	-0.48988	-2.0757	-1.4462	-1.585	-0.71143	1.6493	-0.63165	-1.6932	-3.5939	0.12235	-2.3866	0.12571	-1.7544	-1.122	-1.3697	2.3474	-2.1429	-0.73886	-1.5336	-1.2947	-2.6646	-1.8377
-4.4415	-3.5279	-3.3028	-4.9496	-7.7185	-4.0892	-7.0692	-3.5182	-6.2403	-4.055	-5.8233	-2.9303	-6.1109	-4.4814	-7.0323	-4.4719	-3.3688	-4.3552	-6.1511	-3.6421	-7.6779	-5.513	-4.4949	-4.3451	-5.9897	-3.8981	-4.6778	-6.5199	-6.5087	-5.277	-5.526	-4.7035	-3.7941	-6.661	-6.0038	-4.5825	-7.1724	-3.7977	-4.7897	-6.7313	-5.0545	-3.1653	-4.9958	-2.8094	-6.2835	-6.7829	-6.1708	-4.3675	-4.0978	-6.2519
-10.257	-11.216	-11.647	-10.562	-12.265	-10.101	-10.643	-10.786	-12.889	-11.697	-11.597	-12.177	-13.651	-11.585	-9.6465	-10.405	-11.384	-11.934	-12.783	-13.636	-11.724	-12.07	-13.056	-12.564	-10.885	-11.114	-10.548	-12.325	-12.486	-11.066	-11.108	-11.235	-11.104	-13.134	-11.499	-12.701	-8.6804	-10.491	-12.209	-12.282	-12.845	-10.435	-15.75	-9.7998	-12.326	-12.194	-13.128	-12.279	-13.575	-11.063
-6.283	-4.4024	-4.0157	-1.7331	-6.8462	-4.9979	-3.6344	-3.6183	-4.1692	-4.0076	-5.6865	-5.4266	-3.8838	-4.9281	-4.6319	-5.1079	-5.7055	-6.2432	-5.4378	-3.4545	-6.3749	-6.6647	-6.5712	-6.0863	-3.185	-6.9239	-5.561	-5.001	-3.1367	-2.5099	-4.9178	-4.8328	-4.9046	-4.4829	-4.3418	-4.108	-3.7506	-6.3703	-4.1137	-4.0969	-6.3	-4.5363	-4.4787	-3.778	-3.7098	-2.4474	-6.4206	-4.9956	-4.1831	-5.3144
0.28824	0.67494	-2.3653	0.041016	-1.9759	-3.639	-1.8798	-1.366	-0.40246	0.55047	-0.25314	-2.8227	-0.18876	-3.2044	-0.87552	-1.9819	1.7202	0.89553	-3.7027	-1.5307	-1.4129	-1.7061	0.44417	-2.7658	-2.017	-1.4257	-1.064	-1.4691	-3.0447	-1.4959	-1.6379	-2.814	1.4223	-0.54782	-0.67177	-1.6202	-1.6431	0.70874	-1.7951	-4.1043	-1.6096	1.8398	-0.60318	-3.5528	-1.3544	-1.328	-0.40618	-0.44788	-1.8083	-2.1011
-11.99	-15.719	-13.943	-15.242	-14.246	-12.983	-14.519	-13.451	-14.303	-13.934	-15.581	-13.569	-13.126	-13.146	-14.995	-13.658	-13.864	-13.191	-13.549	-13.001	-13.558	-10.564	-13.846	-11.815	-13.831	-15.738	-12.407	-12.425	-14.323	-14.614	-14.764	-13.992	-14.736	-13.697	-13.408	-14.08	-13.939	-11.921	-12.754	-16.216	-16.747	-15.417	-14.318	-14.485	-13.774	-12.885	-14.539	-14.963	-12.912	-13.031
-21.338	-21.777	-22.954	-22.313	-20.716	-21.256	-19.366	-19.259	-20.223	-22.047	-21.631	-22.321	-22.051	-21.138	-19.916	-21.406	-21.245	-22.637	-20.865	-19.928	-17.317	-24.212	-21.792	-19.119	-20.763	-20.493	-22.347	-21.701	-18.298	-21.935	-20.952	-21.925	-20.008	-19.822	-19.845	-22.124	-23.216	-22.24	-21.06	-20.869	-21.64	-21.168	-21.623	-18.358	-22.161	-19.092	-20.852	-20.375	-21.009	-22.371
-6.6433	-7.1074	-4.9777	-7.4161	-5.8976	-5.9128	-7.7363	-6.5873	-6.5149	-5.2824	-4.9253	-8.7643	-5.3848	-7.5395	-3.2149	-5.6934	-5.1746	-7.3967	-8.0584	-4.6067	-6.9112	-5.4289	-6.627	-4.122	-5.805	-5.9659	-5.7018	-6.3795	-5.2825	-6.3972	-9.1301	-4.9769	-5.1503	-7.9064	-7.3991	-7.1719	-6.0617	-6.421	-5.6606	-4.9186	-5.9158	-4.7149	-5.5699	-7.6991	-8.1526	-7.8506	-5.5982	-3.9022	-4.3946	-5.0781
-7.6675	-9.577	-7.5394	-9.9007	-8.6727	-10.002	-10.479	-7.9847	-6.9973	-8.8917	-9.5443	-9.6037	-7.1499	-10.677	-9.7493	-11.765	-7.5185	-8.5895	-8.7619	-8.7115	-8.1282	-9.5972	-10.784	-9.531	-8.6991	-9.5199	-8.0791	-7.7404	-8.1117	-11.259	-9.8386	-8.7144	-8.5368	-9.5153	-5.5866	-8.1409	-9.5714	-9.2009	-7.1779	-11.734	-9.0844	-7.4284	-7.0717	-8.6894	-10.794	-9.4253	-9.7393	-7.9218	-9.1367	-11.538
-14.499	-13.209	-14.102	-14.32	-13.17	-13.317	-15.699	-12.14	-12.021	-14.516	-15.497	-12.483	-12.448	-13.027	-15.403	-14.78	-11.105	-16.117	-13.763	-14.565	-16.056	-15.785	-15.816	-14.31	-13.372	-15.735	-13.239	-14.651	-15.311	-12.969	-12.972	-12.589	-12.695	-13.417	-16.101	-16.555	-14.056	-13.708	-14.5	-15.014	-14.164	-14.258	-14.609	-13.151	-15.624	-11.801	-13.869	-16.543	-15.616	-13.32
-12.683	-11.95	-12.951	-13.775	-10.059	-14.46	-13.545	-11.87	-10.918	-15.34	-12.483	-13.254	-12.367	-12.093	-11.6	-13.134	-13.052	-11.875	-15.407	-14.153	-12.742	-14.072	-12.643	-13.954	-11.988	-12.033	-13.125	-13.784	-12.127	-12.452	-12.921	-14.13	-13.229	-14.004	-13.755	-13.939	-13.615	-15.999	-11.038	-12.385	-12.405	-12.279	-14.785	-15.521	-11.97	-14.707	-11.729	-14.442	-12.784	-12.659
-5.4411	-4.4754	-4.3445	-5.9502	-6.8109	-3.2481	-6.5776	-5.393	-8.9104	-5.1689	-6.8087	-4.3913	-6.9466	-5.8793	-6.1884	-6.1985	-4.7629	-3.1295	-5.3915	-3.5313	-2.4889	-6.049	-5.097	-3.6129	-3.446	-6.7441	-6.2666	-6.3114	-6.9098	-6.6596	-5.4376	-4.9612	-6.568	-7.7437	-4.9167	-3.5322	-7.5033	-3.8282	-8.2492	-5.5671	-6.9953	-3.304	-5.2253	-4.6188	-3.4201	-6.1429	-5.8075	-6.6523	-6.3198	-6.0192
1.0591	1.4068	2.9427	4.0483	-0.581	0.62174	1.9259	1.9396	1.5016	-0.098871	0.77439	3.1944	0.91091	1.2197	2.5619	2.1208	0.75942	2.9278	2.2946	1.9318	2.1063	2.3814	4.0877	2.3336	0.55764	1.3076	0.62145	-0.68825	2.6299	2.7349	0.88181	2.3544	2.1383	5.9036	1.1954	0.64348	2.6207	2.3996	0.62752	0.12552	0.7194	3.0833	2.3531	3.7162	1.3228	0.81169	1.5621	0.64926	-1.0664	1.4629
-14.894	-16.384	-14.57	-15.906	-14.071	-16.662	-17.014	-15.577	-14.735	-14.413	-13.754	-13.969	-14.225	-14.655	-16.131	-12.814	-13.292	-14.397	-16.178	-16.816	-15.846	-15.301	-14.07	-13.293	-16.013	-12.714	-14.681	-15.872	-13.882	-14.249	-14.289	-14.8	-16.06	-15.619	-17.426	-14.854	-13.958	-13.27	-17.648	-16.217	-15.715	-13.158	-13.625	-14.452	-15.311	-15.525	-14.284	-14.397	-13.177	-15.169
-21.427	-22.023	-21.475	-22.3	-21.026	-22.874	-22.047	-21.819	-23.831	-21.475	-21.281	-22.365	-20.954	-24.716	-20.508	-21.308	-24.777	-21.612	-24.058	-23.784	-20.534	-24.224	-21.112	-23.681	-22.545	-22.851	-21.555	-23.004	-21.981	-22.13	-22.442	-21.528	-20.309	-21.962	-19.362	-23.624	-20.927	-23.197	-22.231	-24.081	-20.872	-20.684	-23.292	-20.596	-20.049	-18.717	-21.287	-20.76	-20.214	-24.35
-4.2011	-5.0684	-4.9924	-3.7213	-5.6678	-4.3378	-3.5289	-5.3331	-6.343	-4.738	-1.7944	-4.3359	-3.3329	-4.9786	-4.7149	-4.8872	-4.3109	-6.1182	-5.9691	-4.6387	-4.9566	-5.9114	-5.2481	-3.303	-6.081	-5.1689	-3.4533	-5.4605	-6.6266	-4.1643	-3.5438	-2.464	-4.0598	-5.0591	-6.2824	-4.6872	-3.8783	-4.7733	-4.9016	-6.1196	-3.8393	-5.0374	-4.7483	-5.3839	-5.3882	-4.0163	-1.8143	-4.124	-2.633	-4.3198
-3.18	-2.2699	-2.5851	-2.6007	-3.0722	-1.7994	-3.316	-4.0916	-2.8355	-4.61	-2.4	-2.9685	-2.5695	-2.7503	-4.8504	-0.5862	-1.5708	-2.5524	-1.4692	-3.3122	-3.7726	-0.18294	-2.1475	-4.4387	-4.8344	-2.3896	-5.4786	-1.6985	-4.8293	-1.9354	-0.56776	-1.3913	-1.1234	-1.5927	-2.9507	-1.8996	-2.9574	0.25102	-1.1859	-3.3547	-0.86796	-2.8835	-2.2722	-2.7019	-3.6505	-2.1179	-2.1847	-2.205	-1.4876	-1.6186
0.013752	-0.97612	0.11237	1.9807	1.3674	0.56366	2.6288	2.4501	-0.70693	0.47449	-0.22965	1.3804	0.93442	1.8383	1.9404	3.3115	3.7692	3.8571	0.42193	1.3371	1.2137	0.93009	1.0245	-0.25655	2.058	3.0768	2.2422	2.1387	1.8777	1.8121	0.73878	3.4458	1.2324	1.7823	2.6988	1.9789	2.0006	2.7485	3.262	3.6104	2.5569	0.71487	2.4459	1.3395	1.9165	1.3817	0.78108	2.0428	1.8255	1.0137
-0.14811	-0.97588	-1.886	-0.65425	-1.5747	-0.3678	-0.2741	-2.4434	-0.62766	-1.337	-0.5955	0.4433	-3.5485	-1.9435	-1.312	-0.1341	-1.1269	-1.7138	0.60397	-1.0335	-2.4042	-2.5338	-1.589	0.84062	-2.5663	-1.9752	-0.19122	-2.7873	-1.2689	-1.322	-2.1041	-2.1648	1.2315	-0.84597	-1.126	-3.3017	-0.0171	-2.7261	-2.1657	-3.5257	-0.33524	-2.093	-1.1917	-1.9969	0.51829	0.17427	-3.9051	-2.3785	-2.3548	-0.87031
6.0317	6.3395	9.089	5.6982	5.4988	5.919	7.1874	6.9653	9.2548	8.9738	8.4507	6.5262	7.6484	7.5834	7.1935	3.7395	6.7919	6.3191	6.8569	7.3843	7.4378	6.3241	5.5568	6.0921	6.7432	6.5368	3.1772	8.4228	4.9899	5.7144	7.5129	8.7244	4.5488	5.3019	8.5231	8.6227	7.354	5.3046	7.8586	7.3286	7.0935	7.8522	8.6182	8.632	7.9546	7.8329	8.0889	8.4631	5.3688	7.4611
3.2872	3.1523	5.3291	8.7639	5.901	7.1959	5.2855	4.9485	7.5187	5.9744	7.492	6.1544	5.5373	8.8602	6.5072	6.7414	5.6999	6.4299	7.0041	4.7996	10.052	6.2709	5.7123	5.2416	5.9471	8.581	6.6865	5.3463	8.3919	7.7199	6.9476	6.7035	6.2928	8.0389	7.8516	6.0648	6.1778	8.2213	6.1122	6.6471	6.2185	6.7229	6.7976	6.2126	7.0421	5.9529	8.6485	7.6755	7.5796	5.501
-10.101	-10.511	-10.111	-10.82	-11.018	-10.456	-10.178	-10.413	-9.0398	-11.519	-11.859	-11.775	-11.097	-10.794	-11.826	-11.031	-10.187	-7.879	-10.718	-10.615	-12.467	-10.483	-10.65	-10.44	-10.051	-11.286	-11.235	-10.128	-11.032	-13.116	-9.8197	-12.521	-10.373	-10.963	-8.9379	-10.57	-12.877	-11.162	-11.916	-13.269	-11.771	-10.436	-13.82	-8.6203	-10.233	-6.7471	-10.703	-9.3127	-10.726	-10.692
-12.671	-10.707	-11.719	-10.53	-11.332	-10.699	-13.112	-10.666	-11.504	-11.846	-12.52	-11.725	-13.094	-10.109	-13.762	-12.552	-13.526	-8.6856	-11.422	-13.294	-9.8484	-11.434	-12.801	-13.237	-12.708	-12.951	-10.941	-11.633	-12.577	-10.185	-11.385	-9.29	-12.753	-8.8376	-12.558	-10.429	-10.807	-11.536	-12.454	-11.102	-10.941	-10.511	-11.262	-14.077	-11.884	-12.574	-10.035	-12.765	-10.636	-11.865
2.5276	3.198	2.545	2.8157	1.1612	0.78833	1.3043	2.5753	0.0047779	2.2922	1.6251	1.4697	-0.74531	-0.92434	-0.78885	2.3362	3.4959	1.2415	-0.031397	-0.81052	0.92587	1.6266	-0.07147	1.1731	2.1346	2.3964	3.4248	-0.12571	0.86902	2.1491	1.2623	0.30718	1.3671	-0.55558	1.622	1.2539	1.342	3.6146	3.2583	-0.13625	0.91475	1.9606	1.1355	1.7145	2.2083	2.1512	2.4759	0.64969	0.56128	-0.19586
-0.43366	-0.94666	-2.0787	-1.9252	-2.0781	-0.61853	0.45249	-1.02	-1.9195	-2.2064	-2.7473	0.11902	-2.2584	-1.3861	-1.0638	-1.056	-1.8251	-3.4441	-1.319	-2.0217	-0.89769	-2.073	0.65861	-1.7832	-1.2821	-2.3235	0.21013	-3.4272	0.78353	-2.2768	-1.3262	-0.7383	-0.24054	-0.044446	-1.8573	-0.67283	-1.4183	-1.5408	-1.8806	-0.72572	-0.66156	-3.4481	-2.5692	-1.2757	-1.4503	0.082685	-1.9262	-0.8493	-0.85376	-0.030993
-1.396	0.70018	-0.4484	-1.1118	0.38527	-0.3979	0.66899	-4.3857	1.7681	1.3267	-2.2239	-3.747	-0.56736	-0.18476	-1.8852	-1.1469	-0.94562	3.3286	2.4679	-1.4377	0.65826	0.8471	0.982	-1.0625	0.11922	1.6288	-1.3388	0.36214	-0.87684	-0.10721	-1.3093	-1.6509	-1.0504	-2.4242	-2.7143	-2.1292	0.28717	-1.885	-0.51424	-0.80908	4.425	-1.2127	2.5783	0.5519	0.39982	-0.64664	-0.31403	-1.0299	-0.10424	1.2223
-4.5849	-2.6286	-0.90157	-1.4752	-3.1004	-4.6931	-0.55548	-4.0384	-2.3062	-2.6743	-1.4129	-2.077	-6.2427	-4.7269	-2.0305	-2.0959	-1.1053	-3.2505	-4.8807	-2.8895	-2.0536	-2.2762	-4.8564	-0.60069	-3.9393	-2.5272	-2.3041	-3.004	-3.3798	-3.671	-2.6466	-2.4068	0.009821	-3.7498	-2.5631	-2.1074	-0.29004	-1.2175	-5.1746	-2.398	-3.8655	-2.3916	0.49614	-2.3106	-1.5435	-2.3894	-2.9886	-4.3917	-1.4316	-1.9284
3.3408	0.33418	2.4634	1.0432	3.3859	1.4207	-0.008363	1.793	0.39584	1.6975	0.9976	1.6393	-2.7536	0.18884	4.2687	1.7579	2.5898	2.1108	1.6118	1.0379	3.0172	2.98	2.6543	2.8988	0.82648	0.64215	1.7236	2.6843	0.8054	-1.7857	2.2915	1.2386	1.4507	1.6689	4.0071	1.267	0.42197	1.7884	-1.3912	4.9526	3.2135	3.6132	1.4996	3.1364	1.6535	2.8	3.1448	2.9479	2.9667	2.9419
-2.4413	-2.9883	-1.8239	0.22907	-2.3507	0.5262	-0.17592	-1.7691	0.19454	1.1216	-2.2463	2.096	-0.45441	-0.70799	-2.6126	-4.8296	-1.5927	-4.0682	-0.20964	-2.1182	-0.89949	-3.0452	-2.2804	-2.5186	-0.039215	-2.8616	-1.7824	-1.3774	-2.5713	-0.39866	-2.509	-1.5401	-2.9013	1.3514	-0.86887	-0.42361	-1.845	-3.8694	-1.1386	-4.058	-2.2435	-1.1823	-3.3085	-3.5218	0.88092	2.0872	-0.67471	-3.0604	-3.735	-2.0984
1.6991	-0.019293	2.1045	0.44745	3.6405	1.9014	3.0104	-0.0092226	-0.0473	3.0291	1.4958	1.0212	0.75563	-0.27133	1.2524	2.4263	2.0155	0.88461	2.327	2.2164	2.7454	2.3564	0.31659	3.924	0.077154	1.8289	-0.092592	2.806	-0.16039	1.5137	1.5716	1.1624	3.9647	2.1693	1.3748	1.3926	2.0615	3.4805	0.77876	-1.1077	2.2057	5.7354	3.7926	2.1344	0.86337	0.42968	0.66527	2.097	2.71	0.78622
-4.4237	-2.7318	-3.8519	-3.9336	-2.534	-4.6665	-1.795	-4.9307	-4.2926	-6.9711	-4.3462	-3.4403	-3.7996	-4.2331	-5.014	-1.3929	-4.1068	-3.3838	-4.0714	-3.7828	-4.13	-2.712	-1.9844	-4.1288	-4.2106	-4.5018	-3.9427	-3.829	-2.4479	-1.8296	-6.2647	-3.4145	-4.3348	-3.9623	-3.3532	-4.8051	-4.7688	-4.0848	-2.4137	-3.4906	-4.1199	-4.7226	-4.0428	-3.6677	-4.3355	-3.3661	-2.9805	-4.832	-2.9375	-3.2816
-6.6646	-7.9718	-7.6047	-6.9291	-4.4407	-7.096	-7.825	-9.8968	-8.1821	-8.2304	-6.2704	-9.3444	-8.4541	-7.2587	-7.7923	-8.3583	-8.6105	-5.1035	-7.3759	-9.5906	-7.8139	-7.4577	-8.7265	-6.7395	-8.4029	-5.9153	-10.256	-5.8775	-8.9988	-7.8199	-7.6111	-6.7244	-6.944	-7.2683	-6.5766	-6.2877	-9.1458	-7.3823	-7.3797	-8.5743	-6.6552	-7.6935	-7.1995	-10.145	-7.7553	-10.516	-8.919	-6.4724	-7.6122	-7.7178
3.9493	6.1186	7.7647	5.6695	9.1117	6.1832	6.4499	6.4829	5.9544	8.1237	5.7767	5.7634	8.1312	6.5776	5.493	8.4824	7.2558	7.3102	6.1485	7.1492	7.0874	9.8817	7.1546	4.3306	8.2909	7.036	8.0108	7.5098	7.1231	6.3841	5.1003	8.4808	6.3829	5.7552	6.4991	5.9376	5.1305	5.2862	9.1568	6.2416	6.4418	5.3159	5.3834	5.4117	4.8609	5.04	7.3205	6.2115	6.7914	6.3124
-15.132	-15.077	-14.152	-14.057	-16.909	-14.339	-13.256	-15.992	-13.535	-14.697	-16.271	-13.364	-15.493	-14.485	-13.689	-13.044	-12.935	-13.786	-15.788	-12.711	-15.562	-15.249	-14.738	-17.069	-15.127	-15.346	-16.441	-14.688	-13.935	-13.628	-14.731	-15.746	-15.211	-15.531	-16.326	-12.184	-14.747	-14.513	-15.1	-14.841	-12.899	-15.353	-12.9	-15.926	-15.337	-17.215	-13.805	-14.579	-15.912	-15.361
-1.1017	-2.7723	-0.98828	-2.7194	-2.7741	0.89176	-2.4642	0.89853	-1.8694	0.31239	0.10857	-2.1477	-2.0292	0.60195	-2.6579	0.0058997	-1.3885	-0.21408	-0.063903	3.3099	0.57117	-1.0003	-2.2692	-2.7589	-0.8728	-2.7155	0.41856	-0.90064	0.18907	-0.55662	-1.8848	0.79426	1.7374	-1.0858	-0.92361	-1.5721	-2.5055	-1.8622	-2.4149	-2.4454	-3.184	-1.4127e-05	-2.5708	-0.59499	0.37761	-3.321	-1.9766	-1.0138	-2.4252	-3.0315
4.1388	5.5169	3.9617	6.3946	7.2361	5.8616	5.3695	5.2582	3.5898	3.5614	4.0236	5.7661	3.7143	5.2007	2.9892	3.4595	3.9741	3.5584	3.5761	6.6316	5.5807	3.3142	6.1536	5.8257	6.1463	4.6192	6.5548	2.4927	4.2626	7.2056	5.475	3.3708	5.5245	6.5024	5.6707	4.3385	5.0194	5.1284	4.5744	3.3998	5.0236	5.7948	4.7046	7.5855	5.4642	5.7006	6.6528	5.1582	4.2202	3.4459
-1.9777	-3.8483	-5.3958	-1.1347	-2.8411	-2.7479	-3.5897	-1.6092	-3.9999	-3.8857	-1.5008	-2.6795	-4.4141	-4.0417	-5.8896	-6.0366	-1.5035	-1.9491	-3.5203	-6.2857	-4.6081	-4.1415	-0.71219	-1.2478	-2.4076	-2.9673	-3.3321	-2.6671	-3.8155	-2.1723	-2.2616	-2.4708	-3.8718	-3.8053	-3.3476	-5.5539	-1.8781	-4.3681	-4.3594	-1.8883	-2.9128	-4.6224	-5.1474	-2.9185	-2.6583	-1.6499	-4.0065	-4.7209	-4.3648	-5.1503
-2.7355	-3.924	-1.3558	-2.2	-2.0236	-3.0036	-3.3143	-0.75242	-3.3672	-1.2084	-2.7514	-1.6835	-3.4915	-1.1325	-1.4724	-2.5904	-2.2338	-4.4666	-1.596	-2.7859	-1.9186	-4.0902	-3.3597	-2.212	-4.1121	-1.9535	-2.7442	-2.9262	-4.1148	-2.6913	-4.4433	-2.7482	-4.9612	-1.9691	-2.4971	-0.94397	-3.3774	-2.585	-1.8275	-5.2398	-1.254	-3.6333	-1.8256	-2.3459	-2.4208	-1.8965	-3.9694	-3.4717	-1.3293	-3.0619
1.474	0.85696	2.8383	2.2705	2.5486	2.7113	0.21909	0.53856	1.1279	2.4078	-0.087137	0.6968	0.23314	-0.54162	3.3343	-0.73085	3.8187	1.6656	1.2588	1.436	1.6954	2.5743	1.0714	4.3948	1.4945	3.163	0.3081	2.5746	1.1068	2.8609	-0.31788	-2.2733	-0.064006	0.84696	0.75182	1.1262	-0.17236	4.3681	0.65034	0.89263	2.0145	2.2438	3.5261	-0.46919	2.4257	-1.2576	3.1667	2.7148	2.1185	0.71648
-2.5231	-4.6231	-4.4919	-3.4968	-2.5498	-1.7801	-5.9132	-5.7305	-4.1282	-3.3991	-1.2591	-3.9065	-3.7116	-2.8881	-0.9798	-3.7243	-2.9807	-5.1883	-4.6311	-3.4398	-2.9472	-5.3383	-4.0976	-5.0559	-1.343	-2.9037	-4.3862	-3.2628	-2.1386	-7.0573	-3.4768	-3.1122	-2.8661	-3.5602	-4.5957	-4.805	-2.0447	-3.5314	-4.009	-4.6942	-2.8761	-2.8238	-5.5995	-2.5537	-3.9628	-2.3859	-2.9788	-3.0639	-4.2191	-2.5113
-12.676	-14.023	-14.685	-15.928	-12.655	-12.56	-9.8735	-13.268	-13.738	-12.666	-12.444	-12.423	-14.231	-12.638	-14.776	-13.343	-12.894	-12.788	-16.352	-13.933	-12.945	-11.098	-11.87	-14.319	-14.2	-13.248	-13.761	-12.304	-11.876	-12.917	-11.846	-10.533	-12.515	-12.613	-14.564	-13.68	-13.614	-12.123	-11.283	-12.453	-14.056	-12.298	-15.201	-13.374	-13.331	-13.826	-13.435	-10.732	-10.024	-12.65
-3.7605	-3.0801	-1.8323	-3.1113	-5.4631	-3.7552	-6.3917	-1.6377	-4.7324	-4.2421	-2.7946	-2.3399	-4.4697	-4.8237	-2.1378	-2.734	-3.5695	-3.3916	-3.1522	-3.8763	-3.7595	-3.7079	-2.7742	-3.6104	-0.40513	-4.6422	-5.1766	-0.43381	-5.8628	-2.8223	-1.5603	-3.2305	-3.9315	-3.3372	-5.717	-3.8409	-1.3775	-4.72	-3.6442	-2.2709	-3.0851	-2.247	-4.8885	-2.3485	-5.4951	-3.8846	-2.9538	-1.2589	-2.0843	-2.336
-13.351	-13.207	-11.76	-11.559	-12.781	-16.97	-13.313	-14.819	-14.836	-11.987	-13.75	-12.852	-13.42	-13.821	-13.401	-15.355	-13.993	-14.434	-16.127	-15.559	-15.673	-14.369	-14.453	-15.014	-12.267	-13.363	-14.159	-15.237	-14.589	-15.296	-13.078	-14.56	-12.549	-14.705	-16.026	-11.241	-14.634	-15.968	-14.879	-14.66	-13.331	-13.567	-13.677	-14.433	-14.478	-14.56	-15.361	-15.195	-15.144	-14.518
-10.246	-9.9186	-11.676	-11.981	-12.551	-12.243	-9.3316	-9.5455	-10.279	-10.439	-11.475	-12.661	-11.072	-8.3881	-12.355	-11.06	-13.501	-11.169	-11.058	-12.855	-10.845	-10.175	-8.8529	-12.934	-12.407	-9.3736	-10.423	-12.493	-10.788	-10.456	-11.732	-11.788	-15.015	-10.7	-11.669	-11.246	-9.096	-10.937	-11.694	-11.196	-11.01	-9.6646	-11.652	-10.254	-12.337	-10.587	-9.9542	-12.35	-10.519	-12.006
-6.4416	-3.1868	-4.0475	-2.403	-5.0648	-3.6823	-5.0774	-3.5702	-5.1991	-3.1069	-3.2551	-1.2187	-3.7544	-5.006	-3.851	-8.0148	-5.7029	-6.3922	-7.4934	-5.0574	-4.9214	-3.5504	-4.6983	-3.3414	-3.8571	-4.8893	-5.4926	-3.0857	-3.9451	-3.9914	-1.1531	-3.0332	-3.9154	-3.2632	-2.6334	-4.8487	-5.2791	-5.0572	-3.9269	-1.6606	-3.8694	-4.7338	-3.6224	-3.2418	-1.9552	-1.3835	-3.5511	-2.4835	-5.2534	-3.5078
-5.953	-5.3609	-3.6894	-5.6907	-2.3224	-4.3584	-7.2076	-4.5491	-6.6788	-6.224	-5.3361	-4.6501	-6.0582	-3.9733	-3.4913	-6.915	-7.3118	-6.6247	-5.7631	-6.0846	-5.4357	-5.7253	-4.8045	-6.5987	-5.1712	-4.6584	-4.5508	-4.7963	-5.1851	-6.2844	-4.6765	-4.3455	-4.4096	-4.207	-4.305	-4.8375	-5.5398	-3.9016	-4.1635	-5.6	-4.7288	-6.3805	-5.1144	-5.016	-5.9171	-7.0201	-4.8824	-3.8347	-7.5588	-5.6016
-1.8122	3.5998	0.97225	1.4023	2.0299	1.6038	2.5919	3.9467	3.302	-0.51573	0.85889	1.2865	1.6018	0.19976	1.8111	0.24989	5.1263	1.4935	2.1725	3.975	1.2014	3.5896	1.5516	1.5848	1.2943	1.6752	2.5596	3.0533	-1.1125	2.3683	2.483	1.5127	1.6668	-0.22082	-0.79607	0.59471	0.45433	-0.20555	3.5964	0.6443	1.7813	-0.026716	2.0129	3.1121	0.44909	2.0146	0.49489	2.546	-0.64389	2.1548
0.6943	0.60491	-0.28558	-0.37121	-2.6865	2.1953	-1.098	0.65849	-0.61153	2.4954	-0.89989	-1.5273	0.50839	-2.3061	-0.91336	0.29858	1.2264	-0.39693	0.39236	-2.0774	-0.65904	-0.037836	0.62691	2.3473	2.1955	1.7028	1.0468	-0.020667	-0.62585	-0.83985	-0.21117	-2.139	-0.63928	0.21806	-0.36951	0.30952	-0.97912	-0.26281	0.25775	0.46752	1.5333	1.099	0.84718	-0.61192	-1.8915	-2.181	0.17197	-0.38992	-0.62971	0.84139
-12.913	-13.603	-14.38	-11.537	-13.146	-12.75	-14.332	-12.122	-12.202	-12.507	-13.054	-12.768	-13.826	-14.478	-11.618	-11.016	-13.873	-14.83	-12.181	-12.702	-14.757	-14.76	-14.32	-12.862	-9.8456	-13.945	-12.876	-12.366	-11.67	-13.976	-12.56	-13.222	-12.849	-13.011	-11.281	-10.452	-16.45	-12.887	-14.832	-13.583	-15.793	-13.005	-13.381	-13.498	-12.652	-11.841	-13.138	-13.576	-13.129	-14.874
-9.3698	-9.0669	-10.448	-10.239	-9.2248	-9.2637	-9.0003	-9.7461	-8.7585	-12.02	-8.778	-7.4555	-9.1323	-8.1587	-11.135	-5.2808	-11.423	-9.1734	-7.5887	-8.917	-9.9416	-8.5722	-9.1636	-7.6802	-11.265	-9.7422	-9.7848	-8.5681	-6.8605	-6.1652	-8.6499	-10.761	-8.9633	-9.8549	-8.6724	-9.7943	-10.993	-9.4285	-6.6031	-8.8512	-7.815	-8.9771	-8.6609	-8.3502	-9.1898	-7.3606	-7.8317	-10.603	-8.0088	-6.4837
0.74381	3.967	4.8901	1.9949	-0.27303	2.7386	3.3431	0.70283	1.1701	1.85	3.3871	3.7593	1.919	0.96415	0.98302	-1.2929	2.6669	-0.60511	1.3821	0.99922	2.518	1.0032	2.4298	2.9342	2.318	2.9609	1.3582	0.84264	1.5309	-0.2104	0.70506	0.68043	1.9772	0.20952	1.4507	3.1572	1.8408	0.80234	-0.33157	-0.11826	1.7803	-0.57631	1.5317	1.9985	1.8874	4.0416	-0.21507	1.9052	0.86581	2.0843
1.8238	0.036772	-0.25965	-1.1041	0.74152	2.5081	-0.198	0.99742	0.74398	0.73197	0.37485	1.9099	0.59717	1.6767	0.88689	-1.3291	-2.1574	-1.187	0.5902	1.5091	-1.7417	0.64601	-1.454	-0.4192	1.5466	-0.61125	-0.10062	2.9832	-0.73101	1.1213	1.7077	2.6461	-0.80753	-0.53066	2.4924	0.80678	0.35903	2.3126	-1.3939	0.68699	1.8076	0.24731	-2.6312	1.3776	0.54476	-0.34068	1.2794	0.7693	2.6214	0.28058
-0.84148	-0.0028127	0.049609	-1.217	0.19887	-0.39335	-1.3294	-0.32899	0.2794	-0.69123	0.15207	-0.38596	2.3539	-0.905	2.0614	-0.026012	-0.26189	-2.2936	0.36249	-1.1822	0.86173	-1.9015	0.71941	-0.90149	1.3053	-0.18826	0.54287	-1.0487	0.16609	1.3706	-1.385	0.24778	1.0813	2.1508	0.30288	-2.2084	-1.0027	-1.2391	1.2315	1.1522	-0.54294	-0.69332	-0.19342	-1.0874	-2.5984	-0.064657	-0.64786	3.1884	0.28322	0.48926
-21.831	-24.615	-20.78	-21.775	-23.258	-22.283	-19.389	-20.613	-21.831	-20.902	-21.568	-23.378	-21.758	-24.599	-22.611	-21.734	-20.306	-22.034	-22.065	-22.624	-21.355	-24.747	-21.433	-24.022	-23.226	-21.721	-22.376	-20.98	-19.265	-19.31	-22.556	-21.466	-21.955	-22.463	-23.42	-20.171	-23.609	-23.162	-21.315	-22.753	-25.553	-21.302	-21.266	-22.265	-21.483	-22.968	-24.497	-25.174	-23.497	-22.193
-20.247	-24.989	-23.421	-21.9	-22.135	-22.697	-21.681	-21.388	-22.869	-23.293	-21.255	-22.078	-23.036	-23.137	-23.519	-21.639	-22.652	-24.499	-21.97	-23.345	-24.851	-22.027	-19.592	-22.415	-19.583	-22.086	-22.257	-24.16	-21.723	-23.41	-21.355	-20.734	-21.393	-20.894	-23.834	-19.561	-25.11	-22.626	-19.624	-21.833	-24.328	-22.873	-20.013	-21.787	-22.305	-22.795	-24.126	-20.819	-22.366	-22.282
-0.64492	-1.9847	-1.8159	0.68674	-2.5523	-1.9788	-0.083019	-0.64326	-0.65652	-0.59648	-1.3115	-0.8183	1.1028	-0.86956	-1.6104	-2.0766	-2.9862	-3.2399	-0.067644	-0.1561	-2.7758	-1.9623	-1.8954	-1.3312	-1.7199	1.5009	-1.5201	-1.0379	-2.8349	-1.5129	-1.1306	0.31452	0.37578	-1.6863	-0.38894	-0.69082	-3.0901	-1.6764	-1.1172	0.44194	-0.31443	-3.3307	-0.5761	-0.64698	-1.2272	-1.9884	-1.5835	-2.4604	-1.6077	-3.1769
8.7181	11.288	10.991	7.453	7.3376	7.6411	8.3662	7.087	7.8938	9.1065	6.8954	8.6806	9.2557	6.9494	6.533	7.6268	5.5664	8.2098	7.3363	5.8491	7.2975	6.8947	7.0272	9.8784	8.7474	9.7302	8.6676	9.4206	8.6726	8.3258	8.0641	8.8567	5.6732	7.3405	9.6253	9.5424	7.3786	8.1964	6.358	9.2934	7.9569	6.8373	8.2132	6.8981	8.4077	7.1329	5.7969	5.9097	8.873	6.6105
-5.7578	-6.1093	-5.6828	-5.3629	-4.7922	-3.5886	-4.7888	-6.2752	-6.5121	-4.8406	-5.8553	-5.8444	-3.9441	-2.5528	-2.7648	-5.966	-6.646	-5.4918	-4.6756	-4.2738	-3.0135	-5.9349	-5.7647	-3.9817	-4.7103	-5.1917	-5.1897	-4.5408	-5.7358	-8.1154	-6.8198	-5.1665	-4.7221	-2.7578	-3.2152	-6.3842	-4.079	-4.5247	-7.0827	-3.7295	-5.4798	-5.4225	-2.6066	-4.5213	-4.8935	-4.3246	-5.092	-4.8848	-6.2338	-4.7366
-5.7039	-4.7	-2.9683	-4.4115	-4.5326	-5.0534	-5.4955	-2.9158	-1.8909	-3.5943	-5.3581	-4.696	-4.2575	-3.9582	-4.1332	-2.816	-5.4633	-5.2664	-3.9406	-2.7348	-3.6225	-7.0287	-1.9724	-4.1926	-5.4524	-4.9713	-3.6026	-3.3717	-2.8654	-5.2543	-4.2985	-4.7101	-2.2441	-2.6841	-5.9386	-5.2812	-3.0733	-3.5125	-3.7031	-3.9558	-5.1252	-3.7863	-4.1064	-4.2895	-5.5493	-4.9361	-7.0391	-5.596	-5.1045	-4.6332
-4.4424	-5.3306	-6.0231	-6.9881	-5.1808	-4.7891	-7.8172	-2.6194	-7.2135	-6.0219	-6.2488	-7.0936	-5.4034	-5.7324	-5.9518	-7.1508	-3.7028	-6.6424	-4.6508	-4.548	-3.6233	-7.8383	-6.0962	-4.0748	-5.1932	-5.3171	-5.8966	-7.5543	-5.1001	-6.2607	-6.2543	-4.1441	-6.444	-4.5373	-5.1065	-6.8829	-7.7442	-4.4515	-5.1751	-6.4593	-6.0723	-4.6475	-4.9059	-5.6042	-4.9126	-4.3204	-5.2873	-6.499	-6.6782	-5.6177
-11.33	-11.797	-12.227	-11.584	-11.175	-10.321	-12.384	-12.416	-14.348	-8.6071	-10.099	-11.304	-11.687	-11.404	-9.9737	-11.145	-11.603	-10.206	-12.303	-10.37	-10.522	-11.109	-14.583	-10.609	-11.703	-11.252	-10.792	-10.097	-10.128	-12.794	-10.267	-10.547	-11.898	-12.502	-12.214	-10.898	-13.272	-9.96	-12.162	-9.4594	-10.881	-10.613	-9.2597	-10.733	-11.081	-10.365	-9.3707	-11.679	-9.7849	-10.582
-3.9105	-2.4473	-6.2621	-3.3569	-5.419	-5.1761	-4.3311	-5.3668	-4.9038	-4.5984	-3.2344	-4.8041	-5.4999	-7.0427	-2.6985	-1.6563	-2.0506	-3.351	-3.5736	-3.0117	-3.4775	-3.3983	-4.3236	-4.7447	-3.3057	-3.8853	-3.5786	-4.1788	-5.6555	-5.2441	-2.4581	-4.291	-4.5553	-5.3264	-2.2247	-5.4215	-2.9567	-5.4495	-5.1645	-5.5069	-5.3396	-5.6781	-3.2973	-5.4376	-3.4072	-3.3962	-6.2773	-4.1229	-5.6666	-6.7874
8.3761	7.2056	8.9043	7.0929	8.7565	9.3684	7.8787	5.7731	7.4832	8.0098	7.8449	6.1952	6.2541	6.2769	6.2675	5.98	6.549	7.2939	3.6023	6.1168	7.0071	6.6012	7.1241	5.6995	6.3366	5.7524	6.8579	8.0993	7.376	4.0963	5.8599	7.2335	6.494	7.6926	5.7102	7.3411	6.0952	6.6237	6.8138	6.3631	4.8617	7.4346	4.9704	5.4646	9.0965	7.5719	8.2691	7.7167	7.9158	4.8838
-2.232	-1.8927	-3.5576	-1.9629	-1.7142	-4.7093	-3.2217	-1.6532	-4.3328	-4.1374	-3.4125	-4.0827	-3.0778	-4.0343	-3.7964	-2.1267	-2.1203	-2.9308	-3.154	-0.84357	-1.4359	-3.2919	-4.6582	-3.228	-3.9916	-1.6575	-3.5305	-2.8642	-5.1042	-3.9266	-2.4196	-3.0401	-2.368	-4.4858	-3.0899	-4.8453	-4.4037	-1.5749	-3.3209	-3.5786	-4.1378	-2.684	-3.2065	-2.7413	-5.5898	-5.0402	-3.0365	-1.4167	-1.1485	-2.9229
8.3612	7.8445	7.6193	8.5346	9.0671	8.4117	8.8221	9.3551	7.8449	8.727	8.6105	8.2653	8.3104	9.9597	7.3226	8.5525	6.7706	9.1503	8.312	6.7535	7.8124	8.8531	9.8648	5.3875	7.1837	7.0253	7.8628	9.1599	6.0352	9.0995	10.723	6.5249	7.835	7.6099	7.9177	7.9679	9.5451	6.5686	7.4839	8.8356	5.1156	8.0312	9.1877	9.9493	7.21	6.3333	8.3462	7.1394	7.0531	9.3533
-4.1885	-5.2185	-4.3791	-4.7233	-4.5824	-5.8279	-3.7688	-6.8093	-7.2968	-5.7789	-3.097	-5.044	-4.2628	-5.1646	-6.6948	-5.3398	-7.0641	-6.4765	-4.5714	-3.336	-4.0936	-4.2361	-5.7524	-2.3976	-3.8426	-6.8118	-3.8181	-6.204	-4.7249	-5.5252	-3.56	-2.3209	-5.0799	-3.0471	-5.777	-4.8643	-3.2379	-3.296	-3.7964	-2.737	-6.8037	-4.0242	-3.5512	-4.756	-6.0722	-3.1281	-5.6878	-4.1293	-8.4381	-3.0555
-2.4276	-0.87269	-0.96575	-1.3772	-2.6841	-4.2455	-1.7772	-1.5252	0.50569	-1.1013	-1.9294	-2.193	-1.0135	-2.468	-1.2286	-2.512	-5.7437	-2.0261	0.25603	-3.7748	-2.6033	-2.6078	-3.484	-0.78452	-0.22005	-0.43537	-1.2257	-1.136	0.50358	-1.009	-1.4938	-1.3245	-0.81755	-2.1214	-1.1833	-0.37151	-3.8914	-0.57282	1.213	-0.59503	-1.1762	-1.3544	-1.3864	-2.9568	-3.8271	-1.4394	0.27399	0.18777	-0.20261	-1.4323
2.1708	1.2579	1.8441	2.898	5.6063	5.2172	5.7454	2.8814	2.0837	0.98787	2.0474	2.2009	2.2267	3.0363	2.4529	3.0103	2.4458	4.2646	3.9739	1.0394	1.541	4.0949	4.1714	2.1814	3.2234	1.5947	3.8351	4.1334	3.4171	3.4903	1.8995	0.089997	1.8502	2.9386	5.1166	3.3723	3.5318	1.6123	3.3746	1.9739	2.8243	4.0921	2.1543	2.6779	3.4045	0.58434	3.1437	2.3746	5.4047	0.93153
8.7715	8.5639	7.7309	8.4048	7.4259	6.1451	8.9946	6.9081	7.3614	7.0209	7.6374	8.3925	7.6649	6.1373	9.5314	8.8235	8.3794	8.0589	6.6438	10.952	8.4147	7.3096	7.1414	7.433	6.3594	7.4997	9.2031	4.7995	8.8985	9.3764	6.4399	6.5186	9.5111	9.4352	7.7745	11.12	6.5725	7.2112	7.6785	10.655	8.6168	6.8868	7.8039	7.8113	7.6401	6.5054	9.4525	6.5942	9.1319	6.8893
-13.33	-13.415	-14.3	-16.065	-16.835	-14.483	-13.029	-12.678	-14.094	-12.388	-13.618	-13.895	-13.967	-13.273	-12.177	-13.54	-14.567	-14.872	-16.558	-13.127	-14.51	-13.799	-13.438	-14.306	-16.908	-12.836	-12.164	-12.89	-16.063	-14.583	-15.273	-15.026	-14.223	-11.252	-11.967	-14.444	-13.817	-12.339	-14.391	-15.322	-15.02	-12.037	-15.33	-14.531	-12.892	-15.435	-13.978	-13.043	-12.742	-14.952
10.317	9.0469	8.3062	8.3351	8.1056	6.2789	7.7774	8.3039	8.1891	5.7476	8.802	8.1908	8.1223	8.084	7.3908	4.7815	7.5005	6.1473	9.5701	8.0281	10.147	6.4697	5.7352	8.6344	7.0425	10.379	8.8524	7.7822	9.0567	7.0833	7.6167	8.5772	9.4871	9.6684	7.6287	7.3721	7.107	6.9342	8.465	9.2378	8.0577	9.7892	7.6643	8.37	7.2619	8.6716	8.9164	5.429	5.9397	7.9932
-10.624	-10.591	-14.2	-12	-10.928	-13.364	-11.898	-9.8988	-10.458	-12.606	-12.316	-11.735	-13.604	-12.047	-11.253	-12.046	-10.187	-12.753	-11.512	-10.731	-10.969	-11.675	-12.526	-10.411	-11.671	-11.742	-12.287	-9.8662	-12.501	-11.714	-11.758	-13.966	-13.202	-12.755	-11.273	-12.434	-11.211	-12.35	-12.553	-12.156	-10.286	-11.88	-10.644	-9.8939	-8.4208	-13.621	-11.074	-10.992	-12.393	-10.872
-0.30456	3.1719	-0.31929	2.9974	0.40153	-0.32602	3.7887	-0.55683	2.9452	2.6335	3.5781	2.5819	0.46504	1.574	0.88536	2.3522	1.0478	0.26477	0.74305	2.3023	0.17644	0.54563	1.8586	-0.21043	1.9014	1.7002	2.6174	0.082705	1.9393	2.2673	-0.016784	4.6677	0.29001	3.0984	1.9604	1.0904	-0.40264	0.28626	1.8374	2.4166	4.8939	2.1747	0.84278	1.6353	1.6115	-0.93012	0.94837	0.89297	2.6938	1.435
-4.6721	-3.1913	-4.382	-2.5921	-4.392	-2.9012	-0.81732	-0.28915	-1.1589	-2.9475	-3.2443	-2.747	-4.1408	-2.8224	-5.2373	-5.6659	-4.3228	-0.27994	-2.9239	-2.9118	-0.43624	-4.6844	-1.2098	-2.5877	-4.6176	-3.8116	-2.2901	-2.91	-1.4559	-3.5648	-2.2796	-4.6557	-2.1168	-3.5959	-2.7074	-2.6115	-1.9607	-3.81	-3.2985	-4.7014	-0.35706	-1.5358	-4.787	-3.9264	-0.99083	-4.4273	-3.2059	-1.6295	-3.6028	-3.0619
-12.718	-11.605	-10.776	-10.872	-11.253	-10.869	-12.575	-13.116	-11.757	-11.219	-10.935	-12.329	-10.911	-11.559	-12.699	-15.157	-12.519	-11.224	-13.015	-11.886	-11.477	-11.315	-10.633	-11.237	-11.473	-10.023	-11.072	-12.499	-10.651	-10.434	-9.5207	-12.457	-9.6736	-11.921	-10.849	-12.326	-11.647	-12.094	-10.172	-11.484	-14.136	-10.722	-12.956	-12.471	-12.479	-12.116	-12.366	-11.875	-10.968	-13.444
-3.7844	-4.102	-2.9438	-5.671	-3.9389	-3.5268	-3.0106	-2.8264	-2.2838	-3.7597	-4.3009	-4.2782	-3.9888	-4.5118	-5.4148	-3.5231	-1.9021	-4.0708	-4.6831	-4.3427	-5.3705	-1.6499	-5.6356	-6.2349	-2.0661	-1.9917	-4.9875	-4.8905	-3.7899	-3.0153	-8.2728	-2.5506	-4.2741	-5.7498	-4.3809	-4.322	-2.5502	-3.5656	-1.4732	-6.2763	-4.0856	-3.4703	-2.4151	-4.7835	-5.8195	-4.0209	-4.822	-3.8304	-3.7538	-5.6784
-2.5576	-3.0542	-5.5841	-5.994	-4.7675	-3.7934	-2.464	-2.3404	-3.8516	-1.7396	-5.761	-5.8924	-5.273	-3.5862	-3.9649	-5.1632	-5.1044	-3.7466	-6.5204	-2.6977	-5.2385	-3.8281	-5.2118	-2.308	-7.2497	-5.6959	-5.707	-2.7415	-4.5333	-3.6145	-4.5935	-5.4293	-5.3084	-7.1089	-4.4215	-4.3449	-3.2307	-4.3882	-3.758	-3.6258	-5.4796	-3.8839	-5.5369	-1.9428	-2.6651	-4.5324	-5.0727	-3.6264	-5.3068	-3.5492
4.3495	2.0383	4.3608	6.2357	7.0722	3.7287	4.6048	6.7219	3.546	4.3045	5.18	4.6049	4.861	2.5543	6.0169	5.2025	5.5174	4.8084	4.2716	5.4043	4.4106	4.8033	3.4313	4.3104	4.7831	5.615	5.8897	5.4571	4.2361	5.3609	4.5235	2.6493	5.6238	4.0704	4.6022	5.9751	2.7628	3.1798	4.3995	3.7035	1.73	3.417	4.8764	6.9259	2.1032	1.5203	2.7702	4.6372	5.1514	4.6218
-13.519	-14.678	-15.554	-12.162	-10.669	-15.041	-13.619	-14.11	-15.032	-13.384	-13.073	-12.805	-13.992	-12.971	-13.726	-12.142	-13.264	-13.321	-11.292	-13.25	-13.727	-14.478	-11.957	-11.223	-12.092	-12.175	-11.995	-13.316	-15.515	-12.621	-12.849	-12.619	-11.704	-9.089	-11.784	-12.213	-12.958	-13.424	-13.466	-10.773	-11.638	-14.549	-12.563	-12.933	-13.369	-15.707	-14.012	-10.966	-15.414	-13.456
4.4651	6.3826	4.3709	4.2864	7.1465	5.5421	4.2111	5.9691	6.125	5.7193	5.1647	5.6051	5.3991	5.5946	2.9451	5.2825	6.2636	6.2181	5.3244	4.6034	3.1133	3.1874	3.5553	3.6636	4.3656	7.9294	5.2457	6.2303	3.6238	5.7812	5.5276	4.7399	5.7011	6.8759	4.5177	3.9317	5.4287	6.2478	4.4906	5.188	6.0382	6.5791	3.7034	4.7614	5.6344	3.1782	2.9596	5.2754	6.5055	5.5862
-2.9695	-3.4009	-6.1396	-4.1712	-3.7611	-3.7879	-2.7015	-1.7831	-2.3029	-3.0619	-3.3955	-4.4885	-3.7126	-2.7743	-3.2576	-4.4192	-4.0922	-2.8064	-3.6628	-0.91782	-3.1906	-2.3787	-4.1146	-2.6054	-4.812	-1.9186	-5.929	-4.2291	-4.9784	-1.8939	-3.0541	-3.0704	-3.5547	-4.2085	-4.9414	-1.6182	-4.1863	-3.0576	-3.6253	-3.022	-3.191	-3.924	-3.9536	-5.3496	-5.1685	-3.7993	-4.2089	-3.8535	-3.9159	-6.4211
-8.5079	-4.4811	-6.8398	-6.1627	-9.8276	-6.4486	-6.5439	-6.0309	-7.1683	-6.2509	-7.5995	-7.3296	-4.843	-5.6494	-6.4877	-4.4016	-7.7747	-5.0445	-8.2507	-7.0562	-7.3501	-7.4103	-6.2038	-6.9372	-6.7901	-6.0962	-6.2303	-6.9496	-4.9215	-3.4228	-5.0317	-6.6204	-3.5343	-7.6919	-6.7194	-6.6408	-4.0969	-6.6788	-5.4142	-6.0664	-8.1289	-6.6784	-7.0509	-6.3891	-8.2494	-6.9039	-4.524	-6.7179	-6.5865	-5.3663
4.7779	5.7095	4.4154	5.6094	4.4667	3.3757	5.2003	5.853	5.4722	7.6171	4.4003	5.6973	6.2857	6.5333	4.9998	4.9966	7.8486	7.9628	3.1768	6.1016	7.0338	9.3162	4.4172	7.0326	3.053	6.079	7.1295	6.6363	4.2952	6.2706	6.7709	5.7119	7.7966	3.8986	5.6117	5.5876	6.2319	6.083	7.7493	6.1515	3.2076	7.0943	3.2799	5.9278	8.758	5.6151	4.853	7.3559	7.3018	5.5008
-1.567	-2.4	-2.8946	-1.0563	-1.8753	-2.0593	-1.7976	0.24817	0.055989	-0.41811	1.4711	-1.0015	-2.0183	-0.92117	-0.5542	-1.7118	-1.9056	-2.7515	-0.22726	-1.536	-1.8448	-0.99827	-4.3174	-1.2068	-0.27472	-0.19617	-0.019314	-1.8784	-2.6956	0.29622	-2.5364	-0.83074	1.1267	-1.4255	-3.5456	-3.3205	-0.9821	-1.8926	-0.40418	-1.3707	-0.13565	-1.3315	-0.98055	-0.95943	-1.6114	-0.069487	-0.35851	2.4318	-0.82147	-2.1152
-1.2328	-1.2543	-3.1873	-1.3004	-0.35339	-0.39785	-1.9707	-1.3288	-1.3938	-1.6628	-0.78469	-1.7152	-4.4501	-1.7859	-1.1726	-3.3351	-0.071534	2.0087	-0.6641	-2.4313	-3.3437	-4.188	-2.1204	-2.9017	-1.6537	0.30751	-2.2806	0.85326	-3.7484	-1.2889	-1.6068	-0.91931	-1.4862	0.15454	-0.41972	0.033595	-0.38551	0.43884	-1.5046	-0.92856	-3.5595	-2.936	-0.87184	0.024109	-2.9324	-0.25412	-1.6768	2.1634	2.4862	-2.0874
4.4487	1.5343	0.11176	3.3453	4.0143	2.4847	2.2405	2.9328	1.0122	2.3095	1.6541	1.0025	2.2237	2.089	0.78295	0.0076856	0.12799	0.80768	2.4373	0.9064	2.1721	-0.32146	2.4657	0.71758	-0.53476	4.3419	0.58271	1.335	2.8211	1.8383	2.4527	2.0416	1.0138	1.4483	0.91212	2.2418	0.080756	0.74406	2.1348	0.70189	0.17718	-1.9466	2.3323	3.5399	3.0125	3.9155	2.2117	1.4676	2.7402	1.7303
-11.706	-11.801	-12.54	-10.957	-9.7441	-9.2748	-10.517	-12.444	-11.446	-11.328	-10.398	-12.095	-12.547	-11.632	-11.706	-10	-12.045	-10.878	-13.006	-11.823	-11.941	-9.2565	-10.083	-11.427	-12.345	-11.516	-11.102	-13.602	-11.777	-11.035	-13.417	-10.551	-11.007	-12.043	-13.745	-12.415	-11.735	-11.117	-12.023	-11.473	-12.783	-12.438	-14.401	-10.468	-10.618	-10.871	-10.885	-11.328	-11.154	-10.176
-1.1838	-0.1531	-1.7975	-0.012699	-0.015021	1.1125	-0.24902	0.5471	2.2432	0.34474	-1.5073	2.6804	-1.1974	2.9392	0.33435	0.0138	-0.19531	-3.6084	-2.0721	-1.4303	-0.47839	-0.3219	-0.66361	0.12711	-1.1902	1.3922	0.42688	-0.8192	-1.2548	0.018131	-1.4473	-0.67432	-1.1982	-0.19631	0.25564	0.21965	2.1659	0.49195	-0.84011	0.012906	1.6695	-1.5281	-0.71562	-1.334	1.6682	2.4934	-1.2645	0.8992	-0.72046	1.3429
7.0654	9.6933	7.3883	7.6892	7.4153	5.5617	5.2898	7.6157	7.2628	9.6624	6.0726	6.1668	7.4157	6.4903	7.8599	7.6593	9.9744	8.975	6.5041	10.04	7.9458	8.0671	8.9261	5.3315	6.9491	8.8384	6.2217	7.6297	9.0602	9.1977	7.3459	8.2937	10.006	6.6012	7.4111	8.0063	7.8004	8.3616	8.2363	8.2675	8.6434	6.9549	7.1204	9.5992	7.7477	7.0757	6.8938	10.439	8.6676	6.6411
-0.35461	-0.31403	1.5791	2.1477	1.1291	0.82757	1.9261	-0.68121	-1.0526	-0.076858	-1.0854	1.4266	-1.9214	-0.71898	1.8133	2.1229	-0.84455	-0.74933	0.56383	-1.7742	0.055636	-0.9953	0.12598	-0.50357	1.6314	1.3335	1.4776	-3.0844	1.3638	1.7216	1.8839	-0.18841	-1.0288	1.0205	0.7467	0.73273	0.84688	0.40966	1.7911	0.87365	2.5143	0.8439	-2.5539	2.9314	-0.48981	1.2956	-0.31796	-0.57884	1.1818	2.3145
-12.549	-14.042	-11.518	-13.932	-13.014	-12.75	-12.942	-10.912	-12.256	-13.543	-13.054	-13.202	-15.24	-14.603	-14.205	-13.232	-12.767	-13.954	-12.601	-13.984	-12.943	-12.393	-13.57	-12.25	-14.343	-15.659	-12.643	-15.13	-12.549	-14.78	-13.561	-13.108	-14.109	-11.755	-10.981	-13.649	-15.141	-12.124	-11.93	-12.118	-14.376	-12.467	-12.493	-11.446	-14.02	-14.017	-12.029	-13.359	-13.267	-13.112
-2.6236	-1.7236	-3.5534	-2.9155	-2.4574	-2.6267	-4.9482	-5.4008	-2.0755	-1.2053	-2.5769	-0.65649	-3.4463	-1.878	-3.2606	-1.5026	-2.8598	-1.5937	-1.1251	-4.7073	-2.4966	-2.2016	-2.6254	-2.344	-4.6643	-3.0969	-1.6967	-3.0462	-1.1842	-3.2932	-2.7094	-1.6747	-2.3363	-2.695	-3.2474	-2.5783	-1.6487	-0.33152	-0.66185	-1.5544	-1.6646	-1.2816	-1.0948	-3.3508	-2.8141	-4.0517	-3.1231	0.178	-0.22547	-2.4737
1.0675	-0.14183	-0.46596	0.3814	1.3794	1.4367	-0.58015	0.29511	0.68311	-1.4656	-1.1935	2.0836	-0.81265	-0.7595	0.9437	-1.8911	-1.7071	-0.45622	1.3217	0.9794	-0.90668	0.51364	-0.0036591	-0.75867	0.11265	1.3249	-0.35377	0.4331	0.058954	0.020364	3.1925	-0.78627	-0.32273	1.9721	-1.4029	-0.34997	3.6486	-0.98482	2.5136	-0.71493	-1.9111	-0.27925	-0.47911	0.31961	1.3526	0.24157	1.247	0.79487	0.38619	2.244
-4.9781	-2.3544	-6.7531	-6.2341	-4.3219	-5.1286	-6.1638	-5.1097	-6.302	-6.8781	-5.1116	-4.8398	-5.9511	-7.1987	-4.4975	-5.776	-6.2451	-5.8026	-5.4311	-7.4598	-6.5411	-6.8431	-4.6757	-5.7911	-8.344	-6.3898	-6.1158	-5.6211	-5.6862	-4.5446	-5.6577	-5.1791	-3.5249	-5.9291	-6.7458	-7.0985	-4.9521	-6.8774	-5.4598	-5.2736	-4.287	-6.0587	-3.9777	-4.5627	-6.0902	-5.9541	-6.3207	-7.9416	-4.743	-5.157
-5.6215	-6.5126	-7.4262	-8.5568	-8.2858	-9.3161	-8.549	-6.0969	-7.903	-6.9122	-7.938	-4.9676	-7.4022	-5.76	-7.345	-10.588	-7.1441	-7.804	-7.4237	-10.015	-7.6445	-7.473	-8.4485	-7.4052	-6.3128	-6.1562	-8.6125	-7.1544	-8.8513	-8.7076	-6.9473	-6.0424	-7.9947	-7.013	-8.8177	-8.3699	-8.288	-9.109	-7.4648	-6.7915	-6.2176	-7.618	-7.3855	-7.4731	-5.9154	-8.2231	-8.3627	-6.5541	-8.8609	-7.2413
-20.056	-21.316	-21.336	-20.076	-20.627	-21.194	-20.481	-22.176	-21.897	-20.389	-23.366	-22.407	-21.578	-20.345	-20.95	-20.906	-20.942	-23.763	-21.898	-21.281	-21.618	-19.923	-21.334	-20.901	-20.966	-19.269	-20.582	-21.352	-21.657	-20.253	-17.811	-19.804	-22.692	-20.756	-20.521	-20.845	-19.663	-20.785	-17.744	-21.926	-22.068	-21.149	-20.4	-22.264	-20.052	-21.542	-20.524	-22.037	-19.522	-17.716
9.8931	10.018	9.239	9.5472	5.9794	11.39	9.5741	10.547	9.8218	8.8196	9.2772	8.1239	10.527	11.281	10.226	9.2033	10.701	10.606	6.4602	10.794	8.9084	10.399	11.005	8.2814	10.072	10.671	10.154	10.678	8.6603	10.966	9.6238	12.933	11.106	9.2736	9.5977	10.903	9.3763	8.4602	11.187	7.9761	10.539	9.9592	9.0492	7.8505	8.7232	10.378	9.3199	8.7546	9.0398	8.2379
-0.76721	1.3805	0.9935	-2.2075	1.7973	-1.3598	-1.8681	0.65389	-2.1939	-3.2836	0.66727	-2.895	-1.4031	-1.106	2.528	1.0843	-0.98403	-0.80652	-2.6313	0.83452	-0.90522	0.57715	-1.3581	-2.2345	-0.5673	-0.64055	-0.77309	-0.28257	1.3325	-0.64765	-0.84875	-1.5045	-0.77889	-0.020542	1.558	0.99661	1.1031	-2.756	-0.33459	0.45524	-2.1717	1.0107	1.3888	-0.86367	-0.30852	0.40907	1.1937	0.68886	-0.22407	-0.70426
-9.4265	-9.9564	-10.077	-11.739	-8.8065	-10.059	-8.569	-9.768	-8.4499	-10.055	-8.6543	-9.1255	-10.278	-9.4174	-11.697	-11.135	-6.8245	-9.2614	-8.6202	-11.036	-8.2088	-10.47	-8.8035	-9.1447	-9.4164	-9.8401	-10.2	-8.8054	-10.714	-9.3681	-10.711	-8.3156	-11.06	-10.312	-11.293	-10.038	-10.01	-10.113	-7.9442	-7.7482	-8.8587	-9.9348	-9.1931	-10.119	-9.1945	-9.0284	-8.5872	-10.814	-8.6262	-10.242
-4.4857	-5.4558	-6.5914	-2.807	-6.272	-4.6691	-5.3697	-4.8778	-4.7151	-3.7056	-5.2255	-4.7334	-4.0664	-4.4783	-2.5126	-4.7596	-4.4167	-5.6026	-4.0766	-3.3978	-3.5558	-4.8244	-7.1164	-3.7462	-4.9452	-3.5726	-4.4398	-4.2158	-4.5444	-5.0152	-4.3989	-3.8661	-4.8695	-4.5466	-3.3656	-4.6834	-5.6634	-1.8176	-5.5838	-5.0972	-1.5276	-4.8157	-5.8092	-4.6568	-3.77	-6.7706	-4.7361	-3.3634	-3.792	-6.7002
1.1024	0.88905	1.1338	-1.2882	-0.58538	0.34789	-0.52225	0.65419	2.7898	1.5276	1.5974	-1.6204	0.46464	1.5961	-0.36883	1.2079	-0.87527	-2.2606	-0.4346	-1.2222	-1.109	-1.8137	-1.6652	-3.0686	-1.4534	0.17942	-2.1386	-0.80503	-0.97042	-0.066431	0.41054	-2.02	-0.89246	0.38927	1.0103	0.63848	-0.011211	1.8372	0.5933	0.24189	-0.52225	0.10562	1.0833	-0.47467	0.35409	-1.3626	0.67261	-0.19612	-0.18611	-0.59805
-11.511	-12.441	-13.804	-13.093	-9.6946	-11.019	-11.486	-12.529	-9.2897	-11.802	-11.978	-14.988	-14.581	-13.474	-11.07	-10.72	-14.594	-13.526	-13.912	-12.42	-12.985	-13.224	-10.827	-12.412	-10.898	-10.309	-11.317	-12.766	-12.411	-12.957	-13.609	-14.353	-10.564	-12.343	-13.147	-9.6653	-12.085	-13.287	-11.956	-13.503	-11.472	-12.057	-11.145	-11.491	-14.351	-13.794	-12.033	-10.651	-11.345	-15.238
8.3921	9.6521	8.7598	9.5347	11.609	8.2503	11.429	10.198	10.224	8.6357	11.368	11.86	9.8702	8.9723	12.659	12.873	9.7069	8.9452	9.1657	10.563	6.9656	10.13	8.2731	9.5641	9.9555	9.3956	9.3906	6.9178	8.9323	9.5734	7.9041	9.0633	10.582	8.1325	11.891	12.061	8.7322	9.9734	10.898	11.454	11.268	11.244	11.242	7.9724	9.4598	10.705	8.3822	8.569	7.614	10.942
1.8101	3.4142	0.81169	2.0894	-0.62737	2.4684	0.038763	3.2805	2.0265	2.7676	0.020466	1.5034	0.087657	2.129	0.85235	-0.56371	3.3202	1.5527	2.9982	2.4632	0.3177	0.4595	0.22869	4.0936	0.46021	1.0855	0.95835	-1.4798	2.5139	4.2037	2.2872	3.0538	3.002	3.0101	2.2702	1.3496	2.693	2.4374	1.9514	1.5694	2.3876	0.22783	2.67	1.9125	-0.060169	0.20394	0.10091	2.1911	-0.66268	1.8965
-12.829	-11.817	-13.679	-13.378	-11.965	-12.641	-13.254	-14.032	-10.98	-15.094	-15.569	-13.604	-13.911	-13.017	-13.427	-11.821	-13.444	-11.443	-13.413	-12.236	-12.384	-12.854	-11.718	-11.461	-13.56	-12.38	-12.264	-14.534	-11.174	-11.714	-13.093	-13.192	-13.291	-11.586	-16.196	-15.221	-13.147	-15.52	-14.537	-13.799	-13.046	-11.813	-14.624	-14.41	-13.306	-12.866	-13.404	-11.488	-12.141	-14.423
-12.717	-13.788	-13.867	-10.776	-12.025	-14.065	-14.726	-12.895	-15.086	-13.163	-10.992	-13.533	-10.05	-11.902	-12.195	-11.705	-13.379	-12.44	-12.241	-10.644	-14.414	-12.459	-11.626	-13.941	-13.824	-11.714	-14.921	-14.271	-14.116	-10.74	-12.106	-11.584	-13.194	-13.412	-11.441	-13.156	-13.184	-12.889	-15.266	-14.787	-11.566	-13.64	-12.961	-11.881	-12.781	-14.71	-12.222	-11.309	-14.551	-14.105
0.01407	4.0547	1.7868	2.0235	2.1815	0.066288	3.2683	3.3831	1.8624	0.5072	2.8564	1.6611	0.21832	1.5045	0.56168	2.0058	0.29607	1.8109	-0.36674	0.39907	3.6747	1.2771	2.0764	-0.0015569	1.5674	-0.4207	0.69352	2.3868	1.1477	3.5964	0.20368	2.2549	4.57	1.4569	1.138	4.2597	1.1264	1.7757	2.9745	1.3775	2.4099	3.5861	2.0368	0.508	1.5407	3.5214	1.7612	0.29783	3.1843	1.2519
-11.906	-13.834	-13.968	-12.02	-14.22	-13.031	-12.705	-12.56	-13.279	-13.035	-13.877	-12.412	-13.363	-10.748	-12.332	-13.113	-13.422	-11.449	-12.347	-12.242	-12.955	-14.922	-15.854	-11.942	-14.093	-12.902	-13.475	-10.84	-15.865	-12.28	-12.717	-10.454	-14.932	-13.546	-14.216	-13.264	-11.566	-11.849	-12.341	-13.232	-11.724	-12.054	-12.211	-12.303	-11.858	-10.432	-10.993	-13.235	-13.94	-13.453
-0.24717	-2.3102	-2.5609	-2.6084	-2.3876	-0.34162	-2.5335	0.095444	-0.46135	-2.3822	-0.41185	-1.0181	-1.1843	-2.4217	-1.8051	-1.9716	-2.4379	-1.6739	-1.0886	-3.1845	-0.98689	-3.368	-1.0694	-0.90954	-1.1441	-0.78844	-0.54851	-0.97959	-1.7218	-0.94862	-1.8704	-1.7781	0.061186	0.40204	-1.1414	-2.7159	-0.72323	-1.9865	-2.5417	-1.9762	-1.5984	-0.067625	-1.2002	-0.35561	0.40321	-3.2167	-0.33523	1.745	-2.8179	-1.5261
-3.8446	-3.6144	-1.9596	-5.7741	-4.8315	-4.7894	-6.2464	-6.8918	-5.1541	-6.6454	-2.8207	-3.1336	-6.1868	-3.7589	-4.2352	-5.2657	-6.1081	-6.605	-4.7083	-2.7888	-5.7175	-4.3135	-4.4496	-4.7384	-2.843	-3.2387	-1.3921	-3.4286	-4.2477	-3.682	-4.8111	-4.7487	-4.08	-2.388	-2.1261	-5.0692	-7.1171	-5.6952	-4.0058	-4.8839	-2.9725	-5.1139	-3.7955	-2.7252	-3.2318	-7.8699	-4.5368	-4.4239	-5.0057	-2.4893
-1.273	-2.7639	-1.7839	-2.3765	-1.0527	-0.97587	-1.3233	-1.452	-2.9799	-2.6661	-1.9488	-1.8169	-1.5738	-2.4059	-0.38756	-1.0851	-2.4495	-0.92833	-2.7062	-2.3501	-0.18235	0.48415	-3.5247	0.25181	0.53838	-0.34358	-4.0794	0.056325	-1.4671	-3.1302	-2.6139	-0.38902	-1.637	-3.0887	-1.9757	0.93658	-0.91206	-2.2797	-0.21548	-0.86792	-1.1628	-0.19606	-0.7785	-1.5426	-0.97977	-0.38323	-0.9617	-0.72421	0.96966	-2.2429
-21.569	-20.354	-20.764	-23.866	-18.182	-21.475	-17.772	-20.479	-19.736	-19.682	-19.402	-21.306	-20.392	-21.972	-21.767	-20.023	-19.327	-19.168	-19.54	-21.808	-19.91	-19.317	-22.121	-18.797	-20.719	-22.627	-20.775	-21.146	-23.497	-22.2	-20.967	-20.603	-22.722	-21.239	-20.982	-20.093	-19.75	-20.423	-20.302	-22.452	-21.662	-19.697	-20.755	-20.129	-19.841	-20.743	-19.681	-22.264	-19.895	-21.364
7.0974	7.8127	5.8569	3.7655	6.1864	6.4912	8.0139	5.2252	5.8639	7.0274	5.9244	5.5189	5.8836	5.9954	6.616	7.9746	5.7577	7.5367	6.5678	4.0588	5.4971	7.1603	6.5647	5.822	7.2419	7.934	6.5234	7.2099	5.2564	5.5017	7.3722	6.3801	8.5828	6.3593	8.3606	3.4683	5.3864	6.0023	5.282	6.5883	5.6243	9.4709	7.6867	6.6318	7.3149	5.9362	6.7053	5.7704	5.4371	7.3504
-1.2803	-2.0673	-2.4176	0.054238	-2.0038	-2.2517	-0.99683	1.8817	-2.0469	-0.10937	-0.89751	-0.98498	-1.698	-2.1212	-2.5402	-1.9505	-3.2386	1.1564	-0.68644	-1.1273	-3.5444	-1.1607	-1.6246	-1.973	-1.7618	-1.2932	-1.698	-2.5765	-2.789	-2.553	-0.10524	-1.2362	-0.16489	-2.5185	-0.59685	-0.98593	-1.3048	-0.12096	-2.867	-0.91877	-0.51498	-3.7161	-3.8297	-1.7733	-0.39923	-0.72759	-2.9354	-1.0008	-1.725	-1.7199
4.9533	3.6226	8.1429	5.5279	1.5256	5.8183	3.4866	4.3417	4.3733	5.2035	5.7866	5.0745	4.0934	4.4762	5.4894	3.9951	4.0382	2.6453	5.5893	5.365	5.8472	6.7877	5.5288	5.0857	3.1476	4.0578	6.192	6.722	5.8869	4.7178	3.6621	3.7637	5.1499	4.6954	4.3915	7.1465	5.4716	5.3107	5.6392	4.5034	7.6989	3.4265	4.5136	7.3509	2.9922	4.9345	5.245	6.2887	6.667	4.1745
-1.1658	-0.80804	-2.0884	-0.90407	-1.8782	-3.7251	-1.083	-2.7481	-1.6529	-0.71607	1.5904	-0.33101	-2.2244	-1.311	-1.8987	-1.0634	-1.7016	-0.92363	-2.2217	-3.3699	-2.2125	-0.0032645	-1.3974	-0.66366	0.31358	0.7242	-1.4963	-1.5433	-2.2211	-3.0576	-2.0045	-3.9481	-4.2512	-2.6221	-4.2639	0.056933	-2.1413	0.59226	-1.8836	-2.0167	0.28401	-2.6259	-1.2633	-2.8162	-0.65895	0.0096928	-2.5439	-2.2769	-1.2223	-4.9375
-13.662	-13.81	-12.795	-13.035	-15.013	-16.457	-16.204	-13.591	-13.427	-14.489	-13.734	-14.068	-12.696	-15.304	-13.844	-15.388	-12.885	-14.951	-13.144	-16.481	-15.318	-15.613	-15.914	-16.299	-12.403	-14.122	-15.286	-15.959	-14.035	-15.163	-15.29	-13.282	-13.282	-12.421	-17.224	-14.119	-12.907	-14.406	-13.592	-14.663	-15.966	-14.115	-16.31	-14.885	-12.567	-13.803	-13.948	-15.373	-15.084	-16.402
-7.2815	-3.3194	-5.8685	-6.7181	-5.8031	-5.5027	-7.822	-5.4049	-4.4559	-4.5101	-6.9857	-3.2234	-8.5433	-3.6998	-4.4632	-5.6774	-5.9534	-6.9191	-5.4688	-5.2565	-3.8614	-6.6617	-3.8553	-5.3158	-7.4117	-4.0203	-6.7715	-5.0252	-3.6993	-5.6258	-5.8853	-5.2012	-5.6374	-4.562	-4.8795	-8.8319	-5.956	-8.1451	-3.3683	-4.9185	-4.4964	-5.5194	-6.9699	-4.9456	-4.6764	-3.5054	-5.9459	-5.9668	-7.7387	-2.5055
-22.792	-21.567	-22.109	-22.939	-21.469	-22.265	-20.537	-21.259	-20.302	-20.997	-20.543	-21.803	-21.897	-18.927	-20.658	-20.43	-22.086	-18.414	-20.168	-21.342	-20.465	-21.961	-18.48	-22.233	-22.674	-19.742	-20.342	-21.25	-21.649	-20.87	-20.061	-21.138	-18.481	-20.062	-21.52	-21.307	-17.901	-21.021	-22.077	-20.668	-21.116	-18.067	-20.606	-23.508	-22.912	-22.705	-19.499	-18.591	-22.862	-20.769
-4.581	-3.0774	-3.0901	-2.3926	-2.3179	-1.6939	-1.6147	-2.4988	-1.5246	-0.54029	-2.3319	-0.27253	-2.5028	-1.4613	-3.1641	-4.6587	-2.3448	-2.0895	-3.2779	-3.4207	0.08777	-3.0296	-1.802	-1.7914	-4.4655	-2.4714	-1.3899	-2.3715	-4.1328	-1.434	-3.9826	-0.44755	0.063577	-0.28168	2.0816	1.2599	-2.1322	-3.3833	-2.7862	-3.5088	-1.3615	-2.7008	-1.6668	-1.539	0.69004	-3.8451	-1.3481	-1.0701	-3.2971	-3.5764
-0.77071	1.3205	-4.1844	0.3446	-2.4714	-1.2672	-2.0366	-0.0061893	-2.2719	-1.4659	0.68686	-1.2793	-1.6334	-2.9087	-0.97733	-1.5441	-1.8584	-0.10448	-3.2611	-2.2439	-1.5725	-2.6864	-1.7362	-0.75273	-3.255	-2.1232	-1.805	-0.18874	0.32151	-1.1757	-1.8016	-1.6474	-3.2558	-2.4133	-1.8073	-1.5006	-0.048836	-0.95664	-1.5558	-2.7659	-2.0522	-3.4808	-1.3382	0.46081	-1.0416	-3.0122	-0.28091	-0.42747	-0.052927	-0.087759
9.4883	7.8042	7.6431	7.9452	7.7719	7.9481	8.2795	8.4129	7.4482	10.105	8.523	7.763	8.6297	8.1965	8.8604	6.7294	9.3784	6.2904	10.011	9.8415	9.1299	6.7008	10.624	7.8648	7.5817	10.394	9.4378	8.6528	6.9737	8.0752	8.944	8.6879	5.9053	5.8637	10.268	9.1328	9.9434	8.6069	7.921	8.145	9.5649	8.7781	5.9626	9.3922	11.642	7.6088	9.3878	8.7723	9.8508	9.3119
-4.2642	-3.4247	-1.8498	-4.4731	-5.5019	-3.8971	-5.4992	-3.702	-4.0739	-3.927	-5.0959	-5.8264	-3.3196	-5.1511	-2.2746	-2.3851	-3.002	-2.1437	-3.8578	-3.4241	-5.1227	-5.6216	-3.8634	-3.5206	-4.8236	-2.6123	-3.114	-1.5296	-3.3125	-3.0382	-3.615	-2.2928	-6.1318	-3.513	-3.6934	-1.213	-3.5992	-1.1048	-3.6266	-5.463	-1.9354	-4.6962	-3.2928	-5.201	-3.0639	-4.4331	-3.3714	-2.4559	-4.1714	-4.2519
-10.979	-10.385	-13.517	-11.213	-13.845	-12.008	-11.348	-10.278	-11.069	-14.457	-13.496	-11.705	-11.08	-12.938	-13.744	-10.013	-12.052	-9.7267	-11.152	-12.397	-12.779	-11.526	-9.32	-10.225	-10.416	-12.668	-9.4899	-12.125	-11.904	-11.888	-10.824	-13.908	-10.557	-11.423	-12.066	-8.6957	-13.179	-11.55	-11.595	-12.696	-9.6947	-12.926	-13.563	-11.967	-12.098	-11.738	-11.242	-10.739	-11.881	-11.654
-12.305	-12.894	-12.243	-11.362	-12.047	-10.837	-11.892	-11.376	-12.543	-13.311	-11.925	-10.559	-13.477	-11.328	-11.965	-10.432	-12.961	-9.5251	-11.376	-9.3747	-13.628	-10.274	-12.491	-11.056	-9.9524	-12.109	-10.883	-10.022	-13.282	-10.388	-10.415	-10.027	-12.276	-12.015	-10.238	-10.679	-10.907	-12.692	-14.184	-11.135	-9.4815	-13.419	-12.623	-11.675	-10.901	-11.327	-11.511	-13.195	-9.3668	-10.743
8.6957	12.12	7.7493	9.2134	9.7102	8.425	8.0392	8.8864	7.4832	9.6408	8.3147	9.9028	6.3888	8.9844	10.731	9.1678	9.7802	7.4065	8.0186	8.311	8.125	8.1937	7.1972	9.0493	8.8909	8.6498	7.9945	8.8372	7.0014	9.1358	8.0552	7.4564	6.9029	7.3918	11.638	8.0333	7.6109	7.4234	7.9996	6.7777	9.4072	11.002	8.9834	8.3806	8.3625	9.0744	8.5658	9.0823	7.5097	10.885
5.9606	6.2979	2.7677	5.7795	4.8399	2.9726	5.0097	4.8609	3.5566	2.8913	6.7057	2.9314	5.8687	0.47257	5.1449	7.0939	5.585	7.1976	5.2693	5.7184	5.6429	5.7975	3.9057	4.2587	6.046	4.4784	4.7662	3.9401	1.998	5.1913	3.0966	5.3636	2.5316	4.6793	3.2426	6.6408	5.8917	3.6329	3.5973	3.6923	5.4362	3.7084	5.0838	5.5553	4.0249	5.9967	4.3181	6.3408	3.7002	4.0341
9.6786	8.4194	7.8568	7.8261	8.2898	6.1631	10.338	9.9795	7.1448	8.9987	7.8996	7.2902	5.7811	10.468	8.738	7.8909	6.3218	8.7882	7.1079	7.1691	7.0544	8.0865	5.6281	11.19	7.7909	8.546	7.9918	9.1425	7.9946	11.327	9.7015	8.3492	9.3258	7.7895	10.218	8.4452	9.8441	6.6533	7.0088	8.3884	10.197	6.4381	8.1372	8.751	10.083	7.6932	10.768	7.8804	7.7052	7.9072
2.5245	3.5633	1.3523	2.6376	1.3181	2.8601	1.7472	0.3728	-0.421	0.46882	0.6861	3.4034	0.44328	2.5222	0.98274	0.59628	3.3053	2.7	0.92539	-1.0696	1.2887	0.48466	1.3283	1.1174	1.1844	1.3435	0.85706	2.8424	2.0483	2.1804	2.2476	4.1592	0.45069	1.7664	3.2615	0.17799	2.9543	-2.2186	0.67459	1.0745	2.5119	1.7471	2.066	-0.73044	0.39089	0.18488	2.36	0.41677	2.9509	0.97835
-2.0092	-0.077828	-2.427	1.7	-3.0487	-1.1794	-1.4488	-0.57242	-1.3437	-0.74326	-2.0392	-1.1434	-0.38839	-2.5865	-3.7191	-0.12651	0.14207	0.38619	-3.0167	-1.5651	-1.9449	-1.2805	-0.67255	-0.86252	0.779	-3.817	-2.8164	-3.9417	-1.4991	0.10471	-1.6772	0.67096	-2.796	-1.0172	-2.927	-1.9233	-1.6095	-0.54065	0.6723	0.33884	0.088969	-2.2367	-1.7086	0.28319	-1.9728	-0.23596	-0.31992	0.054138	-2.5333	0.24085
-13.264	-14.132	-11.634	-12.601	-13.979	-14.854	-14.252	-11.999	-11.619	-14.155	-13.046	-14.074	-14.551	-13.809	-13.048	-13.365	-11.649	-12.515	-10.596	-13.296	-14.097	-13.185	-13.652	-10.974	-10.103	-13.538	-12.034	-12.41	-12.644	-13.803	-14.842	-14.157	-15.328	-13.506	-12.558	-11.838	-13.432	-12.863	-11.739	-15.45	-14.188	-13.58	-13.227	-12.349	-12.609	-12.802	-13.378	-14.213	-12.764	-14.75
6.4788	9.6376	8.4318	7.9435	8.1147	9.0112	7.3746	6.225	8.1377	6.037	7.4764	8.5041	6.313	7.4904	7.7207	6.8334	9.1821	7.5265	8.8032	8.0686	6.859	7.274	8.3522	6.4433	7.96	10.72	7.0193	7.2977	8.3208	9.2505	7.227	8.3458	8.7931	11.04	8.5905	8.187	9.0447	5.9766	8.5659	6.5011	7.7984	8.3132	5.7467	6.9247	8.5075	9.0835	8.5898	7.9234	8.1824	5.0364
-6.2798	-5.9448	-6.4141	-4.4502	-5.6821	-7.688	-4.52	-4.1269	-6.4174	-5.1227	-4.4047	-9.5361	-6.0406	-3.825	-4.4609	-3.7454	-9.638	-6.6701	-9.1521	-8.378	-7.2143	-5.9706	-5.0175	-7.7689	-8.2446	-8.1044	-7.8336	-4.8287	-7.6247	-4.0033	-7.4272	-7.6175	-4.4356	-6.2931	-6.4675	-7.0227	-5.9761	-7.3716	-5.652	-4.6829	-6.8272	-7.928	-6.5549	-7.6625	-4.8535	-6.6978	-8.9506	-6.6164	-8.5931	-7.406
2.0414	3.4449	0.45094	2.2732	0.11963	2.1731	0.82507	2.2348	4.2542	4.4875	2.9951	2.3107	2.9083	-0.79581	4.6678	1.6454	2.57	2.4183	1.1211	1.4556	3.1405	1.9607	3.2306	1.8709	1.4432	-0.51517	1.6228	1.0226	2.912	2.4562	3.6019	1.2432	1.5986	3.0882	4.7131	0.46349	-0.14406	1.8144	2.3138	-0.82409	2.2508	2.1852	0.21003	0.43724	0.89144	-0.16647	1.9611	2.3676	1.8012	1.7701
-15.815	-13.293	-13.438	-13.564	-11.462	-9.7624	-11.285	-13.432	-11.584	-12.497	-12.447	-16.077	-11.526	-15.344	-12.575	-10.066	-12.552	-14.774	-14.298	-12.157	-12.304	-11.042	-11.982	-12.575	-12.211	-12.658	-13.812	-13.637	-13.63	-13.795	-12.704	-13.596	-13.385	-14.255	-11.34	-12.493	-14.028	-13.078	-14.891	-13.037	-13.595	-13.341	-12.907	-16.872	-12.944	-11.54	-13.579	-12.238	-14.314	-12.077
-4.2821	-4.0498	-5.6812	-5.1074	-4.213	-6.6697	-4.199	-7.2573	-6.2185	-2.1008	-5.2296	-4.3843	-5.186	-2.4491	-5.5249	-3.8977	-5.8907	-7.3211	-5.7324	-2.5531	-4.1366	-7.4075	-7.6823	-3.8183	-6.0621	-5.8391	-4.6089	-6.5742	-4.9363	-6.0283	-4.0761	-4.0667	-4.2636	-6.6293	-4.0522	-3.4013	-4.842	-6.9578	-3.9598	-4.8263	-4.6548	-3.7997	-4.7887	-4.2926	-3.9727	-5.1281	-4.4875	-6.384	-4.4503	-5.1714
-12.816	-10.611	-10.08	-9.2161	-10.769	-11.11	-10.444	-11.547	-11.97	-11.203	-9.1252	-12.303	-9.5269	-12.994	-9.6043	-10.258	-10.61	-12.326	-10.789	-10.314	-12.174	-10.809	-11.029	-9.9206	-8.6179	-9.9617	-11.061	-10.315	-10.879	-10.472	-12.29	-12.409	-12.084	-8.0429	-11.108	-11.798	-11.795	-8.0771	-9.9265	-9.6682	-9.5706	-12.057	-11.017	-10.176	-11.37	-11.726	-11.977	-11.468	-11.031	-11.073
-3.9626	-3.2955	-5.8584	-5.2168	-5.3374	-0.73678	-5.3507	-5.357	-4.5515	-5.0752	-1.6158	-5.452	-2.8803	-4.2188	-3.2803	-2.234	-3.0565	-3.8979	-2.9439	-3.9429	-4.0687	-3.1882	-5.8923	-3.3414	-3.7303	-3.8699	-4.8217	-4.6856	-1.7987	-3.4061	-4.0328	-3.8076	-1.226	-4.1646	-5.1636	-2.3819	-6.6125	-3.4593	-1.2003	-4.6073	-4.3028	-2.9327	-2.9973	-4.9049	-2.7145	-3.0194	-1.225	-3.0017	-4.1577	-5.4295
-8.5597	-7.0618	-9.2306	-11.709	-8.747	-10.378	-10.164	-7.9183	-9.8906	-9.5701	-6.9683	-9.7467	-9.688	-7.199	-8.2845	-8.3185	-9.2945	-12.112	-12.522	-9.1424	-8.5348	-7.3019	-11.701	-12.133	-8.8698	-9.1596	-11.113	-11.327	-8.1986	-9.7022	-8.1424	-9.6678	-10.837	-9.605	-11.615	-10.968	-10.501	-10.568	-8.4269	-8.4341	-8.8769	-8.2892	-11.427	-9.8808	-9.912	-9.2611	-9.5935	-8.6789	-8.2836	-10.748
-11.847	-11.668	-12.322	-11.267	-12.347	-10.59	-12.29	-11.417	-10.645	-9.1226	-10.703	-10.719	-10.047	-11.143	-12.805	-12.613	-10.966	-9.2777	-11.994	-10.096	-10.794	-10.459	-11.089	-12.449	-12.086	-14.261	-14.025	-10.809	-12.951	-12.602	-12.266	-12.541	-10.443	-13.086	-8.8717	-11.783	-11.571	-13.153	-10.653	-12.659	-10.421	-9.06	-12.832	-9.5622	-11.764	-11.868	-11.467	-13.215	-11.035	-12.426
-4.0245	-4.1752	-1.979	-3.3194	-4.7981	-5.0147	-2.3973	-1.9222	-2.9532	-3.6848	-3.5885	-1.8271	-3.4117	-2.324	-4.9788	-3.6549	-1.1898	-3.4187	-2.6426	-3.1399	-3.7678	-2.2454	-1.996	-4.7528	-2.9669	-2.6701	-2.5318	-3.0591	-3.049	-3.8686	-2.5809	-3.39	-2.8751	-4.4515	-1.9141	-3.213	-3.1279	-2.5963	-3.398	-1.6521	-2.5843	-2.9219	-6.8914	-2.4832	-4.2456	-3.8602	-4.3256	-1.9686	-3.4141	-4.7454
1.5301	1.5968	-1.6535	-0.12175	0.5596	2.9393	2.0698	0.33863	1.9558	0.83351	0.022213	1.1718	3.2152	0.11984	3.8357	1.6574	1.4645	-2.1291	1.3267	0.53446	1.5004	2.1186	1.949	2.4904	-0.80201	2.308	0.49028	0.085818	0.69784	2.868	3.8912	0.073251	0.45899	0.98094	1.4417	1.8632	1.9452	1.0084	3.0223	0.027288	0.39944	1.2378	1.3281	3.0307	-0.59389	3.5554	2.5516	-0.74518	0.46893	0.56258
5.4712	5.9887	6.0707	5.8136	6.5023	5.2047	5.0472	7.6104	6.5778	7.371	3.2476	5.9582	4.4674	5.3605	7.3139	6.928	6.7949	7.7319	7.3717	6.8334	7.6047	5.7701	5.6039	6.4674	8.2171	9.6034	9.5685	6.5109	6.8719	6.5567	5.3452	8.0426	6.5169	6.4088	6.3209	3.7455	8.0006	7.491	6.7736	7.3759	7.1615	8.6382	6.2847	8.4344	7.2987	6.386	5.2849	5.1509	7.241	7.7321
8.9112	6.5659	5.931	6.5469	6.9596	6.5342	5.6618	6.9942	8.786	6.8751	7.9911	6.2957	8.5846	6.2752	7.7596	7.3168	7.8743	3.7928	7.7642	6.9697	2.5532	6.2009	7.3223	7.0905	6.2497	5.7877	6.9685	6.6031	8.3445	6.3829	6.166	8.4674	5.1639	8.4363	6.6705	4.8255	6.2638	4.2561	9.3069	7.2967	6.3552	7.9092	6.8202	6.4396	8.4933	8.0965	8.2778	7.1122	6.3311	6.4739
-3.4966	-6.4616	-4.8578	-6.5438	-4.2606	-6.4684	-6.303	-5.0335	-3.7822	-4.5752	-7.5113	-5.2066	-6.6443	-7.688	-6.8861	-3.546	-4.6162	-7.6458	-5.6924	-4.6127	-4.5273	-4.4037	-6.619	-5.6799	-6.9619	-5.6576	-4.6427	-5.9068	-6.2645	-6.0071	-3.168	-7.8619	-6.104	-5.1554	-5.4232	-5.1192	-5.5294	-5.7655	-5.7946	-7.6824	-2.2162	-4.1033	-5.3235	-3.9374	-4.8568	-3.6653	-5.412	-5.9084	-6.6928	-3.993
-4.0441	-4.192	-3.0671	-3.0352	-4.1676	-4.5566	-2.3616	-2.2913	-2.0999	-2.9956	-1.3363	-1.7393	-5.1897	-4.2252	-3.2233	-2.2501	-1.8902	-2.949	-1.2746	-3.3143	-4.3454	-0.93608	-3.7742	-1.7081	-2.1917	-2.7603	-4.1733	-2.5325	-3.197	-3.6174	-2.9376	-4.2287	-2.8435	-3.2293	-1.6635	-3.3788	-1.6878	-4.5727	-3.2112	-2.3641	-1.2475	-3.1608	-3.915	-4.3456	-6.0977	-1.9741	-1.4478	-1.419	-4.5158	-3.1971
-4.9166	-4.7199	-1.2113	-4.882	-4.3618	-5.2525	-2.9463	-4.0486	-3.4311	-3.2962	-4.6817	-3.9371	-2.1571	-1.8315	-3.8191	-0.73106	-0.97575	-5.1158	-5.6454	-7.104	-3.9659	-4.7368	-4.523	-3.2129	-4.9632	-3.4313	-4.9823	-5.5054	-4.1756	-2.8621	-3.8134	-2.4627	-4.6973	-5.1894	-3.1765	-4.7187	-5.9055	-5.3057	-2.4272	-5.2758	-3.775	-4.318	-5.6799	-4.7608	-3.7671	-3.2492	-4.5518	-3.3462	-3.0191	-4.7334
-1.6885	-4.351	-3.1944	-1.8943	-5.4229	-2.0194	-4.1773	-3.4826	-4.3029	-1.8983	-2.6888	-2.485	-2.1442	-3.1978	-3.1525	-2.3753	-1.43	-3.4707	-5.252	-4.2185	-1.954	-1.5018	-4.587	-2.0373	-1.9843	-0.092892	-2.5975	-1.4672	-1.0411	-0.61648	-0.54515	-5.0133	-2.0116	-2.406	-0.69106	-2.7051	-4.5732	-2.3567	-4.1426	-4.1957	-1.5201	-1.6442	-0.14136	-0.75088	-3.139	-3.0712	-3.547	-1.8115	-1.0734	-3.6522
2.6779	3.1366	1.2453	3.4043	2.9675	1.487	3.8626	2.9002	2.8167	2.5469	4.8882	3.9967	3.1217	3.8626	1.2319	2.9116	0.75955	2.5684	1.3588	1.447	1.7387	2.3865	1.614	1.6971	2.1625	1.8926	0.8115	1.7604	1.1265	2.6004	1.3039	4.1102	3.2057	3.3153	0.9653	2.284	1.8604	2.4317	1.122	2.727	2.5437	2.2884	2.1305	2.3257	0.78438	2.5427	1.5083	4.2314	2.169	1.6026
-10.569	-10.288	-9.0096	-11.564	-11.245	-10.236	-11.908	-11.554	-9.6515	-10.718	-11.59	-11.413	-9.7129	-11.289	-10.299	-9.4964	-9.1127	-11.525	-10.479	-12.488	-10.042	-13.625	-11.45	-10.31	-10.708	-10.942	-10.769	-11.38	-11.862	-13.003	-12.01	-9.2953	-9.2609	-11.774	-11.467	-9.2914	-12.176	-10.495	-10.539	-12.034	-13.558	-9.1672	-9.6199	-10.281	-10.85	-13.213	-12.186	-7.7739	-11.432	-9.812
1.6889	1.9435	4.2199	2.0376	2.5839	1.9111	2.1689	2.6399	5.0113	3.9025	0.54464	2.253	3.228	5.1601	0.066588	2.5449	2.2305	3.2259	2.1224	3.3231	5.1573	2.6771	2.9003	2.8724	3.3999	3.3561	2.2174	2.9866	0.8546	3.8342	4.6686	2.3192	2.1956	3.7002	1.8953	4.35	1.0869	3.731	4.7659	3.0538	1.4729	0.27694	1.3329	4.384	2.3481	3.4619	3.4027	3.9787	2.9441	1.8332
-3.1845	-2.5224	-3.2207	-5.1961	-6.6717	-5.6896	-3.5419	-4.5716	-3.3081	-1.5364	-4.7802	-5.7485	0.91513	-2.8898	-3.33	-5.0062	-5.0367	-3.1021	-5.2801	-2.195	-4.6266	-4.726	-4.4715	-5.1385	-4.5465	-2.2851	-4.3856	-4.2421	-1.2459	-3.5453	-3.9216	-1.6224	-5.1191	-4.4963	-5.3354	-2.8578	-2.4421	-4.0438	-4.1858	-3.1202	-6.978	-9.1516	-6.9502	-3.8015	-2.6375	-4.1512	-1.7007	-6.143	-5.2013	-4.1568
-6.6384	-6.6381	-4.3316	-6.5607	-7.1493	-4.5309	-4.2275	-5.4371	-4.2224	-4.7545	-4.0474	-4.7854	-4.9038	-4.2335	-4.6566	-5.118	-5.4011	-5.0717	-4.8932	-4.845	-5.9893	-5.0247	-4.8238	-5.0241	-5.2571	-4.8803	-4.3195	-4.6251	-4.2036	-2.6404	-4.2661	-3.3447	-8.3433	-6.7426	-5.7239	-4.1787	-6.001	-5.9717	-6.147	-5.748	-4.1427	-3.9646	-5.5354	-4.2846	-5.9655	-6.1288	-6.0566	-6.3093	-6.1273	-5.2149
-13.041	-14.549	-11.751	-12.454	-13.897	-13.698	-12.548	-14.556	-11.273	-14.031	-16.368	-12.055	-11.889	-12.822	-16.87	-13.234	-13.064	-12.89	-11.925	-15.537	-14.758	-13.252	-14.044	-14.318	-12.134	-14.916	-13.247	-14.046	-13.208	-12.445	-11	-10.226	-14.95	-11.562	-11.231	-11.528	-11.92	-11.87	-11.549	-11.425	-12.057	-13.126	-15.071	-13.311	-12.553	-15.028	-11.964	-13.753	-13.6	-13.267
-0.42463	-2.2458	-1.6017	-1.7106	-4.3561	-4.6026	-1.8314	-3.5267	1.4608	-3.321	-1.4725	-3.0798	-0.40135	-1.0455	-0.96573	-1.5942	-0.97846	-2.0863	-3.0659	-0.68426	-1.8387	-4.3897	-0.96111	-3.1239	-2.581	-1.8894	-1.9553	-2.0161	-3.4359	-2.7067	-0.27594	-2.6668	-4.2132	-5.1253	-1.0896	-2.0208	-0.36157	-1.4937	-0.42584	-1.6328	-0.95737	-3.3174	1.0061	-1.7987	-0.78547	-1.4625	-2.1656	-1.3623	-0.093181	-1.3929
-18.942	-21.939	-21.633	-22.122	-21.385	-19.161	-19.024	-20.351	-22.264	-20.518	-20.609	-17.501	-20.125	-20.423	-21.087	-21.622	-20.309	-22.61	-21.369	-21.732	-21.769	-22.446	-18.459	-22.454	-20.402	-19.545	-21.319	-20.051	-23.911	-20.851	-20.543	-21.384	-22.024	-21.977	-22.109	-20.415	-18.949	-20.069	-21.093	-22.571	-21.255	-21.188	-22.211	-22.088	-18.531	-22.916	-19.578	-20.903	-20.978	-20.95
-11.274	-11.581	-9.9877	-11.971	-12.973	-12.48	-11.759	-12.789	-14.571	-12.281	-11.989	-10.487	-10.437	-10.246	-11.89	-13.684	-10.234	-12.115	-10.612	-11.271	-11.959	-13.222	-10.124	-9.2993	-12.624	-13.523	-10.367	-10.351	-13.368	-13.543	-10.879	-12.364	-10.972	-11.866	-13.936	-9.2049	-11.864	-13.35	-12.444	-12.74	-10.674	-12.053	-11.48	-9.3313	-12.89	-11.808	-13.169	-12.946	-11.304	-11.473
-5.3248	-3.8757	-3.6146	-2.817	-6.0021	-3.3088	-2.8035	-4.4729	-3.856	-3.1398	-4.1197	-2.9951	-6.3396	-4.5629	-4.0828	-2.3223	-4.1396	-3.3771	-2.5234	-3.3193	-1.7311	-3.9051	-5.9703	-2.9267	-0.96745	-4.3987	-3.657	-3.9063	-4.2186	-5.0564	-4.4425	-4.2934	-6.2864	-4.5413	-2.1029	-5.6205	-4.3228	-1.31	-3.486	-4.1643	-2.9869	-4.6999	-5.4146	-6.0443	-4.3533	-4.0518	-2.9866	-4.7414	-4.8054	-3.5104
-3.6781	-3.691	-3.4319	-1.3758	-5.8836	-4.5805	-4.0566	-3.0485	-3.2285	-3.5516	-3.5253	-4.0341	-3.4632	-3.4102	-2.4416	-1.9011	-5.952	-2.7658	-2.4245	-1.0321	-4.9907	-4.9833	-4.8327	-2.0272	-1.1046	-2.3094	-5.4798	-3.1641	-1.8655	-2.3765	-2.3335	-1.072	-3.9039	-1.9025	-4.0882	-3.3277	-2.5952	-2.8274	-3.0902	-4.1237	-3.3334	-2.9301	-4.4288	-5.0797	-2.3836	-2.6533	-0.33645	-3.9844	-3.4918	-4.9881
-2.3749	-2.5445	0.4322	-0.66935	-0.32922	-4.1847	-0.032858	-2.2643	-2.4853	1.1898	0.05451	-1.001	-1.7892	-1.6146	0.65212	-0.12031	-1.7131	-1.2304	-1.9292	-2.1428	-0.73416	1.5248	-0.0075751	-2.4795	-0.87704	-2.2951	-2.1731	-1.7841	-1.8644	-0.18532	-0.38869	-0.93458	-0.94719	0.60272	-1.2254	-2.27	-1.9931	-1.2362	-0.58556	-1.6412	-3.2675	-1.4729	1.9882	-1.3705	0.94478	-2.2902	-3.8794	0.55745	-1.2337	-2.4061
-20.643	-21.446	-20.699	-19.405	-21.418	-23.212	-23.554	-20.685	-21.616	-20.925	-24.188	-22.458	-22.166	-21.214	-21.156	-20.228	-23.734	-21.026	-21.339	-23.17	-20.438	-21.635	-23.225	-22.184	-22.849	-21.586	-20.85	-20.251	-23.069	-25.262	-22.297	-21.033	-22.042	-21.093	-22.412	-23.828	-23.22	-23.533	-23.48	-19.707	-22.829	-22.254	-25.38	-22.746	-23.016	-21.078	-23.051	-21.279	-19.795	-23.075
-8.6402	-11.082	-11.028	-10.234	-6.8284	-9.2818	-9.8865	-9.5512	-9.8937	-8.9017	-7.3432	-6.5295	-11.443	-10.06	-7.4835	-10.582	-7.2907	-9.0658	-8.5421	-8.4418	-8.0937	-7.5381	-9.4091	-8.236	-10.09	-9.9058	-8.8961	-9.1095	-9.4062	-6.3805	-8.9536	-9.8726	-10.383	-7.9279	-9.8239	-10.632	-11.066	-9.0355	-8.0279	-9.6564	-9.8493	-9.9489	-11.467	-8.8108	-9.9216	-10.162	-9.8949	-10.179	-8.9927	-8.4152
7.7521	6.9195	7.341	5.5468	7.1923	8.2142	5.2107	4.7999	4.2447	6.1662	7.0745	9.5697	6.1015	8.5733	8.0803	6.5811	10.229	6.5382	6.7621	6.5405	5.9393	6.2608	8.9019	5.4275	7.848	5.4227	6.0538	8.4154	7.0527	7.7062	6.18	5.1977	6.7952	7.7923	6.1763	6.2011	7.572	7.3176	5.9655	4.658	5.9433	5.7202	7.1668	7.1053	7.7285	4.8552	5.507	8.2447	7.6334	9.525
-13.017	-13.673	-12.855	-17.044	-14.828	-13.399	-15.531	-16.612	-15.698	-17.668	-15.575	-15.379	-14.901	-14.579	-15.506	-12.595	-15.881	-15.582	-16.798	-12.819	-15.811	-14.138	-14.429	-15.229	-14.927	-13.752	-15.213	-14.339	-15.311	-16.428	-16.509	-15.195	-14.857	-14.869	-15.027	-15.751	-13.912	-15.668	-14.592	-16.08	-13.328	-15.803	-15.067	-16.499	-15.607	-15.197	-14.539	-14.708	-15.717	-14.569
-8.5466	-7.8467	-9.752	-8.1893	-7.2171	-8.6517	-6.938	-8.8603	-10.278	-9.9302	-9.0164	-9.4105	-9.5054	-8.9044	-8.6706	-11.149	-10.221	-7.8769	-11.057	-8.9286	-6.9867	-10.042	-9.04	-9.5426	-10.137	-10.715	-9.7598	-8.6795	-8.0365	-10.214	-7.9606	-7.9479	-8.4587	-8.1943	-7.9254	-10.161	-10.477	-9.5942	-8.2945	-7.4001	-10.602	-9.9406	-8.8001	-9.8716	-8.5209	-7.249	-8.6798	-8.4684	-11.185	-10.229
6.6112	6.8239	5.8003	6.7091	3.9308	4.9924	4.3485	3.2002	4.3442	5.1633	3.9009	4.1812	3.4525	4.9249	3.7388	4.5128	5.5454	2.7583	5.7565	7.9804	5.2355	4.8497	1.9171	6.8168	7.1877	4.9571	5.8942	4.7401	5.0955	6.422	4.4376	6.7935	6.4803	4.7856	4.7752	5.5395	5.4327	4.2671	6.7096	3.3651	6.3207	7.311	4.8204	6.633	6.4922	5.0572	5.8425	6.8614	6.124	4.0248
2.9324	6.226	8.5918	5.4202	8.8178	3.6242	6.1609	7.4694	5.6403	4.3825	6.46	5.5158	5.6167	3.6443	5.2286	6.0004	5.1835	5.465	4.2315	5.5856	5.362	5.2181	6.9454	4.0369	5.862	4.5424	5.5875	5.7905	5.483	5.4671	5.7647	6.9656	6.7754	5.074	5.2475	5.4217	5.5358	5.4368	7.3435	7.2977	5.197	7.895	4.6181	5.52	7.0874	8.4542	5.3121	3.5486	8.0031	3.6744
-11.867	-12.175	-9.7317	-11.258	-12.508	-11.874	-12.955	-13.746	-10.954	-11.175	-11.208	-10.864	-11.411	-10.804	-11.194	-12.934	-12.208	-12.632	-11.907	-12.145	-11.863	-11.769	-13.906	-12.455	-12.55	-10.027	-11.444	-11.41	-9.276	-10.697	-13.257	-12.395	-12.219	-12.756	-9.8522	-11.073	-10.575	-12.615	-10.771	-13.13	-12.122	-12.086	-11.888	-11.397	-10.355	-13.642	-14.223	-13.675	-11.337	-13.117
-14.197	-12.645	-12.289	-13.421	-12.916	-13.452	-13.643	-11.806	-13.78	-11.731	-12.543	-12.249	-12.96	-14.476	-11.11	-12.626	-13.599	-13.25	-12.357	-13.698	-12.436	-12.248	-13.605	-12.595	-12.777	-15.027	-13.605	-15.093	-13.003	-14.669	-13.045	-12.788	-13.345	-13.35	-14.06	-13.785	-13.269	-12.709	-14.513	-13.751	-11.771	-12.125	-15.108	-13.051	-12.838	-12.079	-14.257	-15.074	-13.148	-13.249
0.068773	3.2302	-0.54644	0.11486	2.4199	2.5518	1.5318	2.9219	1.1481	1.5643	1.5134	2.1744	3.0618	1.0334	1.0974	2.9428	1.7492	1.7699	1.3985	0.53897	2.1101	2.5865	1.4866	2.0554	1.9037	-0.28558	-0.021995	2.6487	2.5554	1.3978	0.82913	0.78936	1.5852	-1.2429	0.91702	3.1195	1.456	-1.7965	1.7296	3.3091	1.2525	-0.14454	1.5215	1.775	3.2732	1.6273	3.9445	3.0559	0.72243	1.1036
9.0706	7.4636	7.6197	5.7811	6.3278	6.32	8.102	7.158	6.7045	5.1686	7.2204	7.1043	6.3063	5.8513	6.5273	4.7026	6.1794	7.095	7.4634	8.1365	8.1613	6.9722	4.9875	6.705	8.6899	8.9711	5.0098	5.7408	7.7069	8.7563	8.2324	7.4707	6.995	6.8598	8.5924	7.5891	5.8516	5.7253	6.9869	5.393	7.7653	4.8358	5.9162	8.5821	5.6663	4.4473	6.6041	4.7482	4.2416	7.3812
-15.934	-14.316	-14.042	-15.22	-14.587	-15.067	-17.11	-14.143	-15.103	-16.593	-16.413	-12.754	-14.907	-16.792	-12.7	-15.409	-15.545	-16.033	-14.135	-15.893	-14.332	-15.159	-17.184	-14.496	-14.267	-13.393	-13.287	-15.662	-17.144	-14.32	-12.369	-14.439	-14.82	-15.132	-15.027	-15.254	-14.314	-14.528	-14.743	-17.472	-16.371	-17.177	-14.786	-13.561	-12.75	-14.018	-13.714	-11.819	-16.657	-13.657
-4.8044	-5.4374	-5.7628	-6.2923	-4.3669	-4.8015	-5.6784	-3.6267	-6.046	-4.9824	-3.6536	-6.1803	-6.9656	-3.9894	-5.2166	-6.283	-4.4027	-4.3101	-5.6215	-4.8953	-7.1785	-4.6886	-4.312	-3.4615	-5.2349	-6.5353	-5.2335	-4.9971	-4.3352	-5.1427	-7.7812	-5.4905	-4.2659	-6.423	-3.0223	-5.642	-5.0521	-3.8463	-6.7254	-5.7545	-7.4111	-4.9143	-7.1875	-6.0893	-2.4711	-4.1455	-4.1792	-4.9859	-4.4493	-5.042
-8.4283	-7.9378	-7.2481	-6.8735	-5.7071	-8.2945	-6.6977	-5.5674	-5.9372	-9.6823	-4.1436	-7.8088	-5.317	-5.6059	-8.2161	-6.4167	-6.492	-5.5607	-5.9786	-6.232	-8.7816	-4.7952	-6.0978	-9.0616	-5.815	-7.5985	-6.1052	-5.9259	-7.5048	-6.187	-5.3048	-7.1302	-6.2239	-6.8305	-5.5418	-6.5115	-9.1332	-7.0556	-6.7035	-7.9491	-6.3317	-6.8766	-9.226	-7.5947	-5.7625	-6.2447	-6.0054	-6.8424	-5.6403	-7.722
-12.557	-13.62	-15.042	-11.739	-14.544	-13.829	-14.62	-14.896	-12.651	-12.687	-11.329	-11.99	-14.113	-14.591	-14.433	-13.053	-13.07	-13.071	-11.793	-12.347	-14.157	-12.428	-13.341	-14.334	-12.347	-11.095	-13.334	-13.147	-12.183	-14.017	-11.798	-12.69	-12.552	-13.465	-12.706	-11.965	-11.791	-14.623	-13.54	-13.255	-12.984	-13.706	-13.173	-13.487	-13.678	-15.313	-13.173	-13.526	-13.769	-12.962
8.2152	6.2644	7.6437	5.621	6.5732	5.8065	6.9644	7.2446	8.6418	7.976	6.1226	5.6843	8.2168	7.2727	6.2679	5.3113	6.8743	6.6523	7.2683	5.9622	5.5078	5.0095	6.5421	4.8907	8.1851	7.6433	8.1136	7.4516	8.2778	5.9876	8.1379	5.6735	8.4783	5.4276	5.1724	6.3461	8.2832	7.634	7.079	6.7725	8.0085	6.989	8.3173	6.0623	6.9674	8.0796	7.9508	7.6994	6.2005	8.6472
-1.5134	-1.1738	0.78142	-0.58409	-1.5002	-0.30556	-0.61525	-2.0183	-2.8047	0.7366	-0.90417	-0.9762	-0.28679	-1.2791	-1.4065	-2.0085	-1.0563	0.19681	0.17894	0.35933	-1.6152	-0.92714	1.1518	-2.0846	-1.8505	3.7614	-0.19623	-2.4702	-1.143	-1.2959	-0.83302	-0.54302	-2.1691	0.30937	0.80941	0.24839	0.31712	-2.1783	-0.66172	-2.0379	-0.65827	-2.0289	-1.0837	-0.38924	-0.46339	-0.067329	-0.59439	-0.82039	-1.7042	-2.1282
-10.171	-9.43	-13.738	-10.769	-9.2783	-13.026	-9.1697	-11.643	-11.829	-11.896	-8.9148	-11.805	-9.9621	-12.488	-9.1722	-11.624	-11.741	-10.686	-10.768	-9.1595	-12.162	-9.8325	-11.088	-11.49	-9.5036	-10.083	-10.687	-9.3302	-8.2078	-11.848	-8.5259	-10.764	-11.496	-12.823	-9.8205	-11.239	-11.745	-11.514	-10.388	-10.724	-11.406	-10.086	-10.139	-8.2652	-11.64	-9.0194	-10.776	-12.962	-10.02	-9.8062
13.321	10.665	8.0409	7.7313	9.5391	10.494	6.5474	9.3578	8.9033	9.4926	10.099	8.6992	8.9421	11.347	10.369	9.7529	9.8231	10.102	9.9082	8.7428	10.608	9.5732	7.4903	7.9627	8.9225	9.657	8.771	10.467	10.55	10.032	6.9778	10.014	8.6748	7.7927	11.876	9.0845	9.4667	10.935	10.3	9.7896	10.135	10.511	9.9543	9.8172	10.127	8.9769	9.1913	8.8894	12.159	11.907
-5.3989	-4.5309	-6.2645	-4.6684	-4.7173	-4.2819	-4.1145	-6.0586	-5.4125	-2.8503	-6.0631	-5.5781	-5.7648	-3.2304	-2.4751	-3.1327	-3.847	-5.6316	-4.5648	-3.5295	-2.1589	-2.2835	-3.7735	-3.4718	-2.0513	-4.5661	-3.2962	-6.0319	-3.6747	-5.3445	-5.3681	-2.068	-2.4941	-4.3916	-3.226	-4.8576	-1.96	-3.9404	-4.2065	-4.1011	-4.8044	-3.6277	-4.1103	-3.9429	-2.3532	-4.3047	-5.9312	-3.3857	-3.913	-4.8551
-2.6697	-0.81141	-3.7127	-1.5744	-2.0975	-2.3396	-2.914	-5.3266	-3.5632	-1.5568	-4.4595	-3.3169	-4.1419	-3.8254	-3.6208	-2.3	-2.4561	-1.1278	-3.7587	-2.8668	-4.397	-2.7692	-2.1285	-4.3451	-2.8793	-4.5439	-2.9785	-3.2114	-2.986	-3.2967	-1.7156	-4.5787	-2.4901	-4.2282	-3.2948	-5.8428	-1.7916	-2.9637	-5.524	-0.99105	-4.5053	-3.2989	-2.6715	-4.6069	-4.5225	-1.9936	-2.5712	-4.7842	-4.069	-5.8881
-9.6689	-13.201	-13.427	-11.024	-11.573	-10.353	-12.067	-13.054	-10.483	-11.074	-10.026	-13.828	-12.756	-12.968	-13.777	-11.34	-13.249	-13.186	-14.252	-12.5	-11.179	-10.722	-13.835	-14.071	-12.687	-11.594	-11.633	-12.051	-12.278	-9.871	-12.338	-10.779	-12.192	-9.7928	-11.074	-13.469	-14.55	-12.926	-11.042	-12.696	-12.993	-12.646	-13.005	-11.253	-13.247	-11.63	-11.894	-11.273	-9.3716	-12.46
-5.4103	-2.6342	-5.4008	-4.5778	-4.3832	-4.8321	-5.7757	-2.7023	-2.1242	-4.2013	-4.9545	-2.0817	-4.0857	-5.714	-7.1016	-3.3013	-2.2942	-5.6432	-4.4487	-7.3432	-3.6573	-1.8477	-2.0745	-4.5434	-3.8157	-4.3496	-4.7091	-5.8433	-3.0193	-5.8997	-6.4899	-5.3607	-4.572	-2.7708	-4.332	-5.8904	-4.1437	-5.8752	-4.1298	-2.1286	-3.9076	-4.2431	-5.3737	-5.2781	-5.3303	-5.7871	-5.0523	-2.9911	-2.325	-4.014
-0.21752	-0.23501	-2.1624	-3.9057	-3.5105	-1.809	-0.24597	0.38461	0.78262	-1.9423	-0.13273	-0.22487	-0.6476	-0.4583	0.17604	-0.38613	-0.9355	-1.4565	-1.1872	-1.3736	-0.97212	-1.9088	-0.62129	-3.8576	-0.19196	0.70073	-1.3817	-0.089774	-2.0454	-1.2338	-2.1174	-1.164	1.2595	-2.627	-0.67883	0.0023125	-1.1724	-0.97808	-0.58379	-0.36204	-3.5067	-4.0486	-1.7585	-2.8492	-1.9144	-0.84376	-1.8221	-0.53793	-1.2119	-1.4424
-14.103	-12.49	-13.859	-13.962	-14.91	-14.209	-16.713	-15.652	-12.227	-13.336	-14.342	-14.978	-15.199	-16.912	-14.949	-13.984	-14.972	-15.092	-14.494	-14.201	-14.905	-16.59	-14.046	-14.432	-14.399	-18.607	-13.096	-17.745	-14.777	-15.003	-14.987	-14.29	-14.974	-14.997	-13.894	-14.397	-13.545	-15.318	-15.063	-16.52	-16.266	-14.903	-14.601	-13.986	-16.003	-14.1	-14.636	-14.178	-14.792	-14.048
-8.0633	-10.413	-7.5467	-12.093	-9.9364	-10.921	-9.7485	-9.7929	-10.385	-9.8955	-9.7637	-8.1142	-10.479	-10.466	-9.4139	-10.478	-10.963	-8.0091	-11.804	-11.814	-9.5712	-10.096	-11.037	-9.5098	-10.401	-12.447	-10.586	-9.8147	-11.426	-9.6243	-8.5832	-9.605	-12.004	-9.4311	-10.681	-9.5064	-8.4948	-11.245	-11.335	-11.013	-11.968	-9.4805	-11.405	-11.43	-8.7008	-10.116	-10.334	-7.9109	-8.1041	-8.7684
-0.60641	1.4305	-0.2322	-1.3754	0.25834	0.21143	-0.38505	-1.4941	1.6441	-2.1623	0.60995	0.96405	-1.1623	0.14474	-4.2437	1.3995	0.63058	0.78225	0.8635	0.51759	1.2151	-0.9098	1.4004	0.18551	0.42053	1.0368	3.4368	-0.58039	-0.82845	1.1751	0.56869	-1.6141	0.2178	1.2027	0.20962	-1.2759	-0.3177	1.8987	0.95307	0.33679	0.26094	-0.21988	-0.35446	-1.2156	-1.4112	0.026169	0.40728	-0.17604	-0.8318	1.1837
2.2313	3.206	5.1461	2.8586	3.9425	5.0142	8.2175	5.8645	4.1529	5.3829	4.963	3.7175	3.8904	3.4664	5.1489	5.3592	5.6965	6.1267	3.3033	5.5725	4.5087	3.4918	4.1837	6.0815	6.7257	5.5023	5.485	4.7727	8.3613	6.6921	4.6531	4.2664	4.0836	6.0436	5.4093	4.8703	3.8614	6.2022	4.3581	6.1919	5.7338	7.8268	5.3206	3.6976	3.527	4.1859	3.0719	5.1867	2.7926	5.2224
-10.527	-12.127	-13.488	-10.042	-12.474	-11.649	-13.497	-12.981	-12.68	-13.689	-14.134	-10.941	-12.278	-12.872	-10.99	-11.618	-12.175	-12.01	-13.777	-10.386	-13.359	-10.122	-13.173	-12.538	-11.718	-13.073	-10.36	-13.849	-13.988	-11.501	-14.119	-8.7837	-13.502	-12.798	-13.92	-13.021	-13.307	-11.129	-11.334	-13.482	-10.744	-15.089	-11.897	-9.5371	-14.214	-15.198	-10.947	-13.414	-12.888	-10.312
0.065286	3.879	0.66885	0.08224	2.9086	0.37759	1.1478	-0.076307	1.3763	1.7261	1.6825	-0.27769	0.91396	2.0749	3.7796	1.2841	1.664	2.7702	2.9301	0.64592	4.3615	3.3188	2.7717	1.6498	2.1833	2.5442	1.1584	-0.099228	2.9903	3.0474	0.41003	-0.23774	3.9759	1.649	0.2207	2.0905	1.6876	-0.34106	3.1472	-0.99131	3.1378	3.693	2.2781	2.2787	1.6736	3.3708	3.4086	1.7978	1.397	-0.19893
-0.3585	0.47301	-1.5733	-0.9673	-0.27313	-2.1742	0.41357	2.6664	0.76732	-0.48378	-2.5077	1.8998	1.6071	1.1013	0.70917	-0.96982	-2.1421	1.3651	-0.45058	1.4232	1.0226	0.22253	-0.44654	0.89738	1.2059	0.30045	0.67387	-0.26152	-1.0025	2.0473	-0.0040462	-2.6754	-0.91674	-1.9151	-1.1202	-0.37462	-0.25157	0.13267	0.14659	-1.2548	-0.16427	-0.60095	-0.21785	-0.70644	0.64889	-0.99292	-1.0799	0.50117	-0.54292	2.2705
-9.045	-9.8055	-9.6521	-5.3842	-7.7907	-7.571	-8.0014	-8.9926	-10.471	-6.609	-9.3868	-9.1883	-9.1362	-7.9418	-8.1646	-7.4198	-8.572	-9.3734	-7.9258	-6.995	-7.4036	-7.8481	-8.5456	-7.5989	-9.889	-5.8523	-9.8664	-9.7472	-10.63	-8.0823	-10.287	-12.265	-11.42	-10.147	-8.4366	-7.2507	-8.4305	-10.561	-8.033	-9.6498	-7.8591	-7.3039	-8.5636	-7.3182	-9.9655	-9.8054	-8.1798	-11.71	-9.0283	-7.954
-6.5691	-9.9123	-9.1031	-9.559	-9.8632	-7.4321	-8.5242	-6.885	-9.1831	-10.737	-10.22	-10.467	-8.0574	-8.72	-8.7283	-9.9207	-5.3876	-8.9238	-7.1172	-9.2264	-9.2636	-10.905	-9.5508	-8.6748	-9.5119	-8.4444	-11.89	-8.4339	-11.492	-9.803	-8.0269	-8.8954	-9.9683	-8.1571	-9.8442	-7.7758	-7.0429	-9.645	-7.2834	-9.8515	-9.438	-9.1369	-9.9234	-7.6497	-10.854	-8.2185	-11.27	-10.263	-11.515	-10.16
-3.7707	-0.54587	-3.7514	1.3559	-0.71777	-2.1676	-2.5887	-0.63899	0.22289	-2.5783	-3.4788	-1.096	-1.7275	-2.3119	-1.8987	0.19646	-0.30529	-3.4207	-1.7797	-1.4596	-3.662	-1.9554	-0.75067	0.63644	-1.6935	-3.5739	-1.3288	-1.0014	-0.77763	-0.44664	-0.64008	-0.50013	0.2988	-1.9356	-0.83427	0.75647	-2.8282	0.49913	-0.74612	-2.9222	-3.3476	-2.4463	1.241	0.57881	-2.1067	-0.17113	-1.7504	-0.94157	-1.3083	0.40254
4.7645	1.7747	2.5548	4.2579	3.1381	4.4103	3.9204	3.1127	1.8936	3.2175	3.6275	2.1723	4.0607	-0.1034	4.8109	2.4166	5.2079	0.27206	1.2831	2.7922	3.4244	2.5993	-0.59823	3.9901	3.3163	3.537	3.5368	1.6711	4.4528	4.1445	3.8197	5.1407	3.3619	1.9915	4.1925	3.5564	5.1902	3.0324	2.1566	1.695	3.6672	4.5	4.0448	2.513	1.457	5.1055	4.2243	2.3151	2.4032	-0.2074
-11.139	-8.67	-7.677	-11.098	-10.473	-9.8943	-8.9578	-9.5037	-8.673	-9.4996	-9.7739	-9.8097	-7.9065	-8.0479	-8.7044	-10.078	-9.2199	-8.2752	-9.1875	-8.7125	-9.6477	-8.1231	-7.3112	-7.7649	-9.8655	-10.985	-8.8784	-8.2811	-10.466	-11.109	-8.3905	-9.8561	-8.1482	-9.4696	-9.4162	-8.1986	-10.871	-7.3191	-9.8825	-10.462	-10.486	-9.9669	-6.1132	-10.42	-8.4924	-11.668	-8.348	-10.651	-10.472	-8.2498
-21.474	-21.569	-20.184	-18.519	-20.423	-21.118	-20.883	-23.589	-18.751	-21.988	-19.521	-18.716	-20.796	-19.152	-20.721	-20.833	-21.333	-22.436	-20.037	-19.562	-19.745	-21.254	-20.248	-19.54	-20.417	-23.259	-20.237	-18.536	-21.138	-21.791	-19.749	-23.9	-18.511	-20.787	-19.586	-21.834	-19.981	-20.034	-19.441	-20.388	-21.034	-17.581	-21.27	-19.867	-22.454	-21.975	-20.373	-19.599	-20.585	-20.255
-21.014	-21.974	-22.951	-22.734	-20.59	-20.565	-22.832	-22.527	-21.438	-21.154	-21.245	-21.746	-21.302	-22.527	-21.43	-21.093	-22.011	-22.159	-20.983	-20.467	-21.825	-23.884	-23.353	-22.293	-21.27	-25.409	-22.895	-20.326	-21.398	-22.21	-22.399	-21.965	-20.75	-19.391	-21.038	-22.542	-22.174	-22.842	-21.544	-23.305	-21.4	-23.937	-23.141	-23.127	-22.42	-22.032	-21.59	-21.128	-21.746	-22.184
1.6616	0.27754	1.874	2.8837	2.8427	3.2611	5.1703	2.8995	3.9204	3.4102	3.0335	2.9132	3.3154	1.9711	1.9528	3.8315	1.2358	3.5784	2.3036	0.25775	1.8269	2.7987	2.8302	3.8383	3.8935	4.0829	2.9695	3.3877	2.3509	0.77333	0.53791	1.6169	3.162	2.0746	5.6918	0.74338	3.0251	1.1763	4.5226	1.9175	1.5789	4.3287	2.5835	1.4169	2.1262	3.3664	3.5939	4.4848	5.5469	4.6312
-14.463	-10.562	-13.936	-13.078	-12.926	-12.27	-11.044	-12.971	-13.767	-15.228	-14.8	-13.18	-11.02	-13.131	-12.505	-13.647	-13.406	-15.255	-13.263	-12.909	-12.018	-13.567	-13.607	-13.664	-11.757	-10.177	-14.208	-14.693	-13.078	-13.958	-13.209	-11.143	-11.684	-14.942	-14.347	-13.756	-11.975	-12.729	-13.491	-13.493	-12.41	-13.199	-12.709	-13.007	-12.583	-12.086	-12.764	-13.684	-12.58	-14.225
-13.232	-13.559	-14.397	-14.446	-11.943	-13.062	-13.541	-12.799	-12.872	-13.963	-13.12	-12.278	-14.055	-13.031	-10.846	-11.696	-12.233	-13.733	-15.386	-13.666	-13.21	-13.071	-12.509	-12.86	-12.888	-14.196	-13.143	-13.368	-13.293	-12.68	-14.1	-15.823	-13.144	-14.304	-15.53	-13.286	-12.189	-12.116	-13.577	-14.342	-14.264	-11.984	-13.376	-12.156	-14.845	-15.508	-13.72	-12.365	-15.232	-14.211
-12.051	-11.185	-13.162	-13.421	-13.502	-12.062	-12.424	-13.225	-10.452	-11.134	-10.755	-11.638	-14.229	-10.785	-11.185	-11.294	-15.419	-12.577	-10.827	-13.123	-11.929	-11.941	-11.162	-14.162	-11.391	-12.1	-11.824	-9.7188	-11.189	-11.314	-12.227	-13.299	-12.316	-10.78	-15.728	-10.431	-13.468	-12.01	-13.905	-13.201	-10.878	-11.87	-11.711	-12.921	-9.5745	-14.094	-10.801	-11.746	-9.3104	-12.193
-3.3175	-1.3616	-2.9646	-1.2729	-0.82286	-3.5755	-2.119	-2.4327	-2.5366	0.33169	-3.7548	-4.0197	-2.9245	-2.9907	-0.77323	-2.3957	0.15909	-4.1445	-2.6545	-2.2462	-2.8968	-2.6986	-2.5513	-2.6522	-2.5235	-2.9246	-0.71346	-3.1577	-1.7391	-1.212	-4.0129	-1.0744	-0.83477	-1.4566	-0.47423	-2.3772	-2.3789	-2.1198	-3.8506	-2.5067	0.5743	-0.68368	-0.92998	-0.94205	-0.49069	-2.3127	0.15408	-1.3321	0.449	-1.3122
-11.884	-12.639	-12.444	-10.069	-11.873	-12.437	-13.374	-10.55	-11.504	-12.007	-11.602	-13.864	-12.599	-11.514	-10.964	-10.01	-10.635	-13.693	-11.884	-10.497	-13.94	-13.396	-11.149	-11.881	-14.082	-9.3142	-12.664	-10.049	-11.223	-11.226	-13.489	-13.213	-12.939	-11.417	-11.077	-11.755	-11.577	-11.271	-11.394	-12.934	-12.062	-12.36	-12.194	-12.122	-11.299	-12.491	-12.306	-10.862	-7.9855	-12.772
-19.105	-20.631	-21.533	-20.294	-21.718	-20.941	-23.159	-19.944	-21.538	-20.701	-22.129	-22.916	-18.43	-20.107	-22.067	-20.815	-21.624	-21.372	-20.943	-20.354	-23.988	-20.69	-18.608	-19.829	-21.909	-22.072	-21.5	-19.415	-20.548	-20.618	-20.211	-19.985	-18.469	-20.655	-21.024	-21.99	-20.712	-18.293	-23.468	-18.31	-20.577	-18.967	-21.421	-21.258	-20.759	-21.549	-19.218	-19.561	-21.328	-19.188
-1.2318	-2.5587	-2.9809	-2.0645	-4.7578	-3.8269	-0.46677	0.069932	-2.1775	-4.2666	-2.4262	-0.45043	-2.3164	-1.9	-1.9982	-1.4775	-1.4109	-2.4201	-3.5238	-1.0039	-1.7052	-4.668	-3.0018	-3.8486	-1.1833	-4.887	-0.25708	-2.9348	-2.9621	-4.0503	-3.1484	-1.5076	-3.2512	-2.9527	0.45122	-2.1281	-4.1857	-4.2372	-1.1187	-0.94136	-2.4344	-2.2486	-4.0027	-1.358	-3.747	-3.0859	-2.1511	-2.3544	-2.8568	-3.9156
-18.869	-21.37	-21.837	-21.456	-22.533	-19.799	-21.705	-21.092	-21.35	-21.119	-21.662	-19.309	-18.746	-20.851	-18.727	-18.338	-20.421	-21.266	-21.126	-21.99	-19.888	-19.975	-18.999	-18.347	-20.48	-21.099	-20.083	-19.802	-19.925	-22.142	-21.616	-22.675	-22.366	-20.043	-21.039	-20.071	-20.239	-19.3	-21.588	-20.212	-18.946	-21.225	-21.21	-21.967	-22.969	-22.016	-22.787	-21.257	-19.814	-19.263
-3.6132	-3.8488	-2.1972	-4.7731	-4.1089	-7.6	-3.6154	-6.394	-2.8962	-4.5175	-4.1145	-5.431	-6.983	-3.1213	-3.9214	-2.4971	-3.9326	-5.5661	-3.9621	-6.4566	-3.3259	-4.1915	-3.1369	-6.2352	-5.108	-5.8674	-4.3672	-5.2808	-5.0868	-4.4516	-6.3632	-6.603	-3.9442	-2.2561	-4.9748	-5.5398	-4.7761	-3.3499	-4.5695	-5.363	-2.7044	-4.369	-4.6024	-5.6019	-6.9195	-5.6851	-6.7437	-5.4244	-2.8276	-3.0284
-13.931	-14.825	-13.042	-13.024	-13.807	-12.109	-14.774	-14.078	-11.127	-11.446	-13.473	-13.098	-14.038	-12.329	-14.217	-12.462	-12.154	-12.689	-13.92	-12.303	-14.982	-11.664	-12.004	-9.9775	-13.808	-12.677	-11.46	-11.948	-12.338	-11.794	-12.599	-13.945	-10.93	-14.467	-12.784	-13.183	-11.74	-11.622	-13.278	-12.99	-13.445	-14.407	-13.611	-12.104	-13.88	-13.222	-12.577	-13.155	-12.2	-13.774
0.42495	-2.6619	-1.8342	-1.8016	-0.60204	-1.9288	-2.171	-2.5309	-1.511	-1.3367	-4.4156	0.06867	-1.6259	-0.75569	-3.1952	0.57508	-0.77836	-1.116	-0.97574	-0.16446	-3.3034	-4.104	-4.1649	-2.1616	-2.3591	-0.50954	-2.6238	-1.9859	-3.0686	-2.2911	-1.3541	-0.0037957	-1.4177	-1.3356	2.3599	-0.70975	-1.3482	-1.5863	-2.7148	-2.6376	-0.31656	-0.35319	-1.0225	-2.9179	0.14999	0.1879	0.67911	-1.4094	-3.3934	-2.6497
-0.18898	-0.4304	-1.6488	0.45122	0.89999	-1.8484	0.72809	0.060937	0.41154	-0.93972	-2.2423	-0.47774	0.57682	-1.3009	1.3433	-1.0352	-1.7265	4.0055	0.62219	0.48136	0.70124	0.57041	1.6542	-1.406	0.29096	1.2426	-4.1501	3.6145	1.011	0.18606	0.86551	1.7457	-0.097586	-1.1475	0.13736	-0.41961	-0.50876	1.8124	3.5106	-0.90156	0.26792	1.4717	1.7733	0.72258	1.2338	0.81976	-1.2816	-2.5671	-0.088847	0.92623
-4.6241	-3.6173	-1.6142	-1.9254	-2.5902	-2.1336	-3.0621	0.88993	-1.589	-4.0845	0.65356	-1.0235	-1.3056	-2.0035	0.059547	-0.79896	-0.69382	-2.5029	-0.64406	-1.9978	-2.2376	-1.1429	-1.3432	0.20405	-0.56745	-2.6018	-3.0586	-2.0496	-0.63429	-0.088935	0.086114	-3.9902	-3.1415	-1.5829	-0.014535	-2.7564	-2.7893	-2.2944	-3.1413	1.6266	-1.8815	-2.4447	-1.768	-5.0458	0.026678	-0.81765	-1.1244	-0.9134	-1.8511	-3.8691
-1.5394	-0.41301	0.5197	3.1106	-1.2461	-0.98952	-0.71305	-2.0841	0.2065	-1.4676	0.34939	-2.0325	-0.96824	-0.97724	-1.5242	-1.0937	0.72396	-0.5962	-0.54309	1.0208	0.79083	-2.46	-0.64062	-1.4257	-0.75986	-1.2936	-0.18258	-0.86092	0.87999	-0.73546	1.0689	-1.506	-0.14725	2.6034	-0.55344	-1.2278	-0.047675	1.3181	-0.7115	-0.50347	-1.1607	1.5418	0.41426	0.69131	-1.9509	0.19742	0.69217	-1.3462	-0.4615	-0.8768
-9.8398	-9.7459	-10.977	-10.755	-10.05	-11.21	-10.807	-12.127	-9.9081	-10.844	-9.5855	-11.576	-11.479	-11.687	-9.7497	-10.384	-11.247	-8.8251	-12.552	-10.557	-9.6697	-11.979	-8.2682	-9.1024	-11.627	-11.593	-11.352	-10.809	-11.957	-11.557	-10.762	-10.807	-11.61	-10.389	-9.9302	-10.784	-10.605	-8.8417	-12.782	-10.064	-11.852	-11.579	-11.764	-10.648	-9.2995	-12.709	-11.684	-10.618	-10.883	-9.0966
0.76948	-1.0059	-3.2223	-0.56119	1.1132	-2.1099	-2.736	-0.77172	-2.5575	-2.2115	0.43436	-0.51241	-2.492	-3.0254	-1.8002	-1.8729	-2.5231	-3.1925	-2.3629	-1.5303	-1.8009	-2.6429	-0.70245	-0.90232	-1.5708	-1.9407	-1.783	-0.50466	-1.038	-0.64776	-0.30681	0.50443	-0.46637	-3.836	-0.44526	-0.39671	-0.64389	-2.2491	-3.6456	-1.9192	-2.7675	-0.26492	0.62769	0.0057807	-2.2504	-1.2736	-2.4629	-0.5036	-1.666	-0.64894
7.3376	7.1491	6.023	9.8386	8.2676	8.2795	8.1747	7.0138	7.9632	10.825	9.4949	6.5445	6.172	4.5664	8.7019	9.2344	5.5086	6.2154	10.638	5.2971	9.0814	10.939	7.3298	8.568	8.2096	5.818	7.5711	6.8158	7.8601	7.6372	6.5232	9.6271	8.4751	9.5507	6.2849	6.5215	9.3316	10.592	8.269	8.6152	5.431	7.3873	7.3107	8.1157	9.1823	8.7953	7.7535	8.4496	6.9797	8.1095
-3.2239	-1.0288	-0.5064	-2.0363	-1.1215	-1.1012	-3.253	-1.8213	-2.7016	-1.4979	0.98394	-0.73218	-1.9801	-1.2079	-0.045048	-0.50258	-0.77388	-2.6063	-2.2958	-0.43953	-1.9295	-1.4035	-1.3238	-2.2403	-2.1111	-1.6603	-0.83292	-1.1518	-0.57188	-0.1498	-0.13577	-1.0879	-2.4125	-2.2655	-2.3238	-2.4235	-2.4177	-0.95149	-0.078683	-1.7624	-3.9318	-0.72328	0.73952	-1.0657	-2.106	-1.7423	0.49816	-1.5622	-2.7301	-1.9099
-0.1176	-3.597	-2.7894	-1.8511	-3.3201	-4.2833	-2.3436	-3.5456	-4.1279	-5.4997	-4.237	-2.7335	-0.62886	-3.0612	-3.3007	-2.0399	-5.1803	-2.3069	-2.0206	-3.3699	-3.1371	-3.3384	-2.7088	-2.6469	-2.3363	-3.7399	-3.6844	-2.8618	-3.8286	-4.5826	-2.5434	-2.775	-2.963	-2.7929	-5.4099	-0.43253	-1.0372	-4.2025	-2.2716	-5.3053	-3.3817	-3.8873	-4.5379	-0.20591	-3.5691	-3.3149	-2.3736	-0.48072	-3.297	-1.3232
-23.607	-24.336	-21.989	-23.964	-21.895	-21.525	-21.294	-22.189	-20.006	-21.222	-19.604	-22.243	-20.639	-23.429	-22.593	-23.053	-21.901	-23.606	-22.587	-23.311	-21.717	-22.61	-21.566	-23.466	-20.551	-23.369	-20.159	-20.381	-21.817	-23.783	-21.322	-22.654	-21.943	-21.719	-22.057	-23.419	-21.935	-22.003	-23.225	-24.233	-21.97	-21.428	-24.652	-22.604	-23.168	-22.577	-19.953	-23.295	-20.928	-21.068
-11.161	-8.8406	-9.2805	-10.932	-11.237	-10.252	-10.364	-10.169	-8.6949	-9.8702	-10.084	-10.881	-9.8936	-12.241	-11.227	-10.179	-8.0516	-9.4468	-10.969	-6.2904	-8.5351	-11.011	-9.5233	-10.768	-8.8751	-10.007	-8.6705	-9.814	-8.4341	-11.811	-11.838	-9.6724	-10.484	-12.588	-10.482	-11.904	-7.6109	-11.414	-10.644	-8.3938	-9.2615	-10.524	-12.801	-9.5814	-10.548	-9.8789	-10.874	-9.9929	-9.4496	-9.8045
-10.225	-11.456	-10.615	-10.444	-9.7055	-10.164	-11.239	-9.2257	-10.851	-11.021	-11.577	-12.003	-8.3434	-11.095	-10.1	-11.263	-9.8707	-9.4969	-10.316	-9.0455	-10.573	-9.9368	-8.7875	-9.3155	-11.227	-10.597	-11.916	-10.865	-9.7603	-10.911	-11.41	-10.599	-8.7062	-12.051	-10.958	-11.144	-9.6672	-10.607	-9.1872	-10.781	-8.4755	-11.341	-9.069	-10.843	-10.852	-10.145	-11.122	-9.9379	-12.629	-10.237
-12.771	-12.258	-13.753	-14.46	-14.612	-12.835	-13.325	-12.96	-13.989	-12.868	-12.676	-13.077	-12.719	-15.985	-12.326	-13.561	-12.76	-12.918	-13.545	-13.154	-11.632	-12.558	-12.909	-11.907	-15.819	-15.379	-12.898	-14.869	-11.735	-12.491	-14.044	-11.419	-13.625	-14.398	-10.762	-13.837	-13.209	-11.46	-14.049	-14.414	-11.383	-12.491	-12.972	-11.885	-14.153	-12.979	-11.562	-9.5479	-13.736	-13.956
-14.167	-12.341	-11.69	-11.645	-13.375	-13.275	-14.673	-12.853	-13.909	-14.592	-13.562	-13.382	-13.284	-15.541	-11.668	-13.521	-14.994	-13.998	-14.057	-13.492	-15.767	-13.768	-12.596	-14.035	-11.375	-11.935	-14.489	-13.644	-13.441	-12.763	-14.734	-8.4991	-11.398	-13.286	-11.87	-12.544	-13.26	-10.63	-10.384	-12.168	-13.285	-13.419	-11.966	-14.563	-14.725	-15.515	-13.116	-12.009	-13.105	-14.146
-6.1656	-6.0851	-6.7104	-3.9052	-7.0391	-4.2738	-8.2697	-3.0822	-6.2616	-4.0743	-4.598	-5.6993	-8.4474	-6.5953	-2.9712	-4.5012	-8.5995	-3.4404	-8.1342	-4.6983	-4.1532	-3.6547	-4.43	-3.8115	-5.118	-5.5203	-4.974	-5.84	-5.8134	-5.624	-3.0332	-3.8399	-5.2961	-6.4385	-5.1502	-6.0813	-5.413	-3.957	-5.1283	-4.2961	-8.0781	-6.412	-5.1038	-6.4849	-8.7031	-5.5678	-5.1938	-2.567	-7.1894	-5.6283
-3.3058	0.22101	-1.4996	-1.4643	-3.589	-1.5109	-1.7107	-0.1368	-1.9558	-2.9168	-0.1365	-0.5389	-3.706	-1.4036	-1.2922	-2.7965	-1.3712	-1.3651	-1.1488	-1.3461	-5.1071	-0.49513	1.8363	-3.6225	-1.317	-0.30625	-0.11948	-2.5497	-0.56404	-0.8246	-1.1203	-1.9635	-3.1596	-0.90117	0.28368	-2.6205	-0.43101	-1.3545	-0.9421	2.2258	-2.7656	-0.17142	-1.8912	0.42613	-1.44	-2.2648	-1.2377	0.13562	-1.6686	-2.5359
-7.93	-7.6444	-8.5787	-6.684	-10.105	-8.7689	-8.1214	-7.3148	-8.3251	-7.4624	-9.7845	-7.347	-5.8122	-7.5967	-5.4467	-7.5529	-7.201	-6.514	-8.4899	-7.9709	-9.943	-7.9346	-6.6057	-8.37	-8.5968	-6.6573	-9.6517	-8.2309	-6.0111	-8.16	-8.4195	-8.5284	-8.4297	-8.5426	-8.0706	-8.2964	-7.0716	-6.6654	-6.9768	-6.8312	-7.3529	-8.2972	-8.8234	-7.6249	-6.1512	-8.4744	-7.5243	-5.5975	-8.2287	-7.589
-5.2317	-4.2418	-5.4671	-7.3098	-3.1342	-4.2716	-4.5086	-4.5273	-6.1681	-8.2609	-5.6336	-3.169	-5.6606	-1.4405	-1.5524	-4.981	-4.6177	-6.36	-4.1693	-4.2016	-4.2966	-4.8293	-4.4585	-5.5989	-3.0602	-5.1261	-5.2754	-3.5471	-5.0991	-3.3921	-3.918	-5.0255	-2.9087	-4.4193	-3.1874	-5.5608	-4.0594	-5.5788	-1.6288	-3.8575	-6.6408	-3.5274	-3.4073	-3.7167	-3.8806	-4.6012	-3.7556	-3.0046	-5.3019	-5.1534
-1.2471	-1.1107	-2.827	0.28079	0.037482	-2.7021	-0.11526	-1.3936	0.97491	-1.4487	-1.6557	-2.9932	-1.1846	-1.514	-1.3155	-2.2261	0.015892	-2.0827	-3.2691	-1.9224	-1.4304	-2.6616	-0.96953	-3.6329	-0.91705	-3.2275	1.5262	-1.8087	2.2253	-1.8374	-0.34104	-1.9518	-1.9117	-1.746	0.20537	-2.8942	-0.40211	-0.66518	-2.4764	-0.46417	1.2679	-0.10329	1.9526	-0.76334	-2.3223	-0.86599	-2.4099	-2.1084	-2.7772	-0.5556
-5.6893	-2.399	-4.432	-4.3107	-4.827	-4.9711	-3.7997	-3.0544	-3.2458	-3.8894	-3.7198	-3.1897	-2.2	-4.8649	-5.3643	-1.4538	-2.9346	-4.0248	-5.9209	-2.4679	-6.5269	-6.435	-2.7561	-1.6557	-2.6456	-4.9351	-3.0268	-2.3128	-3.902	-3.7707	-5.1857	-5.9147	-2.5271	-2.7743	-2.976	-4.9507	-2.8463	-5.8022	-4.3397	-5.059	-2.5183	-4.5244	-4.2565	-3.642	-3.977	-3.4376	-5.1389	-3.8151	-2.9132	-4.6963
-1.8158	1.0964	3.5497	1.1186	1.4208	1.5534	2.3743	1.6842	1.3341	1.6032	1.14	3.012	2.2742	0.17303	4.0023	0.13544	2.3371	-1.3513	3.7712	1.1259	1.6195	0.26015	0.62578	1.6716	1.0024	3.5836	0.16699	1.1255	0.081625	1.2623	0.76009	-0.46518	3.1739	1.4253	-0.98258	1.2975	0.19917	2.6737	-0.92587	1.8984	0.060105	1.2789	0.67779	3.9009	2.6951	0.057048	0.46889	2.0938	-0.1383	1.1784
-5.7006	-5.2396	-2.6385	-2.4516	-5.2929	-1.9918	-3.8948	-3.8462	-5.371	-4.8637	-4.6632	-5.4848	-4.4548	-5.4486	-4.0605	-2.0454	-3.0861	-3.2359	-3.6896	-5.7673	-4.3	-4.4508	-4.5054	-6.2786	-4.0878	-4.9481	-4.9991	-3.5448	-5.58	-4.7917	-5.4592	-4.4984	-3.3707	-4.0173	-3.0738	-3.8693	-4.6799	-4.7589	-3.9369	-2.7744	-4.991	-4.1099	-3.402	-4.1525	-2.5676	-6.1062	-3.398	-4.8439	-4.4995	-4.3701
-9.7973	-12.339	-11.221	-10.695	-9.731	-12.989	-10.792	-12.119	-8.693	-12.861	-10.779	-11.171	-12.082	-10.347	-11.426	-10.954	-10.436	-10.809	-10.64	-8.7022	-9.9184	-15.188	-10.025	-10.561	-8.9102	-9.8508	-13.031	-9.3036	-10.514	-11.43	-10.849	-10.028	-12.727	-13.03	-11.988	-12.972	-11.32	-10.353	-9.7957	-10.804	-9.5375	-11.873	-9.9119	-11.868	-12.365	-13.699	-11.526	-11.762	-9.8928	-12.524
1.8871	0.3756	1.716	2.9928	3.8109	0.38641	1.4457	2.486	0.36289	2.0138	1.0793	1.7558	0.15747	2.9421	1.0995	3.7048	3.7157	2.6141	-0.39619	2.7942	3.7982	0.97173	-0.68096	2.3851	0.19509	3.5504	2.7872	1.2828	1.0898	1.5664	3.3543	0.089176	0.66114	1.4553	1.4141	2.1771	0.44751	1.2537	-0.53863	0.6909	3.719	1.7087	1.8763	0.067583	2.2135	0.37101	0.027141	1.8268	3.9519	1.4481
-9.6479	-10.231	-10.842	-7.3125	-13.071	-10.63	-9.2248	-11.115	-9.717	-12.664	-10.628	-10.027	-12.092	-9.0197	-9.1227	-8.0018	-12.38	-9.7346	-10.7	-8.2565	-8.7727	-11.781	-12.845	-6.9289	-7.6075	-9.4043	-10.78	-11.989	-9.4636	-10.151	-11.226	-11.487	-7.5444	-10.461	-13.372	-10.903	-10.14	-9.7275	-9.0791	-11.511	-10.558	-10.441	-10.892	-10.218	-10.456	-9.19	-11.128	-9.6052	-9.8497	-7.2447
-13.764	-9.4291	-13.638	-12.698	-10.259	-12.469	-11.964	-12.424	-12.776	-10.301	-8.4974	-9.8086	-12.425	-12.903	-10.997	-10.767	-8.8385	-12.317	-10.926	-12.106	-11.428	-10.463	-11.946	-12.458	-10.357	-12.584	-12.291	-12.349	-11.959	-10.567	-13.347	-11.363	-8.9221	-10.798	-10.697	-9.7207	-13.711	-11.935	-12.247	-12.044	-10.738	-11.971	-12.288	-11.181	-13.304	-9.8573	-14.425	-13.34	-11.395	-12.329
-16.192	-13.873	-13.306	-13.036	-12.536	-16.131	-14.616	-13.01	-12.616	-14.471	-11.918	-16.135	-16.431	-14.422	-13.611	-13.032	-11.888	-11.984	-13.751	-14.701	-13.271	-13.142	-14.865	-13.235	-14.485	-14.762	-12.656	-15.274	-13.707	-13.81	-9.3644	-13.767	-15.276	-13.149	-15.168	-16.316	-13.3	-13.912	-14.991	-14.159	-12.57	-14.176	-12.441	-15.099	-14.926	-16.348	-12.647	-13.866	-13.817	-13.221
-4.0239	-8.0689	-6.8117	-8.5861	-6.2383	-7.149	-6.1753	-2.8865	-6.5411	-4.8644	-6.2462	-7.4782	-5.7687	-6.7267	-6.7893	-8.6639	-5.4097	-7.4623	-6.9468	-4.7666	-6.5076	-4.1229	-5.9046	-7.3098	-6.8822	-6.4814	-6.4797	-8.8714	-7.6688	-6.2281	-6.6749	-7.1663	-1.1397	-6.4253	-6.2791	-6.5036	-5.7634	-5.7118	-8.0181	-5.4575	-4.8597	-3.3977	-5.8637	-7.5607	-4.9177	-7.2756	-6.7901	-8.1893	-7.305	-4.6703
-2.0273	1.0375	-2.1685	-1.4437	0.92364	-2.3954	0.18222	-0.54084	2.0116	-0.028943	-0.38924	-0.52356	-2.2474	0.95258	0.5574	-1.351	1.2156	1.3476	-3.0838	-0.49786	2.6523	1.9051	-1.8003	-0.34476	0.76502	-0.060459	1.1432	-0.44392	-0.79989	1.2755	0.98272	0.14924	-1.0006	-2.5313	1.6009	1.8097	0.63291	1.1708	-1.0656	-2.0166	2.4299	-0.3068	-0.46155	-0.71725	0.4003	-0.98678	0.91305	-2.6617	-3.0191	-0.93258
-6.8521	-4.0707	-5.5723	-6.3636	-3.5048	-6.2146	-6.7784	-3.9069	-6.98	-3.7939	-6.5759	-6.4138	-8.1776	-5.4448	-4.0234	-7.3836	-4.1855	-3.2633	-4.2381	-4.1628	-4.8798	-6.1172	-7.1509	-6.1038	-4.4247	-6.036	-4.4947	-5.8455	-6.3978	-6.9999	-6.5244	-8.518	-5.7299	-3.2503	-5.916	-2.71	-6.2109	-6.2149	-4.0641	-7.5455	-2.881	-7.6169	-6.7599	-4.553	-4.7124	-4.0221	-6.5745	-5.2551	-7.571	-4.7294
-1.8619	-0.51016	-0.71593	-0.43579	1.3795	0.65285	0.36661	-1.6095	0.19232	-0.37893	-0.80258	0.41557	-0.17273	0.21268	1.9077	-1.4566	1.7981	0.92701	-0.68122	1.3672	0.53136	0.49535	-0.83688	1.4599	-0.36802	-1.0218	0.2327	0.95671	-2.9583	3.1005	-0.3587	-1.0766	-2.2355	-1.0273	1.9278	-0.84421	-1.3215	0.78845	-2.5032	-0.61465	-0.44961	-0.85565	0.22428	0.56299	0.83014	1.4601	0.10398	0.72734	-1.276	0.00397
-9.2685	-11.719	-9.8944	-11.217	-9.0146	-12.531	-9.9052	-10.946	-10.596	-12.04	-11.741	-10.963	-9.4612	-11.019	-11.002	-8.3861	-13.291	-10.79	-11.088	-12.92	-12.302	-11.664	-11.656	-12.725	-13.525	-11.783	-10.39	-13.401	-11.554	-13.802	-10.188	-12.714	-13.164	-12.3	-12.29	-11.907	-10.103	-11.12	-14.069	-12.828	-12.691	-11.941	-11.588	-9.731	-10.602	-10.505	-12.891	-10.802	-10.803	-10.879
-12.054	-11.146	-10.353	-10.691	-13.481	-12.528	-9.3297	-11.847	-9.885	-10.525	-10.845	-13.611	-10.701	-11.938	-12.157	-12.481	-12.901	-11.207	-12.758	-12.304	-9.9242	-12.968	-11.102	-9.9531	-9.866	-13.385	-10.818	-10.4	-12.062	-10.357	-10.961	-12.089	-12.328	-11.767	-12.094	-14.272	-11.357	-11.737	-12.762	-11.321	-10.045	-12.469	-11.529	-11.489	-11.16	-12.344	-11.959	-12.222	-11.131	-10.45
-10.459	-9.4284	-11.267	-11.896	-9.9728	-11.45	-10.381	-11.25	-11.93	-10.599	-10.833	-10.56	-11.604	-12.146	-12.397	-10.309	-11.297	-11.721	-9.5034	-11.346	-11.206	-7.8341	-9.7149	-9.4742	-12.516	-12.102	-12.336	-11.223	-10.92	-11.695	-9.6416	-11.498	-11.713	-10.572	-10.985	-8.9341	-12.782	-11.177	-11.923	-12.794	-10.749	-10.683	-10.926	-11.305	-12.952	-8.7402	-10.567	-11.863	-9.8539	-10.26
-8.4651	-10.281	-11.895	-9.1687	-10.05	-9.6274	-7.5832	-9.4725	-9.876	-8.1484	-9.4223	-9.5131	-7.5563	-7.7709	-7.0076	-10.141	-8.7449	-9.1462	-9.3472	-6.3547	-9.4943	-11.097	-7.6023	-8.5505	-9.2402	-8.6435	-9.5813	-9.7187	-10.083	-10.061	-10.764	-9.6485	-7.639	-7.809	-11.281	-11.771	-9.4335	-9.6464	-10.485	-7.7791	-8.2136	-8.7499	-9.1199	-7.3149	-9.3907	-7.6025	-10.304	-8.8542	-6.9945	-7.324
-14.507	-13.772	-14.524	-15.241	-13.405	-13.766	-14.663	-15.896	-15.057	-12.961	-14.614	-16.305	-15.43	-13.731	-15.793	-16.171	-14.777	-13.078	-14.555	-15.176	-15.021	-11.383	-15.475	-15.548	-14.67	-16.057	-15.866	-15.09	-13.769	-15.794	-15.766	-13.365	-14.041	-16.439	-16.194	-11.594	-13.264	-14.477	-14.78	-14.183	-13.556	-16.343	-13.363	-14.459	-12.9	-15.931	-15.947	-11.882	-17.959	-14.998
-4.0308	-2.6949	-0.97289	-1.0082	-0.64271	-1.5561	-2.3956	-2.7288	-1.1285	-3.0699	-2.4751	-2.7735	-2.6049	-2.694	-2.5596	-1.9354	-1.6652	-3.7043	-0.74758	-2.6085	-4.9688	-0.37174	-3.6088	-2.5298	-0.72559	-1.5692	-3.6955	-4.0377	-0.26015	-4.6116	-1.2221	-3.0554	-2.1153	-0.12143	-2.6573	-0.42751	-4.6216	0.83279	-2.0982	-2.5915	-3.2995	-3.403	-0.85362	-2.3982	-4.2467	-1.5609	-1.4986	0.28983	-2.5417	-5.2882
0.20192	-0.037726	-2.4386	1.725	0.55554	1.7048	1.3428	0.44045	-1.3465	0.17327	0.50432	1.8212	-1.2482	-0.47421	1.1231	0.63306	-1.2091	-0.81496	-0.44479	2.5989	0.099461	0.82097	-1.7187	1.2769	-0.96707	-0.28615	2.1084	-2.2861	-1.4304	-0.32897	-0.05801	-0.98071	0.082781	-0.70542	1.6096	-2.1721	1.0895	-1.0451	2.5289	0.38208	2.793	1.0491	1.0387	-0.37175	-0.078052	1.8848	-1.3578	0.31675	0.52495	-0.49209
-4.8979	-3.1905	-5.4665	-4.6377	-3.1214	-3.7829	-4.5297	-5.2007	-2.6594	-4.9606	-1.5936	-4.6102	-3.1608	-2.4531	-3.823	-5.7416	-5.5325	-7.3793	-3.5612	-4.2591	-5.2133	-5.4842	-4.5665	-3.8104	-3.6882	-3.5685	-3.9076	-2.9503	-5.3413	-6.3567	-5.2229	-5.3421	-1.7165	-3.4733	-2.7479	-2.6153	-4.3402	-3.979	-3.2334	-5.8443	-3.4178	-3.6326	-3.5114	-2.7333	-5.8848	-4.3829	-4.7426	-3.3493	-1.8951	-2.2791
-2.481	-2.806	0.65202	-2.0822	-2.0612	-0.90482	-2.3271	-0.68156	-2.8788	-1.5105	-3.5292	-3.7668	-2.5044	-3.5104	-3.3018	-3.4176	-5.6244	-2.2707	-2.331	-2.014	-1.6253	-2.1124	-0.19329	-0.89949	-3.354	-4.4452	-2.4084	-4.1378	-2.067	-1.2662	-3.1664	-2.0606	-3.8906	-3.8471	-3.0951	-1.4532	-5.2207	-3.1445	-2.9801	-0.50693	-2.5381	-1.6418	-4.3074	-1.9684	-2.6247	-2.3642	-3.4046	-4.5732	-0.35721	-4.0801
-9.4107	-10.734	-11.934	-9.8083	-10.195	-14.009	-12.595	-11.052	-11.88	-10.826	-10.668	-12.356	-10.24	-12.378	-10.789	-13.584	-11.46	-11.336	-10.913	-12.489	-12.592	-12.375	-11.03	-9.3335	-11.623	-10.614	-11.091	-12.702	-11.454	-14.136	-14.073	-11.678	-10.844	-11.016	-9.5457	-9.82	-13.002	-10.228	-13.239	-13.381	-12.762	-10.65	-13.509	-10.279	-11.486	-11.718	-11.228	-12.023	-11.027	-12.939
-2.8398	-4.0228	-2.172	-3.0901	-3.7023	-1.9458	-2.8492	-2.5024	-1.3393	-2.798	-3.1836	-1.0225	-3.683	-3.0203	-0.9447	-2.3276	-1.7494	-3.8988	-3.4008	-4.3911	-3.4068	-1.1025	-2.475	-2.3089	0.59815	-2.0368	-2.0102	-3.7402	-1.8815	-1.4041	-3.1722	-3.3194	-2.7771	-2.1604	-2.2666	-1.7514	-1.2596	-2.8913	-3.3786	-5.3448	-2.0138	-2.2786	-3.0211	-3.6612	-1.1792	-1.701	-2.181	-3.4807	-2.4645	-2.0111
-22.347	-21.632	-20.467	-20.364	-19.668	-21.636	-20.166	-19.658	-21.993	-21.316	-21.018	-23.512	-22.805	-22.401	-19.39	-18.97	-23.147	-22.196	-21.025	-22.597	-20.313	-19.507	-21.069	-22.373	-20.783	-20.225	-20.584	-18.291	-21.661	-19.038	-19.782	-18.865	-20.822	-20.182	-21.844	-19.707	-20.765	-20.939	-21.437	-18.277	-19.714	-19.886	-20.818	-21.677	-20.987	-22.694	-21.353	-17.736	-19.993	-18.385
0.26284	-2.6551	0.39465	0.18369	-1.8987	-1.294	-2.5079	-3.8032	-1.6358	-2.125	-1.0109	-3.8138	-1.2221	-2.0426	-2.8754	-0.98498	-2.1568	-0.49071	-2.4244	2.2013	-2.873	-2.7365	-1.8412	-0.74508	-2.1395	-2.1059	-0.17703	-0.33988	-2.2527	-2.3221	-1.6706	-1.298	-0.54818	-2.4016	-1.2705	-2.1085	0.81549	0.067305	-1.0389	-0.34461	-1.2931	-2.9048	-2.7965	-2.1727	-1.4711	-2.7987	0.4235	-1.6792	-0.88669	-3.5602
-6.7668	-6.4397	-9.8607	-9.2129	-7.7375	-8.4637	-6.2704	-8.6655	-7.4072	-12.033	-8.459	-10.091	-9.2787	-7.4837	-7.0504	-8.6805	-6.9308	-6.5506	-9.8373	-7.955	-5.5507	-8.5745	-5.0684	-8.0537	-7.5582	-7.8611	-9.8199	-8.0101	-6.8168	-6.4783	-6.757	-9.5496	-8.18	-6.1602	-8.2926	-5.8747	-6.1161	-7.2842	-6.2452	-7.2923	-5.7097	-6.4478	-8.065	-8.675	-7.7225	-7.4256	-7.1577	-6.7393	-6.3886	-7.7709
-4.876	-1.5071	-4.0944	-3.8623	-4.7105	-5.0451	-4.3011	-3.1541	-1.9698	-4.0739	-2.4615	-6.8819	-2.9132	-3.3554	-4.3201	-4.7789	-2.2548	-2.5804	-3.4796	-3.3365	-6.4209	-3.7529	-3.9614	-4.2859	-5.6374	-4.249	-3.2639	-4.7066	-4.726	-3.8426	-1.9273	-4.023	-3.3818	-5.6886	-4.0176	-4.1766	-4.7693	-2.7973	-4.6162	-5.2655	-1.9241	-4.3734	-4.6643	-2.9552	-6.8752	-3.0828	-3.4395	-2.9008	-1.8219	-4.62
-22.282	-22.643	-21.463	-24.06	-22.933	-21.449	-20.767	-22.201	-23.117	-21.804	-22.96	-22.135	-19.611	-23.364	-21.831	-21.391	-20.467	-20.348	-21.946	-21.089	-22.953	-21.727	-20.297	-22.823	-23.051	-24.429	-21.443	-19.821	-21.16	-21.823	-21.246	-21.507	-22.83	-21.211	-19.605	-22.864	-21.542	-25.172	-21.32	-21.119	-23.484	-24.74	-22.908	-21.633	-19.196	-21.535	-22.167	-20.035	-22.777	-22.021
-13.503	-14.695	-14.089	-12.667	-14.158	-11.425	-14.08	-15.754	-12.185	-16.254	-15.845	-14.36	-13.988	-12.574	-14.392	-15.792	-14.021	-15.164	-13.462	-13.676	-14.604	-12.716	-12.935	-13.507	-11.334	-11.979	-13.795	-14.584	-13.281	-14.699	-14.123	-14.253	-15.015	-13.097	-13.544	-14.011	-14.004	-14.815	-14.459	-12.289	-14.084	-13.265	-15.147	-13.546	-15.429	-13.594	-13.648	-10.435	-15.316	-14.72
-12.018	-11.304	-15.928	-12.132	-11.508	-13.575	-13.378	-15.013	-13.487	-12.817	-11.452	-14.032	-13.351	-14.697	-12.244	-13.853	-13.879	-12.909	-12.362	-12.656	-15.236	-12.322	-12.694	-11.084	-12.746	-12.923	-12.597	-13.262	-13.083	-13.09	-14.425	-11.891	-12.749	-13.568	-13.645	-12.979	-13.589	-13.838	-13.621	-13.092	-12.192	-12.603	-10.757	-13.171	-16.729	-13.593	-11.91	-14.367	-15.015	-14.876
0.046033	0.59134	0.55812	0.21164	-0.74095	0.33107	-1.1306	1.3109	0.13216	1.273	-0.2127	0.31289	1.516	-0.31703	-1.5107	0.35361	0.91404	0.55828	1.8107	-0.95008	1.1657	0.099971	0.54503	-0.10088	0.40091	1.2645	0.36247	0.58591	-0.49222	0.65485	-1.0781	2.9053	1.7778	-0.015689	-0.32378	1.688	2.244	0.77213	0.24301	0.099848	-2.4728	-0.23955	-0.45708	-0.76839	0.89825	3.0248	2.1163	0.96506	1.9841	-0.54176
-21.286	-21.064	-20.503	-19.74	-24.075	-21.236	-24.499	-22.297	-23.021	-23.706	-23.643	-23.384	-23.117	-21.097	-21.331	-22.7	-20.956	-22.909	-21.47	-23.169	-23.448	-23.84	-22.616	-21.251	-23.681	-21.44	-22.543	-20.39	-21.372	-21.96	-23.702	-22.689	-24.154	-20.39	-23.975	-22.236	-22.562	-23.816	-21.731	-21.009	-20.148	-22.443	-22.073	-23.028	-21.805	-24.238	-21.68	-22.346	-21.212	-19.94
9.4166	7.5576	9.258	7.3528	8.0714	8.448	8.0419	5.5783	6.9214	9.5131	8.4586	8.5039	6.6847	8.8163	9.0551	6.4424	8.1553	8.7727	6.03	5.0391	8.1301	9.1233	7.857	5.9566	8.4962	9.6244	8.3723	8.7359	10.352	8.1952	8.0005	8.4618	8.1236	7.4773	6.7641	8.1609	6.1621	9.6784	8.2976	9.1008	8.5099	9.0094	8.3563	6.3881	7.3306	7.891	9.3169	8.6518	7.9427	9.445
7.825	8.0315	7.5622	8.221	9.4621	8.8884	9.0964	7.6529	8.8528	8.5758	8.7078	8.6083	8.8938	7.2408	8.6205	9.1219	6.45	5.6129	7.4433	9.0235	9.8561	8.6226	8.4297	7.8403	10.545	10.648	9.1026	8.4612	9.2303	7.6033	8.0803	9.2673	6.8725	9.1429	10.543	10.167	10.253	8.1218	9.4462	8.3428	7.9019	9.6198	8.7013	8.9351	8.6987	8.0873	9.9553	6.4134	8.9934	9.6411
10.045	9.2919	7.4982	10.314	10.505	11.248	8.6162	7.4495	10.835	8.4108	7.6987	10.681	7.7139	10.114	8.4779	11.93	10.084	9.2462	11.058	10.026	7.0316	10.772	8.7304	10.731	7.4792	10.215	11.122	8.847	11.431	10.167	9.7771	5.9323	12.01	9.6943	10.327	7.8931	12.024	10.922	7.7768	9.9183	12.131	7.9217	9.2422	9.5162	11.484	10.477	10.662	9.0694	9.8197	10.262
0.23275	0.42868	-2.0175	0.97675	0.24775	-0.60287	-0.27581	-0.66405	-0.86195	-0.71717	-1.3473	-1.3394	-0.88521	-1.259	-1.4776	-1.0958	-1.9573	-1.2405	-2.7552	-0.1316	-1.4792	-0.74796	-1.058	-2.2542	-0.32265	-0.37185	-1.5428	-2.4168	1.0416	-1.3137	-0.32982	-0.062802	0.54841	-0.7705	0.018871	-3.3486	-0.88023	-3.1596	-3.9643	0.47914	-1.286	-0.35943	-0.98619	0.62061	-0.53287	-0.32457	0.45328	-1.3164	0.022243	-2.3751
-8.0245	-7.8716	-5.895	-7.7858	-4.9443	-5.7955	-4.9824	-8.0641	-6.8271	-6.1422	-5.8327	-6.4132	-6.2152	-8.8372	-5.479	-7.9787	-5.789	-7.822	-8.7814	-4.6811	-5.9929	-4.6721	-5.2871	-6.1996	-4.8025	-4.9181	-7.9578	-4.8425	-6.4144	-8.5258	-5.0697	-7.6254	-5.6652	-6.9289	-4.9115	-7.0921	-3.9621	-5.6077	-8.0011	-5.7288	-6.5973	-6.1422	-4.7673	-6.0578	-8.905	-6.5002	-7.635	-5.6593	-4.6581	-7.1652
-14.81	-13.629	-11.998	-14.07	-12.407	-14.426	-16.258	-12.472	-13.24	-12.12	-14.614	-13.194	-12.478	-14.488	-14.312	-13.742	-14.885	-12.522	-12.796	-13.384	-11.177	-14.052	-11.303	-12.747	-11.676	-14.941	-11.49	-12.413	-13.067	-13.724	-11.628	-13.067	-11.35	-12.835	-13.952	-11.751	-14.328	-14.782	-15.118	-17.498	-10.153	-14.684	-11.752	-11.669	-13.531	-16.049	-13.864	-12.895	-13.731	-11.04
-14.486	-15.433	-15.132	-13.602	-13.282	-12.616	-13.69	-13.771	-16.471	-13.904	-13.041	-14.613	-13.76	-15.76	-13.079	-12.774	-15.683	-13.406	-14.531	-12.546	-12.905	-12.915	-14.109	-13.896	-13.614	-11.589	-12.276	-15.121	-15.163	-15.479	-13.783	-13.502	-13.534	-13.337	-14.46	-14.132	-15.398	-15.507	-12.806	-16.613	-11.962	-14.822	-14.076	-15.232	-12.013	-14.113	-13.919	-13.726	-12.84	-15.861
-3.1464	-2.4625	-1.3904	-2.3442	-3.8673	-0.84074	-3.6244	-3.5096	-2.6901	-1.2932	-2.955	-1.3464	-3.3606	-1.574	-5.636	-0.90692	-3.1697	-5.1598	-3.639	-0.11518	-2.6659	-3.5234	-2.822	0.22391	-2.3423	-2.7177	-2.5446	-1.5048	-0.55093	-1.9172	-2.8298	-5.6014	-2.7256	-5.5792	-2.7973	-3.525	-2.4171	-3.3522	-3.0605	-5.1723	-3.3915	-3.1879	-3.0137	-3.4212	-4.5077	-0.98724	-1.3838	-3.0377	-3.0089	-2.5112
-10.148	-11.235	-10.166	-10.262	-8.0162	-10.869	-9.6388	-9.7365	-9.9253	-8.1037	-9.807	-12.336	-9.6665	-8.4883	-8.6032	-7.8149	-9.2702	-9.9741	-10.127	-10.894	-10.007	-8.3432	-10.112	-9.4875	-9.3004	-8.8727	-11.127	-9.3242	-9.4768	-8.6797	-10.234	-8.8281	-9.8797	-5.885	-9.4883	-8.6971	-11.93	-10.393	-7.4989	-8.7094	-10.324	-8.9098	-9.8793	-8.6429	-7.4789	-10.69	-7.0072	-9.1785	-10.066	-8.1005
-14.056	-12.526	-14.863	-11.765	-12.752	-14.05	-13.089	-13.682	-15.159	-12.634	-11.992	-15.678	-12.923	-16.771	-12.674	-14.541	-14.801	-13.897	-13.462	-13.985	-13.824	-10.874	-16.319	-13.594	-12.445	-13.608	-16.321	-16.417	-16.035	-12.851	-11.686	-13.286	-13.616	-14.195	-10.588	-12.706	-13.738	-13.916	-15.347	-13.364	-14.834	-13.949	-14.337	-13.567	-16.191	-15.514	-15.657	-15.591	-13.495	-14.468
-21.726	-25.025	-20.423	-22.216	-20.888	-22.352	-22.299	-20.302	-22.432	-21.974	-20.018	-22.901	-23.181	-22.287	-20.45	-20.355	-21.222	-21.173	-22.514	-22.392	-21.704	-23.434	-20.311	-21.862	-21.368	-22.075	-21.031	-20.863	-23.808	-22.91	-23.001	-22.599	-20.793	-25.024	-22.353	-22.875	-21.174	-20.623	-23.384	-20.834	-20.302	-22.674	-21.66	-22.201	-23.402	-22.434	-24.36	-22.885	-21.826	-21.504
-0.75003	-0.93673	0.14136	-0.78583	0.70584	-2.4388	-0.5117	0.40077	0.82537	-2.273	0.26651	0.77726	-0.47113	-0.36381	1.06	0.03578	0.37224	-1.7077	-1.8702	-0.048794	-0.74806	-1.4593	-0.73815	-2.6507	-2.4526	-0.40905	-1.1424	-2.6518	-1.469	-0.70751	1.7992	0.90416	0.35363	1.497	-1.9233	-0.46292	1.3759	-1.2935	0.71976	0.035469	-2.3736	-1.3158	0.40648	-2.2193	1.6537	1.7853	0.70102	-0.87131	0.091384	-3.2732
-1.9892	-2.2719	-1.8253	-1.4781	-3.309	0.19216	-1.4593	-2.6382	-0.081874	-1.439	-2.459	-3.0502	-5.3338	-0.22412	-2.8901	-1.1642	-2.2693	-0.88672	-1.8398	0.68169	-1.1709	-1.5876	-2.526	-3.2119	-2.3062	-0.44157	-0.51136	-4.5326	-0.50022	-1.7959	-0.61855	-1.603	-1.1456	-3.7295	-3.2516	-3.1468	-3.6823	-2.2731	-1.0797	-2.5489	-3.9617	-1.4936	-2.5294	-1.7387	-1.0152	-0.37235	-0.57452	-1.0625	-2.8995	-0.385
0.13538	-1.4447	-0.84932	-0.71463	0.8047	-2.6806	-0.53049	-0.44275	0.18573	-1.8502	1.5794	-1.3077	0.57426	-0.9425	-2.2654	-0.33998	0.99894	-2.9387	-0.54994	-1.9082	-1.0624	0.56801	-0.68315	-0.42758	-1.047	-0.30262	-0.62898	-1.2001	0.50757	-1.0718	0.1196	-1.3287	0.66624	-0.064794	-2.1915	-0.74823	-1.8117	-1.0117	0.58109	0.45864	-0.56856	-0.23157	-2.802	-1.6881	-1.3217	-0.71299	-0.6196	-1.1501	-0.93491	-0.84538
-11.041	-9.3702	-11.123	-13.443	-10.277	-12.964	-10.238	-12.415	-11.519	-11.382	-9.864	-12.356	-10.54	-11.378	-10.631	-12.764	-12.04	-7.6219	-10.205	-11.317	-11.796	-13.349	-11.694	-12.246	-9.7474	-10.521	-10.828	-11.955	-11.434	-10.837	-12.283	-10.199	-11.52	-11.277	-10.555	-12.748	-11.057	-10.156	-12.497	-10.44	-9.3099	-9.178	-10.095	-13.695	-13.781	-10.924	-9.8827	-8.2808	-9.3759	-10.213
-3.515	-5.209	-1.3871	-3.4849	-2.8292	-2.4681	-3.6195	-1.6732	-2.1765	-2.727	-3.7636	-3.5151	-3.7327	-4.3986	-1.1711	-2.5792	-2.0912	-4.2085	-1.6951	-1.6716	-3.4345	-1.2709	-1.5009	-3.2247	-3.4689	-1.9353	-3.2855	-3.054	-3.3691	0.042767	-1.9744	-3.8893	-3.1918	-1.7201	-1.6743	-2.4157	-1.6674	-0.12869	-5.5191	-2.7278	-2.0271	-2.7049	-0.0062795	-1.1784	-2.6401	-3.2594	-0.43124	-1.1869	-3.2839	-1.4858
-4.9454	-3.0165	-4.1879	-4.1056	-3.9051	-5.0458	-1.9064	-5.8063	-4.6011	-3.3832	-2.4266	-4.2249	-3.1464	-4.0776	-5.0456	-3.4716	-3.5312	-6.0424	-1.6901	-2.7542	-0.13808	-2.7173	-3.2432	-3.3396	-3.6785	-3.6811	-5.1435	-4.1104	-3.0435	-4.1799	-2.5466	-2.3415	-3.1401	-5.3586	-2.4759	-4.023	-5.8762	-3.1335	-2.7807	-4.4971	-3.323	-5.0688	-2.3378	-1.1272	-2.005	-2.9627	-4.7052	-0.47388	-5.0829	-2.2078
2.3181	1.9005	2.7765	2.9663	1.4371	0.79611	2.617	4.2812	2.8174	2.1699	1.9479	2.4237	-0.40263	2.378	2.1764	3.0509	1.4341	-0.2747	0.78128	1.4944	2.3324	1.2372	2.4409	2.4203	-0.15265	3.144	0.14794	1.5701	-0.31149	3.5938	0.65383	1.1034	-0.017671	1.3963	3.4585	-0.54511	1.2868	2.7293	1.0258	1.2213	2.2062	2.671	0.52524	4.0526	1.1574	1.8575	3.5276	0.84942	3.126	1.3067
6.8559	6.7231	10.809	9.9614	9.4917	8.1501	9.413	7.2046	9.6669	7.7407	9.6342	8.1398	7.9379	7.9431	7.795	8.5404	9.0903	9.5324	8.373	11.023	9.4905	7.3075	9.2237	5.8732	9.3109	10.557	10.032	7.5873	6.4799	7.3808	8.1776	9.6105	7.466	9.4589	10.615	8.9784	8.8055	8.7452	6.8644	7.4636	8.0369	9.9259	7.2821	10.321	9.9761	9.6919	7.1054	10.818	8.3637	8.3834
-14.534	-14.049	-14.348	-13.232	-12.765	-13.677	-12.398	-13.836	-13.489	-12.811	-11.626	-15.548	-14.424	-11.953	-13.79	-12.253	-11.983	-13.007	-14.486	-15.214	-13.472	-13.98	-13.519	-14.095	-14.21	-13.356	-13.343	-14.489	-12.105	-12.588	-15.814	-13.398	-14.426	-15.617	-12.536	-13.554	-14.174	-11.126	-15.569	-14.031	-12.87	-13.486	-12.259	-12.593	-12.674	-13.46	-13.893	-14.141	-13.754	-12.768
6.7765	5.64	6.1556	4.0764	6.2201	7.7485	5.0959	4.3061	8.8027	4.0733	5.7304	5.1288	7.001	6.2338	5.0335	5.1954	5.3447	5.3042	5.3342	7.4073	7.9863	4.0761	4.4771	4.8582	6.6657	4.3934	4.3984	6.2024	5.283	5.601	3.9609	3.1259	4.9269	5.1797	6.4672	5.9681	4.1428	3.945	7.2006	6.3347	5.7669	4.3069	5.9943	5.2836	5.8157	5.9362	5.1914	5.5127	7.5399	6.3085
0.34357	3.1498	2.8174	0.85416	-0.11487	1.0841	3.5669	1.919	1.5007	1.4677	2.5215	0.88799	3.2954	2.3671	1.2577	-0.14878	0.45595	1.259	1.019	1.6064	1.8324	0.7276	1.7097	3.5247	1.6282	-0.52199	1.2931	2.6096	2.4841	0.18895	2.8733	-0.9295	2.1743	1.9308	2.5718	1.9355	0.65276	1.1487	1.2608	4.9427	0.81912	2.3705	1.1277	0.056402	1.5307	0.044867	0.43511	0.68359	2.5441	1.5792
-1.4716	-1.6877	-2.4028	-3.4502	-3.8993	-0.40331	-1.4538	-2.2371	-4.258	-2.6229	1.0807	-1.633	-2.6852	-2.0371	-2.9686	-2.4626	-2.3268	-2.2039	-3.5759	-4.551	-0.70405	-3.869	0.66811	-3.6922	-0.029082	-2.3097	-0.26964	-2.2222	-0.92529	-2.7673	-5.1522	-1.9461	-1.8901	-1.8002	-2.8733	-4.2626	-2.1108	-3.6869	-3.4188	-4.0808	-3.0179	-2.9547	-3.9476	-3.1884	-3.6739	-2.9578	-4.4094	-2.4077	-2.3777	-2.7593
0.10193	0.083198	-0.17889	-0.04262	0.65344	-0.245	0.29933	-0.58991	1.6766	0.4245	0.80078	1.5913	0.66018	0.83787	1.501	1.6821	0.51664	3.2104	0.40541	2.4456	-1.7546	2.2362	1.1057	0.62748	0.74198	-0.51634	1.3999	0.50793	0.78938	-2.102	2.9603	0.4593	0.83889	-1.7037	-0.16435	-0.43661	-0.97056	1.2615	-0.87724	0.0017831	-1.0029	-0.51946	1.8465	-0.62693	1.348	0.70687	-0.29342	0.073454	1.2804	-0.26018
8.1855	8.6152	7.9232	8.872	7.0631	8.1457	8.6225	8.9073	8.1008	7.0968	8.4068	7.9746	8.0617	6.6276	7.7955	6.6178	7.8938	7.328	5.937	7.6585	7.5584	5.9273	7.7491	9.9565	9.7059	7.3228	8.4614	9.9761	8.9102	4.9478	7.9955	6.7196	10.675	7.5394	7.4476	7.7384	7.1765	8.1934	8.4803	8.1882	7.6855	9.1813	8.9084	8.869	7.6842	7.1849	9.3674	8.0128	7.8142	8.9927
0.30307	0.030291	-0.27485	1.0357	1.2735	-0.33344	1.845	1.6143	1.3431	0.27243	-0.57929	-0.44809	-0.53492	-1.6383	1.4543	-0.23004	0.51424	-2.4043	2.6698	1.1881	-0.38804	1.5721	1.7067	-1.909	2.0241	-0.48216	-1.0972	-0.42043	1.6915	-0.19642	0.58474	0.50031	-0.21984	-0.1049	1.2358	-1.2655	-2.6214	-0.85861	1.6302	2.5879	-0.24075	1.1326	-2.7047	1.4894	2.8842	0.28313	-1.2343	-1.7482	-1.9352	0.31591
-2.9207	-4.6188	-4.3229	-2.77	-4.9181	-2.5607	-3.4821	-3.8951	-4.1401	-2.0984	-3.3384	-3.1984	-1.3008	-2.3016	-3.8376	-3.1392	-1.3685	-1.4742	-1.2726	-3.7967	-4.292	-2.5307	-3.1754	-3.2263	-1.6905	-3.2871	-3.0156	-1.8666	-3.2437	0.16431	-3.2816	0.4954	-2.431	-1.1522	-3.6171	-1.0848	-2.334	-4.5555	-2.6223	-1.3775	-2.7059	-2.5617	-2.7885	-1.9705	-4.7589	-0.89005	-3.7267	-1.3407	-0.66875	-3.5678
-3.2155	-3.241	-2.7323	-3.3788	-3.5951	-5.1729	-2.3035	-4.2177	-0.63967	-4.7255	-4.7396	-3.282	-6.1996	-2.8572	-5.5235	-2.9752	-4.7594	-3.4543	-2.9667	-3.8586	-2.8283	-4.1086	-4.6972	-4.5219	-6.0913	-2.2453	-2.0225	-3.2158	-8.1221	-4.0775	-2.3925	-3.2404	-4.662	-2.6792	-3.6671	-1.9462	-2.1717	-3.2488	-2.2682	-3.8947	-5.0408	-3.4468	-5.4265	-3.5783	-4.3518	-3.4608	-2.2774	-3.9613	-2.0168	-5.049
5.8006	6.1491	6.8104	4.2985	3.046	3.7489	3.2768	4.8808	5.0987	6.2157	2.0754	4.6786	2.0093	3.1945	4.2965	1.7864	2.281	4.298	4.1128	3.5997	2.646	4.6921	0.25512	5.2427	4.1813	2.6935	3.7218	1.5085	6.6912	3.5756	5.5482	4.7719	5.4117	6.5395	4.1161	5.8688	2.7914	4.0857	3.0892	6.4734	1.9627	3.7404	5.3883	3.0835	4.2483	6.365	2.5594	3.9635	4.0654	4.3071
-3.4415	-2.2603	-3.2419	-3.6716	-4.1485	-4.3071	-1.3523	-0.94171	-2.4586	-1.5627	-3.4404	-3.7217	-2.5508	-3.9417	-3.3015	-2.9901	-3.9334	-2.6892	-2.2773	-3.2874	-2.3108	-3.9308	-3.908	-4.2846	-2.6648	-3.7777	-3.303	-2.4165	-3.6974	-1.6786	-3.6706	-3.9877	-1.6312	-4.5641	-3.6054	-3.4666	-5.1001	-2.9482	-3.3076	-3.1512	-2.0909	-3.7688	-2.197	-2.1959	-3.8086	-3.2568	-2.9013	-3.7441	-3.0581	-4.6988
-6.8604	-6.4873	-5.8365	-6.1094	-6.838	-8.5848	-6.7297	-5.1568	-6.1296	-9.5608	-6.4873	-8.2952	-6.1574	-5.5343	-8.1704	-5.3183	-6.8452	-5.9411	-7.0812	-8.4277	-5.1963	-5.595	-5.5212	-5.676	-7.3214	-5.9665	-4.2962	-5.4735	-7.9172	-5.5399	-7.0301	-6.0487	-5.9458	-6.2154	-5.573	-5.3472	-9.0633	-3.925	-2.9122	-8.489	-7.6946	-7.1759	-7.3729	-4.1735	-4.5197	-8.7366	-7.1145	-8.2184	-7.5501	-7.9039
-2.1231	-1.409	-0.77738	-1.7989	-1.2327	-0.28634	-1.8063	-0.45564	-0.97168	0.17373	-0.61193	-0.87713	-1.3006	-3.4246	-1.6872	-0.81846	-0.54032	0.3313	-3.5163	-0.91625	0.10964	0.49882	-1.3238	-1.5341	-1.2733	-2.1859	-0.9991	-0.4087	-2.1981	-0.54216	-1.8358	0.81964	-2.7518	-0.5994	-0.52553	-1.4949	-1.4732	-1.5371	-0.0289	-0.69104	-0.89283	-1.5642	-0.12113	-2.2301	-0.36125	-1.9015	1.4858	-2.36	-1.1672	-0.74073
10.416	9.0358	9.5939	9.3204	8.8271	5.944	9.0992	9.0409	9.7829	6.2123	7.7526	8.2332	9.4668	8.1789	7.8919	8.8185	9.0903	8.2409	9.6965	8.4909	11.772	7.5275	8.0815	5.1398	9.5016	8.4502	9.5024	9.5878	9.3203	9.2915	6.9292	9.6592	10.659	8.3614	10.32	8.648	8.3838	6.9831	8.8591	6.5253	8.9052	10.536	8.0774	11.173	9.6198	7.7319	8.6515	7.2651	11.192	8.045
-10.869	-11.816	-13.196	-9.9428	-11.707	-12.611	-13.491	-12.286	-10.395	-11.354	-11.532	-13.966	-11.97	-9.1315	-12.799	-11.598	-10.752	-11.312	-12.683	-11.253	-11.355	-12.994	-13.412	-11.451	-9.2276	-10.974	-10.644	-10.75	-11.417	-12.304	-9.2786	-11.926	-11.89	-11.552	-12.879	-12.436	-9.2889	-13.552	-14.702	-12.489	-12.147	-11.586	-10.805	-9.4819	-10.704	-16.08	-12.512	-13.292	-8.9577	-9.9493
-3.5714	-2.1009	0.92158	-0.71345	-1.0225	-2.435	-1.2418	-1.4993	-0.14398	-2.0878	-1.8504	-1.1503	-4.0659	-2.9793	-1.2512	-0.73086	-1.0098	-2.2429	-0.85349	-3.5585	-0.81142	-0.85459	-2.6218	-2.7542	-1.3867	-1.9446	-3.5452	-2.3314	-2.2166	-1.4283	-1.7332	-0.55961	-1.6761	-2.1643	-2.4135	-1.7604	-1.6754	-1.6578	-3.4247	-2.6024	-1.1894	-3.6056	-0.56537	-0.80572	-4.4464	-2.5941	-1.4747	-0.67048	-0.9021	-4.5812
-4.7837	-3.0964	-3.639	-2.7877	-3.298	-4.8603	-3.5822	-1.8282	-3.9859	-1.9101	-3.1653	-5.7591	-0.69466	-3.158	-0.84638	-2.9908	-4.0938	-1.7129	-4.6901	-3.3321	-4.3176	-1.9706	-2.1253	-1.2156	-2.5248	-1.3477	-4.3772	-5.6913	-0.74673	0.4298	-4.4683	-1.9836	-1.7562	-3.1046	-2.9688	-3.4018	-4.1111	-1.1008	-2.6933	-0.49415	-4.2061	-2.5586	-0.80447	-1.5072	-0.52618	-3.5798	-3.6285	-4.0889	-2.3541	-0.92712
0.97577	0.93165	-0.4409	0.61285	0.46936	4.0383	0.45621	-0.39885	0.4283	1.7591	0.021244	0.45595	1.027	-0.62691	1.0173	-0.96534	-0.95121	-1.1989	0.76222	0.61878	1.041	2.7107	1.2529	2.0583	-0.082734	0.47022	0.85058	-0.014274	3.6594	0.0069104	0.77864	0.25682	0.17889	0.90688	2.8579	-0.27281	-1.3512	-0.65646	1.8146	-0.02343	2.602	-1.1827	-0.37535	-0.4348	-0.16679	2.3901	-0.016623	-0.275	0.9778	2.0975
-0.55153	-1.0066	1.0182	1.3563	-3.01	-0.51106	-3.8296	-1.1548	1.3035	-1.7491	-0.34279	0.27973	-2.3479	-2.5665	-0.86914	-1.1965	-1.55	-2.2097	-2.2812	-1.8952	-0.76431	-1.5123	-1.8089	0.73898	-3.2417	-0.29941	-4.0192	-0.45884	-1.7506	-3.0798	-0.56004	-1.5666	-1.1857	-0.1213	-2.236	-0.60468	-1.6463	-0.81717	-4.4683	-3.145	-3.1169	-1.0794	-3.235	1.2987	-3.1538	-1.6781	-3.2143	-1.5917	-0.14326	-2.0361
3.9381	1.8654	-0.16261	1.7481	2.6669	3.1905	1.4655	2.353	4.0859	2.1946	4.0406	3.5114	2.7999	1.6365	2.3637	3.1122	2.1234	2.7861	1.4018	3.0991	1.5692	4.33	3.0733	4.6816	3.0384	3.4204	6.2817	3.9065	5.2973	2.3672	2.5507	3.3275	3.5762	3.9654	2.7043	4.005	2.727	3.8734	2.9966	5.4211	1.4893	0.72519	5.2258	3.4461	2.8821	3.4147	2.7868	0.72753	2.4633	2.2813
-0.070423	1.8865	-1.1196	0.75515	1.0451	3.0514	1.5931	1.3213	0.2395	1.6508	2.0575	2.9535	2.1333	1.2723	0.90585	1.613	3.6704	1.7802	1.4	0.97257	1.4233	-0.51188	1.7062	-0.29644	2.6208	0.32613	3.0983	1.3797	1.309	-0.82146	1.6274	1.9457	1.0748	-1.1244	0.016595	3.6448	0.95669	-1.4476	2.1545	0.44042	1.5458	3.4476	1.7608	2.6794	2.9715	1.6246	2.4002	0.62233	1.3396	2.9522
0.33722	0.88107	1.9969	1.6429	2.4828	2.2813	2.6446	2.9411	-0.098055	2.1652	0.46351	-1.4405	-0.28593	1.2403	1.5443	0.92058	0.37765	3.4784	0.92751	1.5891	1.6533	-0.35232	-0.29955	0.43063	1.9856	3.3371	-0.092272	1.9974	2.7617	1.3453	2.2714	2.9597	1.3129	-1.5819	3.0415	2.1841	1.6222	1.6483	0.14203	1.976	0.24894	1.6244	0.90697	1.7672	2.33	3.6033	1.1369	2.3304	-0.76024	0.064619
4.9251	4.8394	4.073	3.3273	2.4687	2.1563	1.3366	6.6311	4.3409	3.5107	5.4228	6.1318	3.1605	5.0899	6.4812	3.2532	3.8499	3.6814	4.0227	1.4204	1.6911	3.6274	4.3797	3.3091	5.405	2.3922	2.8954	6.9576	6.3426	4.6779	5.1223	2.8232	3.9443	5.754	5.3254	3.299	2.6551	4.3556	2.7278	2.8675	3.7282	5.5449	3.9718	4.8398	1.1655	4.8389	4.2317	2.6165	3.6762	7.6434
-3.7045	-3.9476	-3.7818	-2.3053	-1.1511	-1.7279	-4.4428	-1.6685	-2.5525	-3.7763	-5.1928	-2.8362	-2.2396	-4.7813	-2.1732	-4.2606	-1.2061	-3.6148	-3.3437	-3.5891	-3.4556	-1.2337	-2.2448	-3.0995	-4.4388	-4.8381	-3.0923	-2.5397	-1.3223	-0.66961	-3.5879	-1.9078	-1.897	-3.4068	-2.3165	-4.1888	-2.0396	-2.5358	-3.2482	-2.0046	-1.3765	0.24075	-4.6471	-2.8036	-2.0792	-2.1206	-3.4119	-3.9822	-2.5365	-1.8558
-3.8343	-5.8716	-5.8943	-7.0157	-4.6127	-2.3882	-4.8563	-5.2061	-5.0742	-5.7766	-2.5741	-4.4329	-3.2653	-4.9959	-4.4317	-3.4774	-6.0559	-4.3141	-4.9152	-2.8996	-3.3481	-3.5578	-5.3098	-4.5423	-1.666	-3.9821	-5.7355	-4.7855	-6.0819	-5.6093	-4.7415	-5.0857	-3.8056	-6.7325	-6.0187	-3.0449	-3.2573	-4.2312	-3.8152	-2.973	-4.8407	-3.7754	-3.4247	-4.9973	-4.9618	-5.2808	-4.838	-6.2991	-4.8298	-3.5976
-4.8548	-5.0945	-2.4588	-2.5251	-3.3004	-2.888	-5.1468	-4.5395	-2.9265	-3.5606	-2.8519	-2.2317	-5.611	-3.9382	-4.511	-4.5068	-5.2276	-6.0038	-3.6671	-0.52502	-5.5713	-3.5852	-4.9992	-3.431	-4.0883	-2.0525	-3.1747	-5.512	-3.4508	-3.6708	-3.8034	-3.7368	-5.5455	-1.997	-2.7431	-4.4343	-3.2969	-4.5121	-3.1186	-6.5966	-3.7598	-3.7207	-4.3693	-3.1376	-4.7458	-3.8977	-2.737	-3.3202	-4.9022	-2.9411
8.397	9.3776	9.294	9.4783	6.2916	8.3479	7.8764	8.3502	5.3776	7.8455	6.9763	9.6704	8.5713	9.1445	6.3054	7.161	8.5714	11.401	9.3516	6.2766	8.261	10.791	7.2139	7.9768	5.5109	5.7001	8.2697	8.6426	8.581	11.311	9.8488	9.4555	7.0772	5.2566	7.4874	8.064	7.164	8.7863	7.485	8.8215	8.3353	10.191	10.16	8.6068	11.841	7.7507	8.7609	8.405	8.3066	7.3544
-9.9239	-7.7087	-8.3133	-8.8323	-8.7184	-6.1881	-8.8236	-9.2915	-7.547	-9.9712	-9.6648	-7.6897	-8.5161	-9.8959	-8.4661	-10.254	-9.0207	-8.1469	-8.1754	-9.2547	-8.5162	-9.7961	-9.1695	-11.859	-7.2239	-10.273	-9.4913	-10.116	-10.275	-8.7486	-8.8282	-10.326	-9.1118	-10.047	-7.6237	-8.672	-9.2229	-7.0756	-6.7441	-7.803	-9.2424	-7.6898	-9.294	-8.5586	-9.877	-9.2766	-9.8265	-11.049	-9.3666	-8.9556
-4.6332	-3.239	-1.3228	-2.4528	-3.1307	-3.1398	-3.2497	-2.7448	-6.0046	-3.647	-3.4532	-5.0514	-2.7943	-2.9229	-2.8257	-2.9822	-3.185	-2.0377	-2.696	-4.0017	-3.1523	-5.1711	-2.8105	-4.427	-3.7458	-3.06	-4.6338	-3.7006	-3.3296	-2.8537	-3.6256	-4.4043	-4.6214	-2.9063	-4.4031	-4.0418	-1.0077	-4.5668	-3.642	-3.1086	-5.3315	-7.4766	-2.9227	-2.7593	-1.9812	-3.0709	-4.5768	-3.9053	-5.046	-1.8696
-2.6055	-4.7526	-2.6145	-1.838	-4.232	-2.983	-1.7225	-1.9145	-1.7903	-2.5867	-1.9362	-3.2158	-1.921	-1.8963	-3.3383	-2.2711	-4.7336	-2.1555	-3.4212	-1.8916	-3.0495	-2.6509	-3.9019	-2.8262	-2.9442	-1.0807	0.14135	-1.7945	-0.77205	-1.4953	-4.569	-1.6019	-5.0991	-0.96699	-2.261	-3.2004	-3.2601	-4.5183	-2.8532	-1.7415	-2.6577	-1.3021	-2.024	-2.603	-1.6156	-0.70753	-1.8553	-5.2149	-3.3738	-3.6997
-12.449	-13.882	-12.97	-15.901	-15.43	-13.934	-15.416	-15.222	-14.831	-13.318	-14.66	-13.729	-13.52	-16.311	-14.405	-13.181	-13.85	-15.794	-13.941	-16.661	-13.996	-14.315	-14.178	-18.116	-14.192	-13.846	-13.738	-14.125	-14.637	-15.989	-15.666	-14.911	-15.086	-13.137	-13.482	-14.086	-12.669	-14.347	-12.42	-15.318	-14.72	-15.825	-13.424	-12.841	-13.581	-13.674	-13.045	-13.56	-14.526	-13.524
-19.996	-21.792	-21.773	-19.373	-22.713	-20.703	-21.144	-21.956	-21.489	-20.23	-24.337	-23.362	-20.522	-19.05	-20.661	-20.041	-21.286	-23.473	-19.014	-19.685	-21.079	-22.884	-21.431	-19.398	-21.296	-21.441	-21.06	-17.733	-21.021	-21.582	-19.526	-20.209	-20.912	-19.74	-20.294	-22.616	-20.749	-21.822	-20.455	-21.412	-21.558	-19.93	-22.263	-20.907	-21.859	-19.75	-21.438	-22.268	-21.628	-20.497
-3.707	-2.443	-3.9261	-0.80991	-3.1798	-3.5277	-2.2576	-4.3977	-3.6569	-3.0565	-2.6372	-1.8074	-2.5987	-3.8241	-3.39	-3.3342	-3.0165	-1.2034	-3.143	-2.1452	-3.1537	-3.8902	-1.8997	-2.0482	-2.7368	-4.4909	-1.8961	-3.4285	-0.93971	-1.6172	-4	-2.4049	-2.6755	-2.9422	-4.9031	-1.599	-2.1784	-0.7163	-2.8676	-1.4954	-4.1295	-4.2532	-4.7001	-3.8752	-3.0623	-0.38732	-1.3584	-3.0593	-2.0875	-1.9364
-0.77007	0.96013	1.0763	0.6073	0.26104	1.0071	-0.16142	1.1862	0.50008	-0.70907	0.96943	0.94626	1.3703	3.8022	-2.002	-1.1132	3.8529	2.123	0.15686	0.56272	2.6004	2.7215	0.83141	1.562	2.0361	-1.1617	1.5364	1.1932	2.9411	1.8921	-0.26882	0.18969	0.69393	-0.32689	1.2703	0.93345	-0.35976	-1.1014	1.3283	1.175	-0.27653	0.23572	0.93126	-3.0303	0.85705	0.093242	1.5207	1.9809	1.5582	1.9992
-9.2064	-8.4229	-9.2286	-8.1674	-8.9771	-6.4993	-10.363	-10.982	-10.065	-8.4282	-8.7307	-6.9209	-6.8911	-9.0981	-7.6036	-6.2225	-9.6231	-7.4146	-9.1275	-8.4442	-8.9223	-8.4454	-8.6841	-10.584	-7.2616	-8.617	-7.962	-10.25	-11.418	-7.3766	-10.278	-9.1955	-10.05	-8.1894	-7.6085	-8.0697	-12.021	-8.9764	-8.6849	-10.066	-7.5076	-7.6002	-9.573	-10.533	-8.9748	-8.401	-5.7965	-7.2411	-9.3704	-9.17
-13.368	-13.349	-13.814	-13.328	-15.074	-13.323	-14.056	-15.418	-14.09	-10.246	-12.155	-12.798	-11.262	-13.031	-12.01	-11.728	-12.215	-12.683	-11.507	-13.279	-13.901	-12.061	-12.654	-13.012	-12.303	-10.186	-13.164	-15.046	-13.437	-12.807	-12.161	-14.261	-13.217	-12.333	-13.152	-11.376	-12.308	-12.047	-13.344	-11.915	-13.742	-14.097	-12.438	-13.24	-13.41	-11.217	-13.465	-12.784	-14.103	-13.473
-10.513	-12.33	-13.749	-11.372	-11.57	-11.171	-12.993	-9.8407	-12.198	-12.157	-8.2008	-12.368	-13.61	-12.146	-13.753	-8.9365	-11.686	-9.9052	-11.566	-11.043	-12.69	-10.69	-12.789	-10.03	-11.22	-11.981	-9.5217	-12.106	-11.092	-13.884	-11.162	-8.5306	-11.906	-11.403	-8.2728	-13.667	-10.024	-10.607	-10.294	-12.631	-10.853	-12.569	-11.9	-13.756	-12.888	-10.955	-9.9746	-12.456	-11.402	-12.298
-5.9987	-6.1797	-4.4558	-6.0245	-5.5237	-4.3731	-5.4552	-5.6665	-2.5982	-5.655	-6.6325	-6.6754	-1.5736	-4.4889	-6.8222	-5.7522	-8.4763	-6.9902	-7.0962	-6.1772	-4.1789	-5.6045	-5.1137	-5.8792	-5.9255	-6.0668	-3.8459	-6.9297	-6.1228	-4.8801	-5.2402	-7.1082	-5.6935	-6.9996	-7.4307	-5.4521	-3.0785	-5.2231	-4.3641	-7.1564	-4.3887	-5.51	-6.635	-5.7786	-5.1838	-2.6398	-5.1666	-5.4812	-6.1051	-3.1668
3.0354	4.3485	3.136	3.7625	4.4126	6.8865	3.7262	1.9369	4.9355	4.9551	4.7549	2.7183	5.0677	4.2644	6.154	7.1739	3.6613	3.8197	4.2297	4.7695	4.8886	3.8502	6.7797	5.3857	6.371	5.2709	5.251	5.2524	3.7019	2.73	5.576	2.8427	3.608	5.8893	4.1483	4.3601	5.3452	5.2441	5.9795	3.9725	4.1225	6.3913	4.0296	3.6866	6.521	6.3995	2.5809	4.0766	4.922	4.7197
2.2216	2.868	-0.18256	3.6939	2.4114	3.5415	1.802	2.9945	3.8101	4.3621	3.7043	2.2821	2.028	2.5761	0.77721	0.17594	-0.78132	4.3353	2.1488	-0.42557	2.1758	1.2375	1.8596	1.6627	1.633	3.0952	1.1668	2.7616	2.2413	2.8856	3.2437	1.1889	2.4151	-0.11109	1.2599	0.47621	3.784	2.0977	-1.3741	2.5405	1.9385	0.66495	0.091068	2.2744	2.3842	-0.32654	2.149	1.3949	3.2003	1.4669
11.276	9.0515	9.5977	11.014	9.2267	7.5531	9.1297	11.007	9.109	10.68	8.5687	9.851	9.2565	8.7637	11.229	11.576	11.492	12.568	8.5767	9.6884	8.2574	11.636	9.12	8.8623	10.355	9.9354	10.151	12.933	9.2812	9.2373	8.9716	10.266	12.365	10.556	8.8321	10.476	8.0751	13.026	11.611	10.654	9.865	9.3441	10.962	10.683	10.386	8.2398	10.25	10.297	9.5139	10.177
-21.115	-24.123	-24.181	-21.754	-20.266	-21.14	-24.706	-22.391	-21.963	-22.387	-22.493	-22.649	-24.321	-22.128	-19.886	-18.818	-23.496	-21.839	-22.949	-22.968	-20.242	-22.147	-21.287	-21.32	-20.756	-21.892	-20.699	-21.386	-21.461	-23.672	-22.266	-22.316	-23.104	-21.247	-20.403	-22.833	-20.989	-22.883	-22.721	-23.604	-22.292	-21.249	-23.808	-19.837	-23.627	-21.828	-24.452	-22.237	-21.369	-23.485
-0.92399	-1.1773	-3.3803	1.8093	0.58974	-0.17922	1.5848	-1.2395	0.036332	-0.4574	2.2821	0.22459	-1.1506	0.66308	1.2792	0.93432	0.65884	0.11492	0.18809	-0.14366	0.99214	-0.83166	0.056435	0.39347	0.2492	1.1732	-1.0249	-3.3946	0.7766	-1.1188	0.10062	1.783	0.46778	1.8177	0.21035	1.3451	0.85618	2.3462	-2.8442	-1.3014	-0.13526	-1.3392	0.66445	-1.3653	-0.027079	-0.86714	0.58162	-1.3235	-3.0864	2.1033
6.1267	7.962	6.0635	9.8192	8.2504	9.8969	8.8422	8.9418	8.4429	9.7371	5.8458	8.665	8.8174	5.9469	9.7417	6.2878	9.049	6.7771	7.0712	6.7381	8.2012	8.7955	7.573	9.3562	8.4221	8.1972	7.461	7.6258	6.7343	7.5088	8.205	7.3037	8.2746	7.8767	8.3491	9.526	8.4418	7.877	9.6174	7.5993	7.4549	8.8416	8.6549	5.9519	9.0393	10.013	7.7732	8.9637	7.7268	9.4087
0.86899	2.7833	0.63857	0.66951	-0.29884	2.0693	1.1845	0.17781	1.3948	0.22582	1.1414	0.093916	1.5882	3.2712	3.6075	1.0565	2.0923	1.1289	-0.050674	-0.4461	0.83993	2.2222	1.9803	-0.27844	0.9289	1.5931	1.3832	1.9986	-0.73064	1.2068	0.38526	1.5937	1.748	0.059113	0.30671	2.3954	0.75601	0.27665	0.36822	1.3453	-0.5385	2.2667	1.8612	1.7441	3.2368	0.20092	-2.3909	2.4194	-1.4007	0.57945
0.59028	-0.3773	0.24595	0.08305	-0.53879	-2.0017	-2.8926	-2.3686	1.5807	-0.93557	-1.3282	-0.83878	-0.027578	-1.6247	1.9185	0.76185	0.12125	1.5317	0.77281	0.55005	-1.8324	0.51656	-0.88612	0.30975	-1.8095	0.030029	-2.2727	-0.31703	2.2302	-0.10925	-0.58184	0.57427	-2.0324	-0.70282	0.73186	0.26823	0.63489	-0.37745	0.83679	-0.76849	0.048178	-0.24499	-1.0202	0.22214	-2.2525	1.0028	-3.481	-0.2347	0.88869	1.2274
3.7647	2.4012	4.4953	3.1006	0.42488	1.968	1.2147	2.4812	2.051	4.3884	4.8296	4.708	3.1212	4.1717	2.4938	1.3762	2.2902	2.4268	0.36895	2.2863	3.8755	2.842	5.0152	2.5081	3.2079	3.3077	3.5102	1.3494	4.9441	4.2699	1.121	2.3547	2.2738	3.1711	3.721	3.6249	3.2105	6.7223	1.6563	2.5619	4.0764	3.0336	3.2482	2.1591	2.3466	5.4226	4.1735	1.7556	3.1184	1.8588
-1.5726	0.41429	1.5114	-0.91889	-1.8119	0.92643	0.71639	-2.1215	-1.2982	1.9918	-3.1069	0.021494	-0.53785	-1.4505	-1.4832	-0.62766	-0.35156	0.46234	-0.92892	0.21211	1.7724	-0.3789	1.0676	-0.72532	3.1808	1.414	-1.0287	-0.97685	0.31569	-0.71488	-0.46406	-3.9683	0.90742	0.65396	-1.3657	0.59847	1.2809	-1.4729	-0.064879	-0.85909	-0.16073	-2.0306	1.2891	-0.18141	3.0129	0.5261	-0.42664	0.28962	2.7897	0.92244
-9.024	-10.366	-10.332	-6.8666	-6.3874	-8.779	-9.766	-9.7069	-9.7876	-11.868	-8.1547	-8.1357	-5.7085	-9.8842	-9.7387	-13.187	-8.8445	-8.6457	-8.7603	-9.7064	-9.8878	-10.237	-8.3648	-7.2863	-9.1201	-11.44	-6.546	-7.0502	-12.071	-8.5019	-8.1908	-7.2293	-9.0007	-9.258	-9.1809	-11.099	-8.6656	-8.466	-11.475	-8.6882	-9.4696	-9.6035	-9.4802	-10.338	-9.4045	-8.9797	-10.132	-7.4173	-7.3538	-8.2437
-15.22	-15.35	-15.48	-13.739	-15.713	-14.897	-14.19	-16.412	-14.866	-13.955	-10.584	-14.616	-13.52	-13.589	-16.671	-16.639	-14.701	-14.391	-15.741	-14.481	-15.739	-16.318	-13.623	-14.587	-15.5	-12.959	-13.139	-13.842	-13.948	-17.209	-13.02	-16.478	-11.839	-15.042	-12.855	-15.484	-14.606	-16.214	-15.591	-18.86	-15.587	-13.539	-15.249	-14.505	-13.618	-14.271	-15.573	-14.452	-14.571	-14.499
-2.5524	-0.43051	0.68027	-1.249	-1.0968	-0.71546	-0.54988	1.3733	-1.3142	0.42057	1.4264	0.71452	-1.3828	-0.21517	0.34833	0.71142	1.1939	-0.59536	1.6604	1.276	1.3393	0.88436	0.076165	2.6673	-1.4934	0.74283	-1.8859	0.96364	0.52131	0.29646	-1.104	1.3741	-0.39113	-4.0617	1.2723	-1.5469	-0.74783	1.6017	-0.81575	0.85951	-0.35049	3.4792	-0.19981	-0.76701	-1.146	-1.7483	-1.4526	0.072646	0.75019	0.9174
-13.307	-13.769	-14.22	-13.493	-14.29	-11.759	-14.711	-12.837	-12.985	-13.543	-15.404	-14.218	-11.064	-12.169	-13.379	-12.758	-13.808	-13.421	-10.24	-13.613	-13.518	-12.483	-13.423	-15.03	-11.953	-14.854	-12.21	-13.033	-14.027	-14.71	-14.268	-13.654	-12.054	-13.459	-14.221	-13.932	-11.476	-13.54	-13.636	-12.335	-13.213	-11.537	-11.468	-10.906	-14.392	-12.472	-12.56	-12.77	-11.136	-14.458
-7.1927	-7.3186	-7.8105	-5.0135	-6.0891	-7.0551	-5.1275	-5.7439	-5.3474	-8.1733	-5.2238	-6.7159	-6.1037	-5.7907	-4.6796	-8.8117	-3.4021	-5.3766	-4.934	-5.8679	-8.1044	-5.5665	-8.1158	-6.3565	-6.1876	-4.5446	-7.15	-7.0053	-6.2416	-4.1955	-6.4011	-4.6273	-6.9923	-6.8247	-7.2255	-7.4059	-7.0514	-6.3018	-5.8246	-6.4899	-5.7384	-7.6712	-6.9497	-6.763	-6.2827	-6.9538	-5.2637	-6.168	-6.4576	-6.5223
-2.2539	0.72498	-1.982	-0.69536	-0.64155	0.97769	0.4875	-0.67405	-1.7258	1.4929	-2.7375	-0.40707	0.63213	1.7629	-1.2125	-1.0266	-0.59788	1.5282	-1.1238	-2.0417	-0.77415	0.87579	-0.028621	0.42407	0.73808	0.14486	1.7211	1.4532	-0.3981	1.9133	-0.23952	-0.3152	0.29685	-1.8475	-0.010104	0.50287	-2.218	-0.30865	0.36412	-1.5764	0.18383	-1.7221	0.45552	-0.2773	-1.2043	-1.1739	0.54863	-0.90045	0.015111	2.3796
0.54986	-0.33728	-2.4115	-0.79799	0.97867	1.515	0.86852	0.29823	0.57055	-0.80044	2.6304	-0.42112	3.841	-0.50385	1.6967	-0.64707	-0.61946	0.55993	-0.83068	2.0223	-1.3998	-2.2662	0.041329	0.21322	-0.30589	2.3102	0.096324	1.4677	0.65979	-2.3163	0.32773	-0.39346	1.4101	2.1542	-0.41608	0.82548	0.3889	0.58199	-1.3808	1.5372	1.5823	2.7381	0.74921	-0.47294	2.0822	0.61599	0.67155	-0.59475	1.8938	-0.94619
3.6289	2.4604	-0.38034	1.3668	2.3796	0.49631	2.7093	-0.23514	2.3488	0.98531	0.82748	3.1511	1.4259	1.7647	3.1239	2.0913	1.5892	1.1195	1.9801	4.3141	2.9602	0.98814	1.8304	3.064	1.8567	-0.013855	1.1291	3.0634	0.94823	3.128	1.7874	4.0943	2.5516	1.4833	3.6976	2.0213	2.1992	0.7761	3.3164	0.47202	2.0278	1.5873	3.376	3.2796	0.56518	2.3396	0.86226	2.3965	-1.0258	1.0372
-21.294	-19.48	-20.597	-19.387	-21.543	-20.705	-21.308	-20.976	-20.558	-21.69	-19.07	-19.998	-18.866	-19.281	-22.12	-20.699	-20.061	-21.857	-19.943	-20.898	-20.506	-20.843	-17.525	-20.9	-21.45	-19.572	-21.177	-21.323	-21.796	-22.175	-22.553	-21.55	-21.183	-19.41	-19.983	-19.4	-21.403	-20.032	-19.995	-21.383	-20.649	-20.177	-20.133	-20.576	-21.227	-22.375	-21.191	-22.843	-21.211	-21.785
-8.3844	-9.2393	-12.145	-10.424	-9.0808	-11.843	-7.9109	-9.6529	-11.197	-9.1858	-10.953	-8.5801	-9.2797	-8.3196	-9.8471	-7.4219	-7.0435	-8.9323	-10.683	-13.123	-10.855	-10.433	-11.898	-8.546	-10.22	-11.234	-9.8917	-8.6975	-10.176	-7.8264	-6.9829	-10.21	-10.976	-8.7146	-8.6127	-12.57	-9.0811	-8.7086	-9.6308	-8.6245	-9.1819	-10.168	-7.4664	-10.224	-10.687	-8.9391	-8.9467	-10.671	-9.8363	-7.5079
1.39	-1.7547	-0.83748	-2.3551	0.15863	-1.2367	-2.3521	-2.0337	2.1143	-1.3417	-3.7087	-0.7529	-1.8529	-1.7155	0.62498	-0.75228	-2.2844	0.40494	-0.62346	0.71531	-1.079	-2.383	-0.15406	-2.4687	-3.3528	-1.1969	-1.9679	-1.1653	-1.5247	-3.1844	0.13243	-0.075765	-1.1187	-1.8781	-1.8643	-0.19581	-1.3024	-2.3571	-0.34917	-0.75284	1.818	-1.3795	-0.052208	0.16998	0.31802	-0.0013293	-0.92162	0.28934	-2.3036	-1.4985
0.17363	0.1031	0.16071	0.32976	-0.6114	2.3997	1.3023	-0.59359	0.11229	-2.4568	-1.1555	-0.61255	1.1232	2.0117	0.34984	-2.1089	0.083702	2.0616	0.078439	2.5535	-0.19624	1.1958	-0.71637	0.97933	-0.46289	-0.4272	-1.0908	1.1783	-2.3822	0.25861	0.032159	-2.0128	1.8947	0.80043	0.0049204	0.4241	1.9995	1.8456	-0.91119	0.92105	0.68843	0.01632	0.4177	-0.04182	2.947	-1.7551	-0.47625	0.48627	0.17934	1.6868
2.2	2.1692	2.1714	1.8745	4.5175	1.5141	3.8601	4.7689	2.1478	4.3086	2.2372	1.9916	2.0176	1.4352	3.626	1.627	3.4085	0.22933	3.6078	2.3142	3.0635	0.53696	0.86179	0.88361	5.1384	3.8795	2.2794	1.0463	2.0118	2.4841	4.3717	2.2689	4.2022	3.4103	2.5028	0.077847	3.0015	1.3995	2.6401	0.65716	1.7042	2.9376	2.3898	2.6711	3.741	2.9594	1.7281	3.2507	2.1899	4.0381
-13.699	-12.625	-15.368	-14.714	-11.955	-14.89	-13.865	-13.965	-14.929	-13.007	-12.636	-16.142	-13.538	-13.819	-14.679	-15.348	-15.083	-15.706	-13.692	-12.348	-15.601	-15.368	-15.855	-14.224	-17.51	-14.343	-12.234	-13.812	-16.025	-13.272	-14.729	-14.497	-13.287	-15.511	-14.233	-13.785	-12.298	-11.752	-15.737	-14.35	-11.202	-14.904	-13.182	-13.316	-14.551	-12.047	-14.765	-14.378	-15.114	-14.438
2.2528	1.3846	1.051	0.30561	1.5358	2.86	2.7538	2.0521	1.9075	2.3735	3.7936	3.6761	0.33443	2.4213	0.75932	1.496	0.11753	3.5466	1.0796	-0.38757	3.142	0.5146	1.8546	0.74768	1.0853	2.2184	0.33977	-0.21583	2.9482	1.2395	2.8264	0.015487	1.5709	1.768	2.3965	1.5442	2.4037	3.309	1.2436	2.308	3.1224	-0.98698	3.0289	-0.69684	1.3828	0.46896	0.59527	-0.39345	2.2106	0.060664
4.7318	5.3585	3.4736	2.3749	4.7186	3.9587	5.8778	4.0357	3.9523	3.9036	4.2998	1.3656	4.0211	2.9772	3.7873	3.1169	1.6443	4.2896	4.2082	3.7068	5.1743	4.9438	4.7884	5.8427	6.4844	4.4958	2.1431	4.1687	6.427	2.4847	5.9012	4.7456	5.9863	4.1037	3.2132	6.8166	4.0297	4.6433	4.9406	5.1522	2.599	4.0884	4.8939	4.5957	3.0143	2.5993	3.3534	4.0886	3.7055	5.4611
-2.1555	-1.3131	-1.5827	1.084	-0.13699	-2.4365	-1.6156	-3.0054	0.30842	-2.0228	-2.7464	-0.28414	-1.138	-2.5068	-0.86358	-0.30369	-0.96269	-1.9328	-3.4854	-2.4561	-3.4362	1.0512	-0.35969	-0.82759	-2.6405	-2.0607	-1.5363	-0.78955	-1.6099	-1.8541	-2.193	-0.83836	-2.7566	-1.5051	0.84693	-0.9548	-0.6818	-2.2092	-2.9038	-0.32919	-2.7258	-1.0957	-1.4251	-5.3532	-3.3769	-2.6725	-2.5957	-1.9801	-3.6147	-2.3212
-9.3792	-8.6986	-10.797	-10.122	-10.194	-11.194	-8.5694	-8.9335	-9.7647	-8.2124	-8.9181	-8.5894	-10.194	-9.944	-8.1007	-8.6732	-9.7193	-9.4172	-8.821	-8.8284	-11.067	-9.4698	-8.5852	-6.6728	-11.029	-4.768	-10.499	-7.8434	-8.6136	-6.6396	-8.9095	-7.3282	-9.0108	-8.4259	-8.206	-11.358	-11.605	-9.7629	-8.6778	-7.9894	-7.3934	-8.3999	-8.8015	-7.859	-10.293	-7.8741	-8.8104	-9.2732	-7.7229	-9.4758
-13.016	-12.514	-13.903	-12.383	-14.14	-12.12	-12.132	-13.254	-13.416	-12.816	-12.832	-11.337	-13.047	-12.824	-10.594	-10.505	-12.894	-11.52	-13.812	-12.639	-13.437	-12.649	-14.208	-11.067	-12.834	-14.713	-12.6	-12.684	-12.954	-13.791	-13.968	-12.533	-15.005	-11.633	-14.059	-12.51	-12.047	-10.858	-12.109	-13.734	-14.57	-9.8011	-11.8	-12.102	-11.181	-10.863	-13.137	-13.105	-14.116	-11.143
-20.39	-20.72	-21.321	-19.608	-18.748	-19.529	-19.603	-22.505	-18.689	-19.533	-21.882	-20.241	-20.945	-21.392	-21.379	-21.871	-22.569	-23.206	-21.102	-19.659	-19.693	-20.828	-20.691	-18.643	-23.804	-20.017	-18.432	-21.32	-23.589	-20.53	-20.011	-19.776	-21.288	-21.547	-21.657	-20.762	-20.116	-19.038	-20.963	-22.374	-21.228	-21.976	-20.496	-22.464	-22.033	-21.628	-21.278	-20.886	-23.377	-21.48
-3.9048	-6.1654	-2.1997	-6.8315	-7.4537	-5.255	-2.8944	-2.6572	-3.4047	-4.6053	-4.9726	-3.5306	-2.3553	-5.0858	-4.8505	-5.2191	-4.573	-5.1773	-3.7838	-3.3868	-2.2162	-4.1004	-2.6981	-2.8853	-4.8704	-4.0127	-4.5719	-3.7189	-2.6148	-4.6375	-4.5014	-3.1021	-4.8754	-4.0584	-4.5616	-4.9903	-7.0144	-4.0917	-6.1081	-3.0867	-5.6368	-2.4926	-4.8764	-5.1292	-6.556	-2.6732	-4.9702	-6.2717	-2.5274	-3.155
-3.6407	-5.0664	-3.7069	-3.2923	-7.073	-2.305	-2.6792	-2.8411	-3.0476	-3.1755	-4.6416	-4.9968	-4.7838	-3.3852	-1.3225	-1.7733	-3.9267	-5.8997	-3.4349	-1.7765	-2.8029	-5.459	-1.8596	-1.3821	-4.3575	-2.0153	-1.2514	-5.2006	-3.1032	-4.2509	-3.9155	-2.1149	-1.058	-3.1414	-3.0995	-6.0091	-2.8906	-3.0252	-2.5154	-3.7172	-2.2927	-3.101	-2.7349	-1.6092	-4.4546	-3.9676	-3.7845	-4.7018	-3.7357	-2.4556
-1.4173	-0.98874	2.0201	1.2845	0.6858	2.1573	0.76662	1.4632	-0.01768	-0.28476	0.62722	2.3623	-0.2905	-1.3114	-2.4058	0.45415	-0.79562	-0.75236	1.1239	2.5997	2.9435	-0.11416	1.5385	0.98757	0.82238	-0.30014	1.6435	-1.7992	-0.74399	2.2261	1.0175	0.49395	0.51745	1.4504	2.9221	1.4153	-0.43408	-0.44234	-1.2997	-1.5956	-1.2986	2.2533	-0.51389	1.246	1.1567	1.1407	-0.060377	0.60184	-0.1266	2.3647
-4.6243	-5.2307	-3.5514	-4.7295	-2.7705	-6.5091	-3.2837	-3.4572	-4.1645	-3.6999	-3.8214	-3.0213	-4.6974	-5.8092	-6.4515	-5.0995	-4.4666	-7.514	-3.9647	-4.8536	-5.0348	-3.0674	-4.217	-7.183	-4.2616	-2.2624	-1.8581	-3.115	-4.4175	-3.5636	-5.4538	-2.9864	-3.6996	-4.4973	-5.6651	-4.5347	-2.8683	-4.1912	-4.5361	-5.0474	-4.6425	-7.353	-2.9784	-2.6923	-1.288	-4.2738	-5.4605	-4.9523	-3.9551	-4.4898
6.4741	6.9741	8.065	5.7203	4.8698	6.5312	3.8352	6.1434	6.719	6.1948	8.6126	5.1718	6.9967	7.7058	7.632	8.6352	5.9743	6.4865	5.1966	5.4909	8.0563	6.4139	6.9455	5.9579	7.0577	7.5514	6.3505	5.2126	5.1154	6.569	5.5764	7.6531	7.3756	8.4348	5.2774	7.2455	7.1217	6.6021	8.1157	7.4283	7.852	7.1342	6.7022	7.6573	4.7647	8.3311	8.9568	6.8217	8.1583	5.191
-3.2075	-0.89193	-1.4814	-1.226	-2.7224	-2.024	-1.3448	-1.7375	-5.5174	-2.0632	-1.9033	-0.92219	-3.5297	-0.74995	-2.6545	-3.3966	-1.6606	-1.2005	-0.80709	-1.4355	0.13786	-0.67409	-0.7096	-1.6417	-4.7518	-2.007	-1.91	-1.211	-3.0522	0.058339	-2.1859	0.23093	-1.8004	-1.8038	-3.622	-2.4751	2.0457	-0.94318	-1.9708	-1.6525	-1.7595	-1.613	-2.6606	-1.7544	-2.0372	-2.4186	-1.1603	-1.8593	1.926	-1.2296
3.5334	-1.0192	1.6282	2.1579	0.93929	2.0229	3.2237	2.5749	1.4242	-0.11066	4.1338	-1.4971	1.8887	1.8746	3.8203	2.6495	3.5762	3.5585	1.7649	2.4179	2.0687	2.895	1.4637	2.2874	1.1934	1.9741	0.46327	1.2584	1.3728	1.7512	3.5707	3.4223	3.748	0.79268	4.1991	2.2635	2.8038	4.2165	1.8503	0.065032	0.51511	4.1708	1.341	1.3829	2.2817	1.9155	1.3213	1.7744	4.7123	1.4155
-5.885	-5.3395	-6.2252	-5.8269	-6.4158	-5.4691	-3.8906	-6.5776	-5.8834	-5.9657	-8.2244	-5.8151	-5.7347	-5.1285	-5.2415	-4.3997	-6.2851	-6.7279	-6.1717	-7.6361	-6.1771	-8.082	-5.8011	-6.1552	-7.2203	-5.745	-6.2617	-4.4995	-4.0262	-6.5007	-6.6238	-8.1792	-4.5167	-5.3917	-4.3536	-6.2669	-7.4388	-5.3484	-4.8351	-6.9949	-6.2213	-5.4341	-5.0283	-7.0617	-4.3679	-4.0012	-6.7123	-5.7093	-7.2546	-4.7585
-10.082	-10.865	-9.8605	-9.4074	-9.0274	-10.204	-10.5	-8.8988	-9.0223	-9.9483	-8.1707	-10.257	-9.5983	-9.3611	-11.097	-10.138	-11.879	-9.5889	-8.7055	-8.1534	-9.2854	-10.132	-7.9768	-10.904	-12.167	-11.012	-8.8093	-10.325	-8.4632	-11.432	-8.3929	-10.911	-10.308	-11.942	-9.645	-9.503	-9.1035	-10.249	-8.2276	-10.857	-8.4044	-10.977	-10.724	-9.9882	-10.12	-8.0795	-11.858	-9.8781	-9.7571	-10.98
-13.694	-17.549	-14.148	-15.051	-14.869	-15.139	-15.544	-14.511	-14.389	-13.954	-12.597	-14.376	-17.383	-15.33	-15.313	-13.115	-16.628	-15.023	-15.186	-14.429	-13.623	-15.379	-12.302	-16.054	-16.292	-13.549	-13.627	-12.295	-13.397	-15.691	-12.272	-14.435	-15.52	-15.664	-13.165	-14.167	-12.938	-13.6	-11.279	-15.795	-14.673	-15.877	-15.949	-15.54	-13.856	-11.191	-11.267	-15.781	-16.937	-13.934
-4.5452	-5.2382	-3.6032	-5.0367	-7.0958	-6.5317	-4.7246	-6.4636	-4.8389	-5.1466	-5.9499	-5.946	-7.1986	-4.2583	-5.6216	-6.1825	-6.7198	-6.1866	-4.813	-6.0372	-4.7372	-8.5817	-5.8486	-8.0826	-5.7792	-6.6615	-5.1734	-3.7363	-4.8779	-7.425	-6.7288	-4.6315	-5.1274	-6.4523	-5.4217	-2.8113	-6.9205	-6.0783	-4.5143	-5.9296	-5.9826	-5.9533	-4.3626	-5.3485	-8.0001	-5.0967	-7.7134	-4.0961	-6.1472	-5.149
-13.841	-13.732	-12.094	-12.455	-12.503	-11.854	-11.369	-13.609	-12.03	-11.91	-11.932	-13.604	-14.365	-12.836	-10.401	-13.565	-13.293	-16.1	-10.341	-13.526	-13.255	-11.909	-12.412	-15.779	-10.771	-12.707	-14.344	-13.496	-13.346	-13.691	-14.994	-10.624	-11.57	-13.739	-14.074	-13.569	-11.157	-14.965	-13.063	-13.334	-14.666	-14.114	-15.79	-14.858	-14.039	-13.482	-16.553	-14.254	-13.082	-11.497
-22.895	-23.66	-22.099	-25.069	-21	-21.535	-22.001	-20.897	-22.93	-23.782	-20.705	-21.699	-22.373	-23.249	-20.462	-21.997	-23.058	-21.409	-21.897	-21.913	-21.283	-23.43	-25.807	-23.153	-22.016	-22.692	-21.034	-22.735	-22.462	-20.206	-20.526	-19.793	-20.694	-23.898	-22.69	-22.75	-21.14	-20.83	-20.828	-22.127	-22.413	-21.466	-20.54	-23.235	-22.676	-22.714	-22.418	-21.713	-20.656	-21.339
-2.8989	1.8363	-2.4088	-1.3091	0.64699	-0.48986	1.1268	-1.4815	-2.2126	-2.4589	-2.0711	-1.5838	-0.13923	-0.90886	-1.51	-3.339	-2.9853	-1.5501	-1.2837	-1.2527	-1.1689	-2.668	0.30929	-0.97865	-0.19315	-2.3381	-3.068	-2.7032	-2.1553	-2.4773	0.46559	0.22461	-3.3482	-0.2291	-1.5729	-1.5543	-1.0324	-0.22455	-2.0804	-0.87994	-3.8338	-1.0708	-0.72206	-1.4994	-1.8259	-2.716	-1.6718	-0.62028	0.1476	-2.3333
-11.221	-13.378	-15.139	-14.703	-12.141	-13.993	-11.816	-14.085	-13.993	-15.693	-13.516	-14.912	-13.81	-14.041	-12.278	-13.462	-12.87	-15.162	-13.504	-13.577	-13.618	-13.562	-10.353	-13.195	-13.527	-13.437	-11.936	-14.592	-12.905	-13.207	-13.78	-11.427	-13.222	-13.796	-13.746	-11.954	-13.827	-15.875	-13.852	-14.096	-14.279	-13.562	-13.378	-15.277	-12.584	-17.653	-11.814	-16.747	-15.141	-13.448
1.928	2.8259	2.1189	3.774	0.78528	0.50714	1.9772	2.9285	3.1225	1.8029	0.18936	2.6494	3.3147	0.12908	4.9651	0.3045	1.3992	3.0777	1.2441	2.7621	0.68923	1.7897	2.4633	-0.2064	1.5868	1.389	3.3134	0.43509	0.83751	3.9444	2.2369	-0.073563	0.89905	2.486	2.7567	1.1161	1.6278	2.3343	3.6842	1.4781	1.0438	3.5152	2.045	2.6597	3.283	1.6773	1.6297	-0.013501	3.1553	1.3609
-9.6069	-11.339	-8.0194	-8.3919	-8.8063	-7.9331	-6.4392	-9.328	-7.7923	-7.528	-10.031	-8.5084	-10.734	-8.7221	-8.5865	-7.0195	-9.2014	-8.9215	-11.612	-9.288	-10.179	-10.187	-7.2655	-9.2962	-7.7731	-7.8992	-7.5641	-8.8071	-6.3662	-9.6609	-8.4521	-12.307	-7.6809	-8.7431	-9.1031	-7.4813	-8.398	-7.9744	-7.7739	-6.7831	-9.5446	-8.311	-6.9439	-11.179	-8.6083	-7.8927	-8.9498	-7.7335	-8.3163	-8.1496
-7.8795	-9.2712	-7.2616	-8.3351	-10.33	-8.455	-9.7749	-12.816	-8.9957	-9.0649	-11.715	-11.074	-7.7336	-10.446	-9.7374	-8.6688	-9.8706	-9.834	-8.9428	-11.439	-9.7868	-8.2783	-7.9005	-7.5565	-9.9381	-10.59	-9.0983	-9.0933	-8.3469	-7.8918	-9.7363	-9.3976	-8.5179	-8.0431	-7.6805	-5.2069	-6.5424	-9.8256	-10.253	-9.2899	-11.52	-9.7795	-9.7984	-8.9528	-10.185	-9.473	-10.639	-9.4584	-7.959	-10.039
1.0761	1.4827	0.57558	-0.19073	-1.122	-0.52907	1.9491	2.6318	0.4545	1.0732	-0.076434	0.44227	-1.3355	1.4201	-0.46153	-0.90042	-1.224	-1.0788	-1.3979	-0.49167	0.42761	1.4392	1.7065	0.5915	-0.22209	1.3104	2.0351	0.47736	-0.39316	-1.5536	0.92117	1.8913	0.65771	1.4026	2.8732	1	1.1781	0.080455	-0.19902	-0.32465	-0.054153	2.0628	-1.9761	-0.79569	0.21628	-0.21692	1.9734	-1.5697	-0.83213	0.58775
-12.756	-12.185	-12.793	-14.139	-14.128	-12.206	-11.166	-13.142	-12.892	-13.698	-13.571	-13.15	-15.259	-14.686	-11.224	-14.343	-16.169	-14.099	-14.658	-10.822	-11.095	-13.085	-12.712	-13.268	-12.73	-13.115	-12.015	-13.437	-11.553	-15.639	-13.166	-11.506	-12.944	-12.478	-11.202	-12.121	-13.424	-13.065	-14.312	-14.818	-13.267	-16.213	-11.646	-14.753	-12.983	-13.221	-11.416	-12.331	-14.301	-14.19
-0.62256	-3.163	-4.1852	-4.5242	-1.9011	-3.2888	-2.7245	-4.1383	-5.1198	-3.67	-2.9614	-4.2603	-2.0184	-2.7253	-4.2287	-3.075	-4.1222	-2.8076	-3.379	-2.3782	-2.7146	-2.244	-3.4671	-2.3316	-3.4317	-4.0661	-3.44	-3.0621	-3.8419	-3.4102	-3.1263	-2.8185	-2.8988	-2.1887	-4.0501	-3.2174	-2.9781	-2.0029	-4.0503	-2.6286	-2.908	-5.7044	-2.4598	-2.4188	-2.9243	-3.128	-2.3458	-2.4755	-2.2083	-4.13
2.1631	0.86225	3.433	2.1482	3.0601	2.5272	-0.0053613	2.2044	4.2132	3.3845	0.90866	1.4866	3.8183	0.34089	0.13057	2.1271	2.7423	3.216	-1.4503	-0.099297	1.6651	2.5658	0.86952	1.8506	-0.1153	1.7709	0.38804	1.9067	3.2188	0.9877	1.0631	2.9293	2.6548	0.2945	0.53002	-0.52176	3.1582	4.1381	1.8259	2.4686	1.3345	3.097	0.89005	2.8739	3.0513	2.4632	2.7658	2.6045	1.7255	3.6926
1.1814	-1.6952	-0.67409	0.53863	-0.28178	1.9019	1.7747	1.7315	0.61541	0.37243	3.4681	1.5333	0.9838	2.4024	-0.40156	-0.45153	2.6172	0.62576	-0.028356	0.3035	-0.17792	-1.1144	-0.89439	0.13591	1.2766	-1.3765	2.036	-0.91781	1.5751	-0.3016	1.4248	1.4332	1.3238	1.4656	-0.012867	0.58632	2.1735	0.44923	-0.57647	0.24167	-1.3373	2.1469	-2.4764	-0.7153	0.20217	1.1588	2.926	-0.92769	2.4093	0.4732
8.3132	8.0586	8.0451	8.9709	6.3605	8.7196	9.587	7.9125	11.299	7.376	7.2889	8.5976	7.5664	9.8	6.7279	8.8097	7.1875	8.004	8.1265	11.453	7.1287	8.2671	7.1211	5.6453	9.1799	9.964	7.3386	7.5617	10.165	6.3588	8.7112	8.2279	6.8567	10.75	7.6689	8.2358	8.2478	7.0352	10.666	8.8751	9.0307	6.3778	9.8802	10.834	10.149	7.4118	9.6859	11.215	8.9742	10.803
-0.73654	-4.356	-2.4737	-3.3035	-1.269	-0.22446	-2.1615	-3.2291	-2.9688	-4.4758	-3.2554	-2.1562	-1.4602	-3.8632	-3.2962	-3.3995	-2.4691	-3.9395	-4.0749	-1.779	-5.0169	-1.4132	-1.1446	-2.4007	-0.86241	-1.8802	-3.8535	-2.7916	-2.5954	-2.6324	-4.1113	-5.1275	-3.9355	-1.6567	-1.9065	-3.558	-1.9626	-0.7082	-3.9127	-2.024	-4.0623	-3.7066	-0.51969	-2.0456	-3.8594	-2.237	-2.6724	-1.6045	-4.3204	-4.5473
-7.2236	-9.395	-7.6527	-4.7297	-8.8904	-8.1455	-8.7427	-6.0646	-6.9046	-8.2662	-5.8849	-10.376	-6.9276	-9.2123	-10.091	-7.4152	-9.3858	-8.3304	-9.9283	-5.5001	-8.2046	-7.3242	-8.721	-6.2662	-8.6962	-6.8172	-7.3884	-8.0281	-7.97	-8.3373	-8.0095	-6.4577	-6.4419	-7.0582	-6.0547	-7.438	-9.3514	-8.597	-7.493	-8.3413	-6.0924	-7.554	-6.5346	-5.2287	-7.4365	-5.9497	-7.7122	-7.6338	-8.1176	-6.136
-1.9517	-2.3386	-1.3056	-1.8293	-2.0722	-2.3206	-0.76334	-1.1112	-1.3375	1.0715	-1.8986	-2.9767	-1.9173	0.43264	1.4683	-1.029	-1.7848	-1.6472	1.3138	0.55025	-2.0409	-1.1708	-3.0052	-1.6168	-0.61207	-3.1094	0.54855	-0.40344	-1.1217	0.39624	-3.9653	1.2987	-0.65502	1.3911	-1.4214	-3.3312	-0.33102	-1.0108	-1.5448	-0.95975	-0.82555	-1.0164	-2.4899	-1.7672	-1.9742	-0.92323	-1.1439	-3.3857	-0.99301	-2.9428
-5.0666	-4.2266	-5.823	-3.7832	-6.4681	-6.8402	-3.7631	-3.2489	-3.8733	-5.4753	-6.3514	-5.2392	-5.4903	-6.2462	-5.2227	-4.754	-3.575	-5.9872	-4.0461	-3.1945	-4.0385	-5.9241	-4.3294	-3.3706	-3.7674	-4.9987	-3.4746	-6.0604	-6.5938	-6.6873	-3.3335	-4.3458	-3.1275	-2.8616	-5.445	-3.6751	-2.2764	-5.6449	-5.5409	-5.8475	-7.0286	-2.5517	-3.631	-4.2677	-4.3565	-5.6041	-5.2346	-5.0637	-4.6189	-4.9616
-4.2025	-6.0698	-6.3474	-3.4683	-5.8073	-4.9036	-3.1535	-2.8513	-5.386	-5.4767	-1.6864	-3.8642	-4.0465	-3.4861	-4.1763	-3.1431	-5.6172	-6.3928	-4.2833	-3.4806	-5.0316	-5.645	-5.6106	-3.1459	-2.3598	-2.9116	-2.5515	-3.6457	-4.6445	-2.4479	-2.8693	-5.3277	-4.3596	-5.4166	-7.4027	-3.9143	-4.9112	-6.0687	-2.8797	-5.9307	-5.3589	-5.1218	-5.0224	-5.6724	-2.6797	-7.5674	-5.3387	-5.1949	-4.1726	-3.1407
-1.3015	-2.3041	-3.7427	-2.1438	-5.1044	-3.5712	-1.2833	-2.786	-2.2739	-3.9472	-1.2054	-1.3267	-2.4863	-4.335	-3.7124	-2.8551	-4.2362	-0.47893	-2.0693	-0.76182	-3.2707	-2.6574	-1.0816	-1.3922	-4.5427	-3.6096	-2.4627	-2.2227	-2.4809	-0.75551	-1.6571	-2.9513	-2.3263	-2.419	-0.83773	-2.7978	-2.4412	-4.7487	-2.783	-2.6649	-2.869	-2.0483	-0.0021619	-5.4683	-1.4579	-4.7395	-3.2136	-0.49937	-1.3475	-3.1227
-5.3372	-4.1707	-3.689	-3.182	-2.8513	-5.4919	-5.502	-2.5024	-3.9942	-4.3094	-6.3357	-1.2493	-2.4323	-2.2526	-4.3981	-1.566	-4.4769	-2.1056	-4.3861	-5.2081	-3.292	-4.4624	-3.4214	-1.37	-3.551	-3.786	-3.6342	-6.2388	-3.7926	-3.1364	-3.1734	-5.0096	-1.4718	-4.2604	-3.7609	-4.3446	-4.2834	-3.0686	-4.6584	-1.5591	-3.1256	-3.9198	-2.7954	-4.0159	-2.1166	-3.525	-8.0423	-5.1922	-3.0897	-3.4843
-0.40401	-3.3488	-0.63356	-1.2292	0.3769	-1.4918	-1.3877	-4.2834	-0.17834	-1.7856	-3.2979	-3.414	-0.93803	0.29012	-0.44242	-1.3726	0.18951	-2.6373	-1.6525	-1.6278	-0.54019	1.994	-2.0997	0.37143	-0.73106	-0.31676	-0.8006	-1.5138	0.026925	-0.10297	-1.64	-0.075552	0.16295	0.021419	-0.9671	-1.1369	-2.1166	0.10404	-1.2215	-0.26373	-2.2038	0.21353	-3.958	-0.39102	-2.5235	-1.5609	-3.3883	-0.90195	-0.78661	-2.5012
-2.6791	-3.486	-4.3964	-3.996	-4.732	-3.3777	-3.7442	-4.9902	-4.0881	-2.977	-1.9112	-2.3688	-4.2282	-4.7766	-3.7633	-2.0012	-2.0775	-3.9096	-2.5516	-3.1152	-5.7754	-3.5077	-3.4207	-4.6582	-3.7794	-4.6542	-3.3545	-4.6167	-4.083	-6.2414	-4.067	-5.125	-5.8156	-3.0477	-2.9873	-4.3898	-4.3885	-4.78	-2.4596	-4.8683	-1.7725	-3.2604	-3.1988	-2.9736	-4.1876	-3.3588	-5.4428	-3.736	-4.1175	-2.2657
10.475	9.3378	10.182	9.8702	9.7842	9.9255	9.5503	9.5206	9.0823	12.015	10.827	9.1408	9.3617	8.6226	10.085	6.1072	10.785	10.012	9.5484	7.4861	10.593	7.8264	9.6385	9.898	8.2715	11.655	10.406	10.968	10.228	5.8595	9.001	12.093	6.9571	8.0532	10.115	9.8095	8.4322	8.3065	7.5148	10.39	7.9468	10.71	9.2732	10.409	10.027	7.8985	7.7467	8.4728	9.6217	7.2989
-11.932	-11.457	-12.684	-10.795	-11.174	-11.442	-10.902	-8.6507	-11.142	-14.707	-12.711	-10.23	-10.164	-8.5425	-11.507	-11.041	-11.688	-10.739	-11.957	-11.168	-12.548	-13.557	-11.941	-10.37	-11.416	-12.612	-10.508	-9.6088	-10.685	-13.348	-10.406	-12.964	-10.132	-10.64	-12.278	-12.395	-11.082	-11.4	-13.055	-9.9824	-12.326	-13.411	-11.03	-15.637	-10.841	-14.963	-9.81	-10.639	-10.931	-10.539
-13.262	-14.671	-16	-13.631	-15.51	-16.141	-14.771	-14.883	-15.114	-12.819	-13.431	-15.026	-12.629	-14.625	-13.446	-14.464	-12.769	-15.549	-14.479	-16.746	-13.759	-14.016	-13.428	-13.442	-11.399	-12.829	-15.658	-13.607	-14.302	-15.801	-13.488	-11.73	-15.468	-13.046	-14.676	-12.526	-14.158	-12.857	-13.982	-15.114	-13.848	-13.21	-14.357	-14.111	-14.35	-14.528	-12.681	-14.929	-12.847	-13.687
-12.322	-11.9	-13.01	-12.962	-15.158	-13.877	-13.282	-12.79	-14.949	-12.168	-13.604	-13.666	-13.869	-11.979	-14.784	-10.967	-13.361	-11.562	-10.887	-12.514	-14.65	-12.446	-13.422	-11.762	-12.911	-14.218	-13.646	-12.457	-13.501	-11.332	-11.973	-15.043	-14.593	-15.491	-13.504	-14.439	-12.599	-14.675	-13.377	-13.273	-15.061	-12.316	-13.064	-11.947	-11.099	-13.688	-13.348	-14.368	-13.477	-12.641
-0.089901	0.017297	-0.22931	1.323	0.05859	0.43468	-0.14393	1.7259	0.29445	-1.342	-1.3226	0.22186	0.48616	-0.89314	-0.20374	0.98684	-2.4472	0.0085182	0.65796	0.24385	-0.84862	-0.40152	-0.15105	-1.3201	-0.15474	2.5635	1.3994	-0.69879	0.10526	-0.05119	0.94901	-1.2783	-1.7094	-0.64757	-0.80485	0.23423	-2.008	-2.4931	1.1841	-0.44554	0.17888	0.68151	-1.7101	-1.7892	0.14252	-3.3949	-0.72806	-3.0972	-0.33077	-0.44608
4.2844	4.9238	5.2125	4.6452	3.9218	5.9243	4.2365	5.4334	4.9937	5.5107	5.2118	6.6317	5.4215	7.0916	4.3969	5.9108	5.1318	6.1982	2.567	3.5009	6.0706	6.0262	5.2811	5.8709	4.5584	5.5662	4.8444	7.5429	5.0454	5.5633	4.8016	5.861	5.3559	6.3034	2.9311	4.6061	4.8167	4.1315	4.3736	6.1209	5.0229	4.8849	5.9553	5.1614	6.7306	5.0838	4.7915	6.6181	4.0325	3.9621
-4.1751	-5.1163	-4.5186	-4.2006	-3.6997	-5.4951	-3.6856	-5.6497	-5.8474	-5.124	-5.484	-5.46	-3.3162	-5.2181	-5.6471	-3.5395	-2.2972	-4.0891	-6.4964	-5.4136	-5.4397	-4.1178	-7.2183	-6.3262	-6.1678	-6.3774	-3.8077	-5.4386	-5.275	-5.8055	-4.6675	-4.3174	-6.5062	-5.2091	-3.1106	-4.7068	-4.0202	-4.5915	-6.4617	-2.9119	-5.2692	-5.9208	-1.6837	-6.2081	-5.8453	-4.0983	-5.6347	-3.8235	-5.1814	-4.3633
-14.801	-9.1288	-13.306	-13.957	-12.445	-12.096	-14.35	-13.407	-12.074	-12.962	-13.173	-13.226	-10.833	-11.967	-12.566	-11.803	-12.008	-11.734	-11.74	-11.115	-11.347	-12.117	-11.132	-12.995	-9.8586	-12.413	-11.608	-11.003	-11.418	-15.658	-12.064	-13.098	-13.951	-13.279	-11.369	-12.079	-12.877	-14.345	-12.484	-14.072	-9.3755	-11.702	-12.124	-11.15	-14.226	-12.781	-11.761	-10.832	-11.91	-13.324
-8.1523	-7.7573	-6.5348	-6.6104	-8.6393	-8.2685	-7.9125	-8.4774	-7.6622	-9.1228	-7.7348	-8.0291	-7.9773	-7.2046	-8.1575	-6.7392	-7.8505	-5.6351	-7.0697	-8.705	-5.9577	-8.1702	-7.836	-7.4616	-8.8071	-8.1836	-7.4389	-8.1911	-7.933	-6.9274	-8.594	-8.8016	-9.7087	-8.2135	-9.9017	-7.5556	-7.7291	-8.8947	-7.172	-7.0969	-6.827	-8.0368	-7.0862	-6.9813	-8.6177	-8.3344	-6.2261	-7.1128	-5.0003	-7.4332
-13.681	-13.123	-14.315	-14.752	-14.486	-16.907	-14.514	-14.365	-14.772	-13.367	-15.336	-13.131	-14.248	-12.537	-14.244	-16.532	-14.562	-14.209	-15.792	-15.593	-15.264	-13.839	-14.154	-11.733	-13.657	-14.483	-14.374	-15.905	-16.004	-13.976	-13.205	-14.696	-14.238	-13.414	-15.528	-14.334	-16.137	-14.723	-12.535	-13.679	-15.278	-16.298	-14.832	-15.576	-15.11	-16.165	-14.626	-15.043	-15.9	-15.139
0.9502	0.8388	1.7646	2.5871	1.8028	1.4975	2.0014	-1.0057	2.0159	1.2291	0.15655	-0.035143	-0.25152	2.3739	0.24503	1.5658	0.88039	1.056	1.448	2.927	2.0273	0.29061	1.1712	4.5513	-0.47983	1.2414	1.228	0.15746	2.3747	0.88855	1.9424	0.016144	1.3313	0.92407	-0.52035	1.0957	0.15171	0.70703	-0.89744	0.54949	1.3519	1.4418	0.73167	0.40234	0.0717	-1.7229	3.9195	1.9068	0.74294	1.0788
-11.913	-11.246	-10.358	-10.57	-10.188	-10.914	-9.3754	-11.221	-11.309	-9.2985	-8.8182	-13.22	-10.332	-10.048	-11.241	-10.911	-11.406	-9.3089	-10.348	-10.792	-10.562	-11.792	-10.436	-10.095	-11.412	-11.941	-10.315	-11.659	-9.943	-10.616	-10.627	-10.549	-11.731	-11.638	-12.514	-10.759	-9.9893	-11.319	-9.5802	-12.077	-11.02	-12.385	-9.7981	-11.595	-10.816	-10.292	-8.9222	-9.6414	-11.529	-10.845
-5.6995	-8.0428	-5.5205	-8.1484	-6.9682	-4.2657	-4.6273	-6.8765	-3.5111	-6.4114	-5.3206	-4.6763	-5.6156	-3.7331	-6.4416	-5.7303	-7.0026	-6.8222	-6.2147	-5.2327	-4.9733	-6.4331	-5.0526	-5.3059	-3.4458	-4.6291	-6.2587	-3.4379	-3.8996	-5.6811	-4.5711	-3.9382	-5.6918	-4.5232	-4.3944	-5.2359	-4.8345	-6.4195	-4.3355	-3.8832	-5.5768	-6.1348	-6.791	-6.4186	-4.2489	-4.4827	-4.4146	-6.2607	-5.4622	-7.1772
3.9472	3.3121	2.3643	2.1741	4.0147	0.91116	2.785	4.4556	1.5588	1.963	2.5117	3.3902	2.7342	1.1193	2.7269	1.758	3.1581	2.5323	2.7266	2.7229	2.8845	0.34981	4.2408	2.8514	3.1438	1.9945	0.7173	2.0992	5.8551	3.315	5.8064	4.8534	0.91191	3.2366	3.2862	2.9774	3.426	2.4973	0.8019	4.1977	4.8865	3.6083	4.9986	2.2083	2.9173	2.9174	1.9228	2.0972	2.9818	2.5173
7.3077	6.5834	8.2199	8.5102	6.6356	8.0781	5.3824	7.3845	6.759	5.5355	6.9405	8.194	5.271	6.582	6.4342	5.6479	7.8945	6.2745	7.2166	5.6489	6.3974	3.9523	6.0294	9.8065	5.9325	7.0113	7.1141	7.2283	9.2512	5.5776	8.0058	6.0921	7.7272	9.1335	7.9482	6.3863	6.5118	5.4162	6.1909	6.4678	5.3813	8.782	4.3983	5.1271	8.4066	7.1848	8.0029	6.042	5.283	6.006
-13.888	-12.66	-14.206	-11.423	-13.856	-13.246	-12.948	-10.794	-13.675	-13.193	-10.049	-13.521	-11.73	-12.299	-12.55	-13.483	-11.622	-13.538	-15.555	-14.43	-12.7	-15.407	-12.037	-11.525	-10.586	-12.015	-11.985	-13.122	-12.292	-14.425	-12.723	-14.062	-14.287	-11.593	-13.711	-14.827	-10.259	-13.701	-10.466	-12.193	-14.496	-10.984	-12.841	-13.709	-13.522	-11.255	-12.769	-12.776	-14.337	-11.589
-3.806	-5.0589	-5.9585	-3.3708	-4.128	-2.2518	-1.6659	-3.5805	-2.174	-1.0783	1.6824	-3.4489	-3.0445	-4.0254	-3.0841	-2.9151	-3.1021	-4.4582	-2.377	-0.015719	-2.0978	-3.1876	-5.1533	-3.3669	-4.2478	-2.9589	-2.8979	-1.7593	-2.644	-2.0346	-2.7984	-3.0432	-1.3694	-1.4242	-2.5222	-2.8543	-3.7326	-2.9597	-2.1074	-2.8824	-4.1017	-3.6186	-3.9401	-2.2474	-2.6111	-3.6301	-3.0602	-1.9162	-2.7181	-2.6718
-10.736	-12.87	-13.243	-13.078	-13.78	-9.9849	-12.703	-12.561	-10.921	-11.584	-12.597	-10.504	-12.405	-10.711	-11.718	-8.9104	-8.8177	-10.72	-12.857	-10.673	-10.471	-12.634	-10.912	-9.3279	-12.719	-10.878	-10.892	-13.253	-11.633	-9.7513	-10.579	-11.781	-11.519	-12.689	-10.037	-12.361	-5.4054	-11.614	-11.17	-10.083	-11.588	-11.574	-14.014	-11.879	-11.394	-12.144	-11.371	-12.604	-11.576	-10.824
-2.9875	-3.9069	-0.949	-3.6256	-2.4506	-3.9196	-4.5143	-5.0313	-1.5739	-5.6526	-3.145	-5.354	-1.2104	-5.5945	-4.3951	-2.4312	-2.1826	-2.4671	-4.1514	-3.5713	-2.9063	-3.3681	-4.4412	-1.5869	-3.1474	-1.7959	-3.7886	-2.8229	-2.9025	-3.0799	-5.0097	-2.7954	-1.8888	-4.2179	-2.6837	-3.863	-2.8582	-3.5965	-3.4636	-2.0366	-2.1843	-3.8868	-5.2273	-2.3392	-2.3258	-2.8107	-2.8445	-1.911	-2.4133	-1.9791
-7.7402	-9.5483	-8.8885	-9.7995	-8.6482	-10.053	-9.4483	-9.6707	-11.468	-9.9508	-8.8527	-9.8599	-7.032	-9.4648	-8.7087	-9.352	-10.246	-10.973	-8.941	-9.5849	-9.7143	-11.509	-10.945	-9.3129	-8.1569	-10.707	-9.3063	-7.62	-9.6088	-8.248	-7.8023	-10.721	-11.168	-7.2749	-7.5163	-9.0923	-7.7206	-8.3523	-8.8084	-8.1483	-7.7996	-10.355	-6.9907	-8.6041	-10.754	-10.548	-11.403	-8.5654	-9.5027	-7.8415
-19.889	-21.271	-21.729	-22.626	-21.144	-20.201	-21.171	-19.385	-21.078	-23.201	-20.604	-21.806	-17.619	-22.422	-21.701	-20.317	-21.64	-19.946	-20.301	-19.915	-22.81	-20.059	-21.583	-22.59	-22.094	-19.85	-18.506	-20.354	-21.144	-21.727	-21.795	-20.905	-21.785	-20.468	-21.407	-20.47	-20.251	-20.085	-20.26	-19.715	-20.348	-20.816	-21.485	-20.753	-22.366	-20.65	-20.623	-21.572	-22.081	-20.436
-14.027	-16.273	-15.081	-15.317	-12.498	-14.381	-15.062	-15.875	-15.064	-14.744	-12.457	-13.705	-14.242	-15.873	-14.245	-12.96	-11.716	-13.287	-13.409	-11.758	-15.226	-12.953	-12.991	-12.883	-12.781	-13.503	-13.259	-10.467	-14.489	-11.846	-13.098	-12.637	-15.735	-13.491	-14.538	-13.021	-15.219	-14.274	-15.283	-13.369	-15.051	-14.596	-14.669	-14.297	-13.057	-11.601	-13.791	-16.102	-13.8	-14.199
1.9396	0.90218	-0.97181	2.2542	2.8621	0.64522	1.0508	0.47016	2.7102	0.40912	1.8771	3.8973	-0.50853	1.5012	0.59889	1.6105	0.90327	2.71	2.803	2.5541	0.39254	0.71905	0.74232	2.1152	0.94729	-0.13849	1.5667	0.83445	0.63901	1.0606	0.80773	1.2191	1.3889	2.0564	0.68722	2.0414	2.2418	2.1001	-0.79901	0.39641	1.7252	3.3239	2.3658	3.7326	-0.22759	2.2025	-0.16991	0.75427	0.71665	-0.32943
-9.9547	-12.303	-12.617	-11.663	-11.643	-9.9895	-9.491	-12.521	-12.759	-12.279	-13.872	-11.82	-13.774	-8.576	-10.532	-10.299	-11.157	-10.082	-10.669	-12.229	-10.153	-10.877	-12.851	-10.653	-12.758	-12.067	-12.135	-9.0804	-11.471	-11.521	-10.961	-11.668	-10.891	-12.344	-10.64	-11.585	-11.217	-12.131	-10.79	-11.438	-11.713	-9.0855	-13.348	-10.463	-11.749	-11.479	-13.356	-12.166	-11.726	-12.047
-2.8144	-3.0492	-1.412	-3.3292	-6.4299	-3.059	-4.0877	0.24384	-4.7586	-2.4103	-2.5543	-1.4298	-3.1621	-1.1353	-3.1551	-3.3047	-3.4331	-2.2666	-0.94864	-3.9834	-3.7418	-4.1279	-0.053553	-4.4997	-3.2784	-4.4211	-2.2161	-1.3079	-3.3106	-1.588	-3.0672	-4.2957	-2.0447	-2.8349	-0.84454	-4.8822	-3.1251	-3.5744	-2.4453	-4.1251	-0.57936	-2.3635	-3.5878	-3.0778	-2.5029	-2.7631	-3.4481	-2.7313	-1.1944	-2.1419
-2.3534	1.0767	-0.80608	-0.34775	0.19707	1.5921	1.5886	-1.2077	-3.556	-3.4276	0.37417	1.2105	-1.2817	-1.0264	-0.61319	-0.14862	-2.148	-0.4227	0.9947	-0.33667	1.9546	-0.47754	-0.51694	-1.3474	-1.7845	-1.0991	0.67649	1.7351	1.2827	0.75825	-0.96535	2.329	-1.9983	1.2057	-0.32166	0.55286	-1.4317	0.71874	-0.20681	-0.29235	0.91597	-1.1957	0.39964	1.5296	-1.7539	1.1964	0.66185	0.11102	-2.0914	0.37993
3.5813	4.0577	1.346	1.9002	2.9461	3.824	1.4242	2.2631	2.5693	1.0607	2.3479	3.274	2.0752	1.5203	3.358	2.1406	3.9492	2.4494	2.0106	4.0144	3.6187	2.7124	3.2674	2.6519	0.60359	1.6673	1.3855	4.2074	3.0792	1.9231	2.26	3.2471	1.3105	1.7368	3.3709	3.0742	4.5559	2.8353	1.7919	3.7706	1.0091	1.8183	0.70781	1.2731	2.68	4.7822	1.5722	1.587	2.3237	1.9234
-1.9721	0.11441	-2.0511	-1.6652	-2.1528	-0.029925	0.22122	-1.6135	-0.65395	-2.7202	-0.67136	-3.1275	0.44611	-2.2781	-1.1768	0.30464	-2.7901	-1.7802	-1.897	-1.7106	0.0078847	-2.8823	0.69288	0.277	-1.2312	-0.33034	-0.3211	-0.31048	-1.3512	-0.83846	-3.1962	-1.5941	-2.2567	-2.9946	0.26704	-3.6728	-1.0828	-0.30536	-0.6112	-1.3193	0.79958	-1.6762	-3.7517	-0.87487	-0.19129	-1.1609	-0.24713	-3.3151	-2.4168	0.28463
-4.774	-6.6393	-6.0037	-5.806	-5.2422	-5.6645	-5.2726	-5.825	-6.2388	-7.0743	-4.8053	-7.5956	-6.5049	-5.6555	-5.9482	-6.3051	-6.0564	-4.7082	-4.2461	-7.9702	-4.7683	-6.2232	-6.1312	-5.2117	-7.5786	-5.9504	-5.0566	-5.6132	-6.8137	-5.9071	-6.379	-6.7684	-4.2082	-8.3946	-4.2892	-6.4818	-6.3727	-4.9823	-5.3096	-5.7109	-5.6427	-4.2045	-6.2768	-6.0649	-5.3141	-3.8016	-5.7996	-3.3156	-5.6559	-7.5819
-0.85401	-2.6685	-2.815	1.4469	-2.7317	-1.9442	-0.99767	-3.5128	-0.41998	-3.1579	-0.90648	-3.7562	-2.6998	-2.0649	-4.2551	-3.7583	-3.2959	-3.5531	-3.8435	-1.0892	-1.0768	-1.8494	-1.2719	-3.1821	-4.0579	-4.2912	-4.5953	-3.7585	-1.3169	-2.7316	-2.0853	-4.181	-4.6976	-2.6779	-2.4359	-3.348	-1.7565	-3.2292	-2.2917	-2.4587	-2.4165	-2.1826	-2.7456	-5.4172	-3.4894	-2.556	-4.5306	-2.4439	-2.7264	0.17772
8.7443	8.4667	5.8902	8.0668	6.3008	6.5451	6.3745	7.5345	6.2808	7.0612	7.1024	5.4817	8.6914	4.06	6.6391	7.4628	8.3516	5.3267	5.0667	6.4378	6.2872	6.5349	8.0386	6.4146	7.9406	6.5607	4.6082	5.9766	5.6709	6.943	6.3079	5.5379	7.6716	5.3805	6.7823	7.1445	7.9161	6.2836	5.41	7.1158	6.3937	8.4633	9.4029	6.9399	7.0626	5.8504	7.4422	6.5564	6.8006	6.3262
10.75	9.6843	10.102	9.95	9.9253	10.031	9.7879	9.3857	9.2127	10.077	9.008	8.6493	10.339	7.3911	8.1623	10.601	9.6302	10.159	10.285	8.8253	10.805	11.085	11.095	9.3316	11.715	11.359	10.121	10.244	11.388	11.091	9.354	8.5527	9.4981	10.962	9.9505	10.213	9.4839	8.1373	9.7135	10.369	11.444	9.3548	8.2681	9.8935	11.208	7.0797	10.442	10.752	11.134	9.8008
1.8764	0.36391	1.9453	1.0968	-1.6446	-0.19324	0.92133	-1.0086	0.62382	1.7562	1.0797	-3.0682	4.8599	1.7269	1.5521	0.10102	-1.3926	0.64611	2.8754	0.30779	-2.2926	1.056	1.3371	1.4417	1.0955	0.84162	-0.3302	-0.81933	0.83822	0.16389	-1.561	0.79162	0.42573	0.20479	-0.67106	0.87551	0.50172	-0.33835	0.16237	-0.31118	-0.05613	1.3136	0.8369	1.1858	-0.32881	-1.0036	0.98682	0.7622	-1.1051	0.64654
8.8715	11.878	6.6376	7.9408	7.7159	7.8744	10.584	10.025	11.502	9.9962	9.9432	11.216	9.872	7.474	9.9515	12.17	11.208	8.9847	8.1525	9.3794	7.4252	9.2366	8.4958	11.874	6.5649	11.072	8.4998	10.411	11.3	9.3272	10.32	9.8374	8.3531	12.211	9.5983	10.585	10.986	9.048	8.9726	10.577	11.054	8.1907	8.2894	9.347	10.314	9.8367	11.374	10.033	9.411	7.8674
-12.942	-14.189	-15.042	-13.703	-14.298	-14.014	-12.817	-13.483	-14.489	-13.558	-11.231	-13.266	-15.034	-14.933	-12.993	-12.409	-15.801	-11.905	-14.11	-11.235	-13.452	-13.43	-14.262	-14.618	-13.304	-14.11	-13.813	-12.816	-11.411	-14.074	-12.184	-13.09	-15.443	-12.721	-14.717	-11.914	-15.012	-14.547	-13.065	-12.466	-10.384	-14.109	-15.895	-12.577	-12.948	-14.376	-14.501	-12.925	-14.032	-10.018
6.5242	7.5586	7.8526	7.4577	6.371	4.5908	8.5548	8.3044	7.1555	5.4113	6.5738	6.8305	8.0087	6.882	5.8946	4.6974	6.0534	5.4919	5.5588	6.1633	5.3782	9.3703	6.5113	4.3327	8.4025	8.1792	5.8323	9.0871	4.6773	6.2418	6.0994	6.3861	8.0358	4.8473	6.6928	6.1971	6.8393	6.3694	5.9615	4.7262	5.6925	6.4339	8.2519	4.799	5.9828	8.515	5.9769	6.5264	6.7856	7.9374
7.6588	5.7846	8.1923	4.836	7.4466	7.062	6.3775	5.2327	7.0904	6.3096	5.7331	7.6538	5.6453	4.2187	8.4071	7.3202	6.0076	6.6331	9.1836	6.3549	6.7897	6.755	5.4447	6.4473	7.0241	5.2224	7.4664	6.1816	6.2486	8.281	6.7248	6.1737	6.2333	6.5151	5.4605	6.1244	5.7266	7.2481	6.6759	6.8993	5.4381	4.9434	7.0562	5.8605	7.0388	4.8957	6.8974	5.4977	7.3107	6.6627
-4.4099	-4.1114	-2.3065	-2.4071	-3.0556	-1.836	-1.2621	-2.8006	-7.0388	-3.6015	-2.066	-3.2226	-2.9791	-1.4422	-2.465	-3.1227	-2.5124	-4.2784	-3.071	-4.5982	-3.323	-3.7033	-4.5947	-4.1689	-2.4672	-4.354	-3.6721	-3.1219	-3.7864	-1.5717	-1.2265	-2.7217	-2.6252	-2.3075	-4.0781	-2.7318	-2.2797	-3.5732	-0.37722	-3.5512	-4.1823	-4.2579	-4.6192	-1.5617	-2.4888	-3.5624	-4.2433	-4.5364	-1.2988	-2.5431
-14.389	-15.623	-15.71	-13.663	-15.66	-13.796	-16.582	-14.865	-14.262	-12.938	-15.665	-13.906	-12.96	-16.21	-14.926	-14.109	-15.985	-14.48	-15.409	-13.996	-12.619	-14.684	-14.678	-15.242	-14.7	-13.797	-16.362	-13.924	-14.937	-14.669	-15.212	-14.728	-13.712	-13.58	-16.144	-16.741	-12.843	-13.069	-14.752	-16.905	-15.544	-15.269	-16.265	-16.428	-13.103	-13.224	-14.293	-14.588	-14.366	-15.476
9.7758	6.8293	6.5	7.6305	6.713	6.5571	8.0915	7.0308	6.6995	5.6983	4.8671	6.3433	6.6921	5.7733	6.1351	9.3915	7.2451	7.2114	8.9951	6.9233	5.9792	7.9931	7.8942	5.7109	5.9187	8.6964	4.6914	6.7577	4.4218	6.4926	8.9311	8.7799	7.2046	5.8961	7.2983	6.496	6.3435	6.6447	6.8285	9.7692	5.7932	7.0833	7.5701	6.3278	4.7161	5.9575	6.8	7.053	6.2982	7.4382
0.4253	0.4433	-2.0851	0.68654	-1.7454	1.9384	-0.46584	2.5222	0.29561	0.7832	0.0081574	1.2812	0.59487	0.2517	0.034423	0.99656	0.10877	0.17072	-1.168	-0.19663	-0.93704	0.24137	-0.31779	1.4758	3.4829	0.39079	-1.1286	-1.6825	-2.665	0.18919	1.0728	0.027872	-0.76297	1.3559	-1.7827	-0.1091	-0.1001	1.8842	1.1264	-0.61138	-1.3192	-1.2213	0.16031	1.8678	0.23808	1.0866	0.16998	-0.77822	-1.8544	1.1968
-20.162	-20.854	-21.312	-20.04	-21.127	-22.671	-18.022	-22.916	-21.714	-20.115	-22.951	-20.086	-20.131	-20.391	-19.9	-20.286	-22.386	-22.918	-20.62	-20.251	-19.943	-21.585	-17.615	-19.878	-21.783	-22.063	-21.43	-19.981	-21.654	-20.02	-20.196	-22.035	-23.116	-18.445	-19.934	-21.803	-21.983	-18.58	-20.281	-23.151	-23.685	-19.054	-21.282	-21.838	-20.195	-19.759	-21.218	-20.219	-20.448	-20.273
-4.3566	-5.9212	-2.5957	-3.1292	-2.3771	-3.1408	-1.9963	-3.0759	-2.5409	-3.0441	-3.4752	-4.1094	-4.526	-3.0231	-4.0164	-3.0803	-3.205	-3.8674	-4.0277	-3.0477	-3.7151	-2.4852	-3.5159	-3.5933	-1.84	-1.8977	-4.9826	-1.3367	-1.2436	-2.366	-4.7777	-3.5394	-3.6768	-2.8373	-2.4941	-4.6168	-1.6799	-3.4668	-3.254	-5.6632	-4.0893	-3.9058	-4.3419	-2.6514	-2.6021	-3.9601	-3.6933	-2.048	-2.5483	-1.7657
-0.08631	0.14678	-3.0459	-0.15407	1.9956	0.23584	4.0728	1.2053	0.44603	-0.0058188	0.010972	2.6576	-0.31216	2.8597	-1.2533	-1.0434	-2.1096	2.66	-0.81637	0.089401	0.17753	0.56953	2.3254	-0.44006	0.62242	0.91115	-0.58063	2.2913	0.65821	0.60189	-1.674	1.2134	3.3412	0.67203	-0.31927	1.4974	1.2799	1.1542	0.76064	1.5271	-0.56689	-0.82703	-0.67598	0.2875	2.5271	0.50993	-1.7991	0.26985	-0.54635	0.76228
-8.6747	-7.1435	-7.7279	-8.7061	-10.106	-8.8889	-8.4321	-9.0025	-7.0394	-7.7986	-10.948	-12.387	-9.8087	-10.58	-9.4536	-9.3812	-9.5607	-7.9842	-8.8816	-11.248	-8.4887	-9.7185	-6.4346	-7.6793	-10.05	-7.9828	-10.298	-10.244	-8.6546	-7.4264	-9.4564	-9.3225	-9.7436	-12.559	-9.5169	-11.131	-10.688	-9.8089	-9.6842	-12.272	-9.7704	-6.6022	-8.5284	-8.9756	-9.7306	-8.7492	-8.941	-9.592	-9.6333	-9.9563
0.27282	1.5741	-0.04568	0.16842	-1.8374	1.5235	2.2868	-0.27827	2.0265	2.2374	1.1437	0.56119	-0.88562	1.3076	-0.45292	0.9043	-0.57426	0.25834	0.24726	0.15059	2.8968	1.812	1.9823	0.45072	-1.6123	2.1631	-0.026917	2.939	-0.33403	-0.91096	1.0819	0.18993	0.13913	1.5861	2.1436	0.052077	1.9119	-0.65461	-0.90613	-0.69777	0.21665	0.91175	-0.12315	2.3711	-1.2268	1.1721	-0.78406	1.7524	1.963	1.1303
-21.01	-19.22	-22.088	-21.409	-23.174	-18.263	-23.254	-19.794	-22.769	-20.422	-21.412	-19.605	-21.483	-19.42	-22.016	-21.983	-22.356	-22.709	-20.417	-20.736	-21.618	-19.582	-21.384	-18.502	-21.055	-22.244	-19.569	-21.779	-18.817	-20.291	-18.425	-23.736	-19.399	-21.812	-21.171	-20.719	-23.54	-20.86	-20.227	-22.072	-19.344	-21.668	-21.993	-19.682	-19.611	-19.868	-21.895	-23.929	-22.996	-20.756
2.8511	2.8556	2.8966	3.7247	2.7697	2.8718	3.181	3.9315	2.9274	3.8101	1.5874	2.0104	1.9889	4.2377	2.0477	5.1681	2.6613	1.6507	5.6542	3.1025	1.5455	3.3454	2.2658	3.036	4.0939	2.6161	3.0251	4.0865	2.4216	2.1945	3.4179	3.2062	2.8885	1.3821	2.8828	3.7321	0.86797	1.741	3.17	5.0661	3.2277	2.7718	1.6195	3.3347	4.0699	3.1482	2.8646	3.4907	3.6272	1.4718
8.4644	9.7793	8.4117	7.4892	6.2705	8.4166	8.0677	7.2127	6.4931	9.2506	7.0207	10.244	9.5614	7.3275	8.5188	6.5274	10.207	6.853	4.8883	6.8634	9.2875	6.6537	8.5334	7.7506	7.2682	8.7766	9.474	6.7664	8.9478	9.3042	5.7624	8.3196	7.8442	11.061	8.0999	7.9957	9.4533	8.9108	10.124	8.5511	9.2913	7.0645	4.25	8.8754	5.5898	6.3626	9.4964	7.592	5.837	8.7947
-8.5955	-8.1879	-8.4639	-8.5245	-9.0755	-9.4669	-8.5734	-9.0538	-8.585	-9.2703	-10.148	-9.1868	-9.1469	-9.7235	-6.8854	-12.348	-8.3499	-7.8498	-6.8517	-10.149	-9.3432	-9.8915	-8.8758	-8.1252	-9.4244	-9.2945	-10.053	-9.4124	-11.002	-9.6262	-8.4887	-10.088	-7.7503	-10.36	-8.6073	-7.1792	-8.7951	-9.2609	-6.8217	-9.7269	-9.6681	-9.4924	-9.0804	-10.525	-8.9955	-9.9059	-12.003	-9.901	-9.3557	-7.608
-2.3073	-4.2063	-1.3705	-3.4878	-2.1455	-2.1969	-2.5744	-1.1057	-2.154	-0.74187	-4.4341	0.28134	-1.7042	-2.032	-3.0421	-1.4842	-3.1034	-4.4793	-3.5185	-5.0749	-2.4308	-2.7643	-3.6793	-3.4842	-2.8914	-2.1764	-3.0001	-2.4027	-3.2635	-4.7557	-3.4767	-5.199	-2.8262	-3.4124	-3.2595	-4.5272	-2.7807	-5.1661	-3.3974	-4.0656	-3.7308	-3.7913	-2.8814	-1.8624	-5.3039	-5.3287	-1.2843	-4.351	-4.7964	-3.3092
-4.3929	-2.8988	-2.6559	-3.086	-2.7835	-3.3725	-3.5573	-1.9155	-1.4294	-3.5325	-3.1124	-2.851	-3.2409	-3.6736	-4.5982	-1.4943	-1.6319	-1.8359	-2.3012	-3.5976	-3.229	-5.7284	-3.8703	-3.9299	-1.4085	-2.5607	-4.1218	-2.707	-3.5907	-3.6846	-2.2884	-3.7703	-4.7246	-4.1446	-4.6757	-4.4505	-2.6898	-2.6864	-1.4415	-2.2557	-2.4654	-1.7837	-2.2681	-4.2715	-2.7158	-2.0076	-2.124	-1.515	-2.107	-4.6935
-1.2047	-6.5904	-2.78	-3.6003	-4.7467	-2.598	-0.45145	-1.7493	-4.523	-1.3958	-2.8432	-1.9525	-3.0784	-4.2819	-3.506	-2.0207	-3.6003	-5.6117	-1.7071	-3.6018	-5.419	-2.6724	-4.7771	-5.0324	-1.139	-3.9225	-4.8279	0.2957	-3.8861	-5.3647	-2.0958	-2.8263	-3.2427	-3.0552	-3.7549	-3.9143	-4.9919	-3.1504	-2.8732	-3.5348	-4.2002	-3.9779	-1.9804	-1.1107	-3.6087	-6.2476	-5.6626	-2.2184	-4.5681	-3.6792
-3.414	-2.2665	-4.8067	-5.3452	-2.8423	-2.2118	-3.9247	-4.0703	-3.8601	-0.89379	-2.5007	-2.0054	-3.202	-1.7499	-2.0389	-2.8127	-2.1327	-3.8168	-5.0181	-2.6668	-3.0958	-2.982	-3.3126	-0.50032	-1.2678	-4.485	-1.2428	-4.1247	-4.0636	-2.1283	-2.6306	-2.3127	-2.7743	-3.0667	-3.7425	-3.2544	-0.84245	-2.4825	-3.5349	-2.5667	-3.3878	-2.1938	-1.6084	-1.6311	-2.0984	-2.7519	-2.3866	-3.3742	-4.3816	-5.1592
1.9514	0.98296	2.7984	0.24243	3.7932	1.6939	3.0469	0.56766	1.8103	0.69085	-0.22851	0.33388	2.7783	0.83513	2.8903	4.4822	0.34175	0.85457	0.88974	1.1815	1.5605	2.2626	0.99146	1.7005	-0.17642	0.91229	2.1041	-0.012487	1.4344	0.11461	-1.1107	2.362	-0.15934	0.68809	2.7798	1.045	3.1339	0.36419	1.2934	0.2473	2.9913	1.9139	0.32188	3.7182	1.2943	-0.37726	2.3679	2.2071	2.3786	2.201
-10.4	-10.958	-11.768	-8.4474	-12.232	-9.6161	-11.642	-9.5296	-9.8648	-10.855	-11.033	-9.8339	-10.791	-9.0573	-12.712	-12.233	-11.693	-9.9073	-8.6376	-10.065	-9.99	-11.089	-11.34	-10.402	-8.4947	-10.713	-10.909	-8.6761	-8.9253	-10.55	-9.2215	-9.617	-12.856	-11.329	-10.986	-10.069	-12.156	-10.087	-10.421	-12.04	-11.114	-9.9375	-11.956	-13.509	-11.952	-8.8251	-7.9555	-11.048	-12.044	-9.6037
-4.451	-3.8732	-1.5961	-3.2143	-2.7834	-2.2049	-2.1952	-1.5387	-3.2598	-2.0371	-2.3017	-0.49334	-1.3865	-1.4937	-2.4627	-1.2903	-3.7375	-0.38915	-2.5888	0.64786	-2.4757	-2.3157	-3.8838	-6.3464	-1.5841	-3.3015	-2.947	-0.70501	-2.8106	-3.6083	-3.886	-1.7208	-3.8444	-2.0371	-3.046	-1.2218	-0.47036	-4.9159	-2.4363	-2.5813	-1.3307	-3.8765	-2.2122	-1.7591	-2.2384	-4.5404	-1.815	-2.4022	-4.1292	-2.3865
7.5521	8.018	8.207	6.7357	6.0859	6.5769	6.6012	8.3366	6.6176	6.5007	6.462	5.4162	6.0295	6.9786	5.1509	6.5382	6.2483	4.949	7.9372	7.2223	5.7867	6.7886	7.2213	7.2385	7.3107	6.5499	6.4552	5.5658	6.3174	6.6238	5.5949	7.0748	5.8621	6.0486	6.304	7.1007	8.5979	5.8444	4.0759	6.3631	7.5696	6.123	7.3213	5.9451	3.4702	8.048	8.7235	4.398	8.4567	5.3601
2.8307	3.9897	0.21294	4.6254	0.73605	3.3873	1.2007	3.2911	1.4166	4.016	1.6263	1.9041	5.0216	2.9041	3.9813	3.4883	4.2912	4.1028	3.7965	3.6711	3.8701	4.4325	3.0613	0.12051	2.555	1.909	5.102	2.1472	1.687	0.71286	2.0934	3.8873	5.5839	4.7858	2.1235	3.044	0.21088	4.7832	2.1091	4.6778	4.3867	5.0171	2.9294	2.6848	2.2975	3.1666	3.5611	3.9009	3.2368	1.9421
-14.619	-13.884	-11.661	-10.622	-12.711	-12.531	-14.528	-13.26	-12.255	-12.436	-11.499	-12.643	-11.675	-13.443	-12.913	-13.897	-11.796	-12.758	-14.437	-14.254	-13.834	-13.186	-12.366	-13.237	-11.897	-12.616	-13.463	-11.968	-11.956	-12.2	-13.744	-12.851	-13.128	-12.056	-15.766	-12.953	-13.055	-13.007	-14.439	-13.553	-12.732	-11.4	-11.276	-14.045	-13.638	-14.722	-13.574	-12.59	-12.33	-11.788
-3.8821	-1.7471	-3.6118	-2.2924	-1.5707	-3.7461	-1.0997	-1.9249	-3.2532	-2.7131	-0.91595	-2.3892	-2.4707	-3.3596	-1.9953	-2.4396	-1.8845	-3.3606	-3.7169	-2.8458	-3.0104	-2.6329	-1.9355	-3.4228	-2.7172	-1.0615	-3.7701	-4.3355	-3.2376	-1.3254	-1.7775	-2.8912	-0.74338	-4.3249	-1.1838	-0.33438	-4.7723	-4.6396	-2.5505	-0.15211	-3.036	-3.3187	-3.4145	-3.0335	-2.3193	-3.7902	-2.9086	-2.2348	-4.5674	-2.0572
-3.1771	-2.2584	-4.6148	-1.823	-2.6707	-4.0648	-3.5037	-3.9403	-3.464	-3.4215	-3.8059	-2.9985	-1.1591	-2.3926	-1.0128	-2.0061	-2.9384	-1.4194	-2.1511	-3.6701	-3.9114	-3.0346	-2.4371	-0.54766	-2.4807	0.056063	-2.7702	-0.94173	-2.2554	-4.0959	-3.4291	-1.9723	-5.3123	-2.8053	-2.782	-3.214	-3.6879	-3.9249	-4.3075	-3.7114	-3.0579	-3.4594	-1.9239	-1.5605	-1.7607	-0.89308	-2.7676	-1.1198	-0.74427	-2.2857
-5.1308	-5.3365	-5.6514	-3.639	-6.4943	-6.9549	-6.4259	-7.1499	-6.868	-5.2684	-3.8884	-4.6974	-3.8263	-5.9557	-6.5034	-4.1193	-9.0027	-5.9349	-7.8803	-5.0197	-4.6414	-4.3402	-6.5543	-7.1824	-6.3531	-5.4589	-5.4798	-5.7235	-6.6588	-6.0271	-5.6695	-4.1287	-6.7335	-5.4287	-5.0677	-3.1509	-6.0787	-7.0398	-6.059	-4.436	-5.5302	-5.5672	-4.9735	-6.6411	-5.67	-6.0717	-7.3338	-3.844	-8.9043	-4.5136
3.2641	3.1067	3.0752	2.134	1.1635	2.6144	1.5639	2.5418	3.2225	4.7144	1.1472	3.4941	0.97815	3.3709	1.4206	0.53234	1.7494	4.2969	3.8019	3.4024	1.6359	0.89105	2.0204	2.8573	1.9942	3.0003	2.2422	1.664	3.3911	4.6287	0.70445	3.9838	1.1099	3.4329	4.0126	0.44009	3.9771	4.6459	4.2219	3.7205	0.93214	0.55193	2.6082	5.908	1.1819	2.547	4.401	0.7864	3.0751	2.8501
-14.027	-14.473	-13.629	-13.857	-14.1	-14.307	-12.13	-12.993	-12.544	-14.511	-13.341	-12.321	-12.938	-13.679	-13.442	-11.462	-13.43	-14.782	-14.824	-12.664	-12.078	-13.603	-13.829	-13.292	-11.899	-13.697	-11.684	-12.899	-14.502	-12.242	-12.858	-13.207	-12.377	-12.931	-12.592	-12.331	-10.746	-13.844	-10.982	-12.84	-13.04	-12.635	-14.575	-12.493	-13.463	-13.302	-12.462	-12.742	-12.88	-11.509
-3.5648	-1.6451	-2.3865	-2.3356	-3.4653	-1.7864	-1.7683	-2.928	-2.6093	-3.7989	-4.3038	-2.2238	-3.2612	-2.2504	-0.16494	-3.6772	-1.6104	-2.7901	-3.2884	-1.868	-4.3178	-2.1404	-1.6284	-2.1795	-1.0029	-3.6125	-3.3295	-3.1153	-4.1016	-2.7301	-3.0291	-2.0225	-3.1236	-3.9309	-2.2693	-3.5288	-0.77516	-0.8385	-2.1615	-3.9009	-4.6139	-0.29609	-4.0801	-1.8647	-2.982	-2.9012	-1.8052	-1.6155	-4.3465	-3.581
-1.8842	-1.1782	1.7576	0.33919	-0.058595	0.43295	-0.63767	0.64464	0.23624	-2.0373	0.22747	1.0734	-0.76166	2.5038	-0.51174	-1.3692	-1.4793	-0.34778	-3.4438	2.4792	-0.97627	-2.0885	2.2747	1.5618	0.44942	-1.1161	0.12123	-0.43013	0.47561	0.56084	1.8144	1.0174	-0.8343	-0.56687	2.3083	-0.72704	-0.15	2.204	-0.47884	1.5914	1.2447	-1.4675	1.9427	-0.89434	-0.55219	-0.52004	3.5679	-1.1554	-0.76732	-2.0487
-3.4212	-3.5429	-2.5055	-3.7327	-3.6761	-4.1636	-2.2185	-4.373	-5.1195	-3.9644	-1.1488	-4.0342	-6.2115	-3.8627	-0.25205	-3.1975	-4.5581	-5.1991	-4.3725	-4.3757	-5.7133	-4.9498	-3.639	-6.7526	-4.315	-5.7789	-4.5519	-0.95621	-4.7382	-5.1578	-2.3073	-6.2495	-3.2953	-6.0748	-4.6825	-4.3862	-1.2199	-2.9377	-5.5335	-4.9155	-5.9666	-3.0698	-5.7518	-2.5927	-4.5332	-4.6121	-5.5299	-4.1487	-6.9848	-4.5038
7.6051	5.8028	8.4716	8.5882	7.6297	5.3739	6.9146	5.591	7.1003	6.1754	6.8744	8.8625	7.8783	6.6049	5.4227	8.7287	5.9665	5.2121	5.3758	5.5098	7.6522	5.5271	8.3001	5.2111	5.2055	7.0985	5.9527	3.6239	7.8681	8.4696	5.0579	7.2905	6.1599	8.81	6.4834	7.6603	8.954	6.85	8.8345	7.7536	5.5656	6.6995	5.8756	7.3383	6.8627	6.66	6.142	6.9249	6.452	4.7876
2.6512	3.6422	3.6603	3.915	4.1056	3.8503	2.1195	2.8523	0.39589	4.2134	3.3848	2.7361	4.8174	4.8132	4.4099	2.4207	3.4418	1.8963	3.6673	4.4476	1.8969	1.1397	3.2094	1.4627	3.3168	3.2432	2.8778	3.3356	4.2535	4.5176	3.0936	4.2081	3.7411	3.3762	4.6361	2.6232	2.9722	2.1855	2.4589	3.3153	1.9787	2.1284	3.5134	3.4036	3.5105	3.837	2.7738	2.9889	1.6306	3.0469
-2.2905	-2.1405	-3.7439	-3.904	-2.1717	-2.0826	-4.4856	-3.2485	-4.8729	-4.5852	-4.9513	-3.866	-2.9182	-3.589	-1.327	-3	-4.9256	-6.0739	-6.2758	-2.8719	-1.4176	-3.8234	-3.2509	-4.4025	-4.8793	-3.1795	-2.4364	-2.4441	-3.38	-5.1892	-5.2754	-3.4946	-3.7516	-6.3963	-2.5191	-5.1887	-3.512	-2.5929	-4.5534	-2.9218	-5.8945	-3.1989	-6.6302	-4.8667	-3.6768	-3.4006	-3.9594	-4.0355	-3.8131	-3.66
-6.0101	-5.7879	-8.1012	-8.5617	-7.5451	-6.5998	-8.2487	-8.639	-7.2125	-5.1747	-6.2546	-7.5861	-5.9128	-9.3064	-7.9634	-8.244	-8.2838	-7.0737	-9.0732	-8.1309	-8.0755	-7.5886	-8.7912	-10.424	-7.9708	-5.0404	-6.384	-7.7626	-8.0646	-8.1943	-6.102	-6.8446	-5.4398	-6.882	-7.9332	-8.1358	-7.68	-7.9548	-6.9764	-7.6888	-4.817	-6.7511	-10.106	-7.6503	-7.2532	-6.8332	-8.1651	-7.4752	-9.2728	-6.7773
4.9528	3.7944	3.4327	5.5063	3.4247	3.8946	3.9894	3.4135	3.8332	3.0819	5.2577	3.9698	4.2916	6.1844	7.5898	3.6816	5.0753	3.3737	2.4373	2.8261	4.5489	0.81156	5.7998	6.0355	2.7074	3.0263	4.827	7.108	3.2551	6.0934	5.3037	4.4918	5.945	4.5668	3.6639	6.7913	3.3397	6.0493	2.9752	3.7841	4.756	3.7552	6.9797	4.1456	5.5036	4.7238	3.5688	3.412	5.2024	4.8714
-2.3555	-2.4457	-3.4876	-3.2575	-3.1369	-1.5581	-3.2178	-2.0227	-2.8281	-3.1065	-2.0728	-0.99656	-2.6203	-4.8894	-2.8738	-3.6456	-0.87789	-1.1426	-1.8923	-3.3328	-1.3257	-3.1926	-4.56	-1.1297	-1.2289	-3.3957	-1.3553	-2.6475	-3.978	-1.3685	-3.8132	-2.1413	-4.3875	-1.5429	-2.7739	-2.443	-4.6018	-4.4777	-1.1082	-2.464	-2.4425	-2.914	-2.5946	-5.5912	-1.6838	-2.8661	-0.90675	-2.3374	-3.722	-3.644
-11.21	-9.822	-10.014	-10.418	-9.0611	-11.525	-8.5579	-13.433	-11.63	-10.824	-11.349	-10.699	-11.222	-9.1438	-11.424	-11.193	-9.8552	-9.5906	-11.156	-9.231	-11.813	-8.9005	-10.437	-12.137	-11.619	-11.89	-8.4903	-10.327	-8.8115	-8.3077	-12.235	-9.4144	-9.3206	-12.612	-12.259	-12.321	-11.582	-11.177	-11.41	-9.5296	-12.697	-11.409	-9.1201	-13.422	-9.2809	-9.6081	-9.6022	-11.493	-11.469	-13.243
-3.1111	-2.165	-1.1823	-3.4416	-5.6896	-2.3532	-3.321	-3.8041	-3.2574	-2.3119	-2.5175	-3.865	-1.5751	-3.1306	-4.1963	-2.511	-4.3227	-2.3107	-2.1535	-2.7604	-3.9738	-3.3675	-3.0221	-3.4396	-1.5575	-3.8432	-1.9585	-0.82868	-2.3271	-3.2322	-3.9414	-1.5722	-1.3712	-3.1123	-1.7394	-3.5985	-2.674	-2.6367	-4.0587	-1.9516	-1.9343	-3.6697	-0.77166	-2.6681	-1.9631	-5.5594	-1.4953	-2.1099	-2.3658	-3.1185
-6.2609	-4.4569	-5.114	-5.4641	-6.9967	-8.9734	-6.6804	-6.4374	-6.3033	-4.4065	-5.3533	-5.1577	-4.4452	-7.6736	-4.2204	-6.4552	-4.6836	-5.815	-6.3315	-6.0698	-4.383	-5.874	-3.8638	-5.4402	-6.3521	-5.004	-5.4953	-5.1791	-6.9004	-9.018	-9.2544	-6.4065	-2.9306	-4.1726	-2.6544	-5.1587	-4.1524	-7.2427	-5.4418	-7.0946	-5.6301	-4.9583	-4.9959	-7.0652	-6.0765	-7.2847	-5.7923	-7.6532	-5.5918	-6.1958
-15.817	-14.406	-14.592	-14.946	-14.27	-15.303	-14.581	-13.206	-16.258	-15.29	-15.025	-13.368	-14.841	-11.914	-16.423	-12.834	-13.948	-14.74	-15.581	-14.671	-15.364	-14.109	-14.674	-14.308	-14.175	-14.885	-14.305	-15.542	-15.545	-13.985	-13.836	-17.32	-14.748	-12.207	-12.454	-18.133	-16.073	-15.633	-14	-13.995	-16.614	-12.128	-14.057	-13.843	-13.612	-16.896	-14.229	-15.064	-16.003	-14.234
-2.1079	-1.9981	-0.5384	0.39813	1.1839	-1.5652	-0.3933	-1.0177	-0.16351	1.1975	-1.2459	-1.432	-1.5186	-2.4412	0.92762	-0.84149	-0.65959	-0.98092	-1.3268	-0.78237	-0.83721	0.62095	1.1425	-1.459	-2.3327	0.1646	-1.373	-1.393	0.22601	-1.1872	-0.62092	-2.6683	-0.20816	-0.3168	-1.1975	-1.5563	-1.6886	-1.6289	-2.7676	-2.1533	-0.95201	-2.1677	-0.25471	-3.443	-1.0933	-2.6327	-2.6952	-0.053953	-1.0301	-0.49777
-4.8881	-4.7129	-6.1562	-2.229	-5.7014	-3.1664	-3.3647	-2.7437	-2.7853	-4.7991	-3.0931	-4.3743	-6.6479	-3.2817	-2.0882	-4.4976	-3.9493	-4.5523	-1.4737	-2.5889	-2.7472	-5.4576	-4.517	-4.033	-2.0373	-3.8364	-3.0836	-1.2253	-4.8109	-4.14	-2.5514	-5.3777	-0.87558	-4.0765	-3.6669	-3.1547	-2.5677	-4.4652	-3.5017	-4.4	-2.9979	-5.6012	-3.1893	-4.5432	-1.8306	-2.4578	-2.4388	-4.8851	-4.7474	-5.4657
-5.3935	-5.3416	-7.0197	-8.2609	-4.3252	-4.2073	-3.6624	-4.8702	-8.019	-6.8412	-2.2762	-4.9445	-5.5671	-3.644	-5.3624	-5.7307	-6.6138	-5.1628	-6.3704	-4.9979	-3.2218	-6.0661	-5.0204	-6.1375	-3.0844	-3.9304	-6.5238	-6.8174	-5.4428	-5.6468	-6.7436	-6.3474	-5.6516	-4.6991	-5.1463	-5.7083	-8.7084	-5.5977	-6.7354	-6.9227	-6.7914	-4.086	-6.9663	-5.2308	-5.4347	-5.9453	-5.9799	-5.0483	-6.1105	-6.0758
-2.6626	-4.767	-3.5014	-3.5338	-2.412	-5.8014	-4.6859	-4.2694	-3.6145	-3.5802	-4.5078	-3.6578	-4.3092	-1.7891	-6.4694	-5.1692	-6.362	-3.8227	-3.415	-4.9257	-5.3399	-6.0934	-5.9733	-4.8994	-5.1595	-2.2026	-7.5563	-1.5804	-3.7573	-5.6288	-2.5201	-3.7965	-4.2796	-2.7823	-4.5024	-3.2476	-4.1329	-5.2265	-3.8629	-6.2118	-4.2761	-4.8644	-5.8393	-3.3477	-3.8239	-5.9034	-3.0987	-4.4079	-4.4822	-4.4401
1.1293	2.0297	2.6385	0.17508	4.3359	0.61487	0.94233	0.12567	2.3022	1.2552	0.71609	0.29705	-0.40384	0.93011	-1.0173	-0.67529	1.579	0.57474	1.4972	3.0477	1.8579	1.5341	1.4178	0.55339	1.9317	1.3008	1.5706	1.4354	0.30071	0.81941	1.1233	1.3597	1.0783	1.2496	1.6848	-0.77661	1.007	1.2001	2.5092	1.1517	1.6983	0.39613	0.56727	0.60915	0.27928	2.1667	3.713	1.0286	0.28181	-0.54321
0.48205	0.12707	0.61204	-0.40282	1.0168	0.22484	-1.1364	3.1664	0.72358	-0.89729	-2.4816	0.038443	-2.8236	-1.4011	-1.2194	2.9596	-1.1634	1.4415	0.28502	0.45973	0.45976	1.2517	-0.40222	-2.6511	-1.3828	0.60529	0.71322	-1.2991	0.42991	-0.42506	-0.77428	0.95032	-1.4746	-0.74374	-1.3044	-0.43153	0.4555	-1.5663	-1.0366	0.64285	-0.45462	-1.6126	-1.3937	1.9886	-1.2431	-0.19441	0.49294	-0.40955	1.6203	-1.8077
-10.322	-12.441	-11.297	-11.588	-14.216	-11.761	-13.375	-13.551	-15.439	-13.465	-15.805	-11.025	-12.785	-11.229	-15.645	-13.296	-12.436	-12.379	-13.034	-12.414	-13	-14.188	-13.218	-13.607	-13.852	-14.064	-11.978	-11.429	-12.696	-12.417	-13.716	-13.554	-14.798	-11.658	-12.205	-12.607	-13.266	-15.97	-13.206	-12.511	-13.224	-14.148	-13.651	-11.344	-12.992	-11.919	-12.057	-12.378	-13.012	-12.765
4.1695	2.3665	2.2443	5.3015	4.0135	2.4359	2.1744	1.8992	2.0192	1.1145	3.1434	4.3077	2.1518	3.2756	2.6188	5.1772	1.8484	1.4676	2.7814	0.22133	2.7344	4.2705	0.63279	5.0656	2.5549	2.676	3.3153	4.3623	-0.072137	2.4932	3.5285	4.318	2.9983	2.2314	2.9192	2.2254	1.1292	3.5025	1.4157	2.1359	2.1755	3.5648	4.4013	5.5808	2.2631	0.49967	2.8248	2.9882	4.7439	1.9946
-3.2101	-0.62886	-2.3944	-0.43615	-0.077864	-1.0558	-0.32343	-2.3662	-0.48879	-0.64538	1.0415	-1.636	-2.5353	-0.59554	-2.2791	-0.27469	-1.7325	-1.8848	-3.3988	-2.1242	-1.8193	-1.726	-0.83917	-0.88724	-0.57117	0.094613	-0.65608	-0.34835	-0.63103	-1.0231	-0.67439	-1.2634	-1.9807	-0.85588	-1.0277	-2.1177	-0.86539	-1.0058	0.6668	-2.7568	-0.13123	1.0503	-3.0351	-0.88303	-1.8558	-2.9894	0.73353	-0.92217	-0.81519	-0.76623
2.8241	0.89652	1.212	3.5829	0.80169	2.5761	2.5513	2.3306	4.2678	2.8413	1.6245	0.81662	0.9368	1.3447	0.24757	0.17116	5.8828	2.6107	2.9227	2.7025	1.1784	1.6177	1.7869	2.1783	1.2047	1.9845	1.1931	3.4782	4.5661	2.561	2.3332	1.0636	3.2982	4.5956	2.0754	1.0933	1.9512	2.6884	2.4971	2.1192	3.6259	3.4519	3.522	0.85965	2.7078	3.2741	1.0961	1.888	4.9817	2.6423
-12.749	-12.089	-15.196	-14.242	-12.68	-14.835	-13.628	-14.12	-11.283	-13.872	-12.99	-11.748	-13.95	-14.198	-13.01	-12.357	-13.441	-10.593	-14.075	-11.247	-12.284	-12.501	-10.806	-11.838	-12.479	-12.073	-11.875	-12.35	-13.781	-11.933	-11.328	-15.665	-12.826	-13.506	-14.046	-14.319	-15.256	-13.044	-14.519	-13.483	-12.567	-14.33	-13.676	-12.35	-11.065	-12.477	-13.045	-12.321	-11.519	-14.274
-3.0623	-5.2784	-4.4518	-4.4151	-3.5595	-4.3188	-2.9546	-5.1246	-5.3142	-4.2568	-3.3534	-3.0806	-4.3273	-3.0106	-4.8835	-4.5827	-4.0367	-1.5948	-4.2828	-1.2025	-4.8923	-2.5943	-6.296	-4.9766	-4.1089	-1.8385	-4.1637	-2.9403	-4.9867	-3.981	-4.6049	-7.011	-3.5935	-4.3569	-2.3638	-3.846	-3.632	-2.4879	-4.8839	-2.5897	-3.3915	-2.7475	-3.2698	-4.8586	-5.5229	-2.9442	-3.2708	-4.1547	-1.7601	-1.7971
-12.668	-13.35	-10.45	-11.397	-9.1055	-9.2609	-12.764	-11.69	-10.152	-12.519	-11.927	-12.57	-11.428	-12.263	-8.7221	-9.8051	-12.51	-10.372	-10.916	-10.104	-9.607	-12.88	-9.9119	-11.55	-10.22	-11.287	-11.113	-13.381	-9.7449	-9.4921	-11.248	-12.99	-11.286	-11.803	-10.672	-10.287	-11.495	-10.964	-11.683	-10.64	-12.263	-9.6114	-12.26	-13.381	-11.508	-13.151	-11.032	-10.671	-13.039	-9.939
1.0864	1.7857	2.2381	-1.9681	-1.2606	0.2125	0.43773	1.2576	1.2436	0.54706	-0.49084	1.3392	2.8438	-2.4154	1.1763	1.617	-1.203	1.4752	0.90524	1.0597	-0.22889	0.26376	0.3135	-0.46658	0.32214	2.2186	1.3764	1.3823	0.026417	1.5768	-0.99363	-0.3611	0.2677	-0.09394	1.5867	1.1548	2.2833	0.051205	0.87068	-0.88909	1.1882	-0.69619	1.9066	1.2425	-2.4739	1.294	-1.2685	0.39239	1.7766	2.9941
2.4246	4.6684	1.988	1.9408	2.2965	2.975	1.4884	4.7461	1.5586	1.2243	4.25	2.6288	3.9244	0.55838	1.7333	3.4339	3.2991	4.0708	0.78213	3.6249	4.6396	1.5656	2.6988	1.8847	1.0003	2.8293	2.8098	0.51026	2.6084	3.4734	2.3113	3.4568	1.3768	0.31576	2.1398	3.3619	2.5142	3.0087	2.0205	2.9154	4.6941	3.9729	2.2107	1.4532	2.6932	4.6621	2.9814	2.4624	3.0417	2.4042
1.3044	1.6967	0.39939	3.5168	-0.88438	2.354	-0.41836	0.0065787	2.6032	1.9887	0.009978	0.075516	3.4096	-0.48666	1.171	3.4236	-0.22326	1.6525	1.7261	1.0877	0.12735	1.3265	0.90354	1.1725	2.1116	0.40945	2.1099	2.381	0.78279	0.49518	3.2332	2.9855	1.9199	0.23455	1.9326	3.115	0.92305	-0.46141	3.2362	0.58709	0.23992	4.2058	0.75029	0.26105	0.68022	-0.17762	2.963	0.76213	-0.27162	0.83534
-1.0067	-1.1716	-0.28647	0.20436	0.54176	-0.70134	1.9758	0.42088	-2.0273	-2.4872	0.73473	-0.53182	-1.1064	0.026737	-2.8026	-0.45353	0.58004	1.602	0.37791	-0.2902	1.6198	-0.4399	-1.7954	-1.3118	-2.3049	-0.2646	0.29521	-1.9018	-0.79924	0.40474	-0.19814	-0.87035	-0.48172	-2.7868	-0.14093	1.399	-1.9497	-1.445	0.31999	-0.13607	-2.636	0.72889	-0.75916	-0.42296	1.199	-3.3448	2.4694	-0.72272	0.31434	3.9593
-11.217	-11.454	-10.463	-11.086	-12.211	-11.872	-12.051	-11.914	-13.07	-12.797	-9.4952	-12.642	-11.729	-13.633	-12.199	-11.53	-13.576	-12.762	-10.807	-10.586	-12.002	-12.207	-9.5476	-12.767	-10.886	-11.31	-14.049	-9.4566	-11.609	-11.18	-12.072	-11.169	-11.2	-11.713	-15.072	-13.669	-10.208	-12.221	-14.436	-11.944	-12.934	-9.4828	-11.514	-13.357	-10.57	-12.032	-12.682	-10.526	-10.866	-11.288
-11.51	-12.88	-13.46	-11.466	-10.987	-13.233	-12.857	-11.059	-12.608	-12.273	-10.589	-9.7244	-11.772	-13.091	-13.52	-13.054	-12.725	-12.5	-12.755	-11.707	-12.989	-10.584	-10.914	-9.4592	-10.35	-12.789	-11.165	-12.654	-14.278	-12.381	-12.085	-12.515	-12.957	-13.018	-12.504	-12.414	-12.863	-10.715	-12.696	-10.937	-12.171	-14.935	-10.405	-12.647	-12.553	-9.88	-12.623	-13.026	-12.84	-12.523
-9.0318	-10.446	-11.743	-9.0413	-9.3288	-12.043	-13.281	-11.895	-11.702	-8.3475	-10.741	-11.533	-9.9632	-9.8263	-11.193	-11.105	-10.315	-11.54	-10.703	-12.795	-11.955	-12.496	-11.101	-10.729	-10.597	-13.822	-10.041	-12.763	-9.5457	-11.514	-11.319	-11.397	-9.0814	-10.946	-9.8956	-10.442	-11.749	-12.851	-12.77	-12.349	-8.6409	-10.789	-10.354	-11.47	-10.858	-11.756	-10.688	-10.289	-12.748	-11.486
-13.064	-14.524	-11.525	-10.964	-11.436	-10.108	-14.351	-12.507	-12.19	-12.667	-15.527	-11.89	-12.444	-13.437	-13.716	-10.755	-13.891	-10.958	-14.3	-12.354	-13.523	-13.076	-13.997	-11.91	-12.529	-13.989	-12.385	-12.547	-13.196	-12.548	-14.599	-13.698	-13.724	-16.038	-16.378	-13.162	-12.5	-13.12	-12.789	-12.541	-14.377	-12.843	-15.32	-13.138	-13.627	-13.381	-11.547	-14.386	-13.949	-13.071
-2.5576	-5.5304	-4.3936	-3.1227	-5.388	-0.22518	-1.449	-3.4555	-2.803	-2.0176	-5.4118	-4.9828	-2.9951	-4.1658	-3.6856	-2.0825	-1.6207	-1.0259	-1.2566	-1.6343	-2.9351	-1.2512	-4.9057	-3.2759	-3.4852	-1.9335	-4.7645	-4.2101	-1.7667	-1.5466	-4.0255	-3.3847	-4.2458	-4.5281	-1.8752	-4.5976	-4.9421	-5.2348	-2.5214	-1.0521	-2.769	-0.31917	-3.0621	-4.1686	-3.6654	-1.8832	-3.8615	-4.0406	-2.3901	-2.08
-13.853	-14.731	-14.277	-13.471	-13.9	-12.69	-12.225	-13.963	-13.528	-15.322	-14.8	-12.522	-13.585	-12.452	-13.76	-14.53	-11.495	-15.163	-13.577	-13.323	-12.69	-13.2	-11.924	-14.336	-12.554	-14.655	-14.884	-14.003	-14.434	-11.111	-14.427	-14.636	-13.334	-13.102	-12.01	-11.687	-12.311	-13.083	-9.5905	-13.886	-14.36	-14.743	-14.283	-13.717	-15.621	-12.497	-13.403	-13.26	-15.264	-12.922
-1.3719	0.834	-0.37272	-0.052634	-0.90893	-0.10886	-1.8476	0.86979	-1.0253	-0.75445	-1.2019	-1.8113	0.95076	-1.4338	0.8691	0.55871	2.9066	0.80812	-2.8428	-0.25938	-0.79702	-0.35829	1.9772	0.44013	1.1591	-1.4346	-2.8974	-2.1776	2.225	-0.46454	-1.9759	-1.5142	-0.87287	0.20234	0.21202	-0.69325	-1.5398	2.1341	-1.0343	0.2354	1.6524	-1.4371	1.9328	-0.59853	-1.7851	-0.56357	0.76906	1.2738	0.88875	-1.0604
-11.854	-8.8047	-12.099	-10.689	-10.18	-11.254	-10.707	-11.668	-11.244	-9.6669	-11.076	-11.017	-11.566	-8.9039	-9.8473	-12.163	-10.126	-12.406	-9.1116	-10.495	-10.335	-10.779	-9.4009	-11.853	-10.961	-12.139	-10.369	-10.464	-10.58	-9.9546	-10.175	-11.988	-10.925	-11.185	-11.206	-10.387	-11.864	-13.001	-10.572	-12.422	-10.333	-11.311	-11.423	-10.476	-8.5249	-10.134	-11.037	-10.38	-10.716	-10.396
5.1287	4.6364	7.5707	4.3647	3.9888	7.6784	6.1465	4.8147	2.9818	4.4123	5.865	5.2419	6.5524	6.2836	5.3148	3.0672	5.6304	2.1277	4.1052	6.2531	4.5674	4.0763	5.3083	3.0099	5.0397	4.3954	6.4928	7.7766	4.264	2.5753	4.5641	5.8512	7.1238	3.4375	5.7546	4.2165	5.6904	4.4409	5.6106	2.3564	6.5694	5.5399	1.8869	3.0384	3.744	6.5978	4.698	4.1492	6.1079	5.9858
-11.728	-14.496	-14.49	-16.416	-12.01	-13.3	-12.761	-11.265	-13.522	-14.359	-11.746	-13.518	-12.148	-12.859	-11.913	-13.374	-13.814	-13.132	-12.278	-15.49	-14.783	-15.463	-15.067	-12.41	-13.384	-16.001	-14.858	-10.663	-14.354	-14.099	-14.553	-14.112	-14.89	-11.786	-14.094	-14.156	-12.561	-14.532	-13.596	-11.056	-14.614	-15.107	-13.752	-14.004	-13.404	-12.692	-13.763	-12.889	-13.316	-14.778
5.3948	6.9326	8.6444	6.1508	5.4496	6.6326	6.4621	9.3585	8.5941	8.4529	8.1186	5.6302	5.7475	6.1938	9.0853	3.7364	6.7629	6.294	6.7965	9.2089	6.3566	7.8067	6.484	7.4466	5.7995	6.281	7.2226	7.5198	8.3542	7.0657	5.9364	7.007	5.6168	6.123	6.6906	5.4946	6.2047	6.5695	6.381	5.9897	6.5097	7.7732	9.243	6.7735	7.3837	5.9894	8.7679	6.3978	6.6705	6.9283
-4.6731	-5.4786	-7.0377	-3.6791	-6.3892	-6.3287	-8.1949	-4.7927	-4.6448	-3.724	-5.3775	-5.1295	-4.9926	-6.9969	-4.1888	-7.2383	-6.6527	-5.587	-5.8837	-6.1512	-6.1598	-4.8023	-4.3783	-6.3415	-3.475	-7.3008	-4.8375	-3.9546	-6.5972	-5.796	-4.494	-4.5467	-4.0714	-4.0838	-4.5976	-5.7912	-4.9969	-4.7979	-7.9673	-6.2171	-6.4184	-2.5993	-4.6587	-5.031	-5.6453	-4.6026	-6.6134	-3.9808	-3.5282	-9.1052
-8.4718	-8.4045	-7.999	-8.6427	-9.2234	-9.3963	-11.15	-8.0424	-9.9995	-9.7766	-9.0495	-8.8448	-9.6904	-9.0066	-7.0751	-9.9428	-7.4957	-10.65	-9.3712	-8.122	-7.7549	-9.2133	-10.743	-9.2633	-10.517	-9.681	-9.9202	-9.8823	-6.5172	-8.1118	-8.3913	-9.6567	-9.1742	-11.143	-9.1683	-8.483	-8.4355	-12.248	-10.551	-10.258	-7.0996	-8.0762	-6.9664	-10.26	-7.887	-9.782	-8.6383	-8.9475	-8.7321	-9.6338
8.1771	8.1476	5.4454	4.9013	8.6089	6.6487	6.57	6.9005	7.2235	7.6315	6.0466	6.3227	5.7391	6.4442	7.2234	5.652	6.8008	7.806	5.4608	4.67	6.6124	7.3042	4.4933	5.5111	6.601	7.0788	5.6055	7.9952	7.4456	9.2292	8.5142	7.427	5.5867	8.8529	6.2013	6.0957	6.6689	7.2737	7.8047	6.731	7.7134	6.8088	6.6667	5.4828	5.6189	4.9417	6.8799	6.6029	8.6372	6.8624
-1.7394	-3.1966	-2.0526	-2.9345	-3.2332	-2.0846	-1.6115	-2.6824	-2.1174	-2.688	-4.386	-2.8144	-2.682	-2.7083	-0.82773	-3.6296	-2.8074	-2.339	-2.9	-5.766	-2.2743	-1.76	-2.5541	-2.511	-1.9021	-4.8277	-3.4206	-2.6959	-3.8785	-4.2311	-6.3657	-5.1973	-1.127	-3.6747	-1.268	-5.2954	-4.1776	-4.8372	-2.9689	-4.8553	-3.2142	-3.5287	-0.91083	-1.0511	-2.3343	-6.3553	-2.6639	-3.7245	-2.842	-2.0782
-11.789	-13.517	-11.557	-13.916	-11.396	-14.21	-12.281	-12.717	-12.143	-12.908	-14.365	-15.304	-12.905	-12.107	-12.591	-15.292	-13.371	-15.16	-13.232	-12.814	-13.487	-12.803	-11.82	-14.195	-13.242	-11.832	-13.926	-12.557	-12.995	-11.541	-13.307	-14.674	-11.563	-13.324	-13.748	-12.102	-13.11	-11.646	-14.161	-14.254	-14.942	-13.273	-14.299	-12.2	-12.883	-13.111	-12.005	-15.198	-13.475	-13.702
-1.821	0.19007	-1.7933	-0.98775	0.42102	-1.6623	0.66527	-2.7997	-1.1312	-1.0343	-1.6026	-0.63005	-0.89528	-2.5163	-1.7073	-3.253	-3.1525	1.2028	-1.7545	-0.72382	-0.86002	-2.2717	-0.39586	-2.7641	-2.6288	-0.32388	-2.2987	-0.35418	-1.1347	1.5575	-3.3906	-0.5073	-0.92247	-3.3146	-0.38428	-2.113	-0.13799	-0.42617	-0.79317	-1.2287	-1.6408	2.0043	0.39533	-0.18484	-2.3332	-0.55116	0.39729	0.50153	-1.171	0.56909
-1.9249	-1.4897	-0.63975	-2.772	-2.7331	-2.7435	-3.2839	-2.1588	-0.057675	-1.3622	-0.90848	-2.7485	-1.9591	-2.3567	-2.1627	-0.59819	0.15706	-1.7343	1.0271	-0.59625	-3.1403	-1.0051	-0.24626	-1.6668	-1.249	-0.83279	-1.2719	-1.3331	-1.7381	-0.79519	-1.1138	-1.5414	-1.7354	-2.4399	-0.34889	-2.6912	-2.2129	-1.3533	-1.52	-2.3732	-1.3086	-0.69761	-3.1266	-1.3004	-1.9942	-1.1735	-3.0554	-1.789	-1.2987	-3.3985
-11.497	-10.591	-11.8	-11.149	-10.913	-10.163	-10.745	-9.9898	-10.179	-11.399	-10.616	-10.814	-9.4262	-9.1652	-11.083	-10.191	-9.0436	-11.451	-10.105	-9.9023	-13.198	-9.9186	-10.875	-11.49	-12.022	-12.081	-9.9876	-10.361	-11.609	-9.4307	-11.839	-11.327	-10.314	-9.97	-9.7584	-10.338	-11.223	-8.28	-10.883	-12.302	-9.6104	-11.617	-10.175	-9.2672	-13.201	-11.534	-13.411	-12.735	-11.347	-10.676
-13.265	-15.053	-11.418	-12.191	-12.776	-12.864	-11.946	-14.579	-12.201	-11.367	-15.129	-11.889	-11.54	-10.96	-10.099	-10.315	-12.507	-11.506	-13.205	-15.147	-10.744	-14.662	-14.605	-14.037	-14.136	-12.27	-13.456	-12.738	-12.09	-14.232	-10.716	-14.498	-9.9001	-13.221	-11.401	-12.495	-14.372	-13.432	-14.499	-12.195	-10.51	-11.594	-12.851	-10.013	-11.735	-11.413	-15.553	-13.692	-13.376	-12.639
-8.6314	-12.17	-11.979	-12.005	-10.694	-12.61	-7.7277	-12.112	-12.364	-9.8163	-10.259	-8.6994	-9.9218	-11.494	-10.91	-11.062	-10.912	-10.022	-11.926	-10.661	-10.863	-10.416	-10.611	-10.717	-8.4492	-12.468	-13.685	-11.269	-11.326	-11.045	-11.197	-10.193	-11.207	-10.646	-6.8486	-9.809	-10.669	-12.992	-9.9874	-12.083	-9.6438	-10.906	-9.6391	-8.9052	-11.173	-9.2967	-9.8769	-11.445	-13.002	-11.182
-3.084	-1.4838	-2.6567	-3.7376	-4.057	-5.162	-4.715	-4.1602	-5.932	-4.8118	-3.0211	-5.9052	-3.9296	-4.8878	-1.3747	-3.3265	-4.5357	-5.6116	-4.1183	-5.9437	-4.9267	-2.7307	-5.1437	-4.5732	-3.0451	-3.7285	-3.9037	-3.8778	-2.9445	-4.0019	-2.7496	-3.0146	-3.8607	-3.3946	-1.9666	-2.7277	-4.335	-2.6629	-2.3268	-5.0375	-0.53094	-3.7391	-4.14	-4.6518	-4.1799	-3.6277	-4.721	-1.2538	-2.9804	-3.1456
-10.846	-11.81	-11.418	-12.373	-12.599	-13.727	-9.6906	-12.1	-10.113	-14.556	-10.716	-10.263	-9.7084	-11.427	-10.204	-11.126	-11.285	-10.516	-9.4243	-11.69	-13.216	-14.258	-11.996	-11.191	-13.448	-11.095	-12.856	-9.4147	-10.454	-11.959	-7.4288	-11.461	-13.029	-13.214	-10.414	-12.418	-12.472	-10.862	-12.036	-11.709	-11.304	-11.846	-12.277	-11.495	-10.531	-10.642	-12.491	-13.179	-11.24	-11.841
-2.9893	-4.6947	-3.8141	-2.279	-4.0488	-5.5329	-4.1153	-4.9214	-0.74322	-4.8924	-2.308	-5.4219	-5.7596	-3.9268	-6.5637	-5.1141	-5.4655	-4.5889	-6.3551	-2.5411	-5.3004	-3.4672	-4.7462	-3.3322	-6.7482	-2.2891	-1.5639	-4.319	-3.8555	-3.5904	-3.7008	-3.5259	-1.8033	-3.2398	-1.2877	-2.5758	-4.0416	-4.3715	-3.0372	-4.1108	-4.2383	-2.8732	-4.2491	-3.7287	-3.9261	-3.3551	-5.3997	-2.9479	-2.5621	-4.171
-14.979	-13.618	-13.494	-13.966	-12.04	-12.507	-13.904	-10.822	-12.675	-13.386	-11.614	-14.513	-13.326	-14.371	-12.567	-13.26	-14.478	-10.614	-11.53	-12.521	-14.84	-14.919	-13.068	-13.864	-11.781	-13.338	-12.303	-12.4	-12.432	-13.372	-15.388	-13.039	-11.94	-12.199	-13.551	-12.803	-15.85	-12.471	-11.615	-13.013	-14.549	-14.323	-12.643	-13.465	-10.437	-12.835	-12.358	-12.493	-12.101	-13.12
-12.206	-12.745	-10.716	-10.139	-11.218	-12.475	-11.618	-11.31	-10.737	-12.869	-11.695	-10.799	-10.992	-10.75	-10.389	-11.869	-11.755	-11.104	-9.2653	-12.067	-12.776	-9.3411	-13.116	-10.647	-12.348	-12.297	-10.032	-11.32	-12.06	-11.579	-10.22	-12.123	-8.293	-11.26	-9.433	-8.7376	-11.61	-10.896	-9.5013	-11.775	-12.127	-8.9992	-12.662	-9.8855	-9.1365	-12.026	-10.927	-10.348	-13.153	-11.622
7.6614	7.9308	8.6649	7.5851	9.4496	8.2837	7.2855	7.7954	6.0391	7.4111	7.9243	5.3583	6.7352	7.6963	8.704	7.3982	7.868	9.6207	5.0566	7.0576	10.718	7.9021	8.8566	6.4264	8.9425	7.9377	8.2762	6.7528	8.319	8.731	8.9345	8.8382	8.9498	9.2188	7.1764	8.1365	6.4054	7.7321	5.4852	9.1848	9.322	9.4701	7.9917	6.1742	6.0908	8.0044	7.7227	8.2967	8.3494	4.7305
1.1665	1.689	-0.38373	1.8373	-2.3575	-0.42507	-1.7209	-0.69001	0.27839	-0.96195	0.45467	-0.30862	-0.59002	0.11072	0.019483	1.2112	-2.4602	1.4791	-0.26481	1.3497	-1.4344	0.31787	-0.2791	0.38843	-1.0091	0.18569	1.1585	-0.69616	0.70202	-2.0207	-2.6379	0.38805	-1.0909	-2.3407	-0.82109	-0.37063	0.28028	-2.0299	-0.603	-2.5594	-3.5049	0.73658	1.1432	-0.40964	-2.0211	-0.92243	-1.3904	0.48144	-0.5958	1.2227
1.8472	4.313	2.9934	4.3303	2.3722	6.1916	2.888	3.2447	4.0002	5.533	1.4844	4.8827	1.6385	2.384	4.161	3.284	2.3135	3.6294	2.568	3.0912	2.2169	2.8438	3.2225	5.3073	2.7417	2.9059	2.7143	2.2035	2.8697	1.7891	3.1739	1.898	1.8943	2.1933	3.4512	3.1449	4.1958	2.9663	0.16436	4.1153	0.94176	2.8422	3.4621	5.4703	3.9999	2.8766	2.7231	2.4681	2.8772	4.1503
-0.42041	-2.7384	-4.3426	-1.4443	-3.7486	-2.8676	-4.785	-1.5594	-2.5755	-0.90346	-1.6915	-1.1366	-1.0173	-2.459	-2.2138	-3.4284	-1.7295	-2.8246	-2.1588	-2.9751	-4.2222	-2.3854	-4.4451	-3.6452	-3.8484	-3.1407	-2.695	-3.9639	-2.2181	-2.3392	-2.5646	-2.968	-1.2908	-1.0772	-3.0472	-0.1107	-3.0352	-2.6031	-3.0867	-0.87607	-1.6904	-2.3842	-2.657	-1.9193	-1.5683	-2.2772	-0.35352	-3.0971	-2.7691	-0.81919
-5.9273	-7.1219	-8.1326	-9.7455	-6.9631	-7.3507	-5.3377	-9.6135	-7.8543	-5.1084	-7.0758	-7.5686	-7.4567	-6.4982	-6.1864	-6.9875	-7.8723	-8.8414	-7.9042	-6.5157	-5.9504	-6.9404	-7.1268	-8.3353	-8.9071	-7.6219	-7.4399	-8.2006	-6.9294	-8.9018	-9.1043	-8.7757	-7.4757	-7.3589	-6.1588	-6.9398	-7.5298	-7.3868	-6.8984	-5.4402	-7.196	-6.7111	-8.8547	-7.5944	-6.7764	-6.2751	-9.1978	-8.8861	-8.0306	-8.213
-1.2633	-1.9298	0.24913	-0.33868	-0.3129	-1.0037	-2.4209	-1.1779	-1.0448	-1.4709	-1.9442	0.28033	-0.77635	-1.0804	-0.84731	1.2953	-0.79822	-2.2099	-1.2773	0.059608	0.86141	-3.3551	-1.1142	-1.9369	-2.0392	0.45851	0.7855	1.0043	0.1041	-0.19863	-1.9007	-2.3994	-1.3315	0.4095	-1.11	-1.1752	1.3473	1.7142	-2.1558	1.8536	-1.8445	-1.9621	0.14054	-1.692	-1.6699	0.74612	-1.7445	-0.47345	-2.3545	-2.8276
-4.4123	-3.0631	-3.3936	-5.703	-4.5355	-4.7443	-3.5614	-4.1918	-3.9122	-4.9627	-5.1534	-4.0048	-5.1961	-2.696	-3.3169	-4.7859	-6.0101	-3.9674	-1.7618	-5.3863	-4.9902	-1.2607	-2.7778	-4.1868	-2.9094	-5.5673	-3.6476	-2.985	-1.0932	-2.971	-4.4204	-3.5512	-3.2097	-2.3554	-4.1211	-4.2235	-2.8201	-5.2724	-3.5296	-4.4982	-4.4772	-3.4269	-2.1741	-3.3193	-4.8093	-2.861	-2.8374	-4.0262	-2.1222	-6.0413
1.092	1.7762	2.8557	2.6325	2.06	0.11336	2.5164	0.11512	0.5857	3.5643	1.324	0.076927	1.6388	0.99966	0.15456	2.1317	0.7554	2.5963	2.6801	2.4157	0.14209	-0.78242	2.3402	0.14008	-0.77432	1.7001	1.695	1.8591	2.6367	2.1353	2.3895	3.9423	-0.28947	0.14324	3.0037	1.1884	1.9825	1.6013	2.1168	1.2364	1.5259	2.7994	0.75552	2.0718	3.9126	1.9661	1.4431	0.26776	1.8579	0.98813
-2.1444	-3.4817	-4.2008	-0.76453	-3.9164	-2.2636	-1.497	-3.4992	-3.4239	-2.1895	-0.096565	-3.7426	-1.8012	-2.6528	-3.1708	-2.8273	-4.3573	-3.6127	-1.8094	-4.8198	-4.1194	-0.44706	-1.5972	-4.9287	0.036273	-4.8278	-1.4295	-3.6016	-0.92003	-0.34995	-2.9893	-2.3657	-1.3362	-4.0204	-5.1295	-2.1003	-2.5893	-3.1453	-1.2651	-3.0506	-3.6294	-4.0276	-3.7199	-1.5269	-2.1855	-2.5233	-1.1562	-2.2282	-3.0059	-1.7636
-6.6884	-11.838	-8.4575	-9.8918	-8.5609	-10.157	-8.3665	-9.8478	-8.1915	-11.623	-6.5596	-8.6522	-9.7458	-8.6568	-10.119	-11.439	-7.5496	-8.3994	-10.636	-9.6327	-7.6294	-9.3677	-9.7066	-8.0797	-8.577	-7.6208	-8.0674	-7.9312	-8.8595	-8.712	-8.7216	-10.765	-10.339	-6.6734	-10.834	-6.8561	-8.415	-10.351	-10.288	-10.942	-8.0936	-7.7285	-7.3906	-7.6552	-8.8019	-7.2605	-8.7534	-10.473	-8.0486	-10.025
4.4797	3.5469	-1.1758	-1.1991	-1.7527	3.6903	2.33	-0.3351	0.70331	1.6876	0.17062	0.87231	-0.68505	1.1313	0.35494	-0.88897	0.54697	1.5319	-0.38044	0.10491	-1.2884	1.2576	2.222	0.85297	0.054831	-1.7466	2.0476	0.56274	0.76438	0.736	-1.3511	0.43468	0.14442	-1.6651	-0.73429	1.787	-1.0485	-1.0214	3.6024	-0.47134	2.5376	0.48914	0.32545	0.37744	0.53876	-0.10512	-0.84394	0.34197	-0.6311	0.97352
-21.556	-22.781	-21.929	-21.296	-23.305	-19.097	-24.455	-23.254	-22.014	-20.574	-22.75	-23.226	-22.139	-20.988	-21.77	-24.679	-21.429	-22.495	-22.727	-21.969	-21.621	-20.968	-21.319	-22.977	-21.596	-21.596	-21.009	-23.816	-24.259	-22.925	-22.363	-23.883	-22.547	-22.497	-22.746	-23.117	-21.852	-22.262	-21.502	-20.749	-21.796	-21.748	-20.991	-21.297	-22.085	-23.065	-20.355	-22.251	-21.783	-23.965
-10.153	-11.589	-11.888	-10.692	-9.5133	-11.429	-13.421	-10.59	-12.634	-10.814	-9.922	-14.634	-13.778	-10.318	-10.383	-10.604	-13.614	-11.456	-10.924	-10.673	-11.866	-10.662	-13.081	-10.777	-11.566	-14.689	-12	-13.645	-13.878	-10.361	-10.636	-13.427	-7.7121	-13.128	-10.581	-14.037	-11.878	-11.254	-11.813	-10.503	-12.196	-9.8792	-13.161	-13.783	-10.58	-11.746	-11.464	-8.7173	-12.678	-11.217
-4.9176	-2.5199	-4.6833	-6.0126	-6.44	-4.4581	-6.5072	-7.5826	-4.8712	-5.9586	-5.9472	-4.3841	-3.5134	-5.9715	-2.9136	-5.1463	-3.7191	-2.1273	-6.1476	-3.7933	-4.7287	-7.6387	-5.5545	-4.9618	-6.4291	-6.9006	-5.2353	-4.5936	-2.1541	-4.5455	-5.4914	-3.2847	-5.5123	-4.392	-4.7437	-7.3337	-5.2338	-4.9398	-5.0198	-3.7149	-4.8802	-5.3675	-5.3252	-2.2092	-5.9345	-5.0315	-3.6367	-6.607	-5.8066	-5.0087
-2.0142	1.0924	0.65861	-2.3432	-3.4236	-1.5183	0.40044	-1.4317	-1.7977	-3.4606	-1.5593	3.2814	-1.5259	-0.96273	-0.2984	0.83974	-3.3665	-3.0883	-0.27816	-1.3495	-2.0097	0.38842	-1.8233	-1.4029	-1.525	-0.98691	-0.84478	-0.79736	0.31181	1.3264	-0.24616	-0.71342	-1.5856	-0.45685	0.23543	-0.7385	-1.0697	0.18713	-0.037045	-1.2913	0.17477	0.65341	-0.79848	-0.94632	-1.1122	1.8633	-0.86372	-2.1024	-2.5885	-0.80583
7.7026	6.4811	5.6433	6.9955	6.4641	7.2086	4.2076	6.8432	5.1611	6.8575	5.5787	6.195	6.521	5.4783	3.635	6.5215	5.0597	4.519	8.1132	6.6532	6.7882	7.1319	5.7149	3.0529	3.6592	5.4375	3.5386	6.0824	4.7683	4.8114	2.6498	7.9173	4.5256	5.7496	6.7122	6.3297	5.9751	7.7938	5.7538	5.4286	8.23	6.8516	5.2309	6.5948	5.5968	7.2908	7.3687	6.4085	6.7085	7.1122
-0.70393	-3.1784	-1.9895	-1.5833	-3.9218	-0.49392	-1.3977	-1.0367	-1.9408	-2.0523	-3.3444	-2.0135	-0.90587	-3.7664	0.069408	-3.0852	-2.1808	-4.0283	-2.0823	-2.9416	-2.3398	-0.51102	-2.3482	1.5796	-1.3952	-2.3435	-2.8221	-3.7613	-4.1235	-3.2819	-2.9978	-5.1789	-0.038851	-4.4749	-1.9887	-1.3627	-2.294	-0.48015	-0.95819	-1.3372	-2.7936	-2.0334	-2.7894	-1.5362	-2.3701	-3.0947	-2.4228	-1.4554	-2.1876	-0.30981
-14.08	-13.758	-13.836	-16.217	-13.451	-12.341	-13.245	-15.468	-12.855	-12.034	-14.201	-16.148	-13.263	-14.102	-14.248	-14.08	-13.632	-14.509	-12.648	-15.209	-14.23	-13.95	-13.962	-12.632	-14.697	-14.712	-15.395	-15.281	-14.511	-12.914	-16.219	-15.026	-17.06	-15.709	-12.198	-13.642	-12.334	-13.417	-15.197	-13.77	-11.824	-12.872	-14.284	-11.914	-13.241	-15.304	-13.943	-12.837	-14.39	-16.765
-3.2146	-4.5525	-4.5249	-5.3179	-3.5559	-3.1828	0.46836	-2.5876	-3.3825	-3.9304	-3.8223	-3.4355	-5.5141	-2.0769	-4.7324	-3.6162	-3.6828	-4.2297	-3.992	-2.9852	-4.1946	-5.2664	-4.1432	-3.0018	-0.96668	-6.7606	-4.7826	-4.6045	-2.2188	-3.9465	-4.0662	-3.3408	-2.9593	-3.1487	-4.477	-3.6643	-4.8044	-4.0162	-4.7978	-3.3817	-4.4889	-3.7406	-3.3513	-3.6586	-4.8021	-4.9652	-4.3451	-4.3967	-4.7758	-3.9883
2.2586	0.44711	1.0353	3.8957	2.9359	2.2114	3.4969	2.4682	1.2025	2.4782	0.88711	2.3389	0.27365	3.2811	1.8053	3.7121	3.3201	2.9968	0.51958	1.3673	4.4661	2.6729	1.7305	1.3374	1.699	1.7464	1.3059	2.3287	0.45612	0.48266	2.275	0.81883	1.755	2.3749	1.9192	-0.4514	0.68078	1.9271	1.1784	2.8596	1.284	2.8554	1.575	2.4748	2.1409	3.4055	1.8382	1.0644	-1.0599	1.8639
-9.1817	-7.5081	-7.775	-10.537	-6.2176	-6.7727	-7.274	-7.1369	-9.2498	-8.0977	-8.391	-8.4838	-7.182	-7.1594	-5.4956	-7.4818	-6.2504	-6.8457	-7.2772	-8.4131	-7.6237	-7.9448	-6.0885	-5.7688	-7.5618	-9.3546	-8.6008	-7.9189	-6.5847	-8.3415	-7.9702	-9.3286	-6.4946	-6.7547	-8.5172	-9.5572	-8.5704	-10.119	-7.6732	-8.1502	-7.1112	-7.353	-7.6641	-6.9515	-7.0266	-5.1749	-8.0113	-6.4331	-9.088	-5.147
1.7895	0.74017	-0.59277	-1.0932	-0.46436	-0.6975	-0.19919	0.19353	-0.48773	-0.67817	-3.0259	-0.41656	-0.66325	-0.54527	-0.35571	3.9339	3.0068	-0.08506	-1.0861	-0.47284	0.82137	-1.2734	-0.74706	-1.4768	-0.011482	-0.70816	0.73257	0.96953	0.10067	1.1084	0.73218	0.30255	-0.5067	1.7224	0.99065	-1.4213	0.09349	3.09	-4.7639	-0.74825	0.21576	1.3721	3.3582	0.63585	0.035834	0.018881	-2.2958	-0.17605	1.285	-0.89517
-15.233	-13.891	-16.293	-12.244	-16.296	-15.581	-14.564	-14.021	-14.346	-15.447	-15.341	-14.139	-16.047	-14.446	-14.081	-12.73	-13.826	-13.472	-13.122	-16.283	-15.501	-14.281	-16.488	-16.109	-13.114	-14.553	-12.693	-14.014	-15.419	-16.518	-13.829	-14.635	-16.703	-15.875	-14.66	-14.208	-12.288	-15.027	-14.147	-14.765	-13.782	-13.741	-13.85	-15.413	-16.034	-13.139	-16.488	-13.228	-16.02	-13.353
-3.2139	-3.2678	-2.6183	-4.0731	-3.3636	-1.9079	-2.7568	-3.7748	-1.5137	-2.1338	-2.7869	-2.0851	-2.3095	-3.8568	-1.826	-2.8057	-2.174	-2.6223	-2.7034	-2.1031	-3.7103	-1.2288	-3.2002	-1.1498	-4.6475	-2.0639	-3.503	-2.8888	-4.0073	-4.7838	-0.85581	-4.5321	-2.0127	-3.7182	-2.8359	-3.8281	-4.6069	-4.1097	-2.3418	-2.3408	-1.899	-2.0065	-2.462	-3.9006	-0.82587	-3.1588	-5.3553	-1.5238	-1.6795	-2.8371
-6.841	-3.2172	-4.7706	-7.0237	-2.9267	-4.8935	-5.3719	-6.157	-3.291	-3.8554	-3.8564	-6.1237	-4.8341	-6.2513	-6.0981	-3.685	-4.1278	-5.071	-6.418	-6.996	-5.9567	-4.2802	-4.0521	-5.072	-4.0403	-5.2973	-4.3956	-6.0448	-3.8555	-5.144	-6.6275	-3.9564	-3.9512	-2.7459	-6.1491	-3.0707	-5.4318	-4.2636	-3.771	-6.8107	-5.5714	-4.1582	-4.6681	-5.2468	-4.7588	-3.5493	-5.3479	-5.2281	-5.1868	-5.2437
-20.247	-18.924	-22.76	-21.192	-20.919	-20.047	-21.121	-22.305	-22.721	-20.155	-21.206	-21.067	-21.485	-18.405	-21.249	-20.453	-21.559	-19.232	-20.35	-19.724	-21.201	-21.848	-21.34	-19.033	-19.499	-20.491	-19.903	-22.965	-19.587	-22.01	-20.068	-21.299	-20.003	-21.841	-22.46	-20.518	-21.83	-18.832	-21.82	-21.009	-20.148	-19.198	-20.445	-20.356	-22.248	-22.255	-21.025	-18.913	-19.829	-21.115
-9.2442	-7.7037	-8.3229	-7.0168	-7.7161	-8.0887	-5.9534	-9.2523	-8.4762	-7.0354	-8.6687	-6.7148	-9.4533	-8.3392	-7.4339	-8.7906	-5.6498	-7.9781	-9.9498	-8.1466	-8.0755	-9.2852	-8.104	-6.445	-8.4715	-7.1178	-7.3446	-7.734	-7.7867	-9.4711	-10.199	-8.4844	-8.3287	-6.6807	-7.7452	-10.551	-8.3604	-7.9869	-8.8608	-7.28	-8.029	-8.2563	-8.1308	-8.3059	-8.5765	-7.5281	-7.2983	-8.3197	-6.9724	-7.3095
-3.8125	-1.3771	-2.7685	-0.24239	-3.6493	-4.8846	-2.3875	-3.9116	-3.0876	-3.2444	-1.8909	-3.3822	-0.91278	-0.57951	-1.9555	-2.9852	-3.3022	-2.4077	-3.418	-2.7949	-3.655	-5.5547	-0.88634	-2.5567	-2.4562	-2.8156	-2.0954	-5.0628	-3.55	-2.4952	-2.5795	-1.4381	-2.094	-1.6199	-4.0992	-3.1722	-2.3829	-4.5335	-3.4886	-3.1168	0.3667	-0.88504	-3.0602	-3.4904	-3.8848	-1.9	-2.1684	-1.0056	-2.7974	-3.3096
-7.987	-9.4934	-9.1771	-9.4732	-8.5821	-6.6486	-9.6334	-8.9333	-10.572	-9.0592	-9.9963	-4.8757	-9.186	-8.6173	-8.3872	-10.563	-8.4431	-8.9707	-10.944	-8.1013	-10.435	-9.5936	-7.8193	-9.9197	-9.3341	-9.6187	-8.284	-7.3572	-8.4914	-7.7322	-8.415	-8.5448	-8.2601	-11.129	-8.0184	-8.8426	-9.3157	-7.0583	-7.7752	-11.617	-8.0659	-9.3324	-9.1351	-8.2293	-8.539	-7.4712	-9.3635	-7.4854	-9.6712	-9.147
-15.506	-14.76	-16.671	-12.911	-12.622	-15.77	-14.658	-15.248	-12.478	-14.546	-14.115	-15.472	-12.168	-16.185	-14.909	-15.813	-13.964	-12.332	-12.294	-15.21	-13.59	-15.737	-14.692	-16.417	-15.505	-16.359	-13.522	-13.152	-14.429	-12.869	-13.202	-13.453	-14.671	-14.624	-15.407	-14.246	-14.442	-14.223	-12.812	-15.323	-15.184	-14.601	-16.733	-12.55	-15.493	-14.442	-13.689	-14.648	-14.841	-14.965
-4.0253	-4.1387	-4.7047	-4.903	-4.5272	-2.021	-4.9539	-5.1849	-3.6115	-3.0933	-5.6776	-6.1314	-4.9748	-3.2692	-4.8933	-3.4215	-5.5292	-3.6271	-3.9299	-4.8545	-4.4112	-3.5721	-5.8262	-4.6578	-4.1876	-3.6688	-3.4251	-4.4745	-6.7177	-5.7916	-4.8915	-4.0951	-5.0638	-3.5333	-2.5297	-5.1116	-4.295	-5.345	-4.4138	-3.9354	-4.4487	-2.2299	-3.6563	-6.4134	-4.2782	-3.2735	-3.14	-4.6587	-2.4574	-5.1924
-14.595	-14.939	-14.072	-12.513	-15.67	-12.44	-14.427	-13.689	-11.615	-12.923	-12.036	-14.81	-13.729	-13.532	-13.504	-11.819	-13.892	-12.997	-11.178	-11.473	-14.35	-13.546	-12.775	-13.931	-14.462	-13.198	-12.365	-11.095	-13.343	-13.081	-15.285	-12.234	-14.518	-13.667	-13.903	-13.548	-14.295	-10.309	-13.043	-10.439	-14.115	-13.42	-11.889	-12.632	-12.856	-13.3	-12.502	-12.742	-11.462	-12.691
2.2184	2.6567	3.5929	3.4575	0.76866	2.7164	1.9144	1.3495	1.5461	3.3979	1.9226	2.7391	2.9539	2.2927	3.0265	2.7587	2.5892	2.9686	3.55	4.513	1.7001	5.8762	3.0725	1.4027	1.4893	3.0768	3.725	3.7006	4.1687	2.1451	5.1119	1.8423	3.1901	3.5265	3.8785	4.7885	3.9018	3.0836	2.4946	1.6795	2.8181	3.9093	2.8215	2.2141	4.0556	2.4495	3.9637	3.9339	2.8705	3.2328
-14.101	-14.725	-13.765	-12.291	-13.596	-13.885	-12.277	-13.591	-14.347	-13.36	-13.301	-13.158	-13.552	-12.134	-13.891	-11.935	-15.121	-14.178	-11.782	-13.484	-14.817	-12.507	-14.126	-12.894	-15.977	-12.572	-13.075	-15.101	-13.405	-14.672	-13.959	-14.611	-15.366	-13.252	-12.471	-12.064	-11.733	-13.471	-13.471	-12.324	-13.158	-13.555	-13.779	-13.373	-12.411	-14.071	-13.94	-14.234	-12.832	-12.874
2.4785	2.0514	2.6608	3.6593	2.4517	4.9414	2.915	4.3096	3.1592	2.3967	4.2814	5.0275	2.2021	2.8056	2.8778	4.0858	3.1045	4.6774	2.6841	3.2819	2.2492	2.7783	4.2936	3.0561	3.6295	3.0047	3.3149	2.6345	3.4946	3.2166	1.5321	0.96258	3.4846	2.9054	0.44988	6.5905	4.1906	3.1793	1.6001	2.0974	3.7306	3.9573	2.8232	2.0703	3.7502	3.824	3.4436	2.6935	4.372	2.1733
0.37309	-0.72768	-1.4032	-1.228	0.13168	-1.6908	1.2011	-0.81219	-0.85681	-2.5405	-1.1894	-0.62943	-0.40965	-1.7914	-2.6484	-1.6262	-1.4955	0.92943	-2.7164	-1.7308	-1.3073	-2.5304	-1.7168	1.1506	-1.2465	0.9679	-2.1605	1.3675	-1.8897	-1.1752	-1.0482	-1.5719	-1.1242	0.049562	-2.0623	-0.29253	-2.3303	-1.3075	-0.13001	-1.2575	0.63124	-0.54546	-0.28597	-2.6436	-1.8252	-2.0072	-0.87404	1.3118	-3.6788	0.27983
-16.405	-13.911	-13.336	-14.633	-13.51	-14.89	-10.135	-15.092	-14.709	-15.033	-11.324	-14.316	-11.214	-13.809	-12.659	-14.628	-14.526	-11.155	-11.352	-11.267	-12.588	-12.519	-15.444	-14.066	-12.177	-13.545	-12.761	-11.969	-11.073	-13.699	-11.294	-12.165	-10.601	-12.877	-12.782	-11.399	-14.079	-14.538	-15.556	-10.251	-15.735	-12.849	-14.184	-13.112	-12.158	-13.809	-14.525	-14.436	-11.5	-14.784
-5.9833	-4.6652	-6.1662	-3.7825	-3.1697	-5.8167	-5.2177	-4.9416	-4.0727	-4.785	-5.6503	-4.6552	-2.886	-3.1386	-4.2634	-6.4766	-5.1545	-5.9109	-4.549	-4.5436	-3.8736	-6.6271	-5.046	-4.4156	-5.5154	-5.9955	-4.9998	-4.5397	-3.9538	-3.2089	-5.4788	-3.4574	-5.5411	-7.1996	-5.7587	-4.5264	-5.7372	-5.0409	-4.0768	-3.337	-3.5375	-4.3159	-3.5544	-7.0536	-2.8741	-5.947	-5.0562	-6.1109	-5.4223	-4.6917
3.965	3.8267	5.1428	0.66929	4.5139	4.7678	4.6572	4.4179	4.3689	6.1611	4.2909	7.1625	4.9213	4.6574	2.619	3.6502	4.0079	6.157	3.3051	5.9613	5.186	5.8339	4.4722	6.4643	4.7627	6.453	5.5746	5.547	4.5971	7.0232	4.8986	3.9455	4.294	5.768	5.4306	3.0956	3.8987	5.865	6.6059	3.6793	4.362	7.311	5.0457	6.3164	4.2916	4.2848	3.4844	4.855	4.595	4.7841
-0.06155	-4.6946	-2.4998	-3.5404	-3.1974	-4.2448	-1.3961	-2.2215	-2.4459	-2.6303	-3.0353	-3.1071	-3.533	-3.2901	-2.6829	-4.0851	-5.7372	-4.3187	-3.6508	-1.283	-3.3341	-2.7576	-2.5836	-0.79368	-2.1285	-2.1624	-3.4948	-3.991	-2.1035	-2.1904	-2.381	-2.7383	-3.8186	-0.8318	0.28429	-2.6869	-2.7456	-3.8179	-3.2905	-0.99924	-2.3924	-2.2313	-2.1006	-2.4384	-4.4134	-1.7126	-2.1974	-3.355	-3.7714	-2.4182
0.87755	2.4613	-0.83845	2.3249	-0.11286	0.55461	-2.9727	-2.1668	-0.86193	-0.32606	0.7818	-0.069803	0.58263	-1.2814	0.20362	-1.0975	-0.45745	-1.6806	0.60247	-0.67834	-1.8001	2.9228	0.080093	-1.07	1.0045	1.3292	1.567	-0.62012	-2.0462	2.2522	1.1884	-0.63219	-2.7048	1.1923	-0.092891	-0.16727	-1.0814	0.26896	-1.2434	-2.1922	-0.81618	-1.3911	-0.067621	-1.0822	-0.27715	-1.832	-0.25352	-0.50624	0.065795	-3.1366
-12.469	-11.923	-12.707	-11.142	-11.902	-14.177	-12.932	-11.16	-12.946	-12.045	-13.966	-12.118	-12.217	-13.129	-13.925	-13.229	-12.312	-13.166	-13.139	-10.459	-12.521	-11.681	-14.317	-11.863	-13.54	-13.439	-12.971	-14.466	-13.263	-12.19	-13.754	-13.662	-10.858	-12.92	-13.279	-11.062	-12.982	-12.888	-8.2545	-14.305	-12.953	-13.922	-11.921	-14.524	-12.508	-12.444	-13.904	-14.202	-13.295	-15.441
-5.3251	-5.515	-4.761	-5.8057	-3.1157	-5.2183	-4.9027	-4.7636	-4.5244	-4.7986	-4.3449	-4.5703	-4.9966	-2.3835	-5.0856	-6.5034	-5.2431	-6.314	-6.8431	-5.9133	-4.8712	-7.135	-5.1574	-4.1173	-4.2124	-4.5869	-7.0902	-8.1146	-4.5565	-3.805	-4.3245	-4.407	-5.4006	-4.9236	-7.9194	-5.2956	-6.4425	-5.5	-4.7884	-5.0684	-5.0171	-5.2387	-6.5918	-7.6754	-6.5654	-6.7038	-7.1222	-5.6752	-7.7266	-6.6321
-1.8173	-2.6696	-3.3577	-3.5682	-3.6533	-5.0995	-3.2727	-4.844	-4.7983	-2.6536	-4.1305	-0.70698	-3.5727	-4.425	-3.3017	-2.8783	-2.8512	-4.4038	0.33698	-6.2705	-4.1534	-1.6972	-1.3615	-3.0784	-1.9487	-2.0282	-3.5359	-4.5243	-2.5564	-3.0441	-3.6108	-2.5869	-1.943	-3.9447	-3.3838	-3.0913	-3.1147	-1.4097	-3.8083	-2.9718	-2.1712	-3.0167	-2.4993	-1.9502	-0.71101	-0.96024	-3.1499	-3.4284	-3.4983	-2.8952
-9.4289	-6.2864	-8.841	-7.6968	-8.4339	-5.5189	-6.8929	-6.9123	-7.0874	-6.072	-9.5447	-8.3986	-8.4805	-6.8499	-8.3158	-7.8922	-8.6236	-7.7193	-5.2562	-8.5776	-7.2461	-7.2278	-6.6237	-8.7373	-7.2537	-6.4536	-6.8965	-8.2549	-10.005	-6.8144	-9.0984	-8.8391	-7.1252	-8.2389	-7.1465	-7.6049	-7.6648	-9.0231	-8.2743	-9.1304	-7.9287	-8.0383	-5.5417	-8.3002	-6.896	-9.7357	-6.3131	-8.2708	-6.815	-8.4938
8.1916	8.4534	9.5981	10.759	10.103	10.273	8.3858	9.5983	10.622	8.0664	9.7122	9.9877	11.131	9.6906	11.606	10.74	12.175	8.825	9.9498	9.2914	7.9608	7.6995	9.5914	11.292	8.2001	9.5308	8.905	11.049	11.346	8.7704	9.6154	11.841	11.179	9.2027	9.9064	9.8058	9.6192	10.347	10.777	11.402	9.2412	9.4949	10.424	9.4088	11.807	9.9031	10.515	10.824	11.201	9.6343
-10.618	-11.573	-9.2932	-6.3733	-9.5203	-8.5775	-10.578	-8.1682	-8.7121	-8.1196	-8.4037	-8.3673	-10.911	-8.8306	-9.7076	-10.153	-9.3735	-11.828	-11.412	-9.0436	-9.6735	-9.1839	-8.3186	-10.71	-8.3961	-10.815	-9.5111	-7.7052	-8.8684	-8.6511	-8.7516	-8.4624	-7.8938	-8.834	-8.5721	-10.788	-9.0798	-8.4757	-11.022	-7.602	-10.674	-7.6795	-9.4375	-11.247	-9.6438	-8.0587	-8.9482	-11.076	-9.0201	-10.553
-2.1065	-2.7318	-3.7977	-3.7311	-2.0985	0.17657	0.50076	-0.94239	-3.8729	-2.194	-2.4402	-2.3351	-3.5473	-3.5402	-3.1971	-3.8246	-1.3736	-4.116	-3.1456	-3.0466	-2.4153	-2.0475	-3.868	-4.502	-1.7343	-2.0394	-1.9782	-2.6611	-2.9193	0.27311	-3.8143	-1.7917	-3.0813	-0.74429	-1.5237	-3.404	-4.6202	-2.1274	-1.6656	-0.72834	-0.34164	-3.2711	-3.5435	-2.8808	-4.0693	-2.3076	-1.2514	-4.6706	-3.905	-2.5532
-1.6772	-3.2248	-1.1515	-3.5691	-4.8971	-0.53197	-3.2385	-0.55707	-0.58555	-2.5402	-0.73232	-1.9985	-2.0868	-1.2352	-3.7144	-1.3285	-1.1722	-1.8956	0.17379	-2.3398	-3.0329	-0.72494	-4.2843	-2.0089	-2.3177	-0.49017	-0.1359	-2.0793	0.48869	-2.6264	-1.4806	-0.24104	-0.71645	-2.7787	-0.43548	-2.1085	-2.6723	-1.6395	-1.5959	-0.13232	-0.42823	-0.3234	-4.4467	0.061209	-1.1923	-2.2956	-3.8107	-3.6012	-5.0753	-3.2745
-2.2637	-1.9879	-0.26454	-2.8662	1.1428	-0.9888	-3.4866	-3.3473	-1.7654	-0.83345	-2.8348	0.022979	0.58236	0.1818	-3.0631	1.0763	-2.9902	-1.9526	-3.7077	-2.3561	0.40435	-1.3677	-2.633	-0.35824	0.25498	-1.4709	1.4728	-3.5586	-0.86424	0.20134	-1.5062	-0.10464	-2.3402	-1.8898	-3.8423	-2.5901	-2.308	-3.3266	1.2099	-3.4399	-4.1504	0.30487	-1.1712	-1.675	-1.9571	-1.2334	-0.80654	-1.2633	0.53862	-0.43251
-21.081	-21.333	-22.689	-20.998	-23.86	-20.852	-23.409	-22.689	-21.131	-22.306	-22.362	-22.201	-22.2	-21.002	-23.87	-22.437	-23.808	-20.53	-22.416	-20.057	-20.839	-22.972	-21.964	-24.177	-20.73	-22.186	-22.966	-20.083	-22.466	-22.029	-23.423	-20.52	-22.889	-22.365	-22.335	-20.54	-22.319	-23.91	-24.665	-23.284	-20.422	-20.57	-21.588	-22.187	-22.87	-23.696	-23.076	-22.972	-23.218	-20.573
1.2712	3.0608	0.015461	2.6758	-0.13929	3.4137	2.7196	0.40078	1.5637	3.8074	1.7078	-0.10615	2.4854	0.97418	0.21339	3.2633	-0.49959	1.6345	6.0526	0.21068	2.6181	1.2849	0.81046	2.6816	4.8814	2.3215	-0.43888	2.564	2.3775	1.7539	1.053	2.1879	-0.16052	0.99698	-1.9236	2.5687	2.779	0.62186	-2.0189	-0.04969	2.6518	1.5389	2.8537	0.66116	1.3265	2.4059	-0.86057	2.3629	1.9933	1.3217
4.0051	7.5992	5.8997	5.7073	5.5079	4.1442	6.3412	5.428	4.6647	6.9456	6.4262	4.1097	6.4104	6.1827	5.4422	7.0266	6.1614	4.7169	5.5834	4.1715	6.3902	5.0986	4.9108	5.7867	4.3592	4.3468	4.7928	5.7596	6.4866	6.7349	6.7532	5.2019	5.1636	3.0854	5.8582	5.9179	4.6399	4.4793	6.6886	3.9965	4.1616	6.4647	4.2225	5.4602	4.5333	7.0189	5.5467	6.7881	4.1868	6.4111
-14.459	-12.721	-13.355	-11.804	-10.729	-13.831	-12.351	-13.461	-12.488	-13.296	-16.515	-12.262	-14.368	-13.484	-12.201	-11.459	-14.472	-13.849	-13.271	-15.178	-11.444	-15.283	-14.975	-14.021	-11.989	-12.457	-14.71	-12.689	-13.559	-12.156	-15.585	-15.211	-13.079	-13.082	-15.306	-13.686	-14.151	-14.818	-13.244	-12.271	-13.495	-14.786	-16.068	-12.806	-14.827	-15.262	-14.553	-15.147	-15.166	-13.474
-0.92395	-2.7736	-1.3603	-1.9419	-2.538	1.217	-2.5356	-1.5372	-1.5267	-2.8845	-1.5987	-1.696	-1.1738	-1.7162	-0.36146	-0.72633	-1.2848	-0.97651	-0.81954	-2.7887	0.97707	-2.0573	-1.2451	-0.56339	-0.44445	-1.7916	-1.8018	-0.54807	-0.41369	-0.75102	-2.8593	-1.9751	-1.455	-2.5143	0.6301	-0.28229	-1.6383	-1.4477	0.24543	-1.9681	-2.0806	-0.15751	-0.46518	-2.5343	-2.5924	-0.31815	0.091326	-1.1784	-2.8084	-1.6913
-13.107	-12.985	-9.1831	-11.063	-11.204	-10.906	-12.325	-9.9914	-12.106	-11.448	-12.652	-8.9667	-10.666	-12.908	-12.075	-11.833	-11.506	-12.8	-11.402	-13.593	-9.5672	-10.78	-10.515	-11.927	-11.648	-11.586	-13.69	-12.938	-12.34	-14.054	-9.9608	-11.583	-13.065	-11.678	-11.337	-14.314	-12.797	-11.06	-12.154	-11.296	-12.207	-11.748	-13.164	-8.1355	-9.7031	-10.876	-11.718	-12.765	-10.711	-11.938
4.3617	2.8473	4.0332	4.5032	1.4713	7.091	5.8286	4.0118	2.0881	5.0568	3.8813	2.1396	5.7692	4.2446	4.4298	6.6265	3.5799	3.3185	4.7345	5.3675	8.7217	7.0502	3.1109	3.7813	3.0064	5.6877	7.0138	3.491	5.7488	3.3549	4.5371	4.2054	4.6491	4.0636	2.4291	5.098	6.3656	4.769	4.9106	3.4695	2.8362	2.4252	4.2129	3.5783	6.1762	2.5651	4.2029	4.1766	2.8573	5.7412
0.78073	-0.31969	-0.45323	-2.2724	-0.82335	0.71538	-0.046118	-3.2718	-0.39109	-0.73485	-0.92621	-0.92065	-0.91165	1.1321	-1.1841	-0.28573	0.13178	-2.1268	-1.8995	-1.2343	-3.0439	-1.1625	-0.88497	-4.193	-0.66997	-2.1952	-2.0881	3.048	-1.5658	-1.9182	-1.7135	0.59318	-1.5061	-0.70776	-1.4182	-2.9415	-0.58109	2.8257	-1.0111	0.74107	-1.123	-2.6409	1.3717	-0.23905	-0.81018	-0.57084	1.2143	-1.7892	0.50665	-0.37352
-2.9009	-2.9186	-0.088123	-0.052816	-1.9739	-2.3937	-0.71983	-2.6823	-2.2072	-1.3057	-3.8631	-3.6774	-1.1489	0.38482	-2.8199	-1.9854	-2.9203	-0.099852	-1.4046	-0.67654	-1.4897	-2.7106	-0.44154	-1.3742	0.51013	-1.3656	-1.1623	-2.6352	-2.2516	-0.094118	1.0294	0.6373	-3.3087	0.62475	-2.1554	-1.8298	-0.48876	-0.63525	0.19451	-0.52286	-2.1405	-1.7453	-2.4625	-1.9605	-2.8517	-3.1792	-0.43302	-1.5963	-0.2159	-2.3922
1.0257	1.0341	1.964	3.7564	0.94324	3.7455	0.8295	1.7087	2.6799	0.15519	1.6557	2.042	1.2194	3.206	1.3417	1.9184	1.742	2.0359	2.495	0.69473	2.5256	1.0944	0.90259	0.69573	1.5198	-0.046577	-2.4083	2.0454	2.5749	1.5375	1.7544	1.6137	3.9444	3.079	-2.4165	2.0727	1.6069	2.354	4.2328	4.0288	0.051176	2.7927	0.50254	1.6964	0.50632	0.060963	4.7329	1.4725	2.4101	1.757
-23.098	-23.257	-22.909	-22.334	-25.102	-22.497	-22.096	-21.77	-24.044	-21.423	-20.604	-25.09	-22.008	-21.98	-21.529	-21.253	-21.52	-21.41	-23.142	-23.431	-23.568	-20.803	-23.042	-20.425	-22.666	-21.658	-21.517	-23.013	-20.862	-22.233	-20.07	-22.251	-22.371	-22.08	-20.403	-20.82	-23.874	-21.324	-21.342	-22.348	-23.039	-23.62	-22.554	-22.366	-23.72	-21.76	-23.405	-22.917	-22.522	-24.555
-13.391	-16.612	-13.268	-12.991	-12.752	-14.487	-13.863	-11.171	-13.227	-14.224	-12.308	-12.028	-11.461	-12.369	-14.29	-13.495	-13.513	-13.293	-13.374	-12.954	-12.134	-12.716	-12.045	-12.273	-12.114	-14.312	-16.46	-13.261	-14.06	-12.322	-12.549	-13.362	-13.03	-11.311	-15.253	-11.772	-9.3767	-13.487	-14.587	-11.683	-13.217	-13.943	-12.881	-13.091	-14.975	-13.624	-12.836	-12.139	-14.608	-13.489
-1.5564	-1.7777	0.11035	-0.077043	1.2026	0.83308	0.46505	0.31541	0.26312	1.3881	-0.21866	-0.35319	0.63143	1.5266	-1.1031	-0.1933	0.74485	-0.37193	2.2976	0.22889	0.26631	1.7846	-0.72864	2.503	-1.0575	-0.3733	-1.0928	-0.54179	0.28653	-0.088099	1.7781	0.89128	-0.73485	2.9849	-0.17942	1.7193	0.62539	-2.5111	-1.069	0.12137	0.63866	-0.53963	-0.63784	0.59998	1.2806	1.714	3.51	-0.27286	1.0042	0.22787
-3.4422	-3.4037	-1.886	-5.5047	-3.4431	-5.4768	-2.8064	-2.5692	-4.0581	-2.8377	-4.6993	-4.4629	-2.7967	-5.3299	-4.7731	-3.0363	-2.2308	-4.668	-3.3255	-2.2624	-5.3327	-3.1136	-4.0424	-2.1266	-2.5862	-3.7619	-4.6787	-3.9965	-2.2959	-4.7197	-1.038	-5.872	-3.5531	-2.2221	-2.4252	-3.7147	-4.7163	-4.1426	-2.4123	-4.4175	-2.7551	-4.3905	-4.4385	-2.9604	-1.7749	-2.033	-1.728	-3.398	-5.7747	-2.1425
-14.105	-12.253	-13.881	-13.572	-13.838	-13.53	-13.138	-14.242	-11.683	-13.277	-14.626	-15.069	-12.271	-15.309	-13.011	-14.515	-13.598	-13.529	-14.651	-13.232	-12.382	-13.64	-12.438	-16.419	-14.825	-12.515	-14.475	-14.243	-12.653	-12.138	-12.862	-12.086	-13.295	-14.265	-12.666	-11.823	-16.618	-12.735	-12.478	-12.17	-12.765	-15.644	-12.575	-14.758	-15.107	-12.603	-12.11	-15.315	-14.692	-14.063
-0.55334	0.44649	0.85053	-1.0974	0.36536	0.94285	-1.5788	-0.021504	1.6565	-1.4364	2.0372	-0.6258	1.3898	-0.86637	0.083555	1.7409	1.0924	0.042745	0.039054	-0.073021	-1.2514	-0.28742	0.9876	2.741	0.13204	0.74809	-1.8428	0.013034	2.6459	1.1405	2.0765	-0.42023	-0.37816	0.46588	-2.1145	-1.1821	2.0958	0.0075228	0.98658	0.89897	0.99322	-0.47738	1.3453	-1.3254	0.038222	3.464	-2.5953	-1.1183	-0.64605	0.23805
-1.0509	-2.3032	-2.1705	-2.5218	-4.1428	-1.5147	-4.144	-2.7743	-3.1631	-0.68866	-1.9968	-0.64392	-4.6832	-4.9358	-5.7927	-0.008797	-2.9584	-2.8769	-4.583	-2.0693	-0.69595	-3.9635	-3.4243	-1.812	-4.6042	-0.10922	-2.667	-3.4465	-0.14958	-0.10839	-2.3394	-2.8442	-2.2965	-4.7244	-3.7426	-4.7502	-4.0079	-1.6107	-3.0475	-1.5925	-0.83	-1.7682	-0.52694	-3.3648	-2.8002	-5.0373	-2.973	-2.3699	-2.9201	-0.73361
-24.331	-22.331	-23.63	-22.396	-22.811	-23.34	-22.876	-22.578	-24.525	-22.336	-22.437	-23.343	-20.281	-23.673	-22.521	-24.299	-22.446	-22.492	-22.497	-20.912	-22.589	-20.597	-21.836	-21.108	-22.07	-21.187	-21.8	-20.682	-21.846	-22.879	-23.154	-23.298	-22.826	-22.633	-21.891	-21.672	-23.846	-21.567	-23.772	-22.731	-22.278	-22.457	-22.787	-19.433	-22.747	-20.403	-23.068	-24.19	-21.792	-21.031
-1.0431	-3.1546	0.63645	-0.86288	-1.4472	1.4404	-2.0434	-3.8559	-4.6521	-0.19618	-0.5532	0.39833	-2.3429	0.49785	-1.4437	-1.3372	-1.9591	-0.27256	-1.6028	-1.8951	-0.97737	-1.0208	-1.1967	-0.055168	-1.3858	-3.9652	-0.32954	-1.0154	-2.0015	-2.2746	-0.58439	-1.8505	-2.1097	-2.4607	-2.2109	-3.8948	-1.2714	-2.0686	-0.12801	-1.0824	-1.5946	-1.3088	0.4439	-2.2523	-1.1666	-1.7018	-2.8025	0.14309	-3.1405	-0.63602
-1.089	-3.1607	-1.4768	-1.4247	-1.5876	0.12384	-1.9473	-1.2668	-2.337	-2.5082	-4.4805	-2.1882	-0.28946	-2.0122	-1.667	-0.80281	-0.47518	-0.12235	-1.1023	-1.2474	-0.37751	-3.3625	-0.44079	0.40823	-1.4847	-1.4935	-4.0812	-1.0339	-0.21363	-3.57	-2.4013	-1.1411	0.22756	-1.8604	-2.8313	-2.7357	-0.8015	-0.19139	-3.1717	-0.98031	0.38822	-0.36427	-1.9474	-3.4658	0.46981	-0.80263	-2.5109	-2.6897	2.2131	-0.50601
6.6752	8.4642	5.9289	7.4589	6.0342	5.421	7.4711	7.8188	4.7131	5.1588	7.2607	6.9452	7.2406	6.0849	6.4276	5.3442	4.5502	6.9742	5.9582	6.9521	4.8278	6.582	6.143	7.0427	7.316	5.7604	6.8002	8.0346	5.3977	5.4948	7.4357	5.7477	6.5358	6.8625	5.967	7.1422	5.6083	9.2978	7.3251	8.5443	7.995	4.3471	8.9437	5.6434	9.6661	7.6413	9.9626	4.9616	5.7409	7.3847
-2.4458	-2.7237	-1.56	-0.92617	2.5889	-1.0976	-1.3962	-1.0024	-0.88929	-2.1179	-2.5174	-1.087	-0.85084	-0.18171	-4.0457	-0.74958	-1.7687	-1.5788	-0.45848	-3.5429	-2.3791	-1.4389	0.017049	-0.91096	-1.4782	-1.5839	0.16687	-2.6357	-2.7264	-1.5405	-3.0767	-1.7039	-2.3232	-0.71479	-3.6059	-2.0552	-0.54953	-1.2934	-1.5251	-0.78295	-2.8689	-2.4897	-1.369	-1.9234	1.6498	-2.4733	-0.20704	-1.8504	-1.792	0.66695
-1.2801	0.53926	-1.6873	-0.95078	-2.4108	-0.8846	0.42417	-2.7204	-1.5459	-0.67909	-0.12057	-0.51997	1.0094	-0.059178	-0.50042	-1.175	0.5699	0.26393	0.071332	-1.4763	-1.0452	0.70523	-1.3044	-0.72092	-2.9195	-3.6988	-2.4851	-2.7652	-1.0993	-0.85841	-0.98689	-0.22895	0.56968	-1.5973	0.07034	-1.4742	-1.2589	0.13309	0.44634	-0.52444	-1.276	-1.6418	-2.0699	0.692	-1.3197	-0.72749	0.41316	0.61184	-1.5914	-0.18208
-13.615	-13.685	-15.085	-12.891	-13.352	-13.078	-13.004	-12.407	-12.309	-12.863	-14.982	-12.553	-13.182	-13.125	-12.055	-10.723	-12.21	-11.229	-13.799	-15.444	-12.799	-13.035	-13.844	-13.545	-14.38	-13.765	-13.151	-13.41	-10.83	-14.06	-12.265	-13.71	-10.746	-12.399	-13.477	-10.555	-13.966	-15.246	-13.333	-14.312	-11.441	-12.168	-12.84	-14.891	-14.964	-14.177	-12.977	-13.289	-13.747	-15.098
-0.82962	-1.5084	-1.9934	-0.94387	-1.2647	-0.80903	-3.9898	-0.87477	1.3699	-1.2454	1.5414	-1.1239	-1.8955	0.605	-2.5976	-0.87047	-1.6429	0.62532	1.3548	-2.5536	-2.7258	-0.15863	-0.066648	-2.1809	-1.5407	-0.33627	0.64776	-1.6487	-1.0256	-2.511	-0.014892	-1.452	-1.3664	-3.5253	-2.3328	-1.2369	1.4255	1.2872	-0.63878	0.44334	-2.9353	-1.4237	-0.52255	-1.6048	0.20336	1.5569	-0.59912	-0.67184	-1.4517	-2.7171
-5.6773	-3.9282	-6.2084	-4.5018	-3.9883	-3.684	-3.0282	-6.0088	-4.0316	-2.6374	-3.8665	-6.044	-4.3582	-5.2003	-3.5641	-4.68	-2.928	-4.0163	-3.9661	-4.3977	-2.1976	-2.8155	-2.8139	-3.3779	-4.5356	-6.6893	-3.6898	-1.6458	-4.8826	-3.4571	-4.1717	-2.5478	-1.2727	-4.3837	-4.5447	-1.9174	-3.5605	-3.4415	-2.7209	-4.2571	-4.3425	-4.403	-4.6233	-3.577	-4.5579	-3.644	-4.1416	-1.8752	-3.294	-5.4243
-0.55491	-3.7076	0.13738	-1.6567	-0.997	-0.83017	-1.0349	-0.35075	-0.49528	-1.3246	0.56885	-2.1709	-2.0085	-2.5269	-1.8987	-3.1927	-0.054758	-1.9426	-0.9647	-0.12019	-0.79937	0.012832	-0.03346	-1.5101	-0.87266	0.65326	-1.4159	-3.6209	-2.6614	-1.6136	-4.0894	-1.9148	-0.50586	-1.599	-1.5575	-2.297	-1.04	-3.254	-2.0021	1.0915	0.1352	-1.3359	-2.3448	-1.8225	-4.3784	0.84276	-2.5652	-0.78017	-2.4789	-3.9309
-1.1243	-1.5822	1.6406	-1.4256	-2.6843	-2.5596	-2.4142	-2.4148	-3.5899	0.14495	-2.0439	-2.2849	-3.1148	-2.8404	-1.854	-4.4645	-2.6955	-1.5629	-2.9603	1.3865	-3.2343	-2.5127	-2.7703	-1.9419	0.63012	-2.2373	-4.2665	-0.64167	-3.4651	-2.8096	-2.3364	-2.9661	-0.16763	-0.070356	-2.7766	-1.6888	-2.2885	-2.0238	-0.21616	-0.85104	-1.6578	-3.7349	-2.4695	0.58696	-1.907	0.03371	0.25782	-3.3765	-0.64902	-1.2646
-7.2549	-5.9316	-6.2815	-4.5449	-4.2875	-4.3793	-6.8176	-4.1525	-6.3682	-6.4253	-3.2346	-4.8655	-2.8255	-6.2463	-5.8512	-4.3632	-2.2435	-6.502	-4.487	-4.2072	-4.7288	-2.7236	-5.9548	-4.1179	-4.6776	-5.7269	-7.3108	-5.3064	-5.1789	-6.7392	-3.974	-3.42	-5.3945	-5.7486	-5.162	-5.3559	-3.7063	-5.3963	-2.1074	-6.1182	-6.1251	-6.7746	-6.2315	-4.3337	-4.2955	-5.485	-8.0577	-4.0658	-2.9377	-4.4436
2.2656	5.2775	4.5322	5.2092	5.1085	4.871	3.4634	5.0121	5.1695	3.954	4.6255	6.7827	2.5524	6.9507	3.0643	4.9136	5.0268	4.705	6.5674	6.5516	6.6158	5.814	5.1411	4.3576	6.4293	5.3426	4.5365	3.9743	3.1156	5.3786	6.7792	3.8778	5.5165	4.3695	6.0529	3.2453	4.9397	6.4984	3.9034	4.5286	5.288	3.3058	6.3433	5.3045	4.02	5.3327	4.5328	5.0043	6.1241	4.1778
-0.19779	2.7828	1.8328	3.7941	2.6929	2.1347	1.7581	0.39731	0.12822	-0.92743	0.57419	2.1835	1.8778	3.1698	1.3474	2.6998	1.0724	3.8241	2.2542	1.2778	2.8619	0.33928	1.388	2.3069	-0.29205	1.8613	0.88442	-1.0486	4.761	1.5391	0.28361	1.1194	0.67915	0.97351	-1.365	1.0705	-0.01461	3.1585	1.6542	1.5999	2.5303	-0.6496	2.5126	1.441	2.7564	2.1848	-0.020495	3.9219	0.552	0.94819
-2.0484	-1.5524	-3.6615	-3.1353	-4.9406	-1.6349	-1.2922	-5.344	-2.3947	-1.1124	-2.7268	-2.8173	-4.0778	-1.6249	-1.8155	-4.6921	-2.0048	-2.8871	-5.0955	-3.7243	-5.1237	-0.77764	-3.1318	-3.0861	-1.3487	-2.2628	-3.3258	-2.1838	0.93111	-2.4467	-2.2601	-1.9552	-5.0775	-2.5027	-3.6761	-3.6141	-4.2603	-2.867	-3.7065	-3.5678	-3.444	-3.94	-5.1264	-2.9481	-2.1487	-1.1417	-5.0463	-3.39	-4.5834	-2.7599
-0.39595	-0.61919	1.854	0.15382	0.84745	0.13046	-0.89851	-1.4108	-1.1741	0.62636	-0.26033	-1.2309	-1.5964	0.58148	2.4694	-0.32812	-0.90495	0.3499	-1.1775	0.94606	-2.2152	0.3692	-0.73677	0.49833	1.4263	2.2555	1.6059	0.35754	-0.87375	1.1397	-3.1459	-0.81471	-0.57175	0.82303	-2.4493	0.51168	-3.7889	0.53664	0.49539	1.1652	-0.10779	-0.40365	-1.3723	0.48796	-0.76599	0.62594	1.16	-1.7566	-1.0246	-1.8411
-0.044801	0.93071	-2.5454	1.0176	1.4694	-2.0138	1.5509	-1.444	-0.69073	-1.6455	2.0803	-2.1729	0.43755	0.94349	-0.73851	1.8454	1.4474	0.24151	0.58515	0.52239	-0.79214	-1.3658	-0.48005	1.1187	-0.61132	-0.97635	-1.703	-1.4868	-1.2324	0.0079176	-0.25285	0.45203	-0.43494	-0.89112	1.9391	1.0472	0.42403	1.7491	-3.6817	1.9192	-2.0683	-0.54831	-0.91408	0.65046	0.29637	0.82028	-2.5069	0.037899	1.4966	-1.0414
-23.112	-22.476	-21.705	-23.028	-22.307	-22.994	-21.016	-24.795	-21.285	-21.935	-21.029	-22.893	-21.725	-24.471	-19.933	-23.321	-20.285	-21.41	-17.797	-21.475	-21.912	-22.176	-22.642	-23.048	-20.349	-20.39	-21.487	-20.396	-22.053	-23.64	-22.346	-22.792	-23.011	-24.739	-22.649	-22.512	-21.094	-23.988	-20.073	-21.892	-22.482	-22.962	-20.978	-23.929	-21.17	-21.706	-21.059	-22.952	-21.335	-20.276
0.32683	1.055	-0.53847	0.36748	0.97245	-1.3306	-0.19427	1.2862	0.58471	0.7756	0.97552	-2.0315	2.3244	-1.2054	-0.9459	1.6604	0.51493	1.4185	0.70357	-1.0414	0.84791	-0.3547	1.5524	-0.83361	-1.3774	0.39929	-0.54581	1.3707	1.1475	-2.7684	0.39182	1.2348	1.0208	-2.3257	-0.53297	0.57299	-0.96755	1.5372	-0.53336	3.1204	2.6507	0.32629	-1.8233	0.055634	-0.53443	1.775	-0.16078	-0.72768	3.7265	0.9278
-3.1878	-6.2842	-3.9715	-5.76	-6.8253	-6.238	-8.6396	-4.0396	-7.3246	-5.7449	-5.4878	-5.9054	-6.0999	-7.3686	-1.6338	-7.1547	-4.8198	-5.999	-5.4082	-4.0877	-6.6982	-5.4815	-7.3434	-6.0579	-8.4638	-6.8684	-6.6837	-4.9422	-6.4052	-4.0035	-4.2311	-6.2688	-3.8635	-5.8375	-8.0067	-7.4981	-5.2594	-4.5961	-5.2066	-7.7548	-3.7695	-6.8348	-7.9988	-6.5445	-4.8138	-6.0957	-3.4781	-7.5085	-4.7001	-5.5041
-14.043	-14.824	-13.28	-14.128	-15.433	-14.233	-11.891	-13.918	-11.594	-12.893	-13.118	-12.757	-12.234	-14.948	-13.88	-13.595	-12.622	-13.156	-13.131	-15.192	-15.302	-13.615	-14.87	-12.756	-13.841	-15.227	-11.938	-14.787	-12.186	-14.242	-16.298	-12.536	-13.832	-14.745	-16.035	-13.907	-14.604	-13.067	-13.554	-13.761	-12.243	-11.858	-16.522	-15.513	-13.088	-13.505	-11.994	-12.672	-14.848	-11.601
-20.388	-22.469	-20.282	-21.624	-22.1	-19.524	-20.362	-23.184	-20.674	-22.239	-19.203	-19.407	-20.637	-21.793	-20.367	-19.542	-18.75	-20.662	-21.704	-20.707	-21.03	-22.068	-21.154	-20.43	-20.069	-22.519	-22.604	-21.759	-19.242	-20.799	-21.979	-20.927	-23.444	-20.307	-21.373	-19.623	-18.736	-18.448	-21.991	-19.552	-20.664	-21.01	-19.599	-20.493	-20.012	-19.781	-20.697	-21.776	-20.883	-19.537
-11.643	-12.564	-11.803	-12.244	-13.512	-15.663	-12.853	-11.676	-12.695	-14.014	-13.806	-12.555	-13.137	-8.8653	-12.364	-10.625	-12.572	-13.932	-12.561	-12.766	-14.269	-11.412	-11.385	-12.119	-12.484	-12.834	-14.136	-14.287	-11.105	-11.602	-13.08	-12.115	-13.282	-15.174	-13.13	-13.531	-13.714	-14.981	-11.27	-12.247	-13.362	-13.496	-12.989	-12.79	-13.371	-14.535	-14.124	-12.215	-13.689	-14.323
2.4896	-0.86403	0.90771	0.49902	0.03141	-1.6452	-0.2435	0.0039574	0.14014	0.35539	-1.0843	-1.1802	2.0006	-0.39579	-1.1351	1.0465	0.40791	1.8251	0.52309	-2.5089	0.76888	-1.9017	1.1763	-0.31813	-0.93556	-1.5342	-0.54494	1.4329	-1.0454	1.858	0.082408	0.5562	1.188	-0.59822	-0.49745	-0.79623	-2.4309	-2.4515	0.92917	-1.8345	-0.22752	-0.26351	-0.87483	-1.4405	2.0011	-0.25844	-0.79796	0.14584	2.4857	0.27241
-2.4122	-4.3697	-1.4624	-2.981	-3.8364	-2.9959	-2.2606	-3.4114	-2.821	-3.7393	-3.1243	-3.7023	-1.438	-5.4254	-4.8123	-2.7954	-5.3556	-1.5519	-3.1227	-1.6186	-3.1716	-2.721	-3.156	-4.0832	-6.7657	-3.9756	-4.2938	-3.7921	-3.1423	-4.4073	-2.763	-4.0249	-4.3739	-4.4116	-0.74005	-3.6585	-2.8182	-2.3105	0.041516	-3.3815	-1.6684	-3.0513	-4.3794	-3.1544	-3.4717	-3.2535	-5.2048	-5.563	-3.6387	-2.0033
8.5206	8.17	10.853	7.9658	8.6302	11.608	8.6207	8.1811	9.3156	8.1194	9.274	9.843	9.657	9.0537	11.258	10.06	6.8475	9.5734	7.374	9.0752	9.162	12.756	12.464	11.871	10.505	9.0175	9.9091	8.092	8.7559	11.836	8.7092	8.852	13.284	11.738	10.31	11.968	8.9333	11.201	10.782	9.3058	9.3799	9.856	8.0344	10.678	10.353	9.9874	7.3987	9.9381	10.486	10.627
1.0918	0.75051	1.0377	1.1821	0.98613	0.05364	0.86309	1.6961	1.801	1.8521	1.5281	1.1887	0.66824	1.4932	1.4875	1.3857	1.3822	2.8892	2.1902	0.26758	-0.50479	1.7644	2.2168	1.8489	3.015	2.3217	3.7817	-0.58628	0.83459	2.1664	0.030262	2.0793	1.0471	3.9846	2.6998	0.73896	0.21145	1.4955	1.2158	2.5257	2.2377	1.473	0.7373	0.5228	0.35784	2.5527	0.12191	0.54489	1.5584	3.0893
-0.86429	-1.0447	-1.6635	-0.38196	1.0116	-0.31487	-0.15232	0.33179	0.63604	1.8774	-1.729	-2.4576	1.3377	-0.99626	-0.036112	-1.3677	1.4172	0.66803	0.68509	0.18238	2.2458	2.7835	1.973	-0.035459	1.4992	-0.54235	-0.6793	-1.1595	-0.30515	2.013	0.42647	1.9885	1.2093	-1.9975	1.6076	1.4991	0.80464	-2.1631	-1.2157	2.2565	0.13407	1.4865	-0.36426	0.44136	2.0098	-2.1521	-1.0348	0.30761	2.1212	0.29334
-1.9927	-0.34848	0.2804	-1.336	1.6407	0.23322	-0.49357	0.40746	0.12452	-1.751	-0.66598	-2.9961	-1.6303	-2.1592	-0.81814	-0.77556	-1.1805	-3.0348	-0.59035	-3.3816	-2.8871	-0.43401	-2.2568	1.1684	-1.939	-1.3427	-3.0611	-0.36923	-3.5575	-2.8195	-0.47223	-1.4623	0.81067	0.35899	-2.3313	0.84366	-2.137	-1.9363	-1.4642	-1.5392	-3.7595	-1.5267	-0.59619	-1.5389	-2.0405	0.10449	-0.62372	-2.9615	-0.49673	-2.2058
-3.0261	0.61785	-0.9151	-0.070097	-0.84471	0.92048	-3.7164	0.60001	1.2805	0.80857	-1.1838	0.26682	-1.3016	-0.1479	1.5826	-1.9862	-0.6872	-2.6176	0.060263	-1.677	-1.3437	0.9999	1.0497	-0.73304	-1.1719	0.73403	1.0579	-0.74129	0.00056923	0.18873	0.31575	0.26727	-0.41597	0.15633	-2.3086	-0.3301	0.8635	2.634	-1.4254	1.6922	0.50885	1.6266	1.2693	1.8662	0.68602	-0.01158	-1.5157	1.4289	-0.36157	1.043
-4.1857	-5.2241	-5.5639	-2.0454	-5.7004	-6.0244	-6.7834	-6.6961	-7.5823	-4.2339	-5.4293	-4.7347	-4.1958	-5.1336	-3.4335	-6.8603	-4.3163	-7.5547	-4.0163	-4.9096	-5.2899	-2.6645	-7.0977	-3.9359	-5.8327	-4.1656	-4.0786	-6.6868	-5.4	-4.9055	-4.5542	-5.7124	-4.7142	-4.8787	-4.8604	-4.3252	-5.2069	-5.7372	-6.8829	-5.5812	-6.6938	-6.3902	-3.5176	-4.9523	-5.224	-6.4531	-7.5089	-6.2854	-5.6121	-4.863
-1.5584	-1.6349	-1.219	-1.8784	-2.9557	-1.6307	-1.8016	-3.2286	-0.93873	-0.66017	-1.164	-0.95	1.301	-2.4905	-2.2111	-1.7246	-3.2216	0.0422	-1.2989	-0.47147	-4.3813	-2.1624	-1.3175	-0.84547	-1.6489	-0.41848	-2.9811	-2.5129	-3.5092	-2.9043	-0.2682	-1.7495	-1.8247	-2.3308	-1.5808	-2.957	-4.761	-2.6366	-0.15172	0.13774	-2.4666	-1.683	-0.36306	-3.1654	0.5339	-0.26274	-2.1176	-0.98506	0.0065746	-1.1446
-0.80682	0.6199	-1.8026	0.36878	-2.1047	-2.7184	-0.89113	-2.6084	-0.86151	0.19968	-1.0315	-1.3472	-2.56	-2.1094	-0.42829	0.69274	0.59447	-1.4472	-2.397	-2.23	-2.3375	-1.7167	-2.8323	-0.82079	-1.8451	-0.78131	-4.4409	-2.9742	-1.4422	-1.0979	-3.0779	-3.0387	-0.25368	-2.4438	-2.1047	-4.6151	0.24645	-0.94535	-2.4973	0.71491	-1.931	-0.61392	-1.1332	-1.7012	-2.5249	0.59759	-0.874	-0.68673	-1.3726	-3.5381
-13.238	-13.9	-12.961	-13.19	-15.229	-13.463	-12.206	-12.438	-10.713	-15.652	-13.048	-12.247	-12.174	-12.959	-12.615	-11.834	-13.648	-13.607	-14.572	-10.315	-11.417	-12.759	-11.02	-13.604	-13.668	-13.531	-14.689	-14.173	-11.906	-14.245	-14.379	-11.341	-11.152	-12.413	-13.607	-12.772	-13.229	-11.537	-11.48	-11.836	-12.526	-12.009	-15.43	-12.801	-13.588	-12.888	-11.819	-14.331	-13.745	-15.004
-0.027366	0.59187	0.16686	1.0162	0.009261	0.22194	-1.3115	0.95169	-0.89268	2.3987	-0.97844	-1.1526	-1.2717	1.0088	-0.71723	0.006406	-0.71226	-0.2358	1.5057	0.75549	1.5472	-0.72	0.58344	1.6993	-1.359	-1.6535	-0.76141	2.2688	-1.0152	-0.7779	-1.473	0.75887	-0.064165	1.7544	-0.45635	1.4673	1.0151	-0.20016	0.11861	0.95901	2.0693	-1.5521	0.40612	-1.256	2.1783	-0.019693	-0.52464	0.2429	-2.0419	-0.6695
-14.407	-15.083	-12.351	-11.513	-13.388	-15.288	-13.794	-15.018	-12.069	-12.74	-14.519	-12.202	-11.302	-13.834	-13.475	-12.446	-12.533	-13.39	-12.567	-12.519	-12.308	-12.63	-13.099	-11.524	-11.806	-11.267	-11.134	-12.731	-13.057	-11.84	-12.509	-10.85	-11.182	-12.252	-12.974	-13.03	-12.483	-13.041	-13.913	-13.647	-14.747	-13.297	-14.405	-13.312	-11.645	-11.447	-13.053	-12.455	-13.329	-13.729
-10.312	-11.352	-10.672	-9.2389	-10.906	-9.3364	-9.8925	-9.5833	-11.549	-10.753	-11.198	-12.779	-12.512	-10.306	-10.29	-11.22	-11.875	-12.252	-10.851	-13.607	-9.4264	-11.053	-12.717	-10.547	-10.315	-12.063	-10.458	-10.5	-11.23	-9.8542	-11.595	-12.526	-13.184	-8.8572	-9.3528	-8.6838	-11.908	-10.159	-12.533	-12.126	-11.011	-10.734	-11.097	-13.232	-11.484	-10.804	-9.2566	-10.68	-11.002	-8.9064
0.16041	1.153	2.8315	1.5158	-0.39468	0.24644	2.153	0.23422	2.2189	1.6819	3.3241	3.0491	3.8624	0.10182	1.9113	-0.30367	-0.48306	1.1545	-0.64943	1.9711	0.5425	3.0233	1.927	-0.76472	3.6179	1.0917	1.0791	0.43863	0.25885	3.0114	2.0916	2.874	2.4306	0.9018	2.9544	2.4036	2.1205	0.8312	0.40126	1.3181	0.42747	3.4804	1.5035	2.9292	1.1325	2.2666	1.7567	3.0358	-0.14752	1.0776
-11.085	-16.749	-13.04	-11.943	-13.413	-10.465	-10.735	-10.388	-11.637	-10.662	-12.32	-14.513	-13.497	-12.903	-12.724	-14.303	-13.591	-12.352	-14.183	-14.526	-9.4412	-12.308	-11.69	-12.244	-12.592	-12.812	-13.098	-12.798	-12.716	-14.247	-12.877	-11.324	-13.142	-14.307	-14.513	-10.715	-14.963	-12.883	-13.828	-12.994	-13.318	-12.22	-11.47	-13.86	-12.481	-12.714	-11.798	-14.736	-14.484	-12.256
-2.2835	-0.078078	-2.0902	-1.7107	-1.5471	-0.6959	-0.97104	1.1908	0.67308	-0.58458	-2.341	-3.0916	0.5185	-1.8026	1.0455	-0.92861	-1.6394	-2.8601	-1.3682	-3.734	-1.2416	-1.5608	-2.6137	-1.0958	-0.55428	-0.81943	-1.8681	-2.0184	-2.9671	-1.8792	-1.1472	-1.2417	-0.63124	-2.336	0.35018	-2.3071	-1.6178	-1.4755	-1.4016	-1.0272	-2.1425	-2.3588	-0.98385	-1.6	-0.62856	-2.7642	-2.0117	-1.2281	-0.39198	-1.8663
-8.3337	-10.025	-7.3932	-9.4525	-9.7835	-9.2747	-7.5039	-8.5781	-7.93	-10.01	-10.231	-7.8902	-9.7972	-7.1457	-11.182	-8.853	-8.4546	-9.3372	-10.159	-8.3091	-8.168	-8.569	-8.0609	-9.0313	-10.036	-7.0586	-6.0251	-8.2521	-7.5159	-7.8031	-8.3531	-8.289	-10.997	-8.856	-9.7577	-5.7429	-8.7253	-10.099	-9.6322	-8.7774	-8.9091	-7.1221	-7.1877	-7.7632	-8.1659	-9.207	-8.6884	-7.856	-10.071	-8.8869
6.0456	5.372	5.3875	6.8354	3.4486	6.5583	4.387	6.0611	3.4837	5.5535	3.2575	4.6896	3.5624	5.2592	4.8668	5.6492	6.1555	5.0323	5.6022	2.1655	4.3558	3.8894	4.3991	4.7825	5.7903	5.956	4.3509	4.9466	5.4196	4.6391	3.2863	3.7396	2.5567	3.0103	4.9954	6.6512	3.953	4.8153	3.9657	3.6352	4.6312	3.7338	7.5683	2.1424	7.3367	5.9244	6.9373	5.042	6.2278	4.037
1.2919	2.9785	3.212	3.2625	1.2797	2.5288	0.21256	3.1531	0.14491	3.3757	1.1213	3.1955	0.062073	0.84882	3.2954	2.0048	3.3742	2.7774	2.1668	1.2594	-0.22684	1.4683	2.0377	1.9752	2.7238	1.9172	2.4884	2.295	1.9886	0.50789	3.1777	1.1294	2.4499	2.3277	1.2847	0.58289	1.4659	2.5353	1.7149	1.3407	2.1932	1.4404	1.4448	1.5855	1.5626	0.32655	3.1084	1.9973	2.5798	3.1409
-10.895	-10.144	-10.506	-10.616	-11.282	-10.349	-10.838	-11.321	-12.023	-10.734	-14.318	-11.8	-11.436	-9.1895	-12.057	-13.767	-11.082	-13.201	-12.268	-9.0666	-12.233	-12.359	-10.687	-12.51	-13.356	-12.324	-12.654	-14.416	-10.661	-11.608	-10.992	-12.109	-9.6796	-11.593	-11.141	-12.125	-12.761	-10.274	-12.266	-10.993	-13.984	-11.846	-10.368	-12.568	-11.179	-11.971	-13.497	-11.259	-12.753	-9.9157
-3.4257	0.98131	1.2923	0.42637	-2.3357	-0.83887	0.22672	-0.50967	-1.3595	-1.7098	-0.37449	-0.77717	0.67227	-1.3235	1.2569	2.3318	-0.79163	-0.0072346	-1.9516	-0.11831	-1.7667	0.46287	-0.88271	3.0452	-0.38536	0.53137	0.073828	-2.1615	-0.26313	-0.85794	-2.0191	0.31646	-1.7431	-0.42837	-0.0043366	0.25022	-0.6407	0.84114	-1.2008	1.0316	-3.1862	1.2521	0.11003	0.02089	0.34333	1.8742	0.042901	-2.9134	-1.3661	0.66468
-7.6514	-6.7708	-7.1942	-5.8463	-6.8801	-5.3411	-7.983	-5.9707	-5.6722	-5.7397	-5.9161	-6.5706	-4.2706	-7.2893	-6.5818	-6.3309	-6.6377	-7.1453	-4.6853	-6.3469	-6.7914	-5.9884	-6.8895	-6.5988	-5.22	-6.5142	-7.6526	-7.312	-6.6443	-6.1987	-5.3597	-6.4965	-4.7878	-2.8326	-6.7137	-7.6241	-6.6181	-6.5748	-5.359	-5.2657	-9.1123	-7.8379	-6.2337	-8.508	-5.993	-6.6042	-7.8222	-5.5034	-8.1619	-5.4465
0.13298	3.3453	1.3418	-0.76832	-1.2446	0.79833	-0.4519	3.4401	0.67922	-1.4982	2.8713	4.3795	-0.29604	0.88944	2.6042	1.156	0.021031	1.8212	0.033551	0.002505	0.8507	-1.4707	1.0825	0.87565	2.6631	-0.39043	2.5331	0.58836	3.207	-0.86734	3.7035	0.29347	0.73396	2.8826	2.5688	-0.35012	2.4484	3.5692	1.0852	0.7857	1.7795	1.9656	2.0952	3.9999	4.1278	0.67628	1.4952	1.3546	1.6241	1.0828
-8.8419	-9.3467	-11.708	-10.101	-8.3128	-8.372	-12.186	-7.1281	-9.2561	-9.1888	-10.458	-8.4549	-8.5962	-10.249	-8.7318	-7.2395	-10.533	-10.336	-8.7374	-12.305	-8.5627	-8.386	-9.6962	-9.5926	-8.4022	-8.6451	-10.114	-8.555	-10.536	-9.2724	-9.7584	-9.5362	-9.9176	-10.598	-8.4051	-8.4482	-8.3515	-9.3472	-8.7794	-9.7648	-7.8581	-11.814	-9.0375	-8.786	-9.1369	-5.8873	-9.3814	-8.8853	-7.5283	-7.6705
-9.1321	-10.45	-9.5339	-10.058	-8.3219	-12.483	-9.5878	-11.653	-8.9277	-10.128	-8.5649	-11.654	-12.579	-11.279	-9.4097	-10.896	-10.196	-11.332	-11.754	-8.7812	-9.6923	-10.989	-8.9757	-11.831	-10.079	-9.84	-11.201	-10.338	-8.8276	-10.925	-7.9875	-11.851	-9.4251	-11.56	-11.998	-11.916	-10.495	-9.8718	-11.405	-10.037	-11.311	-10.147	-12.228	-10.728	-10.802	-10.299	-11.522	-13.842	-12.095	-12.103
-8.0627	-7.0742	-4.7035	-7.0285	-2.1835	-6.3166	-5.4534	-5.0919	-6.629	-4.124	-4.2987	-3.7548	-4.2811	-3.6282	-6.9552	-3.9072	-4.9989	-6.1611	-5.4996	-4.4842	-5.1384	-5.1298	-5.1425	-5.2032	-5.4925	-5.791	-5.2792	-3.7342	-5.7045	-6.582	-5.9411	-3.8553	-6.6529	-2.9461	-4.5842	-4.824	-8.2941	-6.2293	-6.5377	-5.2619	-3.2607	-4.4524	-5.6881	-7.3627	-7.5059	-7.4783	-5.8032	-3.9485	-6.3006	-5.7133
-5.2702	-6.8101	-7.5687	-5.6401	-8.6276	-5.6785	-7.9792	-8.388	-4.761	-10.634	-7.0601	-8.464	-7.2842	-7.9225	-8.0111	-8.3595	-6.2237	-9.6042	-7.8762	-6.1615	-8.6485	-7.3644	-7.7374	-9.3341	-7.8985	-9.2002	-6.203	-6.9464	-8.0145	-8.765	-11.015	-10.938	-6.3848	-8.5299	-8.0411	-7.9307	-6.9212	-10.716	-7.6477	-7.8225	-5.2519	-7.1472	-6.9151	-6.9231	-6.5373	-8.9313	-6.6577	-8.4037	-8.4858	-8.5597
3.0965	2.3646	3.1423	3.2948	1.7389	4.2706	3.988	1.333	3.8547	3.6975	0.8688	2.7981	1.7813	4.1271	2.2104	1.6107	2.4658	2.9707	4.7978	3.9853	1.9064	2.1303	0.90656	0.20678	2.3151	2.1257	2.7363	1.7759	0.34821	2.877	2.7407	3.7753	2.9518	2.9507	1.6915	2.2087	3.6397	4.0365	2.6853	1.3092	3.9843	0.69116	2.3126	2.8826	4.2932	1.4789	3.1759	2.8476	2.0096	4.6346
-1.1962	-0.68125	0.25395	0.31533	0.51349	0.91034	-1.5482	1.3456	0.095685	-1.4733	1.4315	0.94042	0.83312	-1.3676	-2.174	-2.7464	0.86017	0.27469	0.36546	-0.24749	1.0889	0.025525	0.31758	-1.669	0.79646	0.32369	0.11023	0.4117	2.217	2.9885	0.31529	-1.4099	-1.3722	-2.197	0.39389	-0.24608	-0.2617	0.51706	-2.3175	2.1769	0.28369	0.80882	-1.4252	1.0765	-0.19103	-1.8159	0.41887	0.056835	0.71623	0.35657
-1.4196	-3.4452	-3.4049	0.25171	-0.66405	-1.0814	-1.0564	-1.3011	-1.4561	-2.1882	-0.64911	-3.2439	-2.184	-1.7109	-2.8656	0.39479	-1.223	-1.5278	-0.97897	-0.74984	-2.7734	-1.17	-2.2354	-3.2323	-1.2175	-1.8071	-2.0732	1.2962	-2.2258	-0.45928	-2.3338	0.021631	-2.1962	0.028318	-3.3191	-1.245	-1.598	-3.3611	-1.0944	-0.64208	0.87335	-3.5332	-2.5714	-0.089139	-1.7083	-2.7488	-3.221	-1.0742	-3.4171	-1.6224
6.8338	4.3884	6.2253	6.9606	3.11	3.9979	7.4649	6.4103	5.4413	4.0863	5.9188	3.3655	7.3733	5.1987	6.7659	7.4562	7.0045	5.5	4.9073	5.7669	5.0685	4.8004	6.6563	5.7432	6.9849	4.5635	6.5892	5.4994	5.6379	7.7725	4.6122	5.462	3.5746	4.3901	4.7554	5.5691	5.338	4.6556	5.1396	5.0468	5.5895	5.0459	5.3254	4.4969	5.8618	7.8243	4.1592	4.2195	6.0734	6.0781
-12.457	-12.958	-12.2	-14.327	-12.734	-15.402	-15.055	-13.312	-13.208	-12.329	-12.799	-12.695	-11.426	-12.884	-12.846	-12.235	-13.303	-13.665	-11.194	-11.722	-12.623	-13.296	-14.042	-12.554	-12.968	-12.871	-13.123	-16.094	-13.421	-13.658	-13.19	-13.16	-12.642	-13.934	-11.632	-13.109	-12.538	-11.371	-11.418	-13.883	-11.87	-13.212	-12.381	-13.587	-12.163	-11.278	-13.276	-11.727	-14.265	-10.667
-21.324	-23.686	-22.085	-22.939	-21.467	-22.188	-20.954	-23.363	-22.031	-22.781	-21.482	-20.587	-23.465	-21.397	-23.439	-23.149	-22.732	-22.44	-24.525	-23.253	-21.266	-20.376	-22.786	-20.443	-20.197	-21.383	-18.408	-21.148	-23.776	-23.592	-22.961	-21.137	-20.381	-22.088	-22.437	-23.381	-22.502	-21.683	-21.759	-21.55	-24.45	-22.529	-22.51	-22.126	-19.005	-21.636	-21.679	-19.759	-22.191	-21.519
-9.6964	-6.2562	-7.7063	-8.0613	-9.3234	-9.4473	-8.7299	-7.3955	-6.5614	-8.2317	-8.9323	-7.2134	-6.1175	-6.5812	-8.9354	-9.1117	-8.3848	-7.1434	-6.9569	-6.6526	-7.999	-8.5007	-8.1643	-8.7235	-6.1215	-7.9902	-6.014	-7.5325	-7.1396	-9.034	-5.9852	-8.512	-7.6425	-6.9852	-5.4183	-9.2665	-9.0172	-8.3986	-7.6975	-8.9776	-5.6378	-8.9684	-3.4055	-8.3901	-7.6621	-8.8378	-7.4045	-8.3921	-8.4073	-8.6276
-12.125	-13.911	-12.581	-14.362	-10.411	-11.134	-12.01	-11.346	-12.259	-11.172	-14.121	-11.601	-13.425	-11.211	-14.287	-13.3	-12.909	-12.167	-14.298	-14.097	-12.513	-11.863	-11.884	-12.029	-11.17	-13.625	-14.647	-10.026	-10.441	-14.343	-12.315	-13.575	-11.869	-10.678	-13.318	-12.634	-12.958	-11.002	-13.228	-12.049	-9.7366	-12.323	-12.64	-11.944	-11.049	-12.367	-12.916	-9.9155	-14.947	-14.547
-0.19824	-1.9801	-0.91892	-2.0134	-1.1646	-3.1725	-1.1569	-2.971	0.45551	0.41176	-2.3227	-2.0035	-0.92853	-0.36274	-0.65955	1.5293	-2.8748	-2.4379	-0.087417	-1.6188	-1.4745	-1.9224	-1.8817	-0.9611	-0.96902	-2.2894	-2.4084	0.3727	-2.063	-1.1558	-0.90216	-2.3506	-2.499	-3.6209	-1.5027	-2.7182	-2.4759	-1.3221	-1.3599	-2.4389	-0.65823	-3.5504	1.2918	-0.66092	-2.227	0.21695	-3.2942	-2.0533	0.17997	-2.2873
-3.0641	-3.7017	-1.6025	-2.21	-3.52	-3.0019	-0.9338	-1.2209	-1.9658	-4.1824	-1.7449	-4.2499	-3.1172	-3.9558	-4.5007	-3.1665	-4.4863	-2.5365	-2.0177	-3.2729	-1.1523	-3.7347	-3.3412	-1.2504	-2.711	-2.6726	-0.013047	-0.65942	-3.2406	-1.7867	-0.81389	-2.9934	-0.10042	-4.197	-1.9137	-1.7822	-1.8185	-5.3529	-2.0899	-2.6991	-2.9836	-0.86965	-2.8734	-3.3615	-1.824	-0.63304	-2.3918	-1.8086	-3.5457	-0.80144
1.5994	3.3834	1.8225	-0.79639	1.3239	0.6294	2.6135	1.5377	0.65294	1.508	2.0936	2.9043	2.9113	1.2307	2.5035	1.8421	3.3537	-0.070032	1.9752	2.6173	2.2355	-1.1037	2.8282	3.4739	0.17718	0.76057	1.7483	1.7662	1.5855	2.1493	1.3429	3.8618	4.0897	3.3218	1.2695	0.31469	2.2124	-0.12249	1.6393	2.6826	3.9546	3.648	0.095509	2.0432	1.9242	3.6926	3.0932	1.1184	2.2413	2.4189
-0.57325	-2.3428	-1.4932	-1.7861	1.4451	-0.45986	-1.1984	-0.32307	-3.9926	-1.1921	1.9146	-1.701	-2.7064	-1.1558	-1.6661	-0.47491	-3.5827	-2.7356	-1.3195	-3.6968	-2.9926	-1.485	-0.48266	-1.8309	-3.0072	-2.6896	-2.9591	-2.0164	-1.6124	-2.3334	-1.01	-0.22294	-1.579	-2.3763	-0.55714	-0.20285	1.4615	-2.9538	-2.1725	-1.5989	-1.1991	-1.5982	-2.3748	0.19822	-1.4106	0.68362	-3.0092	-3.1446	-1.1135	-1.9125
-3.6689	-3.9193	-4.6718	-3.6919	-1.5841	-1.9511	-3.0701	-7.6426	-3.1989	-4.1791	-3.6881	-5.4811	-3.4859	-5.5529	-5.6786	-4.6752	-3.8578	-3.0723	-3.8175	-4.8967	-7.1444	-4.9019	-5.4151	-4.8999	-4.9069	-4.0423	-5.2885	-1.6938	-3.7901	-4.4044	-3.7967	-4.339	-3.6065	-4.6752	-3.7097	-2.1978	-4.055	-3.5375	-4.2816	-4.0633	-2.8641	-5.1422	-3.0832	-7.0984	-4.2371	-2.0952	-3.2716	-5.4547	-5.7181	-3.8848
8.6284	8.7959	8.7416	7.798	8.8584	9.4597	7.939	7.7282	9.3141	8.7668	8.4275	6.5463	6.6618	8.9027	7.8482	5.9175	8.4498	7.7309	8.2441	10.345	10.548	8.2299	9.4943	7.0061	7.4546	6.6134	9.589	8.4616	10.271	8.2872	8.4307	9.9049	10.906	8.7926	9.2351	8.0409	10.433	7.605	7.7746	7.6016	9.6964	8.0571	7.1591	8.3384	5.8923	7.2546	8.5777	8.316	8.7286	9.7178
8.2705	8.8721	7.8158	6.8313	7.4637	9.4072	7.7223	9.9894	10.178	10.751	10.63	8.6798	6.6322	8.2945	8.3665	9.8661	8.6573	9.0343	8.0764	8.6429	8.1498	9.7683	10.816	9.7975	9.1559	9.9336	7.1367	9.4034	9.3185	9.6441	7.6453	6.7747	8.1987	8.2831	9.2631	9.2869	9.2392	9.968	9.5941	8.4724	7.8026	5.9269	6.8928	10.186	9.1666	9.4128	9.9745	11.556	9.687	6.4195
-1.5635	-0.13548	-1.2034	-2.1214	-1.4785	-0.34034	-1.1167	-2.0794	-2.2062	-0.98643	-0.26437	-2.1042	-2.5113	-1.5	-2.383	0.24867	-2.8593	-2.2804	-2.065	0.60773	-0.52287	-2.4211	-0.92356	0.15114	0.28893	0.14062	-1.4641	0.45326	-1.1501	-2.6736	-1.2665	-1.166	-1.6704	-1.8936	-1.709	-0.96363	-2.5702	-1.3808	-2.7055	-1.8416	-0.62336	-1.0858	-2.438	-0.77843	0.22149	-0.075453	-0.28449	-0.72856	-2.8672	-2.5531
6.6407	8.3382	5.9386	7.9883	6.5839	8.2221	8.5916	7.3855	7.2927	7.6228	6.8002	8.4998	7.2121	8.1722	6.1478	7.4163	6.5026	9.0734	9.4111	7.2679	7.7118	7.7617	8.6019	7.4502	7.1625	8.9534	7.8101	7.2143	8.5543	7.6975	9.3592	9.2788	7.5743	7.0871	7.0992	10.135	9.0675	5.4133	9.1466	7.6213	6.5421	7.0852	7.6344	5.6581	5.9093	7.2656	7.3442	10.243	7.5337	8.3563
-6.8965	-8.0341	-10.627	-9.295	-9.1838	-8.6377	-8.3357	-9.7539	-7.3513	-7.4358	-6.4177	-8.7054	-8.9147	-7.3428	-8.0266	-9.9061	-9.1511	-10.671	-8.419	-9.5836	-8.4372	-8.9461	-10.277	-7.5705	-9.1767	-10.478	-7.794	-10.975	-9.2588	-9.5387	-8.2612	-9.0735	-8.7441	-8.7176	-7.9543	-7.9199	-9.8867	-7.7292	-8.9435	-7.1904	-9.4098	-9.5854	-9.2753	-8.5376	-9.3705	-7.9077	-10.372	-9.8618	-9.6912	-8.5418
-1.084	-3.322	-1.7589	-2.2596	-2.5395	-4.8793	-4.4433	-2.8744	-1.0265	-4.7301	-3.3847	-5.9758	-3.1956	-2.5815	-2.6935	-4.9575	-2.0483	-3.1416	-4.1178	-3.1938	-6.2241	-4.6681	-2.6573	-2.9817	-2.8919	-5.6001	-3.6484	-3.4173	-4.6795	-5.1566	-3.5466	-2.1118	-3.4491	-2.0239	-4.3941	-3.8966	-2.6581	-5.4803	-4.6714	-2.5292	-2.9851	-4.0161	-3.0348	-1.5364	-5.1022	-2.7051	-3.8867	-2.2922	-4.6443	-1.9565
-11.427	-10.936	-10.674	-11.421	-10.479	-12.825	-9.9155	-10.431	-13.382	-12.316	-10.153	-9.6556	-12.188	-10.223	-8.4109	-13.518	-13.602	-10.296	-11.866	-12.429	-12.663	-7.8548	-9.6292	-11.982	-12.094	-12.17	-11.978	-11.216	-11.791	-9.5844	-11.175	-10.759	-12.54	-11.717	-9.9	-12.123	-11.373	-11.895	-9.4086	-12.866	-13.055	-10.851	-9.1043	-10.25	-11.458	-10.203	-11.23	-9.4587	-10.168	-11.768
-11.628	-12.993	-14.731	-15.806	-12.866	-12.927	-14.145	-13.125	-15.261	-13.204	-11.521	-15.046	-11.851	-14.059	-13.461	-12.87	-13.231	-14.261	-12.879	-12.131	-13.18	-13.263	-15.08	-13.86	-12.304	-11.585	-12.608	-14.174	-13.071	-13.081	-12.019	-11.431	-14.012	-12.748	-11.096	-14.79	-12.713	-11.672	-15.827	-14.542	-10.471	-13.971	-13.06	-11.254	-12.711	-13.369	-11.271	-11.212	-13.007	-12.656
-4.3088	-3.8981	-4.8992	-3.552	-4.8802	-3.3371	-1.1913	-2.5202	-3.2317	-1.3886	-4.4498	-5.5959	-4.225	-3.4782	-5.0289	-5.6338	-2.5885	-2.0856	-3.18	-3.9896	-5.3486	-5.3453	-3.8305	-2.4052	-3.8191	-5.5514	-2.9	-4.1486	-1.9841	-3.6816	-5.7104	-2.6621	-2.189	-4.13	-3.3048	-3.8047	-3.8431	-3.1303	-4.7449	-3.4669	-3.6735	-4.9542	-3.3701	-2.275	-3.6399	-3.411	-3.7874	-4.4864	-5.5359	-2.6465
2.0385	2.7992	2.157	2.314	0.67654	0.73521	2.0588	1.7616	3.0305	1.1213	2.6073	0.41678	0.36832	1.9776	3.9819	1.3585	-0.44454	1.5058	0.63482	-2.0144	1.6667	0.37058	2.1328	2.1442	0.54887	2.9557	0.77736	1.671	1.7762	1.5185	0.3625	1.2291	1.1631	0.85262	2.4317	1.078	2.3375	3.1512	-0.027311	3.4689	2.1428	2.0155	1.0387	0.48438	0.67859	2.4553	3.1948	0.86209	1.5129	3.3672
3.1652	1.4354	0.34057	3.2897	2.157	4.3956	0.21687	1.1743	1.5162	-0.852	2.6285	0.796	3.9586	3.2024	3.2841	-0.58142	2.555	0.88871	0.37504	1.5012	0.71439	1.1032	1.6587	3.8271	1.9484	-0.17021	1.9402	2.8995	1.5774	1.966	0.98703	1.3818	2.7247	1.2719	2.7251	1.1132	0.87599	0.8681	3.1941	-0.40289	3.3321	1.7	2.6731	1.9464	2.6185	0.77551	1.2945	2.336	1.1764	2.1196
4.2055	4.9148	3.157	4.1935	0.98896	2.8409	2.7148	1.5764	1.4339	0.61069	3.054	3.9643	2.7553	1.0509	0.90019	1.2528	3.199	2.6727	1.516	1.6528	0.78969	3.2186	1.0859	0.35257	-0.63672	2.965	1.5766	1.2331	3.067	1.3046	1.2627	2.7819	1.3477	2.685	1.8102	3.6478	1.9072	3.2897	2.2521	0.31913	1.8152	2.382	0.21627	3.2858	0.29679	-1.4048	2.8196	2.5013	2.4377	2.8539
-5.8408	-3.9167	-4.7589	-5.6694	-5.1317	-5.5733	-4.5302	-6.5376	-3.8418	-6.2114	-4.7338	-3.7833	-3.5549	-4.4678	-5.4795	-6.2717	-4.5486	-2.9856	-5.3214	-4.9881	-4.7003	-6.5199	-6.3452	-5.8122	-7.447	-5.488	-6.3735	-6.9931	-4.6902	-5.9886	-4.8058	-5.8144	-7.9612	-4.897	-6.8295	-4.0541	-6.1029	-3.8119	-7.3299	-5.9702	-4.4016	-4.9763	-7.5097	-3.8337	-6.2179	-5.2952	-6.6336	-4.2474	-3.7635	-6.2359
-2.0492	1.6737	1.0306	1.2729	-0.38668	0.83618	0.21622	1.0111	-0.23673	1.5223	-0.93168	2.349	-1.2333	2.7416	1.4879	-0.65219	-0.63531	-3.4981	2.2556	-1.7839	1.6966	0.070504	0.43602	1.4011	0.20267	-1.2918	0.88062	0.072121	-1.8957	-0.0013464	-1.3148	1.0018	1.1412	-0.37223	-0.50165	0.36608	-0.11567	-0.81592	1.8369	-1.5157	2.6561	1.4247	2.2801	0.095865	-0.47486	0.21336	2.1149	2.1274	-0.66201	0.61294
0.13608	0.72596	1.1928	-0.76823	1.8472	-0.068672	2.2442	1.2315	2.3218	1.8717	1.6509	0.32692	-0.83762	0.46738	1.304	-0.98119	-0.86076	0.77305	0.55894	1.3718	1.1411	-1.1105	-0.65405	0.88021	-0.70548	0.26066	2.0728	-0.49282	2.992	2.1749	0.74386	-0.022527	0.38862	-0.073101	-1.048	-0.71485	1.1808	-1.9598	-1.0361	1.9555	1.5725	0.20698	0.82185	0.056628	1.7952	-0.92076	2.6225	-1.2763	-0.07888	2.4886
0.13738	-0.98005	-0.4675	1.448	0.89302	-0.95494	0.051747	1.5337	-0.65667	-2.405	2.3059	-0.5629	-3.0018	0.72423	-1.3018	-1.8758	0.21043	0.31506	0.86054	-0.19215	-2.7497	-1.0419	0.90072	2.6067	-0.066222	-0.12841	1.7838	-1.5732	-1.6339	0.48341	-0.26776	-3.9736	0.13046	0.91189	-0.22545	-2.1217	1.4	-0.0034851	0.76916	-0.33431	-1.139	-0.45903	0.14223	-1.0302	1.2558	-1.5023	0.96063	0.18246	0.5805	-1.0313
-2.7934	-2.8173	0.12446	0.38412	-2.0921	-1.2186	-0.8892	-2.0604	-0.090412	-2.6088	-1.2064	0.9	-0.89178	0.11158	-0.61959	-1.5269	-2.7837	-1.7084	-0.50278	-2.6312	-1.1901	-0.71724	-0.85858	-2.7401	-1.8675	-2.2798	-1.9941	-1.4355	-0.3776	-2.7889	-1.296	-1.8585	-1.8664	-1.3383	-1.6776	-3.53	-0.62924	-0.6403	-0.83288	-2.7294	1.1271	-1.0991	-1.598	-3.0926	-1.7772	-2.1184	-0.85232	-2.3467	-1.4244	-1.7983
6.9146	8.3625	9.7516	5.5483	7.1968	8.1602	7.3893	5.8017	8.1738	8.4041	8.0346	7.2206	8.7953	10.93	8.6124	8.134	7.7085	9.3517	9.9569	8.9912	8.6122	8.6938	7.2351	6.6134	4.7463	8.7929	8.3964	10.766	10.134	6.6273	11.722	9.4019	8.8296	8.2367	9.3983	8.0288	9.4269	8.2946	7.742	9.8779	9.2118	10.242	11.486	8.2416	9.9534	8.1046	9.3704	7.9864	7.6852	8.7068
-8.5087	-12.16	-9.0678	-8.4843	-9.4135	-10.187	-10.127	-9.485	-9.1488	-8.3314	-7.5181	-10.674	-10.748	-10.401	-8.3128	-7.8489	-8.8292	-8.4006	-7.8778	-10.405	-11.464	-8.0662	-8.323	-9.7686	-10.228	-5.0621	-7.3339	-6.7144	-10.302	-6.1445	-9.0583	-9.0277	-10.134	-11.941	-8.5209	-7.3226	-8.8933	-7.8796	-10.497	-9.6654	-7.7985	-8.5644	-6.9532	-6.9021	-8.0034	-8.2871	-6.9097	-7.7489	-9.3561	-5.5891
-3.9324	-3.3069	-2.6877	-3.8906	-1.8721	-5.3885	-4.5938	-3.0378	-4.505	-3.699	-1.5001	-3.66	-1.671	-1.9128	-4.7528	-2.5675	-4.0051	-5.6092	-3.5367	-3.2044	-3.54	-3.9512	-4.8904	-4.0043	-3.288	-1.5161	-2.5804	-2.252	-2.5314	-3.5389	-3.9249	-4.9703	-1.3972	-6.0347	-4.483	-1.9087	-2.8226	-2.8061	-3.7937	-4.5462	-2.6862	-3.5017	-3.5953	-4.6646	-4.01	-1.6178	-2.788	-1.8259	-3.6691	-2.0956
-8.9985	-10.908	-7.6338	-9.0537	-8.1392	-9.417	-8.5081	-10.067	-9.1822	-8.1308	-9.7084	-8.4048	-8.7687	-11.756	-7.389	-10.696	-9.3826	-8.8312	-7.0252	-7.547	-10.484	-9.4818	-8.1705	-8.5369	-10.569	-9.6122	-10.275	-8.2673	-7.0321	-8.1617	-9.1383	-6.7284	-7.7762	-11.752	-7.473	-8.2481	-8.3787	-8.1713	-8.5218	-8.2356	-9.9471	-8.4651	-8.3029	-8.4276	-7.2003	-9.2266	-9.1581	-8.6948	-9.7142	-8.6981
10.538	10.003	9.7442	8.3715	7.5941	10.391	8.5965	5.8282	7.1227	8.9657	6.8767	10.426	9.453	8.6608	7.9616	10.311	6.6008	8.1955	8.2127	8.9922	8.717	9.9778	8.867	7.9652	9.2809	8.9775	6.917	6.8039	9.165	9.0583	6.9591	8.4714	8.3918	7.4126	6.7864	8.6369	10.838	8.2783	9.159	8.7299	9.4913	9.4166	10.304	8.3845	7.5859	7.8281	8.4669	7.7081	10.794	10.09
-0.27069	1.3478	-3.8212	-0.0056775	-0.13657	0.5615	1.0788	1.153	-1.0446	-0.6576	-0.90097	-1.0146	-1.681	-1.3525	-0.89556	-0.14563	1.4407	-0.086084	1.8229	0.20233	-1.3311	-2.5112	0.20508	0.41082	-0.24302	-1.6244	0.35606	-1.2023	1.2232	0.11413	-1.6311	0.85759	-1.5241	0.56616	-1.5261	-0.18847	-2.1817	0.46937	-0.23976	0.2048	-0.55148	1.7037	-1.4756	1.2374	1.696	0.91876	-1.6168	-0.79146	-0.025991	-0.6111
-12.602	-13.681	-14.741	-13.05	-12.659	-11.871	-14.189	-12.968	-12.921	-12.719	-12.319	-13.987	-14.258	-13.824	-15.62	-14.274	-12.861	-13.12	-11.046	-12.543	-13.119	-13.469	-11.675	-13.102	-11.934	-14.432	-13.76	-13.261	-12.138	-11.232	-14.524	-15.258	-13.679	-11.473	-13.203	-11.512	-13.459	-11.976	-12.754	-11.093	-13.188	-12.936	-14.84	-13.68	-13.351	-10.4	-14.803	-13.451	-14.261	-13.873
1.0509	-2.7137	1.3897	1.241	-0.13454	-0.79844	0.051555	2.2693	-0.85201	0.20778	0.49977	-1.5517	-1.291	0.29414	-0.48193	0.81048	-1.2653	0.43118	0.79001	1.1723	-2.5188	0.77866	-0.15792	1.0234	-0.34984	0.22059	-1.6216	0.25357	2.0898	1.1097	0.74288	-0.90731	-0.90216	-2.8228	0.65825	-0.93687	-1.6833	1.9975	2.3715	-1.0799	-0.17425	0.84541	0.57184	0.17551	-0.66469	0.72836	0.34248	0.57964	-1.3534	1.8938
-20.796	-21.279	-19.464	-22.309	-22.808	-20.054	-23.112	-22.333	-23.263	-23.831	-23.52	-21.02	-22.21	-24.616	-23.788	-21.637	-22.318	-22.668	-20.947	-20.573	-20.958	-20.98	-22.96	-22.73	-23.401	-23.001	-21.988	-21.827	-22.732	-24.165	-22.446	-21.557	-21.632	-20.68	-23.211	-22.05	-22.278	-23.528	-23.038	-19.51	-24.054	-21.281	-22.985	-21.044	-23.634	-22.282	-21.131	-23.111	-20.742	-23.752
-13.315	-11.174	-13.737	-11.54	-13.299	-9.0973	-13.1	-11.351	-11.126	-12.028	-13.381	-13.318	-12.697	-12.543	-11.031	-11.432	-15.422	-12.037	-13.853	-11.047	-12.113	-13.213	-10.556	-12.821	-11.389	-13.198	-12.457	-12.348	-11.642	-12.63	-13.01	-12.776	-11.81	-15.167	-10.086	-10.621	-12.882	-14.826	-12.658	-11.64	-12.594	-14.355	-14.773	-11.855	-14.672	-10.562	-15.166	-12.528	-13.315	-11.598
0.29227	-2.9829	-0.26132	-0.51161	0.8756	1.6061	1.0389	0.93698	1.0424	-1.9113	1.2929	-2.2482	-0.68459	0.073765	0.45246	-0.16465	0.71428	-1.6204	0.44649	-1.6954	2.203	1.0519	-2.1316	1.2413	-0.090991	0.7151	0.50869	-0.26006	-1.582	-0.58325	0.11841	-1.4405	0.46623	0.16904	-1.4062	1.548	2.4569	-1.6279	-0.098114	1.6289	0.35805	1.9415	-2.0786	0.071726	-0.60891	-0.52843	-0.29723	0.29354	-1.902	-1.0825
1.2641	1.4688	-2.9729	0.41445	1.9563	3.0416	4.4417	-0.48918	3.024	0.53684	0.96274	-0.14021	1.1304	-0.12163	-0.58796	2.8595	0.20813	-0.26317	0.42056	0.92883	3.1236	-1.7683	0.91033	2.9121	1.6133	1.1842	-0.023829	1.134	0.1712	2.8747	-0.38635	-0.13593	1.7015	1.1447	1.9945	0.86359	0.50571	1.7228	3.7885	2.3054	1.5138	-0.85521	0.96135	-0.24007	1.0784	2.2086	1.6875	1.5872	3.0137	0.42418
3.9651	3.0534	2.4268	-0.099568	2.1016	3.4874	1.0614	0.94426	2.8053	0.31945	3.1622	4.163	3.3696	1.7688	0.22263	2.2424	1.7439	3.4999	2.1115	4.27	2.9653	4.6302	2.8504	2.5573	0.95507	4.2217	3.1491	2.0931	1.2133	2.2332	1.9236	2.1248	3.5382	2.2092	2.4288	2.3212	-0.31402	2.1151	2.658	3.7167	2.8101	2.6685	3.9035	2.7811	2.105	3.7809	2.4014	2.9416	5.1454	2.7363
5.0859	4.2149	4.547	3.3124	5.4081	6.1937	4.8421	6.0442	5.5867	4.9475	5.1454	4.2302	5.0732	3.4936	3.9988	4.3978	2.3126	6.0239	4.4762	1.8944	0.82285	4.7059	3.3705	5.0912	3.2555	3.6797	3.9401	3.9997	4.486	3.0065	4.702	4.4781	6.7658	4.3224	4.0055	4.5898	3.6071	1.9502	6.6214	3.0363	2.0402	5.0472	2.8049	7.3964	5.1269	4.3758	5.7565	3.3062	4.9786	5.6229
-1.9357	1.5296	-1.0682	-0.54993	1.9924	-0.18751	2.0961	-0.5923	0.30129	1.5897	-1.5294	-0.025539	-2.9342	-0.96127	-1.1282	-1.6296	0.68848	-0.15925	1.9142	2.3914	-3.1647	1.8424	3.8867	-0.23267	-0.99348	1.552	0.35146	-0.18453	0.60823	1.4025	-0.30492	1.6104	0.11467	-0.68038	1.2391	0.97926	1.733	0.62194	1.8315	0.68676	2.6323	-0.58508	1.0596	-0.23054	-4.26	-0.36493	1.2676	0.88661	1.3036	1.7163
9.5807	7.7973	8.2606	10.107	8.8709	7.0567	9.5652	6.6546	9.8026	6.6019	10.049	10.058	10.024	10.008	8.8785	7.7154	9.6736	10.689	11.275	9.5841	9.9285	10.173	7.3508	10.497	8.3244	10.304	8.1909	12.485	10.04	9.5065	10.935	10.555	8.9208	8.3884	11.311	10.406	12.216	7.2782	11.26	11.167	11.019	12.064	11.763	8.1442	7.3657	12.056	11.787	10.376	9.0794	9.1937
4.4503	5.8926	5.0838	5.8142	4.5383	4.3274	5.2576	4.4561	3.0155	4.167	4.6917	5.3318	3.9409	5.1628	4.1882	4.8262	2.4497	7.0355	6.3229	5.7626	4.4505	4.9937	3.0401	2.7064	2.1056	2.3606	6.1299	5.3454	2.9972	2.4309	4.5711	4.0908	3.7561	6.459	3.9182	5.1942	4.9173	4.4797	5.2321	3.0982	2.1239	2.6551	3.9159	3.7285	4.5938	3.7018	4.3088	4.0753	4.1638	7.0614
-22.806	-22.791	-21.765	-21.393	-19.11	-23.841	-22.398	-22.537	-22.282	-21.648	-24.001	-20.835	-22.812	-18.238	-23.617	-26.017	-18.547	-21.972	-22.342	-20.614	-24.774	-24.471	-23.291	-21.336	-23.011	-22.3	-22.176	-21.846	-21.354	-22.677	-21.073	-23.13	-21.465	-20.792	-23.067	-21.331	-21.403	-22.43	-24.223	-20.721	-20.446	-21.413	-21.112	-21.688	-22.84	-19.185	-23.021	-22.093	-21.64	-22.366
-2.6832	-3.4758	-5.1018	-1.0508	-2.1312	-3.3737	-3.3685	-1.6265	-1.6651	-5.4206	-4.3828	-2.17	-2.6282	-3.9526	-1.1129	-1.7859	-4.2022	-3.6207	-0.87087	-2.2628	-1.4416	-2.4556	-1.4789	-1.5867	-5.8127	-4.9633	-5.9775	-2.675	-2.3271	-4.7871	-2.7327	-4.8464	-1.1855	-3.749	-2.1755	-4.4144	-3.1752	-3.4209	-3.4708	-6.4773	-2.3957	-5.2731	-3.7465	-2.1584	-2.7842	-4.1022	-1.2676	-2.6919	-3.2033	-3.5348
1.2358	4.7929	5.4209	2.6275	3.5099	3.6593	2.2879	5.303	1.9573	3.7694	1.2917	2.2794	0.10105	3.0052	0.75498	2.4094	4.1015	3.7281	2.8507	2.6972	5.0175	5.6135	1.7947	2.2038	1.275	2.7883	3.829	3.639	4.7636	4.3963	1.9909	3.7465	2.3893	3.3055	1.6688	2.905	5.1873	2.9117	1.9836	3.6421	1.9555	5.3078	2.4224	0.61167	1.946	0.11054	3.0711	2.3248	3.9631	3.1182
-10.284	-8.5933	-10.231	-11.919	-12.924	-10.792	-12.155	-12.552	-8.298	-10.613	-11.068	-10.863	-10.057	-12.3	-8.9476	-10.535	-10.933	-9.9514	-11.395	-10.603	-11.724	-10.638	-10.12	-9.0011	-12.212	-11.489	-11.578	-11.658	-10.484	-10.743	-11.759	-11.182	-10.799	-11.796	-11.729	-8.828	-12.332	-9.8185	-9.1079	-10.058	-10.765	-12.367	-10.088	-12.092	-9.9801	-12.29	-8.6412	-9.5677	-10.571	-8.8986
-12.487	-12.973	-10.766	-12.429	-10.331	-11.515	-11.192	-12.859	-12.073	-10.31	-9.2323	-12.303	-12.375	-12.013	-11.278	-9.4689	-12.084	-10.334	-11.753	-7.9199	-11.719	-13.667	-12.27	-8.8494	-12.047	-11.941	-12.347	-9.504	-10.603	-12.591	-11.251	-10.846	-12.502	-11.35	-10.963	-11.708	-12.929	-12.123	-12.139	-11	-11.145	-11.019	-13.136	-12.652	-11.907	-10.431	-13.764	-10.171	-12.317	-12.622
2.4732	1.8944	-0.39137	2.124	2.6331	2.9229	2.8846	0.98069	1.8273	2.3229	1.4355	0.25339	2.3494	0.92715	-0.30864	1.361	1.5728	2.029	1.46	0.32851	0.42523	-0.47194	1.165	1.1989	1.0998	1.0071	-1.3742	0.91136	2.2124	1.6701	0.29947	2.4599	0.69909	3.6402	1.3672	0.59251	1.7569	3.3083	3.4541	0.98495	0.81791	2.1085	0.87049	1.6798	2.3916	0.64698	2.8514	3.8812	-0.82073	2.0913
-11.739	-14.107	-13.54	-12.503	-13.171	-12.867	-14.065	-12.061	-15.439	-12.073	-12.363	-12.123	-13.265	-13.133	-14.077	-13.237	-12.688	-14.219	-14.226	-13.663	-13.28	-11.99	-13.897	-13.541	-14.608	-15.597	-12.448	-16.102	-10.4	-12.434	-9.8227	-14.91	-14.216	-13.311	-12.769	-11.339	-12.287	-14.683	-13.218	-13.35	-12.718	-11.684	-12.577	-15.664	-13.803	-11.21	-13.934	-13.17	-14.35	-13.643
-12.468	-10.001	-12.318	-11.037	-10.184	-12.285	-11.292	-13.511	-11.762	-9.2607	-8.9304	-11.231	-10.824	-9.402	-11.339	-9.4911	-11.753	-11.814	-10.729	-12.597	-11.118	-9.4978	-9.2258	-13.335	-9.7074	-9.8954	-10.388	-9.5894	-12.788	-11.965	-12.288	-11.081	-10.095	-10.839	-9.7394	-13.512	-9.4947	-11.396	-10.933	-11.152	-10.457	-10.09	-11.567	-10.083	-12.814	-11.677	-13.162	-10.431	-11.872	-6.9165
-6.6268	-3.3531	-3.1179	-4.6825	-3.2646	-3.0655	-3.3689	-2.5875	-2.2483	-3.7711	-2.0978	-4.1032	-5.5187	-3.1307	-3.0599	-4.0625	-5.043	-1.7509	-4.291	-5.5239	-1.0785	-5.5078	-3.7566	-4.1361	-6.5044	-4.8262	-3.4389	-3.6647	-2.1208	-3.0703	-4.3471	-2.0384	-3.7877	-3.2131	-3.8648	-4.6961	-3.7141	-2.5528	-5.1897	-2.6492	-1.7787	-4.1081	-3.3871	-3.5753	-3.1111	-3.1189	-4.4049	-3.0071	-4.7119	-2.4407
-5.3362	-4.728	-3.2862	-4.2527	-5.1639	-4.6014	-7.2211	-7.5079	-6.7128	-4.1375	-6.5976	-6.5115	-5.5078	-6.3553	-2.6794	-6.8589	-7.282	-7.8011	-7.6347	-4.2835	-6.376	-6.6032	-8.5557	-6.8393	-5.4255	-8.1253	-6.1151	-4.9596	-4.7141	-6.2022	-7.1011	-7.2691	-6.2965	-6.6406	-4.1069	-5.904	-5.7501	-5.0019	-4.3674	-5.6349	-4.8254	-6.7157	-6.5942	-3.7318	-5.6892	-2.9937	-6.7053	-4.8285	-5.1193	-4.0592
-10.214	-12.573	-8.9692	-11.67	-11.382	-10.5	-10.602	-10.814	-9.4904	-9.8303	-10.88	-10.985	-11.315	-9.7816	-10.979	-9.1744	-11.944	-9.4423	-11.363	-10.865	-11.004	-11.26	-10.104	-12.736	-12.521	-11.283	-8.6642	-9.5664	-8.6321	-13.013	-11.324	-11.682	-12.212	-11.805	-9.1105	-10.244	-10.422	-11.568	-11.961	-11.808	-8.1921	-8.8655	-9.9504	-9.9132	-11.121	-9.632	-11.028	-8.6991	-11.584	-9.9795
-13.294	-12.494	-14.732	-12.713	-13.252	-12.724	-15.38	-14.425	-14.026	-11.441	-13.638	-12.679	-12.321	-13.172	-14.778	-13.844	-14.148	-15.259	-14.497	-15.39	-15.037	-13.878	-12.921	-13.721	-12.853	-13.162	-13.394	-11.28	-12.067	-13.216	-16.416	-12.347	-11.95	-12.858	-11.9	-12.183	-10.57	-13.821	-12.01	-13.954	-13.13	-13.461	-12.832	-12.205	-12.788	-13.388	-13.802	-9.9978	-11.547	-14.353
0.85277	0.32613	-0.12619	2.8631	0.30048	-0.17183	0.6156	-0.40479	1.1731	0.49692	-0.29136	-0.28044	1.1345	-0.76643	-1.2385	-0.94677	-1.64	-1.6727	1.0008	-0.92616	1.0701	-1.7578	1.4067	0.65239	-0.23454	0.085927	-1.1522	-0.49066	0.42272	-0.48329	0.30231	-0.68961	2.1156	-0.96624	0.58761	-3.6253	0.20113	1.0161	1.7189	-1.1239	-1.964	0.60956	0.76451	0.22818	-1.3861	-0.58307	-0.67446	-0.44247	-0.61027	-0.039379
-14.981	-11.867	-13.069	-11.174	-13.002	-13.102	-11.768	-13.979	-11.894	-13.575	-13.159	-12.031	-12.894	-14.818	-11.656	-13.266	-14.257	-13.066	-13.111	-13.829	-12.342	-13.375	-10.509	-15.141	-11.273	-13.531	-14.819	-10.538	-11.205	-13.527	-11.537	-12.007	-12.418	-11.625	-13.043	-12.669	-14.901	-13.452	-13.848	-14.254	-12.848	-12.245	-10.793	-12.958	-12.737	-11.512	-11.911	-11.71	-14.768	-13.72
-0.45195	-1.3769	-1.0925	-0.021882	-1.5116	0.064639	-2.4859	-0.91979	-1.6808	1.3548	-1.0941	-1.9963	-2.9724	-2.2492	-1.5703	-2.3046	-0.48014	-1.419	-0.54178	-2.5246	-1.9132	0.68781	-0.36791	-2.2172	-1.4135	-0.61376	-1.72	0.19271	-1.9765	-2.1338	-0.72554	0.60593	-0.32894	-1.0029	-0.68358	-1.5508	0.81152	-0.15357	-2.0431	0.10675	-1.0841	-0.48959	-3.4608	-2.1931	0.17334	-2.1927	0.2905	-2.9442	0.30393	-3.7289
-2.0376	-1.6818	-1.6453	0.05066	-3.6983	-1.6606	-3.1131	0.2658	0.11439	-3.2936	-0.39923	-1.268	-0.82544	-0.78911	-2.154	-2.4768	-2.1193	-1.8028	0.45525	-1.0521	-2.492	-2.315	-1.1774	-2.9313	-2.9644	-0.51806	-4.4648	-2.4179	-1.1964	-1.8058	-0.88431	-0.24767	-2.7408	-1.8217	0.47943	-2.2467	1.5454	-0.30232	-1.4383	-3.2854	-0.05771	-0.28203	-0.99296	-2.8822	0.19264	-0.19317	0.13229	-0.25187	-0.96247	0.69263
3.4481	2.4549	5.5723	4.2985	7.0596	3.0851	5.1008	3.5745	2.8699	5.0381	4.2019	4.5378	4.6236	3.9965	5.4898	3.2873	3.2341	4.3435	4.5497	2.6566	2.4942	3.8461	4.0561	4.9884	4.8631	4.5655	5.7716	3.4449	3.9709	6.7874	5.5863	4.2902	1.3828	4.9638	4.0227	6.0492	5.1126	3.3212	3.7338	4.102	3.1634	4.8452	6.7941	5.9909	5.1422	3.8704	4.6797	5.5678	5.6829	5.1866
-24.549	-21.89	-21.989	-21.654	-21.445	-21.991	-21.663	-22.79	-21.928	-23.827	-24.242	-20.088	-19.154	-22.14	-21.481	-23.19	-24.036	-21.829	-23.65	-20.878	-23.603	-23.554	-20.69	-22.971	-23.278	-21.274	-24.045	-21.434	-21.812	-22.98	-20.41	-22.707	-23.112	-24.899	-21.907	-21.917	-22.006	-21.205	-21.539	-19.984	-24.184	-23.389	-21.504	-20.818	-23.302	-21.27	-24.259	-21.932	-23.14	-21.23
-3.5304	-2.348	-1.5894	1.8881	-1.9768	-2.1398	-3.3671	-0.71948	-1.5527	-1.5516	-0.56102	-3.9883	-0.31087	-2.1305	-0.46717	-1.54	-0.20324	-0.92212	-0.94457	-2.6602	-0.45199	-1.2325	-2.2225	-2.0707	1.1988	-0.11931	-0.073927	-2.3141	-0.14589	0.44949	1.4085	-0.35455	0.23543	-1.4649	-0.55419	-1.7957	-1.6283	-0.27262	-2.5817	-0.9398	0.12925	-1.6846	-2.9478	-2.1572	-0.34047	-1.5992	-0.90348	-3.0009	-0.24141	0.21841
-11.464	-8.9816	-9.2729	-8.6709	-12.378	-11.6	-8.915	-9.761	-8.8821	-9.2134	-13.329	-10.983	-11.193	-9.7371	-10.668	-10.635	-11.759	-9.3553	-9.5914	-11.017	-9.8634	-9.2911	-12.712	-11.573	-12.856	-10.042	-10.917	-10.206	-11.746	-11.847	-9.0335	-10.88	-12.143	-11.306	-9.8009	-10.319	-8.8327	-10.973	-9.2536	-9.7968	-10.709	-10.802	-10.195	-9.5352	-11.281	-11.669	-12.245	-9.0188	-14.076	-9.5743
2.2036	1.2727	0.091256	2.2758	-0.36476	0.61061	4.0752	-1.1483	1.8217	0.59142	0.60623	0.23826	-0.73029	-0.89104	1.0131	0.44119	1.253	1.7969	1.5594	-0.26498	2.2138	2.021	-1.7551	1.3627	1.8851	0.4021	2.1454	2.4082	-1.4856	-0.3767	-0.25131	4.0497	0.1546	1.2379	2.5155	1.7237	1.5474	1.3916	-0.16448	3.6015	-0.91662	2.0346	0.47093	0.19683	2.1581	0.92179	1.6055	-0.6888	1.8	3.2896
-1.3702	0.22994	-2.654	-3.0088	-1.2519	-2.1357	-2.8883	-1.6425	-1.9748	-1.3413	-0.71852	-1.1649	-1.4876	-3.0021	-2.7207	-2.2377	-4.4091	-2.097	-2.6228	-4.5364	-1.0111	-2.9017	-3.4202	1.1805	-4.2524	-3.0423	-1.6016	-2.2538	-4.587	-2.6451	-1.9988	-3.4242	-0.79892	-1.3326	-1.9045	-2.6097	-1.7551	-1.3892	-2.9771	-2.6892	-0.38042	-1.4935	-3.4301	-2.2256	-1.0472	1.0961	-3.7448	-0.29574	-2.886	-0.28723
[truncated: 678 more rows]
[truncated: 150 more columns]
