# Supplementary material for: Genetic dissection of main and epistatic effects of QTL based on augmented triple test cross design
Source: PLoS One. 2017 Dec 14;12(12):e0189054. doi: 10.1371/journal.pone.0189054 (PMC5730204; doi:10.1371/journal.pone.0189054)
Supplement: S7 Supporting Information — (ZIP) [file pone.0189054.s007.zip › z2_1700_0.5_5.csv]

-6.8461	-7.3595	-4.0046	-4.4136	-6.0291	-3.8658	-2.2594	-4.0756	-6.3142	-4.126	-4.6825	-4.7307	-5.259	-2.9641	-1.4452	-4.7417	-7.68	-2.4673	-7.2254	-6.7427	-3.0629	-6.4244	-4.8746	-5.8078	-6.5168	-3.2752	-3.5917	-5.606	-5.7012	-5.5552	-4.8141	-3.8637	-2.8231	-1.9841	-4.3885	-0.32657	-2.8013	-7.9765	-4.6688	-4.5856	-5.5716	-4.3416	-3.9801	-6.1284	-7.1665	-2.3465	-4.6584	-5.4742	-2.684	0.47047
-5.6382	-1.7743	-1.3397	-1.0214	-0.51077	-4.685	-3.7827	-3.2941	-4.0833	-0.31264	-4.4618	-2.7791	-0.72508	-4.5527	-3.5981	-0.86992	-5.2977	-1.3579	-2.4598	-5.1306	-4.4047	-3.8295	-3.5625	-2.9137	-2.3405	-4.8024	-5.0293	-3.429	-0.74825	-1.5642	-4.7009	-2.9105	-5.4618	-5.0012	-5.0868	-2.648	-1.6795	-1.0623	-1.4532	-4.2021	-2.1521	-1.4008	-3.3907	-1.9438	-2.0332	-5.8382	-3.885	-5.056	-1.1146	-4.4027
-3.4993	-3.7609	-6.9135	-4.1158	-2.149	-2.4489	-5.1662	-5.0753	-1.7762	0.41294	-3.2407	-3.4804	0.59797	-1.7685	-1.033	0.64154	-3.4348	-1.6038	0.85097	-3.7331	-3.1559	-4.7396	-2.095	-4.8642	-5.2213	-2.9245	-3.3787	-6.2743	-6.6526	-3.1294	1.2479	-1.6698	0.59834	0.022715	-3.3009	-4.6155	-4.5539	-5.5315	-1.4248	-3.5568	-2.2142	-3.1569	-4.882	-4.0914	-4.3738	-3.3047	-2.267	0.045664	-2.0179	-4.7621
-10.159	-12.56	-11.314	-8.0293	-11.458	-9.9128	-13.823	-11.856	-9.716	-9.5632	-14.768	-12.774	-12.264	-10.998	-11.827	-11.589	-11.108	-8.9989	-11.368	-15.181	-11.43	-9.8262	-13.599	-10.851	-11.536	-8.9346	-5.2079	-10.874	-11.989	-10.08	-11.079	-12.265	-12.362	-13.826	-10.958	-10.575	-8.6549	-12.051	-10.739	-11.054	-11.463	-12.744	-10.927	-11.897	-14.883	-7.4997	-14.496	-13.395	-12.101	-14.216
-7.4648	-6.8854	-9.3766	-7.2624	-7.785	-6.8442	-9.7032	-5.2854	-6.1479	-4.8136	-7.446	-8.388	-3.8173	-6.2682	-5.9453	-4.1507	-5.9458	-5.8928	-6.9978	-8.6073	-5.8157	-3.1546	-3.6163	-7.2401	-5.3514	-4.8485	-5.5188	-4.5938	-7.382	-6.381	-4.9425	-6.0025	-4.5777	-3.7248	-4.8557	-5.7588	-9.3266	-5.0836	-5.3173	-4.3967	-2.8852	-1.7957	-2.9007	-6.2118	-5.1578	-5.9217	-3.0248	-3.7859	-6.4541	-5.4594
7.6574	5.6077	4.2309	3.2171	7.991	8.14	9.3362	6.7582	7.4433	4.0689	7.2954	6.1457	5.3902	4.7206	4.7092	7.7346	4.7882	4.4955	5.2068	7.9165	5.9746	3.4782	7.4434	5.4993	7.5315	10.269	3.0494	5.2818	5.2793	4.0812	8.2491	4.7548	7.6775	3.7998	4.559	7.8453	6.0891	6.9826	8.547	4.7823	2.0166	4.3506	8.8649	6.6365	5.9707	8.1013	7.3031	5.9584	4.8194	5.1461
-10.339	-13.457	-13.55	-12.393	-11.341	-14.664	-15.411	-16.11	-12.02	-10.154	-15.321	-15.046	-13.346	-11.008	-14.042	-16.178	-14.928	-13.795	-16.456	-13.437	-13.007	-13.558	-15.556	-10.805	-12.169	-12.433	-10.986	-9.7668	-12.616	-12.806	-13.457	-12.934	-13.469	-13.802	-13.502	-15.909	-16.251	-15.758	-13.783	-12.103	-11.978	-14.87	-12.023	-14.043	-12.548	-11.036	-13.888	-17.347	-16.747	-11.622
-0.86815	-0.87143	-2.32	1.7497	2.2963	-2.7045	-6.0205	0.21717	-4.9973	-1.1206	0.61941	-1.4816	-3.4176	-0.55941	-0.67694	-2.8133	-4.5755	-4.9883	-2.0649	-1.6051	1.7434	-2.0662	-1.8894	-1.1951	-0.90709	-1.2836	-0.82292	1.6569	0.67518	-0.70368	-2.2827	-0.41063	-2.1407	0.40346	-2.7871	-1.756	-2.2053	-3.2185	-1.1922	-2.7072	-1.5354	-0.88346	0.58351	0.22392	-1.9284	-5.4466	-0.031434	0.25669	-0.66121	-1.8617
-12.363	-13.127	-13.192	-11.61	-11.443	-9.6509	-9.646	-11.661	-12.211	-11.899	-12.276	-12.276	-11.675	-7.4055	-8.7903	-10.81	-11.507	-14.05	-10.896	-10.841	-10.467	-13.748	-11.703	-8.9948	-11.832	-10.497	-9.012	-11.684	-12.708	-11.146	-14.017	-9.1014	-12.622	-11.266	-10.599	-12.367	-10.378	-13.35	-8.9056	-13.499	-13.026	-10.356	-12.696	-11.193	-10.359	-13.266	-8.9119	-13.404	-9.7921	-12.417
-1.6566	-4.9277	-3.7728	0.015858	-1.2326	-1.9162	-2.7175	-1.8911	-1.9192	-4.9433	-2.358	-4.6255	-3.4427	-2.7046	-0.79971	-2.9123	-5.0871	-1.903	-3.7399	-2.2835	-6.5094	-3.8155	-1.8298	-0.31874	0.21405	-1.8543	-0.73326	-3.9307	-4.2356	-3.5667	-2.4708	-5.4728	-2.187	-3.7359	-2.6144	-2.9596	-4.1817	-2.5795	-4.8762	-0.98343	1.1858	-5.2368	-4.7298	-4.023	-6.8543	-2.0941	-4.4684	-1.886	-1.1227	-3.2445
8.3938	5.7065	7.7845	6.5174	5.2339	6.1155	2.961	6.4243	3.649	5.6766	4.24	4.6376	7.3095	5.4909	5.6521	6.8068	6.2585	8.2969	5.4642	5.7554	5.1675	5.6528	6.8897	5.8995	3.1378	5.8462	10.734	5.7492	4.7999	6.6291	5.9361	7.1126	11.535	3.9333	6.6824	6.565	10.018	10.039	7.8201	3.607	7.3123	7.4063	4.1072	8.8026	8.6259	5.9569	5.3116	7.3461	7.664	4.6771
-11.627	-12.45	-11.723	-13.878	-7.8594	-8.3828	-13.386	-11.554	-10.691	-13.996	-12.348	-12.473	-8.9601	-12.384	-14.287	-12.818	-12.935	-11.497	-10.235	-10.977	-12.053	-11.741	-8.0525	-9.0486	-12.637	-14.363	-11.987	-11.594	-15.161	-11.489	-11.921	-10.345	-9.399	-12.166	-11.258	-12.282	-10.171	-9.8813	-12.101	-13.046	-8.4535	-12.253	-8.0863	-12.884	-9.3152	-11.494	-12.647	-13.19	-12.559	-9.625
-4.3573	-5.4372	-5.3746	-8.1268	-6.2931	-5.564	-6.1889	-8.9085	-3.6043	-10.734	-6.5859	-5.6001	-4.9384	-8.7593	-7.2581	-6.994	-8.146	-4.8983	-2.5614	-2.4666	-5.479	-1.6072	-5.6188	-5.2976	-5.3501	-5.3582	-5.9948	-6.9987	-6.0327	-5.509	-6.4876	-2.864	-3.6902	-4.8862	-2.296	-6.842	-7.1076	-3.6454	-3.3099	-7.5495	-3.473	-6.6963	-6.1259	-6.9597	-7.0688	-1.0785	-6.0267	-4.6453	-3.4805	-6.2892
-13.177	-12.233	-14.887	-10.969	-13.341	-13.53	-12.483	-13.476	-13.859	-11.833	-11.408	-11.798	-15.845	-8.3586	-14.706	-13.961	-13.705	-11.94	-12.147	-11.153	-12.025	-12.675	-15.154	-13.11	-10.254	-11.983	-13.676	-12.131	-16.354	-15	-11.088	-10.296	-12.503	-15.004	-11.564	-10.166	-14.166	-13.97	-10.862	-7.3472	-11.944	-12.805	-13.316	-12.831	-15.068	-13.999	-14.173	-12.173	-11.902	-11.598
5.0656	7.3795	5.8071	5.006	4.9618	-1.1341	4.4748	2.8553	4.6011	3.443	2.5889	5.0161	3.9511	6.0598	2.2001	7.3067	3.4425	5.6781	4.654	2.6212	1.0236	4.7693	7.7726	5.9857	4.6523	5.4309	2.2185	4.0361	1.9171	3.018	7.9969	6.0234	5.0761	5.0463	3.9691	6.3195	2.8703	3.6423	3.4737	4.9831	3.7339	3.063	5.3167	4.9191	6.7323	1.1811	5.076	3.21	3.9812	7.8959
6.2492	7.592	1.635	4.5941	1.0626	3.9597	3.2682	7.0977	5.6359	3.5434	4.7032	5.5769	7.5116	7.8002	4.073	2.8412	5.7955	2.31	5.2934	2.165	2.938	7.4437	3.8578	6.5024	3.854	0.49119	2.1073	3.8138	6.5968	5.8578	3.2194	6.9853	3.6062	2.7579	0.99383	3.0466	3.1571	3.9577	4.9088	3.4373	1.4727	3.734	6.0756	2.8323	4.0344	5.9175	4.2715	2.2895	4.3084	5.1508
-15.17	-12.491	-9.8343	-12.379	-10.54	-17.133	-10.826	-14.669	-13.924	-13.454	-13.239	-14.261	-10.468	-12.157	-13.107	-13.92	-8.4397	-14.997	-13.657	-11.8	-14.937	-10.566	-12.714	-16.07	-13.159	-10.649	-13.506	-15.07	-13.4	-11.393	-12.353	-10.777	-13.372	-14.501	-13.55	-12.485	-13.5	-11.872	-12.828	-13.973	-13.367	-12.188	-10.849	-14.47	-14.429	-14.733	-11.031	-11.583	-14.525	-13.854
-25.291	-22.932	-22.987	-18.571	-23.183	-20.607	-23.722	-20.005	-23.822	-22.278	-22.283	-22.588	-23.15	-21.497	-19.3	-23.461	-23.857	-26.627	-22.156	-22.714	-21.782	-23.585	-20.274	-24.06	-21.302	-20.322	-23.905	-20.634	-21.521	-22.762	-22.677	-20.632	-22.609	-21.585	-23.846	-24.975	-21.533	-19.553	-23.132	-22.041	-22.728	-22.236	-20.958	-19.757	-23.456	-22.062	-23.602	-21.86	-24.655	-20.477
-1.1027	-2.467	-2.7524	0.016133	0.26988	-4.6568	-4.5399	-1.8182	-2.0991	-1.6329	0.21791	-3.068	-1.7076	-1.7609	-2.3192	-3.376	-0.29749	-2.4772	2.8983	-5.2113	-1.8473	-0.58193	-3.2146	-1.6083	-0.2373	-2.7105	-3.5785	-0.63966	-1.2778	-2.0157	-3.2988	-0.21048	1.8979	-4.7213	-1.6504	-2.7665	-0.7558	3.9226	-4.1075	-4.7495	-0.25041	-0.95817	2.5522	-1.8721	-2.8206	-1.6301	-2.9566	-1.674	-0.75862	-2.8224
-8.9637	-13.164	-13.037	-13.275	-9.6063	-11.703	-12.874	-11.772	-9.6855	-8.1883	-10.863	-13.677	-9.7142	-8.2444	-12.47	-12.585	-13.331	-17.44	-13.155	-11.938	-9.2658	-12.203	-10.283	-13.201	-12.458	-11.827	-11.711	-13.78	-12.158	-11.779	-7.5235	-9.4247	-12.677	-10.592	-14.394	-15.26	-10.868	-10.495	-10.442	-13.997	-11.955	-11.02	-14.685	-10.26	-10.053	-11.057	-12.428	-12.392	-8.5166	-11.22
-1.0155	0.89183	2.0207	1.6683	3.0152	-0.33743	0.62736	-0.30965	1.5929	-0.22197	-2.2399	0.40465	2.3902	3.3034	0.37363	1.7238	4.0518	1.4166	0.44167	2.6656	3.3159	0.81172	2.1121	4.7287	5.7506	5.7673	4.7637	3.78	-0.37672	1.2395	2.6006	1.6961	-2.154	0.47455	2.0139	2.3906	1.1338	3.6745	3.2453	4.9972	1.5721	1.4914	1.9411	-0.10733	-0.61615	1.0216	4.5828	4.603	1.01	0.087199
-1.6028	1.0903	-2.0085	-1.6236	-0.3301	-0.78454	-3.1711	-3.0254	1.0588	1.7171	-1.9557	-1.1623	-1.4884	-3.0408	-0.82833	-3.4455	-3.0386	-3.7798	0.36864	-1.9273	-2.3902	0.59831	-0.17165	-3.4221	0.65682	-0.92549	-0.79597	-2.9242	-0.64041	-1.6404	-1.9942	0.1231	-2.8134	-3.7494	-3.0172	-0.67522	-0.87134	-0.60403	-1.0562	-1.568	-1.1032	-0.35066	-2.2446	-2.4087	1.8808	0.38093	-1.2677	-7.0514	-1.0301	-2.2755
-7.3053	-1.9056	-2.5798	-1.6964	-0.75477	-1.9713	-2.9499	-2.7298	0.13701	-2.6998	-3.7629	-5.6668	-6.0444	-0.027795	-3.3921	-0.70653	-4.7537	-4.7083	-1.7705	-5.3272	-3.0804	-1.0177	-2.0355	0.17415	-4.3583	-4.8367	-3.2496	-0.73635	-5.0632	-0.59389	-0.12379	-0.52337	-1.8325	-2.501	-3.809	-3.4804	-2.3065	-4.5375	-3.8249	-3.4748	-1.7998	-0.89073	-6.0187	-1.2309	-3.5658	-4.5777	0.079387	-2.3179	-1.6888	-3.2462
-2.6891	-8.8511	-5.6075	-3.5397	-4.5695	-3.3975	-3.8018	-4.6645	-6.2877	-7.3757	-7.2842	-3.6002	-4.2269	-2.1376	-6.2134	-5.2846	-4.2584	-3.3288	-4.8653	-5.1831	-5.3323	-9.6992	-4.432	-6.5382	-5.3675	-4.9555	-5.2205	-3.7312	-1.9537	-3.3657	-7.7402	-4.9446	-8.4167	-4.2711	-5.3136	-5.0885	-3.0841	-5.6014	-3.6674	-0.44948	-4.5058	-8.173	-6.0674	-4.7319	-4.6918	-3.1163	-4.8888	-3.2716	-5.439	-2.3898
-14.168	-14.761	-14.65	-15.328	-12.582	-14.656	-13.528	-11.599	-15.587	-15.839	-13.758	-15.049	-14.808	-12.835	-11.101	-11.809	-13.99	-11.653	-13.888	-14.053	-11.625	-14.658	-16.704	-15.042	-14.112	-14.31	-13.346	-13.84	-15.33	-14.146	-13.451	-14.373	-13.615	-11.102	-10.912	-18.7	-13.307	-13.835	-14.167	-17.257	-12.855	-15.326	-14.597	-15.253	-16.074	-15.3	-11.856	-14.844	-15.485	-16.267
-12.101	-13.353	-14.992	-14.712	-10.971	-12.931	-11.837	-9.9197	-13.075	-12.442	-16.741	-12.283	-12.88	-15.345	-11.764	-14.06	-13.595	-11.383	-17.314	-12.069	-13.987	-12.396	-11.144	-14.306	-14.821	-13.591	-12.824	-13.655	-13.169	-12.764	-11.473	-13.099	-9.4252	-15.151	-13.2	-14.235	-14.123	-16.357	-14.037	-13.807	-14.459	-15.52	-14.586	-12.909	-13.013	-9.0175	-14.499	-13.486	-14.617	-12.317
2.9162	2.945	-1.0977	0.22296	3.0659	0.89563	-0.49959	2.1867	-1.0787	-1.8667	0.7576	-1.7232	-0.4588	3.9377	0.42958	-0.0057099	-1.2969	2.1429	0.65871	2.6796	-0.69682	1.9126	2.1124	0.22346	3.6355	0.42488	-0.76136	0.65984	-2.1209	-0.34223	6.1502	1.5632	4.1968	1.2236	0.20524	0.5994	1.6222	-1.6479	-2.6195	0.1366	-1.2045	1.0484	-0.18754	3.1967	0.25963	4.3793	3.6644	0.42215	2.9954	3.2874
-9.8513	-10.556	-10.053	-8.6843	-9.7998	-8.8576	-10.853	-11.519	-6.9031	-10.518	-6.008	-11.157	-8.7526	-8.1967	-10.207	-8.2434	-10.775	-10.672	-10.269	-13.682	-11.605	-10.126	-10.899	-9.9071	-8.9906	-10.251	-11.796	-9.1782	-9.6135	-10.182	-8.2917	-8.4251	-7.8748	-10.206	-9.0011	-9.6235	-6.2418	-6.2172	-10.384	-8.2439	-6.9834	-10.75	-11.953	-10.407	-9.6676	-11.967	-9.5433	-10.863	-10.24	-7.6116
-1.2094	0.99228	-1.1198	0.54752	0.8373	-2.1349	1.8714	-2.9466	0.4034	-0.27672	-0.36355	-0.88505	-0.18389	-3.7198	-1.4	-2.212	0.027084	-1.876	-1.9304	-0.43819	1.8646	-1.3803	-2.3778	1.7209	-0.24469	-2.6841	3.308	-1.6012	0.12099	0.097204	0.17002	0.25833	3.3822	-1.468	-1.3697	-1.4248	-1.553	-1.573	1.6064	1.2738	2.9894	0.49297	1.379	-0.71517	-1.0944	-1.4277	0.17413	-3.7984	1.4058	-0.18024
-13.287	-13.502	-9.5464	-10.737	-9.8155	-9.5424	-7.1615	-9.2916	-8.6008	-8.5456	-7.058	-10.668	-8.2616	-6.7996	-11.877	-12.624	-9.3002	-11.766	-11.352	-13.067	-6.6916	-9.8376	-9.6665	-12.117	-9.3277	-11.721	-11.355	-9.1035	-10.05	-6.5591	-10.438	-13.613	-12.359	-12.972	-10.66	-7.8227	-7.8106	-10.338	-10.398	-10.79	-8.9734	-10.002	-6.7006	-9.5204	-12.482	-8.3401	-8.683	-13.728	-10.627	-8.6316
-8.9588	-9.2925	-8.3758	-10.561	-7.2303	-8.6795	-11.231	-5.0141	-8.7574	-10.005	-8.4513	-12.833	-9.9409	-11.273	-11.304	-11.668	-10.155	-9.8872	-9.0027	-9.6328	-10.149	-11.958	-10.15	-10.475	-10.707	-10.276	-8.9513	-13.126	-11.329	-9.0846	-9.2931	-7.8721	-6.2802	-7.3924	-11.238	-7.9121	-9.0996	-9.9551	-9.4602	-11.016	-10.956	-8.9817	-13.094	-9.9767	-11.142	-9.718	-5.4071	-10.657	-9.7137	-8.9749
7.7048	6.2061	6.3992	4.2905	6.4261	5.5146	5.1168	6.1612	7.9395	3.905	7.3686	7.6745	9.6358	5.7269	9.5946	5.5431	7.407	7.5198	9.387	7.478	5.9592	8.1009	6.7281	9.8509	4.9428	8.6572	10.059	6.8462	5.1419	3.6618	11.645	7.1741	5.8584	7.231	6.6361	8.8849	2.4866	6.0902	9.3559	5.6386	8.888	7.8943	6.76	7.0816	7.2019	7.2354	7.1715	7.2978	8.327	7.811
-2.5454	-3.5141	-0.28214	-3.8024	-4.2522	0.49177	-2.8916	-1.3291	-2.8245	-1.7932	-2.7883	2.9959	-2.8703	-4.4136	-0.91699	1.836	-4.9554	0.67733	0.13363	-0.092241	-0.21181	-1.8681	-3.3392	-3.835	0.29387	-3.5266	-1.5648	-3.1247	2.0493	1.6514	-2.737	1.3684	-2.1157	-1.4557	0.50678	0.58335	-1.9425	-1.5079	-3.8174	-2.4928	1.4992	0.30714	-0.069231	-3.4117	-6.051	-4.2352	-2.1285	-3.6536	-2.8466	-3.2638
-12.637	-11.104	-13.341	-13.23	-12.448	-12.611	-15.082	-12.801	-10.507	-14.336	-13.645	-13.291	-9.9579	-12.184	-14.987	-12.928	-10.406	-10.433	-13.872	-10.891	-9.0485	-13.137	-10.633	-11.544	-15.972	-12.054	-13.905	-13.526	-13.059	-12.113	-14.751	-12.168	-13.344	-15.635	-13.16	-13.116	-11.352	-13.436	-12.618	-16.133	-10.405	-14.371	-14.163	-11.43	-11.053	-13.453	-14.85	-14.255	-14.164	-17.152
-20.321	-22.112	-22.125	-21.58	-23.805	-21.175	-22.423	-25.633	-22.036	-17.406	-24.429	-22.339	-20.989	-20.296	-20.989	-22.747	-21.527	-19.94	-22.425	-23.27	-22.417	-22.101	-22.91	-25.071	-22.492	-22.664	-21.877	-22.766	-21.328	-26.229	-22.047	-22.955	-20.829	-19.865	-25.237	-23.4	-18.825	-23.73	-23.716	-24.799	-19.572	-22.503	-19.763	-19.696	-19.711	-22.948	-19.936	-17.392	-20.839	-22.22
2.4355	-0.47962	3.0101	2.9488	-1.3227	3.5432	1.0073	0.22631	2.8866	4.3853	5.7186	4.5642	5.1281	3.472	4.0804	4.098	3.6854	0.51763	-0.5746	1.4502	5.228	2.0736	3.0342	1.1723	-1.4762	3.2306	3.7608	1.5905	0.90153	-3.582	5.3003	2.208	0.95545	-1.2081	0.29379	-0.66753	4.3411	0.30918	0.14256	2.5118	4.8102	1.8637	-0.56352	1.7118	0.42494	-0.63736	1.7618	0.77335	2.5246	0.89585
2.858	-1.5175	0.565	1.4337	-1.6088	-1.5321	-0.96889	-0.83749	1.5885	6.024	-1.7893	-0.17607	-0.45322	-0.064867	-0.14893	-1.4879	-1.0697	-2.6753	-1.6371	-0.9247	2.3604	1.3754	1.5549	3.3944	-0.52538	2.7388	-1.3545	-2.3264	1.1417	-3.9357	-1.1685	1.6846	1.4965	-0.89029	-3.9865	-0.98961	-2.402	0.30943	2.7285	-0.84331	0.22383	-0.65469	1.7472	-0.97739	3.0647	-3.1648	-0.088228	0.033065	0.52666	-1.8747
-3.7033	3.1929	-0.42373	-5.4089	-1.4404	-0.042399	-1.9844	-2.8188	-2.0532	-2.4012	0.81799	0.22049	-1.1894	-0.46763	-1.2011	-0.82386	-2.1475	-1.9424	-1.4808	-0.22306	2.0738	-0.5527	4.5942	-4.0796	0.25482	-2.5458	0.8708	-2.9369	1.4741	-4.9759	4.5603	-1.439	-1.1102	2.3203	-2.2815	-0.77135	-1.3145	-2.2143	-4.7396	0.23741	-3.2867	-1.1564	-1.7114	-0.0257	0.3424	-0.54281	2.8465	-1.4527	-0.82647	0.22724
-8.2889	-5.2091	-11.934	-9.048	-6.9754	-10.476	-5.6776	-11.836	-7.6942	-8.5485	-10.068	-12.619	-9.4749	-8.0554	-10.571	-12.842	-11.156	-8.7827	-7.4042	-10.061	-10.262	-8.4762	-8.6926	-7.7476	-8.3894	-5.8023	-8.8039	-10.344	-9.1193	-9.0767	-8.0215	-11.495	-5.7297	-9.9293	-8.4158	-8.7427	-7.6228	-8.4336	-11.434	-10.783	-7.7854	-7.4891	-5.8937	-11.21	-6.491	-11.161	-8.616	-12.285	-9.8059	-8.1819
7.4234	7.2245	9.3602	7.4379	8.7233	4.4366	9.0751	7.861	7.1661	7.779	6.0792	5.1485	6.8959	4.9874	6.6058	8.5968	9.0566	7.5553	3.8099	6.7412	5.5138	6.7091	6.2216	7.6449	9.6255	8.9848	4.9842	9.0381	7.8164	9.3681	5.3688	6.7193	7.8438	5.7751	5.6382	7.662	6.4774	7.2363	5.824	4.5899	3.6341	8.1123	6.2604	5.5944	6.6186	5.2202	3.9322	5.883	6.9406	4.5371
-4.0605	1.5207	-1.6662	-2.6322	-5.5485	0.071942	-2.5275	-0.33057	-2.206	-1.2489	-4.4323	0.43807	-0.78132	-2.4526	0.82318	-1.1232	1.1967	-1.3486	0.78797	-1.4895	-0.55116	0.76194	-1.5877	-2.4571	-0.038133	0.47445	-1.5817	0.66981	-2.3786	-4.7913	-1.7266	-1.7864	-0.56206	0.81763	-0.75168	-0.9071	-2.9531	-2.8835	-3.791	0.011832	-1.0592	-1.2106	-1.4992	-0.97368	-1.5362	-1.638	-2.2253	-0.94344	0.66779	-2.1514
-15.824	-16.862	-14.12	-11.643	-13.263	-15.479	-13.51	-11.307	-13.286	-15.955	-15.546	-11.77	-14.553	-14.387	-11.88	-14.109	-19.944	-15.185	-10.993	-16.267	-15.327	-16.089	-16.923	-16.572	-15.157	-14.483	-15.64	-14.157	-15.605	-16.638	-15.863	-14.361	-15.204	-16.198	-17.535	-15.028	-15.057	-12.461	-13.844	-12.568	-14.144	-13.237	-12.522	-15.322	-12.811	-11.122	-13.672	-12.949	-15.02	-16.604
1.0862	3.3543	3.3322	2.0132	2.1268	-1.7878	-0.20982	1.9929	-0.17755	2.184	1.0074	3.8582	3.7096	4.311	2.0158	1.8478	-3.1333	3.2794	1.8152	2.6304	3.5194	2.9583	2.8	4.1291	1.9745	0.2205	1.1358	-0.31516	2.717	4.85	3.0737	-0.078127	2.7551	1.4054	5.7344	0.45926	1.5251	2.0631	2.7643	0.70337	1.0441	1.8097	2.7738	-2.1274	-2.3752	-0.048279	1.2479	6.6681	-0.68769	3.0196
-10.291	-13.491	-9.1461	-5.5805	-10.285	-9.8502	-9.3262	-6.0237	-11.466	-10.23	-9.0798	-8.8056	-9.2929	-12.278	-8.7728	-9.0514	-10.962	-6.5652	-8.5462	-8.7783	-7.7518	-7.0489	-10.329	-11.368	-9.1972	-9.5857	-8.8389	-5.1322	-9.9822	-9.8637	-11.031	-9.9963	-13.089	-9.5486	-8.287	-8.0743	-7.5028	-8.7444	-7.1879	-7.7238	-6.27	-6.637	-10.686	-9.2494	-8.6851	-8.7244	-5.1034	-12.203	-8.4334	-7.8689
-13.879	-7.3014	-13.21	-12.928	-7.791	-12.327	-11.202	-16.31	-13.478	-11.927	-12.901	-13.483	-15.629	-12.343	-12.427	-10.68	-12.123	-16.359	-13.723	-8.9753	-15.101	-15.159	-14.821	-9.2014	-14.415	-13.909	-12.179	-13.187	-11.079	-12.284	-15.173	-12.895	-13.988	-10.539	-14.799	-10.237	-12.861	-10.913	-12.473	-11.408	-14.45	-11.521	-11.255	-11.639	-10.917	-11.165	-13.343	-12.56	-13.218	-13.816
-4.262	-1.796	3.0802	-0.45585	-2.4419	-3.7812	-1.5575	3.7603	-2.4249	-2.0342	-3.4872	-2.5867	-1.9677	-1.2922	-1.5046	0.56074	-2.083	-0.30773	-0.3128	-3.1854	0.1276	0.23549	-1.3693	1.5913	-2.5386	-2.5258	-3.3079	-1.2798	-1.1061	1.53	0.70627	-0.3759	-1.7869	-0.41894	-1.99	-2.445	-3.0364	-2.571	-1.8145	0.80416	-2.4545	3.2713	-4.3504	-1.2354	-0.59265	-3.2059	0.16213	-1.3978	-2.9157	-2.3568
-5.4937	-2.911	-1.619	-8.1416	-4.1129	-5.9483	-1.7817	-5.6245	-3.0102	-2.3729	0.326	-3.1588	-3.0199	-5.1473	-2.6888	-2.5178	-3.1869	-4.5539	-0.57402	-1.22	-4.2358	-4.1282	-4.0019	-3.2559	-3.1712	-3.4495	-5.5979	-2.5548	-4.5723	-3.4397	-0.0094732	-3.3132	-4.8711	-5.3941	0.17814	-3.9625	-2.3267	-1.2562	-1.492	-2.6125	-1.9707	-3.5321	-1.9598	-1.6547	-1.7503	-3.9565	-5.2907	-4.0668	-6.8085	-4.7112
-4.2801	-5.1204	-7.4924	-5.5901	-5.5914	-3.2035	-7.5501	-6.0155	-7.3706	-8.9717	-9.0801	-8.7727	-8.9988	-3.9372	-3.4425	-7.6425	-9.0535	-5.5418	-7.9228	-6.9739	-8.9852	-3.902	-6.3426	-5.6978	-5.4476	-8.2415	-7.988	-4.9744	-6.9919	-5.1403	-6.7488	-4.7636	-8.9922	-8.1343	-6.3296	-6.2381	-7.4217	-6.544	-6.9972	-6.7715	-8.2029	-7.3645	-8.9808	-7.863	-7.8505	-6.6618	-4.3166	-4.8582	-8.1065	-7.1243
-4.5843	0.77042	-3.2289	-0.98108	0.14641	-2.1898	-0.92639	-2.5978	-1.0879	1.5166	-3.7357	1.3347	1.8517	-0.17053	-0.44122	-0.022113	-1.2359	1.78	-3.1053	-4.9915	3.0284	0.30511	-2.0985	-0.020879	-2.1783	-0.41974	-1.6585	0.45585	-0.32777	-0.44412	-1.7115	-0.80236	0.97496	-4.824	-2.8638	-0.60411	1.3113	0.83099	-2.75	2.7083	1.8023	-4.1117	-4.4788	-3.674	-4.5637	-0.75781	1.4143	-0.1552	-0.45253	0.037672
-8.4576	-10.298	-9.1725	-9.1431	-9.9607	-10.968	-5.9613	-9.6884	-8.622	-8.0953	-8.1267	-9.4314	-8.3637	-8.6758	-8.9803	-10.835	-7.0408	-9.409	-12.231	-8.8432	-9.7276	-8.3403	-9.8911	-11.163	-6.7463	-7.8442	-5.6417	-10.785	-7.5254	-7.4633	-7.0025	-10.302	-9.0339	-9.0687	-11.004	-10.664	-7.5868	-10.682	-8.8041	-10.648	-6.3272	-11.226	-7.2961	-8.4957	-8.6622	-7.8771	-10.935	-11.427	-10.077	-9.6682
-12.926	-11.806	-16.107	-14.425	-16.826	-11.708	-14.201	-16.253	-15.589	-11.261	-16.975	-12.816	-11.577	-15.932	-14.209	-13.337	-14.182	-14.879	-11.835	-14.615	-12.955	-13.029	-12.744	-14.472	-15.736	-11.959	-14.843	-14.941	-12.751	-16.031	-13.808	-14.727	-15.311	-12.197	-12.873	-14.745	-11.92	-17.061	-16.906	-14.349	-13.074	-15.44	-13.951	-13.506	-13.473	-13.356	-14.254	-11.621	-16.043	-10.728
-12.097	-11.088	-12.307	-10.366	-12.132	-10.264	-13.441	-11.294	-10.808	-11.387	-11.309	-11.113	-12.119	-12.322	-9.1516	-12.371	-10.243	-12.025	-15.851	-11.366	-11.555	-13.335	-13.55	-12.684	-11.969	-10.902	-12.543	-9.3316	-9.376	-13.745	-7.5455	-11.019	-9.0459	-11.091	-9.8223	-14.685	-11.671	-10.434	-10.156	-11.002	-7.9436	-12.262	-11.914	-10.285	-13.754	-7.7719	-8.7315	-15.021	-13.003	-11.412
-8.1554	-10.95	-11.904	-10.757	-11.011	-9.9116	-10.322	-12.995	-11.757	-8.8566	-10.903	-8.0911	-10.361	-8.0468	-10.349	-8.1424	-11.223	-7.3355	-10.492	-9.539	-10.035	-11.927	-6.0768	-11.63	-9.1317	-10.393	-11.491	-7.7255	-10.066	-6.1476	-12.01	-11.868	-12.862	-12.181	-10.467	-12.838	-10.87	-7.7064	-10.817	-8.8559	-10.06	-12.571	-8.4992	-7.2517	-10.512	-7.6634	-9.8029	-9.8562	-9.397	-10.744
-1.2397	-7.752	-5.7265	-3.6524	-2.6743	-1.8155	-2.2223	-6.6409	-1.1058	-3.9339	0.063866	-1.9572	-7.1853	-5.0937	-6.2831	-3.0677	-4.6943	-6.2556	-2.62	-5.2037	-3.915	0.013002	-2.9805	-2.4527	-1.0144	-1.4488	-4.1525	-2.009	-2.7348	-1.271	-4.713	-2.7245	-5.4619	-3.4158	-4.7747	-2.8004	-1.274	-3.7434	-3.5065	-6.4303	-2.3141	-0.41572	-3.6096	-2.4624	-2.4511	-1.5512	-1.8806	-1.3164	-1.0055	0.48926
0.94597	3.8004	0.91657	1.4501	1.9273	2.2266	3.7722	-2.0324	2.0732	1.5823	0.014088	0.66868	-0.050045	1.9514	1.9967	0.35164	3.042	1.3271	0.56642	-0.40005	1.2966	2.2787	5.4935	3.7602	0.31086	0.54512	3.885	-0.67879	0.98481	-0.32463	-3.0533	1.0824	0.74742	3.8425	-1.4267	-0.066434	-0.84962	0.4334	2.3198	2.6358	1.8536	1.3366	2.0468	-0.29568	1.962	-0.49001	1.1144	4.4634	1.0713	-2.1578
-24.138	-21.851	-25.635	-20.185	-21.936	-21.25	-19.86	-19.65	-22.511	-22.642	-19.645	-21.402	-21.135	-17.737	-20.45	-18.246	-21.289	-19.471	-20.907	-22.599	-21.502	-23.285	-17.93	-19.707	-21.178	-20.878	-20.69	-21.163	-23.683	-22.419	-22.416	-18.963	-17.62	-19.317	-20.891	-17.166	-18.412	-21.167	-22.059	-21.638	-20.3	-19.459	-22	-19.498	-21.093	-19.064	-24.438	-20.948	-19.946	-18.696
-4.3579	-8.1276	-6.4166	-4.9935	-2.434	-5.0026	-6.4719	-4.7307	-6.1669	-5.6695	-2.0978	-3.8011	-5.2513	-1.6432	-3.8978	-4.849	-5.1242	-7.7387	-4.563	-2.7346	-6.6543	-7.8282	-5.6009	-5.249	-5.3581	-7.653	-1.8971	-5.5037	-3.9092	-4.1483	-4.9043	-4.5002	-6.4965	-5.9943	-5.8141	-6.0783	-5.7073	-3.1603	-2.5759	-7.0589	-4.5609	-4.7855	-5.6734	-5.2362	-7.2855	-6.4013	-4.9776	-4.6525	-6.4551	-4.7309
-1.933	-2.7011	-3.466	-2.8505	-3.953	-4.7815	-4.2336	1.2187	-1.9687	-2.5978	-1.2883	1.2138	-0.64989	-2.3795	-1.4427	-2.0889	-1.6343	0.54127	-2.9748	-0.60377	-2.2776	2.6804	-3.172	1.4474	0.20689	-1.6122	-0.41873	-3.7435	-2.0598	-2.7182	-0.48243	-1.0177	-2.1388	-0.50934	-3.2838	-0.58809	-1.7819	-1.4652	-2.2731	-0.55465	-0.0011764	-1.995	-0.74761	-2.5128	1.7849	-4.4543	-1.8592	-2.0538	-0.17046	-1.4347
-4.3574	-5.0481	-2.7438	-4.02	-2.6031	-6.0969	-3.9298	-3.2402	-3.7522	-5.6921	-2.9281	-5.1167	-2.9198	-3.1504	-4.134	-2.9161	-4.9695	-4.0873	-1.6135	-5.124	-3.6667	-1.5897	-1.2182	-6.4838	-2.412	-5.3398	-3.8163	-3.2085	-2.5514	-6.1074	-1.8557	-3.7712	-3.5452	-1.444	-3.7123	-3.2426	-2.7099	-5.0764	-6.6174	-3.6676	-1.5822	-4.7352	-2.2585	-2.5004	-3.4262	-3.2324	-2.8329	-2.98	-4.7342	-2.7475
-4.1342	-4.3758	-5.7178	-1.8764	-6.2451	-6.7416	-6.9135	-5.1372	-5.1977	-4.3194	-3.1977	-4.7201	-3.7889	-4.6919	-4.5934	-2.9641	-4.3222	-5.6952	-5.8999	-2.3468	-6.5036	-4.0949	-7.2937	-6.6053	-4.4425	-4.6045	-0.53365	-4.7349	-4.7895	-3.9525	-4.8298	-6.2261	-4.9029	-3.7678	-4.049	-6.5409	-6.951	-4.4883	0.24939	-8.2817	-3.8544	-5.2151	-5.735	-3.0442	-4.8173	-4.5459	-6.1674	-1.569	-6.9253	-3.8252
2.2257	2.197	-3.0888	-0.81087	-0.88236	0.26767	0.75714	2.3568	2.518	2.5138	1.0876	2.2786	3.3956	3.2682	0.64623	1.8011	-2.6398	-2.0466	-1.6239	-0.98679	3.8016	1.4224	4.6031	4.65	0.55211	1.354	-0.044854	2.4419	0.34038	2.974	2.281	-0.082072	2.505	3.8496	2.253	1.8721	3.1896	0.0013801	2.2532	0.63512	1.03	2.8195	0.23463	0.21551	-1.0727	2.5728	1.4154	3.535	-0.64844	-2.7511
-10.603	-12.709	-12.997	-12.13	-9.5189	-11.098	-10.88	-9.7421	-9.1188	-10.03	-8.9085	-12.56	-12.592	-10.908	-9.1176	-9.4851	-10.726	-11.942	-9.2161	-11.429	-11.678	-10.241	-9.0584	-8.8225	-10.041	-12.776	-12.719	-11.263	-11.87	-10.952	-7.3313	-12.267	-8.4566	-10.486	-11.045	-11.388	-11.65	-13.009	-11.348	-12.286	-9.3267	-11.04	-11.669	-11.76	-10.862	-10.37	-7.8197	-10.37	-14.949	-12.114
-10.804	-13.306	-12.239	-11.359	-10.94	-14.329	-13.932	-13.272	-10.591	-12.973	-14.786	-11.376	-11.719	-14.443	-13.508	-12.186	-15.01	-12.184	-16.117	-10.915	-14.572	-17.394	-12.033	-13.21	-13.65	-9.8132	-9.363	-12.863	-11.064	-14.459	-11	-14.339	-13.323	-10.223	-11.298	-13.197	-11.299	-12.855	-11.187	-13.87	-13.073	-10.278	-12.048	-14.278	-12.823	-13.796	-14.054	-11.87	-11.481	-12.908
9.6182	7.6758	8.0265	11.286	9.14	8.2219	9.0364	8.6023	10.012	10.28	7.1204	9.5441	9.8946	7.2212	11.502	8.5501	6.3296	9.712	7.2814	9.6898	9.4489	11.607	8.8248	8.5173	7.2609	8.6117	12.829	9.2424	9.643	6.086	7.4078	10.147	9.1709	12.4	8.0579	7.4351	7.7817	5.3499	8.4067	11.048	9.1224	9.6879	6.1422	7.9783	10.495	7.9527	8.273	3.2564	9.343	8.1894
-15.706	-15.148	-15.341	-12.367	-13.738	-12.749	-12.61	-12.758	-12.229	-11.313	-13.112	-14.399	-17.818	-14.577	-14.125	-19.311	-15.996	-17.268	-13.12	-14.037	-15.91	-14.056	-16.448	-16.62	-14.697	-13.006	-11.565	-12.167	-13.557	-14.279	-12.415	-17.015	-13.021	-12.715	-13.761	-13.704	-13.344	-14.442	-12.5	-12.148	-11.486	-9.7503	-14.507	-13.872	-15.7	-12.454	-14.055	-18.302	-15.65	-12.86
-23.134	-21.185	-19.416	-23.118	-22.802	-21.21	-19.648	-20.072	-22.423	-22.321	-22.931	-23.253	-25.326	-21.414	-20.429	-21.748	-19.556	-21.247	-21.201	-22.334	-19.699	-23.491	-21.904	-25.109	-21.511	-21.702	-24.965	-22.756	-17.446	-20.506	-22.288	-20.182	-20.457	-22.905	-23.49	-20.709	-19.122	-21.871	-24.758	-21.997	-22.435	-23.199	-24.198	-24.28	-20.391	-22.714	-21.596	-20.808	-24.4	-22.109
-3.9463	-4.5508	-6.1428	-3.9816	-5.5945	-6.0087	-5.0675	-2.143	-4.5529	-1.3213	-5.7035	-2.6566	-4.5038	-4.0371	-2.2042	-3.0084	-5.4413	-4.3222	-3.3045	-1.4932	-5.434	-5.801	-7.8027	-6.3335	-3.112	-5.9054	-4.485	-2.7528	-5.4539	-3.5487	-6.8345	-5.878	-4.8344	-7.5061	-4.9621	-6.7545	-5.0165	-4.8689	-7.217	-0.89243	-2.1037	-6.1549	-4.5176	-4.8727	-4.2202	-4.5792	-7.6306	-3.0915	-3.0566	-4.6006
-4.3507	-2.8379	-0.85217	-4.9868	-4.8246	-1.2691	0.25895	-5.6847	-1.3413	-3.7456	-3.1592	1.0349	0.47916	-1.0867	-0.9692	-2.5491	-2.0293	-1.4931	-1.6637	-0.56346	-1.5761	0.26066	-5.58	-0.60019	-4.3259	-1.8379	-2.3192	-1.5766	-2.8858	-0.50421	-1.9319	-3.5583	-0.64414	-2.9411	-2.2243	0.36981	-1.7028	-4.5911	-1.1226	0.71632	-4.8226	-6.1422	-0.9249	-0.70545	-0.71823	-5.648	-2.9937	-4.9547	-3.3136	-3.3888
-1.4359	-4.1505	-0.91937	-0.56647	2.9787	-0.16382	-0.24397	-2.0671	-2.9347	-1.6935	-3.9455	0.69025	-2.7803	-1.3663	3.177	1.3912	-0.34103	-0.95729	-0.14722	-0.2552	-3.675	-0.67798	-1.8238	0.91975	-2.7139	-3.3075	-2.0826	-1.5662	4.5242	-0.42314	-2.3128	-1.1134	-1.0904	-1.7631	1.4271	-0.87308	-4.7914	-2.6933	-2.7775	-0.92063	0.3509	1.2166	-0.44118	-2.474	-2.2556	-2.1468	-1.5398	-1.1099	-0.29412	-3.3136
-5.1159	0.23419	-1.0105	0.10767	-2.4964	-1.8197	-3.3172	0.68882	-4.5398	-2.3024	-2.8377	-0.68813	0.77811	-2.5593	-2.4922	-1.5575	-4.1905	-0.82088	-3.7054	-3.818	-3.101	-3.788	-2.883	-3.6221	0.42747	-2.1983	-1.8559	-4.4528	0.14404	-1.7287	-0.38539	-3.4387	-5.623	-4.7159	-1.3418	-1.7215	-2.5173	-2.5848	-4.0768	-3.5571	-4.3862	1.5611	-4.5512	-3.0339	-1.2219	-3.8537	-1.7375	-1.858	-2.8855	0.0021618
4.8848	4.6299	6.5913	6.9955	8.7434	4.1945	4.429	6.9668	7.9318	3.5132	3.0772	5.7893	5.9098	1.5572	5.9658	4.9535	2.5175	7.06	8.3803	5.0035	4.4013	6.5568	6.7831	6.6111	7.3597	3.6523	0.85863	5.1946	9.4875	6.4342	6.4376	7.1036	5.5185	7.6137	2.6952	3.4265	5.6592	8.032	6.8984	5.5038	5.2289	3.7723	1.9239	3.9143	5.6097	7.6338	5.6796	3.5592	6.7673	6.8277
7.4388	4.5311	8.7287	4.8935	8.4138	5.713	7.2146	7.8103	10.212	5.554	7.6621	5.0609	7.7234	10.261	10.178	6.0457	7.5099	8.6593	4.9242	3.278	4.1463	11.112	5.7444	5.2115	4.6957	7.2382	5.888	7.8619	6.8032	6.8334	6.561	9.3434	7.9976	9.9808	6.6277	6.184	7.1579	3.7579	4.2393	5.1103	8.9291	5.3626	6.9012	6.6756	6.668	5.7463	5.8371	8.1408	7.1631	6.9135
1.5077	0.98537	0.73032	1.9394	2.4683	0.96661	1.9108	3.4676	1.8861	3.8551	-0.47896	2.8459	2.7914	4.364	1.0031	-0.38548	1.4321	2.3501	0.68737	-0.55567	4.6848	3.3823	1.0092	0.96701	2.1905	0.23886	4.1063	5.4203	-0.96254	0.29276	2.4196	4.9739	2.0281	2.3105	5.5549	4.8164	1.094	0.4199	1.534	-0.42723	2.6247	3.2342	2.5615	3.1299	2.9476	2.9461	0.58399	1.7612	1.2237	3.5112
-12.741	-17.907	-14.238	-13.507	-14.131	-14.716	-15.166	-14.629	-11.763	-14.358	-13.835	-15.893	-11.326	-16.872	-12.626	-10.7	-13.694	-15.092	-16.122	-13.888	-16.002	-15.294	-13.79	-12.657	-15.389	-13.095	-11.808	-16.337	-14.884	-17.243	-15.734	-12.32	-17.093	-13.149	-14.673	-10.505	-13.425	-15.563	-16.688	-16.974	-16.496	-14.515	-13.85	-15.017	-14.888	-10.831	-14.796	-13.977	-11.396	-11.814
-20.771	-20.16	-25.364	-21.944	-21.43	-20.321	-20.059	-21.05	-19.175	-24.257	-20.624	-21.074	-22.225	-20.599	-20.154	-20.521	-18.587	-20.921	-18.562	-20.684	-19.361	-20.176	-21.823	-21.756	-23.483	-20.436	-20.976	-21.608	-15.959	-21.309	-19.518	-22.263	-21.229	-21.211	-19.995	-23.855	-19.379	-23.35	-18.952	-22.311	-17.654	-21.146	-20.758	-20.088	-21.411	-21.599	-21.073	-22.216	-23.088	-24.125
0.24296	-0.17405	-0.079516	0.067944	-0.86836	1.9308	0.26246	0.80825	2.1662	-3.1104	1.1853	-0.82416	-0.40035	-0.57899	-1.0141	1.9581	-2.4627	0.32748	-0.46076	0.53235	1.8615	1.6624	-2.1575	-1.6416	1.7685	1.6154	-1.1475	0.36007	0.68948	3.8238	0.51336	2.5552	2.3122	-0.34531	-0.61311	0.41523	-0.60118	0.544	-0.98464	-0.086906	0.56794	-0.36365	3.6545	-1.9464	-1.6283	-0.071816	-4.1623	1	-0.021047	0.82908
-0.25417	2.3982	-0.44296	-1.2382	2.1027	2.6907	-0.30514	0.26597	-1.8024	0.96138	-1.3723	-3.5701	-0.79491	0.76466	2.2795	-1.1861	3.4298	1.5597	1.4126	-1.6139	1.7371	-1.1341	-1.3268	-0.76875	-2.351	0.38089	-1.346	-0.91905	2.0326	0.47976	-2.7583	-2.8006	2.1417	-3.9724	2.5646	-0.40887	-0.69896	2.543	0.93649	-0.62236	-0.44881	0.97052	0.21656	-0.46646	4.5362	-0.70457	0.45254	-0.22065	0.043013	-1.3837
-0.19431	3.9203	4.2368	1.7094	1.8554	2.6369	0.94985	3.0653	2.4781	1.7999	3.1901	2.3536	1.4278	1.4328	1.579	0.28267	1.5284	3.0061	1.4481	-0.79959	-0.88678	1.2848	3.711	7.0552	2.8598	1.9181	1.4958	2.5989	1.2581	1.6161	5.1199	0.99353	1.8746	1.6251	2.4727	1.0388	3.5139	-0.46663	5.4471	1.7629	2.7069	2.6816	0.98008	5.5707	1.4679	-0.68735	3.0781	4.6491	1.6592	1.1692
3.3138	-1.6191	-1.6283	1.6281	-0.93677	-0.7808	1.7415	-0.082595	-2.0072	-0.35971	3.1447	1.5625	-0.54278	-1.0139	-2.5091	3.545	-0.29011	2.132	-1.7323	-2.4434	-2.2147	-0.65923	0.89859	-0.23572	0.060146	0.056782	-0.99471	2.1043	2.21	-1.7862	-1.4923	3.7354	-1.5104	-4.6651	0.15925	0.038443	0.60074	-2.8417	-4.1436	-1.5281	0.068774	-1.6479	-2.3242	-0.057693	1.5359	-1.5134	3.196	2.1636	-0.89069	0.64767
0.5438	-0.24709	0.28558	0.89182	1.958	2.2302	1.4019	-0.087825	-1.372	-2.1873	-1.0724	-3.0531	2.1617	-3.2539	-2.5928	-2.4119	2.8779	-0.85927	0.07172	3.2898	-1.597	4.8335	2.3057	3.65	-3.5266	0.046158	0.32702	0.47218	1.5449	-1.292	-1.543	0.70763	-1.9058	1.4125	-1.7713	-3.8524	0.68286	-2.228	1.5345	1.5606	-0.94883	-0.4627	1.9378	0.37733	-0.70777	0.44699	-0.42953	0.085199	2.2546	0.06817
-0.85117	-2.3514	-0.96741	-2.2234	-0.17911	-3.134	-2.4328	-2.0732	-1.278	-3.0656	-1.8285	-2.9164	-2.7264	-4.0451	-3.4924	-0.20169	-1.1729	-2.6045	0.31311	-1.7851	-0.99361	1.1315	-0.77447	-1.0738	1.7771	0.36308	1.4894	-0.27362	-4.074	-1.4535	-3.8521	-3.6919	-2.276	-3.6961	-1.464	-3.862	-0.06646	-0.14255	-0.27703	-0.79497	-1.7452	-2.2955	-1.8948	1.2781	-1.8302	0.4928	-3.0304	-0.35223	1.1163	-4.0021
-3.3686	-3.4448	-2.1162	-1.8648	-0.82364	-2.5	-7.3927	1.4653	-1.096	-1.4539	-4.2916	0.61684	-3.9875	-3.4725	-2.1184	-4.0799	-4.4891	-4.4918	-3.871	-5.6208	-1.3004	-3.4024	-4.9209	-5.3006	-1.3639	-1.9633	-2.257	-3.4687	-0.44159	-2.8492	-2.2945	-3.1294	-2.2422	0.87636	-1.0343	-0.42013	-4.1918	-0.33946	-3.7071	-3.8886	-4.5988	-3.0342	-2.9259	-5.0807	-2.0888	-3.302	-1.1797	-1.1679	-2.3371	-5.3259
10.197	9.9042	10.458	10.73	10.708	9.8095	4.9851	12.034	8.2037	7.3455	9.7073	8.9742	11.075	8.5708	8.9847	5.4319	9.222	9.7657	9.5602	6.7289	7.1809	8.1762	11.072	10.1	9.8966	8.783	11.028	10.726	9.1823	9.2587	9.7789	9.9785	10.221	8.957	9.6109	6.8681	9.9638	7.1937	7.3755	6.3411	11.084	6.5279	9.2893	10.141	9.6506	11.261	11.019	8.7969	6.0001	11.49
-12.567	-12.55	-15.158	-14.386	-12.653	-14.457	-12.523	-13.022	-13.749	-18.188	-15.442	-16.31	-14.435	-13.291	-17.954	-16.12	-15.651	-10.678	-16.172	-14.962	-14.729	-13.784	-14.502	-15.212	-15.26	-16.151	-13.108	-17.146	-15.272	-13.102	-14.858	-15.543	-13.457	-17.226	-14.725	-17.055	-13.118	-13.227	-14.969	-15.33	-13.759	-14.626	-16.032	-13.267	-12.105	-13.475	-15.766	-15.534	-11.163	-13.413
2.9052	-1.1932	0.0048814	-1.4074	1.2632	-1.1744	-0.36026	-1.6219	1.3268	2.2309	-0.045779	-1.7384	0.93777	-1.6213	-0.56508	-1.7754	-0.72049	-0.31672	-0.39059	0.48405	-4.8117	-0.087403	0.47186	-2.1918	-0.37393	-0.33544	1.394	-0.65527	1.8589	-0.00026854	1.6649	0.44216	-1.0331	-0.35798	-1.9139	-3.1146	-1.8721	-0.70044	0.74622	-3.4935	0.035411	-1.328	0.80282	-3.7174	1.6419	-1.625	1.1522	-2.4664	3.2326	2.5912
-11.104	-8.9309	-7.4184	-8.1303	-8.1417	-7.2649	-8.1893	-11.457	-10.019	-7.9159	-7.9615	-9.3009	-5.8466	-7.2657	-6.4561	-8.605	-5.7899	-7.999	-8.8503	-7.8238	-7.467	-7.954	-7.8647	-7.06	-7.148	-7.8392	-7.0119	-7.4726	-5.8363	-6.3835	-9.0589	-5.7245	-8.1841	-5.1947	-8.9394	-9.6739	-9.6123	-8.9815	-6.2897	-7.1928	-5.1959	-4.9751	-8.541	-9.3921	-5.9924	-8.5854	-6.1738	-9.4605	-8.6742	-6.7943
-0.15992	0.21098	-1.6226	-0.79639	-1.9353	2.3331	2.8464	-0.25828	1.3867	-3.2952	-0.56962	0.92898	1.261	0.88316	0.77009	-2.1914	-0.64592	-3.3557	-0.70495	-2.5	0.12349	0.88406	-1.1221	-1.4153	1.081	0.80201	1.6328	-0.88674	-0.37715	1.1335	2.3239	-0.46177	-1.4942	-1.5686	-0.59418	-2.9243	-1.8086	-2.4757	-2.3729	-2.8724	1.2375	0.33432	-1.3409	0.045439	-1.5907	-2.8495	-3.4537	1.2227	1.1336	-1.9352
-0.24754	2.739	2.2268	0.23287	4.4675	1.7438	1.7563	2.871	2.8509	3.6523	0.99707	3.6532	4.4651	3.4423	3.5614	1.099	4.5632	2.7619	5.0362	4.1705	4.5494	2.5752	1.4198	1.8523	0.51131	3.4697	2.3096	2.6492	0.62155	0.10458	1.4292	3.0249	3.3123	3.8601	4.3918	3.3986	0.64163	4.5199	2.1284	2.6471	2.3755	4.8358	0.39129	2.849	4.7892	4.0848	0.75198	2.0332	2.694	3.1367
-10.736	-8.9083	-14.402	-10.88	-11.676	-12.921	-12.267	-13.927	-10.625	-17.068	-12.058	-12.181	-12.647	-10.5	-14.743	-10.613	-11.304	-11.301	-14.628	-10.729	-11.248	-15.006	-11.697	-17.996	-12.803	-16.079	-12.865	-16.04	-14.066	-11.81	-11.369	-9.8526	-11.133	-13.4	-12.416	-12.057	-9.8836	-16.3	-13.923	-12.58	-14.773	-11.679	-11.905	-12.364	-15.446	-19.236	-14.444	-8.1595	-16.567	-10.032
0.30859	-1.6131	-1.6553	-1.2886	-3.1941	-0.49977	-6.1905	-6.1026	-0.72472	-1.9332	-1.0545	-6.6343	-5.2511	-1.0884	-0.80252	-6.5899	-2.7704	-1.8091	-1.9382	-2.2534	0.15921	-4.5028	-2.5111	0.014494	-1.3731	-5.1358	-2.8129	-2.1872	-5.05	-1.2766	0.33	-4.8666	-0.023377	-3.2278	-2.9403	-2.0546	-5.59	-1.4585	-4.182	-5.0098	-3.4943	-4.2677	-4.476	0.26289	-1.6845	-2.8766	0.26662	-1.3825	-4.4059	-4.5149
2.2682	-1.0616	1.5127	-3.1726	-1.6737	-5.1809	-0.97451	-0.0052329	1.4349	1.6631	-1.104	-1.4577	-1.7522	-0.65678	-0.87015	-1.7313	0.49995	-2.6493	-1.7721	-1.3877	-2.9164	0.32339	-0.093034	-3.8109	-1.1206	-2.0788	-1.3712	-1.0634	0.90572	2.4858	-2.0071	-1.4054	-2.0076	-4.9442	2.216	0.70883	-3.2036	1.4439	1.0794	0.18938	-2.6647	-1.5047	-2.833	-2.8591	-1.2874	-0.34328	1.4579	-2.1902	0.11233	-1.2164
-8.4501	-7.0663	-7.5409	-8.8492	-9.101	-9.5944	-9.3365	-7.8612	-8.0609	-7.6983	-9.7207	-12.038	-7.1605	-13.418	-4.6881	-11.51	-9.4515	-7.8586	-7.8259	-11.036	-9.126	-8.7008	-9.1123	-12.194	-9.5048	-7.9274	-10.551	-10.609	-10.621	-10.666	-7.958	-9.9786	-6.8601	-8.8145	-11.596	-6.5228	-7.6976	-8.6953	-9.5096	-9.6826	-8.8585	-10.164	-7.447	-9.9478	-7.8112	-9.752	-11.541	-9.711	-8.4326	-8.2673
-1.8029	-1.3912	-0.89954	-0.39662	-0.78708	-2.1132	1.5863	-0.6085	-2.2663	-1.3022	-1.3129	-1.7125	-0.97622	-1.4669	-0.46693	-0.94116	-0.2404	-2.8761	-6.4588	-4.3539	-2.3537	-1.6542	0.32391	-5.4354	-2.6651	-1.0977	-4.545	-5.2901	-0.59814	-0.53174	0.32512	-1.664	-2.5942	-4.3569	-2.7389	-1.8962	2.7547	1.2719	-2.8522	-2.213	-3.1381	-4.5215	0.86445	-0.42342	-1.2691	-2.0883	-0.3065	-3.5757	4.0582	-2.3604
2.8446	3.8041	4.9811	4.3831	6.5671	4.6545	3.5933	0.12204	5.1942	5.9177	3.9939	1.4792	3.575	4.9541	3.7451	4.4156	2.835	0.53851	1.9993	8.4021	4.4976	5.8204	2.1978	4.7848	5.2916	6.4602	3.6018	2.9917	3.4092	4.1808	4.2599	6.0088	7.8004	-0.44793	6.3489	2.872	4.8537	3.2741	0.83603	5.968	3.7105	2.3542	7.0148	1.24	4.6691	5.1059	3.0128	2.6303	2.0915	3.8286
3.6647	3.2919	2.2459	1.0408	0.45284	0.7411	2.6419	2.6126	4.0417	-1.8166	0.13641	3.0251	2.2615	-1.0829	2.3996	1.369	-0.044935	1.1924	5.139	1.7216	1.0569	3.0118	0.45697	-1.2206	0.65835	-2.163	2.5395	2.0754	3.5915	2.8873	0.57848	3.1899	1.8167	3.0813	-0.98409	-0.44654	1.2683	5.4012	0.83034	0.9511	2.3543	0.67049	-0.073184	2.6703	4.2571	0.096024	4.42	-0.036225	3.4101	1.7799
-11.725	-6.1719	-9.427	-8.498	-6.0374	-7.1792	-8.7323	-5.6763	-8.0142	-7.7179	-8.0038	-3.956	-7.0566	-8.017	-5.5998	-10.471	-6.2093	-3.9442	-6.8154	-8.5827	-5.939	-6.3976	-4.5125	-7.2469	-4.0914	-10.082	-5.2621	-8.6863	-6.0853	-5.1741	-10.395	-6.0618	-9.533	-6.3318	-8.0809	-4.836	-8.1618	-4.2733	-8.5754	-6.0874	-8.1617	-8.3287	-7.5091	-8.2207	-7.1716	-12.874	-11.175	-7.1528	-8.7469	-5.8265
1.1678	-2.441	-0.53146	0.24757	-1.2645	-1.2584	-1.9177	-0.24236	-0.56822	-6.244	-0.85809	-4.0785	-0.37069	-1.3741	-3.3656	0.20671	-1.6411	-2.6396	-3.7658	-0.018416	-3.3523	-1.533	1.0433	-1.2447	0.85573	0.13039	-1.2834	-2.6439	-2.0612	-5.3951	0.030779	-4.2115	0.88528	-1.4546	-3.7327	-1.8131	-1.39	-1.3973	-2.4634	-1.9815	-2.2738	-2.2128	-3.4608	-3.8744	-3.3797	0.78893	3.5877	-3.8488	-0.66233	-0.34416
1.7275	1.3569	-0.80464	3.5301	1.7183	2.3974	1.2299	-0.073859	0.65307	5.4072	2.7447	3.4588	0.23671	-0.80306	1.8275	1.4524	-0.08588	2.6863	-0.37271	0.71272	3.3072	-0.18293	4.517	-1.9194	-0.91891	1.8196	1.0137	0.15488	1.2055	3.9406	1.3372	0.48604	2.417	2.7289	2.5048	0.12217	-3.3975	3.7646	-2.1119	-1.2142	1.541	-1.7417	4.7832	0.082219	-1.178	0.60614	4.5077	1.9461	-0.38304	1.3473
-11.852	-13.218	-11.704	-9.6082	-9.0645	-14.794	-10.018	-13.088	-12.41	-10.916	-10.983	-10.215	-9.6676	-10.388	-9.8282	-13.343	-11.636	-11.608	-9.7137	-13.365	-12.044	-11.952	-10.458	-11.051	-14.521	-11.118	-11.545	-14.303	-9.2092	-11.583	-6.8752	-10.35	-10.228	-13.949	-10.474	-10.256	-9.9631	-10.689	-11.729	-10.237	-13.824	-14.738	-12.585	-10.907	-10.227	-13.999	-14.703	-13.792	-11.693	-12.419
-13.365	-10.522	-11.191	-16.71	-14.971	-14.482	-11.431	-16.37	-13.941	-10.809	-12.71	-11.25	-11.265	-13.763	-12.418	-15.217	-13.898	-13.347	-14.498	-14.082	-11.566	-13.676	-17.315	-11.969	-8.5104	-13.93	-15.803	-12.821	-13.921	-11.098	-13.912	-14.954	-12.199	-12.683	-11.704	-10.021	-9.8574	-11.212	-13.609	-13.514	-11.269	-12.088	-13.563	-14.841	-12.888	-14.082	-11.905	-10.816	-13.16	-13.588
0.43771	0.22433	0.12211	-0.76931	5.4979	1.4932	0.90527	1.6766	3.8695	0.90203	0.18438	0.63089	-1.5299	0.00033404	3.4603	4.14	3.2012	3.0979	2.2635	1.2566	-2.3924	4.4746	3.8684	5.0867	1.8072	-1.7053	4.5403	1.6554	1.5884	1.6026	1.6671	4.9726	5.4601	3.3522	3.2079	2.6278	0.33563	1.2493	2.8283	0.92825	1.1949	3.6374	3.3213	2.3665	2.8873	3.4413	2.5174	2.4213	1.767	3.0726
-14.221	-13.501	-12.887	-8.0054	-12.563	-14.153	-12.996	-9.2239	-13.025	-12.417	-13.179	-12.641	-11.616	-13.008	-11.964	-13.874	-16.162	-13.154	-14.369	-11.965	-11.867	-12.791	-13.303	-12.192	-13.579	-11.844	-10.308	-14.713	-14.654	-15.154	-15.36	-11.902	-14.547	-9.3581	-13.273	-15.041	-15.039	-15.049	-14.627	-9.9007	-14.706	-12.893	-13.579	-9.4776	-15.6	-14.112	-13.883	-13.354	-16.117	-9.723
0.6992	-2.3751	0.41088	0.67129	1.6346	-2.0876	-5.2439	-0.34688	0.57678	-0.19859	-0.50143	-4.3804	-1.8134	-0.078061	-0.70848	-0.65211	-1.7794	0.2042	1.7156	-0.90841	-4.486	-0.39771	0.30067	-1.7328	-2.5846	-2.8852	-2.8242	0.2514	0.076053	-3.1841	-1.5923	-4.9324	-3.8322	-0.41943	3.3646	0.49773	-3.0777	-3.1768	-1.4262	-0.50988	-1.0243	1.7585	-1.1727	-0.22227	-1.1015	-0.69063	-0.28166	-1.4861	-2.6868	-0.095258
-7.5205	-6.222	-11.381	-6.7273	-4.6521	-3.3315	-4.7922	-8.8284	-4.2147	-6.1856	-5.6976	-6.5002	-5.2674	-3.937	-6.3979	-5.7334	-7.4918	-7.0817	-8.8204	-4.771	-6.5041	-6.3844	-4.0145	-6.6172	-5.969	-2.6498	-5.9227	-6.7242	-7.9385	-6.7537	-7.75	-6.7049	-7.5223	-8.5184	-7.3228	-4.4843	-8.0841	-7.1581	-4.957	-4.9875	-3.8317	-4.7107	-7.5779	-8.702	-6.9131	-7.1892	-7.4335	-8.8809	-7.9935	-5.7116
-13.901	-13.518	-14.559	-14.704	-13.858	-13.932	-14.274	-13.843	-16.31	-13.331	-13.538	-14.451	-15.097	-12.879	-11.227	-19.167	-13.316	-16.95	-15.394	-12.875	-14.507	-13.447	-17.463	-13.393	-13.42	-15.11	-16.141	-12.653	-15.894	-12.943	-14.084	-17.466	-11.452	-17.232	-14.974	-15.213	-17.314	-16.27	-13.002	-13.479	-16.192	-13.063	-15.571	-14.818	-10.49	-12.794	-14.729	-15.173	-15.522	-13.614
-5.0371	-2.8142	-3.7306	-3.7571	-5.0118	-3.6308	-5.9876	-8.1611	-6.9542	-3.3957	-4.3434	-6.6917	-4.498	-3.714	-2.8189	-7.0692	-3.3897	-2.1096	-3.5352	-4.1463	-2.2864	-5.0287	-2.4291	-4.2395	-6.3237	-6.6424	-3.9794	-0.97056	-1.6164	-2.8454	-2.7556	-3.3456	-4.4651	-3.4194	-8.2878	-7.8322	-3.8445	-3.0012	-2.6842	-3.5484	-4.5245	-4.3659	-5.99	-8.4058	-6.3772	-6.9396	-5.0186	-4.7599	-6.3426	-4.5542
2.7982	1.4567	1.5127	3.4561	1.7634	4.2723	0.94714	-2.1404	3.7428	0.17455	-0.28055	-0.38149	2.8426	0.90173	2.1892	1.7117	-0.86856	-0.5541	5.0865	0.29089	2.0204	2.5521	3.4939	2.4334	-0.96105	5.0879	3.5049	3.3213	-0.99305	-0.62496	4.1167	0.64756	1.3476	0.20735	0.91652	0.17587	0.46862	2.6339	1.2379	1.3378	0.24107	3.0549	2.6994	3.5116	1.043	1.4703	1.9965	0.92766	-0.81061	-0.8021
-13.806	-13.131	-15.702	-12.341	-14.387	-9.8557	-14.439	-13.224	-13.11	-16.493	-15.08	-12.48	-15.568	-13.037	-16.065	-13.332	-10.76	-14.382	-11.129	-10.946	-14.468	-10.137	-14.215	-12.788	-10.982	-15.082	-11.767	-9.852	-14.698	-15.644	-14.193	-14.235	-14.239	-13.336	-11.528	-12.723	-11.236	-11.01	-12	-13.822	-13.308	-13.543	-13.017	-13.272	-11.303	-12.285	-14.911	-11.439	-13.78	-11.353
-15.421	-11.837	-10.284	-12.869	-11.877	-10.481	-9.2005	-11.841	-12.007	-12.572	-9.6819	-11.59	-11.36	-12.895	-13.278	-10.238	-6.9954	-7.3198	-7.8831	-10.304	-12.655	-10.149	-10.586	-8.9418	-9.4194	-8.3312	-12.934	-9.8476	-11.13	-11.262	-15.401	-14.329	-9.2363	-14.044	-8.2243	-11.683	-9.9984	-13.964	-11.177	-10.04	-10.114	-10.877	-11.752	-9.0508	-11.78	-13.204	-11.09	-11.85	-10.66	-12.178
-11.434	-9.7494	-11.843	-11.341	-10.303	-5.7163	-14.205	-7.0582	-8.1973	-9.8448	-10.673	-9.1361	-9.8654	-9.3322	-5.2247	-12.148	-10.019	-8.0863	-10.781	-11.053	-8.8672	-9.2566	-9.4588	-8.5323	-12.741	-9.7784	-8.6451	-9.0009	-8.0727	-7.8439	-12.501	-8.8763	-9.8612	-7.1077	-10.023	-11.458	-10.171	-11.162	-11.931	-11.615	-9.8306	-10.235	-7.6113	-9.2216	-11.312	-9.3188	-5.6975	-8.9783	-9.1407	-10.35
-2.6879	-1.3239	-5.662	-3.5295	-0.0954	-1.9117	-1.117	-3.4581	-1.8122	-4.3444	-4.4782	-3.716	-5.1063	-1.0424	-2.0416	-1.8588	-2.15	-4.1821	-2.6295	-3.8234	-2.4618	-5.3163	-3.9426	-3.5969	-5.7775	-1.6652	-5.0028	-5.0203	-3.0856	-4.9309	-1.4177	-3.9654	-0.5533	-3.3758	-5.118	-2.1859	-4.1729	-4.1858	-4.3744	-1.1598	-5.0167	-1.5069	-3.8109	0.63611	-3.6717	-3.9797	-1.8057	-1.6646	-3.6563	-1.2993
-23.82	-24.798	-19.068	-23.476	-21.194	-20.292	-20.647	-22.274	-20.618	-24.564	-23.204	-18.993	-22.819	-21.388	-25.547	-21.663	-24.111	-22.705	-21.715	-20.957	-22.227	-22.305	-21.392	-24.721	-19.189	-21.034	-21.099	-22.556	-23.64	-19.22	-19.195	-25.172	-17.854	-22.244	-21.337	-20.976	-21.703	-22.188	-23.073	-20.665	-24.138	-23.34	-21.515	-24.437	-19.671	-23.748	-22.733	-21.292	-21.582	-20.697
-0.072215	-0.80662	-0.42052	1.4782	-0.34593	0.92603	-0.29235	2.2723	3.8542	-3.1396	0.597	-0.148	1.8268	0.84712	1.8293	2.7923	1.4925	-1.3512	0.31972	1.2881	-1.7895	1.9372	-1.1267	2.6124	2.3152	-0.42643	0.30429	1.5601	2.0794	5.4361	1.564	4.0192	1.2945	2.5679	2.1156	-0.49546	-0.98528	0.9841	-1.3154	-0.87872	1.5646	0.12269	0.24072	0.78111	0.46171	-0.059643	1.2194	3.0471	-2.1161	1.9391
-3.9005	-5.2446	-6.2343	-9.5428	-1.1345	-6.9186	-7.7789	-3.2969	-9.0086	-6.763	-7.6225	-10.843	-5.8412	-8.4816	-9.6218	-6.6287	-3.3021	-5.7657	-7.6013	-6.7971	-6.0583	-3.3245	-8.1147	-8.245	-3.757	-6.4735	-8.3582	-3.5474	-6.8551	-5.1363	-7.7728	-6.4381	-7.065	-5.3548	-7.2109	-5.564	-6.7416	-5.6272	-4.0573	-7.528	-4.8679	-4.6331	-7.2372	-5.5201	-7.0885	-5.4705	-4.993	-8.9032	-5.3801	-5.0146
-4.0919	-5.1432	-2.8791	-7.7808	-3.2078	-5.6452	-3.0515	-2.1661	-3.9163	-4.3497	-3.0343	-6.2175	-4.8312	-2.5439	-3.8444	-2.4077	-4.5076	-5.8651	-5.6561	-4.1257	-5.1619	-3.6174	-5.2662	-3.9114	-3.5617	-4.9253	-3.1037	-6.433	-3.421	-2.6152	-7.3154	-4.9148	-1.6989	-3.49	-3.0937	-6.8519	-2.0746	-4.429	-6.5959	-3.9635	-5.113	-5.3289	-3.6692	-3.4568	-3.3488	-4.524	-4.3889	-5.8044	-5.4699	-4.4681
-7.5551	-5.7964	-8.9203	-4.4204	-9.0096	-8.1846	-13.081	-5.6401	-6.4485	-6.9742	-7.363	-7.5866	-6.6934	-8.7639	-6.215	-5.896	-5.7956	-7.9175	-8.0575	-7.7157	-8.4748	-9.4535	-7.4128	-7.1091	-9.0161	-6.8122	-4.2813	-8.176	-7.5243	-9.2114	-6.6916	-9.605	-6.7735	-7.4331	-9.3101	-10.68	-11.007	-9.7501	-5.7458	-6.7422	-7.2584	-7.9659	-7.3964	-9.7691	-5.3463	-6.1133	-10.435	-6.0878	-4.2693	-5.5405
-9.8004	-11.275	-10.39	-11.939	-7.3687	-8.7157	-11.125	-9.1956	-8.7919	-12.097	-13.403	-10.622	-13.395	-9.885	-9.0154	-10.945	-10.852	-12.253	-11.514	-12.748	-6.6455	-10.69	-12.901	-9.4942	-8.0388	-10.51	-10.551	-9.1527	-10.136	-11.1	-8.5439	-11.191	-11.521	-10.168	-7.513	-13.744	-11.755	-9.3068	-13.089	-11.09	-10.533	-13.291	-11.099	-10.938	-11.697	-10.923	-9.6425	-13.597	-9.5411	-11.945
-1.9981	0.2825	-4.1268	-2.9849	-3.5687	2.1015	-0.67703	-1.0049	-2.57	1.3083	-0.60216	-0.8761	-1.8596	-1.7099	-0.16504	-3.2736	-1.4377	-3.8299	-0.43539	-2.7093	2.6132	-0.49156	-3.625	-0.60832	-0.91354	-0.13921	-1.5035	-1.2229	-4.3196	2.9025	-1.3122	-3.9858	-1.9992	-0.0077589	0.55271	-2.1269	-3.7728	-2.2953	-3.1219	1.2854	-1.5725	-5.0998	-2.0957	-3.1024	2.2384	-2.8949	0.76272	-1.0223	1.4189	-2.201
-13.512	-11.237	-10.213	-12.831	-12.676	-12.711	-11.881	-12.405	-10.319	-13.141	-11.019	-10.051	-11.446	-11.643	-11.03	-12.015	-13.356	-14.123	-13.304	-10.777	-13.481	-12.992	-14.866	-13.689	-13.739	-17.212	-11.398	-9.651	-11.576	-12.877	-9.1114	-12.208	-10.244	-13.971	-11.966	-9.518	-12.638	-12.393	-11.925	-11.462	-11.771	-10.426	-9.0633	-8.4476	-8.6159	-11.908	-12.988	-12.18	-13.618	-11.383
-8.3655	-7.2884	-11.72	-8.1043	-7.9575	-10.502	-10.56	-10.811	-11.963	-10.59	-13.378	-13.644	-7.2347	-9.1652	-9.9426	-8.1793	-8.2053	-11.494	-7.0254	-11.492	-11.748	-8.7793	-14.469	-13.105	-11.49	-6.6491	-8.027	-10.074	-8.701	-11.193	-11.861	-10.012	-11.701	-6.1659	-8.4213	-7.9691	-10.904	-8.9148	-12.779	-10.781	-12.491	-12.022	-7.62	-6.91	-12.59	-8.3779	-5.6906	-12.45	-9.6536	-9.4208
-14.742	-7.6557	-11.722	-11.047	-13.857	-13.502	-12.809	-11.229	-8.3666	-11.436	-15.573	-8.0114	-10.525	-10.014	-10.588	-11.931	-13.182	-11.301	-12.829	-7.5102	-14.007	-10.022	-10.965	-11.384	-10.802	-10.442	-11.067	-11.652	-9.8422	-10.88	-10.182	-11.999	-11.414	-10.456	-10.127	-11.049	-9.4311	-10.57	-8.8653	-11.365	-11.968	-7.742	-10.447	-11.091	-11.477	-10.704	-8.8813	-12.867	-12.012	-10.928
-2.2422	1.1828	-3.0761	4.2818	1.42	3.3403	3.3445	1.9308	-0.52006	-0.79658	2.6342	1.8017	1.8849	2.1145	4.8665	4.7214	-2.6534	1.722	1.9201	5.4506	2.4865	0.83915	-1.8813	3.3204	0.66766	2.6916	2.984	2.1895	-1.2003	4.2274	0.87719	3.4748	3.735	2.9986	3.4715	1.0557	3.5288	1.2925	3.2178	2.0949	0.46356	0.21455	0.22786	2.8534	3.9256	3.5048	1.0747	0.30523	0.037057	2.3972
-3.9004	-5.8162	-8.416	-7.1682	-4.455	-7.225	-4.6342	-4.5785	-5.6592	-3.0015	-6.7956	-7.1711	-6.8444	-4.2491	-3.9213	-6.8477	-3.9708	-7.9897	-4.5357	-4.1161	-4.3183	-3.2239	-9.0893	-2.0303	-4.219	-5.9063	-3.1026	-1.7333	-3.4998	-1.4229	-2.605	-1.7074	-4.6928	-5.7258	-7.7757	-6.3671	-5.3615	-6.2437	-6.9752	-3.057	-3.3133	-3.866	-2.6444	-5.9505	-2.2145	-5.8762	-3.9286	-4.6364	-4.5062	-2.8211
-10.644	-15.275	-12.056	-8.2516	-11.675	-10.318	-10.797	-13.246	-9.1311	-9.2824	-10.698	-10.104	-11.728	-13.361	-9.1938	-12.877	-10.964	-12.293	-8.8273	-12.855	-10.2	-12.737	-10.465	-12.898	-11.736	-12.354	-13.746	-10.231	-10.736	-13.219	-11.519	-14.268	-11.039	-12.785	-12.682	-11.816	-13.683	-12.676	-12.992	-12.368	-7.9768	-11.325	-12.117	-10.175	-13.671	-10.186	-11.761	-15.301	-12.321	-15.014
-22.697	-18.717	-21.611	-24.313	-20.834	-20.584	-21.311	-21.137	-19.216	-23.399	-23.605	-17.79	-19.954	-21.202	-20.866	-21.41	-17.741	-21.523	-24.159	-19.209	-19.46	-21.186	-21.41	-18.718	-20.095	-20.328	-24.532	-19.628	-20.01	-23.043	-21.446	-22.006	-20.944	-19.736	-24.212	-23.844	-21.261	-24.529	-20.555	-22.677	-19.078	-20.833	-21.957	-23.134	-20.491	-22.137	-21.038	-18.645	-20.921	-25.709
-4.6914	-9.0902	-7.1878	-8.0113	-9.9402	-8.9129	-9.0613	-5.7007	-7.5703	-8.594	-7.6918	-7.7921	-8.1607	-11.074	-4.7605	-6.1202	-9.5948	-7.1605	-7.1612	-11.26	-10.05	-9.306	-10.146	-7.688	-7.0815	-9.4135	-9.0122	-5.957	-9.9551	-5.3692	-7.7913	-9.0938	-9.5445	-10.49	-10.13	-13.604	-10.604	-11.991	-7.6716	-9.6724	-9.1026	-11.167	-7.2363	-7.0548	-6.6719	-8.7991	-9.6773	-8.8972	-9.2356	-6.5471
-3.1231	-2.4019	-3.6007	-3.4355	-0.37022	-3.0572	-3.2258	-1.0194	-4.1571	-2.0703	-4.5424	-4.713	-3.0961	-6.7484	-4.0608	-1.5707	-6.0809	-2.1566	-7.1041	-0.52882	-6.4222	-7.0528	-3.6624	-4.3751	-6.5144	0.082931	-7.4464	-3.5535	-3.495	-0.80468	-4.7902	-7.043	-3.9792	-5.8142	-3.3615	-4.4826	-4.4943	-2.5988	-3.0853	-1.4352	-7.2907	-6.878	-5.9147	-7.8177	-3.3117	-0.96351	-4.6104	-4.8557	-7.1031	-6.0217
-3.7591	-4.9342	-4.1055	-1.3491	-0.60055	-4.9129	-4.1019	-1.8349	-7.731	-4.1242	-2.7084	-3.8261	-2.3386	0.39714	-2.305	-5.1092	1.4848	-4.3796	-3.4925	-2.6823	-4.311	-0.94791	-4.9219	-2.5436	-2.1887	-2.0343	-2.1721	-2.6643	-4.3064	-3.3516	-2.3461	0.40037	-3.5937	-4.0586	-3.8214	-1.0264	-2.3242	-7.4437	-1.7529	-2.7218	-4.752	-2.5127	-5.066	-5.0564	-4.8343	-5.3097	-2.4868	-2.6518	-3.1187	-5.0225
6.4439	4.3027	3.4497	3.9511	2.6364	2.4666	1.9002	4.2721	3.8078	3.752	4.1349	4.4549	4.5751	4.7828	5.9267	5.5188	4.6266	6.044	2.1983	3.4919	5.7072	6.2236	6.2714	6.8569	3.0354	6.7219	6.0572	3.1506	2.0825	6.8408	6.9132	5.8509	4.6629	3.8632	3.8135	5.2875	3.7611	4.19	7.0883	4.4918	5.6015	3.4064	3.6459	4.7447	2.1228	4.7252	4.761	5.5908	3.2098	2.1472
-7.9609	-10.453	-13.225	-11.477	-12.083	-8.0133	-10.325	-6.6437	-10.453	-12.007	-10.822	-9.3648	-10.072	-11.545	-8.4354	-9.3161	-8.3311	-13.524	-10.266	-11.557	-11.706	-8.8414	-11.39	-10.943	-12.974	-6.0443	-10.929	-9.7227	-11.225	-11.459	-9.0839	-10.32	-11.337	-9.2246	-11.504	-12.682	-9.6299	-10.522	-8.3761	-12.085	-12.519	-11.339	-11.025	-8.7192	-8.8705	-11.176	-8.3035	-10.17	-12.469	-14.058
-11.351	-12.489	-14.385	-12.406	-12.848	-9.9292	-16.094	-11.012	-15.583	-13.484	-10.556	-12.01	-9.2061	-15.904	-10.136	-15.356	-11.055	-13.254	-12.818	-13.123	-12.047	-10.383	-14.708	-13.551	-9.3848	-13.334	-13.075	-11.5	-11.225	-10.143	-10.24	-12.54	-10.237	-15.719	-12.162	-11.664	-13.342	-14.169	-13.406	-9.4859	-16.225	-10.646	-11.435	-14.742	-11.788	-13.637	-12.381	-12.499	-13.945	-11.892
1.1954	1.8544	3.9868	0.13487	2.0837	0.24683	1.3451	4.1085	4.6421	1.2565	0.37431	2.8525	0.35631	0.97346	1.5422	-0.50001	3.52	1.5124	4.9639	3.972	-1.7792	-0.45883	-0.19245	-0.020301	0.84323	-1.5206	3.6053	0.19676	0.82001	5.9887	0.66543	3.2587	2.1341	2.5687	2.6784	3.2012	0.83054	0.2691	3.7327	1.2647	0.7765	2.7537	1.0959	1.0593	3.4478	2.9166	0.33088	3.7841	3.885	3.2109
1.2674	1.2936	1.8476	-2.0545	2.7689	-0.35409	3.1608	0.9347	1.3748	-2.0839	1.2916	1.6636	-0.63526	3.3748	1.3418	-0.70517	2.0962	0.75236	0.45645	0.38842	-0.28915	-0.62519	1.7666	2.2495	5.7727	1.6551	-0.75867	1.0838	0.29354	0.41539	-0.46281	1.8256	3.4875	0.72481	4.2208	-1.1335	0.04312	1.7109	-0.071693	-0.81957	4.2637	1.3863	0.34863	2.3778	-2.035	-1.1944	0.68835	4.558	1.7148	-1.6918
-7.3617	-8.3396	-7.416	-6.6418	-6.5182	-8.2012	-9.5965	-6.2363	-8.5059	-8.4129	-4.4985	-5.1037	-8.2578	-8.7315	-11.701	-7.5854	-7.9019	-4.9296	-5.4029	-8.7176	-8.6862	-7.9404	-8.4003	-6.6824	-10.217	-4.9372	-7.0042	-9.0362	-9.0349	-9.2838	-8.9711	-5.7898	-5.4641	-8.8051	-8.8483	-5.6837	-6.4627	-6.841	-6.2642	-7.0693	-7.0355	-6.5337	-7.3581	-4.863	-4.3363	-4.6236	-9.5805	-5.0339	-6.5032	-7.0496
3.0355	-3.5884	0.19483	-1.9941	-5.4036	-0.11652	-1.981	0.16094	-0.19799	-1.1019	-2.0807	-2.7887	0.40253	-2.9249	-1.2189	-5.1891	-2.1157	-0.28758	1.7502	-3.3538	-1.0782	0.36812	-1.4026	3.4849	2.5964	-2.1883	-0.72741	-1.4594	0.76672	-0.59111	1.9085	-0.28147	1.3163	-2.2653	0.49924	0.12303	-2.8458	-3.1524	-3.095	-0.41102	-1.5082	0.64473	-0.88895	-1.5406	0.70751	-0.27116	-0.14325	-1.2453	3.9028	0.42651
-15.784	-15.959	-14.998	-13.699	-16.003	-13.388	-17.793	-9.7778	-14.162	-12.245	-12.726	-14.445	-14.032	-14.939	-15.146	-15.539	-14.108	-14.452	-17.298	-13.273	-15.912	-12.172	-15.376	-13.737	-13.542	-13.223	-16.776	-16.436	-13.876	-13.712	-12.708	-14.17	-14.743	-10.555	-14.647	-14.153	-17.702	-15.025	-16.431	-12.852	-16.021	-16.877	-13.144	-11.645	-14.969	-15.805	-17.004	-16.027	-13.02	-12.518
-3.6808	-2.8839	-5.4649	-3.802	-2.2254	-2.788	-0.76103	-1.3042	-1.4544	-0.14843	-2.0638	-3.2062	-5.8652	-5.8805	-2.2731	-2.82	-2.0687	-0.74629	-0.55272	-2.2073	-4.076	-1.9654	-3.2886	-1.9125	-1.1975	-3.4407	-4.3976	-3.6403	-4.0084	-2.5894	-0.092191	-6.5731	-2.5285	-5.4173	-4.6276	-1.1655	-5.5439	-2.7709	-3.4927	-1.6141	-3.7415	-3.1832	-1.4741	-2.9392	0.047043	-1.9619	-4.171	-2.0692	-1.3157	-4.2069
-11.192	-11.142	-10.843	-10.59	-13.407	-11.472	-12.636	-16.529	-10.636	-12.775	-11.141	-13.347	-11.906	-15.082	-7.2611	-11.536	-8.6012	-11.083	-14.047	-12.555	-12.905	-15.342	-8.9387	-14.396	-10.435	-14.641	-13.478	-14.867	-14.149	-10.032	-9.2705	-11.698	-12.129	-10.511	-14.029	-9.7666	-10.696	-12.339	-9.2064	-13.119	-7.9912	-14.789	-13.661	-5.7706	-12.752	-8.2416	-13.399	-13.048	-10.718	-12.236
6.8573	6.6054	7.7217	9.2793	10.221	6.6785	9.4711	8.9563	6.7781	4.8829	7.037	8.4181	4.4635	7.2197	6.6744	7.7181	6.2251	8.3821	6.3926	7.8586	6.4501	7.1888	9.9088	4.648	8.0912	7.801	6.148	5.0881	7.519	6.799	2.8726	7.6458	6.8997	7.8144	8.0123	6.3204	5.6266	5.6764	7.9605	8.0259	7.999	5.2114	5.7386	3.1693	7.7022	11.084	10.011	7.1209	5.7292	6.7026
7.8301	8.777	6.792	4.8857	8.0834	9.6656	7.759	6.973	9.788	8.5835	6.1634	9.0041	9.4999	2.4412	8.1204	4.3937	6.3436	7.5705	4.302	7.216	7.9596	9.3108	8.0004	5.4558	7.917	7.8631	6.5459	6.1985	5.5168	6.2271	7.5632	4.5923	5.2145	5.5675	6.5624	7.2417	7.5583	6.7106	7.8468	11.787	8.9141	7.1158	7.5505	5.4915	6.7209	4.2097	7.5859	5.8348	7.4299	5.1196
-2.3129	-1.2561	-2.032	-0.84733	-3.8043	-0.75742	-2.8034	-2.7754	-3.1368	-3.8025	-6.7256	-0.63601	-3.3142	-4.1639	1.4438	-2.7736	-0.20925	-2.9424	-3.439	-3.4835	1.9168	-0.20818	-3.7846	-3.333	-1.2425	-6.2658	-5.2707	-2.1491	-1.7955	-2.1243	-1.6266	0.098034	-4.8001	-2.9601	-0.32561	-3.6273	-2.2517	-1.1204	-2.3385	-2.3768	-6.1335	-3.0189	-0.7916	-1.2259	1.2878	-2.9759	1.2496	-2.5881	-5.2256	-4.774
4.0239	5.0462	4.7041	5.5314	8.8015	6.981	7.7832	6.8256	6.8789	6.2077	7.5258	7.7734	8.6323	8.7265	5.4296	6.4979	5.6898	6.9357	6.2577	6.3942	6.8668	6.2032	3.2674	8.2389	5.8417	5.0424	7.8111	5.2227	9.1249	6.2382	4.9421	6.6498	4.8391	3.9667	8.0857	11.193	6.4695	5.936	4.3106	9.8717	5.3041	6.6096	7.2476	5.2274	7.5705	7.1458	10.531	7.6482	4.6869	8.5484
-10.795	-16.893	-14.044	-13.022	-11.332	-12.409	-13.207	-14.386	-14.294	-12.699	-15.876	-13.65	-15.602	-14.328	-13.861	-13.702	-14.609	-12.037	-12.887	-15.101	-10.952	-13.294	-12.207	-14.461	-15.019	-13.844	-12.267	-11.556	-13.612	-12.135	-11.965	-13.969	-15.484	-12.944	-10.97	-12.17	-13.403	-13.578	-15.407	-9.3122	-14.767	-13.834	-11.854	-13.076	-12.164	-11.107	-13.316	-12.118	-11.959	-12.956
-6.8727	-9.8664	-7.6023	-9.2522	-9.9572	-8.5074	-11.71	-9.1429	-8.6668	-9.6855	-9.3084	-10.036	-9.4295	-10.443	-8.2573	-10.493	-11.084	-10.832	-7.6569	-6.8694	-9.3767	-9.1698	-8.6526	-7.8688	-11.943	-9.4947	-10.126	-7.0195	-6.6521	-9.8712	-5.8232	-11.932	-6.0977	-9.9454	-13.497	-9.7231	-10.314	-10.287	-12.4	-9.5475	-8.9044	-10.698	-8.1617	-7.1505	-8.4472	-10.095	-7.3941	-10.494	-11.638	-7.2406
-14.94	-11.691	-14.648	-13.282	-14.666	-13.899	-13.172	-13.153	-18.157	-15.859	-10.661	-13.832	-13.29	-17.077	-15.003	-13.22	-15.01	-14.357	-14.347	-12.135	-10.325	-15.679	-15.355	-16.846	-14.251	-14.141	-12.943	-13.841	-13.39	-11.243	-14.054	-15.982	-12.233	-12.292	-9.8279	-15.157	-14.872	-13.511	-14.527	-14.378	-15.468	-17.212	-15.273	-14.219	-14.828	-16.427	-14.335	-12.811	-13.297	-15.166
-7.0299	-7.1962	-9.9824	-9.0681	-9.1478	-7.3917	-5.238	-9.2553	-7.9342	-10.314	-8.1787	-7.3854	-9.2447	-10.066	-9.3299	-4.1631	-6.156	-8.3409	-7.1489	-8.3968	-8.5907	-5.6747	-8.4706	-2.2514	-7.5191	-10.46	-9.6416	-5.1086	-9.6978	-10.288	-9.2508	-7.9728	-6.0745	-7.1148	-8.3478	-5.6683	-6.4737	-6.0071	-9.1634	-7.8858	-7.0803	-6.4073	-7.8553	-6.0743	-4.9415	-6.8333	-6.2699	-5.0838	-4.5825	-8.1964
-0.77597	-1.7538	1.081	-1.8545	1.3352	1.2924	1.5349	-0.65552	-1.6209	0.17238	-0.071406	1.349	-0.020486	-0.7015	1.2464	2.1378	1.9052	-1.2226	4.3202	1.0464	-0.029886	3.2112	-0.97627	-0.77779	0.16796	0.40859	-1.1654	1.075	-1.0183	-0.69199	2.6485	1.2276	-0.45598	1.9496	2.7898	0.12869	-1.7816	-2.1893	1.2914	-0.51628	3.8978	-1.395	-1.0346	1.8244	0.54942	1.4807	-0.069393	3.4995	0.78414	-0.15958
-1.4803	1.1452	1.8583	1.3613	1.3298	2.5434	2.4856	-2.153	1.3234	1.5078	-1.0729	-0.95927	2.6769	2.3086	2.0583	0.96653	-1.3242	0.48274	1.2238	0.25376	0.24901	-0.27192	3.6466	1.0954	1.8423	1.2436	-1.3999	3.049	1.756	4.0888	1.5069	-1.0821	0.82887	1.0876	2.5629	1.8906	-2.71	0.75258	-0.21926	-0.42347	-0.83713	-1.0069	-0.29053	2.4862	-1.3926	-0.54487	0.60311	2.0638	0.1817	4.6732
-5.8436	-9.0316	-6.629	-6.2402	-7.8612	-6.7304	-8.8642	-8.0915	-7.9966	-6.4304	-3.9013	-2.7422	-5.7341	-6.8176	-8.0955	-6.1647	-4.7258	-7.9659	-5.5562	-2.9353	-8.0133	-8.179	-6.1875	-5.8677	-4.7244	-8.4157	-6.1366	-8.6631	-5.3539	-11.095	-3.0572	-7.011	-8.5828	-5.9434	-8.6222	-5.5444	-3.2189	-4.8106	-9.4573	-6.4662	-8.6371	-4.0982	-4.7599	-5.2904	-8.3879	-5.1102	-6.9991	-5.4895	-6.8178	-6.2355
-3.8101	0.16667	-2.3796	-2.5456	-3.7014	-0.77048	1.7812	-1.4704	2.4311	1.9081	0.90697	-1.508	-3.6776	0.53755	-0.94919	-3.2213	-0.2016	-0.29015	-1.9105	-0.7195	-4.7894	-2.4237	0.77631	-2.5734	0.90914	-0.26525	0.15991	0.1629	1.3239	1.9603	-1.674	-2.2681	-0.73177	-3.6578	-1.9752	2.5295	1.3181	-1.0857	-0.0044767	-0.04785	-1.8453	-2.3474	2.739	0.92845	-0.71491	-1.1072	2.2666	-1.3274	1.742	-3.3546
6.9116	1.052	-2.4519	1.3693	2.4063	1.7542	-0.14199	1.9295	2.8326	1.1254	3.0941	3.5732	-0.097367	0.64349	-0.041125	0.4474	2.4457	-0.0092465	2.8644	4.6357	3.7893	0.72101	0.31313	1.8288	-0.10225	-1.7132	0.67462	2.0894	3.5953	-0.88345	5.1393	3.357	1.7255	0.52538	0.27981	3.4905	3.0916	0.89765	2.2016	-0.32558	0.61949	2.9186	2.602	5.4906	5.2809	2.2341	1.7863	0.9536	-0.27618	2.8113
-12.696	-13.638	-11.785	-12.745	-12.157	-12.626	-14.23	-15.892	-12.896	-14.805	-10.507	-12.983	-13.171	-11.161	-14.294	-12.196	-15.08	-13.522	-11.12	-11.862	-12.315	-12.763	-12.789	-10.857	-11.756	-10.781	-13.589	-13.618	-12.678	-13.13	-13.349	-12.96	-14.292	-12.627	-13.878	-13.139	-12.524	-16.301	-12.242	-12.275	-13.869	-9.4808	-11.34	-15.139	-11.688	-12.199	-13.529	-12.674	-11.385	-12.407
-12.407	-12.711	-16.165	-15.161	-15.464	-14.316	-14.081	-13.756	-14.36	-15.828	-15.17	-15.549	-14.871	-15.839	-15.079	-16.187	-14.875	-15.258	-11.931	-14.808	-12.261	-14.481	-12.345	-14.212	-11.87	-14.5	-13.618	-15.962	-14.048	-12.255	-14.083	-13.028	-16.487	-13.486	-14.089	-17.441	-15.606	-17.554	-16.002	-16.073	-16.178	-15.613	-17.701	-18.198	-15.914	-13.596	-16.698	-13.441	-14.068	-14.778
3.1326	8.956	8.0516	8.1926	6.3835	4.0195	5.4996	7.138	5.6358	9.7981	7.414	5.9355	5.3464	8.2064	6.0953	8.7455	8.6849	7.0256	8.8382	3.8771	5.9471	8.1166	6.1561	6.0666	7.849	7.6086	6.8884	6.4497	6.8129	2.3699	7.0182	7.2556	8.1733	9.1213	6.8524	5.7052	9.4841	4.7236	5.7724	4.6211	5.8594	7.0582	5.6613	9.6056	4.0345	4.647	8.7669	5.8499	7.2636	6.875
-24.592	-20.054	-20.747	-19.678	-21.313	-25.802	-20.069	-22.628	-23.529	-22.159	-19.712	-25.003	-22.032	-21.912	-23.784	-21.87	-21.961	-20.13	-26.344	-24.535	-22.019	-20.585	-23.722	-23.363	-21.882	-21.937	-22.921	-24.006	-22.82	-23.811	-21.857	-20.8	-22.757	-21.412	-20.933	-22.48	-23.091	-22.666	-23.969	-23.227	-21.148	-23.747	-21.727	-22.082	-20.775	-19.417	-22.837	-18.016	-23.736	-21.996
-8.3629	-5.0195	-9.5506	-6.7288	-8.6282	-11.605	-10.031	-4.8377	-7.3659	-9.504	-8.4096	-8.6686	-6.4639	-9.4217	-6.0533	-10.765	-7.5546	-8.506	-10.665	-6.9459	-10.645	-3.9547	-10.075	-8.5254	-10.205	-10.546	-8.5825	-10.694	-8.1493	-8.3682	-7.333	-7.2258	-7.9053	-6.1083	-10.81	-8.4417	-12.027	-10.452	-10.671	-8.9721	-9.3366	-10.122	-5.2674	-7.7515	-8.4001	-6.2717	-12.073	-5.4189	-9.7352	-7.5738
-5.7557	-6.963	-3.6713	-3.0382	-4.0691	-6.9	-1.0281	-4.5923	-4.8399	-3.3569	-1.8027	-5.6356	-4.0245	-4.1218	-2.6827	-4.8662	-4.7046	-3.8151	-5.2775	-5.9684	-2.9486	-4.4847	-4.9129	-3.3331	-3.3309	-5.1439	-3.8464	-3.495	-2.1953	-4.5335	-6.5295	-2.7436	-4.8287	-4.5619	-6.482	-3.0509	-1.2425	-3.473	-0.067642	-1.7123	-2.62	-5.3737	-1.6483	-4.5297	-3.4362	-4.6918	-2.6309	-1.5859	-5.3375	-3.3175
-2.1495	-0.20859	-2.1951	0.88564	-3.7455	0.6105	-2.7517	-2.6812	0.41438	-2.7593	0.65436	-3.1708	-0.59972	-1.3794	-3.1003	1.2015	-4.4823	-0.51304	-3.8159	-0.12099	-1.2308	-1.2087	-0.32462	-2.312	-2.6104	-3.4095	-2.4457	-1.035	-2.3738	-3.8896	0.53097	-3.1427	-1.5256	-1.0246	-1.8773	-2.2397	-5.3304	3.2264	3.9607	-1.4437	0.095068	-1.0768	-0.73184	-2.138	-0.85918	1.9417	1.1679	-4.4871	-3.6774	-1.833
-8.1533	-4.997	-7.161	-4.5815	-3.2869	-3.9882	-6.6532	-3.2992	-2.3577	-4.5556	-7.9077	-6.835	-3.7719	-5.428	-5.4841	-7.59	-5.6036	-5.1852	-7.7549	-7.4616	-3.1766	-4.7213	-3.8603	-5.3905	-6.2571	-5.4288	-5.0613	-5.6593	-5.0749	-3.7854	-2.5928	-6.1966	-6.3162	-5.5818	-7.3613	-5.392	-4.5548	-5.5992	-5.6514	-5.3733	-6.1328	-5.3439	-5.085	-6.1323	-4.1644	-7.372	-7.8536	-5.7525	-6.4972	-5.7899
7.6966	11.204	6.5494	10.451	9.4871	9.086	8.1978	5.4646	4.9344	9.8932	9.3743	7.7888	3.2414	9.6086	10.644	9.9834	7.6871	9.1179	7.5593	8.7672	10.544	9.7911	10.207	4.7612	9.0192	10.817	6.2305	8.5589	8.5804	6.5202	6.1277	8.9367	8.0881	8.162	4.7387	10.355	9.8921	8.0496	9.3742	5.7041	5.5797	9.8491	7.9691	5.5644	8.3107	5.47	7.8422	10.758	11.047	10.004
0.79999	4.4387	1.5234	4.6365	0.56045	3.9102	0.6253	3.5713	5.6667	4.6261	3.9013	2.8203	3.6259	0.5557	-1.1802	1.5181	3.7377	4.2325	1.9315	6.2914	1.6601	2.4009	4.2664	0.2078	1.8661	2.6838	1.1791	0.32749	3.4119	3.9829	4.3448	2.0799	0.38745	1.5292	2.2922	2.7902	4.5454	0.92934	-0.050043	3.8627	2.5957	3.4575	3.5021	3.9994	5.0269	3.2127	3.3154	0.25962	-0.74939	2.5863
1.2877	-0.24251	-0.61263	-0.41264	1.0096	1.3118	-1.3336	-1.2302	0.024746	0.42082	1.729	0.85059	1.7147	-1.0928	-0.076317	-0.9214	1.7333	2.339	-1.3687	0.37277	2.176	2.167	0.19249	1.6793	1.1763	1.4853	0.30431	1.3458	0.57767	1.0318	-0.80581	-1.6087	-2.1896	2.0339	-0.4964	1.699	1.5664	3.8152	-2.4984	-4.6235	-0.0029604	2.8014	0.88797	1.4306	-0.4092	-0.34064	-0.48564	0.93744	2.7126	1.1129
-4.8879	-2.8372	-7.2121	-0.94927	-4.1656	-2.5632	-3.6193	-3.1419	-5.3686	-3.0514	-1.9556	-2.8832	-1.6784	-1.8963	-1.7236	0.73931	-2.2943	-4.2502	-2.5299	-0.48801	-5.8045	-4.184	2.171	-3.0059	-2.2345	-5.0799	-0.32541	-2.2951	-2.9705	-3.673	-1.5779	-5.2535	-3.0775	-4.7176	-5.4826	0.76324	-2.4667	-5.234	-5.094	-1.7782	-0.4893	-4.8303	-1.7166	0.76429	-1.7314	-1.2982	-0.024542	-2.1797	-2.28	-2.2733
-5.1899	-2.7397	-1.9432	0.72638	-0.38489	0.15414	-0.61928	-2.2643	-0.91173	-2.4484	-1.2829	-4.5622	-2.0955	-0.98823	-6.2786	-1.4097	-1.6219	-3.1179	0.089388	0.91971	0.029606	-2.9873	1.2937	-0.51982	1.6309	1.03	-3.953	-4.1838	-0.031826	-3.2962	-2.6124	0.35846	-3.8978	-1.6125	-3.6018	-1.0428	0.94653	-3.4035	0.1056	0.18471	-3.1327	-2.8073	-4.1195	-4.8043	-2.5476	-3.4036	1.6158	-3.8881	-3.9329	-0.10627
1.6616	1.2473	-0.068914	-0.86017	2.4751	-0.49893	-0.15674	5.1285	-0.84068	-1.4079	-2.7665	0.86798	1.0884	-0.19318	1.7691	-3.2878	-2.5985	-2.0316	0.35604	-3.5191	-1.6411	1.8771	0.95303	0.68227	-1.0306	2.0418	0.93056	-1.3418	-0.96555	-0.79532	1.4542	1.6825	4.4511	0.86241	-1.6789	0.486	-1.0679	-1.9074	0.50379	-0.58422	-2.8859	0.43486	-0.28737	-2.2992	1.6631	3.6132	3.431	0.74105	-0.78917	-0.22685
-0.3085	2.3206	0.72551	-2.609	0.42032	-0.37916	-0.51548	-1.3262	-1.4457	-0.22915	0.83721	1.0081	-2.8989	-2.9539	-0.62346	-3.5551	-2.6698	-1.3221	1.3865	0.23848	-1.2956	-0.051435	0.2536	1.5068	-5.7639	0.98153	2.3177	-0.11135	0.30387	1.0672	-1.8561	-0.33556	-0.41999	-0.55369	-0.060597	0.28298	-0.66662	-0.287	-0.11473	-1.1662	1.157	-2.4491	4.0172	2.4834	0.0835	1.0797	0.82071	1.7	1.1847	-2.6514
4.843	8.8225	9.4472	4.761	8.2715	5.1987	5.9304	5.9947	10.094	7.9743	4.2903	7.2118	9.1558	8.7253	6.4403	4.9103	7.2628	6.9298	5.106	6.4749	9.3486	10.658	6.5382	9.1585	9.9903	6.6888	5.2304	6.9061	7.993	8.5767	6.8913	7.3341	9.5822	7.4602	6.1503	7.6035	7.9614	6.8773	7.1936	4.925	7.3784	6.5945	5.2782	7.2484	5.2276	6.1175	6.4092	10.573	5.6344	9.5452
-1.1593	-4.2548	-4.2415	-4.2136	-3.4876	-4.2095	-3.0863	-5.2333	-2.7054	-4.5827	0.21022	-5.0883	-1.2878	-2.6779	-2.7847	-3.2262	-0.63942	-6.0171	0.019747	-3.2516	-4.6052	-3.6255	-1.7994	-3.4822	-2.7043	-2.5607	-3.4133	-3.644	-3.7125	-5.1479	-2.6428	-4.5543	1.2677	-2.82	-2.8249	-6.3377	-5.3504	-4.2541	4.2805	0.38136	-1.6859	-2.9612	-3.2807	-3.5962	-2.3931	-2.5706	-1.3089	-4.8962	-1.8583	-1.336
0.14912	-0.65172	-2.7788	-1.7215	1.5534	0.31728	-0.62467	1.106	0.43232	-0.50451	1.1883	0.21458	-0.37458	-1.3519	-0.39996	1.9766	0.25835	0.37106	1.2489	-2.6531	-0.6646	-1.1342	-1.7415	-0.53233	-2.1592	0.36958	1.3106	-1.2468	0.0071739	-2.3375	1.6917	-1.7312	1.909	0.55946	1.1865	1.2195	2.1918	0.72749	0.51827	-0.005032	-1.4963	2.258	-1.6042	-3.3164	-0.24162	-1.1046	1.2194	-2.3198	-0.3331	-0.46153
2.6258	3.4314	3.9938	2.1642	2.6864	2.3679	0.90839	1.2196	2.9339	6.8496	5.4791	0.20929	3.4926	5.4917	-0.020977	-0.82296	4.5103	3.9371	3.8739	4.2608	3.4428	2.857	2.1193	3.8113	3.1599	1.6728	4.8561	3.4527	0.42443	0.36885	1.0825	3.8469	0.4649	1.4839	2.4341	1.1607	5.5154	4.5063	-1.3536	2.833	5.4694	0.21305	3.8846	10.461	1.0122	2.148	4.9399	2.4586	-1.2111	3.1598
-3.7658	-3.5326	-2.4386	-3.446	-1.9089	-4.1663	-6.1304	-0.85016	-3.0992	-2.4181	-3.4308	-5.1354	-1.4855	0.17573	3.0712	-3.1432	0.17696	1.2239	-0.48479	-2.8513	-2.7539	-3.1047	-1.2681	-2.7422	-1.7352	-3.8897	-2.2266	-4.6492	-1.4756	-1.1851	-1.6893	-2.6244	-2.0053	-2.139	-2.4064	-3.4734	-3.9962	0.38013	-2.2471	-1.5139	-1.5381	-4.047	-0.36103	-1.5864	-1.1887	-3.2727	2.3458	-0.50439	-3.7053	-3.8599
9.1446	9.4991	9.6902	10.922	10.918	10.187	11.243	11.162	9.7206	9.2597	10.126	13.31	6.5043	9.468	8.381	9.1229	10.981	9.7469	8.6585	10.503	10.055	9.0856	10.544	11.594	10.485	11.478	10.086	9.4752	6.4366	8.3439	9.8143	10.043	8.0223	9.733	9.8867	9.5923	8.5345	12.474	9.1262	10.038	8.0465	10.58	9.014	8.9161	8.7567	10.523	12.024	9.6401	11.099	9.8124
-9.6644	-12.765	-11.826	-10.962	-9.1531	-10.036	-12.06	-12.129	-11.014	-12.588	-9.4525	-14.288	-11.738	-12.966	-13.136	-12.919	-10.151	-10.303	-12.431	-10.331	-13.055	-10.542	-9.1515	-10.078	-12.265	-10.489	-12.262	-11.533	-10.235	-11.017	-14.731	-8.8437	-12.583	-12.545	-11.058	-11.206	-12.718	-10.66	-12.818	-7.6852	-11.015	-13.553	-13.141	-10.714	-15.304	-8.7132	-13.313	-11.181	-11.185	-10.502
-1.7877	-1.0492	-0.5404	-1.8646	-3.2715	0.43525	-2.6658	-0.41414	-1.1209	1.1914	-2.5544	-2.3127	0.16252	-2.5312	-2.8432	-0.49318	0.4638	-0.12588	-2.79	-1.3283	-1.7564	-0.048194	-1.2735	0.090066	-1.3536	0.1664	-2.4162	-3.5005	-2.0918	-2.3894	-3.0234	-1.0258	-2.0474	-1.387	-2.4608	-2.4288	-0.31044	-2.2234	-4.7902	-4.8844	0.18245	0.25275	0.89931	-1.4397	-2.594	-2.4659	0.026606	-3.4437	1.3706	-0.057923
-1.1106	-5.218	-1.1786	-0.27885	-4.0313	-3.6561	0.77612	-2.8144	-1.4543	-0.74046	-3.3325	-3.0629	1.223	0.41609	-3.7569	-7.2491	0.58001	-2.0105	-2.8999	-1.33	-2.5756	-2.1476	-1.2794	-1.3506	-2.5777	-3.9012	-2.334	-4.1657	-2.2587	-4.2587	0.70625	-2.0176	-0.015207	-0.40177	-2.2995	-1.0678	-4.3805	-2.9726	-3.7293	-2.7579	-2.5265	-3.7008	-5.259	-0.11632	-0.87631	-2.8694	-2.7329	-2.0003	-3.8873	-1.9155
-11.777	-12.624	-11.721	-14.448	-13.633	-13.334	-11.624	-13.255	-14.075	-14.218	-11.033	-14.107	-13.615	-15.307	-13.91	-12.684	-12.49	-13.813	-10.872	-13.856	-8.7729	-13.734	-12.874	-11.844	-12.392	-14.356	-14.937	-14.415	-15.194	-16.024	-13.005	-13.718	-13.035	-12.011	-10.922	-16.032	-9.9406	-12.323	-13.629	-10.877	-10.946	-16.093	-13.031	-14.284	-13.299	-11.962	-16.136	-12.793	-14.054	-15.141
-11.131	-11.554	-10.852	-9.6708	-9.8895	-11.379	-9.8258	-9.6202	-8.0494	-10.085	-11.244	-8.9051	-9.6974	-10.393	-9.3448	-9.5301	-9.1482	-8.4289	-12.058	-9.757	-12.558	-14.283	-8.5707	-11.853	-10.636	-11.792	-7.2885	-10.3	-9.7202	-9.5916	-7.246	-13.282	-10.385	-10.369	-9.7502	-11.453	-13.473	-10.131	-9.5508	-8.5612	-9.2819	-12.538	-10.043	-11.53	-8.6032	-10.725	-12.646	-10.426	-7.0369	-12.243
-6.7776	-11.341	-9.5516	-7.9814	-8.7956	-9.7719	-9.2186	-10.844	-7.3443	-9.0237	-9.4008	-7.9563	-9.7185	-7.5858	-9.4657	-5.4855	-7.938	-9.6078	-9.0469	-14.265	-9.1938	-8.3267	-11.028	-10.553	-7.1697	-8.2176	-9.171	-9.1256	-10.376	-6.8228	-9.1766	-11.051	-7.9171	-10.604	-7.3055	-7.4987	-6.7774	-10.717	-8.481	-9.842	-8.2181	-10.421	-9.9773	-8.63	-9.1372	-10.185	-9.3342	-8.3069	-11.998	-11.507
-11.957	-9.1347	-13.495	-11.625	-11.524	-11.227	-14.715	-13.117	-11.669	-8.7202	-10.099	-11.998	-12.38	-10.69	-13.818	-10.153	-9.9867	-10.774	-13.221	-12.025	-10.006	-15.163	-12.966	-11.292	-13.788	-11.556	-11.924	-13.572	-11.937	-11.015	-9.0826	-10.223	-8.8075	-12.905	-11.194	-9.8867	-9.6504	-8.2862	-12.231	-12.71	-9.6079	-12.326	-13.282	-12.104	-10.299	-10.372	-11.826	-12.132	-9.8575	-13.672
-13.029	-10.937	-8.3145	-11.917	-9.8939	-12.618	-9.8583	-12.57	-12.865	-12.514	-12.701	-13.428	-8.8692	-12.859	-8.3711	-9.6782	-10.329	-12.744	-12.147	-13.551	-10.599	-9.4708	-12.51	-10.127	-11.089	-11.285	-14.123	-7.4799	-9.39	-11.428	-12.09	-12.158	-10.778	-8.6174	-9.2943	-12.123	-12.625	-13.673	-11.655	-9.5135	-10.457	-9.2622	-10.965	-12.268	-10.61	-9.3743	-13.141	-8.4884	-12.359	-10.465
5.8647	2.445	5.8135	6.083	5.6397	5.2275	4.9791	5.2618	4.8383	5.3193	4.9953	6.1433	5.7279	4.7633	5.6248	7.271	3.9194	5.5524	4.2922	5.1789	5.7907	5.362	6.5882	5.6891	6.9367	5.8911	2.1278	7.7059	6.2984	5.4116	6.3502	5.4194	4.7384	5.1094	3.3931	6.2921	4.249	4.8003	7.6626	5.1694	1.2406	7.0288	5.9207	3.6652	4.0288	4.7268	4.7122	5.2981	7.1698	4.5946
-7.0925	-9.5806	-8.3218	-10.018	-9.4015	-9.4609	-8.3084	-10.845	-9.6355	-10.993	-7.6298	-9.451	-6.7474	-10.716	-9.1365	-8.3825	-8.8458	-5.3093	-10.157	-5.937	-11.413	-8.7329	-8.3824	-7.3624	-7.8719	-8.8411	-6.4498	-7.3114	-7.6947	-10.11	-12.501	-11.804	-8.9393	-9.5136	-5.4651	-7.5778	-7.9117	-10.139	-7.9003	-8.306	-9.2414	-9.3688	-10.046	-10.881	-9.018	-5.6432	-9.3422	-10.748	-7.3091	-8.7547
-0.66423	-0.061391	-0.61676	-0.65186	-2.5422	-2.249	-2.0731	-0.74687	-4.8767	-2.4908	-6.1212	-1.7713	-2.6373	-2.2039	-0.82336	-1.0328	-2.5112	-0.69163	-3.1512	-3.7226	-4.066	-3.8835	1.991	-1.4248	-2.7352	-4.1379	-2.8124	-0.60757	-3.0693	-2.6509	-1.237	-1.1272	-4.8382	-3.3465	-6.3099	-2.953	-0.50212	-2.1795	0.46177	-1.233	-2.2257	-2.5212	-2.8564	-0.98567	-2.833	-1.9506	-0.67682	-3.4206	0.95908	-3.5833
-0.068422	-0.77054	4.2211	3.3793	1.3673	4.5203	1.7157	4.3192	0.073172	2.0127	3.1237	-4.1238	2.7276	1.2926	2.1828	0.11884	-0.25956	1.5651	-0.5887	2.8363	4.1306	1.6633	0.93889	1.0125	0.25907	-1.8721	-0.2325	-0.27499	-0.34506	1.7117	1.397	3.8645	0.87249	-0.074679	-0.57963	1.6718	-0.51581	2.7934	1.9249	0.42546	2.6601	3.6192	2.4642	1.2175	0.79558	-0.18616	1.2009	0.32709	-0.55159	2.3183
-3.981	-4.8776	-1.9232	-2.5994	-3.7032	-2.0793	-4.9308	-3.3449	-2.4281	-2.1029	-1.3488	2.2938	-0.98242	-5.0058	-1.5826	-3.5666	-2.0558	-0.068289	-0.49157	-5.8899	-2.6768	-4.3395	-3.0252	-6.4479	-0.3314	-3.8175	-4.2365	-3.1522	1.7107	-3.9409	-3.3258	-1.7396	-2.4629	-0.81232	-0.72304	-4.0227	-0.68823	-2.7217	-2.7983	-2.2897	-1.1293	-1.6909	-0.91882	-4.6508	0.63007	-1.6519	-3.9226	-2.1888	-3.0688	-4.9803
-10.766	-9.3163	-9.6983	-13.807	-10.074	-13.39	-11.215	-9.2009	-10.891	-13.406	-10.88	-11.969	-7.0662	-8.7188	-12.484	-10.23	-8.6272	-14.708	-12.551	-9.7367	-8.1131	-9.8427	-12.16	-13.538	-13.085	-14.642	-15.478	-12.329	-10.554	-9.91	-12.001	-11.927	-11.987	-7.3349	-11.233	-12.338	-9.2903	-13.521	-9.5709	-12.232	-15.186	-6.6938	-12.096	-10.599	-9.8561	-10.928	-13.839	-9.1689	-10.735	-12.137
-11.727	-16.675	-11.428	-13.463	-13.129	-13.238	-12.32	-15.643	-10.18	-12.716	-14.188	-16.677	-11.322	-16.448	-11.806	-9.1286	-12.606	-16.185	-10.755	-12.317	-15.717	-11.082	-11.633	-14.052	-10.47	-10.286	-16.191	-10.07	-14.707	-14.864	-13.039	-11.604	-10.763	-11.232	-10.784	-12.361	-13.964	-16.144	-9.962	-13.437	-12.813	-13.43	-15.379	-13.061	-13.391	-11.162	-12.459	-12.935	-14.058	-13.925
5.6382	6.1207	3.7952	4.6293	6.1396	8.6939	7.9115	6.0517	6.7366	5.8528	4.914	4.7794	7.1994	8.9502	7.5235	5.4219	5.7817	9.2595	6.5225	8.258	6.5523	8.6976	8.0555	6.0985	4.4846	6.2035	10.069	8.9128	4.4126	6.1955	5.1562	5.461	10.022	7.0152	5.9752	6.896	5.7504	7.5963	3.8738	10.062	6.6554	5.4058	4.1018	5.6114	8.4044	9.4467	4.9983	7.5188	6.5457	6.3285
-2.5545	-3.8923	-0.83253	-2.9392	1.3186	-0.885	0.5054	-3.2009	0.043476	-2.773	-0.20847	-2.0723	-3.0597	-1.0338	2.2191	-0.3154	-0.472	0.40603	-1.3169	-2.4285	-1.1208	-2.4072	-1.9462	-0.31711	-0.95515	-1.8894	0.406	0.046089	-1.3737	-3.0284	-2.9467	-2.5855	0.77528	-2.0388	-2.6462	-2.2009	0.23496	-2.2367	-0.38774	1.0098	-0.31663	0.5085	-4.1777	-4.8354	-0.80863	-3.8027	0.77792	-0.696	-2.9473	0.24857
-5.7542	-4.1221	-5.3681	-3.1849	-3.4667	-5.6628	-4.8592	-4.2892	-3.9726	-6.0614	-5.6424	-5.1112	-5.7907	-8.8616	-5.2701	-8.4799	-3.7609	-4.5283	-5.2551	-2.1476	-3.4087	-3.5565	-2.0537	-4.1327	-3.4818	-1.9453	-4.972	-6.7229	-3.6197	-5.3928	-9.0798	-5.5581	-1.6868	-3.7111	-3.8113	-4.3012	-2.2316	-3.5983	-1.3036	-3.6008	-3.716	-5.0008	-6.4279	-3.8059	-3.1801	-6.5774	-5.2483	-5.1943	-6.995	-4.6721
-12.343	-15.402	-12.692	-13.27	-12.738	-14.603	-11.029	-15.117	-12.003	-15.391	-12.878	-12.962	-15.895	-12.779	-10.514	-9.825	-13.175	-12.986	-10.136	-13.942	-13.973	-10.54	-12.2	-14.399	-13.815	-15.086	-14.578	-15.383	-10.32	-12.83	-11.233	-15.32	-12.254	-14.409	-11.88	-10.23	-9.0891	-13.717	-12.905	-12.383	-12.96	-16.388	-15.654	-13.495	-16.682	-12.928	-13.233	-13.444	-12.366	-14.706
-1.7186	-2.6212	-4.5822	-1.4688	-1.2253	0.81213	-3.0105	0.38096	-1.5631	-1.4335	1.9578	-3.1387	-0.36901	-2.5622	1.4334	1.8281	-0.56656	0.87007	-1.3878	-3.8129	-1.7822	0.38918	-2.8583	-0.25901	-0.12185	-0.41426	0.29371	1.9574	2.5876	-1.5576	0.80444	-1.7055	-3.1657	2.1644	-0.84484	-2.0095	-3.2412	0.18753	-0.61776	-0.79985	0.0029475	0.82491	1.3859	-3.8872	-4.7813	-0.036335	-1.8377	-0.83414	-1.6646	1.2303
3.5665	2.2676	0.14092	2.2039	2.006	-0.96143	4.5445	5.741	3.6982	1.8272	2.1648	3.0912	0.10968	3.4076	3.3371	4.1728	0.64158	2.3772	4.0793	0.039664	5.401	5.3747	0.60821	2.1377	0.94451	3.7887	4.2121	-0.042662	0.27603	1.4061	2.1117	3.791	2.7272	0.17088	3.4746	2.2396	3.4595	0.10941	3.1986	5.822	0.026871	1.9669	2.5274	2.2707	3.7133	4.4019	2.6797	2.9533	2.5254	1.6064
-2.9234	-5.5121	-2.9774	-6.32	-3.6272	-4.3007	-3.2212	-3.6193	-5.4644	-4.5448	-4.0379	-3.3839	-4.0196	-2.9942	-7.1244	-6.8583	-4.8564	-3.3772	-5.3917	-3.6907	-4.9512	-3.5364	-5.5064	-1.6721	-4.7146	-2.2812	-4.2924	-4.9216	-4.2743	-4.4557	-5.7442	-6.1315	-4.9132	-3.1478	-3.9264	-4.0183	-7.3068	-4.4584	-4.1284	-4.5318	-3.8231	-3.7536	-3.5999	-5.2478	-7.7477	-3.5098	-1.9989	-5.1158	-3.8414	-3.0728
-16.821	-13.214	-13.719	-18.224	-16.753	-13.121	-13.406	-15.773	-17.201	-14.73	-13.615	-12.442	-16.745	-13.715	-16.301	-15.251	-13.102	-13.664	-16.732	-13.715	-13.503	-15.371	-14.591	-15.959	-12.839	-17.6	-15.751	-14.094	-13.341	-18.124	-15.559	-12.117	-13.7	-16.473	-14.721	-13.976	-14.928	-15.979	-13.882	-13.577	-15.036	-11.226	-15.261	-12.386	-14.552	-17.401	-18.558	-12.105	-15.532	-14.117
-1.3762	0.94002	-4.4376	-3.2789	0.27639	0.19281	2.0055	-3.8549	2.2096	-0.46345	1.0884	-1.0945	-3.9078	-0.7398	2.128	-0.33641	0.23435	-1.6932	-0.37174	-1.8455	-1.4001	0.49476	-0.3216	0.78682	-1.1995	0.88896	-0.98019	-1.1869	1.4697	2.5132	1.291	-0.83368	2.1776	-1.4208	-0.27044	1.1569	-1.4195	5.1344	-0.53688	-1.3719	-2.2711	0.96532	-3.1658	-2.9178	-2.4633	-3.1345	3.6172	0.43891	-3.0514	-1.396
-8.1756	-10.853	-8.452	-11.368	-7.4684	-10.003	-8.405	-4.888	-11.104	-10.647	-11.928	-12.705	-9.3833	-8.0109	-7.4808	-10.999	-7.5677	-10.823	-7.8694	-11.321	-10.268	-10.715	-8.6466	-10.311	-10.322	-8.3371	-12.92	-10.578	-12.338	-8.9393	-11.738	-9.1519	-11.203	-9.0685	-9.3057	-10.11	-8.5313	-10.056	-12.227	-10.488	-7.7143	-11.517	-6.4367	-14.797	-5.9586	-9.2286	-15.433	-8.4742	-9.8332	-11.872
10.588	6.9539	11.736	9.603	9.9335	8.6834	9.4989	10.049	9.9754	7.2165	10.929	10.715	14.242	9.7353	9.7298	8.1628	12.917	8.6348	6.6194	11.152	6.8045	9.7875	9.7884	10.758	7.7066	12.963	9.3032	9.4667	9.2336	11.645	9.6705	12.131	11.154	9.1606	13.468	9.4301	8.4365	9.4718	10.864	7.1292	8.9143	9.1488	8.534	9.7244	11.65	8.7796	10.992	8.4052	10.878	9.6944
1.7506	-1.6479	-0.55073	1.3264	-1.891	3.0336	2.1904	0.47251	-0.15028	-0.28653	-2.4992	1.3294	-3.4827	1.685	0.5195	-0.4637	0.43184	-0.76066	0.66512	0.81952	-1.6551	2.8745	0.71203	1.0853	-0.89578	0.79088	-1.9717	1.157	-1.244	-0.93804	-0.75937	1.1808	-0.23157	0.68245	-1.6653	-0.86666	1.6307	1.206	-0.10686	-0.43157	1.7844	1.0361	-3.3431	-0.49273	-0.28601	1.7875	-0.67232	0.3612	1.417	-0.78991
-0.74308	-0.67592	-3.5	1.6866	1.4878	-3.5831	2.0583	0.26493	-1.3112	0.2765	1.1352	-3.3934	-1.565	-0.24366	-3.1046	-3.4641	-0.21276	-2.3552	0.26165	-0.25504	-1.0816	1.1898	0.81576	1.0604	-1.4654	-1.8551	-2.5836	-3.1348	-1.4009	-1.7651	-2.2346	-0.45913	0.92726	-1.0575	-3.3814	1.7635	-1.0414	-3.0038	-0.28558	-0.59888	0.75749	-2.5817	-1.7884	-2.3301	-4.0891	0.9753	-1.5373	-3.9938	-0.4559	0.67248
-17.727	-13.518	-15.877	-15.564	-11.919	-17.026	-15.017	-17.768	-13.424	-12.023	-17.363	-15.925	-17.557	-12.991	-17.734	-18.128	-14.544	-12.891	-13.864	-15.334	-14.855	-16.712	-18.162	-15.309	-14.988	-17.535	-15.208	-15.921	-13.946	-16.878	-14.983	-14.744	-14.324	-17.135	-14.803	-17.512	-11.943	-12.549	-13.182	-15.119	-16.19	-16.576	-15.616	-14.376	-14.248	-13.912	-19.571	-15.273	-13.106	-18.596
-14.298	-11.701	-12.129	-12.818	-16.073	-15.046	-13.493	-9.7744	-13.616	-10.769	-11.912	-12.645	-13.991	-15.84	-10.225	-13.356	-12.394	-14.084	-13.581	-13.231	-12.679	-11.244	-13.754	-11.017	-13.269	-12.092	-10.525	-12.091	-13.122	-12.127	-13.596	-13.221	-14.613	-14.554	-11.964	-14.84	-11.633	-11.331	-14.654	-14.181	-11.652	-13.886	-11.42	-16.646	-14.484	-14.792	-10.251	-11.512	-15.114	-11.726
-8.8734	-12.995	-8.8004	-10.329	-9.6842	-8.9074	-12.041	-13.931	-8.7098	-10.372	-13.958	-9.2276	-11.079	-8.6739	-14.043	-10.975	-10.153	-11.611	-8.0696	-11.36	-11.23	-11.041	-10.206	-12.217	-10.234	-9.4446	-11.245	-9.231	-9.5565	-9.989	-11.818	-10.181	-10.968	-10.222	-9.5025	-9.0464	-11.197	-11.032	-12.727	-7.4229	-10.453	-12.723	-12.081	-10.834	-12.125	-10.432	-9.7991	-10.368	-7.1334	-11.519
-7.6503	-6.3966	-5.8686	-3.7989	-8.5009	-6.9945	-7.0607	-6.4427	-7.213	-5.3344	-6.1343	-7.3341	-7.9627	-4.2907	-5.8473	-8.2143	-7.0492	-7.0713	-7.5144	-4.3993	-3.3965	-6.8659	-4.5959	-5.8118	-6.2803	-8.5024	-9.0139	-7.6004	-7.1912	-7.2588	-6.4006	-6.1018	-8.4415	-3.6103	-3.3752	-5.7605	-8.9021	-6.5887	-8.9015	-7.0098	-3.4417	-9.038	-3.8035	-6.0984	-7.0477	-5.1593	-6.9518	-4.8843	-10.563	-7.3566
-14.263	-8.6325	-12.157	-9.8925	-10.502	-9.1491	-10.373	-15.282	-12.043	-11.584	-11.65	-9.2297	-11.715	-15.235	-11.745	-11.978	-10.857	-9.8707	-10.956	-9.3881	-12.252	-12.014	-14.648	-9.8524	-9.1715	-9.7094	-12.358	-12.207	-12.055	-16.376	-10.671	-11.919	-13.193	-12.205	-9.3627	-10.747	-10.795	-11.089	-12.357	-11.618	-9.3786	-13.192	-10.229	-10.875	-10.18	-13.193	-11.269	-10.86	-8.9397	-11.571
-9.5091	-7.6213	-9.0526	-9.0974	-10.035	-9.9751	-10.729	-8.83	-9.871	-10.15	-12.035	-6.633	-14.001	-10.94	-6.6563	-8.1395	-12.116	-9.1223	-11.517	-6.2529	-11.247	-5.6737	-10.259	-12.92	-10.394	-9.6049	-7.5599	-9.3154	-10.423	-10.622	-11.555	-13.349	-9.967	-10.44	-10.979	-7.5424	-9.0997	-10.238	-10.982	-9.8437	-10.686	-5.8813	-7.2878	-8.4505	-11.068	-9.1908	-8.0614	-7.7052	-9.6715	-9.0517
-12.101	-10.835	-9.226	-11.431	-12.743	-11.675	-10.259	-13.828	-15.256	-10.768	-15.918	-11.419	-11.393	-11.4	-10.467	-12.886	-11.106	-11.322	-11.996	-11.146	-12.003	-13.982	-11.103	-13.872	-12.926	-10.468	-11.868	-10.651	-10.058	-9.2431	-10.494	-9.7447	-11.047	-10.475	-12.241	-12.098	-11.275	-10.878	-9.3667	-12.061	-11.982	-12.524	-9.6947	-9.0935	-13.606	-11.482	-9.9597	-12.791	-14.447	-13.13
6.99	5.0329	3.2238	5.049	3.9404	4.6668	2.5791	5.5796	3.4185	2.3494	2.8938	7.2279	3.8473	5.6335	3.7112	3.5836	5.2891	5.9748	4.977	5.6227	6.8834	5.6296	6.7772	7.2689	1.7999	6.7577	7.9982	2.6469	7.5358	4.9125	2.9557	5.9709	2.4375	7.8968	6.215	7.0486	7.6462	3.0012	3.7405	4.9143	5.4268	2.1431	3.6298	6.738	6.7086	7.8937	6.0274	3.9834	5.2667	5.8446
-9.1833	-12.121	-9.9699	-13.333	-12.798	-10.863	-13.998	-11.42	-12.816	-11.989	-10.255	-11.427	-14.222	-12.82	-8.8187	-9.2442	-11.74	-8.508	-13.677	-10.844	-9.551	-11.957	-11.046	-7.0538	-13.48	-10.084	-10.662	-11.295	-12.112	-15.119	-14.01	-10.27	-8.9892	-10.001	-11.48	-13.301	-10.53	-13.439	-10.66	-9.4776	-9.9082	-10.722	-7.1402	-10.239	-11.171	-9.2949	-8.6708	-10.235	-9.2311	-11.276
-0.62392	-3.0744	1.1331	-1.0887	2.357	-0.76564	-0.22859	1.4204	-3.3429	-1.1499	1.448	1.6034	-2.0166	-0.33775	-0.14267	-2.1347	-1.7279	0.80885	-1.3881	-0.67888	1.0299	-2.7596	0.16752	3.3017	0.055505	0.91681	1.271	0.75786	1.7255	-1.7583	0.96315	2.7537	-0.46654	1.1163	-0.38657	-1.8186	1.0984	1.3739	1.0606	0.41379	3.2871	-1.8595	-0.9055	0.59414	-0.15764	2.8879	0.66184	1.9102	-1.7724	-2.1052
-12.877	-9.2813	-8.2381	-10.357	-11.451	-10.79	-15.145	-10.926	-14.513	-10.914	-12.604	-11.283	-11.281	-9.0806	-9.834	-11.568	-11.712	-10.21	-12.331	-14.214	-10.163	-11.143	-9.1363	-13.217	-13.922	-9.973	-10.809	-12.473	-14.519	-15.216	-11.973	-10.705	-13.482	-11.588	-9.0982	-10.684	-9.7204	-12.237	-11.804	-7.2459	-11.549	-9.757	-9.591	-10.225	-7.5259	-12.127	-12.797	-12.722	-14.44	-9.6596
-9.5787	-8.2421	-11.472	-12.693	-11.628	-13.054	-12.437	-8.7636	-8.9962	-11.331	-9.4458	-13.888	-11.607	-12.909	-13.252	-9.014	-9.8662	-9.7749	-12.575	-11.384	-10.52	-10.677	-8.2216	-12.408	-8.4797	-11.577	-13.293	-12.031	-11.252	-11.912	-12.294	-11.303	-10.477	-11.197	-10.774	-9.1583	-12.87	-13.563	-11.633	-11.144	-11.908	-10.368	-13.944	-14.294	-12.385	-11.25	-12.87	-12.812	-13.236	-11.348
-10.362	-12.018	-13.102	-10.465	-10.259	-9.5744	-12.27	-10.103	-12.851	-10.423	-10.516	-10.639	-11.856	-11.724	-12.019	-11.294	-9.0141	-12.035	-8.5503	-11.53	-11.538	-12.08	-15.999	-13.032	-16.86	-13.821	-10.9	-12.322	-12.488	-10.629	-8.4097	-11.128	-9.0209	-7.8766	-11.919	-11.901	-8.9441	-12.804	-13.027	-8.9952	-10.572	-12.74	-10.468	-12.897	-12.704	-13.201	-11.244	-15.224	-12.622	-16.117
-8.7185	-5.161	-6.6865	-10.705	-9.1842	-9.0074	-9.6141	-9.5435	-4.743	-7.0792	-9.8441	-6.3862	-7.1314	-10.883	-8.6063	-5.587	-7.8601	-6.0794	-5.8477	-6.3626	-5.9123	-4.2648	-4.0309	-7.0887	-4.1874	-5.9762	-3.9779	-8.3506	-5.967	-8.253	-8.7408	-4.2775	-6.7856	-9.8454	-9.9893	-8.7002	-5.5252	-3.2118	-9.6341	-13.283	-7.0199	-5.8884	-6.8981	-10.049	-8.3305	-9.1972	-8.3821	-6.6212	-11.319	-8.11
-0.30015	-4.4953	-2.5233	-1.7139	-2.6688	-2.6525	-3.1273	-2.7807	-5.7009	-5.6339	-1.4622	-3.9164	-4.401	-1.6715	-2.265	-2.0368	-5.2833	-2.2612	-2.5196	-1.7944	-0.79968	-3.694	-0.94455	-3.3837	-7.3732	-4.0087	-7.2609	-3.394	-2.3132	-2.3947	-3.1805	-4.0661	-4.2024	-4.9415	-6.7558	-3.7215	-5.4207	-2.1786	-3.1517	-4.9771	-1.6782	-4.4836	-4.6252	-5.5275	-2.2472	-2.879	-3.817	-2.1801	-7.4348	-4.3445
10.29	7.106	8.3848	9.4816	10.371	7.7211	11.602	10.73	8.7338	11.116	10.716	9.6306	8.5594	10.331	5.8613	8.3888	8.8942	7.871	7.403	6.064	4.9692	6.5062	8.6826	9.6606	6.2299	11.103	8.7147	9.7076	8.3685	6.7073	9.5358	7.3199	11.704	8.7457	7.7157	7.0104	9.2103	9.049	8.8091	9.1692	6.2476	10.363	8.9704	6.3055	10.13	7.4069	10.143	7.8993	6.6423	6.5161
-7.7056	-10.414	-9.509	-12.904	-8.2118	-9.7835	-11.508	-7.6434	-8.0055	-7.1558	-12.154	-5.2127	-11.105	-8.5636	-7.3418	-11.925	-7.9045	-10.648	-9.6061	-5.8857	-7.0855	-8.8037	-8.8263	-9.7708	-12.287	-10.582	-7.7021	-7.6395	-8.3521	-7.7452	-6.019	-8.3457	-6.7268	-9.311	-2.3421	-8.5087	-5.2146	-8.1661	-10.63	-7.0714	-5.5961	-9.5151	-7.3607	-8.6265	-10.318	-10.834	-9.4203	-8.3899	-8.8601	-6.3521
-4.79	-7.5069	-4.5421	-2.6815	-6.342	-7.8823	-3.1676	-3.334	-4.8401	-2.6165	-3.9446	-1.9423	-6.3956	-3.2218	-4.7207	-2.208	-2.8004	-3.2176	-4.3376	-4.4707	-4.0402	-4.157	-3.5855	-4.5508	-3.3345	-5.6723	-4.7704	-2.5512	-3.062	-2.8455	-6.5644	-4.8112	-2.1168	-5.3903	-7.5304	-1.9715	-4.3199	-1.8663	0.092805	-3.3988	-3.4697	-0.3282	-3.9831	-3.6618	-5.2301	-5.8132	-7.4325	-3.0713	-6.083	-1.9068
-8.1876	-5.0986	-9.2057	-2.2156	-5.0537	-5.5527	-6.3218	-4.0911	-5.8005	-4.6909	-6.3133	-6.7932	-6.8427	-8.1394	-3.7461	-1.8945	-5.052	-4.6153	-4.5878	-6.2603	-5.1635	-5.5244	-8.188	-1.324	-5.73	-7.1392	-6.0936	-6.6795	-7.3624	-6.9862	-5.7323	-7.0297	-8.1692	-6.7742	-7.4525	-6.257	-8.1215	-7.1819	-1.8058	-8.0546	-7.7993	-6.6061	-5.5008	-7.8098	-3.8569	-6.7208	-3.6789	-7.8768	-6.1247	-8.2942
-0.27108	-0.81496	1.0492	-0.5244	-1.1047	0.064802	-2.8781	0.81506	-0.26188	-0.8591	-0.87305	0.13484	0.2497	0.18145	1.2303	-2.576	-0.23604	-0.14033	1.3217	-2.54	2.3787	-1.7533	0.66457	0.31246	-3.9387	-1.2708	0.58312	0.11286	4.2575	-0.1299	0.26687	-0.66286	4.6015	0.56292	-0.11688	0.84099	5.2889	-0.10029	1.5935	-0.99236	-3.8291	-2.0414	0.94369	2.3526	1.5057	-1.454	-2.1599	-2.4814	-0.025121	-0.57025
-1.277	3.0757	-3.2349	-1.0229	-3.4297	-3.1144	-2.7496	1.3826	-0.50835	-2.2293	-1.6969	-0.61534	-4.8375	0.68995	-2.1235	0.17737	0.53351	-0.90086	-0.40461	-1.4027	-2.4281	0.24896	-0.62311	-0.2301	0.23735	-1.9864	-0.38969	-0.017205	-1.994	-2.3741	-0.72001	-1.9609	-3.0886	1.1918	-0.42159	0.43739	-0.53214	-0.59581	-2.055	-1.792	-1.2999	1.1587	-1.3439	-3.2558	1.1001	-0.12266	-3.178	-0.83958	0.30654	-3.445
6.0043	4.4344	4.735	5.1008	4.6036	4.2768	6.0774	7.176	6.5366	3.4948	5.9857	1.8172	7.6224	6.6314	6.6019	4.629	4.7633	6.4067	4.259	5.2817	4.5972	1.9631	4.1051	5.707	7.2942	4.5464	3.2529	4.2425	4.9771	5.7903	4.4017	1.5347	6.706	5.6136	5.8997	3.3286	6.8507	3.8699	4.3784	5.2288	6.4003	6.0389	5.5616	4.0808	7.5003	3.2787	2.7007	5.1822	5.8173	5.8165
0.26203	-2.7397	-1.4862	-1.6343	-3.2608	-0.5526	-3.1509	-2.6437	0.41812	-1.6932	1.5399	-1.2917	-1.6635	-1.1942	-1.2264	-0.063476	-4.1493	-2.2396	1.264	3.6914	-4.2728	-0.41378	0.30357	-1.281	-5.02	2.6476	-0.46719	-1.6017	1.9438	-5.1649	-2.1881	-4.3341	-0.97987	-1.6255	-3.9578	-3.1244	-0.86993	-0.65373	-2.8447	-2.732	-2.0808	-3.4135	-4.8998	-0.92394	-5.1176	-0.41481	-2.8961	-0.13822	1.9204	1.6666
-11.821	-15.843	-12.22	-8.9028	-13.521	-11.282	-11.51	-9.2059	-8.9848	-10.526	-11.662	-12.4	-11.426	-12.186	-11.683	-14.875	-8.956	-9.8836	-9.214	-15.593	-13.288	-11.997	-10.607	-13.657	-10.435	-12.061	-12.077	-12.816	-14.264	-12.135	-10.665	-10.742	-15.051	-12.953	-10.336	-9.4253	-10.022	-8.995	-13.558	-13.988	-12.163	-9.276	-11.624	-14.861	-11.294	-10.369	-13.592	-9.7983	-14.405	-10.003
-1.6253	-8.8965	-4.0022	-5.8358	-7.456	-6.3941	-6.2305	-6.7767	-5.305	-3.5641	-5.8729	-6.5203	-8.0125	-5.2927	-6.8337	-6.6339	-6.8722	-6.5865	-8.189	-5.7579	-4.8512	-4.269	-7.4495	-4.4713	-2.7267	-3.7649	-4.3027	-6.0803	-5.9604	-6.443	-5.1283	-2.5136	-1.6357	-2.6301	-3.9581	-4.9922	-5.4917	-5.1957	-4.9449	-6.5077	-4.5494	-7.433	-5.6623	-9.5171	-7.0084	-3.2903	-6.0862	-4.4235	-5.0312	-5.6047
-9.4675	-14.724	-14.133	-13.816	-15.343	-15.386	-11.724	-15.466	-13.867	-11.72	-13.264	-15.486	-12.371	-14.727	-16.283	-11.404	-13.519	-11.295	-9.2245	-12.581	-11.366	-15.791	-15.335	-11.965	-14.93	-13.734	-13.531	-11.468	-12.746	-13.613	-13.909	-14.705	-10.491	-15.854	-12.786	-15.147	-18.263	-12.769	-12.158	-10.879	-11.908	-14.941	-16.249	-16.204	-13.609	-12.175	-15.398	-14.614	-15.224	-9.4808
-6.4192	-5.5418	-6.4459	-5.9925	-6.8954	-4.2615	-5.9345	-5.983	-7.6965	-8.1808	-8.3914	-4.0998	-5.1186	-4.4564	-4.2627	-7.7917	-4.9303	-8.0938	-5.9784	-7.2091	-6.9311	-4.5582	-6.9047	-7.9392	-4.6055	-4.0128	-5.0903	-2.307	-4.2791	-6.617	-8.9328	-7.0295	-8.3069	-3.4397	-2.9391	-4.812	-3.9514	-5.4221	-7.2276	-6.4264	-6.56	-5.1608	-6.6288	-8.0693	-4.0848	-8.3612	-5.256	-4.7154	-7.7041	-4.7976
1.7846	-1.5404	-0.065794	0.19972	-2.929	0.14884	-5.0072	-3.6884	-2.913	0.1277	2.0711	0.066152	-1.7127	-0.62878	-3.9026	0.91526	0.3587	-2.1057	-3.5337	-0.43079	-0.37055	0.64755	0.069514	-1.6259	0.1683	0.4373	-0.78124	3.2176	-1.0157	-1.4153	0.40984	-1.7396	0.5395	-2.007	1.4274	-1.5924	1.0336	-0.020676	-1.6376	0.31436	-2.768	1.6583	-1.8289	0.035691	-0.75745	-3.734	-1.7872	-0.77529	-2.2271	-1.9276
-0.83543	1.3666	-1.2187	1.1354	-3.5062	-0.37174	-1.5073	0.41938	-0.45085	1.94	-2.79	0.22998	-1.0499	0.37336	2.054	-3.2298	1.1521	4.2776	0.58505	0.49485	-2.0813	-4.5571	0.13589	-0.78904	-1.2403	1.277	-2.6747	-0.40728	-0.23806	0.25863	-0.43352	-1.9944	0.050463	-0.45889	1.2392	0.27813	0.98265	-1.6231	0.43881	1.275	-1.1688	2.7007	-1.8651	0.039719	0.45059	-4.3082	-3.3076	-0.88992	0.81061	-1.7176
1.4751	-2.7563	-3.8072	0.00091404	-1.2061	-0.5852	-0.4927	-1.9778	-1.1101	-1.9896	-3.0796	-3.9474	-2.4079	-0.4835	0.44722	-2.1195	-1.9599	-0.52865	-0.1226	-4.1865	0.90126	-4.5332	-1.3208	-0.43448	-0.55373	-2.4579	-1.2344	-1.3494	-1.6672	-1.7439	0.5718	-3.4245	-2.9644	-0.98207	2.3994	-0.1686	-2.5271	-3.3183	-1.2764	-4.5786	-3.528	-2.0604	-1.9534	-3.7964	-0.43171	-0.78093	-3.4414	1.4242	-0.87055	0.20867
-11.019	-10.699	-14.495	-12.196	-9.0497	-10.152	-12.752	-15.697	-10.313	-12.407	-10.967	-9.809	-11.515	-11.975	-10.774	-10.146	-10.806	-10.736	-12.987	-8.446	-10.862	-12.69	-8.6372	-12.013	-9.6211	-10.608	-7.3715	-13.176	-9.1707	-12.695	-14.538	-11.213	-13.401	-10.754	-10.691	-7.3457	-10.242	-11.299	-12.391	-13.658	-10.482	-10.221	-9.2956	-13.543	-13.428	-12.343	-11.823	-12.289	-10.965	-12.02
-1.6779	-0.68388	-3.3377	-0.32546	-4.6329	-3.6038	-5.4987	-3.461	-5.6602	-5.1129	-2.8239	-4.0873	-3.225	-3.6137	-2.7815	-4.433	-6.2255	-4.0153	-4.6444	-4.4446	-3.2766	-6.1612	-3.4713	-4.5087	-4.3898	-5.4446	-4.2643	-6.9445	-2.6441	-5.054	-4.8098	-3.9286	-4.5922	-1.3371	-3.1385	-7.5476	-4.2213	-2.3434	-0.78109	-4.9722	-3.5265	-4.5672	-1.5631	-3.0236	-2.2389	-1.9147	-3.1478	-1.0584	-4.6852	-0.11469
-13.166	-8.6574	-14.425	-9.6965	-9.7216	-12.738	-13.329	-11.028	-10.548	-13.601	-13.48	-13.414	-12.955	-14.605	-11.93	-15.144	-11.845	-12.499	-11.244	-12.567	-14.171	-9.8044	-14.087	-14.033	-15.633	-11.508	-12.481	-11.757	-13.715	-13.242	-12.485	-13.31	-12.027	-10.955	-11.281	-11.651	-12.417	-10.922	-14.023	-12.696	-16.145	-11.364	-13.266	-14.206	-12.09	-12.561	-13.093	-12.462	-14.687	-9.99
2.4306	4.8567	4.5888	6.0933	1.7096	5.432	7.6403	3.722	6.3733	3.3217	2.7141	6.9687	4.8029	4.367	6.4245	6.3679	3.4467	4.468	4.7045	4.8216	8.7084	4.7437	2.7543	7.9215	7.5709	4.404	5.4207	2.9079	3.7775	6.139	4.5092	5.5023	3.7075	5.3066	5.8649	5.8019	5.4874	6.0548	7.6224	5.0066	6.6069	8.893	4.7968	5.4806	4.5709	4.3603	7.7208	5.2181	4.648	6.4289
-0.25314	-0.79782	-0.44463	1.3454	-1.6745	-0.77213	-0.55882	-1.4338	0.17052	-2.8574	1.6054	0.16991	0.12682	-1.7471	3.0776	-0.38209	0.99699	-1.5282	1.647	1.1802	-1.5101	1.3607	-1.5943	1.6224	1.255	0.95549	0.50579	3.5944	1.7924	0.010206	-1.385	1.7137	-1.002	-1.5872	0.03214	1.3618	-1.7859	0.36916	3.4031	1.3412	1.9927	0.95805	0.73542	1.9314	2.2299	-0.65598	0.73226	-0.90901	-0.37689	-1.5336
-11.694	-14.604	-14.627	-14.87	-11.712	-13.385	-15.079	-13.972	-12.886	-12.16	-11.043	-9.9283	-18.573	-13.9	-16.76	-14.073	-12.704	-16.26	-13.597	-16.477	-12.516	-16.568	-16.297	-16.282	-18.204	-14.8	-13.425	-14.766	-14.96	-14.226	-17.739	-14.754	-14.79	-15.528	-14.731	-16.64	-12.908	-12.718	-18.666	-13.624	-17.163	-16.226	-13.448	-13.776	-14.855	-15.639	-14.684	-12.252	-15.932	-16.171
-12.269	-12.41	-14.483	-14.09	-13.697	-10.737	-10.592	-12.632	-12.103	-13.456	-14.576	-13.455	-13.439	-15.877	-14.673	-13.743	-11.971	-13.28	-13.648	-10.397	-14.198	-14.778	-14.057	-16.163	-9.6829	-12.713	-14.722	-13.935	-10.916	-13.912	-10.858	-15.704	-11.309	-13.649	-10.866	-12.725	-12.019	-16.085	-10.426	-13.439	-11.794	-12.268	-13.808	-16.413	-13.032	-13.889	-13.567	-14.033	-11.804	-12.771
-0.16969	3.0876	3.0264	-0.6498	-0.077188	-1.1823	-0.18462	0.72381	-0.085218	1.2455	3.5868	-1.6137	-1.7883	2.7902	0.8856	-0.43691	0.6999	-1.2109	0.1143	3.1786	-1.8931	-1.2598	1.2807	-2.2007	2.8244	1.2694	0.8991	1.2789	0.27035	-0.71065	1.8946	0.84094	-1.2315	0.11322	1.7532	3.0816	-0.58703	0.72367	0.5874	0.0668	-0.27781	2.222	1.5236	3.072	1.4244	0.018089	2.4351	3.0109	-1.5005	-0.60469
-6.3017	-3.7058	-1.4477	-1.3344	-2.5034	-4.0723	-2.3752	-1.4748	-3.0518	-1.2558	-2.8724	-4.897	1.6671	-2.4178	-4.3875	-0.53755	0.054535	-2.2955	-2.5707	-3.0107	-3.0219	-0.17248	-2.2095	-2.6779	-4.2115	-1.1507	1.2549	-0.93844	0.019886	-1.1716	-2.7799	-1.5033	-1.8505	0.05591	-3.4786	-3.1628	-1.68	-2.7035	-2.9096	-3.4692	-0.44362	-2.533	-2.4344	-1.5568	-1.183	-2.7981	-4.7407	-2.8203	-2.2136	-2.0513
-0.14356	-2.9727	-1.874	1.4704	-1.4102	-0.61058	-2.6048	-4.7645	-5.0864	-4.027	-6.3619	-1.4597	-0.44431	-4.2072	-3.3803	-2.9148	-1.5843	-1.3703	-2.3388	1.2963	0.51178	-2.8155	-1.1812	-3.132	-2.7971	0.44872	-3.408	-1.7217	-0.66543	-4.8002	-3.0939	-1.1168	-0.74182	-0.21441	-3.8301	-1.2911	-0.71085	-0.33382	-1.1335	-2.0659	-2.931	0.19939	-1.5964	-2.4205	-0.89178	-0.20728	-0.42194	-3.238	-2.0288	-2.9201
-2.5481	-5.0258	-3.4915	-3.9166	-1.6905	-3.3134	-4.1268	-0.89246	-2.0916	-2.4868	-5.7795	-3.7995	-3.9939	0.6701	-3.1435	0.38172	0.28141	-3.8014	-6.8041	1.1146	-3.7933	-2.6539	-3.0949	0.26262	-6.2956	-3.4567	-3.0839	-1.4831	-3.9363	0.14517	-4.233	-3.966	0.44003	-3.2551	-3.4591	-1.3431	-2.3706	-2.3842	-2.6864	-2.093	-0.66503	-2.3658	-0.76115	-3.0047	0.90512	0.74251	-2.1219	-3.9366	-4.1778	-0.31783
-3.9937	-0.68969	-1.5425	-1.4987	0.70842	1.0564	-1.002	-1.6572	1.355	-4.2236	-3.4186	0.057086	-0.36592	0.4112	-1.7837	-2.8626	-0.6412	0.30741	-4.3202	0.60175	-3.6009	0.21502	-0.7514	-2.0256	-2.2862	-2.1218	-2.912	-1.1495	0.41963	-2.243	-3.9817	-0.060313	-0.80795	-4.3945	-2.5754	-2.9921	2.6098	-0.86787	-1.965	-2.527	0.41096	-3.1015	-4.3256	-2.3971	-3.9145	-1.1974	-1.0213	-2.0085	-2.2855	2.6964
-5.5617	-6.389	-5.1462	-1.6353	-3.1065	-3.5894	-0.32944	-3.4367	-4.2912	-1.7918	-6.5573	-6.1012	-7.3343	-6.2438	-2.6093	-5.1504	-4.1355	-6.1047	-7.7862	-4.4614	-6.0986	-4.6652	-5.3006	-3.9598	-4.121	-4.7431	-4.4657	-6.5155	-7.643	-4.3047	-4.7415	-2.5246	-7.4499	-5.0938	-5.21	-5.2159	-5.7388	-4.4882	-3.8064	-3.2581	-6.0461	-4.146	-5.5142	-2.8833	-5.3242	-2.1581	-7.612	-2.5367	-8.2703	-9.1538
-12.335	-5.8953	-7.354	-5.8571	-8.6122	-4.5723	-6.3483	-6.7341	-6.9986	-9.4891	-6.0667	-7.036	-7.6309	-6.287	-7.7475	-6.3289	-5.9359	-5.0899	-8.2955	-5.0484	-6.2363	-5.0493	-5.4087	-6.5269	-9.0545	-9.3532	-7.3923	-6.7401	-8.2191	-6.909	-7.5635	-10.825	-8.8031	-7.3191	-6.7006	-4.6051	-8.5477	-5.9246	-9.5887	-6.0165	-6.6601	-6.1988	-8.4774	-7.1105	-6.6782	-7.7769	-8.4378	-6.5699	-6.0691	-7.1265
7.0699	8.7885	7.556	12.47	8.3134	8.4402	10.239	8.4819	11.413	9.3123	12.467	8.2767	11.443	9.2683	10.808	8.6424	13.461	9.1115	9.4929	9.1091	9.7837	12.132	11.49	11.138	8.046	10.01	5.176	12.149	9.7764	8.6937	8.8317	9.7649	9.2837	6.9878	11.577	7.5607	8.6989	9.4137	8.5391	8.195	9.5206	11.936	8.9728	12.387	9.7189	7.4768	10.001	8.0047	10.04	11.733
-10.223	-11.302	-14.592	-14.847	-13.861	-14.935	-11.462	-15.477	-11.081	-11.378	-12.223	-13.969	-10.531	-14.557	-10.432	-12.675	-8.7019	-9.6854	-10.528	-8.8862	-12.682	-16.558	-12.726	-14.35	-10.331	-13.834	-12.208	-10.616	-12.256	-13.549	-12.286	-10.947	-10.303	-11.96	-11.085	-14.053	-10.049	-9.3301	-14.173	-9.7578	-14.092	-8.848	-12.671	-12.909	-15.443	-12.709	-12.853	-11.674	-10.824	-15.77
-10.445	-11.114	-12.252	-8.377	-11.38	-12.331	-13.595	-13.355	-14.536	-12.935	-13.486	-12.427	-11.254	-13.893	-10.408	-12.926	-9.4765	-12.482	-12.262	-10.314	-14.673	-14.097	-11.888	-10.967	-10.321	-11.268	-16.322	-10.076	-11.667	-12.256	-9.2745	-14.091	-11.004	-11.728	-10.473	-10.148	-11.126	-13.708	-9.1412	-11.229	-11.061	-9.4772	-12.284	-12.834	-12.952	-13.82	-10.171	-8.999	-11.073	-12.4
-12.782	-11.128	-9.8885	-8.8962	-8.1075	-13.038	-10.404	-10.867	-13.161	-9.1002	-7.9553	-9.1132	-13.313	-12.986	-9.3992	-10.55	-9.8046	-8.4765	-9.4998	-12.252	-12.72	-11.793	-11.731	-11.217	-12.411	-13.773	-12.529	-6.0916	-11.093	-11.676	-9.1083	-13.616	-11.625	-9.4141	-11.571	-11.997	-10.696	-9.7331	-10.419	-10.513	-11.038	-11.959	-7.3589	-13.52	-11.676	-10.719	-9.6684	-10.877	-7.8577	-9.7577
-3.5974	2.1734	0.15934	-2.3484	1.6636	-2.9153	-1.3968	-1.3864	-2.3898	-1.121	0.70746	0.17563	-4.2165	-2.5446	-1.6404	-3.2574	-3.405	-1.2106	-1.7911	2.3238	0.08815	-2.2239	0.99493	-1.1084	0.24114	0.57118	-1.2416	-1.0278	-2.2939	1.6856	0.53956	-1.0563	-0.1309	-2.9345	0.018929	-2.7983	1.67	-1.772	3.0956	-0.094498	-5.5531	0.65494	-0.73698	0.16966	1.88	0.52024	1.0144	-1.9561	-1.3416	0.52615
-11.524	-12.859	-11.995	-15.229	-14.836	-13.014	-12.853	-10.911	-12.769	-12.544	-17.067	-13.422	-10.085	-15.969	-12.612	-13.862	-14.249	-11.422	-9.0007	-14.069	-16.953	-9.8567	-12.835	-14.205	-14.383	-14.35	-11.591	-8.4486	-12.56	-13.233	-15.085	-13.836	-12.803	-12.24	-12.492	-13.631	-12.401	-13.666	-12.726	-11.181	-14.009	-14.196	-12.859	-11.816	-16.221	-15.331	-16.864	-12.942	-13.759	-14.432
1.2755	-4.0165	-2.3959	-3.0145	-1.1	-1.4058	0.93981	-1.7261	-2.0814	-2.883	-1.5144	-0.6459	-1.0099	0.034829	-3.4198	-2.2601	-1.6753	-0.051346	0.19232	-4.8042	-3.5708	-1.8693	-4.0158	-1.3549	-5.2991	0.71513	-1.3326	-2.4231	-3.7984	-2.1407	-0.47683	-1.6571	-2.2416	-3.4678	2.3475	-3.7642	-0.083663	1.2626	1.0095	-2.2283	0.56356	-1.5389	-1.4831	-2.66	-0.57118	0.58476	-2.6453	-0.5028	0.42873	-1.422
-2.8551	-2.5632	1.4817	-2.5871	-1.5153	-1.8032	0.16094	1.695	-0.97756	-3.1096	0.2835	-0.1857	-1.0199	-0.4983	-2.4891	-0.080839	-1.1583	-2.0084	1.9887	0.65128	0.91329	-4.3592	0.073496	-2.4838	1.3044	-5.4554	-2.5725	-1.8392	-2.769	1.1484	-0.88782	-0.17591	-3.2847	-1.4811	-1.2235	-2.8376	0.52144	-0.65908	-1.1764	-0.29446	-2.503	-1.8957	1.0244	0.80321	-0.66092	-2.5123	-4.1558	-0.26973	-2.5332	1.3024
0.55281	-0.75197	-1.8524	-3.3471	-0.066188	0.53562	-4.4605	0.067472	-4.1977	-2.699	-1.1526	2.7869	-3.8843	0.47256	-3.4763	0.71794	-0.97844	-1.8267	-1.7841	0.033908	-2.5442	-1.3369	-5.8993	-0.47627	-6.247	-2.258	0.18608	-0.47306	-1.0974	-1.8763	0.34585	-0.59502	-0.90903	-3.2333	-3.8012	-0.99864	0.46229	-1.4221	-3.3323	-1.7994	-2.6058	-0.93053	-0.64385	-3.9524	-1.5776	1.8612	-0.39669	-3.4219	-0.99929	0.19617
1.6911	1.061	-0.34418	0.05894	0.50693	1.6994	1.2452	3.6213	2.4794	1.5994	1.1725	2.758	4.5585	1.8599	2.8225	0.43359	2.0948	0.95904	2.1316	0.7891	1.9758	3.5525	0.9235	0.8757	-0.82043	1.6776	1.7547	0.22476	3.5244	-0.98144	-0.82748	1.0147	3.3819	5.0741	4.3379	3.1737	2.2625	1.8613	-0.43503	3.0527	0.99279	1.4299	2.2727	2.324	3.1525	1.5296	2.0497	-1.9679	-0.4979	6.1094
-6.9542	-3.2045	-5.182	-7.5326	-6.7444	-6.8286	-7.1544	-8.4647	-5.4306	-3.3325	-4.4109	-4.1532	-8.484	-2.997	-7.5481	-8.7802	-5.3519	-6.8022	-6.3648	-4.9455	-6.883	-6.7348	-8.304	-8.1321	-9.0217	-9.0646	-10.384	-6.516	-6.2218	-3.3078	-4.2785	-9.3842	-4.3294	-9.9224	-5.0193	-10.988	-5.7317	-7.0943	-5.3095	-5.2171	-5.1893	-2.9032	-5.5233	-5.5644	-3.402	-7.7681	-8.6286	-5.9744	-7.4541	-4.524
-4.6355	-0.77025	-5.4806	-2.3765	-3.3147	-0.41876	-4.4633	-2.2356	-5.4579	-8.4136	-6.1394	-4.4782	-4.1597	-6.1552	-6.2357	-4.2149	-2.6628	-3.9683	-1.6422	-4.1252	-3.2437	-4.2285	-3.1558	-6.7738	-3.9004	-5.3985	-1.7666	-4.3041	-1.7778	-2.322	-4.2262	-8.4528	-7.5195	-3.908	-3.5237	-3.0834	-3.5086	-5.0612	-4.0661	-3.8294	-4.9562	-1.765	-4.2034	-2.3866	-2.1637	-7.0447	-3.1318	-4.8413	-4.4605	-5.1567
0.77858	-5.1762	-0.02254	-2.8442	-1.721	-3.375	-1.9968	0.017408	-2.299	-0.52293	-2.9921	0.31785	-4.6255	1.2559	-3.3571	-2.3918	-2.6685	-5.9332	-4.0462	-2.4296	-2.0721	-0.86321	-1.5558	-0.021572	-3.4032	-4.7466	-3.0144	-5.1348	-3.5969	-1.8106	-3.4656	-3.2846	-1.0693	-2.2994	-0.61991	-5.4654	-4.2659	-4.9271	-3.9694	1.5634	-6.1027	-1.4904	-3.1247	-3.1083	-0.74846	-3.2013	-5.2476	-4.0926	-6.3867	-3.1988
0.79209	2.8293	-0.11643	-3.7742	1.775	-1.6637	2.3814	1.4081	1.7534	1.1517	2.8134	2.0952	-0.23847	0.23162	0.54303	-0.008683	1.0051	-1.2371	2.7826	-0.41584	0.27593	0.49222	1.5571	2.1024	1.1439	1.1055	0.43336	1.2613	-1.6872	1.6198	3.7183	1.126	0.11491	3.2253	1.5348	-0.93359	-0.36818	0.82462	0.56207	4.5537	0.043927	-0.5055	0.37877	2.1131	2.4619	1.7527	-0.58414	0.89462	2.4364	-0.58285
-14.432	-15.155	-14.405	-17.718	-13.876	-15.315	-15.509	-15.201	-14.592	-13.534	-16.137	-12.524	-12.553	-16.501	-14.904	-17.519	-13.261	-14.558	-10.645	-15.635	-15.904	-11.293	-16.145	-16.636	-15.725	-13.439	-15.909	-14.353	-15.936	-16.27	-14.193	-13.352	-15.37	-14.405	-11.707	-13.499	-11.972	-13.099	-11.974	-15.727	-14.318	-16.88	-16.582	-12.698	-12.436	-18.233	-10.785	-16.905	-13.704	-13.928
-14.4	-9.8843	-10.752	-12.256	-9.1255	-13.521	-10.482	-10.195	-9.7128	-10.918	-11.932	-10.662	-9.6682	-11.653	-7.3079	-9.7559	-10.259	-11.553	-11.613	-11.903	-10.58	-11.141	-10.779	-9.374	-13.641	-9.0653	-10.345	-9.1455	-10.415	-11.042	-13.564	-14.181	-9.9908	-10.016	-10.557	-11.334	-10.263	-12.924	-12.96	-11.595	-11.76	-13.29	-10.213	-10.146	-14.062	-10.705	-10.863	-11.29	-13.881	-12.351
-15.017	-5.2151	-13.75	-9.8701	-11.695	-9.2199	-13.118	-8.8722	-13.088	-11.765	-10.243	-12.679	-14.689	-8.3842	-12.059	-13.102	-12.778	-12.76	-10.804	-13.612	-10.084	-8.0741	-13.873	-10.765	-7.332	-9.4396	-7.3076	-11.078	-9.4502	-8.9744	-10.858	-10.795	-10.394	-11.324	-12.39	-14.446	-9.8623	-12.191	-9.8193	-9.6337	-10.778	-10.749	-10.538	-15.145	-14.143	-11.296	-12.083	-9.6329	-11.052	-9.3955
-23.746	-19.934	-21.924	-21.203	-22.403	-21.733	-22.575	-21.111	-26.203	-21.191	-23.885	-23.929	-22.249	-23.023	-18.134	-21.371	-21.244	-23.618	-23.144	-21.868	-24.56	-17.805	-24.331	-21.993	-24.137	-21.162	-22.796	-22.939	-22.226	-22.707	-22.864	-19.398	-20.491	-23.325	-23.809	-22.351	-21.058	-24.119	-23.771	-22.855	-20.263	-21.772	-25.285	-20.504	-20.24	-23.333	-24.129	-21.323	-25.181	-22.738
1.7327	0.72337	1.606	3.538	2.4314	2.5523	2.9697	1.9464	6.0422	2.9368	0.56971	2.941	0.9463	0.20271	3.4765	6.7714	0.45735	0.52142	4.3799	1.1205	4.1849	4.7333	-0.91293	2.0227	2.0882	3.7477	0.093082	3.561	0.8346	1.4061	1.8973	3.0502	0.95571	1.378	0.71831	2.673	2.102	-1.873	0.95143	1.3909	1.4202	4.6481	3.9897	0.45044	-2.361	2.5338	1.7361	1.9904	3.1154	2.9759
-13.454	-10.475	-9.8611	-13.024	-9.6732	-9.73	-11.449	-9.7943	-10.599	-9.1632	-12.284	-8.7584	-8.1775	-10.359	-8.2832	-12.717	-13.24	-9.7911	-8.9756	-8.2846	-9.6259	-10.193	-11.239	-10.197	-12.468	-12.214	-11.614	-11.523	-10.67	-9.0199	-10.112	-10.504	-11.197	-11.044	-8.0367	-13.85	-11.434	-13.984	-8.7481	-14.358	-11.883	-7.9065	-9.0351	-10.363	-10.755	-10.182	-12.676	-13.414	-13.676	-10.299
-0.95861	-2.1365	-2.4831	-2.133	-4.9252	-7.3621	2.9223	-1.4593	-4.1446	-1.0171	-2.6295	-3.163	-2.1768	-1.6699	-5.9643	-3.1084	-3.5007	-2.216	-0.72236	-2.0321	-3.7638	-6.4433	-4.5344	-3.8196	-0.62761	-3.7896	-1.3893	-1.267	-1.8002	-2.0169	-5.0338	-0.96197	-6.074	-2.8024	-3.524	-0.44509	-3.8604	-5.3169	0.28135	-3.4639	-3.1861	-2.1022	-0.21446	-4.1037	-3.8734	-3.0384	-3.1917	-2.0314	-4.2664	-4.9704
3.3864	4.9991	6.0808	4.6715	-0.74432	2.8361	2.7967	2.8221	0.10226	7.4855	7.8047	5.7308	4.6157	4.5318	4.4681	3.9538	5.023	6.4375	5.5137	5.2806	7.7207	2.1906	5.1751	4.4722	2.0207	3.6868	8.5086	3.9814	5.9519	7.4687	3.25	2.8987	3.6604	2.9908	7.3951	1.2016	6.2505	5.4877	3.9434	8.1004	5.2861	5.2677	3.2834	3.699	5.5029	4.5535	4.8635	3.455	4.4053	6.79
-7.7984	-10.664	-10.192	-9.3853	-6.521	-11.099	-9.912	-9.1761	-9.7009	-12.324	-10.241	-10.113	-11.985	-11.243	-8.3013	-6.6153	-10.515	-8.875	-10.855	-8.6995	-8.235	-6.9022	-9.8558	-6.7326	-10.172	-9.8678	-8.399	-9.94	-6.6748	-12.332	-10.603	-8.0269	-9.3626	-11.681	-10.502	-8.8204	-9.5558	-8.2144	-9.8628	-8.987	-9.9849	-7.9285	-8.6117	-8.2879	-9.5059	-8.0397	-9.7051	-9.2599	-9.4973	-7.2067
0.96766	0.45554	2.358	-1.4933	-0.37515	-0.024959	-1.2784	-4.0089	0.91108	0.22936	0.85786	-6.9407	1.5316	0.7528	0.11482	-1.3692	-1.0957	-2.8284	-1.769	1.7601	-1.1321	-0.74558	-2.0748	1.6063	0.30823	-0.60024	0.47096	-0.070133	-0.47401	1.5666	-1.7535	-0.21562	0.97558	-0.56534	-0.021487	1.1525	0.65327	-1.2144	1.1699	-1.0938	2.1681	1.5625	3.3032	-1.634	2.5594	-0.83016	-0.18108	-1.8986	-0.38401	-1.1398
2.1043	-2.6063	0.22728	-5.3834	1.3559	1.9656	0.54957	-0.38101	-0.30679	-1.2737	1.3127	-1.3864	-0.26552	2.3308	-0.78128	0.89829	1.5423	-2.7077	-0.73863	-3.1909	0.30951	-0.56061	0.87819	-1.3625	3.5015	-1.0337	0.087425	1.3504	0.89391	0.23907	-1.5503	-1.7162	1.0909	-2.2545	-2.2026	-0.60247	-1.4932	2.669	-1.0743	-2.0743	-1.5453	-0.17233	-2.5758	-1.5639	-1.4255	-1.9267	-1.0655	-1.6458	-0.96156	-0.24497
-10.692	-9.7163	-11.205	-10.679	-13.221	-12.805	-11.698	-8.8252	-10.683	-12.548	-10.874	-10.438	-11.96	-10.516	-7.1044	-12.249	-11.105	-12.269	-13.465	-10.265	-12.98	-13.598	-7.6693	-11.865	-9.8548	-12.171	-8.6681	-12.214	-12.491	-12.523	-11.281	-11.363	-9.04	-10.908	-11.407	-10.487	-11.632	-11.428	-7.5162	-10.103	-14.531	-15.024	-10.468	-11.052	-12.446	-8.5501	-12.028	-9.9975	-8.3869	-12.056
3.0067	-0.77893	-2.7968	2.7108	1.3703	-2.5292	-1.3926	-1.6204	2.117	0.48201	-2.2652	2.108	-0.47628	0.73669	2.063	-0.78863	-1.3484	-2.2404	-0.46422	0.062874	0.64591	0.39884	-0.88711	-0.50546	-0.2445	1.154	0.91456	-0.48259	0.7506	1.2066	3.7633	0.10863	3.5798	5.1314	-0.15826	-0.80281	-2.0157	1.0014	0.481	-1.9504	-0.29951	-3.4902	-1.2269	0.046059	0.14101	2.3551	2.1006	0.46407	0.30779	-0.5638
-2.0869	-2.4374	-5.8928	-2.9956	-1.2329	-3.0295	-3.9233	-3.7701	1.7864	-2.0892	1.1249	-2.0797	-3.2453	-0.36858	-4.4411	-2.8869	-0.65207	-0.93594	-2.9845	-0.97261	-1.0961	-1.5979	-0.26161	-3.1299	-4.048	-0.75375	2.9202	-4.5994	-1.3226	1.4434	-2.7005	1.1441	-1.6306	-1.9142	-5.5765	-1.5473	-3.1288	-3.0808	-2.6644	-4.146	-1.3103	-0.02731	-2.1476	-1.2447	0.61584	-1.7454	0.11168	0.61124	-1.4317	-1.8892
-8.3769	-5.5257	-6.6544	-8.4079	-7.1054	-5.5501	-8.8909	-5.391	-3.0934	-7.48	-8.93	-6.5551	-4.3955	-12.363	-3.4856	-7.2114	-8.6673	-3.9017	-3.3247	-7.5738	-7.1474	-6.034	-5.6884	-4.1604	-10.757	-8.1768	-9.8722	-4.6844	-8.2155	-6.0958	-11.173	-9.175	-5.5651	-5.9502	-5.5295	-8.392	-6.4105	-6.1479	-5.0218	-5.6719	-7.4606	-10.178	-9.1677	-10.114	-7.9578	-7.7488	-6.7222	-5.7039	-5.4123	-5.1349
-2.873	-1.4796	-4.7851	-1.8348	-4.8511	-2.8389	-4.8702	1.0727	-2.2308	0.27866	-2.2523	-1.4045	-1.2593	0.41983	-2.6881	-4.7319	-2.8647	-4.2589	-3.9773	-5.3742	-1.0738	-1.4065	-1.8383	-4.035	-3.8332	-5.6887	-4.8545	-4.264	-0.24953	-5.1961	-3.7819	-5.7671	-3.9841	-4.6122	-1.5369	-3.7186	-1.5032	-2.382	-2.5542	-2.1298	-1.0014	-2.9994	-4.5709	-6.19	-1.8371	-3.143	-5.457	-1.4011	0.59268	0.25273
7.7554	4.7786	4.86	2.543	3.3708	6.216	8.304	6.3251	6.1723	7.0943	10.558	7.1437	5.0941	9.7123	9.0633	8.2275	5.0443	8.322	5.9085	7.6306	5.4724	4.9354	6.86	8.2067	10.638	7.1829	7.9828	9.4144	7.8108	6.8434	9.1646	7.7086	5.3278	4.0237	8.5175	7.6199	11.545	7.2934	6.8011	2.8823	5.9274	3.4533	4.392	5.2823	7.7609	6.9074	5.5746	8.5109	7.0939	3.3428
0.7275	-1.8459	1.7333	-0.48402	1.8297	2.6717	1.7242	1.259	1.3062	4.0393	1.0766	2.8967	0.34576	2.5696	0.71084	1.8137	-0.52173	2.217	0.56608	0.32576	2.2794	2.8917	1.6787	4.6523	4.1311	4.7708	2.8484	-0.58466	0.96242	5.5431	0.73383	5.7491	1.3362	0.00098191	1.3327	1.5674	2.4852	-1.3164	0.31274	7.4223	2.1142	-1.1489	2.8364	3.4762	-0.085013	0.86323	0.043364	1.821	2.6356	1.4113
0.17856	-0.34014	-1.8742	-0.71682	1.6275	-5.175	1.2718	-3.748	-0.61556	-0.86413	1.5817	0.040809	1.2806	1.3707	-0.43173	-3.8151	2.2738	2.3704	0.12407	0.50358	-3.2123	-0.7025	1.2817	4.3267	-1.3322	1.2925	0.013919	0.21728	-1.702	0.87705	0.23265	-0.30258	-0.46552	1.4746	-1.8859	-0.96907	1.7568	4.0317	-1.0083	-1.7046	-2.5747	-2.1344	-2.8876	-0.2165	-2.8408	-1.2044	1.5908	1.779	-2.3833	-0.95721
-1.9505	-1.8074	-2.3063	-2.5207	-2.6133	-4.16	-1.7554	1.6097	-0.93076	1.4423	1.4536	-0.3742	-1.7337	-3.78	-2.3762	-2.9723	-3.3298	-3.8316	-0.74634	-2.342	-3.8143	-4.6363	-0.51873	-1.1052	-3.4891	-1.0341	-1.0411	-2.7083	-1.296	-6.6506	-0.20149	0.6019	-3.0697	0.77544	-0.76638	1.4355	-4.3056	1.2909	0.0062444	-3.1312	-2.4329	-0.89132	0.037173	-3.0369	-2.7281	-2.6439	-3.8561	-2.0628	-2.0474	-2.6464
5.8446	9.3133	5.8522	8.2807	12.799	7.7252	7.8081	6.524	6.1868	5.2312	4.8987	7.4339	3.7678	6.0177	8.6872	7.4072	6.9005	5.1555	9.7143	7.5127	10.184	6.9068	6.7245	8.6152	5.6892	6.641	4.5278	5.2543	7.824	6.7215	6.1105	6.0373	5.5427	6.843	6.0179	5.0252	4.6581	4.8812	7.0777	6.0553	8.9099	6.632	4.6755	6.2021	8.3136	5.7177	9.8582	9.2732	10.258	6.7788
-11.239	-12.704	-10.696	-9.044	-14.136	-10.957	-8.5248	-11.008	-14.157	-8.3254	-14.718	-11.122	-8.0409	-8.3731	-12.114	-8.3751	-9.079	-11.857	-9.2222	-12.386	-14.501	-9.5465	-11.176	-8.0893	-10.693	-12.865	-9.7792	-12.064	-14.036	-9.1676	-12.021	-11.124	-10.852	-12.165	-8.2312	-9.0457	-8.3554	-7.893	-11.081	-10.327	-9.8892	-10.798	-8.3867	-9.7379	-13.813	-8.6472	-10.568	-12.56	-11.639	-10.653
-10.335	-12.245	-12.06	-13.861	-10.362	-13.773	-13.891	-10.996	-11.459	-12.315	-11.791	-10.58	-12.141	-12.09	-11.297	-11.748	-12.016	-13.201	-10.252	-11.174	-11.887	-11.22	-11.662	-11.109	-10.645	-9.9224	-12.825	-12.296	-9.0752	-10.187	-12.515	-13.961	-13.124	-10.857	-13.619	-13.449	-14.286	-13.284	-12.178	-12.253	-9.6923	-15.51	-13.424	-11.097	-7.901	-10.866	-13.951	-9.9775	-13.53	-12.494
-5.27	-0.38049	-0.32234	-4.566	-3.7501	-0.74174	-3.8473	-1.4189	-1.1842	-4.9079	-3.0038	-2.9556	-5.262	-2.3791	-4.8648	-8.0547	-4.5254	-2.398	-4.799	-6.9345	-4.7328	-1.8398	-2.0277	-1.2124	-2.6737	-3.3255	-1.1172	-3.038	-2.7537	-2.9613	-2.8903	-2.3123	0.16857	-2.572	-3.7871	-3.0189	-4.4388	-3.8708	-0.77993	-2.1824	-1.0306	-6.9563	-2.7775	-4.7151	-0.49654	0.15966	-2.1781	-5.866	-2.2335	-2.718
4.8827	4.0018	3.5202	5.5726	4.187	3.4079	5.7418	2.7054	7.3502	3.8737	6.407	2.3766	5.3396	4.0112	3.6095	5.26	5.2502	2.8316	6.8431	6.002	6.6277	3.5713	7.039	2.0144	3.5218	3.357	3.2165	3.6283	7.6831	2.8986	6.6196	2.9492	4.8076	2.1956	5.7409	4.8509	2.4181	3.3548	3.7018	4.6146	2.5799	5.1497	3.5162	5.2406	2.2386	1.2337	6.1403	4.2464	6.5041	5.626
-12.59	-11.212	-12.538	-10.025	-12.477	-13.318	-9.8646	-9.3611	-11.6	-10.046	-10.555	-12.224	-13.578	-12.555	-11.782	-10.427	-9.1107	-11.103	-13.622	-11.489	-11.74	-8.9238	-11.949	-8.1452	-10.311	-13.693	-10.128	-10.009	-13.586	-15.96	-9.3061	-10.502	-9.935	-10.531	-12.338	-10.408	-9.6145	-12.401	-9.3459	-14.034	-11.851	-12.421	-10.524	-10.563	-11.347	-11.457	-8.6703	-12.794	-11.609	-14.13
7.2488	4.1768	6.9986	2.9763	5.8326	5.3612	5.2011	4.209	3.2092	5.2142	5.4566	6.2045	6.5149	6.3507	4.4266	5.1932	4.109	5.0225	3.0967	5.7736	7.6995	9.3113	5.4992	8.0434	3.1937	4.0535	4.0533	11.857	6.1147	6.7194	2.0701	5.5583	6.6204	7.9504	8.121	5.1135	3.9616	8.6377	7.5721	7.7434	6.185	6.371	9.1208	5.4104	4.5046	6.5837	4.727	3.9026	5.5036	10.677
-3.4774	-3.3037	-3.239	-2.1268	-4.1738	-3.0184	-0.54118	-2.1197	0.30605	-1.9864	-0.20574	-4.0894	0.063045	-2.0899	-3.3482	-2.7693	-3.4625	-0.2737	-2.4687	-2.8586	-1.3046	-3.1425	-1.6253	-5.729	-1.1756	-4.2197	-5.4848	-1.5343	-2.9991	0.91979	-5.5797	-1.4382	-1.6088	-0.35313	-3.0912	-2.3082	-0.10352	0.1527	-3.9637	-2.5191	-0.46863	-2.4343	-2.1912	0.082668	-4.7425	-1.9652	-3.4217	-4.2563	-4.6259	-4.8393
-0.91847	-2.3999	-1.5798	-5.7907	-4.0348	-2.9127	-2.8071	-2.2265	-2.8816	-5.7237	-2.3478	-6.0121	-4.6298	-2.6437	-3.4594	-3.29	-2.2961	-3.6999	-2.5148	0.23511	-1.7086	-0.53891	-4.3435	-6.3095	-4.1541	-1.3464	-2.6977	-3.2766	-2.1084	-4.8066	-2.1912	-4.7793	-2.8295	-4.4851	-2.0897	0.087827	-2.7873	-1.1956	-4.9477	-5.2413	-1.6957	-0.91976	-0.22655	-1.6474	-3.4079	-3.419	-3.4372	-2.3987	-2.3311	-4.3387
-0.48436	-3.7388	0.88682	-1.8657	-4.9356	1.0697	-1.4874	-2.9197	-3.1849	-3.6056	1.5824	-3.0998	-1.0654	-1.549	-5.6325	1.3866	-1.864	-3.6664	-1.568	-1.3644	-0.085239	-0.090358	-2.2291	-0.81092	-1.9042	-2.4991	-0.42565	-4.163	-4.4014	-3.6259	-2.2682	-1.7117	-0.80065	-5.0827	-1.1603	-0.081342	-1.7401	-0.058638	-2.9014	-0.035884	-3.0884	-3.3802	-1.1539	-0.83451	1.5894	-0.29426	-1.1646	-0.45291	1.1378	-4.0608
-15.082	-14.36	-15.137	-14.149	-13.229	-13.481	-12.989	-13.927	-16.728	-14.558	-13.252	-14.717	-15.99	-15.595	-14.442	-12.569	-16.592	-14.351	-12.328	-14.026	-15.052	-14.976	-9.713	-13.563	-15.35	-14.204	-14.318	-11.828	-13.123	-13.526	-13.712	-15.871	-15.026	-17.187	-13.534	-17.467	-15.921	-16.023	-14.685	-12.79	-14.324	-15.505	-13.916	-14.943	-14.74	-15.457	-17.029	-12.553	-13.235	-14.848
0.84182	2.0258	2.2118	3.2684	4.4314	1.1369	0.33721	1.6787	2.9523	2.3438	-2.8718	1.6855	1.9919	0.23635	1.5965	1.2644	1.4344	3.6054	1.3204	-0.36727	5.8937	2.0964	2.2241	1.347	1.5272	-0.77493	3.0461	-1.1103	1.3407	4.9568	3.9825	-1.7298	3.3901	3.3933	2.8572	-0.61271	2.6735	3.3798	2.5685	1.2484	1.3188	2.5594	0.71778	0.98174	3.0152	4.4008	0.22824	3.6384	-0.65602	2.6627
-4.3517	-5.2377	-6.7628	-7.7709	-5.6442	-4.5914	-4.8766	-7.5009	-6.8062	-6.0804	-5.2111	-8.4859	-7.0377	-6.4504	-5.342	-6.7729	-3.4425	-6.9107	-6.1947	-2.3863	-7.7806	-1.723	-4.817	-9.7749	-4.3533	-5.6497	-9.1662	-6.9207	-7.1445	-6.6771	-7.9289	-9.8866	-5.4796	-2.8063	-9.2666	-6.9425	-9.391	-6.2392	-4.8886	-1.3301	-3.9521	-2.5508	-4.6146	-8.2373	-4.4025	-2.059	-7.0528	-8.4719	-1.8517	-6.1793
-6.0421	-7.7066	-6.578	-5.8508	-7.1052	-3.052	-5.1947	-5.8607	-3.6149	-7.3957	-5.8807	-2.2874	-4.1259	-4.4669	-6.0799	-5.0806	-6.6712	-5.8445	-6.383	-4.2613	-3.8136	-2.932	-5.6013	-7.1256	-6.1121	-6.3107	-3.8514	-5.5847	-6.7713	-4.5225	-7.3435	-7.9929	-4.9479	-5.4011	-6.7446	-3.2029	-4.9213	-4.4121	-6.432	-5.3192	-2.3187	-3.8076	-6.9341	-2.9789	-6.6109	-4.0823	-3.2791	-6.8588	-3.957	-5.556
0.71463	-1.7979	1.828	0.23219	3.8747	4.0382	1.6108	-4.0492	1.1951	1.6967	3.9852	1.6779	3.0941	-1.7551	1.7307	-1.1079	2.6082	1.8849	1.2601	1.3614	1.8771	2.2994	1.8578	0.10589	1.2007	1.4106	0.077144	1.2512	1.4965	2.1576	-2.3028	-0.81618	1.6384	2.9907	0.7518	-2.0052	1.6128	2.3912	3.9763	2.3475	0.76724	2.6989	2.178	-0.32452	1.368	3.6782	6.0983	1.5415	-0.086838	0.40087
2.999	-1.2175	1.5522	1.4037	-0.2275	2.5704	4.0146	-0.10975	-2.5462	3.5054	0.54733	1.8428	-1.6259	1.0467	2.5628	-3.7589	2.042	-1.4092	-0.46387	-3.655	0.27544	-5.6646	2.8267	1.8597	0.56246	-0.16889	-0.074922	2.666	-1.0012	1.7097	0.66029	0.20555	1.4294	-1.5507	-3.2098	-4.2996	-0.26157	0.55891	-1.1948	-0.83269	0.035098	-1.4666	-2.0525	0.35431	-2.2276	-1.0512	2.351	1.8928	0.1754	-3.2421
-19.503	-22.25	-23.158	-18.723	-23.565	-20.529	-18.422	-19.542	-20.304	-21.865	-19.714	-21.551	-18.532	-20.616	-19.454	-20.455	-22.717	-22.041	-22.862	-19.65	-21.324	-21.873	-21.256	-19.099	-18.926	-20.155	-23.623	-22.375	-19.544	-22.37	-24.013	-17.178	-20.901	-21.05	-21.088	-21.951	-23.347	-21.316	-21.346	-20.438	-20.154	-20.953	-21.396	-20.537	-18.002	-19.189	-22.559	-20.721	-22.695	-23.293
-0.34189	2.5905	3.4374	1.2208	-0.30347	2.8124	0.45626	4.1321	0.24625	3.9675	0.96772	1.5784	1.4187	1.8532	-0.22451	0.2922	0.9313	1.0478	-0.39419	-1.4568	-1.2573	-1.0693	0.1437	1.5881	2.6286	3.0297	1.1698	-0.20351	-0.52647	1.4825	4.0817	3.5909	2.7301	2.4284	3.4559	2.2822	2.6218	4.4885	2.7352	0.70118	4.4715	1.7361	0.59889	0.97901	0.040031	1.7619	2.7648	3.3632	0.23343	0.48264
-23.229	-21	-23.396	-21.941	-23.353	-22.37	-20.998	-22.436	-22.369	-22.938	-20.711	-20.689	-23.774	-22.215	-21.18	-24.277	-21.745	-22.782	-20.128	-23.34	-20.947	-20.602	-23.944	-20.366	-21.82	-25.551	-24.845	-20.853	-21.421	-22.849	-19.524	-21.724	-20.332	-23.187	-19.192	-21.818	-21.832	-23.438	-23.266	-20.119	-22.393	-23.321	-23.773	-23.419	-21.875	-22.117	-22.112	-23.837	-24.751	-21.181
0.68925	0.1213	0.51617	-1.9025	1.1271	2.2705	-0.56372	2.484	-1.1571	0.61087	-3.0761	-1.5416	-1.4028	2.0565	-0.2098	-0.66448	-0.81497	-1.6033	3.3745	-0.75393	-2.3189	3.6774	0.51457	1.6911	-0.74536	2.3234	-1.9631	3.9002	-1.6855	1.145	-2.2225	-0.75241	-0.87417	1.782	-1.7173	0.00082285	-0.57076	2.1971	1.9835	1.4254	-0.30758	-1.1038	1.2794	0.48401	2.1833	1.9905	0.55649	1.5374	1.4086	0.98986
4.4508	2.1889	3.8672	1.983	2.1859	2.2632	-1.3474	0.87114	0.13999	-0.56426	2.1413	-1.9751	0.51887	1.3911	1.6397	0.92266	-2.2899	-1.5903	0.067714	2.1189	1.7919	3.1388	-3.0201	0.5681	0.5554	1.2274	2.7423	-0.098171	2.4552	-0.41127	-1.4776	1.4438	2.3576	4.9591	0.78305	2.8486	-0.65321	2.4795	0.049951	-1.4032	-2.0665	-1.1537	2.0118	1.6909	3.7654	-3.932	-1.7578	0.65934	2.5197	2.6245
-5.5667	-6.6495	-6.7862	-7.5291	-10.043	-7.067	-11.802	-8.2193	-7.0154	-7.7895	-5.4712	-8.1791	-10.091	-4.6723	-5.2141	-7.0174	-7.3321	-6.1069	-8.9141	-10.632	-7.5685	-8.2974	-6.2378	-7.9811	-6.0846	-5.6427	-6.4546	-9.8973	-5.1933	-9.0686	-8.3046	-6.9589	-9.6699	-4.9552	-11.41	-3.9833	-8.0007	-4.7208	-8.4489	-9.762	-8.5215	-8.3849	-7.3523	-7.9064	-8.4157	-8.3696	-8.6844	-4.1	-8.595	-10.453
-0.50324	3.5202	-0.60152	0.042386	0.023612	0.64777	-0.014903	-0.5987	1.4493	3.6478	-0.088952	0.39044	0.34852	-2.6645	-0.028772	2.6741	-0.067312	0.79597	2.899	2.1182	-4.9414	-0.914	-0.084541	-1.2798	-0.72656	-0.71609	0.055124	1.3927	-1.454	-0.85685	0.2576	0.69027	0.59242	0.085363	-0.12322	-3.9326	-3.0196	0.35628	-2.4274	2.3494	-0.73146	1.5654	-0.11089	1.6432	1.1339	-1.2387	0.20093	2.0526	3.4234	0.10326
-4.6807	-9.4117	-6.3978	-6.5565	-5.9261	-4.3989	-5.5158	-4.4173	-4.4669	-5.7494	-5.5105	-2.247	-5.9577	-6.5106	-7.9146	-5.3494	-6.6163	-7.1607	-6.9133	-7.2379	-3.5994	-6.0015	-6.4517	-7.1149	-7.7134	-4.0754	-8.9638	-6.0559	-5.7091	-3.294	-5.1201	-6.6938	-4.4298	-5.4932	-7.2333	-1.4657	-7.4821	-9.3741	-6.0054	-5.1916	-8.9986	-4.7119	-5.197	-3.4301	-7.0234	-9.1277	-8.0359	-5.5446	-6.4824	-7.3112
-0.12815	5.1241	4.3329	3.4503	0.65446	3.3753	0.221	2.4959	1.2832	4.0588	4.3709	2.1545	3.3392	4.2542	1.5633	-0.95216	5.0852	2.1114	2.7756	1.3965	0.74352	3.1469	4.059	0.76957	1.4359	1.8402	1.9729	2.1614	3.6815	4.59	0.052097	3.4113	3.1942	4.2096	1.4244	1.5826	4.7478	3.092	3.3871	0.84548	2.686	5.7967	1.8805	4.3422	1.4114	2.807	1.4124	4.1789	1.2702	4.2027
-13.44	-12.162	-10.638	-14.609	-10.658	-15.562	-13.648	-13.84	-16.845	-16.313	-13.408	-13.078	-14.537	-12.601	-13.515	-8.3681	-12.451	-13.788	-13.957	-9.9995	-13.251	-10.247	-14.991	-13.457	-13.225	-13.443	-10.657	-13.591	-14.994	-12.988	-16.43	-12.081	-8.8206	-12.565	-9.6102	-14.553	-11.824	-11.677	-10.084	-15.503	-13.736	-15.517	-12.879	-13.392	-13.432	-12.637	-13.325	-11.393	-14.051	-16.627
-2.7793	-0.49176	-2.884	-0.72522	-2.2788	-4.504	3.3549	-5.7419	-0.042487	-1.1709	0.68006	0.78757	0.57872	0.47371	-2.7302	-0.30801	-3.5434	-0.47334	-1.1071	-0.58397	-0.3847	1.3866	-3.3216	-4.2181	-1.9062	-3.5287	0.50872	-2.2477	0.53946	2.6121	-1.4872	-5.0589	-1.4054	-3.372	-6.9761	0.99402	-0.34431	-2.3183	-2.8446	-0.17239	-0.60354	-1.8781	-0.33695	-4.5357	-0.80238	-1.0479	1.1366	-1.1427	-3.1871	-3.7533
-5.6561	-3.1104	-4.9237	-4.8559	-5.9121	-2.5934	-4.2404	-6.3401	-4.511	-4.7715	-6.0587	-2.1315	-7.0134	-5.1573	-4.2398	-6.3102	-8.1473	-4.1738	-7.3645	-8.4943	-2.585	-6.2098	-2.651	-4.4912	-10.013	-2.639	-7.0375	-5.226	-7.1475	-4.9675	-6.2526	-5.2366	-4.088	-2.6548	-3.2023	-4.7791	-2.8776	-1.8287	-3.0097	-6.0634	-0.76109	-7.0076	-7.0437	-7.845	-6.8264	-6.2606	-4.9223	-8.439	-5.6833	-6.3035
-5.0358	-7.3386	-4.4289	-4.1347	-6.1557	-9.2942	-4.3987	-3.4972	-5.3012	-7.0205	-3.2784	-7.0684	-5.9901	-8.4727	-6.9795	-4.543	-5.3682	-5.6766	-4.0618	-7.649	-7.1	-7.0007	-6.9971	-7.2585	-6.0917	-6.6364	-5.6608	-5.6077	-5.9345	-6.3782	-6.1414	-6.7667	-6.9964	-3.4093	-7.0566	-8.7898	-5.2816	-7.586	-4.8115	-2.7184	-6.6426	-4.9787	-4.5399	-8.3937	-4.223	-3.5241	-6.6306	-5.7351	-5.1999	-2.8688
8.444	4.069	6.4373	8.4593	9.5571	11.169	9.2424	8.7692	8.8622	10.058	12.553	12.191	9.4673	7.2963	11.8	9.4046	8.4824	8.7839	8.8899	7.8277	5.3288	8.0809	7.3372	7.7165	7.9908	7.5958	10.215	10.982	9.6263	9.9818	8.4076	10.408	11.736	8.8453	10.915	12.359	11.145	7.1092	7.1355	7.5587	5.246	7.8703	8.4931	13.84	7.6612	7.9352	11.511	9.8789	10.231	6.9661
-3.5849	-5.4675	-7.7654	-7.5358	-3.9684	-3.0845	-4.9992	-6.6099	-3.0317	-6.6989	-5.1895	-3.9067	-7.7619	-6.1529	-9.1889	-5.7944	-2.2504	-2.118	-2.3621	-4.1627	-2.9404	-4.425	-3.6572	-1.8929	-4.7811	-0.84141	-4.1031	-4.6222	-3.144	-5.2168	-4.8861	-2.6717	-3.1402	-1.3453	-4.0326	-3.6216	-3.3555	-2.3728	-4.5546	-3.6135	-4.9348	-2.9956	-5.9718	0.46259	-2.0371	-4.9865	-1.1671	-5.9389	-2.1259	-2.8442
-7.255	-8.0538	-8.3636	-10.834	-6.0581	-8.8239	-6.7322	-8.5125	-9.3146	-10.149	-6.6699	-7.3393	-3.9413	-4.731	-10.568	-6.9282	-7.8518	-10.218	-7.4245	-8.7092	-8.7529	-8.2611	-5.3907	-8.8212	-6.5165	-8.0231	-8.8309	-6.8785	-8.9722	-7.9902	-5.9163	-11.302	-8.6776	-7.2374	-8.8372	-7.3299	-10.064	-8.5555	-7.8431	-7.3455	-8.2128	-11.036	-4.4832	-5.5721	-6.2535	-8.6558	-8.0682	-7.7288	-6.9533	-8.5086
-12.304	-7.943	-11.263	-9.4796	-8.0494	-10.309	-9.0442	-8.3615	-13.143	-10.542	-9.9386	-10.713	-8.9442	-9.6176	-9.1969	-9.6192	-11.428	-7.6625	-8.8611	-11.752	-11.444	-7.7479	-10.647	-8.4528	-9.0423	-10.377	-5.3726	-10.849	-12.839	-8.6683	-6.6807	-8.8108	-9.5665	-10.522	-10.221	-8.4854	-11.472	-9.9711	-11.037	-7.6135	-9.4836	-9.3573	-9.8168	-9.6212	-7.5969	-8.3486	-7.1529	-10.779	-11.286	-9.0782
-5.8937	-6.5073	-2.1882	-6.9167	-6.8631	-4.8818	-5.134	-1.8971	-5.2415	-6.6422	-7.7157	-3.5278	-5.2851	-5.8106	-6.4297	-7.1203	-5.7864	-0.4333	-1.0803	-3.6183	-5.3693	-5.0618	-5.1709	-5.4489	-4.2584	-6.3734	-3.4883	-5.669	-6.9185	-6.3923	-5.0504	-1.3315	-5.3894	-2.2962	-7.5332	-4.7769	-3.768	-4.4227	-6.1611	-3.1747	-4.0954	-4.4649	-3.1075	-2.6573	-1.3068	-3.2149	-6.3285	-7.3901	-5.0065	-3.4288
-0.1758	-4.7262	1.234	-0.89918	-5.4365	-0.94554	-0.14266	0.97329	-2.2909	-4.9908	-2.4888	-1.2035	-2.242	-0.61931	2.2538	-0.67378	-0.22451	2.1721	-0.10768	0.85254	0.67133	-0.56173	-0.76171	-2.5668	0.012401	-1.3555	-3.1569	-1.7604	-0.43807	0.56477	-1.8255	-3.196	-3.2871	1.0185	-4.439	-3.5889	-0.24488	-0.57102	-4.7332	-2.8154	-1.5448	-2.2174	-1.3312	-1.2264	-3.461	-2.3335	-1.5226	-2.307	-1.3114	-0.53276
-7.6494	-7.389	-9.1251	-7.698	-11.87	-7.5255	-8.7163	-6.8919	-6.5103	-8.7537	-8.6932	-11.493	-8.6391	-9.042	-9.0874	-8.7085	-7.6195	-6.9391	-10.058	-8.5498	-5.3561	-12.299	-8.456	-8.7778	-8.3253	-6.97	-12.47	-9.7481	-7.1638	-11.756	-10.974	-10.153	-11.035	-9.5791	-7.4993	-10.222	-8.1729	-12.122	-9.375	-11.878	-8.4808	-13.085	-7.8363	-8.3679	-9.6042	-11.858	-4.8406	-9.0075	-7.1011	-9.7359
-6.1403	-3.6927	-4.0237	-1.2592	-4.458	-5.1934	-3.3403	-3.825	-2.7736	-3.5015	-6.3501	-3.3602	-6.4756	-3.0541	-6.0266	-7.523	-3.5754	-4.2095	-6.2533	-6.1396	-4.8628	-5.3666	-3.8936	-6.4434	-6.8254	-7.1509	-2.1945	-4.0524	-5.4674	-2.0272	-3.5535	-2.985	-2.9593	-3.8108	-4.0498	-5.6361	-5.5342	-4.3466	-3.336	-4.6788	-0.18484	-3.9399	-4.8845	-3.5382	-4.9441	-2.9757	-3.2486	-3.1379	-6.7378	-7.9011
3.7277	3.0051	0.94593	1.5243	1.8027	0.58337	-3.1032	-0.18579	1.4673	-0.14841	-0.56881	2.8488	0.83231	0.26514	-0.89285	0.51862	-0.48846	3.0784	1.4076	2.6251	-0.11664	2.085	0.3188	-0.39523	0.25425	3.5312	1.8954	-1.8429	2.7057	1.8935	1.4052	1.7046	-1.2316	-0.12284	4.0525	3.2869	2.3526	1.619	-3.0712	-0.61302	4.2959	-1.4388	0.85543	1.0117	-0.71732	-0.2321	-0.11015	4.7694	1.553	-1.4692
1.2144	-1.5776	0.64096	1.4612	0.9256	1.0573	1.857	-1.5561	4.785	0.59543	1.3001	3.5263	0.49051	1.879	2.9261	4.1643	4.0357	0.40796	3.5233	2.8637	0.41585	2.7827	3.3162	1.348	-0.64635	4.0587	3.9518	0.82522	-1.5162	2.629	2.3048	1.5701	3.3177	0.27263	0.43004	2.5317	2.4614	4.747	2.3699	5.0676	2.2459	2.6945	0.46525	3.7397	3.1654	2.1198	2.7002	3.5265	4.8362	0.84881
-2.4951	1.3814	0.37489	1.2537	-2.0066	4.7829	0.94339	0.90701	5.3698	3.1831	3.5914	0.36929	0.32369	3.7041	3.4292	1.7792	-0.65972	3.289	-2.5916	0.57118	2.5397	4.0254	0.546	2.8358	1.9983	-0.016902	2.2159	1.7958	1.8431	4.9306	4.0455	3.0149	6.4313	-0.21914	2.164	0.72197	2.2469	3.4847	1.8369	2.4591	3.1415	1.2302	5.6046	1.3135	4.9169	1.9651	4.3974	2.0802	4.1072	5.5328
4.645	6.2036	9.5331	5.6237	10.695	9.5532	-1.0775	5.8399	6.4479	4.3413	5.489	8.4546	7.269	8.751	5.4347	4.7938	6.9767	5.0116	9.8611	9.422	9.0006	6.7217	10.441	4.9541	6.8942	2.0734	7.3035	9.4508	8.6699	6.4726	7.2319	6.7945	4.2848	8.563	3.5174	8.6931	7.3419	7.6257	4.494	6.3029	8.9724	8.4293	8.4481	5.5043	5.3369	7.5553	3.7602	7.972	5.5664	7.2487
13.117	8.2236	9.4091	10.3	10.459	10.009	8.6271	6.9367	7.9997	8.4337	6.126	9.5151	11.949	8.4693	7.2713	10.425	9.2186	9.5221	13.1	12.556	7.8686	12.667	9.9765	9.77	7.8797	8.4945	11.12	8.887	11.114	10.361	12.472	9.3547	8.9952	10.719	11.321	11.63	11.375	7.4255	8.9376	10.063	9.6741	9.1515	6.8176	9.4365	10.515	10.384	7.6069	11.572	7.1436	9.54
-2.5539	-3.2719	-0.69481	-1.5095	-3.9931	-1.7372	-2.6187	-1.4829	-3.9128	-3.0683	-2.9073	-5.1662	-2.8261	-2.6658	-5.2406	-0.83316	-2.5351	-3.5632	-2.2678	-1.2518	-4.8515	-3.6027	-1.9015	-3.7632	-3.5176	-1.9685	-5.1393	-5.6178	-5.0026	-2.2187	-3.8238	-1.9328	-5.5727	-3.1787	-0.31553	-6.0154	-3.5899	-1.5869	-1.4765	-4.0157	-4.8771	-5.1889	-1.0673	-1.7995	-5.822	-2.4273	-4.9984	-7.2144	-4.2001	-5.7875
-0.84769	-1.7999	-3.0627	-2.0659	0.12768	-0.36803	-2.2151	-5.1616	-0.16479	1.3402	-3.3378	-2.5239	-2.719	-2.0079	-3.3765	-0.053416	-0.56541	1.4311	1.5254	-1.3102	-5.684	-2.0198	-2.8441	-0.92507	-0.50555	-1.2901	-3.4368	-1.8512	-2.6261	-0.014648	0.2634	-2.1062	-1.1947	1.4039	-2.4822	-5.4781	0.17255	-5.07	-3.4656	3.7092	-4.1328	-3.6203	-1.2238	-0.19912	-4.6792	-0.83468	-3.2071	-2.9112	-3.2917	0.81424
-0.86706	0.5109	-3.5256	-3.5163	-6.0351	-2.4903	-1.7172	-2.7855	-4.2423	-2.0568	0.61557	-3.438	-4.65	-4.3351	-4.163	-1.4314	-5.69	-0.82788	-2.1303	-1.5983	-4.4534	0.48727	-1.9728	-1.0562	-1.7994	-1.9866	-1.5427	-6.5656	-0.24477	-3.0137	-5.6883	-1.8059	-1.152	-4.2297	-1.0457	-4.0094	-1.8038	-1.4571	-6.3271	-0.76878	-4.2563	-3.0495	-0.30353	-4.7993	-5.5387	-2.3352	-7.5368	-3.0087	-3.1865	-3.466
1.797	-1.9885	-0.81416	-1.1075	2.5739	2.4794	-0.74612	-1.6974	1.4559	-0.86196	-3.9485	2.1323	1.6704	1.7085	1.2118	-0.56877	-1.8893	-0.20984	1.0838	-5.0017	1.4359	1.444	2.4444	2.0618	-0.51274	0.26459	-5.2085	0.89116	-1.6505	0.44709	1.3219	-0.10736	-1.6369	0.99954	2.3093	-0.88578	-0.6372	-1.6471	-0.65183	-2.4025	-0.53536	0.01662	-0.97393	1.6445	-2.83	1.176	1.6068	-1.852	-1.5271	1.9765
-1.1369	3.644	1.3415	1.7814	0.90222	4.0009	4.0574	-0.0053065	0.80047	3.6116	2.4797	2.458	2.513	0.64851	-1.2097	1.9724	-0.39224	0.34646	-0.60069	1.2945	2.4951	4.2978	5.8553	2.1688	1.6985	3.0696	0.26076	0.61263	2.5464	4.6666	1.7551	2.9196	1.8573	3.7652	4.9474	1.7653	0.013432	1.0928	5.1137	2.2943	3.8693	2.4968	0.94696	3.0604	0.89629	3.7457	-0.87674	2.3884	3.6101	0.18194
11.085	7.9047	8.7673	8.5854	7.2645	6.8633	8.8245	8.2367	9.2223	12.518	7.163	9.7948	10.163	10.108	10.139	6.5127	9.3441	9.8279	9.1037	7.0607	10.353	4.4006	9.4719	6.8684	12.67	10.62	6.5804	9.1256	9.5825	9.3191	7.7489	4.053	9.4955	10.089	8.268	6.3197	9.2791	9.6663	10.914	9.3314	10.621	9.5302	7.2346	5.6872	8.5057	7.2796	10.572	6.5736	10.912	10.925
7.4534	8.3622	6.2402	7.5232	8.6676	4.1072	10.568	8.3779	7.1371	7.4867	7.3017	5.6917	10.518	9.631	9.2745	6.022	7.1996	8.9364	10.249	6.4817	9.2346	9.4057	5.3744	3.6792	9.0431	10.877	9.791	6.707	8.2955	9.9075	7.8577	8.3834	9.8119	8.0325	7.6321	9.4288	9.0799	8.3639	6.505	9.3296	7.1422	9.0731	9.7841	7.0735	6.995	5.557	9.8482	6.6401	9.8947	9.6248
-0.4368	-2.8251	-5.3981	-4.8584	-3.3214	-2.2266	-3.9839	-4.0659	-2.5525	-4.9548	-3.2042	-3.0155	-3.2974	-4.2685	-3.7322	-3.7549	-3.4633	-6.8961	-5.8875	-3.1622	-2.7087	-6.1018	-3.8993	-4.7097	-4.9453	-2.7639	-3.2868	-2.9397	-8.7349	-4.6743	-4.223	-0.82907	-1.891	-5.9022	-1.5948	-3.1665	-1.3221	-5.5206	-3.0058	-0.63613	-2.2829	-4.1129	-3.4728	-1.058	-1.7648	-3.8936	-6.2371	-1.1837	-1.8351	-0.77951
-9.3384	-10.177	-11.947	-11.477	-11.188	-11.151	-10.735	-11.064	-9.4444	-11.719	-14.489	-12.482	-11.193	-9.7482	-12.372	-9.4323	-11.6	-12.906	-9.7585	-10.153	-12.732	-10.846	-10.824	-12.702	-12.031	-12.091	-10.821	-10.405	-16.191	-8.9466	-9.7076	-11.586	-13.214	-9.3872	-10.27	-10.605	-12.036	-10.162	-8.8353	-13.729	-12.513	-11.758	-10.37	-11.044	-11.673	-9.3035	-13.267	-13.107	-11.209	-12.198
8.2573	9.8049	5.8515	11.201	7.7544	6.2	5.1315	8.3175	7.0731	7.0641	8.1465	6.3117	7.9611	7.3218	8.0835	8.3093	8.0108	7.393	7.2667	6.5366	5.6373	6.1717	6.0743	5.4652	6.3212	7.424	6.1978	6.2207	6.4488	7.0298	5.7895	6.207	9.5894	9.3614	6.9304	7.1185	7.1421	5.584	6.096	7.4689	9.1014	7.1715	6.4647	8.6446	5.6272	7.177	9.3789	7.0576	7.2704	7.9794
-10.002	-10.275	-8.4742	-9.5105	-11.223	-9.7765	-11.745	-11.134	-12.22	-11.653	-10.954	-9.2043	-7.1135	-10.34	-7.5631	-11.756	-10.383	-11.182	-9.5565	-8.1683	-11.106	-6.9164	-14.425	-10.374	-10.988	-9.1544	-10.437	-10.035	-10.176	-13.577	-9.9973	-11.076	-8.4721	-10.862	-15.687	-10.73	-10.475	-9.7941	-10.888	-7.7049	-8.7386	-12.215	-10.374	-7.0479	-10.526	-6.0397	-10.21	-13.342	-6.867	-11.421
-12.471	-14.194	-17.628	-15.986	-15.347	-14.118	-14.861	-15.561	-14.128	-15.965	-14.674	-13.606	-15.039	-14.315	-12.414	-14.175	-16.655	-15.059	-14.47	-12.385	-13.612	-13.683	-15.496	-13.202	-16.36	-16.706	-11.921	-14.758	-11.936	-14.091	-15.26	-17.592	-12.792	-11.949	-14.904	-14.807	-13.932	-11.551	-15.294	-14.788	-15.643	-13.747	-13.068	-15.147	-13.438	-12.866	-15.861	-15.518	-12.278	-16.421
-19.593	-22.049	-21.446	-22.234	-20.383	-18.051	-22.731	-24.441	-21.172	-21.308	-23.176	-19.596	-24.764	-22.218	-19.72	-21.063	-21.293	-22.022	-20.955	-19.024	-22.087	-21.759	-18.427	-19.132	-23.92	-22.182	-20.783	-20.502	-24.182	-23.634	-17.971	-22.95	-22.44	-21.023	-21.698	-19.767	-23.315	-21.228	-22.332	-23.756	-24.601	-19.857	-22.368	-24.488	-24.715	-19.222	-24.271	-24.848	-18.216	-22.875
0.097238	0.6953	0.70307	-0.36694	-3.802	1.712	-4.9476	-2.9016	-2.6608	-2.0136	-2.1225	-1.8194	-0.62459	0.20933	-1.818	1.6052	-2.3201	-1.6562	-3.5359	1.3384	0.48281	-0.76207	-1.0269	1.7346	-2.096	0.34776	0.95668	-0.90947	-2.8016	-5.7809	-3.4768	-3.9636	-4.7515	0.50929	-1.7735	-2.2875	-0.15439	0.60235	-2.4023	-0.7098	-2.1133	-2.4087	-1.0667	-1.2287	-0.24623	-0.43421	0.9019	-5.2043	0.81416	2.2892
-4.443	-5.7584	-3.69	-3.6765	-4.0436	-3.2813	-6.6701	-0.56551	-3.8869	-5.1075	-6.7742	-4.4272	-1.7003	-3.5202	-4.2034	-3.8748	-7.817	-6.7405	-3.6486	-6.5154	-4.8239	-2.6572	-4.7358	-2.0138	-2.7689	-1.121	-6.6519	-4.1654	-5.9866	-7.5608	-2.9641	-3.209	-0.63842	-4.4747	-5.3692	-6.2033	-5.4102	-0.15433	-6.3178	-5.5257	-3.9467	-3.0598	-2.3513	-4.8055	-2.1015	-6.0425	-5.652	-1.2243	-8.2874	-4.2431
0.33963	-1.6642	-2.3978	-2.5194	-3.3845	0.51614	0.61902	-2.0589	-0.30241	-2.791	-5.3728	-1.2896	-5.2318	-4.9741	-0.42134	-3.377	-4.409	-2.8378	1.7047	-1.612	-1.0032	-2.7091	-4.2956	-4.7192	-2.1724	-0.50619	-0.48255	1.0433	1.5213	1.2459	-3.8207	-3.7607	-4.4049	0.95265	-3.5834	-2.8218	1.2454	0.61995	-0.24651	-3.3744	1.3061	-2.3266	-3.7804	1.077	-3.4804	0.49426	-3.4395	-2.6309	-2.0619	1.3838
-10.844	-11.556	-15.467	-13.354	-15.124	-13.632	-15.797	-12.574	-11.541	-13.029	-15.221	-14.202	-11.459	-12.124	-11.62	-12.646	-13.609	-10.022	-11.045	-12.704	-14.21	-11.512	-11.341	-13.395	-10.049	-10.961	-13.907	-9.373	-14.321	-14.995	-12.336	-14.508	-14.047	-12.283	-10.044	-13.86	-14.326	-12.75	-12.025	-11.149	-13.626	-13.195	-12.718	-10.515	-12.559	-12.601	-12.446	-9.4543	-14.384	-14.746
-0.35102	-0.65813	-2.889	-4.6784	-4.2674	-2.1082	-3.715	-3.629	-4.286	-3.8008	-2.7767	-3.585	-4.1671	2.6599	-3.7986	-1.42	-2.5751	-0.39431	-1.7624	-4.1678	-4.2264	0.067745	-2.905	-1.0814	1.3359	1.0841	-2.1637	-2.9548	-6.9549	-6.0733	-3.3316	-3.0317	0.8456	-3.7529	-2.2612	-1.1322	-1.2808	-2.9886	-3.3932	-2.9529	-4.562	-3.4473	-2.9847	-2.2071	-0.90991	-3.8002	-4.7285	-4.6568	-1.6458	-1.5256
4.7234	-1.2036	-1.015	1.5367	-2.964	0.46245	1.3812	-2.6428	1.768	-0.43122	-1.7413	2.9531	-1.3921	-0.38065	1.6706	-2.3742	-1.8102	0.91737	1.225	-1.0866	3.1363	-1.9331	-0.49133	-0.99214	-2.1129	0.13066	-2.4794	-1.2267	-1.0109	2.3884	-0.4688	-0.97435	-2.684	-1.0295	2.4706	0.73063	-2.9015	0.11297	0.75205	1.3288	1.3398	-0.31414	-0.27328	1.341	1.7077	2.5265	-1.7269	0.52569	4.1349	-0.18621
10.139	8.7029	9.9454	14.509	10.645	11.17	10.079	12.559	7.8379	7.2236	8.5476	7.5645	9.2983	11.066	13.252	5.3515	12.766	11.665	10.64	9.0393	9.727	7.9144	11.035	11.45	10.579	10.039	8.1672	5.6981	9.7467	7.6911	11.014	6.2795	9.7873	7.6727	8.9327	6.928	10.135	8.5619	5.3585	7.9539	7.6317	7.3857	9.5991	12.84	10.867	11.513	8.2076	10.606	6.9338	8.6469
-4.0168	-3.4425	-4.9124	-4.2678	-6.5368	-4.7149	-5.9208	-5.5106	-3.7533	-6.2684	-4.852	-3.1904	-2.597	-2.6533	-1.5536	-4.7071	-4.3493	-3.381	-3.8756	-1.5801	-4.3391	-3.3479	-4.5142	-3.0807	0.16585	-5.48	-3.0759	-5.3666	-2.7292	-5.5522	-5.2422	0.8666	-7.0904	-5.2526	-2.0699	-3.683	-3.9664	-3.8465	-1.9743	-2.5647	-2.5106	-2.7091	-3.4342	0.82334	-2.3892	-2.7599	-1.1727	-3.1099	-4.5454	-1.8362
-15.74	-15.337	-14.117	-13.589	-11.03	-11.6	-12.074	-15.514	-15.067	-16.825	-15.053	-13.632	-15.639	-17.808	-18.205	-13.406	-16.706	-15.43	-10.775	-14.81	-12.913	-17.364	-14.409	-15.238	-10.737	-18.36	-15.508	-15.819	-13.805	-11.866	-14.355	-14.811	-16.869	-14.008	-13.074	-12.612	-12.796	-13.231	-14.934	-12.054	-18.305	-15.348	-16.581	-14.055	-17.388	-13.649	-18.8	-13.571	-15.288	-12.163
-10.8	-11.001	-13.212	-14.414	-10.914	-12.499	-9.243	-12.807	-14.988	-10.55	-10.637	-10.352	-10.926	-12.677	-8.3495	-12.545	-11.754	-11.779	-12.292	-10.256	-13.524	-12.25	-11.795	-10.527	-9.4942	-8.7338	-13.279	-10.409	-9.9023	-10.101	-12.655	-9.8263	-13.558	-12.188	-12.476	-12.38	-12.908	-8.8347	-10.438	-13.115	-15.219	-12.562	-9.6016	-9.9334	-11.549	-12.607	-15.457	-9.455	-8.4942	-9.1737
-23.058	-19.914	-18.627	-23.497	-18.857	-20.532	-18.602	-20.768	-22.633	-20.989	-20.911	-19.563	-19.03	-20.338	-23.496	-21.296	-21.615	-20.309	-19.405	-22.934	-20.125	-20.209	-20.029	-22.206	-20.332	-20.976	-22.019	-19.765	-18.998	-21.945	-19.383	-21.006	-19.795	-18.263	-21.738	-23.207	-19.663	-18.839	-19.735	-21.273	-18.748	-24.842	-16.571	-23.59	-21.629	-17.73	-20.338	-18.553	-18.996	-21.371
-12.822	-15.854	-12.529	-11.181	-11.002	-10.023	-11.256	-10.817	-12.44	-15.713	-13.188	-13.019	-13.16	-12.618	-10.261	-13.384	-12.063	-12.358	-12.935	-12.679	-16.042	-9.7796	-16.537	-12.61	-12.741	-13.026	-12.603	-14.654	-12.893	-13.264	-8.052	-14.649	-16.25	-13.677	-13.765	-13.853	-11.651	-15.364	-14.812	-13.667	-10.754	-11.798	-13.233	-12.029	-12.149	-13.96	-11.735	-14.015	-14.162	-12.411
-4.9844	-1.569	-5.765	-1.6346	-1.17	-3.8326	-1.6002	0.15308	-2.4093	-2.4158	-3.9553	-2.2079	-4.1815	-2.9912	-1.4269	-2.8593	-1.4881	-4.628	-4.0193	-6.1787	-5.3995	-1.6155	-6.2258	-4.5445	-1.1707	-4.0626	-3.107	-4.6423	-4.3175	-4.0958	-0.90677	-2.9463	-3.153	-2.9472	-3.791	-3.0238	-3.5231	-2.8138	-3.0521	-3.5912	-3.7811	-1.2578	-4.3461	0.20634	-2.6106	-3.7978	-2.5934	-2.5966	-2.4881	-3.3438
8.148	7.349	3.8582	2.6577	4.5804	3.9558	4.9452	6.9838	5.0749	4.5719	5.1769	6.8565	4.4339	4.6661	4.6454	5.662	5.5701	0.54596	6.6224	6.9323	4.7276	7.3134	5.8398	4.7302	4.6022	6.3009	6.9026	5.407	7.3217	5.4898	3.4656	6.2525	5.9379	5.4178	4.0779	3.3485	6.2757	2.6783	5.5998	7.8442	6.225	6.8739	8.4036	6.3495	7.7757	7.3016	4.2824	2.0904	4.439	8.6985
-4.6545	-4.2781	-3.9375	-4.935	-4.45	-3.1107	-5.4421	-5.8047	-6.0209	-7.0055	-7.0194	-5.9794	-6.6389	-9.5113	-8.5553	-6.9624	-4.4613	-5.9449	-7.9293	-5.3802	-11.498	-6.8705	-6.6094	-4.5281	-8.3719	-4.249	-2.2609	-7.3532	-3.8171	-5.7457	-5.4093	-5.2055	-6.4734	-3.2085	-5.2388	-1.9784	-4.4794	-1.8981	-6.1233	-4.235	-5.43	-3.1337	-2.6462	-6.1566	-2.781	-5.0945	-6.2539	-3.9452	-4.0705	-5.1833
-13.052	-13.261	-9.7934	-12.248	-11.736	-10.299	-12.962	-11.975	-12.656	-14.987	-9.8288	-14.091	-12.081	-12.744	-15.961	-13.657	-11.594	-10.578	-11.125	-15.313	-13.518	-11.001	-13.13	-11.604	-12.416	-10.107	-13.662	-13.552	-13.967	-9.8865	-15.646	-13.178	-12.73	-13.742	-11.106	-11.675	-15.685	-13.394	-16.026	-10.656	-11.237	-13.425	-13.362	-13.798	-14.578	-10.978	-14.723	-11.703	-12.104	-13.196
-14.494	-13.865	-11.586	-12.18	-13.049	-12.538	-13.116	-14.645	-13.641	-10.709	-11.04	-16.729	-12.011	-12.316	-9.4289	-13.675	-15.787	-12.651	-11.374	-10.036	-12.94	-10.342	-12.446	-12.194	-12.973	-13.217	-11.184	-12.403	-12.263	-13.726	-14.585	-13.978	-10.12	-16.54	-9.5845	-13.754	-13.812	-13.246	-16.198	-14.661	-13.284	-13.367	-14.918	-12.9	-9.3254	-11.746	-12.076	-12.882	-10.507	-13.291
-6.4481	-2.7832	-4.0736	-6.1107	-4.4288	-3.398	-7.8811	-7.9639	-5.0452	-6.7438	-3.9225	-9.2271	-2.3169	-4.1244	-7.3802	-3.2756	-1.699	-5.7697	-0.79953	-5.7733	-7.4035	-4.6017	-1.0424	-2.644	-2.9557	-1.9557	-6.6036	-2.9743	-5.3523	-2.4631	-4.8363	-4.2712	-5.4485	-2.9399	-4.931	-3.316	-2.6317	-4.6063	-4.3049	-3.3002	-5.691	-3.3542	-3.6885	-6.2949	-3.801	-2.7599	-3.4741	-3.851	-5.0007	-6.9907
0.74911	-4.0913	-0.91305	-0.38909	-0.95746	-0.64792	-2.1319	-4.8367	-1.4465	-4.3673	-1.9803	-1.6885	-1.6668	-0.7688	-1.5813	-0.57633	-0.63152	-1.6164	0.24286	1.2836	-3.416	-2.7576	-2.9703	-2.66	-1.936	1.4672	-1.4099	-1.083	-0.5296	-1.906	-0.98831	-1.4599	-0.59869	-0.17394	1.231	-3.3593	-2.9618	-1.8834	-2.078	0.65594	0.16545	-2.0874	-0.55503	-6.2802	-0.93175	-4.1028	-1.898	0.98866	1.8837	1.2653
7.5516	10.053	6.7287	9.656	9.0123	12.32	8.1443	8.6276	7.8843	11.988	9.7974	10.041	10.64	11.867	9.8669	11.458	13.86	11.969	11.255	14.308	10.598	9.209	15.474	11.944	7.0184	9.4251	9.9158	7.5829	12.13	10.902	9.8497	11.995	9.8989	11.151	8.2108	10.734	6.8592	8.0105	10.324	3.6574	9.2045	11.209	10.365	7.7165	8.9035	9.2827	11.891	9.1079	11.504	8.2125
-21.427	-17.876	-20.722	-16.922	-17.848	-20.592	-19.511	-22.269	-20.573	-23.496	-20.544	-23.384	-21.72	-20.585	-24.676	-22.743	-18.456	-21.273	-21.082	-20.38	-21.762	-21.462	-20.421	-21.25	-19.058	-21.461	-18.737	-18.834	-19.078	-20.061	-23.264	-22.011	-17.448	-22.24	-20.338	-21.973	-20.321	-18.556	-19.557	-22.855	-22.089	-20.19	-19.91	-19.807	-21.833	-23.973	-22.247	-18.795	-18.922	-21.168
1.0287	1.3158	-0.27792	0.67473	-0.36264	1.379	-1.4302	0.98478	-1.1408	0.059907	-1.7419	0.42987	2.7016	-0.6622	-1.0503	-2.1278	1.7418	-0.021842	-2.4899	-1.2152	0.506	-3.8129	-0.094724	3.4156	3.4136	-0.23427	1.5501	-0.98097	0.77095	0.012796	-0.15355	-1.8957	-2.0308	2.2625	1.64	-1.1017	-0.19064	1.8094	2.7102	-0.47564	0.43625	-1.7054	-1.2409	-0.68944	-1.9357	3.0316	0.50715	0.28869	-2.4962	-0.60627
0.12495	0.30624	-0.65061	-1.4347	-2.0192	-4.0862	-3.2787	-1.7968	-0.68081	-1.9716	-2.135	-3.4071	-1.6913	-6.6067	-1.249	-0.46631	0.91051	-3.9394	-2.8288	-3.9656	-0.53285	-2.0415	-2.3873	-1.6593	-1.8588	-3.5743	-1.4935	1.5799	-2.4844	-4.13	-3.1858	-2.2024	-3.8122	0.17913	-1.1677	1.641	-5.4786	-2.7077	1.1501	-5.3769	-0.58786	-0.064842	-4.1373	-0.97103	-3.9246	-3.1237	0.686	-0.64684	0.33469	-0.42247
7.0438	8.6267	9.8396	6.5849	5.5757	5.894	6.3567	4.3839	6.9611	8.8179	10.138	10.449	8.4206	6.8902	11.729	6.3218	4.5357	6.3812	10.383	8.3462	6.7857	8.3467	5.1045	7.3611	10.591	10.358	10.679	5.9653	8.9648	10.158	7.6347	6.0192	8.3666	8.6122	7.8363	7.0636	8.8468	10.44	6.786	6.39	9.5325	6.6352	8.8134	4.3614	3.7142	12.952	8.4298	7.2052	8.3219	5.9968
3.0706	3.1732	0.26544	3.4732	3.913	-0.74713	0.68782	0.94301	0.13542	0.21507	1.4364	-1.2897	2.116	4.1896	2.0496	-2.462	1.9533	2.536	1.4068	3.5446	0.86961	0.47181	1.2019	5.5499	0.32812	3.3587	0.55766	-0.18219	0.031369	0.87863	1.9844	1.9236	2.6776	0.95138	-0.66217	0.63133	-0.078305	3.7711	-1.7018	3.0782	2.2198	-0.31261	0.80889	0.88109	5.329	3.7329	1.6657	3.7807	3.4742	2.3218
2.8257	0.52021	-1.3567	-1.4829	0.66443	-1.4562	1.4086	1.5257	1.7628	-0.48458	-1.366	0.15933	-2.9014	0.63287	4.0197	-1.1943	0.67494	1.9407	-0.2963	1.5397	1.4432	1.6005	1.8431	1.715	-3.4215	3.0121	1.2549	-0.55601	1.7311	1.1907	2.7383	-0.64274	-2.074	1.4137	-0.79721	-1.279	-0.13459	-2.6683	-2.5671	0.18992	-0.47139	0.99561	-1.0326	0.84138	-1.3922	-3.0609	0.43483	-2.2709	0.61683	2.7479
0.62763	-2.9029	1.8439	-2.4742	-4.6627	0.47447	-1.4602	-0.074187	-3.1486	-0.40222	3.7958	-0.34534	2.3813	-3.1611	-0.061673	-1.4804	-3.3454	-4.2284	-3.4567	0.27082	-2.1674	-1.0751	-0.95093	-0.51373	-1.2391	-1.2987	0.14831	-3.9405	-0.52424	-2.2766	-1.1381	-2.8517	-1.4271	-1.1117	0.8429	-2.2286	-1.7455	-2.7324	-1.7282	0.74949	-2.9578	-2.4102	-3.8431	-1.9737	1.0935	0.48721	-5.4719	-2.3728	-2.7509	-3.9305
-6.9119	-5.7783	-9.6769	-5.6476	-6.5247	-3.7935	-8.7666	-9.0326	-10.483	-8.9527	-8.7759	-8.5767	-6.3705	-2.1374	-5.3016	-9.1453	-6.7517	-9.6121	-4.0248	-9.8618	-7.6904	-9.2191	-5.9756	-7.8277	-7.6694	-7.7731	-8.7357	-6.8672	-9.9204	-9.0447	-10.46	-8.2676	-8.3203	-6.1091	-8.1218	-9.9514	-9.0586	-6.7659	-7.6218	-5.133	-7.0443	-4.65	-8.8188	-7.3134	-9.7181	-4.4865	-8.7463	-10.662	-7.9744	-6.8596
-13.252	-11.438	-9.9101	-10.046	-11.772	-11.533	-10.191	-10.851	-13.116	-12.058	-10.155	-10.262	-9.6835	-12.243	-12.336	-11.376	-7.9644	-12.201	-13.608	-12.677	-9.988	-13.501	-9.8866	-11.531	-11.149	-14.462	-12.174	-14.603	-12.251	-11.815	-10.764	-12.697	-11.217	-11.416	-13.005	-9.7775	-14.667	-12.768	-9.3006	-11.253	-11.951	-11.631	-12.525	-13.171	-13.863	-11.159	-12.619	-13.465	-14.823	-7.5492
-6.4501	-5.8749	-7.7201	-10.024	-3.7396	-7.2226	-10.67	-8.566	-5.0109	-5.8956	-5.8712	-8.1506	-10.275	-8.1778	-8.0188	-8.3333	-11.829	-5.5148	-9.4561	-7.9313	-6.1395	-7.8833	-9.9993	-10.266	-7.8879	-7.3813	-5.6676	-7.1147	-6.5617	-7.6351	-8.5836	-8.6645	-10.807	-7.8901	-4.3475	-10.443	-7.3294	-8.528	-7.7185	-11.333	-5.8607	-9.9148	-9.2259	-5.1386	-7.7337	-3.4628	-6.0119	-7.0031	-6.5503	-10.531
8.741	8.6199	6.2566	6.8882	9.3188	11.611	6.1003	9.0362	9.1676	5.6293	8.8602	8.8624	7.1416	10.292	8.3959	10.402	6.1342	9.3064	6.8734	7.288	9.9987	6.735	9.8434	8.1139	7.7534	6.6207	8.935	8.2807	8.209	10.414	8.2545	8.9158	8.6581	7.2278	7.9965	6.9108	6.8652	9.8313	7.1794	7.4093	9.6579	9.8639	10.607	7.2339	10.2	8.719	6.1309	5.4274	6.7079	8.2961
-12.125	-15.888	-17.968	-15.478	-13.827	-14.539	-11.342	-12.622	-13.461	-13.366	-12.124	-14.098	-10.588	-13.686	-9.5761	-9.5337	-15.723	-11.658	-13.117	-14.171	-14.505	-11.516	-14.332	-15.369	-13.937	-12.873	-12.433	-13.711	-11.924	-15.736	-11.493	-13.997	-9.7252	-14.352	-13.38	-12.533	-13.003	-13.319	-13.645	-12.824	-11.484	-12.278	-14.87	-14.064	-13.74	-15.15	-11.51	-11.17	-13.82	-13.824
0.13341	0.71041	-3.0815	0.12852	-2.5085	-1.302	-0.75946	-0.89056	-3.129	-2.1206	-1.7472	-0.21696	-0.26606	0.21088	-2.4282	0.476	3.1828	1.2031	-2.0853	-1.9685	-2.2845	2.5042	-0.15818	2.0573	-1.8771	2.4377	-0.50948	-1.8476	0.4184	1.6159	-1.7792	0.72757	2.9875	-3.1961	-0.74412	-2.6028	-1.8724	-0.34491	2.5966	0.89419	0.77945	-0.32537	-0.99446	-1.7773	-3.6568	-1.0013	-2.0764	-0.9535	-2.0709	-0.37385
-0.21653	-0.56523	-0.66037	-0.12376	3.0399	5.338	-1.4184	-0.61584	-1.2709	-0.65784	-0.60761	-0.65871	-1.7626	0.6756	-0.83562	0.51603	-1.6849	0.50027	-1.8377	0.90707	-0.030325	-4.7053	2.1154	0.22882	2.9236	-2.9847	1.4929	0.71191	-1.7368	-1.2465	-4.4536	-1.7721	-0.66043	-0.47286	1.2188	1.1839	0.33374	0.46191	-0.8727	0.88162	-0.45543	-1.1202	-2.0754	-0.53113	2.7909	0.057774	0.65686	-3.4097	3.5112	3.0514
-20.508	-22.911	-21.277	-20.631	-25.414	-20.407	-23.215	-20.812	-19.259	-21.895	-20.493	-23.303	-23.597	-20.068	-19.828	-20.157	-23.369	-23.184	-20.849	-23.452	-19.523	-25.469	-23.505	-20.68	-21.394	-21.057	-23.188	-23.227	-20.426	-21.885	-23.004	-22.312	-22.319	-26.557	-20.982	-22.958	-23.432	-20.82	-23.664	-21.274	-25.059	-23.746	-22.47	-23.308	-21.446	-23.87	-23.625	-21.453	-20.312	-19.875
-7.5355	-6.7498	-3.0967	-2.6774	-4.2611	-5.9745	-6.1856	-4.4961	-2.3001	-1.5016	-7.65	-3.4121	-6.1458	-4.1007	-4.8941	-6.2106	-4.6285	-6.7269	-5.9496	-4.4079	-2.7561	-5.7081	-2.7254	-3.9393	-4.5494	-1.4203	-2.3005	-7.4178	-5.8952	-2.8805	-4.0508	-4.8309	-6.3679	-4.8996	-5.0941	-1.4272	-4.0756	-3.4674	-0.79669	-4.4595	-5.8671	1.4801	-3.2096	-2.5258	-4.4245	-4.5031	-2.5687	-3.6704	-4.2613	-1.4666
-5.3658	-6.4312	-5.3208	-3.076	0.31518	-4.8073	-3.2909	0.98357	-5.1662	-4.7624	-3.4902	-3.3385	-5.9985	-3.1968	-0.74703	-5.7072	-4.203	-6.6219	-3.7425	-0.61974	-2.3394	0.57709	-2.945	-4.478	-6.9778	-3.5454	-3.1255	-4.3886	-5.131	-0.7049	-3.89	0.098715	-2.4262	-2.6658	-2.3249	-1.5811	-3.0694	-4.5492	-0.35125	-3.0021	-4.1186	-4.2699	-4.0329	-1.5314	-0.87611	-1.781	-2.7141	-3.3203	-1.776	-1.9968
-9.5703	-7.6863	-6.054	-7.0855	-2.4048	-3.0023	-4.4859	-7.5534	-6.1436	-4.6246	-2.8464	-4.9074	-9.455	-6.2275	-7.6727	-5.3241	-6.2738	-6.2405	-4.9861	-7.5978	-6.0413	-3.1944	-5.4877	-6.4633	-7.9959	-6.794	-4.5201	-4.3761	-6.1454	-4.1227	-5.4228	-3.2079	-6.9748	-6.3411	-4.7772	-5.4667	-6.5136	-5.5848	-4.8787	-6.6945	-4.4985	-5.2123	-4.5037	-5.2295	-5.6113	-3.4028	-3.2731	-7.5362	-7.5389	-3.6298
-13.591	-13.795	-12.245	-14.962	-13.601	-12.432	-12.065	-13.888	-12.029	-13.51	-14.363	-11.035	-13.254	-8.9395	-14.361	-14.173	-10.548	-15.68	-12.861	-13.866	-14.146	-12.146	-16.358	-11.887	-13.049	-12.125	-13.714	-12.798	-13.663	-16.774	-15.179	-13.928	-14.285	-14.22	-9.7999	-13.202	-10.721	-11.786	-9.9944	-16.547	-10.868	-12.789	-13.488	-13.442	-10.511	-10.235	-14.102	-13.245	-11.856	-12.266
-4.1196	-1.9426	1.9943	-6.8346	-2.3528	-3.9632	-2.5539	-3.9891	-1.8561	-2.3745	-3.272	-2.4251	-2.0474	-6.3034	-3.4218	-3.6808	-5.0377	-0.69995	-2.6862	-0.048342	-1.9483	-3.1217	-2.4713	-1.6627	-1.9737	-3.5268	-3.1068	-1.7862	-5.9016	0.070977	-2.6275	-3.4666	-3.8091	-3.7429	-1.7035	-2.3366	-3.1237	-3.428	-0.33641	-4.0185	-5.0244	0.08612	-1.0739	-0.49229	-1.8276	-2.4519	-1.5145	-2.294	-5.7767	-2.1448
-11.399	-14.975	-11.937	-12.193	-9.2114	-15.847	-18.672	-12.049	-13.533	-10.129	-12.922	-10.325	-12.741	-10.48	-12.899	-7.033	-10.94	-14.342	-8.9604	-9.7606	-13.514	-10.579	-13.401	-12.98	-9.735	-10.839	-10.807	-12.936	-10.874	-11.351	-13.79	-9.8659	-11.245	-11.418	-12.021	-11.664	-12.633	-12.647	-11.46	-15.111	-11.585	-9.4629	-9.566	-10.274	-10.07	-13.323	-12.322	-9.4495	-12.205	-13.28
-12.807	-13.672	-10.645	-7.4728	-12.483	-12.82	-10.632	-10.222	-9.6514	-11.434	-8.44	-11.096	-6.2662	-9.917	-8.001	-9.2701	-14.163	-11.497	-8.5852	-10.435	-12.607	-12.773	-9.6067	-12.088	-9.137	-11.827	-10.204	-10.751	-10.755	-8.2132	-12.357	-10.509	-11.942	-13.914	-8.985	-11.159	-11.839	-8.4634	-11.501	-10.966	-13.549	-12.967	-10.515	-8.9463	-12.85	-10.52	-12.049	-10.275	-12.35	-12.76
-0.080118	-2.4211	0.50738	-1.2073	-0.45215	-3.3874	-4.6302	0.065203	1.8388	-1.1486	-1.9965	-2.9907	-1.4862	-3.1238	-4.2492	0.50163	4.4402	-3.433	-0.3241	-1.9531	-4.8995	-3.4688	-4.3781	-1.7049	-1.1967	0.79277	1.0366	-1.4576	-1.2971	-2.7102	1.0158	0.29195	-0.55342	-1.4751	-5.7444	1.1803	-1.6662	-1.7891	-3.2049	-3.4003	-0.49502	-1.389	-3.9121	-3.5615	-0.61828	0.41044	1.44	-1.9622	-1.2722	-3.7308
-3.7899	-3.4484	-4.0732	-4.3068	-1.3909	-4.9265	-4.3848	-8.6336	-1.257	-3.6054	-4.4053	-0.47824	-4.1702	-0.51625	-1.3868	-2.8371	-1.0466	-2.819	-2.9525	-1.4996	-5.3719	-3.3845	-0.82925	-1.6107	-1.1372	-3.7222	-1.0589	-4.47	-3.5304	-1.5749	-3.9528	-6.2871	-4.1605	-6.7284	-3.6194	-5.9175	-5.7602	1.0964	-4.7207	-2.735	-4.028	-2.771	-2.3468	-7.9144	-7.8238	-2.5134	-4.808	-3.9466	-4.5528	-3.2504
-9.1582	-13.899	-12.994	-11.978	-11.754	-15.471	-10.674	-14.645	-12.287	-12.477	-14.243	-11.744	-11.614	-10.888	-13.366	-16.006	-10.32	-12.53	-14.201	-11.138	-11.88	-12.666	-13.281	-11.303	-16.266	-12.188	-14.995	-11.903	-12.183	-13.511	-14.798	-13.124	-15.343	-14.665	-14.458	-12.021	-17.112	-12.743	-10.386	-12.951	-12.658	-17.115	-15.268	-14.52	-13.221	-14.364	-13.325	-15.01	-12.778	-10.491
0.52627	-1.1609	1.6579	0.14448	0.70426	2.1663	1.7102	-1.0293	-0.92129	0.82643	-0.38597	-2.0428	0.88492	-1.7389	1.9204	-1.9028	0.18165	-1.3842	-0.8009	0.65018	0.035625	-3.8246	-0.51922	-0.1204	-1.323	-3.2217	-2.8154	-0.0022348	2.9736	-0.86782	2.003	-0.31128	-1.1226	-0.55749	1.2468	0.05515	0.51014	2.7604	2.2359	1.7782	2.8025	-0.68705	-1.5588	1.6752	0.56936	0.042855	-1.4518	0.21066	0.34057	-1.1204
-5.5297	-4.358	-2.2571	-3.7984	-4.6846	0.11639	-2.1572	-6.5363	-5.3363	-3.9236	-6.2334	-5.7122	-3.2495	-4.2608	-4.3292	-1.5111	-4.077	-2.4229	-2.8215	-2.294	-5.2908	-2.5872	-5.6114	-4.418	-3.5556	-3.1876	-4.6333	-5.7768	-1.2232	-5.693	-3.1049	-7.7503	-1.3989	-3.1768	-2.0716	-7.2392	-3.0705	-3.2268	-6.0027	-2.5762	-3.1895	-5.6372	-3.2575	-4.4484	-4.8561	-2.4058	-4.7457	-4.661	-5.3541	-6.5762
3.6469	-0.31238	-1.1936	-0.73036	-0.89873	-0.54988	1.0675	-3.4093	-0.92282	0.19794	-4.2589	2.9857	-2.2534	1.9011	-0.70746	-3.5901	-0.99021	2.0819	-2.4329	-1.5648	-5.1782	-0.98095	-0.2513	-5.3338	-0.74233	2.2706	-0.10009	-2.9685	0.22728	0.037697	0.36734	2.4231	-0.59106	-0.30498	-2.4863	-1.1174	-2.6506	-0.58779	-2.3417	-0.76182	2.3402	0.83202	-0.18412	-0.1643	-1.3318	-0.73437	-1.2664	-0.08461	1.1053	-0.96105
-11.578	-12.909	-16.015	-14.693	-12.19	-10.929	-13.31	-13.507	-9.7507	-15.79	-10.894	-13.179	-13.521	-13.438	-15.302	-12.843	-13.702	-12.563	-14.517	-14.102	-14.279	-14.681	-9.1705	-12.211	-11.519	-14.071	-12.732	-15.22	-11.764	-13.248	-7.754	-13.603	-13.105	-12.882	-10.096	-11.661	-11.839	-13.461	-9.1079	-11.846	-13.305	-14.18	-12.716	-13.176	-11.952	-12.447	-14.713	-10.736	-12.442	-14.056
-9.4906	-5.9068	-8.886	-7.5768	-8.5753	-6.4753	-7.1194	-7.211	-8.9572	-7.6117	-7.561	-7.4947	-7.7534	-7.4608	-7.2074	-8.3841	-11.307	-7.8094	-10.311	-9.5262	-11.125	-7.7114	-8.3445	-8.183	-6.7752	-4.6346	-8.1082	-6.4043	-7.4635	-10.405	-4.8708	-8.6906	-7.7832	-10.405	-5.2968	-10.612	-4.9417	-7.1681	-6.8103	-5.8729	-7.3841	-5.2254	-8.8593	-8.361	-7.2587	-8.4189	-9.5437	-9.7838	-8.8204	-9.1706
1.6557	2.3966	2.5928	-0.76067	-0.18338	4.7131	1.4636	-0.65412	0.67543	0.23336	-0.58215	-0.51647	3.3906	-0.96605	0.78722	1.1996	-0.65964	1.8254	-1.813	2.5035	2.7524	1.2733	3.1664	1.2337	-0.86307	-1.3633	1.9958	1.1181	-0.2061	1.085	-0.77159	1.6473	-1.4002	-0.94189	-1.1926	1.6937	1.6377	-0.037279	0.54088	4.0149	0.35268	0.034394	1.8869	1.0376	0.18986	-0.18021	3.0916	2.5466	2.128	4.3333
-2.1279	-4.383	-1.5962	-3.9895	2.1053	-2.5933	-2.6413	2.4807	-2.1273	0.053296	0.75404	-6.219	-5.4318	3.6663	-0.70917	-4.6548	-4.2538	-3.199	-1.9561	-2.2087	-2.1711	-2.6354	-2.5437	-3.8839	-1.992	-1.3478	1.7201	-2.3546	-1.6532	-2.6769	0.45249	-4.4624	-3.7572	-2.1699	-2.6745	-4.1912	-2.9014	-1.9722	-2.285	-1.7396	-1.6767	-1.5361	1.831	1.5259	-1.4603	-2.8476	0.021869	-1.2564	-0.99404	-3.4199
0.79702	0.90785	-0.2269	3.4433	1.2567	1.34	2.8342	0.75313	-5.5349	-3.9663	-1.5127	0.75665	-1.5791	-1.59	-0.99178	2.0863	-1.3064	0.045589	0.90799	2.2964	1.5734	-0.03849	2.6482	-1.1773	3.4975	2.8382	-5.5716	-0.34007	1.738	2.2643	1.9512	-0.45245	1.3345	-0.94452	-2.2457	4.4945	1.4081	0.48617	1.4802	-1.6659	-0.90309	0.84924	0.80042	1.8452	-1.5508	-0.2725	-0.78688	-1.4761	-0.45503	-1.2224
-2.7656	-3.9373	-3.756	-0.2321	-4.9602	-4.4888	-6.8697	-4.0073	-2.6573	-2.0912	-0.74598	-3.4266	-4.0783	-3.3126	-2.3787	-6.1832	-4.9053	0.3407	-1.8927	-2.7383	-5.4422	-4.5624	-2.6183	-6.664	-4.0996	-5.7734	-4.2652	-4.5827	-1.4962	-4.9234	-4.2097	-2.824	-5.5164	-3.2428	-3.2404	-4.1404	-3.4286	-4.6853	-5.0893	-5.6316	-4.4918	-2.294	-3.1744	-5.7674	-5.9124	-5.6044	-1.4263	-4.2705	-7.1472	-0.92922
3.499	0.94439	-1.0001	1.7839	0.82639	0.06891	3.6723	1.7022	1.3378	3.1401	6.9666	0.90334	2.8891	0.12311	2.2133	1.526	1.5798	3.1456	1.8369	1.6923	3.5426	0.39483	-0.50708	0.35243	2.7713	4.3474	1.4062	0.97456	1.7843	0.92552	1.759	1.1701	-0.92373	-0.6795	1.1074	2.4026	-2.3763	3.3715	1.3778	1.8014	0.37366	3.6623	2.2692	1.352	-0.038948	2.4974	1.1965	5.5833	2.5593	3.604
-10.406	-11.59	-8.5415	-11.989	-11.271	-13.671	-9.9336	-10.638	-8.8237	-9.0045	-12.59	-10.225	-10.852	-8.9296	-9.2343	-10.149	-10.112	-12.104	-14.782	-11.774	-11.584	-10.326	-10.974	-10.805	-8.9663	-11.332	-11.531	-12.294	-11.629	-9.204	-13.504	-8.5321	-12.252	-7.9151	-9.0194	-14.142	-12.581	-10.409	-13.533	-11.191	-8.2276	-8.4932	-13.209	-13.57	-11.139	-12.249	-7.5857	-10.71	-12.891	-14.519
-1.6057	-1.3488	-6.8065	-2.615	-5.0368	-5.6642	-3.5603	0.62734	-7.6398	-1.5544	-3.4041	-4.2815	-2.809	-1.921	-1.0877	-3.0022	-3.3048	-2.4229	-1.9636	-4.4112	-2.3072	-2.3987	-3.6999	-1.9535	-1.8789	-4.535	-3.1746	0.073046	1.8268	-3.5363	-5.9891	-5.9631	-4.1163	-1.3538	-0.5663	-4.7725	-4.1129	-3.8483	-2.9773	-0.30736	-4.0634	-5.2604	-3.8101	-2.307	-2.519	-2.6866	0.86754	-5.2593	-3.2779	-3.1983
-13.117	-10.728	-10.13	-9.9981	-10.825	-9.0272	-10.247	-11.452	-13.54	-10.97	-10.168	-12.142	-12.491	-10.256	-7.8236	-11.474	-12.431	-11.271	-8.774	-11.797	-10.752	-8.0216	-13.513	-10.423	-11.144	-13.15	-14.765	-11.891	-7.7605	-13.684	-10.624	-13.075	-13.204	-12.798	-12.538	-7.187	-8.8543	-15.032	-12.978	-10.945	-6.0252	-10.628	-8.9226	-12.947	-13.883	-12.293	-13.05	-10.246	-15.92	-8.8086
0.45289	-1.704	1.4212	5.024	2.4313	1.4988	-0.18487	1.972	0.32503	2.8165	0.6701	0.63517	-0.72072	-0.40129	2.7099	0.70631	0.77544	-0.78986	0.88529	0.49079	3.9007	2.583	2.4471	0.36463	3.1692	2.7049	2.2889	1.2033	-1.7296	0.79297	2.9228	-0.72988	0.26197	1.2749	1.6076	0.94838	0.94673	1.2199	0.64066	0.15027	-2.6809	1.0574	0.43732	-0.74817	3.9894	1.0207	2.1962	-0.076567	-0.86781	1.2943
-8.1813	-10.39	-11.244	-9.3135	-10.596	-10.88	-11.556	-11.296	-11.792	-8.4764	-10.582	-7.321	-9.8647	-11.247	-11.463	-11.573	-11.157	-12.603	-8.9781	-11.393	-11.781	-9.2267	-10.633	-9.5109	-7.4951	-13.147	-13.124	-10.766	-13.203	-11.897	-9.5037	-12.51	-9.0708	-9.2029	-9.2169	-10.458	-14.714	-9.0692	-9.7493	-8.7885	-13.26	-12.823	-10.247	-8.8307	-6.3125	-9.4769	-7.628	-9.2951	-9.4307	-8.1119
1.5784	-3.9026	-1.0252	0.53121	0.30897	2.6131	-0.59761	-2.666	-2.2277	1.708	0.13202	-3.3117	-1.806	0.88923	-1.4386	-1.0794	1.5884	-2.5387	2.6125	0.010077	-0.60237	-1.2331	-0.47106	1.0959	-0.54187	-2.3177	-2.9904	0.14131	1.2169	2.4775	-3.7692	1.1745	-7.3023	0.43498	-0.31608	2.1257	0.58769	0.33648	-1.2576	0.75849	1.6607	-3.123	1.3595	2.1345	-5.2424	-1.9264	-2.8238	-0.33609	-2.7095	2.6998
-4.8624	-4.0009	-1.7114	-2.8569	-6.1053	-5.9956	-0.95945	-4.7842	-1.5955	-2.8768	-1.8521	-1.2943	-1.7469	-2.4718	-6.288	-7.0548	-3.3209	-2.9434	-4.5194	-4.5415	-1.7074	-4.7455	-3.3062	-4.6121	-7.6779	-6.2835	-4.5183	-4.1188	-0.52435	-5.4426	-1.5242	-2.6785	-3.5998	-3.9112	-3.1897	-1.4726	-3.2294	-2.1154	-0.11362	-0.30119	-6.512	-5.8483	-4.5258	-1.8502	-1.5648	-3.6281	-2.3953	-0.32438	-1.8142	-3.5445
-2.2495	-1.4147	1.3069	1.1181	-2.7415	3.4784	1.5482	-0.59619	1.0812	2.9235	2.1603	4.8261	1.3608	2.1019	3.8115	2.1565	-0.65753	4.3068	4.0081	-0.02067	-0.72613	2.043	3.7714	0.23017	6.7483	3.9682	-1.2078	2.5508	0.36033	0.070214	3.2926	1.8714	0.1067	1.5112	3.2559	2.3862	1.8476	4.1406	2.4261	-0.95057	-1.0232	-0.17818	-0.64296	-0.48935	-0.43723	1.4264	4.6937	1.3568	4.8758	1.1656
-17.819	-12.916	-14.911	-16.955	-15.189	-15.325	-14.518	-15.522	-10.998	-16.399	-12.959	-15.142	-16.064	-11.329	-16.334	-11.58	-17.476	-14.272	-12.954	-15.095	-17.467	-14.597	-14.55	-16.269	-12.524	-10.834	-13.665	-13.637	-16.32	-14.533	-13.892	-17.558	-14.852	-16.449	-13.113	-15.107	-14.997	-15.754	-14.666	-14.185	-16.489	-19.626	-15.99	-16.246	-15.067	-14.218	-16.281	-15.21	-16.879	-14.552
-3.575	-5.1162	-4.0727	-6.1777	-8.4189	-4.6066	-7.6709	-7.7548	-5.5842	-5.1572	-2.9795	-6.4996	-1.8303	-4.9397	-5.1113	-3.4788	-6.5046	-3.7105	-7.3275	-8.1822	-2.1391	-4.2681	-5.5142	-6.3722	-7.952	-1.6559	-3.8966	-6.0776	-6.8816	-3.5442	-2.8715	-4.3914	-5.0616	-5.3853	-3.7056	-2.8562	-5.2478	-3.5769	-4.8361	-1.1579	-3.0052	-2.7008	-5.8011	-7.7868	-6.7087	-7.7656	-6.4183	-4.9567	-5.0294	-7.365
-0.7313	-0.90108	-3.7235	-3.6711	-3.7006	-3.2436	-3.5859	-1.8751	-5.1256	-3.7753	-3.8049	-3.6139	-1.5203	2.2058	-5.2138	-2.1323	1.984	-1.5767	-5.2307	-3.6774	-2.9725	-3.3457	-2.2204	-3.5386	-0.90993	-2.5769	-2.6965	-1.6609	-2.1373	-6.0107	-5.4659	-3.4982	-3.7767	-2.4987	-2.8881	-2.5711	-1.0614	-0.93768	-1.4707	-4.4337	-3.7917	-1.4225	-0.58215	-3.7289	-2.091	-4.715	-1.0392	-5.3645	-2.8515	-2.3953
-10.801	-9.3023	-8.6412	-8.5277	-8.2763	-9.1943	-8.1025	-9.803	-8.329	-8.9014	-8.6851	-9.2223	-9.4211	-10.24	-10.768	-9.6434	-9.5164	-10.333	-11.968	-14.051	-9.1426	-10.871	-8.113	-11.64	-7.8569	-10.497	-6.6885	-9.2898	-10.019	-6.8437	-10.956	-12.953	-10.404	-9.2081	-8.9533	-8.671	-9.0721	-13.342	-8.9607	-6.6426	-10.313	-9.3241	-8.8498	-11.841	-8.5061	-8.2854	-6.65	-11.076	-7.7095	-8.5788
-11.278	-12.678	-10.705	-10.926	-10.428	-9.9456	-12.368	-9.6189	-10.226	-10.846	-11.559	-10.449	-13.445	-11.251	-10.132	-8.1338	-11.885	-9.3052	-12.246	-10.57	-9.2235	-11.063	-12.229	-10.311	-11.072	-13.156	-7.1926	-10.439	-9.1731	-7.6644	-12.429	-10.257	-9.645	-11.537	-8.7241	-10.354	-9.7084	-11.689	-10.933	-8.1902	-11.486	-11.726	-9.6012	-10.469	-9.686	-5.9053	-6.6256	-11.344	-12.604	-13.235
-19.738	-18.883	-22.727	-19.732	-18.791	-21.915	-20.13	-21.641	-19.93	-21.558	-19.13	-23.206	-18.605	-21.564	-20.895	-19.675	-21.254	-24.022	-21.116	-20.402	-20.704	-21.428	-20.773	-21.915	-18.411	-24.109	-20.803	-20.078	-19.726	-23.095	-24.207	-18.225	-18.816	-19.958	-19.349	-21.135	-21.775	-22.298	-22.839	-22.767	-19.469	-18.775	-21.332	-19.609	-20.932	-21.41	-20.02	-19.7	-21.593	-21.006
-0.9925	-3.5035	-1.9579	-0.75658	-3.448	-3.5147	-2.1614	-4.6795	-2.7751	-1.6611	-1.6698	2.2218	-2.0638	-2.4034	-2.3276	-3.1633	0.49312	-0.44831	0.15667	-2.3346	1.0654	-4.5593	-1.8663	-3.8973	-2.3111	-2.0255	-2.5822	-4.7949	0.98611	-1.9696	-2.9501	1.5024	-3.1189	-3.8354	-1.3629	-3.2161	-2.3207	-4.6711	-0.040132	-1.5805	-0.52669	-2.2441	-1.5121	-5.0294	-0.63301	-2.6015	-5.1196	0.82865	-1.4002	-3.4275
-11.404	-10.811	-10.815	-14.161	-10.173	-9.6126	-16.721	-11.581	-12.772	-8.0169	-12.419	-11.568	-9.8837	-12.566	-8.9417	-13.903	-9.1708	-13.364	-9.8219	-13.288	-11.664	-14.138	-8.6489	-10.937	-13.94	-9.4151	-9.6907	-9.1492	-15.161	-14.727	-12.294	-10.295	-12.713	-10.714	-10.435	-11.609	-9.1561	-10.267	-10.239	-10.502	-13.757	-10.767	-10.091	-11.968	-13.757	-11.017	-11.118	-14.243	-13.47	-12.308
-23.137	-24.161	-19.452	-22.864	-21.782	-22.667	-22.552	-23.29	-24.125	-23.163	-22.377	-22.994	-20.418	-19.809	-24.314	-23.035	-20.201	-22.507	-20.654	-22.607	-25.428	-21.772	-21.872	-21.525	-23.885	-23.031	-23.398	-25.265	-21.146	-21.388	-22.218	-21.186	-19.558	-20.559	-21.647	-20.314	-22.579	-24.013	-22.139	-22.653	-20.772	-22.709	-21.939	-22.734	-20.58	-20.285	-21.461	-22.475	-24.059	-22.369
-12.577	-9.5254	-9.6036	-8.1571	-6.5269	-11.623	-8.5439	-8.7663	-11.413	-12.272	-11.953	-10.352	-9.8517	-11.626	-8.9383	-15.349	-12.332	-10.682	-13.45	-11.619	-10.672	-12.344	-7.7341	-11.641	-12.196	-14.167	-12.096	-8.1619	-8.2498	-9.9453	-8.7894	-9.1699	-12.999	-11.303	-11.292	-10.077	-8.6267	-10.699	-14.748	-10.311	-9.8919	-11.538	-13.075	-11.729	-10.304	-11.768	-12.448	-10.397	-7.2535	-12.816
-8.2717	-10.701	-10.225	-12.601	-10.18	-8.923	-11.284	-11.636	-8.3033	-10.689	-8.4943	-7.7815	-6.7904	-12.781	-9.845	-11.468	-12.848	-9.254	-9.5348	-9.4543	-8.3873	-9.6999	-10.891	-8.2909	-9.3324	-11.5	-8.9069	-12.531	-12.213	-11.768	-10.065	-9.3792	-10.845	-13.169	-10.11	-10.227	-7.4447	-11.84	-10.408	-9.067	-8.8579	-8.1352	-11.655	-10.569	-11.817	-8.7388	-13.25	-10.367	-12.901	-9.7911
-11.237	-9.5092	-10.181	-13.322	-11.578	-11.208	-11.884	-12.214	-11.989	-13.989	-10.102	-10.056	-11.681	-10.647	-11.856	-12.071	-11.356	-12.047	-13.184	-12.357	-13.669	-13.236	-12.097	-10.64	-15.326	-13.97	-14.671	-9.3244	-10.389	-14.309	-12.705	-9.6805	-8.8304	-11.512	-9.4779	-10.105	-9.1669	-12.247	-10.855	-11.532	-10.246	-10.047	-11.395	-10.221	-12.784	-10.268	-10.142	-13.053	-14.499	-11.784
-8.8019	-6.2088	-10.491	-7.8339	-9.9782	-9.8719	-11.834	-9.5617	-10.023	-14.172	-7.5854	-11.467	-10.008	-9.6888	-6.9911	-10.763	-12.131	-8.824	-8.3267	-8.6067	-10.49	-10.801	-11.163	-8.5301	-5.388	-8.4725	-9.4418	-10.033	-10.612	-9.1648	-9.3368	-8.78	-8.7611	-10.068	-12.06	-8.0492	-9.9088	-12.059	-9.5979	-10.16	-8.9845	-9.7143	-10.231	-10.687	-9.0167	-12.646	-7.3382	-8.4918	-10.996	-8.7953
1.2304	7.6187	5.023	5.2205	1.3193	9.3047	1.9742	2.1545	3.041	2.9897	1.3712	4.5359	4.1168	5.2416	2.6983	4.665	6.1888	3.4743	4.9854	4.7111	2.421	2.3275	4.3272	6.068	0.75318	6.3099	7.2901	1.7992	5.8478	7.0164	5.4092	5.0639	5.871	6.6417	5.7839	3.8629	7.5398	10.507	5.933	4.0849	5.3012	6.0237	6.2793	4.2566	1.1213	1.6041	3.0169	4.3762	6.2854	2.6826
-10.541	-12.155	-10.704	-11.961	-11.218	-9.3794	-13.125	-13.538	-12.26	-12.833	-11.291	-10.519	-12.629	-12.174	-11.135	-13.267	-12.146	-13.942	-8.7964	-14.586	-13.448	-11.219	-14.314	-10.495	-15.932	-12.493	-11.192	-14.023	-10.37	-13.024	-10.523	-6.7251	-12.672	-10.54	-10.183	-15.922	-12.406	-14.616	-11.632	-10.937	-12.84	-13.275	-14.146	-12.543	-10.318	-12.426	-14.085	-12.856	-12.35	-12.469
-12.457	-8.3179	-10.279	-12.813	-15.621	-13.255	-13.134	-14.079	-15.948	-13.088	-14.577	-13.938	-10.582	-15.89	-15.128	-7.4454	-13.802	-13.414	-14.203	-16.957	-15.736	-13.395	-14.689	-12.153	-14.116	-10.383	-13.348	-12.217	-16.223	-9.8171	-13.48	-12.168	-15.559	-14.088	-13.513	-12.76	-14.332	-13.19	-14.177	-12.912	-11.498	-13.794	-14.243	-13.568	-14.068	-14.225	-12.596	-14.055	-13.876	-13.427
7.5312	9.8645	9.9812	14.705	10.552	11.803	11.587	9.4977	8.0808	8.5055	12.003	10.474	11.164	10.665	11.441	10.186	7.992	8.5697	10.284	9.3343	9.5444	12.208	12.201	5.6528	10.884	8.457	6.6967	9.9308	8.5629	11.574	8.4563	7.8793	11.322	13.44	9.0638	14.027	9.0477	9.7592	9.5504	7.6848	13.041	9.9643	13.499	7.2077	11.956	8.0039	13.231	9.2836	5.6767	11.851
-1.5513	-3.0085	-0.51273	-2.7831	-3.2474	-3.8456	-1.8975	-3.8649	-3.3595	-4.3513	-4.0203	-5.2069	-3.8546	-2.653	-2.2634	-3.821	-1.9062	-4.832	-2.3598	-4.5162	-8.0838	-3.4129	-2.0571	-3.4331	-5.1527	-5.3624	-3.3538	-2.0965	-4.6335	-3.6568	1.7398	-4.699	-3.463	-3.7098	-4.1755	-3.0531	-8.4514	-0.59768	-1.5612	-4.0433	-2.1652	-4.8816	-3.3278	-5.8808	-2.471	-5.2601	-5.3124	-3.3817	-7.1308	-2.3108
-17.663	-15.789	-14.697	-11.95	-10.701	-13.35	-15.831	-12.371	-12.77	-14.409	-16.034	-17.43	-16.014	-11.928	-13.431	-14.584	-14.292	-15.943	-15.803	-17.221	-13.164	-16.092	-14.52	-11.811	-14.721	-16.503	-17.689	-14.166	-15.657	-12.397	-14.556	-15.36	-15.03	-16.306	-11.493	-16.022	-14.364	-17.904	-13.897	-14.387	-14.083	-14.829	-15.655	-15.356	-14.395	-16.452	-14.707	-12.685	-13.067	-14.426
-13.527	-11.485	-13.205	-13.008	-9.2508	-11.021	-12.093	-11.984	-11.545	-11.984	-14.015	-12.793	-11.011	-11.458	-11.103	-12.93	-13.035	-11.74	-12.168	-15.377	-12.885	-10.466	-10.546	-12.982	-10.729	-14.255	-12.107	-12.28	-7.9546	-14.711	-14.632	-12.39	-11.133	-7.8955	-13.471	-12.234	-12.862	-12.795	-10.51	-9.6956	-11.738	-12.36	-11.604	-12.377	-10.48	-11.85	-13.001	-15.454	-13.848	-10.669
5.59	6.8626	7.3879	6.951	7.5722	8.2995	7.9215	8.3214	6.4617	8.9495	6.7001	10.572	7.5704	10.018	10.958	8.528	6.9069	6.864	6.1372	7.8191	6.4508	7.4667	9.4078	8.1617	12.089	3.4687	8.6694	6.4414	6.3962	10.347	10.541	10.194	8.5395	6.4814	8.2404	7.036	9.0689	9.4421	7.5138	9.5895	7.9212	8.6261	7.6227	5.5624	6.3874	8.9541	8.8542	6.8636	6.9963	6.4515
-14.317	-10.887	-14.447	-16.919	-15.036	-13.317	-14.355	-12.812	-12.295	-10.985	-14.257	-14.594	-14.515	-15.38	-11.364	-16.91	-14.601	-13.706	-13.524	-13.961	-8.2154	-14.669	-14.504	-13.352	-14.361	-12.822	-12.247	-13.015	-14.542	-14.081	-12.397	-13.956	-10.703	-16.322	-13.664	-13.661	-11.882	-13.662	-12.627	-11.803	-12.757	-12.47	-10.17	-14.526	-11.907	-12.533	-13.836	-11.512	-13.18	-12.768
2.1709	3.5778	2.0291	0.73616	4.1682	-1.6852	1.8776	0.38453	1.7649	1.4638	-1.0663	3.5939	2.2418	4.3944	-0.40594	2.3847	1.938	6.8505	1.4155	3.7815	1.4995	-1.2852	-1.3117	2.7715	0.7057	-1.9599	3.3209	1.8754	2.949	5.1115	2.9268	2.6819	2.0948	1.5633	-0.69082	0.79518	0.86981	2.0787	4.0303	2.3343	0.84604	-0.87512	1.6091	-0.021841	2.0196	4.2327	1.6628	2.2566	-0.84533	1.6339
-9.3492	-10.105	-8.1752	-12.373	-11.705	-13.997	-9.7376	-11.175	-10.981	-10.633	-12.793	-8.1068	-12.683	-13.062	-10.587	-12.086	-10.862	-9.8974	-6.7572	-12.171	-10.204	-10.472	-13.758	-11.88	-12.417	-10.315	-11.498	-11.697	-8.9554	-11.08	-7.6129	-12.554	-11.313	-10.148	-9.412	-9.8867	-10.405	-10.246	-12.683	-12.276	-7.5294	-13.42	-12.17	-9.4674	-11.124	-16.04	-11.277	-14.295	-9.4844	-12.593
-14.045	-9.9794	-11.2	-10.877	-12.58	-8.078	-8.6603	-13.036	-11.219	-12.816	-6.9563	-10.422	-10.28	-10.436	-10.022	-11.755	-10.035	-9.8773	-12.095	-7.7857	-12.022	-6.4471	-11.534	-9.1464	-11.472	-8.0807	-7.0763	-14.012	-13.725	-9.5671	-12.372	-11.052	-10.575	-12.32	-10.209	-7.7429	-11.454	-8.8327	-10.361	-11.016	-6.2167	-12.8	-8.4837	-12.87	-9.0239	-8.8104	-12.717	-12.992	-9.5038	-11.845
-12.811	-13.112	-13.188	-14.217	-12.921	-16.963	-10.369	-10.931	-15.024	-13.553	-13.64	-15.901	-10.919	-11.103	-14.495	-10.796	-15.085	-14.414	-13.811	-13.484	-14.225	-11.842	-16.229	-12.404	-10.53	-13.301	-13.713	-14.675	-11.929	-15.22	-15.404	-16.08	-10.167	-14.593	-13.195	-13.784	-9.6379	-17.717	-14.214	-12.553	-12.288	-13.369	-12.987	-12.941	-10.252	-12.834	-13.191	-12.897	-16.272	-11.649
-1.4002	2.0963	-2.0987	-5.4915	2.79	-1.8811	0.13767	1.1033	-5.3393	-2.0458	-1.8236	-3.3673	-1.5293	-2.6598	-0.4277	-0.97298	-1.6548	-1.6672	0.44715	-6.347	-0.10679	0.92177	-3.0542	-1.1227	-5.2835	-4.4249	-2.5088	-1.6493	1.5647	0.8009	-1.444	-1.4592	0.16184	-3.5	0.0028826	0.50472	-1.9588	-2.38	-1.0521	-2.8985	-0.455	-2.6743	4.0372	-0.2127	2.5664	-0.94809	-0.8824	-1.1606	0.25002	-0.13327
-2.5205	-0.16667	-2.3075	-0.27909	0.93257	-2.4342	-3.6965	-0.51767	-2.1444	-4.6663	-4.9248	-1.5962	-3.095	-4.2372	-3.4344	-4.3692	-0.75185	-6.5141	-2.1732	-0.92609	-2.2226	-4.4301	-3.2632	-0.86546	-4.7276	-1.3919	-4.2006	-1.0449	-4.9973	-3.2152	-2.0325	-0.1003	-1.0568	-2.3295	-2.7177	-5.2764	-5.2189	-2.4156	-3.7239	-3.5817	-5.5452	-6.058	-1.3471	-2.2372	-3.5188	-4.1346	-1.4192	-0.87275	-1.672	-1.4242
0.33453	1.4274	-1.0316	-3.3304	-2.0488	3.6271	-0.56712	-0.15579	-1.7496	-2.6533	-4.1699	0.28548	-0.77513	-0.474	0.54245	1.9256	0.98683	-2.196	-2.5754	-0.18871	-0.60378	-0.23572	0.72522	-1.3968	-1.2405	-1.57	-1.7348	-3.0295	-0.079227	0.516	1.6397	-0.35702	-2.9301	-2.1612	-0.5352	-1.2119	-1.6965	-3.9298	0.096795	-0.88791	0.070323	0.24362	-3.3678	2.9413	0.18224	-2.9728	-1.0322	-1.0235	-0.068141	-0.95838
-21.119	-22.246	-20.841	-19.87	-21.282	-20.329	-24.051	-21.483	-23.276	-24.859	-20.881	-19.039	-19.542	-19.497	-21.688	-18.431	-19.812	-18.639	-25.422	-20.78	-17.331	-20.858	-20.59	-19.132	-23.702	-23.584	-16.473	-22.807	-23.233	-22.089	-20.481	-20.351	-19.915	-20.701	-20.236	-22.055	-21.38	-20.581	-19.421	-22.425	-18.223	-20.306	-22.27	-17.973	-22.473	-18.973	-20.34	-20.705	-20.998	-20.122
-0.68401	3.31	-0.044675	1.1687	5.6513	3.5068	-0.35097	1.3338	2.2265	1.0058	-0.042148	0.055536	0.066021	2.9248	4.101	2.9747	4.6536	2.5234	0.59265	5.9801	-0.1799	1.2468	3.6937	-0.66786	4.4802	2.5847	2.5324	1.561	1.5343	-0.47301	2.6553	3.6193	2.8688	2.0327	2.8105	3.2745	3.5689	2.4234	4.0532	-1.5189	-0.29657	3.008	0.88326	2.191	-0.091776	0.68857	3.3706	0.011286	3.9973	0.77927
0.51143	-3.2619	0.22486	3.553	1.0061	0.97395	-0.51064	1.9254	-0.15054	-1.2517	-1.2965	0.56077	1.2824	-1.9925	-1.7795	0.5802	0.068246	0.0941	0.59991	1.9588	0.87798	-1.5822	-1.5771	-0.53581	0.26716	-0.69619	3.1152	-2.1375	1.0759	-0.81034	-1.0126	0.64553	1.7962	-0.16048	0.10484	3.7065	0.08169	-1.4394	1.5612	-0.058527	0.19098	-1.0579	-1.019	-0.0092845	2.5438	-1.9514	2.9147	2.3108	-0.53395	2.3797
6.6914	2.7475	8.1947	5.8452	7.4326	4.6163	3.6604	5.2392	5.7531	4.1867	7.6196	6.3426	5.7636	4.9582	3.9167	3.5083	7.2206	7.8012	6.6858	3.2158	6.7682	5.1917	6.2113	4.1009	5.1433	6.8331	5.4878	7.3774	5.4034	6.6839	7.4624	5.7827	4.9811	3.9519	6.3775	6.3475	7.6508	4.8922	2.4716	5.5528	7.4475	3.1643	3.9063	4.885	5.9729	4.9232	5.5952	4.3316	3.8518	2.8829
-2.8554	-4.8064	-5.1778	-5.4586	-5.9081	-4.9379	1.1749	-0.76552	-4.4508	-4.3458	-4.6648	-0.9565	-0.71844	-2.462	-2.8495	-2.1386	-2.6561	-3.3228	-2.4809	-1.8311	-1.9233	1.1873	-4.2637	-2.5443	-1.276	-4.4587	-1.4993	-2.6535	-4.052	-5.4162	-3.0505	-4.5845	-3.0052	-2.2664	-2.3663	-4.6362	-3.0982	-2.9584	-4.9034	-4.0714	-4.4237	-2.7447	-4.0055	-4.352	-4.689	-4.4899	-6.3866	-3.1159	-0.90394	-4.1368
-5.7289	-2.8874	-4.442	-8.0541	-5.2684	-5.9993	-6.705	-5.2428	-3.1721	-4.6119	-6.4462	-8.1555	-8.2409	-5.6347	-5.3317	-3.9865	-2.3188	-6.0502	-7.9379	-6.3795	-5.9987	-5.5743	-6.7782	-5.1966	-7.176	-5.1633	-6.2965	-7.3949	-7.8419	-3.3301	-4.9882	-5.2597	-7.9481	-5.3791	-4.6013	-4.4114	-8.413	-6.3224	-4.2994	-4.5337	-5.3192	-7.0714	-3.2686	-5.969	-5.4677	-6.2667	-3.5183	-2.2861	-8.9257	-5.0993
-5.6022	-1.5587	-4.307	-3.5268	-2.2081	-4.125	-2.2407	-1.1177	-3.0853	-6.5372	-3.4873	-5.1223	-3.8595	-2.9731	-6.9606	-5.5067	-6.7353	-3.3576	-3.2786	-2.2308	-6.1193	-7.0695	-7.538	-4.2329	-2.2527	-3.2243	-1.9529	-2.9476	-4.4919	-3.1222	-6.3054	-4.784	-2.7196	-4.7483	-0.76968	-4.2078	-2.7079	-6.214	-3.4349	-3.239	-7.3086	-6.6798	-2.0118	-5.4091	-5.2894	-5.4631	-5.0991	-3.7668	-5.314	-5.4007
-9.8016	-14.61	-10.843	-14.45	-13.484	-10.127	-13.338	-14.516	-8.3328	-14.578	-13.18	-12.329	-11.187	-11.094	-13.679	-12.393	-15.62	-16.002	-11.336	-9.6078	-10.501	-13.815	-12.256	-18.053	-13.857	-10.937	-11.953	-14.048	-11.903	-11.167	-12.972	-13.032	-14.002	-11.755	-13.013	-13.369	-9.7067	-14.555	-10.329	-12.193	-13.313	-13.745	-13.861	-11.896	-14.242	-11.422	-11.471	-16.868	-12.204	-11.352
-1.1954	-3.0261	-3.5394	-2.9482	-0.88556	-5.3307	-2.2999	-4.7694	-1.4586	-1.8493	-1.5864	-4.8537	-2.5305	-4.8435	-4.3189	-2.5904	-1.0511	-2.1658	-3.8981	-0.89278	-4.198	-2.7502	-1.6879	-1.4782	-0.090695	-0.34374	-4.2878	-1.8345	-1.4079	-1.9513	-1.1232	-4.0165	-1.3853	-3.4046	-4.2843	-2.3764	0.052829	-3.0283	-3.2768	-3.1375	-3.0347	-4.9082	-1.3546	-0.54845	-3.2777	-2.4771	0.97086	-6.8543	-3.7723	-2.3188
-2.5838	-2.5113	0.27283	-3.6395	0.14605	-5.8392	-4.6109	-4.2248	-2.8212	-6.9099	-4.2173	-5.4128	-4.0442	-5.4746	-4.5593	-5.8414	0.41009	-4.7663	-4.0749	-3.7903	-1.6983	-3.2629	-1.1872	-5.3751	-5.0581	-4.1369	-1.7868	-4.3163	-3.9405	-1.5471	-2.5833	-3.7526	-6.1232	-5.6472	-2.1749	-2.7023	-3.0514	-0.71442	-4.2094	-6.0379	-4.679	-2.4101	-4.8843	-1.9289	-4.0357	-2.4232	-5.5769	-0.63115	-5.32	-4.5894
-19.864	-23.388	-20.451	-22.805	-22.952	-21.35	-25.23	-22.887	-24.567	-22.911	-26.571	-24.802	-22.701	-20.071	-24.535	-21.368	-18.981	-23.137	-24.096	-20.144	-19.789	-24.398	-19.609	-21.358	-22.882	-25.572	-18.317	-21.155	-22.442	-21.809	-21.841	-20.929	-21.426	-23.672	-21.877	-23.709	-19.87	-22.314	-23.447	-23.899	-21.055	-23.236	-20.741	-26.126	-24.769	-22.057	-22.573	-22.45	-21.362	-23.164
2.0491	0.66544	6.055	-0.38126	-0.96421	3.2274	0.81308	3.8938	1.2605	2.4327	1.4599	1.9775	3.9507	-0.16806	0.21839	1.8847	2.7169	1.8118	4.5679	3.6413	-0.81241	2.9573	0.68795	3.1506	-3.624	5.1772	1.6222	0.51574	-0.072862	-1.4529	2.6542	0.71492	1.218	-0.72022	3.3644	1.0653	-0.11605	1.9227	-2.1211	0.31844	2.3453	-1.4294	2.8321	0.25539	0.9408	3.0955	5.7686	2.7044	0.37691	0.54747
-12.126	-13.699	-12.389	-11.8	-12.665	-14.061	-14.744	-13.101	-13.298	-13.288	-13.685	-10.844	-13.372	-13.187	-13.555	-13.492	-15.259	-11.59	-12.275	-11.555	-12.073	-14.99	-13.378	-9.6017	-14.651	-12.998	-11.24	-10.609	-14.449	-13.038	-15.766	-12.518	-13.565	-12.048	-13.594	-11.861	-12.802	-15.115	-13.949	-15.432	-12.824	-14.02	-13.302	-13.272	-14.862	-10.861	-16.651	-12.038	-14.811	-14.624
-1.1567	-8.3292	-4.2837	-2.981	-5.879	-3.7414	-5.6471	-7.858	-3.237	-3.6308	-5.316	-5.0438	-3.6209	-5.6994	-2.3289	-4.3179	-0.46932	-3.709	-4.8284	-4.4486	-5.1664	-4.7358	-6.8825	-5.4437	-5.1872	-4.4038	-3.841	-3.8046	-3.9961	-9.0875	-6.9598	-5.5555	-2.8267	-3.9315	-1.9184	-6.0519	-4.5729	-5.4011	-6.0812	-2.2939	-2.0258	-3.5641	-6.3446	-2.9047	-7.1342	-0.94614	-5.1725	-6.1589	-3.6661	-7.854
6.1765	2.8643	5.4559	7.1786	3.8975	5.4481	3.4488	5.1047	7.4439	5.392	3.9649	7.4763	5.2852	7.6411	1.6116	3.2379	4.1897	5.0227	3.7279	-1.2603	3.7187	3.0941	5.7825	3.8632	1.8298	5.7431	3.5808	3.4147	4.5101	7.9443	4.825	4.0953	5.4748	2.311	3.223	3.6399	3.466	3.6584	5.0844	2.7958	4.3394	5.9957	4.6132	5.9702	2.9774	3.0137	3.2373	2.6729	5.5213	4.4505
-12.086	-14.248	-14.381	-12.393	-13.675	-10.869	-14.587	-13.439	-12.387	-12.627	-12.239	-11.837	-12.83	-14.566	-14.785	-15.735	-14.804	-14.667	-15.897	-11.614	-12.082	-12.598	-12.754	-11.551	-15.103	-14.542	-12.224	-13.642	-13.387	-15.004	-11.693	-9.9896	-11.644	-15.063	-12.228	-12.529	-13.434	-11.095	-16.129	-14.741	-11.557	-12.758	-15.656	-12.482	-11.862	-15.289	-13.222	-12.321	-13.424	-15.809
2.3366	3.9124	-0.78508	-2.0486	-2.7549	-0.90442	-1.3723	0.86777	2.013	0.96678	0.14759	-1.7939	-0.7575	-1.4125	2.055	-1.5194	-0.73413	2.0493	-0.76866	-4.2087	-0.95578	-2.3	-0.13723	-1.2062	-3.3796	-0.038944	2.5187	-0.85878	0.63748	-0.11411	-0.92104	2.2055	-2.4742	0.34366	-1.7671	1.3035	-2.5487	-2.291	-0.9563	-0.85344	0.85648	-2.6244	-0.62665	-0.36003	0.88035	1.7865	-0.076813	-0.34759	1.6028	-1.6897
0.82912	1.9096	-0.6697	-0.47199	0.7386	-1.5852	0.54061	-1.7383	1.747	3.8257	1.2112	-0.048651	0.13555	0.87702	0.020002	3.4017	-0.15078	1.6227	0.88832	2.817	-0.80844	-0.12005	-0.77626	1.4395	-2.3985	0.62181	1.1647	-1.1554	-0.72793	1.2509	-3.8454	-1.4651	-2.2759	1.2067	-0.70619	0.67157	1.7626	0.078148	0.045703	-0.34955	0.69775	-1.1029	0.38459	-0.56162	-2.1393	0.45227	1.4053	2.0703	1.6777	2.0967
-6.41	-4.6993	-2.0118	-3.0445	-1.9984	-2.8576	-2.1044	-1.7059	-1.2949	-4.1926	0.081146	-3.877	-3.0248	-2.751	-7.3345	2.1511	-0.64608	-1.8642	-4.1423	-4.0864	-2.0168	-4.0108	-2.4202	-3.8979	-1.8849	-4.1405	-5.8893	-3.4525	-1.2247	-2.0405	-3.5092	-6.0495	-3.6471	-7.028	1.7476	-4.1936	-5.5936	-5.0326	-3.8975	-2.7115	-3.6985	-2.2085	-5.1178	-0.7512	-1.1661	-2.7407	-2.2046	-5.793	-1.7895	-3.7909
-11.24	-10.047	-8.4381	-6.7438	-9.2832	-6.6841	-7.6306	-7.4902	-8.0912	-10.008	-8.7668	-8.8852	-8.312	-7.0161	-8.8868	-8.6484	-10.115	-9.8861	-4.5473	-4.5569	-7.8992	-4.5747	-7.5062	-11.422	-6.8156	-10.828	-7.9193	-7.7105	-5.0783	-7.8431	-4.692	-7.7123	-7.7905	-4.7103	-6.3079	-7.3004	-6.2289	-6.0371	-7.2072	-7.9565	-5.4312	-6.6966	-6.5473	-3.8724	-7.8461	-8.5905	-8.7101	-6.413	-7.2078	-9.7005
10.373	8.2564	6.9161	5.3693	5.2103	5.6875	7.3953	5.9807	2.4751	6.2858	5.3362	4.526	2.1861	6.729	7.7865	6.5728	7.1619	9.0372	8.121	5.9256	5.9834	10.481	3.6709	4.9097	7.5961	5.2441	9.126	6.7398	5.333	5.2182	7.0206	10.244	9.5025	5.3827	6.3016	7.0871	5.7542	10.9	6.9475	6.8627	10.092	4.9652	7.531	7.3302	4.971	7.03	7.6203	9.1424	5.6912	5.7144
-4.4526	-7.9994	-7.8882	-4.5806	-7.4268	-9.1682	-5.9739	-7.7867	-8.1769	-6.7801	-6.8046	-8.3247	-7.5776	-4.9243	-7.2373	-3.2076	-6.3845	-7.731	-6.8249	-4.9725	-8.5261	-10.029	-8.753	-7.6422	-8.3202	-5.0292	-7.9794	-5.7433	-8.9707	-8.8207	-8.8587	-6.6888	-4.9956	-4.9058	-9.1249	-6.6284	-8.0005	-7.7722	-6.7284	-9.0209	-6.8912	-8.7651	-6.2377	-9.6337	-4.8829	-5.2655	-9.3598	-8.0786	-8.7085	-8.9185
8.0701	9.0093	5.771	9.2814	8.9735	6.3097	7.5609	10.827	8.0468	9.7016	9.8473	7.9674	6.7657	6.1213	6.3402	8.8236	8.981	6.5397	7.5561	5.8851	6.6652	5.0735	6.7856	4.7027	7.8946	4.5396	3.8253	4.6965	10.221	7.4571	10.05	3.7952	7.3492	8.9958	5.6276	7.3816	5.4331	6.0293	6.0003	6.6473	6.0332	9.8319	7.0749	10.236	9.1094	10.073	10.039	7.419	7.2516	2.2972
2.9259	2.3711	0.461	0.4537	-0.87228	0.0019357	2.9753	4.0841	-0.80188	-0.20336	3.1685	0.87709	4.329	1.9226	2.8042	3.4477	8.6668	2.6088	2.936	-0.89248	3.0071	2.1459	1.922	2.4034	2.0125	4.6266	0.47386	1.4727	3.2447	1.6779	-0.51211	2.5663	1.8203	4.9968	0.34524	-1.5093	3.2197	1.9106	2.541	-1.0362	2.4327	0.97516	-0.75798	0.66775	3.9185	3.7424	2.34	-0.49805	1.5065	-0.6944
5.3594	5.107	8.4104	11.074	4.6125	6.5447	2.1626	8.2125	7.5078	6.2109	8.5316	6.6681	5.3893	7.3457	8.4661	7.219	4.6458	4.0339	4.5716	6.608	5.4704	4.6813	6.251	5.4539	5.3347	5.6227	7.7188	7.9502	9.219	8.9551	9.8771	8.046	6.6875	7.4413	7.2908	7.8263	8.9391	7.3409	6.7401	7.8767	7.8318	4.7851	7.8254	11.142	5.3257	7.5549	9.5872	2.2787	10.515	8.7358
1.1669	2.4651	0.077612	-2.329	0.82417	-0.81624	-0.84651	2.6128	-0.72255	-6.1749	-0.24195	1.1865	-0.82266	1.8029	1.2759	-1.9183	-3.9703	5.5397	-0.37641	1.9011	-0.0028507	-1.2876	-1.7922	-0.73651	-2.4418	-1.6641	-1.7586	0.85626	-0.20849	-1.6078	-2.7142	3.684	-0.71591	0.12284	2.2242	0.6888	3.7903	-1.5676	0.57476	-0.29509	0.87312	-1.0914	0.10766	-2.108	2.6551	1.7715	2.0763	-1.0809	3.3576	0.56647
0.93311	2.216	4.7315	1.1776	2.9269	2.3162	2.2438	-0.1521	3.1361	1.6865	5.8965	4.1394	1.8952	1.3836	1.6342	0.68448	1.7339	0.65332	3.7273	1.8211	0.95065	1.2342	-0.36148	-0.76102	3.2262	1.5785	3.3388	2.5129	-1.3802	-0.28357	2.3116	0.11129	0.93517	-0.35196	3.0448	0.59626	3.3259	0.97871	3.3414	2.9602	1.7397	2.7849	0.42856	1.9259	0.79788	0.80824	3.1399	2.7856	1.335	-1.4056
-4.896	-4.9394	-1.12	-4.1647	-6.3173	-0.49213	-0.34643	-5.5273	-0.58636	-3.9965	-4.9248	-5.9989	-3.8246	-3.5244	-0.90198	-1.5196	-3.5565	-0.76602	-2.6584	0.022646	-1.948	-2.1423	1.5116	-7.0492	-4.429	-1.3364	-2.3107	-0.40854	-1.263	-3.1521	-6.4863	-1.1008	-4.5019	-2.0636	-2.8342	-5.1528	0.1454	-1.9615	-6.9623	-2.8715	-4.3969	-1.8086	-2.3582	-3.2593	-3.2487	-2.0195	-3.4305	-1.4848	-1.3807	-2.5284
-2.0029	-2.0118	-2.473	-3.7803	-5.0802	-4.3401	-2.5986	-4.7341	-3.601	-4.4655	-2.3414	-5.3574	-4.2658	-4.5456	-1.0588	-7.3154	-5.9423	-4.3304	-4.7545	-6.1765	-5.0508	-1.9365	-3.6312	-7.3678	-5.7716	-2.2018	-7.8231	-6.5025	-6.6482	-2.3583	-6.1802	-4.6841	-3.472	-3.5825	-4.3963	-4.4808	-5.4758	-4.273	-2.5857	-1.0489	-5.0958	-8.292	-4.0752	-3.9888	-2.1733	-5.5494	-2.7039	-2.2814	-2.9727	-3.4748
-12.539	-7.5668	-10.183	-12.29	-11.696	-12.709	-14.889	-9.6949	-8.9421	-9.7629	-12.411	-14.486	-11.995	-13.077	-10.782	-10.566	-9.3098	-11.143	-9.446	-12.658	-10.89	-13.771	-5.8945	-11.575	-13.461	-9.7853	-14.35	-8.8985	-11.766	-11.32	-13.125	-12.43	-11.158	-12.469	-8.4743	-9.138	-12.009	-12.968	-10.985	-9.1896	-9.8691	-10.565	-10.993	-9.9947	-12.119	-11.102	-15.173	-11.761	-11.484	-11.445
-1.2601	-0.27602	0.026593	0.12994	2.0375	-0.88748	-3.095	-0.34187	-3.5135	-3.3385	-1.9192	-2.2053	-1.2216	0.78625	-1.9169	-2.4163	-4.1315	-3.2542	-1.0163	-1.1586	-2.1027	-4.9268	0.8406	-2.4537	-1.7546	-2.7183	2.1365	-4.6418	-4.5335	0.032085	-3.0199	-1.9913	-0.8743	-2.0539	-1.6075	-0.81252	0.80314	-2.6145	-2.9172	-3.7207	-2.7731	-2.256	-0.68265	-0.02824	-1.6157	-0.40415	-2.8154	-5.7844	-1.4812	-1.7617
3.5155	1.3983	0.80235	2.848	5.7543	0.26779	6.3501	6.3363	0.83065	1.4464	3.1382	3.4324	4.4674	0.81098	4.7291	2.9346	2.9098	0.71212	4.7483	1.5406	4.6054	2.7209	1.7938	2.1473	1.7922	4.6723	1.133	1.6698	6.8251	2.4034	1.1597	2.9085	4.0584	2.3572	0.35526	-0.96558	3.5484	2.7781	1.9147	0.66017	4.5774	-0.037848	3.3353	2.3021	5.635	3.3347	-0.076736	3.1976	2.2602	-0.53388
-5.6335	-5.4137	-4.7489	-1.55	-6.1687	-2.4113	-1.3089	-4.1815	-3.1503	-6.8557	-8.22	-4.0207	-3.3618	-5.5639	-3.4781	-4.158	-4.9019	-7.2174	-7.5097	-5.7694	-5.5661	-4.9887	-6.6147	-6.8293	-3.4445	-4.1692	-3.8769	-3.4243	-3.5278	-5.9932	-4.2392	-4.4931	-5.9749	-4.8924	-4.3669	-3.241	-7.2729	-8.1585	-5.0299	-6.9508	-5.4821	-7.8815	-6.2002	-1.9559	-4.0068	-2.0791	-6.3639	-6.1153	-0.98647	-2.8716
8.8569	6.6218	6.0606	6.8507	4.8268	8.9475	7.095	7.1574	9.142	6.9528	6.307	8.8333	7.8241	2.9471	7.7852	7.3433	7.4513	5.1581	8.67	7.5928	7.0844	8.8969	7.9392	5.9555	6.8926	6.3238	7.9043	6.709	8.2802	5.7028	7.161	4.7595	5.1202	6.6455	7.7747	6.0391	6.0047	8.7263	5.9669	5.7312	3.5908	7.0674	10.531	5.6828	5.9443	8.5276	6.6895	8.0146	7.8435	5.215
-15.248	-13.085	-11.8	-16.459	-13.869	-16.134	-12.228	-12.54	-10.007	-13.53	-17.124	-12.944	-15.251	-14.41	-15.608	-13.849	-12.651	-13.6	-15.252	-12.849	-10.633	-14.98	-13.321	-16.576	-17.462	-18.17	-16.766	-16.069	-12.609	-15.836	-15.42	-19.062	-13.927	-12.95	-13.127	-16.353	-14.924	-13.137	-10.86	-15.27	-15.417	-11.62	-13.821	-16.891	-14.331	-9.513	-16.389	-17.991	-16.328	-11.829
-22.66	-25.324	-21.704	-23.524	-23.086	-22.597	-23.399	-22.152	-22.657	-22.006	-24.464	-20.74	-22.085	-26.651	-22.008	-19.367	-20.822	-19.106	-21.527	-22.498	-23.115	-25.447	-20.604	-24.393	-21.556	-22.393	-21.851	-15.793	-22.906	-21.268	-25.927	-21.643	-21.242	-19.552	-19.807	-20.829	-21.786	-21.502	-20.558	-18.517	-25.927	-21.346	-19.145	-22.281	-21.402	-22.187	-22.205	-24.42	-23.343	-20.714
-10.403	-9.9225	-8.4486	-11.115	-10.327	-8.5112	-9.7763	-11.08	-11.55	-9.1938	-10.805	-7.7156	-9.2833	-11.5	-10.386	-8.7621	-9.8215	-10.424	-8.6122	-11.411	-4.0471	-9.9714	-9.4612	-9.6591	-8.8471	-10.168	-7.9153	-13.719	-9.2161	-7.3011	-8.2741	-7.8433	-10.301	-9.4034	-11.502	-9.4071	-9.6526	-11.132	-9.7213	-7.2165	-10.602	-9.9278	-5.6104	-8.458	-9.5961	-13.325	-10.237	-10.344	-8.8078	-7.7619
-11.808	-11.197	-9.6019	-8.8651	-5.1881	-10.363	-6.5164	-8.3779	-11.185	-10.289	-9.155	-8.9499	-7.8403	-10.988	-11.362	-9.0528	-11.036	-7.8103	-5.8941	-9.7501	-6.733	-9.7268	-10.692	-11.401	-8.6171	-10.634	-8.0835	-10.372	-15.173	-5.8389	-9.7397	-9.2919	-10.531	-9.3751	-10.408	-7.7412	-9.6131	-11.912	-9.6433	-6.7945	-10.974	-8.5547	-11.465	-5.8939	-9.9095	-9.8156	-9.7986	-9.1365	-11.435	-12.109
-3.5496	-3.6089	-2.2292	-2.9241	-1.69	-1.4832	0.39881	-6.5643	-0.048132	-4.1519	-5.5436	-1.9111	-3.6222	-4.3989	-4.4836	-0.71548	-3.5096	-8.9535	-4.6606	-3.5744	-1.4294	-4.2468	-1.7264	-4.878	-6.2477	-4.9799	-4.4738	-1.7844	-5.705	-3.6453	-0.77415	-4.732	-1.3463	-1.4161	-5.0536	-4.2556	-4.0288	-4.8835	-1.5116	-5.9327	-4.2684	-1.7727	-4.0592	-2.8312	-2.1692	-2.2879	-4.5604	-3.1528	-1.938	-2.9027
2.2118	1.617	0.44735	-1.5313	-6.5135	-2.4088	-1.0406	-1.6766	-2.7308	0.83132	-0.12483	-0.61009	-1.0003	-1.1098	1.4126	-3.1036	-0.84141	-3.0194	-1.2547	-0.82239	-3.2303	0.19017	0.66721	-0.29773	-1.778	-1.4882	-1.3755	-1.6223	-0.87186	-1.6433	-1.3027	-4.8573	-3.0639	2.0729	-0.48769	-3.1736	-4.104	3.3037	-1.5718	-3.3606	-1.4151	-3.323	-2.4424	-1.1366	-1.0967	-0.63712	-0.28832	1.9367	-3.679	-0.87019
-3.0785	-3.7656	-5.5938	-5.0928	-2.6975	-5.2373	-3.79	-4.5818	-4.8868	-4.2755	-0.87065	-2.9114	-5.6626	-5.0628	-3.7943	-0.9156	-7.0183	-4.7271	-4.5121	-3.7523	-3.1902	-0.7549	-2.0592	-5.7521	-5.8118	-4.9142	-1.0344	-6.0211	-1.5974	-2.9788	-2.8276	-3.626	-3.0047	-2.0558	-3.0715	-3.7466	-0.87301	-2.9989	-1.2667	-0.97727	-0.79494	0.19187	0.36414	-3.719	0.51593	-4.0822	-3.8518	-1.3376	-4.2825	-5.7109
-2.5651	-5.39	-1.0144	-1.5367	-2.7362	-4.9128	0.79544	-1.2676	-4.1332	0.097813	-2.4188	-1.9904	-3.3689	-3.8459	-6.1106	-1.1238	-2.6916	-0.13843	-2.209	-2.0076	-4.1816	-5.0961	-3.2668	-3.395	-3.4832	-2.2495	-3.705	-1.6219	-2.3109	-8.4988	-2.0705	-1.2654	-0.59219	-2.7903	0.42042	-7.4546	-3.5207	-0.37155	-1.8242	-1.4821	-5.5913	-2.4776	-1.9189	-2.4047	-3.8674	-3.5735	-2.565	0.070519	-1.532	-4.4501
-13.884	-10.774	-12.532	-13.744	-12.35	-10.94	-14.154	-12.677	-12.17	-14.384	-12.776	-12.608	-14.501	-16.165	-16.429	-14.096	-14.914	-17.371	-11.675	-13.332	-13.829	-12.245	-13.196	-14.705	-14.078	-12.974	-12.428	-14.913	-14.645	-12.477	-14.451	-12.573	-9.6388	-12.631	-13.788	-14.362	-13.859	-11.953	-12.024	-16.558	-14.692	-15.855	-11.228	-15.413	-15.89	-10.708	-12.47	-12.3	-12.17	-15.978
-0.95399	-0.65325	0.16342	-0.19521	-4.9899	0.039712	-0.84634	1.0247	-2.317	-1.4865	-1.0845	-1.1951	-4.8173	-3.0323	0.64655	-2.054	-4.8938	-3.102	-3.5661	-2.5007	-3.3684	1.5582	-1.6115	-3.6941	-2.0729	-3.0847	-1.3611	-1.3793	-1.0372	0.7502	-2.3144	0.49128	-1.5743	-0.85717	1.8368	0.86615	0.79276	-0.49828	-4.2766	0.72359	-0.52975	0.15502	-3.3825	-4.8767	-0.48951	-1.7681	0.03236	-0.092155	-2.5406	-0.53675
-4.1578	-4.408	-3.5324	-4.0904	-5.2097	-6.9885	-6.4765	-2.4799	-3.0008	-6.4713	-1.6043	-4.331	-5.2641	-4.0139	-4.0958	-4.7983	-2.4203	-6.2067	-1.5287	-2.2438	-2.2724	-4.5238	-6.8428	-7.4015	-4.3854	-4.9382	-2.0906	-4.2931	-8.8497	-3.508	-3.3193	-3.3893	-5.496	-7.4972	-1.4611	-3.2288	-1.7122	-3.77	-3.5746	-2.6468	-5.4415	-3.6202	-3.9659	-2.5659	-7.1735	-5.0608	-4.796	-4.281	-5.0199	-3.0629
-7.2246	-3.3316	-1.3581	-2.1032	-4.5142	-3.3694	-5.4928	-4.2277	-2.2717	-3.16	-2.7618	-4.9328	-1.8248	-2.0996	-4.7005	-3.1454	-3.1241	-4.5237	-7.3418	-4.2867	-1.9505	-1.3658	-5.2558	0.3727	-2.402	-2.0989	-0.32812	0.62017	-4.6222	-4.4466	-2.7595	-4.1469	-4.2217	-0.23158	-2.057	-2.2734	-3.5359	-2.4546	-7.5539	-2.0264	-1.1251	0.557	-7.4877	-4.948	-5.1112	-4.1412	-5.6471	-3.1996	-2.6607	-2.6755
7.7887	6.041	4.7018	6.2869	4.5573	8.8774	5.4802	7.8505	1.5389	3.5785	6.0721	4.0025	8.1405	1.9798	3.1367	7.1737	3.1655	4.3589	3.3793	4.1238	4.4259	4.5193	5.5993	4.0556	4.9325	4.0474	4.7448	5.3762	4.7818	3.245	3.7602	8.7091	5.6705	6.3603	5.3925	5.8116	2.7144	5.9112	4.6208	5.8437	2.0153	2.1466	5.2269	8.6676	8.1217	5.1541	5.5283	6.1041	4.2232	5.9784
-12.969	-9.5574	-11.279	-12.536	-15.966	-8.9078	-13.111	-12.258	-9.0871	-11.052	-12.668	-11.469	-11.635	-12.35	-13.689	-13.189	-10.02	-10.134	-13.562	-13.407	-11.284	-10.336	-9.7916	-10.578	-11.637	-11.694	-10.171	-13.018	-7.607	-10.171	-12.847	-10.016	-11.412	-13.068	-10.438	-11.614	-8.4049	-12.737	-11.462	-12.704	-13.036	-11.553	-13.177	-11.047	-9.5155	-9.4166	-13.493	-11.385	-11.652	-12.869
-12.777	-13.507	-13.469	-15.271	-11.596	-10.339	-12.906	-10.338	-12.495	-10.775	-12.303	-9.457	-13.813	-13.055	-10.278	-9.7977	-13.974	-9.4177	-10.087	-9.4434	-10.475	-9.4592	-11.983	-8.9136	-10.563	-10.791	-13.387	-11.128	-11.976	-11.626	-11.324	-14.371	-10.535	-12.137	-14.115	-13.549	-8.1069	-11.077	-10.779	-10.483	-7.9357	-9.1074	-12.733	-13.31	-11.988	-14.875	-14.698	-9.11	-12.246	-13.105
8.4077	9.5676	7.2715	9.6654	6.9405	9.9918	11.245	7.6258	9.2368	11.543	9.3614	9.3511	7.5495	7.5277	8.7458	9.386	8.7707	8.2744	9.1331	11.101	8.5967	11.271	6.7281	5.7609	11.329	9.5162	8.7547	14.227	12.001	9.8499	7.3278	10.261	10.604	10.855	10.033	13.79	9.3837	10.287	12.336	10.833	9.739	11.003	8.2257	9.0978	11.153	10.267	10.885	10.297	10.093	7.054
-11.247	-11.051	-11.889	-12.91	-11.007	-10.699	-13.582	-10.844	-11.429	-10.02	-13.763	-9.0152	-13.944	-13.754	-11.318	-10.7	-13.036	-12.047	-8.4083	-12.14	-12.208	-13.081	-10.819	-13.087	-13.003	-9.6343	-12.761	-14.796	-11.675	-13.124	-14.497	-14.312	-14.774	-13.685	-10.696	-11.696	-10.604	-13.836	-12.719	-11.401	-11.591	-11.581	-11.863	-10.085	-8.6046	-12.463	-12.202	-10.207	-14.125	-10.28
-10.693	-10.617	-7.3277	-9.8741	-6.7459	-10.33	-10.073	-11.572	-6.7345	-12.983	-10.281	-8.4824	-9.8651	-8.9921	-10.841	-10.232	-4.6632	-6.247	-9.986	-10.514	-8.1034	-10.208	-9.1475	-7.9242	-10.708	-6.9868	-6.8206	-11.188	-7.8565	-6.4214	-6.8015	-8.8144	-8.8381	-10.093	-11.373	-5.7894	-8.613	-7.1506	-9.5326	-7.7076	-9.1465	-8.4147	-6.6674	-12.196	-9.2344	-10.988	-10.53	-9.2518	-9.465	-10.918
-7.1446	-9.7842	-8.5471	-8.5631	-10.014	-3.9845	-6.6861	-7.0396	-8.8635	-8.7598	-8.8044	-6.5399	-9.0971	-7.7354	-7.6591	-8.5644	-7.2341	-8.3208	-4.448	-8.3025	-11.358	-3.0274	-5.2609	-8.7644	-10.913	-7.056	-5.8816	-9.607	-3.7895	-8.9644	-6.8837	-9.0745	-8.6151	-6.392	-7.9964	-5.4997	-7.3752	-8.2158	-7.8335	-11.214	-9.1473	-9.9933	-8.4545	-9.1759	-10.037	-9.1023	-6.8573	-8.5368	-6.6751	-8.6229
-12.238	-13.133	-13.178	-18.387	-14.041	-14.06	-13.542	-12.956	-14.172	-16.246	-9.2326	-14.063	-14.598	-14.857	-14.89	-13.407	-12.041	-13.78	-14.035	-14.073	-11.008	-11.53	-13.157	-10.907	-14.089	-12.202	-14.2	-11.494	-12.025	-13.95	-9.3183	-13.896	-15.906	-11.195	-13.793	-9.0753	-10.272	-14.335	-12.042	-13.682	-11.135	-10.669	-9.0191	-16.38	-12.143	-12.591	-11.895	-10.359	-12.68	-12.943
7.9092	3.9536	3.2339	4.7862	6.9333	5.1141	3.9231	1.0991	1.9583	5.113	6.2706	4.6564	7.9907	6.122	7.1613	5.6382	5.2793	6.4864	6.38	4.2358	4.8553	5.9114	5.4757	4.6569	4.7644	6.2036	3.6858	4.9472	6.7858	3.8368	5.907	5.617	6.2856	5.5089	9.7778	5.2721	6.5454	6.1277	6.7424	4.6695	5.309	3.0086	4.5381	4.1319	4.4455	3.9509	7.5174	6.8931	0.61649	3.7161
-21.288	-21.258	-19.835	-21.669	-25.261	-24.662	-23.159	-21.33	-22.587	-22.673	-22.173	-19.267	-20.909	-18.42	-22.319	-24.449	-21.973	-26.683	-21.28	-23.459	-21.392	-22.572	-23.948	-22.238	-20.091	-22.139	-21.446	-23.056	-21.014	-21.953	-20.442	-21.741	-22.302	-21.758	-18.874	-19.402	-22.436	-22.697	-18.652	-24.607	-22.369	-22.477	-20.565	-23.182	-22.891	-22.67	-20.448	-23.86	-21.476	-21.442
-4.8847	-6.5188	-2.2366	-5.6583	-4.7572	-4.6447	-8.4453	-4.5786	-3.5666	-1.7785	-6.1138	-5.4773	-2.9917	-5.4229	-10.011	-4.3939	-3.8434	-2.8289	-5.4362	-2.956	-2.7713	-1.8147	-7.3822	-5.9982	-4.5713	-5.4847	-4.1294	-3.0504	-6.5291	-9.1871	-4.5198	-7.2154	-6.2172	-2.54	-3.2203	-5.0827	-1.9961	-3.9278	-3.9533	-4.0084	-3.4812	-3.3373	-5.2269	-7.873	-5.8226	-3.4268	-7.3101	-5.4821	-2.1637	-8.1452
-3.755	-8.8711	-3.134	-4.1276	-3.865	-5.2786	-5.7316	-5.2831	-5.2806	-3.7201	-2.1424	-5.8897	-6.4573	-2.9627	-6.4968	-4.6419	-1.1885	-4.4902	-5.3647	-4.8272	-2.4135	-2.3174	-4.2293	-6.7487	-6.9381	-5.6576	-5.6422	-3.878	-4.6073	-4.8805	-4.9802	-3.0284	-4.9134	-0.54481	-5.6272	-2.7658	-7.4376	-3.3733	-3.7305	-3.985	-2.1988	-5.4264	-5.8593	-4.7816	-4.9255	-5.6489	-5.3854	-4.8757	-7.0509	-5.8549
-11.625	-14.269	-13.953	-16.658	-9.0487	-15.837	-14.963	-12.859	-13.579	-14.422	-9.9265	-13.799	-12.435	-10.332	-13.138	-11.88	-9.5827	-12.1	-10.993	-13.94	-13.599	-11.095	-12.389	-14.519	-14.123	-12.651	-13.818	-13.864	-13.177	-12.663	-11.212	-12.558	-13.757	-14.93	-11.914	-11.633	-13.904	-14.357	-10.287	-15.876	-11.6	-10.239	-13.666	-16.227	-14.031	-15.593	-16.466	-12.932	-12.357	-12.103
-21.966	-22.408	-20.484	-20.037	-21.418	-22.464	-23.414	-19.699	-21.512	-19.059	-20.858	-19.692	-19.87	-19.835	-20.312	-20.457	-22.595	-19.712	-22.579	-19.616	-21.236	-20.676	-23.463	-22.907	-20.265	-20.42	-17.576	-21.321	-20.033	-22.669	-21.327	-17.378	-21.665	-21.1	-21.99	-18.939	-20.976	-20.339	-19.675	-25.138	-18.627	-21.11	-17.926	-20.673	-23.777	-22.133	-21.955	-23.366	-21.075	-20.707
2.2791	1.3499	4.6538	1.1089	-0.59919	0.29014	-2.0439	-2.0873	-0.64471	-2.3779	0.23183	1.8989	-2.0411	0.4179	-2.9674	-0.6602	0.19162	-1.2612	-1.1386	1.191	2.0092	2.2948	-1.9393	0.36248	0.47379	-3.1264	0.33412	4.6496	2.7863	3.3912	2.549	-0.89997	0.19757	3.3903	-0.70694	-0.12467	0.69676	-0.27137	0.37825	1.0058	2.316	3.0027	-2.5781	3.4509	-0.49989	-0.4018	1.1951	-0.20616	1.4395	-1.5628
-15.09	-15.907	-13.381	-12.308	-16.547	-13.152	-13.571	-14.902	-16.85	-11.798	-14.197	-15.565	-14.976	-11.173	-16.531	-14.021	-12.433	-14.202	-17.835	-15.367	-13.346	-13.965	-16.072	-15.444	-12.245	-13.63	-13.779	-11.132	-15.058	-13.855	-16.944	-14.363	-19.303	-13.807	-14.196	-14.508	-17.425	-11.616	-14.732	-14.717	-9.987	-12.169	-13.232	-16.463	-15.042	-14.413	-13.575	-12.438	-16.059	-16.958
0.55933	1.6907	-0.84096	-0.21234	-1.6665	-0.41167	2.3155	2.2969	2.6641	1.1131	-2.6657	1.8898	-0.63935	-1.2785	1.9605	0.56555	0.19728	-1.0034	-2.1808	-1.5819	2.6239	1.1149	-0.2254	-2.2501	-1.4916	-3.1452	0.89574	-2.1791	0.22372	1.2744	-0.049765	-2.0208	-1.9922	2.3943	-1.9312	-0.38915	1.1405	-2.748	-1.3238	-1.215	-0.5897	-1.4951	-1.7804	0.37535	1.6904	1.3061	4.722	0.81764	0.66947	2.3701
7.272	9.1717	8.3744	6.2772	7.5242	7.5957	9.2914	7.8027	7.32	5.8934	8.6678	8.582	7.3835	5.7734	4.9236	7.4711	6.3469	5.0845	4.899	6.5683	5.4584	8.0766	2.272	4.401	7.6835	7.3226	6.2494	2.6811	4.7499	8.5552	7.3255	6.9336	7.1296	7.9877	8.5271	5.9848	7.2933	6.7609	9.0334	6.3335	4.7187	6.749	4.7812	7.6925	4.5448	6.0361	9.1726	4.8158	8.1146	7.1336
-1.2967	-0.29372	-0.77277	-1.0242	0.97893	0.60315	0.73924	-2.0377	4.3347	1.2203	2.0665	1.3333	-0.356	1.0776	-1.2185	0.74279	-1.3069	-1.6657	-0.73175	-0.59788	-0.30252	-0.39957	0.8162	0.40381	-1.7346	-0.21096	-3.6864	-0.72872	-1.2323	0.031525	-0.22953	1.3758	-2.2868	-0.2226	1.6631	-0.040221	-0.86594	1.2405	-1.2139	-1.6177	-2.3947	0.16101	1.8109	-4.4253	1.2449	-4.855	-1.4312	0.84516	2.1199	-2.4003
1.7924	-3.0999	-1.7636	-4.2528	-1.8767	-2.4959	-1.0515	-1.9604	-4.6243	-4.5596	-4.8335	-2.102	-2.1813	-4.7375	-4.8013	-1.3026	-2.9643	-2.4501	-0.03785	-4.9027	-0.86966	-1.2024	-3.5739	-0.84586	-5.1914	-0.50833	-4.6717	-2.9767	-2.2387	-1.0944	-0.98885	-1.3217	-3.0858	-2.8326	-1.7252	-2.0052	0.91148	-4.3163	-1.7443	-1.8258	-4.0842	-1.6355	-2.6698	-2.6878	-3.4077	0.05738	-1.6052	-6.6572	-2.3187	-2.2361
-7.452	-8.0771	-10.773	-10.575	-10.31	-14.105	-9.2443	-6.7248	-8.8199	-10.288	-9.5951	-8.2213	-10.788	-10.426	-6.0758	-7.1263	-8.6382	-8.2838	-7.6274	-9.173	-6.4853	-10.675	-5.6401	-9.5755	-11.081	-9.6789	-10.316	-8.7006	-9.5244	-9.9822	-6.5334	-11.175	-10.742	-9.2725	-6.6583	-6.1294	-8.8908	-9.1136	-10.328	-8.0515	-7.619	-8.8908	-9.3833	-11.846	-10.17	-6.2393	-6.1862	-7.0868	-11.216	-10.331
-1.2946	-5.2106	-2.0883	-4.3415	-3.0034	-5.1827	-4.8994	-4.9446	-2.3201	-4.493	-4.6955	-6.0665	-5.1601	-3.8804	-1.8409	-2.4378	-5.0684	-5.2003	-2.2831	-3.0334	-4.0741	-1.5101	-0.99724	-2.3233	-6.6536	-4.2478	-5.126	-3.1597	-2.4602	-5.0366	-3.4382	-2.8788	-1.2369	-3.4404	-0.33518	-0.63781	0.69156	-2.9347	-1.7545	-3.4738	-2.6421	-5.4734	-4.6367	0.98963	-0.55951	-2.4236	-3.5834	-2.1459	-1.8677	-0.79651
-9.3625	-10.7	-12.287	-13.708	-9.7199	-11.697	-16.562	-8.8379	-9.4048	-13.128	-10.556	-13.774	-13.096	-11.635	-13.398	-8.8387	-13.202	-12.498	-14.067	-11.719	-12.946	-9.5088	-11.795	-13.737	-11.738	-12.343	-12.008	-12.702	-13.124	-12.394	-14.224	-9.4131	-14.037	-17.865	-13.76	-11.562	-9.3061	-12.015	-10.538	-11.239	-11.979	-10.35	-13.491	-11.927	-12.084	-9.4909	-11.246	-11.971	-10.266	-11.384
-11.68	-9.1353	-10.731	-14.255	-11.3	-10.083	-10.134	-10.269	-11.721	-8.6434	-9.2722	-14.476	-7.8829	-10.203	-10.197	-9.1477	-10.565	-10.788	-9.1068	-8.3682	-10.822	-9.0177	-12.258	-7.8749	-13.323	-10.635	-9.8709	-8.9652	-8.4856	-11.146	-16.805	-11.966	-12.018	-12.414	-13.024	-11.678	-11.738	-11.666	-7.0515	-9.7721	-11.139	-7.6241	-8.5355	-10.269	-11.762	-9.7328	-13.37	-10.252	-10.959	-10.576
-12.656	-13.333	-9.7439	-10.486	-16.819	-15.008	-11.648	-12.388	-12.459	-12.346	-11.286	-12.365	-10.943	-11.962	-13.988	-11.64	-11.418	-9.6704	-15.29	-11.489	-12.477	-12.109	-12.795	-12.781	-11.14	-14.35	-12.623	-13.338	-17.544	-12.153	-16.19	-13.018	-11.101	-15.361	-10.449	-14.051	-10.058	-12.846	-14.44	-14.465	-13.949	-14.389	-10.75	-10.213	-13.252	-14.02	-11.255	-11.176	-16.695	-16.715
-15.034	-12.493	-13.786	-12.748	-17.196	-13.44	-12.158	-16.005	-12.485	-18.581	-14.507	-16.943	-15.196	-11.848	-13.024	-13.654	-18.145	-15.878	-17.196	-14.442	-18.002	-15.365	-10.584	-14.872	-12.443	-19.415	-15.274	-14.103	-16.6	-14.246	-13.226	-11.495	-15.86	-16.992	-15.501	-11.804	-18.06	-14.353	-14.099	-17.32	-12.976	-16.058	-11.288	-12.29	-14.12	-15.585	-14.173	-14.814	-16.445	-14.07
-11.734	-10.088	-12.657	-11.846	-10.226	-11.828	-10.205	-13.606	-9.0084	-11.859	-10.237	-8.8565	-7.8347	-7.3473	-12.349	-11.584	-10.194	-9.8452	-9.8115	-7.249	-6.5916	-9.0616	-10.596	-11.566	-13.18	-8.4392	-10.805	-8.8971	-12.937	-10.647	-7.2767	-13.251	-8.3589	-12.341	-7.8798	-11.136	-9.8393	-8.1275	-8.5973	-12.554	-9.2036	-10.649	-9.4173	-9.3308	-16.548	-9.9537	-12.397	-9.0551	-9.5596	-10.912
-14.327	-14.896	-12.649	-12.91	-13.613	-15.607	-13.539	-14.584	-15.057	-12.075	-15.064	-15.389	-13.158	-11.374	-16.543	-9.3503	-16.319	-15.051	-11.949	-16.562	-12.476	-11.314	-12.962	-12.664	-12.889	-12.002	-15.219	-13.711	-13.869	-14.481	-13.312	-13.269	-16.469	-15.16	-15.281	-16.838	-12.844	-10.983	-12.091	-14.791	-11.289	-13.45	-16.358	-12.48	-15.502	-13.787	-16.064	-16.197	-15.775	-17.136
7.0054	3.7269	6.3278	6.6418	5.9352	3.8699	7.2679	8.0101	8.3314	7.0591	6.3619	8.1557	4.063	9.07	9.0791	5.2979	9.8458	8.0315	5.8167	4.6903	6.5635	7.2124	9.8372	7.1446	6.1125	4.709	6.5809	6.9841	6.3394	7.5872	6.2108	5.1722	6.0935	6.0908	9.527	8.7036	8.9584	5.3686	4.6704	4.9772	8.0374	5.4352	8.0721	5.3789	7.3872	9.1815	5.804	12.635	7.2281	8.3968
-12.2	-12.619	-12.977	-11.173	-11.052	-13.85	-11.608	-10.475	-11.767	-9.739	-14.44	-11.155	-15.955	-11.807	-13.58	-9.6015	-10.709	-9.3502	-10.501	-10.913	-10.483	-12.785	-14.182	-10.826	-9.5673	-11.724	-6.2961	-11.295	-13.289	-10.994	-10.786	-13.122	-15.042	-12.456	-11.496	-11.06	-11.293	-13.155	-8.7706	-13.259	-12.652	-11.284	-12.368	-10.494	-10.551	-12.247	-9.7012	-15.784	-12.684	-12.351
-23.39	-22.764	-20.274	-19.907	-23.033	-17.122	-18.742	-24.049	-19.73	-20.787	-20.412	-22.711	-21.506	-21.161	-21.756	-22.216	-20.556	-21.328	-26.065	-25.406	-20.509	-21.937	-22.446	-17.438	-20.612	-20.633	-20.393	-21.554	-19.835	-22.692	-20.04	-20.048	-18.569	-20.329	-19.251	-22.445	-19.31	-19.111	-19.07	-20.996	-19.918	-20.71	-20.738	-19.059	-21.637	-19.55	-18.104	-20.066	-21.597	-22.148
7.4946	4.9805	4.5238	8.5299	8.297	5.0819	5.6159	4.1069	8.5506	4.6905	8.1481	7.4482	7.172	6.4454	6.6166	9.0826	5.3406	8.2984	4.4339	7.396	10.68	7.9002	8.3819	6.278	6.0164	7.4994	9.3345	6.4031	3.5965	7.5536	6.8326	8.1606	7.7604	4.1704	6.6935	6.5054	5.9642	4.0041	3.9849	4.7543	4.9191	1.7638	7.9103	5.3141	10.263	11.006	6.4965	8.4825	5.8853	5.8896
-14.666	-9.5835	-13.289	-9.7943	-13.087	-14.552	-10.255	-14.195	-11.021	-13.291	-11.486	-9.0366	-14.245	-11.643	-14.052	-12.5	-14.226	-11.855	-12.987	-14.06	-14.32	-11.377	-14.588	-7.6555	-14.202	-12.863	-11.341	-14.921	-10.825	-8.544	-8.9941	-15.034	-9.7511	-12.698	-9.9509	-10.385	-11.474	-13.462	-10.356	-14.594	-9.2581	-14.421	-10.133	-13.83	-12.073	-13.053	-12.103	-10.188	-10.391	-11.612
10.68	8.6715	9.7797	10.077	7.0811	7.2872	7.0402	7.2327	7.2655	6.2297	10.783	5.2527	11.763	7.2579	6.1656	8.8323	9.3273	9.6284	9.0636	3.0643	10.197	9.1834	12.703	6.8081	9.0407	8.0395	8.4388	9.038	7.6988	9.8681	6.6989	8.12	7.2185	9.9595	7.2275	8.4211	7.4868	6.5292	7.8307	7.3419	6.1774	7.0839	6.9853	6.2197	10.84	9.3132	10.52	7.4414	9.9793	5.6594
-6.4688	-2.4827	-3.8326	-1.0673	-1.1216	-2.8424	-2.9996	0.039464	-1.3932	-1.3755	-1.5388	-2.7742	-4.5863	-6.3808	-1.719	-3.3516	-2.0251	-2.6805	-5.9637	-3.5594	-1.9451	-4.3614	-1.08	-3.531	-0.48259	-2.8265	-5.6843	-4.4936	-3.5184	-5.6075	-1.0106	-3.0294	-1.772	-2.1481	-5.6042	-4.973	-1.5142	-4.3331	-6.2416	-3.0999	-6.6175	-4.8471	-1.7233	-4.4425	-3.2867	-1.604	-6.4053	-7.5356	-3.2116	-6.0601
-13.004	-14.471	-10.669	-10.4	-10.437	-9.4711	-11.387	-10.632	-11.54	-10.003	-10.989	-7.7575	-9.6641	-13.918	-14.922	-12.529	-7.5534	-10.536	-11.167	-8.8335	-8.3228	-9.8508	-5.7871	-10.503	-8.7633	-10.687	-10.175	-12.555	-10.644	-12.318	-10.879	-11.025	-12.391	-12.2	-13.613	-10.09	-10.371	-11.285	-10.901	-9.1973	-11.086	-10.264	-10.962	-13.41	-7.6117	-10.6	-11.407	-12.158	-9.8724	-12.478
-6.7372	-9.0374	-7.2879	-6.3581	-7.8451	-9.0526	-7.4865	-10.04	-9.3146	-7.6792	-10.1	-7.3664	-6.5055	-7.0737	-7.608	-3.9461	-3.1328	-6.1552	-7.1695	-11.533	-9.0389	-7.4602	-9.0526	-5.5631	-9.8644	-6.0439	-6.8105	-11.714	-5.874	-9.0572	-6.4123	-8.1534	-4.8639	-8.2869	-5.8217	-9.6217	-9.8911	-9.2678	-8.878	-8.8103	-9.4889	-5.6612	-9.614	-7.4425	-9.4055	-4.5222	-10.443	-6.1708	-5.9424	-5.8111
-0.0017863	4.7319	3.4017	1.5807	-0.73841	1.4179	2.8361	1	-0.92897	0.41804	4.2394	0.48834	3.3422	2.1455	4.1203	3.1824	2.9721	1.6218	1.3073	4.9797	4.3244	1.876	2.5707	2.002	2.7359	3.0314	-2.0879	0.9868	1.9188	3.1531	2.3072	2.6462	1.1512	0.03145	1.8202	0.62099	2.7754	3.3474	-0.082891	2.7338	3.9771	4.2034	0.89712	0.72939	1.7702	2.936	1.1611	2.3806	2.4083	-1.1462
-0.69768	-5.6386	-5.419	-4.4043	-3.9991	-1.3549	-5.9532	0.75193	-7.0059	-5.9741	-3.1719	-6.2469	-0.63574	-5.5969	-3.3408	-4.3144	-4.0296	-0.74311	-1.7175	-5.3932	-2.0376	-2.6481	-2.9703	-0.83348	-6.0734	-2.4675	-4.3325	-2.7147	-0.69946	-3.6136	-3.2622	-3.7466	-4.5706	-0.90235	-4.0426	-0.76992	0.31047	-0.47563	-5.2662	-7.7659	-3.7035	-6.5457	-1.6966	-3.3061	-1.0586	-5.8662	-7.068	-2.4933	-5.5031	-2.6634
5.0341	2.5914	2.66	-1.5931	1.2634	1.6617	1.1024	2.8789	2.4961	3.6869	3.4739	-3.0094	1.1681	4.2476	1.7103	3.953	1.3867	4.6097	2.3958	3.6134	1.5231	3.0788	1.5758	1.8177	0.95137	2.8688	4.271	6.4565	3.5049	4.3206	4.5955	2.4275	2.0847	3.3066	1.9106	6.1944	0.31907	4.0423	-0.97957	1.2998	5.4536	2.3983	1.2852	1.4942	1.5968	1.7482	3.3076	0.30252	2.7835	-0.32814
7.7666	9.0731	4.8405	7.8569	6.3436	7.2048	5.0944	8.7658	8.2839	8.7826	5.5618	7.0093	9.7812	5.5737	8.1741	7.2004	7.3487	9.2995	3.434	6.739	8.2159	7.0322	3.4329	7.8628	6.6938	6.1542	3.8644	7.73	8.3622	6.5864	7.2475	5.9753	7.8437	10.027	6.7165	7.3897	7.3634	5.1689	7.3529	6.6557	8.2366	5.6269	6.3063	5.3471	7.7047	6.9067	7.816	7.3891	6.7856	8.4047
0.41211	3.2347	3.0337	1.3242	1.3792	0.13215	-0.52993	-0.64507	2.1964	1.2597	2.8329	3.8523	-2.3467	0.22801	1.4469	1.0012	3.1073	1.2769	1.3552	1.6132	-1.3891	0.076344	3.6875	-1.0019	4.0155	4.0873	-1.0268	0.31688	1.7381	1.3661	-0.22621	0.94066	1.7419	2.7255	-1.0778	0.69837	2.7133	0.79913	4.8721	0.2716	-0.31403	3.8551	-1.5106	1.1309	4.3141	4.3313	0.20635	3.7039	2.3439	4.8852
-1.0728	0.08824	1.137	-1.0289	-1.858	1.8665	0.80024	2.1839	0.43722	1.0571	1.5452	2.3194	3.9105	0.50465	-0.13563	-2.2776	1.7964	2.124	0.27158	3.9854	2.8444	-1.0124	0.66897	-4.8804	-0.30426	-1.3444	-3.3853	1.7435	0.95886	1.8422	-1.0433	-0.054306	0.48142	-1.2504	0.065968	0.32725	-0.043638	-0.72685	-1.5605	2.5136	3.4119	-0.36713	-2.0244	-1.2258	-0.24623	3.1385	1.8718	-0.55515	2.9491	-0.43095
1.2804	0.078053	-1.02	-0.79435	1.179	-0.20456	-0.46964	-2.4546	3.9614	0.069051	1.3206	-3.8732	2.1512	-0.9613	-0.76071	-2.7048	-3.0096	2.8937	2.7553	-0.038475	1.1784	0.20685	-2.0938	-0.14609	-0.51438	1.9651	1.7487	-0.15247	-4.1309	-2.3972	-3.7157	0.14312	4.014	-0.63291	-0.98724	0.86011	0.57895	-0.66198	-2.0642	-0.8114	2.5967	4.1767	-0.13094	2.2095	0.66241	-0.27843	-0.82438	0.34497	1.6106	5.2507
5.8824	3.1742	0.91983	3.3109	2.6099	1.7147	2.7838	0.79803	4.481	2.6807	2.6258	1.4973	2.314	0.80233	0.90002	4.1533	0.55188	1.7188	4.8814	2.8054	1.7063	1.0835	2.2411	4.1331	3.1426	2.2266	3.5849	0.98815	0.24078	4.3452	4.0636	0.89869	2.363	2.9548	2.2846	2.2042	4.5691	2.8775	2.1632	3.5126	5.6943	2.7642	1.919	4.0654	-0.41778	5.0755	5.0549	2.6648	0.64082	2.2282
-12.129	-7.3863	-10.136	-15.663	-9.4913	-11.563	-12.888	-13.512	-12.114	-9.1442	-10.453	-11.33	-13.045	-12.227	-10.604	-10.855	-13.12	-8.2976	-9.1806	-11.745	-10.392	-11.071	-12.496	-12.51	-10.802	-13.161	-11.359	-9.5424	-9.4901	-11.172	-12.471	-12.656	-10.399	-6.9199	-9.9798	-13.733	-10.567	-10.663	-11.271	-11.971	-12.431	-11.404	-10.774	-10.815	-12.578	-10.743	-10.071	-10.431	-9.1311	-11.72
-7.7452	-5.1249	-7.2189	-8.3342	-7.1721	-8.1666	-5.5191	-6.7688	-4.4012	-8.2579	-4.8105	-6.6526	-4.5098	-6.3017	-8.1873	-3.9428	-9.5274	-3.4907	-10.192	-8.166	-6.4887	-6.9073	-5.0347	-6.4438	-6.2172	-6.5839	-9.5541	-7.4693	-6.3919	-5.6873	-9.0109	-3.7005	-6.1559	-6.9798	-8.9613	-6.7656	-6.3237	-5.1538	-4.955	-8.394	-7.4387	-5.951	-6.5314	-6.3159	-3.4246	-7.6957	-5.1055	-3.9611	-7.1726	-5.4814
-9.9651	-9.573	-9.176	-3.1081	-6.1885	-7.8791	-6.6619	-8.5216	-8.9169	-10.299	-5.6519	-8.7254	-5.1877	-6.8095	-8.2681	-10.697	-5.4587	-6.3239	-7.8608	-7.3128	-9.255	-8.8631	-7.0766	-5.533	-7.1776	-6.1972	-7.7366	-7.9799	-7.238	-6.4738	-8.9823	-8.2708	-7.653	-4.5586	-8.1283	-9.5519	-7.1013	-6.3343	-6.2817	-3.8673	-8.7992	-7.2865	-7.7766	-8.4467	-8.1605	-6.7243	-8.7007	-7.9535	-9.4099	-7.5195
8.9187	10.517	12.343	8.1926	5.85	5.2739	11.034	7.1461	8.2687	7.8542	9.3184	12.393	9.2677	8.9012	9.3073	9.7254	6.8305	8.7646	9.6217	12.207	9.9291	6.2531	6.8734	9.6201	6.0349	11.007	8.9744	9.4861	5.6409	7.3611	9.4769	8.9362	7.0804	7.048	3.4115	9.8485	7.4865	8.3383	7.6698	9.7023	6.9984	11.548	5.5475	6.727	9.8364	9.788	10.262	9.82	9.1309	8.3761
6.5862	6.2853	7.5784	13.725	9.0404	5.9383	7.5488	8.1673	11.038	10.772	6.3481	12.148	11.303	8.448	11.188	7.7292	10.815	5.6229	8.6887	6.8096	9.7254	9.9247	8.7509	11.803	6.5125	10.878	14.255	4.4384	8.6716	10.583	2.9154	12.409	7.6685	12.214	8.8625	7.992	9.8457	6.5147	7.568	6.8874	6.5845	11.783	8.007	7.5495	8.5467	9.2493	10.996	9.6584	7.1632	8.1511
-22.12	-22.064	-19.901	-22.436	-19.772	-19.644	-16.8	-20.6	-20.236	-21.171	-18.66	-21.201	-22.472	-20.212	-20.031	-21.664	-21.517	-21.002	-20.875	-20.995	-23.15	-19.66	-23.883	-22.575	-20.442	-22.252	-21.167	-19.7	-21.043	-22.33	-21.734	-23.036	-20.332	-19.584	-19.313	-23.419	-20.562	-23.48	-22.546	-16.689	-17.316	-22.004	-19.668	-21.282	-23.867	-18.761	-19.488	-21.498	-21.406	-21.152
0.21488	1.8553	5.7482	2.9687	2.1589	1.4609	2.7657	5.8158	3.1776	1.431	3.8176	2.3609	3.686	1.2797	1.5333	6.2237	3.8491	1.4415	1.6082	2.4614	5.5618	2.5013	3.3557	2.5889	4.1001	5.284	2.2352	1.1721	-0.98126	3.1138	-0.6769	2.8961	1.9119	3.0419	3.7318	0.63628	4.3248	4.9866	2.0213	-1.0079	1.4067	3.0017	0.081336	3.4486	4.9665	2.4802	-0.4565	3.9771	6.072	4.8128
-4.7969	-1.4331	-5.6977	-1.3169	-3.9535	-0.77018	-4.5093	-3.8061	-4.6445	-5.8583	-1.8154	-3.2928	-4.9166	-8.2333	-6.9309	-5.0087	-1.2581	-5.0896	-4.0172	-5.0115	-2.27	0.1522	-2.095	-4.3953	-4.5713	-3.3348	-3.6002	-4.995	-1.8125	-2.7487	-0.33386	-2.2541	-3.9227	-9.5327	-4.8372	-5.7987	-4.5374	-5.8021	-2.853	-6.6374	-5.4616	-6.9462	-7.9669	-3.1643	-0.7898	-4.8781	-6.258	-5.4072	-4.5161	-1.8791
-1.8841	-3.005	-4.7536	-4.5933	-2.538	-3.0588	0.40611	-0.083743	-1.4483	-4.8216	-2.1907	-7.4855	-4.3238	-2.7561	-3.1299	-5.7351	-0.80638	-1.3573	-3.3012	-0.30567	-3.3395	-5.4913	-1.2839	-0.23621	-0.73383	-1.3885	-3.4904	-5.4609	-3.5704	-3.8907	-4.5245	-1.7422	-5.7485	-4.717	-5.2449	-2.4901	-3.4715	-2.8204	-2.5758	-3.158	-2.9249	1.6152	-2.2351	-2.9893	-0.81974	-3.8302	-1.3835	-2.4445	-1.7168	0.0077622
-10.774	-11.62	-12.771	-14.51	-11.829	-10.925	-12.669	-9.3567	-10.791	-12.01	-9.8776	-11.837	-10.459	-9.7787	-11.481	-12.697	-15.897	-8.2459	-9.9228	-12.571	-8.7514	-11.505	-12.176	-9.3922	-12.703	-12.293	-8.3179	-12.207	-12.347	-11.951	-15.294	-12.3	-9.2579	-14.409	-13.531	-12.771	-10.745	-10.008	-11.731	-9.7628	-10.547	-13.207	-12.346	-9.1916	-11.283	-8.9851	-9.0249	-13.773	-11.677	-14.259
8.2115	7.6577	8.6106	4.3595	3.2455	3.4898	5.8027	6.3406	5.486	6.8942	6.2251	5.7117	5.5983	7.8397	5.9948	7.2727	6.8789	3.9777	3.6237	6.4615	7.5021	6.7507	4.643	5.0166	3.6872	5.1802	4.2449	6.3214	5.1652	6.0861	2.8096	6.5065	6.3088	4.0656	5.0791	6.4033	6.6477	4.4413	5.0771	5.8598	4.6106	4.89	5.4562	5.725	5.2062	5.0305	4.797	5.2741	4.253	3.8024
3.1236	0.76812	0.80283	2.4255	3.2908	6.57	-0.45887	2.8523	-1.8214	3.4964	1.6168	-0.28384	2.5592	0.87623	0.86086	5.6058	-2.0923	1.5827	1.0723	1.6787	3.8542	0.37807	3.1011	4.3227	0.59785	5.6238	4.5143	1.6064	1.8638	2.47	2.1528	4.5734	0.97367	1.8036	-0.59088	-0.82097	0.06862	2.1155	1.7651	1.1756	-0.28005	0.98119	5.816	-0.1232	3.1765	0.74686	0.60818	-0.40851	2.9528	5.3928
2.2167	4.4181	5.472	2.351	5.4338	1.3101	4.3863	4.2573	4.414	6.7156	3.8928	3.4745	2.9092	1.5258	6.1068	6.6881	6.694	-0.75814	5.6223	4.8238	4.302	5.4412	0.80601	6.063	4.6502	6.0151	8.2625	2.7148	3.1869	4.3543	3.9367	6.1973	7.3604	4.4878	5.1406	5.4688	2.2548	4.677	4.4342	6.1108	3.6354	6.8714	4.2912	5.3759	6.0526	8.2052	1.8391	3.0557	5.6388	6.1042
-1.2158	-0.86825	-3.1323	1.2493	0.14469	-3.1164	-0.65752	-5.2648	-5.5603	-5.0437	-2.3715	-0.89112	-3.1604	-2.7212	2.0416	-0.40234	-3.592	0.84393	-4.2473	-1.7075	-0.2158	-2.5921	1.7214	-2.7997	-2.7829	-1.5279	-1.0944	-3.3016	-1.8262	-3.0489	-1.4178	-4.3204	-5.1108	-3.6	-3.2518	-1.3027	-5.4948	-5.53	2.7108	-0.6672	-1.4634	-2.3401	-3.1435	-1.6166	-3.8851	-1.0155	-0.083361	-2.2223	-3.1525	-4.8255
0.8218	-1.1198	-2.4844	-0.81445	-4.722	-3.3613	0.45503	-6.2457	-0.72857	-2.1975	-1.0458	1.134	-4.3526	-1.3551	2.9241	-2.1958	-0.18362	-2.049	-0.51451	-2.2019	-1.4242	0.56252	-4.1571	1.224	-0.50507	-2.0038	-2.1233	-1.4443	-0.040009	-2.4732	1.7426	-0.95534	-1.8666	-3.6996	-0.65556	-0.68375	-0.010123	-0.39047	-2.6018	-2.8366	-0.12486	0.95488	-0.83913	-1.725	0.58241	-0.11914	-2.9957	0.11616	-0.80625	-0.14725
11.191	6.5871	4.1911	5.7877	6.4322	7.072	6.1147	5.5062	9.05	9.4354	8.6569	5.3516	6.9219	5.8753	5.4295	5.6036	5.0331	4.936	9.8888	7.5582	9.5889	10.735	6.9277	10.98	6.2683	5.1023	7.7411	5.8241	6.9806	8.9361	6.3821	7.7572	5.9894	7.1697	8.2478	6.6121	5.8097	8.5929	4.7418	5.9479	6.1974	9.4707	7.5937	2.7536	11.103	7.3635	5.793	4.773	7.2084	4.9259
-2.3299	-0.15038	-2.8116	-3.643	-1.1317	-0.53145	-3.2514	1.4884	-2.0426	-0.91443	-0.66034	-0.15112	-1.6945	-2.5357	-2.1667	-4.6364	-0.12878	-1.0366	-5.6055	1.7473	-2.2902	-0.51023	-0.10474	-1.4394	-0.63855	3.1639	-1.5196	1.1314	-2.995	-0.96221	0.94158	-2.2712	-4.2152	-1.0901	-0.76109	-1.2692	1.3113	0.52642	-1.5173	-1.3539	-1.4869	-2.7917	-0.21974	0.15384	-2.125	0.4345	-1.8161	1.4601	-0.75567	-2.2631
3.2334	3.558	3.6871	1.4533	2.3243	0.93889	3.1013	5.2761	2.1946	2.7625	4.2289	4.8703	1.6828	1.6041	2.0394	2.7607	1.4587	5.6594	3.6282	1.343	2.1563	1.8286	4.8185	4.0982	4.2666	2.5028	2.1902	1.9995	0.012226	2.3034	0.58926	2.6611	0.76146	4.1256	3.1715	2.624	3.3708	4.3342	0.59675	1.6664	6.2315	2.7461	4.1587	6.5148	2.0257	3.4339	2.3131	2.9964	4.256	5.0558
1.2403	0.78287	-1.4258	5.3225	2.6311	1.9784	2.7812	3.455	2.8271	2.4784	3.8759	5.1002	0.34726	3.1377	6.2703	3.4289	0.2457	5.1573	2.698	2.9008	2.9755	6.7843	5.8105	-1.4946	4.4456	4.5477	0.83676	-0.36578	1.0075	3.7281	4.3111	1.8835	6.7248	4.6289	2.2545	0.73053	3.7324	2.292	1.6934	3.3968	3.1142	4.2009	0.47909	1.4384	1.8679	2.0112	2.6491	4.4878	4.3658	1.4084
-4.1165	-2.9238	-1.4339	-4.0554	-0.90784	-2.4639	-3.3207	-2.6783	-4.4163	-4.6501	-3.8531	-3.5455	-4.1468	-4.0346	-4.0698	-4.0254	-3.3558	-3.401	-3.9571	-3.4382	-1.3938	-3.3426	-5.6414	-5.1304	-6.0453	-5.7932	-7.2873	-0.9777	-2.3762	-4.3478	-3.6804	-3.6703	-3.0841	-3.5261	-3.4595	-3.5332	-1.0882	-1.1469	-1.9973	-0.64225	-3.4468	-4.1038	-3.7023	-3.9896	-2.3802	-1.7515	-4.7141	-2.403	-5.8706	-3.6926
-24.751	-21.209	-20.922	-19.67	-20.614	-20.869	-21.219	-20.077	-21.389	-24.24	-19.339	-23.544	-19.182	-22.381	-24.546	-18.658	-22.049	-18.369	-21.867	-21.08	-27.482	-22.532	-22.291	-20.964	-23.517	-17.802	-17.709	-21.426	-20.838	-24.236	-20.413	-24.505	-23.318	-21.274	-22.474	-22.076	-22.902	-23.848	-22.096	-21.152	-21.777	-17.733	-23.2	-24.112	-25.592	-21.162	-24.771	-19.278	-23.07	-21.688
1.5187	1.0225	0.20545	-2.6143	-5.9132	-0.24304	1.1748	-2.7378	0.97806	3.0706	-0.22441	-0.09771	2.7843	-1.8038	0.42427	0.99234	-0.87253	-1.6725	-2.3204	-1.5661	-1.3138	1.8146	0.27783	1.1303	0.14694	2.637	-1.46	2.7155	1.3317	-0.54453	1.7788	3.509	1.2258	-0.97586	2.2561	-1.247	-3.0284	-0.02954	-2.1975	-0.07957	1.5063	2.3334	0.64097	-5.6221	0.48908	3.3571	-0.88111	0.83247	0.065126	-4.9778
5.8527	8.0865	7.1742	6.2033	4.6111	6.149	10.188	9.6584	5.6153	7.3555	7.6013	7.5931	6.5277	5.4399	6.5087	5.4303	7.4348	4.5359	7.6676	5.4714	7.4176	11.608	10.027	8.1219	5.815	10.476	4.6541	6.9473	7.4928	5.6448	5.556	6.3955	9.4182	7.6558	8.9906	6.1496	5.4355	4.7166	5.9704	6.4843	8.5502	6.8999	8.8501	6.9773	8.9524	10.567	10.681	7.1208	7.9971	9.1826
5.8478	4.0328	8.9784	5.1058	3.7056	6.7863	5.4779	8.3649	7.051	1.9979	4.3085	3.9718	6.654	3.7194	2.3932	7.2332	6.8255	2.1273	6.638	10.441	4.509	4.8615	5.6307	5.9375	3.1077	5.0761	7.0486	5.1298	5.407	5.212	3.8147	4.2291	3.5031	4.5912	4.6187	3.4503	5.8632	3.9863	4.8487	3.9633	5.0792	4.7446	3.1469	5.8504	6.5752	6.795	4.2567	5.3841	5.5523	5.3172
3.7652	1.813	2.8969	1.9901	4.6477	3.2517	2.0053	3.3985	-0.3942	4.253	2.712	5.1252	2.7369	0.51389	5.123	2.4956	0.1486	2.6159	4.9225	5.5003	1.8603	5.892	2.5182	1.2059	4.3881	0.45128	3.5574	0.99492	3.6775	4.8539	5.5203	3.4631	2.5622	3.2175	5.4231	0.051943	1.2991	4.7211	3.8426	-0.82692	5.8123	1.6486	2.3424	0.39226	4.6509	4.9572	0.003809	1.0435	3.2214	3.3401
-2.1139	-2.9701	-2.7438	-2.7952	-3.942	-2.5047	-2.0268	-4.2703	-7.84	-2.8846	-5.1132	-4.3486	-4.3159	-1.9546	-2.053	-5.6144	-5.3953	-2.4003	-3.0691	-6.8351	-5.2474	-4.5117	-4.4198	-5.3561	-2.4178	-2.2222	-2.5486	-0.85437	-3.4828	-5.659	-3.0101	-5.6126	-5.6884	-8.7505	-2.5399	-4.0101	-4.0177	-3.6073	-6.0951	-2.8304	-2.3473	-5.6655	-4.1403	-2.1963	-2.4639	-4.8201	-3.7994	-5.3458	-2.1236	-2.1153
7.4089	7.9662	7.8323	7.5534	7.8332	8.2253	4.4206	8.6191	9.0228	5.128	2.755	5.6199	6.6674	8.4871	6.3378	4.0071	7.6353	8.6715	7.2753	9.9098	6.8111	6.6888	6.429	6.4603	5.792	8.0075	8.906	6.6122	6.2856	7.1385	6.2307	6.6525	3.6457	5.1754	6.1176	5.84	5.2407	5.0963	8.0336	7.0001	6.7929	4.8703	7.1896	4.7453	4.1269	5.8468	5.8828	5.0655	5.5207	5.5555
-15.294	-12.894	-14.732	-17.454	-19.005	-14.535	-15.448	-14.72	-12.37	-15.633	-14.294	-15.092	-14.429	-14.177	-15.172	-14.757	-14.114	-11.848	-15.384	-17.249	-11.408	-11.428	-17.642	-13.44	-12.421	-13.981	-15.38	-17.259	-12.549	-12.643	-14.618	-12.864	-14.545	-13.749	-12.007	-14.278	-15.541	-12.991	-14.264	-12.83	-14.227	-14.394	-16.287	-17.256	-14.391	-14.981	-15.74	-13.752	-12.698	-15.595
-13.022	-16.44	-14.296	-10.974	-12.219	-11.508	-13.286	-13.755	-8.2237	-10.291	-10.489	-10.84	-9.3128	-9.2911	-11.485	-12.945	-11.062	-12.553	-13.473	-13.546	-12.389	-10.096	-9.5971	-8.4376	-10.132	-11.952	-10.696	-14.688	-11.558	-11.279	-12.152	-12.449	-9.6599	-12.613	-11.223	-10.365	-12.211	-10.12	-10.385	-13.503	-10.238	-9.4861	-10.584	-11.294	-11.512	-12.686	-12.273	-10.252	-10.008	-11.596
-21.686	-21.315	-19.445	-21.841	-25.783	-21.385	-23.255	-21.602	-22.104	-24.329	-22.029	-21.956	-26.058	-25.102	-21.207	-23.926	-23.424	-23.175	-20.971	-21.361	-24.954	-23.264	-22.469	-22.026	-24.995	-20.532	-20.296	-23.162	-20.69	-23.124	-21.354	-22.888	-20.862	-22.665	-20.557	-21.934	-22.519	-21.675	-22.204	-19.329	-22.876	-22.686	-21.195	-19.333	-23.012	-25.121	-22.317	-21.265	-21.18	-23.491
-13.35	-13.997	-13.885	-12.218	-15.696	-15.773	-12.586	-12.202	-13.603	-13.379	-18.458	-15.437	-13.377	-15.484	-12.406	-15.757	-13.07	-12.294	-15.634	-11.04	-16.215	-13.597	-12.472	-19.685	-12.126	-17.039	-15.691	-15.42	-12.274	-14.889	-14.491	-13.986	-13.372	-15.233	-15.822	-12.777	-13.147	-11.946	-17.167	-14.762	-14.129	-15.497	-15.873	-14.41	-12.742	-17.422	-13.929	-14.84	-13.461	-14.537
-15.278	-12.442	-17.05	-14.259	-16.706	-14.607	-13.793	-17.161	-12.027	-15.733	-13.611	-18.543	-12.806	-13.6	-16.913	-10.925	-15.32	-14.584	-13.421	-13.302	-14.989	-13.05	-15.441	-13.229	-14.344	-16.322	-14.734	-14.351	-13.75	-14.808	-14.556	-16.191	-14.178	-15.629	-15.57	-14.295	-15.18	-12.815	-16.386	-15.483	-11.659	-18.389	-16.535	-14.918	-14.662	-12.976	-12.184	-14.547	-15.135	-16.5
-7.9861	-5.6858	-8.8947	-7.8947	-9.9354	-9.6448	-11.007	-11.247	-7.5166	-12.75	-8.5604	-7.8556	-6.9683	-13.149	-8.1359	-8.2955	-8.841	-7.8904	-12.64	-7.2495	-11.107	-8.8452	-10.667	-11.886	-7.5737	-9.0851	-7.426	-9.0966	-8.6093	-10.998	-9.0428	-8.5711	-10.616	-6.4554	-8.2202	-7.5226	-4.6323	-11.184	-11.152	-10.362	-6.2719	-10.679	-10.974	-8.4409	-10.037	-5.2032	-11.409	-8.3962	-8.9878	-9.7093
6.2939	5.9128	5.824	3.3153	4.4972	6.3311	5.4253	10.555	3.0947	5.3672	8.9829	7.3221	5.0458	4.3104	3.1416	4.0828	4.9427	7.1656	2.6165	7.4582	6.4347	4.9484	6.0464	6.5184	7.0763	5.4208	4.4409	5.7628	4.8291	6.741	7.4404	6.6046	3.0677	8.6986	6.6066	2.1399	5.2032	7.7025	5.8891	3.2013	5.7815	4.1449	6.8376	5.3685	6.2979	6.9469	6.8427	6.966	8.8668	7.9876
-0.86937	-2.9682	2.9997	-1.8105	2.4372	0.15786	0.16737	-0.92359	-0.87349	1.1148	-0.34466	1.2927	0.30803	0.63566	-3.7081	-4.2907	-1.0368	0.93704	2.4739	-0.67165	0.98133	1.2623	0.93967	1.399	3.0429	2.5676	-2.6887	-1.5637	0.82453	-2.014	1.8273	-0.31304	0.37411	-2.4057	-0.63117	4.422	3.1248	2.8967	-3.4537	1.5605	-0.0017882	-0.77175	1.7702	0.48218	1.303	-0.66175	-1.0898	-0.73329	-1.7317	-0.77164
-13.863	-16.065	-12.882	-10.045	-18.012	-12.911	-13.839	-16.18	-12.326	-15.24	-11.094	-17.5	-14.646	-13.546	-12.623	-14.621	-14.284	-14.257	-15.211	-15.605	-13.325	-16.999	-13.115	-13.351	-13.826	-13.415	-13.019	-12.67	-14.466	-14.186	-14.89	-15.416	-15.143	-14.105	-16.56	-17.166	-16.399	-14.759	-14.231	-16.754	-17.983	-14.807	-17.21	-13.69	-15.128	-16.769	-14.29	-12.78	-16.038	-16.125
-25.252	-19.231	-15.111	-17.514	-20.075	-22.243	-19.296	-22.561	-21.507	-20.599	-22.136	-21.141	-20.948	-19.25	-22.002	-19.779	-18.867	-22.016	-23.035	-21.966	-17.313	-19.839	-21.726	-18.923	-23.208	-23.753	-19.453	-19.804	-20.11	-18.106	-22.341	-20.863	-23.802	-22.568	-21.897	-21.534	-23.001	-19.819	-21.029	-20.17	-22.862	-20.767	-19.165	-19.1	-20.31	-23.139	-18.963	-21.862	-18.375	-19.8
-6.5848	-8.9167	-6.5676	-7.1171	-8.6701	-7.3793	-5.3907	-7.8361	-6.9702	-4.5371	-6.6089	-4.6474	-7.7838	-6.1541	-5.9933	-5.3168	-6.8359	-6.9837	-6.1478	-4.2199	-6.747	-7.0989	-7.9359	-6.4294	-8.3723	-5.9381	-6.663	-6.3496	-7.2639	-8.6621	-9.4118	-7.7106	-4.8201	-5.4877	-5.3328	-8.0337	-4.3412	-4.6577	-7.997	-7.0092	-7.4271	-5.7325	-5.3991	-7.0547	-8.8309	-7.3973	-7.9462	-7.445	-5.8889	-6.5699
-12.219	-12.508	-11.589	-12.098	-10.623	-11.528	-10.215	-11.405	-12.207	-13.096	-11.163	-13.282	-10.679	-15.559	-12.792	-12.213	-12.777	-10.863	-11.296	-12.266	-11.451	-9.0747	-10.722	-11.749	-12.338	-11.189	-13.317	-12.92	-13.765	-13.327	-12.375	-12.844	-12.677	-12.877	-12.912	-10.833	-11.828	-12.04	-14.291	-10.722	-12.267	-14.116	-12.419	-13.079	-13.456	-12.256	-10.446	-12.123	-13.322	-12.104
-2.9005	-3.131	-1.655	-7.2139	-2.028	-2.5511	0.70967	-3.5502	-0.81264	-3.598	-1.2075	-2.8786	-1.1748	-2.7231	-2.0143	-5.7079	-4.4172	-2.1776	-3.0527	-2.4736	-1.9259	-3.3455	-3.0257	-4.4081	-0.39697	-4.0406	-0.74262	-2.6347	-5.1223	-0.8047	-1.0559	-6.1178	-0.63336	-3.8306	-2.1179	0.052853	-4.1812	-5.652	-1.4174	-4.3372	-1.9027	-1.3893	-2.2311	-2.2329	-2.2161	-0.16294	-2.0934	-3.6952	-4.0619	-3.4362
0.56059	3.9949	0.42185	0.83217	1.8229	2.4657	-0.72989	1.4863	3.103	2.9685	-1.0502	2.9549	0.39272	3.0521	3.4341	-0.23172	0.58324	3.1202	3.0564	2.2762	-0.9135	2.6453	2.692	-0.57063	1.9619	3.9489	2.8582	1.0005	0.84001	0.88115	4.3503	2.9388	1.8761	1.8576	1.9348	2.4224	1.829	1.0611	-3.4962	1.8813	2.2311	-0.095354	1.9775	1.474	2.3639	-1.0797	1.1664	0.21793	2.5208	-0.94537
-5.5075	-4.363	-4.794	-4.1066	-3.2668	-2.3415	-6.7921	-3.1393	-1.7836	-1.6633	-4.1369	-2.9604	-8.6268	-5.3453	-1.431	-5.0716	-7.0088	-2.1959	-7.3365	-6.1107	-4.9631	-3.7449	-7.3118	-5.6783	-1.903	0.28731	-7.3294	-3.8622	-7.5325	-7.3449	-5.1995	-3.9238	-4.6197	-5.6347	-4.7052	-5.5144	-4.8008	-6.7785	-1.8799	-7.9861	-2.4323	-3.1355	-6.4094	-2.7893	0.092422	-2.369	-3.8961	-4.999	-6.0149	-4.1512
-9.0657	-8.4577	-12.413	-8.3836	-13.006	-7.8477	-9.1623	-8.9173	-9.9077	-12.61	-9.1301	-8.5324	-9.7146	-9.3152	-7.5978	-8.8334	-5.3834	-9.0056	-8.8014	-9.4274	-7.4666	-10.885	-11.849	-9.0822	-10.188	-10.671	-7.2672	-10.347	-9.0825	-9.9951	-9.7898	-6.5598	-9.0024	-10.397	-10.543	-8.1572	-6.2325	-10.408	-9.3909	-9.3878	-9.8488	-10.073	-9.758	-10.467	-7.438	-5.5918	-5.6969	-10.807	-9.4506	-9.6841
-1.3055	-2.277	-4.7282	-3.8187	-2.3922	-2.5048	-4.7933	-3.7826	-2.8252	-1.327	-3.4773	-3.1104	-1.209	-3.0732	-4.2648	-0.3597	-1.2424	-1.9219	-0.80435	-0.33926	-0.99513	-0.11335	-1.687	-2.7389	-3.0429	-2.0063	-2.4349	-2.223	0.64016	-3.3857	0.50274	-1.842	-2.5205	-2.4157	-2.1547	-0.36075	-1.9011	-0.13474	-0.17785	0.46544	-1.9742	-1.5493	-3.1301	-0.29032	-1.4822	-0.86126	-2.7565	0.97724	-3.778	-2.294
2.9182	-3.3371	0.58204	-1.4773	2.5643	-0.89501	-3.1965	-1.4322	-1.6237	-0.91906	-1.5281	-1.5165	0.78926	-1.1322	-0.10679	-0.47134	1.6074	0.47463	-0.78958	-0.59349	0.20206	-0.20173	2.8892	-1.0716	0.59181	1.7329	1.0005	2.1781	-1.0369	-4.312	0.70921	-2.6728	-0.20389	1.217	-2.9308	-0.81114	-1.3502	-2.0818	3.0434	-3.2791	2.7362	-1.8101	-2.2167	3.46	1.8618	0.37704	1.4067	3.0701	-0.2211	0.15819
-2.854	-6.1458	-1.5743	-5.3563	-3.1954	-3.5453	-6.4493	-8.6899	-4.6746	-4.2459	-5.1932	-5.1407	-1.9692	-7.3933	-7.6815	-4.2395	-4.3363	-3.5602	-4.4364	-2.0621	-5.843	-5.7391	-3.7626	-3.9847	-5.7466	-2.1531	-5.1865	-2.9655	-2.687	-3.9304	-3.1305	-0.69353	-0.60468	-2.0954	-1.9381	-2.3606	-5.1395	-1.9408	-0.18052	-4.759	-0.80349	-2.1486	1.9113	-5.0047	-6.5053	-5.8419	-3.9571	-3.5058	-4.9317	-3.1207
2.0958	-1.4984	3.1111	1.1521	3.6685	2.6547	2.7188	3.8244	1.1112	0.0064955	0.67021	2.5998	2.7095	0.90842	-1.1483	2.3564	1.6732	1.8267	-2.1821	1.9502	1.3745	1.5788	1.7423	4.0881	1.8519	0.24865	0.36461	-1.0506	1.4288	0.79338	2.3531	0.71658	5.1173	2.8144	1.799	1.2961	2.1448	3.9272	3.9111	2.128	3.8952	-1.789	3.3904	0.23162	3.7448	0.093594	5.4796	0.39209	1.8987	2.4854
-2.6358	-1.1233	-2.2158	-1.7223	-2.97	-2.1167	-0.25076	-0.49286	-0.69712	-2.1474	-3.9249	-4.971	-3.0976	-1.0753	-3.7689	-1.699	-2.2775	-5.0825	-2.4232	-4.1549	0.17941	-3.2416	-2.4039	-3.7168	-1.1503	0.16409	-3.6903	-0.59408	-4.4605	-1.6676	-3.8687	-4.9107	-1.9195	0.50356	-4.2997	-2.2141	-2.3035	-0.6345	-3.4844	-0.78817	-0.11562	-2.7031	-3.8674	-4.5629	-2.5051	-0.38593	-1.4021	-3.8651	-3.8822	-3.1161
-0.85897	1.4275	-0.41617	0.91618	0.70891	0.11499	1.6879	-0.6444	-1.9643	-3.754	0.42351	0.12724	1.798	-2.7635	0.36719	1.1361	1.6895	-1.7925	-0.29722	0.97557	0.9308	-2.8619	-2.6674	-2.0989	-2.2079	-2.7377	0.36903	-4.7258	0.33276	0.33483	-1.1693	-1.4	-1.4094	1.6607	-4.4497	0.41684	-0.29484	0.61766	-1.8051	-2.8239	-2.2249	-1.7616	0.39764	-2.4101	-3.6867	-5.6641	-3.3043	-2.2114	2.333	-0.16577
-23.312	-27.005	-20.468	-23.553	-18.654	-23.032	-20.465	-20.064	-23.552	-23.28	-17.676	-23.225	-22.645	-20.134	-24.943	-21.836	-19.315	-22.39	-22.688	-22.484	-19.344	-17.853	-22.111	-25.278	-22.227	-24.228	-21.757	-22.865	-22.903	-21.532	-22.444	-20.902	-24.409	-23.201	-20.562	-23.649	-20.385	-22.021	-19.598	-21.082	-17.456	-24.888	-21.123	-21.658	-19.805	-25.05	-21.581	-24.151	-21.015	-24.39
-21.01	-20.817	-22.633	-22.115	-21.393	-21.999	-20.607	-17.181	-23.097	-20.383	-25.762	-21.489	-21.656	-21.583	-23.535	-20.561	-21.01	-18.834	-20.947	-19.574	-23.635	-22.003	-23.885	-20.012	-25.319	-20.841	-20.787	-19.128	-26.217	-22.046	-23.728	-19.394	-22.297	-23.307	-17.696	-20.585	-18.436	-21.092	-22.245	-23.143	-21.94	-23.907	-18.911	-21.767	-18.847	-20.456	-19.526	-21.468	-20.252	-20.361
7.2644	4.8793	4.781	3.5643	4.2084	9.2167	8.1671	8.6609	6.9082	7.4885	4.6965	5.5544	4.8154	6.4419	3.3669	8.4072	5.6925	4.5937	4.4074	8.5811	6.7341	7.5596	7.8846	5.3754	5.3494	4.554	8.4676	2.3894	2.0347	6.2168	4.6644	1.9206	5.4847	6.2529	5.6609	4.9308	6.6072	7.3654	6.072	7.276	4.0127	1.8952	8.2188	3.9137	6.8328	2.5795	4.0294	5.6033	6.257	5.1466
-4.2796	-5.5128	-0.53544	-5.7915	-3.8547	-2.0248	-1.8753	-3.64	-0.48207	-2.5452	-2.8433	-1.9848	-1.843	-2.6119	-1.0673	-5.8798	-4.1281	-2.3098	-3.2134	-3.7357	-1.8777	0.41429	1.4932	-1.7099	0.017747	-4.3741	-2.4615	-1.0632	-4.4731	-2.5503	-2.7133	-2.9365	-1.0215	-3.7663	-3.3491	-4.4542	-1.4697	-4.338	-2.5148	-4.1811	-0.33366	-1.3082	-3.7638	0.5617	-5.0866	-3.0181	-1.9357	-2.0265	-5.0299	-5.8875
-0.7201	3.4659	0.24236	-0.70095	0.38459	0.24881	-1.4991	2.6292	-2.6317	0.86387	-3.0192	0.95086	-2.5905	1.2528	-0.7707	-0.11264	-3.2925	-2.1951	0.51525	-1.3893	-3.1857	0.96659	1.1308	-0.255	1.2127	0.24618	2.3054	1.2572	2.2021	-0.3316	-1.061	-2.1491	-0.49532	-1.1771	-2.1557	3.0212	-0.6492	0.38682	-1.0693	1.0094	0.93384	0.26299	0.73654	0.94585	-3.0995	0.58143	-2.6983	1.6815	-2.7352	-0.61836
9.0593	5.6725	8.2056	6.5767	8.3021	6.3156	5.8406	7.9293	5.6381	6.2432	8.7664	5.2538	7.9815	8.364	5.7861	5.3376	5.8719	5.3857	7.9344	2.9238	9.4443	7.7952	9.8692	5.0921	7.383	7.7397	5.9146	7.1196	8.866	5.757	7.6309	6.1233	6.7536	6.78	6.8718	6.6009	6.4468	5.6562	7.7064	5.0023	4.3931	8.8797	6.9991	7.4726	4.9055	6.2628	6.7481	8.3761	10.602	8.0185
0.47574	-0.33214	-0.08237	2.5835	2.9239	1.6737	4.0749	4.8512	0.61584	0.46042	-0.15047	-0.12433	4.9611	1.0344	-3.455	0.19165	2.7598	2.5218	0.81695	4.5417	0.49094	-2.1542	-0.73293	3.0001	4.2725	1.0449	1.975	-0.26447	1.1585	0.69639	1.6407	1.7724	3.4632	2.5334	-0.34292	1.3091	-2.2874	3.4802	4.5932	1.0419	2.184	2.8603	1.1984	1.3385	1.7877	4.776	1.7778	1.4871	0.26688	0.88897
-0.7698	0.60213	1.2712	6.4949	5.1763	1.1519	2.1771	-1.3406	2.4185	-2.9328	-0.36356	2.0574	1.8498	1.0531	-0.35783	0.42641	2.2856	1.086	2.6164	2.8314	-3.0219	1.6662	2.9666	-1.8414	-0.57329	1.8028	1.7385	2.9537	0.67353	-0.47071	-0.78701	0.71444	1.8192	2.9036	5.4664	-0.37034	0.57819	0.54997	-1.2003	1.7035	0.93232	0.80743	-0.067407	0.12269	0.23522	-0.31439	-1.9131	1.656	3.0193	1.9737
8.8986	8.3808	9.3127	8.073	7.3234	8.0405	9.0879	10.443	10.271	9.8516	5.527	6.2372	10.967	10.068	7.9065	9.9162	9.5908	8.0977	8.4664	6.2729	9.8168	8.2888	8.0741	8.4883	8.5539	10.105	7.0208	7.9827	5.8556	6.6268	7.1528	6.675	8.545	8.2155	6.2668	6.324	9.442	9.5572	11.11	8.5411	10.575	10.707	9.7766	7.2406	8.1629	9.5182	11.301	6.8886	8.9137	12.123
-1.0514	-3.5094	-3.344	-1.1544	-1.1271	-5.6069	0.51403	-4.4189	-4.8668	-3.887	-0.98683	0.043616	-0.68698	-2.6586	-0.59749	0.25246	-2.3445	-5.3396	-2.8916	-0.58548	1.0638	-3.2793	-5.3383	-0.30661	-2.0776	-0.66531	-2.3803	0.45348	-5.0364	-0.20146	-1.1943	-2.8355	-2.1353	-1.6801	-4.076	-3.0205	-1.1481	-3.034	-4.461	-5.3257	-0.41916	-1.056	1.2191	-2.0616	-3.6204	-2.5223	-2.4875	-1.7751	-2.6164	-0.61024
-13.08	-15.773	-14.413	-14.598	-10.988	-13.781	-12.718	-11.736	-12.15	-13.986	-12.162	-15.158	-12.016	-14.352	-13.524	-12.818	-11.827	-15.17	-11.007	-10.904	-13.537	-12.561	-10.342	-11.349	-13.484	-16.706	-14.255	-12.291	-9.1869	-13.657	-12.679	-12.144	-12.278	-12.52	-13.534	-13.63	-12.549	-11.454	-13.008	-13.534	-13.502	-13.081	-10.03	-12.548	-15.508	-12.838	-9.8187	-9.1621	-12.749	-11.575
1.5587	-2.1406	3.3579	0.27044	2.8226	2.3848	6.1155	-0.092182	0.092942	0.72079	0.83023	2.5956	3.8549	1.6286	2.1968	1.116	2.3145	3.3181	2.4016	1.7236	4.5447	0.90634	-2.3019	2.631	0.98923	2.4098	-0.46349	-0.092743	2.8477	-0.034292	0.95031	1.4527	1.2489	2.0356	1.0078	5.065	1.8654	3.5263	0.145	1.1985	1.3154	0.74909	3.4958	7.1736	0.38485	3.432	2.5686	-0.38987	-1.2433	0.29557
-9.9587	-8.1503	-6.4163	-6.7594	-12.308	-7.2726	-8.4041	-9.3641	-9.5467	-9.8338	-8.9769	-11.167	-6.0619	-9.1796	-8.8452	-11.146	-9.7052	-7.5948	-8.1069	-9.2968	-8.0473	-10.532	-6.8969	-9.3206	-10.089	-8.9214	-8.4459	-8.4899	-7.3323	-9.7365	-9.6543	-9.7779	-10.009	-7.9512	-7.0205	-9.7555	-11.05	-9.1838	-10.681	-9.604	-9.6911	-8.9874	-8.0702	-9.3674	-6.6713	-7.8526	-8.8437	-9.5768	-9.2349	-9.2747
-12.63	-10.552	-15.492	-15.261	-9.4011	-15.133	-14.317	-14.034	-14.784	-12.329	-15.145	-13.46	-13.061	-12.599	-13.595	-12.001	-12.76	-13.291	-16.657	-12.761	-12.388	-10.441	-11.901	-12.365	-12.168	-14.702	-10.106	-14.288	-12.946	-9.7422	-14.42	-14.586	-14.61	-14.751	-9.0824	-12.976	-13	-14.981	-15.51	-10.32	-11.828	-16.858	-15.398	-14.857	-13.547	-13.735	-11.837	-12.234	-13.736	-9.4799
0.12522	-4.3827	-4.4009	-2.1513	-2.8697	-3.8533	-3.0048	-2.4719	-3.2886	-2.2768	-7.0156	-4.7241	-5.6842	-4.9106	-1.8244	-1.906	-4.0861	-7.3749	-3.9087	-2.7566	-6.7234	-1.2587	-3.2403	-7.6732	-4.6859	-6.1208	-8.9816	-2.886	-3.7243	-2.6839	-4.2903	-1.0224	-5.755	-7.1517	-3.9641	-2.4231	-2.6452	-3.5124	-0.6843	-1.5619	-3.5341	-2.6171	-6.6453	-2.9223	-1.4308	-3.6259	-0.71738	-4.502	-4.1009	-3.9329
-1.2033	-2.0741	-3.7464	-1.1818	3.4219	-5.9843	1.3705	-3.5517	-4.6368	-0.92989	2.2145	-2.6276	-0.031353	-0.78927	3.0649	-1.3434	-2.3634	0.84795	-1.6209	-0.34626	1.0106	-0.91892	-1.2172	0.18665	-4.5569	1.9178	-1.581	-3.9348	-1.5168	-7.5861	-1.6138	-2.5698	-1.0698	1.2232	-1.5953	-3.0023	0.33402	-1.3369	-0.14571	1.7892	-0.84252	-1.9209	-0.24523	-0.75616	0.73692	-1.6724	-3.521	-2.1606	-1.5902	-3.1725
6.7959	7.3613	5.7284	9.3961	6.7232	4.7024	6.448	6.2994	5.6055	6.5038	8.7314	6.0515	4.4322	5.7386	6.343	7.9728	8.934	5.0066	5.0007	10.287	4.6197	4.7037	1.7697	4.8489	5.8755	5.3295	6.8337	7.8202	4.1918	8.271	8.7299	8.9011	8.6151	9.8431	5.3739	5.2587	8.7913	5.6771	5.3544	6.2	6.8178	6.7541	8.0895	4.8041	8.0767	4.8403	3.7282	8.0607	7.8705	9.309
-11.479	-13.038	-14.194	-11.803	-10.798	-14.535	-10.797	-11.82	-10.927	-14.731	-13.844	-13.879	-15.516	-15.039	-11.416	-12.862	-12.754	-15.093	-12.789	-13.862	-11.91	-11.054	-11.254	-14.02	-14.856	-12.906	-14.519	-14.99	-14.959	-12.196	-12.458	-14.677	-13.788	-12.377	-16.215	-12.112	-12.94	-15.08	-11.922	-12.445	-12.006	-10.94	-12.656	-13.019	-14.339	-10.225	-11.694	-13.582	-16.141	-14.316
-3.2539	-0.17528	-0.45955	-1.3739	-4.9352	-1.707	0.42786	-5.8265	-4.6605	-1.0911	0.56731	-1.3014	-2.6072	-4.6502	-2.8141	-2.2957	-4.1741	-0.26107	-5.5431	0.13653	-2.945	-3.0813	-5.3041	-2.2305	-2.6668	-3.7394	-4.9489	-1.5948	-2.7152	0.53133	-3.1246	-2.3674	-1.9205	-3.2859	-0.86015	-2.0572	-0.53052	-5.5035	-0.16742	-0.80473	0.29605	-3.5013	-3.534	-4.0322	-3.2131	-1.8304	-0.49927	-4.5045	-4.8652	0.038172
-2.0151	-3.3956	-1.3087	-1.2726	-0.94031	-6.5439	-3.1715	-2.9449	-6.6299	-1.992	-1.5891	-1.8144	-4.5565	-1.3393	-3.032	-1.8212	-3.3306	-3.0875	-4.5756	-1.9279	-2.3796	-3.7669	-2.6699	-3.0298	-0.011928	-3.129	-2.8113	-2.2335	-4.8231	-2.9888	1.3505	-4.462	-1.5974	-0.81504	-0.99913	-2.4529	-0.66602	-2.3425	-3.8685	-4.887	-0.71903	-0.57878	-1.3709	-4.4874	-3.3767	0.084421	-4.5578	-2.3287	-1.1637	-4.9206
3.0849	3.1431	0.65512	1.9092	-1.701	-2.7929	4.1795	2.5254	1.3322	1.449	-0.034644	-0.51965	-0.50611	2.9024	0.2094	2.4114	1.4686	-1.5824	2.0229	2.4277	0.30829	1.194	0.13749	0.35705	0.57306	1.3912	-1.1083	2.7648	1.806	0.31244	1.9752	3.2106	0.47675	-0.049411	1.3792	-0.48133	1.3292	2.5288	4.9021	-1.0586	1.3213	0.259	1.5905	-1.1966	0.85248	-2.8021	-3.7171	0.21751	-1.347	2.2823
-10.387	-10.216	-8.4727	-12.078	-9.303	-10.534	-12.068	-9.2764	-9.0472	-11.209	-11.658	-8.9319	-9.3218	-8.4418	-9.7479	-12.612	-9.0101	-6.9907	-9.9802	-11.158	-10.516	-10.543	-7.6866	-12.699	-8.8137	-14.707	-8.9712	-10.124	-10.251	-8.3602	-13.028	-9.405	-8.6237	-11.962	-11.082	-11.327	-7.7941	-12.346	-13.249	-14.157	-11.715	-9.5627	-10.242	-9.5453	-9.9794	-10.391	-11.293	-8.6901	-10.32	-11.156
-17.557	-20.369	-19.322	-22.038	-18.581	-21.889	-20.4	-20.718	-17.639	-23.679	-16.244	-21.812	-19.674	-22.099	-17.991	-23.208	-21.179	-22.553	-22.007	-19.752	-20.495	-20.755	-14.97	-22.039	-20.504	-23.056	-19.285	-18.816	-15.309	-19.306	-21.16	-15.256	-23.556	-21.566	-20.712	-23.91	-19.995	-21.618	-20.337	-22.449	-18.164	-22.672	-21.405	-21.496	-18.12	-20.146	-23.11	-23.16	-20.448	-22.353
-1.7086	-4.3355	0.48105	-2.7733	-3.2424	-3.56	-1.3696	-2.1444	1.2724	-4.8928	-7.0711	-4.0495	0.60946	-6.9339	-4.265	-0.68378	-2.6185	-1.0761	-3.515	-5.3384	-4.2948	-3.1818	-1.4558	-1.7083	-3.136	-3.2396	-2.7773	1.5186	-2.7222	-0.91658	-4.1229	-3.0414	-3.3303	-4.6375	-4.1345	-1.1775	-2.4456	-2.0336	-3.2301	-3.3318	-2.6151	-3.7644	-1.1598	-1.9184	-3.1262	0.39406	-3.5118	-3.6195	-1.441	-2.8779
-14.495	-14.521	-12.457	-12.066	-13.434	-11.254	-15.974	-11.365	-13.057	-10.185	-14.291	-16.16	-11.274	-13.235	-13.733	-13.512	-14.023	-16.729	-13.119	-13.185	-15.363	-12.649	-11.791	-11.78	-12.298	-10.963	-13.543	-15.524	-12.363	-14.296	-13.755	-15.174	-12.726	-14.049	-12.094	-14.866	-9.9939	-14.084	-11.896	-13.147	-13.491	-13.847	-14.493	-12.521	-17.644	-13.155	-12.501	-13.537	-14.888	-17.148
-3.2802	-4.6214	-4.4952	-4.4031	-5.9864	-4.903	-2.5063	-5.6434	-2.3033	-5.0123	-7.5179	-4.8998	-2.0857	-3.6969	-0.76242	-6.4711	-6.7783	-4.3049	-3.538	-6.9324	-2.8946	-2.6944	-2.7676	-5.6864	-2.7299	-3.9924	-3.0195	-4.7216	-3.1362	-7.1519	-4.3081	-4.5107	-6.2396	-4.022	-3.5628	-7.6718	-1.6023	-4.9315	-3.0302	-4.7908	-1.1477	-4.9052	-3.3005	-6.7022	-5.6333	-3.5357	-5.4705	-1.3219	-2.2198	-2.0541
-11.933	-15.479	-12.788	-14.855	-13.843	-13.773	-12.235	-14.531	-12.875	-12.367	-12.666	-12.947	-11.432	-16.054	-8.6753	-12.536	-10.941	-13.448	-11.349	-15.419	-9.8877	-12.636	-12.8	-13.133	-17.187	-14.713	-15.223	-11.897	-15.765	-10.461	-16.481	-12.907	-13.93	-11.271	-12.406	-14.536	-14.698	-16.563	-9.5126	-15.399	-14.206	-12.109	-14.658	-13.745	-13.485	-13.547	-15.578	-11.682	-13.918	-11.594
-2.425	-2.5286	-2.479	-4.6597	-5.2423	-3.9103	-1.4421	-4.6788	-7.0591	-2.6513	-6.5353	-2.9626	-0.53605	-5.33	-2.454	-1.2114	-2.0742	-3.2212	-3.5457	-1.6134	-4.6599	-1.7679	-1.348	-6.1599	-3.4362	-5.967	-5.1788	-2.31	-2.9807	-0.987	-5.459	-5.094	-6.2836	-4.1453	-3.7285	-2.8318	-1.978	-3.5721	-5.0628	-4.8346	-5.6155	-5.5329	-6.2349	-5.5755	-4.5156	-2.1274	-1.5034	-1.1291	-0.23091	-2.3565
-9.4361	-11.44	-10.12	-7.2788	-8.288	-8.2754	-9.758	-7.0692	-6.7268	-5.5592	-8.7359	-8.1509	-8.5328	-10.07	-7.8242	-10.334	-8.6649	-10.764	-8.9894	-11.294	-8.8713	-6.3354	-6.9902	-11.046	-9.6424	-10.483	-9.1366	-6.4697	-11.029	-6.9912	-7.283	-10.168	-9.7361	-11.019	-7.8187	-9.101	-10.943	-8.3797	-9.4955	-9.0118	-12.646	-8.7802	-10.46	-11.639	-5.3763	-9.1033	-8.4728	-8.5809	-7.0923	-8.6105
-1.271	0.47117	-0.88402	0.18599	-0.94429	-3.1658	-1.042	0.67595	-0.95909	-1.7789	-1.446	-1.2511	-0.57268	-0.098002	-2.0735	-1.1399	0.25909	-1.7831	-4.0039	-2.3963	-3.0346	-0.98617	-1.2568	2.034	-0.56346	0.97383	-2.4706	-0.15479	-1.9758	-2.8241	-0.97927	-0.0046574	0.71516	0.68491	-1.2147	-2.2146	-1.7648	-0.91653	-2.5182	-0.79943	1.8608	-0.90857	-0.18089	-2.5192	-1.3025	-2.7539	-1.1857	1.8174	-4.4976	-1.8527
-5.6574	-8.8889	-6.7957	-7.1991	-6.1706	-7.0979	-9.4863	-10.711	-6.0214	-7.6644	-9.6164	-8.8448	-5.1423	-8.649	-10.054	-7.7668	-4.5425	-8.7144	-6.7597	-8.6118	-6.5699	-7.6899	-7.712	-8.6713	-6.7587	-8.6387	-7.794	-10.001	-6.1388	-6.4994	-8.0991	-7.5493	-9.5087	-9.4056	-6.5243	-7.0606	-8.4698	-6.9815	-9.1396	-8.6085	-9.7619	-7.8647	-9.4559	-8.4907	-5.1871	-6.9951	-8.0528	-6.56	-5.7597	-5.1621
3.1566	0.61117	2.1445	3.4102	5.3188	0.84179	0.76483	2.2114	1.4169	-0.084614	0.010902	1.1038	3.0989	5.3714	4.0788	3.7633	2.0452	3.3167	4.1945	5.0443	1.6523	-1.7764	3.83	0.65887	2.1091	2.6461	5.7017	-0.13499	5.0256	2.4234	2.4881	3.5937	1.7262	-3.4911	1.8488	2.1465	6.4911	1.6702	3.4559	5.8041	-0.53513	0.13111	3.6206	0.59682	1.8632	0.36692	1.1395	3.4936	2.5384	2.7054
-10.544	-11.003	-11.274	-12.291	-11.492	-7.6757	-15.294	-16.436	-13.454	-12.327	-12.475	-14.424	-11.729	-11.596	-11.226	-11.492	-13.176	-12.539	-13.817	-12.088	-15.359	-12.728	-14.191	-15.376	-10.809	-11.037	-14.318	-14.159	-11.796	-10.891	-11.62	-12.684	-12.224	-12.058	-17.036	-9.7227	-14.016	-11.969	-12.856	-13.326	-13.027	-8.7116	-13.331	-13.375	-12.433	-12.607	-11.634	-13.705	-13.818	-10.454
-13.738	-11.979	-13.68	-10.343	-15.241	-12.394	-13.349	-13.871	-12.955	-11.865	-10.112	-12.076	-9.5529	-11.033	-14.674	-14.782	-16.094	-12.555	-13.019	-12.176	-13.13	-13.14	-11.814	-14.57	-11.881	-15.138	-13.835	-14.536	-12.719	-12.655	-11.429	-11.855	-14.572	-13.276	-11.988	-11.918	-16.127	-14.236	-9.7958	-14.569	-14.927	-14.533	-17.244	-14.766	-14.328	-12.939	-14.225	-13.049	-18.01	-12.25
-3.0816	-3.6663	-8.5236	-6.8044	-5.6814	-4.963	-1.9471	-3.4984	-5.8406	-1.9752	-6.9248	-2.9267	-8.1524	-0.90456	-4.2234	-0.25046	-3.9904	-3.6481	-4.7382	-5.0592	-8.9159	-1.4956	-3.7304	-2.4879	-2.2923	-5.0439	-4.0847	-7.7788	-2.7845	-1.7179	-6.113	-4.5143	-5.6462	0.23204	-1.3541	-0.2497	-2.0305	-2.8004	-6.2379	-2.1879	-6.7287	-5.0067	-6.4664	-3.2354	-1.7699	-2.8971	-5.7217	-6.6645	-3.1058	-7.5202
-11.117	-10.486	-13.12	-6.928	-11.683	-12.757	-11.552	-8.8779	-8.1491	-14.874	-8.5181	-12.036	-12.023	-15.363	-10.757	-6.6897	-13.571	-12.21	-10.604	-11.214	-13.806	-10.901	-12.108	-12.265	-10.935	-11.56	-9.9557	-9.6347	-10.106	-12.413	-12.191	-11.399	-8.3437	-11.692	-11.925	-15.567	-9.3593	-11.166	-8.4216	-10.66	-8.8635	-8.9078	-13.943	-9.002	-12.582	-7.6212	-10.934	-8.0724	-9.6677	-9.5959
-16.785	-11.243	-15.324	-16.591	-12.555	-14.052	-13.782	-14.744	-12.239	-11.926	-11.471	-13.282	-12.941	-15.992	-15.556	-16.51	-12.069	-13.501	-11.076	-12.158	-13.069	-13.993	-14.257	-15.396	-13.041	-12.364	-12.246	-10.276	-14.383	-14.84	-14.513	-15.253	-11.46	-14.133	-14.451	-10.272	-13.447	-12.764	-14.932	-15.773	-15.802	-12.039	-15.976	-12.093	-15.921	-14.597	-18.23	-15.142	-13.826	-14.902
-13.666	-12.527	-10.277	-11.011	-13.07	-13.732	-10.93	-12.797	-12.22	-12.313	-13.956	-14.619	-13.446	-11.111	-11.056	-12.846	-8.5353	-11.925	-12.468	-14.001	-11.928	-12.809	-11.221	-13.418	-13.389	-12.844	-13.175	-14.219	-13.595	-11.913	-13.161	-14.04	-12.384	-12.05	-14.858	-11.766	-14.335	-13.706	-14.44	-10.599	-11.89	-12.825	-13.04	-10.284	-9.9775	-10.28	-13.428	-12.595	-12.518	-10.178
-6.2453	-8.9915	-9.5753	-7.4832	-5.6441	-8.8761	-10.439	-11.368	-8.0439	-8.6674	-8.7279	-6.7104	-8.4453	-5.9979	-10.765	-8.1325	-9.4523	-11.986	-8.0125	-7.38	-8.9873	-7.0572	-5.7785	-8.0679	-8.1823	-9.8393	-6.6697	-9.3909	-11.564	-8.0493	-10.756	-11.153	-12.917	-9.4807	-9.521	-8.1456	-11.2	-10.833	-10.03	-9.4	-9.2016	-9.7393	-8.3731	-10.949	-3.8132	-9.9291	-9.8	-5.3691	-8.3843	-8.3729
-19.389	-20.656	-20.322	-18.656	-20.613	-19.854	-21.699	-18.152	-21.532	-23.991	-19.39	-22.206	-22.094	-24.315	-23.537	-24.428	-23.132	-22.626	-23.108	-24.894	-19.616	-25.028	-21.282	-22.938	-24.541	-23.226	-22.043	-19.099	-22.686	-22.225	-24.207	-25.836	-24.718	-23.644	-20.849	-21.6	-19.906	-20.706	-22.454	-21.817	-22.156	-23.565	-20.494	-22.698	-19.277	-21.485	-24.475	-20.544	-24.966	-26.15
-9.1478	-9.7426	-8.0098	-7.0182	-7.6393	-8.6261	-3.7879	-7.6801	-7.5941	-10.249	-8.0818	-10.018	-6.01	-6.9682	-5.3786	-6.9225	-6.2727	-8.1191	-5.9945	-8.7437	-7.1804	-11.235	-8.2785	-7.8168	-7.55	-10.183	-9.0185	-7.4902	-6.2375	-7.7962	-5.1884	-9.7201	-5.899	-7.8687	-8.6686	-9.1546	-7.1418	-10.559	-6.9278	-7.416	-8.1809	-7.815	-9.0796	-7.0102	-6.4033	-5.3997	-8.9916	-4.5279	-6.8482	-9.2099
-23.338	-23.599	-23.806	-21.439	-22.428	-23.985	-23.516	-22.496	-24.388	-20.947	-23.369	-23.673	-19.467	-23.702	-23.791	-26.435	-20.673	-21.804	-25.459	-19.146	-21.682	-21.83	-19.961	-19.391	-18.46	-26.482	-21.616	-19.827	-22.301	-21.79	-20.494	-19.951	-20.656	-20.576	-23.681	-20.797	-20.503	-22.08	-21.708	-20.61	-22.751	-21.806	-21.13	-24.107	-20.831	-25.318	-26.485	-20.322	-25.252	-24.874
0.34658	-1.0575	0.071732	-0.12454	-0.84065	0.57757	1.9445	1.6692	-0.12407	0.75398	-2.3547	-2.3548	4.6176	0.064289	0.25384	2.1133	-0.53586	-1.0878	-1.0441	-0.98422	0.70606	-0.34906	3.0385	-0.13153	0.18959	-0.87766	3.7726	-0.84046	-2.8023	-1.478	-1.6493	-0.75297	-0.30309	-2.2164	1.006	2.083	-1.2837	0.17876	1.0026	1.8573	0.29127	0.5848	2.3733	2.2661	-1.1766	-0.22038	-0.8123	-2.0462	1.2787	1.3724
-2.7314	-4.4096	-1.1824	-1.5136	-1.1329	-2.3182	-0.7687	-2.6995	-4.1614	-2.2127	-0.54805	-0.67916	-0.88431	-2.7887	0.2761	0.55719	-1.1612	-0.86839	0.13595	-0.64165	-1.9929	1.9315	-1.7077	-2.5375	-2.8984	1.6295	-0.24517	-1.0142	-2.0274	-1.7055	-2.1094	-1.6958	-2.089	-0.30557	3.435	-1.5557	-2.7619	0.29836	-2.8416	-2.0662	0.10735	0.38414	-3.3298	-3.3125	0.45305	-0.77761	-2.2875	-0.63252	-2.0845	0.70748
-15.794	-15.251	-16.553	-15.235	-15.926	-15.5	-15.641	-11.084	-19.177	-14.812	-16.679	-15.467	-15.357	-16.69	-14.636	-16.189	-13.928	-18.419	-15.887	-18.396	-12.499	-14.844	-13.309	-13.134	-17.938	-12.172	-13.085	-13.821	-14.93	-14.8	-13.837	-16.65	-15.153	-16.919	-14.54	-12.309	-15.317	-15.826	-14.597	-15.513	-12.793	-15.09	-13.078	-13.745	-17.458	-14.496	-14.103	-13.695	-15.15	-9.9768
-4.493	-3.5793	-0.96275	-0.085773	-2.5106	-3.85	-5.0131	-2.5873	-2.2008	-6.3006	-0.81153	-2.6784	-0.61678	-4.616	-1.7739	-0.21796	-3.307	-3.1121	-2.8804	-0.13933	0.016874	-3.1299	-8.1206	-2.998	-4.007	-4.0628	-0.86773	-1.2505	-4.4808	-3.7986	-3.1897	-3.7107	-1.5416	-6.6164	-2.1141	-5.4218	-6.3723	-2.8203	-1.6207	-3.7875	0.085042	-4.374	-1.3806	-1.047	-3.6396	-3.5588	0.20091	-2.712	-1.6799	-2.0655
-1.4476	-2.5484	-1.3125	-3.3672	-2.9557	-1.5494	1.6808	-3.3474	0.2579	1.5282	-0.11328	-2.7484	-1.9458	0.37042	0.61114	-2.5222	-0.20393	2.1101	-0.45738	0.40673	-1.6408	1.7248	-1.4437	2.5464	-5.1994	-2.5375	0.30267	-1.3091	-0.65365	-2.6441	-0.42778	0.45555	-2.2622	-1.8221	-1.4376	-3.5593	-1.2285	-1.0089	-2.8835	2.7945	-3.226	-3.3194	-2.5279	-2.2499	-0.6355	-1.3562	-3.9962	2.6166	-2.2964	-1.0695
-1.4157	-3.5161	-2.3075	-1.1473	-0.57036	-0.76483	-1.0885	0.2943	-2.9424	-0.86077	-1.4744	2.2345	-1.0363	-0.81547	-2.5673	-1.0328	-1.4446	-3.6229	-2.839	0.4338	-1.0058	1.0417	-0.39393	-1.849	-0.017612	1.2714	-3.0051	-2.6773	0.87362	2.8701	-3.0595	2.4463	-2.5046	-0.95577	-1.2919	-0.58752	-1.5206	-2.0002	1.528	0.50641	-1.0296	-0.20071	-2.3569	-2.1049	-2.2634	-2.0338	-2.9863	-1.51	-2.709	-1.0644
-15.054	-12.139	-14.287	-12.023	-12.155	-18.111	-16.302	-14.781	-12.801	-13.709	-16.796	-16.284	-12.689	-14.641	-12.458	-14.758	-12.275	-14.55	-14.562	-11.972	-11.811	-15.567	-15.692	-13.039	-11.758	-16.452	-12.057	-16.4	-18.326	-13.973	-15.058	-16.21	-15.965	-15.403	-14.062	-15.292	-11.834	-13.469	-14.924	-13.685	-15.886	-13.392	-15.311	-10.658	-14.221	-12.622	-16.807	-12.116	-12.865	-13.704
-7.584	-5.2	-6.1941	-2.7344	-1.9441	-5.397	-3.7087	-7.7987	-4.5626	-6.2926	-8.0492	-3.83	-3.9845	-5.5342	-7.909	-7.8639	-5.2511	-4.1202	-3.8911	-5.4798	-8.4752	-6.9267	-8.0937	-5.7399	-7.9785	-6.2677	-4.3006	-4.7648	-3.4199	-4.6183	-1.5077	-6.378	-7.9195	-6.7836	-6.2643	-6.4624	-3.1665	-7.7726	-8.2323	-3.215	-6.3197	-10.28	-5.9886	-6.581	-5.0311	-4.6506	-3.9745	-4.833	-5.3126	-5.1665
-1.4779	0.98907	2.9559	-1.3282	-3.0099	-0.38017	-0.50368	-2.2191	-1.2593	0.56061	-1.0629	0.23315	3.5946	-0.25199	1.2582	0.24976	0.0058937	-0.49324	0.15279	-3.3108	1.2569	-0.68177	3.0061	0.65726	-3.211	-0.070865	1.5787	-0.8771	1.2973	-0.16661	0.15068	-0.47569	-0.989	-1.626	-2.5824	0.0013611	1.8058	1.1847	0.1584	-1.4092	-1.6156	1.2763	1.1557	0.70661	3.4753	1.5742	-0.83926	1.1414	-3.1864	1.0689
-6.4326	-5.6938	-6.8412	-3.46	-8.23	-5.211	-6.6657	-3.7345	-4.6733	-7.8957	-5.0482	-3.9424	-4.3824	-5.0502	-3.2963	-6.1327	-7.8183	-4.7953	-5.1472	-6.6485	-6.2255	-7.0424	-6.3472	-7.0546	-8.9876	-6.8741	-5.408	-7.6431	-7.1921	-4.7783	-7.9634	-6.6988	-6.4985	-3.7124	-6.1798	-4.6949	-1.3375	-5.1128	-4.0594	-5.3548	-6.1336	-3.4683	-5.0956	-5.9828	-5.7034	-4.8394	-8.7399	-5.6913	-6.2817	-8.4595
-6.205	-8.5424	-9.3769	-7.4746	-9.7705	-6.399	-9.8878	-6.117	-7.0058	-5.8748	-11.152	-7.9586	-7.9233	-9.2115	-6.4749	-7.9584	-7.7377	-9.2871	-8.8965	-9.4348	-9.7451	-7.733	-7.1208	-8.3224	-11.402	-10.105	-8.4565	-10.61	-4.2725	-8.0157	-9.9996	-12.568	-7.5374	-6.5886	-10.146	-8.3055	-11.931	-8.8396	-7.3942	-9.0345	-11.898	-7.857	-4.9124	-7.4431	-7.114	-10.723	-14.079	-8.5768	-10.958	-7.6121
-0.081214	-1.6945	-1.425	-2.5408	-3.9711	1.3094	0.32996	-1.2625	0.070076	-0.2577	-0.004151	-4.9328	-0.72601	-1.9828	-0.93608	-2.1852	-0.79053	-3.2915	0.38877	1.0764	-3.9312	-1.4162	-0.3034	-1.5758	0.55929	0.15801	-2.7979	1.3352	-2.4159	-0.28954	-2.896	-1.0813	-1.2063	-0.07157	1.1961	-2.3356	-2.4049	0.287	-2.9995	-0.03024	0.3755	-0.016782	-2.3151	-2.3117	-1.2366	-1.072	-0.51333	1.0003	-0.35659	0.31232
-2.4158	0.26767	-4.2337	-0.19998	-0.89837	-2.7829	1.2586	-2.1893	0.86278	-1.4744	-1.5409	2.2747	1.3848	-1.5629	1.1788	-3.1457	1.9484	-0.13321	2.3738	0.10448	1.4533	0.71118	2.1884	-1.2355	-0.63214	-1.8663	-1.8261	-1.1305	-1.4278	-2.5015	0.94323	0.51632	1.0314	1.0262	-1.7545	-1.3134	-2.726	0.55791	0.58124	-1.1861	-2.182	3.1579	-2.8073	0.98418	0.39302	-1.1806	1.4365	-1.9032	-2.3688	-2.4262
-4.4	-0.25589	-5.0009	-3.7803	-4.0997	-3.0177	-5.9644	-0.57357	-1.3562	-3.8034	-5.5938	-3.6959	-6.5029	-4.1279	-6.701	-5.7507	-3.6419	-5.8396	-3.244	-4.0191	-3.813	-5.6596	-6.9068	-3.8579	-5.069	-2.9999	-2.8342	-5.6607	-5.879	-4.5075	-1.915	-1.3839	-2.635	-0.18384	-3.354	-3.5064	-3.2785	-1.2838	-1.1922	-5.4409	-4.952	-3.1057	-0.27448	-3.3031	-4.0534	-5.2175	-6.2078	-3.5226	-5.2222	-3.1187
3.8033	5.8187	1.4085	2.9539	8.0057	6.459	7.4098	6.6804	5.2325	4.419	-0.94594	3.4728	4.524	7.1256	3.0441	8.3252	7.3455	7.5626	7.3442	4.8731	7.3111	7.3025	7.9983	7.1099	6.0148	2.8763	5.8389	6.0654	5.0322	8.6024	5.0139	8.4532	7.0739	7.5588	7.9248	6.6937	8.613	5.0016	7.553	9.0274	3.7448	7.8169	2.3359	6.1835	4.9925	6.6662	5.5373	1.7717	4.0313	5.6372
-4.836	-4.6141	-3.6972	-0.98762	-5.9417	-1.1941	-4.0296	-1.0805	-1.8315	-4.5111	-4.9186	-3.7947	-3.3638	-3.5465	-2.3127	-2.6592	-2.5276	-4.4622	-0.50492	-3.3252	-4.3928	-7.2973	-6.3296	-2.5792	-2.8697	-6.3232	-2.0739	-7.5852	-3.9008	-5.5203	-5.7835	-4.2207	-4.845	-2.4585	-6.5001	-0.83026	-2.2048	-4.3434	-3.1243	-6.8633	-3.0102	-3.1631	-3.8531	-2.6282	-4.662	-4.499	-3.3562	-3.8029	-4.2462	-4.38
1.1482	4.494	2.2264	1.2699	3.3671	1.0857	2.6921	-0.96231	2.7888	-0.12463	5.6161	0.54121	1.5747	0.56511	0.063492	1.5463	0.25715	2.573	3.9335	0.23943	4.4411	6.4009	0.95757	3.1765	-0.85781	1.1433	1.6152	0.32767	-0.76609	-0.13612	2.0157	3.5554	3.3791	2.2783	1.2962	-1.0546	1.6471	2.999	2.3495	4.2532	-3.6289	2.1337	-1.8501	1.6906	2.5207	-1.3934	1.0439	2.331	1.5062	1.865
0.92591	-1.154	3.8737	-1.2298	1.9971	1.1371	-3.3311	-2.4955	3.72	2.8841	-1.8833	0.34454	-3.0481	3.0268	-0.36942	-2.0573	-1.0332	-0.24487	2.8611	-0.058055	6.3713	0.22643	-0.57815	2.8195	-1.3177	-0.48105	0.91132	-0.24182	0.7968	3.0864	1.5446	2.7537	1.1668	1.9653	-1.8643	2.7707	0.63202	4.9517	-1.2979	2.1883	-0.17827	-1.6405	-3.4319	-1.8141	1.5504	-0.59497	0.68384	2.2555	-1.9113	-0.30177
7.8453	7.0623	7.1155	6.4477	4.3386	4.3799	2.9888	9.4516	9.2969	5.6931	9.8085	8.5466	7.7598	5.6441	4.0701	7.8264	8.3215	7.6278	6.3251	6.1501	6.5069	7.6974	6.329	6.5401	8.1912	9.4604	7.518	5.8497	5.9563	5.7172	8.8569	7.6208	8.2155	4.7391	5.8916	7.0716	6.7984	9.8705	4.8916	4.9676	5.0257	6.0701	3.862	6.1282	6.3216	10.424	6.2952	5.7395	7.6238	9.7982
1.6743	0.47067	0.86997	4.2191	0.83153	-2.5411	-0.61638	2.3955	-0.30789	4.2946	-0.79318	1.7766	0.83744	-1.1829	3.783	-0.37613	1.4671	4.5553	2.1932	1.8189	2.6372	-3.1254	1.2502	0.45003	0.59674	1.5611	1.7954	0.19206	1.0476	1.1513	-0.8181	2.1997	-0.26053	1.5249	2.5386	0.25601	1.5295	1.4405	3.4126	-1.5995	2.0441	1.2945	-0.23662	0.37505	-0.67272	-0.37063	1.5888	2.5738	2.5469	1.2992
-19.645	-22.731	-23.429	-20.055	-20.959	-22.385	-23.711	-20.667	-23.22	-23.232	-21.033	-24.344	-21.836	-20.511	-21.779	-19.762	-18.899	-24.252	-18.44	-20.742	-25.258	-23.241	-23.92	-20.269	-22.765	-20.345	-23.029	-20.622	-22.077	-20.339	-23.703	-22.636	-23.105	-19.758	-23.772	-21.826	-20.556	-20.122	-23.232	-22.457	-20.291	-23.502	-22.089	-24.773	-19.277	-22.318	-22.304	-23.41	-23.941	-22.618
-17.024	-12.887	-14.51	-15.004	-17.155	-16.421	-14.982	-14.099	-12.432	-13.25	-13.1	-13.862	-16.375	-11.498	-12.951	-14.922	-16.072	-13.916	-15.89	-15.058	-10.008	-15.731	-18.573	-15.862	-12.779	-17.713	-17.585	-16.045	-17.029	-13.416	-15.705	-16.998	-16.15	-17.356	-15.425	-16.634	-18.122	-16.149	-13.371	-14.822	-17.154	-16.603	-12.938	-13.297	-17.192	-14.715	-13.468	-16.613	-12.099	-14.648
-11.103	-8.3247	-12.695	-9.0232	-12.61	-8.2944	-10.695	-8.8947	-12.032	-10.823	-8.4503	-10.189	-6.7043	-8.0931	-11.043	-12.203	-7.3165	-11.018	-8.8812	-7.5825	-8.4057	-9.7141	-8.7022	-12.865	-11.01	-12.172	-10.365	-8.5185	-11.948	-10.762	-11.106	-12.167	-7.3121	-9.8926	-10.873	-10.187	-10.19	-11.224	-11.246	-5.574	-8.0685	-11.6	-10.156	-12.542	-8.5407	-11.225	-11.756	-12.61	-9.9155	-7.5406
-11.787	-10.634	-8.157	-10.539	-10.992	-11.77	-7.2487	-10.121	-11.728	-11.28	-13.544	-10.636	-10.745	-9.6327	-10.342	-10.432	-13.639	-9.5048	-12.997	-8.9713	-12.563	-13.867	-11.544	-9.3179	-11.272	-9.2444	-12.384	-11.146	-10.569	-13.395	-9.7325	-9.5449	-10.941	-12.825	-9.4185	-9.5174	-9.68	-10.336	-9.8046	-9.8562	-9.8647	-9.9831	-10.357	-7.7	-10.928	-6.7194	-9.1471	-10.808	-8.6119	-11.058
1.2707	0.54245	0.10376	-0.88281	0.79673	0.4134	-3.7438	0.44462	0.97285	-2.1566	0.98176	0.19395	-2.7801	-2.2862	0.38779	-2.5108	0.082385	1.2887	-3.8881	-0.57895	2.5385	0.34373	0.27543	2.0269	-1.7229	-1.649	4.3376	0.21554	0.58137	-1.4736	0.75933	-2.7385	-0.45957	-0.89245	-1.5105	-0.0081287	1.6303	0.21692	-1.4823	-0.90987	-0.88604	0.82622	2.3782	-1.3862	-2.6188	-0.16575	1.0785	-1.6406	-1.3677	-3.9896
-12.175	-13.269	-12.923	-14.757	-12.072	-16.711	-15.621	-17.653	-11.896	-17.855	-10.022	-14.137	-14.538	-13.811	-15.241	-13.206	-13.62	-16.049	-16.693	-15.138	-15.551	-13.497	-12.776	-16.415	-12.171	-12.157	-15.486	-17.894	-15.42	-16.412	-15.977	-12.407	-14.154	-13.186	-15.889	-13.799	-12.741	-18.437	-14.786	-16.067	-14.766	-16.056	-10.84	-15.889	-14.637	-14.107	-15.397	-13.063	-14.415	-14.704
1.0179	1.0208	3.7884	1.2282	3.1058	2.7211	3.4643	1.5685	-0.47903	2.6441	2.5655	4.2962	1.7526	7.1214	3.3242	2.1452	0.89866	1.5164	-0.93854	1.0812	-1.1053	2.1997	2.3539	0.98411	3.0475	2.1173	0.6488	0.72771	0.37554	-1.1092	-0.018063	3.0977	1.3909	3.0272	4.0394	3.5374	3.2728	1.5606	0.29608	-1.3197	3.5863	3.59	-1.4449	2.5105	2.6635	-1.0584	4.9295	2.1108	3.9057	-0.10634
-1.937	-4.3739	-2.2419	-3.7156	-5.4326	-6.3391	-2.9078	-3.8325	-2.9689	2.1643	-4.74	0.53569	-7.2752	-1.0061	-0.69573	-1.8879	-3.3117	-2.6448	-7.8656	-2.0742	-4.3027	-2.7564	-5.63	-7.058	-1.9246	-4.5902	-4.2985	-5.6814	-3.4137	-5.3383	-3.4367	-3.4913	-3.8199	-3.845	-3.3053	-2.2702	-5.0816	-3.5733	-0.048038	-3.7681	-4.0379	-5.2543	-3.2772	-1.6206	-2.1566	-4.4416	-5.2758	-4.9455	-5.2959	-3.4779
2.0781	3.9961	1.4387	1.8202	-0.40991	-2.2562	1.6036	3.4872	2.6765	-0.68728	1.6645	1.0063	1.9871	5.3802	0.78711	1.1366	2.7599	0.1704	4.6615	1.3862	-0.67241	1.3939	-0.23021	1.5417	1.7948	2.1554	2.7126	-3.0265	-0.16766	1.8218	3.775	-1.9274	-1.8968	1.8055	2.0966	3.1552	3.5393	2.8447	2.3564	3.0419	1.4233	0.83261	0.55781	2.601	-0.1311	3.9271	4.2223	-0.00664	3.4827	2.4055
-7.4139	-8.1076	-6.4872	-3.9943	-7.4146	-10.369	-8.7407	-9.805	-9.1649	-6.3485	-11.797	-11.448	-9.6603	-8.5384	-6.6284	-10.887	-7.0891	-8.642	-9.7934	-11.768	-10.072	-9.721	-12.82	-8.0678	-9.372	-6.3174	-9.0531	-10.451	-8.4065	-8.5384	-6.7094	-10.802	-8.7986	-7.8412	-9.8225	-9.3256	-9.5313	-12.274	-11.08	-10.999	-10.247	-9.477	-10.47	-9.9143	-9.9825	-8.5596	-8.7586	-10.335	-8.9092	-11.444
-7.3614	-4.7024	-4.4915	-7.1911	-4.0982	-4.7253	-7.8301	-6.25	-4.9314	-4.934	-2.4174	-3.7698	-3.8743	-5.4466	-5.8143	-4.6977	-4.1253	-7.5417	-2.4405	-3.9667	-6.1031	-4.7075	-5.3877	-9.4411	-2.9341	-3.1185	-4.5761	-3.5797	-4.4171	-3.6688	-6.2688	-4.2613	-3.1137	-4.6975	-3.5599	-3.7695	-7.1185	-8.2585	-3.3656	-8.4378	-8.0301	-4.3202	-0.81315	-5.2778	-6.4309	-4.8994	-4.0383	-7.1136	-6.9016	-4.1092
-12.039	-11.587	-14.125	-10.139	-11.994	-12.981	-13.831	-11.914	-13.967	-7.8803	-12.044	-12.242	-11.193	-10.873	-10.993	-12.902	-10.67	-11.423	-9.4502	-10.632	-13.653	-11.472	-11.23	-10.751	-10.727	-8.696	-8.7142	-14.043	-11.646	-14.991	-9.0408	-10.849	-10.717	-13.606	-9.7169	-10.823	-12.09	-10.983	-13.269	-8.9968	-12.546	-14.742	-14.27	-9.8609	-10.118	-8.6395	-10.285	-12.462	-8.4096	-14.276
-1.9393	-3.6837	-4.1097	-0.15631	-4.9572	-2.9001	-0.75902	0.64853	-2.9094	-2.6024	-6.8969	-0.83263	-5.9919	-1.0747	-5.4851	0.55129	-2.1975	-3.8945	-3.0513	-4.0867	-3.8709	-1.4375	-0.81917	-7.5762	-1.1849	-3.9287	-3.129	-3.2427	0.039849	-1.9748	-0.751	-2.4354	-5.0685	-1.9947	-0.6022	-2.2104	-1.6703	-2.5234	-0.91864	-2.0803	1.2893	-0.18329	-0.65613	-1.9173	0.046174	-4.1592	1.2019	-2.8868	-4.9633	-4.9125
-0.76625	2.8782	2.2974	-1.2213	0.21101	-3.2651	1.1083	-4.1051	0.51123	1.3023	2.4331	-2.4005	-0.042749	2.2663	-1.0456	-0.45586	0.52439	1.1525	-1.6333	-3.3523	-2.5485	-0.019444	-1.327	-1.0218	3.7677	2.2164	-5.7017	0.14442	-0.40988	-1.4979	-0.91398	1.3086	-6.6029	-1.2563	-1.5143	-0.12933	-2.8951	0.65368	-2.2232	-0.34587	-0.34261	-1.934	-0.073274	-2.5403	-0.42115	-4.458	0.86787	-0.70613	-0.3726	-2.2644
-3.5536	-5.4894	-2.1966	-1.6585	-0.77768	0.56267	-1.1632	-4.8514	-2.5483	-3.0303	-5.5076	-4.6586	-5.1256	-3.4846	-2.774	-2.6586	-4.9146	-4.67	-3.5724	-6.9285	-2.9315	-6.1977	-6.3928	-8.4633	-3.3643	-6.1158	-1.5957	-1.5538	-1.8214	-2.524	-4.2219	-3.7607	-7.1298	-2.2875	-4.3341	-4.3757	-4.2438	-6.8687	-2.5215	-3.2028	-3.2901	-1.3855	-5.603	-4.155	-2.0352	-4.7823	-1.308	-3.0109	-5.1333	-2.6169
-2.8925	-6.6146	-4.6609	-5.0463	-4.5327	-2.8883	-3.0362	-5.1647	-4.8856	-5.9702	-4.862	-5.7646	-3.3451	-1.6415	-4.6373	-3.2095	-7.0959	-4.158	-4.7121	-2.0885	-4.2938	-6.0721	-2.5845	-3.1549	-4.0825	-4.7467	-2.122	-2.7475	-4.3181	-3.4576	-4.9928	-5.9921	-2.6273	-6.5029	-4.4789	-2.9735	-0.45461	-2.6754	-4.0998	-2.1011	-3.25	-5.2049	-4.7848	-4.2671	-5.3359	-5.9147	-3.247	-5.0845	-1.4604	-5.3912
-5.5789	-2.7072	-3.7432	-3.7826	-2.2075	-4.896	-5.1398	-6.3225	-1.9056	-0.61622	-4.064	-1.3738	-1.4114	-3.3935	-2.9186	-0.26786	0.18888	-4.2902	-2.5133	-3.3377	-4.7622	-3.8097	-4.0001	-2.3592	-1.3839	-5.1699	-1.3159	-4.4869	-4.2952	-1.1733	-3.1886	-2.9434	-2.6004	-4.414	-0.98554	-5.1091	-4.6587	-2.796	-2.6397	-5.8897	-3.4852	-5.1503	-1.2302	-5.4114	-3.2547	-2.7765	-1.0718	-4.4463	-0.97846	-3.2494
9.3375	6.3523	8.178	6.8123	11.201	3.2407	8.3927	9.259	6.3696	5.6906	5.7196	7.7666	12.27	6.6653	9.87	7.3491	11.488	8.0281	7.9425	9.4731	9.8396	5.9384	6.9664	7.2313	6.503	10.261	7.1229	10.344	7.1412	8.0567	11.053	5.8627	8.2333	5.4709	5.0151	6.8796	6.5798	7.5279	7.1923	5.8931	3.6619	9.4458	8.6578	9.1352	9.4522	5.7236	5.0782	9.417	9.2681	6.6711
-2.867	-4.1813	-5.3982	-4.0607	-1.1678	-2.252	-4.0729	-5.3612	-4.134	-3.7544	-2.1323	-3.2324	-2.3734	-4.5857	-6.1262	-1.7553	-2.683	-3.8645	-3.5641	-4.1015	-4.2317	-1.0026	-5.9482	-5.0814	-5.0725	-1.7981	-5.9285	-3.791	-3.3648	-4.1478	-6.6972	-4.6964	-1.8495	-3.6945	-2.4511	0.21417	-4.6591	-3.396	-4.4432	-1.8197	-5.393	-4.3979	-1.7788	-5.5841	-3.6039	-2.0106	-4.1692	-2.2823	-3.0419	-0.95171
-13.045	-8.3995	-11.749	-9.1666	-12.11	-9.3015	-10.303	-8.7217	-7.3817	-11.045	-9.4511	-12.977	-9.6773	-9.8571	-9.7785	-11.356	-11.661	-9.599	-12.534	-14.573	-11.833	-12.066	-15.414	-12.233	-10.86	-10.987	-13.179	-10.308	-10.011	-7.4303	-11.296	-13.659	-11.328	-9.7085	-11.775	-12.232	-7.3262	-10.328	-11.263	-9.8456	-14.939	-10.098	-11.793	-13.385	-10.814	-12.327	-12.165	-8.6435	-8.1743	-11.446
0.13889	-1.975	3.2691	1.4548	1.617	2.9273	-1.1045	0.6254	-1.1542	3.7775	-2.7722	-2.2452	-0.2363	-0.0017081	0.35464	3.4443	0.71916	1.2484	-2.3681	-2.6837	1.9125	1.6388	0.22358	2.3697	1.502	3.448	0.63782	1.1059	0.24442	3.1038	1.098	-1.3288	1.8469	-1.0473	0.85757	0.45079	1.1567	0.39065	-1.8028	2.4337	0.35334	-2.5214	-1.4022	0.69294	0.077346	2.9731	0.86893	-0.86285	-4.7434	-1.2137
2.7076	2.9089	6.0665	5.6368	6.974	7.6399	2.3768	3.3213	5.4549	3.6679	4.8431	4.2256	5.4424	7.3414	7.6228	6.1647	3.9948	5.4113	6.7752	1.5614	6.8591	5.539	4.3628	5.5489	2.0245	3.1409	3.7912	4.4141	6.4345	4.0562	5.5434	4.8985	4.5081	0.70843	7.3972	5.6417	4.3494	3.3859	3.7669	4.6631	4.1004	1.5178	4.6342	6.4521	4.6803	5.0983	5.4757	6.4163	4.9123	3.5948
-0.42997	0.20369	0.46626	-0.533	-0.73229	-2.4139	-1.2766	-1.4933	-1.339	-0.020827	-0.76504	1.9234	-0.70664	0.40311	-0.97581	0.21653	-0.60124	-1.5201	-4.5086	-3.1459	-0.52546	2.4115	-2.5528	-0.29699	-1.6629	-0.76616	2.5203	-2.115	-0.34741	2.7025	0.29903	-0.23794	0.32083	3.1121	2.545	0.76172	-2.9662	-1.2839	0.94854	2.1019	0.46034	-0.30516	-0.46079	-1.1471	-2.6096	0.56254	-1.3073	1.4585	-0.53181	1.9034
7.6938	3.3167	5.1839	7.766	4.7388	4.3539	4.3943	8.6133	5.7024	6.5402	9.6524	7.6014	7.6651	7.0677	7.8535	9.6694	7.3527	5.5038	8.6981	9.1636	3.355	5.6147	9.8384	8.5556	5.3435	6.7166	6.7062	7.0627	10.319	6.2219	9.0274	8.9033	6.1582	5.2375	5.0399	7.0766	7.6891	9.6105	8.2747	7.7566	9.9872	10.606	5.6437	6.3151	7.74	4.2348	7.9493	7.0627	7.9338	10.555
-3.2193	-3.9541	-2.6667	-4.8147	-1.6789	0.052921	-0.020592	0.21642	-3.2026	-2.7767	-0.83389	1.527	-1.1923	0.13678	0.13057	-1.47	-2.2227	-3.1109	0.039258	-0.37875	-1.1627	-3.0586	0.73728	-2.6918	-1.8034	-2.631	-0.23098	-2.4252	-1.494	0.52171	-2.5156	-1.7243	-3.0969	-0.46113	-1.9313	0.12128	-0.54818	0.62024	0.22342	-2.0627	-5.0356	-1.4439	0.41608	-2.9875	1.147	-4.0489	0.13933	-1.658	0.51476	0.87065
-1.8208	-2.0868	-2.5481	0.78687	1.7575	-3.9294	-3.3071	-2.6944	-0.25123	-3.9051	1.3017	-2.6364	-0.83933	1.1612	-2.5919	-0.53493	1.8996	-4.9029	0.43857	-0.30424	1.2968	-2.1884	-1.7919	-1.2095	-4.556	-0.37889	-4.3109	-2.9119	-2.3974	-2.4597	-0.88176	0.083175	-1.7078	-3.5503	-0.52395	-1.5325	-0.30696	0.23991	0.031681	-1.8329	-1.824	-3.3345	-0.58745	0.70904	-2.3575	-1.5851	-1.6302	-4.2464	0.78963	-0.69564
4.7052	4.596	5.311	1.6341	1.0501	2.4154	4.7789	3.8669	5.4088	5.016	3.4509	4.9411	3.6726	6.5522	7.1919	1.9422	1.9496	4.9505	4.8645	5.1551	3.8734	4.5932	1.9644	5.88	4.4658	3.9975	3.6893	3.7324	3.2432	5.3024	5.0319	6.9768	4.2122	5.5738	6.8186	4.3204	3.6273	2.477	4.1466	4.2569	4.7706	2.6697	1.7305	2.7202	4.0779	7.6104	2.8983	2.7453	4.1776	3.3933
-8.0427	-5.7103	-6.1404	-5.6274	-5.775	-7.6275	-6.0647	-5.1621	-3.8205	-4.1093	-3.0033	-3.8003	-7.4705	-7.2059	-7.8066	-8.5966	-4.9656	-6.2231	-5.1741	-5.5843	-2.9651	-5.6038	-4.3303	-5.4809	-6.9235	-5.3521	-5.1502	-6.3617	-6.9248	-4.7932	-4.3042	-7.8394	-6.3737	-7.0959	-4.649	-6.1147	-7.3474	-7.1585	-6.1964	-4.1713	-6.7174	-7.5898	-3.6043	-5.8409	-6.6589	-4.6058	-6.1656	-5.3969	-9.127	-5.3743
0.039584	1.1573	-0.43956	-4.451	0.021633	-2.5751	-0.24051	-3.0866	0.72378	0.24809	-3.8495	0.083549	-6.8781	-3.8014	-4.5455	-2.8629	-1.6616	-1.4945	-3.4566	0.69641	-0.074871	0.95596	1.5846	-1.9862	-2.7013	-0.76486	0.34296	-1.4851	-0.56705	0.21402	-1.9433	-1.5765	-0.58343	-3.2917	0.2327	-2.4554	-0.90518	0.53533	-4.0235	-3.1985	-0.59671	-3.0494	-1.9131	-1.1984	-2.8175	-0.54832	-4.3034	-4.9706	-1.4797	1.9046
-1.3508	-1.4517	-1.8592	-4.775	1.2836	-0.72892	-2.0298	-4.592	2.6738	-1.677	-2.2963	-0.44265	-1.94	-0.22229	-5.3583	-4.0337	-1.5413	0.51555	-0.74485	0.7414	-1.3891	-1.0611	-2.5706	-6.0444	-0.0053535	0.002439	-0.40605	-2.0568	2.6279	-2.6392	0.9716	-1.4698	-0.36825	-2.0871	-0.37317	-3.3966	-1.4806	3.8899	1.0937	1.9786	-0.65093	-0.090622	1.0916	0.28011	-1.6252	-3.7366	-4.5407	-3.9506	-3.3672	-2.0541
-2.5663	-2.6872	-1.9978	-1.9098	-3.2711	-5.4958	-3.3615	-0.49776	-1.4921	-1.718	-0.69277	-4.3192	0.81672	-5.2855	-1.4557	-1.513	-2.224	0.46487	-6.2836	-3.1931	-4.324	-6.4531	-0.70951	-0.023726	-2.4745	-7.0271	-3.7077	-3.6865	-1.9202	-5.0024	-4.5049	-1.7645	-3.4669	-4.9558	-4.5105	-5.4894	-3.435	-4.6769	-5.5025	-5.3247	-5.9029	-2.1014	-2.5585	-1.6468	-5.8966	-1.7089	-2.6181	-2.8451	-4.1298	-4.5686
-3.5699	-2.8797	0.21185	-2.708	-0.82267	-0.2371	-1.3387	-0.55489	0.85754	0.83294	-1.4419	-3.609	-0.56923	-1.9027	-0.96473	-1.6827	-2.1234	-0.4896	-1.3664	-2.8326	-2.4937	-3.42	-1.1833	-3.4397	-2.4512	1.4518	-1.3663	-2.3149	-0.82024	1.0588	-0.16294	-2.5025	-2.1075	-2.1776	-2.1666	-3.4131	-1.3351	-3.5396	-2.7434	-1.3084	-1.3387	0.67428	-1.6637	-3.346	1.8927	-0.50562	-0.80902	-3.3533	0.0007148	-2.3083
-0.4909	-0.53436	-0.45756	-4.8289	1.3628	1.6593	-4.4566	1.8999	2.3974	1.7811	1.223	-1.7739	1.9427	0.69564	-0.48886	0.89152	-0.94669	0.85837	-0.093775	0.1499	0.67719	-0.6738	0.1303	-0.43022	2.1476	3.3888	-1.411	-1.3394	3.1126	-0.51908	-2.8032	-0.64654	-1.3887	3.2528	-0.04153	-2.2188	-0.41427	0.39639	-2.2512	-1.8376	0.47175	-0.17347	-2.3796	0.93933	1.826	0.27669	0.38157	1.408	-0.52819	2.8029
-17.376	-13.361	-13.736	-16.605	-18.913	-17.786	-18.195	-18.921	-18.485	-16.186	-14.825	-14.704	-14.131	-12.438	-12.312	-13.84	-16.518	-15.918	-15.164	-14.773	-15.06	-15.487	-15.292	-14.054	-13.236	-13.37	-16.047	-14.662	-14.016	-11.242	-13.279	-17.654	-15.16	-11.116	-12.24	-12.227	-14.239	-18.781	-16.213	-16.943	-12.003	-14.698	-15.337	-13.538	-11.277	-14.211	-11.064	-14.29	-13.88	-12.97
0.84718	-2.2674	-1.2654	-3.8933	1.778	-4.1606	-2.0081	-2.4107	-1.7679	0.42259	-1.0683	-1.9544	-0.62694	-2.5821	-2.1346	-3.0503	-5.2188	-5.0298	-3.2391	-3.2113	-3.5416	-6.7279	-4.9984	-2.5782	-4.8583	-3.8675	-3.0481	-2.7438	-3.5918	-5.7938	-3.1161	0.71692	-2.8974	-1.6499	-0.82043	-0.36113	-4.1008	-3.2317	-3.0135	-4.1559	-2.7724	-0.23912	-1.7248	-6.9707	-1.4695	-3.2734	-1.8401	-1.298	-2.3664	0.65665
1.5212	2.2653	4.3692	2.778	1.7241	1.4694	0.3862	2.5641	-1.2521	-0.13802	1.3912	0.54842	1.6234	-0.76195	2.2352	3.7681	4.0025	0.98229	0.34604	-0.4108	3.9564	-0.16172	1.9881	1.7694	0.044262	2.8322	0.09175	3.2654	0.78917	-0.79673	4.7037	-0.81429	-1.5635	1.2756	4.9327	3.9881	1.9582	0.60954	3.1364	-1.435	4.6369	1.7637	0.0016423	3.3505	4.2609	2.28	0.27705	-0.67429	1.6242	0.016037
-10.507	-12.36	-10.625	-10.341	-13.85	-9.9977	-8.0091	-4.5335	-6.4209	-10.768	-6.7857	-11.532	-5.9083	-6.9073	-9.1624	-11.225	-8.5805	-8.1798	-11.667	-9.1966	-7.8154	-9.8205	-8.0179	-9.8351	-10.455	-9.1859	-8.7702	-8.7306	-6.6581	-10.642	-12.147	-10.674	-11.338	-12.416	-10.654	-10.06	-8.744	-7.9664	-5.6666	-5.2386	-11.388	-9.2436	-8.5348	-8.85	-6.8585	-5.9163	-11.529	-9.4103	-9.211	-10.683
-4.641	-5.7838	-2.3897	-4.0267	-1.6646	-2.9298	-3.0688	-2.5305	-5.7129	-7.6096	-4.3908	-5.5906	-2.7108	-4.083	-4.4453	-4.5219	-4.0943	-4.4559	-5.1374	-5.6676	-3.0653	-3.8958	-3.6543	-4.1669	-3.4092	-5.1336	-4.5041	-4.3058	-4.0189	-6.353	-2.3873	-2.0129	-5.7088	-2.0568	-3.197	-5.4773	-6.2259	-3.5949	-2.8975	-6.3183	-2.5484	-4.6483	-2.7387	-3.536	-3.7734	-1.7746	-4.9982	-2.9526	-5.3727	-2.0055
-7.8531	-7.1731	-8.336	-7.0096	-8.6327	-8.3801	-10.854	-11.337	-10.923	-9.603	-9.2273	-7.0845	-10.603	-6.8914	-7.9183	-6.6634	-11.172	-7.9935	-7.152	-11.159	-10.567	-7.5296	-6.7732	-9.2763	-7.0402	-6.6291	-5.3766	-11.777	-6.4606	-6.3709	-9.9001	-9.4574	-8.2648	-10.503	-7.9657	-8.4097	-5.3068	-7.1284	-10.625	-8.3497	-8.8808	-8.6613	-9.2276	-10.496	-9.1781	-7.1465	-6.2007	-4.1738	-9.8725	-9.9741
2.508	3.4168	0.13331	3.7667	-0.28763	-0.33682	-2.8372	-0.0036932	1.9618	1.7512	6.3223	1.1162	2.3306	1.1582	2.5806	3.867	2.1619	0.1577	2.4162	5.8006	1.459	2.6939	2.1384	0.84257	2.1004	2.9451	0.21304	2.4917	1.8445	2.8591	2.9529	2.233	3.5693	1.4473	2.1491	1.8142	2.1939	1.8422	-0.59542	3.6012	1.6213	1.4261	4.6433	4.4075	2.9694	2.769	3.9249	-1.2859	5.8579	4.0792
-20.468	-23.881	-24.081	-23.922	-21.559	-19.05	-23.253	-23.412	-21.621	-24.686	-21.443	-21.386	-23.39	-22.257	-20.682	-24.249	-23.912	-21.035	-21.041	-25.275	-21.409	-24.349	-23.276	-21.201	-26.523	-19.505	-24.229	-20.98	-17.945	-24.419	-26.107	-19.831	-25.103	-22.647	-21.676	-22.771	-22.258	-22.029	-23.629	-22.501	-20.85	-21.373	-22.038	-23.131	-23.023	-20.548	-26.575	-20.006	-22.349	-26.342
-23.495	-20.665	-18.8	-21.687	-19.7	-20.327	-20.53	-24.299	-21.983	-18.777	-23.467	-24.181	-24.367	-22.98	-21.827	-22.629	-24.491	-22.326	-22.764	-23.296	-21.651	-23.127	-25.158	-20.86	-18.869	-22.985	-22.488	-22.134	-22.742	-23.032	-21.537	-22.057	-22.383	-24.851	-23.536	-20.394	-20.834	-20.945	-25.179	-21.236	-21.87	-23.396	-22.362	-26.32	-24.455	-22.106	-24.187	-20.021	-23.015	-23.165
-11.469	-9.5124	-12.564	-10.085	-9.5266	-12.832	-11.37	-12.098	-9.3171	-12.046	-12.943	-9.8327	-11.704	-10.307	-11.396	-10.199	-10.856	-7.5844	-12.352	-10.902	-10.302	-6.1767	-15.377	-14.364	-6.6869	-9.353	-10.266	-11.695	-10.714	-9.7732	-11.958	-10.965	-10.161	-9.6098	-13.279	-10.509	-8.1207	-6.9453	-9.4567	-10.458	-8.735	-8.9027	-11.947	-11.475	-11.097	-9.516	-9.2507	-11.139	-9.9821	-8.7503
-12.751	-12.432	-9.2635	-14.313	-16.675	-13.204	-13.954	-12.078	-12.351	-14.967	-12.714	-10.273	-12.385	-11.456	-10.028	-11.975	-12.332	-14.118	-12.783	-12.966	-9.5081	-12.602	-10.119	-12.013	-9.3168	-10.348	-12.887	-11.217	-9.4026	-10.6	-9.2619	-9.8987	-13.28	-11.48	-13.628	-12.199	-12.894	-12.617	-14.107	-13.217	-9.8111	-11.276	-8.8775	-12.174	-12.849	-12.947	-9.7718	-9.9651	-9.3469	-10.132
-10.587	-13.301	-10.067	-11.45	-13.429	-11.299	-12.337	-7.9668	-6.9281	-10.048	-9.6503	-10.313	-11.945	-11.681	-6.7134	-12.022	-9.9795	-10.967	-9.8937	-10.043	-9.4611	-9.2449	-8.8281	-8.1044	-11.732	-10.603	-8.8196	-10.887	-9.2143	-9.7378	-7.1041	-9.7126	-11.513	-9.3859	-12.55	-13.411	-10.179	-9.0064	-11.415	-12.16	-11.648	-10.871	-7.9685	-10.193	-9.8582	-9.2596	-8.1636	-10.95	-11.626	-10.34
-8.3289	-11.449	-8.3725	-10.315	-7.425	-11.68	-6.9049	-6.3673	-10.177	-8.7272	-9.9646	-7.3572	-9.9636	-10.85	-8.2998	-9.6846	-8.8139	-8.2866	-7.1982	-10.297	-11.398	-10.122	-9.5957	-12.211	-9.4843	-7.6253	-10.597	-10.227	-10.742	-7.9614	-9.5226	-5.3418	-11.76	-10.821	-11.085	-8.8331	-11.868	-9.6752	-9.1619	-9.622	-10.671	-10.089	-11.015	-10.452	-9.8165	-10.325	-10.865	-12.416	-9.6263	-8.7421
-4.9006	-2.6376	-0.90697	-6.8744	-4.8097	-1.5332	-2.3911	-3.5623	-5.3211	-4.1254	-2.2514	-5.4721	-6.3943	-8.7726	-0.36092	-4.5941	-1.51	-5.8722	-1.6485	-3.7068	0.19912	-4.173	-7.1184	-6.9256	-6.061	-5.4748	-2.7333	-5.2996	-3.968	-3.0385	-1.8929	-5.6992	-6.669	-5.6576	-6.1558	-2.8261	-6.1424	-3.3103	-5.909	-5.9298	-3.9462	-3.3961	-2.6288	-1.414	-2.343	-2.9712	-2.4506	-3.5069	-6.1758	1.9753
-2.2569	-4.7519	-1.2559	-3.0623	-1.9337	-3.9403	-3.262	-0.12486	-3.2279	-1.8435	-2.2834	-4.8472	-1.5852	-2.1968	-3.4489	-2.2042	-0.74473	-4.337	-2.2006	-0.5476	-0.55604	2.1013	-1.9271	0.1429	-0.71853	-1.8353	-4.3904	-4.2096	-2.7325	0.74282	-0.14973	-3.8079	-0.25607	-4.9356	-2.1234	-2.7927	-0.71192	-5.1099	-1.4361	-2.3833	-4.184	0.007613	-3.8394	-3.8894	-0.72972	-1.6485	-3.3451	-3.8255	0.70245	-0.13775
-12.852	-13.599	-14.216	-15.261	-12.578	-11.491	-12.883	-11.989	-9.6833	-14.926	-13.787	-8.9078	-11.934	-9.4111	-8.5433	-10.499	-12.574	-9.9233	-7.1812	-9.6554	-12.914	-13.71	-9.9792	-11.832	-11.709	-11.616	-12.78	-13.111	-11.873	-9.7769	-13.936	-13.206	-14.407	-12.41	-11.724	-11.549	-9.0445	-9.4762	-10.821	-10.809	-10.946	-11.522	-9.6895	-12.503	-10.81	-10.988	-12.445	-13.433	-10.046	-11.16
-7.4787	-6.4028	-9.4411	-5.3302	-10.822	-5.5867	-4.4874	-6.7803	-9.5902	-8.0834	-6.0057	-6.6403	-8.7457	-11.328	-6.526	-5.7383	-7.206	-5.264	-6.948	-10.19	-9.7074	-6.8932	-5.5387	-8.0181	-6.5971	-10.181	-10.228	-5.2086	-8.9331	-8.705	-7.963	-7.5865	-7.523	-12.488	-7.3397	-8.2555	-7.0901	-7.3042	-8.1105	-8.4854	-8.1323	-9.0143	-4.8085	-11.276	-6.6583	-8.4128	-4.4851	-10.834	-7.8444	-7.6465
-4.7977	-1.1206	-2.1439	-2.641	-2.9687	-4.4178	-5.63	-4.0222	-4.3394	-3.7056	-2.9112	-4.2335	-6.016	-1.5893	-6.4753	-5.4842	-3.0565	-2.6816	-4.4646	-3.0634	-6.6763	-4.9563	-4.2473	-3.2899	-1.7874	-0.10593	-3.9868	-4.4349	-2.8789	-3.3056	-3.3661	-2.2172	-3.5255	-5.4188	-3.5503	-3.5592	-7.781	-2.9768	-1.9945	-1.9418	-3.5808	-4.1045	-4.4331	-2.0035	-4.3951	-2.4043	-3.4961	-3.741	-4.1179	-4.5673
-7.4264	-5.6586	-5.8445	-4.7027	-3.2865	-4.9944	-1.2853	-2.813	-3.5476	-2.646	-2.1629	-3.9912	-7.2885	-1.1189	-6.7717	-5.5553	-3.6968	-3.4278	-5.4361	-5.4123	-5.9031	-5.6595	-5.6542	-5.0651	-4.3252	-2.2481	-2.6867	-5.0331	-3.5358	-3.6674	-4.0238	-6.8969	-3.0123	-7.8858	-6.0346	-3.3059	-3.5886	-4.2824	-3.1126	-3.3702	-5.8602	-3.2556	-3.3861	-4.2473	-7.0803	-0.25634	-2.7967	-3.475	-3.2563	-1.0315
-3.0295	-5.3973	-3.3	-4.4875	-2.7182	-5.7623	-4.6396	-3.7151	-4.2924	0.24744	-3.0061	-4.9215	-4.848	-1.1193	-1.8568	-3.4876	-5.1297	-1.8282	-3.7948	0.05187	-2.729	-4.2313	-6.0358	-2.2655	-4.4857	-0.70131	-2.4263	-2.2446	-3.9337	-2.7062	-3.1297	-0.17872	-2.8985	-1.3742	-5.5356	-0.33797	-4.5082	-3.3544	-4.636	-5.3059	-1.1375	-2.0161	-3.6125	-4.8355	-0.62076	-1.0824	-1.0732	0.75676	-3.696	-1.6954
4.6924	3.8945	9.307	3.8315	3.7345	5.1267	7.4432	7.5415	9.1719	2.4509	1.9318	8.0462	6.6843	4.7642	4.7874	4.0647	3.3968	2.3148	9.1475	4.1864	5.4487	5.115	8.6481	5.6152	5.3971	4.0272	8.1603	3.0012	4.5633	3.6376	5.4745	1.2181	3.108	4.3701	4.3567	4.1455	3.8472	8.6182	4.5038	4.7507	3.5615	7.3825	0.55623	5.3698	5.9735	6.6528	6.8659	3.8095	7.8515	5.9104
-11.485	-12.417	-15.056	-15.356	-12.721	-12.684	-16.025	-13.02	-14.499	-17.164	-11.852	-13.659	-12.033	-13.895	-14.039	-14.591	-16.397	-12.446	-16.091	-11.835	-9.4875	-12.284	-14.06	-14.892	-14.636	-10.255	-14.194	-14.966	-13.025	-15.25	-12.158	-13.615	-14.084	-13.27	-11.158	-12.013	-15.633	-13.566	-12.468	-16.269	-10.935	-11.354	-13.045	-14.713	-14.613	-15.359	-14.888	-12.039	-14.535	-10.791
4.1477	-0.98867	3.7896	5.4262	0.47822	-4.3013	2.1168	0.4777	-0.90174	-0.71219	-0.80934	-1.6687	0.85499	-1.6547	-0.55165	-1.5031	2.8041	-0.061652	-0.25577	-1.9329	0.61525	1.0766	-0.27966	3.388	1.2631	-0.18264	-1.9458	-2.1973	-3.3267	2.5792	-0.91648	-2.27	-0.56515	0.14765	0.12141	-0.38891	0.77792	-1.907	0.2182	-1.6766	1.9109	1.4685	0.068479	0.96637	-1.4418	-0.045851	-0.908	-1.589	2.1459	3.8602
1.6238	-0.80111	2.7884	0.89436	-0.35535	1.0642	-2.6966	1.1666	-0.27409	1.6902	-0.098031	-0.17005	0.22631	2.7406	-0.96921	-1.5139	-1.9997	1.7515	0.1463	0.40824	3.1876	-0.95636	1.5349	0.62459	-0.55346	0.42844	-2.2076	-0.20426	-2.4523	-0.5967	3.2142	-0.30615	-0.6082	1.0728	-1.5627	-1.1339	0.51796	-0.17119	-3.1328	-3.3472	5.1071	0.85308	1.0609	1.0771	-1.4812	-1.7777	-0.82348	1.1661	0.45442	-0.077048
8.7526	8.7246	8.9076	8.4317	9.5617	11.279	6.4411	9.2624	4.9581	8.5613	7.725	10.747	6.6902	10.546	7.2561	8.1534	7.254	9.1157	11.507	9.7236	10.882	11.744	7.2485	12.191	10.156	7.2639	12.62	8.3464	8.5259	6.9993	11.893	10.06	9.4687	8.0761	8.2437	8.5181	5.9873	8.9632	7.8689	7.7397	5.957	5.4565	7.0586	9.2561	8.2699	9.7029	4.9332	5.8369	10.296	7.8454
-9.3903	-3.2285	-8.6887	-5.7353	-5.8237	-5.2002	-7.8738	-6.6708	-7.6953	-4.6372	-7.1735	-5.3304	-9.318	-9.4215	-6.1303	-7.4116	-7.2423	-8.8154	-5.9455	-9.2645	-6.9224	-8.6951	-8.1084	-5.4928	-9.0786	-7.0319	-2.7646	-3.4433	-3.4745	-4.3713	-7.3947	-6.1699	-8.9185	-5.2708	-6.228	-8.4073	-6.2131	-2.8658	-7.4508	-4.4215	-1.8095	-6.2899	-4.4261	-7.062	-6.0755	-7.2924	-3.5886	-6.1406	-9.5915	-7.7441
-7.9833	-6.8578	-11.073	-9.6631	-6.9295	-14.757	-7.3246	-9.1688	-7.0197	-12.022	-7.813	-9.5441	-8.2211	-7.522	-10.293	-7.0834	-12.029	-12.028	-7.8043	-9.0646	-7.5975	-9.1755	-11.731	-5.467	-10.106	-7.8111	-9.3767	-12.029	-9.7145	-11.06	-8.8848	-8.6834	-8.0537	-10.405	-7.6533	-11.573	-8.5732	-11.492	-10.025	-3.9563	-11.916	-9.3107	-7.5362	-6.4264	-12.046	-9.066	-5.8185	-7.6072	-8.9189	-8.9679
0.15293	-0.058105	-3.0644	-1.1767	-1.7895	-3.2548	0.50705	2.2119	0.74971	-0.18532	-3.7284	-0.48424	-1.5369	-2.0681	-1.5962	-3.4181	1.2544	-2.9898	-1.4314	1.3765	0.13803	-2.6234	0.86627	0.90755	2.9997	-1.4867	-0.71085	-1.2122	-0.38784	-0.68622	-0.53945	-0.46545	-3.5388	-1.9932	0.63593	1.2816	-1.4679	-1.6197	1.7789	0.77823	-1.3233	0.43362	2.2232	2.9936	2.028	3.3807	-0.7255	-0.93698	-2.527	0.98424
-2.7892	0.41332	-0.81946	-4.2531	1.7681	-0.8198	-1.5588	1.1012	-2.6436	-2.7751	-3.3214	-2.6436	-2.13	-1.4591	-2.6844	-2.6707	0.21513	0.27119	2.6905	-3.18	-0.93183	-1.3423	-4.1344	-0.024866	-3.3275	-2.3048	3.0905	-6.1066	0.66939	-4.3804	-0.69337	2.7185	-2.0824	-4.3121	1.5329	-4.494	-0.33494	-4.0234	1.5771	-2.198	1.1548	-0.87789	-0.68962	-2.8361	-0.020851	1.297	-0.43888	-4.3598	-2.61	1.4233
2.1246	-1.668	-3.838	-0.84476	-0.79407	-0.68979	-1.2941	-1.8081	-0.30751	-2.7249	-0.063243	-0.74677	0.64901	-0.18355	-0.20798	-0.84666	0.74289	-1.6065	-5.0668	-3.4554	0.4745	-1.9132	-0.090549	-3.626	-1.7498	-0.037528	2.9336	1.4794	0.17823	-4.5495	-4.777	-2.6594	-1.2335	-5.3273	-1.9023	-4.7677	-1.5239	-4.849	2.7295	-2.2924	-3.138	-0.64615	-3.2671	1.1257	-3.2137	-1.0805	-0.70501	-0.50889	-0.8712	-2.0045
-10.281	-13.672	-12.54	-7.5328	-11.864	-13.567	-13.135	-8.1674	-11.227	-11.248	-11.339	-12.972	-11.568	-10.512	-14.294	-10.316	-11.36	-10.267	-11.968	-12.316	-13.587	-8.9925	-12.474	-7.6015	-14.377	-12.534	-11.511	-9.7371	-10.383	-12.407	-8.452	-11.725	-12.012	-13.776	-12.151	-13.579	-13.381	-12.047	-10.702	-8.8827	-11.447	-9.3702	-14.428	-11.589	-11.966	-12.519	-13.021	-12.761	-11.743	-10.232
-2.9698	-4.3143	1.1669	0.79869	-2.1812	0.91793	-2.0257	-0.55812	1.2133	-2.154	2.8819	-3.2399	-2.8702	-0.8034	-1.9274	-0.39091	-5.0946	0.87039	-2.1715	0.31243	-0.067258	-0.77626	2.025	-4.1388	1.3719	1.0358	-0.88662	-0.85361	-0.51654	-0.1833	1.4981	-3.1216	0.39969	-3.264	-0.62984	1.6473	1.0294	1.127	-1.4403	0.067695	-2.4991	2.8612	0.77504	-2.1813	-3.3673	-2.7584	-0.30754	0.41803	-0.83131	-1.4258
-14	-10.373	-15.2	-15.864	-10.333	-10.863	-13.518	-12.787	-13.717	-11.84	-15.695	-15.815	-13.999	-10.179	-14.548	-12.013	-13.566	-11.121	-14.737	-10.707	-16.711	-12.981	-12.677	-12.577	-14.49	-13.695	-12.574	-15.468	-12.417	-14.127	-13.733	-14.618	-13.284	-12.809	-12.184	-12.48	-17.73	-10.949	-14.215	-10.977	-18.22	-11.201	-11.349	-18.712	-13.015	-10.277	-13.421	-13.921	-14.264	-12.154
2.6771	4.4065	0.23674	1.48	3.2474	3.9315	1.831	1.8901	2.5135	1.9666	-0.67905	4.7548	1.2778	1.2154	1.2497	-1.2306	5.6282	0.11614	2.3887	-1.1036	-1.1966	-0.68346	2.0931	2.7473	3.3204	3.3767	1.977	1.3166	2.3801	2.9185	1.9085	1.3529	3.6693	0.12341	-0.98634	-0.036906	4.1329	-0.13962	2.8432	2.2167	4.4053	6.8575	-0.085577	2.2235	-0.00032141	2.097	1.5687	-0.25378	1.8615	1.9453
-21.385	-20.791	-24.904	-22.3	-23.86	-22.078	-22.016	-23.369	-22.224	-22.119	-23.609	-21.128	-24.138	-21.511	-17.492	-22.555	-21.783	-23.443	-23.586	-20.775	-23.061	-23.836	-21.514	-22.3	-23.249	-20.624	-23.931	-22.255	-21.667	-19.127	-23.225	-21.416	-21.065	-21.624	-23.108	-26.645	-23.117	-22.476	-19.696	-25.216	-22.232	-22.53	-23.756	-23.72	-22.419	-23.265	-19.936	-22.166	-19.276	-23.277
-9.5623	-7.8622	-6.0329	-6.518	-7.2713	-7.408	-9.8729	-4.1181	-6.4237	-11.653	-6.0334	-6.3562	-6.2618	-7.185	-7.5349	-4.7906	-6.0794	-6.2621	-7.0373	-5.6897	-10.165	-5.0289	-5.8348	-6.851	-9.6498	-8.1901	-8.4983	-4.6956	-10.226	-6.9184	-7.4786	-7.9444	-8.6564	-6.2246	-7.2784	-6.4214	-6.4718	-8.7921	-6.2473	-7.4365	-6.4244	-8.5182	-7.4326	-9.5547	-7.6291	-8.5379	-5.8697	-8.0768	-4.8029	-6.775
9.9463	5.3646	4.9229	5.8833	8.3902	4.4225	6.3988	6.0788	6.8409	7.3226	6.6348	5.0025	6.2152	3.5246	8.2519	6.3612	9.4766	6.7687	6.2857	9.1819	5.638	5.4376	5.8816	4.5009	10.179	3.8747	7.1068	7.4881	8.7027	8.5648	4.7505	9.0979	6.6997	5.6082	8.6137	7.3409	8.647	4.9765	5.4873	7.8852	7.2844	9.0163	5.7216	4.0853	11.147	11.522	3.1508	8.4823	6.0835	6.727
-9.1822	-10.643	-7.4956	-8.0727	-7.6763	-10.503	-8.3966	-9.761	-9.5916	-9.723	-9.3736	-10.757	-8.0085	-7.5116	-8.5114	-9.1497	-5.9125	-9.5757	-10.966	-8.7641	-8.9189	-9.872	-9.3216	-8.2414	-14.916	-11.664	-11.066	-6.8831	-8.8835	-10.422	-9.658	-10.872	-8.5786	-9.0885	-12.2	-13.355	-11.244	-9.0916	-8.5095	-12.944	-10.847	-5.3957	-8.6275	-8.9271	-7.5847	-9.0274	-7.9843	-10.893	-6.5788	-7.088
5.7536	7.4798	6.4557	8.6848	6.4554	5.3671	7.7914	8.9066	8.6634	9.1152	6.3967	8.9594	7.007	7.3807	5.4145	6.4533	7.0331	5.117	-0.48641	8.2846	2.6262	8.7229	7.5377	5.3774	5.4527	7.5029	5.4328	5.8781	9.2618	8.1744	7.579	5.7073	9.806	6.0934	4.5044	5.4183	10.259	6.2266	7.4126	7.4146	8.2974	10.354	2.8273	7.5127	3.9606	3.9368	6.0623	5.4251	6.4141	8.0323
1.4052	6.598	0.23519	4.7069	3.36	2.3642	4.1764	-0.81415	2.7543	2.5807	1.8799	2.4504	1.122	4.1562	4.245	2.7768	3.4346	5.5091	-0.84499	3.2326	0.18161	1.6049	5.0208	4.1143	3.8918	3.5441	1.9637	4.0296	5.7756	1.3464	3.8788	-0.09319	2.545	3.0674	4.2312	5.2017	2.1464	1.6747	0.92602	2.4747	4.1271	2.0919	6.5862	5.8182	6.7406	4.8757	5.3523	1.3343	2.1538	3.6364
-12.887	-5.2388	-8.5102	-11.994	-9.664	-11.965	-14.549	-10.901	-5.5258	-11.142	-11.777	-8.5359	-14.785	-10.724	-11.08	-11.014	-10.814	-10.299	-9.7978	-12.344	-9.0487	-8.9848	-10.062	-11.037	-11.711	-11.206	-10.923	-10.332	-9.9702	-10.08	-11.241	-9.6966	-11.101	-10.272	-13.57	-8.8785	-9.2672	-8.4127	-11.936	-12.053	-10.509	-14.226	-8.5968	-8.2605	-9.8795	-8.564	-8.3107	-11.597	-10.573	-11.886
-8.5688	-6.4896	-9.4392	-8.8675	-6.877	-5.9458	-6.4418	-6.7434	-8.7449	-7.1677	-10.501	-10.627	-5.7577	-7.0635	-7.7926	-8.3676	-5.1147	-6.6461	-7.2854	-7.8616	-7.4143	-6.7212	-6.9443	-10.144	-7.9964	-8.4592	-5.1863	-7.7383	-8.2995	-5.3685	-7.042	-8.1743	-8.6375	-7.4193	-10.59	-8.9647	-5.7163	-7.3155	-4.9654	-10.131	-5.2168	-7.034	-9.8378	-10.081	-6.5302	-7.3724	-7.4612	-5.6547	-4.2659	-8.1016
-12.291	-13.236	-14.918	-13.46	-11.717	-15.994	-14.523	-13.323	-15.322	-14.734	-12.631	-16.412	-11.994	-12.658	-13.433	-13.972	-12.643	-13.192	-12.626	-11.617	-14.12	-11.719	-14.209	-13.246	-14.491	-13.552	-11.142	-13.449	-13.818	-13.382	-10.447	-13.068	-14.187	-12.715	-11.116	-14.727	-15.268	-13.531	-16.046	-12.733	-16.94	-12.275	-11.678	-15.141	-14.062	-11.398	-12.804	-14.671	-14.65	-11.894
-3.6443	-3.3569	-5.566	-2.6658	-4.5276	-4.7554	-3.1914	-3.3267	-5.7959	-4.5275	-3.6993	-5.8609	-5.622	-3.5493	-6.8709	-4.1247	-4.7529	-4.7882	-0.91027	-4.5781	-8.7839	-5.0163	-4.6164	-5.1533	-3.6209	-2.5538	-5.5326	-5.7119	-5.6949	-2.1806	-3.6434	-2.7581	-5.8911	-3.6449	-4.1933	-4.1024	-1.5365	-3.6058	-2.4008	-0.61696	-2.5829	-1.7813	-4.6929	-2.3462	-4.7416	-6.9113	-3.0153	-1.7727	-1.9276	-5.2148
-10.994	-12.324	-11.774	-9.8951	-11.216	-12.462	-13.401	-13.72	-11.755	-11.911	-14.044	-12.706	-11.272	-13.39	-11.056	-10.521	-12.346	-10.017	-7.3445	-12.279	-14.233	-13.733	-11.083	-12.004	-11.113	-11.07	-10.093	-11.055	-14.06	-12.397	-8.1249	-8.7066	-8.967	-11.544	-12.208	-10.919	-14.234	-13.99	-11.974	-14.061	-12.451	-14.39	-9.6945	-10.646	-10.712	-12.69	-12.67	-13.916	-11.351	-11.146
-7.5567	-10.303	-8.0134	-8.886	-5.4879	-7.5517	-7.6407	-11.437	-8.4068	-8.5722	-12.161	-8.3476	-10.704	-10.892	-11.372	-10.465	-5.3961	-6.8588	-10.04	-13.245	-9.9743	-8.2883	-12.327	-9.9179	-6.8831	-8.7802	-11.035	-10.797	-5.8316	-7.937	-7.2795	-8.6005	-6.855	-12.846	-8.8346	-7.9809	-8.8087	-7.8418	-6.9555	-9.5493	-10.391	-9.3116	-11.425	-10.376	-9.5913	-8.3916	-7.7764	-7.4964	-8.636	-8.5534
2.0909	8.7301	5.8195	4.3522	8.0542	5.3405	4.5153	3.1145	4.501	6.1003	3.8198	5.8627	7.4348	3.9179	2.5037	4.5801	3.4439	6.1723	3.3689	2.6491	5.3902	5.4542	1.0226	3.494	9.333	4.068	4.3469	3.1451	6.1224	4.4376	7.0852	6.9945	8.5439	7.5145	3.4218	2.7733	2.1558	4.4092	2.6472	6.1917	4.1821	0.85293	6.0136	1.6244	4.0874	6.0721	6.8167	2.9447	5.4631	4.8971
-2.3162	-3.6551	-5.033	-2.4022	-7.2421	-6.4727	-6.7802	-4.6816	-0.8253	-2.0477	-3.3589	-3.5276	-5.0768	0.47791	-4.1162	-2.9973	-0.43956	-4.5489	0.31543	-4.0079	-1.2648	-2.8562	-1.9608	-2.2539	-4.189	-2.6288	-2.6197	-4.5023	0.63277	-3.4674	-5.4284	-1.7613	-1.2214	-1.7432	-3.9781	-6.7369	-4.6226	-4.4395	-2.2145	-3.5366	-4.8022	-5.6111	-3.8038	-3.5871	-0.96218	-3.5324	-2.7323	-2.1067	-4.4938	-0.95942
-13.946	-14.657	-13.883	-13.5	-11.904	-12.325	-15.685	-15.358	-11.994	-14.273	-10.535	-12.201	-14.536	-10.277	-12.751	-10.817	-12.968	-14.544	-11.975	-10.848	-15.184	-13.198	-15.853	-17.387	-14.036	-10.135	-15.385	-14.038	-9.9043	-8.9604	-15.38	-13.738	-14.504	-15.454	-10.255	-12.261	-10.156	-15.124	-11.44	-12.11	-15.201	-13.175	-10.875	-11.014	-15.58	-13.098	-9.5553	-14.13	-14.743	-15.055
-8.9275	-10.348	-5.9023	-6.0996	-11.901	-9.3705	-10.456	-9.9273	-9.6688	-7.5144	-7.6906	-9.6905	-6.7336	-6.6316	-5.3843	-10.945	-8.2539	-11.15	-6.7161	-10.916	-9.8736	-9.3861	-7.9099	-9.8855	-8.6793	-10.768	-4.8695	-8.5433	-7.0009	-11.3	-8.9471	-6.0491	-10.259	-9.1211	-8.441	-8.6709	-11.493	-10.791	-9.2908	-8.2173	-8.0757	-7.9151	-7.4053	-7.0695	-11.33	-9.746	-7.9048	-8.436	-8.8525	-9.5134
0.41568	-0.14809	0.83572	0.65096	1.03	-0.12734	-1.453	-1.7664	0.39742	-2.8847	-0.24125	-2.0272	-1.3611	-2.6799	-2.6892	-3.9784	-1.9274	-0.34441	-4.4615	-0.93952	-0.53386	-3.8758	-3.1353	-2.1424	-0.96655	-2.1335	0.085283	-0.39351	-2.7323	-3.7802	-0.23279	-4.2895	-2.3369	-1.5834	0.004882	-3.2864	1.1596	-2.6711	-2.2626	-2.7516	0.88605	0.36614	-0.073939	0.56843	0.25846	-0.82216	-0.97643	-0.097661	-0.93595	1.0084
8.0171	2.5305	10.796	8.6743	7.2503	7.4436	9.3021	6.6347	10.926	5.5316	8.01	7.6398	6.017	11.634	9.9362	9.8052	8.7974	7.2119	9.0102	9.0186	9.58	8.4465	9.5025	9.7627	7.0964	8.2244	6.7266	8.6557	9.2019	12.26	12.135	8.6992	7.356	8.3863	6.0522	4.482	11.784	11.152	11.573	9.3067	9.83	3.5723	6.4016	8.9719	9.2578	9.5439	5.1647	8.1228	9.6625	4.9042
-1.2139	-2.4819	1.3259	-1.4331	-2.8287	0.89106	-0.52602	-0.26498	0.73338	0.078029	-1.1715	-2.6361	-1.5047	-2.0417	-1.5595	-6.1411	0.082443	-3.6057	0.43843	-1.2217	0.43585	-4.9579	-0.056558	-5.7221	-1.1928	-1.4893	0.49428	-1.6037	-4.0091	2.5985	0.1246	0.45642	-4.5709	0.6694	-2.982	-1.3265	-1.5155	-1.6241	-2.9594	-0.82927	-1.0113	-0.12784	-2.3051	-2.6561	-0.48706	-1.9707	-4.0575	-2.9451	-1.8307	0.871
0.89628	0.74796	2.9441	3.6081	-1.9015	0.70902	-1.1766	1.9552	-0.55208	2.6646	-1.192	3.1347	-0.85224	2.7024	-0.72145	-0.40679	1.3031	-2.1388	-0.94351	2.3519	-0.25986	-3.7538	0.17776	-2.2722	2.1243	-0.31144	2.5766	0.94837	1.958	0.46915	-1.9993	-1.9108	3.4457	-0.82283	0.47642	-1.831	-1.0616	1.7506	1.296	0.33398	0.65914	-0.35961	1.2997	0.5744	0.22338	-0.041233	2.1393	0.69454	4.5534	1.7777
0.89339	0.83418	1.4819	0.92147	0.33852	1.8369	1.55	3.3147	0.31058	0.5523	-0.12994	-2.6465	3.772	2.0426	1.4457	-0.55067	1.7566	-0.92472	2.1654	0.28871	2.89	-0.48183	2.0804	2.7279	-0.32157	1.6943	2.843	-1.2149	0.39075	4.2129	1.2118	-0.61471	0.82812	2.063	1.5223	2.4957	-0.70373	0.10779	-0.31618	0.76533	3.1746	-0.037315	1.6874	0.65049	-0.89299	2.33	4.8029	3.3905	2.0984	1.5893
-11.696	-10.834	-11.417	-12.79	-11.963	-11.989	-11.644	-10.479	-13.997	-11.369	-10.467	-15.479	-13.377	-11.968	-12.656	-12.413	-11.653	-11.024	-12.293	-11.561	-14.568	-11.113	-14.777	-11.281	-11.874	-11.383	-13.116	-13.777	-9.2081	-13.125	-10.933	-13.122	-9.0583	-14.141	-9.7896	-10.924	-10.53	-11.676	-5.8551	-9.9408	-12.951	-12.221	-10.903	-13.353	-12.068	-14.096	-13.256	-9.0973	-14.841	-13.214
0.32055	1.7129	-0.22048	1.344	2.9	2.6119	0.92585	1.1911	0.32003	0.81072	0.47592	-0.076164	-0.92834	2.261	3.5252	3.288	1.4972	0.6193	3.3551	2.1912	-1.1083	-2.4272	0.1176	1.0675	0.79696	-1.2537	4.7924	3.3468	1.9341	2.4916	1.6707	0.2464	3.1487	0.89386	-0.35927	1.4952	2.3772	-1.9457	1.6916	0.66822	2.8578	3.1609	1.7304	1.4442	-1.8521	2.502	2.6906	1.8351	-2.1362	3.978
2.6524	3.7293	5.9496	3.2808	3.4229	6.4716	3.9977	5.8753	5.1854	1.3433	3.5792	4.7839	0.7682	5.0251	5.4805	2.3868	4.0058	8.0221	3.2878	4.4406	3.9751	6.5264	7.9435	4.946	2.1067	5.6874	5.9192	2.3244	5.5731	5.8406	4.3489	4.2261	4.4408	6.3213	4.0203	7.8498	5.8605	0.9086	3.8077	4.0148	4.6958	6.6461	2.8658	1.7838	3.5075	6.0648	6.042	7.9418	5.4114	5.0882
-2.8889	-0.65112	-2.4484	-0.6968	-3.1303	-0.41438	-3.1404	0.68323	-3.6339	0.40422	-0.37213	0.089307	-3.6389	-1.2519	-3.6106	0.35491	-2.865	-1.2322	3.0325	-0.21111	0.49173	1.7383	-0.3464	-1.5111	-0.86126	-3.1885	-0.2125	-1.0732	-3.1501	-3.1786	-1.1337	-2.388	-0.0084453	-1.6073	-3.0174	1.4274	0.13437	-0.0074459	-0.23215	-4.1534	-1.428	-0.7843	1.4017	-2.1009	0.71859	0.40276	0.46498	-2.6381	1.5864	-2.3957
-22.79	-19.578	-18.658	-19.66	-22.159	-20.725	-19.835	-23.631	-20.988	-23.62	-22.382	-24.08	-23.192	-20.552	-20.292	-21.57	-25.091	-19.175	-23.212	-21.903	-24.266	-20.58	-23.736	-20.688	-20.709	-20.298	-22.877	-21.707	-23.341	-20.758	-23.406	-22.685	-19.812	-22.665	-22.674	-19.961	-20.82	-20.52	-22.148	-20.563	-21.36	-23.052	-25.108	-21.263	-19.273	-20.917	-22.912	-20.91	-25.773	-22.117
0.77022	-1.9833	-2.2846	-3.6508	-1.5612	-0.29178	-0.79502	-1.9227	-1.0982	-2.3925	-4.8417	-0.13872	-0.25268	-3.4629	-0.013593	-1.2078	-2.8808	-1.7773	-5.3536	-1.0883	-1.2265	-5.534	-0.93686	-3.1507	-4.2792	-1.4407	-3.2628	-0.68654	-2.7092	-4.6892	-1.2603	-0.98535	-1.7271	0.76469	-1.6553	2.0619	-3.0289	-3.212	-3.0654	-2.8161	0.1999	-3.7824	-2.8045	-0.95166	-5.6566	-1.6772	0.050498	-1.6092	-5.2233	-2.4543
0.21416	-1.4034	-2.2083	-0.074923	-0.6247	-3.0287	2.0936	2.0445	2.0321	-2.2894	2.0063	0.33961	-1.3729	0.4	0.24223	1.374	1.8751	1.8612	-0.92657	-1.9686	2.92	-2.4497	-0.80719	-1.6911	0.56155	-1.6518	1.2776	0.37737	-0.30116	-1.2508	-0.40629	0.35015	-1.3218	-0.54225	1.7231	-0.2709	2.0242	-0.019723	0.21406	1.171	-0.90592	-1.2827	0.28959	0.027447	-0.57737	-1.4332	0.25106	3.3289	-1.158	-2.5004
-5.8316	-4.4044	-5.2101	1.7352	-5.8694	-6.1121	-3.8855	-4.255	-5.4642	-5.3247	-5.3108	-4.8717	-1.4568	-5.5091	-3.3949	-5.144	-4.978	-2.8576	-3.6213	-4.1864	-5.1374	-5.3518	-8.7519	-6.3207	-2.4005	-4.1313	-3.7953	-2.5557	-4.813	-7.1854	-4.6195	-6.3831	-7.2483	-4.482	-6.6114	-5.9188	-3.972	-4.9221	-2.8124	-4.1782	-1.6924	-4.1879	-4.4363	-4.1911	-1.04	-2.3143	-5.7385	-3.5442	-2.8825	-3.8245
-1.9716	0.039924	0.10135	1.4539	1.3411	-2.5853	-0.58874	-0.20235	0.46049	1.4882	-2.6624	-1.3509	-1.4496	-3.5486	-1.0239	-3.5484	-4.1579	2.4413	2.8873	-2.3739	-1.5184	-1.0865	-3.1995	-0.53674	-3.5461	-3.9391	0.058685	-2.1962	-2.6384	0.62847	-0.42253	-3.2085	-3.0361	-2.0997	-1.5823	-1.6478	-2.093	0.22043	-4.122	0.11084	-1.7036	-1.0788	-0.8794	0.32432	-3.419	-4.8746	-1.4041	-2.0764	-0.35046	-0.27532
-11.417	-11.429	-13.516	-8.3974	-9.307	-8.2637	-9.1452	-7.6811	-11.498	-13.693	-11.105	-9.9332	-13.159	-12.813	-12.016	-12.32	-11.023	-12.714	-9.0731	-13.598	-9.7307	-12.332	-10.245	-14.211	-12.459	-8.9497	-11.248	-12.51	-13.043	-11.357	-7.1158	-9.6307	-12.307	-12.962	-12.395	-13.895	-13.387	-11.795	-11.531	-10.866	-10.393	-11.928	-11.475	-11.26	-12.061	-10.389	-11.902	-13.907	-9.9661	-11.521
-13.614	-11.047	-12.568	-9.5593	-12.435	-9.0302	-13.228	-12.307	-11.747	-10.343	-9.6766	-12.5	-10.794	-8.7318	-11.513	-10.604	-10.651	-11.079	-10.862	-13.076	-12.147	-14.506	-10.187	-11.488	-11.383	-13.009	-10.572	-12.557	-9.0662	-8.0045	-8.1468	-9.5698	-12.599	-15.886	-11.795	-13.278	-10.67	-14.482	-8.0606	-9.9208	-13.762	-10.301	-9.8595	-11.368	-11.209	-13.012	-13.184	-10.413	-12.05	-8.2733
0.64709	-0.92295	-4.2925	-1.6482	-1.1664	-1.464	-4.4465	-2.8416	1.0511	-2.0854	1.1872	-0.044787	-2.3273	-0.22817	-3.4931	-2.0187	-2.8818	-0.5177	-0.79125	-3.161	-2.0718	-2.83	-1.2907	-2.1188	0.2174	2.028	0.37616	-4.0751	0.91792	-1.7738	-1.3563	-2.0835	-1.4917	-0.95099	-1.542	-1.8349	-0.58408	0.22008	-1.9811	0.97838	0.35735	-0.40286	-1.3599	0.06202	-1.0655	-0.58232	-3.7457	-1.978	0.91718	-1.0864
1.3682	-0.36524	-2.8535	-2.3554	-0.29983	-4.8576	-3.6781	-4.8297	-8.1842	-1.6532	-0.79508	-2.5256	-0.39509	-1.1672	-3.2437	-1.4321	-4.7132	-1.2337	-2.8412	-1.368	-2.4732	-2.9501	-0.83426	-3.1058	-3.1028	-4.181	-1.461	-1.2722	-0.49335	-2.8448	-4.2529	-4.1013	-4.2267	-2.7736	0.32613	-0.059446	-2.8568	-3.8338	-2.9434	-4.5576	-2.4074	0.01338	-5.3435	-2.3401	-5.1948	-1.1673	-0.48659	-1.9447	-2.6945	-2.8694
5.0908	1.765	4.8653	0.70266	-1.0839	3.8384	1.6245	2.0946	2.9197	1.8115	2.1409	0.56033	2.6079	1.7888	1.0749	2.3867	2.0772	-0.53801	0.47032	1.6386	4.0651	0.16504	1.3266	2.7916	0.97065	3.3804	4.0709	0.066785	1.7517	1.3822	-2.4442	-0.70107	3.8078	3.2526	1.4897	1.0505	4.5358	3.0697	1.4135	4.3953	2.4134	2.3283	5.9304	1.2335	2.7972	3.6652	1.8006	-0.66014	1.0966	3.2652
-12.859	-12.458	-12.821	-13.138	-15.999	-13.736	-11.78	-12.07	-13.471	-12.798	-14.962	-15.149	-13.507	-16.165	-11.908	-14.924	-12.936	-13.29	-12.486	-11.87	-10.78	-14.387	-14.99	-12.403	-12.679	-11.877	-13.533	-14.776	-12.066	-11.05	-15.265	-12.853	-11.709	-13.269	-15.544	-12.271	-9.5559	-8.9773	-11.858	-14.5	-11.04	-11.493	-13.361	-14.02	-15.522	-8.5512	-16.744	-14.542	-14.08	-10.847
0.011361	-3.552	1.7941	-0.59866	1.3788	0.29814	-1.0013	2.4593	-1.8957	2.1228	-1.9069	-0.5315	-0.25074	1.5518	-0.89661	1.7853	-0.69553	-1.1962	-0.79836	-2.4651	4.8893	0.47877	1.4377	-1.1615	-3.0831	-0.89118	-1.6169	-1.6489	1.578	0.77567	-2.1112	-2.7158	-2.0274	1.4529	0.30659	1.093	0.93363	1.3622	0.18352	2.8435	-1.7871	1.3767	-2.2068	-1.9524	-3.0237	-0.92446	0.26777	0.38093	-0.54568	0.032279
-7.1734	-4.7857	-5.3991	-6.491	-5.2095	-5.3433	-5.1697	-6.1625	-3.7673	-5.4605	-6.9567	-4.1107	-7.842	-4.7511	-4.9108	-7.9898	-8.7209	-7.7166	-5.7392	-2.4202	-5.0472	-6.907	-5.9629	-6.8803	-4.7553	-7.2101	-4.8932	-4.1913	-2.0834	-2.3236	-2.1414	-4.243	-5.7994	-3.844	-2.211	-3.018	-2.4111	-8.6559	-6.0816	-4.4389	-2.9595	-4.3017	-9.592	-6.1394	-4.6196	-4.4182	-4.4896	-2.6994	-3.4033	-5.0888
-1.3297	-1.1917	1.3606	-3.1342	-2.9586	0.75686	0.55124	-0.2704	-2.1685	-0.99971	-0.5398	-1.9704	1.5333	-0.086391	-3.2885	-1.9132	-2.0327	-3.9791	-4.1124	1.6505	1.5429	-2.3859	-0.17343	-0.53276	2.7069	-3.6422	0.8107	-5.9474	-1.0298	1.5505	-2.6211	-0.057221	-0.18232	-2.4908	-0.68056	0.85564	-1.4762	-0.79641	1.3826	-1.3112	-2.0114	0.69449	-3.5015	-3.1778	-3.4746	-1.1141	1.4704	1.4116	-0.50219	-3.3405
-6.6551	-12.329	-10.802	-11.915	-12.056	-11.229	-9.9606	-10.443	-7.5138	-10.221	-11.039	-9.5738	-11.506	-9.9622	-6.4004	-8.7017	-12.453	-11.482	-8.2675	-10.337	-9.9984	-10.95	-12.418	-9.3747	-11.683	-11.575	-11.511	-9.0793	-12.516	-10.393	-8.4922	-10.091	-10.183	-9.307	-12.25	-9.4674	-9.7878	-9.3333	-11.177	-10.613	-11.302	-8.073	-12.011	-10.019	-7.3001	-9.48	-6.5524	-11.718	-11.207	-10.044
-5.5109	-0.62732	-3.5483	-4.9466	-3.3569	-4.2607	-3.9212	-0.62825	-0.87475	-1.2872	-4.4091	-2.7746	-2.3935	-2.8048	-1.866	-2.8948	-1.9079	-2.0062	-5.0881	-5.4971	-2.7194	-2.1402	-2.5032	-1.5236	-4.1527	-6.0564	-5.017	-4.112	-2.8458	-1.1618	-3.6586	-1.9925	-3.8786	-2.5033	-4.7789	-3.7115	-1.9934	-3.3412	-4.07	-0.4084	-3.3316	-4.0128	-4.0797	-1.2263	-4.3156	-5.7807	-3.2487	-4.5043	-3.5121	-1.6332
-0.50562	-4.8012	-2.7195	-4.9423	-1.4919	-2.8555	-2.9624	-2.2765	-2.3003	-2.688	-0.84818	-1.4875	-1.7281	-4.4434	-0.78699	-2.4283	-4.0773	-0.7142	-3.0704	-1.7829	-0.93865	-3.9969	-3.2907	1.0273	-1.9083	-1.1517	-3.0825	-3.2129	-4.2062	-1.2089	-4.514	-1.2196	-0.25977	-4.5857	1.103	-2.0184	-1.2311	-3.3427	1.5369	-0.93455	-1.9739	-0.77837	-0.32437	0.68513	-2.2429	-0.66779	-0.11349	1.3435	0.26132	-3.2387
-17.465	-12.836	-11.93	-11.508	-12.543	-13.094	-14.617	-11.115	-14.421	-10.573	-14.436	-14.034	-12.238	-13.749	-15.463	-12.789	-11.902	-13.313	-10.573	-15.721	-12.743	-16.018	-12.997	-13.416	-14.834	-11.697	-13.874	-11.891	-14.079	-8.5631	-17.643	-15.753	-13.594	-14.595	-10.372	-11.307	-11.993	-14.249	-13.732	-12.157	-16.696	-12.629	-11.791	-13.861	-12.574	-12.374	-14.893	-15.412	-12.021	-10.729
-11.608	-11.927	-13.136	-13.953	-12.84	-9.9238	-15.669	-13.081	-16.183	-10.827	-11.865	-13.742	-9.3961	-9.9632	-11.801	-13.788	-13.656	-9.9137	-14.588	-15.944	-13.015	-13.364	-11.189	-13.41	-13.516	-12.081	-12.272	-13.494	-12.656	-15.33	-11.734	-7.5894	-12.1	-9.8307	-13.301	-14.743	-12.338	-14.614	-12.829	-13.353	-14.622	-12.252	-10.793	-8.9047	-9.3204	-11.684	-13.784	-16.195	-11.952	-13.384
-1.6597	0.0035118	2.7347	-2.1327	1.0995	1.3618	-1.6995	2.8668	2.2448	3.1739	1.2674	1.7158	2.8937	1.1642	2.9906	0.59956	4.997	3.386	2.8531	-0.44328	1.6295	1.3109	1.7967	1.9867	1.5465	3.0902	4.1834	2.0975	1.8069	2.0167	5.0215	3.4556	0.52582	3.0014	4.1787	-1.589	1.9786	3.7686	1.6418	2.1752	1.1315	2.1748	-1.0308	-1.9418	1.0353	0.84701	1.0089	2.1615	1.6913	1.6126
5.0511	2.8823	5.653	3.3583	2.0238	2.0535	3.6584	2.0889	0.7397	3.4103	3.4394	2.281	0.93941	6.7443	4.499	2.6129	0.93284	4.0169	4.4317	3.1618	2.1174	2.4472	4.6923	3.0363	3.6957	2.8491	2.3961	3.1423	7.7461	6.0669	4.0747	0.034404	4.6173	5.0787	2.2137	1.6514	2.195	3.4973	4.9073	1.6577	1.5559	0.55291	2.0271	4.9168	3.8765	3.2988	3.5499	4.6165	1.2957	5.8839
-3.211	0.46534	-1.2998	-0.48332	0.62023	-2.8777	1.265	-2.1235	-1.2752	-0.0096073	-1.5554	2.2313	-0.88789	1.9445	-3.1797	-1.0269	-3.0469	-1.2192	1.2004	-2.0109	0.87313	0.61539	-0.096655	-0.41218	-0.38701	-2.8173	-0.94607	-5.0719	-1.3985	-0.84722	0.78877	-2.7375	0.54799	-3.7432	-1.8127	-3.4315	-0.74819	-1.5862	0.048356	-2.3921	-1.6252	1.4986	-1.5023	-2.6772	1.4761	0.076542	-2.048	-1.9731	1.725	-0.74859
-1.8166	-3.5183	-3.2766	-3.3835	-0.21564	-0.83912	1.5439	0.66661	4.3607	0.050769	-0.86653	-2.8081	0.11571	-1.0483	0.1455	-1.7593	-3.7545	-0.72845	0.38418	-1.3907	0.31248	-3.2046	-2.3902	-3.1147	-0.12602	2.4223	-3.3838	0.13991	-0.75682	-0.72958	0.56494	0.63449	-2.4092	-2.6589	1.0606	-1.9819	0.96647	-4.8245	-3.6054	-2.8506	3.0067	-0.80281	-2.3864	-4.5781	-2.5389	-2.7885	0.46102	-1.0376	0.92366	-3.0542
-12.58	-13.045	-12.262	-13.219	-14.074	-14.499	-13.939	-14.046	-13.067	-8.5837	-16.176	-14.904	-14.055	-12.858	-13.362	-11.57	-15.312	-13.784	-12.741	-16.124	-11.297	-13.14	-14.239	-11.11	-12.471	-12.328	-13.424	-14.669	-15.122	-13.949	-13.371	-14.929	-13.299	-12.568	-12.505	-12.003	-11.203	-12.838	-13.192	-14.633	-14.215	-12.88	-14.575	-14.739	-17.384	-17.418	-10.714	-13.777	-12.681	-12.354
-6.2742	-5.2677	-5.2018	-3.2258	-1.9852	-3.0653	-7.5318	-5.8038	-6.0536	-4.8435	-0.52905	-4.6674	-7.3284	-3.6156	-4.4178	-9.6714	-4.4866	-3.4374	-5.3654	-6.8141	-3.4988	-5.2724	-5.787	-5.436	-4.506	-6.0689	-2.8307	-6.3472	-3.3633	-2.1804	-5.7635	-4.5668	-5.8659	-7.0143	-5.5229	-3.4747	-5.161	-6.7482	-8.7697	-7.376	-5.1629	-5.6898	-4.0058	-2.8131	-4.867	-5.5488	-3.0275	-4.7985	-6.0341	-4.5068
3.4229	2.4998	1.3029	2.709	1.01	2.559	1.2483	3.4834	1.5915	3.2458	1.5733	1.3949	4.176	4.2457	2.2662	0.56439	2.5195	4.653	3.444	4.0435	2.1419	0.72952	2.3455	0.6135	1.774	2.8131	1.33	4.1115	8.4105	2.4172	4.5957	1.8217	1.4871	3.4429	4.725	4.2647	5.0148	0.35313	-0.9167	0.11372	0.32639	3.9418	1.929	0.50116	4.2467	1.8111	2.2541	4.1077	3.6192	2.2441
-1.4674	-4.3485	-4.062	1.5481	0.11802	-2.2855	-3.597	-0.79643	-1.4386	-1.1579	-3.9575	-0.73029	-3.0106	-0.4696	0.26449	-3.6357	0.69757	-2.5961	0.36156	0.71093	-3.1346	-0.59088	-3.6475	-5.8831	-1.2849	-1.7969	0.23279	-2.2621	-1.3616	-1.9302	-0.99391	-1.63	-2.579	-2.5829	-2.0159	-1.7608	-0.27297	-3.2493	-0.85963	-0.96344	-2.7261	-4.1809	-4.237	-1.8326	-2.6683	-0.31393	0.62869	-3.1944	-3.0917	0.79009
-4.1829	0.30751	-0.87385	-5.6921	-2.3052	-3.6184	-2.5925	-4.0385	-3.2247	-2.4963	-3.3943	-2.076	-2.7101	0.37173	-3.4225	-1.3177	-3.0075	-5.339	0.54127	-2.633	-1.3776	-2.1443	-2.1783	-5.2891	-2.5517	-1.1411	-5.1859	-4.1937	-4.373	-2.8892	-3.2101	-1.3082	-5.3415	-1.7188	-2.0437	-3.2093	-3.1634	-2.6634	-3.1216	-4.0251	-2.6426	-0.65372	-3.0121	-5.7854	-0.21777	-2.914	-4.3756	-5.2865	-0.10823	-2.862
-1.1495	-2.429	-2.6336	-2.9561	-1.5418	-1.6202	-0.80879	-1.4777	-2.0381	0.64198	-3.7832	-0.54448	-1.7418	-2.6893	-1.0472	-1.7325	0.24243	-1.7444	-4.0376	2.2824	-1.3427	-0.79217	-1.2082	-2.6863	-3.1096	1.5716	-1.4296	-0.90697	-0.97443	-2.8865	-0.28488	-2.9227	-1.5227	-2.47	-3.7458	-2.3646	-3.7453	-1.4661	-2.6189	-0.81802	-0.74932	-2.665	2.0374	0.0076687	0.65201	-2.6337	-4.3409	-0.38874	-2.6894	-1.0269
-4.2173	1.6699	1.9047	-0.6361	-2.7353	-3.4472	-3.6883	0.59628	-1.6294	0.57323	0.14012	-1.196	-0.75654	-2.417	-3.2379	-0.20855	-0.051968	-3.8766	-1.9228	-1.7975	-2.0115	-4.8492	0.88038	-6.713	-0.16678	-5.2018	-3.3818	-0.10677	-0.55196	-3.357	1.2558	-5.3233	-0.41178	4.674	-0.97897	0.36718	-2.3393	-1.0098	-3.9328	0.28381	-1.8364	-4.5045	-0.5912	0.79772	1.7388	-0.87857	-2.5217	-2.5387	-2.428	-0.23419
-11.646	-15.609	-11.345	-12.855	-13.754	-16.002	-11.58	-14.876	-12.433	-12.823	-12.199	-11.361	-12.997	-14.266	-14.809	-15.272	-13.259	-12.602	-13.055	-16.25	-12.743	-12.943	-14.936	-15.044	-13.453	-11.241	-13.184	-9.9468	-12.24	-13.601	-12.862	-15.184	-16.033	-11.579	-12.455	-12.728	-14.529	-13.521	-12.251	-14.025	-13.78	-15.669	-10.29	-12.656	-11.474	-15.474	-13.428	-11.674	-11.214	-15.666
3.0223	5.4598	3.4973	2.6706	2.8126	6.6587	1.1186	2.2259	3.3912	3.7832	0.87455	-0.058793	2.2542	1.8389	-0.60445	2.5444	1.8408	1.2773	3.9156	1.1844	2.927	3.3364	2.4665	-0.33608	2.2622	1.2234	-1.2181	-0.26319	2.6646	1.26	0.66908	1.76	2.3282	2.952	1.4369	2.3425	3.0414	2.5356	3.0878	-0.28398	2.383	1.432	-0.81451	-0.74905	1.9209	0.92508	-2.5199	-0.61793	1.5598	-0.040023
2.3658	0.057673	-3.0556	5.4802	1.4002	-0.99551	2.521	0.98118	1.0027	0.29261	-1.6965	-0.7983	0.31756	0.19973	-0.74752	1.0407	-0.91022	0.60457	0.60687	-4.9886	1.4616	3.3983	-0.87172	0.58749	-2.2513	-2.1914	4.2202	-1.9419	1.1242	1.1217	-0.014255	-0.67304	-0.33334	1.2575	1.8041	-0.97526	-1.7013	1.4478	-3.6069	-0.52558	-0.32371	-0.96226	0.7255	0.96347	-0.61787	1.5426	1.4207	-1.1189	2.8585	-0.017704
5.1282	5.636	-0.30086	2.1579	6.0094	6.7904	4.3353	3.427	2.9945	6.7779	1.9833	3.5395	5.4711	5.1634	4.8414	1.2263	4.3222	7.3458	5.6325	3.8347	3.921	7.6831	4.5429	3.7631	4.5355	4.3435	6.7299	5.7307	5.2215	3.2547	5.8398	8.0166	3.7478	2.9811	5.3548	5.2287	5.7962	5.8578	0.26973	4.7379	6.0246	4.0038	5.5974	3.6833	4.9165	2.6771	3.8816	7.4525	5.1949	5.3959
-2.7928	-6.8149	-3.2474	-6.203	-1.9489	-1.9733	-4.9408	-6.3045	-7.7087	-3.5267	-2.6749	-1.4093	-2.3841	-3.4467	-4.782	-1.4614	-5.6905	-2.2635	-3.5118	-2.137	-5.2633	-4.3516	-3.1038	-5.9497	-2.1724	-6.4523	-2.3305	-2.1	-3.6496	-2.3282	-0.17059	-1.8214	-5.6168	-6.606	-4.0576	-5.5644	-1.6928	-3.1878	-6.5847	-2.7534	-3.4884	-1.0523	-2.5468	-3.3847	-6.8492	-4.4193	-7.1413	-2.9311	-3.6378	-4.5424
-21.047	-20.82	-22.987	-19.275	-21.667	-24.02	-20.349	-21.02	-22.884	-26.486	-26.136	-19.443	-21.286	-24.114	-24.716	-22.368	-21.614	-25.547	-22.253	-23.301	-23.357	-19.818	-21.495	-18.757	-21.104	-23.181	-21.486	-20.796	-21.551	-22.506	-26.268	-22.009	-21.36	-22.917	-23.72	-22.863	-21.26	-24.54	-24.792	-23.334	-21.993	-21.458	-22.989	-24.224	-19.153	-23.309	-21.144	-25.933	-20.958	-23.517
-9.7843	-7.8524	-6.5021	-10.464	-9.6139	-7.6225	-8.0975	-7.9909	-6.035	-10.508	-9.1104	-8.8444	-10.422	-8.4125	-8.9548	-9.1457	-9.2816	-8.2377	-8.9287	-10.788	-8.1468	-7.1258	-11.273	-11.44	-9.0262	-6.8665	-10.72	-5.1237	-8.6256	-9.2271	-10.582	-12.365	-12.257	-10.134	-9.6899	-10.072	-9.5305	-11.002	-8.3391	-6.9138	-11.665	-8.1206	-13.805	-11.342	-10.281	-10.819	-6.9416	-10.069	-10.985	-9.7515
-12.461	-12.599	-11.452	-12.772	-12.277	-12.518	-10.79	-12.435	-11.6	-12.854	-12.294	-13.338	-14.437	-14.755	-15.318	-13.19	-14.811	-15.419	-15.316	-12.413	-14.497	-13.919	-15.707	-16.557	-18.023	-13.287	-16.385	-12.958	-13.399	-14.729	-13.896	-12.737	-14.006	-12.931	-15.541	-13.952	-12.698	-11.225	-13.838	-13.353	-16.497	-14.568	-13.974	-14.368	-11.761	-16.334	-14.905	-14.87	-15.208	-11.398
-11.269	-10.329	-12.006	-12.423	-14.572	-8.6651	-10.239	-12.546	-15.789	-9.9518	-13.029	-12.157	-13.1	-15.428	-10.437	-11.21	-12.313	-11.813	-13.28	-10.64	-10.177	-11.956	-9.5931	-13.239	-15.195	-11.396	-11.423	-15.865	-11.597	-13.183	-10.552	-11.377	-11.794	-10.206	-10.777	-9.1483	-13.539	-10.733	-12.506	-11.204	-13.522	-13.174	-9.976	-12.048	-10.429	-12.3	-10.593	-9.1893	-11.76	-11.322
-5.0245	-6.5205	-5.1957	-6.088	-9.6311	-8.1803	-3.7452	-3.4624	-6.9142	-6.969	-5.5938	-3.9631	-6.8335	-4.5797	-2.5849	-5.3263	-3.2606	-4.9723	-3.0206	-6.4272	-5.8632	-3.503	-6.1084	-4.2457	-3.609	-5.5593	-7.8793	-4.9493	-9.0374	-7.1772	-6.8222	-9.3288	-6.7295	-5.1441	-4.2921	-3.9541	-4.9566	-6.0267	-4.4764	-5.5716	-7.0487	-4.4143	-5.2341	-2.6393	-6.2855	-7.5646	-6.7922	-5.5187	-3.5694	-4.0606
-0.59791	-1.6502	1.4266	-1.7442	-1.176	-0.9492	-0.77217	0.65095	0.72394	0.39305	-2.0959	1.0712	-1.3481	-3.5169	0.8266	-1.5173	-2.19	-0.77418	2.6209	-2.156	0.57608	-0.55203	-2.6783	-1.1461	0.1774	4.2036	2.0584	-0.45971	0.1538	-0.96465	-1.5274	-1.5843	-1.2104	1.1807	-0.40098	-1.247	-1.789	0.2265	3.5728	-1.7637	-1.9897	-1.0772	-0.29561	-1.2239	1.7302	2.6521	0.36887	-4.077	-0.78599	-0.36534
6.7694	2.6694	5.697	7.4787	4.4717	2.9024	2.1159	4.7808	6.6514	2.6646	6.9114	4.5272	7.3636	3.178	3.6033	6.85	7.3263	4.9733	7.949	8.6179	5.3178	4.5322	6.7736	4.4772	4.7678	2.2056	4.5843	8.2043	5.2693	5.8617	9.7835	3.8754	6.7615	7.0624	5.9166	6.4703	6.5155	8.054	5.5459	3.2573	4.499	5.4574	6.7842	6.1136	5.5449	7.7049	6.9193	5.6519	4.5364	8.4923
-13.274	-15.251	-10.409	-13.996	-15.204	-14.57	-14.224	-14.566	-16.556	-10.43	-15.691	-12.966	-13.67	-14.342	-15.609	-14.369	-16.653	-11.724	-12.848	-15.877	-15.145	-13.804	-13.457	-13.662	-17.384	-16.355	-11.513	-15.305	-13.327	-12.468	-13.465	-13.448	-14.704	-14.102	-15.843	-17.85	-10.682	-17.564	-16.002	-16.143	-16.844	-11.128	-14.325	-14.396	-12.495	-14.929	-17.999	-15.415	-14.396	-16.032
-3.8463	-4.1214	-4.7597	-0.9482	-6.8738	-2.9948	-3.4524	-5.8323	-2.7807	-3.0622	-5.392	-5.555	-3.3181	-7.0907	-3.9361	-5.6436	-4.5785	-6.5646	-2.5657	-5.6349	-6.7793	-6.4351	-0.52288	-4.3696	-6.2389	-2.9833	-5.1202	-4.1714	-2.8742	-3.0168	-3.7941	-2.3883	-4.7947	-7.5518	-5.1512	-2.8726	-4.9755	-6.3857	-6.7211	-4.2699	-2.9354	-6.5441	-3.2359	-3.4626	-3.1807	-4.8436	-2.859	-4.9427	-5.3728	-6.172
-22.13	-23.548	-24.101	-22.107	-22.221	-19.253	-21.234	-21.797	-21.803	-21.243	-18.652	-22.246	-25.985	-22.067	-24.526	-21.523	-20.686	-21.537	-21.315	-22.863	-22.769	-22.541	-23.619	-20.29	-20.712	-21.998	-22.062	-25.46	-21.305	-22.745	-23.653	-20.908	-24.795	-22.647	-22.292	-20.754	-22.146	-20.068	-21.473	-20.764	-19.653	-21.302	-18.567	-21.783	-23.474	-21.111	-21.123	-22.706	-21.911	-22.345
-13.594	-9.0121	-13.781	-11.418	-8.3593	-7.1946	-13.843	-9.2907	-9.5212	-11.202	-10.408	-10.362	-11.324	-12.085	-9.2546	-9.2754	-10.553	-11.482	-6.8291	-11.639	-9.2818	-12.35	-12.239	-10.427	-8.3763	-11.932	-10.04	-11.167	-9.4039	-12.15	-7.2205	-8.8768	-13.534	-11.365	-11.746	-9.3012	-11.525	-10.841	-10.288	-8.8454	-12.69	-10.773	-11.495	-10.871	-9.1712	-10.08	-10.56	-12.262	-11.158	-9.3023
2.3073	2.895	3.3564	-0.036472	3.1099	3.1402	3.21	-0.10981	4.0884	1.6358	1.7827	-2.9141	3.4698	1.7967	0.22458	3.4259	1.103	1.584	2.4928	2.7893	-1.1307	0.81618	1.3506	4.1817	-0.9883	0.35746	0.38114	0.10231	-1.0701	2.6846	2.4029	-2.47	3.6024	3.1136	4.9752	4.5288	2.2996	0.69556	2.3151	4.2407	1.1406	3.6237	3.205	0.42645	-0.24145	4.1969	0.59853	-1.7519	0.27212	-0.87917
-11.655	-12.049	-16.057	-15.826	-12.555	-10.64	-18.291	-14.514	-16.292	-14.028	-13.199	-11.78	-13.312	-15.975	-12.142	-14.665	-14.717	-13.33	-13.592	-12.296	-12.344	-16.379	-13.981	-13.218	-14.451	-12.065	-15.287	-16.199	-11.743	-14.616	-13.505	-13.612	-14.241	-15.437	-13.66	-14.217	-13.543	-12.942	-15.344	-13.357	-13.17	-12.716	-12.965	-16.137	-12.547	-11.627	-11.85	-14.163	-14.4	-13.709
-8.8771	-8.2562	-9.1866	-8.633	-9.0965	-8.4947	-9.7706	-10.081	-8.7065	-7.9716	-8.2569	-10.771	-8.5735	-5.0605	-8.1267	-11.023	-10.977	-10.443	-9.6272	-8.9258	-8.9317	-8.481	-9.9587	-8.2879	-10.901	-9.4025	-11.398	-9.3073	-10.048	-8.7696	-10.086	-9.3891	-6.4774	-8.8577	-10.228	-10.97	-8.2978	-9.5242	-10.611	-10.454	-9.4464	-9.7789	-8.6475	-8.7789	-9.0855	-7.3171	-9.8954	-9.8783	-7.4749	-8.0181
-6.9073	-4.5121	-5.2419	-5.5998	-9.1704	-7.4111	-10.011	-8.1223	-6.7521	-8.3538	-6.6106	-7.118	-9.2958	-7.2516	-9.5327	-10.423	-8.8835	-10.144	-6.1282	-6.1584	-8.9131	-7.951	-7.3693	-10.727	-9.1605	-7.9111	-9.0554	-6.8192	-7.0213	-9.0754	-5.3477	-10.637	-7.6958	-6.6925	-6.922	-9.8926	-9.5603	-4.0154	-5.0068	-6.6074	-6.7628	-7.2132	-8.4627	-8.9908	-8.2711	-5.5842	-3.7702	-4.2958	-9.6308	-6.4208
4.3684	2.3614	1.5625	3.2617	-1.5962	-0.19303	1.2384	0.1788	1.7178	3.1078	1.2158	0.39077	4.1466	0.99014	3.5365	1.9471	4.3689	0.69229	1.185	0.55478	0.575	1.9745	2.513	-1.3287	0.98371	1.471	-0.90496	-0.77803	2.9888	3.7057	2.0386	2.2437	3.2389	2.8772	0.18273	2.4932	1.353	0.82774	-0.43304	-1.078	2.2211	2.3513	3.6138	4.2303	5.2024	3.8588	2.2926	2.4189	5.2841	1.688
3.9856	1.6314	4.2606	7.9059	4.2178	3.8344	7.1593	4.3856	3.7028	7.4373	8.0174	7.5999	5.5116	5.1993	6.8945	7.612	6.2403	5.7053	6.1215	5.6053	6.2104	6.9541	6.4997	5.9573	5.9601	4.0443	6.916	4.1299	6.1492	2.9384	4.0241	5.654	5.1547	7.502	5.9608	4.0823	4.0859	5.7214	4.2172	5.6556	1.3033	0.7709	3.975	7.1479	3.7349	4.5165	7.1302	5.1185	3.5518	4.8307
-13.041	-16.292	-14.023	-12.558	-15.009	-10.201	-11.705	-13.426	-14.246	-13.481	-12.536	-13.091	-10.891	-13.121	-10.846	-12.761	-13.632	-16.393	-14.007	-14.398	-14.627	-14.721	-11.553	-14.357	-12.587	-9.6679	-14.944	-12.014	-11.428	-12.362	-12.009	-15.31	-10.292	-12.652	-13.892	-8.3322	-12.114	-12.672	-14.726	-10.924	-15.268	-10.967	-13.057	-9.9815	-13.991	-13.172	-11.698	-13.217	-11.132	-13.032
1.7222	3.5254	4.6307	2.3857	1.5442	1.7192	1.1469	4.0966	4.4633	2.3772	4.4494	1.4362	5.3916	2.6323	3.1418	7.5362	2.397	5.8156	3.7583	3.7047	2.9393	3.0603	1.4168	3.0134	3.4453	2.0791	-0.429	5.2051	1.6912	1.4827	2.1727	2.1936	2.4559	2.9091	0.22985	2.0675	2.2043	2.9388	3.5916	2.1532	2.1768	8.5802	2.9627	3.8228	-2.3666	1.2497	2.0731	3.1466	5.1118	1.2897
1.145	1.5456	-0.49573	1.2943	2.1601	-0.75892	0.43605	2.1785	-1.9755	1.5259	0.79272	-0.21724	2.4501	2.7007	-0.59034	0.19743	0.71465	-0.28162	4.1946	2.1943	2.3273	1.4771	1.4829	1.7763	-0.3642	2.1424	4.9308	3.2433	-0.60687	0.98944	1.1707	2.5778	0.89912	1.157	2.3126	0.70191	4.3684	1.5251	4.9903	4.2872	2.0992	2.9828	3.3502	3.3721	0.5363	-0.8569	1.1674	1.375	2.547	0.74324
0.88132	1.941	-0.86478	-0.24905	1.2959	-0.21656	2.7923	3.4468	-1.4664	-1.3994	2.6774	-0.76362	1.4134	2.2371	0.60982	-3.2198	-2.0344	-0.48913	2.9008	-0.70339	1.192	0.22924	2.037	3.767	-1.5371	-1.042	-2.0708	1.6806	-1.8646	-2.5477	0.011282	1.9681	-1.9781	2.2256	1.1737	-0.95537	2.6511	1.4937	1.6105	-2.6415	1.252	1.1048	-1.5371	0.60671	-4.1665	0.57573	-1.141	0.66188	3.6278	0.87142
-12.362	-13.727	-10.795	-14.081	-8.7747	-11.746	-15.318	-10.218	-11.875	-11.141	-12.342	-16.588	-12.664	-11.206	-10.521	-12.544	-12.762	-11.491	-11.295	-12.063	-12.974	-10.671	-15.66	-13.432	-9.568	-15.344	-16.153	-13.869	-10.971	-13.108	-13.177	-12.516	-14.707	-9.4539	-14.375	-11.837	-11.61	-14.234	-11.946	-13.432	-15.297	-14.859	-11.267	-12.115	-15.511	-13.304	-12.604	-14.15	-11.602	-14.559
6.226	7.6901	5.0005	8.8207	4.9863	8.4194	6.2427	7.4232	7.3609	7.8204	5.3724	5.5366	5.0207	7.5883	2.9701	8.9336	6.2015	4.8834	7.6283	9.3074	7.593	7.349	5.2646	8.6731	4.7757	5.6133	4.8254	12.367	6.6878	8.3722	6.8496	8.5126	7.8621	7.0972	6.5244	9.5948	6.9945	7.7786	9.913	8.8932	2.4807	5.113	4.393	7.67	6.9153	6.3039	8.5364	6.3765	8.4743	6.0456
-10.942	-14.806	-10.34	-12.454	-11.414	-11.422	-11.77	-11.095	-12.131	-12.741	-10.559	-12.221	-9.3347	-7.5075	-12.571	-10.457	-14.96	-9.3896	-9.8086	-13.139	-12.564	-13.669	-10.466	-15.142	-11.906	-11.604	-10.907	-13.564	-10.668	-10.009	-8.0051	-9.481	-9.4307	-5.3577	-10.215	-9.8964	-13.203	-9.9047	-10.943	-10.633	-12.127	-9.1869	-11.165	-13.866	-13.717	-12.117	-10.855	-10.488	-11.833	-14.305
-9.2996	-12.39	-9.9272	-8.8149	-9.7906	-13.155	-7.2194	-14.402	-10.694	-12.965	-10.82	-13.475	-8.775	-12.123	-11.579	-8.6274	-13.198	-12.399	-10.837	-9.7257	-13.453	-12.725	-13.671	-13.727	-12.449	-15.046	-8.9874	-10.034	-9.9753	-13.742	-13.196	-10.623	-11.212	-12.174	-10.739	-10.552	-13.975	-13.802	-10.211	-12.004	-13.315	-9.9392	-10.74	-10.386	-13.439	-11.06	-12.437	-12.257	-11.181	-12.274
5.3653	8.4608	9.2756	9.6341	7.449	12.934	8.5436	6.8168	5.5254	5.3048	8.4949	9.1411	8.9949	7.0391	7.314	9.0432	5.1643	8.4402	7.6841	10.135	9.3931	10.385	3.2106	11.333	6.5642	8.5085	9.1313	6.9232	6.4056	9.9548	9.2511	9.9378	7.1594	7.0062	10.44	10.409	7.6783	6.9565	9.4072	9.9213	6.3559	13.861	3.3803	11.576	8.4568	9.4049	9.9591	6.9814	8.1641	9.3309
-1.3265	-1.0084	3.3861	-0.44159	0.56779	0.87325	0.031422	1.5929	0.6731	1.9511	0.81002	0.70498	-1.3478	1.8591	0.35575	0.7785	-1.1711	-0.19793	2.5542	1.4817	-1.9006	-3.2468	3.606	-0.62435	-3.2381	-2.3644	-1.3966	0.5085	-0.8414	0.7082	2.0285	0.23496	-1.006	-0.78872	0.46716	-1.5166	2.6793	0.28774	2.3229	-2.9568	-0.21531	2.7158	3.5595	2.4454	1.0666	1.8291	1.1818	0.28984	-0.73067	-1.4179
3.3817	-0.23153	4.0796	4.3517	2.1239	0.47106	5.5508	4.8713	2.5866	2.8464	4.0593	2.295	2.5694	1.076	3.3325	-0.62511	3.9401	3.6274	1.0431	0.78967	2.3537	2.0973	2.4603	-0.063737	4.4886	1.8601	2.1653	2.5942	3.749	-0.72459	3.0115	1.8329	4.9975	0.352	-0.069118	3.7626	1.9626	3.0882	-0.42635	0.23984	1.9668	1.3019	4.1041	5.4815	3.1572	4.5372	4.8936	1.9153	0.39286	3.103
3.9013	2.1977	7.9449	2.4834	3.5987	4.7981	6.3675	4.5966	4.1148	4.7528	5.7582	6.6677	6.3276	7.5149	9.1213	7.6124	5.7403	5.0574	5.6151	3.9828	5.1289	1.4166	4.9504	7.8064	5.3248	7.792	9.2076	5.8699	4.3279	6.2467	2.3526	5.3567	7.8206	8.0867	5.6337	4.8601	5.1191	5.4959	3.9201	9.9469	7.2468	6.2719	6.0187	5.7683	3.9098	4.7746	7.6156	7.3861	4.6899	5.0253
4.3905	5.2741	2.1617	2.7418	5.3489	2.9462	0.72429	5.2267	4.9636	3.2485	5.9781	3.5855	3.925	1.5064	5.8936	4.215	4.404	1.9928	1.9372	3.7761	5.4061	3.402	4.3118	4.6891	6.6897	5.1481	4.9103	5.7998	6.6264	4.6424	2.0214	5.8302	8.1215	1.6667	6.687	6.592	2.0216	3.7588	2.7742	4.6076	7.5164	4.871	9.1797	4.5885	5.2219	5.9486	7.7471	2.1274	3.0535	4.3187
-24.357	-22.223	-22.594	-24.93	-21.035	-22.672	-17.888	-23.236	-23.717	-22.22	-20.906	-22.95	-23.308	-20.123	-21.909	-23.394	-22.871	-21.519	-21.504	-22.907	-21.071	-20.171	-23.348	-23.138	-22.244	-22.025	-24.421	-24.074	-20.523	-22.609	-19.881	-20.606	-23.395	-22.107	-21.01	-20.923	-22.581	-23.569	-23.853	-20.486	-22.809	-23.114	-24.634	-20.506	-19.82	-24.543	-20.652	-19.242	-25.585	-21.247
6.7742	8.1555	5.6485	5.7977	9.1602	8.1285	6.0885	3.2727	7.1634	5.8897	7.3585	8.946	10.45	7.5167	6.176	6.7245	9.9362	7.0052	6.521	7.1189	8.1842	7.1436	2.9319	5.9513	10.588	5.7511	6.529	4.9843	6.4613	8.9851	3.6012	4.4033	5.34	9.4142	7.9385	7.3632	5.5569	5.3671	5.8865	5.4711	8.5137	6.8794	7.5754	9.1292	6.6263	5.4085	5.9738	4.8472	9.0335	7.9572
-8.929	-7.7944	-6.7097	-10.797	-6.2754	-4.891	-6.6997	-9.6595	-10.333	-8.8614	-8.1615	-6.8006	-7.5602	-6.0376	-5.732	-6.995	-8.7164	-6.7062	-10.432	-5.7088	-7.8735	-3.1633	-9.4203	-7.1778	-8.6015	-6.7094	-6.7155	-4.9342	-7.2481	-7.2534	-7.4092	-10.287	-9.7578	-6.9879	-8.046	-6.3231	-5.1654	-10.911	-7.2801	-8.6976	-6.4048	-8.4975	-7.3561	-6.3271	-9.7955	-10.702	-9.0304	-7.611	-6.2344	-9.7123
0.059675	-1.3745	1.0643	1.6315	-0.9602	0.59853	-1.8982	-1.1476	-0.56575	4.8311	-0.76705	-2.3674	1.6998	-2.5141	-0.12543	-0.066074	-0.59284	-3.3823	1.9252	-2.7158	-1.2123	1.6785	-3.3364	0.20239	-1.7378	0.0064832	1.6313	-0.55313	-1.2913	0.30839	1.904	-0.86617	0.97123	0.12353	1.0821	-0.71621	-0.25901	-2.9561	-0.54593	-2.0013	1.9119	1.2477	2.0003	-0.33541	-0.95199	-2.2488	-1.1475	-1.812	-0.37378	-1.5617
-3.3878	-5.1489	0.036667	-2.4176	-4.9049	-1.2695	-5.4735	-2.8278	-5.3896	-5.1989	-4.4996	0.1376	-3.2104	-5.6859	-3.4408	-6.1425	-1.4221	-3.8189	-6.3471	-3.4128	-3.2481	-5.3452	-2.4689	-2.2978	-1.2311	-3.5819	-2.9974	-2.5852	-4.1055	-5.3053	-3.1718	-7.2445	0.4204	-2.0433	-5.4046	-2.3976	-3.9679	-1.3572	-3.533	-3.2357	-1.2647	-1.7574	-8.0076	-1.3788	-4.8703	-3.0687	-4.7954	-4.1701	-3.812	-6.335
-1.2678	-1.8636	-0.53099	-4.203	-4.9418	-4.0327	-2.784	-1.0025	-2.8686	-5.5309	-4.3972	-1.757	-3.8979	-5.0468	-3.4777	-5.3123	-2.4435	-3.0511	-2.7609	-1.2673	2.1833	-2.7442	-2.1071	-3.0188	-4.2701	-3.8296	-0.97008	-5.2077	-2.6325	-4.0718	-1.7165	-1.5653	-1.3708	-2.8843	-5.3439	-0.89292	-3.2154	-2.8787	-4.0823	-3.6876	1.0383	-5.2568	-4.5033	-3.6366	-2.3795	-3.3569	-2.4894	-6.6099	-4.3796	-1.5466
-0.42462	-1.343	-1.0948	-3.2303	0.38033	-2.6058	-2.9242	-1.7447	-3.0261	-1.8139	-1.227	0.086768	-2.1751	-3.1904	-1.0391	-2.4059	0.58326	0.23246	-4.1592	-1.8116	-4.3638	-3.6772	-1.1031	-0.21427	-1.7652	-3.1506	2.0229	-0.41634	-2.6672	0.81718	0.062102	1.0409	-0.62697	-0.96938	-1.9886	-2.774	-3.1696	-2.9791	-6.0117	1.3932	-1.1049	-2.8211	2.6599	3.2083	0.2483	0.061321	-0.065126	2.7545	-1.4975	-3.0385
-9.8561	-12.901	-12.196	-12.345	-10.957	-14.785	-14.725	-12.773	-14.235	-14.029	-9.5662	-15.869	-13.982	-12.939	-14.256	-13.165	-14.173	-14.265	-13.448	-14.622	-12.945	-10.597	-12.626	-11.441	-12.832	-9.0548	-13.832	-11.7	-11.996	-14.598	-17.691	-16.08	-15.756	-14.977	-11.544	-13.735	-10.545	-12.245	-13.233	-13.182	-12.391	-12.271	-11.452	-16.509	-13.064	-11.244	-11.517	-11.813	-14.528	-17.162
6.4019	3.669	1.1589	0.82444	0.28629	3.6691	2.7171	2.0984	2.5586	2.3005	2.5384	2.8474	2.3526	3.8151	1.0695	-0.56369	3.4956	1.0198	4.4767	2.8174	-1.1146	3.341	2.1371	2.9422	1.9082	1.7943	3.9798	4.1698	5.6953	3.0713	6.5159	3.493	4.9175	3.9728	3.4176	2.091	3.6038	2.6947	4.503	2.0275	5.9471	4.3476	1.0379	2.0324	4.2771	3.2166	1.5161	1.3456	4.5152	5.4545
-1.4395	3.569	4.3134	3.6679	3.5844	-0.20469	1.6493	3.7494	0.3781	0.87661	3.212	3.8905	0.70688	3.2804	2.7917	0.68931	1.116	3.1057	2.0734	1.569	4.4452	0.76875	-0.7221	0.94816	1.2756	1.0173	-0.55102	2.2143	3.0706	2.4124	1.2368	-0.47998	0.53061	1.3931	3.9075	4.5191	4.8341	2.4035	3.2601	0.57007	-0.084172	0.77008	2.7641	5.4659	1.3964	1.4074	1.7296	2.2174	-1.2358	3.9954
-2.1912	-1.9916	-4.5398	-3.6202	-3.1376	-2.3053	-2.7835	1.9893	-2.6631	-2.3554	-4.6206	-3.2719	0.21312	-1.2762	-1.4466	-4.4448	-0.83961	-4.8378	-2.769	-3.8355	-2.9015	-1.2036	-1.5651	-2.8834	-0.93687	-1.9266	-5.014	-0.096011	-3.2571	-1.9474	-0.33567	-2.0676	-2.5174	-2.7661	-1.5821	-1.064	-2.5167	-3.4807	-4.1791	-3.5197	-2.9867	-1.3546	-3.421	-0.030476	-5.5555	-4.7827	-4.2695	-0.54391	0.26833	-4.9692
-6.7878	-5.9847	-4.3792	-2.7376	-5.9576	-6.8448	-0.81958	-7.0672	-3.3348	-6.451	-6.4294	-5.5416	-9.4872	-4.3782	-4.279	-5.4139	-4.9741	-2.5973	-1.7504	-4.935	-5.3529	-6.3135	-5.1443	-5.116	-3.284	-3.3802	-4.89	-4.5822	-4.7514	-6.0766	-5.044	-5.1804	-6.0093	-2.3924	-5.2898	-6.019	-2.0184	-9.1703	-7.6839	-4.5227	-7.384	-3.8149	-3.7049	-4.7509	-7.8483	-5.9845	-5.407	-4.5677	-2.936	-7.411
-4.5239	0.02184	-4.5941	-3.533	-0.40139	2.8516	1.2878	1.6873	-1.9936	-2.1297	-1.0177	-1.3945	0.27501	-3.4939	0.33914	1.1519	-4.0757	0.030434	-1.0971	-2.788	-6.4744	-6.7496	1.1093	-1.5871	-3.684	-2.6123	-3.5723	-1.306	-0.95983	-0.50479	-0.20464	1.1973	-2.9759	-2.816	-1.8064	-1.0704	0.42015	-4.0176	-2.7113	-4.1398	-2.6642	-1.5442	-0.30087	-1.2155	-0.62784	-5.0872	-0.088272	-5.154	0.17603	0.91375
-13.184	-13.626	-12.271	-12.653	-14.522	-13.984	-9.3259	-12.049	-15.483	-14.881	-11.164	-10.289	-10.66	-12.453	-12.028	-14.239	-12.937	-11.862	-10.812	-13.709	-15.599	-12.756	-11.255	-16.001	-12.461	-12.288	-11.59	-15.884	-9.374	-13.938	-14.876	-10.854	-12.966	-15.601	-12.453	-13.334	-12.151	-11.891	-12.858	-16.372	-9.4355	-17.006	-12.794	-16.941	-12.31	-12.711	-13.59	-13.605	-13.69	-13.451
2.3028	1.9881	0.54568	1.7203	0.98816	1.1694	1.8518	-0.6251	3.8682	2.2245	0.3274	3.9199	1.9646	3.6509	0.78437	4.8637	1.9115	4.2867	0.94855	3.4352	0.24668	0.18213	2.3265	1.239	-0.78149	0.030311	3.5664	1.3203	1.9072	-2.507	0.40182	4.2127	2.0777	-0.17418	-3.0947	2.0817	0.20874	2.6238	0.73238	-0.90771	3.037	4.2426	-2.1087	1.2496	2.5097	2.5259	-0.10204	3.398	0.52942	2.7136
-7.7343	-8.8896	-8.4215	-6.8785	-7.8147	-6.3551	-6.0892	-6.044	-6.3056	-3.6896	-6.3164	-6.8486	-5.2679	-10.059	-8.1886	-7.9427	-7.2334	-6.9779	-8.1303	-6.8338	-5.3025	-5.1912	-7.959	-7.2671	-7.077	-9.5329	-8.1396	-9.525	-5.2211	-5.505	-4.7661	-8.6362	-8.1314	-6.3399	-9.0114	-5.7896	-8.3007	-5.3288	-7.3055	-3.6642	-4.9087	-7.0197	-6.3776	-7.0723	-7.3102	-10.055	-7.7826	-7.7013	-8.1893	-4.1557
1.5064	1.1461	4.9544	3.412	-0.17034	-0.97073	1.3264	1.4201	-1.6189	2.191	1.342	3.4455	0.62298	0.87535	-0.15708	-0.42406	3.254	4.5729	0.79483	0.91335	2.2374	1.6	2.6204	-0.32867	1.2013	-0.63004	-0.67897	-1.231	2.2016	5.468	3.5896	0.031994	1.9388	0.42697	2.5295	0.57753	3.0595	1.3232	2.1415	2.297	0.77709	1.5955	7.0826	2.2881	1.5774	3.0194	-0.24494	3.3953	2.557	3.7673
-11.644	-9.7323	-9.7948	-9.4403	-10.24	-9.937	-12.157	-8.1379	-12.88	-10.224	-9.4142	-10.598	-10.28	-10.754	-9.1015	-12.145	-14.253	-11.661	-10.622	-11.239	-11.69	-9.031	-7.9644	-11.19	-10.327	-9.7379	-8.6014	-10.196	-13.869	-11.893	-12.45	-13.025	-9.649	-10.207	-11.324	-13.363	-9.3631	-8.2147	-10.451	-10.258	-11.894	-9.9881	-13.468	-8.363	-11.362	-11.387	-9.1468	-11.568	-11.279	-10.164
8.8435	5.5772	6.6225	5.9416	7.3134	5.2001	6.1186	5.5994	3.6128	4.1251	7.8166	7.4713	7.8417	1.9787	4.0703	6.6474	4.2672	5.4717	6.3885	8.1758	9.2669	6.8012	10.876	9.8494	7.8029	9.9048	8.7031	4.3731	3.024	5.915	5.819	1.9723	8.2408	4.3035	5.6661	6.6142	4.3411	5.7036	8.8063	4.7613	3.627	6.0016	11.089	8.1071	4.2189	5.9271	7.1068	4.2429	6.8021	10.689
-12.523	-15.639	-13.521	-17.73	-14.744	-17.998	-12.903	-16.028	-16.053	-13.796	-12.478	-14.941	-13.542	-12.968	-15.201	-15.246	-13.469	-17.168	-16.208	-18.576	-15.797	-11.953	-15.326	-12.902	-14.22	-12.947	-16.294	-16.067	-17.269	-16.719	-12.446	-15.64	-11.008	-17.269	-15.157	-16.747	-16.203	-12.326	-14.766	-13.732	-12.306	-15.21	-17.833	-12.665	-16.802	-16.003	-14.496	-16.548	-13.132	-13.627
5.98	6.3965	3.0988	2.1981	7.4837	4.8964	6.9096	1.9374	6.049	5.0897	3.5116	2.1403	4.3258	1.1184	2.5886	3.2388	3.6992	3.0998	5.6665	4.0246	4.5796	3.6908	2.2346	4.4089	6.4205	5.3579	2.7209	0.59818	3.4567	3.9809	5.811	3.2923	4.4382	2.8501	4.7574	4.3466	5.0002	6.0804	5.987	1.6497	3.2471	3.0437	2.9521	6.3999	2.3728	6.1795	5.9201	5.7148	5.8024	3.9551
-1.3231	-1.3608	-0.25994	-3.1496	-3.4791	-1.4668	-0.64244	-0.65918	2.1705	-4.0494	-0.36699	-1.0772	-1.6548	-3.7553	-1.0973	-1.2188	-2.7004	-1.2227	-5.0688	-4.965	-1.3135	-4.0999	-2.6246	-5.4649	-2.8209	-2.6216	-1.4071	-4.5796	-5.0201	-3.3021	-3.1554	-2.9898	-1.8873	-1.1216	-3.0826	-1.1194	-0.0098125	-2.1378	-0.11045	-1.2389	0.81787	-2.0202	0.31102	-0.9527	-1.1904	1.3065	-1.9712	-1.6634	-1.2355	-1.3038
0.20766	0.37006	-1.1957	-2.2326	-1.7654	2.0279	1.23	0.68931	-1.7357	-2.5383	-1.2957	0.043702	-1.9987	-2.2658	-1.0006	0.12107	-0.56021	-0.80386	1.5507	-1.1594	0.088688	-1.1558	2.1951	2.1409	0.23489	0.21548	0.24586	-2.2246	0.83506	-3.3253	-0.39345	2.5943	-2.876	0.21363	-1.82	0.34802	-4.5265	1.7898	-0.62165	0.0052237	-0.19849	1.1102	2.039	-1.9725	0.55521	-2.1981	1.4629	1.0379	0.2668	-1.2587
9.087	11.884	11.137	12.109	10.299	9.4163	13.514	10.04	7.8795	10.025	11.402	8.0841	10.948	10.807	12.226	8.7189	9.4748	8.5904	10.768	10.692	9.1069	11.619	9.0557	5.9963	8.2691	10.04	9.4196	9.851	7.6556	12.816	9.9547	6.5633	12.214	9.1908	9.5449	9.2421	10.632	9.1957	8.9095	6.8435	9.9534	10.181	8.7028	11.089	9.5483	13.191	11.407	11.368	10.566	11.085
-2.2045	-1.3778	-1.3126	-3.1174	0.71274	-3.2793	-1.1868	-2.2662	0.44227	0.93828	2.0316	-4.6993	-4.3794	-0.87498	0.78266	-0.26422	-1.812	-2.0831	-1.8438	-1.1991	-0.36471	0.69466	0.34673	-1.7254	-6.6279	-0.85748	-0.51547	-1.4261	-2.5222	-0.91195	-2.1611	0.16841	-1.9108	1.6851	-4.9461	-0.96858	1.8748	-2.3869	-1.8982	-0.16546	-3.2966	-3.9454	-0.49422	-2.4252	-0.46083	2.4917	-2.946	-1.3976	-1.0695	-4.7079
-5.1176	-6.0816	-4.7479	-4.2154	-6.4682	-5.5756	-8.1563	-5.0364	-4.6655	-4.2301	-9.3478	-7.1496	-9.0253	-5.9245	-7.6903	-5.5673	-4.5493	-6.084	-4.3296	-6.538	-7.7171	-5.1764	-6.4573	-5.3685	-7.5749	-2.3874	-5.8372	-7.2431	-8.4649	-4.7991	-5.7708	-6.886	-7.9434	-2.8536	-5.6253	-6.3341	-4.6709	-3.5377	-4.7826	-9.1459	-3.9165	-4.8124	-6.8586	-7.949	-5.5706	-4.0588	-6.464	-8.5137	-4.2975	-6.0725
1.9371	-0.30372	-0.8936	-1.7521	-3.2375	1.0306	-2.941	-1.5609	-0.59417	-0.54061	1.4895	-1.2353	-0.56294	-1.9427	-1.0087	-2.3423	2.4002	1.3417	3.9579	-3.7206	1.3333	-1.8285	-2.333	-0.36209	-0.49807	-0.67866	-1.3723	0.72352	-2.3431	-1.6026	3.1747	1.0953	0.00037054	-1.1086	0.12411	0.8679	-1.0125	1.1685	1.173	-2.3522	0.74358	3.5273	0.2043	-1.6053	0.62695	1.472	0.66671	-0.15044	-0.072369	-3.0854
-7.8648	-3.462	-1.1536	-1.566	-4.146	-2.0065	-3.8133	-4.0366	-4.8329	-5.4346	-1.7423	-4.987	-6.7202	-5.5523	-1.6804	-3.3872	-4.771	-2.8411	-0.76574	-6.0222	-5.2307	-8.0531	-3.9998	-1.503	-3.2169	-3.7384	-2.2141	-5.2434	-4.2899	-0.35272	-3.4244	-2.2736	-3.8813	-4.8487	-4.9067	-3.1503	-3.6257	-3.389	-2.395	-5.125	-4.9465	-3.4462	-3.5155	-2.9033	-4.304	-5.6798	-6.2829	-4.6485	-5.0477	-3.0917
-3.7718	-2.1874	2.0166	-2.1099	0.5401	1.3015	2.8388	-2.3298	-1.322	2.0163	-2.1376	-1.7609	0.35585	-0.75699	0.30971	0.023532	-1.1541	0.73633	0.14519	1.9577	1.6531	0.80432	-0.91274	1.6178	-1.9387	0.328	2.5211	-3.3743	2.7117	-3.0928	0.39506	1.5767	1.8823	-2.4185	0.45578	-4.798	3.201	0.59512	4.1093	1.6195	1.1888	1.3144	-1.2887	-1.7028	1.1641	-0.87215	0.93398	-0.45032	-0.64231	-0.096771
-21.932	-22.479	-21.23	-19.335	-22.537	-21.513	-20.06	-22.093	-22.129	-21.851	-21.268	-20.619	-25.266	-20.953	-19.487	-19.829	-23.495	-22.436	-19.781	-22.348	-24.336	-21.477	-17.885	-19.068	-23.437	-18.902	-19.678	-19.149	-18.13	-21.632	-20.863	-20.766	-18.343	-20.644	-21.513	-19.833	-20.984	-20.552	-18.884	-21.285	-20.543	-19.336	-21.796	-20.913	-19.259	-20.89	-21.742	-21.287	-22.107	-19.537
-1.7946	-2.1962	-1.7309	-2.1717	-2.2306	-1.5032	-1.8674	0.55471	-2.6118	-0.099327	-1.1523	2.324	1.0506	-2.766	1.1834	-2.2665	-1.2691	0.028907	-3.0785	-4.1173	-1.4681	-3.2829	-1.5527	2.9889	0.77852	-0.0060927	-0.32469	-2.6264	0.79324	1.0749	-2.7739	-1.9222	1.7174	-1.4987	-4.1922	-0.69618	-2.8281	-1.0844	-1.3989	-1.8945	0.946	-1.9062	-1.8726	-3.4929	1.5637	-3.9815	1.2459	0.098772	-4.7759	0.071121
-15.542	-12.692	-11.143	-16.391	-13.606	-14.033	-14.353	-13.037	-11.826	-13.68	-13.514	-13.022	-16.451	-15.082	-15.179	-13.658	-14.476	-14.095	-11.435	-16.257	-13.297	-15.929	-11.623	-12.824	-12.969	-13.973	-12.351	-11.19	-13.882	-11.512	-10.818	-12.001	-13.334	-14.109	-13.274	-16.928	-13.719	-16.262	-12.375	-14.906	-14.191	-12.957	-16.602	-14.44	-14.511	-10.659	-15.968	-14.836	-11.514	-15.611
-2.5882	-0.77959	0.32855	-3.2957	-1.575	0.80381	0.026973	-1.5118	-3.0683	-2.5552	0.18442	-0.041068	-0.92517	-2.6972	-3.0731	-2.9377	-0.42845	-2.3302	-3.7648	0.39767	0.28867	-5.5164	-4.2591	-1.3589	-1.3143	-1.3873	0.33291	0.79305	-1.2266	-2.2071	-1.36	-0.20227	-2.1138	-3.416	-2.7766	-2.4453	-0.99258	-2.3549	-4.3958	-3.29	-1.5602	-3.0934	-0.39887	-0.44796	-2.6948	-2.6529	-0.10424	-3.3158	-1.1635	-1.1127
1.0268	1.648	-0.26658	-1.1864	-1.7949	0.0059964	2.0506	0.71701	3.626	-2.516	2.4055	1.3982	-1.2914	-1.3295	0.55366	-0.81283	-1.9173	0.37413	-3.6194	0.94572	-0.44284	-1.5601	-1.2408	3.2899	4.4411	-0.72371	2.3567	-1.0511	1.0627	3.1717	-1.7983	1.0773	1.0255	0.94042	0.67264	-3.337	-1.0046	1.4912	-1.1191	3.1327	2.1384	-2.4816	0.81754	-0.98717	-1.4804	-1.3466	-2.4745	0.90369	-0.73461	1.0004
-14.742	-12.799	-15.492	-13.99	-10.265	-17.163	-10.178	-11.981	-11.729	-14.062	-13.484	-12.242	-12.702	-14.706	-11.804	-13.402	-16.973	-12.401	-13.62	-12.978	-12.09	-11.639	-12.446	-13.496	-12.113	-13.721	-12.534	-15.776	-13.932	-12.554	-13.829	-11.691	-13.793	-12.052	-10.127	-14.562	-14.714	-13.097	-13.208	-12.47	-13.397	-15.247	-12.995	-10.189	-12.35	-13.682	-13.101	-16.137	-13.53	-7.3884
-12.445	-13.921	-14.007	-13.577	-15.766	-11.84	-14.531	-13.595	-14.747	-15.435	-17.772	-13.109	-12.248	-13.083	-15.092	-13.572	-14.741	-13.446	-15.074	-15.46	-14.738	-17.125	-15.314	-12.802	-11.154	-15.102	-13.025	-14.473	-13.941	-15.215	-12.629	-15.155	-13.253	-11.594	-14.517	-15.68	-15.095	-12.622	-12.892	-12.925	-15.591	-15.907	-13.083	-16.91	-13.793	-17.545	-16.311	-15.933	-15.511	-14.899
1.3462	1.053	4.7615	0.74403	0.79825	-0.22277	2.7444	0.99983	-0.058821	2.2561	0.95233	4.1707	2.5524	0.62843	0.37739	2.4795	3.6895	1.5044	2.7394	-0.22683	5.3304	3.6098	1.6006	-1.2256	-0.078225	2.9464	1.821	1.0626	1.6166	-1.2971	1.1594	2.7382	3.0124	0.55267	3.5962	-1.2256	1.448	-2.3692	5.1142	5.8249	2.46	1.9931	1.8299	1.1505	1.9872	-0.64936	2.3913	2.6528	3.9756	2.3803
-22.511	-25.063	-21.765	-20.567	-22.393	-23.318	-18.24	-21.219	-24.987	-23.389	-18.986	-24.858	-17.285	-21.649	-24.436	-20.457	-24.638	-20.785	-23.404	-21.01	-24.084	-22.582	-21.079	-23.051	-21.405	-21.967	-20.985	-26.882	-25.621	-24.183	-22.882	-20.474	-23.321	-20.55	-22.499	-23.819	-22.322	-21.639	-19.164	-24.048	-20.451	-21.153	-23.227	-19.941	-21.425	-19.873	-20.963	-21.525	-23.644	-22.847
8.2597	7.9246	9.4506	7.925	9.9869	8.4067	9.7066	7.976	10.323	7.5979	8.0538	8.1372	7.6458	12.171	9.0272	8.6546	7.9055	8.7459	5.9278	7.83	7.4031	8.8474	10.136	10.075	10.522	9.0939	9.062	8.639	8.4529	9.7035	9.7156	9.7578	7.5767	6.9979	7.9265	9.4051	7.6911	9.8251	11.601	7.2068	8.2609	11.801	9.2285	3.8813	5.2363	10.097	9.832	9.2219	10.07	7.0114
-0.61275	-1.9706	0.55524	-2.8732	-5.4461	-4.0599	-3.605	-2.1181	-1.9829	-2.6407	-1.8723	-2.5258	-2.9312	-3.429	-6.7181	-3.8484	-4.0018	-4.6788	-3.8938	-3.5655	-4.7807	-2.0695	-2.2512	-3.1357	-1.6142	-3.3506	-2.9238	0.55886	-2.149	-5.1034	-4.9675	-1.0183	-4.4075	-3.3285	-3.3122	-3.6097	-3.1812	-1.972	-2.1626	-0.38156	-3.5003	-2.2844	-0.24406	-2.29	-2.3695	-4.3646	-0.87189	-1.0178	-2.529	-4.4227
8.1997	9.3714	7.4176	9.64	6.527	7.5854	9.3114	5.1895	5.568	2.6345	9.1952	7.3076	8.2492	12.362	7.9274	2.767	6.1413	10.38	8.3455	8.9892	5.8582	6.2376	7.5898	8.5306	9.2552	5.7523	5.9749	4.671	5.5519	7.0456	6.2021	5.0607	6.5982	6.175	4.6467	5.6471	4.1129	8.8283	4.73	9.0362	7.6483	4.5756	4.2985	7.3548	5.6086	6.5547	3.8548	7.3143	6.3806	7.1182
-0.35897	-0.54701	-2.4836	1.5627	0.012561	-1.0217	-1.9616	5.1759	-0.19502	1.398	1.3339	2.7984	-0.12955	1.1489	-0.25739	-1.2887	4.17	2.7966	-1.3399	0.55746	-3.4255	1.3432	0.07571	-1.4899	-2.1791	-3.2483	-0.30397	-0.034032	1.2907	-2.2846	-2.1173	0.58753	3.1392	2.0503	-0.076833	1.8711	-0.51451	3.156	0.86988	-1.7778	-2.1531	0.94237	-0.051833	-0.48586	0.51697	-1.017	-2.9056	-0.052576	-0.21198	-1.7688
3.0254	-0.13343	0.014459	2.0777	2.1846	6.064	2.9439	0.79518	4.7262	1.4732	1.9733	3.7283	4.2919	1.7604	0.075946	1.5758	4.454	2.5307	-1.0746	2.8124	4.1513	2.6061	3.6433	2.6948	4.5964	5.1476	0.62741	3.4264	2.647	2.4657	3.6678	4.6997	3.5507	2.804	2.4068	2.1336	2.1174	5.306	4.9539	2.09	2.7846	1.3544	1.3184	3.7715	4.6134	2.7904	0.73754	3.8011	2.1197	4.3883
-10.306	-16.852	-10.697	-15.416	-14.163	-11.297	-14.609	-14.977	-13.207	-13.308	-12.896	-14.334	-11.257	-16.276	-14.235	-11.015	-14.603	-13.057	-11.969	-14.982	-15.31	-14.31	-16.216	-11.845	-12.504	-8.2602	-14.474	-13.351	-15.36	-13.176	-13.388	-9.7678	-13.056	-11.418	-11.42	-14.626	-11.787	-13.851	-13.923	-12.7	-9.239	-13.838	-14.302	-13.984	-13.619	-15.427	-8.091	-13.965	-13.003	-14.314
8.2277	6.7194	9.0117	8.2341	7.3453	6.2058	5.0802	6.6182	8.8471	9.9496	12.102	8.1128	8.0459	7.768	7.7678	8.0726	9.6995	4.806	10.35	9.4594	8.6459	4.8509	6.2468	3.8973	10.868	8.9711	8.4565	6.3074	8.593	7.6059	7.8401	5.5618	7.2069	5.6717	5.4212	9.8368	10.02	5.2272	8.918	9.0296	8.0733	6.5155	10.016	7.9204	9.309	7.0861	6.9706	8.0581	8.4973	6.6687
3.5983	1.2752	1.9077	-0.2316	2.1455	1.4777	0.78216	2.8328	-1.4348	3.1085	-1.6973	2.9156	1.9577	2.0865	4.0122	2.1499	1.7573	1.7119	1.7977	2.7548	0.12294	2.7639	3.5974	1.6974	0.82493	0.53891	1.2713	0.94354	0.029145	2.4796	2.6498	0.91115	0.15049	1.8505	2.0822	-1.0811	2.005	1.1189	-0.37897	3.4279	0.079202	-0.4958	2.8405	5.3725	2.4174	2.1619	4.4027	4.4549	4.9964	-0.093622
-5.9864	-3.8033	-3.8127	-5.8574	-5.2928	-4.2988	-3.5873	-7.6908	-6.8654	-4.1872	-3.7662	-4.0914	-5.0685	-5.8415	-6.2599	-5.1682	-5.9066	-5.6176	-5.8726	-3.7332	-5.3261	-3.4694	-5.2691	-5.638	-2.6768	-1.5689	-4.0963	-4.1543	-7.919	-2.9229	-2.7705	-5.9173	-6.7432	-6.7608	-7.1332	-1.9391	-4.6372	-4.1659	-7.0538	-8.1112	-2.7058	-1.792	-3.0205	-4.7841	-7.1153	-6.743	-3.6756	-3.2058	-2.5231	-2.4486
3.5293	-1.7658	-2.035	0.81707	-0.25902	1.5586	-2.5094	-2.858	-1.2382	-0.56342	1.9323	-1.7614	-0.2454	0.86289	2.2838	1.2797	0.97719	2.7233	-0.94779	-0.61575	-0.0054329	-0.63674	-0.25488	1.1011	1.3079	0.086668	0.81049	-1.7953	-2.176	0.1471	1.0752	-2.6583	-2.418	4.1146	-2.0319	0.26089	2.2832	2.8272	3.2746	2.9837	-0.84135	1.2409	4.7004	-0.48605	0.82252	-2.3043	0.054593	0.24841	-4.0143	1.018
-4.0353	-6.0275	-5.4979	-7.1492	-5.1133	-6.9004	-0.72134	-2.0578	-4.8821	-2.9193	-3.9341	-7.3995	-6.4049	-3.7125	-6.6289	-3.9513	-2.2684	-8.522	-5.4939	-4.7368	-4.0885	-4.5594	-3.9338	-7.4325	-4.9825	-3.3241	-3.6665	-4.0469	-8.8143	-2.0401	-4.7837	-6.1665	-5.9807	-4.0093	-4.2427	-6.4325	-9.264	-6.6097	0.076606	-4.946	-2.4818	-5.4042	-4.422	-2.337	-3.2781	-7.1252	-5.1648	-4.0111	-6.5076	-2.91
0.081966	-5.0786	-2.4414	-4.2856	-2.1169	0.21488	-2.7731	-1.2377	-4.824	-4.1523	-4.0907	-4.0086	-3.8578	-3.4804	-1.3248	-5.2906	-4.2577	-0.79287	-2.9805	-4.5663	-5.0738	-4.4174	-3.1417	-1.5421	-4.3556	-2.7666	-3.031	-5.2919	-2.5951	-3.219	-2.3227	-5.0166	-1.6228	-1.0425	-0.63907	-2.4593	-2.9471	-4.4227	-2.8988	-2.3563	1.0529	-2.498	-6.8428	-3.1936	-1.646	1.4132	-4.086	-5.2503	-1.4061	-3.9169
-13.004	-13.763	-18.318	-14.791	-14.133	-14.153	-16.446	-15.133	-11.657	-12.464	-14.286	-14.663	-13.832	-13.598	-13.912	-14.916	-12.797	-14.975	-17.144	-13.985	-14.049	-14.555	-12.991	-15.018	-13.188	-15.021	-15.96	-13.783	-13.26	-13.161	-14.498	-16.841	-15.872	-16.074	-14.457	-16.201	-13.923	-14.549	-15.267	-12.915	-14.682	-13.213	-15.776	-13.283	-11.007	-17.553	-15.362	-14.594	-12.446	-11.026
5.058	4.9432	6.0537	4.4655	5.8872	7.3306	5.2524	5.7982	3.482	5.461	4.4747	5.6438	1.7534	5.3304	6.0995	4.2836	6.3013	3.1487	5.4087	4.003	3.0487	6.8178	6.3143	4.7583	3.325	7.7508	6.1075	7.2115	4.4968	7.4835	8.107	4.1225	4.5263	8.1003	4.735	6.1026	3.7116	3.8092	8.5534	5.1648	8.4042	4.7078	3.7105	4.4313	5.0512	3.6739	6.8235	7.3607	5.749	7.1806
1.2005	1.2974	2.5058	3.6973	4.7605	2.4941	0.91524	2.1027	1.6672	3.8536	3.6159	2.9754	2.3186	2.982	4.0678	-0.47455	0.27125	3.9749	2.3496	1.9936	2.8208	-0.32892	2.7242	6.7115	1.1362	1.9182	2.6317	1.7829	2.4834	-0.28765	2.8288	2.2301	1.5939	-1.3542	1.1135	-1.1076	2.9042	4.2434	0.24483	2.8971	1.036	3.6626	2.1771	1.6066	1.5963	0.10844	0.018927	1.3209	1.2489	3.3205
-0.17859	0.29239	-0.93356	-1.2467	-1.6067	-3.1326	-1.0344	1.7917	-1.7958	1.1015	-1.3829	0.39483	0.081639	-4.8004	0.50438	-2.3578	1.4974	1.2562	1.26	-2.341	4.427	-1.1375	1.1443	-1.828	1.9153	-2.0243	3.1814	-2.0563	3.3915	0.30502	-2.2766	-0.2787	-3.526	0.096661	0.51311	-0.2314	-1.9536	-2.0803	-1.8228	1.0697	3.1842	2.3985	0.42223	0.53919	3.6944	0.15055	1.8218	-1.3136	0.086583	0.5729
-3.8271	-5.7202	-2.6855	-2.9008	-2.2953	-3.7376	-5.1068	-3.8704	-3.5589	-3.5353	-5.6179	-2.4028	-3.3337	-1.8254	-4.9134	-3.061	-5.0772	-5.6117	-1.1713	-7.1506	-4.0069	-3.9478	-3.7355	-4.2703	-3.2129	-3.9985	-1.1096	-1.5257	-8.0571	-1.7647	-6.1496	-5.632	-2.732	-3.6403	-4.2815	-4.2613	-4.2095	-5.0341	0.6444	-3.2335	-6.0326	-3.5982	-3.9753	-2.6946	-1.975	-1.2395	-4.7992	-4.5314	-7.2802	-4.2261
-1.0226	-0.38469	-1.94	-4.2535	-3.3748	0.626	-1.9705	-3.674	-0.30972	1.5618	-0.18043	3.9158	0.50856	0.83353	0.97295	-2.1661	-0.67354	-2.2773	-2.1524	1.4774	2.4038	-0.27295	-2.9025	-0.53659	-1.0538	1.86	-4.9513	-1.8258	-2.3955	-3.3752	-1.8771	0.2577	-0.99371	-2.0031	-0.75359	0.15425	-1.1414	-1.6441	0.37719	-3.2671	-2.1838	-2.0261	-1.9583	1.2174	0.54753	-1.6726	0.5519	-3.297	0.50312	-2.9222
-7.5194	-4.7624	-7.3078	-4.6126	-7.4715	-8.1386	-5.0107	-8.2823	-4.6782	-9.4309	-7.4877	-5.6448	-5.702	-8.1258	-10.015	-3.0077	-9.9317	-6.6253	-7.2413	-6.1919	-7.1402	-7.5887	-6.2378	-7.0718	-6.1652	-2.7563	-6.7985	-11.48	-6.2479	-6.7353	-4.6169	-7.3629	-4.4427	-6.9444	-4.7157	-6.3278	-6.7477	-9.3732	-5.696	-5.6272	-8.8084	-8.5497	-7.1035	-4.6903	-6.278	-7.1163	-5.5453	-7.4157	-4.6277	-3.6236
-3.8083	0.54407	-1.8754	-2.1698	1.0346	0.28827	-1.8144	-2.1815	-1.2025	-0.84949	3.0418	1.6596	0.31993	-6.8927	-0.25232	-1.372	1.262	-6.7976	-0.61959	2.8418	-1.4433	-1.4414	-2.0002	0.18782	-2.954	-0.62892	-2.7433	-3.7339	-0.34096	-1.5937	-2.401	-0.70547	0.48233	-0.56128	-2.8133	-2.8821	0.72737	-0.6371	-3.2545	-1.282	0.18333	-2.2726	0.4285	-5.4538	-2.4332	-4.7226	-4.6551	0.64982	-3.2037	-2.3708
-3.6444	-7.2932	-6.9526	-4.4168	-6.4493	-4.6138	-4.034	-5.3501	-1.4621	-6.5419	-3.9227	-1.2778	1.1119	-4.9456	-1.1662	-3.1318	-2.1988	-5.665	-8.4235	-3.9589	-3.1796	-2.2681	-5.7644	-3.9082	-3.4795	-3.7763	-3.9762	-5.426	-2.3657	-2.3406	-6.1809	-1.541	-2.3637	-3.2696	-1.3185	-3.3812	-2.4379	-1.4188	-3.587	-3.3505	-4.8809	-5.4861	-3.4698	-3.3202	-3.8779	-6.5426	-2.7137	-4.6728	-2.4414	-3.706
-3.4658	0.11893	1.8257	-0.18067	3.0943	0.14273	-0.10966	-0.094084	2.4949	-0.51212	0.66695	0.33381	-4.4896	-1.5633	-0.65172	-1.0562	-0.45052	-0.15087	-0.77327	0.36032	2.4579	-2.1111	2.5685	-3.919	-1.7766	-0.26655	0.44173	-2.4397	-2.4012	-3.2809	1.7554	0.26421	-0.35037	-1.7193	0.075216	-0.094264	0.51336	-0.42482	0.15629	1.4695	0.28983	0.26299	1.2667	-1.5775	-0.83131	-2.3507	0.03419	-2.9086	4.0174	1.5735
-2.7443	-5.1298	-2.0884	-2.5743	-3.4508	-6.1683	-5.7341	-2.1816	-2.5224	-5.0813	-3.2674	-3.0719	-4.3414	-6.3628	-4.0324	-2.4253	-3.8457	-5.3822	-6.2054	-7.1733	-5.2723	-2.2464	-2.0465	-0.64806	-2.7686	-3.2453	-3.1018	-3.3302	-3.0468	-2.6623	-6.1869	-1.5804	-3.7887	-0.72918	-4.8186	-6.7089	-5.9093	-3.8616	-2.9281	-2.7365	-2.7814	-1.7567	-3.8649	-2.4785	-3.6762	-4.9307	-1.0176	-3.1099	-3.8784	-5.0335
-11.365	-10.54	-10.632	-10.356	-11.154	-11.546	-11.64	-12.481	-8.7772	-8.9239	-9.2221	-5.4654	-10.053	-12.879	-9.2024	-14.976	-11.166	-12.152	-11.903	-11.327	-13.079	-8.5781	-13.247	-9.8498	-8.5724	-10.269	-9.794	-12.069	-9.8543	-8.5852	-9.9934	-13.209	-11.602	-10.094	-9.4075	-10.24	-12.806	-12.71	-10.498	-9.2015	-11.867	-7.633	-10.263	-12.295	-10.802	-9.9992	-12.359	-13.119	-9.2722	-10.904
-23.189	-16.856	-24.917	-22.812	-21.821	-23.875	-21.656	-23.739	-25.337	-23.317	-21.985	-20.478	-19.194	-20.151	-18.28	-22.808	-21.327	-21.231	-20.547	-22.82	-23.506	-22.168	-24.158	-23.434	-24.545	-21.182	-22.216	-22.296	-22.303	-19.108	-22.86	-18.048	-23.159	-26.428	-20	-21.454	-25.99	-22.19	-22.668	-23.851	-19.619	-18.03	-20.784	-23.843	-22.095	-16.99	-23.123	-22.632	-24.99	-22.537
-1.2837	-1.7369	2.1386	1.7696	-1.5682	-1.5257	0.094045	0.080448	-3.1411	-1.43	-3.8197	-1.521	-0.72054	-2.9541	-2.0249	1.5388	3.6516	-0.98673	-0.47462	-0.72367	0.46757	-3.3111	-1.0454	-0.50178	-0.11936	-2.4015	-1.9261	-0.22155	0.33816	-2.3925	-2.0631	-3.4507	-1.0861	0.58586	0.83477	-0.86454	-3.8852	-3.4154	-0.98608	-0.83911	-0.16605	0.54213	0.566	1.3276	-0.87857	-0.76727	-1.0748	-0.82541	-4.5395	-0.019946
0.31084	1.336	0.29061	-1.0539	-0.10068	-1.7508	0.14956	2.21e-05	-4.349	-3.522	-1.0116	1.4227	3.0447	0.077609	3.6766	0.21483	-1.8189	1.2263	-1.2712	1.3881	2.2617	0.23764	-3.1042	1.3305	-1.3303	3.6341	0.58511	0.72093	-2.5549	-0.46676	-0.25928	1.7344	-1.5784	3.4386	-0.87455	1.6905	2.6665	0.47068	0.19644	0.75203	-0.7055	1.7737	-3.6403	-0.43846	-2.7655	-1.779	-3.6054	3.8125	-2.0732	0.10497
-15.087	-13.616	-17.391	-11.877	-13.597	-13.438	-17.566	-17.277	-20.284	-14.546	-17.214	-15.502	-14.34	-15.229	-12.272	-12.878	-14.81	-14.133	-16.263	-13.838	-14.874	-9.4907	-14.435	-16.036	-15.796	-15.12	-14.683	-13.866	-16.552	-14.586	-14.397	-14.218	-15.503	-15.814	-15.576	-13.466	-13.301	-13.139	-13.317	-17.326	-15.362	-14.971	-15.195	-13.801	-14.889	-12.831	-18.33	-14.143	-14.723	-17.431
-1.153	-0.20621	-0.64326	-0.60224	-0.97913	0.24542	-0.51079	-0.37514	0.9279	0.60205	-0.63177	-2.2081	-1.0761	-0.98891	0.37471	-2.6456	1.6254	-3.8062	2.9243	0.8433	-0.86476	-0.34328	-0.70992	1.2447	0.88782	1.1302	-1.5961	-0.050329	-2.9047	3.482	-0.49094	2.6491	2.7459	-4.434	-2.6266	0.98279	-2.2274	-3.0053	1.3967	0.16924	-1.2335	-0.71907	3.2524	0.58584	-0.3737	-1.6365	0.69263	-1.3282	-1.5166	-1.2546
-7.8192	-9.7225	-10.792	-8.7159	-13.44	-7.5305	-10.301	-8.6057	-10.841	-9.3001	-7.4017	-8.7684	-8.0388	-9.3219	-8.305	-11.867	-10.365	-13.776	-6.6314	-8.8848	-8.2123	-7.6514	-11.212	-9.6351	-9.8276	-8.7495	-11.79	-9.3236	-12.678	-9.3018	-8.5659	-9.3879	-9.7974	-8.9667	-7.4881	-8.9899	-11.312	-10.556	-10.41	-12.835	-8.6463	-8.4038	-11.228	-12.289	-9.2618	-5.2444	-9.9853	-8.8966	-8.4067	-6.5477
-11.727	-11.023	-10.923	-11.063	-11.361	-13.568	-9.0526	-9.6909	-12.167	-12.54	-11.699	-8.4851	-11.316	-12.086	-9.6157	-11.58	-12.393	-11.983	-14.788	-13.267	-13.13	-11.802	-12.758	-10.796	-11.481	-11.235	-14.628	-9.9294	-11.686	-11.675	-11.465	-13.071	-13.311	-8.3398	-13.722	-8.638	-11.706	-12.478	-10.584	-12.636	-12.112	-12.358	-9.166	-13.158	-14.694	-11.799	-10.159	-10.462	-13.581	-12.081
0.75737	-1.4061	-1.2229	0.97632	1.442	-2.9986	-0.091612	-3.4097	-2.1322	-0.16136	-2.4393	-0.9825	-1.3395	0.72988	-2.1781	0.015213	3.0349	-1.7521	1.7791	-1.2305	0.15601	-1.419	-1.91	0.0046907	1.4493	0.56608	1.206	-3.3371	0.75178	-1.048	0.79657	-1.0719	1.1449	0.075925	1.3642	-3.3452	-0.15284	-1.1965	-0.61231	0.84434	1.5259	0.45867	-1.4854	-0.27684	-2.2327	-1.2661	1.3286	0.7092	-1.338	0.6966
-10.849	-8.5183	-7.5944	-6.097	-8.8806	-10.432	-8.6444	-10.522	-9.5199	-11.25	-7.7421	-9.0623	-10.431	-9.6361	-8.1707	-10.331	-4.741	-8.746	-10.825	-7.4313	-8.7001	-10.949	-10.086	-7.0485	-9.0914	-9.6727	-8.2381	-9.3718	-9.1602	-5.2089	-9.5809	-8.8974	-8.62	-9.1883	-10.125	-8.7426	-8.7601	-7.6735	-8.2349	-11.83	-4.7875	-8.8863	-8.6668	-9.4979	-9.6527	-8.5364	-8.8956	-7.6019	-13.953	-8.7954
0.10844	2.2795	-3.0302	1.562	-0.080824	-2.696	-3.3241	1.4896	-2.1898	-1.2903	-1.3525	2.7981	1.9434	2.0611	-3.5133	0.67904	1.2005	-0.66344	0.57743	0.014368	3.6878	-2.0022	-0.33595	0.93724	-0.81051	3.127	0.51572	-1.69	-1.6791	-0.87913	0.08046	0.57388	-1.5656	-0.94316	-1.0466	1.161	0.41878	-2.8972	0.042039	0.98098	-0.38888	4.5637	-2.1602	0.63777	-2.6306	-2.1138	2.0757	3.0226	-0.4405	0.50481
-12.73	-11.588	-11.406	-11.225	-12.275	-10.247	-10.929	-8.8243	-15.032	-9.6129	-11.662	-9.641	-9.0638	-12.502	-9.0898	-12.478	-11.833	-10.347	-11.624	-11.405	-10.186	-10.811	-9.7922	-7.3701	-9.7487	-10.118	-13.675	-11.152	-11.711	-10.291	-13.082	-10.579	-11.443	-10.09	-12.06	-9.6834	-14.368	-11.065	-10.309	-9.8953	-12.917	-13.559	-8.5786	-10.355	-12.874	-8.7629	-9.3505	-10.207	-11.358	-11.531
-1.2483	0.52373	0.048075	1.4739	-2.037	0.88926	-0.045495	-1.6688	-0.56135	-1.2835	-0.39108	-0.71486	-2.8691	-0.56007	-5.138	-4.2242	-2.0674	-0.77396	-2.086	0.6119	-0.94966	-2.6566	-2.3587	0.7798	-1.932	-2.6259	-1.6439	-0.090886	-1.4354	0.87998	-0.28152	-2.2952	-1.8712	0.75704	0.17385	-2.2803	-2.6062	-1.0829	-0.014046	1.3966	-1.1557	-3.5449	-2.015	-3.4078	-2.0519	-0.15764	1.7906	-3.0186	-1.5518	-1.3217
-5.0696	-1.1066	-3.621	-2.6707	-5.2267	-2.1434	-3.7262	0.2479	-5.2141	-1.4984	-2.6881	-3.8667	-3.6618	-2.1775	-1.4959	-3.0266	-4.064	-2.4249	-4.3874	-3.6654	0.84731	1.793	-1.7389	-0.88636	-1.0676	-2.3482	-3.2999	-1.7934	-5.0254	-1.9444	-1.7539	-1.2289	-3.2411	-6.2616	-1.7114	-2.0429	-1.6235	-2.2049	-1.885	-1.8186	-0.60622	-1.8878	-4.3481	-2.6006	0.27379	-1.6405	1.441	-1.102	-2.1447	-4.8648
-12.876	-13.199	-14.228	-18.065	-13.622	-12.427	-13.676	-15.585	-14.458	-14.347	-12.266	-14.092	-14.148	-11.787	-15.539	-12.116	-10.778	-9.3412	-18.129	-14.426	-10.708	-11.262	-11.571	-11.796	-14.907	-14.208	-16.102	-15.718	-11.869	-10.638	-12.686	-10.497	-10.299	-10.647	-15.592	-12.792	-11.734	-12.977	-15.843	-14.802	-15.808	-12.889	-12.063	-12.478	-13.369	-12.436	-13.498	-13.719	-13.126	-15.588
-0.77197	2.0295	0.6401	-0.9527	1.1151	-0.29469	3.1572	-0.39907	-1.4545	-0.080194	2.1835	-3.8213	-2.8211	0.010454	0.12886	0.59145	-0.82736	0.046893	-0.83706	1.0138	-0.70984	1.5095	-1.964	0.99558	0.82017	-1.5462	-3.253	3.6503	-2.7201	0.29568	-2.3192	-1.0192	-1.0494	-1.3586	-0.63803	1.4681	-2.8782	1.2026	-0.038898	0.20072	-2.7351	0.56501	0.91172	1.6238	2.828	2.2618	0.88495	-2.017	-1.6214	0.62696
1.7507	2.1641	-1.9145	-1.2657	0.16897	-1.0512	-1.3136	-2.9771	-0.38144	3.6878	-1.5523	-3.1748	1.0689	-1.6088	-1.5606	-0.96107	-3.403	-7.361	-0.36257	-0.56317	-0.70244	-1.9284	-2.2227	-1.1961	-3.084	-0.99311	0.60369	-1.2894	-1.7623	-4.9764	-4.8051	-0.77311	0.52046	-2.2128	0.88601	1.7604	0.73219	-3.3955	-0.5534	-2.1275	0.39854	0.79159	-0.63104	-2.4984	-1.0543	-2.5445	-5.0241	-5.3099	-1.0413	-3.5022
-10.861	-13.254	-10.465	-11.979	-7.7666	-8.234	-7.8903	-14.094	-10.461	-10.764	-9.9317	-13.517	-8.1678	-9.774	-10.13	-14.496	-8.9531	-10.337	-12.526	-10.196	-8.9581	-10.016	-9.8868	-9.519	-9.375	-9.1664	-12.208	-7.6725	-11.128	-7.5538	-11.22	-11.821	-13.223	-10.158	-9.1028	-10.663	-13.517	-12.519	-10.766	-12.584	-10.367	-10.318	-13.215	-9.0989	-10.131	-11.633	-10.565	-11.712	-12.155	-13.701
-4.8176	-0.93038	-3.8815	-2.2781	-3.9198	0.38508	-0.30089	-0.79464	-3.8715	-1.805	0.82636	-3.4239	-2.7309	-2.1299	-0.44993	-2.8166	-1.2115	-2.4015	-0.78297	-4.0241	-1.0947	-2.9604	-1.9996	-3.5009	-0.32164	-3.6253	-3.655	-1.7542	-5.3916	-1.2213	-4.6119	-3.4217	-1.2871	-3.3884	-2.5186	-1.2102	-1.0429	-3.4145	-2.9263	-1.1803	-3.7923	-5.496	-2.33	-5.0906	-5.0406	-3.9406	-3.0222	-3.7769	-2.6921	-2.6366
8.0759	11.713	10.608	6.0319	10.149	10.348	11.457	9.6353	12.371	5.6431	9.5558	8.7741	9.029	8.4454	10.321	11.786	8.6749	9.5455	9.3793	8.8665	10.021	8.6076	10.858	10.757	11.828	12.644	12.239	11.208	12.427	10.637	9.3868	8.8954	9.7466	12.096	9.6199	5.3235	10.186	8.055	11.721	9.2681	6.8057	9.1925	6.6855	12.971	11.933	11.118	9.0596	11.64	10.947	7.9178
-8.7208	-14.681	-11.478	-9.2726	-12.287	-10.693	-9.1045	-11.929	-12.429	-13.556	-11.973	-11.183	-12.553	-10.591	-11.241	-13.052	-12.796	-8.0351	-9.0711	-13.805	-11.417	-10.097	-11.009	-11.22	-13.235	-13.356	-12.543	-11.393	-12.339	-12.262	-12.562	-14.008	-10.89	-11.339	-11.903	-12.704	-7.9773	-10.387	-12.061	-13.696	-11.698	-11.593	-11.954	-13.006	-14.559	-11.603	-12.928	-11.983	-13.446	-11.3
9.3047	6.6572	8.4908	9.5002	7.6934	9.4346	7.9824	6.7675	7.2912	8.0461	7.4722	6.7854	8.1812	10.797	9.082	9.9811	7.2324	8.1642	9.4965	8.5986	8.305	8.6593	5.9377	7.0455	8.953	8.2308	6.7174	5.276	7.4456	7.7927	6.5331	4.834	6.689	6.0728	10.291	9.3253	8.4541	6.8556	10.417	8.6741	8.3528	7.3986	7.8127	7.3381	5.9461	9.581	4.8518	9.0169	7.1012	7.0118
-2.4657	0.039841	-0.79531	0.72675	0.16213	-0.3215	-2.2397	-0.55328	-1.5692	-4.7687	0.13525	-2.8269	1.8452	-0.34539	-0.89839	2.5593	1.307	0.90652	-0.39225	-0.58454	-1.9834	-2.2512	1.2864	-2.7001	-0.8857	1.0109	-1.3512	1.6289	0.46488	2.178	-1.5068	0.65939	0.45666	-1.1504	0.27547	-2.1524	-1.4867	4.3301	-0.17716	-0.39345	-1.2288	-3.3017	-1.4938	-3.0376	-0.7464	-3.496	0.17571	-1.4801	0.27305	0.13171
2.1531	0.82329	-1.5646	2.4587	-1.5719	-0.098171	0.29962	1.546	1.9048	2.4332	0.17172	-1.289	-2.2183	1.1142	-0.88607	-3.2077	0.14258	1.9442	0.69884	-0.83323	-0.10517	-1.0188	0.096696	0.026688	2.3702	-1.2605	2.1179	0.2169	0.13045	2.4241	-3.8972	0.3558	1.2239	-0.58853	1.7303	1.4956	-0.51034	2.8419	1.0715	-2.3925	1.8589	0.6535	1.2969	0.97326	-3.1815	3.1757	-0.77244	0.49789	-0.46597	1.4322
1.1087	-1.9742	-4.0088	-1.4025	-1.1021	-4.6908	-5.0091	-2.5359	-4.3087	-2.1671	-5.5571	-2.9386	-5.8127	-1.9697	-3.9139	-1.7552	-4.5717	-2.7933	-0.67491	-3.2316	-1.9229	-3.221	-1.5168	-2.5868	-1.0578	-0.69705	-0.30499	-4.8415	-2.8048	1.4229	-3.3302	-1.6646	-1.9889	-0.77683	-0.42492	-1.6715	-1.4102	-2.9441	-3.1012	-1.932	-2.8569	-3.345	-0.48533	-3.4692	1.4247	-6.3328	-2.6057	-1.6277	-1.2504	-3.6744
1.6626	3.6434	0.49795	2.0992	0.25241	5.4168	2.2548	2.5934	4.4397	1.0953	-0.27507	2.9899	1.0827	1.6249	2.8303	6.2411	2.7079	0.74223	1.5402	4.7579	4.3811	4.6468	2.705	3.1277	1.2966	3.4827	4.7535	4.6524	3.3932	3.17	5.9479	-0.39922	4.1374	3.6209	3.5839	0.96779	4.5533	0.89576	3.4281	4.2832	-0.1375	2.336	1.6057	2.1798	4.1305	1.8352	6.4805	4.4777	0.62912	3.413
-2.5393	-0.67732	0.29334	-1.5649	-2.3833	-0.6595	-0.73991	-1.5793	-3.1072	-3.6711	-0.078628	-1.8915	-3.2712	0.20094	-1.7184	-1.969	-0.82662	-0.87282	0.29962	-2.5646	-1.731	-0.61284	-0.18669	-1.0986	-1.5315	-2.2398	-3.4085	-2.5242	0.62695	0.12722	-0.3661	-3.2359	-0.030008	-1.2035	-1.7262	-2.8592	-2.5489	0.0077465	0.11694	-2.4641	-0.61361	-1.0291	-1.8661	-0.27048	-2.4551	-2.9137	-3.5901	-0.026291	-3.0544	1.62
-0.4725	-2.4317	-1.315	-2.8796	0.023263	-0.35043	0.35641	-2.0045	2.9304	-2.6951	-0.91069	-2.3864	-0.93148	-1.6086	-2.539	-1.708	-2.6181	-0.56637	1.5699	-2.0897	-2.9297	-2.887	0.57836	-0.06206	-2.8357	-0.33905	-3.1276	0.46007	-2.7054	1.0607	-0.36253	-2.7934	-0.74196	-0.72182	-0.63539	-2.768	-3.9599	0.40133	-0.92745	-3.0617	2.1202	1.5783	-1.2058	-0.28207	-0.99972	-2.7081	-0.5767	-0.46157	-1.1942	-3.4735
-3.0841	-2.8134	-0.34726	-2.285	-2.1717	-2.5286	-1.9391	0.042839	-2.5076	-4.7393	-2.3859	-1.7644	-6.5627	-1.3043	-3.1963	-1.1433	-0.022196	-2.553	-2.0648	-3.2061	-3.5864	-5.9855	-4.1721	-2.682	-0.87386	-3.156	-0.8401	-2.4675	0.36118	-3.7361	-1.618	0.99751	-1.8795	-4.5747	-0.65669	-2.2201	-1.0467	0.20356	-3.345	-2.1404	-3.3105	-2.5091	-2.6834	-1.3886	-4.9511	-3.1863	-3.6776	-3.3777	-3.1614	-2.3236
0.54108	-1.2154	-2.2811	0.80339	-1.1117	2.5508	-1.551	-0.25688	-1.7228	1.003	-0.13599	0.19363	-1.4998	-0.77868	2.3469	-0.41394	-1.8479	1.0055	-2.1197	-2.2768	-1.1357	-2.8496	-0.52776	-4.045	-1.9383	-0.39481	1.3739	-0.20722	-1.6998	0.93225	-0.50835	-2.0528	-0.39077	-0.73441	-3.132	-1.2712	-0.85825	-0.27738	-0.10831	-0.1744	1.2883	0.26822	1.8846	-0.30102	-2.9417	1.544	1.7298	-1.9258	3.563	-1.7676
1.646	3.7116	0.75421	4.5338	0.7483	1.3695	1.8496	1.2997	1.7534	1.155	2.9213	-1.0082	0.2219	1.2287	0.064752	1.9992	0.29272	2.6271	0.19714	3.8117	1.7699	-0.29044	-0.25486	1.9257	1.9643	2.9912	1.5884	1.0745	-0.17851	-0.43966	-0.35681	-1.1389	-0.85697	-0.73416	0.73841	3.9571	-0.8843	1.1968	4.4113	-1.2339	-1.2569	0.78107	4.0786	3.1007	1.5934	-2.9867	-1.505	0.86866	3.3356	2.5416
-10.22	-10.5	-8.2168	-8.9217	-7.9318	-6.0915	-13.387	-9.9536	-10.308	-5.8164	-11.39	-9.1875	-8.5798	-7.6741	-10.937	-8.8661	-11.345	-9.9231	-6.4494	-6.8741	-9.9502	-8.1893	-8.4483	-9.974	-9.1183	-10.261	-9.3435	-10.72	-10.153	-7.9984	-10.727	-12.493	-9.67	-8.1049	-10.676	-10.267	-11.895	-11.983	-5.4531	-9.5341	-8.7862	-11.073	-8.0733	-8.3579	-9.735	-8.0666	-9	-8.4764	-7.9705	-7.7091
-12.887	-14.344	-9.7348	-12.76	-13.458	-10.708	-12.903	-12.1	-14.97	-12.461	-9.2517	-7.6277	-11.741	-14.017	-14.783	-9.6652	-15.831	-13.124	-9.6462	-11.544	-9.2883	-10.375	-13.252	-14.133	-13.202	-8.8415	-10.592	-9.6426	-13.876	-8.5323	-11.887	-12.919	-13.798	-14.334	-13.186	-12.963	-13.418	-10.787	-10.205	-14.875	-9.5997	-11.483	-10.127	-8.4739	-10.921	-12.481	-12.289	-13.076	-13.861	-11.426
-4.6106	-5.0368	-1.6936	-2.6006	-0.66791	-5.2542	-3.9065	-4.899	-3.9803	-3.6427	-3.8323	-6.7969	-6.4462	-5.178	-5.1327	-6.4978	-6.1212	-1.8583	-5.6411	-4.6115	-4.0268	-4.9796	-2.2299	-6.0156	-3.5974	-4.6742	-4.6586	-4.1366	-4.235	-4.1136	-6.7603	-2.6185	-5.7479	-2.5232	-6.5348	-2.3228	-5.6414	-4.9199	-6.7477	-4.9644	-2.5224	-6.0285	-8.1322	-3.7865	-5.0448	-7.274	-5.1607	-5.9718	-4.6049	-2.7652
-15.401	-13.71	-8.6708	-11.689	-16.236	-10.927	-16.661	-13.361	-14.309	-14.641	-13.605	-14.097	-12.432	-12.551	-14.087	-14.199	-11.449	-14.058	-16.325	-9.9367	-13.915	-12.134	-10.536	-14.381	-13.271	-16.11	-10.844	-14.772	-13.564	-11.902	-12.742	-11.02	-8.4275	-12.965	-16.434	-14.692	-10.356	-10.073	-14.305	-13.269	-17.137	-12.713	-14.512	-13.655	-17.494	-14.619	-11.176	-12.353	-12.684	-12.662
-13.442	-10.41	-14.401	-16.593	-12.213	-12.159	-12.254	-10.38	-9.9012	-12.81	-8.7509	-13.354	-13.582	-10.712	-12.122	-8.2266	-12.443	-12.16	-14.002	-10.687	-14.87	-12.247	-9.6154	-11.602	-10.666	-11.971	-8.4449	-11.207	-9.6324	-12.555	-10.318	-10.867	-12.357	-13.998	-12.468	-12.796	-10.747	-11.68	-12.609	-10	-12.149	-9.9505	-13.107	-12.623	-11.85	-12.744	-10.444	-9.3558	-12.524	-7.9137
-9.5594	-8.5567	-5.8207	-6.2588	-3.5179	-7.2571	-8.0597	-4.3668	-3.3276	-5.7004	-5.6812	-9.0668	-7.6473	-4.8105	-6.7414	-3.4323	-5.2611	-7.8622	-8.6001	-5.4869	-7.0621	-6.9413	-9.2192	-5.7863	-4.785	-6.8187	-7.5187	-6.842	-5.8281	-4.9852	-6.6525	-5.6634	-7.9996	-3.4446	-9.2646	-3.5778	-7.2953	-5.0496	-5.9977	-5.565	-5.2781	-9.0805	-7.7261	-6.2886	-5.5595	-3.9667	-6.973	-7.7646	-2.5192	-4.3453
-13.655	-13.863	-13.828	-14.348	-12.613	-12.663	-12.801	-16.213	-12.016	-14.863	-16.539	-12.998	-10.939	-15.66	-13.117	-13.025	-12.979	-12.577	-13.311	-12.558	-10.598	-13.896	-11.779	-15.598	-13.762	-14.377	-15.032	-14.506	-12.097	-13.015	-16.872	-13.412	-13.224	-13.39	-10.645	-13.627	-14.256	-13.975	-13.47	-12.582	-16.122	-12.591	-12.783	-13.115	-14.345	-13.583	-11.741	-14.184	-12.778	-14.922
-9.1185	-14.006	-11.219	-11.495	-9.542	-15.9	-9.4376	-12.227	-12.559	-10.537	-9.9344	-11.411	-9.7708	-10.251	-9.8042	-14.523	-8.6373	-9.9919	-9.0659	-10.623	-12.235	-8.3871	-12.353	-10.538	-9.8516	-12.722	-13.058	-10.047	-11.326	-12.164	-9.8215	-8.7365	-12.399	-11.635	-11.99	-12.65	-8.7041	-8.0918	-12.35	-11.286	-13.092	-8.4734	-11.601	-11.981	-9.422	-12.465	-11.653	-11.131	-9.7271	-14.29
-0.34847	-2.2482	0.25114	1.045	2.844	0.19994	0.86881	-2.5659	2.6117	0.83245	3.0397	-1.4149	-0.38753	1.8919	1.0035	0.83789	1.6269	-0.97278	0.72375	0.25167	1.4184	0.23077	1.6779	0.38714	0.91967	2.5145	-1.2261	1.5262	1.5792	1.899	3.1934	4.824	3.7167	0.36019	2.6287	1.8122	3.4693	2.527	-0.21253	2.4233	-0.9494	3.079	-2.31	0.73935	1.8241	-0.72377	1.0618	1.9109	1.4623	2.2098
-7.5873	-5.7862	-6.5029	-6.6449	-9.8887	-9.5664	-7.1798	-5.8296	-7.2642	-7.7972	-6.9598	-10.537	-9.7726	-8.2715	-6.2314	-7.1283	-9.9586	-7.6174	-6.594	-9.6227	-6.8066	-5.722	-10.205	-5.8566	-7.2393	-2.6719	-5.3262	-5.9223	-8.0347	-6.2818	-9.4032	-9.9725	-8.2884	-9.3788	-6.7495	-7.904	-9.554	-8.443	-5.2724	-4.4358	-9.1778	-6.3761	-7.4387	-8.2535	-6.6858	-5.0623	-8.1546	-5.3619	-9.1624	-6.8086
-23.554	-21.069	-20.957	-23.683	-20.291	-23.382	-19.631	-23.756	-23.068	-22.589	-22.084	-20.444	-20.788	-21.29	-23.443	-22.623	-20.974	-23.674	-21.596	-23.542	-20.371	-24.089	-21.552	-21.065	-22.228	-22.255	-23.488	-23.96	-21.429	-20.514	-20.054	-26.959	-19.916	-22.602	-22.385	-21.6	-20.045	-21.492	-20.832	-23.031	-20.689	-20.546	-23.771	-24.663	-21.964	-24.662	-23.198	-20.016	-23.359	-21.528
-1.9894	-2.9798	3.1309	0.3573	-4.1754	0.61083	-0.99002	-0.63783	-2.0815	-2.6823	-0.99349	0.81262	-2.5572	-0.097286	-0.52451	3.656	-2.1634	-0.18061	-1.6557	-0.73829	-1.0573	-1.5023	-2.512	0.37958	3.3538	-0.045126	-1.1104	-2.4556	3.5027	-0.44137	-2.5515	0.11551	-1.2628	0.94929	-0.25526	-3.8711	-2.7266	-0.84428	0.12905	-0.040901	1.3588	-2.4062	-5.5521	-0.9142	0.48541	-2.9825	2.4255	2.0364	0.97943	-2.0321
-8.5446	-10.44	-8.2606	-10.212	-10.451	-9.9965	-11.47	-10.203	-10.39	-11.222	-8.8859	-11.367	-12.429	-10.381	-7.8081	-8.6533	-8.5171	-10.24	-9.1576	-9.1507	-7.5703	-8.8653	-8.1568	-11.454	-6.2138	-8.5058	-9.0387	-10.994	-10.309	-9.6254	-11.815	-11.172	-9.5274	-8.3967	-9.7029	-9.3884	-10.817	-7.7288	-10.511	-11.24	-11.001	-9.3016	-9.1843	-7.262	-8.0236	-9.0053	-7.4416	-6.9463	-11.3	-7.5465
-14.026	-12.88	-15.288	-13.287	-9.7243	-16.997	-9.5965	-12.601	-12.464	-14.748	-12.135	-10.545	-14.048	-13.699	-15.182	-14.013	-11.315	-15.625	-12.522	-13.043	-15.785	-9.011	-14.648	-14.93	-10.756	-12.524	-15.242	-14.168	-10.891	-11.252	-13.363	-12.152	-10.455	-14.234	-12.224	-13.266	-13.651	-13.429	-11.499	-14.516	-10.609	-10.001	-13.046	-13.364	-10.92	-12.682	-11.415	-14.365	-9.6086	-15.256
-6.1104	-4.5362	-4.3164	-4.9133	-7.8633	-4.8435	-1.4385	-8.1107	-4.8314	-4.7944	-3.9228	-6.4149	-2.8315	-5.8003	-6.5387	-6.6613	-2.5821	-4.6072	-2.4117	-4.8992	-1.9525	-3.2306	-2.9476	-3.4316	-7.159	-6.2454	-2.9821	-4.4318	-2.8703	-2.275	-5.8283	-5.0693	-4.6695	-3.5011	-3.2091	-5.2062	-5.5368	-4.3687	-3.3229	-1.9614	-5.4369	-4.9621	-1.7384	-6.3597	-4.5679	-6.5222	-4.2494	-5.6836	-0.25756	-7.3567
-12.796	-10.769	-13.769	-11.003	-9.7791	-9.9992	-13.768	-11.508	-8.7517	-11.601	-11.254	-12.235	-11.408	-8.6421	-12.076	-13.017	-9.2098	-11.519	-8.5637	-10.952	-10.339	-10.415	-11.242	-12.659	-11.032	-10.223	-10.573	-11.649	-10.175	-9.2143	-11.141	-12.255	-14.815	-9.4258	-12.14	-9.6613	-9.1183	-9.5674	-9.4646	-13.08	-9.5247	-11.311	-11.348	-10.852	-9.589	-13.75	-8.4047	-10.788	-8.4043	-11.317
-5.036	-4.7742	-1.1277	-4.1391	-5.5845	-5.1983	-3.3227	-1.9853	-2.5667	-3.169	-3.826	-7.2372	-6.3706	-3.8225	-4.5348	-3.8059	-0.24397	-4.2375	-3.2577	-0.32736	-0.29134	-5.7915	-3.5082	-3.4156	-1.1098	-0.064014	-4.2663	-2.894	-2.0201	-5.5786	-3.6018	-4.5122	-4.7747	-4.4995	-4.7688	-3.0437	-0.65539	-0.70097	-1.6901	-1.3079	-0.40179	-2.3442	-0.45192	-5.0459	-5.0672	-2.8381	-3.8487	0.17355	-4.4981	-3.9661
-11.524	-15.468	-12.608	-13.835	-12.853	-15.381	-14.592	-16.153	-14.066	-13.405	-10.958	-14.896	-15.159	-11.697	-10.293	-13.864	-11.792	-13.584	-11.702	-12.909	-13.138	-11.611	-15.779	-14.893	-14.2	-15.75	-11.717	-13.344	-13.616	-16.903	-12.87	-12.058	-11.94	-13.424	-13.939	-10.58	-17.935	-16.295	-12.68	-13.154	-13.093	-12.675	-13.042	-12.443	-18.587	-14.264	-13.55	-13.172	-14.992	-12.603
-1.5315	-3.5106	-4.0194	-3.1196	-2.5293	-6.1053	-3.5562	-3.1406	-0.97992	-4.9594	-4.3882	-0.77915	-2.7665	-6.6668	-2.3519	-5.4656	-3.8046	-3.1165	-2.1292	-5.898	-4.0546	-4.023	-1.9796	-5.3773	-0.57497	0.17771	-4.0041	-3.1205	-5.4883	-3.303	-2.0039	-4.3528	-3.5573	0.1059	0.39137	-5.9266	-4.7648	-2.9793	-3.7486	-4.863	-1.3775	-4.4909	-3.6151	-3.5222	-4.6059	-1.6372	-1.4172	-2.3367	-2.6363	-5.0782
1.2017	-3.833	-3.0348	-3.8656	-2.9711	-1.7742	-3.078	-1.8048	-5.627	-1.9879	-1.5834	0.79771	-1.8866	0.40814	-2.1659	-4.0948	0.40675	-3.2353	-1.1463	-5.2852	-5.0905	-1.8182	-1.9944	-2.3685	-1.68	-2.1599	-0.33032	-2.5597	-4.4242	-3.0426	-4.2194	-4.9935	-1.4518	-5.4385	-0.76179	-2.1708	-5.029	-2.5372	-0.10314	-3.9958	-1.1216	-2.1615	-4.6566	-3.2853	-2.5457	-0.11275	1.2196	-0.36256	-4.0475	-1.9718
6.1076	5.1938	5.752	2.0809	5.1293	3.321	6.0449	3.8408	5.5176	5.5811	6.1123	7.2009	6.7525	1.3735	5.9993	5.0186	4.1888	4.1377	4.2881	5.2265	4.5965	4.3492	1.014	1.7772	6.6078	1.9602	4.1541	4.493	2.651	5.2205	5.0448	3.0059	4.7086	3.8965	2.9348	4.0183	3.5795	4.0152	3.6576	2.4135	4.9666	4.6308	3.5632	6.517	3.3639	7.3112	2.1621	4.3562	3.5476	6.9384
1.364	1.6551	1.747	0.18747	-1.4454	0.76266	0.058474	1.1859	0.56725	0.62538	-0.095401	-1.8865	1.1319	1.1646	0.99248	-1.9303	1.8702	-0.35648	-0.091101	1.1534	0.12865	-1.5717	0.14261	-0.99008	0.34936	-0.90824	2.8833	-0.16482	-1.9117	-1.0092	1.2397	1.8378	0.95485	-0.039816	2.1531	2.7312	0.52985	-3.8062	-1.7488	3.5708	4.0141	0.043829	0.42653	-1.2341	-2.5249	-2.6847	-3.6477	0.37599	-0.0088441	0.8162
9.658	5.7195	8.3215	9.0348	8.7524	9.9876	11.111	6.5476	8.8404	9.45	8.8263	10.062	6.8564	6.1284	6.8914	10.166	6.9334	7.8045	11.431	8.1224	10.023	7.7632	6.0766	8.5295	10.959	9.0728	9.9973	9.2876	8.2627	8.841	6.0491	7.8505	10.746	6.8397	8.1059	9.6421	6.279	4.3798	7.9216	6.2032	11.237	7.8667	9.5874	11.353	7.5624	11.52	7.7708	10.028	8.1706	8.9704
-5.3671	-6.1301	-7.8284	-5.9137	-4.718	-4.9449	-7.9289	-3.9211	-3.3323	-7.129	-5.9817	-8.9312	-7.5218	-4.4736	-6.4311	-6.2112	-4.1997	-6.2044	-8.2338	-7.0491	-4.3773	-6.1499	-8.4846	-7.3154	-6.7911	-5.9591	-6.7775	-5.9681	-5.3407	-4.374	-3.1811	-4.5685	-5.8797	-5.4507	-5.5953	-5.1539	-5.1597	-6.7866	-5.7572	-9.1903	-4.6827	-4.3394	-8.406	-3.0965	-5.823	-6.7423	-4.3039	-7.713	-6.0629	-7.3431
-0.59427	-5.0879	-0.056988	-3.6906	-2.2282	-3.5021	-0.53796	-2.8673	-1.9331	-2.231	-6.4246	-5.3812	-3.0245	-2.5517	-2.9373	-2.9543	-0.33864	-2.4281	-4.0594	-3.2104	-4.1129	-3.9758	-4.4062	-0.98368	-2.7022	-3.1838	-2.8541	-3.3649	-6.1874	-0.77258	-2.3203	-3.0966	-0.92804	-4.6206	-0.48143	-5.3918	-2.7243	-4.3565	-2.4631	-3.712	-2.5681	-2.1641	-2.4214	-3.0336	-4.599	-4.197	-4.3989	-3.494	-7.1538	-3.211
3.1881	0.20969	-0.7022	-2.7581	-1.7433	1.4121	2.7898	-0.30355	0.38313	-4.6113	-0.48016	-0.44063	-0.92792	-0.25067	-1.8593	1.4053	2.9586	-3.732	0.33229	-0.021469	-0.76051	-0.7333	-0.30133	-1.8823	-2.8987	1.9317	-0.76044	1.1984	-0.32296	-3.6912	-0.29392	1.5634	0.66273	1.5442	-0.3499	-2.1805	-0.082202	0.22592	-1.2142	-1.6665	-0.45197	-2.0126	3.605	0.1417	3.4573	-0.35385	-1.2912	-0.99766	-1.1	-1.0925
2.547	2.759	0.4012	0.67211	-0.17819	0.50318	-1.0208	-1.9086	0.21688	0.0715	-0.22732	3.2919	-1.3023	-0.89749	1.6155	4.2132	0.6907	-5.0514	-2.8939	1.1783	1.1119	1.843	0.39117	-3.4767	-3.8097	-1.5264	-1.0893	-2.3509	1.0657	-0.37063	-2.7192	-2.0527	2.7531	-0.47588	0.25632	-1.3147	-4.4205	-1.8533	-0.53515	-2.791	1.7701	1.4976	1.0008	2.4864	-1.6121	1.6194	1.8727	-3.121	-0.55487	0.25987
3.9534	6.3894	4.3035	0.06249	3.8036	3.1557	2.632	4.9019	6.4023	2.5922	3.902	1.4564	2.1387	1.0932	1.0382	4.6565	3.4411	3.2183	1.2718	5.4465	3.2011	5.1301	0.88002	3.6624	1.2945	3.0932	0.14281	4.3368	0.62437	2.3503	0.49265	2.6004	2.6232	0.38435	2.0653	-1.0449	2.6623	4.6165	3.1746	3.0808	6.2097	2.0603	0.54006	2.3648	1.9091	1.4798	2.7364	1.135	2.6482	3.1708
-3.4979	-1.8327	-2.147	-2.1297	-3.8105	0.20867	-2.2701	-4.1605	-0.35452	-3.4678	-3.0256	-1.437	-0.49071	0.28365	-3.6108	-4.4811	-3.236	-3.4725	-1.9031	-2.0188	-4.7659	-3.9948	-2.941	-1.8936	-4.3493	-1.6158	-2.2278	-2.5858	-0.82988	-5.5114	-1.9135	-2.564	-2.7821	-4.5343	-1.5658	-5.3959	-2.5684	-7.7016	-4.2271	-2.4119	-2.0717	-5.416	-2.8102	0.51752	-4.1338	-4.1729	-3.2048	-1.273	-5.9791	-2.3564
7.4059	5.7414	6.5852	3.7078	3.983	7.3875	4.3947	4.005	3.66	5.0239	4.4883	3.9851	5.4757	4.8923	2.279	6.0291	6.6397	3.0991	5.0767	6.795	4.4919	4.8558	7.4094	4.1504	7.5446	0.92596	5.2229	7.2313	3.5852	4.2801	4.6685	6.3328	6.2252	3.4023	5.609	7.9955	4.5264	7.1996	3.2784	4.4016	5.4145	7.0754	4.5124	8.7102	6.2944	6.1979	7.9895	7.163	5.6234	6.5664
-15.443	-11.48	-12.768	-10.295	-12.264	-12.082	-12.876	-12.404	-13.802	-11.494	-11.004	-12.111	-12.296	-9.1478	-9.6929	-9.7826	-10.139	-13.642	-12.74	-11.56	-10.083	-12.833	-13.896	-12.361	-16.064	-11.91	-11.491	-10.493	-8.9202	-10.36	-14.645	-12.729	-12.189	-10.96	-13.189	-12.064	-10.475	-9.5654	-11.268	-6.285	-11.344	-15.157	-8.3782	-11.902	-11.863	-13.954	-15.198	-10.941	-9.7795	-13.347
-11.081	-8.9447	-12.613	-14.779	-11.138	-12.734	-10.856	-14.569	-15.238	-15.024	-10.646	-12.026	-10.294	-12.586	-11.578	-10.384	-13.745	-11.938	-12.363	-10.161	-9.8659	-13.052	-10.189	-11.052	-12.186	-13.065	-13.648	-10.459	-13.869	-14.033	-17.165	-11.848	-12.179	-13.691	-14.605	-10.053	-10.298	-11.254	-12.074	-9.1802	-16.376	-14.149	-10.099	-10.625	-10.923	-10.048	-11.942	-12.049	-12.501	-8.5114
-2.738	-0.33379	-0.80595	-1.7819	-0.58332	-3.5968	-2.1402	-4.3979	-4.444	-3.7613	-4.3846	-3.7997	-0.42429	-4.3308	-1.3325	-4.4121	-2.0333	-0.20921	0.49948	-3.148	-4.3523	0.55875	-2.5929	-1.4357	2.4907	-2.2896	-4.6267	0.18265	-3.2691	-1.295	-4.6949	-4.1037	-2.3884	0.24518	-2.361	-1.9592	-2.7965	-2.7366	-3.1401	4.7127	-1.9682	-6.7922	-1.7362	-3.6652	-2.7577	-1.2062	-3.3921	-1.9688	-2.6941	-3.0137
-10.332	-9.6466	-8.9805	-5.6607	-10.652	-8.5147	-8.818	-9.3988	-8.0945	-5.978	-10.223	-10.335	-9.7699	-10.439	-8.5888	-11.244	-11.892	-10.25	-7.8181	-10.482	-9.17	-12.802	-8.332	-7.0233	-8.3334	-9.3207	-9.7202	-11.266	-10.282	-12.159	-7.9771	-6.8419	-8.6854	-7.8893	-10.899	-10.175	-12.002	-9.4758	-9.2161	-13.203	-10.136	-11.121	-8.3128	-9.4135	-8.1894	-8.7604	-6.8696	-12.077	-7.8354	-10.524
5.2258	3.5648	6.7839	3.6467	3.9344	6.6984	6.228	6.136	3.6101	1.6037	7.8916	5.3038	3.3379	5.8682	2.5671	4.4741	5.2056	5.1573	4.3893	6.6469	2.9574	6.0419	4.2787	6.1316	2.9915	3.465	5.7567	6.1304	2.948	7.0341	3.1872	6.8853	8.9579	2.2759	2.9194	4.8614	5.4253	5.9247	6.2684	4.9614	4.4199	9.0016	2.4539	4.2683	4.5288	4.7766	3.2166	5.927	2.2189	3.5924
5.7194	8.3125	-0.4428	5.0564	5.8408	2.9733	4.0561	6.2986	5.1586	5.812	3.6761	4.2436	5.9758	4.8934	2.5771	2.2454	5.1031	3.844	3.4001	1.0557	4.1835	7.5026	0.17028	6.4616	5.5352	4.9141	3.6104	2.2044	4.4364	4.8022	4.8173	4.7853	6.8308	2.7189	4.6249	3.8762	2.9162	5.8388	3.9209	6.9931	3.3397	5.3664	1.4072	-0.20861	6.4853	1.0984	1.683	5.3348	4.588	4.7153
-8.1921	-8.5347	-6.5318	-10.775	-10.24	-8.559	-9.0915	-8.7907	-10.62	-7.708	-5.8016	-10.493	-8.1948	-9.3329	-4.2833	-9.3093	-5.335	-6.0568	-6.9051	-12.02	-9.0289	-8.6875	-12.477	-7.6676	-7.8038	-10.736	-7.8963	-7.4447	-9.5513	-11.003	-8.3801	-7.6952	-8.431	-9.522	-11.888	-5.1426	-8.1294	-10.073	-8.4522	-10.078	-9.6773	-8.6407	-11.117	-7.4261	-9.8509	-9.2171	-10.871	-6.097	-5.5833	-7.4365
-13.291	-12.705	-14.045	-12.667	-13.372	-13.193	-12.028	-11.382	-14.276	-10.565	-12.454	-11.097	-12.542	-10.223	-11.868	-13.731	-14.112	-14.955	-13.522	-13.934	-10.588	-15.899	-13.35	-11.916	-13.835	-13.285	-13.626	-14.33	-15.654	-13.078	-15.405	-10.908	-12.465	-12.389	-12.913	-13.164	-12.778	-12.087	-11.452	-13.317	-11.488	-13.21	-10.796	-11.057	-11.899	-10.331	-14.526	-10.213	-14.659	-12.215
-19.647	-21.855	-17.993	-20.988	-19.398	-21.464	-20.471	-18.851	-22.293	-20.973	-21.395	-18.438	-21.73	-20.265	-20.237	-19.095	-22.014	-24.057	-16.339	-18.999	-19.92	-21.035	-20.642	-20.681	-20.403	-24.165	-20.421	-21.417	-18.71	-19.304	-21.826	-19.265	-19.305	-22.597	-22.506	-23.673	-17.891	-21.583	-20.414	-18.557	-21.528	-17.605	-19.085	-18.018	-20.187	-21.886	-23.219	-19.878	-20.468	-19.733
-14.546	-11.716	-9.0452	-16.067	-16.398	-15.083	-14.367	-16.76	-14.411	-14.344	-13.462	-9.3729	-13.197	-12.914	-14.353	-12.836	-14.142	-13.546	-11.937	-13.614	-10.892	-13.179	-11.313	-12.529	-13.377	-11.286	-14.76	-12.193	-11.426	-13.737	-12.536	-12.464	-14.75	-12.331	-14.683	-14.953	-11.756	-12.258	-9.5151	-13.278	-13.554	-12.692	-11.994	-14.99	-14.31	-13.516	-12.548	-12.525	-12.631	-14.857
-18.415	-25.33	-20.178	-22.29	-20.414	-19.484	-24.5	-23.874	-22.589	-22.606	-18.453	-21.202	-24.626	-21.813	-19.335	-21.95	-21.491	-22.104	-24.406	-24.326	-24.983	-20.763	-21.549	-23.582	-21.176	-23.85	-21.915	-21.832	-23.692	-22.613	-20.853	-20.683	-22.408	-22.157	-16.96	-24.85	-20.641	-20.539	-21.301	-21.122	-19.104	-22.367	-23.896	-23.726	-22.858	-23.665	-25.35	-24.21	-20.764	-20.88
-0.66392	1.0011	4.8405	0.43064	1.3044	-0.95004	3.17	0.48873	1.1824	0.33902	-0.39707	1.0278	6.0772	-1.3516	1.5221	2.4253	4.5229	2.2304	3.4627	0.45841	5.5125	1.3961	0.64579	2.1536	1.3396	-2.5133	1.5966	2.5344	0.71923	1.3507	0.77913	0.16801	0.4779	0.99084	2.9874	4.0865	3.396	-0.53398	-2.2306	1.9748	4.9695	2.0258	1.9134	-0.40062	2.6192	3.2395	1.4581	4.1754	2.5618	4.5499
1.16	1.3165	1.2732	1.5851	1.6703	0.086318	-0.81324	2.8819	-0.028658	1.7939	2.1439	1.5531	3.413	-0.83682	-0.051581	-0.80763	4.0103	-2.0703	-1.2153	6.2111	-1.3733	-0.44725	2.4351	2.1256	-0.56551	-0.92394	1.0302	1.6882	1.7475	1.4812	-0.68439	-0.01467	0.040231	4.1523	0.042374	2.0459	-0.11704	1.5206	1.8714	-0.85134	0.77133	2.7319	3.1825	1.761	-0.038872	-2.1473	3.8928	1.5968	0.049867	0.99145
-2.2565	-4.7984	-2.8605	-2.4127	-0.17538	-3.1503	-4.5217	-3.3222	-4.8081	-2.683	-3.7925	-2.22	-3.928	-0.68642	-3.0115	-8.611	-4.8069	-2.9346	-0.6197	-6.3603	-3.4283	1.3845	0.40478	-6.1336	-3.7271	-0.30679	-1.6252	-4.4671	-2.8305	-0.33195	0.70279	-2.2927	-1.5994	-6.2101	-2.1356	-2.568	-6.4993	-0.94126	-5.3117	0.25255	-2.1932	-1.3769	-2.5882	0.12097	-3.4323	-1.8952	-1.605	-5.3222	-4.6059	-3.4603
-0.99601	1.1785	0.23091	-0.51053	0.66956	0.16807	-1.184	-2.3963	-1.1364	2.5086	-1.6649	2.7019	2.4698	1.4848	-1.0242	-0.93796	-1.3681	0.1372	2.9309	-3.6172	0.766	0.18439	-0.93389	-3.6322	0.41492	-0.018158	-3.2326	0.72908	0.59718	-1.2545	1.4459	-0.446	-1.0799	-1.1518	-0.063968	-1.2273	-0.82837	-0.36279	-4.2882	0.87982	0.47611	2.3567	-0.57999	-0.34623	2.4517	0.82207	1.7622	-0.83288	-1.1148	2.6169
2.102	-3.5503	-2.6595	-3.943	-1.1664	-0.67073	-1.6562	-2.9783	-1.377	-0.83496	-5.29	-3.1041	1.4544	1.3237	-2.287	-0.90623	-0.6627	-0.48588	3.8468	1.1958	-0.84884	0.18911	-1.2032	1.2368	0.65287	0.43477	-1.932	-1.244	-0.23459	-0.087474	-1.5579	1.3805	-2.5118	-0.81395	-2.4406	-1.2007	-2.9936	-0.095485	-1.1871	-2.8279	1.6349	-2.4278	-0.53577	0.91455	-3.166	-2.2469	-2.9898	-1.6818	-4.6395	0.1116
-2.1966	-4.3006	-3.41	-0.44589	0.55878	-4.5218	-3.7562	-3.3652	-6.794	-1.3	-1.3284	-0.88342	-1.0179	-2.0697	-4.2893	-3.1662	-1.306	-4.5511	-4.4006	-1.7023	-0.79245	-5.1874	-2.0316	-3.3987	-2.8496	-2.7067	-2.451	-3.8946	-4.6116	-5.0623	-2.2967	-6.4877	-2.1703	-3.1906	-3.7789	-2.7144	-4.1785	-6.1292	-6.0499	-3.2925	-6.224	-4.2621	-0.30567	-2.8353	-2.6835	-0.26504	-5.0064	-1.8195	-2.3913	-4.7616
-3.2817	-6.9709	-4.326	-4.14	-4.6891	-2.0862	-7.0516	-4.9026	-3.6605	-2.5485	-1.1575	-5.7855	-5.636	-3.103	-5.177	-5.544	-4.3018	-3.5493	-4.8355	-2.8029	-4.639	-3.5259	-1.8945	-3.4543	-2.8917	-2.9491	-3.7799	-6.1328	-5.0495	-3.4078	-3.0972	-2.0232	-3.1413	-3.1399	-6.7146	-2.4614	0.30078	-5.0754	-4.8598	-5.4801	-8.2392	-2.3783	-6.0991	-5.5439	-3.206	-1.771	-8.9441	-3.4099	-5.1031	-2.3754
6.0214	3.0188	6.3599	6.1819	1.4087	2.7063	3.8471	6.6689	6.1723	4.7006	3.9329	5.2783	4.8514	5.5401	7.5235	6.7219	3.7969	5.6853	5.4563	2.1488	6.1949	1.4465	4.0598	3.7981	6.2251	5.4683	3.6544	1.7427	5.8959	4.0946	2.8129	6.9303	4.043	5.4621	6.4607	4.4789	4.653	0.87788	3.6963	5.7968	3.2721	5.2539	3.2313	8.9059	3.9406	6.0739	4.188	7.859	7.3623	6.1804
-14.552	-10.301	-11.772	-11.933	-10.2	-15.961	-11.041	-11.939	-11.689	-10.016	-10.537	-11.038	-12.476	-10.266	-11.689	-13.984	-10.176	-10.692	-13.321	-10.598	-7.7587	-9.2982	-13.605	-10.57	-12.028	-11.577	-9.7079	-12.311	-13.638	-14.573	-12.585	-15.079	-12.144	-12.769	-13.899	-12.306	-12.308	-7.2773	-10.975	-12.239	-9.3571	-10.136	-11.875	-14.232	-10.491	-10.91	-8.4892	-9.2638	-12.692	-10.774
-12.201	-14.197	-9.0844	-12.829	-11.803	-9.2946	-11.698	-9.3227	-10.573	-13.065	-13.297	-12.048	-10.805	-13.344	-14.731	-14.975	-11.46	-15.439	-12.616	-11.967	-11.09	-11.465	-13.705	-10.928	-12.857	-12.239	-11.987	-12.163	-10.609	-10.923	-13.928	-8.137	-11.336	-11.928	-11.81	-10.183	-8.6302	-9.3698	-11.466	-8.9254	-12.322	-12.101	-12.023	-11.96	-10.541	-14.822	-12.401	-11.037	-11.147	-11.564
2.2749	2.2642	2.2317	1.4016	2.3777	1.1277	4.5959	-0.46076	1.2436	3.998	3.2394	1.8913	2.161	1.5477	-0.67199	5.0827	1.5325	0.20204	-0.89603	2.977	3.4883	3.3352	4.9666	-3.194	0.52571	3.1706	0.17248	3.55	4.2882	0.36481	3.0456	0.2649	0.26629	4.4791	4.715	-1.695	2.4524	0.89824	-0.031345	3.4717	1.956	1.417	-0.95589	4.3639	2.4976	1.6006	1.461	3.309	1.9085	2.2071
-2.6939	-3.943	-0.9837	0.096786	-6.5378	-2.2388	0.16802	-3.271	-1.9387	-3.0461	-3.1328	-3.0971	-2.6034	-1.9018	-3.3361	-1.4739	-0.70559	-4.5949	-5.9428	-3.7987	-1.3472	-3.809	-2.6751	-2.723	-3.6257	-3.1773	-2.4349	-3.0446	-3.2872	-3.9886	-2.2907	-5.7721	-5.0073	-1.8531	-0.11939	-2.887	-5.4861	-4.0191	-5.4467	-5.8012	-5.6485	-3.0719	-3.5898	-2.7172	0.99624	-4.2835	-6.6981	-5.108	-1.1159	-6.098
-7.9507	-3.587	-2.0683	-8.0651	-6.5657	-2.0499	-6.9246	-6.9034	-3.0926	-4.4548	-3.9435	-5.7803	-5.7924	-7.2669	-2.8534	-4.1743	-0.6455	-2.3107	-5.7115	-3.6415	-4.0743	-3.2966	-3.7245	-6.5459	-6.7988	-4.0929	-4.5702	-4.9905	-5.0013	-5.4061	-1.913	-3.3276	-3.6299	-4.0783	-4.6187	-4.9043	-7.3734	-8.0237	-4.2082	-4.4212	-4.5568	-0.89926	-3.1649	-5.4261	-4.8354	-7.3937	-3.8458	-6.0149	-4.4503	-4.3442
10.058	9.6469	9.3174	10.784	9.1179	12.301	12.269	10.161	10.436	9.0414	7.0804	9.792	7.5721	9.0031	10.404	12.368	10.455	7.7311	10.761	7.0901	9.9261	11.408	10.332	10.364	11.558	6.9985	12.436	6.4735	8.5254	10.504	10.813	8.7506	9.0612	11.849	10.121	12.547	10.697	7.662	9.8544	10.416	9.1806	7.7057	9.822	12.598	9.6547	9.4545	8.2864	14.843	9.1791	11.691
-4.5531	-6.0497	-6.3476	0.18358	-4.9192	-0.56988	-2.094	-3.4158	-1.6909	-3.8389	-4.1362	-4.5414	-6.1579	-3.3809	-2.4729	-4.41	-2.2288	-2.6758	-4.7633	-7.5328	-5.4341	-2.6511	-3.7622	-3.1388	-4.6723	-0.88306	-5.9373	-1.1259	-3.9195	-1.6617	-4.7678	-2.0259	-7.0616	-4.0515	-3.106	-4.4043	-5.6731	-6.1268	-4.3824	-4.1689	-4.592	-3.3387	-1.8907	-4.9582	-2.0585	-2.7062	-5.8027	-2.0712	-5.7747	-4.5241
-0.85573	2.4401	1.5472	-2.1448	1.5252	0.0017512	-0.89174	1.9127	-1.8089	-0.42652	-1.2827	-2.1833	-0.77307	-1.0099	1.63	0.87646	0.816	3.3647	-0.93891	0.013929	0.55328	2.0959	2.7026	0.92592	1.4916	1.3818	-2.7471	-0.1327	2.9815	1.6275	-1.1263	-1.2318	-3.213	-0.36622	-0.70168	-0.26535	-0.22716	1.1366	-0.18703	1.5485	-0.57969	-0.23532	0.80354	5.5133	3.6095	-0.78632	-1.1059	2.6002	0.22495	1.8304
-3.1241	-4.4817	-3.5171	-4.419	-4.5114	-2.2215	-8.0355	-4.9806	-5.9091	-7.6731	-5.2347	-5.4245	-2.4229	-2.9284	-4.0892	-2.4354	-0.75582	-3.3064	-5.1008	-2.2165	-2.7306	-4.1737	-3.9802	-3.5335	-2.4759	-4.1519	-5.5829	-3.6715	-6.598	-3.1002	-7.3385	-5.8053	-0.99529	-4.2298	-3.2834	-5.8289	-4.1059	-2.0354	-4.5742	-3.1814	-3.2656	-3.8899	-5.58	-5.4451	-3.2839	-5.5519	-3.3482	-1.6722	-5.0948	-2.6579
4.9062	10.028	9.859	11.86	5.8888	10.534	7.9824	9.8852	7.4683	8.8794	9.9365	8.4687	8.3056	8.9247	5.5823	9.7254	7.8022	4.2459	8.7834	11.195	8.8372	8.6096	9.2764	10.813	9.7526	7.0985	8.6557	10.75	10.742	6.6528	7.5694	10.318	8.146	7.5955	7.7756	9.2283	9.7334	6.9253	9.9479	6.0652	11.128	6.7351	7.6941	5.3886	7.2611	6.3993	8.1599	7.5684	8.2433	11.068
1.3324	1.2883	3.1101	4.7646	-0.20305	3.0533	2.929	1.8617	0.10951	0.41781	3.1489	1.815	1.7426	0.88901	1.8833	5.0058	3.2893	3.7019	2.2047	0.4458	4.9456	2.086	1.2512	3.8897	1.4523	-0.21741	4.2774	3.1787	4.6523	0.21202	-0.028626	0.37448	-0.32532	0.39005	2.1113	1.2603	2.5746	3.859	2.0236	0.86871	-0.4006	3.0914	2.0019	2.1801	0.34364	-1.0821	3.9773	3.8093	-0.81457	1.5124
-13.851	-13.323	-12.675	-11.026	-17.296	-16.336	-13.185	-13.7	-14.157	-10.521	-15.712	-9.0193	-13.15	-11.915	-13.821	-12.49	-14.446	-14.062	-13.757	-12.629	-12.839	-12.675	-16.771	-12.954	-12.694	-12.046	-14.857	-12.029	-12.055	-12.773	-10.904	-15.628	-14.464	-12.033	-11.667	-11.733	-12.663	-14.277	-15.309	-15.743	-12.945	-16.397	-12.068	-13.037	-11.05	-11.56	-11.299	-10.822	-12.094	-16.301
-2.1241	-4.0474	-3.5557	-5.8619	-3.6274	-8.4585	-5.8154	-2.5095	-1.8468	-4.9001	-4.4722	-4.0216	-6.5839	-5.2491	-2.2042	-9.349	-6.8085	-4.3385	-5.3036	-2.9129	-7.7786	-2.2803	-8.671	-3.8501	-8.399	-7.9531	-5.6325	-5.7138	-2.7633	-5.7326	-6.4861	-6.0812	-4.9347	-6.3194	-4.2299	-4.1386	-4.9439	-4.9301	-6.1664	-5.2529	-5.4594	-4.5236	-5.1237	-2.8799	-4.8113	-4.9077	-4.6473	-6.5324	-5.8365	-7.0303
-3.4625	-1.3461	-3.1279	-5.3107	-2.9451	-1.1059	-4.5326	-1.7812	-1.6198	-2.7102	-2.0831	-1.4429	-3.8442	1.2024	-2.3013	-2.4115	0.31781	-1.0832	-2.9747	-1.7235	-4.0258	-2.0043	-1.5918	-3.7469	-3.0269	-3.1255	-0.17338	-1.9003	-0.29578	0.56706	-2.1744	-5.681	-2.2256	-1.1973	-5.106	-0.88045	-3.7943	-2.4154	-0.69653	0.52463	-3.174	-2.6304	-0.88853	0.15741	-2.2719	-2.1118	-0.53071	-1.37	-4.777	-0.027655
3.8687	-1.4769	-4.2834	-0.17672	0.33626	0.7002	-0.27051	1.7269	0.13413	0.48915	-1.2067	-4.7746	2.0487	0.44898	0.1448	-0.2994	-1.5174	-1.7061	-0.18217	0.59553	-1.7466	1.2327	-2.9448	2.0203	-2.6303	2.1688	-0.24692	1.3702	1.1875	-0.61655	1.0395	1.5447	-0.08297	-0.38104	0.6862	2.8048	-1.6345	-2.2607	1.0402	1.979	-0.36078	-1.1648	-1.3645	0.68586	2.1336	-1.025	-3.366	-1.5944	1.1679	-2.3981
-3.2716	-1.8748	-0.92705	-1.3969	-5.5083	-3.6828	-3.5632	-1.4162	-1.1742	-2.7831	-3.2088	-2.2664	-3.6371	-1.4955	-5.5584	-3.613	-2.2682	-1.9352	-0.63428	-4.0916	-2.1015	-5.0258	-4.4357	-4.0797	-3.5648	-6.304	-6.509	-2.6718	-2.9436	-1.4956	-4.2889	-0.69226	0.79053	-3.3059	-3.8851	-4.7616	-3.299	-2.6622	-2.4738	-3.5498	-5.6723	-1.6434	-5.0805	-4.1928	-3.078	-1.2594	-3.051	-2.0486	-0.27328	-2.1317
-6.5628	-10.759	-13.629	-10.894	-11.404	-11.126	-9.7511	-8.1531	-8.5792	-10.9	-12.004	-9.6325	-9.6114	-10.521	-13.807	-11.486	-10.025	-10.305	-11.031	-10.015	-12.404	-9.4609	-11.173	-11.981	-12.847	-8.3336	-12.672	-8.9129	-9.3179	-14.723	-12.838	-11.71	-11.85	-10.726	-9.9259	-7.2403	-10.833	-12.963	-7.1967	-11.157	-10.151	-12.394	-11.381	-7.832	-8.9796	-10.925	-10.097	-9.2969	-8.6416	-7.4583
0.40845	-4.0769	-3.9841	-0.83588	-2.9587	-1.5566	0.78372	-1.7388	-1.6329	-0.72143	-2.617	-4.4175	-2.3973	-2.5219	1.171	-2.6822	-0.19667	-2.1134	-2.8268	-1.3471	-1.2587	-0.14837	-3.1093	0.087574	-0.29381	-5.3869	-3.9755	-2.0026	-0.44876	-4.3341	-1.777	-1.9195	-1.2957	-1.1813	-4.9187	0.57887	-1.6792	-0.75713	-0.93965	-2.363	-3.2293	-4.1771	-3.081	0.22357	-1.6524	-1.5556	-5.2381	0.31475	-1.5243	-1.3479
1.2057	-5.0928	0.071466	0.55135	-3.2242	-1.7682	-0.78915	-1.4435	-1.6138	-0.92471	-0.79254	0.79151	-2.1187	-3.1154	-0.41429	-3.9048	1.5329	0.26188	-0.55626	-0.11542	0.51544	-3.588	-1.3886	-3.5037	-2.1246	-3.4098	-1.2944	0.096842	-5.9972	-1.5762	-0.73628	0.61407	-3.8519	-0.18581	0.77334	-1.6809	0.30726	-0.89962	-1.5801	-0.26001	-2.9279	-1.0744	-0.10462	-1.39	0.85645	-1.4849	-5.5351	0.8691	-3.2916	0.35859
-2.3868	-3.1472	-2.3627	-2.1493	-1.44	-0.72022	-3.7038	-2.0495	-2.8168	-1.5568	-4.6012	-1.3359	-4.4837	-1.8696	-1.384	-2.4987	-2.7838	-2.4553	-2.5917	-0.4474	-3.2763	0.41527	-2.6559	-4.0022	-1.4194	-1.782	-2.5995	-2.9621	-2.4042	-1.402	-1.9894	-2.2361	-2.9253	-3.9738	-4.4875	-3.2962	-2.2336	0.44195	-1.0297	-2.4509	-4.1205	-2.48	-0.65885	-1.648	-5.0768	-3.5867	-3.2199	-4.8914	-5.2901	-5.8648
3.9081	0.51541	1.8597	2.4173	2.9463	2.6684	1.8791	6.9674	4.8056	3.137	3.936	4.4862	3.8675	2.6024	2.1357	3.1792	1.0776	3.0547	5.3446	0.50479	2.9644	4.1792	3.5492	2.3716	3.527	3.7388	2.7592	2.1174	2.6955	5.3047	1.5417	-0.073639	0.98659	3.8469	2.6046	2.5948	-0.15327	1.1913	-0.017835	3.5334	1.3924	0.13719	5.0983	7.3604	1.7573	0.27213	2.3149	0.51653	1.547	6.0087
3.8529	2.4122	2.3053	5.4697	7.7336	-0.16258	4.1591	2.5563	0.8138	1.7055	-1.071	0.06922	-3.1911	2.0257	2.6087	2.1986	3.1434	2.079	0.080977	3.1412	0.82822	2.2121	1.6607	2.2126	1.4027	2.4566	0.2511	1.6933	1.7539	1.7015	2.1945	-0.61698	1.5681	4.4422	2.3498	1.5243	1.9943	3.3838	2.4386	0.19266	-0.9832	1.1899	2.6646	0.90051	1.3082	3.6392	0.24281	2.4614	2.4386	4.8073
-7.3778	-5.7337	-5.5187	-6.441	-7.4839	-3.4944	-9.4451	-5.4945	-6.8728	-4.6811	-5.1638	-8.4474	-5.4516	-5.9248	-4.8635	-7.6499	-4.9057	-4.1838	-5.7881	-4.8161	-4.7661	-7.3645	-7.0256	-4.7277	-8.5931	-3.9968	-6.781	-3.9963	-5.8521	-4.9184	-5.4328	-6.2368	-4.6024	-7.1968	-7.3046	-7.3206	-4.4149	-4.9651	-5.1629	-7.5596	-7.3865	-8.965	-4.9248	-2.3692	-1.4871	-7.8126	-4.3779	-5.1408	-6.5325	-7.485
-11.304	-13.304	-13.415	-9.7203	-12.206	-12.658	-12.241	-11.643	-14.298	-11.95	-10.246	-11.095	-13.302	-11.633	-12.336	-12.999	-9.5157	-10.097	-11.367	-9.8718	-12.471	-11.32	-13.345	-13.256	-11.86	-12.007	-13.227	-11.432	-13.958	-13.389	-11.401	-11.458	-10.935	-12.101	-13.395	-11.34	-10.941	-9.6903	-13.307	-10.973	-11.493	-11.433	-15.216	-8.9578	-8.7349	-13.244	-11.267	-9.2027	-11.053	-12.123
9.5891	4.2672	5.46	3.1321	5.9115	4.6779	4.5483	4.644	6.4922	7.0065	5.9593	5.8421	7.3402	8.5345	6.0075	1.8384	7.7973	7.1425	9.3297	9.8958	7.9814	5.8936	8.1724	3.9062	4.4328	8.3729	8.203	10.467	7.5859	6.3958	5.5832	9.4561	7.4266	5.166	6.0562	8.2542	5.9897	7.2729	9.6862	7.8695	5.9061	6.2954	7.6213	7.3774	7.5417	4.3787	3.6768	4.9007	8.3086	7.2515
-12.347	-9.9262	-10.36	-12.259	-10.999	-10.926	-14.088	-10.144	-10.56	-12.467	-11.91	-10.59	-10.89	-16.438	-12.151	-10.343	-8.7322	-13.297	-12.635	-12.344	-12.968	-13.35	-15.06	-7.8526	-12.81	-8.9608	-12.819	-12.425	-13.524	-13.748	-9.7285	-9.6044	-10.165	-13.895	-12.322	-13.187	-7.8861	-10.775	-10.111	-13.592	-11.077	-12.375	-13.627	-11.941	-13.876	-11.133	-9.6204	-9.8362	-15.204	-12.162
6.95	6.6553	6.8293	3.2889	4.928	7.1896	7.3079	7.007	10.376	5.6344	4.3203	6.1301	9.3699	9.2366	8.0372	2.7433	6.9913	9.0233	6.2177	5.5514	9.6351	3.8587	8.5173	7.334	8.4881	5.6464	6.4991	7.7683	8.6921	5.9763	8.5367	7.2195	3.1385	7.8325	7.6036	8.6311	4.2228	6.0108	5.1816	8.4746	6.6915	6.54	5.7543	9.0485	9.1021	4.0881	7.8673	6.0407	7.2243	5.2807
-11.328	-11.199	-11.163	-14.127	-11.864	-13.776	-13.192	-12.55	-11.556	-14.365	-11.516	-14.577	-12.656	-12.886	-15.973	-16.272	-14.046	-15.757	-14.284	-13.597	-14.618	-11.403	-9.0534	-18.225	-16.482	-12.702	-13.211	-17.015	-10.411	-12.248	-12.652	-10.993	-14.808	-14.541	-13.33	-12.897	-13.928	-12.797	-13.057	-13.062	-15.137	-11.263	-12.462	-12.272	-13.607	-13.011	-11.372	-13.864	-14.128	-12.628
-1.2074	-0.2476	-3.2564	-3.1136	0.70426	-3.364	1.2602	0.67905	-2.128	-2.0894	-0.43166	-0.8818	-0.98066	0.25952	2.4015	-1.3018	3.1286	-0.071107	0.039859	0.35076	-2.4594	-1.6775	0.35336	1.0719	-1.8845	1.2155	-1.4704	2.9604	0.89518	-1.1718	-4.1203	-0.46072	-0.40644	0.71175	-4.0601	0.3029	-0.23639	-0.36945	-1.7889	0.60283	-2.2276	-2.1919	-1.0626	-3.5564	0.030216	-0.9725	1.7945	-3.0317	-1.2433	-0.40727
2.4658	3.8812	1.392	3.2461	2.3727	6.9904	2.5001	0.75467	3.8037	-0.49035	1.1449	1.1089	2.7426	4.9236	2.6672	0.72544	4.3148	0.036137	1.3948	5.5199	2.7806	3.6423	3.0189	2.2539	0.93122	3.3999	3.9376	2.7564	1.736	1.3168	2.3111	2.075	3.0303	0.7884	1.1888	0.36257	1.7432	4.5002	3.4446	6.8305	5.9812	0.30978	4.554	1.3822	3.7133	2.1681	4.4309	4.0483	4.2478	4.0396
0.84843	-0.36608	6.3245	-0.91082	0.62698	2.3493	0.81182	1.9506	1.6387	2.6792	1.588	0.76306	2.2171	-0.70744	1.0337	2.8244	-0.6211	1.4489	-1.0151	1.4705	3.3286	0.82636	5.3297	0.85947	0.73911	0.086958	0.69848	-0.87834	2.2803	1.7029	0.8467	-0.2735	0.06318	4.0009	1.3529	2.2776	1.6915	2.6229	1.9025	0.79137	0.95224	0.97122	0.023333	-0.94504	0.55419	2.2879	-0.34497	3.8004	-0.22806	2.1817
5.2776	7.0359	7.0688	6.0465	4.4199	10.487	6.5042	7.138	7.356	5.5589	7.2883	10.147	8.7016	8.5202	7.0611	5.2174	6.8677	4.9558	5.6949	6.7885	8.1909	3.5537	5.733	5.9424	8.7483	4.9136	6.6253	9.4479	7.8576	7.1092	5.6619	5.8259	4.4481	9.2496	4.5652	6.1192	8.6138	2.6816	6.7044	5.3286	4.3409	5.5234	4.4264	7.236	8.027	8.4048	9.02	6.5285	3.4605	6.3924
-8.8635	-2.2046	-10.334	-4.2631	-8.4506	-4.0329	-4.02	-4.8887	-7.3511	-6.8941	-7.1245	-6.2647	-7.5262	-9.0486	-5.3278	-4.4518	-8.753	-4.0577	-7.8159	-6.9626	-3.7979	-6.5972	-2.6058	-7.5076	-3.206	-5.7048	-4.4277	-5.3727	-8.5329	-5.22	-6.8497	-5.0173	-8.49	-8.9924	-1.3242	-3.7393	-6.5744	-7.1481	-5.1748	-6.1288	-4.4205	-2.5571	-8.0851	-4.805	-6.81	-5.7546	-6.0259	-6.7137	-7.6543	-7.8699
-7.6421	-6.8966	-3.9283	-11.16	-10.973	-8.5761	-8.916	-10.752	-10.97	-7.8163	-12.986	-8.092	-7.6499	-11.567	-8.4779	-11.426	-8.3195	-9.6646	-9.018	-8.9409	-9.3813	-10.11	-6.1645	-9.2261	-11.673	-11.422	-6.9988	-8.7923	-9.7309	-8.6746	-9.1498	-9.9077	-5.0565	-9.5217	-8.2017	-9.4462	-11.876	-9.1454	-10.231	-9.0923	-11.011	-8.0682	-9.7043	-12.632	-10.408	-9.3776	-10.207	-10.956	-9.3047	-10.572
-11.115	-10.756	-9.5611	-13.454	-10.731	-8.0352	-12.51	-11.23	-12.159	-12.003	-13.823	-11.74	-10.725	-9.7982	-9.9965	-9.7602	-7.9754	-13.33	-13.436	-8.308	-7.9609	-11.378	-9.8329	-12.194	-10.282	-14.252	-10.506	-13.083	-8.807	-11.059	-12.974	-10.827	-10.09	-11.649	-10.797	-10.211	-14.267	-11.471	-8.853	-13.369	-8.5347	-11.859	-7.8855	-10.048	-10.988	-8.7746	-12.241	-12.424	-10.671	-10.178
-9.3505	-7.3039	-9.6559	-14.062	-7.3584	-9.8287	-9.4898	-7.5242	-13.089	-11.831	-8.3067	-9.1859	-8.3733	-10.739	-7.9699	-11.76	-10.773	-11.047	-12.347	-8.9801	-13.213	-9.8126	-9.6485	-10.908	-13.722	-6.0354	-9.207	-12.257	-12.367	-10.904	-14.263	-8.9608	-11.711	-9.2527	-10.057	-10.909	-10.853	-12.662	-11.55	-13.187	-7.4607	-9.7353	-9.0578	-9.4846	-10.303	-11.396	-11.275	-7.6497	-10.557	-8.6146
-1.977	0.30846	1.9858	-3.8474	1.1989	0.99678	-1.6929	-1.4705	1.2854	2.9471	-1.7447	0.63673	-0.15596	-0.99493	1.965	-0.87876	-0.142	-1.2035	1.016	0.039557	-1.016	-1.5195	0.50122	-0.96903	2.9615	0.21317	-2.0314	-0.526	1.1596	0.50762	-2.2653	0.68466	-1.3403	-1.0746	-0.77802	1.9923	-2.4813	0.76042	-2.5509	-2.4763	-0.22954	1.191	-0.11615	-0.62001	-0.76571	-2.7388	-1.4656	-2.311	0.96267	-3.0585
-3.975	-4.9029	-3.5792	-3.3663	-5.6872	-4.1136	-3.5418	-4.6684	-2.9097	-3.82	-4.4104	-4.2876	-2.8384	-3.472	-6.2193	-5.9045	-3.9434	-5.9264	-3.2318	-3.7696	-3.6443	-4.6863	-4.906	-3.3367	-3.98	-2.3333	-0.65041	-2.2552	-4.0802	-1.2427	-3.7109	-1.4638	-7.5575	-3.6097	-3.7846	-1.5912	-3.5946	-3.274	-2.5214	-2.7037	-6.0972	-3.4231	-3.9648	0.92763	-5.483	-1.0962	-5.4604	-2.8948	-3.0012	0.38952
-3.1756	-8.0533	-9.2931	-3.3097	-6.5616	-5.5983	-4.3349	-3.5633	-3.4	-4.0987	-7.0668	-4.2059	-4.2645	-6.1977	-6.126	-6.3867	-4.4581	-4.6392	-4.1171	-5.956	-6.3132	-5.0839	-4.5297	-6.5702	-5.6886	-6.3981	-5.1855	-2.8553	-4.5987	-4.8322	-4.9367	-7.5113	-7.2304	-4.2068	-7.8131	-4.1603	-6.0768	-3.696	-6.4667	-3.7682	-8.8674	-8.6571	-6.7748	-3.6306	-5.8442	-5.2503	-3.0881	-5.3034	-9.1558	-4.0428
-9.6269	-15.707	-12.639	-12.878	-11.12	-12.691	-12.727	-13.542	-15.085	-11.829	-13.341	-13.461	-11.225	-12.416	-12.917	-14.96	-14.801	-14.456	-10.377	-12.565	-12.623	-13.63	-14.174	-15.025	-16.177	-14.48	-10.239	-15.714	-12.465	-16.601	-16.026	-11.911	-12.673	-13.798	-13.734	-11.927	-13.533	-9.6807	-14.02	-11.411	-11.544	-13.299	-15.638	-12.708	-15.647	-11.756	-10.269	-15.295	-12.976	-14.679
-2.2101	-5.9005	-4.5994	2.5333	-4.0625	-5.117	0.5189	-3.7405	-4.8224	1.41	-1.7274	-3.2462	1.4778	-0.60532	-2.5652	-1.7381	-1.3248	-0.48781	-0.26356	-2.7525	1.9326	-1.7918	-3.1591	-0.67502	-1.6135	-3.9923	-0.79915	-3.7913	-3.106	-1.2246	-4.3764	-3.8034	0.25522	0.70014	-1.4444	1.071	-1.9532	-4.4358	-4.7072	-2.851	-2.7598	0.6428	-0.55866	-1.3654	-2.0852	2.1717	-2.9107	2.2791	-1.0473	1.8737
-22.268	-19.708	-17.458	-24.203	-22.997	-23.559	-22.146	-21.717	-25.169	-23.677	-19.111	-22.324	-22.434	-24.113	-22.612	-27.003	-19.611	-24.305	-19.606	-23.474	-21.509	-20.995	-23.338	-24.496	-23.094	-22.774	-22.108	-20.732	-24.831	-22.099	-20.584	-20.87	-22.042	-22.045	-24.096	-21.963	-21.219	-23.253	-20.792	-20.844	-25.207	-20.692	-23.857	-20.684	-24.387	-24.035	-23.479	-21.516	-23.193	-20.699
1.2024	0.75728	-1.1071	-0.096664	1.2639	0.084481	0.51251	-1.6207	4.9237	-2.0707	-0.96148	3.4855	-0.13583	-0.022891	-1.2231	1.8414	-2.2749	-2.213	0.14385	-1.123	-0.029968	2.0413	-3.3202	1.9208	-1.013	2.316	0.1461	-2.2485	0.50787	-0.85545	0.79262	0.63273	-1.2793	-4.3513	0.84228	1.8008	0.67838	0.54072	-4.1273	3.5279	4.4022	-0.71273	-2.1872	0.083939	2.7923	1.48	0.77948	-1.3262	4.3218	1.5384
-15.671	-13.436	-13.053	-11.047	-13.312	-12.38	-16.145	-10.303	-15.709	-13.408	-10.913	-11.903	-15.592	-13.269	-15.29	-15.94	-13.844	-7.6127	-11.827	-11.279	-13.438	-11.021	-12.669	-9.5749	-13.294	-13.101	-14.458	-12.372	-13.239	-10.306	-12.331	-14.658	-14.722	-12.478	-13.7	-10.673	-15.433	-14.295	-10.546	-13.138	-15.085	-12.313	-13.954	-10.844	-13.383	-12.361	-11.051	-12.697	-14.045	-11.73
-0.31447	3.1716	-0.51892	1.188	2.1361	0.30011	-1.1923	1.9242	2.1814	1.749	0.12826	2.709	2.5535	0.033548	2.8008	0.6188	3.8327	2.6646	1.0573	3.4204	3.0668	1.0369	3.1617	1.9674	3.7499	2.4843	2.8933	-0.0032605	1.5939	0.72642	0.94702	1.2722	1.5778	3.4675	0.14637	6.2908	-1.2165	0.82987	0.5761	-1.1551	2.1366	3.5466	3.7453	2.9639	1.3467	-0.47327	2.008	2.1938	0.83812	-1.4793
5.0759	4.3748	2.2504	3.8727	7.1591	5.4419	6.0122	2.7468	4.2269	5.5097	2.3999	5.0928	6.0138	3.2359	2.792	2.4027	2.271	6.9096	5.1362	4.9974	5.0378	6.388	5.5574	5.8135	5.8973	5.3179	5.4709	5.2779	2.5338	7.1437	4.354	0.81942	5.5458	3.8919	4.9142	5.7741	4.0806	3.6874	2.0223	3.8275	5.0867	5.6014	2.7897	2.9591	1.8591	6.3609	2.187	1.5429	8.0364	3.5651
-12.564	-15.498	-12.598	-14.872	-13.575	-13.438	-11.394	-14.142	-12.162	-12.462	-12.698	-13.021	-12.804	-12.657	-13.099	-11.102	-14.621	-16.602	-14.157	-12.987	-13.911	-12.988	-11.599	-13.577	-15.632	-11.993	-12.88	-11.066	-14.017	-12.891	-10.76	-12.611	-13.746	-14.835	-12.765	-13.034	-13.052	-14.565	-12.726	-10.485	-13.212	-10.965	-15.933	-12.193	-12.904	-10.277	-11.849	-13.82	-14.551	-13.308
-9.3989	-11.446	-11.416	-13.495	-15.337	-8.9871	-11.311	-12.39	-14.042	-12.921	-14.7	-8.9089	-13.404	-13.13	-9.7325	-12.044	-12.417	-14.583	-15.345	-15.744	-14.944	-12.745	-11.1	-13.374	-12.208	-11.857	-13.242	-13.366	-11.8	-12.247	-13.435	-13.863	-14.267	-12.127	-10.76	-16.952	-13.17	-12.325	-13.264	-14.645	-11.588	-13.511	-11.596	-11.151	-16.303	-15.353	-13.317	-14.728	-12.383	-11.49
11.184	8.6949	8.954	5.6462	10.353	11.107	10.457	8.0899	8.3481	8.4257	8.8991	12.625	11.46	8.4111	9.9943	9.2714	9.3733	9.983	13.099	10.676	11.345	7.543	7.3443	8.2196	6.0301	10.702	10.431	9.4402	12.108	11.123	8.888	10.938	7.4537	6.9484	10.691	11.723	8.6697	10.933	9.7123	8.3084	11.832	4.9933	11.957	9.3722	8.8536	9.7247	10.882	10.274	11.84	9.5828
-3.4998	-1.9316	-2.4417	-2.2326	-2.4892	-2.838	-5.2679	-4.9185	-1.1247	-2.8674	-3.058	-1.3096	-3.3752	-1.791	-3.3328	-4.567	2.2694	-5.2045	2.7474	-6.4054	-3.6778	-1.8671	-4.6017	0.15875	-0.87803	-3.8812	-4.0425	-0.8308	-2.1212	-3.8746	-2.6164	-3.1429	-3.7916	-4.0207	-5.1462	-5.5087	-4.7261	-1.0618	-2.0773	-0.71258	-4.4081	-2.6519	-0.98184	-3.0896	-3.3147	-2.2634	-4.9482	-1.0904	-2.9399	-3.8364
-19.814	-19.071	-21.474	-22.514	-20.301	-19.876	-22.12	-23.751	-20.255	-23.278	-20.343	-18.701	-23.284	-19.509	-20.022	-18.839	-20.459	-18.301	-22.406	-21.73	-22.661	-19.912	-18.93	-20.558	-19.308	-18.652	-20.271	-22.004	-21.365	-23.563	-22.125	-20.636	-19.125	-19.751	-21.662	-22.879	-20.004	-23.245	-21.71	-21.044	-18.364	-20.521	-23.866	-21.592	-22.259	-22.501	-22.589	-22.486	-19.72	-21.16
2.9378	3.9116	4.4516	2.0826	7.011	5.9124	1.8821	2.9495	3.2421	9.5347	2.446	3.1609	0.40594	5.7139	6.0883	2.922	6.1675	3.6808	3.632	7.4564	1.6729	6.1684	1.9243	5.6134	2.2611	5.6898	1.6751	7.9364	2.6084	3.7682	6.1665	1.0133	7.0054	4.398	3.705	7.3421	3.8421	0.12077	3.6688	5.4153	4.2511	5.4241	1.5705	1.8325	4.8549	6.0771	9.0268	4.4896	1.3036	3.0869
-1.3764	-2.7295	-1.2906	0.27389	-1.0862	3.8198	2.4351	-2.6399	-1.3117	2.2318	-1.2479	-0.052021	2.1328	0.84721	0.44582	2.23	0.83321	-1.2268	1.3283	-2.7694	1.2286	-2.2626	1.1288	1.4008	-1.2166	0.4672	0.60323	-2.7417	0.078213	1.6446	0.023752	-1.9764	5.4445	0.95985	0.16997	0.57892	-1.8501	-0.53346	1.3166	0.86935	-0.79811	-0.83708	1.236	0.53373	0.59317	-0.16288	2.9887	1.0851	2.1936	-0.97229
-11.69	-9.8399	-14.953	-14.242	-11.28	-12.62	-10.849	-14.125	-9.4708	-13.099	-10.839	-13.779	-13.796	-11.36	-10.572	-14.537	-13.588	-14.871	-8.8695	-13.118	-11.872	-9.8359	-9.9952	-9.9448	-9.095	-12.11	-15.638	-13.564	-11.682	-12.893	-12.935	-15.464	-11.605	-13.599	-11.087	-13.293	-12.106	-9.7473	-12.18	-14.224	-9.8202	-8.4013	-7.9606	-11.749	-11.763	-12.56	-12.975	-11.311	-8.6561	-8.7882
-19.758	-20.796	-19.728	-22.83	-24.067	-20.727	-22.38	-23.093	-20.295	-24.876	-19.657	-25.664	-23.328	-22.892	-23.744	-25.192	-21.61	-21.713	-23.891	-23.587	-19.521	-24.281	-21.331	-21.649	-17.045	-19.62	-25.966	-21.09	-27.484	-25.161	-20.48	-22.409	-22.948	-21.684	-26.209	-22.578	-23.664	-22.97	-22.868	-20.985	-20.132	-16.555	-23.225	-22.008	-21.736	-21.531	-23.843	-21.848	-19.916	-23.332
-6.4035	-6.1321	-4.5576	-3.4555	-6.6868	-7.3467	-5.3698	-5.129	-3.9773	-5.6091	-6.4818	-5.8594	-6.4895	-1.7488	-4.8792	-6.2489	-6.3932	-4.1089	-3.3538	-10.902	-8.1345	-6.9338	-5.4745	-7.9927	-10.499	-4.193	-1.4716	-5.7955	-5.5486	-6.0236	-2.6731	-6.8136	-5.0443	-2.9549	-3.5712	-2.923	-8.9407	-3.5641	-6.1287	-6.9549	-5.7224	-5.2664	-7.5644	-4.8601	-3.53	-4.9346	-6.4723	-7.8676	-3.5282	-4.8909
-25.286	-24.78	-21.898	-19.152	-23.233	-20.831	-24.325	-23.595	-21.217	-22.846	-20.494	-24.117	-27.087	-22.425	-24.817	-20.919	-22.195	-18.9	-21.868	-23.513	-21.714	-21.161	-21.984	-21.585	-23.259	-20.108	-22.723	-22.36	-21.76	-22.951	-23.75	-21.408	-24.894	-25.989	-22.886	-22.458	-21.185	-19.602	-25.054	-22.447	-24.214	-24.883	-21.401	-26.241	-19.401	-25.484	-24.591	-20.929	-24.088	-21.653
4.9348	5.3063	5.1699	3.7357	6.6491	3.1936	5.4429	4.2426	5.1075	6.7106	8.5061	6.596	4.1962	4.7891	11.772	6.4618	3.2289	7.2497	5.6355	9.1168	5.9016	4.9142	4.3219	6.9306	3.4035	6.3152	3.3431	3.5394	6.9899	6.8291	2.31	4.4374	1.9261	8.0312	4.3504	7.8626	3.3614	4.0401	3.6809	5.9569	6.5406	3.8524	5.0753	6.4418	6.5155	6.6066	3.4951	4.9273	3.2624	4.3259
-4.4811	-0.5357	-2.9569	0.84393	2.485	1.1444	-1.7487	0.2631	-2.9274	-4.7518	-2.1258	-2.0224	-1.3971	0.6689	-3.0092	-0.92341	-0.85837	-2.3299	-0.19436	-0.20168	1.7019	-0.88906	-1.9714	-1.2262	0.8426	1.9875	-0.95387	0.028356	-2.983	-0.54095	-0.7747	1.894	-2.6068	0.92719	0.54936	0.19545	0.40758	0.6459	-2.7972	-1.6947	-0.70796	-0.40376	-1.9786	-2.4596	0.46604	0.84765	-1.555	-1.9047	0.043379	-0.76108
0.17279	4.5557	1.7255	0.6319	1.9318	1.3229	-1.5367	2.4139	0.67191	4.7266	2.4779	-1.9755	1.7858	1.2668	-0.13649	2.2776	0.54574	2.0786	-1.435	0.32849	-1.0112	-0.27562	2.2986	5.7268	3.229	1.5979	1.5974	4.1421	1.0621	6.6245	1.3939	2.6301	1.7619	-1.1894	4.4218	-0.1887	-0.60061	3.7625	1.2524	2.0185	-0.4324	-2.3965	-0.26585	2.0808	1.8572	-0.080779	2.4943	-2.6397	2.337	-2.2894
-13.085	-13.494	-13.34	-12.497	-14.398	-13.203	-13.5	-10.932	-13.075	-10.972	-13.57	-12.574	-14.812	-10.318	-8.8843	-12.324	-12.756	-14.765	-13.494	-14.258	-9.5817	-14.168	-12.972	-11.678	-9.6309	-11.567	-12.34	-17.393	-14.118	-12.5	-14.257	-14.921	-10.364	-11.038	-10.523	-14.03	-12.272	-10.411	-12.837	-14.816	-11.186	-11.982	-9.7827	-9.6418	-12.044	-13.855	-13.233	-12.909	-13.681	-12.131
-2.3391	-4.0705	0.0022771	-2.6715	-0.87359	-1.667	-1.8923	0.49984	-3.1481	-2.654	-1.8616	-4.7725	-4.7343	-1.6885	-1.1539	-4.7754	-1.8458	-2.712	-5.1787	-1.3999	-2.6806	-0.36344	0.23328	-2.8472	-0.46946	-0.34021	-1.5921	-1.469	-3.4772	-0.051463	-1.3919	-0.44197	-1.3316	-1.5949	-3.3468	-0.43129	-1.677	-1.26	-4.1545	-5.0154	-4.5437	-0.20291	0.18856	-3.767	-4.6756	2.5566	-5.5059	-4.8069	-1.1786	-0.2771
-11.1	-10.516	-9.5347	-11.068	-8.9509	-13.149	-12.181	-11.251	-8.8615	-11.465	-10.28	-8.6114	-9.7912	-11.327	-12.152	-10.693	-14.399	-12.05	-8.0998	-11.113	-13.348	-6.9729	-12.623	-6.2932	-11.311	-9.2341	-12.202	-10.56	-10.836	-13.385	-10.564	-11.405	-9.7555	-10.339	-9.4158	-8.9412	-9.4513	-6.357	-10.647	-9.8165	-10.943	-10.136	-10.935	-13.509	-9.0701	-8.3252	-10.194	-9.0717	-10.526	-9.687
-7.4674	-10.933	-9.1572	-10.648	-12.382	-16.412	-10.077	-12.421	-13.587	-8.6278	-11.258	-7.8851	-12.481	-7.5115	-12.538	-11.654	-10.626	-13.488	-12.646	-11.199	-13.455	-12.255	-11.414	-12.516	-12.94	-10.636	-10.192	-12.134	-10.837	-12.288	-13.364	-10.746	-10.427	-10.054	-10.895	-10.623	-10.034	-10.967	-10.006	-10.499	-9.5248	-9.5604	-8.9662	-11.159	-11.677	-11.297	-9.8638	-12.747	-12.449	-8.7945
-11.564	-13.227	-12.449	-12.663	-12.834	-9.7182	-13.35	-13.425	-9.6455	-11.943	-11.781	-11.15	-11.933	-10.336	-14.369	-10.062	-9.0727	-9.8798	-11.379	-12.49	-12.948	-12.409	-14.422	-12.567	-10.9	-11.852	-12.466	-9.8424	-14.313	-12.174	-12.308	-9.8539	-10.789	-10.698	-13.45	-11.589	-11.995	-12.431	-11.482	-12.616	-10.907	-9.7458	-15.202	-11.95	-11.991	-13.125	-10.581	-9.8186	-10.31	-12.028
-14.346	-13.12	-15.857	-15.288	-14.964	-14.083	-16.268	-13.424	-16.379	-15.37	-13.826	-14.048	-11.53	-13.963	-13.692	-15.038	-16.467	-13.918	-13.408	-13.075	-12.916	-16.879	-13.199	-13.94	-11.966	-12.9	-14.307	-14.53	-14.051	-13.106	-13.997	-15.644	-16.32	-15.159	-14.357	-12.658	-11.749	-15.726	-14.9	-15.77	-11.201	-13.913	-15.467	-15.722	-13.594	-9.6848	-12.605	-15.246	-12.727	-14.99
8.7816	8.2317	7.9427	10.025	11.469	7.2842	5.5211	7.3046	7.665	6.8997	5.9326	5.856	8.9901	6.7401	8.6855	10.539	6.0989	10.697	4.6294	6.7356	8.9188	10.847	11.373	9.5324	10.338	6.1109	7.6383	7.2039	5.7189	8.9627	8.3858	8.9669	9.423	9.67	6.5859	7.8243	5.1144	6.6418	9.6648	5.8542	8.611	8.6379	11.793	8.61	10.455	6.7925	6.5351	10.141	6.0028	8.1587
4.53	4.8147	1.4986	7.1696	3.318	3.7013	9.0821	4.6412	4.5531	7.9838	3.0768	3.286	2.9932	4.9775	1.3981	4.8743	6.8506	7.5907	3.7599	2.9161	6.385	5.7163	5.4327	5.4751	4.1824	6.5279	7.8973	4.4164	4.9861	7.7992	9.2657	4.2557	2.0331	3.925	5.8538	5.8758	6.5152	6.4867	6.568	5.0084	6.3031	7.8727	2.6162	6.266	4.9356	8.4652	5.5322	5.8967	3.2237	6.0704
4.1123	-0.44728	-0.15468	-1.6547	-1.4014	2.3174	0.5417	0.85586	0.47503	2.1602	-1.3121	0.62718	-1.1536	-1.7008	0.08563	2.0156	1.1793	-0.63676	-0.03307	4.2707	3.1436	2.0631	1.9063	-0.51252	0.49255	-0.38486	0.1016	-1.7891	0.06198	2.1509	0.45382	-0.073211	-2.7785	3.5616	0.25385	4.1265	-0.41893	3.1123	5.6374	0.74779	-0.087349	1.8138	-0.85608	3.3055	-1.1076	1.1275	-0.32024	1.8755	0.43131	2.4573
2.7507	-1.8207	0.95167	-3.974	-0.90996	-1.7994	0.87501	-1.164	-0.67355	0.21409	-2.0771	-2.4273	0.16477	-2.731	1.8444	0.098828	0.5268	1.1263	-0.48397	-0.47566	-0.98443	-2.4471	-1.2504	-0.51735	-0.85155	-0.5272	-0.54397	0.78924	4.5921	-0.14957	1.5004	-0.17521	0.96223	0.86155	0.49949	1.1288	0.96824	0.23727	-1.8368	-1.6419	1.8063	-2.7055	0.034469	-1.0694	-0.62943	-2.4161	-0.26649	-0.84382	-0.1949	-1.9239
-3.0848	-3.3037	2.5712	-2.2652	0.76531	0.92634	-1.3572	-3.2354	0.20749	-0.89839	-0.04377	0.71437	1.0878	1.6949	-0.78013	-3.1645	-3.8305	-1.6783	0.9509	-1.4359	-1.5818	-0.51795	2.4941	-2.5957	2.4887	1.3533	-0.32052	-0.84976	-3.2272	0.53496	-1.0105	-0.82428	-0.30142	0.22861	-2.0764	0.49586	-2.1	0.51041	-0.36938	-2.8743	-1.9432	-0.078282	1.6409	2.1005	1.7811	-1.4793	0.78199	-0.085361	-2.5608	-1.4098
1.6418	2.3586	1.9051	1.0432	-0.71761	0.53481	-0.87478	-0.042876	0.78907	0.73779	2.3316	4.035	1.1477	1.1902	-3.3689	-0.11659	0.94029	4.9185	2.0138	4.9529	1.4707	0.75638	5.2679	-0.92273	1.6968	0.6304	0.93344	-1.1234	3.9538	-1.1398	5.1761	5.2716	0.22771	3.2263	0.53572	2.93	-0.64406	-1.4563	3.0326	1.755	0.67961	-0.32097	-0.043432	1.6255	3.6281	-3.1531	1.3778	-0.40039	2.116	3.5187
1.6808	-2.181	3.6284	0.61528	0.63648	1.7217	2.7063	2.0509	3.0825	-0.54935	3.4088	1.7767	1.8241	1.4964	2.9178	4.069	0.35817	-0.85352	1.516	1.2975	-0.28279	0.35231	1.9611	-1.0564	1.4656	1.8028	0.98257	1.866	1.0336	2.9733	-0.03037	4.006	0.93235	1.6446	2.0862	-0.24649	2.4343	2.6696	3.1868	-0.53553	2.0942	4.9366	7.4748	-1.0771	1.039	3.8918	4.8726	2.4058	1.8069	0.24039
-13.828	-13.502	-15.101	-18.551	-12.576	-12.74	-13.943	-14.614	-11.119	-16.935	-16.564	-13.419	-12.85	-16.223	-14.532	-14.814	-15.608	-15.319	-15.966	-16.242	-18.183	-15.07	-17.524	-17.32	-13.951	-11.058	-15.624	-14.496	-14.644	-14.46	-14.269	-12.042	-10.234	-13.703	-13.086	-14.963	-13.236	-12.494	-13.234	-12.821	-13.6	-13.252	-11.659	-15.808	-12.671	-13.722	-13.404	-15.106	-14.844	-13.42
-0.52105	-1.6579	0.58603	-1.0316	3.3102	-3.3959	-6.1991	-2.2614	-4.1826	-0.15582	1.6641	-1.1501	-2.2694	0.92546	1.4278	0.93285	0.93712	-0.61418	-0.42739	0.69665	0.6218	0.39947	-3.0307	-1.7606	-1.1349	-3.3776	-1.8037	0.22095	0.33063	1.2256	-2.9993	-1.8069	-3.7238	1.7652	-2.6326	0.93469	-2.0094	-5.7975	-2.4349	0.1285	-0.71632	-0.48707	-1.9762	-0.17311	2.6317	-3.8946	-3.5339	-2.5012	-1.9497	-3.8234
-8.0119	-12.059	-12.302	-9.0087	-6.9146	-7.366	-9.0457	-9.5855	-11.838	-11.356	-4.7102	-10.167	-8.8709	-10.157	-6.7127	-9.9062	-7.2577	-8.9856	-8.3992	-8.9854	-9.9326	-6.4474	-7.0372	-10.981	-9.5959	-10.278	-2.9849	-7.771	-8.6839	-7.8626	-10.874	-10.123	-9.8229	-8.104	-10.561	-9.004	-12.578	-12.105	-8.388	-8.134	-11.992	-9.1483	-6.4239	-10.164	-10.608	-7.8583	-7.2279	-9.7182	-9.8935	-8.9881
-15.959	-10.687	-16.593	-14.363	-15.393	-13.536	-14.828	-14.902	-11.975	-14.348	-14.535	-13.527	-15.752	-13.46	-14.645	-13.556	-13.274	-13.503	-15.018	-17.075	-16.472	-15.263	-13.659	-14.012	-11.823	-14.091	-14.523	-15.374	-12.555	-16.375	-12.978	-13.752	-15.299	-14.33	-12.148	-13.795	-12.989	-19.392	-12.222	-14.957	-15.694	-15.033	-13.776	-15.701	-12.624	-16.829	-16.241	-12.323	-11.684	-13.908
-21.03	-20.416	-21.318	-20.063	-21.017	-22.755	-19.191	-24.303	-25.552	-22.171	-18.751	-21.557	-21.928	-19.172	-21.843	-18.82	-20.36	-19.874	-18.25	-19.908	-19.588	-22.198	-20.147	-19.804	-22.257	-18.597	-17.706	-18.147	-20.794	-19.154	-21.094	-23.141	-24.164	-20.803	-22.63	-19.936	-22.514	-21.862	-21.867	-21.739	-22.03	-22.679	-20.195	-21.088	-22.394	-18.801	-24.5	-20.928	-18.589	-21.448
-5.086	-3.1249	-0.57583	-2.3075	-1.6672	-1.4699	0.93831	-0.2943	-0.7664	-2.3691	-2.7957	-3.063	-1.1858	-0.49985	0.27637	-4.323	-2.6694	-0.61818	-0.39388	0.30639	-3.5	-0.37435	0.69235	0.9452	-0.25296	-2.5235	-0.55272	-1.6064	-1.6906	-2.9507	-2.9841	4.1122	-4.6248	-2.9319	-3.8766	-0.46927	-2.9748	-2.0243	-1.1017	-4.4542	-0.09828	-1.5136	-2.4705	-1.7767	-2.734	-1.4379	0.81959	-1.3191	-5.4186	1.1862
-14.113	-13.579	-11.22	-13.813	-13.153	-14.282	-11.239	-15.085	-12.965	-10.956	-13.335	-12.396	-14.379	-13.579	-15.234	-13.87	-13.488	-13.722	-13.821	-13.179	-16.73	-13.115	-15.054	-15.754	-14.494	-11.963	-12.816	-13.864	-16.012	-12.234	-8.2357	-10.828	-12.314	-11.043	-14.268	-13.283	-12.639	-12.475	-12.218	-9.8529	-14.177	-11.377	-13.637	-12.329	-10.214	-13.951	-10.304	-13.335	-11.377	-12.283
1.3398	-0.095291	-2.2359	2.5121	-2.0511	-2.4345	0.69657	-2.1385	-0.49112	-2.2679	-0.72072	1.7431	-0.93658	-1.3484	-1.1461	-1.0968	-1.1535	-1.1654	-2.5124	0.88494	-0.96277	-1.8137	-1.4977	-4.0654	-2.0939	1.3673	0.64552	1.1126	-1.0477	-3.0309	0.89198	-2.2199	0.398	1.8184	-2.4248	-5.4004	3.2562	-0.25589	-2.9928	2.4994	-4.7795	-4.6538	0.92141	-3.3564	-0.042215	-4.1949	0.39493	1.2741	-4.9776	-2.4866
-9.7737	-11.43	-10.208	-12.214	-12.995	-11.3	-7.6128	-11.578	-6.2155	-9.1502	-11.829	-15.037	-12.073	-7.0568	-8.5623	-10.126	-11.775	-11.206	-13.198	-11.024	-8.4973	-14.053	-9.0403	-11.582	-8.5972	-10.53	-9.0701	-10.654	-12.707	-13.735	-14.979	-9.8498	-11.58	-9.0997	-11.636	-11.347	-11.682	-8.2976	-9.4534	-11.884	-11.043	-12.872	-12.168	-11.549	-8.2151	-10.726	-7.6968	-13.988	-10.434	-11.801
-21.707	-21.642	-19.583	-22.11	-20.094	-19.253	-21.196	-21.218	-19.381	-19.854	-17.635	-20.775	-26.007	-20.49	-23.154	-21.6	-19.358	-21.851	-21.369	-25.442	-23.818	-23.108	-24.15	-22.804	-23.79	-21.776	-22.426	-22.619	-22.031	-22.391	-20.661	-23.344	-22.167	-20.013	-19.977	-19.411	-21.211	-19.2	-22.32	-20.255	-23.468	-21.91	-21.904	-22.434	-22.233	-22.129	-23.032	-20.93	-21.967	-21.174
-7.8728	-7.287	-8.9124	-8.6086	-10.389	-9.5009	-10.572	-7.0284	-9.3063	-8.368	-8.4328	-5.5295	-7.9858	-8.2018	-5.7456	-10.742	-8.2035	-8.9031	-8.9962	-9.3092	-11.125	-6.8714	-7.6767	-8.3635	-10.787	-8.6168	-9.6983	-10.405	-7.9152	-9.2817	-6.7458	-10.063	-5.8944	-9.5393	-7.2673	-10.49	-9.3208	-10.163	-10.791	-9.8095	-6.3927	-9.3528	-7.3567	-8.1259	-8.9107	-10.283	-12.593	-10.26	-9.3164	-10.639
-1.5217	3.9156	2.482	-3.0837	1.8599	-2.5342	1.2276	1.6443	-1.4873	0.23194	-0.91974	0.39403	3.5834	-0.657	-2.2019	-0.040064	-1.1614	-1.1195	0.15743	1.5952	-0.8752	-0.13964	1.2058	0.067571	1.447	0.50757	0.57879	-0.4515	0.70414	-0.52331	-0.012221	-3.5373	-0.030427	-1.3283	-0.72781	-0.83507	2.2924	0.14729	0.42388	0.47596	0.52054	0.23768	0.64692	0.50386	2.6526	1.7165	2.1823	-2.9884	-1.4558	-2.7761
-20.147	-19.945	-18.121	-18.817	-19.833	-22.244	-26.433	-17.297	-20.514	-19.489	-22.789	-19.587	-19.752	-20.331	-19.842	-23.051	-23.157	-21.162	-19.817	-21.152	-18.493	-20.82	-21.106	-19.47	-22.032	-21.273	-22.858	-23.203	-21.125	-21.535	-20.858	-21.433	-20.867	-19.866	-20.172	-22.551	-22.604	-16.833	-17.026	-21.151	-20.09	-19.554	-22.533	-22.9	-19.889	-20.058	-22.379	-23.871	-17.956	-21.135
-19.562	-19.104	-19.383	-21.951	-20.824	-23.716	-22.989	-19.723	-18.88	-19.415	-21.474	-16.189	-20.636	-24.004	-18.37	-20.337	-19.449	-23.721	-20.664	-20.897	-20.242	-20.595	-23.716	-17.581	-19.741	-21.882	-19.667	-19.657	-22.967	-24.373	-23.09	-22.913	-21.536	-20.212	-20.388	-23.583	-19.822	-20.744	-18.732	-20.573	-22.278	-22.538	-23.258	-21.444	-21.049	-21.395	-25.267	-22.062	-19.671	-21.381
-5.9699	-10.87	-6.0575	-7.2645	-6.9488	-10.685	-10.848	-7.2725	-7.5887	-7.384	-11.403	-11.007	-8.0756	-11.509	-8.7287	-9.3282	-6.3212	-9.148	-11.376	-6.279	-11.009	-8.2268	-6.1265	-11.126	-12.595	-10.963	-7.3697	-6.767	-9.0067	-5.8694	-6.6603	-13.06	-8.156	-9.4221	-9.6037	-9.5996	-8.4022	-10.477	-6.7108	-9.1753	-5.2823	-10.377	-8.429	-12.622	-10.257	-6.9372	-9.0931	-6.498	-9.589	-9.4612
-4.2591	-4.4523	-4.8218	-4.2773	-3.4905	-2.6632	-0.59694	-2.0903	-3.0797	-3.3026	-2.5554	-1.582	-5.7372	-5.7842	-1.7416	-1.7116	-4.1136	-3.6508	-4.2299	-0.26255	-1.7935	-5.6505	-1.7686	-3.3115	-3.7109	-1.7315	-3.5265	-4.5421	-3.6794	-2.927	-1.5546	-3.3078	-2.5062	-2.138	-2.4227	-1.954	-0.76917	-4.65	-3.0043	-3.6078	-1.4494	-1.2322	-5.363	-2.5497	-4.3342	-1.2642	-3.9213	-6.1508	-4.846	-1.8784
-2.6078	-2.1087	-2.6097	-2.5948	-2.7887	-3.8563	-0.83868	-1.8684	-3.6661	-4.7561	-2.0942	0.075734	-2.914	-6.261	-0.59252	4.013	-6.9821	-5.3101	-2.3766	-3.8132	-1.8252	-4.3833	-1.3129	-2.5255	-4.7165	-1.6407	-1.3262	-0.06803	-4.1318	-1.5713	-4.6482	-0.78107	-6.7841	-3.4755	-1.7623	-3.9658	0.28218	-2.9621	-5.1276	-0.16124	0.06433	-2.8084	0.90601	0.43235	-2.6949	-4.4973	-3.65	-5.9372	-3.5956	-2.6384
3.5229	5.699	6.2707	4.5528	6.5047	4.5349	5.4619	7.0715	5.2605	4.4026	5.8723	5.6908	6.741	5.0532	4.6096	3.9417	6.7846	6.9476	7.7607	5.7592	1.5798	4.6747	8.3987	4.6125	4.8714	7.672	1.8366	3.2698	4.8676	5.9701	7.154	3.3266	7.0572	4.5971	6.2535	3.5978	5.0198	6.0188	7.5325	5.8626	6.8169	4.979	5.0022	7.2067	6.6535	3.4764	3.4474	6.1149	4.3191	6.6052
0.73994	-0.9416	-3.4391	2.5541	0.62415	-1.9834	-0.23913	-0.74336	0.72544	2.1897	-0.23379	0.60267	-2.4237	-0.26664	0.60749	-1.7986	1.0308	-1.0688	-1.1026	-0.52182	-0.8115	0.17989	1.0117	1.9101	1.1845	-0.67923	1.273	2.262	0.32703	-1.9619	-0.024371	-0.089463	1.1755	1.0623	-0.25681	3.1243	0.55333	-0.050561	-3.5348	0.52087	1.3736	0.92937	1.4292	-1.2021	0.71552	-0.73501	-4.144	2.1593	-2.1626	0.11851
-1.897	-5.1371	-1.815	-1.4716	-4.6082	-4.7014	-2.7911	-1.5687	-2.7013	-0.44086	-3.3834	-1.7581	-4.4266	-0.86291	-2.8461	-2.0911	-0.10164	-0.92955	-5.5013	-2.5811	1.0769	-3.0204	-0.054431	-2.1854	-3.6769	-2.1272	-1.3988	0.2117	-3.2386	-2.6134	-3.6893	-2.669	-0.99602	-3.475	-1.5052	-0.92353	-7.268	-3.7917	1.7907	0.083758	-2.5887	-1.1722	1.0863	-1.6893	-2.7021	-0.69853	-2.3773	-1.9202	-2.5419	-3.7068
-6.3854	-1.171	-4.6875	-2.5446	-3.7124	-1.7759	-2.0148	-5.2954	-5.0146	-2.5075	-5.3935	-3.7256	-5.5258	-1.1317	1.3378	-4.8868	-3.106	-4.7351	-8.4597	-2.0934	-4.3848	0.19069	-4.355	-1.4201	-3.713	-3.3864	-0.41295	-2.2649	-1.0001	-1.4928	-5.7245	-0.92748	-3.3541	-6.2925	-4.2497	-4.9496	-5.6408	-4.1	-3.5626	-6.0637	-0.97908	-2.3501	-5.0229	0.70031	-4.1648	-3.8968	-5.8528	-4.9978	0.28904	-3.7552
1.7872	5.4711	6.5247	1.5959	2.2114	-2.5128	0.4294	2.6712	1.1595	3.6131	1.444	-0.35081	2.5798	2.1852	-0.16176	-0.43255	0.81991	1.6047	1.7894	3.1325	-3.752	2.4253	1.3917	-0.164	2.5831	1.19	0.362	-0.50924	-1.3286	0.83861	4.3431	-1.112	2.4817	0.51836	2.3907	-1.3405	2.4815	1.3456	2.0382	2.6042	0.94812	-0.3871	6.1119	3.8105	2.2632	0.45207	0.97998	-1.4577	0.10138	0.44629
-13.886	-18.282	-14.031	-16.103	-13.992	-16.814	-13.316	-12.143	-14.786	-15.603	-14.706	-16.588	-15.381	-14.162	-14.015	-14.166	-15.77	-13.271	-16.577	-15.098	-14.472	-15.959	-12.055	-14.239	-19.504	-14.807	-14.234	-14.695	-13.567	-16.014	-16.062	-14.601	-14.077	-13.037	-17.108	-12.017	-12.994	-15.279	-15.258	-15.604	-14.482	-16.042	-18.98	-15.837	-15.771	-12.537	-16.984	-13.981	-12.974	-14.661
-5.7071	-9.2727	-5.2105	-4.3018	-6.0545	-7.8148	-5.0872	-7.8336	-4.1025	-3.6785	-3.0429	-7.8553	-4.6476	-5.2713	-7.7964	-2.9235	-3.4518	-6.617	-6.8098	-4.2921	-6.0587	-4.6532	-4.8301	-5.7602	-2.3307	-5.8868	-6.3174	-4.4315	-5.4989	-6.5117	-6.5247	-4.5476	-7.1651	-8.1714	-5.6492	-4.8365	-5.0346	-1.8841	-6.9691	-6.0468	-8.0471	-6.0665	-6.2032	-5.3775	-4.5956	-5.6391	-4.973	-3.0637	-2.1107	-4.6486
-2.8636	-7.4745	-1.4376	3.2452	-2.4171	0.82654	-0.62286	0.40701	-2.1986	-1.6498	-1.7475	-3.3962	-0.84478	1.6327	-1.1758	-3.2348	-1.6821	-0.79917	-4.9818	-1.7578	-0.52769	1.384	-2.2967	-0.28031	1.1419	-3.706	-3.3428	-0.86349	-2.2683	-4.4405	-3.3511	-0.22003	1.2516	-0.68109	-1.6286	-4.2562	-2.7114	-1.6135	-4.0094	-5.3947	0.46274	-0.29199	-2.0897	0.76238	0.65527	-1.5805	-1.4116	-1.4371	-0.76211	1.0191
[truncated: 677 more rows]
[truncated: 150 more columns]
