# Supplementary material for: Genetic dissection of main and epistatic effects of QTL based on augmented triple test cross design
Source: PLoS One. 2017 Dec 14;12(12):e0189054. doi: 10.1371/journal.pone.0189054 (PMC5730204; doi:10.1371/journal.pone.0189054)
Supplement: S7 Supporting Information — (ZIP) [file pone.0189054.s007.zip › z2_1700_0.8_10.csv]

5.5712	5.9874	5.3888	5.4791	6.1029	6.1621	5.6438	5.8702	6.8781	5.5451	6.4547	5.5142	5.4933	5.7072	4.7822	5.7032	6.1212	5.4135	5.434	6.4859	5.6227	4.9505	4.2335	5.5777	5.2116	6.1159	6.1974	5.3591	5.5916	6.2957	5.2274	6.2911	4.8496	6.1299	4.849	6.0751	5.2509	8.0047	4.6227	5.57	6.1326	6.2473	5.7767	4.9113	5.3655	4.9928	5.2356	5.5523	7.0608	4.8527
-22.914	-21.986	-21.706	-22.71	-21.557	-21.761	-21.143	-22.172	-21.092	-23.41	-23.056	-22.439	-22.482	-21.716	-21.768	-22.293	-21.834	-22.281	-21.857	-21.691	-22.898	-22.104	-22.135	-22.331	-22.478	-21.099	-22.165	-21.618	-22.566	-22.047	-22.016	-22.807	-21.719	-21.571	-22.352	-22.593	-21.971	-22.454	-21.729	-22.153	-22.168	-20.912	-22.304	-22.327	-22.635	-22.374	-22.866	-22.315	-22.062	-22.947
-1.3944	-1.2155	-0.69681	-1.1471	-1.5474	-1.8237	-1.6583	-1.4231	-1.2755	0.0095145	-1.6674	-2.2871	-1.5799	-1.055	-1.3964	-1.5419	-1.734	-0.62848	-0.95347	-1.6356	-1.6126	-0.75611	-1.1631	-0.16236	-1.7897	-0.30281	-2.2212	-0.9729	-1.516	-1.4487	-2.9444	-0.83812	-0.81059	-0.25935	-2.3837	-3.2137	-1.077	-1.2848	-1.7723	-1.7346	-0.45957	-1.4071	-1.2234	-1.5826	-2.1875	-1.7011	-1.6218	-1.3823	-2.0268	-0.77136
-1.439	-0.75698	-0.53805	-1.5294	-1.138	-0.39728	-1.0631	-1.1006	-1.0504	-0.81656	-0.59236	-0.27781	-1.7862	-0.74346	-1.626	-0.64955	-1.7495	0.34189	-0.080458	-0.62522	0.0026446	-1.0054	-0.29564	-0.88813	-0.92734	-0.35957	-1.0342	-0.069715	0.29	-1.4706	-0.043134	-0.90579	-2.051	-0.71857	-0.7664	-0.99937	-0.52604	-1.9198	-0.43719	-1.5452	0.14579	-0.7843	-1.2743	-0.60051	-0.58289	-1.5807	-0.4521	-1.23	-0.64803	-0.16439
-1.8342	-1.4374	-2.2114	-1.7974	-1.8521	-1.9052	-1.8697	-2.3846	-1.9715	-1.7399	-1.7142	-1.0631	-1.4786	-2.6001	-1.1967	-1.7801	-0.055906	-1.3337	-1.7112	-2.0918	-1.8024	-2.163	-2.5021	-1.7168	-0.75577	-1.4665	-2.1496	-1.7308	-1.8546	-1.7115	-2.1272	-1.4694	-2.2599	-1.8124	-1.9516	-2.3277	-2.7456	-1.3713	-1.5746	-2.8228	-2.3294	-1.3097	-0.8958	-1.6156	-0.87153	-1.2429	-2.1231	-3.0386	-1.7822	-1.5731
2.8704	1.0886	1.2148	0.87763	1.9433	2.4936	0.99642	2.1855	2.828	2.2064	2.0631	2.1843	1.0016	2.8227	-0.19629	1.3376	2.771	1.2332	1.4174	1.4396	2.3621	1.4197	1.7987	2.026	2.9763	2.1885	2.6236	3.0328	1.6922	1.4492	1.4225	0.89516	1.6034	1.6881	2.4185	0.95973	1.3784	1.3572	0.86382	0.7761	2.529	2.1281	1.8118	2.1581	0.98942	2.2473	2.3416	1.7512	1.8216	3.2079
2.1989	0.60819	1.5534	2.0086	1.8205	2.3008	0.78427	2.1863	2.3226	1.3619	0.90937	2.1896	1.8522	2.1776	0.8708	1.9577	2.5753	0.39946	1.6242	1.4804	1.9275	1.1121	2.3824	1.4817	1.9686	2.9665	0.92035	1.1823	1.7457	1.8282	1.1011	1.1637	2.3084	1.2121	2.1088	1.9213	1.9993	1.3359	1.1473	1.9804	1.7895	0.61713	0.66886	0.9634	1.6136	1.8475	1.9961	2.0183	0.80735	0.27456
-11.718	-10.933	-12.328	-10.789	-11.478	-12.287	-11.534	-11.998	-10.552	-10.701	-11.286	-11.362	-11.602	-12.008	-10.844	-11.966	-11.889	-11.659	-10.339	-11.079	-11.023	-11.339	-10.49	-11.101	-10.017	-11.158	-10.517	-10.138	-11.039	-10.716	-13.488	-11.214	-11.447	-11.799	-10.209	-11.612	-12.515	-11.277	-10.818	-12.257	-11.994	-12.309	-11.434	-11.705	-12.981	-11.807	-12.136	-11.628	-10.596	-11.238
-11.887	-11.996	-11.722	-11.212	-10.794	-12.233	-12.354	-11.548	-11.435	-11.77	-11.708	-10.661	-11.193	-13.45	-12.229	-11.374	-12.024	-11.679	-11.416	-11.359	-11.807	-12.394	-12.529	-11.168	-11.668	-12.627	-12.293	-11.368	-12.078	-11.082	-12.39	-11.304	-12.044	-11.635	-12.84	-11.449	-11.771	-11.191	-12.149	-12.201	-11.436	-13.232	-11.67	-12.205	-13.549	-11.764	-11.811	-10.956	-12.501	-11.893
-9.7403	-10.15	-10.53	-11.289	-10.748	-10.541	-11.294	-9.688	-9.8041	-10.055	-11.199	-9.9087	-10.697	-10.746	-11.23	-10.765	-11.341	-10.529	-9.7562	-12.035	-11.021	-10.053	-10.299	-10.45	-12.05	-10.464	-10.882	-11.431	-9.8475	-11.335	-9.6788	-11.481	-11.39	-10.232	-11.017	-10.891	-11.011	-11.489	-11.458	-11.636	-10.909	-10.868	-10.572	-12.019	-9.7937	-11.288	-10.722	-10.841	-10.285	-11.048
-13.022	-11.506	-11.476	-11.035	-11.38	-11.228	-10.513	-12.106	-11.19	-12.101	-12.275	-11.724	-12.917	-11.396	-11.793	-11.042	-11.218	-11.958	-12.023	-10.069	-11.786	-10.932	-11.1	-11.808	-12.194	-11.129	-10.716	-11.188	-12.202	-11.63	-11.054	-11.01	-11.424	-12.044	-11.184	-11.73	-10.578	-11.284	-11.974	-11.501	-11.815	-12.03	-12.391	-11.619	-11.386	-11.042	-11.233	-11.478	-11.887	-12.036
-12.164	-11.721	-11.907	-11.114	-12.181	-11.253	-12.257	-12.791	-12.393	-11.896	-11.565	-11.539	-11.248	-12.678	-11.166	-12.336	-11.511	-11.721	-12.619	-11.07	-11.738	-11.12	-11.675	-12.64	-11.935	-12.474	-11.572	-11.15	-11.085	-11.793	-12.399	-11.239	-12.461	-11.996	-12.542	-11.947	-11.319	-11.325	-12.318	-11.714	-11.725	-11.36	-12.274	-11.684	-12.195	-12.223	-11.939	-11.744	-11.437	-10.698
-0.86983	-2.7412	-0.37095	-1.7671	-0.87107	-0.17469	-2.0473	-1.4685	-0.21309	-0.34704	-0.36071	-1.8414	-2.8999	-1.6446	-1.8219	-0.6493	-1.9635	-0.56893	-0.74387	-1.2174	-0.85642	-0.53951	-0.015009	-0.83639	-0.83824	-0.95703	0.35965	-1.0549	-1.4365	-1.5634	-1.964	-1.0413	-1.1684	-1.1594	-1.474	0.47134	-1.2684	-1.2372	-1.6292	-1.369	-1.3229	-0.69778	-0.43276	-0.42889	-1.0013	-1.7188	-1.671	-2.0697	-1.4593	-1.7084
-1.4394	-2.177	-1.526	-1.6762	-1.765	-2.7854	-2.5435	-0.8036	-2.1854	-2.0329	-1.5165	-1.5316	-1.8036	-2.3078	-2.0561	-2.1109	-1.8048	-1.7631	-1.8888	-1.5989	-2.1342	-1.6103	-0.29021	-1.5704	-0.39921	-2.4495	-1.9395	-2.7104	-1.7236	-1.9582	-2.598	-2.1252	-1.4687	-1.3501	-1.3544	-1.2904	-1.5895	-2.1532	-2.376	-1.8431	-2.0648	-2.2155	-0.67622	-1.3344	-2.1284	-1.7168	-2.9661	-1.0904	-1.0073	-1.5269
-13.739	-14.134	-15.206	-15.1	-15.2	-15.636	-14.253	-14.852	-15.792	-14.102	-14.046	-14.526	-15.555	-14.968	-14.428	-15.227	-15.496	-15.356	-14.909	-14.332	-14.248	-13.902	-14.748	-14.854	-15.185	-14.668	-14.783	-14.527	-15.158	-14.085	-13.574	-15.056	-15.236	-14.789	-14.651	-15.102	-15.864	-13.496	-14.848	-14.453	-14.388	-14.453	-14.289	-14.852	-14.13	-13.778	-14.785	-14.715	-14.718	-14.348
-5.6844	-4.9953	-6.8867	-5.7004	-5.3256	-5.5388	-5.8822	-6.4263	-6.1176	-5.3179	-5.56	-5.4048	-5.361	-6.4894	-6.7254	-6.3873	-5.4388	-5.6239	-5.7297	-5.9021	-4.761	-4.8282	-4.49	-5.4077	-6.2048	-6.593	-5.4391	-6.6718	-5.4858	-6.4719	-5.7164	-5.5375	-5.8109	-4.9217	-6.5802	-5.6546	-5.3627	-7.7763	-5.3799	-5.2657	-6.5474	-6.2735	-5.3674	-6.0436	-6.4343	-5.9474	-4.6689	-5.3247	-5.1311	-5.9637
-3.6217	-2.7509	-5.2069	-4.0336	-3.9209	-3.3191	-3.6775	-3.9985	-3.9737	-3.8375	-3.4715	-4.0603	-3.8175	-3.2294	-3.3133	-3.5305	-3.673	-4.292	-3.6189	-3.1018	-4.1509	-3.9987	-4.2093	-3.2362	-4.2698	-2.2143	-3.7478	-3.1644	-3.4216	-4.7829	-4.5662	-2.8334	-3.4695	-3.477	-3.4684	-4.7771	-4.1426	-4.3288	-3.0725	-4.4314	-4.4263	-3.8165	-3.6604	-5.2164	-3.7894	-2.793	-3.3203	-3.0541	-3.419	-1.9581
-7.1829	-6.2843	-7.9495	-7.3074	-7.1797	-8.0885	-8.2349	-7.6284	-7.1394	-7.6675	-7.2287	-6.0689	-7.231	-7.2011	-7.3773	-7.5286	-7.1962	-6.6324	-6.6372	-7.4335	-8.2603	-7.8626	-8.6577	-8.0031	-8.2473	-7.9567	-8.7494	-8.8583	-7.6232	-8.2597	-6.8441	-7.3988	-7.3475	-6.9004	-8.0422	-6.7444	-7.454	-7.0849	-8.0001	-7.0261	-7.9738	-9.0391	-8.034	-7.2346	-7.3786	-7.8783	-7.8887	-6.8162	-8.0997	-8.2227
-21.878	-21.331	-21.866	-21.371	-23.52	-21.482	-22.102	-21.804	-21.435	-23.039	-22.343	-22.375	-21.912	-23.156	-21.973	-21.59	-21.135	-20.597	-22.087	-22.685	-21.841	-21.192	-21.605	-23.205	-21.839	-22.128	-22.225	-21.652	-21.537	-22.4	-22.066	-23.078	-22.615	-22.905	-21.946	-23.032	-21.827	-22.058	-21.699	-23.156	-22.618	-22.395	-21.42	-21.811	-23.374	-21.321	-22.285	-22.464	-22.118	-22.05
-11.123	-11.229	-11.216	-10.181	-11.823	-11.285	-10.44	-11.579	-10.666	-10.498	-10.626	-10.593	-11.29	-12.092	-11.29	-11.395	-11.733	-10.703	-11.937	-10.64	-11.753	-11.309	-10.384	-10.785	-10.896	-12.5	-9.8821	-11.255	-11.372	-11.938	-11.61	-11.988	-11.272	-10.923	-11.059	-11.043	-12.055	-11.35	-11.239	-11.473	-11.969	-11.613	-11.495	-11.846	-11.33	-11.403	-11.534	-10.516	-12.006	-10.912
1.8787	2.1386	1.3021	1.626	1.5274	1.2445	0.80557	1.7584	1.3258	0.41266	2.2063	1.1531	1.5358	2.0605	0.23609	1.3493	0.088233	0.66581	0.46057	0.49066	1.1763	1.2621	1.0993	1.518	0.40448	0.66439	0.2535	0.43152	1.0408	1.9402	1.333	1.0142	1.1205	-0.0072828	1.5322	1.7754	0.86395	1.777	1.0925	1.6389	1.6246	1.2292	1.2923	0.56745	2.7672	0.80903	0.78983	1.5955	2.5539	1.8072
0.82579	1.662	2.3917	0.82002	0.39117	1.4577	1.9127	1.4581	2.3528	1.2181	0.28605	1.6881	1.4837	0.91388	0.70525	2.2526	0.64076	0.73195	2.1464	1.4938	1.2461	1.0588	0.80636	1.7647	-0.16854	0.10796	0.89498	0.42657	0.94613	1.3542	0.53223	2.423	1.2819	0.43281	0.080586	1.6711	1.4261	0.49602	-0.10672	0.79822	0.6268	1.9355	1.0685	0.39146	2.0882	1.187	1.3282	0.93795	1.1386	1.3513
-1.701	-0.67366	-1.8462	-0.2669	-0.51586	-1.3344	-1.7568	-1.3163	-1.902	-1.246	-1.2687	-0.70927	-2.2527	-1.9356	-0.81873	-2.2436	-2.428	-1.1378	-1.2955	-0.7893	-1.6415	-0.50971	0.11905	-1.3245	-0.75467	-1.6644	-1.0222	-0.34019	-0.49073	-1.8374	-1.3675	-1.7975	-2.4733	-1.0042	-1.8175	-1.728	-0.28497	-1.234	-0.58158	-1.3937	-1.8674	-1.9538	-0.99149	-1.4927	-1.75	-2.1211	-1.5506	-0.60927	0.32559	-1.2
-4.6427	-3.8041	-4.4977	-3.3647	-4.3214	-3.8859	-3.5886	-3.1059	-2.9999	-4.4393	-4.3743	-3.7177	-3.6991	-4.5966	-3.8466	-4.1278	-3.7356	-3.5382	-2.8427	-3.7996	-4.0623	-4.293	-4.2622	-3.4128	-4.3044	-4.1964	-3.6562	-3.146	-4.3443	-2.9157	-3.224	-3.7596	-3.9878	-4.3255	-3.7422	-4.1613	-3.2007	-3.5978	-3.9381	-4.1131	-3.8563	-2.7043	-4.1036	-3.0421	-5.0679	-4.7805	-3.2287	-3.6206	-4.2311	-3.2725
-11.523	-11.557	-11.094	-11.48	-11.522	-12.367	-10.545	-10.557	-9.913	-12.459	-11.381	-11.448	-10.526	-11.717	-12.16	-11.79	-11.101	-11.371	-10.605	-11.261	-12.217	-11.213	-11.317	-11.666	-11.328	-11.95	-12.081	-11.048	-12.821	-11.942	-11.381	-10.83	-10.835	-11.732	-10.891	-10.428	-11.396	-11.865	-11.879	-12.105	-11.903	-11.604	-12.68	-11.654	-12.636	-10.456	-11.813	-11.535	-11.967	-11.525
0.579	-0.37329	-0.034037	0.42807	0.23797	1.4535	0.15749	0.51255	1.0921	0.80837	0.0014563	0.005254	0.091444	0.33016	1.4672	0.64415	0.00057732	-0.46482	-0.085606	-0.13906	2.1004	0.87745	0.23222	0.88985	-0.63289	0.17576	-0.0048175	0.096011	0.79685	0.71594	0.35409	0.26902	0.17241	1.7416	-0.26258	1.1155	0.76582	-0.26337	-0.64475	1.0287	0.28102	0.21745	0.39076	1.1794	1.1508	0.20305	0.69779	-0.2413	-0.35989	1.2384
0.28531	-1.4437	-2.1916	-1.9291	-1.3853	-0.77955	-2.6371	-0.82557	-0.71961	-0.80259	-0.99916	-1.3916	-2.6554	-0.98576	-1.7299	-1.3209	-2.0242	-2.3044	-0.92343	-1.4471	-1.6343	-2.0562	-1.2771	-0.08616	-2.0572	-1.7909	-1.8793	-1.207	-1.0132	-0.84134	-1.6802	-1.1519	-1.7299	-1.9515	-0.86384	-0.97078	-2.0087	-2.7283	-1.1228	-1.4072	-1.5869	-1.5633	-1.6942	-1.4054	-1.7755	-1.8238	-1.4242	-0.85972	-1.7241	-0.38907
-0.63101	0.69963	0.32251	-0.1132	0.36307	-0.34443	0.05432	0.43016	-0.45247	-0.005726	-1.0231	-0.16057	-0.093689	0.72855	0.88721	0.2755	0.3249	1.0803	0.86912	0.080834	1.1718	1.3203	0.59691	-0.35324	0.95324	-0.38315	-1.7908	-0.39746	-0.068798	-1.2585	0.9992	-0.22069	-0.54546	-0.81499	0.075066	0.50678	0.29402	0.72603	-0.4375	-1.1386	0.25619	-0.11632	-0.38914	-0.41543	-0.57738	-0.83959	0.24805	-0.97484	-0.59217	0.19155
6.9969	8.7033	7.6435	7.8143	7.3622	6.9937	7.4321	8.1304	8.4533	8.907	8.2271	7.8311	7.6272	8.0902	7.4594	7.358	7.5168	8.8901	8.1863	8.6371	7.419	7.6018	7.9608	8.4244	8.8042	7.7937	6.8672	8.4648	7.6625	8.6833	8.4704	8.0769	8.648	8.1341	9.338	8.2449	8.9775	7.5513	8.0447	8.7581	7.6409	8.448	8.4685	7.6326	7.929	8.5524	7.1445	6.9604	7.0134	7.9602
-11.789	-11.397	-9.9974	-10.947	-11.145	-9.2763	-10.225	-10.645	-10.194	-11.78	-11.086	-9.2651	-10.556	-11.641	-10.327	-10.53	-11.155	-10.688	-10.385	-10.894	-11.365	-10.414	-11.758	-11.52	-11.378	-10.863	-10.095	-10.754	-10.729	-11.299	-10.795	-10.524	-10.272	-10.827	-9.8988	-11.272	-9.6444	-9.4981	-10.061	-11.075	-11.301	-10.017	-11.276	-11.212	-10.485	-12.237	-11.154	-10.511	-11.018	-10.408
-0.64252	-1.3255	0.2778	-0.28624	-0.79401	-1.2388	-1.38	-1.0264	-2.1297	-0.41055	-1.4288	-1.1926	-0.95804	-0.30145	-1.8631	-1.4831	-0.38979	-0.81461	-0.95911	-1.0619	0.020654	-1.0091	-1.729	-1.5445	-0.052252	-0.21086	-0.37406	-0.18045	-1.8977	-1.4006	-1.3071	-1.157	-0.229	-1.2925	-0.6	-0.65361	-0.94659	-2.7501	-0.95162	0.13182	-1.2428	-0.93257	-1.4528	-1.6583	-0.43638	-0.1545	0.04464	-1.0244	-0.38852	0.27099
5.6251	6.2326	6.6032	7.2908	7.8433	6.2693	6.7508	7.1707	8.6755	7.0179	7.4802	6.7056	6.7005	6.9306	6.2945	7.7284	6.5553	6.7954	7.6696	7.2583	6.1503	6.0349	5.9824	7.892	8.0544	7.6092	6.6949	5.6794	6.3631	6.2158	6.3036	7.0837	6.7205	6.608	7.0613	6.9093	7.5912	7.4059	5.6536	6.2355	6.8143	6.1742	6.831	6.7404	7.1376	6.7186	6.5975	8.3153	7.4239	5.9674
-0.35817	-0.5064	0.2254	0.54229	0.32796	0.36593	0.21844	0.82477	0.4385	-0.68169	1.151	0.8565	-0.68227	0.67529	1.3571	0.81809	1.0764	0.21585	-0.16693	1.5458	0.86671	0.068029	-0.68435	0.24158	0.92303	0.7476	0.019915	1.3867	0.55646	0.46702	1.1575	0.099824	0.91356	-0.50579	1.0409	0.51866	-0.26282	0.33325	0.38549	0.1498	0.17701	1.8281	0.44082	1.029	0.16003	-0.47258	1.1919	0.21673	-0.071234	1.6106
-12.976	-12.487	-13.085	-14.025	-12.667	-14.333	-13.321	-13.387	-13.2	-12.387	-12.401	-13.518	-13.25	-13.551	-13.473	-13.079	-12.328	-12.875	-12.681	-11.585	-12.223	-12.778	-12.479	-13.733	-13.728	-13.137	-12.524	-12.497	-13.803	-11.584	-12.57	-11.687	-13.111	-13.635	-12.503	-12.58	-12.87	-12.905	-12.034	-14.061	-12.661	-12.479	-13.128	-12.829	-11.34	-12.567	-12.934	-13.409	-11.699	-13.738
-21.983	-21.496	-20.304	-21.235	-20.845	-21.154	-20.994	-21.161	-20.451	-20.429	-21.169	-22.162	-21.675	-21.323	-21.468	-20.898	-20.962	-20.081	-21.156	-20.729	-21.19	-19.831	-20.854	-20.331	-20.168	-21.678	-21.08	-20.945	-20.409	-21.786	-19.153	-20.692	-20.94	-21.023	-22.859	-20.838	-20.365	-20.233	-21.188	-22.423	-20.691	-20.461	-20.389	-20.453	-20.724	-19.858	-21.003	-19.546	-21.655	-20.407
-1.1913	-1.3626	-1.6074	-1.2233	-0.88693	-1.1875	-1.8142	-0.51437	-0.55968	-1.6473	-1.636	-0.99793	-0.54211	-1.8032	-1.8436	-0.78394	-1.652	-1.9293	-0.91998	-1.0669	-0.66852	-1.01	-1.2306	-0.86876	0.041789	-1.5877	-2.1285	-1.1479	-1.1702	-2.5183	-1.1197	-1.7322	-1.5526	-0.6671	-2.305	-0.82053	-1.3428	-2.0916	-0.83488	-1.091	-0.56653	-1.2277	-1.5562	-2.454	-0.61183	-0.68774	-1.8107	-1.3164	-0.53228	-2.0476
-11.534	-11.279	-12.15	-11.664	-11.156	-12.535	-11.458	-11.102	-10.872	-11.287	-10.527	-12.026	-11.461	-12.55	-11.157	-12.152	-10.409	-12.039	-11.908	-12.556	-11.904	-11.812	-11.883	-11.228	-11.493	-11.642	-12.149	-11.892	-11.188	-10.986	-11.64	-10.83	-12.965	-11.97	-11.675	-11.527	-12.128	-12.271	-12.72	-11.431	-11.106	-12.943	-12.249	-11.74	-12.785	-11.668	-11.584	-12.609	-11.1	-10.842
-14.182	-14.434	-13.237	-13.045	-14.375	-12.427	-13.156	-13.823	-12.841	-13.357	-13.274	-13.851	-13.844	-12.7	-12.218	-12.163	-13.077	-13.345	-13.883	-14.126	-12.531	-13.209	-13.713	-13.197	-12.465	-12.93	-13.571	-12.19	-14.07	-13.266	-14.128	-13.135	-12.071	-12.98	-12.147	-13.856	-13.144	-13.731	-12.427	-12.658	-11.902	-12.662	-13.331	-12.424	-13.496	-13.38	-12.754	-14.094	-11.706	-14.831
-5.5181	-5.996	-5.2659	-6.3018	-5.9837	-5.8595	-5.7992	-5.2464	-5.2249	-5.6165	-5.1567	-5.5756	-5.7269	-4.8837	-6.8756	-5.4167	-4.4666	-5.1447	-6.0692	-6.1083	-5.5708	-5.6788	-5.1764	-6.0691	-5.1654	-4.7551	-3.8588	-4.8598	-6.4831	-5.0541	-5.1877	-4.3438	-5.3269	-5.592	-5.1675	-5.8751	-6.6266	-5.5836	-5.6797	-5.2344	-6.4472	-5.3733	-6.5544	-4.5766	-5.6284	-4.5178	-6.2886	-6.5823	-4.7811	-5.5301
-13.167	-12.248	-12.044	-13.829	-12.079	-12.602	-12.995	-12.951	-13.069	-12.978	-13.176	-13.729	-13.398	-12.782	-12.257	-13.04	-12.171	-13.438	-11.984	-12.981	-12.959	-13.058	-12.574	-14.294	-13.439	-13.419	-12.784	-11.912	-12.54	-12.601	-12.882	-13.408	-13.236	-12.45	-12.477	-13.663	-12.866	-13.019	-12.31	-12.027	-12.959	-12.481	-12.82	-12.126	-12.88	-13.706	-11.26	-11.855	-13.341	-13.594
-5.3079	-3.5135	-3.0287	-2.6375	-3.9416	-3.1503	-1.864	-2.4191	-3.557	-2.7833	-3.6726	-3.3284	-3.7763	-3.8202	-3.1445	-3.8174	-2.87	-2.573	-3.5245	-4.2193	-4.0033	-3.2174	-4.2685	-2.1672	-2.0053	-3.0725	-3.3255	-3.0073	-4.0215	-3.3388	-2.6238	-3.5219	-3.3395	-4.4718	-3.6679	-2.5071	-3.4993	-3.5839	-3.2888	-3.8456	-2.8472	-2.6864	-3.6377	-3.9025	-3.3704	-3.2775	-2.3162	-4.3673	-3.6592	-3.412
-6.3168	-5.6741	-4.618	-5.2353	-4.9648	-5.706	-5.231	-4.84	-5.4471	-5.8892	-4.6627	-5.5184	-4.8317	-4.3419	-4.8997	-5.0444	-3.8312	-5.9692	-5.7314	-5.2461	-5.2097	-6.0747	-5.0832	-5.0616	-5.9131	-5.4933	-4.8411	-5.0433	-4.7535	-5.4412	-4.9171	-4.4575	-5.7041	-5.0787	-5.0665	-4.8587	-4.707	-4.7967	-4.9623	-4.7813	-6.0365	-5.0219	-5.1154	-5.3195	-5.2031	-4.872	-6.5179	-4.94	-4.3187	-4.7278
0.85975	0.58282	1.4579	2.4708	2.3223	1.8781	2.1581	1.5358	1.8522	1.4714	2.2059	1.1806	1.2332	1.6227	0.95576	1.7571	1.4288	2.0333	2.1366	2.155	1.7875	0.97258	1.2343	2.0619	2.5398	1.9366	0.52343	1.9212	2.004	1.7183	1.6161	2.5146	2.5155	0.7282	2.6925	2.3547	1.973	2.0043	1.9897	1.8725	2.6362	3.5962	1.794	2.1597	3.3182	1.1719	1.7884	1.9689	1.208	1.4955
7.314	5.7388	6.9775	5.4365	6.9447	7.3599	7.0672	6.7958	6.6071	7.3837	6.0256	8.0008	6.7061	7.6329	7.6578	7.0608	6.6646	7.0741	4.9029	5.9943	6.4389	7.7372	6.153	6.3901	7.0407	7.1041	6.8821	7.7304	7.0453	7.2522	6.7996	7.0196	6.9031	5.7301	8.4011	7.3888	7.2852	7.0895	5.5461	6.2733	6.3063	6.6339	6.9716	6.0276	5.674	6.8593	6.1638	7.3088	6.4848	8.4899
-7.6809	-8.6268	-7.4215	-8.2437	-8.3608	-7.9168	-6.2062	-7.2351	-7.9899	-7.7672	-7.9109	-8.3775	-7.3789	-6.8579	-8.0905	-7.2858	-7.8455	-7.3219	-8.1889	-7.4309	-6.1481	-6.6923	-7.486	-7.4199	-6.5195	-7.0472	-6.9282	-7.8328	-6.8861	-7.055	-7.9118	-7.2617	-7.1721	-6.6505	-7.4993	-8.6325	-8.3325	-7.2592	-6.998	-8.281	-7.0623	-7.8381	-8.1256	-7.7579	-7.372	-6.9256	-7.9452	-7.785	-7.8384	-7.4186
-0.62312	-0.85329	-1.1783	-1.4041	-0.75183	-0.084181	-1.0227	-0.37964	-1.6981	-1.3731	-0.42283	-0.4991	0.26127	0.33519	-1.3224	-0.9645	-0.96531	-0.26473	-0.5572	-0.58553	-0.14657	-0.94621	-1.0105	-0.99074	-0.75143	-0.26823	-1.0769	-0.84744	-0.78551	-2.5295	-0.772	-0.4657	-0.43123	-0.71114	-0.99363	-0.86608	0.14751	-0.72641	-0.76683	-1.0176	-1.4799	-0.493	-0.91594	-0.6922	-0.80932	-0.63787	-0.63227	-1.3477	0.22007	-0.28143
7.1177	6.5069	7.202	6.8257	6.6688	6.9859	6.0988	6.8492	7.7833	7.038	5.6433	7.65	6.5884	6.5499	7.6435	7.1239	7.7395	6.7014	7.556	5.7657	5.9726	7.99	5.6273	6.0361	6.7377	7.1844	5.8094	7.1471	6.765	6.6131	7.0148	7.0029	5.599	6.848	7.3343	6.6437	7.1095	6.4121	6.8117	6.7359	7.1951	6.8772	5.9562	7.1146	5.9426	7.274	5.9158	5.9299	6.7039	7.0909
-2.9677	-2.4881	-3.9418	-3.7395	-1.9784	-3.1607	-3.4091	-2.3343	-3.6254	-1.9147	-3.8873	-2.3185	-3.5447	-2.7594	-3.0055	-3.077	-2.5942	-3.5988	-2.493	-2.9107	-2.9086	-3.2928	-3.2131	-4.7057	-2.654	-2.7809	-3.2583	-2.4584	-3.0333	-2.2111	-2.3894	-3.3661	-4.3262	-4.6273	-2.5781	-3.3922	-3.7597	-2.8259	-3.0767	-2.8748	-2.6464	-2.9184	-3.0221	-4.3709	-3.6391	-3.479	-2.7251	-3.4546	-3.6092	-2.9342
-0.6895	-0.78086	-0.54872	-0.0061892	0.70279	-0.36832	-0.10012	0.058822	-0.17466	0.18807	1.6828	0.41265	-0.36761	-0.74193	-0.44099	-0.15227	0.1449	-1.0248	0.14221	0.039972	-0.30189	0.024573	-0.47195	0.59928	-1.0875	-0.86906	-0.24458	-0.20328	-0.4983	-0.30987	-0.095426	0.4068	-0.36792	0.013398	0.29541	-0.76331	0.022268	-1.6962	-0.34031	-0.17541	0.13995	-0.19925	0.016668	-0.86167	-0.41925	0.14285	0.078281	-1.6715	-0.46602	-0.27462
-5.0082	-3.6901	-4.1627	-2.9139	-3.8809	-4.9846	-3.8332	-4.5503	-5.5142	-4.7486	-4.2263	-4.1953	-4.5418	-3.9375	-3.6723	-4.1253	-4.0028	-4.7628	-4.9637	-4.2105	-4.4874	-3.375	-4.2947	-4.4993	-5.2452	-4.1096	-4.1983	-4.2245	-4.0835	-4.5537	-3.8621	-4.1551	-4.5444	-4.8293	-4.3034	-5.492	-2.9998	-4.5473	-4.2503	-4.87	-3.7651	-3.8376	-4.1654	-4.5472	-5.4741	-4.5625	-4.0513	-4.1555	-4.2679	-4.2208
-13.282	-15.044	-13.474	-13.071	-14.69	-14.908	-13.866	-13.899	-14.296	-14.607	-13.807	-12.898	-13.618	-14.289	-11.906	-14.362	-14.672	-13.416	-14.885	-14.144	-14.166	-14.79	-13.476	-13.475	-13.352	-14.603	-13.397	-13.968	-13.251	-15.177	-13.266	-14.308	-14	-14.403	-13.262	-15.51	-13.607	-13.703	-13.46	-13.405	-14.322	-14.315	-13.316	-14.356	-14.103	-14.146	-13.783	-13.694	-14.116	-13.212
-1.7536	-1.0602	-1.6495	-1.9452	-1.7186	-1.7335	-2.7847	-1.8135	-0.98664	-1.7451	-3.1241	-1.706	-2.1065	-2.2457	-1.8754	-1.8943	-1.1602	-1.9391	-1.6735	-2.3873	-2.0199	-1.706	-1.5664	-2.4198	-2.0864	-1.8667	-2.2021	-0.68292	-2.4572	-2.2404	-1.7606	-1.6232	-2.1252	-1.9503	-1.6592	-2.7325	-1.3064	-2.474	-1.8059	-1.281	-1.9616	-2.1553	-1.7728	-1.7545	-2.046	-2.219	-2.0394	-2.6017	-2.8428	-1.5296
-22.474	-22.398	-21.228	-21.695	-21.728	-22.472	-21.797	-21.774	-22.707	-22.291	-22.194	-22.155	-22.431	-22.881	-22.573	-22.08	-22.709	-21.935	-23.992	-22.028	-21.927	-21.606	-21.899	-22.73	-22.623	-23.014	-21.623	-22.195	-21.694	-22.949	-21.169	-21.873	-22.071	-22.618	-21.069	-22.203	-22.705	-21.952	-20.996	-21.975	-23.401	-21.739	-22.162	-22.577	-21.67	-21.872	-22.508	-22.368	-22.329	-21.909
-9.155	-9.8612	-9.6135	-10.02	-8.6557	-9.42	-8.9351	-8.7627	-8.9307	-9.6199	-8.9453	-8.9391	-9.8388	-9.7485	-8.7901	-8.7885	-10.254	-8.9522	-9.4723	-9.0523	-8.933	-9.9864	-9.5958	-8.4778	-9.651	-9.6192	-8.5765	-9.149	-8.3905	-9.8902	-9.5357	-8.2309	-9.0513	-8.711	-10.654	-8.0439	-7.9385	-9.1393	-9.6962	-9.0456	-8.3593	-7.7287	-8.9899	-8.6757	-8.6709	-9.0228	-9.4438	-7.8903	-8.566	-9.5812
-12.37	-12.128	-12.476	-12.825	-13.171	-13.231	-12.401	-13.726	-12.187	-12.98	-13.191	-12.261	-13.123	-12.348	-11.606	-14.018	-13.98	-13.02	-12.69	-12.498	-13.085	-12.449	-13.328	-13.037	-13.692	-12.886	-13.521	-13.642	-12.073	-13.547	-12.21	-13.261	-13.615	-13.116	-13.47	-12.55	-13.102	-12.475	-13.404	-14.086	-12.189	-12.71	-12.753	-12.981	-12.759	-11.928	-11.993	-14.139	-12.6	-12.96
-12.317	-11.326	-11.275	-11.663	-11.333	-11.21	-10.832	-12.38	-11.595	-11.532	-11.633	-11.603	-11.239	-11.797	-10.465	-9.7943	-10.255	-11.803	-11.318	-11.632	-11.382	-11.324	-10.363	-11.074	-11.2	-11.373	-11.272	-11.699	-11.899	-10.923	-11.234	-11.832	-10.565	-10.907	-11.396	-11.342	-11.05	-10.756	-11.859	-11.222	-11.521	-11.073	-12.085	-10.982	-11.694	-11.635	-10.507	-10.948	-11.281	-9.9889
-4.8028	-7.0813	-4.8601	-6.4095	-4.8805	-6.1431	-6.0821	-4.6854	-5.4922	-6.0337	-5.181	-6.1926	-5.0836	-5.8114	-5.8742	-4.4776	-5.187	-5.3303	-5.1498	-5.7627	-6.1282	-5.21	-4.9799	-5.4691	-6.637	-4.768	-5.509	-5.3868	-6.8125	-5.1773	-6.2912	-5.3863	-5.4707	-5.147	-5.4008	-5.2242	-4.9386	-6.5942	-5.9203	-4.787	-5.7399	-5.8317	-5.8924	-6.0056	-5.277	-5.9861	-6.0281	-6.3318	-6.073	-6.1259
-9.292	-9.3477	-9.4882	-8.4095	-9.7494	-8.8825	-9.6113	-10.141	-8.1148	-9.9277	-9.0333	-9.6235	-9.0017	-9.257	-9.2818	-9.4258	-9.7067	-9.7346	-9.8667	-8.6984	-9.8703	-9.8327	-9.4735	-8.554	-7.7277	-9.1668	-9.6166	-8.8306	-8.9123	-9.0083	-9.6574	-8.817	-9.6722	-9.6885	-9.1653	-10.112	-8.493	-9.1254	-8.8789	-9.4302	-9.0669	-8.5588	-10.606	-9.4863	-9.6773	-8.7618	-8.744	-9.6508	-9.1063	-9.4799
-6.5557	-5.7587	-5.9007	-6.958	-6.3124	-6.8371	-7.0132	-6.6679	-5.6314	-6.45	-4.5692	-7.2256	-6.3577	-5.9242	-6.816	-6.2388	-5.2216	-7.1276	-6.134	-5.6254	-5.8502	-6.1023	-5.6756	-5.8785	-5.6283	-6.066	-6.7673	-6.7026	-7.0074	-6.815	-5.1603	-6.7514	-5.811	-6.66	-5.8066	-5.8846	-7.1987	-6.6029	-6.4617	-5.7969	-6.7537	-5.8793	-5.7159	-6.5909	-6.2567	-6.094	-5.7344	-6.2019	-5.9892	-7.4224
-10.33	-11.214	-10.658	-10.865	-10.998	-10.369	-11.697	-10.742	-10.61	-10.397	-10.937	-11.094	-10.779	-11.67	-10.585	-9.9432	-11.512	-9.8838	-11.591	-11.273	-10.518	-10.891	-11.925	-10.776	-10.894	-11.639	-11.069	-11.024	-10.007	-9.6036	-11.175	-11.791	-9.822	-10.447	-10.598	-10.698	-11.218	-11.107	-10.661	-11.823	-11.136	-11.474	-10.99	-10.367	-10.721	-10.73	-10.886	-11.121	-9.9438	-11.086
-21.787	-22.366	-22.739	-22.085	-22.417	-22.229	-21.962	-22.562	-22.736	-22.333	-21.969	-22.062	-22.496	-24.411	-21.577	-21.866	-22.572	-21.606	-22.225	-23.582	-23.312	-22.498	-22.135	-22.296	-22.905	-20.921	-21.632	-21.652	-21.741	-22.117	-20.83	-21.942	-21.389	-22.175	-21.172	-21.224	-22.553	-22.25	-23.014	-21.591	-22.753	-22.297	-22.747	-22.199	-22.745	-21.723	-22.317	-22.06	-22.067	-21.329
-3.2982	-3.8249	-3.8033	-2.2073	-3.757	-3.9146	-2.0515	-5.0207	-3.8237	-3.5284	-3.0404	-4.3417	-3.362	-4.0749	-4.555	-3.0316	-3.6761	-4.2111	-3.0795	-2.7863	-4.3337	-4.0233	-2.5299	-3.7934	-3.6369	-3.2538	-2.2931	-2.8949	-2.4488	-2.9198	-3.5923	-3.7974	-2.5137	-2.2673	-2.804	-2.6762	-2.6812	-3.4884	-4.1141	-2.6757	-4.6687	-5.1694	-4.0892	-4.113	-3.9755	-3.2568	-3.4729	-3.597	-3.1894	-3.1354
9.0265	7.7763	9.8194	9.5396	9.5425	9.6947	9.4004	10.794	10.594	10.665	10.338	10.527	10.116	9.8909	9.6272	10.367	8.9803	10.044	9.1689	10.405	10.134	10.145	10.003	9.5128	10.399	9.6081	10.412	9.7234	8.916	9.4153	8.5633	9.5961	9.2025	8.7493	9.1939	10.394	9.4245	9.5469	10.333	9.5097	10.644	10.035	9.7512	8.7173	9.2492	11.09	9.3804	10.421	9.9534	9.6513
-6.348	-7.3691	-5.1071	-5.2357	-5.2375	-5.6382	-5.7261	-5.4601	-6.6333	-6.2837	-5.8884	-5.4709	-4.4365	-5.1134	-5.4754	-4.5226	-4.7428	-5.6684	-6.0615	-5.6259	-4.6757	-5.6231	-4.6557	-6.0993	-5.9922	-6.3213	-4.8114	-5.2449	-5.9347	-4.3382	-5.38	-5.3899	-5.2608	-5.0389	-4.8882	-5.7219	-5.2426	-3.9286	-5.3331	-6.2374	-5.8944	-5.4205	-5.7467	-5.4914	-6.2878	-5.4727	-4.8376	-5.6733	-6.0316	-4.5385
-12.975	-13.957	-13.259	-12.628	-11.539	-13.211	-12.972	-12.532	-13.492	-13.303	-13.733	-12.866	-13.787	-12.557	-12.352	-12.571	-12.429	-11.484	-12.359	-12.502	-13.052	-13.502	-12.5	-11.367	-12.682	-11.742	-12.482	-11.592	-14.221	-12.637	-12.261	-12.111	-13.724	-12.945	-12.288	-12.834	-11.966	-13.778	-12.618	-12.994	-12.308	-12.815	-12.972	-13.811	-13.053	-12.372	-12.621	-12.964	-13.115	-11.558
-7.1943	-5.8936	-6.6467	-6.5476	-6.7562	-6.2912	-7.3228	-6.4469	-6.5903	-6.7982	-6.6178	-6.8898	-6.3021	-6.7546	-5.9894	-7.0809	-5.2767	-6.6386	-5.3936	-6.132	-6.8123	-5.4613	-4.0368	-6.6652	-6.6606	-6.825	-6.2948	-5.9452	-6.4196	-6.6222	-5.8965	-6.6709	-6.6834	-5.7437	-5.8339	-6.4107	-6.1749	-6.3588	-6.526	-4.6462	-6.5442	-6.6903	-6.1944	-5.599	-6.286	-6.0159	-5.9548	-7.4589	-7.4056	-6.7967
-11.082	-9.8285	-11.02	-9.6201	-11.308	-11.339	-11.097	-10.194	-11.162	-11.488	-10.214	-11.786	-11.344	-9.8104	-11.303	-10.389	-10.93	-11.423	-9.9475	-11.572	-10.661	-11.803	-10.173	-10.9	-9.326	-10.701	-10.991	-10.903	-11.078	-10.003	-11.199	-10.746	-10.834	-10.889	-10.228	-11.412	-10.415	-10.187	-10.448	-10.243	-11.304	-10.887	-9.4029	-10.757	-10.648	-11.032	-10.675	-10.585	-10.19	-11.117
-5.5369	-5.2838	-4.8701	-5.475	-5.1653	-5.6024	-4.7867	-5.0199	-5.5165	-5.2715	-5.8108	-4.2743	-4.5688	-4.9786	-4.1021	-4.3001	-4.7328	-5.5145	-5.0396	-5.074	-5.8597	-5.742	-5.6917	-6.4353	-5.0015	-5.0876	-4.7245	-4.6974	-6.3824	-4.731	-3.6374	-3.7535	-4.242	-4.5941	-6.1829	-5.1046	-4.7565	-5.248	-4.1865	-5.6424	-4.7867	-4.7631	-4.8725	-5.0184	-4.5399	-5.0553	-5.562	-4.9056	-3.7082	-4.9247
-12.516	-12.575	-12.338	-12.59	-12.607	-12.519	-13.134	-12.257	-12.754	-12.317	-12.777	-12.459	-11.613	-13.13	-14.105	-12.124	-11.608	-12.251	-12.822	-12.298	-12.643	-14.087	-13.104	-13.095	-12.073	-11.668	-13.807	-12.906	-12.439	-12.077	-13.486	-12.709	-12.41	-12.862	-13.605	-12.651	-12.712	-11.645	-11.925	-12.791	-12.954	-13.793	-13.957	-13.155	-13.186	-11.911	-13.02	-13.245	-13.523	-13.589
-12.372	-10.67	-11.396	-11.769	-11.095	-9.9857	-10.896	-10.955	-10.016	-11.352	-11.265	-11.245	-11.358	-11.466	-12.076	-11.574	-10.641	-9.8415	-11.877	-10.268	-12.564	-11.631	-11.231	-11.34	-12.195	-11.069	-12.02	-11.45	-11.275	-10.964	-11.867	-11.387	-10.369	-11.983	-11.78	-11.858	-12.906	-11.064	-11.269	-12.282	-9.9725	-12.182	-10.998	-12.348	-11.369	-12.064	-11.173	-10.756	-11.281	-11.907
6.9084	6.3773	6.7758	7.8265	8.3591	6.8824	7.7603	6.3677	5.9312	6.0093	7.0977	6.6107	6.8628	6.1595	6.2643	6.3191	6.7151	6.4598	7.0957	7.2084	7.5195	6.5121	5.3763	7.9355	7.483	7.6905	8.186	6.277	7.2073	6.8263	7.0542	8.0824	6.8035	6.878	8.3792	5.7315	4.8372	6.2155	7.1823	7.866	6.7253	5.9179	7.7086	7.3224	7.0802	6.4092	6.4537	6.4517	6.0148	7.2902
6.7643	6.3106	6.344	5.3626	7.3274	6.1846	6.6107	5.5888	6.7609	6.6633	6.2434	6.0608	7.3747	6.8124	6.5017	7.4252	6.3226	7.1864	7.5707	6.3699	7.2283	7.7059	7.7188	8.7468	6.8946	6.613	6.5995	6.5478	6.5859	7.2649	5.835	5.3484	8.371	6.0726	8.1734	6.341	5.5402	6.119	6.9783	6.5913	6.3507	6.9595	7.5309	7.4008	6.2797	7.1332	6.8466	6.1328	6.0491	6.9051
-2.1832	-1.6093	-1.3355	-1.4273	-1.0908	-1.4217	-0.91649	-0.95867	-1.6339	-2.3574	-1.1677	-1.0513	-2.3373	-1.3403	-1.0203	-1.7587	-1.6827	-1.4361	-1.6779	-1.4356	-1.9907	-1.7118	-1.3126	-2.4385	-1.4107	-1.6229	-1.7288	-0.55401	-1.6381	-0.83697	-0.35753	-1.307	-2.0886	-1.7646	-1.7131	-1.776	-1.8843	-1.9771	-2.0388	-2.0947	-0.75135	-2.7475	-2.4534	-1.4735	-1.3547	-1.2714	-1.549	-0.30447	-0.66315	-0.41766
-10.266	-10.516	-12.011	-10.715	-10.862	-11.074	-11.392	-10.032	-11.277	-10.1	-11.227	-10.52	-10.393	-11.041	-10.197	-10.068	-10.057	-10.545	-10.688	-11.201	-11.685	-10.522	-12.239	-10.634	-10.606	-10.783	-11.233	-10.703	-11.148	-10.727	-11.548	-9.4223	-11.12	-10.109	-10.913	-10.308	-11.626	-10.833	-11.317	-12.285	-10.346	-11.233	-11.147	-11.309	-9.8132	-10.746	-10.881	-10.609	-12.04	-10.568
4.9113	5.4164	4.4804	4.5825	4.7704	5.1499	5.1836	5.0573	5.7531	3.5829	5.3082	4.4671	3.8033	5.5228	5.0713	4.6862	4.9706	5.483	5.2263	5.7595	4.4884	4.9755	5.606	5.0521	4.7146	5.4502	3.1775	4.1967	4.865	5.6174	5.4213	5.1876	5.3922	3.7814	5.1776	4.7572	4.6731	5.1343	4.4538	5.6877	4.9277	4.3402	3.7941	5.8466	4.3363	4.7628	5.3071	5.3563	4.6457	4.6363
-9.5327	-10.436	-10.107	-11.021	-10.295	-11.885	-10.667	-11.89	-10.98	-10.487	-10.638	-10.619	-10.957	-10.341	-12.301	-10.891	-11.165	-10.342	-10.845	-11.675	-10.872	-10.967	-9.911	-11.032	-11.635	-10.204	-11.357	-10.983	-9.629	-11.215	-11.366	-10.64	-10.075	-11.263	-11.506	-11.431	-10.103	-10.404	-10.494	-10.515	-11.467	-10.457	-11.495	-11.197	-9.5979	-11.698	-10.877	-10.726	-10.916	-10.94
-0.99119	-2.6294	-3.193	-2.9597	-2.3757	-4.0946	-2.1873	-1.9876	-2.8225	-2.6477	-3.7938	-2.7538	-1.8744	-2.5798	-2.0302	-3.9951	-1.769	-2.3455	-2.8252	-2.6747	-2.2417	-1.9429	-2.5307	-3.5235	-2.9022	-1.1523	-3.6122	-3.2998	-2.6461	-2.556	-2.7199	-2.9183	-3.3992	-2.7132	-1.8962	-2.4798	-2.3579	-2.3105	-3.6033	-2.0925	-2.2627	-2.8113	-3.4294	-1.1916	-1.3119	-3.0492	-3.2165	-2.2563	-2.6037	-2.5235
0.91493	0.80931	-0.88811	0.38137	0.42781	1.1755	0.13987	-0.1318	0.44654	0.73698	-0.43505	1.1929	-0.33728	1.0628	0.59699	0.33032	-0.08427	-0.37174	-0.54	0.77922	0.15035	1.249	0.41841	0.27466	-0.048582	0.70347	1.0438	-1.0804	0.61628	1.3646	-0.23565	0.87714	-0.14199	-0.88495	1.2998	0.18561	1.7457	0.0076987	0.45718	-0.46057	-0.87817	0.91263	0.68136	-0.041041	0.76488	0.9123	0.59798	1.5434	0.12873	0.0025999
-12.996	-13.116	-12.659	-12.336	-12.756	-12.842	-12.821	-13.699	-12.76	-14.059	-13.46	-12.673	-14.102	-12.848	-13.353	-12.179	-13.579	-13.845	-12.396	-12.524	-13.47	-13.315	-12.854	-13.774	-14.872	-13.44	-13.969	-13.123	-12.993	-12.668	-13.663	-12.413	-13.044	-12.526	-13.393	-14.273	-13.405	-12.01	-13.515	-13.097	-12.935	-12.511	-12.464	-13.034	-12.699	-13.595	-14.208	-12.639	-12.865	-13.303
-3.0867	-4.0605	-4.3325	-3.5516	-3.0523	-3.463	-4.1213	-3.1691	-3.5951	-2.836	-2.4488	-1.2106	-3.0653	-4.9377	-2.6435	-2.9542	-3.1664	-3.7991	-3.0439	-2.9217	-3.2379	-2.346	-2.3169	-3.9103	-3.5924	-3.4408	-3.1947	-2.9591	-3.8412	-3.0629	-1.8185	-3.661	-3.1697	-2.7829	-2.7658	-2.3164	-2.4294	-2.6508	-2.91	-3.4778	-4.0834	-2.9583	-3.0015	-3.1362	-3.8565	-3.7316	-4.2265	-3.971	-3.4031	-4.2843
-12.674	-13.036	-12.273	-13.059	-13.239	-13.535	-13.054	-13.658	-12.117	-11.473	-13.918	-12.326	-12.719	-13.283	-12.506	-13.298	-13.704	-13.407	-12.946	-12.83	-14.011	-12.655	-12.47	-11.873	-13.202	-13.418	-13.24	-13.659	-12.406	-13.538	-13.62	-12.18	-13.041	-12.772	-12.698	-13.168	-12.876	-13.816	-13.432	-12.947	-12.64	-13.734	-12.834	-13.508	-12.601	-13.097	-12.892	-11.952	-13.571	-14.306
-3.7435	-2.5479	-3.3524	-4.1366	-4.1874	-2.7801	-2.889	-3.3981	-3.7539	-4.2512	-3.3416	-4.2743	-3.5185	-2.9894	-3.1896	-3.1843	-2.1071	-2.6506	-3.498	-4.0552	-3.5903	-3.1936	-2.8322	-2.6192	-1.9997	-3.139	-2.4812	-3.1605	-3.3635	-4.0792	-3.5622	-2.9616	-3.6376	-2.7593	-2.955	-2.7357	-3.8692	-2.3141	-2.929	-2.1674	-4.5991	-2.8836	-2.4753	-2.2856	-4.1823	-3.354	-3.8633	-2.4626	-2.7958	-3.1199
-2.8546	-3.3468	-1.9363	-1.729	-2.6111	-4.2639	-2.864	-2.5397	-1.4194	-2.5826	-3.1279	-2.0282	-1.3684	-1.204	-2.637	-2.792	-0.91851	-1.8606	-1.9183	-3.4265	-2.552	-2.6118	-3.3669	-2.6213	-3.2353	-1.3051	-2.0796	-3.6153	-1.9506	-1.8473	-2.1367	-1.2921	-1.3444	-2.0218	-1.9854	-1.5758	-2.5873	-2.2065	-2.287	-1.8599	-2.4582	-2.7875	-2.5599	-1.4916	-2.6715	-3.5995	-2.0481	-2.3834	-2.3396	-3.5943
-9.7257	-9.1826	-10.231	-8.9492	-8.376	-9.6842	-9.6913	-9.1873	-9.2742	-9.4163	-8.8435	-9.1635	-8.4608	-9.9504	-9.3669	-9.7898	-8.2766	-9.4107	-9.3918	-9.2372	-9.2401	-8.9285	-9.7307	-9.4308	-9.9035	-9.5484	-8.9781	-8.7564	-9.8135	-10.241	-9.6948	-9.7291	-8.609	-9.4866	-8.8105	-8.1813	-9.8344	-10.331	-9.8837	-8.8903	-9.2892	-9.2401	-8.7809	-9.8842	-9.2728	-9.433	-8.1754	-9.7002	-10.415	-9.2838
-4.0692	-3.8761	-4.8357	-5.7968	-5.1004	-4.8977	-3.5256	-3.6134	-4.931	-5.024	-5.8053	-4.4277	-5.3407	-4.8059	-5.0081	-4.5468	-5.1655	-4.8881	-5.3812	-4.9054	-5.1313	-4.9797	-5.1563	-4.2223	-4.2782	-4.4304	-4.5796	-4.5304	-5.3769	-4.3548	-3.9965	-4.9945	-4.7522	-4.8388	-3.9654	-5.9806	-5.0978	-5.3558	-4.3783	-4.1151	-6.182	-3.9427	-4.9359	-4.8598	-5.8132	-5.3106	-5.0648	-4.9496	-5.0357	-4.2351
-9.292	-8.1177	-8.3966	-8.3603	-8.9645	-8.6218	-9.1548	-9.1342	-8.7528	-9.1049	-9.1127	-9.2521	-9.7257	-9.3314	-9.9901	-9.2045	-8.3632	-8.0166	-9.3476	-9.8779	-9.5853	-9.7785	-9.8249	-8.3312	-8.928	-9.7044	-10.183	-8.9844	-8.8941	-8.7527	-8.5248	-8.5093	-9.4285	-9.6448	-8.9126	-9.2975	-8.5302	-9.1487	-9.358	-9.3852	-9.6674	-9.2985	-8.1774	-8.6769	-8.1251	-8.8462	-8.8419	-9.6634	-7.9155	-9.0318
-10.85	-11.186	-11.765	-10.842	-10.59	-11.416	-10.88	-12.085	-11.529	-11.685	-11.6	-11.887	-11.761	-11.043	-10.505	-10.821	-10.958	-10.731	-10.634	-11.206	-10.391	-10.368	-12.059	-10.474	-10.542	-10.862	-11.728	-11.086	-11.806	-11.549	-10.194	-11.747	-10.425	-11.304	-11.338	-11.937	-11.769	-11.304	-11.789	-10.578	-11.911	-11.698	-11.881	-11.888	-12.348	-11.953	-10.842	-11.755	-9.8064	-11.948
-10.719	-11.107	-11.072	-12.86	-10.98	-10.957	-11.772	-11.472	-11.52	-10.997	-12.243	-13.148	-11.072	-11.962	-11.872	-11.825	-11.3	-10.764	-12.766	-12.467	-11.951	-12.188	-10.145	-11.452	-11.75	-11.886	-12.123	-11.944	-10.85	-11.451	-11.54	-12.184	-12.231	-11.766	-11.574	-11.304	-12.525	-12.801	-12.045	-10.759	-12.483	-11.855	-10.924	-11.73	-11.951	-11.904	-12.116	-11.873	-11.227	-11.506
7.9585	7.5222	6.4975	6.7314	6.3367	7.3663	7.2771	6.7499	6.6825	6.8923	6.723	6.3183	5.3329	6.7252	6.9399	7.633	6.0201	6.3642	7.1046	6.2067	6.0834	6.3883	7.1323	6.242	7.3673	5.4039	7.7033	6.7322	6.3208	7.4375	6.9783	6.1192	5.8917	7.0514	6.4131	6.5849	6.6302	6.4946	6.5831	6.6809	7.0063	7.0603	7.9364	7.3483	7.2544	6.1945	6.7267	7.0606	7.3777	5.8991
-9.3417	-9.4209	-10	-8.9711	-10.125	-10.057	-8.5431	-10.243	-9.4321	-9.0669	-9.0432	-9.0851	-10.587	-9.6759	-9.8525	-8.666	-9.7173	-8.474	-8.4814	-8.7477	-9.1538	-9.0852	-8.4606	-9.4311	-9.0923	-9.0009	-10.266	-9.171	-7.932	-9.6099	-8.2059	-8.7272	-7.9503	-9.2747	-9.0806	-9.4051	-8.4921	-8.9675	-8.7011	-8.6053	-9.0214	-8.8339	-9.2098	-9.748	-8.1815	-9.6423	-9.4757	-8.9247	-7.7975	-8.6093
8.6741	10.158	10.693	9.9682	9.0962	9.9002	10.204	8.4996	10.158	9.3191	9.0401	10.502	10.042	9.6721	10.013	8.9948	9.418	10.625	10.999	9.0459	10.317	9.7976	9.1441	9.6383	10.292	9.8115	9.5677	10.249	10.506	9.0286	9.8851	9.0739	9.9082	10.695	9.0894	9.2938	9.5153	10.816	10.747	9.2004	8.544	10.193	9.6135	9.539	10.288	10.768	8.5476	10.205	9.8986	9.68
-10	-10.496	-9.3544	-9.9231	-8.3628	-8.7734	-9.0044	-9.4076	-9.4085	-9.2686	-9.9061	-9.5533	-9.0577	-10.338	-9.1949	-9.6787	-9.2259	-8.6663	-9.5328	-9.0227	-9.6749	-9.4014	-10.244	-9.0065	-9.2466	-8.9732	-9.7568	-9.6117	-9.1585	-8.2475	-10.824	-9.7081	-10.658	-8.8064	-8.6729	-9.0134	-9.5341	-10.271	-10.072	-8.6499	-9.4696	-10.727	-10.058	-9.6882	-10.216	-9.0081	-9.3438	-8.4024	-9.5385	-8.9939
-4.0395	-3.4121	-3.3885	-2.7508	-4.126	-2.7241	-2.7069	-3.4445	-2.1436	-2.7602	-2.7182	-4.3746	-4.0081	-2.9388	-3.3537	-3.4108	-3.0235	-3.3573	-3.7494	-3.3582	-1.7924	-2.95	-2.9163	-3.4331	-3.4548	-3.0269	-3.0311	-2.7955	-1.7026	-3.8657	-3.0786	-4.1726	-2.4374	-2.92	-3.2324	-1.4642	-2.3428	-3.5945	-2.49	-3.2269	-3.2898	-2.563	-4.1128	-3.2581	-3.9686	-2.6266	-1.4459	-3.5512	-1.73	-2.8127
-1.5884	-1.0408	-1.9439	-1.7132	-1.6796	-0.43249	-1.2201	-2.1376	-1.6106	-2.3046	-1.577	-1.6033	-0.44004	-1.4169	-2.6056	-0.81838	-0.82678	-0.52649	-0.97617	-2.2097	-0.43663	-2.4822	-0.10786	-1.9288	-2.8612	-0.81694	-1.4805	-1.4474	-1.7104	-1.1473	-1.0539	-1.4945	-1.7507	-1.2751	-1.065	-1.9192	-1.413	-0.86054	-1.6555	-0.20639	-2.0953	-1.8115	-1.0048	-1.9152	-1.6781	-2.1743	-1.327	-1.3543	-2.7245	-1.1584
-11.123	-11.528	-11.353	-11.561	-11.78	-11.884	-12.169	-12.067	-10.836	-11.679	-11.83	-11.836	-10.575	-11.044	-11.201	-11.292	-12.561	-12.4	-11.054	-11.594	-11.324	-12.028	-10.123	-10.932	-11.4	-12.523	-13	-10.061	-12.006	-11.022	-12.822	-10.618	-11.896	-12.315	-12.153	-12.134	-10.457	-11.488	-11.516	-11.541	-11.166	-12.648	-11.112	-11.939	-12.157	-11.424	-12.146	-12.74	-12.439	-11.387
-4.5202	-3.7646	-3.4609	-3.3492	-4.5921	-3.8604	-3.7482	-3.9038	-2.9146	-2.8251	-4.6742	-4.2068	-3.5537	-3.2881	-3.5909	-4.2044	-4.3427	-4.2463	-2.9903	-2.7706	-3.3996	-3.0881	-3.2505	-2.8047	-3.0434	-4.1516	-3.9034	-3.9597	-3.9723	-3.2914	-4.294	-3.5695	-3.5565	-3.7094	-3.2991	-3.111	-3.6635	-3.0772	-3.0244	-4.3517	-4.5857	-4.7098	-4.569	-4.0483	-3.2861	-3.3378	-4.1389	-3.9063	-2.6927	-3.4428
-0.91863	-1.0397	-1.5934	-1.7218	-1.6977	-1.6124	-2.5855	-0.62405	-1.0501	-1.534	-0.89501	-0.84789	-1.6754	-0.85968	0.65892	-1.4486	-2.1987	-2.1889	-2.4346	-1.1794	-1.9277	-1.3286	-0.62154	-0.97862	-1.8778	-0.81441	-1.9532	-1.1512	0.24038	-1.3594	-2.5182	-1.0878	-0.51405	-1.1412	-0.28552	-1.5071	-1.4134	-2.0804	-1.1406	-0.10321	-1.9974	-2.5958	-1.9873	-1.0598	-0.97587	-2.4923	-1.7489	-1.687	0.11442	-1.3871
4.6021	3.5068	4.7534	3.9028	4.4655	4.2103	4.164	4.6054	5.5202	3.7463	4.4521	4.5895	3.2352	4.7987	4.5065	5.023	4.3434	3.5929	4.7864	3.8859	2.8623	5.2157	3.6094	4.8088	3.8269	5.0197	5.4263	4.9614	3.6751	4.6108	3.0303	4.2014	4.4563	3.8957	4.528	5.4296	4.4064	4.5648	3.9125	4.6603	4.2285	5.0803	5.0836	4.1386	3.9984	4.6147	4.5642	4.3437	3.8346	4.0111
-1.939	-1.324	-1.0431	-2.0279	-1.3222	-2.2093	-1.6568	-2.9771	-1.2532	-1.1813	-1.8434	-1.3178	-0.72008	-0.887	-1.1128	-1.2495	-1.9019	-2.5175	-2.6316	-0.84711	-0.921	-2.2376	-1.3406	-1.9134	-0.84331	-1.5058	-1.9869	-1.0999	-2.4939	-1.5118	-1.0276	-0.58462	-0.58958	-1.1567	-1.2302	-1.9674	-1.2518	-2.533	-0.84026	-0.39951	-1.9758	-1.2431	-1.6312	0.091028	-1.0354	-1.8213	0.15637	-1.4619	-1.4944	-1.2526
9.5989	9.3104	9.9939	8.9994	9.706	9.4065	10.358	10.606	10.855	9.925	10.478	10.034	8.6463	10.034	10.215	9.4724	9.7349	10.103	9.7973	9.9152	10.166	10.551	10.57	9.8219	9.5085	10.03	8.9757	9.3412	10.66	9.4939	10.252	9.6001	9.0076	10.556	9.3308	9.7811	9.4023	9.721	10.606	10.195	10.4	10.703	9.2268	9.5	10.059	9.6404	10.432	9.192	9.3406	9.2534
-2.344	-1.4147	-2.9732	-2.3117	-2.6244	-3.0886	-2.1905	-2.0214	-3.2552	-2.3063	-2.7253	-3.136	-1.7147	-1.8856	-2.3728	-2.8775	-1.7417	-2.1551	-3.2475	-2.1912	-1.5184	-2.5745	-2.4204	-2.4842	-1.5735	-2.8772	-2.0282	-2.6814	-2.5197	-3.4356	-1.9711	-2.1879	-2.2417	-2.4518	-1.9733	-3.4361	-2.602	-2.6363	-2.1382	-3.4596	-2.6026	-2.4522	-1.5254	-3.1734	-1.4162	-2.7583	-1.9062	-2.9489	-2.9754	-2.2329
-3.1468	-3.396	-2.998	-3.9137	-4.6094	-3.6062	-4.8673	-3.1858	-2.5135	-3.7705	-4.9408	-3.7537	-3.015	-3.1836	-4.5512	-2.6661	-3.5517	-2.6966	-2.9479	-3.2278	-2.9128	-2.313	-4.0949	-3.6247	-3.3692	-3.31	-3.127	-3.8539	-3.7689	-3.6107	-1.8699	-2.7329	-3.9411	-2.936	-4.1808	-2.5284	-3.4062	-2.6269	-4.1494	-3.2753	-3.4506	-2.6227	-3.2092	-3.548	-3.3123	-3.0794	-3.9007	-4.1852	-3.164	-2.9329
1.5986	2.2336	-0.38461	2.2984	2.2824	0.45318	2.7163	1.2891	1.7977	2.5403	1.747	2.4287	1.1062	2.3539	0.49619	0.7718	1.2073	2.4212	1.6026	1.0914	1.7325	1.1433	1.3429	1.8082	1.4058	1.2394	1.487	2.2681	0.80319	0.88154	1.4143	2.1793	1.7762	2.1104	1.9518	2.4718	1.8421	1.5591	1.7247	1.1157	1.7618	2.7039	1.5232	1.8561	1.2312	2.3233	1.919	1.8681	2.9882	3.2422
6.9149	6.6159	6.1727	6.1098	6.087	6.2947	6.3424	6.1837	7.1522	7.133	7.178	6.9818	7.0599	7.4668	5.4493	6.4275	6.3923	7.589	6.3908	8.2589	7.2732	6.9275	6.7586	5.575	7.5175	7.7895	6.126	7.4455	7.2335	6.9476	6.0814	6.0519	7.307	7.0241	7.0354	6.4602	7.3074	6.4995	7.1893	7.5103	6.9496	7.3919	6.8405	6.4036	6.5302	7.1048	6.2344	7.4605	6.679	6.6253
4.0801	3.708	3.4401	4.3992	3.3735	2.6565	3.1548	3.6877	2.9389	2.8165	1.9148	3.2219	3.1201	1.9176	2.8707	2.4488	3.903	3.1021	3.2153	3.1637	3.6208	2.4361	2.9885	4.1244	3.3612	2.9891	2.9578	3.1478	3.4815	3.3445	2.4275	3.1124	2.8875	2.835	3.1808	2.7712	2.8498	2.8968	4.2024	1.6422	2.6847	4.195	2.496	3.7497	3.0989	2.8889	2.3403	2.3284	1.9063	2.8089
-5.0505	-6.5852	-5.2308	-5.7493	-3.5044	-5.4037	-5.0007	-4.4805	-6.013	-5.8315	-4.6866	-4.1262	-4.5222	-4.5127	-5.7329	-5.3381	-4.9936	-5.3842	-4.8543	-5.3912	-5.259	-5.015	-5.1977	-5.4071	-5.5758	-4.0707	-4.2912	-5.7097	-4.3936	-5.2183	-4.6261	-5.2069	-4.7338	-5.9143	-5.3424	-5.0508	-6.2453	-4.8021	-4.819	-5.222	-5.5765	-5.5457	-6	-4.8613	-4.2056	-6.8154	-4.6146	-4.5682	-4.2659	-4.8546
-2.3091	-2.2952	-1.4318	-1.2602	-0.31211	-1.8297	-1.7877	-1.902	-1.1863	-1.4494	-1.8856	-0.06346	-0.56183	-0.62257	-1.5618	-1.1863	-0.99277	-1.0174	-1.5026	-0.36197	-0.94063	-2.0615	-1.243	-1.628	-2.176	-2.2227	-1.6019	-1.1985	-1.6287	-0.8709	-1.1384	-1.0336	-0.55086	-1.4082	0.55436	-1.4019	-1.9952	-2.6964	-1.8211	-0.74444	-0.89458	-2.8704	-1.4934	-0.47731	-1.2246	-1.022	-0.91558	-1.7993	-1.2036	-2.7343
-3.6402	-3.438	-2.1458	-2.0699	-3.9378	-3.6368	-2.45	-2.4568	-2.9833	-2.5225	-2.6388	-2.5165	-3.153	-2.7807	-3.4224	-1.626	-1.5174	-3.4552	-1.8824	-2.7802	-4.1834	-1.496	-3.2991	-2.9954	-1.0769	-3.0644	-2.5969	-2.9983	-2.0582	-2.7684	-2.3424	-2.5511	-3.0989	-2.4337	-2.7422	-2.5888	-1.4883	-2.874	-2.1857	-2.87	-2.137	-3.587	-2.9569	-2.4619	-2.5846	-3.8283	-2.3403	-1.6509	-3.255	-2.8903
-8.2783	-8.6921	-9.6926	-8.6823	-7.8735	-9.6405	-9.4105	-8.6775	-10.371	-8.6944	-8.5526	-9.2319	-8.52	-9.5462	-7.8766	-7.9729	-10.118	-9.4529	-9.2604	-8.9502	-9.5438	-8.744	-9.3661	-8.7994	-8.3782	-9.5918	-9.6353	-9.9675	-9.228	-9.2116	-9.1938	-8.6523	-9.1108	-8.0251	-9.2809	-9.3062	-9.2049	-9.3864	-9.5812	-7.7986	-7.9505	-8.2811	-7.8913	-7.8111	-8.6749	-8.1461	-9.1377	-9.881	-9.0419	-8.9524
-5.0393	-5.5733	-6.6658	-6.0584	-6.024	-6.4695	-5.7589	-5.8544	-5.049	-6.76	-6.0803	-6.5755	-5.4296	-5.7032	-4.7924	-5.1269	-5.997	-6.4312	-5.4537	-6.1428	-5.0476	-5.4672	-5.9759	-5.3235	-6.2575	-5.858	-5.9995	-6.0588	-4.7407	-4.0494	-5.7084	-5.0248	-5.0476	-4.5361	-5.0209	-6.1649	-5.5828	-6.1722	-5.973	-5.6477	-5.3343	-5.7618	-6.2242	-5.3506	-5.8586	-6.2579	-5.1013	-5.9144	-5.5108	-4.0079
-4.8818	-5.718	-4.5442	-6.54	-5.307	-5.2914	-4.5286	-5.5956	-6.2532	-5.6478	-4.9298	-6.2887	-4.9722	-7.0415	-6.2192	-5.6662	-6.0786	-4.7726	-5.1114	-6.1459	-5.2949	-5.3305	-5.2014	-5.8363	-4.8826	-4.8747	-5.2505	-6.1348	-5.8736	-5.8106	-5.1544	-6.0915	-5.0817	-5.8346	-5.4565	-5.9353	-5.4923	-6.2003	-6.5851	-5.0794	-5.2101	-6.1476	-5.14	-5.3954	-5.7239	-5.3998	-5.2638	-5.6936	-5.4453	-5.6189
-13.731	-15.559	-14.265	-14.171	-14.877	-13.765	-14.385	-14.329	-14.719	-14.021	-14.695	-14.09	-14.917	-14.222	-13.213	-14.553	-13.978	-13.924	-15.292	-14.091	-14.428	-14.729	-15.354	-14.571	-14.48	-13.521	-14.061	-14.771	-14.184	-14.247	-13.564	-14.764	-14.209	-14.248	-14.393	-14.21	-13.949	-14.303	-13.976	-14.53	-13.86	-14.635	-13.79	-14.779	-14.111	-14.056	-13.286	-12.611	-14.37	-15.775
-1.6076	-2.717	-1.1092	-0.14026	-1.4615	-0.95747	-2.1075	-1.4983	-1.4717	-1.5695	-1.5303	-1.8339	-1.8645	-1.5223	-0.76389	-2.7941	-1.6462	-1.8685	-2.3284	-1.5635	-1.695	-2.7303	-1.2787	-2.7317	-1.5825	-1.8798	-1.885	-1.2389	-2.2026	-3.4912	-0.76397	-1.4821	-2.4246	-1.335	-1.8197	-1.3103	-0.26615	-1.7535	-2.4825	-1.9084	-1.6724	-1.5099	-1.9611	-2.7107	-2.1504	-2.4563	-1.4828	-1.4202	-1.7774	-2.2441
-9.1939	-10.284	-10.067	-10.983	-8.9044	-9.1639	-10.332	-10.477	-8.9894	-9.5979	-10.042	-10.745	-10.389	-11.484	-10.245	-8.6506	-9.2904	-10.51	-11.713	-9.9748	-9.7726	-10.908	-10.549	-10.636	-9.6067	-10.606	-10.498	-11.077	-9.4824	-11.006	-9.4287	-10.822	-9.2185	-9.0832	-9.0511	-9.4351	-9.6126	-10.924	-10.897	-10.889	-9.952	-10.461	-10.477	-11.961	-9.4182	-10.129	-10.162	-10.932	-10.494	-9.6416
6.4761	7.7453	7.3083	6.8475	7.7583	7.8032	5.641	5.5646	6.8305	5.8593	6.9335	7.4056	6.114	6.8024	7.9957	7.1595	7.7018	7.1269	7.6009	6.4919	7.1044	6.8117	6.6849	6.4916	7.3437	7.9101	7.623	6.2619	6.5292	6.7053	6.2741	6.8821	7.5447	7.1898	6.3919	6.4406	6.6335	7.8447	6.6955	7.3025	7.0036	5.5223	6.4081	6.983	7.2331	7.6744	6.8303	6.6979	7.7074	6.8937
-12.92	-12.393	-12.128	-13.081	-12.83	-13.419	-13.211	-12.68	-13.144	-13.177	-14.401	-12.465	-12.737	-13.721	-12.78	-13.95	-13.034	-12.509	-11.978	-12.829	-14.062	-13.835	-13.153	-13.495	-13.567	-13.644	-12.497	-13.624	-12.509	-13.242	-13.08	-14.032	-13.187	-13.653	-13.697	-12.818	-13.167	-12.559	-13.396	-11.775	-14.135	-13.101	-11.611	-14.408	-13.023	-13.642	-12.107	-12.894	-12.854	-12.876
-5.2471	-4.586	-5.5073	-5.13	-5.8069	-5.7367	-4.5625	-6.1669	-6.2783	-5.1478	-5.6152	-4.8457	-6.2018	-5.8924	-5.1061	-5.0079	-5.8737	-5.4836	-5.2284	-5.7084	-4.9853	-5.3954	-4.9056	-4.5207	-5.4328	-5.1476	-6.3465	-6.1734	-5.0332	-6.6184	-6.5342	-4.7555	-5.5219	-5.3639	-5.9642	-5.6454	-6.4975	-5.6343	-5.5297	-4.8426	-4.9466	-4.5497	-5.7556	-5.8362	-5.0209	-5.7184	-5.7236	-5.0715	-5.041	-4.8812
-1.3127	-1.1234	-0.77543	-0.68407	-0.16771	-1.1512	-1.4606	-2.0299	-0.63802	-0.069205	-0.75253	-1.1084	-1.5543	-1.3775	-1.2482	-1.3279	-0.72096	-0.75644	-2.2503	-1.8597	-2.3975	-1.3966	-1.6331	-2.0221	-0.51812	-1.3686	-1.1009	-1.2373	-1.7917	-1.1025	-1.9533	-1.4879	-2.1448	-1.2357	-1.5175	-0.29225	-1.7852	-1.4674	-1.4953	-0.99295	-1.7962	0.025746	-1.4535	-0.78482	-0.7889	-2.1325	-0.86219	-1.5445	-1.4057	-1.4288
-6.4933	-5.4474	-5.1897	-6.0177	-5.5618	-5.6564	-6.2042	-6.1627	-5.5326	-5.8278	-6.7507	-5.5761	-5.2383	-5.7434	-5.1763	-4.6235	-4.3779	-5.5099	-5.2094	-4.5015	-5.3346	-4.5462	-5.2209	-6.4685	-5.5306	-4.6664	-5.1138	-6.6017	-6.1027	-5.0024	-5.998	-5.7423	-5.6167	-5.5396	-5.063	-5.159	-6.7246	-5.5848	-5.25	-6.0724	-5.3544	-4.7715	-5.3562	-6.6035	-5.0456	-6.2509	-5.2115	-4.7058	-5.488	-6.041
7.7794	8.3239	8.3829	9.5514	7.6747	7.4849	8.9751	7.6838	7.9708	7.7739	9.1727	8.5456	6.7876	7.1381	7.3966	8.1399	9.0537	7.9815	8.2514	8.4965	7.3699	7.4364	8.4609	8.2658	8.7015	7.776	8.6055	7.2032	7.7033	7.5125	8.6141	8.1832	7.9897	8.829	8.8309	7.5203	9.7147	8.5017	7.8639	8.4976	8.5973	10.197	8.0308	8.0095	8.7007	7.683	8.4212	8.0769	6.0444	7.4331
-5.9523	-5.1777	-6.829	-5.8468	-6.5239	-7.6819	-5.1499	-7.5229	-7.2125	-6.5427	-6.2011	-5.6758	-6.1012	-6.2225	-6.4353	-6.95	-5.3082	-6.4746	-5.7879	-5.3181	-6.267	-6.1053	-6.6662	-6.4612	-6.187	-6.6968	-6.8132	-6.7791	-6.3519	-5.4453	-6.593	-7.053	-6.1292	-5.5434	-7.5023	-7.7245	-6.521	-6.4082	-6.2806	-6.7792	-7.676	-6.2562	-7.0425	-6.7418	-6.6896	-6.0482	-5.7001	-6.6769	-7.3842	-7.0891
-4.5794	-4.9675	-4.6085	-5.981	-3.2638	-4.1198	-4.0581	-4.9655	-4.3374	-4.2639	-4.1932	-4.0288	-4.5663	-4.481	-3.9211	-4.9623	-4.6254	-4.6469	-4.1597	-5.3549	-3.9113	-4.7334	-5.2035	-4.0721	-4.4565	-3.9095	-5.7558	-5.8746	-4.9594	-4.0786	-4.2175	-4.9586	-4.3949	-4.0916	-5.3394	-4.5419	-4.3071	-4.2388	-4.9519	-3.864	-4.767	-4.5553	-4.3446	-5.1168	-4.4859	-5.4949	-4.5935	-5.6619	-5.0784	-5.2784
-1.0718	-1.6631	-0.60697	-0.86791	-0.93735	-0.67315	-1.1587	-1.3864	-1.4429	-0.81403	-0.64514	-1.4885	-1.7407	-1.0194	-1.9843	-1.8955	-0.94039	-1.1549	-0.95689	-1.0616	-0.72165	-1.0338	-1.7764	-0.69587	-1.9743	-0.74347	-1.0393	-1.0665	-0.76844	-1.5598	-1.327	-2.1059	-2.0123	-0.43566	-1.6111	-1.862	-1.4259	-1.8965	-0.098685	-2.114	-1.6403	-0.97994	0.066646	-2.7426	-2.0426	-1.7762	-0.96646	-1.7813	-1.4277	-1.7736
9.3817	8.1405	7.0052	8.2897	7.3678	8.2992	8.0034	8.3548	8.4975	7.765	7.1333	7.9573	6.6771	7.2145	8.3815	7.3717	8.6141	8.1212	8.9846	8.37	7.0085	8.1403	8.663	8.124	8.2744	9.1096	8.1597	8.5755	9.1555	7.5537	7.3711	6.8861	8.225	9.7101	7.2595	8.0941	7.9654	7.9518	7.9535	8.1116	7.2623	6.9261	8.7461	8.7455	7.6802	7.545	8.1381	8.747	8.3705	8.0916
-12.06	-12.218	-11.755	-11.112	-12.299	-11.278	-11.819	-12.027	-11.917	-12.576	-12.074	-12.098	-12.015	-11.586	-12.078	-10.647	-11.109	-11.481	-11.434	-11.633	-11.328	-10.961	-12.259	-11.199	-12.052	-12.018	-10.997	-12.658	-11.044	-12.385	-11.849	-11.677	-11.112	-12.25	-11.314	-10.931	-12.181	-11.183	-11.628	-11.624	-12.344	-12.475	-12.25	-12.328	-11.78	-11.887	-10.56	-12.277	-11.627	-11.764
-2.5045	-3.3267	-1.0387	-2.3224	-2.4719	-0.96849	-1.1184	-3.2415	-1.3698	-3.2127	-1.3195	-1.9978	-1.5508	0.088536	-1.9416	-2.1053	-2.7083	-3.5618	-1.22	-1.6594	-1.2396	-2.1889	-1.8526	-2.5854	-1.716	-2.8246	-2.6746	-1.5261	-1.9526	-2.4618	-1.8595	-0.99719	-2.3303	-1.9004	-1.8721	-1.8471	-2.2859	-1.0854	-0.47099	-1.8183	-2.0453	-2.041	-1.8732	-2.676	-2.1982	-0.88947	-1.3917	-0.85869	-1.8805	-0.97139
-4.0065	-2.4378	-2.5204	-3.0112	-4.0563	-3.7208	-3.6995	-3.1574	-3.5333	-3.4937	-2.4199	-2.6998	-3.6456	-2.8836	-3.0403	-3.9276	-2.2374	-2.5847	-3.4257	-3.6961	-4.1973	-3.1696	-2.8976	-2.9802	-2.5669	-4.1766	-2.1819	-2.8562	-3.2346	-3.536	-2.2924	-3.9055	-3.1009	-4.0076	-3.2597	-4.3074	-3.4922	-2.705	-3.9596	-3.5893	-3.1189	-3.0087	-3.059	-3.1551	-2.2876	-2.9772	-3.8198	-3.7585	-2.6085	-3.9072
-2.0635	-1.6199	-1.4039	-0.58291	-1.4024	-1.4992	-1.4541	-0.58836	-0.67778	-0.92269	-1.2564	-0.71216	-1.5517	-0.55022	-1.1275	-1.8449	-2.2851	-2.5478	-1.1985	-1.4215	-0.64636	-2.6569	-1.1724	-1.4344	-1.8273	-1.1574	-0.63689	-1.7314	-1.5316	-0.8715	-1.5773	-1.0759	-2.1034	-0.92113	-1.1229	-1.4905	-1.6986	-1.3017	-1.396	-0.54695	-1.2223	-1.8994	-1.0067	-1.4957	-1.5595	-0.32398	-0.47826	-0.47228	-1.2543	-1.2085
-11.841	-12.961	-11.81	-10.98	-12.388	-12.615	-11.948	-12.208	-12.407	-11.071	-13.194	-12.227	-11.796	-11.931	-12.276	-11.252	-12.534	-11.777	-11.12	-11.029	-12.056	-11.878	-11.592	-11.273	-11.071	-11.534	-11.359	-10.574	-12.041	-11.756	-12.095	-11.074	-11.136	-11.002	-12.769	-11.945	-11.08	-11.969	-11.632	-12.33	-12.693	-11.212	-11.912	-11.234	-11.779	-11.38	-12.478	-11.416	-11.535	-10.789
-14.273	-12.581	-12.242	-13.975	-14.045	-13.154	-13.532	-13.262	-13.314	-14.155	-12.818	-13.276	-13.322	-13.217	-13.31	-13.35	-13.768	-12.995	-12.789	-13.353	-13.16	-12.621	-12.697	-12.385	-13.407	-12.118	-12.335	-12.947	-13.107	-12.85	-12.992	-13.248	-12.841	-13.463	-13.163	-12.872	-13.017	-13.401	-13.85	-13.521	-13.391	-11.881	-13.41	-14.236	-13.218	-12.901	-13.465	-12.609	-13.416	-12.935
-5.6455	-5.9315	-5.5268	-3.9028	-5.3314	-5.8151	-5.7276	-5.134	-5.3566	-4.4218	-6.2974	-4.9427	-4.3456	-6.5601	-4.9697	-4.0774	-4.3858	-4.3466	-3.1835	-3.9866	-4.3607	-4.7195	-4.4684	-5.2916	-4.6786	-5.7567	-5.2407	-4.7846	-5.3863	-3.5734	-5.8982	-5.6022	-4.4906	-5.4228	-6.0411	-5.6826	-5.5727	-4.3181	-5.1319	-5.3925	-5.5883	-5.1899	-5.9961	-4.7178	-4.4437	-5.4427	-5.4172	-5.4396	-6.4506	-5.0082
-3.5057	-2.9743	-2.2865	-2.9851	-2.6583	-2.4987	-3.3037	-2.241	-1.7882	-1.9282	-2.2432	-2.7096	-2.2454	-1.3699	-2.8894	-3.1858	-2.6887	-3.9653	-2.2367	-2.6979	-2.3876	-2.5634	-1.8711	-2.8678	-3.2641	-2.6103	-2.8003	-1.7806	-1.4435	-3.1538	-1.6018	-2.2066	-3.1591	-1.4146	-2.8235	-3.2626	-2.5376	-3.6438	-1.7912	-2.7632	-3.2085	-1.8451	-2.4024	-1.95	-2.3738	-1.6989	-2.5152	-1.3371	-3.352	-2.838
-4.4746	-5.7038	-5.8013	-4.0081	-5.3563	-5.2604	-5.0794	-4.4129	-4.417	-4.24	-4.8992	-4.8533	-4.2744	-4.3435	-5.0037	-5.3222	-6.288	-4.824	-5.4559	-4.9417	-5.2121	-5.603	-4.8508	-5.2829	-5.0883	-5.642	-4.9313	-4.5354	-5.9241	-4.4274	-3.9719	-6.4634	-4.3104	-4.5903	-5.1705	-5.139	-5.1338	-4.6575	-4.2632	-5.7803	-4.6742	-5.071	-5.2919	-4.7359	-5.4826	-6.2998	-4.7207	-4.934	-4.057	-3.6503
0.27054	0.88859	0.37103	-0.20424	0.19188	1.4301	0.34085	-1.705	-0.95817	-0.74174	-0.68892	-1.1659	0.25261	-0.76632	-0.92169	0.99542	0.79002	0.076425	-0.10394	0.27696	0.4919	-0.22004	0.76929	0.98187	0.20243	-0.94156	0.61987	0.37954	-0.11468	-0.44116	0.069382	-0.8829	-0.41844	-1.5639	0.34883	0.26737	-1.0935	1.2237	0.28231	0.067049	-0.80788	-0.74721	0.29478	0.64996	-0.15981	1.1505	-0.69106	0.26901	-0.39852	-0.86075
-11.922	-12.42	-12.384	-12.999	-12.104	-13.354	-12.553	-12.912	-12.657	-12.883	-13.721	-12.742	-13.234	-12.604	-12.262	-13.363	-13.326	-12.897	-13.51	-13.164	-13.127	-13.61	-13.154	-12.98	-12.34	-11.931	-13.788	-13.485	-12.914	-12.179	-12.982	-13.514	-13.075	-13.325	-13.319	-13.63	-13.168	-14.228	-11.613	-14.539	-12.786	-11.992	-12.633	-13.724	-14.086	-14.059	-12.974	-13.178	-13.325	-12.607
-5.5276	-5.9268	-6.492	-5.836	-6.8109	-4.6769	-5.1671	-6.0687	-5.444	-5.6696	-5.4149	-6.3086	-5.9836	-5.9973	-4.7411	-5.8318	-6.4252	-5.6217	-5.6709	-5.73	-6.0335	-6.1976	-5.1878	-6.1595	-5.6359	-5.2929	-5.5537	-6.6676	-5.4492	-5.8736	-6.5873	-5.8752	-5.0959	-5.9511	-4.2651	-5.8569	-5.9854	-4.7359	-4.9326	-4.8095	-5.9298	-6.1373	-5.7703	-4.6323	-5.3885	-4.7106	-5.9931	-5.0939	-5.421	-5.0344
-14.642	-13.561	-12.955	-12.748	-13.88	-12.74	-13.69	-11.606	-13.582	-12.661	-13.382	-12.537	-12.11	-12.489	-13.444	-13.618	-13.73	-12.86	-13.078	-13.033	-13.149	-13.666	-13.935	-13.019	-12.881	-13.054	-12.501	-12.618	-13.871	-12.859	-12.602	-11.567	-12.975	-12.758	-14.538	-12.65	-12.938	-13.323	-13.547	-12.963	-13.533	-12.601	-12.196	-13.409	-12.913	-13.377	-12.308	-13.002	-12.58	-13.397
-1.8542	-3.6884	-2.0581	-2.4008	-2.1301	-3.1766	-2.7133	-3.5852	-1.8568	-1.322	-2.9384	-2.1186	-2.2205	-2.3517	-2.1435	-1.7016	-1.7534	-2.5322	-2.2301	-2.6153	-1.7818	-1.8705	-3.4523	-1.5676	-4.2929	-0.75523	-2.0174	-2.0201	-1.7142	-2.4341	-2.0379	-1.6813	-2.6192	-2.959	-2.43	-1.983	-2.2377	-2.255	-3.121	-2.8158	-2.2984	-2.3847	-1.3805	-3.3468	-2.6043	-3.4251	-2.9983	-2.72	-1.7744	-1.7561
-12.807	-12.686	-12.949	-13.402	-12.94	-13.649	-13.697	-13.343	-12.65	-13.942	-12.728	-13.52	-12.826	-12.251	-11.827	-13.007	-12.919	-13.437	-13.377	-13.871	-13.524	-12.884	-13.298	-12.99	-13.977	-13.633	-12.523	-13.329	-13.575	-13.43	-12.085	-13.711	-11.735	-12.891	-12.732	-13.165	-13.263	-13.082	-13.112	-14.377	-12.323	-13.149	-11.543	-13.587	-12.897	-13.838	-12.782	-12.976	-13.682	-13.732
1.8836	1.0401	2.7857	2.0313	0.46756	1.6191	1.4952	1.7221	1.9146	1.7188	2.1203	1.8483	1.9157	1.9007	1.6404	1.3446	2.1985	2.1411	2.0222	2.1427	1.5186	2.0643	2.5068	2.1962	1.3143	0.5861	0.50306	2.0003	1.1655	2.2829	1.1757	1.3259	2.0047	2.3784	2.2494	1.8992	2.5906	1.4928	1.9694	2.3666	1.6601	1.802	0.84892	2.214	0.93044	1.7861	1.4802	0.39896	1.9777	1.8419
-11.736	-11.611	-12.251	-10.759	-12.086	-12.656	-11.459	-11.567	-10.909	-11.701	-11.413	-11.855	-11.965	-12.372	-11.497	-12.276	-12.085	-11.691	-11.844	-11.532	-11.189	-11.894	-11.008	-12.084	-10.332	-11.134	-11.259	-12.382	-11.011	-10.796	-12.565	-11.188	-12.61	-12.022	-12.155	-11.383	-12.234	-11.352	-11.873	-12.723	-10.48	-11.354	-11.986	-11.55	-10.966	-11.944	-11.317	-11.873	-11.808	-12.668
-3.7943	-4.0011	-3.291	-3.8524	-3.3727	-3.8535	-3.9233	-2.8845	-2.9139	-3.6498	-3.8909	-3.3246	-3.6465	-3.1286	-3.3767	-3.0738	-3.3027	-4.0771	-2.2051	-2.5356	-3.9195	-3.2624	-3.6306	-3.8228	-2.8728	-3.6908	-3.2805	-3.2535	-4.2795	-4.0684	-2.9562	-3.4736	-2.7224	-3.4075	-4.5004	-2.8054	-3.7372	-3.4745	-4.0371	-1.7956	-2.6719	-2.8452	-2.3037	-3.3381	-3.0729	-2.7276	-3.2265	-2.5366	-5.4021	-3.2472
-4.0977	-3.0502	-4.2527	-3.3316	-4.1752	-4.3568	-2.9931	-2.0535	-3.2521	-4.1271	-3.6956	-3.072	-3.4329	-3.9714	-3.8428	-3.9286	-3.2611	-4.4165	-3.8349	-4.5879	-4.1972	-3.5581	-3.816	-3.5712	-4.5677	-4.8429	-3.7171	-3.0994	-3.3067	-2.9151	-3.6714	-3.3882	-4.1238	-3.0948	-3.7836	-4.9874	-3.8261	-3.5734	-4.4742	-4.5106	-3.857	-4.226	-4.4847	-2.8558	-3.788	-3.1935	-2.8066	-4.6299	-3.8998	-3.7129
-12.881	-12.933	-13.986	-13.24	-13.463	-14.203	-14.117	-14.235	-14.55	-13.036	-14.837	-12.87	-13.056	-14.657	-14.925	-12.796	-14.047	-14.012	-14.177	-14.725	-13.111	-13.678	-13.673	-13.943	-13.736	-13.884	-15.407	-15.068	-13.275	-13.27	-14.436	-14.844	-13.472	-14.442	-14.095	-13.79	-14.189	-13.99	-14.236	-12.865	-13.745	-14.842	-14.355	-14.147	-15.31	-13.866	-13.786	-14.306	-14.431	-14.137
0.1598	-3.2998	-1.0207	-0.76422	-1.5325	-1.3221	-1.3145	-2.0721	-1.8543	-1.6363	-1.1086	-1.3419	-1.072	-1.3865	-1.1759	-0.25479	-2.4455	-1.0812	-1.5405	-1.4875	-1.0466	-1.6306	-1.5437	-0.20513	-1.9083	-1.7611	-2.7568	-1.3077	-2.1637	-1.2296	-1.9216	-1.4319	-0.88013	-1.2037	-1.7917	-1.7083	-1.4325	-3.1424	-1.0822	-1.6839	-1.3052	-1.1095	-1.3938	-1.0175	-0.89466	-1.1831	-1.0386	-0.41933	-1.3355	-1.4915
-10.55	-9.9872	-11.394	-10.839	-10.089	-10.989	-11.357	-10.428	-11.923	-11.136	-10.627	-11.037	-11.546	-9.7165	-10.321	-11.113	-11.783	-9.4642	-11.087	-10.261	-10.588	-10.001	-11.157	-10.43	-10.512	-9.5834	-10.38	-10.282	-11.24	-10.93	-11.18	-12.139	-10.902	-11.825	-10.948	-10.296	-11.074	-10.919	-10.284	-9.9211	-11.267	-11.079	-11.609	-11.041	-11.524	-10.421	-11.643	-10.531	-10.884	-9.7724
-0.78615	0.040527	0.31006	0.024207	-1.2379	0.47869	0.39923	-1.0118	-0.39193	0.18944	-0.14957	-0.073862	0.32542	-0.032493	-0.29582	-0.4482	0.15234	-0.82255	0.65959	-0.99937	-0.31295	0.0019017	-1.0084	0.96199	-0.61216	-0.78122	0.40665	-0.66151	-0.67058	0.38014	-1.3103	-0.12455	-1.105	-0.92221	0.54537	-0.46365	0.034006	0.07451	0.24645	0.11499	-0.99918	-1.0722	0.21684	-0.66914	0.25625	0.29203	-0.79379	0.21333	-0.63272	-1.2597
-9.2714	-9.9637	-9.6583	-9.4559	-9.2793	-9.3504	-9.5015	-9.8399	-8.5284	-9.4284	-9.5476	-7.9534	-9.3175	-7.7084	-8.9638	-9.9677	-10.628	-9.2405	-9.1496	-9.6423	-8.9008	-8.3088	-10.027	-9.446	-9.9431	-9.6879	-10.113	-9.7714	-9.6782	-8.82	-9.7456	-9.0204	-8.247	-8.9281	-8.2908	-10.248	-8.4657	-10.834	-9.6467	-9.8997	-8.9604	-10.383	-9.1252	-9.55	-10.026	-10.047	-9.4467	-9.1099	-10.187	-9.053
-3.3826	-3.2286	-2.3694	-2.9359	-2.567	-1.8664	-3.6459	-3.4953	-2.4337	-3.4395	-3.3769	-3.4435	-3.3132	-3.4372	-3.2701	-3.0615	-2.4857	-2.7532	-4.1127	-3.8562	-3.8713	-2.6059	-3.1694	-3.2438	-3.4863	-2.9777	-2.8052	-2.8139	-3.1467	-3.3912	-1.8739	-2.3659	-3.1411	-2.8584	-2.9193	-4.0862	-3.215	-2.6833	-4.0626	-3.4567	-4.5169	-3.7085	-2.4523	-2.393	-3.3417	-2.5813	-2.2958	-2.9384	-2.9325	-4.024
-10.509	-10.799	-12.026	-10.948	-11.306	-9.6374	-11.782	-11.617	-10.427	-11.022	-11.3	-9.8422	-10.062	-11.886	-9.6176	-10.891	-11.707	-10.971	-10.723	-10.008	-10.968	-10.865	-11.433	-10.891	-10.505	-9.8767	-10.382	-10.291	-11.023	-10.484	-9.8287	-11.116	-11.288	-11.21	-10.915	-10.228	-11.074	-10.62	-9.5582	-11.164	-11.129	-10.773	-10.267	-10.65	-11.132	-10.784	-11.37	-11.415	-10.704	-10.481
-1.8631	-1.4683	-1.0557	-0.75873	-1.769	-0.71061	-1.7851	-1.1365	-0.38816	-1.277	-1.4144	-0.91269	-0.63299	-2.0287	-1.7238	-2.658	-1.2204	-2.6316	-0.84688	-1.7899	-0.79116	-0.89415	-1.2152	-1.9022	-0.35991	-1.0825	-0.60812	-0.27306	-1.4582	-1.5829	-2.0845	-1.3658	-2.0146	-1.3632	-2.3436	-1.6686	-1.873	-1.538	-1.7779	-0.23696	0.010308	-1.4319	-1.2586	-0.33624	-2.1837	-2.0448	-1.5294	-0.37629	-0.79806	-2.7941
-5.7195	-4.5944	-6.4945	-6.8265	-5.3805	-5.6102	-6.1981	-5.2577	-6.2742	-4.9525	-6.0961	-5.3931	-6.5361	-4.9637	-6.0681	-5.7411	-6.1962	-5.6059	-5.7749	-5.8446	-7.1342	-5.1151	-6.0285	-5.1055	-6.4897	-5.6922	-5.9468	-5.3538	-4.8919	-6.1138	-6.0827	-4.9359	-6.455	-6.063	-5.239	-4.459	-5.5319	-5.0596	-6.1521	-5.5654	-5.439	-5.7641	-5.954	-6.4365	-6.0807	-5.7445	-5.8822	-5.4866	-4.9814	-6.8037
-6.0739	-5.7749	-4.8582	-5.7908	-5.2491	-4.9739	-5.1014	-5.7192	-5.2399	-4.1271	-6.0018	-5.6581	-4.9601	-5.8645	-4.3986	-5.4844	-5.0615	-6.2112	-6.1678	-6.3621	-7.2927	-4.8403	-5.4341	-6.917	-6.5169	-6.4676	-4.9399	-6.3227	-5.3035	-5.669	-5.1966	-5.5394	-5.8698	-5.5517	-7.0562	-5.7854	-6.5483	-5.7123	-4.9467	-5.4541	-6.6291	-5.9852	-5.6064	-5.6925	-6.3189	-5.1623	-5.3322	-5.8638	-6.8662	-5.7308
3.886	4.8713	4.839	5.8867	3.7669	5.4992	4.7158	4.4458	4.5886	5.1122	4.9738	6.3569	3.496	4.8077	5.2314	4.5024	4.1087	3.8969	4.3722	4.0363	4.0312	3.8831	4.7953	3.9764	4.6968	3.7855	4.2814	4.1746	4.0012	4.7955	4.9456	4.4054	4.2068	5.5375	5.1283	5.3863	4.0668	5.3082	4.5088	4.8783	4.0832	5.1566	5.1058	4.0599	4.539	4.792	4.2447	4.0302	5.6982	4.0717
-5.4292	-5.2454	-4.0867	-4.3701	-4.2812	-5.1187	-4.6978	-4.7706	-4.8966	-4.6317	-4.1685	-4.4404	-3.9665	-5.3735	-4.9807	-4.3228	-4.9223	-4.1924	-4.8862	-4.9395	-4.3943	-5.3697	-4.7425	-4.4343	-5.3691	-4.934	-4.9753	-4.4812	-4.7866	-4.6654	-5.4964	-4.3808	-3.7511	-4.3659	-4.6444	-5.6524	-3.625	-4.6298	-4.9188	-4.1709	-3.8127	-4.3904	-4.5484	-4.4803	-3.6001	-5.1254	-4.5354	-5.0781	-4.2906	-5.0652
-13.824	-14.477	-13.948	-14.063	-13.208	-13.205	-14.632	-13.907	-14.482	-14.348	-14.892	-13.403	-13.663	-14.451	-14.407	-13.318	-14.166	-13.385	-13.542	-14.202	-13.608	-14.746	-14.061	-14.134	-13.882	-14.067	-13.501	-15.002	-13.77	-14.8	-14.226	-14.248	-13.533	-11.689	-14.437	-14.066	-14.806	-15.328	-13.379	-13.001	-14.82	-15.231	-15.054	-13.155	-13.992	-14.999	-13.174	-15.112	-13.287	-14.749
-3.9621	-2.8889	-3.9282	-2.682	-3.9523	-4.2342	-3.2692	-2.5886	-2.5487	-4.9079	-3.457	-3.5583	-3.7508	-3.7565	-4.1641	-4.0115	-3.2497	-3.8328	-3.7818	-4.3722	-2.5509	-3.7253	-3.4876	-3.0677	-3.2768	-2.4541	-3.3728	-2.5232	-3.8727	-2.6962	-2.2532	-2.3327	-2.4697	-3.3647	-2.7055	-3.3486	-3.5751	-2.5256	-2.5959	-3.0371	-2.9843	-4.4388	-3.0951	-2.6135	-2.8029	-3.7179	-3.4934	-4.0425	-3.911	-3.333
-2.605	-3.2028	-3.3425	-2.2844	-2.4804	-3.8775	-3.0459	-3.8744	-2.3527	-2.6187	-2.7742	-3.2283	-3.9094	-3.841	-3.2663	-3.7946	-3.5701	-2.1054	-4.6001	-3.047	-3.9852	-3.5993	-4.2207	-4.29	-3.66	-3.3063	-2.5997	-3.3679	-3.089	-3.8912	-3.438	-3.3887	-4.8354	-4.226	-2.6081	-2.5269	-2.8675	-2.2821	-2.7269	-3.0759	-4.07	-3.2613	-3.5841	-3.2288	-3.3795	-3.6759	-3.4385	-1.9828	-4.0598	-3.2802
9.816	9.4333	9.3644	9.9246	8.3841	9.281	9.6526	10.221	9.9946	10.24	10.989	10.318	9.7989	9.8141	9.9469	9.2686	10.031	8.8032	9.9529	9.5612	10.089	10.83	11.133	9.7314	10.334	9.7413	9.2868	10.117	9.9317	10.359	11.089	10.675	9.5772	8.7928	10.999	9.2862	8.2326	10.189	9.8056	9.9172	10.201	10.712	9.148	10.233	8.8104	9.9249	9.9405	9.2564	9.4941	9.9314
-5.0893	-5.6814	-5.3866	-5.2005	-5.1928	-5.695	-5.5211	-4.5181	-4.7712	-5.3364	-6.104	-6.0791	-5.5531	-5.2805	-4.7879	-5.5274	-5.3907	-4.6656	-5.5418	-5.0723	-5.711	-5.1232	-6.1829	-6.0897	-4.9056	-6.1694	-5.7498	-5.9739	-5.8003	-5.1635	-5.1906	-6.1989	-5.4742	-4.6469	-6.4493	-4.8577	-4.4226	-4.2801	-4.1697	-5.2571	-5.2839	-5.912	-6.6213	-5.4369	-6.7617	-5.3567	-5.5399	-4.8968	-6.0355	-5.6501
6.1859	6.688	5.8257	6.2863	8.2269	7.6084	7.6382	7.4993	6.1288	5.9853	7.3428	6.1405	6.6513	6.6122	6.5457	6.8605	7.7064	6.633	7.165	8.7459	6.1846	6.7372	6.3132	7.8372	7.2762	6.4576	6.1797	7.4428	6.0423	7.2118	6.8821	6.5611	7.1973	6.8938	6.6643	6.6001	7.2014	6.0687	7.657	7.2352	6.4353	6.1363	7.1011	7.3092	7.7775	6.9264	6.1464	6.459	6.7315	7.5877
1.1411	-0.61115	-0.20403	0.73197	-0.46312	0.37539	-0.47527	0.28349	-0.42995	0.65986	0.21506	-1.0678	-0.23594	-0.93584	0.054903	-0.18264	1.086	-0.094587	-0.13198	-0.50001	-0.38299	-1.3003	1.2616	-0.22663	0.53148	-0.49162	-0.33943	-0.16602	0.22178	-0.075479	0.074206	0.44358	-0.054373	-0.3543	0.34481	0.032649	-0.97821	-0.086475	-1.1493	-0.017273	0.019354	0.4731	1.2121	-0.091534	-0.71086	0.10117	-0.45118	1.0836	1.0183	0.47392
-14.597	-12.628	-13.359	-13.6	-15.22	-13.553	-13.36	-11.809	-13.721	-12.592	-13.562	-13.399	-13.697	-14.075	-13.203	-14.46	-14.009	-12.504	-13.214	-12.712	-12.68	-14.153	-12.59	-12.913	-13.265	-12.9	-14.745	-12.417	-13.066	-14.021	-13.904	-13.065	-12.759	-13.944	-13	-13.729	-13.192	-12.347	-12.632	-12.44	-13.517	-11.974	-14.621	-13.443	-11.905	-13.608	-13.058	-12.241	-13.293	-13.629
-7.7899	-7.5617	-6.7266	-7.3702	-8.057	-8.9133	-7.8499	-7.9491	-8.306	-7.1309	-8.7778	-9.1003	-7.6493	-7.1394	-6.1639	-8.3698	-7.6461	-7.7124	-7.3037	-6.7473	-8.1707	-6.6488	-8.5838	-7.6771	-7.076	-7.5964	-8.2656	-8.9291	-6.8694	-6.0721	-7.0706	-7.2582	-7.1811	-7.7024	-7.7186	-7.5743	-7.1153	-7.4068	-8.2841	-5.894	-7.5503	-8.4757	-7.3923	-6.7071	-8.415	-7.5759	-8.3791	-7.2673	-8.155	-5.7637
-7.9834	-7.9476	-7.3625	-7.1477	-8.4287	-7.9857	-8.8082	-7.6383	-8.6162	-8.0483	-7.4686	-8.7873	-8.7805	-7.9187	-6.8328	-8.1803	-8.8122	-8.2398	-7.6095	-7.6263	-8.2778	-7.5551	-6.992	-8.0114	-8.9675	-7.8312	-8.4584	-6.6536	-7.1927	-8.1075	-8.0228	-7.09	-7.0649	-8.2853	-6.7793	-8.3407	-8.4054	-7.7637	-6.5043	-8.1191	-7.4323	-7.3264	-8.1374	-7.3643	-8.2835	-8.0935	-7.2963	-9.161	-7.0124	-6.789
-3.4334	-1.5041	-2.1825	-2.0523	-3.204	-2.0255	-3.0627	-1.3568	-1.567	-1.7109	-2.6904	-2.0187	-2.6243	-3.4285	-1.9289	-2.3421	-2.3993	-1.7185	-2.3552	-2.4687	-3.1686	-3.9141	-3.4086	-2.1502	-1.2365	-2.0841	-1.5972	-2.8739	-2.2439	-2.2269	-3.1739	-1.0048	-2.0699	-1.9425	-2.5711	-1.2428	-3.6769	-3.0347	-2.6679	-2.3724	-2.0299	-2.6719	-1.9988	-1.962	-1.8732	-3.7215	-2.5794	-2.81	-2.8235	-2.1964
-14.871	-14.357	-14.117	-14.167	-14.29	-13.604	-13.507	-14.037	-14.177	-13.191	-14.207	-12.802	-14.723	-15.626	-13.699	-14.863	-14.231	-14.563	-14.434	-12.937	-13.347	-15.084	-14.628	-13.221	-13.229	-14.048	-13.098	-14.15	-14.351	-14.07	-14.337	-14.417	-12.922	-14.709	-13.988	-14.23	-14.75	-13.961	-13	-13.571	-13.831	-14.13	-13.299	-14.125	-14.463	-13.017	-13.943	-15.018	-14.382	-13.152
2.345	1.87	3.3744	3.7348	3.1192	2.1827	2.3925	3.6563	3.1491	3.7529	2.5515	3.2732	3.1689	2.9872	2.6561	2.8317	4.1199	3.0101	1.7387	3.9583	2.5652	2.9272	3.9132	2.7891	3.9767	2.5111	2.8773	4.2511	2.8129	3.1977	3.729	2.6815	2.5785	3.7786	2.9797	2.4818	3.2408	3.6575	2.4477	3.8393	2.5494	3.4714	2.9526	2.8069	2.8818	2.3066	3.037	2.7291	3.4536	2.562
-10.73	-10.17	-9.3651	-10.678	-9.9265	-9.7009	-11.025	-10.486	-9.7666	-10.007	-9.3598	-10.378	-9.5978	-9.5193	-10.721	-9.8597	-10.668	-9.9318	-9.2409	-9.5594	-10.47	-10.827	-8.7582	-10.224	-11.585	-9.4915	-9.9159	-9.9981	-10.03	-10.417	-9.1043	-9.9499	-11.61	-11.019	-11.552	-10.551	-10.399	-9.9243	-10.512	-10.422	-9.8901	-11.015	-10.985	-11.269	-9.2624	-10.663	-11.057	-9.6866	-10.67	-10.622
-12.064	-12.473	-11.415	-11.872	-12.197	-12.032	-11.009	-12.338	-11.925	-12.672	-13.084	-12.373	-11.231	-12.195	-11.227	-11.56	-11.118	-12.277	-13.537	-12.084	-12.673	-10.844	-12.316	-12.311	-11.54	-11.711	-11.308	-11.598	-12.203	-11.97	-11.6	-12.27	-11.124	-12.063	-12.124	-11.565	-11.638	-12.474	-12.609	-11.305	-11.2	-11.78	-12.077	-11.678	-11.874	-12.045	-11.953	-11.746	-12.137	-12.227
1.2775	1.3527	2.2903	1.2656	2.4109	1.2106	1.0396	0.68228	1.1737	0.77229	1.54	2.0974	1.1899	1.6564	2.053	1.8192	2.3903	2.3129	1.9858	2.0145	1.2349	0.50197	2.298	2.0805	2.6713	1.7792	1.8966	1.8635	0.95357	1.1599	2.0759	0.62623	1.6355	1.9487	1.6463	1.0547	1.3568	1.284	1.8975	1.3095	2.5237	1.5418	2.2043	1.2917	1.7997	1.4535	1.3216	2.3524	1.3921	0.72785
9.3909	10.541	8.2732	10.394	10.436	9.4452	9.634	10.177	9.5754	9.687	9.7133	9.1255	9.7793	9.7373	10.938	9.2825	10.185	9.7153	9.9657	9.7483	10.405	9.5541	11.135	10.967	9.9227	9.3586	10.562	10.52	9.5686	8.7272	9.9317	10.61	10.132	9.5181	9.9721	9.8224	9.6753	10.8	11.102	9.5588	10.016	10.387	10.408	8.6807	10.017	9.9164	8.4689	9.3463	9.7408	8.9534
-12.095	-13.044	-13.873	-12.324	-12.051	-12.749	-14.138	-13.246	-14.039	-13.526	-14.164	-14.377	-13.11	-13.46	-13.218	-12.826	-12.914	-13.753	-13.754	-13.486	-13.245	-14.254	-13.13	-13.633	-13.188	-13.009	-13.66	-13.209	-13.453	-13.343	-12.612	-12.711	-12.359	-14.407	-12.374	-14.466	-11.483	-13.12	-13.981	-13.5	-12.965	-12.978	-12.92	-12.936	-13.542	-13.056	-11.646	-13.11	-13.137	-13.923
-1.3686	-1.5184	-1.0538	-1.7266	-1.3344	-0.99162	-0.97165	-1.7679	-1.9556	-1.5625	-1.0359	-0.97816	-1.1664	-2.0888	-0.51708	-2.4413	-1.6113	-1.1995	-1.9399	-1.3914	-2.2514	-1.1875	-2.1286	-1.0451	-2.0177	0.43244	-1.1748	-0.12759	-1.8782	-1.1112	-2.1099	-1.779	-0.89202	-2.244	-2.1387	0.36673	-0.74334	-2.6851	-1.3557	-1.7594	-1.7539	-1.0699	-1.6017	-0.90786	-1.9618	-1.1965	-1.5635	-1.7387	-1.3593	-1.9662
4.5161	5.0727	4.9439	5.8506	4.2264	4.1629	4.3884	4.3872	4.9751	5.6209	4.779	5.1816	4.0073	4.3046	5.0034	5.3424	6.0096	6.263	4.0007	5.0593	4.3	3.7903	4.1186	4.4093	4.809	5.2971	4.617	5.5241	5.0461	4.4872	5.364	4.2006	5.7394	4.236	4.9918	5.0441	6.6969	4.1605	5.3562	5.1349	6.0644	5.0725	5.0495	5.5774	5.241	4.1331	5.5659	4.6366	5.9357	4.9935
-21.173	-22.041	-21.958	-22.444	-22.012	-22.044	-22.345	-22.06	-21.003	-22.582	-20.911	-23.075	-22.56	-22.573	-22.08	-21.348	-22.943	-23.08	-21.806	-22.279	-21.054	-22.163	-23.76	-21.143	-22.453	-23.003	-22.67	-22.169	-22.424	-21.898	-21.766	-22.552	-23.221	-21.424	-23.166	-22.101	-22.074	-21.859	-22.755	-22.835	-22.275	-22.883	-22.908	-22.284	-21.158	-22.912	-22.468	-22.609	-22.653	-22.788
-5.641	-6.1882	-5.2823	-3.9192	-5.6798	-4.59	-6.1095	-6.7037	-5.3854	-5.3179	-6.1163	-6.6641	-5.2622	-6.4187	-6.7778	-6.032	-4.2218	-4.1077	-6.3801	-6.1748	-4.4533	-6.3602	-5.8839	-4.4524	-5.0361	-4.7092	-6.2386	-6.3218	-5.6173	-5.9981	-5.1507	-5.8938	-5.6213	-6.2229	-5.386	-5.5436	-5.6293	-6.1125	-5.6013	-6.4774	-4.9672	-5.2072	-6.2184	-6.9	-5.6979	-5.6791	-7.077	-4.7939	-5.158	-6.9675
3.4981	2.5698	2.194	1.8855	2.7709	2.3775	2.2743	2.5866	2.0229	2.0453	2.2309	2.7938	2.3334	2.8149	2.2038	2.4749	1.8112	1.8054	3.3485	1.8983	2.1266	2.8311	2.377	2.5901	3.0492	2.7761	2.9286	1.6666	2.4102	1.1354	3.2558	1.7589	2.6637	2.5052	2.6154	2.5646	2.6595	2.3651	2.2836	1.7358	2.0102	2.0536	2.4339	2.083	1.9765	2.6471	3.0484	2.2489	3.0185	3.6612
1.902	1.8533	1.678	2.3173	2.4922	1.2216	2.4991	1.8698	2.0013	2.1436	1.0873	1.2847	1.8897	2.3807	2.8316	1.9451	2.2973	0.83424	2.4653	1.5348	0.95655	2.5865	1.4183	2.3921	2.2068	0.75201	2.4651	2.0591	1.8976	1.4246	1.6152	2.4589	1.5879	2.573	1.3594	1.3898	1.9152	2.435	1.465	2.9092	1.3359	2.4447	1.8947	0.69933	2.6604	2.2209	1.6448	1.7805	1.4569	1.7713
0.34705	-0.99463	-1.0861	-0.42894	-1.6825	-1.1586	-0.86724	-0.15417	-1.2203	0.033277	-0.7121	-1.5074	0.19696	-1.7376	-0.99596	-1.3976	-0.84551	-0.50555	-1.2149	-0.53339	-0.77909	-0.78795	-0.20613	-0.82156	-0.078613	0.38155	-0.82031	0.088054	-0.8649	-1.6956	0.22377	-0.13488	-1.2067	-0.68296	-0.6024	-1.7272	-0.013303	-1.1718	-0.92025	-0.6148	-1.8518	-1.7285	-0.71812	-0.22972	0.34559	-1.4399	-0.5133	-2.0644	-1.7246	-0.8363
-2.1822	-2.1675	-1.3806	-2.3185	-1.7847	-2.075	-2.6557	-1.235	-0.9306	-1.0304	-2.0854	-1.1934	-1.7321	-0.29318	-0.97876	-1.2382	-0.9188	-1.0409	-2.4487	-0.29438	-1.7624	-1.0764	-1.4217	-1.093	-1.4276	-0.56357	-1.2436	-0.9352	-0.11761	-1.9267	-0.46089	-1.0291	-0.26592	-1.4269	-1.9428	-1.4685	0.18805	-0.77685	-1.165	-1.1398	-0.53717	-2.9773	-0.66773	-0.44256	-2.1592	-0.618	-2.1496	-1.4444	-2.1668	-1.5395
-2.2028	-2.6504	-2.5345	-2.6025	-1.8782	-2.6464	-3.2002	-2.8956	-3.2047	-3.0101	-1.7051	-2.3591	-2.4426	-2.6039	-1.0728	-3.4218	-2.8836	-2.6575	-2.2774	-2.554	-2.2141	-3.3369	-1.9716	-2.4095	-2.3265	-3.9892	-2.19	-2.2822	-2.2132	-3.022	-1.6755	-1.6009	-2.3889	-3.2982	-1.9031	-2.1385	-1.3829	-3.4035	-2.3942	-3.2886	-2.6605	-3.7126	-2.6947	-1.6626	-1.4229	-3.1762	-3.6104	-1.7021	-2.2676	-1.7017
-8.9449	-9.2174	-9.0797	-9.5984	-9.8321	-9.2845	-10.37	-9.3107	-7.646	-9.8392	-9.7288	-8.8033	-10.147	-7.3063	-10.195	-9.3342	-8.5851	-9.0617	-9.5069	-9.2602	-9.2451	-9.2553	-8.6752	-8.9734	-8.3137	-8.5922	-8.2264	-9.4508	-9.024	-8.1871	-8.496	-9.6017	-9.2291	-8.9348	-8.9728	-9.0255	-9.3857	-9.3294	-8.1112	-9.5584	-8.357	-8.9327	-9.5482	-9.1096	-8.5646	-9.2756	-8.6164	-9.2873	-9.7766	-9.346
5.3172	7.082	5.0981	5.6434	6.639	5.5546	5.2676	5.4702	5.7335	6.1016	5.3436	4.9626	6.0376	5.6547	5.3229	5.2074	5.1859	5.4249	4.6258	5.6935	5.5255	5.3239	5.8145	5.2835	6.6938	4.9622	6.0622	6.3407	5.8861	5.3408	5.7614	6.0656	5.0457	4.7794	5.481	5.1453	5.7049	5.3124	6.5867	5.4436	4.1714	6.3761	5.3963	6.5962	6.5004	5.5075	5.5477	6.0749	5.3586	5.2999
-15.408	-14.427	-13.562	-14.496	-14.052	-14.642	-13.85	-14.986	-15.539	-14.597	-14.868	-15.275	-15.582	-14.783	-14.923	-14.373	-15.158	-15.136	-14.311	-14.165	-13.78	-15.076	-14.561	-14.262	-14.877	-14.256	-14.363	-14.761	-15.089	-14.521	-14.713	-14.759	-14.782	-15.66	-14.684	-15.025	-14.892	-14.416	-14.135	-15.808	-14.46	-14.087	-15.458	-14.024	-15.003	-14.957	-14.79	-12.931	-15.323	-14.382
-3.4967	-2.4708	-3.1402	-2.3638	-2.896	-3.6825	-3.3284	-4.1831	-2.6654	-3.3385	-4.4066	-2.4711	-2.6342	-2.9391	-3.451	-3.8798	-5.173	-3.1557	-3.3163	-2.9652	-3.9401	-2.6198	-2.9027	-3.494	-2.9982	-2.2388	-3.3232	-3.0784	-4.3282	-3.3886	-3.1192	-3.6098	-3.4548	-4.0286	-2.7842	-3.121	-3.1319	-4.3308	-3.4939	-3.5269	-2.9404	-3.3591	-2.9359	-3.9277	-4.3056	-3.0507	-4.0046	-3.2635	-3.9483	-2.7661
-22.793	-21.195	-22.93	-21.737	-23.957	-23.231	-22.064	-22.786	-21.205	-22.49	-21.391	-22.535	-21.764	-21.625	-22.891	-22.136	-22.28	-22.123	-22.348	-22.749	-21.896	-22.898	-22.747	-21.498	-20.868	-22.63	-22.693	-22.507	-21.854	-22.244	-22.211	-22.674	-21.045	-22.4	-23.092	-21.791	-22.556	-21.906	-22.337	-22.562	-22.364	-21.905	-21.743	-23.615	-21.876	-21.833	-22.013	-22.295	-22.438	-21.78
1.6484	2.0429	1.5516	1.782	1.1779	-0.022309	1.6102	1.5751	1.9283	1.9186	0.64355	1.2401	0.52404	0.61382	2.7829	0.61744	0.58597	1.6092	1.7779	0.66198	1.1997	0.26206	0.32411	1.173	1.2631	2.2879	0.92688	0.52124	1.1436	1.6899	1.9239	1.4839	2.1739	0.83942	1.2143	1.2139	1.92	1.988	0.52899	0.86198	0.57893	1.3397	0.62703	1.1166	1.1229	0.38995	1.3531	1.0984	0.48338	2.3968
-14.086	-14.741	-14.998	-14.109	-13.747	-15.165	-15.098	-14.639	-15.771	-13.605	-14.854	-14.332	-15.779	-14.552	-14.123	-14.232	-14.503	-13.88	-14.605	-14.889	-14.568	-14.595	-13.803	-14.653	-13.568	-15.233	-15.305	-13.925	-14.751	-14.715	-14.32	-14.402	-15.718	-15.311	-14.736	-13.585	-13.893	-14.042	-14.24	-15.046	-14.363	-14.314	-14.265	-15.112	-14.753	-14.477	-14.116	-14.736	-14.696	-15.041
-13.06	-13.07	-13.232	-12.558	-13.358	-14.006	-12.289	-12.296	-14.038	-12.543	-12.502	-13.012	-12.461	-13.805	-12.862	-12.964	-13.606	-11.961	-13.767	-12.874	-13.893	-13.029	-13.227	-13.25	-12.92	-12.693	-13.032	-12.508	-13.468	-13.249	-13.64	-12.538	-13.752	-13.461	-12.883	-12.423	-13.743	-13.146	-13.05	-12.746	-12.423	-13.482	-13.337	-13.323	-13.113	-13.056	-12.638	-13.37	-12.952	-11.315
-12.789	-13.239	-13.309	-13.674	-12.857	-12.42	-13.556	-13.534	-12.859	-12.825	-12.169	-13.726	-12.959	-12.652	-13.304	-12.641	-13.543	-12.581	-12.815	-13.713	-13.204	-13.113	-14.048	-12.873	-11.63	-13.415	-13.247	-13.809	-12.662	-13.295	-13.848	-13.648	-13.185	-13.683	-13.098	-13.638	-14.332	-13.049	-12.866	-14.62	-11.859	-12.025	-13.18	-13.823	-12.675	-13.466	-12.661	-13.739	-13.468	-12.935
4.9933	5.6475	6.6458	5.7875	5.2477	5.4622	5.3898	5.6164	5.7648	5.596	5.2469	6.2594	5.5205	5.6298	5.0697	5.7621	6.3392	4.7759	4.726	6.9215	6.4855	5.7096	6.2657	4.4834	5.4004	5.5527	5.2201	6.7803	6.7879	6.2264	5.7852	5.0434	5.6285	5.2933	5.4248	4.8054	5.3551	5.2356	5.1469	5.4428	6.1589	5.2321	6.0139	5.3016	5.6059	4.9464	7.0071	5.4285	5.1942	5.4374
-6.9561	-6.8052	-6.3592	-5.2977	-5.6417	-7.0991	-5.7383	-5.8845	-6.7784	-7.2953	-6.5871	-6.9861	-6.5261	-6.1133	-6.6989	-6.9873	-6.5403	-6.1471	-6.5411	-5.7334	-7.3761	-5.3347	-4.8122	-6.7755	-5.9258	-6.3631	-6.466	-6.1521	-6.743	-6.7839	-5.767	-6.5858	-7.6057	-7.3693	-6.9347	-5.4709	-6.4985	-6.535	-6.8836	-6.8868	-7.188	-6.7723	-5.7246	-7.9098	-7.8905	-6.7853	-7.0591	-6.5765	-6.7151	-5.751
-4.5984	-4.1846	-4.7164	-6.7854	-4.9098	-3.9445	-4.6477	-4.4634	-4.7338	-4.1926	-3.8117	-4.2275	-4.477	-4.0348	-5.0381	-4.6992	-5.4343	-4.7954	-4.1396	-4.736	-5.1615	-4.8732	-4.2247	-4.9674	-4.6975	-4.3911	-3.8607	-5.3547	-4.9046	-4.2541	-3.9196	-3.9163	-4.9358	-3.3434	-4.5198	-4.9226	-4.8234	-4.9351	-5.1409	-4.6359	-3.4095	-4.6807	-5.2429	-3.9822	-4.0405	-5.7291	-3.998	-4.1304	-5.6796	-5.3439
-0.32062	-1.4201	-1.5835	-1.3256	-1.7075	-1.3854	-0.88426	-1.9567	-2.1686	-2.2616	-1.2453	-1.5532	-1.1747	-1.4798	-1.2747	-1.1631	-1.0651	-1.4588	-2.4298	-1.4576	-1.9676	-1.2487	-1.707	-1.2649	-2.1224	-0.83256	-0.79269	-1.3269	-0.43619	-2.3092	-1.764	-1.1206	-1.8028	-1.1961	-1.6934	-1.6199	-0.74264	-0.91687	-1.5095	-0.66431	-1.2416	-0.93793	-1.8728	-0.65273	-0.88737	-2.784	-2.1656	-0.86644	-1.2579	-0.1353
-6.753	-7.063	-7.8996	-7.1853	-7.9052	-6.7555	-7.1093	-7.1411	-6.5794	-8.1221	-8.204	-8.1134	-6.5625	-7.9758	-8.8669	-7.3134	-6.5429	-7.4447	-8.2098	-7.843	-6.8137	-9.4283	-7.7571	-7.7662	-7.7735	-8.0139	-8.2896	-8.1003	-7.5977	-8.0697	-7.7442	-7.6704	-7.6666	-6.9907	-6.6287	-7.4254	-7.6709	-7.0854	-8.477	-7.9691	-6.8602	-7.6769	-8.195	-7.7107	-8.0688	-7.5099	-7.3769	-7.097	-8.5156	-8.4187
-14.103	-13.306	-12.605	-12.436	-12.535	-13.441	-13.473	-13.796	-12.596	-12.681	-13.333	-13.244	-14.754	-13.456	-13.155	-13.661	-14.443	-12.103	-13.342	-13.224	-13.363	-14.485	-12.653	-12.856	-12.608	-13.457	-14.319	-12.596	-12.514	-13.425	-12.772	-11.637	-12.985	-13.267	-13.176	-13.965	-12.552	-13.129	-13.401	-13.011	-13.189	-13.762	-14.362	-13.028	-12.711	-12.698	-13.328	-13.501	-13.051	-13.754
1.2961	2.6908	1.684	0.66215	0.91488	1.8208	1.9644	2.4288	1.8281	0.61185	0.66831	1.9375	1.085	2.0607	0.93407	1.994	1.5586	0.95637	1.6785	2.9335	2.5503	1.6466	1.0799	2.8886	1.3363	1.4715	1.3206	2.2809	0.74737	1.8753	1.147	1.0363	2.0507	0.60113	2.0972	1.9652	1.227	2.4946	1.8526	0.54747	1.7814	1.2647	2.0463	1.1478	0.95273	2.6927	0.97383	1.6209	1.622	1.1189
2.1349	2.0344	1.6369	0.89503	1.1018	2.4078	1.8854	1.6241	1.4267	2.8008	2.3692	1.731	1.8482	0.15128	1.2494	2.8881	1.9329	0.58023	2.0841	1.7059	1.5402	2.2542	0.90211	1.1225	1.3354	1.0692	1.507	0.20365	1.1364	1.98	1.5062	1.4262	1.1527	1.8708	1.771	2.347	1.7624	0.71714	2.5238	2.2996	1.9646	1.8428	2.4218	1.3123	1.3247	2.4197	-0.21443	1.4906	2.6003	1.8105
-3.4777	-4.0161	-3.5802	-3.8207	-2.8875	-4.6588	-3.2293	-2.493	-2.8226	-3.3529	-2.962	-3.2643	-3.1844	-3.058	-3.527	-2.9004	-3.5705	-2.9816	-3.2074	-4.1274	-3.5793	-2.3765	-2.3382	-3.18	-2.474	-3.9998	-3.2958	-3.4617	-2.8117	-4.0116	-3.239	-3.2348	-4.3365	-3.2165	-3.8938	-2.6862	-4.6855	-3.4773	-3.565	-3.4853	-2.7925	-3.4799	-3.05	-3.3566	-1.9714	-2.755	-3.1711	-4.0652	-3.4566	-3.0292
-22.235	-22.663	-21.97	-21.636	-21.744	-21.719	-21.695	-22.778	-21.242	-21.8	-21.111	-23.046	-23.033	-23.491	-21.975	-22.593	-22.303	-21.927	-23.588	-22.278	-22.16	-22.765	-23.296	-21.532	-21.364	-22.325	-23.177	-21.881	-22.445	-21.986	-21.776	-22.989	-21.481	-22.728	-21.645	-21.848	-22.473	-22.104	-22.18	-22.161	-22.566	-22.785	-22.368	-22.523	-21.888	-21.753	-22.649	-22.312	-21.306	-22.543
5.1342	6.4534	6.742	7.9134	7.0746	6.2537	7.4122	7.8718	8.1757	7.0402	7.185	5.2675	5.9207	7.7961	7.0468	6.3308	6.9072	6.4541	6.224	5.7923	6.6026	6.6491	7.9988	7.5407	6.9147	6.3855	5.8924	7.6123	7.564	6.6408	6.686	6.3685	7.8965	7.4909	6.8956	7.0751	7.6058	7.1107	7.0898	6.999	8.3749	6.253	6.675	7.6725	6.4136	6.8002	7.9505	7.7574	7.4594	7.2296
-12.677	-12.302	-12.22	-12.444	-11.886	-12.307	-11.86	-12.594	-11.727	-11.744	-12.284	-11.52	-11.508	-10.965	-10.492	-11.728	-11.436	-12.256	-11.851	-10.522	-12.024	-11.149	-12.173	-11.996	-11.987	-10.881	-11.569	-10.965	-11.686	-11.958	-11.827	-11.476	-11.861	-12.052	-12.477	-11.822	-11.506	-11.782	-11.637	-11.924	-11.321	-12.553	-11.873	-11.51	-12.223	-11.201	-11.203	-11.91	-11.801	-12.509
-12.888	-12.761	-12.854	-12.889	-12.786	-14.394	-11.857	-12.999	-12.366	-12.057	-14.28	-13.014	-12.916	-14.378	-12.751	-13.625	-12.775	-13.302	-14.15	-13.29	-13.313	-13.403	-12.902	-13.66	-13.51	-13.629	-13.539	-12.973	-12.789	-13.462	-12.412	-13.298	-13.796	-12.979	-13.482	-13.078	-13.293	-12.664	-13.646	-12.622	-13.486	-12.412	-12.338	-13.653	-13.203	-12.944	-12.536	-13.593	-13.904	-14.539
-1.8954	-2.3552	-3.3333	-3.6563	-3.3544	-2.6579	-3.0173	-1.8598	-2.3025	-2.038	-3.2556	-2.531	-3.1872	-2.2572	-3.3861	-3.4645	-1.4485	-1.6093	-2.7843	-2.2266	-1.6784	-1.3294	-2.1329	-1.7966	-2.5323	-1.8558	-2.4729	-3.0641	-1.6242	-2.0883	-4.3036	-2.1866	-2.3687	-2.9382	-2.1843	-2.4133	-2.5729	-2.7084	-2.3658	-3.3878	-2.5896	-1.4795	-0.87199	-1.6559	-3.073	-2.472	-2.5388	-2.5032	-1.6793	-2.582
-3.1649	-3.9426	-3.2994	-3.2278	-2.9488	-3.5889	-1.4098	-2.0532	-1.5033	-2.7262	-1.9037	-2.7082	-2.7419	-2.3671	-1.5779	-1.9872	-2.97	-2.1653	-2.3824	-2.1402	-2.4548	-2.2396	-2.4339	-2.8233	-2.2383	-3.8753	-2.7609	-3.4385	-2.1391	-2.346	-2.4461	-1.8217	-2.416	-2.935	-2.6215	-1.4485	-2.7126	-2.9259	-3.3059	-2.9173	-1.5957	-3.0501	-3.1649	-2.6607	-2.603	-2.6287	-3.7782	-1.7001	-2.6085	-3.5418
5.0389	4.9186	4.8692	4.0449	5.1052	5.5361	3.727	3.5369	4.2044	4.4694	4.0107	3.2986	4.5951	4.6523	4.6074	5.4879	5.3511	5.6898	4.8939	4.5784	4.565	5.1253	3.9627	5.9934	4.6959	4.5817	4.8996	4.7744	4.1085	3.8889	4.27	3.3062	4.597	4.715	4.9318	4.4187	5.0445	4.6484	3.8542	4.3261	4.0064	4.0401	4.3794	5.1927	4.9662	4.6109	4.403	6.2707	4.7993	3.9614
-2.251	-4.0665	-2.2838	-2.7632	-2.8859	-2.3297	-3.3002	-2.1766	-2.6474	-2.873	-1.8723	-2.3963	-1.7058	-3.0095	-1.7548	-2.7558	-2.5967	-2.5303	-2.5183	-2.2007	-2.9912	-2.5085	-1.9149	-2.755	-2.1202	-2.7	-1.9128	-1.7275	-1.8111	-2.6797	-2.857	-1.9659	-3.1898	-2.4073	-3.4376	-1.6735	-2.9863	-2.9818	-2.0419	-2.1345	-2.7478	-3.5519	-2.3685	-3.6459	-2.6719	-1.403	-2.7143	-2.9487	-2.6424	-2.2539
-21.785	-21.653	-21.834	-21.129	-23.115	-23.059	-22.542	-21.47	-23.051	-22.137	-21.823	-21.931	-21.287	-21.427	-22.814	-21.831	-21.754	-22.379	-23.44	-21.066	-22.92	-22.385	-22.453	-22.314	-21.362	-21.813	-22.016	-22.805	-23.222	-21.961	-22.472	-21.899	-21.614	-21.76	-22.158	-21.825	-22.049	-22.362	-23.052	-21.909	-22.114	-23.539	-22.255	-22.293	-22.763	-21.916	-23.036	-22.84	-23.147	-22.45
-3.0582	-2.5	-2.9071	-2.7995	-2.4185	-3.7021	-1.9575	-2.2719	-2.3215	-2.9767	-2.476	-2.5729	-3.1863	-2.66	-1.87	-2.8574	-2.7376	-1.876	-2.665	-3.5214	-1.9449	-2.5694	-2.7825	-2.5305	-3.7901	-2.8913	-3.6045	-3.0962	-2.3876	-3.0173	-3.098	-2.1734	-3.0599	-1.7472	-2.8086	-3.5097	-2.2612	-2.2688	-1.6801	-4.1401	-2.6474	-2.9731	-2.5727	-2.4053	-2.5599	-3.3288	-2.3024	-2.8557	-2.8475	-3.0953
-14.568	-13.946	-14.356	-13.871	-14.081	-14.682	-14.995	-13.626	-14.286	-13.832	-13.931	-14.645	-14.655	-14.007	-13.871	-13.953	-13.553	-13.735	-14.662	-14.627	-14.309	-15.162	-14.174	-13.892	-15.187	-15.342	-13.846	-13.675	-13.554	-14.969	-14.609	-14.627	-14.427	-14.694	-14.045	-14.368	-13.564	-12.951	-14.565	-14.04	-14.91	-14.056	-13.373	-13.886	-14.365	-14.251	-15.408	-13.63	-14.013	-14.411
1.3065	1.2493	2.8501	2.7363	1.8733	1.4227	1.7879	1.0913	1.5718	1.752	2.1599	2.6066	1.3002	2.0274	2.4998	1.5902	1.8486	1.285	1.1182	1.0906	1.6719	1.7432	2.3974	2.1742	0.5063	2.583	1.8634	1.3401	0.50124	1.668	0.18253	1.5074	2.3422	1.995	1.305	2.5963	1.1906	1.8272	1.9993	1.9898	3.4608	2.0088	2.1276	0.73143	0.96294	1.4011	2.516	1.5768	1.4524	2.4187
-0.58415	0.019521	-0.41548	-0.64551	1.177	0.64705	-0.76509	-0.78208	0.025992	-0.51486	-1.477	-0.67566	-1.0123	-1.134	-0.20368	0.14948	0.36285	0.023039	-0.29108	-0.40895	0.05573	-0.18301	-0.48721	-0.84525	0.42085	-0.11132	-0.34682	-0.037028	-0.33751	-0.11288	-0.72012	-0.88778	0.30083	-0.52559	-0.16081	-0.45347	-0.85408	-0.16595	-0.059672	0.22589	0.59828	-0.28056	-0.40391	-0.2504	-0.20946	0.36149	-0.024046	-0.48031	-0.056011	-2.3612
-1.9969	-2.2052	-3.5483	-2.8765	-3.1822	-1.1299	-1.5476	-2.6313	-2.7088	-2.6814	-3.1642	-1.4431	-3.5427	-2.6783	-2.526	-2.2487	-3.2068	-2.8751	-1.5274	-3.1748	-2.5029	-1.6551	-2.9878	-2.2073	-2.6103	-2.9151	-3.3599	-2.7845	-2.317	-2.662	-1.9092	-2.4757	-3.0504	-1.1338	-2.8099	-2.835	-3.3766	-2.6198	-3.9417	-3.3909	-3.1658	-3.2127	-3.3471	-2.6352	-2.9344	-1.8296	-2.8407	-2.7099	-3.1808	-2.8335
4.1981	5.4741	4.9599	4.5507	5.9597	5.1442	5.5223	5.0209	5.6326	5.3039	4.655	6.5225	5.4582	4.8514	4.6658	4.9393	5.5918	6.2721	4.0535	4.98	5.905	4.296	5.2734	5.4098	4.9364	3.6411	5.179	4.1479	5.29	4.8037	4.9518	5.327	4.9292	5.1839	6.4251	6.0189	4.3228	4.8088	5.1768	4.886	4.3505	5.1607	4.6936	4.3723	5.9065	3.4529	5.4146	4.947	4.7283	5.7618
-1.2061	-2.2216	-2.6662	-1.464	-1.5323	-2.502	-1.5323	-1.7005	-2.8486	-2.8294	-2.4007	-2.1858	-1.7735	-3.4242	-2.1944	-2.3623	-1.7653	-2.0042	-2.3691	-1.7799	-2.1827	-2.2833	-2.0551	-3.1961	-2.1892	-3.1011	-2.2795	-2.9197	-2.0559	-2.212	-1.8471	-1.3329	-2.6118	-2.4716	-2.2839	-3.3284	-1.8796	-2.7413	-2.2444	-1.1128	-2.1282	-3.2118	-2.7635	-3.3392	-3.293	-2.9256	-2.7287	-3.0299	-3.2074	-2.975
0.39007	0.061809	0.079607	-0.37366	-0.53461	0.63663	1.693	-0.090714	1.4383	0.64074	0.37526	0.34543	-0.51363	0.67752	-0.9159	0.92531	0.14256	1.3203	2.0616	-0.9444	-0.49207	0.54335	0.35747	1.5183	0.23809	0.64245	0.40905	0.064102	-0.30451	0.75026	1.3332	-0.30389	0.1079	0.55248	1.0655	-0.26122	1.3282	0.31422	0.49908	0.10175	0.33443	0.70893	1.4309	0.30388	0.60794	0.62012	0.43556	0.20217	-0.34084	0.88657
-22.467	-22.923	-22.394	-22.451	-20.976	-21.745	-22.654	-22.545	-22.533	-22.14	-22.368	-22.82	-21.501	-23.582	-22.304	-22.699	-22.095	-22.39	-21.041	-22.312	-22.059	-22.425	-23.857	-21.761	-21.908	-21.212	-22.327	-21.97	-22.666	-22.714	-22.4	-23.248	-21.185	-21.972	-21.999	-21.83	-22.569	-21.143	-21.842	-22.672	-22.91	-22.558	-21	-22.19	-22.84	-21.972	-22.387	-22.229	-21.195	-23.167
-5.0823	-5.7152	-6.1377	-5.1385	-4.4406	-6.3618	-6.4759	-5.1789	-5.8517	-4.992	-4.7961	-5.1994	-4.9189	-5.657	-5.8264	-6.0971	-6.0994	-5.9993	-5.2139	-5.5466	-6.4101	-6.4521	-6.3254	-7.6234	-5.6661	-5.5719	-6.3092	-5.4753	-6.5527	-4.8368	-4.7517	-4.3599	-6.8034	-5.5706	-5.1224	-5.2854	-5.4785	-4.9393	-4.5039	-5.7729	-5.2792	-5.6395	-5.8438	-5.0278	-6.5246	-5.1971	-6.3028	-5.4917	-5.437	-4.8959
0.60559	0.54979	-0.30815	-0.54644	1.0758	-1.2249	-0.52557	-0.39319	0.32501	-0.13996	-0.25344	-0.020027	0.67201	-0.88984	0.42072	-0.58289	-0.459	-0.0068305	-0.72066	-0.92388	-0.64927	-0.25983	-0.14104	-0.21126	-1.1942	-0.31705	-0.69836	-0.15227	-0.44238	-0.52111	-0.46415	0.036018	-0.4643	0.18425	0.57299	0.71475	-0.70902	-0.35207	-1.3362	-1.0622	-0.84447	0.38382	-0.80655	-1.969	0.75551	-0.39788	-0.23998	-1.2358	0.042311	2.0759
-12.691	-12.942	-12.624	-13.433	-12.993	-12.446	-13.07	-12.684	-13.058	-12.129	-12.523	-13.61	-12.59	-12.494	-12.31	-12.466	-13.159	-12.206	-12.611	-12.643	-11.977	-12.936	-12.62	-12.785	-13.237	-12.468	-14.003	-13.553	-13.547	-12.165	-12.746	-12.225	-11.76	-12.669	-13.829	-13.396	-12.802	-12.309	-13.442	-12.493	-12.859	-12.31	-12.77	-12.039	-12.858	-14.211	-12.539	-12.549	-13.178	-12.576
-2.6428	-2.2883	-1.5326	-2.2827	-2.2726	-2.9109	-2.5916	-2.1195	-2.4979	-2.0082	-2.9081	-2.4421	-2.3696	-2.3038	-3.3437	-1.7576	-3.2229	-3.3176	-3.0132	-3.1059	-1.6555	-2.8795	-1.3566	-2.4032	-3.1636	-1.5015	-2.4035	-2.2212	-2.9132	-3.7365	-2.1881	-1.6208	-2.168	-3.4625	-3.5813	-2.3623	-2.5443	-2.5131	-2.6227	-2.6271	-3.4061	-2.557	-3.5696	-1.1934	-1.7786	-3.1104	-2.7021	-3.068	-2.0418	-1.7516
1.4272	0.98583	-0.13649	0.15057	0.92844	0.27228	1.6256	0.73785	-0.042336	0.80751	0.74654	-0.72479	0.79465	0.88618	0.10467	-0.62572	0.4322	-0.51817	-0.15051	0.50928	0.81433	-0.16911	-0.0068402	-0.55644	0.72803	0.58978	-0.69092	-0.4174	0.89352	-0.09442	0.29503	-0.24292	-0.30893	0.71219	0.37671	0.3625	-0.70162	-0.17131	1.3629	0.4359	0.75013	0.22055	0.79907	0.53158	-1.338	1.1809	-0.3873	1.6817	0.14151	0.57597
-3.7056	-3.4674	-2.1472	-2.5382	-3.3478	-3.2662	-3.0292	-3.2849	-3.2705	-2.8606	-2.3626	-3.0161	-2.6593	-2.8347	-2.9226	-2.8956	-4.2384	-4.3008	-2.814	-3.1881	-3.1357	-3.0395	-3.7181	-3.5209	-3.2076	-2.6205	-3.144	-3.0763	-4.1489	-3.3277	-2.4933	-3.5079	-3.3825	-2.8308	-3.9556	-2.8295	-3.7005	-3.5635	-3.7271	-3.0021	-4.2421	-3.1205	-1.883	-4.4172	-4.4539	-3.2302	-2.7371	-3.152	-3.3371	-3.5478
-21.338	-20.478	-20.838	-19.636	-20.649	-21.609	-19.576	-20.086	-20.962	-19.792	-20.452	-20.339	-19.947	-19.652	-19.987	-19.514	-21.524	-20.692	-19.582	-21.154	-21.074	-21.352	-20.729	-22.409	-21.022	-20.255	-20.051	-21.405	-19.937	-20.386	-20.826	-21.017	-21.48	-20.522	-20.905	-20.2	-19.795	-20.291	-21.21	-19.021	-20.878	-21.354	-20.787	-20.255	-21.628	-20.217	-19.97	-20.666	-20.967	-20.914
-9.5094	-9.5432	-9.8787	-9.8505	-8.9274	-8.5588	-8.1037	-9.0364	-9.8204	-9.1395	-9.2654	-10.018	-9.8317	-9.4388	-9.0578	-9.9717	-8.5687	-9.3053	-9.9004	-9.6636	-9.2818	-8.969	-8.7776	-9.8982	-9.1975	-8.6581	-9.3497	-9.4707	-8.9564	-9.9095	-9.6839	-8.561	-9.2748	-8.8861	-9.6293	-9.7633	-9.5322	-10.45	-9.7041	-9.342	-8.9924	-9.1069	-9.6975	-10.04	-9.1382	-9.4488	-10.014	-10.163	-9.3944	-8.9371
-12.346	-12.49	-13.12	-12.677	-13.047	-12.488	-13.267	-11.365	-13.339	-13.259	-13.386	-12.204	-12.485	-12.678	-14.231	-13.888	-13.497	-12.56	-12.616	-13.427	-14.535	-13.196	-12.637	-13.189	-13.257	-12.867	-14.062	-12.146	-12.707	-12.79	-13.199	-12.442	-12.712	-13.046	-13.67	-13.989	-12.696	-12.041	-12.105	-12.299	-13.198	-13.827	-12.468	-14.035	-13.137	-13.08	-13.396	-13.057	-13.008	-12.741
-1.1621	-1.1455	-0.76782	-1.2619	-1.5757	-2.0319	-1.7938	-2.8478	-1.8765	-0.8548	-1.4785	-2.0335	-0.43455	-1.544	-0.99332	-0.8898	-2.3941	-2.2412	-0.65644	-0.66906	-0.97152	-3.2149	-1.7667	-1.5296	-0.84068	-1.1933	-1.2304	-1.0258	-0.75152	-2.0188	-1.285	-1.7194	-1.389	-2.0433	-2.3477	-1.7291	-1.786	-2.5039	-0.36489	-1.2359	-1.1921	-0.47262	-1.9515	-1.3901	-0.84866	-1.4441	-1.7718	-1.5732	-1.7935	-2.3489
-14.488	-14.622	-15.168	-13.971	-14.113	-13.523	-13.787	-14.562	-14.147	-13.866	-15.118	-13.603	-15.173	-13.443	-13.56	-14.496	-13.532	-15.445	-14.063	-14.156	-13.517	-14.411	-14.249	-14.299	-14.564	-14.14	-13.779	-13.521	-14.714	-12.529	-14.105	-12.998	-14.949	-14.698	-13.06	-12.758	-13.439	-15.484	-14.391	-14.849	-13.426	-13.769	-14.213	-13.498	-13.459	-13.488	-14.179	-13.58	-13.563	-14.662
-12.808	-14.467	-13.334	-13.073	-13.444	-13.812	-13.553	-12.744	-13.493	-13.526	-14.875	-12.571	-12.903	-12.779	-13.193	-12.284	-12.717	-13.171	-13.616	-13.553	-12.215	-14.089	-12.662	-11.791	-14.111	-13.899	-13.139	-13.187	-13	-13.793	-14.528	-14.281	-12.621	-12.763	-13.078	-13.561	-14.581	-13.062	-12.512	-13.696	-12.463	-13.283	-13.94	-12.855	-12.304	-12.15	-13.501	-13.596	-12.583	-12.854
-2.1898	-2.3256	-3.5917	-2.7826	-2.32	-2.4546	-2.0758	-2.1313	-3.2306	-2.3525	-2.706	-2.8066	-1.6466	-2.5504	-1.7234	-2.6033	-2.4943	-3.0986	-2.0413	-1.6038	-1.9335	-3.0957	-2.4773	-3.3728	-2.6942	-1.8811	-2.2277	-2.4066	-1.8271	-2.1001	-2.4454	-3.2404	-3.2834	-2.7818	-2.7625	-2.4602	-2.5191	-1.8231	-3.4396	-2.0874	-2.9594	-1.8707	-2.343	-2.0977	-2.6757	-1.8787	-2.7264	-0.87666	-2.7455	-2.2404
-2.0147	-1.6669	-1.9688	-0.95366	-1.7839	-1.2626	-1.0941	-2.7503	-1.6848	-1.4642	-1.8206	-1.6299	-1.7527	-1.7201	-1.445	-0.37286	-0.70178	-1.3777	-2.0517	-0.81015	-2.0718	-1.8197	-1.1267	-1.2262	-1.5011	-1.7949	-0.96292	-0.28676	-0.42086	-1.5674	-1.6334	-0.28057	-2.9146	-1.0481	-1.4729	-1.4764	-1.0849	-2.2093	-1.7289	-1.4656	-1.2432	-2.4899	-0.9239	-1.2099	-1.8654	-0.92734	-1.3233	-1.3577	-0.81785	-1.069
-3.2445	-3.9918	-4.8258	-4.1329	-4.3189	-4.825	-3.8997	-3.3005	-3.5179	-4.1623	-5.2716	-3.5429	-4.1056	-3.9696	-4.0876	-3.9895	-3.2525	-3.5848	-3.7735	-3.308	-3.6024	-4.874	-3.9948	-4.1097	-4.0207	-4.225	-2.473	-3.7698	-3.4044	-4.7961	-3.4758	-2.5722	-3.4106	-2.7906	-3.5383	-3.1741	-4.1102	-3.7691	-3.8103	-3.8965	-3.1939	-3.9965	-3.1088	-2.8711	-2.5861	-4.3877	-4.1078	-4.3382	-3.5436	-5.0555
-1.1627	-0.65889	-1.8723	-1.0415	-0.51387	-1.9704	-0.23827	-1.816	-1.6746	-2.0265	-1.2232	-0.88217	-1.3824	-0.53018	-1.9468	-0.87066	-1.1602	-1.7244	-1.7588	-1.8791	-1.51	-1.3211	-1.6252	-1.2197	-1.3472	-1.0191	-0.77785	-0.98063	-2.7566	-0.7473	-0.41873	-1.0474	-2.1932	-1.6046	-1.4295	-2.3547	-0.27321	-1.648	-2.8179	-1.8033	-2.001	-1.4073	-0.75816	-1.9225	-1.5086	-1.8993	-0.8708	-2.026	-2.2996	-2.169
3.9462	4.4753	3.5949	4.1611	5.0854	4.3092	4.7263	4.9776	4.2922	5.0914	4.5323	4.6321	4.212	5.4511	5.0851	3.5931	4.3459	4.0097	4.0795	4.7868	4.7686	5.7028	4.5314	3.5755	4.5731	5.0229	5.095	4.9428	4.1349	4.7615	5.3262	3.5639	5.1217	3.3774	4.1649	4.4137	5.7633	5.0866	5.0025	4.4939	5.6372	5.1357	3.7946	5.7956	4.5074	4.5963	5.3623	4.6693	3.1994	2.9158
-14.747	-14.358	-14.93	-14.88	-14.098	-15.547	-14.909	-15.236	-13.862	-14.352	-13.625	-14.521	-14.908	-14.224	-14.267	-14.598	-14.497	-15.452	-15.736	-14.084	-14.48	-13.391	-15.916	-14.908	-14.185	-14.794	-14.598	-15.5	-14.688	-13.968	-15.145	-14.63	-13.238	-14.034	-14.73	-14.374	-15.216	-14.134	-14.64	-14.837	-13.521	-14.347	-13.826	-14.975	-14.194	-14.961	-14.102	-14.444	-14.988	-14.665
-12.456	-12.198	-12.072	-11.39	-11.072	-12.296	-11.425	-11.859	-11.775	-11.993	-11.37	-11.768	-11.394	-10.759	-11.702	-12.844	-12.836	-10.177	-12.069	-12.073	-10.775	-11.601	-11.736	-10.506	-10.857	-12.09	-11.891	-11.308	-11.176	-11.979	-12.087	-13.103	-12.274	-11.017	-12.973	-11.396	-12.524	-11.386	-10.909	-12.666	-12.588	-11.01	-12.115	-12.37	-11.368	-12.138	-12.442	-11.595	-11.994	-12.506
-3.0616	-3.4376	-2.7969	-3.5124	-3.5378	-3.9338	-3.3674	-3.7227	-4.7393	-3.7914	-2.6023	-3.8391	-3.0374	-4.3265	-3.2547	-3.3277	-3.9869	-3.6173	-2.7271	-3.7204	-4.6631	-3.9715	-3.9665	-2.8856	-4.0155	-3.4443	-5.2392	-3.527	-4.2206	-2.5225	-4.2434	-3.3604	-4.0206	-3.9945	-3.6779	-3.2059	-2.9347	-3.4175	-3.8144	-4.6954	-3.2329	-4.1726	-4.9171	-3.5544	-3.2489	-3.8123	-3.8883	-4.5728	-3.2719	-2.9406
-22.19	-21.512	-21.902	-21.764	-22.85	-22.719	-22.159	-22.871	-22.154	-22.638	-21.662	-22.037	-22.6	-23.583	-21.412	-22.518	-22.949	-22.03	-22.175	-22.154	-22.725	-22.605	-21.3	-21.854	-22.259	-21.271	-22.969	-22.078	-22.706	-22.464	-21.731	-21.802	-21.756	-21.469	-23.31	-22.177	-21.656	-22.417	-22.536	-20.837	-21.633	-21.165	-22.421	-23.168	-22.488	-21.681	-22.313	-21.844	-21.347	-21.905
8.9987	8.6608	8.5259	8.2283	9.6406	7.6585	9.2093	9.3421	8.2092	9.34	9.3296	8.192	7.8569	8.767	8.303	8.4319	8.5375	8.7724	7.2319	7.8235	8.5323	9.0203	8.5595	8.183	7.7857	8.0614	8.8661	8.533	7.9515	8.693	9.0257	9.7639	8.8023	8.8902	9.2685	8.553	9.0611	8.1536	8.7083	8.4869	9.5391	8.3642	7.7404	8.3438	8.6425	8.2037	8.9806	8.1682	7.519	9.4931
5.5449	5.5816	4.5035	5.184	5.2071	4.4956	5.0932	5.958	4.4978	5.1962	4.9532	5.3211	4.8737	5.5495	5.3215	5.1312	5.0152	4.7578	5.2133	5.5494	5.0822	4.3935	4.4012	4.533	5.1447	4.3546	4.4022	5.5504	3.7775	5.0086	4.7291	5.6311	4.855	4.9932	4.4829	4.7142	5.5579	6.0774	4.6024	5.5195	5.7497	4.5258	4.9746	4.8766	5.9138	4.9382	4.6714	4.5587	4.5127	4.3138
-12.32	-12.464	-13.795	-12.066	-13.019	-12.982	-12.861	-11.441	-12.612	-12.921	-13.071	-12.825	-13.405	-14.152	-12.506	-13.72	-13.477	-12.608	-13.799	-14.461	-11.799	-11.551	-12.489	-13.117	-12.667	-13.324	-12.505	-13.176	-12.28	-12.406	-11.898	-13.149	-13.01	-12.959	-13.376	-13.657	-12.914	-13.027	-12.658	-12.384	-12.317	-11.57	-12.683	-14.107	-13.326	-11.254	-13.473	-13.485	-12.995	-12.961
-9.9224	-10.08	-9.8452	-10.485	-11.097	-12.246	-11.245	-10.592	-10.759	-10.645	-10.272	-11.92	-10.816	-9.994	-10.858	-10.689	-10.003	-11.173	-10.909	-10.875	-10.236	-10.894	-10.786	-10.712	-11.263	-11.624	-10.369	-10.53	-10.957	-11.601	-10.705	-11.317	-10.837	-10.444	-10.603	-10.555	-11.485	-10.708	-9.9944	-10.71	-11.092	-10.265	-12.118	-10.056	-10.886	-10.494	-10.925	-9.5831	-11.053	-10.974
-14.608	-14.479	-15.121	-15.816	-15.662	-15.043	-14.045	-15.027	-14.984	-13.347	-14.969	-14.256	-13.956	-13.718	-15.166	-13.254	-13.502	-14.151	-13.95	-15.091	-14.377	-14.139	-13.903	-15.736	-15.496	-13.912	-13.952	-14.596	-14.84	-14.28	-14.652	-14.101	-14.63	-13.953	-14.057	-13.715	-14.636	-15.538	-14.495	-14.921	-14.294	-14.338	-15.072	-14.833	-13.908	-14.598	-13.787	-14.372	-14.674	-14.155
-6.3953	-6.3669	-6.2937	-7.6083	-7.1958	-5.6093	-7.2564	-6.0161	-6.7466	-6.5458	-5.4642	-5.3465	-6.7997	-5.9508	-5.9868	-5.9873	-6.6034	-5.6747	-6.338	-6.8847	-6.3202	-5.7697	-6.84	-6.3739	-7.6029	-7.4617	-6.4304	-5.3676	-6.2987	-6.3326	-5.7805	-5.7982	-6.8078	-5.1795	-6.1539	-6.1753	-6.9787	-6.9913	-5.897	-6.4877	-6.401	-6.7134	-5.862	-6.5941	-6.0762	-6.9938	-5.733	-5.0247	-6.2675	-5.8491
-22.107	-21.744	-22.465	-21.847	-22.122	-21.335	-21.457	-21.801	-21.811	-22.245	-21.909	-22.174	-22.66	-22.673	-21.202	-21.879	-22.507	-22.353	-21.984	-22.941	-22.8	-20.779	-22.023	-21.632	-22.964	-21.976	-21.84	-22.46	-22.447	-21.984	-22.58	-22.462	-22.071	-22.331	-22.384	-21.661	-22.384	-22.101	-22.95	-22.431	-22.423	-22.755	-22.636	-23.374	-22.509	-22.581	-21.607	-22.59	-22.138	-22.227
5.5751	5.5801	5.9049	6.4607	5.9279	5.9605	5.6074	6.2864	6.1269	5.2731	4.8466	6.0276	5.8266	5.3593	5.86	5.7529	5.4033	5.2584	5.0005	6.4592	5.7916	5.0318	5.1098	5.4674	6.7121	4.9463	5.2937	6.8592	6.241	4.871	6.3996	5.5108	4.9612	5.3727	5.8289	5.0789	5.7126	5.1429	5.0598	6.0428	4.7225	6.0801	4.7177	6.0296	4.4977	5.6307	6.4875	4.9186	6.0386	6.4982
-7.0894	-6.2921	-5.6622	-7.2428	-5.9191	-7.1685	-6.3188	-6.9564	-6.6584	-6.6355	-7.3046	-6.0286	-6.2288	-5.6033	-5.9358	-6.3543	-6.391	-6.6106	-6.1283	-6.4514	-6.7127	-6.0192	-6.2938	-5.1869	-6.8057	-6.113	-6.8439	-5.7313	-6.7385	-5.7228	-6.591	-5.4691	-5.712	-5.9168	-6.6309	-5.5373	-7.0079	-6.1785	-6.3436	-6.4423	-7.2865	-7.2454	-7.6109	-6.5261	-5.522	-5.4762	-5.7629	-6.7886	-5.8801	-5.6679
-14.216	-13.981	-16.09	-15.051	-14.919	-14.717	-15.677	-14.731	-13.61	-13.861	-14.241	-13.792	-15.159	-14.818	-13.864	-14.432	-14.419	-15.605	-14.714	-14.942	-14.439	-16.284	-14.684	-15.746	-15.098	-15.369	-15.9	-14.362	-13.707	-14.587	-15.462	-14.716	-13.818	-15.044	-14.053	-14.058	-15.248	-14.79	-15.16	-14.002	-13.579	-14.51	-13.331	-14.504	-14.464	-14.011	-15.371	-14.916	-14.412	-13.985
-5.3104	-6.0396	-5.0664	-4.9747	-4.6945	-5.1323	-5.0011	-4.7136	-5.0089	-4.7167	-5.4272	-5.2909	-4.3934	-4.3441	-5.2309	-5.1225	-4.8819	-3.6603	-5.2708	-4.3969	-4.5994	-6.5807	-4.7957	-5.0788	-5.2329	-4.7983	-5.0423	-4.3953	-4.6668	-6.8615	-6.1932	-4.9259	-4.0921	-5.6669	-4.4885	-5.7831	-4.4676	-4.149	-5.43	-3.5266	-5.122	-3.6963	-5.562	-4.2971	-5.1203	-4.2138	-5.2056	-4.7281	-5.3407	-5.1925
0.66965	-0.72302	0.3019	0.45431	0.044552	-0.97893	0.70346	-0.49873	0.40277	-0.68208	0.505	0.50176	0.84054	1.3395	-0.77062	1.2767	0.062597	0.41183	0.65066	-0.18011	0.46414	-0.69617	-1.475	0.11287	-0.075964	0.42677	0.78934	0.8197	0.98793	0.33447	0.78612	1.5095	0.59583	1.4695	0.031216	-0.59214	0.31043	1.862	-0.35971	-0.37275	0.15706	0.005294	-0.16761	0.73519	1.8092	0.13586	0.24395	0.86612	0.56401	0.82091
-0.48253	-0.23499	0.37459	-0.52706	-0.78106	0.2668	-0.95037	-0.42714	0.58922	0.57411	-0.68632	0.14285	1.3151	-0.3748	-0.737	0.24465	-0.33596	0.7826	0.80614	0.92914	0.47127	1.4797	-0.41311	-0.58827	0.641	1.1478	-0.039739	0.74197	-0.63583	0.72257	-0.91229	0.37976	0.42645	-0.4925	-0.082364	-0.28212	0.5153	-0.63597	0.7492	0.19017	0.64056	-0.58284	0.21543	-0.42539	0.20941	-0.03762	-0.012667	-0.80396	0.56759	0.77738
-3.575	-2.8739	-2.0115	-3.3725	-3.289	-4.1469	-3.7022	-3.6578	-2.223	-3.1932	-1.7204	-3.4547	-3.6874	-2.902	-3.7537	-3.1555	-3.6097	-2.8719	-4.0189	-3.2618	-4.4037	-3.3618	-2.7245	-2.3765	-3.4378	-3.6523	-2.584	-2.7173	-2.557	-4.1514	-2.036	-1.7521	-3.4091	-2.8918	-4.3997	-1.8753	-3.5175	-3.0722	-3.088	-4.0437	-2.429	-4.2911	-3.9056	-2.4974	-1.9412	-3.7048	-4.0101	-2.9274	-3.202	-3.9148
-1.2048	-0.95234	-1.9968	-0.56974	0.29022	-0.29686	0.62797	-0.075057	-0.20617	0.7288	-1.2757	-0.61966	-1.2346	-1.5395	-0.71567	-1.0185	-1.7381	-0.39808	-1.1106	-1.297	-0.64512	-0.12711	-0.56913	-0.10091	-0.69539	-0.10089	-1.3835	0.42048	-0.87389	-0.53822	-0.2566	-1.094	-0.34296	-1.4615	-1.164	-1.0914	-0.98958	0.0536	-1.5371	-0.23708	-1.2323	-0.84945	0.027863	-1.4183	-0.84713	-1.195	-0.88204	-1.2314	-1.1327	-0.83926
-1.42	-0.82827	-1.013	-1.1656	-0.66771	-1.6396	-0.8785	-1.1138	-0.28912	-2.5181	-1.2207	-1.3511	-1.6166	-1.0994	-1.3623	-1.1021	-0.78266	-2.0376	-1.4567	-1.6073	-1.2158	-2.0335	-1.9017	-1.3432	-1.766	-2.1184	-0.96311	-2.0017	-1.0807	-1.4496	-2.4469	-0.58944	-0.88689	-0.7801	-1.6637	-1.399	-0.6652	-0.68999	-1.0355	-1.5124	-1.1152	-0.95191	-2.8389	-1.0547	-0.57634	-0.88696	-1.5643	-1.3776	-0.49222	-2.4453
-0.23441	0.33631	0.76341	0.1715	0.78564	-0.27002	-0.86704	1.0194	0.4201	1.3091	0.29673	0.057064	-0.52569	-0.12361	0.18736	0.095351	-0.45286	-0.44461	0.69349	-0.5501	0.21243	-0.58146	-0.23155	-0.58514	0.78495	0.80235	0.14045	-0.44336	0.7132	0.21411	-0.1161	0.49065	0.8779	-0.71138	0.46588	-0.27206	-0.53477	-0.34206	-0.33593	0.69538	0.67998	-0.52962	0.39379	-0.34311	-0.13522	0.86985	0.91442	-0.60314	0.59282	-0.99112
-0.40524	-1.1215	0.22428	0.36259	0.42485	1.254	0.20141	0.63728	-0.83487	-0.51424	-0.32623	0.61037	0.22868	-0.052817	-0.29564	0.98198	-0.23038	-0.70238	0.65836	0.16127	0.49494	0.027044	-0.76962	-0.19656	-0.060947	-0.11462	-0.25148	-0.41733	0.34052	-0.95964	-0.38124	0.59725	0.34771	0.58092	1.1519	0.30451	-1.3306	-0.11288	0.60922	-0.24226	0.39657	-0.59755	0.27175	0.64057	0.62073	-0.24247	-0.56667	0.99028	-0.78511	-0.26925
-2.2945	-2.0236	-2.1653	-2.6516	-2.8792	-2.1056	-2.2445	-3.2236	-2.5553	-2.1861	-2.944	-3.3887	-2.1896	-2.6056	-2.9656	-2.8848	-2.8416	-2.6663	-2.7	-3.6373	-2.5032	-2.1069	-3.2323	-2.9538	-2.747	-3.0245	-2.6971	-3.111	-2.4358	-2.8104	-3.2972	-2.0062	-3.3972	-2.1507	-2.2048	-3.6257	-2.8664	-3.0806	-2.1199	-2.7732	-2.7996	-1.4688	-1.8609	-2.0595	-2.3821	-3.0163	-2.5111	-3.3479	-2.1895	-3.0038
-3.7002	-3.2249	-2.2203	-1.562	-2.7709	-1.8842	-2.749	-2.0749	-2.2844	-2.2578	-2.1212	-2.7304	-2.7402	-3.0539	-3.6335	-1.6066	-1.8143	-1.9577	-3.0782	-2.5705	-2.808	-2.4697	-2.6535	-1.2205	-1.7092	-2.4524	-1.9115	-2.9213	-2.7227	-2.2185	-2.4847	-2.708	-2.4354	-3.0575	-3.5834	-0.40707	-3.016	-2.5689	-3.8463	-2.2911	-1.671	-1.6018	-2.1106	-2.9513	-2.4295	-2.4489	-1.8755	-1.6139	-2.449	-2.4061
2.7233	2.4933	3.2402	2.2845	3.2735	3.3558	4.1814	3.6625	3.1333	3.4213	3.5433	2.4118	3.8388	2.4374	3.3477	2.3912	2.2013	3.0682	3.2731	2.1958	3.6674	2.9043	2.8551	3.3856	3.2832	2.7531	2.6277	3.7559	3.1963	3.4199	2.1784	1.8692	3.6008	2.6529	2.4266	2.064	2.174	3.3581	2.8548	2.9655	2.0198	4.2366	3.3289	3.088	3.3429	3.4822	2.5828	3.0981	3.2048	3.9246
-4.609	-4.4644	-4.9934	-5.7487	-4.9598	-4.5554	-5.4735	-3.9567	-4.7714	-4.588	-4.7664	-4.9391	-5.0284	-4.935	-4.2052	-3.9681	-4.391	-3.9267	-5.74	-4.2854	-5.1254	-4.2979	-4.7649	-5.0652	-5.029	-4.7372	-5.7606	-4.6452	-4.5164	-5.3205	-5.6694	-4.6395	-5.8255	-5.7455	-4.3419	-5.1966	-4.6922	-5.8726	-5.0324	-5.3893	-5.2943	-4.1927	-4.7772	-4.9632	-5.0864	-4.354	-5.0108	-3.8481	-4.9547	-4.6393
4.6313	4.906	3.9755	3.9425	4.2775	4.6723	4.0907	3.9772	5.4009	5.1402	3.6426	4.0623	4.3926	3.2715	4.9302	4.1835	4.9283	4.4096	4.5457	4.6113	3.8409	5.3508	4.2537	5.3081	4.2916	3.8845	4.3393	4.7311	4.3169	5.277	4.7488	4.0779	4.4553	2.5355	5.3037	5.2784	4.2546	5.0561	4.6315	4.6157	3.813	4.497	4.2931	3.8598	4.4204	4.2466	4.8212	4.7141	5.9132	4.2539
-3.8023	-3.6585	-3.833	-4.0307	-5.1504	-2.8161	-4.453	-3.2807	-3.7179	-3.5421	-4.9646	-4.8775	-5.7126	-4.4522	-3.7429	-3.0958	-4.3335	-5.5404	-4.7276	-3.8487	-4.2392	-5.6106	-4.1109	-4.8023	-4.3384	-3.5075	-3.3661	-4.3581	-4.0229	-5.0189	-4.0048	-3.3282	-4.7637	-3.5237	-5.4363	-3.9756	-4.1458	-3.9935	-3.8078	-4.6085	-4.3117	-3.6522	-5.0106	-4.645	-3.5798	-4.3001	-4.6038	-4.5591	-3.2751	-4.2804
-4.7086	-3.9424	-3.3903	-3.8106	-4.3424	-3.8126	-3.7472	-3.8607	-3.6404	-3.9791	-3.4183	-3.9435	-4.3353	-3.3997	-3.12	-3.7849	-3.9688	-4.3734	-3.6443	-3.6617	-3.527	-3.3426	-3.6608	-3.0217	-2.2928	-3.6876	-4.9729	-4.1698	-3.8338	-4.8242	-4.458	-3.8386	-3.1326	-4.056	-4.7208	-3.9984	-3.9545	-4.5011	-2.8433	-3.8251	-3.8203	-3.7888	-4.2612	-3.5032	-3.4378	-2.9012	-4.1328	-3.0789	-3.7106	-3.1663
-8.2006	-8.9884	-8.6716	-9.3899	-8.6608	-8.9939	-9.0939	-8.6746	-8.1922	-9.0215	-9.0476	-10.236	-9.2315	-10.522	-9.147	-7.5877	-8.9447	-9.5497	-8.513	-9.8494	-7.9689	-8.303	-8.4149	-8.4211	-9.1475	-8.4921	-8.8796	-9.8862	-9.4737	-7.775	-9.8668	-9.4615	-8.5099	-8.3146	-8.0534	-9.1279	-10.01	-9.1704	-8.7714	-8.7102	-10.024	-8.6721	-10.092	-8.2878	-8.9349	-9.4413	-8.5426	-9.2293	-9.8451	-9.433
0.086045	-1.3079	0.32448	-1.462	0.032071	-1.1029	-1.3774	0.14922	-0.87256	-1.0786	-2.2581	-0.39824	-1.8435	-1.0656	-1.5212	0.21218	-1.2685	-1.353	-0.69586	-1.6461	-1.6862	0.13418	0.43178	-1.2056	-1.0252	-1.3383	-0.014119	-0.94927	-0.47438	0.04446	-0.37915	-0.55303	-0.36798	-0.50393	-0.55731	-0.827	-0.78191	-0.70814	-1.9437	-1.329	-1.0767	-1.9496	0.36421	-0.5773	-0.55396	-2.0922	-0.48795	-0.85916	-2.1663	-0.7227
7.6229	6.8618	6.7564	6.9118	7.1587	7.0564	6.7347	6.9427	7.2681	6.4339	5.6829	6.8692	7.22	6.4892	7.1163	7.6189	7.9164	6.5456	6.8765	6.5566	6.9275	7.9568	7.098	7.6492	7.184	7.6177	6.5351	6.6689	6.9671	7.9932	6.9841	6.9425	7.2318	6.5415	6.7248	8.2875	7.3311	6.0776	7.2369	6.9772	6.9063	6.5233	6.9799	6.1082	6.3708	6.593	6.2976	6.2799	5.9584	5.9871
-3.0971	-4.5329	-5.6665	-4.508	-3.797	-5.4602	-3.6126	-4.2295	-4.4042	-4.2349	-3.5211	-3.4317	-2.624	-2.5799	-3.7781	-4.6582	-4.6588	-3.7385	-5.0909	-4.4278	-3.8774	-4.2844	-4.4848	-4.2085	-4.3584	-4.3004	-4.6712	-3.7321	-4.3747	-3.5448	-4.1594	-3.6776	-3.4177	-4.7438	-3.4279	-3.5082	-3.7577	-4.457	-3.8437	-3.0355	-4.0786	-4.8563	-2.8971	-3.4989	-4.2582	-3.9743	-4.8256	-3.9649	-3.809	-2.5427
-3.3289	-3.3404	-2.3661	-3.345	-3.3188	-2.7728	-2.5361	-2.1292	-1.3805	-3.0475	-2.9822	-3.1416	-1.9524	-2.5623	-1.9042	-3.1136	-3.2758	-1.8227	-2.4572	-3.8179	-2.8809	-2.819	-2.4647	-2.5438	-3.0666	-2.5139	-2.7346	-3.1338	-2.9796	-2.2785	-2.7134	-2.7072	-2.873	-3.0012	-2.3674	-2.5194	-1.624	-2.1767	-2.2452	-2.9132	-3.3937	-2.3884	-3.7687	-3.6292	-2.805	-3.6175	-3.5924	-2.486	-1.8679	-2.8547
4.2954	4.2532	3.5765	4.6726	4.519	4.3822	3.3787	4.6653	2.6899	5.0039	4.0672	4.9882	5.6225	4.4614	4.886	3.3917	3.7794	4.7848	4.6109	3.6278	4.0709	4.8706	4.3758	5.2338	3.4496	3.3077	4.515	3.2319	3.0493	3.8547	4.0879	3.8004	5.9345	4.1125	4.2409	3.9039	4.3373	4.1013	4.9754	4.0331	4.5596	3.2311	4.5074	4.2602	5.2066	4.3809	3.8228	3.5952	4.1794	4.3604
-6.6133	-4.7086	-6.3381	-4.978	-6.3667	-5.6456	-6.63	-6.061	-4.9127	-7.1424	-6.5943	-6.1472	-5.1406	-5.5445	-6.5357	-6.1515	-5.2231	-6.1009	-4.5417	-5.4675	-4.8093	-6.4728	-6.293	-6.2918	-6.3483	-5.5457	-6.1067	-5.0352	-5.601	-6.0865	-5.0889	-4.9565	-6.4183	-5.2763	-5.6156	-4.4014	-5.9839	-6.0794	-4.6579	-5.407	-6.0074	-4.6447	-6.2965	-5.3108	-6.7579	-5.1666	-6.2789	-5.6606	-4.9236	-5.9395
-22.7	-21.732	-22.611	-21.579	-22.483	-22.61	-22.661	-21.059	-22.881	-22.108	-21.851	-22.337	-22.538	-20.761	-22.001	-22.472	-23.023	-22.139	-22.661	-21.828	-22.075	-21.351	-22.758	-21.894	-22.858	-22.834	-22.581	-22.319	-21.915	-22.439	-22.1	-21.657	-22.776	-22.04	-21.719	-22.844	-22.658	-22.279	-22.612	-23.045	-22.811	-23.016	-22.956	-21.991	-22.804	-21.811	-22.341	-22.02	-22.363	-21.243
2.287	3.7866	2.8092	3.7632	3.5088	3.3808	2.4702	2.7803	1.5674	2.7342	3.0445	3.3304	2.8133	3.1749	2.4479	1.7459	1.921	3.4422	1.5606	2.9917	2.7752	2.7637	1.9541	3.2097	2.9215	3.5894	2.193	3.3214	3.5226	3.7851	3.4315	2.3615	2.8205	1.8804	2.9323	3.2585	3.2687	2.3863	1.7498	2.261	2.4109	4.0585	3.0157	3.8073	3.3967	2.6903	2.7602	2.0023	3.367	3.7
-1.1676	-0.52682	-1.6365	-2.0777	-1.8154	-1.4786	-0.73332	-1.0473	-1.9479	-0.51019	-1.3484	-1.5854	-2.7149	-2.5297	-1.3712	-1.2045	-0.37393	-1.3345	-2.3752	-0.56534	-1.4306	-0.61019	-0.87762	-1.481	-1.8527	-1.7442	-1.2695	-2.2929	-0.88779	-2.1178	-1.1939	-0.27616	-1.9821	-2.4044	-1.5182	-1.224	-0.43601	-1.0783	-1.6052	-0.60022	-2.2233	-0.55072	-2.0512	-1.2904	-1.0737	-1.4249	-1.9609	-0.99179	-2.2132	-1.761
-13.96	-13.733	-13.533	-12.963	-13.092	-13.354	-12.905	-13.064	-13.283	-13.407	-13.977	-13.329	-12.314	-13.565	-12.034	-13.307	-13.615	-12.326	-13.369	-12.593	-12.484	-13.061	-13.501	-13.193	-12.1	-12.77	-13.515	-14.403	-12.006	-13.443	-12.866	-12.315	-13.548	-12.946	-11.87	-13.981	-12.694	-13.913	-14.208	-13.242	-12.915	-13.649	-13.204	-13.664	-13.621	-12.638	-12.727	-13.301	-12.718	-11.682
-4.9466	-4.708	-4.7417	-4.0695	-5.1832	-4.9437	-5.7363	-4.7668	-4.9708	-5.3189	-5.4552	-4.9605	-3.124	-5.1411	-4.7159	-4.7399	-4.5969	-4.0025	-4.2474	-4.3037	-4.1953	-4.2941	-4.4784	-4.1773	-4.0233	-5.1091	-4.8552	-4.2396	-4.7188	-3.9421	-4.3267	-5.2265	-4.0241	-4.7875	-4.2815	-4.806	-3.2066	-4.5967	-4.3264	-4.4666	-5.5439	-4.5538	-4.5031	-5.4194	-5.684	-4.6868	-4.8987	-5.0031	-4.8509	-4.3705
1.0805	0.56741	0.63114	1.6492	1.2909	1.1161	0.43687	0.50559	1.1163	0.72217	0.25189	0.80048	1.0042	1.1391	1.0548	1.0878	1.5972	0.90707	-0.16072	0.66682	1.4498	1.64	1.5123	0.79579	1.499	0.8539	1.121	1.205	-0.12775	2.5486	1.9353	0.64227	1.153	2.2366	0.87485	0.56574	2.2476	1.0251	1.7286	0.43152	1.2964	1.3117	1.7146	1.4618	1.0845	0.85974	0.76307	0.1831	1.8007	0.82518
-8.4255	-8.6173	-9.4649	-9.2719	-9.7147	-9.8765	-9.0316	-8.7798	-9.8088	-9.8204	-9.5744	-8.6411	-8.4132	-10.224	-9.4574	-9.3335	-9.4328	-9.6476	-9.4403	-9.7693	-9.8295	-9.4661	-9.2295	-9.062	-10.64	-9.8099	-9.7688	-9.3321	-9.4023	-9.2941	-10.03	-9.0382	-10.078	-9.0925	-9.4967	-10.625	-9.8517	-8.9381	-9.3994	-9.5049	-10.172	-8.2749	-9.0546	-10.022	-8.7324	-9.4257	-10.162	-9.2759	-9.1567	-9.7438
7.8473	8.3308	8.2999	7.1718	7.9476	6.8381	8.2763	8.2223	8.5177	8.8364	9.2283	7.8749	8.1067	7.648	7.4983	7.48	8.4637	7.0117	8.0013	8.6091	7.7595	8.2369	8.7986	7.1231	7.3406	7.4839	7.8631	8.0145	8.8283	7.7041	6.9647	8.6672	8.2058	7.2516	8.0554	8.0345	8.4732	7.7628	8.5627	8.9659	8.6935	7.6652	7.3614	8.4738	7.3856	8.5455	7.751	7.8203	7.8184	8.2268
-1.3462	-0.97227	-1.6979	-1.7821	-2.0499	-2.0395	-1.8499	-1.0746	-1.2729	-2.0124	-2.0742	-1.2864	-1.9361	-0.93115	-0.76315	-1.2465	-1.4617	-1.791	-1.3741	-1.9219	-1.3039	-1.1862	-1.2388	-1.1576	-2.4248	-2.4072	-1.0585	-1.641	-1.744	-1.7223	-2.1419	-1.9017	-1.0524	-1.3184	-1.5671	-2.1382	-2.6795	-1.1675	0.12387	-0.68808	-2.2354	-2.0993	-2.8621	-2.2938	-1.5453	-1.297	-2.2877	-1.0373	-0.88555	-0.81087
-3.3789	-3.0993	-3.0543	-3.4145	-4.8218	-2.609	-3.0923	-3.2612	-3.8711	-3.394	-3.3074	-3.9779	-3.3226	-3.5331	-4.4079	-2.4563	-2.4518	-2.8892	-2.9815	-3.2827	-2.6129	-2.3087	-3.632	-2.8377	-3.7613	-3.3857	-3.0572	-3.0975	-3.4114	-3.265	-3.0799	-2.7338	-3.613	-3.2196	-2.7601	-2.3174	-3.1053	-2.5907	-2.5657	-2.4593	-2.998	-3.8275	-3.8386	-3.8123	-3.1115	-2.6694	-3.0212	-2.4688	-2.3016	-3.6938
-22.06	-22.358	-22.027	-22.36	-23.167	-23.44	-22.41	-21.678	-22.249	-23.022	-22.422	-21.544	-22.415	-21.817	-21.282	-22.64	-21.932	-23.602	-21.269	-22.565	-23.067	-22.865	-22.086	-22.982	-23.174	-22.383	-20.985	-22.094	-22.029	-22.796	-23.004	-22.171	-21.53	-21.74	-21.52	-22.289	-22.241	-22.655	-22.036	-23.539	-22.404	-21.941	-21.206	-21.233	-22.735	-22.727	-22.06	-21.625	-23.161	-22.4
1.8763	2.8977	3.002	1.1393	1.0524	1.6757	2.3692	1.8677	1.3653	1.0574	1.1999	1.5246	1.6564	2.0609	0.98586	2.4108	2.5431	1.4453	1.2229	2.2064	1.181	2.2149	1.5737	1.9789	1.6032	3.165	0.86934	2.5442	2.4055	2.0514	0.66374	2.7433	2.1271	0.94554	2.088	2.4302	1.2012	2.1253	2.1266	0.35803	1.5616	1.3728	1.6039	2.4866	0.09435	2.1821	1.6183	1.9344	2.2139	2.2535
-10.135	-10.938	-9.9844	-10.69	-10.238	-11.125	-10.541	-10.708	-9.8915	-11.989	-10.822	-10.619	-11.088	-10.663	-10.918	-10.85	-9.7169	-11.675	-11.458	-10.269	-10.213	-10.551	-10.701	-10.345	-11.161	-11.12	-9.2389	-10.043	-11.531	-11.027	-10.196	-11.722	-10.968	-9.5276	-10.967	-10.463	-9.9059	-11.676	-10.595	-11.659	-10.619	-10.866	-10.556	-11.148	-10.716	-11.172	-11.452	-10.675	-11.857	-11.118
-5.192	-6.4217	-5.9011	-6.2596	-6.0367	-6.6801	-6.073	-5.9831	-6.2665	-5.2262	-5.5867	-6.7431	-5.1868	-6.7214	-5.7786	-5.9982	-6.2187	-6.2419	-5.6801	-5.2023	-4.7683	-4.6711	-6.1655	-6.2046	-5.7855	-6.1124	-6.4473	-5.9602	-6.5724	-4.5105	-6.7455	-5.1968	-5.2964	-4.6951	-5.0411	-5.1009	-5.2484	-5.9242	-6.0339	-5.5322	-6.0237	-6.1027	-5.2449	-5.9643	-5.2579	-5.5465	-5.6694	-6.3354	-5.5206	-4.8534
-13.565	-12.59	-13.24	-12.186	-13.005	-12.809	-12.768	-12.362	-12.908	-12.474	-14.493	-12.783	-12.046	-12.926	-12.242	-12.771	-14.09	-12.018	-12.192	-12.937	-12.272	-11.905	-12.88	-12.418	-12.145	-12.324	-12.015	-13.224	-12.493	-12.553	-13.268	-12.492	-13.133	-12.108	-13.005	-12.779	-12.786	-13.388	-12.791	-12.179	-13.079	-12.302	-12.68	-12.581	-12.026	-13.529	-11.842	-13.424	-12.534	-13.6
-9.8876	-11.118	-11.346	-10.656	-10.611	-9.5353	-10.643	-11.454	-9.3653	-12.141	-10.682	-10.673	-11.308	-10.976	-9.7254	-10.637	-11.754	-10.496	-9.9545	-10.58	-10.994	-10.327	-11.264	-11.643	-10.247	-10.118	-10.434	-10.888	-10.66	-9.0272	-11.054	-10.473	-10.748	-9.4108	-9.2882	-10.264	-10.447	-11.568	-11.272	-10.234	-10.346	-11.529	-11.732	-10.752	-10.564	-10.797	-11.449	-10.87	-10.074	-9.9044
-9.7238	-8.2624	-9.4883	-9.4447	-8.7103	-9.3683	-8.1444	-7.6985	-8.5324	-9.163	-8.4464	-9.3087	-9.0235	-9.0897	-8.1321	-8.343	-8.6735	-9.3124	-9.0123	-10.399	-10.582	-8.5743	-9.184	-9.5748	-8.5777	-10.22	-8.2253	-8.699	-9.0357	-9.634	-8.4825	-8.5257	-8.3183	-9.0541	-8.7439	-10.926	-9.2568	-8.6948	-8.1413	-8.1224	-9.7057	-8.6058	-9.6468	-8.9863	-9.5035	-8.7567	-8.4962	-9.1092	-9.3551	-9.3434
-0.88432	2.106	0.19206	-0.0035016	0.3218	0.042239	0.67588	0.90339	0.54572	0.48919	1.1177	0.56664	-0.20943	0.7668	0.30981	0.9166	0.10083	0.91702	1.6924	0.11723	0.141	0.21607	0.68088	-1.243	0.33729	0.82523	1.1729	0.72745	0.81752	0.61464	0.69627	0.38714	0.47144	0.24429	0.16537	0.79999	-0.079945	-0.79635	0.074288	0.53015	0.9459	-0.060105	0.072883	1.2733	0.38372	0.14185	1.534	0.54651	0.62609	0.51675
-7.2928	-7.0233	-6.7902	-7.2345	-8.6825	-6.8822	-8.5786	-6.9019	-7.8063	-7.1776	-8.0462	-7.7985	-7.7344	-7.1989	-7.2542	-8.748	-7.3771	-9.0994	-7.0263	-7.6079	-6.9281	-7.7845	-9.0556	-6.8807	-7.6091	-7.8352	-6.6874	-7.7944	-6.0966	-7.4952	-7.5848	-7.1807	-7.1027	-8.6114	-7.4323	-7.2536	-8.0821	-8.1861	-6.8272	-8.5026	-6.8143	-8.7901	-6.4484	-7.3526	-6.5541	-7.8173	-7.5359	-7.2741	-8.6906	-7.8269
-0.31787	1.3862	0.39575	-0.46056	0.64912	-0.90361	0.19476	-0.60968	0.34093	-0.047078	0.74317	0.15836	0.85771	-0.89011	-0.87083	0.619	0.37478	0.2372	0.092999	-0.83366	-0.37839	0.080843	0.13383	0.65112	0.37679	-1.1335	-0.92687	-0.94496	-0.43832	-0.80707	-1.4255	-0.66122	-0.46236	0.58169	0.041333	0.072871	-0.21376	-0.7198	0.17576	0.041609	0.028377	-0.26002	-0.87266	0.82008	-0.59556	-1.7868	0.030175	-0.76165	-0.90772	-0.8465
1.6765	1.6695	1.1649	2.0903	1.3293	1.8836	1.2363	1.57	1.2975	1.241	2.4618	2.5038	1.429	1.188	1.2804	0.73058	1.1524	0.93093	0.79517	2.1212	1.613	1.9157	1.7093	1.9725	2.0935	1.8434	2.7794	1.6729	1.7819	2.462	1.79	2.7445	0.63093	1.4624	2.1692	1.7455	1.3405	1.1926	2.4482	1.0694	1.3408	0.43288	1.7687	1.8673	1.5396	2.8459	2.3173	2.8947	2.2405	1.2365
-4.4999	-4.0723	-4.0775	-2.6104	-1.9394	-3.3819	-4.0228	-4.3438	-4.8096	-3.6229	-3.5089	-4.0171	-2.8426	-3.6422	-3.0778	-4.4495	-4.6563	-4.2565	-3.6884	-4.3651	-5.3973	-4.6859	-3.7817	-4.4168	-3.4495	-4.4777	-2.6495	-4.3255	-3.9146	-3.776	-4.0378	-3.5025	-3.8064	-3.6454	-3.7365	-4.1221	-3.6208	-3.4972	-3.847	-4.0278	-5.0684	-3.7793	-4.393	-4.3895	-3.3156	-3.436	-4.7169	-3.642	-4.2487	-4.4217
-5.255	-3.9237	-5.1762	-3.4231	-4.8889	-5.1943	-4.1461	-4.2957	-4.933	-3.823	-4.2289	-3.6136	-3.4295	-4.2001	-3.961	-4.4927	-4.8704	-4.3659	-3.8258	-4.3576	-4.9284	-5.4734	-4.2611	-5.267	-5.3906	-3.7211	-4.4841	-4.1397	-4.2064	-3.4373	-4.423	-4.2216	-3.3144	-4.691	-3.6201	-4.2969	-4.4731	-5.7973	-4.3114	-4.3374	-4.3803	-4.4742	-4.5403	-4.1403	-5.2362	-5.9001	-3.7849	-5.1329	-4.3001	-5.7346
1.8575	1.0848	2.7381	2.2079	1.677	1.3064	0.76805	1.0217	2.4828	1.1918	2.2361	1.008	2.3136	1.3272	1.1902	2.4187	1.4958	1.5751	0.13727	2.6603	1.5273	1.9709	1.6766	2.2234	1.59	1.7181	1.4181	2.4036	1.5467	2.0848	1.5516	2.7946	2.2177	1.4189	1.2064	1.3438	2.486	1.3986	2.4255	1.4547	0.70796	2.2268	1.8664	0.40798	2.5883	2.1577	1.8532	1.2484	2.4347	0.80604
-5.9622	-5.3064	-6.3268	-5.9461	-6.2897	-6.7489	-5.6129	-5.7214	-5.4929	-5.4137	-7.0083	-5.7029	-4.8476	-5.6266	-4.7805	-5.0005	-5.819	-5.9042	-5.3862	-5.0968	-5.4549	-6.1256	-6.0615	-5.7085	-6.1811	-4.8131	-6.2113	-5.9463	-6.2464	-4.6133	-5.6943	-5.3191	-6.5142	-5.4953	-5.891	-6.1854	-6.0243	-4.8461	-5.7571	-7.0126	-5.7316	-4.8526	-5.2946	-5.7171	-5.6754	-4.903	-6.4883	-5.718	-5.8177	-5.4324
-2.1997	-1.5961	-2.7434	-1.86	-4.285	-0.70586	-2.6446	-1.6546	-3.2706	-1.9469	-2.9322	-2.965	-3.2885	-2.6189	-3.5352	-3.54	-2.8604	-2.9592	-2.5976	-1.9056	-3.4347	-3.107	-2.5392	-2.2097	-1.7428	-1.7861	-1.7609	-1.1599	-2.3226	-2.7508	-2.8346	-2.4081	-3.9593	-2.8036	-3.3291	-3.1728	-3.3291	-3.29	-1.7305	-3.3819	-2.7358	-2.8649	-2.2191	-2.0369	-2.9686	-2.2634	-3.1579	-1.353	-1.6271	-3.2808
-6.8388	-7.6066	-7.6284	-6.9645	-7.3322	-7.8557	-8.3127	-8.0549	-7.3465	-8.535	-6.8674	-7.4043	-7.2958	-7.2244	-7.4809	-8.7109	-7.9838	-7.3623	-6.9175	-7.0929	-6.7187	-8.4007	-6.8516	-8.215	-7.2939	-7.5009	-7.223	-7.7187	-7.3944	-7.784	-7.3455	-6.6712	-7.8962	-7.1376	-8.4506	-7.7834	-9.1429	-7.9091	-7.258	-7.9463	-7.5725	-6.4675	-6.8979	-7.1517	-7.4374	-7.0973	-7.0429	-6.7802	-7.822	-8.1886
4.5352	4.6541	5.8022	6.1885	5.6207	6.018	4.3109	5.9703	5.2348	4.4918	5.8252	4.7909	4.5876	4.4975	5.8816	6.5176	4.8248	7.3484	5.122	4.3535	5.5519	5.4435	6.7287	5.8849	5.907	6.3749	6.2999	4.7816	5.9985	5.7217	6.0791	5.1437	5.5164	5.8163	5.0893	5.6157	5.4641	5.7826	6.9293	5.5441	5.4647	5.5406	5.273	5.7073	7.0699	4.3089	5.7697	5.7373	4.9685	5.6136
-4.9873	-4.85	-4.5958	-5.4774	-4.6612	-4.6814	-4.83	-5.1648	-4.6271	-5.8432	-4.8434	-3.9263	-5.4775	-3.3837	-4.1113	-4.43	-5.2041	-4.5552	-4.6123	-4.4583	-4.9928	-4.2291	-4.0049	-4.4599	-5.8651	-4.8521	-4.457	-4.6568	-5.03	-6.1661	-5.1928	-4.5136	-3.8107	-5.3491	-5.7058	-4.7124	-5.5506	-5.2853	-5.3589	-5.5813	-4.9938	-6.2157	-5.2394	-4.9411	-5.1948	-5.0109	-5.7011	-4.5626	-4.1509	-5.2263
6.8726	6.6106	6.8493	7.5036	6.9558	7.1883	7.2288	6.7188	6.226	6.6083	7.3059	6.902	7.8023	6.4102	7.1474	7.3669	6.8536	7.1168	7.1887	7.3528	6.0398	7.6515	7.6106	7.5883	6.328	6.4484	6.305	6.3669	7.4789	6.7987	7.2041	6.752	6.8766	7.5382	7.1537	7.1423	7.0291	8.0874	6.8589	6.8695	6.082	6.4284	6.189	7.9246	7.1326	6.6428	6.3579	6.8142	6.8587	6.4293
-22.504	-21.496	-21.805	-22.368	-22.83	-22.699	-22.301	-22.196	-21.513	-22.445	-20.97	-21.998	-22.702	-22.666	-21.986	-22.368	-22.96	-22.562	-23.01	-22.946	-21.78	-21.699	-22.889	-22.608	-22.316	-22.966	-21.99	-21.191	-20.74	-21.149	-22.565	-21.51	-22.68	-22.599	-22.276	-22.737	-22.375	-22.632	-22.253	-21.668	-23.306	-22.832	-21.834	-22.217	-23.112	-21.746	-21.491	-22.817	-21.938	-21.617
7.2865	6.9301	6.151	6.8641	7.7488	6.7157	6.0668	6.9232	6.5355	7.163	8.0972	7.3729	7.6155	6.2209	6.7509	6.3939	6.8443	6.5204	7.3961	6.801	6.7407	7.3985	7.1387	6.4924	6.9637	7.2705	7.4517	6.2636	7.3079	7.0088	7.3444	7.7041	6.4998	5.6885	6.551	6.5977	7.8138	6.9246	7.2731	7.7787	7.2092	7.3361	4.7843	6.0121	6.8284	5.8614	6.6706	6.052	6.8925	6.5073
-11.551	-10.559	-10.242	-10.161	-11.362	-10.378	-10.096	-10.176	-10.622	-10.992	-9.8203	-11.497	-10.457	-10.704	-11.316	-10.76	-10.788	-9.5669	-10.265	-10.858	-10.073	-10.678	-9.9566	-10.801	-11.382	-11.166	-10.481	-10.125	-9.4837	-10.939	-11.945	-10.161	-10.927	-10.507	-9.6317	-9.5169	-10.399	-11.413	-10.473	-11.24	-11.564	-10.418	-10.745	-11.002	-10.41	-11.747	-10.679	-10.889	-10.372	-10.875
-0.90591	-0.57448	-0.22878	-0.42775	-1.0644	-0.71241	-1.7983	0.21984	-0.90274	-0.83523	-0.90529	-1.5177	-0.79604	-1.5577	-1.1624	-1.1405	-1.2629	-0.62388	-1.0418	-0.60088	-1.8008	-0.4332	-0.60242	-1.6502	-0.5894	-0.6121	-1.5855	1.2471	-0.0043234	-0.13553	-0.51503	-1.3789	-1.3311	-0.93613	-0.66126	-0.82916	-0.64176	-1.1753	-0.72774	-0.83723	-0.044087	1.1188	-1.0306	-0.53623	-0.81322	-0.9539	-1.0047	-1.1311	-0.51016	-0.49541
-12.209	-11.344	-12.09	-11.45	-12.736	-11.996	-11.882	-12.08	-12.669	-12.064	-11.371	-12.532	-11.921	-12.245	-11.022	-11.283	-11.959	-10.277	-11.84	-11.967	-12.033	-10.806	-12.849	-10.803	-10.72	-11.566	-11.672	-12.612	-11.539	-12.736	-11.934	-10.781	-10.899	-11.947	-12.78	-11.945	-11.711	-11.767	-12.298	-12.616	-12.518	-12.216	-11.986	-11.803	-11.357	-12.228	-11.57	-12.603	-11.258	-11.213
4.817	4.4266	4.4591	7.0713	6.9756	6.0794	5.8735	5.6936	5.941	5.3674	6.2438	5.1052	5.3664	5.0364	5.8843	5.448	4.5769	5.688	4.6902	5.6621	5.8821	5.8114	5.602	6.3699	6.4022	5.8506	5.3054	6.2764	5.035	6.216	5.6086	6.4311	6.0136	5.9425	6.4139	6.3623	6.3402	5.2114	6.0538	5.8175	5.0831	6.1496	6.5994	5.7679	5.1011	6.418	5.196	6.4996	6.034	5.3932
-2.9639	-3.2323	-1.9372	-3.0433	-2.7497	-2.3772	-2.9847	-2.5022	-1.9732	-3.2222	-3.1064	-3.0975	-2.5426	-2.1831	-1.3308	-2.1208	-3.3421	-2.5949	-2.8436	-3.1461	-2.3077	-2.6259	-3.1468	-3.0041	-2.8817	-2.3266	-2.3339	-2.6322	-2.3674	-2.1009	-1.1698	-2.6785	-3.6418	-2.7495	-3.5349	-2.0236	-2.9426	-2.8892	-3.2822	-4.1544	-2.311	-3.7859	-2.494	-3.5004	-3.2073	-2.9918	-2.4469	-2.1135	-2.5012	-2.3605
0.26765	0.51186	0.57319	0.91171	-0.36579	0.37481	0.084833	0.28098	-0.84166	0.079687	-0.34895	1.5591	1.0951	-0.23294	0.7719	-0.25801	1.6696	-0.33591	1.3363	1.007	0.53553	0.24075	0.37394	0.52512	0.35657	-0.19743	0.88946	-0.53937	0.18096	1.3739	0.62291	0.38439	0.10186	1.3315	-0.24366	1.1562	0.37487	0.6809	1.8041	1.1418	0.84753	0.51588	1.1078	-0.17689	-0.18013	0.042452	-0.027775	0.78982	-0.71756	0.17856
0.89902	-0.21936	1.4915	0.0013764	1.2363	1.7849	0.36384	1.1494	1.7794	1.809	0.67427	1.5987	1.0372	1.1506	1.6062	1.116	1.0726	0.38861	0.54204	0.79804	1.33	0.82998	0.20324	1.1391	0.80194	2.2349	0.38322	1.0841	1.729	1.9597	1.034	2.3383	0.52534	0.99873	1.4897	0.26559	0.05647	0.83081	1.0072	1.337	0.26751	1.9641	1.3909	0.58501	1.5686	0.5846	1.254	0.39382	0.33514	1.9786
-0.89121	-1.6306	-2.5476	-2.5932	-3.1832	-0.80482	-1.9437	-2.5608	-2.1049	-1.097	-1.4943	-1.9216	0.23105	-1.2651	-1.6137	-1.263	-1.9069	-2.1943	-1.4731	-3.6247	-1.2643	-1.8948	-2.1759	-1.9793	-2.0274	-2.4585	-2.1413	-3.8537	-0.98697	-2.1695	-2.5686	-1.7914	-0.064661	-2.1994	-1.947	-2.693	-2.0855	-1.9419	-1.6429	-2.2731	-2.1218	-2.0604	-1.672	-2.1679	-1.6952	-2.2725	-2.7342	-0.58576	-1.8478	-1.4731
-10.906	-11.449	-11.166	-10.89	-9.9847	-11.236	-10.605	-10.825	-11.588	-10.931	-11.058	-11.159	-12.022	-11.21	-11.129	-11.643	-10.832	-10.871	-11.724	-10.884	-11.058	-10.758	-10.501	-10.335	-9.6256	-11.859	-11.206	-10.562	-9.9463	-10.917	-10.937	-10.9	-10.329	-10.445	-11.198	-10.693	-10.469	-11.218	-10.29	-9.9437	-10.811	-11.11	-10.647	-11.424	-10.921	-11.087	-10.923	-10.937	-10.143	-10.358
-12.03	-10.937	-11.782	-11.764	-11.237	-11.965	-12.138	-12.492	-12.041	-10.875	-11.351	-11.165	-10.222	-10.404	-11.692	-9.8865	-11.178	-11.823	-11.046	-12.066	-11.836	-11.033	-11.832	-12.343	-12.401	-10.073	-10.02	-11.573	-11.787	-10.37	-11.701	-11.134	-10.281	-11.352	-10.855	-10.54	-11.781	-11.048	-10.223	-11.496	-11.492	-10.303	-11.121	-11.551	-12.343	-12.707	-11.474	-11.72	-10.584	-11.226
6.257	6.6645	6.2369	6.7365	6.6467	7.652	6.1516	6.678	5.6394	7.672	7.5027	6.0883	7.038	7.5779	7.2556	6.4003	7.0737	6.3402	6.4792	5.3759	7.19	5.848	6.0899	6.9231	7.0797	7.6044	5.8263	7.5956	6.8858	7.5298	7.4942	6.1585	6.0185	5.9612	6.2652	6.0413	8.2647	7.1254	6.6171	6.2152	7.053	7.0324	7.8264	7.6648	6.4725	7.5532	7.1931	6.2803	6.1169	6.235
-0.090422	-0.3675	-0.47885	0.22944	-0.7615	0.75991	-0.44406	0.017708	0.47561	0.15041	0.42102	0.20014	0.55695	-0.84856	0.042294	-0.21389	-0.38692	-0.40351	0.42538	0.58235	-0.065203	-0.27578	0.18944	-0.30875	-0.43456	1.2677	0.43081	-0.2886	-0.38685	0.089868	-1.3652	-0.37626	0.35583	-0.11311	-0.26685	0.64099	0.38932	0.82986	-0.3706	-0.3783	-0.27884	0.29477	0.66288	1.6708	0.82119	-0.31025	-0.62818	1.0297	-0.41652	-0.63611
1.6567	3.6722	0.48574	1.9237	1.116	1.5869	1.8817	1.1718	1.1508	2.281	0.16027	2.6161	2.0008	0.34172	1.6817	1.8185	2.6233	0.66314	1.0548	1.48	0.79303	0.80086	1.6937	1.3192	1.4699	2.1692	2.1188	2.0561	1.0052	1.5002	1.3833	1.2227	2.014	0.70412	0.578	1.3606	1.59	2.5267	1.7059	2.1022	2.2325	2.1552	1.9745	1.0774	0.31265	1.617	1.4821	1.5569	2.1763	1.3524
-2.7351	-2.4038	-2.8495	-3.1295	-2.5874	-2.9868	-2.9724	-2.7601	-1.749	-1.8511	-2.9423	-2.695	-2.5303	-2.3689	-3.049	-1.7193	-3.548	-2.4486	-2.0114	-2.1583	-2.6537	-1.7633	-2.4256	-1.8798	-2.228	-1.8125	-2.9693	-3.1282	-2.6477	-2.5897	-3.1506	-2.7459	-3.4074	-2.9214	-3.2639	-3.4186	-3.7344	-3.8933	-2.541	-3.5068	-3.5803	-3.6608	-3.4491	-2.7678	-2.5691	-2.6718	-2.6185	-2.284	-3.0244	-2.1938
-8.8566	-9.1221	-9.4887	-9.3518	-9.054	-8.4287	-9.4411	-9.687	-8.3705	-9.6434	-8.9704	-8.4138	-9.3266	-8.5489	-9.0061	-9.0371	-8.5387	-9.4927	-9.0131	-9.2192	-8.7635	-8.4604	-8.3395	-8.448	-9.6016	-8.9582	-8.4486	-8.3733	-8.4638	-8.6948	-9.397	-9.3568	-9.4351	-9.2349	-8.5515	-8.5918	-8.7257	-9.994	-9.5362	-8.7334	-8.1637	-9.0293	-9.6371	-9.3184	-8.2465	-8.2537	-9.3832	-9.3668	-7.3272	-10.308
-4.9499	-3.9987	-3.9716	-4.2499	-3.1962	-4.9938	-3.0933	-3.1895	-3.5221	-3.7832	-4.4805	-4.3857	-3.758	-3.72	-5.1725	-3.0698	-3.1481	-4.0417	-4.3729	-3.9889	-5.1326	-4.6497	-3.4859	-3.751	-3.5999	-3.1004	-3.3213	-4.2481	-2.4086	-1.9548	-1.9507	-4.3227	-4.136	-2.6032	-2.833	-3.7746	-3.3449	-2.7901	-4.4879	-3.3002	-5.0265	-3.8915	-3.071	-3.6263	-3.5789	-4.7064	-2.9025	-3.0568	-3.5826	-2.2329
-2.4611	-1.9724	-1.25	-1.7923	-1.6849	-1.3011	-1.5415	-2.2735	-2.5018	-2.5807	-0.29791	-0.66263	-1.537	-2.6894	-1.2234	-0.4854	-1.4672	-1.8973	-1.2636	-0.9534	-0.63385	-2.5094	-2.798	-0.89328	-2.6114	-1.1303	-1.3522	-1.2826	-1.2082	-2.2834	-0.76057	0.04089	-2.211	-1.6085	-1.235	-1.4828	-1.6872	-1.1021	-1.0809	-1.9702	-0.61253	-0.85193	-1.2437	-0.44317	-2.0201	-0.67895	-0.49889	-0.12624	-1.1428	-1.7411
-11.328	-12.099	-10.913	-12.722	-12.692	-12.273	-11.492	-11.252	-11.366	-11.204	-11.355	-11.637	-11.291	-12.352	-12.01	-11.961	-11.14	-10.777	-12.277	-11.21	-12.615	-11.037	-12.537	-12.123	-12.176	-11.379	-11.217	-11.821	-11.442	-11.051	-12.114	-12.833	-10.764	-11.994	-12.635	-11.339	-12.163	-12.069	-12.258	-11.52	-11.976	-12.325	-11.361	-11.269	-12.351	-11.845	-11.803	-11.055	-11.591	-11.555
-11.417	-11.402	-10.828	-10.608	-12.151	-11.264	-10.501	-10.634	-10.563	-11.349	-11.035	-10.724	-10.476	-10.397	-11.2	-10.325	-10.864	-10.111	-11.33	-10.819	-11.151	-10.175	-10.641	-12.126	-9.8154	-10.946	-10.885	-11.056	-10.64	-10.167	-10.766	-11.483	-10.947	-10.15	-10.459	-9.9859	-11.226	-10.298	-10.394	-11.062	-12.213	-11.753	-11.089	-9.9781	-10.705	-10.449	-11.167	-10.496	-10.797	-10.939
-22.406	-22.2	-21.918	-22.854	-22.098	-22.593	-21.867	-20.893	-22.501	-22.386	-21.995	-22.869	-22.493	-22.054	-22.952	-22.303	-22.631	-21.614	-21.92	-22.331	-22.04	-22.633	-21.312	-22.601	-22.25	-22.105	-22.739	-21.297	-22.151	-22.544	-22.733	-21.496	-21.769	-21.754	-22.471	-22.165	-22.272	-21.796	-22.312	-22.587	-22.559	-21.935	-22.007	-22.764	-21.332	-23.532	-23.953	-22.675	-22.436	-23.19
-14.133	-13.551	-13.863	-14.287	-15.129	-15.069	-13.856	-14.53	-12.879	-14.392	-14.096	-12.66	-13.986	-13.903	-14.534	-14.201	-13.941	-14.279	-13.473	-14.571	-13.782	-13.942	-15.347	-14.38	-14.056	-14.405	-13.878	-15.184	-14.361	-15.776	-13.016	-14.042	-14.654	-14.191	-14.31	-14.818	-13.15	-14.021	-13.706	-14.023	-12.929	-13.871	-13.434	-13.365	-14.312	-13.379	-13.146	-14.899	-13.83	-14.81
-4.8787	-4.7252	-4.8371	-5.3942	-4.3636	-4.7785	-4.9622	-4.9754	-4.145	-3.6959	-4.9227	-4.3553	-3.6916	-4.5811	-4.7141	-4.6261	-4.406	-4.4155	-4.7984	-4.9982	-4.0637	-4.5559	-5.2704	-3.9481	-4.2904	-4.9623	-4.6865	-4.5604	-4.9385	-5.9093	-5.0436	-4.4023	-3.5835	-4.7266	-4.3319	-4.6754	-4.9509	-4.5416	-3.6851	-4.207	-5.5934	-3.6872	-3.5893	-5.7616	-4.9866	-3.9695	-5.1195	-4.6175	-5.0296	-4.8866
-12.229	-11.956	-10.478	-10.584	-10.759	-12.149	-11.56	-10.883	-11.809	-12.033	-12.307	-11.759	-11.636	-10.698	-11.29	-10.536	-9.8886	-11.699	-10.801	-12.306	-11.452	-11.859	-10.9	-10.568	-10.803	-12.261	-12.021	-12.839	-10.037	-11.57	-11.845	-11.966	-11.526	-11.163	-12	-11.069	-11.269	-10.955	-12.227	-11.899	-11.379	-11.894	-12.024	-11.309	-12.025	-11.066	-11.39	-11.635	-11.43	-11.578
2.2509	1.8844	2.3948	1.4104	1.7567	2.7049	3.7337	2.7695	2.4652	2.7174	1.8973	2.4194	2.3673	3.1665	2.9453	1.9764	2.0429	1.9321	2.3197	1.6317	2.6986	2.5711	0.95301	2.5807	3.138	2.0775	3.0613	1.8083	2.5478	2.4966	2.4161	2.6415	2.3138	2.0903	1.4402	3.0368	3.8356	1.6108	2.739	3.0284	2.5535	2.5714	2.1446	1.1017	2.0047	2.7587	2.3929	3.0277	3.2437	2.0173
-9.2213	-9.2567	-9.6689	-9.9125	-9.3988	-9.61	-9.2901	-9.667	-9.7695	-9.7958	-8.9766	-9.5619	-10.094	-9.2219	-9.7458	-9.5545	-8.8886	-8.3917	-9.9061	-8.3549	-8.6664	-9.7812	-8.9158	-8.67	-9.4301	-10.617	-8.2868	-9.505	-8.3149	-7.9039	-9.1376	-8.6144	-8.6971	-9.3247	-10.058	-8.1445	-8.3213	-8.9202	-8.5292	-9.0005	-8.8575	-9.9943	-9.1304	-8.902	-8.8559	-9.5938	-10.152	-8.8835	-8.9593	-9.7034
-15.141	-14.084	-14.9	-14.275	-14.838	-14.765	-14.592	-13.667	-14.699	-15.029	-14.279	-15.425	-13.281	-13.885	-14.074	-14.688	-14.782	-15.131	-14.748	-14.77	-14.673	-15.153	-14.051	-14.254	-14.77	-13.426	-15.31	-14.229	-14.111	-14.373	-14.555	-14.218	-14.495	-14.539	-15.582	-15.003	-13.677	-13.439	-13.591	-13.856	-14.05	-15.297	-14.614	-13.632	-15.029	-14.6	-15.163	-14.513	-14.632	-14.968
-2.4672	-1.9072	-1.2395	-1.3281	-1.6682	-1.7036	-1.6067	-0.61876	-1.9585	-1.2444	-0.53395	-1.6708	-0.74002	-2.2163	-1.9114	-1.6981	-1.1924	-0.76027	-2.3574	-2.4589	-1.64	-1.2368	-1.7902	-1.2066	-1.7055	-1.0347	-1.3741	-2.673	-0.98756	-1.327	-0.54263	-2.0912	-1.5732	-2.3953	-1.8472	-1.3207	-0.41444	-1.4405	-1.9861	-1.858	-1.9104	-1.2913	-1.9639	-0.91135	-1.1617	-1.5105	-2.097	-0.013649	-1.8414	-1.813
-1.2657	-1.8887	-1.575	-0.90325	-0.82214	-1.6689	-1.4559	-2.0359	-1.8509	-2.1649	-1.7431	-0.85397	-0.93182	-1.572	-2.3922	-1.7243	-2.5057	-1.0342	-1.2051	-1.6843	-1.2831	-0.68089	-0.43621	-2.1632	-2.7797	-1.196	-1.2334	-2.826	-1.1802	-0.76192	-1.6038	-1.034	-2.6123	-2.449	-2.2191	-1.5154	-1.3806	-1.7831	-1.8592	-1.6322	-0.90977	0.11952	-2.2003	-1.5486	-1.0694	-0.6723	-0.80396	-1.6108	-0.48337	-1.4588
-2.8892	-2.0823	-2.9039	-3.4188	-2.5413	-2.4605	-1.8802	-2.5142	-1.4929	-3.2446	-3.4265	-3.1	-3.0362	-2.1853	-3.8035	-1.3378	-2.4014	-2.3503	-2.234	-1.1766	-2.2303	-1.8341	-1.5804	-2.2341	-0.41214	-1.7461	-2.9389	-1.5126	-1.9542	-1.9831	-1.6938	-1.7298	-1.2445	-1.6557	-3.3417	-2.1268	-1.542	-3.0646	-3.4462	-2.4881	-1.2674	-1.5399	-1.97	-2.2182	-2.2	-3.1213	-2.4779	-2.1491	-2.7686	-2.7391
7.0371	7.117	6.019	6.2788	7.3037	6.9114	7.1648	5.7573	6.5	6.7262	6.6274	6.5773	5.9831	7.3316	7.205	6.1651	6.554	6.8974	6.836	7.4386	6.5851	6.5891	7.6026	5.8514	6.9031	6.2548	5.0731	7.7222	7.1083	5.8988	6.8911	7.4442	7.2322	6.891	7.7021	5.8541	6.789	6.8924	7.3219	7.0224	7.4456	6.5207	7.0743	7.6319	7.3575	7.0983	7.3196	5.9894	7.3502	7.1041
-4.618	-3.7495	-4.9574	-4.5165	-5.378	-5.1705	-5.449	-5.2442	-5.0878	-4.9248	-4.762	-3.8812	-5.6418	-5.4069	-5.3339	-4.0143	-5.2984	-5.578	-4.1767	-5.4917	-4.418	-4.6849	-5.7455	-4.7845	-4.2128	-4.8472	-5.239	-4.9996	-4.8931	-5.4066	-5.6924	-4.9368	-4.1001	-4.9072	-5.6867	-4.8233	-4.5377	-4.6573	-4.4421	-5.0969	-3.9648	-4.688	-6.1205	-5.7121	-3.7495	-4.3608	-5.7582	-4.8852	-5.4638	-6.0989
5.455	6.4899	6.7949	6.6362	5.4307	5.9344	7.1927	7.3878	6.0786	6.6156	5.9284	6.6612	6.3874	7.4643	5.9781	7.5643	5.8882	7.589	6.917	7.6042	5.8872	7.2363	6.022	6.4445	7.1271	7.6437	6.9824	6.3866	6.0036	7.2721	7.7883	7.7823	7.1349	6.4581	6.9375	6.7378	6.2994	6.6199	6.2123	6.3599	6.8583	7.7019	7.4003	7.3348	7.0993	7.81	6.0529	7.4548	8.2229	7.3093
8.5808	9.6865	7.9198	8.3811	9.277	8.9204	7.9279	9.1119	8.4675	10.081	7.9057	8.2336	7.4775	7.8464	8.8235	8.8417	9.1154	8.5626	7.4811	8.1159	9.3006	8.9835	9.0927	8.1013	8.0318	8.694	8.511	8.7296	8.2126	9.2618	8.6326	8.3195	7.9143	7.9263	8.6348	8.3275	9.41	7.8957	7.3505	9.4867	9.2977	8.5361	9.4401	8.7158	8.4105	8.3802	7.7954	9.5453	7.7818	8.0372
0.28754	-0.29543	0.094459	0.82762	-0.4323	0.21063	-0.7767	0.1297	-0.54781	-1.2043	-0.3296	-0.47987	0.28854	-0.86187	0.30684	0.27381	-0.79219	-0.75111	-0.81837	0.37342	-1.2494	-0.13865	-1.6561	0.25434	-0.62529	0.22016	0.016752	0.34156	-0.68272	-0.60057	-0.20605	-0.53709	-0.37879	0.65287	-0.54495	0.021609	-0.47858	1.1422	-0.0092768	0.12758	0.59109	-1.0494	0.90239	-0.37739	-0.33697	-0.60388	-0.48057	-0.34477	-0.10471	-0.26866
-10.541	-10.307	-10.093	-10.221	-10.179	-9.3481	-9.517	-10.402	-10.463	-9.4018	-9.5811	-10.92	-11.258	-10.436	-10.623	-10.698	-10.423	-11.226	-10.985	-9.9048	-9.877	-10.697	-10.781	-10.787	-11.221	-9.6164	-11.374	-10.555	-9.9876	-9.9087	-11.538	-10.092	-10.24	-9.6485	-10.518	-10.435	-11.553	-10.316	-11.234	-10.777	-10.537	-11.682	-10.855	-10.136	-10.529	-9.6539	-10.103	-10.03	-10.31	-10.148
-9.8625	-7.8849	-8.1626	-9.3269	-8.2834	-8.56	-8.9153	-8.9682	-7.4928	-8.3152	-9.5244	-8.405	-9.6763	-7.8188	-8.9078	-9.8434	-9.348	-9.6138	-8.9736	-9.4684	-8.1418	-8.328	-9.047	-9.2975	-9.5464	-9.029	-9.262	-9.8642	-9.7653	-7.7921	-8.3311	-8.1304	-8.9741	-8.329	-8.9642	-9.9153	-9.0701	-9.0731	-10.014	-8.4283	-9.0374	-8.7434	-8.1364	-8.7707	-8.8142	-9.0044	-9.516	-10.005	-9.1441	-8.6905
-9.7803	-11.135	-10.863	-10.78	-9.2747	-10.039	-10.695	-10.185	-10.643	-9.9907	-9.4359	-9.7934	-9.7343	-9.2193	-9.4481	-9.5219	-9.806	-9.6892	-10.026	-10.883	-11.172	-9.3218	-9.7606	-9.4576	-11.73	-10.266	-9.5348	-10.992	-10.634	-11.492	-10.024	-10.512	-10.399	-10.306	-10.992	-11.278	-10.752	-10.223	-10.564	-9.6232	-9.3017	-10.094	-10.03	-11.159	-10.362	-9.2939	-9.5123	-10.172	-10.004	-10.088
-14.395	-13.677	-13.2	-13.706	-13.402	-14.153	-15.063	-13.812	-14.077	-14.518	-13.73	-14.636	-14.085	-13.385	-13.888	-14.367	-14.594	-13.652	-14.206	-13.756	-14.044	-14.14	-14.697	-12.398	-13.811	-14.247	-15.267	-15.548	-14.941	-14.189	-14.281	-13.594	-13.081	-12.954	-14.074	-13.26	-14.266	-14.748	-14.827	-14.179	-13.315	-14.166	-15.007	-12.378	-13.57	-13.982	-14.28	-13.893	-14.717	-13.8
4.8928	5.4172	5.1983	4.5382	5.969	5.6686	5.679	6.1666	4.5858	4.6748	6.3969	5.497	5.5861	5.3341	5.7524	5.8366	4.2239	4.7198	5.0631	4.9827	5.3096	4.8434	5.3412	6.1627	5.2768	6.177	5.0002	5.2687	4.318	6.6671	5.1294	5.5486	6.4578	5.0321	6.7188	5.7576	5.6508	5.3096	4.3877	4.4164	5.3744	5.0589	6.2163	3.8479	5.1333	5.2612	6.0323	6.6634	4.5731	6.306
-2.5982	-2.9723	-1.9495	-3.7846	-1.8279	-3.1486	-2.6263	-1.5228	-1.721	-2.4947	-2.9215	-3.9442	-2.0035	-2.1337	-2.8434	-2.5414	-2.8594	-1.846	-1.9687	-2.262	-2.9291	-2.6346	-2.3679	-2.0695	-2.8093	-2.5249	-3.2289	-2.5808	-2.1211	-2.003	-3.1837	-2.8277	-1.7135	-2.0117	-1.7867	-2.6673	-2.6229	-2.8391	-1.7994	-2.3204	-1.9607	-3.0916	-2.916	-3.6875	-2.9772	-2.4346	-2.3703	-3.4002	-2.3212	-3.5518
-20.058	-21.448	-19.557	-21.388	-21.712	-21.65	-20.364	-20.972	-20.553	-19.491	-21.947	-20.635	-21.738	-20.49	-20.262	-21.281	-21.204	-21.623	-20.741	-20.828	-21.982	-20.442	-20.643	-20.542	-21.445	-20.965	-20.302	-19.398	-20.849	-19.887	-19.982	-19.728	-20.508	-21.651	-21.106	-21.047	-21.42	-20.808	-21.065	-20.755	-19.882	-19.797	-20.863	-21.073	-21.849	-21.481	-20.316	-20.045	-21.254	-20.531
-0.27919	-0.1897	0.5957	-0.7625	0.10399	1.0483	-0.12687	0.83912	-0.030276	-0.76859	-0.82216	0.43911	0.23477	-0.10257	0.24476	0.18202	0.81079	-0.063192	-0.6144	-0.065895	-0.083002	-1.2935	0.70364	-0.67715	-0.057985	-0.72412	0.53917	-0.42937	-0.62191	-1.0406	0.55074	-0.59818	-0.90346	-0.036832	-0.17562	0.28108	-0.43885	-0.17353	-1.5469	0.81479	0.0040142	0.20249	-0.7638	-0.13147	-0.32743	-1.0746	0.73492	-1.3536	-0.32723	-0.059163
-0.7088	-0.8136	-1.2858	-1.5072	-0.8904	0.047317	-1.032	-0.12386	-0.35749	-1.4979	-0.69967	-0.30058	-0.088898	-1.0117	-1.5543	0.31028	-1.1126	-1.4429	-0.7392	-1.1107	-1.3587	-0.23385	-1.2174	-0.40778	-0.36129	-0.96805	0.031343	-0.58867	0.062586	-0.31431	-1.7932	0.20102	-0.90876	-0.85606	-0.087992	-0.54379	-0.2506	-0.12136	-0.88627	-0.77386	-0.71443	-0.72455	-0.4332	0.26272	-0.36437	-0.94519	-0.8045	-0.75605	-2.1303	-0.51327
5.047	3.2611	4.0367	3.601	5.0559	5.5241	4.8194	4.0661	4.8846	5.0519	4.4221	5.6756	4.314	4.1054	4.2751	3.8668	3.514	5.1394	5.2535	4.1007	4.3816	3.879	4.0737	3.9127	3.5957	4.8684	3.8845	4.9122	4.2287	4.0904	3.8647	3.9926	3.8498	4.4766	4.8221	3.2599	4.6911	3.7488	4.0541	3.9064	3.8868	4.5401	4.5936	4.828	4.9715	4.3814	3.8815	3.3243	5.1244	5.2485
-10.284	-10.384	-10.756	-10.477	-10.078	-10.905	-11.169	-10.25	-11.089	-10.144	-11.037	-11.643	-11.332	-10.6	-10.883	-11.081	-10.726	-11.687	-10.377	-11.093	-10.481	-11.274	-11.55	-10.37	-11.105	-10.784	-11.305	-11.31	-11.053	-11.852	-11.238	-10.19	-11.972	-11.475	-10.584	-10.192	-11.065	-11.676	-10.207	-10.955	-10.954	-10.34	-10.293	-9.9776	-10.345	-12.351	-10.223	-11.294	-11.302	-10.467
7.6647	7.4263	7.4409	8.1122	6.8387	7.9955	7.7177	6.5703	6.9704	7.6562	9.111	8.0021	8.1929	8.5151	8.2031	7.6092	7.3641	7.7848	8.298	8.6764	7.5563	8.6593	7.9277	8.5441	8.1408	7.7474	8.1138	8.5775	7.5008	8.2684	7.5717	8.1433	7.9443	7.609	7.1646	7.5071	8.1966	7.449	8.6941	8.5505	8.8434	6.8668	7.7586	7.3163	8.1828	6.8692	7.4722	8.076	7.3314	8.2076
-3.7653	-2.793	-3.2537	-2.7802	-3.2734	-2.8779	-3.2525	-4.2395	-2.1008	-1.7627	-1.8379	-3.4145	-3.78	-3.2561	-3.3631	-2.1348	-3.5671	-2.8258	-2.3252	-4.4426	-3.9141	-2.9599	-2.7712	-3.3796	-2.9999	-3.0359	-3.1593	-1.908	-3.6032	-2.9153	-3.7952	-2.8353	-2.8156	-3.8774	-2.915	-2.503	-4.5134	-3.7199	-3.7154	-3.1073	-2.878	-2.9469	-3.7882	-2.4389	-3.1029	-3.6712	-3.0326	-3.1735	-2.3523	-2.0771
-6.0779	-5.5524	-4.9037	-5.5197	-6.4385	-5.5523	-5.0506	-5.6274	-5.2335	-4.8541	-5.8574	-6.1251	-5.355	-5.8701	-5.6873	-5.7587	-5.7736	-5.4742	-4.0784	-4.7216	-6.1147	-5.3164	-6.4017	-5.3336	-5.9014	-5.3816	-6.7934	-5.2749	-5.8353	-5.7477	-4.91	-6.2463	-6.0457	-5.4021	-5.511	-5.681	-5.5408	-5.988	-5.5456	-5.7124	-6.088	-5.8038	-5.1408	-6.1661	-5.7629	-5.3182	-5.9814	-6.3657	-5.3448	-6.204
-12.415	-13.801	-13.066	-12.96	-13.139	-14.255	-12.231	-13.996	-13.886	-14.349	-13.245	-13.874	-12.935	-12.867	-13.323	-12.153	-14.246	-14.678	-12.765	-13.577	-13.281	-13.154	-14.204	-12.52	-13.902	-13.238	-11.497	-13.947	-14.403	-13.612	-13.787	-13.376	-12.522	-13.622	-13.327	-12.65	-13.362	-13.763	-14.75	-13.81	-13.868	-13.083	-12.849	-13.146	-12.884	-12.972	-12.571	-13.248	-13.582	-13.659
9.8193	10.299	9.8593	10.43	11.225	9.6392	10.044	9.785	9.0231	9.0654	9.7023	11.314	9.3035	9.7579	8.9582	9.8399	9.5551	10.14	9.6407	9.6485	9.8424	10.773	9.3772	8.8631	9.3568	9.7002	10.83	10.267	9.5433	9.6996	9.1567	9.8927	9.5445	9.738	8.7973	9.1516	8.7353	9.3078	9.082	10.199	10.857	11.176	9.8023	9.299	9.4714	9.9128	9.8858	10.312	9.0547	9.7796
-0.72901	-1.2141	-1.0704	-0.68751	-0.88113	-1.014	-1.1083	-2.2115	-1.9861	-1.4345	-1.5935	-1.2263	-1.827	-1.7453	-0.62695	-1.6476	-2.0491	-0.60292	-1.3018	-0.19055	-0.55584	-1.3489	-1.7926	-0.41552	-2.474	-1.1044	-2.294	-0.32411	-1.5902	-0.049628	-2.1222	-2.0001	-1.0072	-0.96473	-1.6902	-2.5957	-1.4185	-0.82076	-1.8562	-1.8699	-1.5592	-1.5748	-2.6158	-1.2839	-3.1263	-1.1574	-2.39	-1.8581	-1.4035	-1.7455
-1.6595	-1.6605	-2.2524	-1.1446	-1.7599	-1.4201	-2.4962	-0.62884	-1.1952	-1.6558	-1.6079	-0.6966	-1.011	-1.4846	-2.0031	-0.10747	-1.4532	-1.7507	-1.2011	-1.9268	-1.073	-1.8237	-1.622	-1.4213	-1.995	-1.6141	-1.7562	-1.6493	-0.83199	-0.82569	-1.5157	-0.81052	-0.86263	-1.4279	-0.75343	-2.5229	-1.7386	-0.99756	-1.913	-0.92904	-1.3546	-0.17944	-2.5768	-0.58662	-0.23761	-1.8773	-0.73063	-1.9463	-1.6386	-2.0668
-1.4587	-1.3531	-1.3144	-1.7986	-1.2361	-0.65906	-0.012166	-0.74854	-1.4613	-1.178	-1.5322	-1.9433	-0.60156	-1.3384	-1.0302	-0.96886	-1.5869	-2.4153	-2.1215	-0.2419	-1.3166	-2.0472	-0.077968	-0.69046	-1.3587	-1.0286	-1.7738	-1.4373	-1.7085	-2.2479	-1.9684	-1.2908	-1.5557	-0.43121	-0.76874	-1.0878	-1.197	-0.45069	-1.2467	-2.1759	-1.4848	-1.3482	-0.90318	-1.2798	-1.1687	-3.4786	-0.56171	-2.0735	-0.64534	-0.96479
-12.769	-12.942	-12.848	-13.232	-12.492	-12.131	-13.1	-12.913	-12.783	-12.498	-13.158	-13.253	-12.168	-12.51	-13.174	-12.42	-12.83	-11.972	-13.602	-14.055	-12.51	-12.861	-12.586	-12.555	-12.382	-12.706	-14.031	-12.861	-13.336	-12.859	-12.869	-13.164	-12.703	-12.515	-13.055	-12.642	-13.431	-12.495	-10.903	-12.829	-12.552	-12.987	-13.059	-13.294	-13.277	-12.152	-13.647	-13.095	-12.566	-12.362
1.4062	1.5837	3.6429	1.6312	3.3369	3.2945	3.3051	3.3962	4.0966	3.2201	2.6958	2.2505	2.101	3.4702	2.3253	3.259	3.3646	4.1471	2.5505	3.4225	3.3774	1.8029	3.3656	4.1003	3.7715	3.0829	3.211	2.6077	4.3038	3.7016	3.6116	3.3118	1.5837	3.8139	3.6697	2.8013	3.1104	3.6712	3.1841	4.0294	3.8127	3.063	2.484	3.287	3.4384	2.2472	1.8149	3.454	3.8829	2.9685
9.2017	9.2989	9.5232	9.0474	9.9177	9.4945	9.6976	9.9923	10.406	9.782	10.225	8.4323	10.867	9.4728	9.1831	9.3149	9.608	10.142	11.19	8.8602	10.363	9.473	10.273	9.6517	10.203	10.132	9.8397	10.863	9.287	10.355	11.008	9.6092	9.2085	10.132	9.1886	10.943	9.8191	8.9914	9.3779	8.6613	9.9375	8.4233	10.627	9.6324	8.9314	9.8613	10.111	10.891	10.645	9.2452
2.093	2.0037	3.034	2.2084	1.4955	1.607	1.1672	0.45477	0.84321	2.387	0.38843	0.46665	1.607	0.99458	1.3292	0.78028	2.2272	2.1405	1.228	2.4898	1.4879	1.7138	1.6598	1.2682	1.2449	1.6794	1.5583	0.57918	2.5847	1.431	1.2355	2.0415	3.1224	0.95954	1.7527	2.8471	2.0656	1.2542	2.2182	1.7152	1.454	1.7487	1.6443	2.0587	1.9356	1.7308	1.4832	2.1675	1.6088	1.0099
-5.0898	-3.8458	-5.0351	-3.8914	-4.0327	-4.5905	-4.9514	-3.56	-3.5035	-4.1261	-3.8636	-4.3092	-4.9608	-5.0448	-3.7627	-4.3376	-4.0013	-4.4984	-4.9328	-4.7655	-5.1994	-4.5316	-5.0648	-5.2484	-4.8123	-5.3264	-4.6121	-3.8174	-4.0986	-4.8345	-4.5255	-6.0685	-4.9927	-4.3032	-4.9556	-4.8937	-3.7667	-4.7639	-4.4128	-4.8717	-4.668	-3.7042	-4.064	-5.0495	-4.3221	-4.3567	-4.4428	-4.1657	-5.6553	-3.4696
-5.1167	-4.7602	-4.5115	-5.8219	-5.6825	-6.3054	-5.7078	-6.1432	-5.6359	-4.9699	-6.1727	-5.7192	-5.0429	-6.7357	-5.3445	-5.391	-6.0041	-5.3842	-6.4075	-6.8743	-5.5104	-5.8396	-6.5541	-6.1046	-6.5194	-4.6784	-6.1337	-6.271	-6.1387	-6.0338	-5.7036	-5.7604	-4.9571	-4.8627	-5.5024	-4.6812	-5.3298	-5.6329	-7.0427	-4.4338	-5.47	-6.6203	-5.3354	-4.8981	-5.4943	-5.3945	-5.0368	-5.9197	-6.8082	-5.7757
-13.39	-13.467	-12.22	-13.292	-13.406	-12.389	-12.946	-13.984	-11.772	-14.418	-14.613	-12.983	-13.377	-12.913	-13.405	-13.081	-14.017	-13.12	-14.143	-13.116	-13.319	-14.136	-11.901	-13.484	-12.432	-13.502	-13.032	-12.573	-13.286	-12.916	-13.625	-12.934	-12.928	-13.137	-12.567	-12.153	-14.841	-13.873	-12.528	-12.976	-13.388	-13.792	-11.997	-13.223	-14.155	-14.492	-13.375	-13.208	-13.918	-12.415
-4.3368	-5.5058	-4.8181	-5.0977	-4.5049	-3.6012	-4.0815	-4.44	-4.0447	-4.2374	-4.9425	-4.4941	-5.0806	-4.527	-4.7024	-5.4069	-4.4321	-4.6101	-4.4625	-4.2655	-4.659	-4.4294	-5.8256	-3.8163	-5.1561	-4.4623	-4.0792	-4.7987	-4.7543	-5.4046	-5.1455	-3.6578	-4.084	-4.3586	-4.0147	-5.2246	-4.7752	-4.8199	-5.1236	-5.5098	-5.1603	-4.7686	-4.5595	-4.6858	-4.6635	-5.2035	-5.5965	-4.5238	-4.5804	-3.4983
-1.5453	-2.3047	-2.2044	-2.5758	-1.6218	-3.3213	-1.4215	-3.2119	-2.5021	-2.5124	-2.1749	-2.4066	-3.2935	-2.585	-2.0645	-1.4644	-2.1357	-3.7108	-3.0683	-2.1343	-2.1469	-1.6183	-2.9168	-1.3621	-2.8574	-2.8098	-2.4378	-3.3486	-1.2224	-2.5317	-1.6945	-1.4061	-2.679	-3.5002	-2.2881	-1.4113	-2.7137	-2.0382	-1.49	-1.7698	-2.6049	-3.7139	-1.9759	-1.0262	-2.2074	-3.2769	-1.6648	-2.4481	-1.186	-1.3707
-1.2637	-1.0484	-2.5498	-1.2385	-1.2268	-1.3279	-0.79253	-1.8247	-1.271	-2.1821	-1.0725	-2.5248	-2.9005	-1.5992	-1.4064	-2.2089	-1.0994	-0.48979	-1.2572	-2.0865	-1.496	-1.8979	-1.1883	-1.3563	-1.212	-0.44256	-1.3854	-1.2816	-1.0122	-1.4965	-2.1876	-1.2348	-0.97767	-1.3389	-1.9983	-1.0919	-2.3822	-1.7614	-1.2004	-1.2296	-0.652	-1.9381	-1.4512	-1.464	-1.9885	-0.79881	-1.1552	-1.8058	-2.5413	-1.6323
-0.27331	0.45252	0.32397	-0.62316	0.12484	-0.74618	1.4562	-1.3341	0.69743	1.215	-0.072919	-1.2288	-0.66808	-0.75735	0.022072	0.60108	-0.046327	0.36565	-0.36681	-0.31371	-0.77264	-0.52073	-0.83863	0.79945	-0.24333	0.071083	-0.68646	-0.6387	1.0659	-1.3849	0.080748	-0.25249	0.62481	-0.48185	-0.022861	-0.081352	-0.25953	-0.58419	0.070469	-2.0162	-0.053594	0.083585	0.83358	-0.43136	-0.53356	0.23116	0.21578	-1.3372	-0.70531	0.78687
-2.1336	-1.5491	-0.29502	-0.9456	-1.4906	-0.88199	-1.6745	-1.4192	-0.48892	-0.65392	-0.42614	-0.99828	-2.1985	-1.5264	-0.64734	-1.4038	-1.1777	-2.0204	-1.0742	-0.58837	-2.5311	-1.9327	-1.6405	-2.5699	-0.65608	-1.0043	-3.1926	-2.9755	-1.137	-1.8207	-1.1771	-1.434	-2.2949	-1.7186	-1.7121	-1.9128	-1.005	-2.0274	-1.7175	-2.3437	-0.4397	-1.9118	-0.23933	-0.15557	-1.057	-0.70274	-1.2995	-2.098	-1.2499	-1.3966
-3.3331	-4.3198	-3.6539	-2.328	-3.1869	-3.8191	-3.0737	-3.6796	-2.9809	-3.4948	-3.1921	-3.6141	-3.1139	-3.5948	-3.0504	-3.1589	-3.5194	-2.8468	-2.7622	-3.3317	-3.2205	-3.2305	-3.184	-2.3281	-1.1662	-3.1363	-3.693	-3.1836	-2.7269	-3.5437	-3.7087	-3.244	-2.3204	-3.3901	-3.1639	-3.1112	-3.2034	-3.5187	-3.2337	-3.4988	-3.9786	-3.0256	-3.6902	-3.6994	-3.2753	-3.4646	-3.7186	-4.0917	-3.6117	-3.7238
-10.079	-10.198	-11.455	-10.156	-11.198	-9.4854	-10.572	-9.9348	-10.73	-10.292	-8.9764	-9.9008	-9.9428	-9.8509	-10.223	-10.304	-10.135	-10.102	-10.689	-9.588	-10.276	-10.343	-9.4266	-10.189	-10.737	-9.8112	-9.5646	-10.081	-10.403	-10.309	-9.8911	-8.6837	-9.179	-9.905	-9.7123	-10.823	-9.5019	-10.348	-9.8649	-10.461	-10.187	-10.257	-10.251	-9.9868	-10.767	-9.711	-10.309	-9.9331	-9.7633	-9.5193
-10.537	-10.438	-9.8734	-11.019	-10	-10.193	-10.287	-9.9914	-10.466	-11.119	-10.79	-9.8673	-9.9273	-9.6146	-10.308	-11.198	-9.6742	-10.549	-9.952	-10.233	-11.047	-10.234	-10.118	-9.3106	-11.262	-8.4431	-10.381	-9.9096	-10.358	-9.6162	-9.3503	-10.709	-9.7928	-10.255	-9.3625	-11.69	-10.387	-9.5217	-10.826	-10.846	-10.527	-9.5209	-9.4656	-11.023	-9.7116	-9.7292	-10.857	-9.178	-9.7212	-10.155
-13.009	-12.916	-12.703	-13.368	-13.385	-13.326	-12.943	-13.104	-12.878	-12.727	-13.957	-11.955	-13.272	-13.007	-12.799	-12.963	-12.978	-13.152	-14.023	-12.54	-13.491	-12.666	-13.089	-13.274	-13.409	-13.647	-13.846	-12.547	-11.496	-13.198	-14.371	-12.71	-13.577	-12.394	-13.31	-13.158	-13.783	-13.845	-12.639	-12.861	-14.114	-13.673	-13.157	-13.726	-11.563	-13.422	-13.012	-12.861	-11.982	-13.959
0.97622	0.25698	0.52943	-0.29759	1.2169	0.47237	0.40401	0.45537	-0.80156	0.034587	0.91319	-0.5109	-0.42149	0.36066	-0.20395	0.35177	-0.59923	0.1608	0.15526	1.5154	-0.71611	0.4808	0.36138	0.2633	0.50951	0.15885	-0.048017	-0.092389	-0.031596	0.097269	0.19968	1.0525	-0.18313	0.50747	0.43357	0.03353	-0.96211	0.35133	0.54619	-0.067802	-0.20965	-1.0568	-0.33042	0.86468	-0.11803	1.0234	0.53904	0.16763	1.0483	0.34347
-11.589	-11.198	-11.9	-11.502	-10.525	-11.592	-10.573	-11.453	-11.299	-11.788	-11.517	-11.637	-10.75	-11.688	-10.855	-11.355	-12.029	-11.595	-12.584	-11.308	-11.387	-12.33	-11.203	-10.913	-11.392	-11.321	-12.189	-12.071	-11.996	-11.724	-11.046	-11.803	-11.51	-11.429	-11.978	-12.473	-12.618	-11.525	-11.898	-12.246	-11.47	-11.541	-11.117	-11.393	-11.364	-12.051	-12.294	-12.525	-11.799	-10.796
-8.0958	-7.4425	-6.6489	-6.6968	-7.3037	-8.7476	-8.8844	-6.1883	-7.9137	-7.0571	-9.7236	-7.6584	-7.4093	-7.1693	-7.8846	-7.3537	-6.2426	-8.1253	-7.3321	-7.462	-7.2683	-6.8951	-7.9428	-7.6511	-7.8871	-8.3329	-8.0604	-6.9017	-7.343	-8.2647	-8.2126	-8.0457	-7.1461	-8.6092	-7.6576	-8.3135	-7.4459	-8.0629	-6.366	-8.1731	-8.0989	-6.9286	-7.5085	-8.9474	-7.6011	-7.5382	-8.4515	-8.4764	-7.7255	-7.1456
-8.4205	-8.6073	-8.4609	-8.9125	-8.7852	-9.3862	-8.4312	-9.288	-8.6787	-9.461	-7.8579	-9.8825	-9.3312	-8.5862	-8.2881	-9.4817	-9.086	-8.7671	-9.469	-9.545	-8.5256	-9.7023	-9.0995	-9.8278	-9.2233	-8.1347	-9.2092	-9.0539	-8.7792	-9.5777	-10.017	-9.0684	-8.6327	-9.6037	-7.9394	-9.1897	-8.2146	-9.2788	-9.5339	-8.2291	-8.9037	-8.3005	-9.4106	-8.1594	-8.9952	-9.5914	-8.4458	-9.7309	-9.3147	-9.3662
-3.1563	-2.6216	-3.276	-3.1837	-3.2083	-3.367	-5.1084	-3.6796	-2.9951	-2.315	-4.6242	-3.0111	-4.542	-3.2401	-1.6109	-2.6201	-3.5637	-3.8568	-3.9639	-4.0569	-3.3382	-3.5794	-2.2726	-3.0039	-2.4693	-3.4859	-2.6163	-2.4571	-3.0595	-3.4786	-3.2034	-2.9295	-3.3258	-3.4245	-2.7621	-3.4606	-3.6935	-3.2356	-2.2616	-3.801	-4.0196	-4.0001	-4.8885	-3.4426	-2.6037	-2.049	-3.7631	-3.3078	-2.695	-3.3517
-9.3936	-9.4126	-9.0724	-8.2244	-9.1916	-9.3825	-9.4553	-8.5152	-9.3426	-9.1577	-9.4892	-8.8761	-8.8804	-9.4205	-9.8828	-7.559	-8.7248	-8.7266	-9.1288	-8.4941	-8.3614	-7.9261	-9.2409	-9.0363	-8.4338	-9.1684	-8.9403	-8.7694	-7.3954	-8.3107	-9.0084	-9.3382	-9.2667	-8.8838	-9.5146	-8.6369	-8.4569	-9.6528	-9.4014	-8.8186	-8.8647	-9.021	-9.455	-8.853	-8.5665	-9.1786	-9.206	-8.9704	-8.6983	-8.6599
-9.1566	-9.7112	-10.091	-8.425	-9.5121	-7.9432	-9.7628	-9.5347	-9.6602	-8.9007	-7.7816	-8.7006	-8.8473	-8.5596	-8.7445	-8.3289	-9.0958	-9.2876	-7.1309	-10.181	-9.1488	-9.3807	-8.9436	-8.3506	-8.4237	-8.8582	-9.3092	-8.9298	-9.6637	-8.4103	-8.9539	-9.2903	-8.341	-9.1703	-9.2446	-7.8365	-7.5465	-8.0244	-9.6394	-8.5044	-8.603	-9.8552	-8.9994	-9.0356	-9.1291	-9.0761	-9.303	-9.1896	-9.5129	-8.6988
0.80504	0.43565	1.5521	0.20736	1.1587	1.2086	0.94419	-0.29224	0.28475	1.3671	-0.64322	1.0236	0.42635	-0.59324	0.28219	0.16411	-0.025573	0.063845	-0.8026	0.80179	0.5781	0.89868	0.43104	-0.13248	0.70876	0.43731	0.27728	0.25704	0.36462	-1.1468	0.65384	0.74904	1.2191	0.3762	-0.1235	0.80255	1.2846	0.0067917	0.91568	0.10714	1.1266	1.0238	0.8609	-0.02588	-0.37156	0.53755	-0.97657	0.53903	0.86656	0.95728
3.8629	4.0538	4.1944	5.324	5.1907	4.5479	4.0023	4.7204	3.8413	4.922	3.9989	3.8984	4.2436	4.9157	6.1958	4.2048	4.7392	5.7526	4.8532	3.9895	4.9302	4.0523	4.0799	4.7235	4.9317	3.275	4.9798	4.2222	4.1521	5.1063	4.0323	4.6647	5.2838	4.6345	4.6072	4.7057	4.7812	3.6395	4.7263	4.1198	4.2647	3.2725	5.7771	3.9399	4.1293	4.1774	4.4766	4.3262	4.9885	5.3769
-21.376	-21.725	-22.326	-22.114	-22.72	-22.25	-21.855	-21.99	-21.014	-22.806	-21.452	-22.109	-21.696	-21.734	-21.443	-23.16	-21.297	-21.743	-21.098	-21.511	-21.334	-22.331	-21.572	-24.178	-22.365	-22.869	-22.35	-23.412	-21.906	-21.988	-22.363	-22.03	-22.343	-21.684	-21.91	-21.384	-22.693	-22.474	-22.227	-22.151	-21.589	-23.203	-22.377	-21.703	-21.226	-22.071	-22.308	-22.809	-21.588	-23.153
8.7836	7.8503	5.0213	7.2797	8.1589	7.4686	5.9531	7.1161	7.4036	6.2538	5.3979	7.776	7.0497	6.5371	6.3687	7.8787	7.5615	6.7361	7.1816	7.0216	6.475	6.1691	5.8801	6.5627	6.0822	6.9885	7.246	7.4811	5.9176	7.4393	6.5353	5.9764	6.7236	7.8664	6.4615	6.2066	6.1904	6.0744	6.724	7.3534	6.9603	5.6173	7.1821	7.6879	7.0878	7.1155	6.1958	7.6601	8.4096	7.0158
-0.063301	-0.084681	0.9794	-0.47054	0.078726	-0.44964	-0.071383	-0.25063	0.62362	0.66076	-0.19898	-1.3289	-0.10544	0.59342	-0.14111	-0.47484	0.2902	-0.70565	0.92177	-0.30468	-0.60513	0.44743	-0.73831	0.17272	-0.082309	0.88942	-0.14033	-1.0542	-1.3483	0.13609	0.14421	-1.4886	-0.35524	0.4247	-0.71124	0.11668	0.4309	0.15113	0.40022	-0.48489	0.027942	-0.95587	0.21807	0.018352	0.87999	0.6231	-0.61294	0.023823	-0.47142	-0.11535
-2.6189	-1.797	-4.2778	-1.9398	-2.4122	-2.0854	-2.1765	-2.5965	-2.9522	-2.2162	-2.2233	-3.1293	-2.2914	-2.8915	-2.6695	-3.0194	-2.3721	-3.1951	-2.5234	-2.4937	-2.752	-2.3152	-1.4944	-1.8766	-3.5613	-3.5457	-2.4696	-1.5962	-1.3255	-1.6386	-2.9333	-2.6976	-1.823	-3.0421	-1.8374	-2.1899	-2.2886	-2.8785	-2.7538	-2.9387	-2.5143	-2.6281	-2.4557	-2.8155	-2.7062	-1.8807	-2.6673	-1.4395	-4.4123	-2.3706
2.4561	2.463	2.3451	3.1598	2.4191	2.57	1.6753	1.2954	2.3329	2.7086	2.8146	2.307	2.6938	1.6361	2.9742	2.4856	2.6453	2.7176	2.0347	2.9263	3.36	1.7823	2.4945	1.9174	2.7958	3.1974	2.5975	2.955	2.8701	2.6942	1.6327	1.4836	2.9545	3.035	3.3861	2.019	2.9188	2.3995	1.6303	3.899	3.2152	3.8903	1.8757	2.2452	2.6806	1.6808	2.1159	3.0315	3.4161	3.2754
-0.36452	-0.054048	-0.60103	-0.33968	-0.60365	0.084728	-0.3783	-0.95298	0.20503	0.49941	-0.10039	0.40555	-0.20822	-0.19606	0.66021	-0.0072917	-0.11466	-1.0298	-0.90135	0.36758	1.0757	-0.17323	-0.51557	-1.0332	0.11539	-0.095171	-0.048143	0.11034	-1.0867	-0.43401	-1.3644	-1.1191	-0.29156	-1.4309	-0.24262	-0.23099	-0.25515	-0.46563	-0.62834	0.59662	-0.22016	-0.3267	-0.0050216	0.8378	-0.040405	0.74068	0.14602	-0.40635	-0.49953	-0.17838
0.11473	-0.28781	0.8622	-0.27034	1.0581	-0.034197	-0.6351	-0.41418	-0.54377	-0.92161	0.55656	0.92869	-0.90507	-0.13312	0.42158	-0.63284	-0.015835	-1.8415	-0.18539	0.49395	-0.6867	-0.43829	0.41581	0.23955	0.74471	0.5174	-0.067764	-0.076995	1.3121	0.32921	-0.95303	-0.50163	0.26215	-1.0163	0.76896	-0.071023	-0.20232	0.95498	0.34163	0.25421	0.15603	0.2111	-0.46796	0.53599	-0.13595	-0.029528	-0.89813	-0.20173	-0.29559	-1.2061
-1.9455	-1.5081	-1.1294	-1.178	-1.0118	-0.78621	-1.1034	-1.1369	-1.3496	-0.54672	-1.7185	-1.0588	-0.66998	-2.1989	-2.3196	-2.1949	-1.3439	-2.4187	-1.4895	-1.7736	-1.1435	-2.0663	-0.93813	-0.88869	-1.7422	-0.75493	-0.80737	-2.3969	-0.46276	-0.22649	-1.7254	-1.1231	-0.69372	-1.8981	-0.67365	-1.1995	-2.0385	-1.6071	-2.1578	-1.8287	-2.461	-1.4726	-1.0281	-1.8696	-1.8372	-0.94098	-1.0212	-1.4008	-1.645	-1.5758
-22.656	-22.147	-21.281	-21.178	-22.22	-21.158	-23.363	-22.737	-22.285	-23.31	-22.518	-21.738	-21.553	-21.696	-22.922	-22.016	-22.209	-21.198	-22.228	-21.385	-22.359	-22.845	-21.297	-22.566	-22.218	-23.536	-22.052	-22.236	-21.713	-21.939	-22.101	-21.882	-22.404	-21.686	-22.397	-23.351	-22.72	-22.031	-22.734	-22.703	-22.623	-21.297	-21.856	-21.843	-22.431	-21.751	-22.04	-22.256	-22.217	-22.498
5.2938	4.9671	4.7443	5.5224	5.7574	4.5097	4.5568	6.0241	4.5666	5.5448	5.7162	6.2839	5.9426	6.0611	5.4201	3.6801	3.1521	5.5313	4.8787	5.6264	5.8046	4.937	4.8094	5.9201	4.4142	5.1328	5.1735	4.3047	5.1536	5.3713	4.0327	5.1122	5.5203	5.5019	3.5667	5.3199	4.4811	5.0411	4.4749	5.2978	5.2669	4.6229	5.392	4.1832	5.1747	4.5643	4.8553	5.6572	5.3735	4.2525
-9.0748	-8.9772	-8.9985	-8.926	-8.3233	-10.181	-7.982	-9.3223	-10.655	-9.7601	-9.3579	-9.5839	-8.6214	-9.4873	-8.7589	-9.2987	-9.279	-8.8079	-8.6032	-8.2792	-10.339	-9.6047	-8.8081	-8.4185	-7.7824	-8.2825	-9.5292	-9.1579	-9.7661	-8.5036	-8.0952	-9.2889	-9.859	-9.9472	-9.099	-8.5406	-8.6516	-9.8293	-9.6654	-10.549	-9.1274	-9.7116	-9.1706	-8.634	-8.8574	-8.8062	-8.8452	-9.5688	-8.2927	-9.4172
-10.738	-11.274	-11.313	-11.792	-12.086	-11.754	-11.928	-10.163	-11.621	-11.256	-11.368	-11.966	-12.018	-10.707	-11.827	-9.7601	-10.979	-11.68	-11.281	-11.115	-11.008	-11.014	-11.988	-11.38	-11.12	-11.189	-10.262	-10.124	-11.942	-10.394	-12.485	-11.773	-9.9393	-10.702	-11.996	-12.072	-11.739	-11.219	-11.713	-12.579	-12.219	-11.658	-12.522	-10.358	-10.081	-10.371	-10.611	-11.341	-10.644	-11.948
2.1826	1.7227	2.1915	1.1295	3.2445	1.7493	2.0388	2.5157	2.0456	3.1487	0.8621	2.2938	1.4209	2.1515	1.3313	1.282	0.66776	1.6108	1.626	2.3874	2.7782	1.5854	1.8067	0.54775	1.5898	0.96843	1.6017	1.5436	0.74894	1.4358	1.6307	1.9522	1.0018	1.0772	0.94978	1.3045	2.143	1.4997	2.3566	0.77169	2.3435	2.0861	0.066928	2.1322	1.2562	1.9847	1.1646	1.4841	1.6599	1.6183
-10.157	-9.5361	-9.3664	-9.3317	-9.0798	-8.6716	-9.7521	-8.6803	-9.6685	-7.8323	-9.585	-9.0259	-8.9585	-9.7518	-8.7238	-8.8334	-11.326	-9.1353	-9.5107	-9.6811	-9.9847	-9.5621	-8.8717	-8.9662	-9.5739	-9.2953	-8.8769	-8.381	-9.4558	-9.7547	-9.1497	-10.162	-9.215	-8.3315	-9.8166	-9.2493	-9.1581	-9.9695	-9.1781	-8.7082	-8.6976	-8.7569	-10.569	-9.4772	-9.3075	-9.345	-8.6337	-9.1074	-8.6425	-9.1537
-22.506	-22.383	-21.921	-21.461	-22.466	-22.632	-21.911	-21.531	-22.698	-22.818	-22.541	-22.823	-22.078	-22.934	-21.533	-21.839	-22.701	-22.236	-22.414	-22.511	-21.535	-21.896	-22.546	-22.251	-21.908	-22.169	-21.994	-22.395	-21.852	-24.267	-22.225	-21.704	-22.12	-22.082	-22.111	-22.202	-23.185	-22.498	-20.852	-21.01	-21.02	-21.393	-21.586	-22.065	-21.7	-21.827	-21.618	-22.535	-22.14	-22.652
-12.032	-11.346	-11.803	-11.55	-10.632	-12.094	-11.853	-12.372	-11.751	-10.705	-10.794	-11.601	-11.383	-12.158	-12.063	-12.413	-12.018	-12.995	-11.184	-11.461	-11.594	-11.778	-11.117	-11.521	-12.134	-12.127	-11.451	-11.267	-11.925	-11.82	-11.744	-12.135	-12.672	-12.127	-11.435	-12.372	-11.302	-12.627	-10.905	-11.404	-12.21	-12.297	-12.432	-10.998	-11.436	-12.304	-11.666	-12.001	-11.582	-11.639
-12.338	-12.562	-11.525	-11.869	-12.138	-11.24	-12.295	-11.524	-11.713	-12.82	-11.192	-11.484	-10.586	-11.636	-10.503	-12.191	-12.708	-11.924	-10.858	-11.279	-12.448	-11.697	-12.418	-11.48	-11.333	-11.875	-12.092	-11.956	-12.257	-11.537	-11.894	-11.722	-10.683	-11.957	-11.564	-11.79	-12.576	-11.128	-11.138	-11.624	-10.391	-11.609	-11.681	-11.048	-10.427	-11.751	-11.712	-11.955	-10.913	-11.418
-12.993	-13.441	-12.291	-13.023	-13.785	-13.081	-13.649	-12.987	-12.18	-12.968	-13.639	-13.486	-13.861	-12.934	-14.44	-12.22	-12.558	-13.028	-13.433	-14.591	-12.456	-14.169	-12.13	-14.055	-12.636	-14.096	-13.646	-12.572	-13.238	-12.402	-13.358	-14.204	-13.734	-13.167	-12.515	-13.4	-13.417	-12.466	-13.368	-12.584	-13.044	-12.668	-13.964	-14.265	-12.738	-13.367	-13.619	-13.137	-14.587	-12.55
-3.8409	-5.1909	-5.3287	-4.2269	-4.507	-4.0198	-4.3007	-4.1711	-4.2132	-4.5111	-4.3037	-4.4055	-4.0815	-4.7529	-4.3813	-5.8516	-3.6398	-5.0266	-4.9526	-5.5577	-4.34	-4.547	-4.7689	-4.452	-4.1064	-4.1501	-3.9645	-5.2029	-5.086	-3.5524	-4.8991	-4.646	-4.9532	-4.4291	-4.2141	-4.3464	-5.7387	-3.9295	-5.6285	-4.1692	-4.4019	-4.4001	-5.0577	-4.1406	-4.1619	-5.0378	-4.6619	-4.3451	-5.5744	-5.3058
5.8968	6.9845	6.9168	6.1173	6.9841	6.1895	7.5479	7.0599	6.0069	6.6179	7.3432	6.4951	6.6813	6.8406	7.3749	7.3716	6.3291	7.2275	7.7796	6.5718	6.6714	6.9885	7.009	6.7882	7.1206	6.2367	6.83	6.5275	6.715	7.93	6.287	7.7356	6.2629	6.4708	6.6355	6.135	7.298	6.755	6.2228	5.9801	8.15	6.7983	7.296	8.172	6.2974	6.7354	8.4147	6.9052	7.7964	6.946
-3.0476	-3.573	-1.1345	-2.0471	-1.9594	-2.1168	-2.6199	-1.9928	-2.9777	-2.75	-3.5761	-2.0939	-2.1088	-2.2809	-3.2481	-3.5812	-1.6228	-3.0708	-2.512	-1.5061	-3.1125	-3.5646	-2.1727	-2.6619	-2.3074	-4.1006	-3.3191	-2.8608	-1.7681	-2.6688	-2.8164	-3.0335	-4.4237	-2.0744	-3.3564	-3.3776	-2.6479	-2.2095	-1.5911	-3.0079	-2.8184	-3.2888	-2.3819	-2.4096	-3.4298	-2.7786	-1.4624	-3.1112	-1.9423	-1.6641
-0.22619	-1.4664	-1.7396	-0.90541	-1.1126	-0.88585	-1.3874	-1.8943	-0.93315	-0.53698	-0.2002	-1.4943	-0.7359	-0.18784	-1.3482	-0.54642	-1.8751	-0.96801	-2.1719	-1.7129	-1.3093	-1.0255	-1.8993	-1.6333	-1.6408	-2.1885	-1.5063	-2.259	-0.49838	-1.1512	-1.3396	-1.3862	-1.0004	-0.099465	-1.9937	-0.78006	-1.5254	-1.6183	0.19592	-0.36372	-1.2743	-1.8856	-1.9449	-0.63584	-2.2622	-0.78572	-2.7586	-1.4242	-1.7851	-1.3884
-3.1294	-3.3391	-4.4987	-3.132	-3.2974	-2.926	-2.0345	-2.5541	-3.5449	-3.0105	-3.4589	-4.0436	-2.655	-4.3614	-3.5187	-2.9821	-3.0932	-3.1636	-3.5089	-4.0642	-3.6902	-2.7304	-3.6795	-3.4145	-3.3638	-1.976	-3.3546	-3.5863	-3.5559	-4.3651	-3.2306	-2.3132	-4.4159	-3.5851	-4.088	-4.4348	-3.1503	-3.439	-4.6361	-3.4094	-2.7702	-3.5029	-3.6666	-2.8799	-3.5655	-3.3468	-3.3664	-3.252	-4.4676	-2.8716
5.2936	5.4203	5.202	5.6839	6.1294	6.0504	6.5638	5.5054	5.397	4.9927	5.985	5.4093	6.2674	5.1546	6.1565	5.3424	6.3467	6.0488	6.2956	6.3021	6.3567	5.8056	5.8665	6.0054	5.9756	6.0469	5.1719	6.2542	5.3796	6.0844	6.1933	6.4299	6.2546	6.021	4.9538	4.708	5.4838	5.5417	6.7212	3.9417	4.8596	6.0508	5.7828	5.6443	4.8801	6.4535	6.494	5.4977	5.4487	5.9427
-11.178	-12.563	-11.535	-11.626	-12.399	-12.028	-12.058	-11.643	-10.868	-11.517	-10.294	-12.076	-12.355	-12.062	-12.091	-11.277	-11.301	-13.029	-11.417	-12.164	-12.961	-12.286	-11.886	-11.164	-11.787	-11.51	-12.367	-11.812	-11.828	-11.784	-11.558	-12.714	-11.377	-11.97	-12.181	-11.513	-10.022	-10.799	-11.624	-11.829	-10.795	-11.943	-11.905	-11.796	-11.158	-11.227	-12.014	-11.723	-12.162	-11.539
1.8036	2.0422	1.7712	1.8565	1.3674	1.8594	0.47845	1.691	1.2384	1.5175	0.74039	1.7326	1.5779	1.9715	2.1491	1.297	2.3891	2.4358	1.3521	2.5912	1.1116	2.1038	2.0222	3.0304	1.9083	1.1818	3.1497	1.2391	2.5398	0.70933	0.86532	1.3462	0.37141	1.3957	2.3362	1.1038	1.1224	0.73977	0.31889	1.7167	1.3579	2.5186	1.4424	0.88465	2.0465	0.54478	2.1016	1.4468	1.8455	0.87405
-14.91	-14.955	-15.012	-14.071	-13.603	-13.909	-14.415	-15.531	-15.74	-14.694	-14.718	-14.642	-14.982	-15.033	-13.487	-14.668	-14.696	-14.734	-13.875	-15.107	-14.531	-13.65	-15.141	-14.374	-15.992	-15.073	-13.525	-14.484	-13.77	-14.672	-14.948	-13.988	-15.707	-14.313	-14.053	-14.558	-15.516	-14.428	-15.566	-15.142	-16.037	-14.618	-14.512	-16.303	-13.955	-14.805	-14.946	-14.331	-14.911	-14.194
2.199	2.0059	2.9519	3.3346	2.3201	2.2699	2.2459	2.4881	2.3692	2.1005	3.2152	2.6008	2.9073	2.6365	2.333	2.2457	2.3605	3.479	2.4373	2.9971	3.2151	2.8753	3.5506	2.0603	1.4164	2.9766	2.8768	3.0606	3.0505	2.2181	3.0285	2.1037	2.2833	2.3318	2.6003	3.0081	3.1836	1.8721	2.7389	2.071	2.0254	2.3565	2.4447	2.3978	2.8783	3.0956	2.0799	3.7148	2.079	3.6565
-9.0583	-9.4618	-9.5048	-9.6012	-9.1985	-9.116	-8.5599	-8.4962	-10.269	-8.7306	-9.4676	-9.9115	-8.3466	-9.2232	-9.2654	-9.361	-9.653	-8.8939	-8.8	-9.6876	-9.3931	-9.3086	-9.9135	-9.6525	-10.449	-8.6799	-9.4713	-9.3903	-8.6205	-9.8807	-9.2544	-9.2337	-8.3558	-10.583	-9.0552	-8.2996	-9.0547	-9.2369	-8.199	-9.4805	-10.272	-8.3233	-9.9962	-8.8822	-9.6051	-8.9825	-9.379	-9.8827	-9.2108	-8.9048
-1.3718	-2.0523	0.20081	-1.5336	-1.0958	-1.3259	-1.6465	-0.43139	-0.41362	-0.82386	-1.2568	-1.591	-1.4843	-1.2509	-0.98179	-0.64119	-2.0526	-1.0511	-0.964	-1.0499	-1.1926	-1.0136	-0.78924	0.048901	-2.0255	-0.63203	-1.3598	-0.70421	-0.3199	-0.84543	-1.9378	-1.0205	-1.2278	-0.0048068	-1.9244	-0.99055	-1.1502	0.040719	0.54054	-0.23558	0.44227	-0.66804	-0.84659	-0.38454	-0.6643	-0.78724	-2.0084	-0.56811	0.28938	-0.89709
-4.7304	-5.1626	-4.5623	-4.9918	-5.1349	-5.4093	-4.04	-4.8226	-5.6678	-4.8155	-5.0431	-7.4324	-4.3713	-3.8071	-4.2536	-4.0921	-5.4277	-4.3198	-4.0901	-4.8906	-3.9665	-3.9411	-5.0517	-4.334	-5.0166	-4.6594	-5.9845	-4.441	-4.2726	-4.0778	-4.2306	-5.1316	-5.2916	-4.0317	-6.1576	-4.5928	-4.8077	-4.9214	-3.5574	-3.0874	-4.212	-3.7598	-4.7945	-3.8006	-5.539	-5.2554	-5.4481	-4.9585	-3.0062	-4.71
8.2823	8.7725	7.8686	8.0285	9.3636	8.0707	9.2518	8.0274	9.4137	8.3712	8.3347	8.6832	9.1626	8.5716	8.4747	7.6757	7.6807	8.6268	9.2126	7.6254	7.6285	9.0739	9.1834	9.036	8.6969	9.4165	8.3433	8.1996	9.342	7.4511	8.253	9.947	9.2472	8.4827	8.424	8.2663	8.9367	9.1902	9.6203	8.5651	9.8332	8.9753	8.7008	10.033	8.6288	8.9442	8.952	8.4988	8.5465	8.9818
-4.1772	-5.6966	-4.9498	-5.4923	-6.0959	-4.8291	-4.7028	-5.7835	-5.7504	-5.311	-5.4314	-5.4342	-5.2924	-5.353	-5.9855	-4.4732	-5.346	-5.0175	-5.1261	-4.718	-3.9852	-5.3592	-4.1553	-5.0164	-3.716	-5.501	-5.1101	-4.8831	-5.6018	-4.9394	-5.5821	-4.6938	-5.3874	-5.1061	-4.9153	-5.5766	-4.8438	-4.8393	-5.4282	-4.3746	-4.9429	-5.1032	-4.3152	-4.5538	-4.7363	-5.4831	-5.5777	-6.1916	-3.9932	-5.0518
-2.3138	-3.0946	-1.6399	-2.3256	-1.7518	-0.64674	-1.2579	-3.0956	-2.6363	-2.0192	-2.8737	-2.8544	-2.8104	-2.1385	-1.5701	-1.8991	-2.335	-2.0609	-3.188	-2.9948	-2.7566	-3.5258	-1.8276	-1.4757	-2.521	-1.4259	-1.8303	-1.4173	-1.9618	-2.8012	-3.0312	-3.017	-3.1512	-3.0876	-3.0407	-3.1496	-2.9664	-2.475	-2.3659	-3.0223	-2.4199	-2.7479	-1.8684	-2.386	-1.5382	-2.1391	-2.2453	-2.1857	-2.5856	-3.0461
3.499	4.4913	5.7587	4.7994	4.5987	5.5906	3.612	4.757	3.8852	3.6514	4.9285	4.2628	3.9847	5.0145	4.948	4.6135	4.8741	4.3522	3.9807	4.3732	3.6536	4.0713	4.7162	2.5954	4.8451	5.3586	3.6772	4.2271	3.9269	4.1629	4.189	3.9551	5.0479	4.3275	4.8869	6.1962	4.4764	4.9247	4.5607	5.0183	3.2323	4.4743	3.838	3.7991	4.7496	4.0972	4.8299	4.08	3.5279	3.9139
0.34466	0.19122	-0.87045	0.84919	0.085429	-0.2785	-0.25292	2.0738	0.23573	0.62705	0.31494	0.71506	0.55247	2.425	0.60885	-0.19702	-0.13393	-0.13566	0.35988	0.093603	0.83622	-0.4417	0.85806	-0.381	1.0361	0.78209	-0.13983	0.28575	1.1845	1.2328	-0.76062	0.30461	-0.66435	0.50702	0.86182	0.62913	-0.071953	0.62947	0.20014	0.33446	0.52374	-0.80387	0.56525	0.39898	0.40924	0.42698	0.42237	0.21238	-0.30296	0.50297
-11.07	-11.137	-10.267	-11.42	-12.014	-11.921	-12.496	-12.503	-11.329	-11.714	-11.524	-11.132	-10.881	-9.817	-11.478	-11.265	-10.881	-11.039	-11.526	-10.831	-11.542	-11.697	-10.234	-12.797	-11.548	-11.027	-11.18	-11.359	-12.201	-12.358	-12.293	-10.809	-11.962	-10.617	-11.156	-11.39	-11.202	-11.526	-10.599	-11.085	-12.014	-12.087	-11.454	-12.523	-10.338	-10.878	-11.879	-11.854	-11.671	-10.811
3.9489	4.5327	4.0356	3.6771	4.8525	2.9347	4.6509	5.189	2.7934	3.9549	5.1727	4.7599	4.7279	4.7723	5.1576	4.2295	4.2433	4.1173	3.6109	5.1508	4.5568	5.0522	4.8756	3.8855	5.0658	3.1452	4.7345	4.3183	3.2993	3.966	5.4899	3.5957	3.5202	4.2792	4.378	4.9834	3.6533	4.0813	3.874	4.8279	3.7999	5.385	4.3581	3.8484	4.1621	4.6453	4.2509	4.2817	4.2709	5.5844
-13.556	-12.486	-12.903	-12.49	-12.681	-13.641	-13.933	-13.419	-12.659	-12.398	-14.526	-13.702	-13.768	-13.622	-12.427	-14.023	-13.175	-13.38	-14.157	-12.9	-13.584	-13.061	-12.95	-13.303	-12.04	-13.484	-14.117	-13.591	-12.421	-12.374	-13.777	-12.814	-13.445	-14.007	-13.008	-13.481	-12.068	-13.109	-13.522	-13.021	-13.04	-12.06	-12.555	-12.377	-13.099	-13.014	-12.33	-13.512	-12.694	-13.061
0.46205	1.3136	1.5327	2.3149	1.9362	1.4644	1.7313	0.14682	2.4403	0.75597	2.6036	2.0148	1.4914	1.2637	1.1738	0.91675	0.61671	1.693	2.6373	1.5099	1.6436	2.0458	1.0382	1.9243	0.84739	1.3579	1.3242	2.0489	0.99458	0.56029	2.4669	2.4161	0.24117	1.2754	1.7488	2.1821	1.1783	0.056873	1.7452	1.6648	1.9754	2.5247	1.1673	1.4507	1.7708	2.6009	1.5024	0.93267	1.5594	1.4916
-0.43643	0.3778	-0.67054	-0.38598	0.11266	0.067545	0.47529	-0.70092	-0.70849	-1.1487	-0.22154	0.132	-0.77739	0.40551	-0.13356	0.52768	-0.87645	-0.57059	-0.2448	-0.20882	0.21946	0.58383	-1.438	-0.24143	-0.2719	-0.2497	-0.2832	-1.7622	0.48669	-0.49461	-0.36993	-1.4538	-0.20856	-0.029348	-0.35649	0.26125	0.25918	0.39703	0.31166	0.66897	-0.18704	0.23093	-0.11682	0.41585	-0.092853	-0.15083	-0.66201	-0.52252	0.0024572	-1.5376
-2.4912	-2.8622	-2.9529	-3.3847	-2.9915	-3.7635	-3.9584	-1.9359	-3.2339	-2.3106	-2.208	-2.2843	-3.2426	-2.3598	-2.4296	-2.4714	-1.7361	-2.3114	-2.3005	-2.9773	-3.3025	-2.5801	-3.5561	-1.5822	-2.041	-2.4343	-2.0054	-3.4002	-2.0239	-3.5137	-3.7737	-2.6669	-2.0197	-4.2004	-3.3594	-1.5787	-3.4595	-3.0519	-1.8573	-1.7504	-3.4823	-1.8806	-3.0238	-1.6499	-1.5534	-3.0373	-2.1167	-3.1327	-3.4918	-2.2571
8.9422	10.082	10.38	9.8047	10.151	10.528	10.028	9.4121	10.194	10.377	9.3365	9.7966	9.7821	10.531	9.2331	9.5028	9.5949	8.8201	8.4283	10.15	10.845	10.177	8.63	10.204	9.5537	9.3745	10.254	9.7294	8.4038	8.7164	10.782	9.8693	10.018	9.3508	9.0961	10.55	10.365	10.015	10.077	10.67	10.301	7.9698	9.2585	9.1826	10.018	10.508	11.156	10.019	9.721	9.0432
-1.6573	-1.8807	-1.1184	-1.4383	-1.5614	-1.135	-1.1413	-2.6972	-1.5852	-1.4395	-2.1068	-1.2824	-1.7877	-1.1502	-2.3515	-2.3506	-1.9306	-1.5315	-1.5017	-2.4131	-2.0108	-1.2616	-2.0296	-2.185	-1.8883	-1.1851	-2.2896	-2.0502	-2.1442	-1.3131	-1.4244	-0.95721	-1.9477	-1.9342	-1.4022	-2.0953	-0.21766	-0.93334	-1.4761	-1.2314	-1.6748	-1.3514	-2.4417	-1.157	-3.412	-1.8134	-2.2079	-1.5484	-2.7718	-2.6049
-14.907	-14.705	-14.482	-15.566	-13.386	-14.458	-14.614	-15.611	-14.489	-16.079	-15.239	-13.048	-15.662	-14.429	-13.91	-14.437	-14.439	-14.322	-14.423	-14.81	-14.89	-14.135	-14.472	-14.081	-14.954	-15.815	-14.091	-14.633	-14.433	-15.027	-14.614	-14.984	-14.874	-14.185	-15.036	-14.875	-14.716	-14.993	-14.78	-15.329	-13.903	-14.24	-15.285	-14.066	-14.103	-15.184	-14.764	-15.077	-13.269	-14.004
-0.85856	-1.0745	-2.7289	-1.1952	-1.4113	-1.3898	-0.24646	-0.33563	-2.2737	-0.93934	-1.0048	-1.8622	-0.86232	-0.65533	-2.3502	-0.49177	-1.642	-0.56646	-2.2117	-1.127	-2.4334	-0.99707	-1.5061	-0.87756	-1.3176	-1.7165	-1.5387	-1.0081	-1.7057	-1.4753	-1.1491	-1.5428	-0.41169	-1.3234	-1.9386	-1.1214	-1.923	-1.4668	-1.2034	-1.2836	-1.0011	-2.5881	-1.5477	-1.2791	-0.98442	-1.6769	-1.0931	-2.4716	-1.5809	-1.3831
7.6407	8.0921	8.664	8.5303	6.5889	7.8769	8.7251	8.57	7.6611	9.0359	6.7026	8.5765	8.7689	7.6728	7.2756	7.4626	9.5223	7.9486	8.2937	9.155	7.954	8.0655	7.8656	8.1958	8.8089	6.4596	8.2106	8.3306	7.5018	8.2044	8.1683	7.5037	8.8769	8.5783	8.4373	8.3815	10.253	7.323	8.4688	8.3822	7.3912	9.1888	8.1416	8.3219	7.9276	8.5902	8.3212	7.8041	8.8835	7.6588
-22.067	-21.047	-23.045	-22.093	-22.498	-22.215	-22.099	-22.444	-22.477	-22.495	-22.081	-22.211	-22.816	-21.316	-22.802	-22.747	-22.331	-22.012	-21.629	-23.06	-21.967	-21.563	-22.374	-22.736	-21.972	-22.799	-21.985	-22.043	-21.413	-22.533	-22.613	-22.289	-21.73	-21.706	-21.737	-22.018	-22.771	-21.751	-21.63	-22.654	-21.835	-21.955	-22.069	-23.661	-23.053	-22.482	-22.234	-22.024	-22.727	-22.495
1.6179	1.8605	0.29853	1.4386	1.8174	1.0571	1.8406	0.38509	1.0639	2.0068	2.4011	0.726	1.2865	2.3616	2.1321	1.6578	1.2011	1.5161	1.7864	1.3843	2.1321	3.0391	0.49957	0.65842	0.37849	1.4726	1.8584	0.98344	1.1332	1.182	1.451	2.114	1.8803	1.6992	1.6327	0.49593	1.5086	2.2453	1.269	1.7061	1.6112	1.756	1.9517	1.828	1.4249	1.5213	2.2703	1.4268	2.0019	2.3771
-4.9666	-4.1262	-5.4189	-5.1814	-5.2517	-5.3177	-5.7094	-5.9371	-5.1274	-4.0028	-4.4035	-5.8218	-4.9514	-5.2023	-4.3533	-5.4743	-4.7072	-5.3121	-4.9417	-6.1575	-4.6325	-5.022	-5.6582	-4.0706	-4.7177	-4.4694	-5.2507	-4.7189	-4.7691	-4.4709	-3.9253	-4.6061	-4.557	-5.0227	-5.1898	-4.3052	-5.4688	-4.4437	-5.1437	-3.6015	-5.6542	-4.3189	-4.7699	-4.1314	-5.1363	-5.0387	-5.2215	-5.4937	-5.2839	-4.1141
-10.348	-10.576	-10.786	-11.256	-11.5	-11.382	-10.89	-11.194	-12.045	-11.363	-13.33	-11.193	-12.046	-11.63	-10.654	-11.352	-11.188	-10.955	-11.058	-11.308	-11.289	-10.881	-11.536	-10.955	-11.701	-11.876	-11.53	-11.244	-11.625	-11.149	-11.363	-10.898	-11.019	-11.66	-11.156	-10.583	-10.307	-11.957	-10.82	-11.408	-12.282	-12.516	-11.532	-12.364	-12.628	-11.771	-11.055	-11.554	-12.553	-12.083
-3.5071	-3.1219	-2.9271	-2.4994	-3.2148	-3.2282	-3.0312	-3.482	-3.404	-2.9485	-3.1752	-2.6276	-4.1339	-3.6777	-4.5704	-3.1391	-2.8238	-3.2512	-3.8781	-3.3966	-3.5961	-2.3674	-2.8054	-3.4447	-3.5585	-3.282	-3.4632	-3.7979	-2.507	-4.3475	-3.4316	-3.7351	-3.4393	-2.6237	-4.3155	-3.1885	-3.191	-4.4705	-4.1298	-2.5468	-3.309	-3.3383	-4.362	-3.3171	-4.0358	-3.0487	-3.689	-3.884	-4.3816	-3.1285
1.231	1.4787	1.6463	1.8638	1.7157	0.45184	2.4467	2.2441	3.1064	0.75622	2.5339	2.2771	1.3696	0.96092	0.9982	1.135	1.8542	1.2353	1.9089	2.0443	2.2579	1.3958	1.7907	1.1971	2.8182	1.9002	0.014379	1.6721	2.4715	2.7423	0.5444	1.7213	1.9608	1.7264	1.5004	2.2863	1.5807	1.7127	2.7436	1.5265	2.2574	0.47666	1.6183	1.6061	1.4332	1.8628	1.453	3.5647	1.8223	1.1054
-3.1787	-2.8438	-3.8049	-3.0147	-3.9949	-3.2337	-3.6217	-3.2039	-3.7168	-3.3098	-4.3254	-3.4441	-2.7483	-3.2203	-3.8869	-3.1822	-3.6363	-4.0347	-2.3027	-2.8674	-4.0301	-2.2376	-3.7326	-1.4546	-2.4843	-2.8103	-3.1845	-3.452	-3.3804	-3.7132	-3.8023	-3.715	-2.846	-3.1378	-2.8127	-3.4069	-1.5259	-2.5928	-3.1843	-3.4932	-2.7867	-2.6131	-2.5875	-2.8712	-3.1349	-3.0578	-2.9801	-3.3788	-3.6417	-3.6499
-22.577	-21.999	-21.893	-22.649	-22.978	-22.46	-21.789	-23.874	-22.115	-22.161	-22.557	-22.71	-22.098	-21.825	-22.51	-22.702	-22.764	-22.762	-22.329	-22.544	-22.989	-21.384	-23.673	-21.786	-21.84	-22.089	-22.29	-21.559	-20.898	-21.806	-22.241	-22.117	-22.143	-22.422	-21.523	-22.469	-22.407	-22.195	-23.199	-21.999	-21.811	-22.297	-22.839	-21.725	-22.557	-21.578	-22.08	-22.983	-21.783	-22.545
-11.037	-10.554	-10.896	-10.661	-10.981	-10.495	-11.809	-11.81	-11.806	-9.9773	-11.977	-11.519	-11.777	-10.681	-12.225	-12.027	-10.339	-10.67	-12.601	-10.822	-11.182	-12.208	-12.33	-11.718	-11.826	-11.292	-10.907	-11.286	-11.589	-11.193	-12.113	-11.817	-11.371	-11.578	-12.856	-11.22	-11.891	-11.675	-11.075	-11.157	-10.447	-10.161	-10.326	-10.891	-11.475	-12.873	-11.352	-10.85	-11.208	-11.9
-3.5543	-3.1499	-3.1717	-2.8045	-3.4872	-2.1901	-2.5973	-3.4086	-3.7308	-3.2062	-3.5596	-4.0862	-2.9475	-2.8021	-3.5558	-3.4642	-2.7222	-3.9216	-4.6443	-2.4448	-2.9929	-2.2616	-2.6607	-2.9273	-3.0733	-3.4399	-2.4595	-2.5866	-2.8526	-3.763	-3.8835	-3.1941	-3.3749	-2.7464	-4.0416	-4.3904	-3.4421	-3.9466	-3.9688	-3.5855	-2.4786	-3.2529	-2.8039	-3.4928	-3.4868	-3.0456	-3.779	-4.019	-3.7117	-3.0137
0.054818	-0.35791	0.48969	-1.501	-0.62676	-0.39533	-0.16039	-1.1781	-0.39318	0.17953	-1.0636	0.13076	-0.16753	-0.45268	-1.488	0.26342	-0.16657	-0.93493	-0.37413	-1.5967	-0.89919	-0.034223	0.32095	-0.55588	0.31195	-0.27057	-0.44154	-0.46878	1.1381	-0.78069	0.3334	0.78531	0.5285	-0.12376	-0.71445	-1.1622	-0.9981	-0.13792	-0.51309	0.52748	0.056984	0.082703	-1.5059	-0.56294	0.85111	-0.47408	-0.73569	-0.1707	-0.36604	0.39149
6.2878	7.1992	7.5281	6.5744	6.6713	7.3378	6.2237	7.3561	7.0949	7.106	6.1138	5.7955	7.8624	8.1163	6.0898	6.6901	6.3185	7.1219	6.3983	6.6349	7.5872	6.8392	6.9433	5.9253	6.4412	6.2192	7.7203	8.1783	7.5109	6.6011	6.7027	7.0322	6.7553	7.1897	6.7959	7.1315	6.3996	5.9976	7.1826	6.5561	6.2209	6.6146	6.3164	6.1857	6.0907	6.8383	6.1347	6.7934	6.9646	6.152
-7.5978	-7.0726	-7.2578	-6.8423	-7.3264	-7.6856	-7.6155	-8.247	-7.4852	-7.4148	-6.8519	-7.7642	-7.6819	-6.9928	-7.9341	-7.4404	-8.81	-8.0064	-7.8111	-7.9596	-7.3671	-8.5425	-7.436	-8.276	-8.3523	-7.7078	-7.7714	-6.9096	-7.9218	-8.5577	-7.2718	-7.3058	-7.2455	-7.8377	-7.8953	-7.3363	-8.254	-6.5678	-7.6764	-7.9319	-8.9018	-7.4262	-6.7075	-6.2182	-7.6468	-6.8266	-7.5378	-6.9785	-7.5425	-6.1399
0.59778	-0.80903	-0.91365	0.68622	1.1129	0.19994	-0.81753	-0.32358	-0.047827	-0.55717	0.60828	1.4313	0.71956	0.55686	0.87589	0.73013	1.0168	0.54458	0.068022	-0.10605	-1.3785	-0.3573	-0.35733	0.29776	0.55398	0.6496	-0.19945	-0.66333	-1.0453	-0.1537	0.69582	0.59989	1.3498	-0.065619	-0.53196	-0.21263	0.014491	0.31677	-0.82855	0.11618	1.1316	-0.464	-0.58677	0.57626	0.43097	-1.334	-0.89744	0.044418	1.164	0.41098
-13.789	-12.9	-13.64	-13.135	-12.945	-13.58	-13.318	-12.243	-13.41	-13.308	-13.432	-13.938	-13.437	-13.296	-13.958	-12.995	-12.909	-13.302	-12.815	-13.979	-13.165	-12.184	-12.259	-13.261	-13.171	-12.858	-13.672	-13.776	-13.139	-14.065	-11.852	-13.178	-13.29	-13.155	-13.815	-12.619	-13.386	-12.713	-12.331	-12.84	-12.475	-12.303	-12.374	-12.568	-13.556	-12.75	-13.354	-13.984	-13.326	-13.205
-13.478	-13.887	-13.796	-13.889	-13.679	-14.203	-14.776	-12.896	-15.31	-13.557	-13.748	-14.604	-13.468	-14.343	-14.046	-14.11	-15.047	-14.152	-13.861	-14.124	-13.779	-14.195	-14.886	-13.996	-14.447	-13.295	-13.582	-13.41	-13.765	-14.459	-13.628	-13.993	-13.654	-14.712	-15.085	-15.082	-14.247	-12.509	-14.282	-13.942	-14.297	-13.84	-13.997	-14.22	-13.884	-14.619	-14.46	-13.572	-13.191	-13.997
-10.703	-11.527	-10.706	-10.762	-11.044	-9.9037	-10.084	-10.064	-10.52	-10.837	-11.149	-10.968	-11.153	-11.139	-11.316	-11.513	-9.7358	-9.8929	-11.111	-10.989	-11.277	-11.297	-11.809	-11.526	-10.979	-11.111	-10.358	-10.384	-10.418	-10.273	-11.013	-11.023	-11.609	-10.802	-10.817	-10.878	-10.299	-10.383	-10.864	-10.32	-10.732	-10.151	-10.992	-9.6951	-10.361	-9.7818	-10.316	-10.772	-9.4134	-10.485
-11.455	-12.082	-12.424	-12.067	-11.957	-10.149	-10.203	-11.774	-11.923	-11.772	-12.156	-12.684	-11.128	-11.83	-11.324	-11.712	-11.099	-11.381	-12.051	-11.864	-11.335	-11.621	-12.094	-11.612	-12.705	-12.185	-11.51	-10.552	-11.127	-11.904	-11.199	-10.858	-11.319	-11.228	-12.368	-11.954	-11.619	-11.603	-12.175	-11.979	-11.661	-11.022	-12.03	-11.926	-11.488	-11.895	-11.888	-11.526	-11.649	-11.905
-11.817	-12.722	-12.018	-11.99	-10.125	-12.246	-11.403	-11.389	-11.676	-11.616	-11.917	-11.881	-12.183	-12.385	-11.48	-11.912	-12.503	-11.653	-11.529	-11.064	-11.853	-11.846	-12.443	-11.176	-12.141	-11.765	-11.147	-11.534	-11.723	-11.804	-10.45	-11.639	-11.803	-11.918	-11.895	-12.316	-10.872	-10.161	-11.362	-10.951	-11.272	-10.643	-12.331	-12.03	-11.724	-11.101	-11.361	-12.14	-11.42	-10.809
4.7077	4.1786	4.6757	5.4141	3.8596	4.6083	3.8781	4.5326	5.5286	5.7713	4.4807	5.4139	3.5965	4.8635	5.4771	3.7427	4.7841	4.6629	5.7124	4.7779	3.9245	5.2854	3.2781	4.5186	3.6373	3.9389	4.6149	4.1914	4.0332	4.1657	4.3961	5.0512	5.256	4.0954	4.4683	3.2831	4.002	5.0773	5.0689	3.6294	3.9468	4.331	4.9631	4.0492	5.0102	4.6756	4.5957	4.1693	4.5546	4.9341
1.4495	3.6095	2.1207	2.8736	1.8506	2.9512	3.328	3.6753	4.2119	3.1417	1.9857	3.3436	4.1271	2.5691	2.1196	3.7137	3.5826	2.5499	3.1748	2.7708	3.4902	3.524	3.0504	3.6378	3.2848	4.116	3.61	2.8641	3.755	1.5888	2.9484	3.0216	3.4571	1.8924	2.1889	3.5445	2.2467	2.935	2.9045	3.0843	3.608	3.6959	2.6703	2.4441	3.5119	2.1295	3.2544	2.5113	2.9205	2.2864
2.163	4.2293	1.9499	3.1559	2.9847	3.3493	2.1048	3.2526	3.5282	3.1514	2.4543	2.827	2.4928	3.0946	2.7516	3.1757	3.5193	3.3853	3.6656	2.7131	2.2493	2.2416	2.5767	2.4475	2.6493	3.4847	3.9232	3.21	3.9667	1.8219	2.4241	2.5224	2.1411	3.0177	3.2802	3.4324	1.9611	3.0661	3.6338	2.7361	2.5738	3.5458	3.2573	3.7249	4.0099	4.4158	2.9991	3.4932	3.4136	3.2394
-3.0015	-2.5671	-3.7175	-3.0267	-3.6139	-3.2617	-2.7168	-2.5211	-1.7205	-2.4339	-3.1982	-3.353	-2.8404	-1.5509	-3.1021	-3.2206	-2.4343	-2.5544	-1.6419	-2.4697	-2.4396	-2.9325	-2.4671	-2.6131	-3.0595	-1.8857	-3.5238	-2.7277	-2.3464	-2.1958	-2.579	-2.2333	-2.2237	-2.1334	-3.554	-2.0424	-2.8597	-1.8751	-2.5814	-2.6339	-2.7745	-2.6129	-3.0775	-2.8896	-2.1018	-3.5425	-3.0382	-2.9989	-3.1437	-3.0037
2.0147	1.624	1.6136	1.1436	1.2327	1.3556	0.93743	1.4101	2.0274	2.139	1.544	1.5515	1.0197	0.42058	2.0286	1.3194	1.4973	2.2877	1.8497	1.6682	1.7171	1.1398	1.4723	1.7869	0.82928	1.835	1.5288	1.1947	1.8755	0.25685	1.1559	2.1043	0.217	1.3561	1.9653	2.6688	2.4324	1.9381	2.2514	2.2102	2.037	1.2963	0.68916	2.8234	1.5768	2.0845	1.4791	0.54372	1.735	2.7115
-2.0812	-3.1758	-2.8425	-3.1102	-3.3528	-3.5098	-1.4618	-2.638	-3.2382	-1.5703	-2.3272	-3.2669	-2.2993	-2.5369	-2.7713	-1.9272	-2.9754	-2.9471	-3.1663	-2.3626	-2.3419	-3.9892	-2.381	-2.8654	-2.019	-2.8064	-2.9566	-2.782	-2.2382	-1.9847	-2.7114	-2.732	-2.6862	-3.1721	-2.2039	-2.6343	-2.3244	-3.4641	-1.8803	-1.9976	-1.936	-2.2897	-1.8792	-2.795	-3.9542	-1.9075	-1.8873	-1.9739	-2.781	-2.3833
-8.6911	-8.8962	-8.7018	-9.1572	-8.2858	-9.7827	-7.8879	-8.2233	-9.7169	-8.2575	-10.53	-9.133	-8.3917	-10.246	-9.4663	-8.7264	-9.678	-10.529	-9.4222	-10.332	-8.5765	-9.1128	-9.0346	-8.865	-9.721	-9.5532	-8.3763	-9.2468	-8.9634	-9.0743	-8.949	-7.7936	-9.2788	-9.3568	-10.43	-8.9706	-8.3797	-8.9175	-9.7113	-8.5465	-9.265	-8.8862	-9.8535	-9.4574	-9.1766	-9.4707	-8.6204	-9.7393	-8.7745	-9.2063
7.5994	8.5763	7.4292	9.2392	9.1255	9.1857	8.5233	7.4296	8.0165	7.9043	8.6483	7.4279	9.0669	7.7879	8.3913	7.4221	8.3474	8.3957	8.1745	7.357	8.4508	6.8505	7.6881	8.1894	7.9526	7.9436	7.7101	6.9432	7.7752	8.6019	7.2133	7.5871	8.4896	8.2239	7.9083	7.5862	7.2449	7.7809	7.6143	8.3404	7.1879	8.0569	9.4058	7.8916	7.6428	8.8569	8.2453	7.1162	8.222	8.7151
-0.14873	-1.6514	-1.9133	-2.5115	-0.35263	-1.9705	-1.9171	-1.2705	-0.80406	-1.6824	-1.2314	-1.3405	-1.1165	-0.43412	-0.79503	-0.29702	-1.4858	-0.98351	-2.0439	-3.1353	-0.64909	-1.7152	-1.1086	-1.774	-1.6879	-1.7802	-2.1051	-1.2766	-2.3321	-1.0154	-1.8715	-0.97588	-0.6926	-1.2411	-2.9753	-2.2439	-1.5702	-1.9009	-1.6883	-1.7461	-2.2195	-0.8938	-1.4039	-1.1525	-0.74489	-2.2654	-0.94166	-1.3282	-0.22017	-0.91191
-9.9112	-10.005	-8.9803	-8.4536	-10.582	-9.055	-9.2663	-9.8401	-10.41	-9.7402	-9.5136	-9.6666	-10.03	-8.7108	-9.2717	-9.8596	-9.1402	-10.324	-8.7927	-9.3863	-9.9437	-10.182	-10.054	-9.9843	-10.098	-9.4959	-9.1474	-9.5259	-9.6724	-8.8617	-9.817	-9.6003	-10.24	-8.8389	-10.419	-9.8643	-10.191	-10.478	-9.7976	-8.986	-8.9722	-10.597	-9.8295	-9.7745	-10	-9.9515	-8.9137	-8.8897	-9.4136	-8.898
-13.796	-12.448	-12.824	-12.853	-13.899	-12.541	-13.259	-13.066	-13.235	-13.372	-14.097	-12.49	-12.406	-12.32	-12.694	-13.582	-12.528	-12.545	-12.955	-12.476	-13.068	-12.308	-13.292	-13.558	-13.192	-12.946	-12.975	-12.23	-12.635	-11.697	-12.275	-11.858	-13.574	-12.699	-13.258	-12.717	-12.895	-13.024	-12.077	-13.827	-12.104	-12.78	-12.811	-12.421	-13.084	-14.105	-12.434	-12.93	-13.519	-12.412
-3.5755	-3.4526	-3.6379	-4.1143	-3.5688	-3.8046	-3.6217	-3.6112	-3.9078	-4.3792	-4.0658	-3.6168	-4.3479	-3.7756	-5.1895	-3.3156	-3.2944	-2.5135	-3.0471	-4.2735	-3.236	-3.2268	-3.7436	-3.4195	-3.1271	-2.6221	-2.509	-2.4726	-3.3816	-4.2339	-2.4897	-3.9584	-4.0588	-4.1851	-2.8889	-4.169	-3.0614	-3.843	-3.6505	-3.8498	-2.8249	-3.3252	-3.6667	-2.6355	-4.1965	-3.5455	-3.268	-4.6056	-3.7166	-4.094
1.188	0.1717	0.16209	1.7048	0.67916	-0.29172	0.10689	0.89407	0.59469	0.62897	1.1655	0.23661	1.0787	-0.57728	-0.0012489	0.6295	1.0983	0.39452	0.18033	0.39948	0.38906	0.13407	-0.045451	1.6538	0.2537	-0.51614	-1.3045	0.21287	-0.34788	0.30062	-0.52456	-0.41471	0.7578	-0.40758	-0.18822	0.45601	-0.082348	0.4583	0.6071	0.10439	-0.13183	0.98711	1.3435	0.90196	0.012778	-0.19895	-0.1155	0.7589	-0.46124	0.70536
5.1501	5.9381	4.8449	5.2027	4.8972	5.0879	5.5178	4.3796	6.2415	4.6797	4.9416	4.6359	4.8319	5.3321	5.6731	3.9739	4.9268	4.7067	5.144	5.3995	4.223	4.0399	5.0614	4.2639	4.9448	5.6564	5.5534	5.7736	5.2746	4.9132	5.1895	4.4886	6.2528	5.3588	4.7486	4.9101	4.8803	5.9724	5.3711	4.4404	4.6928	4.9718	5.1521	4.976	5.1367	4.6831	5.7318	5.7948	5.74	4.4434
-2.5791	-3.2541	-2.4468	-2.6545	-1.9481	-1.6844	-2.3127	-2.2714	-2.7441	-2.5639	-2.6625	-2.0377	-2.5582	-4.0743	-2.1764	-3.4638	-1.9814	-1.2694	-2.7508	-1.7415	-3.0079	-2.8559	-3.6291	-2.1255	-2.1327	-2.3827	-2.5047	-3.061	-1.998	-3.6815	-1.4319	-3.424	-3.0986	-2.6877	-3.4636	-2.6071	-1.1482	-3.1901	-2.0041	-2.6403	-2.7758	-2.9502	-2.7788	-3.3435	-3.5263	-2.7796	-3.3228	-1.1553	-3.5122	-2.8295
-20.284	-20.898	-20.267	-20.896	-20.62	-21.234	-21.542	-20.695	-20.532	-21.38	-20.076	-21.621	-21.731	-21.097	-20.427	-21.043	-21.306	-21.383	-21.201	-20.667	-21.102	-21.73	-21.782	-19.028	-20.011	-21.439	-21.359	-20.77	-20.457	-20.84	-19.984	-20.392	-20.392	-21.371	-20.912	-21.252	-21.019	-20.413	-20.912	-21.06	-19.314	-20.374	-20.881	-20.937	-21.547	-20.795	-21.9	-19.587	-21.06	-22.127
-3.2315	-2.2438	-2.4569	-2.0527	-2.688	-2.8124	-1.976	-2.5668	-2.9532	-3.7851	-1.8258	-2.6952	-2.8898	-3.1338	-1.6255	-3.9503	-2.323	-1.8548	-2.4218	-1.4654	-2.9828	-1.8343	-3.1383	-2.3667	-2.1793	-3.1233	-2.9152	-3.5234	-2.7398	-2.2669	-2.792	-2.6831	-2.8189	-2.8001	-2.2584	-2.8669	-2.7233	-2.1589	-2.3802	-3.2718	-2.2742	-2.8156	-2.1255	-2.3913	-3.1578	-2.3818	-2.794	-2.5221	-1.7157	-3.3241
-13.151	-12.97	-12.27	-12.539	-12.889	-12.928	-12.172	-13.735	-13.139	-14.41	-13.93	-13.765	-12.735	-12.584	-13.188	-12.261	-13.254	-13.833	-13.526	-14.189	-11.893	-14.187	-12.223	-12.937	-12.775	-13.577	-13.273	-12.633	-12.711	-13.593	-12.721	-12.55	-13.878	-14.025	-11.98	-12.307	-13.812	-13.138	-13.357	-13.233	-13.198	-11.993	-13.008	-12.713	-12.854	-12.561	-12.406	-13.591	-12.781	-12.814
-5.6516	-4.8044	-4.7889	-6.4856	-6.1956	-5.5969	-5.0594	-5.0369	-6.7379	-4.6204	-6.0119	-5.2368	-5.1975	-5.5426	-6.2707	-5.3667	-6.9047	-4.5919	-4.9871	-5.5696	-5.8678	-5.1414	-6.8657	-5.3815	-5.7369	-6.1236	-5.3931	-5.9993	-6.7956	-6.025	-4.5163	-5.2896	-5.1902	-6.1104	-5.9863	-6.1609	-6.2379	-5.7389	-4.71	-5.0873	-5.2146	-4.2324	-6.0134	-6.034	-6.1723	-5.2783	-4.994	-6.4808	-4.7363	-5.0733
-3.9484	-5.0532	-3.9975	-3.2345	-4.8035	-4.7903	-4.4533	-5.0608	-4.408	-4.9636	-3.922	-3.8546	-6.2305	-3.7082	-5.0988	-4.1656	-4.5806	-4.6371	-4.5237	-4.7733	-4.2489	-4.2378	-4.2153	-4.4979	-5.1727	-3.3455	-3.5357	-2.6402	-4.7822	-5.294	-5.2273	-5.4249	-4.3892	-4.0278	-5.3735	-5.2598	-6.056	-4.2001	-4.3239	-4.7908	-3.954	-4.1591	-5.7111	-5.0502	-4.8071	-4.5618	-4.1026	-5.2403	-4.9234	-5.0634
-1.7314	-0.70994	-0.96007	-0.8173	-1.0181	-1.285	-0.68122	-1.6783	-1.0555	-1.7314	-0.92757	-1.4717	-0.7592	-1.1686	-1.9282	-1.6897	-2.5571	-1.4952	-2.2046	-0.71745	-2.8513	-1.4397	-1.3643	-2.3365	-0.24171	-1.6773	-1.6594	-2.214	0.20841	-1.5929	-0.20834	-0.15254	-1.3091	-0.22838	-1.4685	-1.5937	-2.4099	-1.6287	-0.86872	-0.78385	-1.5353	-1.3828	0.018184	-2.3696	-2.0643	-0.17967	-1.6444	-1.2665	-1.3334	-1.5494
0.35488	0.48991	0.5379	0.57702	1.2875	0.34864	-0.29072	-0.30488	0.99132	-0.61703	0.61322	-0.094128	0.72527	0.81182	0.71655	1.3348	0.94954	-0.22578	-0.035743	0.31571	0.42476	-1.1303	-0.13601	-0.65584	-0.046118	0.66227	0.73422	0.46027	-0.012731	0.5317	0.45674	-0.1466	0.45146	0.50666	0.80993	0.24681	0.61912	1.9818	-0.17021	0.57339	0.77987	1.3035	0.91547	0.51229	-0.9582	0.72326	1.0839	0.30073	0.70879	0.44366
-0.089632	-1.3016	-1.4064	-0.10711	-0.61154	-0.025188	-0.51981	-1.1199	-0.11339	-1.5375	-0.58037	0.079635	-0.62252	-0.83344	-2.0785	0.084685	-0.21147	-0.023667	-1.1775	-1.1204	-1.2308	-0.33278	0.28281	0.10931	-2.0923	-1.4548	-0.64444	-1.5801	-1.7959	-0.78681	-0.053607	-1.0843	-1.6206	-1.5735	-0.24153	-1.0325	-0.50268	-0.24513	-0.44026	-0.93567	-0.63195	-0.50111	-0.46584	-0.56571	-1.6248	-1.1332	-0.76488	-1.3039	-0.7618	-0.98109
-2.8443	-2.4677	-2.0459	-2.0813	-3.1058	-2.9612	-1.8946	-2.7916	-1.6204	-2.097	-1.5731	-1.4078	-3.0591	-2.6387	-2.5344	-2.6442	-2.4581	-3.2376	-2.8602	-2.6139	-2.5252	-3.0773	-2.3839	-2.2377	-2.9666	-2.8838	-2.774	-1.9137	-3.069	-2.3108	-2.1774	-2.0985	-3.0468	-2.1808	-3.0383	-1.903	-3.187	-2.3482	-3.23	-2.1027	-2.0235	-3.7346	-2.4766	-3.0367	-3.5026	-2.58	-3.5487	-3.0621	-1.7163	-3.0448
-12.271	-10.995	-10.385	-11.637	-11.374	-10.992	-11.791	-11.352	-11.811	-11.002	-12.512	-11.174	-11.332	-12.162	-11.734	-11.991	-11.669	-11.225	-10.675	-11.58	-11.218	-12.154	-11.781	-11.627	-12.165	-11.736	-12.285	-11.015	-12.29	-11.948	-11.295	-10.719	-10.641	-10.97	-10.715	-11.948	-10.742	-11.057	-11.919	-11.206	-12.395	-9.7123	-12.224	-11.278	-11.179	-11.473	-11.343	-10.315	-11.492	-11.983
-1.2851	-1.6241	-0.9129	-0.98469	-2.2537	-1.3949	-0.32483	-2.3323	-1.3963	-0.4511	-0.71674	-0.90413	-0.81957	-1.0423	-1.6878	0.29477	-0.13759	-0.99663	-0.73313	-2.4357	-0.91625	-1.6859	-1.3567	-0.86612	0.31322	-0.96837	-0.51895	-1.9047	-0.14949	-1.002	-1.245	-2.322	-1.1171	-1.2139	-1.6945	-1.7445	-1.548	-0.5003	-1.3474	-0.33953	-2.6067	-2.2233	-1.3229	-1.2798	-2.9051	-0.31258	-1.228	-1.2869	-1.1847	-1.1806
-1.767	-0.71907	-1.8347	-1.8867	-0.73585	-2.2478	-0.86527	-1.7209	-2.2712	-1.5652	-2.3297	-1.1581	-1.6625	-1.9861	-1.7073	-0.57876	-1.8354	-1.7583	-2.7726	-0.92191	-2.9765	-1.9549	-1.2201	-1.2049	-1.7444	-2.1812	-1.1899	-2.001	-0.46087	-1.8889	-2.2672	-2.1061	-2.7505	-2.0401	-1.7236	-3.1859	-2.0688	-2.7847	-2.3126	-1.7903	-1.7083	-1.05	-1.1768	-2.3355	-2.1454	-1.9265	-2.6381	-1.2584	-0.96796	-1.8216
-2.8923	-2.5739	-2.7213	-2.5508	-3.0121	-2.5794	-3.6376	-3.1724	-2.1745	-2.0529	-2.4295	-2.9806	-2.1756	-2.3991	-3.464	-3.4404	-3.4666	-2.032	-2.7643	-3.237	-2.034	-3.2981	-3.9941	-2.3096	-2.2019	-2.5069	-2.7225	-1.3182	-3.2922	-2.0992	-2.8033	-3.6704	-2.6248	-2.2852	-2.4615	-2.5704	-1.7264	-3.6881	-3.3747	-1.7147	-2.7065	-1.6555	-2.008	-2.7049	-2.5775	-3.0564	-3.5423	-1.9824	-2.2281	-2.6947
-4.7565	-3.354	-4.7961	-3.8323	-3.7803	-4.7318	-4.4756	-4.5713	-4.6113	-4.9574	-5.2029	-5.3984	-5.3025	-4.1906	-4.835	-4.0963	-5.2136	-5.0701	-4.1703	-4.8069	-4.151	-4.6796	-4.9077	-4.3666	-4.014	-4.5566	-4.4454	-5.3568	-3.8731	-4.682	-3.7782	-3.8422	-4.1119	-4.2302	-4.9461	-4.6848	-4.7725	-5.1564	-4.8734	-4.563	-5.0513	-4.3265	-4.9647	-4.5335	-5.9927	-4.5652	-5.0555	-5.6708	-4.8849	-4.4574
8.3625	7.7443	8.6761	8.3894	8.4501	9.0415	7.7649	8.8733	8.1039	8.3402	9.2516	9.1417	8.5038	8.1258	8.6716	8.6298	8.7081	9.8271	8.7351	9.777	9.4009	7.1026	7.9761	9.0613	8.2241	9.1185	9.2661	9.0216	7.0889	9.5176	9.0176	10.194	8.1276	7.6473	8.3571	8.8961	9.4382	9.2185	9.3112	9.0273	8.5932	8.2123	7.7569	8.809	8.3344	10.583	7.9953	8.756	8.1196	9.414
-1.6579	-1.3214	-0.043092	-1.9757	-1.5319	0.12603	-1.6021	-0.24704	-1.6172	-1.5077	-1.5998	-1.9533	-0.32676	-0.18788	-1.9296	-0.56562	-1.7828	-1.2701	-0.65479	-0.30095	-0.63526	-1.3843	-1.177	-0.7529	-0.8603	-0.69553	-1.4807	-1.6935	-0.51367	-1.7239	-1.6018	-1.0014	-1.2035	-0.98958	-1.0864	-1.0465	-0.67339	-1.6237	0.57408	-2.0239	-1.2717	-0.70605	-1.9316	-2.0407	-0.9467	-1.8024	-0.50418	-1.6592	-0.93401	-0.81688
-2.1786	-1.6406	-2.0255	-2.5407	-2.7582	-1.4924	-1.1775	-1.952	-0.95035	-1.1943	-1.5157	-1.3641	-1.1193	-2.462	-1.0315	-1.7388	-1.713	-1.8235	-1.4955	-1.9672	-1.2653	-1.8164	-1.7743	-1.7102	-2.0922	-2.3737	-2.7511	-1.8456	-2.3921	-2.0541	-0.9391	-1.4646	-1.795	-1.933	-1.3663	-1.7935	-1.2128	-1.0238	-2.0771	-2.2099	-2.3323	-1.3875	-1.9984	-0.9716	-1.2778	-0.97491	-1.1787	-1.8868	-1.5316	-2.7285
-0.73849	-0.30626	-1.2847	0.76982	0.0042017	0.68964	0.12084	0.60248	0.35466	0.06184	-0.039247	0.15726	0.50934	1.1096	-0.081822	-0.20383	-0.071542	0.83412	0.65026	0.093022	0.89434	-0.70543	0.37518	-0.31549	0.83679	-0.16351	0.7652	-0.29204	0.32555	-0.20958	-0.23432	-0.13176	-0.25744	-0.083225	-0.74166	-0.389	-0.99258	0.58057	-0.010553	-0.241	0.31968	-0.90348	-0.32565	0.92049	-0.29965	-0.33015	-0.093671	-0.24902	0.72998	-0.68331
1.2773	2.6064	1.2394	1.6553	0.71158	1.8793	1.3377	1.2359	1.9526	1.276	2.2595	1.5853	1.7863	1.5804	2.339	1.5903	1.883	1.9227	2.0033	1.6943	2.2862	2.2887	0.72605	2.0907	0.78452	1.5206	1.6541	1.0951	1.4073	1.8819	1.4033	1.714	1.9681	1.2844	2.0892	1.9263	2.3132	2.2749	2.455	0.86937	1.5995	0.74131	1.0114	1.8702	1.6519	1.9513	1.3921	2.0005	1.8971	1.7126
-8.5761	-8.5409	-8.4363	-7.8345	-7.6989	-9.2894	-8.0278	-8.6421	-8.835	-9.0145	-8.8606	-8.7764	-9.4768	-10.069	-8.6785	-9.3527	-9.8958	-8.0101	-8.5859	-9.0118	-8.8674	-8.2616	-9.4347	-8.02	-10.028	-8.8027	-8.8048	-7.8555	-9.1556	-9.1347	-9.1732	-9.3399	-10.062	-9.2654	-9.5559	-9.2651	-8.8893	-8.2039	-9.1746	-9.7942	-8.952	-10.159	-9.2665	-9.4016	-7.6168	-9.5381	-8.2801	-8.8932	-9.2183	-8.5074
1.7066	2.0388	2.0434	1.5956	1.4954	1.0445	1.0285	1.6926	2.5886	1.5734	1.6555	1.8582	1.923	1.9131	1.8337	1.3062	1.9113	1.1099	1.5248	1.0783	1.7235	2.3063	1.5846	1.7123	1.1907	1.9025	2.0653	1.9171	1.0027	1.6145	2.5656	1.4617	1.4154	1.3071	1.9294	1.688	2.3033	1.0983	2.0239	1.4047	2.3118	2.0052	3.0494	1.7871	1.2148	1.6991	1.3372	1.2964	2.0158	1.6707
-8.5185	-9.1284	-9.7991	-9.2344	-9.9604	-9.9736	-9.2086	-10.227	-10.313	-8.7475	-9.7664	-10.113	-8.5896	-7.7174	-10.128	-8.7219	-10.313	-9.1307	-9.3935	-9.55	-8.8207	-10.309	-10.392	-10.254	-9.7733	-8.1195	-9.5543	-8.9589	-9.427	-9.6152	-9.1891	-9.7029	-10.218	-9.0939	-8.4733	-8.9177	-8.8372	-10.2	-7.8945	-10.308	-9.9889	-8.5475	-9.0777	-9.174	-10.398	-8.8357	-9.6122	-8.7556	-8.6217	-10.153
1.7369	1.923	-0.0055195	1.1135	0.52039	0.36576	1.7187	0.99615	1.2508	0.19573	0.038776	1.3926	2.0833	0.90776	0.4197	1.4089	0.70774	1.4344	1.9804	0.73445	0.83885	1.6924	1.0982	1.5353	0.96361	2.7849	1.6837	1.3804	1.287	1.0703	1.9157	0.3846	0.154	0.58011	0.85207	1.4314	1.0937	0.2089	1.6374	1.4034	1.6969	1.0343	0.97804	0.41679	0.1511	2.0717	0.69355	1.9494	1.9396	2.6397
5.9815	6.5795	6.7543	6.4542	6.6618	6.2597	5.7254	6.9357	6.6662	7.8499	7.1976	6.1137	6.948	6.6918	6.7024	7.9862	6.055	5.6824	7.0576	6.5161	7.2581	7.7672	6.1845	5.6929	5.7415	7.5574	7.5741	6.8206	6.7875	7.3896	6.4708	7.7227	5.8785	7.0846	6.339	6.1953	6.51	6.1417	6.9063	7.2103	7.2026	6.9891	5.6204	5.6122	7.5556	6.7249	7.2386	7.4437	5.5311	7.3114
6.2568	7.7927	6.6124	7.6814	6.847	6.8687	6.32	6.6022	5.2989	6.8838	6.6173	7.0489	7.5073	7.4755	6.6213	7.1969	5.8822	7.3142	6.365	7.6676	7.0116	7.2202	6.8122	6.5688	6.6765	5.5818	7.1856	6.4577	6.8836	6.1731	6.437	6.4633	6.2173	7.2579	6.5314	6.3251	7.7267	6.8451	6.7839	6.3343	6.9527	7.3299	8.5103	8.0257	6.6001	5.6585	7.218	7.707	6.6257	5.5133
-1.6366	-3.0354	-3.1542	-3.4798	-2.9131	-3.385	-2.0997	-2.8699	-3.456	-3.4105	-2.8284	-3.2784	-1.565	-3.0817	-3.5404	-3.4736	-3.2508	-2.7441	-2.7891	-1.9609	-1.6168	-1.4844	-2.4301	-2.8056	-3.3969	-2.3877	-2.7737	-2.3165	-2.7618	-3.3593	-2.1454	-2.5037	-3.2346	-1.779	-3.2818	-1.6775	-2.9702	-2.3162	-3.0677	-2.4708	-2.7535	-3.075	-2.928	-3.9106	-2.435	-1.8836	-3.1801	-2.8666	-1.358	-2.3169
-5.1146	-5.2953	-5.7568	-5.2892	-5.2457	-5.9899	-6.3509	-5.9244	-5.7233	-5.5066	-5.5755	-5.4084	-6.7765	-5.805	-6.4742	-4.521	-4.7304	-5.6347	-4.5036	-4.7736	-5.796	-5.2962	-4.6671	-5.8896	-4.9634	-5.6725	-5.9581	-4.3516	-5.0131	-6.1072	-4.7826	-5.9181	-5.3312	-4.1296	-5.3772	-6.1344	-6.8388	-5.8578	-5.797	-5.4962	-5.7938	-6.0501	-5.1318	-5.7776	-5.7914	-5.6412	-5.5197	-5.4264	-4.8916	-5.7994
-12.774	-12.19	-12.374	-13.398	-13.676	-13.939	-12.953	-13.285	-14.113	-13.945	-12.089	-12.869	-13.944	-13.527	-13.685	-12.407	-13.222	-14.227	-13.892	-12.282	-12.932	-13.159	-13.875	-13.748	-12.412	-13.239	-13.006	-12.577	-13.246	-13.189	-13.651	-13.284	-12.672	-13.65	-13.757	-12.807	-13.378	-12.554	-13.754	-13.071	-13.886	-12.223	-14.059	-12.594	-13.239	-13.136	-11.865	-14.13	-13.414	-12.009
-0.69391	0.40558	0.83737	-0.13327	1.2165	0.4425	0.95113	0.73149	1.3399	0.78046	0.48318	-0.18182	1.5681	0.29846	-1.2513	1.1366	0.5977	1.6814	-0.80067	0.31227	1.0045	-0.30511	0.16058	0.73486	0.080041	0.77715	0.39387	-0.90188	0.23336	0.34997	1.5376	0.22702	0.8923	1.0541	-1.6282	0.24117	0.89477	0.63707	0.68885	1.1303	1.2354	0.24189	0.14443	1.2278	1.213	0.95845	-0.020831	0.64345	0.72325	-0.090494
8.9045	8.7857	8.5509	6.3903	9.6369	8.2257	9.0386	7.1577	7.5816	6.0552	6.905	8.5985	8.8087	9.8402	7.5889	7.3835	6.4889	7.9593	8.8975	7.2492	7.7496	7.593	9.3981	7.7628	7.8552	8.483	8.9812	8.7934	7.4141	8.6771	7.5374	7.7373	7.953	7.2837	8.0014	7.0452	8.7771	7.9641	7.0253	7.1268	7.9141	7.5255	7.9234	7.0051	8.8544	8.0105	8.2167	7.8489	7.843	8.2835
-2.9879	-3.3696	-2.3684	-1.065	-2.2653	-2.5228	-2.0355	-1.8341	-2.3132	-2.7712	-2.9342	-2.8766	-3.3885	-1.1912	-2.0103	-2.6225	-2.8677	-3.4349	-1.6429	-3.652	-2.2425	-1.7154	-3.0204	-2.1349	-3.0522	-2.3425	-1.5732	-1.35	-2.0719	-2.2876	-2.3753	-3.0683	-2.5379	-2.1952	-1.7101	-1.3078	-2.3877	-1.1492	-1.6077	-0.64652	-2.167	-2.0453	-2.2805	-2.8731	-2.7806	-2.7636	-2.5417	-3.3726	-3.1387	-1.853
-11.682	-12.68	-13.484	-12.369	-12.369	-12.765	-12.906	-13.678	-12.752	-12.524	-14.362	-12.304	-12.112	-13.501	-13.078	-12.745	-11.619	-12.22	-13.709	-12.404	-13.207	-12.357	-12.419	-13.739	-12.94	-13.225	-11.934	-12.202	-12.675	-13.071	-12.721	-13.183	-12.054	-12.615	-13.654	-13.635	-13.047	-13.604	-13.046	-11.744	-13.54	-12.025	-14.121	-12.866	-13.478	-12.821	-12.183	-12.337	-12.404	-12.337
-2.3038	-2.1853	-2.608	-2.457	-2.6096	-2.3459	-3.0623	-3.5495	-1.5421	-2.2974	-3.44	-3.3106	-2.7903	-2.1629	-2.2153	-0.73147	-2.7009	-2.903	-2.4465	-2.2417	-2.3672	-1.529	-2.7486	-2.0013	-3.6275	-2.4422	-3.9386	-4.0845	-2.118	-2.1048	-1.6278	-2.2956	-2.7085	-2.0522	-4.2136	-2.9013	-2.2542	-1.5865	-2.4355	-3.5855	-2.4458	-2.709	-3.2155	-2.7061	-2.5877	-3.0701	-2.5126	-4.4461	-2.7501	-2.0699
-13.101	-12.928	-14.101	-13.121	-14.044	-12.779	-12.34	-12.327	-13.306	-13.298	-13.742	-12.499	-12.968	-14.419	-13.383	-12.607	-12.857	-14.175	-13.05	-14.096	-13.74	-12.95	-13.167	-13.675	-13.669	-13.466	-13.918	-13.606	-13.591	-12.8	-12.81	-13.442	-13.385	-13.727	-12.02	-13.265	-13.169	-13.23	-12.999	-12.961	-13.536	-13.63	-13.25	-12.624	-12.773	-13.476	-14.023	-12.831	-13.122	-13.798
-4.6817	-2.3368	-2.6556	-2.0409	-3.9916	-3.8455	-4.7928	-2.8577	-2.9292	-2.6379	-2.5482	-4.3807	-3.2993	-3.6317	-1.9938	-2.1614	-2.831	-3.021	-2.2295	-2.8154	-4.0097	-2.3207	-3.9461	-2.6051	-3.6722	-4.8065	-3.6729	-3.3639	-3.7852	-3.0199	-2.9817	-3.0515	-3.9999	-2.9403	-4.0545	-3.5643	-2.7372	-3.0094	-3.0254	-3.5677	-2.44	-2.2249	-3.8863	-4.7217	-2.8127	-3.303	-3.8482	-2.6359	-3.0014	-4.0113
2.2037	0.81207	1.1031	-0.1364	0.45427	1.2368	0.51588	1.6671	1.4375	1.71	1.8988	0.88203	0.76322	0.5718	1.3253	1.089	1.9853	1.0789	1.1921	2.3977	1.5259	2.3401	1.5178	0.99917	1.3131	0.87976	0.69908	1.8975	0.76063	1.0706	1.6846	1.4658	0.67525	0.18042	1.0171	0.48751	0.63988	1.2582	1.7858	1.2485	1.2157	1.0767	0.30878	0.61012	2.5673	0.8492	1.1422	1.5335	0.83314	1.4446
-11.86	-11.601	-10.869	-10.854	-10.85	-12.294	-11.798	-10.745	-11.632	-10.89	-11.073	-12.082	-11.669	-10.323	-11.746	-11.033	-12.417	-10.579	-11.533	-12.289	-11.531	-9.068	-10.817	-11.983	-11.262	-11.55	-11.514	-11.774	-11.974	-11.252	-10.853	-11.503	-11.176	-11.783	-11.275	-10.653	-10.591	-11.372	-11.397	-10.902	-11.569	-12.788	-12.388	-11.38	-11.084	-12.548	-12.678	-10.955	-11.294	-10.497
1.514	1.5914	1.4576	1.3659	1.0988	1.4698	1.2632	1.7437	0.89257	1.5551	1.2192	2.618	1.3845	2.6944	2.454	2.88	1.9214	2.1219	0.68244	3.0999	0.078415	1.3443	0.95731	1.2525	1.6937	1.2574	2.4691	0.90955	3.0071	2.0594	0.95138	2.0297	0.95816	1.888	1.9007	0.81345	1.0917	1.7309	3.0683	1.4418	1.2755	1.8646	2.6446	2.0775	2.4807	2.5188	2.1303	1.5618	2.0241	2.8
0.29087	-0.92873	-0.68753	-1.0163	-0.95093	-2.0167	-0.39407	-0.65629	-0.43142	-0.078881	-0.33155	-0.070803	-0.91632	-0.43471	1.1355	-1.3464	-0.77518	-1.3213	-1.8095	-1.7159	-0.71913	-1.0664	-1.1882	0.24492	-1.328	-1.4024	-0.46141	-0.78892	-0.42995	-0.61838	-1.0502	0.32407	-1.3021	-1.4325	-0.45626	-1.1002	-0.24143	-2.0958	-0.87457	-0.6071	-1.3937	0.18848	-0.85097	-0.8869	-0.61816	-1.2849	-1.3983	-0.82611	-1.9886	-0.65702
-3.9715	-4.1088	-4.0383	-4.8431	-4.7629	-4.9984	-3.9335	-4.8385	-4.2497	-3.0447	-5.4268	-4.5716	-4.7081	-4.6952	-4.6689	-4.415	-4.4093	-3.8865	-5.3488	-5.6212	-4.1394	-4.4342	-5.6588	-3.494	-4.494	-3.7506	-4.1779	-4.1565	-4.7261	-4.5835	-4.0094	-4.4838	-5.2218	-4.2858	-3.9935	-4.5312	-3.704	-4.4094	-4.3116	-3.378	-4.3156	-4.5558	-5.1887	-5.0103	-4.501	-3.3229	-3.0353	-3.8821	-3.5589	-4.7045
-0.76027	-0.63101	-1.8611	-1.3922	-1.4837	-1.296	-1.9158	-1.1451	-1.585	-1.3082	-0.53299	-0.67405	-2.2336	-0.91022	-2.6479	-2.086	-2.0763	-0.6342	-1.8946	-1.4638	-2.3895	-2.1531	-1.6891	-0.76791	-1.3161	-1.5153	-0.98241	-0.88706	-0.74797	-1.139	-2.3133	-1.4169	-1.4833	-0.89068	-1.4312	-1.0562	-1.323	-2.0385	-1.8499	-2.0585	-0.88399	-3.532	-0.78361	-0.43122	-2.0159	-1.7792	-1.2117	-1.5601	-2.6106	-1.5023
-11.128	-9.7588	-9.8628	-9.2214	-9.4201	-9.7268	-9.877	-10.923	-10.842	-10.467	-10.377	-10.578	-8.9418	-10.993	-11.394	-10.961	-10.442	-10.779	-10.303	-8.779	-10.13	-10.919	-11.373	-11.502	-9.6621	-10.588	-9.1841	-10.354	-9.637	-10.183	-10.047	-10.133	-10.083	-10.818	-10.604	-10.254	-10.165	-9.6846	-10.487	-10.907	-9.6917	-10.907	-9.3347	-10.996	-9.9565	-10.157	-9.9416	-10.528	-11.125	-8.222
-1.2864	0.32016	-0.33622	-1.1825	-0.016637	-0.11777	0.035136	-0.6136	0.17019	0.26188	0.067953	-0.3846	-0.25747	-0.68477	-1.4036	-0.078814	-0.41612	-0.70001	-0.46615	0.0067358	-0.32332	-0.05983	0.23835	-0.33721	-1.0908	-1.1864	0.23114	-0.68673	-0.19965	0.16311	-0.53831	1.8639	0.3338	-0.23812	0.34612	0.070736	0.087818	-0.75793	0.42253	-0.05672	0.089488	0.080488	0.031527	-0.042044	0.46436	-0.16744	0.30497	-0.13742	-0.80899	0.42269
-12.958	-12.231	-12.901	-13.082	-13.314	-13.261	-13.599	-13.409	-12.455	-12.532	-14.708	-12.965	-13.323	-12.591	-13.348	-13.22	-13.727	-14.193	-12.83	-12.437	-13.745	-13.628	-12.208	-12.214	-14.259	-12.936	-12.99	-13.981	-12.854	-13.094	-13.999	-12.989	-12.344	-13.494	-13.241	-13.173	-13.913	-12.313	-12.524	-13.733	-12.818	-13.105	-12.937	-13.649	-13.408	-12.492	-14.246	-11.961	-13.653	-12.439
-3.3508	-3.2854	-3.1496	-3.1882	-3.1878	-2.376	-1.4984	-2.7027	-2.1122	-3.4587	-3.0081	-2.9723	-4.256	-3.0811	-3.5752	-3.0012	-3.4764	-3.4367	-2.7231	-2.0697	-2.6066	-3.9674	-2.9972	-2.8104	-3.3445	-3.1809	-3.4944	-2.5204	-3.0212	-3.7355	-4.1848	-3.1215	-3.9218	-3.4637	-2.0621	-2.5817	-3.38	-2.8063	-3.518	-3.2557	-2.6556	-2.7882	-2.4726	-4.1251	-3.5919	-4.1259	-3.3241	-3.6396	-2.3831	-2.9135
-12.54	-13.161	-12.654	-13.986	-13.315	-12.399	-13.356	-12.712	-13.002	-14.04	-12.987	-12.295	-13.38	-12.874	-12.537	-12.935	-14.434	-13.537	-12.751	-12.923	-12.675	-14.181	-13.638	-13.338	-13.651	-13.137	-12.495	-13.387	-13.734	-14.018	-13.432	-12.476	-12.675	-13.438	-13.143	-12.509	-13.328	-13.447	-13.495	-13.332	-13.747	-13.797	-13.602	-12.21	-12.989	-13.875	-12.993	-13.245	-13.563	-12.642
2.8135	2.8692	3.8557	2.2752	2.4493	4.4883	4.1087	1.9182	2.8498	2.5359	3.5515	1.781	3.2381	3.9651	3.2379	2.0063	3.1258	3.0797	0.73887	3.2058	2.6912	2.5747	1.8675	2.1533	1.7317	2.739	2.5805	3.2161	2.4581	2.3823	4.662	3.4371	2.1891	2.9393	2.7765	1.5451	2.9983	1.5862	2.11	4.606	3.0403	1.9464	1.3193	2.1215	2.1985	3.6339	2.2328	3.0891	3.1646	0.9366
-2.788	-3.2934	-2.7161	-2.3385	-3.8856	-3.2694	-3.6078	-2.7436	-3.0454	-3.4969	-4.3002	-3.1355	-3.1183	-3.2852	-3.2555	-3.3538	-2.8818	-3.516	-2.784	-3.7989	-3.726	-3.3107	-2.2451	-3.5579	-3.6289	-3.6153	-4.0879	-2.6986	-2.4354	-4.2903	-3.8992	-4.3466	-3.1599	-1.8991	-4.3076	-3.6195	-2.8443	-3.9673	-2.0387	-2.8466	-4.2316	-2.8052	-2.5538	-2.866	-3.4439	-3.5089	-2.3403	-2.3503	-3.3831	-3.7292
-4.5104	-5.5276	-4.7597	-4.3855	-5.4526	-6.2923	-5.3025	-6.0597	-5.5369	-5.295	-5.831	-4.7514	-5.1984	-4.4305	-4.6692	-5.3576	-5.1177	-4.9717	-4.4156	-5.4494	-5.3714	-4.7879	-4.8575	-5.1585	-4.552	-4.3973	-5.2127	-5.3044	-3.68	-4.7519	-5.5287	-4.5686	-5.7311	-5.6869	-5.3924	-6.0623	-4.6448	-6.5139	-5.6789	-6.2213	-5.5686	-6.0816	-5.0845	-4.7622	-4.8337	-4.9153	-4.8904	-4.6179	-4.9892	-6.2065
-9.5267	-9.8076	-9.9879	-9.2704	-9.3337	-9.3076	-9.9308	-9.5791	-9.8881	-9.4305	-9.5356	-10.031	-9.3947	-9.0843	-9.0675	-8.69	-8.8009	-8.7314	-9.6354	-9.1792	-9.6517	-9.874	-8.9704	-10.272	-9.8948	-8.0429	-9.6518	-8.9738	-9.4975	-10.059	-8.2304	-9.4734	-9.1859	-10.084	-9.3746	-9.4318	-8.5085	-8.9704	-9.9264	-9.7767	-7.9204	-8.3204	-9.1666	-9.8453	-9.7018	-9.6078	-10.222	-10.117	-9.2191	-9.6931
-15.729	-12.932	-15.426	-15.082	-15.08	-14.994	-14.869	-14.211	-15.504	-13.78	-14.718	-13.968	-14.899	-14.452	-14.322	-14.19	-15.04	-16.027	-15.052	-13.576	-14.312	-14.756	-14.814	-15.175	-15.627	-13.037	-14.322	-13.893	-13.9	-14.115	-14.879	-14.666	-14.804	-14.967	-14.699	-14.435	-15.094	-14.743	-14.009	-14.39	-14.828	-13.551	-13.671	-15.079	-14.807	-15.871	-14.187	-14.017	-14.145	-13.526
-12.17	-12.926	-12.702	-12.44	-12.967	-12.399	-13.012	-11.491	-13.314	-12.823	-12.053	-13.71	-12.219	-13.031	-12.73	-12.856	-11.25	-13.443	-13.431	-11.76	-12.505	-12.177	-12.135	-12.6	-12.784	-12.661	-13.341	-12.32	-11.405	-11.273	-13.302	-11.914	-12.914	-13.404	-13.087	-13.102	-12.718	-12.574	-11.566	-13.254	-12.92	-13.41	-11.662	-13.506	-13.009	-13.139	-13.464	-13.125	-13.094	-12.151
-9.4913	-9.6442	-9.6284	-9.2042	-8.8015	-8.994	-9.4646	-9.7904	-9.6233	-8.9548	-9.0107	-8.9276	-8.4818	-9.2643	-9.4052	-8.1798	-9.3156	-7.8841	-9.3831	-8.6367	-8.5295	-9.1747	-8.8481	-8.0135	-7.8187	-8.7079	-8.7043	-8.9014	-7.802	-9.1147	-9.279	-8.9891	-10.021	-9.246	-8.8334	-10.223	-8.3333	-7.9476	-9.3298	-9.7733	-9.5185	-9.5486	-8.5819	-9.421	-8.8304	-10.183	-7.825	-9.0096	-9.2615	-8.8562
-12.165	-11.687	-10.879	-11.808	-11.743	-12.483	-11.517	-11.708	-12.307	-10.639	-11.284	-12.361	-12.418	-11.273	-11.997	-11.853	-11.159	-10.856	-11.971	-11.338	-11.286	-12.097	-11.49	-12.328	-12.966	-12.134	-11.907	-12.284	-11.947	-12.329	-11.829	-12.137	-10.506	-11.97	-11.574	-10.483	-11.554	-11.829	-12.472	-11.63	-11.1	-11.866	-11.759	-10.258	-11.351	-12.092	-10.717	-13.155	-11.213	-11.769
-1.8844	-1.5137	-1.4613	-1.2421	-1.0839	-1.0101	-1.3505	-1.3335	-2.1699	-1.1104	-1.5412	-0.40973	-0.92771	-1.4841	-1.9084	-0.29644	-1.5847	-1.4857	-1.4052	-2.8982	-1.4329	-2.2561	-1.5811	-1.748	-0.85895	-0.016195	-1.4251	-1.4954	-0.20757	-2.1068	-2.5552	-1.7551	-0.73529	-1.8095	-0.4328	-3.0572	-1.6796	-2.0807	-0.42752	-2.8558	-1.5557	-2.0549	-2.0155	-1.9179	-1.7635	-1.1609	-0.5456	-1.3701	-1.7681	-1.2502
-2.2067	-3.8626	-3.5997	-2.8629	-1.5862	-4.0001	-4.4814	-2.7324	-3.3185	-3.8361	-3.6306	-1.9818	-3.3008	-2.7815	-2.5513	-3.7968	-4.115	-4.3664	-4.223	-2.1813	-2.3508	-4.1384	-3.921	-3.3593	-2.3351	-2.97	-3.2511	-3.3808	-2.115	-3.8822	-2.878	-2.6914	-3.0605	-3.9685	-3.3489	-3.174	-2.8555	-3.6858	-2.8685	-4.2415	-2.8297	-3.4053	-3.6644	-2.9469	-3.1183	-3.0714	-3.8334	-3.2598	-3.5164	-2.6222
-1.6421	-2.01	-0.65848	-0.46171	-0.97996	-1.9916	-1.021	-0.83924	-0.79556	-0.072576	-1.2744	-1.1739	-1.3535	-2.1835	-0.63596	-0.72324	-1.4053	-0.79422	-0.70464	-2.4397	-0.30139	-0.65322	-1.3678	-1.7516	-0.28357	-0.52736	-0.73958	-1.3113	-1.5425	-2.1503	-0.11431	-1.5319	-1.1478	-1.214	-0.54003	-1.6136	-1.5382	-1.2069	-1.1924	-1.5097	-0.79141	-1.5288	-1.562	-1.3403	-2.069	-1.1325	-0.9586	-1.2319	-0.93807	-2.421
2.416	3.8027	2.516	3.4118	3.9725	4.2767	3.8104	2.1087	3.5482	3.5609	2.6625	3.4936	3.1948	3.2954	3.0295	3.1927	2.5921	1.3577	2.5269	2.0116	2.4085	3.5219	3.5325	2.2201	1.8296	2.7248	2.8805	2.2545	3.0181	2.8616	2.7651	2.6946	3.8236	3.6772	3.2078	2.5728	4.1041	3.6662	3.4472	3.2937	2.5252	4.2136	2.7081	2.6254	3.6667	2.1654	3.0047	2.4095	3.2025	2.9453
-11.93	-11.994	-13.467	-12.408	-11.048	-12.085	-10.184	-10.542	-11.03	-11.185	-10.887	-10.119	-11.329	-11.991	-13.581	-12.294	-11.825	-10.666	-10.604	-11.169	-10.118	-11.689	-11.3	-12.041	-11.47	-11.806	-11.664	-11.108	-11.207	-11.344	-12.065	-10.907	-11.388	-12.235	-11.168	-11.669	-12.035	-10.876	-11.854	-11.377	-10.796	-10.805	-11.677	-11.641	-11.471	-11.249	-11.596	-11.655	-11.99	-12.064
-0.0010786	0.24959	0.13001	-0.30023	0.5432	0.9044	0.086863	-0.7051	0.66862	0.12711	-0.86333	-0.48484	-1.8584	0.27354	-1.0179	-1.333	-0.6097	1.2552	0.13522	-0.66616	-0.32999	-0.94476	-1.1921	-0.86914	0.4346	-0.56257	-0.12601	-0.33994	-0.26479	-0.09871	0.70389	-0.25746	0.1115	0.49364	0.12833	-0.48147	-0.50874	0.015717	0.45599	0.34159	0.73525	0.41721	-0.46814	-1.6714	-0.28928	-0.47872	-0.11311	-0.28222	-0.57447	0.47676
2.9799	3.6785	2.7493	2.4629	3.5354	3.4117	2.4899	3.6354	2.3508	3.7927	1.1403	3.2638	3.3383	3.6042	3.7218	2.9387	2.3652	2.3623	2.0107	2.8664	2.9117	3.723	3.9197	3.4109	4.5395	2.6721	2.5233	2.7503	3.6316	1.7739	3.4239	4.6463	3.452	3.2981	2.6666	3.1198	2.5513	3.4784	3.6852	2.838	2.3469	1.7688	3.1045	2.8101	2.7341	3.6708	3.4391	2.4252	3.6251	3.0728
-11.678	-12.002	-13.495	-13.13	-12.95	-11.842	-12.159	-13.384	-12.491	-12.542	-12.217	-12.245	-13.249	-12.329	-13.152	-12.079	-12.423	-12.467	-12.911	-11.542	-13.23	-13.055	-12.444	-12.316	-12.332	-12.25	-13.358	-13.223	-13.361	-12.797	-13.713	-11.965	-12.643	-13.118	-13.03	-13.372	-12.743	-14.045	-13.493	-12.728	-12.871	-12.839	-12.579	-13.21	-13.45	-12.655	-13.01	-12.088	-12.293	-13.739
0.39582	-0.48271	-0.37715	-0.47524	-1.0721	-0.57704	0.42754	1.5037	-0.10347	-0.68461	-0.37923	0.76547	0.60636	0.058391	0.0044294	-0.98842	-0.074015	-1.3127	-0.73275	0.63666	-0.050308	0.14493	-0.06937	-0.64701	0.18779	-1.1355	-0.095202	-1.27	0.59343	-0.61559	1.1457	-0.21803	-0.40754	0.038977	-0.76404	-2.0118	-0.55648	-0.8601	-0.97192	0.1444	-0.055136	-1.5577	0.097128	-0.41167	-0.44619	-1.5257	-0.36486	0.53319	-0.34426	-0.40646
6.9214	6.7552	6.9247	6.6578	6.9846	6.8432	6.4657	6.9116	6.8235	6.2436	7.9592	6.0635	6.7327	6.6637	7.0812	7.2135	6.4437	6.8615	5.8671	6.6795	6.3572	6.4737	5.8089	6.1292	7.5882	6.3971	6.6446	6.7407	7.9401	7.386	6.1785	7.4895	6.8036	6.7813	6.0605	6.2267	6.2306	6.1802	6.6562	7.0396	5.9644	6.4336	7.6378	7.0027	7.5972	6.9953	7.4157	7.2983	4.7904	7.0363
-1.9183	-1.9106	-2.137	-2.46	-3.6435	-4.1936	-1.4701	-1.3437	-3.2934	-2.0139	-2.0762	-2.7684	-2.3553	-2.536	-2.9801	-4.2835	-1.8604	-1.5274	-2.8768	-1.6819	-2.7045	-1.6523	-3.0338	-2.4245	-2.8836	-1.7967	-1.9422	-2.5737	-2.4648	-3.1023	-2.1361	-2.1507	-2.6014	-2.5966	-2.4504	-2.0487	-3.4723	-3.0533	-3.6902	-1.8495	-2.3672	-3.5893	-3.1824	-2.8594	-3.3882	-2.7485	-1.9063	-2.8628	-3.7584	-2.8144
-1.2011	-2.6755	-0.57826	-1.9945	-1.9696	-2.3731	-1.0768	-1.4547	-2.0001	-2.1153	0.12795	-1.2822	-1.6396	-1.3485	-1.3559	-0.69644	-0.62548	-0.94876	-1.4991	-1.2689	-0.65453	-1.6872	-1.1931	-1.9341	-0.84029	-2.1273	-2.2664	-1.6835	-2.2089	-1.4441	-1.5072	-2.0627	-0.95033	-1.378	-1.7816	-2.0518	-2.1077	0.53252	-1.0943	-0.52682	-1.0793	-0.34581	-0.0079035	-0.81438	-1.485	-1.8363	-2.5636	-1.745	-1.427	-0.70516
6.2195	6.3993	7.3782	7.0744	7.4049	8.6267	6.1588	7.3636	5.2322	7.6052	6.517	6.0496	7.4547	7.3723	6.9888	7.2397	6.3852	6.6876	6.7762	8.1588	7.1007	7.0752	5.768	7.719	6.7108	6.4953	6.6893	6.3633	5.6772	6.7598	7.5435	5.8956	5.6684	6.4786	7.4235	6.2227	7.3543	7.6421	7.9184	8.0083	7.1726	7.2815	7.1846	7.0203	6.2335	6.9754	6.7001	7.4171	6.1756	7.0421
-20.756	-21.27	-21.066	-20.143	-20.851	-20.795	-21.091	-20.855	-19.667	-20.542	-20.516	-19.697	-20.628	-21.357	-21.354	-19.075	-20.97	-19.736	-21.077	-21.112	-20.29	-21.205	-21.261	-21.609	-20.431	-20.987	-20.851	-20.209	-20.879	-20.979	-20.239	-21.258	-21.305	-21.038	-20.154	-19.9	-21.185	-22.251	-21.952	-20.405	-20.104	-20.119	-21.41	-20.437	-22.024	-20.582	-21.417	-20.624	-20.798	-21.376
-8.6824	-9.0082	-9.0424	-8.3315	-8.5176	-9.3397	-8.9766	-8.3661	-8.0593	-8.4173	-8.0046	-8.862	-9.0808	-9.7215	-8.5481	-9.9176	-8.5304	-9.4368	-8.9669	-9.4642	-9.2668	-7.6317	-9.2744	-8.3551	-8.9912	-9.4064	-8.258	-8.8874	-8.1323	-7.7495	-9.9577	-8.1079	-7.8547	-8.2711	-8.7177	-8.9521	-8.3706	-8.9692	-9.2828	-9.1064	-9.8503	-8.319	-9.1052	-9.4652	-8.2649	-8.7803	-8.6783	-9.0208	-8.6322	-10.005
-13.578	-13.315	-11.885	-13.382	-12.661	-13.192	-14.602	-12.813	-12.902	-11.983	-13.002	-14.008	-13.547	-13.449	-13.983	-13.124	-13.015	-12.772	-13.134	-13.23	-14.181	-13.088	-13.464	-13.175	-12.393	-14.145	-12.174	-12.793	-10.983	-12.602	-12.302	-13.139	-13.072	-13.535	-12.942	-13.131	-13.295	-13.683	-12.424	-13.355	-13.761	-12.758	-12.568	-12.821	-13.05	-14.316	-13.189	-14.026	-12.402	-13.684
8.5417	6.2557	6.7847	6.1859	6.9051	6.8547	7.0673	5.5517	6.3352	6.3581	6.5512	7.6538	7.3152	6.4948	6.807	6.6393	7.8831	6.2033	7.2518	7.9367	6.6223	6.3823	7.4471	6.4858	7.0829	5.9152	6.2394	6.969	6.4378	7.3505	7.2231	7.6993	7.1201	7.2563	6.0062	6.7647	6.4918	7.7704	7.139	7.0028	5.9512	5.9495	6.9256	7.0517	7.4465	7.988	6.6728	6.0562	8.3378	5.9967
8.1352	6.7547	8.3533	7.9141	7.4217	8.2759	8.2167	8.3203	7.8831	8.078	7.4589	8.8252	7.7266	8.7107	6.9371	8.2801	8.5746	7.6562	8.6941	7.6803	9.5568	8.2372	7.356	7.4715	7.7528	8.2375	8.4464	6.8038	9.3047	7.5507	9.0552	8.604	8.2723	7.6752	8.48	8.292	8.2533	8.3544	7.1794	7.5449	9.067	7.8967	9.0236	7.3109	8.9481	8.1441	8.7248	6.8547	8.0073	7.0214
-8.7713	-8.6467	-8.5405	-9.6369	-9.2631	-9.6931	-8.8958	-9.0065	-7.0493	-8.5862	-8.5528	-8.783	-8.0775	-8.2435	-8.6246	-10.059	-7.81	-8.7085	-7.7296	-8.2964	-9.0497	-8.6829	-9.1377	-9.3806	-9.4654	-8.6407	-8.2871	-8.5539	-9.467	-9.2759	-9.4956	-8.4236	-8.1728	-8.8947	-10.239	-9.7028	-8.3541	-9.1581	-10.076	-10.104	-10.459	-9.7457	-8.733	-8.9262	-8.4622	-8.049	-10.295	-9.0523	-8.3425	-10.173
-20.018	-19.935	-20.664	-19.664	-21.424	-20.991	-21.231	-21.455	-19.866	-21.569	-21.285	-20.742	-21.919	-21.191	-21.499	-21.06	-21.539	-20.356	-20.905	-20.413	-20.098	-19.721	-21.08	-19.921	-19.723	-20.721	-21.785	-21.259	-21.449	-20.423	-19.997	-19.854	-21.086	-20.708	-21.237	-20.303	-20.643	-20.93	-20.244	-20.256	-20.105	-22.151	-19.932	-21.916	-20.553	-21.132	-20.384	-21.302	-21.157	-21.095
-7.1596	-7.849	-7.0672	-7.6902	-7.3941	-8.9298	-7.0029	-7.8263	-7.4119	-8.2408	-7.002	-7.8686	-8.3154	-8.4224	-7.86	-7.3973	-7.8979	-7.292	-7.5132	-8.4494	-7.2631	-7.3094	-8.1017	-8.4924	-9.2193	-7.2038	-8.109	-7.463	-8.5613	-7.222	-7.5041	-7.542	-6.6864	-7.4934	-7.7315	-5.8917	-7.1028	-7.6747	-7.4101	-7.8235	-7.5749	-8.2817	-7.6464	-7.2468	-8.1218	-7.3285	-7.7967	-7.0605	-7.4908	-7.7169
-11.673	-11.6	-11.802	-12.118	-12.046	-11.318	-11.043	-12.284	-12.103	-11.445	-10.915	-11.452	-12.104	-11.616	-12.457	-12.516	-11.537	-12.236	-12.199	-11.309	-10.953	-11.896	-11.609	-11.437	-11.69	-12.279	-10.566	-11.452	-10.412	-11.838	-10.716	-12.132	-11.383	-11.497	-11.271	-11.842	-11.004	-12.812	-10.07	-11.268	-12.319	-11.509	-11.98	-11.419	-11.364	-11.364	-12.303	-12.084	-11.716	-12.481
8.0245	8.0053	7.7058	7.5671	8.9098	9.6949	8.8418	8.5433	8.9719	8.9627	8.8724	8.0411	8.2187	9.5006	8.2883	7.8219	9.9113	9.182	8.8245	9.1158	8.3598	9.9869	8.3861	8.5613	9.0004	8.6857	8.1652	9.3659	8.5055	8.6434	9.0214	8.6603	8.8686	9.0239	8.8927	8.9368	9.6168	8.8031	8.1437	8.6768	8.8822	8.374	8.8243	7.5409	8.9981	8.1933	8.1572	7.8164	9.1162	7.8917
-6.4179	-6.4529	-6.3232	-6.8204	-6.3715	-4.7421	-6.4122	-6.0908	-6.882	-6.1971	-6.3188	-6.6377	-6.575	-6.6816	-6.6873	-6.6981	-6.5035	-7.2811	-6.0366	-6.2415	-6.2144	-5.9	-5.663	-7.964	-6.3205	-5.9028	-7.1683	-6.0653	-7.0988	-5.9994	-7.2796	-6.197	-5.7208	-5.3802	-7.1576	-6.3602	-5.5055	-7.0705	-5.5038	-6.5606	-5.2934	-6.6963	-6.703	-5.7932	-7.4076	-6.3978	-6.5163	-6.5031	-5.6493	-5.9778
-8.3648	-7.8593	-6.9312	-7.3847	-7.2045	-7.1038	-7.4922	-6.5048	-7.2008	-8.0154	-8.2196	-7.1688	-8.0237	-8.072	-7.8868	-7.6035	-6.6873	-8.2497	-6.7333	-6.7078	-7.8585	-8.2271	-7.2542	-6.5005	-7.9651	-6.4248	-7.8445	-7.5361	-8.431	-7.6698	-6.4649	-7.5555	-8.1563	-7.7247	-7.3183	-6.3023	-6.9761	-7.9842	-7.5709	-8.3164	-6.7196	-7.4324	-7.8243	-7.7483	-7.6338	-7.6949	-8.8827	-7.2521	-7.322	-8.6949
5.5363	6.4112	5.0195	4.6291	5.0493	4.616	5.4276	4.5932	4.6771	5.443	6.0046	4.5295	5.2129	6.142	5.1505	5.741	4.7474	4.726	4.9192	3.5295	5.203	4.692	3.8337	4.5827	5.1082	5.3024	4.7314	5.1768	6.365	4.2791	4.72	4.9602	5.1611	5.4288	5.4173	5.6242	4.8515	5.7917	4.8991	4.2577	4.1651	4.0843	5.527	5.0168	5.6546	5.3888	4.314	5.3228	5.0106	5.0143
0.11781	2.5904	1.4253	1.258	2.4423	1.5991	0.94337	1.8927	1.0419	2.7953	1.9825	1.9935	1.0349	1.7129	0.12301	2.0527	1.5226	1.3171	1.3843	1.8647	1.6854	1.9132	1.1176	1.7661	1.1791	2.4244	1.1128	1.982	0.59397	1.7505	1.974	0.68503	2.1497	1.1086	1.884	0.90245	1.216	1.729	1.4467	1.5777	1.1065	3.7182	1.373	2.2761	2.1663	0.92762	1.3723	1.3403	2.3523	2.5441
0.95465	0.58095	1.6404	0.32367	1.4054	1.7858	0.99232	1.2531	1.1237	0.8248	1.4034	1.3571	1.3109	1.1217	1.2684	0.68305	1.44	2.1988	1.2945	0.60799	1.0849	0.01447	1.5377	1.452	1.9845	2.4064	2.9367	0.60575	2.1206	0.92417	0.61024	1.3579	1.7425	1.0607	0.75497	1.3077	1.5126	1.7814	1.062	1.5242	2.011	1.1687	1.1043	1.0617	0.81636	1.71	0.70405	0.53287	1.2272	1.2302
0.067317	-0.59644	0.25458	-0.21491	0.087708	0.95905	1.4376	-0.15418	0.027956	0.53871	0.53348	1.1531	-0.32284	-0.36519	-0.98992	0.056014	-0.20808	0.63377	-0.41026	-0.22006	0.7361	-0.33407	0.32711	0.51698	1.3459	0.45625	0.18535	-0.36897	1.106	0.58205	0.87227	1.1369	1.4442	-0.85123	0.43029	0.65565	0.96033	0.81558	0.68552	-0.06639	0.6145	1.4797	-0.58566	0.66056	-0.21941	-1.0167	-0.1225	1.4772	0.49075	0.82987
5.3196	5.729	5.7533	4.704	6.7023	4.1661	6.9217	5.4061	5.1668	6.4491	5.1517	5.8236	5.8338	5.4686	5.5189	5.839	6.1249	5.5908	5.8891	4.98	5.0726	5.1328	4.4948	5.4765	5.7511	6.442	5.373	5.3288	5.7082	5.7231	5.4937	5.5573	5.7722	5.4286	6.7166	4.5041	6.2489	6.724	5.5656	6.1829	5.9097	4.7419	5.8973	5.7349	4.8404	5.8351	5.4849	4.2451	5.5669	6.0018
-8.3509	-10.166	-8.9535	-8.7575	-8.7138	-8.4831	-9.73	-9.4705	-10.427	-9.2646	-9.4479	-9.819	-8.1798	-8.8416	-9.6221	-9.3855	-9.3049	-8.9629	-9.7049	-8.9205	-10.139	-9.6956	-9.5761	-8.6317	-9.9715	-9.3387	-7.5583	-10.098	-8.4883	-9.1107	-9.8668	-10.171	-8.2638	-9.8667	-9.2953	-8.7045	-10.061	-9.9302	-9.945	-8.9916	-9.2697	-8.8454	-9.1789	-9.4693	-9.2661	-10.182	-9.6209	-10.478	-9.6912	-9.7356
0.21256	0.4631	-0.37565	0.14869	0.028177	0.20132	0.065527	0.21371	0.30452	1.157	-0.44689	-0.57116	-0.47571	-0.28893	-0.087097	-0.88915	0.68413	-0.78251	-0.60117	1.3373	0.031915	-0.2392	-0.30481	-1.6078	-0.32171	-0.0033273	0.65462	0.36684	0.27928	1.1676	0.51568	-0.43093	1.419	-1.7912	-0.21771	0.6048	-1.234	-0.86042	0.26415	-0.15031	0.027252	-1.2673	0.74723	-0.99883	0.26114	-0.06437	-0.076766	-1.3572	-0.1884	0.090431
8.3518	8.5491	8.5091	8.1937	8.753	7.6972	9.4865	9.6923	9.2477	8.7832	9.5814	9.318	8.3995	9.3281	8.1644	7.6829	9.3051	8.4452	9.1007	8.4171	9.6926	8.2905	8.4159	8.5351	7.7274	8.8701	10.2	8.5502	7.8435	9.4669	9.3983	7.4708	9.1201	8.4958	9.2147	9.3521	9.2336	8.8272	9.4067	9.0727	9.0959	9.6111	9.8219	8.8261	9.5773	8.3299	8.3514	8.0416	9.1669	8.782
-14.767	-14.459	-14.046	-14.845	-15.047	-14.259	-15.183	-15.17	-14.165	-14.671	-13.543	-14.662	-14.194	-14.46	-13.835	-14.29	-14.599	-13.987	-13.772	-14.303	-14.661	-12.728	-14.404	-15.073	-14.122	-15.369	-15.244	-14.579	-15.442	-15.698	-14.308	-15.196	-14.819	-15.043	-14.968	-14.021	-14.087	-13.467	-14.247	-14.024	-14.138	-14.152	-14.234	-14.304	-14.194	-15.653	-14.462	-13.824	-14.941	-13.862
-4.3732	-3.4628	-4.6402	-2.9552	-4.0715	-3.4866	-3.9892	-1.8863	-3.7178	-3.947	-4.3035	-3.272	-2.8339	-3.6927	-4.1316	-2.4609	-3.1587	-3.3919	-4.0237	-4.267	-3.0539	-4.5735	-4.0269	-3.6113	-3.3034	-4.6461	-4.0108	-3.9097	-3.1194	-4.3547	-3.8451	-3.3551	-4.0292	-5.1347	-5.2813	-2.3307	-4.4862	-3.4455	-4.1698	-3.95	-3.6579	-3.6022	-3.5954	-2.5312	-3.4361	-4.414	-3.1334	-3.5812	-3.8804	-3.5313
-13.87	-13.332	-11.878	-13.805	-13.433	-13.928	-13.447	-12.19	-14.533	-12.669	-12.469	-12.687	-14.112	-12.039	-13.296	-12.87	-13.498	-12.424	-12.844	-12.493	-14.478	-13.022	-11.93	-13.933	-14.244	-12.847	-13.155	-13.822	-13.025	-13.723	-13.173	-13.677	-12.894	-12.694	-12.314	-12.881	-13.936	-13.053	-12.652	-13.937	-14.364	-13.721	-12.423	-13.604	-12.992	-12.345	-12.878	-13.422	-13.049	-12.584
3.8687	3.4068	2.7723	2.7093	4.1649	2.2212	2.8757	2.0808	2.1368	3.0869	2.8388	2.8416	2.3111	3.3558	3.1453	2.9351	1.8631	1.8575	2.5489	2.5364	2.0584	2.6495	2.6608	1.7916	2.2036	2.304	3.3338	3.3952	2.6923	2.1928	2.5378	2.9595	2.941	3.5131	1.9331	2.274	3.9822	2.9522	2.2364	3.5975	3.2405	3.3073	1.7685	3.3797	2.4915	1.4691	3.1108	2.0144	2.2823	2.604
-2.7704	-2.8772	-3.5441	-4.4856	-4.1965	-3.4491	-3.4297	-3.5335	-3.9987	-3.3795	-2.8422	-2.8619	-2.9502	-3.3552	-3.311	-3.9405	-3.1741	-2.6548	-2.2285	-2.6727	-4.1658	-3.7508	-3.9842	-4.0149	-3.519	-2.8887	-4.127	-2.6176	-3.3898	-2.9773	-2.8665	-3.6521	-2.1888	-2.8503	-3.6076	-3.0525	-2.3788	-3.7171	-3.6776	-3.5015	-3.9012	-3.6828	-3.4828	-3.1501	-2.5699	-2.9009	-2.2953	-2.5958	-3.6754	-2.2647
7.2916	6.7421	5.3733	6.9593	5.9126	6.3955	6.4558	7.4454	7.1071	6.2706	7.3651	6.4613	6.7267	6.9116	6.8775	6.7746	6.9053	6.7093	7.8117	7.1771	5.5323	7.6544	7.6952	6.9869	6.8274	6.9247	7.3076	7.3059	6.5041	7.2312	6.7851	7.0754	6.5365	6.8367	6.5207	7.6757	7.9991	6.3679	6.8145	6.2175	6.289	5.9174	6.9228	6.883	6.9236	6.9971	6.5426	6.6757	7.0038	7.2786
-20.137	-21.246	-20.398	-21.446	-20.493	-21.035	-20.901	-20.445	-21.356	-20.703	-20.728	-21.115	-20.667	-20.226	-20.3	-20.872	-20.718	-21.38	-20.849	-19.808	-20.162	-21.531	-21.188	-20.388	-20.969	-21.089	-20.957	-21.22	-21.242	-21.445	-19.928	-20.058	-21.318	-20.977	-21.009	-20.042	-19.613	-20.882	-20.883	-21.834	-20.806	-20.102	-20.671	-20.599	-21.661	-20.413	-20.61	-19.505	-19.499	-21.072
6.6977	5.4171	5.759	6.5681	6.0879	6.4955	7.2794	7.0904	6.5914	6.1295	6.1099	7.6921	6.7454	7.0657	8.2294	6.9053	7.0535	8.3441	6.5124	6.4254	6.7841	6.4269	8.207	6.3378	6.0106	7.4905	6.9003	5.0835	6.7659	8.028	6.775	7.3523	6.2648	6.8232	6.6334	7.1072	6.5622	6.5344	5.2172	6.5191	7.8777	7.5332	6.726	6.0489	5.8546	8.5265	7.5982	7.6534	6.359	6.2534
-3.6661	-4.3999	-4.3805	-3.3563	-5.222	-3.5712	-4.9577	-4.2822	-3.6934	-3.3911	-4.462	-4.809	-3.963	-4.4356	-2.0602	-3.3875	-3.5605	-3.3432	-3.018	-4.8159	-4.8315	-4.698	-5.0943	-3.5178	-2.8471	-3.6061	-3.7807	-4.7958	-4.1115	-4.1444	-2.597	-4.2134	-3.2707	-4.2719	-3.0426	-3.5411	-4.3726	-3.6045	-2.3693	-3.7251	-4.3728	-3.7769	-3.8037	-4.8695	-4.0952	-3.5794	-3.9777	-3.0246	-5.186	-4.0501
-4.9051	-5.2123	-4.6487	-4.6156	-5.5869	-4.8153	-4.7305	-5.9842	-5.0147	-4.3271	-4.8824	-5.2307	-5.5956	-4.9937	-4.4317	-4.8979	-4.3724	-4.7533	-4.8264	-3.8739	-6.5099	-5.0268	-5.5798	-4.3648	-5.2969	-4.9192	-4.7315	-5.2267	-5.3885	-4.5299	-3.8413	-4.9504	-3.3147	-4.9639	-6.029	-4.7728	-5.0976	-4.9908	-5.7964	-5.0884	-4.9654	-5.0493	-5.4062	-4.8728	-4.8075	-3.4609	-5.291	-4.5901	-5.4993	-4.7871
-8.9426	-8.4151	-9.6723	-8.9024	-8.1136	-8.8273	-8.3711	-8.7587	-9.1375	-9.9058	-8.9324	-8.6757	-9.0114	-9.0057	-8.591	-9.5621	-9.2203	-9.8294	-9.6082	-9.6974	-8.3992	-9.3045	-9.0756	-8.5017	-9.8809	-10.031	-8.3698	-8.9166	-8.5663	-7.9889	-8.8638	-8.4757	-9.1014	-9.1516	-8.9913	-10.56	-7.0419	-9.5296	-8.7675	-9.372	-9.1587	-9.0968	-8.6046	-8.6654	-8.2415	-8.5214	-8.8805	-10.1	-8.5971	-7.6531
-2.103	-2.0051	-3.6022	-2.7868	-3.7304	-2.1939	-3.3037	-2.3547	-2.825	-1.8233	-1.6602	-2.3655	-2.628	-2.2122	-2.7228	-3.1163	-3.5291	-2.2012	-2.4439	-3.6339	-3.453	-2.9634	-3.0108	-1.9596	-3.4924	-2.3717	-3.2302	-2.1839	-1.7602	-2.2596	-2.3738	-3.1985	-2.8082	-2.6042	-2.5927	-2.7044	-1.6143	-3.1637	-1.722	-1.9388	-2.8948	-2.2696	-1.8672	-2.95	-2.3357	-2.1043	-2.9534	-2.3061	-1.7429	-1.6404
1.4545	1.2703	0.57502	1.5321	0.60139	1.5967	1.2996	2.2011	0.80498	0.95383	2.0684	1.5304	1.8177	2.3185	1.3576	1.7301	0.72024	0.42986	1.6688	1.1172	0.58127	1.5336	0.61866	0.85189	0.54508	0.50859	1.6593	1.6742	2.1449	0.64793	1.1591	0.54543	0.70815	1.8809	0.85665	1.3475	0.51566	1.836	1.2666	1.5739	0.99512	1.3285	0.47534	1.2885	1.3783	1.4642	1.1704	0.93363	0.37071	0.46806
4.7763	4.9724	4.4428	3.6921	5.0482	3.4037	4.1474	4.5815	4.6369	3.6087	4.304	4.8955	3.6691	3.8903	3.7724	4.536	6.1128	3.2371	3.9756	4.9395	4.0887	4.3244	4.2605	4.8664	3.4701	4.6329	4.2451	3.0763	5.2661	4.5386	2.9658	4.9154	3.9668	3.5714	4.5393	3.5616	4.1164	3.9566	4.3676	5.0203	4.1077	5.4223	4.2773	5.6388	4.1537	3.6419	4.3318	4.8393	4.5189	3.7593
7.1247	5.9507	7.8073	7.3652	6.0899	6.9075	6.3843	7.4297	7.4114	7.1148	6.933	7.1478	6.6786	6.8	6.5746	7.021	6.5426	7.3834	6.4157	6.6345	6.2244	6.9204	6.5926	5.9676	7.3003	7.1256	6.2557	6.4656	5.6822	6.6745	6.2944	6.4661	7.4423	6.6845	6.5002	6.9813	6.7731	7.2063	5.3918	7.0986	7.0267	7.2857	7.71	7.1678	6.4904	7.578	5.9953	6.1236	7.201	7.4777
-11.813	-11.905	-11.857	-11.501	-11.191	-11.37	-12.062	-10.917	-11.917	-12.925	-11.45	-13.552	-11.761	-11.437	-12.253	-11.796	-11.333	-11.823	-11.845	-11.673	-12.856	-12.595	-11.431	-10.662	-11.774	-11.019	-11.941	-12.829	-12.25	-13.302	-12.954	-12.122	-11.864	-11.991	-13.464	-11.256	-9.1719	-11.621	-11.259	-11.601	-12.669	-11.842	-11.663	-11.217	-11.861	-12.058	-11.695	-12.394	-11.905	-11.782
-22.107	-22.798	-21.497	-21.305	-22.277	-22.045	-21.969	-24.148	-22.978	-23.051	-21.453	-22.43	-22.728	-22.247	-23.001	-22.625	-22.336	-21.928	-21.501	-21.843	-23.37	-21.52	-20.997	-21.607	-22.618	-23.243	-22.81	-21.794	-21.328	-22.316	-23.003	-22.354	-23.018	-22.084	-22.513	-22.386	-22.671	-22.803	-20.781	-22.257	-22.671	-21.435	-21.687	-23.807	-21.887	-22.661	-22.684	-22.7	-21.475	-21.965
-15.217	-14.9	-14.419	-13.836	-14.656	-13.909	-15.628	-14.156	-14.635	-15.042	-14.821	-13.256	-14.912	-14.625	-13.309	-13.871	-14.326	-15.433	-14.438	-13.957	-13.906	-13.486	-14.457	-14.396	-14.034	-14.63	-14.047	-14.812	-13.999	-15.067	-14.511	-14.998	-15.264	-14.91	-14.984	-15.564	-15.767	-15.098	-13.926	-14.457	-14.308	-13.46	-15.533	-14.683	-13.399	-15.931	-15.373	-14.048	-13.826	-13.752
-2.2783	-2.9974	-1.8952	-3.04	-2.4147	-1.9247	-2.5773	-2.765	-2.9343	-2.6528	-1.162	-1.6647	-1.7269	-2.898	-1.8453	-2.1447	-3.8511	-2.1082	-0.8847	-2.2971	-2.5317	-2.3494	-2.5094	-4.149	-1.8713	-2.0331	-2.0539	-2.4504	-2.8042	-2.1033	-1.4479	-2.6562	-3.6547	-3.1447	-2.4823	-3.1125	-3.8515	-2.5911	-1.7351	-2.0046	-2.3782	-3.8697	-2.6617	-2.0227	-3.2083	-3.1596	-2.6114	-1.446	-3.2475	-2.383
-9.3103	-9.7938	-9.0538	-9.5039	-8.0277	-8.7919	-9.1597	-9.1938	-8.6337	-10.044	-9.0729	-9.2193	-10.045	-9.2325	-7.9596	-9.5591	-9.4382	-9.0927	-9.0167	-8.8142	-7.67	-8.962	-8.7768	-10.186	-8.6803	-8.493	-9.5237	-9.291	-9.3504	-9.1728	-9.2353	-9.1005	-8.7257	-9.394	-8.3816	-10.392	-7.9942	-9.3948	-8.6457	-9.1981	-9.4161	-8.2661	-7.8164	-8.5135	-7.4721	-10.031	-7.8702	-9.8703	-8.0075	-9.1255
-12.964	-13.177	-12.629	-12.165	-12.549	-14.147	-13.836	-14.115	-12.721	-13.178	-13.164	-13.968	-13.494	-14.219	-12.165	-12.422	-13.075	-12.749	-13.653	-14.171	-12.929	-13.99	-12.865	-13.996	-14.31	-13.337	-12.889	-12.738	-12.799	-13.171	-13.42	-13.77	-13.207	-12.711	-13.32	-13.424	-11.995	-13.081	-12.495	-13.59	-13.787	-12.277	-12.607	-12.608	-12.832	-13.062	-14.295	-13.761	-13.284	-13.712
-13.561	-13.036	-14.57	-13.052	-13.119	-14.532	-14.746	-13.691	-14.464	-13.578	-14.032	-14.612	-15.25	-14.369	-13.671	-13.84	-14.883	-14.35	-14.299	-14.177	-13.585	-13.798	-14.586	-14.174	-14.017	-14.98	-13.488	-13.732	-14.099	-14.615	-12.767	-13.605	-14.415	-14.202	-14.848	-14.618	-14.593	-13.233	-13.142	-13.532	-14.185	-15.244	-13.817	-13.265	-14.209	-14.546	-14.061	-14.271	-12.806	-13.465
-2.5736	-2.0005	-3.0099	-2.4297	-2.103	-2.9621	-2.0369	-1.5039	-2.5453	-2.8452	-2.1042	-2.0906	-2.1155	-2.7846	-2.9852	-2.5296	-2.6755	-3.5428	-2.2645	-2.3775	-2.8512	-4.0185	-3.5303	-1.6292	-1.6022	-2.6075	-2.5699	-3.126	-2.9263	-3.1024	-2.9183	-3.2013	-3.419	-2.6642	-2.6733	-2.0752	-2.7086	-2.3659	-2.4262	-2.279	-3.1322	-2.9327	-2.4398	-2.7	-2.4645	-2.5475	-2.0298	-3.2454	-2.2161	-2.6106
2.0566	1.6638	0.69186	0.95943	1.3568	0.90675	1.3875	1.1578	1.4119	0.6451	1.4288	1.5362	2.3124	1.6634	0.79912	1.5743	1.3839	0.51853	0.57696	1.3621	1.1752	1.9082	1.0879	1.2621	0.85236	1.9028	1.6978	0.69245	1.1122	1.0845	-0.32098	1.5259	1.6851	0.80134	1.7322	-0.031391	1.5639	0.37705	0.78633	0.17758	0.52064	1.8459	1.5666	1.5966	1.3316	1.5763	2.0834	2.0659	0.89301	0.89727
-1.8316	-0.39259	-1.5125	-0.0686	-1.9055	-0.92242	-2.3358	-0.62761	-1.0569	-2.4732	-1.2479	-2.011	-0.91977	-1.727	-1.8932	-2.2939	-0.89314	-0.97983	-1.8909	-2.1373	-1.2703	-1.7929	-1.2578	-0.90368	-2.2095	-1.738	-1.9112	-1.7376	-1.5959	-0.9578	-1.2232	-0.78731	-1.0776	-1.4793	-1.0495	-0.90049	-1.4964	-0.9239	-0.92172	-1.3512	-1.9378	-1.5764	-1.6671	-0.11394	-1.1942	-1.2375	-1.0119	-0.1519	-0.50006	-2.1108
2.0454	3.2043	2.4727	1.6459	1.9415	3.1175	3.8248	2.7712	3.1208	3.0579	2.9386	3.062	2.6189	2.6419	3.2914	2.0124	2.0941	2.125	1.6191	2.3197	2.0205	3.1006	2.8092	3.3154	2.8778	3.046	3.7412	2.7165	1.6381	1.8337	3.0722	2	2.8644	3.1008	2.5518	2.5957	2.5209	2.0341	1.3498	2.9113	2.4102	3.1554	2.519	1.9521	1.5746	2.1354	3.001	2.8107	2.0208	2.3385
-2.9939	-3.6902	-3.0378	-3.9778	-3.3784	-2.6989	-3.7894	-3.579	-2.857	-2.5869	-3.0894	-3.4915	-2.4721	-3.4949	-3.1609	-4.0865	-1.611	-3.116	-3.9365	-3.8052	-2.7083	-3.0511	-3.8046	-2.3577	-4.5899	-3.7417	-3.7055	-3.116	-4.2927	-3.555	-4.0603	-3.6815	-4.0199	-4.3254	-2.5289	-2.9672	-2.7373	-2.7451	-3.662	-3.003	-2.0732	-3.1663	-3.2589	-2.6488	-3.4713	-3.5455	-2.7872	-4.0536	-3.3992	-3.7092
-21.804	-21.989	-22.586	-21.479	-22.528	-21.826	-21.59	-21.097	-22.652	-21.042	-22.318	-22.3	-22.761	-22.977	-22.181	-21.956	-21.898	-23.304	-21.329	-21.953	-21.536	-20.91	-22.105	-23.251	-22.354	-22.497	-22.005	-21.902	-22.131	-22.523	-21.645	-21.359	-22.608	-22.269	-22.002	-21.924	-22.179	-22.208	-22.536	-21.876	-21.525	-23.109	-21.711	-23.014	-21.794	-21.751	-22.503	-21.701	-21.184	-22.547
10.217	9.4261	9.8948	10.243	8.0972	8.8747	9.5361	9.4066	10.049	10.113	8.732	9.8919	9.271	9.8095	10.523	9.7604	10.218	9.2263	10.366	11.373	9.9437	9.5394	7.852	10.141	9.7136	9.368	10.493	9.6321	9.8274	9.8262	10.137	9.1424	9.3139	10.348	9.8808	9.49	11.105	8.6349	10.182	9.8113	9.9953	10.011	10.504	9.2558	9.6234	9.6125	10.927	10.455	10.307	10.881
-6.8972	-6.8606	-6.4001	-6.7978	-5.6172	-6.7995	-6.7115	-6.2349	-6.5099	-6.1476	-6.204	-5.7176	-6.0972	-6.3283	-6.8374	-6.5853	-6.4118	-7.5788	-6.5542	-5.8727	-6.8187	-6.2451	-6.1316	-7.1581	-6.5816	-6.2603	-5.5999	-6.6269	-7.241	-5.7141	-7.5526	-7.0964	-6.0276	-6.5021	-6.8395	-5.5913	-5.9308	-6.2755	-6.3499	-6.7453	-6.2243	-6.1549	-6.2889	-6.0577	-6.0957	-5.9471	-6.4816	-6.8688	-6.6328	-5.9328
-6.2097	-5.5777	-4.9832	-5.0745	-4.8633	-6.6261	-6.9749	-7.087	-5.6645	-6.0477	-5.3786	-5.8771	-5.6659	-5.4224	-5.5917	-4.9315	-6.5973	-5.3389	-5.0417	-5.9584	-5.1155	-5.622	-5.4927	-6.1492	-5.6178	-5.0831	-4.8067	-6.8688	-5.8493	-4.7278	-6.0274	-6.3556	-5.2577	-4.9999	-5.0558	-5.6298	-6.504	-7.1517	-4.384	-4.8339	-5.6518	-4.6038	-5.5831	-5.6598	-5.0565	-6.3544	-6.3283	-4.9696	-4.3422	-6.3756
-4.7653	-4.5274	-4.8594	-6.1287	-6.137	-5.9157	-5.6095	-5.0717	-5.1412	-5.8791	-5.7623	-5.4119	-5.196	-6.1455	-5.2805	-6.0188	-5.8673	-6.0989	-6.0192	-5.8957	-6.8988	-5.6961	-6.2129	-6.4011	-6.1843	-5.7751	-5.3741	-5.8306	-5.5475	-5.3772	-5.9786	-4.4456	-5.4206	-4.8799	-6.0416	-5.1238	-6.1936	-5.5286	-5.7393	-5.5371	-6.0151	-6.0269	-5.6675	-5.8286	-5.5528	-5.6856	-5.4366	-5.9265	-5.3371	-4.7241
0.8161	1.3643	0.098544	0.57042	0.038973	-0.4017	0.78525	0.011212	-0.51979	1.7839	0.54882	0.55023	-0.14799	-0.73458	1.7041	0.59678	0.29317	0.66557	1.6985	0.93304	0.092376	-0.6848	0.26603	0.85007	0.62907	-0.2198	1.0871	0.9395	0.4008	0.8916	1.1272	0.15178	0.92092	1.0085	-0.46617	0.79362	0.48409	1.2941	0.34626	0.74731	0.52989	0.79518	1.3554	0.88686	0.011407	-0.36295	1.4481	0.4818	1.3549	0.70437
-3.7286	-3.5707	-3.441	-3.5664	-3.31	-3.5997	-3.4307	-3.0212	-3.2425	-3.9229	-3.6527	-3.3129	-3.276	-4.3825	-2.773	-4.6922	-4.2752	-4.2831	-3.0585	-2.9371	-2.3024	-3.4284	-3.8575	-3.3635	-2.9944	-3.1678	-3.8864	-3.0392	-3.3459	-2.8704	-2.9923	-3.29	-2.3148	-1.9637	-3.7337	-3.1246	-3.9903	-3.3946	-2.3443	-3.9078	-2.8244	-3.5068	-3.3048	-2.426	-2.9893	-3.3262	-2.1117	-3.5454	-4.4268	-2.2764
-6.4322	-5.0666	-5.0346	-5.1652	-5.032	-5.0986	-5.4775	-5.8779	-5.8434	-4.7367	-5.5325	-5.202	-6.2899	-5.0043	-5.3174	-5.7315	-6.2619	-5.8632	-6.3534	-4.2763	-5.2085	-4.9742	-5.6273	-5.6726	-7.2017	-4.879	-6.0833	-6.2039	-5.4031	-5.1877	-5.3118	-6.2291	-5.6587	-5.3761	-6.5546	-6.7526	-5.4356	-6.4519	-4.3718	-6.3958	-5.0965	-6.2347	-5.0051	-5.7257	-5.8865	-5.6297	-5.9816	-5.5751	-4.9732	-6.2068
-22.049	-21.606	-22.742	-21.922	-22.494	-22.226	-22.929	-21.69	-22.837	-23.134	-23.024	-21.993	-21.009	-22.323	-22.139	-22.091	-21.643	-20.946	-23.111	-21.809	-22.828	-22.889	-21.264	-21.743	-21.358	-21.989	-21.953	-21.734	-21.792	-22.11	-22.698	-22.795	-22.455	-22.638	-23.327	-23.752	-21.073	-21.649	-22.149	-21.318	-21.681	-22.537	-23.064	-21.397	-22.337	-22.165	-22.313	-21.517	-22.442	-21.945
-11.089	-11.961	-11.042	-11.652	-10.825	-10.8	-12.986	-12.425	-13.233	-10.614	-12.65	-11.527	-12.523	-10.782	-11.391	-12.321	-11.807	-11.847	-11.836	-11.609	-11.417	-11.794	-12.465	-12.269	-10.849	-11.576	-11.816	-10.877	-12.116	-11.534	-11.477	-11.375	-10.179	-12.23	-11.596	-11.77	-11.958	-11.494	-11.9	-11.672	-11.281	-11.371	-11.22	-11.633	-12.785	-11.13	-12.178	-11.885	-11.834	-10.915
-0.048575	0.046964	-0.13053	-0.30522	0.50372	1.0135	0.21536	-0.78281	0.51584	0.32215	0.57235	0.15781	-0.011432	1.364	-0.55357	0.416	0.39938	-0.77021	0.067859	0.40649	0.3131	0.32703	-0.10082	0.47169	0.064214	-0.55336	0.3443	0.62499	-0.40344	0.66072	-0.94776	-0.85447	0.20494	-0.75725	-0.22366	-0.36885	0.49318	1.0692	0.19991	-0.35466	-0.06325	-1.0314	-0.2346	-0.58613	-0.6254	0.3679	0.21935	0.37227	-1.0025	-0.74582
-0.59084	0.3991	-0.57168	-0.34967	-0.038838	-0.28954	-1.1267	0.46649	0.46087	0.30247	-0.023586	-0.30779	-0.65631	-0.18713	-0.43742	0.1042	-0.051372	0.65309	-0.67421	0.017682	1.216	-0.28153	-0.29015	-0.16054	-0.51553	0.020373	-0.62626	0.056755	-0.79545	-1.0428	-0.23114	0.37758	0.68207	-0.62106	0.42505	-0.11588	0.89793	0.80721	0.63227	0.12258	0.32348	-0.23863	0.12482	0.94592	1.0649	0.51414	0.61314	0.35268	0.31876	-0.56109
-11.721	-11.305	-11.592	-12.872	-11.586	-10.798	-11.056	-10.874	-11.479	-12.377	-11.468	-11.583	-12.158	-11.262	-12.167	-11.62	-11.516	-11.225	-10.997	-10.793	-11.495	-12.425	-12.276	-12.283	-11.227	-11.575	-11.479	-12.536	-11.063	-11.917	-11.758	-12.182	-11.928	-11.986	-11.558	-10.836	-11.173	-12.011	-10.621	-11.211	-11.082	-11.905	-10.897	-11.723	-11.321	-11.212	-11.051	-10.762	-11.281	-11.754
-12.106	-13.137	-12.088	-12.357	-12.617	-12.527	-12.107	-13.419	-11.971	-13.795	-13.622	-11.523	-13.038	-13.547	-12.261	-13.668	-13.912	-12.025	-14.007	-12.956	-12.855	-11.908	-11.534	-12.953	-11.724	-13.06	-12.349	-13.824	-11.738	-13.273	-12.423	-13.782	-12.684	-13.879	-12.503	-13.168	-13.7	-12.015	-12.661	-12.679	-12.293	-12.258	-12.767	-12.515	-12.142	-13.56	-12.725	-12.801	-13.202	-14.002
-0.19323	0.27773	0.23693	0.66064	0.83741	-0.38783	0.62123	0.75623	0.9101	0.3107	-0.58827	-0.17261	0.4965	-0.32119	-0.33606	0.99796	0.55393	-0.15849	0.95638	0.85114	-0.50302	0.13658	1.15	0.036105	1.0698	1.1626	0.67674	0.35482	-0.30021	-0.28086	0.59734	-0.64411	0.42277	0.11776	-0.24183	-1.5468	0.60675	0.79756	0.5553	1.0994	0.98938	0.0051259	0.41098	0.593	0.52693	0.58763	0.90121	-0.1133	0.12247	0.63079
8.0939	9.1147	9.5297	8.4655	8.5501	8.5806	8.0124	8.1859	8.7103	8.7222	9.461	8.4037	8.6728	8.228	7.1666	9.0273	9.3096	8.1652	9.2291	8.962	8.6393	9.0175	9.2908	8.5318	8.0311	8.6001	8.9201	8.781	8.8641	8.2608	8.4118	7.6694	9.4017	9.192	8.9848	8.1922	8.5401	9.2244	8.3664	8.8349	8.3955	7.7154	7.6997	8.8726	8.0876	9.0333	9.0492	8.1732	7.8105	8.9959
-2.8595	-2.7568	-1.967	-3.1835	-2.4409	-2.6107	-2.4339	-2.891	-3.8682	-2.1025	-4.1318	-3.1599	-2.7667	-2.6383	-3.9986	-2.6846	-2.9176	-3.6194	-3.2721	-3.5849	-3.364	-1.6858	-3.7478	-3.5559	-2.557	-2.7723	-4.4888	-2.2557	-3.6374	-2.9395	-3.9473	-3.1327	-3.1957	-2.7081	-3.2089	-3.3551	-3.6987	-3.447	-4.4677	-2.6871	-2.0739	-3.1027	-4.2186	-3.683	-2.8039	-3.4181	-3.5074	-3.8887	-3.7057	-2.5554
7.9892	7.5529	8.1909	7.3861	8.0033	8.9716	8.8938	8.3741	7.7959	7.7646	7.7962	8.1317	8.361	8.4609	8.3649	8.2152	7.5118	7.9166	7.7965	8.0476	8.3426	6.6209	6.635	6.9307	7.2895	6.2703	7.6637	6.7156	7.3541	8.2118	7.2787	8.4009	7.7951	7.9176	8.7891	7.7106	7.67	7.676	8.4893	8.012	8.8776	8.6299	7.195	8.6152	6.6885	6.9395	7.3008	7.1061	7.8891	7.7858
-0.72973	-1.185	-1.4904	-1.726	-0.68024	-0.10521	-1.225	-1.0508	-1.5008	-2.2767	-1.8868	-1.465	-1.5808	-1.8935	-0.99515	-0.66698	-1.8289	-1.7115	-0.9862	-0.35111	-0.85022	-0.99249	-1.1919	-1.688	-2.4876	-1.72	-1.2826	-0.73348	-2.0697	-1.4283	-1.5763	-2.3013	-1.2384	-1.7778	1.1405	-1.9896	-1.9031	-0.71419	-1.7158	-1.1103	-0.75885	-2.0889	-1.2569	-2.1237	-0.71608	-1.8359	-1.1812	-1.359	-1.174	-2.1059
-12.863	-13.391	-14.195	-13.37	-12.884	-13.061	-13.719	-12.447	-14.235	-12.669	-13.594	-12.067	-13.64	-13.634	-12.425	-12.84	-13.578	-13.449	-13.502	-13.315	-13.281	-13.364	-13.633	-14.352	-13.612	-12.427	-14.379	-12.674	-13.163	-12.484	-13.789	-13.839	-13.816	-13.159	-13.604	-13.07	-13.132	-12.773	-13.74	-12.798	-13.554	-12.294	-12.55	-12.831	-12.484	-13.77	-12.943	-13.515	-12.012	-13.231
-1.6973	-2.226	-2.6434	-4.0858	-2.127	-2.0978	-2.2559	-3.6541	-2.0345	-2.5199	-3.0166	-2.5808	-1.6079	-2.9288	-2.1108	-3.1933	-3.1272	-2.1804	-2.3613	-2.1887	-3.7326	-3.6824	-2.1709	-3.2899	-2.7482	-3.3334	-1.8581	-2.9507	-3.4033	-1.9108	-2.1364	-2.4131	-1.7464	-1.8194	-2.7595	-2.2901	-2.5109	-3.0664	-2.658	-4.1284	-2.0476	-1.7251	-3.4114	-2.576	-2.3394	-2.3216	-3.3017	-1.8027	-2.9959	-3.423
0.38423	-0.85473	-0.08684	0.99539	-0.6892	0.70257	1.1705	1.0531	1.1373	-0.072325	0.10396	0.63669	-0.38894	0.1961	1.092	0.094889	0.13353	0.51694	0.2434	0.38328	-0.071216	-0.21047	0.22391	0.879	0.016086	0.17786	0.70613	-0.59165	-0.9605	0.025447	-0.64663	-0.401	0.30141	1.1005	-0.94052	0.81583	-0.24823	-0.0058033	0.10486	0.83609	0.58447	0.36091	0.69698	0.84291	1.3488	-0.52582	0.81907	0.70324	0.39871	0.16178
-4.1164	-4.9937	-4.2447	-3.3961	-4.8115	-3.9408	-3.7939	-3.2806	-3.8858	-3.8827	-4.342	-3.3257	-3.5105	-4.3828	-3.6123	-4.4245	-4.3998	-4.5651	-4.0819	-4.4827	-4.3869	-5.0579	-4.1121	-5.9367	-5.0475	-4.6128	-4.3054	-4.8724	-4.5534	-4.4734	-4.5683	-3.8966	-4.8431	-4.2143	-2.555	-4.2045	-4.4663	-4.4307	-3.7376	-4.4502	-4.3684	-3.9805	-4.6411	-3.9268	-3.8559	-5.406	-4.5201	-3.8712	-3.8464	-3.5168
6.7477	6.7463	7.9914	6.0396	6.7165	6.4723	6.1572	5.5871	7.0467	6.5234	7.8703	6.1871	6.521	7.473	6.2346	7.0378	7.3217	6.6063	7.121	6.6545	7.3815	6.6311	6.4813	6.3661	6.76	6.9862	6.8723	6.9892	7.4016	6.8377	6.0667	5.8052	6.9115	6.8692	6.6069	6.9146	7.4284	6.9726	7.8018	6.4259	7.0781	5.7401	7.4572	5.9518	7.4774	6.768	7.5364	7.0355	7.5288	6.7745
-12.884	-14.573	-12.791	-13.625	-13.196	-13.798	-13.336	-13.883	-13.513	-12.493	-12.4	-13.408	-13.473	-14.378	-12.442	-12.904	-12.232	-12.728	-12.517	-12.993	-13.606	-13.115	-13.445	-14.186	-13.442	-13.11	-12.749	-13.419	-14.128	-14.156	-12.797	-13.085	-13.656	-12.691	-13.429	-12.305	-13.955	-13.602	-13.269	-13.261	-13.437	-12.784	-14.316	-12.786	-12.868	-12.578	-13.84	-13.83	-13.38	-13.036
-8.728	-8.7096	-8.6767	-8.4312	-9.2925	-9.8251	-9.6178	-8.5743	-7.9962	-9.7013	-8.7155	-8.3074	-8.4057	-8.6253	-8.7723	-9.2608	-9.056	-9.3045	-8.2783	-10.142	-10.44	-9.0702	-9.7983	-9.1316	-10.417	-8.9206	-9.1314	-9.1818	-8.1619	-8.6595	-9.7104	-8.3823	-9.425	-9.1309	-8.4314	-8.9152	-8.5779	-9.3458	-8.658	-8.5221	-8.9977	-9.297	-8.9314	-9.3801	-8.8516	-9.6649	-8.4687	-9.1666	-9.1877	-8.6358
-4.996	-3.7449	-4.44	-4.9006	-5.5864	-5.3376	-3.4958	-4.2059	-5.2888	-4.218	-3.7166	-4.4798	-4.9249	-3.8792	-4.6972	-5.3219	-4.7593	-4.2019	-5.1365	-4.3776	-4.7663	-3.9413	-3.705	-5.1992	-4.2118	-4.7719	-5.2835	-5.2533	-4.7098	-5.0473	-4.3399	-3.5834	-4.2797	-4.0016	-3.9256	-4.5427	-4.2391	-4.4238	-4.9627	-3.5628	-3.2118	-3.9913	-4.3763	-4.9754	-3.8245	-3.8461	-4.712	-5.1227	-4.2026	-3.9467
-2.5024	-3.3876	-2.457	-2.4965	-1.9098	-2.2209	-3.5004	-3.1615	-2.9442	-2.3997	-1.715	-2.2259	-2.9361	-2.7336	-2.0147	-2.5697	-3.1932	-3.1168	-2.7407	-3.2783	-2.3924	-2.877	-3.0263	-2.3859	-2.2797	-2.7215	-2.883	-3.0675	-2.743	-2.3719	-3.7671	-1.7706	-3.956	-3.7188	-3.2153	-2.2015	-2.2995	-2.6314	-2.8887	-3.7419	-1.8931	-1.4367	-3.1819	-1.7908	-2.5352	-1.2578	-1.835	-3.4819	-2.5501	-3.7458
9.3245	7.3367	8.1732	8.2443	7.5102	7.7583	8.6226	8.8472	7.9704	7.9989	8.0136	9.7556	8.1669	9.9005	9.2064	8.401	8.3073	9.1545	8.2808	8.3805	8.065	9.2591	9.459	8.3535	7.4297	7.8761	7.7414	9.3194	8.1803	8.0226	8.4315	8.9008	7.8574	7.7071	9.5588	8.5715	8.3582	8.5188	8.9022	8.0959	7.8377	8.3869	9.6944	8.4808	8.6969	9.0447	8.5332	8.2627	8.1964	8.6242
-3.8636	-3.9074	-5.0445	-5.024	-3.8648	-4.1013	-5.6207	-4.3785	-4.4728	-3.7543	-4.9667	-4.6648	-4.3616	-3.2309	-4.7125	-5.425	-4.0145	-5.5562	-4.5478	-4.8488	-3.5651	-4.9028	-4.6722	-3.3468	-4.0473	-4.7035	-5.3693	-3.4207	-4.1534	-4.6917	-2.9064	-5.026	-4.4781	-4.9762	-4.0119	-5.4078	-4.6714	-4.9831	-4.9291	-4.4695	-5.2717	-5.2867	-4.203	-4.6339	-5.5512	-4.9872	-4.2622	-4.7298	-5.9793	-4.9315
-20.626	-20.993	-21.229	-21.889	-21.331	-20.624	-21.227	-19.528	-19.993	-21.557	-21.398	-20.435	-21.446	-20.809	-21.014	-21.437	-20.81	-20.549	-20.857	-20.412	-20.57	-20.888	-20.735	-20.686	-20.161	-21.537	-19.887	-20.586	-20.509	-19.236	-20.792	-21.399	-20.722	-20.75	-20.292	-20.756	-20.968	-20.334	-21.903	-20.67	-21.493	-20.086	-20.849	-21.027	-19.892	-22.076	-20.851	-21.341	-20.929	-21.015
0.12981	0.79528	0.0061618	-0.47416	-0.27429	-0.53613	-0.47377	0.21749	0.20728	-0.46088	1.0323	1.4503	0.33402	0.69845	-0.24198	0.57419	-0.68306	-0.20421	-0.51803	-0.55088	-1.0036	-0.30495	0.81812	-1.0014	0.29721	0.62616	0.47214	0.229	0.010962	-0.040558	-0.33639	-0.33246	-0.58132	-0.19325	0.42625	-0.64321	0.66497	0.42577	-0.13195	0.015634	1.0168	0.43752	-1.5105	-0.64227	0.32957	-0.10761	0.92219	-0.23116	0.33385	-0.090584
1.9633	2.3194	2.2976	0.87905	3.0675	1.5583	2.1997	1.8329	2.065	1.9977	0.73977	1.0928	1.5398	1.2218	3.0533	1.9989	2.0223	1.9408	-0.26323	1.7557	1.1352	1.2207	2.0468	2.4721	1.0923	1.7794	0.4382	1.3312	2.035	1.4842	1.9517	2.4886	2.184	2.4504	2.6243	3.5051	2.4114	2.0898	1.7953	1.0286	1.6391	1.9375	1.7973	1.7758	0.96675	1.2489	1.4633	2.2887	2.4851	1.1504
2.6437	2.2692	2.321	3.839	3.0859	2.9055	2.6917	2.3543	2.2279	2.608	2.1262	2.7715	2.3128	2.1393	2.9762	1.8667	1.311	1.938	2.7453	2.5248	2.5982	2.1293	3.4455	2.3526	3.1852	2.033	3.0267	2.2053	3.1628	2.8615	2.1621	2.0048	2.1117	2.8313	3.1084	3.0218	2.7967	2.2576	3.1508	1.7459	4.0404	2.5197	2.0405	2.7467	3.5928	1.1908	3.3906	2.688	3.0632	3.3772
-8.883	-9.337	-9.1535	-9.7426	-8.1466	-8.2661	-9.3938	-9.1168	-9.0253	-7.4058	-8.2494	-9.0491	-8.7275	-9.3197	-9.6874	-9.4209	-8.1811	-7.9908	-8.3767	-8.7424	-8.1435	-9.6002	-10.395	-9.0905	-9.6257	-8.4317	-9.6549	-8.152	-9.6349	-9.4655	-8.6494	-10.417	-8.942	-8.4713	-9.2704	-8.7421	-9.0796	-8.2191	-9.2134	-8.8927	-8.2659	-9.8025	-10.31	-8.17	-8.7889	-9.5864	-9.6767	-8.9275	-9.3567	-8.4883
-23.307	-21.888	-21.777	-21.609	-22.856	-22.33	-22.76	-22.019	-21.119	-21.438	-22.129	-21.086	-21.584	-22.374	-22.953	-22.495	-22.81	-21.655	-21.832	-21.812	-21.668	-21.906	-21.743	-22.114	-22.99	-22.117	-23.227	-22.011	-21.974	-21.906	-22.152	-23.836	-22.072	-22.014	-22.251	-22.916	-23.015	-23.382	-22.584	-22.149	-22.083	-21.393	-22.341	-21.575	-22.358	-21.657	-22.464	-21.235	-23.7	-21.718
-1.666	-2.1006	-0.3714	-1.0084	-0.97106	-1.8692	-1.843	-1.6326	-0.33853	-0.37234	-1.8692	-1.2841	-1.7869	-0.913	-1.3304	-0.55608	-0.73058	-1.0189	-0.60098	-1.7315	-2.2595	-0.88187	-1.085	-0.73352	-0.50163	-1.2891	-1.6048	-1.4032	-1.1498	-1.1497	-0.13412	-2.4368	-1.2064	-0.83878	-0.77489	-1.3368	-0.8437	-1.2066	-1.343	0.015051	-0.99101	-1.8447	0.024057	-0.90134	-0.89478	-0.9011	-0.59489	-0.93516	-1.3003	-1.5943
4.7327	4.6268	4.9925	5.6558	6.0948	4.6318	5.2322	5.2916	4.9869	2.7897	5.274	4.5821	4.0705	5.2317	4.7005	6.4607	5.2103	4.4177	4.1322	6.5709	4.5086	4.304	5.1426	5.7178	5.1106	4.3619	4.3263	5.7213	5.4003	4.9364	4.8554	4.4387	6.1505	6.11	6.3363	5.3737	5.0888	4.7342	4.9876	5.2996	5.9081	5.0417	4.6557	4.5214	4.2817	4.6979	5.1478	3.7742	4.5862	5.6003
-5.6393	-5.3914	-6.0691	-5.124	-7.0281	-4.4137	-6.0457	-5.4368	-6.3311	-5.5264	-5.2585	-6.3044	-5.2471	-4.8218	-6.1835	-5.7967	-5.3631	-5.797	-5.8237	-5.5518	-5.7505	-5.7378	-6.7407	-7.2811	-5.5652	-6.3021	-6.7246	-6.0155	-5.2593	-5.0704	-5.9067	-6.5435	-5.4798	-5.3828	-5.8163	-5.7543	-6.1329	-5.2086	-4.8921	-5.6187	-5.3582	-4.9669	-5.8967	-4.4881	-5.8318	-4.8839	-5.5814	-5.4459	-4.7185	-6.1507
-14.37	-14.474	-15.604	-13.263	-13.38	-13.203	-15.162	-14.732	-15.187	-14.111	-13.448	-15.707	-14.277	-14.948	-14.407	-13.467	-13.219	-15.273	-14.95	-14.788	-14.61	-14.726	-14.238	-14.536	-14.748	-14.988	-15.102	-14.334	-15.013	-14.988	-14.041	-14.177	-14.487	-13.806	-15.408	-12.963	-13.823	-14.748	-15.164	-13.624	-15.29	-14.853	-16.131	-13.881	-14.861	-14.76	-14.554	-14.666	-15.03	-14.913
-10.538	-9.0488	-9.7812	-10.234	-10.209	-9.4369	-9.7224	-10.349	-9.754	-10.467	-9.8429	-9.5321	-10.153	-9.9311	-10.159	-10.838	-10.042	-10.506	-10.619	-9.9826	-10.68	-10.737	-10.621	-10.782	-10.354	-10.505	-10.473	-10.092	-10.628	-10.025	-9.5696	-9.9763	-10.978	-9.1474	-9.3573	-10.54	-10.065	-10.555	-10.67	-10.787	-11.259	-9.5141	-10.167	-10.064	-10.732	-10.461	-11.416	-10.483	-10.063	-10.866
-14.234	-14.092	-13.865	-13.05	-13.645	-13.38	-13.192	-13.655	-12.692	-13.807	-12.591	-13.84	-12.817	-12.711	-13.019	-12.243	-14.341	-13.992	-13.277	-12.999	-11.963	-13.622	-12.548	-13.689	-13.253	-11.968	-13.563	-13.101	-14.131	-12.243	-13.358	-12.716	-13.043	-12.338	-13.933	-13.551	-12.707	-14.5	-13.221	-13.469	-12.543	-13.536	-13.407	-13.062	-13.056	-12.469	-13.11	-14.973	-13.04	-13.223
-9.6157	-11.446	-10.221	-9.0293	-8.8982	-10.242	-10.187	-9.2945	-9.3173	-9.7885	-9.9637	-9.9112	-10.879	-9.8948	-10.872	-10.824	-10.166	-10.102	-10.522	-10.053	-10.962	-9.7716	-10.941	-9.5776	-10.956	-9.8361	-10.402	-8.8656	-11.361	-9.9901	-10.857	-9.7733	-10.492	-11.378	-10.47	-9.82	-9.7265	-10.818	-10.657	-10.225	-9.3422	-10.847	-10.444	-10.679	-10.921	-9.5463	-11.016	-10.235	-10.754	-9.9417
-12.291	-12.717	-13.604	-14.048	-13.743	-12.545	-12.939	-12.805	-12.779	-12.888	-13.426	-12.533	-12.81	-13.931	-12.863	-12.779	-13.343	-13.983	-11.947	-12.976	-12.672	-13.116	-13.632	-11.695	-14.021	-12.445	-12.877	-12.71	-13.316	-13.525	-12.613	-14.089	-13.074	-13.301	-13.632	-12.884	-13.467	-14.048	-12.908	-12.774	-14.228	-14.095	-14.045	-12.97	-13.181	-13.814	-12.001	-12.275	-12.43	-13.789
-5.3123	-5.9612	-5.2504	-3.8985	-5.2822	-5.2913	-5.0753	-5.4497	-5.2344	-6.57	-5.345	-5.4227	-5.6234	-5.3738	-5.5232	-4.845	-4.6534	-4.3115	-5.7917	-6.3593	-6.0093	-5.5032	-5.626	-6.0088	-6.4981	-6.4233	-4.9032	-5.7886	-5.7464	-6.3134	-5.7226	-5.5714	-5.8047	-5.8715	-6.0015	-5.2794	-5.7343	-5.1434	-5.4897	-6.3228	-4.6247	-4.9715	-5.462	-6.4322	-5.02	-5.6007	-4.8282	-5.582	-5.2418	-4.6866
-13.952	-14.19	-14.144	-13.876	-12.894	-12.128	-13.418	-14.14	-13.607	-13.003	-13.999	-14.801	-13.492	-13.844	-14.56	-12.666	-12.976	-13.498	-13.804	-13.804	-13.655	-13.427	-13.569	-13.907	-13.692	-14.213	-14.219	-14.718	-13.802	-14.173	-13.859	-13.79	-14.989	-14.582	-14.176	-13.695	-14.553	-14.449	-14.141	-14.075	-13.691	-13.238	-13.545	-14.113	-14.713	-15.056	-13.912	-14.228	-14.564	-13.817
-5.0761	-4.7207	-4.5368	-5.673	-5.4241	-4.483	-4.9272	-6.2238	-5.4836	-4.7034	-5.563	-5.1961	-5.301	-4.624	-4.1078	-5.822	-4.714	-4.6432	-4.8938	-3.9871	-4.3614	-4.6173	-5.012	-5.3057	-4.3407	-5.0609	-4.3785	-5.468	-5.3865	-5.1307	-4.3403	-4.3496	-5.1289	-5.2299	-5.2817	-4.6372	-5.3716	-3.911	-4.0103	-4.6332	-5.0511	-5.3841	-5.3462	-4.5413	-5.7758	-4.5326	-5.4539	-6.1418	-4.5546	-5.4224
-0.68919	-1.9016	-2.4145	-2.6319	-1.3105	-2.2098	-0.85193	-1.1993	-0.37362	-2.7301	-1.8062	-1.9399	-2.6121	-1.1265	-1.5659	-2.6214	-1.4345	-1.3475	-1.6793	-2.3874	-2.0774	-1.7183	-0.96854	-2.6649	-1.4762	-1.3921	-1.7661	-1.5108	-1.2785	-1.5795	-0.89345	-1.147	-1.128	-2.2804	-2.5523	-1.6679	-0.87412	-1.5354	-2.1179	-0.38342	-1.6918	-1.932	-2.8418	-2.0393	-1.1014	-0.43716	-1.1737	-2.7158	-1.8825	-1.7365
7.0328	7.8862	6.6589	5.9964	6.4404	5.9509	6.3575	6.0838	7.0143	7.4018	6.455	6.0826	7.1973	7.2858	7.005	6.2126	6.7452	6.7672	8.1353	6.6321	5.8226	6.5917	6.9639	6.4609	5.8007	6.7906	6.8103	7.8235	6.278	6.9673	6.3977	6.3663	7.1209	6.6995	7.1847	6.2604	6.5704	6.4538	8.1184	6.5217	6.1011	6.1592	8.3376	6.3879	7.3588	6.5363	6.8841	5.6684	5.816	6.6854
2.076	1.2528	1.7305	1.132	2.151	1.9649	2.5476	2.236	2.1692	2.5886	1.9051	1.583	1.5048	1.2855	1.3731	1.3638	1.5795	1.7415	1.7295	2.3933	0.67328	2.033	1.7603	1.0617	2.1557	1.0989	0.95178	2.4859	1.6111	0.71528	1.6466	2.434	1.4124	1.6519	2.1689	2.4531	0.49642	1.3567	1.4814	0.25378	1.6357	1.8744	1.8089	1.6101	2.6492	1.4887	1.2254	1.1306	2.0378	2.1007
-8.7634	-10.952	-9.972	-9.356	-9.1319	-9.8606	-8.6079	-10.304	-9.5567	-8.6135	-8.5904	-7.2713	-7.9957	-8.271	-8.6301	-8.5819	-9.6371	-8.7483	-8.9312	-8.3808	-7.4737	-8.9292	-9.5234	-9.5823	-9.6875	-8.151	-9.602	-10.123	-9.5736	-10.014	-9.7892	-9.3751	-9.8047	-9.3108	-9.1106	-9.8155	-9.8133	-9.3626	-9.1012	-8.5353	-8.1188	-8.817	-9.0644	-9.124	-9.8522	-8.0431	-9.239	-9.266	-9.5922	-8.6397
8.3495	9.2294	9.439	9.9032	9.8107	9.8286	9.9259	9.6204	9.4752	10.528	9.6517	9.156	10.439	9.9909	9.2748	9.3565	10.194	9.2769	10.44	10.11	10.773	9.9496	9.2798	10.102	9.951	9.3778	9.1496	9.9135	9.3312	9.7703	9.178	11.059	9.9872	8.799	8.769	10.991	10.271	9.1898	10.334	10.038	11.009	9.8233	10.342	9.0169	10.151	10.331	9.9641	8.7682	9.2834	8.8153
-4.8297	-4.7083	-3.9452	-5.0617	-3.6878	-4.7879	-5.8118	-4.3505	-5.1532	-5.7686	-4.5971	-4.1369	-5.1727	-5.509	-4.9049	-5.75	-6.0705	-5.5164	-4.6526	-4.9487	-4.619	-5.3779	-4.9766	-4.7033	-4.913	-4.6192	-5.2482	-5.2048	-5.1777	-5.2103	-4.32	-4.0365	-5.9378	-4.9218	-5.3482	-5.4121	-4.4324	-5.4534	-4.9063	-5.6792	-5.2804	-5.4282	-5.7315	-4.7228	-5.173	-5.8962	-4.7728	-4.7595	-5.279	-5.0192
-9.9498	-10.109	-11.824	-10.404	-10.382	-11.081	-11.381	-10.073	-10.848	-11.035	-11.308	-11.116	-10.783	-10.819	-11.077	-10.807	-11.428	-10.887	-10.671	-11.117	-10.604	-9.9403	-10.461	-11.575	-10.385	-11.088	-10.836	-10.606	-11.602	-10.89	-10.53	-10.699	-11.098	-11.853	-10.7	-10.258	-10.871	-10.809	-10.513	-10.786	-10.711	-9.9891	-10.356	-11.103	-10.728	-12.088	-11.598	-10.317	-10.378	-10.294
-11.75	-10.638	-12.163	-11.334	-11.504	-11.774	-11.048	-11.64	-11.537	-11.888	-12.049	-10.999	-10.487	-11.505	-11.439	-12.051	-11.974	-12.291	-11.871	-11.058	-11.907	-11.862	-12.627	-11.108	-11.496	-11.037	-11.676	-9.5603	-10.907	-11.645	-12.06	-12.855	-12.525	-11.041	-11.124	-10.812	-10.719	-12.394	-11.975	-11.078	-11.877	-11.517	-11.447	-10.727	-11.254	-11.357	-11.143	-10.468	-11.012	-11.336
-1.4324	-1.6861	-1.7653	-1.5672	-0.12575	-1.233	-0.6066	-1.3237	-0.53145	-1.3707	-1.2213	-1.3845	-0.87643	-2.1963	-1.0628	-0.24332	-0.90405	-2.7814	-2.0318	-1.4726	-2.0297	-0.85289	-1.2643	-2.2662	-1.2438	-2.1457	-2.1955	-1.5382	-1.4286	-1.4781	-1.423	-1.5401	-2.2872	-2.0106	-2.1517	-1.6952	-1.2613	-1.75	-0.75911	-2.2198	-1.3347	-1.4452	-1.384	-1.4803	-2.0923	-1.6455	-0.18722	-1.5401	0.15964	-1.7621
-11.49	-11.952	-13.295	-13.539	-13.783	-13.393	-13.101	-12.074	-13.324	-13.313	-13.54	-13.276	-13.019	-12.854	-13.657	-13.207	-13.556	-13.317	-12.538	-12.996	-12.745	-13.422	-13.76	-12.673	-12.807	-12.735	-12.723	-12.735	-13.787	-12.489	-12.368	-13.009	-13.476	-13.72	-12.384	-12.472	-13.133	-11.7	-11.776	-12.618	-11.469	-13.059	-13.248	-12.243	-12.572	-11.955	-13.63	-14.177	-13.297	-11.059
-0.50473	-2.0947	-2.4837	-0.68001	-1.6579	-2.6262	-1.8695	-1.6437	-1.5056	-2.3597	-1.3906	-2.9394	-0.62628	-2.1804	-3.0266	-2.6885	-1.0218	-2.4907	-1.0877	-1.634	-1.7863	-2.3855	-1.337	-1.6867	-1.3824	-0.74931	-0.99976	-1.0323	-1.5029	-2.3976	-1.8546	-1.714	-2.742	-2.6723	-1.323	-2.6734	-1.4954	-1.581	-1.8851	-0.52357	-2.1174	-1.0873	-1.7398	-1.4679	-2.5616	-1.902	-2.2879	-1.7494	-1.7381	-2.0297
-12.492	-13.713	-11.732	-12.89	-12.721	-12.481	-12.261	-11.896	-12.267	-13.067	-13.073	-11.869	-12.342	-13.376	-13.398	-13.778	-11.301	-14.958	-12.688	-13.899	-13.088	-13.106	-13.464	-13.172	-13.111	-11.644	-12.882	-12.095	-10.937	-12.984	-12.06	-13.427	-12.759	-12.911	-11.738	-11.946	-12.279	-12.902	-11.961	-13.036	-11.869	-11.733	-14.14	-12.691	-12.671	-12.551	-11.044	-13.393	-12.591	-11.473
8.4824	9.0735	8.4373	8.5626	8.202	8.6161	8.6091	9.8619	7.5568	8.9053	9.1329	8.5201	8.2069	8.5965	9.3916	9.0983	7.7143	9.4208	9.5782	8.8805	7.9208	8.1067	8.4154	9.6481	8.8175	9.5446	8.5934	8.4624	7.6494	9.1357	8.9659	9.5828	10.128	9.1087	9.4457	8.2624	9.1304	7.706	9.3257	9.4297	8.4686	8.6884	9.003	8.6829	8.1575	8.3563	9.8924	8.1851	9.3093	8.6683
-20.495	-20.971	-20.971	-19.768	-20.459	-20.827	-20.821	-21.43	-21.288	-21.347	-19.364	-21.555	-21.203	-21.559	-20.823	-21.019	-20.205	-20.957	-20.356	-19.612	-20.935	-21.801	-20.584	-20.355	-20.376	-20.595	-20.86	-20.939	-20.729	-22.031	-21.121	-21.227	-21.034	-20.931	-21.262	-21.032	-21.398	-20.613	-20.65	-20.338	-20.617	-20.061	-20.083	-21.226	-21.193	-19.921	-21.25	-21.174	-20.835	-20.927
-21.105	-22.736	-21.844	-22.264	-22.127	-21.039	-21.764	-22.646	-22.564	-20.609	-22.758	-22.286	-23.158	-21.69	-22.657	-22.305	-22.903	-22.305	-21.914	-22.867	-21.248	-23.167	-22.842	-22.866	-23.126	-22.083	-22.068	-21.999	-22.587	-23.535	-22.145	-22.912	-22.259	-21.083	-23.508	-22.082	-23.037	-21.176	-22.777	-21.699	-22.34	-22.589	-22.093	-21.845	-23.14	-22.055	-21.779	-22.858	-22.386	-23.166
-11.939	-11.664	-11.295	-11.728	-11.238	-11.029	-11.546	-10.963	-12.728	-11.593	-12.207	-11.983	-11.752	-10.919	-11.344	-11.427	-10.928	-12.184	-11.855	-11.696	-11.377	-12.103	-11.405	-11.114	-12.653	-12.025	-11.387	-11.763	-12.09	-12.024	-12.461	-12.241	-11.249	-11.519	-12.548	-11.588	-10.658	-11.098	-10.584	-10.961	-12.049	-12.412	-11.884	-11.55	-12.353	-11.72	-12.618	-11.116	-11.943	-11.317
6.2082	7.7705	7.0309	6.9845	6.9766	6.3031	7.3348	6.8813	6.8027	5.7359	6.2292	5.9002	6.9835	7.4835	5.5025	7.5494	6.5968	6.8836	7.0612	5.6447	7.9337	6.5979	5.6419	6.4293	7.5103	6.3952	7.1918	6.7304	6.3443	7.5539	7.1231	7.142	6.9822	7.0209	6.5674	7.1737	6.3573	7.4284	5.2625	6.9577	7.0949	6.0594	6.7873	6.0888	5.7283	7.0663	7.1476	6.6515	7.5939	6.863
-7.6533	-8.1729	-7.1424	-7.5561	-8.3722	-6.9268	-7.256	-7.1627	-7.5726	-7.7163	-7.7603	-7.4834	-7.0061	-7.9893	-7.7012	-7.0854	-7.3425	-8.4242	-7.8085	-7.2801	-7.576	-7.0214	-6.5971	-7.2364	-7.3346	-7.0802	-7.5636	-7.5753	-8.1129	-8.2765	-6.9649	-7.5049	-7.6039	-7.3267	-6.6478	-7.1224	-6.83	-7.5852	-7.9337	-7.1661	-7.8658	-8.7129	-6.8832	-7.7353	-7.2221	-7.2484	-7.0974	-8.3973	-7.5125	-7.0485
0.71056	0.68605	0.98812	-0.078735	0.44036	0.021178	-0.52588	-0.40596	-0.75134	-0.069268	0.31928	0.33771	0.83432	0.56427	-0.27311	-0.16649	0.36135	-0.69358	0.26498	-0.31876	-0.28385	-0.023012	0.1216	-0.18001	0.13097	-0.23842	-0.085442	0.26296	-0.1027	-0.079531	1.1206	-0.041452	-1.6866	0.38889	-0.95481	-0.57098	0.22756	0.45406	-0.2438	-0.55436	-0.23998	0.53806	-0.73518	0.58584	1.4616	1.0382	0.99065	-0.58239	-0.017825	-0.30114
2.5133	2.7217	3.132	2.4473	3.1782	3.0596	3.1828	3.3388	2.2866	2.828	2.5754	2.4356	2.48	2.766	3.7337	3.8008	2.9575	2.6338	3.7798	3.7284	2.6219	3.4305	2.8133	2.7079	3.0379	2.9697	3.212	3.878	2.7284	2.6529	2.6943	2.4612	3.025	3.2755	2.8764	2.8261	2.1743	2.7099	3.6639	2.8018	3.1275	3.7339	3.1052	2.0888	3.2932	2.1374	2.5371	3.9841	4.0006	2.8933
1.4267	1.1042	0.98046	0.82237	0.47729	1.7697	0.30778	1.7123	2.0818	1.0112	1.6861	1.857	1.4549	1.4365	1.9514	1.8175	0.26042	2.0756	1.8027	1.3877	0.74559	2.1527	0.42811	0.92444	0.54763	1.6612	1.4009	0.99977	1.1467	1.669	0.37797	0.56314	0.89016	1.0853	0.4044	1.8428	0.66383	1.9159	1.2682	1.2077	0.92877	0.15239	1.7995	2.1946	1.2223	1.1932	1.4253	1.6311	0.92639	1.6432
0.49322	0.49462	-0.39766	0.25504	-1.2012	-0.049527	0.16965	1.1145	-0.053684	-0.51729	-0.39257	0.1649	0.023084	0.5091	0.37715	-0.10794	0.55944	0.031901	-0.21317	-0.33659	-0.5679	-0.13564	0.27885	-0.92085	0.97592	-0.75889	-0.37097	-0.54706	-1.4654	0.49204	-0.043866	-0.53218	-0.15809	0.72067	-0.71765	0.78246	0.2793	0.65608	-0.23997	0.18128	-0.78744	-0.47011	1.2113	0.6394	0.24287	0.44158	-0.6088	-0.5785	-0.15123	1.0527
4.723	6.4387	6.3999	6.2651	7.5768	6.4701	6.5163	6.6754	6.9506	6.4125	6.9585	7.2201	6.4884	7.0491	6.5802	6.8538	6.6586	7.0163	7.538	6.9542	7.6413	7.2652	7.086	6.9257	5.6852	7.7321	8.0081	6.9095	6.403	5.4968	7.7197	6.6163	6.5173	7.5377	6.6001	5.9816	5.1229	7.2209	5.9839	5.9965	6.6298	6.9409	7.4037	7.9303	7.9407	6.7254	7.1769	6.7609	6.3986	7.0848
-22.189	-21.906	-21.909	-22.055	-22.486	-21.026	-22.444	-21.831	-22.821	-20.888	-21.631	-22.632	-21.365	-22.289	-21.431	-22.725	-23.13	-22.416	-22.195	-22.486	-22.797	-22.672	-21.479	-22.342	-20.748	-22.781	-23.427	-22.867	-22.541	-21.907	-22.341	-21.812	-23.132	-22.441	-22.427	-22.693	-21.643	-23.113	-20.766	-23.623	-22.603	-23.265	-21.823	-21.153	-22.022	-21.678	-22.109	-22.822	-22.334	-22.037
-7.9401	-6.8397	-8.5397	-6.5539	-7.7058	-7.8835	-7.0928	-6.8841	-6.7422	-7.754	-8.2676	-8.165	-7.148	-8.316	-8.2226	-8.367	-7.3473	-6.5983	-7.3509	-7.0442	-7.5464	-6.5418	-8.8561	-7.503	-7.1733	-6.637	-7.9034	-7.5866	-7.2982	-8.0491	-7.3325	-7.3535	-6.339	-6.2583	-7.2576	-7.692	-7.0903	-7.5472	-8.2407	-8.8191	-8.5699	-7.0646	-7.7751	-8.0494	-8.0718	-7.212	-7.1375	-7.8928	-6.9361	-7.2966
-12.137	-11.434	-10.774	-11.49	-12.037	-12.245	-11.646	-11.738	-11.521	-11.784	-11.844	-12.355	-11.118	-12.294	-12.643	-12.132	-11.573	-10.828	-11.538	-10.313	-11.402	-12.186	-11.275	-11.473	-11.972	-11.825	-10.906	-12.628	-11.504	-12.031	-12.689	-11.629	-12.318	-12.268	-11.127	-11.748	-12.312	-11.657	-11.475	-11.964	-11.329	-11.291	-11.008	-11.735	-12.339	-12.476	-12.37	-11.475	-11.065	-12.661
-11.473	-11.312	-10.957	-11.728	-13.108	-11.73	-12.085	-12.584	-11.828	-12.947	-11.76	-12.026	-12.289	-11.162	-11.59	-10.464	-11.526	-11.693	-12.067	-10.992	-11.908	-11.673	-10.239	-11.31	-12.018	-10.983	-12.873	-11.273	-10.932	-12.092	-11.414	-12.252	-10.766	-11.642	-11.828	-12.965	-9.779	-11.115	-11.859	-11.828	-11.044	-10.379	-10.723	-10.886	-11.931	-11.094	-13.266	-11.701	-11.047	-12.047
-5.8753	-7.2561	-4.8284	-5.6003	-6.1365	-5.5699	-7.9754	-6.6449	-5.6736	-6.611	-5.2078	-7.161	-6.4425	-6.445	-6.8913	-6.8928	-6.1569	-6.7479	-6.5607	-5.6749	-7.0258	-7.3106	-7.141	-5.9488	-6.8422	-6.4454	-5.0122	-5.6046	-6.3102	-5.6759	-6.9952	-7.1768	-6.9455	-6.4335	-7.4034	-7.3037	-6.161	-7.1813	-6.7858	-7.1791	-5.8667	-7.074	-6.0164	-6.5778	-8.176	-6.5146	-6.0856	-5.0438	-6.3774	-5.1551
-8.7834	-9.2323	-8.2489	-8.5548	-9.4362	-9.2959	-8.9509	-9.2034	-9.4357	-10.072	-10.116	-8.8705	-9.4785	-8.9457	-8.8995	-9.8956	-10.235	-9.9359	-8.6569	-9.2568	-9.6753	-9.2545	-7.8399	-9.3005	-10.178	-10.019	-9.964	-8.9308	-11.27	-9.6079	-9.4058	-9.2275	-10.63	-9.3735	-9.1302	-9.1904	-9.2105	-8.7668	-8.8068	-9.2335	-8.7831	-9.8857	-9.0679	-9.4834	-10.653	-8.8584	-9.9382	-9.2127	-9.0425	-9.7342
-3.9499	-3.6431	-3.9819	-3.716	-3.243	-3.0113	-4.3472	-4.0004	-3.7459	-3.4285	-4.4457	-4.3288	-3.9665	-4.157	-2.5481	-3.4417	-3.573	-3.6385	-3.3295	-4.1326	-2.1978	-4.2516	-3.6622	-4.7063	-4.5178	-4.5449	-3.4292	-3.7773	-4.682	-3.7689	-3.8801	-3.8951	-4.0423	-3.7702	-3.228	-3.9516	-3.915	-3.8029	-3.611	-3.9739	-4.6898	-4.2143	-2.7795	-4.3747	-4.2761	-3.7343	-3.0758	-2.8807	-4.6752	-3.3103
-12.885	-12.843	-13.213	-13.756	-13.833	-12.834	-12.973	-12.192	-13.28	-12.359	-12.376	-12.215	-12.525	-12.473	-12.735	-12.274	-12.959	-13.482	-13.316	-12.511	-12.665	-13.415	-13.13	-13.243	-13.398	-12.51	-12.23	-12.859	-12.35	-13.026	-13.462	-13.138	-12.315	-12.243	-12.928	-12.87	-12.628	-12.86	-11.96	-14.243	-11.851	-11.489	-14.13	-13.882	-11.98	-12.901	-12.869	-12.797	-12.034	-11.608
1.4609	-0.32506	0.81463	0.29928	0.83797	0.86307	0.97415	-0.24104	0.7078	0.015309	-0.017558	1.2338	0.059257	0.015262	0.48766	0.93332	1.1672	-0.30457	0.96459	0.91073	0.50179	-0.51615	-0.34524	1.1684	0.82922	0.53877	1.861	0.48455	0.71788	-0.68693	0.24292	-0.19398	0.39904	1.9035	-0.043327	0.27997	0.49453	1.0684	0.49299	-0.24303	0.85199	0.4876	1.3808	0.18492	0.1755	-0.28221	0.45852	1.4114	-0.18473	1.1738
-3.186	-4.1423	-3.7813	-3.2657	-3.0403	-1.686	-3.8624	-2.8466	-1.5956	-4.3427	-4.8645	-3.5115	-3.1672	-3.733	-3.5459	-3.0655	-5.2864	-3.164	-3.4087	-3.1879	-2.6699	-1.8358	-3.5253	-3.2443	-2.5634	-3.8745	-3.3265	-1.885	-2.3075	-2.6177	-3.4228	-2.5727	-3.9443	-3.1392	-2.1222	-3.3587	-2.2788	-3.4489	-3.4803	-2.7469	-2.6393	-3.4858	-5.3445	-3.3062	-4.0309	-3.6323	-3.8021	-2.9952	-3.9486	-2.5717
-1.9497	-1.9455	-1.9027	-0.51491	-1.5512	-1.2879	-1.6135	-1.0983	-0.62142	-1.1317	-2.2854	-0.047166	-1.7294	-1.4641	-1.1906	-2.1616	-2.0287	-1.3323	-1.6126	-1.4789	-2.1613	-1.6181	-1.788	-2.0535	-0.9841	-1.8714	-0.91131	-1.2332	-0.64381	-0.92964	-1.3066	-1.4861	-1.1186	-1.403	-1.4339	-1.9831	-1.3798	-2.1971	-1.0287	-2.1324	-0.86475	-2.1673	-2.0758	-1.9532	-1.73	-2.4869	-1.8501	-1.4891	-1.0647	-1.1724
-3.8203	-4.6612	-5.4642	-4.8671	-4.0051	-3.8063	-5.2683	-5.6626	-5.0472	-4.5696	-4.6325	-5.2322	-4.8679	-5.2759	-4.3766	-5.9815	-4.1208	-4.4958	-4.4982	-5.6504	-4.1068	-5.3327	-5.9589	-3.6389	-3.918	-5.4431	-4.7348	-4.6909	-6.2617	-5.0455	-4.3535	-4.0564	-3.9671	-4.2535	-5.3264	-4.5233	-3.9382	-4.5265	-5.3396	-4.3551	-5.4093	-4.285	-5.559	-4.6736	-5.2496	-5.6415	-4.5555	-4.7755	-4.5549	-4.9146
-22.253	-21.085	-22.852	-22.278	-23.801	-23.053	-22.704	-22.292	-22.984	-22.794	-22.833	-21.568	-22.187	-21.613	-21.897	-22.206	-23.07	-22.339	-22.179	-22.886	-22.694	-21.317	-22.701	-22.083	-22.887	-21.771	-22.309	-22.766	-23.017	-22.492	-21.694	-22.431	-21.615	-21.743	-23.273	-22.351	-23.069	-23.669	-22.977	-22.699	-22.298	-21.714	-21.428	-21.714	-23.052	-23.358	-21.758	-23.416	-22.428	-22.196
-9.9532	-8.4314	-8.7945	-8.5583	-8.5033	-10.051	-10.069	-8.3497	-9.7067	-9.0514	-9.4116	-9.0535	-9.0238	-8.8635	-8.6622	-8.611	-8.9664	-8.282	-9.2779	-8.3708	-8.7258	-10.506	-8.9655	-10.133	-8.4697	-8.7866	-7.9022	-9.0015	-8.0398	-9.1927	-9.203	-8.967	-9.1603	-8.8625	-9.3375	-9.7956	-9.846	-8.3954	-9.8257	-8.7457	-8.7705	-9.4692	-9.0158	-10.232	-9.8377	-9.2717	-9.1029	-9.2225	-9.1387	-8.2517
3.5662	2.593	3.6861	2.6439	3.4468	2.0821	3.7776	3.4768	2.9653	3.2279	3.0609	2.0448	3.1463	3.2004	2.758	2.4307	3.4132	3.6925	3.5756	2.953	3.4286	1.8526	3.12	3.1151	2.5745	3.137	3.0549	3.0069	3.3696	2.4689	1.8822	3.7174	2.9429	3.0555	3.8268	2.8879	2.8948	3.4396	2.5229	2.6444	3.3765	2.5603	2.4125	3.2298	2.3908	3.4632	3.8557	3.1765	3.4165	2.2445
-2.9968	-3.9163	-2.2859	-2.316	-1.9649	-2.967	-2.7963	-3.1729	-3.2452	-2.3999	-1.9403	-0.89041	-3.3601	-1.8638	-2.3586	-2.9119	-1.1533	-1.652	-2.8507	-2.8416	-1.2904	-1.5336	-2.762	-2.0887	-2.8669	-3.1622	-3.2424	-2.8984	-3.1563	-2.5154	-1.3889	-2.4276	-1.7842	-2.2969	-3.4548	-3.4667	-2.3341	-2.1464	-2.0902	-2.4546	-3.0663	-1.5817	-1.701	-2.9922	-1.511	-2.4965	-3.047	-2.3498	-2.564	-3.4262
8.842	8.1914	7.9255	8.4882	9.1934	8.8409	8.4157	8.235	7.6959	9.1946	9.6486	8.9882	8.7477	9.1441	8.9639	9.0414	9.1041	9.9626	8.4932	8.4182	9.0664	8.2697	8.439	8.2279	8.8612	9.0271	8.518	9.1218	8.3145	9.8268	8.8032	8.0392	9.1492	9.1078	7.8147	8.1883	9.4487	9.2076	8.1313	8.854	9.6742	8.7651	8.1353	8.693	8.5605	8.8817	8.0127	8.8247	9.0108	9.2221
-3.0678	-5.7201	-5.1288	-3.5276	-3.4671	-3.4733	-2.9734	-3.2355	-3.3998	-3.9151	-3.7885	-3.6381	-2.3793	-3.9549	-3.9446	-4.5876	-2.922	-4.6984	-4.4384	-3.5484	-3.7024	-4.069	-4.2504	-4.6138	-3.7306	-4.4388	-4.326	-3.2076	-2.7556	-4.5079	-3.4768	-4.8951	-4.6981	-5.1656	-3.9494	-4.7963	-3.3593	-3.2023	-3.0861	-2.7277	-3.1388	-2.3605	-3.8611	-3.7705	-3.5611	-3.6494	-3.0113	-3.9451	-4.1234	-3.9255
-13.285	-13.838	-13.434	-13.461	-14.316	-14.095	-13.668	-12.477	-14.131	-14.756	-14.076	-13.008	-14.02	-14.599	-15.595	-13.986	-14.327	-13.83	-13.867	-13.885	-14.107	-12.923	-13.735	-14.169	-12.89	-14.337	-13.858	-14.472	-14.398	-13.666	-13.678	-12.581	-14.638	-13.528	-14.223	-14.72	-14.231	-14.016	-12.751	-14.575	-14.537	-14.039	-14.339	-13.901	-13.762	-15.028	-14.886	-13.652	-13.389	-14.591
-3.0138	-2.9594	-4.1195	-4.3126	-3.8041	-4.4678	-4.9917	-4.369	-3.9059	-4.2266	-5.0924	-5.2681	-3.3906	-3.4781	-3.2763	-3.1301	-2.8716	-3.7713	-4.5517	-4.2934	-3.4608	-3.9613	-3.2233	-4.2328	-4.2419	-4.3405	-2.9635	-4.8059	-4.4895	-4.7943	-3.5772	-3.8766	-3.7013	-4.3971	-3.4321	-3.0558	-3.3126	-3.781	-4.0215	-4.0017	-4.157	-3.2164	-5.1129	-4.1329	-4.8648	-3.3027	-3.7377	-3.7016	-4.5212	-3.1282
2.3231	3.8863	2.1978	2.4186	3.5164	4.4674	2.5275	2.148	3.4966	3.386	2.5026	2.7516	2.5952	4.6563	3.3183	2.8549	3.2411	3.3639	2.0573	2.2931	4.5776	2.5017	2.8434	3.6802	3.3074	3.4417	2.5304	3.2395	3.245	3.5004	3.0245	2.0701	2.533	2.2534	2.6492	3.2537	3.8849	4.0281	2.4914	2.3772	4.1199	2.612	3.1723	2.3887	1.7643	2.7054	3.6576	2.8388	2.8692	2.8742
0.25235	-0.88444	-0.99127	-1.0258	-0.84591	-0.15845	0.31701	-0.44215	-1.3096	0.45977	-0.2258	0.16916	0.44136	0.2637	0.41752	1.0467	-0.63091	-0.51533	0.6704	-0.085005	-0.013271	0.36788	-1.7291	-1.2525	-1.4688	0.44366	0.45647	-0.67144	1.0853	-0.3754	-0.48971	1.4539	-0.25966	0.59243	-0.58054	-0.98399	0.099678	0.55348	0.71645	0.027753	1.3144	-0.2632	-1.5081	0.46655	0.08464	-0.26433	-0.45277	0.33654	-0.88006	-0.21418
-0.095974	-0.37835	-1.571	-1.1667	-0.93768	0.73693	-0.086903	0.24469	0.20407	0.37913	-0.69048	1.2903	-1.5956	-0.49558	0.029981	-0.33065	0.40616	0.40526	-0.56501	0.34023	-0.86462	0.0055972	-0.10311	0.85556	0.11426	-0.68659	0.79179	-0.21908	0.44476	-0.99748	-0.19026	0.23575	1.1711	-0.023825	-0.69704	0.058671	0.23142	-0.60378	-0.36722	-0.44328	-0.70554	-1.113	1.5572	0.057997	-0.96937	-0.46953	0.6127	-0.84876	0.65666	-0.12373
-10.149	-11.803	-9.972	-11.148	-11.203	-11.953	-10.965	-11.162	-9.3252	-11.943	-10.463	-10.677	-10.108	-11.038	-9.9731	-11.806	-11.378	-10.718	-10.71	-11.032	-11.603	-11.373	-11.043	-10.816	-10.212	-9.8354	-10.43	-11.251	-10.081	-10.937	-11.017	-11.465	-10.806	-11.328	-10.732	-10.915	-10.307	-10.638	-10.634	-12.009	-10.303	-10.743	-10.778	-10.458	-9.1169	-10.183	-11.25	-10.041	-11.306	-11.001
-15.029	-16.207	-14.342	-14.386	-13.252	-14.035	-14.604	-13.398	-14.519	-14.159	-14.716	-14.584	-14.972	-14.843	-15.032	-14.464	-14.466	-15.608	-14.59	-13.912	-13.873	-14.281	-14.38	-14.085	-14.154	-14.185	-14.356	-14.799	-14.508	-15.042	-14.416	-14.272	-14.501	-15.494	-13.969	-13.947	-14.437	-14.192	-14.064	-14.182	-14.968	-14.455	-14.296	-14.727	-14.757	-14.544	-15.701	-15.201	-14.519	-14.872
-3.4422	-4.5305	-3.739	-2.8594	-4.8254	-4.6236	-3.9297	-4.2159	-2.257	-3.3153	-4.8522	-4.296	-2.7775	-4.0427	-3.2051	-3.8538	-3.2862	-4.6171	-3.9654	-3.8721	-3.7876	-3.7675	-4.5872	-4.1612	-3.1836	-3.9296	-4.1047	-3.3607	-3.7892	-2.9441	-4.2455	-3.3143	-3.0953	-3.0101	-3.0855	-4.1321	-4.136	-4.3084	-3.746	-4.1736	-3.7278	-4.212	-1.9225	-4.1939	-4.1898	-3.614	-3.4677	-3.9718	-4.787	-3.4674
-11.507	-10.585	-12.102	-9.6503	-11.225	-10.177	-10.766	-10.575	-10.963	-10.961	-10.622	-11.485	-11.228	-11.893	-10.041	-10.675	-10.67	-11.051	-11.743	-10.477	-12.149	-11.143	-10.398	-11.605	-11.158	-10.468	-11.425	-10.743	-10.001	-10.288	-10.526	-11.368	-10.03	-11.02	-11.546	-9.9783	-10.551	-10.916	-10.105	-12.143	-10.414	-11.014	-12.335	-9.6522	-10.883	-12.389	-10.685	-10.091	-10.272	-11.687
-14.089	-14.653	-14.385	-13.464	-13.401	-13.903	-13.817	-14.324	-15.095	-13.504	-14.109	-13.482	-14.383	-15.686	-12.848	-13.111	-14.9	-14.847	-13.893	-14.335	-14.168	-15.415	-14.37	-13.769	-14.491	-13.729	-15.135	-14.041	-13.625	-13.458	-14.672	-14.946	-14.01	-14.813	-12.809	-14.039	-14.501	-13.375	-13.548	-14.291	-13.75	-14.891	-14.751	-12.702	-13.99	-13.714	-14.251	-14.851	-15.249	-13.957
-22.371	-22.467	-22.277	-21.626	-22.923	-20.894	-22.641	-21.989	-21.863	-22.157	-21.275	-21.729	-22.668	-22.412	-22.434	-21.896	-21.991	-22.792	-21.162	-22.342	-22.327	-22.765	-22.03	-22.49	-22.512	-21.809	-22.758	-21.677	-21.421	-22.335	-22.334	-22.491	-21.542	-22.022	-21.66	-21.983	-22.334	-23.172	-21.974	-21.217	-21.254	-21.041	-22.02	-22.237	-22.764	-23.133	-21.87	-21.811	-21.531	-21.67
-4.143	-3.9001	-3.2363	-1.8317	-3.9741	-2.8185	-3.0634	-2.8248	-3.0151	-2.8017	-2.6882	-4.0303	-3.2441	-2.669	-2.5703	-2.346	-2.8473	-3.1001	-3.3244	-2.9524	-3.0148	-3.2311	-3.1597	-2.177	-4.3072	-2.7508	-4.1159	-3.7858	-4.0647	-2.9428	-3.521	-3.277	-2.9333	-2.6999	-3.2861	-3.5784	-4.3208	-3.9726	-3.9572	-3.6081	-1.7519	-2.5736	-2.7137	-2.7104	-3.34	-3.1495	-3.3889	-2.8716	-3.7174	-2.6397
-3.0946	-3.4887	-3.8704	-4.8706	-3.3379	-3.9588	-2.9988	-3.3106	-3.1528	-3.7695	-2.0824	-4.1124	-3.7751	-3.1307	-3.3587	-2.8141	-3.1569	-3.7295	-1.9015	-3.428	-4.8107	-2.8744	-2.4775	-2.9566	-2.9717	-2.9136	-3.6102	-3.9952	-2.8731	-3.3212	-3.3478	-4.4815	-3.1645	-4.1129	-2.2807	-3.5804	-2.9044	-4.4526	-3.5459	-4.3999	-2.9544	-4.5997	-3.6248	-3.4219	-4.0149	-2.9216	-3.0497	-4.8348	-2.0234	-3.8874
-10.507	-11.104	-10.138	-9.8941	-9.9478	-10.734	-10.02	-11.16	-10.177	-11.812	-8.9119	-11.564	-10.656	-10.926	-11.603	-10.943	-10.205	-11.999	-11.046	-10.604	-10.738	-10.55	-9.6973	-11.18	-11.031	-10.639	-9.8023	-10.821	-9.8216	-10.269	-10.816	-10.845	-11.006	-11.058	-11.263	-10.358	-10.44	-9.8052	-10.979	-9.7855	-10.299	-10.781	-11.537	-10.837	-10.366	-10.994	-10.167	-10.268	-9.9047	-11.083
0.23083	-0.20701	-0.16959	-1.0702	-0.53689	-0.87836	-0.94574	-0.88595	-0.785	0.0011084	-0.84134	-1.1832	-1.4317	-0.99446	-0.99952	-0.21644	-0.57689	-0.91967	-0.053398	-1.3656	-1.831	-2.0246	-0.37107	0.096357	-1.3744	-1.0398	-2.3238	-0.23027	-1.8933	0.45337	-2.319	-0.47482	-1.7706	-0.88045	-0.77927	0.31834	-0.49496	-1.9084	-0.74131	-1.0838	-1.1358	0.056422	0.30903	-1.117	-0.38024	-1.3147	-0.87001	-0.3957	-0.69027	-0.30381
-1.773	-0.7356	-1.0669	-1.4307	-1.8716	-1.2824	-1.2141	-0.96724	-0.80354	-1.1563	-0.52317	-1.2032	-1.3445	-1.6075	-1.8091	-1.0823	-1.1498	-1.4005	-1.1692	-2.0847	-1.7683	-0.30072	0.27073	-1.6002	-0.36419	-1.0443	-1.3663	-0.77462	-0.62631	-1.3667	-1.5857	-0.43662	-0.9707	-2.2146	-0.89989	-1.5635	-0.75612	-1.671	-0.34138	-1.3079	-1.7096	-1.758	-1.4707	-1.9508	-0.73943	-0.83058	-0.48103	-1.1172	-1.1174	-1.82
-3.6456	-3.7424	-4.0495	-4.3654	-5.0949	-4.0072	-3.7255	-3.6948	-3.5316	-2.8614	-3.8622	-3.5084	-3.4454	-2.8186	-3.5896	-3.1384	-2.9842	-3.1963	-2.8645	-3.3626	-3.7247	-2.8517	-2.2842	-2.5619	-4.125	-5.215	-3.2653	-3.4384	-3.5511	-4.4042	-3.625	-4.3916	-4.4675	-3.179	-3.8013	-3.6857	-3.9457	-4.1734	-3.4907	-2.8184	-4.2756	-3.7687	-3.8044	-4.3056	-3.7074	-3.8526	-3.8208	-3.0686	-3.2865	-3.2922
-4.0106	-4.0044	-4.2995	-5.6401	-5.8657	-5.225	-5.0114	-6.3176	-4.676	-4.6485	-5.2292	-4.202	-5.6671	-5.2082	-5.4625	-5.3365	-5.0182	-4.961	-4.6675	-4.1311	-4.3763	-6.3191	-5.0437	-5.1465	-5.5954	-3.9189	-5.2644	-4.4342	-5.5381	-4.5344	-6.0572	-5.0986	-5.733	-4.699	-5.8563	-5.13	-6.177	-4.2381	-5.8018	-5.3303	-5.334	-4.5212	-5.4184	-5.0036	-4.8494	-4.8918	-5.7589	-5.5673	-4.9718	-5.2307
1.8992	1.8943	2.2674	1.8201	1.3344	1.3695	0.66279	3.0085	1.6669	0.50916	1.4671	1.8812	2.5468	2.342	1.7281	2.0006	2.1317	2.7173	2.2712	2.8676	1.5372	2.014	2.2636	1.4301	0.81001	1.1493	1.1737	2.8306	1.2184	2.042	1.5318	1.387	1.7532	1.9459	1.6214	1.2438	2.385	2.186	2.3342	1.2977	1.1613	1.8449	1.8802	1.098	0.93675	2.5462	1.9373	2.5641	2.0848	1.6114
-9.0215	-9.6644	-8.9727	-8.61	-9.4156	-9.886	-9.4789	-9.1951	-9.512	-9.6759	-9.2149	-9.9758	-9.4378	-9.6263	-10.513	-9.9408	-8.6608	-10.407	-10.291	-9.1209	-9.4476	-10.406	-9.5052	-8.736	-8.8632	-9.0293	-10.347	-9.5298	-9.5418	-9.7663	-8.5215	-10.679	-9.5326	-9.7061	-9.2148	-9.2546	-10.316	-10.117	-8.9443	-9.4797	-8.7194	-9.3195	-9.477	-8.9277	-10.327	-8.7228	-9.2845	-10.483	-9.3487	-9.8964
8.8739	8.8275	8.6465	9.2647	7.5993	7.8228	8.722	8.8514	7.4685	7.9486	7.1595	8.2169	8.2166	8.5485	9.0387	10.304	8.4351	8.2884	8.4277	9.0181	8.2075	8.2007	9.7792	9.3263	9.1461	8.1184	8.4127	8.0698	8.8426	9.3708	8.4369	9.3374	8.421	9.3674	7.2271	8.9203	7.5422	7.5124	9.4771	7.8029	8.2032	8.6387	8.4817	8.0588	7.8842	9.2495	8.6656	10.29	9.8562	8.6715
-6.2741	-7.1116	-6.6168	-6.7842	-5.3353	-6.7344	-7.348	-6.4816	-6.7448	-6.8951	-4.9735	-7.2678	-6.4874	-6.9408	-5.8141	-5.9504	-6.877	-6.3471	-7.1291	-6.5374	-7.3827	-6.349	-6.3162	-6.321	-5.4061	-6.7072	-6.1632	-6.4794	-6.9218	-4.9751	-5.9086	-6.154	-5.5214	-6.1482	-5.9818	-6.3738	-6.6264	-6.0362	-6.6227	-5.8142	-6.5235	-5.4278	-5.751	-6.028	-5.7664	-6.1426	-6.664	-5.8238	-5.6515	-6.2867
-13.122	-13.563	-14.028	-13.664	-13.533	-13.65	-13.557	-12.935	-14.94	-14.775	-15.061	-13.412	-14.022	-13.019	-13.254	-13.58	-13.142	-14.277	-14.277	-14.114	-12.976	-13.753	-13.796	-13.18	-14.467	-14.104	-13.428	-13.762	-13.996	-14.403	-13.044	-14.212	-14.344	-14.298	-12.964	-14.316	-13.514	-13.772	-14.675	-14.133	-14.01	-15.429	-14.118	-13.872	-14.416	-12.876	-13.66	-14.589	-13.946	-13.142
-1.7227	-1.9092	-1.9511	-2.6186	-3.1057	-2.9482	-2.2016	-1.9734	-2.3679	-1.9601	-2.3946	-1.3603	-1.7461	-2.6242	-2.7121	-3.9909	-1.7154	-3.1764	-3.4212	-2.5945	-2.3922	-4.1945	-1.586	-3.2631	-2.5698	-3.1774	-2.5261	-2.6536	-2.6936	-1.6068	-1.7606	-2.5951	-2.6918	-2.1454	-2.976	-3.5629	-1.8355	-2.1139	-3.0788	-2.6523	-2.2381	-1.985	-3.2819	-2.6207	-2.8583	-2.6557	-3.6291	-3.8728	-3.9112	-3.3358
-14.643	-13.464	-15.278	-13.737	-14.537	-15.206	-14.207	-15.115	-14.962	-14.953	-14.392	-15.492	-13.731	-15.44	-15.273	-15.87	-15.148	-14.438	-15.16	-14.505	-15.03	-15.304	-14.592	-15.395	-14.193	-14.037	-15.058	-14.263	-14.23	-14.734	-13.787	-14.405	-14.441	-14.583	-14.517	-14.55	-12.211	-14.53	-15.039	-14.356	-15.416	-14.911	-14.749	-14.666	-14.392	-14.307	-14.561	-13.607	-13.836	-15.308
-12.93	-12.931	-13.24	-13.484	-13.442	-13.173	-12.548	-14.557	-13.636	-13.296	-12.806	-13.333	-14.221	-13.085	-13.608	-13.354	-13.252	-12.686	-13.155	-13.179	-13.672	-14.188	-13.365	-14.097	-13.291	-12.568	-13.7	-12.379	-12.558	-13.218	-13.46	-13.764	-12.967	-13.583	-13.173	-14.187	-13.528	-14.22	-12.695	-13.566	-12.565	-13.136	-13.559	-12.186	-12.607	-12.985	-13.548	-13.718	-14.349	-13.555
-2.7951	-3.3464	-3.8243	-3.5273	-3.0952	-4.2489	-2.9407	-4.81	-2.5588	-4.1339	-4.1501	-3.962	-4.3039	-4.4181	-4.806	-2.5192	-2.944	-4.3414	-2.8032	-2.6988	-3.5086	-3.6609	-4.0611	-4.1476	-4.7661	-4.5428	-2.9089	-4.1535	-3.8533	-4.4516	-3.8318	-4.2728	-3.7608	-3.2849	-3.7381	-4.3115	-3.5266	-3.8986	-3.4832	-3.6039	-3.7408	-3.9061	-4.4919	-4.1926	-4.2469	-3.9229	-4.7007	-3.6438	-4.8348	-3.6281
10.595	11.221	9.8104	9.776	8.8651	10.174	9.5987	9.2072	9.7858	9.7275	8.5134	9.7814	9.4151	10.374	10.039	10.133	10.06	10.099	9.2109	9.8714	10.055	8.7501	9.713	9.4026	10.398	10.197	9.2618	10.406	8.7504	9.702	10.442	10.44	9.3566	9.1729	9.7873	10.045	10.089	9.6018	9.2234	9.9492	9.914	9.6798	8.983	10.305	9.9012	9.8876	9.9684	9.7394	9.7234	8.9002
-4.0464	-3.3188	-4.454	-4.3898	-4.7188	-4.2395	-4.8326	-4.5857	-4.4627	-3.5256	-3.9391	-4.647	-2.5939	-4.4975	-3.8222	-3.741	-2.8794	-3.6128	-3.4455	-3.6396	-3.9832	-3.4769	-4.5354	-4.0112	-4.1627	-3.7038	-3.7068	-3.3691	-3.3019	-4.0876	-4.0183	-3.7942	-3.684	-2.815	-3.5754	-4.2696	-2.6618	-2.4442	-4.3128	-3.985	-3.6167	-4.0559	-3.6784	-3.4319	-2.9157	-3.7615	-3.5286	-2.8864	-4.9984	-3.7562
-2.7132	-1.7335	-1.9579	-0.91596	-2.0123	0.19049	-2.0573	-1.6089	-1.795	-1.7352	-1.6146	-0.9555	-2.2027	-1.4584	-0.85112	-0.9903	-1.4744	-0.31343	-1.5626	-2.2344	-1.8683	-0.849	-1.3254	-1.4233	-1.445	-2.355	-1.2195	-2.3475	-1.1035	-1.4511	-1.4001	-1.2156	-1.1683	-0.6723	-1.8654	-0.86551	-0.70618	-2.5815	-2.3665	-2.0797	-1.7046	-1.8343	-1.8863	-0.43862	-1.01	-0.91238	-1.1492	-1.3166	-2.4003	0.081675
7.1609	6.5627	7.3819	7.7884	6.5437	6.5145	8.8029	6.5245	6.8146	6.5347	6.5787	5.7147	8.1341	6.641	6.1758	6.7162	8.0086	6.434	6.3229	7.3573	7.5686	5.6035	7.5385	6.3534	6.4014	6.4498	5.3984	6.6414	6.8663	6.1437	6.236	6.6368	7.0815	7.3834	7.5561	7.1058	6.32	6.9377	6.6769	6.3852	7.6234	5.8315	7.0021	7.012	7.7614	6.3225	5.979	6.4409	7.5419	7.1479
2.6695	1.0205	2.0364	2.7991	1.244	0.29648	1.6081	2.1141	1.8423	0.81501	1.1925	1.6033	1.1345	0.42695	0.73581	1.8879	2.5522	1.8875	1.886	1.5994	2.5856	0.94252	1.7961	1.3604	2.003	1.3405	1.539	1.5888	1.4296	2.1153	2.4055	1.8097	1.6926	1.6637	1.5075	1.8096	1.9027	1.9771	1.7319	0.70768	1.1665	3.0956	1.5974	1.6193	2.0408	2.964	1.3151	2.4607	2.3126	1.9152
-11.665	-9.8753	-10.118	-11.5	-11.192	-10.046	-11.07	-11	-10.709	-8.9434	-11.228	-10.81	-11.038	-10.148	-10.522	-11.704	-11.12	-10.307	-11	-10.589	-10.148	-11.036	-10.816	-10.192	-11.365	-11.347	-11.155	-11.291	-9.7017	-11.068	-10.758	-11.305	-11.564	-11.808	-10.574	-10.429	-10.412	-11.136	-10.887	-10.86	-11.302	-11.627	-10.513	-11.202	-11.017	-10.274	-10.938	-11.239	-9.8537	-12.002
-5.0975	-6.0255	-5.2528	-5.7555	-5.1378	-5.5276	-5.7781	-5.1169	-4.239	-5.7212	-6.1545	-6.2627	-4.5161	-6.2524	-5.5918	-5.2812	-5.6382	-4.8644	-5.272	-5.737	-5.2023	-6.187	-6.3354	-6.1943	-4.4284	-4.7491	-6.0478	-5.3436	-6.5838	-5.9958	-4.9267	-4.9611	-5.0015	-4.9407	-4.7962	-6.016	-6.6257	-5.454	-5.8158	-4.7585	-6.0968	-5.8749	-6.9887	-5.8389	-4.9693	-5.5458	-5.8392	-5.2157	-4.6306	-5.8611
-12.388	-10.889	-11.276	-11.694	-11.96	-10.965	-11.464	-11.806	-11.373	-12.17	-11.792	-11.546	-11.808	-10.545	-12.825	-12.16	-12.873	-11.715	-11.434	-12.25	-12.253	-10.52	-11.323	-11.89	-11.632	-11.648	-11.232	-11.559	-12.458	-11.404	-12.263	-13.021	-12.109	-11.346	-11.069	-12.096	-11.604	-11.282	-12.389	-11.606	-11.47	-11.08	-12.687	-11.246	-12.049	-10.762	-10.66	-10.889	-11.595	-10.928
-12.74	-13.581	-12.768	-13.059	-13.378	-12.771	-13.201	-13.352	-12.222	-13.049	-12.534	-12.202	-12.17	-11.918	-12.776	-12.653	-12.342	-12.933	-13.309	-12.316	-13.111	-12.629	-12.755	-13.3	-12.409	-12.811	-12.845	-13.291	-12.026	-13.25	-13.342	-12.33	-12.684	-12.496	-13.502	-11.971	-11.967	-13.101	-12.72	-13.197	-13.702	-11.443	-13.455	-12.155	-12.95	-11.717	-13.155	-13.07	-13.294	-11.779
-15.539	-13.338	-12.64	-12.022	-12.367	-11.917	-12.126	-11.541	-12.977	-13.322	-14.443	-12.254	-12.496	-12.877	-12.04	-12.256	-12.97	-13	-12.68	-12.371	-12.895	-11.298	-12.576	-13.465	-12.613	-13.142	-12.203	-11.928	-12.993	-13.169	-12.193	-13.556	-13.16	-14.171	-13.19	-13.594	-12.205	-12.855	-13.348	-13.245	-12.915	-12.421	-12.717	-11.695	-14.127	-12.195	-13.243	-11.794	-13.973	-13.294
6.3739	7.3263	7.7993	7.385	6.7521	6.8137	7.3279	7.2559	7.1478	7.0363	6.8358	7.142	7.0123	6.6752	6.369	7.2193	6.284	7.2226	7.6144	5.7615	6.5961	7.302	6.6666	6.1001	7.5726	7.3038	7.5226	5.5133	6.9556	6.6	6.8139	6.723	6.5698	5.623	6.957	6.9187	6.4798	6.1056	6.706	7.3283	7.5971	7.7106	7.1356	6.9136	5.9979	6.8104	6.9803	7.3749	7.4614	7.0074
-22.081	-21.985	-22.124	-23.814	-21.883	-21.562	-21.88	-20.885	-21.295	-21.215	-22.406	-22.298	-21.835	-21.645	-22.055	-23.105	-22.008	-22.056	-22.989	-22.512	-22.944	-22.225	-22.556	-20.835	-21.571	-20.787	-21.477	-21.207	-21.689	-22.533	-22.05	-22.966	-21.621	-23.419	-21.599	-22.137	-21.509	-22.031	-22.658	-22.69	-22.752	-22.84	-19.998	-22.05	-22.911	-22.226	-23.45	-22.288	-21.532	-21.582
-1.6316	-0.091558	-1.2589	-1.578	-0.99572	-1.4805	-1.1775	-1.9953	-1.5015	-1.2512	-0.46624	-2.3373	-2.8571	-0.91212	-0.40178	-1.6621	-2.056	-2.901	-2.4704	-1.6914	-1.6316	-1.1734	-1.0235	0.1742	-0.081837	-1.7467	-1.1971	-1.8111	-1.8588	-0.74919	-1.4359	-1.4419	-0.6045	-1.1705	-1.0769	-2.4589	-1.639	-1.124	-1.7406	-1.227	-1.7698	-1.1922	-0.0085387	-2.2818	-2.0064	-0.84401	-1.4791	-0.56882	-1.0125	-1.1098
1.9193	2.4536	1.478	0.99835	2.2086	0.93918	2.6083	1.041	1.6865	1.442	2.2092	1.0499	2.29	1.7311	1.0833	1.8065	1.1628	1.2461	2.6267	1.7546	0.60486	1.1748	0.0507	0.90286	1.7774	2.3858	1.8328	1.5579	2.2464	0.98715	1.4329	1.3786	1.8578	0.88937	2.2965	2.3587	0.85434	1.9943	2.163	2.6588	1.3757	2.3343	1.6181	1.7133	2.2379	1.691	1.779	1.4394	1.8693	1.0284
1.993	2.0317	2.6287	2.5597	1.6869	1.4652	2.6373	2.0474	1.0137	2.1297	2.1994	3.063	1.1654	1.3652	2.0058	1.6822	0.72054	1.2057	1.1244	2.2212	2.7326	2.4968	3.2419	3.0204	1.6109	1.7284	0.16084	2.4281	1.6939	1.5343	0.90857	1.5429	2.5296	1.5466	1.3588	2.0126	1.8251	2.5225	0.52834	1.2457	1.7423	1.4087	2.2021	1.1441	1.9207	1.8898	2.6187	2.0121	1.9263	1.4176
-1.6259	-2.2788	-2.1537	-1.6063	-2.0211	-2.7099	-3.6467	-2.0674	-2.7593	-1.9401	-1.6827	-2.7162	-3.2608	-2.6861	-3.3157	-2.9986	-2.3177	-2.3244	-3.0102	-1.8922	-2.9309	-2.5106	-2.8073	-1.9243	-3.4351	-3.1439	-2.7928	-2.9673	-3.1322	-2.546	-1.6712	-1.9523	-3.4658	-2.3075	-1.6375	-2.52	-2.5011	-2.2256	-3.4368	-3.2156	-1.8455	-3.0063	-2.2643	-1.3183	-2.5405	-2.7422	-2.2625	-2.4524	-3.0533	-1.8494
4.1572	4.3797	4.8422	5.5146	5.4723	5.0051	4.4798	4.0388	4.012	5.3389	4.2324	5.0553	4.1276	4.379	4.377	4.1491	5.1657	4.8047	4.2206	5.3162	4.9419	4.4514	3.402	3.6958	5.0611	3.8519	5.4959	4.487	4.6947	4.2071	5.1403	4.1038	4.5778	5.0959	5.006	4.4292	3.6986	4.897	5.0266	4.3544	4.0287	3.2737	4.0733	4.8651	5.5184	4.2262	4.2628	5.3247	5.306	4.5317
-11.752	-12.662	-10.954	-11.585	-12.391	-12.032	-11.575	-11.581	-11.655	-11.678	-11.895	-12.166	-11.666	-12.389	-12.701	-10.018	-12.441	-11.087	-11.614	-11.532	-11.182	-11.684	-11.436	-11.726	-12.775	-12.257	-11.041	-13.323	-11.94	-11.569	-11.94	-12.023	-11.621	-11.68	-11.495	-12.393	-12.798	-11.699	-12.721	-11.994	-11.566	-11.664	-11.342	-12.196	-12.171	-12.689	-12.613	-11.517	-11.53	-11.483
-11.515	-11.529	-11.968	-11.685	-11.586	-11.759	-12.037	-11.573	-11.135	-11.397	-11.335	-12.655	-12.602	-11.56	-11.923	-12.6	-12.483	-12.112	-12.629	-11.523	-11.172	-11.786	-12.193	-11.718	-12.876	-12.259	-11.051	-12.081	-12.357	-11.842	-11.498	-11.137	-11.201	-12.448	-10.271	-11.596	-11.294	-11.851	-11.714	-11.409	-11.912	-11.508	-11.088	-11.234	-11.322	-10.857	-11.588	-10.809	-11.205	-11.239
-8.6476	-9.8118	-8.4929	-8.9771	-9.1062	-9.5588	-8.7196	-9.084	-8.2968	-8.3823	-8.7328	-9.4171	-9.7341	-8.3134	-9.4239	-8.4274	-8.0297	-9.2402	-9.2522	-8.846	-9.3047	-9.4869	-9.218	-8.9195	-9.5214	-9.2016	-9.2168	-7.3956	-9.5439	-9.0624	-9.9356	-8.7557	-8.9118	-9.1177	-9.1391	-8.9828	-8.8323	-8.3796	-9.7246	-9.2545	-9.1086	-8.2303	-9.0369	-8.0926	-9.2299	-8.9177	-7.9462	-9.862	-8.6085	-9.3105
-9.8188	-8.8691	-8.6774	-8.1519	-9.625	-9.6394	-10.681	-9.4968	-8.8169	-8.9975	-9.3361	-8.2661	-8.4201	-8.8708	-9.7083	-8.5907	-8.4506	-8.1649	-8.5248	-7.9922	-9.3609	-9.5853	-9.8364	-8.2177	-9.9958	-8.0034	-9.3273	-9.9388	-8.6584	-8.3889	-9.1596	-9.6479	-9.6364	-8.0181	-8.9436	-9.7844	-9.9442	-8.6784	-8.0935	-9.3335	-8.954	-8.9482	-8.3725	-8.3471	-8.3781	-9.0976	-9.0944	-8.8691	-8.755	-7.6284
-11.737	-12.292	-11.069	-11.83	-11.805	-11.901	-11.715	-11.551	-11.714	-11.287	-11.924	-10.547	-11.87	-12.264	-11.178	-12.174	-10.975	-11.311	-12.357	-11.693	-11.567	-10.889	-11.523	-11.824	-11.448	-12.019	-11.671	-11.104	-12.541	-10.787	-12.396	-11.625	-10.628	-10.956	-11.506	-11.709	-10.958	-11.311	-10.98	-12.559	-11.745	-10.879	-10.974	-10.956	-11.511	-12.233	-12.586	-11.755	-10.968	-11.535
7.7281	6.3784	5.9522	6.6041	6.243	7.8884	5.9584	6.6326	7.7316	6.9115	5.9854	7.283	8.4427	6.4357	7.7109	7.3348	6.2447	7.0343	7.2952	6.0254	7.4231	7.6179	5.6261	6.5515	7.4355	6.6936	7.6641	7.4013	6.5167	7.0518	7.7024	6.6076	6.2609	7.9763	6.6958	7.0271	7.3012	6.2489	6.0671	6.1425	6.5594	6.5175	6.7428	6.3226	7.365	7.4467	5.24	5.886	7.1002	6.0006
-9.2195	-9.431	-10.272	-9.0377	-9.0958	-8.5698	-8.2815	-9.2245	-9.5604	-9.6792	-10.415	-9.4198	-8.3023	-9.7724	-8.5096	-9.5191	-8.6856	-9.4139	-9.9028	-8.1475	-9.254	-9.7297	-9.1181	-10.707	-7.8235	-9.6285	-8.8094	-8.9402	-9.234	-9.3305	-10.155	-9.4733	-10.619	-9.0938	-9.0577	-9.1921	-7.9312	-10.275	-9.8509	-10.34	-9.0063	-9.2239	-8.5126	-9.6786	-9.2689	-9.8867	-10.428	-8.5431	-10.171	-8.6794
-11.621	-11.262	-10.43	-12.273	-12.313	-10.704	-10.764	-11.511	-11.492	-10.951	-11.827	-11.27	-10.99	-9.6552	-11.983	-10.527	-11.486	-12.612	-12.052	-11.087	-10.486	-10.889	-11.91	-11.754	-11.169	-10.802	-11.819	-10.76	-11.347	-11.35	-11.337	-11.807	-12.717	-11.63	-10.656	-11.716	-11.347	-12.01	-11.803	-11.402	-11.879	-10.912	-11.09	-11.151	-11.392	-12.782	-11.7	-11.867	-11.57	-10.584
2.7784	4.0412	2.4644	1.6765	3.3018	2.3988	2.0482	3.1609	2.693	3.3923	2.8898	3.1147	3.2476	3.2432	2.5748	2.8258	2.3597	3.3091	1.8625	2.4078	3.1233	2.9647	2.2629	1.9965	2.4412	4.1221	3.9165	2.3629	3.0656	4.3321	2.8263	1.784	3.7432	3.5439	2.7285	3.8009	3.8213	3.0439	3.1922	1.8983	3.8611	3.3448	2.6129	2.9786	4.9176	2.075	2.2981	3.1688	3.5315	2.3266
-11.166	-10.899	-12.041	-11.716	-11.495	-11.55	-11.662	-11.309	-10.534	-10.825	-11.068	-10.822	-11.725	-13.023	-10.742	-11.652	-11.882	-11.127	-12.201	-12.886	-11.201	-11.476	-12.746	-10.82	-11.354	-11.633	-11.609	-12.155	-10.912	-10.869	-11.671	-11.73	-11.161	-11.26	-12.096	-10.937	-11.564	-12.626	-12.035	-11.292	-11.775	-11.448	-12.164	-12.007	-10.849	-12.032	-10.582	-11.422	-11.287	-11.68
10.314	9.9381	9.4009	9.977	10.438	9.0066	9.9707	10.591	9.4682	10.686	10.15	9.4457	10.19	9.3638	9.649	9.7866	9.6039	8.8208	10.311	10.11	9.7586	9.325	9.7926	9.789	10.109	10.19	10.252	8.8173	9.9044	10.66	8.7901	10.262	9.8707	10.468	10.483	9.8134	9.5133	9.4694	9.9353	10.653	9.8331	10.207	9.5273	10.087	10.444	9.6242	9.0552	11.299	9.6474	9.7701
-22.282	-22.956	-22.227	-22.226	-22.441	-21.803	-22.46	-20.918	-23.087	-22.257	-21.507	-22.55	-22.513	-21.986	-23.395	-21.679	-21.858	-22.129	-21.736	-22.462	-23.163	-21.173	-21.833	-22.121	-20.116	-22.373	-21.372	-21.435	-22.38	-22.474	-23.88	-21.93	-22.339	-22.063	-22.59	-22.276	-21.823	-22.441	-22.231	-21.732	-22.729	-22.553	-22.313	-22.264	-22.628	-22.805	-22.117	-22.937	-22.221	-21.507
-21.891	-22.275	-23.099	-22.357	-22.296	-21.84	-21.84	-22.806	-21.914	-22.605	-22.185	-23.208	-21.99	-21.819	-21.576	-20.838	-22.735	-21.464	-22.117	-22.704	-23.44	-21.782	-21.902	-21.335	-22.68	-22.536	-22.926	-23.702	-21.993	-22.205	-22.493	-21.829	-22.196	-22.19	-23.05	-23.297	-22.366	-23.044	-21.993	-23.166	-21.943	-21.499	-21.963	-21.11	-22.982	-22.035	-22.786	-22.789	-22.511	-23.183
-22.716	-21.694	-22.138	-22.837	-23.08	-21.686	-22.281	-22.71	-22.525	-21.633	-22.847	-22.362	-22.159	-22.412	-21.313	-21.92	-21.984	-21.636	-21.34	-23.04	-22.285	-22.651	-21.481	-21.357	-22.22	-23.389	-22.252	-21.887	-20.901	-22.017	-21.733	-22.303	-22.511	-23.41	-21.751	-22.124	-22.323	-22.286	-22.916	-21.499	-21.619	-22.458	-23.763	-21.448	-22.51	-22.665	-22.412	-22.253	-22.289	-22.023
-1.4357	-2.3018	-3.622	-2.7094	-2.6462	-2.8065	-2.0445	-1.1357	-2.3284	-2.4422	-2.8043	-3.0337	-2.5348	-1.5143	-1.9026	-1.7542	-2.6881	-3.1931	-1.6601	-2.5319	-2.6584	-2.2962	-2.2001	-2.0468	-2.2417	-2.0237	-1.9369	-2.9787	-2.1347	-1.688	-2.1029	-1.9697	-1.8917	-2.4767	-2.4575	-2.1527	-1.2783	-3.5876	-2.6067	-2.3315	-1.8463	-2.8267	-1.8887	-2.5577	-2.8615	-2.0307	-3.4261	-2.7093	-1.5269	-2.5386
-22.065	-23.023	-23.576	-21.831	-22.959	-22.528	-22.3	-21.202	-21.841	-22.357	-21.635	-22.422	-22.152	-23.026	-22.218	-23.197	-22.185	-22.122	-22.084	-22.907	-21.849	-22.447	-22.361	-22.612	-21.3	-22.099	-22.62	-22.239	-22.945	-21.144	-21.946	-22.445	-22.154	-21.766	-22.392	-22.4	-22.047	-21.897	-21.869	-22.459	-21.21	-21.899	-22.138	-22.732	-22.182	-21.589	-22.267	-21.67	-21.612	-23.045
-9.8899	-10.02	-9.8269	-9.6314	-10.137	-8.8986	-10.129	-8.8305	-9.6859	-9.012	-9.6349	-9.8928	-9.8928	-8.9844	-8.9368	-9.7417	-9.5954	-11.179	-9.4658	-9.4696	-9.1483	-9.439	-8.9862	-9.688	-10.249	-9.0485	-9.3577	-8.783	-9.1207	-9.6626	-9.4757	-10.793	-9.512	-9.6542	-9.9389	-9.2216	-8.9362	-9.64	-9.6158	-9.9932	-8.9428	-9.1518	-10.091	-9.9656	-9.6021	-9.3492	-9.344	-9.2415	-9.3828	-8.7699
-11.216	-12.519	-12.829	-11.565	-11.641	-12.277	-12.225	-11.685	-11.33	-11.961	-11.931	-11.809	-10.621	-11.912	-11.715	-11.471	-11.07	-11.456	-11.357	-11.172	-12.103	-11.539	-11.89	-12.367	-10.353	-11.018	-11.852	-12.142	-10.592	-12.042	-11.979	-10.725	-11.709	-11.864	-11.364	-12.06	-12.839	-11.89	-11.147	-10.826	-10.769	-10.422	-10.48	-11.164	-10.804	-11.01	-12.453	-11.353	-12.425	-11.947
-12.849	-12.481	-13.363	-12.803	-13.657	-12.813	-12.793	-13.925	-13.444	-13.593	-13.741	-13.384	-13.321	-12.798	-13.103	-12.947	-12.868	-13.546	-12.922	-13.866	-13.665	-14.619	-13.542	-12.545	-12.339	-12.89	-12.855	-11.983	-14.003	-13.194	-12.862	-13.222	-12.238	-13.69	-13.482	-12.625	-13.944	-13.196	-13.157	-13.645	-14.443	-13.226	-13.128	-12.849	-14.244	-13.364	-13.069	-13.063	-13.372	-14.089
-9.2284	-10.683	-10.711	-11.372	-11.278	-11.199	-9.6043	-10.543	-10.807	-9.8962	-10.744	-11.082	-10.025	-10.179	-10.491	-9.8675	-10.768	-11.076	-10.709	-9.9937	-10.386	-10.389	-9.4883	-10.197	-10.528	-9.3261	-11.897	-10.85	-9.8111	-10.586	-9.6917	-10.955	-10.875	-9.8018	-10.508	-10.627	-9.8527	-9.9819	-11.152	-11.748	-10.048	-10.894	-9.5449	-11.433	-9.3244	-10.595	-10.835	-9.7121	-9.9583	-10.355
-1.0809	-2.1724	-1.1629	-1.5984	-0.51221	-2.0732	-1.4478	-1.9753	-1.9395	-1.5644	-1.3339	-1.5346	-1.927	-2.0221	-0.70475	-0.76494	-1.9146	-2.3482	-0.7382	-0.96021	-1.2795	-1.3825	-1.4287	-1.2672	0.44374	-1.161	-1.1609	-0.45096	-0.88085	-1.0227	-1.78	-0.58033	-1.0994	-1.8033	-0.83937	-0.41409	-0.37812	-1.0824	-0.83543	-1.3149	-0.47879	-0.48111	-1.3915	-0.82884	-1.2679	-1.596	-2.1035	-1.4305	-1.0548	-1.8907
-10.327	-10.324	-9.8781	-9.7839	-10.928	-10.108	-11.049	-9.41	-10.112	-9.8154	-10.79	-9.8556	-10.256	-10.789	-10.065	-10.224	-10.58	-9.9985	-9.6833	-9.933	-10.548	-9.4404	-11.003	-9.1973	-9.8069	-10.854	-9.5931	-10.562	-10.483	-10.11	-10.162	-10.624	-10.028	-8.5268	-9.8068	-10.168	-9.3425	-10.515	-10.253	-10.442	-9.3632	-8.6335	-10.368	-9.5328	-10.653	-10.474	-10.188	-11.872	-10.798	-10.971
-22.399	-22.628	-22.831	-22.261	-20.936	-21.305	-22.575	-20.726	-23.138	-22.626	-22.42	-22.588	-22.988	-22.022	-21.428	-21.631	-21.621	-22.404	-21.888	-20.677	-23.212	-22.784	-21.895	-22.727	-22.142	-21.801	-21.738	-22.248	-22.648	-22.948	-22.231	-21.37	-23.286	-21.542	-22.178	-22.909	-21.309	-21.481	-21.635	-22.01	-22.457	-21.972	-21.887	-22.221	-22.745	-22.191	-20.831	-21.892	-21.227	-22.477
0.088603	0.77026	-0.35459	1.7355	-0.57189	-0.38833	1.2954	0.2814	0.70268	-1.7872	-0.33886	-0.27869	0.43758	-0.53972	0.43993	0.68369	-0.32301	-0.071559	-0.28515	0.14729	0.36971	0.20875	-0.30657	-0.062599	-0.16448	-0.088878	0.084812	-0.11986	0.096882	0.15071	0.032399	0.57317	0.29345	-0.93328	-0.38812	1.187	-0.38535	-1.1591	-0.30681	-0.67991	0.21294	0.018554	0.19668	0.5462	0.59621	-0.37142	-0.17993	0.93621	0.2256	-0.17977
-15.193	-14.684	-13.679	-14.408	-15.15	-13.976	-14.328	-12.666	-15.633	-15.619	-14.466	-14.515	-13.536	-14.047	-14.708	-15.121	-14.806	-14.263	-14.548	-14.742	-16.143	-14.779	-13.267	-14.324	-14.669	-15.15	-14.33	-13.771	-13.761	-15.395	-14.509	-14.146	-14.873	-14.782	-14.624	-15.311	-14.207	-15.816	-14.629	-14.027	-15.668	-14.556	-14.712	-14.682	-14.707	-14.77	-14.51	-14.963	-14.124	-14.634
-1.5271	-1.8952	-1.0913	-0.90723	-1.8772	-0.30529	-0.87666	-1.8482	-1.0134	-2.0811	-1.9161	-2.0147	-2.3076	-1.1093	-1.9322	-1.0459	-0.83356	-0.84836	-1.7699	-0.62907	-2.177	-2.3317	-1.9582	-2.6769	-0.93132	-1.7494	-0.63791	0.21052	-2.2515	-0.87158	-0.94265	-1.5264	-0.98661	-2.2269	-0.42135	-0.94367	-0.24949	-1.4131	-1.095	-1.6335	0.14168	-1.7409	-1.1003	-2.1339	-1.0251	-0.3681	-1.048	-1.1941	-1.3528	0.56457
-2.6474	-2.6234	-2.143	-3.5602	-1.9119	-1.8189	-2.5974	-2.8135	-1.1167	-1.5185	-2.4379	-3.5034	-3.1107	-2.9706	-2.5214	-2.8987	-2.6976	-2.3256	-2.3006	-1.6017	-2.9371	-3.4532	-2.026	-2.2151	-1.3615	-2.4664	-2.204	-2.0883	-2.557	-2.7984	-1.6884	-2.5066	-3.632	-2.2105	-1.6701	-2.801	-1.9744	-2.214	-1.2026	-2.2107	-2.053	-2.2626	-2.1365	-2.4315	-2.0317	-2.9053	-2.2967	-1.7149	-1.6579	-2.1285
-21.789	-20.208	-20.582	-22.044	-20.594	-19.43	-21.367	-22.269	-20.717	-20.038	-20.701	-19.766	-19.991	-20.894	-21.164	-20.716	-21.372	-20.862	-19.922	-20.64	-19.892	-20.859	-19.572	-19.954	-21.161	-20.995	-20.507	-20.234	-20.627	-21.906	-21.437	-20.73	-20.942	-21.119	-20.462	-20.671	-20.201	-20.77	-20.578	-20.836	-20.51	-19.691	-19.897	-20.656	-20.237	-20.672	-21.705	-20.538	-21.075	-21.062
-5.6416	-6.442	-5.8471	-5.8979	-6.2685	-6.5378	-4.7687	-5.8745	-4.2202	-6.2737	-5.9102	-4.9204	-6.4636	-5.9845	-5.8197	-5.5461	-5.4375	-6.8939	-6.0064	-5.8502	-6.4073	-5.2487	-6.3968	-5.4935	-5.0583	-4.7458	-5.8142	-5.6351	-7.0723	-4.1413	-4.405	-5.0615	-4.5169	-6.7672	-5.3907	-4.6727	-5.6334	-5.5504	-6.7111	-6.1115	-5.8914	-4.32	-5.7016	-4.9965	-6.8342	-6.2257	-4.5798	-5.1098	-5.5748	-6.3566
-6.337	-6.0799	-6.161	-6.2622	-5.7724	-5.0516	-5.5799	-5.6671	-5.144	-6.0662	-5.0831	-5.0555	-6.0245	-6.1417	-6.7533	-5.6702	-5.4431	-5.6799	-4.7819	-5.4873	-5.1108	-5.1714	-5.7991	-5.0899	-6.4223	-5.6789	-4.8267	-4.5137	-5.1943	-5.001	-5.0106	-6.1686	-5.266	-4.5779	-5.4923	-5.8063	-5.9394	-4.8166	-5.2055	-5.5326	-5.7788	-5.3221	-6.6928	-5.3918	-4.2704	-5.0637	-5.1705	-5.6009	-6.1311	-4.0943
-4.7183	-4.655	-5.0972	-4.3582	-3.5905	-5.2725	-4.3447	-4.6242	-6.0149	-5.0935	-4.3968	-4.194	-3.5893	-4.1304	-5.0875	-4.1163	-3.9788	-4.0845	-3.8769	-4.3302	-5.139	-4.118	-4.9133	-4.3435	-5.3236	-3.8031	-4.9137	-4.4425	-4.784	-5.2564	-5.1585	-4.6227	-3.8872	-4.3745	-4.0094	-5.3824	-4.2449	-6.7771	-5.3242	-4.4029	-5.0515	-4.8964	-3.7575	-4.9819	-5.1932	-3.2194	-4.8483	-5.3258	-4.1411	-4.7707
-1.6356	-1.8205	-2.2206	-0.60974	-1.4352	-0.30671	-1.7864	-2.3611	-1.838	-0.89889	-1.0443	-0.9556	-1.7252	-1.3812	-0.2615	-1.0543	-1.1865	-0.34724	-0.88547	-1.0793	-0.33864	-2.1091	-0.8747	-0.46761	-0.83476	-0.81009	-1.8276	-2.2617	-1.5344	-1.6628	-0.25837	-1.7532	-2.9105	-0.45412	-0.77236	-1.1157	-1.7449	0.33065	-0.12861	-0.48546	-1.0966	-1.1732	-1.4043	-1.2894	-1.0249	-1.5204	-1.4451	-0.5299	-1.6692	-2.0585
-5.631	-5.7393	-4.7126	-5.633	-6.0667	-5.4932	-5.393	-6.5751	-5.8412	-4.415	-6.0106	-5.1459	-5.8831	-6.2817	-6.2083	-5.7174	-6.7326	-4.8711	-4.4616	-5.6364	-6.292	-5.82	-5.5102	-5.2036	-5.2525	-5.3178	-4.5035	-5.6272	-6.8686	-4.8975	-5.992	-5.2426	-5.5071	-5.3257	-5.2292	-4.5599	-5.7642	-6.0983	-4.3834	-5.4271	-5.0364	-5.8529	-5.7964	-6.5293	-5.7723	-6.2117	-4.8051	-4.5591	-5.9438	-5.5605
2.4088	2.6875	3.1763	3.2529	3.3874	2.0544	1.9706	2.5312	2.3476	2.0772	3.2226	1.4331	2.4079	2.6526	1.8499	3.3859	3.0046	2.6786	2.8391	2.2343	3.011	2.8093	1.4844	3.9017	2.7928	1.805	3.1175	3.1624	2.1419	2.594	2.7216	2.6559	2.0132	1.5765	2.8989	1.5987	2.8102	2.0309	2.3653	3.0689	2.9269	2.1565	2.2597	3.2528	2.7325	1.6049	3.0454	2.6903	2.9598	3.1933
4.8938	3.9311	4.1533	4.3172	5.0188	4.2425	3.2828	3.6892	5.768	4.0166	3.6297	3.6509	4.3335	4.8085	4.669	5.1489	4.9063	3.7942	4.4097	5.7164	3.8964	4.3289	4.1307	4.6322	5.5789	5.036	4.5013	5.3368	4.0741	3.9956	4.3015	3.8439	4.4077	4.025	5.7359	3.2608	5.5997	5.0398	4.2505	4.6912	3.94	3.861	2.7548	4.6082	4.2576	4.8909	4.4873	4.2746	5.134	3.3904
-4.3038	-5.4581	-4.8289	-2.3335	-4.3032	-5.0653	-5.7164	-5.6668	-4.6929	-4.2079	-6.5232	-3.7168	-5.5891	-4.4533	-5.2661	-5.2776	-4.2942	-5.6215	-4.5579	-5.1688	-4.4516	-4.7105	-4.6214	-5.632	-4.6511	-5.236	-4.2686	-4.8375	-5.2724	-4.7795	-4.6207	-4.7163	-5.4983	-4.4665	-4.6445	-4.8739	-4.5444	-5.224	-5.2487	-3.5972	-3.6607	-5.3256	-5.1709	-6.6013	-5.0344	-5.2828	-4.5898	-4.9525	-5.5275	-5.2854
-1.3065	-0.97777	-1.8604	-0.62877	-1.6266	-1.1545	-2.0156	-1.369	-0.87391	-2.532	-0.1903	-1.6168	-2.3859	-1.614	-0.94574	-1.2935	-2.513	-1.1355	-1.1664	-1.3526	-0.43672	-0.86965	-0.90281	-0.95675	-1.8188	-0.35709	-0.34044	-1.571	-1.8061	-0.45633	-1.1565	-0.51883	-1.0511	-0.68005	-1.7566	-1.282	-2.1242	-0.71999	-2.3318	-0.17958	-1.3126	-1.8294	-1.7035	-0.81581	-1.9099	-2.5134	-1.7997	-1.0519	-1.378	-1.3103
-1.1021	-1.3657	-1.3498	-0.9524	-1.4957	-1.1863	-1.5222	-1.7675	-0.41412	-0.64514	-1.4294	-1.4875	-0.93858	-0.31469	-1.06	-1.362	-1.7089	-0.95453	0.21785	-1.3187	-0.9115	-2.2196	-1.3588	-1.1149	-2.298	-1.9118	-0.51699	-2.1474	-0.93581	-1.6394	-1.434	-2.1911	-1.6328	0.3906	-1.3344	-0.44434	-1.3016	-1.3571	-1.9121	-1.4612	-1.4126	-1.3812	-1.3555	-0.067017	0.74852	-1.6759	-1.0314	-1.9359	-1.1074	-1.9253
6.8089	7.2362	7.205	7.7779	7.5468	6.9178	7.0199	6.7517	8.1286	5.7734	7.5252	7.3196	6.6875	6.7767	6.4421	6.1824	7.1298	5.2321	7.0669	5.9931	6.2363	7.6445	7.8784	6.8286	5.6084	7.2021	6.6173	6.3501	8.2078	7.1864	5.6351	6.5256	5.9948	7.368	7.4383	7.0402	6.2334	7.1615	7.1248	6.4796	6.9262	6.1231	6.5512	7.0251	6.9519	7.0651	7.0509	6.227	7.0006	6.8142
-9.951	-9.4685	-8.6645	-9.5833	-10.273	-8.8859	-8.191	-9.1953	-7.9454	-7.9593	-9.0493	-8.4613	-9.43	-8.7136	-9.1487	-8.6222	-9.021	-8.1427	-8.5738	-10.334	-8.2376	-9.349	-8.9836	-9.0444	-10.329	-8.3983	-9.6263	-8.8024	-9.58	-8.792	-9.0555	-9.3721	-8.7105	-9.1953	-8.952	-8.8941	-8.6555	-8.9363	-9.6431	-10.003	-9.8557	-9.1283	-7.8313	-9.0749	-9.5919	-9.1611	-8.5977	-10.223	-8.9106	-10.115
-5.2889	-5.383	-6.546	-4.5697	-5.3949	-5.1864	-6.191	-6.5404	-5.5458	-5.5124	-6.7523	-6.5521	-5.972	-6.6385	-5.5099	-6.3301	-6.5241	-6.4637	-6.2386	-5.1032	-5.7357	-4.2836	-5.3189	-4.621	-5.0893	-5.3401	-5.4184	-5.7392	-4.6892	-6.344	-5.3608	-6.5756	-5.2462	-4.5554	-6.4742	-5.6039	-6.382	-5.245	-5.1759	-5.4287	-5.1453	-5.175	-5.9065	-4.8245	-5.6343	-5.7288	-5.1728	-4.7794	-5.7404	-5.3456
-22.127	-21.364	-23.911	-22.831	-23.214	-23.205	-22.116	-21.873	-21.855	-22.09	-21.898	-22.769	-22.116	-22.85	-21.904	-21.864	-22.355	-22.449	-22.598	-21.667	-21.788	-21.721	-22.907	-22.258	-21.71	-22.821	-22.458	-22.437	-21.605	-22.412	-23.304	-21.035	-22.082	-22.206	-22.969	-22.874	-22.123	-21.009	-21.944	-22.485	-22.918	-22.439	-22.034	-23.048	-22.594	-21.717	-22.296	-22.683	-22.784	-22.609
8.2332	9.6996	8.5869	8.2585	9.0621	7.8559	8.7684	8.2964	8.7855	8.755	7.833	9.2181	8.1339	8.9487	7.9302	9.4339	8.7437	8.8516	9.5444	8.4157	9.1889	8.7607	8.7052	9.3959	8.5173	9.1418	8.6858	8.2167	8.9308	9.3331	8.8932	8.9649	9.0293	8.4061	8.5689	8.6909	7.7274	6.9169	8.9455	9.9309	7.9198	8.1798	9.5026	8.5061	8.5895	9.4026	8.226	9.9928	9.6583	8.4205
-2.4613	-2.8844	-3.1697	-2.6694	-3.2927	-4.0353	-2.9774	-3.222	-4.2978	-2.5352	-2.0648	-3.4152	-3.2438	-4.2283	-2.7416	-3.3299	-3.2531	-3.632	-3.7472	-4.344	-3.7813	-3.0592	-3.3739	-4.0357	-3.1487	-3.7594	-3.8007	-2.637	-3.6009	-2.8581	-2.8462	-4.2519	-2.9119	-4.4541	-4.4372	-3.3051	-4.2353	-3.228	-3.463	-2.9136	-2.8106	-2.5777	-4.3092	-3.1609	-3.7601	-4.0335	-2.4553	-4.3623	-3.9455	-4.0268
-0.85765	-0.32438	-0.77958	-0.92914	-2.3126	-3.1663	-0.36309	-1.4943	-1.4521	-0.13572	-1.5381	-1.4528	-0.69319	-0.78038	-1.097	-0.61657	-0.85131	-0.2778	-1.0346	-0.59536	-1.0915	-1.5382	-1.7805	-1.0645	-0.56971	-1.5386	-1.4277	-1.4493	-1.434	-1.9829	-1.5897	-1.4843	-1.5855	-1.2533	-1.6234	-1.5397	-0.88986	-0.39991	-0.26816	-0.11907	-1.0208	0.36134	-1.8902	-1.3498	-0.46578	-1.1944	-1.4091	-1.8174	-0.74245	-0.54284
-2.3371	-1.3874	-1.3418	-1.9819	-1.2715	-1.3212	-1.4122	-0.64988	-1.8031	-1.4074	-1.3267	-0.89429	-0.75034	-1.1933	-1.6548	-1.6687	-1.5355	-2.1929	-0.53464	-1.329	-0.67338	-1.6632	-2.3081	-0.79132	-0.76798	-0.86906	-0.78998	-1.5559	-0.59669	-0.4445	-0.96235	-1.296	-1.893	-1.7887	-0.99378	-1.5004	-0.78386	-1.9787	-1.5986	-0.5322	-0.59229	-2.1284	-0.61923	0.26024	-1.0876	-0.91868	-0.04244	-0.73267	-1.2339	-0.96298
-3.3496	-4.8558	-1.772	-3.7262	-3.1093	-3.0122	-4.0996	-3.7147	-4.2003	-2.8854	-3.7765	-2.7206	-3.3777	-2.4013	-3.177	-3.8911	-3.4572	-3.1727	-4.8277	-3.7696	-3.079	-2.9242	-3.2408	-3.5842	-4.5915	-2.7535	-3.4601	-4.1828	-2.5624	-3.7634	-3.3522	-4.1039	-3.2636	-2.6601	-3.5159	-3.0732	-2.7879	-2.5511	-2.8805	-2.7337	-3.9005	-2.2713	-3.3123	-3.2861	-2.3224	-4.9122	-3.4391	-2.5037	-3.3936	-3.4303
1.2186	0.11871	-0.11535	0.27144	0.43745	0.74423	0.95579	0.48762	0.47714	1.1991	1.0081	-0.24084	0.86978	0.63224	1.0448	0.77421	0.12206	1.413	-0.29684	0.75368	0.30785	2.7634	0.1538	-0.56432	-0.031844	1.2175	0.036816	-0.24121	0.092055	0.80627	0.12467	-0.46622	0.6595	-0.088785	0.61899	0.71509	0.3566	0.92286	0.52324	-0.0034713	-0.058322	0.060808	-0.018545	0.15293	0.68886	0.97369	0.54033	1.5724	1.5808	0.2355
-0.54206	-1.2895	-1.0878	-1.3622	-1.5018	-1.3768	-1.0233	-1.3322	-0.54863	-1.2526	-1.5087	-1.766	-2.1079	-0.73452	-1.0949	-1.7538	-0.57084	-1.5001	-2.2738	-0.64531	-1.1153	-1.2545	-1.7021	-1.5944	-1.1394	-0.36237	-1.4939	-0.73049	-0.66329	-1.9116	-1.474	-0.2605	-0.1593	-1.3955	-1.4963	-1.2649	-1.6743	-1.9521	-1.7173	-2.518	-1.266	-1.7088	-2.0977	-1.0219	-0.89093	-1.6483	-1.0505	-0.11898	-1.3875	-0.85557
-3.6362	-2.9994	-3.8784	-4.7015	-3.7446	-4.5761	-4.2607	-3.4819	-4.4213	-2.925	-3.8463	-3.9414	-2.3735	-3.3012	-3.8345	-4.386	-4.9418	-4.0021	-3.267	-4.5081	-3.9845	-3.8301	-3.1097	-4.0506	-4.8723	-4.1414	-3.104	-3.8662	-4.3062	-3.6374	-3.9045	-3.525	-3.5155	-2.9593	-4.6588	-4.0099	-4.0252	-4.4349	-3.1658	-3.1985	-4.9869	-4.2589	-4.655	-4.7749	-4.2936	-3.8095	-4.2375	-2.3498	-2.949	-4.7204
-11.561	-11.459	-11.311	-11.29	-10.821	-11.62	-12.691	-12.028	-11.657	-11.046	-10.616	-11.312	-9.9132	-11.95	-10.953	-12.302	-12.669	-10.381	-12.557	-10.994	-12.345	-11.459	-12.973	-10.362	-10.588	-12.421	-11.74	-12.415	-10.315	-10.774	-11.361	-11.154	-11.334	-10.304	-10.924	-10.678	-12.4	-11.072	-12.139	-12.121	-11.652	-11.639	-10.698	-11.938	-12.085	-10.715	-10.826	-10.961	-12.251	-11.648
1.7233	1.8071	2.1111	2.0259	1.9835	1.3157	1.6598	2.077	0.37422	1.7317	1.5004	-0.060871	2.2227	1.6973	1.5348	0.77658	1.2939	1.2919	1.8889	1.6426	0.58584	1.4303	2.3886	1.9179	2.8867	1.0577	2.0087	2.607	1.4483	1.19	0.099459	1.4646	2.9181	1.4143	1.7927	1.0903	2.175	1.7585	1.2174	0.93678	1.8318	0.4988	1.622	2.0787	1.0639	2.0087	1.4881	2.3516	2.3102	0.957
-4.7178	-3.8991	-4.8593	-4.2367	-5.0679	-3.3449	-3.4794	-2.9069	-3.6483	-5.07	-4.2722	-3.855	-3.4444	-3.0975	-3.2638	-3.4159	-4.9282	-4.1152	-4.1589	-4.1394	-4.2318	-3.9949	-3.6924	-3.7773	-4.5363	-3.3992	-3.4942	-3.1777	-4.5183	-3.8678	-4.8	-3.5146	-4.5123	-2.9892	-4.3804	-5.2474	-3.7898	-2.8399	-3.4589	-3.2604	-3.0543	-4.3638	-3.2662	-2.7208	-3.3607	-4.0125	-4.0516	-4.3835	-3.9026	-3.8845
-4.4761	-3.7587	-4.8033	-3.8514	-4.8376	-3.4487	-4.3324	-4.3704	-4.0015	-5.5917	-3.2462	-3.9416	-4.3989	-4.3307	-4.143	-4.1429	-4.8781	-3.7545	-3.6249	-4.9456	-5.264	-4.3352	-5.1103	-3.8065	-4.5871	-4.2804	-3.5556	-4.4398	-3.0261	-4.6573	-3.7045	-4.6228	-4.2893	-3.8187	-3.3112	-4.9881	-4.8257	-5.1006	-3.4711	-4.6049	-4.169	-3.3804	-3.684	-4.9408	-2.7491	-4.8415	-4.1363	-3.7799	-4.743	-4.3976
0.34301	-0.53352	-0.72247	0.64284	-1.3346	-0.13905	0.24068	-0.23959	0.44021	-0.13401	0.73869	-0.16615	0.35986	-0.5784	0.81361	-1.6833	-0.21978	-1.2159	-0.35952	-0.87826	0.41559	-0.94995	0.18886	-0.66505	-1.5461	-0.19041	-0.61706	0.07962	-0.5589	-0.027204	-0.13292	0.42831	-0.28421	-0.56765	0.81324	0.10879	1.5139	0.65414	-1.1123	-0.47478	0.74123	-1.0168	0.21868	-0.5843	0.80995	0.65231	1.4956	0.11722	-1.5915	0.66814
-4.3118	-4.3593	-3.7618	-3.9447	-4.2746	-4.4079	-3.9464	-3.2906	-4.1205	-4.3733	-4.2542	-4.6418	-4.8341	-4.3456	-4.4025	-2.6043	-3.578	-3.771	-4.6122	-5.2989	-4.4449	-3.9034	-3.7491	-4.7399	-4.2171	-3.4753	-4.2187	-4.3485	-5.1972	-4.0261	-2.9959	-4.4734	-3.8446	-4.457	-4.5402	-5.3102	-4.6646	-4.7251	-4.6961	-3.5722	-4.499	-4.5142	-5.0806	-5.3095	-3.7078	-5.0203	-5.9089	-4.5208	-3.7789	-4.4464
-12.67	-12.976	-12.152	-11.697	-11.802	-11.613	-10.658	-11.866	-10.223	-12.211	-12.243	-12.287	-12.238	-11.75	-12.668	-11.93	-12.623	-12.376	-11.662	-12.769	-11.99	-11.304	-11.35	-11.923	-11.715	-12.286	-13.013	-10.644	-11.676	-11.947	-12.217	-12.051	-11.813	-11.529	-11.256	-12.879	-11.826	-11.749	-11.062	-11.841	-11.647	-11.639	-11.486	-12.703	-12.33	-11.356	-11.734	-12.148	-12.657	-11.664
3.5159	2.8952	3.8452	3.3147	3.3512	2.1012	3.0386	3.1247	2.2348	2.0456	3.9545	1.2726	2.8024	1.9682	1.5157	3.6858	2.6458	3.7814	3.927	2.9321	2.816	1.9024	2.9124	2.7962	2.1127	2.5889	2.7879	2.2218	2.2525	3.3324	2.7393	3.4652	3.1072	1.8247	2.6183	2.8004	2.1168	1.319	2.2125	3.2052	3.0178	1.5818	2.5904	3.0234	3.1655	2.6578	2.6229	2.025	2.4146	2.5572
-21.682	-21.305	-22.825	-22.458	-22.888	-22.007	-21.404	-22.761	-21.194	-20.937	-22.139	-21.261	-22.048	-21.207	-22.749	-22.932	-22.455	-21.703	-22.46	-22.047	-23.194	-22.27	-21.753	-22.121	-22.442	-21.37	-22.716	-22.491	-22.565	-22.178	-23.388	-22.233	-22.351	-21.579	-22.841	-23.256	-22.626	-21.314	-22.379	-23.249	-21.81	-21.658	-21.995	-22.623	-22.518	-22.449	-22.205	-21.801	-21.904	-22.126
1.8083	3.8638	3.2726	2.6207	2.38	2.9151	3.6748	2.8162	2.9816	2.7937	2.9884	3.6348	3.2564	2.7692	3.2301	3.6347	2.711	2.7427	2.6439	3.2294	2.6575	2.6271	3.7573	2.5339	2.7756	2.9518	2.9755	3.1853	2.4713	3.3295	3.1909	4.1062	3.6108	2.7788	2.7045	3.6455	2.8721	3.2125	4.13	3.5021	2.9824	4.348	3.041	3.8594	4.1006	2.4823	2.6721	2.4711	2.5521	3.2355
-14.122	-14.215	-14.53	-14.272	-13.223	-14.473	-14.044	-14.885	-13.489	-15.434	-14.122	-14.355	-14.304	-13.403	-14.379	-13.949	-13.427	-14.017	-14.9	-14.359	-13.12	-13.309	-14.17	-14.345	-12.703	-12.665	-14.385	-13.953	-14.686	-14.08	-13.665	-14.13	-13.663	-14.565	-13.965	-13.345	-14.405	-15.119	-13.857	-13.904	-12.62	-13.755	-14.477	-12.704	-14.449	-13.533	-14.328	-14.641	-14.414	-14.334
-4.9734	-4.4229	-5.4707	-5.0758	-4.8535	-6.1057	-5.414	-6.9382	-4.9582	-5.5007	-5.5024	-5.9959	-6.3423	-4.3368	-5.815	-6.2574	-6.0723	-5.0571	-5.4341	-5.0042	-6.2195	-5.3558	-5.426	-6.5394	-5.7521	-5.3774	-4.4629	-6.1205	-5.5905	-6.1075	-6.0024	-5.88	-6.0973	-5.4039	-5.9998	-5.5174	-6.893	-5.1926	-4.8881	-5.7032	-3.992	-5.9495	-6.502	-5.9515	-6.0377	-5.4749	-5.425	-4.4577	-6.316	-6.0104
-1.0338	-1.4226	-0.074844	0.056229	-0.045262	-0.86968	-0.14208	0.19974	-1.1081	0.37968	0.67457	-0.61161	-0.93156	-0.22923	0.25551	0.21733	-0.47477	-0.065074	0.76527	-1.2194	-0.33641	0.35693	-0.46701	0.67585	0.52981	0.55375	0.38936	-0.83188	-1.0623	-1.278	0.16401	0.18894	-0.45418	-0.97653	0.61282	-0.13178	0.19613	0.13471	-0.21164	0.27806	-0.12315	-0.4554	0.26325	-0.77203	-0.36209	-1.9382	0.23094	-1.1841	-0.48905	0.59802
-4.1058	-3.7541	-2.7084	-3.1672	-2.2856	-1.9729	-1.8764	-2.9346	-3.7837	-3.2427	-1.0922	-2.441	-2.7984	-3.3911	-2.6486	-2.7286	-2.9126	-2.3343	-3.1074	-2.428	-3.0136	-1.201	-3.0471	-2.5951	-3.4292	-2.9378	-2.7744	-2.1339	-1.5504	-2.1551	-2.1479	-3.8735	-1.7113	-2.8726	-2.5081	-3.6963	-2.9626	-2.601	-1.3286	-2.5282	-3.0661	-2.5695	-3.0985	-2.5675	-2.0532	-3.2586	-2.7391	-2.5878	-2.718	-3.354
0.49158	1.2224	0.62869	0.0066207	0.80601	-0.047764	-0.0073616	0.35691	0.62879	0.46584	-0.27705	0.30364	0.84861	0.14938	0.74231	-0.41505	0.25921	0.99302	0.31362	-0.29733	0.48332	0.83934	1.4087	0.1698	-0.074709	-0.016234	-0.16775	1.051	0.85182	0.34337	0.72343	0.25409	1.2719	0.59899	-0.064487	1.0143	-0.91437	-0.66662	0.44839	1.4493	-0.67278	1.0304	-0.56545	0.13979	1.0397	0.23771	-0.19721	1.5178	0.77698	0.57884
-2.6471	-1.9831	-0.73724	-1.7461	-2.7156	-1.7364	-1.4516	-0.90182	-1.9035	-1.895	-1.3071	-2.202	-1.7396	-1.2784	-1.1098	-3.0252	-0.71584	-1.5233	-0.70017	-1.9762	-0.93458	-1.3786	-1.0986	-2.436	-1.9315	-0.70651	-1.8286	-1.1386	-1.46	-1.4161	-1.2456	-1.04	-2.0281	-2.5359	-1.3761	-1.6339	-1.5129	-0.81964	-0.7926	-0.93791	-1.8556	-2.2926	-2.7566	-1.5828	-1.8504	-0.31857	-1.5151	-1.717	-1.3001	-2.2708
-4.7321	-5.5161	-3.7595	-4.598	-4.9828	-4.7036	-5.1936	-5.7035	-4.5248	-5.4742	-6.0315	-3.4429	-4.3854	-4.6151	-4.0756	-4.3943	-4.6633	-5.1051	-4.6846	-5.1245	-4.8791	-5.6697	-4.614	-4.1906	-4.8989	-3.578	-4.9196	-4.2309	-4.7616	-4.3477	-5.0897	-4.3564	-4.9087	-4.6621	-4.5774	-5.1136	-5.5383	-4.6471	-4.7292	-4.0529	-4.6808	-5.032	-4.1593	-4.8576	-4.3207	-4.1832	-4.063	-4.2547	-5.1419	-3.6437
-6.0111	-5.8114	-7.1077	-7.2419	-6.0267	-5.9493	-7.0517	-5.3619	-6.552	-6.056	-4.4557	-5.5275	-6.4738	-6.855	-5.9026	-6.9079	-6.9722	-6.3494	-6.3564	-6.6265	-5.3469	-7.4671	-5.7426	-6.9513	-7.2734	-7.431	-7.5661	-5.3694	-6.2617	-6.581	-6.629	-5.7087	-5.6287	-6.6835	-6.3487	-7.2526	-6.8169	-7.1259	-7.117	-5.9497	-5.7865	-5.6328	-6.065	-5.4852	-6.9858	-6.1819	-6.6925	-5.3655	-6.8742	-5.8959
1.079	1.6788	1.5475	1.7834	2.022	2.6736	1.4137	1.3827	1.7258	0.82655	2.0544	0.9367	1.754	1.0667	1.2285	2.551	1.2022	2.216	1.2892	1.5933	0.80502	0.86412	1.717	1.5046	1.9712	2.0987	0.65614	2.0806	1.7817	1.4269	2.0416	1.054	1.1797	2.1709	0.75495	1.3214	1.5196	0.78519	2.6319	2.3222	1.424	0.99776	1.2601	1.6987	1.9449	2.1339	2.06	1.2718	1.7164	1.0425
5.0984	3.2844	5.19	5.0555	4.1104	4.082	4.8117	5.3394	4.1392	4.3733	4.6222	5.1284	5.5196	4.5216	4.8215	4.8758	4.8184	4.6777	5.5143	4.4105	4.8001	5.0284	4.6153	3.846	3.9986	3.5845	3.6225	4.0517	4.8249	4.0547	5.5231	4.2289	3.8625	4.8823	4.2348	4.6808	3.8999	4.1879	3.324	3.6508	4.967	4.1373	4.0276	3.8726	3.8384	4.9067	5.2981	5.1275	4.7408	3.9998
0.49319	0.70886	0.073242	0.11567	1.048	0.37188	0.9875	1.1255	-1.267	0.7128	0.28659	-0.72531	2.5018	0.20547	1.1114	0.23768	0.58819	-0.52476	0.24671	0.67158	-0.18614	0.34744	0.46231	-0.35723	0.73105	0.73628	0.051464	0.27449	-0.13806	0.41308	0.30983	-0.089942	0.45327	-0.34789	0.51226	0.079548	-0.40104	0.89489	1.6209	0.54054	0.89044	0.66126	0.25346	-0.6846	0.40756	0.46876	0.23156	0.090346	-0.27628	-0.01273
10.253	10.566	10.295	8.722	9.8698	9.2585	8.6914	11.225	8.3139	9.4491	9.6192	10.563	9.0636	9.2832	9.9217	10.382	9.1674	9.577	10.599	9.2507	10.129	10.416	10.132	9.8414	10.415	9.896	10.538	9.0335	9.4206	9.4123	9.4708	9.4544	9.8493	9.1573	9.7697	9.8917	10.332	8.651	11.027	9.2861	9.6353	8.5027	10.252	10.467	9.1581	9.9863	9.1546	8.9614	9.9557	8.6184
-10.821	-11.453	-12.525	-13.243	-11.609	-11.369	-10.957	-11.398	-10.504	-10.596	-11.188	-10.75	-11.047	-11.64	-11.816	-12.102	-11.044	-10.755	-10.557	-12.083	-10.302	-11.266	-10.937	-11.167	-11.214	-12.3	-11.4	-11.954	-12.045	-11.819	-11.709	-10.809	-11.537	-11.415	-11.571	-10.86	-11.924	-10.494	-10.482	-12.025	-13.249	-12.616	-11.282	-10.855	-12.241	-11.095	-10.554	-11.525	-11.42	-12.394
0.7855	-0.31477	0.71634	0.76037	-0.2131	-0.23642	-0.42831	0.31409	0.62973	-0.015625	0.93618	-0.3577	-0.65973	0.16083	0.073324	0.32069	0.51889	0.42884	0.11401	-0.5814	0.96047	-0.27791	-0.74569	0.26472	-0.21538	-0.48012	-0.50621	0.37049	-0.44897	0.15347	-1.5952	0.36705	0.58232	-0.55316	-0.6432	-0.12478	-0.605	0.25666	0.0024207	-0.10122	1.6272	0.17357	-0.42931	-1.3496	0.47277	-0.83593	-1.5397	0.97987	0.16378	0.10693
0.099641	0.1547	1.5368	-0.030604	0.53891	1.222	0.81256	0.49775	0.24048	1.3216	1.845	-0.22346	0.15324	0.26154	1.3318	0.68159	0.072816	0.49678	0.53187	-0.69747	2.0475	0.97377	0.1343	0.52327	0.25495	-0.99236	0.57581	0.7101	0.12319	1.7681	0.7388	0.20773	0.27443	0.28506	-0.0067885	0.82761	0.98885	0.49187	0.80892	-0.2557	-0.45925	0.60501	0.74564	-0.16904	0.60073	0.40119	0.82697	1.0768	0.85257	0.8485
8.3956	9.1091	8.4021	7.7105	8.1059	9.077	8.728	7.2514	6.9933	7.8531	8.0173	8.9275	7.7882	6.4729	8.4282	7.7127	7.6798	8.8757	7.4868	8.7802	7.8259	7.0483	6.5882	8.9351	7.4711	7.6854	6.7199	8.2976	7.0001	8.0785	7.6359	8.1824	6.3186	9.1311	6.6238	9.1381	7.837	7.9292	8.2083	8.965	8.4835	7.9291	7.9599	7.6819	7.2951	8.5261	7.665	8.2445	7.9846	8.0699
-3.3423	-3.147	-3.1618	-3.6287	-2.5741	-4.1328	-3.5775	-3.6296	-2.3072	-1.9187	-3.6472	-2.4648	-3.6848	-4.1606	-3.5575	-3.5571	-2.3261	-2.2322	-4.0587	-3.3168	-2.6395	-3.1384	-2.7698	-2.8127	-2.366	-3.0219	-3.4008	-2.5022	-2.8187	-4.0019	-3.3371	-2.6156	-3.3733	-2.5214	-2.4294	-1.6859	-3.5395	-3.2739	-3.1479	-2.898	-1.896	-2.6739	-3.4679	-2.3124	-4.3034	-2.7925	-4.0015	-2.5825	-3.3835	-3.3193
1.1434	1.9375	1.6022	2.2051	0.048543	0.83595	2.521	1.7247	1.8235	2.0732	1.9045	1.3412	1.4462	1.2442	2.4376	0.94266	1.8066	1.8413	3.0875	1.5988	2.8544	0.73985	1.1528	2.7389	1.4394	0.47694	1.9593	0.98168	1.537	1.1226	0.96235	1.2682	2.3071	0.84889	1.4382	1.7755	1.6097	2.0481	1.2324	2.1146	0.94778	1.757	1.3173	1.2302	2.0092	1.1	1.8227	1.1733	1.7348	0.42602
-2.1707	-2.7393	-3.1219	-1.9766	-2.5509	-3.3565	-1.9489	-1.7985	-2.8611	-2.2148	-2.1222	-2.5813	-4.0959	-3.4937	-2.7179	-3.6443	-2.4825	-2.5258	-2.952	-2.6095	-2.6179	-2.4336	-2.6955	-2.1405	-2.9362	-2.4259	-2.2511	-2.3356	-2.0405	-2.4956	-2.6101	-2.6145	-2.1253	-2.3508	-2.1369	-3.2874	-1.5658	-2.8937	-3.2495	-3.0748	-2.5496	-1.8652	-3.4706	-3.9609	-3.2842	-1.9708	-2.429	-2.6379	-2.7715	-2.9738
-3.4268	-4.5195	-4.6007	-3.1909	-3.5477	-4.3853	-5.1036	-4.0941	-4.3059	-4.9004	-4.4362	-3.7841	-4.0045	-4.0417	-4.3355	-3.3662	-4.6455	-4.5479	-4.6935	-4.6527	-3.9966	-4.2427	-4.4804	-3.6545	-3.8672	-3.6513	-2.8714	-5.1807	-4.2982	-4.4389	-4.2148	-4.1794	-4.7249	-3.9942	-4.3486	-4.9818	-4.3848	-2.9282	-4.1535	-3.2853	-2.9385	-3.1393	-4.7364	-4.2891	-4.4561	-4.3154	-4.8564	-4.3517	-4.3946	-4.2694
-2.3048	-0.77286	-1.798	-0.98344	-0.4284	0.71815	-2.135	-2.9045	-1.4888	-1.515	-1.9946	-1.6353	-2.0071	-1.9681	-0.90855	-1.5526	-0.81716	-1.0351	-1.196	-1.4907	-1.7584	-2.0902	-1.4629	-0.12547	-1.348	-1.0101	-1.0744	-1.8765	-0.68883	-2.4454	-1.0266	-0.95144	-1.3457	-1.5051	-1.9028	-0.92285	-1.3462	-2.2491	-1.893	-1.9624	-2.286	-1.6975	-2.4625	-1.0603	-0.98429	-2.2385	-0.83549	-0.40501	-1.7539	-1.4393
-7.8425	-7.879	-8.702	-6.4812	-7.7635	-7.6911	-6.9455	-7.1771	-6.8348	-8.1661	-7.9566	-7.7328	-7.9375	-8.2446	-8.6513	-5.6925	-7.6999	-8.5975	-7.5484	-8.0949	-7.0896	-8.0312	-9.005	-8.1921	-6.1516	-7.2276	-7.54	-8.3538	-7.4779	-8.2127	-7.5231	-6.9634	-7.9938	-7.6	-7.4939	-8.2409	-8.1778	-6.6831	-8.5671	-7.8209	-8.0121	-7.3975	-7.3194	-9.0495	-8.1079	-7.354	-7.407	-7.8223	-7.559	-7.7679
-22.827	-22.128	-21.375	-22.452	-22.22	-21.318	-22.08	-22.683	-22.66	-22.382	-22.65	-22.297	-23.079	-21.728	-22.894	-21.575	-23.219	-21.82	-23.126	-22.401	-22.033	-21.637	-22.269	-21.81	-21.737	-22.797	-21.978	-22.167	-22.38	-21.965	-22.191	-22.106	-23.376	-22.149	-21.978	-22.042	-22.509	-21.752	-21.659	-21.847	-21.321	-22.233	-21.77	-22.69	-21.035	-21.703	-22.089	-20.978	-22.138	-21.359
-1.683	-2.4747	-3.1109	-1.6036	-2.7547	-2.4252	-2.9745	-1.8764	-2.0843	-2.8455	-2.0242	-2.489	-2.8124	-1.6288	-2.557	-1.613	-2.6651	-1.6079	-2.7564	-2.6168	-1.6109	-2.2663	-2.1914	-2.4277	-2.7374	-2.4031	-2.9073	-2.9542	-2.4583	-3.5623	-1.9653	-2.5698	-1.6794	-2.3822	-2.7092	-2.3206	-2.0672	-1.817	-2.5267	-2.1318	-2.4646	-2.0789	-1.4706	-2.3477	-1.6542	-2.0015	-1.4725	-3.2524	-2.0868	-2.8843
5.4673	5.3547	5.2751	5.3028	5.4777	5.3829	4.6047	5.1625	4.1494	4.8983	5.3965	4.9088	4.1679	4.9704	4.8511	4.2135	5.1147	4.8439	5.2051	4.2354	5.5675	4.3338	5.0347	5.6101	4.7332	4.5731	5.3983	4.4106	5.783	5.6502	5.5244	4.1643	3.9941	5.2116	5.6598	4.5807	4.516	5.0706	4.4177	4.8511	5.6111	4.9471	4.5823	4.9498	4.0644	5.2013	5.478	4.4588	4.3221	4.9657
-2.8543	-2.5666	-2.8476	-2.0856	-3.2426	-2.7938	-3.249	-2.849	-3.8048	-2.5948	-3.3148	-3.3251	-3.9043	-4.1663	-3.5369	-3.0329	-4.0191	-2.0283	-2.7732	-2.8854	-1.7974	-3.8503	-3.0888	-3.6641	-2.9297	-3.735	-4.6722	-3.4483	-2.7479	-4.5808	-3.6634	-2.1615	-4.2982	-2.8036	-2.6634	-3.4575	-4.3422	-3.0321	-2.944	-3.4272	-4.5222	-3.4384	-4.0239	-2.0289	-3.7446	-2.721	-3.4921	-3.7292	-3.1254	-3.9525
-14.74	-12.741	-14.314	-14.291	-13.096	-14.49	-14.458	-14.346	-14.082	-14.721	-13.601	-14.149	-14.354	-14.161	-15.244	-14.203	-13.409	-14.243	-13.933	-14.598	-13.337	-13.105	-13.899	-13.459	-14.199	-13.735	-13.34	-15.269	-14.228	-14.101	-13.22	-14.822	-14.745	-14.227	-12.665	-14.588	-14.382	-13.949	-13.425	-14.095	-14.634	-14.391	-13.881	-13.886	-13.823	-13.647	-14.68	-14.521	-15.162	-13.568
-2.1132	-3.154	-3.8002	-4.1953	-1.9642	-2.6036	-2.9798	-3.3857	-3.4176	-3.5052	-3.5801	-3.1036	-1.8565	-2.253	-2.242	-1.3042	-2.615	-2.9934	-2.2656	-3.0912	-2.487	-3.1421	-1.6734	-1.9524	-3.0369	-2.6885	-1.9216	-2.021	-2.6041	-2.8265	-1.7487	-2.7516	-2.2626	-3.0631	-2.7096	-2.9515	-4.6532	-2.2798	-1.2158	-2.3053	-2.5859	-3.1451	-3.967	-2.9206	-2.8525	-2.3795	-2.0624	-1.9316	-2.1973	-3.5219
0.87647	0.9035	0.27953	1.0427	2.4605	1.0261	1.3585	0.29052	1.3854	1.6508	1.3111	0.20123	1.287	1.9928	0.96089	0.87085	1.3219	1.7473	0.80495	1.1603	1.8398	0.31065	0.62185	0.74169	0.58706	1.4894	1.1909	2.3319	1.3861	1.2869	1.2974	0.67355	1.1131	1.6589	1.4941	1.6538	0.75649	1.4724	0.64195	1.3958	1.3152	0.66447	1.9487	0.52741	1.7544	2.1495	1.5692	0.42519	0.017918	1.3361
0.17851	1.6966	2.1596	-0.61187	1.6168	0.91828	0.81592	1.527	1.5124	0.90797	1.7383	1.6491	1.7004	2.5549	1.8468	1.6725	1.0383	1.6976	2.3874	1.0388	1.678	2.1087	1.7347	1.96	2.3508	0.87317	1.9217	2.3987	0.95967	1.8284	1.6535	1.6303	0.80192	1.9205	1.9621	0.4929	2.0353	1.3148	1.0086	0.53979	1.7905	0.26068	1.3358	1.6536	2.3659	0.89793	1.9834	2.0992	1.9391	1.5409
-9.5719	-10.411	-8.4496	-10.084	-9.6665	-9.6927	-8.0881	-10.571	-10.678	-9.3563	-10.055	-10.798	-10.382	-9.6601	-10.053	-9.6512	-11	-9.202	-10.634	-11.72	-10.697	-9.4874	-10.713	-10.276	-10.345	-9.5392	-10.355	-10.573	-10.279	-10.519	-10.177	-9.5145	-10.453	-9.9218	-9.9186	-10.493	-9.2665	-10.826	-10.301	-10.085	-10.814	-10.303	-10.59	-11.228	-10.582	-11.779	-9.8272	-10.289	-11.364	-9.7757
-2.53	-2.765	-1.3847	-1.9609	-3.1776	-2.2408	-2.7208	-2.6024	-3.2101	-2.34	-2.9679	-4.0481	-2.2872	-2.1089	-2.3203	-2.8439	-2.7633	-1.9418	-2.9823	-3.0264	-2.1667	-3.0181	-2.7256	-2.2322	-2.563	-2.5004	-2.3737	-1.4738	-2.2261	-1.9644	-2.2713	-2.0237	-2.8766	-1.9167	-2.8142	-2.2325	-3.1972	-2.305	-2.9541	-2.6827	-2.598	-2.3054	-2.2683	-1.6351	-2.0418	-1.3812	-2.3541	-2.7794	-1.4667	-2.0214
-12.481	-12.111	-11.364	-10.915	-11.412	-11.656	-10.925	-12.199	-11.658	-11.825	-10.955	-11.369	-11.431	-11.463	-11.657	-10.121	-11.762	-12.485	-11.988	-10.986	-11.512	-11.209	-11.792	-11.137	-11.98	-11.373	-13.04	-11.684	-11.757	-12.133	-12.044	-10.53	-11.379	-11.885	-12.323	-11.697	-11.548	-10.986	-11.508	-11.784	-11.498	-11.827	-11.609	-11.312	-11.251	-10.846	-9.8947	-12.134	-11.515	-10.883
5.9336	6.757	5.7599	7.0006	6.3579	6.9753	6.0141	6.9209	6.9198	6.8446	5.8997	5.9037	6.5089	7.2819	7.6924	7.2853	6.2324	7.3386	5.9477	6.9254	6.1136	7.6369	7.6258	5.9274	7.2058	6.8889	5.9577	7.4344	6.4978	7.7679	6.7334	6.8883	7.8985	6.4025	6.7796	7.7081	6.9946	6.1835	6.547	5.919	5.5175	7.5837	6.7553	5.5313	7.3064	6.4838	6.6509	6.5759	6.5084	7.2295
-12.764	-14.145	-13.152	-12.571	-14.914	-12.545	-14.027	-12.649	-13.309	-13.448	-11.757	-14.128	-12.039	-12.592	-13.142	-13.555	-13.03	-13.694	-13.344	-13.993	-12.088	-13.437	-12.845	-13.017	-12.99	-13.013	-13.488	-13.337	-13.241	-12.133	-11.741	-14.036	-13.704	-13.6	-12.575	-12.81	-13.058	-12.751	-13.454	-11.748	-12.821	-12.705	-13.652	-12.566	-14.413	-13.095	-12.946	-13.823	-14.049	-12.431
4.3952	5.1315	4.7168	3.6636	4.64	5.0919	3.9848	5.2102	5.463	5.9868	5.6948	5.4937	5.7912	4.4695	5.4387	5.3374	5.0632	5.5806	5.3402	3.0851	5.0529	4.6972	5.0847	4.6613	4.6459	4.8558	4.9602	5.6697	5.314	4.1602	4.7563	6.1299	5.0017	4.4523	5.26	4.9827	4.6526	4.1503	5.756	4.3233	5.3748	5.0841	4.8651	4.3869	5.4249	4.624	5.125	5.8574	5.6501	5.0557
-4.7198	-3.7817	-3.2634	-4.3828	-4.0376	-3.6099	-3.1987	-3.0142	-2.6819	-4.4037	-3.487	-3.8002	-3.3971	-3.1418	-3.6405	-4.6433	-3.9439	-2.8222	-2.8994	-3.0993	-4.3308	-4.9184	-4.1045	-3.9664	-3.9889	-4.2196	-3.1628	-2.456	-4.4343	-4.2574	-3.3006	-3.7548	-3.5933	-3.3738	-3.4659	-3.9033	-2.9944	-4.7936	-5.1409	-3.6257	-3.9912	-3.9257	-2.5405	-3.8128	-3.2517	-3.8684	-3.0431	-3.9803	-3.9472	-3.9711
5.5106	4.8282	4.9036	5.7051	5.7709	5.7574	5.3774	4.7774	5.1399	4.0197	5.0717	4.8029	3.7869	6.0001	6.0625	4.2535	5.0707	5.7556	4.6163	4.1103	5.0173	5.4631	5.7318	4.8377	4.1811	5.8963	5.8924	5.5263	4.6895	5.4528	4.8439	6.5393	5.2094	5.608	4.8616	5.8475	4.5212	4.6463	4.2859	4.469	5.9671	5.1707	4.8398	5.4962	5.2823	4.6098	5.0796	4.7853	5.425	4.9192
-2.8992	-3.4232	-4.9966	-3.7144	-3.5279	-4.3331	-2.6882	-3.7588	-3.3858	-4.9166	-4.5754	-2.991	-3.1681	-2.8695	-2.5574	-4.2911	-1.8184	-3.7085	-4.1881	-2.5294	-2.9717	-2.8217	-4.3666	-3.8139	-2.8298	-3.813	-3.6635	-3.6068	-4.086	-4.0766	-3.527	-3.8855	-2.7687	-3.1423	-4.1571	-2.7026	-4.4186	-3.0331	-2.876	-4.0731	-3.0147	-3.1146	-3.6838	-3.061	-3.0511	-2.5603	-3.765	-2.9929	-3.2379	-2.7703
4.2086	5.5528	4.7558	4.7282	5.5021	5.6551	5.0917	3.7431	5.9517	5.2435	4.7275	6.383	5.7411	4.8545	5.2077	5.841	5.2602	5.7724	5.8517	5.3024	5.515	5.5125	6.8014	4.2167	5.3907	5.4285	5.0785	5.4242	5.1129	6.0143	4.8849	4.9221	5.2693	6.1944	5.5115	6.566	6.4197	5.0985	4.4693	4.9935	5.6156	4.901	5.2633	6.3459	5.9782	5.7363	4.8756	4.9158	5.5677	5.0272
-0.036137	0.24295	-0.32639	-1.0475	-0.3558	-0.18574	0.65206	0.098009	1.8268	-0.36913	-0.5343	0.57035	-0.31344	-0.66934	0.44894	1.2266	0.42046	0.56485	-0.25325	-0.098102	-0.19123	-0.0050666	0.97493	0.67079	-0.56298	0.45687	-0.37892	0.33312	0.67454	0.25769	-0.60693	0.37934	-0.42747	-0.43398	0.76183	-0.058203	-1.2	0.030142	-1.2022	-0.319	-0.80613	0.77015	-1.561	-0.1528	-0.52249	-0.41364	0.50535	-0.28725	-1.198	0.5535
-1.9844	-3.1598	-2.3329	-2.4154	-2.6848	-3.2466	-3.2721	-2.9317	-2.8275	-3.4375	-2.5281	-1.4113	-3.0173	-1.9638	-2.9222	-2.7849	-2.3528	-2.3714	-2.8612	-1.7562	-2.1772	-2.2024	-2.8835	-1.8966	-2.0531	-2.8261	-3.0573	-2.0986	-2.6566	-2.2109	-2.8918	-2.5846	-2.0857	-3.1239	-2.4227	-3.111	-1.6841	-1.8211	-2.1346	-2.4395	-3.1461	-2.3137	-1.3556	-4.1484	-1.425	-2.0927	-3.8707	-2.5269	-3.2798	-2.5969
-6.2433	-5.5897	-6.5532	-6.1128	-6.2769	-5.5161	-5.22	-5.5855	-5.2464	-6.2392	-5.3457	-5.3077	-5.2425	-5.312	-6.0461	-6.6043	-5.2983	-5.1885	-5.4718	-6.1384	-4.7213	-5.4322	-4.4028	-5.6596	-5.4378	-5.4159	-5.7989	-5.344	-5.7613	-5.8401	-4.8941	-4.7371	-4.815	-4.837	-5.6371	-5.336	-5.2159	-5.5028	-5.183	-5.4333	-5.9392	-4.8953	-5.1073	-5.2801	-5.9292	-5.4152	-4.3819	-6.1008	-4.1809	-5.6772
-1.5291	-0.82898	-1.6893	-0.75765	-0.73462	-2.0374	-2.0529	-1.6817	-1.5058	-2.5748	-1.2141	-2.0075	-1.8141	-1.0394	-1.405	-1.1088	-2.5243	-1.4403	-1.301	-1.0465	-1.5409	-1.2823	-1.214	-1.6866	-1.6905	-1.5206	-2.2933	-0.78687	-2.0954	-1.4733	-1.4493	-1.8122	-1.2165	-0.49152	-1.1043	-0.91041	-1.4296	-1.2939	-1.286	-2.2896	-1.8763	-0.80807	-2.2505	-0.4134	-1.8773	-1.5884	-1.5082	-1.3972	-2.172	-1.4291
3.0111	4.0351	2.9988	3.176	3.9401	2.9724	2.7552	3.219	3.9084	3.5712	1.9943	3.1839	2.5174	2.1989	3.6877	3.8351	2.5242	3.0293	2.6734	3.2395	3.4713	4.2059	2.6571	2.6186	2.6833	2.9803	3.0398	3.4953	4.1921	1.8744	3.3144	4.0031	2.6165	3.1411	2.9941	2.5676	1.7631	3.9344	2.4345	2.217	3.7396	3.0909	3.5237	2.724	4.6605	2.8771	3.1389	3.0199	2.3109	3.2095
-3.0931	-3.6731	-3.0362	-2.7009	-3.5522	-3.8372	-2.9236	-2.6632	-3.8613	-2.6962	-1.6658	-2.0905	-4.0575	-2.6282	-4.0015	-3.4625	-3.1462	-2.323	-3.3005	-3.2803	-3.3728	-2.9198	-3.1197	-2.5513	-2.4295	-4.4549	-3.7637	-3.2724	-2.1195	-2.6725	-2.9049	-3.0382	-2.1018	-4.3216	-3.227	-2.9008	-4.3624	-3.4275	-2.9048	-3.5891	-3.1401	-2.0139	-2.3515	-2.2699	-2.8765	-3.2944	-2.7559	-2.8229	-2.9517	-3.7701
-7.195	-7.2596	-7.3717	-7.5989	-7.2642	-7.5926	-6.8277	-7.2853	-8.0573	-6.9677	-7.9639	-7.385	-6.3828	-6.8913	-6.2997	-6.9057	-8.3035	-7.4416	-7.7771	-7.1088	-7.8197	-8.4087	-7.4544	-7.5126	-8.0005	-6.945	-7.5741	-7.4286	-7.3852	-7.9939	-8.4861	-7.6058	-8.6201	-8.7544	-7.787	-7.0368	-6.9091	-7.9558	-7.2296	-8.2956	-7.8982	-7.7738	-6.9533	-8.3514	-7.7718	-8.8233	-7.7273	-8.3142	-8.5393	-7.3635
-4.0321	-3.6463	-3.9393	-4.7622	-4.2019	-3.615	-4.8611	-4.3703	-3.7236	-4.3638	-4.4709	-4.2143	-4.4207	-4.8566	-4.8571	-4.3992	-3.7884	-2.9906	-3.6818	-3.7901	-4.976	-4.1353	-3.1557	-4.6267	-4.2661	-4.8082	-4.0236	-4.3861	-3.8566	-4.2123	-4.2934	-5.2069	-4.0197	-3.3838	-5.2582	-4.1975	-4.3035	-4.4312	-3.38	-4.3145	-3.3238	-3.9392	-3.6089	-5.3777	-4.0447	-4.3041	-4.4079	-3.5689	-3.5056	-4.1003
-4.4422	-2.5262	-3.1941	-4.6205	-3.2122	-4.5644	-3.5543	-2.9887	-3.8399	-4.7266	-2.3739	-4.0498	-2.8876	-3.2854	-3.0916	-3.8292	-3.7639	-3.1946	-2.4729	-3.3706	-3.4558	-3.3165	-4.0852	-4.2193	-4.1347	-3.2466	-3.4799	-2.8893	-3.1489	-2.5794	-3.3885	-3.7121	-2.9007	-3.6879	-4.2783	-1.7586	-4.4902	-3.5268	-4.0909	-3.3518	-2.8312	-4.2348	-3.7685	-3.6432	-3.0411	-3.8929	-2.8529	-3.8919	-3.8203	-3.656
-10.512	-9.8774	-9.8917	-10.972	-10.143	-10.986	-9.7451	-9.7742	-11.441	-11.284	-10.885	-10.679	-9.7887	-8.6448	-10.257	-9.6568	-9.9251	-10.254	-10.186	-11.109	-9.9608	-8.831	-10.595	-10.921	-10.044	-10.866	-9.5636	-10.527	-12.199	-9.9028	-10.394	-10.288	-10.355	-9.9718	-10.649	-10.377	-9.5144	-9.7195	-9.8894	-8.7796	-10.362	-10.991	-10.281	-9.1533	-9.4556	-10.586	-9.4789	-10.645	-9.7389	-9.4103
-7.2229	-7.3176	-7.8973	-8.5552	-7.2191	-7.9617	-7.7448	-8.283	-8.5871	-7.3551	-7.8239	-7.4278	-7.9107	-6.7563	-7.608	-7.2729	-7.6938	-8.4496	-6.263	-8.2591	-8.0945	-6.6047	-6.0178	-7.9885	-7.4128	-7.5714	-8.4402	-7.2524	-7.2433	-7.1424	-8.1942	-8.1862	-6.2897	-9.1826	-8.011	-8.0225	-8.205	-8.035	-7.5733	-7.7811	-9.0887	-7.6913	-8.9362	-7.4526	-7.0685	-6.7388	-7.585	-7.7959	-7.0672	-6.5471
-3.8476	-2.5951	-4.1846	-4.6072	-3.4017	-2.7818	-3.4096	-3.9174	-4.1063	-3.8374	-3.8861	-3.1548	-2.6177	-3.2695	-4.2984	-4.5269	-4.5435	-3.5997	-3.3431	-3.9402	-3.5916	-3.475	-3.6747	-3.8937	-3.9902	-3.2938	-3.3082	-3.5112	-3.3426	-4.1167	-3.8211	-3.3188	-3.7175	-4.8245	-3.3448	-4.1379	-3.4803	-4.5212	-3.7706	-2.7929	-2.643	-2.5586	-3.7694	-4.3434	-4.0076	-3.4779	-4.1281	-3.0807	-3.0528	-3.9921
-10.619	-10.586	-11.113	-11.327	-11.095	-10.596	-10.372	-11.198	-11.475	-10.401	-11.759	-10.687	-10.745	-10.851	-10.008	-10.251	-10.887	-11.158	-10.812	-10.765	-10.631	-10.008	-11.309	-10.927	-10.947	-11.226	-11.407	-10.823	-10.551	-9.525	-10.841	-10.637	-10.524	-9.7604	-11.024	-11.349	-11.516	-9.549	-11.519	-10.636	-10.711	-10.132	-10.913	-9.5801	-11.509	-10.843	-12.025	-10.813	-11.813	-11.52
-14.847	-14.836	-14.389	-13.823	-15.352	-14.144	-15.693	-14.003	-14.769	-15.509	-14.389	-14.338	-15.256	-14.416	-14.111	-14.109	-15.402	-15.075	-14.98	-13.893	-14.997	-14.414	-14.834	-12.786	-15.047	-14.105	-14.774	-14.148	-14.396	-14.309	-14.917	-14.883	-13.947	-14.36	-13.538	-14.524	-14.66	-15.115	-13.859	-14.711	-14.047	-14.392	-14.335	-15.038	-13.877	-13.822	-15.449	-13.917	-15.085	-15.05
-3.7546	-4.2501	-4.2603	-4.2187	-4.9155	-4.2312	-2.8603	-3.8211	-6.1656	-4.9459	-4.3654	-4.844	-4.1326	-4.8971	-4.4062	-4.7044	-4.1493	-3.0113	-5.9188	-4.8874	-4.7002	-5.6333	-3.4256	-4.7048	-6.0892	-4.9078	-2.4555	-4.712	-4.8937	-4.4138	-4.1965	-4.8968	-4.9099	-4.6932	-4.3091	-4.3944	-4.6779	-4.1785	-3.1846	-4.6141	-4.9295	-3.6158	-5.4147	-5.7102	-4.227	-4.3827	-4.6944	-4.6867	-3.5166	-4.5418
6.2381	6.399	6.8928	7.6282	6.0426	6.4989	6.8775	7.1343	7.1494	8.2227	7.8717	6.491	7.5741	6.6388	6.1318	6.9062	8.2397	5.6221	7.06	5.8621	6.7968	6.4768	6.6235	7.3821	7.2066	6.2096	6.9279	6.1538	7.0366	6.2004	7.0607	7.1727	6.9948	6.8999	7.7843	6.4509	6.6874	7.2687	5.9714	6.4128	7.5861	7.296	5.8589	6.1778	7.5802	6.7362	6.5863	7.1574	6.9444	6.426
-0.20992	0.20295	0.30863	-0.85147	-0.60159	-0.50822	0.43875	1.0785	0.10308	0.46828	0.75507	0.35685	-0.73987	-0.3974	1.7529	-0.87761	-0.75205	0.69619	-0.020357	0.77853	-0.052121	-0.61248	-0.018025	0.32117	-0.62456	-0.068189	0.9308	-1.6022	0.95946	-0.70223	0.41194	0.052954	1.5101	0.025184	-0.022096	-0.26429	-0.87671	-1.0305	-0.83821	0.60553	-0.6295	-0.11778	0.59975	0.39842	-0.76164	1.1169	0.74454	0.11929	0.71818	-0.31162
1.1388	0.2469	0.23982	-0.037516	0.049921	-1.1157	-0.5866	-0.86337	-0.39181	-0.51637	0.55248	-0.10991	1.4314	-0.55504	0.10698	0.76672	0.65582	-1.1485	-0.73149	-0.78833	-0.71535	0.36364	-0.065148	-0.20573	-0.26746	0.042112	-0.27574	-0.94186	-0.027472	-1.0451	-0.84605	-0.41598	-0.02277	-0.94407	-1.068	-0.060401	-0.099263	-1.0315	-0.070853	-0.38505	-0.50369	0.090592	-0.30911	-0.96835	-0.17207	-0.87282	-0.12788	0.45736	0.56195	0.31258
3.5973	3.007	2.4664	2.7226	2.5311	2.5966	2.7302	2.8064	3.0842	1.7612	2.1892	3.9786	1.7057	2.561	2.599	2.236	2.0702	1.9228	2.4826	2.7699	2.3446	2.9754	2.2804	2.5192	2.486	1.9789	3.3796	2.5779	3.9055	3.2392	2.5694	3.6432	2.352	3.4076	2.3043	1.5394	2.0864	2.2204	3.4077	2.6004	3.0344	3.9393	1.8613	2.4672	3.5063	2.4369	3.0631	1.7913	4.0895	2.265
-10.669	-11.152	-10.503	-11.59	-10.886	-11.649	-9.9273	-11.208	-10.363	-11.875	-11.63	-11.042	-12.616	-11.669	-11.8	-10.706	-10.141	-10.159	-11.594	-9.681	-10.71	-12.173	-10.641	-10.475	-10.173	-10.369	-10.399	-11.394	-11.226	-10.714	-11.328	-10.011	-10.935	-10.595	-10.36	-11.185	-11.779	-11.262	-10.283	-10.071	-10.189	-11.419	-10.696	-10.899	-11.666	-10.92	-11.475	-11.219	-10.881	-11.53
-7.8656	-7.9922	-8.4427	-8.0785	-7.3128	-7.116	-6.6375	-7.3128	-7.7865	-6.3591	-6.524	-7.8075	-8.2672	-7.5213	-7.3191	-7.4917	-7.6185	-7.2824	-7.9853	-8.2311	-7.848	-7.9875	-7.8523	-6.5687	-8.3969	-8.57	-6.5773	-7.246	-7.0057	-8.746	-7.5162	-7.6388	-7.0182	-6.7234	-8.3133	-7.59	-8.0726	-7.0115	-7.431	-7.0231	-6.9872	-7.0661	-7.9842	-7.2053	-7.1301	-8.0785	-7.9551	-7.486	-7.471	-7.8764
-6.9847	-8.816	-6.969	-9.158	-6.8901	-7.483	-6.8317	-6.593	-7.3945	-7.5875	-7.5522	-6.3438	-6.8875	-8.1387	-7.0615	-6.961	-8.0161	-8.3453	-6.9874	-7.7564	-6.9324	-7.4733	-7.5826	-8.1623	-7.8915	-7.6073	-7.0634	-7.3125	-7.9541	-7.8461	-8.3172	-7.0373	-6.8315	-6.2444	-7.7549	-7.1803	-7.0894	-8.5465	-7.25	-7.7033	-6.8955	-7.6083	-7.9612	-8.0219	-8.3738	-6.4525	-7.3494	-8.0173	-7.6357	-9.1824
-9.4936	-9.7812	-9.5289	-7.6574	-8.0759	-9.1887	-9.2104	-9.2424	-8.3064	-9.7566	-9.5063	-9.4576	-9.0355	-7.9237	-9.7473	-9.902	-9.2384	-9.0153	-8.6023	-9.5158	-9.3803	-9.173	-8.8536	-7.9398	-9.1327	-10.038	-8.7443	-9.6094	-9.025	-8.983	-9.0158	-8.1206	-8.965	-8.8412	-8.8515	-8.2232	-9.1082	-8.4034	-9.0784	-10.096	-8.8682	-8.5091	-9.4674	-8.5745	-8.494	-9.5392	-8.9602	-8.4519	-9.7919	-9.7003
-1.989	-1.8119	-3.2259	-2.7274	-2.1897	-2.5837	-2.6321	-2.7136	-1.8826	-2.4673	-2.5324	-0.31225	-2.7136	-2.4695	-3.0981	-1.9325	-2.0257	-2.2655	-2.6828	-2.5645	-1.9335	-2.2422	-2.0343	-1.9513	-0.99901	-2.2982	-1.429	-3.7273	-1.5196	-1.7593	-2.1511	-1.7004	-2.6686	-2.9823	-2.2282	-2.5675	-1.014	-1.9608	-2.5191	-1.3341	-2.2708	-2.4866	-1.6039	-2.7797	-1.9894	-1.9641	-1.9863	-1.5464	-2.4464	-2.1655
-3.6086	-2.5121	-1.9182	-2.3183	-2.3026	-2.4984	-2.6605	-2.1412	-1.8801	-1.922	-1.4008	-2.7259	-2.9664	-1.3846	-2.7619	-3.0758	-3.2179	-1.8671	-2.5742	-1.7744	-3.3943	-2.2614	-3.4762	-2.4441	-1.2213	-3.4869	-2.1905	-2.4762	-2.4862	-2.7363	-2.4235	-2.1044	-1.6484	-2.9269	-2.5006	-1.8456	-2.1455	-2.5808	-1.5798	-1.7932	-2.2817	-1.1889	-1.8895	-1.9078	-2.0085	-1.5142	-2.0011	-3.4714	-2.8608	-1.8815
-3.9549	-4.7245	-3.7042	-3.888	-4.5505	-4.2862	-3.6804	-5.2454	-4.2002	-4.252	-3.9742	-4.1177	-3.9118	-4.0376	-3.3425	-3.6241	-2.4685	-2.0001	-3.5082	-3.5438	-4.0975	-4.248	-2.8082	-4.9249	-2.7849	-4.0495	-5.0676	-3.7279	-4.9359	-3.2012	-3.8288	-3.4833	-3.9901	-3.318	-3.7152	-5.2849	-2.9334	-4.5072	-4.0374	-2.8649	-4.8509	-3.2438	-3.6029	-3.4862	-4.634	-3.5428	-2.7729	-3.3108	-3.2082	-3.6233
-21.637	-22.846	-22.515	-21.55	-22.566	-21.804	-23.211	-22.021	-21.631	-22.209	-22.664	-22.208	-22.132	-23.153	-21.488	-21.556	-22.295	-22.679	-22.168	-22.239	-22.845	-21.73	-23.027	-22.355	-22.825	-22.328	-22.327	-23.367	-22.175	-22.861	-22.06	-21.933	-22.85	-22.638	-22.163	-22.949	-21.812	-22.087	-21.797	-20.728	-22.435	-22.464	-22.925	-21.873	-22.957	-21.229	-21.66	-22.343	-22.404	-21.904
-6.5658	-7.1389	-8.2746	-7.4996	-7.3344	-6.4981	-7.4461	-7.5007	-7.8312	-6.9026	-8.0585	-8.4524	-6.8061	-7.4509	-8.0771	-8.4948	-6.1866	-8.2192	-8.1377	-6.8151	-7.6691	-7.6222	-6.4354	-7.3047	-7.5763	-7.7881	-7.2281	-8.3609	-7.1795	-7.2437	-7.5494	-7.3748	-8.2966	-7.5677	-8.8008	-8.3197	-8.0158	-7.4479	-7.6996	-7.6865	-8.1951	-8.574	-7.8121	-7.254	-7.0404	-8.2167	-6.975	-6.9711	-7.5288	-7.7265
-9.817	-10.164	-8.258	-8.337	-9.0812	-8.7945	-8.982	-9.403	-8.1467	-9.1263	-10.384	-8.6467	-9.5903	-9.3723	-8.9481	-9.4765	-9.7931	-9.185	-10.479	-8.159	-9.9509	-9.1988	-8.8994	-9.8371	-8.2351	-9.4854	-9.9498	-10.095	-9.7726	-9.7121	-9.5133	-9.0955	-9.7861	-9.1658	-9.1393	-9.4631	-9.4466	-8.824	-9.0896	-9.9393	-9.3246	-11.129	-9.7232	-9.3353	-9.7864	-8.6185	-8.4983	-9.1984	-9.4594	-9.7812
-4.392	-3.5479	-4.7842	-3.8997	-3.981	-4.5476	-4.1779	-3.7298	-4.2986	-5.0915	-3.6906	-3.9661	-3.9343	-3.8863	-3.8828	-2.7873	-5.5513	-4.6929	-3.9805	-3.7593	-2.6689	-4.6109	-3.2426	-3.9142	-3.0511	-4.7701	-3.76	-5.1532	-3.5531	-3.6141	-5.4566	-3.9717	-3.9865	-4.4751	-2.9956	-3.7332	-3.7894	-4.0781	-3.935	-4.0126	-5.4108	-3.5706	-4.319	-3.8204	-4.5326	-3.5737	-2.9878	-3.9939	-3.5474	-3.9087
0.50408	0.81366	1.0873	0.43982	0.85207	1.4295	0.64025	0.67919	-0.015874	0.35409	1.3047	-0.43467	-0.65997	-1.0843	-0.68659	0.19174	0.58742	0.15703	0.21209	0.86964	0.42319	1.6394	0.44756	0.92563	0.079726	-0.65387	0.71224	-0.33011	0.78528	-0.58153	0.52267	1.6001	0.73266	0.76663	1.6863	1.2126	0.31096	0.36466	0.73507	0.014761	0.72434	0.55442	-0.6985	0.43554	0.35466	1.5159	1.381	0.30532	0.14294	0.41097
-1.5368	-0.53225	0.53189	-1.0264	-0.77579	-1.2424	-1.618	-1.4783	0.62218	-0.47946	-0.020375	-0.94489	-0.38267	-1.0421	-2.118	-0.37696	-0.73393	-0.036101	-1.3213	-0.39396	-1.0469	-0.98972	-0.27449	-1.6846	-1.3334	-0.80828	-0.80904	-1.4282	-0.26524	-0.57863	-1.4222	-1.252	-0.3208	-0.72037	0.029457	-1.0659	0.60228	-1.5584	-0.34049	-0.76118	-0.80068	-1.6984	0.34365	-0.76096	-0.59398	0.20322	-0.68913	-0.19012	-0.3892	-1.1637
-11.679	-11.482	-11.262	-11.663	-13.02	-11.935	-12.72	-12.41	-11.051	-12.376	-10.36	-12.038	-12.343	-11.371	-11.471	-11.722	-11.312	-11.596	-11.376	-10.58	-10.498	-10.67	-12.366	-11.349	-11.335	-12.298	-12.359	-12.015	-12.547	-11.863	-11.555	-11.263	-12.597	-12.198	-10.585	-12.923	-11.755	-12.115	-11.753	-10.912	-11.359	-10.488	-11.776	-11.363	-11.578	-11.235	-11.533	-12.312	-11.091	-12.232
10.185	9.935	10.897	8.8673	10.112	10.264	9.3859	9.2688	9.5556	10.103	8.9032	10.873	11.098	9.5748	10.032	8.9939	9.4861	9.6629	10.028	9.3089	9.4514	10.035	10.196	10.994	11.197	8.6807	8.7203	9.5898	8.976	10.077	9.2506	9.8878	9.7113	9.8429	8.8716	9.6478	10.079	10.415	10.233	10.337	9.502	10.144	8.7938	9.5098	9.9249	10.34	10.451	9.1247	9.054	10.359
-12.002	-13.257	-10.94	-11.733	-12.428	-11.448	-11.902	-12.579	-12.073	-11.905	-12.006	-11.586	-13.002	-12.983	-12.129	-11.499	-12.202	-11.2	-10.894	-11.433	-11.982	-11.802	-12.45	-11.879	-11.951	-12.574	-11.364	-12.674	-11.655	-10.928	-11.056	-10.861	-10.992	-12.445	-11.428	-11.88	-10.912	-11.734	-11.83	-11.205	-11.147	-11.324	-12.565	-11.215	-11.744	-11.756	-11.82	-11.61	-10.355	-11.832
-10.353	-11.913	-11.108	-12.263	-12.182	-11.736	-12.116	-11.291	-11.732	-11.121	-11.721	-11.497	-11.33	-11.452	-12.312	-12.266	-11.996	-9.852	-12.051	-11.625	-11.142	-12.332	-12.901	-11.311	-12.552	-11.067	-10.543	-11.629	-12.64	-11.973	-12.165	-11.552	-10.986	-12.302	-11.522	-11.181	-11.355	-11.223	-11.801	-12.025	-10.414	-11.833	-11.88	-11.505	-10.625	-11.005	-12.116	-11.532	-11.622	-11.615
1.4827	2.297	1.7317	1.6853	1.8039	2.0272	1.4502	2.309	0.96681	2.2137	0.5224	1.2044	1.062	0.93426	1.2398	1.176	1.9137	1.6697	1.3436	1.9037	1.231	1.3409	1.9223	1.282	2.2097	1.3206	1.7825	1.7986	0.24328	1.7483	0.90418	0.75841	0.61881	1.4446	1.1833	1.0404	1.5414	2.6251	1.5461	1.8539	1.7864	1.8228	0.84579	1.4707	1.2465	2.261	2.3346	1.8465	2.2415	0.18068
6.4022	6.1847	6.2521	7.3538	6.5236	6.4681	7.1287	6.143	6.5624	6.0723	7.1964	8.0037	6.9192	7.5565	6.4587	6.7704	7.726	6.45	6.6698	4.9885	6.9456	6.1956	6.2972	6.4701	6.6622	6.3368	5.9637	6.5705	5.8716	6.8896	5.2765	6.7543	6.5456	4.9151	6.6116	6.4693	6.6638	6.7902	7.2423	6.7852	6.3575	6.5369	5.539	6.3424	6.1998	6.5525	7.0422	7.622	6.757	6.7694
-13.583	-13.755	-13.192	-12.917	-13.363	-13.466	-13.896	-13.894	-12.274	-12.874	-13.567	-13.606	-12.437	-12.458	-13.313	-13.793	-13.198	-13.466	-13.582	-12.811	-13.302	-13.531	-12.694	-12.583	-13.831	-13.217	-14.543	-13.614	-13.124	-12.794	-12.404	-13.301	-13.306	-13.773	-13.323	-13.591	-13.673	-13.515	-12.533	-13.151	-12.296	-12.947	-12.916	-12.197	-13.774	-13.641	-13.453	-13.274	-14.498	-12.527
-1.4599	-0.25451	-1.3906	-1.8204	-2.176	-1.4544	-2.0306	-2.316	-1.8449	-1.2017	-1.1394	-1.8608	-1.5872	-1.7891	-2.1354	-1.6665	-2.5879	-1.8761	-1.03	-1.249	-1.8652	-1.5714	-2.2928	-0.58915	-1.2297	-2.6425	-1.7013	-1.6217	-1.8946	-1.4931	-2.2657	-1.3166	-1.2054	-2.1345	-0.99888	-1.9737	-1.992	-1.7515	-1.8905	-1.4504	-1.3924	-1.3346	-2.557	-1.5018	-1.1211	-1.0142	-0.97711	-0.044864	-2.3436	-2.4681
-9.638	-10.209	-11.075	-11.334	-11.036	-11.533	-10.521	-10.875	-10.93	-10.61	-11.444	-10.361	-10.402	-10.445	-10.539	-11.649	-11.991	-11.296	-11.482	-10.342	-10.41	-11.167	-10.556	-10.483	-10.873	-10.296	-10.796	-10.953	-10.994	-10.601	-9.8961	-11.577	-11.437	-10.916	-10.895	-9.6777	-11.121	-10.474	-11.078	-11.058	-10.909	-9.9567	-9.9372	-10.298	-10.038	-10.722	-10.923	-9.3748	-10.346	-10.691
9.3912	9.3324	8.6647	7.9204	9.0731	8.4662	8.9242	7.8698	8.0073	8.9614	7.985	8.1914	8.1056	8.6758	10.077	7.6965	8.5373	9.1163	8.9105	8.8262	8.3627	7.9641	7.9114	8.2255	9.5277	8.0335	8.6003	9.6216	7.7195	8.8843	8.8531	8.8025	8.0762	8.4436	8.4853	8.0494	7.9019	7.9916	7.0631	8.1838	8.7379	8.1721	8.2883	9.0385	8.1081	8.663	8.6295	7.8441	8.4387	8.5337
0.8902	-0.43951	-0.70525	-1.3543	0.63545	-0.17684	-1.5615	-0.36346	-0.056539	1.257	-0.32374	-0.022032	-0.3987	0.45998	0.13823	-0.47218	-0.045153	-0.54874	-0.40807	0.4584	-1.0849	-0.28189	0.4109	-0.16764	-0.8314	0.66278	0.22709	0.22818	-0.61293	-0.19534	-0.049737	-0.64115	-0.45293	0.2225	-0.097963	1.1315	-0.0311	-0.73404	-0.40176	-1.1322	0.50482	-0.69842	0.14288	0.29131	-0.25762	0.40305	-0.55707	-0.51691	-0.64716	-1.2711
-1.493	-1.2889	-1.478	-1.1353	-2.424	-1.7647	-0.84426	-0.19323	-0.11555	-2.3306	-0.71268	-1.7109	-2.1152	-0.94672	-1.9716	-1.3319	0.52865	-1.9695	-2.0847	0.01436	-2.5707	-1.9032	-0.89509	-2.2795	-1.0918	-2.14	-1.9848	-1.0714	-2.7411	-1.4205	-1.4065	-1.6636	0.31756	-1.719	-2.2895	-2.3335	-1.676	-1.2447	-0.74628	-1.6937	-1.6465	-0.86823	-1.9175	-1.6374	-1.034	-1.3868	-1.8782	-1.3235	-1.095	-1.8486
5.0508	5.4525	5.3393	5.2825	4.1976	5.8009	4.4082	4.7053	5.3608	4.6998	4.0719	4.1513	5.1383	4.7227	4.5312	4.4083	5.1482	6.0845	5.479	5.0818	5.8712	4.7906	4.3019	4.8546	5.1594	4.9583	5.2218	4.7643	5.5872	5.7768	5.4768	4.5756	6.3295	4.9639	5.8263	5.8766	6.1588	4.2988	4.7574	5.4845	5.6133	5.0178	4.3333	4.6985	5.776	4.7678	4.8096	4.7133	4.1465	5.3217
-8.8219	-8.7173	-9.4366	-9.7096	-8.4557	-7.9307	-8.7936	-10.27	-8.9501	-7.6089	-9.5298	-9.8102	-9.8871	-8.7176	-9.0223	-9.6554	-10.197	-10.719	-9.6904	-9.9558	-9.5922	-9.0824	-8.4563	-9.6138	-10.185	-9.1012	-10.484	-10.15	-9.647	-10.946	-10.618	-9.4716	-10.427	-9.1117	-10.272	-9.1175	-9.9966	-8.9998	-10.123	-8.878	-8.4431	-9.2284	-9.3651	-9.9141	-9.7539	-9.8923	-9.5194	-10.151	-9.315	-9.055
2.3411	1.8993	2.0869	2.0708	1.7508	3.1065	2.337	2.1616	1.913	3.3267	2.3256	2.9942	2.4814	3.5424	2.7864	3.1034	2.395	2.9584	2.4145	2.746	1.9207	3.898	3.1765	3.7315	1.1033	2.8725	2.9178	2.4893	2.5638	2.1118	2.1655	2.6672	2.7734	2.7934	3.1504	1.4906	2.6669	2.7069	2.9859	1.6983	2.9159	2.3732	2.9218	1.2962	1.9544	2.1541	1.9752	1.9762	2.7147	2.6741
-7.6192	-8.0006	-8.6093	-7.4593	-8.6237	-7.9868	-7.6064	-7.9792	-8.7116	-7.4924	-6.7085	-7.4088	-6.4328	-7.041	-7.7633	-8.5486	-6.584	-7.803	-8.3273	-7.3865	-6.9097	-7.9148	-8.4721	-7.3558	-7.6391	-7.6237	-6.9065	-7.2907	-9.3702	-6.9891	-8.678	-7.9545	-7.4616	-6.9414	-7.1115	-7.5228	-7.8066	-7.2546	-7.5478	-7.3792	-7.801	-7.6303	-8.2141	-7.5072	-7.7527	-7.3526	-7.0361	-7.9856	-8.1957	-8.766
-9.9016	-10.908	-10.716	-9.653	-9.491	-9.6353	-9.847	-9.0704	-10.345	-10.778	-10.842	-10.167	-9.5673	-9.5015	-10.485	-10.31	-10.835	-10.925	-10.539	-9.768	-9.3887	-8.7767	-9.866	-10.402	-10.648	-10.407	-11.183	-10.452	-10.669	-9.1972	-10.24	-10.594	-9.6428	-11.087	-9.153	-9.6751	-10.27	-9.6223	-9.9982	-11.039	-10.737	-9.8454	-9.3885	-9.0488	-10.57	-10.66	-10.391	-10.337	-8.8387	-10.789
9.1908	8.9448	11.091	9.3407	10.395	9.4722	10.599	9.9711	9.14	10.288	10.624	10.053	9.8938	10.23	8.6907	9.9144	10.198	9.3747	9.2766	10.251	9.2292	10.25	9.3091	9.9287	9.7268	10.087	8.9963	11.38	10.673	10.294	9.2244	10.603	10.982	8.1936	10.409	9.8228	10.231	9.1778	10.415	9.7677	9.9	10.084	9.4806	9.1282	8.7495	9.6798	9.6867	8.7298	9.4762	9.2624
-0.082667	-0.10193	-0.6681	-0.63832	-0.039796	0.90475	-1.3159	-0.034878	0.61502	0.07389	-1.0982	0.4938	-0.44633	-1.1515	-0.29974	0.34832	0.9082	-0.6409	-0.79397	-0.18805	-0.1973	0.011199	0.46867	0.6097	-0.047265	-0.2917	-0.60523	0.82891	0.15524	-0.63114	0.052102	0.19839	0.75726	-0.09559	-1.4726	-0.3063	0.23924	-0.17008	0.054255	-0.22448	-1.5799	-0.40642	0.19645	-0.44054	-0.092324	-0.22622	1.0405	0.29591	-0.43807	-0.27228
-2.7244	-2.0614	-2.8375	-3.3856	-2.8888	-3.7595	-3.8477	-2.8482	-4.209	-4.0657	-3.3373	-3.066	-3.6696	-3.3439	-3.6839	-3.6064	-3.2594	-3.9989	-2.8557	-2.858	-3.079	-3.236	-2.4721	-3.0445	-2.4138	-2.3895	-4.5356	-3.1836	-3.8553	-3.2951	-3.5657	-3.345	-3.2928	-3.3071	-2.9212	-3.322	-3.7439	-3.1912	-3.2739	-3.4157	-3.3439	-3.9034	-2.0933	-2.5932	-3.3823	-3.1095	-2.9178	-3.4136	-2.9563	-2.5463
-11.702	-11.569	-11.656	-11.213	-11.123	-11.496	-11.287	-11.314	-11.793	-10.573	-11.543	-12.011	-12.394	-11.326	-10.822	-10.658	-11.715	-11.187	-10.513	-11.997	-11.707	-11.53	-11.269	-12.644	-11.657	-11.252	-11.82	-12.507	-11.093	-13.088	-10.797	-11.415	-12.062	-12.135	-11.66	-11.109	-11.941	-12.576	-10.669	-11.574	-10.782	-11.516	-12.317	-11.781	-11.501	-13.047	-11.308	-11.41	-11.402	-12.012
-8.4879	-8.218	-9.245	-8.9795	-8.7567	-9.0036	-6.7569	-8.8419	-7.9472	-8.9381	-8.7175	-10.38	-8.4242	-9.2934	-9.8631	-8.7417	-8.7681	-7.7747	-9.2129	-10.748	-8.5241	-8.1855	-8.4102	-9.8603	-9.4191	-8.8452	-10.374	-9.6381	-8.704	-10.406	-9.3828	-9.4313	-8.5059	-8.7049	-9.3474	-9.1809	-7.9939	-8.9146	-8.5332	-8.6252	-9.5441	-8.5211	-10.226	-8.3134	-9.2156	-9.2689	-7.9985	-9.25	-9.354	-9.3125
1.3078	2.7048	0.38234	1.3742	2.3098	0.72771	1.0347	0.90706	2.7849	0.25776	0.68746	1.0875	0.70055	1.3046	1.4259	2.7333	2.1542	1.0903	0.66846	0.7367	0.57586	0.28437	1.4545	2.2651	0.9342	0.45594	1.4715	1.0344	1.527	2.4451	2.1485	1.1169	2.046	0.76542	2.0232	-0.01069	0.22899	1.0948	0.53766	1.9551	1.3338	1.6148	0.96166	0.78298	1.345	0.97494	2.1581	2.2527	0.56888	1.5499
-12.37	-11.236	-11.262	-11.442	-10.899	-12.146	-11.294	-12.034	-11.344	-11.778	-10.339	-10.802	-11.915	-10.702	-11.941	-12.684	-11.561	-11.812	-12.933	-10.543	-11.948	-12.457	-11.174	-11.399	-12.264	-10.575	-12.148	-11.773	-12.163	-11.304	-12.006	-11.666	-11.081	-12.037	-11.291	-11.161	-11.611	-11.113	-12.258	-11.876	-11.807	-10.83	-10.613	-10.785	-10.998	-11.904	-11.28	-11.914	-10.637	-11.393
-12.257	-12.933	-13.585	-13.445	-14.012	-13.604	-12.691	-12.174	-13.857	-13.122	-12.807	-12.568	-12.21	-13.727	-13.45	-13.232	-14.07	-12.198	-15.006	-12.191	-13.843	-13.726	-12.617	-12.95	-12.224	-13.483	-13.346	-11.992	-13.785	-12.709	-13.49	-14.202	-13.663	-13.972	-12.243	-14.696	-13.057	-13.292	-12.841	-12.472	-12.32	-13.343	-13.921	-12.312	-13.243	-13.971	-13.146	-13.048	-14.336	-13.757
2.288	1.1252	1.4827	1.0264	2.0273	2.4745	1.8063	1.0534	1.5758	0.89498	0.89903	0.59422	1.3354	0.99239	2.9454	1.1397	0.97524	1.3449	0.39987	1.8648	2.5709	2.0734	1.3228	1.9148	1.2659	1.3134	1.2647	1.629	1.9667	1.4445	1.0401	0.60012	1.999	1.7352	1.3929	2.0038	2.41	1.2856	0.99686	2.3327	1.469	1.7586	1.6983	1.0682	1.1761	1.6556	1.1181	1.7265	2.1066	1.6744
-4.5446	-4.8149	-5.2701	-5.1218	-3.6705	-4.0408	-5.5089	-5.1355	-4.1808	-3.389	-4.9898	-4.6181	-4.9216	-4.2927	-4.5004	-4.9854	-5.1972	-3.2462	-3.626	-3.9176	-4.5209	-4.2218	-4.7828	-5.9941	-4.0422	-3.5897	-5.1446	-4.1444	-5.1825	-4.929	-6.1652	-5.4665	-5.0807	-4.3344	-4.4086	-3.6743	-4.702	-3.6451	-5.1036	-4.386	-4.8489	-4.2424	-4.8383	-5.3103	-4.4577	-4.6978	-4.2401	-4.626	-4.5384	-4.3336
8.5415	9.4626	8.3822	9.1147	8.8955	7.5926	9.0058	8.3017	8.3231	8.8484	8.7021	8.1895	8.6671	8.6651	8.5105	8.4016	7.3339	8.004	9.145	7.3007	8.5252	8.642	8.8834	7.9945	8.474	10.348	8.4965	8.5106	8.9316	8.7987	8.2946	8.5363	9.1087	9.1112	7.395	8.3932	7.9994	8.4496	8.4191	9.5462	8.8751	8.6036	8.0308	6.5112	8.4025	9.3199	8.3134	7.9812	7.7791	7.6498
-3.6956	-4.063	-3.3164	-4.3776	-3.1354	-2.1396	-4.1617	-2.7699	-4.4748	-4.6281	-3.5035	-3.2489	-3.0299	-2.3882	-4.8368	-4.0191	-3.7729	-4.792	-4.355	-3.8155	-3.2648	-4.5642	-3.9817	-2.9575	-2.469	-3.9051	-4.9794	-3.6187	-4.2922	-3.8064	-3.7	-3.3467	-3.9324	-4.1872	-2.8826	-3.4347	-4.11	-4.2908	-3.1845	-4.0141	-3.2153	-3.3444	-3.9455	-3.6331	-3.8036	-4.6795	-4.2491	-2.7212	-3.5693	-3.326
-2.7967	-2.62	-2.8502	-1.6986	-1.6402	-2.6676	-1.7692	-2.7459	-2.4655	-2.4943	-2.3655	-2.6149	-2.9566	-3.7706	-3.1462	-1.6115	-2.3408	-2.89	-2.8831	-3.0922	-3.4985	-2.1734	-2.7464	-2.3089	-2.0397	-1.5916	-2.8599	-1.2556	-2.1496	-3.552	-2.6737	-3.6185	-3.4454	-2.3045	-3.3943	-3.5446	-2.0532	-2.7532	-3.2919	-2.5206	-3.1645	-2.7717	-2.0264	-1.6351	-3.1424	-3.0327	-3.7211	-2.3147	-3.1871	-2.5483
-12.402	-12.863	-13.114	-13.467	-12.713	-12.856	-13.484	-12.572	-12.713	-12.789	-12.306	-13.13	-13.26	-13.808	-12.458	-12.927	-11.642	-13.45	-12.187	-13.367	-13.64	-11.991	-12.041	-12.497	-12.77	-12.973	-13.12	-12.358	-11.903	-12.439	-12.848	-12.152	-12.248	-12.823	-12.798	-12.615	-13.339	-12.768	-12.889	-12.412	-13.713	-13.081	-14.348	-13.314	-13.446	-12.929	-14.455	-12.874	-12.034	-13.194
-1.0504	-1.9621	-1.2908	-1.7948	-1.782	-1.7134	-0.95875	-0.38144	-1.997	-1.084	-1.8562	-0.56411	-1.7581	-2.2848	-1.749	-1.5711	-1.3423	-2.3391	-0.52024	-1.7281	-1.3315	-1.0469	-0.73826	-0.73759	-1.9726	-1.0999	-1.949	-0.61887	-1.0688	-0.047434	-0.9084	-1.8514	-0.15609	-1.4448	-0.47785	-2.8901	-1.232	-0.75818	-0.94723	-1.8253	-0.30672	-1.3479	-0.8432	-0.66476	-1.283	-1.7727	-1.7569	-0.38531	-2.7589	-1.6205
-2.0389	-1.3887	-1.9133	-0.31703	-1.2971	-1.9113	-2.1068	-1.3835	-1.6891	-1.6566	-1.9936	-0.72227	-0.61041	-1.3229	-2.2125	-1.9618	-2.0574	-2.0287	-0.051036	-1.2315	-1.0392	-2.4311	0.13273	0.035722	-1.5074	-1.1275	-0.44804	-2.0326	-0.92676	-2.7706	-1.1284	-1.7958	-1.1407	-1.1024	-1.2387	-1.3615	-1.2065	-1.2503	-0.4729	-1.2002	-1.5608	-1.8612	-0.82169	-0.89538	-0.70292	-1.2132	-1.2717	-1.526	-1.7731	-2.4867
-8.5977	-9.7694	-9.9988	-8.5816	-9.1934	-8.6765	-7.8494	-8.8746	-9.733	-9.4226	-9.7516	-10.068	-8.3765	-8.666	-9.0208	-9.2263	-7.6582	-10.385	-9.2798	-9.9619	-9.3323	-9.1971	-8.8204	-10.06	-9.9525	-10.413	-10.483	-9.0322	-8.6898	-10.428	-8.6373	-9.566	-9.207	-10.255	-9.4253	-9.0922	-9.2429	-8.737	-9.654	-9.0731	-8.865	-9.2217	-9.7914	-9.2136	-8.7579	-10.179	-10.06	-8.3263	-9.4511	-9.2774
-8.1732	-8.7656	-8.7457	-9.1125	-8.9819	-9.6356	-8.8831	-9.8185	-9.6914	-8.8372	-9.5553	-8.9278	-9.1821	-8.52	-9.6443	-8.682	-8.5921	-8.6949	-8.8363	-8.7222	-8.6831	-9.2942	-9.6552	-8.6266	-9.8771	-9.5396	-9.8884	-8.3055	-9.8332	-7.7245	-9.8594	-8.562	-9.2035	-9.2517	-9.0209	-9.7169	-9.6159	-8.4686	-8.5269	-10.183	-9.6203	-9.5085	-9.5959	-8.7702	-8.3887	-8.7178	-8.3536	-9.2631	-9.5357	-9.0971
-1.5942	-1.5063	-1.0465	-2.1104	-0.53595	-2.0697	-2.2619	-1.4525	-0.67038	-1.1248	-2.0826	-1.7289	-2.4307	-1.1109	-1.7554	-1.1586	-0.95625	-0.94416	-1.747	-1.2006	-2.1966	-1.1147	-0.59185	-1.4435	-0.8136	-0.66348	-1.2247	-1.6439	-1.7563	-1.4338	-1.3176	-1.8115	-1.8659	-1.4903	-0.3476	-1.9714	-1.8726	-2.0259	-0.82761	-1.6164	-1.4287	-3.0156	-0.8763	-1.3926	-2.0503	-1.4781	-2.3618	-1.2681	-1.8437	-1.7703
-0.67191	-2.0237	-0.83667	-1.0083	-2.3689	-1.6417	-0.46617	-1.2809	-1.8901	-0.53583	-2.6218	-1.5654	-1.8908	-0.45585	-1.5001	-0.8875	-1.3631	-0.43989	-1.7229	-1.5977	-0.91464	-0.73549	-0.17282	-0.67465	-1.2172	-1.5606	-1.8413	-1.8081	-1.5281	-1.2923	-2.0002	-1.231	-1.2177	-1.8997	-1.1406	-2.2686	-0.3116	-1.5611	-0.75199	-1.8789	-0.75459	-1.4312	-1.6236	-0.93175	-1.7911	-1.9066	-0.4973	-1.8219	-2.2382	-1.1653
7.9865	7.3468	9.9197	8.9915	8.8116	8.1974	8.2829	8.6498	9.0048	8.4162	9.2133	8.2021	8.3259	7.4222	8.8548	9.5395	8.3573	8.1847	8.1792	9.4951	8.8163	8.1557	8.4748	8.3319	10.246	8.6351	8.736	8.9239	8.5941	8.4334	9.566	8.3979	8.0303	7.426	8.3846	8.3904	7.9941	8.6934	8.3418	9.4945	9.2453	8.9265	8.2464	9.1957	8.8461	8.8857	9.3319	8.3745	8.66	8.2032
-2.5443	-3.7733	-3.2743	-2.8172	-1.8392	-2.6607	-1.7069	-2.9761	-2.7678	-1.733	-2.5512	-1.8465	-3.7325	-3.0853	-2.7461	-2.8253	-2.7949	-3.409	-2.271	-2.3225	-2.927	-2.2741	-2.9267	-3.4499	-2.621	-2.4153	-1.9371	-2.4824	-2.9091	-2.9047	-1.8907	-2.4007	-2.8304	-2.6182	-1.1755	-3.2426	-2.6281	-3.2538	-3.9689	-2.4715	-1.51	-2.3904	-2.4891	-2.8391	-3.4042	-3.054	-3.0824	-2.8437	-2.8587	-3.6233
8.1142	8.9871	9.2071	7.5651	8.2942	9.2587	8.4914	8.8855	9.6557	7.7098	9.263	7.5224	7.978	8.4585	7.3634	8.8349	8.5688	8.6411	8.7081	8.3392	8.0565	8.8701	8.872	9.0088	9.6929	7.7677	9.1517	7.6144	8.2115	8.9598	7.248	9.3193	8.3299	8.873	9.3962	8.1366	8.631	7.7883	7.1023	8.0645	8.9659	8.4059	7.7821	8.5282	8.5686	8.5938	8.682	9.0835	8.8246	7.8719
-5.5635	-5.8501	-5.6104	-5.7113	-5.4954	-6.035	-5.6787	-4.854	-6.3021	-6.3	-5.066	-6.2865	-5.6925	-5.6304	-5.8818	-6.3447	-6.1708	-5.9166	-5.3624	-5.954	-5.2435	-5.5931	-4.4888	-5.3475	-5.148	-6.0556	-7.0168	-6.2717	-5.9928	-4.3409	-6.0774	-5.7258	-6.086	-5.9535	-7.1762	-5.9027	-4.3358	-5.7513	-5.678	-6.1529	-5.3338	-4.475	-6.8122	-6.1318	-5.4673	-5.3225	-4.7816	-5.1238	-4.7665	-6.1482
-3.7264	-3.7497	-3.7717	-3.9541	-2.8474	-3.0908	-3.3674	-3.6328	-3.1673	-2.9638	-3.2195	-4.0145	-4.1429	-4.0931	-3.4733	-3.3917	-4.0806	-4.0294	-3.6856	-3.2513	-2.5211	-3.8166	-3.5851	-4.2931	-5.0342	-3.9303	-3.398	-3.6111	-3.9756	-4.5039	-4.7461	-4.1772	-4.4701	-5.196	-4.7894	-4.2744	-4.196	-3.5641	-3.2833	-3.5041	-3.6622	-4.2469	-3.839	-3.5053	-4.0117	-2.3976	-5.2615	-4.2542	-3.331	-3.5597
-13.074	-11.795	-12.366	-12.989	-12.484	-13.484	-13.548	-13.306	-12.847	-13.268	-13.315	-13.637	-12.742	-12.783	-12.283	-13.529	-14.194	-13.334	-13.635	-13.74	-13.124	-11.774	-12.837	-14.524	-12.412	-13.275	-13.133	-11.916	-12.325	-12.939	-13.404	-13.784	-14.136	-14.304	-13.264	-14.074	-14.775	-13.395	-12.746	-13.027	-13.627	-12.541	-13.614	-13.499	-12.653	-13.664	-12.582	-14.48	-12.388	-14.198
-11.594	-12.407	-12.148	-11.452	-10.418	-12.683	-11.046	-12.432	-12.084	-11.189	-11.572	-12.23	-11.893	-10.739	-10.861	-10.808	-12.292	-11.025	-11.736	-11.524	-11.757	-12.163	-12.43	-12.18	-10.786	-11.628	-11.9	-11.896	-11.208	-12.551	-11.663	-12	-11.117	-11.49	-12.14	-11.786	-11.117	-12.218	-12.594	-12.027	-12.079	-12.342	-11.809	-11.053	-10.655	-10.908	-11.052	-11.782	-11.679	-11.592
-5.0759	-4.7302	-6.0024	-5.743	-5.4248	-5.3388	-5.5263	-4.8715	-5.3919	-7.2409	-5.2574	-6.2823	-4.7978	-5.0797	-6.1558	-5.111	-5.22	-6.128	-5.7277	-5.034	-5.0431	-5.7678	-5.0555	-5.4194	-6.1902	-5.6822	-5.6029	-6.0072	-5.5894	-6.4444	-6.0101	-5.3748	-5.8025	-5.6993	-5.6684	-4.6993	-5.6893	-5.0514	-6.0958	-5.205	-6.5766	-5.0451	-5.1241	-6.2221	-6.1558	-6.3761	-5.7033	-5.5948	-5.3065	-5.3263
-12.434	-13.535	-13.171	-13.075	-12.347	-13.087	-12.884	-13.716	-12.594	-12.117	-12.64	-12.856	-13.936	-14.191	-12.678	-13.421	-13.335	-12.123	-12.478	-12.596	-13.284	-13.706	-13.659	-13.854	-12.895	-14.425	-14.219	-12.801	-13.816	-12.898	-13.532	-12.302	-13.794	-14.106	-13.213	-14.31	-13.33	-11.795	-13.22	-12.279	-13.519	-14.313	-12.291	-13.542	-12.835	-13.103	-14.432	-13.511	-13.495	-13.69
-7.916	-8.3878	-8.7857	-8.0218	-9.1032	-8.8325	-9.6127	-10.034	-7.7847	-8.639	-9.1214	-10.109	-8.776	-9.0171	-8.9475	-9.0603	-8.2223	-8.9496	-10.109	-10.649	-10.374	-10.025	-8.8084	-7.7885	-9.6027	-8.5433	-9.4789	-10.083	-8.8617	-9.5758	-8.419	-7.8274	-8.652	-9.6171	-9.5722	-9.2306	-9.1125	-8.413	-9.3401	-9.0108	-9.278	-8.8002	-9.278	-9.1209	-9.6543	-8.6564	-9.4977	-8.8739	-8.6496	-9.1707
-19.947	-21.263	-22.047	-21.712	-20.082	-21.56	-20.482	-21.276	-20.128	-20.773	-22.072	-21.722	-20.853	-20.345	-21.618	-20.776	-21.671	-22.558	-20.394	-21.357	-21.789	-21.854	-21.475	-20.302	-20.49	-20.414	-20.574	-20.547	-20.717	-21.246	-20.118	-20.374	-20.429	-21.104	-20.789	-20.729	-21.365	-20.945	-20.527	-21.247	-22.233	-19.841	-20.586	-20.651	-20.976	-20.824	-21.657	-20.756	-20.614	-21.282
-5.3688	-5.7801	-5.4412	-5.646	-6.687	-5.3069	-5.8663	-5.7017	-6.9462	-5.1205	-6.278	-5.9031	-5.5779	-5.5702	-5.555	-5.718	-5.1263	-6.3081	-5.2914	-6.5119	-5.2765	-5.6985	-5.0674	-5.4906	-5.5051	-6.134	-5.8124	-5.3251	-5.541	-6.2154	-5.2872	-6.8876	-5.2483	-6.0694	-5.9866	-5.3849	-5.7565	-5.3164	-6.3565	-5.2887	-5.2154	-6.1636	-6.3408	-5.2989	-5.3293	-5.0583	-7.0427	-5.6287	-6.182	-5.2552
-3.9613	-2.6798	-4.5394	-3.2968	-3.083	-4.4845	-4.5945	-4.4983	-3.9321	-3.8715	-4.4238	-4.1971	-2.8386	-4.5099	-2.2767	-3.4788	-4.4647	-3.5981	-2.6661	-3.7474	-3.7914	-2.8029	-3.6149	-3.2955	-4.6858	-3.4088	-3.1825	-4.1288	-4.1173	-3.4134	-3.9071	-4.4775	-4.208	-3.9253	-3.9497	-4.2743	-3.7579	-3.8742	-3.6036	-2.1779	-4.0046	-3.8147	-3.5586	-4.6199	-3.7562	-2.7705	-4.3044	-4.0481	-3.8402	-3.5942
-10.752	-9.0779	-11.484	-11.341	-10.866	-9.4972	-10.976	-9.9745	-11.08	-9.5691	-10.967	-10.715	-11.197	-11.306	-11.016	-11.073	-9.6547	-10.698	-9.2822	-10.596	-10.567	-10.207	-11.444	-10.078	-10.776	-10.634	-10.494	-10.31	-11.221	-11.47	-10.465	-9.4869	-9.1981	-12.573	-11.738	-12.06	-10.56	-12.254	-10.527	-10.404	-10.66	-10.892	-10.21	-11.807	-10.704	-10.106	-10.838	-10.839	-11.443	-11.582
-2.3405	-0.7903	-0.70701	-1.8254	-1.202	-1.7332	-1.3697	-1.3645	-2.0578	-2.0188	-0.48358	-2.0186	-0.20331	-1.573	-1.36	-1.2914	-0.90432	-1.3665	-0.53603	-1.2137	-0.6669	-1.2301	-1.9789	-0.044453	-1.7764	-2.3937	-1.7888	-0.97378	-1.4287	-1.8843	-1.8224	-0.92642	-1.0686	-0.60024	-2.0365	-1.9268	-1.3369	-0.74332	-1.3292	-1.3341	-1.1337	-0.33312	-1.1837	-1.8888	-1.6686	-0.61444	-1.6703	-1.4486	-2.4628	-0.76144
-6.1111	-5.7445	-5.9656	-6.2601	-6.8154	-6.8797	-7.316	-6.5548	-6.2941	-5.6822	-6.5799	-5.8189	-5.5379	-6.9801	-5.2963	-6.7571	-6.9233	-6.7372	-6.2963	-6.3544	-6.6861	-6.5561	-6.9645	-5.9968	-6.1295	-5.8707	-6.8005	-7.5243	-6.0117	-6.4448	-6.2757	-7.4081	-7.1709	-6.2705	-6.4389	-6.3264	-6.3611	-6.6706	-6.3093	-5.9156	-5.944	-5.7089	-6.2166	-6.3121	-6.3409	-6.2278	-5.8658	-6.267	-7.0933	-7.0534
2.5768	2.6474	3.1102	3.0569	2.6823	2.6712	1.7846	2.4085	2.2533	3.2504	3.1188	3.3983	3.5052	3.3957	2.4006	3.1146	2.5313	3.7578	3.4841	3.1886	2.8738	2.5242	3.6529	2.1968	2.8213	2.8727	3.6477	2.3319	2.5522	3.2408	2.4246	3.5385	3.3211	3.0332	3.17	2.0131	1.7864	2.6647	2.7799	4.0253	2.8412	2.8765	3.0564	4.0678	2.6133	3.9166	3.406	3.8733	2.3514	3.0287
-9.6758	-10.173	-9.1704	-9.7913	-9.0819	-9.1967	-9.6681	-9.0749	-9.4568	-9.7491	-9.033	-9.2738	-10.612	-9.2598	-9.1688	-9.6482	-8.8361	-9.0492	-9.3815	-8.4012	-9.4073	-9.4452	-8.6816	-8.952	-8.4651	-9.2454	-10.106	-10.104	-9.8888	-10.013	-10.08	-9.0214	-10.641	-8.4721	-10.034	-8.4841	-9.2879	-9.572	-8.6539	-8.3788	-9.8003	-9.7048	-8.5239	-9.3424	-9.0532	-9.6456	-8.9231	-9.3496	-9.7029	-9.2041
-5.1272	-3.5653	-4.1913	-5.3323	-4.7479	-5.004	-4.8654	-4.7205	-5.6021	-3.9713	-5.7491	-5.285	-4.7018	-5.2714	-4.1564	-4.2378	-4.6508	-4.4421	-4.7848	-5.2307	-3.965	-5.5695	-5.1782	-5.2818	-5.8467	-3.9857	-4.9205	-4.6627	-5.0819	-4.4653	-4.5643	-4.0518	-5.8563	-4.9671	-3.9857	-4.846	-4.4632	-5.3913	-4.4032	-4.8564	-5.0716	-5.3583	-5.334	-5.1186	-4.7969	-5.1431	-4.7443	-4.5449	-3.8871	-4.147
1.4947	-0.72162	0.62539	-1.5072	-0.082865	-0.096814	-1.6719	-0.59131	-0.32222	1.1439	-0.11103	-1.2052	-1.1934	0.058114	-0.71263	0.34926	-0.53362	0.073462	0.71267	-0.12085	-0.62272	1.0199	-0.76553	-0.74055	-1.0662	-0.33542	0.51854	-0.39082	-0.92946	0.2184	0.41457	-1.2081	-0.31977	0.14612	-0.28767	0.71512	-0.56593	-0.2523	-0.00743	1.5692	0.28681	-0.70719	0.26068	-0.27491	-0.0099813	0.014468	0.1049	0.26795	-1.2384	-0.29039
5.6258	5.7654	5.3476	5.7684	5.5394	5.5624	5.4637	4.6009	6.7584	6.0189	6.2318	4.692	4.6943	4.2564	5.9528	5.4925	4.3398	5.3707	5.0081	5.5896	6.5721	4.604	5.4378	6.6713	5.7017	5.2873	5.2255	6.6185	4.964	5.1082	4.8201	5.2667	5.6243	4.9617	5.1346	6.407	5.8457	5.6633	5.2234	6.1644	5.4035	4.7537	5.6621	4.6753	6.7081	5.6237	7.1218	5.1862	6.3106	5.7412
-21.732	-23.595	-22.075	-21.889	-22.157	-23.041	-22.034	-21.987	-20.927	-22.119	-22.77	-22.874	-23.44	-22.557	-22.071	-21.753	-22.032	-21.464	-22.134	-21.833	-23.23	-22.05	-22.562	-22.499	-22.365	-22.114	-22.518	-22.397	-22.093	-22.092	-21.92	-21.409	-23.586	-22.62	-21.081	-22.418	-21.665	-21.714	-21.766	-21.618	-22.014	-22.079	-22.415	-22.161	-22.35	-23.029	-21.277	-23.135	-21.263	-22.758
-5.9725	-4.2847	-4.4547	-4.8679	-5.1346	-4.8295	-4.1009	-3.4936	-4.2064	-5.6959	-4.8548	-4.2182	-5.0463	-5.233	-3.6122	-5.2519	-5.8508	-5.4776	-3.8226	-5.1991	-5.0703	-4.842	-4.2588	-3.8969	-4.8986	-4.4361	-4.9023	-4.7192	-3.755	-4.1809	-4.9686	-3.8478	-5.1663	-4.4755	-4.6151	-4.896	-4.1166	-3.6541	-4.3258	-4.4524	-5.5724	-3.0143	-4.4448	-5.0778	-3.6082	-3.8809	-4.2018	-4.3864	-3.8046	-3.631
5.2059	5.8481	5.9509	6.8693	5.6607	7.0823	4.6426	5.7617	5.5839	5.5355	6.9763	6.1263	6.0059	5.3819	4.9619	5.5553	4.5081	5.3095	6.4819	5.2329	6.263	4.7755	6.6055	5.1976	5.9376	5.8713	5.3338	5.2829	4.9277	5.8172	5.9963	5.2345	5.2349	5.7446	7.0602	6.4221	6.428	4.586	6.4913	5.5023	5.7091	5.697	6.2074	4.685	4.5887	5.7765	5.2727	4.6703	5.2753	5.7987
-13.882	-15.243	-14.862	-14.923	-14.721	-14.114	-15.244	-14.488	-14.53	-15.937	-15.619	-14.434	-13.974	-14.621	-14.983	-15.21	-14.277	-14.816	-13.598	-14.496	-14.098	-14.392	-14.167	-14.793	-15.674	-14.526	-14.641	-14.752	-14.671	-14.913	-13.808	-16.166	-13.828	-14.971	-15.611	-15.16	-15.368	-15.322	-14.89	-14.982	-15.547	-15.006	-13.768	-13.947	-15.363	-14.565	-14.976	-15.179	-13.777	-14.616
10.001	9.6006	9.729	9.5209	9.6898	10.01	9.6566	9.5283	10.174	9.8359	10.311	9.1761	9.5143	9.4819	9.318	9.4393	9.6104	10.489	10.432	9.2598	9.59	9.6455	9.2821	9.2058	10.649	10.627	9.2238	10.111	10.695	9.3699	10.298	9.3334	9.5843	8.632	10.534	10.747	9.7154	10.283	9.7076	10.385	9.5573	9.838	10.705	8.9908	9.261	9.8543	9.7023	10.19	10.484	10.223
-12.96	-12.692	-13.646	-13.041	-13.338	-13.315	-13.874	-13.457	-12.291	-14.187	-13.773	-13.32	-13.287	-12.919	-13.521	-14.049	-13.727	-12.788	-12.613	-14.019	-12.424	-14.245	-14.641	-12.034	-13.636	-13.468	-13.232	-13.394	-14.609	-13.76	-13.321	-11.753	-12.355	-13.147	-13.577	-12.837	-13.127	-13.223	-12.877	-13.621	-12.979	-13.057	-12.794	-13.362	-13.54	-13.527	-12.624	-13.056	-11.939	-12.974
7.538	8.4837	8.2664	8.3039	8.2223	8.1692	8.26	8.0135	8.6392	7.5568	7.9617	9.0999	7.5518	8.1762	8.0565	9.1585	8.1769	8.6361	8.1745	7.4977	8.1459	7.3012	9.0482	8.3812	7.8478	9.1869	8.6214	8.5787	7.8923	7.8575	8.8278	7.2081	7.0336	8.5172	7.6639	8.3558	7.7167	6.7886	7.4334	8.0053	7.8488	8.1882	8.3936	7.6882	9.7124	7.9554	7.2767	7.7934	9.3097	7.9876
-3.2715	-4.8533	-4.4906	-4.5309	-3.705	-4.4553	-4.2324	-4.0164	-4.9472	-3.0604	-4.1287	-4.2173	-4.5563	-3.9735	-3.6274	-3.8616	-4.6615	-4.5351	-4.8377	-3.9214	-4.9755	-3.7194	-3.2344	-5.2	-4.6541	-3.8568	-4.5308	-3.6313	-4.8334	-4.1465	-4.0574	-4.7171	-3.7588	-4.8694	-4.7779	-4.5361	-4.7734	-4.0311	-4.2078	-3.7886	-3.8092	-3.6361	-3.1452	-2.8907	-4.7313	-3.3295	-3.4926	-4.2104	-3.9567	-3.8826
-6.3028	-6.3237	-6.325	-6.298	-6.5012	-6.5285	-7.1539	-7.1777	-5.7743	-5.8437	-7.5463	-7.2281	-6.005	-5.3383	-6.4381	-6.1182	-6.0057	-6.7225	-6.9541	-5.8548	-6.1563	-6.0059	-6.5563	-5.2399	-6.7072	-5.823	-5.7512	-6.7334	-5.8276	-5.4125	-6.7253	-6.5559	-6.3795	-5.7814	-6.205	-7.4012	-7.0309	-5.9679	-5.5222	-5.4553	-7.2224	-5.8244	-5.7402	-6.4472	-6.8107	-6.1798	-6.7376	-6.0064	-6.1807	-6.9695
-13.71	-12.708	-13.157	-12.616	-14.194	-13.744	-13.13	-13.207	-12.067	-12.253	-12.506	-11.941	-13.58	-12.292	-12.187	-12.526	-12.901	-11.94	-13.2	-13.272	-13.616	-13.019	-13.424	-13.171	-12.655	-12.967	-13.465	-11.677	-12.814	-12.204	-13.381	-14.026	-13.016	-13.09	-12.646	-13.528	-13.037	-13.443	-12.059	-12.892	-12.905	-14.002	-13.47	-12.955	-13.416	-12.533	-12.2	-12.36	-12.962	-13.896
-2.4392	-2.6209	-1.5377	-1.7977	-2.0913	-0.64284	-1.7947	-1.8927	-2.4678	-2.0141	-1.6858	-1.1576	-1.4312	-1.8562	-1.2234	-1.3835	-2.2317	-2.2966	-1.7	-2.5297	-1.496	-3.6199	-1.5535	-3.121	-1.9475	-2.2594	-1.2965	-2.2441	-1.2761	-2.456	-1.4864	-2.4539	-1.3493	-0.77501	-1.2869	-0.75969	-1.8425	-2.4638	-1.0827	-2.7836	-2.331	-1.9071	-1.5861	-2.1463	-1.2105	-1.6506	-1.3501	-1.7318	-1.9799	-1.5695
-10.915	-10.514	-11.807	-11.35	-10.751	-12.497	-11.953	-11.424	-11.003	-11.485	-11.689	-10.812	-10.373	-11.714	-11.719	-11.928	-11.706	-10.569	-12.271	-11.32	-11.679	-11.186	-11.491	-11.28	-11.779	-11.687	-11.746	-11.819	-11.451	-11.924	-12.177	-10.592	-11.534	-12.258	-10.788	-10.741	-12.214	-11.048	-12.408	-12.249	-12.056	-12.196	-11.604	-11.483	-12.215	-11.927	-11.354	-12.136	-11.555	-11.604
-13.23	-13.521	-12.921	-13.81	-11.454	-12.47	-12.834	-13.376	-12.048	-11.784	-13.23	-12.786	-12.565	-13.072	-12.156	-11.933	-11.881	-12.425	-11.973	-12.269	-12.523	-12.673	-12.369	-13.111	-13.417	-13.291	-13.974	-12.704	-13.298	-12.693	-13.982	-13.159	-12.872	-12.998	-13.124	-12.904	-13.168	-12.222	-12.94	-13.524	-13.6	-13.057	-12.807	-12.879	-13.153	-13.64	-13.057	-12.959	-12.666	-12.749
4.7537	5.7033	5.5366	4.6911	4.7942	5.1462	5.5432	4.6219	4.8225	4.9783	4.1352	4.6186	6.0182	5.5291	5.3376	5.2496	6.1694	5.0663	5.0487	4.5134	5.1991	5.1717	4.8684	4.3178	6.1498	5.7199	5.3427	3.8372	4.9354	5.4296	5.1331	4.5265	5.4824	5.0294	5.5246	5.304	5.534	5.1988	3.9941	5.5927	6.3645	5.07	5.3693	5.178	5.3345	5.5419	6.0159	4.1769	4.1081	5.2671
4.8399	4.3897	4.01	4.5824	5.4642	5.6648	3.9008	5.3162	5.0128	5.3507	3.9804	3.6704	4.7923	4.9731	2.2108	4.2513	3.955	5.6232	4.8302	4.6144	4.7842	3.2762	3.3853	5.2463	4.5201	4.1164	3.3843	5.2526	4.585	5.0366	4.8588	4.3257	3.2861	4.1679	4.3399	5.0817	4.4067	4.7546	3.9538	5.1492	4.9234	4.1452	5.1324	5.1171	4.7119	4.8948	4.396	4.0531	4.3237	4.4873
7.4339	7.9764	6.8414	6.6628	7.0984	6.2056	7.4739	6.2371	6.8847	7.4554	6.2176	6.4531	6.9081	6.5618	7.3951	5.8172	6.2198	6.083	7.042	6.1493	7.3736	5.835	6.9466	7.1191	7.0223	6.9886	7.2893	7.0876	7.5792	7.378	7.2681	6.9477	7.8643	7.4648	6.3612	6.0845	6.6086	6.1298	7.4626	5.3178	6.1301	6.0945	7.1133	6.197	6.3532	6.5015	6.8357	6.1771	6.8115	7.4672
0.56397	-0.12471	-0.54765	0.0013983	0.58255	-0.062725	0.32669	0.59275	0.83702	0.95283	1.0905	-0.29719	1.3635	0.20303	1.2822	0.1578	-0.77294	0.089847	-0.77289	1.217	-0.80565	1.5591	0.024254	-0.4171	1.4522	-0.34305	0.19524	0.27565	0.09978	0.091498	-0.26961	1.637	-0.15951	0.61543	0.13712	0.95571	0.88494	0.86407	0.40208	-0.17988	0.44008	-0.27145	-0.49161	0.54612	1.2093	0.49549	1.2437	0.61998	0.00077971	0.65081
1.1348	2.0192	1.3192	0.6556	1.8371	1.5205	2.074	1.0236	0.47609	1.9449	1.3377	0.83187	2.5437	0.57434	0.91611	1.8025	1.1458	1.2195	1.786	0.27911	1.5637	1.7154	1.831	2.0701	1.3855	1.8604	2.3688	0.40411	1.5854	1.945	0.35767	1.0644	0.9086	1.3162	1.1255	0.7099	1.8259	1.3974	0.96692	0.22554	0.71797	1.4682	0.69891	1.1533	-0.4662	1.2006	0.84899	0.022143	1.9916	0.32553
-3.7522	-2.3229	-3.4455	-3.22	-3.1904	-2.8521	-3.0376	-3.2484	-3.2215	-3.0737	-3.6687	-3.1796	-4.03	-2.0942	-2.5346	-3.1297	-3.2677	-2.9113	-3.0731	-2.477	-3.8201	-2.7365	-2.1534	-2.363	-3.2701	-3.2843	-3.1492	-3.4778	-3.1057	-1.3569	-3.6709	-1.9607	-3.7809	-4.1974	-3.3246	-2.646	-3.2413	-3.1957	-3.889	-3.9637	-1.7419	-3.3341	-3.2356	-4.269	-1.563	-3.4246	-3.95	-3.3314	-3.797	-4.0599
10.001	10.212	10.241	9.6872	9.3069	9.7291	10.202	11.238	10.42	10.107	9.9793	10.512	9.0752	12.044	9.879	10.362	10.413	9.7518	9.7933	10.32	9.6412	10.087	9.6218	9.8119	9.2704	10.934	9.0339	8.5085	10.373	10.425	9.7506	8.8151	10.209	9.1345	9.0519	8.3972	9.0174	10.12	9.2455	10.123	9.5112	9.8415	10.156	7.4249	10.151	10.074	8.733	10.066	8.9056	9.9995
-10.525	-10.559	-10.519	-10.509	-10.895	-11.057	-10.901	-11.822	-10.808	-10.672	-11.361	-10.897	-10.836	-11.745	-10.174	-10.173	-9.744	-11.26	-11.94	-11.241	-10.551	-10.656	-11.107	-11.326	-10.602	-11.131	-10.937	-9.784	-10.019	-11.816	-10.528	-11.851	-11.023	-12.139	-10.552	-11.172	-10.729	-10.935	-11.686	-10.335	-11.302	-10.554	-11.064	-11.296	-10.678	-11.856	-10.383	-10.729	-10.975	-11.022
0.013313	0.17891	0.69679	0.065937	-0.90175	0.32664	-0.79275	-0.95901	-0.53828	-0.7823	0.68869	-0.50498	0.34481	-0.45826	0.88339	-0.71876	-0.05726	-0.20676	0.4193	0.13895	-0.62213	-0.75605	-0.5776	-1.3944	-0.16355	1.0841	1.0104	0.56648	-0.13591	0.080907	-1.0377	-0.63044	-0.79711	0.099029	-0.28416	-0.029755	-0.26065	-0.38028	-0.045429	-1.2877	-0.02658	-0.056009	0.14365	0.78665	0.35593	0.16048	-0.62144	-0.37408	-0.29065	-1.1632
-15.016	-15.26	-15.38	-14.243	-16.115	-14.389	-14.572	-15.583	-14.659	-14.509	-15.253	-14.653	-16.174	-14.333	-14.857	-14.214	-14.668	-14.486	-14.494	-15.245	-14.883	-15.289	-13.562	-14.201	-14.914	-15.279	-15.329	-15.413	-15.126	-14.383	-14.383	-14.315	-14.796	-13.93	-13.786	-15.315	-14.562	-14.79	-14.458	-15.389	-14.737	-14.218	-15.891	-14.426	-15.276	-13.776	-13.215	-15.287	-14.775	-13.757
-2.5254	-2.4815	-3.1767	-2.2682	-3.3161	-1.9109	-2.3658	-1.3317	-3.1882	-2.7092	-2.6417	-1.846	-2.7057	-2.5179	-2.676	-3.6123	-1.5256	-2.7233	-1.5922	-2.1538	-2.286	-3.8389	-2.3682	-2.0943	-3.3715	-2.4177	-4.021	-1.9292	-1.6612	-1.9242	-3.5838	-2.4472	-1.991	-1.5086	-3.042	-2.4023	-1.4244	-2.9694	-2.8448	-2.1804	-2.5361	-2.979	-1.7811	-2.8272	-2.2908	-1.7364	-3.0001	-2.9806	-3.0492	-3.6021
-0.77996	-2.3645	-0.98149	-0.58268	-2.9168	-1.487	-1.9921	-1.2001	-1.4791	-0.69182	-2.049	0.20137	-0.57083	-0.73682	-0.5494	-2.4142	-1.1042	-1.1774	-1.1663	-1.3957	-1.283	-1.2999	-2.5257	-1.4515	-1.8677	-1.9309	-1.9292	-0.40215	-1.6529	-2.0436	-0.16118	-1.2451	-1.7502	-1.7043	-1.2864	-1.1979	-1.5632	-1.8011	-2.0072	-2.2704	-2.3031	-1.4511	-0.20282	-1.7252	-1.6403	-0.69935	-1.4807	-0.23301	-1.1235	-1.4629
-2.5581	-1.8124	-1.7017	-1.4151	-2.0909	-1.6918	-2.612	-2.7843	-2.2885	-1.9296	-2.3081	-2.9153	-1.5227	-1.9001	-1.9662	-2.0258	-1.716	-3.0493	-2.922	-2.5371	-1.9418	-3.1277	-3.4476	-2.4378	-1.0674	-1.7403	-2.6834	-2.2279	-2.4665	-2.0744	-1.8716	-3.3514	-2.2603	-2.6679	-1.8318	-3.1746	-1.6524	-1.0833	-2.6531	-2.3484	-2.7632	-2.419	-2.4723	-1.9045	-2.4467	-3.9473	-3.3116	-2.8605	-3.1622	-1.9777
-0.20642	-0.167	0.095104	-0.22343	0.29944	0.31192	0.8114	-0.65186	-0.87698	0.043765	1.0184	0.44229	0.022959	0.3278	0.26583	-0.82977	-0.019398	0.9801	-0.62257	0.86457	-0.60506	0.058598	-0.040021	0.77225	0.12353	-0.32667	0.16239	0.3541	-0.06362	0.16441	-1.9483	1.1667	0.82483	-0.067614	-0.53003	-0.70362	0.72681	-0.27157	0.47309	0.57876	0.14027	0.78514	0.64084	0.34055	-0.5951	0.16826	0.63815	0.93138	-0.34018	-0.02402
-0.84287	-2.9041	-2.7878	-2.2043	-2.3253	-2.6856	-1.9704	-2.9455	-2.2061	-2.7977	-3.0198	-2.2883	-2.9705	-1.9103	-2.1007	-2.802	-2.3244	-2.6879	-2.2327	-2.2343	-2.2169	-2.6896	-3.5041	-1.5515	-1.3149	-3.7779	-2.4308	-2.9708	-2.5134	-3.9052	-3.1824	-2.2546	-3.0553	-3.2334	-2.8124	-2.923	-3.4799	-2.7925	-1.4675	-2.5953	-3.1462	-1.636	-1.6635	-1.3706	-2.5783	-3.009	-2.6442	-3.3906	-2.041	-2.8209
-2.6839	-1.4086	-1.9339	-1.3349	-1.6267	-1.9201	-0.71218	-1.8378	-1.7892	-1.3894	-0.94585	-0.2317	-0.42987	-1.6036	-2.5394	-1.4597	-0.81461	-2.3704	-0.59862	-0.8963	-1.2328	-1.8956	-1.8365	-1.3545	-1.3171	-1.9491	-2.357	-1.5898	-0.62297	-2.2264	-0.68928	-1.1913	0.052113	-1.8312	-1.0361	-2.1147	-2.0186	-2.017	-1.2528	-1.684	-1.1067	-1.0193	-0.97319	-1.0589	-1.2714	-0.54557	-1.8281	-1.7125	-0.37753	0.014471
0.70267	1.7396	1.8829	0.68562	2.0715	1.153	1.8472	1.041	0.39918	1.1776	1.2593	1.3834	1.6772	1.7743	1.546	0.44521	1.9206	1.6004	1.3253	1.9211	2.2252	1.7303	2.4248	1.5718	1.1986	1.8213	1.3543	0.85686	0.90012	1.5753	0.94861	1.5573	0.30141	2.5979	0.75144	0.98809	1.2801	2.1706	2.2611	0.64438	1.6138	1.4161	1.2305	1.7418	2.335	1.2605	1.5011	0.76731	1.0495	2.5457
-0.42473	-0.15335	0.14989	-0.23312	-0.2654	-0.31766	-0.95069	-0.35417	0.28719	-0.49429	0.42685	-0.0033411	-0.826	-0.61871	-1.6945	-0.072197	-0.76434	-0.62924	-0.97035	0.30951	-1.1633	0.45897	-0.20362	0.57176	-0.47406	-1.1024	-0.29587	0.43379	-0.7861	0.56846	-0.42203	0.36575	-1.1314	-0.88327	0.21325	1.0141	1.1455	-0.25114	-0.83898	-0.29834	-0.72118	-0.10961	-0.98005	0.19558	0.21022	-0.78997	-0.34822	-1.0513	-0.61783	-0.81258
7.425	6.5816	7.8634	5.7466	7.5469	5.9582	6.0552	7.0419	7.1934	5.6209	6.6201	6.4534	7.0648	7.2695	6.1569	5.6891	5.9823	7.5431	6.5111	6.0471	7.8218	6.4977	7.5358	7.3835	6.8998	6.7897	7.3657	6.6117	6.3633	7.2909	7.9613	8.4182	5.9276	7.1596	7.047	7.7646	6.635	6.4213	6.8551	6.1939	6.4615	7.5803	6.3793	5.4896	6.6267	7.7269	6.3786	7.0759	6.5968	6.7626
0.17914	0.84844	0.48153	0.28453	0.32126	0.24771	0.84685	0.93662	0.5138	0.59208	0.086859	0.34702	0.59651	-0.84752	1.0311	-0.82269	0.21014	0.14755	1.0514	0.48697	0.65226	0.60644	0.84636	-0.29711	0.68898	0.035283	-0.16674	0.66022	0.70188	0.98693	0.13121	0.25209	1.0222	0.34035	0.30625	-0.12986	0.69818	-0.87469	0.17714	0.54136	-0.18392	0.14948	-0.59022	0.9	0.53705	0.68557	-0.034143	0.2242	1.4003	-0.6691
-8.3357	-9.0137	-9.1257	-9.077	-8.7756	-9.934	-8.036	-9.1123	-8.5829	-9.7574	-8.6292	-8.3013	-8.181	-9.6873	-8.5565	-8.47	-8.2785	-9.2182	-9.2684	-9.2791	-8.6581	-9.0438	-9.3709	-9.6504	-8.6749	-9.2152	-9.6725	-8.1413	-8.6114	-9.9719	-7.6771	-8.9524	-9.5617	-8.7839	-9.7169	-9.1897	-8.7968	-8.922	-9.8814	-8.7036	-9.1095	-8.9719	-8.9528	-8.4579	-9.1118	-7.5937	-9.4171	-9.835	-8.407	-9.2912
-2.6138	-3.7339	-2.9319	-3.02	-3.11	-2.9666	-2.9486	-2.8555	-3.1492	-3.6025	-2.4084	-4.2212	-4.141	-2.158	-3.6237	-2.9958	-2.5753	-2.6285	-2.2816	-3.2366	-4.716	-2.8693	-3.0098	-3.4972	-3.781	-4.3522	-3.1913	-3.712	-3.3502	-3.6069	-3.566	-2.8864	-3.5022	-4.0122	-3.5871	-3.8528	-3.8098	-2.8799	-2.7029	-4.1636	-3.7851	-3.0874	-3.9235	-4.0932	-3.5732	-2.77	-3.1986	-2.8621	-3.2454	-3.437
-12.307	-11.812	-12.716	-12.658	-13.093	-11.025	-12.58	-12.472	-13.088	-12.43	-14.333	-12.296	-12.067	-12.322	-12.704	-12.599	-11.786	-11.251	-13.893	-13.631	-12.581	-12.862	-13.202	-13.928	-12.348	-13.136	-12.24	-12.51	-12.803	-12.543	-11.661	-12.49	-13.712	-12.351	-12.956	-13.445	-13.383	-13.563	-12.507	-12.912	-11.838	-12.938	-13.641	-12.883	-12.738	-11.792	-13.246	-12.993	-11.42	-12.95
1.1392	1.2687	1.7153	2.1439	0.82505	1.1267	1.1248	1.7035	1.1067	2.1627	2.2052	2.2616	0.33807	0.83752	2.1731	2.3096	1.6573	2.5456	1.5779	2.0352	0.84172	1.2031	1.2515	1.7577	2.1003	1.9792	0.97062	0.67693	2.7815	1.6538	2.0058	1.7056	1.6346	1.9859	1.3952	1.4194	1.5639	1.2649	2.0305	1.598	0.82345	2.6256	1.0604	1.267	1.2809	1.5581	2.6119	1.9559	0.17878	2.282
2.3945	3.0568	2.8227	2.6734	2.6928	2.5106	1.2307	2.2857	3.4398	2.9038	1.7597	3.3988	2.7504	2.1829	1.5813	4.0209	2.6129	2.5249	2.8466	2.186	2.0835	2.5841	3.2725	2.9612	2.2143	3.5998	1.7884	2.7637	3.1861	2.1753	2.1125	2.5612	2.613	3.6634	2.2696	2.9054	1.9076	2.4454	2.0827	3.6547	1.7791	2.4663	3.2941	2.7004	3.2741	3.4769	3.3964	3.0685	2.8172	2.4955
0.4526	1.3854	1.0543	0.75813	0.97217	0.84579	-0.00097166	0.19733	-0.33439	0.082024	-0.45561	0.79628	-0.16171	-0.037654	1.0459	0.074301	-0.095929	0.059303	0.40536	0.31929	1.4594	0.071633	0.64387	0.51107	0.18866	0.37658	-0.16538	1.2362	0.19962	0.74467	-1.1336	0.15125	0.85388	0.48688	0.4976	2.0681	1.7384	1.9125	-0.065427	0.88264	0.41872	0.59143	0.46775	0.19856	0.41579	-0.65804	1.1364	0.18589	-0.075195	0.97971
1.7984	1.177	2.4597	1.5609	1.3129	2.3037	1.8339	0.50964	2.2731	1.1233	1.7871	1.7724	2.1517	1.4811	2.2706	2.4773	1.0082	0.88369	1.3223	1.38	1.4593	1.7208	2.9051	1.0994	0.74388	1.894	2.1049	0.71105	1.51	0.51362	2.0388	2.481	2.1834	1.0016	3.0249	3.1528	0.14133	1.4881	0.9892	2.0048	0.80856	1.842	2.719	1.4826	0.93846	2.0864	2.7189	0.73623	1.2832	1.0732
-1.9996	-2.598	-2.9767	-2.3687	-1.5365	-3.7229	-2.8243	-2.9186	-3.2456	-1.2117	-1.6928	-1.8044	-2.3146	-1.942	-3.3246	-3.4899	-3.0572	-2.9051	-2.7894	-2.4634	-2.3806	-1.3585	-3.6531	-3.2462	-2.1069	-3.1016	-2.2116	-2.6257	-3.2267	-2.0253	-2.5156	-2.8224	-1.9865	-3.7755	-2.3865	-2.452	-2.3613	-2.8307	-1.7508	-2.1912	-1.829	-1.5302	-2.79	-3.1276	-1.6655	-0.57788	-2.7695	-1.8971	-2.0047	-2.5799
6.1351	5.4419	4.9978	5.896	5.8693	6.0687	6.6164	6.1913	5.9488	5.9902	5.3274	4.9868	5.892	5.5675	6.1222	5.1043	5.2589	5.7862	5.6221	5.8644	6.6592	5.098	5.679	4.3607	5.721	5.0683	5.9737	6.3904	5.5327	5.765	6.0763	5.3395	6.4104	5.2097	5.6905	6.1743	6.6346	4.3834	5.1055	4.3933	5.6308	5.7696	5.9447	6.0376	5.302	6.4053	4.5897	6.0275	6.976	6.4536
-14.831	-12.885	-12.671	-12.654	-12.907	-13.254	-13.396	-13.662	-13.46	-13.622	-13.336	-13.418	-14.252	-13.236	-13.941	-12.089	-13.746	-13.331	-13.695	-13.148	-14.328	-12.415	-12.511	-13.917	-12.862	-12.883	-13.877	-13.387	-13.343	-13.063	-13.089	-13.63	-13.723	-13.838	-12.505	-13.566	-12.589	-13.693	-12.219	-13.265	-13.315	-12.547	-12.337	-14.696	-12.739	-13	-12.717	-13.727	-13.189	-12.688
-2.0567	-1.1622	-1.1214	-1.1816	-1.0421	-1.6382	-1.2435	-0.86527	-0.45594	-0.55502	-1.1232	-1.4055	-2.2515	-1.0168	-0.9178	-1.7328	-1.6917	-1.1054	-2.3098	-0.51626	-1.6916	-0.73481	-1.765	-0.87307	-1.5348	-1.758	-1.1498	-0.6148	-0.24183	-1.3762	-1.7355	-0.91018	-1.1669	-1.4709	-2.8671	-1.762	-1.6709	-1.203	-1.963	-1.0094	-2.2819	-1.1166	-1.8089	-1.7408	-2.0609	-1.7782	-2.4388	-1.5654	-1.8756	-0.17062
1.2362	0.85317	0.50906	1.1936	0.50732	1.0454	-0.04715	-0.27538	0.85043	0.26349	1.5404	1.2293	0.88211	-0.224	0.25092	0.1348	1.5004	0.24218	1.1143	1.635	0.12346	0.74481	1.1864	-0.25415	0.15039	1.3967	0.2176	0.47294	-0.073895	1.0424	1.0431	0.23102	0.7815	0.73677	1.0357	0.71559	0.62633	0.51271	-0.16102	0.2043	0.44254	0.32357	0.67317	0.85661	0.6413	1.2447	0.17998	-0.0052784	0.23091	-0.19522
0.079364	-0.69837	1.412	1.1275	1.1023	0.50384	-0.60533	0.089158	1.1103	-0.20068	0.73321	-0.19999	0.20884	-0.78105	-0.43788	-0.72484	0.10119	-0.39934	-0.27497	-0.58397	0.88559	0.44906	0.16616	0.68487	0.32164	1.1778	-0.28078	0.55656	-0.27142	-0.42231	0.045726	-0.79792	0.89242	0.50041	-0.39108	0.54294	0.30777	0.27027	-1.258	-0.28799	0.4136	0.97011	-0.17249	-0.66824	-0.25335	-0.64416	0.18522	-0.77839	-1.2025	0.079545
6.7259	6.4797	7.9464	4.9882	6.5755	6.7885	6.2833	7.0957	6.3146	7.1596	6.8436	6.5893	6.0556	7.1376	6.6286	6.8783	6.7324	5.8285	7.7038	7.4907	8.2322	5.956	6.2711	6.4375	6.3378	6.9606	7.61	7.5536	6.1751	6.2217	7.9502	7.5696	6.4538	7.5809	5.5863	5.625	7.0396	7.6714	7.9544	6.8148	5.9527	6.0762	6.674	6.0196	7.2466	5.7961	6.0567	5.1649	6.1164	6.9791
-10.855	-11.672	-11.067	-12.135	-12.155	-11.397	-11.349	-10.821	-11.904	-10.728	-11.385	-12.042	-11.253	-11.235	-11.423	-12.161	-12.154	-12.115	-11.68	-12.269	-11.703	-11.357	-10.829	-11.595	-11.908	-11.664	-11.417	-11.505	-12.585	-11.52	-12.4	-11.94	-10.708	-12.869	-11.158	-12.26	-12.796	-12.045	-10.866	-11.366	-10.906	-12.348	-12.668	-12.312	-11.328	-11.029	-11.232	-11.506	-11.137	-11.932
-7.034	-6.9941	-8.1856	-6.7884	-8.6949	-7.1303	-7.8262	-7.2894	-8.7213	-7.3286	-7.4558	-7.4766	-7.8757	-7.9028	-8.6618	-7.3828	-8.1947	-8.2896	-8.147	-7.871	-7.9524	-6.8947	-7.4968	-7.5961	-6.9901	-8.2317	-7.2295	-9.2392	-7.3398	-7.4292	-8.1284	-6.8561	-7.3487	-7.583	-7.0195	-7.3528	-6.9346	-6.9247	-7.8563	-7.5734	-6.9577	-6.8935	-7.9562	-7.8513	-7.9281	-6.3579	-8.4289	-7.5669	-7.6167	-8.298
-12.764	-13.251	-12.827	-13.239	-12.823	-12.905	-12.382	-13.329	-12.419	-12.452	-12.971	-12.141	-13.876	-11.925	-13.241	-12.817	-13.501	-13.231	-12.873	-12.001	-12.777	-12.777	-11.793	-12.741	-12.71	-11.435	-12.891	-13.584	-12.241	-12.336	-12.971	-12.428	-12.738	-11.921	-13.508	-14.174	-12.117	-12.269	-12.02	-13.729	-12.401	-13.024	-12.983	-12.026	-12.758	-12.076	-12.483	-13.989	-12.721	-12.615
-12.809	-13.087	-12.382	-13.245	-13.619	-12.608	-14.328	-13.568	-13.282	-12.817	-12.596	-12.854	-13.106	-13.155	-12.884	-13.52	-14.688	-13.886	-13.357	-12.708	-13.945	-13.015	-13.156	-13.369	-13.244	-13.107	-13.404	-13.739	-12.959	-13.895	-14.197	-12.957	-12.724	-12.862	-12.606	-14.04	-13.73	-12.961	-13.364	-12.935	-13.38	-13.646	-13.412	-12.069	-13.919	-11.769	-13.491	-14.017	-12.971	-13.611
-22.602	-22.738	-22.125	-22.257	-21.727	-23.203	-22.593	-21.728	-21.484	-22.235	-22.404	-22.176	-22.928	-21.773	-22.739	-21.064	-23.197	-22.087	-22.592	-23.203	-23.193	-22.055	-21.731	-21.792	-22.101	-22.165	-21.071	-21.566	-22.509	-22.846	-22.999	-21.216	-22.938	-22.276	-22.907	-21.103	-21.94	-21.764	-23.047	-22.22	-21.218	-23.605	-22.835	-22.321	-22.874	-21.925	-24.424	-23.279	-22.98	-21.406
-0.47137	-0.039496	-0.96181	0.22102	0.078636	-0.035953	-0.10896	-0.66464	0.49791	0.35229	-0.40064	-0.15885	-0.14997	-0.34158	-0.55297	0.33017	-1.1082	0.71767	-0.56593	0.15383	0.56772	-0.48786	-0.24304	0.44508	-0.19577	-1.1565	-0.72922	-0.081971	0.2157	0.0042663	-0.018202	0.32992	-0.21729	0.066013	-0.33585	-1.872	0.69163	-0.018339	0.19975	-0.54593	0.36064	0.69698	-0.1688	0.95565	-0.79644	-1.2064	0.60711	-0.3411	0.46225	-0.75456
2.0347	2.5018	3.7618	2.6103	2.6374	1.9683	2.1175	2.5171	1.7439	3.0261	2.7252	2.3165	2.1	2.844	3.4781	1.887	2.1257	3.2761	2.1685	3.3283	2.6573	3.0941	2.0768	2.3648	1.8196	2.5022	2.6693	4.4014	2.5884	1.8231	3.5492	2.8021	1.3452	2.464	2.7252	1.7195	2.0015	2.3128	1.7603	2.7768	1.8569	2.8399	3.5283	2.9235	2.2485	2.1081	1.5125	3.2784	2.4098	1.1944
-3.337	-2.3513	-4.1487	-2.8443	-2.4108	-2.7495	-3.2939	-2.9238	-1.3776	-3.346	-3.3582	-2.5448	-2.9078	-2.0436	-2.7057	-2.6223	-1.698	-2.3145	-3.7521	-2.7315	-1.975	-1.8732	-3.0692	-3.1937	-2.8266	-2.6907	-2.5159	-2.5812	-2.2558	-3.0373	-2.1514	-1.4602	-2.5564	-1.9924	-3.1935	-2.5113	-1.4123	-1.621	-1.8555	-2.899	-1.4324	-3.6555	-2.9621	-2.5001	-1.767	-2.1656	-1.633	-2.2001	-2.1994	-4.1
-5.5052	-5.4044	-4.8816	-4.6807	-4.841	-6.0356	-3.9021	-4.9116	-6.1164	-5.2266	-5.8384	-5.807	-4.3488	-6.3362	-6.3361	-5.4277	-5.3787	-6.5248	-6.0885	-6.5593	-5.6091	-5.5251	-4.8364	-6.6252	-5.8704	-6.3268	-5.3383	-5.9388	-5.0515	-5.0898	-6.936	-5.2272	-5.6395	-4.9127	-5.5031	-5.8545	-5.699	-5.8032	-5.4758	-5.2921	-5.606	-5.4351	-4.0339	-6.2842	-5.5382	-5.5706	-5.2726	-5.0023	-5.4698	-6.9581
-10.14	-9.4012	-10.124	-9.147	-9.3502	-10.558	-10.136	-10.579	-9.8154	-9.4646	-10.77	-9.6461	-10.661	-9.3398	-10.435	-9.8391	-10.225	-8.108	-11.038	-10.256	-10.04	-9.7174	-11.407	-9.801	-10.114	-10.039	-9.3841	-9.6383	-10.498	-10.537	-10.933	-10.573	-11.188	-9.1723	-11.434	-10.761	-10.554	-10.77	-9.9731	-10.198	-11.415	-10.339	-9.15	-10.541	-9.6178	-9.0187	-9.9741	-11.561	-10.857	-10.306
10.088	9.2753	7.7754	7.596	7.9344	8.0483	9.0028	9.7338	8.0497	8.5252	7.8504	8.1675	8.8276	9.2641	7.7218	8.4923	8.1473	9.1049	8.7988	8.6738	8.7378	9.0341	7.9437	8.4797	8.3345	8.5766	8.4325	9.0918	8.5592	8.2263	9.3848	8.8774	7.965	9.1254	8.4585	9.074	7.735	8.9428	9.224	8.5079	8.4236	8.7166	8.9016	8.4865	10.06	9.941	8.6912	8.9767	8.6677	8.4518
-2.7485	-1.7579	-3.2398	-3.1621	-3.0691	-2.8595	-4.4173	-2.7274	-2.9102	-3.7579	-4.0754	-2.5751	-2.1908	-3.1559	-2.6856	-3.4008	-3.3363	-3.3572	-3.6773	-3.1714	-3.0941	-3.8755	-2.537	-3.0542	-3.6788	-3.2054	-3.9491	-2.7155	-2.9704	-3.8839	-3.9258	-2.9339	-2.7533	-3.0284	-2.899	-2.945	-1.9685	-1.9973	-3.6333	-3.3276	-2.769	-2.2612	-4.4792	-3.3522	-2.9518	-3.0717	-3.6471	-2.9132	-3.4602	-3.8748
-0.20403	1.7229	-0.57597	0.2977	-0.03866	-2.0098	-0.82309	-1.2335	-0.27235	-0.12531	0.52682	0.091048	-0.66482	-0.25602	-0.35826	0.23225	0.82697	0.19072	0.31534	-0.464	-1.059	-0.69202	-0.54304	-0.10141	0.20381	-0.76295	0.36216	0.35748	-0.79785	-0.10364	-0.18923	-0.015074	-0.23523	0.31862	-0.83125	0.22758	0.15524	0.62535	-0.13521	0.00045352	-0.062381	-0.50224	-0.39289	-0.51025	0.31601	-1.7857	-1.3141	-0.47359	-0.067978	-0.95781
-8.1009	-8.3329	-7.8753	-8.4896	-8.4119	-9.2643	-8.6608	-9.2837	-9.684	-9.9074	-9.9748	-8.9503	-9.2559	-8.4886	-9.7849	-7.8464	-8.7164	-8.9735	-8.7749	-8.7952	-9.1726	-9.3868	-8.9687	-8.9073	-9.2088	-8.4424	-8.3564	-9.2271	-8.5831	-9.6131	-8.9544	-9.4987	-9.3126	-9.5478	-9.1209	-9.0344	-9.061	-8.8932	-9.6035	-9.0331	-9.1464	-8.2	-9.6913	-10.058	-9.7285	-9.6424	-10.488	-10.083	-8.2368	-9.6703
8.8257	9.3245	8.3666	8.9169	8.3279	7.8843	9.0442	9.267	8.9422	9.2818	7.9063	8.1581	8.0227	7.3966	8.8652	7.3021	8.6655	8.5494	10.157	8.6587	10.435	8.5983	8.2226	8.281	9.6085	9.0625	9.6265	7.7764	7.9466	8.2578	8.7645	9.8757	7.5065	8.9609	8.7303	8.3608	8.5597	8.9709	8.2286	8.6718	7.3322	8.5736	7.9095	9.1625	8.3399	8.7629	8.5648	7.5338	9.0921	9.2551
5.8355	6.0032	5.4908	5.0545	5.6703	5.5005	5.4901	5.7461	5.2705	5.6712	5.9155	5.4892	5.462	5.3639	5.7413	5.2224	5.0052	7.4315	5.3075	5.2769	4.7293	5.2883	5.2563	4.9962	5.0004	5.4841	5.2578	5.6004	6.6434	6.024	5.7514	5.1059	6.6134	5.0466	5.5579	5.1355	5.8107	6.2519	5.0405	6.3664	6.066	5.417	5.1234	5.9783	6.3923	5.6606	6.5933	5.5859	5.884	4.6512
-11.898	-11.232	-11.062	-11.987	-11.447	-12.272	-11.312	-11.796	-11.664	-13.623	-12.519	-12.547	-11.938	-11.376	-11.782	-12.702	-11.481	-10.958	-11.461	-12.064	-13.071	-12.334	-10.958	-11.799	-11.923	-11.373	-12.393	-12.03	-11.382	-12.368	-11.705	-11.314	-11.625	-11.366	-12.52	-10.988	-11.912	-11.915	-12.294	-11.756	-11.964	-13.33	-11.386	-12.602	-10.442	-12.256	-13.082	-11.365	-12.816	-11.835
-11.291	-10.711	-12.075	-12.342	-11.928	-12.071	-11.075	-11.502	-11.972	-11.739	-11.52	-11.56	-12.097	-11.769	-11.647	-11.849	-12.082	-11.907	-11.935	-12.983	-12.495	-12.163	-11.472	-11.592	-10.97	-11.403	-11.103	-12.798	-11.746	-11.219	-13.168	-11.758	-10.814	-11.888	-11.41	-11.974	-10.971	-11.099	-11.452	-12.354	-11.06	-12.14	-10.703	-11.798	-11.262	-11.035	-12.066	-11.728	-11.354	-10.379
-12.431	-13.162	-13.381	-13.281	-12.011	-13.494	-13.581	-14.029	-13.31	-13.407	-11.656	-13.212	-14.126	-12.265	-13.305	-12.093	-12.353	-13.186	-12.456	-12.899	-12.037	-12.568	-13.116	-13.791	-13.097	-12.366	-13.344	-13.036	-13.223	-14.187	-13.077	-12.856	-12.777	-12.975	-12.617	-13.515	-13.5	-11.963	-12.089	-12.444	-10.974	-12.679	-12.276	-11.778	-12	-12.644	-12.877	-13.376	-12.495	-13.69
8.8346	7.2473	8.286	8.5964	8.7427	9.1855	7.9917	8.27	8.3722	8.9129	8.2889	8.976	7.9113	8.2307	8.132	9.0147	8.8557	7.9067	8.992	8.3519	7.6519	8.2897	9.6258	8.0431	7.5385	7.8123	7.9891	7.8595	7.9677	8.4131	7.7854	7.9678	8.6851	8.8031	7.4978	9.2615	9.3551	8.9785	8.1761	8.8656	8.3742	9.5283	9.1657	9.1546	7.6734	8.7199	8.9252	7.9805	7.8819	8.7879
9.913	11.755	9.2833	9.4291	9.7075	10.775	9.3162	9.8049	10.012	8.9053	9.1889	9.2698	10.13	10.024	9.8715	8.2576	9.7729	9.8724	9.746	9.976	9.7357	9.7022	8.0603	10.886	9.816	10.169	9.9467	10.003	9.5937	9.9419	10.048	9.1145	10.004	9.7036	10.121	10.19	9.3117	10.105	8.9429	9.8192	9.4203	10.076	9.219	9.6872	10.031	9.4825	9.0818	9.0731	8.9647	10.46
-3.8055	-3.7934	-3.2129	-3.6012	-4.1098	-3.2859	-2.9278	-3.4087	-3.4852	-3.9976	-4.2172	-3.0355	-3.9137	-3.3603	-4.5107	-3.3702	-2.9897	-3.5917	-3.7368	-3.507	-3.2832	-3.8049	-3.7275	-3.0105	-4.0598	-4.2555	-3.6453	-3.5487	-4.5434	-4.5754	-3.4002	-4.6593	-4.3401	-4.0201	-3.8728	-3.4189	-4.3151	-2.6923	-3.8944	-4.5487	-3.7617	-3.2775	-3.5657	-4.1904	-3.7744	-4.9402	-3.4452	-3.2364	-3.4025	-3.7057
-13.393	-13.502	-12.909	-13.501	-12.347	-13.798	-13.163	-13.392	-12.205	-12.8	-12.91	-14.713	-11.976	-13.32	-13.592	-14.73	-13.131	-12.792	-12.997	-12.981	-12.614	-12.974	-12.319	-13.18	-13.049	-13.97	-13.94	-12.872	-13.068	-12.432	-13.172	-12.249	-12.492	-12.553	-12.786	-13.193	-14.122	-12.886	-11.614	-12.721	-12.314	-12.497	-12.966	-13.954	-14.181	-14.111	-13.644	-13.668	-12.34	-12.853
-13.021	-13.407	-12.617	-13.557	-14.528	-12.298	-11.805	-12.152	-13.143	-13.403	-12.839	-14.699	-14.492	-13.822	-14.113	-13.04	-13.466	-13.78	-12.481	-11.486	-13.252	-13.209	-12.856	-13.439	-12.845	-13.334	-13.463	-12.721	-13.051	-13.016	-13.955	-12.82	-13.193	-13.539	-11.779	-13.172	-11.14	-12.981	-13.587	-13.092	-13.995	-12.148	-13.238	-12.024	-12.952	-13.001	-12.531	-13.118	-13.312	-12.771
-7.9423	-7.3967	-7.7122	-8.9271	-7.0798	-6.6923	-8.3761	-8.3911	-7.8342	-7.2722	-8.0897	-7.7963	-7.3864	-7.8692	-8.0053	-7.7105	-7.6079	-8.0048	-7.3937	-8.2628	-7.2617	-7.6418	-7.142	-8.0741	-7.4491	-4.9527	-7.2854	-7.8679	-8.5121	-7.6475	-7.9621	-8.2883	-8.6244	-7.9953	-7.4315	-6.9634	-7.4084	-7.8936	-8.5432	-8.6606	-7.4593	-8.11	-6.792	-8.2786	-7.1693	-6.621	-7.1209	-7.2777	-7.0631	-6.8441
-4.6081	-5.2393	-4.9627	-4.0815	-6.6686	-5.127	-4.313	-4.2716	-5.1335	-4.9888	-6.0674	-4.5101	-4.6768	-4.9349	-3.7646	-4.8047	-5.3202	-4.9525	-5.1388	-5.5923	-4.7888	-4.2452	-5.4457	-4.8236	-4.638	-4.5006	-4.3379	-5.1165	-4.6973	-4.2159	-4.806	-5.405	-4.4023	-3.8083	-4.6157	-4.287	-3.5936	-5.283	-4.9289	-4.1166	-4.916	-3.8366	-4.7144	-4.2615	-5.0042	-5.2892	-5.3902	-5.7551	-5.8643	-3.1241
-1.5751	-2.6514	-1.5312	-2.7915	-2.3875	-1.9942	-1.9974	-2.3134	-2.6814	-2.7676	-3.9048	-1.6574	-2.8159	-1.0921	-2.9258	-2.5177	-0.84885	-2.5057	-2.7897	-1.7545	-2.7591	-1.3083	-1.9149	-2.2009	-1.1797	-3.6168	-1.8563	-1.9437	-2.2235	-2.4846	-2.3857	-1.7285	-3.4779	-1.9742	-2.2028	-2.1563	-1.7539	-2.0627	-2.639	-2.8929	-0.91075	-2.7588	-2.196	-1.7648	-2.2181	-3.0832	-1.3214	-2.542	-1.8699	-3.0111
-4.4706	-5.2599	-3.9999	-4.5145	-4.651	-3.9261	-5.109	-4.6471	-4.312	-4.7595	-4.7786	-4.6522	-4.7516	-5.0737	-4.9561	-5.8348	-4.4324	-3.6293	-5.2908	-5.1027	-4.813	-4.9692	-4.572	-4.1324	-5.4085	-4.6457	-4.2778	-3.7161	-4.8833	-5.3144	-4.0563	-4.7345	-4.2148	-3.5993	-4.8683	-3.5053	-5.0083	-3.8714	-4.3018	-3.8101	-4.825	-4.5726	-4.4469	-4.4114	-4.788	-5.8948	-4.7905	-4.1364	-4.0508	-4.8559
-5.0489	-3.5973	-2.9156	-3.4949	-2.7036	-2.7271	-5.0087	-3.0652	-4.6351	-3.1202	-3.0976	-3.2895	-4.1498	-4.4729	-3.5395	-3.7768	-3.2741	-4.3088	-3.7785	-4.4112	-3.1362	-2.6063	-2.8748	-3.5422	-3.7831	-4.745	-3.1041	-3.3538	-3.8219	-2.2539	-3.6197	-2.8528	-3.5617	-3.5378	-3.7312	-3.4379	-4.1103	-3.0694	-3.4082	-2.9003	-3.283	-4.0379	-3.2629	-4.0302	-4.1581	-3.3411	-3.4485	-3.534	-2.7432	-2.9639
-13.513	-12.208	-10.998	-13.297	-13.536	-12.671	-12.567	-14.32	-13.175	-11.939	-12.998	-13.649	-12.502	-12.838	-13.576	-13.469	-13.115	-13.514	-12.517	-12.995	-12.903	-12.924	-13.5	-12.779	-13.015	-12.779	-12.623	-13.39	-13.669	-13.645	-13.978	-13.04	-11.882	-12.406	-13.149	-12.681	-12.067	-13.6	-13.624	-13.04	-12.862	-12.457	-13.063	-13.583	-13.194	-14.079	-13.045	-13.701	-13.203	-13.103
-12.155	-11.351	-11.692	-12.286	-12.749	-11.814	-11.411	-11.727	-11.556	-11.378	-11.672	-12.258	-11.97	-12.688	-11.122	-11.144	-11.952	-12.485	-11.555	-13.187	-12.493	-12.086	-11.585	-11.718	-11.65	-11.114	-11.121	-10.409	-12.411	-11.585	-11.221	-11.716	-11.514	-11.541	-12.469	-11.044	-11.364	-12.708	-10.487	-10.477	-12.354	-12.313	-11.038	-10.808	-11.11	-11.353	-11.187	-10.971	-11.061	-11.521
-13.399	-13.602	-13.153	-13.822	-12.788	-12.39	-13.193	-13.276	-12.793	-12.824	-13.111	-13.169	-13.361	-13.145	-14.167	-13.576	-13.49	-13.178	-12.957	-13.411	-14.431	-13.361	-12.898	-12.683	-13.669	-12.197	-12.379	-13.918	-13.043	-12.956	-12.922	-12.575	-13.498	-13.131	-12.637	-13.352	-13.105	-13.511	-12.188	-13.188	-13.047	-12.537	-12.977	-14.157	-14.356	-13.649	-14.579	-12.925	-13.133	-11.773
-3.3193	-4.7446	-3.3255	-3.4255	-3.987	-4.9192	-3.8025	-3.1468	-4.401	-3.0888	-3.5392	-3.8171	-2.3169	-5.2442	-4.2184	-3.7125	-3.0772	-3.5808	-4.2868	-3.9415	-3.2881	-4.3896	-3.3972	-4.0799	-2.9014	-3.6689	-2.3886	-2.9299	-4.6994	-4.5929	-4.5899	-3.2778	-4.81	-3.7617	-3.6306	-3.1365	-2.7709	-2.5039	-1.9982	-3.7525	-4.8505	-4.345	-3.7312	-5.008	-4.0985	-4.2179	-4.3806	-2.8882	-3.2088	-3.4614
-21.742	-22.258	-21.455	-22.793	-21.935	-21.222	-21.826	-21.476	-22.028	-22.179	-22.355	-22.493	-22.456	-21.249	-21.791	-22.516	-22.407	-22.208	-21.546	-21.919	-22.295	-22.794	-22.407	-21.895	-24.136	-21.332	-22.683	-21.791	-22	-22.539	-22.907	-21.579	-21.989	-22.085	-22.847	-22.388	-22.603	-22.496	-21.914	-22.064	-22.632	-21.604	-22.403	-22.247	-22.697	-21.774	-21.377	-22.227	-21.715	-22.155
-12.733	-12.91	-12.842	-12.965	-12.412	-12.734	-13.904	-13.61	-12.883	-12.775	-12.611	-12.677	-13.299	-11.946	-11.46	-12.618	-11.616	-13.047	-13.319	-13.32	-12.114	-12.518	-13.271	-13.991	-12.725	-11.925	-12.49	-12.826	-12.795	-13.333	-12.696	-13.347	-13.576	-11.654	-12.807	-12.94	-13.488	-12.4	-12.932	-11.933	-11.653	-12.84	-13.002	-13.263	-13.913	-12.32	-13.301	-11.853	-13.072	-13.232
-11.104	-12.19	-11.967	-11.274	-11.907	-12.265	-11.692	-11.958	-11.261	-11.24	-10.932	-11.768	-12.81	-13.095	-12.45	-10.478	-12.419	-11.517	-11.208	-11.097	-10.903	-10.422	-11.658	-12.998	-12.614	-12.925	-11.844	-11.2	-10.299	-11.201	-11.272	-10.917	-12.413	-10.705	-11.655	-11.211	-10.707	-11.999	-11.052	-10.387	-10.893	-11.03	-11.775	-11.434	-11.11	-10.574	-11.192	-11.951	-11.026	-11.72
-21.665	-21.578	-22.929	-22.427	-22.198	-22.52	-22.098	-23.006	-21.062	-21.786	-21.708	-22.493	-22.704	-22.321	-22.309	-22.127	-22.514	-22.088	-23.142	-21.852	-22.331	-22.439	-21.049	-22.486	-22.211	-21.739	-21.327	-22.468	-22.557	-23.024	-21.918	-21.941	-23.536	-22.395	-22.218	-21.043	-21.936	-22.692	-20.837	-22.368	-22.234	-22.315	-22.211	-20.899	-22.123	-21.886	-22.365	-21.873	-21.599	-22.024
-1.0146	-0.93201	-0.9235	-2.2394	0.26701	-2.2244	-1.7415	-1.1524	-2.4169	-1.3675	-0.80961	-0.26291	-1.5936	-1.501	-2.0389	-1.8717	-1.0451	-2.6034	-2.2717	-1.8935	-1.9247	-0.6592	-1.3383	-1.8926	-1.4131	-0.68634	-1.4289	-0.42782	-2.0202	-1.9917	-2.2175	-0.88787	-2.5405	-1.538	-1.0468	-1.8773	-2.0516	-1.2746	-1.5636	-2.1147	-2.2844	-2.042	-2.0717	-0.88294	-1.0527	-1.7508	-1.1539	-0.95765	-0.66816	-2.5496
2.0282	3.082	2.8829	4.2773	2.5043	2.5684	3.7688	3.0804	2.5343	3.8386	1.6819	4.2363	3.7565	3.4421	3.058	1.8656	3.3874	3.5134	3.1912	2.2994	3.0006	2.9993	2.5769	3.4192	4.0867	2.3546	3.5423	1.7683	3.1085	2.3075	3.0401	2.7726	2.6115	3.1428	3.5863	3.6832	2.8176	1.7765	3.3819	3.7656	3.2332	3.6377	3.2296	3.5162	2.9691	2.3538	2.938	2.791	3.322	2.7659
-1.1357	-1.99	-1.438	-0.78752	-2.4073	-1.2447	-1.5036	-2.0508	-0.55682	-1.7636	-1.825	-2.165	-0.63739	-1.3439	-0.86258	-0.75762	-1.7326	-0.7143	-1.7271	-0.18292	-1.3539	-0.72086	-1.2578	-1.9415	-0.9689	-3.5121	-0.88572	-1.1711	-1.7116	-1.7826	-0.74845	-0.80494	-2.0979	-1.4392	-1.2422	-1.3185	-1.9352	-0.96063	-1.5167	-0.60674	-2.6893	-2.1157	-2.2837	-0.87637	-1.4575	-1.4296	-1.0505	-1.2837	-1.6411	-0.49386
-5.6136	-4.9736	-6.4661	-5.3915	-6.4682	-5.9877	-5.4752	-5.5882	-5.3565	-5.7709	-5.2575	-5.3662	-5.4984	-5.8458	-5.1985	-6.3069	-4.4497	-6.1202	-5.8143	-5.8164	-5.7536	-5.4159	-6.0803	-4.8691	-5.6799	-4.7805	-4.6509	-5.9673	-6.3747	-5.5261	-5.9483	-6.0207	-5.3813	-5.435	-6.0329	-5.0979	-5.1568	-6.8315	-5.5095	-5.3349	-4.8539	-5.5838	-5.4596	-7.1268	-5.1533	-5.2086	-4.9441	-4.5662	-5.4834	-4.724
-15.6	-16.023	-14.966	-14.77	-16.014	-13.895	-14.624	-15.097	-14.493	-15.44	-14.865	-15.122	-15.516	-15.124	-14.325	-14.944	-14.981	-14.469	-14.959	-14.577	-13.869	-13.898	-14.443	-13.582	-14.385	-14.632	-14.991	-14.737	-14.2	-14.775	-15.25	-14.325	-14.15	-14.672	-13.787	-14.991	-14.596	-13.734	-13.798	-15.749	-14.623	-14.087	-15.429	-13.864	-13.488	-14.576	-14.427	-13.133	-13.832	-14.36
2.7794	2.1799	3.6597	2.7996	2.7726	1.8282	2.693	2.0857	2.1631	2.7569	1.8744	2.9683	2.0314	2.9422	3.0116	2.1396	3.0627	2.3747	3.0405	3.3071	2.8996	1.5886	2.9295	2.7066	2.7567	3.2201	2.8306	2.62	3.2238	2.7318	3.5405	3.0153	2.8907	2.4012	2.1757	2.866	3.0311	3.676	3.3648	2.9272	2.4205	1.2181	2.2857	2.7624	2.3452	3.1841	2.7813	2.161	3.6921	2.0264
-13.963	-12.964	-13.581	-12.35	-12.113	-13.907	-13.4	-12.445	-12.922	-13.942	-13.131	-13.274	-12.582	-12.898	-14.533	-13.987	-13.089	-13.103	-11.844	-14.252	-13.182	-12.942	-13.192	-13.097	-13.855	-12.976	-12.893	-13.492	-13.063	-13.284	-13.869	-13.204	-13.912	-13.179	-13.103	-12.868	-13.489	-13.618	-12.89	-13.096	-13.244	-13.299	-12.692	-13.146	-13.251	-12.962	-12.395	-13.142	-12.572	-13.835
-0.40676	-0.86692	0.4125	1.0734	0.92303	0.29565	0.70634	0.33605	0.56608	-0.39309	0.74748	0.16158	-0.32062	0.64416	-0.15215	0.30582	0.61907	-0.70858	-0.032717	0.17348	0.51301	1.4357	-0.26265	-1.5344	0.87695	-0.018668	0.013286	1.0435	0.90758	-0.70832	-0.66571	-0.082547	-0.12571	-0.097119	0.27705	-0.35793	-1.1908	-0.15704	-0.79694	-0.58757	-0.90719	-0.19389	0.22515	-0.42354	-0.50493	0.1458	0.2315	1.3407	-0.58181	-0.52426
2.2621	2.7095	2.6499	2.2589	1.8429	1.9727	2.4765	1.7807	3.4553	2.014	3.9308	3.2954	1.9157	1.9228	1.572	2.9087	2.1845	2.1089	2.0817	2.4894	2.2068	3.689	2.4086	1.7434	3.075	2.9182	1.7252	2.9846	2.1885	2.8963	3.3956	2.6443	3.092	3.3203	2.509	3.5474	3.1472	2.3686	2.5261	2.7316	1.5731	3.1671	2.0306	2.3284	2.792	2.6744	2.2589	2.2736	3.4709	2.9582
-2.0771	-1.3188	-2.7798	-2.8491	-2.7109	-1.2901	-2.4586	-2.0481	-1.6191	-2.424	-1.9252	-2.1142	-2.3742	-2.5829	-2.11	-2.7474	-2.1715	-2.7782	-2.5719	-2.6703	-2.1305	-2.5458	-2.9863	-1.9463	-2.0848	-2.3559	-2.4857	-2.5735	-2.2549	-2.6555	-2.4119	-2.3645	-1.9363	-2.7944	-1.5747	-2.1797	-2.4507	-2.1501	-1.6601	-2.7493	-2.5108	-2.3056	-2.1923	-2.7451	-2.6667	-1.8545	-0.35935	-0.9897	-2.4449	-2.3923
6.3541	6.5763	6.7698	6.7269	6.7349	6.463	6.9928	7.6137	7.117	6.8637	6.4939	5.8261	6.5414	6.9685	6.8716	7.1154	6.8038	7.4788	7.6389	7.1978	8.4899	7.5365	7.2802	7.6208	7.2023	6.2568	6.6377	6.8549	7.0166	7.7917	7.2326	6.1557	6.2202	7.5836	5.933	6.4861	6.4639	6.8212	5.7962	6.4631	7.0129	6.1576	7.0955	7.5553	5.4276	6.62	6.9714	7.1258	6.5671	8.3461
8.2219	7.4115	8.138	8.1791	7.491	6.885	8.1104	7.9564	8.1692	8.1577	7.0599	8.0683	9.8135	9.0804	8.2326	7.3822	7.4357	7.3811	8.0615	8.0427	7.0335	7.8822	7.6285	8.1698	7.4492	7.6051	8.0333	8.4464	8.2923	8.2064	7.0812	7.7738	7.5193	8.4881	8.3163	8.5367	7.9724	7.3512	8.6691	8.5554	8.1778	8.5114	9.1425	8.3205	8.609	8.2842	7.1625	8.3872	8.845	8.3995
6.4385	6.4576	6.3205	5.4719	7.2256	7.1058	7.0649	6.4867	6.0831	6.9913	7.2219	6.1599	7.4441	7.0676	7.3362	7.8685	7.3769	5.7782	7.1499	6.7534	6.3938	6.6878	7.6657	6.9753	6.36	6.9314	5.7414	7.9299	6.1881	6.5779	7.2593	5.8209	6.3537	6.8293	7.739	6.4509	7.2429	6.5201	7.2216	7.7094	7.3635	6.8055	5.881	6.8987	6.0831	7.2113	6.6973	6.3167	7.6896	6.9746
-1.4788	-1.6787	-1.6832	-1.4726	-1.6433	-0.81929	-1.4639	-0.70955	-1.4467	-2.1362	-1.2566	-1.7113	-2.2412	-1.6241	-2.8695	-1.4095	-1.6452	-1.5579	-1.7724	-1.908	-0.092908	-0.23456	-2.1144	-1.7476	-2.5001	-2.2843	-1.3894	-0.13741	-0.26015	-1.4768	-1.0382	-2.3363	-0.82128	0.05437	-2.0244	-0.57955	-0.50413	-1.6068	-1.1385	-1.3458	-0.6991	-1.7694	-1.287	-0.5611	-1.4552	-1.1196	-1.0161	-0.26479	-0.38064	-1.2151
-11.035	-10.171	-9.9379	-9.9784	-9.3662	-10.865	-10.447	-10.71	-10.498	-11.196	-10.064	-10.316	-10.227	-10.146	-10.387	-10.225	-9.7919	-9.9263	-10.426	-10.409	-10.071	-9.4278	-9.531	-10.898	-10.604	-11.229	-9.8188	-9.4903	-9.9143	-9.8805	-10.744	-9.7684	-10.049	-10.926	-10.836	-9.7049	-10.43	-10.264	-10.078	-10.087	-9.2221	-9.9889	-10.714	-10.105	-9.6377	-9.6987	-9.1516	-9.3847	-10.448	-10.175
4.7296	3.3679	3.4636	4.2873	5.1754	4.7885	4.5595	3.339	4.6175	4.6851	4.5908	3.7588	4.8027	3.7732	4.336	3.8889	4.3059	4.0212	4.0642	3.0239	4.4789	4.6791	5.4512	5.5882	5.0699	4.5332	3.8239	4.8784	4.8641	5.1675	5.2578	3.9455	4.3418	4.3532	4.4267	4.527	3.9556	4.3497	4.856	5.488	4.2491	3.6932	4.6091	4.6403	5.2162	4.1776	4.8651	4.404	4.2644	5.8975
1.8898	1.3164	1.7802	2.4061	2.1346	1.9042	1.0276	1.8297	1.566	1.5512	0.98093	1.7991	0.92949	1.2457	1.5027	1.8127	0.42608	2.3991	2.4389	1.6251	1.0366	1.1412	1.842	1.8455	0.98907	1.4143	2.479	2.02	2.339	2.0984	1.5033	2.133	1.2599	1.6952	0.49525	1.6122	1.0303	2.3492	1.9667	1.969	1.381	2.2667	1.3254	1.8464	1.1194	2.6934	1.3609	1.362	1.116	1.3186
-21.983	-20.783	-22.28	-21.519	-21.569	-22.502	-21.332	-22.471	-23.203	-22.303	-20.864	-21.92	-20.575	-21.867	-22.465	-22.444	-21.271	-22.855	-22.308	-21.651	-22.387	-22.219	-22.35	-21.088	-23.273	-22.696	-22.327	-21.581	-22.115	-22.312	-22.538	-22.57	-22.529	-22.272	-20.915	-21.16	-22.248	-23.107	-22.418	-23.542	-21.8	-21.642	-21.964	-23.163	-22.912	-23.612	-21.482	-21.886	-21.404	-21.698
-15.56	-14.053	-14.383	-14.31	-14.947	-14.603	-15.593	-14.887	-15.56	-14.423	-14.84	-14.857	-14.984	-15.312	-14.72	-13.594	-14.527	-14.672	-14.571	-14.512	-15.521	-14.915	-13.575	-13.819	-14.592	-14.154	-14.836	-15.799	-14.561	-14.42	-14.549	-14.828	-14.414	-14.549	-16.508	-14.725	-14.05	-15.136	-14.017	-14.305	-14.789	-14.531	-13.91	-14.045	-14.973	-14.387	-14.339	-14.888	-15.318	-15.275
3.0012	3.2826	2.7884	3.0645	2.9921	3.1701	2.7645	2.6299	2.6039	3.3543	2.4603	2.752	2.3942	2.2292	2.7964	3.8431	1.6388	2.6244	2.2088	2.441	2.8263	3.716	2.7724	2.5438	3.3072	2.7078	2.7269	2.9654	3.081	3.3496	3.7313	3.7116	3.6027	2.6746	3.7741	2.7385	2.5054	2.0694	3.4983	3.0962	2.9258	3.5511	2.4734	3.1337	3.4974	2.0234	2.7375	2.6181	2.7706	2.629
-10.449	-10.207	-11.188	-9.6206	-9.7901	-9.9733	-10.267	-10.561	-9.7411	-10.494	-11.079	-9.6661	-10.795	-10.784	-9.3782	-10.006	-10.119	-10.208	-10.286	-9.4314	-9.1297	-9.0315	-10.292	-10.059	-10.808	-10.6	-10.485	-10.246	-10.74	-9.6753	-10.532	-10.074	-10.848	-9.3856	-10.061	-10.466	-10.353	-10.489	-9.7689	-9.4263	-9.9207	-11.144	-8.8335	-10.289	-10.289	-11.177	-11.362	-10.435	-10.155	-10.378
-12.802	-13.364	-12.596	-13.176	-12.987	-12.593	-13.249	-12.986	-12.955	-12.306	-12.334	-13.204	-13.925	-13.045	-12.801	-15.549	-13.474	-12.982	-12.603	-14.22	-12.722	-13.5	-13.782	-13.511	-12.087	-12.668	-13.614	-13.396	-13.245	-13.595	-13.501	-13.246	-13.03	-13.792	-13.115	-12.433	-13.309	-13.019	-13.432	-12.752	-12.834	-12.058	-13.462	-13.261	-12.336	-12.563	-13.093	-12.554	-12.519	-13.359
5.4611	7.37	6.1997	7.4127	6.856	7.5691	6.7651	7.4684	8.4194	6.889	6.1223	8.1753	6.614	7.8253	6.4619	6.7218	5.6811	6.4446	7.0354	6.3989	6.984	5.4867	6.6205	6.7374	7.3067	6.5074	7.4531	6.4958	6.1937	6.8073	6.9398	6.394	7.7561	7.8609	6.4837	6.0279	6.8703	5.9068	5.8737	7.094	5.8043	7.2611	6.4378	7.3851	7.338	8.1158	7.5084	7.1324	6.4181	6.6862
6.8089	6.4257	7.4925	7.1774	6.8272	7.1152	6.8207	7.1462	7.493	6.6324	6.8457	6.9902	6.7109	6.1719	7.2392	6.6213	6.5127	5.8316	7.1628	7.3882	7.0141	6.8219	6.7878	7.4615	6.4156	6.8862	6.6093	6.1593	6.7032	6.4715	6.8184	6.9271	7.2954	8.0182	7.2824	6.8569	6.7254	6.1549	5.5535	7.0159	6.1229	7.1092	7.9211	7.1559	6.8797	7.7709	6.5097	5.5515	6.7149	6.1394
-4.4042	-3.1357	-2.7228	-3.0558	-3.2581	-4.0502	-3.2287	-3.1956	-2.8675	-3.2182	-3.7553	-3.7507	-4.0787	-3.7187	-4.0807	-2.803	-2.4828	-3.672	-3.2383	-3.3162	-4.2619	-4.2036	-3.299	-4.0795	-3.3192	-3.2001	-3.8218	-4.0507	-3.9873	-3.7634	-2.3724	-3.7943	-4.5709	-3.2106	-3.3321	-3.2674	-3.3247	-3.8763	-3.5497	-2.9036	-2.4548	-1.4586	-2.9689	-2.5759	-3.6108	-3.8487	-4.2762	-3.9638	-2.3421	-2.895
-2.7441	-3.8314	-3.1874	-3.4415	-3.3078	-3.8939	-3.6153	-2.7746	-4.0359	-2.4363	-3.7386	-2.8738	-4.0274	-4.4142	-2.7116	-3.3804	-3.8076	-2.2964	-3.5632	-4.3199	-2.9911	-3.5101	-2.8564	-3.8218	-3.5085	-4.3114	-4.0893	-3.6239	-3.4839	-2.6957	-3.543	-4.3442	-4.6124	-3.2858	-4.6124	-3.3041	-3.5614	-3.7333	-3.504	-3.0407	-4.2235	-3.0325	-3.0149	-3.4703	-3.5744	-3.4122	-3.9298	-2.873	-3.1404	-3.0047
0.16422	-0.027427	0.50017	0.29125	-0.03518	1.12	-0.069642	0.52749	0.4541	0.39953	0.23698	0.80734	0.027431	1.0111	-0.46697	-0.17213	0.16905	0.25058	1.1516	0.56123	-0.70631	0.015552	-0.36157	-0.68115	1.0957	-0.73857	1.2418	-0.23861	1.6267	0.97314	1.0348	-0.98215	0.030763	0.28565	-0.59631	0.75112	0.39216	0.92444	0.047803	0.34028	1.3398	-0.39785	0.20357	0.91151	0.19133	-1.2686	0.10398	0.39039	0.042257	-0.12819
-11.921	-12.836	-13.572	-12.571	-12.346	-12.589	-12.772	-11.797	-12.085	-11.804	-12.364	-13.023	-12.122	-11.809	-12.622	-13.729	-12.728	-13.1	-13.479	-12.246	-13.329	-13.114	-13.117	-12.677	-12.777	-14.007	-13.225	-14.136	-13.221	-12.1	-12.582	-13.086	-13.538	-11.582	-12.598	-12.155	-13.139	-13.517	-12.958	-12.833	-12.144	-12.707	-12.266	-12.454	-13.211	-12.036	-11.926	-13.382	-11.801	-12.359
-9.8021	-10.344	-10.077	-11.365	-10.371	-10.335	-10.302	-10.302	-10.683	-10.884	-10.549	-11.502	-10.425	-11.863	-10.015	-10.158	-11.6	-11.137	-11.034	-10.907	-10.448	-10.291	-11.199	-10.348	-11.266	-10.407	-11.124	-11.359	-11.414	-11.603	-11.938	-10.809	-10.532	-10.105	-10.148	-10.491	-11.81	-10.136	-11.128	-10.767	-11.116	-10.931	-10.514	-11.343	-10.437	-10.971	-11.02	-10.823	-11.611	-10.863
-22.376	-22.387	-22.508	-22.296	-24.059	-21.731	-21.595	-21.988	-21.867	-21.033	-22.192	-22.566	-21.79	-21.678	-22.352	-21.827	-22.331	-22	-21.959	-22.553	-22.228	-22.394	-22.359	-22.292	-22.509	-21.693	-22.322	-21.292	-21.381	-22.922	-21.704	-22.602	-22.329	-21.577	-22.524	-22.297	-23.482	-22.07	-21.304	-22.539	-22.279	-22.953	-21.617	-21.877	-22.606	-22.792	-23.655	-22.633	-21.803	-21.559
-11.748	-11.844	-10.972	-11.223	-10.982	-12.054	-10.995	-10.871	-11.624	-11.672	-12.227	-12.774	-11.844	-10.471	-11.149	-11.434	-12.014	-11.659	-12.321	-11.462	-11.907	-11.121	-12.14	-10.725	-12.492	-12.483	-12.072	-11.582	-11.285	-11.073	-12.243	-11.969	-11.241	-12.479	-11.779	-12.146	-11.539	-11.278	-11.247	-10.244	-11.767	-12.206	-12.47	-10.763	-10.849	-11.091	-11.592	-10.454	-11.908	-11.867
0.033901	0.069844	-0.67929	0.0848	0.7715	-0.19392	0.031608	-0.12486	-0.75987	0.34083	0.35327	0.41226	-1.0701	0.53008	-0.43988	0.21615	-0.54093	-0.44338	0.48639	-0.39084	0.12202	-0.074316	-2.2567	0.28943	0.66436	0.98579	-0.43589	-0.76036	0.19952	-0.32795	-0.55374	-0.19647	0.5537	-0.021395	0.070391	0.3083	1.3999	-0.076676	0.47527	0.45515	-0.14632	0.60194	-0.054449	-1.152	0.25115	0.36457	0.13121	0.78234	0.29792	-0.88873
-4.1052	-2.0283	-2.3982	-2.0367	-2.5964	-2.1652	-0.74762	-2.377	-2.2793	-3.5683	-2.8265	-2.7836	-1.5729	-2.0104	-2.1459	-2.8331	-2.6081	-2.1719	-2.8043	-1.9462	-2.699	-2.3691	-1.5176	-2.1799	-3.0841	-2.0761	-2.7419	-2.9305	-3.9132	-2.5702	-2.7734	-2.936	-2.4901	-3.0724	-2.8163	-2.7218	-2.944	-0.88833	-2.5657	-3.1954	-2.4085	-2.4599	-2.9645	-2.164	-3.2608	-2.5074	-1.851	-1.8858	-2.7233	-3.3068
7.9858	7.8959	7.7605	8.9109	7.8591	7.3714	8.4372	7.0902	7.7893	7.6258	7.701	8.3149	8.8383	8.1861	9.0316	8.3558	8.2622	7.2361	8.5723	7.7901	7.9485	8.9899	8.5884	8.7968	7.504	7.9845	7.5104	7.68	7.2212	8.4046	8.9286	7.8173	7.6506	9.1672	7.2469	8.5609	8.7556	8.2396	7.4815	7.8559	7.2967	8.4431	7.8083	7.8698	8.1893	7.1204	8.4273	8.1008	7.6562	8.1267
-11.403	-8.6813	-11.748	-10.455	-10.672	-11.201	-9.8089	-10.754	-11.246	-11.24	-11.336	-11.727	-10.828	-10.384	-11.439	-10.498	-9.273	-9.9418	-10.837	-10.939	-11.201	-10.469	-9.9875	-10.581	-11.415	-9.307	-12.024	-10.762	-11.541	-11.33	-10.141	-9.9218	-10.591	-11.038	-11.276	-10.776	-10.692	-9.5527	-11.076	-10.187	-10.505	-10.424	-10.786	-11.083	-10.876	-9.8781	-10.421	-10.848	-10.069	-10.8
-10.633	-11.179	-11.151	-10.384	-10.883	-10.664	-11.324	-10.881	-11.072	-10.216	-11.061	-11.593	-9.7181	-11.638	-11.022	-9.3152	-12.354	-10.345	-10.783	-10.921	-11.365	-9.8527	-10.429	-11.098	-11.192	-11.031	-10.88	-10.616	-11.742	-10.781	-11.769	-10.221	-12.01	-11.703	-10.957	-11.388	-10.188	-10.166	-11.028	-11.014	-10.144	-10.279	-9.8111	-11.716	-10.482	-10.603	-10.374	-9.1475	-11.235	-11.375
-10.343	-11.406	-11.131	-11.107	-10.347	-10.555	-11.094	-10.513	-11.367	-11.374	-11.077	-9.5518	-10.313	-10.315	-11.138	-10.072	-12.193	-11.226	-10.549	-9.9614	-10.628	-12.197	-11.294	-11.52	-9.8611	-9.5562	-11.206	-10.637	-11.033	-10.769	-11.646	-10.309	-10.648	-10.124	-11.18	-10.537	-10.064	-10.367	-11.455	-10.966	-12.154	-10.269	-11.093	-10.972	-11.549	-10.755	-10.896	-11.057	-9.3093	-10.448
-1.1189	-0.63814	-1.5696	-0.64007	-1.8872	-0.77764	-0.88648	-0.63532	-1.2805	-0.93554	-0.52594	-1.3046	-2.4283	-1.8201	-0.7502	-1.2802	-0.51974	-1.3774	-1.0048	-0.97561	-1.625	-1.1029	-2.1522	-0.81233	-1.4726	-1.6737	-1.2604	-1.4232	-1.422	-1.3526	-2.0402	-0.6903	-0.59831	-1.0715	-1.955	-1.4798	-1.4159	-1.7254	-0.99851	-1.1132	-1.0409	-1.5744	-1.9583	-0.36245	-0.78146	-2.0361	-1.5233	-1.4295	-0.47168	-1.8936
-2.3465	-2.8016	-1.66	-3.207	-2.7686	-2.3235	-3.4256	-0.75047	-2.67	-2.6117	-2.4005	-2.7688	-1.6842	-3.0164	-3.2854	-2.3016	-2.0093	-1.4313	-2.8393	-2.6114	-3.391	-2.3752	-1.5702	-2.789	-2.4321	-1.8831	-2.4128	-2.5951	-1.8678	-2.0738	-1.8637	-1.8688	-2.4695	-2.2189	-1.6142	-2.6473	-1.7925	-2.1448	-2.6337	-2.4936	-1.9075	-2.7152	-2.7	-2.8274	-2.7443	-1.541	-3.1277	-1.9314	-2.97	-2.0099
-11.707	-10.797	-10.926	-10.845	-11.338	-10.312	-10.548	-9.8903	-11.19	-10.424	-10.683	-11.942	-11.313	-10.714	-10.613	-11.531	-11.16	-9.8706	-11.867	-10.369	-12.008	-11.597	-9.9797	-10.79	-10.312	-10.696	-10.716	-11.462	-11.138	-10.958	-10.633	-10.278	-10.84	-10.603	-10.24	-10.123	-11.248	-11.178	-10.843	-10.027	-10.622	-11.736	-11.222	-11.1	-10.824	-10.978	-10.76	-10.018	-10.106	-11.172
[truncated: 678 more rows]
[truncated: 150 more columns]
