# Supplementary material for: Genetic dissection of main and epistatic effects of QTL based on augmented triple test cross design
Source: PLoS One. 2017 Dec 14;12(12):e0189054. doi: 10.1371/journal.pone.0189054 (PMC5730204; doi:10.1371/journal.pone.0189054)
Supplement: S7 Supporting Information — (ZIP) [file pone.0189054.s007.zip › z2_1700_0.8_5.csv]

-21.906	-22.975	-21.136	-21.562	-22.532	-22.417	-22.16	-20.891	-22.236	-23.087	-22.026	-24.018	-21.582	-22.444	-23.505	-21.584	-23.717	-20.977	-23.152	-22.97	-22.122	-21.738	-22.407	-23.269	-20.94	-22.117	-21.571	-21.722	-19.964	-21.925	-21.708	-23.006	-23.197	-22.069	-22.19	-21.972	-21.99	-22.122	-21.292	-21.662	-20.893	-22.786	-23.248	-21.024	-22.128	-22.454	-23.553	-20.995	-22.573	-21.144
-4.547	-4.8586	-4.9544	-4.3149	-4.5087	-4.3298	-2.8735	-4.2475	-4.23	-4.4685	-3.5177	-2.7232	-5.6144	-4.4408	-3.2329	-3.1888	-3.8113	-3.1306	-4.3425	-4.5075	-4.7355	-4.5202	-4.9837	-3.5453	-5.1669	-3.9406	-4.5926	-2.2934	-4.8656	-3.9068	-4.4607	-3.8955	-3.8563	-4.914	-4.4692	-4.7493	-4.2417	-4.7475	-4.1028	-5.9151	-4.4008	-4.5942	-3.3208	-3.5044	-4.3097	-2.6645	-3.392	-5.832	-4.2383	-4.5123
1.3723	1.5218	1.5939	0.50209	-0.16588	0.86419	1.5356	-0.9359	-0.56097	0.071902	1.3512	0.75947	-1.5188	0.7296	0.2316	1.7234	-0.68154	-0.067323	1.485	0.25982	0.7877	0.13598	-0.17177	1.637	-1.1837	0.66685	0.59519	1.3131	1.0265	1.4891	0.26684	-0.096302	0.88675	1.2014	0.81209	0.42241	-0.19381	0.57582	0.66191	1.3127	1.5302	1.2719	0.31055	-0.70138	0.43195	0.10857	-0.68381	-0.81072	-0.98479	-1.8127
6.5545	6.2911	6.8574	6.4335	5.2235	6.6821	5.8511	5.9262	7.2661	6.5322	7.3224	8.0839	5.7986	3.9798	6.7173	7.8445	6.9663	6.9772	6.3282	7.9352	6.3265	7.4834	4.6604	7.0481	7.83	6.2404	5.6274	8.9943	7.1743	5.9801	9.6976	5.9928	7.71	8.0965	7.2404	7.7779	7.1453	6.9749	6.7163	6.1119	5.4672	6.6594	6.7898	7.0602	7.2744	6.278	6.8764	7.4406	6.8825	6.3136
9.389	9.7935	9.1628	10.205	11.022	9.5873	10.326	10.876	9.6275	11.27	10.197	7.6957	10.737	10.193	10.469	8.5331	10.49	9.4924	6.9588	8.5167	10.507	9.8887	10.414	9.5948	10.801	10.299	10.37	8.7436	9.8191	11.424	9.8693	9.9004	9.615	10.415	9.8685	10.142	10.006	8.4972	9.0188	9.8304	8.1885	9.8613	9.2196	10.65	10.122	10.688	9.421	9.6864	10.403	10.507
6.1544	8.3423	4.8787	4.2371	5.3461	5.4124	4.8924	6.6346	4.7343	5.4683	5.4038	5.0377	4.5173	5.0183	6.0607	5.1196	5.2433	5.3657	6.9382	4.7265	6.3214	6.1366	6.0598	4.7476	5.3439	5.493	5.2961	6.8216	5.6727	3.5107	6.7063	6.8402	5.1031	4.6348	4.8906	6.7158	6.5978	5.301	5.9987	4.4046	5.3032	5.6025	5.4421	5.5419	4.891	4.6125	6.2242	4.7444	5.7516	5.1293
-2.2563	-2.991	-2.0346	-2.5254	-4.1546	-4.9107	-2.0524	-3.59	-2.4349	-4.1933	-5.2817	-4.2128	-3.1578	-2.4744	-2.7565	-5.1246	-5.3343	-3.5078	-3.7135	-5.6328	-2.8082	-3.9982	-2.5941	-4.7672	-4.3871	-3.9825	-3.2497	-2.3841	-3.0199	-3.5928	-2.1997	-2.7577	-2.3671	-4.1192	-3.9143	-5.0103	-4.6231	-2.9779	-4.4371	-4.101	-4.7616	-2.8509	-2.2585	-3.8965	-3.4284	-3.135	-3.8694	-4.7731	-2.5847	-2.707
-0.11012	-2.0497	-0.75226	-1.8609	-0.17081	0.56471	0.3182	-0.35934	0.84617	-0.37772	-0.66652	0.16194	-0.16716	0.2543	-0.52056	-0.61094	-0.66226	1.2269	-1.6482	-3.2675	0.1614	-0.40814	0.42401	-0.83254	0.72707	-1.1083	-0.83365	-0.58805	0.037631	0.35145	1.5534	0.075108	1.3376	-0.5421	0.72984	-0.90427	-0.028806	-0.72858	-1.0889	0.38634	-0.79564	-0.49361	0.61589	0.18494	1.597	0.011035	-0.44931	-0.28087	-0.21979	0.11574
-0.5533	0.52025	-1.0806	0.31946	-0.25173	-0.25504	-0.85131	1.2493	0.90587	0.20882	-0.5382	1.3149	0.69642	-0.51106	0.2954	-0.81833	-0.24199	0.47941	-0.94936	0.8241	-1.1562	0.64925	-0.74831	-0.27703	1.5067	-0.10325	0.82122	-0.61976	0.33146	-0.21006	0.15703	2.2226	1.1005	0.38699	0.54578	0.28443	-0.75239	-0.54696	0.11637	-1.8874	-0.13479	0.82784	-1.9209	-0.75342	1.0589	-1.7019	-0.59342	-1.113	1.0185	0.21545
-2.2446	-1.4115	-2.1378	-0.97538	-0.82579	-1.9539	-2.2287	-0.80971	-0.66555	-2.2219	-1.3261	-1.28	-2.3357	-0.31329	-1.9203	-0.40975	-1.1161	-1.1472	-0.33881	-0.56563	-1.0582	-0.66593	-2.3591	-2.1743	-1.5566	-0.48023	-1.1972	0.085563	-1.0811	-1.6855	0.45975	-2.0157	-1.6303	-1.7545	-1.8596	-1.3984	-1.0695	-1.0997	-1.3313	-1.5092	-1.0535	-1.1417	-1.474	-0.13392	-1.6036	0.045504	-0.78059	0.019038	-0.59608	-3.0918
-14.494	-13.026	-14.765	-13.941	-14.25	-13.704	-13.713	-13.787	-13.693	-13.068	-12.809	-13.686	-14.843	-14.112	-13.048	-13.784	-13.201	-13.232	-13.214	-12.744	-13.246	-14.655	-14.906	-14.701	-12.229	-15.067	-13.492	-12.787	-13.813	-13.652	-14.073	-14.764	-15.688	-14.031	-13.402	-14.527	-15.466	-13.58	-14.103	-12.345	-13.993	-15.675	-15	-13.121	-13.208	-14.373	-14.02	-14.875	-14.259	-13.727
-14.916	-12.213	-13.318	-14.034	-12.705	-11.556	-14.599	-10.871	-13.052	-13.172	-13.084	-11.672	-13.872	-12.243	-13.338	-13.254	-12.684	-12.81	-12.589	-11.671	-13.224	-12.355	-13.908	-12.022	-13.033	-13.07	-12.706	-13.354	-13.839	-12.448	-13.32	-11.962	-13.336	-12.136	-11.59	-13.547	-12.125	-10.813	-12.357	-12.519	-13.585	-13.114	-12.249	-12.11	-13.908	-11.903	-12.754	-12.338	-14.216	-12.295
2.3114	3.6698	1.8852	3.841	1.4205	2.1136	3.3914	2.5116	1.6471	3.9177	4.1296	3.1125	3.3128	3.7273	2.2615	3.8044	2.9156	3.4123	1.3816	2.9761	3.3496	3.0002	1.6118	2.0452	4.1432	3.0099	3.39	3.391	4.0317	2.3225	2.631	2.0673	3.8779	1.8	2.8198	2.1801	3.248	3.0751	3.3852	2.319	4.5911	1.434	2.5058	4.2122	3.7472	1.7348	4.2938	5.1013	2.8612	2.2849
-10.988	-10.167	-10.218	-10.413	-11.261	-11.449	-10.211	-10.807	-9.9743	-11.976	-10.003	-10.405	-10.153	-10.943	-10.712	-11.289	-11.441	-9.8676	-11.531	-11.089	-11.56	-10.507	-11.944	-11.505	-10.372	-10.743	-11.279	-11.231	-10.149	-9.3299	-9.7068	-9.0904	-10.191	-10.531	-9.9469	-13.521	-12.507	-8.9797	-9.4075	-11.107	-11.82	-9.109	-10.531	-9.6897	-10.744	-11.69	-11.457	-10.33	-10.491	-10.2
-10.713	-12.213	-12.887	-11.221	-11.335	-11.013	-10.921	-10.729	-11.104	-9.2526	-12.457	-10.749	-11.217	-11.734	-10.556	-11.94	-10.723	-11.744	-10.191	-11.64	-11.619	-10.896	-11.098	-9.7265	-11.716	-9.802	-10.19	-12.776	-11.745	-10.243	-9.937	-10.444	-9.7962	-10.342	-12.103	-8.8049	-9.9291	-12.02	-10.326	-10.79	-9.9952	-11.015	-11.481	-10.079	-9.8209	-11.305	-11.651	-11.181	-12.136	-10.804
-13.881	-13.321	-12.955	-13.615	-15.587	-14.903	-14.291	-14.471	-14.132	-14.443	-13.35	-15.105	-13.425	-14.805	-13.812	-15.386	-14.584	-14.901	-14.322	-13.646	-14.71	-14.871	-13.679	-13.1	-15.451	-14.338	-14.793	-14.444	-15.835	-14.752	-13.993	-14.644	-14.275	-13.606	-14.267	-15.505	-15.144	-13.857	-15.188	-14.934	-16.047	-14.563	-15.036	-13.614	-13.137	-13.813	-14.84	-14.688	-14.886	-13.763
2.281	1.1736	1.1601	1.0416	1.7537	0.57748	2.3804	0.73616	0.58436	0.93412	0.60539	0.39882	1.9008	0.80425	1.4698	0.032726	1.0631	1.087	1.4928	2.0925	-0.7917	-0.02051	2.2452	2.1218	0.44464	1.9305	0.72773	1.0988	0.62938	2.0582	1.8016	2.4337	1.8121	2.4688	1.9652	0.49862	-0.076302	1.6709	2.28	1.8837	0.31081	0.31848	0.4341	0.55295	3.1433	0.5434	0.93121	1.19	1.1295	1.2207
-2.9496	-4.9928	-3.0599	-2.3335	-2.3771	-2.9487	-4.3391	-3.3357	-3.3375	-3.0212	-3.5014	-4.3084	-2.8243	-1.9759	-4.3887	-4.6935	-4.0348	-4.3187	-3.9373	-3.9883	-1.9339	-4.1027	-1.9395	-5.5135	-3.7863	-4.1689	-2.9809	-4.2303	-3.37	-2.7067	-2.6982	-3.762	-3.762	-4.1662	-3.7424	-4.0856	-4.4783	-3.8429	-3.656	-2.2908	-2.5098	-5.5778	-3.9737	-2.1588	-4.0015	-3.8129	-3.3618	-4.4681	-4.1616	-3.3074
-3.355	-3.5418	-3.5871	-3.0328	-3.4728	-2.6568	-1.2172	-3.6902	-0.95961	-4.1719	-3.7136	-2.0228	-3.3587	-2.5273	-3.8606	-3.9474	-1.4668	-2.6496	-0.51608	-2.9199	-1.6447	-2.1345	-2.1895	-3.328	-2.1993	-2.2745	-2.8801	-3.2885	-0.95261	-2.6623	-2.206	-1.9781	-1.5928	-1.7537	-4.1887	-3.9316	-2.7379	-2.4328	-2.4574	-2.2461	-3.3567	-2.6987	-4.425	-1.8998	-2.9627	-1.9157	-4.5078	-2.0427	-2.2299	-3.1534
-12.551	-13.272	-14.648	-12.008	-15.025	-13.254	-13.144	-13.814	-14.37	-12.36	-13.805	-14.675	-13.201	-14.58	-14.671	-13.213	-13.616	-12.921	-12.723	-14.053	-11.078	-13.476	-13.08	-13.284	-13.125	-11.649	-13.128	-14.75	-13.398	-12.441	-12.438	-12.759	-12.726	-14.051	-13.265	-11.322	-12.539	-13.281	-11.776	-13.677	-13.611	-12.935	-11.598	-12.553	-13.395	-14.279	-13.071	-14.552	-11.645	-13.087
-19.62	-20.124	-20.732	-20.337	-21.294	-22.306	-21.222	-20.575	-20.155	-20.678	-20.04	-19.586	-21.324	-18.875	-20.355	-20.523	-21.741	-19.992	-21.122	-20.502	-20.236	-21.473	-20.495	-21.803	-21.479	-21.988	-21.501	-19.348	-21.323	-22.024	-21.055	-21.54	-20.554	-20.731	-22.112	-21.343	-21.745	-19.563	-19.824	-21.257	-20.355	-20.783	-20.284	-21.227	-21.879	-21.553	-18.841	-19.728	-22.362	-20.674
-12.625	-11.298	-13.735	-11.834	-12.109	-11.892	-10.88	-11.434	-11.338	-12.982	-12.682	-12.009	-11.133	-11.7	-10.282	-9.8693	-10.849	-12.263	-11.391	-11.632	-11.768	-11.876	-12.717	-11.618	-12.459	-11.066	-10.247	-12.054	-12.689	-11.191	-10.839	-12.929	-11.795	-11.921	-13.003	-12.033	-11.945	-10.651	-10.906	-10.82	-11.339	-11.879	-11.531	-12.489	-13.471	-12.3	-11.409	-10.9	-12.66	-12.896
-1.0543	-2.3843	-1.2017	-1.8374	-1.8422	-2.6564	-1.6964	-2.2294	-2.4425	-2.155	-1.3346	-1.6906	-1.1178	-1.1793	-2.5661	-2.5612	-2.3268	-1.3056	-1.6892	-1.2983	-2.468	-3.0524	-0.96338	-1.481	-1.8445	-2.3684	-1.7404	-0.30766	-1.7584	-0.35504	-0.62634	-1.7384	-2.932	-2.2946	-2.5937	-1.3144	-0.19165	-0.84055	-1.5839	-1.1527	-0.42097	-1.3918	-0.35741	-0.54293	-2.3212	-0.4761	-2.715	-1.6442	-1.2281	-2.6973
-2.3256	-1.98	-2.4624	-1.8045	-1.4884	-2.1852	-0.47845	-1.507	-1.2046	-0.58319	-0.80391	-0.78066	-1.5463	-1.8251	-0.67811	-2.025	-1.6677	-1.2952	-0.40623	-0.061443	-0.72311	-0.80209	-0.33923	-2.3931	-0.59742	-3.0053	-0.91068	-1.7207	-0.52282	-0.73551	-1.948	-1.243	-2.2464	-2.3642	-0.20184	-0.90695	-1.949	-2.1365	-0.056486	-1.523	-1.8352	-1.2581	-1.2818	-2.6351	-2.6064	-0.11448	-2.0217	-1.0717	-1.0751	-1.4082
-3.2203	-3.3615	-3.1881	-4.9919	-4.6663	-3.4396	-5.7585	-2.9479	-5.2418	-3.5022	-4.744	-2.2258	-3.7662	-3.1542	-1.9723	-2.9636	-3.6631	-1.9689	-3.8178	-4.2202	-3.0174	-2.5053	-2.6777	-4.0019	-3.367	-3.6573	-2.8492	-3.2368	-2.521	-3.353	-4.0667	-4.5748	-3.1105	-3.9899	-4.8331	-2.7759	-3.0792	-3.1546	-4.0783	-2.8218	-3.0043	-2.8266	-2.4597	-2.5347	-3.2933	-3.9745	-5.2059	-2.419	-2.9305	-4.0957
-2.9623	-4.5301	-4.7347	-3.2714	-5.8265	-3.766	-3.7552	-3.7822	-4.6779	-2.9047	-3.597	-4.0343	-4.5223	-3.9055	-6.2975	-5.8379	-3.8382	-7.2312	-4.3506	-2.7213	-3.0007	-4.4767	-4.639	-3.5764	-3.6212	-4.296	-5.2546	-5.3235	-4.2733	-3.7485	-4.9886	-4.4117	-5.2634	-4.8395	-4.7164	-5.5977	-4.1249	-4.4999	-3.8936	-4.1363	-4.8189	-3.842	-3.6931	-3.0305	-5.1309	-4.342	-3.9191	-4.5572	-6.6213	-4.2245
-3.379	-3.4342	-6.3484	-2.6649	-3.2328	-5.0292	-3.5514	-4.3648	-5.2105	-5.2332	-3.5638	-5.9836	-4.6359	-5.8457	-3.9406	-4.232	-3.7702	-4.1034	-4.9247	-4.9151	-5.47	-5.2341	-4.1217	-4.7539	-4.5404	-2.5553	-2.4136	-3.6472	-4.9986	-4.0578	-3.7602	-5.0306	-4.4114	-4.6781	-4.2441	-4.9213	-4.3736	-6.3072	-4.0775	-4.3953	-4.9699	-3.6304	-3.5276	-4.8816	-3.0073	-4.0902	-4.0347	-3.734	-5.0036	-2.2632
-4.3518	-6.8527	-5.3886	-6.6519	-5.5612	-4.6785	-4.6263	-5.3995	-5.4481	-4.6799	-5.3004	-6.1843	-7.8936	-6.4677	-5.9673	-5.9747	-7.0524	-5.5064	-5.6507	-4.9023	-6.6286	-6.9939	-5.785	-4.338	-6.6594	-6.2837	-5.1135	-4.4895	-7.093	-8.3425	-4.8981	-6.2641	-5.9747	-5.5009	-5.1743	-6.1526	-4.9829	-5.4577	-5.0748	-6.4807	-6.3446	-5.5469	-3.7335	-4.7184	-7.1003	-5.9531	-5.1414	-5.445	-6.7101	-4.7414
-13.731	-14.058	-14.024	-13.703	-14.433	-14.825	-14.121	-12.929	-11.721	-12.237	-13.408	-14.178	-15.052	-13.372	-13.674	-14.57	-13.659	-15.673	-15.212	-14.603	-13.451	-15.957	-13.919	-13.783	-12.958	-14.252	-14.888	-13.998	-15.512	-11.685	-14.232	-13.926	-14.249	-15.332	-13.429	-15.264	-13.46	-15.703	-14.173	-12.939	-12.115	-14.42	-13.72	-13.604	-14.369	-12.691	-13.792	-14.242	-15.343	-14.444
3.7979	7.1923	6.465	5.8665	4.9424	4.7725	4.5016	5.4269	6.1412	6.4219	4.6886	7.0088	6.0389	5.3204	6.876	5.6733	5.0744	6.5437	4.063	5.5491	6.1145	6.426	7.5544	5.3034	5.2157	5.5701	6.0879	5.2494	4.9235	5.7644	5.6973	4.5588	3.4482	5.4652	5.5398	5.7049	5.3099	5.9789	3.9736	4.6143	5.7454	5.4143	4.8139	5.1104	5.9396	6.0054	5.4167	6.7045	5.3696	5.1318
-13.689	-11.837	-11.924	-14.562	-13.253	-13.513	-13.106	-13.11	-11.953	-12.424	-11.247	-12.705	-12.332	-13.439	-12.951	-14.406	-14.434	-13.467	-12.347	-13.751	-12.152	-13.373	-13.524	-13.902	-12.485	-12.532	-12.65	-14.493	-11.935	-11.622	-14.236	-11.946	-10.976	-13.71	-11.376	-13.167	-14.078	-13.243	-12.914	-13.135	-13.405	-12.778	-12.839	-13.027	-11.947	-14.179	-11.812	-11.401	-13.166	-13.786
-3.7151	-4.2661	-3.2667	-2.5755	-2.4973	-2.2108	-3.3191	-3.8894	-5.1304	-3.4853	-2.6926	-3.7378	-3.2207	-4.5549	-2.1816	-3.8612	-4.1281	-4.8878	-4.3314	-2.8371	-5.792	-3.3936	-5.4944	-3.874	-3.5412	-3.3943	-3.8572	-4.2944	-4.3872	-5.0252	-5.8332	-3.954	-2.3844	-4.1235	-4.8715	-2.877	-3.9516	-5.2758	-3.3829	-3.8098	-3.5451	-4.3445	-3.9972	-3.9252	-5.5196	-4.4662	-2.8093	-3.9137	-3.9522	-3.3577
-3.896	-2.6101	-3.13	-4.2793	-2.9043	-3.6781	-1.4536	-3.3819	-2.3885	-3.0481	-3.9424	-3.8797	-3.636	-3.1308	-2.9215	-3.0302	-1.5726	-4.3475	-0.69505	-2.4297	-2.9389	-3.8472	-3.5011	-2.5118	-2.9579	-2.514	-2.4715	-3.657	-3.605	-2.8224	-3.2652	-3.4584	-4.5181	-3.4188	-2.5442	-3.3689	-3.805	-3.2794	-2.5756	-2.8291	-3.6879	-2.3907	-3.3341	-3.431	-2.7424	-3.6498	-3.9288	-3.5448	-1.6821	-3.0567
-3.9365	-4.8697	-1.9994	-3.4713	-2.9437	-2.87	-2.9485	-0.55664	-1.4787	-4.0755	-1.883	-3.7842	-2.4427	-3.8775	-3.1062	-3.6123	-2.8193	-4.0008	-1.3149	-2.4559	-1.4462	-1.8123	-2.2078	-4.0629	-3.3403	-2.9533	-2.6953	-3.1793	-1.7843	-0.90899	-3.2787	-2.408	-3.0415	-2.6809	-2.3157	-2.2557	-0.99281	-2.8583	-2.2076	-3.6624	-4.4682	-1.935	-2.0616	-3.3784	-3.1789	-2.8423	-3.6204	-3.6834	-0.69037	-2.3747
-11.124	-9.8582	-10.286	-11.772	-10.527	-10.689	-9.3467	-12.586	-12.317	-10.883	-12.144	-10.407	-11.934	-12.679	-12.777	-12.146	-11.425	-11.727	-12.386	-10.411	-10.77	-11.968	-11.031	-12.255	-10.639	-10.509	-12.073	-11.92	-11.819	-12.073	-11.623	-11.477	-11.382	-11.09	-10.139	-12.984	-11.939	-11.727	-12.204	-10.698	-10.683	-11.731	-10.983	-11.575	-11.388	-10.188	-11.166	-9.1788	-12.973	-12.627
0.90061	0.59826	-0.23306	0.32719	2.4824	2.1734	2.6983	3.2424	2.8823	2.0584	2.252	2.4775	2.0112	3.6171	2.8677	1.2659	1.0419	0.84868	0.74398	0.40591	2.1371	0.75902	-0.030546	0.058191	2.4394	1.8242	1.0142	2.0979	1.5493	1.6804	2.7776	1.7255	2.1522	1.7176	0.72855	1.5243	1.2732	1.4812	1.9611	2.7973	1.8371	2.7155	1.8702	1.5235	1.1423	0.61633	0.94672	2.709	2.8418	0.60161
-22.516	-21.267	-22.029	-20.587	-21.599	-20.704	-18.873	-20.119	-22.581	-18.855	-20.652	-19.878	-21.055	-21.293	-19.707	-21.997	-20.722	-22.306	-21.527	-20.882	-20.507	-20.641	-20.623	-19.36	-19.765	-20.505	-20.956	-21.639	-20.388	-20.309	-20.605	-19.891	-21.405	-21.295	-18.83	-22.286	-21.268	-20.402	-21.633	-20.795	-21.156	-21.735	-20.418	-20.73	-21.147	-21.253	-20.298	-20.8	-20.729	-20.519
1.4665	0.91765	1.274	-0.035873	0.11758	-0.86164	-0.42228	-1.1637	2.1596	-0.77678	0.46526	0.18759	-0.16873	1.0694	0.74562	0.65593	-0.91017	0.51962	-0.44635	0.54183	-0.55233	1.5012	-0.16828	-0.48631	-0.59289	0.61044	0.76996	-2.9704	0.9651	-1.5677	0.96139	0.56056	0.59032	-1.6268	-1.5064	-0.96113	1.1345	-1.006	-1.0262	-1.0031	0.44039	-0.27375	1.9853	0.15496	0.85407	1.439	1.5278	1.7143	0.6777	-1.1718
-10.943	-10.787	-9.5242	-10.94	-11.348	-9.2788	-9.1702	-10.835	-8.7919	-9.374	-10.25	-9.8524	-9.7332	-11.005	-11.846	-10.502	-9.5325	-9.8374	-8.0941	-9.4015	-9.7739	-10.616	-9.8306	-9.2471	-9.3813	-9.018	-11.091	-11.113	-10.28	-8.5904	-11.095	-10.725	-10.58	-8.9284	-9.3205	-10.795	-9.3351	-10.755	-9.6215	-11.488	-9.8821	-10.595	-10.977	-9.9709	-11.884	-12.371	-9.3149	-11.772	-10.819	-10.72
-0.98706	-1.5907	-3.1018	-0.041218	-0.93595	-0.86611	-0.88412	-3.2568	-2.3158	-2.397	-0.85872	-0.82976	0.073559	-0.9852	-1.2042	-1.7542	-0.41093	-0.41965	-2.1641	-1.6153	-1.2085	-0.66948	-0.46727	-1.2721	-1.5216	-0.8668	-0.94056	-1.1398	-0.93469	-1.7022	-0.76971	-2.1584	-1.8644	-2.561	-1.771	-1.4275	0.25846	-1.0532	0.64468	-0.046766	-2.4046	-0.33649	-1.8957	-1.6539	-1.4977	-0.74451	0.59942	-1.5864	-2.6043	-0.92376
-5.5204	-5.1784	-3.9196	-6.0686	-4.2925	-3.6829	-3.4301	-4.3599	-3.0991	-5.4628	-3.6504	-5.1866	-4.4101	-4.8458	-3.8737	-2.6012	-4.0267	-3.2826	-4.6206	-3.9895	-6.4581	-5.3505	-4.8638	-5.3617	-3.516	-4.0433	-3.4223	-5.84	-5.9169	-5.7001	-4.6841	-4.0869	-5.3506	-4.2817	-3.6199	-3.5994	-3.1447	-5.1219	-6.2163	-3.3439	-5.5471	-5.6445	-3.9301	-5.4933	-3.939	-6.3743	-2.5917	-4.1473	-5.3182	-4.7433
-9.7666	-13.254	-9.5441	-10.763	-13.18	-11.288	-12.474	-10.936	-11.917	-10.885	-9.9991	-12.342	-10.995	-11.245	-11.215	-11.549	-11.231	-10.582	-12.048	-13.46	-13.041	-11.439	-11.594	-11.967	-13.324	-11.227	-11.402	-11.411	-11.618	-10.759	-11.691	-10.546	-12.153	-11.338	-12.483	-11.136	-11.437	-11.307	-11.458	-12.148	-11.429	-10.378	-12.529	-10.3	-11.601	-11.459	-11.293	-11.165	-11.682	-11.186
-2.7859	-1.4202	0.43393	-1.7903	-1.8182	-0.2978	-0.88221	-2.1781	-0.49339	-1.7482	-1.7255	-1.9852	-2.5979	-1.1107	-2.6114	-0.69152	-1.9589	-1.4357	-1.2098	-2.0769	-2.2446	-1.7791	-1.3647	-2.3055	-1.2548	-1.8849	0.33744	-0.6651	-1.607	-3.5169	-1.0801	-1.5147	-0.93557	-2.9108	-2.1247	-2.0183	-1.8542	-1.2021	-0.61778	-2.773	-1.0407	-1.9622	-1.8275	-1.1891	-1.3668	-1.3031	-2.2609	-0.99903	-2.287	-0.78102
-4.7173	-4.4285	-3.7016	-3.4664	-3.0956	-3.7128	-3.0073	-3.6128	-2.824	-3.2818	-3.3634	-3.3472	-4.4983	-4.6595	-2.8916	-3.9475	-3.5484	-2.9236	-1.9329	-3.1796	-1.6951	-4.4079	-5.6737	-1.9117	-3.4841	-3.0005	-2.9118	-3.584	-4.9024	-2.716	-3.6621	-2.5092	-3.8317	-3.5404	-4.3572	-2.8871	-2.0136	-6.1993	-2.4981	-2.186	-3.6364	-5.6406	-3.3337	-4.7474	-2.5434	-3.3604	-3.0062	-3.3116	-3.8353	-1.9171
-3.5354	-2.8704	-2.3919	-3.3347	-3.4985	-1.4538	-3.6623	-3.0057	-2.8276	-2.8691	-1.9784	-0.035849	-1.5162	-2.2834	-3.0139	-2.971	-3.1905	-2.9822	-3.6731	-3.1001	-2.4249	-4.0342	-1.5238	-2.0203	-1.9258	-3.815	-4.3186	-1.6872	-2.2751	-1.6144	-1.4892	-3.2596	-2.5071	-2.2098	-2.8286	-0.89726	-3.2292	-2.2146	-1.3129	-1.8926	-3.4692	-1.8885	-3.8936	-2.2648	-2.647	-2.2787	-1.8944	-3.1038	-1.9189	-2.0457
-3.3349	-3.8261	-4.3786	-4.2731	-3.7187	-5.3259	-4.5054	-3.5121	-2.1556	-5.0126	-4.1331	-3.3344	-4.5373	-2.9414	-4.3626	-3.3763	-3.414	-3.2216	-4.1385	-3.2359	-2.5283	-4.9143	-5.2523	-3.9731	-3.7318	-2.6615	-1.5316	-3.3451	-4.3598	-3.609	-3.9715	-2.7302	-3.002	-3.4039	-3.0776	-2.0831	-3.7468	-2.9628	-4.0202	-3.9338	-3.4914	-2.869	-2.1305	-2.5601	-1.1609	-4.9037	-2.264	-2.4195	-0.95203	-2.7339
-1.7184	-1.2127	-1.5607	-3.2565	-2.6786	-2.0217	-2.4674	-2.6076	-1.7262	-1.8258	-4.6149	-2.979	-2.6894	-3.1571	-0.73121	-1.4669	-1.9758	-2.6531	-1.9718	-2.6339	-3.1661	-2.6646	-1.5105	-3.2879	-0.70676	-2.7856	-4.7783	-2.1761	-2.664	-3.1479	-3.3715	-3.7613	-2.4785	-2.1512	-3.8173	-2.056	-1.975	-3.2185	-4.0291	-2.3825	-1.4692	-2.2843	-2.7954	-2.8838	-2.8062	-3.029	-3.8742	-1.0509	-3.9459	-2.7915
1.4418	1.4971	2.8647	1.377	1.7089	0.074605	1.3391	0.55042	2.9705	1.308	1.2443	1.8933	3.5721	1.4019	2.4372	1.3965	1.5371	2.118	-0.044922	1.2135	2.9461	1.4679	0.79035	1.3022	1.1198	1.3722	0.72815	0.80639	1.1884	0.47899	2.2046	2.2137	1.7761	0.7706	1.2279	1.0059	0.37173	0.7335	0.93151	2.9327	1.8184	0.78605	2.533	2.5202	0.80804	2.4743	1.6112	0.15427	1.9194	1.6377
-2.6458	-2.5945	-2.8745	-3.3688	-3.5463	-1.1803	-3.891	-3.2049	-1.5714	-2.6189	-2.9386	-2.592	0.097395	-4.136	-2.6903	-2.7605	-2.5552	-3.7564	-2.5293	-2.487	-2.0603	-1.9955	-2.3512	-2.3506	-2.6342	-2.5761	-1.998	-0.28956	-3.6346	-2.9071	-2.8457	-3.0475	-1.3007	-3.6181	-2.7639	-2.9343	-1.5497	-0.80307	-3.4383	-4.1977	-2.0239	-1.7799	-4.7242	-2.2646	-3.0124	-4.2745	-2.2507	-2.1481	-2.1	-1.3278
-0.47096	-0.096828	1.4066	-1.5584	0.29292	2.7755	0.92136	0.2028	2.406	1.1023	0.30864	1.2878	2.2971	0.5208	-0.18797	-1.039	-0.57237	-0.23896	1.9087	1.8054	-0.35476	-0.11581	-0.86046	-0.59074	1.4853	0.34068	-0.57071	0.82092	0.074647	-0.39565	0.3724	0.38195	0.20604	0.29559	-0.94359	0.49559	1.6798	1.3303	0.50869	-1.0611	-1.422	1.4393	1.995	1.5272	0.93973	-1.0884	0.099389	0.82986	1.1073	1.0767
2.9343	1.8004	2.5528	3.1684	2.4045	2.4538	3.8756	0.931	3.2884	1.4023	3.6174	4.0844	2.3406	5.3737	2.8607	2.4787	0.49753	2.2062	2.771	2.8139	3.1732	2.4755	0.95136	3.4683	1.9728	1.5195	2.2789	2.8829	2.6035	1.6127	4.3774	3.3579	3.2909	2.0615	3.258	1.3939	2.444	3.0776	1.4005	2.7017	3.5908	2.1571	2.8002	3.1016	1.6975	2.498	1.9956	2.2432	3.039	4.3548
-4.0216	-5.0661	-4.5849	-5.684	-5.867	-5.4771	-3.1896	-3.9939	-3.7308	-5.8883	-5.3702	-2.5188	-4.2945	-4.0913	-3.9747	-4.4675	-3.6728	-4.5881	-4.8787	-3.758	-5.2143	-4.4778	-2.677	-4.6181	-6.4023	-4.5001	-3.2944	-6.089	-6.2904	-3.8705	-3.6909	-4.4907	-4.6064	-5.0215	-5.2019	-4.5014	-4.0443	-5.3854	-5.8922	-5.9806	-4.6336	-4.2713	-3.6387	-6.0834	-6.5772	-4.517	-4.4074	-3.5289	-3.7492	-4.9617
-9.2569	-10.365	-12.954	-13.128	-10.614	-11.37	-11.488	-10.41	-11.63	-12.378	-10.885	-12.053	-11.027	-10.893	-11.342	-9.9756	-10.02	-9.8012	-10.889	-11.215	-9.9914	-9.3225	-11.706	-10.984	-12.015	-10.147	-11.339	-11.688	-10.236	-12.189	-11.329	-11.741	-10.468	-10.563	-13.015	-12.641	-11.57	-9.6373	-11.621	-10.961	-11.145	-12.413	-10.157	-10.183	-10.992	-10.882	-11.665	-12.523	-9.8535	-10.539
3.8535	2.8456	3.8849	1.484	0.52772	4.5276	3.8445	2.3099	2.8588	2.62	4.057	3.1712	2.3915	0.62894	2.9044	3.2364	3.4679	3.0349	3.7979	2.5671	1.2276	2.7696	3.5849	2.4825	4.0176	2.6574	1.453	3.4692	3.6055	2.8095	3.791	3.7529	2.394	3.1955	3.6475	5.4217	3.6134	1.5687	2.5465	2.2141	3.0125	2.4213	2.8065	1.6157	4.4668	2.151	2.7501	2.6375	3.147	0.94937
5.4209	6.0855	6.7989	5.6865	5.4476	5.1409	5.4684	6.0919	6.5725	5.6776	6.2432	5.4655	6.8954	6.4771	4.9119	5.3111	6.1645	4.4654	6.8308	4.3604	6.5187	6.0796	5.019	2.4609	6.1592	4.8978	5.5031	4.9991	7.2039	6.2683	5.7983	4.955	6.197	4.6691	7.7117	4.8612	4.7398	4.5235	5.3671	5.7123	6.2212	7.216	5.8625	6.127	6.2648	6.663	5.2835	5.5589	6.3248	5.595
-15.122	-12.85	-13.044	-12.819	-12.216	-12.639	-12.919	-11.905	-12.304	-14.359	-12.288	-12.833	-14.667	-13.105	-12.888	-13.226	-13.09	-12.604	-14.274	-13.439	-13.892	-13.254	-12.284	-13.587	-12.613	-14.137	-14.114	-14.158	-13.821	-13.311	-12.483	-11.575	-12.924	-12.809	-13.67	-13.193	-13.508	-14.391	-11.832	-13.85	-13.909	-13.697	-13.714	-13.24	-11.973	-13.68	-12.447	-11.821	-13.243	-12.372
3.0315	3.3776	2.0121	2.7776	1.2369	3.1696	3.2322	2.4539	1.8457	3.1478	2.3968	2.5863	3.084	2.6048	1.9834	2.0302	1.5571	2.3543	2.0833	2.9058	3.5043	3.1283	2.8546	3.4209	2.2502	2.8814	3.3252	3.033	2.3866	2.2967	3.5914	3.177	0.69673	2.6271	0.36551	1.312	2.2328	3.9525	3.3313	3.8621	2.0224	3.7823	2.6944	3.3016	1.5557	2.5246	2.6272	4.7462	1.9793	1.3759
-1.7414	-0.82289	-2.0596	-1.5167	-1.9395	-1.467	-2.5172	-0.44323	-3.1373	-0.85763	-1.3043	-0.98538	-0.17499	-2.4196	-1.0911	-0.47097	-1.1672	-2.1874	-1.8807	-2.6322	-2.519	-2.9449	-1.8254	-0.0015119	-2.1297	-1.7846	-2.0759	-1.8837	-0.50145	-2.1344	-1.341	-1.1528	-1.7377	-2.0728	-1.1294	-0.10317	-1.0596	-1.795	-1.5062	-0.33361	0.019149	-0.15905	-2.6702	-0.86196	-2.457	-1.6812	-1.3117	-1.5373	-0.98752	-1.0803
-1.0439	-0.18231	0.30174	-2.3094	-1.4276	-1.7821	-1.0551	-2.385	-2.2533	-1.5572	-2.7262	-1.603	-0.83922	-1.2172	-0.1231	-2.1522	-0.62702	-0.13767	-0.54982	-1.9936	-2.0174	-0.77293	-2.1876	-2.2344	-0.54918	-1.8159	-2.2994	-2.936	-0.56039	-1.3978	-1.4194	-1.098	-1.4852	-1.0151	-1.6697	-2.1969	-0.76874	-2.3164	-0.77978	0.48997	-0.87871	-0.99778	-2.7351	-1.2824	-1.6041	-1.6438	-2.4701	-1.0897	-2.0854	-1.9923
-9.0258	-9.2893	-8.0265	-8.5982	-9.2686	-9.1504	-7.883	-9.9768	-10.835	-9.7177	-8.1996	-10.407	-8.0905	-9.8604	-8.7647	-9.6759	-9.2602	-8.4125	-10.079	-7.9583	-9.6462	-9.2902	-6.8309	-7.0261	-9.241	-9.2938	-9.5659	-8.6324	-9.5842	-8.626	-9.2561	-10.826	-10.189	-8.6359	-7.3804	-9.05	-9.5411	-8.1327	-9.1265	-10.133	-8.9236	-10.086	-9.2231	-9.0055	-8.3429	-10.031	-7.6726	-9.6642	-9.8817	-10.481
0.30329	-0.47363	-0.96779	0.45568	1.6505	0.985	-0.73572	1.1378	0.73489	-0.81333	-0.0092161	-0.55093	1.1026	0.50729	-0.11625	-0.58902	1.2658	1.3887	-0.23636	-0.10758	0.33528	1.0276	0.55328	-1.0545	1.4863	-0.019522	0.14663	1.1755	1.7541	0.96317	1.7878	0.59372	1.9689	1.1536	0.44807	1.5365	0.68766	0.31382	0.69135	-0.59831	-0.22747	1.4924	-0.40615	0.049964	-0.5156	-0.15668	-0.48961	0.81972	-0.47277	-0.44271
-2.8713	-2.9445	-3.747	-1.3755	-1.8616	-1.6498	-2.2944	-2.3598	-1.2286	-2.8987	-3.0481	-3.2439	-2.8228	-2.2898	-3.0674	-3.126	-2.4104	-2.2109	-2.4902	-2.3052	-1.7937	-1.5915	-3.4349	-2.0392	-3.1998	-1.9361	-2.1852	-2.0883	-2.7139	-4.1002	-2.0438	-3.0314	-1.3114	-2.2015	-3.9641	-0.75749	-2.8877	-4.4628	-2.6156	-2.4389	-1.6814	-2.3242	-3.9327	-3.1768	-3.0095	-2.8376	-3.0432	-3.3446	-2.1006	-2.1935
-13.065	-14.072	-12.941	-12.27	-11.745	-13.069	-13.069	-12.211	-11.719	-12.118	-12.9	-13.649	-13.028	-12.245	-13.631	-15.135	-12.86	-12.219	-13.101	-12.943	-13.91	-13.975	-14.622	-11.624	-13.564	-12.931	-14.427	-13.942	-13.8	-13.717	-13.962	-12.812	-13.656	-13.25	-12.917	-13.285	-13.803	-13.575	-14.532	-13.079	-13.297	-14.26	-13.921	-10.917	-14.356	-13.816	-12.825	-13.123	-12.769	-12.374
-3.4521	-3.8354	-3.7047	-4.3863	-3.5631	-2.3263	-2.9503	-4.1931	-2.6981	-2.9884	-4.091	-3.2596	-4.6365	-3.8794	-3.3902	-3.2653	-2.498	-3.1951	-2.3009	-3.4035	-5.1176	-2.3777	-4.1181	-3.1667	-3.5092	-2.2883	-3.6172	-2.7172	-2.2825	-2.7384	-1.086	-3.1483	-3.3287	-2.7195	-2.6972	-2.8301	-3.4376	-3.1144	-4.7616	-2.5937	-3.6118	-4.4628	-2.69	-3.4129	-3.3093	-0.14821	-2.2895	-4.3858	-2.4557	-4.0364
-4.2691	-3.9201	-3.9873	-2.7959	-3.0671	-4.8424	-2.6714	-1.7492	-2.9793	-2.901	-3.0727	-3.2189	-3.8969	-2.9806	-3.6898	-2.5616	-2.6202	-1.8879	-1.7819	-2.9872	-3.926	-3.766	-2.9666	-4.0198	-3.2991	-3.0399	-4.1035	-2.7047	-3.807	-3.9373	-1.745	-3.8456	-3.0722	-4.1655	-4.8112	-3.7115	-2.3582	-3.696	-4.1355	-2.9649	-4.0802	-2.4566	-2.835	-3.7492	-3.7526	-4.6627	-4.4528	-3.2583	-4.0205	-2.6972
-11.705	-11.483	-13.86	-14.214	-11.84	-13.265	-13.716	-12.666	-12.047	-12.948	-13.217	-10.26	-12.508	-13.423	-11.524	-16.042	-11.962	-12.725	-13.101	-12.835	-13.737	-12.971	-14.03	-12.464	-13.413	-12.096	-13.701	-13.714	-13.091	-13.204	-13.119	-13.771	-12.194	-12.687	-13.247	-13.269	-12.039	-13.77	-13.54	-12.427	-12.446	-13.647	-13.222	-11.408	-13.558	-10.644	-13.484	-13.916	-13.128	-12.687
0.75665	2.067	0.59559	-0.63299	-0.061311	-0.19514	0.24724	0.82052	-1.2018	-0.13574	-0.46481	-0.15582	0.93683	0.99887	-1.7316	1.2383	-0.29645	0.57449	0.74775	0.71778	0.36026	-0.63101	0.065756	0.19421	0.70973	-1.4169	-1.8083	-0.39588	1.0843	0.89478	0.21945	0.19876	0.96182	-0.37226	-1.2146	0.22926	-0.86148	0.44306	0.1436	-0.42192	-1.2849	-0.11084	0.39359	-0.48957	-0.11367	0.068591	1.2451	-0.20438	-1.4471	-0.95621
1.0175	2.0473	0.49941	-0.90473	2.4164	1.3806	0.33207	0.81425	-0.30073	1.2673	0.69086	0.48598	1.6925	0.62289	1.3964	1.1315	3.0351	1.5467	0.96738	0.30688	1.837	1.5673	0.65092	3.158	2.0615	2.7346	1.6779	1.5225	1.0558	1.8323	1.2355	1.0107	0.12081	0.87193	1.7134	0.25209	0.95511	2.2029	0.37698	2.5283	2.2324	1.1184	0.020468	1.1922	1.0762	0.71998	1.0478	2.1524	0.73478	2.0132
-0.23677	1.0925	1.0286	-0.044897	2.2183	0.3898	0.43102	-0.68554	1.2693	2.2054	0.77966	1.7498	-0.45788	-0.49689	0.5954	0.80549	0.22423	1.2277	-0.88893	2.2767	-1.092	0.41785	1.8871	0.1132	0.52285	0.08579	0.13888	-0.66432	-0.44783	-1.4074	1.2274	-1.634	0.56716	-0.80888	0.64887	0.88495	1.2882	0.49088	-0.79047	1.3803	0.031722	2.0989	-0.23419	-0.27643	0.91149	1.0672	1.8716	-1.0002	-1.5176	-0.54049
5.9594	6.911	7.5878	7.3746	6.8688	6.1766	6.9097	6.405	5.5789	7.2934	7.6106	7.5027	6.9968	8.4011	7.1421	6.9815	5.827	4.5543	6.8439	8.1979	5.882	5.7316	4.4289	5.5459	5.3835	6.6512	5.4171	8.2001	7.2124	6.9649	6.5887	7.2003	6.6267	8.1777	5.9476	6.1114	7.7882	6.0873	5.9253	6.2025	7.5933	7.07	7.4332	8.7163	6.9854	6.3115	5.0156	6.6662	7.6543	5.1038
-8.802	-8.8849	-8.5262	-7.4964	-6.8747	-8.5596	-7.8129	-8.1518	-6.7316	-7.0842	-6.0441	-7.8532	-7.9166	-7.2742	-8.1536	-8.1238	-8.4863	-6.8549	-7.3891	-8.141	-5.6929	-8.0164	-9.2496	-7.0235	-6.8257	-7.1632	-8.6607	-7.9409	-6.8481	-9.0167	-8.7885	-6.7002	-7.3367	-7.2245	-8.9526	-7.8426	-8.6335	-9.5218	-6.8278	-7.0668	-7.6347	-7.1479	-7.6153	-7.1483	-8.3344	-7.6074	-9.4014	-7.0901	-6.9998	-7.6401
-3.8728	-2.2955	-2.0271	-3.482	-3.4225	-2.5444	-3.8342	-2.211	-4.3582	-2.5636	-3.3478	-2.6352	-4.1498	-4.5886	-3.3767	-3.416	-4.0848	-4.3879	-1.8158	-3.5854	-3.6393	-1.7497	-3.0796	-3.0527	-2.7869	-1.7388	-2.0882	-4.8908	-3.5683	-2.8545	-3.7256	-4.5383	-3.968	-2.0533	-3.1611	-1.5402	-1.6354	-2.5897	-3.184	-2.0584	-3.9054	-3.7818	-4.547	-3.4823	-3.2621	-2.6278	-2.2508	-5.538	-3.7611	-3.1745
4.5846	4.1814	3.5442	3.847	2.864	0.71194	5.5784	2.8678	3.0672	3.1594	1.7224	3.026	2.9382	1.8115	3.1339	2.8834	2.0568	2.3744	2.0689	3.3714	3.547	1.7274	2.6719	3.3167	2.958	5.0944	2.7165	3.7748	3.3786	2.0679	3.701	2.9435	2.6087	2.9113	3.5823	2.3601	2.654	3.4254	3.9458	4.1309	3.0574	4.538	3.1896	3.0473	3.2667	2.407	2.8492	3.0044	2.249	3.6559
-21.95	-22.242	-23.353	-22.123	-22.751	-23.169	-21.576	-21.793	-22.868	-22.07	-18.329	-22.929	-21.475	-21.018	-21.637	-21.486	-22.24	-21.988	-21.976	-21.327	-21.967	-23.077	-24.175	-21.666	-22.163	-21.387	-22.626	-20.785	-20.589	-21.935	-21.835	-21.737	-23.406	-20.458	-21.612	-21.889	-22.023	-24.224	-22.63	-22.658	-22.028	-21.843	-22.225	-23.98	-22.325	-22.317	-24.224	-22.738	-22.138	-21.789
0.81088	1.7354	0.42	2.1403	1.9078	0.82291	1.7748	0.56038	1.6098	2.4171	1.4113	-0.12916	1.485	0.50452	2.9897	-0.071097	0.20785	0.51975	0.75066	2.5098	0.022721	2.0335	1.292	0.96301	-0.060025	1.3327	-0.54218	2.0315	0.3227	0.57057	1.125	0.79203	2.186	1.4846	1.2287	1.1929	0.46281	0.65173	1.5111	2.2342	2.1145	2.6452	1.0741	2.7134	-0.20839	1.7794	1.5677	-0.57152	2.4988	1.4042
-12.212	-14.037	-13.597	-12.73	-12.896	-13.442	-11.407	-12.343	-12.122	-12.252	-11.719	-11.394	-12.278	-12.526	-12.082	-14.472	-15.983	-13.677	-11.822	-13.459	-13.183	-13.588	-13.327	-15.033	-11.836	-13.371	-11.557	-12.885	-12.405	-13.525	-13.239	-13.364	-11.71	-12.57	-13.157	-12.636	-13.346	-12.472	-12.484	-12.665	-13.376	-14.251	-12.543	-13.25	-13.949	-12.006	-14.41	-13.177	-12.843	-11.464
-10.443	-10.3	-9.4269	-9.5434	-10.756	-9.81	-10.627	-8.7839	-10.452	-10.073	-10.496	-11.443	-10.847	-10.557	-11.606	-9.2317	-11.458	-10.624	-11.12	-12.071	-12.015	-11.459	-9.0495	-9.9556	-10.946	-11.526	-11.175	-9.5998	-11.234	-10.9	-11.117	-11.159	-11.455	-9.8925	-9.1648	-10.838	-9.5603	-8.7501	-11.772	-9.7652	-10.558	-9.9344	-9.9411	-11.498	-10.798	-10.818	-10.46	-12.938	-11.807	-11.036
5.1275	3.5636	4.8356	5.0142	6.4057	4.3322	4.1735	4.8248	6.0659	4.0974	4.4247	5.2796	4.1068	5.3908	4.5032	5.1287	6.2498	6.273	4.8686	5.1095	3.7318	5.6147	4.1721	4.5761	4.7877	5.5796	6.0874	4.4905	6.7063	3.6604	4.5939	6.5581	4.9318	5.0224	6.4769	3.9788	5.0969	4.7124	4.7861	6.1454	4.9337	3.8631	5.1801	3.3372	4.8361	5.8567	4.5182	6.0516	4.9443	3.9292
-2.4485	-3.1928	-2.5327	-2.3672	-2.7177	-3.2431	-2.8065	-2.6567	-2.4418	-3.1991	-4.3067	-3.7973	-3.1669	-1.854	-2.9293	-2.7793	-2.0004	-2.7772	-2.3557	-3.5583	-3.0912	-4.2819	-3.5735	-3.8854	-2.1888	-1.2901	-2.0734	-2.7282	-2.9663	-3.2872	-1.9828	-2.0462	-1.3026	-3.739	-3.509	-2.0037	-1.8877	-2.4116	-2.1672	-2.8633	-4.3681	-1.8559	-2.4781	-2.9537	-2.7512	-3.2067	-2.1698	-1.7523	-2.4528	-3.1997
-13.733	-13.679	-14.653	-13.312	-14.844	-14.513	-15.416	-14.61	-13.771	-15.394	-14.091	-15.252	-16.117	-15.854	-14.064	-14.301	-15.714	-15.256	-14.412	-14.433	-13.834	-14.359	-14.168	-13.819	-15.133	-15.722	-14.282	-15.108	-14.882	-13.588	-14.318	-12.867	-13.545	-14.44	-13.32	-15.202	-14.265	-14.826	-16.554	-13.496	-13.475	-15.455	-12.917	-13.92	-16.392	-14.327	-15.558	-15.329	-16.11	-13.734
-0.50923	-3.1712	-2.6488	-0.90066	-3.1073	-1.0116	-2.0224	-1.739	-2.8703	-1.8091	-1.3767	-2.6852	-1.7261	-1.0099	-0.59311	-2.6902	-1.411	-4.2076	0.32811	-0.68207	-0.85537	-2.1128	-2.0209	-1.8435	-2.8867	-0.55488	-3.2275	-2.4633	-1.1123	-1.5612	-1.2718	-2.0996	-1.4195	-1.2903	-1.3975	-0.2942	-2.1544	-0.51618	-1.5494	-0.7418	-1.4072	-0.15392	-1.7448	-1.5732	-0.84307	-2.1346	-1.9821	-2.2842	-2.2694	-2.8687
-2.6531	-2.0092	-2.9287	-3.913	-1.9502	-3.2796	-1.7447	-1.9089	-3.5743	-3.439	-2.9986	-1.753	-2.5638	-1.8488	-3.3783	-2.3804	-0.33623	-3.0984	-2.6319	-3.1672	-0.8808	-2.2555	-1.8897	-1.9963	-1.1223	-1.6449	-0.88149	-0.90119	-2.5121	-3.9742	-2.7666	-3.0402	-1.3237	-2.5975	-2.6921	-4.1174	-3.2156	-3.7715	-2.1104	-1.7436	-2.5194	-2.8298	-2.7238	-2.024	-1.1086	-2.8338	-2.9551	-1.7362	-3.2887	-1.669
-10.269	-12.171	-11.307	-12.503	-12.065	-8.9713	-11.214	-12.645	-11.364	-11.77	-13.229	-11.323	-10.336	-11.44	-11.684	-11.195	-12.696	-11.732	-10.705	-11.852	-11.97	-10.753	-12.104	-10.312	-11.162	-12.655	-12.161	-11.491	-11.979	-10.611	-12.253	-13.264	-10.731	-10.642	-12.214	-11.108	-12.128	-12.132	-11.199	-11.69	-10.765	-10.001	-11.391	-10.009	-11.881	-10.54	-11.986	-12.012	-11.047	-10.411
7.8573	7.8865	8.7163	7.2966	8.7967	8.1009	8.9763	9.6381	7.3816	7.7395	9.4108	8.8681	7.742	8.8423	8.6565	6.5129	7.5845	7.304	8.4588	7.9399	10.267	8.265	7.5261	7.1603	7.3842	6.9732	7.0108	8.9873	8.2085	7.0384	9.1008	9.2541	8.6686	7.7963	8.5992	7.5626	6.8343	8.758	8.2363	8.8707	9.9914	7.3872	6.8091	10.033	8.9541	8.7717	7.7864	7.5193	9.2526	9.1621
-20.897	-19.788	-19.794	-20.674	-21.872	-19.369	-20.88	-21.346	-21.624	-21.119	-22.117	-21.445	-20.003	-21.332	-21.674	-20.419	-21.001	-19.681	-19.421	-20.421	-21.607	-20.839	-21.321	-20.809	-19.943	-19.578	-21.107	-21.416	-23.06	-22.02	-24.459	-22.62	-21.925	-20.363	-22.29	-20.778	-18.676	-21.752	-21.784	-20.745	-20.755	-20.201	-19.555	-20.971	-20.813	-20.921	-19.063	-22.789	-19.564	-20.671
-2.4593	-2.4843	-2.8286	-2.1141	-2.2439	-3.0641	-3.0833	-2.3472	-2.4052	-2.0234	-4.027	-2.6899	-2.9251	-2.6917	-4.4162	-2.5146	-2.438	-2.9147	-1.203	-2.7932	-0.7209	-3.4481	-3.8477	-3.2852	-2.1376	-3.0556	0.31241	-2.0019	-5.3676	-1.9427	-3.3065	-2.5377	-3.7811	-0.98118	-1.2611	-2.0823	-3.6909	-3.7782	-2.411	-2.5061	-1.5101	-1.587	-2.1823	-4.3519	-2.455	-3.3523	-2.4084	-1.97	-2.7084	-2.5934
-10.6	-12.823	-10.317	-11.265	-12.103	-11.937	-9.7548	-11.597	-10.939	-12.021	-10.559	-11.023	-11.238	-10.953	-11.186	-11.224	-11.896	-10.606	-11.395	-11.083	-12.215	-11.137	-12.928	-10.519	-11.835	-9.2709	-10.88	-11.999	-11.947	-10.244	-11.358	-11.706	-11.486	-11.074	-10.929	-12.854	-11.053	-11.723	-10.991	-10.668	-11.97	-11.471	-12.573	-12.205	-11.751	-11.779	-10.512	-10.857	-13.226	-12.446
5.0818	4.3277	4.9291	3.7063	4.3124	4.8604	3.7078	4.7155	5.4016	5.8536	3.8492	3.5433	4.7965	4.9716	4.8163	2.4313	3.8832	3.7499	4.6006	5.8674	4.245	5.0281	5.8133	3.3454	4.8381	4.923	4.3491	4.8888	4.6835	3.5093	4.7821	3.0178	4.3307	4.9618	3.0537	4.8588	5.7131	3.2621	2.0949	4.1255	2.569	3.5036	5.4125	4.5622	4.6113	2.9238	4.1784	5.5341	4.6505	3.2533
7.0567	7.1166	7.9805	6.8614	7.7068	7.5845	6.3281	8.0597	5.5169	5.9125	6.0962	6.4688	5.7125	7.1858	6.8469	7.6785	6.4437	7.713	6.5487	6.1891	5.6859	6.8704	6.128	7.9022	6.5801	6.3251	6.8132	6.5169	6.0698	8.3704	7.1298	7.3397	5.7784	7.1306	7.1763	7.0924	6.7388	7.937	8.0838	7.1212	6.7663	7.7821	7.6686	7.0483	6.5996	6.4263	4.8441	7.2734	7.2118	6.7428
2.0909	1.8645	1.7404	0.74399	3.1558	1.9436	3.0697	2.7951	1.4766	0.71227	2.6568	1.2121	0.019085	1.1095	1.4176	1.8357	1.1757	-0.54102	0.29404	1.9494	3.549	0.66423	0.27788	1.2499	0.68975	0.88493	2.5012	2.3675	2.2567	1.7669	2.2786	1.0976	2.6375	2.0633	1.2855	1.0003	2.0656	0.91262	3.2567	2.2429	0.83819	1.6197	3.954	1.4256	1.5702	1.5927	1.6972	0.40611	1.4755	2.5794
-4.7617	-5.5049	-5.3211	-5.863	-4.7556	-4.0968	-3.9969	-4.445	-5.3589	-4.2135	-4.2888	-4.8479	-4.886	-4.9087	-4.0821	-3.7931	-3.8478	-4.4813	-2.7853	-5.3194	-2.965	-4.7512	-5.7367	-5.7436	-4.9552	-5.0309	-4.113	-4.9755	-4.3166	-4.5782	-3.6659	-4.7191	-5.6576	-3.4977	-3.5061	-3.8263	-5.4052	-5.5182	-5.0778	-4.2628	-4.6477	-4.6335	-4.1357	-4.8528	-2.8254	-6.5677	-5.669	-4.5811	-5.2075	-4.6578
6.7681	6.9808	6.1914	6.7054	6.7037	5.6093	6.5889	6.8406	5.9389	5.1684	5.6597	7.6104	6.9438	6.2169	7.0134	8.2173	5.162	7.2388	6.4233	7.6694	6.2234	7.4226	8.09	5.081	7.3596	6.9938	8.106	7.5672	7.3211	7.4645	6.5276	7.1997	7.0571	5.6296	7.929	5.6857	6.0417	5.945	6.7024	6.2857	7.6284	10.686	6.8143	7.2237	5.3141	6.8573	5.8721	6.7169	6.6811	7.185
5.0486	4.5603	5.8405	4.618	4.4228	4.2136	4.7269	5.8164	5.4046	5.3926	3.2734	3.7253	5.7302	4.8338	5.1113	4.3781	4.4148	4.5099	4.2143	4.6267	4.5711	4.9292	4.7273	3.7077	4.8285	5.6084	5.9343	3.5088	5.5138	6.6288	5.1248	4.6276	7.2625	4.8479	4.7712	5.1918	3.887	6.1288	3.9526	6.1295	5.3253	3.868	4.8565	5.2194	4.7196	4.0064	4.6019	5.2869	5.6694	6.3883
-12.608	-10.608	-11.43	-11.134	-10.745	-13.289	-12.414	-11.189	-10.879	-11.123	-12.877	-12.578	-12.292	-12.362	-11.593	-11.082	-11.849	-12.153	-11.386	-11.018	-9.8408	-11.345	-11.431	-11.837	-12.307	-13.483	-10.554	-12.427	-12.411	-12.779	-12.078	-10.79	-13.194	-12.666	-10.629	-11.539	-10.907	-10.912	-12.334	-13.734	-13.623	-12.139	-13.504	-11.404	-11.562	-11.929	-11.88	-10.751	-11.744	-10.313
-22.277	-22.533	-22.565	-22.151	-21.789	-22.054	-22.151	-21.849	-23.77	-21.563	-22.221	-23.07	-20.753	-21.253	-21.975	-24.076	-23.825	-21.68	-21.045	-22.897	-21.642	-21.648	-21.944	-22.935	-22.918	-22.383	-22.341	-20.715	-23.038	-22.162	-22.9	-23.598	-22.925	-21.104	-21.948	-21.468	-21.54	-23.731	-21.498	-20.297	-22.388	-22.763	-21.708	-21.816	-22.815	-22.457	-23.392	-22.21	-21.174	-22.239
-3.5375	-1.6059	0.66405	-2.9516	-1.4139	-0.53065	-1.9999	-2.2067	-2.4029	-1.0321	-1.5786	-1.8616	-2.8497	-0.21482	-2.2617	-0.55908	-2.1621	-1.1477	0.59917	-2.8351	-0.16103	0.43193	-1.3937	-1.342	-2.8308	-0.98956	-2.6208	-0.75428	-3.5648	-1.2206	-1.3207	-1.1459	-0.41928	-0.513	-0.65319	-1.1785	-1.2451	-2.1406	-1.26	-2.1931	-1.0871	-1.2582	-2.1274	-0.55691	-2.9137	-0.96102	-1.2488	-0.49512	-0.41848	-1.0881
0.68331	1.6675	2.2961	0.48719	-0.64234	0.14728	1.7375	1.282	0.16685	2.1033	-0.79095	-0.049152	-0.091274	-0.40543	0.61608	0.42311	1.0946	2.1174	-1.0805	0.51616	-0.84797	0.28038	-0.36987	0.94523	1.1847	1.6797	-0.26393	0.062329	-0.65494	0.44799	0.34399	2.7068	-0.26372	1.0243	0.61107	0.30032	0.6541	0.13918	-0.018309	0.70153	1.9911	-0.15748	1.8168	0.74161	-0.76141	-1.7106	-0.98761	0.59258	0.35814	0.62285
-3.9974	-3.7633	-5.0469	-3.6115	-5.6255	-5.2663	-5.3062	-5.168	-5.3633	-4.2404	-4.1105	-4.6602	-4.7886	-3.3221	-5.292	-4.746	-3.7729	-3.6709	-6.1509	-1.936	-4.8196	-3.9655	-6.2257	-4.36	-5.0848	-5.4853	-3.309	-3.7872	-5.7115	-4.313	-3.5563	-3.843	-6.3364	-3.7337	-5.4443	-5.0061	-4.9591	-3.729	-4.6167	-4.7327	-4.3902	-5.9627	-4.1781	-5.6691	-4.6741	-4.6502	-3.2096	-4.7373	-5.0774	-3.8778
-22.936	-20.734	-23.189	-20.477	-23.108	-20.302	-22.24	-22.933	-22.74	-23.724	-22.584	-23.203	-23.689	-21.443	-22.025	-21.27	-21.148	-23.422	-22.755	-22.54	-21.566	-20.778	-21.974	-21.879	-22.584	-21.66	-21.317	-21.185	-23.347	-22.151	-22.728	-20.96	-22.79	-21.91	-22.168	-23.26	-20.734	-22.543	-22.335	-22.334	-23.879	-20.987	-20.392	-21.606	-23.68	-22.821	-21.202	-22.193	-22.258	-22.778
-11.586	-12.723	-10.767	-11.633	-10.264	-12.259	-10.748	-13.069	-11.777	-11.726	-11.248	-11.066	-11.353	-12.05	-13.233	-12.33	-11.962	-10.426	-11.975	-12.182	-11.082	-12.568	-12.241	-11.01	-11.517	-11.601	-10.964	-12.861	-11.659	-10.993	-10.131	-10.278	-13.686	-12.162	-11.072	-10.877	-12.382	-11.227	-12.171	-9.3375	-12.762	-11.497	-11.158	-11.286	-13.317	-11.504	-11.97	-11.004	-11.396	-11.841
-21.292	-21.158	-23.044	-22.927	-23.346	-24.615	-21.614	-23.061	-21.893	-21.604	-21.568	-24.234	-21.941	-20.764	-22.29	-21.719	-22.502	-22.593	-22.304	-22.038	-22.683	-21.929	-22.72	-21.858	-23.019	-22.951	-23.271	-22.926	-22.447	-21.542	-22.781	-21.598	-22.496	-20.895	-22.523	-22.764	-21.797	-23.129	-23.161	-22.946	-22.894	-22.88	-23.808	-22.234	-21.629	-23.805	-21.814	-21.354	-22.916	-21.615
-1.2741	1.1188	-0.51553	-1.5812	-1.3748	-0.53754	-1.2054	-0.24254	0.79241	0.8939	-0.36666	-2.3433	-0.079547	0.11894	0.39786	-0.37462	-0.4838	0.35052	-1.0445	-0.39932	-0.72054	0.14948	-0.49505	0.4755	-1.1219	1.153	0.93191	-1.0335	-0.21002	0.4397	0.52947	-1.4735	-0.31101	-0.88454	0.30981	0.4032	-1.1474	-1.9354	0.9901	-1.1037	-1.0416	-1.3347	0.69366	0.67151	-0.077513	-1.0444	0.19423	1.1595	-0.47309	0.31268
-6.4991	-5.9208	-6.159	-6.1918	-5.7288	-5.0202	-5.1432	-5.7418	-6.8484	-4.8032	-4.7178	-4.1628	-5.7874	-5.3253	-4.4919	-4.9082	-5.7407	-6.4031	-4.4975	-5.9517	-4.6303	-3.6618	-5.8655	-4.892	-5.758	-5.3371	-6.5664	-6.4597	-4.2199	-5.4239	-7.1112	-3.7075	-5.5465	-4.9436	-6.5844	-5.0792	-5.1837	-5.7583	-4.9447	-4.7011	-6.7246	-6.9737	-5.591	-6.7327	-7.5213	-5.4096	-5.4956	-5.531	-5.1703	-6.1163
-0.25308	-0.60962	-0.91586	0.081958	-0.14672	-0.69603	-0.035295	1.0153	-0.10693	-0.23148	-1.0556	0.38209	2.1856	-0.41215	-0.42084	-0.76395	-0.20507	0.49326	0.1562	-0.45725	-1.344	-0.54896	0.59096	-2.0063	0.038734	-0.071012	-2.1604	-0.37966	-1.6017	-0.63168	-0.26458	2.1795	-1.3099	-0.8585	1.8628	-1.0637	0.38678	-0.62133	0.84021	0.36057	-0.94325	-1.9481	1.1133	0.44574	0.96688	1.3033	0.84167	1.1009	0.566	0.019723
7.0294	6.0727	6.65	5.8133	7.9869	6.9138	6.3011	7.9549	5.1253	5.5085	6.4382	6.6143	7.2642	6.5139	6.6118	6.7104	6.3167	6.4574	5.4207	7.8356	7.1257	7.2223	7.3129	6.3667	6.7657	7.0959	4.8336	6.8152	7.8474	7.4597	5.1625	6.8524	7.3077	8.1432	6.4775	6.0998	6.1737	7.2335	6.4174	8.657	8.0461	8.8956	6.5682	6.7597	7.8138	5.4864	6.048	6.8872	7.0065	7.5075
-1.4885	0.003512	-1.0352	-2.4955	-1.6625	0.13229	-0.79156	0.35419	-0.99391	0.52948	1.0487	-2.1945	0.068612	-0.090411	0.4246	-1.239	-1.464	-1.1996	0.48024	-0.55559	0.11593	-0.53159	-1.5283	-0.99199	-1.3502	-2.1283	-0.035101	-0.39022	-0.54137	1.7641	-0.47274	-0.36997	-1.2334	-2.0336	-0.49302	-1.366	-1.7476	-0.53908	-1.8675	-0.64027	-1.4225	0.34006	-1.5974	-0.78738	0.63515	-0.45903	-0.5615	-0.43023	-1.0821	-0.36131
-20.838	-22.912	-21.73	-21.389	-22.235	-23.433	-23.46	-22.421	-20.761	-21.644	-21.46	-21.464	-21.87	-23.113	-20.832	-21.841	-21.538	-21.654	-21.188	-21.565	-22.009	-21.636	-21.562	-23.622	-21.331	-22.098	-23.085	-22.398	-23.053	-22.072	-22.651	-21.567	-22.349	-22.534	-22.286	-21.989	-21.009	-21.822	-23.114	-22.029	-22.967	-21.1	-22.887	-21.13	-22.814	-21.952	-21.923	-21.957	-22.691	-22.056
-3.6041	-3.1551	-4.7814	-2.2196	-3.1334	-4.1366	-5.7308	-1.8726	-4.9046	-3.3713	-5.3676	-4.7523	-3.072	-3.7438	-3.9065	-6.141	-4.9511	-4.8133	-4.6623	-3.6595	-4.4271	-2.8688	-4.1185	-4.4499	-5.4891	-4.7409	-5.5344	-4.7099	-1.9662	-5.2364	-4.4444	-5.2282	-5.0082	-3.7716	-3.2434	-3.7523	-5.3124	-5.2908	-4.9979	-4.7034	-3.2678	-4.1916	-2.6564	-4.6949	-5.5058	-4.7368	-3.7199	-5.5622	-4.408	-5.7835
-11.679	-11.907	-10.826	-10.425	-12.325	-11.873	-12.343	-11.27	-12.78	-10.999	-11.042	-12.619	-12.654	-12.13	-11.285	-12.005	-12.56	-10.831	-13.151	-12.568	-14.01	-12.942	-13.759	-13.283	-13.125	-13.073	-12.444	-12.097	-12.742	-12.29	-11.581	-11.874	-10.55	-11.337	-12.71	-12.439	-13.229	-11.406	-13.016	-12.185	-12.688	-11.352	-12.894	-14.576	-12.64	-11.661	-11.853	-13.352	-12.21	-11.609
-13.964	-13.656	-14.604	-14.065	-14.858	-13.597	-13.928	-15.724	-13.164	-12.134	-13.641	-14.547	-14.848	-14.072	-11.446	-14.468	-13.202	-13.709	-13.596	-14.147	-13.491	-14.292	-12.494	-14.824	-14.805	-14.872	-13.828	-12.99	-13.56	-13.944	-13.982	-14.503	-14.815	-12.482	-14.618	-12.316	-13.758	-14.799	-13.533	-13.486	-14.235	-14.621	-13.467	-14.129	-15.812	-14.964	-14.126	-14.091	-13.003	-13.45
-12.563	-13.47	-13.937	-13.462	-13.743	-13.562	-14.506	-14.204	-13.473	-13.937	-14.778	-12.842	-14.623	-13.785	-14.074	-12.102	-14.151	-11.704	-12.536	-13.66	-15.761	-12.572	-14.1	-12.375	-12.7	-12.655	-12.89	-14.029	-13.269	-13.908	-13.52	-15.116	-14.608	-12.661	-13.045	-12.282	-12.827	-13.026	-13.611	-13.619	-11.355	-14.526	-13.256	-13.161	-12.139	-12.324	-15.305	-11.416	-14.066	-14.446
-8.6456	-9.126	-8.3319	-6.4732	-6.9159	-8.9249	-9.1743	-9.5584	-9.1739	-8.9762	-9.2921	-8.6695	-9.7626	-8.5901	-10.659	-9.5444	-6.7499	-9.3058	-7.3758	-8.7812	-7.8337	-7.1144	-9.9546	-7.7005	-8.4996	-8.7365	-8.3256	-9.4007	-7.661	-7.9628	-9.4562	-9.4458	-9.4654	-8.9596	-11.054	-9.3232	-8.2371	-8.1054	-8.794	-9.5975	-9.7374	-8.6453	-8.8655	-9.0515	-9.4716	-8.7494	-8.1774	-8.5889	-9.2187	-8.4103
-11.913	-11.994	-13.59	-14.564	-14.242	-13.859	-11.517	-11.815	-12.949	-11.454	-14.569	-13.462	-12.846	-11.224	-12.409	-13.759	-12.425	-12.636	-13.201	-13.146	-13.537	-13.102	-13.349	-13.434	-13.122	-15.816	-13.42	-12.745	-12.59	-12.367	-13.236	-12.441	-12.847	-12.578	-13.65	-12.061	-13.164	-13.741	-13.653	-13.906	-12.356	-11.906	-14.053	-12.834	-13.534	-12.568	-12.384	-11.834	-13.075	-14.255
-1.1506	-0.90088	-1.3944	-1.2726	-1.3591	-1.3769	-1.6965	-0.15689	-1.7478	-1.7413	-1.3752	-0.13964	-1.1841	-1.8884	-1.881	-1.3976	-1.2809	-3.4354	0.59102	-3.4729	-2.3662	-1.5437	-0.47383	-2.525	-1.3033	-1.4607	-0.22699	0.046915	-0.67532	-1.9535	-0.89079	-1.5101	-2.0133	-0.2934	-3.0419	-2.622	-1.9174	-1.3044	-1.8864	-2.5623	-0.081299	-2.3248	-0.6609	-0.39166	-2.9853	-0.47446	-0.95176	-1.7924	-1.772	-0.93445
-11.782	-12.075	-10.821	-11.456	-10.667	-11.093	-11.736	-11.981	-13.245	-10.744	-12.262	-9.4173	-11.237	-12.389	-11.568	-12.358	-11.906	-12.269	-11.055	-12.993	-11.114	-11.882	-10.081	-10.381	-12.151	-11.348	-10.573	-12.35	-12.534	-11.592	-11.524	-10.785	-10.331	-11.08	-12.038	-11.804	-10.994	-11.9	-11.655	-11.301	-10.912	-11.148	-12.301	-10.035	-11.559	-10.993	-12.283	-12.218	-11.52	-11.774
-2.0499	-2.3772	-3.8167	-2.2875	-3.2521	-3.6494	-3.1408	-3.6129	-3.1835	-2.2272	-4.2147	-2.8099	-1.9966	-2.8886	-3.1682	-3.8986	-3.4328	-4.5875	-3.0244	-3.0296	-2.7846	-4.0894	-2.7897	-4.9654	-3.3342	-3.04	-4.059	-3.7861	-3.1669	-3.8717	-4.3277	-3.4226	-2.8471	-5.1444	-3.4011	-2.9453	-3.4397	-3.0561	-4.0326	-4.8597	-2.6455	-3.9844	-3.9575	-3.5114	-2.4573	-3.3316	-2.7153	-2.8339	-4.6089	-2.8402
-8.297	-9.1818	-5.7486	-8.9602	-8.39	-10.175	-9.8473	-8.9862	-8.6744	-8.7067	-8.9659	-10.882	-8.0147	-7.7289	-8.7277	-9.7311	-6.9355	-7.4864	-9.488	-10.946	-8.9054	-8.1153	-8.1602	-8.8751	-9.1288	-10.232	-9.4182	-8.0658	-8.2777	-8.2504	-8.4445	-7.8497	-9.3613	-10.338	-7.7817	-8.3097	-9.7985	-10.146	-9.1426	-9.1369	-10.109	-7.8345	-9.3603	-9.9205	-9.8827	-8.9697	-7.1402	-9.1679	-8.0437	-10.642
-22.209	-19.818	-20.745	-22.453	-22.537	-22.578	-23.114	-23.158	-23.465	-22.923	-23.441	-22.663	-21.735	-23.627	-22.122	-23.879	-22.13	-21.675	-22.836	-22.415	-23.482	-22.637	-21.274	-22.689	-22.627	-23.654	-22.089	-20.434	-22.082	-20.886	-21.393	-22.087	-20.304	-20.727	-22.569	-24.127	-23.376	-23.151	-22.654	-20.179	-22.822	-22.194	-23.901	-21.251	-22.916	-21.871	-20.458	-21.268	-21.481	-20.801
-6.5161	-5.8929	-4.7502	-7.514	-4.8209	-4.5859	-4.6202	-6.2177	-4.4762	-5.7313	-4.8407	-5.3724	-5.8168	-5.9029	-5.4226	-4.7213	-5.0821	-5.8339	-4.9895	-4.6575	-3.7546	-5.2687	-6.1621	-5.4074	-5.758	-6.1907	-5.2996	-6.8227	-5.5106	-4.2099	-5.7316	-5.5727	-4.2632	-5.7528	-6.1735	-5.7708	-5.2686	-7.1992	-4.3439	-4.3885	-7.2241	-6.0691	-5.461	-4.9719	-6.1262	-4.1356	-5.4213	-6.4068	-6.3742	-3.9356
-22.65	-24.438	-23.365	-22.233	-22.832	-21.383	-21.51	-23.942	-22.855	-21.586	-22.034	-22.349	-21.648	-23.795	-22.762	-22.976	-22.406	-23.095	-23.589	-21.911	-22.963	-22.02	-22.541	-23.514	-21.603	-20.401	-22.187	-22.748	-23.214	-22.354	-22.276	-21.414	-22.169	-23.018	-21.577	-22.457	-22.272	-22.052	-22.586	-24.254	-25.064	-23.774	-22.366	-21.94	-21.902	-22.377	-21.601	-23.211	-22.114	-23.005
-22.365	-23.224	-22.193	-22.477	-22.891	-20.639	-22.058	-23.371	-21.859	-23.787	-21.878	-21.426	-22.72	-22.398	-22.175	-20.698	-23.749	-21.341	-20.977	-20.862	-22.326	-22.352	-22.253	-23.879	-22.68	-22.305	-22.283	-23.429	-23.116	-22.392	-23.922	-21.36	-22.601	-22.252	-22.462	-23.365	-22.379	-21.805	-22.73	-22.018	-22.807	-23.642	-23.652	-21.559	-21.249	-22.694	-22.171	-22.406	-21.783	-20.63
-0.024227	-1.7748	-1.2198	-0.90333	-0.89648	-0.47645	0.45576	-0.038479	-0.77005	-0.75227	-0.15624	-0.69135	-1.206	0.64349	-0.21377	1.7906	-0.31599	-2.6123	-1.3858	-0.31917	1.2674	0.75683	-1.0513	0.078399	0.59992	0.84819	-0.35677	1.3532	0.40981	-1.4733	-0.50565	1.1266	-0.83515	-0.81541	1.0296	-1.3854	0.19365	-0.70043	-0.19896	0.3216	-0.18518	1.0091	-0.045646	-0.21289	-0.34302	-0.13713	0.72316	0.42978	1.2718	-1.2814
1.4486	1.0078	1.0836	-1.115	-0.067937	1.7059	-0.71576	-0.11809	-1.0515	-0.81214	1.7909	-0.20132	-0.06993	0.40165	-0.020016	1.0237	1.1077	-0.14047	-0.68304	-0.96957	0.084765	0.4033	0.50086	-1.5543	-0.3848	-1.1784	-0.73433	-0.33234	-0.64648	0.27002	-0.0010755	-0.8477	0.22499	0.41157	-0.4229	-0.29999	0.16938	0.41895	1.164	-0.2242	1.8265	-0.95984	-0.44551	-1.1235	-0.40817	-0.16809	-0.48442	1.0757	-0.90751	0.33219
-21.518	-22.075	-22.072	-24.029	-22.465	-22.428	-23.19	-22.339	-21.792	-22.852	-22.139	-22.448	-21.15	-21.531	-23.432	-21.871	-21.723	-22.249	-22.846	-23.69	-22.323	-24.063	-23.637	-22.502	-21.069	-21.689	-21.471	-22.396	-22.284	-21.751	-23.69	-22.128	-23.154	-23.147	-22.122	-22.572	-21.569	-21.533	-21.791	-25.163	-22.206	-22.299	-21.858	-23.202	-20.489	-22.458	-21.938	-21.751	-21.482	-21.871
-14.402	-15.212	-15.997	-14.307	-14.789	-14.926	-14.392	-15.61	-15.345	-14.571	-14.42	-14.599	-12.873	-13.288	-14.073	-15.37	-13.396	-13.429	-13.525	-13.908	-15.062	-15.003	-13.776	-16.051	-13.617	-15.07	-15.396	-14.395	-13.524	-15.366	-15.348	-14.218	-15.21	-15.971	-14.558	-14.229	-14.517	-15.316	-14.903	-14.491	-14.9	-15.893	-15.794	-14.25	-14.996	-14.629	-14.329	-12.913	-15.286	-13.838
-13.628	-13.861	-13.581	-13.752	-12.511	-12.988	-12.375	-12.243	-13.554	-12.698	-13.5	-12.964	-12.684	-13.654	-15.566	-12.517	-13.198	-12.102	-12.52	-14.349	-13.136	-12.85	-12.582	-13.823	-13.139	-13.908	-12.045	-13.536	-12.196	-13.645	-15.078	-13.236	-13.419	-12.917	-13.545	-13.262	-12.716	-14.628	-12.988	-13.688	-12.713	-14.833	-13.978	-12.813	-11.896	-13.491	-13.29	-13.515	-13.811	-13.326
-2.1483	-1.9071	-0.53248	-0.17555	-2.1013	-1.6213	-0.98455	-1.7805	-3.4101	-1.6604	-0.81215	-1.8427	-1.9257	-1.5298	-0.094886	-2.098	-1.2118	-3.0544	-0.53588	-1.8063	-1.1857	-1.5672	-0.42347	-1.2439	-2.4484	-1.8413	-1.7023	-2.2195	-1.1597	-2.1019	-2.0398	-0.87303	-2.266	-1.4381	-1.7926	-3.0262	-2.5481	-1.9776	-1.8608	-0.16998	0.47015	-1.7521	-0.75169	-1.1808	-3.307	-0.52565	-0.49946	-1.465	-0.48926	-2.8908
-13.607	-14.129	-16.098	-14.214	-14.058	-13.194	-14.989	-13.917	-14.39	-13.761	-15.073	-13.617	-15.864	-13.715	-13.211	-15.061	-13.507	-13.288	-14.663	-13.04	-13.548	-13.32	-13.638	-12.912	-14.274	-12.728	-15.502	-13.585	-14.301	-15.329	-16.064	-13.245	-12.98	-14.654	-14.262	-14.139	-13.134	-14.56	-13.064	-13.798	-14.251	-14.417	-13.283	-15.417	-14.211	-14.041	-12.642	-14.384	-13.617	-13.416
1.1651	-1.7374	-1.371	-2.1335	-0.82693	-1.679	-1.6806	-0.81225	-1.5269	-1.445	-1.4151	-1.5224	-1.7252	-1.5941	-1.2006	-2.4027	-3.5628	-1.1966	-1.4436	-0.24847	-2.7213	-1.5583	-1.5353	-1.7362	-1.7223	0.060145	-1.5504	0.034384	-2.4944	-2.1434	-1.5417	-1.2949	-1.1368	-1.9399	-1.9152	-3.0849	-1.7784	-0.046513	-0.84616	-1.8604	-0.34674	-3.1254	-1.505	-3.4852	-0.19593	-2.5899	-1.883	-2.323	-2.0137	-2.1106
-12.357	-13.14	-12.617	-13.145	-12.366	-13.266	-12.389	-12.572	-13.011	-13.882	-12.248	-10.235	-13.628	-12.569	-10.267	-12.827	-13.501	-11.844	-13.465	-12.289	-13.562	-13.982	-13.578	-12.012	-13.975	-13.328	-14.495	-13.542	-12.875	-12.717	-11.475	-13.434	-13.289	-11.81	-12.527	-12.291	-13.847	-12.671	-12.738	-12.358	-12.84	-12.998	-12.568	-12.484	-13.518	-12.44	-12.089	-13.41	-12.754	-12.221
-20.542	-19.843	-20.491	-21.962	-21.51	-20.767	-21.08	-20.864	-21.814	-21.38	-21.014	-20.831	-21.078	-21.323	-20.752	-20.879	-21.016	-19.841	-21.823	-20.886	-19.278	-21.338	-21.185	-22.155	-19.759	-21.985	-18.212	-20.291	-20.293	-21.489	-21.47	-20.569	-20.204	-20.205	-20.526	-20.769	-21.173	-20.527	-20.846	-19.15	-21.406	-19.368	-20.55	-20.346	-20.417	-20.575	-20.104	-22.535	-19.378	-22.081
-3.4253	-4.3817	-4.8147	-4.5255	-5.4371	-6.0417	-4.316	-2.878	-3.9863	-5.4669	-4.3084	-5.1277	-4.3981	-3.0183	-4.1057	-3.9623	-5.7319	-4.287	-4.87	-3.7295	-3.6786	-4.1397	-4.3387	-4.5177	-4.643	-6.2205	-4.3847	-4.9425	-4.8481	-4.3359	-2.6464	-4.9609	-3.5711	-2.6467	-5.3727	-5.1037	-4.7116	-3.6622	-4.2262	-5.2164	-3.3886	-4.2461	-4.6625	-3.2082	-6.5279	-4.8172	-6.3911	-4.5842	-4.7076	-3.8673
-3.0428	-2.3008	-2.0633	-0.88433	-1.1696	-1.5747	-1.1872	-1.6081	-2.3386	-5.3226	-1.7482	-3.7381	-2.4543	-1.6467	-1.8578	-3.3077	-2.4122	-1.7007	-3.8619	-1.6674	-2.1629	-2.3225	-1.785	-3.6986	-2.7451	-4.01	-0.64409	-1.2218	-2.8219	-2.2443	-1.4442	-3.9071	-3.8548	-2.7753	-3.2046	-2.2208	-1.8512	-3.1931	-1.4903	-2.3888	-3.0153	-0.13327	-2.2531	-4.0228	-1.1372	-1.0348	-3.6241	-2.1057	-3.1195	-3.0485
-1.2165	-1.1909	-0.68463	-0.50642	-1.6405	-0.9478	-2.2152	-1.6434	0.019747	-0.15425	-1.8481	-1.6957	-0.80406	-0.88836	-0.78172	-0.68837	-1.2577	-1.6334	-1.8571	-2.8725	-2.7196	-1.8325	-2.302	-1.6	-1.2649	-1.2898	-0.42893	-1.4049	-0.95793	-1.4203	-1.6676	-2.4887	-0.7702	-1.7697	-2.0713	-0.96286	-0.74717	-1.4431	-1.2578	-1.8381	0.060001	-1.4127	-1.5304	-0.77749	-0.65434	-0.76404	-1.8138	-1.3675	-0.8499	-2.8475
-0.63871	-0.12227	0.52095	-0.83315	0.33726	-1.2574	-0.71007	-0.3943	-1.6777	0.24906	0.17615	-0.98743	-0.57222	0.78556	0.46635	0.19709	-0.80621	-0.52411	0.30057	-0.12654	-0.77982	-0.22497	-0.49606	-0.048587	-0.54753	0.46702	0.82477	1.0955	0.23261	-0.18766	1.207	-0.35192	0.059435	-1.1251	-0.76936	-0.16705	-0.14847	0.6366	0.11976	-0.21011	0.14146	-1.4262	-0.11057	0.18038	-1.8722	-0.40472	-0.69681	-1.9794	0.19369	-0.93961
5.8643	5.5658	6.4236	3.8167	4.8724	5.5677	6.1998	5.4982	3.8321	4.4967	5.438	3.8649	4.2637	5.2036	4.7622	3.8199	4.4415	4.9631	6.3342	6.1332	3.8914	5.6479	4.2134	4.2226	3.3787	4.0726	5.4026	4.2715	3.5064	4.7554	5.9225	5.7787	6.1832	5.9693	5.0776	4.3277	5.8369	5.6995	4.1336	6.5087	6.2201	5.0314	4.6913	5.0998	2.8398	3.382	4.995	4.288	5.2725	5.1032
0.344	1.4203	1.7639	2.0345	0.54653	0.68043	2.8461	2.585	2.6216	0.9218	0.88252	2.6466	2.3444	1.9875	2.0246	1.4632	1.0139	1.1556	0.83037	2.5111	1.3367	1.7018	2.8912	1.4964	1.604	2.5479	0.11616	2.089	0.020071	1.2797	0.78954	1.9686	-0.20053	-0.6374	2.1514	0.99196	1.2103	2.4614	-0.94156	1.1512	2.0189	0.33988	1.5563	-0.84023	0.80494	1.5879	0.31799	1.5611	1.5799	1.9526
-1.2246	1.2974	0.17777	-0.48437	-1.6038	1.2311	2.0301	1.0815	-0.56696	0.86135	-0.93056	0.55222	-0.25704	0.1731	1.262	1.1976	2.0991	0.97849	0.49887	0.098606	-0.81106	0.34711	-0.5168	0.65427	1.8386	0.68296	0.56828	-1.4511	0.42764	0.18377	-0.50522	-0.63163	0.40516	-1.0752	0.21175	1.088	1.6875	-1.1056	-0.0074973	1.0581	0.46746	0.28172	-0.55924	0.2716	-0.056146	0.35511	-0.33357	0.99346	3.8274	2.1286
-11.685	-9.9717	-11.576	-12.594	-10.457	-11.233	-12.975	-12.037	-12.288	-11.892	-10.313	-11.541	-11.132	-11.808	-12.981	-10.986	-12.595	-11.832	-12.042	-10.924	-11.92	-10.304	-12.402	-10.876	-10.879	-9.8099	-10.983	-12.633	-11.585	-12.027	-12.292	-11.634	-11.325	-10.599	-11.441	-12.102	-11.781	-11.391	-11.517	-10.213	-12.061	-11.445	-11.628	-11.168	-11.923	-12.925	-11.318	-11.787	-10.671	-11.927
6.5411	5.6913	7.2029	7.4446	5.3846	7.7158	6.5406	6.607	7.9628	5.7372	6.3207	7.6708	6.2583	6.7757	8.1392	7.2665	7.5188	5.6715	7.7322	6.4679	6.1233	6.9457	6.993	7.2948	6.9515	8.5168	6.9828	7.261	7.1699	6.1914	6.3887	6.0847	7.3553	6.7887	6.9447	10.662	7.9485	7.3666	6.7562	6.9371	6.3458	6.9742	7.7713	6.0924	7.0105	5.9333	7.106	7.1967	7.9347	6.851
-1.9899	-1.3424	-0.60121	-1.4917	-0.25636	-1.6762	-0.97792	-1.6822	-1.6004	-1.3685	-0.84088	-0.52918	-3.1075	-2.2093	-0.12506	-2.2042	-1.7281	-0.93018	0.49179	-1.8271	-0.86648	-1.1634	-1.8724	-1.3959	-0.97802	-0.59624	-3.3071	-1.4557	-0.94853	-0.9448	-0.27009	-1.4849	-2.2599	-0.10952	0.075558	-0.86205	-0.99967	-0.99393	-0.69299	-1.7439	-0.89342	-0.92904	-0.84574	0.43133	-0.88954	-1.6041	-0.90099	-2.3304	-1.2731	-1.336
-13.058	-12.581	-13.445	-13.225	-11.776	-13.4	-13.028	-12.772	-14.024	-14.369	-12.007	-14.185	-14.268	-14.048	-11.201	-12.429	-12.349	-13.623	-15.891	-12.882	-13.595	-12.064	-14.57	-13.544	-13.547	-12.686	-13.302	-13.848	-13.246	-14.281	-14.029	-13.895	-12.236	-14.083	-12.292	-12.224	-15.426	-13.041	-14.002	-14.193	-13.962	-12.34	-11.592	-14.485	-11.533	-13.715	-11.454	-13.237	-13.339	-12.085
-1.6907	-2.482	-3.4072	-1.5254	-2.7421	-3.5465	-2.7008	-2.8692	-2.3203	-2.6505	-2.5774	-3.0334	-2.786	-3.9128	-2.1914	-3.7856	-3.5075	-3.3556	-1.1547	-4.2583	-2.3688	-3.1008	-2.3299	-1.7074	-3.582	-3.3343	-3.3634	-3.9108	-2.5423	-3.4362	-1.8211	-2.8645	-1.1816	-3.8771	-1.8429	-1.9657	-3.1832	-3.4756	-3.0763	-3.0125	-3.5397	-2.9782	-0.87249	-2.1526	-2.8819	-2.7564	-0.93814	-3.2211	-1.2833	-0.55568
-9.8227	-10.177	-9.0604	-11.051	-10.412	-9.535	-11.998	-9.1308	-8.9779	-11.287	-10.502	-9.4905	-12.109	-9.3525	-11.032	-10.266	-11.224	-11.374	-9.7521	-9.4307	-9.389	-10.023	-11.604	-8.6563	-10.45	-9.6009	-10.998	-9.6814	-10.529	-10.65	-8.5294	-10.188	-9.8951	-10.433	-10.362	-9.6946	-11.322	-11.048	-10.928	-9.7682	-10.536	-10.984	-10.267	-10.267	-9.6785	-11.685	-10.156	-9.3322	-9.1747	-8.1852
-5.6732	-3.9569	-5.6446	-4.9964	-5.7905	-6.8632	-5.8152	-5.3803	-5.5116	-4.9925	-5.0544	-4.7983	-6.695	-4.0399	-3.6504	-6.7554	-5.134	-6.4642	-6.1838	-5.246	-4.3784	-5.9996	-5.9003	-4.1054	-7.4424	-7.4646	-5.9662	-5.9421	-7.2524	-4.3046	-5.4975	-5.9961	-6.305	-4.1806	-5.3159	-5.2813	-5.3989	-5.3148	-6.7069	-5.7903	-4.7354	-6.0474	-6.294	-4.7564	-6.07	-6.2616	-7.0855	-5.4211	-5.1763	-6.2557
0.06638	0.96715	0.59119	-0.15057	0.38645	1.9138	-1.0908	-0.34806	1.0507	-1.3758	1.6493	1.7899	1.0607	-0.21901	0.42882	-0.44355	0.97879	1.6349	0.43957	0.1473	0.44334	1.1487	0.31583	0.97939	0.86766	0.078588	1.0102	0.14005	0.18286	1.1618	0.079521	-0.18898	0.35503	-0.10929	0.49484	1.0557	1.2289	3.4039	-0.43178	2.2749	0.91252	0.31286	0.9112	1.1643	0.61239	0.62502	0.056797	-1.0701	-0.50655	0.16296
-2.9852	-2.0606	-0.48124	-0.26214	-1.7216	-0.64758	-0.17997	0.89323	-1.7512	-1.7521	-0.57191	-2.8492	-2.8976	0.091652	-0.68421	-2.207	-1.1477	-2.9604	-1.6325	-1.9491	-1.2187	-1.661	-1.0077	-0.14378	-0.99587	-1.7264	-0.11925	-0.68424	-2.387	-1.9796	-2.2995	-2.1559	-0.27698	-1.7313	-2.7165	-2.1474	-2.3888	-1.1939	-1.042	-0.68768	-1.2893	-3.6911	-1.9273	-0.92914	-1.7295	0.4478	-1.3952	-2.6272	-2.549	-3.7748
-2.4447	-1.8482	-1.8179	-2.4308	-1.4098	-0.57824	-1.9719	-3.1671	-2.8775	-2.0766	-2.2199	-1.0656	-2.172	-1.2092	-2.0862	-1.7373	-0.25859	-1.2898	-3.1606	-1.9305	-1.4562	-2.6048	-1.2047	-1.366	-2.5935	-2.4707	-2.7696	-3.0928	-3.0245	-2.1229	-1.2118	-2.0095	-0.28079	-0.78744	-0.81244	-0.42933	-2.4768	-2.7071	-0.74727	-1.6515	-1.9859	-1.8943	-2.97	-2.6243	-1.6037	-1.6244	-1.5702	-2.1485	-1.6881	-2.1948
-14.361	-13.309	-13.289	-11.061	-13.354	-12.754	-12.655	-13.305	-12.798	-11.336	-15.344	-12.223	-13.6	-14.496	-11.926	-14.174	-12.86	-12.736	-12.181	-13.79	-13.769	-14.05	-14.123	-12.943	-13.134	-13.205	-13.888	-14.87	-12.57	-12.802	-13.035	-12.435	-13.95	-12.924	-13.945	-13.266	-12.663	-13.861	-12.269	-13.578	-12.758	-13.427	-13.652	-13.821	-13.79	-13.627	-12.026	-12.205	-13.331	-11.763
-0.74678	-0.53587	-2.2452	-1.37	-2.7264	-1.6626	-2.5307	-1.3502	-2.0478	-0.31528	-0.3148	-1.6784	0.018791	-0.99853	-0.78942	-0.99601	-2.304	-2.9636	-1.108	-2.006	0.041535	-1.0512	-2.7203	-0.95492	-2.1171	-1.5453	0.88883	-1.0016	-2.3862	-1.9671	-0.79413	-3.4387	-0.28583	-0.79821	-1.5932	-1.7072	0.95889	-1.5255	-2.404	0.38273	-3.024	-1.1709	-2.0334	-1.1533	-2.0288	-1.9899	-0.28105	-1.6655	0.047246	-1.1441
3.1088	3.5483	0.52706	3.1605	3.1597	5.4148	2.3873	3.3261	1.486	3.2677	2.9409	1.7908	2.5478	2.7583	3.424	3.1133	3.5757	3.1764	4.5157	1.9081	2.1795	3.145	3.2216	1.7831	4.0091	2.4404	3.8338	4.3929	2.5678	2.3962	2.3095	3.2725	4.498	3.1831	3.0199	2.8227	4.0096	2.2331	1.0145	3.2933	4.0349	3.5109	1.8992	3.6522	2.4649	2.3532	3.457	1.4621	3.6333	3.6727
-2.5094	-2.4842	-3.5327	-2.1952	-1.8621	-3.7784	-3.2631	-3.0519	-3.1471	-3.9567	-4.5622	-3.9854	-4.293	-3.9244	-2.8005	-3.96	-2.4771	-3.9771	-3.67	-2.8517	-2.8694	-1.5221	-4.3065	-3.0787	-3.1369	-1.7786	-4.6715	-4.764	-3.927	-1.7807	-2.7623	-2.5623	-2.0486	-3.7229	-2.4153	-2.9018	-3.0053	-2.3966	-2.7343	-2.3287	-2.3737	-1.8417	-2.8359	-3.8096	-3.6108	-3.3204	-5.1332	-2.1657	-3.9096	-3.7209
-2.3967	-1.3231	-3.2743	-3.6116	-3.4959	-2.3669	-2.9241	-1.3649	-3.4532	-3.3806	-2.8774	-2.01	-2.0252	-1.9893	-2.6982	-4.3071	-3.785	-3.7553	-3.7957	-3.4299	-4.6004	-2.352	-2.0002	-2.3719	-3.7789	-2.0532	-2.3264	-1.6472	-2.3334	-2.1924	-2.1043	-3.0834	-2.8488	-2.7954	-3.5955	-3.1041	-2.3085	-0.7985	-2.0109	-3.0182	-2.2656	-1.6288	-3.204	-1.6635	-3.3698	-2.5075	-3.4352	-3.8772	-2.7452	-2.9963
-5.343	-4.6871	-6.0627	-3.0926	-4.2923	-4.7308	-5.187	-5.5817	-4.5793	-4.7632	-3.4286	-4.9358	-4.4501	-5.6442	-5.5647	-4.7014	-5.5029	-4.5846	-3.7592	-5.451	-3.5959	-4.7237	-5.2259	-4.8841	-2.5703	-3.5096	-4.8262	-4.3748	-5.1949	-5.1437	-5.0498	-4.166	-4.7432	-4.6407	-6.1485	-5.5136	-4.4744	-4.8137	-4.8891	-5.531	-3.1535	-6.2235	-4.4258	-4.7426	-3.6321	-5.9647	-3.4016	-4.8443	-6.0857	-4.7308
-5.5453	-6.8484	-4.9362	-5.7599	-5.6975	-5.6152	-5.4616	-6.5422	-6.3244	-6.0602	-4.2186	-5.4138	-4.7495	-5.5297	-6.6056	-5.8808	-5.05	-5.5125	-6.2953	-6.0481	-3.081	-4.8731	-5.9027	-6.7522	-4.5276	-4.7261	-6.1242	-6.6039	-3.2107	-5.2027	-6.2756	-4.8248	-4.1607	-5.3875	-4.0432	-6.5238	-5.41	-5.3067	-7.6177	-5.7424	-4.9313	-5.1771	-6.645	-6.6693	-6.1533	-5.1211	-4.8298	-5.8044	-5.3615	-6.2309
-13.279	-11.52	-13.697	-12.915	-13.232	-13.285	-12.33	-13.23	-12.287	-12.97	-12.519	-13.354	-14.445	-12.61	-13.994	-13.395	-13.921	-13.667	-13.321	-13.97	-12.595	-13.532	-12.223	-13.178	-12.946	-14.918	-12.446	-15.288	-15.2	-11.137	-12.758	-12.501	-13.583	-13.568	-13.814	-12.515	-12.882	-13.736	-14.22	-14.998	-13.25	-12.564	-13.251	-12.533	-12.514	-13.397	-12.828	-13.785	-13.38	-14.083
3.2135	3.3208	4.0776	3.4457	2.1334	2.0272	0.20051	2.5204	1.2529	1.8337	4.4418	4.1134	2.8479	2.9818	2.0777	4.181	3.4687	4.0949	2.9471	4.5328	4.5414	2.7159	2.0435	4.5032	2.4361	2.8597	1.9828	3.0557	2.1402	2.1264	2.9513	2.7836	1.5738	3.4337	2.7632	3.5739	2.6971	3.4565	1.714	2.6191	2.9828	4.1999	1.2401	2.6677	2.2654	1.9436	3.4526	1.9112	2.2884	1.0907
-2.5245	-2.2393	-1.2132	-3.3886	-2.1585	-2.5754	-2.956	-3.0839	-3.3839	-3.6648	-1.5443	-1.032	-2.5102	-2.2209	-2.6632	-3.2511	-3.2591	-4.1774	-2.576	-2.6554	-1.9886	-2.3966	-0.89283	-1.9482	-1.12	-1.4434	-4.0326	-3.5856	-2.4	-4.3416	-1.5054	-2.834	-2.7362	-2.4208	-2.3113	-2.7849	-2.9816	-2.7539	-2.2616	-0.95886	-4.16	-3.5422	-2.2446	-1.3158	-0.15712	-1.6347	-1.4318	-4.6532	-2.1441	-3.1037
-3.2248	-4.3092	-4.4571	-2.146	-4.5702	-1.953	-3.5188	-4.1585	-1.4431	-2.5279	-4.6916	-3.9082	-3.0249	-3.4114	-3.0283	-3.6683	-2.0416	-2.6641	-3.4492	-3.1873	-3.202	-2.6009	-2.9488	-3.7261	-3.2007	-3.3988	-3.4468	-1.0287	-3.6069	-4.6973	-3.0482	-2.2597	-3.5259	-3.8944	-3.1595	-5.5907	-3.2335	-2.2669	-1.8745	-4.698	-4.5084	-3.2703	-3.178	-2.7451	-2.406	-3.6502	-2.8588	-3.0557	-2.4553	-3.2189
-11.224	-14.824	-13.721	-14.304	-12.083	-14.079	-11.088	-12.558	-13.172	-12.423	-12.821	-11.773	-13.999	-13.471	-12.566	-13.111	-12.193	-12.878	-13.284	-11.768	-11.982	-13.641	-12.616	-13.034	-12.715	-12.822	-13.762	-12.8	-12.396	-11.293	-10.871	-13.451	-12.581	-13.324	-12.805	-14.145	-12.785	-12.942	-12.09	-12.994	-12.936	-11.005	-12.763	-12.934	-12.898	-13.013	-13.026	-13.387	-13.56	-13.381
-1.5405	-1.9494	-2.2376	-0.1533	-2.6494	0.060393	-0.010355	-0.70045	-0.17734	-1.0195	-2.0326	-3.2268	0.45273	-1.4479	-1.4316	-1.4082	-2.4127	-2.3823	-2.5973	-0.40076	-1.1582	-0.47437	-0.34311	-1.5412	-1.1093	-0.4343	-0.79928	-2.0848	-2.5951	-0.71978	-0.87627	-1.2199	-3.063	-1.3556	-1.8188	-0.31191	-0.87771	-2.5918	-1.0947	-1.1377	-1.9719	-0.44169	-2.9255	-0.58588	-2.1469	-0.83573	-3.4155	-1.6531	-2.0871	-0.079558
2.1039	1.3062	2.315	1.0902	0.68532	1.5334	2.5218	3.3613	1.7392	1.7797	0.88527	2.111	2.8326	2.3327	1.2227	0.66255	0.45608	2.312	2.5823	0.67124	1.7473	1.0593	1.9624	2.1802	0.33719	1.0731	2.3161	1.7647	2.2136	2.3437	1.1718	2.1467	2.8774	1.9216	0.24138	0.5015	1.0597	2.0012	2.1971	1.668	0.19342	2.0972	1.6584	1.5972	2.0175	0.53281	3.4537	2.3162	0.26673	0.90864
-11.924	-12.516	-11.963	-12.796	-12.662	-9.8826	-13.374	-14.212	-11.408	-12.026	-11.413	-11.293	-11.957	-12.449	-12.168	-10.817	-13.114	-12.758	-12.273	-13.01	-12.093	-10.282	-12.228	-11.18	-11.144	-11.628	-11.921	-13.608	-11.531	-11.306	-12.586	-12.046	-12.621	-12.004	-12.165	-11.046	-11.824	-12.029	-9.9366	-10.737	-13.356	-10.894	-10.976	-12.671	-12.069	-11.439	-12.605	-13.051	-10.203	-12.108
-9.5731	-10.027	-10.243	-9.8987	-10.022	-10.605	-9.3192	-10.149	-10.483	-10.292	-8.5968	-10.858	-9.2957	-11.651	-10.923	-10.348	-9.8819	-11.804	-9.3847	-10.563	-10.011	-10.797	-10.894	-8.9282	-8.0383	-10.019	-10.24	-10.677	-10.063	-10.015	-12.101	-8.7199	-9.928	-9.4994	-11.255	-9.8958	-9.625	-11.367	-9.6789	-10.367	-10.249	-9.4482	-9.4529	-9.9701	-9.724	-10.438	-10.078	-10.322	-10.524	-8.2341
-8.8609	-7.9093	-7.7896	-7.5919	-7.066	-5.8793	-7.3685	-6.3495	-6.9327	-8.6439	-8.4477	-7.9402	-7.6516	-7.9569	-8.9149	-7.6377	-6.6371	-7.7947	-7.8729	-7.4987	-8.1736	-7.4499	-8.7584	-7.208	-5.4004	-6.9599	-7.6008	-8.2328	-7.0161	-8.3829	-7.7707	-8.9726	-6.7795	-7.6629	-7.9895	-7.6078	-7.8292	-9.1635	-8.5038	-9.07	-7.0533	-8.2831	-9.4947	-6.2819	-7.0191	-8.5418	-8.598	-8.9285	-8.0256	-9.7192
-9.1014	-9.4887	-7.1538	-9.1803	-8.1454	-9.7428	-8.4785	-9.6588	-9.6577	-9.7244	-10.29	-8.1764	-8.1045	-8.9918	-10.097	-10.308	-9.621	-7.9664	-9.2251	-10.388	-9.4619	-8.5905	-6.8568	-8.9774	-8.3187	-7.1728	-9.0766	-9.875	-7.0099	-8.9689	-7.7104	-9.0689	-8.3436	-8.4834	-9.5747	-8.3657	-7.4671	-9.072	-8.3893	-8.7875	-10.109	-8.7615	-9.9247	-8.7757	-7.905	-10.547	-8.7026	-8.4224	-9.126	-10.847
6.6059	6.2514	7.5298	5.7235	6.9972	8.028	6.1899	5.4325	7.3239	7.6698	6.0449	6.3997	5.4851	7.1648	5.9947	7.0731	6.1861	6.6392	5.5627	6.6671	6.5399	7.3656	6.4177	7.0301	6.5167	7.7436	6.4717	6.7064	7.598	6.9253	6.5194	8.1927	6.617	5.774	7.5784	6.6385	7.067	8.2394	6.6456	6.9297	6.1756	5.8305	8.0794	5.2676	7.0193	5.5709	5.8635	5.6676	6.2924	8.263
-2.8935	-2.6748	-1.8915	-0.91728	-1.74	-1.6501	-2.9318	-1.5297	-4.3674	-1.9551	-2.7045	-2.7498	-0.61227	-4.4338	-2.5626	-2.159	-1.3796	-1.9058	-1.6937	-0.77379	-2.9847	-4.2608	-2.2417	-2.4556	-0.99194	-1.4589	-3.3085	-2.864	-2.0179	-2.868	-2.6171	-1.8648	-3.1233	-2.9842	-4.0018	-1.2214	-2.7954	-1.2825	-2.7383	-2.2832	-2.7328	-2.6723	-2.7497	-2.201	-1.8858	-0.92302	-1.2565	-2.3652	-1.6283	-1.8388
3.4154	1.0756	-0.40575	2.6162	2.5451	0.32071	1.8343	0.89063	3.2166	1.9168	0.74296	0.24451	2.7014	0.95261	2.8278	1.8096	2.4183	3.2261	0.39401	1.2615	1.6099	2.1089	1.9931	3.0609	1.2465	1.937	2.3837	2.7012	0.79192	-0.037559	1.8402	1.4287	2.064	1.4987	2.3108	1.8135	0.92102	2.1559	0.97721	2.7335	1.6196	0.88141	1.0237	0.5795	0.20724	2.5313	0.61184	2.5916	2.2658	1.3301
0.38935	0.36671	2.7781	-0.36413	1.7923	0.60102	-0.090273	0.24183	0.32726	0.82667	0.50806	-1.4901	-0.38081	0.81641	0.45506	1.2734	0.61566	0.16588	1.231	0.03676	-1.093	-0.5247	0.91284	1.3969	-0.23381	-0.089211	-0.35042	0.93259	2.0761	0.25275	0.97446	0.080326	-1.2583	1.2242	0.73068	0.38384	0.97671	-0.50318	-0.36166	0.74904	0.32487	-1.0491	0.96746	0.52373	0.30682	1.2345	0.22959	0.16503	2.2374	-0.78108
6.5275	4.8456	5.843	6.1934	4.594	5.0446	6.117	4.023	5.1945	6.7319	4.8142	5.3875	4.7889	3.5553	4.9701	5.6152	4.8954	6.9107	6.6253	3.8727	1.1405	4.7871	6.3833	4.452	5.387	6.1783	4.5299	5.7061	6.2749	5.7441	5.9789	5.7171	7.0567	4.7867	6.2942	4.6311	4.7632	5.7924	3.6374	6.8763	4.0437	5.2839	6.097	6.3563	4.8927	5.6535	6.0404	6.8514	4.4993	4.1455
5.0338	6.9827	4.0489	4.4211	4.4686	3.9037	4.6587	4.4752	3.5167	5.3245	4.4938	5.865	4.1989	6.8517	4.1405	5.2408	4.5091	3.5388	4.3124	4.2116	2.7848	4.3643	5.9082	2.8136	5.5293	4.7001	5.699	4.2976	3.2024	3.2575	4.2086	4.3407	3.4598	4.8621	3.2301	4.7482	5.1398	3.7405	4.1728	5.9685	3.8399	5.4687	4.5353	5.0441	2.0212	3.5965	4.6012	4.4771	3.822	3.4599
-3.1721	-2.5766	-3.0218	-2.7366	-2.4588	-0.44275	-2.8598	-2.168	-4.1648	-2.2073	-1.2732	-1.3435	-1.3533	-3.0049	-3.1523	-4.1405	-2.3155	-0.26102	-3.9803	-2.2109	-1.3395	-1.8383	-1.196	-4.0529	-1.582	-1.2691	-2.2453	-2.8544	-2.4437	-1.8809	-3.2888	-4.0097	-3.4679	-1.194	-1.8994	-2.2505	-2.0987	-2.2959	-1.4484	-2.4857	-2.7677	-3.3012	-2.5828	-2.6159	-4.3609	-2.306	-2.1036	-1.738	0.72981	-2.8869
-9.5261	-8.881	-9.621	-8.8713	-10.962	-9.1236	-9.6933	-10.4	-9.3198	-9.1258	-11.34	-11.893	-11.16	-10.908	-8.5655	-11.583	-10.188	-9.4672	-9.8012	-10.71	-9.8742	-11.947	-9.5386	-9.5843	-11.054	-11.907	-9.8762	-12.327	-9.0334	-10.5	-9.9587	-11.322	-11.419	-9.557	-10.823	-11.367	-12.208	-10.651	-10.129	-9.1641	-10.228	-8.9767	-10.703	-10.229	-10.549	-9.8056	-10.561	-9.7992	-11.201	-10.77
-3.1876	-1.8388	-3.562	-2.6264	-2.4269	-2.9182	-0.80314	-3.409	-3.5549	-4.3719	-3.0685	-3.1067	-3.4289	-2.1752	-2.2305	-1.5671	-4.0538	-1.8223	-2.8791	-2.9599	0.033932	-2.8498	-3.5452	-2.6928	-2.0985	-3.671	-1.3003	-1.9624	-3.5144	-2.4228	-2.6394	-2.6728	-2.6291	-4.0661	-1.4639	-1.0354	-1.9924	-2.826	-0.61889	-2.9142	-2.0867	-2.7261	-0.7745	-3.4512	-4.4129	-0.97945	-2.2662	-3.2246	-1.2845	-2.8316
0.93854	1.3925	1.7217	1.3971	2.2638	0.66238	1.6315	3.42	2.3137	2.6642	1.7062	0.28998	1.6223	0.29316	1.3772	1.3266	-1.929	1.2452	2.1536	0.82294	2.0073	2.7873	2.2826	0.33475	1.7607	1.8269	1.4628	1.9553	1.9261	2.416	1.9662	1.8074	2.7909	1.1337	1.1761	2.4049	2.2367	1.0721	1.0997	2.4092	1.6592	1.8752	2.463	1.5667	2.48	1.6473	1.0624	0.0060683	1.2172	1.1438
0.032999	-2.1576	-1.3758	-1.1414	-2.1092	0.36261	-0.75056	-1.391	-2.2864	-1.1401	-1.4038	-2.6147	-2.0874	-2.3724	-0.53283	-1.988	-0.71339	-1.0295	-1.5065	-3.1914	-0.96403	-1.9151	-1.9818	-0.61486	-0.68994	-1.8763	-1.3429	-2.2407	-0.85679	-1.4636	-0.39038	-1.1512	-3.3871	-0.091992	-1.7824	-2.376	-1.6802	-1.0854	-1.5619	-0.97182	-2.4248	-0.53509	-1.2558	-1.9323	-1.7471	-1.6085	-1.3172	-0.6533	-0.70272	-1.9701
-14.956	-13.476	-13.518	-14.427	-13.839	-12.423	-14.689	-14.545	-15.371	-13.635	-13.336	-14.94	-13.297	-13.203	-13.673	-13.04	-14.591	-13.443	-13.883	-15.013	-15.479	-14.396	-13.954	-13.648	-12.333	-13.934	-13.269	-14.101	-13.409	-14.714	-12.934	-13.141	-13.733	-14.632	-14.791	-13.055	-13.272	-14.646	-14.046	-14.514	-13.675	-11.48	-13.555	-14.87	-13.825	-14.91	-13.756	-13.542	-13.818	-15.765
-3.3903	-4.8369	-3.788	-4.1122	-4.8507	-2.7922	-4.8635	-5.8635	-5.4536	-6.0936	-5.4941	-3.6555	-4.1385	-4.9352	-3.7693	-4.465	-2.1273	-4.5624	-3.6857	-3.5435	-5.9178	-4.2456	-6.2438	-3.9636	-3.3709	-4.1756	-3.4729	-4.5979	-2.4971	-4.5954	-3.6188	-2.8326	-4.2986	-4.113	-3.5868	-3.4719	-4.4201	-4.0273	-5.2987	-7.0595	-3.2612	-5.4089	-3.1288	-3.6742	-3.2708	-3.018	-3.5017	-4.1665	-5.3722	-4.1406
-1.7199	-0.26881	-1.4236	-1.3779	-0.97584	0.28681	-0.25244	-1.2015	0.082139	0.016671	-1.5105	-0.58518	-0.94337	-0.058379	-0.10516	-0.85826	-0.86084	0.84058	-0.085514	-0.65624	-0.60014	-0.0094994	-0.36511	-0.62666	-0.87314	-0.12846	-0.043289	1.0336	-1.8841	0.86029	-0.4854	0.33804	-0.30186	0.28276	0.90667	-1.4251	-1.1933	-1.0927	0.55787	-3.0083	-1.3276	-1.5828	0.97565	-0.01316	0.37582	-1.3734	-0.79526	0.39257	-0.16877	-1.4252
-6.901	-5.1313	-6.4567	-5.2577	-5.3537	-5.8269	-5.9592	-5.802	-4.6145	-3.4227	-6.4796	-6.69	-4.5898	-5.409	-4.6426	-4.7595	-6.0117	-6.0308	-5.2471	-6.9896	-7.4034	-5.3736	-6.5159	-4.6239	-6.0263	-4.4356	-7.1449	-4.6431	-4.6647	-5.9786	-7.4061	-5.5226	-5.1709	-6.5687	-4.5758	-5.5898	-5.2542	-4.6794	-4.8223	-5.594	-3.6533	-5.3519	-4.9275	-4.6718	-5.4288	-6.0261	-5.4975	-3.8817	-4.6217	-4.7522
-1.2413	-0.90304	-2.1593	-2.1709	-1.111	-1.2424	-1.843	-1.3269	0.35811	-2.0778	-2.5221	-1.7501	-2.2518	-1.0703	-1.99	-1.9267	-4.1376	-2.6728	-1.7503	0.18919	-2.6385	-2.4283	-1.1729	-2.6841	-2.7146	-1.2525	-3.2479	-1.0611	-1.0753	-2.061	-1.7001	-2.6631	-3.1507	-0.18085	-1.2896	-0.43813	-1.0842	-2.2387	-1.6306	-1.5367	-1.4025	-0.40921	-1.3824	-3.1985	-2.5616	-1.4297	-1.6787	-2.506	-2.6396	-1.6689
-2.1917	-0.56698	-0.54548	0.32211	-2.345	-0.23815	-1.1087	-2.3591	-1.4339	-3.083	-1.4878	-1.1778	-0.53652	-0.822	-1.5386	-1.1321	-2.2273	-4.3517	-2.2195	-0.71303	-0.16504	0.18977	0.46761	-4.8343	-1.4633	-2.6081	-1.671	-1.6407	-2.7764	-0.89918	-1.054	-0.96258	-0.62271	-0.78371	-0.87895	-1.5205	-0.60283	-1.5175	-0.81347	-2.8333	-2.1025	-2.1772	-0.16686	-1.5814	-2.427	-2.1982	-3.1666	-0.47901	-0.96717	-2.0905
1.5297	0.45471	1.1613	1.0677	0.79126	1.693	-0.87301	1.5773	0.6513	0.90306	0.53742	-1.3975	-0.5576	1.0838	0.37177	0.20814	0.31606	0.57556	0.98796	1.4377	-0.79017	0.13877	0.19673	0.79252	0.96282	0.20759	-0.84769	1.368	1.2835	-0.34553	-0.81755	0.71859	-0.25106	1.1172	-0.47792	0.21344	0.52586	0.91126	1.1272	-0.823	-2.3736	-0.51704	-0.29459	1.3251	-0.38326	-0.26277	0.032779	0.38307	0.11481	-0.36077
2.8418	2.27	2.289	0.47027	0.734	1.5344	1.9664	1.1222	0.9157	0.94345	1.7423	1.7928	2.8862	1.465	0.31443	2.2532	0.62059	2.5244	1.3003	2.3506	2.6451	0.33369	0.52214	2.4019	1.3143	2.3882	2.1744	2.739	2.2222	1.8101	1.2922	0.84614	0.97502	2.2947	2.6764	1.4307	1.1631	3.9853	3.1728	1.8319	2.2349	1.4661	0.69086	0.87297	2.4402	2.0727	-0.29017	1.0198	1.344	1.0872
-12.881	-9.9982	-10.674	-11.337	-13.379	-12.167	-10.462	-11.822	-11.319	-10.338	-12.55	-11.755	-12.996	-11.793	-13.64	-11.033	-10.242	-11.032	-12.672	-11.572	-10.83	-13.278	-11.192	-13.568	-11.818	-12.465	-11.456	-11.857	-12.359	-12.639	-12.131	-10.859	-10.851	-12.112	-9.8676	-12.137	-10.757	-12.317	-12.045	-12.313	-11.046	-12.208	-11.517	-11.544	-11.863	-11.823	-11.887	-12.542	-12.654	-12.614
-2.2719	-2.0253	-0.75519	-2.8366	-2.821	-3.0009	-2.7957	-1.9127	-1.6745	-3.8386	-2.1793	-1.9283	-1.6811	-1.9105	-4.138	-2.1496	-4.2764	-1.0833	-1.8724	-3.1554	-2.4734	-3.3271	-1.9708	-1.0596	-3.0865	-3.7448	-3.4525	-2.3339	-1.7947	0.18961	-3.1048	-2.1467	-2.655	-1.8538	-3.2321	-2.9029	-3.0301	-2.9869	-1.9065	-3.6759	-3.2975	-3.5895	-1.4928	-2.4034	-3.7558	-3.7267	-2.0339	-2.6668	-2.659	-2.0736
-12.615	-13.21	-13.742	-11.194	-11.329	-12.251	-14.588	-12.089	-13.485	-11.655	-13.551	-13.262	-11.259	-13.134	-11.845	-11.519	-14.453	-11.508	-13.759	-11.602	-12.875	-13.338	-12.129	-12.498	-13.444	-12.962	-15.028	-13.145	-13.786	-11.62	-13.451	-14.723	-13.047	-13.813	-13.327	-13.159	-12.686	-11.498	-13.334	-13.107	-12.499	-12.024	-12.566	-13.557	-12.839	-13.903	-14.865	-12.432	-12.745	-13.31
2.9524	2.1655	3.0754	0.98028	2.1877	3.0803	2.1666	2.9229	0.7833	1.6912	1.9847	1.4115	2.0536	1.5446	3.4528	1.238	4.0041	4.0443	3.2591	1.8774	1.8551	2.0626	2.7573	1.7985	3.5307	2.6139	2.428	1.6145	1.7584	3.0416	0.64684	1.7751	1.9833	3.0276	1.6957	2.2214	2.076	1.5952	4.1003	2.3407	2.7328	0.79155	2.7403	4.0207	1.1533	1.7622	2.9736	1.8102	3.2468	2.5382
-6.2599	-7.3039	-7.3028	-7.758	-8.703	-7.552	-8.5617	-6.6076	-7.4602	-7.4777	-8.1031	-7.0592	-7.8338	-6.8953	-7.3874	-8.0959	-6.2151	-8.5788	-7.7444	-7.4186	-7.3275	-7.9364	-6.3204	-7.5304	-8.8544	-8.0928	-8.2238	-6.593	-8.3462	-6.4568	-6.5661	-5.3587	-7.3678	-6.713	-7.5763	-7.1098	-9.7653	-9.5074	-6.0149	-8.4916	-8.1476	-8.1155	-7.9089	-6.7367	-6.8371	-7.0905	-8.0393	-7.1531	-8.059	-7.6448
-6.6419	-7.3253	-8.2621	-8.409	-8.9164	-8.0352	-6.1598	-7.0549	-7.8981	-8.2056	-8.3968	-8.3039	-8.3627	-8.5972	-8.7855	-7.6331	-7.4714	-7.0763	-7.945	-7.0796	-8.3234	-7.0074	-7.1635	-7.9926	-7.4567	-6.2269	-8.0648	-8.3788	-7.9586	-8.2269	-7.675	-7.2478	-7.3275	-7.5383	-6.9553	-7.6657	-8.3119	-7.2486	-7.6097	-7.7541	-8.7649	-6.8726	-7.8353	-8.0911	-6.7106	-7.0572	-7.98	-7.1438	-7.8053	-7.0957
-2.9251	-3.1885	-3.05	-3.4931	-2.7704	-2.8089	-3.6891	-3.1359	-2.0908	-2.1583	-4.7577	-2.4063	-1.3683	-3.744	-2.6278	-0.34669	-2.5798	-3.1778	-3.4435	-2.488	-3.9243	-5.0347	-3.156	-4.961	-3.3886	-1.6374	-3.1287	-2.8391	-3.4617	-1.8171	-0.22676	-2.3637	-2.7452	-2.521	-2.6261	-2.561	-1.1687	-2.9902	-1.6457	-3.6116	-1.2497	-2.5128	-1.5651	-3.2997	-1.8901	-2.1961	-1.9821	-2.2145	-3.9486	-2.0843
-1.5475	0.5795	-0.36055	0.80073	-1.0369	-0.83645	0.2869	0.10314	-1.4609	0.22698	0.64112	-1.6807	0.64099	-0.34355	-1.1532	-1.01	-0.079806	0.72455	-1.8156	-1.8682	-0.32428	-1.199	-1.8855	0.18661	0.87135	-1.2041	-0.05772	-2.249	-0.082659	-1.0752	0.97653	-1.1722	0.6422	-0.97927	0.078712	-2.6125	2.067	0.79601	-1.2804	0.4815	0.20462	-0.42284	-0.90174	1.4508	-1.1014	-1.3974	0.013558	-1.9191	0.53604	-1.152
-8.6985	-9.0426	-10.535	-8.9057	-9.4318	-8.696	-9.5057	-7.9755	-8.9898	-8.0569	-7.8883	-9.5102	-9.7343	-8.3028	-10.134	-9.205	-9.1462	-10.5	-9.4943	-8.9179	-9.5968	-8.7562	-8.744	-10.128	-7.6603	-9.7261	-10.246	-8.2484	-8.7868	-8.6017	-9.8152	-9.5102	-11.388	-9.9225	-7.3242	-9.4311	-8.7695	-9.5846	-8.6811	-9.0452	-7.6834	-9.4251	-9.7848	-9.4732	-9.2499	-8.9511	-6.7551	-9.8843	-7.9862	-8.4109
-10.753	-10.371	-11.191	-11.123	-10.157	-9.3741	-10.947	-12.285	-12.467	-10.487	-10.328	-8.5758	-11.097	-10.642	-10.883	-12.552	-11.331	-11.674	-10.821	-11.108	-10.482	-12.889	-10.935	-11.66	-12.129	-10.418	-11.416	-11.672	-11.891	-9.7227	-10.465	-11.22	-9.7445	-9.5511	-11.793	-8.7575	-10.521	-8.8459	-12.016	-11.327	-11.132	-9.7463	-11.82	-11.518	-11.925	-10.792	-9.6456	-10.777	-10.915	-10.788
0.37645	1.7378	-0.95701	-0.3832	1.0572	0.49211	1.2415	1.3207	2.6587	0.41349	0.019919	0.30407	0.64167	-0.75085	1.0421	-0.63293	1.5989	0.48857	0.44845	0.44159	1.1775	-1.2298	0.38398	1.273	0.17705	-0.55399	-0.024102	-0.30239	-0.095324	2.0408	0.49995	-0.14145	0.88363	0.45185	0.26931	-0.27709	0.52639	0.03092	0.22274	0.39392	-0.0092394	0.15237	0.42356	-0.51042	-0.97686	-0.65091	-0.018041	-0.42161	1.1872	1.5587
-6.1501	-6.1289	-7.4079	-5.5249	-4.9384	-5.7491	-5.9937	-5.5097	-7.1865	-5.0137	-4.1364	-4.6805	-5.4433	-7.1586	-6.3196	-5.1148	-5.8303	-5.2834	-6.2003	-6.3393	-3.6691	-5.2285	-6.1754	-5.6388	-6.05	-5.9457	-7.255	-6.2751	-4.0541	-5.5728	-6.2794	-5.7243	-6.325	-6.2108	-4.8717	-5.317	-4.8271	-6.3023	-6.7088	-4.5952	-5.8756	-6.0815	-5.9537	-6.6312	-5.6968	-4.7764	-5.881	-5.2487	-4.8835	-4.2694
-0.72569	-0.09861	-0.95137	-1.2984	-0.11316	-0.56268	-0.79279	-1.0486	-1.3137	-0.95958	-0.63641	-0.94037	-0.69475	-1.4779	-1.2705	-0.053856	-1.0538	-1.8866	-1.0342	0.78215	-0.33	-0.1858	-1.7805	-2.0578	-0.69072	-1.1012	-0.28168	-0.53344	-1.1238	-0.79205	-1.6802	-0.41394	-0.32597	-2.7448	-1.0765	-3.053	-0.13131	0.40941	0.55922	-0.37509	-1.83	-0.69303	-1.3858	-2.041	-0.2081	-1.9292	-2.3557	-0.53049	-0.21001	-1.7382
-4.2192	-4.6398	-2.5994	-3.2829	-4.5863	-4.831	-4.9115	-4.0508	-5.2069	-4.9531	-4.508	-3.2052	-5.8207	-4.4081	-4.6628	-3.7078	-3.9079	-3.9833	-2.8898	-4.5055	-4.7543	-5.3114	-4.5299	-4.5378	-4.7678	-4.1343	-3.7096	-3.4658	-4.268	-3.5181	-5.2194	-5.8049	-4.7497	-5.3776	-2.3221	-6.3027	-4.2154	-5.1778	-4.8866	-4.8316	-5.0749	-2.469	-3.8138	-4.7372	-4.3795	-3.3535	-4.5564	-4.743	-4.0318	-5.6317
-1.6859	-0.75205	0.41363	-0.22885	0.042962	0.30058	0.14318	-0.037744	0.31601	-2.6452	-1.1203	0.10082	-1.8654	-1.6649	-1.6117	-0.37785	-1.0462	-0.94882	-0.95232	-2.6262	-2.0245	-0.87852	-0.4201	0.39966	-0.27184	-0.58758	-0.14267	-2.5223	-1.8527	-1.4454	-2.2338	-0.4277	0.66722	-0.65004	-0.92644	-2.0688	-1.9538	-0.018794	-1.7506	-2.601	1.269	1.4391	-0.96537	-1.2872	0.61505	-1.2683	-1.0916	-0.95959	-0.17368	-0.77078
-10.073	-7.2165	-9.1495	-8.7969	-10.172	-8.019	-8.609	-8.6449	-8.0233	-7.902	-9.6052	-10.257	-9.8855	-10.468	-10.497	-8.5726	-9.9301	-8.3475	-8.5621	-9.3145	-9.6185	-8.8712	-9.5267	-8.8844	-8.2979	-9.9805	-8.8623	-8.0382	-9.3904	-7.8373	-8.5829	-7.591	-7.8947	-8.2552	-8.665	-9.0007	-10.765	-8.0363	-9.2464	-9.8121	-10.461	-9.915	-10.149	-7.5109	-8.1696	-9.2072	-11.068	-9.7859	-8.5269	-9.283
-7.5314	-6.2313	-6.0467	-7.0041	-7.4701	-8.8747	-4.9923	-7.463	-7.4718	-5.9478	-6.3951	-6.7478	-8.1153	-6.0432	-5.8345	-4.7173	-6.8635	-7.4989	-5.7088	-7.8438	-6.3618	-7.7419	-7.2487	-6.3863	-5.5384	-7.2733	-7.1667	-5.5336	-7.1814	-6.5598	-5.4539	-6.1181	-6.0076	-6.4264	-5.0628	-4.894	-5.954	-5.0258	-6.8242	-7.3387	-6.9324	-4.7159	-5.8058	-5.8094	-6.1381	-6.3956	-5.8972	-6.9036	-7.6745	-7.3015
-12.775	-11.532	-11.418	-12.536	-13.703	-12.021	-11.705	-11.813	-11.721	-10.346	-11.892	-11.287	-10.962	-11.713	-12.241	-11.972	-11.914	-10.464	-11.798	-13.597	-11.306	-12.791	-12.339	-12.051	-11.733	-11.732	-11.195	-10.829	-11.809	-11.857	-11.357	-12.92	-11.089	-11.677	-11.682	-11.803	-9.1254	-10.227	-12.489	-10.91	-12.359	-11.602	-12.041	-11.481	-12.432	-12.027	-12.602	-10.528	-12.581	-10.159
-21.719	-20.838	-20.709	-21.899	-22.944	-21.155	-20.467	-21.24	-21.616	-22.222	-22.97	-19.876	-23.344	-24.588	-22.673	-22.459	-21.829	-21.874	-21.027	-23.03	-22.117	-23.202	-22.55	-20.617	-21.829	-23.213	-23.571	-21.46	-22.78	-21.084	-21.917	-22.169	-21.201	-21.699	-22.175	-22.271	-20.174	-20.404	-20.769	-21.714	-22.457	-22.197	-20.817	-21.317	-22.764	-22.649	-20.193	-22.627	-23.122	-22.607
-10.108	-10.69	-10.291	-10.418	-8.5574	-10.253	-11.911	-9.6269	-10.21	-7.4977	-10.877	-10.261	-9.7404	-9.969	-9.346	-9.4575	-9.9425	-11.929	-9.6384	-10.548	-10.752	-10.21	-7.1639	-9.6389	-10.437	-10.49	-10.837	-9.0453	-9.8577	-9.4897	-10.273	-10.675	-9.3464	-10.756	-9.3905	-8.4282	-10.44	-10.789	-10.233	-10.69	-10.74	-11.273	-9.7564	-11.875	-9.4879	-10.763	-11.967	-10.254	-9.489	-7.7461
-3.4541	-2.0244	-3.8699	-0.9667	-2.264	-3.1782	-1.6911	-1.7183	-0.91588	-3.6327	-2.2989	-1.8051	-2.748	-2.2444	-3.0647	-1.6873	-4.5578	-2.9647	-4.547	-1.2196	-1.3214	-3.0246	-2.5138	-3.3966	-3.489	-2.0893	-2.9517	-2.6976	-1.2867	-0.7857	-2.6831	-2.308	-3.1074	-3.4637	-2.5076	-2.7739	-1.1919	-2.3639	-4.2179	-1.6051	-0.56191	-2.7391	-1.7426	-3.6488	-2.1819	-3.2145	-2.2087	-2.2089	-1.8226	-2.5256
10.3	10.362	10.001	8.3844	9.0614	8.2409	9.686	8.5744	7.9641	8.4009	8.7066	9.1245	6.3534	7.0647	9.3819	9.1083	7.9995	7.8558	7.9892	9.64	7.4133	8.7876	7.8695	7.901	7.8883	7.9957	7.6219	9.7339	8.0789	8.949	9.3733	9.3688	7.5921	8.4153	8.0813	7.6437	8.7268	9.2391	9.11	8.128	8.3238	6.9635	9.5726	8.0428	9.2334	6.0233	9.0679	8.3654	9.2197	7.3078
-0.95611	-0.75882	-1.5612	-3.8569	-2.3054	-0.74324	-2.1326	-2.0944	-1.8661	-0.64125	-2.0187	-0.25077	-1.35	-2.8693	-0.93549	-0.35665	-1.9332	-1.3454	-2.2792	-2.2297	-1.23	-0.88405	-0.54068	-1.3333	-1.3126	-1.5357	-3.1795	-1.1422	0.87488	-1.7267	-2.4041	-0.42887	-1.6252	-1.6964	-1.2196	-2.0992	-1.7226	-0.60111	-0.62309	-0.75777	-2.1553	-1.9281	-1.2194	-2.1204	-1.1366	-1.6169	-2.0922	-1.338	0.087258	-2.4066
-11.022	-8.9455	-9.0802	-9.6464	-8.9684	-10.531	-8.3332	-9.9681	-9.3332	-9.4019	-8.7333	-9.0957	-10.816	-8.5877	-9.5497	-8.6542	-9.0587	-7.4738	-7.2281	-9.9254	-10.308	-9.3035	-9.1452	-9.8879	-8.1581	-9.2161	-9.2458	-11.296	-10.959	-9.9108	-10.959	-9.5421	-9.791	-9.4057	-8.7187	-8.8143	-9.5175	-8.2965	-8.8469	-8.5228	-10.905	-10.272	-9.7026	-8.7073	-10.346	-9.7921	-9.0566	-9.7206	-10.013	-10.068
-12.055	-14.37	-12.296	-12.983	-13.403	-12.981	-12.443	-13.92	-14.271	-12.036	-13.301	-12.513	-14.402	-13.036	-12.669	-11.622	-13.975	-13.48	-13.96	-12.516	-12.658	-13.249	-13.235	-14.157	-13.575	-13.086	-13.19	-12.966	-12.905	-13.332	-14.078	-13.784	-13.584	-12.912	-13.636	-13.529	-13.429	-11.758	-13.362	-13.199	-12.657	-12.955	-12.643	-13.441	-13.436	-13.927	-13.1	-13.146	-11.465	-14.572
1.9882	2.541	0.85695	1.9553	0.88628	1.1275	1.8171	1.7469	1.4429	1.3473	0.83573	-0.34668	3.4605	1.7839	1.5376	1.4658	0.54341	1.2899	1.4003	0.53992	2.6568	0.050978	2.0638	3.5215	1.8419	2.4449	0.64622	0.87907	1.6061	1.8082	2.0615	0.27895	2.2748	0.67097	1.4956	1.5454	2.8005	1.056	2.4734	0.81894	2.1096	1.9231	2.5357	0.59928	1.5308	2.0557	2.2579	3.3579	1.9648	0.8792
0.96185	2.0322	1.8783	0.4988	0.66059	1.5893	2.3632	2.2011	1.4277	0.7201	0.77864	1.594	1.2657	1.3187	1.0421	2.2274	2.5382	1.6348	1.9102	0.5603	1.1319	3.1045	2.872	1.513	1.0472	1.6626	0.46208	2.6639	2.2635	1.1851	2.7688	3.053	0.95071	2.4633	4.0544	1.4735	1.9083	0.14788	2.1444	2.9485	0.64739	3.2463	3.2518	2.6299	1.4265	0.5604	3.2342	2.7787	3.5494	0.82441
-0.70486	-1.8648	-0.48075	1.4955	-0.1626	0.4753	-1.6093	-3.0878	-0.67261	-1.0841	-0.51475	-0.80668	-1.4887	-1.9265	-0.88538	-1.1279	-1.7286	-2.4482	-2.3253	-2.5529	-1.1064	0.35551	-1.6432	-0.65169	-0.65785	-1.8662	-1.3108	-1.1004	-1.5131	-0.62678	-1.782	-1.3991	-0.28507	-0.66381	-1.6856	-1.7762	0.75082	-1.6787	-1.9632	-0.80624	-2.8133	0.33697	-2.0051	-0.9067	-0.99151	-1.4581	-0.80165	-1.1126	-0.39463	-1.4167
-0.92945	-1.4961	-2.0603	-0.89721	-1.1512	-1.1319	-0.63882	-0.3349	-1.7888	-2.2241	-1.719	-1.5912	-1.3281	0.43866	-1.4336	-1.3483	-0.51778	-2.5758	-0.91555	0.71687	-1.5422	-1.2055	-1.2599	-0.52632	-3.1661	-2.973	-0.82422	-1.5936	-0.61888	-1.3762	-2.126	-0.81855	0.1026	-1.5272	-1.4304	0.53895	-1.0674	-2.1379	-1.9473	-0.9871	-0.41056	0.10286	-0.50724	-2.3123	-2.6304	-1.4714	-2.0613	-0.86235	-2.4148	-0.76503
-23.134	-22.334	-21.326	-22.401	-22.417	-20.368	-22.012	-23.235	-24.087	-22.916	-21.89	-22.412	-21.424	-21.038	-22.799	-22.886	-21.07	-21.924	-22.899	-23.608	-23.295	-22.27	-21.602	-23.751	-22.946	-21.461	-22.701	-22.115	-21.94	-23.882	-22.165	-21.465	-21.875	-22.176	-22.201	-23.102	-21.209	-22.414	-23.149	-21.466	-20.859	-22.623	-22.63	-22.396	-23.266	-19.769	-21.552	-22.723	-22.962	-20.814
3.7371	4.1179	4.1289	4.478	5.012	4.9682	3.1908	3.1367	3.5821	3.5881	3.8733	5.2166	4.0991	4.9778	4.6311	4.7995	6.2618	5.6567	3.7392	3.7436	4.5474	2.8911	4.5607	3.8773	6.5492	4.0344	5.2869	5.503	2.8737	5.9081	3.4337	4.6641	2.9473	5.1733	3.9394	5.1268	4.4826	4.1016	4.4512	4.4487	4.9067	5.022	4.686	3.88	5.0098	3.2141	6.2643	4.624	6.2548	5.7135
1.8288	1.2939	0.45209	1.3482	-0.52296	0.27382	1.3428	2.1882	2.1834	1.0646	2.6212	2.1131	3.0978	1.456	1.2443	0.45939	2.9282	2.7041	1.4182	2.9433	1.9848	1.7192	1.8327	2.4166	0.88275	1.3257	2.265	2.6175	0.46786	0.28514	1.9315	0.33046	0.75067	1.0721	3.6264	2.785	2.2178	1.0942	1.115	1.5939	2.1001	1.1093	0.42778	0.90072	1.2324	0.56547	0.77855	2.0145	1.1744	1.5164
-8.2813	-10.277	-8.9808	-8.3057	-9.7004	-8.189	-9.4712	-9.1057	-8.4792	-8.0075	-8.9478	-9.9612	-10.012	-9.3834	-9.577	-11.381	-8.4903	-8.2434	-10.091	-8.4121	-7.3679	-7.4849	-9.0236	-9.1662	-9.8209	-8.0107	-8.3915	-8.1685	-7.4343	-8.03	-7.9407	-8.8731	-9.3778	-8.6469	-8.0795	-9.5681	-9.3814	-9.8371	-9.9675	-10.194	-8.3047	-8.034	-7.4293	-8.58	-8.5343	-10.81	-8.3518	-7.4801	-7.8528	-8.7701
-2.7774	-1.657	-2.1423	-3.4384	-2.521	-2.8714	-1.9403	-2.9928	-2.4807	-3.4023	-2.0904	-1.2738	-3.2405	-2.7023	-2.0145	-1.545	-4.0073	-0.396	-2.7012	-1.1382	-1.6981	-3.0277	-3.8796	-2.2242	-2.7789	-3.1887	-2.3609	-1.0422	-3.4115	-2.3686	-3.252	-3.528	-2.5081	-2.6005	-1.8522	-2.2793	-2.3163	-3.4104	-1.5086	-1.6041	-3.8612	-2.7256	-2.2301	-1.4348	-2.29	-1.6244	-1.2199	-1.1655	-1.6763	-2.3372
-2.4952	-1.84	-2.1117	-2.7716	-1.8448	-1.7885	-2.5958	-2.3573	-0.49582	-3.1655	-0.90185	-1.3981	-2.6179	-2.3448	-2.4695	-2.6625	-1.3632	-2.468	-2.4385	-2.5451	-1.7554	-1.4107	-2.8383	-2.1352	-2.3124	-1.5108	-2.0052	-0.89523	-1.4588	-1.0564	-1.2305	-1.3394	-2.2601	-0.21737	-1.4078	-3.291	-1.3916	-2.1893	-2.5987	-2.401	-1.5547	-1.5313	-1.388	-2.0466	-1.3745	-1.326	-1.6385	-1.0479	-1.51	-1.4095
-2.3528	-2.3485	-1.3091	-0.90786	-0.70514	-1.31	-0.21392	-1.288	-3.3051	-1.8484	-0.67972	0.27554	-1.8829	-0.72878	-0.32681	-1.2111	-1.5155	-2.7273	-2.33	-1.9353	-0.93572	-2.4065	0.30351	-0.88309	-1.5475	-1.8462	-0.38441	-0.98238	-1.0352	0.20825	-2.9185	-0.79753	-2.7422	-2.3219	-1.7184	-0.9513	-1.197	-0.14351	-0.28387	-0.64789	-0.19964	-2.61	-0.81959	-0.87457	-0.98443	-2.5986	-0.66178	-2.5222	0.11805	0.26126
-14.123	-13.492	-14.181	-12.825	-15.19	-15.159	-13.868	-15.552	-15.455	-14.98	-15.404	-14.988	-14.536	-14.804	-16.232	-13.698	-14.052	-14.971	-14.504	-15.585	-15.735	-14.07	-12.604	-14.107	-13.902	-14.325	-13.986	-12.667	-15.119	-14.45	-15.821	-13.879	-14.845	-15.578	-15.856	-13.709	-16.486	-13.199	-14.39	-14.698	-15.438	-16.28	-14.661	-12.709	-14.008	-14.689	-14.992	-15.208	-15.5	-14.868
-4.2168	-3.0227	-1.1219	-2.8665	-2.8393	-1.556	-1.7409	-2.1619	-0.56786	-2.6323	-1.8821	-4.2603	-3.1301	-2.8037	-1.7406	-3.5254	-3.1208	-3.0571	-3.4226	-1.2895	-3.5023	-1.8109	-3.7922	-1.7145	-1.4966	-2.9285	-1.1884	-2.616	-2.0545	-3.3427	-3.2955	-3.4408	-4.4668	-0.78527	-3.7058	-3.7545	-2.8153	-3.3064	-3.3264	-2.7873	-2.7374	-2.8748	-2.6744	-2.1672	-1.5698	-0.49881	-1.6213	-3.7904	-4.8931	-2.492
-6.5615	-5.3689	-4.6392	-5.868	-5.1774	-5.0558	-5.1878	-5.9147	-5.3839	-5.1192	-5.0895	-4.5183	-6.0613	-5.1404	-5.264	-6.2079	-5.1041	-4.5673	-5.3488	-6.5006	-5.5062	-7.2141	-5.8793	-6.5698	-6.9267	-5.3403	-4.9944	-4.9066	-6.8998	-4.7197	-6.5332	-5.7492	-4.9891	-6.373	-5.7761	-6.3691	-6.9673	-4.8997	-5.5735	-6.9619	-5.9003	-6.7592	-3.6948	-5.1828	-5.9364	-4.5284	-6.2866	-6.1301	-4.3596	-5.7099
1.061	1.7999	0.74731	1.522	0.49537	1.0517	1.1063	0.22611	0.64517	1.6036	1.1434	1.2691	1.8841	1.2653	2.1599	-0.39779	2.7969	1.7481	0.53048	0.66056	1.7551	0.47908	1.6737	-0.55134	1.8734	1.2873	0.89877	0.76668	1.7451	1.5145	1.4376	1.3473	0.055913	0.98512	0.18425	1.2469	3.0688	1.6187	1.1394	0.5333	-0.82263	-0.12222	2.1534	0.81869	2.6649	0.98318	2.0309	0.019641	1.2069	2.3483
-13.763	-14.827	-15.679	-13.836	-14.545	-14.014	-15.779	-16.491	-14.719	-15.443	-15.28	-14.538	-15.178	-14.78	-14.753	-14.634	-14.512	-13.713	-15.625	-15.676	-15.507	-16.367	-14.716	-14.688	-14.654	-15.508	-15.093	-14.486	-15.238	-14.425	-11.862	-15.673	-13.848	-15.248	-14.768	-15.164	-12.246	-13.166	-12.673	-15.644	-16.536	-14.885	-14.497	-14.167	-14.995	-14.993	-13.761	-14.541	-15.02	-17.048
0.36643	-0.092692	-1.0635	1.2939	-0.96715	1.2285	0.79673	-1.4427	0.48892	0.67348	-0.67468	0.61462	0.33612	0.40992	1.2353	1.0491	1.1861	1.3591	0.81226	-0.83202	0.14097	0.79427	1.6152	0.049331	1.1186	0.7441	1.0314	0.28941	-0.68632	0.30236	0.20277	-1.0814	0.29664	0.39735	-0.19214	0.15111	0.64245	1.1893	-0.37308	0.81498	1.2175	-0.42874	0.30208	2.0982	2.4112	0.37358	-0.44496	1.4747	1.0936	-0.39065
4.5919	3.0006	5.5324	4.2422	5.1708	3.8495	5.8479	3.7789	4.5858	2.447	4.3222	4.8488	4.2963	3.1294	5.7375	4.7704	3.2433	4.6347	4.3838	4.8861	5.2501	3.9851	3.5457	4.3096	4.6753	4.2496	3.7985	3.9174	2.7457	3.6584	4.9271	5.9913	3.4886	3.1726	5.8306	5.472	5.1372	3.9723	3.8228	5.2344	4.3469	2.0175	4.3542	5.4885	5.5302	4.8246	4.6323	2.7988	5.0239	5.1843
-6.8036	-7.1503	-5.9172	-6.9414	-6.489	-6.2264	-5.8875	-6.3317	-6.9812	-7.0309	-6.6639	-7.1416	-7.672	-6.1575	-7.6798	-6.7148	-6.9898	-6.1496	-6.6445	-6.5475	-8.2828	-8.4924	-5.2871	-6.2994	-4.917	-6.6522	-6.8858	-6.065	-7.8392	-8.6074	-5.7041	-4.077	-6.9546	-7.1091	-7.1032	-6.6831	-6.1256	-5.7573	-6.1592	-6.0405	-8.8459	-5.5898	-6.4181	-6.1202	-6.9455	-6.4734	-6.8002	-7.7115	-6.7963	-5.2118
-4.6556	-4.765	-3.535	-5.3299	-6.1094	-4.8699	-5.7744	-3.6442	-7.2081	-4.211	-4.1959	-4.9025	-6.7899	-4.5049	-4.699	-5.2074	-4.5714	-5.4078	-3.5424	-4.9334	-3.8034	-5.7271	-4.6057	-6.7481	-4.362	-6.2844	-5.296	-5.4705	-4.313	-5.9737	-4.6901	-7.1121	-5.137	-4.7309	-5.4764	-6.0785	-5.5991	-3.9067	-4.8589	-5.5908	-5.3452	-3.9199	-3.5079	-5.6266	-6.4295	-5.8295	-6.8814	-3.9726	-5.5339	-4.3017
-2.7355	-3.4016	-3.0513	-3.1516	-4.338	-5.0839	-4.6459	-3.1884	-5.2814	-2.1341	-2.229	-3.9339	-3.5595	-2.3812	-2.9143	-3.0427	-4.7198	-3.3762	-2.3642	-3.6761	-2.8947	-3.1295	-4.5329	-4.013	-2.359	-4.2043	-1.1108	-3.5882	-2.2586	-2.325	-2.2655	-2.6557	-3.6385	-2.8125	-2.9963	-1.4417	-2.9634	-2.0658	-3.5116	-1.5048	-2.5018	-3.0258	-3.4146	-2.6683	-2.7485	-4.3743	-3.8358	-3.771	-2.8613	-3.5262
-1.4463	-0.93945	-1.4836	-3.3969	-3.804	-3.4947	-1.3216	-3.428	-1.5068	-2.1473	-1.7146	-1.3663	-0.57991	-4.0576	-3.3837	-2.787	-3.4483	-1.9667	-2.8071	-1.9938	-1.5894	-1.6646	-4.5605	-4.4187	-3.1508	-2.191	-2.5459	-3.1698	-1.7335	-1.9422	-1.1458	-2.6823	-4.4821	-2.9735	-1.4605	-2.6202	-1.0192	-1.3297	-2.1055	-3.5803	-3.2224	-1.6926	-1.7843	-3.7369	-3.2331	-2.9245	-2.725	-1.2282	-3.1018	-2.4994
11.846	11.07	9.2406	7.5626	9.373	9.3725	10.47	9.8582	8.4366	7.9763	9.7733	9.6632	12.232	9.9839	8.6011	8.3903	9.57	9.4869	9.2552	9.6615	10.915	10.257	8.5759	9.2038	8.6469	9.5291	9.443	9.8319	9.735	10.204	9.5876	11.073	9.2895	9.4777	8.9438	8.4918	9.1006	9.704	10.815	11.974	8.7841	9.2938	9.5852	10.473	9.0189	8.4471	9.7947	9.6608	9.6446	10.293
-13.056	-13.224	-12.211	-13.915	-12.534	-13.571	-12.193	-13.124	-14.56	-13.28	-11.805	-12.821	-13.723	-13.697	-13.37	-13.283	-13.718	-14.918	-12.163	-13.171	-14.637	-12.257	-13.647	-12.642	-12.912	-13.975	-12.923	-12.865	-12.224	-12.939	-14.013	-13.87	-12.984	-12.213	-11.741	-12.411	-13.045	-13.213	-10.979	-14.797	-14.33	-14.184	-12.746	-14.119	-12.987	-11.706	-12.812	-13.702	-13.585	-13.416
-1.8129	-2.4037	-0.83	-1.5941	-1.2205	-0.79952	-2.4749	0.66425	-1.4816	-1.7203	-1.9567	-2.5006	-3.5695	-0.68079	-1.111	-1.8635	-3.01	-1.7385	-1.3286	-1.4248	-2.0875	-0.18028	-1.0809	-1.7968	-2.6027	-1.2959	-1.9088	-1.7335	-1.1071	-1.765	-1.6451	-1.6258	-3.0904	-1.0828	-2.8992	-2.0881	-1.0378	-1.4426	-1.6765	-2.2952	-1.0404	-1.9491	-2.1277	-2.1028	-1.0439	-1.4705	-0.4069	1.0095	-1.0293	-0.86389
-8.2856	-9.6776	-8.4014	-10.081	-10.293	-8.3862	-8.5107	-10.24	-8.7875	-9.1445	-9.7179	-9.3873	-9.7655	-9.0532	-10.765	-9.3738	-8.4904	-9.1726	-8.6086	-7.538	-7.7699	-8.0025	-10.278	-7.4304	-8.6811	-8.5934	-9.7507	-7.2254	-8.4204	-10.89	-8.5212	-9.4989	-7.3994	-9.9533	-8.9834	-9.0373	-8.7388	-8.1939	-10.122	-8.5443	-10.296	-9.9498	-9.5355	-8.7633	-8.994	-7.605	-9.0257	-7.4791	-9.4364	-9.2466
8.4279	6.3885	7.5561	6.8036	7.7122	6.3699	6.8442	7.4339	7.5939	7.3726	6.8514	6.8038	7.4108	6.5153	7.338	6.8216	6.1412	5.8123	7.9093	7.615	7.03	8.1646	5.9999	7.2266	8.7422	6.3852	8.3253	6.4881	5.7145	7.0662	7.6745	7.0557	7.7925	7.7433	5.9119	7.8199	5.8546	5.8653	7.5654	8.2943	6.0009	6.4419	6.5138	8.6055	6.8978	7.1622	7.204	5.6351	7.4572	7.2156
-3.6103	-2.4021	-4.0183	-2.8358	-4.8314	-2.4919	-3.67	-4.9203	-4.8212	-4.9718	-4.4708	-3.3116	-4.5201	-4.0943	-2.5972	-6.5576	-5.0447	-4.3388	-4.7379	-1.6894	-3.0478	-3.919	-3.6811	-4.9976	-3.8038	-4.7486	-3.6391	-3.5404	-5.0831	-3.5775	-3.0515	-3.4621	-3.5052	-3.2635	-2.7421	-4.637	-3.6537	-2.5042	-4.0401	-3.8058	-2.5994	-3.0937	-3.6435	-2.7901	-3.4322	-4.433	-4.2422	-5.539	-2.5026	-1.3629
-2.7348	-3.927	-3.0133	-3.7581	-2.6426	-3.3702	-3.6282	-2.2428	-4.3581	-2.3848	-3.4665	-1.7395	-2.4226	-2.0682	-2.4068	-3.9633	-3.2272	-3.749	-3.8634	-4.1015	-3.583	-4.2305	-2.1084	-3.8039	-3.8575	-3.0364	-1.638	-1.7146	-3.8147	-2.7071	-3.772	-2.8288	-4.8396	-2.1225	-3.6102	-4.1506	-3.3043	-4.0904	-4.0303	-4.22	-3.8775	-3.9435	-3.6763	-3.5589	-3.4138	-2.4117	-1.9533	-3.6895	-6.8939	-0.5788
-11.038	-13.778	-12.439	-12.654	-12.069	-13.75	-13.551	-13.81	-14.285	-15.326	-12.177	-12.853	-14.342	-12.884	-13.707	-13.857	-13.146	-13.154	-12.852	-14.302	-14.955	-11.669	-12.587	-13.285	-11.775	-13.452	-13.224	-13.656	-12.601	-12.734	-13.102	-13.475	-11.048	-12.141	-12.955	-13.156	-13.089	-12.497	-12.954	-13.711	-15.037	-13.698	-12.385	-13.198	-13.688	-13.423	-13.048	-13.157	-12.32	-13.319
-21.81	-22.353	-21.625	-21.528	-20.826	-23.136	-22.193	-22.167	-23.381	-21.009	-21.337	-23.852	-23.634	-23.05	-22.979	-22.227	-21.443	-23.209	-22.224	-22.251	-23.269	-22.259	-21.015	-22.741	-22.277	-22.237	-22.099	-21.066	-21.809	-22.42	-23.007	-22.707	-20.809	-22.31	-20.548	-22.073	-22.067	-23.106	-21.625	-21.972	-22.322	-22.422	-22.636	-21.563	-22.808	-22.767	-22.898	-21.972	-20.859	-22.254
-12.472	-13.872	-12.551	-14.512	-13.412	-11.432	-12.83	-12.834	-12.348	-12.302	-11.679	-12.671	-12.503	-13.681	-12.5	-13.953	-14.308	-13.583	-12.993	-13.226	-12.417	-12.721	-12.239	-13.028	-12.31	-13.061	-13.698	-13.895	-13.518	-13.269	-13.803	-14.707	-12.658	-13.782	-13.429	-13.448	-12.489	-13.9	-13.142	-13.282	-13.228	-12.213	-12.829	-12.182	-14.589	-13.587	-13.978	-14.187	-12.535	-13.009
2.7619	2.3474	1.721	1.6868	2.9693	3.2691	1.7059	2.7317	0.24986	-0.0082837	1.4633	1.403	0.86196	2.2373	2.6034	2.2671	2.1075	0.033903	1.8298	1.7275	1.863	3.8819	2.1443	1.1924	1.8542	2.4145	2.306	1.1962	1.8735	1.4227	2.3162	1.7727	3.2963	2.1953	0.72998	1.3676	3.1882	1.9885	-0.26966	2.3722	0.81506	1.6896	1.2344	2.117	1.8472	2.4687	2.0274	0.97473	1.4195	2.0399
0.5619	0.72329	0.45262	1.1448	0.72385	0.56935	0.14014	0.92083	0.5235	0.58972	-0.7228	0.66803	2.4071	-1.0603	0.81178	-0.22817	1.02	0.67384	-1.1071	-0.59974	-0.54216	-0.99641	1.3776	0.2825	-2.1148	-1.302	2.2221	0.88116	-0.14647	0.99937	-0.23793	0.047845	0.26202	1.4987	-1.421	0.31612	-0.23725	0.68834	1.419	0.64449	-0.015891	-0.77548	1.1463	0.88944	-0.26952	0.39075	1.6823	-0.73809	-0.050572	-0.6219
0.043625	0.33232	-1.0884	-0.25182	-1.6648	1.3243	-2.0621	-0.30422	-0.58905	-1.3158	-1.1542	0.35764	0.020233	-0.54997	0.99035	0.097505	-0.5127	-0.098341	0.29079	1.6532	-1.6881	-1.0079	-2.3825	-1.4529	-0.16727	-0.14172	-0.67818	-0.13673	0.8054	-0.421	0.46738	0.21544	-1.1564	-0.395	-0.48572	1.0669	0.083199	0.62445	-0.6079	1.4285	-0.86149	0.11521	-0.82922	-1.9335	-0.39787	-0.096309	0.95102	0.28912	-0.03921	-0.77141
-12.814	-14.321	-14.011	-12.428	-12.742	-12.757	-11.333	-12.848	-13.878	-11.885	-13.502	-14.001	-13.285	-13.144	-14.82	-11.53	-12.653	-12.903	-13.134	-13.508	-13.816	-11.688	-14.314	-11.637	-13.969	-14.482	-13.096	-12.768	-11.82	-13.495	-12.013	-13.266	-12.369	-13.184	-13.362	-11.494	-13.43	-12.672	-12.524	-14.154	-14.519	-14.286	-13.814	-12.75	-11.354	-12.189	-14.54	-11.529	-12.996	-10.427
-13.439	-14.164	-12.379	-12.854	-14.215	-10.797	-13.206	-12.319	-11.238	-12.262	-12.093	-13.07	-13.413	-11.68	-13.686	-13.315	-11.429	-13.316	-12.184	-13.01	-14.083	-14.382	-12.48	-12.583	-12.977	-12.552	-12.311	-12.372	-15.317	-14.306	-13.933	-12.03	-12.766	-14.377	-12.459	-11.751	-12.91	-12.758	-12.473	-11.143	-12.892	-13.929	-13.32	-11.651	-12.201	-12.645	-13.585	-13.546	-14.65	-14.089
5.6693	6.1346	4.6957	6.0635	6.9743	4.9313	4.4902	4.4443	5.4425	5.0045	5.1271	5.7256	6.1974	5.4056	5.5604	3.6371	5.5012	5.1639	5.5395	4.5431	4.7939	6.2883	5.7559	4.7647	6.6002	6.9876	6.1215	6.1393	6.8623	4.9551	6.6949	4.5352	4.9412	6.1954	4.8457	6.0832	7.0572	5.585	5.2248	5.3992	5.6237	6.4851	5.5167	6.0566	5.9938	6.5414	4.7804	5.4493	6.1827	6.0202
0.45592	2.1434	1.5284	2.2377	1.1993	-0.34547	1.1437	0.9771	1.8215	1.5563	1.2752	2.4146	3.3915	1.4429	1.0289	2.9635	3.1897	2.4441	2.0137	-0.5219	1.5905	2.3106	1.4428	0.38672	1.1418	0.64889	2.7415	1.242	0.38974	2.1695	2.483	1.638	2.6179	1.0424	1.1887	2.4883	1.826	2.9752	3.2134	0.8567	0.53149	2.1989	1.1359	2.2357	1.641	2.2902	2.7758	2.2157	1.0579	0.765
2.4999	2.8598	2.0457	1.9706	1.3537	2.4601	2.3133	1.9815	2.7766	2.9099	2.2767	2.0017	0.47463	0.32862	2.2652	2.6273	2.7383	0.76786	2.4335	2.0879	1.0275	1.7315	2.6456	1.9635	1.0769	2.2377	2.3674	2.1565	1.5349	1.7948	3.1269	2.0116	0.97405	0.079176	0.9381	1.4301	1.0222	1.7489	2.8054	3.1933	0.81242	0.41493	1.4208	3.2852	1.8676	2.2664	1.4322	1.9198	1.7744	2.3035
-8.7395	-9.5783	-11.409	-9.8574	-8.4402	-9.3421	-9.6395	-8.4954	-8.6105	-8.4578	-9.4508	-10.586	-10.166	-9.8394	-8.6984	-9.1056	-8.6188	-10.042	-9.4143	-10.099	-7.9216	-9.2634	-8.9555	-9.7205	-9.367	-8.5709	-9.241	-9.3748	-8.9744	-9.3584	-9.0218	-7.9781	-9.8649	-8.8635	-9.085	-7.6797	-9.7102	-9.2347	-8.2518	-8.7188	-9.5435	-8.9152	-8.9163	-9.1618	-9.3845	-11.138	-8.4414	-8.9458	-10.39	-7.3337
6.9185	7.4288	5.9406	5.3049	6.1479	6.413	5.3438	8.6229	8.0396	6.5541	7.4066	6.3673	8.8625	5.9371	6.8551	5.9483	6.8096	6.7089	7.1902	6.7543	5.1831	6.0816	6.8469	7.0117	5.4667	6.1018	6.1464	7.2789	6.1892	6.5353	8.7735	8.4648	5.9942	7.5992	6.6872	9.0479	6.1219	6.1059	6.8877	5.6896	6.1547	5.7846	7.9306	5.1775	7.1216	6.142	7.5381	6.7091	6.9208	6.5359
-3.7084	-4.7288	-5.0663	-5.0998	-6.0196	-6.317	-5.7166	-6.049	-5.0023	-5.0803	-4.6083	-3.3176	-4.4711	-6.1396	-3.7109	-4.0007	-3.8438	-5.54	-3.8119	-4.5515	-5.0048	-5.6062	-4.8511	-4.7258	-4.4625	-5.4518	-2.51	-4.9068	-4.2103	-4.6931	-5.3146	-4.4481	-4.1109	-3.5102	-4.7212	-4.4047	-3.5698	-4.4411	-4.3569	-5.2058	-3.7434	-4.0512	-4.4131	-3.7636	-4.0121	-4.5036	-5.7161	-4.9277	-4.0597	-3.6201
6.2529	4.3039	5.2171	4.8838	5.3232	5.4796	5.8312	4.2112	3.0627	5.9866	5.3787	8.2437	5.6428	3.9723	5.5778	3.7701	4.6762	5.6056	4.8748	4.3348	6.356	5.4727	6.1299	4.5896	6.2066	5.7307	7.0016	4.6035	5.971	5.868	4.0265	6.5706	6.0568	6.2666	5.8811	6.4332	7.9385	4.1341	4.3039	4.9425	5.9902	5.8124	4.3726	6.5947	5.8239	6.6629	6.3149	6.2704	6.3978	5.5926
9.2033	8.0568	7.4949	6.7541	7.5794	6.9767	6.6661	8.4553	8.8419	8.7996	8.7677	8.6035	7.7767	7.0597	7.9355	6.5997	6.9749	7.2386	8.1597	8.3029	7.9799	8.0917	8.6556	8.3457	8.339	7.8877	8.8932	8.3522	7.966	6.1974	8.566	8.0504	7.3795	9.3649	7.2095	10.257	6.6263	7.3853	8.0214	7.1216	6.1234	8.571	8.0503	6.1398	7.226	8.1728	8.3212	7.1609	7.6658	7.8501
-3.102	-5.1594	-4.0983	-4.055	-3.6092	-3.5701	-4.9461	-3.0786	-4.1568	-3.1907	-4.1174	-3.5144	-4.576	-2.8908	-3.8251	-4.3019	-4.4027	-3.5777	-4.361	-3.4574	-4.4152	-2.6648	-3.7223	-3.7911	-3.9738	-3.8688	-4.8258	-4.0809	-4.5902	-3.75	-5.1172	-3.5724	-2.9707	-4.4372	-3.3175	-4.5879	-4.4214	-3.8694	-5.1181	-3.8534	-3.1632	-3.3161	-3.2597	-3.5548	-4.1218	-3.1828	-4.9973	-3.0013	-4.3232	-4.1081
4.6233	5.7615	5.6397	6.7944	6.0987	5.4416	5.7299	5.2537	4.847	3.3164	6.2533	3.3916	5.4894	3.9836	4.3928	3.4337	5.727	5.4302	5.6451	5.7127	6.71	5.8455	4.3342	3.6703	5.4835	6.5081	5.5725	3.5053	5.4081	5.1732	4.8752	5.3602	4.3595	4.1162	5.5925	3.5827	6.4623	5.413	4.436	5.8993	6.0755	5.6872	5.46	6.1655	5.7929	4.4454	4.663	5.8018	5.7371	3.9203
0.11801	-0.38914	-0.31245	0.12193	-0.03781	0.11171	-0.45262	0.38579	0.38122	-1.079	0.64242	-0.15385	-0.68783	0.95712	-0.43211	1.2513	0.27359	-0.59201	-0.39411	-0.17232	-0.061843	-0.36699	-0.054871	-0.80148	0.72839	0.13247	-1.079	1.0497	1.3536	0.57182	1.5135	0.24728	0.017131	1.2399	-0.6688	-0.64919	0.15027	2.5148	0.14592	0.66007	0.76045	0.65044	0.17058	0.49895	0.35413	-1.2201	-0.048338	1.2082	0.38439	-0.22373
-13.506	-13.496	-14.18	-14.594	-13.98	-13.754	-13.722	-16.826	-15.333	-14.041	-12.83	-15.571	-15.112	-13.978	-13.861	-13.207	-14.762	-13.294	-14.342	-12.635	-16.229	-14.209	-13.333	-14.489	-13.876	-14.028	-14.617	-12.795	-13.79	-15.569	-12.9	-13.943	-14.244	-15.313	-13.64	-13.376	-15.127	-15.156	-13.459	-15.256	-12.285	-14.465	-13.835	-13.614	-15.132	-15.862	-13.348	-12.545	-13.933	-13.545
1.9003	1.5552	1.0949	0.25889	1.2844	0.54896	-0.54424	1.736	2.4743	1.8029	2.7	2.5833	1.9822	2.8971	1.4412	1.2593	0.33071	1.6989	1.8485	1.2167	1.8718	1.4759	2.4832	0.49781	2.6862	0.73867	2.8328	1.6857	1.7731	0.60317	2.7191	1.9027	0.42069	-0.062717	1.6674	2.0695	2.7818	1.8374	1.7638	1.8079	2.9718	3.8399	1.2891	0.8317	0.73693	1.376	0.7205	2.0818	1.9691	2.2803
-13.305	-13.931	-15.172	-15.48	-13.67	-14.102	-14.949	-13.523	-14.396	-13.184	-14.083	-13.639	-13.691	-13.503	-13.045	-13.56	-14.036	-14.037	-12.38	-13.505	-14.764	-13.856	-12.753	-14.084	-13.943	-15.099	-12.624	-14.391	-13.57	-13.777	-13.81	-14.227	-15.794	-12.409	-14.828	-13.907	-15.018	-14.682	-14.389	-14.839	-15.603	-14.573	-15.486	-15.158	-13.617	-13.249	-15.037	-13.33	-13.933	-14.056
-12.022	-11.882	-13.297	-13.524	-11.235	-12.861	-12.347	-13.201	-13.707	-11.73	-12.583	-13.821	-13.138	-13.541	-13.958	-12.896	-13.907	-12.101	-13.462	-12.647	-11.858	-12.978	-13.103	-14.039	-13.839	-13.775	-11.771	-13.163	-12.817	-12.173	-12.89	-13.378	-12.755	-12.242	-13.544	-12.941	-11.518	-12.235	-13.638	-13.439	-13.029	-12.174	-12.244	-11.575	-13.377	-11.867	-12.561	-13.061	-12.587	-13.302
-1.7197	-1.461	-2.9322	-2.0862	-2.7525	-1.9829	-2.1192	-2.1337	-1.8501	-3.208	-0.99631	-2.0606	-1.395	-2.6324	-2.4335	-1.7761	-3.7997	-2.1734	-3.8442	-2.5843	-1.8836	-1.0929	-3.172	-1.1758	-1.3591	-2.9464	-3.3166	-1.9866	-2.4235	-2.8934	-3.4917	-1.742	-2.5265	-3.4644	-4.1898	-2.3194	-3.8977	-3.3035	-2.616	-2.3323	-1.5738	-2.8739	-3.4393	-4.8367	-2.5069	0.077116	-3.1242	-2.0266	-3.0892	-0.61699
-13.224	-13.318	-12.213	-14.5	-14.031	-14.163	-13.521	-13.195	-14.493	-13.392	-12.719	-13.68	-12.063	-12.76	-12.421	-12.798	-12.264	-14.298	-13.125	-12.436	-11.21	-13.339	-13.828	-12.295	-11.835	-13.705	-13.051	-11.176	-13.586	-10.83	-12.828	-11.901	-13.416	-14.036	-12.91	-13	-11.846	-12.494	-12.952	-13.278	-12.257	-13.812	-14.006	-13.337	-12.538	-12.931	-11.999	-14.247	-12.413	-13.944
-12.667	-13.921	-12.35	-13.874	-11.836	-13.493	-12.032	-13.169	-11.902	-14.316	-11.506	-13.546	-12.463	-13.175	-11.689	-14.352	-14.279	-12.113	-12.821	-11.884	-12.529	-13.872	-13.831	-14.001	-12.218	-14.388	-13.052	-14.066	-13.701	-13.149	-12.684	-13.06	-12.457	-14.761	-12.497	-11.475	-12.06	-13.702	-13.759	-12.174	-13.046	-12.338	-13.548	-14.365	-12.384	-12.375	-13.056	-12.379	-14.587	-12.615
3.0574	5.259	6.3005	3.8301	4.7693	6.0556	4.5326	4.3015	4.3305	3.7645	5.0074	5.0631	3.7001	5.9311	6.2837	3.3102	5.7265	6.332	5.8893	5.3597	3.9007	4.8469	4.1475	6.2375	5.1375	5.4071	4.8014	5.2689	4.4253	5.1207	4.0251	4.0829	5.6445	6.0243	6.2109	4.4874	4.3915	5.0076	4.9182	4.0632	5.4685	4.8793	6.1228	5.8449	7.811	4.9456	4.2408	4.4016	4.9689	5.1154
4.8175	5.2939	6.3632	5.5904	6.0669	6.1835	5.0928	6.2606	4.9158	3.9081	4.1092	4.0182	4.7952	4.8995	5.5039	4.1642	4.7857	4.6873	4.8383	4.4641	6.2875	3.9285	3.9243	6.1817	5.9833	5.9396	4.8538	5.764	4.9502	5.0802	6.5408	4.6894	4.6847	5.1687	5.9969	6.0413	5.0254	4.8447	5.1711	3.3877	6.8307	5.2209	5.1191	4.1144	5.1471	4.609	5.5838	4.0259	3.8613	6.0349
-11.649	-9.8423	-9.7262	-10.138	-9.0684	-11.458	-9.3995	-10.261	-11.451	-10.651	-10.188	-10.418	-10.263	-10.179	-12.663	-9.85	-10.804	-10.646	-8.856	-10.525	-12.387	-10.324	-9.2305	-8.4481	-10.357	-10.124	-10.312	-10.072	-8.8901	-10.561	-10.401	-10.713	-10.088	-11.918	-8.6872	-9.3403	-10.234	-8.4498	-11.373	-8.9464	-9.8414	-10.113	-9.2952	-9.7997	-10.855	-10.435	-8.2335	-10.708	-9.479	-9.8534
-3.989	-4.9568	-3.5169	-3.6824	-3.7515	-3.939	-2.1177	-4.1833	-1.7496	-4.1026	-3.7922	-2.7866	-3.7926	-4.6281	-4.7345	-2.7048	-3.9828	-2.5702	-3.8784	-3.7026	-2.7239	-2.7444	-4.2345	-2.8954	-4.4116	-2.168	-3.1788	-5.1601	-4.7792	-1.8599	-1.9683	-5.0069	-3.9853	-2.8027	-3.1049	-4.5554	-3.496	-3.512	-4.0358	-4.3159	-3.3836	-4.2794	-4.1891	-4.0224	-3.5559	-3.9885	-3.3284	-2.4595	-4.1613	-3.8303
0.43661	-0.062523	-0.16916	-0.24859	0.47963	0.34353	-0.75844	-0.26643	1.8379	1.1451	-0.15427	-0.37872	0.15708	0.81526	-0.066715	-0.28966	0.52136	0.12238	-0.060885	0.023349	1.0744	0.90304	-0.88571	0.92344	-0.28868	0.016205	-0.18414	1.1124	1.1151	-0.35417	-1.1718	0.91564	1.3198	-0.094955	1.0444	1.8848	1.0869	-2.4247	0.86709	-0.70689	-0.061237	-0.56045	0.046301	-1.1342	1.41	1.6567	1.279	0.088186	-0.346	-1.7454
-12.808	-12.394	-12.692	-10.933	-11.334	-11.395	-11.081	-11.383	-11.882	-11.988	-11.633	-12.233	-12.094	-10.622	-11.794	-11.796	-11.293	-10.927	-12.612	-11.879	-11.597	-12.144	-10.739	-11.269	-12.916	-11.872	-12.789	-10.471	-10.804	-12.171	-11.355	-11.049	-11.427	-12.172	-13.755	-11.462	-11.659	-10.843	-10.729	-11.843	-10.455	-10.72	-10.964	-11.723	-11.139	-11.051	-11.744	-12.084	-10.586	-10.993
-9.0863	-9.9014	-8.4088	-7.4196	-10.273	-8.2629	-8.5735	-9.3022	-9.5673	-9.9543	-9.3866	-7.6855	-9.3331	-8.6464	-8.7408	-9.7548	-10.22	-9.9765	-7.7756	-9.3379	-8.7144	-9.7323	-8.3667	-9.5653	-9.5815	-8.711	-8.1957	-8.6298	-7.5391	-9.1303	-8.8027	-9.5201	-8.3071	-9.4517	-7.9334	-8.6641	-8.8344	-9.9986	-9.1407	-9.9675	-10.245	-9.3178	-10.368	-8.6829	-8.0927	-11.033	-9.0565	-10.778	-8.6331	-9.6379
2.5767	3.1121	2.6144	1.0817	2.3966	1.6136	2.5234	3.0804	2.2626	0.53963	3.0427	3.2649	1.6846	1.6477	1.8999	2.432	4.0539	3.8238	2.9863	2.3856	2.8362	1.5687	2.3443	2.3391	3.3583	3.0368	2.4731	1.0479	2.3914	4.2856	1.8862	2.0476	3.874	2.2584	2.3054	2.1026	2.783	3.41	2.5802	3.4533	3.9373	4.5782	3.5845	3.0165	2.2181	2.1509	1.8022	0.95657	3.3793	2.3788
-6.1957	-8.2342	-6.2884	-6.6782	-5.2636	-6.2736	-5.254	-5.4929	-6.8899	-7.7628	-7.2305	-5.6495	-5.9644	-6.2771	-7.6031	-5.8054	-5.0412	-7.0185	-6.6468	-6.1952	-7.0529	-5.5755	-6.6871	-6.2804	-5.5029	-6.7894	-6.3961	-5.4956	-5.4895	-6.0339	-5.7355	-7.9419	-7.2837	-6.22	-6.5578	-3.884	-6.0614	-5.9032	-5.5666	-5.8311	-7.1109	-6.1014	-6.0353	-5.6505	-7.8169	-6.6303	-7.8977	-4.7646	-4.3011	-7.2906
-10.057	-12.745	-12.176	-12.562	-11.624	-13.058	-10.861	-10.757	-10.577	-11.071	-12.328	-11.453	-12.225	-12.709	-10.708	-11.587	-11.055	-11.614	-12.457	-13.245	-11.231	-10.583	-11.128	-12.328	-10.647	-12.469	-12.826	-12.072	-11.129	-10.05	-13.072	-14.03	-12.26	-11.934	-12.37	-12.809	-11.44	-13.795	-12.602	-10.292	-11.522	-9.7249	-10.517	-12.859	-11.463	-11.532	-11.439	-9.3431	-10.73	-10.923
-0.80452	-2.1436	-2.8676	-1.1299	-1.4368	0.72373	-1.3486	-0.70662	-0.56336	-1.7912	-0.20526	-0.57752	-1.5786	-1.956	0.016234	-1.9833	-1.2658	-2.0316	-1.2703	0.024406	-1.7968	-0.86074	-0.78989	-1.1649	-1.701	0.062373	-1.1581	-0.62587	-1.8148	-1.2046	-1.3859	-0.65388	-0.75024	-0.46908	-1.8934	-0.020198	-0.57552	-1.3146	-2.2023	-0.93458	-1.3945	-1.3451	-0.53544	1.1667	-1.9736	-0.24482	-2.2745	-2.5798	-1.9596	-2.4244
-10.778	-9.5643	-12.608	-10.501	-11.045	-12.147	-11.25	-10.706	-11.004	-11.046	-9.439	-10.95	-9.742	-10.099	-10.606	-8.7387	-12.183	-10.387	-11.924	-10.295	-10.282	-11.323	-12.459	-10.939	-10.796	-10.656	-10.823	-11.17	-12.528	-12.311	-12.847	-10.932	-10.094	-11.955	-8.9052	-9.8808	-10.791	-10.724	-9.8326	-11.077	-11.423	-10.852	-11.931	-12.628	-10.97	-10.509	-10.579	-11.654	-10.871	-12.092
-1.8426	-0.86608	-1.356	-1.1355	-0.70852	-1.4516	-3.0692	-1.7664	-1.3343	-1.1436	-1.9024	-0.60232	-0.060021	-3.7455	-0.31436	-0.89389	-1.5913	-1.7378	-0.67976	-1.6673	-0.8844	-0.73377	-0.73154	-2.2863	-0.73168	-1.3423	-2.908	-1.4008	-2.3433	-1.594	-2.2567	0.053512	-1.719	-0.76822	-2.7178	-1.2632	-0.96726	-1.6992	-2.7229	-0.79328	-2.6706	-2.1726	-0.087387	-0.56607	-1.0463	-1.952	-2.9082	-0.708	-2.9834	-2.3835
-10.379	-10.185	-11.123	-10.946	-11.735	-11.033	-11.262	-9.9296	-12.082	-9.8789	-9.4769	-11.03	-11.051	-10.682	-10.843	-11.021	-11.758	-11.339	-10.82	-12.614	-10.451	-10.05	-10.337	-11.345	-9.4368	-9.5372	-10.444	-10.939	-11.603	-10.948	-12.154	-9.9755	-12.059	-10.554	-11.141	-11.656	-10.97	-10.278	-10.93	-9.6259	-10.796	-12.619	-11.49	-11.084	-10.712	-10.411	-11.447	-10.973	-11.073	-10.471
8.5041	7.6093	7.3782	9.3549	7.0861	8.63	7.7104	9.8597	7.8845	8.0922	8.3827	7.5875	8.0345	8.6508	8.3819	7.8967	7.4085	7.7807	9.7913	9.1065	7.317	8.1636	8.9711	6.3988	7.2443	9.1607	7.8268	7.5297	9.0783	8.7894	8.1562	7.1237	8.3219	7.2327	7.3775	9.0604	6.7787	6.9637	8.499	7.6948	7.4421	8.0459	7.7633	8.3943	8.4426	8.018	10.659	7.6935	7.667	8.2909
-15.797	-14.738	-16.085	-12.733	-14.779	-13.65	-14.212	-14.681	-13.842	-14.7	-12.871	-14.437	-15.199	-16.124	-14.978	-13.983	-15.145	-14.901	-14.896	-14.863	-14.355	-15.833	-14.314	-15.373	-13.392	-14.971	-13.451	-15.543	-13.262	-14.293	-13.339	-13.781	-14.101	-15.315	-14.413	-14.402	-14.719	-16.329	-13.604	-15.117	-14.833	-15.078	-14.548	-14.969	-13.473	-12.872	-14.512	-16.102	-14.127	-13.235
-20.642	-22.719	-21.405	-21.865	-22.331	-22.836	-21.087	-22.683	-22.926	-19.81	-20.678	-22.11	-22.298	-21.68	-21.937	-22.65	-21.666	-22.265	-21.709	-21	-22.679	-21.282	-20.784	-22.868	-22.301	-22.587	-22.193	-22.96	-22.729	-21.683	-22.994	-23.628	-22.548	-22.552	-23.321	-23.373	-22.093	-22.828	-20.156	-21.805	-23.611	-23.461	-21.826	-21.984	-22.713	-22.001	-21.486	-22.641	-23.751	-21.579
-4.6006	-2.7651	-4.0006	-5.1328	-4.7757	-3.5586	-4.494	-4.589	-4.6724	-3.7551	-3.9382	-2.2787	-5.2446	-5.0295	-3.5093	-4.217	-4.2458	-4.5954	-4.677	-5.0226	-3.8509	-3.4926	-3.3543	-5.173	-4.2671	-3.7778	-2.5773	-3.8144	-4.134	-4.7655	-4.3292	-4.1411	-3.7185	-4.8058	-4.5597	-2.7267	-5.6783	-4.6507	-4.6053	-4.6449	-5.1456	-4.5432	-5.483	-5.7611	-4.8388	-3.7156	-5.4898	-5.4318	-4.7016	-3.6649
-2.8404	-3.2597	-4.8929	-1.4732	-3.3202	-3.436	-1.5797	-2.3617	-1.6072	-1.481	-3.1963	-2.0371	-2.7736	-3.9406	-2.5471	-1.4705	-2.822	-0.72698	-1.5462	-2.9879	-2.2352	-3.6423	-4.0593	-4.0513	-2.8455	-3.0052	-3.1387	-3.6615	-3.127	-2.3398	-3.6354	-3.8801	-1.5285	-3.2269	-2.5668	-4.2596	-2.1861	-2.1732	-1.717	-2.9042	-3.4106	-3.329	-2.5527	-2.2765	-2.3681	-1.4183	-4.1402	-3.557	-2.8474	-2.6315
-0.78748	-0.7762	1.5761	0.10917	1.332	-0.065114	-1.7822	0.20012	-0.096276	1.1128	-1.2929	-0.18165	-1.4156	0.85631	-0.50535	1.3767	-0.52544	1.4538	0.23394	0.24119	-0.18494	1.4661	0.97059	0.55099	0.17317	0.77741	-0.047189	0.20642	-0.78238	0.60159	-1.5948	0.16451	-1.2046	0.00042423	-0.15414	1.1072	-1.6399	0.44534	-1.2987	1.152	0.31246	0.85592	-0.087414	-0.98474	1.3885	1.8816	-0.77293	-0.25862	0.90049	0.017679
0.74109	-1.2495	-0.41004	-1.6943	0.20332	-0.96596	0.69953	0.043876	0.15417	-0.3963	-0.37233	1.4945	1.9094	-0.20002	-0.99036	0.75362	1.2733	-0.012229	-0.87292	-1.0693	-0.44221	0.094069	-0.12111	-0.48744	-1.0426	0.14102	-0.43511	0.61839	0.62676	-0.49142	0.1522	-0.80883	0.88987	0.032399	-1.2942	-1.0612	0.35341	-0.47873	-0.088032	0.081508	-0.091491	-0.40054	-0.40973	1.4835	0.58118	-1.5232	-0.26199	0.2561	-0.68495	-0.9992
7.0848	6.4605	6.2364	6.4374	7.7354	7.0843	6.058	6.2601	8.2519	8.9273	6.2732	6.4475	5.7963	6.6759	7.4823	7.7821	6.6803	5.5226	8.1957	6.7348	6.0397	7.3764	6.8513	6.9759	8.0458	5.4562	6.8747	6.7756	8.0548	5.6973	5.4949	7.4528	5.3923	7.8123	4.916	6.1507	7.6579	5.5352	6.1954	8.3107	5.7492	7.095	8.1603	7.1048	7.7399	7.4666	5.3032	7.7938	6.5999	8.3619
0.049529	-3.5232	-0.46075	-2.2645	-0.32158	0.31611	-0.76429	-1.8834	-0.068706	-0.68126	-0.2307	-1.2255	-0.83543	-0.47248	-0.82544	-1.0152	-1.1759	-1.4604	-0.78937	-2.391	0.13798	-1.4632	-0.87468	-0.48528	-1.3103	-0.94493	-2.2833	-0.26561	-3.0351	-0.22852	-0.16709	-0.92192	-0.98571	-0.42865	-1.6431	-1.8119	-2.2446	0.306	0.2263	-1.8138	-1.1492	-0.98294	-0.52155	-0.29186	-1.3197	-2.6042	1.2366	1.0674	-1.2112	-0.32155
-8.2842	-8.3374	-6.3904	-6.9521	-7.8673	-6.9809	-8.9278	-7.6624	-8.2334	-7.936	-6.7242	-8.5806	-6.2773	-7.9127	-8.8059	-7.8201	-6.3266	-7.3248	-6.4679	-5.9072	-6.2054	-6.5381	-9.714	-6.744	-6.2496	-6.475	-8.0216	-6.5724	-7.161	-8.4948	-9.135	-7.44	-8.7125	-7.8932	-7.3787	-8.7581	-9.5121	-6.9443	-6.8728	-7.3441	-8.0328	-5.6531	-7.6652	-7.4331	-8.2939	-7.2172	-6.9358	-6.9321	-8.0097	-8.6064
-12.362	-11.958	-11.741	-11.835	-12.089	-10.369	-10.361	-11.64	-11.19	-10.71	-11.771	-13.378	-10.559	-11.701	-10.3	-11.166	-11.873	-11.348	-12.281	-12.132	-12.905	-12.333	-13.304	-12.293	-12.493	-11.512	-10.612	-12.248	-12.276	-11.806	-12.221	-12.653	-12.558	-12.256	-10.992	-12.698	-12.371	-11.638	-11.616	-11.176	-10.844	-11.817	-11.077	-12.552	-12.27	-10.631	-11.655	-10.225	-12.465	-12.035
-4.1649	-3.426	-4.3336	-4.5583	-3.9304	-5.6357	-3.4494	-4.7247	-4.109	-3.4385	-4.7247	-3.5961	-4.2069	-3.35	-4.3615	-3.6697	-4.5131	-4.2309	-4.1496	-2.8316	-4.7366	-5.7227	-4.7367	-4.0215	-5.0992	-4.2867	-4.298	-3.7511	-4.0382	-3.1758	-4.842	-4.1027	-4.4535	-4.4137	-4.3076	-4.3504	-4.4132	-4.0496	-3.5868	-2.9876	-3.1127	-4.6466	-4.7064	-3.9109	-4.2695	-4.5533	-4.3813	-4.3506	-3.5464	-3.9588
9.5758	7.5794	8.3871	8.7829	9.2749	7.6587	6.6089	7.7576	7.8757	8.8589	8.7821	11.563	6.2603	9.0095	9.1363	8.8955	8.6816	8.5725	7.1335	8.2012	8.9749	8.4913	8.2455	7.9635	9.0012	9.2332	8.0094	10.773	7.7403	7.9616	9.4751	8.41	8.5022	8.1276	8.289	9.396	8.6799	7.905	7.8333	7.9169	7.2349	9.4914	11.084	8.3726	7.7771	8.7653	8.5042	8.4685	7.7466	8.375
-3.2266	-2.7287	-1.1176	-2.3824	-2.0808	-1.9697	-3.5488	-2.794	-1.2166	-2.6418	-0.90157	-3.0721	-2.3787	-3.451	-2.1078	-2.9521	-1.9935	-3.6147	-3.7895	-0.91741	-1.968	-2.0318	-0.75375	-0.63345	-3.4817	-2.9244	-3.3115	-3.948	-2.2057	-2.9316	-3.9821	-1.6331	-3.0459	-2.2106	-1.6123	-2.0732	-3.0368	-1.8971	-1.5131	-0.31134	-2.2288	-2.036	-2.7395	-1.7919	-2.032	-2.8601	-3.0944	-2.5987	-2.7201	-1.2405
0.63767	-1.1622	-0.47272	-1.5808	-1.4076	-1.284	-2.0046	-0.75095	-1.173	-1.1338	-1.4045	-2.3727	-2.3175	-0.86355	-1.538	-1.1134	-1.4029	-0.5183	-0.28317	-0.81665	-0.97315	-1.4061	-2.329	-1.0532	-2.2316	-2.935	-0.66717	-1.5609	0.30128	-1.4323	-2.2502	-2.8279	-1.9285	-1.8543	-2.101	-1.258	-2.5687	-2.0075	-1.795	-1.9899	-0.45027	-1.1334	-1.4124	-2.8587	-0.67158	-2.9692	-1.9626	-1.4149	-0.17874	-2.3507
-13.036	-12.163	-12.522	-11.731	-14.004	-12.437	-14.128	-13.113	-12.213	-14.562	-12.602	-13.29	-12.35	-14.322	-14.843	-13.345	-13.05	-11.259	-11.386	-13.969	-12.538	-13.005	-13.852	-13.786	-13.98	-12.028	-12.825	-13.755	-13.79	-13.559	-12.918	-12.649	-13.935	-14.493	-13.031	-12.573	-12.129	-12.21	-12.228	-12.637	-12.357	-13.636	-14.119	-13.655	-12.689	-13.188	-12.261	-14.482	-12.679	-12.959
2.222	-0.066045	-0.80526	2.1333	1.7405	1.6241	0.12167	1.9444	2.5094	1.2251	0.83568	0.15016	0.56706	0.30446	1.4811	0.97507	1.0251	1.433	3.0466	0.0057153	0.83721	1.9727	1.6546	0.50172	0.91958	1.0206	0.55895	2.3665	2.1863	1.4977	2.208	2.4358	0.91207	2.0924	1.4531	2.2846	-0.11836	-0.87332	1.6841	1.4579	1.2728	-0.14195	0.72993	1.7235	2.2542	2.1541	1.9353	0.74826	2.1237	2.5191
-4.8989	-3.1797	-4.2393	-4.9352	-6.1174	-3.7591	-4.2003	-5.0605	-5.2707	-5.8401	-4.6819	-5.6318	-5.3266	-5.4558	-5.2517	-3.5288	-5.4059	-4.7902	-5.335	-5.3884	-5.3452	-3.4093	-4.5302	-4.5394	-6.8789	-4.0563	-5.0568	-4.5694	-4.6045	-4.8166	-4.9241	-4.0146	-4.953	-5.8178	-4.6479	-6.27	-5.2616	-4.3126	-4.8479	-5.3023	-5.3107	-4.2288	-4.3105	-5.7211	-6.365	-5.3086	-3.7266	-4.1125	-5.5461	-3.1748
-1.0379	-0.97185	-0.65506	-1.1644	-0.71314	-1.4988	-1.9672	-0.59208	-0.98281	-2.0099	-3.5227	-1.0074	-1.5155	-0.93914	-1.8794	-3.2486	-0.26767	-3.1901	-1.642	-0.26614	-2.2324	-2.5352	-1.4381	-1.584	1.1262	-0.0027606	-0.1542	-1.8462	-2.5716	-1.2037	0.24671	-1.2438	-0.26977	-0.037036	-0.53479	-1.2642	-1.4054	-2.3522	-0.96893	-0.78408	-0.6111	-1.2056	-2.4257	-1.3435	0.59363	-1.4831	0.054749	-1.0404	-1.7503	-2.1802
-2.5143	-2.5616	-1.9189	-3.0159	-2.6981	-2.5993	-2.5744	-1.1952	-2.6167	-2.2004	-3.4063	-0.77794	-2.6767	-2.9874	-3.3679	-2.8367	-3.4536	-4.0831	-1.4144	-2.9008	-2.4794	-2.1996	-3.7035	-2.3166	-2.9953	-2.2898	-3.1706	-4.0294	-3.8182	-2.1735	-2.7911	-3.1958	-2.5959	-1.0176	-2.267	-2.1847	-0.83469	-3.5654	-2.1611	-0.66015	-3.3875	-2.2489	-2.4738	-3.1193	-4.5465	-2.1148	-2.5268	-3.069	-1.6085	-2.669
5.2665	6.5531	6.3517	5.7411	4.6512	6.0571	5.4398	5.1274	5.4813	5.949	3.9875	5.6655	5.752	4.7409	6.1265	7.7418	7.1391	6.0252	5.2489	6.1834	5.5446	6.3916	5.2941	6.1792	5.4457	5.6818	6.6198	6.5092	6.6413	5.4392	5.5193	3.9131	6.2175	5.1283	4.6939	4.9063	5.3829	6.4089	6.6582	5.1194	4.9815	6.6655	3.6515	6.0774	4.424	5.9409	5.8518	6.0347	5.7573	6.5665
-0.56487	1.0727	-0.4368	-0.8856	1.0423	-0.4078	-1.3984	0.14296	-0.34695	0.038109	1.1434	-0.73973	1.3309	0.17824	0.41958	-0.386	0.19524	0.11173	-0.72158	1.6222	-0.22567	-0.24075	1.5511	-1.2294	-0.37826	0.4482	0.34502	1.2957	-0.91184	-0.12783	1.6785	-1.0791	-0.38178	-0.14795	1.0438	0.74635	-0.56263	1.5646	0.0079353	1.8887	0.4109	1.0549	-0.30203	0.25586	-0.69825	-0.11627	-1.5914	0.38233	1.2579	0.88095
2.7373	2.3917	3.588	2.2784	2.5019	2.1329	4.3936	3.4734	5.3194	1.5919	2.6471	3.3602	4.4044	4.1561	3.5872	2.907	4.6128	2.303	3.4786	2.9545	3.924	1.7734	3.5014	2.6693	2.864	0.53133	2.6488	5.5401	1.6665	4.7332	4.0758	2.3987	3.4178	2.7329	3.5772	3.0385	3.4433	2.7877	2.4168	3.1787	4.5304	2.4794	3.4232	2.5174	3.2498	3.6253	2.7206	3.7984	2.7339	2.8124
-15.028	-13.949	-13.905	-15.046	-14.032	-15.003	-13.941	-14.074	-15.305	-16	-13.175	-12.89	-14.064	-14.663	-14.356	-14.678	-13.887	-14.225	-15.787	-14.361	-13.233	-13.605	-14.703	-14.529	-15.159	-15.17	-13.845	-13.777	-14.921	-14.943	-14.691	-14.674	-14.702	-14.337	-13.986	-14.483	-14.901	-14.657	-13.615	-14.609	-14.264	-14.288	-14.341	-15.351	-15.161	-15.233	-15.413	-15.757	-15.397	-14.92
-8.1419	-7.225	-8.9336	-9.3951	-7.7578	-8.7262	-9.9434	-10.141	-8.5733	-8.1592	-9.9728	-8.33	-9.2761	-9.8984	-9.8616	-11.122	-9.6382	-8.7346	-8.5339	-9.7938	-9.9307	-8.87	-8.7276	-10.147	-9.6281	-8.2572	-9.267	-8.4489	-9.8353	-8.3249	-9.4979	-8.349	-9.7236	-8.589	-9.1605	-8.2765	-9.7066	-8.3847	-9.4074	-9.1295	-8.4844	-9.3054	-6.8855	-10.591	-11.868	-9.9569	-9.6246	-7.32	-9.3025	-9.2897
-4.1543	-3.9854	-3.0778	-2.7225	-3.3928	-1.868	-3.6622	-3.9176	-4.6722	-3.3688	-2.8004	-4.1465	-2.6073	-5.3626	-2.1037	-4.1659	-4.9036	-4.4631	-4.6702	-4.9015	-4.5234	-4.0485	-3.227	-3.1705	-5.317	-4.4214	-2.468	-4.2495	-4.5397	-4.1728	-3.0239	-2.9611	-5.3329	-4.4721	-4.3056	-2.4911	-4.0464	-3.04	-5.4557	-2.2849	-3.1149	-3.5366	-2.378	-3.8714	-3.9292	-2.4883	-3.7595	-2.5053	-3.8305	-2.7955
7.9676	7.2701	6.9498	6.1618	7.9322	7.0759	6.9722	5.7611	7.2206	7.6075	7.0589	7.8162	6.9487	7.4321	7.6298	6.3376	8.8365	8.3207	7.0513	7.5161	8.6704	6.2106	6.4843	7.287	7.6479	7.1814	7.4304	6.3557	7.3811	5.5344	6.792	6.043	6.5931	6.4644	7.1853	5.9803	6.9571	6.9985	7.2883	7.8413	6.1854	8.4232	7.0634	7.4388	7.3349	5.4143	7.4716	9.2695	7.8058	7.3114
-13.133	-14.479	-14.61	-13.835	-13.826	-15.543	-14.25	-14.277	-14.399	-15.185	-14.958	-14.644	-14.991	-14.54	-15.091	-15.813	-15.462	-13.625	-14.615	-13.768	-15.25	-15.36	-14.38	-13.078	-14.081	-14.144	-14.394	-15.401	-15.149	-13.838	-14.927	-16.304	-14.365	-15.58	-14.418	-14.904	-15.321	-14.981	-15.319	-14.095	-13.578	-14.461	-13.952	-12.877	-13.999	-15.202	-14.936	-13.642	-14.258	-13.345
2.1201	0.60795	-0.6107	-0.019278	0.22327	0.82104	-0.77048	1.359	0.90348	0.75312	0.1514	0.55875	0.56079	-0.5785	1.0585	-0.077475	0.66252	-0.61702	-0.38205	-1.6404	0.32606	-1.1847	0.086288	-0.4596	1.354	-0.20264	-1.0261	0.45129	-0.15744	-0.33984	-0.078926	0.51323	0.23497	0.32072	0.57885	-0.013568	-1.153	0.4788	-0.080366	-0.73097	-1.8169	-0.34685	0.37132	-1.2268	-0.76837	-0.14187	0.12685	0.55574	0.21889	0.53164
-1.0907	-0.99974	-1.5488	-0.67406	-1.5473	-0.7969	-2.2658	-1.2495	-1.4736	-1.5715	-0.73978	-0.88096	-3.2388	-1.0975	-2.7872	-0.46308	0.041204	-1.1379	-2.5491	-1.1702	-1.0479	-1.121	-1.0149	-1.073	-1.5405	-1.8221	-0.99598	-0.7372	-1.9202	-0.60252	-1.4825	-2.165	-3.08	-2.5403	-2.0635	-1.7668	-0.82072	-2.0859	-1.0172	-1.3143	-1.7241	-1.1017	-1.0638	-0.20869	-1.1104	-0.13945	-0.56429	-2.5559	-1.9935	-0.55125
-2.2502	-2.1215	-2.0391	-0.94423	-2.1906	-0.59739	-0.66318	-3.525	-1.6903	-1.0226	-2.4681	-0.47928	-1.0473	-1.7675	-1.5026	-1.0085	-1.396	-2.1253	-2.3174	-2.1636	-1.1802	-1.0167	-1.929	-1.3103	-0.8471	-0.84214	-1.7199	-1.1653	-1.5701	-0.96157	-2.3383	-2.7389	-2.3089	-1.0527	-2.2614	-1.5359	-0.69946	0.44272	-3.0197	-1.3533	-1.4376	-1.4553	-0.45832	-0.24333	-0.61841	-2.3869	-1.5069	-1.7703	-1.2611	-1.0207
-0.12286	-0.19357	-2.1026	-0.93832	-1.6402	-0.91184	-1.5824	-0.6787	-1.5877	-1.7954	-1.5173	-1.5555	-0.59607	-1.999	-2.0125	1.7279	-1.9497	-0.75021	-2.712	-2.1436	-0.91218	-1.7525	-1.4994	-1.2354	-0.78693	-2.792	-0.2462	-2.6609	-0.92588	-2.2845	-3.4515	-0.94791	-1.5681	-0.64169	-1.4193	-0.064932	-1.2986	-0.70422	-1.7397	-0.9668	0.1549	-0.92113	-2.3205	-0.67369	-1.1296	-1.5823	-0.93397	-2.3073	-1.9198	-0.093368
-10.094	-11.473	-9.5397	-11.157	-10.43	-11.123	-9.3927	-9.129	-12.748	-10.665	-10.702	-9.9935	-9.0892	-10.683	-9.458	-10.054	-10.291	-9.3375	-10.281	-10.884	-11.521	-10.989	-11.567	-9.5194	-9.0875	-10.769	-9.8789	-11.187	-10.162	-12.22	-13.298	-10.488	-10.101	-10.299	-12.179	-10.69	-10.591	-10.517	-10.382	-11.431	-11.459	-8.9098	-11.162	-11.708	-10.038	-11.656	-9.8592	-7.814	-9.3261	-10.811
-4.0544	-2.8528	-3.513	-3.659	-3.7648	-3.9211	-2.1646	-6.1593	-5.3655	-4.0135	-5.6449	-4.2427	-5.109	-3.8949	-1.8218	-4.3041	-4.1464	-2.1805	-3.7393	-5.1805	-3.8622	-3.0999	-3.5021	-4.7118	-4.5359	-3.4593	-3.6641	-4.1218	-4.4038	-3.6604	-4.989	-3.4182	-4.0687	-4.9205	-5.3806	-6.1278	-3.4151	-4.0732	-3.8558	-2.9041	-3.0595	-5.8546	-6.0892	-5.5407	-3.5911	-3.4956	-4.1588	-5.1648	-4.6417	-4.3311
-13.294	-14.377	-14.319	-14.036	-11.185	-12.16	-13.192	-13.21	-10.728	-13.079	-12.035	-12.815	-13.023	-11.402	-13.209	-12.267	-15.116	-13.817	-13.847	-11.687	-11.424	-13.663	-12.643	-12.751	-13.71	-13.909	-13.063	-14.029	-12.978	-13.92	-13.039	-13.238	-13.5	-14.21	-13.63	-12.494	-13.339	-13.177	-13.338	-13.12	-13.032	-12.989	-12.741	-14.637	-14.012	-12.761	-13.751	-12.038	-12.248	-13.535
-0.82628	-2.8122	-2.7832	-4.5266	-2.0284	-2.3254	-1.1953	-2.4719	-3.0544	-3.7569	-1.0166	-3.091	-5.1062	-3.0961	-2.9285	-4.1899	-2.0623	-3.4523	-2.29	-4.1241	-4.5182	-3.1516	-2.9553	-3.4886	-3.2109	-2.7847	-1.53	-2.7329	-3.116	-2.0321	-3.4499	-2.6051	-2.8532	-2.9947	-4.6322	-3.5455	-2.6159	-1.9542	-1.1952	-3.2498	-2.6437	-3.6488	-3.3085	-3.2642	-1.5054	-1.937	-3.3628	-4.602	-3.7821	-3.5701
-3.6441	-4.3706	-2.5329	-3.1987	-2.3061	-3.5058	-2.5192	-2.7344	-4.144	-2.4234	-3.7628	-3.2169	-3.6996	-4.0535	-3.6222	-3.7259	-2.0771	-4.9457	-2.9988	-4.2523	-1.4763	-4.4751	-4.312	-2.0116	-1.8994	-2.869	-4.0357	-3.3171	-3.5212	-3.9076	-1.8259	-2.2132	-3.682	-3.1553	-1.926	-3.7779	-5.1285	-5.6428	-3.1511	-2.6605	-2.4238	-2.5285	-3.4278	-2.9552	-2.5833	-5.1772	-4.2602	-1.845	-3.01	-3.4758
-1.9956	-4.7857	-4.2697	-3.6826	-3.8775	-4.6889	-5.2805	-2.7977	-3.805	-4.0234	-3.4746	-5.6172	-3.7051	-4.4723	-4.4845	-4.0302	-3.6127	-1.3675	-3.1685	-1.9669	-3.1279	-3.3325	-2.9511	-4.2667	-1.3918	-3.3331	-5.8568	-3.8896	-3.925	-3.4205	-4.9513	-3.8628	-4.0104	-4.8822	-3.435	-3.2811	-3.0998	-2.9879	-3.9941	-3.4817	-4.5867	-3.8587	-2.5567	-3.6605	-3.6085	-3.9954	-2.8251	-3.8596	-4.4208	-4.0214
4.5209	2.6621	3.1442	4.7916	4.328	4.9181	5.6514	5.2567	4.9608	4.059	5.7816	3.3495	5.2922	3.6277	3.3844	3.8853	4.6657	4.8556	4.3061	5.0187	3.4132	3.4229	4.9733	4.5608	4.3949	4.4741	5.5811	5.7911	4.2263	3.5277	3.6975	3.1397	4.0097	4.3167	4.1655	3.5603	4.8434	3.3422	5.7163	3.6926	5.853	5.4483	4.8067	4.2152	3.0574	3.989	3.3459	4.6395	2.9335	4.1499
-4.6569	-3.9424	-4.9732	-4.5413	-4.8398	-4.3639	-4.4218	-3.1261	-4.0311	-4.0232	-4.5881	-6.0002	-4.7676	-4.0031	-4.5942	-4.9503	-5.76	-3.5772	-3.8486	-3.1367	-4.0622	-3.7836	-3.3045	-4.1918	-4.4485	-3.8488	-4.1548	-4.5177	-4.7903	-2.0075	-2.7037	-6.655	-3.9566	-3.7415	-3.6545	-5.0881	-4.3136	-3.5036	-4.8994	-4.2328	-3.3748	-2.9402	-6.6672	-4.1501	-4.4522	-4.2377	-5.4834	-5.1615	-5.3978	-4.0727
-0.64317	-0.26312	-0.36428	1.031	-1.3016	-0.65767	0.37275	-0.030704	-0.72881	1.2566	-0.0252	-1.2057	0.68026	-1.6467	0.46654	-0.83996	-0.39031	0.55172	-0.6426	-1.1062	-0.2724	-0.60344	0.57341	-1.3267	0.49867	0.24754	-0.11074	-0.0025872	0.20797	0.65841	-0.44439	-1.6976	-1.1961	0.054743	-0.20644	0.30188	-0.11416	0.077969	-1.3444	1.5453	-0.70471	0.083307	-1.0324	-0.89972	1.3775	0.54036	-1.1718	0.13685	0.41007	-0.24441
1.686	3.0851	2.8684	3.1106	2.7914	1.4455	2.118	5.0312	1.733	2.5434	1.9283	0.91437	3.347	1.1991	0.95104	2.4719	2.8916	1.8592	1.0064	3.041	3.2837	3.0912	3.8663	2.7979	2.9971	3.1226	2.0447	3.4218	3.847	2.5335	3.54	3.3323	2.077	1.4692	3.097	2.6296	1.6895	1.3492	2.1197	3.0667	2.906	2.28	3.3462	4.0769	2.6864	3.9724	2.2029	2.1521	3.7908	3.16
-6.0338	-5.0834	-4.8702	-4.6752	-4.6421	-6.0481	-6.3123	-5.461	-5.9372	-6.2821	-6.4825	-7.8033	-5.2984	-6.5987	-6.8985	-5.6037	-6.8419	-6.2463	-6.3031	-3.8975	-7.133	-5.2044	-4.8387	-5.7573	-3.7061	-5.6602	-6.0678	-5.02	-5.9591	-5.9446	-6.5665	-5.9277	-4.5625	-4.9064	-5.2262	-4.0231	-4.5981	-7.4927	-5.4011	-5.6372	-4.7358	-5.7506	-5.428	-6.1238	-4.8968	-4.5589	-6.8255	-6.5654	-6.8031	-5.2429
1.7642	1.3774	2.3613	2.3069	1.8767	2.29	1.7547	-0.10528	0.05435	-0.21957	1.7716	0.87629	2.9736	2.513	1.2092	-0.34486	1.6114	-0.16039	3.1006	0.9068	1.1826	1.6628	3.4906	1.0266	2.2669	1.4138	1.1766	1.3626	0.63173	2.855	1.4774	1.1429	1.7214	2.0204	2.3213	2.5653	1.4256	0.51149	1.7643	0.63991	1.5894	1.3185	1.7433	0.57828	3.533	-0.32125	1.9428	1.3089	0.60989	1.5159
1.9785	0.35361	2.2515	0.61254	2.018	0.57994	0.49241	1.6698	1.6929	1.8896	1.8542	1.7162	1.8757	1.9099	1.4593	2.247	1.0203	0.82883	0.75307	1.3301	1.3104	0.77556	1.1685	2.7248	2.3146	2.3721	0.61719	-0.42332	2.9105	1.1667	1.3228	1.0389	0.228	1.3603	2.0648	1.224	0.96624	2.5674	2.1254	-1.0788	1.5078	0.099893	1.1725	0.8786	0.85806	1.039	2.3864	2.268	1.8727	1.6869
-6.4757	-6.0848	-5.6006	-4.492	-4.1168	-5.3745	-6.1296	-5.6876	-5.3763	-5.8923	-5.502	-6.6525	-4.9601	-5.5955	-5.6084	-5.4767	-5.5488	-5.9882	-5.9774	-4.2557	-6.2027	-5.3254	-6.0616	-5.1935	-6.9597	-5.9145	-5.9924	-6.797	-6.0353	-6.0582	-5.9069	-8.5984	-6.2629	-6.2263	-6.6685	-5.3623	-5.2412	-4.5498	-6.7105	-7.0319	-4.2552	-5.6809	-5.7439	-5.8667	-6.1392	-6.7924	-5.8424	-4.9433	-5.6945	-6.0944
-4.7734	-4.8714	-5.2706	-5.1892	-5.2926	-5.9882	-3.979	-3.9592	-5.4888	-7.18	-4.6907	-2.5382	-4.5237	-4.1695	-3.9321	-3.7214	-5.0399	-5.5745	-4.7607	-3.5796	-3.889	-5.1324	-5.8798	-5.4081	-5.3276	-5.3771	-5.4278	-5.6895	-4.6201	-4.0387	-3.7128	-5.423	-4.3352	-6.2869	-5.1033	-5.073	-5.4168	-5.4467	-6.1028	-6.5425	-3.9697	-6.6186	-4.5358	-5.9873	-4.2982	-5.0184	-5.7053	-5.0649	-6.0106	-4.9464
-14.306	-12.177	-12.116	-12.241	-14.603	-13.855	-13.715	-12.049	-14.508	-13.294	-13.463	-13.382	-12.122	-12.767	-13.933	-14.126	-14.809	-12.18	-14.176	-13.48	-14.91	-13.043	-13.243	-13.474	-12.83	-12.785	-13.261	-11.541	-12.993	-12.87	-13.142	-14.032	-13.267	-12.802	-12.678	-13.788	-10.704	-12.369	-11.85	-14.856	-11.613	-12.576	-14.441	-13.488	-14.948	-12.528	-14.006	-13.088	-12.209	-13.102
-13.926	-12.502	-10.073	-12.01	-12.609	-12.589	-12.827	-11.038	-9.7395	-10.17	-10.514	-11.099	-10.789	-12.98	-11.382	-11.194	-12.582	-11.31	-12.282	-13.369	-11.376	-13.114	-11.112	-10.363	-12.083	-11.914	-11.349	-12.939	-12.623	-10.064	-9.5388	-12.357	-11.521	-11.068	-10.139	-12.193	-10.877	-10.089	-10.184	-10.176	-11.314	-12.781	-11.696	-11.734	-11.786	-12.053	-9.8026	-12.127	-11.836	-11.741
-9.7282	-11.236	-10.27	-9.1902	-11.166	-9.5506	-10.335	-10.759	-10.309	-11.463	-11.354	-9.8841	-11.605	-9.9341	-10.746	-10.165	-10.323	-10.868	-8.003	-9.7484	-11.023	-9.6814	-10.092	-11.112	-9.971	-10.845	-10.21	-10.325	-10.85	-11.405	-10.884	-11.384	-10.487	-9.5103	-11.294	-10.02	-11.109	-9.0147	-9.6972	-9.5985	-9.2868	-9.7929	-11.002	-11.098	-11.033	-10.42	-10.125	-10.438	-10.239	-8.9497
-14.615	-13.727	-13.642	-16.154	-12.87	-14.525	-14.23	-13.83	-14.435	-14.749	-15.389	-15.168	-15.054	-12.884	-13.414	-13.202	-16.144	-15.794	-15.432	-15.006	-15.46	-15.669	-15.124	-12.432	-12.946	-14.716	-14.332	-14.328	-15.455	-15.028	-13.333	-14.855	-15.419	-16.017	-16.895	-15.354	-15.266	-15.106	-16.827	-14.275	-15.035	-15.475	-13.856	-16.221	-15.29	-15.281	-14.46	-12.766	-14.793	-14.482
-3.8278	-4.2458	-2.63	-3.3097	-4.6255	-3.2362	-3.014	-3.5811	-4.0553	-2.7013	-2.7351	-4.8692	-2.2803	-4.224	-3.5492	-2.9838	-4.095	-3.2181	-2.7053	-4.1413	-2.8213	-4.3948	-3.2612	-4.2757	-2.43	-2.8402	-4.3204	-3.81	-2.0129	-3.1073	-3.2345	-4.4729	-4.0461	-3.1427	-1.5802	-4.8196	-1.8046	-3.4469	-2.8098	-2.6994	-3.1977	-4.9813	-3.6936	-4.8108	-3.3769	-3.8464	-2.8731	-3.7407	-3.7875	-5.3294
7.555	7.0591	8.2136	7.3069	7.3969	7.2777	6.6284	8.5214	8.3111	6.2823	7.7475	6.8531	6.7506	8.2149	7.907	6.0936	6.3182	6.9595	6.1484	7.792	7.596	6.0953	5.9195	7.476	6.0811	4.9793	8.0665	5.5564	7.1132	6.2942	7.8505	6.7606	5.7239	5.3839	6.917	5.3633	6.7199	7.0164	8.6029	6.9358	6.9091	7.155	7.6589	6.4108	6.776	5.8613	5.6149	7.8141	7.1612	8.3208
-12.884	-12.419	-12.29	-12.461	-14.345	-11.506	-11.825	-11.252	-10.868	-11.054	-11.574	-12.484	-11.581	-11.322	-10.323	-12.148	-12.942	-12.374	-12.282	-12.119	-12.687	-10.475	-11.391	-11.881	-12.419	-12.121	-12.832	-12.083	-10.936	-12.046	-11.867	-10.955	-12.058	-12.3	-11.073	-14.003	-12.755	-12.658	-10.975	-12.169	-12.925	-10.63	-10.995	-11.103	-12.264	-12.5	-10.86	-12.086	-13.4	-11.521
1.4321	0.94977	1.4993	1.431	1.3649	2.8992	0.7665	2.0017	2.1024	0.56238	1.5651	-0.97153	0.46074	0.42334	0.64727	2.4437	0.60271	1.8894	2.0048	2.1585	2.1369	3.1221	2.0071	1.1107	1.4696	1.8439	1.4948	2.2742	2.6085	2.0929	2.2663	1.4564	1.2987	1.8896	1.1133	0.94315	1.6176	1.5193	1.5029	0.58716	0.36208	3.0734	2.0999	2.2927	2.5201	2.1934	0.94996	1.2748	1.9347	0.22068
4.5759	4.7221	4.149	3.5386	2.6474	4.2263	5.1536	3.9781	5.5252	3.4326	4.6321	3.9615	3.424	4.007	4.0101	2.8045	4.1415	5.2224	4.3565	3.5799	4.2618	4.4995	4.0289	3.5228	5.1516	4.6282	3.7182	6.0633	3.8511	4.9981	5.2108	4.3593	4.0547	4.3149	3.8215	4.7621	4.1937	5.2927	4.3302	4.2772	2.5705	3.5159	4.5933	4.5146	5.066	2.6845	3.5998	3.512	4.8617	1.9135
8.1353	8.1401	9.0408	6.812	6.8699	8.3022	6.9159	8.8298	8.9592	7.1697	6.8081	8.9751	7.9391	7.7751	10.33	6.3039	8.6271	8.1929	7.7764	8.7388	9.2019	8.8831	8.7933	6.8676	7.5916	8.3239	9.6356	6.8937	6.8922	8.473	7.3505	8.9799	6.3951	9.176	8.0746	6.9799	7.9067	8.2384	7.3785	8.3628	8.3623	6.8451	8.133	7.4401	7.398	7.1217	8.1358	8.9658	8.8502	7.199
-1.4946	-1.9456	-3.6686	-0.95801	-1.5858	-2.4828	-0.93985	-1.356	-1.3913	-0.33653	-1.0817	-0.64446	-1.5251	-2.1001	-1.9792	-2.0822	-1.3898	-2.2149	-1.8385	-0.71895	-2.4117	-2.385	-0.7719	-0.39958	-1.8825	-0.43069	0.45883	-0.83972	-1.1011	-0.61582	-1.6186	-2.6453	-2.5652	-1.1207	-1.1144	-1.318	-1.8405	-2.4334	-2.4797	-0.84902	-0.64766	-2.2687	-0.058454	-2.841	-1.3213	-0.069527	-0.301	-0.82631	-0.94083	-1.6928
-2.9296	-2.1697	-4.0819	-3.5514	-4.8046	-3.8323	-3.5243	-3.9434	-4.8481	-1.7126	-3.0973	-2.6297	-1.7255	-2.8453	-3.2523	-2.6387	-5.4149	-2.7743	-4.9049	-2.2407	-3.7603	-1.6824	-4.3127	-4.0478	-4.7977	-3.4101	-2.3164	-5.602	-2.0525	-3.7027	-4.4492	-2.751	-2.6191	-3.5065	-3.6535	-4.257	-2.8692	-3.7853	-4.601	-3.5211	-2.1428	-3.3082	-2.4577	-2.9329	-4.9265	-3.469	-2.3451	-5.4145	-1.7263	-3.7264
-4.9251	-5.6973	-5.8153	-6.2693	-4.3806	-5.5711	-4.2094	-5.8515	-6.2448	-6.1403	-5.9354	-5.0222	-6.1227	-6.7148	-5.2655	-5.7625	-6.8667	-5.5342	-5.5497	-5.8199	-6.0784	-5.5046	-6.6684	-6.5618	-5.2435	-6.2021	-5.1452	-7.1517	-6.9506	-5.8937	-5.2641	-5.5984	-6.4595	-5.4879	-4.8932	-5.9943	-6.2656	-5.8792	-5.6515	-6.0126	-5.6755	-4.7779	-6.0611	-6.4987	-5.139	-5.2997	-6.3112	-4.211	-5.2724	-3.9508
-0.74449	1.2882	-0.50918	-0.68126	0.75323	-1.9152	0.44305	-0.16184	1.5428	0.97061	-0.75896	-0.49207	1.4661	0.78488	-0.43333	0.23879	0.17502	0.068435	-0.36812	1.5125	0.038596	-0.68165	0.97729	0.27235	0.35773	-1.2339	-0.23765	0.14054	-0.83867	1.0845	-1.2474	-1.9217	-0.36214	-0.069024	-0.078769	-1.065	0.95692	0.90653	-1.3506	-0.68578	0.96838	-0.1286	0.1916	1.3168	-0.43754	-0.42226	-0.26101	0.388	-0.4323	0.12759
-5.7713	-5.0477	-7.1863	-4.5943	-4.2041	-6.1204	-6.3206	-6.8803	-6.9783	-6.3353	-6.8627	-6.3381	-7.0555	-5.2587	-6.2993	-7.1792	-5.4416	-6.5082	-7.3814	-5.2304	-7.1256	-7.2347	-6.1773	-5.6867	-5.6129	-8.6224	-7.3188	-6.6468	-6.5691	-6.3743	-7.0481	-6.3661	-6.0674	-6.9325	-6.4546	-6.3702	-6.5219	-7.4753	-7.373	-6.1854	-6.7594	-5.9581	-4.3352	-7.7221	-6.8283	-5.7152	-6.2095	-6.6988	-6.8717	-5.0158
-1.5585	-3.1301	-0.99402	-3.1625	-1.9088	-2.6001	-1.302	-3.1884	-3.0988	-2.2479	-1.1017	-1.5375	-3.1042	-1.175	-1.3421	-0.78555	-3.8589	-4.0558	-2.6335	-3.2496	-2.5036	-2.9031	-3.4786	-1.7278	-3.0847	-3.1249	-2.6825	-2.3146	-2.3249	-2.6369	-3.1331	0.65102	-3.4131	-2.8385	-2.8646	-2.8772	-3.7498	-2.818	-1.5541	-2.1637	-1.6335	-1.96	-2.2638	-2.5573	-0.72186	-2.9405	-2.5114	-1.5659	-2.0603	-3.1447
-2.7238	-3.8239	-3.6076	-3.4588	-4.2887	-2.782	-2.6541	-4.8036	-4.7426	-3.0177	-3.1457	-4.6388	-3.1993	-3.6266	-2.8459	-2.383	-3.6726	-3.5212	-3.7993	-3.3307	-3.849	-3.8521	-3.1349	-3.7748	-4.6342	-2.4965	-1.9391	-4.9001	-4.3681	-3.2663	-3.8651	-4.3211	-3.5582	-3.8177	-2.6269	-3.5585	-4.3547	-2.669	-3.8882	-2.7772	-3.4604	-3.439	-3.7288	-4.5968	-3.619	-2.7268	-1.5699	-2.2087	-3.4373	-3.3995
-4.5619	-6.2822	-3.0577	-5.2846	-4.7077	-4.1019	-4.5598	-5.1172	-4.1008	-3.4945	-4.3886	-4.6779	-3.6319	-3.1401	-4.5023	-4.6408	-3.7987	-3.9878	-6.099	-3.6377	-3.1655	-2.1587	-4.1216	-5.569	-3.1783	-4.559	-5.853	-3.9225	-5.0447	-3.1402	-4.518	-5.4554	-5.3864	-5.4656	-3.8387	-3.6176	-4.652	-5.5539	-5.1391	-3.8673	-2.2059	-4.0785	-6.0374	-3.774	-3.2953	-3.904	-6.2392	-4.1	-5.3877	-4.0432
-9.9657	-9.785	-9.7516	-12.25	-12.432	-10.219	-9.1483	-7.9421	-12.181	-13.501	-11.323	-10.534	-10.881	-11.419	-9.7735	-11.779	-9.6695	-10.12	-11.381	-11.9	-10.102	-9.7982	-9.0189	-10.718	-8.7214	-11.228	-10.794	-10.696	-10.618	-10.552	-11.675	-10.662	-9.7759	-10.132	-12.517	-10.67	-11.185	-11.228	-10.196	-9.615	-11.166	-12.68	-11.805	-10.417	-10.875	-11.933	-9.4366	-10.537	-10.548	-10.435
-10.619	-11.106	-10.407	-13.173	-12.204	-11.384	-10.214	-12.58	-12.559	-11.208	-11.679	-11.923	-11.364	-10.301	-13.307	-12.147	-10.931	-12.549	-11.883	-12.931	-11.866	-13.072	-12.986	-12.924	-12.653	-11.219	-11.969	-11.084	-11.659	-11.797	-12.06	-12.328	-11.567	-10.621	-11.758	-12.211	-11.176	-12.87	-11.767	-10.838	-11.918	-11.88	-12.072	-10.96	-11.492	-10.61	-12.39	-11.903	-12.167	-10.764
-10.329	-10.6	-11.705	-12.208	-11.482	-9.09	-9.6181	-11.858	-12.192	-12.567	-11.306	-10.681	-12.168	-11.11	-9.3855	-10.645	-10.701	-10.615	-9.7574	-10.873	-11.387	-10.656	-12.192	-10.158	-12.583	-11.071	-11.444	-12.036	-12.412	-11.478	-9.7299	-10.3	-9.6011	-10.878	-10.863	-12.032	-11.106	-10.905	-11.303	-11.493	-12.734	-9.5684	-11.618	-8.9778	-10.009	-9.9632	-10.342	-11.915	-13.409	-9.5227
-10.198	-9.867	-8.9602	-10.323	-10.015	-10.574	-10.288	-12.553	-8.9362	-10.221	-9.3166	-10.735	-10.09	-8.5153	-10.145	-10.389	-9.9381	-10.394	-9.7484	-8.9339	-12.123	-11.846	-9.8793	-10.041	-10.5	-9.2664	-8.669	-11.926	-11.628	-11.061	-9.6311	-9.5938	-9.483	-11.015	-9.3196	-9.4506	-10.193	-9.8208	-12.038	-9.2756	-9.9441	-8.7489	-10.551	-10.411	-10.875	-8.1744	-10.301	-9.6864	-9.1865	-10.091
-20.159	-19.356	-18.357	-21.3	-20.635	-19.236	-22.218	-22.374	-20.831	-20.892	-20.071	-21.161	-18.362	-19.954	-19.758	-19.594	-20.439	-19.615	-22.633	-20.641	-21.75	-21.449	-22.289	-21.161	-22.155	-20.894	-20.776	-21.947	-20.018	-19.546	-20.409	-21.61	-23.139	-21.501	-18.919	-21.386	-20.426	-21.184	-20.143	-19.592	-21.653	-19.818	-21.092	-21.718	-19.809	-20.961	-20.266	-21.591	-21.329	-20.573
-2.0018	-1.6094	-1.5714	-1.4315	-1.7577	-0.32617	-1.4893	-1.2609	-1.97	-0.72903	-1.8059	-1.6471	-1.5049	-1.6207	-0.89704	-2.8943	-1.2789	-0.061262	-0.58119	-1.7348	-0.91274	-1.74	-1.7047	-0.77327	-2.0589	-2.1767	-2.3524	-1.2198	-1.3989	-2.1858	-1.4776	-2.7493	-1.7643	-1.3368	-1.4296	-1.2953	-0.79916	-1.1635	-0.7061	-0.86736	-1.2717	-1.8154	0.11098	-1.9049	-1.3718	-2.0925	-2.3057	-1.1975	-0.18239	-2.3078
-11.543	-12.243	-11.076	-12.709	-10.626	-11.358	-11.467	-9.8791	-12.955	-9.5094	-10.104	-9.9185	-11.214	-11.295	-11.209	-11.035	-12.623	-11.308	-9.5432	-12.095	-12.105	-11.919	-11.379	-12.325	-11.775	-10.932	-10.872	-12.581	-10.617	-12.018	-10.491	-12.431	-12.037	-11.676	-10.374	-11.809	-10.916	-11.304	-11.847	-11.747	-10.547	-11.531	-11.541	-11.919	-12.307	-11.717	-10.87	-9.7807	-10.88	-10.55
-5.8072	-5.8673	-4.1087	-6.4932	-4.4013	-7.2786	-4.5147	-4.846	-6.6764	-5.201	-4.4926	-4.2918	-4.5104	-5.059	-4.725	-5.449	-5.0203	-6.3916	-3.9036	-3.2319	-5.2973	-5.8036	-5.1552	-4.9491	-5.8388	-5.5256	-4.8474	-5.5836	-3.6072	-5.9236	-5.7994	-3.744	-3.2472	-5.3196	-6.7261	-4.7624	-4.4101	-5.6892	-4.6124	-4.4053	-5.6819	-5.7484	-4.5597	-5.2742	-4.0438	-5.9638	-6.0383	-5.8607	-7.0776	-5.1919
-0.0051686	-1.2967	-1.1179	0.32518	-0.22944	-0.4073	-0.8289	-0.38467	0.5829	-0.39443	0.89027	0.68318	1.3013	-0.96087	0.16439	0.4005	-0.86526	1.5152	0.5196	-0.10886	1.2017	-0.35894	-0.81702	-1.1348	0.59339	0.17821	-1.5016	0.75911	-0.50858	0.018622	0.71519	-0.54417	-0.14	-0.65568	1.4408	-1.1093	0.44496	-0.61383	-1.6462	1.7045	0.54821	0.73441	-0.49467	1.1781	-0.16786	-0.65507	1.3195	-0.12414	-0.80449	-0.085478
-22.589	-22.992	-22.288	-23.679	-23.051	-22.676	-22.171	-21.977	-21.62	-22.77	-20.35	-21.701	-19.756	-21.901	-23.814	-24.029	-22.658	-22.901	-22.196	-21.848	-23.121	-23	-21.463	-22.67	-22.17	-23.69	-21.932	-22.393	-22.887	-21.883	-21.345	-21.639	-22.662	-22.169	-21.722	-19.765	-21.799	-21.951	-22.23	-22.022	-24.168	-22.925	-22.816	-21.766	-21.576	-22.323	-23.032	-21.674	-21.099	-21.924
0.26383	0.87005	0.84834	2.7364	0.70043	1.7298	0.77434	1.7397	2.8426	0.63042	1.4006	0.8715	0.53204	1.9006	1.0362	-0.10161	2.2468	0.53402	0.85876	2.9058	1.3177	1.7616	-0.26029	-0.35818	1.9277	1.5178	1.0774	1.701	1.758	0.98757	2.3548	-0.36233	0.38952	-0.34576	-0.47266	1.0087	0.2034	0.3597	1.2633	0.68755	2.0369	2.0491	0.75803	2.8871	1.2438	1.0621	1.5544	-0.031476	-0.92482	1.209
5.6797	3.9051	3.8687	5.5374	6.6136	6.5968	6.6893	5.3722	4.888	6.324	6.033	5.5251	4.6178	5.198	4.9284	5.1002	5.8036	5.529	4.7476	6.1653	5.1944	4.0255	5.4395	6.1623	6.1796	7.2286	6.2081	4.8168	5.7256	5.4573	5.6946	5.6901	5.6031	5.1535	6.0832	5.0816	5.2344	4.9512	5.7767	6.6917	4.9455	5.5391	4.7469	5.9869	5.7969	3.5149	4.0183	7.0765	6.495	4.0642
0.5564	0.7514	-0.30481	-0.041594	-0.38621	-0.62532	0.83242	-0.7412	-1.0436	0.092505	-0.4815	-0.86033	-0.1599	-0.83737	-0.39223	0.24644	0.47779	-0.77348	1.4431	-0.43139	-0.43058	0.70894	0.56121	-0.10431	-1.034	-0.1672	-1.9518	-0.11794	-0.91543	-0.95132	-0.52107	-0.066384	-1.4328	-0.0019787	0.24124	0.27619	-1.1006	-0.65515	0.44752	-0.61969	-1.8382	0.044638	-0.37578	0.91045	0.61936	-0.99138	-0.97991	-1.0017	-0.84579	-0.70336
-12.04	-11.66	-12.702	-13.905	-12.418	-12.661	-12.834	-12.989	-13.689	-11.983	-11.099	-13.753	-12.87	-13.529	-12.504	-13.037	-12.788	-12.175	-13.358	-15.112	-11.742	-13.817	-14.386	-15.02	-11.545	-13.876	-12.957	-11.521	-14.004	-12.848	-14.061	-12.807	-12.466	-11.481	-13.256	-12.69	-14.175	-12.038	-14.63	-11.429	-13.638	-12.14	-13.105	-13.792	-13.141	-12.626	-11.689	-12.298	-12.506	-10.938
-3.123	-3.0728	-3.3755	-4.0742	-4.9572	-2.5071	-4.2613	-3.6501	-3.3324	-4.1188	-2.8534	-3.8483	-1.6854	-4.3793	-2.3714	-2.8369	-4.101	-4.1065	-5.275	-2.5618	-4.5176	-1.7872	-2.7967	-3.9001	-2.2687	-5.0799	-3.7866	-3.5089	-2.6093	-2.9419	-5.5158	-2.248	-4.7377	-3.6482	-3.9311	-3.1554	-3.0271	-3.8596	-2.4162	-4.0119	-1.7053	-4.2119	-3.3782	-3.2757	-3.2507	-2.8896	-4.4398	-4.2659	-3.8109	-3.1358
-7.5915	-6.632	-7.9328	-7.6853	-7.7132	-6.8678	-6.5978	-6.6697	-7.4333	-6.9002	-7.6519	-7.7984	-8.0681	-7.6088	-5.7946	-8.3321	-6.8698	-6.9919	-7.5121	-6.9717	-7.0623	-7.1449	-7.3655	-7.3694	-8.8731	-7.0686	-8.4623	-8.2284	-7.6189	-8.2237	-7.6751	-7.2155	-7.1397	-7.8592	-7.0228	-7.4115	-8.254	-7.6537	-8.7679	-8.201	-7.6645	-6.2571	-7.3083	-6.7907	-6.7729	-7.1348	-7.4913	-5.4688	-9.1966	-8.5574
-5.9662	-5.8759	-5.6468	-2.3603	-6.0366	-5.5337	-4.9024	-4.4189	-6.3303	-5.0162	-5.1151	-5.2172	-4.9463	-4.0728	-3.8224	-7.0546	-5.1605	-6.8412	-3.0813	-4.5653	-5.1517	-5.8378	-6.0705	-4.9352	-4.0589	-3.3755	-4.2825	-3.8344	-2.9376	-6.994	-5.9532	-5.4585	-4.7381	-5.6619	-5.4123	-6.3329	-5.6326	-5.0282	-5.1372	-5.1722	-3.8083	-5.9126	-6.2399	-5.6499	-6.2888	-4.772	-5.4814	-6.5187	-6.4695	-4.7865
5.7761	4.4122	5.4057	3.6332	2.7267	3.3835	5.2497	3.3986	5.9829	3.5499	6.0871	2.9456	3.1047	6.3353	5.171	4.0543	4.7989	3.5633	2.9557	4.4234	3.5225	5.0825	2.9931	4.9122	4.2678	6.143	5.1134	5.3058	3.9647	4.4373	3.6455	4.9152	3.7179	4.7929	5.5514	6.3336	4.7575	2.8975	2.6526	4.5044	3.7471	5.0362	6.756	5.4652	3.7832	2.9958	3.818	4.7582	4.5408	5.3329
-2.0105	-2.4546	-2.2136	-2.0814	-1.9692	-1.5717	-1.9495	-1.5368	-0.0037453	-1.0625	-1.777	-1.8006	-0.65501	-0.015899	-0.33132	-1.2065	-2.5041	-0.037893	-0.88988	-1.7769	-1.1412	-2.0815	-1.0353	-0.44221	-1.4443	-0.63592	-3.1079	-0.77756	-2.3532	-2.4227	-2.1435	-2.0407	0.0039382	-0.79756	-2.152	-1.4505	-2.7315	-0.75431	-0.96415	-3.3879	-0.61694	-0.79097	-1.5903	-0.84297	-1.7231	-1.7951	-0.69347	-1.5235	-1.4878	-1.0753
0.28441	1.2825	-0.60861	0.50456	0.12167	-0.19334	-0.020234	0.12874	0.68339	-0.68137	1.0307	2.0938	0.1935	1.2957	-0.29015	1.1682	0.6832	0.22248	-1.0492	-0.15039	1.2561	0.71331	0.40997	-0.50953	-0.46111	-1.3124	1.6114	0.12264	0.18955	0.2154	-1.0169	0.38028	1.2844	0.38461	-0.40569	0.03594	0.016787	-1.2986	-0.18888	1.6455	1.9299	-0.70036	-1.6295	0.97464	0.37063	-1.5389	0.41697	0.068701	-0.31859	-1.2509
-12.956	-13.925	-14.064	-14.207	-12.799	-13.49	-12.392	-12.335	-12.324	-12.983	-13.32	-14.131	-13.261	-12.988	-14.039	-11.587	-12.394	-14.52	-12.765	-10.907	-13.553	-12.486	-12.756	-12.832	-13.264	-12.012	-12.338	-12.464	-13.636	-12.424	-13.375	-11.935	-13.717	-12.181	-11.507	-14.05	-13.24	-13.017	-13.101	-12.773	-12.364	-12.517	-12.931	-12.511	-12.216	-11.933	-12.726	-12.836	-13.988	-13.698
-13.66	-13.523	-14.958	-14.932	-14.78	-15.287	-13.325	-13.315	-14.184	-15.125	-14.242	-13.126	-14.062	-13.064	-15.141	-14.213	-13.585	-13.638	-14.486	-15.819	-14.724	-14.868	-14.397	-13.474	-13.885	-14.115	-14.491	-15.475	-13.344	-13.204	-13.722	-14.177	-14.447	-14.049	-14.677	-12.525	-14.231	-14.189	-12.946	-13.692	-14.258	-13.546	-14.132	-12.88	-13.772	-14.196	-14.005	-14.461	-14.881	-14.806
-0.35251	0.3304	0.32572	1.3741	0.019421	0.10496	1.0429	-0.42058	0.20299	-1.2801	-0.63073	1.0435	0.70675	0.48373	-0.81493	-0.39716	0.90623	1.7969	0.15978	0.12095	0.86766	-0.8012	0.89515	-0.18274	0.73666	0.56114	1.9695	1.1204	1.0452	0.69234	1.528	0.62591	1.5337	2.5915	1.2284	1.767	1.5663	2.2479	-0.71852	1.7181	0.18497	1.0703	0.59046	0.097866	0.4152	1.9153	0.37646	2.7962	0.63317	0.73378
-10.49	-12.504	-14.026	-13.292	-14.828	-11.658	-14.209	-12.122	-13.399	-13.395	-12.83	-13.737	-13.503	-12.119	-12.807	-12.592	-10.213	-12.071	-14.359	-12.073	-14.402	-13.174	-14.682	-12.223	-14.259	-13.115	-11.153	-14.678	-13.492	-12.596	-13.317	-13.952	-13.513	-12.096	-14.394	-14.445	-13.099	-12.822	-14.288	-13.01	-11.244	-12.956	-12.388	-14.964	-12.37	-14.166	-12.925	-13.006	-14.562	-14.982
-12.111	-11.125	-11.47	-11.275	-10.964	-9.4965	-11.189	-11.305	-11.355	-9.8654	-10.436	-11.695	-9.854	-10.884	-9.5007	-9.5192	-11.693	-10.785	-12.319	-9.8721	-11.054	-9.9274	-9.1196	-9.345	-11.584	-10.87	-10.61	-9.8017	-10.721	-12.115	-12.602	-10.419	-10.756	-10.47	-11.299	-10.579	-10.735	-10.076	-10.984	-10.764	-11.208	-9.9121	-10.83	-10.84	-10.001	-11.192	-11.77	-11.144	-11.078	-11.324
-0.57336	-1.0867	0.334	0.025465	-0.77408	0.48183	-0.38426	-1.1641	0.048307	-0.42928	0.024908	-1.2218	-0.26616	1.0923	1.4643	-0.93229	-0.68801	-0.0016618	-0.75487	-1.099	0.40068	0.41911	-0.18087	-0.72536	1.0026	-1.2089	0.95682	-0.83531	-0.5893	-1.468	1.1382	-1.7642	-0.013979	1.017	0.21452	1.1189	0.049244	0.1995	-0.53107	1.1045	-0.65596	-1.2711	-0.11726	0.85858	1.0046	-1.4077	0.69628	0.54164	0.84658	-0.02782
-8.2617	-8.3386	-8.0719	-7.5121	-8.8069	-8.5008	-9.2757	-7.0016	-9.7667	-9.2211	-9.3854	-9.3326	-7.4756	-7.8196	-9.3361	-9.4057	-10.613	-10.161	-9.2633	-9.7536	-10.256	-8.6421	-9.1533	-9.0488	-8.1743	-9.9271	-8.8106	-9.6214	-9.3311	-7.9343	-9.5329	-9.3224	-9.8581	-7.111	-9.2178	-9.6343	-9.1692	-9.7038	-8.9223	-8.9376	-9.0653	-9.4453	-10.445	-8.6317	-9.5175	-9.0741	-8.6426	-8.3703	-10.899	-7.9766
-10.911	-13.651	-11.587	-11.678	-9.7543	-11.262	-11.324	-12.983	-12.182	-11.585	-11.095	-10.282	-10.798	-11.376	-12.246	-12.097	-10.541	-11.644	-10.33	-11.564	-10.674	-12.678	-10.902	-11.236	-11.566	-10.937	-10.67	-12.451	-11.98	-11.494	-10.594	-10.343	-11.086	-11.494	-9.8408	-10.303	-11.249	-10.387	-12.32	-11.292	-12.117	-9.9799	-12.231	-12.467	-12.869	-11.025	-9.4357	-12.109	-10.89	-11.473
-12.638	-14.336	-14.204	-12.995	-13.639	-12.017	-13.025	-13.283	-13.775	-14.15	-14.043	-12.298	-14.4	-13.22	-13.129	-13.027	-12.755	-14.31	-13.204	-13.786	-13.602	-13.478	-13.909	-14.033	-12.589	-13.094	-13.57	-13.101	-13.854	-13.103	-14.776	-10.866	-12.648	-11.737	-12.213	-12.356	-14.061	-11.88	-12.844	-12.275	-12.532	-12.559	-12.992	-13.355	-13.521	-12.826	-12.314	-12.882	-13.859	-13.279
-22.516	-21.307	-22.323	-22.353	-22.921	-21.929	-22.747	-21.497	-21.73	-23.23	-21.67	-22.652	-21.809	-22.421	-22.08	-22.92	-22.242	-21.986	-20.781	-22.613	-21.005	-23.702	-21.315	-21.656	-22.028	-23.846	-23.925	-22.845	-22.917	-21.29	-21.887	-23.171	-22.755	-21.868	-21.299	-22.172	-22.047	-24.313	-21.807	-22.541	-22.774	-21.256	-19.596	-23.749	-21.757	-21.069	-22.677	-22.604	-23.058	-20.804
-2.7775	-3.575	-1.909	-3.7115	-2.3625	-3.1454	-3.9846	-2.9393	-1.2944	-1.5766	-2.9952	-2.363	-3.5006	-3.6773	-1.8342	-2.5352	-1.4282	-1.8533	-2.0264	-1.7301	-2.7244	-1.7365	-2.6307	-1.7556	-2.0234	-1.118	-2.0148	-2.6532	-1.795	-1.9142	-3.8439	-3.1242	-2.7095	-1.4836	-4.0945	-3.0547	-4.3696	-1.531	-2.7049	-3.0158	-4.0226	-0.77248	-1.582	-3.876	-1.8969	-2.2504	-1.7887	-1.4962	-2.8223	-3.1355
-1.1985	-3.0605	-0.11829	-1.3096	-0.92654	-1.5124	-0.50617	-1.3245	-2.2644	-1.9718	-0.074844	-2.8013	-0.2564	-1.9454	-1.27	-0.61956	-0.42358	-1.1485	-2.5455	-0.76853	-1.0294	-2.069	-2.1957	-1.5793	-2.325	-1.9805	-0.36074	-1.7609	-1.6478	-2.4839	-1.9547	-1.2315	-0.89884	0.028972	-0.26476	-1.0407	-2.2367	-1.4517	-2.6247	-0.4193	-1.5919	-0.52276	-2.6159	-0.86513	-1.085	0.43694	-1.9048	-2.6112	-0.49418	-2.167
-5.5085	-6.6328	-6.8655	-5.4442	-6.0764	-5.5693	-4.2692	-4.4078	-5.5069	-5.2915	-7.958	-6.2379	-6.8841	-6.0981	-6.0473	-3.8897	-5.4605	-4.1584	-5.3761	-6.0537	-6.5569	-5.2867	-5.7862	-6.0373	-4.7104	-4.5456	-6.0834	-5.3391	-4.9122	-4.9742	-6.2888	-5.288	-6.243	-6.1252	-4.7551	-4.6942	-4.7463	-5.5943	-6.1294	-6.4165	-6.0933	-5.8125	-5.1436	-5.1462	-4.754	-7.0688	-4.7663	-5.7794	-5.4107	-6.4179
-0.37907	-3.5302	-1.5418	-1.5982	-1.5565	-1.2088	-2.2862	-2.0673	-2.3225	-0.5139	-2.2263	-1.0084	-0.30229	-1.9287	-1.5447	-0.5763	-2.6459	-0.85833	-2.2344	-2.1797	-1.2974	-1.3358	-2.1419	0.19436	-2.8754	-0.3743	-1.8905	-1.6396	-1.0782	-2.094	-1.6532	-0.71687	-4.2515	-1.843	-1.3111	-1.4252	-1.8803	-2.0417	-1.9092	-1.0618	-1.8001	-1.7763	-1.4474	-2.5511	-1.8646	-1.7129	-2.6138	-1.2446	-2.6186	-1.4982
-14.4	-14.263	-13.484	-14.003	-17.104	-14.168	-13.099	-15.127	-14.839	-14.33	-13.659	-14.368	-15.827	-14.944	-15.025	-14.988	-15.19	-13.959	-13.758	-14.119	-13.862	-14.536	-15.743	-13.093	-14.844	-14.931	-13.914	-14.383	-14.819	-13.731	-15.043	-14.852	-14.484	-13.531	-13.854	-14.335	-15.065	-14.865	-15.721	-14.579	-14.291	-14.392	-14.502	-14.986	-14.801	-13.93	-15.047	-13.215	-15.021	-14.042
-3.9542	-5.7214	-4.1504	-5.9595	-3.3493	-3.4272	-4.4569	-4.1059	-5.1479	-4.5983	-5.8915	-6.345	-3.9561	-5.1929	-3.861	-4.9669	-4.232	-4.6671	-6.0208	-5.4697	-4.9342	-4.5972	-5.9852	-6.4912	-4.8083	-6.4288	-5.7104	-6.4199	-4.4153	-5.8838	-4.8266	-5.0336	-4.5277	-2.4012	-3.6202	-5.1163	-4.6707	-5.3213	-3.7969	-5.8068	-5.8169	-5.3302	-5.5866	-5.2856	-5.3971	-6.1868	-3.9779	-4.6851	-4.36	-6.1022
-0.62798	-2.5789	-0.59754	-2.0439	-0.68475	-1.7776	0.062956	-1.4823	-1.5463	-1.2515	-3.5293	-0.53207	-1.1999	-0.25507	-2.4984	-2.609	-1.8649	-1.0042	0.14108	-1.9968	-2.6784	0.0016941	-2.1836	-2.0203	-0.23552	-0.78958	-1.4412	-1.9506	-0.35627	-0.70533	-0.89565	-2.7544	-0.65167	0.33853	-1.8868	-0.5291	-1.6409	-1.5353	-0.6054	-2.697	-2.7713	-3.5056	-2.3095	0.22572	-2.9828	-1.6132	-0.85244	-1.3848	-0.47911	-0.83421
9.8627	8.0998	10.694	9.5389	8.0087	9.5764	7.6708	8.5971	8.2235	8.4873	7.7168	10.049	8.4352	9.0255	7.3514	9.5246	7.8729	10.075	8.7008	10.161	7.3022	8.8513	10.435	7.4182	7.6942	6.2359	8.5366	7.7309	9.5582	10.09	8.5079	10.823	7.8328	8.4198	8.5582	9.2297	9.3248	8.5816	9.9011	9.0873	8.0922	8.1852	6.2139	9.2508	8.6515	7.9998	7.8294	9.1391	8.8783	10.106
-14.852	-14.592	-13.12	-14.413	-13.968	-12.701	-15.113	-14.816	-14.433	-14.56	-13.867	-12.2	-16.416	-13.193	-12.536	-13.206	-14.02	-16.276	-14.267	-13.669	-13.149	-13.914	-14.253	-15.478	-13.809	-13.15	-14.54	-13.344	-15.037	-13.13	-14.456	-13.874	-15.217	-16.372	-14.857	-14.106	-14.809	-16.189	-13.97	-14.769	-14.957	-14.312	-14.861	-14.195	-14.649	-15.093	-14.868	-14.965	-15.262	-14.473
-10.384	-10.196	-9.862	-10.19	-10.529	-8.7169	-9.0555	-8.4298	-8.7097	-8.9633	-9.8424	-9.3636	-9.9429	-9.287	-9.3714	-8.8312	-9.2022	-10.018	-8.928	-9.3229	-8.9354	-7.5996	-11.193	-8.9637	-10.313	-9.9625	-8.3351	-9.402	-9.2333	-7.7598	-9.7513	-7.9147	-7.849	-9.4494	-9.1312	-7.9976	-9.7172	-9.3532	-8.5274	-9.8301	-9.6309	-7.7917	-9.1795	-8.7619	-8.4653	-9.4023	-9.78	-9.9851	-8.6688	-10.082
5.2453	3.2665	4.527	5.7419	3.6337	6.1233	3.5027	5.495	4.3644	4.686	3.9162	5.1797	4.2151	3.8626	6.2355	5.7004	6.4693	4.6175	5.1626	5.6493	4.8681	4.6966	4.9368	5.4079	3.9263	5.0851	4.428	6.1344	4.9012	4.9461	4.3053	5.1723	3.6627	5.9148	5.0325	4.6509	5.1202	3.8254	5.3728	4.9923	4.3959	5.11	3.7593	5.9795	3.4848	4.2255	3.2992	4.05	4.9186	4.8967
8.3509	7.7179	8.0465	6.3081	7.278	8.652	8.4275	7.0486	6.7837	8.0714	6.9413	8.1946	8.3198	7.127	8.3441	7.5504	7.6671	6.5713	7.3948	7.9265	8.99	8.0126	7.7931	8.1926	7.9274	8.638	10.13	8.6486	7.6875	9.1447	8.139	8.6914	6.0568	8.5859	6.6045	6.5151	7.9203	8.1039	10.449	9.1936	7.1564	7.531	6.9485	7.6784	9.9992	6.8251	7.696	8.766	7.388	8.1671
-0.43047	-0.73835	-1.0781	-2.9727	-2.7236	-2.4171	-2.0201	-2.6043	-2.5053	-1.8336	-1.6025	-2.3319	-0.69287	-0.39444	-1.212	-2.0756	-1.4127	-1.7091	-2.2855	-4.5042	-1.4756	-1.5181	-2.161	-0.9899	-1.9073	-1.6818	-1.3432	-1.4385	-0.49087	-2.6254	-2.1986	-1.3923	-0.8829	-0.58261	-2.3999	-2.9099	-1.0621	-0.7781	-2.33	-1.6678	-2.2104	-1.8373	-0.70776	-1.6594	-3.0556	-2.6257	-1.8502	-2.055	-2.0357	-1.4801
-3.6984	-3.3982	-3.0458	-1.7417	-4.1499	-4.7228	-5.2038	-4.7482	-3.9309	-2.5347	-4.1724	-4.4225	-4.5615	-2.7135	-2.9809	-3.7265	-4.61	-3.5945	-2.4089	-3.0349	-3.4367	-2.0322	-3.51	-2.6234	-2.8183	-4.051	-4.2588	-3.7366	-3.3844	-3.025	-3.4009	-2.5313	-4.5195	-3.6924	-3.7236	-2.1777	-3.9526	-4.192	-4.3295	-4.5543	-4.3584	-2.861	-4.8582	-3.4977	-4.9431	-4.4744	-3.505	-3.0579	-4.0151	-3.9121
-1.9919	-1.2917	-2.5079	-2.326	-1.7469	-3.1446	-3.1278	-2.1475	-3.0253	-2.6765	-1.9676	-2.5468	-3.0073	-2.7292	-4.2785	-1.5285	-2.0247	-2.8741	-0.76355	-2.2399	-3.0694	-2.2288	-2.5702	-2.8006	-3.4705	-2.1697	-1.7296	-2.3973	-2.1584	-2.4052	-1.8545	-2.7296	-0.54674	-3.6731	-1.7284	-3.8162	-2.2882	-2.3968	-1.4463	-2.9875	-3.1064	-2.2116	-1.9418	-2.207	-3.2901	-1.6622	-3.5325	-4.6634	-4.7718	-2.0852
-10.61	-13.504	-12.311	-11.489	-11.251	-11.963	-11.363	-12.978	-10.657	-10.886	-10.334	-11.128	-11.99	-11.706	-11.133	-10.988	-11.009	-11.79	-11.77	-11.901	-9.4995	-12.403	-10.83	-9.699	-10.452	-9.9387	-11.659	-12.013	-11.662	-12.167	-10.418	-10.913	-12.08	-12.346	-11.073	-11.202	-10.151	-11.798	-12.387	-12.621	-11.234	-10.956	-13.806	-11.812	-9.128	-10.229	-12.364	-11.655	-11.606	-11.988
-5.6834	-6.9454	-6.209	-5.7851	-6.2939	-6.9966	-6.3095	-5.5024	-3.7859	-6.2506	-5.1402	-5.545	-6.8831	-5.0166	-4.318	-5.2104	-5.291	-5.2777	-4.7443	-5.5592	-6.2415	-4.8694	-5.3213	-6.2282	-5.9625	-6.1189	-5.2816	-6.6047	-5.8793	-5.3142	-5.6011	-4.8099	-5.4267	-5.6363	-4.7234	-4.7473	-5.7247	-5.3233	-5.4112	-5.9206	-6.5035	-5.2545	-5.3397	-5.6922	-4.0493	-5.4591	-3.3901	-4.1093	-6.4401	-5.7413
-2.0747	-2.1861	-0.88709	-1.4285	-2.059	-0.21167	0.13153	-2.2911	-0.64702	-0.78047	0.63791	-1.6505	-2.4378	-1.2283	-0.94113	-1.3544	-1.6326	-0.39739	-1.3526	-2.4481	-1.3424	-0.071057	-3.2978	-0.86352	-0.56475	-0.88427	-2.4988	0.33274	-2.5738	-1.8835	-1.3897	-1.012	-1.0924	-1.4146	0.15414	-1.6093	-1.3978	-2.531	-1.9954	-1.7997	-0.83033	-0.99277	-0.63263	-1.8804	-1.5404	-3.4167	-0.055918	-2.4665	0.053376	-2.5211
-4.0875	-3.9507	-4.2508	-3.7964	-2.6226	-1.1621	-3.4155	-4.3856	-3.4219	-3.5277	-4.4509	-2.6135	-3.658	-2.8639	-2.6941	-3.8554	-3.167	-3.9721	-3.7697	-2.738	-2.4742	-2.9619	-3.4733	-3.4787	-4.2131	-3.1892	-3.5166	-4.2567	-4.8114	-5.2494	-2.6472	-1.3779	-2.815	-3.4667	-4.6728	-3.5709	-3.3011	-2.6661	-3.6321	-4.3808	-5.5039	-4.4296	-3.6943	-4.9116	-3.3126	-4.4136	-3.7175	-2.7095	-4.0213	-3.9839
-11.216	-9.9394	-10.905	-8.5177	-9.5168	-9.8009	-11.48	-10.038	-9.9955	-10.725	-10.07	-10.777	-10.099	-10.428	-11.714	-10.958	-10.379	-9.6057	-10.296	-9.9416	-11.245	-10.566	-9.6097	-8.7544	-10.766	-10.015	-9.9918	-8.6348	-9.4601	-10.731	-9.6073	-9.274	-9.2505	-9.7322	-9.6851	-9.6719	-8.5753	-9.8879	-9.7096	-9.1681	-9.9624	-9.7952	-10.902	-9.3691	-10.647	-10.137	-10.388	-10.113	-10.146	-10.371
0.64664	0.6991	0.78384	3.3164	2.2516	1.0013	2.0563	1.0966	1.3065	1.7809	1.292	1.5426	1.5535	-0.365	1.2173	0.81465	0.34524	1.6127	0.51096	3.2278	1.7585	1.8955	1.3572	0.98753	1.4297	-0.23861	2.6235	0.7806	0.72664	1.2322	1.4392	2.0854	3.0044	1.4843	0.41618	0.69191	1.612	0.60455	1.2526	1.9218	2.1704	1.86	1.6326	0.71114	1.7146	1.2805	0.9516	1.1017	0.46869	2.099
-3.4622	-2.739	-3.7441	-4.879	-3.9016	-4.5813	-4.1724	-3.7261	-5.292	-4.9929	-4.5706	-3.6239	-3.6961	-4.4916	-3.6046	-4.5888	-3.6851	-4.7859	-3.5799	-5.2828	-5.7555	-3.3724	-2.3675	-4.238	-4.971	-4.0605	-3.613	-4.9119	-3.0606	-4.8597	-4.0329	-3.851	-2.7822	-4.1184	-3.6362	-3.6562	-5.6791	-6.599	-4.5019	-4.6302	-4.6207	-4.2271	-5.629	-2.9454	-2.4824	-3.9066	-3.0135	-3.5319	-3.7122	-3.8289
-0.25904	-0.4752	-0.58245	0.56066	-1.4642	0.16505	0.27241	0.80934	1.8886	1.0619	-1.0636	-0.21031	-0.4459	0.24744	-0.13186	-0.209	0.34293	-0.28921	-1.2399	-0.64287	1.6607	1.5952	1.824	-1.8112	1.297	1.7933	-0.86292	1.9483	-1.1455	-0.50219	0.9902	0.71643	0.41038	-0.4576	-1.1173	0.99009	0.51586	0.54249	0.84962	0.80982	0.11456	0.13032	-0.47376	0.9044	0.39956	-0.14746	0.46639	1.5434	-0.99578	1.5119
-13.576	-12.55	-13.69	-15.165	-15.452	-14.146	-15.333	-14.014	-14.901	-14.927	-14.722	-15.01	-13.882	-15.306	-14.468	-15.291	-13.46	-15.801	-14.246	-14.55	-13.183	-14.914	-12.508	-14.453	-13.961	-14.169	-14.783	-11.976	-14.764	-14.431	-14.091	-15.152	-14.585	-13.979	-14.535	-15.626	-13.72	-14.69	-14.376	-14.719	-14.133	-13.071	-15.591	-13.709	-14.461	-13.099	-13.688	-16.318	-13.389	-14.766
-12.71	-13.555	-13.43	-14.21	-14.784	-12.715	-13.826	-11.877	-13.266	-12.98	-14.374	-14.683	-14.013	-13.671	-12.971	-15.632	-11.608	-14.486	-13.166	-13.653	-11.821	-13.67	-13.316	-12.53	-13.973	-12.748	-13.773	-13.306	-12.757	-14.371	-14.251	-13.866	-12.858	-11.73	-14.067	-12.922	-13.09	-14.779	-11.425	-13.067	-12.003	-13.94	-13.539	-13.961	-13.115	-12.397	-11.949	-14.239	-13.251	-12.479
-5.2285	-4.2857	-5.0753	-3.9713	-5.1906	-4.5707	-6.3207	-6.1403	-6.428	-5.7406	-3.5388	-4.2489	-4.6341	-3.696	-4.1301	-3.2503	-4.6234	-3.6736	-5.2678	-5.7818	-4.7688	-5.1395	-5.3946	-6.2031	-4.4873	-3.8022	-3.5958	-2.617	-4.9676	-3.6028	-4.1346	-4.1524	-6.4273	-5.3244	-4.0291	-5.0451	-4.3537	-5.0036	-5.4879	-5.8582	-5.2065	-5.1691	-4.8884	-4.7229	-4.0075	-3.4768	-5.0412	-4.4594	-3.3162	-4.3373
-4.5414	-5.5286	-3.8269	-5.48	-3.9844	-3.9428	-4.6545	-4.7997	-4.0053	-4.1427	-3.2304	-5.4211	-3.8257	-4.0642	-4.1664	-4.9185	-3.1537	-3.8189	-4.6514	-3.3616	-3.7305	-5.7384	-4.8774	-4.6571	-4.2	-5.1149	-3.2575	-5.0528	-5.2466	-3.5115	-5.0078	-4.7826	-3.9003	-3.2132	-4.8009	-4.0494	-4.4604	-4.7678	-2.5894	-3.1209	-3.6659	-3.6285	-5.0981	-3.9148	-5.4444	-3.2985	-5.0627	-4.6344	-3.9896	-2.606
-12.309	-14.825	-11.814	-12.638	-14.348	-13.284	-14.626	-11.492	-14.279	-12.415	-12.907	-13.649	-13.366	-13.566	-12.848	-13.878	-13.048	-13.154	-13.175	-11.962	-14.174	-13.097	-14.188	-12.509	-14.258	-13.707	-13.512	-12.198	-14.084	-14.254	-12.474	-14.763	-13.596	-13.496	-13.491	-13.404	-14.292	-11.535	-13.615	-12.295	-12.894	-12.695	-13.82	-12.404	-12.66	-13.612	-12.568	-13.853	-12.512	-13.045
-0.053048	1.394	-1.1521	0.95799	0.15422	0.42435	0.58515	-1.4908	1.2699	1.3793	0.75885	1.9484	0.42595	-0.56189	0.079679	1.5531	0.6114	1.6312	1.3689	-0.35948	-0.89668	-0.37253	0.86226	0.60792	0.7722	0.56197	0.16371	-0.28269	0.99732	0.25735	0.34582	-0.61522	2.3372	-0.91726	1.6167	2.176	0.44002	-0.086826	1.2675	-1.2512	-0.43385	0.97973	0.24209	-0.83293	-0.62892	1.3808	0.024379	1.3192	1.2423	1.0263
-3.6829	-3.9942	-4.6182	-2.0441	-4.5886	-3.842	-4.2748	-2.6606	-2.2998	-3.384	-5.8203	-3.4955	-3.4014	-4.6893	-3.6451	-4.5794	-4.3971	-3.8833	-4.9774	-4.287	-4.4626	-3.7882	-3.0156	-4.3223	-3.1034	-6.0845	-4.6471	-4.6723	-3.7959	-3.5253	-3.965	-3.8265	-3.8385	-6.2708	-3.7321	-4.9803	-4.7442	-2.8792	-4.4461	-4.1579	-4.2382	-2.9734	-4.7836	-5.5414	-2.5919	-3.5358	-5.0781	-3.3435	-3.6967	-5.0633
-3.077	-1.6053	-2.8569	-1.7288	-2.8287	-0.96104	-4.1174	-3.0848	-3.0455	-2.8625	-1.7583	-3.6924	-1.7635	-2.9471	-4.1994	-3.267	-2.9503	-3.3264	-1.8393	-1.5452	-2.3395	-2.8019	-1.1045	-2.4116	-3.5355	-0.30483	-3.2933	-4.5243	-0.63353	-3.3452	-1.995	-1.2674	-3.3911	-1.5549	-1.0772	-2.6249	-1.2694	-3.6836	-2.3162	-2.9601	-3.7599	-2.8646	-3.0005	-2.9951	-3.2983	-4.5426	-1.2344	-2.3244	-2.7401	-3.4321
-13.202	-13.089	-13.441	-13.001	-12.996	-14.326	-14.089	-12.814	-14.085	-12.598	-12.309	-12.89	-13.798	-12.866	-12.361	-13.385	-13.454	-11.488	-13.09	-13.141	-13.396	-14.278	-13.79	-11.374	-12.581	-14.582	-12.839	-12.157	-12.987	-12.286	-14.136	-12.907	-13.37	-13.136	-13.074	-12.938	-12.979	-14.594	-13.03	-14.413	-13.82	-12.42	-13.36	-12.402	-13.505	-12.408	-12.68	-14.155	-15.04	-13.616
3.6136	1.535	1.6506	4.0466	3.8285	3.0433	2.1873	2.743	2.5957	2.7358	2.2327	3.5077	2.4	3.8583	2.5603	2.9768	1.5859	3.9438	2.9853	3.5293	2.5866	3.7019	4.1423	3.6411	4.3158	3.3211	3.8536	2.0936	3.1077	1.239	2.191	3.4995	4.8486	3.2664	2.894	3.0439	2.3324	2.1868	4.1468	2.6781	2.1902	2.5453	2.1836	2.7362	2.7816	3.0402	2.9792	3.9819	3.0593	2.2905
-3.8037	-4.0236	-3.6305	-3.8837	-4.2393	-2.6252	-3.1851	-5.1466	-3.5113	-2.2327	-4.1981	-4.2383	-3.9563	-3.7324	-4.1697	-3.7817	-5.1185	-5.3705	-3.5044	-3.2219	-3.9532	-4.3025	-4.7006	-4.6976	-3.9224	-4.1835	-3.5454	-4.3815	-3.1883	-3.2468	-4.2358	-4.1648	-1.885	-4.94	-2.574	-5.1589	-5.5128	-5.2261	-4.0647	-3.9922	-4.2594	-4.4757	-3.0594	-3.6282	-5.183	-3.6467	-3.48	-4.2498	-4.0349	-3.2918
-11.326	-9.0196	-9.3837	-7.4137	-10.828	-9.1403	-9.5986	-9.4259	-9.3444	-8.2261	-10.962	-11.431	-9.7099	-10.504	-10.168	-8.8636	-10.072	-9.4482	-9.0962	-8.7257	-9.7526	-10.432	-8.7967	-8.4445	-8.7112	-8.3636	-8.9631	-10.209	-9.2009	-9.6451	-8.9966	-8.0593	-8.6501	-10.014	-8.2158	-7.3246	-9.3318	-10.144	-9.2371	-10.063	-9.3432	-11.877	-9.0486	-10.693	-9.4439	-8.2315	-9.4216	-9.7359	-9.595	-10.114
-8.2189	-9.3882	-8.2449	-11.535	-9.3833	-8.4549	-10.054	-9.1637	-7.0496	-9.6603	-9.247	-8.9562	-8.0616	-9.491	-9.2119	-7.5707	-10.277	-9.2221	-8.7201	-8.4963	-9.0673	-7.3378	-9.2193	-8.444	-9.6323	-7.9915	-9.3408	-10.027	-9.782	-9.0596	-9.6619	-8.1164	-9.3703	-8.4174	-7.8219	-9.0281	-6.4218	-8.5498	-9.6331	-7.7006	-9.6203	-7.4275	-7.5022	-8.7989	-9.4665	-9.8307	-8.1823	-9.4951	-9.3808	-9.306
-4.1507	-5.4764	-5.2859	-4.3155	-4.5494	-4.565	-4.9262	-5.3282	-3.2914	-5.1088	-4.6333	-4.0232	-3.4502	-2.9121	-5.1726	-4.3622	-3.7385	-3.6683	-4.8506	-5.4971	-4.4778	-6.706	-3.6098	-3.9907	-5.4834	-4.3505	-4.6162	-4.4462	-4.1381	-3.8869	-5.0128	-5.8932	-2.4856	-3.2636	-4.7046	-3.3918	-3.7322	-3.2607	-3.3406	-5.6817	-2.9772	-4.6182	-5.1548	-2.638	-4.4044	-5.12	-4.6915	-5.1756	-4.6995	-4.0317
-20.801	-21.817	-19.988	-19.913	-22.09	-20.497	-22.781	-21.064	-21.492	-21.087	-20.83	-20.776	-19.758	-20.383	-22.422	-20.554	-19.973	-19.736	-20.151	-19.651	-19.74	-19.721	-20.778	-21.565	-19.605	-20.028	-22.648	-20.218	-20.653	-20.555	-22.992	-21.581	-20.061	-19.944	-21.325	-20.592	-19.877	-21.624	-20.956	-21.107	-21.132	-21.28	-21.281	-20.175	-21.364	-21.627	-20.077	-18.227	-20.623	-21.516
-13.316	-12.602	-13.192	-12.203	-11.709	-12.382	-12.516	-11.907	-14.243	-13.636	-12.059	-11.848	-12.223	-12.462	-12.432	-13.346	-10.979	-12.434	-12.902	-10.3	-14.341	-14.429	-12.18	-13.37	-12.313	-12.6	-13.845	-12.683	-12.246	-13.401	-12.524	-13.559	-13.521	-11.943	-12.096	-13.534	-13.332	-11.77	-12.95	-11.25	-13.163	-12.863	-12.203	-10.215	-13.397	-10.348	-12.876	-13.608	-11.598	-13.353
-12.157	-11.27	-10.42	-12.095	-11.659	-11.207	-12.001	-12.175	-11.751	-11.828	-11.407	-12.235	-12.304	-10.679	-12.433	-9.674	-12.973	-13.082	-9.5396	-10.613	-13.137	-12.329	-12.708	-11.354	-11.054	-11.271	-12.021	-11.526	-13.976	-11.746	-12.675	-10.512	-10.489	-10.643	-11.46	-10.933	-13.307	-11.376	-12.429	-12.221	-11.144	-13.058	-11.757	-10.462	-11.523	-12.741	-11.668	-10.988	-11.813	-12.478
-0.24957	-0.81397	-1.0606	0.55707	0.19141	0.56573	-0.14657	-0.8998	-1.6256	0.41776	-0.50619	0.29807	-0.4777	0.069288	1.0347	0.58871	0.015213	-0.19707	0.86144	-0.80884	-1.7856	0.76176	-0.55569	1.2432	-1.3463	-0.10818	0.97638	0.87769	0.71564	-0.52182	0.40411	-0.031808	0.29614	1.2888	0.030179	-1.466	-0.28457	0.52228	-1.4233	-0.69136	-0.53278	1.6684	0.18273	-0.38016	0.96882	0.22642	-1.7345	0.18391	-0.94277	-1.4133
-4.0324	-3.5186	-2.6942	-4.2675	-3.5098	-4.7549	-4.811	-5.0199	-1.6144	-3.642	-2.8462	-3.6289	-4.9419	-4.9486	-4.3646	-3.9028	-3.3269	-4.3089	-3.8877	-4.3815	-2.9029	-3.9381	-4.2952	-1.7988	-3.7889	-5.018	-3.3107	-2.9945	-3.1723	-3.1517	-4.7455	-3.9824	-3.2445	-2.6236	-5.1902	-2.4373	-3.1604	-2.8909	-2.9817	-5.0257	-3.5857	-4.3394	-3.4352	-4.9897	-3.5449	-4.0465	-2.1997	-4.86	-3.4351	-3.4908
-10.512	-10.398	-10.207	-10.811	-10.775	-11.166	-11.315	-9.0566	-9.2648	-8.2701	-12	-11.844	-10.354	-9.1134	-11.049	-9.0672	-9.4939	-10.903	-9.0479	-10.911	-9.458	-11.253	-11.952	-10.666	-9.1434	-10.303	-10.139	-9.3477	-10.325	-9.8192	-9.1741	-9.2566	-11.354	-11.248	-10.388	-12.307	-12.006	-9.5027	-9.5924	-10.917	-9.2739	-9.8433	-8.855	-10.571	-10.359	-11.069	-10.496	-10.145	-9.3667	-10.102
-12.766	-11.02	-13.405	-13.593	-14.248	-12.374	-13.51	-11.831	-12.299	-13.506	-13.444	-12.383	-14.614	-12.62	-12.297	-13.596	-11.642	-13.835	-12.414	-13.177	-13.471	-12.654	-14.094	-13.295	-13.883	-11.317	-12.676	-12.81	-12.907	-12.807	-12.237	-12.355	-11.119	-11.97	-13.848	-12.947	-10.651	-12.404	-11.245	-15.002	-14.314	-12.366	-12.556	-12.535	-12.384	-11.579	-12.68	-14.045	-12.364	-12.394
-8.3475	-10.34	-7.1614	-8.4124	-8.3865	-10.088	-8.6234	-9.9279	-9.6197	-8.06	-8.3683	-8.5976	-7.0961	-8.7903	-7.9861	-9.3771	-9.2984	-8.8902	-10.241	-10.177	-7.6015	-8.7027	-10.132	-10.177	-9.2478	-9.2478	-8.4785	-9.9355	-7.7475	-7.3879	-9.6755	-9.4005	-8.2489	-9.518	-8.2462	-9.1031	-7.8196	-8.8692	-9.8684	-9.0899	-9.4802	-7.6407	-8.6097	-9.6693	-9.6706	-9.3234	-9.8069	-8.2042	-8.013	-9.1681
-3.0172	0.056472	-0.72585	-1.3572	-0.27754	-0.71775	-1.3503	-0.72945	-0.90391	-2.0593	-2.1285	-0.48938	-2.2166	-1.5059	-1.6926	0.11342	-2.7101	-0.69475	-0.040317	-2.4659	0.58053	-0.31753	-2.115	-1.7776	-1.5046	-0.84636	-0.96337	-1.6814	-2.4444	-1.9379	0.11868	-1.2971	-0.41767	0.57568	-2.7182	-0.48136	-0.63427	-0.13652	-0.64832	-0.23999	-1.8281	-0.85029	-2.1003	-1.2416	-1.5714	-0.99877	-0.73596	-0.34898	0.079034	-2.4511
-13.364	-12.287	-11.969	-11.273	-11.657	-12.16	-12.255	-10.498	-11.2	-11.339	-10.313	-10.202	-11.346	-10.84	-11.537	-12.004	-13.878	-9.7441	-10.438	-11.339	-11.198	-11.413	-10.491	-11.476	-11.307	-9.895	-11.97	-11.603	-11.428	-10.959	-12.458	-10.801	-11.417	-10.104	-10.541	-10.651	-10.298	-12.334	-11.387	-11.415	-12.232	-11.469	-10.212	-11.436	-11.54	-13.978	-11.125	-11.07	-11.92	-12.05
-1.0564	-0.51574	-0.71635	-1.7148	-0.96115	-2.4577	0.11576	-1.8805	0.33674	0.054187	-0.73816	-0.94601	-1.5693	-1.2064	-0.95637	-2.1513	-0.82014	-0.53173	-2.1296	-0.93725	-1.1805	-1.0897	-0.73977	-1.2729	-0.37907	-1.3885	-0.52962	-0.80936	-3.5926	-3.0917	-0.035901	-1.195	-1.7834	-0.82014	-0.81602	-0.9189	-1.2558	-3.3076	-0.28357	-3.1983	-0.39264	-1.0714	-1.7002	-0.54541	-0.93974	-2.597	-1.1421	-0.61878	-1.1103	-1.7938
-6.4111	-3.5513	-5.7991	-6.0579	-6.6613	-3.6257	-6.682	-6.581	-5.9221	-5.658	-6.1266	-5.8135	-5.5622	-5.8219	-6.0811	-5.7364	-5.6889	-6.014	-4.9419	-5.9781	-6.7678	-6.4308	-5.0601	-5.4631	-5.6549	-5.6774	-5.8515	-4.2779	-5.8802	-3.6665	-6.1342	-7.4347	-5.5736	-2.9269	-5.2299	-5.1409	-5.3775	-6.059	-5.2495	-4.7478	-5.243	-4.1641	-6.1767	-6.0333	-4.7731	-4.2457	-3.3673	-3.9839	-5.494	-7.1519
-2.2678	-3.2233	-1.4375	-1.4455	-2.7815	-2.7075	-2.3815	-3.2254	-3.7113	-1.2041	-2.4807	-2.9298	-3.238	-1.8066	-1.616	-3.8151	-2.6869	-1.4772	-2.962	-1.9892	-1.8315	-3.1226	-3.4982	-2.5339	-1.9642	-3.5102	-3.1759	-2.0479	-3.1037	-2.6785	-3.1887	-2.6707	-1.6827	-3.2063	-2.758	-0.91798	-3.5159	-3.8825	-1.1437	-2.5414	-3.8694	-3.3989	-2.9318	-2.3233	-1.9212	-3.7072	-3.8393	-3.8287	-2.603	-2.2315
-3.5916	-5.7706	-3.6619	-3.6207	-3.0104	-5.6375	-5.621	-3.3761	-4.7176	-4.7784	-4.1345	-5.5506	-3.182	-4.693	-5.1249	-6.0897	-4.3669	-3.9608	-5.5114	-4.1334	-3.9574	-3.8791	-5.8126	-5.1878	-4.5084	-3.469	-3.3885	-4.3494	-2.147	-4.4503	-5.3989	-5.1379	-5.2645	-4.3228	-3.5738	-4.334	-3.904	-5.2598	-5.2081	-5.4117	-4.1706	-5.2232	-5.9532	-3.8436	-5.8104	-5.0618	-5.4261	-4.0202	-3.7925	-3.6933
-2.4281	-2.1589	-2.4146	-2.2987	-3.0146	-3.306	-2.9759	-3.2876	-3.4929	-4.4972	-3.2085	-3.1717	-1.9555	-3.6856	-3.4256	-2.5951	-3.3193	-4.9268	-3.2044	-4.1353	-3.1169	-3.1189	-1.7338	-1.8507	-1.6713	-4.8234	-4.9802	-4.0571	-3.0185	-3.1177	-3.4454	-4.0143	-3.1356	-3.1225	-2.3638	-2.3365	-2.344	-2.7531	-4.1263	-2.6403	-3.0526	-4.0607	-4.8181	-4.0295	-2.0756	-3.8731	-2.924	-3.1952	-3.1204	-5.0742
6.2421	6.1243	7.9339	7.4254	8.1419	9.1672	5.1063	5.346	6.4356	7.0706	6.4106	6.0068	6.073	6.8422	7.6672	6.6518	7.6177	6.6589	8.116	6.5723	7.0559	6.1276	7.5747	7.2606	5.6455	7.0191	6.574	8.2046	7.2372	7.3895	5.5102	7.3308	6.7197	6.1479	5.4876	7.3053	6.6146	6.8573	5.7818	6.7817	7.0512	5.7457	7.9856	7.835	5.8775	6.2657	6.114	7.0677	7.1776	6.7917
-7.6064	-10.637	-10.162	-9.5284	-8.0927	-10.09	-9.2618	-10.822	-7.9903	-8.0983	-8.8086	-8.1176	-8.8539	-8.758	-8.1577	-10.169	-7.9368	-8.376	-8.4657	-8.8571	-9.4584	-9.1362	-9.9738	-10.235	-9.5288	-9.3583	-9.0731	-9.5703	-7.9727	-9.0363	-9.5503	-8.6091	-9.1415	-8.4827	-9.193	-8.9053	-10.037	-9.2656	-8.4996	-10.772	-9.0235	-9.9885	-9.1472	-8.0062	-7.7972	-7.7878	-8.3744	-8.7919	-9.1975	-10.589
-23.437	-20.678	-22.528	-20.889	-21.241	-21.779	-21.944	-20.529	-21.987	-23.349	-21.604	-20.927	-21.475	-23.765	-22.18	-20.866	-22.742	-23.627	-22.139	-22.191	-24.504	-20.735	-23.39	-22	-22.339	-21.904	-22.504	-21.934	-22.016	-21.405	-22.817	-23.023	-22.439	-22.895	-22.638	-21.531	-20.898	-23.629	-22.887	-22.306	-20.8	-22.808	-23.075	-22.482	-22.132	-21.739	-20.613	-23.341	-21.905	-22.179
0.79591	1.2865	0.27461	0.12855	0.80111	1.1322	0.82223	1.0526	1.9707	2.2302	1.6533	2.2051	2.1364	2.1348	2.0648	0.76596	0.58078	1.8392	1.8077	0.76685	2.077	0.46863	1.2256	1.9631	1.3032	1.4256	1.0373	0.18565	1.2578	1.2375	0.97758	2.1278	2.0018	2.5385	0.15823	2.2108	1.363	1.5049	0.1717	1.6524	1.4734	1.2788	-0.088934	2.32	2.2962	1.0161	1.3462	1.0567	2.5546	0.51698
-12.186	-13.049	-13.132	-13.529	-13.934	-13.483	-15.057	-12.546	-11.933	-13.532	-13.412	-12.843	-13.289	-12.332	-12.852	-14.01	-14.03	-13.675	-13.889	-13.966	-13.238	-13.487	-14.455	-12.917	-14.37	-12.578	-13.458	-11.606	-13.967	-13.439	-12.587	-12.667	-14.322	-13.283	-13.279	-14.41	-13.391	-10.81	-12.882	-13.261	-13.399	-12.977	-14.479	-13.213	-14.58	-13.974	-13.932	-12.872	-13.584	-11.444
-10.68	-8.9411	-10.429	-10.753	-9.5161	-8.9698	-11.062	-8.5269	-8.9953	-10.621	-9.6279	-9.7732	-10.346	-8.4552	-9.4922	-10.551	-9.451	-9.5469	-10.937	-9.2029	-9.7391	-10.465	-9.0656	-11.679	-10.159	-9.9021	-11.008	-10.118	-9.188	-9.9098	-9.9639	-10.177	-11.134	-11.163	-10.537	-10.881	-10.336	-9.6895	-10.768	-11.31	-9.9396	-9.572	-11.316	-10.734	-9.789	-11.194	-10.898	-10.3	-10.591	-10.337
-11.371	-11.132	-12.086	-12.496	-11.276	-11.734	-11.495	-12.446	-11.154	-11.522	-10.708	-12.176	-12.812	-12.671	-11.728	-13.03	-12.03	-9.9093	-11.943	-13.037	-11.964	-12.164	-10.502	-11.823	-11.554	-13.889	-13.186	-12.879	-12.43	-11.995	-11.982	-11.406	-11.922	-10.701	-12.372	-9.7549	-12.606	-12.534	-11.926	-11.36	-9.4118	-14.305	-12.296	-11.621	-12.913	-12.792	-12.094	-12.743	-12.337	-10.81
-1.5545	-4.392	-3.3842	-2.3573	-4.4621	-1.5912	-2.3339	-1.3028	-4.2501	-2.5628	-4.1004	-3.284	-1.7524	-3.7352	-3.3378	-3.8608	-3.3055	-1.0051	-3.0341	-4.0197	-2.7776	-0.40859	-1.3742	-4.6989	-3.3811	-1.1879	-1.9717	-2.1112	-2.4488	-0.31951	-3.1259	-3.4975	-2.5064	-2.5789	-3.3689	-3.1966	-3.2861	-3.9527	-2.7563	-2.485	-2.4166	-1.8342	-3.7299	-2.4531	-2.4182	-2.1215	-1.746	-1.5086	-1.4717	-3.5745
2.2519	2.1754	2.2804	2.4329	3.9466	1.1973	2.2839	1.5787	1.7547	1.944	-0.23299	1.5234	2.9499	0.37989	2.8314	1.2804	2.6051	1.8291	1.7257	0.37889	0.82697	2.11	1.5859	0.77088	0.10457	0.72602	1.3438	2.0557	2.1432	2.815	1.8083	2.3082	2.0009	1.4368	0.66303	1.4333	1.1085	3.3446	1.8726	2.4935	0.83118	2.6385	3.4383	0.86628	2.3252	0.78833	1.5609	2.4458	0.48422	0.34724
-0.62163	-0.69424	-1.3393	0.50457	-0.56781	0.060436	-1.7978	-2.4087	-0.82928	-1.9698	0.028406	-0.3285	0.040237	-0.38666	-1.9845	-1.9278	-1.727	-1.5293	-1.1782	-2.7426	0.16997	-1.0147	-1.6178	-0.41491	-0.2399	-3.0078	-0.66119	-0.11662	-1.9065	-0.45154	-0.97808	-1.5109	0.16664	0.10938	0.04339	-2.1195	-0.59612	-0.8028	-1.9923	-2.4667	-1.9261	-1.5165	-1.3522	-0.59506	-1.6239	-0.58241	-1.1422	-2.5957	0.20508	-0.72212
-12.659	-12.879	-11.967	-13.715	-12.157	-14.871	-11.013	-11.62	-12.916	-12.658	-13.162	-13.382	-13.831	-13.1	-12.945	-12.723	-12.368	-12.958	-12.542	-13.575	-11.264	-14.737	-13.505	-13.042	-13.25	-15.374	-11.877	-13.332	-12.225	-12.242	-13.759	-12.594	-12.892	-13.036	-12.278	-12.933	-14.789	-12.073	-11.022	-12.499	-15.47	-11.081	-12.721	-13.673	-13.91	-13.351	-15.303	-13.533	-13.521	-13.246
-0.48785	-2.4652	-1.0061	-1.8829	-0.86315	-0.27113	-1.6303	-2.4502	-2.6817	-0.80369	-1.8576	-3.2295	-1.3787	-1.8204	-0.83777	-1.0951	-2.0329	-1.9965	-1.7301	-0.96732	-3.2104	-1.6808	-1.6773	-1.7436	-1.7636	-1.1235	-0.89954	-1.6305	-1.7051	-1.5186	-0.59336	-1.0746	-1.4259	-1.9131	-1.2549	-0.80542	-2.46	-1.3237	-0.8014	-1.3401	-2.0292	-2.8054	-3.23	-2.3695	-0.21458	-2.1874	-1.1848	-1.1206	-1.9545	-2.5611
-12.012	-11.235	-11.963	-10.99	-11.262	-11.251	-11.551	-10.256	-11.57	-10.011	-12.366	-11.215	-11.533	-9.9731	-10.365	-9.8071	-11.038	-12.213	-9.5972	-11.258	-12.02	-11.775	-9.9588	-10.245	-10.363	-10.722	-11.688	-10.075	-10.127	-9.0856	-9.1565	-10.455	-10.798	-10.997	-11.775	-10.179	-10.762	-11.841	-11.153	-10.016	-10.782	-10.935	-10.452	-10.921	-10.428	-11.2	-10.592	-11.443	-10.225	-10.363
-7.7276	-7.6878	-8.0986	-6.6855	-7.32	-7.705	-7.5426	-8.3297	-6.6677	-7.5008	-6.5874	-8.6368	-7.5884	-6.4481	-9.1118	-5.9606	-8.5556	-7.2822	-7.0156	-6.6213	-8.4268	-8.9483	-8.3961	-8.258	-7.379	-8.1812	-7.8749	-6.4317	-8.6576	-7.2283	-8.3545	-7.9189	-8.7181	-7.1626	-7.5425	-7.4376	-8.0848	-7.2064	-7.7545	-8.9507	-8.814	-8.1047	-6.6872	-7.1604	-9.0903	-7.6197	-7.8602	-7.6498	-6.8241	-8.6794
-5.8311	-5.3627	-5.7875	-4.5059	-5.7959	-7.9697	-4.5068	-6.6759	-5.4637	-5.3268	-6.4131	-6.6203	-5.6628	-7.0853	-5.5004	-5.1835	-4.8043	-5.7849	-5.6486	-6.8316	-4.9959	-5.2621	-5.4578	-5.761	-6.0182	-6.4156	-6.3201	-4.1122	-6.1568	-4.7154	-5.3107	-5.5383	-5.7746	-6.1716	-4.4127	-6.5828	-4.2595	-5.1626	-6.0154	-6.5792	-8.1552	-4.2044	-3.8359	-6.5741	-4.9998	-4.8116	-5.4348	-8.6165	-6.7786	-6.579
-1.1665	-2.0721	0.30787	-0.768	0.056313	-1.6147	-1.6134	-0.27084	-0.93337	-0.78532	0.50076	1.6102	-1.1845	-0.82598	-0.48984	-1.6129	-1.1386	-0.75339	-0.7368	-2.2208	-0.13249	-0.40583	-0.16321	-0.3041	-1.7302	-1.6532	-2.2312	-0.024869	-0.31239	-1.2474	0.22999	-2.558	0.25933	-3.3765	-0.35746	0.47649	-0.77489	-1.0014	-1.4412	-1.4892	-0.48628	-2.8917	-2.1597	-1.225	-2.0196	-1.3562	-0.087026	-0.94552	0.14379	-0.74928
-14.173	-11.866	-12.388	-13.06	-12.475	-11.927	-14.186	-13.24	-13.047	-11.856	-13.073	-11.371	-12.59	-12.011	-11.603	-11.638	-13.524	-12.581	-12.434	-11.178	-13.168	-13.009	-13.904	-10.948	-12.254	-12.2	-12.74	-12.892	-12.592	-12.513	-11.753	-12.504	-12.208	-12.43	-13.32	-12.018	-12.832	-11.861	-12.567	-12.916	-11.798	-10.117	-11.017	-12.616	-12.927	-13.807	-12.795	-10.859	-12.907	-12.126
-2.9463	-2.5043	-2.2628	-1.1001	-1.4399	-3.0439	-2.9743	-2.5476	-3.8776	-2.8362	-2.3286	-2.2962	-3.8371	-4.2775	-3.8257	-2.685	-3.1042	-2.4344	-2.3547	-2.7723	-1.8517	-2.5754	-3.3761	-1.9307	-1.9992	-2.5334	-3.346	-2.5918	-3.4293	-2.9894	-2.0174	-2.9061	-2.5868	-2.9942	-1.1768	-2.9443	-2.5842	-2.5267	0.037039	-1.5872	-3.1345	-3.4002	-1.029	-2.7617	-2.175	-2.6396	-4.1509	-1.7456	-2.4946	-1.254
-0.11964	0.051914	-0.78082	0.58188	-0.99619	-1.424	0.80132	-1.0766	0.27244	0.71979	0.52338	-0.092493	-0.34359	-0.56372	-1.5424	-0.5295	0.17559	-0.23346	0.12423	-1.2033	0.40615	-0.60544	-0.8943	0.3506	0.40374	1.0853	0.89611	0.11341	-0.092435	0.44639	0.5908	0.30292	1.06	1.8046	-0.3552	-0.29856	0.11164	1.5118	-0.44714	-0.96583	-1.2184	-0.12599	-0.328	-0.1043	-0.75345	-1.1734	0.82027	-0.56654	-0.064365	0.031907
6.5918	6.4717	7.4144	6.1597	6.8292	6.6284	6.2726	6.6518	7.3904	6.7641	7.0962	5.4031	6.0771	6.8184	7.2809	7.4433	7.0348	5.5577	6.0507	5.2834	7.9612	7.0937	8.2918	6.9813	6.7764	6.676	5.9427	7.9016	6.8115	6.7778	5.3892	7.7591	7.5163	7.6828	6.5752	6.6279	7.9354	5.767	6.3008	6.7291	5.4269	7.1297	6.4469	5.5019	6.6588	7.2858	8.1192	4.9204	7.2714	6.2642
-10.632	-12.567	-11.952	-11.246	-13.069	-12.551	-10.387	-10.938	-11.121	-11.141	-10.741	-11.521	-11.364	-12.102	-11.194	-12.799	-10.866	-10.37	-11.718	-11.12	-11.802	-10.936	-12.298	-12.438	-11.935	-13.085	-12.944	-11.885	-11.74	-12.19	-9.3292	-11.736	-11.897	-12.706	-11.653	-11.102	-12.277	-11.32	-12.024	-10.656	-12.562	-12.835	-11.026	-12.805	-10.146	-11.207	-11.171	-11.924	-12.993	-12.559
-22.005	-21.225	-22.939	-22.313	-23.298	-23.06	-23.059	-21.004	-21.183	-23.926	-21.596	-22.501	-23.138	-22.448	-21.899	-22.41	-21.144	-22.618	-22.673	-23.316	-24.409	-22.318	-20.882	-22.21	-21.898	-21.449	-23.077	-22.693	-22.314	-22.589	-23.244	-22.592	-21.756	-23.113	-23.105	-23.945	-22.212	-23.313	-23.148	-23.435	-20.944	-23.128	-21.495	-21.62	-21.56	-22.716	-21.654	-20.896	-22.085	-21.773
9.6922	10.713	11.204	8.9672	9.3463	8.4203	11.162	11.135	9.8921	9.8111	9.0693	8.984	9.7013	10.282	9.5577	9.8818	9.748	8.945	9.5768	9.0294	8.5712	10.338	10.889	9.0752	9.6119	9.2364	8.4248	10.316	9.7154	9.163	9.6871	10.12	9.2901	9.0902	8.9357	10.547	9.3108	11.384	8.7753	9.1317	10.549	10.207	9.3432	9.7955	10.084	8.6548	9.2604	9.2231	10.861	9.6776
7.7678	6.6127	8.3709	7.286	6.6822	6.6066	5.5708	6.0392	8.5037	7.3417	5.9675	8.2202	6.7743	8.0006	6.6132	8.2312	7.4074	7.3006	5.312	6.6656	7.6032	4.2906	7.9139	5.2374	6.8119	7.413	6.4195	7.2578	6.6227	6.8987	7.7969	9.3826	6.1083	7.3451	6.5005	6.6214	6.7529	6.3513	6.2456	8.1424	5.5369	6.8138	5.5413	6.7466	6.8334	5.9059	6.0088	6.7561	6.2675	6.054
-1.8637	-2.3699	-2.9229	-1.3066	-2.972	-3.0295	-1.3957	-2.4902	-3.989	-2.3218	-2.5659	-3.5421	-1.2314	-1.771	-4.5637	-2.8077	-2.8646	-3.795	-2.0115	-3.9362	-2.1578	-0.8923	-1.6118	-3.3638	-0.78877	-3.2288	-1.5356	-3.6841	-3.0675	-2.6115	-2.7518	-4.3807	-1.5232	-4.5898	-3.5775	-1.0224	-1.8622	-1.4981	-3.0165	-4.4437	-3.4079	-4.6391	-1.0361	-4.334	-1.6937	-2.7849	-2.9225	-4.2675	-3.9641	-3.698
-3.3457	-2.7275	-3.0739	-1.8566	-5.3915	-3.2186	-3.784	-3.1974	-2.9223	-3.4042	-2.5414	-3.5854	-3.914	-2.2442	-4.1331	-2.6039	-4.021	-4.7311	-3.7608	-3.9182	-5.5603	-2.6903	-2.8815	-4.2903	-2.1152	-3.0769	-3.9093	-2.7387	-4.8693	-1.2491	-2.3224	-4.195	-2.2567	-3.8804	-3.6251	-4.1609	-3.4922	-3.3324	-3.67	-2.0442	-2.8808	-2.1017	-4.3689	-3.819	-2.1615	-3.1183	-3.8661	-2.9141	-2.8731	-3.1935
-0.59172	1.4922	0.22499	0.12899	-0.31678	0.12766	1.0194	-0.37806	1.9673	0.69642	0.71018	0.22826	0.38188	2.7219	-0.84263	-0.038997	0.4054	0.23903	1.4298	0.16846	0.4676	1.5251	-0.29564	0.069553	2.932	-0.98542	0.11143	2.7475	-0.17237	0.1015	0.26788	-0.89538	0.091783	0.068213	0.59729	-0.62469	3.3441	0.70373	1.3771	0.26408	1.0405	1.1992	1.3265	0.48253	-0.69059	-0.34933	1.0779	0.65578	-0.8787	0.71413
4.1198	2.776	3.2822	2.7332	2.2983	4.3053	2.6237	2.2183	2.2288	3.4978	2.1194	2.7682	3.6582	1.4461	1.552	2.2959	3.8195	1.819	2.4956	2.121	2.8206	3.0756	1.0618	4.3098	2.8013	2.5238	2.9884	2.5514	2.6582	3.3195	0.054701	1.7464	3.7375	3.5684	3.1078	3.8335	2.0923	2.4069	2.1033	2.3146	3.2391	3.3304	3.8585	2.4271	4.1924	3.4843	2.3448	2.603	1.2543	2.1417
1.996	3.6972	1.5165	4.3992	2.3086	3.4047	3.5543	2.1479	4.5466	3.747	3.0881	2.6519	3.8963	3.6298	2.396	4.0803	3.5018	1.3655	4.2774	3.3843	3.2127	1.1166	1.8518	2.2991	3.0402	1.7561	3.0989	4.7213	3.4155	2.4403	3.378	2.4407	4.2501	4.3151	2.1208	3.9356	1.523	3.3436	3.1147	4.5086	3.1232	1.0927	3.0784	3.888	3.4727	2.5711	4.5606	1.9877	4.1751	3.0091
3.8815	5.2953	3.5479	5.262	4.903	3.2918	4.8157	4.8023	1.5888	4.059	2.9892	5.5601	3.3775	3.8106	4.8367	5.1182	2.9387	5.435	4.5851	5.1869	4.3567	5.382	5.1133	5.8018	3.1158	4.6232	5.5393	4.3945	3.5054	3.4747	5.1926	5.0157	3.7572	4.0441	3.7559	2.9914	2.6616	4.8914	4.8803	5.7279	4.6692	5.5129	4.2822	4.2072	4.6696	4.7589	4.8353	2.903	4.6047	4.8662
0.56502	0.031542	-0.45507	0.50093	1.0754	1.9856	0.13122	-1.1602	1.1898	0.13859	-1.0076	-0.9425	-0.94491	1.4808	-1.1441	1.9142	1.7905	0.36541	-0.41774	0.11403	0.21245	1.3598	-0.25627	0.86553	0.088705	-0.71228	-0.39539	0.86407	0.7263	-0.50407	1.3693	0.50567	-0.72617	-0.30262	0.91921	0.35241	0.43304	0.78287	0.050144	1.0309	0.41306	0.43636	1.9052	1.4161	1.3814	0.074471	0.80599	0.14416	1.1276	-0.049063
-3.4109	-0.70782	-0.48634	-0.012562	-1.3196	-2.5544	-1.3611	-2.7296	-0.7798	-1.0824	-1.2839	-1.4248	0.035413	-1.4212	-1.823	-1.5839	-0.64112	-1.2572	-1.5557	-0.21848	-2.067	-1.9034	0.015852	-1.1551	-2.5249	-0.91654	-1.1522	-2.1076	-0.50586	-2.561	-1.9502	-1.0276	-2.145	-1.4668	-0.35463	-0.67506	-1.1647	-1.1468	-1.5663	-2.5291	-0.97454	-1.9422	-1.3675	-2.2289	-1.5504	-2.4935	0.14612	-1.4777	-1.9827	-0.34579
4.3815	3.9383	4.7316	6.1647	6.2866	3.5799	5.612	5.1952	3.981	4.8705	3.3005	5.2938	6.5087	5.3485	5.3112	5.2819	4.116	3.8245	3.9449	4.5271	6.4941	4.8857	4.8096	6.2423	4.741	4.4877	5.6677	5.3393	2.7762	5.5131	4.2238	4.703	5.6985	4.4785	5.6751	3.7471	5.3309	5.1718	6.5795	4.3865	3.9883	5.6008	4.8506	5.3915	4.699	5.9615	4.9262	5.1659	5.2088	3.9877
9.1701	8.9048	7.6572	7.4155	7.4133	7.3279	7.9948	7.2474	7.9608	6.89	8.6576	10.387	8.1207	6.8145	9.7216	10.692	8.5045	8.199	9.199	8.2028	8.4737	7.5589	9.0403	8.1105	7.2274	9.105	7.8279	8.9753	8.0119	7.5135	7.0618	7.9252	8.5739	10.189	9.6345	7.3301	8.8647	7.3901	8.9889	7.2115	9.3257	8.1188	7.672	8.7018	8.1053	9.7699	10.176	9.1152	7.9452	7.3573
9.1463	6.5171	7.2462	7.8189	8.0646	8.2626	7.9666	6.6897	7.2832	5.8492	8.4744	6.0676	8.1981	6.6677	6.3131	8.2357	7.0273	6.0196	6.7975	5.1396	5.1796	7.1763	6.2538	7.001	6.5466	7.4571	5.1152	6.6674	6.7999	5.4583	6.8004	6.7841	8.2645	8.0632	7.4676	7.1003	6.9314	5.6341	5.8863	5.8749	6.4985	6.2408	6.1319	6.9047	4.7802	8.1549	5.6614	6.9914	8.0105	6.9913
-3.458	-3.6402	-3.5011	-2.0455	-3.2795	-2.4393	-2.6291	-4.55	-4.7406	-5.3516	-5.382	-4.4379	-3.272	-3.6407	-4.3447	-5.3388	-4.6807	-1.7514	-4.4769	-3.3231	-1.9112	-2.3359	-4.4249	-3.9524	-3.1918	-2.9112	-3.694	-3.3645	-3.2541	-2.5888	-4.9638	-2.583	-4.7797	-3.8216	-3.2279	-5.1963	-5.0131	-4.9491	-3.6276	-1.1438	-4.7898	-4.0664	-3.9546	-3.9985	-3.2186	-4.9703	-4.5581	-3.5561	-2.905	-3.6418
-6.5092	-7.6181	-4.7528	-5.7564	-7.0342	-6.4301	-4.5421	-4.9252	-4.5655	-6.4341	-5.7348	-6.0949	-6.5332	-6.8889	-5.4864	-6.0396	-5.6487	-4.5523	-5.8486	-6.3893	-4.7267	-4.5369	-7.6357	-6.6221	-6.3764	-6.3414	-5.3691	-6.6447	-5.6714	-5.8027	-3.7067	-5.4517	-5.8364	-4.6128	-6.7331	-5.7534	-7.4654	-5.2126	-4.6441	-5.3593	-6.8545	-6.5307	-4.6187	-5.6604	-5.8116	-6.5153	-4.6909	-6.0633	-5.8246	-5.6617
-4.944	-4.8889	-4.4479	-5.4921	-5.9749	-6.2426	-5.0983	-5.1483	-6.5932	-5.2009	-6.1187	-5.885	-6.7067	-4.6439	-6.2999	-4.4866	-5.9414	-6.0805	-4.8551	-6.5185	-7.1589	-5.884	-5.8692	-5.8109	-5.3042	-5.3649	-6.6332	-6.9893	-5.9327	-5.5352	-6.5731	-7.0704	-5.6735	-5.7856	-5.2766	-5.2257	-5.7596	-7.4283	-5.1878	-6.0348	-4.8731	-4.5205	-4.4597	-5.8619	-5.3399	-4.0607	-6.6632	-6.5941	-5.4694	-5.3436
1.1806	-0.82446	0.22316	1.0285	0.17635	1.4507	-0.54024	-0.51458	0.47682	0.64887	0.76494	0.39319	0.8894	0.39239	0.376	0.2856	0.51838	0.040856	0.84793	1.2673	-1.6559	0.91316	-0.88784	-0.04513	-0.18466	0.84931	-0.50196	0.48221	-0.33847	-0.043175	1.724	1.4372	-0.51644	0.2594	1.1248	0.37286	1.0759	1.4035	-0.74141	0.64903	0.49648	-1.3694	-0.076086	-0.27841	1.8661	0.26491	-0.13965	1.9093	-0.64822	1.5703
-4.5764	-2.2267	-3.9257	-1.7326	-2.8451	-3.8523	-3.5926	-1.9654	-4.1075	-2.8566	-2.6972	-3.8214	-5.1055	-2.8503	-2.576	-2.9921	-1.4812	-3.7895	-4.7267	-2.4833	-1.833	-4.0547	-4.4887	-2.6706	-4.9919	-1.7035	-3.4397	-3.3081	-2.5038	-4.1753	-2.4637	-5.4958	-5.1294	-2.2074	-3.2713	-3.2485	-2.4307	-5.3865	-0.090846	-3.8524	-2.5341	-4.3063	-3.6804	-3.4667	-2.6405	-2.7097	-3.2347	-4.3646	-3.251	-5.6655
9.5026	8.8491	8.3205	8.0995	8.8152	7.5666	9.9017	9.0563	9.4577	9.3813	8.0192	8.5931	9.5687	8.8497	6.8097	7.9646	8.1568	10.22	9.2984	8.3224	10.104	9.3138	9.3168	9.945	8.2093	7.6495	7.9237	9.2107	9.3593	8.5872	8.1446	8.2553	6.9329	8.0157	9.3361	8.3416	7.5908	8.7316	7.1347	7.7584	7.6258	8.2309	7.7638	8.7023	7.4688	9.9413	8.6623	9.3486	8.4787	9.4451
-15.17	-14.798	-15.855	-17.216	-14.361	-15.358	-13.747	-13.117	-14.264	-15.553	-14.993	-14.357	-13.772	-13.763	-14.336	-14.601	-14.839	-15.515	-14.537	-12.005	-15.152	-15.159	-16.04	-15.962	-14.061	-15.816	-17.204	-16.349	-14.276	-15.032	-14.303	-14.908	-13.094	-14.294	-15.591	-15.19	-13.897	-14.626	-13.192	-14.649	-13.799	-14.901	-13.725	-15.54	-13.537	-15.432	-15.462	-13.77	-14.921	-13.873
-18.667	-19.307	-20.488	-20.967	-20.041	-20.187	-21.642	-22.121	-21.534	-20.614	-19.259	-19.698	-22.992	-21.03	-20.311	-20.536	-21.15	-20.253	-21.197	-21.184	-20.45	-21.171	-19.289	-19.867	-21.354	-21.145	-20.931	-19.478	-20.814	-20.054	-21.202	-20.467	-19.822	-21.473	-20.136	-21.74	-20.53	-21.372	-22.795	-20.603	-21.85	-21.623	-19.213	-21.371	-21.823	-20.68	-21.064	-20.636	-20.785	-21.873
-1.6367	-1.6118	-3.1968	-0.86922	-1.7561	-1.7787	-1.4896	-2.0123	-2.4915	-1.3521	-2.3001	-3.3364	-1.2351	-1.9626	-1.3912	-1.098	-1.4081	-0.98854	0.49217	-2.1582	0.30034	-0.42057	-0.8439	-1.9333	-3.7018	-2.5153	-2.4512	-3.1187	-0.61249	-2.7011	-3.4795	-1.6043	-2.4494	-2.4026	-2.1642	-1.578	-1.9764	-2.2505	-2.6494	-0.85225	-1.6496	-1.8796	-0.9544	-0.37559	-2.0924	-1.1575	-1.7435	-1.8981	-3.1484	-1.3599
3.8188	3.3427	4.971	6.4695	3.2915	4.3573	4.959	5.3974	4.0947	5.052	4.4484	2.6051	4.8428	3.202	3.3091	5.2551	3.8507	4.1021	4.8423	5.0839	4.1425	3.7457	5.0184	3.8102	5.5934	5.8334	5.0626	5.075	3.7316	4.2331	4.2784	4.7751	5.0499	2.4556	2.9431	4.4888	3.0803	5.0323	4.6656	6.139	4.4792	4.1022	4.779	4.9658	3.1867	5.0712	3.7936	3.9031	2.1661	4.1776
-2.5035	-0.88653	0.039374	-0.86619	-1.2449	-0.14119	1.3247	-0.57459	-0.057999	-0.65359	-0.021934	-0.37308	-0.66678	0.19956	-1.0593	-0.46064	-1.5467	-0.41465	-0.39176	-1.18	1.1072	-0.96965	-1.7717	-0.28595	-0.29117	-1.1618	-1.3876	1.2828	-1.1123	-3.7332	0.13831	0.042831	0.4564	-0.65321	-1.7438	-2.6603	-1.2789	-2.0178	-0.076413	-0.28445	0.46717	0.11094	0.76222	0.71897	-1.7276	-0.80665	-0.29187	0.32537	-1.2282	-1.4643
-3.6601	-3.5681	-3.6066	-2.4737	-2.4006	-3.5075	-3.1338	-3.0149	-4.3411	-4.2915	-2.7653	-3.9951	-1.6627	-3.339	-4.5349	-2.8192	-4.3487	-3.6379	-4.8979	-3.7936	-3.5506	-3.5495	-3.6046	-3.3729	-3.4429	-4.2761	-4.321	-4.3053	-3.7952	-5.6286	-3.9917	-2.9943	-4.7358	-3.2346	-3.3614	-3.4584	-3.7169	-3.4267	-5.5957	-5.5873	-3.2172	-4.1985	-4.4043	-4.3571	-3.9255	-2.4097	-4.1139	-4.2924	-1.807	-4.1941
4.4294	2.9496	3.6291	5.4679	4.834	4.4874	6.0707	4.5532	5.0132	2.6749	5.8727	5.3504	3.183	3.9814	4.4896	4.6264	4.4421	4.8111	5.8712	3.3077	4.1627	4.4406	3.3984	4.5468	3.2333	5.9635	3.4875	3.3343	5.2449	5.839	3.7263	3.3759	5.0332	5.8744	3.4924	3.2279	3.3745	3.222	3.4168	5.8241	3.7881	4.1337	5.7729	4.27	3.768	3.9804	3.2939	5.0793	4.6938	4.796
-12.004	-11.255	-11.617	-14.373	-12.277	-11.16	-12.635	-13.284	-11.559	-10.388	-10.239	-12.034	-10.848	-11.497	-10.892	-12.012	-11.973	-12.92	-13.273	-11.652	-12.34	-12.419	-11.564	-9.5655	-12.336	-9.7393	-11.663	-12.985	-13.44	-13.083	-10.794	-11.83	-12.728	-13.001	-12.622	-10.584	-11.906	-12.533	-11.822	-12.349	-11.123	-11.81	-11.028	-10.894	-10.374	-11.689	-12.521	-11.078	-12.133	-11.925
-11.131	-10.864	-10.378	-13.034	-11.088	-11.337	-11.834	-11.73	-11.498	-11.835	-12.346	-11.498	-11.113	-12.291	-11.711	-11.183	-10.925	-12.474	-11.132	-11.687	-11.449	-12.191	-10.832	-12.14	-12.462	-11.481	-11.404	-11.373	-9.775	-13.435	-11.239	-11.787	-10.866	-13.192	-11.393	-11.7	-9.0477	-10.477	-11.451	-11.799	-11.215	-12.684	-11.154	-14.041	-12.649	-11.379	-11.176	-11.787	-11.72	-11.12
9.3471	8.1464	8.8924	9.3243	8.4656	8.359	6.8518	7.9951	8.9881	6.58	8.5202	7.6496	8.0929	8.2476	7.6828	9.062	6.7544	8.3075	8.2002	7.605	10.262	8.2746	7.5826	5.8266	7.9861	6.6794	7.7427	8.5076	7.2564	8.189	6.7423	6.9281	7.7079	8.6196	7.1888	8.7501	6.7051	9.0941	8.3387	7.3222	8.665	6.6966	7.3456	8.2888	9.3986	7.5512	6.5457	9.0028	6.9657	8.7829
-1.4746	-0.50488	-1.4715	-0.76356	-1.2047	0.07294	0.17521	-0.72454	-0.53718	0.71778	-0.54718	0.74974	0.436	1.0155	-1.182	1.6747	-0.031816	1.0086	-0.67601	-1.3667	-0.25087	-1.4096	0.31387	-0.19272	-0.7292	-1.0219	-0.16909	0.29566	-0.28455	1.5264	0.85823	0.53286	0.88271	0.084363	0.20938	1.3163	-0.33793	-1.976	-0.81309	-0.81836	-0.33721	0.46595	0.72892	0.13581	-0.40978	0.82654	0.6439	1.105	-0.66789	0.30071
0.41966	-1.3177	-0.26274	0.59621	0.99354	-1.4483	-0.25474	-1.2918	1.09	-0.54495	-0.61962	0.043211	0.74046	0.8633	0.17981	-1.0768	0.65606	0.19199	-0.99087	-0.86348	1.4195	0.28875	-0.68979	1.0407	0.91744	-0.20731	-0.4772	0.26516	1.3864	0.31587	-0.25873	-1.5622	-1.1303	-0.099744	-0.93187	0.36113	1.0446	0.98587	1.3852	0.0034304	-0.098557	1.7503	-1.2316	0.86567	-1.2421	-0.42486	0.2096	0.59216	-0.29268	-0.57374
-9.9382	-8.5018	-8.5955	-8.3458	-7.9543	-8.146	-7.5476	-8.9652	-9.8366	-8.6938	-8.2212	-9.1204	-7.4377	-7.6806	-9.3518	-9.7301	-9.3631	-8.9607	-7.7422	-10.656	-7.8805	-9.5171	-7.8763	-8.1782	-8.2184	-9.887	-9.8757	-8.1247	-10.349	-8.0339	-8.5704	-9.1064	-10.123	-8.3392	-8.6803	-8.1403	-8.4129	-9.7114	-9.7702	-8.0237	-8.6627	-9.1983	-9.915	-9.5431	-9.2346	-9.1937	-8.5481	-10.006	-9.7483	-8.3409
-2.0277	-1.7365	-1.6207	-2.298	-1.4541	-0.54376	-2.3905	-0.13963	-0.049825	-1.5994	-0.51075	-1.9549	-2.6442	-1.7596	-0.45297	0.31919	0.39994	0.022671	-2.8784	-1.7204	-1.6675	1.4072	-1.2561	-1.7829	-1.9338	-0.54812	-0.51084	-0.5311	-3.022	-0.96956	-1.6209	-1.036	-2.8464	-1.749	-1.171	-1.4743	-1.1415	-1.2173	-0.87293	0.27188	-2.0634	-2.2979	-2.3778	-1.2956	-1.0642	0.28922	-1.3493	-2.808	-2.8947	-3.1082
-1.2739	0.25427	-0.78093	-1.0491	-1.6682	-1.9552	-1.6256	-2.9573	-1.5229	-1.0771	-0.82789	-0.4377	-0.31421	-1.1837	-2.997	-0.10769	-1.5195	-0.80086	-1.5228	-1.337	-1.7379	-0.6691	-1.2057	-0.096609	-2.488	-1.434	-0.65498	0.43886	-1.5164	-2.4234	-1.316	-2.4052	-1.2736	-0.081709	-0.48484	-2.007	-1.9961	-1.9257	-2.0069	-1.9949	-0.20624	-2.7478	-0.067019	-0.26038	-2.075	-1.3399	-1.0611	-1.1834	-0.80006	-3.0117
-4.7248	-7.5599	-2.8252	-4.9846	-6.8126	-5.5368	-5.9628	-4.46	-4.5424	-5.3162	-5.8038	-5.7143	-6.0152	-3.945	-6.4652	-4.4536	-5.6937	-5.9539	-4.7886	-4.2778	-6.0974	-6.1214	-3.8623	-4.918	-4.6956	-4.4334	-6.0169	-4.8816	-6.3636	-6.0512	-7.2409	-3.6189	-4.5086	-5.4799	-5.5073	-3.9949	-5.1306	-5.4849	-3.4912	-4.5184	-5.0159	-5.4732	-4.4786	-3.2346	-5.473	-5.671	-5.2839	-3.6342	-4.0319	-5.1419
5.9483	6.3979	7.0301	5.9492	6.7906	6.6899	6.8112	6.2526	6.7322	7.3224	7.3299	6.998	6.4235	8.2015	6.8019	6.1674	7.6459	6.8553	7.9968	5.4634	7.0004	6.8204	6.4519	6.2254	9.0728	7.538	6.7765	6.6665	7.304	5.8669	5.2685	5.8017	4.9904	7.5783	8.0649	7.2286	6.3496	6.9808	7.9121	6.6384	5.9378	5.4528	7.4026	7.2178	7.8082	6.356	6.8989	6.0037	6.9665	6.3031
2.0238	3.9674	1.1964	2.896	1.8675	2.3362	2.6113	1.5351	1.8869	2.0003	1.9406	1.17	3.6893	3.2804	1.2472	3.8347	4.0988	2.2941	3.4341	0.72317	1.6062	5.1463	3.004	2.5786	2.6418	1.551	3.1958	1.4395	4.9588	1.7977	2.8169	2.23	2.738	2.6211	1.4333	2.3613	2.9294	2.0662	1.3504	2.4484	2.9608	2.2215	3.3546	2.624	2.5384	2.2457	2.5917	4.1958	3.1996	2.8709
-5.1934	-4.1282	-3.7432	-3.0278	-5.1384	-4.5807	-3.6404	-4.7758	-4.5487	-4.1236	-4.2266	-4.8162	-5.2798	-4.7402	-5.1513	-4.3175	-5.9318	-3.7735	-4.4376	-3.8603	-4.9348	-6.9206	-2.4767	-3.1737	-2.4129	-3.7707	-4.1991	-4.7529	-4.3325	-4.7699	-5.6177	-4.7677	-5.5722	-5.5892	-5.5381	-5.0028	-5.582	-3.6902	-6.2996	-4.6019	-4.461	-4.9921	-4.6619	-3.1962	-4.4188	-3.363	-7.1711	-3.6937	-6.7986	-2.6143
6.7597	6.4214	7.86	7.0994	6.942	7.446	6.3976	6.9799	6.5512	6.9449	8.3509	6.1872	6.6823	6.5015	5.8922	6.3128	5.3368	6.4714	6.4127	6.5489	8.0599	5.3043	6.8257	7.4508	5.7558	9.2363	6.1102	7.0297	6.3462	6.5826	5.1071	8.212	7.4833	7.173	7.9714	8.3307	5.7248	7.4536	6.5758	7.3022	6.6356	7.8962	7.1472	5.688	6.575	7.387	5.9445	6.9893	7.4044	7.1872
6.5062	6.3251	5.7326	6.3456	5.7673	6.2836	7.0655	7.3131	6.8676	7.5902	6.6773	7.1305	6.6619	7.3204	5.5585	7.258	7.205	6.1581	7.1195	5.4094	4.886	8.5958	6.9695	6.4893	5.1976	5.7056	6.4081	6.8907	5.8687	7.7321	6.7878	7.361	8.6661	7.5803	6.1393	6.9204	6.8169	8.328	5.5243	6.6308	7.1509	6.7847	7.1268	8.6036	7.2646	6.1694	6.5193	7.1457	6.21	5.7832
-3.6953	-3.7857	-5.4065	-3.0493	-5.1041	-2.6954	-4.5149	-3.6938	-3.9603	-3.4484	-2.0907	-3.0613	-2.8034	-2.9152	-3.7237	-4.132	-3.8547	-5.2623	-4.7474	-2.4401	-4.2552	-4.769	-4.7139	-2.7214	-3.8147	-5.3187	-3.1657	-3.1625	-3.2071	-3.6698	-4.2488	-3.805	-5.3553	-4.0987	-4.5772	-4.4217	-5.4144	-2.2376	-5.2153	-5.0067	-4.3333	-3.1961	-4.6565	-3.0424	-3.6591	-3.9803	-2.8293	-4.3373	-3.5418	-5.1508
-11.004	-12.96	-13.07	-13.026	-13.74	-13.714	-14.509	-12.851	-12.158	-11.621	-12.728	-12.249	-11.954	-13.378	-13.609	-11.059	-12.892	-12.733	-12.048	-13.011	-10.184	-12.235	-11.916	-12.811	-12.733	-12.575	-14.187	-12.861	-13.146	-12.55	-11.813	-12.534	-13.236	-12.211	-11.521	-11.949	-12.353	-13.61	-14.282	-13.36	-13.749	-12.458	-11.395	-11.773	-12.706	-12.883	-13.007	-12.009	-12.928	-12.461
6.3522	7.1346	6.4606	6.3912	6.8835	6.5423	5.1635	7.1731	4.7927	6.6631	7.4832	7.3109	6.7355	6.2357	8.0563	7.3371	7.5269	6.2337	5.2553	5.8868	6.0498	6.6648	5.5791	6.6546	7.8875	7.499	4.4762	6.975	7.0566	8.0599	6.9968	7.732	5.8025	6.2661	6.7494	6.5115	6.1438	5.5609	6.9495	6.0703	6.3585	6.8236	6.0093	7.4096	6.9254	7.2758	7.2933	7.1655	6.6656	7.2556
1.2053	1.9753	0.97743	0.61782	0.78837	1.1045	2.7333	-0.57567	1.2155	1.3905	2.397	0.32157	0.88343	1.0889	2.392	2.1658	1.0513	0.77691	2.0932	1.1851	1.6347	1.6926	-0.29941	2.3065	1.4091	2.0202	2.1309	0.22034	1.2929	2.1989	1.4446	0.59932	1.1218	0.57409	1.9007	1.5203	2.5069	2.2371	1.2136	1.9431	2.3765	1.4809	-1.1544	0.34475	3.3378	1.943	1.6313	0.99072	2.1853	0.24708
-13.211	-15.079	-13.169	-13.416	-13.149	-12.841	-13.004	-12.084	-12.311	-12.37	-12.173	-12.587	-12.817	-14.343	-15.042	-12.903	-13.664	-13.36	-13.374	-13.305	-13.661	-13.079	-12.907	-15.206	-13.645	-12.516	-12.811	-14.933	-13.412	-15.041	-13.272	-15.17	-13.04	-13.035	-14.803	-13.358	-12.155	-12.448	-13.763	-13.2	-13.479	-12.532	-12.845	-13.309	-13.054	-13.46	-12.689	-11.869	-11.533	-12.656
-3.9501	-4.9119	-2.5783	-4.0195	-5.9389	-3.3731	-3.4114	-3.4967	-2.6899	-3.3005	-3.3276	-2.4995	-4.918	-4.1558	-3.8367	-5.4521	-4.3616	-4.471	-4.3125	-2.3207	-5.3405	-3.1904	-4.3901	-4.8151	-3.7555	-3.0106	-3.9778	-4.5242	-3.2978	-3.6202	-4.3745	-3.0046	-3.9654	-2.6894	-3.0859	-2.1171	-4.3774	-4.2945	-2.6952	-4.0111	-4.155	-4.6044	-3.6507	-2.6371	-5.3107	-3.2342	-3.779	-4.4902	-4.142	-4.9049
0.23231	0.15554	1.7391	2.0462	-0.68478	0.15808	1.0069	-0.062864	1.748	1.1173	-0.71581	-0.38213	0.18178	0.5416	1.4483	0.35818	-0.19107	0.37274	-0.92809	1.6741	0.46457	1.4541	-0.054436	-0.082779	0.23139	1.2254	0.11682	0.15375	0.84583	-0.73549	1.1188	0.2597	0.75065	0.54973	0.31608	1.2855	0.045334	-1.5468	0.67004	1.0191	0.094301	0.15398	1.2079	-1.0999	1.0206	-0.36371	-0.62552	1.5378	-1.305	-0.65336
0.77823	0.72244	1.1214	0.064156	1.5483	-1.2804	2.237	1.3513	0.30702	1.959	2.2637	0.69696	0.34695	2.5561	0.3973	2.1392	0.022012	1.1309	1.3561	-0.04762	1.3298	-0.48131	1.3406	3.2319	0.56847	-0.0060517	1.7901	2.6046	-0.19764	1.9006	1.6878	-0.81163	0.48177	0.75681	0.57955	0.97974	0.10444	2.8473	3.5121	0.49301	1.1198	0.3502	0.99527	1.0529	1.5841	1.2145	2.4515	-0.68358	-1.2891	1.3966
0.14322	0.96491	-0.31929	1.5226	1.1077	0.29922	2.6505	0.67896	1.6164	0.42428	0.80418	1.8948	0.062355	3.0083	2.641	1.5489	1.1716	0.36439	0.34623	0.024604	0.9523	2.2141	0.74345	2.2256	0.15071	2.216	0.81698	2.8435	-0.51015	1.1075	2.3155	0.71824	0.075616	1.7976	1.52	2.8412	0.032035	1.3999	2.0423	0.87093	0.50611	0.82715	0.72297	0.82421	0.01093	0.43014	1.4938	0.81359	0.015188	-0.12093
4.1819	4.0691	4.2996	5.0516	5.9315	3.0916	4.2342	4.6716	5.8205	4.6384	3.8183	2.8298	5.1928	4.0228	5.518	4.1951	6.2889	4.2025	3.4226	3.5839	3.472	3.9049	4.2912	4.6243	4.6423	2.2637	3.5879	3.9449	4.2688	5.5203	3.9243	4.093	4.9386	6.3128	4.3003	4.1103	5.1518	4.0924	3.7447	4.996	4.735	3.3419	4.9085	4.0997	4.0449	3.7495	4.292	4.4874	4.425	3.6202
6.7806	6.0695	5.7012	8.1781	5.477	5.6338	5.6884	6.5465	7.9265	6.8272	6.4924	6.5764	7.9789	6.7101	7.9795	6.6216	6.0961	5.5972	6.6769	7.5399	5.8826	4.7006	6.0957	6.961	7.5603	7.2265	7.8529	6.733	6.673	5.4429	6.1289	6.9305	6.187	7.0798	7.297	7.5151	7.5334	6.48	7.0403	7.0406	6.1753	6.7823	6.0013	7.5705	7.7931	7.7001	6.1675	6.4722	6.5193	5.9686
-12.762	-13.328	-13.042	-13.93	-13.47	-13.014	-14.632	-14.239	-13.049	-13.958	-13.526	-14.78	-12.68	-15.5	-13.806	-13.743	-13.018	-14.279	-12.339	-14.647	-13.445	-14.58	-13.636	-14.858	-14.899	-14.798	-13.698	-15.252	-12.319	-13.5	-13.474	-14.35	-14.026	-13.452	-14.092	-13.581	-15.491	-14.036	-14.886	-13.633	-12.771	-14.186	-15.628	-13.272	-13.684	-13.933	-12.225	-13.621	-12.49	-13.24
-2.0587	-0.89237	-2.2738	-1.1855	-2.03	-0.92168	-0.97319	-1.4167	-2.148	-2.5281	-1.4292	-0.98616	-0.11061	-2.228	-1.6568	-1.3855	-0.57153	0.32875	-0.83393	-0.058663	-1.414	-0.90329	-0.0048833	0.059643	-1.9769	-0.17849	-2.3918	-1.203	-1.9762	-2.6583	-1.5621	-1.4588	-2.0057	-1.6541	-1.7572	-0.67399	-1.1006	-1.1436	-0.2542	-1.6776	-2.4309	-0.14636	-2.2049	-1.8253	0.59104	-1.8333	-1.4057	-3.2314	-0.7742	-2.0504
-3.698	-3.2875	-3.3258	-1.9208	-3.3164	-3.1562	-2.7369	-1.8083	-2.8244	-0.80544	-2.8104	-3.1489	-1.2708	-2.1782	-3.2664	-3.2616	-3.1648	-3.9327	-3.5706	-2.7109	-4.0825	-2.3107	-2.076	-3.0962	-2.1871	-0.9134	-2.7555	-1.802	-2.1177	-3.3757	-2.806	-1.8963	-3.3251	-2.6249	-1.529	-1.4655	-2.9653	-1.9615	-2.3701	-3.5266	-1.6703	-3.039	-2.9317	-1.9301	-1.8215	-4.5011	-3.9265	-2.7226	-2.8547	-4.013
-23.991	-22.227	-22.955	-24.092	-21.707	-23.113	-21.418	-21.527	-23.954	-22.887	-21.999	-22.053	-22.685	-23.31	-23.706	-21.808	-21.451	-21.357	-21.7	-23.996	-22.478	-23.268	-22.508	-21.619	-21.735	-22.158	-20.932	-20.096	-22.091	-22.608	-22.278	-21.536	-21.421	-21.998	-21.936	-21.975	-21.092	-22.55	-22.34	-23.05	-22.606	-23.64	-24.268	-23.268	-21.906	-22.931	-22.298	-20.884	-21.785	-22.606
-2.5289	-2.9794	-2.5684	-1.0646	-0.85261	-1.5631	-0.90693	-1.4185	-2.027	-1.8258	0.12308	1.0916	-1.7748	-2.2216	-1.5904	-1.7937	-1.4204	-1.913	-1.7124	-0.76038	-0.79156	0.15087	-2.7488	-2.5937	-1.0155	-0.76312	-0.95624	-2.0125	0.36739	-1.956	-1.0956	-2.5283	-0.42465	-1.5825	-0.15921	-2.0413	-2.0414	-1.1772	-1.2742	-2.4807	-0.068718	0.39581	-0.063896	-1.3871	-1.8456	-1.6464	-0.91745	-1.5207	-2.1087	-3.1323
-20.447	-21.016	-20.018	-20.42	-20.696	-21.907	-19.33	-21.041	-21.728	-21.084	-20.023	-19.493	-21.303	-19.459	-19.957	-20.572	-19.329	-21.393	-22.087	-20.699	-20.822	-21.024	-21.315	-20.76	-21.232	-20.124	-20.13	-19.236	-20.846	-21.332	-21.19	-21.193	-19.937	-20.942	-21.892	-21.564	-21.413	-21.222	-20.487	-21.807	-19.733	-20.807	-21.494	-18.027	-20.557	-21.258	-21.368	-21.031	-20	-21.056
3.0817	3.7204	3.3325	3.8806	4.0408	3.5641	2.1735	1.8683	3.526	3.2197	3.4517	2.6952	2.7625	3.0715	2.7044	3.1158	2.7476	1.7002	2.156	3.1039	4.595	4.5933	2.7985	3.3675	2.4094	1.9121	1.6519	2.58	3.7639	2.6453	2.5916	3.3575	3.7679	5.0454	2.4228	3.1211	2.9304	4.4192	2.567	3.5126	1.8647	3.4113	2.0834	3.5886	4.0335	3.6201	3.2328	1.7988	3.606	3.421
-9.3831	-9.525	-10.636	-10.699	-11.348	-11.732	-11.064	-11.455	-11.301	-10.254	-10.021	-11.038	-10.453	-10.902	-10.73	-10.313	-9.1814	-9.7222	-9.8601	-10.667	-8.7491	-10.506	-9.1132	-10.835	-10.533	-8.9035	-10.329	-10.798	-9.8913	-9.7657	-9.9647	-8.611	-9.0042	-11.238	-9.4162	-10.518	-9.8528	-10.721	-12.426	-10.42	-11.045	-9.3201	-11.449	-10.741	-10.478	-10.172	-10.148	-10.546	-8.9345	-11.226
-15.376	-14.155	-13.547	-14.994	-14.449	-14.385	-14.404	-14.432	-14.74	-14.017	-15.797	-14.859	-15.232	-16.498	-15.584	-14.178	-14.823	-13.452	-13.075	-13.926	-15.883	-15.335	-15.962	-14.709	-15.208	-15.571	-16.167	-15.109	-14.005	-15.406	-15.037	-16.81	-13.785	-12.884	-12.18	-15.52	-15.981	-13.499	-13.493	-14.475	-13.442	-14.049	-13.647	-15.543	-13.019	-14.276	-14.586	-13.399	-13.985	-15.32
0.55502	2.2756	1.5772	0.48392	1.5149	0.15157	-0.040438	1.8181	0.79271	1.6096	2.9142	-0.66157	1.8671	1.089	0.037128	1.381	1.2019	1.4372	2.4696	0.14653	2.6848	1.8015	-0.07595	0.98109	2.0358	1.9796	1.435	1.0594	2.6956	1.716	4.151	0.68369	0.87129	1.9841	0.81748	1.5611	1.845	-0.98128	0.13934	-0.44176	0.60493	1.5143	0.91552	1.1966	2.0147	0.4784	0.68481	1.3437	2.2741	1.0116
0.21183	1.3724	-0.062421	-0.20103	-0.76802	-0.83953	1.2571	0.30347	-0.066411	0.061864	1.014	-0.47403	-1.8271	-0.00589	-1.2948	0.037584	2.2913	0.97467	0.18785	-0.049547	1.1357	0.71637	1.6399	-0.56748	-0.89878	0.74259	-2.0479	0.63357	1.9655	0.17451	-1.0933	-0.30941	0.63931	-0.07726	1.3133	1.5239	0.60561	0.53676	0.75283	0.72244	0.92425	-0.3803	0.67486	0.7762	-0.96404	2.5125	-0.49935	0.67965	0.17248	0.8494
7.4042	7.6961	6.9583	5.6198	5.7416	5.5952	5.7494	6.8821	7.4852	6.3307	5.8576	5.3437	5.2798	8.2122	7.2928	6.3076	7.593	5.3902	6.2163	5.6684	6.9797	7.3458	5.9216	7.0318	5.4148	5.7806	6.7421	7.5436	8.4324	6.22	6.4038	6.8225	8.4002	6.251	6.1149	6.6642	4.8767	7.3048	7.489	5.935	7.8663	7.7225	8.1945	6.9347	7.4403	6.9518	7.0824	6.3737	6.919	7.9251
3.4768	1.8059	2.1714	1.8013	2.0644	1.3005	2.4206	2.8681	1.5856	1.1462	1.7933	1.5493	1.4314	3.1313	1.7103	1.8442	3.2094	2.1936	1.7548	0.22783	2.5891	2.1921	0.50523	2.9217	0.051806	2.5037	3.2546	1.8152	1.6912	0.8734	2.586	2.15	2.0031	1.2084	0.52354	1.8673	2.5678	2.7213	1.2668	0.61715	1.2942	2.5644	0.91937	2.1978	0.94171	0.93212	2.1903	1.5876	2.2132	2.5959
-2.4719	-2.8063	-1.643	-3.6106	-2.012	-4.3708	-4.8403	-3.8524	-4.7958	-3.6733	-2.6399	-3.0746	-3.8324	-2.2396	-3.6614	-2.6156	-4.1468	-4.4781	-1.1971	-2.4465	-4.1067	-3.0178	-2.5194	-3.5083	-2.7193	-4.3306	-1.4797	-4.0772	-3.3703	-3.1688	-2.2744	-1.7311	-3.529	-3.8135	-3.0219	-1.9933	-3.4917	-3.8778	-4.4862	-1.6023	-3.1876	-5.6272	-1.7167	-2.9673	-4.3048	-1.9148	-3.2795	-4.5019	-1.9607	-3.2641
-2.1038	-2.5608	-4.8573	-3.0139	-2.3548	-2.8343	-0.66273	-2.2275	-3.3425	-2.1475	-2.0486	-3.5591	-3.1105	-3.5054	-2.3826	-3.7621	-2.8173	-4.0214	-3.927	-1.0821	-3.7668	-3.7381	-2.231	-2.4056	-4.331	-0.46375	-1.8879	-2.7559	-2.1218	-1.5943	-2.6891	-1.7542	-3.5008	-2.6818	-2.1511	-2.9262	-2.0964	-3.6063	-2.084	-2.0247	-4.1058	-1.9484	-3.0842	-2.6919	-2.9851	-2.0158	-3.6554	-1.0347	-0.39538	-3.1649
0.68362	-1.1444	-0.85507	-2.8619	-1.5217	-1.2525	-0.88054	-2.0893	-1.2152	-1.6956	-1.3402	0.77401	0.82744	-0.0045173	-1.562	-1.2937	-2.7231	-1.512	-1.8773	0.93638	-1.5681	-1.2569	-0.46263	-2.5144	-2.3632	-0.78177	-2.7584	-3.0961	-1.298	-2.6547	-1.8083	-2.306	-3.2374	-2.183	-1.009	-0.51939	-0.33039	-1.5198	0.90455	-1.9831	-0.98423	-2.5973	-1.0002	-1.5829	-1.074	-2.6067	-1.0753	-2.1853	0.52853	-0.29498
-0.95746	-0.42231	-1.0729	-1.7617	-0.68196	-2.3148	-0.37405	-2.3012	0.56706	-2.39	-0.84137	-0.33425	-1.386	-1.0299	-3.1316	-0.99667	-0.54523	-1.4324	-1.3146	0.42805	-0.96727	-1.3283	-3.4777	-1.2286	-0.89012	-1.0384	-1.0278	-2.5813	-1.9973	-0.69987	0.27419	-3.0731	-0.63451	-1.0161	0.053937	-1.9265	-1.7037	-2.3789	-2.4441	-1.9881	0.89148	-1.9027	-1.8997	0.017476	-1.626	-0.85288	-0.41585	-1.5997	-1.4908	-0.14377
-11.192	-12.427	-11.479	-12.14	-12.618	-10.977	-10.696	-10.773	-11.994	-11.058	-9.6766	-12.175	-10.444	-11.307	-12.103	-12.156	-12.657	-13.043	-11.549	-12.436	-11.394	-11.978	-12.095	-10.87	-12.542	-12.249	-11.287	-12.825	-11.695	-11.055	-12.018	-11.437	-11.274	-12.354	-12.183	-10.794	-12.316	-11.217	-11.743	-12.638	-11.669	-10.492	-11.325	-11.412	-12.079	-9.4376	-12.617	-12.4	-12.219	-11.112
6.5339	6.181	6.0165	6.1201	6.068	6.724	7.9207	6.6731	6.5947	6.3004	6.0141	7.7474	7.1871	6.5518	7.1393	6.9679	6.1289	6.7575	6.6188	7.2143	6.9626	5.7258	7.2067	4.9447	5.7567	6.8296	6.8118	6.8497	7.1792	7.575	6.5475	7.8877	6.294	7.0088	6.4778	6.9836	6.7	6.601	6.9109	5.7685	6.1602	5.3263	7.437	8.5111	7.2576	6.76	5.7808	6.0714	6.5408	7.3289
10.025	8.9435	8.5927	8.887	10.307	10.001	9.7502	9.4253	9.9123	9.9508	10.292	8.832	9.2466	9.4443	8.9015	8.3451	10.443	8.7481	10.372	11.022	9.8727	8.4539	10.661	8.6243	9.3652	10.806	8.8803	10.444	10.531	9.8198	9.4037	9.5514	9.8472	10.618	9.8852	9.3869	9.4803	10.071	9.9148	8.5036	10.484	9.888	10.338	8.6595	10.028	10.621	9.5985	10.79	7.0283	9.6944
-14.164	-13.693	-16.557	-15.342	-15.004	-14.536	-14.714	-14.814	-14.3	-14.068	-14.908	-15.854	-15.085	-14.015	-15.312	-15.548	-14.339	-14.252	-13.832	-15.119	-15.071	-16.992	-14.802	-13.072	-15.077	-15.768	-13.515	-14.359	-14.34	-14.348	-15.328	-14.279	-15.28	-14.972	-15.104	-12.936	-14.932	-15.801	-14.515	-15.94	-14.26	-14.495	-14.109	-16.172	-13.578	-14.776	-15.465	-15.052	-14.899	-14.014
9.8199	8.9016	8.7469	8.2804	7.759	8.3494	8.4773	8.2995	9.4481	8.7497	9.7619	9.2239	11.125	8.299	8.178	8.2002	8.6353	7.6748	7.408	9.0994	8.6271	9.9083	9.6022	10.936	9.3115	8.9907	7.3336	9.1925	9.3145	8.8457	7.5781	8.8558	7.9311	8.4342	8.4965	10.271	7.7637	9.1299	8.5789	8.2993	8.277	7.6945	6.4279	8.8036	8.9182	8.8242	7.8049	9.6764	8.5698	7.3737
-11.531	-10.822	-11.58	-9.1213	-11.522	-12.412	-10.889	-10.32	-11.026	-11.418	-13.317	-12.383	-9.3259	-11.624	-10.284	-11.057	-11.908	-11.239	-10.385	-12.875	-12.002	-11.972	-10.998	-11.499	-12.505	-11.409	-10.924	-12.917	-10.896	-12.797	-11.355	-11.27	-10.512	-10.694	-10.845	-13.21	-10.441	-11.117	-10.103	-11.823	-12.044	-12.178	-12.711	-11.769	-11.592	-12.922	-11.849	-12.073	-10.528	-10.487
1.6506	1.9286	2.5508	-0.11163	2.8647	3.3701	2.4692	2.4235	2.5398	3.2174	3.0658	3.0466	2.7264	2.8766	1.5295	3.0123	3.4698	2.9511	3.3707	2.536	2.8369	0.78073	3.1665	3.3552	5.1182	2.5971	2.2099	2.5791	1.9639	2.0732	2.7027	1.6854	1.4774	1.5713	2.9144	1.1375	3.5416	0.9657	2.097	1.488	2.5671	2.4607	2.7835	2.3236	3.0374	4.1712	1.8804	2.4804	0.42473	2.1221
1.739	1.5928	1.1967	-1.0302	-0.28124	1.0649	0.99405	0.95525	0.39882	0.032996	0.47221	0.041476	-0.57075	0.27582	1.5135	1.1257	-0.27027	0.10931	0.31779	0.86097	-0.10604	0.71276	-0.21356	0.24652	-0.056726	0.66601	1.0089	0.54701	-0.19095	1.4535	0.56862	-0.70752	1.1256	-0.9687	1.8453	1.4332	0.36521	0.51827	1.1151	-1.2968	-0.20105	2.2968	-0.67913	0.62044	0.85542	1.1239	1.9953	0.021338	0.45397	-0.48385
-5.0659	-3.3482	-4.1153	-5.5188	-5.6823	-5.7919	-4.21	-4.199	-5.7008	-6.0035	-5.6355	-5.3266	-5.3256	-6.7151	-5.1094	-6.1545	-5.5154	-6.0124	-5.6922	-6.4455	-4.6424	-5.9423	-5.053	-5.0197	-6.2016	-4.8755	-5.8147	-4.5423	-5.644	-3.9477	-4.3874	-5.1879	-5.2798	-4.414	-5.1638	-4.2608	-6.1125	-5.1953	-5.3602	-4.5268	-4.4817	-5.4461	-3.0701	-4.9065	-6.0626	-6.4785	-5.048	-4.1139	-5.5274	-5.7359
-1.0526	-3.755	-2.1104	-0.896	-0.28677	-2.375	-1.4953	-1.0541	-0.83126	-0.58089	-2.1093	-1.4361	-1.5629	-1.7292	-0.13035	-0.79165	-1.4053	-1.2163	-1.2717	-1.1921	-1.0846	-1.1986	-1.9222	-2.2331	-1.2606	-1.4946	-1.1298	-1.8827	-2.2883	-0.2682	-2.9994	-1.8525	-2.0163	-1.3865	-1.7229	-0.13491	-0.8083	-2.1252	-2.5954	-0.53962	-0.60008	-1.3933	-1.6638	-1.6429	-0.30417	-1.3402	-2.2855	-2.1868	-0.45222	-0.95497
-13.989	-13.592	-13.821	-14.761	-16.565	-14.607	-13.473	-15.531	-14.179	-14.374	-14.349	-13.406	-15.268	-14.616	-14.444	-13.411	-14.884	-15.301	-16.198	-15.582	-14.333	-14.586	-14.778	-14.896	-13.65	-15.991	-14.239	-14.336	-15.508	-13.741	-15.688	-15.345	-15.643	-14.846	-13.835	-13.947	-14.033	-14.071	-14.724	-14.894	-15.781	-13.695	-14.645	-14.835	-15.463	-12.246	-13.193	-13.52	-15.46	-13.546
0.05439	-1.4894	-2.1442	-1.9967	-1.5393	-1.6934	0.27798	-1.5167	-1.055	-1.2538	-1.3343	-0.9552	-0.016795	-1.1526	-3.8434	-2.7846	-1.0082	-1.5613	-0.43005	-0.3498	-2.1494	-0.88682	-1.3958	0.70147	-1.2816	-0.17964	-0.40139	0.42399	-0.90307	-0.53685	-1.8694	0.23514	-0.47695	-1.4444	-1.1922	-0.87273	-0.55488	0.42143	-0.35363	-0.13002	-0.20755	-2.2571	-2.3132	-1.1441	-1.9569	0.37648	0.44776	-2.0408	-0.86396	-0.17602
-6.6322	-7.9868	-5.3876	-5.5542	-7.2992	-5.9853	-7.8038	-6.3438	-6.121	-6.2554	-5.1708	-5.6555	-7.8663	-6.3297	-7.4723	-4.3464	-6.522	-6.6037	-5.97	-5.5922	-5.8305	-6.3593	-7.3124	-6.4434	-4.4596	-7.1376	-4.9178	-5.7319	-9.2711	-5.5621	-5.7298	-5.9132	-5.7326	-6.7077	-7.1691	-6.5928	-6.4606	-7.1889	-7.373	-6.4128	-6.1826	-5.9389	-6.1467	-6.8004	-6.7644	-5.782	-6.8575	-6.2573	-5.8916	-6.9592
-2.5602	-2.8039	-4.9468	-2.1873	-2.5395	-5.6562	-3.1054	-3.0597	-2.4843	-3.9898	-2.9657	-3.8725	-2.8333	-2.7719	-2.4562	-4.5714	-1.7097	-2.2768	-4.397	-3.1089	-3.6712	-2.6565	-4.7945	-3.3828	-2.9305	-2.455	-4.8944	-2.8494	-3.8404	-4.5493	-4.0399	-3.7135	-2.818	-2.7	-4.9861	-3.3694	-5.2212	-3.64	-4.792	-2.5206	-3.1849	-3.52	-2.2185	-3.0177	-1.6609	-2.8267	-3.285	-4.0032	-3.8521	-2.759
-2.4611	-3.3182	-2.4041	-1.8717	-2.5128	-1.5383	-0.13448	-1.5813	-2.9924	-2.3747	-3.661	-3.6878	-2.0785	-2.9337	-0.62539	-1.926	-2.5961	-1.4587	-0.9564	-1.9887	-0.98561	-1.855	-2.814	-3.0041	-0.42017	-3.1434	-2.9531	-1.9443	-2.6103	-3.8358	-2.5929	-3.1823	-1.1792	-1.2794	-3.1951	-3.325	-2.6448	-1.9017	-2.3618	-2.2691	0.94227	-1.9516	-2.7258	-2.7652	-1.642	-2.847	-2.3841	-2.839	-3.348	-0.042896
8.3853	7.1415	8.1149	7.8646	7.7023	7.6821	6.6629	8.3658	7.4972	6.8773	8.5665	8.5754	7.2172	7.2503	8.7113	8.3566	8.4356	7.8495	8.324	7.1341	7.364	8.6589	8.0176	7.992	8.6568	7.4194	7.2522	8.3012	8.8075	7.1672	8.0773	8.7742	6.5697	7.5555	8.9575	7.7568	9.5274	7.4533	8.1203	6.938	8.9321	7.7537	7.3442	8.8021	8.213	8.0953	7.5302	6.9406	8.2872	7.314
0.4814	2.4065	0.63644	0.11512	0.013529	0.46814	-0.12753	0.4258	0.0095996	-0.57699	0.99326	0.79861	-1.5805	-1.6273	0.04346	-0.72912	-0.076116	-1.1887	-0.92433	0.70466	-0.47028	-0.99095	0.15855	0.45149	-0.84803	1.3586	-0.069112	-0.25413	0.2766	0.92146	-0.61849	-0.71928	-0.24454	-0.62475	1.0509	-0.013348	-0.62222	0.51972	-1.7301	-0.42868	-0.9578	-0.0038689	-0.97901	1.0158	-1.2799	-1.1548	1.5501	0.59097	-0.18103	0.26916
-1.1633	-0.75192	-1.7783	-0.57886	-1.3869	0.16121	-0.18526	-3.5249	-1.1025	-2.0279	-1.5256	-1.0256	-1.2501	-2.5234	-2.5057	-2.523	-0.91965	-3.2424	-1.618	-1.8029	-1.5593	-1.3993	-0.29162	-1.2767	-1.9093	-0.94608	-1.5016	-2.3421	0.68224	-1.5971	-1.594	-2.1647	-1.9891	-0.84271	-0.70004	-2.0034	-0.99565	-2.485	-2.7953	-1.0473	-1.32	-2.8272	-2.1912	-2.7689	-1.4905	-2.7038	-3.2192	0.45692	-1.8713	-1.4254
-2.1419	-2.8073	-3.5532	-3.0159	-4.6378	-3.9512	-2.6643	-3.3106	-1.0809	-1.2349	-2.0178	-2.1802	-4.0806	-2.714	-2.8791	-0.70805	-2.0396	-2.8789	-1.4629	-3.0571	-3.3216	-3.633	-3.345	-3.0731	-2.5845	-2.6428	-2.9297	-1.6461	-2.2034	-2.4739	-3.636	-3.4052	-2.9235	-1.9395	-2.0811	-1.5293	-1.8877	-1.3026	-2.9459	-2.5379	-3.2	-4.2867	-1.77	-1.3563	-2.4689	-0.6181	-2.7891	-1.1752	-2.6167	-3.9528
10.116	10.131	9.907	9.2081	8.4257	10.8	8.6513	10.1	11.721	10.021	10.72	9.0761	11.063	9.339	9.3522	8.5559	8.3061	8.0104	10.166	9.9805	10.204	10.68	11.1	10.024	10.18	9.8348	11.181	9.7332	10.346	9.6568	11.005	10.698	9.2562	8.3526	9.1809	8.2961	10.928	9.3864	9.8021	10.464	7.9646	9.9011	8.9508	10.224	9.8745	10.229	10.43	8.8713	10.73	9.5141
-2.5165	-2.7292	-1.7996	-1.5744	-4.2849	-0.59027	-3.399	-3.1323	-2.6463	-2.6189	-4.092	-0.98185	-4.4394	-3.0033	-4.1956	-2.5566	-0.46418	-2.0726	-1.3467	-2.9932	-2.6867	-0.86008	-3.0757	-3.3323	-2.4874	-3.3473	-3.6927	-2.0884	-4.4057	-3.8729	-3.6186	-0.064986	-1.4677	-1.776	-1.8261	-3.9579	-2.1572	-2.5929	-3.24	-1.9281	-2.3493	-2.6486	-0.88876	-1.0029	-2.2358	-2.4707	-1.3848	-1.7826	-2.7348	-3.7052
-4.4018	-4.5493	-2.7056	-3.0033	-1.2662	-1.2589	-2.9552	-3.9323	-3.5981	-2.7058	-4.4582	-3.0376	-2.6917	-3.6772	-3.4223	-2.9236	-3.9159	-2.2823	-2.1896	-2.6611	-2.183	-1.8858	-3.3513	-2.0639	-1.9802	-2.0137	-2.9528	-2.7393	-3.8508	-3.5924	-2.5432	-2.9037	-3.2674	-3.4204	-2.4663	-5.2276	-2.2928	-2.9	-3.1797	-2.8998	-4.0369	-4.3173	-4.0282	-3.8858	-4.0347	-1.7313	-3.3474	-3.0814	-2.0134	-2.9209
-0.13908	0.54336	1.6012	-1.1562	-0.16809	-0.4529	-0.76162	-0.37005	0.33866	-1.0289	-1.0338	-1.03	-0.71866	-0.2974	0.43981	0.14179	0.60784	-0.66891	0.24307	-0.068611	0.84865	-1.1715	-0.074752	-1.1122	0.29797	-0.60818	-0.26026	0.38328	-1.4499	0.73749	-0.44853	1.2932	0.31976	0.84849	0.37747	-0.28002	1.0226	-1.4728	-1.1779	0.30331	-1.0936	-0.18896	-0.62615	-1.734	0.50952	-1.6219	-0.77811	-0.58173	0.10826	-0.98052
-2.0677	-2.2969	-2.9188	-2.5906	-3.9472	-3.5986	-2.7343	-1.5494	-2.0739	-2.2315	-3.2304	-2.763	-3.6165	-3.1663	-2.3289	-3.7655	-3.672	-2.3449	-1.9367	-2.7154	-3.0135	-1.5434	-4.4612	-3.806	-3.0835	-2.7304	-2.736	-2.088	-3.4092	-0.57766	-3.5035	-3.7443	-2.4172	-4.5285	-3.0047	-3.4115	-3.7689	-1.9411	-3.1263	-3.3964	-2.9681	-2.8803	-2.4843	-2.257	-3.7757	-1.3988	0.10754	-2.2963	-2.8301	-3.2017
3.9385	4.3428	6.428	5.5651	5.8932	4.442	4.5828	4.5863	5.6884	4.7145	5.4446	3.9319	4.8212	4.6953	3.7122	4.6741	5.8538	4.8898	5.0974	4.6651	5.5913	5.4678	5.1112	3.9529	5.2099	5.6206	5.2346	3.9759	5.7858	3.9368	4.3322	5.4691	4.8374	5.6504	6.0503	4.3595	4.1907	5.8783	5.2629	4.7794	4.1095	5.7583	5.1468	5.6402	5.8994	5.5191	6.0696	5.245	4.7372	5.0105
-5.4025	-4.1435	-4.75	-3.3304	-4.4777	-4.4195	-5.4885	-3.1255	-4.6061	-4.2435	-5.6377	-4.3217	-4.9172	-3.5386	-3.4461	-5.7754	-4.3678	-4.6232	-2.4393	-4.0389	-3.9743	-3.4039	-3.788	-4.0952	-5.2678	-3.7872	-5.6076	-2.8776	-2.4851	-2.0356	-4.2877	-4.0908	-4.31	-4.2311	-3.9349	-4.305	-4.5739	-5.8918	-4.4528	-4.3679	-5.4973	-4.9675	-4.1057	-5.3256	-4.3924	-3.3865	-5.0863	-4.4508	-4.1363	-4.6738
-12.388	-15.153	-12.066	-14.05	-11.478	-12.775	-14.137	-13.775	-14.167	-13.522	-13.839	-13.242	-12.247	-12.463	-13.227	-13.193	-13.379	-14.238	-12.207	-14.413	-13.339	-13.335	-12.702	-12.212	-13.609	-11.163	-12.904	-12.227	-13.109	-12.974	-12.229	-12.079	-12.667	-13.255	-11.304	-13.929	-13.032	-12.592	-12.666	-12.277	-10.576	-13.533	-12.948	-12.748	-14.472	-13.461	-13.209	-12.033	-12.943	-13.627
-11.348	-7.9163	-10.069	-10.401	-8.7892	-11.342	-9.8961	-10.173	-10.689	-8.7818	-10.527	-11.075	-10.222	-10.186	-10.657	-10.096	-10.924	-10.14	-9.2572	-8.6803	-10.776	-9.8701	-8.9761	-9.5743	-9.7416	-10.108	-10.074	-10.801	-8.8637	-8.2757	-7.6357	-10.952	-10.293	-10.471	-9.4593	-9.2055	-9.9628	-10.28	-11.122	-10.989	-9.6411	-8.7382	-11.118	-10.112	-11.492	-9.8776	-9.531	-9.3617	-9.5247	-10.704
4.4569	3.7366	5.8472	3.746	4.2767	3.8751	3.415	6.2007	4.281	4.0547	3.5901	4.2588	4.1509	2.7084	5.8474	3.7648	3.5816	4.2601	4.0617	5.8071	4.6633	4.9514	4.689	4.715	2.9102	3.6109	4.2796	4.1393	5.1057	4.1751	5.3918	5.139	5.0854	4.8088	4.6084	3.7455	4.1582	4.1592	4.5735	6.051	5.0156	4.5639	4.6527	3.8927	4.5212	3.8763	3.5473	4.1105	5.3938	4.4427
-5.1887	-6.3648	-6.0508	-5.748	-5.7886	-4.6412	-5.7837	-4.684	-5.0007	-5.9294	-5.8375	-6.015	-2.2976	-4.2814	-6.0703	-5.1323	-4.9499	-4.515	-5.1676	-5.6082	-3.8079	-5.3748	-5.5105	-5.4148	-3.8743	-5.2387	-5.9362	-4.5026	-3.4594	-5.1782	-5.6471	-5.7291	-4.4835	-4.2892	-4.3994	-5.4271	-6.0326	-4.2652	-3.004	-7.1436	-6.5671	-4.7215	-5.8072	-5.5259	-5.3684	-6.4525	-3.8609	-5.4105	-6.7532	-7.0231
1.5971	3.4551	3.1986	1.6157	0.97319	0.50645	2.7345	2.3136	1.2222	1.8955	1.9279	3.0306	1.5838	-0.19172	3.1469	0.86752	2.9268	2.8306	1.6391	2.2005	0.88682	1.2765	1.2596	2.0229	0.50933	2.7301	0.88655	1.1084	2.883	0.95134	1.6242	1.1372	1.4774	2.4892	1.1457	3.5112	2.3434	0.39074	0.91064	1.578	1.3828	1.6119	0.56555	0.17132	3.1521	2.0927	0.87368	1.9129	2.2368	1.7978
-19.978	-21.788	-19.072	-20.36	-21.254	-21.718	-19.012	-20.464	-22.963	-22.058	-19.583	-21.38	-20.079	-20.799	-21.107	-20.052	-21.22	-22.418	-21.674	-20.616	-20.728	-20.628	-20.852	-21.182	-21.499	-19.894	-21.515	-22.324	-21.599	-20.367	-19.968	-20.055	-21.582	-19.696	-21.622	-21.272	-21.394	-20.266	-22.183	-21.675	-20.685	-20.025	-21.159	-22.458	-20.63	-21.127	-20.774	-20.66	-19.741	-21.044
-1.9086	-3.3046	-4.0185	-4.0443	-4.8494	-3.6914	-2.7229	-4.9693	-4.0137	-4.2356	-2.9026	-2.7912	-5.2115	-3.0044	-2.1012	-4.6851	-3.2754	-1.3209	-3.0731	-3.6811	-3.0822	-4.2513	-2.879	-3.6303	-3.5392	-3.3661	-3.5118	-3.5397	-3.6809	-3.752	-3.9634	-2.7811	-2.0374	-4.9568	-4.233	-2.763	-3.3981	-2.1523	-2.6141	-3.327	-3.2182	-3.5931	-2.7743	-2.7469	-3.3384	-4.7987	-4.0291	-2.2987	-4.2158	-2.7746
-4.6531	-3.939	-3.5672	-5.3925	-4.5061	-4.9597	-2.4197	-5.6747	-3.2525	-4.991	-5.3034	-4.8862	-3.2234	-4.3744	-5.1943	-3.9775	-3.5655	-5.4865	-2.5139	-3.9625	-4.4953	-3.3398	-2.7281	-3.9986	-4.7456	-3.9576	-2.0491	-3.5804	-4.7786	-4.7694	-3.2432	-4.3908	-2.9971	-1.7299	-4.1398	-4.3386	-4.099	-4.3797	-3.9696	-3.6996	-3.2211	-2.5719	-5.5746	-3.3686	-4.3922	-4.9589	-2.9614	-3.3843	-5.9555	-4.8163
7.5867	6.9968	6.4749	5.4379	7.4292	5.6896	7.6288	7.0052	5.2488	5.3011	7.5178	6.9293	8.6783	6.3525	7.7136	7.3844	5.7987	5.1021	7.0225	6.8984	7.0892	7.1617	7.3749	5.6681	7.3165	7.3057	6.9747	5.9066	7.3107	7.978	8.1635	6.4847	8.981	5.5673	6.9875	7.7089	5.1986	7.6211	7.0275	5.8927	7.0289	4.5532	7.5228	7.8545	6.4616	7.3238	7.6595	5.1757	6.7433	6.9543
-2.2685	-2.8118	-3.3712	-2.1303	-5.2255	-2.386	-2.6541	-0.91134	-4.1963	-2.9471	-2.6248	-2.3509	-4.5968	-3.2598	-3.1763	-2.5668	-3.8851	-2.2079	-3.2768	-4.8291	-1.2156	-0.84186	-4.6757	-3.4715	-4.4597	-3.5121	-3.5771	-3.2815	-3.5842	-4.4515	-1.541	-3.2364	-2.1921	-2.6267	-2.6721	-1.8674	-3.4367	-3.8178	-3.365	-3.7751	-3.7734	-3.9873	-3.697	-5.3159	-2.8408	-4.0975	-2.9718	-3.7906	-2.9932	-4.282
5.1825	5.411	5.4779	5.2076	5.8358	5.1343	6.129	4.5214	4.9965	6.3573	6.3137	4.4902	5.074	4.9821	5.2075	4.8487	4.5523	5.7788	6.3226	4.9389	5.4247	5.8715	4.0933	4.8793	5.0352	4.5078	3.6806	2.0904	5.5421	5.159	5.644	3.5627	5.3045	4.4929	6.8216	4.0533	5.894	4.8742	5.6222	5.9707	4.7178	4.4054	6.9382	5.3458	5.3886	6.6549	4.922	5.0358	5.5401	4.9394
5.5228	5.0566	6.7103	7.0682	6.2064	5.9644	6.5095	6.5711	6.6319	7.062	7.1219	4.6588	5.0392	6.9772	5.3958	3.725	5.851	5.222	4.378	5.0218	5.8404	5.9051	6.4981	4.9264	5.9786	5.965	5.6197	5.0941	5.9843	4.9897	2.4061	5.669	4.32	5.8213	5.1598	5.3918	5.3864	5.2372	4.1838	6.1053	6.4552	5.6208	6.1194	5.8298	5.8583	7.5242	5.422	4.9478	7.1548	4.733
-1.9593	-2.4626	-3.377	-2.9601	-2.3979	-4.3874	-2.6276	-3.3231	-3.436	-4.1869	-4.2743	-3.7705	-2.2427	-0.91618	-2.5765	-3.5046	-1.375	-2.8306	-1.5776	-2.8709	-2.2536	-2.8714	-1.53	-1.7472	-0.86705	-3.7208	-2.5257	-3.0463	-3.3049	-3.421	-2.4998	-1.9535	-3.3412	-4.3979	-3.4065	-2.5643	-4.1864	-0.78601	-3.8539	-1.827	-2.0269	-2.8894	-2.3667	-2.654	-2.0933	-3.1113	-1.9161	-1.7027	-3.0353	-3.0082
6.5329	7.8312	7.5744	6.2897	6.1743	6.6172	7.2449	4.7976	6.9856	6.3576	6.4629	7.9782	5.7886	6.6068	7.7901	7.4862	6.3239	7.8853	6.4108	6.4437	6.1328	7.2213	7.1929	6.6847	5.0692	7.42	6.4032	7.492	6.7725	5.3698	7.0215	6.8215	7.302	6.3445	7.8406	4.9851	6.7606	6.5537	8.2516	7.2619	7.1575	5.5887	6.9791	7.5813	6.8504	6.4269	7.4679	7.9162	4.7451	5.9445
8.296	8.042	7.8072	7.0267	5.6211	6.7302	6.4362	4.8852	7.352	6.938	7.4713	5.9779	7.4917	7.8424	7.3892	8.4	7.0474	8.2368	6.1079	7.7247	6.8153	7.6099	5.5004	7.149	7.4337	7.6649	8.2922	6.3483	6.0432	7.1012	8.1924	5.3612	6.6055	8.2085	6.8469	5.2699	7.0653	6.4803	6.7317	5.5106	7.2059	6.5848	5.0329	7.6353	5.6723	6.5956	7.1369	6.3855	5.6776	6.5073
-1.2435	-2.1227	-2.8629	-2.5474	-1.3867	-0.77434	-1.0401	-1.7393	-0.47467	-1.9633	0.24869	-1.1234	-1.9791	-1.3695	-1.9729	-1.521	-0.33125	-2.6945	-3.87	-1.2742	0.2948	-2.2753	-0.15279	-2.6883	-1.87	-2.0017	-2.4645	-1.8606	0.32133	-2.9783	-0.37192	-1.3484	0.022166	-1.2185	-3.6171	-1.3389	-1.1946	-0.67459	-3.4656	-1.8253	-1.1019	-1.8668	-2.5726	-2.8955	-1.7856	-1.2478	-1.7535	-0.68601	1.1461	-2.4793
5.6901	4.8933	5.2512	4.7406	6.8745	5.6034	5.3707	3.8703	6.7309	6.03	5.087	4.9246	5.1674	4.5479	5.2496	6.5482	4.3607	5.8917	7.1834	6.4785	4.5686	5.4439	5.2559	4.3633	5.2859	6.6517	5.6666	5.2353	6.5042	6.1568	5.3565	5.289	5.5527	5.8082	4.3791	6.1716	5.9503	5.3544	4.0485	6.9766	7.7594	4.7143	4.8055	7.1257	5.4308	5.1539	5.5579	4.3244	6.1316	5.9696
-3.7575	-2.5356	-1.785	-4.6966	-3.0098	-2.1649	-1.0963	-2.4386	-2.4808	-3.4698	-3.2072	-1.6904	-4.045	-2.8489	-3.206	-3.514	-2.4491	-3.0669	-1.4866	-4.3668	-3.5234	-1.6217	-4.1254	-3.5611	-3.3237	-3.4241	-2.789	-2.198	-1.5128	-2.9189	-2.2136	-3.0037	-5.2198	-3.1644	-3.19	-2.8504	-3.1847	-4.6533	-4.9648	-4.1559	-3.1458	-2.9714	-2.8156	-2.35	-2.5609	-4.0205	-3.7178	-3.8981	-2.5449	-2.3872
6.2974	4.6863	4.7879	4.5852	5.5191	4.4622	4.9942	7.1523	5.4526	5.5058	4.4745	3.962	5.9429	4.2024	5.4985	6.7502	5.5338	5.2019	5.1275	3.3166	4.9281	5.2113	4.6129	3.4465	5.9657	5.0492	4.6082	6.2102	4.5674	6.368	4.6597	5.895	5.3897	4.9272	5.628	3.6672	7.086	4.3716	4.5852	4.3147	4.0621	3.8093	4.5252	4.3258	5.1701	4.8289	4.7388	3.5392	5.7695	6.9741
-3.9886	-2.5771	-1.147	-0.11203	-1.6624	-1.5337	-1.7268	-1.2793	-1.2965	0.44086	-1.4378	-0.13232	-2.0396	-0.46625	-1.5076	0.17869	-0.97489	-1.633	-3.1934	-2.2484	-0.1608	-0.25023	-1.4753	-2.5513	-1.4955	-2.7108	-1.4018	-1.2284	-1.5098	-0.28156	-0.90125	-1.7283	0.85345	-0.37593	-1.3449	-1.3334	-0.80009	-2.1315	-1.6156	-2.1119	-1.0659	-1.4953	-0.86861	-1.2582	-1.3626	-1.8964	-2.2334	-0.18093	-1.8758	-2.9051
7.3974	8.7577	9.0699	9.8387	9.8447	8.696	8.9828	9.0691	7.943	11.535	10.068	7.7145	9.2198	9.8792	8.7195	8.6775	7.6378	6.9267	8.5991	9.6035	8.1871	10.121	9.5082	8.5774	9.147	8.2179	8.4369	9.2423	9.0476	8.7568	8.9638	8.6253	8.5659	9.5558	7.9117	8.0956	8.7946	8.7925	9.157	7.216	8.2497	8.3361	9.3678	8.892	7.6907	11.001	6.6744	9.0265	8.7121	8.7048
-0.57449	-2.579	-0.89996	-2.1038	-3.5007	-1.9417	-1.3059	-2.4302	-3.8843	0.26174	-2.2743	-2.4523	-0.17091	-1.8776	-2.1089	-2.2975	-0.71596	-2.679	-1.7923	-1.0255	-0.071228	0.43856	-1.4153	-0.12546	-1.5923	-0.98462	-1.4714	-1.1468	-2.6038	-1.1403	-1.1188	-0.49179	-1.4975	-1.4292	-1.4485	-2.1501	-1.5978	-1.2744	-1.9508	-0.52009	-1.8714	-1.9415	0.0033661	-2.6647	-2.2592	-1.0399	-1.5996	-2.5624	-1.7215	-1.6713
-0.39461	-1.2704	-1.1089	-0.93659	-2.2107	-2.7213	-0.2856	-2.2559	-1.1205	-0.5627	-1.6556	-2.3687	-1.4113	-2.3334	-1.4759	-1.8476	-0.52151	-1.3385	-0.23685	-1.8922	-0.9349	-1.7883	0.20744	-1.3437	-0.49216	-3.16	-1.6897	-0.43569	-0.46446	-1.7305	-0.41256	0.019034	-2.0256	-1.6564	-2.2275	-1.5636	-1.4714	-0.86715	-1.3811	-1.3004	-1.213	-2.6177	-1.3071	-1.7853	0.43998	-2.1372	-2.1581	-1.0246	-1.8475	-1.7074
-1.9535	-3.4457	-2.9913	-2.2466	-3.6506	-1.9243	-4.5221	-3.1135	-2.9826	-3.3958	-2.1102	-3.1277	-2.8137	-2.2263	-2.2953	-4.0565	-3.8147	-3.3237	-2.0508	-2.2932	-4.3891	-2.507	-2.5589	-1.8355	-3.8012	-3.9109	-3.6652	-3.348	-3.381	-3.1733	-3.4133	-2.1122	-3.9451	-3.2222	-3.8991	-2.7721	-3.7594	-4.4036	-3.1687	-2.1327	-4.4216	-1.9654	-4.1041	-1.6403	-4.7277	-3.764	-3.4094	-4.5906	-3.6362	-5.033
-14.809	-14.545	-14.36	-16.158	-14.259	-14.226	-15.315	-15.479	-13.442	-13.897	-14.649	-15.214	-14.082	-15.207	-15.004	-13.295	-14.185	-14.286	-13.009	-15.589	-13.699	-15.542	-13.79	-15.069	-14.387	-15.821	-16.126	-14.256	-14.568	-14.562	-15.278	-15.421	-13.329	-13.272	-14.665	-14.145	-13.565	-14.925	-14.182	-15.034	-13.335	-16.771	-13.619	-13.51	-14.417	-14.717	-13.59	-15.262	-14.683	-14.607
-0.8776	0.72339	-0.21294	-2.2453	0.14439	-0.13743	-1.5835	-0.85267	-0.082915	0.55265	-0.8462	-0.077821	-0.057133	-1.0574	-0.64394	-0.7343	-0.23059	-0.46661	-0.97456	0.93549	0.56558	-0.24165	-0.80938	0.07907	-0.26911	-1.5093	-0.38184	0.1209	-0.026578	-0.31094	-0.59703	-0.40907	1.0309	-1.5533	-1.4525	-0.54212	1.3999	-0.41885	1.1203	-1.6735	-0.3852	0.22264	-1.1225	0.17493	0.70137	-0.96139	-1.0952	-0.4513	-0.84962	0.27867
-11.362	-12.274	-9.7525	-10.681	-10.489	-11.051	-9.7999	-10.499	-10.79	-11.485	-11.858	-10.464	-9.9022	-11.421	-11.327	-11.03	-10.611	-10.545	-10.79	-9.0284	-10.077	-10.974	-10.949	-11.944	-10.727	-10.834	-9.9628	-11.429	-10.521	-9.098	-8.6001	-10.757	-11.082	-10.101	-12.448	-10.954	-10.178	-10.392	-10.871	-10.181	-10.664	-11.051	-10.312	-12.412	-12.222	-10.931	-10.982	-9.5968	-10.815	-11.166
-8.6935	-10.633	-8.2827	-9.9984	-9.1335	-8.2794	-9.9069	-9.1132	-9.769	-8.461	-7.6486	-10.174	-8.756	-7.8251	-8.8205	-8.3495	-9.4672	-10.131	-9.414	-9.8917	-8.9052	-8.7696	-9.3208	-8.881	-9.5688	-9.2745	-10.491	-8.0648	-8.9093	-8.9814	-9.5179	-9.4561	-8.5944	-8.6652	-7.9268	-7.9133	-9.6005	-7.5141	-8.9765	-8.1149	-9.4133	-9.7298	-9.3308	-7.8481	-8.7017	-8.2258	-9.0479	-9.5966	-9.602	-8.4596
-1.7626	0.53865	-1.0153	-0.36955	-0.75183	-0.15567	-0.35464	1.7891	-0.77307	-0.034746	0.27613	0.98971	-0.17043	-0.93347	1.0388	1.7228	0.9663	-1.0262	-2.0546	-0.11438	-0.015643	-3.1528	-0.10713	-0.45221	-0.035522	1.8635	-0.26598	0.98147	-1.6768	-0.42252	-0.91355	-0.48706	-1.5048	-0.96363	0.70066	0.89858	-0.25246	0.21016	0.90582	0.97113	-0.1284	-0.66341	0.89973	-0.0054872	0.63273	-0.79354	0.52289	1.7422	1.4787	0.10499
-11.176	-9.4358	-11.094	-11.846	-11.956	-12.644	-11.451	-11.479	-10.593	-10.916	-11.711	-12.21	-11.642	-12.169	-10.741	-13.09	-11.426	-12.569	-11.721	-10.523	-11.399	-11.633	-10.75	-14.24	-11.968	-11.01	-10.526	-11.298	-11.727	-11.653	-11.348	-10.514	-12.615	-12.394	-12.04	-10.271	-11.267	-10.849	-12.354	-11.905	-11.572	-12.205	-12.465	-10.9	-12.309	-12.124	-9.8813	-11.699	-11.356	-10.893
-14.941	-14.605	-13.324	-13.685	-12.82	-13.882	-12.581	-14.088	-12.979	-12.102	-11.338	-12.95	-12.337	-13.685	-11.737	-13.666	-12.192	-11.791	-14.069	-12.049	-12.006	-12.39	-14.04	-13.453	-14.567	-11.656	-13.588	-13.638	-12.916	-13.963	-14.283	-11.526	-14.027	-12.238	-14.443	-12.335	-11.324	-12.483	-13.6	-12.579	-14.128	-13.431	-11.811	-11.701	-12.193	-12.364	-12.994	-12.972	-11.816	-12.578
-10.231	-11.581	-10.312	-12.232	-14.217	-11.86	-12.463	-10.836	-12.747	-12.288	-9.7863	-12.109	-11.595	-11.487	-12.228	-10.975	-11.075	-11.303	-11.899	-12.789	-10.178	-11.784	-12.889	-10.811	-10.945	-10.099	-10.818	-10.728	-12.448	-11.634	-11.881	-10.247	-10.73	-11.275	-12.774	-9.556	-13.637	-12.495	-11.436	-12.3	-12.916	-11.995	-11.266	-10.861	-12.088	-11.634	-12.107	-11.834	-11.399	-10.994
1.894	1.2839	3.3471	2.9923	1.8429	2.9111	3.0163	3.3992	4.5856	3.9476	4.129	4.0209	2.4156	4.1247	3.2408	3.8412	4.3021	5.4421	1.9275	1.2393	2.9604	3.077	2.2371	3.2015	3.9335	3.0973	3.0978	1.9082	0.43582	3.6445	2.1839	4.0308	3.7251	2.7067	2.9969	2.7754	3.816	3.6333	1.1605	2.282	3.3368	1.9171	2.1341	2.8665	4.5688	2.3286	3.7185	3.2719	3.3494	2.7581
0.5094	-0.036523	0.19174	-0.45299	-1.6105	-0.40238	-0.47889	0.38352	0.17468	-0.026229	0.75778	-0.072528	0.12218	-0.11748	0.24941	0.33702	0.15627	-1.5909	1.1154	-2.4373	-0.21254	0.63764	-0.22974	-1.3441	-2.3448	0.28265	-1.6271	-0.98279	0.40538	0.36723	-1.6608	-0.86738	-0.17014	-0.024544	-0.96463	-0.40322	-0.34686	-1.0039	-1.358	1.1343	0.22316	-0.78264	-0.057932	-0.57591	0.16426	0.98138	-0.67744	-0.73387	-0.32717	0.97196
6.2986	6.008	4.9791	4.9224	4.9763	5.7697	4.8295	5.7455	5.4121	7.0145	4.3081	5.3541	3.6863	6.3085	5.455	4.9571	6.1433	3.6726	4.1729	6.1677	5.0123	5.8278	6.1321	4.0804	4.9626	6.1964	6.6747	4.2274	3.0404	5.7089	2.955	3.8411	5.2506	4.6918	4.6287	3.6513	7.3453	6.1246	5.3079	5.0207	5.4528	7.0302	5.0083	5.3081	5.9021	4.8733	5.8701	5.6145	5.1195	5.4771
-2.3421	-1.8353	-0.30315	-2.0278	-2.4729	-0.21691	-1.7829	-3.7529	-1.596	-1.1118	-1.3238	0.10056	-0.84603	-1.7952	0.68585	-1.2878	-2.3625	-2.6511	-1.5291	-1.4962	-1.5007	-1.4148	-3.2039	-0.1632	-1.2406	-1.743	-2.3081	0.21127	-2.9224	-1.4773	-3.1709	-1.8703	-0.34221	0.74535	-1.2127	-1.9579	-2.1963	-0.47272	-2.3848	-1.7128	-2.5545	-2.2944	-2.792	-1.3907	-0.93824	-3.2025	-0.94266	-1.5534	-0.90318	-1.3494
9.6851	9.4658	9.6093	8.8417	10.583	8.9683	9.6409	9.1031	10.738	8.823	8.5126	10.688	10.195	8.4292	9.4141	8.1545	9.2565	9.4867	10.547	8.9745	9.1004	9.733	10.38	9.4198	9.0247	10.517	11.317	9.7571	9.6302	10.482	10.997	10.495	10.878	9.8155	10.973	10.828	9.6038	9.7698	10.361	10.069	9.8669	10.333	11.379	10.243	10.599	7.7628	8.7829	8.6525	9.7023	10.524
-0.89381	-1.9168	-0.037613	-1.1478	-0.93405	-1.0396	-1.8068	-1.6147	-0.89448	-1.5967	-1.7061	0.58981	-1.709	-1.2801	0.074274	-2.7977	-2.38	-0.88399	-1.5485	-1.6969	-0.87194	-0.71223	-1.5635	-1.7723	-0.97828	-2.0443	-1.1927	-1.5064	-1.7259	-2.1642	-1.2181	-0.78887	-0.54419	-0.6133	-0.6221	-0.61173	-0.11175	-2.4311	0.22418	-3.7723	-0.20543	-0.40936	-1.0991	-1.0806	-0.34452	-3.2522	-0.49194	-1.2137	-2.3411	-3.7336
-3.0946	-3.5454	-2.6747	-4.3178	-1.9775	-3.4956	-3.6469	-1.3955	-3.283	-3.0034	-2.9016	-3.4101	-3.7564	-2.6203	-2.9864	-3.2275	-2.9766	-2.8587	-4.0343	-2.3163	-4.6841	-2.094	-2.8088	-2.0251	-2.5854	-3.8796	-4.5568	-3.06	-3.7522	-3.3115	-3.5863	-4.1222	-3.6905	-4.0216	-3.7415	-2.659	-3.198	-2.5532	-2.8588	-3.2396	-2.9748	-3.7368	-2.078	-4.7089	-4.165	-2.1735	-4.0865	-3.1002	-4.511	-2.9506
-14.009	-13.632	-15.236	-12.767	-13.467	-15.023	-13.179	-13.096	-11.075	-12.252	-11.606	-12.73	-13.363	-13.998	-13.219	-11.998	-14.308	-12.581	-12.021	-15.202	-13.356	-13.345	-13.937	-11.316	-13.986	-13.182	-12.344	-12.68	-13.074	-11.934	-13.709	-12.689	-13.619	-13.386	-12.102	-13.304	-13.299	-12.354	-13.152	-13.762	-14.279	-13.491	-13.197	-13.759	-13.154	-11.703	-12.583	-13.461	-13.102	-12.255
-2.1513	-1.4658	-0.82291	-0.92031	-1.4124	-1.8007	-1.9277	-2.4925	-2.6861	-0.50893	-0.20369	-1.3275	-0.44703	-2.0236	-0.53305	-1.0375	-2.0648	-1.9826	-1.2953	-2.7235	-1.2542	-1.0728	-0.64608	-2.047	-2.2858	-1.5189	-1.3418	-1.0867	0.081169	-0.7625	-0.039516	-3.5931	-2.6183	-1.3588	-1.1125	-1.2407	-1.6847	-0.73285	-1.6313	-0.37696	-1.77	-1.275	-2.2396	-1.6671	-1.7173	-2.2189	-0.05568	-1.6222	-0.48166	-1.4642
-2.3096	-0.7627	-2.2719	-2.0396	-0.30889	-2.1776	-1.9736	-1.2719	-2.9519	-1.3187	-1.2872	-0.71093	-1.5868	-0.42298	-2.3891	-2.6923	-0.716	-1.5612	-1.687	-1.2034	-0.10177	-0.83004	-0.43914	-1.0341	-1.0236	-2.4881	-2.284	-0.090067	-1.8562	-0.70745	-3.0351	-1.3261	-2.5113	-0.95496	-1.4556	-2.316	0.4749	-1.9721	-1.4627	0.026221	-3.581	1.0057	-3.3666	-1.2683	-1.1891	-2.5896	-0.81062	-3.7136	-1.6533	-1.1551
-0.15163	-0.97407	0.53381	-0.20618	-0.23499	1.6832	1.5113	0.25212	1.4372	1.1749	0.85079	1.6602	-0.23208	2.2516	0.11581	1.7142	-0.27691	0.68951	0.204	-0.14028	-0.22653	1.4693	1.2474	-0.38294	0.86567	1.0442	0.3352	-0.52565	-0.0046666	0.77311	0.034656	1.4488	0.53735	1.2259	1.263	-1.071	-0.035329	1.2167	0.76311	-1.1877	1.0205	0.63178	0.77211	-1.7403	1.6044	0.84042	0.35919	-0.44544	2.4121	-0.10889
-12.157	-13.539	-12.292	-12.294	-12.97	-10.773	-12.255	-13.895	-13.117	-13.133	-13.193	-12.104	-11.712	-12.735	-12.596	-13.875	-14.693	-14.068	-12.723	-14.61	-13.138	-11.468	-13.253	-14.117	-11.446	-11.518	-11.152	-13.432	-12.674	-12.034	-13.275	-14.058	-12.294	-13.791	-13.538	-12.868	-11.723	-12.661	-13.684	-13.129	-12.355	-12.436	-11.856	-13.691	-12.52	-12.733	-13.866	-14.787	-13.154	-14.349
-14.005	-13.584	-13.623	-12.078	-13.528	-13.353	-13.958	-11.065	-14.017	-14.084	-14.012	-15.749	-11.959	-14.44	-13.561	-12.818	-13.391	-13.001	-13.498	-13.788	-12.21	-13.24	-9.0402	-12.61	-12.383	-14.272	-13.64	-12.729	-13.452	-13.472	-13.671	-14.209	-12.133	-12.39	-14.376	-11.56	-12.442	-13.518	-14.743	-14.997	-12.31	-15.173	-13.832	-12.427	-12.791	-13.486	-13.818	-13.196	-12.643	-12.481
5.9064	4.2092	4.2814	3.9983	4.7114	4.1739	3.2247	6.2856	5.1406	4.4466	5.3189	4.3882	5.9645	3.6559	3.5574	4.7062	3.5671	3.9589	3.8875	5.7888	4.8301	5.7664	2.8238	4.3909	4.2729	4.2502	5.0275	5.4542	3.9533	4.7375	2.9502	4.48	5.3538	5.5158	5.1889	5.8678	4.3182	2.9369	5.0554	2.6288	4.0354	5.3989	3.9137	4.1145	5.0082	4.6983	3.1165	3.9791	3.3435	4.7723
-12.594	-12.376	-11.677	-12.411	-11.985	-13.003	-13.438	-13.992	-13.011	-12.425	-10.49	-11.83	-11.996	-11.897	-13.665	-13.405	-12.232	-11.925	-10.529	-11.599	-12.15	-12.396	-10.955	-11.889	-13.465	-14.398	-13.103	-13.406	-11.495	-12.979	-12.006	-13.679	-13.855	-13.392	-14.824	-13.727	-14.415	-14.134	-12.578	-13.188	-12.01	-14.042	-12.136	-11.584	-12.345	-13.554	-12.239	-12.41	-12.71	-12.436
7.7183	7.8002	6.4328	5.931	6.8553	6.98	5.5142	7.0505	6.9174	8.2789	7.5985	6.8663	5.187	5.4904	7.2692	7.9271	5.9375	8.0839	6.1902	6.3716	6.6618	6.455	8.4701	7.7127	8.0493	6.2816	5.7988	7.5658	6.0213	6.2338	8.4933	7.0924	5.773	4.5404	7.611	7.9539	7.5814	8.7878	7.6852	5.9395	5.5363	8.2457	6.0009	6.1928	8.0629	6.5599	6.6999	6.7705	7.9832	6.7915
8.6713	9.9382	8.8376	6.5684	8.09	9.253	7.7681	8.0456	7.8255	9.083	7.495	8.6376	6.2577	9.2135	8.8046	9.2363	9.4799	8.1557	7.5949	8.3243	8.7066	7.3486	9.1128	8.1093	9.0386	8.5034	8.5693	9.0861	9.1743	6.6698	8.9428	8.5755	8.4998	8.1921	5.7648	7.8067	7.8789	8.5381	9.1972	7.3427	7.7513	7.6684	8.8023	8.5002	7.1817	6.381	9.4472	7.808	7.4293	7.7269
-14.167	-12.073	-13.617	-12.697	-11.205	-12.667	-11.845	-12.982	-11.814	-14.283	-12.751	-11.362	-12.067	-14.982	-12.912	-11.793	-13.718	-14.721	-13.727	-11.639	-12.671	-12.321	-11.134	-11.594	-12.898	-13.526	-13.069	-12.006	-11.944	-11.135	-13.634	-12.232	-11.195	-14.093	-11.668	-13.067	-13.209	-14.4	-12.522	-11.063	-14.375	-10.956	-12.08	-12.628	-12.951	-13.32	-11.877	-11.452	-11.477	-12.152
-3.0368	-2.2661	-3.0053	-1.7672	-2.203	-2.6318	-4.2359	-3.1595	-2.4046	-3.3826	-2.1298	-2.4226	-3.1146	-2.4104	-2.7379	-1.4103	-3.7504	-2.6424	-2.7917	-3.0894	-2.2866	-2.7231	-3.9697	-0.30624	-2.4125	-1.1669	-4.6089	-4.6625	-1.6404	-3.2497	-2.6132	-1.4901	-3.3191	-2.9292	-3.9373	-3.2626	-4.0289	-2.8973	-0.60666	-2.9165	-2.745	-1.7197	-3.2329	-1.702	-2.7387	-2.4951	-2.0503	-2.2267	-2.1386	-2.9784
-12.928	-12.939	-12.013	-11.442	-15.167	-13.255	-14.463	-13.621	-13.548	-13.538	-13.102	-11.984	-13.035	-14.351	-14.573	-12.531	-13.956	-14.901	-12.828	-12.38	-13.101	-12.087	-13.41	-15.172	-13.608	-12.307	-12.538	-12.691	-14.634	-13.495	-11.342	-12.747	-14.253	-13.023	-12.359	-14.51	-11.933	-14.005	-11.669	-11.404	-13.184	-13.549	-14.724	-12.024	-13.762	-11.655	-12.059	-13.608	-12.478	-11.553
-0.53973	1.2752	-0.022158	1.2471	0.72465	-0.20706	-0.087124	-0.38762	1.1679	0.070189	0.016125	-0.8497	0.16473	0.6364	0.45015	1.9589	0.95479	-0.49575	0.84085	1.3565	-0.39671	1.2723	0.90309	0.65983	0.084205	0.71846	0.87856	1.715	0.7234	-0.29168	1.2444	-0.57086	0.34497	-0.15575	0.62097	-0.079857	0.25992	0.71799	1.1455	0.84973	0.77061	0.65443	-0.60813	-0.76322	0.90949	1.3948	0.1488	-1.6911	0.11727	1.9338
-10.405	-10.636	-13.424	-11.809	-11.553	-9.5637	-11.288	-11.902	-12.133	-11.768	-13.439	-11.433	-11.721	-11.284	-12.541	-10.711	-11.722	-12.572	-11.711	-10.81	-12.132	-12.048	-10.279	-11.153	-12.047	-10.831	-12.007	-11.769	-12.121	-10.833	-10.352	-12.012	-11.512	-11.522	-10.018	-11.721	-11.282	-10.839	-10.705	-10.593	-11.278	-11.124	-11.943	-11.19	-11.239	-10.398	-9.4753	-12.395	-11.944	-11.908
-2.4228	-3.0504	-2.2147	-3.6978	-3.4829	-2.8543	-3.3561	-2.6373	-3.3571	-3.7777	-2.9688	-2.7689	-4.4661	-2.7705	-4.2528	-3.2481	-4.7098	-1.968	-2.5199	-2.9951	-2.4641	-2.6298	-2.6998	-3.9928	-3.6588	-2.7445	-3.3506	-0.86658	-4.9783	-3.9312	-2.0204	-4.8041	-5.0155	-5.0601	-2.9379	-3.7128	-3.9166	-0.45455	-3.8074	-3.0005	-3.901	-2.7004	-2.8245	-2.1626	-2.0355	-3.8522	-3.313	-4.4484	-4.7137	-2.9422
-6.9122	-6.422	-6.1524	-5.3637	-6.2956	-6.0046	-5.4787	-5.8272	-6.5492	-5.8792	-5.2447	-6.6901	-4.7166	-5.0013	-4.8398	-5.8357	-7.0587	-5.1625	-6.0164	-5.9507	-7.1055	-6.516	-6.1886	-5.8784	-7.0894	-5.2044	-6.179	-6.2776	-5.8346	-5.2153	-5.7749	-7.1084	-5.4283	-5.4232	-5.0349	-5.0932	-5.5316	-6.1598	-5.6704	-6.7715	-6.3557	-6.0716	-6.4306	-5.6385	-5.5436	-7.0898	-6.0027	-6.5997	-3.9101	-5.6672
0.23276	1.7941	1.0646	1.6508	1.7516	0.27315	2.896	1.6241	2.4992	3.0254	1.1771	2.6196	1.9213	3.6359	1.1172	2.4678	0.86347	0.96774	2.3968	2.1854	0.55584	2.0387	2.3158	1.5736	2.0917	0.50018	3.3476	2.1976	1.9599	1.9605	1.8218	1.5128	1.3021	2.1668	2.7011	0.94863	0.73297	3.3143	3.135	1.9702	2.0813	2.9198	1.9178	1.6922	1.8813	1.5542	1.3901	3.2154	0.61861	3.8087
-1.2464	-0.087534	0.61212	-0.73428	-0.7252	-1.0651	0.58222	0.60181	-0.1218	0.63749	-1.8685	0.54106	0.15419	-0.35713	0.76687	0.27417	0.030762	-0.80369	-0.83748	0.54425	0.16745	-0.2831	1.1704	-0.38011	-0.15482	0.81384	-0.35108	-0.2244	0.63508	2.0321	0.40968	1.3972	0.48198	-1.3709	-0.25958	1.1419	-0.034896	-0.48451	-0.93215	0.18504	-0.88587	1.8548	0.32835	0.15042	1.1592	-0.73256	0.88386	1.6228	2.3566	0.91355
-11.527	-12.394	-11.669	-11.999	-11.915	-11.208	-12.585	-11.966	-11.639	-11.621	-12.712	-11.057	-11.188	-10.578	-12.24	-11.5	-11.72	-10.711	-11.419	-13.012	-10.504	-11.836	-13.073	-11.677	-12.821	-12.022	-14.042	-10.78	-11.641	-10.258	-11.886	-11.588	-12.492	-12.258	-12.439	-10.801	-12.756	-11.553	-11.762	-12.743	-11.096	-11.158	-12.538	-11.892	-12.269	-10.7	-11.008	-11.446	-11.982	-10.758
-0.81127	-0.98627	-1.0351	-2.9422	-0.78153	-2.5103	-2.591	-2.108	-0.32903	-1.4337	-2.0543	-0.27869	0.3372	-1.4906	-0.6546	-1.3963	-1.5529	-2.3773	-1.7498	-2.5976	-1.5612	-1.8843	-2.0064	-0.13993	-0.74782	-1.5501	-1.6418	-2.1823	-2.0505	-0.35072	-0.92136	-0.86939	-0.34579	-2.9534	-3.2148	-1.9423	-0.97516	-1.743	-2.2285	-2.3608	-1.3315	-1.6028	-2.7908	-1.8243	-1.5234	-0.81945	0.3944	0.23192	-1.5519	-2.4413
9.1723	10.296	10.089	10.273	8.4357	9.6014	9.6861	10.377	10.797	11.255	8.5426	10.417	10.579	10.011	9.2744	9.4055	10.136	9.6698	8.5249	10.329	10.411	9.1281	11.237	9.6027	9.5825	9.2679	9.6135	9.1688	10.743	9.7759	7.6485	10.728	10.023	9.3613	9.0834	11.487	10.942	9.8359	10.543	8.9224	10.134	10.259	10.757	9.1234	8.674	9.346	8.3555	9.1246	9.3789	9.0538
-23.722	-21.004	-22.766	-21.679	-21.255	-23.766	-23.177	-21.91	-21.825	-21.024	-22.292	-23.026	-20.962	-21.246	-22.265	-21.944	-20.501	-22.028	-22.45	-20.947	-22.004	-21.905	-22.913	-23.148	-23.338	-22.75	-21.92	-20.851	-23.742	-21.683	-21.021	-22.398	-23.734	-22.75	-22.941	-22.461	-21.792	-22.437	-22.656	-21.148	-21.785	-21.151	-21.032	-22.743	-21.088	-23.246	-22.062	-21.408	-21.48	-22.139
-10.206	-10.739	-7.9065	-9.9851	-8.1312	-8.2315	-10.328	-9.3632	-8.6843	-8.7085	-9.0535	-8.5866	-8.9203	-10.683	-9.5721	-9.9484	-9.7652	-9.1744	-9.8162	-7.5396	-7.2267	-9.6983	-8.2003	-8.4169	-8.9996	-9.5215	-8.8928	-9.1921	-9.3848	-7.9799	-8.9867	-9.123	-10.007	-9.8904	-9.6567	-10.64	-8.8551	-10.531	-9.3591	-9.1394	-7.4393	-9.4282	-7.5277	-8.3966	-8.9106	-8.8822	-10.341	-8.2957	-10.25	-7.7768
9.5702	8.4981	8.4644	8.8845	8.8189	8.3676	8.3132	9.5213	8.3398	8.5905	9.0346	7.8501	7.9795	7.2755	9.5926	9.1111	7.0337	6.8628	6.2044	7.884	8.6103	10.997	7.7533	10.182	9.2054	9.3734	9.2447	9.3501	7.8404	9.8685	8.8293	7.9301	9.703	8.7654	9.004	9.3526	8.6129	8.9034	7.9704	8.5047	7.8501	8.9488	7.577	9.8357	8.2269	8.1103	9.026	7.9548	8.2402	8.2505
-5.6932	-1.9014	-3.0665	-3.2746	-4.5106	-4.88	-3.6925	-3.2813	-2.9155	-2.7014	-2.6895	-5.1614	-3.719	-4.658	-3.9667	-2.3572	-3.6329	-3.0606	-2.5324	-3.4037	-3.5334	-3.8272	-4.8431	-4.1789	-4.3441	-4.8998	-3.4733	-3.4166	-4.5675	-4.5899	-4.8311	-2.983	-2.3469	-3.3253	-4.0162	-3.6801	-6.1832	-4.3455	-3.1324	-3.7112	-4.6135	-2.2735	-3.934	-4.6385	-3.4561	-3.5268	-5.437	-5.0102	-4.9581	-5.0711
-15.212	-15.628	-16.15	-14.458	-17.481	-13.695	-14.293	-16.395	-15.955	-14.466	-14.904	-14.269	-14.789	-13.375	-14.04	-13.023	-12.245	-15.332	-13.838	-15.699	-14.991	-13.706	-15.153	-15.107	-15.721	-13.369	-13.545	-15.495	-14.446	-15.043	-12.844	-14.455	-14.453	-13.97	-14.65	-14.088	-16.055	-14.19	-14.714	-13.282	-15.684	-13.595	-15.721	-13.832	-13.433	-13.654	-15.44	-15.377	-16.75	-14.275
6.8511	7.5359	6.2984	5.8463	6.434	6.1668	7.3956	6.6972	6.2471	6.2661	7.3207	7.2146	7.9731	6.8181	6.7557	6.2495	6.1754	7.7831	7.0606	6.932	7.5075	7.8409	7.083	7.0017	6.7724	6.958	5.9889	6.678	7.8003	6.0499	7.7011	8.0466	8.6308	6.4724	7.6023	8.5015	6.8992	6.9049	7.6072	6.4647	6.3448	9.2712	7.4192	7.5063	6.7364	7.4254	7.4298	4.8568	5.231	7.5697
5.2355	3.173	5.6637	4.4929	4.7589	5.2402	3.3403	2.7207	3.8841	3.8917	5.2251	3.1733	4.9191	5.3121	3.0342	4.6462	4.5919	4.6895	5.4723	4.7697	3.1797	4.6681	4.4061	4.5589	3.6301	3.8101	5.2169	5.8301	5.3927	3.2356	3.7033	4.0963	3.9059	4.1675	4.1617	4.36	3.4612	4.3044	5.2278	5.2688	5.2751	3.9728	6.1375	3.3927	5.697	4.4024	5.9312	3.7725	4.8828	3.8578
-3.0146	-1.1007	-2.927	-0.77895	-2.7497	-2.6778	-0.98354	-2.5691	-1.0066	-2.8796	-2.6202	-3.9921	-3.3907	-1.3277	-2.3534	-1.9899	-2.88	-1.4724	-1.8504	-2.7168	-2.2445	-1.9142	-2.8906	-2.9957	-4.9781	-1.6262	-1.8307	-1.5962	-3.232	-3.3002	-0.80266	-1.5964	-2.6361	-1.4408	-3.3892	-3.4734	-3.6806	-3.102	-1.7482	-3.9987	-3.6064	-1.5874	-3.7081	-3.6964	-1.5207	-4.1207	-2.928	-1.3271	-2.413	-3.1375
-12.05	-10.263	-11.502	-9.4087	-9.9206	-10.041	-11.117	-11.3	-11.29	-11.308	-10.871	-11.24	-9.8552	-12.082	-11.687	-10.042	-11.295	-10.348	-10.906	-9.83	-9.7657	-11.889	-10.467	-11.004	-10.78	-11.01	-10.512	-10.736	-10.713	-10.595	-9.7087	-10.663	-11.443	-12.188	-9.9905	-9.5891	-10.304	-9.4432	-9.9266	-12.815	-10.951	-9.1105	-11.507	-10.758	-10.307	-10.842	-11.847	-9.7442	-12.561	-9.862
-22.215	-22.963	-22.618	-22.021	-22.114	-23.864	-21.92	-21.176	-21.735	-23.094	-22.583	-22.287	-22.447	-22.628	-23.079	-20.374	-23.041	-23.074	-22.848	-22.548	-23.84	-22.886	-20.583	-21.797	-21.903	-21.833	-22.169	-22.302	-22.455	-22.856	-21.784	-22.083	-23.329	-22.239	-20.973	-22.959	-22.975	-20.306	-21.626	-22.444	-22.752	-21.375	-21.715	-22.647	-21.399	-21.429	-22.483	-22.974	-21.378	-21.78
-11.943	-13.711	-13.939	-13.47	-11.767	-14.239	-14.191	-13.935	-14.622	-12.253	-12.943	-10.557	-11.967	-15.286	-14.433	-14.089	-12.046	-13.226	-12.319	-13.128	-12.928	-12.444	-13.449	-12.911	-13.23	-12.593	-12.613	-11.027	-12.563	-12.495	-13.447	-13.812	-11.985	-12.708	-12.36	-12.619	-14.103	-13.526	-14.312	-14.137	-12.335	-14.188	-12.424	-14.811	-11.808	-11.801	-13.655	-11.836	-12.923	-13.544
-3.62	-2.4447	-2.7396	-2.7709	-2.4489	-2.5934	-4.3997	-2.4885	-1.4983	-2.8586	-2.9338	-3.0372	-1.9151	-2.5872	-2.8301	-1.9721	-3.5667	-2.2339	-3.9077	-2.4983	-2.1469	-4.3934	-1.8056	-1.6414	-1.8012	-2.0413	-2.756	-3.8899	-2.926	-1.747	-2.8318	-3.7267	-3.4098	-3.0429	-1.8427	-2.8035	-1.9535	-2.9216	-2.2195	-2.2333	-2.7569	-2.2807	-1.7	-0.39111	-2.5803	-4.5554	-1.564	-3.0054	-1.3008	-2.3939
3.0079	2.4588	2.4763	2.393	2.4152	2.7338	2.7936	2.9471	2.976	2.189	2.4285	3.2892	4.115	3.4621	3.3062	3.2723	2.5988	3.1929	3.232	3.6125	1.7515	2.7734	3.2484	4.5003	3.2481	2.905	3.9229	2.8397	3.3268	1.5797	3.2295	2.683	2.5361	3.727	2.1763	3.0126	1.7054	4.867	2.3827	2.8656	3.6607	3.256	3.4744	3.2836	2.5624	4.2355	2.3191	2.0931	4.2565	2.1378
-8.1808	-10.258	-10.605	-10.987	-8.9879	-10.424	-8.868	-11.677	-9.6997	-9.087	-10.674	-9.9198	-10.083	-9.7565	-11.154	-11.339	-9.9334	-9.585	-9.0873	-9.5275	-9.7523	-8.8619	-11.383	-10.153	-8.8372	-8.834	-10.112	-8.2109	-9.2617	-10.115	-11.861	-8.1171	-9.0562	-10.822	-10.817	-9.9015	-12.487	-9.7557	-9.3303	-10.835	-11.418	-10.396	-7.8423	-10.465	-9.949	-9.1203	-9.2426	-9.0044	-10.38	-10.597
-11.604	-11.426	-12.859	-12.443	-12.816	-12.171	-11.916	-13.434	-14.411	-12.856	-12.593	-13.387	-13.18	-13.592	-11.854	-12.055	-12.032	-12.167	-13.147	-11.131	-12.397	-11.364	-12.534	-12.994	-12.885	-13.937	-12.436	-13.181	-12.371	-13.05	-14.474	-11.351	-12.744	-13.135	-14.686	-10.65	-13.219	-12.291	-12.671	-14.446	-14.587	-13.531	-14.549	-12.34	-13.366	-12.868	-11.575	-13.747	-12.394	-13.184
-0.038296	0.55714	-0.16377	1.3113	1.6131	1.2754	0.77709	-0.59853	-0.22718	-0.99256	-1.7132	0.85251	-0.94249	-1.5395	-0.6583	-1.5124	-0.50842	-0.23408	0.26035	-0.092984	0.155	-1.0039	-1.0911	-0.41891	-1.3717	0.51646	-0.23543	-0.25129	2.2147	0.62331	-0.23304	0.97529	2.0173	1.3686	0.52736	0.22579	1.0205	-0.53915	-0.38991	-0.62428	-0.013578	-1.1331	0.71212	-1.009	2.2563	-1.1784	1.2678	1.8341	0.76851	-1.3999
-7.7133	-9.5407	-8.6094	-8.9688	-8.2187	-7.9841	-10.665	-10.337	-9.6437	-7.556	-8.4941	-8.483	-6.8038	-9.6204	-8.4646	-8.545	-6.8833	-6.8122	-10.183	-10.002	-9.6674	-9.6608	-10.906	-8.4531	-8.3877	-7.3856	-9.0775	-9.0395	-8.542	-10.089	-8.4435	-9.1044	-7.7622	-7.6888	-9.5144	-9.8836	-9.9944	-7.9273	-9.1915	-8.3778	-9.2227	-9.0039	-10.481	-9.8432	-9.0289	-7.9751	-9.5352	-8.7126	-10.386	-9.7452
-12.384	-14.275	-14.25	-13.414	-12.545	-11.911	-14.028	-13.27	-12.59	-12.721	-13.37	-14.033	-13.329	-12.385	-14.349	-14.538	-13.83	-10.985	-13.359	-12.556	-12.876	-12.59	-12.323	-14.008	-13.552	-14.738	-14.134	-11.99	-13.065	-12.029	-12.571	-13.637	-13.259	-14.267	-12.443	-14.166	-14.172	-13.159	-13.643	-12.822	-12.939	-13.653	-11.791	-14.074	-12.75	-12.724	-13.706	-11.242	-11.681	-14.058
5.992	7.1534	7.0815	7.8154	6.9359	7.4551	6.5104	6.0299	7.325	6.9774	8.4542	6.8039	6.9561	6.0777	7.2597	7.6055	7.3413	6.7734	5.142	6.7951	6.8086	5.4207	7.2968	7.2707	7.4777	7.7353	8.5777	6.4899	7.4777	7.3053	5.9782	5.2872	7.2107	6.843	8.4006	5.7275	6.1231	6.7631	6.9749	7.1865	6.8663	5.516	8.8363	6.6908	5.8174	6.339	6.2055	6.8661	6.5191	7.0528
5.3896	6.0829	5.6285	5.4704	6.9867	8.0707	7.3205	7.5683	6.3518	7.7297	6.2747	7.0054	5.5592	8.6057	6.0122	6.9128	8.084	6.4109	5.7712	7.9836	7.0445	7.1115	7.6636	6.344	7.6434	5.3687	6.1184	7.216	6.9365	5.3894	6.4124	7.2475	6.0225	4.5558	6.7099	7.8024	6.6097	6.1136	7.3463	7.9107	6.8908	6.6091	7.7228	7.2625	5.7375	6.833	5.4868	7.3849	7.246	6.3558
-15.299	-12.944	-12.047	-13.473	-13.809	-13.657	-12.685	-13.583	-12.676	-14.172	-11.928	-11.827	-12.977	-12.962	-11.675	-13.033	-12.298	-12.048	-11.385	-13.634	-13.063	-13.443	-13.399	-12.883	-12.989	-12.86	-12.641	-11.661	-12.635	-12.151	-13.319	-10.957	-12.855	-13.947	-12.67	-11.561	-12.723	-12.361	-12.414	-11.973	-12.141	-13.349	-11.344	-12.865	-13.054	-14.572	-12.06	-13.29	-13.25	-11.322
2.8216	1.8246	1.6204	2.2183	2.3547	3.644	1.4258	2.1903	2.6386	3.7699	3.6663	2.2031	3.1714	2.9422	2.0025	2.522	2.175	2.4168	3.2996	2.9735	1.9362	3.6751	3.3225	1.4893	2.1751	1.918	2.1346	3.2231	2.9304	2.6219	2.9418	3.6067	1.3939	3.1571	1.5505	2.5578	1.7077	3.5615	2.9231	2.3884	3.0216	4.0195	4.2701	3.471	2.7969	1.3398	3.7558	1.8329	2.1245	3.9972
-1.2668	-0.82061	-2.1165	-1.3795	-0.91294	-1.3887	0.64463	-2.2495	-1.7142	-3.9315	-1.5459	-0.73278	-2.9269	-0.059772	-1.0195	-2.4718	-3.0349	-1.3521	-2.534	-2.2312	-0.45943	-0.89209	-0.072964	-1.3181	-1.9913	-0.57345	-3.0477	-0.9329	-1.0455	-1.4632	-0.63952	-0.89465	-2.6757	-0.37202	-1.5287	-0.53026	-0.59523	-1.6314	-0.69295	-1.5853	-1.6138	-1.5508	-2.91	-2.9093	-1.4661	-1.695	-0.7904	-0.94534	-0.73917	-1.0587
5.7404	4.8024	6.7624	4.075	4.5367	5.6098	5.9512	4.4493	5.6711	5.9285	5.302	5.7809	5.3449	7.1685	4.8575	5.362	6.4983	5.0677	5.9192	5.4079	4.0459	5.4608	5.6686	7.066	5.9821	6.8953	5.0154	6.0103	6.4253	5.3445	6.2948	3.9954	3.9451	6.5853	6.6755	4.5754	4.2287	6.6034	5.6274	4.2487	4.8475	5.2187	6.7679	4.5503	6.4617	4.8312	6.1804	5.5868	5.3926	6.2254
-10.59	-12.05	-10.952	-9.4855	-11.598	-10.335	-10.6	-10.74	-11.153	-10.62	-10.239	-9.6312	-10.436	-11.069	-11.295	-10.982	-11.526	-10.138	-10.84	-10.606	-11.14	-10.903	-9.6881	-10.976	-10.653	-10.79	-11.587	-11.107	-10.947	-10.525	-11.585	-10.195	-10.93	-11.924	-11.216	-11.539	-12.05	-10.24	-10.329	-11.48	-10.936	-10.39	-10.269	-11.284	-13.21	-9.5954	-10.948	-10.805	-10.82	-12.953
-13.985	-11.116	-9.8468	-9.6305	-11.524	-11.232	-11.67	-12.214	-11.231	-11.109	-10.686	-10.195	-10.685	-9.9892	-9.7966	-11.502	-11.611	-12.226	-12.49	-12.388	-12.519	-10.109	-9.7305	-12.653	-11.063	-10.592	-11.154	-11.124	-10.076	-11.592	-11.049	-10.753	-9.4406	-10.213	-10.917	-9.9124	-10.744	-11.268	-9.903	-9.1853	-10.202	-11.043	-11.33	-9.8924	-10.471	-10.785	-9.9609	-9.5148	-9.6371	-11.294
5.0416	5.3443	5.586	7.1876	5.6064	6.5968	5.6135	7.3978	4.6247	5.1054	6.2168	4.6802	6.0866	7.1	4.7823	5.9245	4.3729	4.0875	6.5056	6.3166	6.5293	4.7674	5.4973	4.4856	4.1034	4.2116	7.2263	5.7851	4.9604	4.4416	6.2165	4.8539	5.157	4.6591	7.2606	6.1924	5.7911	6.2609	4.978	3.5458	5.9687	5.0347	3.5703	5.4015	6.1445	4.5346	4.3097	5.1855	4.0337	5.3585
-3.0874	-2.6595	-2.1782	-4.5767	-1.5163	-3.2675	-2.761	-4.4458	-3.2872	-3.4505	-3.5567	-2.9154	-3.0497	-3.8075	-1.8859	-3.3822	-3.0457	-3.1455	-3.1335	-2.8174	-1.5744	-1.6754	-1.5995	-3.4324	-1.8278	-0.38169	-1.9936	-2.5288	-4.1801	-0.4674	-1.8679	-3.8555	-3.4182	-1.8913	-2.0175	-3.3576	-2.8079	-3.1622	-2.6351	-2.206	-2.908	-2.58	-3.0163	-2.6495	-1.424	-2.0445	-0.94786	-0.084313	-2.6425	-2.3566
0.37063	1.5168	0.39889	2.1924	0.6763	0.31657	1.2847	1.1041	1.5432	-0.088327	1.797	1.1616	-0.097005	3.0039	1.4395	2.2773	0.60232	0.38981	0.55394	0.797	2.0103	1.2693	0.35195	1.4786	2.3643	0.98381	-0.57521	2.3213	0.95648	0.28188	1.0271	0.19281	2.0779	2.3333	-0.41231	0.66305	0.77878	0.50322	-0.15438	0.91333	2.0787	1.0181	-0.76927	1.5302	1.4385	0.61526	1.3121	1.6148	2.8332	1.45
-3.3523	-0.43609	-1.7434	-1.4341	0.31914	-2.2151	-1.2032	-2.8129	-0.92351	-2.2916	-2.1693	-1.2107	-0.84206	-0.65721	-0.32978	-2.2272	-0.42913	-2.3068	-1.7239	-1.1132	-2.4554	-1.3488	-0.95008	-1.7242	-2.0694	-1.0333	0.2922	-1.3711	-1.2424	-0.69865	-0.39912	-3.5767	-1.8487	-2.3704	-1.6875	-0.69887	-1.8033	-1.6898	-2.3216	-0.057251	-3.2884	-1.551	-2.5642	0.53184	-0.83191	-1.2295	-2.1394	-1.1773	-1.7175	-2.1341
1.9464	1.5171	1.6139	1.5624	1.2176	2.8458	1.3649	2.1967	1.7877	2.8972	1.9305	1.6681	1.7247	1.4387	1.8182	2.4577	2.5659	0.59287	1.2854	1.0842	0.62723	0.80692	1.0611	1.5067	0.089287	0.55177	3.368	0.73381	0.083508	2.2542	1.0817	3.2641	-1.0956	3.7123	1.5104	-1.2503	1.8842	0.54486	2.4366	1.0477	1.0612	1.9265	2.0837	2.8042	2.0299	1.5364	1.2962	-0.009902	3.2207	-0.1016
-0.73115	-1.2498	-3.0082	-2.3951	-2.8202	-1.0799	0.31985	-1.2231	-0.38838	-2.0367	-1.9989	-1.9278	-1.4188	-1.8592	-3.7443	-1.3888	-1.0123	-1.6811	-1.0917	-0.36052	-1.1022	-1.9725	-0.77351	-0.28273	-1.2886	-1.0337	-1.3164	-1.4767	-1.0202	-1.5632	-1.4438	0.50953	-0.016813	-2.5113	0.0036235	-1.6883	0.59861	-2.3474	0.64756	0.20787	-2.5766	-1.0411	0.2315	-0.38211	-1.576	-1.126	-1.0782	-1.8512	-1.5478	-2.6377
-0.449	-0.52134	0.61247	-1.2505	-1.7822	1.0334	-0.31451	-1.0802	-0.45352	1.0643	-0.42498	-0.56145	-1.3485	-0.64322	-0.76752	0.040717	0.2676	0.38131	-0.89928	-0.33707	0.051536	0.17884	-0.77291	-1.7832	-2.9114	0.32991	-1.008	-1.1338	-1.5969	-0.44542	-1.366	-0.73779	-0.35721	-0.8553	-2.3951	-0.10824	-2.926	-0.057727	0.16069	-0.67611	-0.24316	-0.9246	1.0009	-1.1579	-1.8151	0.21479	-0.055498	-1.3646	-2.0624	-1.5784
-6.2742	-5.5768	-5.5908	-5.3317	-6.2263	-5.0379	-6.8183	-6.2225	-6.2807	-6.0558	-5.8272	-5.3712	-4.965	-4.9929	-4.938	-6.3199	-5.9324	-6.6964	-7.3355	-5.3042	-5.034	-7.0681	-5.3252	-5.6318	-5.2917	-6.1648	-4.7891	-6.2782	-4.3816	-6.0072	-6.2847	-4.8069	-5.9944	-6.2229	-5.7695	-6.2061	-6.6436	-5.5525	-7.2441	-4.5867	-5.1346	-6.0462	-6.3994	-5.4956	-6.4927	-4.8312	-4.6811	-8.4	-4.5675	-5.3736
5.1405	4.5493	4.2662	6.0589	5.0569	5.6387	5.95	3.5034	5.6342	3.5899	4.7143	3.5962	3.5748	5.3737	3.2383	5.3773	3.5139	4.3143	4.7583	5.7074	5.2291	5.0282	4.4803	3.791	5.5684	4.8003	5.3794	4.4337	4.5933	4.4692	5.2049	6.0884	4.4494	4.6935	4.7421	4.2728	4.6372	5.9361	5.0614	5.2684	4.2806	4.3599	4.3827	4.0412	2.2733	4.0122	3.6837	4.414	5.2956	4.8521
-7.9158	-7.7796	-8.4106	-6.5166	-7.4862	-8.0608	-8.4125	-7.972	-7.4253	-7.9358	-7.7617	-8.3579	-8.0352	-7.5112	-10.322	-7.3681	-6.2207	-6.3279	-6.8115	-8.4266	-7.5316	-6.1035	-5.9214	-7.6254	-8.2817	-7.2589	-7.9901	-7.8234	-8.0849	-8.3556	-8.0916	-7.7499	-5.8764	-9.7887	-8.2111	-8.2502	-6.7979	-7.1152	-7.9964	-7.3686	-6.5414	-5.716	-8.3551	-7.6493	-6.662	-6.9317	-7.2501	-7.6534	-8.408	-6.6305
0.50029	1.1996	-0.14578	1.4649	0.23456	0.26535	0.47925	-0.12694	2.1736	0.2773	0.38328	-0.45963	-1.6266	1.3615	0.86938	0.7756	2.146	-0.68077	0.61206	1.3524	0.77294	1.7817	-1.1512	1.2341	0.8476	1.4017	1.8758	0.22627	-0.18826	1.1493	-0.09887	1.1435	0.20638	0.28438	1.4694	-0.22193	1.0561	0.18928	1.061	0.02552	0.91888	0.025744	-0.93998	0.5047	2.2125	1.2175	1.1707	-0.17779	-0.058255	0.83444
-10.255	-10.787	-10.263	-13.227	-10.576	-11.559	-10.727	-10.555	-9.8462	-11.01	-9.8877	-11.144	-10.805	-10.376	-10.688	-10.549	-10.889	-11.427	-11.617	-9.3759	-10.946	-10.477	-12.657	-12.457	-10.289	-10.371	-9.7837	-10.652	-12.642	-10.537	-10.683	-9.8017	-10.671	-10.996	-11.898	-9.6995	-10.047	-11.429	-10.465	-10.253	-10.784	-9.9092	-9.6362	-10.535	-10.663	-12.008	-11.9	-10.546	-10.891	-10.55
-3.135	1.0267	-1.4437	-1.3192	-2.106	-0.97753	-0.43216	-1.6032	-2.2684	-1.9463	-1.3476	-1.291	-3.4347	-1.689	-1.7505	-1.418	-4.0283	-2.6277	-1.9879	-2.1078	-3.0503	-0.53783	-2.969	-1.9131	-2.5732	-1.2802	-1.5678	-1.5679	-1.3519	-2.0158	-1.7357	-2.9239	-1.2589	-3.2375	-2.4145	-2.3429	-2.6942	-2.3335	-2.403	-3.0644	-1.5253	-2.2484	-2.5391	-3.1359	-2.6383	-0.15414	-2.099	-2.5416	-2.1845	-2.7804
-11.634	-13.693	-12.201	-11.674	-11.448	-12.728	-13.152	-11.322	-11.554	-11.289	-12.495	-11.758	-12.484	-10.054	-12.019	-13.784	-11.977	-11.031	-8.8553	-11.825	-11.869	-12.779	-13.404	-11.707	-11.518	-10.812	-12.071	-11.454	-11.174	-10.503	-11.454	-12.132	-11.491	-13.949	-11.173	-10.428	-11.757	-12.278	-14.404	-11.244	-11.034	-11.345	-11.888	-11.857	-10.692	-10.415	-12.724	-11.647	-10.769	-11.722
-6.4364	-5.0208	-4.714	-5.917	-5.0436	-4.8594	-4.6126	-6.1094	-4.7844	-5.0746	-5.2032	-4.7477	-5.912	-5.6974	-6.6651	-4.1423	-6.7718	-4.2266	-6.7157	-4.5629	-5.9903	-5.9266	-5.0804	-5.9794	-5.7181	-5.4515	-4.8183	-4.4855	-3.4419	-5.728	-5.7955	-5.951	-6.8302	-5.3994	-4.8291	-4.9127	-4.7829	-4.0807	-6.0133	-5.0958	-5.1385	-5.8754	-5.774	-4.1979	-5.3857	-5.7814	-4.7175	-6.1574	-5.9017	-5.1861
-7.5911	-6.2502	-4.8108	-5.3215	-4.3065	-4.8044	-4.6317	-4.4671	-5.0858	-5.4478	-6.0722	-4.5871	-4.4122	-4.269	-3.6682	-5.0093	-4.9799	-5.8294	-5.3612	-5.6678	-5.1578	-4.2841	-5.7218	-5.8844	-5.5198	-5.9108	-4.8876	-4.267	-5.7589	-4.9374	-4.5809	-5.3368	-4.3908	-6.1345	-3.7514	-3.9443	-4.5476	-4.1819	-5.5194	-2.74	-5.2325	-4.1306	-3.7446	-5.6284	-5.7466	-6.2132	-4.5325	-4.9883	-5.3259	-5.4746
-11.879	-8.3882	-12.472	-11.313	-11.57	-12.78	-9.906	-13.103	-11.021	-11.829	-10.146	-10.358	-11.401	-10.484	-11.146	-11.608	-11.449	-10.883	-10.747	-10.009	-11.415	-11.513	-11.548	-10.8	-11.142	-12.691	-12.476	-12.583	-12.032	-12.631	-11.906	-11.89	-11.939	-12.027	-11.79	-11.987	-11.423	-10.335	-12.362	-12.255	-10.256	-11.954	-12.126	-11.438	-12.543	-11.829	-10.821	-11.363	-12.044	-13.089
-11.713	-10.071	-11.892	-11.096	-12.148	-12.829	-10.859	-11.356	-12.079	-12.294	-12.628	-11.854	-12.848	-10.915	-11.719	-13.606	-12.344	-11.602	-12.871	-10.685	-12.039	-11.179	-11.754	-10.698	-12.475	-11.026	-10.027	-10.281	-12.025	-10.983	-10.736	-10.797	-11.686	-11.867	-12.144	-12.435	-11.625	-11.595	-10.254	-12.569	-12.709	-12.235	-12.076	-10.551	-12.097	-11.249	-11.247	-11.589	-10.46	-10.592
2.1902	3.1344	0.65687	3.1815	2.5165	1.3312	2.4123	3.7388	2.4979	1.1758	0.8671	2.0387	1.6842	2.0016	2.6148	2.5614	3.1172	2.0049	1.1935	2.4737	2.8488	-0.28485	1.5318	2.1504	0.67113	1.6307	0.77684	2.2333	1.9804	-0.17663	2.2479	1.6289	2.1598	1.693	-0.40633	1.7109	1.2326	2.8506	3.1482	4.5675	4.2945	2.2725	3.9758	2.3081	1.8432	0.82678	2.9032	2.2848	1.9903	2.5022
-14.367	-13.624	-14.173	-11.811	-10.743	-12.589	-14.316	-14.465	-12.547	-13.89	-13.708	-12.385	-13.175	-12.222	-13.103	-11.134	-12.138	-12.559	-12.308	-13.779	-11.887	-12.856	-12.928	-13.666	-13.05	-11.722	-13.599	-11.192	-11.495	-12.265	-12.831	-12.658	-13.054	-12.005	-13.596	-13.005	-12.229	-13.249	-12.349	-12.951	-14.502	-13.629	-13.342	-13.487	-12.635	-12.706	-14.121	-13.699	-14.084	-14.027
2.0573	1.0231	1.7206	2.289	2.4329	2.1617	2.0838	1.0586	2.1097	0.88145	0.52093	1.3298	2.3124	3.0604	2.4599	-0.34427	2.5813	1.6203	1.3295	1.6823	3.2589	3.7376	2.4399	1.2696	1.9845	2.4004	1.1281	2.39	3.0483	2.7694	1.9798	0.99589	-0.26293	2.6394	0.91704	1.7521	2.2566	2.2184	0.70153	2.8778	0.70558	0.12267	1.6975	1.7816	1.5902	1.1513	0.80283	2.0872	1.8742	1.231
0.37914	0.488	-0.04122	-0.76849	-0.93644	0.94575	-0.86449	0.33586	0.15386	0.42188	0.56369	0.23982	-0.99151	1.333	-0.68352	0.52274	-0.36691	0.77504	0.45412	-0.71741	0.1186	-1.7997	-0.56163	-1.8627	0.65255	-1.6602	-0.055305	-0.6743	-0.051067	0.77626	-1.1738	-0.12606	0.75926	-0.92351	0.18025	0.048164	0.67828	0.59784	0.40838	0.30312	0.32707	0.637	0.45134	-1.7279	-1.7632	-0.66125	0.14957	0.95719	-1.5242	-0.48143
-4.7177	-5.3665	-7.7198	-5.8547	-4.7382	-5.5119	-6.1391	-6.741	-4.8664	-5.9836	-5.5548	-7.0825	-5.8298	-5.7108	-4.8547	-5.2787	-5.4153	-3.7063	-4.3046	-4.6279	-6.9885	-4.7043	-5.6231	-5.3502	-5.6167	-5.6685	-4.46	-5.849	-5.1099	-5.6377	-5.0134	-7.1799	-5.0213	-5.817	-6.4051	-4.6816	-6.0902	-8.0146	-4.7991	-5.5131	-6.1721	-4.8974	-6.2661	-4.6903	-6.4059	-5.7544	-6.053	-6.9991	-5.9155	-5.6589
-5.919	-7.1716	-7.0405	-7.6765	-7.364	-7.6564	-6.8317	-8.4463	-7.671	-8.3415	-8.0182	-6.9784	-9.4604	-8.7501	-7.2089	-7.6001	-8.7693	-6.2311	-8.1016	-6.7658	-8.4085	-8.6668	-8.9807	-7.5631	-7.9446	-7.4934	-6.9222	-8.2316	-6.754	-7.3076	-7.5635	-8.9159	-9.1093	-6.4019	-8.3869	-7.6007	-8.4375	-8.8676	-5.9565	-8.4784	-8.3073	-6.4163	-7.2905	-8.008	-9.6782	-7.3428	-8.3974	-8.307	-7.6646	-7.5176
8.1821	8.7034	8.0573	8.3872	9.1917	8.2289	10.182	8.3785	7.4565	9.1832	8.0233	7.4537	8.82	7.6347	8.3919	8.7107	9.3003	9.601	11	9.0604	8.3724	8.3476	9.5213	8.2753	7.257	9.5953	10.8	8.1831	8.3266	8.1417	8.5342	7.8997	7.1108	8.8575	8.5899	9.8732	8.4991	8.898	8.676	8.6008	8.3275	7.7681	10.071	7.7796	7.2627	8.4144	7.5062	7.2483	8.5554	9.6288
-7.2585	-8.7813	-9.9022	-9.3742	-9.3663	-7.6396	-9.8859	-8.5952	-8.6504	-9.0822	-7.9459	-7.4198	-8.8924	-10.351	-7.8458	-10.452	-8.3385	-7.2582	-8.5893	-8.0628	-8.3798	-8.7608	-8.8359	-8.628	-8.9515	-7.312	-9.4705	-11.927	-9.9283	-10.484	-10.07	-8.5142	-8.9218	-9.3979	-8.4035	-11.278	-7.8151	-9.2584	-10.668	-9.988	-10.128	-7.8557	-8.3971	-8.4387	-9.2289	-9.9689	-9.574	-7.4309	-7.7017	-8.3377
5.6249	7.3977	7.5668	5.8808	5.4262	5.1373	6.0666	5.5478	5.4118	5.5271	5.3648	3.9713	5.8916	5.0594	6.4199	6.7504	6.2993	4.513	4.512	6.8869	5.4807	4.3373	5.7344	4.12	6.1207	4.945	5.7719	5.1938	4.3785	5.0928	6.8451	6.3593	5.0086	6.4835	4.4057	6	5.7446	4.5685	4.9545	6.7452	5.1175	4.0875	6.4603	5.0948	6.0257	6.4719	5.5068	6.0189	5.9947	4.838
-7.0443	-4.9078	-6.494	-5.4172	-4.071	-4.8743	-5.0187	-4.9446	-7.5783	-5.3431	-5.5015	-5.7796	-7.0516	-5.5108	-4.2056	-4.7523	-6.4419	-6.0847	-5.5745	-6.5507	-4.8816	-5.346	-4.3797	-8.2174	-5.7639	-4.4571	-5.5607	-5.3141	-5.7332	-5.5746	-5.5655	-4.2483	-5.5191	-5.9671	-5.3772	-5.4985	-5.0459	-6.8341	-5.2749	-5.3762	-5.0918	-6.486	-6.9345	-6.6786	-5.8105	-6.021	-5.3946	-5.4074	-7.5116	-6.4952
-14.863	-13.682	-12.083	-11.401	-13.249	-13.44	-12.698	-13.436	-10.963	-13.671	-13.315	-13.638	-12.866	-13.254	-12.567	-13.719	-12.276	-13.565	-13.209	-14.291	-11.209	-13.591	-13.837	-14.288	-12.938	-11.33	-12.311	-11.794	-13.676	-12.136	-13.459	-13.604	-13.819	-13.764	-11.8	-11.511	-11.815	-14.521	-13.1	-11.896	-14.527	-11.961	-13.441	-13.746	-12.676	-10.989	-12.897	-11.608	-13.244	-12.823
-14.073	-15.735	-13.38	-11.775	-12.113	-13.986	-12.027	-12.131	-11.72	-13.54	-12.498	-12.444	-13.544	-13.026	-13.378	-13.432	-12.549	-13.01	-12.221	-12.766	-12.767	-13.256	-11.494	-12.047	-11.09	-12.304	-13.043	-12.443	-13.265	-12.577	-13.444	-13.858	-14.084	-12.062	-12.544	-13.273	-12.385	-12.637	-13.09	-11.938	-12.752	-13.551	-13.019	-12.032	-12.335	-14.99	-13.561	-12.715	-12.951	-12.85
-2.0265	-3.7	-3.5855	-3.7907	-4.1693	-3.7514	-3.0982	-2.9669	-2.7831	-4.4759	-3.63	-4.532	-3.8312	-3.3801	-4.1997	-3.1746	-3.242	-1.4676	-4.2679	-2.9703	-3.0099	-3.0856	-4.1174	-2.2011	-1.8746	-3.5756	-4.7354	-2.9626	-2.6294	-4.7661	-2.8271	-2.6483	-2.8497	-4.7104	-3.7055	-3.672	-5.0763	-3.0447	-4.3137	-3.7779	-3.2885	-2.8659	-1.8088	-2.2649	-3.6954	-3.5179	-2.7367	-4.6447	-3.9482	-3.6025
-13.89	-12.582	-12.114	-11.6	-11.495	-12.742	-13.045	-11.972	-13.665	-12.239	-13.355	-13.129	-10.906	-11.632	-12.769	-12.876	-13.209	-12.286	-13.333	-12.212	-12.346	-13.902	-13.62	-12.85	-13.398	-13.32	-12.92	-12.078	-11.936	-12.977	-12.13	-11.102	-12.855	-11.68	-13.838	-13.997	-13.595	-13.58	-12.414	-13.516	-12.384	-13.052	-11.722	-12.711	-13.539	-12.821	-12.33	-14.052	-13.489	-12.278
1.647	1.5282	0.62367	0.87836	0.88197	1.2071	0.52493	0.93611	1.2397	-0.11488	-0.67491	1.6813	1.3685	1.4371	1.0091	0.29899	2.0977	2.6694	0.91314	0.56572	0.64656	0.2747	1.3325	0.8726	-0.43753	1.1014	2.3722	1.0909	1.2653	1.8744	2.5471	2.1738	0.39685	0.89633	1.1012	1.0535	1.9164	1.1294	2.0889	1.3548	0.48837	-0.21647	0.52296	1.9483	0.40561	1.1445	1.5522	2.0985	1.7816	0.64414
0.30382	-1.211	0.14816	-1.2079	-4.2238	-1.3284	-0.84247	-0.16075	-1.0932	-0.46032	-2.9041	-2.1545	-1.8926	-1.0046	-1.7798	-1.5741	-1.5515	-2.1417	-0.90872	-2.2482	-0.29151	-1.2945	-2.2258	-1.2163	-0.94489	-0.70801	-0.83162	-1.1573	-0.35488	-1.0979	-1.6883	-1.1317	-3.3606	-0.76619	-0.5928	-1.9577	-1.0244	-1.4972	-1.5015	-1.2473	-0.7004	-1.5295	-0.6501	-1.6931	-1.2678	-1.6243	-1.4056	-1.5344	-2.2055	-1.9181
-0.492	-1.2039	-1.0167	-0.21754	-2.8412	-1.6549	0.12014	-2.8641	-1.4208	-1.1319	-1.4297	-1.0874	-1.2365	-1.3247	-1.0077	-2.6427	-1.865	-0.43876	-1.0848	-0.65492	-2.763	-2.8586	-1.6903	0.27414	-2.5366	-2.3393	-1.4054	-1.5832	-0.97928	-2.4823	-1.1343	-1.8094	-0.70988	-0.9297	-0.50501	-1.766	-1.4245	-1.3554	-0.082559	-2.4254	1.0683	-0.46501	-1.4966	-0.45864	-0.72513	-1.8097	-2.1057	-1.8947	-0.57439	-3.3131
-13.015	-13.97	-12.53	-12.515	-12.079	-14.415	-14.201	-14.631	-10.863	-12.065	-13.981	-12.364	-13.031	-13.27	-13.811	-14.961	-13.304	-12.643	-11.904	-13.398	-14.25	-12.905	-11.589	-12.249	-12.627	-13.127	-12.299	-12.462	-12.801	-14.059	-14.772	-13.21	-14.329	-13.144	-14.149	-13.164	-14.069	-14.152	-11.224	-13.308	-14.07	-13.546	-13.993	-13.621	-13.153	-12.95	-13.217	-12.419	-13.63	-12.221
-14.251	-14.831	-13.823	-15.391	-15.357	-16.152	-14.233	-13.971	-15.01	-12.174	-15.022	-14.451	-14.379	-15.314	-14.222	-15.048	-12.414	-16.4	-14.202	-16.432	-14.324	-14.24	-15.743	-14.381	-14.816	-15.788	-15.589	-12.773	-14.118	-13.707	-13.785	-14.381	-15.745	-15.314	-15.176	-14.117	-13.508	-15.354	-12.898	-13.433	-14.215	-16.213	-12.571	-13.453	-12.588	-15.134	-14.388	-13.731	-13.365	-13.544
-14.005	-12.26	-13.901	-13.301	-14.097	-13.484	-12.843	-12.772	-13.723	-14.034	-13.062	-13.352	-12.08	-14.415	-13.652	-13.087	-12.242	-13.936	-12.491	-14.147	-11.932	-11.897	-13.02	-14.195	-13.31	-14.853	-13.913	-13.246	-12.726	-13.328	-13.301	-14.441	-13.434	-12.439	-13.351	-15.263	-14.614	-12.321	-12.971	-13.444	-13.898	-13.021	-12.973	-11.803	-13.457	-12.658	-12.003	-13.536	-14.343	-13.123
-1.5442	0.16723	1.0054	-0.36441	-0.75508	-0.35564	1.5571	-0.085106	-1.3173	0.68257	-1.1579	-0.099698	-0.38837	-0.35746	0.91812	-0.74589	-0.56385	0.43429	0.18063	0.81253	0.43407	0.68222	0.41046	0.3147	-0.47527	0.22263	1.7813	0.5147	0.27762	0.17559	1.6863	1.5272	-0.93652	-1.0366	0.51822	0.37189	1.035	-2.1493	-0.26186	1.5775	-2.1261	0.63212	1.3274	-0.57806	0.87759	-1.572	-0.071432	-0.47357	0.45886	-0.019777
-4.2085	-3.2468	-3.0102	-3.9804	-5.2791	-4.5673	-4.1826	-3.2969	-3.3825	-4.9794	-4.2049	-4.5969	-6.6736	-5.0167	-5.3791	-5.0556	-5.187	-5.1728	-4.579	-3.1287	-4.241	-3.1483	-2.8129	-3.5083	-2.3384	-3.6474	-4.4519	-3.831	-4.5806	-3.9575	-5.855	-4.5112	-4.3477	-4.8984	-5.0621	-5.1239	-3.7232	-4.4098	-5.501	-6.1083	-4.0147	-4.7705	-3.891	-4.2534	-3.768	-5.4526	-4.1098	-1.9389	-4.5214	-6.0042
2.0993	1.0733	1.3862	1.3654	0.89276	2.2503	0.52017	-0.64927	0.88192	0.37657	2.791	1.6154	1.4407	1.1452	1.578	1.9388	3.1642	2.2282	1.4004	0.53713	2.473	1.5067	1.7698	1.9978	2.7201	1.2924	0.35311	1.2994	2.0849	2.036	0.7732	0.82054	-0.21367	1.7889	1.4182	1.3507	1.6616	1.376	2.6276	0.81235	0.44124	2.0091	2.0404	1.0582	1.2565	1.5952	1.3941	2.6371	2.1593	2.4983
-4.1694	-3.905	-2.4035	-4.1722	-3.0011	-4.0671	-6.1285	-1.7179	-4.544	-3.1351	-3.9833	-3.0479	-2.2529	-3.9154	-4.3582	-2.91	-4.902	-3.9289	-4.1447	-5.3747	-3.622	-3.8075	-4.4123	-4.7746	-4.8128	-5.0128	-2.7341	-2.957	-4.4996	-4.1278	-5.8001	-5.5651	-4.1198	-3.0069	-4.1071	-3.3242	-5.2845	-3.0475	-3.3604	-5.0938	-3.0704	-4.6514	-4.5203	-3.6519	-5.3183	-3.3808	-2.8448	-5.4084	-4.1732	-4.8401
-0.99267	-1.1701	-1.5219	-2.4729	-0.84507	-0.3525	-1.5148	-1.6522	-0.69189	-0.17247	-1.1442	-1.4187	-1.2202	-0.7947	-2.5002	-1.4744	-1.1697	-0.92608	-1.8426	-1.3484	0.082808	-1.8427	-0.054292	-0.8899	-2.0186	-1.709	-1.7547	-1.6812	-1.1789	-0.11547	-1.7923	-0.30323	0.623	-1.0533	-1.056	-2.5767	-0.98333	-2.2377	-0.58202	-2.0101	-1.8503	-0.99163	-3.5706	-0.62953	-1.2442	-1.3845	-1.418	-1.9131	-1.6458	0.23003
-2.6413	-4.9976	-4.5875	-2.7194	-4.2716	-1.1813	-2.9089	-4.3221	-3.2031	-3.7261	-3.8706	-2.9199	-4.3506	-2.4821	-2.8216	-3.7215	-4.4614	-3.3751	-4.367	-5.9277	-4.3215	-1.8452	-2.6255	-3.4847	-4.3308	-2.3878	-2.5066	-3.0622	-4.3537	-4.2901	-4.2323	-3.3683	-2.447	-2.4532	-4.1758	-3.6886	-1.6475	-3.874	-1.2566	-3.0682	-2.2709	-3.7737	-2.8829	-4.7974	-3.9902	-5.0676	-2.9386	-2.3722	-3.364	-4.0922
-2.6114	-1.6097	-0.68387	-0.29471	-0.86565	-1.9846	-1.5783	-1.0741	-0.88325	0.1854	-0.66589	-2.3125	-1.3782	-2.5859	-1.834	-1.0188	-0.25777	0.61037	-0.87229	-2.9358	0.2087	-2.0776	-0.80101	-3.8442	-0.5965	-1.0599	-1.5877	-0.97889	-2.3834	-1.84	-1.2089	-1.8424	-1.3849	-2.373	-0.66068	0.13127	-0.34816	-0.81743	-0.4935	-0.26943	-2.7444	-0.40194	0.52328	-1.2726	-1.4782	-1.8813	-2.4812	-0.40794	-1.4429	-2.2794
-21.491	-22.944	-23.316	-21.245	-23.311	-22.196	-21.288	-21.156	-22.743	-21.77	-22.097	-21.343	-21.838	-21.855	-23.245	-20.588	-21.213	-21.004	-22.239	-23.22	-21.473	-21.153	-20.705	-23.308	-21.877	-19.905	-23.14	-21.244	-21.301	-24.288	-22.939	-20.549	-22.365	-19.815	-23.007	-22.082	-20.938	-21.519	-23.273	-22.35	-23.211	-21.51	-20.95	-22.58	-21.359	-23.694	-20.747	-22.771	-22.012	-23.425
0.35238	0.65245	1.3104	0.065276	-1.1482	-0.52665	-0.46854	2.2237	1.8931	-0.62944	1.0186	0.15968	0.47335	-0.93633	0.8885	-0.005002	1.5205	-0.038579	-0.36656	2.0665	1.6027	0.77739	-0.85865	-0.9319	3.19	0.95736	1.0399	0.6762	0.70477	0.53509	1.1268	0.59136	0.84597	2.2408	0.33613	0.79971	0.12515	0.75687	1.1706	0.95586	0.68187	1.4893	1.5296	0.063897	0.07115	-0.068324	0.81259	1.1227	-0.22381	0.19144
-9.4072	-12.016	-7.6281	-10.008	-11.068	-7.1166	-9.6893	-8.2633	-11.297	-9.9369	-11.182	-11.096	-11.312	-10.383	-11.034	-11.078	-8.8481	-10.619	-9.9724	-10.369	-8.9579	-8.6411	-11.259	-8.7625	-10.083	-11.758	-11.385	-9.4093	-9.6916	-9.8459	-9.3912	-10.56	-9.3834	-10.036	-11.669	-9.099	-9.6689	-10.46	-10.008	-10.038	-11.271	-10.332	-9.8971	-10.293	-9.4281	-9.3383	-10.278	-10.23	-9.6235	-10.75
-1.4786	-1.0748	-3.4016	-2.4455	-4.0445	-1.4405	-3.5966	-1.9473	-2.4175	-1.9767	-1.5337	-1.0364	-2.5	-2.6332	-1.3415	-2.0156	-3.8395	-3.1807	-2.0864	-0.90204	-1.2156	-4.2501	-1.2938	-2.5088	-3.6389	-3.9025	-2.0344	-1.473	-3.801	-3.705	-2.16	-5.0982	-1.5841	-1.1639	-4.2329	-2.6333	-3.9555	-2.5127	-1.843	-1.9173	-1.5371	-1.6093	-2.7561	-1.7128	-2.9066	-2.0264	-2.3873	-1.4083	-2.8274	-2.1112
-4.4185	-3.0438	-2.8097	-6.1995	-3.9383	-3.8127	-3.3692	-4.8657	-2.9098	-3.4042	-2.8952	-5.6918	-3.2183	-3.6787	-3.9124	-2.4726	-4.0723	-3.1707	-5.328	-5.3562	-3.4614	-3.5773	-3.2176	-4.1918	-2.5839	-5.1351	-4.5281	-3.8921	-3.7661	-3.2643	-2.8008	-4.2477	-3.8915	-4.6831	-3.2935	-3.7258	-4.6492	-4.8337	-3.4927	-3.1615	-3.9332	-3.3875	-4.4612	-3.7972	-4.5956	-3.7649	-4.2847	-4.8962	-3.6875	-4.1244
-19.766	-22.546	-21.548	-21.301	-21.535	-21.263	-20.081	-20.057	-19.595	-18.651	-20.551	-21.105	-19.503	-21.409	-21.405	-19.831	-21.146	-20.185	-19.797	-21.082	-20.491	-20.919	-21.443	-21.637	-20.274	-20.426	-21.144	-20.492	-19.914	-22.628	-20.87	-21.732	-19.169	-21.505	-21.994	-21.177	-20.909	-19.746	-20.101	-21.909	-20.208	-21.059	-21.463	-20.854	-19.826	-19.93	-20.884	-21.576	-22.097	-21.106
1.4496	0.084224	1.6102	3.2542	1.6136	0.14157	0.8217	1.1288	0.97564	0.99639	2.4622	2.4032	1.1742	2.0518	0.72291	0.68113	0.55434	2.181	0.070159	0.38983	2.9978	0.55118	4.1043	1.3065	1.2238	1.6652	1.3438	1.4234	2.1399	3.3294	2.6467	1.7828	1.4192	1.7486	1.5137	1.319	4.2591	1.8517	0.87048	0.32529	2.1274	2.1219	2.172	2.2209	2.524	2.0533	1.7167	1.8518	1.2151	2.2447
-2.404	-3.0483	-3.8361	-1.8429	-3.7052	-3.3805	-2.4006	-0.22961	-0.78757	-4.3374	-4.6594	-3.2481	-3.1015	-1.9385	-1.7519	-2.0735	-2.111	-3.5821	-2.402	-2.425	-3.2998	-3.7355	-0.86277	-2.1835	-2.4898	-0.31233	-3.6274	-1.2633	-1.5602	-2.2784	-2.055	-3.5631	-1.5194	-3.6449	-3.6285	-3.2203	-3.1232	-1.7403	-1.671	-2.6885	-2.058	-2.0443	-3.4082	-2.3108	-3.9797	-2.1192	-2.9359	-2.6319	-4.4322	-3.8542
-10.975	-9.4194	-9.0158	-8.7668	-9.5877	-9.5633	-9.6898	-9.9167	-10.144	-8.5808	-9.113	-10.481	-12.879	-10.707	-10.194	-10.373	-8.7475	-10.135	-10.286	-7.95	-10.386	-7.9041	-8.4916	-11.609	-9.598	-11.242	-8.6913	-9.2139	-10.572	-8.2191	-10.243	-9.7593	-9.563	-10.169	-10.163	-9.3887	-11.084	-8.4818	-8.2969	-10.233	-9.9058	-8.6316	-9.6717	-8.6574	-9.0931	-7.4016	-9.7802	-8.6733	-9.1581	-9.3964
-3.3827	-4.6846	-4.4083	-4.9559	-5.0225	-4.4345	-3.8923	-4.0624	-4.2178	-3.0815	-5.7643	-5.5276	-4.6535	-2.7544	-4.7797	-4.2816	-4.3411	-3.7086	-3.4306	-3.5317	-4.3602	-4.6257	-5.0069	-4.4651	-6.0941	-5.5701	-5.4068	-4.3673	-4.2784	-5.8554	-4.5271	-4.5848	-4.0697	-5.3085	-4.0169	-4.0072	-4.6885	-5.0234	-6.9457	-4.1609	-4.866	-4.79	-4.5562	-4.1825	-3.8231	-4.5747	-5.291	-4.2584	-5.8663	-4.689
-0.50348	-0.69504	-1.305	-0.68402	-0.53298	0.38042	1.3444	-0.57718	-1.3781	-2.1078	-0.65588	0.26839	-0.12112	-1.7633	0.7037	1.6808	-0.2385	0.55614	1.3633	0.062195	-0.11454	2.2324	-0.40045	1.1784	-0.8592	0.98903	0.17072	-1.1513	-0.95666	-0.1327	-1.2361	-0.77836	-0.12492	0.057604	0.41259	-0.14975	-0.77493	-0.15176	-1.0098	-0.80468	-0.091559	0.61791	-1.8361	-0.31967	0.60365	-1.6521	0.99099	-0.039006	-1.3057	0.63133
-22.378	-22.449	-22.432	-23.473	-23.12	-20.805	-22.806	-20.97	-23.996	-22.654	-21.912	-21.012	-22.475	-21.838	-22.742	-20.899	-21.617	-21.226	-24.58	-21.646	-23.099	-21.431	-23.308	-22.756	-22.936	-23.845	-22.436	-22.246	-22.211	-23.506	-22.93	-22.102	-23.736	-20.861	-22.299	-23.852	-22.821	-21.855	-21.879	-21.744	-21.814	-22.242	-23.678	-22.577	-23.832	-22.041	-23.112	-20.873	-21.573	-22.274
-0.60404	-2.081	-2.4014	-0.37834	-1.8142	-1.4749	-1.8078	-1.8281	-2.346	-2.1912	0.1624	-1.7068	-1.7241	-0.31434	-1.9177	-1.7019	-0.18209	-0.93232	-2.681	-1.3974	-1.7669	-1.9527	-2.6157	-1.1476	0.51248	0.30495	-1.3712	-1.4369	-0.35063	-2.666	-1.6953	-1.5556	-1.0798	-1.5254	-0.63955	0.39708	0.10401	-0.65735	-1.0308	-3.4433	-1.4456	-1.1447	-1.5718	0.045086	-2.0662	-3.2915	-1.2321	-2.7404	-2.4207	-2.3588
2.9271	0.030295	2.8295	0.19522	1.4176	1.8965	2.7664	1.7253	3.3833	1.3791	-0.31869	1.1583	0.60548	2.9421	2.1903	1.3652	1.1066	1.2083	1.0598	3.4985	0.75389	1.2368	2.5592	1.4143	2.3759	1.4564	1.9241	2.1923	-0.020807	1.289	2.8349	0.76794	1.1763	2.7264	1.5279	1.7723	2.1767	3.763	0.61365	1.5101	1.1668	1.6152	1.5286	0.94914	0.67489	2.0267	3.3514	1.167	1.1569	2.6121
0.711	-0.69373	0.39023	1.7842	1.6995	0.38625	0.11352	0.82117	1.4103	0.60525	1.4631	1.3667	0.32449	-1.0571	1.3778	0.79559	0.16965	1.0114	1.592	-0.97152	0.57901	-1.5127	1.6907	-0.30048	-1.0389	-1.3207	1.0274	-0.55485	-0.44886	-2.3088	0.20203	-1.2312	1.6264	0.1277	0.90355	-0.489	1.145	0.19287	-0.55498	1.4741	-0.28819	1.3021	-0.95112	-0.21104	2.0188	1.7318	-0.44889	-1.0522	1.9515	-0.19228
-12.507	-13.213	-11.496	-12.169	-10.226	-13.183	-11.487	-11.047	-11.291	-13.217	-11.648	-13.124	-11.777	-12.179	-10.21	-11.587	-10.729	-12.316	-11.8	-11.734	-12.56	-11.501	-10.854	-11.405	-9.8936	-11.153	-11.021	-11.196	-12.137	-11.221	-12.322	-11.871	-13.392	-10.841	-12.038	-11.278	-10.398	-10.873	-10.857	-12.635	-13.259	-11.762	-11.421	-12.525	-10.692	-11.094	-12.283	-11.516	-10.702	-11.437
-3.7975	-4.0346	-3.789	-1.4489	-2.6643	-2.6742	-3.1053	-2.3001	-2.6573	-3.0517	-3.2262	-2.7688	-2.609	-2.4548	-3.1675	-2.0391	-1.9459	-2.2124	-3.0093	-1.9124	-1.823	-1.0778	-2.012	-4.8592	-2.4597	-1.886	-4.0847	-1.9991	-4.2693	-4.4531	-3.1725	-2.5008	-1.1607	-1.5555	-3.2396	-2.9932	-2.106	-4.2173	-2.3243	-3.5492	-1.3339	-2.0817	-4.079	-1.8983	-1.6091	-3.2642	-2.7212	-3.1603	-3.1727	-2.2391
-20.662	-21.268	-20.783	-20.848	-19.029	-20.037	-20.932	-21.786	-20.356	-19.735	-22.141	-21.2	-21.051	-21.013	-20.068	-22.173	-21.626	-20.354	-22.04	-19.875	-20.958	-19.723	-20.588	-21.435	-20.885	-19.744	-20.993	-21.75	-21.984	-20.749	-20.674	-20.556	-20.255	-22.244	-20.716	-21.432	-20.006	-19.532	-21.44	-20.53	-21.629	-21.104	-21.189	-21.551	-21.818	-21.555	-19.42	-20.424	-21.881	-22.872
6.3119	6.5886	8.24	7.7936	6.4843	6.1539	5.3764	6.265	5.4444	5.3728	6.848	6.68	6.835	7.535	6.5727	7.7251	6.8255	7.7944	6.1189	7.4211	8.2732	6.9348	5.7295	6.6891	6.8805	6.7455	6.6248	6.6683	7.3365	6.2837	6.6003	5.9528	5.5731	7.2547	5.5751	6.1076	5.7567	7.4683	6.9311	7.239	7.0221	6.6614	7.1082	5.9242	6.1104	7.0081	6.4713	6.2101	7.4474	6.8642
1.8921	0.42309	0.6084	2.0898	0.89463	-0.79915	2.0565	0.57268	-1.0485	-1.3057	0.22567	0.81208	-0.01487	0.80591	0.66182	2.1872	0.98192	0.20554	-0.20173	-0.31336	0.089276	1.6226	0.3716	0.43215	-0.35762	2.0538	-1.032	-0.34802	0.56317	0.58119	1.1795	-0.13911	2.8177	0.47779	0.059892	1.2303	1.6569	-0.30628	1.6207	0.22571	1.2726	3.1017	1.3277	0.31629	0.0015388	-0.70366	0.4231	0.77531	-1.8466	1.0904
-10.949	-12.402	-12.282	-11.41	-12.846	-11.728	-11.401	-12.511	-13.303	-11.363	-10.829	-12.566	-11.443	-10.591	-13.975	-12.036	-11.593	-12.837	-11.663	-11.477	-11.94	-12.772	-12.12	-10.381	-10.617	-11.901	-10.896	-11.202	-13.474	-10.803	-10.665	-11.797	-11.494	-11.551	-10.933	-11.258	-10.248	-12.911	-11.019	-10.468	-12.168	-11.251	-11.434	-12.93	-12.615	-10.987	-11.57	-10.668	-10.864	-11.46
-1.9629	-3.008	-0.82034	-0.74024	-1.2545	-0.97646	-0.42892	-1.8921	-1.1904	-0.51585	-0.62046	0.011582	-1.7311	-1.1544	-2.2159	-0.066417	-1.3957	-1.8303	-1.7786	-0.33615	-1.1889	-2.1407	1.0856	-1.6346	-2.5744	-1.042	-1.8002	-1.0225	-1.5948	-0.29746	-0.42905	-2.2842	-1.1179	-1.7238	-1.802	-2.558	-0.86215	-1.4907	-2.1359	-1.4954	-0.21349	-0.88629	-3.41	-0.3252	-0.97157	-2.077	-0.16526	-1.3072	-1.3965	-2.1045
-22.454	-23.967	-20.717	-22.819	-22.315	-22.624	-24.314	-21.339	-23.408	-21.016	-22.458	-23.197	-20.962	-22.327	-22.449	-19.969	-19.451	-20.186	-22.569	-21.976	-22.076	-21.931	-23.607	-20.529	-21.036	-22.129	-21.184	-21.214	-21.673	-21.74	-22.051	-22.449	-22.633	-24.063	-23.07	-21.438	-22.287	-22.658	-23.256	-20.611	-21.505	-22.778	-20.914	-22.651	-22.593	-22.672	-22.142	-22.822	-21.677	-20.988
-14.121	-14.371	-13.692	-15.901	-13.825	-16.294	-12.868	-13.651	-15.443	-15.383	-13.534	-14.427	-14.657	-15.315	-15.666	-13.506	-14.246	-12.92	-14.528	-13.782	-15.263	-14.711	-14.24	-14.813	-14.559	-13.142	-14.435	-15.145	-15.223	-16.486	-15.896	-14.919	-15.566	-15.168	-16.802	-14.438	-14.553	-12.923	-14.884	-15.688	-14.718	-14.71	-15.305	-16.077	-14.546	-14.82	-14.478	-15.392	-16.212	-13.823
1.8783	1.1973	0.5785	0.68692	1.6687	1.97	-0.50862	0.020471	2.0844	-0.2423	0.31306	1.0986	-1.0972	1.9415	0.71662	0.96721	0.16429	1.0084	1.0616	1.728	1.2496	1.3262	2.582	1.5321	2.0096	-0.29177	2.3242	1.6169	1.4246	0.26181	1.1024	0.74964	1.7989	1.1476	0.92886	0.66046	0.52433	0.66168	2.0751	0.34957	0.89652	1.1764	0.87185	2.9582	1.0092	0.40279	2.3587	1.9225	0.75032	1.091
-8.6741	-9.3669	-8.9449	-9.5586	-9.9898	-9.4639	-9.0006	-9.1496	-9.1412	-8.8301	-7.4743	-7.5393	-9.9406	-7.7186	-9.8578	-9.3369	-8.5879	-7.4603	-8.5847	-8.9635	-8.3191	-7.7458	-8.4158	-9.5466	-8.72	-8.3081	-8.4633	-9.4921	-8.2461	-8.8639	-9.6221	-8.8732	-8.2224	-9.6979	-8.9095	-8.5717	-10.941	-8.0119	-8.0956	-8.9082	-8.9372	-9.0731	-8.5439	-7.49	-6.4744	-9.787	-9.3945	-6.9367	-9.8268	-9.6234
-12.601	-11.465	-11.926	-11.757	-10.263	-10.713	-11.527	-10.977	-11.595	-10.986	-12.26	-11.484	-9.2235	-11.794	-12.921	-13.572	-11.066	-9.2131	-13.42	-11.867	-11.969	-10.842	-11.306	-12.854	-11.657	-12.987	-10.575	-11.525	-11.317	-11.441	-11.088	-11.753	-10.302	-11.418	-12.504	-11.758	-12.543	-10.841	-11.134	-12.305	-11.255	-11.64	-11.824	-11.92	-10.963	-10.411	-12.994	-11.815	-10.317	-11.944
-3.243	-2.354	-2.034	-1.2979	-3.0231	-1.7301	-4.1568	-2.087	-2.6795	-2.4721	-3.2094	-2.2857	-3.073	-2.2545	-0.8842	-1.6454	-2.7289	-3.8217	-2.3949	-3.5751	-2.9949	-3.5842	-3.0805	-2.3506	-2.5659	-2.6712	-2.4591	-2.5218	-1.8343	-2.7318	-5.1738	-0.76133	-1.6005	-3.6084	-2.8997	-3.3677	-1.8689	-2.6395	-2.0592	-4.0395	-4.2097	-3.9097	-3.3366	-3.3936	-3.5391	-2.3695	-1.2894	-2.2678	-3.0038	-3.2559
-13.082	-13.89	-12.283	-12.132	-13.533	-13.847	-13.678	-14.244	-13.886	-13.414	-12.699	-14.271	-13.461	-12.979	-13.257	-11.74	-14.133	-13.646	-15.165	-11.906	-13.283	-12.885	-13.223	-13.311	-13.358	-12.902	-13.074	-13.329	-11.883	-12.365	-12.826	-15.123	-13.16	-13.54	-11.507	-13.346	-11.978	-13.385	-12.597	-12.532	-14.014	-14.338	-12.244	-12.883	-11.149	-13.474	-13.323	-12	-12.992	-13.568
0.53204	2.6425	0.22434	1.6704	1.0996	1.4498	2.529	1.6984	1.8559	1.6722	1.7895	1.4197	0.098381	1.5092	2.6846	0.16058	1.195	1.9779	1.6211	3.7267	0.93862	2.0846	2.7885	0.98431	1.3711	1.8854	2.6857	1.7994	2.481	1.6627	2.2262	0.96723	3.4144	1.3221	1.3974	2.5801	1.5004	-0.15928	1.9793	2.4804	1.9589	1.1327	2.0689	1.2137	0.5309	2.3781	2.0048	1.6491	1.5949	3.2612
0.51152	1.639	0.13805	-0.010197	0.12354	-0.28268	0.36099	-0.33047	-0.17997	-0.31244	-1.8534	2.5632	0.077999	1.4237	0.31484	0.9746	2.0543	-1.2056	-0.69205	-0.26491	0.29126	-0.031479	-0.82088	0.47093	0.0053467	-0.71275	-0.262	-0.27433	-0.54426	0.26096	-0.71071	0.54339	-0.36593	-0.36771	0.061679	0.11057	0.96469	-0.4414	-0.99061	-1.2859	-1.5689	0.41828	-1.3577	0.73826	0.85108	-1.0924	0.024789	2.7784	0.01328	0.19902
5.1459	6.3195	3.1702	2.8501	6.6668	5.3746	4.154	5.1191	6.8827	5.6152	4.2663	4.548	4.9385	3.8177	5.7784	5.1772	6.0296	5.5205	7.1204	5.2425	6.0669	4.8973	3.9836	6.3405	5.6371	5.5936	6.3271	4.5405	5.3925	5.4826	4.7028	4.2317	5.1597	4.148	4.5242	5.1773	6.0344	4.3292	5.6151	3.3679	5.5633	4.8744	3.1672	5.2289	6.2106	6.5479	5.7573	4.3786	5.3911	5.1818
-12.051	-14.287	-11.782	-13.738	-12.64	-14.178	-14.414	-12.702	-14.357	-13.279	-12.473	-13.251	-13.596	-13.568	-15.133	-13.523	-11.793	-13.499	-13.246	-11.86	-11.654	-14.068	-12.11	-10.907	-12.516	-12.419	-14.288	-13.904	-13.469	-12.298	-12.804	-12.862	-13.513	-12.835	-14.079	-13.048	-13.921	-14.179	-12.608	-12.61	-13.066	-14.238	-13.051	-13.073	-12.768	-13.135	-12.221	-12.201	-14.764	-14.026
-5.6295	-5.3454	-4.2711	-4.1856	-4.5312	-5.7879	-3.929	-4.7955	-3.7025	-5.7388	-4.9247	-4.7848	-6.0025	-5.4544	-4.9437	-5.3071	-6.3375	-5.5362	-6.0705	-6.7556	-3.6106	-4.0163	-4.5227	-6.2811	-5.4014	-5.0069	-4.4254	-3.8437	-4.2094	-5.5136	-5.2936	-5.6754	-5.3861	-7.338	-6.7911	-5.1801	-5.0464	-4.1929	-4.8949	-5.9867	-4.3808	-4.8936	-4.6653	-6.107	-5.2223	-3.9971	-5.2946	-4.6068	-4.5829	-4.6597
-9.408	-8.9047	-8.7453	-10.488	-9.1773	-7.543	-9.8183	-10.7	-10.188	-9.0349	-9.8607	-9.4206	-8.7322	-8.458	-9.2634	-9.2009	-9.0675	-9.6647	-9.5029	-9.8372	-8.8977	-8.4277	-10.425	-8.1752	-10.328	-10.868	-9.3518	-9.1995	-9.3723	-8.1986	-8.4695	-9.3022	-9.2897	-7.5084	-9.7734	-9.7934	-7.4363	-9.7142	-8.4441	-8.615	-10.069	-8.0354	-7.7897	-9.3488	-9.4046	-10.594	-9.7641	-9.4287	-8.9067	-10.237
-2.8286	-2.4682	-3.0009	-3.7608	-2.5912	-3.3329	-3.7996	-5.1089	-3.9838	-2.2108	-1.701	-2.4104	-2.8862	-3.5164	-1.6412	-2.8168	-2.8518	-0.40152	-2.9309	-3.3761	-1.5526	-3.448	-1.9694	-2.5549	-0.53928	-3.3613	-2.2454	-2.2045	-2.2396	-3.5013	-2.7966	-2.0203	-2.8525	-2.9144	-2.6711	-2.1428	-1.8918	-4.0118	-3.34	-3.9871	-1.8782	-2.8422	-3.3361	-3.1134	-3.3104	-4.6382	-3.7058	-2.8913	-3.0997	-1.7871
2.4263	1.5834	2.7449	1.8462	3.248	1.598	1.8698	2.0127	2.0947	3.0874	1.9054	0.81725	2.3888	4.1056	3.138	3.2723	1.5365	1.787	3.3403	1.7856	3.0023	3.077	3.1145	3.512	1.2776	4.0049	2.1492	2.0633	2.4954	2.328	2.9507	3.8922	1.2898	4.7186	2.0291	2.3191	1.993	-0.20637	2.6218	1.3817	3.7976	1.4912	2.4021	2.2866	1.6556	5.0429	2.9434	1.5142	2.4378	1.6307
-2.0634	-3.6086	-2.3324	-3.7847	-4.3055	-1.4948	-3.2597	-1.3384	-2.2714	-2.265	-2.6259	-3.1006	-1.1587	-1.8114	-2.3018	-2.0236	-2.0259	-1.7858	-1.8027	-4.0822	-3.4971	-3.3129	-3.5079	-2.2169	-4.1573	-2.3595	-2.9043	-2.0796	-1.0986	-2.9332	-1.4775	-4.2169	-2.1865	-1.0288	-3.1669	-2.3853	-2.1962	-0.4483	-2.0759	-2.6202	-4.581	-1.7757	-3.8762	-2.9506	-2.6165	-3.0319	-1.4027	-2.974	-1.1562	-2.4708
-1.5901	0.1938	-1.8043	0.41994	0.0087705	-0.47056	0.3791	0.2793	-2.0699	-0.50924	-0.31809	-0.057294	0.24783	-0.13377	-0.90218	1.344	-0.71308	0.48532	0.7727	-0.35883	-1.9584	-1.6244	0.42816	-1.2105	-0.60614	0.27302	0.13496	-0.79081	-0.86691	-0.5589	0.21677	-2.2387	-1.1212	-1.9325	-0.79662	1.0876	1.143	-0.45583	-0.85711	-0.17809	-0.033619	-0.16172	-1.7271	1.3526	0.0053888	-1.3494	-0.32126	2.2662	-0.12728	-2.3211
-1.0673	-1.0439	-1.4244	-2.2239	-0.71323	-0.66777	-1.1793	-1.2618	-0.25234	-0.96513	-0.013131	-3.3285	-2.0444	-1.8889	-0.75476	-2.2395	-1.712	-0.80023	-0.38501	-1.1713	-1.2218	-0.22811	-1.7315	-1.3673	-2.5702	-0.51794	-1.733	-1.4285	-1.0609	0.2954	-2.1785	-1.8349	0.07389	-1.9467	-1.4681	-1.7182	-2.6052	-1.7618	-1.0851	-1.7792	-2.4867	-1.0253	-2.3937	-0.86678	-0.87538	-2.55	-0.93805	-1.591	-2.029	-0.61745
5.5068	5.016	5.3726	5.6006	4.6195	3.7337	5.0348	4.9814	3.9436	4.1051	6.2068	5.3263	5.6684	5.0763	4.8407	5.2739	4.3731	4.4142	4.4487	4.7038	6.1416	4.8505	5.9046	5.4246	5.4093	5.402	4.222	3.2894	4.8124	5.856	4.9804	6.6416	2.1192	2.5456	5.5769	5.0567	4.9641	4.3286	5.3011	5.1204	5.1647	4.302	5.6634	4.2882	4.3802	6.3013	5.5451	5.8748	4.4164	5.6517
-12.162	-11.271	-12.621	-11.805	-11.466	-12.493	-11.509	-11.92	-12.038	-10.787	-10.836	-11.832	-11.554	-12.111	-10.897	-11.151	-10.728	-9.3276	-10.162	-12.154	-11.712	-12.517	-11.451	-11.389	-12.516	-11.283	-11.126	-12.058	-10.469	-10.7	-11.362	-10.125	-13.175	-9.717	-10.721	-10.075	-12.31	-11.043	-12.779	-11.686	-10.711	-12.242	-12.385	-9.906	-12.558	-12.4	-11.926	-10.878	-12.773	-13.056
1.7049	1.1399	1.6465	1.6546	2.5461	2.4452	3.618	1.6562	1.1132	2.7894	1.6524	1.107	1.986	0.82326	3.001	2.9844	2.8602	2.8397	1.3612	1.6835	2.2936	1.5579	1.775	1.133	2.5369	1.9692	-0.1553	3.0782	0.68482	2.3747	2.33	2.5229	2.4694	3.4113	2.8652	0.89642	0.90252	2.0155	1.8424	1.6742	1.278	2.4865	0.66464	2.1996	1.7859	2.0785	-0.1619	2.2099	1.7478	0.87666
0.36654	1.9949	0.64416	0.00842	0.26826	0.92601	0.26427	-1.0992	-0.68157	-0.096929	-1.0281	0.54807	0.95764	-0.89519	0.21682	0.85787	-0.7829	0.75814	-0.3985	1.0398	-0.20216	-0.19155	1.0182	1.1085	0.098462	0.85393	0.69165	1.0403	-0.97462	-0.064396	0.6546	0.53949	-1.613	1.7109	1.8543	1.7838	0.77926	0.3114	0.43789	0.050409	-0.53014	-0.40838	-0.69727	0.39263	-1.3375	-0.64696	0.56542	0.59904	0.70877	-1.41
-12.337	-13.061	-12.82	-11.19	-12.518	-13.605	-12.387	-12.105	-12.955	-10.794	-11.303	-12.544	-13.841	-12.504	-13.916	-13.619	-13.688	-13.889	-13.223	-12.54	-11.187	-12.265	-13.761	-13.306	-13.97	-13.215	-12.686	-11.408	-12.522	-12.819	-11.475	-12.797	-11.723	-12.594	-12.505	-12.981	-12.903	-11.308	-13.306	-11.857	-12.175	-13.274	-13.304	-12.291	-12.182	-12.284	-13.515	-12.803	-13.321	-13.329
-14.412	-15.271	-13.95	-13.782	-14.712	-15.084	-13.284	-15.42	-17.024	-14.81	-13.674	-14.547	-14.594	-14.439	-13.534	-15.921	-16.067	-14.458	-14.782	-15.148	-14.614	-14.382	-14.253	-13.639	-14.124	-14.965	-15.43	-15.316	-12.629	-13.604	-14.412	-13.828	-14.93	-14.306	-14.036	-13.886	-13.63	-15.661	-13.556	-15.676	-14.184	-14.929	-14.401	-14.141	-15.471	-13.496	-14.266	-13.249	-15.024	-13.337
2.7993	-0.54449	0.75728	0.57232	2.5285	2.0327	1.0841	2.8501	1.1613	0.22822	1.3669	2.3599	1.7173	2.1036	2.1467	2.0204	1.4747	1.0248	1.8626	2.4124	1.8604	1.9968	2.1584	2.5075	2.6075	2.8019	1.6425	1.178	1.6753	3.2351	1.3676	0.64766	3.3002	0.62642	0.66452	2.5972	1.7892	0.55525	-0.75122	3.2289	1.14	2.2456	-0.51011	-0.5978	1.4777	1.8314	0.52454	1.4655	0.96172	3.1997
0.37748	0.20727	0.87089	0.4234	0.081165	0.53111	-0.025622	-1.6611	0.22332	1.3082	0.88921	-1.56	1.1371	-0.08665	-0.067612	-0.087184	0.60155	1.9599	-1.1207	-0.71358	-0.25987	-0.24606	0.045879	-0.26025	-0.65623	-0.90314	-1.0945	0.3176	2.0433	0.2978	0.45166	0.78434	0.82903	1.7136	0.65996	-0.34803	0.034725	0.6756	1.0303	0.0061976	-0.0041384	0.22661	0.50453	0.014445	-0.053715	0.98391	2.0126	2.6814	-0.093598	0.89596
6.5175	4.4743	5.6814	4.5819	3.5109	5.5756	6.2026	5.2064	4.7505	4.3943	6.2057	5.1891	5.7575	5.3574	7.6242	4.5498	6.5151	3.8947	6.7786	4.5643	4.5434	5.3195	5.8135	4.6991	7.0884	6.0613	6.2466	4.8969	5.0363	5.1173	5.1653	7.459	6.8468	6.3766	6.9479	4.634	4.1568	5.154	5.3883	5.9549	5.3608	4.814	5.0761	7.0582	6.1781	5.6573	5.2547	6.1695	6.4325	5.8995
0.012997	0.05281	-0.87191	1.3664	0.59286	1.0181	0.25313	-0.8916	0.52374	0.096572	-0.64372	-0.30511	-0.74359	-0.55245	1.1211	0.67079	-1.0458	0.60674	0.38411	0.35471	-0.16519	-0.72547	-1.2985	-0.0044553	0.10158	-0.4535	-0.23621	-1.3355	1.283	0.23683	0.25614	-0.99906	0.16688	-2.5353	-0.37655	0.94423	0.031877	1.8119	-0.72617	1.1012	1.0274	-0.46767	-0.6777	-0.13645	-0.65181	-0.39864	0.36542	-0.15847	0.24909	1.2133
-4.6359	-5.8538	-5.424	-5.211	-5.1935	-5.5028	-4.391	-5.4263	-5.0162	-5.1611	-5.6477	-5.6271	-6.363	-5.4566	-5.7905	-6.0484	-4.7488	-6.4137	-6.1629	-4.475	-6.738	-5.3117	-7.2591	-6.8259	-6.8363	-3.836	-6.7083	-6.1348	-4.0662	-5.6127	-5.3621	-5.4002	-5.4643	-4.4402	-6.1236	-4.3853	-4.6947	-6.1666	-6.4798	-5.4789	-6.1393	-4.4127	-5.3176	-6.6837	-5.7627	-5.6293	-5.6196	-3.9625	-6.2593	-5.0357
4.2656	3.4175	5.3852	4.4772	4.1201	3.5075	5.7741	3.9667	5.8593	4.154	4.5984	5.5786	4.0059	4.4981	5.2302	5.4692	4.3173	5.7581	5.488	4.3757	5.0109	4.3879	4.0311	5.0508	5.6017	4.6477	3.9366	3.0064	4.7423	5.3768	5.7922	4.8085	2.6167	2.5894	5.5659	4.2604	1.9984	5.1296	4.0258	3.8407	2.2769	4.502	4.9451	4.9372	3.5605	4.5929	3.2687	4.7209	2.894	4.0688
-0.75275	-0.80501	-1.2939	-1.7527	-1.3266	-1.1381	-1.4567	0.31747	-1.4537	-0.7656	-0.56484	-0.74274	-1.7531	-1.2374	-2.7796	-1.458	-1.6718	-1.3368	-0.2552	-1.8395	-1.5231	-2.0961	-0.30254	-1.8652	-1.9996	-2.1336	-3.4106	-0.016042	-1.4245	-2.2343	-2.1143	-0.82875	-2.306	-1.0214	-2.0441	-1.9509	-1.7896	-2.7202	-0.83716	-1.6972	-0.90715	-2.4768	-2.7641	-0.8271	-0.34733	-1.5991	-3.0311	-0.56921	-0.65521	0.067826
1.4119	0.80179	1.7295	2.8243	2.9747	0.95166	2.3769	0.10928	2.1745	2.1276	1.3532	-0.22718	1.9529	1.4323	2.3948	1.1247	0.97124	1.2848	1.7927	2.3029	1.6635	2.3945	2.5244	2.6483	1.6624	2.2038	2.4378	0.89361	0.81104	2.4537	-0.21767	1.2641	1.501	2.0132	0.82403	2.8077	0.80756	0.65004	3.4712	3.25	1.9404	1.4582	0.7866	1.9251	0.096289	1.2128	2.0297	2.3607	0.63438	2.7788
10.774	10.663	11.568	10.521	7.9421	9.2115	10.135	9.9219	10.676	10.141	10.234	11.148	10.806	10.014	8.5869	10.113	9.5533	9.5394	9.2853	9.8762	11.391	9.9705	8.5803	9.2784	10.059	7.9727	10.317	10.298	10.373	9.8069	11.212	9.7967	10.553	10.701	12.199	10.543	9.3081	10.333	10.16	9.4637	9.591	9.5486	10.463	9.607	9.7959	10.19	9.0481	10.611	10.518	8.9934
-9.7977	-8.461	-10.241	-8.3009	-9.4161	-9.8789	-11.909	-8.5758	-8.8542	-9.3044	-9.9226	-9.5939	-8.8027	-8.4417	-8.3707	-9.8693	-9.1424	-8.9247	-9.9895	-8.2795	-8.6726	-11.135	-10.427	-9.0337	-11.426	-8.1974	-9.5915	-8.8508	-9.7448	-9.4659	-8.4681	-8.3944	-9.3008	-8.786	-9.2638	-8.0694	-9.3859	-9.9571	-10.819	-9.3011	-9.5862	-8.5812	-9.5343	-7.8427	-8.3525	-9.3404	-8.4835	-9.2119	-8.9482	-9.5219
-2.6977	-0.20912	-1.7467	-2.0497	0.1241	-1.2773	-1.7958	-0.34206	-2.9021	-3.0967	-2.5013	-2.1423	-2.4013	-2.0958	-1.5105	-1.965	-1.4277	-2.5847	-1.4003	-2.1553	-2.8901	-2.0157	-2.1142	-0.98972	-3.6356	-2.149	-2.2121	-0.7351	-0.27018	-1.3687	-3.1208	-2.8	0.10344	-3.4666	-1.9255	-1.4038	-2.734	-2.4547	-1.2541	-0.78804	-0.48532	-1.6399	-2.9863	-0.89186	-3.1065	-3.0238	-0.2463	-2.9234	-0.47115	-2.3587
-22.999	-21.73	-23.529	-21.474	-21.35	-23.334	-23.902	-23.079	-22.627	-20.914	-20.063	-21.776	-20.834	-22.092	-21.625	-22.035	-21.702	-23.191	-22.448	-21.686	-21.162	-22.508	-22.826	-21.574	-22.496	-22.375	-21.07	-22.694	-22.701	-21.274	-21.181	-22.702	-22.548	-22.385	-22.933	-21.304	-23.019	-23.738	-22.483	-20.132	-23.2	-20.863	-22.136	-22.206	-22.265	-24.603	-21.987	-22.027	-21.673	-24.522
-6.0035	-4.6659	-4.6808	-6.7529	-5.3393	-4.554	-5.2181	-5.4684	-4.0628	-3.4558	-4.6106	-5.3843	-3.7964	-4.7779	-5.0348	-5.1504	-3.4642	-4.2764	-4.5012	-5.3103	-5.0768	-5.2398	-5.6283	-3.9682	-5.5447	-5.8469	-4.6151	-4.8494	-4.1087	-4.2389	-5.0995	-4.0563	-5.037	-5.5186	-4.8932	-4.2359	-5.5432	-4.8397	-4.2188	-5.9485	-4.9926	-3.7637	-4.7484	-4.9139	-5.9271	-4.8486	-6.2014	-4.8821	-3.7871	-4.7129
-2.8294	-2.7892	-3.322	-2.3565	-3.3968	-1.9276	-4.465	-2.4224	-2.9619	-3.3028	-4.1796	-4.1144	-2.3795	-4.1257	-3.9785	-4.2564	-2.8849	-4.3538	-3.6024	-3.9978	-2.3685	-3.6021	-4.3905	-1.4085	-4.2626	-3.4025	-3.7375	-2.4757	-3.3965	-4.6549	-2.7454	-2.9423	-1.2766	-2.3579	-3.4583	-1.5858	-2.7237	-3.8476	-5.5605	-2.1542	-2.9801	-2.8167	-3.7866	-5.431	-3.6857	-2.8504	-4.0793	-2.6587	-4.251	-1.7625
-6.1187	-6.9695	-2.5295	-3.8882	-5.4773	-5.5457	-5.3419	-5.052	-4.0519	-5.8311	-4.8716	-5.5229	-6.0125	-5.9428	-4.3269	-3.9802	-3.8452	-6.6255	-4.3609	-4.9432	-3.9811	-2.6349	-4.1487	-4.7203	-5.0762	-5.0082	-6.9659	-6.6304	-4.5907	-5.385	-4.0363	-5.5099	-5.8303	-5.1316	-3.6474	-3.8213	-6.4764	-5.5752	-3.498	-4.9976	-4.1796	-4.5777	-5.2879	-4.3681	-4.868	-4.8714	-4.5471	-4.8315	-4.6004	-5.5104
-0.58396	-0.24675	-0.44912	0.94868	-0.81843	-0.039638	-0.36941	-0.84008	-0.4165	-0.12007	0.65353	-0.35975	-0.59995	0.77207	-0.97628	0.91293	-1.3962	-0.758	-0.61772	-0.97499	0.10224	0.93145	-0.86624	-0.18938	2.2379	0.089978	-1.6687	-0.64819	1.0648	-0.44266	-0.23995	0.27427	-0.58382	-0.43732	-0.95664	0.81883	-1.1427	1.7498	-0.61545	1.2342	-0.0098112	0.57529	0.11062	-0.54341	0.8556	-0.59842	-0.93122	0.12632	-0.1819	-0.48818
-4.5662	-4.4069	-4.5247	-4.1099	-4.7736	-2.899	-5.7238	-3.9453	-5.0138	-4.6069	-3.6792	-6.2921	-2.4315	-4.4013	-3.6204	-5.8764	-3.3819	-3.6122	-4.8128	-4.52	-4.0238	-5.0824	-5.1558	-5.1504	-5.0349	-5.028	-5.1381	-3.6027	-5.2031	-5.1291	-3.1017	-4.4057	-3.7978	-1.9529	-3.3679	-4.554	-4.0418	-4.0794	-3.1192	-3.8889	-3.7605	-5.1585	-4.5775	-3.9075	-3.883	-5.3106	-4.0686	-2.7546	-3.8685	-4.8283
-2.3036	-0.25273	-1.0069	-2.7026	0.22864	-1.3935	0.015448	-1.4004	-2.2088	-2.0803	-1.9972	-2.5796	-0.3517	-0.8873	-0.76307	-0.49671	-2.8796	-1.2128	-1.7449	-0.28147	-2.5689	-1.1507	-1.3594	-0.65834	-1.6285	-2.0886	-1.984	0.85992	-1.8945	-1.2946	-1.5267	-2.5161	-0.70206	-1.7935	-0.81258	-1.4345	-0.91228	-1.5442	-3.4601	-2.163	-1.2976	-0.7084	-0.2663	-1.2724	-0.85001	-2.2462	-0.55714	-1.8267	0.39204	-1.0694
5.7975	6.1866	8.7362	6.5769	7.0578	6.2854	6.8636	4.9003	8.2553	5.4854	6.3229	5.0924	4.5518	7.8708	6.7169	7.305	6.1705	6.2942	7.4741	8.553	7.0472	5.9933	7.2227	5.9733	6.3623	7.0289	6.1603	6.7433	7.3419	5.5062	6.8631	7.0169	5.5275	6.8906	7.2531	6.8427	8.5162	5.4612	7.3123	7.1283	7.2298	7.0349	6.354	7.1602	5.1698	7.3168	7.1719	6.1313	4.0294	4.4838
4.5683	2.9624	5.2128	4.8085	5.3983	5.1896	5.0654	6.2923	4.2363	2.3839	4.7757	5.8049	4.1606	2.1589	2.6397	5.3725	5.1431	6.012	4.3756	4.5975	5.2262	2.3304	4.1404	4.6829	4.5505	2.2472	3.8544	3.7449	3.8568	3.2507	5.2062	4.2604	5.7814	5.1119	4.2737	4.1978	3.418	3.8257	4.4394	5.0957	3.6107	6.2749	6.6066	4.0772	4.1772	4.1678	5.0196	5.4716	5.6458	3.8021
-0.85171	-3.4093	-1.0756	-3.108	-3.0013	-3.1779	-4.2118	-1.8781	-4.0628	-3.6999	-2.2159	-2.0435	-1.9795	-2.5469	-3.0577	-4.8793	-2.593	-2.512	-1.1971	-1.5861	-4.6596	-1.0695	-2.096	-2.2003	-4.2917	-3.0639	-1.1779	-2.5709	-1.9132	-3.5001	-2.2494	-2.438	-4.0837	-2.3735	-3.6166	-3.1886	-2.189	-2.0146	-2.3231	-3.2404	-3.6553	-2.3445	-1.8612	-3.2729	-3.0353	0.123	-3.792	-2.8387	-1.7264	-3.4885
-3.5935	-5.3774	-4.5126	-4.5718	-4.5706	-5.8731	-5.9992	-6.0135	-6.0517	-6.6188	-4.4975	-7.1443	-5.7309	-4.4726	-4.2823	-6.0668	-5.5534	-4.2806	-4.0297	-6.5568	-4.0954	-4.2678	-6.1628	-5.4738	-5.9454	-3.9682	-5.5336	-4.7965	-5.053	-5.242	-4.5895	-5.6011	-4.9997	-4.4849	-5.4915	-5.0418	-5.8582	-5.334	-6.3384	-4.7853	-4.0737	-5.9127	-5.6687	-5.0174	-4.6555	-5.3272	-5.2449	-4.9417	-5.0001	-4.397
4.6762	4.0222	4.453	5.3874	6.543	4.5257	5.3362	5.7621	5.0519	5.35	6.9651	4.3503	6.1488	5.9678	5.6383	7.0372	3.848	6.5313	4.9892	5.65	5.6974	6.6304	6.6413	5.2345	4.7051	5.4022	5.4122	7.3594	6.8759	4.9049	4.9321	5.0062	5.5943	4.8333	5.7584	7.2858	4.2293	4.7073	5.919	6.8268	5.6405	7.8123	4.2463	5.1065	5.3664	3.9815	4.2459	4.8981	4.2588	5.3128
-1.8618	-1.6717	-2.8022	-2.6173	-1.786	-1.7438	-2.9332	-1.8518	-2.1705	-1.6552	-3.4534	-2.1488	-3.8591	-1.2061	-1.7398	-1.6003	-2.3398	-3.6145	-1.8363	-3.3394	-2.6212	-1.9887	-1.517	-3.2998	-4.1536	-2.312	-2.1078	-1.9385	-2.4055	-2.0058	-1.4118	-2.2369	-0.45792	-3.3832	-3.0817	-2.4454	-2.7771	-0.29172	-2.4106	-2.9543	-3.9241	-1.7304	-2.4997	-2.3621	-2.3702	-1.5132	-2.0072	-0.96582	-3.3045	-1.4721
-3.8102	-4.4923	-5.3073	-4.5649	-6.3115	-4.212	-4.5394	-4.6836	-5.1862	-4.0059	-4.4402	-3.6988	-5.4379	-4.5098	-3.9798	-5.4005	-5.5916	-5.5982	-4.3232	-4.5687	-5.2327	-4.8791	-5.593	-6.3075	-4.8454	-5.6349	-4.8096	-4.8193	-4.3143	-4.4843	-3.7257	-4.5462	-4.7941	-5.9651	-5.4956	-4.4625	-4.3323	-5.4704	-5.1266	-5.3761	-6.3899	-4.7132	-3.1774	-5.8603	-5.6907	-6.109	-4.7802	-4.8208	-4.5506	-2.659
-2.5015	-4.0589	-3.6421	-3.9903	-5.1513	-4.9564	-4.3853	-2.1967	-2.6423	-2.7974	-4.1251	-4.0963	-5.1791	-4.3488	-4.6428	-5.5604	-3.2054	-3.7353	-4.4607	-3.4193	-2.3773	-5.4439	-3.6614	-3.2969	-4.8109	-4.2118	-4.2732	-4.631	-2.0836	-2.1048	-3.5424	-5.3982	-4.4296	-2.8307	-4.1254	-3.7654	-3.6169	-5.2831	-4.7145	-3.3345	-5.6536	-4.0891	-3.0991	-5.0119	-4.7772	-2.0143	-5.5584	-5.8292	-3.624	-5.5617
-5.3631	-3.4369	-4.018	-4.5004	-3.6786	-4.4056	-5.2411	-6.128	-2.8152	-4.6526	-5.7967	-5.7752	-4.889	-5.0483	-2.92	-4.512	-4.9976	-4.2661	-4.3721	-3.8802	-4.8557	-4.6698	-3.4999	-5.3637	-4.833	-3.713	-5.5094	-5.2196	-4.3029	-2.9845	-4.4675	-4.0223	-3.1125	-3.4995	-2.0264	-5.4968	-4.5249	-3.2953	-5.3099	-3.6921	-3.9377	-5.2126	-5.9269	-4.9303	-4.1132	-2.5399	-4.7789	-3.7556	-4.1915	-6.5969
6.8551	9.2142	6.2779	8.4086	6.1599	6.0044	8.0869	6.1165	6.0593	6.7236	7.0628	8.0862	8.819	5.4419	7.2664	7.1039	5.4122	5.7752	7.756	5.8313	7.1569	6.7266	7.2699	6.0571	5.2275	5.8787	7.4429	6.6502	7.5388	5.9096	5.9833	6.0718	5.6399	6.6528	7.1819	7.3949	6.1371	7.3295	6.0928	6.2697	7.0193	6.8584	6.7626	6.6867	6.9531	7.4941	4.9374	7.6872	5.8705	6.6123
-14.584	-13.496	-14.414	-15.71	-14.628	-14.461	-13.798	-13.71	-13.81	-15.383	-14.526	-14.3	-16.142	-15.215	-14.411	-15.461	-14.883	-15.973	-15.05	-14.653	-13.406	-15.361	-16.247	-14.787	-13.863	-14.224	-14.762	-15	-14.767	-15.413	-13.736	-14.34	-14.814	-15.27	-15.525	-14.446	-13.785	-15.189	-14.528	-15.139	-14.52	-13.071	-14.839	-15.002	-14.358	-15.954	-15.479	-14.822	-15.455	-13.997
6.0367	4.9935	5.0861	6.6071	5.0992	4.52	4.9862	7.8568	5.0384	4.747	6.6704	5.693	3.9808	4.769	5.1363	6.2861	4.9677	5.7484	5.9834	5.3604	5.904	6.1748	5.9771	5.083	5.9398	7.0691	5.6453	5.4073	5.153	5.259	5.4246	5.3822	4.9398	5.0698	5.3687	6.7705	7.1951	5.0607	4.2655	4.9089	5.8918	5.8096	6.3114	6.7743	3.7943	6.0992	6.0313	6.3203	5.581	5.2197
-9.5249	-10.241	-9.5336	-8.1023	-9.2061	-10.053	-9.7377	-8.5885	-8.3492	-7.8829	-9.4421	-8.7689	-7.9861	-9.1631	-8.1102	-7.8274	-10.466	-9.7736	-7.9965	-8.8166	-8.7201	-9.0755	-8.8135	-8.9534	-10.243	-10.363	-8.3929	-8.1205	-8.0314	-10.654	-8.3924	-10.018	-9.437	-8.7546	-9.8354	-8.7437	-8.5467	-8.5135	-8.3588	-10.022	-8.8809	-9.6522	-9.836	-8.2337	-8.9651	-9.4343	-8.8106	-10.388	-10.049	-8.8317
-0.51205	-0.027213	0.17142	-0.52402	-0.17487	0.19362	0.18067	-1.3734	-0.67983	0.044189	0.46149	-0.7349	1.8386	0.46879	0.15994	1.8245	0.30575	1.3999	-0.56546	-0.97503	0.069815	-0.7597	-0.26599	-0.17104	-0.16505	-2.9943	0.4537	0.25644	1.5047	-0.12042	0.035365	-1.1474	-0.65301	-1.897	0.066949	0.15885	-0.022726	0.39989	-2.2391	-0.63173	0.57657	-2.4373	-1.1898	0.81958	-0.87189	-0.22038	0.30809	0.15889	-0.24654	-1.5316
-10.926	-11.954	-11.281	-10.536	-11.163	-10.849	-10.713	-10.709	-12.14	-10.691	-10.438	-10.751	-11.043	-10.703	-9.5451	-11.308	-9.0888	-11.09	-13.622	-9.6117	-10.373	-8.987	-11.501	-11.579	-11.789	-11.003	-10.425	-10.733	-9.6486	-10.441	-10.55	-10.959	-10.42	-12.347	-10.255	-10.513	-11.128	-11.837	-11.464	-10.46	-11.791	-12.394	-11.832	-12.139	-11.311	-10.716	-12.862	-11.291	-10.752	-11.604
-3.6616	-2.882	-4.0286	-3.3329	-3.5386	-3.6932	-4.1234	-1.3663	-3.5357	-3.1707	-4.3507	-4.7688	-3.6056	-3.8596	-1.4161	-3.6827	-3.4088	-3.346	-3.5167	-3.7338	-3.4711	-3.2049	-1.2759	-3.315	-2.7335	-4.6794	-3.4248	-3.5178	-4.6361	-2.9906	-2.8585	-1.6465	-2.2818	-2.6397	-4.0778	-3.3192	-3.2838	-2.503	-4.0557	-3.2787	-3.886	-2.4774	-3.7515	-2.993	-2.6149	-2.082	-2.6593	-3.8828	-3.0413	-4.0995
-4.8877	-6.231	-5.6791	-6.3149	-6.3618	-5.5407	-7.115	-6.7926	-6.2456	-6.553	-5.4836	-4.3051	-6.4615	-3.5505	-4.6674	-5.0778	-4.8213	-3.4868	-6.0283	-5.8061	-6.4604	-5.7506	-6.8175	-4.991	-6.5418	-3.8405	-6.8764	-5.2149	-7.0749	-7.1719	-5.3027	-5.158	-4.6821	-5.5059	-6.3213	-5.9927	-5.1789	-7.5342	-7.4039	-4.2177	-3.3176	-5.5916	-6.1247	-5.9679	-7.4587	-6.4548	-6.1963	-5.581	-6.4383	-6.1975
4.0253	2.6654	2.5864	3.3075	2.8712	3.3088	3.323	1.5159	2.6374	2.8925	2.5905	-0.47895	2.1111	3.0236	4.0981	1.9849	2.0601	2.9843	2.7995	2.5289	2.6595	2.0267	1.5576	2.0959	3.7402	2.0309	2.3377	3.2257	1.6558	3.9672	3.3113	4.2469	2.1626	2.5385	2.3079	2.6726	3.195	2.7929	1.6514	3.1435	0.9557	1.501	3.4368	1.209	2.9427	2.8226	2.4706	3.7039	1.6738	3.8175
6.7487	5.3165	5.9046	7.2425	7.7239	5.7305	4.9663	7.247	9.567	6.3757	7.6146	7.1951	5.5807	7.6572	5.4643	6.5887	6.7421	7.265	6.9561	6.8311	6.1835	8.0629	6.6785	6.5253	7.526	7.3862	6.5816	6.3213	8.5742	7.3494	6.9697	9.1596	6.5171	7.6135	7.5747	6.9329	6.8812	6.1726	7.032	6.7365	6.2734	8.5569	5.2874	6.2356	6.2545	6.5518	6.8088	6.9362	5.4417	5.868
-21.966	-22.53	-22.187	-22.408	-22.287	-21.965	-21.975	-21.889	-23.258	-22.006	-20.554	-21.377	-22.786	-21.433	-20.773	-22.667	-23.161	-21.541	-22.075	-21.225	-20.637	-21.997	-22.185	-22.522	-23.141	-22.783	-22.671	-22.739	-19.899	-22.603	-22.178	-22.137	-22.009	-21.201	-21.902	-21.766	-22.392	-20.324	-22.26	-22.694	-21.783	-21.082	-23.567	-22.249	-20.8	-21.338	-22.316	-22.355	-22.507	-22.803
-2.4989	-4.0688	-4.8301	-5.0865	-4.4179	-3.3648	-6.2361	-5.6451	-6.6275	-4.5748	-4.544	-5.046	-4.4817	-6.2612	-3.9072	-3.9894	-4.0475	-3.9377	-3.4842	-4.9956	-3.6286	-5.1229	-4.4663	-5.1182	-6.3268	-4.3305	-5.4448	-4.3884	-5.5779	-4.5058	-3.3998	-5.226	-4.1389	-4.7524	-4.2811	-4.407	-5.6133	-3.5356	-5.5581	-5.2609	-5.0701	-4.8203	-4.8177	-5.119	-4.5579	-4.4079	-5.0763	-3.5238	-4.5693	-5.4941
-0.65397	0.12458	-1.1425	-1.055	0.8611	-0.19612	-0.030599	-1.0408	-0.19297	0.0066883	0.17266	1.0993	0.55397	-0.54054	-0.33332	-0.81758	-0.95205	0.12464	0.046421	-1.3771	-0.41159	-2.9525	0.16898	-0.91087	1.1896	-0.9791	-0.25754	0.37351	0.57672	2.1599	-0.29676	0.62085	-0.8209	1.248	-0.7654	0.159	-0.84683	0.03694	-0.01448	0.55585	1.5042	-0.7824	-0.46262	-0.19212	0.73498	0.97703	1.5956	0.29615	1.0546	0.41297
-11.152	-11.224	-11.257	-13.206	-10.707	-12.573	-11.707	-11.523	-10.979	-12.226	-10.988	-12.177	-10.687	-13.924	-11.282	-10.439	-11.767	-11.283	-12.808	-11.268	-11.11	-10.872	-12.553	-13.319	-10.98	-11.834	-12.194	-11.169	-13.904	-11.786	-11.205	-9.8983	-10.87	-12.456	-11.139	-12.091	-13.089	-12.086	-10.437	-12.97	-11.614	-11.412	-13.002	-12.578	-10.603	-12.543	-12.466	-10.774	-12.149	-11.294
1.8536	0.25963	3.7197	1.7609	1.0155	1.3107	0.38477	0.76807	0.84661	1.5619	2.4876	1.2722	0.46276	2.3066	3.4452	0.2565	2.5161	2.6984	3.86	1.9872	1.2327	2.0657	2.8769	2.5209	1.7632	1.7838	1.693	2.2348	2.7116	1.1248	2.9215	2.1375	0.72846	2.3218	0.86726	1.6939	1.7971	3.0675	1.2121	-1.3356	0.82009	2.7494	1.8125	1.4399	2.0721	2.1099	0.96725	0.7621	1.7438	3.4851
-1.0247	-0.93816	-3.19	-0.37361	-1.3215	-1.4724	-0.21071	-1.8819	1.375	0.0086174	-1.1614	-0.73009	-1.2801	-0.86838	-1.2954	-1.5093	-0.72964	-1.8012	0.20924	-2.5029	-0.53614	-2.1304	-0.87841	-0.92491	-2.6238	-1.4316	-1.6246	-1.3407	-2.2438	-3.0116	-1.6568	-1.1568	-1.4521	-2.1654	-0.99974	-2.4799	-1.1819	-1.1407	-1.6698	-1.9307	-2.3168	-2.4795	-0.7179	-2.7663	-0.23852	-1.1523	-1.622	-0.15924	-0.63973	-2.6086
-10.59	-11.191	-9.5578	-11.552	-11.388	-11.09	-10.018	-10.228	-10.081	-10.483	-11.462	-10.3	-11.157	-10.755	-11.677	-9.8618	-9.0138	-10.199	-11.042	-11.815	-12.262	-12.023	-9.2429	-10.125	-11.225	-9.8067	-9.9321	-11.58	-12.87	-10.998	-11.455	-12.095	-9.2734	-10.419	-11.156	-11.665	-11.562	-10.045	-9.4665	-10.349	-10.275	-10.989	-10.573	-11.392	-11.47	-11.199	-11.646	-12.319	-10.595	-10.936
1.0445	2.7666	1.218	0.86531	1.7953	0.91827	1.0752	1.2318	0.78446	1.8285	2.2472	3.3785	1.3688	3.2952	2.1278	3.6634	0.7533	1.9581	2.7208	2.3996	1.3229	1.1821	-0.028675	2.7728	1.5352	2.4755	1.5099	0.89864	1.1667	2.3408	2.457	1.9495	2.882	2.0651	1.9194	1.1565	1.7534	2.3147	1.6954	1.7829	2.2391	2.509	0.11593	1.407	2.6908	1.0294	2.4979	-0.72001	0.40669	1.4205
-2.3941	-2.4173	-1.134	-2.45	-1.0652	-2.7733	-1.5858	-2.7547	-0.87675	-4.389	-4.6041	-3.5121	-2.8495	-1.5304	-3.0457	-4.6464	-2.2095	-1.4456	-1.5838	-2.8862	-1.9698	-1.1979	-2.837	-2.5282	-1.8074	-1.0503	-4.1101	-3.0405	-3.7773	-1.4149	-2.049	-3.9875	-2.7497	-2.9641	-3.1698	-1.7426	-1.1897	-3.958	-2.831	-2.615	-3.2565	-3.7451	-0.7786	-2.1076	-3.1214	-3.9501	-1.763	-2.3674	-1.0443	-3.071
-2.236	-2.4578	-0.3785	-0.89877	-0.57869	-0.81666	-0.2666	-0.41539	-2.7859	-1.6461	-0.82753	-2.4121	-1.3753	-2.292	-0.72486	-2.2112	-0.96257	-0.947	-1.8248	-2.148	-1.1722	-2.9491	0.795	-2.2411	-1.1427	-1.8411	-2.673	-0.78056	-1.1522	-1.8649	-1.6125	-1.7116	-1.717	-0.57652	-2.215	-1.4532	-3.0167	-0.76183	-2.1405	-2.169	-2.3319	-3.4458	0.24903	-0.66321	-1.0716	-0.29604	-0.35502	-0.56058	-1.4698	-1.7231
-4.6248	-2.8628	-0.70015	-3.0935	-2.1396	-2.29	-2.9029	-2.6241	-1.743	-3.678	-4.15	-2.3957	-2.4837	-1.9263	-2.7322	-2.5178	-2.6577	-2.4765	-2.2535	-3.1777	-1.5338	-2.5642	-1.6736	-3.0438	-2.8691	-2.4834	-3.6641	-1.6617	-4.431	-3.1934	-2.6244	-1.5915	-1.7854	-2.6784	-2.882	-3.023	-2.4684	-2.8633	-2.7061	-2.5891	-0.74965	-2.5675	-2.6917	-0.8467	-3.0787	-2.6995	-1.9898	-3.7343	-2.0604	-2.4394
-5.1698	-3.1345	-4.8971	-3.8819	-5.2208	-5.4302	-4.4037	-4.6278	-4.9044	-4.3252	-3.5218	-2.4098	-3.8885	-3.9318	-4.4896	-3.599	-3.9033	-5.3048	-5.309	-4.8382	-3.9359	-3.1166	-4.2291	-4.7923	-4.5845	-3.6369	-4.148	-3.8114	-4.8553	-4.3513	-3.5512	-3.3233	-3.2816	-3.8203	-5.7346	-5.468	-4.5214	-3.3343	-2.9588	-2.5706	-3.5484	-6.3241	-3.7748	-2.5657	-5.0221	-5.213	-4.8133	-3.9837	-3.2075	-4.3762
-12.645	-12.4	-11.04	-10.92	-11.883	-10.304	-11.471	-10.597	-11.507	-11.279	-11.14	-12.228	-11.484	-11.673	-11.286	-12.736	-10.654	-13.865	-11.987	-12.417	-11.2	-11.673	-12.372	-11.462	-10.935	-11.868	-11.237	-12.089	-12.782	-11.77	-12.178	-13.678	-11.504	-12.54	-10.035	-10.558	-11.397	-12.233	-11.199	-11.226	-12.551	-12.105	-10.135	-11.727	-11.171	-10.723	-11.471	-9.4299	-12.09	-11.807
-12.889	-14.301	-16.392	-14.013	-13.197	-13.713	-14.306	-13.433	-14.396	-15.752	-13.741	-13.277	-14.213	-14.222	-15.367	-14.012	-13.903	-15.34	-15.92	-14.612	-14.513	-14.907	-15.595	-14.199	-16.741	-15.001	-13.414	-15.254	-15.097	-13.51	-15.866	-14.489	-15.149	-14.49	-13.482	-15.443	-14.022	-16.953	-13.973	-14.437	-16.151	-14.042	-15.071	-15.969	-14.537	-15.01	-15.087	-13.64	-14.638	-15.069
6.573	8.6043	6.1744	6.0446	6.1981	7.1221	7.5062	7.7216	6.0456	4.8408	6.6165	7.1725	7.3411	6.4777	6.4313	6.4136	7.5589	6.9339	6.0124	7.0484	5.401	6.2951	6.8054	7.0454	7.1684	6.3039	7.2614	6.9725	6.0026	7.035	7.0214	6.1926	8.252	5.9053	6.7713	8.4022	6.6093	7.9048	6.1032	6.656	6.8621	6.1778	5.5382	5.7561	6.2184	5.8946	6.2606	7.4651	7.7661	7.6956
-10.28	-9.7656	-10.464	-10.989	-9.55	-10.747	-11.132	-11.608	-9.583	-10.003	-10.522	-9.228	-10.756	-12.231	-11.247	-9.1961	-10.476	-10.405	-9.4727	-10.643	-9.9331	-9.1682	-10.454	-10.952	-11.059	-11.314	-9.2543	-9.428	-9.626	-10.767	-11.806	-10.43	-11.438	-10.194	-9.1478	-9.3188	-10.16	-11.101	-10.893	-7.0708	-8.9548	-9.7519	-10.779	-9.1786	-10.509	-9.865	-9.5882	-10.783	-10.101	-10.595
-3.9004	-5.1856	-4.1084	-6.2562	-4.2399	-6.0929	-4.2101	-4.3557	-3.9257	-5.0922	-5.4144	-8.0545	-5.2561	-5.6312	-3.8844	-4.7749	-4.5539	-4.8441	-4.9056	-6.48	-5.4801	-4.5681	-4.9699	-4.628	-5.1254	-4.537	-4.502	-5.7039	-6.2251	-6.0317	-7.4043	-6.8135	-4.9685	-5.1157	-5.3978	-3.73	-4.5751	-4.7421	-5.3866	-5.3035	-4.9485	-5.3186	-5.6544	-6.3264	-4.5396	-5.4813	-5.413	-5.9772	-5.3227	-6.096
-11.829	-11.993	-11.003	-12.272	-12.872	-13.574	-11.089	-12.027	-12.206	-11.572	-12.722	-10.542	-13.042	-11.675	-12.044	-11.377	-9.9614	-12.082	-12.132	-11.927	-12.86	-11.86	-10.685	-11.159	-11.63	-12.037	-11.397	-11.075	-9.3602	-10.08	-12.767	-13.427	-9.155	-11.869	-10.409	-11.499	-10.916	-10.349	-10.344	-12.461	-11.516	-11.683	-11.345	-12.324	-12.139	-10.829	-12.998	-11.74	-10.715	-10.56
-1.2707	-2.8896	-2.8038	-3.1539	-2.2065	-2.2876	-3.0419	-2.5267	-3.1549	-2.2242	-2.2751	-1.8905	-2.3636	-1.6575	-3.1113	-1.9842	-1.7878	-1.912	-2.3524	-2.5918	-2.4257	-3.868	-3.5989	-2.9224	-3.9049	-3.3042	-2.6493	-3.9514	-1.701	-4.8307	-3.9055	-1.8944	-3.7834	-2.3218	-2.7203	-2.3484	-1.2857	-3.0099	-2.2327	-3.8085	-1.7906	-1.3415	-2.2438	-2.2824	-3.1583	-1.8089	-3.1139	-3.2676	-3.0041	-1.4156
-3.1861	-2.3217	-3.446	-4.2016	-2.9966	-2.0573	-3.0367	-1.8615	-2.7982	-3.5138	-3.3948	-2.6821	-1.2034	-2.8694	-2.3869	-3.9156	-3.242	-2.6436	-2.0884	-1.4035	-2.8959	-2.0335	-1.2976	-3.5255	-1.5724	-3.8621	-3.9994	-2.7673	-2.9666	-1.8326	-1.8672	-0.31968	-3.7101	-2.4126	-1.988	-3.2223	-2.9637	-3.1239	-2.4139	-3.6026	-2.7768	-2.5147	-3.5558	-2.6496	-2.756	-4.1106	-1.6035	-4.0001	-3.3285	-2.9808
0.51756	0.89779	1.6265	2.1605	1.9533	1.8707	1.3671	1.7805	2.0931	2.3676	0.90444	2.2843	2.4358	0.93678	3.2002	2.1492	0.16275	1.6196	3.2181	0.86567	3.1231	2.7913	1.6138	3.8252	2.764	3.89	2.7339	2.2434	2.691	2.4016	1.7019	1.9683	1.3323	0.38109	2.1494	2.7567	0.48749	1.427	2.9803	2.7313	0.75932	1.9377	2.8499	2.4701	1.4175	2.6416	1.0827	-0.081509	1.9225	1.6381
-8.8816	-7.9385	-8.9303	-9.0119	-9.6587	-10.372	-8.8453	-8.0696	-9.141	-6.655	-10.55	-8.0569	-9.1309	-9.7264	-10.165	-9.3643	-8.8517	-9.2258	-10.122	-8.376	-7.1249	-6.9863	-7.9992	-7.2077	-8.0477	-9.2535	-8.9144	-8.0757	-8.9199	-7.4364	-9.1817	-9.7241	-8.1839	-10.245	-9.6129	-9.8034	-9.1334	-8.4331	-7.3219	-9.5128	-8.5515	-8.9134	-8.3391	-8.9907	-7.9916	-8.787	-10.47	-9.2701	-7.7107	-9.6358
-9.3037	-10.054	-9.6328	-10.075	-12.042	-10.212	-8.9358	-9.4365	-9.089	-11.441	-9.2834	-9.4837	-10.627	-10.897	-8.8718	-9.16	-9.8286	-10.017	-9.5924	-9.2016	-10.017	-10.56	-9.687	-8.6471	-9.5286	-10.269	-9.6442	-11.68	-9.5026	-9.3173	-9.7797	-10.963	-10.484	-10.75	-11.879	-11.321	-9.6307	-10.264	-9.7609	-8.6744	-10.08	-11.53	-10.153	-11.216	-10.111	-13.119	-9.8525	-11.02	-10.541	-8.8075
-12.68	-13.566	-11.837	-11.833	-12.003	-12.915	-13.5	-13.092	-12.874	-13.345	-12.076	-12.552	-12.297	-13.181	-12.742	-13.808	-14.659	-12.635	-14.355	-13.699	-13.188	-12.625	-12.751	-13.118	-12.416	-13.695	-12.84	-11.421	-14.382	-13.006	-12.762	-13.241	-14.054	-12.931	-14.558	-12.198	-12.569	-11.579	-12.6	-12.53	-13.852	-11.762	-13.054	-13.154	-14.308	-12.711	-13.522	-14.121	-12.465	-13.146
-6.0097	-4.5525	-5.2417	-5.1274	-5.4302	-5.8898	-3.4135	-5.2491	-5.3004	-6.3692	-5.7093	-5.1928	-5.0615	-4.1422	-3.2638	-6.9376	-5.1558	-5.9213	-6.2453	-7.3863	-5.2107	-5.8031	-5.2627	-6.7456	-6.5976	-4.8277	-5.6347	-5.3777	-4.5751	-4.2273	-7.4027	-6.7317	-5.9669	-6.8309	-7.5781	-6.5166	-5.1118	-4.9384	-5.6573	-4.944	-5.7938	-4.4326	-5.7279	-3.4222	-5.6771	-6.017	-4.9927	-5.3108	-6.9164	-6.2255
-6.4193	-6.5031	-5.7443	-7.497	-7.5623	-6.5246	-5.25	-7.274	-6.9596	-7.4766	-7.022	-7.5179	-8.6996	-5.8578	-6.5929	-4.7423	-6.2943	-5.685	-5.0771	-7.5109	-5.5023	-7.4553	-4.2878	-5.3769	-6.7216	-5.8157	-5.6486	-6.3045	-7.3855	-8.4406	-6.3434	-6.7651	-6.1098	-5.9674	-6.9621	-6.1843	-7.2055	-6.5422	-6.4278	-6.865	-6.6886	-6.8275	-7.5709	-6.6156	-6.4303	-5.5659	-6.2679	-6.553	-6.7257	-7.2122
-0.12338	-0.15119	-0.21923	-1.8596	-0.6118	0.25305	-0.73772	-0.95729	-0.93537	0.29034	0.097391	-0.14406	-0.92797	-0.51124	-0.91785	-0.71031	-3.3568	-1.1004	-1.1225	-0.83583	0.31597	-3.1154	-0.99169	-0.81254	-1.6477	0.20265	-2.4066	-0.58088	-1.6138	-0.59432	0.49437	-0.15466	-0.37725	-0.61498	-2.0166	-2.1613	-0.37133	-1.3145	-1.8786	-1.1599	-0.48354	-1.1115	-0.54697	-2.4548	-0.19737	-0.52549	-0.36354	-1.159	-1.4188	-0.34343
-22.561	-22.204	-22.124	-21.175	-22.532	-21.105	-22.653	-20.455	-21.178	-20.892	-21.59	-21.407	-20.241	-22.485	-23.755	-22.108	-22.71	-18.365	-21.425	-20.947	-21.322	-22.745	-21.247	-19.91	-20.52	-21.567	-21.331	-21.167	-21.811	-23.086	-22.279	-24.335	-20.63	-23.835	-22.212	-22.59	-21.681	-19.208	-21.083	-21.661	-23.962	-22.687	-21.269	-21.851	-24.421	-21.435	-21.244	-20.829	-21.319	-21.35
-12.742	-12.59	-12.865	-12.196	-13.612	-13.464	-11.647	-13.329	-12.787	-13.089	-12.994	-14.388	-14.108	-12.896	-12.603	-13.517	-12.209	-11.621	-13.501	-11.72	-14.275	-12.643	-13.052	-13.066	-13.264	-12.508	-11.656	-12.621	-13.796	-13.151	-13.067	-14.734	-14.069	-13.591	-16.439	-14.84	-13.773	-13.188	-13.327	-11.544	-13.101	-13.423	-13.764	-12.987	-13.689	-12.515	-12.426	-12.638	-14.627	-12.162
-1.2359	-3.553	-4.3317	-1.9126	-3.1821	-2.0432	-3.8244	-3.8858	-2.744	-3.1459	-2.415	-3.9864	-4.719	-1.7995	-3.7403	-3.908	-2.5413	-3.4675	-3.978	-3.2233	-3.0265	-3.7714	-3.1685	-2.57	-2.5076	-4.5266	-5.0965	-2.2576	-4.7892	-2.2189	-3.3677	-3.3988	-3.2452	-2.5828	-2.9921	-3.2802	-3.5491	-3.0077	-3.1076	-1.998	-3.5677	-5.0261	-4.3485	-2.8254	-3.1946	-4.4605	-3.1788	-4.0295	-2.4942	-1.655
-9.5969	-10.193	-10.081	-10.179	-8.1001	-9.6332	-8.8158	-8.9636	-8.3482	-9.3227	-8.7083	-8.4706	-8.6814	-10.237	-9.4365	-8.2796	-8.8176	-10.248	-8.026	-9.8545	-7.5666	-10.427	-8.5499	-8.6947	-10.241	-8.325	-7.5556	-9.2358	-7.9649	-8.0233	-10.189	-7.7424	-8.9415	-9.4439	-10.364	-8.4788	-7.8197	-7.4734	-8.7416	-8.7955	-7.9978	-8.7249	-8.6199	-9.53	-8.2875	-9.2898	-8.1608	-9.5302	-8.6889	-9.8408
1.3591	1.9708	1.3973	1.0907	1.018	1.4273	2.3255	0.78736	1.5548	1.2226	1.8555	0.69689	1.1227	1.3415	2.1926	1.6989	0.78149	1.043	1.0739	0.95287	0.66545	0.78692	2.8579	0.14718	1.4594	3.4297	1.6344	1.7516	1.4234	2.0788	2.294	1.3985	0.6981	1.2724	2.6948	1.0928	1.0778	1.2232	0.77238	0.9477	2.361	0.88681	2.0886	2.3108	2.7984	1.6419	-0.10181	2.2242	0.15085	0.50031
-5.1432	-4.6191	-7.5232	-4.0328	-5.816	-6.8118	-4.2752	-6.7957	-2.9325	-5.8411	-5.1395	-3.9349	-5.7948	-5.247	-6.4739	-5.3857	-5.978	-6.1351	-6.1584	-6.527	-6.3989	-5.4513	-3.9235	-3.2004	-5.6481	-5.4498	-6.2204	-5.9383	-6.3399	-6.8791	-5.1808	-7.0378	-5.5369	-6.1073	-4.8452	-5.8388	-5.6135	-5.7964	-5.8879	-6.0362	-5.3956	-5.2619	-5.7126	-6.3567	-6.1863	-5.7516	-6.7506	-5.8541	-4.9421	-4.5826
-11.877	-13.071	-13.184	-13.07	-14.016	-15.845	-12.147	-13.662	-13.223	-11.176	-14.323	-12.353	-12.511	-12.231	-14.663	-12.291	-12.592	-13.402	-14.682	-12.958	-12.492	-13.629	-12.388	-13.512	-13.12	-13.577	-13.634	-14.338	-12.846	-13.176	-11.435	-14.371	-12.428	-13.449	-12.338	-11.554	-13.115	-14.08	-13.831	-11.771	-14.266	-14.051	-13.539	-11.626	-14.603	-13.045	-13.711	-13.141	-13.706	-13.858
3.3098	1.2925	1.8185	2.8203	3.4893	3.4035	2.7258	0.60842	3.4543	1.8232	4.183	3.0997	3.9001	4.4291	2.6554	2.4861	3.7202	3.2742	2.9507	2.162	3.699	3.5059	1.4327	2.7501	3.2831	1.4097	2.5191	3.5099	1.658	2.1026	4.1491	2.592	2.1254	4.1898	2.6068	2.3195	1.4387	1.5054	2.6419	1.722	3.1921	1.2357	2.8559	3.3417	2.6477	3.429	1.9727	2.2682	2.3684	3.3258
-1.646	-2.3136	0.25653	-0.021616	-3.1011	-0.047167	-0.8462	-1.6836	-1.034	-0.35167	-2.643	-2.1901	-2.1423	-1.8747	-1.7935	-1.8757	-0.52971	-1.9337	-1.1861	-2.259	-1.7164	-0.36923	-1.5416	-0.22849	-0.95331	-2.9275	-1.9933	-1.3893	-0.71168	-1.8008	-1.5123	-2.2427	-2.0376	-1.9186	-2.5653	-1.5365	-1.344	-2.095	-0.53944	-0.48395	-1.2367	-0.54236	-2.477	-1.1952	-0.86353	-1.4977	-1.4372	-1.3347	-1.8362	-1.5777
-1.6657	-1.4293	-1.726	-1.0591	-2.2026	-2.4438	-2.2655	-1.0138	-2.179	-2.1475	-1.6596	-1.5291	-2.2048	-1.6967	-0.99804	-0.91873	-2.0352	-1.5408	-2.3001	-1.1629	-0.24841	-1.472	-2.8158	0.057771	-2.8171	-1.6159	-0.9784	-0.3534	-1.1229	-2.6089	-3.4574	-1.3001	-0.41566	-0.53609	-2.8184	-1.735	-2.9147	-2.2887	-0.3572	-1.5988	-1.0327	-3.145	-1.1426	-3.2287	-1.089	-0.52674	-3.2168	-1.6005	-2.8136	-1.8272
-13.705	-12.051	-11.434	-10.939	-12.301	-13.038	-13.148	-11.933	-12.861	-9.7145	-12.388	-11.469	-11.927	-11.6	-10.405	-13.283	-12.174	-12.858	-12.92	-12.31	-11.689	-11.307	-11.462	-11.894	-13.223	-9.9396	-10.722	-11.114	-9.7192	-12.227	-11.352	-11.49	-13.31	-11.718	-11.155	-11.661	-11.703	-11.359	-13.817	-12.078	-11.902	-12.85	-11.698	-11.471	-10.773	-12.587	-13.618	-13.427	-12.132	-11.371
-22.503	-21.993	-20.348	-21.98	-22.284	-20.713	-20.864	-21.082	-21.858	-22.467	-21.766	-22.108	-21.6	-21.47	-22.382	-22.856	-22.601	-21.313	-22.612	-22.511	-23.079	-23.548	-23.18	-21.974	-21.342	-21.652	-22.681	-23.851	-23.023	-22.241	-22.637	-21.55	-21.206	-22.553	-22.207	-23.002	-23.525	-22.14	-22.01	-22.142	-21.473	-21.465	-21.044	-20.48	-22.391	-22.966	-21.995	-22.162	-22.194	-22.638
-0.44365	0.78993	0.72431	0.93189	1.316	-0.44418	0.16189	-0.33651	1.0149	-0.15184	0.3571	-0.029889	-0.1476	2.1294	-0.65794	1.8845	1.1213	0.26128	0.61953	0.54653	0.38604	0.19522	-0.6794	0.46916	0.54761	-0.28983	-1.0377	1.4509	-0.61336	0.42901	1.2492	-1.175	-0.31639	0.25973	-0.73892	-0.82584	-0.075742	-0.31856	1.2199	0.63974	1.4467	-0.071706	1.0922	0.86057	0.41474	-0.011864	0.67914	0.8601	0.74148	0.086614
1.304	-0.69131	0.73213	-0.57023	0.76102	0.8794	0.17018	1.1167	1.1132	0.72803	1.298	0.68593	0.37742	0.28296	0.42974	0.65131	0.12735	1.2679	1.778	0.94223	0.31352	1.317	0.75696	-0.087052	1.0305	1.7566	0.98789	1.3515	1.3738	0.0093483	-0.72228	-0.35476	1.2324	-0.78871	0.40489	0.39169	2.4246	0.47933	0.72855	2.4191	0.0084894	-0.028799	0.75753	0.081412	0.48168	-0.77387	1.2967	1.6175	-0.01119	1.077
-4.609	-5.3646	-4.0943	-5.4663	-5.2476	-4.4821	-3.7472	-3.6283	-4.4789	-3.7147	-3.3106	-4.7683	-4.0386	-3.4903	-3.8885	-4.252	-4.1344	-3.5709	-4.4864	-3.9583	-1.8292	-4.4544	-3.5417	-3.843	-4.2754	-5.5798	-4.2339	-2.9322	-4.5745	-3.3566	-3.9689	-3.7914	-3.9835	-4.9337	-3.3786	-4.909	-4.5671	-4.2037	-2.1662	-3.6408	-3.8819	-5.7313	-3.8952	-6.3921	-5.7538	-5.3281	-5.0276	-5.1113	-3.2186	-6.1762
6.6754	6.3611	6.688	6.7552	6.604	4.391	5.4061	6.2505	6.7848	8.0274	7.1317	7.3698	7.7541	7.3015	7.622	6.8888	7.0334	6.6717	7.5697	6.3862	5.7904	7.5354	7.17	4.4101	8.6199	6.6884	6.9615	6.0882	7.1005	6.8157	6.3683	8.0313	6.1636	6.1407	6.3482	6.5388	5.8233	6.3033	6.0219	6.6849	6.1033	5.7146	5.743	8.1457	7.0689	8.1239	7.2062	6.3803	7.2057	5.8242
6.2651	4.6986	6.0817	3.2538	4.8911	3.9907	4.4011	5.0468	4.4289	4.3633	5.3642	4.3981	3.6103	4.5011	5.6879	6.5287	4.6916	3.8788	5.4369	4.1328	4.1796	4.4516	4.8407	3.8617	4.6275	4.5483	4.9117	4.4674	5.5158	4.423	5.5679	4.1663	3.4621	4.6056	5.5383	4.8619	4.5654	2.4856	2.5796	5.7754	4.7805	5.1445	5.2119	4.2303	4.7078	4.5447	4.7674	3.4478	4.8051	3.4233
-2.9185	-2.0531	-1.7867	-4.1284	-2.0167	-2.5	-3.1201	-2.1658	-2.4015	-1.9535	-3.0833	-3.2643	-1.6541	-1.9183	-0.46582	-3.5631	-3.4335	-3.5971	-4.6297	-1.9046	-2.0927	-2.7905	-1.7139	-3.9643	-3.4887	-2.7651	-2.4319	-2.0552	-2.257	-3.7544	-3.3895	-3.0511	-2.6563	-2.0311	-1.6729	-3.9018	-0.63997	-2.3672	-2.4818	-2.2226	-2.2074	-1.3532	-3.6311	-1.0055	-2.9531	-3.2067	-0.42073	-4.9014	-1.2749	-1.7542
0.27772	1.7207	-0.016159	0.34211	0.7818	-0.59211	-0.26152	0.48113	-0.65449	0.080725	1.2967	0.68327	0.95693	0.20624	1.0082	0.20122	0.35862	0.42919	-0.097177	-0.59526	-0.56733	-0.98773	1.6312	-0.037948	1.9023	1.0236	-0.59621	-0.33903	0.12906	1.1218	0.51752	1.7223	0.35266	-1.0807	1.0236	0.88848	0.72437	-0.21501	-1.6166	1.7192	2.0445	-0.82194	-0.83075	-0.56652	0.6441	0.59245	0.85463	0.26291	1.2252	0.61971
4.8917	5.5731	4.9823	4.1396	5.2222	4.7766	5.9717	5.8416	8.6748	6.0054	5.8743	6.6537	5.1859	5.1889	5.7876	5.459	5.714	6.948	5.7057	6.5556	5.1224	6.2778	5.4248	6.3409	5.1686	4.9545	6.7233	5.3834	6.1652	5.2378	6.1554	4.8863	5.5048	5.0079	6.7743	6.7047	6.8004	6.8016	6.7809	6.7811	3.3613	5.373	6.5921	4.7959	5.6858	4.8902	5.1563	3.9089	6.1693	6.7383
4.1781	2.1818	3.7144	2.7327	2.9455	3.3423	3.2187	4.6083	4.3674	4.2882	2.9563	3.9304	3.0326	3.7038	0.62775	2.3546	3.1771	2.3566	1.7205	3.868	1.8541	2.6232	3.6539	3.764	4.4501	2.6992	4.8962	2.1138	3.5433	4.4907	3.9713	1.6365	1.5486	3.9658	2.6689	4.6953	4.0066	2.9965	3.0847	3.2956	1.5439	3.1791	3.0292	3.5931	2.2797	2.9643	2.5658	3.7107	2.5148	2.5751
-13.584	-14.399	-14.583	-15.445	-14.195	-14.551	-14.572	-14.096	-14.598	-14.495	-15.006	-14.71	-15.804	-15.542	-14.29	-13.808	-14.176	-13.697	-15.734	-14.676	-14.971	-12.447	-13.979	-17.286	-14.987	-15.045	-15.78	-13.567	-15.755	-13.117	-14.836	-14.537	-15.019	-16.588	-14.805	-15.235	-14.484	-14.524	-13.265	-12.794	-14.378	-15.268	-13.189	-14.093	-13.473	-15.111	-14.383	-13.436	-15.344	-14.359
-1.7519	-2.2759	-0.75486	-2.622	-2.8978	-1.3354	-0.84509	-2.8909	-1.3526	-1.743	-2.4815	-2.3514	-2.5593	-1.0322	-1.7775	-2.2373	-0.15935	-1.8056	-1.2317	-0.10626	-2.0848	-2.3244	-1.6377	-0.35023	1.3754	0.013317	-2.4786	-0.3242	-3.4848	-2.7485	-1.2699	-2.5742	-1.5246	-2.4694	-1.8658	-2.1954	-2.7223	-1.4343	-1.8055	-1.7095	-2.8375	-1.415	-1.8775	-2.1672	-1.4218	-1.765	-2.4446	-1.528	-3.2936	-2.056
2.3529	3.0002	1.3393	1.0897	3.6506	2.0649	2.8948	2.8123	3.2225	1.1999	3.7103	3.7576	3.9524	3.7294	3.8022	1.7015	3.3516	3.5158	3.9085	2.5603	3.4573	3.0879	3.6016	3.2295	2.9647	3.6897	4.4235	2.0155	1.8307	3.84	3.3859	1.4918	4.9982	2.5126	2.4854	3.999	1.3653	3.1789	2.5079	3.0339	3.7741	3.9569	2.441	3.7546	2.7358	3.4219	4.2899	3.2842	3.7567	3.2275
-1.3121	-2.1741	-3.1251	0.41734	-1.9481	-1.2057	-1.9757	-0.69965	-3.2472	-0.54946	-0.18509	-1.139	-0.5012	-0.96182	-1.3229	0.66525	-1.5861	-1.4789	-2.6357	-0.96551	-0.34023	-0.61799	0.75539	0.6989	-1.8675	0.42424	-0.56765	-1.2833	-0.61713	-1.36	-2.7523	-1.3586	-2.1429	-0.66388	-0.35858	-2.7242	-1.2467	0.29426	-0.63181	-1.5412	-0.98012	-1.4769	-2.3553	-0.34524	-0.34645	-1.6913	-1.633	-1.3673	-1.6578	-1.2796
-11.637	-10.733	-10.968	-11.245	-10.952	-11.639	-13.795	-10.512	-12.934	-12.95	-10.209	-11.784	-11.18	-10.74	-11.891	-12.033	-10.456	-11.266	-12.144	-11.935	-11.316	-9.5753	-11.867	-9.3112	-10.65	-10.379	-12.18	-12.306	-12.055	-9.8532	-12.662	-11.918	-12.142	-10.584	-11.578	-11.549	-10.821	-12.092	-11.401	-12.608	-12.574	-11.243	-12.431	-11.651	-12.982	-11.329	-12.076	-11.194	-12.493	-9.8453
-13.506	-15.062	-13.109	-14.37	-13.928	-14.126	-15.275	-15.083	-13.861	-13.833	-15.448	-14.299	-12.597	-13.903	-13.618	-14.313	-14.001	-14.082	-16.156	-12.971	-13.302	-13.278	-13.373	-15.618	-12.432	-12.631	-14.299	-15.443	-13.642	-13.528	-14.002	-13.433	-12.618	-13.978	-13.198	-13.388	-13.931	-14.56	-13.055	-14.694	-13.726	-13.881	-13.751	-13.227	-14.722	-14.666	-15.44	-14.831	-14.752	-13.761
-1.5694	-3.1261	-1.9818	-3.1458	-1.3348	-2.7891	-3.6014	-3.6753	-4.5442	-3.0593	-2.5045	-4.3979	-4.0467	-2.1201	-2.0981	-1.2526	-2.8377	-0.12538	-2.4815	-2.5601	-2.146	-1.093	-3.8479	-2.7391	-3.5635	-2.9807	-2.6604	-3.4941	-3.1191	-2.5949	-1.8039	-2.9091	-2.4072	-1.4658	-3.062	-2.8852	-2.7427	-2.8071	-3.2076	-1.7393	-2.0766	-1.4495	-2.2282	-2.5836	-3.2215	-1.245	-2.1384	-4.8728	-2.2888	-2.7603
-0.88576	-4.4355	-0.58251	-0.70252	-0.83997	-1.5993	-1.54	-0.72757	0.28695	-4.0036	-1.8607	-0.77515	-0.85822	-1.5308	-1.7496	-1.6676	-1.5178	-2.357	-1.742	-2.8134	-1.2525	-1.0197	-2.2171	-0.53645	-1.5693	-2.0269	-0.40899	-0.50418	-0.782	-2.51	-1.1841	-2.3078	-3.1978	-1.3371	-0.58703	-0.39173	-0.8756	-2.1104	-2.3053	-1.2813	-1.1186	-2.48	-2.5051	-1.2861	-1.9638	-1.3851	-0.62449	-1.6418	-2.527	-2.0203
2.258	2.7783	4.3682	3.0763	3.0863	2.5004	2.1409	2.569	3.4187	3.8217	1.7578	3.4698	3.2763	4.0618	2.0628	2.0741	2.3815	2.5825	2.8212	2.3955	2.0976	3.3431	2.6925	3.7346	3.4172	0.70241	2.4694	3.4351	3.2326	3.0016	2.1613	-0.020385	2.865	2.4903	1.6923	3.6185	3.5181	2.6831	2.7045	2.3021	4.1743	2.6599	3.9514	3.7099	1.5734	3.085	2.2933	3.4341	2.2975	1.3243
4.3037	4.7556	5.595	5.1933	4.5033	5.8478	3.305	6.7582	2.3741	5.2126	2.9106	5.7022	3.429	3.9214	4.4504	4.6674	3.4472	3.7724	5.6818	4.8557	2.4216	3.5209	5.7517	3.8541	4.787	5.1555	4.0941	4.6702	3.7977	1.6966	5.9236	4.7794	3.2423	3.7384	4.379	3.7109	4.2575	2.9183	3.5225	3.2349	5.1215	4.5774	5.5268	2.199	4.7115	4.8621	3.4786	3.5845	5.3834	4.186
-0.98505	-0.14749	-1.9462	-1.695	-1.4754	-2.0179	-1.5539	-1.1211	-0.70152	-1.7552	-3.1808	-1.3763	-2.3248	-1.5613	-2.4263	-1.0497	-0.6552	-1.8009	-1.1084	0.02753	-1.7195	-1.1394	0.14448	-2.5401	-0.59759	-0.53707	-2.0087	-1.5288	-0.6635	-1.0634	-0.97074	-2.1702	-2.0278	-1.1531	-0.83358	-2.002	-1.5912	-1.3051	-0.97844	-1.5034	0.06859	-2.4178	-1.0496	-0.46923	-0.13484	-1.2167	-2.3882	-1.2481	-1.7372	-0.56059
-0.76287	0.60973	-1.8554	-1.4707	0.62709	-0.56956	0.20807	-0.081733	-1.6825	-0.24364	-0.051876	-1.4817	-0.42042	0.25314	-0.94124	-0.35155	0.65646	-1.0092	0.84261	-0.1375	-0.63971	0.86674	1.5852	1.4717	-0.70043	-0.046049	1.8157	0.41533	-1.1801	-0.2534	0.67084	-0.42519	0.66267	-0.10158	-1.4519	0.46862	-0.21552	-2.2668	-0.69474	1.2465	-2.6077	-1.2484	-1.278	-0.78097	-2.0827	-0.56535	-0.021657	-0.54466	-0.051467	-0.04197
2.9129	5.0184	2.4942	2.5734	2.6132	1.7992	2.3353	4.6576	3.4558	3.479	3.3526	2.1227	3.7281	2.9658	2.4682	3.3032	2.669	2.9236	1.6	2.9421	1.6802	3.4955	3.2377	4.9162	3.2991	2.3657	3.0468	3.4106	2.3609	1.2541	2.5117	1.748	4.0192	3.5358	2.5602	3.4027	2.3604	2.9074	4.0648	3.1769	3.33	2.1182	3.3616	2.6755	2.5904	2.6309	3.5482	2.1078	1.8194	5.6084
-2.3087	-1.1617	-0.032048	-2.2559	-1.4045	-1.9699	-1.4001	-1.8111	-0.32261	-0.71682	-2.5481	-1.0674	-1.5326	-1.0875	-1.4379	-1.2473	-2.4461	-0.17128	-1.8261	-1.394	-0.39428	-2.1908	-2.0025	-1.6471	-1.3169	-0.84499	-2.3238	-1.9382	-0.70031	-0.72041	-2.1598	-0.99875	-2.2049	-0.21811	-2.3388	-1.2481	-2.5966	-1.8581	-0.78127	-1.8691	-1.3319	-1.5057	-1.2355	-2.3585	-0.50352	-1.4756	-1.7729	-0.9924	-0.67636	-0.82905
-9.7149	-11.208	-12.712	-12.253	-11.61	-10.362	-11.24	-12.872	-9.527	-10.451	-12.222	-11.512	-13.674	-10.649	-12.71	-11.464	-11.764	-11.297	-11.929	-11.098	-11.463	-12.416	-12.526	-12.713	-11.665	-11.415	-11.894	-12.033	-12.449	-11.928	-11.961	-12.23	-10.972	-11.788	-10.138	-11.473	-12.648	-12.289	-10.697	-12.058	-13.7	-11.47	-11.782	-11.073	-11.885	-13.445	-12.225	-10.757	-12.203	-11.518
-13.504	-13.205	-15.371	-12.133	-11.46	-13.664	-12.775	-12.851	-13.191	-12.352	-12.929	-13.986	-11.738	-14.912	-14.07	-15.043	-13.88	-11.581	-13.869	-11.492	-12.468	-11.889	-14.551	-13.879	-11.602	-13.728	-11.58	-13.364	-13.649	-12.899	-11.953	-13.425	-12.596	-12.125	-11.201	-13.535	-13.847	-10.941	-12.81	-14.035	-11.66	-14.327	-11.772	-13.494	-14.011	-14.087	-14.263	-12.386	-11.026	-12.822
-8.4255	-10.706	-10.015	-9.1983	-9.2629	-10.408	-8.0051	-9.0601	-10.579	-8.8414	-9.4955	-9.4943	-11.018	-9.3853	-10.428	-8.5173	-9.8009	-8.5489	-9.5249	-7.776	-9.662	-9.884	-7.3278	-9.9612	-8.7709	-9.4522	-9.3444	-9.8872	-9.9265	-9.3239	-9.6053	-9.6978	-10.439	-9.043	-10.459	-8.9766	-9.9676	-8.3205	-9.398	-7.9119	-9.5694	-9.4924	-10.077	-8.7436	-9.7891	-7.9569	-9.3777	-10.445	-10.213	-8.2628
5.3887	5.6844	4.9234	3.2272	3.1423	6.9859	8.1593	6.0575	5.6173	5.1143	5.2074	4.2368	4.5529	5.9858	4.4485	6.2254	4.5215	2.7012	5.1648	4.8846	4.9208	5.7148	4.0137	4.5017	2.945	6.5125	5.0025	5.5806	4.7477	4.8368	3.4925	5.4865	5.9082	4.1575	5.841	4.9872	4.7029	2.777	3.9778	5.6278	5.2846	5.1686	4.9033	6.2741	5.3361	5.8113	4.1779	4.2091	5.9969	4.2818
-2.0062	-0.81343	-0.48049	-0.8538	-1.8024	-1.6127	-1.3296	-2.8291	-1.8809	-1.8396	-0.62208	-0.097381	-1.0605	-0.26129	-1.6375	-1.5834	-2.6943	-0.44293	0.75328	-0.73159	1.051	-2.59	-2.0079	-0.3702	-2.5359	-1.4957	-1.6295	-2.3254	-1.6413	-1.0586	-3.0604	-1.8022	-2.5571	-0.93834	-3.5134	-2.476	0.43822	-1.4646	-0.89157	-0.44666	-1.714	-2.1146	-0.3444	-0.40239	0.69358	-1.139	-2.1739	-2.0351	-0.77574	-1.3139
-3.4223	-2.3976	-1.1116	-1.0356	-1.979	-2.9074	-3.5539	-1.0905	-1.9105	-1.9561	-2.2619	-1.7297	-1.7054	-2.5564	-1.6742	-3.5535	-1.5227	-3.5802	-3.4756	-1.9632	-3.6279	-1.9495	-3.157	-2.5	-0.631	-3.1885	-3.1824	-2.5457	-3.5636	-2.6272	-2.504	-2.1668	-2.1092	-0.23191	-2.9656	-2.7873	-3.2139	-1.6023	-4.667	-2.4317	-2.8312	-3.4027	-2.606	-2.1725	-1.8997	-2.5381	-0.81544	-3.4179	-3.766	-1.6786
-13.577	-15.173	-14.847	-15.73	-14.281	-14.014	-15.333	-13.189	-15.796	-14.825	-15.118	-14.302	-13.925	-13.915	-13.793	-14.407	-15.227	-16.318	-14.314	-13.498	-13.717	-13.201	-13.406	-14.96	-14.747	-13.775	-15.089	-15.949	-13.547	-15.539	-14.556	-14.661	-15.926	-15.711	-15.062	-15.203	-14.163	-14.382	-15.197	-17.356	-16.374	-14.18	-14.759	-13.136	-15.068	-15.279	-14.533	-15.74	-14.716	-15.133
1.4045	2.2856	0.52983	0.83192	1.2652	2.396	0.93711	2.7015	0.41012	0.31292	0.77548	3.0406	3.1913	2.6641	0.71488	1.7919	2.0918	1.8961	1.8716	2.9876	-0.44604	2.2205	0.78428	2.5978	2.4568	1.9698	1.4848	0.84985	2.5173	0.38772	1.6725	1.0102	2.5081	1.1181	2.3208	0.90028	1.9859	1.948	3.074	0.56505	-0.15169	2.7892	1.3247	1.8154	2.7573	3.0232	1.0769	0.94103	1.457	1.1856
-12.087	-14.257	-14.173	-14.124	-13.003	-13.987	-14.316	-12.607	-14.231	-11.728	-12.002	-13.26	-16.066	-13.343	-13.061	-12.411	-12.79	-12.633	-12.509	-11.96	-12.212	-12.293	-13.293	-13.176	-14.497	-13.25	-14.372	-14.923	-13.872	-13.36	-12.101	-12.909	-14.348	-14.131	-13.499	-13.48	-11.911	-13.165	-14.587	-13.168	-12.859	-12.916	-12.517	-13.219	-13.263	-13.307	-12.465	-12.273	-13.37	-12.716
3.4758	3.8279	3.9511	4.9361	3.6572	5.0976	4.4283	4.7718	4.1796	4.9968	4.3921	2.639	3.7081	0.98714	4.2968	3.3242	5.1021	6.0129	2.8959	4.8007	2.4669	4.1069	3.563	5.3941	3.3761	5.0168	4.5722	4.0802	3.6348	4.4208	3.7873	5.3165	4.8924	4.4257	3.9071	5.1237	3.6178	3.9402	4.7689	4.5943	3.3522	3.8449	5.207	5.0649	5.6882	3.1009	3.5688	2.6512	2.9657	4.5379
-2.192	-2.1012	-3.9087	-2.4494	-2.9452	-2.6857	-0.42717	-3.3143	-3.5284	-2.9381	-1.1343	-2.6549	-3.7126	-3.2289	-3.8901	-4.1275	-2.2004	-1.9873	-1.8165	-3.142	-2.5558	-3.1914	-1.9241	-3.2278	-2.8472	-2.8307	-3.3573	-2.866	-2.6049	-2.7717	-3.1393	-1.7339	-2.8943	-0.53983	-3.4788	-3.2671	-2.3833	-2.5684	-1.8983	-2.946	-2.6431	-2.9979	-3.96	-1.5011	-1.2825	-2.6703	-2.6479	-1.1733	-0.53514	-2.1455
-4.1492	-3.471	-2.3284	-3.415	-2.6461	-2.395	-3.3568	-2.0303	-3.074	-1.9157	-4.7034	-2.6083	-2.7968	-1.0838	-2.6418	-2.6002	-1.1176	-2.2951	-2.1287	-0.99022	-2.0673	-3.3602	-2.7092	-3.024	-3.8538	-2.2457	-2.0448	-3.2035	-3.3065	-2.3792	-2.9555	-3.1359	-2.1344	-2.813	-2.3499	-2.8453	-3.8691	-2.2145	-3.355	-3.5395	-0.9465	-2.5924	-2.8846	-3.0169	-2.885	-2.111	-3.2296	-1.2404	-3.7242	-2.8506
-14.368	-14.093	-13.652	-14.808	-14.11	-15.05	-13.474	-15.422	-12.828	-14.711	-15.313	-15.076	-15.714	-14.588	-13.977	-13.843	-14.332	-15.303	-14.403	-15.101	-12.224	-13.67	-15.154	-15.14	-14.87	-14.071	-14.727	-16.31	-14.805	-15.189	-13.723	-13.694	-14.146	-13.538	-13.917	-14.115	-12.866	-14.122	-14.853	-15.1	-14.435	-13.525	-14.198	-15.214	-15.711	-14.307	-14.456	-14.813	-13.94	-14.208
-12.036	-9.818	-11.29	-11.739	-12.354	-12.033	-12.228	-11.358	-12.323	-12.621	-11.412	-11.411	-11.999	-12.716	-11.096	-11.33	-11.942	-11.627	-13.427	-11.685	-11.03	-11.264	-11.409	-10.262	-11.982	-11.454	-13.834	-13.07	-10.891	-11.598	-11.327	-10.743	-12.404	-10.103	-10.875	-10.741	-11.191	-12.563	-12.974	-13.215	-11.678	-11.403	-11.417	-12.407	-12.177	-11.678	-10.121	-11.575	-11.5	-11.113
-1.9244	-2.803	-0.22557	-0.296	-0.72854	-1.3856	-0.40833	-0.84654	-0.85995	-2.5929	-1.2946	-0.079288	-1.1346	-1.0514	-0.46355	-2.286	-2.4178	-1.6738	-1.6097	-0.52754	-0.62484	-0.82281	-1.873	-1.7176	-1.4414	-1.0147	-0.69049	-2.3598	-1.3432	-1.8126	-3.4291	-1.5042	-1.2621	-0.90251	-2.3241	-1.9184	-0.47116	-0.70138	-2.6186	-0.19887	-1.0301	-0.55753	-0.49067	0.4688	-1.3051	-1.4489	-1.8288	-1.8386	-1.1169	-0.8619
3.0256	2.9992	4.0895	2.3942	4.1591	3.6163	4.8425	4.2249	4.1151	4.1605	4.7995	4.3331	3.6004	4.7019	2.8385	5.0282	5.0169	3.4315	4.5216	3.417	5.7852	4.3476	4.5548	5.328	4.8476	3.9975	5.8046	4.6497	3.7859	4.8444	3.8695	5.5418	3.5197	4.4706	4.3614	4.5876	4.5764	5.1862	6.1529	4.4708	3.4978	3.2509	3.3822	2.2097	5.4764	4.545	3.8044	4.4142	4.4667	5.1495
8.8856	6.9827	8.3029	8.122	8.1686	9.1127	8.2637	8.2275	8.8245	9.4518	8.6648	10.535	8.118	8.2772	8.7978	8.5316	8.8213	9.4593	9.3992	9.4209	8.4144	9.1541	7.1812	8.8224	8.6271	9.2924	7.5651	8.8034	8.7671	9.3369	7.0995	5.6573	9.0725	9.4609	9.0353	8.6762	7.0418	8.9019	9.5365	9.6937	7.6593	7.5108	8.6921	8.5536	8.5813	9.6147	9.1143	8.537	8.7873	7.9941
0.16902	-2.2687	-1.5788	-0.65804	-1.8366	-1.6256	-1.0768	0.46222	-2.9914	-1.4038	-0.62593	0.70429	-1.3992	-1.5298	-1.5999	-0.31766	-1.8175	-1.8213	-1.2363	-3.2854	-1.3197	-0.58967	-1.6353	-0.86301	-0.50367	0.43857	-0.3363	-1.5297	-3.4369	-1.3877	-1.1112	-2.5772	-0.021821	-1.3584	-0.95115	-0.83558	-0.84951	-1.7756	-2.3626	-1.606	-0.20545	-1.9221	-0.92804	-1.8642	-1.2414	-0.6267	-1.5138	-0.58354	-1.3712	-1.2484
-3.3845	-2.7897	-2.0628	-3.0445	-2.1904	-1.7795	-1.8512	-0.64872	-2.6182	-2.658	-2.3829	-1.6085	-1.4483	-3.026	-2.4719	-2.5155	-2.1323	-1.9799	-2.8094	-2.1388	-2.6248	-2.1075	-2.7615	-2.872	-3.1735	-2.7106	-1.3785	-3.306	-1.7092	-2.2907	-3.4651	-2.9347	-2.3464	-2.4628	-1.6814	-1.1285	-2.6641	-2.1746	-2.5394	-3.9175	-2.1882	-1.0377	-1.3203	-2.0432	-4.2318	-0.93407	-2.7671	-3.2201	-2.0336	-2.1813
-0.89212	-1.3244	-0.7003	-0.80306	-2.673	-2.7677	-0.59741	-0.46256	-1.3029	-3.1248	-1.3304	-0.79055	-1.5275	-0.97113	-1.8559	-1.0981	-3.1321	-1.3155	-1.6027	-0.77281	-1.521	0.47918	-2.2305	-1.8821	-2.6124	0.46486	-1.8522	-1.7033	-0.29262	-1.7612	-1.3912	-1.0006	-1.9158	-0.55053	-1.5005	-2.3755	-0.91548	0.1039	-0.070574	-0.14172	-1.395	-1.5104	-0.68243	-1.0308	-1.7415	1.7674	-0.22165	-2.8678	-0.81981	-0.26311
3.5048	4.6259	6.2617	5.0268	4.3467	5.0274	5.9814	5.5391	3.8991	5.2527	5.3532	3.5053	4.1305	6.8429	3.9747	3.5692	5.7364	4.4945	4.2517	6.0047	5.5078	5.2297	4.1069	4.0236	4.6011	4.2566	2.781	4.5228	5.4018	4.6808	4.4779	3.0442	3	4.1033	4.3903	6.5122	4.4385	6.0117	4.7412	3.963	6.2415	3.9854	5.7955	4.1451	4.2824	4.0581	6.0873	5.2982	6.0258	5.7425
-7.0087	-7.6274	-7.5691	-8.2861	-7.2135	-8.0255	-7.3868	-7.6385	-8.3419	-6.693	-8.8057	-7.3919	-5.4068	-7.2173	-5.9258	-8.8746	-7.2692	-8.1906	-9.2151	-7.3522	-8.6764	-8.6825	-8.2964	-5.9063	-7.7838	-7.0382	-4.9163	-7.5633	-7.6212	-7.0934	-6.6229	-8.0222	-7.3171	-6.9662	-7.1218	-7.5916	-7.9195	-7.7175	-7.5776	-8.2848	-8.6769	-7.8066	-6.4723	-6.4486	-9.3116	-7.3017	-7.2496	-6.4465	-8.5733	-8.233
2.0202	-0.072878	-1.0079	3.3546	1.9438	0.52865	2.0601	3.5112	1.1386	2.8629	1.0832	0.40935	2.0644	1.2966	1.5125	0.197	1.3644	2.1479	1.9667	1.5863	2.1905	1.4608	1.991	0.99924	0.9735	1.141	2.5128	1.2743	1.4267	0.99714	0.0022031	2.1955	3.0322	1.5658	2.5785	1.7349	2.2693	1.3728	0.9509	0.67827	1.2081	2.3818	1.4054	2.2249	1.1476	0.81004	1.8462	0.5908	1.3995	-0.35131
-4.1953	-3.6418	-4.1399	-3.4297	-2.3995	-4.2776	-5.2099	-3.5334	-4.7238	-3.8723	-3.8397	-4.1992	-4.6967	-5.1783	-2.4363	-5	-2.7895	-5.0672	-5.0256	-3.1052	-4.7645	-4.5006	-4.6894	-3.6028	-3.091	-3.5973	-3.2709	-2.7698	-3.9171	-3.4924	-4.8216	-2.0173	-3.7664	-4.097	-5.4005	-2.9492	-2.3609	-4.9444	-4.823	-3.758	-4.8226	-3.3309	-3.7509	-2.8165	-2.3611	-4.7567	-2.7855	-3.4907	-3.1711	-4.6766
-4.1759	-5.9042	-5.0818	-4.8863	-3.7909	-5.6415	-4.6915	-4.3958	-3.6286	-4.1482	-2.9074	-4.1319	-6.3931	-6.2674	-6.9905	-3.6194	-5.059	-3.9531	-4.2335	-4.7672	-5.0144	-3.7246	-4.8594	-4.3392	-5.5015	-6.2021	-4.2399	-6.2151	-4.9739	-3.6472	-4.4879	-6.0939	-4.1736	-5.8424	-5.3347	-6.1077	-5.7224	-6.5586	-7.5383	-4.8253	-4.587	-3.4009	-5.2989	-6.2104	-5.0467	-5.5632	-4.7597	-5.8199	-4.2598	-7.3124
-5.0387	-3.1253	-3.2538	-4.0638	-5.2719	-5.991	-4.4394	-4.5746	-3.8587	-6.4101	-5.9074	-3.3645	-3.3364	-5.4849	-2.7912	-4.4434	-4.818	-5.0261	-4.8748	-5.6529	-3.3176	-3.4761	-5.24	-4.7735	-5.8117	-5.362	-5.4265	-5.4975	-4.8768	-5.2319	-5.1575	-3.1663	-4.4005	-5.4747	-4.8462	-4.14	-4.2269	-5.0796	-5.277	-5.8671	-3.7757	-4.961	-5.1499	-3.0019	-3.3417	-4.4763	-4.072	-4.253	-5.1539	-4.9654
1.477	-0.11786	1.2514	1.5166	-0.34442	2.2785	1.7661	0.74628	1.3909	1.0218	1.8145	1.9553	0.96741	0.18374	1.4123	0.89021	1.3024	2.4503	0.45411	0.47113	1.2196	1.1755	1.6656	2.8449	1.94	1.4379	1.8081	0.51283	1.7451	3.4415	3.0966	0.37346	0.75192	-0.056117	1.7553	0.35761	0.95402	2.2344	1.3303	2.0169	2.1728	-0.966	1.711	1.499	2.1618	1.444	0.12682	0.85067	0.51279	1.3155
0.39315	0.43399	-1.3333	-0.10802	-0.72945	-1.2602	-0.85482	-0.77354	-1.0703	-0.89237	-0.070323	1.7603	-0.022729	0.13101	0.30485	1.1703	0.07957	0.34774	-0.86585	0.10732	-0.15916	-0.47897	0.89557	0.1748	-0.3089	-0.66903	-1.6155	-1.9235	-0.7275	-2.0657	-0.65246	2.3553	-0.42244	-0.22624	-1.1911	-0.26844	0.44443	-0.72614	1.3219	0.10654	1.1845	-0.25386	1.0884	-0.16692	0.56131	-1.2295	-0.55986	-0.89057	-1.2411	1.3107
-11.782	-13.191	-14.365	-12.759	-12.259	-14.358	-12.186	-12.89	-15.134	-12.34	-13.863	-13.979	-12.541	-12.193	-13.032	-12.036	-13.055	-14.221	-13.566	-12.981	-12.018	-11.839	-12.98	-12.94	-14.184	-12.825	-13.291	-13.916	-11.232	-14.795	-12.874	-12.883	-12.035	-11.001	-14.235	-13.843	-11.768	-11.764	-13.003	-12.614	-12.348	-13.047	-13.604	-13.329	-12.079	-14.519	-12.103	-14.59	-14.24	-12.24
-13.953	-14.362	-13.908	-15.668	-15.146	-14.695	-13.095	-15.532	-14.869	-13.453	-14.731	-15.766	-14.035	-14.947	-13.444	-14.916	-16.1	-13.718	-13.382	-14.655	-14.362	-14.86	-13.942	-13.54	-13.652	-14.633	-14.117	-14.957	-12.782	-13.997	-13.974	-14.218	-14.287	-14.471	-14.873	-13.215	-15.179	-14.145	-12.179	-13.503	-14.179	-13.636	-15.024	-15.533	-14.17	-14.744	-14.068	-15.273	-14.31	-13.808
-3.2683	-4.6603	-2.8101	-4.9304	-3.7759	-3.3459	-4.3753	-4.5932	-4.3045	-3.3406	-3.8253	-4.1958	-3.5578	-2.3438	-2.8329	-3.4358	-3.0186	-3.4531	-3.2658	-3.2683	-3.511	-3.9915	-4.0872	-3.525	-5.0138	-2.0494	-1.1389	-4.2561	-4.1002	-3.2959	-4.2597	-2.7624	-3.9423	-5.5473	-3.8208	-3.1868	-3.8542	-3.1991	-2.7188	-3.4298	-3.006	-3.2844	-4.0479	-2.5358	-2.2227	-3.0368	-4.5486	-3.3653	-3.8101	-2.9577
-4.939	-6.4136	-6.3389	-7.0118	-7.8392	-5.9926	-5.3782	-5.8784	-6.155	-6.3138	-5.1649	-4.963	-6.5387	-5.8741	-5.5271	-5.1327	-7.5397	-6.1097	-5.0377	-4.685	-5.3977	-5.074	-6.1431	-6.4418	-4.6987	-6.316	-4.8325	-5.7515	-6.7219	-4.8192	-4.9147	-6.6333	-5.968	-4.5473	-7.1245	-5.0288	-6.7343	-6.6349	-5.467	-6.7787	-7.5127	-7.6829	-6.0627	-4.9908	-5.1621	-5.0465	-4.4888	-6.2978	-6.5966	-4.7017
-10.696	-10.584	-10.495	-10.052	-11.849	-9.9085	-10.278	-10.634	-10.61	-8.1333	-12.039	-11.35	-10.642	-9.6197	-8.1771	-11	-11.518	-9.6642	-11.625	-10.519	-10.927	-10.598	-12.511	-9.3836	-11.368	-11.215	-11.046	-11.941	-10.656	-11.542	-11.081	-10.397	-9.6937	-10.508	-11.12	-10.685	-10.619	-10.034	-12.066	-11.02	-11.331	-12.132	-10.085	-9.45	-11.587	-10.545	-12.771	-9.4234	-10.111	-11.663
-12.302	-12.893	-12.669	-13.704	-13.443	-13.616	-11.617	-14.071	-14.061	-12.593	-13.89	-11.823	-13.869	-13.623	-13.38	-14.216	-12.74	-14.181	-12.041	-12.983	-12.665	-14.143	-13.11	-13.024	-13.694	-12.469	-14.515	-15.722	-13.098	-12.889	-12.775	-13.118	-11.317	-13.567	-11.909	-12.397	-12.349	-11.83	-13.249	-13.19	-13.136	-11.945	-13.796	-13.601	-13.121	-13.068	-11.969	-12.36	-12.445	-12.868
-10.73	-10.79	-11.996	-11.052	-11.927	-10.837	-10.618	-11.725	-12.168	-12.085	-9.8251	-9.9035	-11.642	-10.523	-10.415	-11.001	-11.866	-10.681	-11.157	-10.406	-11.138	-10.144	-12.864	-11.659	-10.055	-10.564	-10.953	-10.971	-11.127	-10.547	-10.335	-11.794	-10.838	-9.2694	-10.402	-10.933	-9.9297	-10.685	-10.443	-9.0961	-10.375	-10.772	-10.542	-11.517	-9.8575	-11.735	-10.416	-10.259	-10.676	-10.653
9.7358	9.0822	8.3555	9.3532	7.5943	7.8157	8.0313	9.3699	7.6886	8.3688	8.2564	8.6839	8.2687	6.6873	7.4512	7.2334	8.7819	7.1178	9.1834	7.5218	8.2807	7.783	9.2783	9.2327	8.789	7.8206	8.6456	8.7137	7.4365	8.5084	8.6817	9.2538	6.6201	8.0904	8.4252	8.7588	9.2123	8.3325	9.731	11.547	7.6705	7.5213	8.5237	9.6214	8.4655	10.16	6.964	10.143	8.85	9.1684
5.8294	5.8856	6.7336	6.9	5.8729	6.4532	8.0768	6.7803	5.9606	7.0901	6.7987	6.6821	6.9441	5.2755	6.3978	5.3707	5.8881	6.6576	7.7522	6.4817	7.2421	8.104	7.0288	7.1712	7.2935	6.0149	7.4346	6.3928	7.9779	4.5376	7.0785	5.4549	5.8937	6.4559	7.313	7.2738	6.3296	6.4037	8.056	6.0943	8.4324	7.5111	7.9464	7.7037	5.6381	5.7012	7.5519	7.2743	8.467	7.3328
-12.578	-14.435	-12.575	-15.353	-13.412	-14.183	-13.289	-14.059	-14.512	-15.011	-14.196	-13.998	-13.681	-14.151	-13.837	-13.477	-14.32	-12.598	-15.872	-12.744	-15.603	-13.672	-12.344	-13.819	-13.374	-14.62	-13.09	-15.057	-14.136	-12.853	-14.27	-14.662	-14.592	-13.651	-13.234	-12.659	-13.49	-14.592	-13.391	-13.214	-14.646	-14.829	-13.903	-12.754	-13.624	-13.764	-12.466	-13.525	-14.261	-14.004
-7.5494	-6.4988	-4.5402	-4.079	-5.4418	-5.5772	-5.5039	-4.9181	-6.2571	-6.3405	-5.2107	-5.6154	-5.3297	-6.3195	-5.6932	-4.7838	-4.4213	-2.9969	-4.6173	-4.4463	-4.8587	-6.7558	-4.3166	-7.1569	-4.5889	-5.1418	-5.0983	-5.7706	-5.1321	-5.0314	-5.8195	-4.2106	-4.6121	-5.3159	-5.5755	-5.3126	-6.261	-4.4837	-6.2092	-5.8956	-4.0862	-5.8014	-5.86	-5.9611	-4.3751	-5.0256	-4.6354	-4.6096	-4.7018	-4.8745
-2.7039	-0.24664	2.3877	0.59198	-0.59773	-1.4178	-0.3118	-3.2887	-2.2892	-0.09623	-0.069054	-2.1353	-0.70058	1.2928	-2.0506	-0.59504	0.051124	-0.43857	-0.39219	0.28063	0.55087	-0.46171	-0.66796	-2.4733	-0.6033	-1.1446	-1.2351	-0.38288	-1.0436	-1.7177	-2.8941	-0.58693	-0.93626	-0.90091	0.86587	-1.6985	-2.2285	-2.1817	-1.2879	0.34241	-0.10448	-0.93615	-0.50032	-1.4401	-2.8137	-1.2751	0.53561	0.52818	-0.083366	0.3823
-8.1445	-9.8925	-9.7884	-8.3747	-11.5	-8.9595	-8.9055	-8.7647	-8.7025	-9.1988	-9.8088	-10.193	-9.8004	-9.5023	-9.3777	-9.7594	-9.3932	-9.0839	-7.9639	-8.9246	-8.3398	-7.8811	-9.0266	-8.7553	-9.5304	-9.1476	-7.8189	-8.6866	-9.0363	-9.9422	-8.752	-10.644	-7.8728	-9.2568	-8.1418	-10.792	-10.42	-8.9197	-10.077	-8.1962	-7.6163	-8.4551	-10.192	-8.9356	-9.4365	-9.1515	-9.519	-9.1576	-8.1297	-8.0034
-22.095	-22.402	-21.364	-23.904	-22.594	-21.207	-23.048	-21.623	-22.13	-21.132	-20.879	-24.869	-23.698	-23.196	-22.754	-21.961	-23.34	-22.075	-21.712	-22.164	-21.977	-22.587	-21.941	-22.955	-21.672	-22.275	-23.764	-23.286	-22.061	-21.839	-22.731	-22.555	-22.08	-22.242	-21.921	-20.337	-20.809	-22.384	-20.456	-22.208	-23.273	-22.589	-21.988	-22.332	-20.918	-21.419	-21.71	-23.336	-21.626	-21.699
2.1563	2.9042	2.7287	1.8882	4.2532	4.1248	3.3355	1.3754	3.0602	3.0557	3.5697	2.1663	3.1455	3.8373	2.829	2.9308	2.3427	0.77234	4.0781	2.1706	1.0858	2.7337	4.5845	2.4096	1.8162	1.4643	2.3399	2.4276	2.7027	2.1258	2.9748	2.6535	3.5338	2.0325	2.4294	1.3624	3.7915	0.83237	1.2891	2.1072	1.9021	2.9308	0.62917	1.9843	2.7866	2.9867	2.0393	3.201	1.917	1.8016
5.1246	5.814	6.7657	4.372	6.1892	5.0466	5.1849	5.3966	5.578	6.7012	6.0305	6.3668	4.6021	4.3194	6.1891	5.3251	6.3025	5.6455	2.9448	6.1031	6.3902	3.8894	6.3305	5.2806	4.9953	6.2478	4.1258	3.6014	5.8889	5.594	4.7842	7.2052	4.3655	3.8117	5.6556	5.8988	5.5866	6.2529	5.7462	4.9073	6.6019	7.5101	6.3569	7.494	5.4028	5.5923	6.0161	4.7096	6.0095	6.7714
9.8452	9.8005	8.5163	9.4152	8.8795	8.1066	8.0806	8.8193	7.9546	7.5297	7.3346	8.6936	9.6037	8.9642	7.7055	7.7657	8.8352	8.1253	8.0158	6.7718	8.4873	7.0551	9.1721	7.1524	6.8926	7.3038	7.6575	7.3046	6.2365	7.9759	9.3526	8.1169	6.7098	8.3618	7.7924	8.5167	8.8407	8.2866	8.2354	7.557	7.9834	7.8401	7.4011	8.6612	8.4468	6.6317	7.1765	8.9562	8.0321	10.358
-14.133	-13.68	-15.945	-13.431	-14.976	-15.171	-15.003	-14.542	-14.215	-14.079	-15.211	-13.31	-14.706	-13.157	-14.486	-15.113	-14.914	-15.057	-13.19	-14.801	-14.793	-13.716	-13.695	-14.398	-13.901	-13.195	-16.126	-13.429	-14.605	-15.097	-14.874	-14.24	-14.783	-15.394	-14.472	-13.578	-13.719	-16.367	-14.966	-15.575	-15.095	-14.328	-13.913	-15.578	-14.662	-14.493	-15.721	-13.875	-15.628	-12.027
-6.8342	-7.9472	-9.654	-7.272	-9.0684	-9.6512	-7.824	-10.257	-9.3928	-8.5281	-8.7325	-9.6214	-8.7767	-10.59	-7.905	-9.3685	-8.5012	-8.5477	-8.2473	-8.8926	-7.982	-9.8765	-7.4866	-8.3392	-8.6544	-9.1286	-10.261	-8.3178	-9.4389	-8.6286	-9.1947	-9.2833	-9.2623	-9.4619	-8.743	-9.1212	-8.3924	-8.7142	-7.453	-9.2539	-7.4417	-8.0834	-8.9441	-9.9174	-7.9686	-8.9742	-8.9856	-9.2077	-9.5205	-8.0936
-0.24671	-2.6654	-1.0163	-2.3829	0.13529	-1.0405	-1.6455	-0.72792	-1.4497	-1.062	-2.2861	-3.1022	-1.8606	-0.0041055	-1.6217	-1.1567	-3.8442	-0.17059	-1.6945	-1.6261	-0.65823	-0.60986	-0.65403	-1.7511	-2.1442	-1.8195	-0.94904	-0.4579	-2.8208	-0.68753	-3.4993	-0.54798	-1.2471	0.077305	-0.14411	-1.648	-2.4676	-1.3927	-2.1827	0.0022619	-2.6408	-0.18709	-1.9194	-1.5559	-1.3043	-0.49494	-1.7753	-1.3962	0.23344	-1.5164
0.36882	-2.5452	-0.0017073	-0.83264	-0.81794	1.4431	-1.8558	0.10187	1.0637	0.094045	0.0025209	-0.63931	-0.92791	0.013587	-0.17167	-1.6439	-0.4588	-0.062064	-0.50775	-0.86173	-0.1375	-1.3908	-0.10412	0.63652	-0.34882	-0.61508	-0.36472	-2.789	1.1418	-0.4963	-1.3187	0.68554	0.58333	-0.32776	-0.95986	-0.30883	-0.94757	-1.5236	0.46413	-0.030088	-0.815	-1.3784	-1.4523	2.0193	-0.51108	0.8506	-1.5403	0.43939	-0.56978	-0.26668
-13.591	-12.318	-14.867	-15.105	-15.162	-13.796	-12.926	-14.44	-13.628	-14.188	-13.194	-13.697	-14.561	-13.815	-13.258	-15.079	-13.656	-14.649	-13.282	-15.278	-13.755	-12.739	-13.259	-15.323	-15.186	-14.564	-13.124	-13.105	-14.519	-15.521	-14.645	-14.184	-14.746	-12.983	-13.271	-14.188	-13.785	-13.657	-13.358	-14.25	-12.923	-14.107	-13.515	-14.348	-14.864	-13.106	-14.25	-13.522	-14.45	-13.584
-12.412	-13.742	-13.127	-11.939	-11.78	-14.562	-14.604	-13.866	-12.855	-12.253	-12.935	-12.046	-11.743	-14.57	-13.762	-11.919	-13.585	-13.547	-13.777	-12.295	-14.171	-13.314	-13.116	-13.363	-13.035	-12.877	-13.761	-14.772	-15.368	-10.823	-14.061	-13.169	-12.67	-14.282	-13.53	-13.082	-12.471	-12.997	-12.313	-13.259	-11.855	-13.328	-14.807	-13.907	-13.808	-13.745	-12.368	-13.044	-12.93	-13.998
-9.3016	-10.156	-10.493	-9.2375	-9.9867	-9.0472	-9.7733	-10.402	-9.8316	-9.9477	-11.004	-11.838	-8.2036	-9.9556	-9.676	-8.6265	-8.9102	-11.237	-10.263	-10.009	-10.999	-9.1098	-8.4625	-9.0189	-9.8391	-9.2701	-8.4528	-9.3876	-10.755	-8.3268	-8.7523	-9.0776	-10.235	-10.122	-7.2891	-9.4016	-9.4812	-9.6159	-9.9871	-8.4174	-7.9561	-9.4701	-8.9603	-9.0072	-9.7016	-9.9352	-8.7264	-9.4085	-10.602	-10.143
-14.319	-15.057	-12.997	-14.082	-14.399	-15.376	-13.223	-14.385	-14.713	-16.653	-14.932	-13.957	-14.425	-12.946	-14.939	-13.715	-12.979	-14.706	-11.749	-16.197	-13.67	-14.721	-14.864	-14.073	-15.33	-15.035	-13.344	-14.939	-13.725	-15.185	-14.473	-13.181	-13.338	-13.81	-15.053	-14.192	-14.189	-14.992	-15.281	-15.113	-14.829	-14.139	-15.1	-12.809	-13.328	-13.986	-15.591	-14.699	-14.135	-15.7
-0.063687	-1.3223	-0.74031	-2.7622	-1.1796	-1.5945	-1.3341	-0.58811	0.43307	-0.52406	-2.4409	-1.7152	-0.21305	-0.52252	-2.9667	-1.1201	-1.1659	-2.2274	-2.714	0.20036	-2.7093	-1.1502	-1.9976	-0.17752	-0.61735	-0.2295	-1.3412	-1.0509	-1.4189	-1.666	-0.81164	1.0688	0.95653	-1.5151	-1.594	-1.337	-0.63765	-1.6503	-1.5692	-1.2103	-0.32065	-1.9517	-2.7697	-2.8223	-1.6887	-0.049283	0.15486	-0.73963	-2.1582	-0.32338
-1.4934	-1.8719	-3.7886	-2.537	-2.8604	-2.6435	-0.46157	-3.49	-2.5377	-1.6555	-0.87249	-2.696	-2.492	-2.3746	-2.1305	-3.7533	-2.5682	-3.5338	-1.8529	-2.0637	-2.3027	-2.6717	-3.2162	-2.148	-1.2196	-5.2404	-1.5738	-2.7043	-2.8112	-2.291	-5.2956	-2.9796	-2.6986	-2.1804	-4.3016	-2.0219	-1.9974	-3.743	-3.5014	-0.78529	-3.1633	-3.5217	-2.3233	-2.7407	-3.0738	-4.2797	-2.9189	-2.742	-3.1585	-3.5854
3.8122	2.7273	2.5319	3.0324	3.7988	3.7201	1.8608	3.0752	1.7529	3.3071	3.759	2.5273	1.6992	2.7916	3.0874	3.4717	2.6219	3.0153	3.4779	1.7333	3.6451	2.8348	2.9171	2.1891	2.8744	4.5827	4.1802	3.2692	3.2418	2.4611	3.0153	2.6874	2.1513	2.7882	2.0261	2.9364	1.9463	2.3969	2.1863	1.3817	2.9977	3.4222	2.1026	3.7354	5.3796	3.0316	4.6279	3.5574	1.7935	2.612
8.095	7.5266	6.9002	8.8729	8.2096	6.1702	8.9705	7.9318	8.3668	7.9058	6.0406	6.9934	8.1735	6.5133	8.1089	8.4735	8.2296	7.555	6.2982	8.866	8.0501	7.5932	7.5314	7.9929	7.1731	8.1828	7.2018	8.6911	7.9713	7.1843	7.8203	7.0086	8.2917	8.0453	9.6609	7.769	6.7912	7.3729	7.4662	8.8918	7.1984	7.307	8.1517	8.7922	7.8197	7.2234	7.9722	8.2215	8.912	8.3201
-11.052	-10.162	-9.335	-10.726	-10.819	-10.339	-9.7274	-10.873	-11.185	-10.777	-9.2167	-8.916	-9.9525	-9.9606	-9.0373	-9.1955	-10.19	-11.238	-10.937	-10.318	-8.5293	-11.031	-10.817	-11.857	-10.726	-9.3644	-8.9011	-8.8503	-9.2461	-10.243	-11.866	-9.474	-10.16	-9.4688	-9.0839	-8.8283	-9.2007	-11.16	-11.706	-10.047	-10.403	-9.9082	-10.992	-10.893	-10.878	-9.8386	-9.7485	-11.01	-11.393	-10.685
0.64092	2.2472	2.1641	3.0941	0.8636	1.4363	3.0691	1.7062	2.6274	1.6111	2.755	2.3299	3.5677	3.1481	2.0286	1.5369	2.7521	3.106	0.82401	1.315	2.023	1.4851	1.3784	1.9935	1.179	1.7121	0.63648	0.1926	2.1798	2.6134	1.3991	1.4054	2.8738	0.85696	2.2881	1.0286	1.6993	1.3987	2.0279	1.3351	0.51224	0.63052	1.951	2.7718	2.3266	0.20154	1.2978	2.5946	3.262	1.4965
-10.727	-12.347	-10.41	-12.634	-11.014	-10.565	-13.89	-14.027	-12.143	-11.91	-9.8446	-12.42	-10.965	-11.044	-11.563	-11.037	-11.996	-11.711	-9.9319	-10.489	-11.062	-10.637	-10.822	-10.822	-12.406	-10.899	-12.865	-12.931	-12.21	-11.694	-11.033	-10.278	-10.171	-11.691	-9.9795	-12.306	-12.501	-11.235	-11.734	-11.728	-12.652	-12.014	-11.745	-12.803	-13.067	-11.469	-11.119	-12.687	-10.901	-12.347
-2.6246	-1.7195	-1.1447	-3.242	-3.2466	-2.4825	-2.2001	-2.4521	-3.859	-2.8364	-4.9597	-2.7198	-3.7341	-2.5635	-2.7229	-2.6608	-3.0019	-2.354	-3.2258	-3.9937	-4.3262	-5.4552	-4.8015	-2.7156	-2.1743	-3.0407	-2.678	-2.622	-3.2337	-2.3306	-4.7173	-4.6619	-3.3274	-3.615	-3.3918	-4.087	-3.3587	-2.966	-3.7255	-3.8931	-4.0888	-3.5317	-2.9069	-4.1244	-4.374	-4.5477	-4.7666	-3.0844	-2.1792	-2.3106
4.0975	3.5639	0.94044	1.7054	2.174	5.1723	3.6336	3.658	2.2099	1.7152	3.7412	2.5723	2.9107	1.9164	2.0894	3.9555	4.3755	2.8781	2.1998	5.149	2.6283	3.4898	3.557	2.7223	3.1762	4.3854	3.2017	5.2227	2.2716	1.7926	3.3558	2.7461	3.6606	4.4759	3.4063	3.3305	1.8344	1.7957	2.4957	3.0597	3.544	1.7674	2.9452	2.2167	1.9183	5.3407	2.9681	3.8923	4.2837	3.3055
-2.681	1.0694	0.014912	0.12017	0.65828	0.38819	1.9011	1.1867	1.6866	1.3031	-0.038247	-0.17381	0.19795	-1.1471	0.93681	0.55265	1.515	0.97999	1.1018	-0.20953	-0.036569	2.5331	-0.68526	2.0455	1.1449	0.59408	-0.44815	-0.11481	0.23696	-1.9918	1.3878	-0.1258	-0.35971	0.11568	-0.0024984	-0.41576	-0.89508	0.63822	0.33128	1.0075	-0.15934	1.0905	-0.73799	-0.18559	2.1224	0.29356	-0.66804	-0.76831	-0.29102	0.20742
-8.8564	-9.4764	-9.2182	-9.5529	-7.5002	-8.5058	-8.5147	-10.776	-9.201	-6.5307	-9.9621	-9.2007	-8.7784	-8.5526	-9.5754	-10.129	-8.9809	-8.3795	-8.6253	-8.1701	-10.037	-6.8488	-9.7885	-7.8642	-7.9653	-8.9407	-9.404	-11.118	-8.4599	-9.2084	-8.3069	-10.054	-8.6333	-9.3179	-9.3814	-9.3923	-9.5194	-11.654	-9.7365	-8.475	-9.7491	-7.6744	-10.889	-8.4154	-9.6883	-8.3751	-7.8905	-9.2422	-9.6638	-10.269
-12.611	-14.891	-14.814	-15.8	-15.6	-14.456	-14.701	-14.293	-14.222	-14.096	-13.068	-12.931	-14.021	-13.917	-15.378	-14.821	-13.499	-15.806	-15.445	-17.018	-14.447	-14.575	-13.695	-15.744	-15.04	-14.57	-13.831	-14.601	-15.572	-15.039	-14.69	-14.665	-14.938	-14.839	-15.321	-12.627	-14.181	-14.665	-14.526	-14.703	-14.148	-14.276	-14.685	-13.845	-14.606	-15.026	-13.941	-15.398	-13.873	-13.887
-1.769	-2.0788	-1.2854	-3.1024	-1.9769	0.24415	-1.8743	-1.2513	-1.4524	-1.7301	-1.6039	-1.044	-2.0225	-1.1471	-0.054191	-2.6549	-2.2112	-2.0289	-0.76066	-1.44	-1.855	-0.032623	-1.6539	-0.54487	-0.92781	-0.55691	0.39735	-2.3521	-1.0273	-1.3944	-3.2808	-2.8789	-1.9504	-2.1462	-0.68739	-1.2845	-0.013051	-1.9371	-1.0995	-1.5202	-1.5346	0.30134	-1.1018	-1.4893	-0.88583	-2.4215	-2.7814	-1.1398	-3.0922	-0.80864
5.3211	5.4419	4.7216	4.6953	5.5063	3.9855	5.6245	4.7533	5.1878	4.3857	4.2246	5.3612	5.9351	5.8788	4.2931	5.263	4.0504	5.8699	4.3382	5.9419	4.6888	5.3007	5.6169	4.6279	3.8435	5.9274	4.6433	4.5863	5.1689	4.3761	4.356	5.0398	5.5909	2.705	5.7474	4.2893	5.3168	5.6397	4.3347	4.0381	6.86	5.079	5.4785	5.4124	5.6806	4.6637	4.5591	5.4079	6.5121	4.5692
-1.1897	-2.2822	-2.7453	-2.1351	-2.1748	-3.519	-1.8217	-2.9125	-2.4759	-2.0735	-1.7095	-2.4548	-2.7833	-0.88601	-3.6731	-2.5793	-2.2305	-3.6186	-3.5873	-2.7267	-1.2386	-0.73194	-3.035	-2.7308	-1.5395	-2.5709	-3.6252	-2.9622	-3.6514	-2.1034	-4.7971	-3.6084	-2.9269	-3.4179	-2.1487	-2.4882	-2.333	-3.1475	-2.4612	-1.9817	-2.7805	-4.4113	-1.5218	-2.064	-3.7479	-2.2604	-1.492	-3.7479	-0.12478	-1.1421
-2.1555	-2.3293	-0.80289	-2.8424	-2.491	-5.2364	-1.3504	-3.5615	-2.1813	-2.3045	-3.0176	-4.1542	-3.2598	-4.0431	-0.291	-2.2598	-1.9139	-2.7824	-3.3029	-2.9908	-4.0583	-0.96002	-1.5255	-1.6327	-3.8787	-1.8665	-3.1464	-1.3008	-2.5538	-1.6786	-2.6867	-2.7185	-2.6095	-2.4748	-1.9524	-2.7475	-4.068	-3.0704	-3.1983	-2.5153	-3.4667	-4.2507	-1.338	-1.7687	-2.5104	-1.357	-0.8358	-1.1801	-1.8372	-3.1677
-5.1011	-5.7288	-4.6667	-5.2614	-6.2552	-5.5609	-7.2505	-5.4093	-4.9056	-4.9689	-6.6877	-6.3425	-5.0861	-6.1922	-5.4727	-5.5935	-5.0017	-5.7766	-5.5136	-5.8872	-5.5124	-5.2986	-5.2887	-5.6612	-5.9924	-5.4585	-8.5847	-5.0162	-4.7985	-6.7188	-5.2499	-5.3732	-6.2795	-5.1033	-4.2055	-7.409	-4.9552	-4.5836	-5.1506	-4.9832	-6.0542	-5.0629	-5.8419	-6.8611	-6.0973	-6.8935	-5.8984	-6.6068	-5.603	-3.9111
-10.45	-11.877	-10.447	-10.569	-12	-11.89	-10.873	-11.894	-11.263	-12.259	-12.002	-13.334	-10.684	-10.04	-12.004	-12.149	-10.917	-12.27	-12.038	-10.501	-9.7554	-10.281	-12.227	-10.546	-11.288	-9.2084	-11.74	-11.514	-11.195	-11.346	-11.235	-11.483	-11.94	-12.684	-11.204	-12.338	-10.503	-11.042	-10.368	-12.602	-10.794	-12.813	-12.893	-12.097	-11.394	-13.668	-10.939	-11.608	-11.479	-12.549
0.82271	2.1976	0.0090244	1.5482	1.3653	1.1037	1.813	3.0666	0.28639	1.5381	0.6282	2.0802	1.4706	0.19809	0.53962	2.5453	2.8132	1.5083	1.2776	2.0623	2.7168	1.2783	0.26631	1.8697	2.0266	2.0013	0.71967	0.16732	2.425	1.4948	3.5616	1.8616	1.246	1.3216	1.1913	2.2826	2.3509	2.5551	0.92009	1.6712	3.4021	2.3007	1.5702	0.55554	1.3982	0.12425	0.89474	0.51627	2.2293	1.321
-6.2081	-5.0604	-4.685	-4.2684	-5.0538	-4.226	-5.9956	-3.912	-4.8975	-5.0196	-3.8576	-5.9864	-3.2471	-5.4956	-5.6696	-3.6817	-5.3375	-6.0088	-6.2624	-2.7004	-5.4033	-6.2032	-5.2296	-3.1418	-6.2776	-5.1062	-4.8553	-5.926	-4.445	-4.6662	-4.7921	-5.2149	-6.893	-2.8766	-5.0931	-4.9321	-6.406	-5.1908	-5.8968	-6.4913	-5.0833	-4.5583	-4.3578	-4.7729	-5.0333	-5.5409	-3.8755	-5.3561	-4.2844	-4.5827
4.2245	6.1551	5.0066	2.4788	4.3835	4.467	2.2038	4.4002	2.4164	4.7946	4.9931	4.6216	4.2629	3.4203	2.932	4.8898	4.9415	4.6332	4.7117	5.0055	4.8231	4.0378	4.4401	2.9191	4.8689	5.5036	5.4298	3.3816	4.1936	3.0517	4.6349	4.2339	4.6969	3.8125	4.608	3.8524	6.0295	3.4762	4.5149	5.744	4.8819	3.5794	5.0768	5.1452	5.2339	5.3319	4.834	3.5772	3.1945	3.0147
0.3149	0.87905	1.1886	0.13928	-0.1837	-1.2187	-0.28838	0.1071	-0.039086	-1.074	0.24506	0.43251	0.67652	-1.222	-0.68016	0.63071	-2.7436	0.46968	0.063473	0.89317	0.61566	-0.77305	-1.0005	-1.2203	-0.031925	0.47116	-0.53391	-0.78269	-0.0129	-1.3839	-0.64911	-0.92829	0.070038	-0.51737	-0.73709	-0.8674	-0.12999	0.35505	0.6794	-1.9018	0.38035	-0.26977	-0.24952	-1.3065	-1.2435	-0.08224	-0.26903	-0.62909	-1.2212	-0.5494
-10.791	-11.926	-12.916	-9.7401	-12.874	-9.5636	-11.13	-14.093	-9.7522	-10.802	-10.026	-11.62	-10.239	-9.9238	-11.068	-11.731	-12.219	-11.043	-12.237	-12.403	-12.689	-10.424	-11.989	-11.797	-12.55	-8.8771	-11.657	-12.021	-12.203	-10.032	-12.136	-10.756	-11.956	-10.804	-10.633	-11.717	-11.268	-10.86	-12.139	-8.5814	-12.511	-11.975	-12.496	-12.154	-12.128	-10.937	-11.237	-11.745	-12.534	-10.854
-4.2757	-4.476	-4.0179	-5.133	-3.9589	-5.4356	-5.0654	-4.0863	-4.142	-5.7242	-4.0395	-5.9065	-6.1442	-6.5657	-2.6799	-3.8758	-2.7243	-5.3244	-4.2391	-5.4698	-5.8973	-3.6094	-5.1456	-4.9408	-5.93	-4.4619	-5.2172	-5.439	-4.7094	-5.1934	-5.9042	-5.2252	-5.7467	-5.3468	-5.4898	-5.2415	-4.9699	-5.1442	-6.3305	-4.1109	-4.432	-4.5727	-4.7262	-4.7729	-4.4003	-6.6909	-4.422	-4.5789	-4.3601	-5.1608
0.23684	1.9527	1.7137	1.0864	2.8998	1.0283	0.68821	2.6442	1.3367	1.3375	-0.3102	1.9269	2.7065	1.294	1.5583	0.46939	1.5374	2.0118	2.6355	3.0208	0.30452	1.1283	1.335	0.98862	1.7186	1.1762	1.8117	0.42349	0.86548	2.482	2.5896	2.0339	2.7957	0.93315	2.6325	2.5432	2.5129	0.83319	2.2357	1.0163	1.2878	0.54842	1.8839	-0.18079	0.7291	1.2554	1.3279	0.53928	2.049	2.7699
5.8082	4.4866	4.9288	5.8498	4.9765	4.7269	5.6336	5.0541	3.4452	3.5164	5.2979	5.2913	5.3172	5.3524	4.0858	5.4618	4.708	5.1778	5.5174	5.2227	5.8879	4.9043	5.0302	5.4042	3.7875	5.2025	5.6395	5.8283	4.6613	5.8101	4.0387	4.6892	6.5258	5.2283	3.7812	3.6999	6.28	5.1319	5.3291	5.2726	5.9824	3.851	4.4625	4.5843	7.4882	4.1724	4.871	5.6615	5.8062	4.8781
-11.709	-10.45	-11.67	-13.287	-11.852	-11.299	-9.7785	-11.155	-12.88	-10.99	-10.741	-9.6579	-12.223	-9.5087	-11.277	-10.783	-10.266	-11.284	-10.022	-11.326	-10.86	-11.189	-9.944	-12.162	-9.7483	-12.615	-11.006	-11.856	-10.608	-10.9	-10.696	-11.549	-10.624	-11.803	-13.488	-10.064	-10.598	-10.738	-11.013	-10.872	-10.818	-12.421	-12.347	-11.088	-11.493	-9.7487	-11.617	-11.245	-11.437	-10.964
-12.727	-13.191	-11.593	-11.862	-13.592	-14.414	-12.423	-12.666	-13.365	-12.478	-12.093	-13.496	-13.34	-15.322	-12.339	-13.016	-12.505	-12.296	-12.882	-12.974	-11.922	-11.602	-13.409	-12.736	-12.287	-13.335	-13.75	-12.199	-10.988	-12.012	-12.062	-14.339	-13.436	-13.295	-12.419	-12.563	-12.937	-13.577	-13.056	-13.692	-12.691	-13.373	-12.196	-12.664	-13.591	-12.318	-12.231	-13.628	-12.229	-12.061
-4.2654	-4.3707	-6.3308	-4.1178	-5.1693	-4.6922	-5.4859	-4.7669	-5.2131	-4.8722	-4.5738	-4.0967	-4.8926	-3.6534	-4.8304	-4.9324	-4.0592	-4.3238	-3.8459	-4.4952	-5.9839	-6.8047	-3.5785	-5.0532	-5.6598	-4.6225	-3.5657	-5.5474	-4.5031	-4.828	-6.1018	-7.7881	-4.8785	-2.3804	-4.9241	-3.83	-5.1912	-3.3159	-4.2104	-6.0421	-4.1569	-6.1492	-4.741	-4.6412	-3.7844	-3.4791	-3.8627	-4.6324	-5.6953	-3.511
-5.6326	-3.5302	-3.3905	-3.6397	-5.0411	-4.909	-4.0079	-4.9032	-3.226	-3.6958	-3.8692	-3.0247	-3.1285	-2.5199	-2.6308	-3.8886	-4.5272	-4.7819	-3.9634	-4.111	-3.0179	-4.8038	-3.9467	-4.8572	-3.1966	-4.3596	-4.4769	-3.8116	-3.8913	-3.1877	-5.0853	-4.2044	-3.8729	-4.0584	-3.8859	-4.0877	-3.3739	-5.7332	-3.0664	-5.1463	-4.8088	-4.4782	-3.5612	-3.2809	-2.5022	-3.2328	-2.9035	-3.5047	-1.9599	-4.7797
8.3177	9.1306	8.5698	9.0793	8.8425	9.543	6.7396	8.4675	5.9029	8.2763	7.7242	9.0296	8.5469	7.6642	7.5193	9.5038	8.8676	8.5236	9.4163	7.6729	9.2309	8.6385	8.5692	8.3541	8.7315	8.9619	10.09	9.9665	10.2	8.1532	8.0695	8.8816	7.3622	10.079	8.1636	7.5138	9.0782	9.6262	8.3134	9.8447	8.4604	8.152	8.1967	8.843	9.5341	8.9525	7.5645	9.7132	9.0591	7.4548
-1.395	0.85452	-0.7735	0.037151	-0.88153	0.73238	-0.063723	-0.64373	-0.2585	-0.45853	-0.73347	-1.2516	-1.5602	0.56359	0.30417	-1.326	-1.5161	-0.6281	-0.98646	0.35349	0.8763	0.080014	-1.032	-1.5694	-1.2873	-0.89244	-1.7666	-0.5533	-1.5083	-1.5688	-2.4087	0.69909	-1.2153	0.27005	-0.071477	1.2025	0.82154	-0.22207	-1.6722	-0.7476	1.3754	0.45428	-0.35813	-0.23368	-0.51826	-1.0516	0.70739	0.96886	0.14292	0.014633
0.43808	2.545	2.2613	2.8558	0.64068	3.132	1.3434	2.5615	2.7935	-0.11168	2.5003	1.2509	2.1072	1.4059	1.8258	1.5777	2.6646	1.2495	1.7439	1.1027	1.8183	1.5214	2.2452	2.7572	2.0457	0.56207	1.4069	0.79391	1.97	2.4972	2.5263	1.8345	1.0418	1.6865	0.90454	1.9336	2.6346	1.8231	0.71226	2.0198	-0.14011	0.025038	1.4385	0.57886	0.48269	2.2877	0.87298	3.391	0.82771	3.5816
-3.1654	-2.2311	-1.8604	-3.6969	-3.2362	-1.5818	-1.4335	-3.8574	-3.2778	-4.2779	-2.7169	-2.2042	-4.1689	-2.5573	-3.8853	-2.5535	-4.3907	-1.0033	-2.0977	-5.1893	-2.5843	-2.514	-2.3157	-1.9214	-2.135	-2.2219	-3.4529	-3.6546	-3.1824	-2.8606	-2.1558	-2.0399	-3.1484	-1.203	-1.928	-4.6382	-2.3665	-2.5682	-2.449	-3.7903	-4.096	-2.283	-3.3972	-1.0067	-1.7934	-2.9925	-1.5466	-3.653	-1.232	-3.1205
-11.996	-13.014	-13.015	-13.416	-12.944	-12.251	-13.897	-13.411	-11.864	-13.542	-13.253	-12.891	-14.347	-14.512	-13.676	-12.828	-15.023	-12.904	-14.051	-14.083	-13.625	-13.998	-12.362	-13.163	-14.807	-13.626	-14.041	-13.025	-12.365	-11.9	-13.34	-12.809	-11.47	-11.843	-13.629	-11.492	-13.119	-12.398	-13.548	-13.863	-12.259	-12.706	-15.554	-13.103	-13.688	-12.886	-12.738	-12.801	-14.556	-14.103
-1.097	-1.5008	-1.5711	-3.4918	-2.5117	-1.9427	-2.1736	-3.2485	-1.2249	-3.8396	-3.9911	-2.2029	-2.035	-3.1939	-2.832	-2.2684	-3.1843	-2.3624	-3.6756	-2.4856	-2.4324	-2.312	-2.96	-3.5372	-3.367	-3.5188	-2.9597	-4.1752	-3.871	-3.0833	-1.9306	-3.7859	-1.7654	-2.1556	-1.5205	-0.93355	-3.517	-1.2179	-2.5665	-1.308	-0.43255	-3.3514	-4.4035	-3.4651	-2.9019	-4.72	-0.23064	-3.7997	-2.9884	-3.2225
1.6798	0.92717	2.1243	1.4437	2.5202	2.3051	2.1796	1.9383	3.8943	2.3993	1.7224	3.2471	3.6218	2.3896	0.33655	3.23	2.0215	2.552	3.969	2.6977	1.6354	3.2118	2.5581	2.6475	2.5002	3.6277	2.8802	3.2353	3.3326	2.8894	3.2707	2.5033	3.6026	2.8217	2.1053	2.678	4.1439	3.1709	2.9153	2.0587	2.707	2.7051	3.2539	3.9085	3.6338	1.768	1.8286	3.2147	2.9256	1.6258
-11.492	-13.94	-12.778	-13.114	-13.139	-13.144	-11.415	-12.873	-13.292	-12.445	-13.06	-12.533	-11.737	-13.107	-13.954	-14.411	-13.377	-13.573	-12.916	-14.065	-13.806	-11.269	-12.319	-13.497	-12.452	-11.973	-12.45	-12.148	-13.23	-14.874	-13.065	-12.766	-12.448	-12.565	-12.608	-12.368	-14.564	-13.226	-13.106	-13.911	-12.351	-10.925	-11.839	-13.701	-13.924	-11.923	-13.347	-13.261	-12.766	-12.533
-9.0034	-12.098	-11.536	-12.585	-10.009	-11.675	-11.883	-11.368	-10.576	-11.776	-9.8451	-10.772	-9.5385	-10.993	-9.8484	-10.302	-11.818	-9.6165	-10.618	-11.362	-12.5	-10.278	-10.021	-11.217	-10.457	-11.735	-10.781	-10.413	-11.959	-11.127	-12.126	-11.043	-10.545	-11.159	-10.947	-11.322	-11.395	-10.327	-12.2	-10.045	-8.5215	-11.311	-10.701	-10.044	-10.811	-10.388	-9.3079	-11.444	-10.675	-10.471
-2.1831	-2.3575	-2.384	-1.2515	-3.0649	-2.0923	-3.2746	-2.7925	-1.0203	-2.5108	-2.285	-2.5383	-2.9222	-3.5745	-4.4455	-0.45962	-1.7085	-1.998	-3.0242	-2.5234	-1.8001	-1.6829	-1.7373	-2.1699	-2.8574	-2.0301	-2.8835	-1.6687	-0.93927	-2.9096	0.36274	-2.2714	-0.73961	-2.9265	-2.2858	-4.7676	-2.4972	-3.1946	-2.5274	-2.948	-2.9256	-2.6259	-3.6527	-1.7606	-1.308	-1.6829	-1.9156	-0.74355	-3.1328	-1.7203
-2.2117	-0.24658	-1.1493	0.33172	-1.8152	-0.73015	-1.7738	-1.2862	1.0565	-0.72273	-0.19363	-2.0559	-1.7648	-1.2579	-0.97105	-2.9979	-0.73687	0.27908	-0.15527	-1.6729	-1.7199	-1.9716	-1.0051	-1.4446	-0.31315	-1.145	-1.6915	-0.55815	-1.1194	-2.5378	-1.6373	-0.32865	-1.337	-2.7136	1.5427	-1.0128	-1.3757	-0.21904	-1.6541	-2.1807	-0.45742	-2.9351	-1.2985	-1.6587	-1.7667	-2.4764	-1.6245	-1.3258	-1.6043	-1.2844
7.4271	8.2477	5.7868	6.5713	7.4638	8.1092	7.3983	5.7033	8.3463	7.1424	7.0677	6.6699	6.6397	5.2874	6.6774	6.7223	6.3933	7.3004	5.7278	5.8308	7.6956	7.447	6.1897	6.4087	7.321	6.6049	7.1662	7.4025	8.1227	5.371	5.7162	5.7735	6.9498	6.9825	5.2191	6.699	5.6829	7.7957	6.4425	6.5781	6.6324	9.0476	5.7596	7.3696	7.1809	5.4701	7.6987	6.1598	7.4984	6.0858
-7.1388	-6.9049	-4.0141	-4.7011	-6.1782	-4.4341	-5.2076	-6.1735	-5.67	-4.134	-6.4454	-5.4588	-6.7031	-7.3704	-5.3501	-4.8815	-5.1816	-7.425	-6.3355	-5.8597	-4.9285	-5.2202	-5.1928	-6.0969	-7.2415	-5.2218	-5.5222	-5.7972	-7.2342	-5.9464	-6.727	-5.9249	-4.8639	-3.8469	-6.2523	-5.8438	-5.2779	-4.5224	-5.5972	-5.4122	-4.9745	-4.9919	-5.1305	-5.2433	-4.8624	-5.2883	-6.802	-5.8089	-3.5057	-6.2725
-11.967	-9.2534	-10.063	-10.817	-10.495	-11.565	-11.134	-10.367	-9.1618	-11.023	-9.9805	-8.2081	-10.247	-11.235	-9.3234	-9.4414	-10.59	-9.0057	-10.49	-9.9223	-10.19	-8.449	-8.9877	-8.7179	-8.9735	-9.4207	-9.2934	-9.8354	-9.7351	-11.159	-9.2818	-10.387	-9.5712	-11.255	-10.187	-11.803	-8.3354	-9.2057	-9.8289	-10.202	-9.1981	-10.439	-9.6014	-10.076	-10.332	-10.042	-9.2503	-9.2701	-9.888	-10.847
7.035	4.616	5.4428	6.5477	5.2267	3.7464	6.4798	4.0996	4.6688	5.7593	4.9096	6.1897	3.542	4.0685	6.8759	6.7757	5.8336	5.19	6.529	6.5815	6.0741	5.456	4.4374	5.6863	5.1338	5.5328	7.204	5.9759	5.4078	5.4005	3.1188	5.15	5.5659	5.7239	3.726	5.0229	6.3716	5.3011	5.1105	5.0752	6.812	4.0663	6.4668	4.1856	5.5765	6.7357	5.1022	5.7114	4.529	5.025
1.0662	2.2468	2.5396	3.7138	2.077	0.89464	0.73375	1.7787	1.6547	-0.27798	3.1856	1.5063	2.0564	2.4311	1.5322	1.8842	0.066492	1.6603	1.9707	0.76548	2.6061	2.4309	3.2979	1.5259	1.5979	2.6901	2.4266	2.8536	0.23379	0.046456	2.3036	1.9986	0.74682	1.9439	2.676	2.6633	1.5597	0.033147	1.4678	1.1678	2.1163	1.8174	2.5358	1.6247	1.8156	3.5574	1.666	2.9271	1.138	2.2422
-0.23582	-2.4617	-2.2081	-3.0317	-0.70208	0.87486	-1.8796	-1.3296	-1.8706	-0.9755	-0.7708	-2.5724	0.28319	-0.57757	-2.4061	-0.14745	-2.8841	-0.75809	-0.22256	-1.1332	-1.3469	-2.9468	-0.60465	-2.4459	-2.1391	-2.2151	-2.8234	-1.5769	-0.047861	-0.12137	-1.4144	0.33859	-0.99775	-1.8584	-1.7047	-1.2269	-1.1671	-1.7425	-1.2779	-0.21382	-1.7477	-1.055	-0.81534	-1.0873	-2.4572	-0.64056	-0.6364	-1.8178	-1.9193	-0.4052
8.6503	8.3681	7.2615	6.7399	6.338	9.6305	7.8762	7.115	8.6808	7.138	7.4845	7.0083	7.8835	6.8915	9.0106	7.2209	8.9794	7.5846	9.0433	7.6799	8.9728	8.9281	9.2202	9.2911	9.9803	10.162	9.9194	6.0174	9.2738	7.4327	8.5638	7.5224	10.199	8.2239	7.0817	7.4066	7.1845	8.7101	9.2573	8.7655	6.7297	7.7538	7.2368	8.4269	9.5569	7.4919	6.9931	6.8438	7.8287	8.5483
-0.56956	0.74599	0.58966	1.7375	1.1378	0.023016	1.2566	1.9909	-0.68065	-0.69475	-0.010569	0.68836	0.42846	1.3322	-0.74687	0.49003	1.3343	-0.063296	-0.72106	2.0852	0.43979	-0.016454	1.9161	-1.0361	0.98452	-1.9347	-0.20511	0.097	0.26252	1.1254	0.98589	1.9821	1.0655	0.68186	-1.0926	0.24112	1.6165	-0.54937	-0.90686	0.34844	0.69984	0.83664	-0.66084	0.62992	0.7932	0.084483	-0.741	-0.5598	0.0088078	1.9604
0.51596	0.24654	-0.13016	0.065302	0.072543	-1.814	0.0089201	-0.68568	-0.11152	0.12693	-0.62104	0.58115	-0.50233	0.16376	-1.1972	-0.89972	1.4958	-0.20819	0.21431	-0.099476	0.34878	0.1109	0.61293	0.51951	0.13559	1.1199	1.0564	0.11647	0.18453	0.092397	-0.79756	-1.4315	0.058683	1.8867	-1.6777	-0.33835	-0.39347	0.44185	1.1611	0.54134	1.1384	1.1145	-0.10298	1.7405	0.61902	-1.1017	-0.64593	-1.0865	-0.10117	0.31411
-9.6674	-11.07	-11.393	-11.017	-11.094	-10.316	-10.406	-12.657	-11.78	-11.805	-11.39	-12.181	-10.39	-10.867	-10.456	-11.419	-11.587	-9.7316	-9.5227	-10.175	-11.571	-10.68	-11.485	-8.9719	-9.3025	-10.296	-10.033	-13.073	-9.9771	-11.054	-10.46	-10.046	-11.601	-12.563	-10.676	-9.435	-10.969	-10.218	-10.098	-10.505	-12.313	-9.6838	-9.2264	-9.2471	-11.552	-9.6458	-9.3974	-11.24	-10.331	-10.942
-8.8875	-9.9222	-8.9439	-8.6763	-8.6243	-9.3575	-7.8655	-9.8416	-7.9534	-7.7619	-10.352	-10.923	-8.0339	-9.1355	-9.5646	-8.324	-11.006	-9.2817	-8.2926	-9.1809	-9.9641	-9.8552	-9.681	-10.168	-8.8908	-9.9311	-9.8753	-9.7032	-8.7772	-8.78	-10.31	-10.879	-9.2925	-9.2359	-9.2474	-9.9484	-9.3399	-9.5804	-8.736	-11.027	-9.6218	-7.8057	-9.773	-9.9115	-8.6067	-9.301	-8.1895	-9.1207	-9.4681	-8.8863
-1.8896	-3.9522	-3.4801	-3.6846	-5.7576	-4.4899	-6.3794	-3.2544	-4.6451	-2.4537	-4.2427	-2.9489	-2.542	-4.2525	-4.515	-4.7492	-3.5946	-4.5533	-3.1852	-2.9625	-4.7628	-2.6051	-3.6545	-4.0316	-4.9309	-4.2672	-3.8601	-3.9312	-3.0224	-3.2833	-2.2885	-3.8825	-3.3199	-4.3821	-3.6823	-4.341	-3.7039	-4.1722	-2.9153	-3.4982	-5.6857	-2.641	-4.9658	-2.5991	-3.523	-3.9667	-3.5365	-4.6169	-3.8966	-5.4307
-5.5238	-6.5405	-4.5118	-6.0765	-7.0237	-6.0775	-6.3106	-7.1214	-4.5138	-8.4609	-5.3477	-6.6782	-6.5475	-7.1963	-5.3269	-6.4789	-8.4778	-7.2239	-6.152	-7.4526	-7.7625	-5.0587	-7.7143	-6.8609	-5.7774	-7.3017	-7.3964	-6.6726	-5.7038	-7.4146	-7.6464	-8.1083	-5.0203	-5.5553	-5.4313	-5.4908	-6.4826	-4.9837	-6.262	-7.1671	-6.8185	-5.8633	-6.289	-7.1131	-5.2946	-5.9106	-5.6735	-7.2536	-5.3055	-5.1855
-10.326	-7.7658	-9.4972	-9.9199	-9.6707	-9.1986	-8.2137	-9.1688	-8.947	-9.1826	-10.768	-9.6544	-8.2923	-8.1307	-7.8977	-8.2599	-7.1175	-8.0847	-10.075	-8.6207	-7.2271	-8.983	-9.7227	-8.5506	-9.7013	-9.6508	-8.3198	-7.8207	-9.8404	-8.6748	-5.9418	-10.006	-8.1319	-9.3027	-9.482	-10.231	-9.4272	-10.167	-8.9936	-10.706	-9.0921	-9.1792	-8.6514	-9.0849	-9.9727	-8.491	-8.2972	-11.018	-8.4287	-7.6994
-2.3569	-1.7779	-2.5777	-4.0072	-2.1582	-3.1982	-2.8256	-2.1643	-2.8748	-3.2353	-2.2925	-3.8085	-3.0957	-1.4734	-0.93703	-1.5336	-1.476	-1.8556	-2.8247	-2.7493	-2.2281	-1.6004	-4.0745	-2.7007	-2.9916	-2.2016	-2.4546	-4.34	-3.4931	-1.7765	-2.8883	-3.4559	-2.2744	-2.1677	-2.8191	-1.9952	-1.9499	-2.4107	-2.6124	-1.0507	-2.127	-2.1191	-1.5242	-3.8142	-1.6663	-1.3982	-2.0524	-2.9167	-1.9806	-3.0302
-10.322	-9.9756	-9.9181	-7.7946	-9.8101	-8.1308	-8.2584	-8.1738	-9.7348	-9.3392	-7.6235	-10.662	-9.9147	-8.2685	-10.078	-7.2892	-8.8661	-8.9144	-9.1006	-8.9455	-8.6993	-6.8248	-8.775	-8.1735	-9.115	-10.033	-9.4761	-9.4708	-9.951	-11.4	-7.978	-8.2721	-10.392	-9.0156	-9.2903	-6.8242	-8.8015	-9.5464	-8.8994	-9.0618	-9.3131	-8.3222	-7.9845	-8.3737	-8.9358	-8.4244	-8.0387	-8.3959	-9.3107	-8.9084
4.3493	4.9981	5.3407	5.4673	5.6844	6.0815	4.5925	6.078	6.5297	3.8135	6.1928	5.0971	6.2583	6.9167	3.8247	5.9606	5.0317	4.6478	5.8	5.7195	5.6903	6.1927	5.4752	4.0589	4.9097	5.7674	6.8472	6.2035	7.7099	7.2228	5.1619	5.4039	6.0665	5.2253	4.3413	4.4846	5.4349	6.0372	7.6496	3.584	6.9284	5.7967	4.7586	4.5761	6.1261	6.5402	5.4355	5.4461	5.1219	5.798
0.23008	1.7161	-1.6204	0.28054	0.31324	-0.085039	-0.30963	2.1174	1.1481	0.99186	1.3606	-0.63947	1.3094	-0.13985	1.3143	0.91124	-1.6905	1.6299	0.43616	0.23537	-0.37866	-0.88845	1.1709	-0.77696	0.2625	1.1281	0.032052	-1.2195	-0.99978	-0.93557	1.708	2.6462	-0.28035	-1.4044	1.3446	-0.34721	-0.40913	0.46659	0.040218	-0.1892	-1.3024	-0.0026774	1.8239	0.65657	-0.51772	0.63429	1.0809	0.13796	0.16887	-0.93794
0.57503	0.68531	-0.46486	-0.4837	0.90854	0.65621	0.30803	0.58606	2.2637	2.6743	-0.13513	0.46349	-0.051172	-1.3079	0.76031	-0.32891	-0.97191	1.1311	0.17211	0.36293	2.1193	-0.47743	0.41459	-0.036737	1.3684	0.66263	0.086948	1.763	0.88446	0.38008	1.1902	-0.93111	1.2133	-0.54005	-0.73165	-1.6547	0.98323	-0.15853	0.4276	-0.30009	-0.68539	0.56303	0.51579	-0.088138	1.3947	-0.38111	2.4253	1.9268	-0.14693	-0.18573
-13.191	-14.706	-14.882	-14.208	-13.125	-14.528	-14.309	-14.041	-13.686	-13.058	-12.774	-14.796	-15.646	-12.507	-13.916	-13.772	-14.799	-13.374	-14.728	-15.83	-15.655	-14.333	-14.468	-13.774	-12.461	-12.191	-14.786	-13.758	-13.69	-15.693	-14.009	-14.517	-12.644	-14.679	-13.085	-14.366	-14.901	-12.588	-14.999	-13.577	-15.289	-14.193	-13.19	-14.006	-14.536	-14.803	-14.482	-14.267	-13.723	-12.588
-1.3355	-0.57147	-1.2147	-1.5478	-2.4957	-2.0505	-2.7471	-1.3034	-1.8411	-1.9733	-2.456	-2.7165	-2.4656	-0.63406	-1.5299	-1.2258	-1.3967	-1.1472	-2.3964	-0.5507	-2.758	-0.28052	-2.7626	-1.4572	-2.671	-2.3571	-0.97366	0.99061	-3.0059	-2.9966	-0.099935	-2.8996	-2.1777	-1.3595	-1.5265	-1.1987	-2.6314	-1.919	-1.9977	0.51592	-1.6833	-1.3377	-3.3755	-2.1138	-2.6483	-0.2576	-1.9004	-1.7952	-2.5017	-3.0764
-9.8038	-9.0799	-9.8204	-9.1847	-8.3999	-10.063	-8.7227	-9.5553	-7.8188	-9.3388	-9.7906	-9.8847	-8.6514	-9.9413	-10.096	-10.343	-9.8527	-10.072	-9.2126	-9.2462	-10.12	-7.8947	-8.6554	-8.903	-7.7882	-9.3116	-11.382	-9.4027	-8.3163	-9.7385	-8.6369	-7.8947	-8.968	-9.0156	-7.6441	-8.2691	-7.434	-9.0233	-9.1944	-8.5259	-7.862	-10.007	-8.3846	-9.2523	-9.4813	-8.3657	-9.5746	-8.7301	-9.7848	-7.9057
2.0524	0.61444	0.23224	0.557	-0.079514	0.93122	0.62035	0.67076	0.35986	0.61618	1.1314	0.46457	-0.28579	0.50395	1.4764	-0.046379	0.8457	0.57803	1.1738	0.61342	1.2157	0.39513	-0.99965	-1.1446	0.78822	2.109	0.43656	2.4256	0.0061568	1.8636	0.3177	-0.57674	1.959	-0.49014	-0.1615	0.99771	-0.23226	0.62861	0.5057	0.34016	0.20577	-0.4631	0.34993	0.12239	-0.045636	-0.12107	-0.90296	-0.94168	0.32077	0.89484
-4.1673	-3.4112	-5.0585	-5.319	-2.3272	-4.0078	-3.9435	-4.293	-2.909	-4.0725	-4.018	-3.7006	-3.0044	-4.1066	-5.2835	-2.9796	-3.774	-5.0772	-3.2219	-3.0547	-2.4935	-5.4009	-3.0941	-4.9414	-4.672	-3.8207	-3.9795	-3.1918	-3.7565	-3.7929	-4.5948	-3.5765	-2.7505	-3.9339	-2.3234	-5.2273	-4.069	-3.8989	-4.3197	-3.2106	-3.1312	-3.194	-3.9462	-5.1018	-4.6344	-2.7649	-2.8807	-3.9934	-4.204	-4.7242
-10.907	-10.893	-11.769	-12.656	-12.241	-11.639	-11.106	-12.058	-10.932	-12.255	-11.895	-11.721	-12.679	-11.688	-11.248	-11.308	-12.684	-12.24	-13.13	-11.18	-11.981	-10.308	-11.932	-11.567	-11.609	-11.585	-13.132	-12.119	-12.474	-10.8	-14.607	-11.425	-12.428	-13.646	-10.56	-11.208	-12.721	-11.42	-12.822	-13.177	-12.295	-13.548	-11.456	-11.273	-12.303	-11.091	-12.396	-12.344	-11.615	-12.122
-4.5709	-4.2599	-5.0609	-3.7236	-3.2622	-5.3314	-2.6218	-5.3046	-6.1087	-3.6745	-1.6645	-4.0259	-4.1241	-3.3106	-3.5704	-3.8735	-4.587	-4.0081	-4.1318	-3.6729	-3.048	-2.7631	-4.0544	-4.2322	-2.4613	-5.2151	-3.6044	-5.1552	-5.1173	-4.5178	-4.1271	-4.7373	-3.9086	-6.4415	-5.07	-3.4746	-3.6536	-5.333	-3.8657	-5.0552	-3.7843	-6.1267	-5.8117	-1.9264	-5.3179	-4.989	-4.2917	-4.3876	-4.5719	-3.693
-2.272	-3.7798	-2.1661	-3.3297	-3.1361	-4.1668	-3.0843	-4.2313	-3.7192	-3.1928	-2.7538	-3.2731	-4.9369	-3.0464	-3.9831	-1.0635	-4.1333	-3.2108	-3.3607	-3.0523	-3.2571	-3.0184	-3.5121	-3.0436	-2.8991	-3.1908	-3.2717	-2.7828	-3.9645	-3.4476	-3.1017	-3.0541	-2.1275	-2.6293	-4.0637	-2.1332	-1.942	-2.5019	-3.4551	-3.5848	-4.4293	-2.7583	-3.2015	-3.4706	-4.5393	-2.2932	-3.5683	-3.599	-1.9136	-2.984
-8.3133	-6.3472	-7.364	-8.6167	-7.9612	-7.4325	-7.4918	-6.9352	-7.3649	-6.465	-7.1505	-7.0996	-7.0898	-8.4691	-7.0817	-7.4527	-9.2475	-6.4851	-8.1057	-7.535	-7.266	-8.0212	-7.3729	-7.4596	-6.7006	-5.4838	-7.1017	-7.4597	-8.4767	-8.6316	-7.6549	-8.1235	-6.9862	-5.6678	-6.3424	-6.9552	-7.6461	-7.3063	-7.5156	-8.7145	-7.8271	-6.7705	-7.8914	-6.6631	-8.3847	-8.0981	-6.2522	-7.5085	-7.6349	-8.2732
-5.1997	-5.8669	-3.9583	-5.1162	-5.2718	-2.7973	-2.3989	-3.9521	-4.6933	-4.5218	-4.9258	-3.5781	-5.1401	-3.5571	-2.8731	-3.6366	-4.1073	-3.2075	-3.915	-3.7822	-4.5694	-4.09	-5.8372	-3.7959	-5.0666	-3.7688	-4.3413	-3.8099	-2.6896	-4.8068	-3.5342	-3.0764	-5.4998	-3.6648	-4.9786	-3.2804	-4.2887	-5.87	-2.8679	-4.7826	-4.6891	-5.0935	-3.4315	-3.2062	-3.8695	-2.9213	-5.0884	-5.0506	-2.768	-5.8974
-14.475	-13.275	-12.964	-12.765	-13.425	-11.415	-14.497	-12.946	-13.077	-12.745	-11.482	-13.564	-14.153	-13.467	-11.893	-13.159	-13.798	-13.262	-13.824	-14.551	-12.511	-13.433	-14.508	-13.14	-12.866	-13.311	-12.74	-12.18	-12.129	-14.105	-14.041	-12.735	-13.46	-11.898	-13.228	-12.936	-13.313	-14.041	-14.902	-13.126	-11.9	-12.933	-13.763	-12.194	-14.023	-12.85	-13.52	-12.537	-13.588	-13.931
-7.4377	-5.783	-6.808	-5.9594	-4.5951	-4.2491	-5.7804	-7.4591	-5.7585	-5.9609	-6.4434	-4.7562	-7.4731	-5.2261	-5.2274	-4.7779	-6.747	-3.8172	-6.0569	-5.5021	-6.9288	-6.3226	-6.162	-5.1271	-5.5546	-5.0263	-5.2904	-5.7523	-5.4195	-5.9172	-4.0049	-8.4229	-5.5864	-5.2254	-4.1493	-6.4294	-5.7522	-5.4071	-6.1685	-6.2658	-5.6305	-4.6571	-4.6114	-5.5358	-5.0157	-5.2643	-6.1124	-4.1154	-5.5201	-5.36
2.1166	1.1589	-0.67405	3.5628	1.354	1.5559	1.6474	0.11078	0.77498	1.2015	4.2654	0.8126	1.3618	0.29639	1.2443	2.0394	1.1371	1.889	1.5293	0.68872	1.3452	0.4889	-0.15768	0.94707	2.1323	0.55252	1.4241	1.8337	2.246	0.55972	-0.21881	1.8434	3.0322	2.1887	1.8227	2.0867	1.1162	1.066	1.8455	1.2425	1.4725	0.64195	1.22	1.9128	1.4675	0.98008	0.52752	0.90746	2.179	1.7831
-13.329	-13.922	-14.324	-12.944	-12.043	-13.319	-12.813	-11.782	-13.386	-13.784	-13.648	-12.647	-12.037	-13.962	-12.352	-12.042	-12.698	-13.592	-11.523	-13.184	-12.998	-13.98	-14.854	-12.032	-13.901	-13.963	-13.379	-13.164	-13.651	-12.469	-13.486	-13.766	-12.394	-12.662	-13.607	-12.716	-12.588	-14.362	-12.029	-13.766	-13.364	-14.132	-12.898	-13.562	-14.223	-13.515	-12.832	-13.681	-14.594	-13.125
-14.223	-14.637	-15.479	-16.42	-15.432	-13.767	-15.483	-14.467	-14.445	-15.399	-15.089	-14.204	-15.502	-14.994	-12.845	-13.398	-14.054	-15.42	-14.452	-14.16	-13.768	-16.228	-14.323	-15.816	-14.413	-14.337	-14.918	-13.16	-14.191	-15.098	-15.94	-12.178	-13.376	-15.39	-14.587	-15.574	-14.436	-15.323	-14.161	-16.421	-15.839	-14.563	-14.683	-14.193	-15.177	-14.482	-12.711	-14.926	-14.831	-14.54
4.4476	4.6289	5.731	4.4014	3.8779	5.4626	3.7133	4.0218	3.5151	4.5322	2.9598	4.4901	5.3792	3.7355	3.7423	5.5971	6.5792	5.024	4.885	5.2191	4.2596	6.1524	5.5192	6.1662	3.8132	3.8194	5.963	4.6688	3.2748	5.3396	4.2461	4.8004	3.7543	5.3966	3.008	3.9049	4.9057	4.4503	4.4133	3.9519	5.302	5.7136	4.5364	5.0307	5.3012	3.0602	4.1758	3.7484	4.3998	3.1544
5.8977	7.2525	4.6088	4.6166	6.547	5.7221	4.8288	5.9782	6.288	5.5178	6.3006	4.8819	5.0849	4.6754	5.3257	6.9055	5.2853	6.7626	6.5443	4.8558	5.6648	5.6629	5.5467	5.1899	6.2075	5.9597	6.1595	6.9931	7.8944	4.9247	5.6429	5.184	3.9802	5.7568	4.6423	5.4875	5.4815	6.3109	4.6802	4.4126	4.2255	5.4064	5.9044	4.314	5.9935	5.7557	5.2264	4.7617	4.8142	6.736
-10.553	-9.1544	-8.3961	-10.746	-8.4628	-8.3044	-8.7308	-7.847	-10.361	-9.0081	-7.867	-9.7301	-7.8821	-8.9751	-6.7326	-7.7501	-8.661	-9.7168	-8.6643	-9.9835	-9.4095	-10.242	-9.8877	-9.268	-7.5352	-7.5485	-8.1301	-7.21	-10.888	-8.6161	-10.055	-8.7411	-11.067	-7.7058	-8.2249	-8.8915	-8.7321	-7.0322	-8.0053	-11.053	-7.4397	-9.3371	-8.1555	-9.3714	-8.4293	-8.3978	-9.6822	-9.8428	-7.6014	-9.6919
-12.803	-12.038	-12.969	-12.294	-14.212	-13.549	-13.974	-12.746	-13.784	-13.13	-12.553	-13.105	-13.142	-13.189	-13.206	-13.805	-13.913	-14.851	-13.366	-12.995	-12.619	-14.156	-14.274	-14.203	-13.571	-13.651	-12.711	-12.581	-13.46	-13.723	-13.04	-14.598	-11.857	-12.819	-12.436	-13.742	-14.879	-13.023	-14.124	-12.538	-12.622	-12.686	-12.898	-11.632	-14.264	-14.645	-14.894	-11.749	-12.1	-13.361
-5.2041	-4.346	-6.5415	-5.5997	-5.7046	-6.0832	-2.9663	-5.7488	-4.3373	-5.0881	-4.7145	-5.8441	-5.4163	-2.9522	-3.5715	-5.4029	-3.6386	-4.624	-5.2055	-6.0001	-4.0367	-4.888	-4.0631	-6.4078	-3.1929	-7.1427	-6.0368	-5.1862	-3.6396	-5.9437	-4.5788	-6.564	-5.2926	-6.2714	-5.2185	-6.1568	-5.864	-3.9799	-4.8391	-5.731	-5.3183	-6.139	-5.4612	-5.4483	-4.6332	-6.2644	-2.9086	-3.9372	-4.459	-6.9935
-4.1856	-3.8651	-5.0653	-4.8881	-4.4549	-5.0936	-4.2728	-4.2691	-3.8562	-3.4016	-3.9688	-2.6033	-2.1567	-3.5664	-4.0029	-3.6501	-5.4112	-5.8204	-5.5525	-4.9802	-5.7556	-5.9127	-3.9818	-5.0018	-4.3465	-3.857	-4.4432	-4.4431	-4.397	-3.1038	-4.8064	-5.2127	-5.3066	-4.2419	-2.538	-6.1977	-4.503	-5.1169	-5.3173	-4.8331	-2.9673	-4.0813	-3.4661	-3.8989	-2.6948	-3.245	-4.7501	-3.956	-3.9172	-5.2491
-11.699	-12.372	-12.106	-11.496	-12.07	-12.289	-13.097	-10.98	-11.765	-11.803	-13.021	-12.701	-11.972	-12.579	-10.94	-10.648	-12.264	-11.053	-11.858	-11.867	-10.131	-12.006	-11.684	-11.734	-14.541	-12.551	-11.882	-10.228	-12.264	-10.546	-11.596	-11.411	-11.066	-9.3079	-9.6087	-11.848	-11.015	-10.857	-11.203	-11.086	-11.111	-10.848	-11.089	-10.691	-11.546	-11.899	-10.837	-12.132	-12.315	-11.328
7.2448	6.2083	6.7742	6.7656	7.9133	6.5229	7.5427	6.2359	6.5872	9.1149	7.0309	7.455	6.8498	6.5464	6.4269	7.9507	5.5546	7.9507	6.1598	6.3088	5.6952	7.5786	6.2668	6.1086	5.6425	5.7349	6.4397	5.2029	6.8229	6.1102	6.0466	5.122	7.259	7.1538	6.3344	6.3825	5.9294	6.0843	5.9111	8.028	8.318	6.354	4.8656	5.7895	8.232	6.8932	5.6615	5.9154	6.1116	6.4185
-0.76699	-1.54	-1.1604	-0.14443	-0.02762	-1.9406	0.57751	-1.8525	1.2599	-0.37742	-1.2957	-2.1688	-1.2101	-0.45838	-1.5703	-1.2598	-1.4109	0.099212	-0.45241	-0.75235	-2.2484	-2.4989	-0.092014	-1.5326	-0.72845	-0.52474	-0.38752	-1.5576	-0.78872	-1.3021	-1.6094	-0.49611	-1.198	-0.68867	-1.6549	-1.7083	-1.885	-1.283	-0.87968	-0.39887	-1.6284	-1.8052	-1.5698	-2.004	-1.4081	0.40305	-2.6506	-2.7277	-0.69171	-1.4199
3.3042	1.6205	2.8684	2.6927	1.8107	0.96418	3.503	3.8301	1.9714	3.2808	2.0457	2.7128	1.1937	1.8618	3.8914	3.0783	3.6357	2.0672	1.3766	1.9476	1.466	2.3215	1.8355	2.3726	3.3232	1.6422	1.4211	2.0747	2.4454	1.7182	2.5973	2.4578	3.1689	3.9007	2.1536	2.5533	4.2229	2.9168	2.2275	2.5899	3.8948	3.2999	2.62	1.5657	2.2505	3.4127	2.4636	2.551	2.88	2.1702
0.32189	1.2661	0.25342	-0.061786	-0.60718	1.8694	0.1738	-0.43066	-0.73831	-0.068883	1.3024	0.11282	0.64621	0.7573	-0.84334	-0.98498	-1.3841	0.26965	-0.094733	1.0591	-0.41762	0.83799	0.68331	-0.99737	0.87323	-0.03404	-0.23284	-0.25004	0.78964	0.47086	-1.1541	1.0741	0.6304	-0.21521	-0.79794	-1.5466	-0.53908	0.12379	-1.0464	-0.28677	0.21662	-0.24389	1.0285	-1.2094	-0.10156	-0.60207	-0.75279	0.40535	0.58988	0.53884
2.7133	2.899	1.4704	1.2805	1.5452	2.4655	0.21666	1.5959	1.8627	0.94628	1.3434	-1.5156	1.8309	1.8037	2.8296	1.098	0.68728	1.7826	1.648	-0.07614	0.99676	2.2852	-0.097228	0.75612	2.4675	2.213	3.6783	0.80266	3.0015	2.0567	0.70173	1.0395	2.2108	1.0391	2.3794	0.25931	0.027498	1.7244	1.6671	2.2738	1.1088	3.1009	1.1644	2.4986	1.7987	1.88	1.6651	1.1674	0.51384	2.6917
5.3669	6.7161	5.2714	6.3836	7.364	5.9295	5.7413	6.6796	7.529	6.8149	7.5933	7.9214	5.1305	7.5118	4.6404	5.3757	7.5703	8.0489	6.5598	4.6544	7.1491	5.8917	7.2841	7.0588	7.4245	7.5368	5.9245	7.4802	7.2977	6.56	4.2076	6.056	7.8088	8.1199	7.4908	6.729	6.2859	4.7093	7.3019	5.7919	7.4069	5.8944	6.0784	7.0267	7.9476	8.1367	6.5971	5.3052	4.9247	6.083
-10.046	-12.185	-9.3485	-11.081	-8.2394	-9.7948	-10.157	-11.586	-11.596	-11.051	-10.792	-10.54	-9.9425	-11.047	-11.35	-9.9	-11.055	-11.024	-11.098	-9.4098	-10.078	-10.373	-8.7704	-11.328	-9.4454	-9.6975	-9.1753	-11.217	-11.387	-10.19	-10.789	-10.437	-10.393	-9.9247	-9.5966	-8.8647	-10.244	-9.7891	-10.829	-10.463	-10.321	-11.104	-11.426	-10.619	-10.135	-10.868	-10.097	-8.6859	-9.8389	-10.932
-4.8599	-5.8016	-3.7928	-6.0832	-4.5727	-5.0511	-6.7425	-5.4903	-7.6458	-5.6937	-7.1023	-5.3702	-6.2057	-3.134	-5.6819	-5.16	-4.8505	-4.7262	-6.378	-4.8849	-6.7729	-6.408	-6.4725	-7.7706	-7.0224	-6.4283	-3.3017	-5.0418	-6.4415	-5.4316	-5.5781	-7.4383	-4.8543	-6.119	-4.9805	-5.3536	-6.9723	-6.1948	-4.9716	-5.6682	-5.6485	-4.4558	-5.2761	-4.7464	-4.8151	-6.0847	-6.6065	-5.4712	-5.927	-6.0088
-14.461	-11.279	-13.648	-14.325	-13.016	-12.12	-12.17	-12.737	-13.252	-13.075	-13.789	-13.173	-14.392	-11.922	-12.718	-11.29	-13.471	-13.761	-11.748	-13.551	-13.827	-12.741	-13.437	-13.027	-11.756	-13.111	-14.866	-11.829	-12.852	-12.954	-13.706	-13.746	-15.279	-14.242	-14.522	-12.685	-13.733	-12.795	-13.963	-13.897	-14.021	-15.321	-13.462	-12.709	-13.196	-13.379	-12.457	-13.087	-11.745	-13.042
-0.39416	0.36455	0.39186	-0.7458	-1.3764	1.2477	-1.8518	0.97414	-0.2428	1.5393	1.1997	-0.011001	-1.5044	1.0619	-0.55741	-0.61085	-0.71132	-0.84822	0.65491	0.61664	-0.56419	-1.3808	0.69933	-1.6662	-0.089877	-0.70085	0.28871	0.013564	-1.0408	-1.1585	-0.6491	0.90698	0.074025	1.029	-0.29533	0.71986	1.3703	-1.3408	0.75358	-0.28152	-0.041906	0.48029	-0.81768	-0.51818	-1.0697	-0.40343	0.99499	0.11701	-0.38117	-0.38812
-4.4926	-5.2899	-4.9123	-5.7834	-5.2649	-6.4749	-7.0021	-5.9376	-6.5868	-4.0965	-5.9786	-5.3368	-5.3086	-5.4	-5.7415	-4.383	-5.9394	-5.9483	-6.8206	-5.7999	-3.9907	-5.3305	-6.4491	-5.9059	-4.6919	-5.7954	-6.3833	-5.3549	-6.0947	-5.9877	-7.4852	-6.8713	-7.4484	-5.5325	-6.0794	-4.9417	-6.1608	-6.0438	-4.185	-6.3571	-5.7732	-4.9165	-5.5025	-5.2385	-5.1683	-4.5181	-5.2426	-6.7615	-4.6804	-5.0521
-6.1582	-6.2588	-7.5443	-7.2667	-6.4744	-7.9443	-5.6463	-6.3201	-6.4226	-6.9166	-7.3175	-5.0343	-7.0235	-6.1498	-6.6052	-6.4526	-4.9379	-6.786	-6.5024	-7.1496	-7.0706	-6.2882	-6.9453	-5.5593	-5.9155	-5.5723	-8.3181	-5.0573	-7.953	-6.5046	-5.1642	-7.6241	-8.0339	-6.5475	-6.1558	-6.5884	-7.6835	-6.0774	-6.497	-6.4147	-7.5101	-7.7511	-5.6547	-7.0114	-6.9924	-5.1879	-5.7392	-6.2047	-5.7049	-6.9995
2.7868	2.6706	3.4864	3.05	2.7754	2.639	3.4087	2.1086	1.4528	2.5417	5.0218	3.5719	2.0346	3.0498	2.0245	2.9681	1.8016	2.9337	2.6682	2.9948	3.4474	2.8062	3.3443	4.4147	2.4642	1.5159	4.628	3.0452	5.2706	3.5386	2.9007	2.9268	3.4795	2.9781	3.1709	3.9461	1.8649	2.7857	2.4362	3.8688	2.3104	2.7603	4.1641	3.5355	2.6819	3.6427	3.8257	1.0051	3.7066	3.1684
-21.626	-22.996	-23.736	-23.655	-21.457	-21.765	-21.97	-22.114	-22.095	-23.715	-21.404	-22.77	-21.985	-21.29	-22.066	-21.53	-20.528	-20.716	-21.904	-21.372	-21.854	-23.338	-21.873	-22.538	-22.199	-24.2	-21.022	-23.607	-21.619	-21.416	-21.435	-21.171	-23.163	-22.005	-22.752	-21.529	-21.44	-20.433	-21.542	-22.988	-21.566	-21.401	-22.611	-21.341	-22.523	-22.149	-23.064	-21.733	-22.373	-19.798
-10.124	-12.115	-10.581	-10.541	-11.204	-13.29	-9.6514	-12.16	-11.404	-10.634	-10.023	-12.257	-10.312	-10.649	-11.82	-11.398	-10.466	-14.204	-10.445	-10.622	-11.868	-11.14	-11.252	-11.42	-10.328	-10.684	-11.404	-11.358	-11.518	-10.958	-9.2283	-11.102	-12.237	-10.661	-10.738	-9.7939	-10.351	-10.649	-11.652	-9.5292	-10.222	-11.97	-10.966	-9.5822	-12.066	-10.753	-11.185	-10.49	-10.421	-10.506
-9.8371	-11.934	-11.172	-11.065	-9.531	-11.637	-10.603	-9.135	-10.641	-11.101	-10.407	-10.165	-11.134	-10.965	-10.326	-8.3502	-10.694	-11.003	-9.7856	-10.027	-11.173	-10.925	-9.6437	-10.554	-10.043	-9.3142	-10.394	-11.264	-8.9702	-10.437	-10.336	-10.158	-9.788	-11.766	-10.205	-10.692	-10.404	-10.638	-10.377	-10.53	-11.633	-10.841	-9.411	-11.71	-8.7987	-10.001	-10.452	-9.4918	-11.499	-8.8114
-1.2856	-0.55707	-1.5364	-1.4696	-2.9844	-0.79129	-2.1586	-1.861	-2.2124	-1.1981	-1.8818	-1.5092	-1.9093	-1.3965	-2.7348	-3.7305	-1.1481	-2.0626	-3.119	-2.7509	-1.3088	-3.148	-1.8639	-1.4861	-2.3854	-2.9888	-1.9414	-2.2673	-1.0305	-0.17685	-1.6092	-0.55356	-2.5137	-2.2934	-2.3176	-2.0368	-0.14677	-2.7196	-1.0017	-2.4036	-1.6521	-0.32857	-1.9742	-2.5011	-1.3417	-0.20427	-2.1044	-3.4596	-3.2665	-1.1345
-0.1298	-1.6393	-0.20125	-0.60132	0.030271	-2.838	0.15359	-0.97221	-0.74568	-0.36747	0.81128	-1.0615	-0.10312	0.46964	-1.2845	-0.63902	-1.4542	-0.91604	-1.1843	-1.3086	-0.85579	-0.6071	-0.69226	-1.5327	-0.89851	-1.3986	-1.6204	-1.4028	0.028858	-0.67736	-2.0429	-0.29864	-0.97611	0.33377	-1.485	0.20961	-1.6575	-2.325	-1.8064	-2.0227	-0.94983	-0.61787	-0.96469	0.48449	-0.97635	-0.256	-0.61472	0.41258	-0.68558	0.12057
-21.503	-18.807	-20.536	-20.833	-21.567	-19.776	-23.311	-20.983	-21.179	-21.116	-21.405	-20.288	-21.74	-21.331	-20.406	-20.582	-21.93	-21.077	-21.539	-21.266	-19.946	-21.334	-22.363	-21.349	-20.95	-20.834	-20.911	-20.791	-21.635	-21.581	-22.004	-21.521	-19.678	-19.479	-19.537	-22.265	-19.771	-21.669	-19.943	-19.654	-20.455	-19.83	-19.9	-21.903	-22.025	-21.114	-20.653	-21.793	-20.095	-20.416
5.3521	6.3572	4.7696	4.0457	5.9601	4.9062	5.512	5.5695	5.3481	3.9315	6.0979	4.597	7.6037	5.896	4.7151	5.5679	3.4183	4.6895	5.8719	5.8348	5.159	4.1644	4.8322	5.6922	6.8032	6.7577	5.6875	5.5412	5.6432	7.3948	5.2493	5.6524	4.3505	4.1322	5.5763	4.0269	4.8873	5.481	6.0464	6.0428	4.2921	6.4178	5.1724	6.9204	4.557	5.1989	4.6308	5.1005	4.3428	5.5553
1.1368	-0.50083	0.26409	0.40559	-0.14947	1.0226	-0.16295	0.93822	0.64909	0.25284	-0.84283	0.61808	-0.13351	-0.32265	-0.27697	-1.0092	0.23409	-0.23466	-2.0176	-0.8325	-0.34447	1.1574	0.17742	-0.37105	0.84381	-0.73116	0.91612	-0.81059	-0.72855	0.85415	0.084848	-0.34965	-2.571	0.85672	-1.2824	0.24914	-0.098695	0.73065	0.39942	0.3928	-1.0129	0.098467	-0.47621	-0.24406	-0.69246	1.133	0.0069895	-0.99804	-0.80686	-0.71903
2.1527	0.47559	1.6243	2.2098	2.017	1.8693	2.2771	2.2346	3.5919	1.7101	1.8646	1.2985	2.92	0.32833	1.7268	0.83102	1.8671	1.8857	0.88219	3.5622	1.2681	1.8776	2.686	1.5061	2.381	2.6189	1.7495	2.7319	0.81306	1.3924	0.9161	-0.69819	2.9812	1.6051	0.84986	1.5128	1.5367	3.6196	2.2371	2.1561	1.7649	1.336	3.6269	2.0478	2.1457	-0.22734	2.0919	1.837	0.49905	1.7158
-11.997	-10.694	-12.839	-9.8118	-11.573	-11.722	-10.397	-11.292	-12.043	-12.328	-10.117	-10.899	-11.103	-11.517	-9.804	-10.741	-11.739	-11.66	-12.017	-10.082	-10.808	-10.439	-10.978	-10.356	-10.742	-12.09	-11.015	-11.651	-11.287	-12.215	-10.787	-10.075	-12.76	-11.486	-11.647	-11.876	-11.656	-12.01	-11.317	-11.905	-12.093	-10.229	-11.535	-11.934	-10.462	-11.215	-11.795	-11.982	-10.533	-12.242
-2.2523	-2.0972	-2.511	-3.2109	-2.7144	-2.5559	-3.5947	-3.4977	-2.2861	-0.12906	-1.5348	-1.7472	-2.6418	-1.7751	-1.0586	-2.9183	-2.0583	-3.6658	-1.7939	-3.8748	0.032892	-2.8722	-1.8047	-3.8721	-3.4838	-2.5922	-3.0145	-1.6766	-1.8872	-2.3376	-2.1719	-1.6763	-2.3868	-2.1967	-2.0117	-2.9912	-3.4934	-2.2047	-3.4918	-2.2795	-3.1828	-1.6667	-2.44	-3.2449	-3.3701	-2.4731	-3.7048	-0.90317	-4.1707	-3.0695
-13.526	-12.16	-10.855	-11.925	-11.95	-11.025	-12.175	-11.476	-12.637	-13.09	-11.164	-11.897	-11.289	-10.834	-10.136	-11.827	-11.058	-11.956	-11.716	-13.093	-10.675	-12.265	-11.12	-10.689	-10.986	-10.39	-11.318	-11.54	-12.842	-11.201	-13.751	-12.249	-11.124	-12.14	-10.856	-10.267	-11.482	-10.148	-12.393	-11.648	-10.504	-11.144	-11.503	-11.351	-12.106	-11.544	-12.681	-11.634	-11.704	-11.507
-2.9903	-1.2363	-3.2789	-2.693	-3.2257	-2.3255	-2.6162	-3.3598	-0.96318	-1.6568	-2.944	-3.4957	-1.3341	-2.3904	-2.8638	-2.9151	-1.9386	-4.7941	-1.9033	-3.3239	-1.7251	-2.4388	-2.4363	-3.6081	-3.2208	-2.1789	-3.6705	-4.43	-1.4078	-2.2698	-3.1193	-1.1473	-2.3479	-2.617	-2.0726	-2.4797	-2.8363	-1.2516	-3.2066	-2.634	-3.5656	-3.791	-0.69915	-2.3329	-1.8142	-2.4237	-2.797	-1.7982	-2.4122	-4.9792
-19.627	-22.875	-21.182	-20.95	-23.375	-21.516	-21.57	-21.728	-23.336	-20.886	-22.996	-21.713	-21.631	-21.483	-23.493	-23.586	-23.732	-21.941	-22.097	-22.594	-24.059	-21.368	-22.583	-23.126	-22.891	-21.364	-20.684	-22.339	-23.864	-22.371	-21.465	-21.695	-23.095	-21.534	-21.044	-23.971	-22.511	-22.352	-22.82	-21.601	-23.411	-20.978	-21.443	-23.22	-24.014	-21.986	-21.685	-22.876	-21.465	-22.643
9.2685	8.8913	10.89	11.193	9.684	9.574	10.161	8.4602	9.3591	10.781	9.6424	9.8	10.713	9.5925	9.7908	10.34	10.819	9.0102	10.65	11.091	10.2	11.149	9.8282	11.329	11.418	8.4923	9.2185	9.9933	9.9474	10.36	10.095	10.913	9.9595	9.6989	9.6281	9.8462	9.8841	11.067	9.6634	8.854	9.8203	9.4876	10.422	9.5401	9.282	9.2559	9.6296	8.8296	9.705	9.784
0.42676	0.54866	0.18508	-0.43408	1.6258	-1.7137	-0.30977	1.0681	-0.58651	0.97019	2.2395	-0.4597	-0.51673	-0.54812	-0.30723	-0.18815	0.66944	-0.23802	-0.20162	1.3211	-0.12354	-1.0215	-0.13874	-0.50968	0.2688	-0.02571	-0.6106	2.5435	0.79273	-1.0457	1.4281	0.5668	-0.48463	0.51907	-0.35906	0.11798	0.33792	0.10651	-1.0944	-1.1954	-0.026981	-0.86676	0.20226	1.1877	0.55765	0.36134	0.45231	-0.48786	-1.6497	-0.76661
-4.1872	-4.9649	-6.4535	-6.2578	-6.2177	-5.34	-5.3987	-4.8379	-6.3628	-6.0144	-5.6738	-4.927	-4.5437	-5.0526	-5.8824	-5.619	-5.5832	-5.3298	-5.9114	-5.0663	-5.8027	-6.6403	-3.931	-6.1201	-5.791	-5.8078	-5.3916	-5.9246	-6.327	-6.8498	-6.8296	-7.726	-2.4549	-5.6495	-5.259	-5.2141	-5.9426	-5.773	-6.6781	-5.9691	-5.3547	-5.251	-6.3474	-6.1254	-4.3767	-4.6613	-4.8727	-5.2162	-6.4672	-5.6525
-3.1167	-2.5776	-3.4902	-2.67	-2.967	-5.5003	-6.0677	-4.5001	-3.6674	-3.8559	-4.7654	-4.7904	-3.813	-4.9409	-2.1853	-3.9655	-4.5346	-3.3617	-5.4206	-3.9712	-4.3478	-3.9328	-5.535	-6.4159	-5.3633	-4.8415	-4.843	-4.7289	-3.6664	-5.508	-2.4409	-3.2162	-4.7627	-4.0827	-3.9712	-3.9096	-4.4313	-4.6336	-4.2603	-5.6573	-4.6198	-4.2974	-4.2962	-2.8754	-4.938	-4.1054	-4.9877	-4.7628	-5.6597	-5.1224
-10.312	-10.82	-10.339	-12.288	-10.246	-11.506	-9.2693	-11.714	-10.496	-10.88	-10.824	-12.856	-10.839	-10.783	-12.183	-12.269	-10.972	-11.469	-12.116	-12.907	-11.351	-11.766	-12.549	-11.008	-10.196	-11.647	-11.074	-11.363	-11.412	-11.5	-11.741	-12.299	-11.325	-11.909	-11.193	-10.038	-11.214	-10.873	-11.366	-10.826	-12.017	-9.941	-11.588	-11.319	-11.218	-11.284	-11.455	-9.3356	-10.921	-11.608
1.4425	1.963	1.3801	2.8988	2.87	2.0579	3.1884	1.3116	1.5469	1.641	0.95594	0.75806	1.9784	1.7311	0.96977	1.1511	1.381	3.2077	2.5276	0.29712	1.6721	0.80319	2.864	2.0281	0.73904	1.3189	2.0994	0.8473	0.95782	0.86498	2.7054	1.6313	2.3035	2.2453	1.5288	2.0449	3.2469	2.1475	-0.5696	2.7774	1.3971	0.24686	1.6044	0.52003	1.169	2.4913	0.024614	2.1183	1.8726	0.8438
-1.7817	-1.5331	-2.2515	-3.6576	-2.8491	-4.5	-2.9998	-2.7647	-1.9086	-3.1393	-3.1155	-3.232	-2.6668	-2.6132	-2.4991	-2.5433	-3.1593	-2.7021	-2.1049	-2.0438	-3.7598	-3.8903	-3.5348	-1.6449	-1.1582	-2.4939	-2.6405	-2.7237	-1.7724	-4.3051	-0.96847	-2.6511	-2.8934	-2.0226	-2.5475	-2.9594	-3.3361	-2.776	-1.565	-3.5773	-2.5865	-4.2525	-2.8302	-3.9041	-1.6398	-2.2151	-1.2879	-1.9926	-2.3138	-2.5805
-2.3397	-3.1031	-3.9868	-2.6868	-4.508	-2.1465	-3.253	-3.6805	-3.2682	-1.6976	-4.0421	-3.0001	-5.2158	-3.9777	-3.0289	-3.018	-2.8115	-3.7164	-4.3175	-4.3305	-5.006	-3.8789	-4.4819	-4.9121	-2.6958	-3.5855	-2.2972	-3.9132	-3.4069	-1.3519	-2.5675	-3.5674	-3.2043	-4.6882	-3.3284	-4.6244	-3.4792	-0.92644	-1.9939	-3.5459	-1.7119	-2.9114	-3.3951	-3.6057	-4.1699	-4.2814	-5.7403	-3.0786	-2.8317	-1.9703
-9.936	-9.1535	-9.6545	-9.8409	-9.1308	-11.405	-9.3024	-7.9066	-10.374	-9.051	-7.0762	-8.5767	-8.3258	-7.3914	-9.7296	-8.9133	-8.8291	-9.0853	-8.5356	-9.9072	-8.636	-9.1654	-10.19	-8.599	-10.116	-11.069	-9.5987	-9.1081	-10.951	-8.4347	-8.7262	-9.7136	-10.298	-9.4129	-10.163	-9.2422	-8.0175	-10.33	-9.602	-11.266	-8.7073	-11.565	-9.1867	-8.9611	-8.0246	-10.02	-9.4641	-9.8183	-9.3471	-9.8931
-9.7997	-12.017	-11.338	-12.667	-10.827	-11.349	-11.007	-9.8625	-12.202	-13.134	-13.127	-11.838	-12.731	-12.812	-11.115	-11.233	-10.275	-11.282	-11.657	-12.475	-11.519	-11.283	-11.007	-11.846	-11.317	-12.613	-10.059	-13.125	-11.126	-11.008	-11.048	-12.01	-11.756	-11.891	-11.754	-11.843	-11.782	-12.038	-11.449	-12.082	-12.22	-11.568	-12.771	-12.617	-11.171	-11.413	-10.134	-10.26	-11.441	-12.71
-9.997	-10.154	-9.8615	-12.366	-10.022	-10.263	-9.2473	-9.1254	-9.8171	-10.302	-10.495	-11.677	-9.8492	-9.7631	-10.136	-10.856	-9.0019	-11.555	-9.6416	-8.9075	-9.5096	-10.046	-9.4266	-10.509	-9.5915	-9.7217	-9.7735	-9.3521	-10.955	-10.229	-10.72	-9.4062	-9.8251	-12.265	-9.9069	-10.1	-11.131	-9.5451	-10.75	-11.27	-8.2372	-10.866	-8.9178	-10.16	-12.105	-11.299	-10.183	-10.217	-9.9737	-9.6371
-4.1206	-4.0816	-4.8835	-2.9077	-5.1741	-3.6914	-5.6566	-4.2562	-4.8481	-4.0205	-3.7537	-3.8915	-5.5559	-4.6666	-3.6329	-5.2299	-3.6642	-5.1559	-3.7595	-4.0626	-3.8226	-4.7956	-5.5161	-2.5161	-5.8865	-3.6567	-5.2223	-3.7605	-3.8833	-4.3948	-5.2746	-3.1544	-5.0239	-3.4354	-2.5817	-5.2093	-3.762	-5.5767	-4.1839	-3.1782	-5.2497	-5.3014	-5.7313	-2.9245	-3.915	-4.8863	-4.8785	-4.8675	-6.2502	-4.4708
0.28969	0.28213	0.61047	3.4492	0.86125	-1.0918	0.15624	-0.11417	-0.28128	-0.69975	0.21117	-0.027526	-1.6019	-0.61611	-0.94599	0.8653	0.19265	-2.0081	-0.065703	1.2716	0.47659	-0.52888	-1.3642	0.43154	0.40106	0.061681	0.36095	-0.38358	-0.08927	0.095227	-0.26927	-1.426	-1.8564	-0.75645	-0.064921	-0.0092318	1.5658	-0.44653	-2.6326	0.54147	0.48378	-0.87609	0.055489	1.4913	-1.6461	-0.28524	-1.7672	1.1618	0.17966	-0.73095
-11.953	-12.797	-13.037	-12.713	-12.708	-13.876	-11.795	-13.667	-12.09	-13.36	-12.619	-13.274	-12.682	-12.816	-11.351	-12.929	-13.647	-13.08	-14.169	-12.118	-13.163	-13.974	-13.777	-12.097	-12.931	-11.87	-13.806	-13.32	-13.066	-15.006	-13.842	-12.366	-11.237	-12.452	-12.835	-13.442	-11.814	-12.796	-12.631	-12.875	-13.981	-11.082	-14.637	-13.243	-14.393	-12.692	-13.02	-13.707	-11.682	-13.633
-0.027688	0.90219	0.15707	0.5611	0.63697	0.3346	0.58613	1.1798	-0.1149	-0.6212	0.15517	0.78815	0.79291	-0.43562	1.2611	0.72379	1.83	-0.40252	1.4271	-0.55653	2.319	0.41989	1.1567	-0.89676	-1.5317	1.3606	-1.1326	-1.0211	-0.89008	0.67308	-0.3095	-1.0275	-0.85686	1.1318	-0.49275	-0.093341	-0.74529	-0.18502	0.5377	1.0426	0.87006	1.3202	-0.12388	1.278	0.71563	0.8254	1.1357	1.454	-1.6	-0.40699
6.9361	7.2096	7.3835	5.9996	6.3024	6.6628	6.9069	7.8631	7.9354	6.9787	6.2576	6.5619	6.4207	6.951	7.3752	5.5419	6.1518	6.2927	7.659	6.1597	6.6149	8.8185	6.7424	7.4504	7.4112	4.7681	6.5218	5.9747	6.5796	6.082	6.471	7.7378	6.7593	7.9728	6.808	4.9842	7.0487	5.7326	6.618	6.5912	5.3833	7.2864	7.3662	6.1887	7.3655	6.5513	5.1267	5.8558	6.9937	6.3027
-12.218	-10.886	-12.08	-12.408	-12.251	-12.58	-13.188	-13.358	-10.451	-12.292	-11.008	-11.797	-11.919	-12.002	-12.744	-12.59	-12.518	-11.224	-12.436	-11.221	-12.175	-10.447	-12.389	-11.763	-11.293	-12.182	-11.904	-11.356	-12.887	-12.52	-11.334	-11.232	-12.65	-12.51	-10.808	-11.343	-11.66	-12.149	-11.763	-11.469	-10.137	-12.647	-12.808	-12.009	-10.177	-11.14	-12.99	-13.161	-10.502	-10.485
-11.259	-10.585	-11.769	-12.071	-12.578	-12.795	-11.593	-10.423	-11.199	-11.398	-12.532	-12.896	-10.531	-10.525	-11.238	-13.053	-12.001	-11.621	-11.79	-11.328	-11.579	-10.879	-10.906	-11.917	-13.003	-13.145	-11.225	-11.327	-12.488	-10.502	-11.767	-10.864	-11.721	-10.502	-9.8817	-11.114	-12.339	-11.845	-10.588	-13.432	-10.533	-10.517	-11.637	-12.574	-10.784	-11.756	-11.542	-11.835	-10.465	-12.604
-9.1109	-9.8078	-7.8122	-10.519	-8.8209	-9.2105	-9.5644	-10.491	-9.1649	-9.1354	-9.834	-8.8177	-11.035	-9.5949	-9.2288	-9.6283	-10.174	-9.0363	-7.9153	-10.268	-8.4637	-10.422	-9.1939	-10.397	-10.189	-8.9068	-9.8964	-8.7855	-10.133	-8.6842	-9.2433	-11.19	-8.9446	-8.7705	-9.901	-8.6813	-10.217	-10.994	-8.3649	-8.9228	-8.6228	-9.9716	-11.151	-9.4527	-9.7949	-10.265	-9.2092	-8.0971	-8.0044	-10.3
2.1408	1.8728	0.17151	2.7986	0.21706	0.71701	0.62407	2.7111	0.83336	2.4009	2.0709	1.553	1.1356	0.048266	1.6659	1.8653	0.2548	2.9528	0.7053	1.0282	2.1592	0.92561	2.6772	0.24242	2.332	1.5776	1.8752	2.2136	1.712	0.087445	1.2933	1.6056	1.4109	2.4008	1.8136	1.6147	1.5815	2.8118	1.811	1.6337	0.68449	2.7211	1.7317	0.67987	3.3508	2.0933	0.76865	-0.58209	1.256	2.5326
-3.4664	-3.3602	-3.0655	-2.2178	-3.1265	0.016829	-3.2376	-2.8534	-2.4212	-2.7865	-3.2882	-4.7768	-3.1514	-2.1622	-2.8227	-1.6289	-4.6803	-3.2121	-1.4098	-1.8113	-1.2102	-2.7102	-1.3184	-2.4619	-2.0006	-2.8733	-1.4071	-1.7634	-3.6116	-2.1923	-2.3391	-1.2692	-3.5586	-4.0947	-2.7797	-3.5536	-2.0097	-1.4259	-1.7031	-3.2672	-2.9513	-1.8088	-2.3723	-2.8317	-2.1143	-3.1148	-1.7508	-2.0015	-2.9853	-2.4452
-6.3215	-5.1198	-6.1774	-6.2781	-5.4886	-5.8887	-6.0333	-3.6552	-5.7676	-4.2831	-6.0442	-5.1199	-7.0671	-6.3366	-4.2553	-5.3013	-4.9268	-7.417	-7.1506	-6.7935	-5.8012	-4.4575	-4.901	-4.279	-6.0573	-6.3298	-4.7935	-6.3182	-5.1143	-6.1288	-6.147	-5.5525	-6.2586	-5.7653	-4.591	-6.0117	-4.4551	-5.6819	-6.0355	-6.0382	-4.6407	-5.1642	-7.1125	-4.719	-2.8203	-5.3825	-5.5616	-5.7442	-6.5038	-5.1062
-0.58363	1.8433	-0.64451	1.1332	0.19279	-0.60131	-0.33619	-0.28244	0.28607	-0.50129	0.43689	0.43701	0.0067525	1.5896	-1.8861	-1.4248	0.70067	-0.50209	-0.55209	-1.2778	-1.4827	0.19488	0.29604	-0.70637	0.79477	-0.3794	0.020778	0.53745	-1.0561	-0.10511	0.28114	-0.27722	-0.35941	1.0346	0.80959	0.92595	-0.00087621	0.68148	-2.3758	1.7196	0.163	0.54969	0.91901	0.013386	-0.24624	-0.040104	-2.3898	0.1691	0.85138	-0.18261
6.9107	7.6602	6.2988	6.3509	6.8865	6.7356	7.4386	5.9402	7.7611	8.4282	5.9027	5.964	7.9224	6.4202	7.2944	6.3819	6.1302	7.0406	6.1696	5.2657	7.7593	6.6462	6.8527	7.0658	7.6542	6.6874	8.7642	6.3286	6.2386	7.3367	6.8439	7.7972	6.5599	6.0347	8.8325	6.1825	6.2126	6.5118	4.5845	6.1834	6.5985	8.0866	7.5338	8.7964	6.5398	6.044	4.6376	7.0887	6.5089	5.8359
7.526	7.8187	8.1311	7.5529	8.7692	8.9425	8.1603	9.0877	8.1239	7.4257	8.8301	7.3056	8.5506	8.0419	6.7319	7.4298	6.8269	7.7119	8.4974	8.6899	6.8173	7.5916	9.6313	7.7004	7.3725	7.9735	6.8357	6.4285	7.7177	7.0938	7.3345	9.8567	8.2548	6.5707	9.3384	9.2563	8.7848	8.1268	7.8705	9.4162	6.7522	7.5532	7.1078	6.8674	6.9298	8.647	7.3581	6.4823	7.0155	8.5553
-4.3809	-3.4564	-6.1381	-5.5588	-4.953	-4.1433	-3.6907	-4.5312	-5.4001	-4.2948	-5.5549	-3.0389	-4.6001	-5.2051	-4.5703	-3.2795	-5.8221	-5.0948	-3.9929	-2.9003	-4.3442	-5.5889	-3.964	-4.305	-3.9563	-4.8171	-4.2652	-4.7628	-3.9305	-5.7582	-5.5697	-3.2142	-5.0646	-4.4838	-3.8032	-5.2269	-4.5256	-5.9664	-3.5356	-3.9467	-3.0063	-5.307	-4.3425	-3.2261	-4.3529	-3.5793	-5.0221	-4.3816	-4.5962	-5.5322
-3.3195	-4	-4.269	-5.1907	-0.95959	-3.7724	-3.3595	-3.7204	-3.2442	-4.0869	-4.3858	-3.2362	-2.6451	-3.7026	-3.4518	-3.9957	-1.8744	-4.6726	-4.2088	-3.7947	-4.7058	-2.7855	-2.7728	-5.4523	-5.1066	-2.6863	-4.506	-1.8857	-4.1584	-3.6589	-3.4073	-3.6926	-3.0073	-3.7252	-2.4569	-3.7575	-3.8987	-4.2256	-3.5989	-3.5906	-5.2506	-3.2538	-3.8417	-2.118	-5.0553	-1.7913	-4.3761	-2.8947	-3.084	-2.6626
-13.57	-12.91	-14.26	-12.793	-12.525	-12.149	-14.396	-14.156	-12.266	-13.227	-13.009	-13.91	-12.585	-14.198	-11.498	-13.718	-12.545	-12.989	-13.458	-13.982	-13.948	-11.653	-11.449	-13.489	-12.558	-12.338	-13.586	-14.394	-12.987	-12.472	-13.513	-12.828	-13.974	-12.328	-12.464	-12.713	-11.615	-12.406	-12.008	-13.67	-10.013	-13.914	-13.507	-12.739	-12.756	-13.948	-11.898	-13.219	-13.891	-15.468
2.8892	2.5985	1.4153	2.4318	3.5015	2.7699	2.7965	4.2961	3.0767	1.7812	1.9875	2.6218	3.396	3.5617	2.8947	2.7435	3.6347	3.2726	4.7178	1.8075	2.6217	2.9924	2.9108	3.5044	2.2925	3.8997	2.9501	2.116	2.5192	1.8068	3.0085	2.4869	2.1929	2.5438	2.428	2.222	3.0761	1.5797	1.9607	2.819	2.3356	2.4621	4.5554	2.6728	3.9242	3.0746	0.69791	2.4734	0.91863	1.5449
-12.431	-11.166	-11.436	-13.026	-12.85	-13.37	-12.082	-11.642	-11.394	-11.687	-12.122	-11.819	-11.703	-10.573	-10.337	-13.07	-12.735	-11.381	-12.462	-11.562	-10.016	-11.964	-10.997	-11.664	-11.599	-11.545	-11.288	-12.062	-11.961	-10.445	-12.521	-12.568	-10.576	-10.955	-11.662	-11.679	-11.303	-13.553	-10.187	-10.291	-11.392	-11.79	-9.6461	-11.979	-10.866	-10.761	-9.6935	-11.786	-11.259	-11.264
-10.819	-10.548	-10.303	-10.944	-10.189	-8.1406	-11.849	-12.233	-11.641	-11.74	-10.854	-10.298	-10.114	-10.2	-11.505	-8.2636	-10.96	-11.88	-11.458	-11.871	-10.185	-12.536	-10.37	-11.405	-10.936	-10.911	-11.001	-10.521	-13.369	-10.294	-10.951	-10.285	-10.607	-11.556	-12.189	-10.992	-9.6644	-9.9325	-9.7723	-10.404	-10.165	-11.335	-11.781	-11.866	-11.077	-10.956	-10.595	-10.066	-10.215	-9.6158
4.0698	6.0186	5.4746	2.9767	4.6032	5.3878	4.4093	5.0474	6.9178	5.9747	5.4038	4.2146	5.1057	5.175	5.7851	5.2915	4.6204	4.0776	4.9286	3.4929	5.5259	6.5076	4.5103	4.7217	4.2585	6.0828	4.5841	3.4893	4.9125	3.5147	5.6549	6.0495	4.2481	5.3732	3.606	5.7804	3.5956	4.4162	4.6356	4.1495	5.7247	5.8127	5.6999	4.8328	5.3704	4.382	6.4319	4.2985	4.6153	4.4718
1.0186	1.5869	1.0919	-0.21155	0.34584	2.0366	0.92098	2.1388	-0.070273	0.78332	1.3599	1.7417	2.3546	0.45589	0.17038	0.45275	2.9268	1.3128	0.54359	-0.73364	1.336	-0.25386	0.52352	2.6736	3.4833	0.58174	3.1284	0.87601	2.1171	1.8599	1.3333	1.7384	0.30679	2.8908	-0.037839	0.85882	0.92684	2.0128	0.035409	1.352	1.3184	1.5893	1.2251	1.1222	2.3119	0.87987	1.7123	-0.53075	1.6972	0.76573
9.0458	9.4891	7.8167	7.9238	9.0593	8.9705	8.6366	7.9604	8.9435	6.8858	9.1746	7.287	7.7015	6.7845	6.8385	9.2001	7.7028	7.4007	9.0015	8.7665	7.7708	8.3023	7.5908	7.4028	9.2997	8.0936	7.1913	6.4217	7.6589	7.118	8.0561	8.1262	8.7703	6.5718	8.1255	8.8464	8.866	9.2365	7.2637	6.2851	7.6931	7.3073	9.2479	7.8693	6.4566	6.7384	8.0743	8.1773	6.3984	7.9065
-12.087	-10.718	-11.477	-11.595	-10.609	-10.36	-12.844	-11.418	-11.464	-12.187	-11.192	-10.971	-11.14	-11.658	-10.116	-11.726	-11.806	-10.284	-10.468	-11.262	-12.837	-13.673	-11.208	-11.222	-12.22	-12.629	-12.387	-13.272	-10.874	-11.544	-12.002	-11.26	-11.806	-11.563	-11.847	-11.471	-11.974	-12.563	-11.027	-10.733	-11.118	-11.314	-12.766	-11.133	-11.399	-12.63	-12.673	-11.507	-12.435	-12.515
-11.162	-12.354	-12.922	-12.27	-12.327	-13.283	-12.909	-12.179	-13.152	-12.293	-12.969	-11.997	-14.238	-13.214	-12.324	-12.413	-12.235	-12.782	-14.098	-11.924	-12.428	-11.586	-12.947	-12.217	-12.601	-12.658	-12.891	-12.063	-12.577	-13.144	-13.58	-14.729	-13.699	-13.59	-11.388	-12.021	-11.758	-14.261	-14.095	-12.459	-12.382	-11.951	-12.062	-12.529	-11.557	-11.671	-13.312	-12.437	-12.791	-12.506
-12.558	-10.742	-10.296	-11.069	-12.425	-12.41	-14.61	-13.475	-11.425	-13.989	-13.257	-11.92	-10.288	-10.536	-12.147	-12.178	-10.71	-12.606	-12.276	-12.423	-10.849	-12.361	-10.953	-11.108	-11.924	-12.539	-11.731	-10.398	-12.047	-10.721	-12.042	-12.866	-11.716	-11.144	-13.477	-11.626	-13.334	-11.486	-10.942	-12.353	-11.159	-12.57	-10.261	-13.44	-11.707	-14.303	-12.466	-11.238	-11.208	-12.242
-7.7316	-5.994	-4.9933	-6.084	-8.1108	-7.8243	-6.5977	-7.2103	-5.9206	-6.2611	-7.0539	-5.8756	-5.2229	-6.586	-6.2193	-6.8175	-6.3304	-5.4321	-7.124	-5.8977	-7.0943	-7.8277	-5.0151	-6.349	-7.522	-7.559	-6.509	-7.1113	-5.4288	-8.6844	-6.0071	-5.9128	-6.4689	-5.88	-6.6863	-7.403	-6.0411	-6.3258	-6.9276	-7.4289	-6.9292	-4.9678	-7.5011	-6.1733	-5.8502	-5.6178	-6.3869	-7.2691	-6.1946	-7.5015
4.4719	3.8069	6.1632	4.2362	5.0656	4.3887	5.3289	4.2832	4.8685	4.6544	5.7233	4.2455	5.2182	6.4022	4.0449	3.03	3.829	4.0986	3.2137	4.2441	3.7691	4.3098	4.3619	4.3234	4.8507	3.9474	6.0042	4.4468	5.0352	3.7677	4.6586	3.8737	4.5588	5.4261	2.9345	3.8531	4.8838	4.7364	3.8168	6.0043	4.5686	3.7342	5.6802	4.3255	5.7386	4.3358	6.1975	6.7366	4.0243	5.6094
-8.2799	-7.6344	-10.047	-8.6562	-10.291	-8.9141	-9.3317	-8.5118	-11.278	-10.197	-8.7245	-8.8934	-8.9663	-12.465	-8.9737	-9.8496	-7.805	-9.9705	-10.39	-9.248	-10.263	-10.592	-7.9188	-8.9479	-10.037	-8.6053	-9.2436	-11.997	-9.5596	-8.5214	-10.761	-9.6096	-8.7558	-11.917	-8.6642	-10.23	-8.8815	-9.464	-9.1374	-9.6765	-9.4973	-8.1436	-9.3871	-9.2865	-9.5823	-5.3411	-9.7947	-11.074	-10.175	-9.6348
4.6347	4.0459	4.6013	5.3806	4.4585	5.6647	4.44	4.7084	3.6388	2.9294	3.4846	5.6398	2.8058	5.0878	4.368	3.2244	4.7656	2.4313	5.2472	4.4895	4.5062	4.3592	4.3716	4.7074	3.367	4.8236	5.1299	4.2035	5.2278	3.988	5.014	4.9109	4.9678	4.9346	4.121	2.7628	5.7478	4.0127	2.251	4.8967	3.9149	4.5123	3.4988	5.3996	4.5881	4.4004	3.9625	3.9635	3.9157	6.3693
-10.104	-10.852	-10.22	-11.007	-10.65	-11.948	-12.05	-10.944	-10.4	-10.862	-12.301	-9.6368	-10.534	-11.181	-11.039	-10.844	-10.319	-11.727	-12.132	-10.976	-10.581	-11.351	-9.9185	-10.085	-11.367	-10.329	-11.713	-11.728	-10.851	-11.659	-9.9553	-9.6073	-10.002	-10.376	-11.073	-12.068	-10.508	-10.578	-11.882	-11.719	-9.7378	-11.971	-12.201	-10.36	-11.175	-12.933	-11.467	-10.471	-10.627	-10.591
[truncated: 677 more rows]
[truncated: 150 more columns]
