# Supplementary material for: Genetic dissection of main and epistatic effects of QTL based on augmented triple test cross design
Source: PLoS One. 2017 Dec 14;12(12):e0189054. doi: 10.1371/journal.pone.0189054 (PMC5730204; doi:10.1371/journal.pone.0189054)
Supplement: S7 Supporting Information — (ZIP) [file pone.0189054.s007.zip › z2_1750_0.2_10.csv]

-20.55	-24.42	-20.479	-16.48	-22.613	-21.063	-21.932	-19.771	-19.121	-17.839	-21.598	-21.145	-23.192	-22.565	-23.564	-20.848	-22.977	-19.38	-18.283	-21.183	-21.015	-21.706	-21.641	-24.272	-23.394	-17.38	-18.267	-19.398	-20.254	-19.514	-18.055	-18.936	-16.586	-16.714	-21.638	-19.654	-20.803	-19.169	-21.752	-21.213	-22.779	-21.722	-15.278	-22.788	-21.664	-18.661	-18.653	-18.421	-21.829	-19.304
-8.1402	-3.2478	-5.8707	-0.62741	-4.8216	-5.7751	-0.99172	-5.1625	-1.3757	-2.4716	-4.6166	-3.7582	-3.791	-3.5768	-4.1813	-1.8859	-3.2423	-4.159	-2.9802	0.0081438	-5.8928	-5.2547	-4.4598	-2.5078	-2.9138	-7.004	-1.9047	-4.1913	0.90338	-3.5486	-1.6371	-3.1387	-1.7513	-4.0598	-7.4892	-4.6811	0.27976	0.13518	-3.4018	-3.0803	-3.5434	-9.197	-2.8421	-6.8256	-3.5657	0.19277	-3.375	-1.0433	-3.237	-3.7304
10.164	6.6381	4.6743	5.6156	8.3226	3.8238	8.3549	4.5148	7.634	8.3759	10.482	6.7335	3.1676	4.2829	4.7755	6.449	8.7568	7.4899	2.6615	8.4374	7.6307	10.677	6.059	3.6559	4.0416	10.767	8.9685	7.0486	7.5127	5.8308	4.7125	7.1461	12.273	10.895	8.833	7.2235	6.672	4.5634	5.4658	6.9897	7.518	5.8632	9.8358	4.2058	6.2754	4.1901	7.762	10.11	11.503	7.5479
-4.6308	-2.8936	-2.4854	1.5906	4.0371	-2.0748	1.5284	-0.64321	-4.2853	-2.5611	0.88972	-3.1958	-0.9815	-3.1153	2.8377	-2.0702	2.8289	5.7055	7.2479	-1.3883	4.1351	-4.3753	1.2894	4.1118	-3.5341	0.076225	-3.9113	-2.2471	1.8741	2.4715	-2.5256	4.6829	0.62415	0.042279	-3.7064	5.3084	-1.1626	-1.9313	0.36554	-0.66101	-3.1927	0.032132	1.4109	-2.6819	-0.14852	0.93971	-1.1632	1.3296	2.2093	-0.4226
5.5627	3.2332	5.6817	6.3803	6.8605	10.006	4.1897	1.3027	5.1037	5.9367	7.8709	1.7408	5.1792	6.3679	-0.59077	4.2273	0.60757	3.2528	4.2595	0.39695	6.143	5.4851	3.1719	4.9555	3.6548	6.3525	2.312	9.1463	8.2039	4.627	5.3031	5.3318	9.2682	4.3569	8.046	8.2474	3.4587	3.5647	7.2082	4.6624	4.5951	6.3348	9.2197	3.24	4.7418	3.9954	5.6383	4.7242	2.6949	3.0918
-8.3829	-11.443	-12.975	-10.331	-10.2	-12.152	-10.525	-12.374	-15.587	-8.5085	-10.252	-9.3618	-15.452	-7.9258	-10.589	-7.9401	-13.225	-15.649	-7.9986	-12.783	-10.961	-9.5188	-9.3028	-9.0231	-16.437	-14.346	-13.539	-16.735	-10.794	-11.205	-6.8594	-11.006	-13.921	-10.667	-11.766	-12.517	-10.032	-14.276	-7.7746	-10.676	-11.771	-10.973	-10.853	-9.8841	-10.301	-13.361	-18.545	-13.035	-15.373	-15.858
-0.09088	-2.9217	-3.6063	-2.3951	-1.3701	2.3335	2.238	-4.4885	2.6219	-2.0466	-0.3103	-5.134	-2.121	0.77455	-3.1706	-3.6615	-0.095735	-3.0468	2.0025	-5.2163	-1.2253	-4.965	-1.7121	-2.8855	-7.6278	1.3954	-1.5158	-1.0544	-0.16385	-5.6937	-3.9282	2.186	-3.35	-4.268	-7.4308	-6.8291	-6.2324	-3.3691	-2.3885	0.48372	-0.26845	-2.9685	-0.91218	-5.8546	-6.5864	-1.678	-3.3006	1.0014	-3.671	-0.96581
-13.026	-5.0235	-10.636	-5.4788	-13.003	-13.559	-10.166	-9.8448	-11.161	-11.82	-9.3362	-13.34	-9.9685	-7.592	-10.894	-12.631	-10.44	-11.487	-14.714	-11.613	-6.987	-5.4685	-8.9582	-11.798	-10.857	-16.935	-9.3503	-8.2201	-9.8739	-9.6179	-8.6716	-7.9083	-13.854	-10.93	-10.404	-7.0026	-11.925	-11.332	-5.7145	-12.464	-10.104	-2.9017	-11.671	-7.8941	-7.0402	-10.083	-13.455	-11.389	-6.053	-8.185
8.7649	11.605	11.365	8.6166	11.222	14.245	11.466	8.9962	11.218	12.997	6.5565	14.866	5.0404	11.163	9.576	8.6082	8.1423	11.058	6.2879	9.3326	9.5708	7.352	7.8581	10.629	11.878	2.9412	8.0165	17.282	12.965	10.012	8.6281	10.002	14.579	9.8593	12.793	8.0056	7.1116	9.3495	11.659	7.7676	8.1915	10.244	8.4596	10.799	5.4427	10.354	10.862	13.411	7.6537	13.876
-15.023	-12.793	-11.718	-14.761	-12.624	-16.62	-12.266	-17.258	-11.331	-15.685	-14.371	-14.65	-15.125	-9.2711	-11.227	-14.301	-13.852	-14.177	-11.855	-11.217	-12.243	-13.26	-19.246	-12.93	-15.963	-16.083	-13.446	-13.039	-9.6344	-15.332	-14.684	-13.694	-7.2798	-14.284	-14.22	-14.866	-13.96	-15.795	-12.025	-10.89	-12.83	-11.122	-13.684	-16.889	-9.414	-14.734	-16.137	-11.292	-12.303	-11.435
1.3618	-1.7974	-0.56574	1.876	-1.528	-1.1913	-3.7782	-3.4794	-4.5743	-2.4419	1.4866	-1.1139	-0.86563	1.4586	0.21917	-0.64809	-0.9614	1.4994	1.6118	-3.5548	0.72512	4.4369	1.5437	-2.3469	2.6303	-3.4022	1.1269	1.2977	3.5507	-0.0083504	-0.0073511	3.193	0.88264	-2.0352	-1.9592	-0.16344	-2.8618	-2.7058	1.8765	-4.2656	-1.5739	-1.5842	-0.62498	0.98662	0.26021	1.924	4.4705	0.18042	2.5896	-2.3929
-9.5296	-8.2736	-5.4072	-11.485	-8.2661	-4.2053	-9.0452	-7.3841	-2.5106	-7.5202	-13.025	-8.4984	-7.2832	-0.74788	-9.5501	-7.6512	-5.109	-10.203	-7.3905	-6.7675	-8.4333	-4.2848	-6.8686	-4.4841	-6.2634	-11.771	-7.5231	-6.9285	-12.916	-7.8262	-5.828	-13.754	-8.2076	-8.4736	-5.0698	-6.782	-4.1116	-12.272	-5.0227	-11.48	-9.5073	-9.6328	-9.9018	-2.2907	-3.2541	-7.9789	-8.9442	-7.5123	-6.6685	-6.8252
4.7622	2.2358	2.6878	-1.6332	1.1078	-0.59837	-4.4101	4.5628	0.6627	0.063506	-0.49351	1.5508	-0.2124	-1.5083	-2.5274	-0.79821	-1.4929	2.4298	-2.1931	3.8409	-3.6657	-4.7473	-0.33957	-2.7359	0.31488	1.2981	-1.2328	0.79954	-0.50751	5.4968	-1.5509	-3.4942	-4.0489	0.46269	-3.4919	-3.8791	2.0126	-0.40726	-3.5263	-0.29391	-2.2991	-6.023	0.50064	-2.1346	-3.1342	3.7848	-4.2451	-1.0774	0.35288	-3.4814
-5.875	-2.8824	0.5402	-1.1802	-0.41207	-0.65561	0.55036	-4.0795	-5.4297	-2.8742	-3.7746	-4.5508	0.34702	2.6072	-1.7724	-0.34044	0.25894	-6.5283	4.5033	-5.3404	-4.7909	-4.1936	-5.5507	0.37713	-2.1593	-2.4342	-0.51818	-6.7693	-4.8728	-3.1114	2.2366	-3.3436	-3.2813	-0.83098	1.0681	-5.0232	-4.8743	-8.4089	-0.0011139	-0.34072	-2.7561	-0.0040819	-3.8106	-3.4536	-1.6909	-1.0773	-7.0928	-7.5675	-2.7645	-2.294
-1.7796	-2.1234	1.8144	-2.5569	-2.9179	-2.2756	1.0286	1.1028	-4.5201	-0.64693	-0.3995	-3.4814	0.25865	0.92205	-2.9619	-2.3264	-2.9586	-1.7498	-0.8202	-0.79995	-2.8774	-4.8691	-3.8525	-0.51283	-1.9404	-0.7482	-3.2107	-0.27502	-1.1563	-0.77233	-3.405	0.29116	-1.3059	0.48945	0.46978	2.5076	-2.8583	0.28498	-1.73	-3.1938	-2.6906	-0.96025	-2.245	1.3193	3.9056	0.57317	0.52828	-0.047988	-1.1218	0.27666
2.5858	0.22058	4.6005	2.9633	-0.66713	1.3736	-1.6662	-2.797	0.084908	2.1015	-0.76091	-1.7039	-0.10488	8.0515	-0.76956	0.89729	3.3229	3.2811	-2.3019	3.7802	2.734	1.7992	7.071	2.5331	-0.45192	-0.44075	-0.77875	4.7927	4.8425	2.3268	2.2739	3.6177	1.1313	2.52	3.3226	1.5842	1.1856	5.6602	0.18937	3.0137	0.85801	0.53461	-0.18092	2.322	4.6916	3.592	2.0544	3.5699	7.9017	2.3028
3.7669	10.342	4.576	4.0994	4.1307	4.0713	3.9125	0.52809	2.6585	4.6944	3.9038	2.9159	5.208	8.4014	7.4995	3.6622	4.3658	5.7436	6.5753	2.2507	3.6311	3.023	4.9752	6.1238	8.4093	7.5322	9.6513	3.2845	6.2144	4.9708	6.5525	4.213	4.2404	6.5689	6.0263	7.0929	6.9163	4.554	9.3549	3.5526	12.433	10.326	5.5671	5.5667	6.8283	1.4202	4.6517	3.5442	5.2813	6.2141
-22.66	-19.797	-18.027	-20.852	-18.516	-23.977	-18.64	-19.221	-22.063	-19.629	-17.263	-21.515	-21.635	-19.843	-18.539	-15.946	-23.551	-22.103	-23.481	-25.894	-21.155	-21.793	-19.078	-24.856	-23.6	-19.33	-17.352	-23.745	-22.51	-17.629	-20.131	-22.459	-18.231	-23.963	-21.53	-21.279	-23.494	-22.565	-24.801	-17.116	-21.426	-16.798	-20.316	-21.871	-16.723	-23.89	-19.117	-23.344	-19.293	-19.661
1.8588	2.6667	1.6771	2.478	4.0925	2.4397	3.6313	2.4136	-0.28848	-1.1761	1.4508	2.8964	-0.70478	4.6235	4.6355	-0.29079	-1.1688	1.5722	-1.5502	1.8592	3.0864	-3.0941	-3.4276	4.5085	4.0115	1.6564	1.3213	-0.090947	1.8413	0.15495	-0.26607	3.5214	-2.9888	1.8181	-2.3236	4.6551	1.9803	1.502	1.7995	0.95233	1.9516	2.6078	5.033	0.63773	0.99154	-3.0898	3.2782	-0.046727	-1.6728	3.8969
-0.48642	-1.9242	-4.4904	-0.66908	2.3886	-2.5417	0.2386	-1.1381	-1.3738	-2.6403	0.36872	3.3534	0.52418	-1.3274	-3.8501	-6.17	-1.5668	0.17737	-1.9699	-5.4838	-2.1205	3.4779	-0.022898	3.9717	-1.6341	0.56059	-0.37209	0.84982	-0.12177	-0.41582	-3.616	-2.8646	-2.4309	-1.0118	0.68372	1.1945	-0.61526	2.5152	-3.6713	-5.5246	-3.8126	-3.6464	-5.4446	-5.7886	-4.1469	-1.5959	0.38009	0.51749	-2.4639	-2.3226
-4.015	-8.917	-5.7328	-11.128	-6.9773	-9.1595	-4.5323	-4.8429	-4.9045	-9.528	-10.812	-4.7441	-10.05	-6.266	-9.2971	-3.6356	-7.4817	-3.775	-7.7811	-2.7108	-4.1387	-3.9506	-7.661	-3.2572	-5.1375	-2.273	-6.2469	-9.1523	-9.6296	-10.828	-8.9628	-5.9809	-5.8292	-7.3812	-5.752	-7.0362	-6.5869	-3.9883	-10.434	-12.396	-3.0475	-2.4169	-6.4437	-2.9553	-7.0846	-5.5603	-6.9116	-5.3876	-6.9436	-9.8907
-10.626	-8.9128	-6.6272	-8.8797	-8.6492	-14.868	-14.94	-16.964	-11.098	-15.378	-13.496	-9.0282	-12.08	-14.207	-12.542	-11.455	-12.168	-14.415	-9.6005	-10.591	-10.41	-16.312	-10.472	-11.423	-9.4677	-12.575	-7.7068	-11.167	-13.455	-9.7469	-11.829	-14.714	-7.4349	-11.451	-6.1106	-8.7094	-11.865	-11.006	-7.3089	-11.432	-11.275	-11.922	-14.351	-15.486	-11.973	-13.017	-15.535	-8.0786	-12.877	-12.101
3.3487	5.233	0.31977	2.6711	2.6065	2.4899	2.0814	2.8776	1.0205	-3.226	-1.8601	1.0856	-2.7016	1.6614	1.5809	5.7645	-4.4056	5.946	3.5073	1.1792	-1.6638	3.4853	2.1414	2.7396	4.3095	-2.1891	1.8833	-4.204	0.20845	2.2264	0.81496	-1.1273	3.7335	-0.44686	2.4027	0.027735	-0.56456	1.2752	-2.158	1.9262	1.7897	1.5198	-1.514	1.3408	1.5107	-0.44357	1.7214	0.16564	0.026626	9.0949
8.3577	10.373	7.892	13.507	12.976	6.6548	13.689	9.182	10.478	8.1598	7.4372	12.067	5.9775	10.039	10.456	7.8738	13.086	11.963	8.473	6.7101	7.5544	13.832	6.3728	8.4089	10.169	13.15	12.08	11.153	9.369	9.2327	11.321	9.2894	11.361	13.359	8.6486	13.267	9.1069	8.3226	10.514	9.0528	14.708	4.6343	10.754	12.963	4.0398	5.8009	14.104	6.9498	10.758	11.285
-0.68101	-1.9084	-0.7949	-5.5457	1.6639	-4.1919	-6.1261	-3.9753	-1.2763	1.9505	-2.0406	-4.2	-0.89773	0.17739	-0.95471	-0.43184	-1.7879	-3.4487	-2.7031	1.5021	1.083	-0.097132	2.0474	0.70344	1.5335	-4.6163	-2.4706	-1.0432	-5.4863	-2.066	-6.3784	2.1964	-2.7049	0.055048	-3.86	-2.4743	-1.1604	-7.6917	-1.5909	-0.24536	-4.6379	-3.8844	-4.1939	-1.099	-4.1253	-1.0729	-3.1079	-3.9531	-4.4607	-2.9186
-7.6011	-7.0597	-4.2946	-4.79	-3.9918	-9.8351	-2.2753	-12.769	-9.7596	-2.6739	-3.4585	-7.5644	-7.3025	-9.4405	-5.2284	-7.1573	-7.5131	-5.8274	-7.9797	-8.9676	-15.981	-5.1465	-0.93168	-4.7809	-0.69847	-6.4771	-4.7362	-9.0765	-10.109	-4.4668	-9.4408	-8.2282	-8.3637	-6.2935	-3.0837	-7.1555	-2.6657	-5.3043	-9.272	-4.413	-8.6926	-11.582	-2.2195	-8.1123	-9.5973	-6.38	-1.2527	-7.6063	-4.3519	-8.0574
7.6381	11.725	11.671	6.6198	12.562	3.4235	4.7833	9.9467	6.7718	13.135	3.6934	8.5855	7.7375	8.7933	8.9605	9.608	6.6661	8.1834	5.8589	4.5691	10.052	5.7098	9.9554	5.6406	5.9466	8.245	7.5107	7.8153	7.9407	11.556	7.2673	8.259	11.388	7.2428	11.546	11.31	7.6992	4.6846	7.2961	4.7488	9.6763	7.793	9.796	7.8627	5.2716	8.5793	10.01	7.041	10.871	7.176
-1.7674	-4.5396	-7.8245	-3.3166	0.6772	-5.0699	-3.673	-1.3404	-6.131	-1.5412	-3.3022	-0.13742	-5.6943	-6.9703	-3.1494	-1.8842	0.61597	-5.8865	-1.9143	-4.4218	-4.9646	-2.8726	-2.8169	-0.95023	-0.89103	-1.8244	-0.9709	-4.0689	-2.5866	-4.2751	-5.1107	-6.361	-3.9088	-1.967	2.846	-4.1718	-0.98679	-7.5296	-3.0116	-6.2265	-7.6439	-6.1079	0.49436	-0.20676	-1.9892	-6.3692	-4.8463	3.3653	-1.5286	-1.9869
-6.5133	-1.6122	0.090548	5.7168	-1.175	-4.7506	0.90675	3.4466	-1.8836	-4.5988	1.0495	0.32452	0.04596	-0.85048	-2.9585	0.70712	3.9657	3.4749	-3.7204	-0.29976	0.77866	-4.8009	-1.5891	-0.47571	-1.8164	0.04242	-3.4659	0.64553	1.6818	0.17087	1.6355	-3.4764	-4.807	2.891	0.11838	2.3976	-1.605	-1.0988	4.9368	0.084748	-0.23987	-4.0122	-1.6741	0.51302	1.2197	-2.7332	-1.3782	1.5389	5.0578	0.27396
-0.22198	-0.15714	-2.0707	-1.9751	1.3799	-4.378	1.08	-2.4998	-2.3205	-7.9912	-1.0316	0.55617	2.1371	-0.47083	-3.6733	-0.3335	-0.93386	-2.7026	-3.3795	-0.15802	-0.74678	1.929	-4.8336	0.96936	-0.73556	0.91442	-2.9908	-3.5928	-2.8545	0.28056	-1.0468	3.1792	1.2365	0.10532	-3.1169	-0.83238	-0.43484	-1.646	-3.8831	0.75389	-4.1354	-0.72942	0.47481	-0.82804	-2.7289	-0.32261	-0.8913	2.2026	-1.1042	-0.45078
-23.299	-20.841	-20.827	-25.754	-21.942	-25.156	-24.805	-22.94	-23.271	-22.066	-23.934	-22.6	-28.487	-21.582	-24.981	-22.958	-18.718	-23.218	-17.494	-20.568	-23.769	-24.485	-23.805	-23.646	-18.974	-20.038	-24.894	-22.515	-23.268	-18.581	-24.544	-25.602	-20.755	-24.368	-26.499	-24.591	-23.445	-22.046	-19.631	-18.57	-27.151	-20.134	-21.678	-22.282	-20.199	-18.018	-21.945	-29.672	-25.22	-21.869
-0.30553	1.452	1.9896	-0.17619	4.4487	2.6695	5.7944	2.5952	1.0907	1.1061	2.3234	0.12938	2.3105	5.1566	5.3741	-2.8132	0.88418	1.2414	4.013	-0.48481	0.43919	2.3136	2.8748	3.0685	1.7563	-0.059441	3.0717	3.5727	1.6728	-5.7988	3.2157	0.75023	2.076	-2.6902	4.2969	2.5451	0.55297	1.9555	-2.2097	2.0209	-0.11751	-5.5846	2.5196	3.5982	3.2363	-0.24225	-1.8249	2.9105	1.1865	1.217
-21.462	-23.1	-25.77	-20.821	-21.49	-27.157	-20.899	-23.095	-23.636	-19.441	-22.989	-23.595	-20.205	-22.984	-17.115	-22.927	-23.521	-22.906	-20.573	-19.258	-21.068	-22.18	-17.828	-19.174	-25.17	-22.702	-27.676	-18.685	-24.694	-25.88	-17.406	-22.897	-22.043	-27.942	-18.667	-23.372	-20.365	-19.059	-21.364	-20.7	-25.237	-27.366	-20.119	-20.694	-22.913	-22.37	-21.686	-22.668	-23.737	-22.508
-5.2774	-10.39	-3.5435	-4.6454	-1.3546	-10.913	-9.3397	-3.2716	-2.4083	-5.5179	-5.2582	-6.388	-5.2465	-4.9339	-9.9271	-3.6432	-8.3712	-4.147	-6.3209	-6.53	-8.5014	-9.8581	-7.451	-8.2239	-5.5688	-8.2595	-11.533	-4.8038	-4.54	-9.2744	-4.103	-6.209	-0.89777	-2.8147	-4.9757	-1.4091	-7.3037	-8.6374	-6.1069	-10.403	-6.9042	-3.8892	-5.2001	-6.843	-7.0903	-5.6258	-6.235	-1.9624	-5.1977	-6.3393
-10.743	-14.311	-15.407	-16.617	-9.8523	-12.82	-14.39	-10.325	-13.08	-15.367	-14.98	-15.407	-8.8879	-15.757	-18.95	-15.759	-17.025	-10.957	-14.264	-9.6055	-17.02	-14.975	-12.417	-13.813	-9.3548	-12.116	-16.173	-12.085	-10.504	-12.986	-7.91	-12.768	-9.0839	-10.754	-8.961	-14.768	-10.024	-10.896	-16.311	-18.191	-10.894	-14.225	-11.289	-10.961	-14.317	-10.657	-7.5505	-10.634	-11.816	-15.666
-19.37	-23.98	-22.291	-20.024	-16.855	-17.778	-23.051	-17.841	-19.31	-23.081	-24.77	-21.609	-18.12	-25.962	-25.57	-21.325	-27.035	-23.93	-24.959	-21.614	-21.057	-20.982	-22.252	-22.605	-22.272	-23.95	-20.979	-17.833	-20.473	-25.77	-19.815	-22.794	-23.119	-25.89	-20.022	-17.516	-24.002	-23.83	-27.172	-22.53	-19.837	-27.186	-21.348	-23.589	-19.332	-19.933	-19.531	-19.254	-21.997	-25.816
-12.747	-15.14	-13.347	-10.322	-11.722	-16.689	-11.79	-13.803	-11.944	-13.019	-11.491	-13.755	-9.9841	-12.774	-13.884	-10.475	-11.068	-15.506	-9.0168	-14.432	-13.51	-14.748	-13.851	-9.5704	-12.061	-19.01	-11.236	-12.489	-13.064	-15.986	-14.292	-8.6973	-13.292	-11.535	-12.485	-10.678	-14.096	-12.785	-15.577	-12.507	-10.039	-11.286	-12.862	-9.6907	-10.145	-13.604	-14.041	-13.635	-16.529	-11.138
-5.8269	-3.8895	-5.1516	-6.0461	-7.2278	-8.4295	-7.5616	-3.7539	-8.7988	-2.3665	-9.5669	-7.5529	-10.958	-7.4681	-4.9801	-10.054	-0.8222	-3.5242	-3.6578	-5.9974	-6.016	-1.6315	0.65601	-8.4821	-7.0867	-4.4429	-6.8244	-3.9567	-6.9405	-4.8241	-0.33802	0.79783	-2.0197	-9.708	-4.231	-1.7158	-4.9236	-10.836	-5.8105	-4.725	-4.0289	-6.1719	-4.6686	-6.0383	-6.4292	-9.6714	-4.6761	-2.0867	-1.7584	-8.8158
8.0214	6.3101	5.0683	7.6445	0.94605	7.2724	12.845	1.7264	8.7974	7.9545	9.1433	5.5116	8.7906	2.656	10.329	8.8043	4.1455	4.4894	3.3027	9.9384	4.7037	10.306	10.741	6.1671	8.3628	7.241	6.7718	9.342	9.6122	6.2683	7.7009	8.1202	13.238	5.5362	11.366	4.1705	3.4877	10.002	9.7852	3.8588	9.4645	7.8253	5.7372	16.27	5.4051	11.83	11.934	9.5298	4.1948	4.3584
-25.915	-19.298	-23.288	-21.409	-17.505	-25.265	-19.54	-22.867	-23.768	-20.992	-17.713	-20.647	-20.228	-20.43	-27.246	-19.132	-20.3	-22.888	-22.42	-24.921	-23.077	-19.631	-21.165	-25.2	-26.348	-23.401	-23.126	-18.344	-22.36	-21.011	-21.819	-25.915	-20.009	-19.527	-22.438	-20.62	-21.574	-21.786	-22.694	-19.188	-25.284	-22.001	-20.76	-24.413	-21.171	-22.967	-20.177	-22.305	-23.007	-24.437
3.166	8.9493	6.6876	5.7459	11.214	1.5559	6.6009	6.0178	10.593	8.5781	5.7641	7.607	5.9986	8.0196	5.2475	6.8293	15.929	4.0834	7.3573	10.079	7.8109	6.1242	5.2425	9.8707	2.5382	3.7423	5.6451	4.0266	9.4477	6.4067	5.6605	8.5048	2.7105	5.6809	9.0024	11.261	4.0669	8.9959	2.8251	1.035	3.6071	7.9827	5.1975	5.3748	5.9516	1.5192	6.3001	7.1722	9.0627	7.4802
-8.4014	-9.3602	-14.706	-8.8531	-10.665	-13.202	-13.618	-13.409	-13.301	-9.22	-12.477	-12.179	-9.5076	-10.208	-9.0643	-12.562	-15.504	-6.9524	-8.5867	-18.251	-10.982	-13.355	-9.848	-12.147	-6.753	-7.9334	-7.0331	-11.231	-16.021	-12.03	-7.5082	-8.1778	-7.2711	-12.349	-14.025	-14.133	-10.732	-9.1567	-8.3642	-13.44	-10.362	-10.908	-12.727	-6.5906	-9.1797	-9.4447	-14.224	-7.3774	-15.765	-11.751
2.2523	2.0954	1.4626	0.6333	-3.4401	0.26727	1.3336	3.6287	3.4518	1.8741	2.0219	1.7429	4.6548	8.183	-1.503	3.5284	3.4876	4.4229	-4.1276	2.6699	-2.6021	1.3515	3.5565	1.6973	1.8358	5.7996	6.4904	6.0036	1.2197	3.8568	1.5737	3.4823	1.336	4.888	5.2634	0.96288	6.3303	3.2793	2.2982	7.6723	-4.9488	1.6663	3.3457	7.2466	3.7796	2.7706	5.2307	-0.025665	-0.37816	1.9154
1.2603	-1.0841	-4.4666	-3.8531	-2.2009	-3.8652	-2.4717	-3.8667	-0.20779	-1.6092	-1.9911	-2.2152	-1.1642	1.3468	-4.1671	-3.2427	-2.1354	1.6858	-1.9212	4.7171	3.0135	-0.8348	-2.9108	-4.8209	-2.8941	-3.4644	-3.8639	1.9171	-0.65688	-2.7151	2.3031	-5.1295	-4.3322	-2.3809	-3.752	-3.7116	-2.07	-1.7835	-4.596	6.8742	-0.72864	1.4681	-4.444	-6.2364	0.73184	-2.4061	0.34923	-1.6039	-1.8407	-4.2084
-12.367	-19.978	-13.763	-13.381	-12.691	-11.878	-14.672	-15.411	-17.96	-10.405	-15.686	-14.343	-12.851	-15.564	-13.804	-15.466	-10.715	-16.831	-13.305	-15.062	-15.066	-13.046	-14.857	-13.273	-14.517	-12.832	-16.339	-17.161	-12.23	-9.3837	-13.001	-14.258	-16.166	-16.473	-14.745	-11.267	-12.987	-15.205	-17.294	-17.245	-18.778	-10.363	-13.265	-13.573	-13.913	-18.054	-9.9781	-12.64	-14.414	-14.689
-13.091	-14.872	-12.901	-13.617	-16.243	-7.4165	-15.925	-13.478	-10.492	-12.187	-10.72	-7.3868	-15.316	-12.108	-10.786	-16.03	-13.385	-12.62	-13.51	-15.032	-10.332	-10.897	-14.012	-18.793	-8.7656	-13.999	-11.259	-13.022	-11.649	-13.589	-10.857	-12.144	-16.232	-11.68	-14.885	-10.713	-9.8343	-15.375	-9.8489	-9.4692	-8.6997	-17.894	-14.338	-11.655	-9.6743	-11.379	-13.971	-13.995	-11.776	-13.769
-0.44162	-1.0853	-2.3994	-3.4461	-0.73619	1.0195	-0.5199	-1.368	-2.8666	0.097314	-3.891	-3.55	1.0719	1.6294	2.3671	-1.45	1.5676	1.7803	-3.3704	-1.873	-2.3389	-1.8043	0.54215	-1.7001	-2.0471	0.25267	-0.20067	-2.2418	-3.222	-1.9682	-2.0984	3.6559	0.23671	-6.059	-3.6814	-1.4476	-1.5657	2.7492	-0.23428	-0.98223	2.4014	2.0902	-2.5435	0.085194	-2.4745	1.3792	2.5516	3.7669	-6.2705	3.7375
-12.195	-13.945	-17.329	-12.839	-12.057	-13.356	-11.589	-17.767	-9.6398	-11.494	-18.381	-13.85	-13.36	-12.235	-14.925	-13.669	-15.217	-14.524	-12.544	-12.86	-14.61	-14.398	-8.1971	-13.252	-16.246	-12.858	-11.196	-15.01	-16.233	-11.296	-14.724	-14.176	-12.762	-13.132	-11.844	-15.801	-17.691	-14.311	-15.864	-14.425	-10.576	-10.167	-14.439	-13.803	-16.846	-9.2685	-12.986	-7.5768	-12.049	-13.09
-9.6734	-8.5946	-8.8317	-5.3003	-13.085	-9.1818	-7.9993	-8.8184	-9.4472	-11.539	-11.78	-10.707	-8.8108	-8.7205	-11.457	-9.2225	-11.599	-10.128	-11.708	-8.3867	-9.3492	-13.306	-7.9344	-8.9863	-9.1744	-14.992	-12.483	-8.6662	-11.075	-11.935	-15.918	-6.0543	-10.322	-13.568	-7.7792	-12.279	-11.362	-11.531	-12.033	-9.2138	-13.994	-10.576	-3.5594	-11.123	-12.959	-9.2724	-9.1362	-10.947	-7.6011	-8.6467
6.6925	1.6697	-0.65187	8.0386	8.61	8.2474	2.8047	8.3778	1.0975	4.9307	3.7193	4.6957	6.2409	7.1835	4.9376	8.4367	6.6582	4.5494	5.8197	-0.3991	2.0407	8.826	3.8619	5.0999	5.8484	6.5852	6.2105	3.5911	3.3869	-0.75414	7.5014	2.6293	6.7013	6.0807	4.0885	5.3394	3.1575	2.7235	5.6486	4.7745	4.158	2.9519	0.25393	7.2882	7.783	7.9891	3.3419	4.4985	4.8846	3.5886
-5.3808	1.7445	-4.7295	-1.5398	-5.0262	0.41774	-3.776	-2.2217	-4.4204	-2.6191	-5.9134	-2.3773	-5.6119	-6.1547	-3.5347	-2.3511	-2.5062	-4.187	0.0453	-3.9542	-3.8897	-4.973	1.9443	-0.15259	-4.9599	-4.6284	-6.4668	-1.081	-3.316	-6.7843	-5.457	-5.2947	-1.2553	-5.5972	0.14039	-1.5713	-1.5912	-2.6084	-1.5372	-0.72546	-3.4359	-5.1878	-2.956	0.97656	0.34414	-7.4319	-5.6908	-2.2438	-3.0722	0.44458
-2.4094	-3.8174	-3.2812	-1.8438	-0.83556	-2.5023	1.3817	-3.2109	-1.4808	-1.3917	-5.393	-2.2167	-3.4071	-2.3712	-0.15217	-3.8336	-1.7459	2.6244	0.062817	-4.5164	-3.5294	-10.216	0.12216	-2.9883	-2.5758	-6.7389	-5.1694	0.79449	-6.1353	-5.8778	-0.30405	-1.9652	-1.2006	-5.3255	-3.3028	-7.6029	1.0932	2.282	-5.4247	-4.4626	-0.59796	-1.0869	-4.193	-8.4176	-4.5297	-1.7904	-3.3525	-3.3594	-3.1586	-4.27
-9.1056	-13.953	-8.064	-14.362	-11.598	-9.6525	-5.038	-14.559	-12.32	-9.8863	-11.023	-8.4729	-5.0504	-8.8089	-13.623	-12.88	-7.2992	-10.128	-12.967	-11.464	-11.445	-5.7898	-12.957	-10.139	-8.8464	-11.501	-4.2784	-12.601	-14.316	-16.313	-8.5916	-9.8764	-11.39	-13.421	-10.207	-9.1185	-9.8224	-16.398	-11.994	-8.7763	-12.231	-10.782	-8.4899	-12.01	-6.6008	-9.7044	-15.252	-6.3203	-14.935	-13.09
-4.4892	-6.2826	-10.694	-3.5423	-1.3833	-8.1193	-2.3558	-2.0609	-0.43406	-6.5972	-1.7449	-1.5542	-3.4555	2.8039	-5.0049	-7.0066	-5.835	-0.39164	-7.1932	-5.3196	-6.4718	-4.6782	-8.4492	-6.2063	-6.534	-2.7721	-3.6613	-4.4649	1.0101	1.4389	-5.9135	-4.1611	-4.7452	-3.8786	-3.1497	-6.4149	-4.5667	-5.0545	-4.849	-2.6133	-1.6319	-3.1192	-3.9459	0.89239	-3.2296	-4.856	-5.8366	-5.4579	-1.2963	-6.9448
-1.7685	-5.8255	-0.49028	-3.6624	-7.3569	-2.9531	-3.1496	0.73336	-5.5752	-5.3311	-5.3506	-8.0405	-4.9162	-4.3902	-6.3339	-6.4607	-1.5341	-4.7829	-3.1956	-3.8593	-0.94748	-9.6552	-10.182	-4.6211	-7.1336	-4.3347	-4.0704	-5.1469	-3.1127	-5.1522	-4.5113	-3.9272	-7.642	-3.9681	-1.4384	-2.5573	-7.6511	-6.2709	-4.9167	-4.3655	-9.3263	-5.0598	-6.8021	-4.6667	0.37371	-5.5392	-3.5936	-3.473	-3.7343	-6.0778
-12.5	-6.6729	-14.257	-8.7297	-8.1913	-12.636	-8.1932	-8.4795	-3.618	-11.397	-5.5747	-8.4661	-11.048	-8.7581	-8.4415	-14.729	-10.02	-14.07	-10.601	-10.373	-9.3189	-9.1735	-15.919	-11.317	-8.8987	-6.864	-6.769	-9.044	-6.663	-7.761	-9.0544	-9.9408	-9.9384	-12.293	-8.9915	-14.701	-8.1619	-14.606	-12.865	-7.8293	-10.556	-8.061	-6.3968	-12.631	-10.975	-11.549	-11.786	-8.3157	-11.652	-8.8936
5.1008	8.1915	6.2135	5.473	9.0301	6.0428	7.1725	13.333	13.435	10.325	13.502	9.3254	5.6156	6.4273	8.5085	11.62	9.6002	6.0771	5.1643	12.665	13.7	6.157	7.9398	9.1754	8.9732	7.939	10.922	8.3459	5.409	5.8471	10.412	6.7682	12.71	9.4402	9.5741	7.3969	9.7366	7.6404	9.7713	9.1953	8.025	8.3389	9.2579	9.8148	6.4638	8.4496	13.729	7.4647	10.799	11.334
-14.895	-11.68	-10.115	-13.643	-11.609	-11.805	-12.954	-15.153	-14.781	-14.076	-11.874	-15.088	-10.131	-9.8714	-10.581	-11.65	-13.45	-15.893	-10.601	-13.964	-12.044	-10.441	-14.58	-17.744	-13.01	-13.507	-14.09	-11.533	-10.352	-9.5989	-10.673	-10.51	-14.235	-10.811	-18.743	-10.228	-14.462	-17.759	-15.982	-9.5804	-12.137	-15.997	-14.65	-13.589	-14.752	-12.728	-20.7	-14.764	-12.032	-13.809
9.0324	8.1391	8.1481	-0.47558	4.8548	3.1725	1.6525	8.8839	1.1565	9.94	4.6996	-0.29084	3.6141	8.3432	5.4392	8.2738	9.386	4.9531	2.5087	8.6133	9.7622	6.4069	6.9558	8.0736	2.8342	5.5217	4.9814	3.4511	3.2952	5.9779	4.8564	5.1839	9.1888	7.3699	4.6123	2.0923	3.9435	6.491	5.2169	9.6089	6.7645	3.8173	5.9428	8.4764	9.5312	5.0668	1.6958	4.1146	4.0606	6.3033
-3.4185	-3.7266	-0.98538	-2.338	2.6105	2.3819	-1.734	0.86928	0.74941	-3.4166	3.0825	0.10699	-3.0994	-1.3821	2.0986	-0.85389	1.8053	-1.0839	-1.1238	-1.4295	-0.73126	1.3346	1.8821	-1.661	4.2225	-5.6577	-4.4849	-1.0721	1.6111	0.69797	-0.51465	0.80695	4.887	-5.2591	-2.3342	-0.59483	-2.6113	-0.15451	-3.4313	-1.21	-0.16058	2.245	0.062469	1.3034	3.9762	-0.44252	-2.5813	-0.37568	-2.1675	-0.171
-16.733	-13.045	-12.421	-8.1746	-9.8409	-12.25	-10.423	-12.931	-8.8552	-10.515	-11.845	-12.995	-13.65	-17.301	-12.748	-12.4	-11.782	-8.5285	-10.304	-13.048	-8.8927	-13.959	-12.636	-10.948	-12.908	-13.774	-9.0516	-14.114	-15.847	-7.8843	-14.909	-14.631	-11.288	-12.385	-13.126	-15.2	-10.115	-12.32	-12.779	-15.204	-16.927	-16.481	-12.172	-16.692	-14.917	-14.265	-13.699	-15.943	-11.443	-12.366
-16.194	-16.03	-14.94	-12.902	-10.096	-14.955	-17.304	-11.575	-9.0192	-15.619	-16.457	-19.348	-12.852	-16.488	-17.977	-9.2767	-9.9251	-16.23	-14.359	-10.744	-12.513	-12.343	-16.93	-17.816	-12.19	-14.54	-19.788	-19.225	-11.034	-12.699	-17.317	-16.896	-16.995	-14.317	-10.047	-20.016	-13.144	-13.451	-16.099	-16.12	-13.838	-17.985	-16.776	-10.582	-9.5377	-17.535	-15.109	-15.186	-18.096	-16.415
-8.4433	-10.082	-12.36	-9.8334	-7.2882	-9.0392	-10.548	-8.2178	-12.05	-13.281	-12.069	-9.9729	-8.9287	-12.363	-9.8008	-10.832	-10.032	-10.897	-9.0176	-10.776	-13.41	-13.637	-10.509	-10.22	-16.017	-11.479	-15.349	-5.6867	-9.2925	-10.657	-9.3149	-13.063	-11.865	-9.3215	-10.456	-12.846	-10.507	-13.364	-9.2892	-12.822	-8.5449	-11.001	-11.059	-13.541	-14.225	-14.328	-12.429	-11.187	-7.0229	-7.3098
-19.311	-14.297	-14.068	-14.106	-9.8389	-18.59	-14.086	-16.995	-15.064	-12.635	-12.056	-16.421	-15.672	-14.413	-15.733	-12.572	-18.039	-14.572	-13.131	-17.502	-16.864	-14.745	-13.942	-17.792	-13.844	-12.188	-12.558	-15.197	-13.441	-13	-14.107	-16.316	-13.962	-9.227	-12.7	-15.82	-18.73	-11.019	-15.731	-17.042	-12.532	-13.333	-15.522	-12.911	-17.691	-11.954	-13.335	-15.569	-9.6808	-13.473
-16.477	-17.509	-16.673	-14.414	-13.18	-13.048	-11.622	-15.026	-14.544	-10.306	-14.056	-15.494	-9.5649	-17.267	-16.057	-18.09	-12.83	-12.108	-16.244	-13.128	-14.335	-17.338	-16.309	-13.538	-12.226	-22.118	-13.211	-15.349	-17.64	-12.417	-18.567	-15.439	-15.345	-17.958	-16.789	-18.548	-10.115	-13.804	-11.632	-16.918	-16.859	-14.092	-12.35	-11.862	-10.239	-15.467	-14.397	-15.757	-13.061	-13.982
-9.6774	-10.057	-16.879	-14.694	-15.754	-10.936	-13.469	-13.533	-10.148	-15.196	-14.024	-14.57	-14.294	-13.925	-12.481	-13.038	-14.081	-13.261	-10.818	-10.446	-12.761	-13.871	-12.979	-15.353	-16.794	-10.608	-10.716	-18.22	-11.278	-15.95	-12.706	-16.276	-8.2942	-10.752	-12.735	-14.715	-13.877	-15.874	-15.666	-13.557	-15.029	-14.574	-17.106	-11.399	-15.176	-13.634	-9.9964	-11.212	-14.32	-14.765
-10.046	-10.913	-9.4094	-11.231	-11.286	-7.568	-11.218	-14.356	-12.992	-9.1104	-11.694	-10.473	-13.803	-10.11	-15.914	-9.1675	-11.534	-10.655	-7.0688	-13.93	-13.916	-7.7236	-10.732	-11.871	-12.741	-8.9809	-11.789	-12.056	-9.9288	-13.061	-9.1407	-14.29	-12.627	-10.168	-8.0625	-11.421	-8.7516	-13.915	-11.73	-14.023	-9.7209	-10.674	-13.593	-10.348	-6.3051	-13.042	-13.536	-12.227	-8.9728	-15.261
0.6391	3.4238	-2.9393	3.4406	-0.59908	-2.2348	5.0829	1.366	-3.2511	0.27516	-4.0623	2.0558	-3.0461	0.059212	-2.9915	-2.6208	-2.4736	-4.1096	3.246	-2.4321	-1.513	3.7468	4.8121	6.5052	-1.9585	-1.0946	-0.079052	4.2351	-1.0255	-1.0942	-2.3924	-0.49403	-2.4863	1.0468	-2.8671	0.68857	-5.8979	-1.0373	-0.24715	-4.993	0.79081	0.10069	0.30176	-1.9268	0.69222	-1.6846	-3.7172	-4.0013	-0.19877	-4.2645
-24.611	-25.81	-21.582	-19.289	-17.842	-23.363	-22.564	-27.299	-22.595	-18.619	-22.583	-17.764	-24.032	-20.814	-21.147	-23.641	-21.042	-16.896	-23.667	-19.961	-24.04	-18.941	-18.398	-23.761	-20.483	-20.315	-21.245	-20.274	-22.005	-17.909	-19.278	-20.71	-22.23	-19.995	-16.444	-24.955	-18.722	-22.714	-21.111	-22.506	-20.738	-21.041	-25.175	-16.345	-21.333	-20.598	-23.232	-22.358	-21.601	-17.544
-2.4513	2.3331	-7.3829	-1.4109	-2.756	-0.90676	-4.8687	-0.94878	-4.1087	-2.1218	-4.8896	-0.042144	-1.4411	-3.9365	-5.3632	-1.7756	-2.2166	0.16515	-0.83515	-4.8749	-2.4226	0.55516	0.58942	-3.8852	0.42098	-1.3425	-8.1746	-1.4022	-4.259	-2.3351	-3.2492	0.73195	-4.4639	1.7053	-0.41103	-6.2787	-1.9928	1.4473	-1.5987	-3.316	-4.9797	-3.7833	-4.2715	0.76985	-3.3506	-0.9343	1.1415	-2.4138	0.71528	-3.3184
-2.197	-10.507	-4.7198	-0.59522	-1.4962	-4.6472	-3.1318	-1.6346	-1.5408	-1.0767	-1.8223	-6.1242	-1.1526	0.75585	-0.27373	1.0899	-3.3049	2.759	-3.8622	-2.5844	-4.8365	-2.0986	-4.3059	-4.0548	-0.89704	-0.6332	-1.9588	-0.9843	-1.438	-1.2576	-3.7498	-1.8749	2.8143	-1.9937	0.053792	-2.7185	4.059	-3.7885	-1.6113	-1.601	-0.75434	-5.7414	-1.5943	-3.5094	-4.4378	-3.4241	0.62648	1.3733	-4.4031	3.4884
-3.3357	1.0172	-5.111	-3.5267	-4.4151	-4.4127	-2.2289	-3.5459	-3.3068	-7.9004	-4.2208	-3.1859	-0.78048	-3.4392	-4.6294	-2.52	-3.4943	-4.4066	-5.1393	-3.1776	1.2324	-5.4467	-1.8536	-3.715	-7.2592	-1.5439	-4.5487	0.15084	-4.0003	-3.1726	-5.5234	-3.0756	-1.494	-5.2861	-8.9894	-2.9487	-4.2399	-1.4332	-3.6824	-4.5141	-4.9852	-2.5945	-8.3325	-6.2399	-1.9596	0.81145	-2.8656	-3.8098	-6.1235	-3.7819
-5.4698	0.33627	-5.5637	-2.3626	-1.2766	3.6021	-1.9093	-0.86345	-3.5215	-1.1103	-1.651	-2.8518	-7.3087	1.8824	-2.9585	-2.5111	4.0519	-0.5269	-0.056007	-4.664	2.432	-2.3636	-3.6598	2.4378	0.67138	2.6236	-5.0487	0.3704	-3.4637	-5.6652	-2.469	-3.5136	-2.5564	-1.2725	-2.7448	-1.2636	-0.81915	-2.5099	-1.1409	-0.94446	0.12679	-2.3647	0.19624	-5.172	-5.1016	-2.5828	-5.2238	0.48022	3.6091	-2.587
1.172	-0.39431	-0.076886	-3.958	0.50735	-4.0316	-3.8907	-3.0284	0.72699	-2.5886	-2.6029	-2.1513	2.3701	-2.2407	-3.5273	-3.2674	2.4738	4.3625	0.34504	-4.502	-2.5453	-5.6402	-0.48631	-1.901	0.83929	-2.3838	0.054676	0.58831	-1.2139	-2.2995	-0.59191	-1.2433	-5.4557	4.5979	-0.98677	-1.3751	0.036519	-0.58515	3.7962	-2.1928	-1.4606	-3.1387	-2.305	-3.5625	-6.0936	3.4442	0.68824	2.4185	-1.7015	0.43857
-11.292	-11.076	-8.9588	-14.268	-8.318	-8.356	-9.0041	-14.591	-13.654	-10.661	-11.012	-11.606	-7.9098	-9.5782	-10.986	-12.009	-11.159	-9.0252	-6.8276	-7.4662	-8.4113	-13.343	-13.402	-10.035	-11.098	-9.3681	-10.617	-5.4287	-8.2102	-12.081	-7.2633	-15.088	-15.657	-8.9916	-10.999	-12.636	-16.264	-7.9709	-9.7792	-11.905	-10.026	-9.4055	-14.747	-9.9086	-11.426	-12.815	-13.971	-13.405	-7.2934	-8.1523
-6.9979	-3.7525	3.5885	-3.6286	1.338	-4.7352	-0.44974	0.016506	-5.5306	-4.0506	-7.6394	-5.5078	-1.0541	-3.3345	-0.90814	-2.7779	1.6913	1.3215	-3.6433	-3.8671	-3.5648	-2.2058	-0.20306	-3.9739	-1.7303	-4.1236	-0.38477	-2.154	-2.2806	-1.5383	-2.3153	0.46214	-0.55563	0.56105	-4.0397	-1.4655	-4.343	-6.2166	6.7842	2.5716	2.713	-2.9928	-2.9553	-3.7661	-0.47753	-1.4446	-5.8903	-1.104	-3.9829	-3.5495
-6.425	-0.11922	-1.7795	-0.58695	-1.9567	-4.4741	-3.2956	0.45294	-2.972	-1.8256	-1.7905	-3.4585	-3.8023	0.21415	-0.17602	-2.8612	-2.7939	-1.7306	-7.2514	-5.7312	-5.8033	-2.5913	-0.61679	-6.6676	-6.0239	1.5782	-4.0925	-2.4339	1.3363	-2.734	-0.56134	-1.7675	-6.1609	3.2108	-3.3475	-5.8754	-5.2171	-5.2082	0.20825	-4.167	-0.88521	-0.12537	-1.7663	0.20486	-3.6642	-3.9282	-6.8836	0.25007	-4.8572	-2.9978
3.7474	6.1084	1.97	3.7823	5.0726	2.439	1.7459	1.5466	1.3547	4.517	-0.36036	3.7603	4.6238	8.1561	5.3568	4.6435	4.3561	-2.9552	3.9485	3.5746	4.7541	3.4305	4.8148	1.8098	3.4196	3.9774	1.9019	7.5778	-0.70965	7.7915	2.3304	6.1988	3.6213	7.7426	3.3398	0.7319	6.1617	2.3814	2.5046	2.0713	5.457	6.7648	3.1312	3.4865	-1.4026	4.1777	2.4449	0.91719	5.6597	3.3604
-0.92228	-1.0135	-0.22957	-0.33268	-2.9283	1.8618	0.47742	4.9315	-5.0921	0.62494	2.3352	-0.22632	3.4729	0.95711	-1.3416	-1.8368	-2.4734	-4.4714	-3.2142	1.1275	-0.98956	0.059251	-4.3037	-1.4804	2.5226	4.9714	-2.8087	-1.437	2.1708	-5.3564	2.7819	0.59361	-1.522	2.7528	-1.6969	3.1929	-1.5477	-3.2144	2.1399	0.51684	2.9431	-1.6673	0.078628	-2.3242	-0.10277	1.961	-0.6957	1.3414	-4.9929	-2.3846
-21.6	-22.795	-21.826	-21.142	-24.63	-24.488	-24.654	-25.213	-20.158	-18.807	-21.341	-21.694	-24.866	-27.547	-28.231	-24.267	-20.688	-25.915	-24.471	-19.797	-21.752	-24.147	-27.653	-21.764	-22.263	-17.769	-22.67	-21.526	-18.905	-15.009	-22.391	-19.437	-24.822	-22.962	-19.067	-22.156	-20.753	-23.574	-24.969	-23.792	-24.509	-24.083	-19.75	-20.68	-21.448	-19.967	-19.59	-20.021	-24.366	-23.534
2.5719	0.60678	-1.1901	-1.784	4.3402	1.8789	2.761	-1.348	-1.1555	2.11	-2.3451	-2.2041	0.30094	-1.8832	-5.3808	2.2794	-0.99867	0.42235	0.65398	-2.6632	-1.6717	-1.5752	4.3269	1.6796	-0.16274	-1.3226	-0.32668	5.3736	1.7016	0.81787	0.55763	-0.54197	-2.7167	-2.1063	2.7055	-1.1044	-5.0052	-3.0523	0.39474	0.13188	-3.2805	-0.54083	-5.8877	-1.2805	-1.4265	-1.3148	4.9267	-2.539	-2.0872	0.2099
0.82851	2.2538	3.8545	-3.4295	7.269	0.72391	2.7574	4.32	-0.71268	-2.7293	1.6381	-0.29647	-0.41406	1.2368	0.37542	3.3605	2.6567	-2.0044	1.8303	3.9666	-0.80269	3.7695	0.065263	1.9582	-0.06278	-2.0314	0.35289	4.4036	-5.4733	1.7358	-0.68357	-3.9898	-3.2197	1.0531	1.687	-0.87258	-3.0774	0.58933	1.5385	0.36881	3.3517	-3.1889	3.5673	-0.76138	-1.2256	0.22615	1.6577	-1.0771	4.1872	0.54026
-15.173	-13.393	-15.096	-11.222	-12.325	-14.795	-9.6464	-15.035	-15.609	-15.619	-14.623	-13.511	-15.814	-14.434	-10.573	-15.272	-10.26	-4.3316	-13.093	-16.675	-14.334	-13.777	-12.812	-8.5926	-14.29	-12.483	-12.082	-10.705	-14.38	-15.47	-11.35	-19.413	-12.575	-13.707	-12.609	-16.001	-13.428	-11.008	-6.9736	-14.707	-14.127	-15.625	-9.5699	-11.117	-11.014	-7.5981	-12.345	-16.365	-11.319	-8.3693
0.99483	-3.3799	-4.6464	-1.3683	-4.7484	-1.1923	-2.2664	0.92404	-1.8327	-1.4491	-0.53437	-5.6902	0.078833	-2.4391	-3.1632	-2.1892	-6.9196	0.99285	-3.6406	-1.648	-2.2618	-4.0537	1.2887	-1.8628	-4.3096	-2.0821	0.90919	-4.7196	-4.3656	-1.5631	3.4128	-0.72075	-8.7303	-6.4062	-0.49689	-2.5759	-3.5552	0.67301	0.31292	-0.002124	-1.5838	0.049445	-1.414	-7.1276	1.1837	-5.3869	-4.8667	-7.1689	-1.2637	-0.15846
1.9923	-8.1963	-3.4578	-7.3679	-4.1367	-4.5471	-3.0194	-8.9012	-5.8113	-0.81103	-2.7201	-8.6201	-6.9306	-4.8539	-6.0189	-1.762	-4.8462	-1.9382	-3.0914	-7.0689	-1.8638	0.43679	-4.8865	-6.5236	-7.5885	-3.0621	-2.3393	-7.8983	-3.5763	-1.4454	-6.3237	-6.0498	-1.1785	-3.5962	-3.171	-4.1511	-2.5697	-0.89604	-3.0701	-4.9258	-5.1285	-1.2049	-1.7819	0.80127	-4.4199	-1.118	-6.4309	-2.8424	-2.686	0.055606
-1.1321	2.8034	-6.8846	1.2366	-2.5007	-0.93778	-0.30045	-0.84968	-1.4905	-1.3624	-5.1053	-1.4436	0.82484	-1.1322	-3.0209	-3.2966	-0.55946	-1.6634	0.84633	-0.4602	-1.9258	-0.69504	-0.18709	-1.5781	-1.4713	1.5241	-1.39	-0.72245	0.47539	-3.9172	-2.4901	2.6084	-2.0421	-3.9786	-0.093177	-5.3418	-1.2509	-1.7686	0.5053	0.0087104	-5.009	0.16789	0.6531	-0.15964	-2.2401	-0.9938	1.7535	-1.2951	-3.7363	-1.2418
-0.63032	-1.43	-4.9247	-7.4579	-2.4109	-7.0025	-3.0646	-10.06	1.8494	-6.384	-1.659	-6.7745	-1.2563	-4.3088	-6.3148	-9.7328	-1.5751	-10.172	-1.1882	-6.0309	-5.8157	0.22354	-2.3855	-5.3371	-7.1804	-4.8153	-3.2236	-5.0217	-5.32	-3.6182	-6.7097	-4.6493	-4.1149	-3.6598	-5.4629	-4.4212	-2.1834	-6.5966	-5.46	-6.0785	-7.6766	-2.6235	-6.567	-4.6955	-6.2129	-5.529	2.8574	-5.3264	-3.3278	-1.6884
-22.328	-25.674	-20.434	-20.842	-19.912	-22.241	-23.423	-26.772	-23.472	-21.104	-25.775	-25.144	-15.738	-18.421	-21.785	-21.983	-19.922	-20.434	-18.5	-15.496	-25.276	-25.915	-26.337	-21.348	-16.48	-18.875	-19.212	-25.772	-20.097	-21.105	-16.265	-22.233	-20.818	-20.225	-24.162	-23.835	-21.208	-22.542	-22.541	-22.296	-23.964	-15.96	-23.029	-22.12	-23.543	-24.208	-19.783	-24.702	-20.224	-15.567
-8.0732	-8.367	-10.384	-11.058	-10.257	-10.376	-15.46	-14.57	-9.5422	-7.3278	-5.2527	-12.011	-10.468	-9.8095	-11.743	-6.5406	-13.264	-7.9905	-4.061	-9.2993	-9.5375	-8.0444	-12.332	-10.849	-11.577	-10.64	-4.6913	-9.9859	-13.789	-3.6887	-10.789	-8.6045	-8.7319	-5.3618	-9.4903	-12.157	-8.8683	-7.2551	-9.2414	-11.569	-10.405	-7.212	-7.5552	-11.895	-12.264	-8.4669	-11.061	-8.7852	-9.8308	-7.8803
-5.7844	-7.1358	-9.3521	-5.0441	-7.3331	-3.7798	-8.7738	-6.1847	-10.754	-4.6744	-3.2241	-8.9394	-7.7562	-8.4422	-8.0848	-10.566	-5.0561	-9.9093	-7.6119	-5.0665	-6.9098	-6.2057	-1.693	-10.379	-5.8699	-7.6175	-8.2175	-11.591	2.4085	-3.7532	-6.0199	-8.6752	-6.2982	-10.154	-3.0044	-1.7457	-7.6556	-7.4399	-7.0214	-6.7545	-7.9021	-5.3765	-4.2256	-1.4812	-2.6769	-4.3203	-10.444	-5.1247	-6.1863	-6.1796
3.7697	-3.3318	-2.9014	-1.6632	-1.6735	-1.4396	0.80644	-1.8227	7.6448	2.5514	1.6928	-1.2985	3.8653	-0.80497	2.3933	0.1757	-2.7764	-1.6442	0.19593	-5.5809	2.6428	-1.0825	-0.61374	-4.5076	-0.084977	-1.2482	-2.6292	-3.8828	1.379	0.068522	-1.7165	1.971	2.4651	3.7518	-2.306	-2.2341	-1.0521	-5.2197	0.25363	3.0461	-0.9385	1.9412	2.7923	-1.1671	-3.0737	-0.98933	-7.0839	1.6149	4.0115	1.7577
-1.1648	-3.8885	-3.9696	-3.2173	-7.1813	-5.316	-10.021	-4.0221	-1.4672	-7.6544	-8.8614	1.3573	-6.1275	-4.7311	-2.2011	-2.2843	-6.8012	-2.4723	-7.1018	-9.987	-3.3988	-6.7453	-6.4364	-6.7854	-2.4691	-1.3083	-1.2596	-7.9955	-5.3545	0.11348	-8.9696	-3.5693	-3.9691	-8.9432	-4.755	-6.7192	-8.5546	-5.4931	-11.568	-7.5423	-3.5427	-4.6864	-8.4997	-5.3559	-8.7022	-4.0065	-5.305	-7.7681	-1.4555	-7.3719
-1.6173	-2.6966	4.989	3.6302	-1.4034	6.9462	-0.36176	-3.9903	0.55188	-1.3871	1.9424	2.1971	-0.8205	-2.1806	3.0149	1.8862	2.3977	4.8599	-0.77408	3.2615	1.1457	1.6736	4.7313	3.8319	2.337	0.44093	-1.3277	-1.0892	6.8224	-2.4786	-1.2478	2.7265	3.7904	3.5119	2.9968	4.5551	3.0633	-1.595	0.96347	5.4643	3.8328	1.5105	3.7999	-0.61852	3.7115	-2.0132	1.2208	2.7209	-1.5795	1.0343
-3.821	-1.9785	1.7942	-4.6195	0.52154	-4.4404	-1.467	-5.8043	-2.1556	-3.8016	-5.0407	0.7145	-1.151	-1.9606	-8.6793	-0.69158	-0.86547	-4.1597	-2.8594	-2.2787	0.27964	-1.1809	-2.202	-5.3758	-8.1268	-4.9008	-5.5417	-5.0499	-3.8162	2.9851	-1.7002	-3.4039	-4.2015	-3.3702	-3.8471	-0.48921	-7.0678	-3.6246	-3.5329	-2.9691	-1.1231	0.2788	0.88963	-1.5558	-7.4757	-4.6005	-3.1102	-2.1611	-0.8908	0.45379
0.65459	2.0303	-5.8845	0.54583	0.47733	3.0387	6.9431	2.6172	-0.12791	-2.3001	-0.5598	-7.6242	-3.5445	0.013285	-2.3906	-1.3854	-0.19401	-5.5001	5.2887	0.068106	2.1163	2.3926	-0.083684	0.028058	-2.0099	3.4259	2.493	1.4383	-4.0181	-3.5267	-0.74862	0.682	2.1327	2.4198	-4.4547	1.0086	2.8816	-2.713	-0.48949	-0.95289	-0.5015	0.38995	4.4276	-1.2012	0.18022	-0.11703	-1.2964	-0.75336	-0.071287	3.1032
5.8323	9.9839	6.7034	8.6316	14.298	9.1077	10.127	6.2782	8.7618	7.2559	11.172	3.9908	6.0221	9.7454	8.7513	4.9817	6.017	14.099	6.6634	4.9704	10.863	4.6299	8.3721	8.1925	7.4988	9.0369	6.8457	10.56	9.5665	7.0948	10.488	5.7086	5.6525	7.8246	8.6694	12.161	11.122	13.032	7.1456	11.681	9.0286	8.5194	9.9342	7.8306	4.9033	6.4607	8.0666	9.5189	9.62	5.3151
-0.075627	-3.6826	0.53236	1.6245	1.46	-1.7379	-2.9209	-1.6777	-0.13125	-1.9182	-0.93663	-1.2174	-3.0418	-5.5953	-4.8746	-0.16627	-1.0498	1.146	0.74427	-5.186	-4.3337	0.93427	-3.9664	-2.9922	1.5936	-4.2619	-4.7742	1.3987	-2.1253	-0.16007	2.4597	-1.0974	-2.4582	-0.34478	0.8151	-2.0463	-1.1674	0.085229	-1.8638	0.79826	-0.89597	-7.2111	-1.2275	1.8063	-2.8086	-3.5596	-1.1783	-2.851	1.3247	-3.7054
-5.5224	-3.0869	-1.7094	-1.4577	-0.53523	-2.6762	-1.1951	-4.3923	-4.0571	-2.4355	-6.3198	-7.5605	-5.4087	-4.05	-9.3751	-10.352	-5.456	-3.3514	-2.2017	-3.1467	-9.7617	-2.579	-4.4179	-2.6755	-3.1153	-0.13064	0.70376	-3.3898	-6.4845	-2.9673	-5.0795	-7.4552	-3.928	-1.0019	-2.7083	-1.1669	-3.8	-3.4675	-7.5998	-1.3661	-7.3926	-1.4929	-4.4114	-3.4768	-4.2955	-5.7273	-0.40781	-6.4613	-3.6771	-5.192
-2.618	-2.132	-3.1789	-2.0703	-1.3346	-10.676	-1.6911	-8.4661	-5.2447	-7.1594	-3.112	-3.8449	-2.4567	-4.2282	-8.5012	-3.8779	-5.221	-0.80824	-0.049614	-5.8221	-6.7291	-3.9454	-6.6615	-1.2361	-2.7138	-5.7036	-5.6308	-7.1864	-5.2501	-1.6441	-7.0839	-9.269	-4.7768	-3.4126	-7.5276	0.28255	-1.8291	-8.128	-4.379	-6.145	-6.887	-6.0857	-5.1575	-5.3213	-1.5066	-4.3446	-3.0071	-1.2077	-3.0492	0.23081
2.9745	-2.6609	0.82056	-1.2045	-5.5684	-3.9254	-1.4369	0.41092	-0.014289	-1.4278	-2.548	3.2791	-1.5105	-1.7142	-2.5245	-0.67191	0.94323	1.3253	-0.68677	-5.8053	-0.67227	-0.12459	-3.0679	1.0849	-4.8256	-8.8391	-7.3407	-1.3547	-6.3963	-0.55224	-3.783	-0.22285	-3.7874	-3.506	-2.7358	-5.9914	-3.0472	0.75515	-3.05	-7.4632	-1.1893	-4.5295	-3.5265	-4.7143	-0.52318	-4.998	0.5576	2.6747	-1.4919	-2.3349
4.0713	-0.83823	4.1922	2.3666	1.7911	4.932	-2.007	2.0636	3.9915	1.6737	1.8162	4.8753	4.8044	2.5849	2.3387	6.9776	2.8848	-0.74484	1.342	2.7396	-2.7101	1.2838	-0.67191	-0.78791	4.7205	-2.1096	2.8282	-1.4395	7.4976	1.5336	-0.77531	1.7339	5.8679	-2.6773	-3.0061	4.1362	2.6911	3.5915	0.11302	2.9735	4.6162	-1.4906	-0.48968	3.2665	-6.938	-1.4533	-0.42362	1.128	-0.08337	-1.024
-13.706	-11.609	-15.657	-7.5173	-11.899	-14.778	-12.751	-10.2	-16.162	-12.669	-11.876	-12.525	-12.754	-19.911	-11.078	-12.982	-18.591	-12.112	-12.811	-10.665	-9.2279	-11.72	-10.869	-12.612	-12.633	-8.7792	-12.5	-14.446	-10.691	-15.945	-8.7445	-10.165	-13.797	-13.39	-15.765	-11.343	-14.849	-11.048	-10.411	-11.013	-11.566	-9.4988	-11.06	-14.077	-13.311	-12.812	-15.103	-9.9236	-8.166	-10.151
-2.1539	0.22827	-5.4536	-2.7752	2.1734	-1.8526	0.84628	1.2022	3.1393	0.99978	0.60047	-6.6879	-2.5133	2.6206	-1.9153	-0.55136	1.4045	0.42633	-0.37804	1.2172	-0.94797	2.6442	1.2678	5.0277	-0.80195	1.4298	-4.1653	-4.6554	1.323	1.133	-4.1519	-3.0744	-4.2663	-2.1891	-3.5054	-1.0759	0.38518	-5.0444	-1.9635	-0.2235	-2.8774	-3.1954	-1.9177	-2.9857	-1.9586	1.8334	-1.8629	-7.4713	-3.6129	-7.7939
4.4507	5.4009	0.28346	4.5208	-0.55686	6.2809	3.3086	-1.2876	4.4814	3.1866	3.6421	0.65872	-1.1761	2.5278	-0.86487	5.6262	1.9586	3.8839	4.0144	0.98787	1.3403	0.91712	6.6663	0.78133	4.0916	-4.2984	5.9958	0.12241	7.4513	2.6513	1.9465	3.1497	1.8325	-1.8632	2.0197	0.54764	1.2577	3.835	-0.10448	5.3663	-1.0943	1.7743	3.5481	11.403	0.71308	7.2602	2.5617	6.0101	2.8761	-0.11444
0.3795	-5.239	-2.3613	-1.8267	2.1819	-5.5632	-0.59461	1.8056	-0.69679	0.61789	1.4877	0.44543	-0.92377	-2.5141	0.061119	-2.4269	-2.07	-2.8903	-0.03768	0.2802	-0.85203	-6.0803	-2.9434	-3.028	1.1075	-1.5411	-0.7315	-4.6267	-5.2727	-2.7122	-1.8402	-0.36935	2.8702	-3.6435	-2.2191	-5.2866	-0.64555	-0.37792	-2.1164	-1.157	-1.4843	-2.2618	1.9644	-5.5188	-2.7139	-2.6138	-0.097239	-6.2877	-4.4735	-3.8815
-4.0395	-0.67504	-8.2343	-1.2175	-8.6829	-4.2948	-2.0878	-3.7449	-4.2155	4.1757	-7.495	-3.1597	-5.0868	-6.799	0.82216	-5.8735	-2.8552	-7.6654	-1.2354	-5.8106	-5.7183	-5.4905	-3.5423	-1.4524	-3.4183	-1.625	-5.2079	-5.2383	-8.3344	-8.7342	-2.2807	-3.7877	-5.0805	-1.9447	-3.5203	-2.9326	-1.3582	-3.0269	-8.1628	-7.5238	-2.582	-7.0487	-3.2951	-1.3513	-3.8413	-4.894	-0.83842	-0.89468	-8.2885	-6.8083
-3.0596	-1.6932	0.14078	-2.1292	3.1701	-1.4422	-1.5764	-4.0694	0.68715	-3.9395	-2.2605	-0.1574	-3.5452	-7.1318	-1.4626	-1.4636	-2.4311	0.92239	0.9676	-4.4158	-1.5735	0.34156	-0.37301	-0.16386	-2.4507	1.0725	-2.0061	-7.1269	-3.3596	-4.7962	-0.37062	-4.2976	-2.061	-3.1617	-1.5174	-5.0978	-4.1601	-5.1608	-2.6057	-2.4813	-5.2948	-6.2843	-0.7972	-5.0251	-10.957	-1.6581	-6.2379	-3.8268	3.4104	-1.2056
1.7615	1.0499	-5.7295	-0.64713	-1.4661	-5.3717	-1.8149	-0.87109	-1.7756	1.7861	-1.3339	0.47634	-1.1028	-4.2555	2.7918	0.50577	0.48635	-6.9611	-1.2141	-0.53167	0.71033	-5.3212	-1.6564	-0.61913	-1.5865	-1.4158	1.5658	-2.2837	2.4032	-1.6367	-8.4648	-4.6033	0.7331	-2.7284	-0.92136	-0.046936	-3.9435	-0.65538	0.7467	-3.0043	-1.8485	0.71524	-4.728	-5.9794	-3.407	-5.3602	-5.5015	-1.8444	1.7617	-3.8974
-11.651	-15.441	-11.463	-14.682	-14.603	-13.172	-11.824	-10.056	-11.29	-11.103	-16.543	-12.038	-12.284	-7.2773	-13.234	-13.157	-8.2107	-10.14	-13.839	-14.74	-13.474	-10.76	-12.826	-11.309	-12.943	-12.113	-15.983	-12.748	-16.585	-19.747	-14.941	-14.455	-12.093	-11.77	-14.603	-11.938	-10.637	-13.175	-12.382	-15.599	-12.747	-13.321	-16.053	-17.004	-11.286	-11.683	-6.3113	-11.841	-13.321	-14.919
-4.8554	-2.4047	-0.3055	-3.1925	-2.8936	-1.9826	-2.8784	-0.060574	3.3812	-1.8637	1.6753	3.0085	0.045291	-0.48903	-4.7197	-0.52343	1.2151	-3.6761	4.218	-1.5764	3.6919	3.202	0.9607	2.9138	-3.1175	-3.1504	-1.9573	-2.2452	-1.0781	4.7712	3.42	2.3773	0.15041	-4.7134	-2.3224	-0.037893	-2.6248	-4.7265	-3.5763	-3.0993	1.1635	-0.49494	-1.7841	-3.4064	-6.4778	5.4677	2.0844	1.8457	0.063048	0.0018305
7.6376	11.171	2.6146	7.9103	9.7512	10	10.026	11.812	9.824	9.4519	9.1326	8.2047	9.9897	5.5115	8.7086	8.4753	9.3104	11.205	10.679	8.5693	8.8164	4.578	9.9295	10.854	11.603	8.0508	10.75	9.8869	12.033	5.9331	10.346	8.038	11.041	8.8566	11.123	10.259	7.0214	11.818	9.7294	10.364	10.823	10.511	10.464	8.8666	15.589	11.757	7.0885	7.6659	13.521	6.9083
2.8847	-5.5692	-3.7369	-2.415	-2.5708	-3.0087	-3.1624	1.5662	0.27659	-7.2743	-4.6268	-3.1071	-3.202	-0.97796	-0.75032	-2.7067	-5.2543	0.67425	-4.2123	-5.5565	-3.025	-1.2569	-3.9472	-8.9705	-6.6191	-4.3333	-3.9992	1.5367	-8.0564	0.12726	-6.6577	-5.2614	-0.99028	-1.1214	-0.92085	-7.6231	0.044469	-5.1295	-4.5214	-2.18	-2.8789	-3.7258	-6.9233	-4.9143	-3.4296	-2.9329	-2.225	-0.72417	-4.7633	-0.80865
2.2226	1.2714	3.6361	6.6435	2.6573	2.8745	1.8978	0.52714	-0.13135	-3.5446	1.2531	0.73224	1.2625	2.6193	-1.7637	1.0152	-0.13879	2.5584	1.3558	-2.4275	2.4131	4.9002	2.4401	-0.96619	0.26552	-0.97232	1.5158	-2.5233	0.74064	1.1887	4.4119	0.74649	2.6319	0.94789	2.4928	0.99647	1.949	1.2531	4.3381	-3.8321	3.1534	1.0507	2.859	-0.49173	1.3936	3.1357	3.6437	1.8082	3.2774	3.8465
10.62	3.5722	0.18376	5.0544	5.2465	6.1972	1.7701	1.0692	1.5603	-0.23481	0.47492	5.6897	1.2161	-0.23399	4.4305	2.6349	4.3968	0.53024	3.3335	3.3992	0.89207	0.2825	4.8229	1.7506	-1.2785	1.2284	6.8799	2.4623	5.7526	4.7225	2.6605	0.26276	4.0496	5.8402	4.5093	4.6296	2.8413	0.39844	-0.50871	2.8556	1.2523	0.63891	2.7585	5.543	4.4125	2.9677	1.7376	-0.20116	3.8885	3.8092
-24.901	-15.861	-19.769	-23.97	-21.853	-19.273	-19.067	-23.874	-15.194	-15.494	-21.158	-21.924	-21.805	-21.887	-25.27	-27.225	-20.342	-20.803	-19.686	-19.473	-19.967	-18.211	-18.3	-20.066	-19.21	-22.792	-20.862	-15.321	-21.831	-22.193	-22.865	-24.331	-21.387	-23.229	-16.138	-22.351	-20.91	-22.568	-19.692	-27.136	-16.361	-18.736	-19.138	-19.985	-19.162	-21.852	-18.525	-17.815	-19.4	-19.99
-1.3808	-2.5636	1.6295	-3.3334	-0.71606	-3.5958	-6.8622	-8.6891	0.91028	-4.1842	-6.1446	-0.33559	-1.1572	0.35866	-0.93821	0.13856	-2.172	4.7228	-2.2162	-4.8693	-3.4104	-2.1849	-3.6225	-7.1481	-3.4459	-3.238	-0.98151	-4.9019	-4.7195	-5.7931	0.096882	1.5417	2.027	-2.9491	2.7655	-0.47269	-6.2727	0.54685	-2.6845	-2.504	-4.0155	-5.8472	-3.7947	-1.0436	-3.1548	-2.343	-0.75937	-1.8436	0.82188	-3.5524
-0.16763	-7.7156	-4.2401	-2.606	-3.6088	0.74037	0.28544	-0.55956	0.86086	-4.2389	-5.005	1.7817	-1.55	-2.5373	0.17964	-2.7567	-2.4812	-2.5734	-6.3011	-2.4965	-1.7307	-3.7322	-0.12319	-3.8083	-2.864	-1.6477	-1.1558	-7.8091	0.9469	-2.0189	-2.6036	-3.6878	-4.958	-7.9525	-2.8801	-1.5574	-1.457	-7.0765	-7.7865	1.5276	-3.7191	-3.0035	-5.1924	-5.1464	-4.6943	-3.6827	0.67236	3.4641	-1.9847	-4.9273
-7.8566	-4.5334	-5.5505	-7.2398	-6.7136	-4.3329	-5.4479	-3.3097	-4.9396	-4.549	-10.084	-8.9621	-2.7771	-6.5126	-3.6043	-1.7384	-1.1772	-9.878	-5.5297	-7.1132	-4.2565	-5.8139	-3.9895	-3.8308	-8.8481	-5.1196	-7.4705	-7.616	-3.2699	-3.3921	-6.371	-4.0131	-4.9323	-8.8255	-6.0906	-6.3134	-9.0896	-4.7346	-4.2537	-7.3302	-2.0224	-6.6525	-10.25	-5.1827	1.5802	-4.7623	-4.9196	-4.641	-5.101	-9.3969
1.1594	-3.9999	-3.137	1.7444	3.4633	2.9369	-0.86211	-0.36137	-0.60175	-1.6723	-0.6593	-2.8102	1.5998	1.4616	-3.8161	0.96677	1.3783	-0.7149	3.0974	-2.2791	-2.2524	-0.49718	3.225	3.3333	-0.31891	-1.5502	4.641	-1.6188	-0.010065	-4.7927	-1.1821	2.0014	-0.50098	3.4799	-2.5305	1.3229	2.4288	-0.1306	1.9596	6.6439	3.0767	0.0091625	2.9555	-4.4698	0.70889	1.7056	-1.4013	3.0677	-1.2127	0.3734
10.292	6.6042	8.0195	4.9007	9.3923	10.49	6.3995	5.5541	5.9929	4.8219	5.5932	5.4121	8.4118	5.6131	8.4291	2.5559	6.6785	10.962	7.9135	6.9018	5.4169	3.174	8.101	9.4925	4.8612	8.5403	7.855	-0.80637	10.058	7.3326	6.928	7.9004	7.7041	7.2333	9.2881	1.079	5.8526	7.1307	9.2552	6.8251	6.5696	-0.11902	3.2479	7.5843	5.4431	9.7415	5.7865	3.3106	8.9348	8.4904
-9.9908	-15.243	-12.412	-12.567	-10.85	-18.508	-12.795	-12.382	-11.324	-18.14	-15.324	-13.517	-16.385	-14.005	-16.558	-14.271	-14.556	-13.742	-13.373	-13.206	-16.503	-13.949	-15.559	-13.606	-12.822	-18.557	-17.969	-16.958	-15.095	-14.663	-10.715	-18.746	-17.204	-15.86	-12.785	-16.04	-16.808	-9.1657	-16.679	-16.509	-15.145	-15.062	-12.326	-14.025	-15.119	-18.33	-12.069	-11.231	-13.77	-15.348
-23.741	-24.634	-22.715	-21.446	-19.282	-18.34	-20.431	-23.625	-21.661	-21.108	-21.897	-19.83	-21.377	-21.492	-21.271	-26.753	-18.559	-23.014	-22.477	-21.489	-17.255	-20.23	-20.208	-19.968	-20.802	-18.07	-19.022	-22.445	-23.284	-19.955	-18.289	-20.572	-19.435	-26.824	-20.362	-24.38	-20.165	-26.209	-22.418	-21.114	-17.256	-20.362	-16.737	-20.318	-17.957	-22.223	-24.65	-22.091	-22.864	-25.245
0.14206	3.8797	2.9524	-2.8066	0.20674	-3.2037	-0.38679	-1.646	1.6798	-3.4765	-2.6064	-4.5904	1.1612	3.88	-4.3751	-0.02054	-1.1088	-4.584	-2.9798	-0.44945	0.12951	-5.0297	-2.6992	-6.2481	-2.0328	-2.5446	-1.4035	0.39445	-0.78434	-4.1446	-8.3728	-3.0067	-5.5711	-0.034008	-6.9463	-4.7463	-4.918	0.25513	-3.9679	-4.9797	-1.2673	1.6781	0.80977	-3.0662	-1.9654	-1.4028	-3.5299	-0.87685	-1.5528	1.3411
-12.31	-13.301	-11.383	-13.505	-15.445	-13.279	-12.579	-9.1266	-17.717	-5.7113	-12.657	-11.747	-10.213	-8.4779	-12.063	-13.574	-15.253	-9.5192	-14.768	-13.566	-12.078	-13.647	-12.921	-12.844	-9.1595	-10.937	-13.605	-7.9169	-11.407	-13.303	-10.778	-11.617	-10.898	-15.206	-10.49	-11.996	-7.9615	-11.781	-11.613	-7.7113	-19.513	-10.42	-9.1693	-12.866	-10.876	-12.258	-11.036	-10.554	-12.751	-12.258
-4.7772	-1.1613	-1.5484	-5.0673	-2.8289	-3.4242	-6.0235	-4.4251	-2.0256	-4.2057	3.105	-4.0772	-1.1389	-1.0893	-0.0041361	-4.3122	-0.092577	-2.2645	-2.4205	-2.2903	-3.5384	-5.5741	0.9552	-4.2151	-3.4352	-4.8424	-5.3154	-3.4598	-5.2416	-4.1105	-6.5917	-4.9133	-2.366	-5.1643	-7.2966	-5.9451	-0.3762	-6.0016	-2.1757	-2.5714	-0.85311	-5.7965	-3.4966	-6.0186	-5.2753	-2.9024	-5.0561	-0.53793	-3.0152	-3.5749
-12.281	-11.592	-13.847	-17.319	-10.097	-14.726	-10.957	-10.882	-9.5411	-10.702	-13.377	-8.6337	-10.83	-13.614	-13.888	-10.585	-14.334	-12.628	-8.9785	-13.249	-9.9858	-11.206	-9.4602	-9.4823	-16.334	-10.76	-8.4403	-9.9515	-11.083	-13.151	-9.0504	-11.097	-6.9366	-16.517	-12.352	-10.135	-15.277	-13.306	-10.221	-11.785	-13.229	-8.4336	-11.644	-15.195	-13.67	-4.6408	-16.78	-8.303	-10.126	-13.456
1.322	1.6216	3.0875	0.90065	1.3967	1.0024	-2.2838	-4.4152	-0.95973	2.4012	1.0804	0.8094	2.4768	1.1994	1.6482	1.0822	1.7232	4.3595	2.8986	-1.9919	3.639	0.76154	-1.7648	4.7936	7.4792	3.8922	-0.84832	-0.66854	1.8672	4.3377	4.3199	3.794	0.081806	0.79141	-0.063844	2.4415	5.2828	2.8728	5.4045	1.5755	-1.3156	1.5552	1.8804	0.4823	8.6082	0.46365	-1.0203	6.0417	3.2329	5.0689
-8.9576	-8.7566	-9.2364	-9.3651	-12.323	-10.652	-14.46	-9.159	-15.278	-11.822	-17.068	-11.72	-8.2593	-11.994	-10.951	-13.304	-9.7632	-10.031	-11.197	-17.474	-9.8985	-11.95	-13.441	-7.9175	-8.8357	-12.572	-12.042	-11.647	-9.8792	-13.971	-12.397	-12.416	-12.032	-5.8898	-11.292	-14.032	-10.721	-5.3732	-10.518	-11.911	-11.245	-5.9276	-13.802	-4.6116	-11.701	-6.4969	-7.4968	-11.48	-8.5486	-16.6
7.2798	0.77294	3.8675	-0.78231	2.3793	2.1774	3.261	-1.209	6.6281	1.9033	3.79	-0.49417	2.6514	-2.6141	2.4116	-1.3086	2.7683	3.9118	-0.29909	-0.61434	2.0557	4.3851	-0.97924	-2.6799	1.2119	0.38731	2.0887	1.2744	2.3878	8.6516	-4.0877	-0.95529	-0.99394	0.43503	1.4749	-2.3249	-2.0223	2.8032	2.2887	3.4711	7.3727	-1.4984	2.3961	1.6303	1.1967	2.2662	4.5564	2.7252	0.79249	2.1477
0.41133	-0.71301	0.83492	3.237	3.0282	-0.6018	-1.4131	-1.1669	1.5855	-4.568	2.0103	-0.40981	3.4765	-0.80002	1.1877	-0.28141	0.28251	1.2624	-1.9524	1.7572	-1.6009	4.9434	-1.8066	-5.2596	3.3932	-1.3783	0.77134	1.0591	-3.7331	0.26169	3.8047	-1.3254	-0.95586	4.5237	-1.0077	-1.5861	-1.5487	2.6025	1.4063	-0.14953	-1.1257	0.82795	-3.1147	0.085809	3.8584	1.5239	-2.5392	-1.0389	1.9533	2.9544
0.98824	-1.6209	-4.9476	-0.63481	3.529	2.7035	0.050147	-0.23333	-2.2758	3.8927	2.9404	3.7231	-1.256	1.7716	-0.041441	-0.21528	2.1288	1.5771	-2.6459	-4.5002	-1.0322	-0.47017	1.6695	-3.1608	2.2647	2.6298	5.9252	2.9323	-4.9966	1.7075	-0.96153	-3.4412	-1.2523	1.9622	-3.5991	2.7265	2.6694	-1.1322	0.95462	2.6769	-2.241	1.9152	2.0286	-2.6873	-0.52503	6.8468	-0.44318	-0.40677	-1.369	-4.2797
-4.6487	-1.063	-0.032541	-4.327	-5.4783	-4.6993	-0.99667	-7.164	-3.3169	-2.9707	-3.0132	-6.2694	-3.2397	-5.89	-4.5831	-5.4199	-8.6377	-5.0033	-5.5199	-3.5155	-7.2541	-2.4089	-3.1858	-3.7229	-9.2396	-4.0341	-9.185	-10.453	-5.3351	-2.9193	-1.6107	-4.3244	-0.86681	-5.1162	-1.3141	-4.3652	-8.7025	-7.3387	-3.8075	-2.1891	-4.0764	-6.0372	-4.5878	-3.5867	-0.38287	-1.1672	-0.63411	-5.5618	-4.3997	-4.4393
-5.5495	-3.8682	-6.8081	-1.4096	-3.5482	1.0547	0.093799	-5.7506	-0.050331	0.40943	2.3253	-3.9689	-1.1082	4.5336	-2.6993	-3.6079	-2.5815	-4.917	-0.80387	-0.82091	-1.8814	-2.4703	2.5601	-5.8333	-5.1968	2.2916	-2.4822	-2.664	-4.8227	0.32893	-2.7873	-3.1752	-6.2927	2.358	-4.4297	-0.3102	2.0813	-1.438	-6.3091	-1.7417	-2.7642	0.78191	-0.93885	-0.45296	0.20845	-3.1572	-0.10682	1.5348	-2.3655	-1.7924
6.8144	8.7496	11.154	4.4925	5.4948	13.58	4.7551	8.9923	3.3345	12.018	4.184	9.8117	8.6011	8.4805	7.9726	8.2089	14.354	10.766	7.9802	12.429	5.0724	10.126	6.9601	9.1397	10.633	8.1668	4.7217	8.8125	11.154	6.1442	2.3475	10.068	7.9792	9.7225	7.3844	5.349	9.487	7.0007	8.0015	8.3281	7.3447	8.9869	9.4972	9.1417	10.458	4.9923	9.3392	5.9166	8.9326	9.6699
-3.08	-6.9187	-5.983	-1.382	-4.7024	-1.688	-5.4419	-0.73251	-4.864	-5.0768	-2.9856	-1.2027	-4.0049	-6.9951	-5.3427	-6.2572	-6.7874	-11.972	-2.639	-4.1634	-4.2722	-7.5889	-2.6059	0.54424	-6.4263	-10.945	-1.349	-5.9797	-9.0573	0.15589	-2.482	-3.548	-10.527	-7.4618	-7.0418	-3.6757	-4.6666	-9.1786	-12.379	-6.9529	-7.7922	-8.9986	-10.184	-7.0756	-1.4468	-8.2267	-3.6	-6.0459	-6.2424	-6.4801
-1.1349	1.5493	-1.1329	2.2934	-3.9711	-4.3266	0.85475	1.8907	-0.65974	-1.6397	-2.9203	1.3387	0.44845	-0.53959	2.3954	-1.0983	-1.7798	7.7945	-2.3421	1.2049	-0.60366	-2.5493	-1.4913	1.0835	-3.8673	2.4742	-0.58016	-0.22621	-8.0972	-0.18824	0.45015	2.2805	-0.93668	2.68	1.6928	-6.8984	-0.287	-1.6971	-2.0084	-4.2238	-0.8628	-0.5849	-0.94818	-4.267	-2.5673	-0.88398	-0.17954	2.7594	-2.2784	-0.41672
7.3862	1.7772	1.908	0.29005	5.4908	-0.49722	-0.04546	-0.78509	8.1737	1.3594	1.0187	3.7971	3.2005	4.7016	1.9596	-0.36156	2.4068	6.8155	2.5624	1.885	-2.1181	2.8197	-0.42954	2.2968	3.5799	5.9971	3.4522	1.0028	8.4191	3.9071	1.3826	2.603	2.1426	1.9947	2.6688	1.9292	8.0166	6.7773	0.42985	-4.4358	-3.4271	2.6781	4.5658	0.42245	3.9683	0.40064	3.9832	4.3704	3.1934	2.6077
-9.7048	-12.793	-9.0825	-13.775	-16.551	-14.317	-9.0955	-12.772	-14.687	-9.263	-13.418	-10.777	-11.858	-14.456	-9.0969	-11.619	-15.084	-8.509	-8.1668	-9.8478	-11.935	-9.6932	-7.0782	-12.714	-12.222	-11.195	-9.6372	-15.391	-15.866	-10.435	-12.855	-10.581	-16.262	-12.105	-9.0618	-8.1573	-12.83	-14.728	-12.983	-10.203	-10.77	-13.605	-11.403	-13.425	-11.421	-12.597	-10.352	-12.202	-16.84	-9.9769
-10.433	-11.243	-6.2225	-14.841	-8.1925	-8.9314	-9.6266	-4.3716	-10.614	-7.0098	-9.0263	-9.6173	-9.2955	-8.2624	-5.7811	-9.8817	-9.3114	-10.445	-6.4209	-3.6259	-12.166	-13.26	-4.2805	-12.704	-12.402	-10.488	-8.6229	-12.294	-9.9181	-11.733	-9.4508	-11.42	-8.2641	-9.88	-10.609	-13.712	-9.2371	-10.2	-6.6354	-12.623	-12.301	-4.5467	-11.678	-8.2342	-10.181	-10.819	-6.8293	-10.114	-6.8232	-11.778
0.17783	-1.1548	-0.59253	-1.017	1.7147	-0.76495	-2.2421	2.2125	4.8256	-0.54095	-0.61702	-3.1005	0.67988	-8.5631	0.49086	2.4075	3.6813	-3.8481	-2.6097	4.0271	3.7175	0.32448	-0.63521	0.32074	-1.9638	-3.1632	2.0615	0.82203	-0.57104	6.5283	0.46254	0.2633	1.7262	-2.6336	-1.4538	-0.92799	3.532	-1.5684	3.5227	-4.7021	2.1776	-1.316	-1.7243	1.3978	-1.8384	-2.0293	-1.4597	-0.39116	-4.1036	2.9779
2.2051	-2.1296	-1.6118	-3.5154	1.7818	-2.1999	2.3976	-2.147	0.061361	-1.8608	-0.38796	-0.47311	-3.7186	1.9928	0.21232	-3.7796	0.28769	3.5106	-7.5026	-1.0706	2.3741	-6.5212	1.7342	-3.3995	-4.1668	-2.3764	-1.3331	-9.0262	-1.8674	-2.3691	0.46525	-3.3804	-1.3863	-4.565	1.3769	-1.7385	0.35811	-5.2569	0.086256	-2.689	0.82756	-5.2283	-0.88321	-0.065954	-3.4608	-3.1585	-1.5622	-1.2384	-5.1151	1.4059
-6.2906	-0.87458	-2.4795	-3.2078	-4.0236	-6.4559	-3.6862	-1.3856	-5.8066	-4.5654	-4.8021	-2.7611	-5.6245	-3.1991	-7.9	-3.9982	-10.231	-6.2238	-4.4323	-2.5347	-1.1974	-6.1004	-10.051	-3.7409	-0.8796	-3.0411	-3.7708	-1.985	-2.5785	-5.6793	-4.7178	-6.1031	-2.2569	-6.7402	-2.673	-2.1942	-5.8208	-8.4733	-5.546	-8.9764	-3.8046	-3.8938	-5.1208	-6.9893	-9.6465	-5.9658	-5.9793	-6.8432	-3.3411	-3.6468
-8.5878	-13.931	-12.495	-11.264	-15.108	-13.263	-12.455	-16.229	-11.18	-12.435	-10.16	-9.8882	-11.541	-12.886	-9.1694	-15.881	-12.39	-8.8059	-10.705	-8.099	-16.161	-10.968	-8.7609	-5.4798	-7.175	-12.781	-13.086	-10.739	-14.448	-8.5397	-8.6591	-13.965	-11.452	-14.098	-11.932	-9.6107	-13.649	-10.99	-10.232	-12.915	-11.035	-11.39	-8.7097	-10.334	-11.274	-10.787	-10.158	-10.585	-7.9412	-13.626
-1.304	-0.74032	-2.7998	-5.9132	-1.0221	-1.1301	-1.1722	-4.1901	-4.7377	-4.992	-1.9812	-4.2542	-4.1236	-0.83295	-3.8368	-0.53755	-0.85177	-3.3901	-3.491	-7.1474	-2.8748	1.8119	-2.4056	-8.6151	-3.4216	-3.431	2.7219	1.7868	-1.1024	-7.6662	-2.5138	0.16472	-6.6267	-3.1233	-1.6688	-2.481	-5.0389	-0.24962	-6.1285	-4.0484	-1.8937	2.4135	-1.9583	-1.6912	-2.4025	-1.1567	-8.5072	-4.3245	-1.0753	1.0279
-6.2148	-1.4653	-5.6153	-6.8571	-4.3851	-6.5906	-4.2891	-2.9142	-3.9289	-1.8598	-7.7425	1.1107	-5.8509	-2.4575	-4.0891	-5.9563	-5.6941	-7.3078	-7.5616	-10.338	-6.5587	-7.5297	-4.8926	-5.7142	-4.3691	-4.9804	-0.15313	-2.5543	-7.1794	-7.152	-2.2981	-6.0549	-5.896	-11.501	-2.2323	-4.6366	-1.2173	-6.3063	-3.7246	-8.1757	-6.3111	-1.3225	-4.5706	-7.6875	-5.2881	-7.3372	-4.0541	-3.3739	-9.5644	-4.1516
6.5442	5.6196	2.1234	5.8835	7.1685	6.691	4.302	7.8529	4.4158	5.4003	2.3219	2.949	2.403	2.7245	6.1025	8.352	2.7772	13.608	10.113	9.1026	3.9028	-1.4091	4.2118	3.5422	4.6729	7.0428	10.507	9.865	4.933	5.7124	5.0781	9.3375	5.3539	8.4532	10.153	8.089	7.6576	2.8527	6.7955	6.6527	8.2122	6.9582	6.9421	10.047	8.3193	2.6331	6.6938	7.5906	5.1042	7.4332
-10.286	-6.5362	-11.751	-6.216	-6.3055	-7.1399	-7.538	-11.145	-11.55	-10.848	-9.8693	-9.7304	-5.467	-10.418	-6.7994	-12.726	-9.9786	-6.511	-13.381	-8.5297	-9.9944	-8.434	-15.176	-10.85	-12.865	-11.267	-9.5353	-10.799	-9.3449	-11.088	-8.9416	-11.624	-12.728	-4.8223	-8.4601	-8.722	-14.347	-9.7545	-9.7485	-7.881	-9.9559	-12.68	-12.942	-8.1178	-9.1256	-13.238	-10.269	-11.93	-8.2637	-9.0199
-9.8512	-12.271	-6.74	-2.7358	-8.3295	-6.6529	-7.1491	-2.7322	-7.9438	-13.243	-6.0913	-7.5166	-6.0089	-11.63	-9.499	-5.9381	-4.3085	-14.245	-7.5666	-4.4614	-8.0531	-6.2669	-6.3203	-7.1215	-10.009	-5.1868	-4.8837	-6.5253	-9.6102	-10.076	-8.6422	-7.8011	-6.2026	-13.395	-6.4161	-4.43	-9.1369	-12.811	-9.9121	-8.7283	-13.843	-10.676	-7.249	-8.5738	-3.2804	-9.2015	-7.9756	-8.5005	-6.039	-6.7627
-13.473	-12.327	-12.494	-13.853	-13.354	-13.576	-11.919	-15.981	-12.46	-12.367	-14.508	-13.179	-8.8241	-16.929	-19.791	-12.271	-10.599	-13.512	-15.857	-14.926	-15.545	-16.444	-11.506	-9.034	-10.915	-14.419	-11.751	-13.814	-9.2973	-13.003	-14.878	-19.284	-12.969	-14.897	-12.572	-17.121	-14.046	-6.0455	-16.901	-11.753	-14.366	-9.7856	-14.278	-16.574	-11.916	-14.382	-17.332	-14.972	-15.54	-10.71
1.0789	0.96419	-1.8763	-0.27974	1.375	-3.8241	-1.4294	-0.4933	1.3472	-0.27025	1.8745	1.8426	-1.3757	-2.0412	-2.1542	4.2097	0.2662	-1.7427	2.0751	1.2725	4.5116	-0.33677	0.33688	-5.854	-0.60287	-1.6823	0.1785	-3.5434	1.326	-1.0713	3.6098	-3.7757	0.25958	1.4639	-5.5616	-0.8493	1.8902	-1.0792	-5.2096	1.1164	3.2216	11.175	-2.5059	0.047856	-0.038825	-0.20807	5.4221	2.5472	2.6647	0.38797
-2.0052	-5.6625	-1.885	-4.4363	-1.612	-4.8563	-8.5864	-3.3228	-7.3801	0.97108	-3.4807	0.46745	-2.3911	-7.3428	-4.0042	-2.999	-1.4277	-4.3091	-2.1687	-3.5177	-2.187	-3.2483	-3.8396	-3.4971	-0.23161	-3.2125	-2.9921	-0.12006	-0.95071	-6.4774	-6.4798	-0.2725	1.418	-1.3622	0.41521	-3.1002	-1.2418	-4.0905	-2.8886	-6.0184	-7.2516	-3.6394	1.2787	-5.2414	-8.6683	-2.4797	-1.0891	-2.247	-0.55883	-5.6121
-11.336	-11.857	-12.324	-12.029	-11.349	-12.957	-13.959	-8.1323	-15.399	-10.883	-14.668	-11.784	-11.672	-14.783	-12.975	-13.87	-13.234	-15.609	-17.843	-15.621	-15.321	-11.232	-15.437	-14.392	-11.057	-14.945	-13.804	-10.305	-15.746	-12.713	-10.552	-13.757	-16.222	-9.7579	-11.436	-17.045	-16.362	-12.366	-18.007	-15.079	-17.882	-13.849	-13.292	-14.51	-12.529	-17.162	-13.959	-11.572	-20.139	-9.4197
9.3288	6.75	9.0975	10.638	7.9642	9.4228	7.5773	11.652	4.5371	4.7294	9.0765	8.7967	11.384	10.193	10.402	5.4888	12.906	12.91	9.8601	11.337	9.7707	8.9291	9.915	7.743	8.3793	7.4751	5.2138	8.0442	6.3192	10.811	11.993	7.7594	7.9151	4.4559	10.264	7.4366	8.3259	9.4594	11.285	7.9899	8.36	9.0492	5.9048	11.456	7.0189	7.0595	9.548	11.858	12.511	0.66773
-2.97	-1.0885	-1.2378	3.2776	4.2162	4.5693	-1.5529	2.2043	-2.5576	0.28536	2.8526	2.246	-0.67415	1.4739	1.6346	-0.44216	6.1634	0.60681	2.639	2.8984	2.9261	0.55734	1.9108	1.8313	1.9827	-0.22258	2.5915	0.82131	0.64617	3.7892	2.205	0.57914	1.637	-1.8388	0.063512	2.8751	3.8586	-3.0599	-0.776	1.4751	1.117	0.15722	3.3855	4.5352	3.4096	6.6161	2.651	-1.7036	-1.9745	-1.6724
-8.0329	-2.703	-6.1266	-7.4115	-3.1139	-4.2382	-2.5017	-3.6976	-3.1481	-3.1055	-3.9654	-3.5705	-1.2917	-3.7223	-3.4116	-10.791	-0.26797	-5.0126	-5.8423	-0.95765	1.1355	-6.061	-2.2292	-2.6707	-1.7241	-2.5752	-7.1123	-7.1502	-5.5123	-6.5807	-4.5371	-2.099	-0.67339	-1.8349	-4.9313	-4.9942	-4.8674	-2.4413	-2.5638	0.71497	-7.275	-9.1759	3.7492	-2.048	-0.56803	-8.1925	-6.322	-5.3	0.69367	-5.8078
-5.2298	2.3174	3.0468	4.1423	3.2579	4.7585	2.7229	5.2596	6.0366	4.469	1.5105	-1.7182	3.087	3.5633	3.92	6.9229	2.2145	1.3242	2.8092	4.9141	4.7874	1.1474	4.9829	5.6846	3.9114	2.2341	6.9576	-1.297	2.4242	5.1399	2.3996	1.3765	3.9211	2.7333	-0.090636	3.4368	2.9631	1.6361	4.0872	3.0797	2.6473	6.1089	2.0245	0.90442	2.7111	0.76315	3.0597	8.0881	0.96977	-0.078427
-8.5219	-9.0161	-12.157	-10.729	-8.2091	-9.0198	-9.6268	-11.665	-12.491	-7.1486	-13.179	-12.371	-10.043	-11.493	-10.226	-12.382	-13.369	-8.3019	-8.5652	-8.6826	-15.261	-12.046	-11.767	-10.925	-8.7251	-9.8741	-3.7221	-14.404	-15.349	-9.0199	-8.9999	-5.88	-10.049	-9.1043	-14.654	-10.472	-10.799	-11.163	-12.282	-10.416	-6.0932	-11.619	-13.045	-10.9	-10.743	-7.7025	-10.836	-9.7232	-9.392	-12.28
-4.6714	-3.8249	-4.034	-1.2093	-6.975	0.87745	-4.9002	-4.0858	-2.4013	-0.64858	-2.2245	-4.0596	-1.3075	-4.7431	-3.6179	-1.9303	-3.4437	-3.338	-5.1634	-6.1698	-3.3404	-9.2227	0.021816	-3.6917	-2.3568	-3.6071	-0.64398	-5.1129	-4.7123	-4.6116	-2.7439	-5.22	3.0984	-5.7693	-4.5281	-6.279	-2.7077	-1.4462	-1.8925	-3.5115	-3.0877	0.47647	-6.8557	-1.0713	-6.1501	0.9785	-4.0879	-0.77396	-1.0605	-0.97059
-7.8997	-8.6905	-13.457	-6.4769	-9.4698	-15.049	-9.8407	-7.5803	-5.3345	-9.5952	-8.9911	-6.8656	-12.754	-9.3064	-8.1504	-11.935	-6.4737	-7.4864	-10.76	-12.077	-7.2224	-8.1424	-8.4558	-5.1279	-10.672	-4.3651	-10.774	-9.9753	-10.906	-3.8651	-14.371	-11.033	-11.935	-4.0338	-8.1625	-8.025	-6.8185	-13.675	-1.0923	-6.2805	-13.511	-7.3433	-9.3313	-13.214	-8.4734	-13.735	-11.718	-13.222	-9.2296	-8.9983
-14.809	-15.779	-13.272	-14.316	-16.206	-12.342	-8.394	-13.208	-13.151	-18.348	-16.84	-16.465	-14.176	-10.49	-19.352	-11.345	-16.424	-14.129	-16.306	-17.15	-15.005	-19.231	-13.201	-14.807	-14.289	-15.24	-17.709	-12.243	-16.085	-14.721	-17.783	-13.315	-16.628	-16.91	-15.291	-10.729	-15.021	-16.675	-17.58	-15.383	-15.126	-17.669	-12.232	-11.605	-18.253	-8.9157	-15.562	-15.608	-13.985	-18.573
-1.9392	5.1355	0.3794	-4.1424	-0.58327	-4.0069	-1.5293	-2.2821	-3.963	-2.6768	-1.397	-4.152	-8.6226	1.2376	1.6583	-1.9892	-2.5091	-0.13269	-4.0344	2.2122	2.6517	1.7473	-1.6153	-1.4181	-1.6436	1.2316	-5.2235	-5.4443	1.6566	0.078175	-1.2686	-3.0432	-3.766	-6.3499	-4.0652	-1.7657	-3.1001	3.3888	-5.8001	-0.88853	-3.6874	-0.66006	-4.4546	-1.3596	-0.37688	-0.1215	-0.79116	-4.759	-1.0877	0.054036
-8.4656	-5.2204	-6.6288	-1.2505	0.12455	-4.3199	-3.2887	-4.3609	-6.0567	-6.127	-4.337	1.8849	-7.0856	-3.937	-10.719	-6.1986	-1.6483	-6.6969	-6.3122	-4.229	-7.7172	-6.1513	-1.8355	-4.7059	-6.2014	-2.2931	-6.5538	-5.1203	-3.2983	-7.0323	-3.7242	-7.5644	-7.0029	-3.6915	-3.3915	-2.5997	1.5842	-3.7625	-4.4558	-3.4837	-1.5539	-9.1149	-8.6397	-7.1241	-2.8423	-4.5971	-4.0581	-3.8413	-5.177	-0.56416
-8.1107	-2.6284	2.246	-2.0432	3.545	-5.1159	3.5168	-5.1335	-4.4354	-8.8974	-8.1282	-9.5185	0.82741	-2.3245	0.33848	-3.9631	-3.2628	-3.6786	-4.9075	-4.2255	-0.82249	-6.1006	-3.867	-2.5691	-5.493	-4.8987	2.9515	-3.1045	-3.806	-2.9092	-5.0283	-5.2244	-1.7891	-0.5748	-2.0924	-5.8171	-1.5826	-3.6495	-5.4394	-0.35245	-2.7254	-3.9949	-3.5618	-3.8175	-3.0972	-8.883	-4.7477	-3.1591	-3.016	-2.0982
-5.2596	-2.1487	1.2961	6.5788	1.7993	-6.3905	0.99291	1.6017	0.63955	0.54246	-3.784	0.040032	-1.7249	-5.2532	2.1159	0.78171	0.3552	0.337	-0.58733	0.29379	-0.81005	0.97735	-0.63381	2.8835	-0.052694	-1.3834	-0.35151	0.39155	-1.7922	-1.1477	0.039143	0.02329	4.9026	-1.8047	-1.1364	-3.0754	-2.7435	2.4768	-3.2026	2.3712	2.1521	-0.2349	-0.64728	-0.30834	-1.9673	0.33428	-2.1532	-4.8384	0.68528	-1.4214
-23.911	-22.708	-20.642	-23.397	-22.527	-19.11	-21.042	-24.031	-25.782	-19.39	-20.687	-20.539	-22.629	-16.712	-18.497	-24.229	-22.542	-18.112	-21.564	-21.165	-22.744	-22.542	-24.661	-23.433	-21.295	-20.441	-21.624	-23.943	-23.205	-15.664	-20.949	-22.021	-24.471	-20.998	-21.089	-22.652	-22.537	-18.095	-22.155	-26.576	-21.761	-22.378	-19.616	-22.485	-21.867	-23.492	-24.981	-20.328	-18.212	-21.689
-10.589	-9.3377	-8.1637	-12.04	-4.9925	-9.4853	-11.887	-11.719	-9.3835	-10.496	-8.5556	-13.829	-14.095	-10.985	-11.171	-10.714	-12.515	-8.6215	-10.993	-16.209	-12.189	-6.5242	-12.523	-9.9875	-10.922	-12.499	-14.171	-12.8	-12.202	-17.844	-15.059	-12.383	-8.3368	-12.865	-10.347	-10.281	-13.858	-10.584	-8.484	-9.6871	-12.283	-10.14	-8.0088	-13.671	-13.375	-12.634	-14.064	-8.0898	-11.333	-11.297
-11.533	-13.677	-9.9997	-9.4942	-16.143	-10.98	-13.47	-11.922	-9.9419	-11.856	-13.427	-9.333	-10.411	-12.139	-8.1326	-16.397	-12.755	-12.939	-14.17	-10.203	-15.575	-9.7977	-11.453	-12.807	-12.758	-9.8821	-11.963	-15.054	-17.429	-10.257	-9.3072	-11.772	-12.407	-14.304	-6.4764	-13.028	-11.533	-8.4906	-9.7453	-8.6567	-11.388	-14.649	-14.319	-9.7251	-12.328	-12.758	-12.232	-10.16	-12.96	-15.243
-3.3608	-8.6514	-9.5247	-1.0059	-5.3818	-4.6706	-4.6017	1.6644	-9.0205	-4.753	-2.8734	-6.0421	-4.8004	-5.0052	-2.5412	-2.508	-4.0661	-0.023662	-1.3684	-8.8846	-5.4726	-5.7184	-3.6265	-5.3382	-4.0391	-7.3477	-7.0993	-3.8003	-7.0454	-4.2458	-6.2726	-10.667	-4.2759	-5.5107	-3.2631	-6.9212	-3.5509	-4.9726	-1.2716	-5.0608	-3.7137	-6.6472	-3.5307	-6.4519	-5.6585	-0.22445	-9.1229	-8.1088	-1.387	-6.25
6.7717	13.223	14.112	7.5294	7.7063	9.0968	6.6881	10.328	11.449	13.127	10.441	12.872	11.687	10.529	7.5127	5.6415	6.3307	8.9908	11.907	9.0028	8.8314	12.369	3.9966	11.795	7.6081	7.8037	11.845	10.334	9.4763	6.2444	12.737	11.099	12.079	10.372	7.1144	9.6422	9.657	9.3484	8.7018	5.6334	10.862	3.5433	7.4996	11.993	7.1724	12.497	8.3656	8.9967	7.9734	10.192
-4.3785	-2.7011	-6.8822	-11.049	-8.5761	-5.8519	-1.6539	-7.1022	-5.4101	-1.2332	-4.4503	-8.4092	-7.7256	-6.526	-5.8336	-2.6677	-2.8523	-5.8335	-7.8996	-11.869	-5.3983	-5.6769	-8.2048	-6.1635	-8.4069	-7.1064	-8.0267	-6.3018	-0.81044	-0.86604	-7.891	-7.2047	-5.6955	-12.408	-4.8123	-7.489	-5.2303	-5.6141	-3.6277	-5.7777	-7.009	-5.9631	-8.1349	-3.676	-2.7602	-4.4455	-6.3709	-3.1431	-4.3309	-7.5745
-6.6856	-5.9948	-7.9863	-6.8938	-9.066	-6.025	-7.1508	-5.015	-3.7861	-6.1419	-7.5942	-2.0741	-6.7456	-3.9084	-7.1761	-11.177	-8.971	-6.1534	-6.1978	-4.77	-4.9336	-0.75383	-5.838	-3.5953	-3.701	-6.8135	-5.0697	-8.6003	-3.2244	-5.1027	-3.197	-3.4823	-6.4096	-8.7429	-3.4441	-5.7905	-0.075284	-3.9983	-6.3077	-7.0671	-7.5302	-4.3182	-5.0422	-2.7653	-6.7999	-12.039	-1.9522	-1.7396	-4.5514	-3.2796
-4.1934	-6.5983	-4.2308	-6.8692	-3.9265	-6.1021	-3.3716	-1.6335	-1.5056	-6.7251	-3.8588	0.0095546	-4.2061	-3.9624	-0.89799	-0.044317	0.10059	-6.0372	-2.6627	0.32803	-4.4923	-6.0807	-6.343	0.22559	-1.2147	-0.70703	-7.1458	-4.0864	-2.6804	-6.5154	-1.4909	-5.6646	-4.847	-2.873	-2.2523	-1.9514	-3.0718	-5.5002	-5.8294	-4.5093	-4.55	-3.0188	-1.7199	-2.2886	-6.5938	-1.6325	-2.0623	-2.5928	-2.8633	-3.5492
7.0539	2.6025	6.7971	9.0193	2.0455	3.6537	5.4416	3.5157	3.2068	3.0675	4.9071	6.3451	7.4716	4.5473	4.2594	6.9875	2.3142	5.3241	6.3103	4.467	10.212	7.3297	7.9744	-3.3559	4.4939	2.58	4.4244	6.0736	3.8764	9.3051	6.8757	8.1184	3.8531	1.1482	7.8613	4.3228	7.7215	6.9497	1.7194	4.9065	3.7409	4.8345	4.4868	9.2711	-0.81989	6.3365	4.095	5.534	1.9693	6.4431
4.9001	10.418	7.9668	10.502	6.0384	4.1899	3.5348	14.81	9.8083	5.1329	11.985	6.7935	10.739	5.1872	7.4321	8.9311	10.873	9.3637	9.3638	7.8667	5.5651	8.399	6.7921	9.5934	11.994	9.3549	9.1539	7.8595	3.4208	8.5688	6.196	4.7806	12.455	7.9873	6.0366	7.0605	8.4146	9.9915	4.9166	7.7621	10.907	8.4758	5.8956	8.6778	9.2232	2.0946	6.9307	12.029	9.6615	8.1836
-0.51276	2.3286	-1.8206	0.65649	-0.84964	-3.6844	-5.9612	-1.1352	-4.4622	-4.2774	0.50667	-6.6009	-4.0522	-3.3732	-6.8515	-1.6502	-3.0406	-3.5565	2.0356	-1.6575	-4.162	-2.6583	-3.3023	-6.7489	-4.0671	0.31915	-3.5061	0.25286	-2.7271	-2.8185	-1.4235	-1.4911	-1.421	-4.9802	-5.0453	-3.963	-1.9054	-3.9124	-2.5109	-1.9826	0.0017727	-6.7964	-0.41326	-0.62885	-3.5692	-7.0896	-3.7066	-2.4599	-3.5613	0.96412
-15.653	-15.098	-16.826	-7.9304	-15.241	-10.143	-14.113	-10.036	-12.465	-12.005	-12.336	-13.325	-9.4968	-11.046	-9.0933	-9.3713	-15.751	-13.801	-14.644	-10.745	-14.503	-14.573	-14.343	-13.333	-8.5689	-14.872	-12.357	-13.047	-13.549	-9.6534	-12.519	-18.846	-6.1457	-12.5	-15.07	-17.468	-12.246	-14.29	-11.268	-13.734	-13.749	-17.381	-16.164	-10.538	-7.6926	-15.875	-13.337	-17.493	-13.595	-11.735
1.3867	0.43184	-2.1216	-0.10543	-3.2548	1.6841	-1.1556	-4.056	-0.22964	1.7254	1.875	5.8082	2.0224	-3.1787	1.3638	-3.668	-3.3192	0.65645	2.4579	-3.3188	-0.12293	-3.1132	0.79115	-0.73132	6.2299	5.7487	1.4047	-0.38505	-0.017238	-0.57594	3.5964	-0.65575	5.7362	1.4816	2.7835	-0.26665	-1.9102	5.6533	-0.16488	3.466	4.9496	3.9867	-4.959	4.4534	3.9729	-0.74539	0.064815	0.72977	3.1127	0.29575
-6.6143	-8.1894	-8.2785	-10.694	-13.012	-9.6926	-11.525	-8.5205	-14.197	-8.4398	-9.5481	-7.6904	-10.778	-10.344	-13.685	-9.8083	-14.336	-14.917	-8.2517	-13.689	-14.331	-11.909	-9.3181	-10.497	-10.691	-10.986	-12.106	-14.043	-15.012	-5.2372	-15.569	-8.1059	-10.824	-13.041	-9.2367	-8.6097	-7.5747	-11.076	-9.5577	-9.6288	-7.0742	-15.691	-10.312	-11.592	-8.8214	-10.269	-7.1849	-12.546	-12.637	-8.4711
7.3775	11.261	8.7265	8.9771	8.6724	13.689	8.047	5.5468	5.6512	13.954	11.012	10.095	9.4129	12.117	5.2081	9.0945	13.286	5.3429	6.9175	9.9636	6.9748	8.9352	9.3203	10.399	10.716	9.6054	11.502	11.448	8.0226	12.006	8.8123	13.76	7.4789	10.026	8.2303	5.3424	13.033	12.868	11.326	9.9794	9.1703	10.964	8.8414	7.3851	9.6211	13.716	12.22	12.722	9.2381	7.3038
-3.0945	-1.1433	1.1508	-0.41739	2.3207	-5.3774	-2.0574	0.044089	0.70567	1.6452	-1.7832	-5.3013	-3.0454	-4.0373	-4.423	-5.7643	-0.24904	-0.0079263	-5.0616	1.7672	0.1632	1.4789	-3.2162	0.3495	-2.0373	1.8041	-2.049	-5.159	1.2429	-4.4933	-5.0812	-1.3805	2.8651	1.4502	0.62834	-3.9109	2.7312	2.7799	-3.9653	-3.3853	1.1199	-2.0128	-2.8147	-0.91984	1.3349	-0.2992	-3.1408	-0.80873	-3.3845	2.8018
-15.542	-11.702	-13.828	-11.108	-13.558	-15.457	-12.188	-10.905	-11.29	-9.9744	-14.392	-11.86	-13.317	-15.681	-14.107	-12.739	-16.119	-9.0079	-14.786	-9.8193	-9.4464	-10.95	-15.2	-10.883	-14.161	-11.619	-14.993	-9.7574	-12.617	-10.954	-13.537	-12.062	-14.075	-11.06	-10.742	-14.683	-11.993	-11.022	-16.189	-13.512	-13.29	-12.696	-9.6823	-12.005	-13.157	-14.11	-8.9344	-15.104	-12.65	-8.0667
-9.9986	-7.9636	-5.25	-3.2208	-6.0677	-3.576	-0.61952	-10.453	-6.2868	-3.4939	-1.467	-9.5975	-7.1496	-1.8582	-4.237	-3.4597	-3.8885	-6.8493	-6.9783	-3.6575	-10.078	-8.8335	-6.7993	-3.6061	-4.8207	-3.0087	-5.0546	-2.8782	-5.2875	-4.2518	-1.8491	-0.89922	-6.2021	-1.9975	-5.6865	-10.547	-3.0082	-5.7669	-7.2669	0.85971	-5.5411	-2.5273	-6.2948	-0.98208	-3.6224	-4.6327	-4.6617	-8.2672	-0.081188	-5.0199
4.7304	-1.8454	-1.9249	2.8129	-0.15763	0.56826	-0.17361	0.033587	-0.61583	-2.098	-5.5242	2.7391	1.1996	3.4845	6.7649	-1.0986	-0.081537	1.1386	-2.7907	-1.7344	-2.6969	2.4361	0.24755	-4.896	1.0481	-0.16898	1.0146	1.8629	3.7679	2.4747	1.3639	1.1805	4.4971	2.367	-0.94146	0.71857	1.7418	3.8709	1.7497	0.32841	1.6834	1.1383	-2.2458	1.6387	0.42595	3.2039	-2.6375	-1.0225	-1.1787	-1.6687
-11.078	-12.268	-8.2314	-12.501	-11.826	-11.336	-12.177	-8.8948	-10.561	-10.942	-8.947	-13.187	-11.462	-7.9135	-12.105	-9.552	-8.3366	-10.191	-12.242	-11.77	-8.8633	-10.933	-10.004	-10.442	-11.55	-12.549	-12.635	-12.526	-11.954	-12.993	-13.922	-12.846	-14.658	-14.968	-11.635	-12.859	-14.236	-12.055	-17.097	-15.551	-10.99	-16.366	-14.286	-10.366	-11.925	-11.417	-10.316	-9.4034	-14.43	-15.854
-13.094	-13.509	-11.95	-10.451	-8.506	-13.571	-13.854	-6.8128	-15.622	-10.901	-11.893	-12.691	-11.108	-10.106	-6.6605	-11.64	-8.0033	-16.147	-11.229	-14.085	-12.14	-10.699	-11.884	-12.227	-9.8118	-14.149	-7.578	-10.234	-7.6435	-8.8986	-10.288	-9.8438	-10.28	-18.094	-12.303	-11.893	-12.226	-11.357	-11.351	-11.108	-8.7076	-16.003	-8.2006	-9.6405	-10.369	-11.737	-15.571	-11.934	-9.5103	-14.079
-3.1508	-3.4468	-5.9519	-7.3267	-4.6126	0.18465	-4.9952	-4.6601	-2.4338	-0.89894	-4.3262	0.99978	-6.4426	1.6872	-1.3864	-3.4809	-2.6102	0.6982	-4.8791	-3.0154	-8.8469	-10.165	-2.3125	0.21438	-3.2657	-3.8413	-1.018	-4.8305	-4.3801	-0.27515	-3.0141	-2.6101	-6.9832	-4.1474	-1.6914	0.68786	-0.20217	-0.55056	-6.6576	0.43031	-1.6947	-7.9458	-1.0416	-2.8729	-4.4297	-7.6747	-3.6975	0.82483	-4.4109	-3.5994
-12.211	-13.79	-9.3068	-13.394	-15.917	-10.866	-15.493	-11.489	-12.515	-10.981	-10.264	-11.785	-14.268	-11.741	-9.9557	-10.962	-10.809	-11.236	-8.5714	-12.016	-9.9597	-11.98	-13.447	-9.5044	-10.807	-7.5172	-12.883	-11.122	-10.549	-9.6796	-13.868	-10.14	-8.6919	-11.732	-12.928	-10.814	-11.51	-11.758	-7.8835	-16.955	-15.746	-11.46	-12.844	-12.486	-15.63	-11.588	-4.4199	-12.073	-18.352	-11.169
0.82911	3.7717	0.1083	2.3949	0.80345	0.68869	1.5802	-2.4254	3.1217	1.0377	-1.4756	-0.61876	3.6053	1.5363	1.1146	0.43968	-2.1565	-0.44482	1.3167	-0.12053	-2.138	-0.2775	0.33021	-0.41065	-3.1495	0.39829	-0.47926	1.9143	4.3881	0.88823	-0.94015	0.3612	-0.70016	-2.0512	2.036	1.0243	1.86	1.0901	1.572	-1.3944	-0.91351	4.1248	0.82803	1.9769	3.0205	-0.46568	4.6175	0.20815	-3.6478	0.15736
6.1762	10.739	8.6544	9.6738	4.399	6.4346	6.1691	11.691	1.6634	7.5082	4.7626	12.456	7.6415	6.1359	5.804	12.652	5.9363	5.8244	5.7399	4.3784	8.6666	5.3684	0.81883	9.254	7.9057	4.6986	1.6201	10.158	10.463	7.7923	8.7529	6.9925	4.5745	3.606	2.3423	3.1905	-1.0292	8.3357	6.1019	8.3602	5.3492	8.8174	6.6897	5.1417	6.0655	4.6236	2.1821	5.0496	8.7505	7.1867
-15.891	-12.644	-13.332	-13.561	-10.499	-19.006	-10.745	-19.013	-15.537	-18.191	-13.002	-15.224	-13.27	-13.739	-15.24	-16.495	-15.746	-14.678	-13.844	-15.862	-12.963	-13.188	-15.739	-15.196	-20.316	-14.463	-16.387	-19.751	-12.037	-12.206	-11.276	-12.525	-14.696	-14.076	-16.831	-12.302	-13.805	-14.842	-9.7157	-14.154	-14.559	-13.828	-18.333	-12.706	-12.204	-18.746	-12.639	-19.94	-16.426	-13.974
-16.933	-18.515	-13.708	-12.261	-16.014	-17.182	-12.022	-14.297	-16.494	-12.298	-13.307	-14.964	-17.433	-13.145	-14.911	-16.264	-15.44	-13.217	-14.11	-13.224	-13.042	-15.454	-18.13	-11.89	-11.392	-12.106	-13.082	-14.54	-17.457	-12.314	-14.789	-12.359	-11.972	-15.753	-16.477	-15.109	-14.783	-19.356	-12.114	-11.661	-11.587	-12.304	-15.724	-12.336	-14.858	-18.463	-14.787	-13.76	-16.363	-16.237
-2.9625	-7.1723	-8.8769	-3.2626	-2.3177	-8.6933	-4.2974	-5.074	-5.8283	-0.35638	-1.0334	-1.6608	0.95957	-5.4349	-3.5996	-2.8623	0.83504	-0.37298	-5.5843	-7.4494	-3.5945	-3.7735	-5.6397	-7.1983	-9.2923	-0.827	-0.68145	-8.4847	-3.1149	-1.6036	-0.75386	-6.2417	-1.8546	-2.939	-7.814	-4.5415	-5.2377	-2.7406	-6.5799	-6.5974	-3.8857	-9.7245	-3.8225	0.67715	-1.0799	-7.4293	-9.0678	-8.6677	-2.7863	-3.8489
-18.14	-10.683	-19.046	-15.3	-14.229	-13.1	-10.832	-15.107	-13.257	-18.134	-16.68	-13.22	-16.454	-11.152	-15.484	-13.697	-11.899	-14.943	-12.248	-10.199	-11.632	-13.341	-13.588	-13.648	-12.88	-9.2808	-17.692	-18.382	-10.392	-17.841	-15.698	-16.406	-8.6424	-10.792	-9.491	-13.38	-13.046	-18.914	-10.692	-19.84	-11.841	-19.225	-10.746	-14.526	-13.564	-14.656	-18.531	-11.99	-12.399	-10.674
-0.97229	-0.91932	-3.9755	-0.8098	-0.9762	-0.47664	0.73967	-3.7534	0.70487	-5.0782	-0.069143	0.045806	-1.1769	-4.1115	0.53728	-4.2137	0.37988	0.54376	-0.24991	-0.97008	-1.1341	-0.73891	-0.44817	-4.4632	-0.42854	-4.5609	-5.159	-0.94797	-3.0749	-2.2579	3.811	-0.93324	-1.0885	1.341	-3.1829	-4.6095	4.8375	-2.5017	2.3587	2.9631	0.21706	-0.50097	-2.6244	0.089349	0.37585	-4.4535	-1.8013	-2.8047	-2.7429	0.18008
-1.6919	-0.18756	-1.5181	1.8271	-2.5262	2.7597	2.4889	-3.2414	1.6968	0.97585	-5.4915	-1.6927	-3.7681	-0.50066	-4.0962	0.66071	-2.6497	0.85455	-2.4582	-6.8859	-2.4758	-5.8098	2.0109	-0.40685	4.1907	-4.3284	-5.9142	-2.1283	-8.6163	-2.6054	-4.6767	3.5326	-2.9992	1.8205	-3.389	-1.9601	-2.2976	-3.373	-0.51141	-9.3045	-2.1503	-0.33966	0.76292	-1.5578	2.9654	3.6886	-0.44184	-5.0193	-1.9571	1.0943
-6.4835	0.65026	-3.9007	0.25089	-2.9958	-6.4073	-4.8881	0.58922	-0.1352	-4.2401	-2.5529	-0.56455	0.064914	-5.9564	0.039335	-0.77513	-4.5308	0.0056402	-0.43054	2.073	-4.5091	-1.6914	4.0741	-7.0466	-4.9704	-1.9249	-3.184	-4.1297	-1.6149	-0.71687	-5.973	-2.8975	-0.51496	-0.97677	-3.7948	-1.5422	-0.86894	2.8144	-2.4671	-1.1801	0.48364	-2.8096	4.1684	-2.1318	1.4425	2.4749	-0.69838	5.2762	-4.2241	-3.2456
-3.6315	-2.8382	-5.3351	-2.1714	-7.2148	-8.297	-11.741	-4.4001	-5.7853	-5.694	-2.9834	-6.7288	-8.3917	-6.7059	-5.2548	-4.3854	-5.4219	-6.0415	-4.2812	-7.6479	-5.3148	-6.818	-6.5297	-9.6822	-6.5217	-6.7772	-5.5769	-5.378	-8.0631	-4.6882	-1.6055	-7.386	-3.1437	-3.8996	-5.6244	-3.3356	-3.8884	-5.5497	-10.266	-6.0722	-8.5694	-6.72	-6.1274	-5.4326	0.22899	-3.9941	-4.0796	-2.7674	-6.88	-6.9814
1.0098	0.87448	-4.7779	1.5066	-1.6578	0.35716	2.6683	0.92327	1.4139	-3.5032	-0.38767	-1.3208	-0.87844	-1.2891	1.2381	-1.7166	3.4179	0.27808	-1.4264	-1.7351	-0.86096	-1.29	-0.56442	-2.0337	3.5635	-1.5374	-1.086	-6.0756	-3.0419	-1.2867	-0.3308	-3.3512	1.5544	-1.4842	-0.13531	0.50116	-0.020425	-3.2309	1.6785	1.9154	-0.11391	0.7266	-2.6284	-1.9538	-0.56503	3.3663	-0.89691	0.02327	1.2427	-4.0773
6.0415	4.2817	-2.7011	3.3972	2.2668	-0.80474	-1.7174	0.77896	2.7265	2.4012	1.0824	-2.538	-4.8121	3.4741	4.2173	-1.654	3.6805	3.4596	-1.585	1.8075	0.43863	-1.6802	-3.4412	1.1552	2.7064	-1.8843	-2.9787	3.1714	1.7368	7.0349	-1.005	1.5051	0.82266	-1.0612	1.5613	-1.1255	2.3945	2.8081	-2.0004	3.8636	-1.0432	1.1189	1.7375	-0.53531	-1.3649	0.3401	-5.0905	3.013	1.4464	3.2564
-0.2655	0.36674	-0.34486	0.30834	0.17183	-1.5712	3.716	3.963	2.0697	-0.35258	2.2337	-5.7632	0.11526	-0.71832	2.2778	0.71596	-2.4851	-0.35419	0.61976	-4.4517	1.4198	2.6157	-2.9897	2.7023	-0.59041	1.5518	-1.7437	-1.1538	-0.75572	1.6829	1.4235	-5.5242	5.1739	-1.302	0.02842	-7.0806	2.9558	-2.2537	-2.895	-2.2106	-3.4566	0.16383	-3.4454	6.2026	5.8219	-1.741	0.56819	-5.1485	2.7697	1.8977
0.60774	-1.3806	-2.7202	0.085392	-6.2417	0.14889	-1.2871	-4.1797	-2.8807	-2.8927	-4.2324	-2.0871	0.045588	-4.664	-1.5809	-2.9277	-4.347	0.67106	-0.24367	-3.0768	0.66285	-5.6623	-1.748	0.18164	-6.868	-5.8094	-2.5605	-0.25053	-0.96995	-1.9096	0.93163	2.9364	-4.1643	-1.7099	-2.9558	0.24598	-3.6345	-6.6063	-0.30513	-3.378	-4.4085	-6.0901	2.2295	-2.3707	-3.1869	-2.2942	-2.5906	3.3606	-4.1996	-4.2608
-9.8454	-13.032	-6.9815	-13.029	-12.319	-12.277	-7.9116	-11.329	-11.419	-10.457	-12.888	-3.0777	-9.3267	-8.7822	-6.1597	-12.427	-13.281	-10.378	-13.341	-11.799	-12.029	-12.633	-10.428	-12.627	-5.082	-14.185	-11.978	-13.237	-14.092	-6.5471	-7.4161	-10.896	-9.0371	-13.138	-8.1779	-14.284	-11.03	-14.904	-11.692	-8.3306	-12.181	-12.643	-12	-11.198	-13.399	-13.029	-7.9053	-9.2518	-11.789	-14.839
-6.4167	-4.6669	-10.133	-15.179	-14.43	-9.1211	-4.5778	-8.2351	-9.8315	-13.058	-6.5656	-9.1178	-6.8803	-8.0741	-6.9023	-6.1225	-8.9487	-6.5326	-9.1396	-9.4293	-10.147	-10.977	-10.578	-12.945	-8.6708	-8.4041	-13.059	-11.025	-5.351	-8.185	-10.86	-6.7062	-13.267	-9.0273	-9.9979	-9.0554	-10.581	-13.508	-7.6918	-11.965	-10.883	-10.282	-7.8544	-11.971	-11.429	-6.029	-7.8443	-12.989	-12.756	-2.9066
-8.3828	-7.0767	-5.8964	-8.3723	-5.0255	-7.5827	-13.372	-13.199	-12.653	-11.464	-9.7613	-12.293	-9.3332	-12.451	-10.004	-10.363	-10.342	-8.3261	-8.268	-11.745	-8.1748	-9.5756	-12.371	-12.811	-12.222	-13.253	-9.645	-6.5748	-9.4664	-14.339	-7.0499	-11.391	-12.638	-11.97	-12.046	-11.011	-9.3302	-10.047	-8.9816	-10.365	-12.928	-8.4667	-13.534	-7.9899	-5.9009	-9.8465	-12.75	-9.1578	-10.796	-11.68
-8.7129	-11.23	-12.203	-18.079	-13.254	-11.891	-13.866	-10.25	-15.042	-13.38	-10.265	-17.053	-14.8	-17.65	-7.9055	-12.116	-14.161	-15.338	-19.156	-11.977	-15.623	-15.464	-11.057	-13.308	-15.178	-15.087	-12.787	-13.713	-16.523	-13.133	-11.378	-12.555	-11.154	-16.03	-13.763	-10.391	-13.763	-15.984	-13.235	-13.263	-16.364	-15.709	-19.352	-16.139	-13.883	-15.257	-11.753	-10.789	-13.513	-15.439
-5.3158	-5.4707	-3.9272	-2.3154	-3.9315	-5.9931	-3.0187	-3.8929	-5.4107	-1.1105	-3.2833	-4.3158	-5.4675	-3.51	-4.8158	-2.5688	-5.8001	-3.9007	-4.952	-8.9681	-5.206	-4.029	-7.2033	-0.53639	-6.1654	-5.0102	-3.5867	-2.7104	-3.5164	-9.3075	-5.717	0.36586	-2.2838	0.49468	-4.9193	-3.9168	-5.681	-2.4345	-6.3921	-3.2916	-4.9104	-6.3777	-3.5543	0.57963	-3.2171	0.66568	-4.8042	-3.2122	-6.1374	-3.5939
-9.9123	-5.049	-8.6241	-10.034	-4.1048	-2.0943	-7.8037	-9.0261	-4.5508	-6.3408	-3.5109	-8.1513	-4.3914	-5.169	-4.4374	0.39078	-8.7117	-3.2369	-10.332	-10.868	2.2371	0.34425	-6.4131	-6.3009	-6.018	-6.442	-6.7695	-2.1152	-8.0827	-5.0745	-5.3475	-2.9572	-3.5457	-5.2356	-3.0762	-2.8509	-1.3442	-7.7436	-5.8822	-5.1505	-7.1426	-7.1914	-11.751	-8.2284	-8.4878	-5.3492	-6.4628	-4.224	-5.8403	-4.3223
-13.213	-10.931	-11.702	-10.621	-7.8086	-7.0143	-12.432	-9.9927	-6.1346	-9.9235	-10.522	-13.497	-6.4939	-3.1357	-7.5098	-5.2775	-7.6064	-8.8226	-13.9	-10.774	-11.189	-6.5374	-10.207	-9.7677	-9.587	-14.486	-9.1412	-12.648	-16.494	-10.01	-7.2322	-9.531	-10.77	-12.18	-13.759	-7.7532	-8.8584	-6.6254	-11.937	-12.097	-10.043	-15.808	-11.645	-7.4659	-12.355	-11.367	-7.4551	-12.516	-10.792	-12.903
-2.6393	1.3873	-7.1627	-2.7291	-5.0561	3.6125	0.95639	-1.5378	2.679	-1.576	2.9052	0.36048	2.3815	1.7941	-2.1164	0.98079	-5.9162	-3.8902	-1.4636	0.1344	0.16123	0.11375	-5.2299	-2.212	1.3542	2.0222	1.3989	-5.6022	1.0931	-5.0963	-0.84117	-5.4942	-3.2781	-1.081	1.2166	0.4345	0.60376	-0.020265	-4.7748	-2.5297	2.8358	-1.5957	-4.0133	0.43866	-3.7964	-4.0079	2.4492	-4.2028	-5.143	-1.9486
-15.182	-9.7708	-14.886	-11.902	-13.315	-10.876	-12.454	-11.13	-9.8888	-10.203	-8.8804	-11.468	-15.434	-12.623	-9.6947	-10.55	-9.5066	-9.2678	-17.391	-13.396	-14.12	-13.422	-12.412	-6.6204	-12.315	-13.532	-12.521	-10.626	-8.2033	-13.904	-14.366	-9.7063	-8.3855	-12.893	-12.832	-11.183	-13.577	-13.329	-14.959	-14.226	-16.149	-18.245	-11.163	-14.671	-15.132	-8.7261	-13.642	-12.771	-13.764	-7.0717
-8.0625	-10.219	-12.347	-12.848	-9.6763	-9.7826	-16.36	-11.691	-14.021	-18.648	-10.571	-16.107	-10.969	-12.617	-10.458	-11.568	-6.8137	-6.9324	-11.924	-10.734	-11.856	-8.9651	-10.165	-11.249	-8.1309	-5.7597	-10.053	-10.059	-10.297	-10.728	-10.34	-11.598	-10.07	-11.073	-7.0722	-5.5003	-6.7317	-14.145	-8.7092	-14.007	-6.9557	-6.0778	-9.483	-11.479	-10.015	-9.3497	-6.7446	-12.592	-15.748	-10.019
-2.6309	-1.0205	-5.0452	-0.1884	-0.69397	-3.3838	-1.8559	-1.5811	-2.9938	-2.6043	-4.4698	-6.5107	-0.67916	1.4084	-3.3925	-0.76438	-1.8154	-6.8832	-5.0945	-2.3859	-6.1268	-3.6843	2.9162	-3.0505	-3.2826	-7.5228	1.1173	2.4404	-1.1703	2.8902	-6.8809	-3.3645	-1.7804	-7.5849	-0.88696	-6.5822	-1.7303	-4.6858	-2.8197	1.5609	1.5968	0.84513	-1.1271	-0.39306	-0.85466	-6.3288	-2.0439	-1.2045	-5.804	0.78905
-4.1885	1.8022	-4.323	0.085215	-4.6065	-6.5836	-3.4468	1.8249	3.0522	-1.242	1.5834	-1.625	0.89179	1.2238	-3.2919	0.20868	-0.80792	1.3611	-0.86604	0.6776	2.1384	2.0978	-2.8312	-3.2579	-2.2214	-5.1157	0.02848	3.5511	2.7379	-1.7682	-0.49305	-3.6015	-2.4596	2.7944	7.8266	-2.3913	1.4822	4.6191	1.2418	-1.6885	0.77882	-1.0247	-0.50259	-1.3877	3.0071	-2.3256	0.36576	-4.7748	1.033	-3.0884
-11.824	-11.667	-15.584	-9.3047	-15.782	-8.4401	-11.136	-11.97	-10.435	-12.413	-11.973	-12.382	-9.0797	-9.947	-7.0753	-13.358	-9.9418	-13.824	-13.891	-16.518	-17.29	-10.867	-13.366	-12.95	-17.702	-15.924	-11.957	-11.673	-12.277	-16.34	-19.289	-9.5725	-15.158	-10.908	-14.071	-14.52	-15.796	-13.76	-11.221	-16.744	-12.981	-10.887	-9.5176	-14.909	-17.203	-8.4741	-8.8491	-9.4208	-12.127	-10.992
-14.803	-13.034	-14.483	-11.595	-8.855	-11.236	-11.48	-16.554	-11.966	-16.42	-15.211	-12.597	-10.056	-12.724	-12.673	-14.704	-15.132	-13.054	-14.535	-9.0717	-15.605	-11.239	-13.202	-14.498	-8.7445	-11.793	-12.268	-10.055	-9.1322	-14.633	-10.803	-13.173	-13.442	-14.718	-10.112	-9.8492	-11.345	-13.894	-16.727	-16.573	-15.229	-9.5489	-8.8986	-14.739	-9.2118	-15.585	-12.84	-12.019	-9.9516	-10.559
-9.4646	-10.983	-11.584	-7.2451	-11.986	-11.598	-8.4818	-8.934	-10.605	-11.207	-14.116	-17.212	-10.142	-11.548	-11.689	-13.428	-5.6713	-16.236	-8.9489	-11.072	-14.745	-16.185	-12.363	-13.73	-12.922	-12.399	-12.351	-10.198	-7.1635	-10.518	-8.266	-9.1649	-10.929	-11.588	-10.092	-8.5079	-12.48	-7.9804	-8.4806	-13.829	-15.344	-8.5552	-12.221	-11.006	-14.575	-14.967	-12.554	-13.811	-11.92	-12.795
-0.81156	-2.3196	-2.8496	-2.1088	-3.8454	-3.8512	-3.7788	-1.6271	-6.6326	-4.2755	-2.3501	-3.2507	-3.6592	-2.1428	-1.3167	-3.9999	0.59486	-4.6224	0.50272	1.7646	-3.624	-5.4081	-7.457	-3.4424	-5.3004	-6.6832	-2.0888	-5.5921	-4.8805	0.98462	-5.9562	-7.2824	-0.92535	-1.1509	0.91584	-6.7457	-1.9848	-1.8103	-4.2366	-3.4438	-5.7528	-4.6118	-3.6815	-2.9675	-6.6932	-7.1341	1.0067	3.0117	-3.3679	0.018865
-3.3368	-4.6392	-3.6318	-2.912	-3.597	-5.3507	-2.5733	-1.9518	-5.5626	-5.8778	-6.6182	-1.526	-2.4609	-3.3434	-4.2785	-1.9995	-5.0175	-8.4026	-6.6566	-0.17641	-6.4223	-2.6793	-3.5434	-5.4791	-2.4682	-6.0189	-0.5862	-2.767	-6.0343	-0.10578	-0.26695	-4.8425	-6.6274	-2.2611	-6.9116	-5.9271	-3.8306	-3.0306	-3.6714	-4.5976	-2.992	-3.3051	-4.7052	-2.795	-7.3637	-5.678	-5.1283	-6.7597	-4.5537	-4.0838
2.2833	4.8606	-1.1881	-0.24956	1.1482	4.4551	2.3343	-0.76644	2.7438	1.3009	2.5687	5.4398	2.8401	3.9613	0.50135	-0.092839	-1.9464	0.88863	2.272	0.43474	2.7427	1.3425	-1.4489	6.1213	1.9898	1.057	-2.595	2.1849	-1.5457	2.1862	-0.54815	-0.90537	-1.7153	-0.055275	1.4023	2.7173	4.8785	1.5414	-1.3291	0.56494	5.1109	3.4738	2.2098	-0.086574	-0.030969	-3.3813	-0.84316	-0.85586	7.7808	-0.43273
5.4259	7.2917	10.323	4.2476	2.744	3.8978	1.0715	2.0624	5.7076	6.7071	5.9592	0.57519	9.6197	5.2981	3.5373	5.2331	4.1249	6.3099	5.7318	2.8724	6.3922	5.4469	9.6346	2.8317	-1.0545	-0.85823	6.7263	7.5989	4.656	5.3846	1.8547	8.6738	9.1631	5.1461	7.2663	2.5323	5.3923	5.1749	5.2538	3.8735	5.7584	7.6113	5.0024	5.0416	1.0937	3.0838	3.9367	4.6426	7.2713	6.7045
-12.296	-14.639	-11.032	-12.747	-12.095	-10.421	-13.752	-12.521	-12.71	-13.5	-12	-11.599	-11.159	-10.97	-9.6025	-9.4387	-9.5501	-10.011	-12.833	-8.9038	-12.414	-13.639	-15.253	-9.3479	-11.766	-10.446	-11.593	-14.88	-12.255	-16.238	-13.888	-5.5688	-8.9713	-15.78	-6.8463	-11.525	-9.9755	-9.5868	-14.198	-10.285	-14.234	-13.499	-15.198	-14.821	-9.3495	-12.559	-10.432	-12.68	-14.058	-6.6052
-3.7156	-4.2329	-1.2028	-3.9597	-0.70695	3.8828	1.4636	-4.2669	-1.4893	-1.1407	-0.68628	1.2872	-4.8292	2.5317	1.8652	-1.7163	0.47141	-5.6463	-4.4642	-0.91652	-5.2903	-0.57692	-2.5577	-3.9404	1.1387	-1.8778	-3.7146	-5.9822	1.9671	-1.5338	-4.6129	-6.0451	0.36675	-6.0937	-6.8192	0.17344	-2.1207	-0.12342	-1.6916	-3.0295	-3.0824	-5.5882	1.2729	-3.5314	-8.4603	-2.6786	-3.2779	0.99263	-2.7631	1.0348
-1.2986	-0.7027	-3.3899	-4.4591	-2.0906	-2.4159	-4.545	-2.9267	-4.4169	-0.1828	-0.86244	-1.0524	-2.152	-3.6753	-3.5176	-0.16871	-2.9611	-6.3904	-5.0143	0.88683	-5.0018	-3.8515	-3.2483	-10.162	-0.37297	-2.3358	0.87067	-3.9403	-7.6796	-6.4979	0.049563	-1.9796	-1.2896	-3.416	-8.4843	-0.18072	-4.9683	0.40146	-1.9566	-0.72449	1.1942	-7.6875	-2.6118	-3.875	-1.3496	-3.9195	-2.0488	-0.19551	-0.74347	-2.6287
-2.8467	-2.7591	-4.1559	-0.88762	-2.9527	-3.4351	-7.0051	-1.3077	-8.3955	-2.1956	-1.6334	2.2698	-6.4234	-4.3483	-4.8461	-2.0477	-5.2976	-8.1026	-7.8935	-6.0918	-7.0755	-5.5195	-3.0477	-3.2009	-5.9011	-2.5409	-0.28365	-6.1475	-4.1825	-3.4226	0.56559	-4.5179	-3.2004	-2.7888	-6.0614	-0.96311	-1.1837	-2.2506	-4.6867	-4.3259	0.318	-8.2808	-7.814	3.0496	-4.1616	-1.0624	-7.8904	-1.388	-1.2978	-7.4654
-12.525	-4.4873	-5.4406	-9.7516	-6.5616	-9.6315	-6.7237	-5.0801	-5.0351	-5.5567	-7.7014	-7.7366	-7.15	-10.023	-9.6685	-7.097	-7.4414	-11.734	-7.3663	-7.0665	-5.2348	-7.9408	-3.8702	-8.7752	-3.0319	-8.839	-8.0045	-8.8668	-9.4015	-7.4627	-9.4214	-5.9869	-6.2287	-7.3847	-12.251	-8.244	-11.492	-13.147	-4.7207	-8.8785	-10.446	-9.8531	-3.7159	-5.4666	-8.7549	-8.4877	-7.1138	-9.4494	-8.3737	-6.7539
1.5365	2.6711	0.82182	-0.96991	-4.0584	-2.6619	1.4289	-1.7012	-1.3416	-0.49533	3.1292	-0.29136	2.6737	-2.3239	-3.5152	-0.098088	-0.26089	-3.2922	-2.6343	3.8511	3.996	-2.2606	-7.6432	-5.3243	1.8244	2.5929	0.31705	2.7541	-0.46677	-1.7475	-3.3494	1.1081	-0.13144	2.5077	-0.45597	-1.4486	-4.4389	0.34465	-5.1442	3.9906	-1.5566	-0.56564	-0.71769	2.5512	-2.9467	-4.2209	-2.8786	5.081	-0.58745	0.30028
-15.226	-9.1714	-12.669	-13.847	-12.927	-14.335	-8.7643	-13.624	-8.7383	-7.0001	-15.152	-11.341	-12.755	-16.72	-14.578	-12.693	-6.476	-9.8912	-8.3806	-12.941	-10.224	-13.88	-12.197	-9.813	-9.0004	-12.61	-12.876	-10.319	-13.248	-14.629	-11.45	-10.471	-13.502	-11.878	-10.579	-8.0506	-11.763	-10.137	-13.146	-16.872	-12.13	-14.791	-9.5944	-11.722	-10.115	-11.709	-15.143	-13.136	-8.9232	-12.557
-6.5959	-12.687	-6.3329	-7.9247	-5.3818	-11.271	-11.634	-6.7986	-9.4574	-9.5837	-10.911	-10.979	-8.8086	-7.8358	-8.636	-6.9869	-8.3799	-11.433	-12.944	-6.9043	-7.9498	-8.4199	-6.9924	-9.9068	-14.064	-10.709	-7.3063	-8.2366	-6.729	-9.4574	-10.725	-8.2579	-6.5326	-9.0967	-11.492	-9.6985	-6.972	-4.9378	-6.0714	-8.5521	-9.1743	-9.8586	-7.9561	-4.7578	-9.4552	-11.431	-9.657	-6.4985	-12.036	-5.0682
-0.20556	1.8771	0.60133	0.69571	0.28028	-1.1449	2.9932	3.0553	2.3426	-0.81179	2.9494	3.1039	0.34048	0.46563	0.8555	0.48187	0.61308	0.62698	1.8301	4.8948	2.8982	3.1982	3.6285	-0.25508	5.5036	-0.29335	2.9721	5.912	1.6489	1.1644	2.2706	6.2076	4.9541	0.94745	3.4116	2.8205	3.2277	5.5855	0.23825	4.9111	4.2971	-1.3583	6.2977	3.3271	2.873	6.3551	1.8487	4.9846	-1.1798	2.1832
-7.6636	0.080162	-0.41873	3.2739	-3.6196	5.0998	2.9768	2.7831	1.0909	2.2634	0.37744	-1.1151	4.2018	-6.0126	1.7194	0.88243	-1.633	2.0818	0.73917	4.5998	-3.1441	0.83258	0.32701	2.9297	-0.95821	-0.60709	-1.2801	2.2716	1.2899	-0.2357	1.5687	-2.3602	3.3382	0.54152	1.0299	2.5539	-2.158	-4.5456	-2.7641	-0.1761	1.3712	-1.7681	0.78207	-2.8385	0.19062	0.89176	3.7902	-3.2006	1.3961	1.9968
-5.0598	-5.8975	-8.7747	0.13441	-0.58373	-2.2099	-5.5721	-2.5434	-1.8778	-8.6207	2.319	-1.5468	-1.7759	-4.9958	-2.6526	-1.7286	-6.3857	-3.2845	-6.7081	0.46649	-2.6063	-4.1372	-3.7257	-4.0537	-6.3631	-4.9631	-1.0004	-2.0897	-4.9516	-0.80803	-3.3758	-4.0054	-2.6688	-8.7757	-5.2372	-1.3189	-7.598	-0.9192	-1.1105	1.4257	-2.4168	-6.2964	-3.1142	-6.5741	-2.7224	-1.1235	-6.9298	-3.4963	-2.5553	-2.5052
5.0283	7.4208	12.227	10.188	7.592	7.4598	1.7749	6.5101	5.1327	8.9104	5.435	6.6825	6.4888	5.0747	7.2792	13.452	10.108	6.5014	8.5798	6.6118	6.4239	7.3855	3.3759	7.0107	4.7078	8.1315	4.7226	2.9492	7.5454	5.1752	5.3026	3.4691	1.435	7.8009	8.9332	9.9493	8.7398	9.7119	4.8039	8.857	8.6549	4.8851	9.3051	3.4435	6.5955	6.2594	4.0894	8.3131	5.1245	8.4426
-2.1542	-1.708	-8.953	-2.2309	-3.3992	-7.3482	-7.4738	-5.0806	-3.2388	-4.535	-6.1207	-9.7352	-3.8291	-7.926	-5.4022	-8.0194	-6.8425	-1.4458	-1.3711	-1.2655	-5.4195	-3.0708	-2.5836	-4.5312	-4.2154	-2.7676	-3.1688	-2.4886	-4.5946	-6.1666	-0.45284	-3.3525	-4.3762	-6.6576	-3.6792	-1.6066	-8.7647	-7.5727	-3.8817	-6.5006	-3.5898	-4.4076	-4.6188	-7.148	-6.8665	-2.8573	0.18701	-6.7964	-3.7583	-5.6598
0.84666	-1.5031	-5.402	0.83025	-0.61231	1.1128	1.8674	-2.9781	-3.0657	-1.2498	3.8938	-5.4769	-1.7399	0.87679	-0.37708	-0.35877	0.54176	-3.4892	-3.1331	-4.3394	3.7364	-3.6458	-0.36839	-1.7958	6.3981	-2.7954	0.11048	-1.2364	-1.7039	0.31548	-2.4492	4.756	-1.484	0.81636	0.065566	-1.7174	2.281	-3.8962	-0.64894	-2.7975	1.4668	-1.2841	0.31352	-4.1141	0.18419	-1.5281	-3.1103	0.29041	3.4239	-5.453
-5.626	-1.6397	-11.212	-9.1829	-7.2677	-10.355	-5.3872	-9.673	-8.1471	-9.6869	-7.8544	-8.7061	-7.0682	-11.714	-8.6825	-7.0099	-10.424	-13.019	-11.871	-11.929	-9.9161	-5.6371	-8.0544	-1.246	-7.9057	-8.4564	-10.88	-10.283	-6.5484	-7.7575	-10.283	-4.7873	-7.0268	-13.343	-5.3202	-6.3332	-4.6356	-7.7317	-8.2002	-11.603	-10.369	-12.383	-7.1644	-6.2297	-5.0928	-9.7975	-8.6297	-9.0056	-7.0028	-5.4096
0.44433	1.1707	-2.2697	3.2523	2.6275	2.9113	3.916	0.52305	-0.77839	-0.184	4.0472	1.1495	1.404	0.94191	6.3133	2.1485	6.3949	2.7554	-2.9051	2.7713	-2.39	3.005	2.2417	1.4351	5.5446	3.0933	-2.8567	-0.38968	-2.598	2.2117	1.3475	-3.1368	-3.3608	-1.5227	1.5866	0.57542	-1.9557	1.2274	0.73761	1.9803	3.4965	-2.8192	1.6532	-1.0069	3.3802	2.6269	2.7896	4.365	1.1365	2.4856
-10.464	-7.2196	-9.331	-10.178	-4.5815	-4.2909	-5.6477	-7.0501	-9.3435	-7.2124	-5.5825	-6.3052	-3.0399	-1.9191	-4.3325	-0.68351	-2.8631	-4.9175	-5.0089	-3.3509	-5.0211	-9.2346	-5.2619	-9.4567	0.43534	-7.895	-4.2934	-8.6387	-5.4218	-6.1434	-7.1423	-7.2802	-5.1405	-5.0186	-12.92	-6.4571	-4.7106	-3.9599	-4.9197	-8.4721	-1.0461	-8.0005	-3.7747	-3.9325	-3.8421	-6.7247	-9.5906	-5.2651	-4.2477	-7.6998
1.1864	2.4053	-2.6744	1.3153	-0.24674	-1.5298	3.0782	5.1396	2.0268	5.7278	-1.7509	5.5332	8.6251	3.5926	3.1407	3.5208	5.9557	3.4417	5.4546	2.2907	2.1487	3.1881	5.0664	1.5768	2.8226	0.50254	4.8122	2.094	5.9866	2.5853	4.8035	2.8349	-0.43115	2.6554	7.1161	3.1018	5.6889	0.83935	2.3563	0.93233	7.0026	6.9383	4.4496	3.9846	2.687	3.5	1.9834	4.6923	0.92083	3.6869
-11.071	-18.512	-17.305	-13.904	-14.865	-14.524	-13.137	-13.968	-12.654	-15.933	-7.2437	-20.204	-14.459	-10.328	-11.812	-17.262	-16.377	-15.878	-14.33	-13.112	-15.384	-10.835	-10.567	-12.478	-16.434	-14.635	-13.396	-17.047	-12.416	-20.781	-15.354	-14.028	-13.27	-13.397	-13.447	-9.5975	-15.699	-13.472	-13.07	-13.442	-16.446	-14.222	-10.84	-14.039	-18.997	-17.181	-17.724	-12.28	-14.287	-12.775
-4.0047	-3.9219	-4.0805	-1.3286	-0.48151	-2.1264	-4.0434	-3.7417	-2.8329	-3.0762	-1.7737	-1.6372	-0.7601	-0.12563	-0.90961	-1.0219	1.0108	-6.5065	-2.4323	-4.2154	-2.5701	-8.0987	-2.0239	-5.0644	-2.5064	-1.1943	1.3366	-4.6976	-2.254	-3.5727	-2.2788	1.3291	-5.6979	3.6599	-4.4236	-0.36472	-0.37672	-5.1002	-3.7028	-1.9296	-0.91368	-0.90913	-1.5613	-2.9159	-2.3544	0.013595	-3.4119	-5.7862	-3.7041	1.3121
-4.451	-2.9307	-1.235	-3.7058	-5.2961	-3.4042	-6.2668	1.6404	-3.1618	-2.1157	-3.9321	-3.6905	-5.8368	-3.2874	-3.1421	0.53695	-2.5792	-0.37986	-9.0356	-3.4572	-5.6692	-1.7656	-1.9463	-1.4486	-4.6568	-1.5934	-4.4656	-0.94039	-4.7621	-3.3721	-6.0609	-2.8321	-6.9862	-0.24432	-0.6152	-5.4716	-5.9419	-8.899	-2.9938	-1.1085	-5.3688	-6.2418	-4.389	1.8233	-1.3815	-6.936	-2.8507	-5.0661	-2.8765	-0.90411
8.894	9.2629	8.7997	9.4258	10.245	8.3311	12.555	7.8331	10.314	9.1848	10.068	6.1998	7.401	8.4369	9.6841	6.9682	4.2126	8.0178	13.565	11.715	6.7598	8.0075	9.5908	9.1633	10.776	9.5027	9.5009	10.109	6.3535	7.0858	6.7882	12.563	8.6693	13.948	11.741	11.11	5.4895	10.328	8.7142	11.958	5.7301	7.4187	8.7718	8.1385	12.882	6.6728	12.727	6.9954	7.519	6.013
-11.183	-9.8381	-12.03	-4.7935	-6.3499	-5.7513	-12.019	-11.536	-13.023	-6.7161	-8.3304	-7.7105	-11.22	-6.0367	-9.4232	-7.7476	-10.978	-8.9874	-10.534	-9.7872	-8.3539	-9.7319	-13.415	-12.494	-8.9505	-13.187	-10.456	-8.701	-11.232	-8.3004	-7.008	-10.426	-10.795	-13.378	-9.7892	-10.162	-16.973	-11.184	-10.207	-12.176	-9.835	-11.609	-12.112	-12.965	-12.306	-14.146	-9.1311	-10.156	-12.227	-13.037
-10.459	-15.618	-17.109	-14.437	-17.102	-13.852	-15.773	-11.91	-13.562	-9.736	-17.813	-13.676	-16.183	-13.477	-15.134	-13.563	-13.175	-11.553	-16.391	-15.273	-11.976	-15.664	-16.178	-13.315	-15.048	-15.015	-11.258	-12.89	-14.04	-11.778	-18.35	-10.675	-13.19	-11.17	-12.33	-13.247	-12.372	-12.159	-17.083	-11.441	-15.869	-13.87	-19.805	-16.515	-16.558	-10.406	-14.693	-14.762	-13.715	-12.669
1.2495	0.41446	-6.8426	-0.88999	-1.9045	-0.3783	-2.0807	0.33839	0.037452	-3.0517	-4.8167	0.72931	3.0355	-2.5886	-1.4314	-2.1264	-0.39675	-1.3959	-1.7037	-2.1786	0.3603	1.7433	-3.3932	1.1011	-1.2869	0.022565	-4.6356	-1.0689	-0.97237	1.2767	2.4967	1.8264	-0.12387	-7.3815	-3.0966	-2.8127	0.00062597	-1.7532	-3.5257	-1.1848	-3.2185	-0.23369	-2.2401	-2.0944	-1.0324	-2.4194	-1.7065	-1.3919	-0.65875	-2.8671
-14.244	-14.489	-13.568	-14.213	-11.223	-8.596	-11.298	-14.669	-11.376	-12.326	-11.749	-11.318	-9.0584	-12.449	-12.395	-10.17	-14.865	-10.53	-7.8275	-10.396	-11.118	-10.617	-9.047	-9.9176	-7.6373	-12.059	-4.749	-11.996	-7.3059	-10.654	-5.4475	-11.974	-10.191	-8.6892	-11.632	-13.264	-7.2734	-8.9728	-10.404	-9.6664	-9.8675	-11.616	-15.008	-13.938	-13.063	-15.084	-6.7763	-9.2002	-6.078	-10.133
3.4335	3.5438	2.9475	3.1227	2.6685	5.6826	0.49178	6.6914	5.5276	6.4944	6.3059	7.2402	2.5488	8.0583	6.6518	4.9577	6.4262	7.2833	2.4885	6.4408	6.5056	5.9126	6.0417	6.9283	7.8552	2.9669	1.7049	4.5413	8.3429	5.0629	6.6135	5.0354	1.2393	4.9101	3.8815	6.8734	3.3093	5.8301	4.3281	7.2072	0.078853	6.0206	6.4422	5.5503	4.7656	2.9197	2.448	2.2221	9.2048	4.5187
-3.8522	-2.749	-1.5038	-2.5952	1.615	-5.8126	-0.59456	-1.2305	-7.415	-5.1033	-2.6265	-7.7432	-3.4142	-2.7433	-1.7492	-2.1643	-6.6835	1.2954	-0.48658	-9.2163	-0.54419	-5.5583	-4.1744	-5.8172	-4.5573	-4.079	-5.8023	-4.2938	-4.4925	-5.9501	-3.8281	-3.4731	-5.7643	-2.3573	-4.5017	-2.488	-3.9549	-4.1439	-5.5454	-2.9219	-6.513	-7.3566	-0.96887	-5.1785	-3.0454	-1.9431	-4.0565	-2.636	-4.0217	-5.5673
-4.4736	-6.5662	-5.5527	-3.3182	-3.6224	-6.2525	-4.0861	-3.2565	-3.8419	-5.9748	-7.7687	-5.7801	-4.7447	-2.4601	-6.1913	-1.8917	-2.6277	-1.4854	-0.17868	-3.2163	-5.2602	-6.697	-4.798	-4.182	1.2879	-2.3711	-5.0533	-7.7278	-7.3224	-1.0902	-3.9716	-2.2444	0.60086	-6.1949	-7.7121	-1.9101	-2.7721	-7.3346	-8.9893	-5.0355	-0.15487	-5.2591	-0.13358	-2.2155	-2.9386	-4.6366	0.3016	-5.5257	-2.5171	-4.0829
1.9751	-1.0434	-0.77866	-3.3416	-0.12586	-4.3641	-1.4872	-0.84032	-3.0501	-1.9468	-2.8533	-3.5194	1.7008	0.77094	-5.8401	-7.0555	1.9601	-4.3926	-5.2685	-4.7344	-4.0767	-4.6823	1.8405	-5.6833	-1.5845	-1.3384	-3.8319	-5.2323	-5.822	-4.109	1.0408	-5.9547	0.35585	-1.0224	-4.8743	-6.1562	0.7243	-3.6348	-2.4468	-1.8205	-3.1673	-4.9124	-5.575	-2.1774	-1.7173	-1.7633	-0.32659	-2.9535	-4.417	-0.16597
-13.005	-11.546	-9.8487	-12.806	-9.6645	-10.386	-11.875	-7.4075	-8.6797	-6.8325	-11.85	-12.345	-10.824	-14.226	-9.9589	-12.155	-16.414	-10.317	-12.529	-8.4153	-11.961	-9.052	-7.9465	-10.334	-12.156	-17.018	-9.7449	-12.235	-6.9796	-10.2	-9.6999	-9.2251	-11.216	-12.547	-11.761	-11.031	-14.158	-12.556	-10.675	-10.522	-13.033	-13.332	-9.3942	-9.8371	-4.7737	-12.667	-12.596	-13.646	-13.44	-8.9416
2.1257	-0.403	2.2207	1.8843	0.41129	1.1209	0.057144	-2.2816	-0.22297	5.9909	1.631	3.5843	-0.74849	0.51587	3.0444	0.73451	2.5519	4.725	-1.8009	-2.2345	2.2206	2.2783	4.5815	2.9097	1.1134	4.0534	4.1726	7.1397	1.164	0.35366	1.1261	-1.5607	3.3135	3.8419	3.5813	-2.4248	1.7482	2.8244	-1.0353	0.51338	-2.3063	5.2191	3.2771	1.2278	2.679	1.9546	3.7569	-0.65294	2.8176	1.3059
-2.4749	0.1254	-2.6682	-2.695	4.5768	0.21066	-1.3365	0.082965	0.10341	-0.37646	0.84532	-3.2509	5.6309	-0.75329	3.4685	-2.4112	-0.39978	3.0287	0.34521	-1.9702	-5.1184	-3.7551	-0.44484	-4.4571	-1.421	-0.38912	-6.506	2.7304	-0.32452	-1.2385	-0.20268	-2.8695	0.49796	1.2785	-0.41715	-0.94207	-3.0594	0.81727	1.6866	-0.27144	0.71654	0.13088	-4.895	-0.90922	-5.8671	-0.041865	-0.84272	1.4749	-5.2241	-1.0207
-3.9656	-1.709	-0.34093	-6.4146	-7.0942	-4.5471	-3.1991	-2.6099	-9.5294	-1.13	-6.5273	-6.1655	0.89146	-4.1961	-6.279	-7.0797	-8.3884	-4.8211	-7.2492	-5.0349	0.29059	-1.7281	-3.5956	-2.9612	-2.8856	-2.5375	-4.0035	-4.7452	-4.5593	-5.5994	-3.6477	-1.2691	-2.8723	-2.1762	-3.4819	-3.3245	-2.5375	-2.235	-4.2954	-2.1258	-5.9214	-3.1716	-4.2164	-6.817	-7.1828	-8.3082	-5.2206	-3.2407	-3.2325	1.055
1.1227	2.19	-0.67062	2.2597	-5.2943	-1.6985	3.4638	0.49125	-4.9125	-0.58428	5.029	5.9828	-1.7996	0.84111	-0.062844	-3.3983	0.18042	1.8018	-1.7506	2.0127	4.3105	-5.2763	0.52905	3.7358	2.91	1.2737	1.7985	-1.8889	5.0062	-2.0038	2.1971	-1.0341	-1.249	1.7237	-0.2627	0.91152	0.81073	-0.22924	-2.3233	0.27861	0.54679	-0.38184	-1.1067	2.5562	-4.6772	-1.0925	-0.18086	2.2801	4.6608	3.9384
-2.2916	-2.4614	-0.22762	-5.5806	-2.0778	3.6548	-2.8559	-0.99407	-4.5423	0.36467	-1.2534	-0.51775	-2.8495	0.77802	-3.7706	1.2996	-2.8388	-8.1961	-6.7849	1.1495	-4.8232	-6.7436	-5.1973	-1.1996	-5.4525	-2.0855	-3.118	0.22047	-1.2196	-1.6794	-4.5661	-3.1995	-1.1793	-0.96288	-1.4747	0.096232	-2.7794	-0.36557	-2.2024	-3.124	-0.80235	-0.10628	-1.0487	-3.2984	-1.2464	-0.41665	-3.6088	0.049475	1.8693	-4.0421
-14.458	-10.944	-8.7505	-7.9213	-11.345	-13.148	-8.7115	-11.005	-9.9694	-11.02	-12.1	-9.3986	-10.709	-15.082	-8.5141	-10.865	-12.734	-8.3016	-12.926	-10.046	-10.68	-11.424	-8.4413	-14.501	-8.892	-11.033	-11.74	-11.522	-12.131	-6.3272	-12.925	-13.566	-12.977	-12.29	-14.229	-8.174	-8.4531	-18.115	-16.396	-14.048	-13.564	-11.789	-5.6489	-10.154	-10.255	-13.869	-8.5916	-13.82	-14.29	-9.4047
-5.0867	-3.6201	-1.5029	-5.7079	-1.5316	-7.0802	-0.51289	-1.7474	-4.8639	0.25938	-3.0563	-5.7738	-8.4324	-8.0942	0.09554	-4.5527	-2.7611	-2.7242	0.064611	-2.8708	-4.0088	-4.6847	-3.9943	-2.0674	-5.9691	-1.8573	-4.918	-2.5585	-3.1741	-2.2678	-4.7366	-3.944	0.73069	-1.0957	0.15147	-5.8001	-6.9755	-6.9693	-2.9153	-2.6645	-2.9618	-3.9467	-0.39338	-5.0281	0.87874	-5.7481	-0.51327	-4.072	-2.9933	-4.5453
14.641	10.487	7.1336	5.617	4.5506	9.0854	13.721	8.7483	6.2246	11.15	13.515	10.781	7.1552	8.6361	8.7103	10.031	5.2148	8.0205	10.711	10.977	7.7329	13.698	10.024	11.804	7.9069	5.1777	6.7262	15.861	2.4695	7.1578	14.361	10.063	11.834	10.284	12.729	10.768	9.6249	9.2971	16.837	10.917	8.1287	12.805	10.332	9.1742	9.6038	9.1161	10.264	9.8996	5.0641	6.4194
-23.661	-25.713	-25.006	-25.248	-22.527	-20.821	-22.767	-22.317	-20.131	-20.337	-23.297	-24.004	-18.22	-24.952	-28.357	-22.438	-22.414	-21.418	-17.642	-25.523	-21.109	-21.693	-23.936	-20.177	-19.874	-17.189	-23.464	-20.328	-21.799	-19.098	-23.76	-24.453	-23.505	-24.434	-23.843	-29.762	-21.018	-21.919	-25.274	-19.66	-25.185	-21.15	-22.126	-23.558	-21.733	-21.754	-23.516	-19.75	-21.958	-21.193
-3.3806	-2.8331	0.034736	0.054563	-1.3202	1.0976	1.2176	-0.4732	-2.0403	1.3485	-1.3388	0.84147	1.2253	2.2006	-2.3831	-0.19909	-2.39	6.4884	-0.50642	-3.3684	-0.13367	1.2207	2.2627	-1.1106	0.62682	4.6672	-1.6651	2.7718	-0.46871	1.9738	-1.4348	-0.77817	0.12527	-1.5162	1.3605	-1.0739	0.33326	-5.0425	-0.20723	0.37476	-0.30971	1.3384	0.42084	-2.2124	1.3794	0.82764	0.37178	-1.5103	4.6371	-2.9605
-3.0682	-4.0944	3.4148	-3.6727	-2.1771	-4.0259	-6.3039	-1.0221	-2.6748	-6.7831	-2.9401	-4.6422	-1.006	-4.571	-2.5071	-5.9804	-2.3302	-4.9217	-4.6064	-0.031098	-6.1052	-4.947	-3.4947	-7.7783	-5.7675	-3.1466	-4.5048	-3.6416	-0.57212	-0.85955	-3.7687	-2.3921	-5.3553	-1.8035	-1.9611	0.41632	-7.9405	-4.3636	-2.7018	-0.86121	-4.9672	-8.0395	-3.6822	1.5918	1.0997	-4.5224	-5.1533	-7.8619	-4.3684	0.44722
12.047	13.285	10.089	13.943	11.022	10.673	10.609	8.2855	12.245	9.7756	7.7961	10.436	10.065	12.26	6.54	12.277	9.3624	7.9703	11.009	10.157	7.2956	10.376	7.2225	10.251	8.9799	8.9356	9.8123	12.305	7.6082	10.275	9.6316	13.589	5.4576	12.283	6.1851	7.895	16.93	11.026	8.3945	10.505	9.403	13.13	9.2181	9.2919	11.761	16.18	12.647	8.5236	8.9415	10.412
-13.018	-11.878	-11.183	-13.471	-18.114	-8.6999	-13.602	-11.846	-9.8439	-8.0695	-8.8291	-13.505	-11.635	-8.4756	-5.2514	-13.21	-8.095	-13.024	-10.112	-13.878	-14.129	-17.803	-10.49	-9.8704	-13.053	-13.083	-11.935	-11.217	-9.8824	-8.0347	-12.356	-10.333	-11.762	-8.1506	-7.9995	-5.8925	-12.931	-9.9959	-8.3459	-10.815	-10.65	-10.365	-10.411	-13.507	-13.72	-16.489	-13.504	-11.555	-15.054	-13.446
4.9882	-0.72057	-0.501	-0.93967	2.221	0.31773	2.4413	2.5405	1.695	1.1943	1.1421	-1.5246	-3.3837	1.3598	5.0179	2.136	5.5131	4.6937	7.7748	7.3877	0.44757	3.5484	3.7073	0.5761	-2.7638	-0.97362	0.21708	4.9147	2.3527	3.0908	2.1821	-0.076227	-0.022025	-2.6627	0.61268	3.224	3.1578	-0.53587	-0.81125	5.0345	0.67847	3.9462	4.4107	-0.3167	0.40083	1.4232	-0.62931	2.0274	-1.4752	-1.5904
-2.3823	2.9133	0.71917	1.5758	1.6143	1.5243	2.6536	0.43591	3.4965	2.621	2.0817	0.62018	2.4889	-1.2046	-1.3959	1.8457	3.8239	3.9831	2.3465	4.66	0.76809	2.7908	2.0955	3.5522	5.2911	6.3247	-1.4554	1.3121	-0.082151	2.558	4.2878	0.46751	2.4475	3.7826	-3.9046	3.1706	1.0717	4.3429	-0.29483	-0.51082	-2.1158	2.3718	5.197	0.70665	0.24809	2.9964	3.2468	-0.99989	-0.67506	-0.39483
7.0809	2.9784	6.9666	3.3822	3.1814	4.4551	7.0774	5.5909	1.2776	10.787	2.5776	5.8532	1.1962	7.3371	8.6984	4.2366	6.5694	10.569	4.5835	4.8272	2.9887	7.8316	3.8081	7.1336	5.2949	7.0129	6.2874	7.6878	8.4493	4.5218	0.78523	4.5521	15.046	8.8326	1.0679	4.5762	9.3021	9.2298	4.4172	0.56875	4.3325	5.0957	5.6309	1.0969	4.665	3.8472	5.0859	8.5196	9.4183	8.4915
-12.18	-12.266	-10.157	-13.12	-12.66	-6.9249	-9.6984	-11.791	-12.5	-11.315	-13.965	-11.493	-13.892	-14.541	-10.82	-17.389	-10.518	-12.792	-13.742	-13.998	-9.5047	-6.9866	-11.334	-8.6026	-13.279	-11.835	-8.5804	-11.065	-12.425	-11.966	-13.451	-9.9444	-6.5527	-16.083	-12.773	-9.8702	-12.408	-10.476	-14.599	-12.77	-7.7498	-13.035	-12.794	-9.2765	-15.063	-14.347	-12.538	-8.3254	-9.6164	-12.551
-11.007	-11.293	-12.8	-12.755	-12.818	-9.4998	-13.129	-8.4387	-11.988	-7.7202	-14.011	-13.368	-12.378	-8.0914	-12.552	-13.664	-10.756	-12.531	-8.9553	-11.152	-17.851	-9.6349	-11.858	-13.447	-13.638	-9.8083	-12.854	-11.964	-14.03	-11.331	-12.38	-10.856	-8.4277	-10.074	-15.876	-9.3788	-10.056	-7.7945	-10.992	-12.456	-16.824	-10.254	-14.032	-9.7337	-9.0691	-10.493	-9.3534	-8.1225	-15.327	-10.735
3.5345	2.1474	3.7939	4.7338	3.5227	2.5058	5.4067	5.1613	0.84661	3.5862	4.2794	3.9847	4.2379	3.5315	1.9507	6.78	5.1718	1.4073	1.8918	-2.0209	-0.079779	3.5617	0.64721	1.9834	8.6297	5.3054	7.9098	2.4982	3.8748	5.8054	0.82519	8.3098	5.8413	6.4711	7.2248	4.4799	4.7149	7.1341	4.0662	3.6355	5.0185	2.9096	0.25162	6.1526	0.78109	0.12226	5.1602	6.6191	0.085356	7.4663
-11.476	-12.298	-14.966	-9.6102	-15.317	-17.23	-11.016	-9.4323	-11.547	-10.634	-12.259	-15.331	-16.282	-11.07	-13.035	-12.852	-10.728	-9.2772	-11.923	-13.115	-10.743	-13.839	-9.9487	-9.6155	-11.749	-12.947	-9.839	-20.275	-13.726	-7.7149	-15.616	-13.825	-9.4484	-10.135	-9.8797	-14.051	-14.22	-12.21	-10.343	-11.903	-13.66	-11.827	-12.675	-6.6326	-8.9234	-12.049	-8.9915	-11.677	-11.992	-11.697
-3.8544	-0.20274	-0.1028	3.0523	-4.3916	1.2487	1.8774	-2.4376	-1.7928	-4.7319	-5.5271	-2.2498	-5.977	-6.3631	-0.026805	-2.0122	2.2478	-2.1734	1.455	-4.6035	-4.4882	0.69671	3.7938	-1.9239	-1.2025	0.70296	-4.3882	-0.85251	-3.25	-4.7449	-2.99	2.5273	0.13739	-3.8736	-0.4605	-1.0987	-5.5268	-0.33372	1.2706	-0.77829	-2.4667	-1.2941	0.71919	1.4416	-1.4856	-1.7294	-0.98227	-1.4599	-0.077017	1.7767
-7.4377	-9.1244	-0.62242	-5.0759	-5.8196	-3.6956	-3.6247	1.0036	-5.4279	-2.745	-1.5015	-2.4738	-4.099	-2.5144	-4.57	-2.5977	-3.0956	-2.8161	0.39633	-2.5842	2.0058	-4.8034	-3.3933	2.8605	-3.2545	2.2361	1.447	-5.6318	1.0176	-2.2348	-3.909	-3.4026	-4.2041	-0.41467	-1.4041	1.399	-5.031	-0.80048	-2.5586	-1.797	-4.7266	2.0528	-4.1372	-3.7776	-1.9782	-5.9883	1.0663	-7.9453	-2.7278	-5.2468
-12.274	-10.242	-8.4517	-10.025	-10.408	-7.9418	-9.7597	-7.4416	-10.91	-7.7965	-10.776	-8.7443	-5.1152	-12.094	-8.0645	-8.4802	-8.3281	-7.536	-6.6481	-11.268	-11.573	-3.2387	-4.7647	-6.2019	-13.771	-7.5043	-7.4435	-12.977	-4.6189	-10.084	-10.942	-4.5905	-10.349	-9.1887	-11.294	-10.364	-6.8608	-3.7361	-5.2336	-5.9612	-6.5071	-10.501	-8.3871	-4.1192	-11.419	-7.3092	-10.593	-12.035	-8.5037	-9.2133
-14.577	-12.836	-16.702	-17.814	-18.133	-10.665	-12.312	-15.894	-11.659	-15.744	-15.471	-14.899	-11.194	-13.11	-11.882	-16.313	-15.054	-16.381	-15.724	-10.32	-12.64	-12.939	-15.205	-14.539	-18.477	-12.092	-13.588	-9.8938	-16.709	-12.207	-12.25	-17.468	-20.607	-15.123	-15.096	-11.232	-17.82	-19.05	-8.6622	-13.61	-14.207	-14.467	-9.5716	-13.759	-14.854	-15.343	-18.127	-13.848	-11.803	-13.825
-15.008	-12.923	-12.043	-11.289	-9.0086	-9.0161	-12.208	-8.1268	-6.8024	-13.753	-11.397	-9.5232	-7.1575	-15.028	-7.996	-7.3677	-9.8585	-5.8149	-12.213	-7.158	-9.7044	-11.797	-14.399	-10.229	-9.0556	-13.36	-11.4	-7.2321	-10.62	-8.6305	-10.318	-6.988	-13.132	-10.289	-12.525	-11.525	-9.6368	-9.1105	-10.954	-16.478	-8.9845	-10.836	-10.406	-14.044	-11.338	-8.312	-9.1936	-7.8838	-5.5519	-8.2796
5.9723	4.5895	1.4644	1.8139	1.7551	5.3562	1.0034	5.0777	0.7052	0.94827	5.5732	5.4011	4.5606	6.4627	1.0861	4.0986	0.63298	6.8377	9.5108	3.3997	3.9759	4.4455	0.20323	1.8927	0.52964	1.7324	0.56024	2.2975	8.6718	4.2599	1.813	-0.77069	2.4259	4.9483	6.8937	4.9154	3.0536	11.024	-0.039609	3.8475	2.3654	2.853	3.5369	5.5663	5.9922	-2.6302	2.3774	3.9839	5.7296	5.8457
-2.1656	-2.882	0.66977	3.4047	1.2229	-5.2265	1.8626	0.74352	0.97348	-1.1016	3.0007	-1.0368	0.29082	-0.38864	3.3811	-3.5915	0.66362	1.6988	2.9801	3.5898	1.1602	-1.9701	2.9965	-4.2932	0.80018	-5.3714	-1.2761	4.4126	0.12271	-0.30125	-0.8648	-1.6145	-0.2304	1.0625	2.6424	7.7179	1.5087	2.1721	-2.7908	-1.5506	-0.27328	-3.1917	-2.6607	-2.2013	1.0792	-2.2818	-4.8643	5.5119	4.7394	-0.84334
-6.5363	-5.6214	0.059292	-3.0614	-8.1293	-4.6703	-1.5446	-2.979	-2.9981	0.10463	-1.602	-2.108	-6.1299	-1.4609	-3.7618	-2.0619	-1.229	-4.6408	-1.3382	-0.87818	-1.8359	-0.23317	1.3135	-5.4872	-2.3552	0.81489	-4.6292	-2.8152	-0.48302	-2.9576	-1.5903	-2.6506	-5.0384	-1.5577	-4.6945	-2.6655	-0.064157	1.121	-1.0058	-1.4274	-0.23584	-0.59603	-0.8621	-2.4404	-6.5492	-4.0189	-4.8654	-3.0893	-2.1924	0.15726
-5.58	-3.2718	-0.044991	-4.52	3.055	5.2478	-2.7847	-0.96534	1.8905	-0.24917	2.0825	0.57804	0.83922	-0.64041	0.20991	-3.3494	-2.3971	1.2119	-5.3823	-0.097109	-2.9132	3.8873	-3.1536	-4.2977	0.7193	0.4305	1.3577	0.97064	4.597	0.39569	1.472	-1.2729	3.7986	-2.4342	-1.4731	-3.5969	0.37343	-3.2888	-0.51981	-5.2784	0.10892	-3.1916	-1.184	1.0365	-4.3697	-2.361	-0.61518	0.80538	-3.1893	2.5749
-12.404	-17.517	-16.434	-14.392	-14.554	-15.182	-16.705	-12.261	-15.173	-16.304	-14.508	-14.581	-10.585	-12.494	-14.48	-13.456	-19.287	-10.372	-14.031	-10.594	-13.754	-16.466	-14.141	-12.333	-13.71	-14.016	-15.748	-14.456	-12.576	-13.656	-18.073	-14.613	-14.078	-12.575	-12.612	-19.814	-12.78	-10.384	-14.153	-9.645	-19.919	-18.389	-12.468	-13.319	-15.499	-11.476	-14.496	-8.296	-9.4066	-15.609
5.839	7.0404	-2.6695	7.8677	7.6602	6.1191	6.1686	6.0982	3.8769	5.1357	6.4491	6.58	4.8915	6.5182	4.5933	7.0632	3.0416	7.8843	4.8844	4.9799	8.5494	7.0409	9.7572	8.4162	8.0556	4.6523	4.9069	7.2849	4.8968	8.1213	9.916	6.9464	6.7218	6.5591	4.814	2.5712	7.5752	2.7676	9.612	7.4227	5.4681	4.0692	2.8711	3.1277	5.1041	4.1787	0.084616	4.7206	5.3183	8.0281
-1.9587	-4.2431	-6.7198	-2.8136	-6.7219	-7.4232	-8.0652	-6.0563	-4.7713	-8.1145	-4.9856	-10.471	-5.0458	-6.9168	-5.9434	-4.4764	-5.794	-7.9089	-5.1755	-5.3252	-4.7149	-8.8603	-5.656	-8.1406	-7.3207	-9.1629	-4.0163	-7.118	-5.9043	-6.8057	-6.1389	-10.16	-7.1324	0.058775	-6.9636	-1.1515	-6.7674	-4.708	-0.47444	-0.56697	-5.8773	-3.9909	-7.0057	-4.8683	-3.8776	-7.8106	-5.8716	-4.1748	-5.3416	-7.1599
1.5073	-4.2806	-2.9064	-1.5186	-4.5067	-4.474	-4.7776	2.408	-1.7957	-4.1074	-3.4076	-2.9359	-3.9483	-7.9725	-3.3145	-4.3135	-5.4623	-3.1692	-4.7999	-0.9892	-5.5412	-8.2797	-3.9584	-1.5184	-5.278	-3.2438	-5.0314	-1.6961	-0.9543	-9.4798	-4.6602	-1.3623	-2.7795	-6.8753	2.329	-8.1346	-5.1328	-1.4142	-0.75313	-2.4896	-3.4897	-4.0642	-10.751	-3.736	-2.6938	-2.1801	-4.128	-6.6946	-1.831	-3.1788
-14.767	-12.934	-14.037	-16.621	-11.713	-11.672	-13.567	-14.93	-13.633	-18.715	-14.635	-8.518	-14.421	-8.1343	-14.095	-15.619	-13.015	-12.81	-13.37	-17.921	-18.929	-14.914	-10.372	-11.569	-11.581	-14.932	-17.789	-13.39	-13.313	-15.499	-15.473	-15.183	-15.432	-9.0118	-11.337	-9.8026	-14.96	-17.683	-12.237	-17.308	-12.581	-9.0678	-14.516	-11.605	-15.288	-11.419	-13.917	-9.4738	-13.758	-10.404
-1.8983	1.2644	-4.1724	-0.41482	0.26332	-0.15173	-0.78694	-4.5433	-1.2534	-3.3679	-5.6573	-2.749	-1.616	-5.0991	-4.8982	-5.7248	-1.1656	-0.48801	-3.6772	-4.7924	-2.604	-1.3156	-2.1074	-2.86	-4.8749	-7.2187	0.64673	0.31262	-0.60828	-5.7478	-2.042	-2.7763	-6.7184	-3.6619	-2.9968	1.6542	-4.0018	-4.2368	-0.58932	-0.0060427	-3.6747	-1.5378	-2.9601	-4.3144	-2.6052	-3.2355	-2.9439	-4.7243	-1.4183	0.84769
4.7752	11.349	5.354	5.3635	3.0172	5.1926	7.0597	5.8362	6.3325	11.624	8.7029	3.9057	5.1325	5.4394	7.7704	13.168	3.3597	3.0466	7.9724	6.9	4.6504	6.5719	9.2182	8.1231	5.3889	7.9149	3.303	5.0771	3.9438	9.6679	5.7522	4.4508	8.1711	6.473	9.6889	5.3121	5.0992	3.5521	5.3713	6.1201	8.1899	7.6326	7.48	3.2965	5.0462	3.9277	6.1207	7.7453	2.5933	10.768
-1.8683	-7.1233	-2.8062	-2.5195	-4.0934	-6.3411	-5.8099	-0.46748	-0.73092	0.30558	-1.1209	-1.8725	-5.0858	-2.2455	-3.9896	-7.0925	-4.5114	-1.15	-6.0309	-4.8627	-5.2408	-8.1037	1.6449	-5.9992	-1.7207	-5.6691	-2.8656	-2.6358	-4.5737	-2.6131	-5.193	-4.4005	-2.2251	-2.8145	-1.5048	-4.4937	-1.1683	-4.444	-4.6645	-4.6045	0.87492	-5.742	-0.81807	1.342	0.09125	-7.112	1.2514	-3.128	-0.26327	-2.7653
-18.58	-21.152	-26.967	-20.293	-23.161	-23.512	-24.646	-20.905	-24.879	-20.761	-23.359	-20.851	-21.081	-22.357	-22.824	-19.831	-23.827	-18.364	-21.179	-23.921	-22.666	-21.131	-23.123	-21.643	-25.059	-21.895	-19.852	-23.819	-20.782	-21.144	-22.333	-21.187	-23.655	-20.845	-22.042	-21.732	-21.662	-22.422	-20.304	-18.198	-25.973	-21.657	-24.339	-22.316	-22.34	-25.817	-22.571	-21.754	-26.572	-17.681
-6.7799	-4.5203	-5.6331	-4.6797	-2.3431	-8.0519	-4.0525	-4.5273	-4.5624	-5.14	-5.5196	-3.437	-5.2217	-0.64415	-3.044	-3.9427	-6.053	-6.9737	-2.9608	-4.2817	-0.23874	-5.7151	-0.12134	-3.4561	-1.8976	-7.5293	1.0137	-1.9123	-5.8702	-5.2569	-1.9711	-3.6318	-5.9597	-1.2793	-4.2046	-6.3839	-3.9594	-8.2995	-4.0303	0.49341	-5.2421	-2.2989	-5.379	1.3951	-4.7533	-3.9952	-3.7297	-6.6581	-2.2868	-4.9213
-14.049	-10.464	-18.372	-11.652	-16.01	-11.97	-16.161	-15.337	-11.841	-11.195	-12.854	-11.967	-11.958	-11.514	-11.34	-11.861	-12.797	-17.404	-9.6018	-18.659	-10.809	-15.611	-14.657	-15.879	-12.117	-11.967	-14.147	-13.069	-14.728	-11.65	-12.734	-13.868	-11.685	-14.453	-16.952	-12.133	-16.041	-11.633	-11.309	-13.564	-12.045	-13.757	-12.508	-10.628	-16.802	-14.703	-11.255	-5.0917	-14.612	-14.391
-15.399	-11.85	-12.158	-8.366	-12.842	-10.034	-10.168	-12.642	-13.586	-9.8778	-10.886	-7.9375	-6.7994	-10.243	-9.7912	-10.88	-6.0299	-13.716	-12.581	-10.389	-12.104	-10.414	-14.456	-8.8649	-12.246	-14.67	-14.826	-10.81	-9.9135	-8.6063	-12.537	-10.743	-12.023	-6.7654	-14.655	-9.7538	-11.053	-8.7114	-10.332	-7.2173	-13.79	-13.092	-13.064	-13.742	-8.4655	-16.603	-10.695	-11.005	-13.757	-9.4026
1.8954	1.8722	4.5837	2.6729	3.6818	5.3378	4.0662	2.4021	2.4767	1.7113	3.202	7.451	0.58693	7.0272	3.4328	0.10519	-0.11881	2.187	0.30987	2.9008	0.3355	-1.4	7.3597	1.8833	2.9344	4.6167	3.1792	3.3765	2.5993	1.7684	4.478	1.2873	6.0286	4.8547	-0.56511	2.8164	3.7824	3.6397	6.3832	5.2294	1.955	2.0917	6.3696	3.2873	2.9003	2.3041	1.6134	3.7393	2.7628	1.5318
1.6545	2.1619	5.5918	1.5552	-2.4637	1.521	3.6001	-2.8872	0.048198	-0.39046	0.23828	3.3313	4.1348	3.1206	4.6454	-1.1832	-0.6732	1.9517	4.4341	-0.98759	-2.5998	3.0861	-4.3393	-3.2965	-1.7253	5.1588	3.7866	4.272	-1.1025	2.4922	1.9923	2.5813	4.8701	3.3281	3.8718	-0.81173	6.5691	2.2323	0.32379	-4.2157	1.0351	0.52923	2.1418	-2.0734	1.7548	-2.2573	-2.0699	0.86652	0.56049	3.697
-14.638	-12.684	-14.31	-11.142	-9.2941	-10.197	-8.5703	-12.912	-14.522	-10.163	-10.13	-12.391	-9.2305	-6.8905	-7.7182	-13.83	-7.9401	-6.7638	-9.7609	-10.987	-11.134	-13.192	-14.17	-14.593	-7.4858	-12.918	-12.45	-16.879	-11.927	-9.7928	-8.9469	-13.696	-16.628	-11.396	-11.578	-8.147	-9.5467	-9.2111	-13.001	-10.847	-16.871	-10.943	-7.7061	-6.9694	-11.651	-12.286	-12.477	-10.557	-11.979	-7.9747
-13.354	-5.137	-7.574	-10.164	-7.8805	-7.3928	-5.4047	-10.497	-11.404	-4.5886	-9.3791	-6.1303	-12.171	-13.022	-11.88	-7.5564	-11.873	-7.8958	-12.816	-8.8775	-7.4719	-11.11	-9.1679	-12.288	-5.6881	-12.369	-11.54	-9.1224	-9.6458	-9.6812	-7.4274	-7.4534	-11.458	-9.753	-13.178	-9.083	-8.5687	-12.271	-9.3541	-11.588	-8.6302	-7.0142	-7.6715	-13.442	-6.0282	-5.7268	-10.392	-5.0623	-7.5963	-8.3911
-3.8837	4.6001	1.9805	0.026993	-2.5445	2.7559	1.4348	7.3166	2.3381	3.9692	8.8832	-3.2372	4.428	1.9808	2.4605	4.673	5.7417	6.45	-0.87066	7.1567	6.3205	-0.82284	-0.095767	-0.38707	1.337	4.5901	1.2789	3.6126	6.3118	1.8076	0.77281	2.6077	9.3969	3.5104	1.243	4.1019	-2.3715	-2.145	1.4484	8.4798	3.3928	0.41434	6.5386	3.1028	3.733	3.1297	2.732	8.3922	1.2112	2.5279
2.5292	0.78949	-5.8545	3.5612	2.2833	-0.77824	1.5464	-0.076171	-0.55343	2.6188	-4.1357	-1.4043	2.0021	-2.3909	0.69365	1.5279	0.34892	0.52656	3.6036	2.6559	-0.17913	-0.47079	-4.7191	0.18037	-1.3235	2.5592	1.3659	6.2056	7.1712	-1.4287	4.8982	2.7843	7.1906	0.58837	3.5697	2.7731	10.051	0.11766	1.2117	4.2573	0.19496	-3.6432	1.325	2.1576	3.7618	4.4743	1.4238	-1.1875	-1.6181	2.4035
1.0679	-2.3185	-0.67916	1.0405	1.5912	1.9898	-0.021264	-2.8533	2.2112	3.2658	1.292	3.0397	0.11112	2.0162	6.6847	-2.2636	0.52474	3.7573	3.2024	6.5276	-0.85005	2.2432	-0.25313	3.3401	1.9399	1.4228	-1.0901	1.4245	0.23524	-0.0081945	1.0452	2.432	10.917	-1.2919	0.91971	-0.81818	0.55964	2.8667	4.5764	0.65962	-0.46758	1.674	-3.8916	1.1612	-1.2414	-1.0176	5.3131	-1.1151	-0.68157	4.4996
-14.244	-10.688	-14.858	-18.242	-13.88	-6.8141	-15.072	-12.014	-16.253	-11.641	-15.665	-11.891	-18.598	-18.999	-20.593	-14.236	-5.7577	-13.862	-16.105	-15.518	-15.561	-15.824	-15.22	-15.086	-12.423	-14.052	-13.003	-16.652	-12.667	-12.779	-16.241	-14.328	-18.19	-16.16	-16.671	-13.061	-17.125	-14.172	-14.722	-13.413	-16.437	-12.517	-15.059	-18.675	-12.774	-17.012	-12.13	-15.839	-11.769	-15.309
-3.085	-3.7611	-4.2289	-3.9296	2.324	-4.801	-3.1875	-5.9277	-7.0714	-4.9911	-7.3259	-5.982	-6.1415	2.4287	-0.99483	-3.226	-4.2272	-0.2076	-4.727	-1.1338	-2.0256	-3.1652	-2.113	-3.5987	-0.052471	-2.7882	-4.065	-3.3168	-6.3274	-3.451	-4.1799	-5.1059	-4.1552	-5.8255	0.31386	-2.2636	-1.4986	-1.4297	-6.9732	-3.424	-0.45916	-7.1863	-4.2205	1.3715	-2.5864	-4.0797	0.53012	0.11694	-4.455	-5.2428
-12.719	-13.198	-6.4675	-8.5848	-12.262	-9.6033	-11.376	-12.065	-13.419	-13	-12.688	-12.53	-9.0518	-11.216	-11.367	-7.2849	-11.83	-11.015	-9.9581	-10.428	-8.4247	-11.127	-14.245	-13.152	-10.262	-12.431	-13.52	-9.238	-10.352	-7.4515	-9.86	-12.56	-11.264	-9.9427	-10.361	-10.8	-11.743	-12.415	-10.996	-12.084	-7.9023	-9.1702	-10.46	-10.568	-8.159	-5.523	-11.99	-3.7229	-9.6828	-12.194
-17.701	-13.276	-16.902	-17.529	-11.048	-7.938	-13.13	-12.115	-13.575	-11.724	-15.252	-9.9074	-12.013	-14.089	-11.386	-8.0846	-17.489	-10.922	-10.299	-13.329	-15.902	-15.94	-11.801	-12.411	-9.9995	-17.578	-14.676	-16.989	-20.759	-16.775	-14.477	-11.655	-16.702	-10.524	-9.7254	-9.756	-9.7132	-17.754	-13.066	-13.821	-13.432	-11.447	-13.108	-10.245	-13.992	-10.49	-12.575	-11.172	-11.37	-11.82
-4.7481	-7.8155	-9.6953	-8.3736	-6.8433	-2.5263	-4.9974	-5.0824	-0.91454	-6.0857	-7.2518	-9.5215	-7.6687	-5.1304	-1.1848	-6.7081	-5.3197	-4.0253	-8.2601	-5.5668	-2.5353	-7.6199	-4.9397	-8.3839	-4.8957	-6.8406	-10.041	-6.2859	-7.6461	-6.2655	-5.6862	-3.7101	-6.8761	-8.3198	-7.9985	-9.3335	-7.329	-8.8144	-6.5316	-5.1231	-10.935	-5.411	-5.0623	-5.6438	-6.3533	-6.7778	-7.0296	-6.8166	-6.0941	-4.5548
-10.347	-11.985	-13.44	-12.166	-9.1976	-15.228	-13.483	-14.954	-10.643	-15.437	-11.743	-13.231	-11.006	-12.293	-13.367	-13.531	-11.784	-13.486	-9.2785	-16.315	-12.249	-15.676	-16.495	-11.632	-11.996	-11.149	-11.796	-16.754	-16.711	-15.597	-12.667	-11.503	-11.852	-10.727	-15.914	-8.8826	-8.1847	-15.434	-12.136	-10.731	-10.852	-11.781	-12.628	-14.385	-14.25	-17.674	-14.529	-13.004	-14.793	-12.142
-14.689	-13.804	-13.153	-12.538	-19.013	-17.201	-14.646	-14.369	-14.504	-11.877	-10.928	-12.099	-14.767	-13.43	-15.682	-18.231	-12.595	-10.062	-12.965	-14.208	-7.2991	-13.245	-12.687	-14.739	-12.478	-11.39	-10.477	-17.897	-18.181	-21.423	-15.508	-17.348	-17.303	-16.622	-16.331	-14.194	-12.185	-14.075	-12.334	-11.419	-11.075	-10.927	-13.43	-15.725	-14.069	-14.57	-13.882	-15.796	-16.161	-11.911
-2.9707	-0.19676	-1.0828	1.5366	-2.3778	-5.6787	0.89575	-3.5579	-5.963	-3.0499	1.771	-3.0475	0.17586	-0.64408	-2.9244	-1.3323	0.97747	-0.53179	0.71229	2.4436	-5.1162	0.18951	-0.09725	0.88321	-1.3348	0.57609	-3.4495	-4.3445	-3.1518	-6.3958	-6.4753	4.9135	-1.1982	-4.4867	6.6925	1.1302	-0.91919	-0.78385	-2.1638	-2.8333	2.7478	1.2098	1.7579	-1.5191	1.9954	3.7668	-2.0376	-2.4663	-5.4542	5.7554
-1.7861	-9.2102	-3.1288	-1.6216	-4.5424	-4.7669	-6.3597	-3.6783	-3.5523	-4.4311	-6.201	-3.8919	-13.733	-3.5784	-5.0323	-6.4033	-5.8665	-9.2709	-3.4466	-4.5845	-5.2318	-2.9225	-1.0632	-6.7026	-8.0624	-3.2767	-5.4902	-6.1588	-10.958	-5.0906	-8.6498	-8.5085	-7.002	0.75058	-10.183	-1.5838	-5.7003	-1.4947	-3.7732	-4.4507	-7.5138	-3.8384	-4.33	-3.6895	-3.1109	-8.9544	-1.3787	-6.3591	-4.7137	-3.0408
4.6398	5.4581	-0.60394	-0.89075	2.4007	5.2225	4.0049	0.65009	-1.7539	6.3167	-0.189	5.0636	2.0065	6.0157	5.1116	1.1825	5.3153	2.8743	4.7103	1.5275	4.3845	3.9965	3.5601	3.7373	1.7926	1.2458	3.6273	1.2102	-2.4283	4.8521	8.6106	1.0743	-2.2199	0.74929	3.4293	0.34881	2.1249	3.4286	1.3862	0.13499	4.8468	1.1697	0.94431	1.6854	-0.014151	4.1599	1.2792	0.66922	1.3436	2.699
-25.402	-22.978	-23.609	-22.502	-24.604	-21.686	-19.925	-19.801	-23.311	-21.279	-26.829	-20.874	-17.781	-25.805	-24.623	-21.582	-25.098	-18.145	-22.088	-22.369	-23.159	-21.962	-18.808	-23.415	-23.797	-26.453	-22.473	-25.045	-22.54	-21.708	-23.176	-21.077	-24.311	-22.233	-25.308	-27.398	-22.762	-17.493	-19.966	-20.578	-20.477	-22.19	-20.852	-20.766	-23.802	-16.843	-26.422	-19.482	-24.683	-19.704
9.1866	8.2605	8.0592	10.522	6.8351	7.2476	12.544	6.0511	7.5917	13.341	8.8596	8.3764	7.797	9.0695	10.904	11.889	8.061	12.454	10.239	8.8719	12.844	9.8553	8.9999	6.6268	8.6065	8.2322	9.6155	5.6967	10.066	9.389	9.1236	9.9798	4.6577	9.363	6.0804	10.431	8.4735	9.997	15.07	5.3967	8.7324	6.1506	9.1013	8.1944	8.1686	11.887	8.2206	8.6438	13.123	9.7434
-24.604	-21.801	-22.914	-24.419	-24.601	-20.14	-25.289	-22.174	-23.309	-18.734	-22.104	-24.271	-20.976	-20.888	-19.708	-21.001	-23.173	-21.161	-21.536	-24.742	-23.024	-18.739	-22.826	-17.702	-19.409	-22.278	-18.659	-19.867	-21.871	-23.883	-23.276	-23.996	-24.997	-24.104	-23.702	-24.485	-21.279	-24.119	-21.198	-21.689	-23.131	-22.73	-24.172	-22.752	-22.951	-18.494	-22.696	-21.616	-20.541	-17.912
-1.4642	-3.5657	-1.3178	-1.1795	-0.63424	-2.5427	0.039565	-1.0295	1.2121	1.4809	0.41623	-1.3577	-3.239	-0.1711	-1.6753	-4.9988	-1.6243	1.2588	-0.71642	-5.3361	-0.57378	-0.32542	-0.86611	-2.1969	-2.9584	-2.5165	3.8901	3.2452	-4.5833	-4.1162	-4.0197	-3.3127	-5.8986	1.7287	-3.1317	0.73558	0.021635	-0.88621	-0.48775	-0.57564	-5.004	-5.7764	3.2958	-1.7948	2.8301	-2.8755	-0.89759	-2.5766	0.034156	-1.3362
9.0825	5.5783	9.2169	8.8206	6.3243	5.465	0.42638	6.517	7.3859	11.032	6.356	8.3858	7.2513	6.5906	5.7437	11.129	8.0321	9.5042	10.938	8.0068	9.0975	8.4009	8.1469	9.4773	5.6712	8.801	3.6129	6.7193	8.3488	8.8893	7.0634	5.1475	7.9804	6.7117	5.8408	7.2257	10.929	5.4306	6.4095	4.3752	8.7389	8.9634	4.6698	10.926	5.9967	8.3679	9.0147	7.5515	10.109	7.6274
-2.1819	-5.6719	-3.4909	-4.3318	-1.2046	-4.6909	-4.7152	-1.7252	-9.4633	0.23189	0.18104	-2.0864	-5.5585	-2.8883	-7.7037	-0.92458	-1.217	-6.6142	-9.4018	-7.4236	0.25823	2.0832	-4.3161	-6.4563	-3.768	-2.3574	-3.7533	-1.3562	-1.0684	-7.5154	-2.6596	-3.8762	-3.3147	-4.1423	-4.2067	-4.52	-6.912	-4.9701	-3.0763	0.99104	-6.2527	-7.2556	-0.33039	-3.0444	-3.4374	-5.9144	-1.4992	-6.9218	-4.5883	-7.323
-11.214	-14.048	-12.829	-11.171	-8.65	-10.888	-12.423	-12.042	-8.0196	-7.8647	-9.7284	-12.41	-8.5637	-8.5153	-8.8951	-8.9056	-8.0115	-14.132	-9.9441	-12.707	-15.28	-11.515	-12.531	-9.9973	-10.578	-10.893	-9.589	-11.606	-11.083	-10.8	-13.944	-8.0003	-6.2054	-11.12	-12.03	-17.12	-9.1549	-14.457	-9.9931	-11.817	-9.4416	-11.628	-5.942	-10.87	-12.903	-10.42	-5.7944	-10.492	-10.335	-12.54
-11.717	-11.9	-12.411	-13.39	-14.647	-13.697	-13.822	-17.978	-15.24	-6.9195	-17.939	-12.642	-11.54	-9.3172	-9.5049	-19.034	-16.93	-12.553	-15.239	-16.444	-13.125	-16.302	-13.644	-15.611	-13.055	-13.763	-15.371	-12.168	-15.364	-18.056	-8.3915	-16.014	-15.623	-14.044	-17.559	-12.382	-16.464	-19.108	-13.836	-11.715	-15.95	-18.745	-13.421	-12.333	-11.591	-10.863	-12.781	-18.108	-12.209	-18.904
3.0957	3.1463	-1.5944	4.1498	5.9089	5.0751	4.2832	-1.7193	2.686	2.1239	5.1853	3.3477	-1.2617	0.72293	0.37215	2.5209	8.6936	3.0236	1.3329	2.1825	2.0354	5.1826	1.8465	6.7364	3.8814	0.61169	4.1494	4.3817	5.8971	4.8088	5.1128	3.225	5.1196	4.4176	3.8281	1.3643	4.0089	5.6207	0.62723	5.8133	0.076554	5.6508	0.25919	4.1679	6.4143	5.5645	1.6359	7.5121	3.7791	-0.16675
2.5641	-1.2358	1.1351	-0.16969	-1.8019	4.063	6.6118	2.5386	5.1869	2.7738	2.7552	-0.3674	1.565	0.76957	0.27363	3.4146	2.0312	-1.3763	1.4283	5.9627	5.9711	2.3235	5.6419	-0.72471	-1.023	1.3516	1.0214	1.0856	3.7357	4.5254	3.7688	3.0259	3.145	-2.0609	5.4988	-0.70859	3.8823	0.64796	3.6735	-0.11086	-0.25477	2.0236	1.2766	2.8896	-1.7234	0.9628	3.3663	1.7741	0.40478	1.0415
-7.6831	-8.9276	-7.7612	-6.0263	-8.5628	-9.1187	-7.468	-11.206	-10.46	-7.6289	-6.4234	-11.805	-8.1116	-8.5315	-10.49	-8.7157	-11.584	-7.4207	-8.6703	-9.3694	-9.819	-8.8385	-7.486	-9.3308	-10.668	-6.3579	-11.539	-6.4454	-7.269	-10.191	-11.339	-10.226	-4.6602	-12.869	-7.2035	-6.4414	-8.8542	-9.4657	-13.872	-10.723	-4.127	-10.046	-11.963	-9.4567	-8.6974	-10.59	-6.5264	-4.8074	-10.953	-6.2102
-15.212	-13.137	-12.858	-13.261	-16.809	-7.8645	-9.2671	-12.629	-14.801	-10.346	-10.041	-12.382	-13.989	-12.97	-6.7336	-13.697	-15.422	-10.205	-14.658	-15.754	-17.901	-9.2596	-16.516	-16.088	-17.782	-14.133	-9.1548	-11.983	-9.4226	-12.478	-11.277	-15.261	-12.969	-14.369	-11.461	-9.1553	-12.958	-12.095	-5.5605	-14.801	-16.311	-11.753	-12.262	-13.975	-14.284	-13.935	-7.7806	-11.043	-13.228	-15.286
3.1766	-1.9772	0.31334	-1.3766	-1.4848	0.91983	-2.4301	1.6067	0.21369	-5.898	-0.75157	-2.6558	-5.3097	-4.5157	-4.318	1.2621	-4.3798	-1.7161	-2.1884	-3.7969	-0.58566	-1.9062	-5.4552	-1.1282	-1.6211	0.14726	-0.46058	-2.2173	1.2914	-3.0958	-2.457	-2.6828	-1.1304	-1.0468	-2.0525	-1.5425	-6.1247	0.55927	-6.325	-1.9865	0.98486	-3.7386	-7.9865	-6.6118	0.32909	1.8857	-6.384	-4.1713	-3.7848	-7.6168
-2.7737	0.70751	-0.65128	-5.2639	-1.5954	-7.2889	-1.3932	-2.171	-7.8669	-2.9928	0.54422	-4.4996	-2.4049	-3.4416	-7.5997	-5.1965	0.4915	-5.282	1.0625	-4.0468	-7.4613	-5.7735	-7.044	-2.4755	-2.0744	-3.6561	-3.2654	-2.0068	-4.4387	-1.1063	-0.69035	-0.21115	-0.74615	-3.4327	-3.181	-2.0837	-6.7137	-2.7207	-2.7836	-7.8148	-3.8596	-4.042	0.60652	0.64194	-0.29306	-5.2037	-0.44414	-3.5675	-3.7428	-2.2169
0.89572	-3.1629	2.9499	-3.4613	-1.003	0.71786	-3.4869	1.8496	-1.5801	-1.854	-2.3321	-3.0893	-0.67858	-3.4202	-0.56253	-3.3528	1.2764	-4.3659	-1.1366	-2.5558	0.80599	-0.65073	-4.1616	0.61856	-2.3977	-2.8043	-4.4278	-0.1752	2.0745	-1.462	3.2159	-5.3654	-0.59392	-3.1858	3.4808	-0.68976	-2.1205	-4.5951	-1.7745	-0.19114	1.3741	-2.4753	2.6339	-2.7737	1.1709	3.0359	-0.21971	-1.094	3.0816	0.93407
-15.277	-13.592	-13.719	-18.642	-14.322	-15.219	-17.001	-12.451	-9.9889	-11.631	-14.417	-13.814	-10.8	-16.468	-15.475	-12.85	-18.838	-17.702	-15.412	-16.66	-11.591	-13.431	-11.114	-12.605	-11.352	-9.5345	-14.205	-17.515	-13.412	-19.996	-14.505	-14.597	-11.89	-12.657	-10.2	-12.894	-17.835	-9.4993	-10.096	-13.573	-10.923	-17.191	-15.119	-13.159	-13.829	-10.2	-15.922	-10.34	-13.704	-11.618
-6.2534	1.9772	-8.2968	0.7881	-4.6522	-3.8946	-1.8272	-4.3224	-5.9133	-1.7167	-4.21	-4.0962	-2.2122	-1.2353	-2.861	3.2172	-4.7555	-3.3847	-0.18651	-7.4502	-3.1457	-2.3004	-2.4717	-4.2078	-3.3056	-5.2987	-0.69428	-4.1307	-5.1293	-4.3453	-4.4348	0.83306	-4.3328	-3.24	-2.7403	2.3232	-0.21484	-10.427	-1.78	-3.6641	-1.7598	-6.046	-6.1203	-0.52921	-4.7583	-2.1308	-3.6105	-3.9118	1.01	-1.6337
-2.7481	-2.7369	-7.9017	-7.1514	-3.8302	-0.67717	-7.4625	-2.0249	-0.81475	-3.7288	-2.1321	-9.239	-4.5667	-6.6014	-6.5694	1.0294	-6.2954	-3.4877	-4.9523	-0.60325	-8.0979	-4.643	-4.7771	-2.9859	-3.4917	0.39297	-4.5506	-5.0223	-6.7834	-7.5492	-1.6829	-11.466	-2.1936	-5.7643	-5.9161	-4.1143	-9.5022	-8.0024	-4.1395	-6.6718	-3.091	-2.6577	-4.6084	-6.9923	-3.3121	-1.4485	-5.1718	-2.1271	-1.1231	-4.9355
-2.3946	-0.063846	-1.7105	1.6686	-4.241	-2.5694	0.8948	0.33905	-2.2984	-2.6955	-1.3241	-1.4961	1.0382	-6.7488	0.020255	-3.3713	-0.51411	-0.63842	1.1438	-0.54298	-2.1791	-2.1178	-4.2909	2.5324	-2.2217	2.8005	-0.41652	-1.7501	-2.3854	-5.0041	5.031	3.0322	-1.3055	-3.0105	-1.1659	-1.7335	-4.6277	-2.9574	-1.958	-3.837	4.9881	-1.8674	-0.33221	-3.0447	-4.4893	0.19145	-1.1889	-0.32749	0.20472	-2.3448
0.79749	-1.1268	-0.53688	0.47502	5.2598	2.8804	-4.3925	2.6423	1.1088	3.1747	-2.5582	1.8503	0.035845	3.6809	1.5409	8.4555	-2.3174	1.382	-0.27333	5.0608	0.37485	0.54128	1.9485	-0.30136	4.6895	1.7148	1.4635	4.9618	1.3173	2.6227	-0.18379	0.52243	-0.090372	3.6927	2.2355	2.0961	2.9197	-4.0151	3.6225	2.8223	1.428	-2.7739	2.8764	1.3625	1.7074	3.0813	0.48592	-0.020122	1.7261	4.5694
3.1087	12.662	10.662	7.7606	6.812	9.9366	11.593	2.2622	5.1394	4.9568	6.5806	6.8518	6.3553	4.2879	8.8797	4.5829	7.6434	7.5712	5.6208	7.4169	4.5238	6.6834	7.0844	4.7043	9.3718	6.3852	4.6476	9.9899	5.4046	7.0991	6.3673	7.1768	5.7241	2.9928	9.3315	7.519	4.5594	10.424	6.343	8.5182	2.0176	10.901	5.462	3.5465	6.2515	8.0892	10.294	4.4101	6.9962	8.3261
-1.8108	0.049848	-2.0042	0.78382	0.094356	0.33298	2.6536	1.6555	5.0328	2.2054	-0.22734	0.84738	-1.3689	-1.271	-2.8653	-3.4992	-4.241	-0.47941	-0.94536	1.329	3.442	-1.1583	2.0267	0.50994	-1.3401	-1.6598	-1.979	-3.4208	-1.1995	0.88128	-0.74846	-0.40052	-0.99484	-2.9752	-5.7285	-2.482	-2.8656	-3.2205	-6.6572	-2.2637	-3.9907	1.2469	-4.7001	-6.3503	-4.3057	-7.5663	-3.1476	-3.4598	-0.72767	-2.8191
-0.22895	-1.6095	-2.1283	-1.5953	-0.20772	-2.5672	0.39894	2.0863	-1.0375	-0.32619	-3.0371	-4.3437	-5.8852	-2.5602	-0.43104	-1.1133	0.23779	0.031856	-6.3754	-4.1369	-5.7881	-0.61255	-2.4257	-2.0966	-0.21582	1.8047	-3.5623	1.5392	-1.4074	-3.8615	-2.0469	-0.36488	1.2703	-2.4833	-3.1023	-2.8143	-2.1504	-1.1251	-3.8382	2.2463	-1.9245	-0.83305	-0.42003	1.1815	-0.18744	-0.22258	1.9942	-2.8712	-0.2306	-1.0491
-11.649	-18.7	-17.468	-16.954	-19.611	-13.649	-14.814	-18.729	-10.867	-19.926	-18.048	-12.455	-8.3417	-15.4	-9.1421	-15.469	-14.033	-16.35	-12.368	-19.103	-14.135	-14.056	-13.903	-16.086	-17.051	-17.949	-10.747	-14.588	-14.842	-7.4895	-17.746	-12.43	-13.704	-19.11	-13.864	-17.018	-14.955	-15.48	-15.619	-21.399	-10.217	-12.97	-18.917	-14.408	-14.239	-17.061	-13.592	-10.713	-13.048	-14.847
-13.163	-12.675	-7.8182	-12.067	-9.4597	-11.83	-12.788	-12.577	-6.1934	-14.631	-8.87	-17.448	-16.006	-12.765	-13.317	-10.943	-13.536	-11.109	-13.383	-11.488	-9.8428	-10.344	-9.8617	-9.5921	-13.802	-9.7521	-10.304	-10.794	-10.598	-8.6021	-8.2251	-7.5563	-9.7799	-9.1949	-11.079	-11.759	-9.7125	-11.325	-8.7214	-12.145	-12.566	-5.0858	-11.241	-9.3771	-11.352	-11.163	-10.167	-11.026	-8.9208	-10.882
-11.376	-16.514	-13.469	-9.2507	-14.993	-18.318	-15.57	-13.535	-12.424	-15.504	-13.057	-10.812	-11.661	-15.607	-11.068	-10.087	-14.836	-11.012	-16.938	-16.856	-14.086	-13.64	-10.888	-14.626	-11.052	-16.199	-12.084	-13.681	-15.282	-15.291	-9.9958	-10.864	-11.453	-12.781	-11.365	-12.789	-11.013	-17.705	-16.433	-16	-9.5544	-12.089	-13.734	-12.885	-15.901	-10.397	-10.528	-15.476	-17.025	-15.774
-5.9566	2.0841	-6.2508	1.9678	2.6665	-1.0187	1.2773	-2.9958	-0.4692	-1.497	0.047283	-1.17	-0.27353	-1.7562	-5.2143	-1.7756	-2.0642	-0.033042	-1.3723	2.6206	-2.4027	1.0663	-1.103	0.99326	-0.057748	1.4294	-1.6014	-3.4748	-1.1178	1.4047	0.27991	-2.8014	1.7992	-3.2112	-4.2908	0.023562	1.8795	-2.4747	-0.34932	-0.81287	-2.4206	-0.33146	1.4175	-3.6439	-4.8191	-5.0674	5.0643	-3.8159	-1.6135	-0.84241
-7.1045	-7.5738	-6.53	-4.0505	-2.3159	-5.0992	-9.1067	-5.5961	-8.787	-4.4436	-3.7101	-3.334	-6.6842	-0.064808	-4.2297	-7.4088	-1.9325	-1.7949	-2.6309	-8.706	-4.1823	-3.9826	-6.7837	-7.0288	-3.7173	-10.941	-3.0352	-0.98221	1.1052	-6.323	-6.4338	-4.6684	-6.3636	-1.5646	-4.7561	-5.0002	-7.6755	1.1579	-8.6615	-3.5981	-1.5591	-4.5998	-3.5268	-5.7376	-5.532	-7.1701	-2.1617	-6.8723	-3.3954	-5.9948
-9.4082	-9.4994	-9.0611	-12.389	-9.7492	-6.8451	-11.286	-7.674	-8.5432	-4.4223	-13.315	-10.971	-10.76	-13.616	-11.204	-12.289	-15.226	-7.7208	-10.754	-12.261	-9.3499	-12.985	-13.218	-7.365	-10.199	-11.008	-10.724	-11.402	-10.685	-11.828	-12.636	-13.765	-10.889	-16.03	-9.944	-13.158	-13.55	-14.264	-8.5064	-9.5947	-12.826	-13.463	-8.7315	-10.433	-12.801	-9.1359	-11.915	-8.0885	-7.0473	-11.625
3.4261	4.3696	5.7744	4.8635	4.7064	1.988	9.4018	7.4366	2.0933	6.4764	2.872	1.509	3.6581	4.4278	4.0334	8.0609	3.0248	6.406	6.7227	6.7305	2.7646	7.0396	0.30436	8.176	4.0765	4.7878	3.7278	6.9692	7.0566	8.4646	7.634	6.8927	6.2	-0.20314	1.7071	4.7434	2.3627	4.468	7.7379	5.1992	5.2656	10.706	5.1271	5.2478	7.3512	3.8938	4.7822	7.3194	2.0521	8.2206
-10.406	-10.149	-7.7862	-6.4469	-10.578	-7.5293	-11.374	-11.052	-10.358	-7.264	-8.7114	-9.03	-12.749	-6.8263	-6.1856	-8.949	-10.706	-7.4769	-8.3086	-5.7656	-9.6644	-4.6235	-9.5174	-10.412	-10.778	-11.286	-6.6829	-6.0606	-11.757	-9.2104	-5.5597	-8.4402	-6.953	-14.046	-8.5328	-11.781	-8.4174	-9.892	-10.855	-5.6373	-14.638	-14.464	-5.0951	-10.754	-7.417	-5.9002	-6.6444	-5.9156	-5.0005	-10.123
-3.059	-4.4714	-5.3502	-4.6808	-5.4352	-3.7261	-7.5914	-5.6178	-4.9903	-6.0508	-11.97	-6.1397	-1.8051	-7.1013	-6.1286	-0.85118	-3.6951	-4.3956	0.84618	-2.1684	-5.1084	-1.7073	-3.2423	-2.7933	-4.8967	-6.9743	-3.6667	-8.1774	0.39151	-1.1927	-4.3799	-1.9017	-4.09	-4.4387	-8.369	-4.7773	-4.6786	-1.9622	-3.3936	-6.0721	-2.1579	-5.4781	-8.1379	-8.1704	0.093078	-1.8089	-6.2616	-4.6405	1.4538	-4.6011
-20.356	-22.643	-20.903	-24.581	-21.803	-20.881	-23.827	-23.789	-23.318	-22.277	-20.876	-26.332	-19.047	-23.738	-22.134	-23.832	-21.995	-20.807	-25.498	-21.194	-24.329	-22.672	-24.59	-19.628	-21.282	-20.001	-24.116	-22.937	-21.985	-23.796	-22.232	-20.505	-23.556	-18.962	-23.997	-22.471	-21.851	-23.527	-25.925	-22.009	-21.403	-18.736	-19.72	-23.089	-24.732	-23.948	-21.443	-24.715	-26.193	-18.189
-8.6396	-7.3837	-6.4026	-6.682	-6.8949	-6.7311	-7.5657	-5.8703	-4.1987	-0.59778	-4.0637	-5.6523	-5.5038	-3.7647	0.72799	-1.1282	-4.9032	-4.6282	-8.1051	-3.5702	-5.1686	0.26864	-5.816	-7.376	-3.6086	-2.4851	-4.3866	-8.1594	-3.5058	-2.0487	-6.377	4.3902	-5.4907	-0.29494	-9.2438	-4.4387	-3.9032	-5.63	-3.987	-4.0232	-0.86457	-7.3078	-8.6899	-5.6961	-6.7537	-2.3085	-4.6842	-2.3532	-6.1083	-7.4927
-10.51	-4.8442	-11.082	-8.7074	-10.208	-8.3716	-8.2735	-11.422	-9.0757	-10.296	-5.9438	-8.9063	-4.985	-6.5486	-7.1095	-7.5495	-13.762	-5.5664	-7.7522	-9.7305	-12.377	-13.105	-11.241	-6.9556	-8.1314	-7.7935	-9.0596	-15.042	-6.0563	-13.396	-7.5399	-10.905	-8.1413	-10.302	-9.1001	-6.9731	-6.9802	-6.7629	-2.4162	-14.389	-10.674	-5.2532	-8.3685	-7.6926	-10.546	-11.477	-9.0939	-6.9824	-5.1335	-8.7184
-15.599	-9.3537	-14.751	-13.3	-14.77	-14.025	-12.359	-17.678	-13.898	-14.791	-9.5774	-7.8957	-12.867	-7.6244	-10.993	-16.764	-11.074	-16.282	-10.674	-17.874	-11.625	-13.011	-14.392	-12.11	-14.078	-13.534	-13.45	-10.98	-15.335	-20.23	-11.208	-15.153	-16.941	-10.525	-16.987	-17.018	-11.209	-16.312	-15.982	-14.464	-17.553	-13.733	-12.139	-14.944	-17.096	-18.193	-12.576	-10.454	-9.1363	-11.889
-0.41841	-2.2268	0.091677	-0.45737	-0.45361	-4.2267	2.2742	0.08192	-0.45854	-2.7901	-2.5356	-2.1902	4.0912	0.61313	-1.611	-0.49627	2.0096	-2.5633	2.8126	2.1773	3.0583	5.0978	0.19097	3.0973	4.8401	-0.27666	3.3011	2.7681	0.97	0.36991	3.2721	1.3124	-3.4223	-1.6586	-1.6058	1.9124	-3.4869	2.3019	0.98021	-1.648	0.47983	-5.3229	1.5789	1.415	1.9239	2.7901	6.0538	2.8546	-2.6323	3.9755
-1.2542	-1.0912	-1.1916	0.6678	0.28087	-2.4332	1.4026	-0.67059	-5.2295	2.9824	0.15732	-6.2953	-1.7683	1.1201	-2.7901	0.47133	2.6328	-0.18583	-1.0708	4.3804	3.5005	-1.1943	2.6367	3.0402	-5.5963	1.863	0.98353	-2.4379	-2.481	-0.31123	-1.9229	1.5493	2.2012	0.34009	0.93605	-1.1192	2.2346	-1.7383	-4.5089	0.1194	2.0425	-2.2635	-0.24423	-2.0691	5.6372	-2.0586	-0.69487	2.5057	-1.053	2.9627
-13.282	-13.942	-16.251	-13.63	-13.989	-12.024	-12.861	-14.903	-10.798	-13.727	-14.392	-10.866	-10.934	-15.81	-13.023	-12.582	-9.8952	-15.957	-12.79	-10.35	-8.6759	-12.493	-13.784	-12.098	-15.101	-9.3402	-13.894	-8.0996	-10.003	-9.4262	-11.254	-9.5906	-13.285	-11.806	-11.918	-8.8137	-9.2271	-13.632	-13.476	-11.313	-10.951	-9.1766	-13.744	-10.249	-8.1211	-10.869	-12.317	-13.414	-11.94	-9.3153
-0.50332	0.23929	1.1934	2.2538	0.19337	1.817	0.84197	-0.12667	0.64706	2.9146	3.0555	-0.08672	0.15625	4.9761	-4.491	3.3737	-0.41882	2.0635	-1.7311	1.5488	2.1879	-1.8354	2.4561	3.0941	4.9043	-1.56	-3.3772	-0.27624	1.8482	-4.8149	-0.25904	2.1775	3.2302	-1.5832	0.025236	4.0439	-2.5804	1.6476	-3.1743	-4.3787	0.3107	6.1831	-0.16212	-0.78701	0.85303	1.3205	-2.5813	0.27074	-2.6203	-1.0284
-3.3038	-3.1019	-0.34216	-4.0192	-1.723	1.4764	-7.0388	-6.3209	-2.0416	-6.8826	-1.4956	-2.4975	-3.1116	-3.2172	1.3306	-4.4524	-1.6858	-7.9912	0.037596	-4.9332	-1.8511	0.13862	-2.2874	-0.76313	-2.6293	-0.15921	-0.087837	-4.9417	-1.0895	-4.2534	-6.1239	-4.8652	-5.3425	2.5321	-5.3254	-1.4668	-2.3945	-2.89	0.87134	-4.7769	-5.2346	-3.5761	-3.117	1.5039	-4.8025	-0.74555	-0.59904	-7.195	-4.0769	-2.4545
-25.994	-15.85	-23.471	-26.424	-19.907	-20.74	-17.994	-20.269	-25.542	-23.37	-18.23	-21.366	-21.988	-14.835	-20.367	-18.722	-21.885	-16.112	-23.696	-25.052	-23.207	-20.908	-18.297	-23.139	-17.011	-18.868	-23.152	-21.774	-23.041	-20.285	-24.201	-22.433	-21.566	-22.262	-18.938	-21.872	-19.904	-27.115	-21.389	-18.787	-17.923	-20.968	-20.352	-24.875	-21.105	-20.945	-17.894	-21.476	-21.105	-19.858
-14.561	-13.012	-7.4259	-12.481	-12.818	-15.673	-17.445	-10.014	-12.682	-13.266	-11.324	-14.206	-10.886	-11.87	-12.542	-13.057	-17.888	-11.722	-11.48	-13.579	-9.9725	-12.074	-14.381	-11.336	-12.533	-13.211	-13.866	-11.511	-9.9759	-12.563	-14.892	-14.835	-10.37	-16.795	-8.7497	-12.753	-14.391	-13.343	-15.44	-16.177	-17.532	-13.447	-12.604	-10.836	-16.94	-10.297	-8.1897	-10.047	-12.287	-13.495
-2.0945	-3.7889	0.22613	-8.5197	-7.639	-0.66922	-6.9684	-3.4394	-6.0416	-4.6006	-6.8752	-6.7379	-9.6576	-5.9791	-3.6858	-4.576	-5.7478	-5.113	0.86639	-7.9596	-4.0092	-14.65	-5.9907	-7.0596	-4.976	-3.4619	-0.10746	-6.3486	-3.5208	-8.1136	-2.5109	0.68464	-3.2909	-5.5485	-2.8033	-6.6815	-3.4018	-2.4521	-5.632	-0.37204	-4.6806	-6.9642	-9.0558	-6.2476	-4.0596	-3.7713	-11.058	-6.126	-2.2546	-5.5403
-0.77098	-6.29	-4.3967	1.3581	-0.40944	-7.0204	0.30621	-1.8292	-3.2461	-2.0648	-1.3002	0.23492	-2.665	-5.2898	-5.1982	-2.9871	0.05775	1.5289	-2.2486	-1.7983	-7.5662	-0.48151	-0.12244	-2.6735	-2.6815	-1.0179	-1.2508	-5.6191	-1.0653	-7.0869	-2.0663	1.0685	-2.4278	-3.5263	2.4212	-1.8422	-0.70163	-4.9679	-7.4009	-3.8115	-3.4424	-1.7551	-3.3284	-2.3482	-3.508	-0.22683	-4.1472	-2.541	-2.6462	-0.34165
-0.61744	-3.6101	-1.4176	-0.52069	0.71569	-1.8638	1.4359	-0.52645	3.1362	2.2655	0.54776	-7.7864	0.50739	1.2336	-1.8187	3.5196	-1.0456	-1.3341	-1.5883	1.3722	2.8227	1.5714	-2.1179	-3.5934	2.4384	5.128	4.5572	1.0183	2.8576	-1.1127	-0.68637	-4.841	-2.7984	3.143	-2.619	0.33964	3.224	5.511	0.43261	1.3853	-0.32978	0.59565	-0.29813	1.1161	-2.0923	-1.49	-0.72309	2.6912	-1.4369	0.4008
-5.5677	-6.3502	-5.1737	-6.5609	-0.24767	-4.0446	-3.8348	-1.9274	-4.1718	-7.033	-5.8301	0.983	-3.079	-2.7157	-6.2611	-7.9519	-8.6689	-5.7742	-2.1251	-3.6367	-8.511	-0.4005	-3.2343	-4.3623	-3.6144	-9.9161	-6.6782	-5.2913	-2.1252	-6.0018	-3.6265	-10.498	-2.4476	-8.1391	-1.5245	-6.739	-2.4731	-6.8098	-2.99	-2.8457	-6.6267	-3.6901	-6.0373	-3.4718	-6.8568	-3.2418	-1.5523	-2.7251	-0.82461	-4.6418
-3.2634	-2.0006	0.43786	-0.44201	1.0481	-0.49211	-3.438	1.3073	0.0060866	-2.6946	2.1707	2.5047	-3.5017	-1.3333	-8.1034	-0.58913	-2.5018	-4.8793	3.0618	0.41823	0.058685	1.5268	4.9225	-4.0664	-1.794	-1.6348	-4.6678	-3.2104	-5.4532	-1.4719	-4.0983	0.16694	-2.7625	-1.7519	-0.4614	-0.41194	-1.965	3.0605	-1.1421	-4.4136	0.12132	-1.3207	-2.4502	-3.3521	1.1679	-2.7097	-0.43897	-7.5226	-4.277	0.4642
-26.89	-28.433	-22.925	-22.693	-18.03	-22.986	-19.939	-25.424	-20.698	-31.838	-21.656	-23.158	-26.863	-23.61	-22.679	-21.26	-20.774	-22.021	-20.838	-22.371	-23.817	-20.361	-20.116	-19.413	-23.294	-23.442	-21.65	-20.249	-21.871	-23.965	-22.087	-25.403	-25.3	-22.3	-21.952	-15.208	-24.274	-22.427	-22.374	-24.025	-25.317	-22.26	-23.754	-21.994	-21.727	-23.08	-23.018	-22.095	-22.34	-22.139
-14.06	-13.892	-14.337	-11.214	-12.967	-10.169	-10.874	-13.3	-13.074	-11.994	-9.7544	-11.35	-11.771	-7.4147	-12.176	-9.5846	-12.074	-8.6072	-11.957	-4.7444	-15.241	-8.2181	-4.9134	-13.122	-11.929	-11.235	-11.265	-8.1463	-11.985	-13.881	-11.622	-11.328	-13.299	-10.153	-7.2909	-7.5061	-13.337	-8.6036	-15.073	-12.203	-11.768	-13.772	-8.7905	-12.51	-13.625	-10.688	-14.516	-8.2232	-10.905	-16.609
-5.2519	3.9749	0.39874	-2.0084	-0.06331	1.9811	-3.2153	-0.83662	-4.2255	-7.5857	-3.2123	-1.8965	4.0251	-4.5322	-1.1703	-1.9774	2.5901	-2.4612	-5.1018	-5.6869	-5.1781	3.6998	-6.8828	-2.3147	-6.355	-0.028044	-1.5899	0.11335	0.20038	0.63257	-5.0072	-1.2979	-3.7534	-4.0476	-4.3062	-4.5722	-4.2431	-3.6422	-1.5608	-2.4798	-6.3018	-3.8781	-1.5324	0.35147	-0.71182	-1.865	-4.7311	-0.13932	-2.9079	-2.2009
-10.882	-13.717	-13.039	-12.745	-11.734	-8.8872	-14.172	-13.196	-15.838	-13.638	-14.874	-15.769	-19.971	-11.297	-11.852	-12.371	-15.319	-10.913	-13.955	-13.312	-14.325	-11.641	-8.5844	-12.278	-12.331	-9.0803	-8.9129	-11.89	-15.662	-12.196	-12.157	-22.395	-13.778	-11.638	-12.058	-11.266	-15.423	-12.934	-14.132	-9.5877	-10.894	-11.322	-14.722	-9.4499	-17.163	-5.2623	-13.669	-15.895	-12.459	-18.925
-1.9317	4.6471	2.8778	4.61	-4.4091	1.1484	2.2429	3.5387	7.755	-0.35591	5.9737	1.7368	2.2265	3.7999	3.0826	2.6957	5.6352	5.408	1.9427	0.49892	6.4149	3.2508	1.6632	1.41	6.4882	3.862	4.5977	7.5067	5.6984	6.2704	4.0871	-0.48556	4.754	2.0042	7.3596	6.2213	3.6957	7.1664	0.41932	6.0023	4.0099	2.0057	8.8587	8.178	5.7232	4.126	6.0594	6.9383	-2.1425	2.1248
2.9914	5.2805	8.5231	7.9023	9.5925	10.16	9.349	8.7861	7.758	10.473	2.6982	7.2723	0.58242	4.1792	10.37	11.027	6.7458	7.106	8.5912	9.781	8.0447	6.8428	7.6313	9.7521	7.3407	3.5713	4.9313	8.1175	7.548	5.8889	5.9559	4.5468	2.2376	7.1543	1.9623	6.8972	4.049	11.406	7.7346	8.6814	5.0431	11.557	11.166	3.9026	4.6807	6.7688	8.6244	8.1666	2.4071	7.8217
-4.9836	-7.0503	-5.0681	-7.2054	-1.991	-10.405	-8.8431	-5.6051	-2.0898	-6.8356	-2.4196	-7.73	-7.8296	-4.174	-5.5988	-8.1655	-1.1346	-7.5677	-6.5162	-4.0272	-6.2196	-7.4114	-9.5451	-9.3711	-3.1306	-7.1944	-3.678	-2.5884	-4.3814	-7.1273	-5.3735	-11.068	-2.6439	-2.5771	-7.3664	-6.4612	-6.2041	-2.7871	-0.47489	-4.3837	-5.8106	-8.1738	-7.6693	-7.8897	-6.3246	-7.072	-2.1308	-2.3185	-7.3143	-6.7878
1.3284	6.9639	5.3604	2.2761	3.3987	10.145	7.3237	8.4853	6.5944	1.389	8.399	9.7555	4.2763	7.4671	4.2044	2.8804	3.5292	7.3008	7.2018	11.092	-0.67755	4.6105	7.5044	5.0897	4.9561	3.4614	5.3975	5.3305	5.8657	2.0824	6.672	6.4816	1.3314	8.6948	5.1031	4.7263	4.3221	-1.596	0.74665	9.183	3.0879	7.8438	7.1304	4.0362	1.2596	10.689	3.4991	5.7262	8.731	5.838
-2.8337	-2.5164	-4.8166	0.93501	-0.82205	-4.9868	-1.8779	-1.8682	-1.2412	-1.7251	-1.3714	-2.6084	3.304	-0.84043	-3.9678	1.8511	-2.0441	-1.51	0.28297	-1.3151	-3.0383	0.84907	-2.775	1.4102	-3.7026	-4.7104	-1.8743	-1.4514	-2.6189	-3.0868	-4.2571	2.1862	-1.0469	-1.292	-0.61228	-7.0051	-4.9494	-3.1366	-5.5868	-1.21	-0.22132	-1.1174	-0.1372	4.6354	-1.6838	-0.89305	-2.4032	-1.7011	-0.75777	-0.054031
-0.1892	4.6392	2.3263	0.76641	2.5198	1.2757	-4.2615	-0.60099	2.9259	2.3456	1.9631	4.9739	-6.8437	-5.7916	2.3472	0.40153	1.7596	-1.1126	2.7834	-4.0333	-2.8365	3.1587	-2.193	-2.1055	0.56803	-1.1647	-1.9089	0.70697	1.7483	-0.69749	-1.7962	2.416	-2.4312	0.11407	-0.60426	-1.368	-4.828	-1.1947	1.1552	4.5614	2.4836	5.0695	-0.60837	2.0122	-0.59124	4.4042	0.84321	1.4161	-1.9645	-2.7248
-15.213	-13.218	-11.505	-9.6561	-11.821	-7.3301	-8.5208	-13.542	-5.0409	-11.018	-14.519	-13.351	-13.204	-10.258	-11.383	-8.3295	-7.5211	-10.874	-10.308	-11.565	-13.028	-11.085	-14.709	-10.604	-9.6923	-12.091	-11.226	-14.095	-12.725	-12.914	-11.268	-12.955	-12.795	-10.861	-13.132	-12.271	-12.106	-9.508	-14.269	-9.1855	-9.8614	-11.119	-10.218	-11.595	-16.379	-15.164	-12.633	-9.348	-10.697	-15.424
1.7432	0.54015	3.3412	-2.4125	0.85119	1.631	2.0281	3.0035	-3.8126	-3.6379	0.14896	4.8639	0.94216	-2.6929	-3.5759	-2.6787	0.59661	-1.2293	-0.13512	-1.8743	1.2847	-1.1219	-0.075254	-3.6273	1.3043	2.1571	-0.76279	4.3425	-1.0637	-0.95983	-1.1296	2.5871	2.5006	-0.49007	-0.7046	0.41735	-0.10903	-1.3775	-2.506	1.0377	0.81343	-1.2893	3.4449	-2.8793	-3.3903	1.9081	-5.5141	2.2567	0.21185	0.20543
11.502	9.271	9.4989	3.9304	10.643	5.9488	5.9511	11.623	6.0236	9.2364	11.861	9.3571	7.1731	9.917	6.8877	8.1251	9.8366	8.8832	8.081	3.0752	5.7444	2.3844	8.9737	5.2317	10.761	10.364	8.8847	8.4909	6.3627	7.5311	7.9028	11.602	8.4462	4.4594	4.8506	6.7566	8.158	8.1777	8.5978	8.5439	7.4114	6.19	9.5696	7.0082	9.5571	10.635	8.664	8.6947	7.6374	6.2967
-10.752	-13.948	-13.722	-9.5087	-11.026	-14.225	-10.68	-15.68	-12.6	-9.4559	-8.9383	-10.425	-12.186	-10.216	-13.397	-10.852	-16.904	-13.984	-13.174	-9.4348	-13.006	-10.333	-10.957	-16.026	-11.081	-11.046	-10.126	-13.15	-16.061	-7.9326	-9.6282	-13.033	-14.418	-11.127	-10.546	-10.454	-13.163	-7.9589	-4.3385	-13.842	-5.6744	-12.7	-10.431	-9.6804	-12.563	-13.278	-10.958	-11.59	-14.632	-12.187
-4.2056	2.5226	0.1728	-6.0599	-8.6666	-1.8495	-4.3982	-6.2587	-4.4895	-5.5563	-1.595	-2.8713	-3.0531	2.183	-4.5933	-4.6611	-10.797	-4.1411	-3.3614	-2.9404	-1.9144	-3.4611	-3.114	-2.9572	-0.80606	-3.4495	-3.5616	-3.2824	-6.3471	-1.7373	-0.5557	-5.4954	-3.0557	-3.2083	-3.9122	-0.23407	-6.7801	-8.0737	-5.926	-8.7111	-6.1834	-1.9244	-0.59021	-6.4484	-0.62969	-3.2777	-7.4803	-4.9131	-4.7183	-2.5701
-3.6799	-0.6119	-0.56354	0.10793	-2.2379	-2.5262	-0.7374	-4.9116	-5.3588	0.1186	-5.057	-0.44058	-2.9395	-6.8578	-4.9693	-4.5771	1.899	-3.2714	-4.1319	-6.1434	-6.1015	-3.3397	-2.9314	-2.0993	-3.1772	2.0643	-2.763	-4.8981	-2.3865	-4.6513	-1.6073	0.055562	-3.9773	1.8935	-9.681	0.88435	-2.6357	-0.61944	-1.673	-3.7857	-1.3345	-4.5503	-2.102	3.9862	-3.4552	1.3341	-1.5977	1.2486	2.0731	0.29654
0.16924	-3.0074	1.6443	4.8174	-4.2298	-2.9072	0.80556	-2.0881	0.9449	-9.5753	-3.4268	2.6826	-0.52184	-4.622	4.6012	-1.2688	0.093853	2.2182	0.40969	-1.742	-1.3803	-3.5225	0.91403	-2.0493	-1.884	-2.7581	1.495	-4.5523	-6.0585	-2.0486	-1.6434	-1.0706	-3.7313	-3.0977	-4.5719	-0.48461	-5.5439	-5.5723	-1.3234	-2.3553	0.91369	-6.4045	2.2389	-4.3231	1.8713	-2.3143	-1.7363	-1.1748	0.72553	2.5844
2.0182	-0.22483	1.1999	0.67316	1.2469	5.9772	-0.84908	1.7501	2.3456	4.5129	5.7987	3.531	-0.9576	3.91	2.255	2.0027	1.7254	3.8357	-0.61197	-0.74281	-1.2726	5.7049	0.99436	-2.9682	1.2064	3.1754	0.29509	2.0383	4.7618	1.314	-0.44899	5.2521	-0.62193	-0.15827	3.5389	1.5399	0.62707	1.2593	0.015747	6.3129	0.92813	-1.8548	0.21601	1.6928	2.3217	1.1251	4.6523	-0.41124	5.0804	2.4139
-2.6229	2.3798	3.9855	-0.012335	3.5958	3.0509	5.6628	3.7567	2.5739	2.551	0.39547	0.52844	3.1853	5.3097	-1.6417	0.060618	2.1161	1.1721	0.36891	1.11	1.0388	-3.5149	2.1494	0.89308	5.9458	2.1661	2.5736	2.8915	4.3015	2.2338	1.7112	2.8721	3.2114	2.1337	-0.13855	1.6982	-1.4484	-3.4963	3.9437	4.2317	3.5285	0.78098	1.0955	3.5902	0.090706	1.6012	0.86806	1.0066	1.9288	7.0918
5.0718	1.5091	0.99588	1.5512	0.6855	8.3894	2.0605	3.2241	1.0839	3.3448	2.8773	3.3843	7.4462	-0.76957	2.9944	-2.719	0.53223	2.8646	1.289	4.5962	3.4113	1.2322	1.7284	1.3102	4.0049	7.1585	2.7614	2.6278	0.96978	2.121	-0.37609	0.5429	0.70015	3.433	4.995	0.92115	1.1202	6.7504	2.4023	7.855	0.019582	2.5076	1.1188	2.6697	4.6366	1.4714	0.98289	7.6143	3.9865	0.91144
-21.324	-24.956	-24.631	-19.792	-19.546	-21.137	-21.143	-20.569	-27.912	-18.357	-22.594	-18.68	-22.988	-23.163	-17.569	-21.587	-21.219	-23.494	-24.189	-23.195	-26.369	-19.92	-24.983	-21.946	-23.379	-25.7	-20.112	-20.052	-22.056	-16.737	-23.138	-20.89	-24.856	-22.214	-29.677	-20.553	-22.739	-20.273	-22.433	-25.815	-24.859	-24.816	-22.674	-24.614	-21.496	-15.948	-27.018	-22.671	-24.95	-24.003
4.4527	3.1288	5.6933	-1.2303	4.8074	7.6454	6.2489	2.0224	3.6016	7.3536	5.612	-0.21697	0.52623	1.6087	2.8935	2.5326	4.2687	7.7496	3.4249	6.4694	4.0632	3.3626	1.356	6.0228	1.8773	0.45071	1.0076	-0.20388	3.1671	-2.4494	0.54961	4.0459	-2.8393	5.5738	-0.08112	4.0503	5.9726	6.0048	5.1353	2.1408	2.0722	2.2148	5.308	6.2397	4.699	1.7023	-0.2897	0.79516	7.2709	4.329
-21.904	-18.859	-23.189	-20.38	-23.159	-19.448	-25.466	-24.389	-26.66	-24.73	-23.771	-22.963	-23.582	-17.053	-22.882	-21.132	-22.102	-19.644	-23.272	-24.819	-19.97	-20.234	-21.4	-21.881	-24.91	-24.947	-22.948	-21.603	-24.644	-23.556	-22.783	-21.472	-25.128	-20.964	-17.241	-22.695	-19.685	-21.652	-22.907	-22.793	-19.309	-23.443	-19.109	-21.172	-24.793	-19.221	-21.959	-25.914	-23.952	-21.959
-1.0709	-3.0958	-3.3042	-1.4108	-3.4598	-2.201	-3.3725	-4.639	-1.5105	3.6258	-1.123	1.9979	-0.43109	-5.7107	0.1704	-2.519	-0.33433	-9.5037	-2.3207	-2.931	3.2473	-0.21611	-8.1678	0.59708	-1.0189	-3.7126	2.4533	0.85117	-1.9557	-2.8568	-5.7619	-2.6861	-1.4192	-4.5644	-3.0864	-0.38102	1.6713	1.9168	-6.023	0.12647	2.4861	1.7257	-3.1237	-3.865	4.7386	-1.6378	-4.158	-3.01	0.10282	-0.27653
13.48	5.9145	10.026	8.4944	5.0621	9.4547	9.9004	10.974	9.31	9.042	9.633	10.984	10.034	12.425	6.5384	3.9964	6.057	8.6194	8.7905	9.1524	6.6582	9.3939	10.341	11.198	10.78	10.403	7.0145	12.526	12.366	13.101	9.4353	10.576	6.9039	9.2631	12.657	10.621	6.8689	5.3315	10.543	9.2249	11.173	6.1906	6.8222	10.42	9.0702	12.496	11.815	9.8601	11.529	6.7986
-12.49	-11.355	-17.363	-16.783	-12.598	-11.121	-9.5568	-17.108	-15.766	-13.508	-18.981	-13.269	-13.479	-14.786	-15.11	-12.295	-15.665	-11.059	-15.486	-12.857	-15.082	-11.35	-11.434	-13.964	-15.404	-10.643	-15.294	-14.211	-12.29	-15.961	-12.132	-15.572	-14.486	-11.479	-16.697	-12.383	-16.926	-10.951	-16.954	-14.44	-12.781	-16.513	-10.188	-12.372	-15.266	-20.163	-12.243	-8.9277	-17.318	-16.586
-4.5625	-5.7887	-9.0919	-5.246	-8.1744	-4.5405	-6.2599	-3.2933	-7.2308	-0.78158	-4.5594	-5.8028	-9.2247	-4.4452	-7.0744	-11.641	-8.9033	-5.0773	-7.8976	-7.8312	-4.0211	-4.7242	-8.3864	-5.1597	-2.6253	-3.8565	-0.37883	-7.1205	-9.421	-4.5531	-3.3677	-3.7706	-8.1191	-0.7504	-5.5014	-5.0045	-7.3938	-2.0294	-6.2165	-4.6547	-7.4128	-7.5878	-3.6671	-5.7557	-5.9479	-5.7334	-2.9216	-6.6315	-8.4672	-6.9684
-8.4226	-16.452	-10.173	-10.395	-13.123	-16.808	-10.306	-19.432	-12.863	-9.3042	-11.12	-12.43	-10.2	-9.5127	-11.316	-14.669	-8.9788	-12.228	-8.9073	-10.358	-12.032	-10.469	-6.9201	-1.6385	-10.568	-9.4864	-13.825	-12.44	-7.6275	-11.023	-10.561	-5.7142	-15.226	-9.973	-15.403	-8.9946	-12.311	-8.4688	-7.2428	-15.07	-12.361	-11.229	-7.0379	-9.2025	-14.543	-8.0689	-14.675	-10.832	-7.5595	-8.6282
3.0615	10.58	15.458	11.257	9.9509	9.5918	12.814	8.8094	10.168	11.949	8.08	8.3256	13.592	12.936	8.9943	8.6235	9.1176	10.125	14.136	7.6165	6.6112	5.1898	4.5217	14.234	9.0565	14.67	15.088	8.9293	13.241	5.7255	4.9339	14.06	11.79	13.182	13.154	10.11	5.2266	9.766	10.361	7.0718	7.8752	9.1836	8.783	12.265	11.018	7.8824	4.9844	10.13	7.5937	8.324
-6.0241	-6.4219	-8.6008	-11.807	-7.6333	-8.3557	-9.0696	-8.0148	-2.746	-7.9559	-11.413	-8.4732	-10.678	-9.8041	-7.1754	-9.9872	-4.7824	-3.1969	-10.445	-9.0567	-11.128	-4.4467	-14.72	-8.8162	-10.139	-8.2723	-7.1886	-4.3418	-10.997	-12.224	-13.403	-10.217	-11.933	-10.699	-7.7852	-7.9698	-7.3943	-5.3039	-9.9847	-12.5	-12.08	-13.131	-11.462	-6.6503	-5.2292	-12.734	-8.2167	-9.5779	-8.9372	-12.318
-13.833	-13.848	-10.918	-11.979	-14.779	-15.242	-13.367	-13.185	-11.158	-11.797	-12.569	-12.308	-16.926	-16.347	-15.13	-16.913	-12.79	-14.248	-11.307	-8.6632	-10.485	-10.282	-12.973	-17.315	-10.561	-12.513	-13.917	-14.206	-6.5032	-15.713	-15.92	-10.417	-17.032	-11.27	-9.2748	-13.252	-15.608	-15.135	-9.6692	-14.963	-13.996	-10.885	-9.5925	-13.409	-16.425	-16.086	-13.506	-14.742	-19.913	-15.747
-23.102	-24.346	-22.113	-21.06	-22.619	-23.069	-22.416	-18.841	-19.24	-21.907	-20.618	-20.375	-23.669	-20.58	-20.565	-19.275	-22.877	-21.434	-21.179	-21.244	-19.807	-20.009	-21.362	-17.1	-20.389	-21.602	-19.464	-25.892	-19.251	-22.919	-16.053	-21.619	-20.575	-20.276	-22.56	-20.685	-20.5	-22.731	-23.993	-17.736	-20.512	-18.389	-21.137	-15.191	-22.126	-19.128	-19.088	-22.2	-25.028	-20.168
-16.13	-11.909	-10.477	-15.152	-10.595	-9.7707	-13.988	-11.975	-11.959	-10.976	-8.8514	-10.287	-18.397	-13.339	-11.166	-12.506	-14.603	-11.203	-14.363	-16.713	-14.286	-11.508	-10.685	-13.588	-11.564	-13.345	-13.801	-12.929	-10.126	-11.516	-12.684	-10.532	-19.687	-18.11	-14.792	-14.629	-14.906	-15.471	-11.181	-13.539	-11.057	-13.674	-8.1778	-14.01	-11.646	-11.122	-12.344	-14.228	-13.594	-18.536
1.6911	-3.4537	2.0434	-2.978	1.5837	0.99575	0.34586	3.8293	1.3612	0.86008	-1.5132	-2.2034	4.1166	4.1662	-2.8167	1.5248	0.18688	1.8842	-3.6014	0.76684	4.0084	-2.1575	0.86733	-2.2944	0.66081	-0.81455	-2.462	-2.5635	0.38477	0.77743	-5.6643	-4.0233	-0.48962	-1.5184	0.95884	-0.76307	1.6228	-3.4825	-1.0349	2.9385	-1.6006	-0.32118	-2.1277	0.50033	-2.3813	-0.81107	1.3212	-4.0085	3.5708	1.6997
-2.1807	-4.4584	-5.8298	0.34427	0.22126	-2.5298	-1.375	-0.81494	1.8962	-0.54703	1.3955	-1.394	-1.7309	-4.2835	-5.6479	-1.4845	-2.4287	-0.11798	4.9786	-3.3919	-8.1453	1.2984	1.274	-1.0291	-2.2932	0.1766	3.0051	-4.7141	-4.5162	-2.3101	3.8276	2.4309	1.6896	-2.4704	-2.3787	-2.6235	0.13305	1.3959	2.0028	-1.8948	-0.20423	-1.4484	1.6264	2.8041	-0.82885	0.68702	1.5324	-3.99	-5.2533	-0.27252
-5.0727	-0.2517	-0.1224	1.0972	-2.4936	-4.0586	1.1936	-4.3889	-2.3696	0.21722	0.39027	-2.2512	-3.9252	-0.95129	-0.44204	-2.8053	-2.9643	-2.3469	-2.8626	0.76401	-2.5222	0.47517	-1.6162	-0.82381	-0.47924	-2.1057	1.4535	1.2868	0.23077	-1.3908	-1.8507	-5.9127	-3.7567	-1.8331	-1.7646	-5.4915	0.43042	-0.73381	-4.811	-3.4752	0.14084	-2.5473	-2.8815	-1.1873	-3.4315	-2.9193	-2.1336	-0.73435	-5.623	-2.2075
-1.2554	0.93408	0.76877	-0.53276	-1.5597	0.53436	5.3377	-0.0058392	0.69664	0.44322	-1.2425	-0.19521	0.903	5.2843	4.0767	2.7796	-4.3789	-1.5895	2.4287	-1.209	-3.3114	2.8885	5.0929	2.5043	1.8937	-0.83609	-1.9892	2.0827	-2.2543	3.8099	6.3518	6.6772	3.259	8.5191	0.47596	1.6812	5.1326	4.3532	5.3761	4.4846	7.2361	1.6369	-0.53798	4.4232	1.1167	5.8148	3.3939	5.9783	-1.1682	-0.060101
-13.279	-12.946	-12.601	-11.239	-6.8676	-13.639	-8.878	-9.6546	-12.63	-12.694	-9.4937	-11.665	-12.89	-9.3675	-13.412	-11.476	-14.286	-10.678	-10.696	-9.9686	-8.0835	-8.0284	-14.621	-10.054	-10.351	-10.636	-10.368	-13.598	-11.802	-10.076	-14.532	-10.355	-9.8399	-11.955	-10.984	-12.941	-14.908	-11.6	-10.298	-10.127	-9.3124	-11.919	-9.3967	-10.353	-12.231	-13.022	-9.8394	-17.273	-14.077	-12.259
-5.34	-4.9235	-6.4922	-4.6504	-7.7189	-6.3644	-7.4558	-10.916	-6.1388	-0.46469	-0.71843	-6.3415	-6.4424	-11.075	-9.7234	-6.7302	-7.4237	-6.2374	-6.0571	-6.2317	-7.3164	-4.2813	-11.747	-7.3047	-10.268	-6.6801	-9.6204	-1.9465	-8.35	-6.4413	-4.0248	-7.6362	-1.5978	-5.8897	-5.9273	-9.1977	-9.6473	-6.0573	-7.464	-2.6204	-8.9629	-8.1543	-9.9545	-3.7048	-3.6503	-6.2282	-6.4828	-9.989	-8.2902	-7.7651
-1.4639	-0.70598	-3.0912	-3.2056	1.6802	-0.27805	-5.5313	-5.3781	-0.91989	3.8807	-5.0443	-1.3653	-0.02697	-1.1444	-0.3524	-2.4555	-1.1129	-0.34819	-2.3388	2.2029	-4.3916	1.1808	-2.1798	-5.7647	-4.9585	0.45908	-1.2901	-4.9529	-3.7001	3.6018	-1.7755	1.1187	-3.1567	-7.5202	-1.2166	-3.3863	0.142	0.27553	-1.0421	-4.8534	-3.348	3.2018	-5.3887	-3.6576	-2.8245	-1.3404	-3.8658	-7.0424	1.543	-7.2834
-2.7771	-4.2446	-5.2638	-3.4837	-4.9547	0.61636	-7.6668	-5.6923	-1.0154	-3.1355	-6.6189	-2.2105	-1.1971	-1.857	-3.47	1.0348	-1.7543	-2.3825	-0.92128	-4.0048	-1.3938	-3.3664	-7.3178	-1.236	-5.9113	-0.23332	-3.5213	-3.4167	-4.0946	1.5355	-3.3634	-3.3349	1.4235	-2.2066	0.16418	-5.0932	0.52339	-3.0499	-2.8521	-7.9007	-4.6778	-13.565	-3.9991	-7.1711	-0.24287	-4.0968	-3.2925	-3.7241	-1.2453	-1.4535
-3.4587	-1.6579	-7.76	2.3263	0.51918	1.916	-3.464	-4.5082	2.0798	-0.8329	2.6124	-1.7139	-2.8884	-4.9327	-3.3017	-1.8951	-2.3471	-1.8981	-3.778	-0.17478	3.7821	1.2228	-0.62351	-2.7309	0.76584	-6.3432	-4.8065	-1.5704	-7.0851	-2.2407	-3.3118	1.7977	-2.3647	1.6484	0.98581	-3.6289	-1.6699	-0.94863	-5.2484	-6.4978	0.78849	-1.0707	-8.1963	-4.0142	-3.9662	1.4436	-0.68061	-1.8373	0.9222	-6.8363
7.6966	6.0963	7.3422	9.3946	14.581	5.913	4.0577	6.4934	8.7768	3.4846	8.9915	9.4063	11.46	4.3487	11.266	6.1002	5.1164	8.2157	3.2578	7.9306	11.272	4.0918	5.0388	6.9478	3.9041	7.4473	6.2487	4.6431	11.394	7.9152	10.379	7.9631	9.5784	4.1879	8.5791	7.1445	5.7521	6.3523	8.9656	5.063	6.024	9.1234	10.455	10.318	10.963	8.2598	2.0391	3.8139	9.9656	9.9911
-14.4	-10.536	-16.427	-7.7014	-14.403	-15.222	-15.808	-12.078	-10.169	-18.148	-12.26	-13.217	-17.548	-18.815	-13.553	-14.712	-13.026	-11.116	-15.038	-14.894	-17.791	-14.95	-12.844	-13.78	-12.397	-11.648	-14.037	-14.318	-10.735	-13.897	-10.994	-10.371	-10.754	-10.51	-14.348	-12.295	-19.345	-13.684	-16.172	-10.267	-12.52	-13.416	-13.918	-13.251	-15.312	-14.315	-13.066	-10.544	-14.989	-17.091
-16.589	-21.553	-13.426	-13.299	-13.437	-9.7884	-13.424	-17.49	-12.806	-14.165	-15.127	-14.077	-13.687	-11.437	-16.823	-17.006	-13.307	-12.307	-7.911	-16.07	-18.136	-12.646	-17.217	-18.682	-17.478	-10.863	-13.505	-10.167	-16.318	-15.866	-14.857	-12.251	-14.141	-14.439	-13.651	-15.198	-15.452	-9.3673	-12.11	-13.714	-8.8568	-15.075	-12.294	-17.11	-13.057	-18.052	-13.522	-16.729	-16.541	-15.893
0.82372	2.1965	1.9522	-1.277	3.7061	3.6478	5.5528	2.7765	-0.19312	3.4361	-3.0882	-3.9276	0.89693	0.73795	2.6916	4.4623	3.2988	-1.8804	-2.0268	3.1343	0.9578	5.195	-2.3683	-2.5442	2.056	0.49347	4.2933	2.8745	2.9963	-3.4847	3.0503	2.6176	1.4912	-2.1007	-1.0646	0.50721	-2.8362	0.99795	0.78667	1.6525	-0.73808	-2.8657	3.0218	2.1022	-0.14011	1.5408	4.1398	8.8579	3.2	-1.4017
1.4287	1.8184	6.3182	3.5361	2.9233	5.5879	-0.21105	2.2579	-1.3291	3.2482	0.1618	1.4363	7.5428	0.77682	1.139	-0.56402	-1.8082	1.2203	4.3825	-0.63934	3.5551	1.6377	4.9662	-0.10199	0.80735	-0.52028	1.7711	5.4849	-1.8883	2.0129	4.6315	4.8143	-0.7821	0.21416	1.1193	6.5364	2.0966	1.2251	2.5902	1.0767	-2.9109	0.84565	-0.38185	0.72095	3.4238	-0.20402	2.7366	6.2491	4.6667	2.5917
-6.5066	-5.3544	0.090424	-5.6012	-4.6275	-7.2951	-9.2923	-5.0493	-6.7826	-7.203	-6.9568	-11.038	-7.8337	-5.2497	-2.7776	-6.5357	-6.2818	-6.988	-4.7447	-8.6967	-8.6631	-12.856	-4.3833	-9.9417	-6.0232	-11.75	-12.75	-5.3648	-8.261	-6.4892	-10.937	-5.4871	-2.0982	-8.2165	-4.0229	-7.4366	-7.4199	-5.3445	-9.1361	-4.4053	-5.0227	-6.7303	-7.0555	-10.727	-6.0674	-8.5834	-2.886	-2.0119	-6.608	-5.515
-5.2492	2.8404	0.18996	-4.079	-6.1197	-2.5686	-5.718	-5.9242	-6.2349	-2.2116	3.5545	-3.9764	-0.55509	-3.3556	-0.89581	-5.6282	-6.3701	-3.3004	-8.2755	-4.7108	-2.3851	-1.6246	-1.439	-5.9272	-0.88418	-4.135	-1.9757	-4.4271	-4.9191	-6.3545	-5.9293	-1.5627	-2.1631	-1.2617	-3.5173	-0.61464	-0.80336	0.62574	-2.7989	-0.42007	0.28046	-4.0936	-3.0865	-5.0298	-2.7793	2.1357	-8.0295	-3.8149	-5.2506	-1.1964
-10.904	-18.417	-11.339	-15.047	-14.461	-14.752	-17.359	-13.854	-19.919	-14.749	-14.141	-10.338	-16.565	-10.27	-16.907	-18.09	-16.065	-14.108	-13.51	-14.451	-14.164	-12.852	-14.237	-15.691	-13.699	-14.646	-14.08	-17.723	-13.042	-14.235	-14.225	-13.053	-11.287	-13.917	-17.868	-15.98	-14.733	-12.06	-11.053	-14.151	-11.579	-13.433	-17.456	-16.527	-13.364	-12.839	-16.565	-11.788	-12.104	-10.487
8.9924	8.096	1.7721	8.6163	7.1181	8.1687	12.298	8.6236	7.2511	11.874	6.6054	9.0815	11.305	10.01	9.5102	12.724	6.4332	7.1646	12.064	7.155	4.6807	8.4519	4.6011	11.102	8.8656	9.0904	11.736	8.8226	12.212	7.7655	11.439	11.193	12.529	9.4842	8.2955	6.3477	8.8223	8.2748	8.1699	8.5995	7.6031	13.379	12.838	10.058	11.039	8.2691	11.949	12.348	8.8757	9.3277
-7.0871	-11.674	-13.484	-10.296	-12.601	-12.991	-11.648	-11.41	-16.572	-18.002	-7.8996	-10.224	-11.924	-16.888	-10.42	-12.606	-12.605	-12.502	-13.947	-7.3428	-7.4002	-16.988	-13.589	-7.1037	-14.349	-15.22	-12.219	-13.343	-12.746	-14.467	-16.226	-14.073	-15.083	-14.286	-13.814	-9.066	-14.016	-11.573	-14.866	-14.983	-11.156	-8.8955	-9.0129	-12.879	-10.481	-11.287	-15.935	-13.837	-12.074	-9.9288
-22.381	-24.369	-23.93	-20.861	-22.437	-16.516	-20.578	-21.476	-21.248	-16.442	-18.512	-19.263	-22.925	-22.241	-17.005	-18.726	-23.781	-16.493	-18.715	-15.531	-22.236	-18.962	-22.332	-16.698	-19.665	-20.513	-21.903	-20.99	-19.301	-22.959	-22.329	-18.211	-20.221	-20.305	-14.466	-21.753	-19.884	-16.758	-22.375	-21.504	-23.076	-21.937	-19.552	-19.819	-20.508	-20.627	-23.145	-15.671	-19.075	-23.45
-12.04	-14.209	-17.73	-13.53	-13.237	-7.9114	-12.277	-12.273	-14.079	-15.188	-13.757	-7.3139	-15.485	-11.953	-9.9388	-11.415	-15.924	-13.066	-14.185	-13.175	-9.4638	-13.022	-10.106	-18.335	-11.973	-14.243	-13.019	-15.153	-14.26	-14.683	-14.858	-13.486	-15.562	-12.801	-16.444	-10.613	-14.498	-10.427	-19.843	-12.293	-13.835	-16.256	-16.324	-13.656	-11.109	-15.694	-17.268	-12.933	-16.17	-11.856
-4.3583	-5.8369	-2.0391	-6.7944	-4.8441	-5.4849	-3.2721	-5.708	-4.3263	-10.546	-3.8394	-5.3534	-2.8227	-4.7336	-4.7215	-2.8565	-8.2863	-6.7044	-3.7284	-7.2826	-2.6484	-2.792	-5.8217	-7.4889	-6.5327	-6.6949	-6.4745	-5.4442	0.3111	-4.9363	-4.1569	-3.4442	-4.203	-8.0801	-3.756	-8.6192	-6.1762	-5.1243	-3.3704	-3.7937	-6.4872	-3.8099	-3.9657	-8.2393	-4.0809	-4.6345	-9.7946	-3.5452	-4.4072	-4.0824
-2.5923	-4.508	1.8876	-3.6772	0.21207	3.3046	-6.06	-1.0192	-2.9512	-3.0167	-3.6537	-7.9855	2.56	0.91138	-2.5323	1.5501	-2.4505	-6.8415	-0.80801	-0.41134	-2.7953	2.9594	-0.70308	-2.8312	-3.6195	-4.6852	-8.7786	-1.0022	4.7787	-2.6181	-3.3802	-6.369	-1.4516	-2.6678	-0.94264	-4.3396	-5.1009	-4.696	-4.7032	-2.3836	-4.4232	-3.2583	-3.5761	1.5402	-2.1933	-4.3903	-4.6913	-3.7227	-2.9437	-6.1807
-4.2292	-2.6383	-8.0255	-3.6751	-6.4408	-6.4675	-3.9048	-5.7421	-3.5029	-4.9197	-1.4399	-4.8815	-3.1506	-6.0957	-5.7534	-6.6633	-1.6462	-2.53	-7.8551	-7.8595	-6.4166	-7.7654	-3.4063	-8.9307	-1.6875	-3.8994	0.26729	-9.7267	-4.0616	-3.2613	-0.60843	-5.105	-2.8344	-4.7514	-4.0466	-8.6336	-1.798	-2.5777	-3.8755	-10.116	-6.942	-5.3214	-7.2356	-1.8714	-9.5686	-1.1375	-6.1766	-6.8322	-4.1076	-7.9537
4.8041	-2.2053	1.2023	0.8766	-5.9361	7.5544	0.96714	-0.43938	-3.0143	-1.4758	-0.089699	0.58631	-2.647	0.95867	2.3091	-2.2887	-5.3364	3.763	-0.88385	-1.3952	1.342	-3.7956	-2.6458	-0.16641	1.917	-1.6959	-0.82523	-0.55108	-1.2942	1.5836	-1.362	-4.911	2.1847	3.1318	-0.28584	-1.8843	-2.9369	0.025595	1.2698	-2.6495	2.923	-4.8474	2.2959	3.2618	2.6168	-3.5283	-2.9561	1.9652	1.9822	1.6211
2.2905	0.3348	4.51	1.1965	3.2093	-2.401	2.8112	6.9887	-0.44469	-0.67509	5.0888	-0.040046	2.0142	-1.9658	4.6567	0.34214	4.3589	-0.39625	1.6418	-0.81726	2.4287	6.2984	2.0782	-2.3181	-1.1806	1.9223	2.1011	2.8198	3.786	0.36813	-1.8756	4.7791	2.7875	-3.6699	4.2821	1.9491	3.7164	1.2434	3.2721	-2.8427	2.2253	4.3192	1.0202	3.4139	1.9039	3.7994	3.51	0.61469	3.061	8.9695
2.129	0.95882	5.1833	3.6982	-2.1592	-0.1965	6.5419	4.314	7.1977	1.6798	1.9425	-2.3506	2.1399	3.7318	1.7701	-0.26634	1.9907	2.5602	2.1409	2.5486	3.4877	-0.034833	3.3805	4.0281	3.1829	7.2089	1.4849	-0.12077	-1.4397	4.726	1.5036	1.9689	-0.43824	0.3058	1.266	0.73682	1.7891	0.54198	2.0103	3.9322	3.9676	0.63274	0.26647	2.8734	-3.9352	-0.48152	0.35758	3.0744	-0.19396	6.7001
-7.8449	-7.7191	-6.5378	-5.1359	-6.0987	-5.8909	-5.7006	-8.2553	-3.2934	-4.434	-4.4337	-3.943	-8.3628	-11.835	-6.9288	-3.405	-5.7513	-1.7139	-7.8912	-4.0213	-4.5722	-2.0862	-4.2241	-4.4648	-4.7644	-4.7014	-4.2203	-5.4729	-9.0765	-7.699	-3.5933	-3.4554	-9.2217	-7.3762	-5.3715	-1.3813	-4.804	-5.3671	-4.2077	-5.0405	-8.2777	-8.5575	-0.74904	-5.7314	-6.5716	-4.8735	0.50693	-5.7143	-2.9936	-8.5456
7.3826	7.1957	7.6819	8.3498	1.3253	6.7198	10.295	7.4433	5.7248	9.7929	5.7517	8.275	9.6502	7.7344	6.77	6.1943	7.3274	9.4638	6.1925	7.6627	6.4825	3.8227	1.1603	7.9419	7.3972	14.621	4.9797	8.1005	3.5485	3.7109	8.6585	8.0852	3.0915	8.0394	8.5838	5.7847	7.0363	8.2026	4.7376	1.5611	2.72	7.734	4.6828	6.5657	9.422	7.972	7.3451	2.2507	2.4235	4.2787
-4.4727	-2.9517	-4.6308	-4.1848	0.68107	0.070151	-6.716	-2.1332	-1.3108	-2.6993	1.1069	-7.2928	-2.5789	-1.934	-4.3918	0.13974	-0.62031	-1.1353	-1.7068	-2.185	-1.829	1.1509	-2.9643	-2.0897	-2.7115	-2.3977	-0.53506	-1.0298	-0.4653	-2.1625	0.92754	-0.63498	-3.1144	0.47326	2.8373	-0.60005	-3.4349	-4.6162	-2.2024	-3.2581	-3.6068	-1.9252	5.3935	-5.4145	-1.9145	-1.2619	0.65204	1.054	-2.3018	-3.1837
-5.5662	-7.7074	-6.6582	-6.1993	-6.4089	-4.2454	-5.036	-3.1739	-6.8547	-6.0059	-8.7157	-4.295	-6.1667	-5.4662	-8.1229	-8.4182	-8.1453	-3.7502	-5.8716	-7.9999	-2.9463	-3.9229	-6.5896	-7.5471	-2.2159	-6.7127	-6.1013	-4.8958	-0.44968	-9.8604	-4.934	-3.8681	-5.7168	-6.2184	-5.5681	-4.1844	-8.2213	-3.9184	-6.1551	-1.0178	-5.5799	0.54615	-9.812	-6.1868	-6.1962	-3.5285	-6.1693	-10.307	-3.7853	-4.7118
-17.36	-19.606	-20.083	-14.149	-14.538	-13.212	-13.915	-22.343	-16.154	-19.448	-14.64	-10.844	-10.36	-12.214	-11.621	-11.614	-15.162	-14.643	-17.324	-18.535	-12.456	-15.023	-12.782	-15.404	-12.779	-13.087	-14.177	-13.682	-16.706	-9.0375	-12.226	-9.5336	-16.956	-14.334	-16.119	-11.734	-13.265	-11.584	-13.609	-10.133	-16.145	-13.813	-16.885	-18.957	-15.496	-15.071	-12.357	-13.815	-12.567	-13.581
-5.9481	-2.5943	-11.9	-4.1389	-2.093	-7.7382	-10.432	-3.0813	-9.3576	-12.234	-10.462	-10.099	-11.737	-6.6355	-9.5787	-6.7932	-5.2268	-12.763	-5.8057	-10.073	-12.721	-5.2195	-5.9593	-11.549	-9.7853	-7.404	-6.9667	-5.3892	-5.3505	-8.4489	-4.5755	-8.3953	-7.8328	-4.7644	-6.8796	-6.0919	-5.6717	-11.27	-7.1381	-2.4572	-6.6935	-12.231	-10.696	-9.9465	-10.113	-8.8081	-8.1612	-9.0267	-9.6322	-4.6733
1.055	-2.3881	-5.0453	-3.5158	-4.0857	-6.4228	2.1724	-2.6564	-7.0641	-8.6944	-3.0497	1.3533	-3.861	-1.4241	-4.9802	-6.6828	-6.006	5.0108	-4.086	-3.3962	-5.352	-3.0451	-4.2502	-4.6412	-3.1709	-0.056922	0.095526	0.77374	-4.0858	1.446	-5.5658	-1.3242	-0.32968	0.92306	0.39963	-5.0955	-2.3372	-2.8156	-8.2967	-4.4161	-3.2179	-1.4482	-4.2126	-6.0064	-3.1173	0.097465	0.20878	-2.6175	-0.87289	-0.13426
-2.623	-5.904	0.17459	0.07296	-1.1289	-3.3369	-4.2719	-5.4369	-6.989	-2.5806	-0.61643	-5.9251	2.7372	-2.078	-0.29775	-3.1769	-0.88293	-5.222	-4.1987	-0.17672	-8.8406	0.73921	-1.6414	-2.7997	-3.7091	1.4793	-1.2295	-4.9051	-0.70083	0.35138	-2.2905	-0.65121	-2.5658	-1.0776	-5.4318	-2.953	-5.0342	-3.3647	-1.4986	-3.0509	-6.2237	-3.8965	-3.4542	-3.7946	-7.605	0.28277	-1.7778	-0.82874	-6.2971	-1.948
-4.6729	-4.7237	-8.1012	-2.8919	-5.3376	-3.5126	-4.1553	1.3481	-2.8876	-0.38787	-7.4584	-8.6182	-3.6597	-2.1323	0.39635	-4.1384	-3.7133	-4.0435	-6.3856	-2.8501	-3.8675	-2.6228	-6.2817	-4.1977	-0.0488	-2.247	-3.8028	-3.4391	-3.0805	-2.1907	-10.271	-2.3221	-1.7908	-5.4176	-4.987	-4.7959	-4.8083	-6.523	-5.8799	-1.6336	-3.1261	-1.6096	-2.4267	-4.4379	-5.7365	-8.841	-3.5557	-2.9965	-3.8479	-5.4009
-0.038681	-10.464	-2.3636	-5.5891	-11.037	-4.064	-5.9647	-5.8747	-5.9531	-6.4956	-6.9152	-2.9493	-2.195	-7.9502	-8.1582	-6.4409	-8.1923	-7.5714	-6.2805	-6.5523	-6.7984	-8.0811	-8.7002	-2.2648	-5.3807	-7.0579	-6.1615	-5.8474	-2.7921	-2.3382	-2.4466	-2.5947	-0.82104	-5.35	-4.7249	-4.8805	-5.3925	-3.7301	-4.9617	-1.9548	-1.7786	-6.4848	-4.1201	1.0558	-2.9346	-10.282	-4.1108	-4.5321	-5.8211	-4.6615
-7.2	-4.3954	-2.9025	-10.788	-5.2983	-4.5714	-4.3867	-7.4835	-4.3159	-2.371	-3.7182	-2.8726	-4.7444	-12.324	-5.6292	-8.0486	-4.6726	-5.0017	-11.862	-9.359	-4.1838	-8.3346	-10.237	-3.0705	-4.7264	-5.5778	-5.4731	-8.5203	-2.0229	-10.254	-3.7619	-10.244	-6.0193	-7.2527	-3.5057	-6.8419	-5.8954	-12.189	-4.775	-6.1651	-6.817	-10.266	-6.759	-3.9602	-7.4417	-8.0259	-9.408	-7.9946	-8.5447	-2.7826
-8.5714	-11.932	-6.0405	-14.936	-13.698	-15.043	-8.3438	-9.7173	-10.409	-10.552	-9.9556	-9.6461	-12.276	-12.043	-11.212	-16.309	-14.018	-5.4063	-14.081	-13.356	-5.1665	-13.426	-12.476	-7.5966	-13.195	-12.161	-6.05	-14.679	-11.355	-11.039	-11.169	-10.539	-13.151	-10.629	-13.248	-8.3217	-13.55	-13.851	-6.9549	-9.0328	-14.235	-10.875	-10.985	-11.724	-17.41	-12.465	-13.544	-9.6673	-12.204	-8.2992
2.6532	-1.2081	0.47893	3.5252	6.6043	-0.15549	-1.0461	1.4739	7.0491	1.5661	1.9241	-0.052182	4.2725	4.1636	-1.9986	2.3558	-0.63196	8.5417	3.6549	3.6958	0.91878	0.0051149	-0.32624	6.1131	4.517	6.7996	3.1819	4.4655	2.9308	-1.6077	4.4476	5.5569	5.9614	4.2008	1.4446	2.9444	10.227	2.431	4.7072	4.1982	5.8028	-0.88487	3.3911	1.75	2.3497	1.2663	1.1543	5.7337	-1.3375	0.78001
-4.2502	-5.2316	-4.7599	-2.0767	-8.4279	-3.6819	-0.11191	-2.0844	-1.8574	-4.2964	-3.3974	-2.1665	-0.12943	0.14139	-3.0993	-3.9118	-9.6975	-1.5596	-4.075	-1.1612	0.2949	-5.4691	-0.66602	-3.0393	-2.3115	-4.4222	-5.9508	-2.7837	-5.8318	-2.4904	1.9755	-0.49773	-0.048317	-5.0835	-5.0439	-2.2703	-3.5114	-1.9858	0.89978	-3.4826	-2.1367	-2.5843	-4.1699	-5.9206	-3.161	-7.5317	-6.3361	-4.0992	-2.2725	-4.2035
8.4323	12.236	7.0748	6.0443	4.9441	3.3375	6.3274	8.7193	4.4405	3.663	8.3054	1.8954	3.513	7.6971	6.4561	5.0654	5.9249	7.3603	8.392	8.0882	7.0022	9.3256	5.3338	6.3831	12.308	7.0116	10.405	3.662	2.8974	7.3052	7.1107	0.39472	7.9966	3.3831	6.0981	2.8587	9.1256	1.4252	5.004	13.246	4.1536	4.1653	6.7062	7.1605	8.1252	4.2151	12.324	6.1587	6.0191	4.1375
-3.8228	2.3772	0.24899	-2.4523	-1.782	1.0985	-0.83717	-2.3719	-0.076339	0.81827	0.397	0.93662	0.75407	-3.4812	-7.6675	-0.87604	-6.3266	2.946	0.068093	-6.663	0.52579	-3.0117	0.40324	0.68762	-0.88069	-2.4137	-0.72232	-0.71037	-0.45855	1.0102	0.034898	0.58348	-2.8885	2.577	0.47234	0.23741	-4.1704	-1.3474	-0.66792	1.0487	2.2679	2.8086	1.632	0.91505	0.88027	-0.32895	1.6031	-0.18431	2.3313	0.77989
-2.3489	2.1475	3.606	-0.53035	0.69383	-0.12973	-0.45636	4.0433	2.8334	4.4599	-0.52996	1.5708	3.7234	0.61501	3.8145	3.0768	3.4753	-4.1364	0.38941	-4.8028	5.2841	-0.55045	0.90265	-2.5467	-1.8862	0.32274	-4.8911	-1.1667	-1.8227	0.98954	1.825	-6.8321	3.0686	0.48883	2.3759	-0.45474	1.5671	-2.1478	1.0994	-0.63411	5.8425	0.32984	-1.6898	0.79843	1.5464	0.17052	0.4525	2.9566	-2.6374	-1.535
0.94424	3.0733	3.1731	-0.13117	3.5614	6.4152	-2.6136	3.0953	2.2395	1.2639	5.8183	-1.1566	4.3189	-0.77535	4.7422	2.1005	-1.7962	1.5181	2.9345	1.072	1.7307	3.8477	-0.90091	-3.4406	4.3988	1.1468	-1.4029	0.1253	2.9915	-1.6158	0.48761	6.6025	0.82077	-0.54715	1.6214	1.926	0.28501	-0.53351	4.4008	1.1386	7.8334	1.7562	3.2394	8.5739	-1.1276	-0.11604	-0.28909	2.0301	2.1023	2.7557
4.7089	2.8585	1.2324	3.5793	4.0533	1.3656	8.2024	3.1918	1.9004	6.2044	2.4707	0.77165	3.7201	7.5341	4.934	4.3258	3.2853	4.5593	5.8745	5.0919	7.6119	3.1005	6.4333	6.8571	5.6944	4.3879	1.6164	6.3219	1.3468	7.8424	10.606	4.1049	4.1782	4.7622	5.9685	7.7904	3.5864	4.5753	4.9116	4.4937	2.3688	6.2106	7.3277	7.021	1.827	5.7588	7.2477	4.1837	-2.6137	5.0467
-0.054134	1.2206	1.5777	1.9152	2.3299	0.35696	0.31299	0.49854	-1.0982	3.0014	-0.066222	-3.3611	1.7844	0.96964	-2.6485	-2.3714	-0.80234	-0.452	0.088385	-2.562	1.4512	-6.1041	-2.949	-0.69954	-3.3782	-2.5644	-0.33531	-3.7507	-2.7624	-1.0984	-2.8555	-4.1819	-0.3791	1.1934	-3.5338	-2.3602	1.5443	4.3189	-2.6998	3.2426	2.6912	-1.3542	1.3883	-2.8227	3.147	2.1552	-2.142	-1.6468	-0.23931	-4.5825
-17.87	-22.381	-20.7	-24.827	-20.085	-27.144	-24.755	-24.801	-24.036	-25.364	-19.582	-27.283	-22.829	-23.792	-26.85	-16.369	-21.359	-25.428	-25.198	-22.17	-22.792	-20.238	-27.7	-18.533	-21.407	-18.741	-21.758	-24.017	-25.907	-20.597	-23.128	-21.382	-23.437	-22.322	-20.606	-21.399	-24.693	-22.719	-22.374	-19.345	-27.271	-19.165	-20.339	-22.373	-23.787	-24.425	-21.251	-24.063	-24.117	-20.415
-1.5435	-3.5949	-4.2557	3.3996	-0.0058578	0.15644	0.019637	-1.9437	-0.61806	-0.16963	-3.9892	-6.5805	-2.9366	0.67268	-0.75776	-3.5995	5.2182	-3.8416	0.88429	-4.1368	3.0253	-4.5434	-2.6005	0.67242	-2.8622	-0.21652	-3.4502	-2.4539	0.63234	-2.2172	-1.2722	-0.11986	-1.8962	-1.7269	-4.6176	-4.6416	0.49127	-5.2709	-0.088173	-0.4412	-2.1212	-5.7717	1.6204	-1.7754	-1.0071	-3.7817	-2.2256	-5.9067	1.0965	-0.17463
-11.71	-10.562	-9.3643	-18.625	-10.034	-16.022	-12.89	-8.3485	-11.529	-13.312	-19.108	-7.7113	-10.531	-13.285	-8.2414	-11.159	-10.356	-9.5813	-16.746	-7.4373	-7.0698	-9.7107	-8.9082	-9.0959	-13.082	-7.7116	-11.877	-12.104	-17.231	-12.942	-10.959	-12.082	-8.7384	-11.961	-11.348	-8.9526	-14.481	-9.4616	-11.68	-14.138	-13.728	-13.974	-12.083	-14.93	-10.011	-13.07	-11.421	-12.684	-10.812	-12.235
-11.434	-12.3	-8.8515	-6.4008	-8.3695	-15.612	-12.905	-10.366	-10.576	-7.6885	-13.839	-13.735	-10.252	-11.881	-13.521	-20.116	-12.952	-11.593	-12.011	-7.9167	-10.293	-10.304	-9.9449	-10.619	-6.3768	-11.012	-4.32	-8.0721	-15.637	-12.383	-10.441	-8.9289	-11.205	-11.606	-9.6798	-12.551	-11.434	-11.665	-10.299	-8.4908	-11.818	-13.312	-11.388	-15.028	-14.062	-12.862	-9.6929	-10.996	-11.554	-12.76
-15.477	-12.688	-13.612	-14.346	-13.743	-12.24	-11.129	-11.457	-11.899	-12.741	-14.148	-11.647	-11.756	-8.4659	-11.501	-14.694	-12.235	-10.658	-18.224	-13.587	-10.508	-13.749	-14.346	-15.221	-12.5	-14.272	-16.718	-16.726	-12.827	-12.665	-15.284	-13.789	-11.923	-8.5424	-13.838	-11.058	-12.251	-9.5001	-11.948	-16.167	-12.446	-12.394	-12.245	-10.965	-10.61	-11.303	-13.75	-17.008	-17.022	-15.828
-0.88537	3.5924	-8.7428	1.8856	-2.1758	-2.8543	-2.8402	3.9947	0.59359	0.23115	-1.4195	-2.3758	-1.183	2.7836	0.18584	-5.8579	-2.5068	0.59053	-1.2218	2.9046	1.6559	-0.66863	2.3073	-2.8283	-1.755	5.4582	4.9129	2.6375	0.45937	0.34756	-0.26435	-0.61202	-3.4735	-1.7195	-1.0898	-3.3089	-0.99973	-4.0706	3.6034	2.0259	-0.79462	0.03954	4.3016	0.57367	-1.4983	-2.2096	1.5256	-1.6183	3.4748	-1.9455
4.3057	9.7985	0.83398	3.117	6.0349	7.1656	2.1459	9.9393	3.9205	10.473	6.8908	3.1863	4.0027	3.1692	2.3272	3.6391	3.4067	5.1319	5.2417	6.8414	6.1952	6.1182	9.2581	6.9145	4.861	5.7807	4.4195	0.60163	7.5297	3.6128	4.7117	1.5452	5.9366	1.224	2.3377	2.8199	1.8787	8.0859	4.5717	2.5711	2.5952	3.6354	4.8647	3.4982	5.7258	9.587	6.1356	3.3841	5.887	2.7266
-17.549	-14.151	-9.1074	-15.661	-12.898	-14.033	-13.613	-15.069	-13.091	-14.329	-17.129	-11.687	-14.114	-8.6504	-13.139	-12.956	-12.257	-13.607	-11.516	-14.663	-8.6931	-13.092	-10.939	-13.938	-12.622	-11.256	-11.281	-16.016	-8.9757	-14.054	-12.268	-12.025	-16.04	-9.5492	-13.817	-18.142	-10.668	-13.43	-11.168	-12.584	-14.495	-17.19	-16.54	-14.815	-10.356	-15.927	-8.3254	-10.406	-14.561	-6.6964
4.5561	5.7885	3.6209	8.302	3.9961	4.8086	4.5881	8.3959	2.7717	5.0035	3.5009	3.5851	0.87317	3.1798	3.8487	4.8319	5.76	0.88198	11.451	8.4148	5.1806	3.9457	6.558	7.5535	7.6608	4.2495	4.6517	4.2791	11.953	3.1582	8.9719	8.8806	3.1848	4.9568	1.2664	5.2616	6.8698	2.9849	7.4685	2.915	3.7868	3.7424	1.5281	3.0624	9.4885	7.888	2.224	5.9523	6.7727	1.6894
-15.1	-11.574	-6.8642	-8.9379	-9.2057	-11.735	-9.5601	-10.21	-9.1051	-9.5965	-10.775	-7.8827	-10.687	-10.215	-9.0789	-11.847	-10.779	-12.262	-10.747	-10.685	-9.6933	-11.431	-8.296	-11.036	-13.576	-11.293	-11.099	-13.145	-9.5936	-5.7982	-11.505	-8.404	-11.889	-8.5069	-8.3835	-13.884	-10.925	-13.829	-10.781	-9.3711	-8.1257	-12.864	-12.406	-12.693	-11.612	-8.117	-6.1616	-11.18	-14.409	-11.076
-5.6557	-10.331	-11.542	-11.176	-8.2503	-9.1875	-7.7629	-6.9799	-12.787	-14.028	-8.0406	-6.9032	-6.1593	-13.34	-5.6418	-11.178	-9.5804	-8.2365	-8.8238	-9.5985	-8.956	-7.2436	-9.2128	-11.883	-6.1995	-8.8431	-2.8703	-6.3423	-9.1206	-6.2455	-9.233	-12.639	-8.7971	-6.468	-7.3625	-5.8609	-4.3139	-5.0355	-8.5858	-7.2816	-9.2611	-10.998	-11.416	-4.5375	-11.637	-10.231	-6.4311	-4.8572	-5.9049	-5.403
-4.697	-5.3812	-6.0141	-3.9627	-0.96119	-9.0968	-9.2452	-0.73869	-6.5399	-5.2097	-1.5331	-4.7247	-0.49673	-0.95725	-5.4208	-2.6245	-6.9645	-3.7586	-7.0783	-2.6546	-0.054535	-5.7552	-4.3562	-5.4948	-5.5556	-2.347	-6.4764	-1.0289	-2.0113	-1.7133	-2.9085	-3.2819	-6.1283	-2.898	-7.7122	-3.6996	0.24958	1.0548	-2.9975	0.18028	-3.573	-5.1461	-7.8384	-1.3246	-2.7093	-0.22101	-5.0414	-2.1938	-8.6581	-2.8302
0.10505	4.0243	0.59366	1.3136	3.909	-0.7839	-1.3259	-1.6057	-0.80367	0.58465	1.1336	1.3415	-0.028347	-1.9353	-1.0432	-3.5265	-1.6292	2.0068	0.66197	-1.9836	2.5338	3.6256	4.0382	4.4736	-0.57267	2.7476	4.8919	-4.5047	1.8086	0.36588	0.93702	1.4177	2.9619	-1.1567	-3.7317	-2.471	-0.9173	4.8507	-0.011836	-1.9296	-0.3006	0.16714	0.41712	0.059868	-1.0657	-4.2937	6.2713	1.0351	4.0466	2.3554
-0.54646	3.7626	2.5245	-2.5212	0.39777	0.60748	4.7006	3.8084	1.7105	-2.5731	-0.52822	2.6471	-3.5637	0.025745	0.8666	-1.9241	2.3656	-1.9598	1.386	3.0254	-3.2602	-1.7279	0.52501	-5.5609	3.6642	-0.81668	1.246	0.78726	0.55983	4.2362	0.7045	1.4391	3.0508	0.74367	0.19668	-0.079891	-0.77523	-5.6188	-5.3332	-2.0834	0.21824	4.9257	-1.0935	-1.0946	-1.9176	0.81568	0.33882	-1.3472	0.28104	1.4082
1.5619	-1.0123	2.5917	0.23894	-1.9184	-1.8514	2.1808	-4.7376	-1.8057	0.9688	-0.93019	2.951	-3.0943	-1.4926	0.9187	4.044	-0.7799	1.1214	1.3053	-0.1025	0.60365	-3.2317	0.89589	-2.3588	3.328	-0.72394	-0.48888	0.965	-0.97615	-0.98401	-0.5382	-5.5176	-5.5011	-2.8844	-0.40898	-1.2124	4.522	1.8835	3.4458	-3.6409	-3.9961	-0.55435	0.24828	1.0238	4.1919	-2.1964	3.5626	2.5287	-1.2603	-1.3747
-12.833	-9.4709	-13.511	-13.402	-15.067	-15.027	-16.95	-13.444	-14.924	-12.152	-15.828	-18.272	-9.6414	-10.119	-15.002	-14.169	-16.254	-16.417	-14.673	-17.443	-13.359	-18	-13.121	-12.196	-14.271	-14.689	-16.436	-15.209	-15.83	-15.151	-15.363	-11.928	-7.9786	-11.532	-5.9896	-16.199	-13.533	-14.792	-13.463	-13.767	-10.433	-20.858	-14.152	-13.98	-18.371	-20.719	-13.057	-13.11	-14.765	-11.256
-0.1831	-2.2617	-7.0999	-8.9614	-3.7538	-3.6489	-2.8105	-7.9608	-2.1301	-6.1005	-3.5089	-4.9142	-3.8767	-3.0237	-4.8662	-6.1432	-4.7193	-9.27	-4.5093	-6.9088	-5.7011	-6.8718	-6.4196	-2.4487	-4.5354	-6.0191	-7.2647	-1.6134	-5.2387	-7.1824	1.2688	-5.2743	-5.5379	-3.6736	-0.79208	-8.8526	-2.1717	-4.3382	-6.7123	-4.9051	-8.3015	-8.3034	-5.4005	-3.088	-3.5912	-4.5597	-7.5223	-4.2262	-2.9041	-9.3101
-20.511	-15.348	-19.605	-17.7	-25.003	-21.811	-18.376	-14.844	-20.168	-21.782	-23.468	-21.1	-25.468	-26.004	-21.935	-21.022	-27.353	-19.281	-23.556	-21.783	-23.281	-18.493	-22.411	-18.323	-20.666	-24.248	-22.329	-19.466	-25.108	-24.889	-21.425	-21.437	-23.454	-20.708	-19.308	-19.51	-22.217	-19.425	-27.916	-20.822	-18.047	-21.538	-22.657	-25.344	-16.88	-21.974	-21.956	-21.697	-24.662	-21.671
-2.5685	-0.42091	2.1919	-1.8657	0.019091	-0.2743	4.4134	0.80315	1.9023	1.5575	-3.8014	-0.084059	-2.6238	0.37286	3.0521	2.975	-2.8249	-0.79518	-0.60128	-6.8115	2.5348	0.56097	0.3468	-1.4991	-1.7949	-0.1518	-1.0622	3.6074	1.4121	0.68817	1.4355	-0.42235	-0.064999	-0.43903	4.0099	-3.6182	-1.9797	2.3669	-1.9099	0.028034	0.81367	0.23167	3.6282	2.4486	0.37228	-1.8362	1.3471	-0.16933	4.3787	-4.1909
-23.201	-22.786	-27.843	-18.894	-20.419	-17.432	-23.968	-18.776	-27.058	-20.088	-22.225	-20.614	-24.399	-19.979	-22.202	-19.401	-22.831	-22.972	-17.597	-25.528	-19.033	-22.692	-22.121	-20.94	-25.949	-24.089	-25.695	-20.404	-22.136	-19.014	-22.511	-24.414	-21.892	-18.872	-23.362	-22.84	-18.309	-21.005	-21.363	-24.53	-20.099	-21.329	-16.14	-25.617	-18.073	-24.568	-23.692	-22.253	-24.205	-17.081
-0.90253	0.79885	-0.804	-5.173	-1.5852	-3.4556	-3.2132	-4.2182	-3.8033	1.8371	-2.6159	-2.58	-7.0038	4.9923	-3.8125	0.38209	1.1925	-3.3023	-1.1786	-5.991	0.50297	-0.26328	-1.4541	0.026762	-0.47369	-0.72375	-4.8867	-1.7175	5.8816	2.767	-1.4108	-0.017848	-2.859	-1.631	-4.3451	3.1185	2.3375	-1.7801	1.1851	-7.1339	-1.466	-1.4299	-4.4333	-2.8244	1.2894	-0.4896	0.89736	-0.54823	4.3977	-4.4649
4.5795	0.16367	4.2715	-1.1995	-0.87803	-1.1733	-5.1237	-2.3361	4.0579	1.7076	4.6055	0.68658	-1.2369	5.1601	-1.0543	-4.49	-2.6315	6.7439	-2.6997	-2.5164	-0.72893	-0.61375	1.5627	2.5589	-3.5992	0.99845	0.28843	-2.344	-5.1866	0.50726	-3.624	-4.1007	-4.5329	1.6175	1.8195	2.8731	-1.4112	-0.13806	-0.92442	1.3478	3.8569	-2.3188	-0.55591	-2.5554	2.0045	4.7237	1.3531	3.4949	1.2754	1.0935
-13.705	-17.582	-14.891	-13.38	-16.85	-15.327	-13.181	-12.777	-18.072	-15.679	-10.429	-15.392	-13.203	-18.988	-17.451	-14.537	-7.4011	-20.205	-12.148	-12.866	-13.88	-12.479	-15.166	-16.743	-12.429	-15.126	-14.14	-11.877	-14.121	-14.687	-14.508	-12.291	-13.294	-17.583	-15.165	-10.311	-12.467	-12.368	-13.867	-14.801	-17.282	-14.106	-15.557	-12.604	-14.14	-15.225	-15.135	-8.7071	-15.205	-17.189
-4.0332	-5.6357	0.25109	-3.7353	-3.3049	-4.5081	-2.0568	-1.1396	-2.4692	-2.1226	-3.9006	-3.6095	-2.093	-3.4793	-2.2253	-3.5947	-8.3753	-1.0193	-1.1796	-4.8169	-4.8527	-1.2114	-3.6889	0.67418	-2.7716	-3.995	-1.8247	-0.29931	-2.2584	-1.079	-5.2974	-5.7182	-4.5523	-1.008	-5.6967	-2.1984	-3.4182	-0.61915	-6.422	-1.6399	-2.091	1.6487	-1.2424	-0.82215	-5.8365	-1.0011	-1.6406	-2.7135	-1.962	-1.707
-11.778	-12.62	-10.265	-9.131	-11.063	-9.0474	-11.833	-13.781	-10.775	-14.585	-9.397	-14.075	-12.88	-6.1319	-13.807	-9.5303	-10.587	-11.846	-16.094	-8.634	-11.246	-9.9121	-15.367	-14.063	-8.3377	-12.784	-5.6466	-10.305	-11.024	-9.5054	-11.646	-12.234	-15.495	-9.2173	-4.4443	-8.4259	-8.1174	-8.4833	-13.115	-11.466	-14.825	-10.374	-8.5698	-11.201	-10.879	-7.7071	-5.4271	-9.6527	-11.834	-12.89
-0.9418	-0.47448	-0.5333	-4.671	-2.15	-0.70014	-2.9009	-2.4976	-1.8017	-2.2928	-7.7774	0.71372	-3.6673	-3.7526	-2.0089	-6.8481	-2.9487	-2.6947	-3.6997	-1.0134	1.4983	-1.663	1.4827	-4.7609	0.61416	-4.063	-1.418	0.2064	-1.1053	-3.7664	-1.8046	-1.9349	-1.2364	-2.9505	-1.8096	-1.286	-0.20251	-3.6048	-3.9327	-3.0213	0.69515	-4.5744	-8.186	-5.3347	-4.5247	-0.10648	1.6978	-7.4128	-3.195	-5.2428
-8.4242	1.7385	-5.8667	-2.2274	-2.0061	3.7857	-3.3864	-4.3809	-2.5132	-0.84415	-2.9678	-7.2955	-6.3476	-3.2715	2.2342	-4.3161	-3.1403	-0.84889	-0.14743	-1.3294	1.3686	-7.437	-5.8857	-4.7326	-1.6202	-0.49411	-2.1473	-0.739	-4.4059	-1.6892	-6.9281	-5.959	-0.67234	-2.1366	-2.9915	-2.0423	-4.3344	-2.0604	-0.79627	1.1676	-0.030909	2.8363	-2.2217	-1.7951	-2.6623	-6.6739	-5.1638	-1.5819	-6.5128	-2.4601
-6.6961	-1.0083	-5.2176	-2.7417	-2.3235	-2.758	-6.1925	-0.17328	-2.7885	-4.8511	-6.3857	-2.7457	-1.1224	-0.62975	-1.4863	-5.7731	-4.5682	-7.0493	-4.262	-4.6451	-2.9963	-4.1238	-1.0063	-6.8951	-4.6993	-2.0519	-1.2223	-2.9545	-2.9722	-0.73144	-4.1619	-4.9786	-4.0304	-6.2712	-0.6805	1.7369	-0.67306	-4.9213	-2.3437	-6.8655	-1.5554	-2.6163	-3.496	1.0235	-4.9027	-3.6378	-6.2317	-3.9196	-5.8825	-4.1609
-3.2321	-4.0661	-0.81566	1.9752	-1.1556	1.1692	1.1282	1.832	1.3161	-1.0401	-1.9114	-2.0233	-3.1927	2.3796	1.9049	-1.2916	1.5745	2.896	-0.74512	5.6584	-0.65746	2.9197	-1.7219	-1.7555	5.4037	-0.98766	-1.2083	-0.91432	4.1592	0.2399	-3.1714	0.45223	-0.12901	4.9852	1.0514	-3.2714	-1.1605	-1.8181	-1.2458	-0.018085	-3.1529	2.026	-5.0713	0.38372	-3.5636	-0.48322	-0.27394	1.6875	-1.084	-0.484
-14.343	-15.892	-13.008	-12.843	-14.906	-14.462	-9.2625	-12.419	-10.695	-11.329	-14.996	-11.421	-9.0086	-10.845	-10.275	-7.7203	-13.546	-10.705	-10.823	-7.8306	-10.984	-9.2612	-11.243	-8.4925	-10.882	-13.286	-11.269	-12.672	-10.793	-9.0732	-9.7531	-9.2864	-11.615	-9.7323	-12.212	-12.289	-8.8512	-14.173	-10.476	-9.8986	-6.6942	-9.4277	-13.383	-14.466	-9.9826	-12.114	-10.237	-9.9437	-15.364	-11.365
-7.0959	-3.542	-5.0844	-3.8486	1.4953	-3.0703	-5.0634	-3.3913	-2.2606	0.97414	-3.7018	-4.4579	-5.3188	-7.391	-0.53099	-5.0584	-6.2137	-4.5521	-2.5045	-5.9907	-2.6664	-5.001	-6.4141	-4.5625	-3.8712	-7.6831	-5.6071	-3.1426	-8.9954	-6.1834	-4.3453	-6.5901	-8.5639	-9.5998	-4.6305	-2.5038	-6.3543	-3.3822	-1.8277	-3.9281	-3.9338	-5.2235	-3.3092	-2.4545	-11.473	-0.089728	-0.25548	-2.2238	-2.5755	-5.0389
-8.4509	-11.417	-10.287	-8.6914	-11.144	-13.548	-8.1502	-9.4332	-9.1691	-12.453	-8.9613	-10.688	-6.7087	-12.121	-10.419	-11.859	-10.865	-12.011	-9.5994	-9.9427	-11.283	-12.501	-6.6095	-8.4137	-8.6412	-11.657	-13.59	-11.818	-12.25	-10.867	-11.995	-8.7787	-7.7204	-9.7645	-8.4573	-9.98	-15.119	-13.131	-14.712	-12.697	-6.5451	-11.331	-14.066	-13.349	-13.817	-8.2588	-6.349	-13.909	-8.233	-12.614
1.1374	1.1827	-2.8914	-1.0302	-2.9615	3.3079	-1.5963	2.0816	-0.32177	-0.77846	-2.681	-1.2419	-3.5668	0.27869	-0.21902	3.3054	-0.93766	0.56426	2.6915	0.95239	2.9825	-0.7201	-1.3769	2.3262	-2.2028	0.90782	1.1693	0.84767	2.8185	4.3151	1.2256	0.74949	-1.5634	6.5931	4.4429	0.093124	0.74284	-1.6448	-0.06732	4.4096	4.6098	3.8217	-0.14162	4.1959	0.59743	7.7857	4.081	2.367	-4.0954	2.771
-5.3795	-8.545	-5.9892	-2.8697	-1.6274	-6.6405	-4.0746	-4.9261	-2.7628	-2.3574	-3.3883	-3.7563	-6.8622	-5.7136	-3.6764	-4.1275	-3.8816	-2.3286	-3.9712	-9.6754	-6.3789	-2.55	-2.825	-7.8601	-3.7084	-5.4539	2.1702	-10.332	-7.5471	-7.3722	-7.091	-0.62361	-4.4419	-6.3982	-4.7147	-3.0114	-5.2313	-5.7204	-5.3678	-2.186	-1.7349	-0.87575	-3.331	-3.1951	-5.8699	-2.3366	-5.3948	-7.4499	-3.4142	-6.1821
1.2031	-0.70841	-2.8148	-2.2686	4.7669	-1.1749	2.2794	-1.5502	-1.7267	-0.18691	-7.2574	1.1737	-1.7532	0.61655	2.1919	-3.1373	-4.8106	3.7059	-3.1273	-0.60178	1.3633	0.39446	0.088317	-0.5436	1.4535	1.6003	-1.7407	0.48646	-4.2807	4.4164	5.8138	-0.87784	0.018088	2.4489	-3.561	0.60974	-1.0893	1.6327	-1.0493	0.74214	-1.0672	-1.095	-5.6902	-6.1488	1.7194	1.4124	-0.75968	2.2714	-5.5832	-0.67798
-11.637	-13.587	-10.356	-14.773	-10.033	-6.4098	-13.918	-9.5632	-17.283	-11.118	-12.934	-13.147	-9.6278	-13.471	-10.714	-11.478	-10.57	-14.953	-9.5824	-12.346	-16.794	-13.296	-7.1838	-15.637	-11.247	-15.434	-7.2467	-13.766	-10.519	-16.833	-15.104	-13.635	-11.921	-16.687	-14.177	-14.562	-8.8368	-14.712	-15.584	-13.367	-12.014	-8.4521	-9.1575	-9.741	-11.131	-10.34	-11.781	-10.057	-13.403	-17.1
-2.0327	0.70794	-5.822	0.3234	0.51786	-3.2022	-2.8225	-0.62723	0.36045	1.5251	-0.65104	-0.70237	-0.070662	-0.46634	-1.5328	-3.6765	-5.0868	3.0067	0.4075	4.6616	-1.571	0.48617	1.6416	-0.15562	1.2639	-0.36559	-2.1298	-3.4633	-8.8325	0.039613	-2.5147	-0.64647	-3.945	1.7345	-4.4792	0.89929	-0.92565	-3.3127	1.1787	-6.5599	1.7398	-2.7979	-1.475	-2.999	-5.607	-0.35714	-2.8497	-2.0988	-1.1538	0.7859
2.5004	5.368	-4.2439	-3.8984	-1.0168	0.50775	4.0689	1.4049	-1.2338	3.7579	0.71418	0.82396	3.3197	1.3355	0.69372	-3.4861	3.0381	-1.4871	0.88492	-3.3734	-2.5239	-0.60089	1.6363	0.11242	4.6158	-0.92823	1.4673	3.0384	-1.7515	1.3713	3.4408	2.0346	-0.89817	-0.64779	-0.72833	4.2784	0.76861	-1.6977	-0.42031	4.046	-0.39371	-2.6859	-1.981	-0.075859	-3.2513	0.037954	1.2145	-4.7696	0.9192	-3.3851
-8.4251	-6.6869	-11.976	-11.511	-11.426	-9.6297	-12.836	-11.8	-4.6242	-10.673	-12.122	-10.888	-7.8115	-8.0954	-14.406	-6.6343	-8.787	-7.2337	-9.6328	-6.9328	-7.1717	-11.964	-15.356	-9.4196	-9.2051	-5.0894	-12.503	-10.96	-9.7874	-9.635	-9.3996	-9.1911	-9.3321	-7.4338	-10.231	-3.0656	-12.131	-12.348	-8.7896	-10.51	-9.7698	-10.972	-12.234	-6.8693	-7.3584	-12.014	-8.3507	-4.7227	-6.5726	-10.537
-6.6212	-5.8975	-3.2245	-3.846	-6.6856	-5.2813	-0.51527	-3.4122	-10.214	-2.2462	-2.3092	-8.3165	-3.6723	-5.8649	-8.4295	-2.3677	-1.9035	-6.5252	-1.6608	-6.7893	-2.2711	-0.50022	-8.1887	0.15094	-4.1377	-5.6337	-6.0037	-5.7722	-4.8846	-7.7727	-4.1945	-2.6559	-6.9123	-6.1774	-1.9501	-7.5704	-7.2983	-1.56	-3.2513	-6.3919	-3.4337	-7.3367	-3.896	-6.7887	-3.3746	-4.0117	-2.021	-4.7644	-7.2875	-3.9269
8.1873	4.2363	4.4088	5.9902	8.2916	5.3281	4.8917	7.4502	5.6525	1.4658	8.976	7.8138	6.1606	3.0058	7.3986	11.072	3.3297	8.0529	7.0734	4.8412	6.5054	7.5348	3.4981	4.1159	8.0363	3.618	4.6597	4.4823	6.0072	6.1186	9.0331	2.8535	4.6737	9.4456	9.4284	6.959	9.3676	0.61887	7.4982	0.58344	8.147	4.1467	6.7207	1.7309	4.2279	3.928	6.8516	5.0934	3.279	7.7018
-0.31225	2.5883	4.8554	9.4714	9.4434	3.4233	9.3283	7.6803	5.5417	5.9828	3.243	8.5624	6.5542	2.8939	4.6986	1.0339	6.5278	6.4961	6.6455	5.1312	3.7592	5.2381	7.4851	4.6677	5.6161	1.6784	11.01	1.8579	5.1394	0.47135	6.6842	3.6194	6.5756	3.452	3.2147	5.0928	0.89111	2.8005	3.7916	8.6213	1.4905	1.1804	2.8314	4.8644	0.011233	3.514	4.9743	4.5929	5.0073	4.7663
-2.4454	-1.5892	-0.50425	-1.1232	-0.31794	4.0418	4.2053	-1.5584	-3.4295	1.5639	-1.0837	-0.45515	-3.5177	-0.76666	0.52103	-2.9361	-3.8527	0.61955	-1.9209	2.6907	1.613	1.759	-0.2906	-1.3915	1.5228	1.5792	-1.9676	-1.3838	2.8342	2.6734	2.7643	1.5864	-2.1992	1.873	-1.845	0.71601	2.7565	2.0005	0.29277	-6.839	0.058937	1.6737	-2.074	1.5788	-2.6793	-5.1327	2.9848	0.87409	-0.52228	2.4225
-1.329	-3.1935	-4.5101	-5.8122	0.12992	-2.7518	-3.7471	-3.5723	0.15969	-4.7146	-3.8174	-4.9744	-0.44623	-6.9262	-4.986	-0.23924	-3.6112	-1.7937	-1.3437	-4.4201	-2.5938	-3.9131	-5.4509	-6.3578	-5.9907	-3.4604	-5.9185	-3.7529	-2.451	-1.9789	-3.7591	-4.809	-2.5491	-4.1338	-5.6149	-4.1395	-0.2841	-5.3662	-1.8764	-3.1537	-1.9812	-2.6659	-2.4493	-5.9609	0.086584	-8.0108	-1.6882	-1.4776	-2.0349	-3.104
-18.637	-20.898	-20.063	-22.691	-20.674	-20.518	-19.823	-22.404	-22.773	-23.357	-19.362	-20.317	-24.32	-17.589	-25.582	-21.29	-21.549	-22.325	-24.827	-19.63	-18.053	-17.969	-19.885	-19.619	-18.496	-17.179	-20	-18.149	-20.813	-17.348	-24.306	-17.434	-22.117	-19.494	-18.205	-20.532	-22.288	-19.93	-20.066	-20.857	-20.901	-23.887	-20.464	-22.039	-16.472	-18.409	-22.005	-25.602	-23.124	-21.798
5.3294	8.1024	12.365	8.0815	7.5656	11.68	1.3058	10.15	7.5031	7.1199	9.6903	7.5332	6.9384	6.365	6.9718	14.751	8.1071	7.1227	9.8827	7.8927	11.357	10.01	8.2687	9.4494	9.8727	4.7893	6.793	6.5306	6.0761	5.4061	10.552	11.3	10.557	9.5644	7.5137	10.995	14.327	11.579	8.6579	6.8147	11.9	7.0012	12.278	9.9342	7.1369	7.6648	10	6.876	12.903	5.731
-8.1791	-12.373	-18.569	-10.322	-14.246	-8.9069	-16.549	-14.706	-8.021	-11.984	-19.203	-10.841	-14.176	-10.177	-16.384	-15.623	-10.92	-7.8452	-17.533	-5.8118	-9.6379	-12.513	-12.859	-12.64	-10.069	-16.417	-13.557	-10.926	-15.677	-14.546	-20.467	-15.263	-9.3481	-11.054	-10.467	-10.97	-15.501	-14.929	-10.594	-14.779	-14.248	-11.781	-9.4222	-15.542	-15.522	-11.573	-9.7955	-13.074	-13.444	-6.9005
-3.2488	-4.6973	-6.1299	-0.27906	-3.2867	-2.0603	-5.0919	-6.8691	3.2079	-2.0287	-4.5126	-3.5648	-1.0122	-6.0728	-0.94619	-0.39867	-4.7548	-7.7648	-2.561	-4.6977	-0.46989	-5.823	-1.6748	-0.97152	-4.2859	0.076194	-5.0581	-5.5923	-5.3394	-3.1702	-5.6193	-6.2082	0.79639	-3.5036	-4.5969	-4.3317	-1.8248	-2.3554	-4.4678	-6.6959	-5.0615	-9.3234	-7.8026	-3.2943	-5.2261	-4.3403	-6.8933	-0.30807	-5.5145	-2.8463
1.3791	-1.5408	-5.6949	-5.4294	-0.59986	-1.5454	0.984	-5.0813	-2.0695	-3.1566	-0.8405	-3.31	-0.28771	-6.5376	-2.5091	-5.5439	-0.87561	-5.3229	-1.8424	-4.3721	-0.21361	-2.7756	0.23769	2.3122	-3.3875	-1.9205	1.0672	-6.6136	-5.2089	-5.3187	-6.1553	-0.81594	-2.6926	-4.7222	-1.2462	-2.6486	-2.7176	-2.4928	-2.8291	-6.9341	-1.0321	-4.7969	0.57571	-5.2572	3.2198	-0.51596	-3.5642	-7.1716	-2.2699	0.097926
-8.9921	-8.5773	-9.7143	-8.2417	-10.223	-10.658	-8.3519	-9.2943	-5.3035	-7.1718	-10.295	-4.7164	-10.002	-5.4188	-5.5454	-8.2015	-7.0704	-8.0536	-3.0856	-4.5381	-3.7902	-6.2137	-4.125	-6.2465	-5.8295	-4.2925	-2.5204	-8.3721	-9.0002	-6.7291	-8.8791	-9.7306	-11.18	-5.9785	-8.761	-5.8504	-5.789	-8.5772	-8.3593	-10.037	-6.285	-8.1752	-8.6841	-9.0251	-10.897	-7.2549	-5.2739	-11.558	-7.5664	-11.233
-11.079	-10.903	-14.855	-14.978	-14.162	-17.245	-15.58	-10.715	-14.852	-13.063	-14.287	-9.0763	-13.907	-16.23	-12.318	-12.807	-14.032	-10.427	-13.901	-15.276	-14.291	-12.6	-16.744	-12.303	-12.494	-9.7494	-10.989	-13.136	-9.9253	-14.371	-10.035	-12.056	-17.281	-10.978	-7.2256	-9.9583	-14.333	-12.621	-14.599	-14.35	-11.919	-11.767	-13.78	-12.174	-9.5309	-12.984	-15.307	-14.96	-15.086	-13.289
2.1159	3.8855	6.1827	3.472	4.3905	5.9186	4.8241	0.75069	3.2874	5.8253	8.1784	6.1046	1.8862	0.48958	6.933	5.0462	6.649	5.0583	4.4263	7.8115	6.5146	7.8196	1.468	3.9085	8.0277	5.0201	6.801	3.4604	4.099	3.7161	2.8058	1.8893	10.269	1.5248	3.483	3.0684	1.0779	1.5652	1.3233	-1.3912	4.2811	1.8393	2.1893	2.8323	1.2206	2.0395	4.2463	5.3169	6.858	7.473
-3.3079	-9.7503	-10.623	-9.5108	-6.7831	-7.3283	-5.7533	-7.6805	-6.5623	-10.415	-13.12	-10.186	-7.2481	-2.7103	-6.4065	-7.3467	-6.5913	-8.3452	-9.9053	-5.8178	-7.0889	-11.066	-7.6549	-4.242	-5.797	-9.952	-8.1402	-7.5142	-11.133	-6.4553	-5.6804	-3.6608	-8.1873	-5.777	-15.186	-7.5376	-6.1623	-8.396	-6.4449	-6.5543	-9.4737	-9.7487	-4.694	-9.0777	-5.5152	-6.6894	-4.9832	-9.1584	-11.136	-11.889
-13.727	-10.034	-12.509	-6.5055	-14.298	-9.7911	-11.071	-13.088	-14.459	-10.805	-9.1583	-12.038	-10.1	-13.245	-10.793	-13.365	-11.473	-11.342	-10.016	-9.9601	-15.731	-10.777	-12.948	-11.368	-14.191	-10.56	-15.037	-14.633	-11.974	-13.636	-15.482	-10.236	-11.745	-11.132	-15.414	-12.174	-13.301	-12.337	-13.695	-11.674	-12.032	-13.1	-11.785	-11.795	-9.0946	-10.897	-11.464	-13.707	-6.1093	-9.4592
-8.6654	-7.9513	-11.72	-11.062	-7.3894	-6.4139	-10.679	-10.95	-9.9822	-9.3752	-8.4331	-11.77	-13.713	-11.073	-13.127	-11.343	-9.415	-3.8462	-18.323	-8.2625	-7.5136	-7.2721	-16.512	-13.983	-8.9125	-14.005	-10.407	-11.277	-11.329	-6.5295	-10.986	-8.8299	-13.184	-13.239	-17.58	-9.094	-9.596	-12.603	-16.45	-13.202	-13.325	-15.294	-10.946	-15.501	-16.579	-12.625	-10.715	-9.0923	-11.017	-10.813
4.4686	2.6732	5.577	1.2928	9.1802	5.7717	0.29558	5.8254	3.6253	6.5403	10.658	2.5593	1.2012	4.9159	2.0727	3.8738	6.0251	8.4865	6.6055	7.593	6.5519	4.9559	5.3241	4.4254	5.9629	7.6431	5.422	3.3672	5.2797	4.9386	5.9238	3.3612	2.4304	2.3299	3.1936	1.7447	7.0306	4.8282	5.5926	4.1498	3.8037	7.7832	3.2194	5.3574	3.8871	3.1613	8.4611	5.5058	4.056	5.3874
-13.814	-15.387	-16.029	-17.025	-14.048	-12.478	-12.502	-14.229	-17.168	-10.615	-10.591	-7.0523	-11.284	-14.144	-13.175	-11.927	-11.205	-12.243	-7.4506	-13.051	-13.368	-13.104	-12.223	-17.011	-15.357	-11.259	-9.9144	-14.576	-11.813	-11.854	-16.139	-14.821	-11.818	-15.159	-10.273	-8.0423	-12.05	-13.75	-12.742	-7.7534	-15.311	-12.9	-8.0121	-11.585	-11.1	-10.146	-7.6017	-10.081	-14.687	-13.054
-12.656	-10.153	-5.2783	-4.6988	-7.9331	-14.11	-8.1323	-2.5065	-6.0634	-13.896	-8.8734	-11.403	-7.0869	-8.4637	-5.9027	-7.4709	-3.8652	-10.115	-16.855	-10.336	-12.967	-12.476	-7.9894	-14.305	-6.0203	-10.92	-13.632	-10.434	-7.6703	-7.5487	-5.4144	-10.791	-6.4677	-3.2871	-7.0409	-17.105	-11.787	-11.669	-9.27	-9.4755	-10.573	-7.3081	-0.95009	-7.8783	-7.6552	-3.4862	-9.9048	-2.4725	-9.0362	-12.952
6.342	4.2097	3.2932	-0.55049	3.4734	1.3143	2.6299	4.9114	0.61463	3.6086	6.8615	1.6985	0.3439	1.7604	2.0289	3.957	1.878	-0.74067	1.933	0.89511	-0.30984	-0.67004	6.3954	5.7816	7.8351	0.010321	2.6496	0.46887	-2.1153	3.3469	-0.05747	1.5425	-0.66769	2.6294	-1.2986	1.6249	3.0044	1.137	5.9636	2.0589	2.2115	3.0433	3.6171	5.6788	6.9049	0.51366	-0.56196	3.2422	1.9055	1.067
-11.499	-7.5305	-13.105	-13.794	-15.739	-15.301	-12.563	-15.254	-16.871	-13.646	-15.066	-13.646	-14.199	-10.567	-12.752	-12.71	-11.483	-12.965	-11.905	-13.839	-9.5712	-9.7079	-10.2	-13.281	-11.246	-15.946	-9.8338	-10.415	-13.554	-13.22	-17.994	-14.5	-14.198	-9.0856	-14.652	-12.961	-16.721	-12.402	-16.051	-18.645	-14.022	-12.668	-9.0789	-14.657	-9.6943	-16.496	-16.214	-9.6059	-13.719	-13.462
0.33957	-2.3524	-5.5407	0.18193	-2.8084	-2.5457	-3.3266	-2.3633	-4.1468	-1.1049	-0.015124	-5.0121	-6.6431	-5.6346	1.7322	-4.5145	-4.7516	-1.873	-4.2706	-0.66428	-4.8799	-5.9123	-5.0265	-3.6595	-6.2507	-5.1134	-4.416	-6.3482	-4.9782	-3.1901	-6.5141	-5.3836	-5.5053	-2.8663	-8.1711	-6.9413	-1.5024	-3.6978	-1.1764	-4.4463	-2.2003	-3.3595	-3.8325	-9.74	-1.1616	-1.1771	-4.502	-1.3126	-0.022236	-1.7826
-9.3564	-14.649	-15.86	-9.543	-16.318	-14.39	-8.8808	-15.03	-8.3152	-13.612	-13.286	-15.013	-10.392	-13.487	-6.904	-15.483	-9.7591	-13.263	-12.492	-17.706	-13.202	-6.4656	-15.916	-10.657	-14.441	-12.864	-10.002	-12.661	-12.47	-11.792	-11.041	-7.6757	-11.416	-8.2616	-17.575	-10.8	-13.03	-12.129	-12.429	-12.724	-14.054	-11.652	-9.022	-14.968	-10.104	-9.3022	-9.0647	-7.486	-12.713	-11.753
-2.5118	-3.6118	-11.394	-1.8434	-2.971	-0.23838	-2.9275	-2.4476	-7.7612	-5.0002	-4.7038	-3.6709	-7.7218	-4.7699	-0.24065	-2.867	-10.729	-1.4586	-5.0288	-3.5044	-9.2917	-4.5316	-5.8226	-4.5798	-1.2544	-7.4836	-6.7034	-2.5832	-1.514	-6.6178	-1.9337	-5.242	-4.9093	-3.5926	-3.9896	-1.8076	3.7696	2.2979	-2.357	-1.9856	-2.3423	-5.9479	-7.261	-2.5162	-9.4534	-0.66277	-5.0846	-0.38082	1.6131	-5.7246
3.4204	3.1836	2.4447	0.20506	1.0069	-4.3013	-0.79988	-0.45238	-2.325	1.1171	0.71786	-5.9786	-2.3602	-2.6248	-2.0175	-2.1872	1.0585	-0.94414	-1.0898	4.3463	0.9537	-2.2278	2.0973	0.66667	-2.4506	1.2382	-4.0476	1.4484	0.24493	2.4415	2.732	4.9864	-3.8495	-2.8973	1.1951	0.71645	0.41916	1.6206	-1.2506	-0.31229	1.5313	-1.2498	-3.2242	4.6918	-1.8168	5.0519	0.81307	-1.3823	4.7392	0.97217
-3.4363	-1.6738	-2.8421	-0.56113	-5.2125	-4.0024	-2.1409	-2.6982	2.5857	-0.091347	1.2411	-0.16637	-0.31918	-4.5391	-2.4293	-7.3625	-1.8865	0.19065	-2.253	-2.7259	-5.2008	-3.4811	-7.5693	-3.8261	-1.0671	-4.6785	-0.59298	-5.9449	-1.1299	-0.32899	-2.5517	0.066993	-2.52	-1.405	-5.0698	-2.1915	-1.9084	-2.7731	-3.6182	-2.0109	-6.8198	-2.1946	-3.7256	-4.0255	-3.2685	-4.2861	-6.3275	-4.4669	0.15914	-6.0272
-6.6143	-4.1377	-0.082265	-3.6322	-2.0491	-3.02	1.2057	-0.60587	-3.9191	0.97105	-5.7717	-6.5196	-4.0887	-3.5499	-3.2136	-5.2488	-3.5338	-5.818	-2.0468	-1.9819	-3.0421	3.2827	-9.3079	-3.1238	-3.8435	-2.2414	-5.259	-3.5246	-2.5989	-2.0287	-10.281	-5.0938	-1.7102	-4.6399	-5.4085	2.3474	-7.1746	-5.8003	-2.7723	-2.0115	-2.9405	3.9622	-2.6064	-5.7058	-6.8096	-4.218	-4.4069	-2.4468	-5.0451	-5.563
-22.607	-23.495	-25.037	-28.555	-22.125	-24.21	-21.477	-29.007	-23.491	-22.351	-16.996	-26.763	-21.816	-22.002	-22.41	-23.91	-21.069	-25.448	-24.634	-24.787	-21.463	-24.283	-20.797	-24.165	-21.987	-24.202	-19.665	-20.52	-25.769	-19.688	-21.718	-16.675	-25.933	-25.189	-20.929	-20.647	-24.079	-21.655	-17.947	-26.055	-23.074	-24.882	-22.758	-16.522	-19.248	-22.144	-19.381	-20.323	-21.263	-19.219
-2.4097	-6.676	0.94428	-1.229	2.3426	-4.136	-7.7708	-2.7898	-0.7629	-4.0319	0.32617	2.1082	0.90653	-0.87538	0.41926	-6.4064	-0.89515	-2.1294	-3.6919	2.2645	-0.23337	-3.9214	1.7225	-3.6686	-0.13552	-3.1193	2.9964	2.1056	-1.5374	-2.2577	0.76805	1.2251	-2.0892	-3.2647	-1.271	3.3178	0.36468	-1.8424	2.1346	-0.56402	-1.5864	-3.1769	-3.4803	-4.9621	-0.69779	-3.2752	-4.1111	-3.5654	-2.9422	-2.7642
9.3917	11.917	7.949	12.323	5.0065	8.4186	11.417	7.0301	6.5405	10.028	11.437	5.0699	11.173	6.4734	3.3441	6.1151	6.0161	7.8518	5.8364	5.3632	7.4531	9.5553	5.6152	4.3434	9.1704	11.953	7.4373	7.7599	9.9913	8.6282	5.2928	8.0429	9.3902	10.437	8.5138	7.1315	8.4648	7.9661	11.308	7.6516	5.4127	8.4586	8.9812	6.5893	5.7921	8.2102	5.4923	11.637	6.5368	4.6371
-7.0208	-2.9253	-8.2942	2.0382	-3.8617	2.9666	-1.2416	-6.9952	4.0484	-1.5868	0.36328	-4.7181	-0.80109	-0.84353	1.5723	2.2332	-2.8403	0.68468	-4.5696	-5.5026	0.96599	0.80721	-0.36059	-3.1584	3.047	5.8629	-4.8601	-4.9808	-4.2429	-1.9746	1.9489	-1.0256	1.504	-2.9896	-6.0235	-2.6474	-5.333	-2.3065	0.52669	-0.14548	-1.4861	-2.1744	-7.5828	-1.6504	-4.3443	-3.481	-0.65815	-5.8665	-2.6154	-0.42786
-15.815	-12.768	-9.1214	-11.538	-6.6377	-16.394	-15.611	-12.947	-9.2676	-9.3056	-13.856	-14.552	-11.323	-13.804	-16.606	-13.865	-17.386	-14.796	-8.0696	-16.659	-14.781	-14.94	-15.834	-13.913	-14.982	-12.542	-11.203	-17.703	-10.527	-10.1	-17.974	-13.661	-14.859	-12.293	-11.291	-8.7756	-18.895	-13.598	-13.886	-10.918	-12.055	-14.456	-10.429	-11.557	-16.678	-15.154	-10.748	-13.077	-11.148	-7.8359
5.3221	2.3608	2.0736	0.86306	1.1958	4.7913	2.4333	1.9213	1.7914	3.5558	2.8878	2.2873	0.62746	4.1099	2.6997	1.9387	3.3303	-1.3675	2.7659	2.5306	2.5792	5.2973	0.0032013	5.9388	2.5705	3.1243	2.939	1.0993	0.20729	3.2142	3.1245	3.6933	0.6777	4.5154	1.1845	5.8743	3.1115	-0.78928	4.4477	-1.0146	3.4433	6.4951	3.0036	-0.37996	-0.20624	3.8317	1.9692	5.773	5.7159	3.549
-9.3774	-8.9806	-10.984	-10.987	-9.899	-14.224	-15.768	-8.9704	-9.7195	-8.7526	-10.104	-10.061	-12.483	-11.582	-12.963	-12.513	-5.7537	-11.883	-11.76	-8.684	-13.584	-11.903	-7.1267	-15.771	-13.847	-9.9879	-7.8516	-11.25	-7.8554	-13.536	-10.628	-8.6676	-7.5054	-12.626	-8.8295	-10.069	-12.327	-8.9337	-8.7716	-7.8148	-6.8921	-11.158	-15.689	-9.987	-8.7941	-12.006	-14.188	-13.608	-6.7836	-6.535
2.0674	10.203	4.9502	7.4435	-1.1643	5.193	3.4925	10.553	8.5306	4.841	7.3915	8.3692	3.137	4.4258	4.0764	8.0509	6.1151	3.7658	2.5234	5.5918	8.2784	3.6327	9.5999	12.053	6.1759	7.1789	9.2215	2.743	8.3949	2.0801	5.4616	8.5147	3.7447	10.224	5.4255	8.5019	7.2273	3.1045	2.9178	7.5406	8.0754	6.7671	5.9475	7.1822	4.3765	4.314	5.6236	3.4773	2.6582	3.8415
6.8301	16.811	10.457	16.441	12.073	10.902	11.041	10.427	5.4546	12.533	10.397	8.5787	11.254	11.557	8.8413	11.775	11.228	10.653	9.5743	6.3899	12.463	6.8171	9.7878	11.625	5.1838	10.174	7.9789	11.199	11.17	10.444	9.9759	6.5829	10.216	16.214	10.146	2.1644	8.6789	12.674	10.021	14.489	9.715	9.6879	2.8293	9.9685	8.4871	9.8129	9.777	13.182	7.5528	9.2127
3.0165	-3.3745	-2.5867	3.2483	3.4818	-1.1434	-3.2319	-3.6616	2.1464	0.94612	-1.7163	-1.6171	-1.9819	0.84902	-2.4894	0.25629	-3.2111	2.1308	1.1878	-5.7729	-0.72522	-1.76	-0.15928	-5.8134	-6.5751	-5.6943	4.1918	-5.1771	1.9012	-5.0265	-3.3653	0.33984	-4.6766	-0.92255	-1.322	-1.1441	-2.9003	-1.3902	-0.97031	-0.07415	-2.971	-2.55	-0.10184	-0.59019	0.55726	1.6596	-4.5961	-1.4973	-1.1269	0.19362
-11.803	-13.081	-13.913	-13.346	-10.901	-9.1509	-6.6917	-10.31	-3.6399	-11.22	-7.7107	-11.04	-8.231	-7.2826	-11.939	-9.0812	-3.8268	-9.2581	-5.4552	-7.1521	-5.9834	-7.5499	-15.709	-10.799	-11.225	-7.6902	-9.5454	-8.7503	-10.996	-8.33	-9.4961	-10.84	-9.8265	-10.834	-7.7025	-9.82	-5.5409	-8.9993	-11.621	-10.992	-12.572	-9.7541	-9.6685	-11.061	-12.603	-16.644	-13.895	-10.364	-10.934	-12.263
-2.3236	1.3409	-3.3857	-1.3131	-6.2075	-8.1041	-2.9573	2.2018	0.78632	-1.6732	-4.7033	-0.87262	-3.0294	-4.1505	-7.8689	-2.7816	-2.2761	-4.3558	1.7555	-0.46253	-1.6116	0.037968	-3.077	0.46941	-0.52394	-3.9651	-2.7926	-5.2413	-1.6275	-3.3172	-10.431	-1.4357	-4.312	1.0847	-3.3	-3.0277	-5.1461	-3.671	-3.8903	-2.9382	1.9887	0.88384	-1.7746	-6.5751	-2.0216	-5.5037	2.4747	-5.4935	-3.1874	1.83
4.8301	1.8644	6.3298	0.53143	1.5092	1.2463	6.8411	3.7904	8.0757	7.2446	5.3643	4.862	3.2933	-0.71658	0.54381	4.9546	2.5527	2.4164	-2.8661	9.2394	1.0512	2.4207	-0.41992	6.5697	-1.373	2.2322	1.772	3.4429	3.9348	3.6395	1.4358	0.46541	3.8384	-5.3472	0.42648	1.9763	0.51557	-0.62964	0.33209	-0.070833	3.683	3.9106	-3.9699	-0.12994	0.77661	3.8643	2.449	4.3636	3.178	5.4353
-0.47483	-3.2944	-3.551	-3.3928	0.57458	-2.6958	2.4658	-2.2886	-4.2524	0.70443	-0.63847	-0.45899	-1.8696	-0.43465	-4.8633	-0.81097	-2.2623	0.524	-1.4391	-2.7426	-4.215	-1.5402	-5.0436	-3.19	0.48996	-4.535	0.044818	-3.1111	0.24618	-2.2602	-1.9475	1.614	-4.5203	-0.85895	-5.9017	-4.3546	-4.5703	-0.29974	-4.3724	-4.7021	-3.3408	-0.40375	-0.47702	-0.68534	-1.63	-8.4665	1.6371	1.1001	-1.7847	-5.9019
0.8953	4.7271	1.4693	0.42321	2.7438	-3.4808	3.1617	0.31249	2.6031	2.3942	-0.69594	1.8933	1.0147	0.79083	3.4682	3.9841	0.87699	2.7589	4.9024	5.4655	0.97964	5.1891	0.60135	-1.55	-2.0959	-2.7713	7.4316	3.4448	-0.8039	3.0761	-1.4552	2.8807	-2.0668	1.1694	2.5902	4.5378	2.66	-0.19769	0.77839	-0.38422	5.7302	1.7067	1.4799	-0.64374	3.3083	4.1913	0.50694	0.84734	1.9119	-0.23376
10.779	6.9825	11.038	6.8073	10.768	8.8138	8.3173	12.955	8.3536	12.501	10.553	6.8622	13.443	10.1	5.5179	10.535	7.8445	8.653	13.372	5.5271	9.5413	12.254	7.1307	10.105	12.403	7.4306	11.274	12.465	8.4482	17.289	12.094	12.717	11.092	6.4086	9.8956	10.923	6.0822	9.5078	11.721	14.354	10.866	8.4367	11.597	8.0434	10.739	9.1086	8.9399	9.96	13.474	9.7764
5.6395	6.1496	7.2771	5.2062	6.1823	9.4967	13.076	7.8876	8.3172	10.936	3.7056	6.0176	6.9573	3.6102	10.487	11.526	8.3367	5.6879	8.4865	3.7159	0.85238	8.4916	10.999	7.9474	8.314	4.1084	7.8204	7.768	8.4738	12.019	10.802	9.738	7.6059	9.4945	6.7435	11.656	8.6035	11.322	10.992	4.5735	7.6355	7.3983	9.7276	5.2335	5.1711	8.48	6.7143	9.4846	7.189	9.8104
-0.91274	-3.6889	0.70057	-0.75499	1.472	0.31451	2.2023	-0.2979	-1.6036	6.1457	2.8005	5.9877	3.7244	1.8159	-1.3276	0.036382	3.9152	-4.3417	-1.7896	4.19	-1.6226	2.2991	2.1505	2.556	-0.33118	0.6541	1.2273	1.1086	-2.6191	0.73403	1.374	-0.81382	0.33509	-0.15867	-0.78896	3.3675	-0.30177	-1.6218	-3.1152	-2.7529	-1.4598	-3.7742	4.4115	2.4002	0.05967	-1.7242	-0.5251	1.3981	2.6735	0.77058
-13.937	-10.495	-14.258	-10.894	-9.8147	-7.9782	-11.968	-10.538	-9.1557	-7.199	-9.9167	-9.4489	-8.0208	-8.1474	-9.719	-13.447	-9.0478	-12.628	-6.06	-12.019	-13.53	-11.994	-12.213	-10.424	-14.177	-13.361	-11.154	-11.164	-10.828	-4.834	-10.689	-12.065	-8.5782	-8.2568	-11.23	-9.4852	-9.0601	-7.3289	-11.108	-12.516	-12.091	-11.864	-12.597	-11.652	-7.9274	-11.524	-12.419	-10.566	-11.556	-7.3561
3.9792	0.98449	4.4375	3.6342	1.9251	6.2685	4.603	2.6025	6.2685	1.4896	-0.6995	6.1386	-0.73206	4.4582	7.0287	3.6405	2.0304	4.0674	1.2011	7.2205	6.5427	3.052	0.66379	4.5533	1.6758	4.8475	3.1325	0.75683	1.2793	4.256	-0.3452	-0.5168	2.2324	3.2456	0.68077	0.67261	1.162	7.3603	1.552	-0.40865	0.49	1.5794	2.9762	-0.59473	1.5477	0.17959	4.8287	2.6203	2.6349	-0.070263
2.0372	-0.40746	0.4146	0.21578	3.0537	-0.88058	3.2344	1.4084	-1.5045	2.6311	0.50057	-1.7963	-1.3708	-2.5396	-0.13552	1.0511	1.2973	1.7654	-0.55073	1.4915	4.435	-0.69432	1.1445	-3.8464	-0.77333	-1.7196	2.9413	-1.4329	3.4571	2.1351	3.8482	-0.72529	1.7536	0.908	0.068162	-2.1583	-3.4469	-4.5952	1.4827	-2.7169	-0.93115	-0.89355	1.6384	1.8713	1.2626	-0.09924	1.4021	-2.4803	-2.6441	-1.28
2.5232	-4.2694	-4.0239	-0.60733	-2.1633	0.8441	-1.3274	-0.86787	0.40512	-4.4262	3.0497	-0.38917	0.4561	-1.1018	4.9039	-3.4581	-0.77569	0.38994	-3.2314	0.20455	-1.0379	0.61681	0.4433	-3.294	-0.37109	-3.6164	0.061327	-0.16013	-0.76166	-1.9357	-0.53765	3.3823	-0.94357	3.7195	1.4849	0.37143	-1.024	-1.3051	1.6848	2.4103	4.1353	-4.9528	-3.455	-2.442	0.48604	-6.7309	0.78639	3.9535	1.6077	-1.9961
-10.371	-10.181	-14.923	-10.513	-11.489	-15.283	-10.31	-12.731	-13.365	-15.452	-10.735	-13.254	-12.555	-12.334	-12.041	-11.673	-9.961	-12.372	-12.044	-12.065	-7.0324	-13.999	-15.01	-9.3718	-15.217	-10.109	-13.646	-11.725	-10.842	-6.7959	-9.0978	-13.104	-12.661	-10.427	-8.6779	-10.826	-15.71	-9.4054	-11.273	-15.315	-14.814	-13.217	-14.307	-12.131	-12.15	-11.215	-10.52	-7.824	-7.4505	-14.412
-9.2691	-11.257	-9.8502	-12.329	-9.8589	-11.734	-11.725	-16.174	-11.261	-13.103	-8.5441	-10.42	-10.524	-11.334	-9.8352	-12.989	-10.701	-13.159	-16.586	-11.641	-10.192	-5.6673	-7.7602	-11.536	-12.506	-12.571	-11.911	-11.482	-13.56	-10.662	-15.12	-10.683	-8.1053	-9.6192	-11.907	-10.317	-11.916	-12.089	-10.182	-17.583	-10.354	-13.629	-13.262	-12.437	-12.087	-12.882	-10.601	-8.0062	-12.842	-14.439
-2.7902	-0.38271	-3.783	-1.3667	-3.0697	-2.2522	-2.2536	-1.5242	-1.6149	-3.3813	-3.2646	0.433	1.7822	-1.5412	-2.8953	-4.8979	-1.3437	-1.8282	-5.0635	-0.61875	-2.7468	-1.8177	-1.8206	-0.85839	-1.7313	-4.0643	-5.6903	-3.1683	-4.0753	-7.8029	-6.1594	-3.5785	-6.5147	0.89701	-2.0391	0.5377	0.29924	0.63755	-8.1056	1.6518	-2.4282	-6.5882	0.47834	-2.493	0.55398	-0.57153	-1.2618	-2.1439	-1.6521	-4.8471
1.0269	-0.32399	0.069887	2.2823	0.037973	0.72446	4.0481	7.2724	-0.47124	2.0916	4.3943	-1.8833	3.7693	3.4838	2.1313	2.6739	2.5879	-2.1539	0.25834	-0.064653	-2.7335	3.755	2.9267	8.5791	-5.6737	-1.6175	4.9157	1.6893	0.0048538	1.8348	2.5094	1.4641	6.7392	1.4158	3.1219	2.8852	1.2052	6.541	4.0952	-0.65654	2.3462	2.2871	-2.2757	0.43138	1.3028	4.1491	0.77872	5.2909	-0.89831	4.8696
2.6599	0.60152	0.12472	5.6208	3.3657	3.5359	2.2943	1.1781	3.6734	7.3495	6.3108	-1.0222	7.8833	6.0379	-0.29016	-0.89105	6.8375	1.5033	2.3256	5.1565	1.1247	-2.1718	1.1631	2.6871	1.0041	5.6301	5.7872	3.3923	1.3747	1.7338	6.9248	6.9752	-0.54446	-0.84413	3.6354	2.7315	1.3408	1.6746	2.025	-0.23361	2.6185	1.115	2.3436	5.3325	-3.9544	2.1272	3.3084	-1.2853	7.1411	6.2268
2.2299	5.4635	4.9078	2.7428	3.1403	5.4199	4.6079	9.0968	4.6392	6.4924	7.3003	-5.3483	8.0947	7.3359	10.176	7.3847	4.4011	6.4351	3.8567	5.2904	6.9658	3.8881	3.9814	7.7152	4.4278	7.1984	4.0407	10.664	8.9833	7.6557	6.4612	5.7586	2.418	9.0733	6.8299	2.5213	7.7314	5.8437	10.393	3.2382	0.93223	7.4061	5.4437	6.8807	6.0408	7.0913	4.3462	9.1132	10.804	4.9282
-3.5632	-13.448	-9.5851	-5.4568	-13.713	-11.346	-8.5885	-13.165	-8.8322	-8.0426	-9.3493	-6.8658	-7.4025	-6.4237	-12.515	-11.723	-13.267	-9.7699	-4.0911	-10.075	-6.2232	-7.1738	-7.4704	-10.981	-5.0538	-9.5615	-5.8268	-3.993	-5.7547	-12.275	-11.989	-6.5182	-9.2178	-7.8453	-13.135	-5.0743	-10.13	-9.2863	-5.4634	-6.7271	-4.8048	-6.4544	-10.715	-9.2094	-12.368	-6.4948	-10.54	-5.9357	-11.658	-8.3248
-0.59117	0.91969	-0.26028	3.1471	5.3222	-3.1755	1.7895	4.3178	0.87264	2.6027	0.86613	1.2955	2.9272	4.1089	3.7789	5.5091	0.81882	0.282	-0.4271	2.5262	1.9747	0.66939	2.7252	4.5926	0.050178	3.3548	5.8462	2.0327	1.0885	2.3706	-0.072255	0.83446	0.59436	3.0864	2.905	0.83091	2.8083	3.1061	6.3764	0.72836	-1.209	3.771	1.7552	5.6187	6.6908	2.7521	3.7597	0.92565	1.3317	6.8153
3.7942	8.3263	3.4797	8.4221	7.0807	5.1803	5.8975	6.7957	3.2566	1.7665	0.79089	2.1242	3.549	11.322	2.7853	5.0041	2.4565	3.3256	7.2849	3.2358	9.6091	3.2385	6.4945	4.0843	5.095	8.2461	4.1402	5.5022	6.0063	9.0141	7.3973	6.0884	4.3699	6.2878	5.623	8.2605	6.078	5.7808	7.3578	7.4122	4.621	7.3942	6.5694	2.1595	5.756	4.3606	3.0523	7.4484	0.53853	3.8132
-2.0952	-1.6139	-5.672	-0.11652	-6.0017	-1.3075	-7.3293	-6.1199	-2.2914	-2.046	2.555	-9.4488	-3.254	-6.3251	-3.0342	-5.6147	-4.6477	0.74211	-8.3788	-3.1738	-3.238	-5.1754	-3.4107	-5.7325	-3.9349	-4.3429	-7.1596	-6.8107	-2.216	-2.5478	-5.0486	-4.8963	-7.2926	-4.3052	-5.995	-7.7122	3.5899	-5.632	-6.0282	-6.7214	-2.5995	-2.2567	-5.4485	-6.7427	-4.3924	-3.4094	-8.6624	-4.9678	-3.1439	-7.2512
-2.442	-1.062	-2.9703	0.2286	-2.9364	1.0862	-3.2635	0.39023	-4.0454	-4.4118	2.8358	0.39524	-1.9576	1.7209	-4.6015	-1.2579	0.19881	-3.2097	-5.0089	0.97075	-0.058981	-2.8274	-0.59283	-1.2219	0.99472	-1.5849	-0.75274	-0.58509	-0.72637	0.76801	-4.0109	-5.3403	-6.6169	-3.4625	-2.7533	3.158	-4.6786	-2.7028	0.1041	-4.946	1.5453	-1.7385	-0.28547	0.27662	0.80527	0.61561	-3.2117	0.30445	-7.8778	-0.95001
-0.30338	-0.82361	-0.90212	2.8944	0.47163	2.4413	3.6169	4.2957	0.27561	-0.28387	0.29625	0.99931	5.638	-1.1418	-1.0895	0.16001	0.69618	2.2403	0.081812	1.0559	1.5436	4.064	-0.97913	1.0985	4.0894	0.71149	1.4665	-2.7283	-0.26939	3.517	2.2948	4.6588	-0.17273	3.5071	-2.0696	3.0896	-0.069504	-2.2986	0.17008	0.052835	2.7677	3.0041	7.0422	-0.3175	3.8625	-2.214	-1.218	5.7146	2.5461	-0.26833
0.42543	0.79434	-2.6875	-2.745	-2.7177	-0.68588	-5.054	-3.3401	-4.0059	-0.011549	-1.7694	-2.4439	-3.4987	-3.7779	-0.92864	-0.71514	0.70175	-3.7386	1.1532	-0.74767	-2.8816	-2.7223	-4.2096	-2.8452	-2.0927	-3.4465	-3.1136	-5.33	-0.60459	-2.379	-3.7438	0.9707	1.4799	-5.4939	-3.435	-4.0663	-1.3408	-3.0749	-1.4428	1.2091	-0.71023	-5.2404	-5.5058	-1.9882	-3.1916	-1.3369	-3.482	-0.23487	-0.55606	-0.21712
-14.045	-14.311	-11.211	-17.261	-14.025	-19.379	-16.833	-14.538	-14.512	-19.493	-11.521	-14.523	-14.925	-8.9396	-18.073	-15.913	-11.998	-17.683	-16.588	-19.383	-13.136	-14.881	-12.856	-14.222	-12.989	-17.338	-11.301	-11.724	-16.655	-15.568	-13.386	-13.7	-16.03	-17.073	-13.462	-13.819	-14.677	-12.997	-14.337	-16.788	-18.21	-11.981	-15.598	-14.736	-17.092	-9.3942	-13.988	-11.788	-16.749	-14.56
3.366	4.5735	5.9534	2.553	5.7737	3.7148	7.9022	4.4142	6.9513	2.3135	-0.074964	6.9195	6.1638	6.0196	4.7169	4.9216	5.098	5.9613	0.78881	6.1483	7.6845	5.6126	1.0551	8.0613	3.7087	5.4535	7.2843	1.0262	4.9816	7.3824	2.351	5.7768	9.6497	4.4875	1.1448	2.4123	2.494	1.4236	5.8243	2.1071	1.0891	4.3998	5.8474	8.4755	3.4729	6.0612	5.4288	6.1881	8.92	5.7108
-4.457	-2.513	-3.0067	-8.6854	-2.8924	-4.5998	0.24567	-3.1829	-7.6702	-7.6582	-2.4864	-4.1439	-4.4376	-1.7889	-2.2687	-3.4285	-4.4913	-4.8414	-5.1643	-2.2634	-5.9195	-4.7675	-5.0999	-1.1418	0.41216	-3.5064	-5.485	-0.71517	-6.4815	-5.7168	-6.5737	-3.6679	-9.0871	-3.5931	-2.8466	-1.0207	-1.4956	-3.2979	-0.52419	1.2872	-1.4513	-5.4153	-1.1794	2.209	-4.1627	-3.5313	-7.3078	-3.9539	-4.2732	-2.4802
-7.9364	-8.5651	-6.8396	-7.821	-9.0529	-8.997	-2.594	-10.6	-14.229	-7.5472	-7.2581	-6.7193	-9.2819	-10.05	-8.582	-8.0725	-8.6777	-11.211	-8.6178	-7.6707	-6.3823	-5.2734	-8.0233	-11.54	-4.7395	-12.297	-7.2568	-7.7544	-10.784	-10.407	-2.9105	-5.5135	-12.15	-7.2897	-7.7121	-12.883	-4.5611	-6.5397	-9.5835	-11.476	-13.194	-10.388	-9.3483	-8.7806	-13.946	-11.886	-9.2696	-6.7386	-9.5418	-10.072
-22.595	-18.237	-20.871	-23.562	-23.127	-19.183	-20.916	-20.462	-17.163	-17.667	-18.826	-17.427	-19.494	-15.985	-20.26	-19.87	-18.971	-24.841	-19.122	-21.257	-24.003	-17.069	-19.328	-20.016	-19.802	-25.491	-22.584	-22.03	-21.408	-18.297	-22.461	-16.656	-20.733	-18.697	-19.379	-20.66	-17.841	-19.34	-14.788	-20.625	-21.692	-19.98	-21.544	-20.378	-20.101	-19.299	-22.696	-20.852	-17.23	-22.945
-10.483	-8.9534	-9.1394	-14.294	-9.4895	-6.0375	-6.7395	-5.2635	-12.447	-8.7685	-13.249	-7.132	-12.943	-5.6832	-12.37	-12.68	-11.275	-10.607	-9.6513	-12.202	-9.0722	-14.326	-10.662	-9.2626	-12.56	-9.5939	-9.7652	-11.292	-10.068	-7.9423	-9.5577	-10.017	-13.754	-10.977	-10.832	-11.845	-9.3121	-13.388	-13.587	-13.883	-10.259	-11.139	-10.217	-11.747	-11.1	-9.1998	-11.225	-13.612	-10.595	-10.095
-3.0682	2.4383	-6.1115	-6.0881	0.95346	0.2843	1.0856	-2.4665	0.40706	-4.7409	1.599	4.0714	0.33981	-2.9059	-1.6414	-1.8058	-1.2662	-5.0281	3.3658	2.3433	-3.3882	-4.3049	-0.34618	0.37819	4.247	5.766	-6.4974	-2.7556	-0.42144	-3.6396	-3.7096	-3.498	-4.1416	-2.1848	-4.3968	-2.2508	-0.016753	-0.57795	-2.6036	-0.60721	-1.5431	0.63542	-4.8059	-2.6322	1.4352	0.62359	1.4172	-3.8991	-0.058864	-0.79955
-14.622	-11.885	-15.019	-12.496	-13.263	-14.475	-16.351	-17.051	-16.784	-12.434	-17.003	-15.232	-13.779	-16.912	-14.028	-15.952	-16.023	-14.533	-18.445	-17.44	-13.92	-16.891	-15.257	-18.669	-14.33	-21.371	-13.747	-15.903	-12.862	-7.0399	-14.875	-9.6657	-10.74	-12.735	-16.474	-17.623	-18.074	-11.669	-15.859	-14.242	-14.202	-17.663	-17.494	-10.495	-14.704	-16.216	-17.251	-14.938	-13.226	-16.24
-14.059	-14.304	-12.795	-16.769	-12.629	-13.994	-10.677	-15.894	-17.014	-13.872	-12.181	-8.4165	-16.487	-14.564	-18.384	-14.652	-12.018	-16.837	-16.768	-12.397	-13.151	-9.9405	-8.7332	-15.272	-21.296	-11.017	-14.896	-14.823	-16.404	-15.632	-15.255	-11.459	-16.749	-15.887	-8.7175	-16.952	-14.777	-14.602	-22.117	-19.212	-14.685	-15.153	-12.71	-11.829	-15.482	-15.706	-13.655	-13.213	-17.007	-14.76
-2.2876	6.2077	-1.0901	-2.5798	-4.6401	3.1769	0.42286	2.2749	1.1849	4.4005	0.092209	-1.0004	1.5293	0.42424	0.73709	-2.6488	3.7833	0.084211	1.9895	4.8864	2.2403	5.4912	4.008	3.5539	-2.9983	5.5335	0.7006	3.3327	3.1846	3.1557	3.4952	0.64681	-0.037485	1.1574	3.436	-0.45435	-1.749	-2.4221	1.5074	-1.49	-2.1982	2.1842	3.9243	4.28	3.8576	2.1243	-0.27167	-1.4234	-2.6542	1.5998
-12.278	-10.43	-11.542	-12.463	-12.367	-9.3432	-11.746	-16.651	-11.632	-9.9567	-14.197	-13.176	-17.469	-8.7477	-10.44	-13.698	-9.98	-13.129	-10.611	-15.092	-11.641	-11.76	-8.9594	-10.173	-8.6341	-11.066	-8.8439	-7.7331	-11.014	-12.078	-3.1572	-10.264	-7.3618	-8.5128	-9.0888	-8.7685	-10.83	-14.446	-10.895	-8.2156	-13.99	-8.9063	-8.9059	-9.1374	-13.003	-6.2617	-9.7017	-8.7624	-8.1273	-11.291
0.70194	-3.2407	-3.622	-1.5499	-4.4127	-3.886	1.8204	-1.9976	0.39786	1.5078	-6.5234	-3.1501	-2.02	-2.1847	-4.4961	-0.54174	-3.5143	2.3356	-1.8144	3.7909	2.2568	0.47811	-0.56769	-0.12914	-8.1927	-5.5549	-1.3282	-1.4557	-1.7202	-2.6894	1.1678	-0.76406	-0.3244	-2.654	1.6459	-1.6103	0.46335	0.48575	-5.6162	-2.352	-3.7015	-1.1785	-0.68656	-5.3319	1.6457	-1.1951	0.37891	-6.5024	-2.9258	-2.1945
-1.7694	0.21583	-7.8087	-0.42777	-0.65882	-6.7898	-4.7417	-3.2955	0.60693	-2.6801	-8.1741	-4.5495	-5.1544	-1.421	-2.1429	3.1855	-3.4883	-2.1651	-3.5379	-0.47358	-4.5519	-0.68011	-0.48375	1.1496	-5.3843	-7.1577	1.845	1.2279	-3.1639	0.44599	-2.7797	-2.2968	-2.4545	1.8873	-0.84448	1.516	-4.9064	-1.5491	-4.9371	-1.0982	-4.526	-0.62639	2.0792	-3.0904	1.0271	0.0042755	-1.5867	-2.2848	-1.9413	-0.95727
-19.383	-20.584	-18.398	-20.456	-24.647	-23.868	-22.516	-26.949	-22.277	-21.393	-17.327	-19.236	-25.865	-20.925	-20.371	-21.612	-18.597	-18.609	-24.923	-19.295	-20.492	-21.824	-18.457	-23.504	-19.779	-16.578	-22.792	-19.291	-21.332	-19.854	-19.93	-17.367	-21.534	-17.224	-18.041	-18.419	-20.649	-25.778	-20.881	-18.801	-22.7	-20.812	-22.805	-23.661	-21.671	-24.504	-19.243	-24.201	-24.877	-20.609
-11.318	-7.369	-4.5282	-9.0414	-7.2372	-9.9184	-7.2302	-8.4216	-13.515	-10.052	-6.692	-10.826	-8.8518	-6.7694	-11.492	-8.9571	-5.5878	-9.5019	-8.0693	-6.8494	-8.4178	-9.934	-12.683	-9.6328	-7.2732	-7.8958	-10.047	-11.127	-8.9941	-10.409	-7.4855	-9.3745	-13.021	-14.406	-7.6035	-11.166	-8.5542	-11.858	-10.512	-2.5495	-9.9151	-8.7815	-10.008	-9.8491	-7.8108	-6.966	-7.6894	-11.255	-9.2503	-7.8146
-0.63501	-4.3097	-2.7927	0.97207	0.56338	-0.24702	-1.3217	0.3322	-2.5265	-1.1979	-0.14153	0.61593	-1.436	0.56611	-4.6185	-4.3559	-2.8249	-2.8038	-4.8257	2.0358	-2.8249	-0.58968	-0.95405	5.095	1.773	-1.615	-1.3095	1.4595	1.1445	-0.55779	-1.1322	1.5785	-4.2416	2.3908	0.036577	-1.0923	-2.7567	1.6317	4.5045	-4.8853	-5.3559	-3.1082	-2.8435	-6.1901	0.79331	-1.3853	2.9033	-3.0437	1.0524	-4.3357
-4.4324	-4.5732	-6.0605	-1.5646	-3.8559	1.8551	-2.4891	-3.0238	-1.5818	-2.7521	-1.9741	-0.015995	-4.0149	-7.6761	-2.7964	-3.6202	-1.1102	-5.4476	-2.9991	-3.1029	0.11395	-2.1806	-0.80213	-6.4051	-2.8682	-1.1105	0.36925	-6.5126	-4.0508	-2.631	1.4095	-0.29713	-0.085825	2.9179	-0.32283	-2.0795	-1.8455	-3.2568	-6.5482	-3.9714	-0.89841	1.64	2.4226	-4.2677	-2.7844	-1.9998	-6.2415	-3.7261	-5.6313	-2.534
-1.2818	4.3847	5.8619	4.1898	0.97008	3.8269	4.7726	4.1516	3.1346	1.1659	0.6651	2.2671	-0.72382	5.1357	0.54424	2.0068	2.9966	3.0874	-1.0035	6.0952	2.4831	5.7131	1.2618	2.5585	0.7809	7.0738	-0.0094713	2.453	0.41517	3.2362	0.11788	1.4334	4.8759	0.32923	3.5353	2.9132	0.61179	2.2646	4.4618	1.4087	0.28915	2.3657	8.4589	-1.9939	-3.0264	8.4707	6.1318	2.5654	8.2902	1.6382
-6.6704	-6.3753	-4.3021	-2.2281	-3.985	-6.4712	-11.42	-9.6411	-4.7488	-4.8986	-8.2556	-4.6156	-4.2504	-6.0045	-5.7838	-4.6992	-7.5817	-5.6019	-1.0354	-4.271	-8.4372	-10.769	-8.1117	-5.4362	-6.2782	-0.72139	-4.0448	-3.2329	-10.217	-2.2249	-6.5592	-6.1232	-0.67388	-2.4363	-3.3562	-3.3947	-8.5998	-4.3692	-5.1128	-7.6457	-3.4329	-3.6518	-2.2044	-9.8776	-7.194	-4.8456	-5.7273	-6.4142	-7.2794	-6.4362
-15.884	-14.557	-16.664	-10.657	-14.403	-17.111	-13.922	-14.95	-13.869	-11.749	-13.02	-11.567	-10.594	-10.124	-15.555	-15.521	-10.301	-13.924	-13.918	-14.434	-13.225	-13.702	-12.319	-12.664	-15.566	-13.796	-17.014	-19.782	-14.953	-16.037	-19.441	-16.565	-18.937	-15.228	-12.514	-14.438	-14.991	-16.281	-15.925	-16.551	-9.0137	-13.632	-11.549	-11.375	-16.723	-13.749	-12.16	-12.959	-16.608	-16.5
-8.1369	-13.734	-7.0329	-11.637	-9.9589	-13.577	-9.1929	-9.0851	-10.335	-14.439	-11.745	-12.856	-9.1509	-11.981	-10.696	-14.323	-12.794	-10.039	-5.1804	-8.1913	-11.558	-9.8348	-13.137	-11.362	-7.5079	-10.014	-13.055	-16.63	-12.668	-10.771	-12.237	-12.982	-11.376	-10.005	-11.859	-8.2524	-11.845	-6.7044	-9.8632	-12.184	-12.992	-4.9946	-5.1622	-12.664	-8.6675	-9.9094	-11.934	-13.414	-7.7386	-8.7484
6.779	10.819	12.122	11.763	8.8556	11.882	12.469	6.797	8.1668	9.3304	8.0234	10.398	3.3514	9.0884	10.005	9.2871	8.8821	8.4022	10.199	10.56	8.9744	10.148	12.874	10.701	8.6362	5.6575	14.875	9.2638	9.6741	5.8857	13.51	10.004	5.6012	14.095	5.0386	6.1195	8.54	7.8325	9.3606	7.8225	10.276	6.7014	8.097	10.757	9.9715	7.4323	6.4441	12.465	7.2021	10.85
-6.4367	-9.98	-13.328	-9.1255	-11.002	-9.5521	-8.1122	-10.524	-13.681	-11.313	-13.596	-14.104	-11.699	-12.428	-9.7103	-11.748	-13.105	-9.5008	-14.292	-10.778	-9.2757	-8.677	-10.802	-7.7387	-9.3932	-14.493	-12.091	-10.201	-8.5234	-14.264	-8.2251	-16.095	-10.059	-10.896	-9.668	-10.675	-12.683	-13.327	-7.2155	-7.7339	-13.18	-9.4148	-14.89	-12.696	-7.9212	-9.9112	-10.581	-10.92	-5.3799	-14.501
-8.6239	-15.512	-12.183	-10.18	-12.42	-10.639	-12.57	-12.473	-13.377	-10.957	-6.9632	-18.246	-10.976	-18.3	-12.141	-13.769	-13.888	-11.293	-13.552	-12.907	-17.285	-11.266	-13.738	-13.355	-14.956	-16.609	-14.968	-12.121	-14.132	-14.616	-12.259	-12.555	-14.631	-9.5372	-14.234	-12.214	-11.349	-13.311	-13.613	-11.469	-12.778	-12.163	-13.153	-15.008	-15.712	-14.872	-12.043	-11.84	-15.198	-9.6433
0.33835	2.458	3.8044	3.7562	4.0918	5.0254	3.9261	3.6496	-0.48214	4.4682	-2.5705	6.0536	5.6864	3.8183	3.848	0.74962	3.7609	6.8342	-2.456	2.5208	5.398	1.1756	0.11153	5.6147	4.9768	3.1424	4.7442	0.39275	3.5031	0.052169	0.35204	6.5539	-0.73341	0.53607	0.40237	2.0075	3.5734	2.2056	4.3703	0.56424	-1.0011	5.2204	5.9306	1.8767	5.2219	7.5309	7.3059	-2.2422	4.3703	2.4591
-11.645	-15.059	-10.644	-12.864	-11.27	-12.163	-14.639	-16.748	-15.372	-13.174	-7.3571	-10.457	-13.513	-12.216	-13.927	-13.009	-8.7052	-9.1978	-14.865	-11.399	-14.367	-12.071	-13.717	-9.3927	-12.679	-12.812	-5.785	-12.77	-10.17	-11.074	-13.146	-11.807	-9.1127	-9.9262	-17.911	-14.734	-10.647	-10.046	-12.779	-12.438	-15.8	-8.9619	-12.076	-11.223	-11.359	-12.373	-6.422	-17.888	-12.685	-9.611
-27.024	-24.617	-26.743	-23.173	-19.896	-22.776	-21.22	-25.434	-25.73	-24.213	-22.586	-24.618	-21.58	-21.099	-20.238	-26.497	-23.534	-20.581	-15.976	-19.697	-25.093	-20.298	-24.906	-26.688	-23.466	-24.394	-23.769	-22.183	-18.868	-20.165	-20.144	-17.238	-19.859	-24.018	-24.272	-22.436	-17.471	-23.146	-22.519	-22.03	-27.437	-21.218	-25.317	-22.123	-23.39	-23.667	-21.803	-24.84	-23.835	-22.568
-3.1181	3.9154	-4.4302	-4.238	-4.7461	-10.724	-4.5987	-8.6451	-2.4137	-10.405	-7.1642	-6.002	-9.9753	-6.7621	-2.2748	-8.9674	-3.5386	-7.5735	-3.564	-4.7734	-6.4361	-2.001	-4.1771	-3.5929	-4.5796	-6.1337	-6.6152	-6.1197	-2.8719	-7.0893	-7.1618	-3.8438	-5.0887	-4.8167	-11.873	-3.4218	-5.4395	-9.184	-7.6432	-7.2007	-1.1702	-2.1562	-2.2701	-10.432	-7.3383	-5.743	-4.075	-5.5586	-9.3014	-8.1615
-9.6521	-13.399	-8.097	-8.7137	-12.398	-12.545	-10.403	-11.61	-13.425	-12.948	-11.684	-11.857	-9.0295	-11.393	-17.721	-13.016	-12.349	-8.7262	-11.254	-9.8623	-11.221	-11.023	-13.204	-11.796	-10.032	-10.532	-18.952	-16.916	-14.094	-12.362	-12.321	-13.82	-14.512	-10.387	-10.745	-6.1997	-8.9612	-7.8829	-12.738	-15.909	-17.375	-13.746	-14.209	-12.431	-13.958	-15.392	-17.445	-10.328	-9.1106	-9.0333
-12.411	-12.209	-12.662	-12.772	-13.395	-9.41	-9.0012	-11.712	-10.211	-14.821	-16.041	-12.36	-16.5	-14.418	-8.6648	-13.476	-14.811	-11.705	-16.274	-13.016	-13.702	-11.635	-9.3282	-13.441	-12.208	-10.327	-10.518	-9.3984	-4.7374	-10.394	-12.825	-7.1884	-12.353	-13.248	-15.222	-9.2025	-11.817	-12.692	-13.685	-16.243	-9.8455	-11.714	-12.948	-6.6884	-13.79	-7.97	-7.0712	-8.4423	-11.581	-10.183
4.708	1.9768	1.5686	1.602	-1.6911	0.48666	1.8938	-0.39768	3.7677	1.1249	-0.39047	4.1016	-0.55557	-0.30209	-1.191	5.36	-1.3257	0.065985	1.6281	1.8509	-3.9737	1.1288	-1.4341	3.1322	5.3382	-2.1776	-0.050709	0.2465	3.5191	3.1745	3.8028	-1.4172	0.14235	-5.5445	2.0002	4.4771	7.4261	4.2123	-0.17827	-0.90775	-0.31811	3.7272	1.2563	2.4883	3.0442	0.36962	2.1152	3.8176	4.8494	0.20883
13.132	9.2247	5.7962	9.3814	13.151	8.294	7.4004	6.2558	10.342	8.7719	9.0457	3.2428	5.9087	13.251	5.5473	10.051	9.6037	6.5067	8.3093	8.8614	6.4307	4.7321	9.5943	10.119	7.3281	10.829	9.3008	11.322	4.7635	6.3366	7.3116	7.0949	5.8309	8.8484	8.5314	8.4847	7.8762	11.939	5.7059	8.1407	5.6688	14.283	6.4189	9.5055	13.994	9.2912	5.6531	8.6042	8.5684	6.5672
-5.88	-4.4649	-4.2626	-0.61796	-2.7967	-6.5301	1.941	-3.8946	-7.7067	-0.75197	-3.0089	-5.1748	-1.9393	-7.5708	-5.748	-5.5316	-3.9514	-5.6277	-3.7907	-2.6203	-8.4833	-2.9634	-1.7817	-3.6346	-0.28242	-5.0467	-1.5225	-5.0967	-4.4507	-0.56228	-4.4644	-0.54474	-4.118	-5.337	-2.5131	-4.2575	-2.0588	0.26597	-6.7682	-3.651	-4.9511	-1.9256	-5.481	-0.94685	-6.2781	-10.408	-5.7065	-6.9906	-1.6115	-3.6822
-2.3948	-3.1444	-6.3782	-2.6748	-3.5735	-1.8856	2.5047	-5.3527	-0.74339	-1.9151	-2.5223	0.44557	1.0765	-3.9853	-5.7587	-3.9038	-3.3636	-0.68347	-5.1915	1.2162	-2.305	-3.7085	-7.3256	-1.811	-3.5766	-8.6544	-6.1285	-1.9042	-4.7745	-5.7793	-5.7292	-2.9069	-3.4745	-3.5824	-6.9356	-1.3589	-0.64148	-4.4322	2.0803	-6.2693	1.5138	-5.4009	-6.6773	-6.266	-4.9577	-7.1354	-4.045	-4.907	3.0137	-3.0621
-16.426	-11.912	-14.913	-14.266	-13.04	-13.812	-10.411	-12.832	-12.549	-12.76	-9.2865	-12.611	-12.9	-15.757	-12.398	-16.791	-11.225	-10.216	-10.615	-10.32	-10.628	-11.128	-8.0251	-12.845	-10.794	-13.397	-14.814	-13.278	-8.1969	-11.789	-12.048	-14.696	-12.547	-4.2334	-14.499	-11.826	-6.2413	-11.253	-17.101	-13.612	-10.513	-9.7639	-8.5755	-15.784	-12.138	-12.233	-8.3976	-11.323	-9.0307	-13.738
-1.7241	-4.9832	-4.7242	-8.6107	-1.0609	-2.8521	-2.8453	-8.8623	-4.7115	-4.1346	-1.9035	-2.7705	-3.9778	-0.82135	-4.0927	-2.4503	-6.7795	-4.2485	-3.169	-4.1286	1.0442	-2.818	-2.9997	-0.51041	1.8981	-3.5615	-2.0198	-7.643	-1.3922	-2.9906	-7.2958	-1.6794	-4.8643	-3.5278	-4.5207	-5.338	-8.8104	-7.6795	0.35238	1.6604	-7.9881	-1.5099	-3.9057	-3.4849	-5.1713	-2.612	-5.8925	-1.9232	-3.613	-1.7696
-10.196	-8.8295	-4.1807	-8.8799	-6.726	-4.7785	-7.8281	-8.1965	-7.2562	-6.7791	-5.4105	-8.8873	-11.159	-10.24	-9.4186	-7.0527	-8.7123	-9.7728	-6.7369	-10.277	-14.106	-8.5657	-7.816	-8.3163	-7.5695	-5.672	-6.9473	-12.316	-8.8096	-9.0672	-8.9352	-7.2023	-8.682	-11.607	-7.4029	-8.2178	-10.231	-8.9371	-6.5551	-3.4474	-10.073	-11.713	-12.63	-4.6351	-6.3366	-8.8244	-8.999	-6.1394	-8.9964	-6.1882
7.7294	5.2255	5.7227	8.7266	12.873	8.0703	13.821	12.248	9.8761	9.0963	6.7902	8.438	7.9461	11.123	11.191	8.5255	8.691	8.9756	3.5293	9.5629	9.7321	8.8233	9.0907	5.5449	9.7143	7.0941	8.7122	7.5088	9.9201	8.1172	7.6748	8.5749	7.5938	8.9248	11.914	9.0839	7.4782	9.4984	6.4567	9.1607	13.628	7.871	12.634	8.0951	6.693	11.86	7.9935	9.8543	7.0502	4.3625
0.12188	1.7307	0.1769	1.6945	2.0839	-1.4083	-6.0576	0.35272	1.5772	-1.057	-0.67639	0.79307	-0.89908	-0.87192	-0.82812	-5.0401	1.2056	1.5507	0.026789	-4.1945	-0.47829	-0.84485	3.6467	-1.0588	-0.26061	3.6004	-0.56638	-4.3627	-2.9682	-3.5487	-3.2045	1.6027	-2.8268	-1.2369	-1.8002	-0.11003	-0.0177	0.57257	0.5226	3.1077	-0.083125	-0.47121	0.96642	-6.3757	0.71153	0.70467	-0.36118	-5.1279	-1.9127	-0.23966
-3.2965	0.67187	0.31352	-1.4085	-1.6552	0.17651	-2.5358	-5.35	-3.7622	3.0036	-1.2609	0.23288	-3.6003	0.075771	-5.0543	-2.7245	-0.72315	-3.7926	1.0075	-1.1004	3.2303	-2.2302	-1.3416	-7.0673	1.0156	-1.7886	0.13363	0.086609	0.4241	-2.0337	1.1602	-1.5735	-2.3408	-1.047	-1.9608	-0.80945	3.802	-1.9328	-3.9681	-4.5785	-4.2579	1.6954	-1.5985	2.5043	0.13794	1.2955	-0.39502	-3.5533	3.574	-3.9715
-11.955	-13.25	-14.387	-8.8923	-18.879	-10.984	-14.412	-15.769	-15.144	-12.412	-9.9793	-11.651	-8.7296	-11.357	-20.319	-12.596	-15.097	-16.239	-13.009	-14.29	-12.204	-16.775	-16.127	-15.693	-16.619	-15.19	-14.683	-11.512	-10.547	-15.337	-14.238	-17.986	-15.447	-10.276	-12.343	-15.293	-13.063	-17.965	-13.675	-11.521	-11.94	-9.119	-13.249	-11.755	-7.1404	-13.808	-9.8613	-13.503	-18.618	-9.8713
-17.95	-21.681	-18.312	-20.321	-21.556	-17.235	-24.693	-18.754	-22.608	-19.297	-21.339	-20.952	-24.848	-24.287	-24.538	-19.038	-23.19	-16.24	-20.465	-20.939	-20.843	-19.773	-18.964	-21.072	-19.646	-19.645	-21.222	-20.273	-23.15	-19.683	-20.735	-21.674	-20.522	-15.936	-23.204	-22.131	-22.486	-22.801	-21.204	-20.625	-20.026	-21.119	-20.262	-17.126	-14.857	-23.505	-21.177	-15.956	-18.342	-20.258
-6.7563	0.48972	-1.0517	-1.4528	-1.172	-2.2647	0.66884	1.1269	-2.895	-2.8512	-2.4855	-4.8198	-5.7179	-2.5525	-0.75494	-1.3242	-1.0551	-0.058523	-0.75482	0.97801	-2.3069	1.2395	-3.4943	-1.9859	-2.6179	-6.6186	0.87137	-1.4612	-0.48964	1.4664	-0.24703	-8.7583	-0.061544	4.4504	-5.5247	2.293	-0.40265	-4.4207	-1.4118	-2.0171	-1.0879	-0.23688	-0.10236	-5.169	-0.82376	-4.1571	-1.7989	-1.436	3.3261	2.5838
-7.2146	-8.2616	-7.1942	-6.5231	-11.736	-15.124	-11.416	-12.153	-6.5702	-10.481	-9.5294	-9.884	-13.743	-12.392	-4.0836	-13.535	-8.4022	-11.608	-13.482	-11.332	-13.064	-11.082	-3.6949	-8.9581	-12.675	-11.902	-9.2257	-12.602	-12.333	-13.757	-13.013	-11.806	-11.521	-7.9343	-7.9226	-12.181	-9.4719	-8.1284	-7.3177	-6.4751	-11.371	-8.7056	-12.874	-10.861	-10.518	-13.34	-14.503	-12.11	-9.274	-13.701
4.0927	5.5078	3.8851	5.9511	2.6959	4.4112	-0.0192	4.0645	2.0305	3.8319	8.641	1.4577	5.1674	-1.4634	3.4717	8.43	0.11459	1.7438	2.0775	4.8568	1.0139	2.4125	4.628	4.6309	6.5543	4.7303	11.413	1.5952	1.1158	-0.93534	1.0196	5.6984	4.3841	7.7133	3.0271	5.5786	4.5609	8.5699	3.1474	6.9328	3.9486	2.4628	2.7249	2.6456	1.3627	8.755	1.604	3.5792	2.8434	6.0621
-12.625	-13.137	-10.003	-17.696	-11.924	-13.901	-11.615	-12.543	-16.939	-13.105	-15.476	-11.174	-13.258	-7.956	-13.692	-13.806	-11.848	-14.189	-8.3751	-10.52	-13.406	-12.926	-14.717	-12.517	-16.582	-10.692	-12.315	-15.358	-15.335	-12.897	-18.782	-11.442	-12.074	-17.513	-13.35	-14.646	-12.521	-12.064	-14.248	-16.547	-15.962	-10.057	-11.794	-7.7861	-11.216	-15.23	-12.334	-12.572	-12.49	-9.2354
3.7801	5.1047	4.0363	6.7182	4.1768	-1.5649	-3.1789	1.3765	0.10843	6.1694	1.1729	4.8199	-0.2723	-0.26535	3.2813	4.2219	-0.0045739	3.0943	2.0572	2.4342	1.9071	2.6594	-1.9498	3.576	1.603	0.89662	-0.63114	0.78044	0.59064	0.66262	-0.14708	-1.6951	-0.53362	3.5202	2.51	4.3457	-0.9751	-1.3798	-1.5155	3.7908	2.4629	1.4642	-3.2423	0.57856	0.51248	4.8702	2.7208	3.1689	1.4813	1.5956
-2.5664	-6.4269	-2.0273	-3.8626	-0.46441	-7.3322	-2.3357	1.8678	-4.5182	-1.0083	0.92172	-3.0809	-5.5756	-6.7584	-2.9313	-1.3669	-2.161	-0.42563	-0.82278	-4.9658	0.17323	-3.9415	-1.1261	-3.6839	-5.215	-5.3809	-2.8432	-4.1149	-1.1835	-5.4874	1.3169	-0.79313	-3.9141	-0.54379	-2.6572	2.2012	-5.709	-1.6566	-4.174	-2.3092	-7.0552	2.9455	-5.3089	-2.9994	-1.9678	-1.3599	0.69394	-5.1575	-4.5194	-2.8993
-4.2441	-5.6567	-1.4842	-1.5741	-3.3918	2.0447	-0.02535	2.159	-0.45707	-1.649	-0.4252	-2.5768	-7.4977	2.1109	-6.5101	-4.2566	2.4352	0.25324	-2.9699	-4.528	-7.3747	-0.51294	-7.1304	0.26085	-0.23872	-3.0585	-5.428	-4.0116	-4.3862	-0.55883	-0.89825	-4.1518	-5.2754	-1.751	-2.0393	-7.5514	-0.062095	-0.8885	-1.6443	-4.0257	-5.4782	-7.1081	0.19571	0.83322	-3.4725	-6.3082	-5.2093	-1.6786	-3.0294	-11.05
-0.23196	1.7291	1.9528	1.2516	1.5724	0.015481	0.47541	3.7774	2.9777	0.29818	-0.31715	3.4988	-2.4592	0.95059	3.9246	-0.69692	6.0588	0.2955	-2.402	0.7971	1.9297	3.7458	2.8442	1.5244	2.9745	-1.373	3.958	-2.0361	1.5858	6.1252	2.5555	2.975	3.089	6.3459	2.8872	0.53592	3.6442	0.56417	4.5263	3.0367	0.32532	0.10942	6.3474	4.2742	2.7844	8.1409	4.3321	3.8653	3.4447	0.010415
-3.4389	-3.0537	-4.1741	-8.2546	-1.3774	-1.0989	-3.1814	-6.431	-9.9309	-6.0923	-2.0362	-4.5536	-6.8605	-3.8541	-8.324	1.8232	-4.3071	-1.2989	-1.7804	-1.0113	-3.435	-7.087	-5.2528	-4.8884	-2.1478	-5.8745	-4.9983	0.12095	-5.0912	-0.99358	-9.4376	-5.4454	-1.5449	-4.3889	-3.5472	-2.768	-7.1996	-4.1226	-1.4919	-8.7578	-4.3506	-5.1434	-5.05	-0.37297	-1.3841	-6.1067	-3.8193	-2.7786	-1.7345	-2.3389
0.25243	5.8065	3.5691	3.9202	6.637	5.204	2.9863	4.9015	4.3721	3.7314	0.23772	9.3731	5.7642	2.0868	6.4038	5.435	4.1201	1.4417	5.2641	7.3131	6.7692	6.2008	5.7127	5.3068	12.04	2.2264	6.7264	5.4509	3.4593	4.512	1.0818	-0.82533	4.3167	6.1727	7.1223	3.7207	5.1955	3.4464	0.96959	3.3257	2.8842	6.9102	0.024437	3.8573	7.2444	5.2542	7.7077	2.9086	6.5626	4.4365
-7.1572	-16.223	-11.915	-16.331	-10.8	-14.025	-15.651	-16.714	-12.902	-10.755	-11.272	-12.537	-14.248	-13.76	-15.385	-14.718	-15.797	-12.341	-19.628	-10.733	-15.267	-16.338	-15.958	-11.733	-8.5948	-12.284	-13.688	-15.631	-15.439	-16.655	-15.563	-13.673	-8.0325	-15.5	-13.269	-8.993	-13.347	-14.937	-11.375	-12.083	-14.86	-16.408	-12.572	-13.124	-22.019	-12.538	-15.064	-14.129	-12.022	-13.575
-6.4272	-7.5244	-7.5333	-6.9752	-8.2445	-12.937	-5.6286	-9.0062	-8.0823	-9.7991	-14.194	-10.691	-7.0022	-9.0673	-9.1621	-10.374	-5.1832	-11.377	-5.6215	-8.4952	-5.068	-9.0505	-8.8378	-6.1153	-8.3614	-11.147	-13.41	-11.062	-9.7209	-5.3186	-7.1309	-7.5792	-8.8234	-3.7648	-8.0417	-9.1504	-6.1927	-7.9472	-9.9108	-10.822	-6.2367	-5.769	-7.865	-8.1363	-7.2662	-7.0701	-7.175	-7.8767	-10.449	-5.1699
-9.2934	-11.625	-16.713	-14.887	-14.98	-12.393	-14.713	-12.863	-16.316	-9.8684	-15.716	-13.286	-10.269	-15.506	-12.139	-9.5861	-13.86	-13.347	-15.125	-7.7231	-14.451	-15.513	-14.253	-10.992	-15.629	-12.702	-10.635	-12.399	-15.205	-17.029	-10.657	-14.622	-12.217	-12.566	-12.322	-12.616	-7.1349	-12.139	-13.064	-12.485	-13.551	-12.617	-21.164	-13.351	-14.046	-11.598	-7.9463	-15.594	-15.66	-9.9264
-6.131	-5.7275	-5.0666	-3.0632	-3.7155	-5.4211	-3.0743	-0.39798	-4.0863	-2.476	-1.8799	-10.093	-6.501	-3.1196	-4.0461	-2.4124	-4.4039	0.9056	-3.1969	-2.7102	-5.8931	-3.2958	-2.5753	-1.8668	-5.7287	-3.8527	-4.4566	-0.96758	-6.4935	0.79366	-0.3401	-4.5348	-5.4292	-4.1525	-3.2436	-1.7964	-1.1873	-2.3523	-6.5093	-2.9783	-1.2661	-6.6479	-5.9654	-4.8323	3.006	-1.3573	-4.5908	-2.6697	-3.423	-1.8933
6.4216	5.9124	1.1018	6.7501	4.0197	-0.37474	5.42	6.3327	4.0048	0.44798	-0.84126	2.4135	3.964	6.7835	5.3703	4.5577	4.3585	3.1765	5.3601	7.1825	3.134	3.3981	6.9896	4.0754	2.2135	8.2594	4.2207	5.6349	6.2658	5.7842	3.5251	6.1015	4.5983	2.1973	6.1027	1.1494	5.2912	4.7926	2.3727	6.8907	2.4023	3.4256	2.3453	5.95	0.90683	1.2657	3.939	6.1455	4.5423	5.6153
-2.1446	-0.81545	4.559	0.72549	-2.2636	1.7215	2.6343	-4.5281	-2.3187	-5.5319	-0.42755	-1.006	2.2656	1.0804	1.3699	-3.9971	-0.98442	2.5886	-3.5987	0.82896	-2.5189	0.3351	-1.3659	1.0538	-3.3336	2.2026	2.0525	-0.42184	3.7824	0.74258	-0.46988	-3.1344	-1.5532	1.1379	5.5218	3.0568	-0.14665	-1.5623	0.21304	3.281	-5.1958	2.2482	-1.2132	-0.49843	-1.7238	-1.6802	1.57	-2.3559	0.26937	-0.31311
3.6944	-0.13148	1.9467	-3.2995	-0.031394	0.59683	4.4806	0.99134	4.0586	2.8825	1.2363	6.8252	1.51	-0.60942	0.33717	7.4354	3.6197	2.9505	5.946	-2.529	-1.7888	1.4722	0.11571	4.2691	6.4708	3.2568	3.8065	8.4197	0.10263	4.1944	4.2041	-3.106	5.9708	6.0515	2.1329	3.2988	5.8922	2.8047	4.0406	2.2013	3.8621	-0.47089	4.1558	0.62573	3.926	1.9066	4.4766	-1.4549	5.1112	1.0314
-9.0908	-3.6116	-11.475	-8.4152	-10.68	-9.7855	-13.006	-12.751	-6.2703	-3.7965	-6.5302	-11.25	-5.6482	-8.7211	-6.7448	-11.523	-6.9098	-8.6891	-10.339	-7.1602	-10.03	-8.3323	-12.47	-11.243	-10.274	-1.8024	-2.0356	-10.549	-8.1354	-11.114	-5.0571	-12.745	-10.768	-9.4438	-12.975	-6.5646	-8.4085	-5.8028	-12.259	-11.066	-9.9893	-10.829	-7.1055	-11.664	-6.0493	-7.7528	-5.0768	-8.1836	-11.462	-10.988
-2.6976	-2.8068	-0.86473	-3.0486	-5.5436	-1.1594	-4.6083	-4.3267	-3.3961	-4.6273	-2.9295	1.0626	-4.9619	-5.9965	-5.1745	-3.037	-6.8048	-3.5256	-0.92881	-7.3007	-3.6019	-3.7757	-6.3252	-3.1766	-1.4267	-3.0435	-2.1454	-2.5314	2.9002	-3.9314	-4.2164	-5.53	-4.17	-4.9882	-2.219	-0.10415	-4.0299	-4.1901	-4.538	-6.5776	-3.7476	-3.7058	-5.1982	-7.9888	-4.0977	-5.2874	-2.9544	-4.1402	-6.5191	-2.7555
-0.9643	1.184	0.56345	-3.9129	-5.3798	0.74179	-4.3166	-3.0973	-2.0053	-1.1411	-1.3921	-2.8489	3.6708	-3.6667	-3.0938	-3.4706	-6.6133	-2.4756	4.0117	-2.4	2.3336	0.2914	1.2288	1.8165	2.983	0.77642	-2.2659	-3.8985	-1.9027	-1.5635	5.9781	-0.27222	1.1903	0.55576	0.32385	-1.4019	-4.6477	-2.1999	2.2878	0.45964	2.0465	-0.83775	-0.84952	-4.2419	1.9324	-1.7488	-4.2	-0.025815	-3.6352	-1.7385
-5.177	-3.1744	-5.6363	-10.974	-1.6706	-7.1372	-6.8558	-3.3879	-3.0467	-8.9214	-3.03	-6.7551	-9.2727	-8.8613	-5.8837	-3.3589	-7.304	-4.2289	-5.0807	-4.8192	-6.5995	-10.099	-4.296	-3.5421	-2.5617	-3.868	-9.8891	-6.2072	-2.2711	0.13402	-7.418	-7.9317	-2.5007	-5.9478	-2.261	-8.894	-3.4035	-10.223	-5.116	-4.5727	-4.0529	-8.6956	-9.7307	-4.9775	-3.0403	-4.8317	-4.2449	-8.9139	-6.1907	-5.0983
2.6567	1.7033	1.076	2.3223	0.29186	3.3307	5.1326	0.23311	-0.069453	2.6631	3.5197	4.2839	0.65931	1.0731	2.6785	2.3287	5.0516	1.6525	7.8318	4.2663	1.2037	0.36561	6.9497	4.0227	0.79329	1.4522	-1.6846	3.2019	0.60583	-1.338	1.474	4.7984	6.6932	8.6167	4.9796	6.8007	0.14928	3.6522	5.1025	1.8437	1.9468	0.96074	2.8706	1.7195	2.3944	3.1622	4.0807	3.2265	2.5089	6.0657
-13.599	-14.133	-20.048	-13.382	-15.308	-21.753	-12.763	-14.651	-15.85	-11.074	-10.519	-10.833	-15.823	-12.715	-12.234	-16.651	-13.642	-16.064	-11.388	-11.737	-11.69	-14.312	-14.119	-13.331	-12.17	-11.937	-13.751	-11.532	-13.356	-14.649	-13.959	-16.714	-8.7629	-12.497	-12	-11.327	-12.312	-15.992	-10.957	-11.968	-8.6097	-16.126	-12.965	-14.326	-8.6925	-14	-12.449	-10.827	-16.209	-13.777
-10.198	-15.71	-13.725	-13.671	-13.777	-11.725	-14.122	-12.909	-17.477	-11.496	-14.61	-14.087	-17.435	-14.748	-14.622	-7.9135	-15.656	-11.067	-12.94	-9.8824	-15.128	-13.484	-13.609	-16.397	-12.998	-13.446	-13.423	-9.338	-13.733	-9.1154	-18.025	-16.437	-11.225	-17.478	-13.691	-10.943	-10.066	-11.502	-15.993	-13.916	-10.423	-13.46	-15.106	-12.441	-7.304	-13.719	-14.669	-12.702	-8.8618	-13.302
-11.987	-13.584	-12.372	-17.561	-18.46	-17.88	-15.268	-15.877	-13.486	-10.673	-16.196	-12.918	-12.609	-12.563	-15.665	-16.153	-16.208	-17.127	-14.565	-15.62	-15.488	-12.294	-11.824	-10.848	-17.638	-13.072	-18.473	-14.198	-18.681	-10.941	-17.782	-15.41	-10.812	-13.768	-18.321	-15.595	-12.469	-15.326	-14.351	-11.885	-13.649	-10.425	-15.544	-11.581	-11.75	-13.429	-15.654	-14.856	-12.914	-10.823
-1.5431	-1.229	-3.3669	0.73218	-0.89567	-1.5575	2.0352	0.10584	-2.8357	1.6203	-0.42063	3.1269	-2.0592	-0.075623	-1.8286	-2.7285	-3.0719	0.91476	-2.7873	4.0654	8.2448	-0.89273	-0.43614	4.1779	-1.3434	0.61879	4.2136	-2.7237	-1.3698	2.68	3.6313	5.5022	0.56056	0.39998	-0.66459	0.88921	0.91539	-0.66079	-1.8542	0.29268	-3.0243	-3.9101	1.0187	-1.5176	-1.2685	-2.7763	0.94803	2.7638	2.4113	3.4291
-8.1906	-9.1778	-1.4877	-8.2365	-6.1169	-6.8198	-5.2776	-7.1732	-8.3244	-6.2041	-1.9518	-4.2268	-4.9256	-2.0709	-5.2076	-2.6986	-3.033	-9.5615	-8.0803	-5.0105	-4.9355	-7.3482	-4.2024	-6.3284	-4.7393	-3.9347	-6.589	-8.8433	-7.8935	-5.0413	-6.0161	-3.1253	-5.6023	-5.3096	-3.9526	-5.8906	-4.8903	-5.1662	-2.6793	-7.342	-6.6732	-7.1124	-5.8536	-2.3928	-2.7438	-0.88276	-7.6558	-8.0503	-4.4295	-8.3963
9.2246	8.7717	9.4411	3.825	12.986	5.061	7.1953	4.2711	10.311	8.555	5.348	10.23	7.6048	8.3475	10.877	6.4151	11.756	4.5018	8.5824	7.2141	10.301	5.634	5.3234	6.1614	9.1137	6.3218	6.709	9.5067	7.2412	9.7016	8.9068	8.8956	6.4136	8.9384	7.8929	8.2832	7.8871	6.6287	6.3748	9.4416	11.589	9.3763	9.0034	5.6783	11.236	6.9542	9.2273	6.4091	3.9356	7.3211
-2.0234	-5.4996	-4.3106	-0.95319	-0.97323	-8.3128	-2.971	0.8679	-6.1038	-4.841	-1.1535	0.56376	-5.0318	-6.026	-6.1445	-5.1333	-1.9119	-1.7953	-4.8438	-2.7618	-5.7533	-3.4651	-7.851	-4.7978	0.03238	-2.8127	-6.527	-0.56017	-4.6906	-1.5059	-4.1374	-3.204	-1.9532	-2.5348	-6.6817	-5.4036	0.89716	-3.206	-5.4745	-0.28027	-4.0334	-4.5995	-6.8137	-10.596	-3.2476	-5.2051	1.061	-2.172	-2.0487	-4.3749
6.4374	6.5147	8.0657	6.5258	8.5857	10.941	12.557	11.904	9.8031	9.0636	6.7861	9.2236	4.2438	10.211	5.1664	12.262	6.0854	11.084	6.7686	8.0406	4.6981	5.6524	7.3042	8.6149	10.094	8.8312	14.32	9.6494	4.2586	5.4085	7.866	8.8295	7.4231	5.7136	10.966	8.1564	4.8606	8.3683	9.2769	8.6457	4.4503	10.321	10.996	10.103	10.727	6.5018	9.2186	7.2012	9.5189	4.7014
5.6891	9.0162	6.0179	1.9694	6.3605	2.8382	6.22	5.6185	0.47783	6.2144	4.7492	1.4148	6.6704	4.0834	7.5463	3.2369	5.9373	5.8499	-0.0053645	1.5779	4.1168	8.4116	6.4773	6.6654	7.5114	6.9163	-0.53945	0.7967	6.6195	9.2334	3.0918	11.83	9.3193	3.9331	5.1124	2.8982	3.5886	4.3707	7.3656	2.509	2.8302	7.707	2.5685	5.8853	5.2163	4.5478	2.0676	3.2287	4.4658	4.9129
0.86353	1.7654	-6.4953	-3.2447	-5.4815	-4.9767	-2.7231	-2.6455	-7.4505	1.3315	-0.7775	-1.2037	3.6437	-4.2871	-0.67957	-0.89056	-0.61333	-1.5037	-2.0197	0.3444	-1.0112	2.7103	-1.2205	2.6813	-0.31424	-1.867	-6.7362	-0.21017	0.30867	-6.2379	-5.2181	-2.417	-4.2113	-2.5033	-3.0581	-1.3485	2.0019	-1.9514	-1.8548	0.9454	3.9357	-0.37135	2.124	-2.2985	-4.7184	-0.98939	1.8311	-0.65488	-9.6949	1.3017
4.8966	1.6461	3.5825	2.5469	-0.41795	3.1824	2.0377	0.62334	2.7605	3.0271	-1.5178	3.452	2.105	-0.75694	1.5924	1.0538	-2.7869	1.7444	3.2903	3.3531	4.7784	0.52914	1.5771	7.8391	1.1955	3.8706	3.7759	4.644	2.5408	0.33282	-0.22676	2.3544	2.9759	3.5553	3.171	3.5196	-0.94843	2.4014	4.9686	-0.3783	-0.91353	1.8724	2.0276	0.54023	3.1211	2.9977	0.39647	-1.5786	-2.109	2.612
-10.763	-7.4696	-12.101	-2.6242	-8.7367	-8.7884	-9.5581	-10.708	-10.267	-9.6651	-5.285	-6.46	-11.798	-3.863	-8.15	-9.0675	-13.489	-13.198	-10.63	-10.288	-8.7037	-7.4759	-8.0398	-7.7894	-12.134	-11.456	-10.573	-8.8736	-13.112	-12.505	-8.1922	-11.209	-14.152	-6.3279	-9.7867	-2.5653	-7.6635	-12.336	-13.886	-8.0726	-11.606	-9.6729	-7.387	-8.0709	-10.163	-10.287	-9.7958	-14.047	-6.7332	-10.51
-15.802	-10.376	-16.113	-11.568	-9.3944	-14.995	-12.317	-10.223	-12.8	-9.7628	-12.986	-8.8051	-14.358	-9.76	-15.828	-14.458	-10.781	-12.503	-7.7286	-5.3371	-16.493	-7.2411	-10.137	-16.608	-11.089	-12.953	-9.4986	-6.9048	-10.587	-10.704	-15.007	-11.549	-12.943	-9.8837	-12.301	-6.3417	-13.072	-6.8545	-10.989	-15.091	-7.363	-12.864	-16.38	-15.236	-9.3001	-10.28	-8.4999	-13.744	-15.661	-11.883
5.4748	0.51911	1.2545	-1.911	-1.1836	4.195	3.4508	-0.71897	0.79502	1.6821	2.766	0.98738	3.7409	-1.174	4.5623	2.8108	1.5201	4.9204	2.34	-1.7135	3.9935	0.79788	-1.6492	4.4994	2.0803	0.84667	-3.0565	1.6286	2.9141	4.4404	-3.1248	-0.47901	0.55813	0.014261	2.1083	4.012	7.9501	-0.33826	-0.98268	2.392	3.2578	3.5106	5.1716	5.1755	2.2617	1.0519	1.7992	0.28949	4.3222	-0.0034121
-0.67641	6.7831	5.7943	1.6202	4.262	4.4234	3.9929	5.9138	5.7483	1.9201	3.9268	4.0893	6.4228	5.3696	10.281	0.9101	6.0163	7.4816	3.0622	7.1852	6.1238	3.6738	5.938	1.7929	3.4107	3.0261	2.1233	2.0124	7.2435	9.7127	4.6398	5.7449	1.0393	8.2319	4.465	7.1516	2.2962	0.62921	1.9544	-3.1454	0.62799	4.3258	4.4264	3.2597	12.494	3.3516	9.3038	5.2936	6.9079	1.3579
5.671	3.1055	6.1507	1.952	5.5256	4.7116	3.182	2.497	2.3648	3.8561	6.6882	4.3181	1.6075	-2.1431	5.8967	7.8711	5.4544	2.617	3.703	6.9855	1.9963	8.4692	10.511	6.3136	5.0194	4.2731	-2.7318	5.0656	5.7608	-1.0923	5.8336	5.4672	2.1186	2.642	3.7514	5.7785	8.9725	6.3656	3.1809	2.6167	6.2464	5.7554	-1.5068	1.7526	0.32769	4.4746	6.0408	4.0516	5.3345	8.986
-1.2091	-3.6959	3.8686	1.4079	-5.2316	0.10455	-1.9331	-0.79509	-2.329	2.6717	-5.6426	-2.6904	0.72832	2.9297	-2.135	-3.1743	0.46175	2.3217	5.5995	-1.3817	-0.17761	-2.1647	0.48827	-4.916	0.29233	-4.0465	-1.164	-4.7449	-2.3155	-4.7043	0.31803	-6.8472	1.8156	-2.5503	-1.2898	4.2966	0.1508	2.1429	-0.96349	-5.2276	2.4838	4.2841	0.96845	-0.33244	-2.521	-0.73376	-1.0859	-4.5739	-3.5413	-2.7005
-9.2884	-11.767	-12.348	-9.661	-9.7512	-10.628	-10.33	-11.428	-14.182	-8.8816	-14.194	-14.908	-9.2377	-15.808	-9.1048	-12.8	-13.363	-14.16	-14.363	-10.062	-17.028	-16.026	-7.9765	-16.165	-14.427	-15.107	-15.648	-11.785	-9.9014	-9.2226	-8.4154	-13.714	-19.997	-9.932	-12.901	-10.9	-10.986	-15.247	-11.575	-12.564	-15.41	-14.332	-10.677	-11.942	-9.114	-14.14	-8.0755	-15.445	-11.251	-17.671
-6.4479	-3.0926	1.1523	-4.8403	-1.235	-1.1827	-2.7481	0.10661	-3.0507	-7.6456	-3.453	-2.78	-2.4138	-6.0823	-0.82252	-3.0771	-0.58579	1.4213	-4.8313	-0.6055	-2.2491	-0.17014	-1.132	-7.5133	0.32235	-6.8705	2.2764	-3.1834	-7.7926	-3.4103	-5.9819	-5.196	3.1287	-0.8362	-2.5659	-5.6293	-0.13469	-5.587	-4.3911	-1.7221	-2.5279	-5.7359	-5.0019	-1.0334	-6.5065	-5.0337	-4.6307	-4.8624	-0.5194	-0.039086
-5.1629	-2.3043	1.3031	-1.3734	-2.8706	-1.8066	-4.4163	-5.5142	-2.2231	-4.486	-3.8783	-1.8702	-0.32717	-4.6429	-1.2204	-5.0199	-2.7697	-6.402	-5.3626	-2.1752	-7.728	-2.7924	-1.5347	-1.7326	3.0543	-4.2876	-3.831	-5.6929	-4.1779	-0.67046	-8.0283	2.6287	-5.7513	-4.4603	-6.0696	-7.148	0.76336	-6.4699	-5.9285	-4.0114	-5.2599	-6.1975	0.52328	-1.4161	0.38887	-5.4549	-4.7128	2.016	-0.35815	-6.4769
-19.921	-21.995	-21.994	-25.389	-24.402	-21.866	-23.674	-21.327	-22.048	-25.034	-20.07	-25.445	-23.467	-23.513	-16.838	-22.517	-18.575	-22.179	-20.268	-19.032	-23.028	-23.791	-25.792	-21.117	-21.212	-20.871	-18.646	-21.535	-18.276	-23.332	-23.855	-17.493	-26.059	-22.115	-18.159	-22.598	-21.813	-22.402	-28.659	-26.918	-22.301	-21.11	-20.768	-23.093	-19.911	-27.231	-18.491	-22.534	-25.824	-27.809
-10.388	-12.12	-7.8023	-10.464	-11.783	-8.9457	-12.337	-10.109	-10.494	-10.807	-9.0992	-7.5861	-7.9353	-13.167	-13.373	-10.69	-15.282	-9.314	-14.028	-10.582	-10.549	-11.176	-14.714	-9.3453	-9.6462	-13.473	-13.932	-13.269	-16.306	-6.9154	-13.582	-8.7191	-11.616	-14.847	-6.1628	-6.6928	-13.699	-11.726	-10.803	-12.012	-9.9109	-12.316	-14.923	-10.695	-9.1031	-9.117	-9.5212	-15.965	-14.345	-8.989
-4.4842	-2.744	-6.456	-5.7678	-5.5749	-3.763	-1.1477	-7.5574	-4.5162	-1.9624	-5.2923	-5.3474	-12.397	-8.2895	-2.9483	-3.0674	-3.0035	-5.6988	-3.6219	-6.3838	-3.656	-9.0491	-6.0385	-5.5032	-4.9563	-4.7646	-6.2256	-4.3615	-8.1259	-7.6922	-3.0616	-5.811	-4.5144	-5.1939	-7.7911	-5	-2.3471	-5.0522	-6.4512	-8.3754	-5.89	-7.0497	-6.2579	-6.9651	-4.5944	-4.8135	-3.1195	-7.5023	-2.416	-8.4135
-8.2635	-9.044	-14.25	-7.495	-8.3312	-13.791	-11.591	-9.9912	-13.34	-9.9148	-15.282	-10.531	-8.3571	-14.254	-9.3745	-12.596	-8.7293	-13.692	-15.661	-9.8715	-9.6565	-11.798	-10.596	-9.4387	-10.35	-11.759	-8.3764	-11.784	-12.013	-12.132	-12.118	-11.52	-10.318	-18.67	-5.7576	-11.893	-9.4231	-16.373	-12.526	-8.7441	-11.812	-12.023	-12.229	-13.122	-12.969	-6.619	-13.737	-11.54	-9.3604	-11.011
-10.995	-10.59	-12.969	-11.444	-8.4544	-13.508	-12.492	-16.606	-12.218	-12.821	-11.156	-11.559	-10.444	-11.089	-15.531	-10.893	-14.058	-11.527	-14.448	-14.386	-11.067	-15.935	-13.854	-7.6968	-13.812	-15.205	-11.354	-10.171	-12.67	-10.111	-11.076	-13.802	-13.273	-12.232	-13.187	-13.94	-9.7344	-15.83	-9.4194	-12.053	-14.777	-12.693	-8.8783	-10.728	-13.133	-11.826	-9.5257	-9.8276	-12.423	-13.096
-5.6329	-0.77623	-0.19335	-0.98121	4.677	-1.753	-5.099	-2.7132	-5.1835	-1.7835	-1.3655	-1.2996	-0.38774	-2.4014	-3.7596	0.38055	-5.13	0.37393	-1.034	-5.0958	2.3185	-3.7339	-3.0928	-4.2055	-1.1792	1.1652	3.3405	-3.1289	-2.5434	-0.72257	0.31372	-0.68673	-6.7292	-2.6149	0.51245	-4.7525	-4.906	-0.90959	-0.49244	0.2891	-0.17356	-3.1598	-0.51519	-4.1923	0.15608	0.33238	0.29274	-0.5318	-1.0817	0.96676
-17.463	-11.262	-14.343	-16.053	-13.668	-9.8146	-16.19	-15.821	-13.614	-9.0614	-15.509	-13.527	-11.787	-12.785	-15.188	-13.836	-16.905	-15.706	-17.607	-14.378	-13.265	-15.56	-17.233	-16.433	-12.586	-14.993	-14.324	-19.274	-13.224	-12.31	-9.0924	-13.62	-14.337	-18.145	-16.082	-14.955	-13.09	-18.427	-13.658	-17.234	-14.755	-20.221	-10.022	-18.517	-10.806	-16.228	-12.601	-14.525	-18.166	-17.173
-2.0473	-0.75542	2.7488	-1.786	-5.7206	-2.6351	-2.0113	3.0301	-4.9659	0.13879	-0.97735	-0.94155	-3.418	-2.2962	-1.5241	-5.5716	-1.6536	1.966	0.9332	2.4238	-2.7341	1.3697	-4.9969	0.86289	-2.0154	-1.3702	-0.81412	-1.8895	2.3271	-6.3185	2.7606	-3.401	3.1911	-1.4908	-3.9272	2.1535	-0.56762	-2.8672	2.1305	-1.7841	1.245	-1.8608	-6.3881	-4.3806	-3.5426	-3.3507	-0.20086	-5.8992	-2.0297	1.6791
0.84322	-1.4009	-3.1516	-0.55963	-4.2158	-4.5632	-0.16717	1.1371	-3.4633	-1.8983	0.51877	0.33888	-1.1441	0.23248	0.53381	3.3901	2.9616	-4.2938	-5.0669	-3.9924	-3.7393	-1.1011	-6.8475	-2.1125	0.22155	-0.38104	-0.31799	-2.0443	-2.9584	-3.7284	-4.5148	3.9339	3.5866	2.0235	0.51471	-1.4321	-2.2323	-1.1675	-5.7307	-1.2514	-3.3351	-1.0079	-2.9001	-6.8852	-2.254	-3.8299	-1.174	-0.45155	1.4874	-0.35717
-2.1227	-3.5127	2.2781	1.2826	-0.98991	-5.0995	-3.5204	-3.9291	-2.05	-3.1516	2.6312	0.53252	-1.4946	-4.3987	-4.3038	-8.1896	-2.4592	-1.4968	0.34247	-3.4078	0.053724	-2.1423	-3.423	-2.8589	-1.5209	1.5133	2.6064	-0.5096	-1.9364	-6.3431	0.27924	-3.5166	-0.69525	-4.8496	-0.87515	-3.5388	-4.9729	-2.0704	-2.3542	-0.20002	-3.1303	-1.2716	-1.6842	-1.9112	-1.8825	-2.3744	-3.5028	-3.5331	-4.6846	-0.95411
-9.6336	-10.949	-8.2694	-6.5384	-10.616	-6.2562	-5.9484	-7.8241	-10.015	-8.6059	-10.928	-6.3497	-6.1418	-10.326	-4.9051	-9.076	-7.6477	-5.5172	-8.543	-10.02	-5.6872	-5.9719	-11.59	-9.513	-9.4554	-6.1478	-4.8742	-8.3149	-11.858	-9.486	-4.4165	-1.7605	-9.0067	-0.99635	-8.0092	-3.3053	-5.024	-7.3378	-8.0086	-2.2431	-5.5599	-3.5147	-10.389	-7.7037	-5.82	-5.4977	-2.2239	-3.74	-6.3003	-6.2709
-6.4328	-3.755	-7.7736	-2.8446	-6.1749	-2.1704	-7.4828	-6.0816	-4.2388	-0.61082	-7.1878	-4.4672	-2.6983	-5.0769	-2.6572	-5.1758	-4.1952	-3.7384	-3.8697	-5.6478	0.43063	-2.6898	-7.7116	-1.932	-2.1635	-3.4628	-6.473	-7.0857	-5.3289	-4.3987	-1.0932	-5.6488	-6.0161	-3.6301	-7.5293	-4.9138	-4.4932	-3.8715	-5.254	-1.7303	-4.826	-0.57417	-3.9729	-4.4027	-7.8795	-4.2044	-3.2013	-2.5525	-0.62611	-3.4019
3.4318	3.6989	5.8302	6.2171	3.5599	9.0814	2.0891	6.3371	4.781	3.5449	3.6618	6.2743	-4.4737	6.3491	5.0475	4.9492	2.2089	7.6679	8.0767	0.49756	4.852	6.2838	8.4509	6.4116	8.4948	1.0511	6.4752	4.1554	4.7474	7.544	2.1072	5.1918	9.8703	9.6513	7.0959	0.92472	4.72	9.0496	3.0185	9.3887	7.4132	6.9222	6.1816	5.1965	3.5498	1.4588	3.2454	5.6253	2.1368	4.8689
-4.1542	-4.5749	-1.9148	-2.8259	-0.25849	-3.9612	-5.2504	-8.2042	-7.537	-7.1112	-9.1511	-4.7808	-4.4067	-5.9203	-2.4241	-0.8089	-4.8491	-3.7977	-9.3427	-6.1839	-3.4585	-2.8968	-3.9351	-7.0518	1.4461	-6.0415	-1.7029	-0.81439	-1.8476	-5.3126	-0.7999	-10.858	-4.6516	-2.7074	-3.7929	-8.7477	-5.3354	-7.4602	-3.355	-3.9693	-3.4096	-6.0292	-5.5418	-4.9937	-4.4984	-3.4332	-5.4943	0.53742	-6.854	2.2259
-13.886	-11.531	-15.079	-12.582	-9.9867	-7.7885	-9.3717	-8.2671	-13.476	-12.756	-12.542	-14.544	-10.793	-8.7667	-14.042	-13.21	-11.856	-9.7257	-14.434	-13.084	-9.626	-10.303	-12.496	-10.266	-12.527	-9.3074	-12.59	-11.801	-12.206	-11.34	-10.732	-6.1996	-7.02	-12.617	-12.247	-13.363	-12.405	-11.745	-12.502	-10.802	-14.269	-6.7383	-9.7038	-11.804	-11.923	-12.645	-7.3865	-7.9496	-11.644	-10.075
-2.1445	0.92158	2.218	-2.8998	3.1604	-3.1392	2.5222	-0.29881	0.11447	1.642	1.6186	-6.6302	-0.39539	0.37895	3.0673	-2.6162	-4.0119	-2.6808	-2.0498	-1.5244	-1.2784	-1.7545	-2.5715	-0.87281	-0.44816	-0.26388	-3.2836	-1.9474	-5.6798	-0.095514	-0.24026	-6.8938	3.1585	-3.1049	0.5207	1.047	-1.4651	1.7542	-3.6086	-1.7853	-0.36375	-2.6413	-2.5051	-4.8556	-0.98829	-0.80489	0.038755	-2.0046	-5.8585	-5.5723
-13.399	-14.243	-11.698	-13.669	-17.12	-11.661	-12.414	-7.8655	-9.3145	-12.549	-10.279	-7.3453	-10.458	-10.592	-10.759	-10.649	-16.775	-9.2358	-9.0644	-13.14	-10.994	-11.764	-9.1802	-12.884	-10.992	-9.241	-11.195	-9.3389	-14.465	-12.458	-10.802	-8.8404	-9.8883	-11.21	-14.112	-3.9941	-8.0958	-10.016	-12.131	-8.0537	-9.5995	-14.301	-6.4951	-13.87	-10.475	-11.89	-9.723	-14.162	-10.922	-10.592
-10.929	-13.748	-12.465	-9.3269	-12.447	-8.4768	-7.8167	-8.5565	-12.139	-9.7562	-11.856	-14.255	-15.379	-13.536	-14.761	-11.692	-13.478	-14.968	-11.965	-18.554	-10.032	-5.5542	-11.458	-10.915	-10.712	-15.212	-16.588	-15.247	-12.586	-12.267	-13.168	-12.057	-7.788	-12.064	-13.157	-11.444	-11.774	-16.512	-13.19	-14.541	-13.171	-11.128	-8.8422	-12.683	-13.532	-11.709	-13.727	-13.667	-13.154	-16.372
-11.631	-14.893	-12.317	-12.901	-11.937	-10.682	-10.543	-13.551	-13.753	-13.54	-10.755	-11.585	-13.64	-8.3178	-11.587	-9.3155	-11.647	-12.355	-12.04	-12.868	-12.569	-12.824	-10.73	-12.713	-12.395	-17.954	-8.4337	-4.7525	-10.498	-4.5702	-13.95	-14.394	-13.396	-13.173	-12.078	-15.561	-13.25	-13.5	-13.255	-15.252	-15.472	-10.142	-9.9234	-8.0289	-7.2383	-13.113	-11.027	-9.1944	-15.147	-13.842
3.9166	-0.55759	3.5569	-1.7612	-4.392	-0.51809	-0.59488	-2.8185	2.0027	-1.0041	2.3603	0.35597	1.1172	1.7902	-1.5458	-3.5467	1.7345	-2.9371	3.2748	-1.5056	4.0919	3.0282	-0.054849	-1.7791	1.078	-0.86894	-0.97391	2.3949	3.0317	2.3903	0.20065	-3.586	2.5434	-1.2269	0.47764	0.22891	-0.87237	0.71473	-0.18233	4.914	2.2884	1.01	8.1864	-4.8187	-1.0262	-1.8119	3.7049	4.547	-1.3588	-4.7069
-0.6486	-2.8139	-4.7642	-0.91956	0.68165	0.99222	-0.57091	-4.5902	-1.4267	2.6542	0.53783	-2.8871	-3.2347	-3.9631	-5.9252	-2.7335	-4.1666	-1.3659	-3.5627	-1.5233	-4.0911	-0.72828	-7.5672	-0.27095	-5.162	-0.52303	-1.1399	-3.3152	-2.0067	-3.5456	3.6784	-1.0019	0.5691	-0.85099	-2.5449	-4.5811	-3.8381	-5.389	-6.6937	-1.3693	-1.8074	2.3263	-1.2628	-5.5485	-7.6933	-2.0887	-3.6491	0.024944	-2.194	-2.2906
-13.67	-12.56	-13.39	-15.177	-14.12	-7.5092	-14.21	-11.014	-13.901	-12.834	-12.352	-16.732	-16.563	-12.792	-12.656	-12.473	-9.9919	-13.637	-15.801	-14.932	-16.14	-16.334	-14.763	-10.341	-13.502	-11.415	-15.447	-13.501	-11.106	-14.136	-16.141	-11.169	-11.324	-8.6018	-12.964	-10.461	-11.713	-14.01	-13.364	-16.979	-12.95	-8.9364	-8.5696	-16.937	-11.711	-13.767	-15.862	-13.008	-12.568	-15.413
-13.481	-14.101	-13.179	-14.09	-13.554	-9.292	-12.645	-13.464	-10.751	-15.189	-12.815	-7.5105	-12.504	-11.095	-13.374	-18.451	-17.664	-14.167	-13.276	-11.463	-14.607	-17.348	-10.143	-12.551	-12.646	-10.211	-15.098	-8.9402	-12.629	-12.057	-9.9168	-15.965	-14.575	-10.876	-13.929	-12.388	-14.202	-11.68	-13.123	-15.275	-10.278	-13.583	-15.614	-12.075	-13.404	-15.386	-17.59	-15.941	-13.291	-13.121
-2.3148	1.1493	-3.3585	-5.0073	-5.2298	-1.6272	0.35347	-0.01302	-1.8143	-2.2955	-1.145	-1.8236	6.3622	-1.8315	1.3933	-0.089294	-3.6268	3.1414	2.1859	-1.0519	2.1929	0.38706	1.425	5.1706	0.60354	1.6559	-3.4598	1.5949	2.8086	3.6612	-3.2278	-1.6993	-1.2328	-3.2249	2.5026	-0.13583	-0.54575	1.3188	2.8197	4.2112	2.3929	-6.6806	1.0761	1.3983	0.77644	2.3491	0.11872	-1.4972	0.56649	-0.048732
0.77391	0.57154	-0.40521	1.1899	-2.3377	-3.1978	3.9231	-4.1314	-2.6679	-0.28457	-6.9811	0.75284	-0.066749	-4.0342	-3.5261	-0.021566	-1.8319	-0.55129	-3.54	-1.3977	2.8019	1.6098	0.1774	-0.010838	0.20443	3.9121	-2.9808	-1.6787	-3.3115	-2.7548	-4.0561	-0.95104	2.7528	-4.5169	0.59249	-2.7592	-3.7779	1.8647	3.1463	0.047591	2.2169	0.77019	0.54967	1.0128	0.2677	-0.5569	-3.814	-0.95877	-1.512	1.2197
-8.3562	-10.448	-8.4213	-15.21	-8.2485	-14.036	-10.342	-12.785	-10.661	-10.118	-11.863	-8.3448	-8.2134	-17.599	-11.615	-11.69	-16.888	-9.0091	-7.5088	-12.823	-8.5784	-7.762	-7.9858	-14.467	-12.637	-11.998	-10.325	-4.3894	-10.575	-9.5099	-7.834	-9.5958	-9.4793	-9.7599	-15.042	-14.805	-14.363	-5.5579	-12.545	-8.7832	-10.366	-11.427	-14.684	-7.6614	-9.3983	-10.446	-9.6113	-15.924	-18.356	-10.147
0.99212	1.0702	-3.0679	2.6645	1.7195	3.7349	5.0478	4.0246	3.5397	3.5216	-1.1304	3.6413	3.8485	5.9605	5.8379	3.5912	2.4617	1.9426	10.266	-2.1965	-0.35537	0.84209	2.2636	2.7681	4.583	-0.47331	-1.1724	4.94	1.3294	3.4497	0.68103	2.2374	0.97766	2.436	-0.57952	2.0959	0.40074	0.7287	3.2624	3.3322	3.6405	3.6761	4.2311	1.1713	4.4793	4.5523	0.22031	2.2462	0.50531	6.9282
-0.59557	1.7776	1.5329	2.6378	-0.62107	-1.5544	-3.7707	0.025357	0.6596	3.0422	6.3399	-3.0823	-0.54672	-1.5438	-0.66147	3.8416	-2.1648	-2.861	-0.29873	1.3648	3.0893	1.7265	4.0716	-1.7254	0.093575	4.2984	-0.52073	1.7915	0.70666	2.8081	0.55922	1.2044	0.40227	-3.9859	1.5395	-0.33283	-1.0509	1.951	3.0899	3.2962	3.2628	-0.23029	-0.73115	0.5145	-3.6962	2.4665	-2.0151	-1.0543	2.1013	2.4124
-11.723	-13.336	-13.965	-11.871	-15.924	-14.45	-13.665	-14.729	-14.874	-9.9888	-13.708	-14.442	-10.715	-11.387	-13.275	-13.187	-13.713	-7.203	-13.544	-10.03	-10.637	-16.723	-10.193	-11.228	-9.9556	-15.929	-16.377	-13.175	-12.446	-11.325	-12.727	-13.091	-15.714	-13.103	-11.841	-12.153	-12.736	-16.413	-12.045	-11.985	-15.422	-15.902	-14.387	-10.248	-9.6648	-14.308	-18.927	-9.2272	-13.815	-11.908
-6.9697	-7.905	-11.263	-6.2134	-7.0774	-11.005	-11.261	-5.5555	-12.741	-9.1445	-9.9208	-11.685	-7.874	-9.3529	-7.4205	-9.2438	-6.2212	-9.1754	-9.6531	-13.9	-8.5821	-4.1243	-6.8608	-10.014	-10.999	-2.4819	-6.8053	-6.9963	-11.473	-7.064	-9.4401	-12.527	-10.382	-5.3093	-12.949	-10.76	-8.7627	-10.137	-11.899	-12.587	-10.645	-10.114	-6.929	-9.9772	-7.7673	-8.9726	-11.278	-6.8094	-7.6333	-8.9568
-0.22736	-2.3897	0.15855	3.5747	2.5972	-2.1448	4.0572	-3.3334	-0.68987	-2.8542	1.0662	0.10039	-4.2436	-3.4872	3.2928	1.043	-0.52098	-1.9852	-1.7603	5.1981	3.4296	1.9414	2.0329	2.4048	-0.099177	2.3299	-3.4941	4.9957	-1.4307	-0.80929	0.26982	-4.8835	0.91799	1.5482	-3.2757	0.98875	-1.5265	-3.4463	0.82357	0.25042	3.5606	-1.0667	-1.2961	0.92672	3.4703	0.0067965	1.4621	-1.5928	-1.3662	1.4615
8.6298	8.5636	8.7197	9.3553	3.9279	6.1681	9.4752	5.6573	7.4197	5.9492	10.069	9.2039	7.2924	9.9838	7.5857	10.601	3.9899	8.302	9.1342	5.1011	8.4842	8.4043	9.7683	6.75	8.2404	6.1243	8.7533	5.0274	6.1675	7.0669	6.6088	5.0894	10.78	8.5695	6.723	9.145	3.9976	3.8698	11.111	5.9933	13.462	7.2258	4.7735	10.028	9.0369	8.301	6.9456	10.054	9.7858	11.445
1.9221	1.0816	4.084	-0.31312	1.1741	-2.6618	-2.2777	0.97789	0.9993	0.8379	3.9632	-2.6633	2.5912	-3.556	2.3371	2.2252	-3.2714	3.4026	0.97548	4.8691	-0.55496	-1.2029	1.9472	-1.0751	0.8271	3.7189	-0.58486	2.8683	-1.6906	0.77073	-0.51913	0.82791	-0.83674	-0.27983	1.4173	-0.15568	4.7805	-2.3053	-3.1409	4.2206	0.90474	0.31539	0.037169	3.5377	-0.46134	0.29596	-0.73085	-0.87432	-2.9151	-0.05049
-6.9376	3.0193	-3.5158	3.5145	-5.1788	1.3123	-4.9764	0.19349	-4.0764	-5.7986	-4.3407	-3.1932	-2.365	-3.5383	-1.5816	-5.1077	-5.9148	-8.5037	-4.6202	-1.8392	-4.827	1.0132	-4.1425	-2.6948	-1.0575	-5.889	-2.6201	-1.3721	-2.0534	-1.7435	-1.1905	-6.1564	0.86552	-2.1489	-4.2149	-1.9969	-5.8007	-7.065	-5.7626	-4.2884	-5.532	-0.70662	-4.8004	-3.9912	-10.038	-5.5214	-7.5077	0.55132	-1.1413	-3.2878
0.56544	-0.51496	-4.3109	-2.7305	3.0752	-3.445	2.0131	-0.12498	0.13248	-2.1096	-1.2893	-4.7639	-0.93354	4.1209	-5.3855	2.4464	0.38419	-6.2075	-1.0703	0.34172	0.17212	-3.0355	-1.874	2.1541	7.7863	2.595	0.0122	1.0877	-0.023122	2.2846	-0.46745	-0.57036	0.30918	2.3156	-3.8518	0.75837	-4.0563	-1.36	0.64353	-2.0184	1.4188	-5.138	-0.44594	1.4666	-2.8291	-4.1544	-3.7895	-0.59038	-1.6617	-0.15679
-17.391	-12.599	-14.415	-11.407	-18.026	-13.175	-13.121	-11.126	-9.8816	-13.701	-12.821	-15.221	-11.191	-11.37	-10.422	-10.336	-15.234	-11.029	-18.218	-8.5811	-11.849	-15.633	-13.503	-13.803	-16.699	-15.667	-10.152	-16.718	-13.279	-8.5012	-14.626	-9.5673	-9.4675	-11.245	-15.913	-11.268	-14.36	-13.116	-9.9132	-14.57	-11.501	-10.393	-14.242	-10.585	-13.3	-14.29	-15.159	-15.316	-14.336	-10.588
15.82	8.6616	10.362	13.899	11.884	8.8037	12.454	8.0956	9.619	7.3253	10.357	5.2099	8.8508	6.3348	12.468	10.57	14.833	14.194	7.9015	8.8899	8.0893	10.153	9.3483	10.995	12.322	11.294	9.3831	11.915	7.9554	7.7417	12.255	11.146	10.022	8.2192	7.7428	7.9534	7.3018	9.5375	8.5719	9.5418	10.152	7.7193	7.8284	9.4834	9.79	10.204	13.357	7.0285	7.5439	12.324
-4.5264	-0.19499	2.3944	-0.15375	3.6425	-1.5684	2.2719	-0.79052	-2.1235	-1.6478	-1.8087	0.78018	-0.42647	-2.8506	2.965	0.088346	-0.81618	-0.14556	-1.7927	-1.0147	-3.6135	-0.43797	2.6218	1.7966	5.9637	-2.4818	-3.1586	-0.53471	4.4429	0.77005	0.74555	-0.77004	0.49429	2.1249	2.0271	-5.8368	-2.4754	2.8234	4.3758	0.83102	-2.0818	-1.5206	-2.2466	-3.2418	-3.5946	-4.5837	-5.3163	2.2454	4.3335	1.9805
-2.3106	-6.3038	-4.1927	-3.1899	-6.0819	-3.2261	-0.94567	-3.8442	-5.0593	-1.7891	-0.51233	-1.7484	-8.154	-4.8278	-4.7719	-3.5826	-1.189	-6.4047	-3.1064	0.95223	-1.5449	-5.8824	-5.3181	-4.3176	-4.6609	-2.0512	-2.2346	-1.7747	-0.67159	-6.4758	-0.4854	-1.0231	-5.3954	-6.8487	3.3442	-3.3004	-2.0717	-1.7651	0.25787	-6.7808	-5.5636	-5.1733	-4.4185	-2.8386	-2.3945	-3.5749	-2.4991	-5.4895	-2.6994	-5.2155
-14.06	-11.236	-13.779	-11.52	-11.5	-12.518	-12.639	-11.329	-13.629	-10.285	-8.796	-8.3403	-7.6149	-11.609	-10.805	-10.669	-15.395	-12.937	-9.2223	-6.1632	-17.382	-18.001	-15.953	-9.4415	-10.559	-10.337	-11.918	-13.851	-11.493	-10.688	-12.729	-10.565	-8.3239	-11.795	-16.429	-10.812	-12.725	-11.217	-10.158	-17.682	-9.2523	-14.993	-11.709	-10.948	-13.839	-9.1162	-13.152	-10.871	-12.956	-11.605
-1.6932	-1.9479	-6.1631	-2.2332	-1.8738	-1.7042	-6.1597	-6.1858	-3.0389	-0.42978	-1.3332	-1.754	1.8136	-1.3833	-0.9399	-3.7953	-2.6493	-1.086	-1.3021	-3.3177	-4.8848	-6.4751	0.97274	-5.5215	-3.6137	-6.6098	6.1826	-3.9013	-1.2362	-4.3738	-3.4008	0.23482	-6.0922	0.61625	-0.34391	0.40948	-3.5814	-3.2847	-0.35489	-2.6247	-2.8117	-0.99385	-4.4898	-6.3683	-5.8192	-5.5788	-4.7009	-1.8094	-0.8782	-2.2244
-18.961	-21.247	-20.615	-22.275	-18.433	-19.206	-18.683	-24.692	-23.075	-17.202	-18.611	-19.091	-17.359	-21.243	-18.019	-21.835	-21.002	-22.753	-15.577	-18.104	-17.274	-18.57	-23.614	-19.523	-20.294	-18.372	-21.375	-18.602	-18.063	-18.949	-17.816	-19.159	-17.747	-28.029	-21.531	-22.285	-20.852	-22.128	-21.021	-24.904	-20.489	-18.348	-22.592	-17.852	-23.181	-22.37	-19.305	-21.45	-19.025	-23.916
-14.33	-14.695	-13.986	-20.06	-14.469	-15.468	-18.461	-15.775	-10.672	-9.6589	-9.5338	-15.814	-10.923	-12.95	-15.01	-13.078	-14.216	-18.768	-17.542	-9.9825	-16.65	-9.893	-11.313	-13.663	-11.656	-8.4062	-13.644	-12.006	-15.23	-15.729	-15.448	-13.104	-12.072	-13.937	-13.195	-11.38	-11.852	-10.816	-10.559	-14.636	-10.463	-17.113	-15.089	-11.413	-17.308	-15.545	-9.8451	-13.944	-12.303	-14.682
-13.213	-17.582	-13.294	-18.299	-14.362	-15.397	-18.17	-15.228	-9.6291	-14.627	-15.429	-11.781	-11.829	-13.687	-14.903	-16.936	-14.333	-13.993	-13.883	-15.07	-13.36	-13.545	-11.702	-17.04	-18.058	-18.747	-16.845	-14.82	-14.365	-13.262	-12.767	-11.385	-11.024	-11.174	-15.632	-17.87	-12.763	-16.448	-16.853	-16.408	-18.377	-12.512	-15.002	-17.826	-16.226	-18.36	-18.05	-14.655	-19.931	-13.921
3.2276	3.7521	7.9788	1.1623	9.0335	6.0266	7.9455	1.7235	7.8942	0.6296	6.8568	6.373	10.486	6.4365	6.9784	7.3696	5.8567	6.7194	3.5627	7.1392	6.1682	5.7048	9.1464	9.8145	4.5326	5.0148	8.569	4.877	3.797	5.5416	8.1852	1.7358	2.2677	7.6433	5.7424	4.8783	4.2976	5.6491	6.5892	4.8997	6.3159	5.884	4.7737	7.4761	10.02	1.5319	8.6361	2.2046	3.4876	13.234
3.7837	8.1515	2.2	3.73	6.0094	6.6735	4.641	6.0536	9.2592	3.6363	6.4435	7.0091	5.9593	8.2188	5.9034	4.2233	5.199	6.7061	6.7735	4.8658	4.4361	7.0237	8.4377	5.6704	4.6027	6.3058	2.1868	5.7433	5.9787	5.4523	7.2423	6.2985	4.6292	7.5915	4.3484	1.4688	7.2537	4.6576	6.7531	5.2713	6.8153	4.6725	2.2119	0.33013	6.708	4.9467	6.5014	7.5491	5.6756	6.0475
12.921	4.5966	3.3907	3.7148	4.3452	9.8035	11.081	8.7065	4.344	6.3508	4.2968	9.8783	7.5645	7.7289	7.5677	3.6725	6.013	3.7047	5.409	8.9546	8.3958	7.7793	3.1419	6.7163	4.4321	3.4298	7.6266	6.2838	8.463	4.4431	9.6167	5.7036	12.124	9.1491	9.5755	6.2238	8.5624	4.8488	5.962	6.7091	6.2584	4.7451	4.6585	7.6605	3.8708	1.4291	7.7637	7.6545	7.869	8.3955
13.388	7.5049	7.5171	11.594	12.041	10.661	10.743	11.923	6.0524	10.1	7.3798	10.11	10.337	9.9649	9.5299	8.0037	11.119	6.5024	9.5257	7.9787	10.405	14.361	9.4905	6.8182	9.6143	8.0244	5.9388	12.42	10.654	14.927	8.4363	8.7109	6.0862	9.1256	10.119	14.484	8.3916	8.7682	6.0168	11.55	9.2617	13.556	8.2362	7.4421	11.461	11.745	10.562	8.3912	12.086	7.9029
-12.682	-12.697	-12.859	-11.94	-17.737	-14.63	-18.909	-13.3	-18.968	-13.707	-16.868	-13.624	-18.32	-14.59	-15.252	-17.855	-13.323	-13.104	-17.68	-13.009	-18.275	-13.533	-18.385	-15.4	-13.565	-16.858	-14.041	-17.835	-11.406	-13.269	-15.729	-15.47	-16.632	-14.147	-14.855	-16.79	-15.253	-15.465	-11.924	-18.758	-14.528	-13.944	-12.332	-11.537	-11.523	-20.702	-13.639	-16.724	-12.32	-15.487
-2.7365	2.0043	-3.2056	-2.5096	-7.4421	-0.5757	-0.82284	-7.4739	-3.3307	-1.4697	-10.21	-6.5621	-2.4441	-1.6892	-1.0877	-5.2813	-4.7269	-0.85821	-0.98225	-2.5942	-5.4488	0.89118	-0.24707	-1.9125	-1.5421	0.44188	-1.1552	2.1021	1.7135	5.8801	-3.29	0.69155	-0.32985	-7.2649	-2.2031	-4.9654	-2.461	0.99306	-5.1557	-1.4772	-0.13263	-3.3078	1.8476	-3.077	-1.5836	-2.305	-1.1903	-0.99277	-6.8471	-3.6121
-13.483	-10.527	-10.446	-15.271	-6.502	-13.664	-14.651	-11.312	-7.111	-13.506	-15.957	-12.875	-13.408	-11.592	-15.019	-11.175	-10.422	-16.377	-14.729	-11.521	-14.952	-15.268	-15.775	-17.515	-9.9976	-11.721	-12.32	-14.184	-11.173	-14.515	-16.805	-9.9404	-16.544	-13.167	-14.743	-19.014	-16.252	-12.362	-13.904	-15.36	-10.783	-10.181	-16.828	-13.542	-5.7858	-12.893	-9.2045	-14.079	-13.258	-13.506
-8.3999	-13.696	-11.208	-9.7111	-9.1504	-14.541	-8.1153	-12.692	-9.5569	-12.984	-12.613	-13.567	-7.7839	-10.434	-11.168	-13.445	-13.929	-9.2179	-11.77	-12.947	-15.917	-13.403	-8.8048	-7.7249	-13.901	-10.578	-15.436	-12.898	-13.303	-13.391	-16.717	-10.17	-9.1458	-8.7981	-11.432	-8.2532	-11.664	-14.498	-13.644	-8.1345	-9.3939	-11.942	-8.9223	-14.781	-9.8684	-7.2313	-17.134	-9.2484	-13.411	-10.961
2.993	0.0098277	3.8945	3.0636	6.0871	8.656	3.0925	7.9031	5.5514	2.1787	2.8789	4.8639	5.6254	12.116	4.1022	3.0972	3.4516	2.2592	2.4233	1.7217	7.4967	10.83	4.1609	4.3583	4.6102	2.5791	4.0632	5.7877	5.9798	6.4811	6.4364	2.611	6.773	5.2486	2.385	4.8973	4.4703	2.0514	7.1261	7.9546	4.8138	5.2882	2.1487	9.9175	4.1392	-1.07	6.7927	4.1838	7.1115	7.2142
-15.151	-20.383	-10.596	-17.375	-13.779	-12.96	-13.476	-12.029	-16.522	-19.938	-12.79	-15.394	-16.086	-14.526	-12.304	-15.44	-18.699	-16.418	-13.924	-15.828	-18.184	-15.605	-16.05	-14.846	-13.795	-11.404	-16.75	-18.816	-16.064	-14.159	-18.759	-18.433	-10.346	-12.799	-18.295	-20.473	-8.3457	-16.087	-13.564	-17.738	-15.222	-16.374	-15.58	-13.63	-7.73	-16.254	-19.668	-15.162	-12.343	-14.421
-5.342	-11.391	-9.4384	-9.5372	-12.326	-11.666	-5.2915	-10.022	-7.409	-12.848	-8.2159	-16.4	-10.087	-11.86	-11.281	-10.623	-11.732	-11.517	-9.8718	-7.2371	-10.847	-10.294	-3.7125	-11.823	-12.686	-11.509	-12.174	-15.256	-4.9887	-8.5347	-8.3426	-16.399	-8.632	-13.472	-10.698	-10.733	-11.301	-10.636	-12.463	-14.075	-5.978	-9.7928	-7.4786	-9.4985	-8.089	-10.145	-13.172	-9.4842	-9.604	-7.0874
-1.5644	2.9863	1.3984	-2.369	0.30537	-1.732	1.2995	-1.3179	-3.7047	0.70802	-0.69532	4.0078	-4.1452	-3.9667	6.3699	0.3498	-1.3414	-5.3488	-2.0316	-2.0051	1.0034	-0.8336	-1.9929	5.6192	-3.1338	-0.68387	0.62533	0.033333	-0.9974	-2.5516	-1.1108	2.1128	1.0928	-1.472	-0.57857	-1.9516	2.3283	-6.8074	-1.3836	2.9005	-5.4328	-2.5189	0.92125	-2.6658	4.0833	2.7279	-3.701	-3.6451	-1.2453	2.8449
-12.415	-18.622	-15.419	-13.537	-14.292	-9.4179	-18.169	-10.468	-18.192	-16.403	-13.849	-13.423	-18.313	-13.456	-14.282	-13.141	-9.6943	-11.518	-12.486	-12.233	-13.641	-12.228	-7.2782	-12.28	-13.225	-15.408	-15.623	-12.255	-18.075	-12.68	-14.197	-11.323	-12.341	-12.971	-10.243	-13.638	-16.214	-9.375	-7.5768	-10.95	-15.229	-13.366	-15.234	-15.375	-15.888	-13.137	-19.276	-13.328	-14.917	-17.048
-3.1717	-2.7141	-5.2424	2.3052	-4.4619	-6.3529	0.053838	-1.8093	-5.6829	0.95199	-6.3686	-6.2522	-6.3239	-3.0003	-3.7658	-0.51347	-6.4155	-2.24	-1.7079	-5.2949	-2.6748	-3.6943	-4.4893	-1.7388	-2.0523	-1.0306	-3.1482	-3.1805	-2.5937	-3.5768	1.3556	-4.2381	-4.5742	-5.4967	0.47468	-6.471	-6.3723	-5.7418	-4.6604	-7.0565	1.2383	-2.6961	-2.8102	-3.9297	-4.7196	-7.5899	-2.1917	-2.5215	-1.7679	-7.3193
3.4144	1.1927	-0.63917	-4.1067	-2.177	-0.45122	-3.1678	-1.4314	-2.9585	-2.404	-8.5216	-1.0782	-0.74516	-6.4806	-4.5468	-1.2116	-0.77359	-2.1864	0.65651	-6.4961	-4.6556	-2.3531	-3.6771	-2.275	-5.6239	-4.9871	-4.2377	-5.4276	-2.0123	-4.0029	-7.5633	-4.4548	-0.65246	-2.5554	-7.9822	-1.0119	0.82096	-1.0156	-4.044	-0.58377	-1.9064	-6.1758	-1.525	-0.51524	-4.317	0.50246	-2.6719	-3.9283	-3.4579	-8.9879
1.1557	1.635	-2.1396	-0.7916	-2.9191	1.0666	-0.80865	-1.126	-0.97663	0.80969	1.7203	1.7075	2.4775	-0.82467	-0.77554	-2.6539	-5.3627	-0.18408	-1.6764	-1.135	5.1013	-1.0832	0.95308	-3.4943	1.2936	2.6484	-1.4751	-0.20834	1.5407	-1.2268	-1.8218	-2.0942	3.9045	2.4282	6.8237	-0.76917	2.7359	-1.0852	-0.40892	1.1024	-0.091878	0.39755	-0.32017	3.8116	0.6524	4.2024	3.2705	0.95593	5.8248	-4.3996
-0.20226	-1.9749	-2.9535	2.142	-0.35958	-3.8528	0.32565	1.3073	0.57202	-1.7215	2.2188	-2.1578	0.80033	0.085848	1.7618	-3.9625	-3.8798	-2.8814	-2.4322	-0.30759	-2.9479	-2.2828	-0.99111	-3.1605	0.86068	-1.6349	-0.043156	-0.60903	0.11591	1.7556	-3.6228	1.5643	-4.5482	-1.2809	-1.9095	2.9572	-5.7591	-3.5745	-0.51944	-3.1455	2.4737	-0.72678	-7.6717	-4.7157	-0.73682	-1.0839	1.0259	-2.4992	-6.2383	-2.6884
1.3438	0.54014	-4.223	-0.65504	-2.2253	2.8465	-1.6797	5.047	1.1765	2.127	0.21893	2.8588	3.3155	2.8494	-0.41546	2.1325	-0.93971	4.5223	-2.3262	-6.0076	0.72791	-0.68509	-1.1764	2.2718	-3.124	-0.29139	4.1728	-0.33003	-1.7931	-4.5838	4.4909	-2.6948	-0.13793	3.5094	-2.2132	0.47111	-2.8831	1.6347	-5.1004	3.5349	-0.79789	1.3034	2.9057	6.9704	1.1893	-2.5932	-3.1414	1.9396	4.4625	-0.55445
-3.4796	-4.0655	-0.80191	-7.7136	-7.677	-0.14847	-1.3621	-5.0373	-8.2874	-0.90944	-5.481	-5.2183	-5.3487	-6.7995	-3.9893	-5.6135	-6.8064	-3.7694	-2.7879	-2.9961	-3.6756	-2.4314	-4.4075	-3.5534	-6.5924	-2.502	-9.6014	-5.5071	-6.8529	-0.80291	-5.0425	-6.4438	-8.5901	-4.8971	-4.0371	-4.924	-4.6421	-1.3031	-6.2097	-2.6697	-2.2208	-3.1494	-6.9571	-2.7748	-2.8742	-2.1512	-11.916	-9.1914	-4.0366	-3.6588
1.5535	-3.1826	-6.7865	-5.073	-3.6491	-5.2662	-2.5679	-3.5697	-3.9373	-5.1182	-5.3077	0.28933	1.5344	-5.9995	-3.0567	-5.0409	-4.3801	-0.32458	-4.0309	-1.9013	-3.5097	0.50892	-6.4759	-1.019	-3.815	-3.9232	-5.3397	-7.0489	-0.80594	-0.57243	-1.7965	-0.43268	-3.0457	-3.9117	-4.2418	-3.3301	-5.3855	0.31858	-4.3876	-2.5958	-1.31	-3.8495	-3.933	-5.852	-4.8245	-1.8433	0.60184	-1.0915	-2.4078	-2.1242
-0.87542	-9.5851	-1.5533	-2.3667	-7.9206	-0.029374	-2.2287	-5.7603	-6.3405	-10.009	-3.2482	-4.6015	-3.5619	-1.3734	-3.771	-4.9211	-7.1899	-8.032	-4.003	-2.0505	-0.11422	-6.5072	-1.2515	-4.1427	1.4104	-3.101	-9.3705	-5.7053	-4.9589	-4.4319	-5.7335	-5.9088	-2.3996	-2.8675	-3.8227	-5.0142	-2.0785	-7.407	-4.4674	-2.3584	-2.4827	0.26804	-2.5428	-3.6116	1.3737	-4.6496	-3.307	-1.1469	-2.9608	-7.3995
6.8621	2.9585	9.2114	5.2362	5.8584	3.2948	4.1629	5.155	9.5794	3.503	4.0524	7.0775	7.9136	6.2302	9.6933	6.174	11.729	5.8325	8.5568	2.6289	7.6914	8.1568	8.8327	1.073	6.8751	4.2606	7.9068	6.6518	6.1023	8.4934	0.79547	5.5389	0.96757	7.6058	10.686	4.0851	6.3225	4.1777	9.7235	1.8118	7.48	8.1476	3.7611	7.3978	9.9288	8.6554	4.2129	9.6274	5.3636	5.1275
-2.9527	-3.4798	-1.4857	2.2494	1.2763	-2.0243	-1.9769	-0.48162	-3.7895	-4.4603	-1.9671	-0.67486	-2.8742	-4.1026	-1.2467	-2.0278	-2.7516	-0.76398	-6.7741	1.4327	0.52124	-3.8104	-1.0695	0.028872	-2.9312	-0.84977	-3.2368	1.073	0.55283	-4.0166	5.1472	-1.394	-1.6858	0.82777	-3.3738	-3.6186	1.7772	2.2654	0.99111	-1.4725	-2.281	-1.3701	0.19596	-2.7441	1.6355	0.29115	-4.6712	0.31259	-1.0966	-0.71676
-2.4156	-1.3968	1.2729	-3.7417	0.63915	-3.872	-0.13218	-4.6199	-8.8267	-1.7306	3.8586	-2.0138	-0.73873	-3.672	4.3514	1.1648	1.2774	6.6924	2.2036	-1.8404	-0.75396	-4.0923	-6.9612	-1.4213	-5.2178	0.79049	1.3338	-1.2616	-3.1842	1.4019	-3.0856	0.13266	-1.6803	-3.9571	1.378	1.5246	-0.46915	0.83662	-4.6112	-2.3956	-2.4372	-3.8055	-1.2255	1.0248	-5.9628	-3.4698	2.7036	4.1934	-5.0827	-5.595
-13.335	-14.347	-10.972	-14.706	-13.925	-17.21	-10.985	-16.112	-13.49	-14.842	-17.323	-14.45	-14.514	-14.402	-18.812	-12.343	-13.3	-13.68	-11.631	-14.819	-18.931	-10.18	-13.693	-17.139	-12.391	-17.495	-15.113	-15.029	-14.046	-13.454	-15.567	-10.211	-13.432	-14.581	-11.624	-10.731	-12.398	-9.6231	-13.231	-12.251	-14.722	-11.944	-15.469	-13.971	-13.379	-14.653	-11.679	-11.835	-18.666	-17.964
-19.69	-21.289	-18.791	-19.638	-18.392	-23.315	-22.984	-20.14	-22.703	-19.33	-21.276	-18.158	-21.601	-20.021	-24.936	-20.834	-20.947	-19.667	-19.529	-20.443	-17.689	-21.863	-25.288	-22.045	-20.544	-19.906	-19.512	-22.607	-21.515	-21.316	-19.9	-19.802	-22.91	-23.706	-21.804	-22.644	-23.383	-20.439	-21.518	-20.581	-25.022	-23.413	-25.835	-24.212	-22.453	-21.535	-18.465	-26.058	-23.953	-20.072
-9.9172	-8.5953	-9.8588	-9.5666	-11.402	-6.0253	-10.776	-7.7359	-9.8987	-13.174	-11.763	-11.207	-8.6792	-11.592	-9.6246	-13.884	-8.4048	-10.814	-9.7643	-12.961	-13.218	-13.625	-11.481	-12.886	-16.395	-13.233	-13.644	-10.176	-10.565	-12.03	-7.9354	-12.678	-9.637	-11.905	-5.3378	-13.266	-9.6376	-10.23	-8.9377	-10.353	-17.49	-8.8665	-10.633	-11.194	-9.1097	-9.0699	-12.538	-12.138	-11.142	-10.361
4.8401	1.0568	-0.63951	1.8217	2.0717	3.7067	-2.3949	-2.3902	-0.17053	-1.0783	-0.42363	-3.7443	-2.41	2.1963	-3.7872	5.0854	-0.365	0.18167	0.90803	3.3907	0.23796	1.9874	1.4756	-0.12092	4.2408	-2.4669	-3.8393	-3.9359	-3.3465	-2.7282	1.367	0.86742	-0.19703	2.2874	1.1339	1.5991	1.1815	2.3871	-4.6586	0.15577	2.2792	5.198	-2.8383	-8.0989e-05	-3.3182	3.3244	-0.0010961	-1.8003	-4.4759	1.3847
-7.4593	-4.9185	-7.9604	-12.79	-6.6701	-7.167	-6.4844	-5.161	-5.8275	-5.1058	-8.6697	-0.91655	-9.2032	-4.8961	-5.5053	-6.9496	-5.03	-5.5456	-10.377	-8.7307	-8.714	-8.041	-5.2534	-5.1714	-2.6335	-10.199	-6.9656	-8.7627	-6.2541	-10.353	-6.2678	-10.184	-7.1397	-7.7442	-4.5483	-8.3536	-9.4756	-8.5784	-4.1445	-6.7681	-11.046	-11.81	-10.496	-8.9355	-7.8806	-3.8629	-4.4055	-7.4004	-5.5572	-6.2364
6.9244	5.5492	8.1338	2.9723	9.7471	7.7706	9.2994	10.918	4.8092	8.9636	3.8188	2.1873	3.6942	2.3462	11.375	6.912	5.99	7.7852	3.0735	4.4999	5.7493	5.993	8.1138	6.349	6.3478	4.0359	8.1533	6.7821	7.1242	6.6056	8.3614	5.8761	12.146	4.2236	9.0377	8.4868	7.1518	11.304	5.0037	8.7992	3.7789	9.6644	9.7698	7.711	5.8452	10.424	5.9073	4.8634	5.9957	8.9743
0.24852	-0.64812	-0.60956	-0.095725	0.58384	-0.26333	-0.68839	2.2907	0.11664	0.60076	1.2922	3.9929	0.23791	-0.13128	-1.2299	-0.45336	-3.1497	-0.065785	3.1184	-0.063092	1.4315	2.8957	3.8668	-2.1353	-2.5419	0.74634	2.3596	4.0748	2.2532	1.9927	-1.4834	4.5247	-1.335	-1.3129	1.0454	-5.0926	-1.2631	-1.2536	-2.5261	2.9779	-4.3291	2.2659	-0.41746	1.5508	0.25035	2.6958	1.0892	-0.01206	0.12204	-1.1807
12.425	11.823	9.3363	11.038	7.446	8.8871	11.732	8.3744	13.177	8.3915	9.9751	12.776	12.903	11.269	8.9896	11.538	7.5708	10.833	6.5662	7.4975	15.661	10.355	12.242	8.4314	9.225	6.9353	11.169	6.2782	9.9466	9.4477	7.4565	11.666	10.73	7.731	12.356	6.4735	15.424	11.199	14.217	9.1157	11.357	13.945	4.0562	6.7284	7.0599	12.73	10.089	10.186	11.705	10.991
-18.306	-16.935	-21.352	-16.417	-21.03	-17.553	-20.989	-16.66	-18.256	-21.022	-19.928	-25.083	-21.312	-23.134	-18.543	-21.137	-25.82	-19.948	-16.872	-20.675	-18.329	-22.338	-19.348	-21.616	-19.557	-21.219	-19.383	-20.326	-18.565	-22.03	-22.519	-22.858	-21.182	-18.908	-24.191	-19.351	-23.979	-21.593	-17.815	-19.326	-21.387	-24.168	-20.808	-19.298	-21.852	-20.678	-23.301	-21.265	-20.868	-20.132
4.006	1.1448	3.3565	-1.6221	3.2823	1.206	1.5807	2.3537	-1.2609	0.037467	4.6647	1.0023	0.31686	-0.56636	0.94768	1.4424	0.38957	2.1005	-1.5357	-3.0941	2.0295	-3.4064	-5.0602	-2.3197	1.0728	-1.7899	-1.6501	-1.7156	-0.31115	1.0613	-1.2354	0.24122	-3.6756	-1.8085	-1.021	-0.28434	-6.3014	4.2532	0.25902	-7.6291	-2.3685	1.2546	5.7715	3.842	0.88289	3.5473	0.803	-0.032221	-0.9071	3.8764
-13.583	-10.239	-13.832	-11.249	-9.1044	-10.332	-15.757	-9.7639	-12.036	-12.658	-13.203	-12.833	-14.395	-14.839	-9.9437	-16.743	-9.7008	-12.939	-14.594	-15.12	-9.8526	-10.684	-10.863	-12.799	-8.8175	-14.607	-6.4682	-11.895	-10.254	-10.826	-9.8984	-11.908	-11.19	-9.553	-13.868	-9.2412	-16.146	-11.549	-10.984	-13.513	-11.843	-11.125	-9.2013	-11.618	-15.199	-10.289	-6.4884	-13.446	-10.442	-14.745
15.103	9.9953	4.5543	7.4113	4.8942	6.1241	6.6261	5.0818	2.5949	3.8143	3.9129	6.8817	8.2316	8.3888	8.371	4.3246	3.1722	4.55	9.6697	5.5518	10.76	8.5947	10.308	7.7753	12.835	7.7701	5.7255	3.7238	8.6593	6.2788	3.3546	6.352	8.8316	4.1829	5.0829	4.2982	10.168	3.9903	6.8275	10.537	3.7792	7.3943	9.6983	7.8282	8.8773	7.2083	6.9878	8.554	8.5128	7.0089
-10.503	-8.0764	-5.3591	-8.0667	-9.6566	-6.9031	-10.159	-11.557	-11.582	-11.17	-11.073	-10.15	-9.1247	-8.0805	-9.4173	-9.1267	-10.446	-9.5366	-9.3289	-9.8267	-7.9681	-8.9918	-9.0797	-7.2618	-7.7562	-9.4642	-9.2247	-7.3626	-6.9443	-8.1588	-7.8121	-5.3686	-9.9531	-11.132	-5.8268	-11.436	-6.473	-12.05	-8.0185	-7.6646	-9.8322	-7.5493	-9.9711	-8.7712	-9.4409	-8.3655	-10.389	-10.551	-6.4189	-6.6546
7.5708	6.9751	8.6895	3.361	4.8372	1.5961	8.0827	5.5311	5.3351	3.4956	7.9126	6.7072	5.2491	7.0158	7.6084	2.4069	7.3378	5.6865	5.9756	8.574	6.0438	7.6473	9.1803	8.7529	6.428	5.1609	7.638	5.0866	9.8211	8.7641	4.0391	8.0206	7.1464	8.1108	6.3083	3.967	4.6366	6.2346	8.9407	0.61674	6.549	3.4245	10.275	8.5563	10.222	8.4337	5.2163	3.9246	7.5893	6.4258
1.7694	-1.4641	2.4057	2.8678	0.28209	0.98573	1.4166	-3.2399	1.5139	0.078335	2.5987	2.0014	0.030082	3.991	1.0812	2.2844	1.2344	3.329	2.5963	2.1174	-1.4467	1.748	-0.34783	-3.5904	1.0308	1.9474	5.2698	2.2244	0.050912	3.1155	4.9376	-2.0325	-0.31173	-1.1508	2.5286	1.2796	-2.2722	2.5214	-2.245	-4.606	-0.13362	-0.6355	0.12849	1.7717	-0.73615	-0.90489	1.2542	0.79788	3.4704	0.55155
-11.558	-10.278	-11.896	-8.5919	-13.617	-8.9436	-8.298	-11.23	-14.244	-12.386	-9.4626	-15.277	-9.0149	-12.811	-8.8211	-14.592	-10.035	-11.376	-10.445	-12.111	-11.369	-9.4649	-11.962	-17.317	-13.148	-9.0904	-14.369	-9.3795	-9.4308	-9.9758	-9.9283	-10.201	-12.413	-14.77	-8.7376	-14.728	-10.566	-12.968	-10.635	-6.9885	-10.166	-7.541	-8.4463	-12.685	-16.122	-12.258	-11.324	-9.1447	-9.6103	-6.8439
-6.5248	-1.3612	-2.74	-3.3768	-4.9348	-1.7043	-1.127	-2.6209	-1.7675	-1.6711	-3.8623	-4.647	-2.3568	-1.6703	2.6672	-3.0316	1.7456	-4.7739	-2.2096	-1.6475	-3.202	-2.4479	0.85757	-0.98238	-4.0278	1.573	0.8161	-1.2601	-2.5827	1.273	-2.0295	-1.6787	-2.3761	3.5193	-0.14352	-0.56492	-2.6747	1.6996	1.8048	-3.6431	-3.796	3.5428	-3.7571	5.901	-1.3589	0.44641	-0.34679	-2.4381	3.3994	-2.4079
-16.105	-14.377	-13.446	-16.637	-13.643	-14.965	-18.964	-15.331	-15.817	-18.326	-14.205	-15.171	-13.699	-19.452	-18.252	-13.588	-12.117	-20.414	-14.743	-16.043	-18.586	-12.986	-16.161	-18.967	-14.621	-10.964	-13.791	-12.512	-14.695	-15.486	-11.784	-13.99	-9.304	-18.448	-11.377	-16.143	-15.895	-13.247	-12.199	-11.617	-10.07	-15.732	-14.838	-14.93	-12.46	-18.24	-16.605	-13.25	-14.246	-12.019
10.147	6.1459	6.5203	10.363	9.5407	6.352	7.4873	10.895	8.54	6.2134	10.619	5.5677	12.452	7.4411	6.0068	7.3083	7.2067	8.172	8.4802	7.7407	10.765	11.308	7.5376	8.5594	8.132	9.3421	5.7516	9.4718	9.148	8.0051	11.055	7.9111	-0.68539	12.483	9.1106	7.0457	11.197	7.2057	9.7995	4.6994	13.338	7.637	8.692	10.199	14.402	4.0789	7.6233	9.5375	4.1317	9.0293
-12.787	-11.786	-10.278	-10.399	-6.9068	-12.97	-14.031	-11.743	-12.746	-13.445	-8.2277	-14.264	-13.357	-9.5239	-13.161	-12.265	-13.297	-7.6062	-13.666	-7.7413	-16.037	-15.839	-8.9538	-11.122	-12.564	-8.4891	-13.967	-9.866	-11.485	-12.594	-11.057	-3.825	-12.485	-8.9141	-7.5155	-15.33	-8.4663	-14.73	-10.475	-12.195	-12.336	-12.212	-11.292	-11.083	-12.557	-13.98	-14.927	-8.7065	-9.6501	-10.977
-10.082	-12.442	-8.3597	-10.6	-11.975	-11.071	-15.024	-13.808	-9.4349	-5.3946	-4.5889	-8.4375	-11.111	-5.9771	-7.1083	-10.602	-12.77	-9.7982	-11.332	-6.7551	-7.0309	-11.147	-10.675	-5.6396	-11.272	-7.3754	-10.417	-8.3962	-9.2758	-8.8665	-12.901	-12.931	-10.305	-15.31	-8.5351	-8.1624	-8.5276	-10.42	-10.423	-8.0352	-11.454	-8.8198	-14.422	-10.292	-12.707	-11.098	-6.826	-13.466	-15.314	-9.5976
8.103	4.4519	8.3395	7.0691	4.7858	8.0667	10.653	13.301	7.1713	9.7437	8.5637	5.7	7.5832	7.3056	6.3789	7.964	9.0485	9.6715	8.2731	3.7655	10.673	6.2317	10.255	6.5251	8.3645	4.0085	6.6482	9.6555	10.444	2.3613	10.283	4.6583	5.8864	13.479	7.1175	6.9081	10.28	7.8994	6.4919	7.8222	6.0015	4.1886	5.4368	8.9913	9.7658	10.115	13.168	3.8088	2.5046	2.4177
9.002	1.1017	7.446	8.85	8.119	6.3101	1.4361	5.1018	8.5904	6.9366	8.9863	6.5501	6.6425	5.309	5.7795	9.3177	2.8962	4.3954	7.0148	8.6298	6.7124	6.4005	6.1386	8.281	8.2243	5.1922	4.4297	7.5457	12.959	7.0341	5.8911	3.2272	7.0777	10.629	5.103	2.402	8.9817	3.4752	7.4003	8.4391	6.8574	5.4923	7.2587	6.5697	7.8408	4.7992	10.496	2.7872	6.754	1.9105
1.4088	1.9849	-7.2891	1.6839	6.9379	3.8759	8.6555	-0.80571	1.066	2.657	0.060221	-0.38477	-2.9831	9.2341	0.25188	-0.3985	2.3941	0.78865	1.4639	-0.74963	3.3892	0.75483	0.44383	1.7212	7.0323	1.7327	-4.6529	4.7333	0.2081	5.7687	4.5355	4.3576	1.1331	1.0162	1.5658	1.0305	2.3815	3.6315	0.65635	-1.5389	5.0424	0.019103	4.7931	2.9244	-0.1312	3.6974	3.3173	3.8183	0.64958	-2.7355
-9.5121	-7.1828	-5.2383	-4.7025	-11.197	-12.445	-9.4674	-13.497	-9.2925	-10.632	-7.4229	-12.939	-13.35	-6.0243	-10.965	-10.066	-8.6946	-7.977	-15.953	-11.85	-8.4896	-7.8251	-9.2039	-7.9912	-13.709	-8.1337	-11.833	-5.7604	-11.146	-8.037	-6.7369	-9.6329	-11.956	-8.7035	-9.6699	-11.394	-8.1676	-9.0604	-11.843	-10.248	-9.209	-6.7869	-8.6331	-11.268	-11.581	-9.6896	-8.2746	-11.66	-10.133	-7.6116
-12.451	-14.517	-16.653	-16.98	-14.153	-10.573	-13.303	-14.579	-5.795	-11.388	-10.235	-16.33	-13.365	-13.166	-13.097	-12.123	-16.14	-12.979	-8.7588	-9.4789	-11.28	-13.362	-14.472	-12.126	-11.426	-11.13	-11.955	-13.566	-14.775	-11.604	-14.255	-14.683	-18.356	-12.068	-13.668	-14.368	-13.233	-17.396	-11.518	-11.64	-14.883	-9.2657	-14.118	-15.266	-17.784	-11.205	-15.268	-16.1	-18.315	-12.973
6.4296	6.6161	3.984	3.7723	7.9377	4.3213	7.0138	5.055	5.0673	10.894	5.8276	7.4038	6.6946	0.70503	4.8492	6.8366	-0.97476	7.4709	2.3371	1.5432	3.6149	2.7796	6.277	1.0858	11.42	6.1579	2.4971	6.2792	2.5838	-1.6714	6.7979	5.2843	0.30907	6.1805	-0.50234	3.0858	0.97019	5.9113	4.3782	5.7342	3.1217	0.3522	6.8897	5.7665	8.2114	1.5689	7.6716	3.4342	3.9336	3.5236
3.2795	-1.3881	1.749	5.9143	2.5989	5.2195	1.7991	4.9213	2.3374	-3.5985	-0.30899	2.2858	4.145	8.2846	-1.9131	-0.43725	5.5818	2.1511	-1.4233	-0.15185	-1.9388	2.9823	-3.2354	2.2991	4.6111	-3.4961	0.62473	5.3121	-1.8541	2.4268	-3.1025	-0.0061999	3.5898	6.3449	1.2239	-4.0673	1.4593	-0.92664	1.7048	3.571	-0.080585	1.82	0.45106	5.3905	1.382	5.912	2.5376	3.7764	1.1077	3.324
5.6362	4.0363	2.0953	0.8475	0.23166	-3.7714	-0.31382	5.1094	-2.1404	-4.1596	1.9548	-4.2577	-1.4367	0.37566	-3.9015	0.72299	0.24314	-5.6958	-0.13326	-1.4583	2.0593	-1.6294	3.7827	-2.4739	-0.40709	1.8654	-2.5531	-2.3121	2.5121	-0.92248	-2.4115	-1.7466	-0.51286	2.8424	-1.4489	-1.7897	-2.4432	-3.0986	-5.0153	-1.0412	1.5272	-0.65467	5.0307	-2.2355	-3.4653	-0.95477	1.5545	-6.4284	1.1233	2.0808
-17.357	-25.214	-21.924	-24.784	-19.102	-18.321	-18.973	-20.138	-23.117	-17.214	-20.543	-23.185	-22.176	-22.699	-20.238	-24.4	-20.347	-19.844	-23.412	-20.355	-18.295	-22.154	-21.435	-23.153	-22.237	-19.423	-19.05	-15.688	-24.08	-23.088	-25.415	-20.673	-16.4	-18.022	-19.782	-21.038	-20.917	-18.038	-16.23	-23.253	-21.796	-26.663	-22.321	-21.68	-17.109	-21.965	-20.094	-22.187	-20.134	-18.659
-0.52886	3.5461	-1.128	-0.77965	-0.14025	1.8326	1.9656	3.1999	1.2609	3.838	4.9765	1.6288	0.71465	3.8087	-0.48565	2.7514	-0.52725	3.1371	-1.9538	-2.2967	1.3865	1.8073	1.6408	2.9374	-1.6825	3.6958	3.3049	1.537	4.8669	-0.061713	-0.75293	1.292	5.1725	2.2015	-3.794	-0.92374	-0.3519	6.0509	1.1809	4.4025	3.0916	4.731	1.6339	0.71505	1.1909	4.0824	-1.763	0.22983	0.81348	-0.368
-9.3411	-0.51795	-8.3696	-2.9956	-4.5296	-5.9826	-8.9787	-1.892	-3.6236	-3.5739	0.82765	-5.9067	-3.8389	-4.296	-5.2559	-6.4793	-3.19	-1.9849	-1.9555	-1.028	-4.8891	-8.3345	-1.5521	-3.9942	-8.2425	-4.3426	-10.052	-9.8895	-6.8065	-2.2707	-0.27366	-5.6098	-7.6531	-3.1154	-2.7384	-8.6302	-3.997	-10.729	-6.2278	-2.3592	-4.6367	-3.9868	-5.0086	-2.1434	-2.6971	-0.88678	-3.4895	-2.9135	-9.7758	-5.4336
-4.7173	-2.6828	-3.5034	-2.9295	-6.9113	-5.679	-4.2021	-4.8275	-3.7232	-5.5655	-5.9692	-3.673	-3.4646	-3.5048	-0.17264	-5.5757	-2.5756	-4.0738	-7.3248	-2.4411	-7.3819	-7.1125	-5.4886	-4.0302	0.59505	-3.4541	-9.2053	-1.4336	-5.3599	-5.8499	-4.7532	-4.916	-0.54274	-1.804	-5.4436	-3.2013	-3.8	-4.5436	-2.4056	-5.7811	-7.1317	-4.1798	0.91567	-0.82442	-8.0151	-3.1915	-5.7846	-0.16355	-2.8196	-6.9526
-0.51071	-0.80935	0.74913	-4.4606	0.37335	-1.9057	-3.497	-3.4007	1.1598	0.69756	-0.1375	0.0032186	-0.11166	-0.48455	-2.5024	1.5992	-3.5011	2.647	0.30695	-3.3126	-0.55087	-2.657	-3.7582	0.79054	2.2579	-1.1826	-1.7048	-1.4315	-0.81931	-1.8681	-4.0537	-0.60504	4.4338	-0.91832	0.28966	0.399	-1.0691	1.9052	1.9199	3.0018	1.1843	-3.5862	-2.976	0.29911	2.0876	-0.9495	-0.46757	-3.0875	-2.8357	3.7429
-10.534	-12.856	-11.798	-14.251	-14.938	-13.618	-14.315	-11.049	-11.791	-11.396	-13.969	-14.711	-10.806	-15.596	-14.423	-18.509	-11.811	-14.996	-13.476	-13.05	-13.899	-11.317	-18.987	-17.429	-17.324	-15.602	-14.077	-13.304	-9.7833	-13.503	-13.91	-11.037	-14.072	-16.495	-12.728	-15.817	-12.147	-15.889	-16.72	-13.379	-11.317	-20.041	-12.444	-11.998	-15.116	-15.526	-7.6797	-16.689	-16.649	-15.733
8.2063	6.5484	11.648	6.9587	9.521	6.4725	10.333	16.042	12.16	10.286	11.552	11.532	8.4028	5.5998	10.55	7.0177	9.5872	14.226	11.689	7.5437	8.3314	7.9606	9.6081	11.937	6.6081	9.3176	5.7832	8.2949	2.4919	5.2658	11.287	10.717	7.9223	7.5992	9.0302	6.9567	11.673	3.6072	8.7665	8.2218	7.474	10.354	7.2329	14.208	8.5831	8.1728	9.2056	5.4432	10.727	10.582
-6.2813	-1.7066	-8.7872	-3.8933	-8.2164	-2.0235	-7.5586	-8.9946	-8.4178	-10.441	-10.452	1.2103	-8.0662	-7.3669	-5.5192	-6.1132	-8.8822	-6.834	-0.13813	-5.4625	-3.3726	-4.9911	-4.5981	-6.1512	-3.745	-7.3276	0.10361	-5.5876	-4.7339	-5.6573	-5.2142	-7.7812	-3.3376	-4.9374	-4.605	-6.0907	-7.3373	-7.1528	-1.9926	-6.0176	-6.3678	-3.4273	-1.8287	-2.7967	-5.4046	-0.79881	-2.4326	-3.9948	-6.7991	-0.85783
0.67854	0.36866	-1.6186	-2.7696	-1.4671	-1.458	-2.1893	-2.3409	-2.0558	0.74852	-3.3968	-1.3394	-4.0135	-4.2671	-3.7069	-4.7566	1.2418	-1.6008	0.93722	-0.79704	-4.6453	0.27293	-3.2666	0.69645	-0.89707	-3.8998	0.93816	-3.0842	-3.3788	-3.3258	-2.8518	1.7059	-5.2571	-2.4805	-1.0479	-4.3103	-6.9453	-4.2684	-2.621	0.60157	-3.1992	-3.6279	-0.97929	-3.1667	-3.6877	0.28883	-4.9211	-2.5245	-2.6452	-9.8579
-12.698	-12.859	-14.986	-14.75	-11.702	-10.701	-11.691	-12.929	-11.48	-5.5446	-16.529	-15.189	-13.752	-6.5592	-10.567	-14.259	-10.694	-14.264	-14.62	-10.904	-10.105	-15.743	-12.063	-15.376	-8.9088	-12.458	-9.8358	-13.91	-9.7342	-14.549	-10.768	-11.276	-10.13	-11.165	-9.4268	-13.742	-12.56	-10.872	-16.793	-16.226	-14.866	-10.879	-12.951	-13.682	-9.3082	-13.603	-14.488	-9.1146	-16.657	-19.887
-3.0642	0.21545	-4.9733	-4.6835	-2.7659	-3.2272	0.92847	-1.1895	1.4936	1.1291	-1.0873	-2.8121	-2.5072	-0.8126	-6.5529	-0.14605	-2.0942	4.7945	-2.1498	-2.341	2.2959	-0.56528	3.0859	-0.2956	-5.9657	5.7881	-0.56402	-0.13149	-0.89782	1.3671	-1.5871	-1.7864	-4.0935	0.22219	-7.3583	-2.0343	-0.84879	-3.1995	-0.7648	1.252	-1.4881	-0.54932	-4.8517	-4.3458	0.70624	-0.92058	-1.1067	-4.0914	2.1102	-0.010823
-1.1263	-4.6616	-8.9915	-3.0871	-1.0861	-3.4845	-4.1149	-4.1476	-5.9793	-5.1576	-4.257	-6.4764	-6.9595	-4.9111	-8.5684	-7.9007	-3.6865	-6.8368	-2.5895	-5.0718	-5.0748	-6.0226	-6.9765	-3.7846	-2.3173	-8.0156	-2.2373	-6.4144	-7.2388	-6.3094	-1.2429	-8.032	-4.381	-10.079	-5.4515	1.9131	-0.86724	-5.8629	-5.4953	-7.7102	-6.956	-8.3695	-2.6542	-3.4672	-3.4389	-7.0845	-0.75173	-8.6742	0.34107	-4.2459
-0.29655	-3.6204	-9.6491	-1.5991	-3.0748	-3.2222	-5.7565	-6.7587	-9.0281	-4.327	-5.6971	-3.2349	-4.7109	-2.2715	-4.0832	-5.6072	-6.8846	-4.0483	-4.9062	-2.5139	-6.6464	-5.6212	-2.8837	-7.9576	-7.6057	-5.3909	-4.5947	-5.2859	0.61183	-5.8326	-8.0491	-9.0153	-4.2602	-5.7558	-4.8522	-3.2041	-1.8375	-5.6269	-8.3616	-4.3226	-3.4107	-7.5598	-5.9932	-6.6036	-5.067	-7.971	-4.9492	-8.0417	-9.2132	-9.8294
5.0653	1.1969	2.2488	1.5334	-1.757	1.9711	1.0289	-0.39492	-1.2575	-2.1561	-3.1013	4.8454	-3.199	1.055	1.4842	0.21614	2.5476	1.5261	-3.197	2.3234	1.4492	-0.24672	4.2352	1.4167	3.3851	-1.0081	4.2205	-5.3699	0.66209	-0.38842	-0.19983	0.61265	4.4595	0.43816	0.99672	-2.2066	3.5889	-3.0498	2.0303	-4.2652	-2.8575	-2.0078	1.7061	-3.8119	-1.5642	-2.024	-5.0603	6.7353	-1.2101	-7.0839
-11.066	-9.344	-8.7024	-9.3474	-11.21	-9.0295	-9.513	-9.8446	-11.418	-14.564	-12.605	-5.9244	-7.5821	-9.6224	-11.319	-7.3181	-13.569	-7.178	-11.993	-11.653	-9.9024	-10.299	-10.581	-10.866	-9.8759	-9.675	-9.7972	-10.811	-4.4842	-14.814	-10.663	-10.015	-11.464	-12.197	-12.334	-11.661	-13.431	-15.783	-9.6626	-10.657	-9.2014	-12.961	-13.234	-13.277	-13.556	-12.388	-11.806	-6.8987	-13.458	-11.936
6.7054	13.787	9.5592	8.1772	7.2963	6.8277	9.8649	8.4256	5.0881	5.4131	6.4644	3.8951	6.3464	7.5394	2.7745	8.3581	5.3838	8.6998	7.6084	6.5823	9.3859	6.4414	5.1617	8.7666	4.9222	7.8628	9.9528	8.423	3.392	7.0499	7.815	3.5929	8.7378	3.2588	4.2495	5.3299	6.0115	6.8473	6.9101	9.9988	6.484	3.4711	12.389	8.2474	7.9258	4.4155	6.714	6.3793	4.9491	6.9612
-4.8826	1.2141	2.5377	0.0067511	-0.67969	-0.43902	0.70376	0.58351	3.3292	2.6451	3.7685	0.92427	4.5815	-4.8238	2.9821	1.3414	1.2821	-1.6127	-2.3606	-0.31097	0.57917	-1.7873	-4.0221	0.2166	0.81773	-2.0341	-0.19392	-2.4264	-5.9355	0.12158	-1.9718	0.33205	2.2159	4.7056	-0.73869	-4.392	2.4157	-1.6111	-1.9373	-1.4868	-2.4814	1.5368	-0.99435	0.13081	-2.794	2.1976	5.9948	-1.2749	0.558	0.7922
-3.7319	-3.9976	-4.4891	-5.029	-0.64391	-8.8155	-4.7108	-4.1683	-0.52026	-5.4526	-1.7579	-5.6528	-4.1056	-4.8392	-1.9813	-0.06112	-1.7709	-8.2421	-0.70193	-0.49432	3.489	-5.0575	-3.8604	-2.1903	-3.8342	-0.50994	-4.4549	-5.4159	0.3085	-1.8763	-1.3446	-4.7679	-5.3646	0.4828	0.67811	-4.2802	-6.1192	-1.0984	-4.6353	-6.7442	-4.3476	-3.9814	-2.3588	-2.1929	-0.59886	5.0496	-2.6828	-0.72897	-3.5537	-5.4763
-8.8418	-9.4455	-2.7687	-8.7296	-10.543	-11.304	-13.285	-8.0466	-9.4176	-12.704	-5.3095	-6.7707	-9.2531	-9.3864	-7.0649	-10.417	-13.864	-12.014	-8.8819	-12.641	-10.92	-6.7369	-10.731	-8.0633	-9.7208	-9.8751	-3.8834	-7.7452	-7.747	-6.8397	-6.2649	-7.789	-9.7754	-7.9248	-12.258	-7.4618	-8.3659	-9.0854	-7.0672	-12.025	-6.5647	-9.0262	-8.1206	-12.581	-11.752	-6.1803	-8.2462	-14.277	-5.8463	-11.009
-6.8842	-8.4319	-6.6755	-4.8789	-10.072	-8.7713	-7.2312	-7.7552	-6.4977	-5.0033	-6.4127	-6.6498	-6.5638	-8.0308	-10.082	-9.1903	-2.7434	-8.5082	-12.559	-6.9076	-7.944	-5.9033	-7.6639	-14.558	-11.324	-9.1753	-2.4977	-11.179	-8.0411	-6.5881	-4.2946	-9.402	-5.7117	-12.272	-6.2708	-5.473	-4.133	-9.0133	-11.264	-6.7603	-7.0635	-8.3363	-3.8292	-3.3077	-1.6073	-7.2329	-5.6645	-7.6782	-6.5673	-4.7636
-18.749	-19.185	-14.043	-14.291	-13.774	-14.049	-13.757	-12.762	-13.635	-11.681	-13.029	-12.021	-16.524	-14.294	-14.851	-13.838	-14.962	-12.945	-16.497	-13.965	-14.447	-20.406	-13.158	-15.346	-18.895	-15.884	-12.81	-8.2464	-14.923	-17.293	-11.018	-16.087	-11.386	-15.508	-12.924	-14.312	-17.079	-17.843	-20.245	-20.497	-12.357	-15.561	-13.633	-12.62	-12.234	-15.556	-14.676	-15.289	-16.078	-17.735
-3.5656	-0.62035	-4.7301	0.17503	-4.0727	-3.7951	-5.5534	0.20429	-0.76537	1.2135	-2.6278	-2.2293	-7.7266	-4.0628	-5.468	-0.1009	-5.9539	2.6599	-3.9079	-0.37447	-1.5367	-7.2654	-1.8644	-0.55894	-6.0833	-2.3413	1.0139	-4.6337	-4.6919	-6.8519	-0.7896	0.44689	-2.6347	-2.8543	-7.2131	-1.4439	-4.6617	-1.5495	-0.88795	0.55283	1.3719	-4.9705	-7.0522	-5.4998	-3.9967	-2.4897	-2.5307	-3.1838	-3.0892	-4.4301
-6.5618	-12.455	-12.901	-12.972	-11.936	-7.3206	-9.0556	-11.562	-6.1926	-11.06	-11.395	-9.4756	-9.824	-8.7531	-10.483	-8.7254	-8.7298	-12.522	-11.721	-4.24	-8.5414	-9.1511	-9.9908	-10.484	-11.812	-10.591	-5.0459	-7.4302	-8.7141	-8.0565	-12.923	-11.179	-10.896	-12.613	-10.261	-9.1872	-11.148	-6.5952	-8.0712	-11.028	-13.829	-13.085	-8.2633	-8.1165	-10.492	-11.085	-11.404	-10.263	-14.655	-12.126
-1.0358	5.3117	-2.638	-0.53399	1.4016	1.6673	-1.6374	0.36128	2.4906	-1.6772	1.576	0.032897	0.13026	2.7525	-4.6621	2.8258	0.30355	-2.065	-0.84564	-3.3226	-1.2861	-0.70712	5.1721	-1.0462	5.5082	0.64309	-5.1862	1.0292	-1.3587	2.5102	-2.7078	0.26058	-0.69027	-0.14418	3.8668	2.0375	-3.2359	-3.9291	-1.1928	-1.3636	4.7187	-3.2801	-3.5253	2.3415	-0.98769	1.8429	-2.7979	-0.35099	0.011449	1.5386
-1.8833	0.72492	-0.60251	1.7469	-3.1843	-1.4974	-2.448	-4.0062	-3.7074	6.7083	0.78526	3.0507	0.11427	-1.4156	-1.33	-0.56471	0.17365	0.38527	-2.8335	-1.0081	6.2201	-1.7428	0.17868	3.4153	-1.4702	-0.069901	-1.9587	1.7612	-0.66977	-0.53233	-6.1703	-0.02953	-2.0253	-5.6489	5.6062	1.9026	-1.7549	-2.7334	-0.43389	-2.8305	0.34142	-2.2592	2.1945	1.3028	-4.5795	-0.29185	-0.94992	-4.411	-2.3466	-0.69586
-2.4814	-3.3155	-3.9822	-2.6213	-4.6256	-5.2289	-2.9768	-5.9778	-5.0515	-2.7236	-6.2989	-1.225	-0.96005	-2.6889	-7.213	-2.6253	-5.7217	-6.3122	-6.9661	-5.1774	-4.5465	-3.0658	-1.3473	-5.87	-1.59	-9.2247	-3.0477	-6.0241	-6.0496	0.068492	-4.1265	-1.8523	-5.7916	-3.4578	-1.8536	-2.1281	-3.877	-5.0744	-8.1459	-8.2743	-4.686	-8.4607	0.089324	-2.8433	-3.4683	-4.7993	-4.2036	-3.1403	-6.5975	-1.566
-2.4262	-4.8101	-0.72877	-5.3082	-4.8657	-2.6158	-0.81113	-1.7982	1.5866	4.9151	1.7167	-2.6766	-0.083506	-4.0502	0.82069	-3.0943	-1.7723	0.67519	-3.5184	-5.7384	-3.2562	-1.9038	-2.4712	-1.3882	1.5469	-0.77786	-2.7979	-0.0074431	0.70489	-1.0948	-1.7652	0.029943	-5.4819	0.00042638	-3.6631	0.96623	-0.35868	-7.6288	-4.1968	-4.0458	-3.1933	0.96655	0.87284	0.2022	0.25349	1.0957	0.80084	1.0767	4.512	-0.76533
-14.138	-7.2254	-12.775	-12.37	-14.099	-17.527	-10.095	-11.083	-12.742	-14.24	-11.711	-10.786	-9.9963	-9.2893	-13.57	-14.252	-14.788	-11.975	-9.3609	-7.0723	-13.074	-12.013	-10.583	-9.8692	-13.316	-16.62	-13.621	-11.09	-15.963	-11.8	-14.147	-13.553	-9.9275	-19.204	-13.875	-15.924	-17.365	-10.358	-16.512	-12.657	-14.866	-13.819	-10.953	-7.8048	-9.5155	-14.97	-10.671	-13.868	-14.55	-10.524
-4.4581	1.8946	2.2576	-3.0417	0.82137	0.64752	-2.7572	-1.2101	0.22552	2.9064	4.4288	1.2847	2.9456	-2.0329	3.4882	-0.49591	3.347	1.1055	1.7238	0.53619	-1.0615	1.4414	1.5725	3.4824	0.80669	-2.0333	5.1318	1.4692	2.0897	-1.9888	-0.08638	-0.40966	0.46511	0.044201	-2.7067	1.6908	2.0724	2.465	0.30859	0.91009	1.0097	-0.19785	-2.6631	0.1639	-1.3735	3.2523	1.574	0.56898	3.0425	1.0138
3.4056	5.252	7.1351	2.16	2.5604	0.78196	-1.8172	5.334	6.4941	-0.041582	1.0535	2.5137	-1.3648	2.3715	5.423	1.219	-0.68681	4.754	5.7505	0.59214	2.8276	1.8574	1.1399	-0.13286	0.098067	1.2018	3.1739	-2.739	-2.7049	0.34638	5.7152	4.2272	2.4226	2.3997	-1.4709	4.4546	2.374	0.50201	0.38857	2.8374	3.8662	3.416	0.058773	2.3694	1.3585	1.8982	3.1835	5.4514	4.4623	0.97341
4.6607	1.9341	1.1677	1.4859	7.1797	-2.7075	3.6603	-0.57498	5.3698	-1.3159	1.3815	0.93507	2.7663	-0.14066	2.9944	2.261	2.9399	1.9523	5.6021	3.7137	5.329	4.3082	4.7253	0.46663	3.1709	3.6388	3.0608	5.3706	2.08	1.4324	3.3268	5.2734	6.1162	4.2261	2.3897	2.045	8.6391	-2.7252	3.5478	2.5962	1.6481	1.3815	9.2722	0.5059	2.2791	1.3648	5.6129	3.9037	8.2836	4.0769
-16.455	-16.203	-15.349	-16.673	-15.556	-13.189	-16.7	-17.359	-12.844	-9.0623	-10.823	-15.478	-16.242	-11.868	-15.984	-13.648	-16.596	-15.99	-14.869	-14.77	-13.203	-12.2	-14.029	-19.31	-13.262	-14.337	-11.358	-13.567	-15.325	-16.286	-15.223	-10.817	-12.903	-14.172	-14.402	-10.601	-15.107	-12.746	-16.456	-17.277	-17.916	-7.8406	-14.36	-12.332	-21.615	-15.349	-18.246	-13.895	-7.7244	-16.926
-14.26	-12.157	-12.551	-12.747	-17.421	-13.883	-11.235	-11.052	-9.5695	-10.835	-13.702	-8.2328	-15.475	-12.693	-13.825	-11.359	-13.485	-15.258	-14.343	-15.425	-16.015	-15.074	-13.818	-15.505	-13.214	-14.896	-17.498	-16.396	-13.278	-13.276	-9.4835	-18.283	-8.7889	-8.9474	-8.5585	-13.644	-12.594	-17.36	-11.522	-18.278	-9.8469	-19.014	-9.6827	-11.468	-16.812	-13.567	-13.298	-14.098	-14.436	-13.776
3.342	3.1884	6.575	-0.6222	0.52838	4.4446	2.6538	2.3458	-0.47151	-1.4501	1.1257	-3.0644	-0.26116	0.94283	9.9641	0.37327	6.239	-0.40407	0.39922	4.0104	2.9575	2.8802	4.8218	3.2924	4.0935	5.8929	2.8641	5.796	-1.0625	4.6191	5.3863	3.8448	4.9582	2.6215	6.0879	2.5949	5.7559	5.3615	0.82785	4.2433	5.3632	-0.83552	3.5816	5.2302	5.7681	6.9322	3.4284	0.17144	2.4507	3.9343
-8.4539	-7.5187	-12.439	-10.146	-7	-13.146	-8.7593	-7.3501	-11.517	-12.931	-9.2741	-10.304	-5.1594	-7.0566	-12.541	-3.6756	-12.284	-9.4947	-6.3309	-9.5128	-7.8877	-10.692	-8.9036	-11.387	-10.228	-9.5716	-6.9631	-9.4214	-6.2553	-14.888	-9.2647	-8.3883	-10.746	-9.7481	-8.6367	-11.67	-7.3883	-5.2399	-10.965	-8.6261	-11.495	-12.134	-12.287	-8.5134	-9.9259	-12.534	-9.4044	-7.6064	-10.045	-11.223
-12.607	-12.784	-11.43	-14.675	-13.28	-12.628	-8.8849	-13.197	-12.522	-13.972	-14.286	-11.354	-15.001	-15.579	-11.921	-16.175	-11.941	-13.199	-15.628	-18.96	-9.7053	-14.451	-13.97	-10.599	-13.514	-15.767	-14.187	-10.124	-10.9	-12.921	-9.5375	-15.42	-11.176	-13.218	-12.184	-14.812	-10.636	-13.187	-16.532	-11.367	-10.052	-12.74	-14.566	-15.033	-17.34	-16.201	-14.474	-17.04	-15.082	-16.666
-15.662	-14.968	-10.778	-14.107	-13.64	-11.427	-10.322	-11.632	-12.645	-10.035	-8.4972	-12.732	-15.715	-11.066	-10.014	-10.714	-10.194	-14.454	-10.831	-16.166	-12.081	-14.952	-13.453	-12.985	-10.028	-14.067	-11.124	-12.255	-7.9729	-10.944	-11.028	-11.297	-14.266	-13.573	-12.727	-10.566	-13.31	-8.699	-8.6702	-8.0516	-7.4258	-11.602	-13.336	-16.256	-9.0587	-10.024	-9.3467	-10.36	-9.3375	-9.5989
-0.39173	-0.76852	1.8856	-5.4075	-3.1756	-1.7536	-1.3969	0.56186	2.1258	-1.0233	2.5912	0.023522	-1.9928	-3.832	2.52	-1.5382	-4.5013	-1.56	2.8039	-5.5021	-0.27285	0.62845	3.0131	1.6352	-4.9738	-0.67783	-6.6896	-2.4497	-0.54974	-1.3515	1.2054	-1.92	0.27725	0.75214	-0.21416	-2.7249	-3.1597	-1.8679	-3.9223	-1.872	-4.8733	2.1246	-0.14946	-2.5416	2.1836	-3.0555	-0.86215	-2.674	-4.5921	-0.75375
-3.8106	-0.5014	-6.5096	-3.1502	-1.0041	-4.2206	-1.9276	-3.1808	-2.3841	-4.6014	-4.2925	-1.0878	-1.8795	-0.61262	-9.0986	-4.7966	-1.6557	0.074019	-6.0191	-6.754	-3.5645	-0.83109	-0.8929	-5.8372	-1.7325	-1.8348	0.85844	-7.0627	-4.1753	-2.0116	-2.3693	-0.53114	-1.3933	-2.9368	-0.24377	-3.9819	-0.57099	-0.79288	-1.3075	1.5569	-4.7956	-3.6689	-2.82	-5.1327	-6.1574	-2.0111	-3.992	-5.0399	-1.4503	-3.7969
-20.582	-21.277	-24.022	-17.925	-19.36	-19.434	-22.312	-20.225	-16.831	-23.881	-20.282	-22.165	-20.186	-19.971	-16.899	-22.404	-20.537	-21.581	-23.403	-21.168	-22.769	-23.472	-18.581	-24.4	-22.694	-19.622	-23.006	-18.347	-22.701	-21.487	-19.617	-26.661	-19.857	-19.779	-23.013	-20.761	-22.837	-22.087	-22.787	-18.718	-20.365	-22.151	-24.439	-15.206	-20.656	-18.517	-30.939	-22.524	-19.614	-18.168
2.1085	-0.088643	2.3223	4.5417	0.75004	-2.0309	4.5064	-3.1956	1.8892	3.0224	5.6257	-0.91897	-0.69892	1.8105	-0.056999	4.7163	5.5561	-1.3139	-0.24703	-2.931	-0.59359	-0.13711	-0.024484	3.8523	0.49482	5.8796	4.5457	0.32152	6.8804	2.8107	2.7917	1.5191	-3.7199	1.4379	1.7293	2.1785	3.9028	-3.2032	4.1096	-1.737	8.7072	3.2144	0.48915	0.32931	2.7647	3.2651	-4.521	3.2653	1.6669	2.239
-11.861	-14.851	-8.6073	-15.042	-14.087	-10.74	-12.122	-13.991	-13.927	-10.751	-14.666	-10.313	-11.157	-12.104	-14.887	-12.078	-13.253	-10.033	-10.555	-9.046	-12.591	-7.7448	-9.8166	-5.6338	-11.279	-11.769	-13.339	-11.321	-3.8925	-8.2395	-12.855	-15.377	-10.492	-15.428	-11.204	-13.267	-12.992	-7.3147	-12.072	-11.347	-13.877	-10.105	-13.333	-18.126	-7.1905	-10.546	-14.058	-15.81	-11.578	-11.767
-25.792	-21.166	-21.784	-22.383	-20.512	-16.709	-24.266	-20.053	-19.739	-20.431	-23.169	-17.573	-22.424	-21.923	-17.97	-19.931	-18.288	-18.491	-18.376	-26.412	-20.478	-19.366	-22.997	-20.483	-21.711	-22.581	-14.472	-21.95	-18.904	-22.431	-23.557	-20.58	-22.16	-21.216	-25.797	-23.808	-17.972	-24.84	-19.618	-23.399	-17.808	-20.65	-20.243	-24.953	-22.963	-21.088	-24.027	-22.546	-20.997	-22.869
2.4173	-2.0807	-1.0158	-2.9741	-2.2522	2.7192	4.2006	1.7113	1.141	1.0934	-0.24008	-0.56983	-2.433	0.1157	-4.4356	-4.1952	-0.43792	8.1107	3.8736	0.55713	0.28815	0.8852	2.6743	1.3222	-2.6061	2.3756	3.1617	0.41119	3.0527	-0.62306	1.7333	-0.55793	2.5843	-1.0516	-0.83552	-1.7036	-0.039462	4.4136	4.3703	-0.32375	2.6746	3.6852	1.299	0.6289	0.67256	-0.159	-0.48067	4.557	-2.4192	1.2493
-14.292	-11.088	-12.575	-13.329	-8.1798	-10.033	-10.73	-12.773	-11.7	-10.062	-12.988	-8.3534	-10.676	-8.7745	-7.5621	-8.1938	-8.854	-9.9086	-9.2766	-11.074	-11.883	-9.5499	-7.2613	-10.401	-10.575	-7.5045	-10.168	-11.617	-14.54	-6.4251	-10.554	-9.0751	-16.183	-8.8304	-9.5965	-10.279	-12.494	-9.3169	-13.321	-9.7786	-11.447	-13.382	-14.527	-15.176	-15.552	-13.113	-6.9564	-9.6825	-9.3657	-10.646
0.18127	1.8367	4.1609	-2.1414	1.9488	1.8669	-2.1967	1.4643	-0.028399	5.3666	1.6397	2.4322	3.5882	2.4298	-3.2983	3.2873	4.6514	-4.5032	1.8192	-1.2572	1.1828	-0.46107	0.50268	-2.2176	-1.5842	1.8746	2.0697	-3.1938	-3.0498	1.9877	-2.1853	1.5047	-2.9784	-3.1307	-2.1689	2.5403	-1.8275	2.0384	1.8534	-6.7961	1.694	-1.4779	2.0908	5.6909	-2.2807	-0.060669	-0.52331	-0.51965	2.3206	1.7429
-9.2857	-10.446	-7.5514	-9.814	-9.4428	-5.2474	-10.702	-9.1227	-7.5076	-6.8448	-9.4112	-7.0931	-12.241	-8.3105	-10.403	-12.009	-6.8359	-9.2567	-8.4983	-6.0939	-7.2773	-8.0287	-5.2369	-6.5968	-7.8107	-5.6173	-9.7765	-9.9984	-11.647	-11.053	-8.3937	-10.845	-11.454	-10.927	-6.4333	-7.8124	-5.0608	-4.5171	-8.8321	-6.0321	-6.7693	-6.7072	-8.8707	-11.81	-9.9929	-9.6278	-11.061	-11.536	-6.5498	-13.096
-20.128	-24.337	-23.439	-20.566	-20.7	-19.83	-21.023	-18.829	-21.607	-23.117	-27.813	-21.624	-17.652	-18.185	-24.136	-20.057	-25.965	-21.716	-24.182	-23.445	-23.27	-21.498	-21.152	-23.493	-20.364	-25.692	-24.358	-17.948	-23.893	-20.546	-23.616	-21.484	-24.587	-21.243	-24.174	-20.906	-20.82	-21.295	-24.455	-24.443	-23.098	-30.006	-23.566	-22.465	-19.966	-25.224	-16.63	-28.778	-20.772	-16.265
-22.421	-21.518	-15.538	-26.721	-22.856	-22.252	-19.409	-19.336	-23.298	-22.292	-23.615	-19.354	-21.77	-19.386	-24.431	-22.651	-24.004	-26.503	-18.919	-25.717	-23.45	-21.464	-21.51	-25.147	-23.141	-25.122	-22.599	-21.224	-19.698	-24.164	-18.817	-21.031	-20.465	-24.643	-21.978	-19.631	-21.525	-23.666	-19.574	-17.982	-17.442	-20.38	-21.847	-20.747	-17.374	-18.844	-23.119	-23.757	-17.658	-22.879
6.2101	-0.41439	1.6234	0.61715	0.14583	2.2336	1.8967	-3.0922	4.5438	0.81607	0.78189	0.17377	3.5181	0.68638	-0.04471	-1.1304	2.2263	2.0104	2.2888	1.7251	4.1169	-1.1195	-2.2204	-0.01152	5.3111	-1.8626	2.1896	-0.056736	1.2072	1.5242	1.6082	0.075616	4.7858	4.7473	3.4637	2.6814	-1.9966	-0.17136	2.284	5.3858	0.92618	2.6997	-1.3777	2.4753	0.64498	-2.6927	2.3035	-3.8889	5.1183	3.0556
-3.479	-1.1826	-6.7108	6.7393	0.6311	0.98377	1.2263	0.70966	-2.4409	2.6534	-1.2012	-3.9648	-1.2845	-3.9587	-4.1904	1.2873	-2.2421	-0.54894	-6.6906	-4.0591	-4.3698	-4.2861	-5.9468	-6.1246	-5.7096	-2.8076	-3.3405	0.4453	-6.4195	-3.9699	-3.3723	-1.0032	-5.7493	-7.5505	-0.5458	-4.3678	-3.3052	-3.1553	-1.1408	-0.53978	-0.41001	-3.4111	1.2437	3.2252	-2.8936	-6.1844	-2.511	-3.6366	0.94907	-3.6722
-4.6842	-4.9694	-4.7061	-3.9878	-3.4913	-2.9422	-9.0131	-3.5232	-0.57142	-1.4882	-9.4487	-5.8305	-2.7432	-5.3132	-5.617	-10.636	-8.2352	-8.7035	-2.696	-5.657	-6.5423	-4.1395	-5.7725	-5.0775	-2.6718	-0.67847	-1.0357	-6.4026	-10.686	-5.6612	-2.9245	-2.5435	-3.8732	-4.9489	-5.8706	-5.0571	-8.7647	-4.8194	-7.5465	-12.029	-6.6097	-5.2457	-5.2835	-3.3091	-5.1253	-7.9062	-3.5693	-9.8148	-3.1106	-7.1943
4.105	5.2767	4.5472	3.8481	-0.11845	4.0518	1.4166	4.4754	-1.1619	-0.40425	6.184	2.454	0.70003	3.044	3.7503	-1.3775	2.0675	3.5711	0.37425	3.4426	4.9088	2.7714	0.77122	0.60379	3.1037	5.8261	5.4581	1.1529	3.8671	1.7231	4.0899	2.1834	2.4682	1.5037	2.4954	0.034438	4.5677	2.5047	-0.32038	3.7175	4.0096	4.8516	4.4228	-0.57505	5.3855	2.8262	7.0395	2.4778	4.8036	3.2751
-4.9378	-5.4607	1.5107	-4.6534	-4.9302	-1.2409	-7.0166	-2.8491	-2.3359	-1.4333	-0.080505	7.3402	-4.8185	-5.1426	-1.1133	-1.9667	-9.0123	-6.8089	-3.0278	-0.68139	-5.9486	-3.3948	-4.2233	-2.8653	-5.112	-8.0917	-2.552	-0.55832	-1.7274	-6.9941	-4.3538	-2.6499	-5.3393	-1.1207	0.96782	-4.402	-4.4048	-5.6396	-6.1388	5.1479	-4.3651	-3.2773	-4.0942	-1.8675	-6.8101	-5.6649	-4.2429	1.41	-1.1104	-3.4505
1.9735	5.0612	3.4277	5.2039	-3.7396	2.3989	3.5354	0.018683	1.1792	3.315	1.1435	1.054	1.412	3.4101	3.694	1.3453	-0.46079	2.2458	4.0893	3.8814	-2.1984	3.6601	3.8199	3.0588	6.9544	-2.7417	0.069734	1.7022	0.93933	7.0785	-2.8421	3.0137	-1.8021	-2.0341	5.1707	2.1031	-0.37686	3.0837	3.2881	7.1928	5.0796	-3.153	5.4486	6.9609	1.8174	-1.1167	1.7583	-1.5243	3.1043	-0.24528
-3.2735	0.35582	-0.51079	-6.7565	1.6666	-0.52994	-2.7666	-4.7279	-1.712	0.10649	-6.6905	-0.061775	-3.1102	1.1071	-2.039	-0.27935	-5.0938	-2.5256	0.43887	-3.1865	4.0127	1.1306	-0.73609	-3.4753	0.29441	2.5259	4.5742	0.82639	-1.9137	-6.2027	-3.7044	-0.87256	-1.9546	-1.292	-3.4987	-6.2785	-3.0712	-1.1896	-0.28465	-3.2453	-2.7042	-2.042	-3.2017	-0.94648	-5.1273	-2.0175	-4.2389	-0.58681	-6.8514	-4.02
-1.4589	1.3393	-1.0351	2.331	-2.8073	0.058208	2.0198	-0.4063	-3.8573	-1.8469	-4.036	-0.64868	1.8301	2.7359	1.9752	4.3084	6.3605	4.852	-1.2473	4.8515	2.2246	1.9169	6.7849	-1.2628	3.0968	2.4661	-2.9016	1.9835	1.2165	2.6241	-0.00064542	-0.69411	1.3283	2.2909	-1.7533	3.816	4.4289	-1.3359	2.3365	-0.44082	-1.3656	3.3693	0.15698	0.67973	0.85776	5.1691	-2.2189	4.854	-1.7512	2.1978
-5.9321	-0.29396	-3.5391	-1.5415	-2.5069	-0.82394	1.0581	1.4557	3.3713	0.72355	-3.5843	0.14152	0.21128	-0.1815	-2.2764	-0.98183	-1.5929	-0.2402	2.7078	-1.5012	-2.4874	-0.33194	-4.8319	-5.3814	-2.7402	-2.3014	2.7787	-0.35021	0.45693	-0.79373	-0.12698	2.445	1.1357	1.6561	-3.7708	-3.2465	0.48076	0.82887	-0.85231	-2.8213	-3.1737	1.7259	-0.39196	-3.267	-4.6919	-3.5898	1.2643	0.95223	-5.8627	0.84213
-1.3965	-1.7783	-6.8332	-5.112	2.3238	-1.8459	-9.1991	-1.5058	1.3467	0.57204	-4.2682	-6.0033	-4.3687	-3.3412	0.54368	-5.5904	0.23857	-3.5046	0.45426	-2.8372	-4.4132	-4.0611	-2.5565	-5.2976	-0.37168	-5.0953	-0.18003	-2.1483	-0.92297	-2.4327	-5.2554	-2.0535	-1.4302	-2.1947	-2.9596	-6.6606	-1.7231	-4.6974	-1.6449	-5.5938	-1.4673	-5.1928	0.2197	-3.0833	-3.6905	0.34167	-4.555	2.1052	-2.4344	1.2747
1.6536	-1.9492	1.5843	-2.518	-0.54922	1.8041	0.92054	-1.5036	-2.1609	-3.332	-0.15051	1.8164	-3.448	-0.28238	-0.57465	-0.10511	-0.12725	1.3178	-4.6616	0.70285	-1.8097	7.1485	-2.3068	-4.8573	5.3028	0.59762	-1.0992	-4.645	2.9564	-3.7933	-1.5357	5.3753	1.6522	-1.468	3.0892	-1.6402	1.4525	-0.26355	-3.4826	3.6418	-1.2259	-2.2583	-4.2867	1.0312	-2.7224	0.35944	1.0647	3.5095	-1.2333	-1.3455
9.1704	4.4211	11.274	11.106	8.7503	3.9655	7.9642	7.8588	3.8702	9.3147	8.5446	8.6314	7.3527	12.938	4.6154	8.6084	10.753	13.089	6.2486	6.1588	11.903	9.1629	11.637	9.3922	4.4683	9.494	5.8572	6.9142	4.8666	11.216	9.0717	8.8897	7.1386	8.2947	8.5516	9.6389	7.6942	8.5554	3.4292	5.701	8.7811	11.37	11.164	9.8295	6.6599	8.6791	13.072	8.8879	7.327	3.9628
-2.6161	-1.5569	-1.6184	-10.88	-2.9708	-2.182	3.5702	-4.637	-2.138	-5.797	-6.619	-2.0492	-7.2335	-2.0174	-0.29985	-5.9521	-6.5395	-6.1275	-3.041	-1.4404	-5.3465	-2.5222	-0.51073	-2.5852	-0.29414	-4.4362	-2.9376	-2.8914	-2.5265	-1.4909	-4.9572	-2.7272	-4.1009	-2.8364	-3.6444	-4.8642	-1.4008	-1.6347	-4.8594	-3.1606	0.56609	-1.3472	-0.61643	-1.9106	-0.32819	-0.42413	-1.8605	-5.5052	-7.217	-2.5899
-17.206	-13.17	-14.347	-11.938	-10.618	-14.909	-14.91	-8.5465	-15.745	-13.357	-12.321	-13.385	-18.219	-13.378	-12.178	-18.283	-16.086	-9.3463	-11.603	-16.879	-12.776	-14.657	-13.473	-13.64	-14.638	-13.685	-12.511	-13.964	-11.814	-16.734	-17.316	-14.643	-9.1602	-18.071	-11.155	-10.475	-11.827	-12.404	-11.542	-12.135	-11.642	-13.862	-14.209	-18.365	-13.502	-12.595	-13.125	-12.045	-20.029	-9.6008
-8.8325	-4.4616	-6.5753	-3.9533	-8.3166	-8.1941	-5.1384	-6.9832	-3.744	-4.098	-8.4351	-9.5615	-8.4109	-10.163	-3.5874	-6.0921	-3.6273	-4.6509	-5.7022	-5.1146	-10.044	-4.9956	-6.1254	-4.8493	-9.5882	-6.3165	-13.731	-7.3544	-2.1138	-6.0492	-1.4226	-8.0881	-4.18	-10.735	-11.301	-6.8116	-8.0031	-7.521	-7.2169	-5.0846	-1.569	-7.2166	-9.1566	-8.8193	-6.8195	1.0665	-4.5992	-7.7072	-9.9437	-16.272
-4.3812	-0.47901	0.99146	1.4126	-2.7777	1.8326	-4.6521	0.7185	-0.78215	-0.53743	-1.1551	0.064303	2.2611	-4.6779	0.85684	-2.9064	2.6644	-1.1722	0.72364	1.8658	-0.77348	1.7635	0.44513	-7.8858	-3.4594	-2.6934	0.57958	3.8613	4.5839	-1.4983	-2.2372	-2.8595	-0.86723	-0.32539	-0.13382	-2.9894	0.5625	-2.3424	-3.512	-0.47934	-2.5959	-0.88598	-1.6146	-4.6597	0.46302	-2.3728	-2.2436	-0.7275	-2.1055	-4.1546
2.283	-1.8255	1.6295	-0.094539	-0.46402	-2.677	-4.4195	1.4671	-3.2757	3.6724	0.77958	-2.1996	2.8377	-2.49	2.2715	-1.1868	1.7993	-1.0669	-2.9678	-0.63977	1.9006	3.2249	5.3417	1.0959	7.0442	1.7938	2.2902	2.4711	-0.97171	3.2786	2.0314	2.4289	-1.0741	-0.89318	-0.22699	-1.5854	2.3933	-0.6384	4.0744	2.6853	1.7452	2.8548	-1.7274	1.5603	-0.015784	-0.060619	-0.38181	1.8186	-1.4599	-2.5205
-9.1125	-16.397	-15.463	-11.191	-16.103	-12.078	-13.597	-12.318	-12.643	-13.083	-12.237	-11.459	-11.845	-12.659	-14.585	-15.87	-9.1089	-11.927	-8.9792	-9.9867	-13.802	-13.24	-11.866	-13.562	-11.438	-12.96	-13.064	-13.493	-15.487	-11.49	-11.194	-11.319	-12.491	-13.486	-10.233	-8.1039	-8.4498	-13.156	-12.711	-11.132	-10.935	-10.845	-17.725	-13.172	-14.589	-8.6274	-10.744	-12.291	-16.552	-14.192
4.6317	7.5829	6.8695	6.454	0.87969	8.308	9.7193	5.2791	2.508	5.8366	11.523	3.6484	5.0566	4.016	6.039	4.6906	1.4246	6.5603	-0.27492	7.5489	3.2288	1.1541	7.0272	5.3331	6.5697	5.8246	6.7881	7.2328	5.3327	4.9088	4.5065	8.8702	2.8505	6.8634	8.0063	5.2622	2.6775	7.4437	7.5154	7.6923	1.7805	3.3675	4.679	5.7754	-1.1956	-1.1258	2.1714	7.8785	3.0662	-5.3443
-2.9309	0.12487	-3.4693	-4.1108	-2.2506	0.96422	-4.4798	-2.6142	0.093393	-1.9748	-1.14	-1.6771	-4.7832	-0.34533	-5.4113	-1.0176	-4.4629	-2.9296	-0.90635	-0.68774	3.0005	-1.8749	0.33842	-2.8466	-2.1663	-2.5244	-2.1582	-1.2626	-2.1593	-3.1277	-3.5682	-5.7708	-2.3924	-3.3303	-1.2468	-8.2837	-2.9566	-0.51624	-0.59345	-2.727	-6.9244	-0.32157	-3.644	-2.9065	-5.5487	-2.9806	0.43981	-1.3834	-1.6417	-2.5809
-8.4391	-7.9452	-7.2137	-5.1543	-14.452	-7.4617	-3.0396	-6.3627	-8.0865	-3.7774	-10.041	-7.8951	-8.0327	-4.9321	-12.092	-7.604	-13.091	-10.397	-7.9842	-9.2894	-5.5991	-5.5679	-6.8063	-5.3868	-2.8992	-5.8997	-8.607	-8.5174	-3.864	-8.7737	-7.6083	-7.9839	-11.259	-7.8733	-6.51	-6.08	-6.2863	-8.4797	-8.7863	-7.1025	-4.6197	-11.778	-7.0937	-5.9772	-7.0547	-9.7839	-6.9846	-3.9102	-2.6587	-7.7099
-0.95883	-2.5751	-1.4608	-3.3657	-4.3862	0.96588	-1.663	-5.0209	0.39146	-2.9886	-2.9545	-0.08667	0.57177	-3.8757	2.3736	-0.69972	-4.0461	-6.6021	-1.4921	-3.9335	-1.2825	-6.8848	-3.7478	-1.0874	-0.59388	-0.29046	-2.5562	-1.6749	2.3309	-3.9016	1.0076	-2.6785	-1.0085	0.68353	-3.5863	-3.6606	-1.6062	1.9847	-3.3348	-2.296	-4.6075	-0.29481	-0.56957	-8.4235	-8.3089	-1.1268	-1.5859	3.6199	-3.2942	-1.9906
0.16002	0.63577	-3.4594	-1.0646	2.2944	-7.1265	-1.6911	-1.0729	-2.4534	-5.8954	-0.22804	-3.0226	-4.5267	-0.6532	-0.14449	-3.8918	-3.9903	-7.4489	-3.4433	-3.3653	-2.6808	-4.6633	4.162	-2.9541	-5.2755	-2.6376	-3.6002	-1.7233	-2.6037	-5.64	-3.886	-1.6353	-2.8383	-3.2355	-2.4779	-1.9359	-4.5768	-2.4114	-0.8091	-1.0323	-0.55928	-1.5966	-1.6617	0.72288	-8.5666	1.4696	-4.3781	0.096636	-5.792	-2.1345
2.213	2.8136	4.9511	1.3385	5.6698	10.324	8.283	2.7262	1.1777	6.0242	4.8151	1.2046	2.363	10.153	-0.33879	8.2848	9.6364	1.4176	7.3754	4.9872	-0.27844	5.0575	4.276	8.6546	1.5974	10.251	3.6734	8.4837	6.8309	1.9226	5.4304	6.9892	5.1345	3.5703	5.8462	7.7608	11.001	3.2468	5.4454	3.9308	8.9852	7.1621	2.2902	7.5399	2.7349	1.5211	2.1634	5.3259	2.3653	8.7258
-1.693	-2.491	1.3358	1.9608	0.47772	-0.54693	0.82318	-0.33857	-5.3133	-5.0529	0.59855	0.50601	-1.4699	-5.7762	0.64844	-1.4098	0.87869	-0.31654	-1.677	-4.3483	0.6988	0.0142	1.2169	0.76077	-1.1374	-0.90719	-2.0565	-0.87573	-3.0078	1.839	-5.2326	-2.8935	-3.0243	-0.94706	0.20588	-3.402	-1.0615	1.1104	-6.9555	-0.51618	-2.1453	-2.0469	-3.4055	-4.3612	0.85322	-1.61	1.0243	-3.7616	-0.17083	-6.7056
5.164	10.559	10.067	7.9625	4.4759	5.6138	6.4761	3.5664	9.7581	7.1081	4.0926	11.351	6.3898	5.6875	3.7395	7.1925	5.3965	4.999	5.4249	4.9724	6.5684	2.9565	5.6533	5.6489	4.7222	3.7832	8.0958	6.362	2.9312	9.7792	2.0071	8.9777	3.9078	5.4141	9.3956	7.5846	7.986	9.2973	6.3344	4.0656	4.1204	8.7369	7.5698	8.8553	2.193	7.8052	5.2576	8.7611	9.0654	7.4731
-9.0659	-12.718	-8.0798	-18.87	-13.508	-15.434	-14.515	-14.711	-13.746	-13.095	-11.955	-13.464	-17.805	-16.743	-16.354	-18.202	-13.586	-10.227	-10.069	-12.084	-20.357	-18.67	-11.807	-15.649	-20.809	-15.492	-13.126	-12.871	-14.521	-13.83	-12.956	-12.464	-14.41	-15.907	-17.477	-18.304	-15.29	-13.752	-12.128	-10.851	-12.325	-17.605	-16.153	-14.068	-13.442	-18.251	-16.299	-12.522	-12.682	-14.726
-0.61801	-3.6429	-2.8726	-0.34347	-2.0796	-1.2446	1.4033	1.1679	0.44104	4.6983	-1.3779	-2.6868	-1.9773	-2.4995	0.32051	0.99163	1.3922	2.2305	-2.9408	-2.4809	-4.7193	-4.7573	-0.85206	-5.7975	0.40445	-4.3091	-3.5474	-4.4524	-1.181	-5.2368	-1.2498	0.20264	-1.2968	-1.6441	-4.0367	0.5723	-3.0263	-0.60053	2.3256	1.521	5.2713	-2.0129	-5.3833	-1.9551	-2.7273	3.0648	-3.3332	1.2238	0.10265	-4.7065
5.9258	4.3261	10.199	6.0705	4.9128	4.6036	9.5168	9.5813	6.3143	8.9977	12.634	10.88	9.8946	7.6831	4.6131	7.8996	6.2692	5.1453	6.9038	4.4889	1.3456	6.8665	5.7304	7.2662	6.0476	7.4369	7.9353	8.4227	6.0219	10.33	7.3884	3.6124	6.519	6.3608	5.1498	4.6736	6.2661	8.1512	10.316	8.3394	1.8385	5.8064	9.8462	9.0115	7.2687	5.2198	6.443	4.7739	4.6834	9.6371
-3.9296	0.26612	-0.39788	0.59667	-3.364	-5.4938	-1.1163	-4.2816	0.71164	-4.3666	-1.8946	-2.6771	-2.373	-4.7664	-0.52341	-3.4673	-0.51736	-0.21904	0.15456	2.8427	-7.7134	-6.4454	-2.86	-4.8711	0.67482	-2.5569	-5.8748	-2.2008	-7.1365	0.016086	-1.5702	-2.2302	-0.60591	-2.8965	2.5	-1.5814	0.63195	0.89455	-1.0691	-1.0301	-2.5652	-2.1078	-0.76835	-3.2365	-2.1184	-6.1844	-2.1252	-3.5364	-6.9438	-3.275
-2.344	-4.4064	2.3752	0.48856	-5.6421	-1.7041	-4.7983	-2.0637	-4.0609	0.12121	-0.97742	-5.6199	-3.0851	-3.1648	-5.9213	-5.095	-4.1909	-1.4221	0.074574	-4.3105	-4.0583	-0.96542	-1.8385	-1.2989	-2.2117	-7.5774	-3.6427	-3.1043	-2.7515	-1.3131	-3.2508	-8.2521	-2.8532	-0.017608	-3.0973	-2.2023	-2.5699	-3.1628	-1.9168	-4.409	-0.21422	-6.7406	0.74648	-0.76339	-0.93177	-0.56884	0.81824	-0.67503	-2.1017	-6.4853
1.3205	-0.89651	-3.5254	2.1775	-1.1016	-0.89576	-6.0818	1.438	-1.0523	-7.4902	-1.2978	-1.5997	-6.5457	-0.68869	-1.1498	-5.5182	0.8738	-0.2549	-1.3518	-6.6841	-2.056	-1.9255	-0.37455	0.77077	-0.10768	-2.3116	-3.0976	-1.2729	0.21875	0.07394	-0.60612	2.4351	2.4912	3.7092	1.4218	-2.8887	-0.29103	-1.3329	-3.3631	2.1985	-1.3948	-0.54089	-1.142	-3.7783	-1.2046	-4.2742	-1.3322	-2.4069	2.7007	0.039261
5.8237	8.1711	7.4172	8.9634	4.8316	6.4153	9.503	4.8332	6.0269	5.8363	7.9238	9.3831	5.6449	7.0632	8.8074	9.4808	5.8451	8.6241	9.8533	7.2606	10.573	3.8533	7.4521	8.7554	8.012	10.021	5.6859	9.6801	12.381	8.179	6.1901	0.80162	10.413	6.1444	10.633	7.9129	7.7787	6.7114	5.6639	5.9564	6.9071	8.9555	7.6722	1.8311	9.0194	6.6382	5.3743	5.9221	6.1263	8.1362
-5.286	-4.0697	-4.4352	-3.0539	-1.1242	-2.7019	-7.229	-0.23403	0.0019504	2.4764	-2.8156	-3.445	-2.1124	-3.1671	-6.7784	-1.1914	-6.7776	-3.2591	-6.3673	-2.7246	-6.9217	-0.76501	-2.5779	-2.5138	-4.7371	-5.8017	-5.6265	-5.3158	-4.3735	-3.2667	-2.3908	-2.9361	-2.4822	-2.1613	-3.0397	1.3778	-2.3745	-1.0259	-0.89429	-3.9231	0.96753	-0.33638	-0.38859	-0.9039	-2.9908	-4.8779	-0.65769	-4.7756	0.2075	-0.26305
1.6152	-1.4598	0.68493	0.95516	0.24349	2.1325	-2.2799	-3.002	-5.7288	-0.062769	-2.2276	0.32641	-1.249	0.6958	2.921	-1.3774	-2.7194	-3.564	-2.366	-6.4158	-0.79233	-6.5231	-0.34223	-4.9613	-3.9455	0.78297	-0.35928	-2.654	-4.063	-2.378	-4.0867	-0.27299	0.16746	1.1075	-0.28848	-5.079	-0.21709	0.5654	-3.2404	0.20287	-0.35753	-6.7223	-2.5586	-4.9946	-0.77308	2.4314	-2.2416	-3.5249	-0.87732	0.031685
0.84177	4.8788	3.305	0.17379	-3.6283	0.78741	0.9696	-1.0364	-4.043	2.1675	5.8256	-0.5819	-1.649	-0.95872	3.1122	-2.916	2.1088	-4.8697	1.1723	-0.18002	-0.47842	-1.442	-1.0937	0.445	0.28929	-2.0345	-1.8959	-1.7082	-3.6631	-0.0094692	2.1723	1.1766	3.1843	3.028	-0.25583	-1.0581	1.3628	5.011	2.6181	-1.6136	-2.1011	-1.9367	6.1735	-1.3355	1.3712	-7.1984	5.5108	2.131	-2.4503	-2.3152
6.9498	-0.27442	4.1292	8.7973	2.1021	4.7751	-2.1643	7.145	3.7774	2.5085	6.3079	0.18394	1.9621	2.9436	-0.058242	2.7915	-0.56701	4.1862	4.1631	1.395	5.0269	1.6648	6.5709	4.842	8.3231	3.4932	-0.28641	-1.5182	3.3076	5.0993	6.2835	-1.5028	0.24693	4.6684	-3.6493	7.233	2.8615	-0.55386	1.9952	3.2984	4.5304	4.388	7.6554	0.006354	4.3879	-0.25324	1.3097	1.3735	3.1827	1.6167
-12.299	-10.126	-9.5451	-15.485	-8.1812	-15.29	-11.412	-11.143	-8.1641	-8.8998	-13.196	-8.7756	-13.481	-12.291	-11.804	-11.029	-15.385	-8.1068	-11.274	-9.49	-16.602	-10.779	-8.4755	-11.457	-15.841	-12.419	-9.2806	-14.37	-11.781	-11.468	-13.749	-9.8889	-8.3969	-10.714	-10.218	-9.3626	-11.684	-12.544	-14.98	-10.183	-10.476	-8.277	-14.425	-6.548	-13.516	-10.846	-7.4711	-8.8722	-16.152	-11.822
-15.108	-13.116	-15.782	-14.52	-16.802	-17.75	-14.991	-11.337	-13.07	-10.995	-13.684	-15.255	-10.637	-11.987	-16.378	-16.141	-12.857	-15.607	-15.751	-11.761	-17.391	-13.557	-11.249	-12.959	-13.842	-13.085	-12.712	-12.253	-11.788	-12.311	-15.965	-12.859	-13.341	-10.098	-18	-16.921	-14.351	-14.629	-16.415	-17.487	-8.5025	-17.798	-14.144	-11.255	-12.079	-8.103	-12.827	-15.221	-16.012	-18.684
-1.2457	-4.6952	-2.7796	-2.8752	-3.7114	-9.2676	-6.5848	-5.4324	-3.2647	-5.7634	-5.4474	-2.9313	-7.4993	-6.2326	-8.565	-1.6891	-1.8124	-3.5339	-2.4858	-6.0407	-6.5001	-6.1809	-4.165	-3.0327	-6.778	-1.1413	-9.5335	-5.3607	-5.1584	-5.871	-3.7626	-6.2012	-3.7639	-4.0637	-1.3568	-6.8148	-2.6464	-5.0566	-3.4639	-5.4053	0.45711	-5.8156	-8.3593	-6.7875	-1.9072	-6.5427	-3.5826	-3.3079	0.39374	-3.9837
-9.5825	-11.925	-14.796	-12.961	-12.827	-16.08	-13.79	-16.418	-13.366	-12.938	-13.606	-12.771	-13.681	-11.635	-7.3478	-10.745	-12.657	-14.721	-11.787	-12.523	-12.348	-8.662	-11.324	-9.4491	-14.242	-16.455	-9.9731	-15.006	-12.275	-13.197	-14.851	-15.832	-15.166	-15.447	-10.564	-16.463	-13.899	-12.344	-9.3576	-10.15	-11.765	-10.15	-16.879	-10.068	-13.095	-11.912	-12.976	-16.938	-9.7515	-16.126
3.8887	6.1395	-2.1427	1.2806	2.6037	2.2045	3.724	5.3209	5.2741	-0.32099	-1.126	3.5672	3.0772	2.9745	3.142	3.1566	3.0153	0.55289	3.7527	-0.084861	2.427	0.64597	3.1859	1.5501	4.3921	-2.4432	4.2903	1.0006	2.7452	2.0305	1.7934	2.8159	5.9624	0.017132	4.0228	-0.11253	3.9141	0.88089	2.4589	2.3284	-0.39972	1.6375	-0.98532	-3.1095	4.6241	6.1556	2.3729	1.3295	6.5527	2.2816
-7.3324	-0.35257	0.35358	-3.2778	-4.9211	-4.3813	-3.5022	-2.2273	3.0294	-5.5706	-0.65693	-1.7536	-1.3431	1.1471	1.2888	0.23806	0.2605	1.5964	0.071184	-2.9422	-2.5383	-1.2426	-4.7719	-0.46195	-1.1706	1.3848	-6.0177	-6.8625	-2.4807	-5.4916	-6.0848	-0.95803	-1.9211	-2.2049	-1.7717	-3.5762	-6.4201	-5.324	-2.3241	2.0535	-6.0202	-4.2138	-3.4898	-2.0523	0.2535	2.5965	-2.3478	-4.9699	-5.6624	-0.35597
7.5427	6.0141	7.247	9.0467	10.45	6.5394	5.7125	12.21	4.8613	6.3498	4.5009	9.2097	7.0883	6.4899	5.033	7.5266	11.008	5.6178	11.551	5.5871	9.7285	1.9321	10.672	4.1914	6.2449	9.6389	3.7675	14.98	9.656	8.0063	10.938	4.2088	7.5103	6.1601	7.5592	7.3948	5.1077	6.5555	6.839	2.5163	8.4854	6.2589	7.5595	9.9091	7.6047	6.5345	8.4234	6.4712	7.5854	3.5116
-10.872	-13.247	-12.233	-12.103	-15.747	-16.652	-15.298	-17.592	-15.549	-16.586	-12.116	-13.396	-16.225	-19.503	-14.243	-14.883	-17.972	-12.274	-13.807	-16.302	-12.329	-13.91	-11.823	-15.468	-15.683	-9.0691	-12.948	-14.751	-13.799	-16.13	-17.9	-13.58	-18.159	-14.339	-15.515	-14.88	-15.4	-14.956	-13.752	-9.6362	-15.957	-16.262	-13.601	-16.396	-12.178	-18.7	-13.323	-9.6387	-15.404	-17.671
-6.883	-6.8438	-7.8812	-9.268	-5.5862	-3.7406	-4.6879	-4.7547	-2.8063	-4.5146	-5.3438	-6.9987	-6.528	-0.72987	-6.5435	-2.9588	-4.2609	-4.5755	-0.89537	-1.1067	-1.9598	-2.4478	-2.6608	-10.297	-8.3366	-4.5925	-7.9287	-3.333	-2.4028	-2.5122	-3.1915	-10.178	-5.2124	-0.69716	-6.9809	-3.6787	-6.7183	-5.0206	-3.6693	-6.7447	-1.4444	-2.0795	-4.7415	-4.8312	-6.3284	-10.872	-4.321	-2.1446	0.24058	-11.308
-13.43	-16.011	-10.77	-13.395	-14.106	-18.381	-11.039	-11.271	-10.806	-14.519	-9.7765	-11.266	-11.724	-5.017	-11.539	-9.3652	-11.479	-10.695	-13.425	-10.295	-12.205	-13.407	-7.3337	-14.474	-14.245	-12.81	-12.055	-12.472	-11.514	-13.794	-7.7443	-15.125	-15.152	-11.224	-7.2606	-9.2311	-10.064	-10.369	-16.672	-7.1053	-12.297	-12.192	-11.764	-13.027	-6.4731	-13.374	-10.727	-15.315	-10.258	-12.641
4.027	2.7727	4.7623	8.2911	5.276	5.5844	5.5116	0.028664	2.0456	-0.17707	1.1585	8.728	4.218	3.2931	3.3516	6.8198	7.3119	6.16	2.1729	4.0795	2.6721	-2.2185	6.1799	2.2054	7.1353	5.4817	6.9605	6.1092	6.0843	3.7948	1.6582	4.9824	0.15213	4.2254	4.0824	1.2733	5.3312	4.6315	6.1024	7.6459	4.5447	2.4903	5.4707	5.4232	7.565	5.5553	4.9691	5.8705	7.5802	2.3256
-4.795	-5.7136	-0.90668	-0.3148	0.73575	-2.4373	-8.1303	-1.5989	-8.3501	-1.306	-4.4511	-0.88875	-2.7306	0.83434	-2.2239	-0.88186	-6.4602	-0.39876	-0.3327	-2.0152	-3.8069	-4.7155	-0.7687	-8.0681	1.7165	-4.3091	-4.726	-2.2593	-5.5029	-2.556	-0.66815	2.3414	-2.8711	-8.1078	-2.3214	-0.95577	-0.63661	-4.285	-4.9055	-2.2491	-2.5169	-3.747	-6.4579	-3.4575	-6.6758	-6.2245	-1.639	-3.6307	-5.6049	-3.5539
0.9518	-0.078633	2.8107	3.3827	3.5427	1.2261	4.7176	10.248	6.0487	6.1749	9.3835	1.9336	4.8098	4.6784	3.1824	1.7716	2.2858	10.24	4.8845	6.1164	1.9056	5.3736	7.362	4.8255	1.6912	5.091	8.4697	8.5013	4.7255	7.5109	4.7635	1.8374	3.1557	9.042	9.9054	6.3952	6.9726	2.87	12.153	8.2126	8.6209	6.2388	6.4134	6.1174	3.437	0.88916	2.9867	2.1675	-1.8339	0.25404
1.9291	0.087279	1.7346	-3.8036	0.80346	-3.0917	-7.7381	-3.2052	1.4493	0.58624	5.8205	-5.8013	-0.19376	1.1197	-2.7847	-4.2745	-3.1547	-5.7088	2.8473	-2.0964	2.1052	0.51714	2.6882	-2.0561	5.6068	0.31271	0.49319	0.27627	-5.3292	-0.71743	-4.6372	-3.204	-1.5845	0.094003	3.4819	0.99924	-0.8587	-6.5028	0.29899	-6.51	-0.20157	-0.3157	-1.8828	-2.8044	1.4255	-0.88415	-3.9548	-4.4398	-3.1681	0.90682
-5.5102	-5.9905	-2.8222	-2.8665	-6.4312	-7.8807	-4.5053	-4.9416	-3.773	-4.2213	-9.6743	-5.0652	-3.4976	-2.7906	-6.871	-2.5356	-4.0012	-8.6258	-9.1466	-3.2164	-7.7741	-4.4545	-9.2604	-7.2773	-5.0448	-2.357	-3.5408	-10.696	-5.7115	-2.4356	-7.4581	-8.2407	-2.4529	-3.2192	-3.1908	-5.8947	-3.4687	-1.7393	-8.2323	-3.1593	-9.2355	-10.012	-6.5467	-4.1774	-6.2587	-5.2875	-3.5589	-4.5023	-8.0303	-4.8092
1.6657	3.7246	-0.35843	2.7984	1.2297	0.0062235	2.9928	-1.4727	2.7855	-4.6378	-2.4007	0.2751	-2.6373	-4.3427	3.8105	1.6866	1.7585	-0.96342	-1.2089	-3.3043	3.1397	-2.1091	0.094477	1.4031	-3.6728	4.0438	-4.2703	-1.0455	-2.3476	2.6442	-2.3862	4.5084	-0.19408	2.1207	-0.23307	-2.0741	-1.6447	3.1051	-4.4755	1.2937	-1.1545	-0.82302	5.6952	2.3341	0.3498	-1.0047	-6.0868	-5.0916	2.6042	1.2896
-18.533	-10.312	-20.078	-11.679	-11.967	-19.357	-18.383	-10.444	-12.271	-12.319	-17.127	-14.682	-14.066	-16.287	-13.237	-14.688	-9.8871	-9.2614	-13.486	-11.545	-13.213	-13.785	-12.471	-11.267	-14.12	-11.235	-12.01	-16.254	-17.098	-12.907	-15.744	-11.808	-13.948	-18.232	-14.437	-10.292	-12.123	-10.704	-9.8162	-12.725	-12.369	-9.8959	-14.688	-12.772	-9.4754	-16.194	-11.622	-13.196	-12.162	-15.023
1.4258	-2.3117	-1.8966	-4.4946	-8.2275	-5.5507	0.33972	-3.3773	-1.6001	-3.6348	-4.8605	-2.8916	-2.6263	-5.2011	-9.0644	-2.305	-1.9139	-3.1908	-4.4411	-3.4083	-3.1145	-1.3647	-0.12498	-3.612	-1.9154	-1.9187	-4.6528	-5.8291	-3.5456	-3.1846	-0.52798	-6.1094	1.2283	-2.5099	-6.8833	-6.0287	-5.8636	-2.1076	-2.1516	-4.342	-4.406	-5.473	-4.0198	-7.4081	-5.8048	-9.0258	-6.5498	-2.3067	-3.2897	-4.1349
-3.6216	3.5753	2.3358	2.4392	-1.5756	2.2083	3.2433	-0.49721	3.4308	2.2033	6.5057	0.030917	3.1477	3.8927	0.023728	1.3749	3.1544	1.6034	-0.073922	1.1386	-0.030051	2.9245	-0.53785	2.3208	1.8695	1.9043	3.1881	5.623	1.8241	6.1255	5.7714	-2.3729	-1.0102	0.12443	2.843	1.8212	3.9474	-0.56257	1.87	-1.3235	0.83132	3.3231	0.31606	3.869	3.3575	3.8107	-0.62109	-2.179	1.8227	0.80973
-3.7655	-1.6088	-0.92254	-0.56871	-0.79379	-3.4563	-1.88	-3.4438	-0.71402	-2.8643	-4.1992	-0.013007	-2.7578	-7.8053	-2.639	-4.0403	-3.2407	-6.6253	-1.6946	-0.61794	-2.4076	-4.4462	-5.7116	-0.2754	-3.8767	-3.8239	2.7981	-4.0048	2.3153	-4.5475	-4.6546	1.2769	-2.8868	-2.6558	-3.8243	-5.7398	-3.4387	-3.2233	-7.9856	-6.9453	-1.6833	-4.1579	-3.9666	-8.0772	-6.3816	-1.6423	-7.7615	-5.4701	-0.98829	-5.6971
-2.4225	1.4807	-2.2475	-2.0221	-1.5754	-2.5972	0.40695	-1.3924	1.5486	1.5687	4.4614	0.57493	0.51939	-1.6937	-1.1239	0.60162	-1.9592	-2.0185	2.6392	3.1374	0.77311	-2.934	4.2127	-1.7076	-3.6267	-0.22597	3.3813	5.1448	-0.65195	-0.028056	3.6132	1.6921	0.08266	-0.76435	4.1622	-3.0875	4.0875	-1.1024	2.1424	5.2765	4.9272	-1.0098	-5.1296	0.72298	-2.5781	3.5186	0.94494	2.266	3.8385	0.3879
-9.3197	-10.158	-9.4857	-7.9016	-7.5675	-12.007	-13.476	-10.752	-8.6949	-6.9875	-13.694	-11.4	-6.9274	-15.463	-14.52	-13.298	-11.248	-15.969	-10.269	-11.068	-9.5861	-8.3207	-11.14	-9.3185	-7.6806	-12.329	-8.1671	-9.2715	-7.6836	-9.4228	-9.5376	-7.1325	-5.1723	-14.948	-6.8605	-11.723	-8.7906	-9.6704	-11.447	-12.151	-9.9	-8.0635	-8.9481	-9.2638	-8.7444	-8.9831	-12.895	-9.5862	-10.06	-5.6845
0.60145	-4.1557	0.79971	1.6027	-2.6146	-1.8591	-3.9679	-3.8993	-7.9903	-1.4462	-3.6954	-5.4478	-4.2028	-5.5214	4.0838	3.4306	-4.9612	-3.2005	-0.35641	-4.8274	-3.1109	0.54665	-4.8703	-0.7227	-1.335	2.2596	-4.1574	-1.6847	2.0353	-1.916	-8.0892	-1.415	-2.54	-0.94219	-8.0002	-4.3256	-2.9491	-2.7025	-4.7337	-3.8449	-4.951	-2.1244	-2.9566	-0.96657	-7.0322	2.4103	-4.6838	-3.7269	0.72104	-3.4079
1.7198	-2.3767	-1.092	2.7925	-0.039837	-1.4014	4.6026	0.12288	-1.2139	-6.4604	-2.7294	-2.7026	-3.7989	-1.9377	1.8946	1.0902	1.6789	2.4935	-2.2884	0.98281	-2.2157	2.9824	3.4031	-1.7764	-3.4838	1.4047	-4.2327	-2.884	1.1623	-1.517	-0.85651	-2.2169	-4.9709	3.5702	1.9559	-2.0588	-6.8989	-2.4002	-7.6468	-5.0921	-5.7158	-0.83462	-0.16301	-0.66307	3.2473	-6.4063	-1.8878	-5.3359	-3.27	0.66755
-11.528	-14.365	-8.6666	-11.534	-14.452	-12.801	-9.2641	-12.016	-11.582	-12.148	-16.419	-12.286	-16.506	-10.052	-15.419	-8.077	-15.244	-8.9378	-12.369	-12.276	-16.473	-14.522	-9.9218	-13.39	-8.0605	-11.719	-11.669	-14.709	-10.104	-10.897	-12.212	-11.212	-11.381	-13.712	-11.375	-8.5974	-9.9628	-7.9711	-7.3117	-14.764	-14.498	-13.808	-13.608	-11.903	-8.5888	-14.46	-8.7436	-11.086	-10.843	-12.282
-8.7219	-10.06	-11.163	-9.3023	-10.686	-6.1192	-9.2387	-11.683	-9.7769	-12.199	-10.181	-9.2714	-9.1455	-10.737	-11.505	-10.587	-8.5306	-7.0384	-15.262	-9.3974	-11.55	-10.766	-13.499	-2.8734	-12.026	-13.119	-9.1469	-9.567	-10.31	-10.758	-12.023	-9.752	-9.8947	-11.464	-7.6978	-11.383	-10.645	-10.663	-14.856	-5.3892	-8.5894	-8.3847	-13.552	-13.936	-11.699	-9.961	-10.107	-6.3321	-13.132	-11.918
-2.4474	-3.0345	-2.0852	1.9057	-0.19838	-1.7396	-2.8387	-5.3256	-2.5338	-2.0137	2.2083	1.3559	-2.2736	-7.1042	-2.8581	-1.2284	0.64071	-2.7524	-0.94325	-0.66451	-3.7328	-1.3049	3.2846	-3.1244	0.71285	2.1485	4.3228	2.992	-3.0342	3.9841	-1.1377	-6.8211	0.77923	0.13961	-0.41302	2.2847	-5.1484	0.73539	-2.2781	-6.3301	-2.3518	-1.3279	2.4777	-3.879	-1.8917	4.1395	-0.030482	-1.0695	-1.2506	0.75265
1.6962	-2.2857	2.2823	-2.7261	-1.5462	-0.9579	-1.3481	-1.0321	-1.9328	-3.8814	-4.5972	-3.0416	0.6597	-1.5693	2.7023	-0.57258	-2.081	2.0557	-3.3927	-6.2208	-1.7808	0.37643	-0.97645	-2.6369	-0.84012	-1.8149	-2.1927	-1.1358	1.2598	-2.9661	-3.2665	-2.058	0.19401	-1.9706	-1.2688	-1.8796	1.9783	-0.71764	-0.70481	-4.0997	-4.0211	-0.97429	-2.4332	1.988	0.49964	-5.4328	3.6026	-1.1462	2.0562	-0.64658
-13.468	-10.063	-11.253	-14.053	-10.888	-15.936	-13.294	-15.63	-9.4308	-13.36	-16.466	-15.096	-11.64	-16.01	-12.747	-19.068	-15.691	-16.86	-11.973	-12.654	-11.739	-12.935	-12.948	-14.742	-14.207	-14.684	-12.221	-9.8016	-10.941	-9.0738	-14.829	-10.526	-16.073	-11.878	-10.74	-14.785	-17.518	-9.9116	-7.5097	-9.0732	-12.489	-11.452	-10.7	-12.721	-12.024	-13.27	-16.685	-13.613	-11.019	-12.966
-1.5428	-1.2469	2.5535	0.58017	2.2781	-1.478	7.997	2.9205	4.0715	0.97641	4.9663	-2.5218	-2.7843	2.6639	4.6983	-2.7862	3.729	2.5941	4.9148	1.1679	-3.0328	1.0186	2.7261	2.2177	5.2145	0.69816	-4.8778	1.4079	2.849	2.8442	3.3244	1.4921	2.2727	-0.98702	-1.5288	1.6629	-1.1585	0.4827	3.8729	1.8597	0.24741	2.6753	4.2044	-1.1739	-2.2262	3.1226	-0.27124	2.3401	4.3419	8.2616
4.6777	-1.3775	1.7693	2.8928	4.116	2.9195	4.9045	3.005	6.9438	-0.4201	3.3976	0.43762	0.29836	0.51839	5.108	0.54139	7.8527	2.8513	4.218	2.7806	2.4731	-0.25645	4.707	0.26392	4.0596	2.9706	1.7357	5.366	2.0618	2.1253	-5.3445	1.8891	-0.90599	0.85536	1.6215	4.8974	4.9404	4.6679	4.2175	5.1672	1.2664	-0.15258	-2.9032	6.3894	1.8034	0.34246	0.70688	0.21699	4.3908	2.5179
0.67714	-0.87521	-1.8553	1.5011	-2.0657	5.2261	-1.7147	-2.0589	-2.1992	-1.8264	-0.71494	-0.67186	-2.4825	0.12819	-4.7335	-2.9093	-2.3968	0.5585	-0.40889	-4.0619	-2.2282	-3.5517	-6.1757	-5.6273	1.0972	-2.0549	0.61701	-5.1876	-0.86023	-1.204	-1.8524	-0.0086907	-0.64944	-2.3413	-2.1641	-5.2953	-1.6398	-3.0552	-3.7633	-2.1649	-2.0518	-0.0084031	-0.70807	-0.68414	-1.0963	1.5289	-2.3158	-3.4142	-1.1303	-3.854
-6.1182	-5.4885	-3.2541	-0.93831	-6.1531	-5.5589	-1.7541	-8.7099	-3.5399	-4.7076	-10.181	-1.1066	-5.6325	-2.3885	-0.19117	-3.4566	-5.0042	-3.8238	-0.84245	-4.5709	-3.7551	-5.3165	-6.8171	-4.0008	-6.1319	-7.7607	-8.3881	-4.1271	-5.3722	-5.6417	-2.4322	-7.0893	-0.88304	-4.1502	-5.9447	-2.4621	1.4211	-3.2579	-6.731	-4.1531	-5.2678	-7.6866	-4.3945	-3.3406	-2.2132	-4.3674	-3.251	-3.2843	-4.7989	-3.6298
-21.855	-20.222	-22.861	-27.51	-22.13	-23.101	-21.897	-16.794	-21.229	-24.352	-19.971	-16.62	-21.155	-19.667	-23.009	-18.406	-21.414	-17.018	-23.582	-20.28	-18.01	-22.497	-26.43	-22.571	-24.339	-23.271	-19.145	-18.645	-22.941	-18.472	-14.852	-20.522	-20.102	-19.212	-21.231	-21.057	-19.723	-19.07	-20.747	-20.702	-20.788	-22.124	-17.514	-22.691	-20.891	-19.016	-19.649	-21.112	-20.362	-26.729
-7.6723	-5.5594	0.027742	-6.5565	-1.6712	0.66495	0.26581	-3.0865	-5.6682	-1.535	-4.9269	-2.2676	-6.1032	-5.2315	-1.018	-5.9827	-3.0773	-4.795	-2.0066	-3.0778	-1.0813	-0.44324	-3.5255	-1.6802	2.9387	-2.3757	-4.0033	-5.2015	-0.82943	-4.7103	-5.5678	-7.2785	-1.022	-6.3877	-1.4657	-1.6728	-0.89263	-3.5417	-3.3916	-1.0757	3.4848	-3.7463	4.2485	-2.2451	-3.8508	-2.2942	-8.0316	-2.5032	-1.4872	-5.4554
-8.6118	-14.424	-13.624	-10.796	-12.995	-11.51	-11.848	-16.734	-14.941	-14.888	-8.7735	-9.557	-10.951	-17.278	-12.953	-13.303	-12.029	-15.812	-9.3173	-12.687	-14.361	-8.1075	-12.962	-13.575	-12.133	-10.166	-8.8225	-13.907	-6.6965	-14.903	-13.284	-8.3186	-12.481	-9.7447	-10.666	-13.286	-17.275	-10.26	-10.446	-15.538	-12.737	-10.193	-14.501	-9.0638	-15.46	-12.836	-7.4996	-10.263	-17.787	-13.584
2.8852	4.4993	2.934	4.608	5.5809	3.6183	3.2718	2.4307	-0.46216	-0.035549	3.0231	4.2372	4.1633	4.3763	5.6615	1.1589	-0.17143	5.5949	3.3438	2.8613	3.9803	0.028724	2.2012	3.7139	5.2785	4.2231	6.4021	2.2051	1.6088	5.4992	1.0956	3.2287	4.6864	1.2594	5.4176	5.1999	4.1579	4.5851	1.8899	1.8474	3.9247	0.21883	4.4667	6.3661	0.15808	0.073719	2.6036	1.1969	4.7065	7.2525
-2.0149	2.0816	-1.1509	0.41953	2.4582	0.13969	3.5237	-3.0622	5.2571	3.2891	1.778	-5.0864	1.6497	7.5616	4.0619	-1.5193	0.65075	0.40238	1.7048	3.2805	-0.29088	-2.7783	-2.4593	6.2836	0.61345	0.64869	3.0446	1.7783	-1.5883	-1.1065	0.10607	-1.1763	4.2028	5.027	1.7765	-0.56234	-2.7016	-2.9228	2.103	-1.6409	1.9737	6.2746	0.052406	0.95699	1.6303	-1.1862	-1.6006	-2.8555	-0.67003	1.7383
-10.584	-14.309	-12.997	-10.032	-15.99	-11.182	-15.18	-13.107	-10.318	-11.599	-10.651	-15.609	-16.17	-8.2827	-13.218	-15.67	-17.94	-13.595	-12.211	-13.279	-7.4575	-14.957	-14.119	-18.867	-15.724	-13.188	-14.376	-15.636	-15.704	-12.005	-14.6	-10.523	-16.402	-16.503	-11.532	-16.697	-16.464	-13.678	-14.252	-7.5233	-14.65	-16.061	-11.339	-10.579	-11.328	-14.775	-12.279	-10.112	-15.991	-12.577
1.7799	4.9358	3.4354	2.8224	4.6934	0.74705	2.6226	-0.58564	-0.39891	1.9858	1.8737	3.3108	0.24265	3.1512	2.818	3.0598	-0.34052	-0.23668	-0.59203	-0.93198	3.5494	0.81355	-0.04231	-0.29507	-1.352	0.19881	-1.8298	0.79523	2.3034	1.6701	-1.3547	-1.8874	3.7989	4.2178	1.8156	-0.44508	0.39213	2.3542	6.2806	6.7561	-2.6515	6.4598	4.0352	6.9901	2.3916	1.4893	4.1933	-1.7598	2.2869	4.9694
6.3916	4.6797	6.4232	-1.2222	7.0115	8.1125	5.7152	-0.069454	7.445	5.5504	2.1657	5.1222	3.2346	6.5257	1.9588	4.0066	7.9168	10.744	0.66858	10.792	6.3427	1.2977	6.9898	6.6991	3.2139	4.5776	6.2459	5.9346	1.1417	2.227	5.2173	8.3146	5.8049	7.2532	8.4721	8.5652	2.4892	8.36	2.0408	5.9042	6.1175	9.6377	7.6642	4.593	3.0825	9.3416	11.676	5.1743	0.91221	10.462
-0.46937	0.085166	1.8793	1.4193	-2.1656	-5.5909	-1.384	-2.5083	-1.855	1.9687	-4.3181	-3.8717	-2.2707	-5.1763	2.1483	1.4676	5.2097	-2.9995	-5.9643	0.23236	0.52677	-0.16974	3.3929	0.93976	-0.60314	-1.2262	-1.9166	-1.1576	-2.5412	-2.3541	-0.97414	-2.1289	-2.9559	-2.7105	-1.5415	3.3274	0.2992	-2.9328	2.1059	4.0508	4.048	1.6506	1.278	-3.4831	6.0531	-5.1178	1.5511	-2.0618	-4.0978	-2.1167
-21.788	-21.939	-20.01	-20.179	-22.161	-20.205	-27.06	-19.294	-21.252	-24.47	-20.034	-21.667	-20.87	-22.143	-18.808	-23.387	-25.201	-28.252	-23.428	-25.304	-24.369	-21.597	-21.987	-23.621	-21.594	-22.77	-18.897	-25.677	-19.793	-18.902	-25.486	-20.568	-16.209	-18.152	-23.436	-18.893	-23.083	-18.43	-21.077	-26.093	-20.181	-22.965	-23.857	-25.744	-18.073	-25.263	-25.757	-24.305	-21.599	-27.775
-6.0455	-8.6833	-4.8119	-6.1575	-4.3223	-2.8022	-6.1803	-6.4496	-7.1321	-1.8984	-4.9985	-6.6492	-4.7227	-7.3091	-7.0349	-8.8931	-5.6164	-7.2574	-1.7373	-3.9344	-5.006	-3.6302	-4.3819	-2.9788	-5.9683	-2.1263	-6.0216	-7.6801	-2.8825	-3.438	-3.1862	-3.9366	-10.017	-8.1593	-3.5187	-3.6247	-8.4462	-5.7833	-4.1298	-7.0336	-8.1363	-3.7481	-2.8146	-6.5467	-1.976	-5.3271	-4.5309	-5.4238	-4.2379	-1.2069
0.73754	3.7628	0.3634	0.6126	0.042956	3.7849	4.9357	3.3239	1.2941	1.8475	2.7613	2.2354	5.4523	1.1588	8.0428	4.1365	0.67052	-3.0783	6.4834	4.31	4.9903	8.2404	0.82219	-1.7584	4.8197	1.4975	-1.4205	2.5915	3.5711	5.3846	4.8196	3.4419	2.9139	-0.88961	3.1573	-2.9438	0.060483	7.7274	3.0635	8.0231	0.73371	3.7846	-1.2951	6.2601	4.8525	1.8302	5.483	3.7961	-1.3391	-0.56059
-0.11869	-3.3496	-1.1983	-2.923	-5.4531	-0.025897	-3.9049	-7.7264	-2.264	-1.1456	-2.5292	2.5597	1.4353	-7.3792	-0.74419	-6.2993	-4.9461	-7.4961	3.3453	-3.4337	-5.9291	-5.4614	-3.8243	-6.422	-1.0964	-3.9278	-2.8913	-3.9564	-1.5924	0.99824	-3.1184	-5.1063	-3.6343	-5.1127	-3.3136	-3.9177	0.14062	-0.15789	-2.371	-4.609	-4.1891	-2.3737	-1.1335	-0.16931	-5.0053	-8.1942	0.96416	-5.0475	-2.8968	-5.1239
-2.5573	-5.3984	-3.3125	-2.7286	-3.3036	-3.0632	-4.4151	0.13503	-6.0271	-3.845	2.3048	-4.5957	-3.8078	-6.1791	1.1815	0.26742	-2.3035	-1.6527	-0.79183	1.6084	1.6952	-1.2793	-4.8985	-2.2982	-0.0027956	-1.7506	-6.37	-2.7902	-6.0091	-6.4053	0.13487	2.0101	-1.3522	-10.078	-1.3139	-2.752	-4.2161	3.471	-3.4413	-1.5424	-1.7376	-3.5189	-2.3552	-2.862	-3.9905	0.72946	-0.6527	1.8859	-0.76686	0.022262
-11.079	-11.361	-11.437	-11.983	-13.829	-13.408	-11.141	-8.1626	-9.2429	-4.5138	-10.126	-10.532	-8.9195	-12.016	-11.632	-15.396	-13.307	-6.4663	-8.612	-9.8909	-9.4347	-9.5613	-7.8245	-15.125	-5.0157	-6.7488	-7.9177	-12.589	-8.5957	-10.001	-9.7448	-7.121	-9.1316	-11.449	-17.429	-9.5359	-6.1973	-9.8447	-6.6359	-5.9862	-12.682	-11.405	-9.9713	-11.566	-10.354	-5.1139	-12.187	-6.3707	-7.3671	-8.7397
-13.022	-9.6932	-6.4902	-10.132	-8.1422	-9.9984	-10.294	-9.2603	-8.2782	-9.1353	-11.402	-7.6527	-10.514	-12.65	-6.8137	-13.125	-12.19	-10.651	-7.3622	-9.7065	-11.71	-9.8597	-10.796	-9.7895	-6.9367	-8.6858	-8.707	-10.158	-9.5965	-13.256	-7.6077	-5.6329	-9.1004	-9.7263	-9.5897	-8.6263	-6.9155	-4.7215	-9.5383	-6.3698	-11.834	-6.7411	0.60936	-7.0365	-12.019	-9.4809	-8.0796	-9.9749	-10.559	-6.5969
-1.6577	-5.8142	-6.9003	-6.4982	-10.221	-7.5714	-8.944	-4.9457	-8.8223	-9.5801	-6.7539	-9.0221	-3.2359	-11.656	-1.1141	-5.3837	-3.3861	-5.3344	-4.7811	-4.4445	-3.7488	-3.6675	-7.7281	-5.1465	-5.5001	-2.515	-4.0958	-5.45	-6.0634	-2.5286	-11.217	-7.1204	-4.6682	-11.409	-6.558	-11.971	-5.6441	-4.9116	-13.737	-5.6471	-8.2072	-6.9071	-5.6393	-8.6371	-3.2165	-3.5354	-7.5466	-8.0832	-11.71	-3.9836
1.9966	2.4336	0.43206	1.7009	6.5278	1.4622	3.5383	-0.26464	-0.53991	0.25782	2.6944	2.4562	5.0421	-0.76185	-0.13981	1.4461	2.9777	1.0784	6.7455	5.0281	2.9192	1.5232	5.8048	2.796	4.5885	0.3735	1.4969	2.5986	1.0081	1.4028	3.7483	-2.3258	0.2609	-0.19921	-1.9435	4.422	1.0729	2.8414	1.699	5.6528	3.6055	4.1821	1.7726	-0.60236	2.4781	-1.5911	1.5419	1.1087	5.5627	1.8333
-0.29816	-4.6362	-4.5779	-4.442	-0.21111	-3.3215	-5.9052	-10.899	4.662	-4.8272	-4.9787	-4.6616	-1.4838	-3.3875	-3.3866	-2.6592	-3.4934	0.45356	0.73488	-6.8888	-1.1744	-4.4612	-5.8624	-4.2902	-2.2363	-1.8944	-5.839	-5.7969	-1.0313	-3.8784	-1.066	-2.3226	-6.7857	-3.966	-4.1681	-0.27176	-5.0899	-4.377	-3.8531	-4.8181	-8.1548	-6.2164	-1.2151	-6.5238	-2.583	-7.327	-1.1778	-3.308	-5.5425	-5.3157
-8.4421	-2.9401	-7.6439	0.23182	-4.3743	-5.3186	-4.9522	-0.85865	-4.2802	-5.9351	-5.5109	1.0775	-1.1084	-0.22249	-4.0431	-3.0796	-4.1302	-3.3747	-6.8846	-5.1418	-1.8205	-8.0741	-0.0092234	-0.025719	-2.6134	-7.385	-4.2417	-7.6625	-0.63066	-3.4392	-1.6918	-4.3173	-6.9949	-4.3203	-3.2053	-5.2979	-3.6276	-2.8836	-3.1213	-2.0951	-7.0658	-1.5907	2.56	-2.7205	-1.4096	-0.27679	-4.2222	-2.6778	-5.4061	-4.0756
6.7842	6.0924	7.8668	7.6669	9.6235	2.3859	8.0217	8.1589	7.7534	16.097	7.7644	6.0185	8.0219	8.0099	5.3653	9.0505	6.7556	3.369	14.062	10.385	9.5433	5.957	5.1979	6.6676	7.4566	4.8808	8.898	3.5091	6.0643	0.21235	9.3007	8.1436	6.4347	4.4671	7.2127	8.3286	8.7804	8.3361	4.5637	7.0891	6.1339	8.5543	10.308	3.9472	10.241	2.1867	5.5987	4.8067	2.2313	6.5384
-6.745	-13.9	-9.7315	-13.194	-16.711	-13.098	-12.183	-14.885	-17.428	-10.204	-12.476	-14.255	-16.808	-10.61	-16.684	-14.847	-14.841	-10.043	-14.026	-15.069	-7.5245	-15.771	-13.8	-8.582	-15.205	-10.365	-11.17	-12.194	-10.242	-13.41	-14.974	-10.457	-13.558	-17.158	-8.7628	-15.313	-14.161	-9.8374	-15.973	-16.473	-11.099	-10.953	-13.289	-12.629	-13.793	-12.238	-10.866	-14.608	-8.8792	-20.008
-3.6427	-1.9411	-6.1409	-4.0209	-7.8091	-3.6812	-8.1045	-4.9903	-6.1095	-9.3562	-3.4104	-3.9058	-7.3582	-1.5878	-2.8238	-5.1443	-1.1285	-4.4584	-4.4865	0.60377	-4.0972	-1.8882	-0.18847	-2.1906	-4.1672	-8.3904	-4.687	-6.8961	0.11532	-0.73085	-2.1205	-4.5557	-4.1591	-0.95026	-6.3562	-2.3783	-4.1466	-3.1943	0.38565	-5.9005	-4.6996	-9.8196	-8.4551	-6.1363	-7.8174	-6.2643	-6.3016	0.11236	-4.0591	-5.0269
3.6125	7.4574	4.0557	8.8099	8.034	5.6195	9.4761	3.4577	8.753	6.998	7.728	6.2885	5.3944	2.1187	7.7139	6.3167	2.9765	7.6641	2.5476	0.91172	6.9125	6.3687	7.0149	3.8474	6.3098	5.4985	8.8879	6.9557	3.8739	1.6359	3.7919	5.8844	7.5338	3.2365	4.6489	5.5565	7.3186	2.4157	6.1848	8.2888	3.3152	8.0362	0.51948	4.507	3.3821	6.2389	9.5397	7.1254	7.2663	5.1942
-1.1942	-5.9079	-2.7393	-1.9156	-2.5282	-1.9733	-5.519	-2.7786	-1.0285	0.12034	-8.8665	-1.6962	-0.57258	0.20616	-7.31	-6.1491	-3.5757	-2.4374	-2.6125	-3.7231	-0.49362	-2.7003	-1.3775	-0.43848	-4.1224	-2.7251	-3.187	-5.116	-3.7197	-6.4666	-3.0202	-4.0215	-2.9035	-2.7733	1.5827	-2.9254	-3.3435	-1.8797	-2.3649	-3.1625	-2.9969	0.10529	-0.33109	-5.1799	-0.6828	-2.5141	-2.285	-1.6962	0.2824	-4.0387
3.949	4.1722	7.4824	3.5187	3.5777	9.9789	4.7221	4.0589	7.6445	3.1508	8.1173	6.0728	6.7303	7.9094	4.2719	6.6747	10.659	10.671	6.8436	5.7486	9.9289	4.2189	7.6789	8.0386	10.185	6.2342	7.5165	7.6106	4.8865	6.7051	8.4274	6.8147	5.6759	6.246	9.1763	11.461	7.3321	2.4889	6.8605	11.434	8.1486	7.3406	7.5347	5.8879	11.225	6.5736	7.0129	10.095	5.2681	4.8798
-10.124	-13.678	-10.459	-12.124	-16.062	-13.456	-7.5082	-12.234	-15.741	-17.904	-16.659	-14.608	-8.9847	-11.918	-13.106	-15.378	-9.159	-14.85	-15.203	-11.021	-11.022	-13.345	-12.799	-12.486	-9.2151	-12.612	-14.014	-9.7313	-13.057	-15.7	-17.851	-11.197	-11.58	-13.662	-10.095	-12.323	-10.451	-12.926	-11.899	-15.988	-12.994	-16.07	-9.6852	-11.741	-15.946	-13.158	-12.626	-9.439	-11.705	-11.626
-15.668	-13.344	-11.84	-14.41	-12.453	-10.187	-11.564	-13.667	-13.721	-13.659	-13.803	-9.9516	-11.715	-14.684	-12.627	-5.029	-18.277	-13.138	-9.5759	-12.94	-10.353	-13.548	-13.132	-9.8354	-11.892	-11.6	-13.561	-15.305	-13.998	-15.933	-16.378	-11.512	-16.992	-14.231	-12.152	-10.682	-13.555	-10.589	-9.2532	-12.352	-9.6738	-14.552	-12.992	-13.328	-13.934	-13.613	-12.181	-9.7388	-14.604	-10.277
0.042744	-0.035041	-5.2436	-4.5242	1.1215	-2.043	-1.9933	-0.70173	-4.5256	-2.9828	0.96432	0.95911	1.9836	2.2045	0.79136	-1.8869	0.039982	0.99787	-2.3195	-6.8063	-0.44496	4.2073	-0.5101	-1.7859	8.5896	2.5905	1.763	-2.0375	-1.4796	1.0586	4.9246	-6.6296	-1.5262	0.0040283	-1.8783	5.0123	0.38236	0.67578	2.4083	1.3397	-2.3319	0.32731	-2.4532	1.3391	-2.2625	4.3551	0.90385	-5.1182	1.5948	1.9389
12.881	10.892	14.233	10.655	4.706	12.688	12.559	11.667	10.618	12.83	11.048	9.3639	13.668	10.885	12.842	11.196	3.3231	7.2988	8.7841	9.6415	7.7415	11.513	9.7171	13.71	8.4506	11.036	8.4091	11.412	12.441	6.5388	8.5582	8.9264	9.5993	13.185	7.9177	10.013	6.1026	8.942	12.025	12.389	15.087	5.1519	14.867	9.9757	6.6911	7.3943	11.667	5.7551	10.316	7.0968
-11.612	-13.043	-16.127	-16.143	-13.981	-12.247	-15.064	-14.594	-15.751	-12.072	-11.789	-9.7914	-16.116	-14.526	-13.557	-11.588	-12.046	-15.001	-15.24	-15.049	-12.912	-9.9924	-12.603	-9.6183	-11.934	-13.566	-11.657	-14.563	-12.805	-9.6574	-10.755	-13.634	-12.937	-15.524	-12.252	-11.636	-17.481	-16.83	-15.466	-16.606	-7.9892	-12.096	-15.211	-14.822	-14.832	-14.075	-12.313	-11.932	-14.295	-14.704
0.95125	-6.5457	-0.17688	-0.5328	-1.9805	-7.3928	-6.2084	-7.9792	-6.3235	-2.1546	-3.8721	-6.9477	1.9142	-5.3223	-1.4662	0.041457	-6.1219	-4.2115	-2.3559	-2.1937	-6.5712	-0.95305	-3.6221	-9.7128	-4.7999	-5.69	-5.6438	-6.4903	-7.7642	-4.5175	-2.2546	-3.413	-4.443	-5.8052	-9.3251	-4.3064	-4.8437	-3.0776	0.25156	-6.4019	-6.9629	-5.2475	-7.9607	1.0469	-6.337	-1.581	-2.2203	-7.3855	0.64312	-2.9282
-20.582	-17.357	-23.233	-25.937	-18.622	-15.849	-21.534	-23.717	-24.475	-21.507	-20.189	-21.733	-21.67	-23.175	-23.753	-20.822	-24.65	-22.627	-24.91	-22.886	-24.651	-28.731	-21.768	-21.549	-23.331	-25.543	-21.624	-16.891	-21.811	-20.229	-22.691	-16.76	-20.952	-20.983	-21.05	-22.295	-21.971	-24.867	-25.614	-20.986	-19.285	-24.513	-18.054	-21.29	-20.271	-23.021	-22.913	-19.509	-25.381	-25.63
-2.8877	0.30426	-2.5427	-2.6173	-2.3617	-0.93047	-0.21173	1.9424	5.4517	-0.7182	-1.7494	-0.74215	0.23114	-2.4753	-3.9857	-2.8646	-1.7064	0.47418	-1.6655	-1.1464	-1.0863	-2.7585	0.35349	1.6113	-0.052433	2.2226	-0.38787	-0.40474	0.51695	-3.5524	-6.3583	1.6513	0.9496	-1.1834	1.6224	-6.3444	0.29734	-1.9053	2.5246	1.1266	4.1492	-6.6782	-3.3972	0.42624	1.5987	-4.5629	0.80354	-4.6533	-1.2474	-2.364
-9.0181	-5.9967	-11.016	-6.9347	-8.8812	-11.435	-11.493	-12.46	-8.8648	-8.4425	-5.2683	-11.264	-11.537	-10.799	-3.6772	-5.4918	-14.891	-6.2034	-9.4892	-10.316	-9.3263	-8.295	-8.6179	-8.4391	-11.423	-9.9191	-8.4093	-8.8584	-10.343	-11.239	-9.7301	-9.0021	-9.1645	-9.6263	-9.4807	-8.3258	-8.4477	-9.8671	-11.198	-9.2422	-8.7065	-9.9151	-10.593	-7.0044	-8.3653	-12.025	-12.769	-10.958	-6.8151	-14.605
-0.49121	0.48466	-3.1081	-5.0759	-2.1065	-3.2733	-4.1922	-5.3507	-5.829	3.2491	-6.6225	1.3038	-3.9352	2.4433	-5.0647	-3.442	-3.7316	-1.2595	-2.892	1.203	-0.47342	2.2163	0.2001	-1.453	2.5255	-1.7857	-3.7825	-2.258	0.32264	-5.3879	-1.0288	1.0245	0.43265	-0.17344	0.85107	-1.426	0.57927	-2.0991	1.8137	-2.7199	-0.36119	-0.42175	-0.46136	1.9038	-6.0184	-0.93633	-1.9709	-3.3675	-4.0099	-5.4139
-13.209	-14.742	-12.191	-5.1254	-12.662	-12.418	-11.092	-13.16	-10.609	-12.907	-6.7872	-12.065	-10.07	-6.9867	-11.791	-16.043	-8.7968	-11.842	-14.616	-13.241	-15.195	-10.958	-13.45	-12.49	-12.949	-10.574	-6.7742	-8.5287	-12.532	-10.547	-9.7053	-9.5104	-11.162	-9.9683	-13.223	-8.4178	-11.806	-7.9658	-8.271	-12.197	-14.737	-12.675	-10.167	-10.299	-7.7801	-10.56	-10.653	-15.64	-7.8183	-14.358
3.1557	-0.20374	-0.090748	3.8009	8.0063	2.5587	-1.19	6.8102	1.2241	-0.53692	3.1877	1.8662	4.3757	0.54488	4.7099	3.4745	6.4486	0.7489	2.7629	3.0321	2.3787	4.191	1.0496	6.1485	-0.16562	1.1675	4.198	6.4703	4.5815	1.099	6.791	1.6018	-4.3487	0.25088	5.2	5.1687	2.1313	-1.6434	2.1839	2.6199	-0.64102	-0.21469	7.1575	1.151	3.8884	9.2627	3.9703	6.8854	1.3729	0.69995
-8.8302	-5.623	-14.482	-8.5022	-10.101	-10.987	-12.816	-9.8386	-18.131	-17.757	-9.3114	-11.92	-15.325	-12.932	-15.188	-14.015	-12.938	-12.707	-14.179	-8.356	-12.58	-14.363	-11.058	-14.217	-7.1237	-11.188	-13.059	-12.89	-11.258	-12.503	-10.331	-8.3546	-10.461	-11.269	-8.146	-12.557	-10.893	-12.466	-15.929	-13.773	-7.5758	-15.318	-10.523	-13.244	-10.057	-13.435	-13.239	-12.535	-11.232	-11.125
0.19932	-2.2459	-1.6093	-5.638	-2.3777	1.3303	-1.0738	-1.1155	-4.7096	-5.5219	1.0994	3.5671	-1.0047	-1.129	-6.6029	4.7106	0.79695	-0.45151	-3.0349	-1.8064	-3.5127	-3.9267	1.3563	-7.5877	-1.1868	-1.7969	-4.2081	-0.33041	-6.8517	-2.6207	0.088328	1.0659	-2.6489	1.6643	-3.0221	-1.9612	-4.6276	-2.2775	-4.3079	1.6847	1.2503	-1.1459	0.037999	-1.3447	1.1907	-0.37617	-2.8799	2.2052	3.7745	3.5271
-1.7292	-5.0465	3.5496	-4.2645	-2.4275	-1.9511	3.5018	1.3188	-0.43844	-1.2943	1.9665	-3.7526	-1.6575	-5.5411	-2.5645	-3.8221	-4.5234	-0.81085	0.83935	2.0501	-4.6014	-4.995	-2.8275	-1.3193	-1.7594	-5.708	-1.006	-1.1171	-1.6703	-2.0191	-2.6242	0.70747	-0.026507	-6.1218	-1.9607	-4.1073	-4.8727	2.699	1.4921	0.40358	-2.0684	-3.788	0.99782	-0.59811	-4.8426	-0.46116	1.1164	-2.716	-0.98163	-2.3345
-10.421	-6.3377	-3.5117	-1.9909	-8.5103	-6.9232	-5.5781	-8.2736	-12.759	-3.6791	-12.742	-8.1451	-1.0359	-2.6522	-6.4922	-6.4894	-3.3472	-7.9211	-5.7995	-4.3201	-3.6486	-5.4999	-6.0083	-4.008	-6.7037	-5.4341	-2.1705	-2.9947	-4.7784	-6.7785	-4.3136	-8.3718	-10.729	-9.0285	-5.2936	-6.4227	-8.6139	-5.8963	-2.2212	-7.4533	-5.4297	-4.4884	-2.7993	-10.832	-6.8569	-2.885	-6.5965	-5.5026	-11.159	-7.7422
1.8606	0.49773	-0.31279	1.9283	-5.2357	-1.2718	2.2482	0.40645	2.9727	4.0866	-4.1828	-5.1854	0.061608	3.2573	-1.518	-2.7154	-1.1364	3.2597	1.7115	5.5418	-4.2729	0.11463	-0.038876	3.4371	-1.9738	-0.9785	2.4474	0.13985	-0.95988	-1.8433	-3.1244	0.28982	2.7561	-2.1718	-1.0022	1.8084	-0.78025	-0.72082	1.4692	4.7672	-2.1162	-2.4008	1.0823	1.5064	0.39198	-3.0793	-2.5498	-0.50104	1.336	1.1444
-1.0272	4.1018	-2.4644	-2.4697	-1.7776	-2.1555	2.6399	-0.58827	2.7756	7.5068	-1.4502	2.0145	2.88	5.0244	-0.05078	-0.63619	1.7024	-2.5039	0.26446	-0.63119	-0.64885	2.0597	0.09868	1.903	1.6208	-2.0817	-1.3426	-2.6274	1.4982	0.58393	-1.2322	4.3417	-1.5079	-0.43469	-0.90158	-2.2556	0.7827	2.1658	5.6649	-2.0809	-6.8015	-2.2571	-1.0699	-0.46579	3.8785	-5.2642	-3.5945	-0.14713	-0.67798	-0.40023
6.4978	-3.152	5.3158	4.7501	2.843	1.8768	2.6988	5.5317	0.75041	4.0124	6.8234	2.9103	6.9366	1.6141	3.4767	1.0852	-0.21792	3.9068	3.9272	-0.39867	1.9595	3.6631	2.5905	0.62348	-1.1479	3.7673	-1.0242	9.3364	1.8798	-0.79078	4.7318	0.2772	4.9926	-1.3139	3.0866	-0.86357	4.4051	1.6437	2.5773	1.9377	2.1705	0.92701	4.8659	5.1797	0.10483	6.4257	-2.9486	0.56588	-1.8654	2.1487
-19.338	-19.566	-24.775	-21.267	-21.5	-22.523	-19.436	-17.922	-18.74	-19.603	-18.418	-20.318	-21.798	-22.183	-25.43	-20.299	-19.399	-17.373	-21.472	-18.565	-23.11	-30.057	-18.276	-22.629	-22.753	-20.465	-18.448	-19.349	-19.938	-18.835	-24.631	-18.842	-17.484	-23.122	-19.002	-22.059	-17.662	-19.638	-18.549	-23.064	-20.277	-20.384	-24.649	-21.657	-20.408	-19.793	-21.519	-20.335	-21.412	-19.48
-12.698	-10.584	-14.022	-11.201	-9.1685	-11.248	-10.165	-13.134	-10.74	-15.186	-12.318	-10.733	-10.721	-7.615	-12.41	-7.7488	-10.418	-7.702	-10.174	-9.9101	-6.9343	-10.339	-7.634	-12.392	-12.498	-11.124	-15.407	-13.004	-14.312	-13.139	-11.437	-11.402	-18.134	-7.391	-10.507	-12.912	-7.2551	-12.991	-15.462	-13.195	-10.687	-7.3661	-10.148	-9.1928	-10.421	-9.2296	-10.803	-14.083	-14.075	-9.875
-19.324	-27.246	-20.611	-18.618	-23.991	-23.089	-23.052	-18.937	-26.745	-19.268	-26.593	-25.178	-19.009	-18.723	-22.959	-24.765	-26.147	-19.655	-19.298	-21.866	-22.059	-27.017	-23.695	-22.757	-22.308	-20.646	-22.094	-25.434	-21.524	-26.149	-22.915	-22.597	-18.12	-22.888	-23.667	-18.374	-24.424	-24.689	-25.697	-20.877	-13.982	-18.264	-23.758	-22.975	-24.316	-21.422	-29.038	-21.487	-22.219	-24.231
-11.623	-10.37	-14.593	-13.781	-21.061	-12.783	-14.089	-14.28	-14.696	-15.394	-8.6871	-12.24	-15.591	-14.25	-10.767	-16.782	-13.934	-12.172	-16.413	-12.904	-18.659	-15.243	-15.663	-12.378	-16.115	-13.094	-13.7	-14.461	-12.317	-15.057	-11.87	-13.247	-11.942	-13.098	-16.133	-14.82	-14.363	-15.249	-14.9	-12.874	-13.045	-12.933	-15.18	-16.542	-14.166	-13.635	-17.298	-13.033	-18.118	-13.603
2.6294	-1.9347	5.3811	1.2986	3.1097	3.0087	-1.5194	6.6817	-1.1243	4.1799	2.538	3.7821	2.6698	4.2586	-2.0248	-1.921	-2.5554	2.3722	-2.3588	0.39284	2.99	-3.5773	2.7284	-2.95	4.0507	0.079241	6.8986	-0.22729	-3.4872	-4.2136	2.3065	2.4631	0.46117	7.033	2.6367	-0.22178	2.3408	2.6096	-4.1236	-4.7577	-2.5279	-3.591	-1.0164	6.6267	4.5574	2.1523	1.0205	4.3861	2.357	2.631
0.75139	3.1804	2.2855	-0.3063	0.32447	3.7377	2.1856	4.7709	4.0507	3.6158	0.66008	3.2203	0.43127	-3.8117	3.3585	-0.61746	1.3026	6.1539	-1.1685	5.2074	-2.4531	3.074	-1.0647	-0.5012	2.2979	-3.159	-1.4449	2.2459	4.0811	2.0126	1.5802	-2.3071	-0.014191	2.3511	-0.15938	2.5994	1.8019	3.029	3.2111	3.927	-3.5043	4.1489	3.5462	0.73632	-3.4171	3.0388	4.1612	2.5288	1.1932	5.4148
4.8021	7.029	3.5918	7.2714	6.4285	6.4583	11.902	2.3806	8.6882	11.076	6.2186	10.312	8.5638	7.5232	11.188	9.1438	4.6765	6.593	7.6317	8.5378	6.4498	1.1092	5.9394	10.176	6.0184	8.5941	5.7986	4.3163	5.3276	7.5222	8.0333	5.1232	3.662	6.1395	5.1449	5.7854	8.1976	7.3576	5.1301	6.0412	6.9685	9.892	8.4759	2.8809	5.8881	6.834	4.337	3.3873	10.755	7.4118
-19.458	-14.539	-12.075	-11.809	-15.57	-14.605	-15.184	-13.626	-12.689	-10.802	-19.639	-15.878	-9.8797	-15.952	-11.438	-16.163	-16.383	-15.558	-16.383	-16.978	-14.948	-17.014	-16.026	-16.745	-17.156	-11.924	-15.546	-14.193	-11.393	-16.76	-15.237	-15.075	-15.601	-20.609	-19.073	-12.868	-15.866	-15.477	-14.76	-10.977	-11.813	-13.975	-16.756	-14.059	-15.974	-15.518	-18.362	-15.549	-15.943	-9.5437
-7.0062	-7.499	-6.3645	-8.419	-6.8568	-5.8793	-5.6575	-5.6963	-4.9854	-7.4727	-7.4325	-6.1826	-7.2986	-5.7498	-4.5144	-7.7536	-8.3594	-5.8158	-11.976	-5.7001	-5.8704	-7.2428	-4.8314	-8.6955	-2.8511	-6.9889	-4.3633	-9.0701	-7.5878	-8.1531	-3.8416	-6.0114	-3.345	-6.491	-5.9656	-9.2896	-8.0844	-5.5006	-4.4841	-8.4162	-8.745	-6.3159	-3.3359	-6.4828	-8.6122	-7.4513	-2.7475	-5.6042	-7.6656	-8.1627
-2.5545	1.3372	-1.9757	-0.87835	-1.3075	-0.55946	-3.8205	3.8873	0.95004	1.0913	-0.46231	-2.7083	1.2275	-3.6706	-3.324	3.6474	5.3333	2.8292	-0.49466	-2.0743	-1.7577	1.2819	0.639	-2.5952	3.3115	0.60802	1.2654	-5.372	1.6267	-1.0545	-3.5535	-2.9588	-4.4357	2.6724	3.9849	0.39805	-0.60667	4.8292	1.3873	3.486	0.31439	-0.30954	-1.3572	5.8335	-0.68987	-1.974	-0.52726	0.71842	-1.0587	-0.55162
-7.2723	-7.26	-5.8496	-11.504	-8.9828	-7.7333	-9.4436	-7.4585	-13.09	-6.6146	-9.4794	-5.0857	-7.5357	-7.2249	-7.2684	-7.569	-8.2354	-4.1567	-6.2003	-8.887	-10.371	-12.636	-7.734	-5.8776	-5.0111	-11.143	-9.055	-11.088	-7.2151	-6.7076	-11.615	-8.8958	-9.5124	-6.1381	-10.116	-3.3552	-6.9088	-7.3826	-7.8951	-6.2511	-4.8663	-10.059	-11.885	-6.2459	-10.355	-5.3234	-7.1061	-8.8519	-8.796	-6.97
-4.9625	-6.0857	-6.4751	-10.743	-6.9449	-4.4964	-3.6804	-1.0358	-3.5693	-0.86343	-5.2858	-6.5828	-4.324	-8.0168	-7.3098	-9.7155	-2.0438	-2.7265	-6.1635	-3.1667	-6.6352	-0.6939	-3.1465	-7.1032	-6.6902	-1.4989	1.6205	-4.4514	-5.4793	-9.168	-0.54104	-5.5092	-3.4892	-6.9188	-5.636	-11.408	-5.3441	-7.6615	-0.81535	-5.3437	-7.7574	-6.0177	-7.4454	-1.839	-5.2658	-6.1765	-4.8517	-5.4688	-0.77463	-3.5267
-6.5695	1.6081	-5.7938	-1.3482	-1.39	-2.5199	-3.8599	-1.2086	0.97305	-2.5122	1.1663	-5.4805	-6.6296	-2.998	-2.0932	-10.023	-1.5667	-2.9223	-2.4	-3.0651	-5.5743	-3.5404	-5.8461	-3.8196	-4.4339	-2.5811	2.3442	2.456	-4.9106	-7.0746	2.1539	1.795	0.78589	-2.1072	1.1509	2.2028	-3.3536	-6.9908	-1.758	0.6718	-5.4907	-2.1314	-2.3631	-5.078	-0.72691	-1.635	1.2459	-3.5056	-1.6689	0.15357
2.5129	2.0784	-3.3048	-0.76299	-0.31649	0.77539	-3.473	-1.1806	-1.4491	-4.0004	-0.16769	-3.9162	-5.0792	-5.3394	-3.0092	-0.43582	-0.63554	-3.6778	1.669	0.40734	-5.3785	-6.0343	-0.79281	-5.0889	-3.6939	-2.0413	-4.0752	0.82638	0.16295	0.64655	-2.302	1.9553	0.7314	1.2239	-4.2463	-2.5386	2.8401	-6.0779	2.0829	-0.5991	-1.3683	-4.4314	2.2503	1.4405	-6.401	-3.6103	-2.7207	-1.285	-1.3167	-1.8738
-0.027274	3.3794	-1.5141	-1.9667	6.2243	6.8213	0.42365	2.9398	4.4955	4.0746	5.6826	-1.0567	1.7205	4.4838	3.7566	0.69794	4.2333	3.7009	4.2146	2.4198	5.0639	1.3554	6.6665	3.7084	5.082	7.6549	5.0332	1.2142	5.3211	-2.3345	3.2756	4.0666	-1.4325	5.0202	4.7384	5.9627	6.2354	7.1221	5.9974	0.10122	5.1966	5.2241	3.071	7.7205	2.6403	2.5683	4.663	4.5064	5.7246	3.9955
-8.2922	-10.571	-13.034	-18.995	-15.798	-14.112	-12.35	-10.456	-15.352	-17.805	-9.995	-12.705	-12.787	-19.342	-14.002	-16.338	-14.984	-15.251	-18.71	-9.2539	-10.916	-15.424	-15.268	-13.794	-15.008	-10.753	-14.683	-13.546	-11.596	-19.228	-17.001	-14.613	-16.246	-14.738	-15.738	-14.292	-10.507	-11.057	-17.382	-10.148	-16.652	-15.136	-14.281	-13.185	-13.039	-16.743	-12.342	-12.242	-10.405	-15.546
-4.0038	-1.9081	-2.2906	-7.3255	-3.9098	-5.0928	-3.9203	-1.4076	-1.7424	-5.1842	-4.3105	-2.8979	0.24329	-5.7713	-1.3858	-5.0224	-5.7007	-3.1124	-5.1276	-2.6433	-5.3857	-0.10729	-2.7356	0.88518	-3.5083	-0.71306	-1.8745	-1.0923	3.0949	-4.2859	-1.4811	1.6599	-1.3988	1.0486	-2.2242	-6.0217	4.7979	-5.2889	-10.423	-1.1488	-2.7319	-1.0537	-4.678	0.013736	2.9557	-6.2384	0.53662	-3.3924	-0.65942	-1.0397
-0.71897	1.8446	-0.11864	3.2881	-1.2552	-3.7283	4.0808	-1.5718	-2.1542	-0.063099	3.5949	-4.3995	1.6723	-5.2267	-0.028121	3.4652	-6.286	-2.2301	-4.5134	0.70157	-4.8859	-2.7033	-3.5189	-2.5498	-0.73073	1.3224	-2.0774	-2.3056	-6.9299	3.2469	0.57192	-1.0459	2.0604	0.9237	2.5872	-1.552	-3.3753	-1.6914	-0.99718	-6.4104	-1.478	0.75252	-2.5703	-0.91523	-2.4839	-3.8952	1.0244	-3.1044	0.21743	3.5561
-16.234	-7.539	-13.787	-10.546	-10.587	-10.936	-8.3953	-14.729	-12.436	-14.451	-13.109	-11.448	-9.672	-11.638	-14.893	-13.007	-13.138	-9.1045	-11.024	-3.1606	-12.382	-11.761	-12.064	-12.446	-10.74	-10.931	-14.219	-15.503	-13.167	-10.279	-12.742	-7.7641	-15.239	-13.645	-10.814	-6.0406	-10.375	-15.184	-11.163	-14.396	-9.5721	-10.846	-13.32	-11.139	-16.135	-9.0625	-8.731	-10.022	-11.776	-13.014
-2.1881	-1.9218	-3.9153	-1.7226	-1.1697	-5.0941	-0.079308	0.2337	-0.067499	-4.4255	-5.6751	-0.94545	-4.8	-3.0459	-0.31198	0.26773	-2.3698	-7.3791	-0.20642	-3.0261	-1.6604	-8.3959	-3.787	1.3573	-0.081602	-5.1102	-3.2166	0.37026	-4.0369	-2.7326	-3.9247	-4.3451	-3.9521	1.9298	-2.4357	-0.84122	-1.2279	-0.2067	-3.3958	1.2665	-3.9254	-9.5812	-1.178	-1.2671	-2.5461	0.39271	1.3242	0.24532	-4.2268	-1.8472
-0.21325	9.7805	5.6909	1.7181	6.0728	8.3727	6.7977	-0.15798	8.152	2.1079	4.5157	2.5893	5.0344	3.5454	9.9123	7.0907	6.5128	8.7444	2.4422	9.0828	4.9219	8.4462	7.4183	5.6456	1.8137	5.0786	3.6027	5.1112	8.4884	8.4888	7.033	8.2103	7.8146	6.0563	7.065	5.7227	6.8362	6.2699	6.4346	6.21	2.484	4.0999	4.8252	6.0939	3.1158	5.6897	4.307	1.1512	4.6327	5.3736
-6.5701	-4.2546	-1.968	-2.5389	-4.2906	-2.7537	1.2491	-4.9808	-6.0546	-2.204	-3.3288	-8.0654	-6.0546	-5.8829	-4.5397	0.46571	-5.1856	-1.9649	-5.6154	-7.3291	-0.54289	-4.9196	-4.8333	-5.5522	-3.6817	-6.7169	-2.4466	-3.4747	-6.0896	2.3145	-3.3083	-1.6413	-6.6152	-6.521	-5.2306	-5.9682	-2.0527	-2.8957	-6.1977	-2.125	-4.1012	-3.9221	-5.8357	-5.6404	-2.3241	-5.9773	0.070396	-5.8578	-4.5061	-2.4631
3.0266	8.2591	3.5265	0.95638	7.1031	6.1092	4.0553	5.3766	4.6467	1.1817	8.8236	7.2808	1.3158	5.3225	7.4941	3.5093	10.006	6.9221	7.5968	1.5432	6.4544	5.4033	6.9413	9.5932	6.8309	9.8818	4.9971	5.5069	1.2241	7.891	8.4379	6.6177	4.5958	4.723	4.5663	2.9148	7.1845	6.8308	4.0227	3.8273	1.4171	10.614	3.2548	5.8573	4.9194	6.2569	7.9842	2.2451	8.805	5.1759
-6.8179	-4.3168	-5.0846	-3.9614	-7.8842	-6.8063	-1.0517	-10.097	-6.5256	1.111	-5.0443	-5.9671	-2.6589	-4.1663	-6.4423	-7.5604	-7.6656	-4.5158	-4.7752	-3.8343	-9.9993	-9.3896	-8.1847	-3.9533	-4.8241	-4.0086	-7.6327	-5.2589	-7.3215	-4.5315	-8.6451	-4.7685	-6.0664	-12.139	-3.7519	-7.0864	-7.5713	0.18487	-7.5739	-4.6701	-2.8625	-9.0084	-8.604	-7.9391	-6.7985	-1.6233	-1.5226	-10.351	-2.8772	-11.405
-15.644	-10.793	-16.486	-12.332	-14.208	-14.418	-17.131	-13.98	-16.209	-11.295	-15.685	-14.022	-18.269	-8.5365	-16.665	-16.711	-12.555	-15.911	-13.378	-8.5923	-17.706	-18.814	-15.578	-19.568	-16.51	-13.508	-14.697	-15.648	-14.993	-11.511	-11.473	-10.23	-14.248	-15.724	-16.265	-18.101	-15.17	-18.236	-17.12	-12.983	-15.599	-17.382	-13.423	-17.026	-15.671	-12.101	-14.537	-12.991	-19.856	-14.517
3.104	0.57522	4.1219	-0.76794	3.0425	-4.1126	1.2318	5.6281	-5.3216	5.3272	3.0647	2.757	-3.364	-0.68858	4.4922	3.8181	3.0867	-1.5997	2.5673	-1.9907	-2.7303	1.7215	0.2577	-1.0815	1.1769	-2.8629	1.3664	2.5743	0.17523	0.013313	-2.4003	-1.0768	-1.6702	0.83282	-0.21514	2.6589	2.3564	-4.1207	-0.037418	3.0989	4.78	-1.472	-4.5822	-1.2903	4.6716	1.2029	-0.018797	2.4694	3.5622	0.045959
-13.407	-14.92	-14.335	-14.955	-12.384	-12.319	-14.63	-17.329	-10.387	-15.909	-10.494	-12.874	-11.215	-10.123	-12.131	-11.993	-11.659	-12.424	-11.539	-8.9062	-17.771	-13.049	-14.715	-6.5279	-13.657	-12.359	-10.62	-15.513	-14.252	-16.173	-14.003	-10.188	-16.635	-13.443	-8.4372	-11.072	-10.103	-13.056	-10.864	-13.328	-12.523	-15.723	-14.629	-13.644	-12.699	-13.568	-14.121	-6.9813	-14.118	-11.241
-3.9592	0.51175	-2.6878	-2.0735	-1.55	-2.0451	-5.8154	-4.6032	-5.224	-5.1387	-4.0206	-5.3935	-5.4166	-2.6728	-2.3209	-4.8204	-4.9381	-3.8375	-4.611	-1.4013	-3.1595	-4.495	-2.3924	-5.3103	-1.4013	4.33	-1.1262	-5.0391	-4.3491	-0.89605	-5.9342	-1.7589	-2.9345	0.5612	3.3778	-3.1475	1.7193	-3.9858	-7.5632	-4.1892	-1.785	-1.3708	-3.4807	-1.8848	-2.668	-0.94937	-3.8792	-2.5348	-0.39093	-8.8635
-9.4217	-6.5299	-10.118	-6.4913	-11.618	-8.9559	-7.7858	-13.516	-11.187	-8.1829	-9.4288	-6.8174	-13.035	-8.7036	-5.5819	-11.424	-4.3234	-6.1175	-12.199	-6.1637	-11.036	-8.2735	-10.451	-10.053	-5.8506	-8.6584	-10.113	-5.7283	-14.839	-10.918	-6.9093	-10.288	-8.8182	-11.683	-10.348	-8.4038	-8.7058	-6.2231	-10.251	-7.6377	-8.5244	-12.576	-9.4003	-10.411	-12.229	-9.2757	-10.801	-8.0124	-12.213	-11.659
-7.8753	-7.4414	-14.448	-9.8694	-8.106	-15.394	-13.437	-9.3375	-7.324	-13.859	-14.994	-11.331	-8.6976	-11.291	-17.275	-14.973	-14.477	-11.306	-10.675	-10.446	-12.438	-10.141	-12.778	-12.723	-18.001	-13.418	-13.141	-10.275	-9.36	-15.889	-7.566	-10.571	-11.073	-12.656	-12.782	-16.726	-13.753	-14.873	-14.483	-13.054	-16.014	-12.741	-12.906	-10.05	-11.803	-10.134	-8.4298	-7.8639	-10.394	-15.074
-13.604	-12.01	-11.297	-9.8653	-10.905	-13.207	-9.1573	-14.583	-11.218	-14.819	-8.5235	-10.793	-13.982	-5.565	-11.486	-14.071	-16.695	-12.011	-12.611	-8.8114	-10.57	-10.695	-10.072	-7.8977	-14.983	-12.591	-10.132	-11.79	-10.995	-8.3724	-9.4556	-7.0619	-12.939	-9.7541	-13.02	-10.219	-12.958	-14.027	-13.351	-9.6581	-9.8386	-8.9743	-10.691	-11.78	-11.645	-9.4961	-12.861	-14.704	-16.953	-8.0587
5.7834	5.6862	1.0175	4.9948	3.3672	7.4103	6.0769	8.0951	8.9675	1.9939	10.131	0.64643	6.3504	5.4677	4.0921	2.5911	6.9285	6.5754	4.8449	1.753	4.9735	5.2555	7.7289	3.5827	3.3312	4.6722	4.2849	2.5415	-0.11761	4.0087	5.4027	6.9806	4.5743	4.2889	3.0723	-0.6299	8.266	-0.73066	2.841	8.5203	6.0369	1.033	6.5722	5.7513	7.4341	7.9203	4.6167	7.9098	4.4832	4.4035
-13.558	-16.531	-11.742	-11.444	-18.094	-16.239	-10.136	-14.68	-13.722	-12.179	-13.987	-14.081	-14.222	-14.06	-11.452	-10.985	-13.707	-10.695	-13.929	-13.778	-11.592	-11.502	-9.4257	-13.18	-12.781	-9.5983	-14.621	-7.9582	-13.583	-11.625	-12.416	-13.515	-14.742	-13.287	-14.937	-13.894	-12.229	-12.899	-13.012	-12.612	-13.123	-12.808	-15.638	-13.471	-10.932	-10.681	-13.685	-10.996	-11.566	-15.158
-1.0972	-0.67357	3.8415	1.2385	-0.025442	4.1664	4.4076	-2.402	8.2584	-0.033635	-1.7232	1.9803	1.1914	-3.3812	-1.6355	5.4721	3.0452	3.5695	4.767	4.5999	-0.06728	0.1799	5.9417	-0.16413	0.68819	4.3712	-3.5666	2.1008	3.0776	3.9011	-0.98891	0.33584	5.1003	2.5007	-4.3552	5.4132	0.57738	2.1262	2.8631	-3.0541	-1.0341	1.6485	6.4561	1.0817	-1.7697	5.352	1.7892	3.6179	4.2851	5.2949
5.0801	8.1586	1.0256	1.3615	3.084	5.5583	-0.63025	3.3485	-2.771	7.3302	-1.3373	0.3865	-0.79445	0.21069	6.6333	4.6072	2.6414	1.244	-0.72658	3.4229	5.6295	-0.24328	1.5661	5.9225	0.89535	-0.8102	0.020025	2.8243	-0.72459	0.082982	3.2769	1.0207	3.2762	1.9221	0.37357	2.2361	1.8144	1.9098	2.3122	5.8332	-0.49993	-1.2771	1.3403	-1.8603	-3.0626	-1.4589	2.5948	3.7324	2.4172	1.0807
3.0378	-1.2887	0.048786	-4.0296	-7.5606	-1.2754	-8.9779	-0.13519	-2.8965	-4.9169	-3.7525	-4.8376	-3.1671	-7.2788	-1.1652	-9.1905	-7.0805	-8.0858	-1.7128	-7.4203	-4.9456	-4.9922	-2.4711	-6.7884	-6.2992	-7.0764	-4.0946	-6.5445	-7.4079	-7.1098	-2.1423	-6.6938	-1.5278	-4.6107	-3.263	-5.8542	-1.1074	-2.9833	-4.5857	1.1402	-7.266	-1.4053	-7.7131	1.5083	-3.2279	-2.5409	-7.224	-8.9727	-6.3258	-3.5474
-0.65785	-0.36332	-2.1985	-5.7125	0.3188	2.4302	1.0479	-5.1509	-4.307	2.3871	-4.0094	-1.2728	-2.7211	0.2946	2.9643	-1.2246	0.2087	1.119	-5.6897	-3.3779	-5.2926	-5.0082	-1.4229	-5.9293	4.2977	0.21133	-2.2368	3.9478	-1.3627	-2.2745	2.6442	-3.3413	-0.35689	-2.2212	-1.3189	-2.9613	-6.6734	-1.5592	-4.6066	-2.4472	-1.1956	7.0914	2.5624	-4.1238	-5.2483	-4.1837	-3.5653	-4.3314	-4.1961	1.0396
-9.2264	-6.2833	-12.016	-10.331	-8.0425	-7.9522	-8.0984	-6.8897	-9.8285	-4.2556	-11.714	-4.6737	-9.812	-11.958	-4.356	-6.8984	-7.7885	-10.89	-6.3327	-10.321	-7.9382	-10.489	-9.4319	-4.5425	-8.9192	-3.1793	-12.759	-7.7448	-5.769	-11.989	-8.3755	-8.0069	-10.228	-4.7127	-7.1229	-8.7146	-6.3014	-11.315	-9.4644	-8.1363	-12.496	-5.4619	-11.817	-4.2464	-8.94	-9.4249	-12.654	-9.7106	-9.1847	-8.4407
6.6694	0.87388	4.2686	4.3456	4.871	6.4446	8.4865	4.1657	1.5067	7.575	4.6167	6.609	1.7227	6.8658	7.7264	8.0392	7.0405	4.9304	5.8891	5.4849	6.1079	7.7018	4.811	7.0003	8.2738	3.5293	3.23	7.4732	2.6249	4.0189	8.3415	6.2849	7.6384	3.71	4.8699	4.4268	6.7737	8.0179	4.8982	3.9988	3.7776	8.1815	3.4428	6.3455	3.269	0.45896	5.6237	8.1925	9.3727	2.7472
-0.88462	-1.0077	-0.45295	-7.5171	-2.7877	1.514	3.6895	-5.8985	-4.1066	-2.617	-1.6413	-4.4402	-1.0669	-0.68232	0.27448	2.5734	-3.7639	-3.0816	-5.4742	-3.0891	-2.5748	-6.3025	-2.9926	1.5641	-3.1268	-3.3246	5.2651	-3.0667	-4.1804	-1.8662	4.3904	-1.4197	-1.5245	-0.849	-0.83215	-4.6203	-2.1003	0.75611	-1.9901	-4.2041	-7.3266	1.2855	-7.188	-1.5439	-0.79884	-6.494	-2.6326	-4.7006	-6.8852	-0.66488
-5.4439	-2.127	-5.6657	-4.19	-8.0058	-2.7904	-1.6973	-1.1484	-1.4346	-3.6914	-1.9498	-6.1249	-6.5964	-5.4015	-2.9111	-3.3685	0.56748	-1.572	-2.4872	0.041176	-1.6989	1.218	-0.60856	-1.6464	0.95992	-4.7037	-4.9982	1.7458	0.55095	-2.8165	-4.1701	-4.6715	0.21668	0.91715	-0.20395	-7.3187	-1.4205	1.7353	-0.43926	-2.7182	1.0628	0.23452	-0.50166	-4.3736	-2.7793	-4.998	-1.4509	-0.56761	-3.7483	2.8979
-2.7583	-2.1957	-0.36716	-0.61784	3.1176	0.18558	-2.2161	-1.4473	-1.2251	-3.4011	-1.8445	-1.1239	-1.9709	-3.0005	-5.4678	-1.0968	-1.9172	-1.4501	-2.5342	-0.48528	0.86207	0.77162	-1.1569	4.2203	-1.8772	-2.0099	-2.0878	1.0925	1.2188	-1.5829	-0.91154	1.1265	0.17399	-2.0099	-2.6744	1.5838	-0.86335	-3.8498	-1.9909	-1.7459	-2.9186	2.6686	-3.426	4.7774	-0.53346	-2.506	-1.1262	0.74616	2.8405	-4.9529
6.1345	8.5692	9.0018	4.7165	3.0655	5.4946	3.413	11.656	7.9502	8.5582	8.6867	7.727	5.0426	12.924	7.4237	4.9488	8.4474	6.1179	10.1	8.5045	5.7998	7.2531	8.7674	10.655	6.539	7.278	10.34	10.521	4.0327	7.999	10.73	10.405	8.5487	13.923	8.0405	10.5	6.4518	8.5056	7.4887	8.5096	5.5915	9.912	10.29	6.6667	0.28187	6.8031	9.2062	12.385	4.7003	8.1337
-1.1494	-3.2	-3.415	-0.78093	-6.2936	-5.8238	-9.7463	-3.4925	-6.6887	-4.4586	-2.7645	-2.1553	0.24876	-1.8651	-4.9482	0.51989	-6.3088	-7.1812	1.9809	1.6257	-4.0232	-4.474	-3.5177	-3.0684	-7.8936	0.33482	-4.3333	-0.71114	-5.5777	-4.5702	1.0865	4.3963	-3.2878	0.99766	-3.1901	-1.7419	-4.9397	-3.1719	-3.283	-3.5526	0.36418	0.83809	-5.4648	-2.978	-2.681	-5.4475	-1.8461	-4.0816	2.5989	-1.5939
-26.191	-24.326	-21.071	-24.811	-25.101	-20.708	-20.821	-19.928	-24.74	-20.214	-22.291	-21.99	-21.909	-19.91	-23.623	-21.566	-24.751	-19.16	-23.337	-19.109	-22.895	-27.104	-21.255	-22.13	-24.715	-21.922	-22.316	-24.884	-21.495	-24.056	-23.895	-22.927	-19.448	-25.955	-23.074	-18.141	-21.91	-23.616	-23.92	-18.888	-22.467	-26.727	-20.954	-20.42	-26.101	-22.064	-21.621	-23.362	-24.582	-25.982
-5.3264	2.2923	-3.7504	-4.0751	-5.1405	-1.1455	2.0462	-0.79494	-0.10413	-3.8873	-1.1551	1.0922	-2.4927	-2.2569	-3.0827	-2.8007	-0.95888	-1.689	2.3751	-6.1067	-0.98363	-4.2861	-0.34665	1.9844	2.5184	-6.4292	0.71047	1.9363	2.4479	-0.69579	-5.5563	-6.9371	-0.97208	-2.0112	0.50259	-3.6223	-4.8637	-6.9522	0.11929	-1.8643	-2.0854	-1.945	1.3089	-1.6278	0.25043	-1.3932	-2.0479	-0.10941	-2.2858	-4.025
1.2795	-0.072271	2.913	1.7996	0.83722	1.5423	1.3987	-0.87681	3.4681	2.3528	-1.3869	-0.71925	-1.4891	-3.8054	3.4083	-5.222	2.6955	2.1632	3.2219	0.18308	3.6381	3.0065	-0.44744	-0.073343	0.2004	-0.17757	-1.9136	2.792	0.74219	4.1405	2.7701	-1.4816	0.60351	3.6362	2.5274	2.1633	6.3733	4.0961	3.4704	-1.1094	2.6767	1.0534	-0.22088	3.0096	0.35766	4.1612	0.21479	-3.2061	2.9421	2.8909
-5.5735	-9.0235	-5.3726	-1.7434	-7.3	-8.4479	-3.4066	-4.4576	-7.8802	-5.8576	-1.5639	-8.2048	-5.8923	-6.0462	-3.7176	-9.4722	-6.5967	-6.2724	-7.0016	-6.7514	-4.6688	-7.0257	-4.2522	-6.0719	-1.531	-4.654	-1.6265	-3.3499	-10.616	-2.4011	-6.079	-7.9908	-8.8911	-3.5892	-8.3775	-0.59126	-6.2629	-6.7601	-12.575	-4.1411	-3.4751	-1.3892	-6.0656	-6.3883	0.947	-4.7104	-7.7559	-6.9833	-9.0563	-6.9063
-9.5106	-1.203	-9.1699	-16.545	-8.3808	-8.3168	-6.9887	-11.504	-8.8331	-3.3033	-10.368	-9.5577	-12.763	-7.4449	-8.1729	-6.9095	-10.674	-11.296	-10.346	-10.382	-6.5547	-5.4247	-8.536	-9.1694	-10.122	-8.4835	-9.5141	-12.109	-11.65	-10.581	-8.5684	-8.9636	-7.2132	-9.0689	-13.33	-7.3075	-7.9425	-8.8701	-8.1605	-8.0592	-9.9245	-8.4877	-8.4696	-9.2718	-11.55	-10.638	-11.058	-7.6974	-9.4308	-10.392
9.4716	7.7585	11.096	7.1392	8.5143	8.2178	12.59	13.704	11.472	9.5132	13.862	5.2761	11.635	10.268	13.291	10.697	6.8202	12.64	7.168	7.7442	9.1892	10.397	12.481	10.4	16.664	8.825	10.871	12.146	6.9815	15.026	8.276	10.349	8.3436	10.571	8.5637	9.9345	12.299	9.5694	6.525	12.921	9.1238	6.6897	12.663	8.9926	3.1168	11.394	9.1313	8.4711	10.721	10.118
-20.659	-19.118	-19.946	-27.565	-27.503	-22.068	-21.444	-23.322	-24.83	-21.143	-22.604	-22.206	-20.033	-26.45	-23.365	-20.473	-22.621	-24.005	-24.787	-19.268	-27.395	-21.874	-23.537	-22.207	-21.952	-21.849	-25.616	-20.834	-23.283	-17.094	-21.145	-22.924	-17.337	-26.592	-17.161	-20.62	-19.602	-21.251	-22.475	-18.826	-22.971	-23.633	-26.414	-23.18	-26.34	-17.9	-26.324	-23.427	-21.862	-20.506
-10.856	-9.1048	-6.7308	-6.7167	-6.5697	-7.7152	-10.618	-8.2635	-9.9365	-9.3031	-9.9528	-13.252	-4.868	-8.6957	-3.3714	-5.0843	-8.2913	-10.507	-7.3142	-7.0869	-7.7104	-10.526	-7.5275	-13.597	-9.5076	-9.1668	-10.134	-10.497	-10.946	-10.163	-9.3681	-9.633	-6.8471	-6.0619	-10.872	-11.529	-9.4535	-9.3495	-8.4412	-7.8315	-12.754	-7.5482	-11.946	-7.9327	-9.3347	-11.216	-6.4878	-10.515	-13.544	-10.175
-5.2861	-4.0446	-2.3944	-1.3563	-6.0366	-7.0315	-4.4919	-4.5896	-3.4951	-2.2937	-8.55	-5.773	-5.4275	-3.3391	-4.9516	-1.9841	-6.2329	-5.8229	-8.0777	-3.8589	-0.38262	-3.5522	-3.5202	-0.38994	-6.8495	-4.5967	-5.1017	-5.2597	-5.948	-5.3147	-7.373	-3.7285	-7.6025	2.5112	-4.9374	-2.8219	-7.8739	-4.6233	-3.0047	-3.296	-5.1474	-1.5084	-6.7652	-4.2018	-6.1011	-2.7744	-7.6736	-4.3508	-4.6415	-2.7236
2.2713	3.8232	2.6024	2.6593	0.28998	4.0114	-2.3884	2.3787	1.7208	-0.99589	5.2519	0.95125	-4.12	1.5358	5.4815	0.87626	1.2455	1.8429	0.57191	2.1018	4.125	0.79746	1.6533	0.2049	0.33048	0.36501	3.9387	-3.6435	-1.6903	3.3011	2.5237	0.58867	3.4944	3.7748	-0.43356	-0.12249	12.647	2.1964	2.9418	5.6337	-0.70601	0.78565	3.2872	2.1355	1.4333	-0.59987	-0.36931	3.2158	1.8437	0.62546
4.2569	1.2346	8.821	6.359	8.4887	3.2043	9.7395	11.479	10.125	10.335	8.874	5.8975	6.2906	7.407	10.902	9.41	7.1904	5.4353	6.5987	9.7251	8.0133	2.3722	6.3523	5.8975	10.598	2.752	4.3608	7.3531	2.8272	3.6328	5.231	11.247	1.2114	4.2213	3.2405	7.3707	6.7855	6.4333	6.0478	6.258	5.8525	4.1999	8.7213	7.7151	-0.87201	5.7141	4.8024	7.221	7.1762	1.6113
-14.472	-11.889	-9.8865	-12.883	-9.3679	-14.332	-11.356	-14.037	-9.5306	-17.257	-16.206	-8.9201	-17.268	-11.715	-12.576	-9.4401	-11.652	-13.362	-12.217	-15.859	-15.19	-18.804	-13.969	-11.232	-19.057	-12.746	-15.232	-13.809	-13.749	-14.284	-13.285	-8.6498	-17.058	-15.155	-6.2965	-18.879	-11.043	-14.362	-8.4429	-12.182	-16.244	-10.417	-14.929	-15.828	-17.265	-10.526	-6.616	-8.573	-15.569	-19.017
-10.28	-9.1757	-12.249	-7.7322	-9.3304	-12.572	-7.3595	-6.5006	-8.9835	-5.1451	-6.6712	-1.9955	-4.6143	-7.8785	-7.2097	-9.7917	-6.6032	-6.848	-6.2001	-6.8395	-2.8646	-7.4484	-8.5416	-3.7159	-6.2652	-6.8895	-6.7718	-6.638	-3.0326	-11.224	-5.888	-6.01	-9.3712	-5.6058	-6.8672	-2.0803	-9.7683	-10.805	-8.3276	-3.4052	-10.259	-6.674	-7.8445	-8.1925	-7.3435	-6.6529	-8.3838	-6.4929	-8.6106	-10.264
0.61168	-1.7879	1.1274	-1.2588	-4.1235	-0.59769	1.1317	2.1499	-3.7843	0.1925	-1.8757	-6.5784	-0.92416	-0.20755	-3.04	-3.5118	-2.4565	-1.9244	-2.3831	-1.0313	-0.09782	-5.9597	-0.6631	-0.34861	-2.0756	-3.431	1.1332	-0.87537	-1.2445	-0.85483	-1.5632	-1.0694	0.27714	-7.6398	-3.2944	-4.3726	-1.5623	-0.74062	-0.70511	2.6224	-4.7712	-3.2896	-5.762	-1.9829	-4.8551	-0.85717	-5.52	-3.7539	1.21	0.16395
-8.207	-4.7506	-5.9549	-3.5488	-4.1577	-3.561	-6.7618	-3.596	-5.755	-3.7609	-3.6431	2.5922	-6.8342	0.30796	-6.2277	-2.1224	-1.0096	-6.6586	1.4265	-6.5398	-3.7912	-1.2549	-0.61992	-4.2008	-5.1546	-4.4374	-2.3077	0.88123	-4.5033	-1.8954	-2.4723	-5.1769	-0.72849	0.86565	1.3554	-7.6391	-4.6563	-0.65894	-3.1165	-1.8534	-8.9045	-3.6411	-4.7271	-4.0915	-6.2897	0.020525	-2.5834	-4.4241	0.70555	-6.3174
-8.6282	-12.229	-16.779	-12.846	-14.616	-12.228	-13.594	-14.79	-10.055	-11.787	-19.144	-10.887	-12.483	-14.891	-14.42	-15.236	-11.295	-15.31	-15.987	-17.845	-12.992	-14.718	-13.367	-14.114	-12.862	-17.121	-15.441	-16.171	-11.364	-16.13	-11.816	-12.636	-14.497	-16.923	-14.887	-14.204	-14.469	-13.555	-13.751	-16.735	-16.758	-13.518	-17.724	-18.971	-16.773	-18.492	-16.768	-16.39	-16.038	-17.079
-8.2992	-8.2639	-9.8457	-15.131	-15.851	-11.015	-15.801	-16.036	-13.971	-17.953	-17.428	-9.0857	-9.9909	-10.875	-18.386	-15.734	-15.187	-15.935	-14.645	-15.869	-15.578	-19.048	-15.792	-8.9238	-18.667	-14.805	-13.907	-11.605	-18.116	-15.502	-8.4509	-15.502	-13.648	-10.462	-12.184	-13.179	-12.614	-11.638	-18.626	-15.634	-12.677	-12.937	-15.074	-19.099	-13.518	-15.378	-15.517	-10.609	-11.528	-10.241
-4.6095	-2.5355	1.2542	-2.09	0.41448	-6.1721	1.288	-1.832	-3.4416	-4.0073	-2.9565	-1.4788	-4.2728	-1.8308	-1.9311	0.61933	-5.1231	-0.37159	-2.1024	1.7823	-4.173	-3.8135	-1.8265	3.3381	-1.703	-0.40063	-6.0773	-0.74706	-4.5426	0.64468	-2.8698	-0.66449	-0.65858	-3.8458	-1.9233	-0.91548	-1.5398	-0.10131	-0.49379	0.48312	-3.7999	-2.1784	-5.4953	-1.223	-4.5976	-4.077	-8.5626	-3.2902	-4.8246	1.4754
-3.3078	-6.6552	-1.4019	1.2393	-2.4124	-2.4102	-0.96008	-1.0067	-0.89438	-5.2876	-1.412	-2.5572	-2.1157	-5.801	1.0003	-1.6265	-0.44875	-1.3447	0.80376	-2.7458	-0.50668	-4.3533	-1.4998	-3.4055	-0.92144	0.86379	-5.0325	1.9365	-5.1761	-6.3364	-3.325	-0.89779	0.30381	2.0949	0.38691	2.482	-4.3943	1.7124	0.1866	1.3193	-0.037576	-5.8133	-1.7807	-4.8545	-0.5601	2.8719	2.4171	-5.5409	-0.10696	-0.44276
1.7922	-2.0025	2.9288	3.8082	0.7618	-1.9608	1.0809	1.6161	-0.87011	-1.2658	1.0261	4.7235	2.8885	-3.603	0.07215	0.50934	0.0086564	-0.4573	1.5533	1.0389	-0.9819	-3.4097	1.0231	-0.37331	-1.6025	-2.3568	0.55596	1.0706	1.0029	2.5465	1.5535	-1.0256	0.28534	2.1784	4.1096	-1.6345	2.336	-3.2502	-1.5592	1.614	5.4807	-2.9924	0.47693	2.8803	-1.2705	-3.3051	0.034924	-1.3059	-4.9344	-0.0099695
-8.0561	-10.15	-8.1732	-9.2219	-2.0503	-12.863	-10.452	-9.4578	-9.9946	-7.2853	-10.615	-7.0097	-9.8632	-7.3108	-8.5423	-9.5237	-11.862	-11.015	-8.1089	-6.2222	-14.455	-10.958	-7.6701	-11.662	-9.1523	-11.478	-14.374	-13.931	-13.588	-8.6127	-8.8428	-8.2687	-12.865	-13.906	-12.259	-15.438	-9.9002	-11.654	-6.1963	-8.5748	-6.8767	-12.921	-11.054	-11.277	-12.835	-9.6202	-6.847	-10.417	-11.339	-8.0794
-1.061	3.5096	-5.5791	-8.5146	-4.8146	-0.17147	-4.1439	-0.27601	-3.1129	-3.6994	-0.95361	-3.774	-6.6899	-3.8876	-2.3315	-0.77899	-10.676	1.1397	-3.4466	-1.6874	-6.0639	-3.9653	-3.2336	-1.1803	0.46622	-3.0169	-5.5835	-5.6465	-1.665	-3.3918	-0.37374	-7.3134	-3.9884	-8.6347	-3.9811	-2.96	-2.0992	-0.72795	-2.0971	-6.6535	-1.6803	-6.9114	-1.911	-5.8112	-6.7133	-7.1453	-3.7205	-2.9956	-8.0841	-3.6174
-12.842	-15.303	-8.6314	-10.38	-8.9756	-11.26	-9.1431	-9.5335	-15.671	-11.755	-14.225	-6.2248	-11.072	-10.834	-12.741	-7.8671	-14.103	-10.598	-14.022	-10.786	-13.006	-10.342	-12.503	-13.298	-10.111	-12.858	-13.321	-5.7882	-14.26	-9.1219	-15.406	-7.3391	-11.593	-13.519	-10.769	-11.838	-9.9026	-12.921	-14.744	-10.9	-16.698	-15.465	-10.522	-8.4261	-11.813	-8.7508	-8.2013	-5.548	-11.303	-14.094
-18.937	-12.836	-16.794	-17.112	-13.067	-11.676	-11.459	-13.328	-15.833	-17.443	-15.23	-10.038	-13.808	-20.297	-19.335	-22.049	-12.864	-13.375	-13.27	-17.598	-14.043	-7.5701	-15.359	-17.332	-13.705	-10.679	-13.558	-12.942	-14.441	-18.577	-14.819	-17.676	-16.092	-13.403	-10.305	-13.24	-14.03	-20.331	-12.597	-9.7841	-9.5265	-17.068	-10.137	-14.229	-20.219	-17.393	-12.391	-10.647	-13.864	-11.91
-6.0314	-8.9812	-2.6277	-10.635	-7.6997	-6.1234	-12.544	-8.1441	-2.7893	-6.7278	-5.679	-3.7947	-5.7522	-5.7969	-7.6246	-1.7984	-6.5539	-5.708	-7.3314	-7.4154	-5.0005	-7.5072	-0.58779	-6.6311	-3.3881	-2.2379	-4.3321	-6.1705	-1.3129	-1.1348	-4.3808	-8.1776	-8.1621	-3.2909	-4.3479	-4.9019	-9.0592	-4.8151	-7.0279	-7.8666	-8.7748	-7.1722	-7.1427	-3.5218	-12.741	-5.7692	-5.1395	-6.7276	-8.6664	-3.1563
-2.8916	-0.34434	-3.0583	-1.3816	-4.0361	3.6875	-0.2829	-3.3497	0.99117	-5.2963	2.6231	3.0683	-0.023339	-0.69508	3.476	2.079	-2.4501	-2.7041	-2.5482	-1.7109	-2.0539	-1.5205	-2.3443	-2.3621	-1.5705	-3.8398	0.33775	-1.9829	-2.5625	2.1011	-0.60555	-4.1961	-8.1109	-0.065279	-1.4101	-3.2899	-4.8159	0.79448	-0.75664	-1.092	-6.8054	-3.2617	-3.464	-0.83004	5.6346	-3.819	-2.3029	-6.1521	-1.4697	-1.5866
-15.443	-14.733	-16.937	-10.925	-15.085	-15.429	-17.041	-15.696	-13.683	-14.373	-14.495	-13.38	-17.043	-16.146	-12.515	-12.795	-15.291	-12.576	-15.655	-17.279	-12.09	-14.941	-14.226	-19.374	-13.445	-16.933	-11.077	-15.615	-16.563	-18.552	-16.533	-6.6889	-14.834	-12.645	-17.965	-17.3	-19.345	-11.713	-14.924	-15.663	-12.936	-18.521	-12.127	-16.397	-12.712	-10.934	-19.53	-13.411	-19.105	-8.3216
-11.125	-13.507	-9.1147	-14.239	-13.213	-13.611	-13.56	-17.756	-11.23	-13.483	-11.985	-19.067	-10.518	-16.24	-13.939	-13.514	-9.2245	-9.8256	-11.932	-12.911	-12.719	-13.821	-8.3572	-14.981	-13.414	-12.369	-15.118	-16.103	-12.748	-10.414	-11.292	-10.592	-10.126	-14.633	-14.527	-14.329	-11.593	-12.848	-13.201	-13.302	-12.517	-7.6623	-13.829	-16.607	-11.227	-13.911	-13.463	-15.346	-13.548	-9.6189
5.6424	5.2445	6.9086	5.6053	5.1312	1.0125	7.1738	9.7934	3.5269	3.9903	8.275	7.5565	12.683	8.6511	7.5593	3.3632	10.35	8.4189	8.4625	4.7446	6.3948	3.1931	6.9818	5.4114	5.8817	6.2011	6.5731	2.4368	6.7555	4.1478	7.8884	5.7483	8.3397	6.9695	7.4638	6.898	7.289	6.6189	7.9885	9.5653	5.6233	5.357	8.6893	6.7476	5.6199	4.0577	10.136	6.6931	5.2705	6.1986
-12.791	-13.597	-7.3809	-8.5623	-10.464	-6.3055	-13.466	-14.414	-12.529	-8.1775	-14.907	-10.159	-10.776	-13.267	-14.242	-8.5489	-15.744	-9.6009	-16.585	-9.5801	-12.846	-11.223	-13.833	-11.402	-8.9403	-10.524	-15.444	-12.618	-17.27	-9.2932	-9.0257	-11.706	-12.186	-6.7093	-16.548	-6.5703	-17.034	-15.956	-11.608	-12.718	-10.68	-12.237	-8.4177	-10.805	-8.7641	-8.8187	-13.19	-9.283	-14.679	-10.809
1.6223	-0.48195	-5.6595	-1.2775	-2.0852	1.353	2.638	2.4317	-0.072908	-0.7545	0.56032	-0.73213	0.15297	2.5195	-1.7387	0.068244	2.1419	-3.1623	-2.4585	-0.061678	-0.4733	0.89774	1.1195	-0.44695	-0.77666	-5.8103	-1.2773	0.41251	-4.6768	-1.2354	0.11172	1.6788	-1.2105	0.48871	-1.7647	-3.5511	1.5334	0.80664	1.4588	2.4406	0.8849	0.34474	-0.26064	-1.7685	-0.49968	5.1376	0.80823	-3.4486	-1.9679	-2.9798
-14.74	-12.398	-17.924	-10.422	-15.571	-16.488	-11.041	-12.868	-16.387	-15.629	-12.067	-13.749	-11.751	-13.223	-13.56	-14.316	-9.7464	-12.56	-14.031	-10.027	-10.808	-15.201	-13.158	-13.614	-11.488	-13.651	-10.673	-10.802	-13.499	-10.307	-11.783	-12.283	-10.93	-19.618	-14.951	-15.82	-13.333	-10.18	-12.492	-14.32	-7.7305	-14.552	-13.802	-18.159	-13.505	-11.906	-13.585	-16.964	-13.642	-13.268
0.21315	-0.14059	4.0283	2.6744	5.9372	-2.4547	1.9639	1.3255	-0.3052	4.9024	3.5893	3.6434	2.2568	-0.85833	3.3178	2.0128	1.6968	3.2134	2.2098	-0.84542	2.1209	1.3419	-2.5016	0.38426	6.9976	3.3481	-3.4789	0.16412	0.59083	-0.37162	1.6267	-3.2168	1.5038	0.51345	0.7222	1.6873	-1.4409	-0.67947	1.1333	-4.1041	3.7833	5.5193	1.2779	-2.1143	-0.454	-2.7413	2.9109	1.7241	3.67	1.0858
4.1252	6.7375	2.2448	3.4316	10.288	2.3993	8.6414	2.5127	-1.1062	5.3547	4.6368	3.9454	4.9705	5.1375	2.0703	-0.70502	6.1127	0.59576	6.222	9.0721	6.9256	1.9758	5.4087	4.7802	6.1952	4.5814	1.9039	4.8243	4.5153	4.7693	3.6714	4.4672	2.3847	4.6734	4.0388	5.2301	4.6515	4.6331	4.0173	7.2558	5.0498	2.3741	3.6245	0.90233	7.7791	6.0156	5.9505	5.296	8.1978	4.7301
-10.37	-12.776	-13.74	-9.3241	-10.751	-13.29	-11.902	-12.841	-13.242	-15.027	-14.794	-14.764	-12.937	-10.114	-10.836	-14.383	-13.236	-14.166	-17.152	-13.344	-14.01	-16.888	-8.9423	-16.093	-15.083	-10.679	-10.559	-12.425	-17.093	-11.765	-7.273	-13.573	-17.486	-19.46	-11.547	-12.594	-15.69	-10.853	-14.879	-12.208	-13.957	-17.358	-9.0361	-15.426	-9.6002	-15.704	-13.397	-11.492	-12.673	-10.942
-6.8089	-8.133	-6.1419	-9.4607	-6.3468	-6.819	-6.712	-5.7081	-4.8462	-6.1396	-4.5441	-7.3861	-10.431	-10.284	-6.8861	-7.2235	-4.1885	-5.2309	-4.8787	-7.1053	-5.298	-7.3674	-6.2831	-3.5295	-6.1063	-10.007	-7.1267	-11.903	-7.2268	-5.0884	-9.857	-8.0054	-8.0582	-9.5275	-4.1643	-6.8158	-6.1573	-2.2183	-4.5358	-5.1515	-8.1119	-5.592	-4.8171	-5.8185	-5.2247	-1.996	-2.794	-1.4992	-8.8804	-3.0546
0.21592	-0.9354	-2.1348	-0.36701	-3.823	-0.21785	-1.0866	-2.4288	2.1153	-0.52463	3.0178	-2.2589	0.31521	-3.9181	0.48643	-2.6745	-2.3546	4.205	0.35211	-4.0092	-0.053126	2.3607	-3.9622	-4.4537	-0.49778	0.21662	-3.4116	-2.1836	-5.1345	1.3487	-1.0486	-1.4107	1.8884	1.9424	-1.1043	-7.7101	3.6899	-4.4197	-1.4456	-4.0519	-3.8901	-2.9776	-3.8809	-0.43282	-0.82878	-0.92869	0.41959	-0.22874	-2.0301	-2.0392
2.8711	-3.3849	-6.9278	-3.6285	-3.0137	-4.9144	-2.6435	-4.4456	-2.1458	-3.428	-4.6292	-2.2978	1.4528	0.65419	-0.58976	0.86728	0.13349	0.46804	-2.754	-3.5851	-5.0974	-1.9445	2.5952	-2.2252	-5.4991	2.3204	-0.6335	-6.2123	1.5203	0.99249	-0.3424	0.61044	0.28768	2.8207	-1.5241	-1.2934	-2.8819	-2.597	1.6161	1.9138	-4.5878	1.4018	-2.2112	-3.0685	-0.98601	1.7516	-1.3146	-0.78868	-4.688	2.0235
6.3275	9.4413	0.76594	9.9435	8.4955	8.3876	8.3218	6.6404	6.2087	7.5463	6.4024	1.6843	6.5517	4.6812	7.5292	8.5097	8.0052	10.082	1.7702	7.9991	9.7515	6.2207	3.104	8.9283	6.0729	10.468	6.828	9.4185	6.5225	10.202	8.5651	9.3018	6.1679	8.7159	7.9976	11.461	10.191	5.08	8.1377	3.7085	6.4396	8.7382	4.148	7.1904	6.5583	8.4896	2.1985	9.2695	10.929	5.8335
-2.1143	-7.3323	-2.9061	0.57315	-2.5436	-0.020177	-7.6972	-8.3461	-2.3287	-1.7014	-1.9671	-9.6365	0.17887	-5.5202	-2.7399	-3.0992	-3.9502	-2.0507	-3.2668	-1.1637	-6.2647	-4.7818	-2.3592	-0.80522	-5.2353	-6.3243	-4.3748	-5.4224	0.53556	-2.4521	-3.2856	-9.3273	-8.4487	-4.9624	0.32261	-1.589	-8.8449	-7.6201	2.3598	-1.3996	-3.4181	-2.5365	-3.882	-3.4605	-4.0417	-2.5604	-3.6441	-6.1656	-7.747	-2.3996
-2.8889	-5.4988	-4.9475	-1.989	-4.6759	-5.7777	-3.7152	-1.6375	-1.3831	-6.2635	-4.7988	-2.2077	-2.2183	4.2509	-5.6004	-4.0963	-4.0581	0.12286	-2.7763	-2.1617	0.20062	-1.1917	1.6656	-1.2381	-5.5783	-0.45192	-1.2778	-2.4792	-2.9204	-2.1697	-4.0878	2.2787	-0.65881	-2.4825	-1.5137	-4.5251	-2.8983	-0.85657	-0.79606	1.5053	-6.6834	-3.1318	-0.81508	-5.9803	-5.1591	-3.8138	-4.1967	-7.5072	-2.8357	-3.0446
-1.9391	-1.2407	-0.59486	0.41998	-4.0166	-2.6324	3.2579	1.9739	-0.20033	1.1732	5.0611	-3.5978	-2.3657	-5.7261	-2.4301	-0.97573	0.90293	1.8156	-1.7187	-0.052124	2.2522	-0.28254	-0.46032	2.8476	3.5392	-3.7465	-1.8309	0.8356	-3.3463	-2.9231	0.62281	4.1047	0.23831	-0.82503	2.8831	-0.0043732	-3.9924	-0.18327	-3.5053	-3.0372	-0.71878	4.619	0.34063	-0.16289	-1.9506	-1.2795	-2.2583	-0.42647	-2.2663	-3.0551
-4.336	-2.9493	-1.2965	1.4874	2.1801	1.1845	3.8412	-1.4969	2.9785	3.704	6.4188	1.27	-1.2092	2.9261	-3.2554	-5.1252	2.7103	2.3592	-3.3916	-1.6625	0.33638	1.1844	2.1963	-1.5718	2.6	1.032	-1.215	-4.1067	-0.098148	1.6719	-1.1881	1.7329	-2.9257	-5.546	-1.9606	-1.7578	1.868	0.14375	3.3281	0.096649	-1.6482	1.1831	-2.0045	3.9451	3.0922	0.62962	1.8364	-1.6269	5.8514	0.13288
-10.435	-9.8054	-12.581	-17.759	-13.351	-12.945	-12.562	-15.1	-14.185	-14.304	-13.189	-12.995	-16.813	-12.727	-14.096	-12.087	-9.9586	-12.45	-14.2	-11.41	-14.389	-12.316	-11.95	-11.489	-20.14	-11.036	-17.179	-13.991	-16.27	-9.2778	-14.033	-13.021	-16.353	-13.214	-14.533	-14.76	-13.705	-16.132	-9.571	-8.4518	-16.474	-14.078	-12.454	-12.729	-12.755	-13.908	-11.25	-15.205	-15.524	-12.484
-1.7813	-2.6605	-0.15583	0.41927	-3.6246	0.10617	-1.3526	-3.6851	1.2543	0.38282	-0.63041	-0.27639	2.6338	1.0493	1.2095	-1.0458	-4.5504	-2.4792	-1.6864	0.42165	1.389	-5.3503	0.65799	0.82191	0.96765	0.35307	-1.7658	2.6202	-3.5902	1.0476	-3.3087	2.0534	1.6236	0.87849	-0.34622	-1.0425	-7.4389	-0.041691	1.4355	3.4642	0.76871	2.8724	-1.5697	-2.7798	-1.7921	-3.1572	3.4497	5.1788	0.35968	0.59936
-9.8857	-10.815	-11.455	-12.98	-13.964	-9.2866	-10.863	-10.935	-9.2754	-10.994	-13.362	-12.543	-8.6881	-9.1886	-6.2748	-6.4616	-8.1768	-16.681	-6.6665	-14.348	-13.915	-9.5406	-14.426	-7.5606	-11.917	-10.582	-18.776	-9.6488	-11.206	-11.532	-9.8857	-7.0392	-12.955	-9.9132	-14.046	-10.253	-17.215	-14.976	-10.714	-13.857	-10.459	-8.2436	-13.754	-15.899	-16.975	-9.4951	-8.7081	-12	-10.265	-9.7014
-8.286	-2.0056	-7.0609	-5.4607	-4.0688	-0.58918	-6.819	-4.7069	-4.7608	-3.4153	-9.8161	-8.4508	-9.7032	-3.3831	-3.6967	-7.4527	-4.6161	-5.2899	-6.4081	-1.8392	-9.8876	-8.9016	-12.572	-3.3127	-1.9018	-7.6843	-5.1003	-7.2899	-7.4414	-6.278	-8.3706	-3.7481	-6.842	-6.6301	-3.6856	-3.66	-6.2537	-6.5492	-3.1986	-6.6942	-9.7345	-8.4969	-6.366	-7.8611	-4.3506	-3.9666	-3.8241	-7.5725	-8.2656	-7.3693
1.8741	-5.1083	-0.40265	-2.2562	3.8468	-0.16442	3.206	-0.24919	-2.7648	-2.1987	-0.80134	0.34393	3.3075	-2.0389	-2.2178	1.5384	3.8116	-2.8621	-4.2514	4.3817	-4.7489	4.0654	-0.10482	2.8725	0.79347	-1.3089	-3.193	-0.77652	-3.604	-1.4454	2.1	-4.9116	-0.44887	1.5243	-3.2647	-1.0338	-0.72756	-4.0783	0.74656	-1.5814	-4.5483	3.5773	1.5141	-0.41384	2.6199	-2.6314	0.034509	-0.58121	0.0095706	1.3551
9.2068	10.661	6.3562	4.3389	6.882	3.3104	7.8879	6.3503	10.756	2.1832	10.523	9.7284	9.4054	4.0617	5.4162	5.7132	8.5973	6.7148	5.2217	8.2432	7.3279	5.2817	5.6332	9.0308	7.5339	10.155	5.4274	8.8284	11.668	5.57	8.941	3.9132	14.388	7.4647	6.8104	6.2852	9.8599	6.2177	7.8972	10.562	9.7039	2.6453	9.3362	8.669	12.323	8.1271	9.5142	11.448	7.4244	7.0336
-0.74489	-2.6588	-6.2417	-2.8527	-0.085209	1.8997	-1.6088	-1.707	-0.85843	-7.0744	-2.782	-5.3918	-3.1635	-8.9675	-3.4367	0.10909	-1.3317	0.38897	-3.7085	-2.5506	-5.9519	-3.3658	-6.5011	-2.184	-2.2295	-3.1016	-1.0963	-1.3913	-0.2344	-6.4332	-2.2159	-5.1784	-6.1063	-0.01164	-1.922	-2.4943	-3.0702	-3.9942	-4.2979	-1.5075	-2.2616	-4.6354	-3.7947	-3.634	-4.9244	-2.1215	-7.7467	0.97332	-4.5273	-12.219
-3.6075	4.1414	-1.604	-3.3335	-2.4456	0.45417	-4.8174	-2.0784	-3.1047	-3.0132	-0.16711	-2.0938	-7.216	-0.98471	-3.6349	0.63931	-0.17368	-3.974	-3.4759	-3.8853	-7.1506	-1.5684	-1.7335	-2.1837	-2.473	-5.3384	-3.309	2.254	-3.7767	-3.3107	-2.3345	-1.9892	-1.5562	-0.8088	-5.7166	0.41627	-5.9737	2.6305	-1.2947	-5.6623	-4.9314	-6.2369	-2.9366	2.0202	0.33321	-6.7045	-2.4581	-6.2354	-3.3323	-5.4377
-8.3283	-4.7502	-8.0032	-4.5488	-3.3105	-5.4953	-5.7152	-4.4272	-5.7151	-4.2592	-6.9434	-7.1277	-5.4605	-0.89033	-2.492	-5.9367	-5.6672	-3.3871	-6.3911	-6.1005	-2.7847	-2.5971	-6.7263	-2.7999	-7.054	-3.8306	-8.1647	-7.4074	-6.4627	-6.2036	-7.7943	-4.9191	-4.959	-8.192	-1.4942	-5.7785	-9.0279	-2.0121	-3.0947	0.67894	-2.1949	-4.7067	-2.1202	-7.5488	-7.1244	-3.5072	-3.2871	-7.9776	-4.5465	-0.062953
2.4214	3.9294	0.92175	5.8407	0.73942	6.0057	-0.41963	1.5103	-1.0062	-1.1246	2.4821	5.5411	-2.5824	0.16794	5.1643	-1.544	-0.78283	1.368	2.1242	1.5647	0.50908	-0.89055	2.3857	2.4039	1.6602	-0.64143	3.824	-1.4891	-3.6803	-2.2429	-1.3107	-0.40128	-1.4458	-3.6299	1.6298	1.4107	-0.9612	-2.5667	-0.92968	-1.0198	0.15147	-2.5333	-1.7525	-0.11548	3.4116	-1.4886	0.64316	-1.2082	0.10475	-3.424
3.2545	-0.51475	9.3355	7.3872	2.6702	1.3214	4.4042	7.9862	2.8574	1.6689	1.733	4.582	4.7135	3.9735	5.8826	1.9332	10.56	6.542	8.3404	3.1991	1.7489	5.091	5.137	4.2289	3.2955	9.6853	7.3351	6.0554	6.3977	4.2373	2.385	1.7205	4.2631	8.2239	3.1565	-0.93617	7.2041	3.4188	2.6238	8.0456	8.5016	6.8177	2.0576	7.2263	4.6833	1.6179	-0.85333	3.8011	0.37623	4.7291
-8.8008	-13.787	-12.681	-19.334	-9.3418	-13.902	-10.32	-10.029	-11.961	-15.177	-9.965	-13.06	-9.2709	-11.517	-12.761	-8.8204	-13.533	-12.757	-5.942	-7.8091	-11.677	-10.12	-12.826	-12.14	-7.5731	-14.401	-10.36	-8.9964	-11.204	-13.866	-15.688	-14.431	-12.348	-10.317	-16.475	-14.87	-9.2181	-10.852	-8.3109	-12.358	-11.865	-11.462	-9.9045	-14.17	-8.1256	-13.305	-10.347	-9.433	-16.518	-11.109
1.3674	-1.0765	-5.4368	0.73965	0.35455	0.28592	2.6376	1.0252	-6.6131	0.74182	-1.6261	-3.017	1.7003	2.4136	-5.3299	-1.5912	0.14427	-0.28681	-3.3416	-4.494	0.89423	0.53947	0.74728	3.1363	-2.5721	2.71	-3.7379	-3.2716	-0.58326	0.29861	0.0021819	-4.672	-0.037573	3.5299	-3.2891	-1.4594	-0.41935	-0.13826	-2.5202	-2.2566	-0.29974	-1.5624	-3.5342	2.113	-2.8405	0.63563	-1.21	0.22157	0.93834	-1.7237
-6.7723	-4.676	-2.9468	1.5915	0.55093	1.6179	-7.9517	1.9122	-1.7864	-1.2232	-3.4215	2.7136	0.66352	0.53239	1.8457	-4.0062	1.5715	-0.5726	-3.2297	-1.8141	-0.70004	0.95812	2.3676	-6.675	0.71976	-4.6434	0.97748	-5.0935	-3.5391	-2.3297	-0.51032	-2.7383	0.57605	0.1469	-0.14648	0.84174	-3.3078	-3.7932	-2.5481	-1.1179	-1.0583	-4.8138	1.5608	0.59871	1.2546	-0.17106	-3.4748	1.8067	-5.1549	-1.7583
-13.305	-15.349	-16.413	-13.446	-10.307	-14.342	-9.6963	-5.2516	-13.822	-11.818	-12.702	-13.163	-14.298	-9.9766	-9.1538	-9.8773	-11.453	-14.926	-5.9894	-7.2568	-8.7789	-13.162	-13.581	-13.409	-11.98	-12.193	-12.586	-13.824	-7.6594	-8.9777	-10.518	-12.888	-12.126	-8.1159	-13.037	-11.006	-9.1187	-13.492	-9.91	-14.084	-13.018	-7.6766	-11.104	-16.698	-15.657	-9.7167	-9.0858	-11.167	-13.544	-12.245
-18.088	-20.559	-23.939	-22.378	-19.389	-19.931	-13.004	-20.19	-23.656	-20.39	-19.504	-19.888	-25.798	-25.6	-17.87	-20.075	-16.969	-19.847	-22.732	-20.229	-18.977	-21.256	-17.1	-21.912	-19.908	-25.926	-21.832	-21.068	-21.648	-18.02	-19.959	-21.396	-16.066	-21.696	-15.233	-20.638	-25.048	-19.393	-21.375	-25.394	-21.648	-17.069	-17.169	-17.586	-18.25	-19.576	-23.869	-22.87	-17.763	-19.609
-3.0181	-1.6212	-7.8563	2.2553	1.8827	-0.86084	-3.3548	0.74319	0.81807	2.1752	3.9304	7.3562	1.682	-0.56435	2.6694	4.8178	4.6397	0.95149	-3.8884	5.748	-2.0548	-1.0767	-1.1834	1.3	-3.5082	2.464	0.32759	2.2854	-3.555	-0.078409	0.67159	-4.3044	-0.77358	-2.3479	-1.2756	-1.0623	-4.3211	-3.0818	1.1966	3.0527	0.55702	-0.087189	3.4541	3.7212	-1.0923	-1.0281	2.5173	-2.2317	-0.040106	-0.54036
-2.6613	-4.7878	-3.5809	-11.164	-2.7966	-6.0481	-4.029	-1.4883	-2.3894	-8.1236	-5.9081	-4.3103	-5.7629	-3.4378	-0.88793	-2.7625	-5.7769	-1.2637	-5.2634	-11.912	-9.2723	-4.8548	-7.9079	-7.2447	0.7676	-3.6587	-3.2132	-4.8328	-7.159	-1.3765	-3.8805	-6.3656	-5.3892	-8.1782	-8.0235	-6.5908	-8.4853	-4.6001	-1.0241	-1.9437	-5.4809	-5.3799	-8.3384	-3.0788	-6.1311	-6.5785	-1.6569	-4.7373	-5.1865	-7.1456
-3.0132	-4.3657	-2.9289	2.775	-0.82194	-2.0145	0.44678	-1.7482	0.86111	-1.8741	-3.7042	-0.90199	0.51369	-3.3763	-3.3419	0.066165	0.14269	-0.66634	-2.9154	3.7295	-2.2549	1.0945	2.2925	-0.51485	-0.69403	2.71	-2.6521	-3.5011	2.1854	2.1893	1.2563	-2.5739	0.24577	-3.4587	-3.0025	-1.8587	1.0846	-2.2314	0.69835	-3.4553	-3.6052	0.83989	-0.84755	-3.0327	1.811	-4.1757	-2.319	-3.3147	2.6182	-3.1041
-3.3146	-3.2036	-8.8187	1.5104	1.2768	-0.13926	-5.2097	-0.047882	-3.2944	-6.4234	-4.6171	-0.71538	-4.6255	-3.32	-2.4138	-2.9396	-5.0039	-3.2556	-3.8184	-2.8488	0.60859	0.37747	-0.19888	-1.2499	2.3718	-5.6361	-7.219	-5.7763	-1.1281	-2.6718	-3.6099	-5.753	-6.7466	-3.0352	-6.9606	-3.4185	-5.0914	-1.8836	-0.59311	-10.171	-6.53	-4.0719	0.18812	-6.6378	-4.999	-8.4082	-3.8716	-6.6905	-4.9761	1.8649
-4.0192	-0.61696	-2.7632	-0.32077	-5.2824	-1.8111	-4.2726	-2.8151	1.9605	-2.4449	-2.8197	1.4863	6.5142	-1.9114	-0.050498	-2.7588	-5.9646	-0.69422	-2.3659	2.6632	-7.3735	-1.6405	3.7737	-3.6187	-2.13	1.4951	-1.421	-3.3291	-4.5543	-2.2395	-1.0275	-5.6155	-5.4502	-1.1366	-0.6231	-1.975	-1.4301	0.56515	3.3509	-1.6807	-1.1754	-3.2224	-2.8783	-0.28697	-2.4167	-3.824	-1.6324	1.687	-6.2539	1.6232
-4.147	1.3596	4.1614	-4.9972	-2.0302	-1.7494	-1.9593	-2.2305	-3.4573	-4.39	-2.8648	0.096842	-4.8314	-4.6805	1.4867	-8.104	-2.4364	-1.4149	-4.6541	1.82	-0.61185	-1.6002	-3.5731	-2.7649	-3.9793	-0.78906	-4.464	-2.0153	-6.0549	-4.1743	-1.1662	-5.8266	-5.4153	-0.78087	-4.0718	-6.5271	-5.023	-4.8139	2.1096	1.2444	-1.7819	-1.6786	0.12275	-1.46	-2.0726	-4.3799	-0.4805	-4.0058	-1.9893	-3.8194
-13.59	-14.06	-11.962	-11.883	-11.347	-10.346	-13.878	-10.912	-14.03	-13.478	-12.78	-10.913	-11.768	-14.607	-11.813	-11.773	-16.122	-15.318	-15.651	-14.747	-10.266	-11.844	-16.006	-11.708	-10.566	-10.682	-9.8385	-13.874	-11.715	-8.1164	-14.672	-10.342	-16.452	-11.392	-13.81	-15.621	-11.443	-17.076	-14.4	-9.2492	-11.759	-15.715	-12.36	-15.198	-8.1902	-17.16	-8.909	-14.405	-16.098	-10.595
-18.79	-16.106	-14.144	-15.555	-12.937	-14.157	-12.282	-14.854	-14.437	-14.758	-11.29	-16.732	-10.855	-20.874	-16.857	-12.883	-12.029	-14.175	-12.819	-10.601	-18.004	-13.374	-11.016	-13.405	-13.759	-11.253	-8.6674	-13.757	-17.264	-14.272	-13.18	-13.599	-14.425	-8.5395	-14.31	-12.545	-10.161	-11.841	-9.6375	-13.097	-12.863	-13.631	-12.813	-12.549	-10.101	-17.913	-9.4486	-12.629	-18.219	-12.31
-3.1751	-2.122	-2.0812	1.6969	-4.2345	-6.6289	-0.63319	2.5787	-2.8994	2.0408	-1.3166	1.5223	-1.5159	0.16056	-2.2202	2.8655	0.83963	-0.10896	-3.7776	0.19284	-8.3287	-5.2827	-1.5795	0.34446	-3.7715	1.9602	1.5963	-0.27317	-1.2299	-5.9757	1.0007	2.9123	1.3121	-0.088173	-0.88752	-1.0532	1.4406	1.8739	-2.4585	-1.5428	-1.3122	2.7996	-2.7923	2.9313	-3.4808	-0.67385	-3.1703	-1.9051	-2.4194	-1.1006
2.0124	2.2628	0.50089	0.54987	4.282	2.1147	5.4074	1.1994	2.1871	-1.0049	2.3019	4.5432	-0.70236	2.9449	-1.3416	-1.2921	1.2407	-0.47565	0.40643	2.1201	0.55194	2.2536	-0.018962	1.8578	0.56249	-0.51369	4.7118	5.023	-0.79777	3.978	-2.5423	1.9415	3.0999	2.6868	1.7102	3.9612	3.2776	4.8898	-2.1707	2.8932	1.3096	-0.62114	5.3656	7.1752	6.8308	0.91163	3.4075	0.052007	1.9409	0.38502
-12.426	-11.274	-9.6303	-8.682	-13.992	-10.773	-12.054	-13.234	-12.854	-10.916	-12.155	-5.8392	-9.8797	-9.3308	-13.347	-14.831	-13.963	-15.55	-11.094	-12.484	-6.4268	-16.27	-9.6931	-15.336	-9.6837	-9.157	-10.086	-13.949	-14.2	-12.571	-10.164	-13.421	-13.74	-9.2197	-11.593	-9.19	-13.452	-9.8702	-13.781	-10.362	-13.218	-11.326	-13.775	-9.945	-12.727	-14.469	-10.474	-11.892	-11.897	-12.99
-0.42494	1.4517	1.8063	-1.3394	-2.9923	-1.0478	-5.6829	1.6406	-2.0631	-1.2917	-1.069	-0.95699	-2.9163	-4.2351	-5.4782	-0.76673	-2.9393	1.4108	1.7971	-2.5407	1.7993	1.4601	-0.031162	1.36	-0.83655	1.2653	2.4446	-2.5775	-3.9389	-1.8485	3.2362	-3.5257	-2.6391	-1.1292	-0.67575	3.7951	-2.4344	-3.2857	-0.4588	1.3728	2.0268	2.3076	-1.7649	-0.099133	1.3901	2.6931	-2.2715	-2.5962	1.3525	-4.0625
-20.105	-22.4	-19.882	-21.708	-24.312	-21.862	-19.437	-27.291	-21.399	-18.528	-25.644	-23.774	-18.286	-18.213	-20.524	-25.302	-21.742	-20.269	-22.507	-24.164	-20.407	-24.218	-21.022	-21.648	-20.938	-24.161	-28.855	-25.086	-17.645	-22.412	-25.283	-24.29	-19.276	-23.973	-16.771	-17.256	-23.734	-22.388	-25.312	-20.415	-22.165	-23.634	-21.25	-23.001	-23.481	-25.661	-19.526	-23.213	-18.773	-19.884
-6.6435	-4.2925	-6.8269	-7.9998	-3.6748	-5.4487	-3.3974	-6.6408	-9.0379	-1.5785	-2.9155	0.34401	-1.1134	-4.7069	-9.7349	-6.2392	-1.1636	-0.55492	-3.4355	-2.3289	-8.3666	-4.7355	-4.1119	-5.9408	-3.9125	-0.051031	-8.3227	-2.4044	-6.4886	-1.7654	-4.3929	-6.5715	-4.5049	-7.0297	-4.091	-7.5294	-5.2459	-1.2966	-2.3915	-4.4025	-5.2288	-0.9844	-4.6861	-1.0732	-8.9965	-4.2446	-6.6217	-9.0051	-7.2856	-5.4689
10.004	3.7588	5.7416	4.7731	6.5486	4.6843	6.3742	6.0246	8.2875	3.4768	4.8188	4.2873	7.9926	8.02	2.4488	2.6606	3.4751	6.3298	3.4646	1.7426	7.8717	1.4522	8.1164	5.9096	3.4989	7.29	6.3502	5.3689	1.2615	3.688	6.3714	9.3005	10.05	6.7334	4.9428	1.7367	0.89367	7.6045	-0.0074989	4.8891	4.2391	7.3707	9.1328	6.2642	3.8906	10.591	7.3913	6.0818	5.8981	8.0746
-4.8103	-3.5568	-1.7454	-0.28432	-7.4244	-5.8355	-5.3023	-5.707	-7.0599	-8.1737	-6.4255	-4.3458	-6.4309	-7.9428	-3.2125	-6.428	-8.932	-4.0011	-6.4715	-6.5585	-4.2452	-0.73028	-7.5994	-3.0701	-2.32	-6.2959	-6.8043	-7.0985	-1.1976	-5.6254	-5.5859	-8.2994	-5.0331	-4.8848	-9.632	-2.1933	-5.4798	-4.9392	-8.7265	-4.8468	-1.9998	-3.1285	-10.449	-5.0037	-6.1105	-8.2555	-7.5596	-5.0941	-4.8995	-3.1997
-3.6458	1.1356	-3.0287	5.1429	2.6329	2.0506	-1.7164	6.238	-2.0791	0.040078	-2.2392	-3.3917	3.8477	3.426	3.1506	-0.38523	-4.5233	2.2039	1.3793	1.8104	3.4891	2.4877	1.4661	3.952	0.22741	2.3313	0.54083	1.3832	-1.9154	-0.60346	1.5164	4.8822	-2.7248	1.9582	-4.2708	-5.0429	-3.23	0.36169	-1.5988	1.4146	0.79044	0.36195	2.8279	1.7832	3.6839	2.4437	0.17758	2.4198	-1.7286	-0.21116
-10.087	-9.188	-8.8213	-7.748	-8.5739	-8.2624	-12.409	-6.3789	-5.687	-9.8401	-8.8087	-8.7359	-4.1105	-7.0411	-10.634	-7.1524	-9.9069	-10.142	-10.34	-9.8597	-7.9199	-6.6678	-10.519	-7.7534	-14.94	-11.291	-10.313	-11.986	-7.87	-11.634	-13.497	-9.0247	-9.7174	-6.7671	-9.9456	-3.8259	-5.399	-15.083	-8.2011	-8.382	-11.109	-8.7451	-11.661	-6.9381	-8.0071	-6.3128	-9.8361	-7.0208	-9.0528	-13.119
-4.1756	-0.50889	-7.5782	-3.6106	-3.5021	-7.106	-1.9611	-4.5107	-3.4534	-1.1138	2.0154	-6.2717	-5.2283	-5.1024	-4.7393	-2.6026	4.2397	-1.4125	-4.7782	-3.2505	-0.61187	-5.611	6.9022	-3.4654	-0.918	-4.6375	0.56413	-2.9653	-3.1669	-2.138	-6.701	-4.8397	0.11562	-0.035938	-1.0967	-3.7095	0.61766	-6.7333	-3.5569	-2.3928	-0.89813	-2.5306	-1.4015	-3.8781	-2.4218	-5.3155	-1.2318	-6.4438	-7.0644	-5.0866
12.296	9.6731	4.5709	9.5035	13.726	7.683	9.0799	9.6499	13.136	8.3146	9.1561	10.732	7.8257	8.5124	7.5959	12.131	8.4714	8.7491	13.476	7.8591	7.3537	12.681	7.1323	13.727	11.248	9.9338	10.897	12.15	5.5782	8.8025	10.578	11.585	13.018	12.038	9.9668	9.1264	7.9772	8.5682	9.6066	6.5086	9.2114	10.767	8.8586	10.873	11.623	11.869	13.099	13.764	12.883	8.562
-4.7943	-4.6483	-4.5437	-3.1788	-4.9665	-7.5373	-3.9517	-6.5013	-3.9808	0.48654	-8.0762	-2.9449	-12.355	-1.8569	-9.5759	-3.3336	-3.8895	-4.9958	-7.0674	-0.12425	-7.2799	-1.8269	-6.987	-0.10933	-3.1157	-10.383	0.27345	-1.7689	-2.0011	-2.1048	-8.7497	-4.617	-7.8826	-6.8507	-4.4768	-5.0217	-8.3526	-3.008	-7.1066	-6.1091	-2.0889	-9.7716	-5.8767	-3.8652	-3.4092	-6.2291	-2.028	-7.8098	-7.5982	-2.677
9.312	4.9704	7.9177	8.5164	7.9563	6.7154	9.6566	4.323	3.7269	5.9583	0.6833	5.4641	8.6904	2.0092	3.236	9.8009	6.3751	7.0371	4.4652	6.3843	8.8631	7.4143	5.5542	6.9039	4.8101	9.1342	11.346	2.1867	9.5806	2.1283	7.8884	6.3331	4.101	7.2119	12.018	6.5302	4.9493	2.704	3.2157	4.1492	4.9744	6.7584	0.65362	6.614	4.6114	5.4094	10.889	5.1724	3.0598	6.7528
-11.2	-5.2447	-8.9026	-9.8229	-7.7157	-4.2353	-9.5092	-9.0601	-7.6961	-7.0318	-4.9222	-9.818	-4.7818	-8.0408	-7.9806	-11.898	-10.187	-8.0062	-6.8026	-5.8426	-7.1393	-0.11932	-7.417	-9.2189	-12.769	-7.315	-5.446	-10.497	-11.283	-6.7841	-8.5557	-8.6722	-11.766	-1.9314	-10.178	-12.657	-8.9183	-6.8578	-5.6935	-8.402	-10.544	-7.2087	-9.5904	-11.337	-10.185	-6.3698	-5.2724	-12.994	-8.3586	-7.2241
-9.5966	-7.7032	-5.2446	-3.0271	-4.8102	-5.8983	1.0409	-6.9734	-5.8039	-6.3455	-6.2346	-7.7086	-7.4686	-10.134	-3.7513	-5.213	-10.275	-6.4523	-6.5538	-4.5766	-2.5291	-4.9739	-10.219	-5.037	-2.4301	-11.844	-6.8775	-4.6865	-9.3692	-6.3783	-5.331	-3.3818	-2.7737	-5.6233	-6.0791	-7.5148	-9.3938	-8.47	-7.0672	-3.3094	-5.6537	-4.3606	-7.6112	-7.1651	-10.026	-2.4452	-7.0161	-5.1176	-7.7949	-6.5433
-4.3011	-1.952	-2.9792	-0.38113	2.3949	-3.2477	8.6393	-0.65535	0.38668	0.3562	2.2813	6.2077	1.0873	1.1257	2.3509	0.037724	6.4603	0.84664	0.053854	1.2221	0.5211	-2.1434	-0.43418	-1.4399	3.4698	0.27575	3.6409	-0.20355	-4.7075	2.848	3.5789	-2.5853	4.057	-0.28256	-1.4101	5.3686	-3.9779	-2.0528	-3.9432	-2.1949	0.43091	-1.1753	-3.6194	-1.4335	-0.3943	-2.8574	0.69727	-1.2319	5.046	-1.541
3.9236	8.6864	3.0135	4.3093	6.2794	5.0602	7.6702	0.89959	5.3705	6.1365	2.6959	4.4261	2.0496	6.0496	3.3028	4.1238	7.2618	3.994	5.2555	2.2603	2.9691	2.8529	4.5329	6.0442	7.2434	4.8225	2.7714	4.7017	0.68777	3.5342	-1.3687	2.3472	6.5366	10.158	4.4386	8.0662	3.7597	3.5965	6.3302	2.2121	8.1025	5.4742	5.8533	5.9004	6.3851	1.6472	5.1585	4.334	4.1729	3.2165
7.846	9.2215	5.1032	4.9417	4.4442	6.5127	9.613	6.928	2.6786	9.7086	2.568	7.716	11.115	9.5195	3.265	5.8294	1.9882	7.8908	10.526	4.0392	6.3758	4.709	6.1067	9.7597	6.239	2.7299	12.666	7.6581	4.7822	9.6748	8.232	3.9903	6.2047	5.7267	6.5295	6.3208	7.8665	5.5686	3.4076	4.0004	6.1065	8.0292	8.1139	11.058	4.0954	6.4848	7.0586	8.9777	7.6596	9.8517
1.1604	5.0524	2.5506	4.1691	3.8145	0.21235	0.4189	-4.165	2.2374	3.2831	2.5034	-1.1538	1.5722	-0.79794	-1.4472	-1.149	-1.9649	1.5179	-2.9646	-0.55784	1.6397	3.127	0.15151	0.6931	3.8627	-1.7636	-1.1099	3.0961	-1.9482	0.7454	-2.8683	3.0469	4.4362	2.7648	2.7417	3.8005	8.0713	-1.9595	-3.319	0.62194	0.16283	2.0357	-2.4175	-2.5039	-1.3754	-5.2604	4.2213	-3.4325	1.012	1.3041
-2.7392	-0.47773	-3.764	-2.3744	-8.4525	-0.16114	-4.285	-5.907	-0.049601	0.50701	-9.8878	-5.9075	-5.5429	-4.2722	-0.91172	-7.7977	-5.9258	-4.3922	-3.1859	-1.0855	-3.6415	-5.7312	-1.1338	-5.2011	-3.1194	-4.2987	-4.0207	0.082592	-9.384	-5.3871	-4.7464	-0.57317	-2.8592	-1.5204	-4.8774	-0.41274	-2.2274	-6.5664	-10.267	-5.3472	-4.5506	-4.196	-2.1478	-2.8414	-2.1194	-6.7059	-3.6603	-2.0243	-2.1072	-5.0876
5.1788	-0.26157	-3.2389	1.1879	0.20159	-4.5835	2.8011	-3.1251	-1.1205	-2.2114	1.2381	-3.3554	3.9248	-1.3199	-0.91521	-2.3401	1.6998	2.4939	2.2794	-1.8836	1.2749	-1.6133	2.2216	2.0412	2.1429	-1.2431	-3.8962	0.47941	0.81808	-0.47015	-3.4647	-1.0489	1.7133	-2.7409	0.84832	1.1959	-2.0967	-0.66142	-3.0793	2.8051	-1.0885	-1.4203	1.2882	-1.2038	0.42316	-0.98265	-4.4356	-4.2823	-2.5342	-2.2009
1.1021	-2.5985	-4.742	-1.7664	-2.2019	-2.6628	-3.5359	0.81253	-0.55796	-3.6434	-1.0642	0.13263	-2.2527	1.3176	0.3922	-4.1475	-0.77033	-1.5236	-1.1068	2.6766	1.2934	0.034517	-0.65174	-4.1826	0.51904	-6.0178	-2.275	-0.11719	-0.66041	0.5265	-4.8115	-2.5265	-1.5897	2.0767	-0.51085	-4.7163	0.33938	1.3645	-3.9979	3.302	1.0617	4.5037	-1.3586	1.7924	-3.4284	-4.0668	-1.6283	-2.2412	0.4892	0.066993
1.5947	-1.3257	-1.596	1.2222	-0.61282	-1.5021	-0.92961	-0.19666	-1.1871	-0.46195	0.05952	-3.5801	1.1023	-0.037997	0.73136	-3.4452	5.0516	1.1938	0.50253	-2.2796	4.2484	1.5635	0.89563	-4.923	-4.363	-7.4737	-3.4862	-0.95689	-0.56617	-4.6667	2.7694	2.9998	-1.925	0.79729	-0.33306	-3.5629	3.3038	2.7296	6.2553	0.10285	0.69352	-0.58927	1.0322	6.3205	0.015055	-0.8868	1.9892	1.8981	1.0155	-1.8424
-6.7933	-4.3902	-14.127	-5.7011	-9.2354	-6.9834	-8.0621	-5.6476	-4.4709	-8.0569	-7.2859	-6.2009	-5.372	-10.258	-8.5073	-7.0753	-3.3367	-7.9846	-8.2652	-6.2226	-3.139	-9.1338	-7.7508	-10.313	-11.436	-3.6251	-10.518	-8.895	-7.605	-7.0415	-5.1876	-3.5884	-7.0117	-7.4429	-8.9491	-6.73	-4.6242	-10.394	-7.9481	-5.0329	-9.0553	-8.3538	-8.7356	-4.725	-9.4721	-5.1723	-9.5374	-8.824	-9.4781	-4.5787
-3.0081	-3.8291	-5.9906	-6.6032	0.67603	-2.871	-2.6266	-7.6403	-7.009	-2.1618	-2.5499	-0.88973	-2.2063	-5.8817	-2.6503	-3.2062	-2.0842	-2.1076	-6.2702	-1.9895	-2.0117	-5.8412	-3.5534	-5.7115	-2.0164	-4.6251	-2.7434	-4.0278	-5.5681	-8.9436	-5.6594	-2.2252	-4.2303	-2.7923	-2.8687	-4.7251	-4.0536	-1.9979	0.074556	-5.1177	-5.8362	-7.4289	-0.7415	-1.1547	-3.349	-4.8931	-2.599	-2.7628	-2.3701	-0.74588
-7.839	-13.924	-13.622	-8.1176	-9.372	-11.374	-13.942	-17.006	-15.236	-17.792	-12.535	-14.471	-11.601	-4.0871	-8.2223	-10.723	-9.4368	-11.17	-11.916	-19.059	-12.026	-14.854	-12.191	-17.425	-9.5106	-11.57	-15.411	-15.304	-15.518	-13.512	-14.579	-15.168	-11.293	-10.188	-14.982	-8.7616	-11.387	-10.456	-10.961	-10.17	-17.451	-15.305	-11.695	-19.357	-15.036	-18.052	-11.162	-16.942	-17.898	-10.353
-18.955	-17.5	-21.157	-23.015	-22.801	-22.093	-14.342	-18.366	-20.331	-23.11	-15.894	-19.691	-22.934	-24.527	-21.153	-21.872	-22.682	-18.661	-16.5	-21.957	-22.523	-22.47	-23.723	-19.449	-20.74	-18.909	-18.678	-19.657	-20.571	-23.243	-16.276	-19.715	-24.33	-20.038	-17.964	-22.109	-22.028	-22.159	-22.536	-20.176	-22.704	-20.533	-21.866	-24.94	-21.411	-18.484	-22.873	-22.477	-19.052	-16.382
-5.2826	-1.0606	-2.2284	-0.0033539	-3.8157	-6.0003	-4.8405	-5.6294	-9.4305	0.073434	-2.946	-4.9469	0.37636	-3.8026	-5.874	-3.7188	-0.29047	-8.1965	-0.73365	-4.4838	-0.34706	-4.5889	-0.64216	-6.0207	-1.1745	-5.2564	-6.4934	-3.7524	-0.289	-6.7017	0.095664	-4.4202	-1.6482	-5.9857	-2.8013	-1.2681	-0.52237	-4.5529	-4.1049	3.8105	-1.932	-6.4989	-2.8216	-3.1889	-3.8798	-5.3991	-3.3835	-7.1535	-0.99216	-4.5571
-15.431	-8.2592	-17.409	-10.421	-8.8393	-13.789	-15.97	-11.324	-17.229	-14.094	-16.842	-13.672	-16.212	-10.889	-10.581	-12.861	-16.766	-10.686	-11.707	-13.707	-14.526	-9.6297	-17.132	-13.549	-14.342	-18.473	-12.705	-15.208	-13.558	-10.109	-13.98	-16.754	-10.77	-13.182	-15.28	-11.664	-9.7296	-10.438	-11.549	-13.677	-7.7954	-13.346	-13.266	-13.287	-13.115	-9.399	-10.731	-9.3601	-12.605	-16.683
-10.08	-17.521	-9.2712	-13.913	-12.556	-12.044	-14.033	-16.679	-16.401	-12.185	-16.796	-13.683	-15.422	-17.242	-19.184	-13.192	-18.938	-12.714	-12.863	-17.931	-16.707	-12.398	-10.076	-19.083	-13.245	-15.771	-14.695	-11.054	-12.7	-16.167	-14.543	-13.549	-13.622	-11.695	-8.7267	-17.348	-15.492	-13.776	-12.715	-16.417	-10.597	-15.973	-11.706	-12.97	-14.997	-12.561	-15.345	-15.934	-10.273	-16.042
-22.604	-21.174	-23.311	-24.433	-23.766	-20.199	-20.677	-22.107	-22.12	-19.669	-22.85	-23.451	-23.32	-17.662	-19.63	-22.004	-19.625	-26.094	-21.446	-18.71	-23.337	-21.05	-18.984	-22.105	-16.706	-21.254	-25.536	-22.778	-20.299	-21.713	-19.319	-17.775	-20.251	-18.051	-20.262	-25.515	-21.961	-21.266	-19.425	-25.574	-21.026	-21.327	-17.424	-23.787	-25.239	-19.274	-17.727	-21.596	-24.463	-18.608
[truncated: 724 more rows]
[truncated: 150 more columns]
