# Supplementary material for: Genetic dissection of main and epistatic effects of QTL based on augmented triple test cross design
Source: PLoS One. 2017 Dec 14;12(12):e0189054. doi: 10.1371/journal.pone.0189054 (PMC5730204; doi:10.1371/journal.pone.0189054)
Supplement: S7 Supporting Information — (ZIP) [file pone.0189054.s007.zip › z2_1750_0.2_5.csv]

-9.5892	-8.3288	-9.5512	-12.385	-6.8864	-11.27	-10.19	-12.646	-9.5568	-6.487	-17.464	-14.145	-10.804	-12.769	-13.519	-13.646	-6.035	-5.245	-13.247	-14.303	-11.753	-10.173	-11.544	-14.988	-9.4365	-13.55	-10.378	-12.797	-10.681	-7.2165	-14.144	-9.7898	-1.5575	-9.6447	-14.295	-11.857	-11.481	-12.757	-3.4664	-14.888	-8.1981	-16.176	-11.673	-9.4366	-6.935	-17.245	-14.754	-16.188	-12.419	-9.681
-10.569	-15.775	-9.4183	-4.2355	-12.093	-6.8376	-7.3221	-13.121	-12.214	-18.105	-9.6948	-15.236	-12.432	-4.0143	-4.9329	-8.681	-18.008	-9.24	-11.351	-5.2634	-12.14	-12.24	-8.1434	-5.1543	-8.886	1.2302	-9.5988	-6.2334	-4.4127	-9.36	-11.593	-3.1062	-10.947	-7.2358	-10.197	-10.549	-13.977	-13.956	-11.26	-12.371	-12.143	-4.7212	-7.6492	-14.005	-12.666	-10.786	-8.3477	-7.3618	-12.535	-8.3868
7.0578	-1.5961	-1.7081	-4.9206	-0.79954	-1.6628	-0.78935	-0.77711	-3.5303	7.7014	0.31964	4.0403	5.5927	-0.93823	3.3194	-4.5299	4.8514	0.66375	1.2207	0.49467	0.45891	5.0634	-0.024047	-3.8936	-1.5216	-0.74653	-1.7616	3.6013	-5.0039	0.85494	7.6151	1.5152	-2.1313	1.2375	4.3357	-0.39314	-3.1408	-7.2418	1.0209	-2.2243	0.0041055	-0.52226	3.2474	-7.644	1.435	-1.4003	-6.377	-5.0631	-0.67337	-1.3228
6.4698	11.653	11.443	15.142	3.5192	3.6892	4.0495	5.5155	7.4564	9.748	6.5866	7.4133	3.0182	5.0357	4.7393	8.0142	7.0816	6.911	10.34	8.3999	3.2998	-0.70538	4.094	6.9646	5.3266	11.504	9.5854	5.1334	9.0319	9.0616	2.3481	4.2845	9.5302	2.0508	8.0087	7.784	8.564	17.859	9.5745	8.9094	7.9514	-3.546	3.3241	3.7829	7.4178	9.2762	1.2113	9.89	5.5037	5.5647
16.563	4.4023	4.5866	9.5898	11.749	7.2011	15.014	11.575	8.7588	8.6057	4.9243	8.6304	10.705	3.3241	9.3156	6.3112	10.19	13.081	15.338	12.995	8.8787	8.5499	7.5283	5.6071	4.1688	5.5888	9.6598	5.5033	7.3044	12.522	11.003	5.0756	10.014	5.9214	8.8591	7.8711	6.9449	8.4002	8.6993	2.2836	3.7927	9.1807	8.6299	11.861	4.6613	0.89653	7.8086	9.8213	3.7586	11.4
14.064	4.874	7.0352	14.12	4.9344	14.033	8.221	4.4062	7.0387	8.3769	10.457	5.1452	8.5066	15.476	0.51014	10.31	5.1681	5.3251	13.168	7.6203	18.515	7.2724	12.033	3.5058	6.5656	15.129	8.5198	11.384	10.443	3.7971	9.2235	6.991	18.503	5.2453	8.7868	5.2852	8.7466	4.5351	8.5763	8.7635	11.462	6.7634	6.9222	9.2463	3.5623	13.839	11.82	7.6582	12.206	9.2292
2.3025	-1.5991	-4.9727	-8.4721	3.4755	0.025895	-3.0134	3.4421	-0.76483	1.89	1.7791	-9.1206	-8.2454	-1.2158	0.60109	2.7504	-4.4097	-1.3734	3.4657	0.52079	-3.61	2.5345	3.166	-0.074921	-2.7221	0.8665	3.4517	-4.6453	2.6726	-5.7933	0.27177	-0.95515	-8.1425	-2.0653	-5.9881	-5.2595	-1.759	-2.4375	-1.3118	-3.1801	0.27693	-9.9604	2.3602	0.91891	0.17856	1.4593	-3.0723	-4.4899	-2.6144	-0.011886
-0.59187	0.47012	2.1943	4.4587	-4.3471	-2.4574	-7.9269	-0.67116	1.5675	3.0601	2.1234	1.4621	2.3779	1.4494	-2.9791	-2.0134	2.0625	1.1436	-5.505	-2.4089	1.393	-2.4005	0.44367	-0.080129	4.3596	1.7672	1.9756	3.832	0.56926	5.1287	3.0694	-0.12596	-6.584	-3.3131	0.23982	-0.26573	3.824	2.7161	4.3605	2.1221	2.9901	0.65907	3.3755	0.80633	3.7643	-1.9914	0.24961	4.9375	-2.9717	5.2899
-10.728	-12.851	-2.6495	-5.6616	-4.6089	-1.4473	-1.2841	-6.5698	-18.517	3.9154	-1.7812	-2.9896	-0.54493	-0.88047	2.1278	-7.7221	3.1486	-4.7729	-7.9553	-2.3281	-3.6619	-5.9853	-7.5521	-5.7062	-3.3217	-0.95995	-2.4952	-11.335	-4.2579	-6.0758	-1.8292	-6.1067	0.13317	-3.1003	-6.8038	-8.6159	-5.4259	-3.7928	-0.1097	2.0833	-8.7661	-1.8109	-8.0691	-2.5328	-6.6317	-7.6013	-8.8048	-8.7865	-4.0844	-9.123
-10.813	-11.079	-15.311	-12.41	-18.897	-17.288	-14.16	-15.812	-22.275	-21.703	-11.484	-13.707	-11.78	-5.3231	-11.437	-12.313	-10.338	-14.992	-11.753	-19.871	-24.721	-17.626	-18.143	-14.687	-18.175	-12.464	-19.95	-13.962	-10.389	-21.496	-12.863	-14.139	-15.935	-14.919	-15.793	-16.399	-20.789	-11.531	-17.765	-16.641	-9.5876	-12.616	-15.492	-17.374	-22.377	-16.203	-14.409	-14.665	-11.671	-20.079
-3.1269	1.8755	3.3929	-0.92809	3.775	1.6924	-0.51529	1.2421	1.2437	-3.4134	0.45342	-0.0071236	-1.7335	-4.3442	8.1383	-1.6122	3.2787	-4.3494	-2.1322	-2.3742	-0.90303	-2.9541	1.4963	-0.12016	2.0027	1.6497	2.9978	2.9189	-1.4728	0.59416	-9.3641	1.1398	8.1434	2.6923	0.70098	2.9908	4.7799	-2.3553	2.015	-4.1979	-3.3096	0.52412	2.5024	-4.8541	0.00026977	0.24531	2.8772	2.5029	-2.7413	6.2322
-4.5284	-7.6247	-2.0905	-12.742	-2.3452	1.0748	-7.81	-7.6365	-6.3112	-3.8941	-5.541	-8.0943	-5.7947	-3.4844	-9.4676	-7.4839	-5.3006	0.18187	-3.877	-6.2591	-7.0335	3.5015	-0.64539	-4.0398	-12.1	-6.249	-6.6664	-6.7662	-7.2676	2.6569	-10.32	-6.8629	-5.4881	-4.8916	-3.674	-6.7515	-2.9329	-3.1921	-4.6736	-6.9629	-4.1755	-1.2857	-0.93389	-11.762	-1.8662	1.5314	-10.463	2.2903	-9.2378	-5.1364
-7.9026	-8.0439	-4.2109	-10.608	-3.5635	-5.7549	-1.7338	-14.989	-7.6342	-5.0335	-7.9548	-10.222	-11.738	-11.179	-7.5625	-2.6282	-2.7198	-3.6935	-6.5351	-6.9139	-9.8352	-5.5294	-5.0211	-6.7944	-5.5544	-6.8759	-4.8166	-4.1005	-5.5465	-8.3281	-5.8976	-7.8132	0.19325	-7.104	-4.9	-3.6446	-5.2969	-13.583	-8.9658	-9.675	-8.8737	-1.4392	-10.177	-8.8732	-10.468	-6.6382	-4.0914	-4.7893	-14.289	-8.7714
8.0846	-0.54841	8.093	6.634	1.7602	12.249	-1.1497	1.6344	6.0291	5.0513	7.7165	2.508	6.0963	4.2181	8.9062	3.0109	8.1407	-2.13	7.7673	1.2554	6.8988	0.53094	1.6836	1.254	2.8458	3.4775	5.792	4.1086	-0.52192	3.7109	5.8512	3.7712	1.7846	3.4355	2.8595	4.3567	-1.2785	2.7039	2.0103	9.0366	8.7453	5.846	-0.55473	3.8681	4.3455	9.5324	3.9045	2.0862	5.6285	2.7904
-16.004	-18.948	-16.099	-9.5487	-17.867	-18.452	-15.55	-10.166	-13.18	-13.64	-18.358	-18.645	-10.618	-6.9634	-13.439	-14.06	-9.1506	-8.9449	-8.5076	-12.729	-14.673	-12.402	-17.033	-16.7	-11.322	-11.9	-16.931	-14.612	-10.807	-12.841	-6.4226	-7.1462	-17.477	-22.561	-12.597	-11.096	-18.986	-17.665	-13.503	-17.715	-11.507	-17.81	-7.4504	-10.045	-14.636	-13.72	-14.015	-15.61	-14.839	-12.199
9.8134	4.8687	16.39	4.5633	4.9913	7.2623	10.845	12.321	3.8388	10.148	7.0252	9.2852	8.8913	5.3537	10.974	9.1541	3.2727	1.279	11.124	6.3028	6.4991	13.524	3.9086	9.6245	6.3303	8.3386	10.774	11.256	7.511	1.3721	15.447	8.8796	11.868	10.276	6.6332	10.546	9.858	9.517	10.285	10.686	7.2566	3.6854	7.9333	10.933	10.529	6.2592	9.8659	7.2169	1.15	3.6789
-15.126	-16.81	-6.7174	-10.947	-15.02	-5.7602	-9.3922	-13.106	-10.205	-8.2038	-8.018	-9.4431	-12.526	-15.088	-12.871	-15.706	-7.6098	-14.595	-11.106	-9.6135	-12.282	-16.138	-8.0969	-21.498	-15.217	-7.0396	-8.1372	-17.706	-12.465	-14.226	-15.894	-12.092	-14.755	-8.293	-14.095	-8.5124	-14.957	-5.2685	-11.874	-10.75	-13.343	-8.5688	-15.657	-6.4561	-12.03	-7.9199	-12.392	-12.822	-14.154	-6.5806
-2.2708	2.418	3.4696	-1.0132	0.40737	-2.3124	0.84944	-4.4463	0.52258	6.3422	-5.4881	3.9078	-0.56426	2.1517	-0.73939	0.22597	3.5688	-5.2405	-5.4714	3.5711	6.3161	-8.9297	-6.1246	0.69871	2.842	5.5212	-1.4357	-0.3829	0.74199	2.8372	3.0407	5.0413	-1.0991	-1.3585	1.4213	-4.4936	2.2521	0.15905	-3.1913	2.1957	-0.98201	-4.4804	-0.4112	-6.9805	4.1849	0.568	-1.3031	-2.2296	0.65776	-10.39
-10.67	-11.537	-8.6557	-10.469	-14.153	-9.0669	-15.884	-8.3973	-8.6131	-13.156	-14.134	-10.769	-8.5896	-9.0136	-16.028	-16.808	-6.2948	-12.586	-15.955	-8.3329	-11.155	-2.189	-15.993	-10.303	-22.537	-12.412	-12.534	-12.893	-11.382	-12.335	-10.861	-12.808	-9.6888	-12.735	-9.9796	-18.77	-14.137	-8.2166	-13.032	-10.973	-9.4218	-10.668	-11.97	-5.2609	-9.497	-14.266	-7.9952	-5.9621	-11.225	-8.8241
-7.0734	-17.871	-10.544	-15.569	-15.767	-13.997	-12.809	-15.435	-12.628	-12.166	-13.187	-11.105	-17.534	-17.336	-14.608	-11.194	-15.644	-13.7	-6.5691	-18.026	-16.658	-18.928	-14.69	-18.133	-4.3461	-14.766	-11.158	-12.946	-8.9802	-13.116	-16.683	-21.936	-17.05	-15.86	-17.281	-9.4771	-10.707	-11.447	-16.194	-11.322	-7.1851	-12.037	-17.241	-11.591	-10.249	-12.737	-13.447	-17.374	-22.366	-16.399
-9.1598	-7.5474	-10.911	-4.0279	-14.115	-6.9771	-9.4306	-9.4982	-3.7496	-7.0996	-14.453	-8.5185	-7.0861	-12.009	-10.197	-10.985	-4.4115	-12.391	-8.1756	-5.8532	-9.234	-9.5109	-6.9251	-2.6332	-7.6205	-9.2932	-9.5917	-11.367	-9.6711	-7.9937	-8.9884	-6.7881	-9.0957	-5.5162	-11.852	-5.0558	-12.72	-6.0765	-7.3379	-9.6936	-10.977	-11.129	-7.4637	-7.3778	-8.574	-3.6952	-9.3051	-5.5549	-10.559	-11.847
0.32565	-8.9723	-4.8071	-4.1716	-1.8525	-1.3099	-0.21432	-0.56685	-5.9566	2.3897	-1.4529	-2.4816	-0.87884	1.6209	4.351	-0.83349	-5.0263	0.93341	-1.9313	-2.0588	-5.262	-6.2199	-3.5534	-2.9677	-1.2321	-2.8558	3.37	-1.2719	2.0998	-5.3357	-4.3782	-4.7505	-4.378	1.7203	-5.5779	3.2598	2.8966	-2.4393	4.4462	-5.9182	-4.3291	0.75592	-4.2902	-1.6078	-1.5567	-0.89279	-6.1421	-2.7245	-6.5449	-2.1455
13.455	0.69395	3.8915	6.2131	7.0563	2.2064	7.0409	10.779	6.1448	7.0554	5.7254	4.8339	5.6708	5.5974	2.2689	-1.7694	3.6772	4.8907	9.8783	4.1245	0.87567	8.2667	4.2228	8.6438	2.0187	4.0185	8.551	7.0753	8.9081	1.0473	9.9787	3.9122	9.0165	6.8894	0.22801	-0.3461	7.4764	3.4639	7.6115	1.0694	3.3031	2.9949	3.3306	7.9593	2.9725	3.32	11.068	7.1295	8.6914	4.7636
-14.018	-10.026	-12.106	-18.604	-9.1035	-13.185	-13.25	-14.023	-12.188	-17.846	-6.1018	-18.582	-7.9445	-8.9306	-13.737	-7.9058	-12.865	-12.192	-13.524	-16.503	-10.289	-12.703	-14.196	-14.39	-11.576	-8.3408	-19.037	-14.79	-16.158	-14.578	-12.59	-11.982	-8.7589	-13.179	-15.487	-17.301	-13.621	-18.497	-14.184	-16.927	-6.976	-11.604	-14.524	-11.446	-13.734	-15.211	-10.276	-12.155	-15.237	-8.4615
-12.064	-12.296	-9.831	-12.479	-16.442	-16.473	-9.0498	-16.268	-11.034	-21.308	-16.332	-14.39	-5.9315	-15.528	-12.521	-15.445	-15.699	-12.869	-12.946	-12.994	-10.124	-20.123	-18.067	-19.485	-11.244	-10.839	-14.33	-11.163	-14.246	-9.565	-10.731	-16.955	-18.076	-12.704	-18.109	-15.154	-12.705	-20.635	-9.7736	-18.576	-5.9959	-12.066	-13.265	-13.915	-14.841	-7.6416	-16.455	-14.115	-13.824	-10.323
-9.8597	-6.7876	0.10471	-2.3856	-13.788	-3.1569	0.68042	-10.926	-2.7424	-1.1892	-5.3287	1.9363	0.80039	-2.1652	-1.0088	3.2424	-3.3655	-2.1229	1.0146	-2.2608	-7.5083	-5.6727	3.2939	-0.75338	-0.64883	-4.1381	-9.7382	-2.1976	-3.0859	-2.7735	-2.8838	-3.3055	4.9714	-5.6418	7.1181	-2.7949	-3.4281	-3.941	-3.7083	-1.4047	-4.0072	-1.9827	1.3087	-2.6881	-5.2514	2.0646	-2.3538	7.8445	-7.2712	-3.4129
-4.5491	-6.2156	-7.0504	-1.8991	-7.166	-5.0488	-1.9026	-6.066	0.81813	-1.0829	-7.4826	-1.6487	-1.6538	-1.8204	-2.3281	-1.1825	-12.51	-1.8963	-8.1227	-11.915	-2.0864	-5.9865	-0.54177	-7.2414	3.4321	1.4283	1.5198	-3.1329	0.092939	-4.519	3.9422	-1.1199	-9.9129	-2.4774	-5.2263	-0.82177	-6.7906	-1.2675	-7.7956	-3.3919	-5.2935	-7.4017	-7.6018	-6.2572	-4.7493	1.8123	-2.1857	-0.10398	1.5781	-7.0661
-24.224	-19.005	-23.439	-21.77	-10.416	-22.866	-24.034	-25.766	-18.982	-24.763	-21.975	-18.913	-22.944	-18.387	-17.537	-15.05	-18.722	-18.422	-19.327	-24.399	-24.785	-16.007	-23.375	-23.3	-20.424	-25.557	-28.088	-21.737	-20.497	-21.265	-17.582	-20.13	-26.508	-17.813	-22.018	-23.54	-21.133	-19.149	-21.702	-17.168	-18.773	-24.017	-20.528	-23.495	-15.125	-16.799	-19.364	-26.8	-24.486	-13.337
-11.661	-9.388	-17.313	-15.66	-18.682	-10.733	-11.219	-11.621	-16.458	-11.005	-14.616	-12.116	-9.0531	-10.731	-16.054	-9.719	-15.26	-19.813	-6.4928	-12.701	-15.345	-14.436	-11.852	-18.795	-13.697	-11.889	-7.724	-16.392	-15.018	-11.397	-15.789	-17.368	-18.151	-17.059	-17.425	-10.822	-17.209	-8.4845	-12.32	-9.9289	-11.42	-11.83	-14.673	-8.4811	-17.881	-11.814	-11.671	-15.109	-14.126	-23.25
-13.432	-21.385	-16.226	-20.678	-13.925	-16.399	-15.49	-23.653	-20.298	-23.08	-23.399	-20.954	-27.252	-17.516	-24.408	-23.939	-22.626	-27.234	-19.952	-24.055	-20.286	-16.041	-18.288	-20.773	-21.363	-27.834	-21.375	-24.18	-16.657	-24.896	-25.681	-16.011	-25.011	-19.428	-23.803	-17.859	-22.443	-23.116	-21.629	-13.661	-27.154	-22.602	-23.843	-20.099	-20.169	-18.885	-19.553	-29.118	-26.034	-25.55
-14.981	-18.408	-14.657	-12.619	-11.375	-11.144	-14.14	-15.427	-6.2365	-9.582	-11.915	-15.21	-20.167	-13.646	-8.6435	-12.851	-20.554	-11.603	-11.182	-12.308	-21.504	-14.911	-7.5101	-14.796	-12.108	-13.122	-13.136	-20.056	-11.093	-20.922	-11.582	-10.931	-18.17	-14.007	-15.847	-15.059	-15.799	-6.0109	-9.5974	-16.083	-15.107	-17.722	-11.886	-20.576	-14.519	-26.22	-17.381	-14.389	-11.058	-12.287
13.453	9.3604	8.7591	9.5684	14.113	3.0398	7.4244	4.335	14.21	13.853	7.5671	4.4436	11.424	7.1735	6.7231	4.0955	9.483	6.4442	7.5079	7.5202	5.933	8.452	18.143	6.4729	10.903	12.129	14.223	5.6249	5.028	4.0935	4.0674	5.3659	7.7517	13.973	10.612	11.183	11.074	6.6113	0.83588	5.7337	5.3066	3.6732	13.234	10.797	6.3259	11.074	8.7671	9.3462	2.2935	8.4917
-2.7665	4.8795	-1.8268	-1.6092	-6.5506	-8.4013	0.50304	1.7894	-3.5237	-4.4756	-1.2701	-2.2438	-5.3718	-1.114	-6.4808	-1.5855	-5.6258	-1.3568	-2.1067	-1.1548	-0.27183	2.8406	-3.8993	-4.7672	0.81223	-3.1997	0.73589	4.4852	-6.0659	-3.4536	-5.2399	1.3294	0.14074	-3.4812	-10.567	-0.18628	-3.6813	0.033766	-2.5409	-2.9026	0.24012	-4.7975	0.34759	-1.3572	0.62064	-5.6827	1.5531	-3.1521	-4.204	3.696
-13.199	-11.012	-13.8	-13.298	-13.073	-11.576	-10.699	-17.415	-9.26	-9.564	-10.194	-8.7633	-8.2355	-13.634	-10.717	-15.732	-17.94	-12.947	-10.952	-13.509	-10.344	-9.9811	-13.455	-14.252	-8.6668	-4.9617	-13.958	-8.6029	-10.46	-10.89	-7.7885	-9.0242	-16.602	-11.169	-17.666	-17.533	-12.203	-15.02	-13.186	-6.7532	-11.745	-11.18	-13.484	-12.539	-8.6293	-20.348	-12.814	-18.317	-11.523	-14.923
2.0154	-5.5352	-5.8995	1.2977	-4.8163	-6.7169	-5.5619	2.0127	1.8312	-1.7502	-3.7995	1.3082	-0.67619	-0.153	-3.351	-0.59034	-2.9343	-2.4757	-4.1958	0.60685	5.3654	-8.1417	-4.7618	-8.5189	-5.4923	-4.1059	0.21433	3.8678	-1.071	-2.7053	-0.35506	-5.0076	-5.6595	-0.33605	-0.59638	-2.4809	-9.3977	-4.5226	-3.4732	-2.4103	-5.303	-2.0553	-0.48294	-2.1477	1.6856	-6.4237	-5.1556	-0.37166	0.85568	0.26534
-8.1292	-10.178	-1.5605	-13.937	-12.344	-22.067	-10.13	-13.8	-14.249	-11.898	-10.9	-14.242	-14.647	-20.577	-6.9797	-8.8269	-11.469	-10.581	-14.083	-17.623	-7.2609	-6.4986	-17.789	-15.03	-10.883	-11.566	-16.783	-20.047	-6.4523	-7.379	-13.745	-14.996	-12.769	-17.846	-12.127	-6.7557	-15.928	-12.334	-12.424	-17.586	-6.6979	-13.62	-13.462	-10.163	-14.007	-15.188	-15.409	-11.116	-5.8045	-13.433
-3.0238	-5.1476	-4.4308	-0.95819	-8.6221	3.202	-6.2196	3.6194	1.22	0.33349	1.4774	0.9729	-2.8117	3.6357	0.74526	-2.1351	-5.8904	-0.67342	0.52073	-3.7928	-5.1798	-6.6775	0.1943	-3.7131	0.93359	0.52682	-5.6313	1.2263	-0.96191	0.30751	-2.2016	-2.0586	-0.43143	-2.2335	7.7647	-3.1311	-7.4251	-5.7169	-7.4873	-1.6855	-6.2679	-1.224	-2.164	1.0596	-1.2305	-6.4578	-6.3422	3.255	-0.33061	0.50396
-17.981	-19.755	-20.229	-18.573	-24.082	-13.192	-20.281	-26.798	-21.142	-23.528	-23.957	-20.955	-26.716	-18.141	-24.784	-25.71	-21.445	-19.982	-19.664	-19.686	-19.838	-20.699	-20.55	-19.315	-28.2	-18.653	-21.58	-21.33	-27.534	-16.27	-23.269	-26.313	-23.692	-22.763	-20.889	-17.375	-20.909	-21.942	-21.699	-22.912	-25.626	-20.06	-22.693	-19.324	-31.998	-23.349	-23.68	-21.672	-21.36	-18.239
16.042	9.6013	6.955	9.5533	4.8428	6.3937	6.0226	6.1553	9.4416	10.341	9.3651	8.7104	10.636	13.596	6.3703	13.42	9.9692	7.3138	12.239	6.3095	3.8399	3.4763	6.2695	6.7657	12.818	12.538	10.036	7.652	8.4196	10.981	11.653	7.4351	6.5965	10.427	5.8741	9.4331	9.6463	7.2071	4.0092	5.5971	12.373	10.607	6.5336	3.7961	6.3089	9.6948	9.4914	9.5351	11.265	10.828
-2.2218	1.1286	-1.8172	3.1002	-0.50943	-1.9746	-3.5146	3.3875	-1.8161	2.1386	-2.1743	-1.9865	-1.4887	1.8057	-2.0213	-3.9696	-2.1615	-0.88428	-3.9761	1.024	0.58035	-0.061566	-5.0985	2.1272	-3.8095	0.98526	-5.3083	-5.4825	-5.9604	-6.3146	-6.6876	6.4695	-1.6017	-8.1368	1.3694	-1.7905	1.6512	0.077013	-3.5449	0.40517	5.7875	1.5842	-1.1011	-2.6272	-1.5348	1.9383	1.7081	-2.1995	0.13838	-8.8692
-1.4133	-6.0241	-0.23764	-2.2616	2.8646	-8.2458	-1.5873	1.7643	-1.4593	3.5837	-4.0788	-4.4097	0.20548	2.0604	-6.9087	-0.88834	-3.8277	-3.267	1.048	2.4437	-2.8244	5.7362	-1.5663	-4.5514	-0.32709	5.4316	-7.5641	2.3803	3.3816	1.1476	-2.2217	-2.6082	-1.5143	1.2208	-1.9292	1.8783	1.7716	-0.18189	-2.71	-3.8803	0.96262	0.74365	1.6345	2.6556	-6.2978	-9.4108	1.5658	8.0408	-3.1369	-0.25843
-18.413	-14.029	-9.7504	-5.4056	-15.352	-11.192	-12.158	-11.417	-12.943	-14.155	-11.778	-19.869	-6.5329	-12.28	-16.794	-9.4833	-12.159	-8.8452	-9.8482	-12.74	-17.452	-9.0004	-11.325	-15.565	-17.039	-17.032	-17.603	-17.154	-10.246	-13.427	-9.6371	-18.775	-11.431	-7.3289	-13.57	-8.9229	-13.901	-17.863	-13.129	-14.468	-10.856	-17.518	-13.793	-15.204	-14.789	-3.7912	-6.2514	-14.114	-19.629	-13.634
-0.44506	-3.0239	-5.1851	-2.467	-3.2231	-8.1119	-4.2457	-7.7753	-1.2351	-9.764	-6.0455	-2.6104	-5.7426	-4.5457	-4.968	4.4597	-0.42424	-0.0802	-2.0932	-2.5193	1.5407	-2.9216	-0.64548	-0.78553	0.60828	-6.1939	0.04603	-7.3752	-3.3777	-8.1435	-0.031133	-3.7973	-4.657	-2.3233	0.65151	-3.5013	2.5222	-3.0701	-3.4313	-4.0003	1.5864	-9.0976	-2.2409	2.0421	-4.8634	-5.9467	-9.0794	0.079545	-10.416	3.8097
0.70775	-2.0051	-4.0433	-1.2038	-8.6039	-3.6173	-0.32025	2.3624	0.41184	-0.716	-2.5019	-10.682	-3.5574	2.7862	-4.0965	-1.6851	-3.1614	-4.7948	1.4665	0.2634	-5.8464	2.2839	-0.69353	0.92825	0.21286	-5.7333	2.0611	-5.6945	-6.3898	0.10529	-5.2001	-4.3779	-0.39976	-4.9586	-0.685	-0.59553	-7.004	-4.1919	0.15395	-5.9213	-3.439	-2.0928	-6.0922	-4.4102	-1.5118	-1.7533	0.73092	-2.447	-3.0562	-4.984
1.7504	4.6363	-5.4165	-4.0274	-1.8485	3.3556	4.3004	4.4991	5.4175	4.4604	-1.6816	0.64414	3.2375	1.6297	2.7412	0.61001	4.0918	1.8181	11.127	1.501	-3.3168	-3.8314	0.91197	3.9891	4.9326	-0.042143	1.0653	2.2684	-8.7381	1.4486	2.9994	0.41382	13.804	3.3821	2.368	-1.8727	4.9534	5.2536	1.3359	11.023	0.94387	-0.45882	8.5719	5.9687	3.3899	3.5764	-0.28462	0.67251	5.8071	3.664
-9.5377	-13.395	-18.753	-12.078	-13.983	-11.33	-13.832	-8.7225	-10.344	-20.841	-17.448	-14.966	-15.661	-14.229	-7.9051	-15.855	-13.282	-18.047	-16.698	-10.859	-14.193	-12.55	-8.4005	-10.561	-23.364	-5.7349	-9.4049	-9.5818	-14.87	-11.507	-12.785	-12.545	-18.06	-11.377	-12.634	-6.7388	-14.703	-15.511	-15.376	-16.846	-8.5936	-11.016	-13.443	-9.9926	-13.566	-17.417	-10.085	-16.992	-15.026	-4.2945
0.74358	1.2801	-0.23033	-3.2235	-2.3937	-5.3809	-7.438	6.5679	2.334	1.7045	1.7911	6.1921	-4.4499	-0.98348	-0.16477	-1.482	-2.3588	-5.4189	0.45461	1.2306	-0.57214	-0.051653	4.9151	-2.7758	8.688	-1.9701	-1.7592	-1.4636	-5.3231	-0.64035	-1.1186	1.68	-0.35189	-6.4419	1.7164	2.9889	2.5016	4.2147	-0.77558	4.6196	0.23575	-1.815	1.6892	4.1721	-1.6785	-1.9286	-5.1467	-3.3547	3.5006	-5.8296
6.2848	-5.8476	-0.64732	-1.6345	-1.2435	-2.0114	2.2527	-2.878	-2.5938	0.66809	-3.8125	-2.9542	-3.2779	4.4695	-1.5441	-0.43396	1.4649	2.9677	-3.7501	-5.099	-1.4476	-5.954	3.7168	-4.2698	1.8233	1.4645	4.7463	-7.6411	-1.8416	-10.229	2.5301	-1.4504	-3.651	1.9836	-3.681	-0.26233	2.5764	-3.8337	5.2263	-5.0409	-0.79888	-0.87057	4.7907	-1.5519	1.876	2.5742	5.7694	1.1335	-1.0727	3.0951
-5.7171	-1.59	-2.3355	4.9473	-1.2239	3.0054	1.4598	1.2034	-5.1291	-4.5934	-3.6395	-1.6763	3.6922	-1.0477	-6.9002	2.3882	-3.6464	-3.5128	6.0239	3.966	-2.0537	-0.22294	2.6383	1.9442	4.8489	3.6816	1.8646	0.56508	0.50783	6.159	1.5967	6.33	-0.23368	-0.5614	-0.29805	-3.9865	6.385	4.4446	-2.729	-2.8452	-1.9687	2.7925	0.94798	-1.4508	-4.0736	-4.2092	-4.1189	0.69367	-0.39535	-7.7162
-0.87268	-0.43462	-9.2622	-7.6482	-4.0072	-1.7343	-2.5495	-6.7211	-3.9227	-3.4557	-1.4747	-8.0337	-3.9356	-3.6598	1.4267	-8.0623	-3.7872	-2.3056	1.1976	0.92589	0.21733	-8.7943	2.8106	-4.725	-3.1977	1.2607	-4.0646	-3.2604	4.8543	-1.6103	-0.2088	-0.93759	-6.1118	-1.4249	3.7484	-6.0427	1.2658	-5.1161	-4.0748	-3.7967	3.2182	-6.3207	-5.0235	-4.9492	-5.992	-9.5734	-0.083355	-0.43282	-2.3633	2.0431
2.5864	1.5095	1.8975	0.44809	-5.6433	2.4746	0.22962	0.45603	-6.3551	2.7676	-2.102	3.3339	-0.26016	4.5159	2.5213	-2.7839	-3.1903	-0.050243	-0.72467	0.51532	-6.7565	4.7295	0.050352	2.3692	-0.65982	-3.2165	-1.6115	-3.013	-1.6824	-2.5331	3.124	-5.6754	-2.0875	-3.9446	-3.9589	2.0805	-1.1884	-1.903	1.649	-0.46988	-2.9587	6.6618	1.5591	-3.2524	5.4024	-0.45499	-2.4596	6.3297	-2.0647	3.9191
-8.0558	-7.5901	-3.5446	-4.639	-7.9506	-9.4028	-5.4976	-10.816	-5.3908	-2.1369	-7.1664	-4.8	2.7011	-6.2253	-3.1458	-3.5783	-3.0074	-6.3943	-0.27988	-4.213	-8.8402	-11.185	-5.3174	-6.4177	-12.563	-3.824	-5.0456	-12.278	-6.5431	-5.2132	-8.9546	-9.7828	-6.9846	-5.9569	0.74228	-5.7177	-3.4688	-1.2881	-10.536	-6.9839	2.6833	-11.995	-5.4489	-3.1922	-14.022	-10.02	-7.1795	-9.7951	-8.3658	-7.7968
7.0647	3.55	4.9065	4.3227	12.391	1.3679	15.293	9.9218	5.4554	0.79582	8.2692	9.0896	10.914	7.5181	5.2529	8.4969	13.734	3.0298	0.53351	3.1256	14.44	6.6614	9.2125	7.797	7.6259	7.1378	10.191	4.2804	8.0384	1.6563	10.507	8.8165	2.7008	8.9335	4.2591	7.1166	6.4376	0.16765	3.6777	8.0774	4.2069	10.542	0.20134	10.43	7.3257	8.2256	8.2733	1.5307	9.8431	15.825
-1.2011	0.88453	-0.51449	0.17999	2.4834	2.2476	-1.316	-0.75412	-7.3425	0.65457	-1.2458	-7.2306	-10.317	-5.1766	-3.4221	-3.9818	-2.478	3.1223	1.0046	-5.9051	1.7811	1.2747	-0.18371	-4.7592	-0.17679	-4.5518	-7.3501	-0.891	-4.5669	1.2039	-2.2147	-2.9701	-5.6929	-5.4344	-2.5042	-1.52	-0.37656	-3.0504	-0.099419	0.8331	2.286	3.0696	-3.6954	-0.66608	-0.6755	-3.6889	0.30915	-2.2985	-5.7376	-2.6795
-2.5868	-3.6894	6.0847	4.9732	-0.77233	3.5475	4.8187	-7.1989	-6.7597	0.17503	0.14136	2.7205	-1.607	-3.2593	4.5229	5.783	1.1793	-0.2697	-2.1759	4.9882	-0.97156	3.6399	2.7877	6.6553	-0.25454	3.6133	-1.9823	2.9146	-6.1272	0.31727	-2.6167	2.9885	3.5578	-1.0612	-8.7253	4.7657	2.1506	3.4359	1.4122	-1.8789	3.2935	-0.88521	-1.8678	0.80701	2.5246	5.2528	6.1943	5.4908	-1.781	-1.6587
-4.8994	0.24786	-1.158	-4.8582	-7.9472	4.6594	-9.5034	-5.7294	3.8207	-6.9776	-0.96344	-5.8827	-7.4785	-9.9771	-9.6839	-4.1391	-9.7968	-14.106	-7.8254	-13.387	-7.8182	-1.2209	-7.7395	-8.4864	-5.484	-5.4184	-5.876	4.7543	-11.075	-9.0289	-12.507	-9.0432	-0.041515	-8.0678	-7.2776	-7.1065	-5.6069	-4.3161	-9.9866	-2.4588	-5.3919	-9.9641	-9.4025	-9.8175	-5.048	-2.9875	-5.2258	-0.73355	-0.74364	-6.0478
-8.369	-9.8114	-0.53967	-1.8407	2.2359	-2.7766	-1.4776	-3.5194	-2.002	2.0222	-5.2656	-0.713	-1.0119	0.42069	-1.7796	-5.2826	-1.6179	-4.7821	-1.1594	-0.086708	4.0902	2.7619	-1.4734	-0.26705	-0.78744	-4.0398	0.052162	6.7928	1.7078	2.4957	-3.7494	3.5801	-4.6617	6.5442	-1.3188	-4.4208	-1.7557	-9.8343	-4.8882	4.8032	-6.8014	-6.3968	-4.2899	2.3129	1.8496	-5.9724	-2.9601	-3.3847	-6.7833	-7.0579
3.1178	5.266	8.5579	11.066	0.57672	7.4768	7.9897	10.153	5.3757	14.476	3.4092	9.6439	12.334	4.839	14.181	13.55	14.549	8.3432	13.03	17.193	7.6087	16.478	19.512	12.357	6.1923	9.2958	8.761	8.6977	8.6746	0.13118	3.0582	11.798	10.973	4.9032	12.169	15.501	5.7759	5.5598	6.0897	13.542	6.0405	12.281	10.996	11.867	5.0549	11.035	11.331	10.315	13.195	5.1078
-9.7914	-12.724	-10.174	-11.477	-14.122	-16.935	-10.475	-15.748	-17.204	-10.623	-18.135	-12.734	-13.946	-11.411	-16.768	-18.987	-17.399	-13.839	-12.791	-9.6076	-23.207	-14.22	-9.2771	-12.449	-22.368	-11.773	-14.212	-11.348	-14.163	-13.35	-15.701	-13.814	-12.564	-18.037	-14.615	-13.131	-8.5066	-9.4292	-22.002	-15.095	-13.142	-13.116	-14.604	-10.923	-17.836	-10.12	-11.5	-15.379	-12.19	-15.641
-4.0554	-7.6536	-15.187	-6.8947	-15.644	-15.986	-7.1671	-7.6034	-10.874	-4.2965	-8.454	-6.1388	-8.9474	-13.255	-6.4323	-9.408	-16.318	-5.1405	-9.8852	-12.135	-4.0151	-8.6031	-5.703	-10.702	-11.331	-6.7049	-8.9667	-2.4677	-14.798	-12.592	-4.6623	-15.865	-13.287	-10.024	-8.7624	-7.3495	-7.1056	-13.919	-14.613	-2.7465	-10.023	-6.351	-5.9286	-7.5775	-8.1812	-2.6611	-9.96	-10.764	-7.5405	-4.7411
-2.797	-6.3821	-6.9258	-10.545	-1.4642	-3.2857	-15.398	-7.1099	-2.1408	-4.3181	-5.5315	-11.328	-14.284	-1.5937	-1.4288	-7.7227	-4.2124	-6.3054	-12.453	-4.7144	-5.3271	-8.8423	-1.3488	-5.8864	-6.8606	-5.8948	-8.2139	-4.7854	-8.8295	-5.976	-11.268	-11.18	-5.0511	-7.874	-7.7447	-3.9684	-10.692	-6.959	-7.9308	-6.441	-5.6996	-5.5296	-5.9172	-9.275	-2.6569	-3.7211	-8.6781	-5.6057	-9.7357	-10.414
-8.4071	-6.2506	-9.293	-15.784	-17.889	-13.332	-13.029	-13.997	-12.212	-10.958	-11.492	-5.639	-12.395	-21.463	-13.373	-8.9769	-11.432	-5.987	-12.139	-12.721	-17.576	-7.9005	-11.601	-13.136	-11.076	-9.959	-6.1148	-12.42	-16.27	-12.384	-8.2399	-16.332	-5.0936	-9.1848	-6.8106	-14.471	-14.619	-7.3264	-8.9751	-12.402	-8.6637	-6.0189	-5.2842	-13.147	-11.446	-17.797	-16.302	-11.952	-17.398	-7.6238
-6.9587	-14.407	-8.5867	-8.7734	-5.4725	-6.4421	-4.4181	-3.8462	-5.0301	-7.0624	-4.9635	-8.2735	-9.6723	-11.595	-8.976	-14.69	-2.7534	-10.302	-4.3833	-13.003	-5.1223	-12.383	-11.649	-11.437	-8.386	-12.541	-12.88	-13.651	-13.991	-8.6083	-12.918	-7.3375	-10.115	-9.0852	-10.709	-12.622	-9.6239	-15.813	-12.454	-9.0091	-8.7763	-13.167	-3.4469	-10.491	-12.177	-6.8773	-4.7074	-12.731	-4.4328	-9.505
-4.3872	5.5167	0.47794	-2.5778	-2.3103	-0.24635	-1.6301	4.7873	-4.4301	2.0709	-7.254	-1.2236	0.64819	-1.3667	2.0593	-3.4681	-6.7973	0.037588	1.1588	1.0116	-0.6008	-4.7135	2.5379	0.032478	-4.9773	2.1786	1.014	0.80928	-0.34225	-1.5939	5.849	-2.4439	1.2991	-6.838	1.155	-5.2692	-3.7718	0.42206	-1.7406	-0.62014	-8.0441	-1.3198	-8.5376	-5.6114	-0.75263	-0.84998	-0.61888	-3.3716	-0.082016	-2.509
-14.368	-8.0353	-12.067	-11.986	-10.48	-10.561	-13.048	-4.7154	-12.09	-9.8586	-9.7122	-10.731	-14.594	-10.6	-15.684	-15.616	-7.335	-8.7676	-10.948	-13.626	-11.493	-13.172	-9.7188	-14.629	-15.077	-11.04	-8.1333	-10.908	-18.149	-4.7438	-17.33	-14.047	-8.9346	-10.538	-14.868	-9.8106	-14.612	-7.8546	-6.5473	-13.97	-5.8935	-9.1931	-9.3	-8.6546	-13.176	-15.667	-11.729	-5.2389	-10.123	-12.962
3.3232	2.3007	5.4591	-2.2279	6.0673	-2.6608	0.7268	2.4756	-1.4742	-7.1569	4.9144	4.1282	-1.1952	0.44376	-3.5837	0.44245	4.4446	-0.265	-1.361	5.7953	-3.2556	-1.1726	0.4654	0.82528	3.4328	-0.099134	4.0006	-3.2505	-1.0623	-6.7954	4.2143	-6.3734	-0.96522	5.4804	2.8361	3.6402	-2.929	-3.2606	2.3995	2.1682	-0.18838	-4.3924	6.4136	-5.094	-1.5336	2.7304	-2.5496	1.6044	1.4784	4.1157
-13.708	-13.374	-14.244	-12.256	-12.311	-14.788	-16.009	-12.349	-8.6394	-10.932	-7.5309	-5.3266	-10.806	-9.8411	-15.549	-15.498	-13.425	-9.5318	-12.887	-10.014	-5.1824	-11.341	-7.441	-4.2043	-16.707	-16.776	-17.596	-17.862	-5.5176	-13.828	-17.526	-11.599	-14.347	-12.499	-10.166	-14.058	-10.702	-10.338	-13.848	-13.65	-10.753	-13.432	-10.477	-15.324	-17.011	-10.036	-10.056	-10.336	-7.3951	-9.4701
3.0724	-3.4505	6.2768	-1.9776	-5.3815	-13.448	-6.6212	-3.3554	-4.6759	3.1287	1.1759	-8.638	-0.058226	-4.0851	-4.3363	-0.7984	5.7431	4.445	-8.7546	-0.87704	-1.3353	-1.3588	-3.4161	-10.215	-2.861	0.53271	-3.705	-7.4085	-3.7966	-12.236	-5.4337	-2.2882	-1.1196	-2.164	-0.057623	-7.4048	-3.4349	-6.3989	-11.098	-0.088608	0.6499	-5.6038	-3.8233	3.1777	0.055785	-4.5403	1.0421	-8.0893	0.093286	-4.1543
-13.067	-16.458	-13.232	-13.757	-14.327	-19.013	-11.486	-12.818	-13.373	-10.832	-12.733	-13.287	-14.495	-15.827	-15.696	-14.284	-15.8	-9.7218	-17.379	-13.672	-8.8121	-16.12	-12.936	-14.648	-12.498	-12.788	-6.5039	-12.487	-9.5659	-4.9662	-10.923	-13.143	-15.144	-15.534	-17.457	-19.061	-17.244	-13.486	-15.721	-16.893	-16.281	-8.2337	-11.711	-8.7463	-14.73	-10.305	-15.713	-14.968	-12.598	-10.709
-17.044	-6.7901	-4.9521	-8.1214	-9.4219	-6.1032	-5.0106	-9.0845	-15.632	-10.258	-5.5074	-8.6342	-10.123	-10.389	-9.1351	-7.8353	-4.7428	-7.8605	-10.77	-12.162	-8.6959	-8.2608	-15.648	-5.794	-14.627	-7.3707	-8.0731	0.28419	-12.85	-12.022	-14.9	-10.509	-7.3368	-14.323	-10.039	-7.985	-6.0679	-8.6943	-10.8	-3.3012	-8.4188	-9.8034	-8.4972	-12.803	-8.3284	-2.2933	-6.4801	-8.6406	-11.389	-11.533
-2.9413	-4.8223	-0.90855	-3.4576	-5.4382	-11.01	-3.1156	-7.2909	-9.9376	-6.5484	-0.62982	-3.5676	-5.6266	-10.981	-6.9968	-5.6614	-1.811	-3.1206	-2.8362	-3.0429	-7.8148	-12.257	-1.5683	-2.7027	-2.7105	-5.6366	0.8432	-5.3662	-6.907	-5.0819	-3.466	-6.3753	-1.582	-4.8482	-4.4389	-7.4921	-5.3976	-8.6079	-4.9735	-3.0304	-9.6145	-8.2685	-1.7595	0.88745	-8.4413	3.1242	-4.1363	-5.3346	-6.572	-7.2339
-21.639	-17.912	-21.851	-23.413	-24.984	-16.036	-26.333	-19.693	-24.554	-26.006	-21.855	-20.956	-10.958	-25.697	-19.568	-22.526	-14.795	-17.88	-32.846	-17.084	-23.456	-20.081	-19.342	-21.828	-21.5	-26.79	-20.152	-25.315	-18.658	-14.331	-24.245	-26.995	-21.282	-23.647	-17.818	-19.945	-18.547	-19.251	-13.921	-24.247	-22.093	-19.56	-20.658	-20.19	-17.815	-20.77	-24.343	-21.924	-14.504	-21.719
5.6578	8.9603	5.0188	3.1389	2.4442	5.8329	0.22334	5.4681	9.9806	4.5153	2.509	9.2677	10.491	9.7316	5.7063	4.4288	2.6687	5.7785	5.6256	4.8014	5.7685	6.2356	8.794	15.701	9.0835	15.258	6.8955	1.6629	7.1102	6.4971	9.1325	10.265	5.5307	12.033	3.7692	7.2113	5.5561	3.8903	4.2597	8.5081	8.638	3.3173	5.4348	3.1076	8.7977	2.9819	9.346	3.2842	12.474	10.994
-1.8575	-5.0938	-3.6113	-0.29846	3.4152	0.76281	-2.0427	1.1433	0.12774	0.89006	-1.7671	5.0618	-0.012293	-3.128	1.4292	-1.9569	3.2843	-2.149	-0.67742	1.307	1.3222	2.2543	-2.1887	0.58252	-1.6286	7.1265	2.2976	1.3034	5.4724	4.0626	-5.1496	2.1608	0.84815	3.3013	-4.8379	-4.2113	-2.2514	4.7387	0.13553	-6.1715	1.073	-0.21153	-8.4708	-0.12236	3.7705	-6.7474	4.7237	10.228	0.62767	-0.19527
0.57766	6.3379	3.3601	3.7055	0.86399	1.7922	4.1305	0.43449	5.6903	-2.4068	-3.1263	2.5704	-1.8276	2.8757	-0.56399	1.3269	-5.2584	-0.87587	2.707	1.0786	2.9098	2.2898	-2.1684	7.7191	2.2107	-3.9985	1.9435	6.1806	3.4444	-2.5177	-1.7109	-3.7971	-0.8201	6.198	-0.43912	4.7801	0.36031	0.54909	3.7224	3.3319	-0.2731	6.2078	-2.5124	3.3708	-3.5055	0.98846	0.32129	4.7088	-0.15206	3.5931
-2.3476	-4.7883	-0.6278	1.3136	-3.8998	-5.0623	-1.5524	1.7487	1.7869	-2.3262	-2.4382	-10.739	-4.2061	-2.9931	-0.64788	4.7703	-4.6202	-7.4573	-1.6222	-2.6885	-2.7991	-2.847	-11.559	-4.6087	-6.5347	-2.1391	-3.8698	-2.9557	-1.3738	-3.1924	-4.147	-0.84962	-2.4182	-2.9012	-7.0192	1.7305	0.77738	-1.4309	-7.0202	-4.81	-3.6326	-5.3919	-2.4523	-4.4834	-3.9743	-11.236	-3.0964	-0.52535	-8.3821	-4.8855
-14.318	-14.413	-6.9861	-13.458	-11.585	-2.0364	-11.003	-7.5083	-6.48	-10.72	-10.44	-9.1596	-11.549	-17.212	-7.9846	-5.1047	-10.971	-2.1787	-3.5682	-21.238	-6.7925	-7.5584	-4.6088	-11.587	-9.7014	-3.8173	-4.4267	-13.743	-7.8745	-10.089	-4.5386	-8.4016	-7.3731	-7.1012	-9.1856	-10.623	-7.8829	-10.888	-7.404	-8.0609	-6.2466	-10.204	-3.7061	-12.055	-12.409	-8.953	-6.8748	-12.865	-13.29	-12.341
-7.767	-3.6072	-9.2691	-1.4471	-1.0475	-11.419	-2.337	-1.6433	-0.78429	1.1278	-7.1874	-3.3839	-4.1423	4.2357	-8.0933	-9.8653	-8.1902	-8.7231	-5.6717	-10.142	-9.5572	-10.828	-4.6329	-3.4525	-2.3416	-4.298	-4.8963	-6.3153	2.5271	3.1396	-2.6237	-2.2601	-8.3334	-11.153	-5.5166	-6.2646	-2.8235	-6.9924	-3.922	-0.48106	-0.95039	1.018	-11.215	-8.227	-8.8547	-1.7438	-3.7903	-1.014	-3.4112	-10.834
-1.7338	1.0665	-0.24255	7.6968	1.1154	2.2703	1.6065	2.1126	4.6815	3.5544	-0.79393	-6.5186	-3.5524	-3.7429	2.875	5.197	-4.9782	-8.3641	5.8455	0.12972	2.204	-8.4262	-3.4494	-3.4296	0.69726	5.8421	1.4444	5.7634	-2.8473	2.5835	-6.0097	-4.3675	3.0216	-5.2297	4.1779	-0.073913	-2.6435	-6.7148	0.6005	-5.0566	2.3774	3.5046	1.7435	-1.5519	3.3286	1.461	0.65109	-0.029145	3.648	-2.2721
-1.7569	2.0094	-8.6139	-8.0234	3.5328	-6.3609	-5.9149	-1.4489	-8.638	-8.927	-2.6178	-9.4018	0.11519	-4.7313	-0.18458	-0.081275	-5.5935	-0.87784	-3.4217	-0.68484	-5.9799	-2.6487	-7.5262	-1.8004	-3.4881	-4.63	-8.8642	-6.9356	-2.4511	-9.4975	-0.39814	1.3895	-5.6286	-2.6208	-2.2346	-3.5811	-7.6643	-0.67291	-3.2428	-3.3545	-8.2702	-7.5497	0.68492	-1.0726	-6.3059	-1.4427	-10.496	-5.5678	-7.332	-9.5789
-4.2264	-7.3993	-7.3959	-15.464	-12.973	-11.105	-2.8114	-10.839	-5.9212	-6.6136	-8.8279	-12.272	-3.0367	-10.334	-4.5021	-7.037	-9.841	-6.7565	-9.8618	-2.3826	-4.1427	-3.4398	-3.8924	-3.3081	-9.0046	-16.015	-6.4069	-1.2027	-9.1814	-12.031	-1.0155	-8.7392	-7.811	-5.2323	-8.8492	-12.935	-10.829	-13.924	-5.4211	-13.102	-10.276	-12.467	-8.5276	-5.4572	-10.001	-7.7308	-4.4914	-11.826	-2.0032	-13.788
-14.985	-18.144	-14.993	-12.331	-11.145	-16.805	-12.525	-10.962	-10.34	-11.632	-20.58	-12.643	-11.719	-12.806	-10.622	-4.1165	-13.806	-16.404	-8.2596	-9.6795	-11.448	-15.23	-8.9012	-10.333	-13.752	-13.66	-22.74	-16.614	-8.1961	-13.008	-18.154	-12.261	-22.486	-15.949	-13.894	-10.825	-11.605	-15.483	-12.062	-10.536	-13.226	-10.375	-18.266	-8.9972	-8.6117	-10.965	-11.504	-15.796	-12.553	-16.58
10.866	4.5292	7.2654	6.1662	7.1875	5.3089	5.2981	1.1114	6.3492	6.134	0.677	8.8264	3.5723	5.6807	5.8538	6.4125	5.0241	10.887	8.1979	4.2179	9.4927	4.4519	4.5041	8.3223	10.54	-0.74961	6.8213	7.6737	10.228	1.6902	6.0021	8.5123	4.7259	5.5481	4.0328	4.9767	2.1258	12.849	1.8267	6.7235	4.8524	5.3053	10.028	7.7922	9.7383	13.231	12.59	7.7596	12.063	6.9776
11.67	13.315	10.242	10.122	5.205	9.0943	9.9511	11.619	11.599	9.6224	11.68	10.112	2.7383	13.24	13.207	13.571	12.061	5.6932	13.012	8.2614	12.212	9.0315	2.0594	13.875	7.2128	11.16	6.5867	7.7212	4.9994	6.8772	5.7154	8.2253	14.181	9.4431	15.402	9.2157	13.109	13.816	3.1646	16.917	13.912	10.092	11.908	10.956	9.9934	14.244	7.2152	15.98	13.678	6.2671
2.6395	0.85732	-2.8415	-4.0137	-1.9353	4.8335	-3.8342	2.279	2.7742	3.8233	1.5126	-2.4215	-6.5596	-3.8894	1.01	-2.7234	-3.9503	-1.2964	-5.1313	-0.38201	-5.5512	4.9565	1.8998	0.60993	-8.1012	-3.8192	3.3498	4.6455	4.7103	-4.6279	-3.8369	-10.529	-9.4304	-1.0435	-8.3584	-2.9059	-1.4547	-5.3554	-8.4811	-12.8	-6.8716	-6.7131	-4.3199	-0.30727	-6.4189	-4.7321	-3.6658	-1.519	0.67256	-0.83979
-19.725	-27.466	-24.452	-17.967	-24.019	-18.819	-19.686	-20.244	-21.738	-22.684	-25.254	-23.456	-14.307	-22.023	-14.576	-22.349	-20.142	-21.489	-18.076	-27.437	-15.221	-21.49	-22.734	-18.479	-22.426	-20.589	-26.988	-19.617	-19.918	-26.032	-22.088	-25.954	-18.302	-19.169	-23.051	-17.654	-24.401	-25.777	-19.045	-25.739	-25.205	-17.187	-21.027	-19.78	-22.587	-16.808	-19.467	-17.486	-19.504	-17.012
-10.649	-12.474	-15.09	-17.445	-8.3088	-9.3817	-7.2123	-17.502	-11.822	-16.543	-20.111	-11.743	-12.219	-20.107	-12.855	-10.906	-8.2926	-14.742	-8.6619	-13.285	-15.8	-12.988	-11.994	-11.293	-4.3804	-11.323	-19.7	-7.095	-16.425	-6.9639	-11.87	-10.855	-10.692	-13.37	-11.114	-13.55	-5.642	-10.011	-17.733	-7.4487	-9.6676	-14.072	-9.277	-12.162	-9.7696	-9.0244	-13.951	-6.5222	-11.877	-15.648
-10.498	-14.379	-17.162	-13.123	-17.515	-13.981	-18.754	-12.897	-15.684	-15.93	-11.795	-12.317	-14.828	-20.523	-15.395	-13.35	-12.329	-9.3778	-14.049	-10.493	-13.037	-13.418	-13.382	-15.037	-11.592	-19.24	-11.775	-7.1343	-12.146	-9.5654	-16.373	-13.46	-14.19	-14.251	-16.113	-17.669	-16.065	-11.577	-14.167	-9.9552	-13.919	-11.634	-14.293	-10.212	-13.19	-15.103	-9.146	-18.854	-15.529	-16.02
-19.106	-12.62	-14.391	-13.66	-13.621	-13.233	-17.975	-13.68	-17.936	-17.331	-21.051	-15.696	-18.072	-12.027	-11.572	-13.059	-13.595	-10.822	-8.9766	-17.682	-11.314	-15.497	-11.296	-11.79	-13.437	-12.606	-15.675	-16.237	-13.796	-9.8092	-15.189	-20.26	-18.846	-14.441	-16.606	-18.292	-13.122	-14.307	-14.279	-15.705	-15.652	-12.36	-17.276	-14.269	-11.407	-18.793	-11.888	-13.086	-13.399	-13.652
-2.4097	1.2372	3.1405	8.6433	-4.2467	1.1805	-3.0163	0.8405	0.76959	5.1248	7.3786	3.1702	9.9718	-1.5298	-1.502	1.3711	9.486	3.3141	0.896	1.5996	5.4453	-0.76185	1.9512	4.3097	6.0409	7.3711	-1.9357	1.5699	6.2375	4.3846	-0.66769	1.6908	3.0781	5.4348	2.6608	0.74662	4.6882	2.7284	5.9838	9.1161	2.5158	0.37169	4.4641	-5.0547	-1.7398	3.4631	4.5162	1.696	2.6509	0.23457
-20.86	-19.496	-19.652	-29.255	-27.141	-15.073	-32.289	-25.922	-24.724	-19.019	-16.692	-27.946	-19.067	-22.693	-27.25	-25.484	-21.968	-27.348	-20.075	-20.887	-25.343	-22.703	-18.762	-27.24	-20.411	-23.995	-21.351	-25.674	-26.359	-29.707	-19.434	-25.167	-24.939	-19.595	-20.342	-18.79	-21.51	-26.37	-29.034	-28.468	-14.122	-18.44	-24.4	-17.152	-19.509	-29.029	-20.252	-23.366	-19.475	-22.393
-4.2615	3.7985	-6.7982	-2.9089	-0.87328	-8.0226	0.50397	2.3191	-0.15863	-0.26813	0.69291	1.357	0.35318	-3.1046	-6.3634	-2.675	-6.9381	2.0343	-2.4007	-2.622	-5.9438	1.5716	0.26865	-0.32124	-4.1779	3.9344	2.5682	0.67137	0.51202	0.71349	1.8611	3.5074	3.7339	0.1257	3.8792	-1.3414	-2.5818	4.1301	-2.4611	-6.343	-2.7708	-0.24734	-0.48095	2.0602	-3.44	-1.1509	-0.33608	-6.3878	-0.68273	0.34293
2.9015	-1.2735	-0.20948	1.6565	-3.8635	-4.6836	-2.3711	1.1267	-5.5071	1.2789	0.55525	-1.8879	3.6312	-4.5501	6.6438	8.0085	-0.12863	-4.1075	3.0799	0.68283	0.42221	1.5607	-1.4372	-0.27647	2.5983	-1.3019	-0.032134	-6.6167	-1.7324	-1.7354	1.8735	-1.5549	-2.3136	5.8271	2.4797	1.6468	-2.6698	8.3979	1.6011	3.368	-5.6399	1.784	-2.7605	-1.0742	4.2774	-0.66546	-1.4425	4.8192	-0.020284	-0.26686
-4.1594	-5.8234	-5.2919	-6.364	-0.91951	-1.3606	1.5022	-5.4775	-12.403	-6.4901	-6.8625	1.075	0.019346	-2.5746	-3.54	1.4597	-2.0645	-3.7203	1.9791	-1.1158	0.72229	-3.0234	-2.7707	-7.5072	-8.9272	-9.1175	-0.10792	4.2333	-1.5579	0.040222	2.0239	0.75315	-4.8435	-2.7174	0.89261	-1.6615	-4.0433	2.1019	-2.682	0.30816	-0.425	-1.0965	2.7869	1.3687	3.902	-2.4006	4.4108	-2.7352	-3.5819	-1.6088
-1.0645	1.5191	-3.4524	-2.7528	-4.9218	0.14324	3.1783	4.2743	-0.80244	-0.76815	3.0598	-4.747	-3.0726	0.45773	-4.4581	-1.5137	-7.1678	-4.1307	1.7157	1.7353	0.1149	1.6713	0.31553	1.4515	4.9975	-2.0592	-0.36844	0.5414	0.6823	1.8796	-1.1373	-9.5356	1.1186	-0.42414	-3.1168	-7.1456	-1.422	-5.3308	3.4518	4.8357	-1.3861	-2.954	-0.0085541	-4.5478	2.0807	-2.74	2.3725	0.36789	-0.16355	-2.1387
-7.8267	0.32126	-12.014	-10.837	-7.4109	-8.6752	-7.5076	-11.106	-14.876	-6.8305	-6.7789	-13.952	-11.716	-0.1882	-5.8668	-12.176	-5.9497	-9.377	-11.799	-12.648	-8.1999	-4.8383	-8.7885	-14.097	-17.472	-4.211	-5.3517	-3.1921	-5.1675	-7.7588	-13.219	-10.495	-14.809	-8.8447	-3.6183	-12.513	-8.5334	-9.7862	-9.5847	-1.0588	-6.7825	-8.4897	-7.393	-14.119	-12.457	-13.15	-2.1263	-4.9089	-9.5973	-7.469
-7.9822	-1.8406	-5.8341	-4.5806	-5.714	-7.0468	-3.297	-3.1093	-11.213	-5.3344	-0.94095	-8.4966	-4.9651	-2.0151	-10.414	-6.3256	-1.2703	-6.3758	0.20017	-5.323	-3.9125	-0.033786	-7.0854	-8.2649	-9.2698	-4.3193	-12.827	-8.993	-7.5009	-5.5154	3.1408	-7.4747	-12.604	-3.6414	-5.9286	1.1251	-6.3726	-2.3315	-0.32628	-6.339	0.52483	-9.7911	-2.1038	-2.8305	-7.1701	-3.7987	-3.2626	1.8365	5.6926	-8.3439
-1.0872	7.7459	8.695	5.7334	7.8383	12.189	7.4824	11.674	11.359	4.892	3.2004	7.7891	6.7962	11.292	7.9797	4.6993	0.36492	7.1503	4.5933	8.2503	7.58	6.8966	13.436	6.0394	6.0322	8.0629	5.1305	6.7491	7.3358	2.9236	12.381	8.3597	5.2168	4.8201	9.2248	8.7041	8.3305	9.4006	3.8541	1.0879	6.7709	5.7773	9.9249	4.8382	7.2435	7.5239	7.5678	6.0737	11.845	10.36
-3.8533	-1.7325	2.0583	-4.3087	-5.7416	-10.912	0.92858	-3.7051	0.1716	2.8435	-0.96879	-0.64914	1.9505	2.1108	5.4183	-4.3329	0.90398	-0.99566	5.4132	-1.5745	0.91873	-2.5544	0.23616	4.2044	4.8081	4.9825	-2.2154	7.991	-1.3683	-6.785	2.9067	4.2395	0.036759	-2.8529	3.1176	1.0461	0.89516	0.33858	0.6502	7.7375	2.8042	-0.85684	1.8615	1.5029	-2.2992	4.2974	-2.1969	0.92975	2.145	3.9532
-0.73188	-4.9607	-8.5585	-5.6547	-9.2603	-12.062	-5.827	-8.7161	-1.5779	-6.3331	-8.0526	-6.4084	-8.9327	1.3018	-9.3965	-12.152	-10.068	-7.9225	-7.2984	-6.91	-1.5566	-1.7831	-3.6819	-9.6332	-6.7299	-5.6899	-12.841	-4.6292	-9.8695	-4.6475	1.6726	2.3364	-3.9112	-2.9997	-0.69083	-3.8335	-3.4502	-4.8747	-7.439	-6.3619	-5.8319	-6.5322	-1.8773	-6.19	-7.2441	-7.7258	-5.5442	-4.8337	-5.7092	-4.3321
2.1062	-0.81362	-2.2512	0.1587	-1.0974	1.0655	1.5196	-6.3743	0.28721	5.858	-2.0073	-0.3703	-5.3809	1.4916	0.20932	10.77	-5.1652	3.0557	3.2832	-5.9612	0.11096	1.7621	4.1699	6.5625	0.93648	-6.2383	0.51571	5.1811	4.0808	3.6146	4.8816	0.21198	-1.0748	5.7282	2.5439	-2.3104	6.8436	4.6097	1.395	1.2306	4.8014	1.996	6.7396	3.6562	6.1295	0.49383	-2.2149	2.4226	1.51	6.5194
-30.256	-14.158	-21.059	-22.306	-27.362	-17.509	-25.49	-15.816	-25.128	-17.626	-22.725	-21.329	-22.079	-19.485	-22.7	-21.458	-18.963	-16.508	-22.972	-27.711	-21.824	-24.089	-20.134	-25.734	-20.441	-20.428	-23.634	-28.211	-20.728	-20.23	-25.735	-23.276	-28.254	-19.071	-23.16	-20.022	-20.807	-13.506	-19.278	-25.045	-28.16	-20.197	-13.562	-22.294	-19.046	-25.781	-18.893	-23.446	-25.613	-25.049
6.1123	3.0548	10.335	8.2127	1.937	0.56201	-0.37434	8.3047	11.644	-1.3235	1.8712	6.0167	-1.8096	4.2246	7.7361	3.0499	-1.044	4.6618	4.7841	1.6373	6.1994	7.6682	7.0335	-2.4833	1.2105	-3.8527	9.0681	12.109	1.9457	8.955	-1.1786	3.4455	1.8476	5.4154	6.0142	-1.4111	5.3329	3.8048	10.209	-1.4767	9.626	-0.64498	4.7243	5.3123	7.175	6.6854	-1.2741	2.8279	6.1611	-1.4115
7.7906	7.8497	11.86	9.2502	6.2226	5.209	14.997	9.2359	0.091704	4.6667	8.4441	15.207	-0.1036	1.7395	9.2247	2.4455	2.7034	3.6448	13.608	7.9991	0.98922	4.8777	7.8848	4.4682	2.7338	6.2865	0.50046	7.0566	4.8033	9.9024	9.145	8.5591	6.79	11.79	5.6919	5.7188	10.48	6.9766	6.4636	2.341	1.9783	7.4211	5.6563	9.1143	7.8798	6.7711	4.0959	8.324	5.0936	9.1049
3.4019	4.6273	-0.61012	9.6336	-0.57139	7.6346	0.82191	0.32987	4.8099	-1.1017	3.5521	8.8834	6.8625	0.63968	5.2135	5.612	1.4385	5.2679	2.306	8.1051	4.9602	8.0194	1.9515	2.1094	6.7578	3.187	2.09	4.8432	4.113	8.553	8.0521	-2.1431	4.3502	3.0209	0.90507	6.253	-0.24182	7.9765	3.6889	2.4787	4.9506	5.6379	3.0938	-1.0745	6.248	5.1705	-1.1232	3.5184	-3.495	10.03
1.7159	-3.0517	-2.4981	-1.6799	-4.0627	-9.7423	0.00086489	-6.2834	-3.7007	1.4194	-1.5877	-8.7691	-4.8815	0.3209	1.6239	-1.295	-7.4283	7.1674	-6.9806	1.7803	-2.7816	-2.3922	0.7951	-8.5617	-4.0197	-4.4251	2.6996	-8.2365	-4.6848	-7.0678	-0.81892	-3.0646	-12.766	-1.5662	-4.6596	-4.455	-4.4807	-6.4352	-3.184	-5.2025	3.6331	-2.3868	-6.9081	-8.8043	-4.7615	-8.5522	0.041865	-1.5388	0.014789	4.5845
4.5494	5.0425	2.3535	2.0721	4.9428	-2.2415	7.7645	-1.6462	0.077821	1.405	3.586	7.3991	1.5712	9.1844	10.359	5.9544	2.5068	6.4976	8.9326	4.8435	3.573	2.2165	7.5173	2.8492	-2.0651	-1.398	0.99862	12.191	4.6003	-5.0576	-1.9887	-3.7465	3.9886	6.0366	3.9143	3.6171	1.6358	0.13127	5.7262	-0.46001	-3.928	-1.391	0.79154	4.9918	-2.3834	2.8255	1.1491	0.89139	8.2349	4.9194
-4.78	-11.015	-14.383	-22.205	-8.0953	-11.617	-12.74	-15.495	-4.9846	-14.116	-12.87	-11.978	-13.591	-7.7089	-12.411	-7.2255	-12.228	-14.347	-11.716	-11.992	-14.215	-10.807	-17.546	-15.989	-9.1623	-4.2759	-9.9834	-13.742	-7.2579	-16.996	-10.79	-9.3873	-9.5804	-10.945	-12.107	-16.855	0.62368	-10.719	-4.6957	-11.393	-12.633	-6.7772	-11.083	-5.2509	-3.2315	-12.027	-8.0661	-17.976	-14.401	-15.727
-12.32	-11.449	-18.563	-13.243	-16.62	-10.589	-16.76	-13.169	-8.5084	-19.744	-11.566	-9.7203	-12.329	-13.724	-6.8096	-18.497	-7.7526	-16.457	-10.644	-14.027	-11.859	-15.677	-14.006	-18.276	-12.507	-13.977	-14.551	-9.1685	-10.451	-10.241	-10.859	-14.352	-19.26	-11.992	-14.622	-13.71	-10.931	-17.606	-9.9732	-12.824	-15.374	-12.253	-7.5527	-15.089	-17.586	-8.3906	-15.815	-12.884	-12.635	-11.103
-5.6352	-0.52834	-9.7787	-2.9892	-2.4683	-6.8882	-2.1095	-4.9785	-7.7451	0.39286	2.9327	-10.45	-2.9073	-3.102	-1.2362	-20.063	-11.732	-13.673	-1.1776	-7.2433	0.75759	-3.4572	-8.2709	-7.1393	1.2244	-4.4998	-3.5956	-5.7013	-4.5779	-5.2327	-7.2774	-5.8429	-4.012	-9.4007	-10.038	-10.265	-9.2939	-7.3299	-3.9562	-4.8271	-7.2651	-6.7063	-6.1237	7.0213	-2.733	-3.5231	-4.0133	-4.1321	-10.133	1.6151
16.451	3.4684	12.205	2.9074	7.1821	10.586	8.0325	5.8654	10.718	6.7516	11.973	5.538	7.877	8.4219	-0.64377	11.238	10.489	4.5107	2.093	9.0694	3.1638	11.548	4.9365	16.347	2.881	1.4511	7.1645	7.7643	2.0821	2.3485	6.4302	3.4244	7.5731	10.652	0.16413	8.4888	-1.4959	-4.1349	8.192	12.191	4.1903	6.4839	10.199	8.6407	6.6437	9.1453	8.6207	9.5436	6.903	3.4898
-15.314	-13.768	-11.193	-13.042	-10.311	-8.752	-9.0735	-16.161	-6.478	-6.6882	-17.99	-15.437	-16.783	-14.315	-13.396	-7.7474	-18.801	-9.6011	-10.394	-21.666	-14.915	-12.693	-17.109	-12.468	-17.537	-15.782	-5.9945	-6.4723	-15.985	-9.8205	-12.108	-8.5849	-14.396	-11.465	-17.659	-18.914	-20.123	-13.089	-11.828	-9.4984	-16.455	-14.633	-14.69	-20.353	-11.864	-15.435	-15.219	-15.247	-12.096	-5.4751
-0.97765	-6.3026	-8.8607	-0.16608	-6.9974	-4.6344	-8.9666	-11.609	-1.9029	-3.891	-8.6313	-7.4619	-3.7481	-4.7424	-9.8003	-11.863	-6.2054	-5.5491	-6.3171	-7.0974	-12.007	-7.6149	-8.3026	-2.7464	-5.2246	-6.3971	-8.7911	-6.5188	-7.4893	-13.065	-9.9457	-2.8584	-7.2472	-9.3624	-3.0669	-2.8855	-10.317	-7.3878	-6.1228	-13.94	-9.2918	-5.0669	-8.6947	-14.459	-5.1815	-10.271	-1.2536	-11.654	-2.4192	-1.6393
-16.872	-9.9079	-13.363	-9.5482	-8.6528	-15.434	-17.274	-13.166	-6.9606	-17.959	-19.05	-18.348	-11.49	-14.321	-20.219	-14.203	-5.9853	-17.31	-12.737	-17.167	-13.47	-19.743	-10.662	-15.11	-17.116	-18.298	-10.008	-11.08	-7.6157	-16.751	-12.607	-14.642	-16.015	-12.241	-9.4952	-10.719	-9.348	-14.43	-13.746	-9.7915	-6.1917	-13.849	-12.239	-15.27	-12.146	-14.258	-9.132	-7.3781	-6.7569	-15.56
7.4048	0.9617	0.85021	-0.73441	-2.5299	0.86195	-3.99	6.6806	-8.7096	4.3751	1.4159	-1.7383	1.8267	-0.46446	-7.6237	-0.52101	-3.3923	-2.2903	0.29892	-0.35223	0.18182	-1.5976	-5.2394	1.0333	3.5673	-2.9922	-7.236	2.1747	-3.8086	3.3671	4.5034	-0.73988	-2.5316	1.8512	-0.56541	-3.4926	1.6546	0.54922	1.6991	3.7931	3.5343	4.284	-4.5138	-0.77327	3.8178	2.4433	3.7172	-3.7865	1.3878	1.2232
-0.18035	1.8572	-2.2519	0.043458	-2.4889	3.8405	-0.98711	-0.9389	4.0082	5.5524	-2.1079	8.6442	-7.0585	-1.9757	0.73948	6.5605	7.589	4.4604	0.96171	-5.7597	-0.92171	1.2578	1.5029	1.483	0.61684	0.8252	-0.020651	3.2227	0.96703	8.1493	4.0422	3.3177	1.7354	-2.2929	3.3534	0.58821	2.7763	-1.6469	9.2705	2.0723	-0.40963	2.5162	-6.5968	3.1323	1.3613	0.9391	5.2048	-0.17857	5.2645	4.3259
1.5922	-2.1421	-7.6756	-6.9919	1.0003	-4.1882	1.4262	1.0632	-6.0611	-0.97593	-2.1913	0.9656	3.3443	0.45948	0.19363	-5.3038	-8.3228	0.43679	-6.0582	3.1913	1.3649	-2.6055	-2.1564	-5.0231	1.3989	-3.9195	-5.5494	-8.3659	-10.38	1.8283	-4.4431	-0.96687	-4.5264	3.1409	2.8013	-6.5905	0.57612	-5.6603	1.3125	-0.43999	0.60937	-2.6165	2.5227	-7.4384	-3.7487	4.2444	-5.3349	-3.5684	-13.782	-1.1242
-1.691	0.84993	1.8785	-3.0774	-3.3704	1.7432	-2.9422	-7.866	-4.6745	-5.9334	-3.1157	-1.9908	-1.5672	-2.7772	-10.631	-3.2855	-10.778	-6.9383	-0.51063	-4.7966	-12.15	-3.5724	-12.557	-5.4154	-5.7569	-6.1487	-10.417	-1.9957	-7.3527	-4.1621	-5.4299	-3.7251	-4.5659	-4.7321	-2.6865	-4.034	1.5153	-2.9049	-0.69618	-4.6485	-1.8181	-2.6509	-7.9235	-1.3088	-6.4168	-3.0443	-1.36	-3.8294	-11.139	-7.1928
-6.5109	-4.0594	-7.7974	-11.186	-20.08	-11.35	-12.264	-2.7982	-11.677	-9.9251	-18.101	-9.565	-13.992	-20.735	-13.471	-12.312	-13.847	-14.474	-14.029	-17.138	-10.753	-5.5589	-15.365	-8.2154	-10.599	-10.808	-15.295	-19.257	-9.4549	-9.7927	-10.21	-17.037	-8.4169	-11.726	-10.75	-5.5765	-9.7486	-14.678	-14.843	-14.172	-15.687	-8.5347	-19.033	-14.183	-12.809	-14.645	-11.708	-8.754	-9.8029	-12.302
3.471	1.5291	6.2056	-6.3682	5.1139	-1.8609	-6.4106	1.1833	3.0997	6.2055	-0.7588	6.8464	-0.51073	-0.1119	2.151	2.263	-5.5592	3.8092	-2.4882	4.1666	-0.10755	-1.1946	3.4429	-0.10561	3.6065	-1.307	-1.5059	-0.32852	5.2327	-0.18469	2.174	1.6039	-2.4564	-2.8512	3.2061	2.6062	1.5027	-3.7989	1.919	11.285	-3.1958	2.0305	1.1551	0.072436	-4.5743	9.3049	3.1893	3.5829	-3.3676	2.6348
-29.057	-25.469	-21.797	-24.077	-25.58	-19.904	-20.059	-23.079	-20.406	-21.257	-22.524	-16.572	-19.562	-24.721	-24.376	-18.178	-16.123	-23.218	-26.075	-21.999	-19.982	-25.525	-16.893	-24.039	-21.716	-16.728	-21.109	-26.098	-16.773	-21.947	-21.737	-22.123	-18.146	-23.56	-24.641	-21.68	-21.828	-22.842	-18.305	-22.841	-18.379	-21.675	-27.44	-24.984	-26.605	-18.126	-23.705	-21.851	-19.357	-19.803
-8.4099	-5.3208	-3.662	-6.5305	-1.0625	-8.0452	-13.296	-7.0075	-15.657	-11.885	-11.905	-7.8917	-9.943	-2.5356	-5.85	-9.4342	-18.979	-8.0582	-3.7825	-6.1464	-2.4215	-9.8083	-6.1701	-3.4987	-9.0958	-2.9735	6.7051	-7.2288	-4.4444	-3.5108	-5.2492	-6.3549	-7.25	-5.3743	-0.85377	-9.0409	-6.5434	0.19934	-1.6924	-9.1603	-3.1306	-5.8689	-4.0323	-3.0125	-5.3722	-4.1007	-0.35662	-4.6122	-3.0036	-9.9072
-0.79779	-2.7098	-2.0182	-0.0076831	-2.0833	-5.1662	-3.6531	3.2368	1.1029	-6.7109	-0.50293	3.9038	-0.61526	-1.4541	-2.9907	-2.9166	-0.19644	1.1653	-0.23156	2.407	-5.2329	2.8289	4.4931	3.5778	-1.781	-2.7361	10.133	7.2953	-3.1643	1.2598	5.274	3.6992	2.6341	-0.56732	-2.2717	6.7178	0.082369	1.1263	3.7347	2.7501	4.442	5.8895	0.97547	-1.7996	4.2951	-0.98043	-1.0418	3.1102	1.4955	3.1224
3.2179	7.4509	-0.85076	-4.4022	-1.5494	3.2413	7.8094	-4.1701	0.77508	0.40796	5.0159	2.3244	4.6982	-0.30627	-2.573	-1.0142	1.931	-3.221	4.9723	5.848	2.1284	2.3094	2.6148	-4.7708	2.6625	-0.87077	-0.57517	-4.0354	0.39489	-2.023	0.00016262	-0.28106	3.4184	7.851	-6.3866	-4.9201	4.2166	-3.3344	1.2827	-8.4466	-4.2995	-0.42522	-0.22567	3.1775	1.1919	1.5651	-1.226	-0.95609	6.5889	3.0734
-6.8539	-3.3471	-5.9687	-6.8288	-7.8448	-5.7953	-5.1345	-1.0471	-4.8965	-9.5036	-4.6103	-4.0098	-4.8963	-0.79647	-2.7245	-4.6021	-3.0098	-4.4219	-14.049	-15.784	-5.0718	-7.7842	2.3352	-4.1265	-4.9228	-12.171	-4.4535	-7.5903	-11.952	-3.5483	-0.77425	-2.2713	-9.2176	-5.7837	1.4243	-6.5925	-3.186	-6.4511	1.7932	-8.1575	-13.622	2.6241	-9.8696	-5.7842	-3.8289	-8.1759	-8.901	1.5771	-5.7616	-6.4871
-6.4024	-2.5301	-4.5635	-9.2431	-0.41274	-6.1364	-6.9048	-8.1545	-0.75313	-2.215	-10.753	-3.3067	-2.8385	-4.6461	-2.9183	-2.7042	-4.9196	-3.1309	-16.101	-10.552	1.967	-0.56043	-14.294	-2.1509	-1.9647	-1.6922	-10.678	-0.37589	-3.1178	-3.3369	-12.59	-8.1432	-5.7098	-5.8027	-5.6582	-6.6124	-1.3501	-7.8749	-1.9161	-9.6603	-13.86	-2.0937	-1.3828	-1.1887	-12.483	-7.0489	-3.3454	-9.2203	-10.793	-11.34
-0.52034	-2.1371	-7.4002	-3.7539	0.14393	6.2674	-3.294	-1.587	-1.4469	-5.0107	0.15413	-6.5354	-4.2501	-2.336	-5.853	-6.6884	3.444	-1.725	2.1422	-4.571	-2.4326	0.46455	5.019	0.20431	-1.3795	-2.4007	0.92387	-3.8034	0.96752	3.4877	5.3068	-3.4006	-1.1659	-3.695	-4.9606	8.3649	2.4861	-0.77841	-6.3484	-4.9541	-0.74059	-1.427	-3.5034	3.0647	2.6117	-5.241	-7.2411	2.0781	-1.4445	-0.12881
-0.2048	-1.8737	-1.0839	2.6254	-4.7388	-1.0802	1.242	1.2508	-2.9764	0.63205	-0.36107	-0.80089	7.012	7.0064	0.77077	0.79478	-1.2793	8.9628	2.2831	1.0872	-0.78089	6.0085	0.11456	-0.19349	3.6812	1.3465	3.4009	3.7971	3.0967	4.4527	0.20526	5.3977	-2.9238	1.1178	-4.2425	-4.3676	3.7431	5.9181	2.0302	-4.9734	5.0134	-5.3814	-1.2659	-3.1108	2.1477	1.9784	0.33323	-0.47541	-0.89036	5.3811
-2.4164	-1.0184	-1.5224	-3.5908	-7.6211	-11.349	-0.46756	-4.6294	6.4016	6.9921	-9.7096	-1.2979	-3.3947	-3.0081	-1.6014	-5.7601	-2.1956	-4.4996	-0.84195	0.73387	-4.5712	0.40655	3.0843	1.8658	2.4814	-2.8805	1.3979	-0.42687	1.4071	-2.0048	-9.0735	1.1077	-2.425	1.1534	-6.1642	0.016565	-4.618	-9.4944	-2.9315	-1.8703	-9.5361	2.3946	-4.9594	-4.7769	-0.36852	1.3777	2.4629	-7.1748	-3.3217	-7.7358
-7.5832	3.0793	-3.6029	0.75905	3.4534	-3.6037	-2.9782	0.51477	-2.0272	3.1134	-2.4927	-3.8111	8.5233	-3.6698	1.3476	-4.5626	-4.2038	0.24457	-3.5639	-0.82825	-3.968	-1.3211	-1.5254	-0.26565	-5.2497	-4.3233	-5.1856e-05	0.068208	-5.4296	0.52054	0.16575	-4.6688	-3.1198	-4.0479	0.43116	-1.9489	0.61576	-6.0091	-0.84268	-2.2064	-0.61257	-1.2301	3.3853	-4.8104	7.1395	1.2648	2.2117	0.45747	-1.6102	-0.783
-3.8441	-4.4877	0.25397	-6.0378	-2.2642	3.2537	-5.0643	0.005437	-5.1296	-5.8947	-6.5204	0.50031	0.37737	-2.2698	-3.0452	-0.084247	-0.013393	-3.5381	1.3857	-4.7346	-7.1732	-0.15794	-1.7176	-6.3125	4.6249	-2.0686	-2.8765	-0.3561	4.6572	-2.2821	3.3521	4.9655	-8.2629	-4.6618	-4.9388	-8.4116	-7.193	0.91591	-2.6866	-8.5983	-3.075	-4.6284	0.10019	-0.59642	-3.4636	-0.80299	-2.6989	-2.7088	-9.4209	-2.745
-8.4918	-15.967	-12.155	-7.6083	-11.822	-14.864	-15.913	-11.499	-11.152	-16.873	-21.426	-15.52	-12.159	-16.765	-11.097	-19.047	-14.779	-19.68	-12.691	-20.235	-12.506	-14.384	-16.579	-15.109	-6.8592	-12.794	-14.017	-16.041	-7.2935	-11.018	-11.937	-12.917	-17.286	-10.924	-20.766	-10.605	-11.358	-14.492	-11.643	-14.01	-6.4967	-18.965	-14.623	-15.168	-19.418	-17.035	-8.9346	-11.63	-17.233	-8.2348
-17.745	-12.447	-11.969	-17.323	-11.173	-13.836	-14.497	-17.418	-14.085	-15.007	-15.215	-19.223	-9.0193	-9.5169	-10.878	-13.294	-11.996	-17.944	-14.653	-13.027	-12.732	-15.177	-11.839	-11.338	-8.9493	-11.127	-14.884	-21.031	-17.314	-10.99	-13.969	-13.3	-6.7688	-16.183	-13.619	-19.535	-8.6297	-22.595	-18.951	-17.753	-14.567	-12.61	-15.446	-15.134	-16.763	-13.48	-22.824	-11.342	-13.577	-20.562
-2.1296	0.54049	3.9964	-0.16063	1.9515	0.46132	-2.1235	1.9946	-0.78797	-0.098537	3.2924	-4.6978	3.2617	-1.7279	3.9281	0.35189	0.80689	-4.5867	-2.5365	-13.082	-2.3444	3.0803	1.235	-0.42741	-1.7183	-4.1828	-5.0992	0.80692	-0.39554	0.54435	-0.82152	0.55659	0.69075	-6.8357	-1.3901	4.5472	-2.1109	-1.6848	-1.1952	-5.285	-4.592	4.3191	5.9934	1.0566	3.072	-7.5178	-1.6379	0.68834	1.4357	-3.0525
-7.6342	-3.8252	-7.1984	-5.9398	-6.2365	-8.1961	1.3468	-5.094	-1.6328	-6.624	-10.475	-0.72868	-3.11	-5.6184	-5.5894	2.2116	-7.0505	-6.9893	-4.1221	-1.611	-2.8632	-7.3718	-4.9445	-2.4498	-6.2265	1.556	-11.766	-1.8557	-6.5556	-7.873	-1.3787	-2.3527	-1.186	-2.6745	-3.1091	-3.0442	-3.4402	-2.4943	-2.169	-9.2337	-2.8297	-4.0088	-1.7305	0.61269	-4.7583	-2.3232	-16.907	-2.6963	0.049417	0.68817
-11.417	-20.443	-18.25	-14.72	-10.017	-9.8737	-24.621	-10.52	-11.514	-14.727	-21.357	-16.842	-8.3934	-12.821	-15.101	-11.668	-17.041	-13.341	-10.431	-7.1319	-13.36	-16.846	-14.966	-16.139	-5.498	-17.869	-17.006	-15.02	-13.534	-9.2031	-13.88	-13.836	-12.168	-14.646	-10.18	-15.841	-14.84	-18.565	-18.131	-19.14	-12.271	-19.403	-8.9969	-19.818	-14.465	-10.588	-11.292	-10.607	-15.956	-15.594
16.065	3.0177	8.4454	6.3199	7.7049	7.6437	15.041	5.1614	8.308	5.5529	2.1415	9.4146	8.3954	9.6918	9.2965	7.6905	8.9469	11.857	12.261	7.2024	8.5563	11.193	14.055	15.318	5.4764	5.7417	13.28	12.362	6.1626	7.2337	9.1049	15.022	7.958	9.6102	8.1883	18.009	7.1436	0.022599	9.0381	12.505	7.0706	5.7828	7.9978	7.8148	11.453	3.5051	7.7762	7.984	6.6136	10.451
-3.8757	-7.6979	-3.6069	-8.8473	-2.6538	-7.6046	-4.2871	-1.312	-4.2408	-5.2055	-4.8768	6.4845	-4.5212	1.9036	-1.2173	-1.525	-3.8901	-6.197	-4.937	-2.689	-11.837	-4.6953	-5.3206	-8.9819	-3.4428	2.0792	-2.2123	-1.5771	-5.0488	0.25862	-4.4625	-0.32417	-5.4117	-9.4537	-5.8095	-2.4782	0.087293	-3.4159	2.0783	-5.2638	0.69918	-7.6586	-8.6346	-3.831	-3.5947	-5.5555	-2.7182	3.5985	-7.4619	0.8029
-5.0035	-10.845	-15.847	-9.6344	-12.802	-12.966	-6.8325	-16.116	-19.393	-11.654	-15.984	-8.5233	-3.3703	-10.312	-15.49	-0.65535	-11.187	-12.017	-11.577	-16.363	-9.9596	-4.9498	-11.992	-10.605	-12.848	-7.4061	-12.877	-17.311	-10.971	-12.547	-15.5	-17.125	-14.535	-12.617	-8.9525	-12.461	-13.193	-2.7795	-5.6939	-10.204	-12.151	-11.926	-13.652	-6.3856	-7.2188	-8.4705	-12.91	-11.307	-14.672	-7.5431
-7.9323	-17.142	-8.3372	-13.128	-11.086	-18.493	-13.877	-13.101	-7.976	-15.102	-13.864	-11.444	-14.337	-12.897	-13.574	-14.618	-9.8729	-15.569	-8.814	-5.6182	-12.913	-8.9989	-10.211	-12.281	-13.887	-16.013	-11.84	-10.052	-8.8183	-17.218	-9.7007	-15.779	-18.949	-13.871	-12.934	-15.878	-10.445	-9.2553	-10.085	-10.592	-14.547	-13.628	-9.9664	-7.3854	-9.2291	-9.1643	-8.1998	-11.716	-10.063	-11.107
-11.396	-17.175	-10.402	-4.3335	-10.613	-3.1557	-3.0244	-12.4	-8.3919	-7.2897	-6.0343	-4.6013	-10.467	-14.968	-8.7542	-8.4641	-8.6792	-14.773	-7.8307	-10.829	-6.3636	-10.599	-17.824	-13.477	-11.401	-0.045257	-14.423	-11.318	-10.525	-5.9491	-4.7108	-8.6764	-9.42	-6.7577	-12.617	-10.676	-4.9006	-5.5557	-11.966	-3.1482	-8.7146	-3.1792	-13.068	-10.65	-11.594	-8.0086	-7.2668	-6.4374	-6.298	-1.6569
7.4244	0.9416	2.3293	-0.63844	1.6178	4.4097	7.9397	-0.27372	0.72748	-5.5452	-1.8285	3.8076	-5.815	-0.19003	7.2982	4.9279	3.6876	-2.0253	2.479	3.7172	4.801	1.7983	-2.1497	-0.5548	4.4173	4.3219	0.043175	-3.5407	5.8819	0.45278	1.8722	3.0243	-0.6926	2.7012	3.2266	-0.50871	0.18705	-4.4651	-1.014	4.8616	0.14118	6.8983	-1.1804	2.3391	1.62	4.0682	8.992	6.5524	0.40488	2.5504
3.6737	-10.723	-3.754	0.60058	-1.9967	-3.8595	1.9088	-3.286	2.3274	-5.7958	-5.9873	-1.2092	-7.747	-2.2721	-2.7619	-8.566	-4.8524	0.42053	-2.0985	0.12837	-0.91304	-4.4119	-0.13949	-3.2341	-3.6005	-1.4243	-0.14612	-1.4812	-4.7475	-3.3822	-1.5437	-5.5418	-6.3021	2.5824	-7.4165	-8.1663	3.5504	-5.4448	-4.2103	4.6022	-0.13821	-6.6097	-5.1887	-1.9364	4.0038	-1.2799	-2.2208	-2.3215	-2.8432	-2.668
-0.86737	-7.4332	-3.7464	0.8551	-8.8258	-3.1549	2.2183	-6.9116	-10.94	-1.2381	-6.8905	-7.3776	-0.385	-4.7649	-4.6444	-7.7718	-4.1259	-0.091049	-9.6552	-12.091	-8.5395	-6.0278	-6.927	-2.9768	-9.6707	-2.6369	-6.8469	-5.3538	-9.5314	-3.5407	-6.8003	-4.5852	-1.9293	-6.7053	-4.9066	-8.0308	-1.9983	-8.724	-12.288	-3.5972	-3.4077	-9.4893	-0.90605	-8.0007	-11.829	-6.8527	-3.3197	-8.1834	-1.4598	-8.8439
-24.337	-23.505	-27.487	-17.46	-22.491	-21.046	-22.228	-25.383	-15.076	-19.389	-18.533	-18.098	-17.867	-25.249	-24.968	-26.641	-22.281	-25.201	-26.177	-22.437	-19.761	-19.854	-18.175	-29.243	-18.999	-23.843	-22.776	-18.664	-20.44	-21.591	-24.853	-28.44	-17.52	-19.957	-25.706	-23.023	-23.874	-22.899	-16.067	-23.002	-17.939	-21.791	-16.068	-22.598	-26.714	-29.157	-25.952	-25.123	-20.982	-22.419
-5.2508	2.363	-0.75762	-6.6032	-4.0157	-2.2846	-3.93	-2.1108	-11.519	-9.4488	-2.5193	-5.0066	0.39421	-10.553	-4.9659	-0.34343	-9.4883	-5.1345	-4.2353	-0.55601	-7.3413	-0.90481	-2.1091	-9.1528	-6.6101	-1.4876	-3.2697	-6.1097	-10.067	-2.981	-5.8034	-4.4082	-2.7966	-6.6008	-1.1839	-2.3853	-0.92506	-15.654	-3.4618	-2.7257	-7.4465	-8.2578	-2.1312	-8.6302	-8.5961	-6.9142	0.60461	0.5548	-5.8692	-4.447
-5.3926	-2.3836	-1.4965	4.0791	-2.3093	-4.0298	-4.34	-0.086991	-2.2939	-3.2011	-4.2192	1.1976	-0.86077	-5.943	-0.18129	-0.74936	0.70575	1.258	-7.1958	0.85468	-2.6726	-3.2347	0.55398	-0.9184	-3.0539	-9.0702	2.2402	1.0958	-2.4498	0.47832	-4.1781	-1.5953	0.92769	-2.8292	-3.6914	2.5374	-4.6607	-4.9208	-4.8662	-6.0299	-2.5319	1.0698	-5.7449	-1.6942	-4.8441	0.4525	0.62942	-8.9078	-1.3966	0.63026
-3.8377	-0.95332	1.2886	-5.0941	5.2119	0.83604	6.5178	0.30723	-1.866	6.1091	-0.99736	-1.3338	0.16725	-2.305	3.9984	-1.9676	-0.10581	-4.4984	1.2301	-4.2859	-1.3546	2.6017	-2.2031	3.4238	-2.1769	-3.4768	2.6699	2.6634	-1.9241	-2.8444	-1.5498	5.379	-4.7695	0.50816	-3.1629	-3.7836	-4.367	1.6123	2.489	-4.3566	-8.0007	4.7618	-2.7184	-4.9856	-1.2609	3.5834	-0.084539	-1.9136	-1.415	-4.2305
-12.12	-14.048	-9.6409	-6.8597	-5.619	-9.8466	-14.285	-7.8782	-10.913	-14.867	-15.723	-13.249	-1.8759	-12.638	-11.397	-13.212	-16.18	-16.027	-15.432	-5.0806	-6.4311	-11.573	-11.231	-6.4702	-9.4412	-1.5741	-11.713	-13.993	-11.89	-13.717	-14.941	-17.091	-11.366	-13.279	-11.648	-11.937	-11.734	-13.413	-6.3291	-7.1104	-7.3143	-19.932	-9.9766	-12.635	-14.107	-9.5133	-15.751	-12.375	-15.3	-17.262
-0.86995	-1.6161	-4.2235	-3.027	-3.5684	-0.038177	0.21776	-0.72982	-0.99425	-4.2414	-2.5658	-3.4111	0.17023	-1.2601	0.71886	-6.5787	-1.8334	-8.954	2.2024	0.9833	-0.098085	-0.36289	-2.5412	-3.076	-10.795	-4.2686	-6.7887	-4.7927	-3.7706	-0.83446	-5.6197	-0.31043	-3.5423	-0.62768	-3.9349	-0.89562	-2.7292	4.0901	-0.68114	-0.97091	-3.3506	-14.89	-1.36	1.5132	-3.3796	-5.4402	-4.3558	2.0015	-3.3181	-1.93
0.94817	-4.3919	-2.8975	-0.80423	5.4023	0.8265	6.3828	-2.686	-3.8956	-2.8554	-3.4737	-10.271	0.96577	2.258	1.1507	1.2059	-1.6065	7.4322	1.1452	-5.1377	1.2001	-0.90123	0.93225	4.0959	2.3367	2.9098	0.15305	1.2469	-4.7804	2.5325	-4.095	-1.8031	3.2775	-1.0008	-5.0194	0.27277	-0.46538	5.0847	2.2939	-0.78101	-2.319	0.051338	-3.3491	0.84423	-0.20036	1.983	3.8267	-0.07511	3.7511	4.5838
-12.049	-6.2309	2.133	-9.589	-7.2155	-1.2499	-0.77697	-9.176	-2.8001	-5.7898	-4.9155	-11.34	-7.0687	2.5464	-4.9808	-9.9261	-8.3173	-6.4775	-2.2917	-8.0128	-8.8216	-0.43709	-3.413	-4.6205	-0.13912	-11.703	-3.4544	-9.877	-10.589	-12.991	-10.277	-0.025832	-2.1269	-3.6011	-10.196	-5.8236	-8.1734	-1.9998	-6.1302	-4.1991	-8.3708	-0.893	-5.6224	-8.8887	-4.9071	-1.6616	-2.0632	-1.7594	-9.7538	0.79382
-23.167	-20.678	-22.767	-18.732	-16.62	-19.852	-22.252	-21.47	-21.575	-18.12	-21.467	-14.752	-27.001	-21.964	-20.621	-21.355	-17.809	-24.223	-24.303	-20.299	-20.537	-18.305	-25.683	-19.698	-28.533	-24.919	-24.59	-31.348	-20.615	-12.622	-22.425	-23.65	-21.311	-23.443	-20.407	-24.052	-23.84	-18.855	-22.508	-19.437	-19.428	-12.479	-23.629	-19.827	-19.012	-26.887	-17.022	-26.355	-19.463	-23.707
6.4736	13.503	5.4975	5.6606	12.47	2.5032	7.9836	7.8025	1.034	5.139	3.0153	12.199	10.372	15.399	9.7939	12.477	14.388	8.5904	6.8061	10.74	9.8957	8.1301	5.295	10.368	14.03	9.0298	9.041	3.5393	10.194	5.1388	10.337	5.2159	12.018	1.0636	6.901	7.1623	11.34	2.4049	10.344	10.989	5.3452	6.9636	8.9478	8.6025	5.0597	8.7	5.8176	2.4961	6.7907	7.5823
2.9166	-4.0745	-2.1854	-7.287	4.5165	-5.1407	-3.8318	-3.687	-8.4972	1.3548	-1.9374	7.2555	1.6599	1.891	-9.4217	-9.3643	-8.9164	0.21807	1.5312	-4.9031	-5.9082	4.4674	2.0141	-0.35173	3.4206	-3.1926	3.3326	-4.0477	-4.711	-4.9525	-3.7058	9.1629	6.9255	-5.8516	-2.7474	-3.9999	4.0783	-4.3361	-0.12798	0.36811	-0.6839	-5.2312	-3.5906	5.2858	0.0041585	-0.85022	-1.1932	-1.3007	-2.6308	0.59425
2.1548	0.15482	2.0121	-1.0856	-0.79033	-3.8395	-0.46437	-2.4694	0.2477	1.4105	-6.0666	5.6174	-1.1072	-0.92883	-7.7562	-5.3693	-0.95533	3.8646	3.5395	-0.9979	1.8014	1.1439	-0.31147	1.8757	-1.0574	-4.8496	2.6183	-0.93207	1.2302	-2.2809	-2.0081	-2.3852	-5.1237	-1.3766	0.33348	-3.5048	4.4174	-3.5858	8.0256	8.9148	1.3635	-4.0565	-1.2959	3.8829	-3.5259	-5.8448	1.7545	-12.429	-1.6165	-1.7685
2.5609	9.515	8.0321	10.096	7.3516	4.2538	6.7433	3.28	8.7546	10.064	2.6135	-1.1533	6.9843	9.2082	4.4332	4.0541	9.9086	9.2379	8.7929	9.8721	6.2248	9.6962	6.3485	11.493	1.7619	6.2274	3.8197	1.5271	4.5763	10.971	4.1187	12.049	0.4405	11.043	4.2563	13.146	5.7065	5.804	11.792	6.3185	8.8215	6.4132	11.152	4.2651	10.349	8.2723	8.1642	9.1298	1.8833	11.986
4.3629	5.8079	10.108	3.8316	7.5623	6.3418	5.1288	2.0797	3.5938	3.6672	6.4826	0.1423	2.6904	4.7514	6.2377	6.1084	2.245	5.6969	3.3604	2.7772	3.8529	7.3705	1.5234	1.4208	1.0325	7.4145	5.8623	3.3955	3.7862	2.9953	3.5173	2.4755	8.792	11.071	9.4998	6.3582	10.863	3.9963	-0.82437	1.6597	9.1254	9.0742	2.6354	10.292	-1.1451	5.7372	7.8314	8.0456	1.9815	8.1694
-4.8416	-4.5055	-2.7155	-4.9368	-6.1331	2.6931	-0.80483	-3.7595	-0.062323	1.1151	-4.7892	-5.7249	3.6815	-1.7771	-2.3803	-3.658	-8.3939	-7.1374	-0.12418	-11.529	-0.43651	-1.4247	-6.9302	-12.057	-3.6457	-3.4192	-6.5817	-2.1542	-3.0072	-7.7014	-0.64066	-7.1939	-7.9781	-5.4367	-7.519	-3.6601	-7.5621	-1.6157	-10.248	-5.1678	-6.3436	-7.2587	-0.39847	-1.1702	-6.1295	-4.5442	-5.6494	-10.312	-4.0497	-8.8728
-0.19775	1.5936	-2.6801	2.5316	3.125	4.0724	5.8001	1.5789	-1.9293	2.3866	-2.1417	3.1673	-1.9505	2.2139	4.824	0.45452	1.4025	-3.1007	2.454	1.1043	0.015696	0.56663	0.97659	-4.721	-0.40298	-6.2752	1.783	1.472	3.8373	-3.5795	-2.349	2.2474	5.9268	3.9904	6.4594	2.2928	0.87558	2.0651	-1.4189	6.2014	-0.42955	4.4152	0.73156	1.6158	-6.124	-0.04628	-4.2454	3.902	6.2012	-4.647
-1.0746	-1.7345	-0.52445	-5.7237	-4.2772	-0.71383	-6.1445	0.59359	5.8707	-0.35063	1.7418	3.2207	0.29978	-3.861	1.7343	-1.54	-3.6778	-1.9441	-2.3351	-2.5021	-5.6151	-6.2489	-2.3878	1.6143	-1.114	-4.0124	-2.5168	-0.46655	-4.8554	2.4224	1.5684	2.3432	2.1268	-0.047343	-4.754	-2.022	-8.0044	-0.43425	-5.1405	-0.039208	-6.7114	-3.3745	-2.9477	-0.76813	1.0634	-4.9401	-1.1739	2.7322	-6.6008	3.3046
1.2435	2.4093	-5.8909	-7.7714	4.1484	2.1919	2.1582	-1.6488	-6.0781	-7.5488	-2.3203	-5.1332	-2.2005	-0.67837	-0.16078	-3.8032	-4.5019	2.9138	4.4592	-6.853	-6.0162	-1.9235	-3.4698	-6.8017	-10.879	-1.7837	0.6295	-1.1679	-9.0082	1.0693	-2.2622	-5.4874	-5.5948	-1.3389	-6.4555	-4.1948	-0.2117	-6.3229	-2.2669	-7.5924	0.37645	-6.3875	-2.0425	-10.244	-3.2336	1.0206	-6.6122	3.1669	-1.7863	-0.075617
-14.826	-12.512	-13.628	-18.037	-20.872	-11.519	-14.881	-14.505	-11.396	-11.302	-12.166	-18.977	-11.705	-17.052	-10.087	-14.094	-17.03	-11.363	-14.572	-13.124	-19.612	-17.042	-18.138	-14.372	-11.525	-23.719	-14.399	-17.141	-15.647	-17.51	-15.254	-7.8614	-18.874	-17.727	-13.116	-16.863	-12.021	-10.529	-16.512	-10.314	-18.574	-16.609	-18.302	-17.057	-11.29	-14.311	-14.164	-8.6674	-11.715	-10.769
11.228	9.0658	8.5352	4.6075	5.2888	-1.1172	6.4712	8.4983	6.2029	10.238	5.1284	8.7944	9.2928	6.8506	9.1485	3.7051	5.7062	4.2372	5.4323	0.66211	2.7955	-0.50253	1.7778	4.3727	14.269	3.6262	4.2985	5.7197	2.7508	3.0868	10.345	-3.1481	3.3688	1.2762	5.2601	6.5343	5.3886	7.1495	8.3012	5.9027	5.2277	8.9225	10.408	6.4172	4.0445	8.2606	2.8152	5.8095	1.3653	4.2659
-9.2755	-10.599	-16.304	-10.882	-9.1001	-11.765	-13	-13.107	-10.632	-11.578	-13.212	-10.458	-14.86	-8.4073	-17.961	-12.175	-12.57	-10.235	-8.7925	-19.931	-17.57	-12.342	-10.664	-11.72	-15.743	-11.34	-10.665	-15.42	-7.5839	-3.7076	-8.1987	-7.7799	-8.3453	-5.6455	-12.037	-2.5033	-10.342	-8.9184	-9.3918	-15.618	-1.9161	-12.991	-13.744	-14.68	-16.669	-14.463	-7.9775	-8.7004	-7.6864	-14.731
-12.857	-8.6434	-9.5608	-12.317	-4.2722	-9.7087	-14.236	-8.5104	-8.0687	-4.1065	-9.1866	-3.7651	-14.976	-9.7533	-11.74	-4.488	-13.35	-8.2076	-16.118	-6.8363	-9.3686	-13.998	-4.1213	-8.4181	-5.0234	-7.7676	-8.1977	-8.5509	-2.3302	-15.749	-11.502	-10.341	-12.045	-10.545	-11.642	-6.9395	-9.7479	-6.0875	-17.131	-7.2881	-6.0165	-0.68038	-6.7783	-8.8977	-1.0108	-11.089	-15.478	-6.6551	-10.575	-4.1215
-4.7829	0.4399	3.616	-2.6589	7.079	2.3902	4.5859	0.15841	-1.8965	-0.94751	4.8097	-3.4646	4.7922	-0.57362	-1.4205	-1.1566	-4.0532	-1.0883	1.7283	0.25312	1.0931	0.4914	8.2718	-1.7289	-0.017791	1.4546	-0.99662	-3.3932	-0.93171	2.5799	-0.31706	-1.049	-6.6807	2.0943	3.1459	1.5592	-3.565	-5.1969	2.5569	-0.6925	-5.7576	0.60146	4.9259	-4.6138	-0.92067	0.69743	-0.87697	1.066	-4.1613	-4.7125
-4.9319	2.12	-3.5464	-1.9369	1.9628	1.773	-0.45485	1.3462	-1.9318	3.5105	-2.0064	0.94786	-0.0071562	-0.88991	2.0974	-3.8865	-3.7425	-2.6227	-2.0825	-3.9151	-0.24982	2.0282	-2.8347	-1.4111	-6.2181	-5.528	-9.1155	2.6792	-3.0961	-10.721	-4.5236	2.0942	-9.658	-7.7613	-6.4021	1.4145	-1.9672	-3.3746	0.87882	-5.272	-1.7575	-7.1198	-3.915	-5.5803	-3.7221	-4.7524	-10.03	-7.7691	-3.8981	-7.9212
-14.612	-11.542	-12.282	-9.3709	-12.63	-8.6939	-3.1303	-14.553	-14.341	-8.1606	-14.568	-12.766	-10.91	-10.502	-11.216	-17.283	-7.8338	-9.785	-18.603	-13.721	-15.468	-17.258	-13.244	-20.102	-11.466	-13.075	-10.83	-15.34	-14.793	-14.866	-10.419	-11.241	-11.491	-7.9466	-12.132	-10.372	-12.823	-15.617	-16.242	-11.776	-11.175	-18.514	-13.464	-8.8518	-12.485	-11.746	-9.6451	-13.211	-12.549	-6.6707
-2.0245	-5.0576	-5.5059	-3.9354	-4.1871	2.886	-5.598	-1.3475	1.3704	-4.2868	-2.6608	0.38856	-3.8292	-4.3002	-3.1389	-5.5566	-6.9138	1.6628	5.7653	-2.4582	-5.6974	-6.51	-1.0273	3.9714	-0.96228	-8.6002	-0.40043	-1.3415	0.65383	3.5198	-5.8955	-4.0245	-9.5697	-8.8545	-3.0835	-1.393	-8.7083	-11.01	-5.3077	-2.4413	-2.7058	-5.7942	0.6736	-2.8694	-2.7853	0.9901	-3.5187	-0.19356	-6.0471	-8.358
-4.3317	-11.621	-1.7815	-9.5063	-3.9895	-4.7394	-4.0534	2.2882	-1.8801	-6.7588	-5.7014	-6.2184	-6.1486	-4.2019	-12.283	-6.319	-6.1921	-7.4251	-4.933	-9.27	-9.793	1.2397	-9.1613	-7.3924	-9.5132	-6.2761	-7.2824	-8.2087	-8.9529	-1.133	-4.9805	-11.728	-3.5657	-6.606	-11.599	-2.5515	-5.8202	-12.015	-13.259	-7.0391	-5.4794	-4.8817	-0.26876	-3.762	-12.141	-9.237	-4.3572	-8.3375	-6.4253	-0.40654
-13.504	-12.621	-8.9632	-2.297	-11.665	-17.563	-12.368	-14.169	-11.093	-16.497	-19.024	-12.019	-9.256	-19.897	-10.032	-7.1423	-8.295	-5.606	-5.4696	-14.499	-7.6251	-16.387	-9.8512	-3.7983	-13.353	-11.653	-15.61	-16.944	-6.477	-11.464	-10.723	-10.178	-8.7041	-4.4299	-10.799	-13.706	-9.9966	-11.071	-9.79	-14.635	-13.192	-10.907	-13.754	-14.26	-11.674	-7.5284	-16.985	-16.126	-13.816	-11.747
-2.3189	-5.7489	-2.6329	-3.8157	-8.6414	-3.7921	-3.7722	3.8306	-1.0696	2.0099	-1.0742	-10.201	0.0030333	-4.2448	-5.1039	-0.90278	-5.5983	-1.9004	-1.127	-1.6033	0.34748	-2.2417	-2.5666	-11.203	-4.2088	-6.2099	-3.0295	-2.8826	-5.9204	2.4866	-5.0953	-9.4435	1.802	-8.3088	-6.6201	-5.4904	1.2306	-0.70198	-3.0487	2.3428	-0.8299	-9.2465	-13.474	-1.1108	-1.5332	-3.9057	0.86317	-3.4814	-3.4832	-3.2952
-5.0084	-0.31406	3.1423	6.4022	5.2887	-1.2692	0.041791	-3.8044	3.8257	0.45734	1.6751	4.6845	-2.0037	1.6626	0.081084	-2.2692	5.133	0.983	-2.4245	3.0984	0.099582	-4.3872	0.75484	3.381	-0.45834	1.2032	3.4718	-0.14935	4.4984	4.2725	2.2332	4.1087	3.7392	4.7615	2.2623	7.8484	-0.23253	5.9249	2.1245	-0.37312	4.891	3.9174	-1.8683	-3.2865	6.9494	1.0586	4.2313	-0.47193	7.1057	3.5093
-10.147	-13.389	-15.842	-8.6957	-8.0429	-18.839	-9.6133	-8.0395	-13.739	-11.063	-5.4326	-6.9642	-9.5529	-12.908	-13.472	-8.8787	-11.616	-12.152	-18.287	-15.418	-7.1388	-12.299	-13.623	-7.1755	-10.641	-16.189	-11.8	-9.8256	-9.4014	-10.091	-5.2973	-10.228	-11.445	-12.616	-10.921	-12.76	-13.687	-13.888	-11.604	-14.241	-9.9175	-10.781	-12.898	-14.302	-15.648	-6.4259	-9.8709	-12.524	-13.907	-16.747
9.0786	6.9814	6.6288	1.138	7.9164	0.44847	4.1904	4.8927	2.9653	6.396	3.7355	8.6285	4.8097	8.7136	6.8157	6.3462	11.178	5.8134	8.6687	13.232	5.0038	9.1596	5.4148	6.3647	6.2763	1.4095	-0.81929	-4.5095	7.852	12.375	7.8826	7.0451	-0.30344	8.6097	4.0994	4.0331	15.235	8.7756	-0.52615	1.5846	7.0653	3.7784	13.456	8.5986	7.5983	-2.9836	5.7545	2.7258	1.8549	8.3812
-0.88244	-6.996	2.6488	-5.5371	-5.0457	-8.6671	-2.5006	-1.4437	-4.9317	-5.2494	-0.86508	-6.7753	-10.702	-0.63604	-5.3459	1.9909	0.49435	-9.5444	-0.077532	-8.9646	-6.8439	4.1219	-3.0423	-5.671	-1.0612	-4.253	-2.3992	-0.70505	3.3471	-1.627	-9.1796	-0.88386	-2.8722	-5.7191	-3.2356	2.3702	9.1651	-2.6066	-5.3846	-0.43512	-1.4903	-5.3674	-1.2898	-4.5734	-0.90905	-1.873	0.32508	2.7236	-5.7459	-4.6697
-3.3052	-0.72398	-7.1807	-10.165	-5.3119	0.52704	-4.3252	-6.3925	-5.2673	-0.16036	-4.9381	-8.7236	-7.0574	-7.0023	-3.0319	-5.1355	-3.5517	-11.53	-0.24115	-5.1137	-5.0509	-4.5429	-1.2954	-2.4617	-5.7367	-7.0261	-6.8714	0.31629	-3.28	-6.9504	-7.0881	-9.9859	-4.8701	-7.7455	-4.8345	0.15697	-10.389	-4.8124	-10.076	-6.7556	-2.4099	-5.7903	-3.8259	-5.7098	-7.4556	2.0393	-0.36194	0.044817	-0.67682	2.7164
-23.867	-22.724	-27.801	-15.516	-21.533	-21.671	-19.604	-20.295	-19.767	-25.174	-25.378	-26.267	-21.679	-20.358	-19.168	-27.949	-21.896	-16.258	-19.076	-23.607	-35.277	-22.668	-15.229	-24.18	-18.741	-26.984	-18.873	-20.608	-23.71	-22.568	-25.07	-29.051	-20.284	-18.724	-23.345	-20.899	-22.13	-28.127	-18.12	-24.252	-24.616	-32.519	-26.819	-21.394	-24.847	-24.985	-18.721	-22.935	-15.712	-22.735
5.1916	8.1878	2.2844	4.6181	10.778	3.9742	11.96	1.2009	5.8408	11.637	5.3721	3.3776	10.147	10.255	10.687	4.6622	2.0856	3.4772	4.1984	12.363	7.1963	5.1898	6.4134	7.4317	10.251	9.2142	2.6002	4.8598	11.886	16.192	3.1783	6.099	7.0829	4.4012	7.5913	6.0014	13.356	2.4698	3.6726	0.71576	5.9005	5.1973	14.218	10.035	2.4123	3.4328	2.5182	3.6494	12.969	2.8306
-15.747	-10.001	-12.792	-11.682	-10.645	-10.412	-13.525	-11.92	-6.9912	-9.4279	-8.4877	-14.411	-12.318	-3.747	-17.281	-18.031	-6.5348	-10.927	-11.484	-13.402	-8.4358	-10.289	-12.47	-13.214	-8.4782	-12.021	-12.474	-10.102	-14.98	-19.021	-16.125	-11.197	-6.2709	-12.825	-11.147	-12.179	-10.118	-20.17	-8.2027	-8.2397	-11.361	-4.4547	-12.551	-12.068	-10.863	-8.171	-15.395	-9.2253	-10.229	-9.8152
-0.66807	-6.4061	-3.2156	-1.1891	-8.3589	3.7767	-8.2711	-9.6262	4.8631	1.5889	0.96041	-5.7652	2.7927	-4.0965	-2.6905	-0.59071	-3.7316	-10.141	-2.4884	-5.0515	-7.2882	-6.6636	-5.2813	-1.1701	-8.0787	-5.8721	-3.8859	-5.9554	2.7067	-3.9531	-1.5367	-5.6953	-1.5231	-5.6175	-0.79397	-4.342	-1.2795	-4.3987	-6.0588	-2.5579	1.6676	-8.6759	-3.6354	-0.43435	-8.1378	7.6345	0.18443	-4.3118	-7.5405	-10.067
2.6023	0.78293	3.2522	-3.6381	4.4503	-4.8205	-6.8557	-11.752	-8.0777	-0.59581	1.0193	-6.8604	2.8987	1.534	-6.7878	0.46997	7.2174	3.5226	2.7924	5.2957	-1.5882	-1.5978	2.6604	2.929	-0.34086	-0.51958	1.999	3.9217	5.5809	0.91078	1.47	2.2046	-2.1928	-4.4268	0.63961	1.2792	-1.9599	-0.79338	-1.021	3.5309	1.3827	6.9019	-1.9892	-4.5109	-3.9363	-2.407	2.6737	-3.1765	-1.2908	-1.4028
1.1082	-3.3578	-0.33001	5.1338	-1.0672	4.4057	4.7002	-0.2807	0.47994	-1.3458	-0.7694	-4.1451	1.2335	6.0894	7.0539	-0.68043	2.5454	7.2333	-2.0255	0.48192	-9.5757	1.0499	1.4024	-0.95393	3.1709	0.9126	4.3701	-0.23774	0.60396	1.0472	6.3627	2.9026	-2.6404	-2.4814	0.062491	-0.68778	4.0529	3.0049	-2.8508	0.13025	0.17648	2.4187	0.60126	-6.6773	3.1762	-0.090374	-9.2546	-1.6424	0.85584	6.4659
-2.5482	-1.7972	-3.7427	-5.4871	-9.4479	-10.599	-4.1756	-1.3204	-6.8045	0.99127	-8.0867	-6.6488	-6.6145	-5.2832	-2.0149	-8.5932	-6.12	-9.4904	-3.8711	-2.8518	-7.8336	-5.568	-7.5093	0.18058	-9.0827	-4.1006	-8.4494	-8.2237	-8.2364	-6.9442	-3.6193	-9.7315	-2.0494	-8.7985	-8.8499	3.0432	-4.0592	-15.334	-1.5015	-3.9662	-6.5018	-12.01	-6.4681	-0.056633	-13.141	-8.5969	-5.1067	-1.6462	-11.4	0.58954
-11.997	-8.4964	-11.22	-8.9928	-6.0674	-1.9915	-3.6402	-4.7917	-1.2864	-8.4578	-4.5809	-6.4933	-3.6864	-6.6853	-3.5638	-3.1726	2.041	-9.6923	-5.8752	-6.2087	-2.8175	-7.7082	-3.2902	-4.2348	-1.7849	-13.281	-0.72104	-9.2244	-2.3549	-6.9272	-9.6366	-6.5886	-5.6362	-9.5845	-2.2713	-0.36931	-4.8345	-8.5052	-7.0136	-6.5131	-7.9652	-7.1899	-20.687	-3.1339	-8.5134	-7.6545	-12.139	-6.8041	-7.798	-9.0646
-3.5487	-8.5157	-4.9501	-3.8251	0.032538	-4.3577	-2.3054	-4.2512	0.6334	0.66217	-5.2341	-8.6703	1.419	-1.0855	-6.5977	-1.9712	-1.1787	-5.8865	-3.6551	-5.0246	4.3633	-9.1075	-3.082	-3.0804	1.5152	-3.9665	-4.3843	-4.7884	-6.3222	-5.8587	-9.4196	-5.3371	0.44882	-10.326	-6.8652	-0.58491	-9.3987	-4.7396	-4.4767	0.26927	-0.12242	-0.85193	-2.0626	-5.8843	-6.5509	-2.996	-7.3558	-7.2048	-12.22	6.8526
-4.6266	-7.3584	-5.6135	-2.8013	-7.1809	-2.8222	-9.971	-9.2733	-11.461	-10.312	-14.903	-13.005	-6.6655	-5.8304	-5.8995	-7.1544	-6.8096	-17.06	-12.603	-7.3817	-9.3215	-13.273	-10.082	-10.523	-8.6032	-2.157	-13.61	-9.293	-9.4724	-4.2667	0.97183	-7.5104	-10.145	-8.4493	-9.0802	-4.2372	-8.6901	-6.6159	-8.5453	-12.313	-11.289	-11.321	-2.5495	-3.1311	-4.7981	-9.7457	-12.624	-14.141	-6.0438	-3.9852
0.45538	-1.6756	-1.9475	-2.4693	0.38594	4.418	-3.1722	1.9579	-7.2993	-4.3952	3.8502	2.3673	-3.5335	3.2488	-5.5427	7.7316	-1.0315	6.7874	3.1205	4.9514	-1.4485	4.65	5.0533	1.6949	3.9837	1.7513	3.2764	-2.3478	-4.496	0.87094	1.1055	0.54417	1.5428	1.0795	1.686	-4.7497	2.8	-6.7647	8.0686	1.3104	-3.1265	-1.4615	-1.6191	-4.4472	-7.2893	1.0247	-2.1089	2.4137	0.079225	-2.3892
-9.9038	-0.84686	-0.39906	-13.471	-8.4516	-11.622	-4.2587	-4.1983	-7.4747	-7.6132	-9.9457	-6.8354	-3.0477	-4.2749	-6.9024	-11.646	-8.039	-11.189	-5.0252	-5.0942	-4.3088	-10.192	-5.7645	-15.441	-2.7909	-0.32427	-8.5866	0.66357	-7.2454	-3.4653	0.57401	-7.189	-0.151	-10.281	-6.864	1.1385	-4.249	-6.2696	-8.2494	-7.4057	-7.9655	-7.1679	-5.6676	-7.4712	-9.4224	-5.5061	-10.829	-9.2527	-6.2843	-6.109
-1.4398	4.2899	-5.9329	-4.3466	-1.811	-5.3411	5.6648	-5.5895	-2.5377	-3.5301	-5.3523	-7.6162	-3.5477	-4.8816	-5.4609	-6.2972	-2.8219	-2.6371	1.2735	0.77262	-2.8427	1.7993	-4.7315	-2.09	-3.143	0.70417	-3.4747	-1.4784	-1.9457	-3.9155	-5.4261	-3.2501	-2.7133	-2.0697	1.6938	-6.2384	-2.7388	3.2394	-1.4726	-4.358	-2.9585	-4.9032	0.80789	-1.1828	-7.8117	-4.798	2.7889	-2.2548	-4.2533	3.2681
2.2759	-4.3524	0.17149	-0.5838	-1.0595	0.017072	-6.7177	-0.88818	-1.2885	0.42186	-2.4649	-0.50284	-3.5305	-0.32843	-5.2239	-5.482	2.1626	-3.1419	4.048	-3.2311	4.9021	1.3068	-3.7732	-1.9884	-1.1504	-6.881	-5.5534	-1.4185	-1.6588	-3.3288	3.4269	-2.4315	0.41453	-1.2334	-3.3203	-3.5159	-9.1501	1.374	0.10433	-1.528	-1.8375	-9.3302	-5.3958	-0.29349	-3.9236	4.3746	-2.0595	0.57285	0.74175	-0.19998
7.7298	6.5452	10.133	10.095	12.849	5.3072	6.1291	10.856	9.5021	8.0925	12.225	5.4319	4.7357	11.332	11.664	8.306	10.986	6.6485	7.585	13.147	12.207	11.889	11.985	10.38	7.502	10.836	8.6039	8.6667	7.3536	19.591	6.4541	10.554	8.3026	6.9226	8.387	12.928	1.5072	14.059	0.67413	11.263	7.636	12.9	11.953	9.1364	18.24	9.3375	12.573	12.891	13.293	4.2425
-12.073	-12.624	-12.028	-18.619	-19.118	-8.8074	-10.714	-13.72	-8.6766	-11.57	-12.968	-9.603	-12.833	-14.161	-4.1191	-11.27	-14.839	-10.51	-7.1334	-18.797	-11.867	-10.733	-12.76	-20.67	-11.214	-15.919	-5.8533	-8.5523	-9.1238	-9.1201	-11.418	-9.5046	-8.3332	-13.684	-9.2085	-13.293	-14.287	-16.871	-12.83	-13.66	-14.738	-6.6552	-13.595	-11.76	-9.1848	-12.544	-7.2929	-6.739	-8.443	-13.888
3.2932	6.1644	2.9611	2.171	9.8458	4.1408	5.0082	5.0325	6.3971	3.3966	1.8599	0.76287	-2.542	5.1253	-1.5757	3.5919	1.4825	7.7861	6.3721	0.73211	3.8046	8.1561	4.1531	1.9793	-1.6842	3.1677	5.1217	3.025	4.9413	4.9688	3.3858	8.7553	10.187	8.6946	5.4976	7.5348	8.0733	1.4992	4.4585	3.0652	7.7393	6.184	7.0047	5.7771	9.7863	3.8468	9.9561	9.4076	6.5912	6.9544
-11.72	-13.774	-11.641	-5.7245	-9.0699	-2.9197	-16.737	-9.1921	-16.814	-3.45	-9.6118	-4.9635	-0.0080954	-7.6348	-14.145	-12.557	-7.7989	-16.385	-12.886	-13.049	-11.624	-1.4889	-5.3149	-12.416	-6.9236	-11.079	-13.381	-10.317	-4.9413	-5.3193	-10.342	-9.7913	1.5177	-7.1518	-5.6098	-11.131	-12.307	-8.1423	-13.634	-14.19	-12.466	-14.759	-6.3878	-9.3588	-9.7712	-9.84	-3.1308	-9.8319	-13.79	-12.798
-5.6392	-5.5931	-5.4867	2.1096	-2.3559	-1.8389	-6.735	-5.6892	-3.2378	3.0467	-10.946	-3.8043	-0.75409	-0.48592	-4.0423	-6.9359	-0.42755	-3.1618	-6.0906	-14.441	-2.0711	-3.4156	-5.592	-5.6532	-5.1833	-2.285	-3.6978	-4.1254	-5.263	-3.8585	-0.38515	-2.2597	-3.6248	-6.3746	-5.0824	-9.2073	-3.435	-8.6795	-4.3416	-5.0987	0.13416	-6.5959	-8.1117	-6.7312	-5.5067	-3.47	-2.4101	-5.3023	-10.276	-5.4992
0.83072	2.0526	-10.363	-7.7893	0.61045	-0.66962	-4.1689	-5.8359	4.829	-2.9022	5.206	0.64891	-5.8634	-1.5728	0.98106	1.6108	2.689	-6.4957	1.3972	-3.2418	-4.4138	-3.4221	0.32961	-4.9875	-1.9928	1.7414	5.7189	2.1177	0.81848	0.14303	-3.3687	2.2413	0.87359	4.0259	-4.9935	-2.9061	-1.3389	1.1104	3.0299	-4.8618	2.3194	0.57491	-3.2193	-3.2693	-5.7633	2.9972	2.3289	-4.6765	-1.1976	2.1704
-0.60472	8.152	5.4044	0.88889	-0.20747	7.303	6.2013	-1.342	6.4015	3.3538	4.386	1.2961	-4.8251	-0.75288	-0.40195	4.3783	-5.2912	3.9838	4.1113	4.4942	3.4242	0.17563	5.6078	0.79708	9.0609	4.8195	3.3372	2.8909	3.1867	-0.74416	5.0522	-0.28602	-2.4437	5.7884	-1.249	2.3814	8.2578	2.7363	4.0085	2.6688	6.746	4.5072	-3.1706	5.1461	4.7603	7.2586	9.0714	5.4128	3.9334	5.7532
-3.6171	2.5034	-6.2586	-1.8275	1.8782	-1.5744	-4.7963	-1.6635	-2.1625	-11.09	-5.5394	-5.8986	-7.9191	3.7722	1.3407	-6.8874	-4.6009	-1.3617	1.6237	-6.812	-3.0622	2.575	-2.3281	-5.7375	-2.2463	-7.5068	-8.213	-5.1581	1.2116	-4.149	-1.4711	-3.9356	-0.17267	4.9407	-2.41	-3.3864	-0.11879	-6.2289	-4.5265	1.7841	-4.0795	1.818	5.1937	-6.0523	-1.2029	-4.7787	0.37138	-7.683	-1.5579	2.0482
-7.3182	-8.0288	-9.8921	-5.0061	-12.771	-7.0944	-10.784	-12.867	-10.451	-10.06	-4.4312	-5.0634	-12.626	-9.5285	-1.2644	-9.9579	-10.921	-7.0506	-9.6973	-7.4246	-8.6161	-4.9527	-4.4527	-4.697	-12.16	-10.016	-4.5213	-3.2839	-9.956	-13.358	-7.3991	-4.2186	-12.2	-10.99	-8.4294	-11.865	-16.313	-5.7715	-12.673	-11.163	-6.3166	-6.77	-7.5661	-10.621	-13.267	-6.9874	-3.9509	-14.885	-19.292	-11.234
-13.994	-14.327	-14.394	-7.8938	-16.128	-6.3989	-8.4083	-13.248	-11.705	-10.232	-8.0566	-9.166	-8.4228	-16.317	-11.227	-10.078	-11.54	-8.9679	-13.151	-12.186	-3.5931	-10.167	-11.228	-8.0507	-18.437	-10.912	-17.309	-11.621	-6.4115	-10.525	-8.909	-9.7792	-10.349	-8.8302	-11.825	-4.9345	-14.735	-9.594	-4.0304	-3.6569	-10.096	-8.8733	-12.998	-8.2814	-13.644	-4.7986	-6.8425	-7.7671	-16.66	-9.8047
-2.3479	6.708	4.4402	7.4338	3.1198	10.163	6.5457	3.9914	4.1027	12.035	9.5667	2.8544	6.3125	10.2	4.0949	2.1802	9.7487	2.7236	2.5448	1.7221	2.5524	4.2026	3.6998	1.9476	-0.35231	2.0781	6.5415	10.917	0.41867	4.0952	1.8946	1.0358	2.871	4.4384	4.5664	4.9114	3.8	-0.78656	5.6451	3.2477	0.76458	5.2999	0.68257	5.1871	6.637	5.9343	6.1138	5.4275	7.863	2.5643
-12.112	-14.944	-11.846	-15.31	-9.8768	-15.172	-13.213	-11.116	-16.673	-6.9291	-8.0046	-6.5208	-18.848	-13.835	-12.551	-12.173	-14.401	-10.719	-4.0093	-15.162	-13.871	-9.4341	-10.836	-8.2166	-20.987	-7.3053	-14.084	-15.443	-9.0308	-10.017	-14.419	-13.783	-14.562	-10.248	-11.093	-15.334	-14.582	-11.748	-16.806	-17.208	-11.027	-17.674	-14.878	-15.212	-15.75	-4.938	-20.573	-9.0771	-7.7699	-10.306
0.57683	-3.0777	-1.599	-0.57579	-2.9667	-3.3286	-1.3266	-0.49173	-2.0473	0.10722	1.6928	3.1139	-4.0234	-1.2808	1.6812	-5.8599	5.0343	-2.6355	-4.0484	-2.0038	1.8144	-0.39159	-1.6007	7.9341	6.7238	-0.88773	-3.8691	5.0491	-4.4874	4.4857	-2.371	1.255	3.879	-6.4479	1.7501	-0.8978	3.7664	0.83935	4.9477	-0.6957	2.5674	-11.233	8.5132	-1.8197	4.5997	2.8027	7.3131	-0.5236	-4.5698	1.7589
-10.119	-19.112	-14.427	-13.356	-15.208	-14.932	-6.396	-10.737	-15.111	-15.708	-15.901	-19.15	-11.242	-16.266	-9.4269	-11.77	-15.951	-9.3671	-9.6556	-10.914	-10.706	-5.7097	-13.859	-6.5146	-13.891	-17.496	-20.187	-12.379	-17.106	-14.015	-15.36	-20.459	-20.831	-7.6736	-6.0831	-12.56	-12.758	-13.647	-15.169	-10.38	-19.955	-7.1694	-17.127	-10.702	-9.3972	-8.6656	-19.319	-20.539	-12.688	-14.793
-5.1191	-0.0043333	2.3732	-2.0193	-5.9432	-0.39035	-6.5824	-0.95615	1.4572	1.0473	-2.6189	-2.9117	2.9555	3.2336	-1.9741	4.0594	-1.9944	-0.37481	-1.1554	-4.7142	-4.3415	0.64373	0.7772	0.25177	-1.0956	-1.425	-0.081588	-1.7609	-4.7901	-5.1375	-3.024	2.6073	-4.3767	-3.0454	-0.43131	1.1273	2.9828	-0.7722	2.9533	-4.7253	3.0573	-2.0195	5.0771	-5.7659	-0.11824	-1.881	-0.95613	-4.0133	-0.14558	10.043
-0.86008	-7.4726	-3.8227	-8.6234	-5.0631	-3.1866	-2.338	-6.4269	-3.587	-3.3044	-9.2073	-2.2617	-1.3007	-5.4096	2.859	-1.6774	-2.0814	-3.0212	-1.5176	-5.3637	-3.0683	-2.2673	-0.65294	-4.9663	-3.0188	-1.7506	-3.9954	-8.2018	-1.177	1.4511	-1.0192	-6.1731	0.22942	-4.1407	-5.838	1.1734	-7.8901	-7.3051	-10.403	-5.531	-9.6845	3.1249	-4.4601	-3.0946	-5.3213	-6.8089	-4.019	-1.3023	-1.901	-10.702
8.4581	5.0852	5.5205	0.72966	8.708	-0.63848	-1.262	2.8131	4.8729	4.4049	4.2031	7.3725	2.5003	-2.6125	9.7711	8.1271	-0.21357	-1.2513	11.464	4.8308	-0.89968	12.009	-7.1755	9.4912	10.893	6.2432	4.5563	6.3132	3.3303	3.7245	9.4528	6.0526	7.2588	3.0331	1.7132	-0.4492	0.24423	10.494	6.7674	4.8556	4.92	5.959	6.1396	5.303	2.6461	5.546	2.7882	6.7139	9.9751	3.4086
-4.6043	-10.938	-4.2151	-3.0744	-0.72734	1.6762	-3.5649	-4.7986	-6.7088	-5.601	-7.3135	-7.7121	-7.0468	-3.5198	-2.4001	-2.9514	-0.52893	-3.1622	-10.512	0.51807	-7.5453	-2.7012	-15.927	-2.2114	-3.9136	0.83967	-10.392	-6.445	-8.9772	-5.4256	-8.147	-0.70631	-0.78687	-1.3975	-6.576	-2.5369	-4.6585	0.57363	-0.88	-8.7506	-12.051	2.0011	4.3041	-2.4953	-5.0467	-5.963	-11.778	-4.4332	-5.1888	-1.7662
3.5579	1.3702	-0.31146	-7.0667	-4.9394	-0.28768	5.6321	-6.3041	-2.1953	-3.3745	-10.773	2.8627	-0.60201	-2.8459	-3.1557	2.1927	-2.9359	4.0077	-2.6983	-4.5011	-5.9848	-6.1226	0.1477	-4.3142	-1.5537	-6.9086	1.8118	-0.64639	-1.5157	-1.0155	1.5516	-10.958	1.5243	-2.2707	4.756	-3.623	-2.5586	-1.6476	-5.1344	0.45714	-1.6511	-2.7775	-3.5768	-0.79195	-3.1954	-5.3622	-2.7703	-8.7688	-5.6312	-2.0469
-6.7661	-9.1037	-5.7314	-6.4047	-13.227	-8.4976	-5.3152	-2.8532	-8.609	-9.5444	-8.0136	-10.09	-8.5432	-5.457	-9.997	-6.489	-0.35881	-10.892	-7.2972	-9.8541	-1.2653	-4.7493	-6.2558	-9.5052	-8.0768	-12.129	-4.9305	-2.2388	-2.1415	-9.3519	-6.1429	-10.204	-10.124	-6.0513	-4.3662	-9.0453	-9.2826	-6.7099	-2.6578	-5.4345	-6.7346	-3.9629	-5.968	-2.1736	-6.6217	-4.7935	-4.9201	-1.5533	-12.076	-6.4314
-13.511	-11.514	-14.451	-7.5252	-16.68	-14.945	-8.1691	-10.308	-4.9899	-11.654	-16.124	-10.019	-14.1	-14.852	-11.305	-12.431	-12.697	-14.664	-15.486	-13.68	-17.297	-13.415	-22.106	-9.0577	-12.136	-9.2827	-8.4983	-16.599	-18.632	-4.8713	-10.81	-15.401	-17.747	-14.118	-9.8033	-10.784	-8.2137	-11.498	-15.325	-12.758	-13.514	-14.435	-17.753	-9.4202	-15.616	-12.657	-14.368	-10.479	-10.099	-17.29
-8.3751	-13.784	-12.308	-11.815	-8.8001	-16.44	-7.1027	-10.402	-14.584	-20.769	-15.281	-12.89	-9.3886	-13.045	-15.949	-16.986	-4.1767	-15.945	-10.094	-7.0182	-9.7477	-10.064	-10.653	-13.401	-9.696	-14.612	-17.375	-11.498	-12.383	-10.866	-10.174	-9.3425	-11.359	-12.617	-15.367	-15.033	-12.96	-14.859	-11.948	-10.935	-14.667	-12.588	-8.7287	-11.988	-14.754	-11.259	-15.182	-9.8736	-3.1702	-6.4642
-11.687	-11.551	-15.284	-8.8823	-9.0295	-12.991	-11.58	-12.608	-5.3704	-17.789	-9.9328	-10.052	-2.8248	-18.838	-4.449	-7.956	-11.215	-3.8878	-8.5477	-4.8148	-4.539	-11.438	-6.9673	-8.5279	-11.034	-10.481	-9.9382	-2.0852	-9.8469	-13.149	-7.7847	-7.4237	-9.6788	-17.07	-5.7778	-6.614	-6.0307	-12.043	-10.524	-9.3527	-12.764	-7.8039	-8.3823	-2.506	-7.3904	-7.2949	-12.111	-9.9304	-9.1625	-5.1015
0.65933	2.6396	-4.504	-2.1702	1.4605	-2.6523	-4.1579	-2.4758	-0.23218	0.47216	3.3277	-1.0292	-4.295	-0.16729	-7.3827	-0.16464	-0.79116	-0.26685	0.41139	2.1743	-3.6204	-5.5728	-0.22202	0.3539	-6.7886	2.6001	-8.0836	-0.78046	-5.6927	-0.032687	-4.3043	2.6909	1.4605	0.026607	-1.1117	-4.783	0.46521	-1.8359	0.21145	-2.5654	-8.1767	-1.3552	-1.829	0.027163	-3.2746	-6.8777	-3.014	-1.0504	-0.49108	2.1239
7.8319	10.146	7.4748	10.959	12.069	4.5518	7.0856	9.7085	14.468	6.2487	8.1939	8.4922	8.8681	10.612	6.6469	11.849	11.908	1.5801	16.146	11.505	5.703	8.7327	3.5507	9.0104	5.2518	4.2582	6.0059	7.3302	9.1519	3.957	9.8463	8.4729	2.7178	10.748	6.3389	9.0073	10.187	9.8925	13.907	12.099	15.046	15.119	9.9984	8.8449	8.5349	9.2701	3.4781	3.4233	12.271	4.7908
-5.8408	1.7949	1.258	4.9111	-3.6451	1.6736	2.3604	-5.8742	3.681	8.0899	2.3957	-4.0553	4.5268	-2.4678	2.9223	-1.9869	-1.7667	-3.0705	6.1005	0.80527	0.71172	-1.0278	-4.2058	-3.9736	1.7236	-3.4605	-2.5845	-1.778	-8.5102	-4.7856	-14.246	-0.54616	-2.5581	0.94202	-0.16934	1.1235	-0.43505	1.9124	-0.19364	0.47433	5.329	-2.9568	-3.2922	1.8701	-6.3542	2.1898	0.52261	2.8439	0.59746	1.7
-5.4708	-3.6422	-1.0394	-9.9909	-4.8529	-4.4316	-5.4823	-2.6515	-1.652	-9.4927	-3.4327	-4.0672	-8.9601	-5.1312	-6.5481	-4.5377	-2.2645	-3.5307	-8.3549	-9.7036	-4.8823	-2.2713	-3.295	-11.314	-3.4276	-7.3445	-0.16159	-8.5509	-10.358	-10.947	-10.454	-12.157	-10.888	-6.1454	-12.127	-6.6364	-9.8047	-7.572	-8.2646	-5.7636	-0.53913	-1.1242	-2.1717	-6.8834	-6.6176	-10.445	-7.5944	-1.9199	-0.69892	-4.5246
-12.602	-6.1059	-6.6572	-14.774	-3.696	-5.9957	-5.9262	-3.8592	-3.9769	-7.8166	-1.7833	-6.5162	-7.4512	-5.9895	-3.5454	-7.1942	-4.6202	-3.2107	-5.3093	-1.6729	-6.8459	-3.9217	-7.1444	-4.5763	-9.3283	-4.5822	-3.879	-6.4096	0.46597	-10.33	-0.263	-7.0897	-8.5512	-13.627	-7.6938	-10.133	-3.3644	-9.7145	-9.0574	-6.4953	-3.8517	-0.97477	-11.333	-12.606	-0.36946	-4.6875	-5.8118	-0.055312	-3.0825	-2.5624
0.83112	4.3922	1.5389	-2.7276	3.8937	7.3572	5.0309	6.7073	6.4734	1.0573	3.5315	4.4831	-4.4551	6.6559	-6.2729	3.5079	6.1147	6.4639	6.8668	2.1641	3.5786	3.6437	6.0854	1.2352	1.3955	6.1468	5.5232	0.88993	6.8567	6.1699	1.3483	2.7571	4.8236	0.87175	1.4842	-2.1393	4.4387	1.7091	-3.9156	4.243	2.5587	1.0686	3.7988	3.509	12.088	-2.4139	3.1998	3.8141	7.0456	3.2988
6.0374	5.2619	0.777	2.8792	2.5999	1.2116	9.7236	2.4846	6.4638	11.528	6.751	3.2937	-2.8889	4.422	9.2837	9.8631	3.2477	-3.0556	4.339	-1.1329	3.2667	4.4593	3.3835	5.093	4.7617	1.9711	-1.1517	13.351	6.6425	10.164	7.202	9.6257	10.249	1.5791	2.399	4.7296	6.4906	15.493	5.2572	2.9658	-4.197	0.63075	2.594	9.8085	2.5795	8.785	8.2725	4.4257	5.3861	8.0964
-0.85616	8.0707	-1.323	-4.5798	1.7626	1.1798	4.1906	1.4089	-5.2194	-6.1435	-9.1401	3.4988	6.1398	1.2764	-2.745	-3.6704	-6.7661	-3.367	0.10799	-0.62457	2.2603	8.2756	-2.2689	-1.9473	-6.1286	-4.3369	0.28241	-1.8293	-1.7506	-1.1197	-1.3781	-2.2118	3.1562	-0.97059	0.039117	-1.1663	-1.5379	2.8398	-3.9079	-1.1309	4.7686	-5.0545	-0.67288	-2.307	-1.8095	-2.2231	-6.27	-4.6802	-2.5383	2.109
7.326	1.421	4.2719	4.7436	4.2011	4.7383	1.0177	4.0356	1.1839	7.2882	2.0173	-0.34162	3.3909	1.1601	4.7225	3.6075	-0.31324	3.4074	1.9906	3.0561	6.8525	-2.8841	9.4716	3.0463	0.21262	1.1217	8.4419	5.7516	-4.1738	1.1606	5.3516	-0.21578	-4.6739	9.0723	3.8304	-3.0554	1.4587	2.9751	4.5747	-0.10967	-3.1315	4.5081	2.391	6.1676	3.2255	0.94419	-0.59672	4.9388	4.9798	-0.052031
16.608	16.546	-2.1778	5.9725	10.143	3.0475	4.5125	1.3468	2.8792	8.6057	2.5963	8.8262	6.7766	13.608	6.5475	8.6548	6.6489	13.379	3.9086	8.5446	8.1672	9.82	2.2995	9.4494	8.2641	8.715	9.2631	10.215	4.8569	2.6401	9.5249	7.519	9.4722	7.4958	10.271	7.5068	6.1543	3.1636	5.4829	7.4813	12.156	11.906	4.0845	2.4735	9.1462	3.4123	9.6515	9.2456	12.429	6.586
-0.96694	-6.5622	4.1398	-2.4255	-6.6656	-6.3508	3.977	-1.11	-4.3073	-2.1879	-4.8099	1.4656	2.126	2.4438	-4.8551	6.1348	1.7334	3.2724	-8.156	-0.60371	-3.4202	-0.29027	-2.4815	-3.1669	1.8021	-5.4674	-3.1623	-3.948	1.9646	1.405	-0.641	-3.1411	-8.9822	2.6063	0.76388	0.89591	3.0509	-2.5341	-5.1866	-5.2868	-0.96317	2.3106	-0.85407	2.0847	1.661	-8.6637	-4.9235	-1.8134	-9.0964	2.6891
0.0028329	3.4915	3.1915	2.5839	4.6826	5.7882	3.2162	-0.38336	6.2617	-1.4859	-7.6207	-0.46711	12.369	3.7602	6.3353	2.2886	1.0474	-4.24	2.0428	1.7575	-0.1643	5.5074	3.3475	4.0919	-0.41109	5.9019	10.085	-0.74736	-1.359	-3.8504	-0.15149	-0.32076	-4.0391	3.9442	-2.4313	-1.2838	5.7449	2.7882	8.2388	-4.5819	5.0594	-4.9983	3.6171	3.2141	10.543	0.72727	-1.2522	3	0.62906	-0.28908
0.4965	-9.4441	-3.3819	-5.9104	-3.1771	0.20104	-10.304	-1.1776	2.3794	-0.24565	-0.64169	-3.6348	-9.1074	-1.9646	-3.1678	-2.8805	3.1099	3.1499	0.40254	-3.0216	-5.3351	-6.2343	1.2957	-6.4038	-0.39873	-6.0796	1.5584	-0.99289	0.73317	-6.7888	-7.7771	-0.18943	-10.584	-2.6566	-3.6727	-3.352	-1.1591	-7.5638	-2.8799	-5.9312	-0.090859	-0.74995	-5.5074	2.3087	-3.342	-6.9553	-5.2404	-0.62608	-11.282	-6.9444
-18.273	-10.586	-20.137	-11.986	-13.353	-15.147	-9.787	-11.43	-9.4047	-19.892	-12.268	-10.999	-13.452	-14.767	-19.738	-9.8772	-16.267	-19.287	-12.732	-14.012	-15.922	-11.849	-12.235	-16.851	-11.599	-8.5783	-12.294	-13.376	-15.292	-14.375	-15.356	-13.17	-11.308	-14.61	-17.221	-12.277	-13.915	-14.924	-16.133	-16.901	-11.572	-15.1	-14.186	-9.6184	-14.773	-15.137	-13.401	-14.706	-12.117	-14.224
-0.7045	1.7233	10.468	14.584	10.152	1.7372	4.4215	6.5218	11.043	6.7791	9.4568	7.6604	9.2752	8.0517	10.712	10.91	11.706	7.2719	11.863	15.155	8.3253	13.952	13.238	9.3359	8.5299	1.0218	5.1831	9.884	0.63637	6.0187	7.2726	10.72	9.6106	3.9049	8.9918	6.5099	12.871	7.1545	5.2386	10.326	5.5992	2.5742	5.9738	7.5989	11.861	4.3933	13.26	3.7786	1.073	5.1884
-9.131	-16.53	-13.007	-9.7032	-13.818	-4.8629	-13.348	-14.942	-14.519	-9.1951	-9.3709	-11.76	-9.0293	-8.8374	-13.95	-11.236	-17.732	-14.151	-17.163	-13.032	-7.4798	-15.073	-11.373	-13.992	-13.273	-13.608	-13.922	-10.75	-7.6592	-11.082	-17.286	-10.889	-10.089	-9.0592	-9.1335	-8.9254	-8.8975	-9.7804	-11.281	-9.0987	-8.6296	-7.6822	-14.579	-7.7609	-7.1451	-12.549	-7.2732	-9.6282	-13.366	-14.734
-9.5843	-6.1104	-5.928	-2.2439	-5.2201	-1.5113	0.02341	-4.5202	-4.28	-3.8311	-6.8108	1.6903	-6.5707	-2.3326	-5.648	-5.2389	-4.0774	-0.73642	-4.3065	-4.2617	-2.9878	-0.76733	-1.374	-5.3298	-7.9335	-3.5679	-8.9458	1.3675	-6.3359	-2.8264	-1.2092	-5.828	-8.8078	-1.6704	-1.978	-2.7969	-0.16596	-3.8278	-5.9147	-10.406	-10.66	-3.9949	1.1003	1.5081	0.60847	-6.5241	-6.583	-5.9878	-0.34607	-2.4705
-6.1098	-8.4328	-3.3865	-5.5257	-14.388	-7.0568	-4.5354	-2.4036	-11.397	-3.4666	-6.0224	-6.6529	-4.5529	-4.7454	-3.8705	-1.4178	-6.5225	-7.3059	-7.4891	-4.4382	-5.9365	-5.7994	-11.052	-6.961	-5.0702	-6.9427	-5.7762	1.7395	-1.2572	-7.1207	-6.6956	-4.4023	-1.6999	-9.0377	-8.9173	-6.377	-4.493	-4.7585	3.2089	-2.027	-1.1421	-8.1502	-7.2166	-4.2275	-4.8707	-3.7119	-5.1483	-9.6883	-0.012239	-4.1725
0.5905	-6.6927	2.5102	-2.881	4.2706	4.0484	-4.9205	-3.9444	-3.4468	1.1381	5.052	-3.2523	5.9946	-2.1563	2.5022	7.1834	-7.9325	-2.1536	2.5746	-1.582	0.39214	3.0916	-7.4116	-7.0323	-0.61463	-0.74917	5.8945	-2.2781	-4.3048	-6.2177	0.494	0.61824	-4.1606	-2.394	-0.84237	-7.0039	-4.341	6.8736	1.4712	-0.36566	-2.5498	3.1136	-0.95069	1.6124	0.025127	-4.9957	2.4519	1.6135	5.0484	-0.0018489
-8.1793	-0.82419	-0.42599	-8.7014	-1.0297	-6.5827	-8.0577	0.35963	-4.2313	-1.1177	-5.0852	-3.2281	-6.0716	-11.048	-7.5429	-8.4241	1.377	-5.9564	-6.3432	-4.2821	-0.36662	-7.4532	-4.3239	-2.3027	-11.533	-5.9826	-6.0969	-8.1235	-4.3884	-7.1774	-8.1705	-4.7756	-1.9497	-3.337	-6.8164	-4.9151	-10.892	-5.5232	-4.5859	-2.4583	-0.94002	-6.4668	-2.6883	-4.4418	-8.8254	-0.45272	-9.9094	-4.4239	-5.7467	-9.6117
-7.4931	-11.633	-5.998	-6.8523	-10.073	-9.1148	-7.0562	-13.52	-4.9652	-13.464	-6.0919	-9.5631	-12.013	-11.252	-9.4357	-5.4943	-6.3808	-11.054	-6.754	-17.198	-13.451	-7.4916	-7.0365	-6.932	-6.2345	-18.927	-11.287	-5.1821	-12.971	-3.6361	-11.362	-12.391	-13.064	-11.806	-10.588	-10.217	-8.3468	-18.812	-8.8153	-9.6516	-10.69	-10.115	-11.242	-7.0662	-10.05	-14.593	-11.726	-8.1188	-8.3333	-7.6062
-0.023031	-1.5544	-2.1397	-0.42103	-0.88509	-3.9614	-4.6236	-6.1751	-3.2567	2.4823	-3.4784	-3.239	-3.5155	-3.9603	-1.5293	-6.1951	-4.0731	1.8507	-5.014	-6.8822	-2.2304	-6.8883	4.3723	0.061844	-3.047	3.5007	-2.0726	-1.1328	-4.805	-2.5244	-4.0778	-1.1655	1.1426	-0.67961	0.61408	-1.412	7.3649	-0.98498	-4.7242	-3.3628	3.2022	-5.696	-3.1254	-3.2403	-7.4382	-1.8397	-10.495	6.018	-7.8088	-3.6348
0.62246	-0.01261	2.5914	-1.9397	-2.1241	1.0522	-2.4718	4.0759	-2.6743	2.4962	2.6447	-5.6194	-4.3885	0.91992	6.3678	6.0619	2.384	2.7165	-0.73414	-4.077	-1.6685	1.6808	8.8202	-6.5353	4.2257	2.8064	-2.5108	-1.0059	3.2019	-3.0834	2.8854	-7.5379	2.0016	2.5634	5.2353	-2.0685	1.0277	0.20584	2.0055	-4.8076	-5.5894	0.91218	-2.6978	-4.6921	-2.3299	-2.46	-4.1945	-0.93986	-0.095398	4.1606
-1.2363	7.3269	5.7446	5.9641	-0.74017	10.352	4.873	3.4537	0.99405	-7.2923	0.019819	-2.2924	-6.979	5.2857	-2.2812	2.7462	-0.13985	-3.2335	0.17631	-6.0405	-2.724	-3.559	-5.9606	4.5636	2.4069	3.5083	-3.9732	1.1944	-1.8189	4.1707	1.2713	4.3752	-1.2078	0.29042	-2.1205	6.416	5.248	-0.64934	-4.6125	-0.28713	3.1114	3.8412	1.9277	-1.5933	-7.3373	2.5562	-3.4326	-1.836	4.6379	2.0689
-17.571	-10.301	-16.732	-12.548	-14.173	-9.36	-11.561	-17.585	-10.514	-9.4754	-21.113	-16.153	-10.18	-15.377	-16.686	-9.88	-7.4072	-15.287	-9.9064	-17.75	-10.953	-13.108	-14.498	-9.3435	-11.631	-8.0818	-10.993	-10.851	-7.1589	-8.4882	-17.501	-5.4255	-10.425	-16.431	-12.907	-13.705	-15.857	-10.733	-11.171	-15.985	-13.175	-13.373	-13.634	-14.631	-12.797	-14.341	-13.33	-8.6909	-10.842	-12.156
-16.009	-14.53	-9.5713	-13.535	-4.7879	-2.8017	-8.8745	-4.4778	-12.781	-6.8996	-7.336	-14.159	-5.9035	-12.144	-7.5668	-10.962	-9.9982	-9.651	-9.5125	-18.63	-2.4782	-9.9419	-7.5821	-5.8593	-13.986	-6.3073	-9.2316	-6.3888	-8.3171	-4.334	-14.123	-5.5581	-4.5075	-11.79	-13.378	-6.42	-5.3058	-6.8486	-10.577	-4.9189	-7.719	-10.637	-10.338	-6.7896	-4.1787	-6.4851	-10.401	-11.738	-7.8333	-4.5657
5.6935	-0.28042	0.20482	4.2236	0.20306	-5.7903	2.3349	1.1401	2.1626	2.8452	-0.93786	1.7337	-3.6808	0.077334	-1.1984	0.10961	-1.8791	1.9862	0.18242	3.2046	6.0925	-6.8582	7.8009	1.886	-2.3201	-1.9489	-0.57072	-4.3538	0.42936	0.095145	-1.9031	-1.4402	-1.425	-0.75164	-0.68783	0.0029082	2.9971	3.2835	1.7548	2.1836	1.7043	-1.5688	4.2891	4.9802	-4.0438	1.6262	2.1571	-1.2042	-1.16	-4.8012
-18.605	-19.557	-25.057	-21.188	-17.568	-22.019	-15.865	-18.293	-18.965	-22.745	-18.715	-20.816	-22.566	-26.545	-20.68	-18.539	-20.024	-23.707	-21.882	-16.728	-24.172	-17.027	-19.142	-20.734	-24.645	-23.519	-24.49	-24.627	-25.104	-21.132	-22.743	-20.631	-22.788	-20.569	-22.843	-20.666	-19.983	-23.402	-19.302	-24.997	-19.776	-20.823	-17.808	-21.743	-13.381	-20.987	-14.709	-25.99	-19.681	-21.525
-1.4498	7.0855	1.3893	-1.7885	1.1007	-2.887	-6.6538	-7.2558	-1.2588	-5.9476	-2.1374	-5.9995	3.1052	1.9349	0.1032	-2.9398	2.8851	-1.8766	-0.57618	-1.3105	-1.7142	-6.0665	0.37099	-0.77315	5.6299	-2.1474	-0.35243	-1.2954	-1.5111	5.2101	0.98989	2.9812	9.2383	-0.39632	5.892	-5.0503	0.58312	-2.555	0.11808	-1.5146	-0.39994	-2.7212	0.033985	-0.076242	-0.97199	-3.065	-8.7959	0.061842	-2.8214	5.4786
-0.4119	0.80831	-6.5412	-2.2877	-1.2182	0.39321	-0.77553	-2.2185	-10.431	-2.5023	-3.0943	-4.5398	0.33043	-3.9115	-5.2077	-3.3039	-3.5385	1.4209	-2.1564	-4.988	-6.1617	-5.5746	0.81012	3.0781	-2.8981	-0.094011	2.4898	6.7306	0.9436	-4.3968	-6.2727	1.1074	-5.4825	-0.043085	-3.4795	-5.0415	-9.0014	-2.3403	-8.842	-0.26761	-4.4449	-7.7868	-0.24118	-10.376	-8.0822	4.1136	-4.6062	-2.8663	-0.046877	-2.8333
-7.2729	-2.5535	-2.3971	-2.9961	-6.8134	1.7509	-0.28699	-3.9623	2.3679	-4.4111	-0.33083	-3.9324	2.9645	1.5333	-2.7867	-0.45089	-0.23696	-3.3933	1.4815	-5.4106	-1.5378	-5.4464	-1.6319	-10.688	-3.3558	1.4882	-0.2044	5.3466	5.1421	-2.9565	-2.4541	-2.3289	-2.4083	-3.3285	2.7988	-3.8553	1.4644	-7.8647	2.6005	-5.2265	-0.15567	4.1864	5.1194	-3.1603	-0.074362	-1.4271	1.2208	-2.2121	-5.8509	0.017431
-4.4696	-11.35	-8.1806	-7.3449	-3.1883	-13.226	-9.5715	-11.189	-10.878	-12.326	-6.7568	-4.4911	-17.103	-4.0771	-3.4806	-15.627	-10.199	-5.8528	-5.1941	-5.8055	1.8588	-4.4719	-10.682	-2.6589	-6.9926	-8.7915	-0.1676	-8.6843	-4.9802	0.1722	-6.1981	-10.288	-11.646	-5.7391	-6.0934	-10.142	-0.86442	-9.5751	-8.3771	-8.136	-4.5182	-8.9597	-12.391	-12.362	-7.5418	-4.911	-5.5881	-2.1847	-0.70508	-5.7144
-11.096	-8.3816	-4.617	-3.6528	-14.188	-6.431	-8.3924	-8.9398	-10.89	-9.5725	-8.0002	-8.473	-9.2547	-11.944	-15.031	-11.816	-9.9614	-3.5289	-5.7661	-7.1883	-5.6697	-11.693	-9.7599	-13.55	-9.3951	-11.095	-12.799	-9.9928	-9.7236	-7.767	-12.137	-7.5897	-6.044	-4.752	-9.2318	-5.6316	-7.2718	-1.9473	-5.1156	-3.3018	-5.9106	-13.168	-13.907	-10.783	-10.633	-9.5421	-4.717	-14.685	-7.1744	-10.428
-0.089538	-2.89	0.71017	-8.406	0.70809	-3.2029	-2.9219	-4.4614	0.9326	-4.6239	-6.6578	-6.0411	1.4546	-0.97994	2.4858	-3.0464	0.215	-2.4423	2.8465	2.3736	0.21497	-0.042227	3.8398	2.1408	2.6413	3.0283	3.4667	6.6957	-5.672	9.7911	1.4769	-7.1737	0.98249	-1.8008	-4.4494	-8.2672	2.9239	4.2192	-6.7003	-5.2372	0.16361	0.52741	-3.8953	0.56242	-0.33732	-4.8008	7.1798	0.73156	-0.82831	5.4057
-10.627	-14.163	-8.7058	-15.107	-9.8268	-12.279	-8.2483	-12.841	-12.172	-10.263	-10.662	-10.441	-7.167	-10.235	-7.0186	-12.103	-18.118	-9.7164	-13.234	-7.8114	-11.222	-12.087	-12.979	-22.403	-14.152	-7.9533	-11.925	-19.773	-7.8085	-12.736	-8.4738	-11.139	-5.2483	-13.021	-13.105	-9.2138	-7.6013	-11.216	-12.027	-10.887	-3.6667	-9.3438	-4.0872	-5.092	-12.034	-10.592	-15.154	-11.732	-14.106	-6.6038
-7.4766	-0.37212	-5.7754	-1.9358	-2.9952	-12.131	-10.647	-15.548	-13.53	-5.0881	-1.8274	-5.8155	-10.35	-4.8453	0.38264	-9.1701	-3.5476	-3.9948	-5.4776	-6.6375	-5.2158	-10.003	-6.9875	-7.3487	-8.6921	-3.1961	1.28	-6.399	-2.7921	-9.2854	-2.1894	-3.2125	-4.1807	-1.3613	-8.1551	-5.2431	1.2815	-8.4391	-2.0092	-7.673	-1.4586	-8.6406	-9.573	-1.3632	-3.1909	-4.9026	-10.604	-4.2227	-8.3673	-6.8182
-7.9186	-12.141	-14.652	-10.511	-10.805	-8.1139	-18.983	-7.7393	-8.1722	-12.042	-8.8849	-10.674	-14.367	-13.507	-6.3297	-17.603	-11.005	-11.978	-11.093	-12.023	-14.724	-8.1243	-13.382	-16.275	-15.107	-8.176	-11.583	-14.484	-8.3788	-13.961	-10.832	-9.8448	-9.311	-17.944	-4.1375	-11.056	-12.799	-9.8383	-20.812	-13.996	-8.2181	-4.7457	-12.124	-7.4929	-14.248	-5.0016	-7.5573	-12.778	-12.554	-4.5689
-6.6821	-7.9428	-8.8403	-7.1123	-12.955	-5.9839	-15.818	-3.1451	-12.367	-6.0376	-6.8131	-7.2169	-9.4408	-10.041	-6.245	-10.401	-15.431	-9.5448	-8.9898	-10.173	-14.432	-12.133	-6.2741	-9.7791	-12.696	-4.679	-14.637	-11.347	-16.696	-6.4675	-8.9925	-14.125	-13.864	-8.7574	-8.3345	-10.342	-11.944	-14.64	-9.9103	-9.67	-13.035	-16.309	-10.707	-12.732	-3.7693	-16.2	-5.8218	-6.1943	-8.2508	-7.3596
0.98544	2.4929	-2.1105	-0.77078	-0.36857	-0.038617	0.38311	1.834	-5.3638	4.0639	1.9946	1.2902	4.251	0.54176	1.0977	1.6919	2.2765	0.35861	-6.6768	-7.5234	2.283	-1.7491	-1.7398	1.1203	2.4391	1.0782	4.0235	4.3242	10.751	4.5816	-7.6611	3.6084	-3.6885	-4.3784	-4.2403	6.23	-2.1056	1.163	6.5548	-2.2781	-9.5754	-2.3427	3.2785	2.3001	2.4547	-0.37057	-2.1853	1.1402	-1.1368	-4.642
-12.749	-5.3548	-1.3335	-6.838	-5.5832	-10.33	-4.2643	-8.523	-4.9509	-8.3968	-5.334	1.7188	-8.525	-9.0345	-7.4182	-1.9608	-1.1421	-3.2294	-3.8306	-3.4052	0.70078	0.81168	-6.3763	-1.707	-5.0188	-3.9421	-6.9235	-9.9741	1.7444	-8.5161	0.12331	-4.4367	-8.2662	-11.813	-6.6456	-1.4261	-5.9143	-2.1882	0.31708	-6.2762	-3.7034	-2.7457	0.93059	-11.256	-7.0098	-9.1931	-9.5557	-3.8116	-3.9952	-2.6404
-5.2655	-10.33	-12.537	-6.2534	0.91512	-8.5515	-8.3658	-7.9595	-13.146	-9.851	-3.1665	-13.148	-8.0823	-8.0046	-8.417	-8.277	-8.5256	-6.589	-10.265	-6.4082	-8.4719	-12.655	-7.5694	-1.3886	-6.6909	-8.2582	-8.2493	-9.0572	-6.0147	-4.645	-10.321	-10.036	-6.6507	-16.28	-0.73383	-9.2811	-7.0418	-2.9247	-11.184	-8.163	-6.8189	-10.288	-10.101	-3.7305	-11.966	-3.161	-9.8908	-7.0877	-13.277	-6.876
-7.0446	-6.3783	3.8187	0.5383	0.14659	-3.0494	-10.393	-2.1739	-2.881	-4.4947	0.62146	-9.6764	-5.7432	-1.8942	-5.7411	2.3374	-9.2849	-3.1464	4.1835	-0.24653	-4.3703	-6.2183	-0.096117	-7.4493	-4.955	-3.897	-3.4673	-5.6506	-3.2307	-3.8713	-5.5365	3.6247	-6.2345	-1.7824	-7.1005	-1.849	-3.0144	-4.2485	-2.0969	-2.1581	-0.7887	-9.8285	-4.3848	-9.756	-8.198	-7.0338	-2.819	-3.3016	-9.5613	-2.9376
-24.093	-17.648	-22.506	-23.834	-27.965	-26.151	-23.863	-21.691	-16.074	-25.779	-19.582	-21.287	-24.014	-25.766	-24.398	-19.989	-22.392	-22.634	-16.66	-20.59	-17.259	-25.92	-21.787	-22.824	-16.744	-20.26	-24.331	-16.761	-29.797	-23.306	-31.51	-22.815	-18.313	-18.061	-29.769	-24.317	-24.893	-17.714	-24.302	-26.095	-25.32	-16.916	-32.968	-26.192	-23.34	-19.999	-20.273	-18.859	-21.726	-27.07
0.54318	-1.9511	3.6591	-1.8557	2.6001	-0.039435	-0.047788	5.1883	2.3206	7.2111	2.723	-3.2276	8.7206	-0.50183	4.914	-1.7891	2.0791	-3.973	3.5689	3.3817	-5.5657	1.0076	0.60987	7.9101	2.4353	5.0807	-0.81272	3.1761	2.956	-4.6635	5.7541	5.258	2.3057	3.012	7.8696	-1.5119	2.9644	4.292	3.05	2.7388	4.8931	0.11171	2.318	-0.9881	2.8725	4.2266	3.6824	7.7631	5.8584	0.25486
2.4696	1.0845	-4.2176	-6.0627	1.3384	-4.1929	-4.5326	0.52083	-3.4053	1.2946	-13.717	-1.3029	-2.1337	1.0419	-6.5491	-0.31815	-8.299	-9.4913	1.6408	0.60457	0.9324	-6.7575	-3.3662	-0.89688	3.6944	-2.326	-2.0993	-2.6766	-1.5467	-4.3	5.2906	2.1289	2.6769	-2.9248	-5.5685	2.9505	-2.9453	1.0436	0.94296	-4.5217	-0.86156	1.4586	-2.7544	-3.6582	-6.1726	1.5731	7.0704	-1.7231	-0.3945	-2.3364
1.584	-1.2278	4.8039	1.9954	1.6134	4.9072	4.7972	1.3667	1.1449	0.42714	0.26944	1.0022	2.4613	2.1131	4.5947	5.5627	1.2332	3.7045	3.062	-3.2171	2.9818	0.68023	2.9004	-2.1539	7.6737	1.1684	6.61	-0.85162	1.5119	3.0767	2.2363	0.91561	3.7797	6.1571	8.3939	-2.679	0.5424	7.5893	1.1637	1.7527	2.2975	5.7078	0.22624	5.7086	-6.8825	-2.5454	-3.1871	10.544	2.3045	4.743
4.3831	-5.8743	-0.46344	3.9622	-2.6563	-7.0632	-5.8681	-2.2358	-3.6135	-1.2756	3.632	2.8935	0.52633	-1.7905	1.6128	1.8798	-2.2028	-0.22101	-6.078	-1.7072	0.66708	-0.96669	0.48041	-1.9086	-4.9135	0.54059	3.7958	-0.19006	-0.69431	-1.9663	2.6891	-1.6178	0.815	1.2999	-2.7472	-4.2096	6.4426	7.1743	-7.8642	-5.1976	3.147	-4.0772	-4.1214	3.3365	-0.055552	6.2511	-4.0108	-5.662	-0.23817	-1.4823
0.22239	-1.5352	-2.3037	3.5179	-3.3595	5.066	3.789	-4.8663	1.5102	-2.6243	-0.74704	-1.7672	1.5697	-7.984	7.2926	9.7772	-1.568	-3.1915	-7.4389	5.475	1.9485	-4.2966	2.1066	-3.0293	-4.082	0.6667	-1.9262	-2.184	1.8386	-1.4699	-5.295	0.95029	-2.5942	0.56341	-8.4773	4.1661	-0.51459	0.37972	-2.9989	-0.50321	4.8361	-0.33926	4.3338	-9.6758	7.8187	-2.7644	-0.047751	1.2344	-0.42795	-2.857
-7.8278	-10.893	-5.3872	-3.9404	-4.1872	-5.8616	-6.1077	-3.1405	-5.0077	-5.0187	-13.423	-6.9114	-3.6968	-5.6181	-10.115	-1.8789	-13.439	-9.2941	-10.782	-9.5787	-9.6689	-5.4612	-7.5804	-9.7975	-6.1296	-2.3916	-9.4044	-0.2098	-11.443	-3.9607	-11.272	-3.2669	-9.1779	-9.3764	-1.1344	-5.7947	-3.6002	-1.569	-3.9705	-6.4003	-4.1431	-7.2822	-8.8747	-6.6101	-10.115	-6.3465	-3.0371	-4.2744	-5.1262	-2.8442
-13.087	-9.9429	-11.071	-13.258	-7.5551	-8.7659	-9.3705	-13.941	-6.3343	-11.637	-12.484	-12.048	-11.473	-14.075	-10.958	-7.8721	-13.174	-16.439	-6.6061	-10.551	-13.897	-12.559	-4.3715	-18.65	-10.38	-7.8053	-14.992	-13.26	-18.948	-11.208	-14.748	-11.242	-10.398	-11.055	-8.1957	-12.347	-17.113	-5.9293	-11.439	-5.6767	-8.1466	-14.678	-11.321	-9.3295	-8.3847	-17.5	-7.3115	-9.9412	-8.0687	-2.3052
-9.3863	-7.6928	-7.4751	-9.7279	-7.3485	-12.413	-15.192	-9.9937	-7.6566	-4.2768	-12.455	-6.7212	-11.814	-9.8409	-4.966	-7.2255	-4.897	-1.8526	-7.6389	-11.999	-10.318	-7.6329	-6.9959	-6.5528	-13.607	-6.603	-11.87	-11.288	-14.076	-3.6777	-7.1113	-10.154	-9.045	-5.5279	-9.1653	-3.052	-10.629	-3.6724	-9.1295	-12.805	-4.5474	-5.1146	-7.5396	-7.0282	-2.8694	-6.531	-9.4563	-6.6054	-9.4579	-5.0663
-4.6024	2.1692	-1.4449	-5.9496	3.2382	-0.19871	-3.3608	-1.6484	-0.069873	-5.3937	-0.34373	-2.2099	3.7356	4.6883	1.9574	5.645	-2.9019	1.1491	2.8823	1.9564	-6.6761	-0.52462	-2.2874	-4.2443	1.5571	0.71023	4.0557	1.7326	-3.4421	4.1888	0.67244	-1.278	-1.7638	-2.1265	-1.1472	-3.7492	6.8119	-4.0569	-1.3107	2.2	4.0754	-1.2349	-3.4839	-2.6049	-1.2465	4.4001	-0.88705	-2.1998	1.4255	3.5735
7.3809	-2.5488	-1.2923	2.4518	9.6386	6.0182	1.1505	0.46756	-7.4134	5.3593	2.4291	-5.1104	0.44178	1.1763	7.0426	5.1628	-1.8331	6.4778	-1.7802	-1.7758	3.7231	-6.2792	2.4094	1.0169	-4.4576	1.1137	1.9796	-2.8346	5.7129	8.5016	7.5863	4.3037	-0.44557	-4.4139	0.29028	5.2605	1.0618	1.1172	5.2939	1.6442	7.5451	8.0018	-3.6945	-3.5335	2.8861	3.1993	-6.2756	0.2305	0.78583	-1.3229
3.9823	-0.9403	1.979	-5.1124	-0.60474	2.2657	3.67	-1.4688	2.5046	-0.89846	1.3592	-3.9528	-8.1138	2.8838	-6.54	-2.0048	-5.5197	7.9793	3.723	2.3375	4.1357	1.1524	4.8508	-2.6542	4.3891	8.515	-6.3509	1.6231	2.2052	-4.9371	0.012683	2.1886	3.6765	-1.154	-6.0259	-0.79988	-3.2774	2.2308	3.3012	2.6606	5.3272	-0.039175	-0.46035	-1.1951	9.0915	0.74775	-0.10856	0.13044	-0.52118	-1.8673
-7.6528	-3.5641	-1.1718	-6.4344	-6.5871	-5.5349	-0.016482	-1.9707	-3.8922	-1.7818	-5.5607	-12.282	2.0835	0.67791	-3.0051	6.9027	-9.9127	-5.0813	-4.0331	-4.3255	-2.8558	-4.5263	-0.6382	-10.255	-3.0122	-8.2129	3.7601	-3.7735	-8.1182	-7.5148	-4.4717	0.36744	-5.6753	-6.5795	-7.1808	5.5027	-2.4298	-4.5942	-2.9792	-7.4013	-4.2473	-2.1627	-3.1151	2.0477	-7.3962	-4.8825	-2.0599	-6.2905	-2.1533	-2.1044
-4.6298	-3.0565	-2.4819	-3.6915	0.44869	-6.1034	-0.21762	-4.4273	-1.3315	-0.43703	0.45566	3.0437	-4.3126	0.48204	-2.6668	-6.0966	-3.1515	0.72581	-0.20069	-0.38425	-7.1543	-6.6119	-7.1445	0.25201	-3.3663	-2.9163	-8.7365	0.63731	-3.2838	-8.4741	-3.8861	-0.51536	-5.4318	-2.2067	-7.0122	3.0474	-2.1114	2.3308	-0.58827	-1.1083	-5.6933	-4.7026	-7.2721	-5.791	-1.2226	-1.3916	2.5766	-2.3205	-8.4367	-0.81079
6.4697	-0.60979	0.95357	-2.7186	3.456	0.18313	3.6258	-2.9988	-8.1269	2.9721	-4.7066	2.1217	-2.3951	-3.119	-3.657	-3.4173	-8.2663	12.617	-1.0049	1.0876	2.2051	-0.083057	0.31124	-3.7739	6.1553	-5.0594	0.1945	-1.8927	-1.2301	-1.8638	-3.7852	-7.7642	-1.8705	-4.4124	-0.21858	-1.5723	-0.59722	-6.1485	2.4414	-7.7279	-1.3022	-2.1762	9.4416	1.0072	5.6469	3.153	-2.2356	1.44	4.5564	-2.6867
-1.1923	-1.073	-1.3404	-6.4956	0.37645	1.147	-3.7985	-5.4775	2.6172	-2.6942	-1.2188	1.057	-6.3247	7.7878	-2.1591	-4.5417	-4.1798	-6.424	-5.8321	-2.9685	2.7848	2.1	-2.0389	-1.4877	0.50842	0.65967	-4.3085	0.74649	0.64905	-8.3688	-5.5298	0.14817	5.1021	-1.2372	-4.8147	-4.4021	2.9303	0.30441	-3.6084	-4.2493	0.65045	1.6815	1.0583	0.51333	1.8269	0.70901	-3.6766	0.76319	-0.65111	-1.4377
-7.5633	-10.917	-3.792	-11.311	-8.124	-8.5734	-7.0196	-8.9787	-12.125	-8.5601	-10.307	-12.436	-4.2252	-10.195	-11.463	-7.8179	-3.4912	-2.4996	-6.5227	-5.0265	2.9536	-10.959	-6.8463	-8.3851	-5.3001	-6.9035	-0.75876	0.171	-11.304	-16.068	-4.7891	-11.748	-4.454	-7.0747	-7.9323	-7.8272	-10.046	-10.026	-4.5687	-3.5704	-13.004	-10.183	-13.197	-3.1739	-7.2249	-4.2496	-4.1732	-6.8479	-8.4391	-10.37
-21.584	-20.674	-26.569	-15.256	-26.797	-19.743	-17.247	-26.252	-21.447	-19.719	-24.868	-20.478	-20.926	-19.989	-23.617	-25.236	-26.02	-22.023	-27.627	-25.328	-26.028	-24.724	-21.265	-24.085	-19.78	-20.621	-29.423	-19.189	-24.951	-21.286	-16.101	-22.116	-26.081	-17.364	-24.202	-21.545	-23.922	-22.752	-28.545	-23.699	-21.794	-21.445	-23.287	-26.476	-19.396	-25.478	-25.823	-17.811	-21.185	-15.179
9.7464	5.4382	5.3762	9.5593	2.7296	5.9912	5.4264	4.7571	7.1427	1.0774	8.0819	1.4476	5.6594	-3.0009	5.572	11.069	7.4687	2.788	4.6263	6.9074	6.205	0.17364	5.8951	3.3722	5.2574	2.7681	4.1738	7.8914	-1.1307	2.6125	5.0328	1.7019	0.31325	4.8468	6.3805	5.0166	7.2941	0.2432	5.7568	5.2832	4.5763	10.201	2.4744	3.9088	2.3528	8.502	6.8657	3.2398	3.8158	7.8381
-13.465	-10.233	-10.3	-8.6668	-13.529	-6.4657	-13.503	-6.2618	-7.2084	-11.192	-6.3138	-13.449	-14.075	-9.9505	-1.5317	-5.8429	-3.9447	-7.8662	-8.192	-13.491	-8.5719	-1.8728	-12.305	-12.216	-8.5455	-10.636	-1.6822	-6.7552	-7.9128	-8.7866	-11.757	-5.6049	-9.8365	-13.617	-10.707	-4.1725	-5.7887	-13.474	-14.466	-8.0604	-4.0792	-8.3325	-5.5727	-7.78	-11.602	-11.074	-12.544	-3.8533	-15.504	-4.7563
4.5187	5.3561	1.9865	4.2893	-4.088	8.3885	-3.1517	4.9917	0.47517	-4.6528	5.6163	5.0652	-1.4916	-0.22743	0.98756	0.99303	5.6396	12.559	2.0554	9.0562	-2.5431	0.086651	1.0589	4.8226	4.218	6.8768	11.676	-0.077939	5.2681	4.7709	4.847	2.57	1.3992	0.79198	3.1345	7.1397	8.5755	3.6366	-2.9829	0.88032	3.4539	3.1473	0.70939	-0.16245	3.2131	4.8417	-1.8189	-2.2299	8.5986	4.7007
2.7284	-3.7798	1.6575	5.2614	-0.99345	-3.1755	2.3593	3.7445	1.437	3.158	-2.5152	0.37424	2.4336	2.2364	2.429	2.7618	1.7801	6.5216	4.2367	2.8878	-3.7125	-0.032078	-1.2677	3.7665	1.2867	5.4284	1.5325	-4.686	-2.4889	-2.4025	0.2791	5.3597	1.1904	-6.8457	5.6435	-3.0317	-2.8576	-1.7938	-5.3261	-2.8338	-3.238	5.337	-2.4166	-2.066	-0.85718	2.5493	1.8431	-0.43824	-2.8828	7.4925
1.4735	3.9763	-9.4946	-0.54019	-2.9651	-0.3169	2.645	6.1914	0.78163	-1.2835	1.2986	5.3865	-6.9817	-3.4241	0.34789	-5.0509	-2.9696	0.66831	-0.96155	-3.3847	-4.3929	-2.3236	-2.8393	-2.8204	6.7717	-0.097744	-0.050658	-5.2156	0.20194	-5.4117	-6.5821	-6.0564	-5.6206	-3.7269	1.6316	1.6567	-1.912	-3.9201	-1.356	-3.1985	-3.1649	-4.2027	-0.086273	5.0397	-5.7131	-0.50396	-4.6316	4.1428	0.16938	-0.85522
-5.366	-6.3865	-4.6088	-3.3504	-3.5016	-4.1529	-7.6622	-1.358	-6.3542	-0.1473	-9.6192	2.4058	-5.7092	-3.4061	-2.7855	-5.212	-5.9106	-6.5699	0.87284	0.54751	-6.4632	-8.0396	-1.4916	-6.6719	-1.1061	-0.82588	-1.1655	1.2806	-3.1285	0.035665	-6.3	-0.77995	-2.719	-5.6278	-1.2075	-4.2422	-10.438	-0.79515	-4.9963	-5.0546	-3.6391	-3.9963	-1.7976	-1.9813	-8.9758	-3.2677	5.4923	-7.7842	-5.0539	-4.263
4.4371	1.0469	-2.7933	-6.5883	-6.7411	2.8193	5.6758	-4.1709	-5.5794	-3.6269	-4.3886	-0.88973	-5.5689	-5.4869	-0.89843	2.2735	1.728	2.2747	-3.9059	3.4991	1.6242	1.2248	-4.125	-6.0261	-0.80806	-4.287	-7.3176	-6.3112	-3.5541	-2.7333	-6.7018	-4.3629	-5.2619	-3.3328	-3.7007	-5.5902	2.0905	-2.0537	1.1669	-6.1995	-8.0023	-3.5157	-1.511	1.2143	-4.8296	-4.4737	-0.94218	-6.2606	-4.13	-2.2096
-16.13	-8.461	-13.671	-11.768	-16.306	-11.743	-5.87	-13.97	-16.108	-6.0512	-8.9793	-16.242	-15.015	-5.2165	-12.904	-9.3868	-11.023	-10.192	-10.662	-9.1333	-13.153	-14.831	-15.355	-10.436	-11.74	-10.63	-9.2425	-6.6277	-12.272	-8.3663	-12.88	-11.035	-18.505	-10.024	-14.463	-16.245	-8.4284	-8.9312	-10.327	-4.123	-9.9355	-10.317	-11.13	-13.625	-6.2273	-10.349	-10.156	-3.3609	-12.742	-17.102
2.6672	-0.44324	-4.8649	-2.5197	-4.5952	-2.5262	-3.8809	-5.7304	-4.0494	0.14766	-2.4043	-4.2621	-2.3817	-9.2169	-1.1127	-2.8622	-1.3447	-7.5734	-11.937	-7.538	-4.6664	-10.817	-4.386	-2.1529	-1.5258	-6.9453	-4.0121	-0.87679	-5.716	-4.3985	-12.828	-1.4613	-6.3289	-1.7478	-3.1263	1.0233	-2.8256	6.8598	-8.3835	-6.2038	-6.8614	-10.842	-4.813	-4.7906	0.84258	-1.1008	0.75031	-2.7945	1.6319	-2.339
3.4466	6.9584	8.6398	2.2377	3.426	5.9269	-0.20422	3.8138	10.169	12.385	3.086	3.0314	9.028	0.6832	6.0454	12.811	7.4561	1.1482	2.2003	-0.53022	-0.27183	5.909	6.5013	6.8732	8.9768	-0.32916	10.495	-0.17431	8.5393	3.2461	5.917	2.1018	6.5219	1.802	3.1294	4.3925	11.193	2.9398	5.3719	6.4125	3.6917	-5.8105	3.5422	3.0226	-4.5521	3.2051	5.5941	9.4158	11.822	8.1315
-13.682	-5.4375	-7.2639	-5.0422	-16.33	-17.045	-4.7198	-17.382	-14.592	-13.24	-18.038	-4.6806	-6.6883	-11.374	-10.649	-10.415	-9.6045	-7.2852	-13.437	-21.801	-16.218	-16.807	-21.347	-17.569	-14.354	-11.04	-13.893	-10.29	-12.182	-15.646	-8.8825	-11.196	-14.113	-13.332	-22.022	-12.819	-8.6615	-7.9106	-15.835	-17.801	-5.446	-5.7751	-11.197	-7.445	-13.819	-15.299	-7.5677	-10.483	-8.9622	-15.392
-9.1367	-13.867	-9.0484	-14.472	-11.127	-9.6721	-10.868	-9.6264	-13.141	-9.5044	-11.001	-11.186	-4.9508	-14.431	-8.6889	-16.418	-10.852	-14.422	-10.212	-7.6682	-24.085	-15.93	-11.147	-19.151	-7.6433	-9.3052	-7.2222	-7.7154	-9.4623	-15.981	-12.203	-11.29	-10.121	-17.08	-9.3321	-8.0438	-5.4537	-18.25	-13.6	-10.17	-7.6991	-6.8505	-14.936	-8.9743	-13.409	-5.1215	-7.3177	-12.887	-13.589	-10.173
-0.047416	0.56206	2.9772	-3.3363	5.2355	7.3422	4.1094	-2.1292	2.3325	-1.4113	5.0227	6.9694	3.7754	5.0908	4.3402	2.2319	-5.0786	3.3404	-0.16644	3.6054	-1.9332	1.0621	-0.6673	7.2574	-1.0635	3.7715	-5.7031	0.2466	0.2782	-4.0623	-0.28467	1.4379	3.3946	7.301	1.3697	1.7641	5.0592	-1.092	6.5554	-2.3279	-4.6497	3.2407	-2.8698	-1.2315	-2.3405	-1.4874	3.797	-1.2903	-1.2337	-2.3995
0.015542	3.626	-3.5444	1.0334	-7.6878	-5.3188	-2.6827	-0.27788	1.1	0.67276	-2.984	0.86167	-9.7078	-4.3053	-6.0008	3.268	-5.6851	-5.7158	0.95359	1.5566	-8.3089	-3.4368	-4.1915	0.28988	-2.6906	-7.7353	-0.81598	1.1676	-3.0824	-2.1452	-1.221	5.5403	-1.6804	-1.5151	0.7592	0.95807	1.3894	-0.88886	-10.946	0.43922	-6.8862	-5.908	-8.8283	-6.2483	-1.3199	-3.3053	0.54964	1.049	-5.0308	-8.9922
-19.232	-15.853	-12.532	-17.048	-14.898	-20.893	-12.749	-14.103	-12.199	-8.0824	-10.282	-15.241	-13.021	-16.405	-14.042	-7.8627	-15.777	-8.556	-10.576	-13.32	-17.741	-15.696	-11.117	-21.189	-15.424	-13.244	-13.771	-17.685	-13.352	-17.807	-20.875	-13.267	-14.698	-11.777	-15.665	-10.857	-12.032	-11.265	-12.998	-19.502	-14.139	-15.27	-9.5407	-16.913	-17.055	-14.178	-10.201	-8.2017	-9.3941	-14.055
3.9312	5.5882	6.3444	-0.8851	8.1963	1.8521	0.2603	2.1073	6.9588	3.5535	5.4504	7.8428	6.6037	-2.2571	3.0322	1.0523	5.9551	0.4529	-0.94564	4.5978	3.8089	1.3362	1.7683	2	5.8013	6.0112	-0.37137	4.6322	6.2307	1.8948	3.7081	0.29272	1.5405	2.1731	-4.5682	7.0262	-0.282	1.7158	2.5035	2.5502	-2.0989	3.7	7.365	4.4893	0.18987	4.2664	-2.1028	7.8405	-0.44094	6.4158
2.2461	-0.17765	-0.67622	-4.2761	1.1707	0.62576	0.38825	-4.5486	1.0883	0.63621	-5.7782	2.2745	-4.5569	-2.1421	-7.2966	-1.3306	-5.0632	-0.26594	-10.272	-2.097	-2.5331	2.1645	2.6419	-2.3523	-1.1102	2.7269	1.6806	0.21938	-0.52754	2.0044	-3.6565	2.7455	5.2237	2.5624	4.9519	0.99448	3.0331	-3.8008	1.7651	-6.1874	-4.6107	0.41235	-2.3337	0.69484	-1.5207	0.37029	-3.9571	-6.0242	-5.092	-0.48188
2.1026	4.866	4.6771	-5.1378	5.2569	4.2819	1.1061	3.8802	3.8293	1.7787	4.17	-3.8734	2.67	2.8922	-9.6941	1.5528	-0.19577	-1.1346	1.1033	0.95381	2.2182	0.91079	-1.0656	3.2182	0.67539	0.41528	7.3457	2.4601	3.837	4.6608	-1.8072	-1.5339	7.7747	0.50072	1.9377	-0.79165	-0.19655	7.3421	-0.9869	-1.4346	-0.5472	2.9407	-5.7797	-6.9762	8.6971	-1.201	6.2841	8.5496	8.1693	-1.2383
-11.648	-11.642	-19.878	-9.269	-17.795	-11.359	-10.694	-18.829	-11.716	-11.935	-21.513	-12.606	-22.819	-14.779	-14.77	-15.418	-14.847	-15.228	-11.453	-24.602	-19.819	-18.748	-15.531	-15.66	-15.508	-15.454	-12.263	-17.859	-13.038	-16.57	-17.43	-7.6548	-21.222	-17.102	-12.663	-11.638	-11.845	-13.456	-13.082	-16.984	-10.216	-9.8492	-15.543	-4.9117	-16.858	-14.749	-18.327	-17.403	-18.693	-15.407
-9.3863	-9.9915	-17.061	-8.2167	-13.153	-12.392	-12.784	-8.9088	-17.672	-17.438	-12.019	-11.207	-17.709	-14.093	-8.6843	-18.148	-11.361	-8.3074	-7.3512	-11.391	-17.147	-14.241	-16.419	-8.3884	-12.81	-14.363	-7.0558	-10.131	-9.3981	-17.243	-11.116	-11.679	-3.8449	-15.46	-12.105	-14.322	-12.971	-8.2596	-17.392	-18.654	-11.212	-12.8	-14.804	-14.665	-14.644	-11.917	-14.253	-15.543	-18.121	-9.7959
-0.67171	4.5945	3.2673	2.6818	3.5615	5.1318	0.92048	7.8801	10.194	9.0328	5.5543	6.219	7.646	10.428	5.8847	0.12763	9.278	2.4179	8.3558	7.2186	6.3702	4.8513	3.2313	6.1164	3.2522	2.2	8.0784	1.5462	5.6119	3.6871	-1.1372	-1.5613	2.1708	6.2102	3.9566	1.7073	4.3433	2.6923	0.68126	0.39714	2.138	4.2254	-0.49116	6.0593	0.87699	-0.1783	3.1106	-0.20712	3.2018	6.3116
-3.2327	-3.6638	-6.7466	-6.1328	-8.5926	-1.6243	-3.6672	-6.3566	-3.6769	-12.356	-7.9733	-7.6389	-3.1217	-3.4276	-4.0491	-3.1202	-7.8721	3.6819	-8.1733	-9.9652	-6.1204	-7.0133	-3.4431	-6.412	-1.958	-2.3432	-7.0231	-3.7234	-8.7091	-5.6972	-2.2927	-4.4511	-5.178	2.2295	-14.701	-13.296	-5.2314	-7.9699	-5.9999	2.8976	-2.921	-3.2315	-4.7741	-7.8916	-6.3427	-7.9501	-7.9557	-10.115	-2.1967	-9.2726
-8.1203	-14.161	-17.431	-14.017	-16.856	-18.961	-7.1286	-14.988	-10.852	-12.858	-14.226	-14.88	-17.813	-18.581	-11.322	-6.1637	-17.915	-13.807	-15.524	-13.45	-15.935	-17.104	-16.283	-17.058	-12.384	-10.888	-14.148	-17.959	-18.846	-17.141	-14.462	-11.62	-13.772	-15.978	-15.55	-15.026	-18.945	-17.704	-9.7092	-14.013	-14.646	-10.056	-9.5005	-9.5618	-9.7248	-6.941	-15.357	-13.246	-11.665	-20.561
-3.1344	4.8257	-9.9289	-1.1959	-3.2521	-10.01	-8.9135	1.7964	-2.2162	-2.8505	-7.5738	-1.7854	-12.311	-1.2901	0.35925	-2.3348	-5.738	-8.2583	-4.6479	-2.2843	-0.013881	-5.4815	-0.46531	-2.6243	-8.6594	-0.33799	-1.8121	0.38764	-2.3112	-8.1968	-4.8532	-4.659	-8.9111	-9.2533	0.77248	0.80751	0.51605	-4.1955	-6.8773	-2.2068	-5.6096	-5.0073	-5.1365	4.3145	-6.2183	-8.6001	-2.7344	-4.3058	-9.2126	-4.5795
-16.384	-18.306	-15.921	-14.894	-16.103	-17.103	-19.989	-10.043	-9.9287	-11.047	-18.836	-11.893	-5.1835	-14.326	-15.219	-10.539	-15.741	-10.721	-13.181	-15.982	-13.211	-15.516	-10.412	-17.173	-21.201	-15.057	-13.763	-10.893	-13.963	-11.735	-11.87	-8.3444	-14.356	-9.9474	-16.214	-14.894	-14.728	-11.739	-10.875	-10.215	-14.779	-10.164	-17.246	-13.575	-8.7783	-15.326	-8.771	-9.7381	-15.632	-15.7
0.76786	-0.96381	-8.565	2.4087	-0.66118	-6.4294	1.1655	-3.3697	4.4759	-2.1971	-2.9264	4.8767	0.0045256	1.551	-0.056252	-2.1698	-1.0748	0.26893	-1.83	0.74221	-2.796	-5.5414	-2.0521	5.1751	-4.4725	-4.2197	4.5322	0.89852	-3.4607	-1.5975	2.1948	-0.10713	-1.3098	1.9372	0.32857	2.1735	-6.6147	2.7507	5.0258	-6.0966	-2.1092	2.0319	1.5133	3.1034	1.1603	5.9579	-2.1466	5.3117	-0.16772	7.4935
2.6736	-1.5263	-2.8424	0.78452	0.59107	0.62201	-1.1813	-2.0174	0.74138	-2.1021	1.0727	2.0412	-2.6061	1.8707	-1.9059	-1.0685	0.38266	1.6247	4.6034	1.6927	3.9924	0.86139	5.6509	3.1528	-3.1031	1.0249	-0.40887	-5.3455	0.43937	1.5429	2.2196	-0.44357	2.646	-8.2711	1.1245	5.1506	-3.7363	3.2265	-1.2189	1.8835	1.7495	4.5833	-1.4202	7.6212	0.04979	-1.9396	2.7711	-0.023943	-4.7951	0.55738
-6.3959	-2.3016	-3.4351	-2.3136	-5.2072	-1.3111	-3.506	1.5841	0.85904	-5.7544	2.3393	1.0841	1.3398	-5.0223	-11.546	3.9231	-3.6824	-1.7958	1.3765	-4.6209	-3.7638	-1.5395	-8.4063	2.1917	-6.6689	-4.6675	-0.95748	1.0458	-5.594	-7.8611	-5.2872	-2.4301	-9.995	-6.3107	-6.0876	-8.1995	-3.6517	2.7487	3.3007	-7.0288	-5.0096	-1.8889	-0.69457	1.8684	-4.9628	-5.3717	-0.76766	-5.5842	-6.4261	-4.078
-3.7193	-2.5149	-3.4773	-4.6592	2.6884	3.6343	2.936	-1.8406	1.5056	-2.0208	0.006448	-2.5611	0.31696	2.0668	-3.6806	-0.27066	0.48264	-2.1378	0.054939	-6.3589	-1.0128	1.0606	-0.32856	3.5732	2.5469	0.99982	1.0032	0.22682	0.34	1.328	-2.7852	-0.66449	2.6188	4.9873	-3.3426	5.5186	6.1691	-3.3377	2.7569	-2.1856	0.4986	0.58193	-0.070753	-2.9214	-3.2193	-2.9401	5.8357	-1.5611	-4.0733	-2.0019
1.8438	6.7958	9.2402	3.1462	5.2504	7.8346	2.7378	9.8205	4.8307	7.6446	2.7288	10.151	-0.42261	11.291	5.3509	8.2488	6.6233	11.132	8.0736	8.0287	6.985	11.025	11.398	6.9162	8.1007	7.192	11.264	9.8708	11.863	6.0365	8.8604	4.7379	5.621	8.9625	11.869	8.8395	4.0892	7.043	6.6995	4.9314	6.1674	10.068	6.5533	11.831	7.7183	0.25534	10.145	13.131	9.4167	3.8952
-5.6652	-0.011572	-9.7016	4.2913	-2.0253	-4.7695	6.0919	-9.2466	-4.0773	-2.2085	2.1739	-0.72143	-4.9798	2.5002	-5.6305	-0.95441	-4.5167	1.1345	-14.022	-7.036	1.7312	-6.2547	-6.1053	1.9616	-1.8788	0.01865	-0.57601	-0.28239	-0.37318	-2.7808	-4.5327	5.3945	-5.0807	-3.59	0.63849	2.0022	-4.1106	-4.1781	-3.3308	-6.9497	-4.3476	-7.1267	-2.8928	-1.4181	-1.1594	-5.6071	2.6398	-2.8666	4.4581	-5.3122
-5.0282	-2.7484	0.57984	0.68813	-13.16	-2.2583	-8.7134	-0.6201	0.77874	-4.1935	2.4835	-2.1036	-0.4122	-5.7972	4.4932	-7.5283	-0.013318	-3.3872	-0.19571	-0.52766	-1.478	-3.9456	2.3668	-1.4015	9.6473	-7.5772	2.2973	5.3276	-5.4099	-1.8321	0.99284	-0.578	-1.9756	-5.9091	-0.84749	-8.2812	-6.1656	-4.2839	-0.41511	4.5964	-0.78077	-5.2483	0.92924	0.834	4.219	-4.3383	0.093176	-3.6183	-0.17447	-0.68477
-11.313	-0.14728	-8.3354	-4.994	-1.8306	1.4942	-11.653	5.3215	-8.9122	-4.9065	-3.0441	-8.1802	1.9261	1.3445	-2.5917	-6.222	-0.99945	-9.4947	-3.3979	-4.1046	-3.9184	-4.832	-6.6778	-8.214	-0.99779	-8.0593	-1.2088	-2.0863	-12.384	-7.6826	-10.981	-2.896	-1.5102	-8.3656	-6.1115	-7.6582	-9.5992	-0.69481	-8.0684	-5.4237	-7.9086	-0.50689	-5.8088	-0.23533	-0.82715	-9.2691	-4.5897	-2.2457	-8.7818	-7.2342
-3.0074	-2.8359	-3.0864	-2.808	-4.7887	-0.89979	1.5737	-4.8617	2.1183	0.15665	2.3302	-5.0624	6.134	4.172	9.9172	-6.6416	-1.1313	1.3055	0.53581	-0.40644	1.405	-3.2392	0.9655	-5.512	0.68111	5.7029	1.6563	1.6177	3.3229	4.1238	2.0027	0.81353	0.40612	4.9525	5.3153	7.1767	-3.5214	1.7797	5.0026	0.3542	-0.1537	3.9391	-0.95357	0.43074	-2.721	1.2986	3.6599	-1.8887	-3.0209	2.5186
-18.16	-22.316	-17.374	-17.356	-17.354	-24.548	-22.366	-17.587	-20.667	-19.871	-19.721	-24.987	-16.774	-17.473	-16.856	-21.742	-20.133	-22.646	-18.858	-12.041	-21.941	-22.83	-21.896	-17.156	-12.947	-15.005	-22.917	-19.992	-22.013	-20.421	-14.237	-22.892	-19.128	-24.023	-21.659	-21.056	-20.442	-25.301	-16.601	-15.151	-23.657	-19.963	-20.973	-19.009	-13.271	-17.244	-17.367	-19.373	-14.804	-22.388
-4.6161	-1.8211	0.9145	0.10237	-0.74274	-3.1277	-5.4906	-4.1731	1.7625	-5.7811	4.5935	-0.71457	-4.0622	-2.0022	-3.998	-3.8071	2.9642	0.65036	-0.60082	-5.5127	-4.2236	-6.2097	-4.7065	0.070385	-3.9957	-0.75989	0.13453	2.5443	-2.693	4.0032	-6.7676	-3.3228	2.5538	-6.6891	4.4281	1.4726	-0.53967	-8.6631	-9.8185	-6.512	-2.8448	0.89689	-6.2299	-0.96115	0.41356	-1.7411	-4.7461	-3.6093	3.4678	-0.21324
-14.018	-9.4963	-6.0248	-11.743	-13.844	-15.733	-10.294	-12.007	-12.189	-14.575	-12.577	-11.539	-15.133	-7.4172	-14.913	-16.8	-16.473	-9.6169	-9.83	-16.502	-12.342	-15.725	-10.131	-10.961	-9.967	-11.891	-13.756	-10.54	-15.518	-15.73	-7.1616	-8.0708	-13.948	-6.1426	-15.472	-6.9776	-12.761	-14.437	-16.881	-10.454	-11.016	-16.228	-10.975	-10.536	-16.241	-11.42	-6.2335	-12.856	-4.4587	-14.831
-12.789	-6.4945	-12.699	-7.9498	-14.363	-2.8535	-9.4516	-10.254	-12.135	-14.938	-7.77	-8.4148	-12.069	-3.8857	-8.542	-8.8916	-3.0102	-8.6602	-9.9386	-6.4307	-5.4261	-6.6665	-6.4621	-4.058	-9.5149	-13.818	-9.5783	-8.0511	-10.666	-0.10422	-13.32	-11.918	-7.3989	-1.7901	-11.39	-7.0743	-9.0657	-15.522	-9.407	-12.075	-6.4484	-12.07	-7.8927	-12.976	-5.5931	-10.957	-13.245	-8.9044	-13.503	-10.644
5.3292	8.462	0.8141	5.6934	-0.26442	6.9159	2.9044	2.5956	7.7205	6.3325	3.8713	12.708	3.9701	9.0622	3.3517	2.6327	3.16	4.8599	-0.9392	9.3837	-1.6537	1.3761	-0.78573	7.5103	6.3112	7.547	-0.77625	5.3191	1.7127	1.3696	-1.7291	11.192	6.2754	9.0189	4.7938	6.0053	3.352	9.8009	1.6908	2.4604	7.0598	7.7341	-1.5338	7.9214	5.5452	5.4396	6.4823	12.254	6.1822	4.4367
-2.0354	7.0591	5.033	-0.7839	-3.7607	1.0062	-1.5352	7.4171	6.6578	8.1557	5.9536	2.2665	8.4095	6.5863	4.6652	5.8183	5.129	1.7887	5.3692	0.95978	-0.34977	-1.9785	2.6447	-0.16163	3.0071	2.6469	9.0828	-2.1269	0.14367	3.0517	5.4738	11.261	10.399	5.3136	0.59238	-3.2938	4.9071	0.92621	7.12	3.3208	4.7753	11.01	7.9212	0.50701	0.24795	5.2979	2.8936	1.4965	4.5599	0.94267
1.2759	-4.7353	-3.002	0.56406	2.7135	0.57494	-1.5798	5.8346	5.4728	5.0125	-1.1481	-4.2137	-2.3802	2.2371	4.753	-3.7413	4.1143	-2.2825	-1.1829	2.9582	1.124	1.5398	-0.42736	2.7917	2.2998	6.2545	2.8736	-4.3671	5.2842	-1.1828	-0.051346	6.0447	-3.4701	-2.3593	-3.6835	3.619	3.1281	-0.86474	4.1771	-0.39531	-0.34925	0.82956	-1.5095	2.8503	3.2515	-6.2191	0.81013	-1.405	-2.7649	1.4149
-1.7679	0.49889	5.8335	12.495	2.4745	10.255	5.7223	3.3829	5.5929	10.454	10.816	10.894	3.7898	11.074	3.5213	1.3809	5.5576	9.2605	4.903	6.9105	5.669	12.597	10.571	4.4675	3.9321	3.8463	9.0044	4.2339	7.0829	5.6208	6.7969	4.1597	14.304	11.21	3.7426	8.6697	11.618	9.5469	3.8304	6.8482	-0.2311	1.9001	7.5797	4.4697	5.5031	6.139	2.0198	9.664	6.1471	3.3878
-6.0129	-4.9315	-6.3149	0.034796	2.3267	-7.9127	-2.4682	-4.1273	-10.027	-1.5689	-9.7544	-1.2119	-5.3554	1.9535	-6.9868	-4.5303	-6.5856	-4.4889	-6.1451	-3.0033	-3.1264	-4.9558	2.5266	-9.1042	-5.8225	-3.917	-5.0553	-6.9445	-0.51494	-0.30488	-6.2756	-1.8778	-2.2102	-13.182	0.46259	-6.8198	-7.1341	-2.2077	-1.6217	-7.718	-1.3614	-7.1989	-2.9581	-9.1501	-3.9835	-4.7822	-9.6859	-6.6937	-11.758	-4.4517
-6.5401	-10.856	-12.185	-11.127	-16.401	-7.9837	-9.3157	-7.7249	-9.5499	-4.7272	-8.2833	-10.233	-10.186	-9.5074	-7.8401	-7.232	-12.483	-11.267	-17.055	-6.5941	-6.5411	-10.003	-7.8649	-6.9278	-13.057	-9.1707	-8.4013	-9.688	-8.1522	-4.274	-8.466	-7.5328	-6.2168	-7.0272	-0.94158	-8.1159	-8.4732	-13.49	-11.723	-4.4288	-8.2483	-10.89	-6.3059	-11.919	-11.274	-12.535	-8.3471	-4.2258	-16.763	-11.126
-4.1695	-5.0137	-7.0212	-6.9209	-6.7538	-3.6713	-7.7982	-7.2566	-4.6637	-15.188	-6.6668	-10.204	-8.4331	3.4344	-3.5362	-6.6232	-10.811	-0.9301	-9.3225	-6.3903	-13.748	-8.2583	-12.552	-7.5444	-7.6024	-6.3031	-11.76	-3.5485	-5.9889	-10.837	-3.0402	-2.6889	-5.2723	-3.0386	-7.7082	-0.782	-5.2582	-1.1305	-3.937	-9.3245	-9.3391	-4.9002	-8.281	-12.173	-8.2499	-7.7092	-8.9018	-0.18907	-11.748	-8.5335
-18.03	-14.049	-9.1115	-11.674	-10.131	-8.0459	-11.502	-16.825	-11.469	-6.1976	-6.7232	-10.277	-3.5802	-9.8525	-13.762	-12.183	-13.963	-9.9436	-7.173	-6.2311	-9.9332	-16.646	-14.709	-4.0309	-8.5733	-11.223	-16.269	-7.3699	-14.413	-15.678	-6.5886	-10.151	-13.589	-12.364	-12.477	-5.7927	-11.616	-10.11	-2.2205	-16.476	-3.064	-13.023	-6.6988	-9.9561	-9.185	-18.133	-13.503	-7.6929	-10.995	-13.189
-9.6623	-15.607	-13.066	-12.37	-12.337	-9.8608	-9.9865	-8.9146	-7.3453	-11.971	-18.308	-15.719	-11.069	-12.685	-15.391	-12.929	-12.759	-6.6594	-6.0522	-10.933	-3.4345	-11.097	-6.0246	-18.447	-8.3425	-9.2186	-9.694	-11.701	-6.0099	-8.036	-11.117	-12.708	-13.367	-11.746	-13.365	-11.215	-7.2064	-14.058	-7.7386	-11.446	-20.807	-6.7063	-14.354	-6.3506	-11.918	-13.248	-6.0643	-15.732	-5.7322	-19.854
-2.2978	5.8519	-6.5308	-5.213	-0.51437	-0.51941	-0.26611	4.7309	-1.7742	-1.2465	1.2119	2.5059	-0.64232	2.9021	-0.11618	-4.1809	-0.15234	1.0808	2.698	1.2233	1.9387	5.5125	-7.3251	2.7371	-2.8505	-1.295	0.97454	1.35	-1.4937	-2.6523	-6.2946	2.3444	4.3221	4.0284	-0.90913	0.020549	1.7433	3.1193	-4.6732	0.20497	8.5308	-8.2973	4.6432	-0.30963	0.98511	5.3382	-2.663	5.5785	7.3666	-0.49613
-18.298	-24.938	-23.158	-20.261	-20.412	-20.184	-22.036	-25.173	-20.606	-25.332	-20.812	-18.195	-19.673	-23.051	-18.43	-24.346	-25.224	-24.635	-17.64	-16.975	-23.217	-27	-18.222	-26.463	-24.826	-24.009	-20.158	-25.144	-17.444	-28.989	-18.307	-23.883	-25.685	-23.149	-29.394	-26.597	-26.459	-23.537	-22.625	-19.297	-12.166	-28.47	-25.1	-23.218	-20.994	-20.968	-22.115	-22.205	-26.935	-23.05
5.8958	-2.7289	-3.7536	0.4519	-3.6652	-0.56269	-1.7824	2.0639	3.077	0.62196	-2.4329	1.4004	-0.50619	-2.4581	-1.6087	-5.1819	1.4475	-7.6848	-0.22814	-5.5645	3.119	-1.2209	-2.6558	2.0801	-5.6398	-1.7102	-2.7961	-1.0817	-6.6407	7.1913	2.3041	-1.0098	-0.92639	2.5388	1.5034	-4.1425	-0.43935	0.64526	-5.999	-5.7342	-1.6339	3.1048	-2.0806	-3.0582	0.32586	-1.0602	-4.7271	-1.2669	5.3376	1.4149
-1.314	3.8967	11.145	-0.48279	-1.3311	5.7496	-1.3117	-1.0741	0.64608	8.6027	1.774	7.3603	-7.1886	0.87714	1.7492	1.8878	3.7757	3.8848	3.4508	-1.1624	0.25371	-0.97777	2.4319	9.8868	2.4395	-3.8043	-2.5329	0.37634	0.3459	4.0355	4.8839	-4.0316	3.152	1.7039	-5.2078	2.2594	2.9593	5.0135	0.69439	1.879	0.91573	-0.91002	1.9403	-0.4406	4.4868	1.8906	-1.0201	-5.5808	-2.257	-7.321
-10.331	0.81774	-5.315	-5.5974	-3.7243	-1.2535	-9.9558	-9.493	-6.2582	-7.5719	-6.9324	-1.6097	-8.285	-10.966	-5.7961	-12.763	-6.7294	-5.8303	-2.533	-9.7511	-8.4275	-3.3034	-13.596	-5.6541	0.44381	-4.7728	-10.446	-6.2734	-9.1696	-7.1287	1.8522	-10.701	-8.8256	-7.3543	-4.4713	-9.5015	-4.153	-0.44965	-6.2815	-5.0969	-12.107	-4.393	-11.076	-2.1311	-10.265	-3.3641	0.89467	-1.9337	-4.682	-13.693
-0.12313	3.7086	-4.7546	-1.2705	-6.4605	-0.2059	-5.1927	-1.7644	0.37928	-5.3924	-0.87617	-5.8441	-0.5914	-1.9185	4.7189	7.0085	-0.97066	1.0761	3.4334	-1.7298	4.5581	0.96089	-7.5301	-5.8113	3.4087	-3.258	-7.822	1.5225	1.0403	-3.2802	0.6494	2.9205	4.1094	-6.1969	3.5855	0.032106	-2.5282	-3.872	2.4309	2.8188	-1.6621	-5.4298	3.6731	-4.7321	-0.37707	-5.2809	-1.3723	-0.45071	-8.3246	-2.4331
1.1288	-1.2682	-3.7325	-2.4469	-2.453	-5.0247	2.0474	1.9015	-9.3978	-5.4769	2.5153	1.6748	2.1587	-5.6872	2.2529	3.3181	0.41189	-0.75743	-0.65292	-7.1249	-3.7786	2.3038	-2.6038	-0.32279	3.758	-10.58	2.442	2.4693	-3.5164	-0.60888	-1.457	-3.7856	3.3532	-0.48037	-1.6422	0.027964	-1.9565	-0.060792	0.66645	-2.6178	4.7374	-6.6837	-2.2181	-5.4904	3.2201	-5.4259	6.6368	-2.7876	-2.9027	0.83796
-15.203	-8.6325	-7.2756	-7.4642	-16.035	-19.705	-14.362	-14.071	-5.9387	-8.5839	-12.416	-10.088	-17.184	-7.7868	-15.488	-11.777	-11.312	-14.219	-11.737	-17.436	-15.406	-19.532	-16.588	-13.778	-18.844	-17.749	-13.282	-13.437	-18.415	-11.841	-6.6212	-12.843	-9.2709	-12.492	-5.8499	-15.088	-16.416	-14.887	-13.819	-20.288	-7.7397	-10.533	-15.535	-12.713	-9.0576	-12.392	-14.09	-11.961	-11.608	-14.799
7.6234	12.06	5.4334	12.778	7.6599	8.4138	7.1684	-3.1638	8.7218	5.2776	12.655	8.8515	12.903	12.337	-0.58317	4.7175	6.0079	9.5532	7.2171	5.9363	9.6941	8.5253	3.8148	11.235	11.029	11.35	3.8412	10.504	8.0193	6.9879	7.0392	1.5335	2.9128	7.8679	6.9468	7.6821	7.7884	0.19143	7.4801	6.4331	3.7719	2.6224	7.6202	8.1249	7.6304	3.1246	14.959	3.674	10.184	6.9637
-4.4681	1.1266	3.9932	1.0328	2.2773	-0.91744	3.3016	0.55417	3.4451	2.1769	0.57876	-5.1541	-5.5773	-3.8669	-4.6652	6.7671	-2.1981	5.0281	-4.671	7.8901	1.8814	-3.8474	5.8339	-1.95	-0.20017	5.6967	-3.9256	0.82123	-1.0105	-0.68694	0.32647	1.8245	-5.2506	2.9818	0.18952	-2.1112	1.4785	5.6453	0.6302	1.9028	3.1922	3.8865	-2.2399	-4.1757	0.0325	1.7566	2.7228	0.2838	0.26339	-5.9371
-7.6027	-3.5264	-1.6503	-8.1317	-3.6012	-2.6202	-7.0028	-15.072	-3.3118	-6.7792	-6.9926	-7.4719	-10.458	-0.35916	1.0217	-4.8474	-2.7903	-4.3591	-4.4466	-3.5782	-5.291	-4.5876	-4.4599	-5.193	-1.3583	-3.8212	-2.9868	-5.5976	-4.3747	-5.4149	-2.0189	-3.6417	-2.6581	-4.9876	6.6496	-0.11967	-0.48219	0.38674	-6.147	-1.7248	-3.2262	-1.9015	-4.7858	-7.5971	-5.5819	0.71588	-3.2586	-9.5403	-7.3812	-6.0755
-5.6331	-0.92106	-0.28868	-5.7326	2.9429	-1.5598	1.076	1.7127	3.4221	-2.6655	4.3386	0.23258	-7.0477	0.87693	3.1259	3.8536	-8.6404	4.1501	1.6211	3.9793	5.9634	3.244	-0.77753	-2.5932	4.8342	-1.5107	1.6856	-5.6528	6.446	7.1976	-0.078464	-2.6605	3.9024	-4.1413	5.0545	-7.7441	0.1036	8.1875	-4.8281	-1.1376	-1.6887	2.0841	0.11284	-3.285	3.1521	2.1899	6.2906	2.2749	-3.2105	-4.347
-2.4338	-1.496	-4.6966	-6.7095	-10.964	-6.9033	-2.4374	-1.8858	-5.3044	-5.4303	-3.9262	-5.673	-2.5415	-5.4623	-6.9622	-2.8128	-2.6809	-1.6968	-2.9722	-0.88876	-4.0511	-7.8779	-6.7302	-7.354	-4.1021	-6.901	-3.6019	-4.4257	3.7933	-4.8853	-7.025	-4.3887	2.8086	-7.7905	-7.0846	-5.2835	-8.523	-5.3747	-4.5926	-3.4011	-13.274	-10.919	-6.6642	-10.859	-2.1531	-6.4761	-5.2295	-7.0728	0.98842	-9.1205
0.5586	-0.4981	0.80132	-1.72	-2.945	0.14273	-0.90578	1.3318	-6.8186	-1.0786	0.20613	1.6545	1.0585	0.12545	0.18613	-2.1494	1.6228	0.076688	0.84839	-2.0535	3.5301	2.2756	4.5096	-1.2965	1.4332	3.3204	2.7233	-1.0508	-1.7109	0.28954	-0.16874	-0.49718	6.1031	1.2524	-1.0687	-1.14	-1.008	1.4008	2.9821	0.8175	3.2323	2.4583	-2.4478	-7.9165	0.92602	-6.7846	-1.0543	-0.1781	1.6926	4.7069
-2.972	0.35659	-5.1063	0.23582	2.2709	-5.0896	-0.17395	-7.1415	-6.0086	-9.9437	-5.3449	-5.8207	2.9694	-1.592	4.2007	-1.7645	-4.7168	-4.0934	-0.88223	-7.1475	-6.9997	0.80584	-2.0376	-10.464	-4.7102	-1.2899	-0.502	-4.0357	-4.2204	-2.3909	-4.7663	-1.1077	-1.9808	1.5697	-1.9827	5.6967	-1.9441	-5.1618	3.7514	-3.5569	-1.3384	-4.134	-4.0855	-9.3162	-1.9591	-5.4877	-2.8138	-3.9952	-4.8335	-4.8615
-8.1956	-16.192	-18.692	-9.8996	-9.5392	-13.477	-2.9924	-8.5093	-16.317	-13.159	-11.037	-15.579	-12.958	-13.812	-13.555	-17.695	-16.786	-15.05	-9.2244	-13.296	-14.487	-11.467	-18.832	-11.739	-13.516	-9.7666	-12.792	-12.756	-6.7448	-9.4656	-9.1586	-13.574	-9.076	-19.358	-14.376	-11.03	-12.804	-6.6172	-12.012	-12.83	-9.1128	-12.697	-11.772	-16.306	-11.535	-7.9453	-14.722	-6.8812	-4.8353	-10.749
-7.4931	-16.485	-8.5974	-10.058	-11.475	-12.038	-9.0473	-9.3672	-12.872	-15.611	-8.38	-16.28	-8.6716	-9.1095	-6.1647	-14.441	-12.703	-10.948	-11.579	-10.168	-16.121	-5.1868	-8.5946	-10.835	-12.695	-19.09	-9.6738	-14.233	-11.127	-13.48	-9.2385	-11.257	-4.6576	-17.366	-6.8298	-9.2181	-3.2407	-9.1785	-2.7143	-8.9766	-10.084	-8.7898	-10.316	-10.816	-16.037	-6.0704	-17.237	-9.8993	-13.454	-16.808
-0.13861	-4.386	2.211	-1.8122	-0.76131	-10.589	-0.30976	-6.2384	2.0347	-2.9429	4.532	0.14707	-0.69071	-4.2795	-4.1545	-2.7606	-0.31496	-8.7316	6.7568	-4.3997	-2.9959	-3.7292	-3.4754	1.9453	-4.3497	0.91718	4.3684	2.4699	-4.2445	-2.9433	-6.7615	0.7084	1.2951	-1.743	3.0252	-4.4442	-0.62488	1.5005	7.727	-2.2332	-1.8434	-0.62141	1.2656	-4.3497	0.96041	-3.4617	-0.65792	2.0024	4.6186	-0.97212
-5.5525	-12.116	-11.328	-10.914	-5.4844	-6.387	-10.602	-6.176	-5.6065	-4.2165	-10.442	-4.0521	-9.8475	-9.6771	-13.231	-13.132	-11.441	-11.333	-5.4092	-9.7286	-6.9484	-11.986	-6.791	-11.639	-7.878	-11.201	-8.2209	-12.541	-8.435	-8.9522	-7.7373	-15.029	-10.199	-5.4155	-9.4433	-14.86	-13.41	-9.9712	-14.06	-9.0115	-9.6367	-13.563	-13.013	-1.2989	-7.329	-9.0998	-9.0299	-4.9087	-4.9832	-5.8709
-9.6851	-7.7656	-0.41474	-10.259	-3.2082	-8.4524	-7.4517	-8.8649	-0.0079586	-11.645	-3.3405	3.8148	0.011318	-6.2844	-6.9418	-8.1595	-5.8908	-2.8894	-2.3955	-4.464	-4.4081	-7.2677	-7.7396	-2.8393	2.5079	-7.8942	-6.0091	0.094255	-8.3679	-7.2707	-5.5804	-4.6718	-3.0572	-11.047	-1.6752	-9.8827	-2.2883	-5.182	-6.1774	1.7738	-7.8949	3.7625	-12.488	-6.7145	-1.2212	-5.5293	-2.5985	-6.8752	-7.9012	-11.295
-10.264	-18.664	-15.573	-10.374	-9.4917	-13.662	-18.376	-14.71	-10.877	-7.5845	-3.6212	-7.3606	-15.009	-13.297	-10.25	-12.187	-13.179	-14.808	-14.735	-16.719	-11.54	-11.882	-11.482	-12.989	-19.35	-12.178	-15.417	-10.287	-9.0239	-12.848	-21.339	-14.052	-11.5	-9.0849	-8.1103	-12.871	-11.44	-14.688	-6.4411	-12.24	-15.143	-11.074	-9.004	-11.3	-11.594	-5.8235	-12.903	-13.205	-12.2	-9.4825
-15.392	-13.216	-15.357	-18.056	-8.7038	-13.41	-8.1746	-14.011	-6.693	-16.71	-13.124	-10.179	-4.3045	-7.7852	-8.838	-11.307	-6.7672	-8.2721	-8.43	-13.157	-9.392	-5.8237	-10.346	-12.343	-10.594	-14.652	-11.578	-4.7928	-11.833	-12.945	-10.853	-5.0245	-11.221	-13.267	-10.626	-10.269	-11.77	-11.345	-9.6263	-10.566	-8.8523	-14.604	-13.637	-14.755	-14.359	-6.7211	-7.6725	-9.2185	-14.255	-18.221
3.3844	-2.3442	-6.5875	-5.8938	-1.6784	-5.5617	-4.2541	-4.731	0.42803	-5.0967	-3.051	-3.8554	-7.8657	0.56783	-6.4101	3.8517	-4.9896	3.6659	-6.943	-2.144	-7.7521	-5.5333	-5.3038	-4.8056	-5.8508	-6.9582	2.7228	1.6765	-3.3229	5.9258	-1.0781	-6.1554	-2.3786	-6.9617	-5.3873	-2.2987	-0.55076	-8.2	-2.0286	-4.2301	-4.1401	-4.1776	-2.9053	-4.2711	-2.1284	-2.2281	-6.19	-3.4463	-5.6814	-9.7816
-4.1262	-9.9971	-5.4084	-8.3392	-14.313	-8.5432	-6.2007	-4.768	-15.247	-6.6825	-9.3794	-2.204	-11.459	-2.5076	-10.174	-12.996	-7.1754	-13.592	-7.4079	-7.492	-2.0315	-13.456	-3.5195	-11.701	-5.3136	-8.9614	-6.4788	-7.3747	-4.0727	-10.411	-6.8717	-5.792	-6.2658	-7.3042	-7.9057	-4.3892	-11.372	-9.4299	-10.652	-8.2659	-6.3679	-11.043	-4.7919	-6.7548	-5.4983	-7.4007	-4.9709	-6.2805	-12.614	-7.5676
1.8791	-0.42654	-1.0319	2.3035	7.153	3.1973	2.0285	4.1915	-0.2505	5.467	6.8071	3.741	-1.2361	7.0412	3.1029	-1.463	1.124	-0.60262	1.4069	9.0059	2.0632	-0.83216	-1.7733	-0.091583	3.8303	1.6554	2.3396	7.1725	3.6625	-2.3453	4.0253	6.1149	4.0797	-3.3718	3.5056	3.0673	1.5991	-3.4576	5.4213	4.8404	6.0359	-0.78137	3.9697	4.5243	3.3076	8.095	-0.28061	5.5774	-1.0382	2.7358
-8.9645	-8.5167	-3.3791	-5.0772	-3.3696	-8.0761	-10.412	-9.5587	-12.389	-8.0322	-5.946	-19.286	-12.536	-5.8488	-17.537	-10.351	-11.715	-12.305	-9.0502	-7.3618	-7.0948	-10.655	-10.689	-14.327	-5.5147	-4.6047	-12.651	-5.2196	-6.2825	-11.389	-7.7231	-12.146	-5.0719	-13.57	-4.5488	-10.882	-5.4381	-7.3095	-6.2332	-6.1162	-5.3147	-11.939	-12.33	-12.861	-10.223	-11.863	-10.158	-9.2631	-8.3515	-9.3267
-18.578	-14.306	-17.904	-16.173	-14.924	-10.72	-17.293	-12.06	-15.243	-13.553	-16.184	-16.546	-19.258	-12.41	-15.741	-16.212	-12.811	-17.221	-13.524	-10.299	-7.8339	-13.892	-14.788	-13.497	-12.541	-13.797	-18.215	-15.537	-16.233	-14.181	-11.055	-16.453	-11.659	-10.347	-13.934	-11.837	-14.867	-12.932	-14.167	-14.437	-11.807	-7.7133	-11.566	-17.48	-12.817	-16.204	-18.469	-15.808	-18.112	-15.732
-2.3964	-11.129	2.4102	-0.40885	5.5498	-1.592	-1.6406	0.86746	-0.7781	-2.8703	-3.1892	2.5323	-9.9922	6.9456	-0.96007	5.73	-1.549	-1.1433	4.1709	-2.6539	1.4753	-4.5801	1.311	3.3895	1.6361	-2.0178	3.0665	0.98189	-8.3113	5.2593	1.5429	1.3062	-2.553	-4.9215	3.17	-1.0805	10.83	-4.1965	-6.2328	-0.66572	1.4751	-4.6763	-5.0769	-4.1977	8.5277	-0.28454	1.8925	1.9182	1.4361	2.0092
2.1045	3.9851	7.0537	3.3888	8.9639	9.545	1.0572	6.6969	1.1316	3.379	8.9068	0.267	5.2452	0.25124	12.239	2.9599	7.8966	9.9172	6.087	3.5307	14.352	7.0539	4.839	6.1975	6.2757	1.4322	0.31177	1.0034	2.3862	6.5404	4.7741	4.7779	5.7	6.2251	4.121	10.097	11.887	8.7475	5.1713	-0.49835	2.5658	12.351	3.3098	4.3681	6.0544	10.932	11.87	10.111	2.5171	9.3289
-5.5172	-1.112	-0.28813	-2.1058	0.57162	-8.8906	-5.4703	-6.5799	-8.5804	4.3269	-4.0582	-3.6973	5.4622	3.0509	0.61724	-5.0716	0.21231	-3.357	-4.9481	-5.1388	-10.166	-3.0288	-4.6354	-10.037	-3.1292	-1.0287	-6.4617	-4.9597	-9.5402	-5.7084	-1.7487	-1.2851	-7.4202	-3.4011	-5.7818	4.3962	-1.6596	2.8688	-11.076	-4.1927	-7.3363	3.4051	-6.6953	1.6912	2.1978	0.45401	-3.1605	-10.104	-6.8205	2.287
10.46	9.2874	3.7276	3.1738	7.9152	-1.4492	8.3744	6.3747	5.4749	10.605	3.4186	0.7553	6.053	4.7305	9.623	10.782	9.3645	10.762	3.9746	8.2713	7.6655	14.236	6.198	3.7595	9.5426	9.5172	11.483	11.518	12.456	11.932	4.1611	-0.25302	1.344	7.2923	1.311	8.194	3.9961	3.0222	6.5629	5.4059	13.005	3.9654	-1.6557	7.8387	9.8636	2.2082	8.0435	8.5131	2.4804	11.81
4.6593	6.7025	6.5901	3.9262	8.4162	8.4955	8.7875	7.2956	7.299	6.8824	9.7485	5.1929	12.038	10.249	4.9554	-0.082801	9.9952	5.8078	6.5284	7.4347	11.033	7.1737	6.5417	9.1501	13.898	5.9029	7.0878	14.682	6.414	7.8119	8.0994	11.306	4.8686	8.6969	3.1617	5.2846	1.1307	11.169	10.191	2.4029	11.589	7.3189	8.0595	4.5913	4.7284	7.3481	3.7373	11.554	8.3284	13.213
-11.625	0.18693	-1.6843	-4.6756	-2.0564	-6.6766	1.6478	-3.8207	2.2191	-3.0109	-1.5162	-3.9739	-2.04	-7.0665	-1.9922	-4.8264	-0.95861	2.8964	-0.32735	-4.6565	-0.46472	2.5921	-4.9951	-6.5111	-10.831	-6.2629	-4.3567	-1.7943	-1.0189	-0.92852	-3.4259	-1.8445	-1.8585	-0.99844	-2.6884	3.2687	-8.8622	-1.5729	0.89428	-1.2773	-6.2532	-2.8123	-6.3345	-2.6004	0.94932	-0.81584	-1.5948	3.0863	3.4319	-3.4442
-1.6325	-4.3559	-4.7471	-2.851	-2.8561	-3.6013	-7.0051	-2.292	5.8859	6.0124	0.43539	-1.2876	-6.9377	-0.97909	0.15268	-0.71296	-0.19762	-4.5579	1.5666	-1.4244	-1.7803	3.0636	6.246	-0.077263	5.1261	2.8736	-2.4317	-3.4249	-8.8398	-3.2872	0.13302	0.15451	-0.52464	1.5069	-3.5202	4.093	0.78483	0.12838	-5.7099	-4.2306	-0.79008	-0.30087	-4.3445	-5.9104	-1.4603	-4.0684	2.7009	-1.111	1.1627	-0.79771
-6.7593	-1.8571	-4.1015	-8.0962	-12.775	-8.4313	-8.8205	-7.7438	-7.0666	-14.999	-15.501	-10.258	-10.389	-7.9318	-9.3206	-13.691	-8.1356	-10.652	-13.554	-8.1407	-6.7045	-3.7308	-14.203	-9.072	-13.127	-10.176	-14.225	-6.6051	-7.129	-6.5283	-7.7424	-6.4144	-2.3234	-2.9644	-2.1623	-11.035	-10.277	-11.82	-9.7512	-10.117	-3.2114	-6.2344	-5.3908	-1.8986	-7.9139	-6.405	-7.4331	-7.308	-16.738	-9.0902
-8.8778	-7.2954	-6.5639	-5.2163	-13.977	-9.7877	-7.788	-7.6779	-5.7533	-12.067	-14.069	-14.198	-12.463	-9.2199	-8.5031	-9.6273	-10.564	-10.426	-11.348	-7.8733	-16.433	-14.661	-11.117	-9.9449	-10.725	-12.06	-5.9131	-8.4204	-13.354	-11.024	-5.1124	-11.375	-13.883	-6.7387	-8.8212	-11.393	-10.089	-10.905	-8.3829	-12.163	-6.468	-10.502	-7.9176	-9.256	-12.951	-4.3843	-13.804	-14.447	-15.898	-14.876
-22.95	-22.866	-18.406	-24.389	-16.471	-24.521	-23.668	-20.124	-13.222	-17.889	-20.036	-24.16	-25.044	-18.542	-28.803	-23.694	-23.867	-24.418	-21.933	-19.001	-25.398	-20.542	-23.946	-28.11	-19.694	-16.867	-23.603	-23.497	-18.977	-25.682	-18.366	-30.175	-23.938	-23.758	-25.726	-25.136	-17.256	-21.763	-14.797	-21.343	-18.369	-21.454	-28.387	-20.344	-17.386	-23.876	-21.92	-19.805	-17.62	-16.579
-11.385	-17.381	-13.635	-17.021	-11.811	-14.013	-11.679	-13.835	-16.683	-11.282	-15.163	-21.215	-8.5224	-11.461	-9.4325	-15.639	-8.8366	-13.498	-15.756	-8.1626	-10.83	-6.5066	-16.688	-4.1521	-15.468	-5.4641	-10.953	-18.984	-17.147	-14.528	-15.369	-11.744	-13.862	-13.24	-11.49	-10.314	-11.714	-19.482	-17.213	-4.4438	-10.462	-9.7709	-9.3558	-8.0879	-14.877	-12.008	-14.794	-16.332	-14.994	-11.046
0.10054	-3.6153	-0.47558	-1.4036	-0.75306	-4.6019	-1.1218	5.9377	0.021618	-6.6438	0.27681	-0.80599	-1.7124	1.4997	0.97449	5.2373	4.2065	-1.2048	-0.13722	-9.3036	-4.5378	-4.013	-1.1313	-0.495	3.6469	-0.29637	-2.3351	-3.9519	-1.8553	-4.8941	-4.7143	5.5405	1.3055	-1.8936	-1.3616	-0.034328	-0.76725	2.8327	-6.4313	0.37472	8.0765	-1.196	-5.6214	-1.419	5.9548	-0.90949	-0.25623	-0.71377	-1.8276	-9.0261
-1.2649	2.9002	-2.1912	-4.6062	-2.1068	-0.45613	-6.8973	-0.45634	0.7811	-0.49086	-0.80498	-8.034	0.3697	-9.8465	-5.3803	-3.4186	-1.9079	-6.6945	4.6339	-2.1063	4.8437	1.8303	-1.8837	1.8561	0.55019	1.0086	-8.2462	-2.9195	4.7443	-2.8557	-3.0057	0.35237	1.4206	3.4739	3.4436	-4.0079	-9.5504	-4.7184	-6.5746	-1.8714	-1.915	-3.9679	-1.0687	-0.50517	-5.9514	1.5065	-1.1859	0.5024	0.57944	-3.3171
-7.5175	2.9242	-1.5007	1.2588	-1.7751	-0.82418	0.4971	4.7535	-1.0701	0.66749	-3.8627	-4.2104	-3.1705	3.7883	0.50083	0.18546	-0.07053	4.6039	-1.4993	-0.87963	-3.7134	-0.028296	-1.2662	-1.3406	-2.1457	-1.1592	2.7615	-3.4296	-2.3028	-0.60976	-1.7237	-3.1035	3.4076	-1.1906	-3.1035	-0.42554	0.52332	0.32407	1.1677	2.5881	0.092922	-3.3706	-4.2026	-4.6828	0.0083943	1.6136	-3.8513	-2.1523	-2.8844	2.1415
10.198	2.7568	7.3951	8.1599	5.5371	6.0557	8.6753	5.5662	9.4707	5.1605	2.8335	7.0913	4.0387	9.4634	3.1788	10.675	2.0538	9.7632	3.5818	7.9365	9.7452	7.3727	12.675	6.0284	10.252	7.861	9.6031	1.4735	7.786	4.3596	2.8781	4.8419	4.8358	3.3814	5.2517	8.3061	5.536	2.1181	9.5389	7.5663	1.9212	1.2743	8.6258	7.2669	5.3057	5.7201	5.5079	9.4978	7.6491	11.793
-7.5806	-7.8449	-9.6434	-11.614	-16.444	-9.3979	-19.611	-8.5071	-7.0626	-15.235	-11.109	-2.6504	-7.7891	-10.675	-6.0554	-2.7899	-6.4316	-2.4865	-7.6091	-12.616	-3.4238	-4.8355	2.9823	-4.7296	-4.332	-2.1129	-4.8063	-5.1749	-11.971	-7.8771	-3.746	-6.2674	-10.083	-10.615	-3.2281	-8.509	-7.3638	-2.0887	-12.418	-6.2553	-7.1667	-6.7513	-12.758	-4.4869	-11.568	-11.019	-2.26	-17.074	-8.244	-9.9463
-5.2065	0.77158	-6.2307	1.7767	-0.76694	0.75457	1.6671	-2.3344	-4.5176	0.37527	4.5683	-3.6605	1.9899	4.395	-1.7862	0.31327	-4.4597	0.26064	-5.2467	-2.3369	-1.0455	-6.3576	4.3069	-8.8299	4.7074	-3.3073	0.064357	-4.3467	-3.9248	-3.6314	-0.096085	-4.4063	-4.9709	6.8399	2.2236	-4.476	-4.3523	-3.3069	0.48866	0.9052	3.6845	3.0592	0.88439	0.19461	-2.5535	-1.7857	-4.7684	1.8914	0.86518	-6.6142
-5.0391	3.1383	-5.6805	1.9976	1.8646	-1.7631	0.024545	-5.996	-6.5356	-1.1836	-3.2584	0.83288	-0.46162	-2.4699	-5.2116	-7.7776	-2.9272	4.6794	0.70672	-4.459	-1.3022	-2.6407	-12.397	-8.911	0.85446	-4.3459	-1.1937	-4.131	-4.7525	-1.926	-3.2766	-1.8555	-9.6756	-1.3317	-1.2748	-8.3204	-3.9465	-2.456	-1.1591	-7.4068	-0.37188	-3.0798	-7.758	-7.0591	-7.3629	-8.6477	-7.7619	0.27317	-2.6577	3.3623
-13.964	-14.217	-7.0789	-3.3696	-21.225	-11.8	-8.2658	-8.7612	-9.9506	-7.7299	-13.724	-12.115	-13.426	-9.5899	-18.727	-12.95	-7.654	-17.733	-12.646	-10.44	-10.166	-13.172	-11.15	-16.335	-6.1836	-12.094	-16.205	-8.0897	-7.9117	-11.949	-10.775	-12.106	-15.658	-3.7352	-15.17	-6.1108	-15.111	-16.85	-13.201	-14.161	-11.934	-16.325	-13.743	-8.9078	-16.278	-15.002	-9.4208	-11.608	-14.904	-8.4717
-5.3052	-2.6312	-5.0139	-3.2665	-3.6206	6.0279	-5.5991	-0.58867	-1.4668	2.8563	-2.6089	4.9975	-3.0993	-4.4891	6.3049	1.7984	3.5602	1.1412	1.2605	-1.2053	-0.31683	-5.0673	2.608	-1.6485	-0.91019	5.3818	1.3251	-3.1886	6.7716	-2.8382	-3.2314	-3.9629	5.6094	7.3259	5.7171	2.4055	-0.62963	1.6407	0.43597	-1.9203	-1.432	-6.6794	-2.2648	1.86	-8.1164	0.44596	3.8278	1.1731	1.9241	-4.3533
0.07127	-3.2838	5.1758	1.7608	5.4525	0.74837	1.8704	7.8464	4.508	4.0091	-2.3516	-1.3189	3.0558	-0.80471	-1.9446	1.5496	4.8494	-1.4053	1.2826	-3.317	6.8921	1.3626	-1.143	1.5509	3.1902	-4.3519	-0.33176	-0.98153	-1.2935	-0.64295	-5.6599	3.6334	4.3132	5.0383	-1.6275	4.2778	6.8392	1.8943	-1.8901	2.866	0.78529	1.7199	-2.3207	6.692	5.9085	3.3847	2.5174	3.1239	1.1474	-2.3977
-20.242	-17.286	-18.525	-15.186	-5.8095	-17.325	-12.46	-12.123	-15.785	-11.578	-19.084	-17.247	-16.473	-14.188	-17.224	-14.689	-11.159	-16.881	-9.5139	-11.72	-14.356	-15.728	-8.8782	-13.604	-20.678	-17.623	-7.1521	-16.27	-14.551	-5.3754	-10.451	-12.263	-11.102	-17.241	-9.6167	-13.191	-13.014	-15.508	-12.52	-11.749	-13.119	-25.12	-19.896	-11.514	-15.679	-17.505	-13.322	-10.758	-11.567	-15.569
-9.094	-5.6448	-12.084	-10.375	-8.7202	-8.3174	-3.105	-11.003	-9.085	-10.681	-10.74	-10.446	-8.2575	-6.2966	-4.2628	-9.2446	-10.15	-8.3746	-8.4341	-14.247	-14.183	-12.309	0.52798	-10.122	-10.242	-11.851	-15.564	-16.15	-6.2911	-11.525	-4.9513	-8.8215	-10.347	-8.3168	-4.7377	-16.015	-6.5321	-10.464	-14.479	-11.846	-15.687	-3.022	-10.18	-6.6199	-6.2398	-11.945	-13.315	-14.036	-2.1351	-8.3865
-17.562	-17.954	-7.8204	-15.208	-17.061	-11.049	-15.05	-18.972	-20.681	-12.907	-15.51	-13.383	-17.112	-7.4859	-16.072	-20.525	-16.695	-12.689	-11.426	-14.333	-10.448	-24.984	-13.432	-13.418	-4.4279	-8.8515	-14.268	-18.816	-12.582	-15.441	-13.443	-18.308	-15.733	-10.3	-20.343	-15.613	-11.352	-15.037	-8.1659	-16.173	-9.9839	-9.9817	-4.4613	-13.3	-16.6	-13.93	-10.645	-12.172	-13.091	-14.068
-10.492	-7.8228	-3.0259	-2.9243	-6.1036	-9.9834	-1.9597	-4.6467	-1.4015	-5.5975	-5.7216	-1.651	-11.839	-8.043	-10.211	-11.785	-11.029	-8.1486	-3.4556	-6.9111	-5.1353	-7.9599	-3.0615	-2.5596	-8.0168	-3.2826	-8.4187	-12.317	-6.9748	-10.644	-7.4424	-0.6982	-7.7234	-9.6566	-10.808	-11.933	-6.8211	-6.0322	-2.7988	-1.8007	-5.931	-8.3339	-13.463	0.061706	-6.581	-7.0705	-6.6205	-6.7942	-5.7203	-13.542
1.1034	-0.38742	2.6258	-2.926	-0.181	6.2484	-0.65279	-0.0051266	1.5423	4.5621	-5.034	0.2214	2.5495	3.7819	3.6238	-1.8375	1.823	-2.7688	-2.6347	6.5227	0.70029	1.801	-4.1193	-3.6115	-0.65695	-0.12013	-1.419	-3.9492	0.07301	5.7407	3.7998	-5.1429	6.8982	-1.2832	2.0787	3.6869	2.0212	-6.2275	-1.1438	-2.6665	2.627	9.4912	4.4441	2.8812	-2.5055	4.5493	-2.1853	1.6562	-5.8322	4.862
-10.199	-15.289	-6.537	-10.397	-4.2894	-8.7491	-15.234	-8.6943	-8.7159	-11.949	-12.311	-8.8131	-8.3794	-6.3079	-11.34	-11.302	-8.5005	-14.359	-8.4742	-12.796	-6.5201	-0.69157	-12.487	-12.571	-7.2408	-11.21	-17.864	-11.064	-9.6751	-5.8651	-15.785	-8.3135	-11.331	-5.0329	-12.283	-13.135	-5.5634	-17.343	-12.9	-14.83	-10.902	-3.8601	-8.669	-6.8556	-5.936	-1.5067	-11.822	-9.7061	-9.7952	-12.071
6.3052	-5.1012	4.9417	0.90374	4.2058	-1.5185	1.4358	-0.093934	5.3646	2.603	-0.75521	-4.2342	3.5265	2.5796	-3.4363	2.8343	2.1621	-7.8391	1.722	2.4486	5.1541	1.4305	0.62673	0.33524	1.357	0.8064	3.7631	5.5462	2.2958	4.7595	1.3842	-4.935	-1.4282	1.6092	0.68435	-1.0316	8.5351	3.0658	1.2691	1.9027	-0.24865	5.1869	2.9314	2.3602	-0.059587	-0.87301	-1.5685	3.7243	10.859	4.3948
11.226	0.73041	6.787	3.106	8.6489	8.1091	10.378	7.3332	1.8634	2.1794	11.468	6.8166	5.2647	-4.3485	7.843	2.8907	5.4301	6.2506	4.4998	7.3391	11.267	0.35394	4.6279	1.8201	9.5254	0.46965	2.7191	6.8718	5.7127	1.3592	-0.48579	4.4185	7.8651	4.9186	7.4181	11.652	5.3595	3.3489	10.018	4.2677	7.2323	7.7898	8.4696	5.6617	7.3614	2.7432	7.1473	7.3813	6.6897	8.8109
-5.9933	-7.1127	-7.2809	-3.9267	-19.881	-6.2863	-10.74	-7.2538	-8.6408	-2.9099	-7.129	-7.6605	-6.6066	-13.667	-6.3063	-11.369	-2.2941	-8.1019	-10.742	-7.568	-7.7289	-8.1326	-1.4254	-7.6916	-14.037	-4.9007	-9.7099	-1.199	-5.1762	-8.4383	-4.1136	-5.9589	-6.4271	-3.2303	-5.299	-3.9706	-2.1049	-11.59	-5.2469	-6.3294	-3.2073	-11.802	-7.6615	-8.802	-2.8209	-9.1691	-3.3623	-10.51	-7.3549	-6.0459
-10.487	-6.5533	-5.2277	-5.9975	-10.504	-5.3926	-12.649	-20.354	-18.937	-11.948	-17.684	-14.712	-9.1109	-5.6392	-12.641	-8.9173	-13.22	-10.709	-8.4905	-13	-13.147	-13.68	-18.817	-12.122	-12.096	-10.713	-13.112	-9.8577	-5.4785	-10.536	-7.761	-14.098	-7.7626	-5.1315	-6.7582	-4.7378	-10.602	-10.935	-10.808	-5.3018	-18.166	-5.2692	-20.751	-11.664	-3.7233	-5.9047	-14.848	-6.976	-9.3378	-13.242
-1.75	-3.1852	2.9816	2.0998	-4.5752	-4.1109	-2.0196	2.3417	-9.228	-7.1087	-1.757	1.7701	-8.0401	-6.3307	-3.6252	-9.0358	1.737	2.5255	-2.8209	-2.872	-3.8908	-5.6596	0.22533	0.0049953	-6.9267	-2.4706	1.8645	-5.5767	-0.96244	-5.7183	-9.7746	-3.1482	3.552	3.4057	-4.222	-6.7616	-4.1727	-1.6377	0.26878	-3.3016	4.3421	-6.1385	-1.9318	0.049132	-7.6307	0.4031	5.5941	0.50862	-6.8275	-4.8326
9.9937	10.647	3.7575	0.98939	0.86863	5.656	5.2461	0.69017	-5.5644	2.2417	10.296	0.48483	-1.4192	1.8451	1.4963	-1.0032	5.0015	0.29318	-0.45601	3.0681	-0.89547	-2.7369	-1.5522	2.0939	-4.8988	4.5014	10.193	-2.3977	5.5361	2.3738	2.8974	-3.3497	-0.095858	-1.8056	-1.4145	-3.2367	1.383	-2.0845	-1.7158	4.4687	7.4067	-0.51213	1.8515	4.5785	-6.6933	-0.5936	-0.43421	5.2209	2.2549	-1.971
-4.5572	-4.7148	-7.8105	-10.564	2.2477	-5.1031	-0.35779	-10.584	-7.5572	-6.0099	-7.388	-0.032726	-6.2271	-11.075	-7.7757	-1.6515	-8.6779	-7.6488	-1.3076	-10.976	-11.741	-4.9477	-8.8477	-6.138	-4.1308	-8.7579	-3.4249	1.5045	-9.5005	0.18185	-10.563	-10.599	-10.176	0.36672	-3.9376	-9.8581	-11.279	-10.69	-4.0528	-9.64	-9.8024	-9.3826	-8.149	-3.1625	-3.753	-7.1467	-6.3238	-2.7225	-0.62481	-4.094
-18.645	-15.446	-12.706	-18.126	-12.914	-14.917	-14.448	-20.529	-13.966	-17.276	-16.911	-17.406	-16.571	-23.093	-12.561	-16.605	-17.98	-17.991	-13.752	-21.135	-14.639	-16.012	-13.575	-13.154	-18.562	-17.006	-21.439	-12.716	-16.561	-16.152	-16.365	-12.587	-11.284	-12.162	-15.32	-12.275	-12.259	-11.882	-14.343	-17.393	-10.846	-22.876	-11.121	-13.094	-13.482	-5.7082	-16.962	-14.063	-13.892	-11.46
0.58955	1.3383	3.3179	-5.9474	-3.5511	1.0957	-0.85359	-1.2283	5.9486	-2.8319	-7.6118	-6.5549	-2.9743	-1.258	-6.8068	-1.1546	0.79343	-2.8551	-2.5834	-3.3473	-4.6623	1.6546	-3.081	-0.26112	-6.1873	-1.6319	-3.0762	-6.6384	-1.6068	-1.1754	1.8993	0.57146	2.3776	-12.179	-1.5705	-0.13433	-0.036838	3.1144	3.1047	-4.3982	-1.9122	-6.5189	-2.1278	3.2078	-6.0112	-2.4959	-4.3293	0.28642	3.7492	-2.9799
-0.99701	-4.0551	4.3071	-3.0531	1.9528	3.2076	3.1925	6.6487	4.9686	2.5288	-6.0958	7.18	1.6998	0.52311	3.2322	4.9571	1.0403	-6.9983	2.7846	1.4002	-2.5748	-0.076166	2.032	4.6893	-1.9148	1.9566	-0.29075	-2.0102	2.0141	-7.4475	-2.2327	0.59263	-0.23766	-2.278	5.9255	0.17722	1.1721	-3.5006	-5.0682	-0.21096	0.29312	8.5315	4.7435	5.5063	0.44092	-3.0761	5.5379	-6.1423	-0.15042	-0.15584
0.062407	9.5984	10.345	5.7389	8.6284	8.6722	9.4524	8.8342	11.008	7.3602	4.3184	6.4802	3.2562	6.1834	8.2187	9.1304	14.212	7.9642	5.7529	15.489	10.661	6.3769	5.7751	4.7316	-0.89561	11.703	8.634	3.9969	7.1627	10.261	9.9803	-2.4878	12.637	6.6092	10.903	6.9554	8.9625	8.2557	14.6	9.311	6.8167	1.0786	0.38433	2.5541	3.3774	3.6	3.3812	8.0093	6.5759	6.45
-3.4528	-2.7069	-6.1507	-8.2042	-1.3653	-3.4029	-2.8387	-1.9967	-3.6543	0.09582	-1.6865	-3.7981	-8.1274	-3.868	-0.18095	-3.3541	-0.83809	-7.2299	-3.7966	-3.0365	2.5598	4.8865	0.72527	5.1611	-7.3966	-1.1743	0.37529	-0.81118	-5.6213	-2.3341	-5.7599	-0.80277	-0.48479	-7.106	-5.6851	-2.1731	-7.8153	-7.7954	-8.4474	-3.408	3.2814	-1.468	-2.6051	-8.3677	-1.9951	0.24213	-0.92891	-0.70377	-8.6939	-9.3762
-3.851	-1.1472	-3.5162	-1.6445	-3.9204	-10.067	-3.273	-4.0512	-7.4594	-0.75335	2.156	-3.0617	8.1237	1.4824	0.25713	-0.45565	-8.1862	2.4597	-1.3845	0.90232	-3.9576	-0.54987	-0.076518	-5.1505	-1.2733	0.012514	-4.3747	-1.7866	-0.67002	-6.3116	4.0571	-5.9786	3.008	-2.964	3.0392	-6.4258	0.75769	1.6057	-5.977	-0.21186	-7.3557	5.0574	-5.6115	-0.49553	-0.30184	-1.341	-4.6133	-1.0594	-0.055239	-2.8595
0.29513	8.3464	1.833	-6.0345	1.3709	5.7749	9.2664	4.7876	-1.2697	5.5032	5.0717	-0.65542	2.6994	1.6997	0.047092	-1.0575	0.12658	4.3537	-0.19648	5.1759	-1.7475	-1.8436	0.84609	2.2263	1.0905	3.272	3.1918	-3.5858	-3.5827	1.2359	2.3398	1.0531	0.22973	1.5171	2.4828	4.2681	2.9329	0.35577	0.75244	4.4219	-2.0594	2.2697	3.4208	-0.30286	0.49685	1.2169	5.9388	5.7451	1.2262	4.2273
5.3811	3.128	1.4977	5.2043	6.0593	4.6292	3.0751	3.7859	4.7822	2.0877	2.4406	4.3577	3.7426	-5.581	2.1273	5.1191	4.4512	1.4715	5.6364	9.8627	3.6172	4.4508	2.3214	-2.2993	-0.099004	-2.3897	-3.1111	8.8621	7.4805	6.0386	6.6154	12.273	6.512	3.6486	12.167	7.8296	1.0275	5.2697	-1.2232	3.3355	1.696	6.6365	2.1732	9.4913	7.0944	3.6396	6.6709	6.6821	3.6603	8.0153
0.83405	-0.48789	1.2077	-2.6168	5.2353	6.8264	2.8074	1.5854	2.3255	5.1338	0.2817	0.89366	2.4774	5.4402	6.7339	-4.3417	-1.2557	3.2159	-0.65254	7.8316	4.8892	-0.99645	1.9826	1.9532	8.2375	4.5638	-2.4243	6.2888	4.0712	3.1003	0.91242	2.5372	0.41809	0.99775	-4.6909	1.0893	3.6423	2.3991	-2.0293	3.2588	0.81294	-5.2357	0.50412	2.7536	4.298	1.6227	10.436	-3.1306	2.2144	-1.0433
-10.57	-8.4593	-10.817	-14.203	-11.66	-10.711	-10.91	-14.137	-5.6124	-7.7963	-9.178	-16.677	-8.0818	-8.631	-13.066	-9.1528	-12.519	-10.639	-12.28	-12.485	-12.234	-15.234	-15.334	-14.371	-18.895	-8.4815	-8.0858	-15.859	-18.205	-9.0973	-10.38	-11.513	-10.333	-8.5852	-11.471	-15.127	-12.718	-3.9932	-10.755	-20.039	-16.23	-15.506	-9.0285	-14.954	-12.543	-12.124	-11.967	-14.553	-18.723	-13.817
2.0056	-3.1962	-6.8804	0.48664	-8.4178	-4.5742	0.17806	0.47496	-5.6279	-1.2008	-6.7819	-7.9239	-5.3953	-9.6176	-10.405	-8.8792	3.7377	-6.6293	-1.3844	-3.3421	3.3042	0.94218	-4.0549	-2.7263	-2.8956	-1.9492	2.5015	-6.9608	-4.1971	-4.9323	-3.0896	-6.5842	2.847	-7.5339	1.8162	-2.7716	-6.6295	0.34232	-5.8652	-11.675	-3.8	-6.1416	-2.9806	-0.99877	-3.8338	-8.9075	-2.237	-2.6369	-4.5663	-4.195
-13.551	-20.387	-13.772	-16.09	-14.926	-13.879	-11.417	-16.787	-16.327	-13.276	-8.7679	-10.43	-18.458	-14.123	-13.323	-14.883	-14.032	-11.225	-16.33	-14.309	-13.499	-11.725	-17.317	-14.585	-14.73	-12.644	-18.835	-13.591	-18.319	-13.439	-15.2	-9.8437	-15.957	-12.156	-25.419	-19.587	-8.9243	-12.537	-10.065	-12.719	-9.6319	-19.441	-17.407	-15.988	-15.9	-20.618	-17.075	-21.346	-7.6448	-10.54
-3.6378	0.23866	-8.2843	-3.0544	-8.2961	-5.6923	0.22262	-2.3717	0.59279	-1.0724	-6.976	-8.2559	-0.37831	-2.2599	-3.781	-4.7495	-3.3497	-4.509	-3.7716	-2.5417	-2.2478	-4.828	-5.3102	-0.034588	-5.7538	-5.8627	-5.3968	-7.2078	-0.092302	-10.424	-7.5638	-8.1204	-0.87573	-9.01	-8.0973	-6.1447	-2.3227	-0.040614	-6.5179	-1.9979	-3.2099	-7.643	-6.0149	-1.4573	-0.32495	-0.50227	-1.3327	-2.4449	-0.63601	-0.55177
-4.2977	-4.3256	-3.2279	-2.9085	-1.6311	0.029461	-0.53842	-5.2063	-1.2475	1.8599	0.15299	0.64431	1.3465	5.8343	-3.7249	-1.9527	-2.0959	-3.1668	-2.3914	2.5675	-4.7526	-0.071858	-2.7791	4.201	-5.2093	-0.46087	2.8624	-1.1563	-1.8737	-3.7717	2.0423	-5.5296	-9.0356	-6.7986	-2.4847	-3.961	-1.974	0.67756	5.1578	6.9006	-1.4131	-7.7842	-2.9731	-5.0384	3.0004	1.4134	-2.1844	-4.3656	-0.56587	1.0575
8.2677	11.049	8.9675	6.2026	11.198	11.876	12.087	5.2991	9.008	8.0786	9.1552	9.7702	12.956	9.0074	10.6	1.8505	6.8359	4.3533	17.62	7.0229	14.819	14.417	13.851	7.329	13.918	10.144	11.82	10.022	8.5347	3.5192	1.9445	9.1299	10.805	3.6347	11.199	9.5276	8.7046	6.9389	8.5825	7.2409	9.6278	9.036	11.997	15.534	7.7529	9.3699	4.6154	10.655	9.9928	6.1747
6.2815	-1.1193	3.2513	0.70917	5.3858	4.2771	6.6875	4.8533	3.3198	8.5705	6.2778	9.5059	8.0725	4.5495	4.8717	5.0385	6.83	9.1023	3.3537	2.6735	7.9689	9.6736	3.8918	9.8494	-0.28032	7.2363	7.4546	16.541	7.1256	11.127	4.9964	9.7344	11.757	9.399	7.8682	-1.7697	2.779	4.9519	9.0845	5.8156	5.7792	6.4168	-0.69281	5.0875	7.2359	9.6325	4.4554	9.6021	12.005	4.9271
12.036	3.2026	2.3372	7.2788	0.80373	4.5367	0.82938	5.2662	2.3766	3.3627	9.4149	8.0541	10.994	5.9887	7.1556	18.99	6.0617	8.2361	7.6886	8.9157	5.692	6.5507	6.1987	1.0162	4.8023	2.9825	-0.38936	9.0965	1.895	7.6287	13.761	13.15	4.4177	4.1328	3.5739	8.5069	4.6103	10.61	10.599	-0.87171	6.7147	10.695	4.9063	6.7328	8.7809	8.2533	1.653	0.61577	1.3095	10.526
-4.0609	-1.1311	-5.0897	-10.933	-0.72608	-11.807	-6.0058	-9.3365	-2.9414	-5.9521	-0.41488	-9.0142	1.1019	-6.49	-2.222	2.2527	-10.601	-4.9089	-4.9678	-3.1337	-4.1866	-4.6968	-10.683	-7.8135	-3.355	-7.896	1.1642	-0.77162	-3.4534	2.2345	-2.4576	-6.7588	-4.7411	-4.3359	-2.0489	-6.9278	-7.9296	-6.0015	-4.3823	-2.8006	-6.3171	-3.363	-12.252	-1.1806	-13.048	-5.4898	-2.6425	-7.847	-5.8736	0.020783
-6.9289	-7.5214	-7.5873	-10.222	-12.015	-2.4706	-17.047	-13.997	-6.741	-4.8916	-18.251	-12.546	-7.7226	-12.557	-13.367	-10.72	-8.8647	-14.666	-11.033	-12.676	-13.33	-13.911	-13.195	-13.693	-10.925	-11.616	-17.085	-15.388	-16.114	-13.761	-8.1458	-12.251	-3.4662	-14.735	-10.949	-10.358	-10.849	-10.286	-11.312	-11.169	-11.979	-12.507	-18.092	-7.8807	-7.0444	-6.448	-9.3959	-22.708	-11.091	-11.055
2.8312	1.7639	1.9336	-1.742	1.1279	2.1844	-4.4496	1.8444	-2.1317	2.7155	-3.0404	-0.23972	-1.6263	1.4739	-4.703	1.8162	1.6255	1.3808	-5.1845	-0.28533	-0.45329	-2.7178	4.648	2.1023	1.6999	1.0336	-3.5381	0.13436	-2.9896	-2.251	5.3196	-0.66887	3.0089	-6.2218	-3.8002	0.17637	-0.9318	1.3526	1.9082	1.8823	0.68165	2.4468	-5.1918	-5.2284	-3.297	-0.047442	-4.3743	-7.6488	-4.0416	0.38232
11.767	4.7078	6.1026	10.829	3.2492	4.062	-0.63252	4.7839	5.8709	3.7566	7.2833	9.297	4.1175	1.3848	7.2562	7.7303	5.7196	8.503	7.5786	8.515	5.9869	4.0567	9.0039	1.8269	5.8331	3.9612	6.1025	8.364	4.4126	5.9813	3.9438	8.82	10.352	4.9961	8.4068	3.5139	4.3538	7.2873	5.2917	5.2522	3.9637	2.9535	-2.1085	-1.5406	4.8543	2.8773	5.8169	1.4526	8.2427	6.1317
-2.9377	1.5075	-4.0032	-0.067471	-2.9605	2.2563	0.36045	1.5707	-1.5006	-3.3057	-4.9539	1.8028	2.9232	-1.236	0.54694	-4.0233	1.0918	-3.2536	-1.684	1.3042	-2.4619	-4.597	-10.403	-2.1194	-1.5399	-10.037	-1.0242	0.11229	4.9785	-2.8233	3.9654	-1.5745	-3.5323	-6.2464	0.59893	-9.3558	-2.3363	2.7859	3.2153	2.924	1.3821	-0.56013	6.552	-0.98747	-1.3732	-0.6967	-0.49042	-0.15192	1.8168	4.295
4.5534	3.602	9.674	-0.6885	5.7558	5.3111	2.9464	4.1238	4.5478	-2.1527	1.1928	5.491	4.0767	4.716	3.3871	8.3153	7.9122	4.7146	2.8588	9.3843	6.464	5.0955	0.69223	1.4337	4.5905	2.8303	9.3817	0.80293	3.4428	3.6083	5.7043	4.5506	4.8622	5.8479	-2.3646	4.7483	7.7408	-0.96236	5.3892	3.1379	2.4992	3.4143	6.4038	4.7597	4.9092	3.191	4.5623	2.4387	-1.5388	6.3211
-26.51	-26.59	-24.076	-24.695	-21.106	-25.79	-19.494	-22.68	-24.401	-20.461	-21.809	-25.375	-26.4	-27.582	-19.247	-24.903	-16.56	-17.525	-21.694	-25.084	-18.155	-21.101	-24.02	-17.508	-20.822	-24.684	-24.287	-31.41	-28.857	-19.95	-17.235	-20.596	-24.571	-23.593	-21.768	-20.789	-19.75	-22.002	-26.779	-18.309	-17.308	-28.022	-21.693	-21.956	-25.378	-26.121	-20.305	-22.72	-19.936	-20.687
-5.396	-3.8606	-1.1231	-2.7772	-3.5519	-5.0009	0.24007	-9.6194	2.2557	0.9366	-7.2326	2.6144	-8.5167	-4.4687	-1.2287	0.34382	-5.0148	-9.2782	-3.0623	1.8266	-6.4213	-2.1148	-5.6421	-3.2307	-4.8756	-2.4822	5.6993	-5.235	-9.1525	-4.2135	5.3324	-3.0637	-3.5788	-4.4384	-0.72688	-2.5871	-5.0875	-1.3689	-12.041	-2.5716	-7.244	-3.3624	-2.635	-2.2616	-2.0655	-5.5033	-5.3605	1.0093	1.9976	0.24934
-11.994	-14.443	-8.7953	-12.614	-5.2542	-16.303	-9.712	-8.9567	-12.463	-15.901	-6.8938	-7.2743	-8.5279	-8.4382	-8.3856	0.63626	-15.473	-9.5546	-12.174	-8.673	-11.637	-7.5338	-5.2201	-4.1709	-3.5497	-10.312	-12.05	-16.22	-10.304	-8.6706	-6.0258	-11.378	-3.088	-12.67	-10.431	-5.8489	-8.7403	-3.7234	-8.1408	-3.6587	-9.3217	-11.77	-4.1598	-14.548	-9.2078	-9.1201	-9.0401	-7.9458	-5.4232	-5.6688
-0.14954	-1.8315	-1.5003	4.1589	-7.3355	-6.5288	-2.255	-0.679	0.52915	-1.74	1.056	6.0148	2.4729	-3.6274	-5.4465	1.8491	-3.4024	1.3154	-2.6337	-1.2661	-5.8951	-3.1848	-3.4075	0.21546	-3.727	-4.568	-1.8934	-5.6148	4.9431	1.7383	-10.49	-1.6403	-2.1043	3.8804	-3.1533	0.55258	3.8357	-0.95232	-1.0879	-2.2113	4.8141	4.4542	0.87201	6.3564	-0.27965	-0.13031	-6.2891	-3.6091	5.669	-3.7946
-2.5535	0.36072	3.836	-2.6586	2.5156	-2.2205	3.0202	-0.46669	-7.099	-5.6596	-2.5506	1.1232	-1.2327	-0.60589	-7.2618	-4.1889	0.44405	0.61305	5.2816	-3.4844	-6.9316	-5.1976	-3.7897	5.3805	-0.44516	-3.9063	1.8643	7.0724	-1.4532	-0.92471	0.27634	-0.89389	-8.3294	2.154	2.3846	-4.8901	-3.2622	-3.2988	0.94012	-4.3382	6.7582	-1.2139	-5.0567	0.31829	-6.8065	-2.1405	-0.58539	-1.5259	-6.185	-9.1562
-0.98344	-3.9248	-0.5197	-5.8891	-3.7107	0.001977	2.125	-3.3337	0.033192	-4.8692	-2.8905	-10.269	1.9307	-1.6825	-4.307	6.4069	0.30712	-6.9825	0.21159	1.6811	-2.6745	-5.161	-2.2384	-9.5867	-1.0063	3.0764	-1.221	-3.5399	0.093182	-3.9106	-0.075013	-4.3447	-1.6306	-3.7524	-1.3217	-5.6671	-3.8631	-2.624	-2.0833	-2.521	1.665	3.2743	-2.2444	-6.3986	-2.6932	-0.67498	-3.5771	-1.5707	-3.0044	-2.5632
3.9583	-4.5988	-2.6977	-6.2997	-5.3025	6.3343	-6.1051	-4.1575	-0.35027	3.1318	1.6195	-2.9502	0.035629	0.61355	-1.2949	-6.5495	-3.6851	1.6428	-3.2136	2.1975	0.71047	-6.6355	-6.4738	-4.4465	-8.959	-7.3326	-6.3322	0.38551	1.2093	2.972	1.6176	-0.078859	-2.4279	5.6459	1.4471	1.8534	-4.3311	0.88463	-0.67485	-4.6105	1.8277	-2.2229	-6.6312	0.8466	-4.6378	-2.5008	5.5068	1.2131	2.6637	-6.2591
-8.0444	-5.6115	-7.3049	-2.2969	-6.5341	-6.1469	-4.4381	-6.7926	-0.39796	-5.9211	-4.5664	-1.2436	-1.3768	-8.7438	-6.8414	-6.7684	-6.9008	-4.8229	-7.0879	-2.1895	2.5081	-4.9819	-7.4477	-2.2223	-7.4301	-7.9312	-1.3308	-10.082	0.47816	-2.5954	-3.0346	-6.5398	-9.917	-7.0162	0.53592	-2.4814	-2.9042	-7.4442	-5.8707	-4.6777	-3.9409	-9.1295	-5.3545	-0.68828	-9.6348	-9.869	-6.5722	-10.093	-5.2404	-6.0432
-8.433	-9.2084	-20.415	-17.734	-13.519	-15.591	-16.989	-16.244	-16.114	-15.951	-14.148	-9.0543	-10.977	-16.107	-15.254	-20.376	-17.332	-12.505	-16.7	-16.782	-11.211	-11.421	-10.415	-14.277	-14.638	-12.026	-12.62	-15.547	-18.733	-15.29	-12.193	-13.324	-17.1	-17.699	-23.749	-15.117	-14.428	-22.125	-16.77	-15.488	-13.217	-15.403	-14.4	-13.206	-14.108	-8.4714	-18.078	-14.804	-14.236	-14.202
8.5921	7.3343	9.7582	10.41	4.8282	8.3982	10.587	8.0172	4.5021	11.79	10.075	1.1212	9.2535	5.2517	6.0349	8.1541	13.102	10.341	9.9544	3.1299	10.555	5.7728	9.5239	12.856	10.336	15.152	11.617	10.365	9.9317	4.7942	12.333	5.3631	10.063	8.5968	7.5609	12.248	8.9067	7.7793	12.146	5.9573	13.099	8.7509	6.6845	8.0459	7.5003	7.8963	14.575	4.7501	12.743	7.0396
-5.0053	8.3297	5.1712	-0.33101	-0.76078	7.9996	5.5026	-2.4341	0.15226	7.3784	3.7769	7.168	9.3276	6.2686	9.3304	1.134	7.7553	3.1035	-1.5412	4.8892	1.4643	10.025	6.7618	4.8251	6.1962	-1.5127	2.5647	-0.0001683	5.9337	-0.97212	7.9444	6.3245	0.56164	0.87861	2.774	3.412	8.0268	3.65	0.53644	3.7922	8.8138	2.7103	3.1707	4.9703	5.0954	6.4225	7.505	2.647	4.2945	9.6396
-16.212	-11.721	-16.779	-19.48	-10.726	-17.825	-14.281	-14.052	-14.352	-16.956	-14.699	-14.897	-13.342	-14.465	-14.327	-11.244	-16.878	-16.76	-9.9388	-13.908	-14.077	-17.394	-10.777	-11.997	-14.735	-11.613	-12.263	-18.098	-15.923	-16.888	-10.567	-13.253	-15.421	-12.152	-14.091	-16.896	-15.563	-19.137	-13.85	-15.202	-12.251	-17.669	-15.186	-11.938	-15.587	-13.707	-11.222	-16.027	-21.363	-16.226
4.5167	1.1363	11.587	-3.2446	7.4723	-2.3358	-0.62525	9.1352	3.9768	0.62703	2.3028	-0.77947	0.83477	-0.50781	2.3905	3.001	5.4318	6.2088	8.9458	4.3823	-1.9678	1.7623	4.58	0.3183	-0.10291	6.2178	2.7655	-0.08505	9.5966	8.3376	3.8794	7.8469	-0.74513	0.16528	-0.20197	0.97549	1.9957	3.3067	1.567	0.64732	-0.90287	-2.4253	3.8008	-0.12657	-1.3174	-3.7828	4.8333	-2.3747	4.2437	2.1934
-7.2469	-5.1293	-1.3438	-3.3647	-6.2823	-5.8387	-3.652	-6.6507	0.69155	-5.2796	-2.3529	-1.9217	-6.1701	2.7915	-5.4217	-4.2617	-8.5322	-2.4035	-1.0131	-3.5867	-4.701	5.373	-0.49008	-2.836	-6.3365	-5.1383	-3.7785	-1.7838	-2.2061	-6.0944	-6.0375	-7.3219	0.51571	-7.1529	-8.8688	-6.0801	1.0855	-8.6603	3.2609	-5.0493	-5.6505	0.35601	-5.3561	-7.7613	-0.22628	-8.855	-5.094	-0.36627	2.2169	-7.5418
1.0608	-2.0769	-1.6932	-2.4007	1.6684	-4.5853	-3.8958	-0.39085	-5.1891	-3.4335	-0.65194	-2.2052	1.5419	-4.4117	2.1198	-4.8777	1.0548	-5.9349	-2.6789	-2.1175	-3.6724	1.5215	-0.59821	-4.4481	2.5988	-1.4119	1.8671	0.77858	-3.1769	4.2052	0.46706	-2.9753	1.1829	-4.9677	-5.6438	3.1576	-0.28574	-0.14463	-5.5322	-3.6432	-2.1091	2.1518	-0.85966	-1.5178	7.1894	-0.24282	4.2321	3.0266	-10.279	-2.8027
7.2691	4.4696	6.5968	2.3641	7.8306	11.372	10.964	13.255	2.6952	10.131	13.999	6.0543	13.124	3.8868	3.0801	11.475	4.2182	11.32	14.47	5.8111	9.8321	10.369	13.067	8.1742	6.6387	15.282	11.212	6.8625	4.237	12.174	7.5271	7.0281	7.9978	5.9357	9.8521	6.7384	18.028	10.147	12.397	8.5888	4.3717	3.5098	6.8539	11.41	12.293	2.3317	12.237	13.203	-1.0995	4.3568
-6.9394	3.1644	-1.651	5.4311	4.0103	0.93717	-5.9092	-3.5027	-2.0508	-6.8625	-10.087	-9.7185	-5.4934	-1.6733	-3.6693	-5.3777	-0.91339	1.5759	-3.3206	-1.2556	0.22319	-2.0758	-8.2929	-4.4673	-2.4416	-10.792	-3.9649	0.90696	-2.131	-3.6407	-5.7972	-0.89044	-1.9269	-2.395	-4.3768	-0.44117	2.6814	-1.2916	-2.6823	-6.7505	-11.826	-1.2638	-5.5706	-2.5211	-1.0998	-7.6949	-0.85643	3.5353	-10.945	-2.853
0.97279	0.53884	1.33	0.58049	-0.57746	0.46798	-0.50557	-0.92557	-4.3954	3.8843	3.9978	4.2234	3.205	2.4455	-3.4043	-3.856	-0.29708	-4.1423	2.1616	5.2413	-1.4376	-7.1215	5.8145	-2.9572	1.8603	-7.1835	7.2206	-1.5922	-3.7472	1.5472	-2.0725	6.2634	-0.40585	0.73659	-1.1694	0.24984	-2.1254	11.587	1.5696	6.1008	6.1664	1.7153	3.3903	1.4376	-2.0225	-9.8934	6.0312	-0.0070025	4.3857	-1.2803
-11.264	-12.963	-19.073	-14.394	-12.506	-19.224	-18.179	-19.809	-10.321	-6.2056	-8.2786	-7.7961	-12.973	-17.319	-9.0706	-9.3153	-11.862	-11.839	-15.453	-12.739	-12.958	-12.679	-9.0376	-11.294	-18.812	-14.537	-7.8096	-14.973	-10.423	-18.902	-20.49	-14.15	-9.4728	-17.557	-17.871	-19.348	-16.872	-17.357	-10.732	-16.629	-15.56	-14.706	-14.696	-20.679	-19.525	-9.1982	-13.052	-16.282	-13.92	-17.06
0.78242	-3.4998	-4.6512	0.17598	-4.6663	-5.0525	-7.6251	-4.182	-8.7478	-5.3267	-3.1265	-1.5499	-3.6671	-1.53	-3.3206	-6.7693	-1.6752	-0.68694	-4.438	1.0306	-4.385	-4.8499	-3.5464	-1.2455	-2.3639	-4.8286	-3.9717	-6.1815	1.2107	-3.2155	-3.2092	1.0373	-7.3793	-0.75037	-6.8086	-3.4918	-5.4486	5.8506	-7.2001	-1.6477	-3.3427	1.7396	-3.3803	1.6843	-8.4825	3.122	1.6904	-7.4542	0.087387	-6.4465
-28.918	-24.063	-22.81	-18.748	-17.797	-21.046	-26.723	-23.601	-21.824	-17.632	-20.197	-27.061	-25.019	-20.218	-23.604	-28.725	-27.589	-25.825	-22.818	-19.129	-20.023	-19.367	-19.898	-23.827	-19.555	-23.609	-23.357	-15.739	-26.059	-22.127	-16.396	-20.475	-27.039	-21.974	-24.564	-22.66	-20.883	-23.742	-21.817	-21.055	-14.626	-20.177	-17.498	-26.752	-24.336	-26.801	-17.72	-21.069	-19.343	-29.109
-11.708	-6.887	-4.2092	-9.6471	-5.3924	-15.893	-15.248	-13.48	-10.799	-10.027	-14.356	-5.0743	-8.4271	-9.3334	-9.3349	-6.7675	-13.392	-13.343	-11.994	-9.7091	-14.256	-1.2742	-2.5159	-16.943	-12.284	-8.231	-9.4122	-17.187	-7.6882	-10.47	-13.966	-4.5055	-11.891	-13.784	-12.021	-5.8972	-6.4984	-7.546	-6.4864	-7.5738	-19.783	-7.729	-9.5915	-21.671	-9.8578	-10.699	-8.3282	-9.0664	-12.645	-15.246
-17.394	-14.538	-9.2622	-12.301	-12.008	-9.2105	-17.664	-20.735	-14.698	-14.535	-18.289	-10.694	-18.19	-11.943	-18.119	-12.507	-13.99	-14.618	-11.2	-5.6916	-13.382	-6.8458	-14.789	-12.256	-14.565	-13.799	-12.475	-11.876	-13.796	-13.542	-15.344	-13.573	-11.173	-9.0163	-9.6915	-9.8297	-13.106	-10.463	-14.489	-13.232	-14.7	-13.932	-12.196	-13.501	-14.608	-15.994	-11.26	-17.987	-13.994	-11.062
0.03945	-3.9735	4.4601	-2.3178	5.2124	2.1367	-6.0273	-2.2485	-3.3818	-3.9171	-0.43369	2.623	-5.1793	4.4527	-3.4703	-0.25594	0.15591	1.4173	0.21567	-3.2259	0.17042	-2.7201	3.5788	-5.3815	0.1357	2.0055	2.2655	1.5137	-3.3408	-2.1027	2.7472	-1.3106	-0.13646	2.6967	-5.3721	-3.6465	-3.5776	0.41778	1.7985	1.8511	-5.0208	-4.9857	5.0156	-9.7413	4.0004	-6.8968	-3.8494	4.4745	4.3602	-2.2954
-11.537	-9.9207	-12.774	-13.432	-5.501	-9.8592	-9.5667	-10.701	-14.42	-12.124	-12.112	-12.549	-11.916	-2.4274	-8.0202	-9.8111	-12.598	-8.8746	-3.2769	-9.8548	-6.7148	-6.9273	-7.8505	-19.279	-11.117	-11.65	-11.37	-12.108	-2.9966	-11.731	-9.9635	-11.609	-6.804	-10.414	-14.853	-14.119	-11.253	-7.6064	-13.152	-7.1431	-7.4941	-10.191	-5.6512	-10.609	-14.933	-9.5358	-13.504	-11.274	-15.465	-13.813
7.0678	6.0811	9.6211	-3.8885	2.2441	4.0438	3.1152	0.45602	3.4736	6.5061	0.73852	4.9623	7.5738	10.167	9.9748	1.8431	5.7939	6.1583	1.778	1.9917	3.3998	3.9922	7.8041	3.469	13.83	4.7119	5.7258	2.9763	4.4625	4.0937	5.0454	8.3104	5.2034	8.2615	5.3532	3.9409	1.4366	4.9702	1.8172	-0.85998	9.9656	2.7005	2.3367	1.3502	7.3617	4.7702	5.2522	3.8399	1.6169	3.762
-1.1937	-5.4726	3.5886	5.6169	-0.25557	8.139	2.4616	-2.7569	6.523	-5.8262	4.4336	-0.019734	-1.3054	-5.0626	-0.84015	4.2529	3.7496	-1.9224	-2.3854	2.258	-2.0903	1.3951	-1.8286	3.0669	-1.5306	2.5329	-4.5671	0.09117	3.3697	2.7104	5.0933	-4.2661	-0.5551	-5.6202	3.2667	3.234	3.4159	2.2431	4.2071	0.74064	-1.1425	2.2377	-4.3623	4.5405	2.2778	-2.7728	0.93412	3.5638	0.64894	-4.1866
-12.956	-13.02	-15.428	-17.76	-8.0372	-10.02	-10.56	-11.01	-13.279	-12.224	-13.954	-15.15	-9.2203	-14.494	-15.065	-15.413	-9.9461	-10.699	-14.634	-11.022	-14.433	-5.5431	-10.708	-7.5271	-12.938	-7.4251	-15.594	-7.8727	-9.2262	-14.875	-11.13	-8.4341	-17.068	-14.594	-8.3886	-15.959	-13.644	-10.906	-10.148	-11.681	-7.1366	-9.2057	-10.07	-11.344	-14.249	-19.106	-13.135	-15.49	-13.148	-14.318
-4.0745	-0.91471	3.5589	5.756	-3.9512	-1.4151	0.77621	1.0673	0.11667	-0.44083	-7.7106	-1.0432	-0.73223	-9.2674	0.081102	-0.8424	-3.8683	-7.0293	1.6875	-0.42799	-3.0536	3.7062	-4.2789	2.8148	0.17165	-4.3206	-3.5193	-0.3417	-3.3001	-0.84189	-2.6741	0.68576	-4.336	-1.3141	-5.8362	-5.0061	1.7216	1.9949	-1.4626	-1.4304	1.6979	-2.3394	-6.2266	3.6799	-0.16623	-3.0973	-2.0827	-4.3537	-1.8298	-5.2553
8.6454	5.4651	4.2589	-1.0135	6.3866	2.517	1.2749	5.9119	4.0123	-1.3241	4.0247	3.1858	14.621	7.9102	10.77	5.2384	1.7235	3.7209	7.1896	6.7455	2.1835	7.592	3.7756	11.525	5.2675	3.4157	5.3599	9.9301	11.308	-0.53065	6.4704	2.8082	4.7576	15.19	2.3123	1.4313	0.9745	4.9352	4.6431	0.60025	9.177	7.1452	8.3985	5.5094	-0.1175	3.6819	1.2539	0.11768	1.2307	3.5097
5.0094	10.901	8.1646	7.0699	8.1185	7.9216	8.5031	11.847	5.5445	1.7193	13.737	8.4034	9.8412	9.4011	1.942	12.167	0.26438	6.4043	2.9951	10.017	0.26453	8.2884	12.127	9.8808	1.2971	5.9904	4.86	4.9127	7.2754	9.555	13.287	10.312	4.1024	7.3677	6.0274	10.41	8.8856	8.8791	4.4156	10.082	8.4919	7.7985	9.615	3.8187	8.3562	13.887	5.8901	6.4479	3.3164	3.6165
-12.498	-9.7604	-7.2233	-11.001	-12.087	-8.6648	-9.1814	-7.0803	-11.739	-15.071	-13.503	-10.971	-12.203	-6.6234	-13.755	-16.213	-10.946	-4.5674	-8.058	-11.314	-9.5846	-12.886	-10.117	-6.2402	-8.1004	-18.526	-9.6895	-15.258	-3.6718	-17.58	-10.449	-12.228	-10.926	-12.923	-17.445	-15.348	-11.269	-12.361	-14.138	-7.8569	-9.1342	-5.9876	-8.9452	-8.5935	-10.587	-9.3132	-17.998	-8.9094	-13.568	-10.13
-5.0701	0.077555	1.1425	-2.923	4.798	-0.01047	-3.5717	2.5833	-1.8429	-1.037	4.4362	4.887	4.6105	-1.7212	2.9419	3.0139	2.928	0.17686	0.341	-4.6379	-0.19716	-3.7097	4.8722	0.31248	3.3339	3.812	9.4099	-6.6078	3.9965	-4.9636	-3.5451	3.1774	-4.351	-1.2203	-2.6526	-2.9131	-3.8557	3.116	1.8907	-1.0278	-1.3608	-4.8836	0.46132	2.6367	-2.3739	-1.6916	2.0076	-0.91609	2.1484	-7.6181
-11.848	-7.4776	-12.697	-9.7882	-7.1397	-12.092	-10.297	-8.0506	-13.08	-6.3051	-9.0823	-13.035	-13.474	-10.366	-11.383	-10.298	-9.9072	-5.1899	-3.7841	-17.35	-5.1156	-7.759	-15.513	-7.8923	-6.7688	-10.183	-7.8097	-8.7881	-13.172	-8.9	-4.8117	-6.4496	-8.8841	-7.5185	-8.3016	-9.8431	-5.2755	-17.3	-13.9	-10.574	-11.245	-7.8487	-15.787	-3.9534	-3.1181	-15.759	-12.181	-12.888	-8.3457	-8.3117
-3.3601	2.8439	-5.1373	-1.7911	-4.4929	-4.0611	-2.229	0.54559	-0.55215	-3.1754	-7.6832	-0.46302	1.5235	-1.4796	0.54447	-1.084	-3.7247	-12.725	-5.8063	0.84872	0.12294	0.13776	-1.2086	-7.4263	-2.8485	4.1781	4.6728	-1.5856	2.4962	0.02905	-3.0578	-2.6949	-6.8241	-4.4446	-0.29952	-7.8511	-5.4253	-10.265	4.4175	-0.40862	1.6202	-5.1789	-3.3704	-4.5419	2.6415	-4.1633	-1.7457	-8.8127	-7.4121	1.0874
-2.2707	-3.8129	-8.9139	-0.69082	-5.6893	1.286	1.1465	-0.44995	-4.2118	-5.8381	-4.3114	-0.32102	1.581	-0.53076	-1.1069	-2.4788	-5.5897	-5.8725	-7.1881	0.92994	-0.35074	0.50491	-3.9132	-1.2166	3.3661	-4.2342	-3.8995	-2.448	-2.7965	-1.1154	-1.0055	-3.13	-4.3587	0.17431	-4.2269	0.39061	-0.88	-6.2768	-15.71	6.3195	-1.707	3.2716	-3.067	-0.7071	1.7996	-5.136	-4.5093	-2.9743	-3.3923	-4.1642
-24.597	-12.59	-19.185	-24.205	-17.972	-19.519	-20.89	-23.979	-14.807	-20.452	-24.728	-20.139	-28.551	-14.049	-20.082	-20.29	-21.943	-23.017	-25.201	-19.627	-20.705	-19.153	-23.473	-26.148	-27.84	-30.862	-19.853	-25.304	-23.648	-18.395	-25.882	-30.137	-18.852	-24.301	-27.211	-23.375	-20.83	-25.977	-21.723	-21.094	-23.649	-26.004	-21.719	-19.272	-16.664	-20.719	-21.245	-19.085	-20.419	-26.359
-13.839	-6.6043	-11.776	-12.842	-15.63	-15.231	-14.861	-11.219	-10.58	-7.9162	-9.7084	-3.9146	-16.052	-8.1788	-8.5919	-10.985	-6.3473	-11.697	-14.625	-9.7163	-12.532	-13.297	-7.3769	-13.896	-9.8726	-7.0706	-11.538	-12.964	-9.1112	-13.849	-11.216	-13.419	-11.782	-15.018	-10.761	-12.225	-8.0449	-12.816	-11.344	-11.315	-18.257	-16.186	-10.089	-7.2201	-10.489	-10.394	-11.001	-10.402	-14.358	-11.768
1.888	-2.0898	2.0754	-5.4946	-1.6301	-0.39702	-1.4827	2.2159	4.2226	1.7681	1.2406	0.97383	2.5303	6.8311	9.1736	-1.1294	3.0423	0.06956	2.7269	2.1549	1.4488	1.8578	6.7803	-0.16093	1.6781	1.3034	7.7466	6.5749	-0.74428	1.1027	1.1694	0.15396	-1.8244	2.604	0.89428	5.761	0.65956	1.0601	2.9058	-0.58696	-0.709	9.6403	2.1446	1.8967	1.6924	2.0559	2.8525	4.768	-3.2205	1.1665
3.4231	-2.8432	-5.1194	-3.5617	4.3089	3.4926	-0.82656	0.65033	1.7395	1.37	9.0469	2.7805	4.3987	4.7207	0.12597	3.8056	-1.6166	-4.2742	3.9775	0.41547	2.9462	-0.92688	-2.0011	3.0421	1.423	1.9324	3.6286	3.4735	-0.40483	5.028	2.6148	3.3803	2.7922	-3.4539	2.8744	-0.21797	1.8856	2.5723	2.879	-1.3057	5.9925	2.5177	5.7026	2.7909	-3.0497	4.1114	2.2689	6.2801	8.1389	1.7598
-1.7374	4.5346	2.1805	1.6586	5.3546	3.4154	0.83159	1.8208	0.11572	0.88497	2.0972	7.3618	4.5437	4.8084	-5.4633	0.70144	-7.7688	-0.093602	-2.1062	4.8984	1.1033	5.945	0.8788	4.1602	2.9665	0.24714	-2.1573	-0.28489	6.9744	0.95745	7.3142	7.4187	3.1718	7.1808	6.3247	4.0022	-0.55149	11.48	6.5927	6.3195	3.8762	0.29627	6.2399	4.268	-3.0938	-1.1995	3.224	1.782	3.0405	0.25733
-1.8828	1.4312	-1.3005	-0.52001	-10.109	-5.2189	0.3253	-3.2555	3.9854	-1.0358	-5.646	-5.4239	0.37698	-0.4557	-3.353	-1.6992	-1.3866	4.2426	-2.5719	4.4403	-2.7166	1.242	0.099562	-5.9123	2.0281	-6.2239	-6.4694	-2.1859	-3.1044	-1.6064	-3.3245	-9.1561	-1.5997	-4.3168	6.0005	-2.5785	-1.5328	-6.2612	1.5961	-1.7842	0.16164	-5.3988	-6.9865	-7.0445	3.6393	-1.792	4.7633	-2.6955	-7.4533	-3.1144
-3.6327	-1.6104	-6.1043	-5.0278	-6.9985	-3.3165	-9.8455	-5.7966	-5.5427	-5.7502	-0.21394	2.6839	0.098034	-7.8014	-0.64757	6.334	-2.0083	-3.1499	-8.3857	-3.4075	-4.9019	1.4778	-4.4168	-1.7062	-8.6546	-2.7951	-0.082001	-1.7482	-2.1296	-6.8132	-1.8679	-1.4904	1.1507	-2.9907	-9.1251	-1.1497	-8.4207	5.0806	-4.0908	-2.4546	-4.1763	-6.9401	-4.1223	-1.2837	-0.82919	-4.2795	-1.972	-7.5624	-2.7635	-3.6479
-5.5353	3.4331	-1.1574	-7.0315	-6.9498	-8.9073	1.4491	-3.5963	-2.0999	0.0030326	-4.7656	-1.2869	4.2911	-1.6809	6.7702	-3.3936	-0.28248	-3.6762	0.62914	-7.9897	-11.617	-1.3396	-11.002	-5.1117	-1.1413	5.6099	-5.0502	-6.7631	-6.6851	-4.0711	-6.6014	-1.1623	-4.9539	-4.7917	-3.4746	0.36999	-3.6577	-0.70709	-1.7109	-5.4277	2.1143	-1.5429	-5.5334	-3.1407	-4.3887	-1.3322	-1.1644	-6.5688	-1.405	-9.3352
-0.2779	-1.4009	-2.0816	-6.2452	7.2279	5.3473	-2.9088	-7.3016	-1.3133	-2.7808	0.80846	-3.0509	-0.51126	-3.0772	-2.6248	-1.8299	-1.811	-2.913	-10.13	-3.1736	-2.633	6.9153	-3.9688	2.1002	-4.4378	1.872	-0.71042	-9.2381	-0.74708	-3.0346	-5.8494	-2.893	-6.6102	-4.7525	-0.14702	-3.3858	-6.3093	-2.8687	-7.4203	-5.265	-2.0687	-3.2842	-2.6291	-5.7379	0.32417	0.57688	-7.5257	0.16749	-0.27293	-3.1139
-10.409	-11.898	-12.014	-16.356	-14.146	-8.235	-8.4409	-14.791	-12.322	-7.9555	-6.4517	-11.985	-11.544	-11	-12.199	-19.655	-11.624	-14.074	-12.705	-16.808	-6.5079	-13.285	-18.699	-12.59	-12.017	-15.463	-14.526	-15.535	-10.977	-12.998	-19.093	-7.6575	-15.959	-12.483	-11.595	-13.064	-10.333	-6.8294	-9.4724	-8.2085	-8.9424	-9.168	-14.035	-11.205	-14.184	-5.8481	-13.353	-21.795	-19.531	-20.827
-0.3634	3.3951	7.642	-0.5738	4.9848	3.0109	1.9359	1.7553	5.8237	-1.6708	-0.028689	2.2548	-5.3567	7.6498	-2.1742	-6.7837	-1.2147	-3.0156	4.7956	-4.5833	3.8269	4.1715	0.1871	-2.8469	-5.0551	3.437	-4.3855	1.0898	6.7026	-0.84876	-1.7643	1.2994	0.56658	-2.405	5.1451	3.3886	3.1347	2.5029	-2.6638	-1.9202	8.4054	-1.1622	3.4439	-0.14077	5.7088	-2.7052	2.8629	-0.25346	-4.2078	-0.71491
-16.584	-10.23	-7.8713	-15.683	-9.102	-12.792	-15.295	-12.685	-7.7483	-9.9407	-15.023	-12.097	-20.328	-10.87	-12.298	-6.7467	-8.2547	-19.081	-18.54	-9.1868	-15.839	-8.514	-14.674	-15.609	-12.307	-12.436	-20.358	-12.087	-11.787	-10.222	-11.004	-17.396	-14.627	-8.6835	-12.59	-10.874	-10.166	-15.399	-10.484	-12.921	-12.821	-7.7551	-23.363	-21.456	-16.453	-17.891	-8.322	-18.577	-13.253	-10.938
6.8776	-6.07	-2.3941	-1.7858	1.3198	3.6752	-2.1328	5.238	1.3731	6.3547	1.0896	-4.5605	1.8414	2.9244	2.6709	0.68463	-4.4331	3.3056	6.1305	-4.3473	-1.6594	4.6741	0.23415	3.4696	-4.287	9.4582	-4.8179	5.9207	2.0135	-0.086491	-2.3965	-2.0785	-2.4686	0.47016	2.3043	5.3766	-0.75425	-0.30547	-3.6071	7.595	-1.1178	-2.5996	0.19067	6.7264	0.4654	1.4888	1.6895	-4.3523	6.358	-1.2863
-0.25149	-0.21235	-5.3725	-2.6114	-0.081689	-9.7703	-5.3969	-0.69328	-1.0755	-6.3565	-9.5399	-9.1807	-10.926	-6.1751	-10.391	-1.3625	-6.7652	-10.269	-5.8489	-12.429	-3.8171	-12.203	-11.245	-8.9587	-5.6067	-1.7781	-5.6708	-5.4832	-3.1622	-2.9534	-11.246	-7.0407	0.98008	-5.3239	1.0879	-8.7794	-3.0263	-12.897	-8.5415	-10.161	-3.477	-1.7735	-4.496	-4.3884	-1.1451	-7.3111	-3.7023	-3.2318	-8.0828	-9.3818
6.0799	2.3036	6.5926	6.6541	3.076	6.7807	3.3359	8.3167	11.345	3.9811	6.9471	9.1243	12.642	-0.89657	-0.18617	7.5795	6.9881	4.5996	7.5005	6.2794	11.921	5.8215	3.8277	9.4053	8.9707	11.894	6.9595	3.1826	5.6615	-1.3002	10.638	8.0536	6.5207	15.22	5.338	5.3687	3.3845	7.7457	7.5306	11.138	3.9861	8.8766	9.175	7.652	5.515	11.022	1.2834	6.8621	1.6811	9.4572
-7.2771	3.1626	-9.0262	-10.263	-5.4704	-6.235	0.023299	-5.006	-11.422	-3.6125	-2.6514	-4.9819	-0.21236	-6.633	-9.0353	-7.1561	-7.6833	-1.568	-10.343	-9.1455	-9.0981	-10.769	-4.1543	-4.0649	-4.9111	-10.659	-14.013	-8.9032	-3.9642	-3.8728	-3.7694	-2.9757	-5.1246	-4.5886	-11.653	-5.1731	-9.5588	-7.559	-2.9495	-9.0334	0.25906	-3.0763	-9.313	-11.169	-5.897	-3.4451	-3.0659	-6.9865	-14.045	1.5941
-7.9255	-12.025	-10.112	-16.668	-14.537	-13.629	-12.262	-9.8961	-14.356	-15.781	-14.794	-22.436	-12.645	-6.631	-7.4415	-16.041	-9.6864	-13.155	-14.489	-10.133	-10.579	-11.844	-5.7533	-13.86	-10.365	-18.747	-3.7869	-11.248	-16.367	-12.007	-13.631	-12.352	-8.5858	-9.7179	-5.4453	-12.804	-9.8436	-12.156	-20.203	-10.054	-11.524	-11.108	-13.816	-17.711	-12.297	-12	-19.336	-16.417	-14.397	-9.8121
0.092069	-10.628	-10.623	-3.6961	-18.392	-12.936	-8.2406	-9.3511	-8.5099	-6.1661	-13.634	-13.392	-8.1223	-14.563	-9.487	-13.654	-10.145	-10.979	-9.1904	-10.234	-11.466	-13.872	-1.6223	-4.0496	-8.6274	-11.93	-9.1996	-9.1922	-10.093	-9.9981	-5.7431	-10.212	-2.5816	-17.423	-2.7001	-6.5745	-5.9011	-13.455	-11.425	-1.2295	-16.813	-9.4254	-5.3794	-10.698	-9.8008	-3.3902	-7.0395	-10.912	-5.9551	-8.3366
2.7194	3.8719	8.2496	4.2662	2.1182	5.689	4.3126	5.8954	8.5415	8.6298	0.24659	-0.49664	6.295	6.3189	7.7084	5.8835	11.901	6.3625	2.3617	0.88099	4.7532	-2.7842	9.553	7.3959	15.69	10.652	5.4166	6.329	5.7637	1.1234	4.6091	9.5392	5.5755	3.5981	4.5994	0.96517	10.988	4.7308	6.6046	3.4796	6.5497	6.0982	6.3466	0.94111	7.6728	4.3865	3.1725	0.71275	7.5129	11.942
1.5494	-9.1041	-6.4164	-2.9903	0.73381	2.0543	-3.3226	5.3621	-2.7061	-0.51488	1.1071	-4.7925	-2.0479	-0.42108	-5.0199	2.1353	-0.16415	0.71903	-3.4714	-3.4689	-1.6296	-2.7588	0.42914	-6.9266	-3.0613	-5.2765	1.6581	-4.4224	3.046	0.50188	-3.6772	1.1881	-6.1909	5.3354	-4.164	-4.741	-3.4137	-3.0078	1.1779	-1.9757	-2.5698	3.2134	-3.0081	0.74387	2.5481	-4.0578	7.8411	-0.97892	1.684	-1.0578
9.0464	8.3292	10.306	8.7864	5.8265	10.51	8.6207	4.9399	5.6247	11.202	7.8068	5.1125	7.4972	10.522	8.3811	3.2114	4.0524	11.892	9.0095	3.0781	13.563	7.4034	7.8713	6.6902	14.779	12.174	2.3273	12.725	2.4601	12.115	9.7658	6.4767	8.858	7.6436	4.2733	5.6655	9.0778	8.034	4.1853	3.0072	5.2168	3.8375	6.4659	7.3891	4.5896	1.4023	10.746	12.286	9.9847	2.3655
1.2873	-1.5244	2.1445	-3.813	0.60245	-1.1508	-1.7161	-0.4649	-1.6305	0.95814	-2.5215	-1.9581	-4.7013	-0.061951	-0.65897	3.0584	-0.064574	-4.2145	4.7804	3.17	-0.72738	-5.9888	5.7993	2.337	-4.2793	-4.8209	-8.3152	-5.5476	-0.11137	-0.52532	-1.6241	-0.013368	2.3842	-2.0245	0.70745	1.3143	-2.4126	4.3142	-7.0423	9.257	-4.4277	-2.5117	-3.0499	-5.6707	1.5582	1.9173	-4.2631	0.76325	0.11508	-1.1706
-16.869	-16.683	-15.176	-17.116	-15.918	-13.871	-16.229	-11.53	-15.489	-21.226	-14.102	-21.192	-17.221	-15.937	-14.995	-10.878	-17.738	-14.061	-18.684	-22.03	-18.016	-18	-11.794	-9.4974	-9.9176	-18.113	-13.841	-11.381	-20.034	-8.9153	-15.389	-13.397	-14.784	-15.557	-12.092	-9.4413	-12.855	-11.504	-10.094	-9.227	-17.456	-10.847	-14.964	-13.033	-20.071	-12.255	-8.4923	-9.6815	-18.343	-13.202
2.8597	-1.1029	-4.6632	6.8674	-1.0033	1.3604	0.38307	1.0042	1.8931	1.2325	-2.8456	-6.1558	1.0249	2.0818	2.2978	0.88336	3.9408	3.3022	0.403	1.5606	3.7191	0.1083	-6.6575	0.86016	2.1147	8.0047	-3.7449	-2.2088	1.4743	-3.9633	3.9488	2.6795	0.92096	-0.6686	0.69857	0.59615	1.9529	1.0305	-2.8627	1.2989	3.0135	-5.0977	2.5567	-5.6842	-1.1243	-0.89522	-1.164	2.775	0.81794	-3.7905
-1.202	13.421	6.4593	2.5633	6.3133	-0.71512	3.3236	5.7782	5.1929	0.87024	7.1622	3.2118	4.8765	10.548	-3.3425	9.946	0.67736	-0.0092929	4.104	-2.2208	3.3277	3.3172	5.068	1.6868	-5.3863	3.1127	9.7482	6.1528	9.2432	4.8266	8.1997	-4.9177	5.351	5.8144	-7.8189	-1.1233	5.4393	2.6574	4.7522	-4.5264	0.659	0.57755	7.4192	0.20712	3.0609	1.9415	3.8774	6.9904	-1.1475	-1.9143
-10.339	-7.6976	-9.9088	-9.801	-7.4708	-2.1697	-12.799	-7.7541	-7.4118	-10.556	-2.6186	-7.77	-6.5493	-8.336	-2.5954	-5.1665	-4.5508	-6.9331	-3.6556	-2.8685	-1.7245	-5.5802	-1.0909	-11.355	-1.7704	-3.8077	-4.2735	-8.3115	-5.7232	-13.206	-2.363	-6.3047	0.22795	-5.3309	-11.604	-7.2847	-10.359	-7.5777	-5.7613	-5.1123	-9.1945	-5.6202	-4.5845	-8.9518	-10.597	-8.6233	-9.7813	-10.696	-8.4649	-5.2738
-3.2004	-0.90237	0.20217	-5.498	3.2579	-5.4007	3.6135	-1.8035	-1.4722	2.2533	-1.702	-3.0456	2.9426	-0.45463	0.99183	2.6264	-1.1353	-1.5551	3.1956	1.4534	-0.35632	-7.8419	3.8384	0.64695	-2.7017	-2.9134	-3.0464	2.1232	-1.1078	-0.16547	-3.5939	-3.5839	2.5887	1.3148	0.13964	-4.934	-3.8314	2.1094	-1.1366	2.8456	5.5499	-5.5129	-5.5849	0.34993	-5.774	-6.9815	-0.87782	-12.83	1.6378	-5.853
0.8518	-12.275	-8.7634	3.0164	-9.9866	-8.2495	-6.892	-4.0042	-4.4703	-9.3173	-8.0359	4.8788	1.1727	-6.9652	-3.5124	-8.887	-1.8407	-9.1498	-2.8499	-6.9035	-5.1634	-9.7401	-3.7765	-6.3133	-1.7843	-9.0802	-9.4503	-7.2987	-5.5697	-2.2424	-4.2703	-6.795	-9.2225	-8.0701	3.9271	-9.7719	-3.4206	-2.6096	-1.2467	-1.6872	-10.375	-0.046219	-8.7403	-2.556	-6.8719	-8.6705	-12.498	2.0103	-3.3913	0.0018794
-3.3634	-11.088	-10.816	-8.3889	-11.248	-9.3352	-14.586	-6.1038	-3.7827	-5.2126	-15.864	-4.7275	-11.562	-7.3453	-8.7108	-12.713	-5.968	-13.558	1.4151	-11.205	-11.163	-6.7518	-9.6732	-11.047	-4.8208	-8.5474	-13.089	-11.467	-7.1605	-7.9224	-5.637	-6.8957	-12.574	-7.0145	-7.2971	-13.11	-11.925	-10.489	-8.288	-1.8507	-12.366	-7.2532	-5.8459	-9.6495	-9.6179	-1.916	-5.3799	-9.1062	-8.4646	-9.1991
8.6237	9.3211	9.3903	12.574	13.929	4.6179	8.2499	18.209	8.6833	7.1191	14.706	8.7465	14.922	8.768	12.758	6.5733	4.0963	11.167	5.5495	8.3426	8.2911	11.447	11.069	15.388	2.0934	3.8633	4.245	13.987	8.2208	6.5371	7.1061	8.196	3.9509	11.194	9.0686	9.8035	4.1602	10.019	9.5222	11.456	10.69	7.2212	13.55	5.6572	8.7804	7.0862	3.0526	10.571	7.5798	12.194
-15.166	-8.9275	-14.611	-13.023	-13.384	-14.107	-18.476	-12.125	-6.7262	-15.353	-13.686	-6.6781	-14.036	-18.875	-9.513	-11.872	-11.093	-15.729	-16.024	-18.015	-17.709	-10.6	-12.421	-18.338	-15.416	-11.387	-14.304	-13.879	-15.505	-13.444	-12.201	-9.6299	-6.692	-17.085	-14.339	-8.0094	-9.9756	-12.848	-15.828	-19.61	-13.191	-8.0329	-13.821	-14.832	-9.9693	-15.414	-19.616	-10.602	-4.5118	-14.167
-11.518	-5.7349	-0.49348	-3.9598	-4.8207	-1.8542	-2.0916	-0.53377	-2.1922	1.0965	0.35648	-2.9599	1.0693	-0.66581	3.5619	-0.84888	-0.89349	0.69015	-1.2375	-5.3259	-8.8147	-6.6349	4.842	-1.2536	-2.7137	-6.5809	-0.68872	0.62428	-0.018562	-7.073	-14.05	-6.6422	2.894	-3.6667	-7.2821	-9.8163	-8.8279	-7.0781	-6.4652	-3.6096	-3.4741	-5.583	0.30026	-2.7457	-4.2843	-1.2112	-6.8925	-2.4472	-0.079105	-2.2646
-27.242	-14.237	-21.738	-19.99	-22.208	-16.921	-18.048	-17.706	-19.934	-15.907	-20.906	-15.063	-20.597	-17.792	-22.649	-23.797	-19.542	-22.786	-17.854	-19.766	-22.583	-24.983	-21.638	-24.805	-24.866	-18.269	-22.761	-22.482	-24.522	-30.372	-22.609	-16.67	-21.705	-23.29	-23.569	-23.129	-19.933	-24.173	-26.358	-18.787	-22.023	-22.941	-17.451	-19.652	-23.078	-21.204	-20.427	-20.479	-27.006	-16.42
8.7608	14.046	12.161	8.6704	6.1631	5.5807	4.4584	5.9799	-1.2376	1.7062	5.628	8.788	13.062	3.7737	8.311	8.936	5.5058	8.8846	7.6876	5.5527	7.3963	5.982	3.7852	10.673	6.4836	8.1436	3.2879	8.7271	6.7567	10.209	8.3358	8.5815	8.5074	6.5358	7.21	2.7973	6.3283	-3.9501	6.9047	5.242	7.7094	10.191	10.675	11.758	5.5765	11.028	10.557	1.7971	5.8738	4.609
0.5261	-3.7753	1.3006	-4.1977	-2.8364	2.5998	-6.2768	-2.3932	10.53	0.93209	1.0329	2.6334	-6.2767	0.46281	-3.6198	6.1568	-3.4152	2.936	-0.5746	-0.46024	-2.7751	-2.5905	-1.7667	-9.3115	-3.6366	-5.7116	-2.0597	-7.8218	-7.9523	-2.1975	-4.497	-0.23663	0.48944	-4.678	2.5254	-5.7029	-4.289	2.953	1.4754	-1.5512	0.64374	-4.426	1.0896	-6.2133	-2.2918	-1.7844	3.0967	-4.5287	-1.7388	0.19923
-17.241	-8.9287	-10.051	-12.714	-10.106	-12.886	-9.1071	-12.175	-9.7735	-10.466	-14.016	-9.3285	-13.295	-15.038	-15.605	-14.625	-13.618	-14.24	-15.031	-10.872	-14.112	-14.935	-12.45	-19.718	-10.138	-9.4214	-12.253	-12.342	-12.35	-9.3994	-13.27	-18.424	-18.563	-16.667	-12.432	-20.289	-11.473	-13.441	-17.604	-12.338	-14.24	-18.494	-12.716	-18.232	-14.924	-14.584	-17.461	-13.628	-17.2	-12.051
-7.7412	-3.9209	-9.7519	-4.1944	-2.7393	-1.4768	-1.5122	-3.4715	-5.7977	-2.5843	-5.8253	1.6902	2.557	-9.0821	-4.4098	1.7303	-5.8767	3.0137	-7.0409	-1.9826	0.75896	-1.5705	-3.6223	-3.8792	-1.0547	-1.3239	-4.3495	3.9947	-0.69208	-3.4747	2.1603	-3.0581	1.8359	-6.4024	2.0254	-1.4718	2.6722	-1.9163	1.0406	-2.4076	-5.4512	-8.1989	0.3838	-5.4039	0.24599	-7.4112	-3.2489	-8.3563	-0.014746	-6.4587
3.6607	-2.3246	2.0943	-6.2092	0.57918	-1.2516	0.37799	-1.2737	5.1822	-0.5864	-1.6817	-1.6472	1.0738	-3.0189	4.924	-3.1424	0.55634	-2.4013	-0.13711	0.28026	0.82936	-5.1602	-5.5305	1.9368	-4.4195	-4.7849	-1.9875	2.3215	2.5337	-3.2325	2.7431	-4.1067	-6.3759	-0.49554	-3.1584	-6.3457	0.57111	-2.5277	-5.745	-5.7306	-1.0418	-4.1025	-6.8715	-3.2473	2.0988	-1.607	-4.0334	3.0867	-1.5605	4.9532
-1.1223	3.9576	-2.0068	-1.0324	-5.7027	-6.6131	-6.765	-4.3059	-7.3275	0.54078	-1.9171	-7.6764	-6.1503	3.0363	-4.1862	1.922	-4.803	-3.06	2.1455	-4.3655	0.60233	-7.0913	-1.625	-3.4519	3.7168	-2.3977	-5.1997	-2.477	-4.1008	-3.4139	-13.015	5.6032	-1.9729	-4.339	5.6519	2.3674	-5.5206	-5.5367	-0.24704	-1.8073	-1.4847	-3.8342	-5.3747	7.0675	-4.0122	-6.423	-1.6767	-3.6634	0.23909	-0.00034319
-13.272	-16.556	-15.802	-12.931	-13.291	-15.596	-13.139	-11.034	-7.0067	-13.952	-15.642	-6.9323	-12.809	-15.12	-7.0801	-15.474	-12.455	-12.265	-16.382	-11.807	-12.983	-13.384	-12.358	-11.835	-16.028	-8.7555	-18.687	-16.08	-17.723	-16.986	-13.721	-16.555	-10.367	-17.214	-13.725	-19.059	-12.794	-11.997	-20.198	-13.494	-10.05	-18.239	-19.703	-16.891	-16.21	-17.604	-12.727	-20.716	-12.734	-10.624
-7.8349	-6.3821	-12.207	-16.447	-5.6149	-10.22	-12.281	-14.867	-2.5729	-7.111	-10.867	-11.671	-10.812	-16.824	-14.225	-11.82	-12.454	-9.0705	-10.173	-10.577	-3.9261	-8.975	-5.6221	-10.184	-14.569	-7.4181	-12.86	-13.547	-7.2833	-5.2925	-18.044	-12.055	-6.9315	-5.4036	-14.036	-17.15	-14.402	-6.8411	-8.909	-10.969	-13.646	-11.002	-14.377	-13.222	-13.027	-11.714	-9.4128	-16.427	-3.3397	-15.934
-8.808	-10.153	-17.36	-11.347	-13.529	-17.821	-13.314	-15.096	-11.012	-10.188	-9.3345	-11.558	-10.987	-15.461	-13.828	-15.482	-8.2448	-10.199	-17.001	-13.208	-14.026	-13.466	-11.245	-17.066	-13.878	-18.929	-16.204	-14.766	-18.742	-11.126	-14.498	-9.1757	-16.086	-10.563	-12.643	-14.584	-15.891	-14.733	-10.193	-10.14	-14.648	-15.237	-16.123	-11.846	-15.253	-13.908	-12.747	-20.37	-8.4812	-15.918
-6.0054	-9.2362	-5.1227	-10.354	-5.9191	-9.4747	-18.705	-5.5404	-14.253	-2.3982	-7.2597	-12.723	-12.948	-6.4875	-10.531	-9.9174	-10.782	-6.4626	-14.321	-10.457	-11.835	-8.3259	-7.9749	-6.2483	-11.488	-2.4353	-5.8916	-7.2746	-9.0733	-7.11	-10.839	-7.9232	-13.136	-6.0258	-11.275	-7.3619	-7.8814	-10.706	-12.243	-16.932	-7.3695	-17.411	-6.6462	-8.4382	-12.957	-10.376	-8.5266	-8.5969	-14.154	-18.21
-16.784	-13.592	-17.307	-19.44	-19.768	-17.546	-12.523	-13.434	-10.996	-11.778	-14.101	-16.704	-12.545	-14.362	-18.397	-16.515	-13.051	-14.878	-11.31	-14.988	-11.354	-11.549	-15.889	-13.951	-11.694	-6.9889	-18.144	-15.878	-8.5272	-11.292	-13.085	-12.401	-15.959	-13.698	-11.686	-18.142	-10.731	-8.925	-14.812	-11.036	-16.512	-17.861	-13.741	-13.383	-12.662	-18.815	-11.677	-12.3	-10.537	-16.998
-8.2662	-10.738	-2.7422	-0.15783	-7.2771	-3.0086	0.6072	0.66734	4.5966	-6.7252	-0.90653	-6.7571	-2.9394	-5.9839	-7.5311	-4.0974	-1.9714	-3.6947	1.2839	-2.3322	-3.2683	-0.73728	1.0325	-2.0537	-6.1078	-4.4219	-1.2921	-9.4773	-7.2209	-0.71783	1.8958	-7.0976	-0.29653	-5.0338	-4.3054	-2.2259	-6.1141	-7.4653	-3.1068	-4.8416	-7.2016	-4.5463	-2.9134	-5.8345	-3.6348	4.352	0.76238	-9.4529	-1.146	-0.54859
2.7714	2.7673	4.8391	-1.6573	-0.75726	-5.4827	-1.8047	10.722	-2.3962	7.6185	0.19436	-2.7762	-0.81051	8.2658	2.0469	0.16664	2.9288	-2.3538	-0.98843	10.174	-6.6976	2.7562	0.10543	6.6959	-1.948	-1.5582	0.54692	2.7974	2.1435	3.127	7.4565	6.637	3.1263	3.9645	-1.1777	1.2932	-1.1591	4.3491	2.6601	7.1875	3.7161	-5.2999	7.2705	3.519	0.013922	3.7031	2.5038	-4.4834	-2.0768	-3.1272
-4.7235	4.3169	-4.9593	-3.4019	-1.1058	-3.9436	4.1005	-2.9626	-3.3547	-2.9993	1.5663	-2.5266	-0.83273	-4.8393	-5.7566	-1.612	0.69251	-3.9857	-4.5397	-4.098	-0.38981	-6.3722	-7.9288	-4.1196	1.3374	1.4826	-3.8847	-2.6077	-1.7102	-6.4279	0.79794	-6.0442	-1.0599	-2.7491	-2.3726	-4.5573	0.9661	-1.2182	-11.286	-3.0311	6.717	-4.5704	3.6542	-6.8538	-5.0413	-1.4096	-0.29751	-1.3292	-0.93177	-1.2164
11.074	10.468	10.739	5.2563	10.046	10.7	-1.1162	7.6045	9.7143	11.599	12.771	8.4477	14.666	7.4071	11.155	5.872	13.398	8.5918	11.429	12.505	8.512	3.1492	10.142	12.479	8.7669	10.269	5.2179	8.0156	14.72	7.9831	9.7777	16.987	7.0652	10.772	4.9358	8.7384	7.3571	13.916	13.631	5.4393	6.9168	12.494	12.369	4.9421	9.895	11.214	6.5871	3.1023	11.184	14.127
10.523	-6.5338	-1.5613	-2.6528	-3.7921	-2.9802	5.4503	2.5558	2.0299	-10.924	-1.6706	-0.96406	-3.1585	-5.1941	-0.70665	-5.0024	-4.7665	-1.8322	1.9257	-1.2173	1.3729	3.3823	-2.5982	-4.1373	3.7916	-5.3312	-0.41154	-8.8963	-3.3998	1.9828	1.9572	1.2103	-1.581	-3.4271	-5.2045	-9.8533	-9.4091	-0.075759	-2.8032	-5.3644	-4.9167	-1.4216	-2.4212	1.3463	-6.5789	0.74728	-6.2694	-2.5152	-0.53896	-3.0597
4.0774	5.6133	3.3645	4.4656	6.1918	3.5745	3.4958	-1.5309	1.7607	-6.2844	2.7583	2.4293	8.1426	6.8703	7.8683	0.65196	0.3444	1.3458	5.3049	1.6527	2.2211	2.985	6.9852	-0.78359	-1.5556	-3.5405	3.1227	7.8538	0.46086	-0.36854	3.1134	6.5301	5.5359	0.55308	2.3778	6.0107	0.14498	-3.4548	-2.2095	2.0172	-0.15382	-0.17461	-2.6343	3.8729	1.7011	-1.7079	1.5035	0.7714	4.1984	2.5502
-0.97393	9.007	7.4701	-0.317	3.7735	11.02	1.6722	2.237	4.1883	4.3784	7.0886	6.8402	9.22	-2.8093	6.9986	5.3087	7.4028	0.29565	4.1049	0.81962	11.157	0.40207	-1.6245	2.3728	6.1619	6.9172	5.3353	3.5924	1.0071	-3.5508	3.6687	7.183	4.8081	6.113	3.8362	6.1185	4.3533	4.8193	8.9255	4.379	5.2838	2.7149	1.5993	9.0373	2.0064	10.374	0.19108	2.5735	4.0084	11.446
-0.93966	-0.051605	-2.4025	-3.8275	-5.7369	0.55677	-3.3945	-0.98493	3.525	-7.7528	-3.0532	2.7315	-6.7568	-6.544	-4.1761	-6.41	-3.1276	4.6877	-2.6396	-3.7226	-3.7169	-2.0046	-2.8695	-6.2406	-0.98414	1.9307	-0.62953	5.2248	-4.2905	-2.5141	-1.572	-0.96411	-2.5041	-5.666	-4.5007	-1.8391	2.4759	-2.4166	-1.7473	-8.1504	0.159	-5.3166	-0.4585	-5.9901	3.6727	-5.1739	-3.4702	-2.989	-2.2535	-6.0769
1.7901	-0.29641	-6.2026	-0.64827	-3.7943	-0.85182	-1.3079	-1.9449	-0.40588	-7.6384	-1.3223	-8.5446	-7.5748	2.0837	-5.6114	-6.7692	-5.8269	0.55483	-4.7332	1.7325	-8.2714	-7.3601	-3.3657	-2.1292	-0.50309	-7.1586	-1.9309	-8.0236	-11.015	-4.1124	-8.423	-2.3834	-8.2883	-3.1219	-10.221	-3.5448	-6.8358	-11.676	-2.9226	-6.0429	-5.5915	-8.7125	-6.8637	-12.587	-0.71899	-6.2232	-5.5136	-5.1344	-6.6351	-9.4171
-7.523	-15.707	-8.9838	-13.072	-15.747	-4.5802	-12.052	-9.0186	-4.308	-9.0236	-13.762	-7.5978	-9.2065	-13.253	-4.9118	-11.507	-8.4856	-7.545	-8.6761	-12.833	-10.512	-7.8035	-13.086	-10.522	-11.68	-3.3597	-2.0063	-2.4538	-12.373	-7.002	-7.0706	-11.644	-12.395	-13.597	-11.865	-6.263	-5.9777	-8.3154	-3.1576	-4.8131	-5.4009	-11.881	-2.4118	-8.474	-7.0053	-8.327	-5.2697	-6.3117	-7.6646	-4.0399
4.948	-0.082269	-7.2448	-2.5374	4.2738	3.4512	-4.3272	-6.4776	-2.1444	-6.0063	-1.3225	8.0104	-2.2567	0.35236	2.2421	-3.4164	-1.5067	-1.5858	-2.5525	-4.7759	-0.47715	-4.0734	2.6041	-1.1935	-1.1453	-0.93554	4.4095	-3.7229	-7.0363	3.0077	-1.2421	0.69244	1.9883	-4.0103	-9.4024	-6.5168	5.9565	-0.3595	-6.7805	2.26	-2.2879	4.6664	-0.62259	-0.1586	-10.441	2.335	-2.0338	-7.7215	-0.35579	-6.3964
-3.6665	9.7767	5.685	-1.6265	4.5945	7.3887	9.6322	3.3152	5.8186	7.0304	2.1309	5.8832	-1.4204	6.2148	7.6788	6.1701	4.2601	5.8162	-1.9999	7.1059	-0.51216	2.5055	4.8399	13.095	3.9527	4.5045	2.3525	8.0453	10.755	10.379	4.1762	3.036	3.5293	2.4263	9.449	0.96373	7.3685	7.1728	5.1547	9.0452	10.289	-0.33657	4.4242	8.881	4.3389	4.9926	7.1485	4.8865	5.4132	9.0704
-7.0949	-12.506	-8.3709	-4.5109	-7.9447	-11.82	-7.0696	-11.426	-21.225	-14.023	-10.374	-12.528	-11.811	-12.019	-18.258	-15.74	-9.8463	-10.781	-14.3	-16.218	-11.522	-9.4886	-12.311	-18.194	-4.1265	-20.868	-9.6553	-18.146	-11.497	-15.537	-9.6987	-13.727	-11.977	-14.465	-16.035	-16.124	-13.302	-21.323	-11.52	-13.892	-12.523	-11.867	-13.348	-14.823	-15.086	-11.237	-19.759	-14.321	-17.41	-10.359
7.3958	-0.74952	5.8226	9.9726	4.2554	6.6936	10.926	6.7138	1.5399	8.9846	11.407	1.9188	4.4844	6.7807	4.6961	8.2421	11.806	9.77	9.117	9.0218	4.1753	2.3393	8.0665	3.1599	5.06	11.44	13.462	7.7088	7.3869	9.9651	2.9433	8.101	2.4214	4.6545	6.4913	8.8518	10.957	10.038	10.611	4.9033	-3.5857	17.678	6.9213	6.1255	12.548	13.137	9.4359	7.6568	10.632	1.0961
-0.36909	-0.29497	-3.9986	-3.671	-0.33083	2.3838	-3.4055	1.3743	0.2235	1.594	-2.2313	6.2087	0.55011	4.1823	-5.2715	1.4161	-3.6482	-1.9226	1.9432	3.6311	1.2633	1.2843	-0.46659	0.7358	2.158	-4.1034	2.906	-3.0836	1.2695	3.6259	-0.95119	0.31457	-8.7469	2.3715	-0.81936	-2.885	1.1013	-6.2276	-6.8422	0.44815	3.5229	-2.8589	0.80996	4.5403	-4.9548	0.55938	-2.6076	3.4523	2.7866	0.88686
-4.4147	-7.0903	-9.7014	-5.7321	-11.505	-0.22835	-9.2843	0.1676	-2.8546	-13.24	-6.0104	-7.9404	-8.9554	-5.8323	-3.2553	3.1409	-1.3674	-14.654	-4.0412	-7.1018	-7.6159	-4.8636	-4.9885	-1.3108	-7.3594	-2.6196	-2.2504	-7.5132	-8.1035	-2.5253	0.3341	-6.1897	-9.5122	-3.9796	-0.93555	-3.6914	-3.9592	-5.6178	-7.9874	-10.385	-6.5937	-8.4032	-4.0083	-4.0456	-8.7195	-12.673	-9.2594	-8.5793	-10.236	-1.5317
-5.0931	-2.7993	-7.6162	-3.3689	-3.0374	-3.2074	-4.5546	-0.84017	-9.0958	-3.6462	-1.3253	-5.1933	-3.3357	0.99589	-6.4234	-6.2665	-11.386	-3.9825	-6.6218	-12.104	-5.3488	-3.6585	-4.3519	1.8723	-3.4438	-1.6394	-3.5788	4.3864	-5.2425	-1.2556	2.3682	-1.5263	-1.9777	1.336	-6.8192	-4.7475	-5.2093	-3.747	4.6355	-3.2541	-6.2076	-5.7356	-9.7981	1.3689	-13.192	-4.6514	-2.9406	0.73695	0.2632	-2.553
10.442	6.4621	4.7852	2.4811	4.7987	6.3684	10.131	9.4167	6.5325	7.8176	4.5942	4.0644	-4.4362	2.491	2.8442	-1.8502	5.6219	5.4758	2.071	3.2128	-0.39012	9.3648	8.2094	3.9397	8.2722	8.0185	7.0396	5.2152	0.17721	9.248	-1.9259	3.3078	1.3769	0.62403	1.5386	12.466	6.3657	-1.8352	10.494	12.993	2.5922	3.1601	-2.1776	5.9933	2.3158	2.063	-2.2204	4.7923	4.1642	6.4085
6.8547	-1.6649	-1.7757	-1.3076	1.0249	2.3104	-0.6613	0.31416	1.9203	1.194	-2.9316	-7.0557	-1.8264	-0.02843	-0.91394	3.5132	6.8858	0.50429	-3.2976	-1.4192	0.58204	1.3743	3.7126	-1.7222	0.65548	5.7443	-6.516	1.9649	-2.3901	-5.8212	1.503	-1.4182	-3.0715	2.5018	6.7583	-2.552	-0.14901	2.9012	1.4704	5.5692	0.48506	-5.201	5.5408	-4.773	-4.044	-3.2435	1.2359	-3.0689	3.7294	1.5432
0.20445	-7.2175	2.9579	-3.6516	-1.115	-2.0013	-0.73492	1.4427	-0.04921	-9.296	-7.6024	2.8559	5.4221	-6.7915	0.57487	-2.7754	4.7059	-1.475	2.0624	2.4392	7.1146	-0.46174	-1.5998	-0.46014	-2.696	4.5814	-4.5593	3.842	-0.3156	-1.3619	6.0478	-4.1832	2.3324	0.5099	-2.1907	-3.3857	-3.9545	2.0182	-4.8412	-0.75941	1.1904	-5.1133	3.8258	-3.2249	-4.3358	0.69371	-0.68285	-1.7237	-4.2555	-2.3324
-4.051	-3.0034	10.582	-5.6943	-0.53774	-4.2409	2.9819	1.2656	3.6721	-5.5395	3.5261	-9.9341	2.0757	-5.5938	8.1038	4.3778	-0.40119	-5.2846	2.8267	0.44987	-1.4562	3.1366	-3.3654	1.072	3.5235	-3.3943	1.5102	-2.1256	1.7347	2.0927	-2.1311	-2.5515	-1.5859	3.0547	2.1387	6.0783	3.6447	-0.55172	-1.4939	-3.0215	-2.2216	-0.005756	-0.84056	8.4972	-6.0079	5.4697	-5.5138	-0.61441	-3.5982	2.114
6.1571	10.934	8.9391	5.2146	10.247	10.825	4.922	7.3425	0.21917	3.5248	11.432	8.7926	11.785	7.562	3.3341	8.6644	5.7245	10.108	3.8153	12.552	-0.23006	9.7658	11.125	10.634	1.1027	1.8328	7.6209	15.182	9.0852	1.448	3.9774	5.5342	10.066	8.4633	7.2389	8.2815	6.8728	6.0562	6.2901	4.183	13.324	4.6304	9.5164	14.693	9.7254	10.827	14.487	1.057	10.936	8.6598
-0.06721	0.85144	1.0942	3.0248	7.2499	3.2161	5.5177	5.121	2.4434	6.2647	4.445	9.6351	3.0741	4.094	8.9184	7.347	8.2364	4.5069	10.207	0.14336	2.5534	7.998	9.0927	7.136	4.6371	1.7364	8.9967	10.272	4.2648	2.5766	10.672	10.628	1.4594	4.2916	9.7277	10.479	6.8328	7.0566	6.5524	9.1304	3.6967	9.9548	5.691	6.6932	7.8335	1.8231	7.6828	5.2568	8.1754	10.82
0.54511	-0.26264	6.2629	-1.7272	3.0751	-6.1656	-1.6296	-2.384	2.91	-2.7281	0.063111	-0.66853	-4.1022	1.9806	-1.7819	6.5394	1.3496	-3.1202	3.7657	1.9658	-3.7282	-3.719	-4.8334	3.411	-3.4614	-3.7846	5.2897	2.0568	-4.8442	5.1777	6.4821	1.0331	2.1145	0.20147	2.2176	5.1042	4.3266	-3.4174	-4.2789	-2.9168	0.35454	1.6705	4.2033	0.043975	-4.873	1.7435	5.5054	4.8855	2.0784	2.2242
4.7062	11.457	8.9774	12.561	8.3093	7.4744	13.916	4.3637	5.7204	9.7823	10.801	9.0448	4.0137	3.2176	12.346	11.603	14.194	10.42	11.216	4.6163	1.899	6.1334	13.715	3.8592	5.1822	6.1971	12.31	11.4	8.9855	6.8232	8.4337	10.825	8.4219	10.949	8.3026	8.8265	10.014	13.769	7.7947	7.1169	3.5626	7.0159	12.162	8.7263	5.0591	7.9817	15.772	5.2892	10.818	6.6152
4.4913	6.5101	2.8033	13.259	-3.2656	-0.80545	4.7138	-3.4953	8.9325	3.2609	-2.492	6.6803	4.6226	8.5017	1.878	5.0262	5.2732	3.9669	1.4315	7.6503	-0.030838	5.8593	-3.2268	1.9342	10.654	3.4945	2.0897	6.4856	0.95716	9.4034	1.5708	9.5785	-0.1325	3.2058	0.35945	1.8594	-1.5183	4.9926	2.3393	2.9806	6.0164	1.105	4.552	7.3665	-1.3359	1.6431	-2.4268	-4.9266	5.4513	0.89972
-2.9273	-0.59999	-4.3394	-2.7655	-1.395	-5.8206	-5.0897	-8.7279	-3.3438	-0.019419	-6.5643	-1.0086	4.0841	-0.26729	-0.29156	-4.2366	2.4817	-0.20178	2.4309	-1.2142	3.2389	-5.8325	-4.3042	-5.2357	-1.2488	-5.4525	1.468	2.0551	-4.2227	-4.9263	-3.0376	-3.1518	-3.7683	0.49223	-2.394	-4.0759	-8.3818	-6.0636	3.3663	-1.3076	-3.4958	-1.904	-6.8994	-0.78314	-3.2451	-6.5411	-2.0087	-5.6447	-1.8081	-8.7948
-7.1508	-8.2554	-14.608	-15.92	-9.905	-16.293	-8.9389	-7.6103	-11.902	-11.695	-8.2088	-12.894	-16.762	-6.4948	-8.5281	-8.0082	-17.504	-10.969	-6.5166	-9.5525	-7.3627	-9.2468	-12.463	-13.307	-10.687	-6.7078	-8.4452	-14.68	-8.7029	-4.9998	-8.2547	-13.428	-14.39	-18.316	-16.038	-12.399	-6.6793	-8.1125	-13.762	-11.763	-13.117	-10.847	-10.855	-9.7745	-11.784	-5.3735	-12.287	-9.938	-12.386	-8.2846
2.5135	-4.316	2.3904	2.8344	-1.5376	-3.6801	-1.2697	4.5485	1.3752	-3.722	1.8453	-2.2619	1.4335	3.2273	5.111	5.1808	-1.8033	-2.6745	-2.257	-4.3519	4.8345	-0.36936	0.4864	-3.3002	2.4579	-0.53045	-1.3273	0.73506	0.66753	4.0366	3.4074	-1.3506	4.6136	1.5298	3.1541	3.2192	-2.4762	0.048759	0.85282	-2.6033	-5.1104	3.3291	-2.2769	-3.2102	-1.5358	1.2934	-2.0987	-4.8418	1.1568	-3.2664
-17.824	-10.784	-12.842	-17.36	-15.214	-11.363	-11.521	-13.464	-14.54	-11.414	-9.313	-7.9145	-11.428	-5.583	-18.683	-17.279	-13.651	-15.455	-14.753	-11.299	-11.163	-14.096	-14.145	-11.239	-14.944	-12.476	-16.22	-14.468	-11.885	-14.061	-11.947	-10.657	-9.2225	-8.3354	-19.987	-15.087	-15.469	-11.281	-11.495	-18.373	-9.8666	-11.616	-16.575	-11.111	-14.814	-11.049	-19.615	-17.466	-17.419	-9.073
11.017	8.7392	6.3919	12.769	4.7575	3.1983	14.366	12.917	11.119	7.8345	4.5646	5.6955	10.038	6.1273	2.8553	4.187	1.5577	12.733	6.6383	11.387	7.8985	7.3872	11.322	2.507	7.0951	11.981	6.0097	14.722	7.066	4.8721	5.5234	11.358	12.197	6.5595	6.4299	5.3945	5.237	3.9448	12.163	11.215	10.506	4.0386	13.233	11.808	2.0048	10.018	2.5721	5.3044	11.421	9.7701
-10.765	-10.616	-15.811	-16.849	-12.573	-17.457	-14.317	-7.7352	-11.874	-16.505	-14.804	-13.149	-19.336	-13.53	-8.9781	-13.338	-8.9197	-8.149	-9.5041	-14.495	-14.041	-3.9853	-14.817	-14.271	-9.1951	-12.338	-9.8439	-16.379	-17.026	-15.912	-13.737	-20.255	-15.6	-21.622	-21.237	-10.731	-13.174	-5.4295	-19.188	-13.774	-11.922	-18.963	-11.223	-13.839	-14.504	-10.186	-13.568	-10.62	-13.328	-24.023
-6.2001	-3.4569	8.6203	-5.0917	-6.6066	0.22855	4.4497	2.8984	-1.0293	-3.1184	1.9702	0.787	-3.0639	-4.1872	-4.8717	2.3358	-3.0958	5.2842	-6.8113	-2.802	-1.5622	-6.3315	-1.1532	-2.518	1.1985	1.2099	-3.3501	-1.8098	-4.2535	2.9882	-1.3841	-0.28352	0.83165	-5.8272	1.5167	-1.7037	-2.2524	0.62899	2.0321	-1.2859	-9.6122	-1.7285	-0.58121	6.3645	2.9915	-2.8853	-0.26156	-2.5395	1.7539	-2.1747
0.45953	-6.3201	-0.22417	2.0946	-3.6276	0.22981	-6.0937	-4.5464	1.2758	0.71701	-1.0294	5.4849	-1.4606	-10.01	-0.07959	-0.35807	3.0553	-3.3999	-5.7143	4.7654	-0.25684	6.5981	-0.82974	2.022	2.811	1.3907	-0.8922	-0.38401	-4.0914	2.7665	-4.9817	-1.4583	2.2009	-2.3317	-3.2834	3.9049	0.97746	-4.0476	0.55628	4.1937	-3.4661	-1.8558	-0.0046654	4.9583	-3.5575	1.0997	1.3006	-4.0156	-0.53882	5.8026
-5.6966	5.7433	-2.6831	-3.4369	5.3202	4.6269	6.1723	1.9638	-0.54716	1.6509	-0.71719	-1.6014	0.20661	-1.0679	-0.13016	2.726	3.7003	0.17999	2.8898	-2.3424	2.0932	-8.0243	3.0546	2.3817	-3.71	7.8957	1.6153	-2.504	-2.0887	0.8232	-8.9389	-1.0896	-3.0501	0.51372	-3.0683	-6.2932	-5.5188	3.2306	-4.1241	-5.3053	1.667	0.97313	-2.1429	-2.2584	-3.0698	9.3383	1.8829	1.4467	-3.164	-0.59858
3.3814	5.2101	-1.8824	1.2002	1.3733	0.12054	3.9684	1.379	3.7796	-4.3823	-1.2416	-4.4997	-4.1431	-0.11995	-1.0848	-2.3738	3.925	-4.0681	2.7277	-0.011482	3.05	-2.2403	7.1864	0.14674	3.2034	1.1742	0.082902	4.644	5.0753	0.17271	1.3288	3.5469	0.25623	-5.0836	3.5618	-1.0191	-3.3186	-5.1209	2.2773	-5.9809	1.0092	1.9719	-6.6525	-1.5653	-1.1904	4.9405	-2.3446	-6.1661	-3.1083	-0.4598
0.41125	3.9483	-4.59	-4.2722	5.9073	-1.2134	-1.473	5.7746	-1.5476	6.8559	-3.7746	3.5675	-5.9284	2.1668	1.6532	-0.98462	-3.0175	3.3393	2.2989	-5.0963	-2.1903	1.9093	0.12021	3.6314	-0.66415	-1.8411	0.1865	-3.0639	7.2696	-7.1453	3.6672	-0.030413	-4.9222	1.4701	5.9004	-1.8165	1.134	-4.1674	-3.18	0.46395	-0.62801	3.5604	-1.9274	-4.7009	0.16081	1.2261	0.4275	5.9623	3.6546	-3.6671
-13.655	-12.046	-7.3005	-16.482	-15.603	-5.3134	-7.0189	-12.131	-6.9555	-9.3944	-17.975	-15.23	-15.006	-10.956	-18.989	-10.767	-9.134	-19.29	-9.0989	-7.896	-12.466	-11.418	-15.912	-12.848	-13.116	-10.872	-11.575	-10.2	-9.0165	-14.35	-15.088	-13.856	-3.381	-9.326	-15.44	-9.0636	-14.091	-9.0101	-12.341	-16.782	-5.8754	-15.691	-13.916	-9.5019	-11.345	-9.0206	-10.207	-9.6694	-11.006	-13.6
-24.652	-20.566	-25.829	-21.63	-19.154	-20.206	-24.345	-27.224	-18.684	-20.307	-20.521	-23.78	-18.307	-27.156	-18.467	-24.016	-28.104	-18.622	-15.648	-26.848	-14.705	-30.082	-24.137	-20.932	-28.352	-17.906	-17.833	-26.162	-20.596	-10.455	-21.179	-25.428	-22.497	-19.298	-22.13	-23.341	-24.304	-20.897	-21.525	-20.991	-24.911	-23.287	-27.131	-21.151	-22.922	-24.072	-17.071	-25.639	-26.193	-14.767
-1.7226	-13.684	-6.8573	-14.576	-9.0147	-8.6347	-7.8491	-7.7001	-1.0383	-7.9935	-6.617	-6.5252	-9.8255	-4.8693	-11.643	-6.6617	-9.0111	-3.4003	-1.7779	-6.2282	-13.012	-2.8328	-1.0884	-9.2745	-4.7433	-6.88	-11.549	-4.8644	-8.0999	-7.3318	-7.0444	-7.5027	-9.6852	-4.48	-9.2539	-9.6362	-2.0449	-7.6151	-11.587	-11.4	-15.521	-7.2901	-7.5657	-5.7961	-0.88069	-3.9361	-6.5101	-8.4557	-7.0484	-3.1224
-10.008	-5.6691	-7.315	-9.1349	-9.4903	-8.4311	-11.386	-6.4674	-6.7646	-9.7876	-12.2	-10.986	-9.7474	-9.8153	-6.4514	-14.795	-3.0142	-1.7309	-15.455	-6.9387	-11.38	-4.7238	-6.8766	-9.2867	-4.4631	-10.073	-10.06	-7.9031	-9.7598	-11.205	-3.9828	-8.8853	-6.8646	-10.48	-5.468	-3.9681	-7.0074	-6.8576	-11.285	-11.651	-4.7146	-13.332	-7.6812	-1.4475	-5.6083	-12.175	-3.8289	-4.4583	-10.705	-5.4327
-1.9282	0.47104	0.45729	0.1266	-4.2346	8.8106	7.1661	-2.3248	-3.9614	8.3111	-2.621	8.1958	-4.5356	3.3557	3.839	0.10369	-1.2719	-1.6695	1.2705	-0.080535	3.3534	1.8132	2.2391	2.0244	3.6208	-0.90307	4.1203	2.1983	3.144	11.109	-2.7085	2.3947	5.5345	0.056528	2.324	8.9862	5.937	9.4422	0.17565	3.415	0.29354	1.9915	0.59207	2.4869	1.139	2.8477	0.35327	4.9206	-1.095	-1.7619
-6.0533	-7.0841	-2.1277	0.097807	-1.3008	-2.6197	-7.6509	-2.4781	-3.2595	-7.8521	-0.40761	-3.1045	-0.68901	3.0914	-10.279	-6.5846	-5.0132	-8.2265	4.2508	-6.2732	-3.6721	-2.7336	-5.1882	-8.0747	1.9957	-0.57294	-0.58152	-9.7804	-6.9878	0.60186	-1.2115	-6.8044	-1.1186	-1.7578	2.7729	-4.6826	-3.7347	-6.237	-8.3093	-2.0242	-5.6763	-1.5851	5.4811	-4.7028	-8.4554	-3.4525	-3.6613	0.36034	-2.2849	-5.0981
4.5265	9.7659	6.9655	1.1521	3.774	7.1482	2.8185	17.677	3.9732	-0.65648	7.87	11.747	8.3586	8.1251	4.4825	-0.70975	-1.0647	8.2609	1.6588	16.078	3.8597	9.7144	3.6387	10.327	6.6832	5.7426	5.6468	6.659	4.7569	12.37	11.222	8.0781	8.257	6.2543	-0.99152	10.687	5.3951	4.9046	10.101	10.786	6.1493	3.4722	6.1075	4.5216	7.5276	12.739	12.531	8.0001	5.8091	13.68
5.139	1.035	-2.094	-1.148	-1.2016	0.23436	2.3368	-4.7115	0.91174	1.162	1.9304	1.3485	2.5109	5.2324	6.9377	-0.44759	2.9805	-0.11298	-2.4377	3.9401	0.14859	2.4154	2.6658	-2.8782	7.2455	-7.8132	-3.0002	-3.6669	-1.3588	-5.1499	5.7403	4.1899	2.5052	-5.0127	-0.69193	4.4501	2.4963	-2.7894	-6.8512	6.7065	-4.853	4.8797	2.623	4.1856	3.5219	1.1344	2.4352	2.1448	0.021704	-0.64692
-15.648	-6.5802	-15.767	-8.4959	-14.619	-12.359	-11.107	-6.7225	-11.596	-9.3053	-8.5308	-5.2286	-9.7917	-6.1173	-11.941	-4.408	-9.4289	-2.4214	-12.371	-5.091	-6.8641	-8.5201	-12.119	-8.0069	-5.9558	-8.9157	-5.2347	-7.9653	-13.605	-9.3223	-6.4771	-10.615	-5.5643	-7.5663	-13.978	-10.453	-10.695	-7.4214	-12.224	-10.595	-4.3861	-10.598	-6.5426	-4.3436	-5.8627	-5.7254	-9.0498	-8.6933	-6.2953	-9.0835
7.0289	8.6386	12.806	12.068	9.4678	6.0863	10.008	5.6348	8.3105	8.3284	13.477	13.051	12.488	13.889	14.807	9.8887	10.756	11.615	8.658	5.0902	12.921	7.2146	9.1818	9.1523	7.8594	4.3334	0.040638	5.9937	10.377	5.6941	8.1948	6.8677	5.5571	7.4944	10.516	7.7985	8.6338	8.7891	11.29	4.7835	10.304	10.849	14.215	15.292	4.3979	11.705	5.2998	9.043	9.9773	10.026
-7.0257	-10.649	-8.7725	-11.992	-11.052	-6.782	-17.172	-15.887	-12.74	-5.6912	-6.439	-7.8092	-11.853	-15.493	-13.58	-4.2036	-13.429	-8.4329	-5.1532	-9.2679	-6.5968	-13.963	-13.744	-13.678	-9.2692	-8.7215	-8.3438	-4.5722	-5.7441	-12.894	-11.741	-11.342	-11.199	-7.5973	-8.2998	-13.315	-10.591	-6.8513	-14.926	-9.5562	-16.138	-12.058	-15.21	-14.346	-13.715	-3.4404	-10.976	-12.481	-10.907	-6.5395
2.9801	-5.1247	-8.4169	-2.0278	-1.6273	-1.7926	-1.811	-6.6318	1.85	1.4455	-5.8842	0.23319	-0.016831	-6.5069	-5.0121	-6.561	-0.66344	-6.5688	-4.929	-9.6658	-5.0375	0.62656	-2.1187	-7.5192	-5.5895	-5.1221	-3.9172	-2.1785	-12.102	-1.8177	-4.2732	-3.0787	-4.0409	-7.1089	0.057748	-5.4724	-2.0565	-0.77789	-4.3912	-1.1615	0.97068	-2.2554	-6.8574	-0.68606	-9.8007	-6.8562	-9.6478	-4.9207	-1.1278	-8.3002
-3.1535	-12.3	-7.0868	-4.2352	-1.6665	-2.7114	-3.5175	-2.1961	-4.6473	0.99687	-6.8108	-0.7873	-9.0927	-6.877	-2.3255	-3.8209	-6.0614	-10.465	-4.5209	-5.7681	-5.1072	-3.5089	-5.3381	-7.3232	-1.4473	-10.526	-4.026	-2.4612	-15.388	-4.2199	-9.4418	-6.4126	-1.9165	-2.1315	-6.2796	-7.4245	-7.469	-6.3058	-6.9918	-3.062	-11.663	-2.4557	1.4653	-6.3413	-6.3975	-4.5961	-4.3629	-7.6227	0.6044	-3.6796
-11.977	-10.148	-11.322	-6.0817	-11.583	-8.0504	-10.737	-12.994	-10.911	-23.319	-7.4748	-12.095	-14.453	-7.1794	-12.211	-13.645	-6.8202	-12.499	-13.129	-14.97	-10.436	-8.6565	-11.633	-8.0976	-15.443	-8.0509	-17.564	-15.403	-9.5756	-11.337	-12.101	-9.4673	-13.265	-13.397	-7.6269	-15.92	-19.813	-10.043	-8.6098	-14.96	-14.294	-13.567	-11.213	-19.068	-10.958	-15.319	-17.188	-9.2611	-10.648	-10.652
6.5111	8.4734	2.205	4.7949	4.0898	-2.1501	8.0283	0.16228	1.7544	3.0157	11.106	-0.26938	2.659	-1.7479	9.4801	0.78655	5.6123	5.3095	1.3567	-0.37074	1.5855	-4.9802	3.6756	0.64221	6.3763	-0.34419	5.4002	6.3395	-3.7501	6.3301	5.284	-0.74131	4.5993	3.3544	6.2422	1.0372	4.4862	5.8371	0.1876	2.1448	4.7516	9.134	1.1076	4.7474	-0.28393	3.0698	3.488	0.47288	4.9248	4.4541
-1.9121	-0.43298	1.0657	-3.9343	-3.8941	-8.5656	-3.9726	-1.2819	-4.1854	-2.8689	1.7047	-0.89529	-6.1436	-3.1194	1.5482	-6.7703	-4.9014	-1.4028	-2.2703	-7.8319	-3.589	-8.0991	-4.5209	-5.3448	-8.1131	-9.0869	1.4468	-0.59239	-3.6675	-7.9619	-0.92398	0.42124	-6.5494	-7.783	-8.2058	-6.4288	0.42332	1.193	-6.5776	-4.8865	-6.0643	-1.5112	0.11718	-4.9106	-3.5078	3.2105	-7.6886	-6.353	-7.8578	-6.1478
-0.084936	5.7158	3.4184	0.77968	6.3991	6.1119	-4.3201	4.839	6.7154	4.851	-2.0505	7.9106	2.2583	-1.5389	4.7519	0.51536	4.8999	3.6448	8.6444	3.4823	3.305	-1.9891	5.2361	2.0638	5.3373	4.3492	8.9421	7.5246	5.9771	-2.1879	6.8026	3.6205	4.5745	0.35098	0.11142	9.7799	-1.7461	0.58558	5.2425	4.165	5.206	4.9072	4.3857	-0.43797	-0.47221	9.6063	6.1349	5.4901	6.2759	-0.18934
-0.98385	-6.5109	-7.9945	-5.3508	-7.8017	-6.9423	-0.99926	-4.778	-8.7783	-7.4183	-3.4548	-9.6188	-4.4538	-5.3162	-3.6742	-10.264	-13.294	-7.6417	-8.0765	-8.1598	-4.7144	-4.771	-8.2836	-1.1815	-7.4556	-10.083	-6.6215	-1.0625	-0.93355	-10.337	-7.6654	-10.264	-9.0876	-1.5571	-7.5763	-2.5209	-6.1039	-6.4861	-7.2212	-5.4162	-8.1885	-2.8706	-9.5354	-10.213	-3.3343	-9.4574	-9.1212	0.24138	-7.4711	-0.40613
-2.6412	-1.2042	-6.0816	-7.8796	-1.8784	-4.9074	-10.684	-2.5352	-7.3989	-6.2412	-4.804	-4.5428	-3.3656	-1.4646	-6.0519	-0.60848	2.0159	-2.4072	-5.2563	-6.7102	-4.2909	-3.0217	-9.0278	-7.7653	-1.5749	-2.6846	-7.243	-7.0226	-0.81527	-7.2913	-3.0796	1.3699	-1.2975	0.52932	-4.6864	-2.038	-4.2481	3.5371	-1.6526	-3.2815	-0.42435	0.29937	-5.7533	-9.0123	-6.9544	-0.34981	-1.6634	-3.5464	-4.0305	1.8979
-5.6033	-10.087	-5.3031	-16.282	-8.4486	-9.4877	-5.9984	-10.028	-13.256	-2.9487	-4.5647	-14.888	-12.832	-13.162	-11.309	-12.547	-15.144	-13.446	-9.053	-10.323	-9.5182	-10.568	-9.4488	-15.263	-11.995	-8.0617	-8.8765	-13.322	-10.676	-6.4609	-10.117	-14.754	-11.003	-13.358	-6.329	-6.9997	-14.619	-7.7384	-10.337	-13.363	-8.0341	-11.683	-7.0384	-12.414	-17.921	-8.6788	-9.323	-9.6034	-17.241	-6.9283
-4.5508	-7.0771	-0.59725	-4.7595	-3.9272	-12.624	-6.8687	-6.7652	-0.58817	-5.3841	0.78968	-3.9776	-3.3975	-7.8612	-4.8781	-6.6463	-9.6974	-8.9459	-7.0355	-4.5375	-6.7654	-6.6997	-1.1424	-13.088	0.66585	-4.8476	-5.0766	-5.8399	-1.4565	-4.3489	-6.4569	-7.3046	-2.6693	-7.6125	-6.0797	-9.0644	4.1735	-3.0437	-8.0679	-6.7784	-5.0928	0.54191	-1.6372	-2.9708	-9.0996	-5.5193	-4.0078	-2.3829	-1.9489	-8.882
0.24534	-8.3256	-3.7307	-3.4838	0.154	-2.0169	-0.52574	-4.8055	0.7483	1.7892	-0.45128	-0.50825	0.75959	-7.6517	-7.4229	5.7097	-5.8624	-1.4015	-8.0974	-1.5142	2.9668	-1.2724	3.7654	0.2563	9.3706	4.2602	1.559	-2.9512	-4.643	1.3482	-5.4399	-1.6623	-8.0524	2.0848	-3.7067	0.88171	-4.8297	-1.2997	-0.33575	-3.6169	-1.5772	2.9669	5.4524	-5.3492	-4.2471	1.4347	-1.9607	2.2956	-2.7306	-2.038
2.3064	-0.35447	-2.9022	-0.98381	-4.9521	-6.8193	0.26881	1.7048	1.9918	-1.5503	5.908	0.651	-1.0186	-5.6722	-6.7417	-3.0093	-8.8001	8.7821	-5.2354	-3.416	0.63954	1.4617	0.037662	-1.2209	-0.36621	-4.85	-3.5815	3.6386	0.46893	-6.3006	2.8196	-2.4702	-0.49593	-1.3461	-1.4392	1.0797	0.43304	6.3074	0.11419	-2.5247	-10.823	-2.5035	-1.8022	-0.42096	2.7514	0.24319	1.575	-1.4136	-5.5722	-4.2778
-8.6954	-16.904	-13.232	-12.391	-12.441	-14.013	-18.297	-12.625	-11.433	-14.16	-10.447	-9.8375	-5.9236	-14.07	-13.928	-10.876	-9.6231	-21.779	-16.598	-9.4691	-15.939	-17.658	-18.85	-10.704	-15.829	-19.337	-6.9773	-4.6901	-14.259	-10.407	-11.749	-17.04	-14.133	-12.386	-18.345	-8.9512	-12.143	-17.143	-13.796	-17.842	-15.52	-18.469	-14.531	-14.439	-15.775	-14.533	-8.9697	-17.607	-17.249	-14.548
-1.458	-0.0035614	-2.7316	-3.7146	-1.9004	2.7671	-4.7885	-1.2971	-5.261	-6.1107	-3.5419	0.19134	-3.3559	-5.2516	-10.474	1.1902	-0.11477	-4.9568	-8.9101	-0.22737	-2.1794	-0.47731	-0.18135	-2.3035	-3.9666	-5.1549	-3.1989	0.98106	0.2496	-1.3101	0.022724	-2.726	-7.147	1.7714	-5.921	-0.010027	-7.3701	-1.4303	-1.826	4.8022	-1.9463	-9.6957	-3.4391	-1.9669	-3.6036	-3.2816	-4.6819	-0.048863	-9.2642	-1.1782
-27.134	-20.688	-25.477	-22.945	-16.901	-20.971	-16.552	-25.209	-19.383	-31.726	-20.585	-31.545	-20.9	-26.409	-19.466	-22.035	-22.152	-20.758	-20.393	-23.197	-23.243	-19.907	-30.595	-18.555	-19.736	-20.379	-25.833	-14.932	-21.64	-20.422	-26.314	-26.375	-20.505	-17.497	-21.243	-19.675	-24.837	-22.72	-23.296	-28.406	-16.082	-20.567	-28.808	-20.47	-16.74	-21.791	-26.731	-29.809	-25.163	-22.884
-3.3493	3.2673	-0.67039	0.24232	3.1433	-4.2706	-2.4933	-11.269	1.0613	1.0035	-6.8188	-1.9743	-6.2388	-4.8937	-0.95614	-7.2898	-3.1175	-1.9327	-3.1239	2.2269	-3.141	1.6551	-0.0272	-3.5691	1.2653	0.46034	2.1438	-4.5831	-7.3951	-9.4051	-1.4819	3.8465	3.4828	-3.8775	-2.3197	-1.0491	-1.1412	-1.095	-0.4563	-7.9737	-5.0835	-4.0395	3.5643	-0.91596	0.36289	-3.3867	-2.5515	-5.2648	0.8903	2.6156
-14.819	-9.978	-14.385	-17.059	-19.703	-13.86	-13.64	-17.682	-9.7634	-9.0787	-18.431	-13.506	-15.009	-13.848	-12.856	-21.446	-13.304	-13.041	-16.121	-11.264	-21.436	-10.248	-22.088	-16.981	-18.259	-10.708	-6.7626	-15.203	-15.102	-17.558	-18.119	-13.94	-21.102	-9.9075	-14.49	-11.007	-12.156	-11.859	-16.58	-9.2068	-12.046	-13.738	-17.601	-16.901	-11.13	-14.599	-13.319	-14.571	-12.895	-21.972
5.3496	-6.4464	-0.47049	-0.44531	3.8285	-3.0163	4.8545	4.5223	-0.75365	-2.3884	-1.8143	-3.6583	8.5128	-2.4225	-0.37329	-5.2271	-6.2413	-0.040341	3.0065	-1.8332	-8.6602	7.1173	-3.2637	1.5303	3.4139	-4.5563	-0.88974	-1.1394	-1.065	-3.5017	2.1486	-4.3409	-6.2441	-5.0639	-1.5195	0.66664	4.7596	-0.69338	1.416	3.9405	-3.2746	0.21916	-0.75313	-5.6894	2.1236	-6.8041	-1.4041	1.9833	-4.3005	-1.8507
7.0444	4.7875	5.7251	5.7626	8.5046	5.972	5.2487	12.418	7.7084	9.176	14.455	2.9349	4.0191	5.2819	6.1857	7.2238	5.9605	4.6796	4.2431	7.7022	2.3464	-2.3701	9.4513	9.6135	13.367	9.5013	8.0207	5.4242	10.743	2.6484	5.1417	1.2898	2.6411	7.517	9.9416	4.3711	5.7423	7.5384	8.6824	6.0873	8.3737	5.5289	-0.28894	13.15	3.8795	10.021	1.8418	12.008	7.5397	2.3048
-3.2493	-8.9255	-0.044712	0.14363	-1.1203	-4.0249	-3.4767	2.1903	-7.1086	-3.8286	-5.1649	-1.1441	-4.4612	-0.27697	-6.7925	-5.4468	-2.2	-6.0577	-11.516	4.9747	-0.32797	-6.9489	-1.8915	0.68529	-2.8276	-1.3351	-1.7443	-4.5645	-1.3233	-4.4309	1.9884	-3.5943	-4.0504	3.5892	-4.6943	-9.1438	-6.4716	-5.2839	-4.3945	-7.2477	3.0848	-7.8875	0.25589	0.64131	-6.0071	-6.1745	-0.42614	-2.5379	-6.2338	-3.2574
-2.7964	0.30292	-5.1373	-2.3794	-3.2698	-1.2996	5.0363	-5.4436	2.4366	-2.937	3.4846	-2.2383	-3.3554	-2.9066	-8.181	0.07716	-0.64634	-0.91353	6.2567	2.8883	-2.631	4.2891	-0.48641	2.4095	-2.0761	-1.3665	-2.0006	-3.874	2.3012	0.48265	2.6107	1.8047	-6.4235	-4.291	-3.0637	0.98365	6.2073	-3.6141	-3.3433	-0.91696	-0.79861	-1.0689	-0.46389	-4.4834	9.3147	2.3509	3.0899	7.2881	-1.5644	-4.871
-3.662	7.8644	9.5008	10.28	4.2537	4.0833	4.4739	3.1548	-0.15467	1.9319	3.7277	2.5171	1.4981	7.0789	3.2118	-2.8522	9.3406	8.0309	4.9591	0.42492	0.24721	2.9599	3.1711	7.3672	9.7094	4.3832	4.9628	2.7408	5.925	8.1475	4.0039	1.7224	5.7304	6.6509	0.78679	4.1131	5.1587	7.1402	7.8678	7.7996	6.4742	7.7709	1.8038	1.6489	8.2332	2.2875	6.4801	10.224	5.5854	10.421
-5.9917	-0.11328	1.4963	-2.9947	-2.1556	-5.495	-2.8888	-7.1129	-3.2333	-5.9273	0.39702	-2.2706	-2.7378	4.8532	3.028	-4.7335	-1.941	1.7634	-0.61	-4.4049	-3.3239	-7.4164	-5.5317	-6.176	-7.6438	-3.2564	1.5892	-8.6274	0.37515	-4.3222	-1.6265	-6.3623	3.2652	-9.1114	-0.10308	-0.74103	-4.5055	0.39764	-6.5147	-4.3292	3.1895	-6.8359	-7.7541	-7.7514	1.4665	-3.5228	-5.067	-1.4686	-4.8856	-5.6618
-10.744	-5.128	-3.7165	-3.2967	-9.0675	-9.2218	-5.3014	-4.9096	-13.945	-4.8789	-5.39	-7.5228	1.7819	-6.1179	-8.2829	-12.54	-8.7361	-7.9458	-10.186	-11.414	-13.089	-6.0388	-11.886	-5.4947	-4.9706	-6.4747	-1.177	-3.5746	-3.5958	-7.2532	-5.844	-4.8342	-2.7581	-13.463	-6.3328	-4.8589	-10.47	-3.8684	-5.9372	-6.7991	-10.564	-8.2397	-4.501	-7.65	-9.1304	-8.5867	-11.434	-8.9519	-5.0926	-5.4581
1.9974	-1.3913	-5.4307	-2.4434	-5.1052	-1.2913	-3.248	-5.153	-5.9248	-5.2387	-4.0695	-4.0395	-9.7078	-1.0905	-10.754	-1.2873	-5.9695	-2.7639	-6.1569	-3.8858	-11.04	0.5412	1.7095	1.3955	-0.96384	-2.872	1.7512	-4.6241	-1.5884	1.1696	1.6991	0.8799	-0.62054	-4.3456	-5.659	-0.31567	3.4941	0.17859	-2.3739	-2.1953	-0.26983	0.74171	-6.4295	-5.8945	-6.5454	-0.073911	-5.7648	-4.3872	-7.6304	6.0732
-11.831	-14.665	-13.587	-19.282	-7.7957	-11.95	-11.439	-11.869	-14.854	-15.634	-13.754	-18.187	-8.1613	-13.382	-10.239	-11.604	-14.6	-12.375	-13.069	-14.594	-13.314	-5.1553	-19.493	-12.314	-18.597	-13.511	-11.974	-11.301	-9.5741	-14.097	-7.3548	-11.297	-14.688	-13.664	-13.406	-18.185	-23.935	-14.857	-19.302	-16.818	-6.9504	-20.657	-14.752	-16.327	-14.567	-10.506	-13.625	-12.324	-12.055	-8.6825
-25.851	-20.845	-22.242	-25.627	-21.137	-24.341	-24.859	-21.801	-21.682	-25.431	-12.577	-25.499	-27.011	-19.411	-25.408	-19.489	-18.755	-21.464	-23.145	-24.761	-16.082	-15.15	-19.465	-22.14	-21.786	-12.764	-24.056	-18.543	-17.196	-11.552	-23.768	-19.534	-25.943	-21.116	-18.387	-18.749	-21.996	-24.032	-22.401	-18.806	-24.09	-24.606	-30.529	-18.216	-27.949	-17.81	-19.735	-23.24	-22.34	-23.588
4.6221	1.3173	2.9258	0.93637	-4.3998	6.984	-4.9546	0.5226	1.4099	2.4452	3.9713	6.1177	-2.1719	-3.3048	2.3418	2.1846	-3.3267	1.9072	0.25023	2.2485	5.5411	2.7085	0.68643	1.2735	-0.92814	-2.7865	-5.0618	2.092	0.63905	1.1063	-6.8201	-5.7413	5.2961	-2.7615	-4.5671	-1.9497	-8.7448	2.7657	5.6133	-0.090957	3.5007	-1.4798	-7.9226	-1.8086	-2.833	0.073597	1.565	1.6429	-1.0506	-1.3419
-9.6497	-2.5969	-7.2231	-2.392	-6.4911	-6.922	-8.8412	-7.5404	-5.0028	-1.2947	-7.0927	-4.5127	-1.4135	-4.2863	-10.325	-3.4035	-5.0261	-4.9955	-1.5012	-5.3634	-2.7471	4.1726	-7.3878	-4.4132	-9.0794	-2.5887	-7.1338	-0.27648	-8.5865	-5.9813	-5.538	-5.8473	-3.2209	-3.1427	-7.1542	-2.0171	-12.138	-6.0864	-5.2813	-1.395	-2.1263	-6.8121	3.9278	-2.6148	-0.75972	-3.3848	-0.25879	-5.4268	-2.1479	-1.2611
-10.2	-9.4505	-3.9601	-9.4025	-7.1441	-6.7083	-11.779	-10.513	-2.0984	-3.1481	-4.4132	-10.602	-6.0662	-7.8506	-4.9197	-4.8341	-7.0079	-9.2622	-11.668	-7.4621	-9.205	-7.8447	-7.3566	-10.726	-11.112	-7.7263	-12.904	-7.5251	-10.781	-11.364	-10.005	-6.2099	-12.099	-9.1904	-7.8995	-4.0394	-12.5	-4.5524	-6.4872	-11.271	-10.247	-2.9089	-6.5279	-8.9113	-4.8145	-6.3905	-7.5399	-10.713	-7.2082	-2.0682
-2.1963	-2.4899	6.6567	-5.7672	3.1438	3.8642	-1.0852	5.0595	2.4652	3.3001	2.6485	7.351	4.6651	-0.47868	2.7843	4.2756	6.4123	-0.92056	5.0984	-0.037639	0.78368	4.2566	4.7283	2.3989	3.4164	13.466	-1.2015	6.4628	8.5814	-0.87205	0.51521	2.8964	-1.3871	5.5445	-0.30572	9.1924	6.2901	1.8726	0.82821	-0.77221	9.3574	0.92086	4.5145	3.4568	2.1939	1.7598	1.9422	8.4565	-1.2937	4.2001
2.5644	2.216	10.12	5.4272	9.1561	-1.8106	0.84669	6.4315	1.7001	8.6125	2.7801	2.2757	10.369	6.0236	8.698	5.3366	10.176	4.7829	10.331	8.2137	-1.5995	12.703	6.4885	1.9114	2.8274	4.8857	2.4307	2.9006	1.8646	3.1902	1.8852	12.366	0.67492	5.5836	5.4895	4.3548	11.936	4.5843	4.2004	7.0405	5.41	3.5412	-1.2299	9.0511	9.8834	3.3931	3.583	9.215	5.9999	10.772
0.27065	-3.3417	0.22545	-0.17697	0.79524	-7.5874	-0.6064	-1.9243	1.2509	-5.8394	-1.111	-0.96768	-5.6419	-0.52139	-8.1076	-2.028	-2.4371	-4.2235	-0.28027	0.78032	-4.9618	-1.5949	-0.7023	5.9666	-1.547	-1.308	-6.4794	-8.6029	-2.1316	0.16937	-3.8139	-3.4398	1.4609	-6.8456	-4.2134	-1.0047	-3.9527	2.5956	2.8401	2.3028	-6.5244	1.9168	-0.51217	-0.88627	-0.20194	-0.54464	1.3368	0.3052	-1.6473	1.3398
8.0669	2.9827	3.5499	0.87154	0.92714	0.52698	-1.9911	-1.8211	-3.4743	1.3485	-1.5719	1.8603	-0.65803	1.5696	3.0226	-2.3266	2.5304	4.939	0.24477	5.679	-2.7924	-8.5401	2.2747	-4.5097	-1.3656	-4.4031	-2.832	-2.5543	1.3359	1.6208	0.9324	0.23904	-0.047737	9.937	-6.0892	-2.6234	3.0043	-0.05858	-3.6317	-3.3563	4.3642	-1.8447	2.0585	-6.193	-0.40317	1.5634	-1.9497	-2.7929	3.2522	-2.9899
-8.9277	-7.7187	-7.95	-5.3677	-8.3205	-9.7433	-10.617	-17.22	-11.225	-12.339	-12.024	-10.308	-13.053	-9.2263	-5.6755	-3.1387	-13.704	-7.0339	-10.209	-12.852	-6.2426	-10.973	-7.1452	-5.9977	-13.616	-11.719	-14.67	-19.486	-5.2149	-9.6402	-7.7408	-17.435	-4.5557	-14.49	-3.3592	-11.106	-8.9762	-9.3415	-10.71	-13.979	-9.3133	-8.6211	-9.7399	-11.51	-8.3315	-6.0491	-10.632	-7.6154	-7.0298	-9.2877
-12.311	-18.929	-17.506	-8.9827	-11.215	-9.2172	-15.298	-18.281	-14.997	-11.967	-8.8264	-4.8443	-18.079	-8.6221	-12.562	-5.2652	-8.1709	-18.507	-17.679	-15.58	-13.793	-14.37	-5.4161	-22.065	-11.637	-11.495	-8.6743	-8.4069	-15.866	-9.6906	-21.022	-9.3356	-9.2934	-7.7691	-9.3452	-10.125	-15.114	-12.232	-6.0814	-10.834	-7.1351	-10.415	-11.411	-17.837	-10.473	-12.036	-7.8346	-13.428	-20.502	-13.248
-10.98	-9.0696	-13.513	-6.4083	-9.2496	-8.5469	-7.4445	-14.825	-9.0625	-9.9295	-8.2451	-6.977	-13.17	-7.538	-8.1949	-3.8925	-0.26354	-8.9639	-7.5004	-3.4127	-10.409	-7.0681	-11.386	-6.6934	-15.126	-8.1039	-2.1754	-11.374	-10.946	-4.1818	-5.7644	-4.6852	-7.3479	-10.413	-7.7461	-8.7117	-10.776	-9.8821	-13.473	-4.6838	-2.9962	-10.433	-11.742	-6.8827	-9.0245	-8.3291	-12.241	-8.7006	-10.748	-11.436
3.2308	2.5873	7.0315	1.911	12.071	8.6566	13.265	12.779	9.0111	4.5582	4.2606	10.117	11.792	1.3142	6.4181	6.2284	11.272	-0.6204	7.5815	4.8737	3.5443	8.6867	12.306	7.1972	6.1966	6.5041	9.1726	5.5537	6.6026	5.6201	6.6042	1.6633	7.9302	9.9166	4.1844	10.115	5.2382	5.4314	15.7	5.9125	-2.2287	6.7191	4.8038	4.7174	1.2135	8.3931	12.549	-0.10374	12.167	7.3124
-10.127	-12.947	-15.249	-11.211	-12.571	-5.2888	-12.018	-16.63	-16.129	-6.3235	-17.569	-7.1945	-6.6825	-13.797	-13.039	-12.5	-11.502	-8.2233	-14.123	-12.161	-22.578	-2.8652	-14.542	-17.522	-19.24	-19.438	-12.706	-12.786	-11.6	-8.535	-13.413	-18.836	-13.643	-14.552	-10.864	-14.179	-6.9214	-16.86	-4.4985	-11.975	-17.685	-10.595	-16.089	-14.897	-15.877	-20.08	-10.56	-15.024	-14.433	-14.874
-5.259	-4.7336	-1.871	6.6017	-2.2176	1.7495	-3.3269	-2.5298	-4.3009	-0.053363	-4.0767	2.3233	-6.5208	-5.7369	0.54375	-5.7459	1.4198	2.5226	-4.9705	-3.175	1.3478	-2.8039	-0.26213	-0.36663	-5.1478	-1.5556	1.7326	-2.5374	-9.7339	-8.4963	-1.3116	-2.0766	-1.7359	-0.79607	3.3113	-1.764	2.0388	-5.642	-7.6661	-8.4726	-3.9568	-0.96045	-0.98887	-5.2571	-2.9279	-2.6746	1.8708	-1.2847	-7.0063	-2.8457
-4.4153	-7.2172	0.20992	-7.6418	-5.3991	-5.0764	-11.396	-5.4237	-7.8347	-5.5563	-4.9202	-2.0129	-11.578	-9.1113	-6.1172	-5.9743	-4.108	-10.721	-0.98051	-1.6262	0.88935	-11.313	-4.3629	-4.4843	2.37	-2.1608	-3.1211	-8.1046	-5.1281	-7.3948	-7.0549	-0.59449	-8.7093	-8.3506	-4.2249	-2.1002	-4.3112	-7.425	-6.0705	-8.6525	-10.203	-2.4836	-9.3651	-4.7024	-6.8965	-1.1069	-4.8301	-4.0216	-5.6731	-7.238
0.6023	-2.2657	4.7402	-3.4921	7.7641	7.6181	7.9757	-0.27079	-3.4569	-3.3124	4.0093	-4.4169	-0.65514	2.5437	6.4584	3.6059	4.9556	4.7547	1.1658	2.7823	-2.0217	3.1739	-1.0489	4.9014	7.7778	0.41657	3.8613	-2.8284	5.5953	5.0865	3.0148	9.2879	5.7116	4.8299	-4.2146	7.6328	-0.37096	-3.6925	0.22061	-2.2501	-2.5145	-1.014	-1.0403	3.9087	3.033	2.7222	1.0218	1.6528	-1.3525	6.9261
4.5389	7.5207	6.1736	6.7026	4.6581	-0.27575	11.785	8.2825	6.594	5.4477	8.349	6.3176	4.569	3.7262	8.444	3.8295	7.739	4.3268	4.6012	7.8907	2.7778	3.9267	1.3661	7.7801	6.6174	7.82	4.7953	5.5189	6.8948	5.7866	3.6665	9.5821	3.6931	13.061	5.0351	5.8974	3.8642	10.118	9.2487	11.012	5.2825	4.9411	3.5648	7.7015	9.6378	6.3668	7.7039	7.8102	3.153	9.5375
-1.2789	-5.3604	-6.8939	6.0868	5.8727	-0.13709	2.083	0.67426	1.9395	-0.52622	-0.28069	-3.3895	-6.4172	-0.92819	-0.072227	7.1546	-4.1357	1.7887	-2.4538	4.4018	0.35023	3.8625	-0.50004	0.72262	-1.9885	-1.1888	4.3495	0.10502	2.1205	-3.5902	3.9742	5.5487	-1.1197	-0.13262	3.9305	-1.124	0.087246	-2.6839	7.0409	1.7636	-1.7242	-2.9792	-3.5643	-1.6895	1.2146	2.426	-4.7346	0.036294	1.32	0.41956
-11.145	-10.736	-14.557	-13.887	-10.431	-8.7601	-7.5193	-15.786	-14.031	-6.9356	-11.258	-15.347	-8.7203	-8.7411	-11.322	-7.9404	-7.0916	-12.518	-6.7332	-9.6084	-9.2447	-12.938	-5.0474	-7.2029	-5.2196	-13.39	-9.8256	-10.197	-12.453	-11.115	-12.847	-10.056	-12.942	-6.949	-3.0382	-8.8264	-10.635	-11.896	-5.6742	-6.4198	-11.603	-14.377	-7.717	-4.8177	-12.799	-13.005	-9.2442	-6.9089	-12.336	-12.358
8.5243	7.0013	10.854	8.7948	4.0187	11.684	6.8552	8.8704	14.131	6.5476	10.915	10.912	6.3154	3.1315	4.5591	5.32	10.696	10.89	1.0271	13.343	9.6377	7.8203	4.6982	5.1074	11.675	2.6475	4.5979	-0.11389	8.5445	13.284	11.252	8.4137	14.346	12.424	10.945	1.8047	4.795	6.7938	5.2598	8.6462	12.053	6.6178	5.3989	5.5363	11.943	13.108	2.4833	5.5728	1.5857	10.582
6.2512	6.0465	9.8624	7.5875	9.5378	5.6062	5.7629	8.8625	12.098	9.4369	7.9365	3.3822	5.1857	10.616	5.1547	7.4747	5.1202	10.834	11.654	7.7484	0.51393	12.333	6.1231	3.8901	7.7488	9.9962	3.6674	9.3337	6.9013	6.4056	10.756	11.239	11.916	8.8211	9.2704	12.505	6.2852	14.136	5.8393	8.2727	4.1296	4.7744	11.646	7.3443	4.145	-1.6472	11.58	3.6589	12.263	3.2614
-9.7085	-5.2001	-8.977	-6.8787	-2.1935	-7.0706	-10.511	-12.206	-8.0573	-0.98475	0.24649	-4.5346	-8.1801	-10.702	-10.444	-6.5005	-1.8919	-4.0875	-5.7279	-9.1578	-7.0274	0.12714	-4.6843	-7.3499	-9.8816	-4.0186	-5.1066	-3.8884	-3.351	-3.0328	-5.0303	-10.464	-7.6465	-4.6367	-11.251	-1.5884	-5.9219	-9.7407	-6.6041	-5.3857	-7.436	-0.40793	-3.7284	-7.3601	0.81131	-6.8044	-1.7691	-7.1447	-11.654	-10.289
-12.496	-3.335	-14.922	-17.429	-12.946	-8.1307	-12.408	-2.9129	-12.946	-8.4651	-4.1204	-14.842	-14.285	-11.491	-13.348	-15.212	-10.885	-6.6343	-13.803	-11.725	-9.3636	-15.576	-10.44	-8.8372	-15.472	-13.902	-4.8403	-13.759	-10.4	-10.55	-16.415	-3.7969	-7.9429	-9.5438	-6.5372	-7.1413	-13.603	-12.325	-11.655	-9.579	-7.4275	-15.797	-8.7561	-19.593	-12.176	-9.7056	-10.901	-1.2764	-10.307	-13.883
-3.7883	-2.5642	0.25671	2.0198	1.3542	-0.83121	-5.0531	-1.5887	-0.17927	-1.6567	3.8455	3.8306	-6.1214	1.6903	4.5274	4.079	4.9704	0.16565	-4.2174	-4.347	-2.2739	-1.9706	-0.24174	-2.2023	4.5671	-5.7472	1.6193	-9.205	-0.18559	-1.281	-0.2529	-0.044968	-6.6111	-2.5929	-4.0824	-4.1019	-3.9456	-4.5464	3.968	-2.8798	-0.11832	-0.23995	-1.1075	1.1591	2.7798	0.13889	0.33393	7.8842	0.15703	-8.2461
-1.6218	-1.2734	2.1988	-3.7525	-5.3116	2.4182	-0.61788	-0.95404	-2.2133	0.75154	-6.0666	-4.5662	-3.0117	1.5959	-2.5271	-2.1534	-3.9097	-3.4653	-2.0399	-5.3587	5.925	-8.6249	-4.0539	-4.2448	-4.8136	-5.473	-5.3872	-5.4032	-3.4494	-0.40704	-2.8822	-5.8147	1.5866	-4.2232	-7.7023	4.8589	1.8295	-3.1104	-2.6494	0.1932	-0.157	-1.1793	0.20624	0.94558	-0.22187	0.21264	-4.2149	-5.3962	1.8115	-2.316
-9.2045	-13.861	-15.616	-13.779	-17.109	-2.7808	-7.8218	-13.963	-4.4569	-8.3313	-10.796	-8.8797	-16.782	-16.675	-8.8974	-19.448	-11.654	-17.008	-10.348	-12.625	-12.316	-17.263	-16.384	-14.46	-10.702	-13.186	-15.25	-11.656	-21.268	-11.385	-14.28	-19.247	-15.901	-15.311	-19.684	-9.4578	-12.983	-15.211	-8.4237	-3.1259	-12.198	-18.138	-8.501	-10.505	-14.75	-6.1217	-14.217	-14.052	-10.163	-14.798
3.8735	3.9514	7.6832	-4.6462	1.9162	7.4426	3.7448	1.6078	11.318	-5.3903	7.6952	0.54453	5.7925	1.6133	0.24663	-5.2955	4.2153	1.1998	3.296	7.9856	3.8529	3.2676	-0.095326	-0.03982	10.771	-0.3635	-0.54769	5.9102	1.5654	-0.2348	1.0553	5.9537	-3.573	1.224	1.2262	3.6011	5.8748	-2.037	6.4827	-5.429	5.2886	-2.3544	4.5654	2.2248	-0.20119	7.7423	2.1823	3.9613	1.4585	9.2202
-5.7227	-4.8586	0.31193	-3.4008	-3.1515	-12.851	-6.4915	-13.755	-6.5464	-5.5746	-2.4956	-9.1227	-3.3296	-5.755	-4.0881	-3.7422	-4.8385	-7.1893	-4.7086	-14.003	-5.7785	-7.8467	-1.5056	-7.5687	-8.2891	-6.2832	-0.71974	-8.9232	-7.5872	-11	-11.688	-8.472	-7.1992	-12.25	-10.768	-6.4236	-12.341	-5.3756	-6.6245	-6.047	-2.0435	-9.9762	-0.68685	-10.112	-5.1502	-1.1153	-8.6832	-12.579	-3.9896	-4.781
4.7077	-1.9189	3.6436	0.090269	-7.9672	-2.7533	1.4637	-1.026	-7.1338	-1.5793	1.4947	-8.3636	-6.2049	-4.5187	-3.9314	-2.427	-11.12	-0.61986	-0.23224	-6.8446	-3.3916	-4.5008	5.1945	-1.6875	-11.396	0.18794	1.2339	-2.8996	-3.3914	-5.4844	1.8009	-7.0077	-6.3936	-1.2972	-1.3088	-3.7848	-3.4391	-3.9349	-2.2882	-1.9213	0.73837	0.11865	-0.17218	-8.2825	3.302	1.4226	0.70823	0.089409	4.1635	1.0688
3.8821	6.0922	8.874	7.3984	9.527	8.1347	1.2395	5.3321	5.3169	4.8853	6.6946	4.7622	1.926	4.0402	5.6057	13.801	5.8429	3.9587	9.6325	12.073	3.7906	3.2981	7.3328	1.2846	3.5277	-0.50412	5.2967	-5.7865	3.0686	11.804	8.156	5.8473	5.8765	2.8944	6.2566	8.9109	10.644	5.8104	7.5974	-0.2317	0.83891	7.2437	5.5099	-1.7325	11.324	4.7629	-0.12893	2.198	5.1916	4.9607
0.21048	-0.5792	7.9087	-8.0456	7.3591	3.9054	3.7112	4.5005	1.209	0.5525	3.6579	5.5109	-0.62365	10.799	8.7777	-2.8144	-0.082187	6.9123	2.1952	3.7105	1.1901	5.5833	2.0369	-2.0321	5.1296	5.1204	8.4416	-3.6806	0.2911	0.54117	-1.6357	0.18261	-3.6614	4.5348	4.9648	5.9323	1.2608	0.3288	0.9177	6.1139	9.256	4.3059	4.9415	2.2758	5.7278	-0.66117	2.1639	-1.176	5.931	-0.37494
-20.179	-21.6	-20.753	-23.403	-17.678	-20.734	-20.749	-14.2	-23.294	-21.451	-21.73	-26.678	-20.444	-23.518	-25.31	-24.308	-25.179	-16.928	-24.784	-22.716	-26.268	-16.578	-23.986	-13.827	-16.923	-22.104	-26.506	-18.797	-20.364	-16.143	-25.513	-29.714	-22.483	-26.457	-24.851	-22.311	-21.286	-21.915	-17.3	-18.343	-22.715	-20.186	-29.556	-19.368	-16.413	-27.818	-25.227	-20.641	-14.497	-27.006
-0.3941	-12.164	-11.68	-3.6124	-9.6302	-7.5339	-9.6482	-8.6007	-10.756	-5.6046	-8.206	-14.009	-7.511	-5.2225	-10.358	-11.157	-11.685	-7.4862	-8.8125	-11.937	-11.394	-4.9752	-12.709	-6.6437	-13.14	-7.0697	0.47777	-4.0679	-4.9552	-5.2387	-9.3738	-14.779	-12.996	-11.811	-6.01	-4.8887	-6.8729	-10.704	-7.2774	-7.102	-13.421	-10.396	-9.7138	-7.2133	-8.6731	-13.04	-7.8193	-5.0746	-11.95	-8.1651
-6.1386	-2.783	-7.9283	-10.88	-2.58	-8.2298	-9.0149	-0.73381	-12.006	-7.7775	0.79197	-4.8352	-0.094168	-8.1505	-9.2878	-8.7485	-10.285	-3.1379	-6.9903	-2.6854	-6.9042	-7.3596	-6.3212	-3.6615	-9.6437	-0.21855	-5.9919	-3.8816	-2.1973	-6.4963	-4.6415	-2.9711	-8.8283	-13.576	-0.61076	-7.4799	-7.682	-7.5556	-6.0735	-6.4325	-7.1324	-3.7923	0.84186	-9.3691	-2.7343	-0.011708	-3.0319	-3.1646	-5.911	-5.1216
1.1007	-2.7881	-5.5766	-3.6448	-5.6164	4.5921	-2.7388	-3.4667	-1.9307	-4.5941	-4.7517	1.0512	-2.4954	0.70658	-1.6145	-2.8492	-0.9514	0.25451	-4.4047	-4.7686	-0.57587	-6.69	-2.0938	0.7582	-0.2001	0.8924	-9.1303	-4.742	-5.4387	0.59809	-0.3009	-3.2186	-0.58722	3.0994	-5.3325	0.57482	1.7237	-0.081172	-1.2746	-3.7766	0.35952	0.25099	-1.0297	-2.4834	-0.95684	-7.0025	-1.1302	-2.8334	-5.2434	-3.2688
14.004	6.5244	9.4913	2.9887	6.3908	11.884	7.9438	0.52043	6.2088	0.071989	1.8541	8.6278	3.4341	9.9048	5.2227	-1.9288	5.4348	4.5133	3.0019	1.0118	5.826	-4.4966	-0.020435	3.0173	4.4647	5.5522	8.839	3.3552	3.4379	-0.003767	7.9224	8.7978	7.8713	2.1483	-0.038132	5.6201	3.1257	1.8154	4.9964	10.029	7.8428	4.1157	-2.2581	1.7395	5.9455	-3.3685	-0.16488	5.0313	4.4579	7.3332
-10.559	-10.983	-10.529	-19.442	-12.394	-5.0512	-10.328	-12.573	-19.505	-21.217	-14.666	-15.859	-15.482	-14.624	-8.4312	-12.958	-12.64	-3.9897	-12.247	-13.37	-13.048	-8.2568	-16.493	-8.1316	-13.078	-10.458	-8.3154	-12.141	-11.581	-11.634	-15.717	-12.194	-11.889	-21.445	-11.134	-16.126	-13.778	-11.28	-12.299	-9.8029	-6.7832	-13.936	-12.714	-5.2797	-14.382	-12.227	-19.27	-9.6975	-13.049	-12.061
-3.3015	-4.8653	-2.7177	-1.2112	-6.0851	-0.099458	-0.13469	-4.6131	-4.4642	0.0025043	-4.044	-6.6566	-3.2401	-3.6734	-0.82986	5.5813	4.0042	-7.0528	-2.2674	-11.093	0.2609	-5.1785	3.8696	3.5915	3.7449	-6.247	-3.9049	3.5178	-7.2709	-2.2349	-0.21488	-1.28	-7.4261	3.5906	1.827	-1.441	4.2995	-3.196	2.65	-4.9553	2.6189	-4.678	-3.2253	0.90039	-5.9259	3.4324	-1.465	-11.931	-0.037961	-9.5875
-1.6739	-0.161	-9.1645	-4.5329	-6.2892	-8.2769	-5.283	-6.9518	-2.9228	0.5107	-3.3336	-6.5017	-2.7831	-3.1902	-6.2821	-7.4079	-6.253	-4.5263	-2.6421	-3.1134	-3.0275	-1.1147	-6.0584	1.9406	-2.1231	0.10235	-3.0818	-5.4533	-5.5501	-1.5055	-2.2656	-5.7902	-4.8268	-2.137	0.98656	0.29855	-0.92816	-4.3135	-8.9339	-1.8512	-2.3892	3.3515	-5.782	-3.166	-1.0464	0.57804	-4.2737	-6.4575	2.7133	-1.9882
4.1061	3.7758	-3.2275	3.6182	2.5643	-6.8558	-0.27243	3.6973	5.8575	-1.4869	8.6909	5.9247	10.138	0.028144	4.6829	5.9858	0.018158	3.3141	3.0419	-0.21401	1.1599	1.4711	-2.7786	-3.9248	-4.5359	1.1198	0.47569	8.4231	-3.9242	-1.5979	4.0029	1.1262	-2.5764	-6.1181	5.5155	-0.44777	7.0386	8.174	7.226	4.0672	9.4425	3.4126	8.0032	2.914	3.7041	3.093	2.4058	4.8539	7.4068	2.975
-7.074	-3.5115	-2.5839	-5.4017	-2.0583	-5.0344	-1.9765	-9.7774	-3.4372	-10.679	-6.9012	-7.8388	-4.6726	-7.4493	-6.9555	-4.3089	-8.3474	-7.6462	0.035894	-5.2851	-8.1607	-9.1344	0.67098	-3.4475	-8.287	-6.061	-0.60942	-2.7798	-4.4846	-4.8408	0.57046	-3.6531	1.1773	-5.4982	-6.2406	-4.8762	-6.1615	3.764	-10.186	-2.3713	-6.7367	-5.0044	1.7522	-6.0293	-13.55	-6.1396	-1.2552	-3.6645	-4.7569	-6.4019
1.2004	-3.7469	-5.8965	6.6264	2.4768	2.97	1.0931	-2.0704	-3.1794	1.2448	8.8091	1.4745	0.30673	2.9806	3.295	-0.20063	8.5995	1.9986	-2.76	9.3251	4.9407	4.4291	4.5932	-3.7334	-1.1923	2.0261	-1.1168	-0.88924	2.0295	4.0837	3.9227	1.9507	6.0082	4.1498	-2.7589	2.155	-5.7065	-1.252	4.0476	4.3372	1.5468	3.0661	5.052	0.67834	-0.5885	0.82342	0.43229	2.4136	-0.042973	0.24013
-16.003	-14.195	-10.794	-16.321	-12.066	-7.1293	-6.199	-19.233	-11.31	-11.733	-17.73	-17.753	-10.826	-15.111	-15.813	-16.381	-12.672	-12.661	-11.758	-15.021	-7.7984	-15.538	-18.356	-15.413	-11.67	-11.821	-14.277	-16.381	-15.155	-7.2565	-12.687	-12.163	-14.417	-14.766	-12.351	-11.861	-15.616	-12.934	-7.1457	-12.418	-16.262	-12.323	-13.129	-13.801	-13.133	-14.808	-14.958	-12.774	-6.1247	-15.896
1.7578	-6.2594	-3.3129	-3.7948	4.0309	-5.3332	0.5519	1.8325	-6.3237	1.1783	-1.3788	-5.7958	-5.4366	-8.0195	1.4737	1.7348	-3.0975	-4.6174	-5.2619	1.8678	-6.2388	9.3511	2.6562	-3.0603	-6.9499	-3.5169	-6.8017	-2.9575	-1.3697	2.8576	-4.1351	-6.6533	-4.0163	-0.22341	2.1867	-4.2553	-1.4373	4.265	-3.7566	-4.2225	-2.2508	-2.7976	-0.95073	-1.0884	-0.4414	-6.803	-11.655	-2.3799	5.4221	1.0923
-13.29	-10.316	-12.217	-15.397	-10.301	-11.129	-9.5356	-3.9838	-9.9489	-14.792	-16.284	-10.569	-8.3361	-12.238	-10.952	-9.9382	-23.664	-13.537	-9.5703	-10.542	-7.8778	-7.3555	-13.055	-9.881	-7.8473	-13.361	-9.3143	-15.261	-14.67	-12.035	-15.961	-14.733	-17.267	-13.446	-4.1229	-17.097	-18.389	-10.184	-10.02	-16.473	-13.847	-11.527	-10.911	-17.093	-16.986	-12.624	-13.125	-15.733	-8.4627	-6.985
-5.9477	0.70516	-0.81225	2.9646	9.9558	6.0203	-0.90897	-2.6443	-4.6069	8.2348	7.8524	3.1672	-3.0995	4.3576	-3.1363	-0.90517	-0.86648	0.91729	6.4999	7.438	-4.022	-3.8213	-2.8651	0.53597	-4.6468	2.5599	6.6322	8.6466	2.7821	3.4589	8.3267	4.5188	0.56984	1.001	6.7206	3.4508	2.1383	4.7148	1.0428	4.4804	2.3828	4.4798	1.8015	3.8234	3.9492	-0.096134	4.3578	3.2639	0.76024	-0.87242
-1.2085	4.2573	-0.50339	-5.7192	-1.8761	4.0628	4.1941	-1.8682	4.3525	-0.52728	0.6469	1.9431	6.2252	2.5239	6.003	1.1971	9.5681	0.8483	3.7975	5.7637	1.4575	-2.4981	4.0514	2.7404	6.2396	7.7359	0.73975	1.0353	5.0025	4.7845	4.4699	1.2686	1.0634	12.297	5.1834	8.2291	12.991	-4.1747	1.3052	2.5558	7.5009	3.7873	0.79394	-3.8677	-2.2091	4.89	5.6105	4.674	-0.068736	7.8248
-2.3312	-9.2962	-9.1198	-8.9858	-8.6896	-12.353	-3.4981	-2.0427	-10.796	-9.9197	-10.632	-9.9912	-8.8946	-6.6927	-5.2926	-8.7827	-7.3847	-8.3568	-19.752	-6.6597	-10.764	-4.9723	-8.422	-9.1588	-10.491	-9.8743	-9.0778	-10.657	-9.3196	-14.809	-13.298	-8.7142	-2.7526	-7.2603	-10.71	-7.2594	-10.592	-9.1801	-11.834	-13.776	-11.393	-8.7637	-7.5157	-7.3507	-11.228	-8.1028	-10.467	-7.5137	-6.6399	-11.264
-10.081	-4.2353	-10.435	-11.925	-13.343	-13.659	-9.9499	-15.114	-13.683	-10.741	-4.886	-8.488	-11.196	-7.4709	-17.149	-13.547	-14.748	-12.077	-12.629	-5.1371	-9.1315	-11.614	-11.718	-14.544	-11.639	-7.8062	-10.796	-12.827	-12.896	-14.367	-8.2689	-16.218	-14.292	-13.001	-13.447	-7.5429	-12.355	-11.483	-12.709	-13.75	-10.959	-12.061	-12.704	-15.608	-12.918	-20.216	-17.736	-16.401	-16.481	-8.6785
-15.171	-13.809	-12.47	-11.971	-15.584	-17.916	-12.928	-12.148	-14.825	-16.676	-10.736	-19.192	-14.741	-15.076	-8.9956	-10.886	-14.238	-8.8855	-14.505	-16.935	-23.548	-17.519	-14.588	-12.325	-15.122	-17.12	-10.843	-15.675	-7.8849	-15.412	-10.406	-18.064	-12.205	-14.024	-12.702	-11.639	-14.819	-17.547	-12.072	-13.059	-11.841	-11.002	-10.254	-16.06	-10.935	-16.932	-21.14	-11.944	-12.149	-9.5955
0.29443	3.4067	-2.8511	1.1934	1.4309	2.2466	0.52665	-0.62824	2.32	-0.74505	0.49212	-4.14	-0.68596	1.6526	-3.0509	-3.3083	-3.7795	-0.67558	3.4212	4.6188	-3.3669	6.1532	-0.59108	-5.0599	1.5597	-2.0045	-1.0353	-1.2493	-1.4871	0.054633	0.7369	3.5134	-1.6265	0.77067	-9.2263	-1.859	-4.1196	-4.5846	1.2644	5.8883	4.539	2.9036	6.8052	-1.487	6.2452	-9.3377	0.92637	7.1743	-8.0872	-3.9792
0.62978	-7.0472	2.1232	-2.5331	-1.158	-0.53212	-2.3193	3.8459	-6.3445	-9.0304	-1.8392	-2.8447	-1.8774	-0.084689	-2.9017	-3.3228	-2.2499	1.2873	-3.2174	0.064728	2.884	2.6612	0.068152	-3.942	0.39808	-4.6636	-2.8714	-2.8498	0.4423	-2.0894	-5.2882	-2.2043	-0.98876	-2.2074	1.7783	0.099149	0.87375	3.7883	-3.9211	-4.4263	-4.6517	-7.2621	-1.604	-7.2953	-2.234	-0.2889	2.6224	-0.29528	0.89944	-1.6703
-6.3434	0.40875	-0.74754	-4.3259	0.78758	-0.15191	-3.031	-10.124	0.98726	-6.6397	-2.779	-6.7762	3.4548	0.049613	-1.9034	-2.9274	-8.0393	-3.4111	-8.6515	-4.5747	-2.9447	-3.1925	-1.1245	-6.4907	-6.1711	-1.3019	-4.828	-7.3951	-6.1848	1.8486	-6.5145	-4.1857	-0.72386	-3.8406	-1.7961	-3.4068	-1.8446	-1.3807	1.2387	-2.0679	-4.7822	-2.9212	-0.56694	-2.1212	-12.023	-2.2651	-7.8979	0.26691	2.7737	-8.4966
3.1342	0.52929	3.355	3.396	0.64538	6.6042	4.9785	-0.15294	-0.82845	-4.1699	1.7093	0.61928	3.0809	0.83959	3.0345	4.9106	1.8576	1.512	2.8421	-0.39448	4.4225	7.9682	0.22186	4.8917	-0.02524	1.5066	-3.3952	4.6841	-3.8484	-1.0941	-1.7831	0.53058	5.9625	5.2306	2.2255	1.3135	3.7321	3.6387	1.1605	2.1732	0.75948	2.3114	3.8987	-3.4581	3.1097	-0.062337	4.4628	3.7801	0.89651	-1.9969
-5.3184	-7.7364	0.81435	-6.7613	-0.49144	-4.3075	-0.15973	-3.3056	-6.5574	3.2613	-3.9869	1.9868	-1.1087	-2.4744	-4.3207	-5.3062	-5.9878	-0.53886	-4.0405	-1.8264	-6.6904	1.0954	-3.6999	-2.0684	-2.5276	-2.921	-5.8764	-10.366	-4.3099	-10.333	-2.263	-3.8935	-5.8421	-0.88747	1.0633	-1.1918	0.58332	-6.335	-3.2116	0.37385	-7.8674	3.1546	-0.40373	-2.0611	-6.1566	-6.3313	-7.1991	5.0593	-0.61336	-3.3051
-4.5763	0.82268	-5.4363	-0.49288	0.89307	-0.90558	-6.2424	-0.53182	3.7424	-8.6703	-2.2115	0.33695	0.49904	0.49185	-1.2748	-3.8332	-3.2378	-1.7444	4.6887	0.0008408	-0.024088	3.101	-8.2848	-0.3632	-1.9374	-0.71084	-5.7329	-3.0769	-3.5219	-2.8392	0.76587	-6.1442	-2.3911	2.469	-2.8339	1.3002	2.2806	-1.395	0.045827	-6.659	-0.47891	-0.37368	-1.8511	-0.8419	-5.5888	-0.62652	2.3073	-8.4537	0.41716	-3.4774
-1.3653	-0.20722	-2.9478	2.4736	0.79582	1.7752	-1.4879	-6.7742	-3.3202	3.8284	-2.6435	7.9075	0.57585	3.9308	8.8061	14.179	-0.61553	3.3633	-3.6777	1.9119	4.1159	-0.020046	-3.3586	-5.197	0.1737	-1.4317	6.6464	5.6033	-8.5816	4.5511	-1.1259	4.5146	5.2026	7.43	0.73189	-6.6793	3.9624	-1.2855	7.793	-0.55799	-0.34548	-0.76572	0.77808	1.6757	-1.2302	2.0632	2.9432	4.4418	-3.2724	-2.2663
-9.6023	-12.909	-6.5949	-9.3857	-8.9131	-3.743	-1.0993	-3.5383	-5.5984	-3.8544	-6.401	-1.6745	-4.9144	-9.0344	-14.094	-7.1131	-3.1348	-6.977	-12.62	-8.7681	-3.3954	-7.7226	-11.83	-11.138	-7.9111	-10.039	-10.263	-6.1478	-17.778	-6.232	-5.2295	-6.4335	-1.3665	-5.8832	-10.068	-4.3322	-4.1119	-2.7547	-9.4256	-6.9901	-6.9756	-6.338	-3.1364	-15.705	-4.0792	0.65749	-8.9757	-7.2527	-13.6	-11.482
-4.5334	0.12977	-5.7132	3.233	-2.1845	8.1694	-1.9872	-5.6816	-4.4444	-2.2301	-2.3603	4.5417	5.3107	-1.0216	5.0959	-4.5037	-0.81475	5.5217	2.8891	5.7372	-0.10284	0.63507	3.9599	4.5038	-5.5268	-2.1004	0.019357	-0.19781	1.2663	1.9603	-11.914	-2.8305	-2.1306	0.28384	-0.91345	-3.014	4.086	3.9209	7.3105	2.3883	1.1376	4.2294	7.1668	4.5069	-0.5296	-6.6933	3.056	-1.0709	0.61389	-1.7783
-8.6885	-13.014	-12.705	-11.016	-12.694	-15.075	-13.19	-11.121	-4.1177	-9.2008	-8.3405	-11.991	-11.81	-10.304	-9.1532	-8.7877	-10.888	-8.4202	-9.6777	-13.855	-12.419	-5.6446	-8.0233	-17.005	-11.805	-11.23	-8.8698	-8.7253	-9.3359	-12.083	-13.9	-5.1106	-16.027	-8.1247	-14.966	-13.566	-9.9807	-10.367	-10.324	-11.481	-9.6145	-7.782	-9.9217	-5.9397	-12.609	-6.7674	-11.327	-8.7152	-4.9046	-11.187
5.8002	4.3704	3.353	2.0689	4.0571	0.34167	-2.2292	7.1653	1.4067	4.9439	3.2088	2.7025	1.3532	-3.3874	3.8256	4.473	11.485	2.7675	2.3803	4.191	1.5783	3.2257	1.9794	7.7935	11.425	6.9942	5.6996	0.22494	6.0246	4.1874	5.1143	3.0741	2.2953	3.2783	3.8982	0.77236	6.6591	-3.2617	2.4572	9.5989	0.97004	8.7554	1.0167	1.1558	2.9976	-2.7111	0.21622	4.4627	4.0926	13.078
-10.723	-19.546	-8.8496	-15.056	-13.652	-10.056	-12.285	-12.141	-8.7685	-19.565	-17.091	-18.261	-9.9416	-7.1037	-14.804	-12.259	-13.243	-16.863	-17.899	-17.771	-12.698	-11.382	-13.532	-12.348	-25.089	-16.164	-15.569	-13.79	-9.6658	-15.785	-9.5621	-9.6031	-23.836	-12.596	-14.094	-19.957	-11.231	-13.488	-11.134	-9.2852	-12.434	-11.197	-18.639	-8.1739	-16.25	-10.536	-11.877	-10.809	-11.493	-6.7389
5.9421	-1.5179	1.1664	2.4186	2.9823	0.37261	4.82	5.9076	2.9971	-1.3281	3.7409	7.7082	2.7383	6.5481	3.645	3.9114	3.5935	9.983	4.5645	1.458	3.8226	3.4202	1.9335	-1.3555	4.4369	4.238	3.3746	4.1221	7.0036	1.2576	5.5526	5.5919	5.3355	4.8717	1.175	2.8903	7.3052	0.53009	6.5742	4.6856	2.5254	4.9366	2.359	5.1859	5.2604	0.66663	4.2653	2.9815	2.5392	0.32178
-0.30066	-2.0703	-4.1396	3.5917	4.6953	2.5393	3.2685	0.78699	3.036	-1.8455	0.44648	-0.16765	-0.53785	-13.063	-5.2867	0.42395	-2.0804	-4.7613	-4.9402	6.1981	-2.8013	0.30138	-5.3213	1.2509	-3.9245	-0.1904	-8.0948	1.3217	-0.033575	-0.12269	3.3204	-0.73998	-1.252	-3.428	-6.9192	2.9854	-4.4076	0.9702	1.8743	6.781	4.3751	3.2338	0.8534	-1.085	-2.8214	0.67719	-4.6219	2.4565	3.311	2.134
1.429	-0.61278	-0.57804	-0.66155	-7.4628	-2.4289	-0.98247	-2.8211	-1.8795	0.15911	-2.971	1.6417	4.0736	2.0742	-1.0702	-9.6063	-1.9295	-9.7653	-2.9479	-6.9818	3.5234	2.433	-4.6993	-3.4051	1.8436	-4.3297	-0.68703	-8.6261	0.1603	-1.9335	-3.427	-5.8388	-4.2298	-12.031	-2.1575	-1.0912	-2.911	-7.3398	-0.086206	-9.6152	-3.5935	-0.6142	-0.013066	-6.1062	0.2463	3.4625	-2.9355	-0.37725	0.68788	-3.9188
-11.871	-21.266	-13.993	-5.9776	-9.8758	-9.8783	-11.044	-10.809	-7.9534	-20.236	-15.294	-14.408	-15.581	-20.858	-10.56	-20.031	-8.6025	-12.374	-13.202	-20.361	-18.849	-18.34	-16.793	-6.7525	-9.2926	-11.85	-9.0431	-13.586	-11.976	-14.586	-12.288	-12.594	-14.11	-15.485	-16.241	-18.799	-13.254	-9.9701	-8.8381	-15.181	-12.25	-15.452	-12.233	-7.2566	-13.877	-8.7747	-13.932	-17.523	-12.696	-14.022
-3.8314	-2.0692	-2.4334	-7.4159	2.5381	1.2928	-0.36807	-4.2392	-2.2207	-3.2865	4.0397	-2.1417	-4.2611	1.2884	-3.9881	-0.27579	-3.3684	-0.082264	-7.6226	-2.276	0.94938	4.2889	-4.8269	-5.1364	0.31428	-4.0746	3.7599	2.653	-0.89308	2.1314	-2.6409	-3.5966	-4.1692	0.90411	0.78987	4.9471	2.1545	0.91034	-7.4731	-1.0297	-3.6943	-6.0456	0.30947	-0.45943	-3.5839	3.1195	-4.0986	-2.5647	-1.5203	-3.0465
4.4559	-3.1451	2.2505	5.9312	0.74019	-2.0124	-4.9316	-1.8861	-3.8836	1.0616	5.628	1.712	5.8984	-1.14	1.8919	1.4228	1.4478	-0.98521	-0.91944	7.7823	5.6543	7.1698	0.98612	3.2232	5.6048	6.052	2.4021	-5.5712	1.6318	1.9586	-2.6718	1.9854	0.50253	2.0291	-3.2732	10.303	2.7329	-2.7256	6.4564	2.5268	1.9122	0.65862	5.1904	0.71295	2.6733	2.5696	4.7646	-2.1372	2.3261	6.1792
-0.4504	-4.9827	-5.1762	3.8007	3.1746	-4.4308	-1.8299	-0.98375	3.1916	-3.3466	2.5343	6.6601	4.6449	-1.4767	-0.16831	-1.6843	-4.8574	-0.91205	-5.005	-10.25	-8.5879	-6.4295	-4.37	-0.70158	-0.66878	-2.6412	-5.6317	-4.7579	-0.49155	-0.83851	-3.0231	-2.6929	2.3701	3.8831	0.75746	-1.541	0.48284	-6.2715	-4.9163	-5.9533	-7.5082	0.29765	-7.6141	0.50292	3.5521	-2.5259	-3.1244	-4.7631	4.8869	-0.67915
-15.23	-20.74	-25.4	-20.307	-18.727	-24.521	-23.179	-20.4	-23.586	-21.391	-18.575	-21.011	-25.419	-18.915	-25.436	-13.421	-19.935	-21.03	-21.02	-22.21	-15.082	-17.535	-18.383	-24.444	-24.035	-21.184	-22.737	-22.532	-24.871	-20.389	-20.889	-24.417	-19.216	-24.912	-20.388	-23.66	-21.516	-20.306	-24.338	-23.44	-21.293	-22.381	-24.455	-15.932	-21.07	-19.122	-24.179	-17.981	-23.14	-19.384
0.84075	0.88743	3.7303	-0.74691	-0.17075	-3.6825	0.63467	-2.65	-5.0864	-2.7322	-2.2827	-1.2759	-3.8783	1.8559	-2.8085	-3.0799	-6.2047	3.2843	-0.94749	1.6614	-3.7688	-3.6289	-7.3644	1.7114	-2.6243	-4.9401	-4.9639	-2.4699	-0.0062755	-1.7381	5.1713	0.66163	3.6201	-7.5182	-2.3396	2.4382	-0.15056	-1.0401	4.9342	3.726	5.6779	1.1037	-1.7101	0.59486	-0.99281	1.654	-6.4315	2.8395	3.9103	-4.5184
-12.634	-9.0614	-10.924	-14.818	-11.95	-16.772	-8.0018	-13.911	-7.2823	-4.9704	-15.081	-10.819	-11.179	-15.856	-12.981	-16.494	-14.265	-12.655	-17.816	-19.514	-9.8173	-15.354	-11.033	-21.233	-9.3304	-13.371	-19.039	-12.267	-13.071	-19.332	-11.366	-7.4182	-13.046	-12.864	-13.514	-11.515	-19.877	-15.446	-22.428	-13.216	-10.206	-13.82	-15.029	-13.025	-17.48	-16.673	-7.1411	-10.906	-9.7154	-19.197
-3.5988	-9.9188	1.7971	-3.2376	-1.9615	-6.4297	-1.707	-6.0312	-3.1943	-2.5976	-2.9175	-7.9586	-7.4682	1.0479	-3.4058	3.0499	-2.0764	-4.3305	0.41476	-4.1809	-6.9941	-3.4026	-3.8966	-4.9237	-0.88321	-1.3969	2.9812	-0.94232	-3.446	3.7111	0.034907	0.21646	-3.1113	-1.9889	-4.4177	-3.7497	-1.4783	-9.8427	-5.0472	-2.8924	-3.2457	-3.314	-0.73446	-1.4897	-4.3381	-5.4547	-10.134	-4.9417	-8.7123	-7.4582
-5.0889	-11.172	-2.2059	-8.7947	-0.29799	-4.5208	-1.8604	0.28896	-3.0116	-4.3796	-3.0183	-4.7282	2.0925	-6.3282	-2.8546	-7.1338	-6.1572	-6.3217	-6.766	-7.0658	-2.8407	-3.755	-3.1479	-5.2228	-1.1221	-1.4679	5.8268	-4.4001	-2.7012	-7.7498	-13.347	-3.2351	-7.4575	-6.4467	-7.7687	-1.8095	-2.9845	-9.6358	-0.93145	-7.998	1.2552	-2.3667	-2.9577	-7.3607	-1.9591	-7.1832	0.28755	-8.9986	2.6046	-2.5935
-25.058	-15.905	-18.041	-24.752	-28.349	-21.682	-21.469	-15.992	-15.108	-25.439	-27.428	-16.129	-22.348	-18.956	-25.203	-21.464	-16.607	-20.372	-23.042	-23.51	-27.487	-22.178	-21.073	-22.547	-21.188	-22.227	-20.458	-21.172	-18.701	-24.707	-26.989	-17.816	-17.858	-17.037	-23.352	-28.508	-20.112	-29.85	-19.442	-23.353	-20.855	-17.904	-15.062	-17.474	-21.127	-22.752	-22.89	-19.753	-21.305	-23.654
-8.1583	-12.321	-10.924	-13.383	-6.3921	-11.931	-13.521	-17.229	-14.158	-10.674	-12.737	-11.972	-13.409	-9.7443	-16.416	-13.156	-7.381	-12.095	-7.8954	-13.158	-16.712	-7.551	-10.444	-9.6997	-3.6071	-14.366	-8.1939	-10.639	-8.7242	-12.705	-10.954	-8.6878	-7.9477	-8.5565	-18.636	-6.1631	-9.7918	-6.6572	-10.411	-9.7449	-11.267	-12.008	-6.9907	-11.579	-16.157	-10.57	-14.416	-16.029	-11.443	-15.23
4.7326	-1.0806	1.5457	4.574	-0.92813	-5.9954	2.3594	0.87739	-0.50303	2.2709	-2.4866	-0.75612	1.5368	0.23101	-0.5102	-4.1549	-0.63359	1.5963	-2.9004	-1.7947	-2.1849	-2.6502	-0.57665	4.148	5.8681	-1.7512	-0.27087	-1.0845	-3.0346	2.7791	5.108	3.1972	-4.8494	6.7106	-0.53714	-3.701	2.8622	1.4864	3.1253	3.3544	-0.044805	0.69777	3.9065	3.4246	-2.6374	3.1348	5.6504	-1.017	3.7318	4.4862
-5.3125	-13.626	-4.7999	-8.5413	-12.939	-4.9899	-8.5719	-8.9041	-10.052	-6.1629	-6.7785	-1.497	-11.533	-7.0813	-9.325	-5.1598	-6.9127	-9.8181	-4.1978	-10.392	-7.6217	-9.9915	-5.8436	-6.968	-8.4917	-11.235	-7.8981	-5.7563	-11.284	-6.6152	-9.686	-6.8289	-11.117	-10.275	-7.856	-4.9155	-9.8745	-10.523	-8.2998	-8.4317	-4.0499	-7.6666	-12.693	-10.078	-5.8493	-10.877	-6.1227	-10.589	-3.9764	-5.7629
1.9659	2.3602	1.6309	0.066002	0.89463	3.9172	-4.6258	4.4944	5.4055	-5.0367	8.845	0.80409	4.3603	-1.0218	-2.6946	2.4059	7.2333	2.8427	-4.4761	-1.2313	0.37578	3.0642	7.3888	-8.2913	0.21115	-4.0428	-2.6741	-1.0406	-3.3535	1.5663	3.6375	-9.2423	6.5788	5.5211	-2.3815	4.5034	0.024412	-0.092379	-6.7985	4.9136	1.7667	2.7325	3.1398	-1.9038	9.6356	4.7055	2.6469	2.0851	0.63304	2.0331
-6.1203	-5.3913	-9.6484	-3.638	-7.1234	-6.8906	-0.75399	-7.4961	-4.7981	-2.4736	-6.829	-9.7307	-5.0684	-7.401	-7.2356	-3.7154	-5.6376	-7.6895	-6.8753	-0.29516	-8.8522	-5.0269	-9.7776	1.1432	-6.0281	-7.8289	-2.4025	-6.2383	-2.9537	-5.5998	-14.375	-0.82074	-5.9867	-5.3895	-13.669	-6.0824	-5.7974	-5.3851	-9.4353	-2.4339	-3.5983	-1.9359	-8.4666	-8.2571	-11.526	-11.077	-8.6922	-11.128	-0.90864	-1.3018
-16.743	-16.274	-17.611	-11.707	-8.8801	-12.382	-11.512	-10.518	-16.859	-16.465	-12.258	-16.725	-6.5404	-22.52	-10.31	-12.747	-13.645	-16.631	-12.379	-17.235	-14.609	-16.749	-13.815	-8.6056	-15.293	-13.109	-14.383	-16.834	-15.631	-8.5903	-10.413	-5.6466	-13.662	-19.044	-13.79	-12.731	-14.929	-13.666	-15.228	-10.295	-10.805	-5.8407	-18.382	-9.7206	-18.791	-11.453	-14.439	-6.2053	-15.109	-15.309
-5.755	-6.0608	-0.40888	-1.7872	-1.5684	-5.1926	0.36564	-5.5786	0.21484	2.8973	4.1147	0.70265	-1.94	3.4708	-6.0781	-5.2209	1.8989	-0.84917	-1.0597	-5.045	2.2451	-1.8294	-5.2146	1.5442	-2.8225	2.5939	-0.25784	-0.76851	2.1152	-2.0696	-5.4903	0.67116	-5.0139	-1.0073	0.89761	-9.3776	-2.6705	-0.59116	-4.1465	2.2876	-4.6498	-0.74164	3.3926	0.87128	-1.5358	2.2123	3.2558	-0.0051522	-0.29311	-6.7665
-19.163	-20.712	-16.623	-16.304	-20.461	-23.49	-18.039	-26.414	-24.497	-26.188	-20.179	-30.622	-21.826	-23.598	-23.72	-24.816	-26.42	-14.216	-22.873	-21.777	-25.151	-21.054	-24.576	-18.081	-21.028	-28.099	-23.168	-27.89	-21.019	-18.87	-18.791	-27.138	-13.133	-28.835	-20.905	-28.587	-22.984	-23.743	-16.212	-30.06	-23.327	-30.069	-21.603	-26.786	-21.761	-19.911	-25.035	-23.492	-28.487	-19.906
-10.422	-15.49	-11.797	-15.664	-12.295	-12.163	-13.389	-8.6019	-11.791	-8.296	-16.764	-7.0999	-11.572	-12.694	-20.101	-7.6899	-8.1386	-14.146	-13.602	-3.4812	-10.377	-12.01	-9.8802	-9.3962	-15.597	-12.026	-8.9133	-12.916	-10.792	-14.676	-15.034	-15.812	-12.363	-16.109	-12.236	-12.917	-21.779	-11.119	-16.246	-19.096	-15.553	-12.954	-11.705	-8.3364	-15.801	-12.574	-18.049	-16.146	-9.515	-13.695
-10.187	-5.8283	-4.2858	-9.147	-5.576	-11.342	-6.0069	-0.7873	-13.312	-10.416	-7.8721	-7.876	-9.6533	-13.254	-5.2046	-6.3703	-10.965	-1.9935	-7.6254	-4.874	-4.4228	-6.319	-8.0139	-1.9426	-8.8202	-8.2658	-6.1271	-6.1879	-8.3871	-7.299	-7.5794	-11.469	-5.1364	-9.4803	-0.84352	-5.0294	-5.2432	-3.1573	-12.255	-3.6154	-7.0108	-10.231	-9.804	-6.1139	-9.6803	-10.595	-8.4857	-12.36	-13.414	-6.4793
-3.2667	4.0481	-1.6109	-5.9511	-0.83854	1.8106	2.1685	-1.4492	0.64773	-5.4381	-5.6617	-1.4353	-1.7113	4.4682	-0.24425	7.2109	3.4477	2.1216	2.3555	3.1214	1.9766	-4.0804	-5.3019	-1.5152	-0.046735	0.30221	0.64094	-0.26675	0.97496	1.5042	1.7909	-3.9443	0.67659	0.63332	-0.67907	-3.1047	4.7177	-8.056	-1.5709	0.24595	3.4326	3.0514	-1.2745	-3.8273	1.8541	5.0933	-0.17585	2.489	-8.6538	-3.8787
-5.1128	-1.806	-0.40263	-3.9455	-5.2803	-3.2229	-1.1731	-6.4459	-9.6778	-4.4354	-0.0013013	-4.9966	5.3893	-0.35036	-1.0135	-2.0763	-3.7919	-7.0248	-5.5148	-3.7813	-3.0653	-3.6026	-2.6465	7.1714	-4.835	1.3834	1.1806	0.6	-5.3755	-0.28804	-2.5763	-6.5993	-5.0773	2.1799	4.2717	2.4313	-3.4838	-0.46723	0.98729	-5.0467	-5.1593	4.6177	-6.7078	0.67495	-3.1855	0.29281	2.2821	-0.72075	2.5461	0.32471
3.4005	-0.61385	0.83748	6.696	2.9101	5.9882	0.87809	0.45816	1.7797	6.0241	-2.981	2.9626	-2.0296	6.7382	4.5863	5.998	6.2789	4.0772	3.9005	3.3428	5.3862	1.8703	8.2864	-3.3878	2.5403	8.5914	4.4689	-0.88972	5.2952	2.6511	3.3867	2.0631	2.051	5.1268	0.62155	-1.9039	0.12997	-5.1606	0.096322	-0.58776	-1.9548	5.4263	6.4523	4.0484	9.0935	3.48	2.3043	2.7719	4.6238	-2.5172
6.15	7.7644	1.2108	7.315	5.0161	4.6328	11.664	8.9535	8.2998	3.1907	12.012	5.2403	5.5648	5.3425	6.6573	9.1673	3.0354	8.2613	0.50337	5.7481	6.7656	9.1269	5.8907	10.884	8.6922	7.6706	6.5034	4.7984	6.6379	10.154	10.93	12.165	7.4703	10.086	3.5957	3.2088	2.7636	4.5103	7.5192	13.053	5.849	6.3109	9.457	6.136	4.3367	3.0761	6.1008	12.356	2.6024	5.7378
-8.9835	-1.671	2.6312	4.157	-0.94268	4.6766	2.6593	5.8971	8.5836	1.521	3.8167	-0.78708	-1.2031	1.5543	0.1253	3.4154	4.2102	-0.77787	6.8525	2.5557	3.6604	2.8914	5.9696	0.52469	1.8426	3.2996	3.055	3.9558	1.0454	5.2875	-2.2502	5.0674	2.4224	5.8897	3.8689	10.118	-0.55689	7.3095	9.2221	-10.924	-0.45637	-2.6571	4.2838	4.2619	-0.42146	2.3461	-1.8529	7.1399	0.70604	3.751
-7.2996	1.1138	-2.6752	1.467	-6.0331	-3.24	-0.65318	-3.0839	-6.9315	-13.469	-6.1286	1.3022	-9.759	-5.0569	-8.5595	-1.2078	-7.379	-4.865	-7.3078	3.205	-6.3911	-9.3974	-6.8726	0.39739	-6.28	-5.6945	-7.452	0.7857	-8.6573	-9.0052	-4.921	-5.9741	-3.1149	-3.1021	-4.5102	-0.70255	-5.7602	-1.8803	-7.4932	-8.2843	-7.3267	-5.4	-4.073	0.84817	-3.3819	-4.9889	-0.14501	-2.5951	-4.1658	-7.4806
-3.5955	1.6002	0.031108	-0.086244	-1.082	-1.8874	8.8402	-1.354	6.3049	-0.13757	2.6771	-4.2493	-7.698	-1.2935	-1.7682	-5.5101	-0.80663	6.6377	0.16108	1.6291	4.5378	-1.1602	-0.80543	-3.4936	-8.0056	-2.2658	2.4719	4.3214	0.56815	-0.22087	1.191	-0.13128	1.2847	-1.6293	-2.9585	-2.9602	3.7836	-4.35	-3.2739	1.6529	-0.0055484	2.825	-0.76945	7.196	-4.4065	-3.5577	2.2616	1.0105	1.7479	0.095197
-4.3644	-14.182	-10.562	-16.347	-15.091	-9.4961	-9.2646	-5.6959	-9.5839	-10.412	-13.643	-8.8752	-10.533	-13.923	-7.3344	-9.126	-16.755	-14.649	-11.485	-12.783	-11.238	-8.2276	-10.695	-15.207	-9.2225	-10.42	-9.6548	-12.596	-10.031	-10.746	-12.117	-11.763	-11.283	-16.242	-5.551	-9.6295	-9.0829	-12.466	-20.334	-8.4981	-8.6853	-15.305	-3.0167	-13.978	-12.092	-12.265	-16.855	-10.053	-5.1773	-3.412
-11.073	-12.893	-11.373	-19.737	-11.497	-12.054	-17.561	-13.769	-11.509	-12.21	-19.119	-12.964	-7.4292	-14.555	-15.238	-10.846	-11.348	-13.791	-12.214	-10.291	-16.081	-16.732	-12.487	-11.397	-11.9	-20.96	-14.558	-9.265	-17.331	-12.07	-13.997	-16.102	-7.8495	-22.269	-10.098	-17.935	-18.476	-18.283	-15.322	-9.4482	-10.033	-11.371	-11.935	-16.074	-19.555	-16.2	-14.991	-13.803	-14.469	-8.3139
-12.782	-15.568	-12.262	-16.676	-12.414	-15.944	-10.052	-14.246	-9.1767	-15.702	-10.776	-12.796	-15.054	-6.5726	-11.203	-6.9339	-11.596	-6.9897	-12.238	-12.454	-10.56	-15.704	-16.919	-12.512	-15.636	-14.929	-12.46	-12.203	-10.37	-6.8594	-12.573	-11.477	-16.457	-13.013	-17.323	-2.3205	-12.6	-11.104	-10.414	-16.437	-19.617	-18.772	-5.4799	-9.5749	-4.8184	-8.2469	-11.39	-8.6924	-10.058	-12.907
-13.933	-13.329	-11.089	-7.7283	-11.92	-18.109	-16.665	-14.325	-16.702	-12.2	-15.503	-7.9106	-14.475	-9.0702	-12.474	-9.0882	-18.653	-12.834	-9.2457	-10.806	-14.041	-16.55	-15.955	-14.427	-5.4252	-6.5406	-10.787	-11.99	-10.718	-12.664	-9.6721	-9.3445	-13.509	-11.165	-6.925	-16.034	-10.812	-7.1967	-7.0611	-6.8118	-14.433	-15.176	-8.2916	-11.52	-4.9369	-10.711	-3.9151	-17.637	-11.291	-2.9304
-5.6841	6.2512	-2.1211	-11.109	-4.7901	1.7027	-2.6597	3.9175	1.5556	-1.2031	-7.5106	4.4728	2.339	1.4349	-0.35486	1.6392	4.3236	-3.3234	-0.58139	-8.5511	0.18381	-3.6867	-5.6664	4.7039	3.8652	-2.3941	-0.618	-0.19007	9.4518	3.8433	0.59747	-5.4388	-2.7941	1.3493	-0.37014	-4.5245	4.4259	0.15432	-0.67333	5.8256	-0.44315	-3.0213	-2.6857	-5.155	-2.8041	-8.1427	0.34576	0.32969	-8.646	-1.2877
-5.3964	-4.4351	-4.2918	-5.2441	-5.3135	-6.7	-4.4345	-9.001	-13.127	-8.1057	-4.6318	-9.9125	-10.494	-5.2824	-10.497	-9.9522	-6.9163	-7.0611	-3.2144	-6.8715	-5.591	-9.9097	-5.8604	-10.314	-14.315	-4.1897	-10.801	-2.5035	-4.8146	-7.6369	-8.8074	-4.7319	-2.2776	-5.1626	-9.7269	-7.8664	-3.3886	-7.6601	-1.9106	-11.629	-6.5131	-5.2233	-5.501	-4.8534	-5.3671	-11.962	-4.0717	-7.6339	-4.6351	-14.796
-3.2053	0.23915	-3.838	-1.4122	-8.1364	-1.3486	0.25747	-4.5837	-4.5239	-4.1999	2.8107	-0.38863	5.1296	-5.3964	-4.3281	-4.0366	3.2495	-0.24791	-0.72936	2.7556	-8.7553	-0.50496	-1.5301	-1.0773	0.77876	0.77333	-6.8156	-4.0167	-2.5461	-1.0029	-4.9059	-1.9848	-9.1388	-9.272	-6.9467	-2.5978	4.7169	5.4256	-3.8592	-3.0844	-3.861	-1.6905	-3.9758	-7.3409	-1.2385	0.19603	-5.0695	-8.7276	-2.8258	-1.3771
-1.2065	-3.8557	1.8051	-1.8923	-8.6715	-7.866	-1.1459	-3.8033	2.8882	-0.037945	-2.8474	-2.7594	-7.0697	-0.26542	-0.19537	-7.9157	-1.682	5.3576	-2.21	-5.2237	-5.881	-2.7964	1.3745	-7.3583	-4.8643	-8.4792	-3.7437	-3.6214	-4.2075	-5.0082	-3.7975	-3.8631	-7.3321	-6.02	-3.8155	-0.70837	1.1112	6.6902	-2.0543	1.4558	-6.7144	-7.2022	-4.104	-2.4701	-4.2866	-4.3575	-4.896	-6.909	-2.8444	-8.1325
5.3369	7.6512	2.8948	2.1374	0.10095	-2.2455	-7.5385	-2.4862	-0.89239	-6.8047	7.2287	-4.931	-2.9714	-0.41499	2.1296	1.6338	-6.903	2.5985	-0.94987	2.5204	4.0545	-2.8729	0.59587	-0.20802	-4.4573	-3.1177	3.9011	0.13197	0.43328	-0.60708	1.2213	-3.3995	3.3055	-0.12763	-2.2208	7.8454	-1.3025	-6.1505	3.9247	-3.0979	0.027858	-3.1769	9.8622	-5.1834	1.1614	3.7373	1.3207	-6.7238	4.2988	1.8502
5.2873	3.9063	5.7712	1.4152	-0.83646	0.53833	-1.2939	0.17309	-0.45627	-0.57125	3.662	-3.3649	3.4441	-1.6011	-2.5265	-5.0481	0.27679	0.09952	2.1749	-3.3464	1.4259	-4.3668	0.57284	-2.0426	1.5855	0.16038	4.7772	2.9926	-2.1146	2.8108	3.2838	-1.9556	-5.5731	-4.7339	2.0645	-1.9247	0.95063	3.6727	-0.31199	-7.1937	3.7372	-0.49108	0.96071	-2.6662	-6.9631	1.075	1.9055	6.3842	-3.2737	3.3748
-18.493	-18.782	-7.0989	-5.7734	-11.619	-15.488	-20.964	-14.527	-14.945	-10.25	-9.3255	-12.791	-15.186	-10.001	-12.772	-7.4866	-10.749	-13.281	-14.127	-11.791	-12.264	-10.832	-11.392	-10.438	-15.483	-19.109	-8.0424	-8.4407	-16.878	-16.188	-10.608	-11.631	-13.166	-10.478	-6.8337	-15.045	-9.1876	-14.037	-12.895	-11.458	-14.309	-9.8655	-11.978	-12.111	-20.267	-9.5378	-11.834	-14.042	-12.963	-16.704
-19.332	-7.1279	-14.379	-11.7	-17.052	-10.389	-11.948	-9.7634	-16.537	-11.594	-12.01	-15.906	-11.042	-11.612	-9.5411	-14.689	-5.9259	-17.065	-12.988	-13.047	-10.531	-11.279	-13.765	-13.448	-14.069	-12.18	-11.778	-11.187	-14.957	-15.1	-19.417	-14.273	-11.754	-18.996	-14.893	-13.035	-9.2949	-14.092	-9.0451	-13.398	-9.1422	-4.3216	-2.7573	-8.2025	-9.9108	-10.766	-8.8209	-10.752	-9.6892	-15.022
-17.832	-24.003	-14.699	-20.746	-20.67	-22.731	-21.654	-25.368	-18.785	-17.041	-25.796	-23.399	-25.799	-19.387	-20.401	-22.232	-25.685	-27.483	-23.95	-19.454	-23.392	-20.475	-25.685	-25.216	-20.296	-26.546	-25.731	-23.852	-22.545	-24.054	-18.292	-20.65	-20.732	-20.759	-30.036	-26.497	-26.722	-27.271	-20.497	-18.943	-24.771	-21.933	-23.981	-22.389	-22.636	-15.809	-21.036	-21.356	-20.234	-14.986
-4.2499	2.2115	4.0835	-4.1672	-2.0443	-8.2054	-5.851	1.8289	-4.8823	-1.4711	-5.4684	1.5738	-6.0655	0.8447	-4.0343	-0.51514	-2.2113	-2.035	0.25989	-7.7133	-7.1923	-9.1803	-4.4984	2.3474	2.4809	-1.0002	9.5387	-3.2098	-6.042	0.25162	-5.7328	-6.2154	2.9348	-1.7089	0.23243	-4.1994	-2.5101	1.7793	-7.6579	2.2621	-2.7084	-1.3167	1.5269	-2.6525	-3.6183	-8.0034	-1.3098	-2.1687	1.8276	-1.1049
1.0297	-2.7752	-2.6649	-1.7015	-1.1499	-0.73381	-4.5388	-2.5849	0.67729	-6.8468	1.8324	-1.2231	7.3961	-4.02	6.0621	-2.727	0.17538	-3.0923	-2.833	-1.906	-9.712	-3.7145	-3.9548	-4.1363	-1.9467	0.62409	-3.3405	-5.1563	-3.5562	-8.4412	-2.1042	-4.1316	-3.9215	2.1214	-0.78967	3.5181	-7.0441	-10.175	-2.6	-3.7785	-4.2953	-3.058	-4.1084	-6.3131	1.4263	2.5327	-7.6231	0.7302	-5.9821	-5.1388
-15.881	-17.843	-18.819	-12.187	-17.259	-11.323	-12.29	-20.98	-12.475	-17.477	-15.026	-19.363	-9.6857	-12.123	-15.627	-10.314	-20.121	-16.008	-8.2874	-12.456	-17.076	-19.411	-15.062	-15.599	-8.4575	-17.268	-17.451	-16.08	-16.075	-13.328	-18.495	-13.777	-16.362	-14.73	-15.986	-15.929	-16.614	-15.136	-16.711	-13.721	-8.5065	-8.4378	-14.919	-19.197	-12.08	-16.461	-18.981	-13.101	-11.593	-11.481
-5.6594	-9.6501	-5.6199	0.01936	0.42059	-12.452	-3.895	-11.349	-8.9334	-11.851	-9.4061	-7.3032	-2.4574	-7.1693	-4.6378	-4.169	-2.9344	-1.1843	-3.2818	-7.1592	-6.5566	-3.1095	1.5536	-9.6023	-4.318	-10.458	-3.6082	-4.122	-5.4585	-9.1663	-5.4128	-2.3782	-6.1681	-4.3243	-0.5814	-11.41	-9.0185	-5.5244	-4.4704	-9.3758	-6.2128	-2.2148	-3.1765	-4.6229	-9.7516	-1.8206	-3.7842	-3.0424	-13.828	-3.4947
-12.891	-18.379	-14.804	-14.879	-13.067	-8.8362	-8.3811	-9.0707	-6.3501	-9.3538	-9.0171	-14.014	-13.401	-10.755	-9.5904	-10.551	-10.087	-16.658	-11.902	-12.011	-13.244	-10.441	-6.8979	-10.598	-11.15	-10.619	-8.2657	-9.8147	-14.019	-8.0533	-6.7067	-10.945	-12.415	-6.8906	-8.7553	-5.4575	-10.939	-8.2341	-17.658	-17.459	-17.24	-7.2475	-10.906	-10.188	-9.7511	-9.793	-12.201	-11.8	-3.2057	-13.808
3.3712	11.283	11.051	6.747	2.3479	9.6841	10.454	6.594	12.134	9.1015	9.7958	4.86	4.665	7.715	6.4229	9.1844	4.9814	5.5494	6.4358	5.2737	4.1766	7.9745	7.4542	12.263	7.827	6.9326	7.2206	16.898	7.2874	2.3838	9.7455	6.4146	4.1855	10.373	-0.59165	12.138	10.837	8.5348	7.6495	7.9021	9.8691	14.497	5.7557	3.5872	-1.6335	3.2695	6.7787	2.1439	-2.8173	12.185
-6.296	-8.0349	-7.5466	-4.9317	-2.1036	-5.7729	-5.75	-9.7482	-5.775	-8.3262	-5.3667	-1.1324	-7.3036	-5.494	0.76366	-1.9886	-5.1819	-8.6934	-6.6683	-1.1448	-4.0997	-10.184	-5.9196	-6.643	-4.4389	-2.1549	-7.4435	-5.9741	1.3113	-12.785	-2.5457	-2.5217	-7.2932	-7.5887	-3.7527	-7.194	-4.1086	-8.9146	-0.37517	0.28102	-8.3752	-4.8864	-8.4643	-5.9369	-5.1994	-5.5667	-5.2907	-9.0196	-12.193	-8.9413
-20.332	-15.106	-7.5512	-10.528	-9.3091	-7.1024	-7.1368	-18.356	-13.62	-10.185	-10.314	-17.232	-9.1694	-19.64	-10.043	-16.486	-16.472	-7.7705	-11.402	-12.966	-14.067	-17.382	-10.069	-16.872	-12.222	-13.699	-18.912	-16.469	-12.746	-13.836	-20.517	-9.7224	-17.878	-13.107	-11.794	-15.485	-16.497	-13.387	-12.082	-13.584	-16.009	-13.549	-13.8	-13.148	-14.155	-20.403	-8.3056	-6.9669	-11.823	-7.933
-13.466	-13.974	-16.756	-9.8156	-13.562	-11.291	-18.011	-22.368	-14.693	-15.012	-14.034	-15.063	-13.196	-11.523	-15.56	-11.761	-16.667	-8.4923	-11.347	-10.749	-5.9489	-14.519	-12.413	-17.049	-16.688	-19.239	-16.309	-15.788	-18.621	-9.595	-16.025	-14.78	-13.976	-11.957	-9.5194	-8.2001	-7.2607	-10.654	-8.7764	-11.033	-20.143	-9.7637	-13.712	-14.728	-14.881	-14.25	-11.021	-15.444	-17.218	-15.357
19.138	5.163	12.526	9.4838	13.736	8.1803	8.5919	10.287	11.315	8.7773	0.20612	10.223	11.248	10.244	7.4169	12.34	8.7008	9.0286	4.9487	6.5535	8.5914	8.4829	6.7985	5.1723	14.118	10.811	10.652	8.9453	12.802	0.0991	7.9039	19.085	9.7325	14.441	7.1848	7.7224	9.827	7.733	5.3098	11.553	8.6988	17.535	10.592	12.963	7.3511	5.0615	11.032	9.4925	4.4631	12.616
-13.271	-15.341	-15.458	-11.571	-12.36	-14.354	-15.324	-15.164	-12.559	-13.448	-18.032	-9.9174	-16.606	-11.083	-11.15	-11.6	-13.358	-11.913	-16.161	-6.9591	-11.054	-20.707	-8.3042	-12.868	-12.335	-20.428	-12.324	-12.486	-15.351	-11.683	-14.497	-11.891	-14.175	-13.336	-15.661	-16.17	-14.805	-18.689	-10.285	-12.427	-10.828	-13.405	-10.438	-8.3184	-17.577	-9.9721	-20.318	-3.0693	-15.654	-13.143
3.3281	8.0314	8.7202	8.0733	0.58335	5.5536	10.07	8.8206	-0.5011	6.194	9.191	3.5123	7.712	11.283	8.4091	6.4985	6.066	4.1607	7.4119	7.7784	6.7858	6.1455	-1.3086	9.5902	6.1757	8.127	9.8765	1.606	7.3297	0.79045	2.3505	10.589	6.5163	11.847	14.322	6.1143	5.9954	8.1121	7.0517	6.749	7.1051	5.4324	2.2078	7.1064	1.5558	11.1	8.635	9.1305	6.544	6.1754
-10.062	-4.6618	0.55983	-8.3368	-6.783	-3.5978	-7.1423	-6.0367	-7.5092	-6.5485	-2.96	-1.7209	-6.1268	-3.8389	-6.3388	-3.2014	-10.643	-5.5775	-7.2671	-6.66	-10.659	-4.2566	-4.6306	-7.3047	-0.56983	-5.0528	-5.1015	-0.78672	-2.4167	-8.3195	-0.096363	-4.7967	-10.621	-3.7648	-7.3078	-3.8208	-3.2609	-0.19051	-6.2773	-4.1791	3.942	-0.12316	-4.8116	-1.5706	-8.1485	-5.6869	-4.9469	-2.5868	-6.5212	-4.1
-1.2916	4.6629	-0.15683	1.3551	-3.7914	-2.6589	3.1115	-6.1139	-8.2829	3.431	-1.1297	-6.8044	-0.4349	-3.2245	0.27733	-4.1366	-4.0874	-4.0351	-2.6457	-6.9451	-1.0515	-0.14166	-1.6872	2.2751	-0.15761	2.6366	4.1255	2.5548	-3.8643	4.5345	-1.6832	1.2073	-2.8638	-5.3239	-7.7343	1.6815	-2.1402	-2.0266	3.5243	2.3324	-1.2812	-1.8566	0.023415	3.0487	0.21844	-5.0399	-0.74604	-4.4953	2.6191	-2.8623
-2.3378	-2.6411	-5.1939	-5.7581	-6.0925	-10.1	1.6676	-4.8718	0.95127	-8.967	-5.699	-7.8533	-6.7588	-12.781	-0.95357	-0.2612	-5.3395	-5.9552	-2.336	-7.4556	-9.0133	-2.4618	-5.51	-7.7829	-2.1991	-7.2287	-3.9492	-4.6739	-4.4308	-10.051	-6.0686	-0.70592	-8.8527	0.79535	-10.925	-7.278	-4.1444	-5.3127	-8.2096	1.9242	-4.8964	-2.2041	-6.2917	-6.157	-3.6873	1.7283	-5.5834	1.6132	-7.4884	-0.63343
-12.326	-11.003	-10.07	-12.488	-13.039	-14.101	-14.586	-12.616	-7.4153	-5.4976	-11.456	-5.0225	-10.266	-9.0811	-8.5171	-6.3407	-15.499	-11.807	-15.045	-16.137	-9.3442	-14.698	-9.8988	-17.833	-17.394	-11.233	-7.0312	-13.857	-16.193	-10.807	-16.937	-16.423	-15.296	-6.8017	-19.333	-5.7699	-12.608	-11.918	-12.894	-12.072	-9.7133	-11.028	-7.8306	-14.822	-11.456	-9.2961	-8.7508	-13.434	-13.693	-11.473
3.2829	-0.54907	2.9182	2.9238	-0.88656	4.6909	0.8772	0.49485	-3.5517	-0.93861	-1.7459	1.9424	0.052076	0.42018	1.4975	2.0022	2.4192	-0.78017	-6.6328	-6.2026	3.1831	-0.48017	-2.7382	4.3252	2.6922	-0.32616	1.3937	0.73856	4.0592	2.5549	4.9328	-3.5567	1.3954	1.35	6.2233	-1.7398	2.2223	-0.4252	-5.7786	8.3702	2.3872	0.095844	-1.3875	-10.099	0.6765	-0.8041	9.3645	4.48	5.4224	3.0939
-5.2042	-13.515	-5.7614	-5.8954	-10.562	-16.831	-5.6246	-10.642	-14.751	-9.4576	-10.403	-8.6673	-9.9498	-15.217	-13.118	-16.396	-14.601	-8.9778	-11.664	-6.4328	-11.815	-10.549	-10.835	-13.262	-7.3458	-10.093	-9.5006	-12.413	-8.2911	-14.358	-12.221	-12.156	-9.858	-16.045	-5.5634	-13.207	-9.8472	-15.67	-14.373	-12.429	-10.729	-10.724	-10.724	-13.065	-14.719	-11.089	-12.669	-13.465	-9.0296	-10.372
5.8011	-2.6111	0.093133	0.84524	-2.8238	0.58021	-5.3786	0.25478	-4.9307	2.4151	0.91752	-2.2506	-0.65955	4.2553	5.4015	-2.6299	1.1592	-2.8059	7.6962	-1.4106	0.44977	3.5309	-1.1076	-2.7709	9.9444	-4.5123	-1.7322	2.9308	-0.26351	-4.4	1.7504	-0.50291	-3.6657	3.9695	3.0157	-5.8319	4.0162	-7.6239	-0.89918	0.062186	-2.3772	2.3062	-1.3382	4.3503	-1.5062	11.771	-4.6445	-7.1505	-0.49442	2.6972
12.182	5.5703	1.8876	7.1246	10.788	-1.027	7.5174	3.9109	8.1088	4.9771	11.177	2.4253	9.9279	7.1798	3.2014	6.0235	3.7048	13.353	7.2528	7.1615	13.929	6.7182	13.902	0.14945	8.5085	12.019	10.872	9.8769	4.6813	16.868	11.072	8.5493	4.6364	6.5021	10.768	6.331	9.6237	11.367	9.0944	3.9282	6.0587	10.864	5.42	12.412	10.822	13.041	6.1153	4.5304	7.5006	10.241
-10.343	-11.051	-10.841	-12.492	-13.306	-12.182	-4.1405	-9.6179	-9.8537	-4.9125	-2.9242	-8.6567	-14.838	-1.7735	-18.295	-10.557	-11.419	-5.2698	-11.878	-16.473	-6.1532	-10.576	-8.576	-10.987	-5.5651	-0.41728	-0.7724	-9.5247	-8.2463	-12.387	-6.9077	-11.566	-14.48	-7.4521	-14.873	-8.5385	-9.1303	-11.67	-7.3582	-16.548	-4.896	-13.983	-4.3563	-18.934	-7.9717	-10.45	-8.556	-11.896	-9.8411	-6.9989
1.632	-2.3235	0.10892	2.5551	-6.8131	-5.9517	0.22577	-0.16352	0.49196	-2.7299	1.4807	-3.7846	7.4156	-3.0254	-4.522	-7.4434	0.38248	-0.015889	-7.367	-2.0894	-1.6536	-10.57	-4.0776	1.7711	-7.8708	-6.156	1.0195	-1.6258	-0.39406	1.8514	-0.063698	-4.3813	-1.9861	2.8417	-0.29312	0.45838	-2.3436	-5.2091	-6.6403	-3.966	1.3071	-4.3138	-3.506	-2.4362	-8.3233	1.1953	-4.2149	1.5997	-0.64223	-2.542
-0.73029	-0.44555	0.84184	-1.7424	-9.2384	-0.69993	1.3567	0.74116	-2.2699	1.1961	2.796	-1.8952	-3.9752	-2.6078	0.93194	3.973	-0.48409	-0.026138	-2.2838	-3.4961	1.0182	0.31296	4.6473	-0.24777	0.030118	6.968	-0.00071138	0.59228	1.4576	3.5943	5.9384	3.4992	2.6786	2.5229	5.852	4.21	2.7976	-1.8241	-1.8051	4.3664	3.5508	-2.0515	4.2274	-2.1757	-2.1624	-2.7918	1.5262	-0.14621	-3.7975	2.8974
-7.6334	-1.3086	-11.862	-11.471	-2.7103	0.7959	-3.0809	-5.6379	2.7422	1.6596	-10.219	-5.665	-5.945	0.456	-2.6795	-3.344	2.1596	-6.7803	2.3449	-0.32597	-2.0714	2.658	-6.076	-4.6236	2.4018	-0.49196	-8.8534	-0.82433	-9.331	-2.3456	2.0152	4.1837	-3.53	-5.057	-2.6464	1.7814	3.4093	-5.3988	2.0377	2.6195	-3.1782	5.9368	0.58759	-4.6698	-1.6926	-7.1613	-3.9495	-9.6273	7.1515	1.5201
-16.955	-14.514	-7.2177	-13.99	-15.754	-14.721	-12.029	-8.4022	-13.326	-19.151	-8.735	-14.75	-14.689	-7.076	-12.858	-14.225	-15.212	-14.833	-14.832	-10.177	-14.083	-16.235	-12.395	-10.732	-14.17	-17.4	-23.068	-13.43	-19.845	-11.037	-12.249	-17.076	-12.462	-10.45	-10.317	-15.165	-10.719	-15.75	-16.809	-14.479	-14.356	-10.213	-10.564	-15.71	-12.452	-9.6614	-9.1711	-16.562	-10.471	-8.2678
0.20398	2.3913	-2.6587	-2.6803	-6.3302	-0.78948	1.4443	-7.2533	-4.6032	-0.45928	1.9612	-5.9848	-3.6228	-7.7385	-7.5454	0.34236	-0.58626	-3.2836	-7.858	-4.785	-0.96148	0.13226	-3.0211	-5.1666	-2.2739	-1.487	-5.2251	-5.6915	-8.4608	-4.7009	-1.0581	-1.5634	-2.8483	-9.9277	-8.0467	-0.21662	-4.2042	-8.5829	-0.52672	-9.3344	-1.2226	-6.4937	-9.291	-0.053004	-2.3577	-4.7111	-3.2245	-6.3852	-3.0497	-6.0908
-0.30533	-4.5444	-0.039574	-0.23497	1.4068	-6.036	0.7064	1.0916	-3.1778	1.6672	-2.4716	2.6063	2.9662	1.2485	-0.14746	-1.0117	-1.1942	0.73046	4.7245	-1.5988	-0.96619	2.0065	-0.053527	5.3764	-1.2677	-2.7274	0.93802	-1.9921	-5.5925	3.062	-1.5783	-2.8411	-3.7214	-9.3019	-4.9395	-1.5613	0.89214	-3.8579	2.7177	-7.6829	2.0474	3.7079	-7.5477	3.2563	2.8065	1.3832	8.1987	-3.2727	2.3444	3.0703
-16.029	-11.328	-15.652	-7.7839	-11.813	-9.9818	-18.86	-18.859	-10.947	-10.772	-10.639	-1.4509	-13.457	-14.529	-4.7076	-9.7104	-11.98	-10.507	-9.9392	-12.6	-12.713	-6.6527	-18.152	-8.472	-16.162	-11.148	-9.9164	-9.1899	-16.025	-16.459	-7.6828	-7.2719	-6.2158	-11.821	-16.146	-14.301	-9.8604	-12.469	-6.8711	-9.6737	-11.123	-8.1117	-11.474	-10.491	-15.442	-12.958	-13.831	-7.7691	-11.083	-12.878
-4.0469	0.44746	-1.6391	-8.5562	-4.9487	-3.3031	0.86105	-4.5082	-8.1313	4.5933	4.1864	-1.0982	-6.5659	3.2195	-5.502	0.0076687	-8.2392	3.8507	-2.3953	-1.7074	0.56804	-5.1251	-1.8104	-6.5439	-1.349	-3.9067	-5.8472	-5.8436	-1.9699	-4.9142	-1.8958	-7.9638	-0.62873	-0.75627	-9.7032	-5.6136	-4.3128	0.47098	0.99319	-5.913	1.2758	-1.0766	2.0845	-5.1921	-1.705	-10.301	-4.3588	-4.7565	-11.568	-5.384
0.021422	0.63136	-0.19732	-1.6017	-1.039	-1.3673	9.0183	-3.7396	-2.7634	1.5506	-1.5967	-7.6943	2.1498	-5.5055	2.947	4.8036	-3.4297	-0.044246	-10.013	-4.1055	2.5783	-3.9557	-5.8949	1.5667	0.53694	1.7463	6.3625	-1.7836	-0.86307	6.291	2.2757	-7.2559	0.72898	-2.2598	3.1431	-1.2194	-1.6574	3.5032	-8.0318	0.5086	-9.7078	-2.0848	-1.5854	-6.9874	-3.9975	-0.43023	0.05178	6.6256	-3.4416	-3.1034
-27.993	-20.101	-21.099	-20.25	-19.732	-18.277	-16.963	-27.265	-20.464	-15.512	-24.845	-26.238	-23.227	-22.779	-25.77	-22.857	-21.833	-24.261	-17.309	-24.945	-28.968	-13.92	-27.707	-25.213	-24.101	-20.057	-22.104	-18.664	-28.038	-24.429	-27.499	-22.8	-21.096	-22.624	-20.192	-26.677	-20.107	-25.943	-24.626	-21.742	-21.624	-19.246	-19.302	-19.091	-23.914	-27.115	-16.985	-22.902	-16.419	-21.917
-10.568	-6.802	-10.784	-12.201	-12.914	-10.758	-11.012	-7.9529	-12.271	-10.074	-16.648	-15.447	-15.642	-9.4483	-12.967	-7.916	-9.0364	-11.424	-14.728	-12.095	-12.941	-10.546	-7.5385	-18.63	-8.6452	-11.801	-14.878	-21.097	-13.928	-16.684	-8.5795	-11.029	-8.745	-13.656	-13.493	-10.957	-11.186	-12.322	-13.243	-7.9021	-14.966	-10.015	-12.635	-14.553	-11.084	-9.9586	-8.7746	-10.666	-16.28	-3.0139
-5.2799	-0.51951	-5.1516	0.94282	0.16452	-2.8485	2.8578	3.803	-6.0496	-2.8035	-6.0794	-0.91297	2.0993	-1.0424	0.4605	0.80464	-5.2224	2.5593	-0.64311	1.9926	-3.6895	-2.6511	-0.37819	-12.763	1.119	4.3445	-0.61267	3.3991	-3.1237	-0.15346	-0.1262	3.4057	-5.41	1.1429	-8.4409	0.80913	1.1194	4.5954	-2.6028	-0.16495	-4.1475	-1.5981	-3.6468	2.5807	0.74923	-0.27369	1.9393	-0.69538	-1.7652	-2.7379
3.0868	-2.5004	1.3585	-0.5881	-0.59497	-0.23273	3.701	2.0061	4.2156	4.4869	-5.8866	2.1936	1.4841	1.6361	10.15	0.34369	1.4402	-0.5955	4.4016	5.1627	2.7418	1.9637	0.19719	-3.4507	4.4183	0.18856	2.3357	3.5044	1.6964	1.7681	2.1307	1.3999	7.9265	0.46531	0.58741	3.7812	1.8544	-1.154	-3.3102	-0.94086	-2.7312	-6.2419	-1.12	0.21075	-0.18279	2.8182	3.5138	-0.32718	-0.92605	1.7906
-0.59897	6.7461	5.4341	10.555	0.28527	6.264	-4.5108	0.16498	4.33	8.0884	6.6247	8.2915	5.6892	1.0021	2.8154	7.9928	8.6286	3.264	9.1696	5.9033	7.4216	10.977	5.7023	6.6321	1.6558	0.30063	5.9256	11.657	5.5051	4.5045	4.0656	7.0075	2.8821	5.4997	4.4707	4.2116	5.7104	-1.7186	6.6413	3.6057	8.4678	8.8829	6.664	1.2634	3.7045	6.1588	5.3866	9.7279	7.7329	12.069
-0.65284	3.0054	2.0871	1.4189	-3.1601	4.1293	-3.5728	0.29083	-2.231	-0.18168	1.9118	1.8375	2.2495	5.4638	-3.5305	2.0798	2.9928	-5.867	-1.5686	3.2454	8.2032	1.5055	0.98248	0.73578	0.18542	3.3234	0.00055309	-3.0139	7.8366	-7.8277	7.2351	1.6522	-2.7965	-1.3659	1.8354	-3.3101	-1.8892	0.14555	9.0998	-0.61756	5.147	1.2052	2.2307	8.2847	-1.3687	3.0916	3.6044	-0.29947	0.064827	-0.16205
-13.879	-15.225	-12.763	-13.095	-12.372	-16.995	-17.36	-16.114	-15.938	-9.8024	-8.8984	-15.89	-17.114	-13.613	-14.432	-19.889	-15.416	-13.126	-17.332	-14.203	-15.201	-13.514	-7.5013	-13.697	-21.178	-13.171	-8.621	-16.587	-13.489	-16.535	-13.264	-4.8895	-11.318	-17.218	-11.846	-21.419	-12.405	-20.16	-8.2247	-9.2076	-14.392	-18.171	-9.0291	-16.839	-13.034	-15.616	-11.787	-14.525	-6.7747	-13.451
-13.715	-8.8944	-15.249	-13.21	-11.733	-8.496	-4.424	-17.612	-14.872	-13.456	-11.388	-20.52	-10.701	-9.5043	-15.245	-7.2287	-15.215	-17.996	-10.934	-14.199	-11.544	-12.837	-14.203	-14.12	-21.169	-12.586	-15.27	-15.643	-14.012	-16.395	-12.256	-16.203	-13.282	-12.716	-9.298	-13.456	-10.694	-20.79	-11.662	-10.714	-16.299	-14.95	-9.6179	-12.464	-11.28	-10.618	-9.6121	-11.012	-14.926	-18.102
6.4366	9.9989	10.563	14.697	10.687	10.011	6.7327	8.4351	3.0801	11.799	13.669	7.7403	8.4399	10.739	15.362	15.198	6.9613	7.0117	11.312	11.327	10.835	11.658	3.2976	8.5521	2.0385	13.459	14.553	9.9753	8.3894	12.006	10.81	3.4513	10.118	9.6915	8.7041	10.445	-0.94058	8.7162	13.317	11.952	5.0517	11.109	4.021	6.5709	13.232	9.2666	7.1897	17.075	11.684	6.1241
0.066278	-1.4711	1.2658	-4.8698	-2.2158	1.5413	-3.4184	-0.23624	0.42445	-5.5459	-6.1919	5.3473	-2.4849	4.7702	-2.5491	-8.7184	-0.3961	-7.9542	-1.3568	-8.6708	-3.4541	1.3167	3.9174	-9.2496	1.3353	-6.4871	-0.80018	-7.8181	0.83614	-2.2819	-6.9966	-4.1508	-1.0894	-0.70163	1.5249	-0.16815	-2.4571	-0.15234	-1.4017	-6.1325	2.3833	0.11952	-2.8007	0.20225	-6.82	-0.42465	-4.6238	-3.8065	1.7288	3.5433
-6.9134	-7.4319	-12.875	-6.991	-5.05	-9.7586	-9.2631	-8.6136	-12.208	-15.012	-6.0811	-13.744	-7.2085	-8.6579	-2.9703	-9.9789	-4.0316	-8.2582	-6.1124	-13.347	-7.9412	-14.435	-12.205	-1.246	-9.1787	-6.4318	-8.2204	-12.467	-8.7716	-11.398	-8.0001	-13.022	-4.498	-10.929	-9.7321	-10.801	-15.067	-4.7782	-12.062	-8.079	-10.441	-2.6311	-14.058	-7.3085	-15.085	-7.9922	-3.0708	-11.666	-17.972	-12.012
-7.7079	4.5133	-1.5498	-4.8085	0.34304	0.48786	-1.3026	-3.9391	-1.0172	3.6348	-1.0588	-3.7558	0.22962	9.2747	0.24354	-5.0236	-2.8569	-7.8267	-4.5995	-4.0809	-2.153	1.4907	4.2417	-6.1375	-0.78148	-5.8296	0.54148	-3.3875	1.6786	-4.3399	-1.2396	-3.5664	-9.3025	-3.4316	-4.4891	-4.1161	-3.1261	-1.7477	-1.6177	-2.1853	-5.3966	1.497	1.6623	-7.8573	-4.9666	0.84872	-0.64487	-4.2028	2.6273	1.6447
-19.239	-20.192	-16.071	-21.1	-22.011	-22.045	-24.563	-25.802	-23.455	-25.326	-18.765	-21.787	-22.138	-23.163	-31.108	-20.041	-25.862	-25.111	-20.807	-25.636	-23.402	-21.939	-22.222	-23.18	-18.075	-18.757	-17.007	-14.453	-22.347	-19.445	-21.137	-12.456	-24.928	-25.312	-23.603	-17.374	-24.812	-20.505	-18.765	-23.382	-21.645	-20.856	-17.655	-20.786	-19.64	-28.595	-27.005	-19.161	-19.853	-24.883
5.9978	5.3771	10.077	1.4341	2.1342	1.1425	4.0728	6.8784	-0.55091	6.1594	3.3134	2.7366	10.215	9.959	4.9826	7.4482	5.7707	5.578	1.8962	1.276	9.3965	9.7162	5.1557	8.5799	0.95943	5.9986	6.8036	5.8792	3.7741	7.0399	5.5968	-0.89078	4.489	6.5812	10.489	6.2911	3.5847	3.6574	6.2758	9.365	0.58572	3.9439	3.0358	9.9283	6.4912	10.333	12.186	7.8461	8.7435	12.893
-0.069128	-1.1137	0.92431	-7.3597	-5.6741	-3.9402	-5.4945	1.44	0.021393	2.4046	-3.859	-2.8717	-2.9146	-2.1963	1.0789	-3.0614	0.71092	-2.3214	4.3706	-0.27005	0.0093635	-3.217	-8.4054	-4.0828	-2.9471	-8.0698	-5.0759	1.6294	-4.5661	1.2741	-1.6059	-5.7715	-2.4748	-3.8388	-0.57694	1.3742	-0.51515	-2.1468	2.2642	-2.2885	1.0594	-9.7767	-1.7451	0.5143	0.69106	-0.40145	7.0399	1.2715	-2.8371	1.5062
-5.8088	-5.2123	-2.1114	-10.272	-6.9277	3.9157	-4.8778	-3.9488	-7.7218	-5.9495	-2.2843	-3.4474	-1.0946	-1.1421	-6.7358	-4.4301	-0.99163	-3.2415	-7.9846	3.5827	-7.8665	0.62724	1.1591	2.0653	-1.6142	-4.1038	-5.5688	-5.3685	-7.014	-0.41436	-7.5521	-5.2775	-2.4792	-2.3672	1.6339	-6.3577	-4.7538	-4.8753	4.8262	1.7469	2.4899	-6.2919	-9.3827	-4.1206	-4.2289	-2.4867	1.7394	-0.70219	0.62511	7.616
-11.928	-2.6434	-2.4876	-9.9053	-6.6111	-5.1585	-9.0167	-9.2762	-5.3815	-17.752	-8.7079	-5.2863	-2.644	-6.4391	-8.4641	-6.7763	-9.4423	-3.635	-5.2582	-7.4449	-13.373	-9.9122	-19.317	-3.0794	-10.823	-15.276	-9.0629	-5.7064	-9.5855	-7.106	-3.3211	-9.2335	-5.0039	-3.4637	-12.793	-2.9657	-7.3166	-10.799	-6.7756	-6.5118	-11.871	-4.1658	-3.5794	-8.8815	-12.863	-7.5872	-10.297	-8.4054	-4.6972	-8.8562
10.59	-4.4801	5.0661	6.4464	5.8036	1.5245	6.1228	4.7531	7.3269	2.4701	2.1827	6.688	5.3124	1.3887	9.0185	5.811	5.1569	1.6601	0.81382	-0.7459	9.663	1.4792	0.51958	1.2301	4.8978	12.201	8.9279	5.2234	4.7573	10.531	5.5122	5.5518	12.09	-0.85111	4.3754	0.39367	9.2427	0.75877	4.5621	5.764	7.9476	3.7691	0.55953	11.537	5.2657	7.3444	10.222	5.0432	1.3983	6.5877
11.333	6.2165	11.054	2.517	5.6133	12.087	7.5238	1.1286	4.6321	4.5297	6.207	3.4177	7.6915	9.6726	2.2059	-0.68213	1.3596	3.3222	7.3821	5.6346	9.6518	7.1107	5.5126	7.963	7.7349	5.0731	4.1585	12.767	2.7859	5.8869	7.1165	4.8801	5.559	5.828	3.9776	6.2578	9.6398	10.28	7.6362	5.583	13.657	2.8405	14.241	10.659	6.846	10.739	4.3201	9.9848	8.7888	3.8453
-3.1512	-4.088	-0.50332	0.27142	7.6057	2.8467	-3.5063	1.8335	-8.542	2.7395	-2.8962	-6.1187	2.1408	-0.39701	0.77431	-0.5124	3.1148	-3.7961	-2.6298	3.5076	-3.0368	3.2431	4.0305	0.65951	-1.202	-4.1981	-9.2506	-1.9019	-2.5141	-1.7914	-1.9577	0.86231	-5.3184	-6.5877	2.1298	-4.6291	2.331	3.4551	1.5209	-4.4685	-1.2204	5.5214	-0.3797	-2.7473	-7.4435	-2.4545	-2.8059	0.41995	-8.5589	-6.2261
-0.75139	-3.1022	2.2405	-1.1744	-7.3651	-2.6272	-5.2027	-8.0606	-3.1657	3.1041	-3.2189	-3.8903	0.44792	-1.6457	-2.4259	-5.0058	-2.0152	1.2323	-0.57618	-3.7109	0.33508	2.7566	-2.672	-6.2778	-4.6129	0.45053	-0.46975	-1.7336	1.0863	-1.1418	-3.3397	-1.5204	-1.2563	4.2268	-2.4646	-4.4035	5.1739	-5.1845	-0.84914	5.591	-0.064851	-4.2678	-8.8293	-4.7757	3.7081	0.64161	1.0312	0.41489	-2.5022	0.74421
-1.2743	2.4181	-5.9796	2.8366	-6.0403	-3.8058	-2.9056	-3.6664	-6.0015	-0.13594	0.35146	-3.6531	-1.8855	0.50397	3.4667	-5.6581	-1.0821	-3.3196	1.2597	-4.8738	-2.3005	3.7906	1.3404	4.4964	-0.12117	-1.8723	4.8704	-2.5002	1.9789	-4.0684	-2.7348	1.3912	-5.0443	-1.945	-7.8813	-2.8639	3.6245	6.5862	0.30049	-2.6207	3.2359	-0.39177	-8.6066	-0.44561	-1.3086	-2.3889	-6.5325	-3.746	-1.5621	-1.7854
-8.6957	-11.274	-14.954	-11.258	-3.8345	-9.687	-15.593	-12.085	-13.042	-9.7772	-12.744	-12.761	-16.106	-11.978	-18.695	-15.795	-6.8555	-13.994	-13.662	-14.787	-15.13	-12.349	-14.786	-13.437	-11.462	-10.712	-14.937	-8.1839	-10.341	-12.029	-17.41	-15.313	-10.665	-12.624	-13.223	-18.712	-10.483	-15.628	-12.339	-18.247	-16.104	-12.575	-13.911	-9.4258	-5.3934	-12.202	-14.319	-12.685	-17.126	-17.197
-5.1668	-14.999	-14.95	-17.404	-9.5331	-23.949	-12.195	-16.701	-13.716	-10.367	-9.406	-7.4166	-9.6726	-16.372	-14.532	-14.378	-19.242	-6.2235	-18.688	-10.076	-10.088	-16.683	-7.7245	-12.097	-15.76	-12.005	-10.645	-18.898	-9.8654	-14.279	-14.291	-16.546	-15.817	-12.339	-10.69	-20.529	-11.894	-13.918	-11.333	-11.628	-12.151	-10.839	-12.671	-12.394	-17.326	-16.048	-13.626	-14.15	-13.226	-12.987
1.0767	-2.5045	-6.5922	-4.044	1.5461	-1.0363	-2.2067	-4.4179	2.7065	0.10371	1.6896	2.3731	0.80231	-0.5242	3.0776	3.8593	-0.28949	-2.1956	-2.3035	1.9229	-0.57998	0.30561	0.578	-5.7056	-6.9681	-3.5885	-0.16769	-2.3146	-3.2349	-1.4115	-3.6191	1.3056	1.7324	-5.0267	-2.4032	-3.1212	-0.74395	-5.9435	-3.6874	4.2458	-4.0853	-3.1586	-4.9107	-4.8028	4.8387	-2.9817	-4.6558	-2.0075	-1.7895	-1.2378
-20.055	-20.419	-19.457	-22.084	-21.434	-29.467	-22.775	-18.576	-26.013	-20.36	-22.806	-21.3	-24.771	-18.624	-22.301	-21.087	-15.683	-15.263	-22.635	-23.645	-21.131	-21.839	-17.532	-23.876	-20.306	-21.827	-21.068	-17.955	-25.28	-23.257	-23.528	-27.951	-20.447	-19.561	-28.97	-26.316	-20.429	-22.961	-16.576	-21.47	-22.909	-22.697	-25.303	-24.09	-24.659	-21.711	-19.221	-25.878	-17.296	-25.762
-5.3435	2.4481	-1.6488	-3.5774	6.4169	-0.70306	2.1098	-7.1219	2.4858	1.8455	2.9838	-0.40115	6.0382	-4.1681	0.0029739	3.8275	5.6701	6.8048	-1.0807	3.466	1.8164	1.8931	2.9037	0.67647	-0.13711	0.97174	-1.9043	-4.3053	1.9116	-2.9807	-0.035853	2.133	-5.8212	-0.63421	5.4869	-4.039	2.228	-0.37967	-2.4661	-6.5812	2.5687	0.182	1.7377	0.86371	4.9736	-0.54172	-1.1184	-0.89658	5.7818	1.0406
-3.8242	-9.27	-0.88976	-5.3581	0.72318	-11.48	-9.116	-6.7839	-7.342	-4.6352	1.209	0.64713	-9.3668	2.6489	-6.7862	-11.678	2.8728	-8.5293	-1.3158	-3.6182	-5.1587	-7.3117	-6.0054	-5.1163	-0.80082	-0.82051	-5.087	-3.3961	-4.1523	-4.6101	-12.097	0.78768	-4.3536	-10.638	-2.4792	-5.5702	-6.5987	3.4176	-8.0077	-6.1751	-5.5196	-8.9209	-7.3208	-3.3779	1.3701	-2.8318	-0.42271	-5.0444	0.95584	-4.8973
2.7622	4.4003	5.6513	1.3021	0.4329	3.4926	-6.106	1.0474	1.3039	4.8513	-3.9515	1.7604	3.4943	3.3297	0.13542	6.9046	3.745	13.946	2.3518	1.7369	5.7433	5.0595	2.7388	0.6896	5.0372	4.7778	3.5279	-3.9374	-1.3218	5.9028	7.3614	-0.30071	5.8226	-1.177	-0.89864	3.217	0.3306	11.121	2.3843	0.02558	3.9735	9.1331	2.5869	2.8854	-2.6354	2.6128	1.3184	-1.6228	0.27887	-5.18
-6.6426	-5.9276	-5.6148	0.60409	-1.3593	-4.2717	-9.0228	-0.069279	-3.8776	-5.8217	-2.6352	0.22401	-9.5096	1.0084	-5.8318	-5.3497	4.5077	-2.9927	-1.8717	-8.7278	-7.5741	-7.1673	-3.3814	1.2005	-1.7284	-5.7172	-10.017	-4.1945	-5.0291	-9.2512	-6.3619	-8.7976	-7.888	3.3928	-6.2581	-0.93057	-2.9858	-3.8923	-2.9908	-2.3824	-8.6648	-2.1273	0.12342	-2.0231	-6.1645	-6.9892	-6.2067	-2.0482	-5.9917	-3.4182
-17.553	-2.6954	-11.766	-6.3603	-6.6959	-5.0948	-6.2557	-6.7946	-3.548	-7.6234	-8.1448	-13.23	-8.4989	-8.9608	-4.0343	-7.5349	-8.9305	-8.89	-8.4792	-10.439	-8.0963	-13.283	-4.1731	-9.4186	-6.9978	-17.362	-12.712	-8.083	-12.061	-11.918	-6.3858	-11.612	-10.411	-8.8279	-8.7527	-9.4909	-9.7863	-13.076	-11.696	-7.3061	-13.394	-6.3051	-8.0711	-4.7257	-3.7638	-10.751	-12.091	-5.7472	-10.996	-4.0718
-3.5103	-3.5076	-5.2659	-4.4608	-5.7625	-4.2524	-5.0658	7.5187	-0.43682	-2.2147	-4.7833	-7.2183	-2.8975	-10.602	-2.726	-9.1055	-5.0155	-5.9752	-5.0264	-8.4946	-4.7104	1.6428	1.9305	-5.0721	-8.7503	-6.4262	-1.0365	-1.5652	-8.5656	-1.4091	-1.7961	-6.6476	-0.16657	-9.1258	-1.0707	-0.45152	-2.7755	-5.2518	-0.043148	-8.9144	-7.4198	-6.8849	3.559	-2.7995	-6.5517	-1.1139	-2.9772	-3.1568	-8.5778	-7.6638
-3.5993	3.131	-0.8119	-2.8915	-1.5125	-3.6399	0.39966	-6.703	-3.1953	-0.32087	3.1542	2.5824	-7.9143	0.75519	-4.9572	-0.89754	-0.099624	-6.1168	-7.6928	-3.5403	-7.5456	2.4369	-9.7109	-3.6486	1.4667	3.5725	-3.3146	5.2672	-2.5081	1.4025	-5.2212	-5.607	0.52628	-1.0129	-2.6468	-0.53089	-4.0274	1.3084	-4.3652	-0.81512	-1.9602	-4.1426	-3.0089	-8.5653	4.0434	2.6655	0.27401	-7.6427	-3.5773	-5.1353
-7.2419	-11.583	-14.182	-2.2297	-5.9051	-15.916	-10.746	-11.744	-14.449	-10.766	-14.889	-5.5144	-8.562	-11.435	-7.41	-14.027	-9.3236	-13.102	-5.3711	-5.1929	-13.093	-11.354	-6.4445	-8.8976	-15.115	-13.295	-9.4977	-6.1626	-7.0008	-5.6283	-8.7317	-11.061	-14.271	-7.8102	-11.736	-8.556	-13.56	-16.47	-9.281	-6.0408	-7.979	-17.647	-0.75565	-9.0139	-9.9219	-12.56	-8.6281	-11.127	-8.9329	-4.2359
-0.37246	-10.271	-7.6862	-0.33891	-1.3701	-1.99	-10.488	1.8068	-11.545	-2.4092	-8.593	-5.7176	-1.917	-6.4625	-4.2077	-3.6255	1.0894	-7.5048	-6.5321	-1.005	0.027769	-1.1923	0.61956	-8.441	-3.7512	6.4544	-1.628	1.3268	-2.0246	1.8916	-12.733	-3.5375	-3.45	-4.9183	-6.9761	-5.2719	1.1012	-2.8291	-0.88552	-1.8795	-7.7182	-8.1092	-11.872	-5.7119	-4.2435	-3.4814	-2.8253	1.1228	-2.2562	1.1228
0.065547	-4.2521	-4.1017	0.3729	-4.2174	2.4435	5.2902	-3.5296	-5.1475	-1.1308	-3.0601	1.5019	-1.2253	0.59126	4.2133	3.2159	-1.2128	1.872	0.57998	-5.3516	2.8156	-5.5371	-2.1403	8.0747	-0.59518	-5.5901	-1.0335	1.7507	-5.5453	-4.1266	-1.6106	1.9543	-0.31234	-0.77342	3.9698	-0.047136	0.84926	4.2873	-2.6013	-0.44416	-4.554	11.428	3.6656	-0.85972	-0.57255	3.3802	-4.1967	-5.5625	-2.0936	-3.5732
8.7633	11.795	8.7905	11.84	6.8597	4.4089	6.3095	8.3155	5.1167	8.4934	7.1392	4.544	9.9729	4.4798	3.4742	6.2103	6.7576	5.571	5.1956	9.6124	2.2123	4.1632	5.9735	4.4109	10.599	11.478	9.9576	4.787	3.814	7.3885	9.2337	9.7729	7.2553	10.616	6.3676	8.8856	13.998	6.3273	3.2195	3.7809	5.1921	3.7448	2.8281	9.9894	6.071	6.2732	14.966	11.272	5.0668	10.947
-5.57	-1.3148	2.4533	-0.049256	3.9141	5.8925	-7.3871	-1.0192	0.59267	10.221	-3.2858	2.7401	0.34306	2.7078	-6.0294	-1.3373	-0.12662	-1.0572	7.0975	3.5824	-4.9918	1.4707	-2.7683	-2.5123	1.4958	-6.6095	6.2678	-4.1425	1.4207	-4.6069	-5.8857	-3.6271	0.89428	-1.1002	4.1608	1.6265	4.0792	4.4638	-3.4176	7.0681	4.2699	2.1395	4.5437	8.6369	7.4635	-1.7026	-0.44954	4.998	0.89378	-1.489
-10.931	-13.456	-14.175	-8.5812	-11.361	-9.2237	-17.889	-14.006	-9.2327	-10.427	-13.155	-7.2327	-9.7149	-16.428	-13.48	-9.9399	-9.8171	-14.133	-10.692	-3.3894	-11.915	-17.376	-12.122	-14.748	-17.918	-14.221	-9.9465	-16.247	-17.788	-8.251	-15.39	-6.7644	-12.503	-12.875	-16.181	-8.5278	-8.8057	-8.1625	-18.223	-15.412	-11.427	-13.727	-13.598	-8.5366	-3.5654	-5.2214	-17.483	-13.971	-17.636	-10.532
9.7321	-0.031136	0.37317	3.161	9.5641	9.5836	4.6956	6.6026	5.966	10.573	3.5167	5.7689	4.3539	2.4823	4.9558	3.1205	-0.42714	5.9288	4.0554	7.9591	0.68103	6.2529	12.087	3.6207	5.634	5.3262	4.5879	8.0475	3.2901	1.6032	4.4901	10.139	2.7359	6.5992	6.8888	-1.0209	0.47474	7.6962	9.5277	5.6882	10.63	5.9853	4.5476	5.9512	3.8628	9.3551	0.16142	10.09	4.6633	13.121
-3.2233	-2.9906	-5.9374	0.8496	-2.8269	-5.5604	-2.2395	0.050605	-9.1473	2.3477	-6.5727	-3.426	-2.5237	3.6487	-4.0357	-6.2875	4.38	-2.9663	2.0755	2.52	1.3096	3.852	1.9295	2.516	-4.2353	0.70354	-4.5089	-1.5805	-5.045	4.3252	-8.284	1.4312	-2.0399	-1.8105	-3.3398	1.1668	-0.040466	-1.5424	2.5849	-1.2522	0.47751	-2.6747	-10.393	4.7586	-3.6542	4.5951	-1.5713	-2.2558	3.1144	-0.3801
1.2413	5.1446	2.8915	-0.27495	-5.8567	4.5477	-3.3107	-2.0432	-1.0989	-4.2035	-0.49382	-0.11417	-1.6662	-2.3193	-1.3547	-4.9646	-4.9287	-4.3354	-4.0096	-3.3165	2.6345	2.3922	-7.7322	-2.5013	-1.5935	1.6225	-5.0939	0.1402	2.1404	-2.5033	-7.5798	-2.6887	4.2124	-4.4897	-1.2479	1.7767	-4.8025	5.4193	0.68237	-2.403	-2.7804	-2.2341	-2.641	-0.90596	-0.23323	4.6039	-8.1595	-0.53019	-0.94159	1.1331
0.38592	-10.338	-4.8544	2.6259	-7.4685	-3.8052	-8.3173	-2.6597	-3.3332	-3.0164	0.81851	-1.9282	4.5554	-11.276	-1.7876	-2.3142	-1.2681	-2.5029	-5.629	1.1608	-3.7422	-1.2341	-1.877	-8.0127	-0.21291	1.0767	-3.0061	-13.236	-2.5384	-6.7368	-11.474	-4.2598	-4.6759	-1.1266	-0.4458	-11.344	-7.1411	-4.4506	-7.641	-4.3287	-1.3416	-10.082	-0.091306	-3.3639	0.40197	-7.5491	-1.6215	-6.4789	2.4497	-6.0823
0.2855	-2.4372	-2.9281	-4.029	-2.3172	-0.52437	3.5558	3.1748	-2.187	-5.5927	1.4912	0.94002	-7.581	-4.554	-6.4803	-6.5417	-3.8345	-2.5254	-4.9475	1.0404	-9.3279	0.46484	-2.4924	-4.1886	-5.251	-5.4427	-3.1074	-4.9335	0.89058	-0.4484	-2.0538	-2.8674	0.22098	-1.1058	3.4316	-1.3622	2.5456	-3.1493	-3.9872	-11.174	-0.031606	-9.1153	-3.0742	0.80128	-1.2296	-4.4722	-0.58761	-9.7137	-0.053127	2.7783
-12.611	-10.113	-11.119	-4.8866	-2.9778	-3.7327	-9.2282	-12.436	-3.5317	-8.9044	-12.957	-10.634	-12.606	-8.0476	-6.1587	-16.129	-14.49	-11.735	-7.1568	-5.5121	-6.068	-9.9291	-5.9111	-5.2848	-13.785	-8.4541	-9.9826	-6.2454	-23.978	-10.927	-9.0995	-7.2905	-10.776	-14.125	-16.46	-4.7164	-9.205	-15.464	-14.45	-6.0376	-9.0618	-7.2232	-10.362	-5.0819	-10.048	-8.9522	-13.715	-8.6345	-9.8788	-5.6261
-1.8031	-5.8308	-2.8987	-3.8036	-5.866	-1.8851	-0.65165	-8.2471	-7.4086	-9.6417	-4.3152	-6.4103	-1.5297	-9.5192	-3.5651	-5.046	-8.1018	3.6671	-6.9808	-10.017	-5.2979	-1.0335	-4.0921	-4.3072	-7.4729	-3.9315	0.022424	-6.2715	-4.445	1.0337	-6.1359	-9.0566	-11.215	-9.3959	1.9521	-2.9103	-6.567	-6.0617	-6.3014	-4.8574	-8.8138	-7.7842	0.10221	0.91212	-12.037	-6.1582	-3.0844	-2.2889	-1.1521	-7.2693
-3.7693	-8.6625	-2.5007	-5.3591	-7.3259	-8.972	-8.5585	-3.5572	-6.5392	-7.4248	-1.3594	-0.36946	-7.9016	-4.3618	-4.905	-1.5472	-6.0025	-1.8335	-7.3057	-9.5093	-4.9355	-2.3605	-1.1283	-4.901	0.40705	-3.3756	-2.3561	-9.2052	-6.0057	0.97044	-4.7987	-9.3834	-2.0007	-13.711	-2.2212	2.6371	-1.8408	-7.1685	0.2197	-5.2737	-9.8317	-6.8947	-5.9332	-8.028	-4.7296	-5.5256	-10.072	2.0623	-0.28602	-0.46684
-14.039	-10.079	-17.138	-15.341	-12.193	-15.796	-12.187	-13.808	-9.5275	-15.868	-16.429	-15.925	-14.715	-16.096	-6.0774	-18.197	-15.014	-15.325	-4.0979	-14.5	-16.693	-13.149	-16.043	-10.346	-6.8049	-11.978	-14.857	-9.1353	-15.851	-15.658	-13.781	-14.737	-17.535	-16.672	-13.812	-15.029	-13.194	-14.893	-13.689	-8.9392	-4.7556	-16.405	-21.651	-10.361	-6.1618	-14.898	-18.846	-14.097	-11.447	-11.557
7.1468	2.4301	3.7198	7.3712	5.6451	6.941	3.7741	3.0031	1.3604	1.4142	4.2438	6.9501	8.1491	3.9934	3.196	6.3303	5.1618	-1.7935	11.092	8.6245	8.9298	5.7915	2.1825	9.7608	6.6334	13.277	0.64548	5.4585	7.0952	6.9133	7.7716	5.5735	3.258	12.091	4.0116	5.8732	0.71119	11.072	6.8213	1.7846	11.129	3.8496	5.2043	3.8898	4.5162	6.2538	6.9329	1.3507	1.837	6.4329
0.19108	-2.5529	-3.7563	-2.6722	-6.4714	-5.6379	-6.6064	6.4426	-10.639	-6.7107	-2.1526	3.0037	-2.2712	-2.4622	-4.0923	-0.2982	0.12737	-9.5962	2.6939	-1.8104	-0.93243	-2.6035	-8.1747	-0.87544	-3.7391	2.5931	-8.7689	-1.1114	-4.7333	-7.7323	-4.385	-3.9468	-6.6911	0.28456	-2.8434	-6.4503	0.57572	-6.5856	-8.8134	-2.9112	-5.7071	0.40334	0.47731	-3.4355	-8.9546	-3.2715	-1.8693	-4.2815	1.9057	-2.3814
-0.44223	-2.1336	-4.8224	-0.013469	-0.52986	1.0878	2.8187	-5.7736	-0.70638	2.6867	-1.3487	2.6016	-1.5652	-1.3867	-4.1048	-0.46667	-6.5246	-7.0609	-4.5832	-2.0455	-4.3791	-0.041925	-9.3366	-1.2222	-4.207	0.0089927	-0.98057	-9.6301	-2.0438	-2.3711	-3.4899	-3.6086	-1.9124	-1.9952	-4.2262	-0.91251	-6.0375	4.2679	-3.166	-1.8827	-2.9594	-7.3496	-6.6579	-1.3528	-4.0794	-1.4775	-2.0777	-3.7623	-4.2144	0.53879
-20.815	-22.796	-21.249	-18.445	-18.571	-20.912	-24.821	-20.1	-25.916	-24.786	-15.474	-13.45	-27.547	-25.72	-16.708	-20.489	-19.083	-15.636	-23.128	-24.121	-28.176	-25.101	-20.23	-17.605	-15.993	-23.529	-13.411	-18.867	-18.126	-18.919	-25.766	-24.955	-23.469	-28.988	-20.769	-22.267	-24.042	-22.263	-15.649	-21.383	-22.921	-21.985	-23.501	-16.474	-22.476	-21.894	-24.028	-23.356	-23.36	-22.137
-4.0851	-10.043	-3.7859	-2.778	-5.8005	-5.5708	-3.7963	-6.3124	-11.259	-2.4727	-2.6269	-8.344	-5.6608	-3.7699	-3.6664	-2.8173	-3.8873	-4.5025	-5.0794	-2.7799	-6.1891	-7.2222	-1.7181	-6.7161	-4.2112	-1.6435	-0.11568	-8.6167	-4.7282	-1.7608	-9.4992	-3.0301	-8.1109	-4.7085	-4.769	-4.5065	3.1411	-4.98	-3.9176	-6.1049	-4.109	-10.943	-8.048	-11.561	-8.2145	-1.9982	-6.5128	-3.0329	-12.263	-8.6933
7.708	11.323	5.0408	5.5704	6.1474	9.4964	8.131	8.019	5.1088	9.7741	5.8827	10.109	7.3617	10.004	10.367	5.3922	5.6492	5.9196	4.2357	3.731	6.257	6.4976	10.442	12.995	6.4079	4.88	4.1662	6.7781	6.2199	16.162	7.4585	7.1605	5.2462	10.202	11.45	8.7146	5.4578	5.2029	6.1656	1.1715	5.4009	10.629	2.4857	4.4011	2.7189	8.9163	4.7571	1.0298	6.1168	7.2985
-4.1286	-0.72786	-10.915	1.1714	-4.0036	-4.4477	-0.77644	-1.9292	-4.997	-7.9704	-8.5637	-5.4555	-8.4896	1.0966	-6.3912	-3.634	-5.8635	-10.45	0.49648	-1.1902	-8.1055	2.6204	-5.2339	-3.5087	-6.6195	-5.3798	-2.1727	-7.5511	-2.8457	-0.52002	0.69951	-1.8626	-2.8145	-3.3526	-2.2182	4.9598	-6.2409	-3.4308	6.1727	-3.3631	-7.2568	-5.6134	-8.3667	0.44568	0.90166	-3.7477	-6.7723	-2.6334	-5.0704	-3.2676
4.227	0.30252	-0.43724	1.4793	2.7088	1.1902	9.7244	-0.14828	11.932	2.8533	6.4646	-1.8748	3.0978	3.2497	3.8161	1.5498	6.0269	-2.4171	6.3699	8.7963	1.688	6.1393	5.0783	1.8407	-0.3668	0.19164	8.5455	-0.20535	16.085	2.1855	2.9649	4.9059	11.327	5.4062	9.1979	7.1515	3.5223	2.0884	3.907	-1.2278	5.5032	1.8726	0.7594	4.858	3.4091	1.1179	7.7973	5.2122	2.0694	8.4419
-8.6252	2.2463	2.6316	-2.0321	1.1062	-3.7722	-2.5228	0.13183	-7.9677	-2.8983	-1.6736	-0.63726	-2.8442	-0.95635	-4.523	3.0301	-8.6303	-6.2861	4.0405	-3.8668	-4.8238	-8.1888	-2.2035	-3.8716	-0.50945	-1.883	-0.87776	7.8504	0.52545	0.89007	-0.35078	-1.7463	1.5574	-5.2264	-3.0369	2.9585	1.4462	-5.7007	-2.8133	0.93572	-5.1948	-2.3617	-3.9832	-6.0144	-2.5772	-9.1198	-0.51794	1.7256	-1.479	1.602
1.2381	5.6099	3.1875	7.5843	-3.5337	0.8101	-5.1397	4.1465	-2.4764	2.0048	-1.7769	2.157	3.6295	-0.50517	2.4604	0.71035	5.328	-2.4665	-4.5056	2.4013	1.2996	-7.4033	2.5147	0.57196	2.5461	0.24533	2.256	-3.2059	-6.4482	-1.9124	-4.377	1.1734	2.2719	-0.9336	6.569	-1.7157	-1.088	-1.3066	6.8086	7.533	-2.895	1.3498	2.1984	1.4475	-2.7702	-1.7703	-3.4523	-2.0616	2.3322	0.71236
-5.3366	-4.6654	-6.0609	-2.3577	-7.2354	-2.1824	-11.125	-9.1203	-2.8592	-4.0647	-11	-5.2652	-0.22807	-9.9564	-5.1993	-2.7645	-3.6738	-4.7874	-1.2555	-6.9123	-7.1315	0.14672	-9.7025	-8.2573	-7.5496	-3.2664	-10.481	-4.7155	-6.6481	-10.962	1.798	-6.0653	-0.68121	-0.56505	0.2908	-3.7611	1.8708	1.3537	-0.85819	-8.1617	-10.567	-8.7895	-1.9846	-5.4884	-2.1991	-2.9291	-6.3943	-1.5978	-6.4927	-8.896
4.2177	-4.1789	-0.75225	-10.08	4.1505	0.10136	-2.4383	-3.0865	-3.9253	1.0885	-2.0289	-1.0877	-2.4864	0.80825	2.1026	-1.8697	-2.5108	-0.96669	-4.822	-3.8599	-2.2005	-4.9114	1.7664	-4.0379	-4.2764	-6.2104	-3.3428	-3.6275	-5.169	-5.9221	-0.75325	-2.6614	0.82839	-2.3559	-7.78	-4.348	-4.4707	-3.6509	-5.9373	-1.8434	2.6448	-5.659	-1.9018	0.12224	-3.5704	-6.2562	-3.4853	-1.8289	-4.1635	-0.14971
1.9821	8.9248	2.2647	10.912	8.7239	5.0201	6.6063	10.934	6.2775	11.172	8.2458	14.139	0.95673	7.2377	11.99	7.4973	2.7201	4.8584	4.3228	6.8344	-1.5921	1.1376	8.5893	7.5044	4.2968	11.769	12.85	7.0826	8.4711	3.0142	3.8167	8.4653	4.2204	6.6866	6.6765	6.6105	12.241	13.554	7.6273	13.893	5.7348	6.0434	2.1551	7.1999	4.702	2.0055	13.189	6.9823	7.1795	4.1562
0.62825	5.7891	5.707	3.2418	-0.32477	4.2413	-2.1088	-2.5472	6.1688	-3.6529	-3.2361	1.0291	-5.206	-6.9133	9.5781	1.675	-0.91183	-0.70576	-0.096074	-3.7332	2.4228	1.1934	6.3119	4.9629	-1.2096	-0.54398	6.6547	-0.70414	-2.1052	-0.28649	-2.3264	-2.8586	-0.19197	1.4604	3.2681	-0.6223	-7.819	2.0211	0.28495	3.006	2.5473	0.77922	3.1705	-1.8028	1.386	6.4194	2.7423	-1.9105	-0.32314	-0.57934
-3.4698	-5.5101	-1.6229	2.6377	5.3333	-1.9706	-4.6844	-0.98522	1.3798	-1.5295	-0.38832	0.89997	-1.3317	0.79712	-7.0114	-5.3829	5.5095	1.6396	-3.9741	-2.7057	3.0514	-2.1019	-0.2629	-0.77262	-4.8773	2.8234	7.5281	0.14024	2.534	3.0186	-1.9328	-1.3181	-1.8105	-2.5782	0.52011	4.2276	-1.4583	-6.0098	-6.6052	-3.0772	1.5883	-2.1054	3.5212	-0.22926	0.33059	-3.5599	-3.9119	-5.098	4.3957	-5.4922
11.448	5.1969	13.562	12.023	12.876	11.952	11	9.2315	14.32	8.9741	14.033	10.239	7.1399	1.5574	5.7021	10.582	2.9737	10.331	4.7044	13.564	5.1439	11.379	2.3714	7.0236	4.9766	0.78635	9.4469	6.5754	14.199	8.9627	8.7466	6.1505	12.969	9.7489	7.4692	10.899	7.1855	6.6925	18.375	8.2431	12.147	5.7216	13.272	12.975	10.879	11.292	3.4922	16.531	10.39	6.6367
-5.9858	-4.966	-3.828	-5.2059	-5.1477	-3.7578	-11.046	-4.6144	-8.5748	-8.4455	-3.1109	-1.1641	-8.2686	-9.7684	-0.16551	-6.233	-3.1054	-3.8615	-5.4098	-6.9672	-11.102	-4.4408	-7.1491	-3.6608	-5.3315	-0.71431	-5.1609	-10.794	-6.5871	-7.6275	-3.6261	-12.052	-5.2973	-9.185	-7.794	2.0224	-7.6747	0.70998	-7.2149	-6.1418	-4.4512	-9.4987	-0.83784	-8.6748	-8.2099	-4.2498	-5.864	-9.369	-1.0479	-11.087
-6.6266	-10.133	-16.539	-16.941	-15.078	-12.879	-14.643	-12.692	-11.548	-16.488	-11.966	-14.825	-15.173	-8.6468	-16.795	-17.979	-11.729	-9.0138	-19.065	-10.078	-10.56	-11.363	-14.266	-10.325	-16.226	-12.592	-15.753	-13.228	-11.532	-18.561	-13.422	-16.196	-10.895	-9.9728	-15.276	-8.6849	-15.042	-5.031	-13.881	-12.692	-6.3596	-17.266	-12.371	-9.6137	-13.247	-12.845	-17.343	-10.004	-9.5725	-17.14
-2.2629	-1.5714	-4.7266	-7.0541	-7.0279	-4.6794	-0.92724	-2.7955	1.3449	-0.53613	-5.3525	-3.2608	-5.2752	1.959	-7.13	3.5723	-8.4579	0.04131	-0.66655	-2.1201	-11.869	-1.3144	-1.4914	0.71726	-4.1802	-4.379	-4.1701	-1.0442	-6.5476	-6.7533	-3.2525	-1.021	-4.6498	-7.2345	-1.7275	-1.3339	-2.1566	5.2843	-0.87885	-6.4309	-10.518	-8.3465	-8.1641	-0.95688	-4.7129	-4.0709	-4.7109	-4.3421	-5.4051	-3.5933
-8.3802	-10.409	-3.0457	-0.92004	-9.6341	-6.2695	-5.9866	-18.155	-10.283	-3.8891	-12.869	-6.522	-7.5157	-7.7297	-11.239	-10.332	-6.1576	-11.613	-13.493	-5.5665	-13.029	-2.8682	-13.357	-9.7795	-11.395	-12.79	-7.2947	-10.899	-7.6272	-6.4723	-18.299	-13.877	-11.127	-15.549	-6.6463	-13.597	-9.4332	-15.354	-14.093	-12.841	-8.8695	-14.847	-4.5953	-6.1547	-11.651	-10.31	-12.154	-10.919	-11.858	-4.6935
-14.834	-6.8721	-14.628	-14.083	-10.31	-6.5827	-18.25	-10.536	-13.571	-10.177	-13.585	-5.5704	-12.84	-12.764	-12.965	-14.747	-14.189	-15.8	-9.2077	-9.1411	-10.916	-14.186	-7.5413	-8.5268	-10.608	-5.7811	-3.3175	-16.383	-13.308	-9.1104	-8.8982	-17.94	-7.5138	-12.005	-13.001	-11.752	-13.092	-10.491	-9.0673	-13.564	-14.881	-11.468	-17.622	-9.7627	-8.342	-17.859	-16.077	-11.186	-8.0599	-15.918
-11.948	-8.2061	-5.0292	-10.888	-9.4052	-7.8795	-4.7536	-9.5585	-7.2207	-5.5005	-6.4023	-8.9415	-6.2454	-8.979	-6.5292	-6.8942	-7.8324	-7.2497	-12.557	-7.2062	-8.4186	-9.7	-4.7474	-7.8241	-6.8131	-6.0479	-12.605	-11.917	-14.599	-9.6191	-9.3914	-9.1431	-12.081	-7.0564	-8.1165	-10.4	-6.3845	-10.384	-12.848	-5.4111	-10.486	-10.08	-4.4124	-10.942	-5.1824	-9.7585	-9.3433	-7.2393	-13.448	-10.716
7.7422	9.7196	13.092	8.5015	3.62	9.6742	2.2801	13.209	14.243	9.923	5.9299	1.898	15.666	7.7139	10.045	3.795	8.9365	8.8307	8.601	10.612	1.8085	5.1936	8.2389	13.088	1.3734	6.9864	2.1047	8.1047	8.223	2.2476	2.8101	11.682	6.5182	3.1666	5.5833	10.229	3.3581	6.9701	9.4673	5.5615	6.5658	8.0418	1.794	2.5085	6.6028	9.5561	9.4284	6.1258	4.9169	6.9107
-22.403	-23.18	-29.586	-25.241	-29.66	-19.062	-21.892	-24.548	-23.784	-22.59	-26.231	-19.196	-28.425	-17.459	-24.954	-17.116	-25.348	-29.817	-21.952	-23.782	-23.225	-22.811	-27.326	-20.464	-26.27	-23.666	-17.726	-18.915	-20.914	-23.888	-20.839	-20.633	-20.906	-21.428	-22.103	-24.93	-20.934	-21.304	-27.887	-21.924	-29.624	-23.091	-29.3	-23.768	-19.767	-24.134	-20.289	-22.429	-23.857	-22.276
-9.463	-15.858	-11.634	-7.1232	-11.52	-8.8251	-7.8925	-8.359	-7.7318	-7.3205	-4.1482	-1.5121	-6.9513	-11.248	-6.1346	-9.7327	-11.814	-6.1107	-13.4	-13.631	-10.049	-9.5522	-5.1175	-11.027	-3.5725	-13.642	-12.011	-11.351	-6.6336	-10.865	-5.175	-9.3968	-10.144	-7.7921	-10.381	-8.5701	-10.158	-10.347	-7.8368	-5.6811	-4.3477	-4.8114	-1.2517	-7.3774	-5.1312	-10.915	-12.5	-12.668	-6.0733	-12.654
-12.502	-12.613	-12.298	-18.047	-13.147	-13.175	-4.403	-8.3488	-12.516	-14.569	-8.8217	-6.4117	-17.305	-9.2607	-13.237	-15.577	-16.211	-11.75	-15.457	-10.374	-16.698	-13.325	-10.758	-9.8632	-11.337	-9.6391	-11.215	-12.332	-4.7929	-12.188	-13.897	-14.457	-12.889	-8.5839	-11.6	-11.19	-12.241	-15.742	-12.822	-9.4413	-13.094	-14.696	-9.1621	-9.5264	-10.396	-16.531	-2.2843	-14.342	-10.3	-11.693
1.2894	1.2169	1.5676	-1.2852	-1.3244	-1.4723	-0.40104	-2.701	-0.057631	-5.862	0.115	-5.1744	-4.6997	-1.2559	1.0555	-3.0985	-3.036	-0.34421	0.095423	-2.9509	-5.3605	3.8981	0.84852	-2.6002	-0.87124	2.6058	-2.6991	-4.4791	-3.4133	-1.5477	-1.8376	-3.8142	-1.1457	3.3645	4.574	-7.3287	-9.5392	-3.1092	-2.5242	1.3867	-2.017	-0.44179	-3.3474	3.1347	0.34889	4.0669	-0.97905	-0.51757	-1.0381	-6.2846
-22.885	-16.393	-22.837	-23.976	-22.524	-16.824	-19.531	-20.391	-22.479	-22.593	-26.255	-14.868	-21.275	-19.924	-25.596	-21.238	-22.106	-23.775	-20.856	-21.396	-20.871	-19.361	-25.4	-18.949	-19.057	-19.543	-19.671	-28.835	-20.785	-22.27	-22.42	-23.08	-14.107	-15.098	-24.002	-30.384	-26.602	-24.364	-23.618	-17.794	-20.886	-19.536	-18.802	-19.913	-19.106	-19.474	-22.218	-20.043	-21.996	-25.493
-3.9128	-1.0346	-3.6842	-8.3488	-7.4806	-3.0596	-2.875	-10.945	-4.5986	-6.2165	-7.059	-4.7187	-1.9735	-1.1948	-3.3835	-5.2261	-6.3306	-1.3722	-10.959	-2.133	-6.4159	-9.325	-5.1253	0.63404	-3.303	-10.025	2.1822	-3.2956	-7.445	-7.7031	-2.9088	-3.3863	-3.6624	-4.4607	-8.5546	-2.5373	-1.4338	-3.9256	-0.8134	-2.3284	-5.3986	0.22594	-6.0556	0.56173	-5.5456	-3.4289	-12.301	-9.9412	-12.194	-0.44026
-1.9075	-6.1071	-4.4441	-8.8256	-2.4656	4.4877	1.2891	-11.247	-3.5139	-6.5265	-3.1659	-5.2959	-3.3296	-3.5945	-6.8517	-4.4169	4.2448	-2.659	-7.7548	-5.1292	0.19606	-1.8173	-5.056	-5.1327	-2.9605	0.05495	-4.1577	0.94084	-6.4641	-3.7654	2.6504	0.86795	-4.8937	-3.2469	-9.0568	-3.264	1.7679	-8.54	-1.881	-2.2785	-1.9883	-0.34444	-1.3331	-6.4621	-12.924	-4.8295	4.5614	-8.41	-1.5787	0.11959
-13.305	-6.0415	-7.0951	-5.6845	-10.847	-3.4199	-9.7241	-2.8183	-5.4084	-1.1744	-8.6726	-5.1826	-3.2099	-3.8468	-0.51016	-10.773	-15.333	-9.149	-8.8567	-9.6453	-7.0957	-3.835	-1.9675	-6.9224	-9.4017	-7.9333	-6.6517	-8.5725	-10.712	-8.7323	-9.8952	-4.1801	-9.6003	-4.0713	-4.8006	-3.8225	-6.7719	-5.5449	-4.3031	-10.584	-3.877	-7.9719	-2.0839	-14.47	-1.1587	-9.5132	-9.4477	-5.2883	-6.2576	-8.2217
-8.6939	-8.8386	-12.735	-17.852	-14.028	-14.907	-16.558	-22.657	-11.636	-21.586	-15.866	-12.802	-11.981	-16.894	-17.584	-10.232	-16.243	-9.5696	-14.587	-15.247	-10.68	-15.483	-18.053	-18.216	-17.077	-5.7009	-12.509	-14.81	-16.011	-9.8478	-13.965	-15.946	-13.781	-18.685	-13.748	-13.226	-7.7567	-9.4788	-13.885	-20.517	-12.69	-16.89	-12.135	-17.007	-10.427	-13.882	-14.646	-15.72	-7.7999	-14.745
-12.461	-15.335	-13.168	-9.5338	-10.309	-10.879	-12.511	-7.0987	-6.2258	-8.7012	-15.163	-13.185	-5.2142	-5.9131	-12.706	-15.996	-15.87	-10.571	-10.242	-5.8007	-15.37	-15.956	-10.638	-12.583	-15.006	-10.193	-13.798	-12.723	-9.1438	-10.141	-16.339	-10.781	-10.836	-8.401	-12.527	-9.4802	-11.799	-14.007	-4.4801	-9.9472	-7.7061	-8.0843	-4.3015	-6.5046	-16.048	-12.089	-6.3018	-15.22	-11.681	-18.748
-3.6223	8.7871	-0.0055863	4.8339	8.2836	4.6824	2.7154	1.3014	0.19635	5.4365	-0.31037	-2.4121	1.3374	1.5262	4.9844	0.6348	1.0857	4.711	3.8059	1.4946	5.8258	-0.72318	9.4648	5.2545	4.5513	8.7341	4.767	6.2125	3.5824	10.022	-5.0566	2.6762	-1.0668	4.3108	-3.8189	6.1362	3.0346	-1.5618	1.7007	-0.43581	2.7365	-2.0455	3.6778	4.8676	1.1099	8.1236	-1.6133	-3.3347	2.1172	5.0176
-2.0484	-4.6942	-1.1685	-0.12467	-0.36614	0.38257	1.9885	-6.7435	-1.2184	-0.57575	-2.3287	-3.8485	2.7912	-1.755	-2.5931	-6.2963	0.56235	2.4897	3.0391	-0.081221	-1.9108	0.43169	0.043631	0.17207	1.6983	2.4695	-0.81634	0.73914	1.8564	0.40531	-2.2005	1.2533	0.10408	2.2356	-3.6587	-3.3844	1.3835	-4.0589	-1.0681	5.6095	4.5821	-7.3902	1.8115	1.1148	-1.7341	2.1709	5.8264	-6.7798	5.7388	0.32399
-5.1611	-8.2141	-13.364	-11.274	-8.7368	-4.9928	-4.4938	-0.73694	-6.6737	-5.5739	-15.643	-12.505	-15.725	-12.381	-5.8296	-8.6307	-4.842	-6.5416	-12.621	-7.4139	-3.8414	-6.6179	-6.8492	-5.3324	-0.72182	-11.122	-10.822	-6.433	-10.148	-4.854	-10.727	-1.1675	-14.042	-6.0142	-14.639	-13.361	-11.35	-12.755	-1.8364	-10.205	-9.4736	-9.5156	-12.214	-9.6753	-15.008	-10.613	-15.132	-9.3313	-8.418	-10.563
-8.2189	-13.848	-17.84	-7.4913	-12.517	-9.7087	-13.114	-15.846	-13.563	-11.781	-16.048	-20.904	-7.8597	-8.2052	-10.145	-9.5255	-11.838	-17.279	-16.858	-8.5799	-7.4714	-8.8329	-13.011	-13.025	-16.148	-15.215	-15.71	-10.303	-9.1666	-14.411	-15.639	-15.005	-18.26	-14.228	-11.123	-6.8981	-20.345	-9.2655	-10.964	-11.223	-8.8521	-9.8757	-5.3415	-19.388	-13.484	-9.7403	-12.622	-16.172	-17.86	-13.821
-10.037	-8.248	-1.5999	-6.4134	-10.613	-13.316	-4.8501	-9.1102	-13.725	-11.842	-13.026	-9.2329	-6.6593	-16.027	-17.072	-6.9169	-11.597	-7.72	-14.218	-10.377	-7.3336	-8.584	-12.17	-2.8295	-14.179	-13.676	-8.1113	-5.2047	-9.7064	0.16477	-10.461	-12.068	-4.3886	-3.7871	-8.7725	-2.82	-10.684	-5.9801	-13.642	-8.8424	-9.1238	-10.127	-8.4885	-4.9306	-2.9255	-9.6789	-7.324	-8.962	-8.8386	-11.566
7.6205	5.236	11.509	8.3059	6.9221	1.8125	4.8201	8.9111	1.6962	7.0169	6.2362	7.5857	3.5517	5.8485	2.7171	2.394	4.1989	12.236	10.695	7.0828	12.748	5.5526	3.962	6.867	10.442	3.1521	2.5602	6.834	8.1948	7.0982	5.9136	13.161	6.2042	6.649	7.6088	10.778	12.318	4.7691	4.0946	5.7309	1.7378	6.5562	9.5642	9.6338	10.638	5.3251	12.242	2.5776	5.7627	10.642
-12.499	-9.7229	-17.731	-18.452	-16.108	-11.548	-12.787	-12.594	-12.386	-18.123	-11.625	-11.221	-10.843	-12.44	-19.013	-13.723	-7.1671	-9.0725	-14.168	-8.3734	-9.539	-13.396	-13.538	-11.846	-13.915	-12.346	-19.749	-11.664	-10.418	-9.1282	-13.728	-7.1427	-18.831	-13.288	-11.237	-8.7789	-11.003	-15.437	-7.0804	-15.263	-16.272	-9.9255	-10.817	-9.0549	-12.568	-11.302	-7.5973	-19.341	-7.8838	-15.615
-6.3148	0.88956	-5.5162	-6.808	-3.7572	-3.5894	-4.3754	-8.4478	-11.887	0.35386	-1.229	-0.63882	-5.9133	-2.1821	-8.5105	-6.7922	-4.5096	-4.2571	-8.2958	-5.4214	-10.454	-5.2184	-6.4888	-2.7356	-8.6213	1.7722	-4.8061	-4.1082	-0.96848	-1.2102	-3.1746	-8.339	-5.1055	-2.2786	1.6759	-3.2035	-5.9817	-8.7032	-1.6246	-8.6357	-5.7118	-8.1445	-9.8845	-7.9724	-2.1855	-0.6568	-5.0426	-4.5934	0.45242	-0.29967
-4.0257	-5.0133	-5.8829	2.0201	0.21541	-4.1729	-0.22001	0.97625	-7.3657	-0.25197	2.5545	3.6689	5.9673	4.3166	-1.8855	2.0086	2.4033	-2.4507	-1.1667	1.1025	6.9092	2.2887	-0.74637	-5.5658	3.0538	-0.0066471	-1.3889	-4.0862	-3.7869	3.3522	1.2561	-2.2686	-1.5846	0.44058	-2.5938	-5.7669	-3.2333	13.137	-4.9197	2.8247	-0.76799	-8.7392	0.34441	0.92852	-1.9878	1.3979	1.4363	-2.9225	0.17526	-0.11309
9.0715	8.2707	8.7468	7.8948	11.991	4.9299	10.219	8.2233	5.6487	10.562	10.77	10.128	8.4075	13.361	5.8041	7.7911	7.9367	8.4222	12.302	11.411	-0.39595	6.1693	10.093	8.7449	8.8988	7.6927	11.753	9.7402	7.3902	10.861	10.848	12.35	12.142	5.3841	15.132	21.645	9.7416	9.8758	6.3034	9.4136	14.574	4.5384	15.033	5.1941	12.052	12.064	7.6941	12.621	9.186	11.944
2.7385	-1.5002	-1.446	2.1443	-1.5053	1.149	-7.7325	-0.59853	-2.764	6.9443	6.3446	0.14646	-7.6694	-0.10547	8.1732	-5.7653	2.6523	1.3411	-0.18853	0.056306	1.7323	-1.1675	6.3597	2.4443	-2.7334	4.5947	-0.47336	-4.9141	3.2154	-7.5619	3.203	-5.0755	-0.46979	4.202	-3.2341	-4.5475	0.32159	-2.1693	1.2763	1.4673	6.3543	-2.4877	1.9128	3.3268	3.9116	4.8787	0.45009	3.5763	-2.1247	3.6589
-12.204	-9.8973	-12.543	-8.5269	-4.1711	-14.375	-9.2349	-7.2177	-9.1569	-4.4942	-10.678	-3.0768	-9.5705	-8.5957	-9.5953	-13.436	-14.338	-4.8993	-15.981	-11.017	-12.078	-10.521	-11.73	-13.602	-8.9	-14.629	-5.58	-9.4224	-10.038	-8.8143	-9.3121	-8.1009	-15.742	-12.875	-8.3348	-12.368	-13.835	-6.8856	-9.6506	-12.2	-10.904	-5.8972	-8.7139	-9.435	-15.28	-10.526	-14.419	-10.688	-13.332	-9.6806
-15.411	-8.1701	-7.1189	-12.673	-12.991	-19.028	-7.6386	-10.72	-15.112	-3.4021	-10.46	-8.1684	-10.289	-5.606	-11.008	-8.4001	-11.315	-12.665	-6.1129	-10.489	-5.4217	-9.0319	-7.3926	-2.7684	-10.306	-15.318	-10.976	-10.498	-13.305	-6.2341	-7.9817	-8.8638	-7.9818	-8.5794	-9.2309	-4.3378	-4.2385	-10.548	-13.509	-3.6657	-7.7882	-4.8645	-12.885	-14.073	-10.038	-8.2213	-8.6143	-10.123	-9.3967	-13.971
-4.3252	-7.1353	-0.72827	-0.68734	-11.264	-6.5768	-5.0644	-7.1358	-3.4576	-5.6571	-8.0754	-2.7289	-5.845	-6.4926	-4.5212	-4.0753	-5.1465	-7.3141	1.0048	-8.5089	-1.1209	-6.4011	-2.8548	-3.6037	-8.2272	-3.8695	-0.50863	-11.363	-1.8921	-11.019	-2.9583	-5.4939	-4.828	-1.8768	-2.3013	-9.0522	-8.3112	-0.8552	-2.3604	-5.6631	-0.60599	-2.6413	-7.7663	-1.7137	-4.2615	-3.4101	-4.4742	1.1716	-1.0779	-6.0472
-1.2446	-7.0063	-0.76104	0.44005	-4.3934	-1.9979	-7.1014	3.5552	-0.2609	-6.5808	-4.7225	2.5017	-2.209	-7.64	-4.4555	-4.069	-6.0683	-3.7998	-1.4127	-0.82145	0.64356	-6.3901	-5.1018	-3.4962	-6.4762	-5.7211	-4.3364	-11.385	1.3215	1.6375	-7.1058	1.0239	-1.63	-7.4433	0.96659	-2.5746	-6.4248	-5.902	-4.6481	-6.1694	-8.0925	-5.5357	-0.20892	-6.5968	-11.75	-1.2882	-2.6761	-2.3212	-2.7626	-4.8863
-9.801	-8.2926	-4.0569	-3.7379	-13.069	-8.9446	-8.2009	-12.068	-19.611	-11.647	-8.6053	-7.4068	-12.896	-10.831	-7.6638	-8.9726	-9.9189	-7.0959	-12.713	-14.305	-13.345	-12.902	-3.0477	-9.8177	-9.5202	-10.844	-8.8795	-6.0494	-4.0014	-8.4555	-4.6511	-2.0138	-11.188	-15.706	-7.4067	-13.642	-10.37	-11.622	-6.4878	-8.4796	-6.8324	-9.2718	-9.4136	-12.495	-15.049	-5.4933	-9.2248	0.45548	-10.243	-12.574
-26.071	-18.529	-25.488	-25.152	-18.166	-17.367	-19.304	-18.763	-15.577	-23.101	-13.929	-27.002	-23.438	-24.761	-24.235	-22.048	-21.306	-16.843	-26.21	-20.623	-18.603	-20.222	-25.825	-23.49	-18.519	-28.687	-22.914	-21.299	-15.545	-18.374	-20.658	-21.461	-16.61	-27.276	-21.284	-23.682	-22.218	-23.626	-21.071	-22.439	-24.646	-23.872	-29.728	-26.355	-21.796	-26.581	-24.146	-19.254	-19.824	-26.422
-1.1693	-4.0899	-1.6209	-5.5357	-4.3184	-2.326	-7.7506	-1.5583	-5.5551	1.0211	-7.0049	-2.8641	-8.7776	-1.3567	-0.2622	-10.004	-3.4951	-9.0522	-3.3779	-6.1679	-5.0217	-6.025	-2.6902	0.94473	-3.4503	-6.9069	-7.2936	-9.3846	-8.01	-3.4791	-2.7312	-6.1346	5.7826	-7.1883	3.1707	-8.5821	-10.777	-7.3336	-9.7142	-8.8266	-1.1624	-2.5055	-6.1603	1.6086	-9.3718	-7.5607	2.158	-6.7612	-2.8729	-7.6841
-0.12506	-1.7827	-5.0598	-5.463	4.9296	-4.8997	-0.7146	-4.3767	-1.5937	-0.62858	-1.8562	-1.6712	-1.6764	-3.5121	-2.2256	-1.0975	-4.9929	0.22939	-1.5129	-1.7269	0.78135	1.7046	1.1798	-6.2769	-5.4712	-4.198	-3.3966	-2.321	-9.6745	-2.8225	-7.457	0.068633	0.8347	-2.4834	0.15737	-3.0368	-5.0286	0.36341	-3.2499	-0.69945	-3.3091	-2.0782	-4.4445	-0.38451	-3.5259	-2.8122	-13.591	-3.7209	-4.8571	-10.404
-4.4342	-7.5207	-0.58388	-2.4206	-0.40656	-2.2339	3.4386	3.2369	-3.8628	-2.141	-3.7497	0.31305	0.19911	-0.93488	-2.4897	-4.1462	1.426	-5.7115	-3.3455	-0.83093	-8.1406	-2.505	-5.7012	-0.43239	-4.4414	-7.6229	-2.7163	2.9159	2.388	0.86119	2.0564	-1.9152	-6.9103	-5.249	-1.0684	2.5802	1.307	0.36872	-9.3821	-1.7017	-0.69661	-4.8714	0.79624	1.8549	2.2637	-7.5795	-7.4315	1.2249	-5.2752	-0.54165
7.8035	2.6786	12.027	6.5079	4.5474	10.784	11.433	7.5168	8.3908	7.1629	9.3346	11.549	16.004	9.0059	8.9647	7.0837	11.955	10.39	8.4265	12.859	10.863	7.8682	8.8911	6.0496	16.644	8.8398	8.1306	4.0874	4.6334	14.259	7.6429	8.0586	14.504	9.3654	5.2266	7.1108	11.549	6.3477	9.6761	2.6194	7.5984	5.1605	11.168	3.2592	13.768	8.908	2.4072	3.7088	7.1799	6.1222
-12.57	-6.6646	-12.217	-14.121	-14.862	-15.02	-8.3767	-8.0605	-10.28	-7.8538	-12.237	-12.263	-9.2111	-7.1244	-7.7288	-8.9286	-8.3236	-9.5106	-14.87	-11.861	-8.7563	-5.9771	-10.744	-12.889	-2.647	-12.743	-12.999	-4.9157	-7.5788	-10.543	-12.047	-7.7947	-13.345	-13.013	-15.358	-5.7278	-14.162	-11.944	-9.3852	-10.159	-12.623	-10.846	-11.887	-12.283	-10.202	-11.229	-9.8123	-13.231	-11.53	-10.486
0.52821	8.6125	5.4641	0.95937	-0.65619	-0.77859	0.83369	-1.6443	-4.2849	2.7612	0.96505	2.9901	-3.0863	-2.2489	1.7863	1.7682	0.50334	2.4794	-2.2313	-6.8373	-0.27622	-2.7811	-1.8085	-1.1581	6.8962	-7.7741	-8.2669	-5.1713	6.0733	-7.1079	-1.3183	-4.5001	5.9034	-9.0936	-2.0307	2.0782	2.8954	-0.22817	4.5642	-4.5068	3.4635	0.97464	2.6299	-2.0559	-7.3657	-1.947	-3.329	-0.57024	1.5004	5.8078
-2.0141	-10.105	-2.0875	-10.597	-7.788	1.6175	-8.2536	-7.7797	-4.8684	-2.9753	-7.9552	-8.3554	-2.3122	-6.8501	-2.8916	-6.0581	-7.6681	-9.4142	-5.5034	-10.533	-10.112	-3.0572	-5.5916	-8.8665	-9.8552	-2.4431	-9.1211	-9.7045	-4.5007	-14.318	-8.4973	-8.5612	-13.811	-3.2875	-4.7694	-4.5689	-2.2655	-0.76585	-6.4953	-7.1608	-2.256	-2.7365	-6.5337	-5.4769	-3.8111	-6.3534	-7.1014	-3.5529	-6.9914	-9.5923
-8.6039	-4.0795	1.1432	-5.1479	-10.894	-7.6772	-10.862	-4.896	-4.202	-3.5492	-12.984	-1.1014	-0.93047	-4.6517	-7.8613	-9.4605	-11.465	-10.395	-6.5124	-3.9625	-3.0432	-7.4906	-7.8905	-3.8289	-7.2735	-7.6413	-6.4794	-1.9258	-6.2849	2.5086	-1.0079	-7.7719	-5.0147	-2.1595	-8.3519	-0.30845	-3.8846	-8.1983	-8.9921	-3.2284	-4.3647	-4.7534	-6.7092	-10.035	0.69294	-6.4739	-7.3186	-0.67253	-5.1707	-7.28
9.6554	-1.8694	-0.31371	1.067	9.9236	8.376	9.5479	8.0596	6.2867	11.913	1.4162	4.7972	0.56499	-0.16695	7.1814	2.8497	2.3777	3.0146	6.5163	0.81535	5.1808	2.5794	3.4504	2.631	5.4717	5.5244	13.107	1.8943	2.6367	5.6218	11.79	7.3204	11.842	9.9831	1.4777	9.1594	10.73	8.2897	2.73	5.4496	4.7439	7.3642	6.1237	5.5295	11.498	6.535	5.1147	3.5468	6.0818	6.7068
-3.711	-2.6852	-9.0484	-8.4666	-3.6572	-2.5946	-2.4124	-4.1129	-3.3851	-1.8475	1.4923	-5.7714	-4.8279	-1.9759	-5.9696	-3.2498	-0.55247	-5.0553	-2.672	-4.7991	-1.2864	-2.9764	2.6473	-6.2552	-6.5318	-1.0908	-5.4638	-4.1528	-5.1577	-0.36051	-7.2356	-4.7917	-7.5249	-0.84037	-3.2092	-6.3917	-9.0823	0.058558	-3.5578	-0.059302	3.3565	-3.8126	-8.2446	0.47034	-6.2183	-8.7061	1.6298	-7.6094	-7.0792	-2.1717
1.8632	3.9729	3.0155	11.292	5.2563	5.8905	6.0295	5.6447	7.707	3.4507	5.4644	2.5906	-3.6404	3.681	10.06	3.6717	-0.72875	4.0057	-6.0062	5.1787	-3.8858	17.863	4.7177	7.7464	7.1101	5.4944	4.9461	10.638	8.7911	4.1204	8.5925	6.3108	8.6156	1.7816	0.83297	6.3479	10.67	9.4602	5.8959	2.097	5.7166	7.4059	2.1901	9.3674	9.4077	6.5457	4.084	2.9977	1.8745	3.1186
-6.0147	-4.3057	-2.3037	-2.2933	1.4492	0.33311	-0.51492	4.1492	1.6561	1.8766	0.52936	3.5773	-0.62226	-5.1116	1.5396	0.56704	1.9712	-0.77115	-2.0598	-1.993	3.4604	1.2504	2.2054	11.199	7.8994	5.5078	6.2596	6.6467	1.3329	4.0009	5.6062	-0.74855	-3.9997	11.348	1.2934	2.6678	7.6751	2.0812	5.6337	9.2799	1.8521	1.3706	4.0323	4.8526	-0.86707	-0.86559	-1.6576	3.7892	0.83292	0.86983
-15.795	-17.214	-21.797	-7.3962	-11.875	-12.884	-14.536	-5.8785	-12.182	-17.774	-5.7971	-9.0008	-11.166	-12.178	-11.274	-9.6001	-14.645	-14.332	-9.0721	-14.278	-15.078	-7.8661	-12.216	-15.822	-15.201	-7.031	-16.422	-12.002	-11.524	-8.828	-13.996	-14.721	-19.893	-17.626	-18.173	-14.696	-10.826	-16.037	-16.261	-16.849	-18.656	-9.9294	-17.626	-13.808	-4.5689	-6.0992	-13.25	-11.999	-15.925	-13.74
-5.4204	-17.196	-13.512	-13.082	-12.381	-13.537	-13.175	-10.206	-11.589	-13.457	-18.252	-9.7021	-13.064	-10.828	-14.797	-15.831	-13.514	-8.6938	-8.6253	-12.65	-13.05	-16.497	-12.236	-11.545	-14.285	-11.111	-12.331	-9.5826	-10.748	-5.6349	-16.642	-8.3931	-11.941	-11.78	-16.719	-13.199	-8.9372	-12.829	-17.753	-8.8013	-8.196	-16.446	-10.127	-14.101	-18.094	-11.893	-9.6994	-14.875	-7.6979	-18.474
12.522	12.123	9.6613	13.076	11.47	10.623	14.47	6.2296	14.173	10.949	7.4417	16.776	8.7446	12.289	9.9732	12.759	9.4146	13.614	9.8415	12.558	1.6025	7.3612	5.2722	14.259	6.7088	8.9389	9.4499	10.321	7.0628	11.58	9.5289	7.9802	16.304	8.6395	13.668	11.975	9.9401	3.3924	9.5121	7.1982	12.54	7.364	8.6498	10.587	12.261	12.25	14.079	10.379	15.576	10.891
-1.334	-2.3649	0.64095	-4.8447	-4.6513	-4.3791	-4.541	-13.208	-3.4592	-4.738	-5.8646	-7.2721	2.9769	-6.8409	-2.8694	3.6185	-3.6879	-6.986	1.5054	-1.1907	-6.8083	-1.3898	-2.9885	-2.2133	-1.9888	-0.8647	-0.95547	-1.6636	2.7902	-5.2663	0.22842	4.3683	-3.5227	-6.2629	-4.2886	-9.3618	-2.6059	1.286	-0.55983	-0.91766	-0.20566	-2.8518	-1.0214	0.35944	-1.3974	-3.9375	-5.1458	-4.7886	-3.8816	-6.169
-10.492	-18.822	-12.852	-10.563	-18.229	-12.429	-10.892	-6.7982	-13.693	-4.7308	-11.683	-10.437	-13.135	-8.5449	-11.904	-11.177	-7.8431	-9.6339	-17.583	-10.131	-11.073	-8.472	-13.212	-1.939	-13.314	-6.9924	-11.58	-10.898	-6.542	-7.1993	-10.275	-4.6023	-15.454	-9.4347	-12.649	-9.7009	-13.758	-9.1261	-14.682	-16.535	-3.8886	-10.773	-6.9059	-12.321	-10.293	-8.6383	-15.432	-8.9292	-10.223	-10.783
-18.551	-17.281	-8.7555	-11.483	-15.083	-11.648	-12.631	-9.2962	-12.069	-6.7359	-18.495	-13.349	-21.394	-14.508	-13.677	-17.066	-20.475	-8.4475	-15.258	-19.071	-12.002	-14.903	-15.039	-14.274	-21.637	-19.089	-16.193	-21.413	-16.009	-20.385	-20.048	-12.517	-12.089	-8.7742	-4.5941	-16.838	-16.607	-16.37	-16.377	-17.143	-13.773	-13.385	-11.857	-17.233	-17.156	-18.497	-15.363	-18.848	-17.265	-13.063
-20.238	-24.673	-23.227	-20.606	-21.73	-17.176	-16.082	-19.437	-15.569	-32.351	-21.188	-26.742	-17.572	-14.648	-22.452	-19.329	-20.352	-21.278	-23.567	-22.313	-18.361	-26.701	-27.313	-22.886	-22.309	-23.955	-24.908	-24.766	-21.927	-14.054	-22.217	-24.862	-19.494	-23.788	-21.745	-22.444	-19.375	-17.467	-21.114	-16.509	-18.959	-27.915	-17.913	-22.3	-19.139	-20.756	-22.28	-19.606	-21.642	-22.615
8.362	10.588	1.1859	9.7013	8.8947	12.112	7.8062	6.96	7.722	9.7438	12.242	12.74	4.9563	8.5706	10.023	8.5529	10.534	5.4298	9.2816	15.977	17.715	11.566	5.3145	8.4198	5.2947	9.3053	12.662	6.1869	4.9058	6.2777	4.3207	12.456	7.9646	10.541	11.624	4.7405	11.443	7.7826	9.8096	11.831	2.2475	5.5527	9.6535	3.7556	13.886	4.8755	5.7137	6.2084	5.4374	10.822
-3.0409	1.4214	4.6674	2.7451	10.298	1.6156	2.7497	2.1355	-0.60708	3.1612	7.4596	1.6049	3.7481	1.0404	6.5659	5.1209	0.026364	4.249	4.3083	6.542	0.33891	2.9384	0.67748	5.6245	-0.65171	-1.6415	-5.5145	2.3015	-0.49992	-2.0574	1.7495	2.2703	-1.1256	0.69391	2.8912	11.312	1.3192	2.2427	8.0071	3.3431	0.79291	-1.9766	-4.7313	8.1114	4.7008	0.25574	7.0664	1.1213	2.879	-1.569
5.6785	-2.7553	4.0126	0.46419	1.6648	-2.0986	-7.2628	-7.2018	9.6466	-1.8202	7.6248	-0.45352	2.7105	-1.8264	4.5719	5.3894	-6.5348	9.9438	5.363	-4.0822	5.1503	-10.581	-0.19875	-2.8695	-1.498	2.795	-0.88211	5.8754	1.447	-3.4765	-3.8386	4.8048	-4.8963	0.64628	-1.7597	-3.9165	-1.3919	4.5549	-1.6378	6.0393	-1.9153	1.0829	-2.9735	8.1082	-6.8481	0.90311	-0.79283	4.1512	2.3025	-0.60283
-15.446	-18.661	-16.583	-17.262	-12.559	-14.553	-12.762	-15.614	-18.059	-11.967	-10.532	-10.06	-13.966	-13.217	-10.68	-9.8697	-12.269	-13.228	-9.428	-14.025	-16.795	-13.219	-13.737	-10.85	-17.357	-11.257	-10.362	-16.39	-15.374	-6.1481	-21.099	-16.114	-14.745	-11.366	-14.568	-19.367	-14.942	-12.753	-17.172	-12.419	-13.713	-11.37	-17.931	-11.773	-11.375	-11.134	-15.472	-14.656	-14.708	-16.755
-14.203	-2.3692	-6.0155	-14.777	-0.88428	-11.519	-12.803	-9.6183	-5.7847	-8.6663	-13.891	-13.205	-8.8127	-14.627	-7.6805	-9.8811	-11.137	-3.5878	-13.81	-5.9631	-6.3438	-11.508	-8.4985	-9.9629	-10.764	-5.9525	-11.744	-15.211	-2.2711	-3.0257	-15.048	-13.86	-10.195	-12.234	-10.092	-17.119	-14.2	-6.2623	-11.618	-4.3227	-15.636	-10.728	-14.452	-5.8327	-6.3284	-9.5492	-13.335	-10.883	-14.443	-7.3375
-11.49	-6.9927	-5.7744	-15.991	-3.4495	-12.931	-13.162	-11.722	-18.872	-14.26	-16.4	-14.235	-14.92	-13.331	-5.9036	-16.638	-13.535	-8.926	-6.9899	-11.552	-11.276	-20.958	-14.196	-10.779	-10.364	-12.473	-13.677	-18.145	-19.769	-16.786	-12.554	-20.387	-15.57	-10.582	-17.21	-22.754	-13.409	-11.177	-22.559	-13.429	-19.326	-18.346	-11.429	-12.19	-11.161	-6.7787	-11.358	-14.52	-16.008	-10.186
-9.4332	-13.484	-15.317	-13.952	-14.68	-11.306	-16.231	-14.933	-8.803	-12.684	-11.258	-17.053	-16.74	-9.0348	-9.7696	-11.17	-11.123	-7.826	-18.107	-10.325	-8.6997	-11.034	-10.596	-9.9017	-14.971	-10.239	-10.183	-11.169	-12.463	-14.375	-11.579	-12.709	-11.096	-11.05	-16.18	-13.513	-14.914	-9.8954	-11.694	-18.374	-8.6238	-5.0088	-10.595	-13.9	-12.72	-7.4957	-9.9075	-10.555	-16.925	-14.213
-11.224	-15.829	-12.322	-18.632	-14.557	-12.434	-10.681	-13.14	-10.501	-12.562	-16.897	-14.487	-6.1419	-10.168	-14.766	-9.838	-15.255	-1.8387	-16.036	-11.337	-19.702	-19.014	-15.539	-14.328	-13.041	-19.041	-16.129	-14.751	-12.326	-15.347	-17.238	-15.513	-12.936	-7.0434	-16.002	-9.2138	-10.692	-9.3868	-5.5639	-20.553	-13.053	-10.997	-8.1939	-11.795	-13.073	-11.946	-11.71	-15.191	-17.758	-14.934
-1.4296	4.6142	12.166	9.2799	3.2687	0.4712	5.9865	3.7756	6.4505	6.1088	6.9241	3.0446	2.0423	5.3088	10.475	3.6522	-0.1125	1.4535	2.9877	9.8175	13.81	9.8003	3.6677	0.19435	3.5039	2.8243	-2.7329	10.881	9.1678	6.6861	6.893	-1.4118	13.846	7.8651	5.4111	3.8766	2.8194	0.41098	5.3912	7.042	6.0106	3.8013	8.846	1.3603	6.644	6.0825	7.0243	11.503	6.9174	6.5286
9.3742	10.793	4.0781	6.448	12.7	8.7696	8.1017	6.5589	8.7168	3.3915	6.8619	20.499	6.7105	10.659	6.1651	7.0069	6.8258	12.966	3.0065	2.1826	1.9589	2.5233	10.478	7.1149	8.5021	12.8	4.1546	7.3112	8.8672	6.8657	6.7956	5.4881	11.209	4.8605	8.6189	5.7178	8.2702	16.455	6.1455	4.6128	2.8067	9.2767	13.587	5.32	5.2813	10.048	11.243	7.6327	7.5588	12.283
10.708	8.4048	2.6872	3.3451	3.5823	2.5141	4.8961	-1.6644	0.39579	6.1841	3.3756	5.7664	13.657	11.133	15.481	5.0498	4.257	3.2302	0.73631	6.6347	6.641	2.2078	9.4431	8.1031	7.3145	10.386	3.5327	2.5178	8.5846	4.1143	7.9316	4.3159	8.2576	11.185	13.607	10.07	6.1548	10.722	0.013342	5.7033	9.2848	10.578	4.1159	6.7874	5.5901	7.0017	4.8787	13.654	6.9623	2.4196
-11.811	-9.355	-6.6572	-11.272	-3.761	-5.4975	-16.468	-13.318	-5.4477	-12.134	-2.7042	-8.4808	-9.8876	-6.2483	-9.7753	-1.7562	-2.1536	-10.639	-13.197	-2.1463	-8.1604	-12.484	-3.6477	-0.62869	-12.005	-9.1409	-6.4303	-11.073	-7.7539	-4.3838	-7.3699	-10.581	-6.8157	-6.684	-8.1588	-8.5471	-6.906	-7.9928	-2.4223	-3.5637	-6.776	-9.3759	-6.9784	-2.635	-3.1953	-3.0365	-11.015	-12.682	-6.0586	-5.7597
2.9831	-2.429	0.93978	0.22577	1.4448	8.2283	5.2406	0.009159	3.6673	2.183	-13.369	-4.1048	-0.080893	0.26506	-3.0251	2.6216	-3.4728	3.8908	-1.2824	-8.0511	-2.1693	-1.3093	-0.55491	2.2249	-1.567	-4.3827	1.4645	-3.2518	-1.0036	-2.2187	3.2301	-4.3316	-3.3395	-6.6989	3.226	-4.3146	-5.1763	0.091007	-2.1637	2.8734	-4.9136	-3.8051	-0.68634	-8.2729	-2.6988	-2.7083	0.68291	0.66309	-1.562	-10.817
-15.292	-15.821	-12.066	-12.026	-17.444	-17.336	-13.714	-14.471	-18.213	-13.314	-13.102	-21.436	-13.245	-12.975	-17.073	-13.287	-11.935	-15.841	-23.417	-20.425	-15.526	-10.725	-16.793	-17.217	-11.756	-19.858	-17.064	-15.017	-14.268	-14.906	-10.91	-14.758	-10.284	-13.858	-6.1186	-17.415	-10.976	-20.417	-12.597	-13.787	-14.821	-14.709	-17.748	-13.435	-17.697	-14.896	-13.094	-15.668	-13.828	-11.394
-2.1185	-6.9998	-7.0928	-3.8939	-0.76186	4.331	-7.0469	-4.8119	-10.871	-5.221	0.50952	-10.461	-2.5451	-4.5528	-4.3802	-14.15	-5.8996	-0.047925	-2.5833	-10.769	-2.5518	-6.9219	-1.7133	0.69126	-4.1797	-13.312	-8.9985	7.2376	-8.3107	0.33616	0.60302	-1.6618	-2.8267	-2.0836	-6.5104	-2.0536	-2.4755	-5.952	-8.3237	-6.8475	-3.4999	-6.4853	-0.76182	-4.7924	-6.4658	-1.6851	-5.3525	-9.575	-7.3973	-11.918
-14.494	-16.982	-12.803	-8.1655	-9.5555	-12.064	-18.498	-10.153	-7.0626	-11.86	-11.429	-6.9488	-12.877	-16.224	-12.922	-10.094	-18.081	-12.906	-16.11	-11.879	-7.853	-15.315	-15.278	-7.0855	-9.962	-5.5318	-14.497	-14.015	-3.8643	-18.563	-9.5321	-16.457	-10.778	-11.366	-16.892	-10.027	-15.494	-13.547	-11.76	-10.679	-10.184	-11.195	-7.0644	-11.429	-13.871	-13.572	-21.163	-17.61	-11.585	-8.3204
-5.2077	-2.8429	6.2568	-1.6893	-3.5782	-0.9684	4.8281	-0.3548	-0.7169	-2.7714	-1.6685	-5.7896	4.6536	-1.1208	-4.0687	1.4835	-0.071233	0.59325	-6.572	-2.9178	0.34278	0.55098	-2.9282	-1.0648	-3.3825	0.6664	-6.1903	-3.9057	-8.6489	-1.6563	-5.466	-4.4463	1.4062	-2.5655	-6.4563	-2.8193	-4.4059	4.9074	-1.6424	0.79375	-5.4605	-2.2818	-2.6568	-5.453	-2.1515	-6.8099	-1.7381	-4.2594	-0.41974	-3.873
5.9527	5.6697	6.6443	3.4794	5.6444	0.97531	5.6868	6.9103	8.0341	4.3279	0.063719	6.0392	6.5547	13.077	3.0877	8.1962	7.6619	2.5726	9.2091	7.2478	4.7217	15.777	11.062	1.7718	11.563	1.8736	10.424	5.1659	4.3424	6.7562	6.5849	4.0839	4.4973	7.472	2.5183	6.3988	0.42704	10.767	5.9729	9.9514	6.3715	3.4406	4.0423	8.1062	13.446	5.8437	10.139	6.9429	5.3058	7.666
-13.261	-11.903	-9.2832	-14.217	-13.409	-9.0834	-11.106	-13.85	-13.744	-11.144	-8.1786	-14.104	-10.976	-6.2833	-5.4407	-21.58	-12.885	-13.24	-9.0578	-12.765	-8.4594	-13.67	-12.127	-7.5495	-12.801	-10.052	-6.9886	-8.026	-13.375	-13.961	-9.0029	-13.427	-13.02	-12.325	-10.747	-6.9998	-10.489	-5.5784	-8.4878	-10.174	-10.487	-7.0829	-16.759	-5.4265	-12.188	-14.895	-7.3865	-11.995	-12.806	-10.575
4.3751	0.66708	0.37969	-7.0406	-2.5665	-6.8953	2.1682	-4.9668	-4.3209	-3.4397	-3.0142	-6.167	0.59182	-6.2501	-2.0786	1.4589	-0.68393	-7.061	-2.1988	1.7745	0.86622	-0.25242	1.9673	1.1078	1.7801	-2.0817	-2.2476	-0.10955	-5.6721	-1.6887	-3.5288	-2.6763	-4.2261	0.85625	4.1988	-4.8475	-9.9997	-3.1655	-0.096581	-0.73955	-1.8575	-5.1484	-5.6599	1.972	-5.6467	1.1283	0.56987	4.3964	-4.8968	-3.8594
-7.0457	8.4508	1.6187	-6.0324	11.164	-6.4083	-3.3929	1.3348	-3.6166	5.3492	-6.0377	1.9705	1.0716	-5.7394	-0.84979	1.2017	-4.0239	9.7749	-0.34153	-8.6511	-1.5384	4.1791	5.0914	1.7258	1.7864	-2.8106	-5.8647	0.26561	-0.44714	2.0718	1.9729	-1.0567	6.2342	-7.6168	-2.4351	-7.7821	3.9382	-9.8357	6.8412	-1.518	8.1486	-7.1389	2.4573	-3.1815	-2.8547	-2.1111	0.15699	2.5209	-0.22551	-0.12216
-7.5574	-1.5981	-2.03	-2.5198	-6.0409	0.30232	-5.5095	-1.4587	-0.58764	4.5117	0.44691	-6.6135	-6.4452	0.49164	-3.7905	-3.9615	-0.6634	-5.0272	-7.4336	-1.398	-2.6713	-2.264	-3.6682	-0.13565	0.16387	-2.082	0.019594	-9.1048	-1.8286	-3.8966	-0.26635	-3.2169	-1.2613	-11.178	-2.359	-12.473	-3.3575	-3.0833	1.5397	-3.0385	-0.72365	0.53707	0.23677	-3.8804	5.4775	-1.6427	-0.16972	3.0644	-3.9742	1.0296
8.7084	5.5374	10.313	10.928	9.3614	10.432	7.4457	14.926	5.4314	9.8283	5.4621	9.0475	8.5169	11.57	10.21	14.739	0.90652	7.2727	5.737	9.4107	16.561	4.4444	7.9009	10.385	10.047	12.479	-0.73511	8.1807	8.7964	5.8716	12.858	10.761	9.0992	14.18	0.42346	7.309	3.9342	2.9001	1.3889	8.4322	8.9575	14.155	6.5378	11.378	7.5856	2.0352	5.9648	8.9916	12.794	3.673
-20.356	-10.798	-18.847	-9.8037	-13.904	-8.9085	-14.66	-12.875	-8.9988	-15.508	-18.068	-8.5625	-11.822	-19.904	-15.324	-11.948	-17.843	-8.9266	-16.337	-5.715	-13.193	-15.589	-17.43	-16.062	-14.992	-15.538	-12.991	-11.092	-12.72	-16.254	-13.359	-9.5814	-9.276	-9.1337	-20.49	-10.636	-13.398	-11.382	-4.2965	-17.265	-13.611	-14.863	-17.192	-16.288	-15.462	-9.3552	-11.069	-9.8874	-18.19	-14.771
6.2588	10.262	12.542	12.24	14.32	7.5324	10.72	10.825	9.0053	8.4602	9.169	10.094	17.671	13.583	14.686	10.398	12.584	17.379	17.414	6.9529	11.128	7.7202	-0.87273	10.689	2.8032	2.7783	7.6756	11.571	10.298	7.8182	13.654	8.743	8.4178	11.986	5.8082	10.501	10.976	4.9519	15.702	2.2392	10.52	10.811	13.008	9.2156	9.0727	12.542	10.749	5.7376	7.4252	6.4321
-2.0648	-6.4426	-8.707	-10.45	-9.8934	-3.1886	-5.2344	-3.2588	-1.1337	-6.506	2.2535	-2.905	-0.46595	-3.861	-1.5441	2.6673	-10.746	-4.9992	0.69371	0.92611	-4.2742	1.8986	-6.5786	-8.4272	0.090663	-3.6062	-2.1516	-7.8302	-5.6415	-6.4606	-5.6024	-7.8509	-3.6275	-1.5056	-2.2361	-5.2857	-4.2189	-2.6501	-1.8756	-5.6163	-3.392	-6.3903	-1.2313	-4.0736	-1.3298	-3.6689	-0.93911	-3.7038	-6.7849	-4.3148
-11.839	-12.055	-18.469	-9.5019	-16.355	-9.2223	-15.727	-9.92	-13.362	-1.885	-12.244	-14.119	-10.054	-13.843	-6.9689	-17.915	-11.38	-6.1062	-11.902	-12.607	-9.7187	-13.784	-4.9785	-10.542	-7.3794	-13.084	-10.166	-7.5825	-13.565	-14.152	-13.536	-10.142	-15.108	-12.478	-6.6683	-10.583	-15.9	-11.775	-17.135	-12.179	-11.245	-10.793	-12.117	-12.526	-13.953	-5.9423	-8.6124	-7.6908	-8.2603	-14.228
-23.291	-19.107	-26.808	-25.165	-24.293	-30.427	-16.942	-24.133	-24.585	-20.395	-20.681	-24.846	-18.26	-23.311	-20.45	-23.915	-21.729	-23.872	-21.79	-27.72	-17.482	-21.663	-22.687	-27.158	-22.451	-25.769	-14.081	-23.205	-15.373	-23.366	-14.856	-29.373	-17.365	-27.187	-24.959	-25.301	-26.671	-16.878	-28.62	-21.446	-23.401	-25.3	-17.797	-17.099	-23.252	-22.875	-17.293	-20.581	-21.044	-25.999
-2.5415	-1.5208	-3.095	-4.884	5.7308	-2.4997	2.5508	0.33956	-6.3132	-4.5033	-2.9391	1.6717	-2.2126	-1.4642	3.9939	-1.0485	-0.034772	2.8266	0.70849	-2.4004	-8.044	6.3717	-1.4499	-0.47189	-4.5642	-0.33052	0.1807	-0.74237	3.7448	1.9917	-7.3707	-0.89301	-3.4932	3.524	6.8296	-4.2293	-2.758	-6.9744	-2.1858	1.8225	-1.2871	-5.5603	-4.5124	-0.78029	1.175	2.8297	-3.9206	2.9877	3.899	0.25243
-6.4403	-4.0601	-5.005	-11.389	-1.265	-1.0057	-6.517	-8.7829	0.36384	-4.3328	-6.4275	-6.2131	-4.8447	-5.8139	-2.9535	-0.77318	-3.6402	-2.9454	-0.44442	-2.2606	-10.32	-2.0802	-6.6247	-8.083	-7.1221	-7.2564	-3.0697	-2.2482	4.9428	-7.5553	-8.3846	-5.1787	0.18231	-8.8229	-7.2968	-2.6436	-8.0867	-6.154	-7.7126	0.82516	-4.5694	-8.2625	-4.9512	-1.1058	-5.304	-9.2457	-5.7466	-4.1587	-5.0522	-3.763
-8.8313	-0.48499	-3.6268	-8.1565	-5.9041	-5.8876	-6.8079	-3.5185	-4.0282	-6.7897	-4.843	-2.9185	0.85248	-2.9528	-1.0659	-3.2009	-5.0542	-2.3188	-6.6134	-4.3436	1.8125	-3.0588	-2.7892	-1.3626	1.4096	-0.88472	-2.3914	-4.9005	-4.4912	-1.8656	-3.3743	-3.097	-5.2792	0.95248	-3.486	-0.1184	-0.63122	4.1305	-0.19653	-3.6921	-1.0452	-4.0727	-10.622	-5.3594	-8.9644	-0.9324	2.9352	-2.0339	-4.8652	-5.943
-8.5771	-12.196	-12.856	-11.643	-7.0448	-12.283	-10.81	-16.404	-10.964	-6.2196	-14.965	-16.081	-4.7094	-14.771	-9.2345	-9.7031	-10.83	-12.121	-11.478	-18.691	-8.8177	-11.702	-12.961	-16.803	-13.238	-20.871	-12.527	-16.042	-8.6591	-17.073	-13.616	-16.659	-5.2788	-15.015	-18.11	-16.282	-12.008	-18.709	-8.9858	-12.161	-7.4436	-15.334	-6.4682	-16.612	-12.848	-11.933	-4.3662	-15.405	-9.7097	-12.474
-6.4969	-5.835	-12.296	-5.8899	-3.5199	-5.7303	-11.688	-4.0731	-7.4583	-5.6382	-5.2979	-5.7645	-10.093	-4.7659	-10.905	-1.7322	-8.4355	-3.6345	-1.8203	-6.4037	-9.4344	-6.3397	1.702	-6.0502	-1.2726	-7.8264	-8.8955	-3.1301	-11.118	-6.1558	-5.0607	-5.2078	-6.6003	0.6325	-7.4104	-4.8202	-4.6381	-10.347	-5.082	-6.7588	-7.083	-5.7731	-1.9136	-8.9274	-2.2605	-10.212	-6.2418	-4.6292	-5.1571	-11.108
-1.8632	0.3029	4.5576	2.8605	-4.2726	1.1416	2.3117	-0.48557	2.0922	-5.7195	2.9725	0.61248	0.61707	-1.0412	-3.3697	4.623	0.59471	3.8022	-2.9233	0.22656	-1.3765	-2.7871	2.211	-6.4319	-2.0614	-0.53719	-2.4524	-1.5953	0.48859	2.5963	-1.786	-2.2506	3.0116	3.2491	-1.2258	3.8415	-3.2583	2.5885	2.5015	-3.4019	5.0795	0.36552	-6.4155	-6.0606	-3.3245	1.3512	2.0499	5.1748	-1.1265	4.0801
6.0208	6.7362	10.856	-0.73591	2.0662	3.8645	7.5135	4.8173	3.9478	3.7713	6.6284	7.219	6.9269	10.858	8.0862	11.719	10.667	7.3573	10.502	12.89	6.7078	6.3872	6.2967	12.837	5.7568	13.859	6.2068	13.742	13.282	6.5866	5.6076	8.0327	6.5078	4.5849	6.6927	7.282	10.469	1.5307	2.652	8.3699	6.2977	7.697	9.4261	5.0384	5.9627	10.365	6.8768	3.0362	7.1499	11.693
-2.8091	-4.7069	-0.92361	-3.5824	-6.9224	-2.3101	-6.9272	-3.6054	-3.8926	-5.0494	-0.55421	-1.1247	-9.495	-7.7736	0.15857	-4.1153	-2.9005	2.7043	-7.3227	-3.8809	-2.9203	-4.8158	-4.1102	-10.342	-1.0792	-6.0828	-4.4332	-4.117	-3.6599	1.1343	-1.9591	-3.1589	-1.1432	-2.2981	-1.815	-1.1417	-6.322	-2.1761	-5.0271	1.3291	-2.9042	-4.1285	-3.5879	-10.018	-2.0224	-6.5738	1.7661	-2.8352	-4.8325	2.6133
5.1389	1.8094	-1.8822	6.6364	-3.0538	1.0116	-8.5604	1.4955	4.6071	1.2283	1.605	0.39344	-1.4175	4.4356	1.3586	2.6529	-5.7317	10.217	-0.48832	-7.1544	-0.28948	-3.867	0.1004	1.3045	-1.6718	1.4077	-1.2244	2.6279	-2.3658	2.9567	5.2654	0.9927	3.2378	-1.9058	-3.4418	-4.127	7.4689	4.4505	-2.4508	-1.5019	4.8483	3.2068	-3.4562	-6.4362	-4.9057	-0.80044	-0.53247	-2.0981	5.6762	-2.1908
-10.61	-11.882	-15.44	-18.818	-12.241	-12.32	-15.696	-11.575	-14.089	-10.781	-12.182	-10.275	-14.199	-5.933	-12.167	-9.1748	-12.64	-12.357	-6.9267	-3.5355	-7.6543	-17.182	-10.073	-13.194	-11.075	-13.102	-15.339	-11.948	-14.834	-13.816	-7.0067	-15.251	-12.066	-12.213	-11.259	-8.8629	-9.2547	-10.717	-12.94	-0.39472	-18.708	-9.9915	-7.5982	-12.812	-10.982	-16.652	-14.355	-8.218	-11.708	-16.291
-3.3687	-3.3301	-7.833	-0.065556	0.73481	-5.0447	-7.6798	-8.7066	-2.9054	-3.6656	1.0585	-7.5684	-1.6385	0.025393	-10.022	-3.9676	-4.2329	-4.1576	-5.9741	-0.57085	0.81534	-8.2665	-4.0798	-7.9943	5.5537	0.71039	1.5657	-5.2364	0.71195	1.7675	1.393	-8.6479	0.92406	-4.0743	-5.6496	0.17416	-0.99627	0.64607	0.27753	-1.4944	-3.7956	0.86634	-6.6768	4.6465	-0.40642	-2.3173	-0.5133	6.2373	-0.45746	-1.7292
-12.63	-10.841	-14.033	-10.3	-11.988	-9.5577	-10.414	-9.6254	-9.1739	-12.01	-11.245	-10.215	-11.276	-11.736	-8.3146	1.8478	-12.014	-3.4	-21.397	-7.0562	-11.956	-9.9226	-11.121	-11.226	-11.364	-5.906	-8.936	-11.983	-10.934	-8.3891	-11.74	-9.9709	-9.1118	-9.6323	-8.0366	-11.607	-10.713	-7.9602	-8.8828	-4.4353	-12.18	-10.435	-6.4635	-14.71	-10.867	-9.3316	-10.694	-10.934	-1.846	-9.7236
3.0024	3.8499	-5.5182	-5.9125	-10.306	0.041772	-1.2112	-4.694	-5.4397	2.111	-3.6413	7.7652	-3.0843	-1.2777	0.34938	-6.7969	-4.3852	-2.8609	-0.31954	-13.399	-5.7616	-5.7537	-0.59789	2.4652	-8.3574	1.2663	-7.757	-5.2337	-1.2005	-3.7682	-0.50878	-6.2765	-4.2813	-0.3712	-3.6161	-3.4934	-1.7298	-2.5713	-4.3653	-1.7755	-5.0627	-1.5227	-0.91033	-0.50204	0.2367	-0.3792	-5.442	-2.4352	-1.677	-3.1556
-15.991	-12.226	-20.535	-14.424	-15.004	-7.9225	-14.973	-17.276	-21.702	-8.2039	-13.631	-12.143	-13.732	-17.803	-3.982	-13.346	-13.442	-15.992	-15.388	-10.326	-11.316	-9.1896	-11.701	-11.274	-6.7282	-17.286	-12.97	-6.4981	-11.808	-8.7531	-10.581	-16.707	-19.561	-14.282	-7.1496	-10.424	-15.646	-11.205	-4.6902	-14.481	-9.3473	-16.177	-7.8455	-12.634	-11.331	-10.048	-18.019	-12.961	-7.2982	-8.969
-12.873	-13.109	-11.403	-10.723	-7.7829	-6.0376	-5.5885	-6.2632	-5.5267	-11.141	-12.439	-14.058	-7.3646	-8.2424	-8.8762	-8.4957	-15.159	-13.845	-16.601	-6.1171	-10.495	-10.717	-13.443	-7.2837	-12.376	-6.5477	-1.0734	-13.682	-12.98	-15.304	-14.46	-16.061	-3.2899	-9.9632	-6.3311	-8.026	-10.741	-0.94497	-4.2641	-8.3713	-11.688	-7.4162	-7.755	-10.116	-11.005	-5.7136	-10.083	-9.2839	-11.503	-8.9245
-21.141	-19.552	-25.007	-20.765	-22.977	-20.391	-23.334	-22.037	-21.765	-18.087	-19.073	-25.672	-24.422	-29.127	-24.395	-28.465	-23.417	-19.848	-25.493	-16.53	-23.534	-20.704	-24.658	-18.177	-21.699	-20.904	-20.709	-28.191	-17.287	-18.908	-27.232	-23.592	-24.655	-24.249	-25.485	-16.666	-21.488	-28.293	-20.569	-20.886	-22.198	-17.867	-24.05	-30.581	-16.53	-22.521	-22.816	-15.933	-24.634	-22.386
-13.849	-16.644	-13.236	-13.721	-13.834	-11.015	-15.403	-14.464	-16.207	-6.3724	-14.781	-11.475	-11.052	-14.265	-12.2	-7.5864	-17.132	-11.236	-9.6193	-12.253	-11.681	-8.4676	-20.675	-18.471	-17.089	-15.165	-8.8508	-11.283	-14.313	-11.555	-9.8227	-6.745	-13.82	-20.904	-12.293	-21.381	-12.926	-11.856	-10.306	-13.344	-4.9023	-7.3906	-16.829	-11.492	-14.895	-17.479	-13.385	-13.031	-16.254	-16.635
6.9437	5.5978	9.2494	11.972	9.0174	6.2161	6.0681	7.4203	6.3612	12.435	8.7459	5.7054	5.3866	13.385	6.0333	5.3564	4.5738	7.5717	12.687	8.1152	8.6882	11.655	16.429	2.8526	2.4441	5.2289	5.4094	6.7003	6.6633	8.4432	9.6186	5.5258	13.261	7.691	3.3482	5.0223	5.6452	7.0463	7.4145	9.838	11.661	12.388	14.056	5.9206	4.7381	5.3638	12.027	7.8995	13.085	14.339
-7.5722	-5.9018	-6.1997	-2.1355	-6.0161	-6.9688	1.6503	-5.7606	-5.1816	-10.358	-4.4292	-1.8381	-7.8	-2.6675	-2.86	-4.1552	-5.4969	-3.0672	-7.2902	-1.8221	-9.3862	-2.5716	-11.703	-7.3113	-5.9466	-6.741	-7.9875	-5.9077	-5.3208	-10.229	-8.8768	-5.3676	-6.1221	-6.4662	-12.878	-8.9976	-3.9603	-7.4082	-5.3617	-9.7414	-5.2649	-7.0125	-10.791	-6.0324	-6.9286	-7.4963	-10.155	-2.1573	-9.027	-5.3733
-8.6188	4.0428	-8.9532	-3.7003	-0.53849	-2.0127	-1.082	-4.6592	-3.6435	-5.4831	-4.5687	-4.8847	-6.3572	-2.8089	-1.4293	-3.9394	-1.3942	-2.6387	-9.1673	-8.8587	-6.3864	-0.83528	-3.6261	-3.4626	-5.1678	-6.0165	-11.52	-2.7557	-5.7572	-6.6009	-8.8207	-3.6588	-4.8766	-6.9528	-3.536	-8.2092	-5.612	-3.411	-4.0524	-2.4327	-9.1105	-5.9169	-1.4123	4.6844	-9.8516	-3.7024	-0.86096	-2.9957	-4.4885	-0.46432
0.01705	3.1026	3.4859	-0.71039	-1.7802	-0.99287	-7.1561	-2.8009	8.2941	-6.2244	3.9508	-2.3554	-0.63657	-7.8832	0.47809	3.2114	-0.32626	-2.3789	6.7221	-0.98999	-4.255	3.8395	0.4174	-3.4568	2.7933	1.3208	2.4066	5.824	6.7062	-3.9055	-1.1185	2.9218	-0.081199	-5.8273	-3.3654	4.6469	-3.2364	0.17479	1.6182	-1.8115	9.2853	-2.7697	-0.11786	-1.6737	0.10698	-1.238	9.0191	5.6336	2.3197	0.51577
-8.3057	-7.8266	-11.772	-14.509	-4.9224	-9.0982	-12.069	-16.124	-16.26	-12.271	-9.4523	-14.028	-18.396	-18.883	-3.8805	-3.8003	-13.499	-11.509	-13.204	-9.2413	-14.963	-17.149	-12.852	-11.713	-1.7852	-8.6173	-16.929	-9.3156	-10.412	-16.024	-18.481	-16.981	-6.0871	-11.013	-11.393	-10.195	-10.236	-10.525	-12.205	-8.8155	-6.8067	-12.493	-8.5115	-8.669	-8.0416	-12.299	-0.39015	-5.8858	-8.8671	-4.0086
-7.4182	-14.009	-8.4311	-12.665	-6.1193	-9.0694	-13.986	-19.725	-9.2027	-12.767	-12.27	-8.54	-14.824	-14.991	-11.948	-8.8556	-6.5193	-11.51	-7.4356	-15.814	-10.008	-5.1529	-19.304	-11.362	-16.981	-6.3741	-15.384	-13.621	-11.514	-13.245	-12.032	-8.9776	-9.5696	-10.141	-10.723	-10.558	-15.282	-10.188	-14.66	-10.249	-11.961	-13.139	-4.6266	-9.6242	-6.7372	-9.2678	-11.649	-10.672	-3.9972	-13.088
3.8849	4.0308	4.6908	3.6182	-0.75094	3.5586	7.377	-0.48643	1.1707	8.0276	2.8662	6.5685	2.1958	10.001	9.547	4.4424	-3.4225	3.3422	7.4187	3.4146	4.0389	5.3803	6.8139	5.5676	0.70042	8.8138	1.6782	-1.1318	1.6807	0.16525	5.2316	14.38	0.91289	2.4816	-0.3217	2.2243	7.4882	5.4972	5.3204	-0.40208	6.8678	4.572	8.2231	-3.5972	2.8589	9.1325	1.5476	1.2763	3.6032	5.6129
-1.488	1.2508	-3.3334	-3.361	-5.3822	-2.0801	-2.2584	2.0096	-1.998	-1.3048	-10.4	3.7782	-9.4944	-4.0263	-3.3168	1.9944	-1.3318	-0.97816	-0.34367	-1.6321	-2.3081	3.6278	-8.8312	-0.74128	-4.5966	-2.7594	5.1537	5.1426	-0.97386	2.0517	-0.6683	0.93279	0.99204	-0.32007	0.2703	-1.6039	4.4625	4.2043	-3.284	-7.2383	-5.2472	-3.8273	2.4625	-5.3867	-6.0805	-6.1383	-0.88788	-3.6368	0.45783	-1.4421
-7.4908	-6.8476	-6.6412	-9.7201	-10.855	-9.9718	-18.889	-19.131	-13.917	-9.2451	-10.769	-10.489	-8.2936	-13.166	-8.8719	-11.412	-17.402	-10.144	-13.631	-7.1715	-8.3037	-16.397	-15.719	-5.9906	-7.6124	-10.238	-9.0048	-17.257	-17.672	-6.8627	-13.809	-13.094	-9.0096	-9.09	-16.079	-8.1036	-6.1519	-15.75	-10.605	-11.272	-9.4522	-19.601	-14.45	-9.212	-20.916	-13.491	-12.728	-12.999	-9.2476	-16.882
-10.978	-12.744	-14.329	-9.743	-14.49	-12.008	-12.752	-11.386	-15.617	-8.5309	-15.883	-16.462	-9.8031	-9.7789	-10.537	-9.0201	-18.453	-13.458	-14.118	-8.6666	-11.77	-16.305	-13.958	-17.537	-9.7466	-12.811	-14.798	-8.4749	-14	-14.28	-20.278	-15.201	-14.644	-17.374	-13.698	-14.616	-16.075	-6.9778	-13.272	-15.16	-9.6102	-14.582	-12.178	-14.668	-8.9337	-9.908	-10.168	-9.5871	-15.463	-17.625
-1.0038	3.8861	-1.413	5.1978	12.185	8.0366	2.2785	0.66355	1.5456	0.88825	1.763	1.9122	6.5081	-0.62098	2.7345	0.75924	8.4641	4.3657	4.4709	-3.4632	-3.8363	2.0433	-1.3816	3.1175	11.137	-0.7508	-4.3129	-0.64634	2.8998	3.9042	-9.3061	4.8718	6.0188	-2.9578	3.1377	2.4814	-1.8306	3.0222	4.1938	0.77859	-0.14734	3.1263	7.2226	4.3231	2.57	-4.2967	0.86635	-7.1832	4.089	-2.2842
-18.135	-23.108	-22.439	-27.723	-23.271	-28.962	-29.533	-23.777	-16.303	-23.332	-16.982	-23.007	-14.694	-18.954	-15.424	-21.412	-19.569	-21.512	-24.938	-28.047	-22.088	-24.348	-22.301	-16.097	-21.929	-23.051	-24.175	-19.857	-21.77	-21.444	-18.465	-20.04	-15.615	-22.027	-26.463	-21.626	-28.925	-20.129	-17.205	-20.899	-21.832	-21.081	-27.123	-22.974	-19.948	-20.986	-24.785	-19.225	-26.197	-19.128
-5.376	0.051091	-5.8342	-4.6619	-1.2868	-4.7733	0.1356	1.6247	-9.0174	-3.2312	-4.7499	2.3387	-2.8146	-6.2737	-1.8484	-0.58601	-4.9191	-0.74784	-3.3077	-4.0915	-2.495	-3.3922	-3.5707	-7.6382	-4.1826	0.97478	-2.2975	-6.6023	-8.0086	-1.2842	-3.9501	-4.0935	-1.2838	-4.7061	-5.9278	-1.8426	-4.3052	0.11118	-0.18016	-8.9632	-6.1305	-5.265	-7.1911	-6.8902	-0.8556	-4.4794	-4.1686	-6.1288	-6.3523	0.21736
-5.1048	-4.0737	-0.96085	-10.617	-2.5981	-2.4944	-7.3464	-0.42432	2.1316	-0.065107	-1.3034	-6.0073	1.5217	-3.1996	-10.092	1.6533	-6.6194	1.7245	-5.1995	-0.66879	-1.1906	0.42567	-0.54945	-4.8752	-6.0273	-0.64054	1.8381	2.3329	-6.0864	-3.3839	-8.2214	-8.2655	5.0189	-1.7679	-3.8966	-4.8433	1.1462	-3.864	0.31964	-5.8028	-1.1605	-8.6144	-0.10664	0.6571	0.43189	-0.82036	-4.4972	-1.8201	-4.2388	-7.1404
-1.7154	-7.8968	-7.0392	-7.5681	-3.7352	-2.6472	-2.7431	-5.7658	-6.8797	-2.7292	-6.0961	-12.182	-11.863	-2.4675	-8.9743	-3.8667	-7.0105	-8.7513	-2.6219	-3.1369	-0.21504	1.4941	-7.0556	-6.3027	-9.072	-6.8463	-5.3459	-3.5367	-2.972	-2.928	-8.4176	-6.9659	-4.2821	-11.806	-7.5599	-3.7026	-1.3819	-9.0612	0.1928	4.8955	-5.0243	-3.0687	-5.7189	-6.8678	-11.633	-0.19255	-7.6216	-11.109	-4.8192	-9.6115
4.467	-1.7714	-6.9143	-3.1822	-2.6763	-5.1928	-4.7242	-1.1633	-6.162	3.794	2.9377	-1.8359	-1.3662	-6.4609	-4.0268	1.2376	2.6029	-2.2697	2.3356	-2.84	-6.078	1.3033	1.2387	-6.5739	-1.6523	2.7344	-0.42681	-5.2307	-3.9385	-1.0715	-3.1159	-2.7115	0.46713	-1.5821	-1.9048	-2.0348	0.67055	2.6712	-3.2219	-1.5464	2.9864	-8.33	-0.15425	-3.7602	-3.6098	-2.9414	1.4318	8.0974	-2.6339	0.62674
-10.348	-10.128	-11.477	-14.227	-10.969	-11.321	-10.55	-12.839	-13.466	-15.452	-11.096	-4.3253	-11.885	-11.368	-12.684	-12.707	-13.853	-18.57	-15.71	-16.697	-13.118	-13.542	-9.0921	-10.838	-16.808	-11.179	-8.8265	-10.399	-7.3004	-9.0011	-4.751	-13.323	-10.282	-3.4714	-6.0649	-12.596	-6.034	-6.0049	-6.8727	-12.404	-8.4413	-7.0351	-11.944	-13.901	-11.57	-10.571	-13.075	-10.3	-12.708	-17.024
-11.52	-6.4368	0.01964	-6.2598	-4.678	-5.7707	-10.778	-3.021	0.82561	-2.9339	-1.3586	0.74891	3.6228	-0.49464	-6.316	-1.1135	0.024897	-0.8174	2.6962	-1.8868	-6.5526	-3.6093	0.029399	-9.983	-3.1025	-2.8837	0.34031	4.0544	1.0098	-0.63376	-1.8958	3.381	0.025824	-6.6477	0.81314	-4.9325	-6.3082	-4.5123	4.6424	2.6519	-2.6874	2.8089	-1.2746	-1.5351	-5.8599	-1.103	2.062	-6.9668	-7.1132	-5.9519
-2.0213	-1.6314	-4.5354	-3.2371	-8.2723	-4.2773	-3.3393	-4.2249	-7.6941	-4.0664	4.1878	-6.8465	-7.4083	2.5728	-5.1925	-1.5802	-8.8499	-1.0821	-2.2136	1.5194	3.8129	-3.3906	0.36171	-4.4272	-4.7007	0.75111	0.21471	0.29479	-4.9744	-0.95666	0.58844	-1.35	-2.1728	-0.78528	0.64032	2.9633	-5.2578	3.1414	0.05247	0.73466	4.1765	-0.43877	2.4849	0.030801	-4.3571	-4.564	2.5246	-0.62446	-1.8518	-0.56071
-11.522	-12.191	-10.288	-12.198	-15.812	-8.9802	-12.885	-21.541	-14.135	-13.863	-16.569	-13.582	-5.485	-6.9698	-14.74	-12.793	-11.664	-13.869	-8.4548	-18.993	-14.099	-11.369	-10.57	-20.214	-8.0649	-8.7093	-10.513	-17.114	-8.4224	-13.134	-13.405	-8.6078	-12.351	-11.416	-12.226	-8.1917	-7.4507	-10.387	-13.745	-7.3547	-16.875	-10.542	-14.037	-17.162	-21.127	-14.401	-11.856	-5.6938	-13.847	-11.341
-6.4863	-2.4679	-7.8248	-9.1041	-4.0027	-11.54	-9.5015	-5.8524	-8.5441	-7.5551	-5.6938	-0.033346	-4.8735	-2.4569	-1.3187	-6.3603	-6.1065	-3.2086	-6.6733	-4.9703	-7.2684	0.15364	0.43281	-3.6427	0.94293	0.013467	-9.8213	-2.4274	-8.324	-6.6075	3.2553	-1.6105	-3.5028	-3.496	-2.8741	-1.0704	-7.9438	-2.1648	-6.1541	-4.1141	-7.9888	-6.775	-7.3424	-5.9366	-5.763	1.0019	-5.3673	-11.923	-6.1197	-2.073
3.6731	8.3477	6.5116	5.0249	8.7553	4.7175	3.5192	1.9235	6.9924	7.9304	-2.8896	2.511	6.6061	10.222	10.354	5.598	12.155	8.4179	0.26348	4.6093	0.081064	12.207	2.5373	6.182	1.3199	1.1415	5.8828	4.7854	7.4748	6.3261	2.7852	6.9452	-0.37936	-0.42158	12.402	7.7035	2.6211	9.099	10.871	3.7667	3.3634	8.4112	-0.54569	9.5244	8.8777	3.1878	2.1005	3.0043	7.4616	7.7124
-2.6564	-1.347	-1.6752	4.2873	-0.77061	-4.4149	3.7733	0.22623	2.0829	-0.22842	4.0412	-6.5373	-2.0761	-0.71869	-2.6775	3.3187	-5.2352	-4.3077	-6.9237	0.38722	-8.0692	-1.2666	-0.94703	-9.8886	-0.72839	-1.7274	-3.8285	3.4392	1.4068	-7.8705	-1.6966	-1.8085	-3.3015	-4.0195	6.6715	-1.6535	-3.4654	-0.77685	0.14686	-3.9897	1.6781	-0.95278	-1.8026	4.6804	-0.5571	-0.23884	-10.267	-1.7912	-1.9395	-3.6666
2.1893	-1.9285	8.9832	1.3807	2.5308	3.5953	-2.9763	4.2681	3.4621	5.5466	-4.3649	-3.5194	-0.88632	0.18811	1.205	-0.18708	2.4276	0.17931	0.80681	6.2077	-4.2714	4.6544	6.3941	6.0991	0.9191	-0.59595	1.4427	-0.68074	3.6743	1.6374	6.0746	3.6846	6.2703	7.0365	-1.1054	3.1144	-0.70401	5.1873	-0.71622	4.6689	-0.068828	0.4192	3.8317	5.136	3.0166	-0.4285	8.8137	-3.1406	3.3031	1.0986
14.82	6.3343	8.6394	10.518	7.7383	10.376	7.2695	10.064	6.5448	7.6516	8.9146	7.6034	12.873	6.6391	7.8908	14.151	10.926	16.589	12.307	10.725	9.2706	12.584	11.002	13.59	6.2103	6.1744	5.7492	8.8011	7.4921	12.216	9.7638	11.879	13.303	6.1165	3.554	19.289	8.1952	8.6098	9.6093	11.328	11.697	3.5068	7.3903	5.8724	9.121	8.3744	11.354	4.7029	11.924	5.8623
3.2579	4.5068	2.0521	-6.8709	-1.65	-3.8647	4.0593	-2.3253	7.0195	-3.9051	-7.3458	-0.6828	4.481	-2.7112	1.6033	4.2452	-0.78056	-5.6224	-2.7624	4.45	2.1932	-4.722	2.7485	-0.56084	-0.82576	1.7265	1.0958	-7.193	5.5981	-3.5067	5.3384	-2.3721	3.9242	-5.8917	-6.3851	-2.9654	-0.44028	-1.0034	1.8595	-6.4259	-1.8494	-9.8633	-0.18071	1.6962	0.034594	-4.1414	-2.1058	-0.17198	-1.6219	-3.4181
2.9304	-1.4475	1.5991	0.66852	-1.0661	-0.76318	-3.3062	-3.3473	3.8528	0.078474	-2.0775	-5.8603	1.4559	-11.81	-3.2821	4.9451	1.1463	-1.2481	-7.1968	4.4838	5.1942	-0.63912	-5.7035	1.5171	3.6497	0.6117	2.4293	0.55391	-0.3293	-4.2682	-0.86381	-5.6533	-1.1115	-6.1314	-0.097052	-0.25402	-3.3847	1.2784	-0.90437	-1.3732	7.7904	3.4806	-0.49979	0.3288	0.14119	-1.8348	2.685	1.2286	-2.7067	-0.78571
-14.969	-17.45	-10.927	-11.202	-12.324	-9.6473	-10.984	-13.857	-8.323	-8.3192	-13.138	-9.161	-14.991	-14.657	-16.643	-13.365	-11.22	-13.395	-12.911	-14.528	-19.549	-11.484	-15.531	-13.973	-15.926	-13.002	-8.0247	-14.028	-18.052	-13.349	-12.466	-15.336	-10.03	-12.756	-15.922	-8.7774	-8.8871	-15.427	-10.643	-14.553	-9.7659	-13.982	-14.995	-9.1379	-11.255	-5.6421	-11.787	-14.36	-10.973	-10.664
-2.8368	-0.70795	-3.473	-6.0919	-1.503	-11.288	-5.8625	-0.53246	-4.5768	-2.6075	-7.6914	-3.8449	-0.54605	-6.8655	-1.8412	-5.9479	-4.8264	-3.6682	-4.3222	-8.6315	-2.3724	-7.6972	-3.4804	-1.6747	-2.1275	-4.2737	-0.50746	-3.6274	-5.469	-7.1813	0.55503	-2.6707	-3.7178	3.5898	-5.0677	-5.3448	-5.7212	3.2724	-2.9114	1.2259	6.5094	-9.2248	-7.1659	-0.18241	-5.7632	-10.663	-3.7853	-6.1179	-4.8517	-10.089
0.24088	0.89207	-5.8609	5.8442	1.0733	10.583	1.9911	2.526	-1.2368	3.2602	4.0361	5.0288	1.385	-2.8321	5.9577	-4.7518	1.1451	-7.7299	-2.1971	1.8055	-4.6848	-1.0566	0.4524	-3.6551	0.49091	-3.2254	3.8185	-8.0875	-0.39452	-1.8608	4.1159	1.937	4.4095	2.5368	5.0242	4.3416	-2.7808	4.4596	5.6613	-0.67561	0.37732	11.967	6.3346	5.9159	4.2066	5.1188	-5.7494	-6.6685	0.24587	2.4222
-3.4326	-1.8088	-2.2411	1.9603	0.68196	-3.3066	-3.114	-0.38743	8.2798	-8.3448	-6.1107	-1.8751	-2.6572	-3.1852	9.1995	-2.6615	-5.196	-1.8395	2.7591	1.0305	7.3946	-6.1423	-0.52979	-5.63	-1.0849	-0.30609	1.7162	-1.8907	-4.4668	8.7361	-1.3891	-2.9669	0.26551	4.4437	6.1814	-3.1284	3.6088	-5.5666	-3.435	-2.9663	0.24631	-3.5813	0.67495	0.12673	0.24656	-1.3887	-1.7454	1.6774	-3.6037	-3.2062
-9.7925	-14.307	-9.3124	-17.173	-14.913	-16.955	-13.64	-19.506	-10.213	-8.4597	-14.011	-11.323	-6.1914	-17.98	-12.719	-19.73	-17.757	-15.753	-9.7388	-16.49	-10.78	-11.825	-8.273	-12.48	-14.5	-8.4251	-12.908	-13.771	-16.844	-14.108	-15.546	-17.158	-11.896	-7.5244	-9.5863	-14.283	-16.869	-12.601	-12.579	-12.551	-12.431	-13.309	-16.158	-13.09	-12.298	-15.94	-9.8322	-17.838	-14.446	-11.777
-3.2323	-10.945	-5.714	-5.5905	-3.5062	1.0523	0.098047	-0.6189	0.092201	-10.125	-2.0835	-4.3257	-7.5529	-3.7272	-3.2835	-7.0397	-8.6544	-7.2995	0.79939	0.16171	-7.292	-8.3812	-8.8398	-4.4397	-2.8124	-6.6379	-8.2248	-6.9499	-5.6528	-4.2998	-9.1156	-0.83957	-5.8033	-1.9722	-5.1166	-5.4941	-6.4355	3.9447	-6.9466	-8.0769	-4.3348	-1.1167	-14.087	-8.0135	-3.2073	-1.667	-4.1729	-7.0426	-1.3817	-12.714
-2.6287	-7.0752	-9.1317	-8.5256	-1.9968	-7.9429	-6.7586	-7.8913	-11.598	-10.391	-7.7547	1.5055	-8.5217	-12.184	-9.6901	-5.9401	-7.1658	-6.6874	-8.9337	-5.3674	-7.1803	-10.856	-4.9552	-6.6069	-2.1821	-3.7187	-2.8328	-6.9284	-1.4454	-5.3844	0.40579	-8.3038	-5.9912	-6.5195	-6.4651	-6.2663	-8.1465	-5.2466	-8.0328	-5.3564	-4.6515	-3.0508	0.73424	-9.6989	-5.2692	-6.5838	-7.1778	-7.2802	-5.2839	-6.8542
9.2146	6.0439	10.666	3.3461	5.1939	5.7473	10.461	0.65364	4.0208	8.6709	1.8809	2.2951	4.272	7.5171	6.725	8.9376	3.1603	8.464	7.4472	3.2791	13.241	6.5938	2.484	6.1932	8.0551	0.42565	6.607	-1.5905	2.6032	1.0732	4.7987	4.1142	8.0478	1.2761	3.8922	6.2142	3.0882	5.178	3.1813	8.698	8.8619	5.9639	4.8199	7.2324	-2.0668	4.5027	-0.71683	0.79062	6.0343	5.7686
-1.2002	-3.3134	6.5798	-1.7898	-2.8128	-5.4712	-1.928	0.39669	-3.0438	-2.1725	-2.5802	1.4114	-7.6312	-2.6822	-2.4814	-1.7159	-4.1738	-2.7057	-2.9286	0.6036	2.0358	-0.48699	-4.5269	0.21103	-8.1143	-6.9521	-4.0205	-2.2622	-2.9216	-6.7354	-1.4703	-3.7361	-9.8858	-4.3559	-6.9293	-1.2716	-5.5326	1.2334	-0.93146	-4.1751	-1.68	-2.7564	2.7155	-3.1081	-0.80804	-4.8419	-0.6693	-0.92922	3.9596	-0.65476
-16.159	-11.697	-17.051	-11.685	-16.377	-17.397	-17.167	-14.325	-15.178	-17.86	-13.663	-10.234	-17.476	-16.805	-13.133	-18.384	-11.325	-11.849	-18.958	-13.751	-12.729	-10.512	-16.179	-18.743	-16.298	-12.502	-13.213	-10.143	-17.298	-16.802	-24.796	-15.487	-9.6924	-21.496	-15.371	-18.682	-16.672	-21.472	-16.669	-11.531	-11.128	-11.266	-15.723	-19.649	-12.624	-20.781	-12.099	-3.0435	-11.067	-9.905
15.031	10.831	10.292	11.808	6.7186	11.191	10.494	10.622	10.679	5.8138	10.166	3.6989	8.4905	4.9877	11.312	5.4748	12.931	14.308	3.5149	5.245	12.811	7.206	12.635	9.119	7.1857	10.284	0.99745	6.5548	9.5371	8.5079	8.1708	4.4099	3.1289	11.985	9.5637	4.4908	4.9824	6.3193	8.85	7.7706	3.7917	6.7023	4.7113	8.0332	12.044	6.9427	6.4897	10.495	11.946	11.933
9.4888	7.2114	6.2115	11.565	7.3051	7.9486	8.8813	7.6178	5.4054	5.0476	11.63	8.4929	10.519	5.794	1.6495	6.7567	13.605	14.73	11.903	8.698	9.7151	3.6092	7.2975	13.686	3.3123	7.6342	11.565	10.589	5.4184	9.2739	8.7945	5.738	6.3389	7.6382	12.043	7.347	9.0121	9.354	6.3054	10.953	11.449	13.559	13.243	11.012	8.5156	7.6431	8.2948	14.517	5.9793	1.3049
0.46061	0.91748	3.782	1.41	0.25332	-5.2418	3.975	3.0685	5.8657	0.9665	-2.544	2.7462	-1.2147	2.7931	1.1938	3.2383	3.0051	1.327	3.056	-1.052	10.96	-2.4051	1.2768	3.6947	-8.3362	5.6295	-1.2297	2.545	-0.30674	5.9121	-4.9432	3.6836	-7.511	5.2027	6.0026	1.2586	0.51944	1.8512	1.8954	0.51593	1.4808	8.3681	3.6221	-4.2513	3.597	-1.654	0.24021	2.7606	0.57683	6.7324
-21.254	-21.178	-24.637	-29.325	-16.387	-22.588	-16.646	-23.149	-21.372	-23.999	-23.81	-13.775	-19.011	-22.013	-19.095	-28.445	-16.392	-27.68	-21.454	-20.182	-24.516	-28.47	-27.444	-22.344	-28.277	-18.851	-21.267	-25.381	-23.629	-21.804	-19.262	-24.017	-22.726	-28.25	-30.784	-28.565	-22.277	-27.963	-19.604	-22.468	-24.387	-11.553	-27.17	-26.099	-16.496	-24.533	-23.307	-26.728	-27.739	-24.171
2.4687	2.5098	1.7653	8.0113	5.1825	5.958	-0.65963	2.6526	5.3027	2.2079	1.725	-8.3529	-2.9005	-1.0329	-0.38882	-3.1604	-0.075316	0.027257	-4.2588	3.552	0.2782	4.9917	-2.0389	-0.83262	-2.0483	0.12734	1.6029	2.2142	2.89	1.1012	3.3474	12.034	-0.068037	-1.3115	6.7336	-1.6578	2.3429	2.0782	4.5481	-1.4575	-5.237	-1.8046	4.3412	4.5143	4.1087	2.8063	0.8942	-6.8265	-5.3987	5.3154
0.33083	8.2468	-4.4366	3.9708	2.3297	-2.1644	8.3152	7.0556	3.0597	9.1355	-1.5422	-1.5676	8.0875	2.7795	9.8848	0.095495	5.3271	2.2088	2.8487	7.0783	3.3404	4.242	0.67198	3.3454	-0.80017	7.3942	1.391	-5.8128	4.9828	1.1315	6.3809	4.2446	3.4112	4.9134	-1.8486	6.4973	1.8238	1.2083	3.1349	0.92263	3.117	2.2401	2.4464	-2.0209	3.0149	5.8752	3.8891	2.9733	4.2439	2.1879
-3.7722	-4.7614	-4.6958	-4.1463	0.028898	-2.9296	-2.282	-4.8287	3.3259	-4.0754	-4.2753	-6.7119	5.6075	-1.3062	-6.8289	0.49497	-9.1596	-7.4144	-2.1307	3.3832	-6.9401	-2.8654	-2.1087	-3.6853	-7.4707	4.2428	-10.419	-9.523	-8.2401	-2.6285	5.595	-2.0366	-2.6293	-6.5732	-0.44283	-2.3797	-2.9398	1.1092	-10.026	-10.898	5.123	-0.17698	-2.1394	-1.054	0.96063	-4.7332	-4.6543	-2.2924	-6.4593	-2.074
-3.5909	-3.5433	3.9094	-2.1971	3.0877	-1.94	-2.7713	-2.6539	1.4657	3.6236	-3.655	-0.44208	0.23424	-4.1793	-0.42591	0.90645	-5.7784	-2.6081	-0.95963	-4.5795	-6.6325	3.3923	3.31	6.7032	-5.3941	-4.1854	-3.2965	-3.0798	0.096576	-2.8115	-4.5871	2.2219	-3.4746	1.9843	2.2329	-2.5579	-1.221	-5.3759	-1.302	-1.9194	-6.0451	-1.4322	-4.851	-4.5417	-6.5004	1.9377	-7.8072	-4.1377	-5.1038	-3.834
6.7633	1.0594	2.7733	-3.3249	1.942	4.3078	-6.2429	-1.6606	0.47761	-0.30095	-3.6684	2.8828	5.8465	8.4735	2.7668	5.6122	-0.75439	1.3426	4.3893	-8.4656	0.083883	-3.5716	1.1131	-3.551	2.076	-4.3017	1.9366	1.0253	-5.153	-4.7019	0.30783	2.8258	-0.52703	1.5209	2.4928	-0.076433	-3.654	-0.12512	-4.7873	4.6014	-2.5954	0.96092	0.71242	-6.9488	0.51093	-1.7826	-5.4639	4.9811	3.0872	1.0532
-3.1273	-0.31672	0.51917	-1.4016	1.1912	-7.7839	3.7898	-2.3884	-7.6119	-2.1369	0.41723	0.13489	-6.3816	2.0897	1.0297	0.51542	3.9905	-6.624	-1.2602	-5.1188	2.5876	-2.4951	0.85955	3.0566	-2.3413	-4.5189	1.4585	0.44151	-3.6995	0.46874	-0.5192	1.2328	-3.5804	0.96912	3.2976	-4.3339	-0.8568	-7.0594	1.717	-4.2151	2.4224	0.25148	-4.5791	-4.6737	-8.4016	1.2886	-5.0695	-1.9224	4.8697	3.2168
-1.726	2.431	1.1305	9.8475	3.1139	-4.4401	6.7189	6.8665	3.7554	4.0825	4.5767	-0.44513	1.9144	2.4044	7.5819	1.2515	-1.6558	-0.50186	6.6174	0.38716	6.8022	1.2856	-1.2733	-0.49339	0.95196	-0.54107	-1.5087	6.2789	0.4761	-4.1244	-1.048	-3.9919	-0.054658	3.8093	4.7523	3.8531	6.3851	2.1597	7.8063	3.4935	-1.044	4.5222	5.1329	0.55503	0.10309	0.74435	3.4467	1.1726	-0.11276	4.2041
-6.9669	-7.2379	-8.6879	-0.30281	-6.1918	-12.871	-2.8455	-6.5932	-11.166	-12.735	-4.9238	-6.0748	-14.423	-9.4014	-12.661	-2.1319	-15.894	-6.1577	-8.774	-9.4741	-6.6725	-5.5301	-6.7433	-7.0102	-13.614	-7.9456	-8.1178	0.80363	-18.777	-12.9	-6.4989	-9.1295	-8.8911	-10.7	-2.1569	-13.228	-4.7601	-7.8551	-8.5249	-6.5905	-12.694	-11.244	-5.7033	-8.9945	-16.514	-3.4359	-9.173	-10.006	-8.9117	-7.5482
-13.215	-11.043	-18.815	-8.551	-7.5036	-13.855	-20.162	-9.4359	-9.8626	-16.354	-15.942	-13.608	-13.256	-11.912	-15.794	-13.46	-12.841	-12.748	-10.636	-8.6492	-14.509	-4.9205	-12.29	-11.235	-13.18	-15.669	-15.928	-12.197	-14.266	-9.3991	-13.438	-12.398	-7.7757	-12.329	-12.938	-15.738	-10.656	-6.5391	-12.442	-11.894	-8.2416	-12.108	-13.249	-14.835	-7.6143	-9.4645	-14.462	-13.565	-13.329	-11.585
11.862	6.3221	6.3185	10.889	14.251	17.013	12.145	17.275	10.256	12.125	11.138	9.7889	5.9075	6.2548	13.812	13.111	12.568	14.951	15.354	8.7697	11.285	10.172	14.517	5.8998	4.9438	6.0153	12.159	3.281	13.508	2.1171	8.6321	5.761	9.454	11.463	14.702	5.7286	7.1451	9.023	7.8709	9.1953	6.4991	8.7683	7.5702	9.0902	6.6378	15.884	7.577	5.7901	7.202	11.958
-21.603	-17.45	-23.828	-21.586	-19.494	-23.315	-24.569	-24.183	-27.175	-26.12	-23.574	-20.782	-26.225	-19.248	-19.271	-23.907	-22.924	-21.913	-22.106	-22.601	-23.558	-21.344	-23.694	-17.621	-20.308	-25.284	-26.125	-25.225	-22.543	-25.424	-27.521	-20.442	-22.437	-27.576	-20.532	-25.001	-26.255	-19.533	-22.095	-17.045	-21.989	-19.691	-24.567	-23.444	-32.06	-24.164	-20.998	-22.622	-17.914	-21.264
8.3524	9.6353	12.873	8.0028	12.251	8.7301	15.473	12.49	12.426	8.6936	8.3871	9.9018	11.376	8.6659	10.743	8.4961	9.9453	7.3881	7.7009	11.737	9.8225	11.68	13.696	11.989	7.0849	7.3545	10.144	6.5394	7.7426	14.727	15.259	11.661	12.262	10.784	6.757	4.9725	10.42	4.7639	6.9676	4.2156	11.844	7.4891	6.9003	7.0753	10.26	11.705	10.993	6.4953	3.9632	10.89
-7.3022	-4.5954	3.4503	-4.4262	-2.4198	-2.4891	-0.69962	-4.7832	-1.9249	-1.7534	1.0963	-5.0897	-2.2502	-7.8983	-6.2423	-2.0756	-8.2999	-2.0991	-0.41125	-6.8177	-5.091	2.5801	-6.7015	-2.6006	-9.3588	-5.5306	-3.0621	-3.5249	-3.1091	-9.2322	0.091347	-8.0969	-8.239	-1.3705	-13.277	2.0359	-2.5369	-6.5947	-4.7006	-5.3584	1.9159	-5.9331	-4.0034	-2.9218	-4.567	0.28986	0.6113	-1.8692	-1.0225	-4.557
5.4675	9.6214	13.77	11.311	4.355	8.0127	10.734	5.1223	14.919	10.91	13.587	5.4864	12.237	6.0719	6.6032	12.35	9.709	3.1866	13.324	5.9161	12.571	3.6159	9.8817	11.756	13.262	6.8616	8.8258	6.1672	15.469	15.781	2.1609	10.66	7.5663	13.97	11.647	12.467	9.2735	12.042	15.087	8.2552	11.243	6.0526	6.4524	8.9132	7.8001	11.831	11.982	9.0521	11.675	8.7767
-19.034	-14.558	-16.643	-5.0001	-12.664	-9.749	-14.239	-10.781	-7.0261	-11.98	-10.55	-15.568	-12.002	-18.203	-13.733	-11.614	-13.311	-10.225	-9.4812	-18.441	-16.89	-18.083	-15.517	-6.7422	-14.602	-12.404	-6.5043	-9.531	-14.342	-7.381	-20.276	-12.1	-16.586	-11.666	-8.168	-17.717	-11.012	-20.072	-10.493	-11.729	-10.57	-9.377	-4.4712	-7.7885	-18.264	-10.015	-9.0779	-7.9992	-9.6466	-12.316
-7.722	-10.011	-5.4216	-0.10906	-2.6854	-6.499	-5.678	-3.6346	-7.9315	-7.9073	-7.9799	-2.9608	-0.75435	-2.0112	-4.5019	-3.2945	-1.8408	-2.3016	-0.52336	-6.2093	-12.46	-2.2566	-13.957	-2.9766	-3.3309	-5.1357	-12.143	-5.4735	-14.148	-4.2922	-7.5488	4.288	-10.562	-6.7937	-1.3364	-4.6888	3.163	-5.2956	-2.0317	1.6871	-1.5581	-6.6702	-3.16	0.1982	-9.4777	-2.7887	-7.6618	-6.3975	-4.8804	2.9157
-1.5505	-0.025648	2.9858	3.2842	-5.7872	3.5598	6.6686	6.9106	-5.2656	1.2677	7.0525	3.5447	3.7851	4.9133	4.0306	2.9184	4.1819	-7.689	-1.0364	-6.1958	2.7152	-9.2779	-0.58955	2.9521	2.724	-2.2913	1.0357	0.35328	1.8248	4.2728	2.6891	0.6925	8.1273	-4.4722	-1.5729	1.012	2.1074	-1.4387	-1.709	-1.755	1.4135	4.2053	-1.4833	2.2189	4.2414	-0.77778	4.5628	2.9151	-1.0145	11.665
7.2734	12.145	10.2	6.4329	9.1519	8.1494	9.8322	6.9311	9.6573	11.17	9.276	8.2355	10.735	9.7585	5.6169	8.4563	7.2304	9.3788	9.1436	8.3318	7.101	12.804	5.9667	9.0581	11.395	13.45	9.0483	3.326	6.5647	2.6923	11.842	15.542	12.105	14.701	11.256	12.013	10.052	9.1211	15.156	7.5302	15.003	16.269	13.764	9.0459	13.498	7.8668	4.3639	14.165	12.256	16.297
7.7388	1.3972	11.094	9.2291	4.8942	6.6545	7.65	1.8301	5.0985	4.689	7.6215	-0.73573	8.4741	10.071	9.2776	6.4263	9.1223	3.6887	10.507	13.328	5.0933	3.1797	13.828	10.684	6.6476	8.9241	7.7024	5.3929	4.7609	4.5312	16.666	6.7442	2.6219	5.2406	10.566	10.644	13.47	11.868	12.215	11.868	9.6548	10.591	11.673	7.1921	13.101	10.555	12.236	3.5047	3.4739	7.8359
-5.189	-6.6403	-0.61844	-3.9956	-5.8826	-3.3345	-2.8349	-1.1551	-0.065462	4.9926	2.7125	-5.9071	1.372	-1.099	-6.6117	-4.5662	-2.4221	-8.4881	-3.0245	2.4846	-5.6026	0.70355	-5.4344	-6.7552	-4.9745	-1.4477	-3.2559	0.41593	-1.8242	0.35683	-1.9793	0.89371	-4.2714	-0.52342	-1.1822	-4.662	3.8243	-3.4915	1.0615	-5.2486	2.9712	-6.7047	-4.1778	-4.6927	-3.4085	-3.1041	-10.893	0.50074	-12.287	-2.7673
-7.8477	0.043613	1.4196	0.43034	-2.7075	-0.43302	2.412	7.3565	-3.3653	-0.5106	-0.11614	4.4438	-5.3848	5.3363	5.1648	0.42955	10.248	-1.3572	1.7821	-0.72704	-3.1439	-0.86784	3.678	7.1388	-5.6427	2.2101	-1.3391	7.4292	-1.416	-4.7366	0.96806	0.52834	0.55858	1.5581	1.1483	-3.6687	-3.7907	-3.7782	0.5033	-1.6236	3.2879	-8.9014	-5.4103	4.9869	4.4826	-2.7042	6.4688	6.2497	2.4375	9.2846
-8.3192	-11.542	-6.5895	-9.6177	-17.993	-10.34	-8.7218	-12.351	-9.9899	-11.554	-10.071	-11.694	-10.895	-15.31	-9.2069	-9.7415	-6.1755	-14.523	-9.682	-10.054	-10.621	-7.576	-11.62	-7.7459	-10.688	-16.996	-12.139	-8.0875	-8.9451	-8.5475	-7.2472	-4.799	-9.0208	-5.3711	-17.472	-11.913	-8.5025	-9.0434	-11.055	-21.727	-9.8259	-7.8689	-10.198	-14.657	-15.816	-11.95	-10.992	-12.917	-10.689	-9.4253
-10.122	-12.37	-7.6423	-15.337	-15.688	-11.021	-10.258	-17.288	-13.44	-14.907	-15.695	-5.1433	-9.7296	-12.697	-11.469	-14.535	-20.279	-20.358	-15.756	-12.49	-7.9102	-13.179	-14.72	-13.402	-14.934	-20.482	-11.182	-7.4278	-12.038	-16.75	-17.861	-7.8729	-8.7631	-11.438	-11.707	-12.107	-15.37	-9.3644	-13.687	-12.114	-13.525	-20.75	-12.443	-15.26	-9.9126	-8.9398	-7.2165	-18.991	-16.551	-15.181
-4.4371	-4.0788	-1.0252	4.2945	-1.3503	-0.038195	-3.772	-0.17712	-3.8092	0.94738	-2.2638	-2.1634	2.2518	-6.1242	2.1975	-2.8649	-0.78248	-5.2158	-1.6518	3.2684	2.9878	-0.21821	-1.9579	-0.90811	2.0954	-0.61278	-1.5447	-2.8304	2.0965	-5.0534	-2.7433	-2.5181	-2.2126	-4.2748	3.8832	-2.0492	-7.9068	-5.0275	-11.694	-4.1056	-3.8293	-7.5383	-13.019	-5.0313	0.18301	-5.6472	1.7585	2.4942	5.0053	-0.68465
-4.8374	-14.18	-7.4271	-16.829	-12.744	-12.405	-8.8763	-18.81	-18.134	-12.973	-9.273	-10.229	-14.311	-10.26	-14.141	-18.447	-10.683	-7.5816	-16.038	-15.739	-12.264	-11.947	-18.286	-20.725	-13.671	-18.451	-7.7651	-15.507	-15.276	-15.985	-6.6915	-7.6345	-16.189	-12.222	-8.9419	-11.006	-7.105	-13.634	-12.524	-9.9598	-10.446	-11.124	-16.047	-10.331	-15.652	-14.062	-14.996	-18.561	-16.865	-10.519
-12.639	-11.958	-12.676	-11.819	-12.504	-11.245	-11.053	-11.953	-13.974	-10.099	-8.4676	-11.903	-10.708	-4.3012	-15.337	-13.004	-5.5892	-11.454	-16.399	-14.876	-9.174	-10.915	-13.54	-13.38	-12.655	-10.925	-14.78	-6.317	-11.985	-4.423	-7.2091	-8.3393	-5.3826	-7.8035	-12.959	-10.653	-16.969	-9.7755	-10.577	-6.3986	-13.004	-9.9013	-9.1555	-5.1086	-11.184	-6.9267	-11.353	-13.629	-8.4076	-13.042
-3.0638	-3.2002	-11.299	-2.0591	-2.2915	-4.5467	1.4402	-2.0992	-0.94392	-7.118	0.30756	-3.9023	-3.6821	-8.144	-7.9872	-3.9617	-7.4685	-6.3178	0.17607	-3.3508	-5.6713	-3.277	-5.2364	-7.5659	-1.9754	-1.4907	-4.3942	1.9377	-4.2959	-4.3131	-4.9191	-6.9861	-4.6891	2.2973	-10.684	-1.9285	-3.7965	-0.092083	-5.8424	-1.0913	-4.8109	3.7603	-2.4189	-3.7841	-11.098	-7.1764	3.9692	-7.0605	-6.3429	-2.455
11.467	3.9218	2.94	2.8098	3.1768	11.691	8.4517	5.9382	10.197	13.592	10.957	5.2118	7.431	6.2697	4.6212	5.7309	4.978	6.308	5.7751	6.1455	-0.15853	6.3728	-0.33426	7.3706	8.4187	6.4827	4.5359	-0.18894	5.502	7.1865	-1.0466	10.81	5.693	6.0016	-2.7054	8.1162	7.8142	4.0164	1.0324	9.0412	1.7024	5.7499	0.55653	8.4367	5.6576	3.0971	-1.2809	4.8208	1.0929	10.368
6.6681	1.5805	3.7309	12.427	11.249	-2.7123	11.904	5.935	6.9328	-0.036936	2.6473	6.0336	4.7223	3.7045	9.7928	5.5742	-1.3128	9.8494	4.4049	6.6606	4.0305	5.6711	4.9	8.0515	6.8032	0.97085	3.6219	6.2154	9.4101	5.3131	7.1436	4.7653	7.0174	0.41163	5.0965	-0.37398	6.2863	3.9854	8.0357	9.1003	-3.0305	9.6999	2.2462	4.6977	4.9563	4.9801	10.511	6.8048	2.8722	9.9776
-0.57723	-5.4594	-1.6526	-3.4642	-1.9738	-1.6687	5.4879	-0.36404	-6.8021	-6.7823	-2.7832	-0.3748	-10.567	-5.7924	-4.1904	-3.9461	-2.7333	-2.6099	-2.6971	-4.8109	-2.0953	-0.96966	-3.2678	1.2289	-4.5335	3.5659	2.1983	-3.2926	3.0913	1.8215	0.95401	-0.30685	-1.5713	3.7758	-3.1206	-4.1584	-11.802	-4.7653	3.5338	-6.9628	1.835	1.7327	0.1764	1.6784	-0.61861	-4.1036	-4.0785	2.3667	-6.2711	1.0654
-2.6346	-6.7006	-3.5917	1.6123	-7.6701	-1.6847	-5.5753	-5.6112	-7.8742	-6.3744	-0.063083	1.5716	-3.65	-5.1735	-9.1861	-2.6366	-5.4978	-7.1113	-2.9011	-8.1225	-6.2401	-0.67936	-3.4304	-1.5321	-1.6988	-3.6937	-4.0826	0.96332	-2.7185	0.30342	3.8744	-7.0516	-0.45587	-0.27493	-6.3794	-4.8426	-4.602	-2.1484	-3.441	-0.41955	-0.24849	0.47829	0.56353	-8.0111	-6.728	-10.338	-7.8896	-3.3574	-0.59894	-4.6961
-6.4081	-2.4137	-3.304	1.3821	4.1219	2.6845	0.031217	-0.63158	0.81928	6.225	5.6348	-4.3573	5.7068	-4.6507	0.27043	0.9917	-1.8809	0.93023	4.6838	1.1803	-2.2364	-5.5261	-5.7371	3.0011	-6.6569	3.4787	0.99684	-1.7255	3.3442	-0.20697	-5.0303	4.3812	-1.0663	4.4595	4.4252	1.8368	-3.5676	-4.8363	1.1707	-0.90155	2.6386	6.2748	3.0355	-4.2264	1.5277	2.6584	0.25294	0.14452	5.5949	-6.0754
-6.1096	-15.568	-13.227	-6.932	-12.834	-13.227	-8.894	-15.404	-9.5266	-15.053	-8.8401	-8.3464	-14.306	-7.3493	-5.9592	-9.9786	-14.948	-16.938	-6.419	-12.902	-7.6641	-10.947	-11.341	-12.732	-4.7891	-9.4885	-14.176	-10.324	-4.0407	-9.2325	-8.9007	-9.5945	-12.511	-9.2352	-16.912	-14.117	-12.026	-9.4734	-8.3275	-15.617	-18.979	-15.398	-15.158	-15.793	-14.702	-12.776	-7.1905	-14.256	-12.567	-15.077
0.68754	-2.3733	-2.4509	-5.5357	-0.30912	-4.2638	-1.2039	-2.0605	-4.8202	0.44242	1.3729	-0.063626	1.2076	0.21604	1.4005	0.0017274	1.8432	-0.13073	4.3154	-3.6299	-2.1358	-0.1299	-3.456	4.0134	1.428	3.084	-5.5278	-1.9549	-1.8398	1.3868	-1.875	-0.062113	-1.753	2.5838	4.0327	-3.3662	1.346	-1.366	3.7386	6.4244	0.95953	-1.7565	0.30236	-0.59755	4.4655	8.2066	8.4681	-1.6261	-3.8665	-0.36041
0.95191	-0.31191	3.0767	-1.1945	2.7894	0.69958	-1.8919	-1.4192	1.2813	-3.1597	0.71472	-1.2823	-9.1456	-1.2552	-1.6827	-2.9842	3.4167	1.7601	-4.6967	-5.42	-0.69827	-2.4181	0.70232	-0.58244	-4.1096	2.3406	-0.92283	0.88782	1.3409	4.6975	-0.4566	-4.9903	-3.8599	-2.1581	-0.49672	4.0863	-2.0527	3.7206	-7.9995	-1.2224	-3.3444	-5.7823	3.371	1.2437	-0.31373	-3.0956	1.2246	-4.5538	0.22766	-4.1278
-17.103	-10.192	-15.333	-13.467	-9.0752	-7.2633	-15.403	-14.018	-12.791	-8.0686	-14.162	-8.5521	-10.923	-17.29	-12.287	-15.377	-12.345	-12.937	-10.425	-12.498	-13.612	-15.723	-14.735	-13.075	-13.893	-12.693	-20.303	-9.0947	-12.547	-10.26	-7.8684	-18.625	-9.2384	-8.9824	-6.5985	-15.707	-18.784	-18.906	-25.144	-15.512	-15.967	-23.624	-17.721	-12.224	-16.062	-6.8344	-11.195	-17.062	-10.69	-14.13
-14.631	-10.87	-5.9915	-7.5418	-17.83	-3.9172	-15.55	-10.035	-15.429	-12.719	-16.566	-7.1432	-16.264	-14.537	-14.977	-11.022	-5.0403	-19.297	-11.595	-21.509	-12.328	-18.759	-17.522	-10.06	-9.0998	-15.737	-8.0204	-12.48	-7.2785	-10.238	-15.194	-15.944	-8.2754	-10.536	-20.714	-11.427	-12.479	-10.377	-13.083	-14.333	-18.868	-11	-13.785	-13.607	-10.983	-10.72	-18.408	-14.091	-9.6201	-11.543
-8.0407	-13.764	-14.335	-14.052	-9.656	-9.5413	-11.515	-5.2117	-11.897	-17.203	-0.90484	-8.7858	-5.723	-10.88	-14.251	-6.9704	-13.305	-14.689	-12.791	-9.7659	-11.097	-7.9086	-16.62	-14.605	-7.176	-15.07	-7.3644	-8.0656	-14.639	-5.8986	-9.879	-17.853	-8.3394	-11.52	-10.848	-14.583	-10.082	-16.727	-8.1823	-11.026	-11.79	-14.843	-9.3168	-10.265	-19.932	-9.0544	-17.684	-15.426	-12.434	-10.018
-18.192	-19.354	-20.197	-17.719	-27.573	-17.674	-12.99	-23.491	-28.893	-22.087	-28.605	-18.79	-20.501	-22.08	-21.629	-21.516	-21.612	-20.909	-23.091	-17.563	-21.129	-14.617	-20.882	-20.764	-22.775	-17.555	-22.549	-16.365	-26.609	-26.622	-20.699	-22.454	-19.568	-11.82	-27.889	-25.683	-20.625	-21.444	-15.742	-20.16	-12.831	-18.274	-20.896	-21.631	-23.476	-19.215	-17.234	-20.997	-20.963	-23.095
-1.4992	-5.2003	-3.2035	-9.5468	-8.8087	-7.1714	-5.7891	-22.154	-3.0183	-6.9396	-8.6923	-5.864	-2.5686	-11.947	-9.2508	-11.682	-13.392	-7.5344	-5.5268	-8.0103	-6.1101	-10.31	-8.045	-11.512	-8.6816	-1.9202	-6.5651	-15.975	-6.2246	-2.749	-4.1569	-7.8104	-11.333	-11.556	-5.9188	-4.9112	-8.2559	-4.8652	-4.9459	-11.883	-11.746	-14.098	-9.2446	-14.427	-4.7921	-7.5771	-3.2889	-14.592	-6.8116	-6.2365
-4.0784	-4.3915	0.84164	1.4587	3.9464	-5.7877	-1.697	0.46986	-0.57728	-7.1694	-1.5551	5.7568	-4.7271	10.525	-1.5707	3.8967	-1.223	-1.3214	-1.2263	2.207	4.1215	1.6633	3.2653	0.22818	1.1846	-2.2438	0.40622	1.2367	0.065203	-1.2905	-6.8554	-2.2643	-3.4334	7.1169	2.7056	0.39071	-3.5774	-1.197	-1.8836	-12.783	-3.2843	0.31745	-4.0355	1.885	-3.4872	1.41	-2.7041	-1.1006	-2.1275	5.0216
2.326	-0.98859	-1.3614	1.2602	1.8213	-1.3681	-5.0493	-5.5787	-2.0392	-1.5312	-0.66123	1.4685	0.78296	1.7116	-5.5083	1.6878	-2.2704	1.9514	1.6892	-5.3353	-1.8501	3.085	-2.8647	-1.7155	-9.0664	-7.4642	-7.1451	-2.4053	0.21414	-4.9196	-5.4604	-5.5447	0.3458	-1.9715	-5.1319	0.27039	-6.399	-0.44454	-5.2954	-3.6568	-0.74727	-1.2481	-1.0398	1.1181	6.3623	-4.5642	-2.3923	-1.5328	-4.7959	-2.0544
-0.39221	3.0753	3.9687	-3.7691	4.3978	0.69305	4.3841	2.9	3.228	4.0325	4.852	5.2003	-1.8394	5.0116	7.3254	3.1074	5.3269	6.9471	4.1914	-1.0722	2.2711	-2.6106	3.1627	1.7583	1.9058	-2.3511	4.6681	3.5009	1.1699	3.1462	6.0232	5.7117	-0.63682	5.0853	3.0769	3.0644	4.1767	0.69283	1.0245	-0.13042	1.7861	3.19	-0.22333	4.5408	0.74192	7.5439	1.8498	4.9488	-11.547	-0.10933
-5.7374	-8.3705	-14.351	-10.643	-12.044	-7.0206	-6.2788	-11.446	-7.8463	-11.862	-9.5534	-11.454	-6.1211	-3.4113	-8.182	-18.365	-8.5192	-13.661	-12.778	-9.8935	-17.045	-10.911	-9.667	-6.2311	-15.769	-8.0943	-8.1645	-8.9401	-0.22211	-11.791	-10.363	-8.3028	-18.096	-8.5445	-8.8923	-17.044	-13.44	-2.7263	-13.024	-19.413	-19.979	-17.945	-13.72	-2.3947	-10.388	-12.554	-13.072	-10.736	-14.792	-14.962
-16.852	-7.3759	-10.108	-10.832	-12.847	-12.209	-12.578	-12.846	-16.02	-16.709	-19.402	-9.6565	-12.845	-19.013	-13.706	-8.7851	-13.884	-12.748	-11.215	-13.63	-8.3962	-11.111	-11.625	-11.226	-15.535	-7.5194	0.31543	-18.414	-14.753	-8.0719	-16.67	-15.183	-9.6971	-8.8764	-11.549	-16.004	-12.478	-11.175	-11.129	-16.741	-10.839	-9.5779	-9.1382	-17.608	-11.592	-9.3068	-12.126	-12.715	-11.373	-13.784
9.349	10.191	7.4208	7.1603	8.2973	4.9354	4.3475	4.3567	2.6403	6.8993	10.796	7.0022	6.9962	11.623	8.4738	3.5248	7.4044	6.4575	9.807	11.299	6.5007	1.0495	3.5688	7.2036	8.0246	13.358	0.71935	8.3176	6.6102	6.3758	8.7276	9.25	3.5191	2.5537	15.479	9.5752	6.6202	6.7851	4.9109	6.7055	10.574	8.1468	8.154	8.0859	8.5406	7.9118	-0.65178	14.037	5.738	11.502
-1.4507	-2.4554	-0.58379	-4.5304	-1.3501	-1.2022	-5.5386	0.41391	-2.7456	4.3409	-4.6366	-9.8491	-1.8333	-8.4244	-1.9559	-7.1431	-1.6232	-5.0031	-5.0346	-3.8771	-4.3566	-7.2586	-6.8853	-10.237	-4.5583	1.4447	4.2293	-6.3732	-4.1494	-7.6739	-6.2257	-4.9841	-1.1934	-5.5818	-7.129	-2.0431	1.8888	-5.2996	-6.2217	1.4588	-9.5873	-4.0485	2.6174	-5.1556	-3.0022	-7.5962	-2.8518	-4.286	2.4586	-1.108
4.6088	7.6481	9.6229	2.0555	7.7325	5.1219	3.6896	2.7824	6.0083	8.2837	5.1557	5.5545	5.1399	8.7123	6.5406	4.9062	14.392	5.0338	9.0067	12.668	14.837	6.7666	9.1439	9.9804	-0.17659	11.821	10.34	13.565	5.3024	9.2428	7.9453	13.6	8.4926	6.6568	5.2825	10.714	7.7262	13.218	10.082	11.938	6.9076	11.358	2.9509	9.4072	7.0272	10.008	6.8546	10.762	-1.1933	1.3442
4.5964	4.3598	4.6562	1.4998	1.1586	5.93	2.745	4.3446	3.251	1.1539	5.9565	1.7504	4.711	2.4884	5.7537	0.26051	0.10067	8.6699	3.1697	0.30273	6.7723	9.3072	3.1573	1.3023	8.5163	7.1185	4.6082	2.0031	4.0229	5.8778	-3.0752	2.1366	3.1358	5.1005	8.5089	2.9126	9.0151	5.5804	5.5312	10.194	8.5157	5.616	4.0482	8.3528	5.0917	4.9348	5.1689	6.2719	0.94992	4.2999
-7.8907	-8.8238	-3.9215	-10.717	-9.5495	-3.9182	-3.9067	-2.0768	-13.791	-8.8958	-3.7349	-9.436	-11.435	-12.351	-11.926	-4.3404	-14.098	-8.5234	-8.918	-14.158	-6.69	-6.2844	-8.6936	-8.0588	-13.445	-7.1383	-5.4199	-11.01	-8.6985	-3.968	-4.4101	-15.676	-10.129	-16.497	-8.4593	-9.7275	-10.281	-10.107	-9.2991	-11.316	-10.458	-11.239	-14.018	-11.611	-4.4445	-9.3982	-8.9438	-2.933	-12.49	-3.5233
-15.505	-8.6075	-17.11	-10.876	-17.956	-18.48	-16.366	-18.275	-9.1886	-13.867	-8.2909	-13.589	-14.858	-17.27	-14.402	-19.533	-18.241	-17.015	-12.366	-7.0018	-16.573	-10.931	-19.492	-10.294	-10.961	-19.671	-18.019	-12.074	-14.313	-7.5466	-16.393	-12.214	-10.929	-15.177	-11.409	-14.408	-15.443	-14.84	-15.014	-9.2426	-16.132	-13.916	-17.554	-18.155	-13.887	-13.684	-13.368	-19.783	-13.514	-13.998
-5.7947	-0.45293	-11.334	-2.859	-6.5567	-11.153	2.4811	-2.1711	-11.715	-11.905	-1.0056	-6.4683	-10.133	-3.8869	-4.723	-8.5849	-7.573	-6.2956	-10.912	-5.9021	-3.7155	-4.0279	-1.1017	3.6697	2.3878	2.7435	-9.0115	-0.87437	-2.4789	-3.8718	-0.19444	-0.86922	-8.803	-3.0165	-7.0136	0.91545	-7.8496	-3.9931	-9.206	-8.3376	-7.982	-8.6149	-8.2666	0.54937	4.7328	-5.4789	-8.3614	-6.7552	-7.1387	-5.8949
3.1971	2.1491	-7.0807	-1.2196	-2.8165	-2.3031	-1.673	-5.7084	-2.2406	0.82886	-2.1884	-1.653	-4.519	1.078	-3.325	2.5599	1.887	1.8798	6.639	-5.796	1.7845	1.5274	0.53557	-3.9618	-2.5293	-4.4396	-0.45487	0.52844	1.459	-4.5	-0.16688	-1.482	-2.8038	8.5704	-8.0465	-1.7075	-4.1535	-3.0572	-1.7249	-2.6114	3.9274	-4.2958	-3.5575	-4.6682	-3.3576	-5.4348	-5.2612	-2.136	-4.3521	-3.1015
6.3209	3.1046	-0.32383	7.9036	2.9066	4.7607	6.1848	10.228	10.472	6.6523	0.80617	1.7279	3.2383	4.9388	5.0018	2.5429	5.3205	4.0338	5.5791	0.71625	0.26852	11.867	6.0704	3.6293	3.7631	2.6699	3.4038	7.4821	5.6504	7.7408	8.9146	10.498	3.647	3.1743	8.5556	6.615	4.7015	3.8517	6.6342	7.9361	2.4222	-1.1469	10.228	7.073	10.965	2.0577	5.2967	8.747	3.6931	3.3353
-14.726	-9.4429	0.5999	-6.1205	-5.3119	-0.47987	-9.6542	-0.4031	-11.398	-9.4639	-1.0096	2.8824	-4.8688	-6.8274	-10.052	-7.309	-7.6892	-6.6859	-4.9595	-1.8478	-3.4841	-4.7017	-3.3833	-7.3069	-7.077	-10.122	-7.3953	-11.893	-4.8038	-1.6166	0.72283	-12.03	-10.931	-2.9107	-7.762	-5.4833	-5.3843	-7.4383	-0.2703	-3.989	-3.9945	-0.55405	-7.3166	-5.8175	-14.433	-8.852	-6.1626	-7.6259	-6.1965	-10.933
-11.724	-15.268	-12.028	-9.9849	-7.5214	-6.8044	-16.884	-7.305	-12.402	-13.071	-9.2257	-8.9578	-4.5508	-12.229	-4.2788	-7.5666	-10.048	-10.731	-8.9775	-13.76	-10.854	-11.903	-11.913	-11.467	-5.5233	-8.7496	-11.095	-15.647	-10.765	-11.615	-10.411	-8.8604	-9.1197	-9.9083	-11.549	-17.917	-15.035	-11.816	-9.2256	-14.919	-10.826	-8.169	-3.7506	-11.417	-13.369	-9.2847	-9.6999	-12.149	-4.9032	-8.4001
-1.683	-0.22834	4.0868	-0.33502	-2.1881	7.1619	2.5127	-1.1569	-1.9501	3.4068	0.5282	8.535	-4.7182	3.1049	0.34896	-1.5308	-9.6155	0.093847	4.6469	0.251	-5.8897	-2.2787	9.049	-2.583	-3.4451	-1.8087	1.5495	0.11624	2.697	2.5376	3.0452	2.0407	1.294	1.1757	4.0842	2.3725	3.8207	5.2225	1.2477	1.8585	1.0099	3.2746	-0.49668	4.7905	1.6628	-1.9435	-1.0532	-0.80932	-0.79431	7.7196
-12.464	-10.571	-8.4733	-8.3753	-9.7276	-7.0061	-9.0809	-17.746	-10.342	-14.323	-15.912	-15.756	-9.8413	-14.35	-14.885	-7.4776	-11.204	-10.368	-14.575	-7.578	-1.4059	-14.583	-6.9295	-12.845	-14.011	-16.565	-15.202	-13.815	-9.4266	-12.566	-18.334	-5.9229	-15.98	-10.447	-12.66	-14.843	-10.547	-11.051	-19.513	-20.99	-14.445	-11.88	-10.382	-12.649	-9.2773	-9.8712	-12.321	-10.049	-12.027	-10.55
7.9815	10.086	7.1157	9.4523	11.809	6.6977	6.9482	6.3415	7.2469	4.3377	6.0201	9.5297	7.9312	3.6791	7.7367	7.8062	4.2433	7.8914	9.7732	10.142	9.7686	10.988	12.649	8.7344	8.4922	4.1591	7.3248	3.2483	13.056	9.3817	5.4163	7.2229	8.7873	13.773	10.163	14.056	9.0408	7.7388	3.6451	11.832	12.109	3.6875	6.7363	5.6565	7.2902	16.831	4.2998	11.136	9.517	8.528
-3.8248	-5.255	-6.1205	-6.8307	-3.7443	-6.1877	0.057429	-8.2922	-2.4898	-5.107	-5.2582	-2.179	-6.5396	-6.2232	0.26852	-7.364	0.90536	-3.2811	-5.3511	-2.5536	-1.9479	-6.3166	-2.6958	-10.134	-11.256	-2.6443	-3.6186	-10.239	-4.6533	-6.3944	4.3391	1.9258	-4.7448	-8.2741	-4.4695	-0.94557	-7.9397	-3.3471	-1.8128	-0.34149	0.74218	-7.2705	-3.5158	-2.1949	-2.7578	-4.3065	-1.3416	-1.8024	-1.2974	-5.7342
-6.1437	1.7209	-10.497	-1.9683	1.04	2.2539	-8.4877	-8.6458	-4.7335	-4.4661	-4.7038	-13.659	0.6104	-9.9386	-5.9226	-2.2808	-4.9453	-0.24404	-12.529	-6.3921	-0.2343	-8.0111	-8.8926	-6.2168	-6.6934	-13.264	-6.4988	-5.653	-7.9846	-0.56672	3.1401	-5.1277	-1.9829	-1.8181	-6.8762	-3.2863	-2.1577	-5.7429	-1.7525	-6.2999	-1.3018	-0.17592	-0.99936	-9.484	-2.0559	-0.84923	-6.7583	0.067868	-4.0331	-8.4108
-14.72	-9.8395	-5.3891	-10.824	-10.245	-9.87	-9.3554	-8.6831	-15.757	-11.887	-9.959	-15.492	-12.33	-15.806	-12.93	-15.999	-10.67	-8.5368	-9.0134	-11.805	-15.186	-4.1804	-11.707	-14.086	-14.944	-10.507	-7.2546	-13.448	-8.1882	-11.632	-11.837	-10.441	-17.7	-5.0944	-12.934	-6.646	-14.168	-13.556	-9.4316	-12.633	-11.701	-15.369	-9.9512	-12.337	-13.368	-13.109	-14.058	-14.71	-13.339	-16.325
-1.396	-0.81181	-4.1395	-5.3314	-1.5765	0.34448	-2.7239	-3.1535	-5.5959	0.53335	-0.79972	-3.3924	-0.16171	-3.3362	-3.7119	-2.9063	-1.8374	9.8558	-0.3434	-6.5678	-1.5396	7.3136	-1.6981	-0.83418	-3.7766	-6.4327	-4.6542	-4.7569	-4.9613	-4.8865	-4.1371	-1.6728	-7.964	-4.674	-0.93648	-5.4755	1.3893	-3.26	-3.4723	-3.4523	0.22925	2.2098	-2.8146	-10.749	-7.3312	-3.3465	1.1891	-8.3235	-3.0655	-6.6065
-3.3513	6.9831	1.4014	-1.9155	-0.90767	-0.93269	7.6523	1.8628	-10.09	7.2082	2.1584	1.9489	7.2433	-1.8833	3.1523	6.9009	4.0588	0.32839	-2.5352	2.4647	-0.58114	-4.4198	9.6067	-3.4457	0.7455	-4.9793	2.2816	3.3558	5.3325	-2.0477	6.1329	5.5665	1.9879	7.2103	0.033086	3.6838	2.7024	2.1189	0.59022	-2.8681	7.9591	-0.80903	-3.5044	5.373	2.9175	0.55682	4.6145	1.9128	3.8621	3.3158
6.3309	-0.17374	-3.4257	1.742	1.2081	-0.61624	-1.7747	4.3249	-1.0547	-2.712	-0.43875	0.75462	-0.45124	-3.2738	3.25	-1.1586	5.5015	1.0918	1.4191	-2.1277	-1.809	-2.8844	-4.8746	0.8151	-1.9637	-1.7473	2.638	-2.3437	-4.502	-4.7216	-3.8821	1.0444	-2.0494	-2.4151	-7.3389	1.145	1.1175	-2.8906	-2.0475	-0.9109	-6.9457	-3.9828	-3.8115	-2.1175	4.2399	-4.1337	-0.15638	1.2465	0.11907	-4.9213
-2.8057	-1.1966	0.18605	2.3908	4.6418	-0.96182	6.979	-0.73703	1.1168	-1.9564	-0.17367	-5.2406	-2.6242	3.696	1.508	0.55836	2.4291	-0.27636	-3.1445	-1.7856	6.3912	6.8493	-1.7079	-1.1086	4.43	6.103	1.3864	2.8406	-1.3374	-2.3539	5.0361	1.7402	-3.5437	6.6897	-3.6524	1.3057	-4.2997	0.045222	3.7324	2.7171	1.8867	-1.6888	-4.6113	-1.6483	5.3935	-2.4177	1.8809	4.2539	-0.010718	5.4254
-3.3985	-5.068	-5.2283	-3.0436	-4.158	-4.6555	-5.999	-3.376	-3.0787	0.0055011	-2.4231	-2.583	-3.9545	3.3008	0.9838	-6.7606	-3.7642	2.7583	-1.9711	-4.3223	-1.4089	-4.289	1.2192	-5.7955	-3.1762	-5.561	2.0026	-4.9486	-5.2161	-5.8097	-1.4101	-5.5875	-6.4044	-6.9475	-3.9688	-9.0107	0.29102	-3.3948	-2.1537	-5.3916	-1.5637	-2.8156	-0.37276	-4.0348	-2.8673	-6.4936	-5.1073	-2.9787	-6.3897	-6.4651
-11.199	-12.664	-7.5754	-18.568	-17.622	-19.173	-12.845	-10.045	-14.42	-14.062	-16.18	-14.666	-17.387	-20.982	-16.712	-17.584	-10.349	-10.283	-11.187	-16.968	-10.584	-17.441	-12.82	-10.217	-11.051	-14.334	-12.298	-9.2231	-16.342	-14.512	-12.99	-16.654	-16.54	-14.819	-17.354	-19.077	-14.802	-15.022	-13.557	-10.475	-13.709	-14.762	-15.642	-10.238	-11.409	-12.393	-8.5276	-14.075	-14.808	-9.147
-9.7155	-10.456	-3.3891	-6.6296	-10.384	2.6677	-5.0283	-3.2793	-14.288	-9.9711	-3.2921	-9.3613	-12.532	-10.044	-13.158	-8.2956	-10.302	-8.6629	-5.9773	-5.7397	-1.6638	-4.1173	-14.575	-8.6371	-13.089	-7.6102	-4.4886	-12.44	-5.3806	-12.788	-4.5561	-2.7724	-7.1014	-6.4348	-7.6951	-3.4251	-6.7493	-4.7782	-11.133	-8.4346	-11.674	-12.805	-11.003	-7.878	-9.2527	-8.3821	-3.0875	-10.222	-10.132	-15.999
3.8311	-3.0766	-0.6584	-0.31103	-3.8138	1.1638	0.19713	-3.6606	-4.1227	-2.981	-1.9581	5.7148	-0.79676	-5.3431	-1.8807	-2.099	-1.6649	-2.1454	5.0288	-5.3066	-6.223	-4.5599	-10.977	-3.2551	-6.1079	2.6316	-0.48775	1.3911	-7.631	-2.5682	-1.0202	-7.1124	-2.2729	3.8781	3.9255	0.62069	-0.17135	-6.3699	-8.2023	2.3355	-1.9188	-0.49609	-4.0257	6.3493	1.4054	-1.9879	-7.4076	-3.166	3.2465	-1.1148
-13.859	-16.921	-13.806	-15.153	-13.464	-13.336	-11.86	-12.064	-17.358	-13.438	-7.8619	-16.033	-11.083	-17.634	-13.114	-9.7995	-15.689	-9.198	-17.351	-16.797	-9.9629	-17.585	-11.484	-17.957	-6.0264	-8.4977	-14.43	-17.524	-17.831	-8.5068	-10.853	-7.6118	-17.389	-19.307	-13.981	-15.999	-9.6081	-13.811	-8.7575	-23.072	-21.385	-9.8556	-10.003	-21.25	-15.638	-12.901	-12.553	-16.515	-16.004	-14.755
-2.7743	-6.3398	-3.0144	-3.0469	-8.3855	-2.6374	-7.1113	-0.22648	-6.4339	1.5816	-5.1152	-4.441	5.0424	-6.8587	-3.4816	-0.37812	-5.0429	-7.645	-6.0316	-13.112	-1.0253	-4.3739	-5.6914	-3.1895	-5.0823	-6.1732	-6.5485	-6.0747	-6.2936	-0.24782	5.0153	-3.7278	-4.6954	-2.1577	-3.8695	-5.1014	-1.104	-5.6229	-6.1957	-12.75	-7.4954	-9.1359	-8.7637	-2.0209	-6.1821	-0.76759	-5.9814	-4.2377	2.0412	-7.2054
-6.3048	-0.73176	-3.4129	-3.7849	-6.5642	-6.5237	-2.4743	6.1315	-11.639	-17.103	0.67304	-1.1975	-3.8035	-3.7927	-9.7806	-7.8989	-4.4846	-3.3967	-4.3819	-10.848	-7.1002	-7.6233	-3.8019	1.6532	0.15263	-2.6967	-4.1025	-4.4338	-9.3753	-10.2	-3.4069	-3.2348	-5.4196	-7.9652	-10.809	0.66918	-5.5916	-5.1292	-7.7237	-5.929	-6.3943	-7.5783	-4.9598	-7.7412	-1.4574	-8.5006	-5.2767	-6.2153	-7.6893	-13.207
-2.7301	-3.0942	-6.976	0.92572	2.8543	-1.7901	-1.5483	-0.80517	0.32628	-3.8322	-6.2783	0.52998	4.0536	-2.2006	4.4069	0.37552	-0.16814	-0.35832	-1.6745	-5.0659	0.33844	-1.0359	-7.944	4.2432	-1.9879	-8.2857	-5.9967	5.4312	0.1909	-3.2108	-3.4078	-5.0551	-2.574	-7.6077	-4.1245	-2.5976	2.5495	-4.1671	-3.1179	5.7888	-4.3881	-8.1155	3.2514	-5.2924	1.0063	-5.9166	1.2209	-1.9992	-2.6316	-2.7533
8.6516	6.0723	-1.2631	8.422	3.8708	12.132	7.7375	-3.8349	8.6422	6.3713	-0.94129	4.847	-0.8711	11.449	3.7406	1.6629	0.36229	-2.7508	3.1803	-0.69495	1.5488	6.7901	9.6103	0.90815	5.8628	9.7085	4.8657	4.1351	2.1999	8.4917	4.6463	7.6738	-2.1884	-0.67713	1.0517	3.3107	6.4873	4.8062	0.84169	8.7873	3.8286	7.6663	5.1158	8.4699	1.4091	0.85772	0.39762	3.7483	8.3086	5.7204
-13.304	-16.927	-11.061	-0.42365	-9.4987	-8.3344	-12.515	-8.6016	-18.801	-7.8526	-10.224	-17.156	-11.671	-19.021	-10.601	-13.77	-17.205	-12.753	-13.229	-12.407	-11.484	-16.709	-9.1652	-16.648	-11.999	-15.018	-13.825	-12.878	-14.687	-10.586	-13.003	-15.513	-6.5725	-14.402	-13.069	-14.423	-3.9805	-11.422	-11.082	-12.809	-14.644	-14.569	-13.574	-11.863	-13.631	-12.583	-11.156	-9.7089	-11.59	-17.94
1.2971	1.6821	5.4947	1.8579	-0.15442	1.3905	-1.9793	0.43924	3.4581	4.366	-6.5683	-2.5701	-0.24922	-2.4223	-0.91036	-3.484	2.6581	2.1341	1.5478	6.3658	7.0557	-1.9298	6.3073	3.5749	11.279	-0.057552	-1.7164	2.775	6.9939	7.0876	0.65386	2.1446	0.70368	0.63286	2.3013	4.6148	0.40327	2.4571	-6.2226	1.0843	3.031	1.4877	-0.98262	-1.0934	-2.2159	1.0611	-1.9673	-2.2528	-3.2467	4.5075
11.659	9.4657	11.882	12.631	17.713	9.9452	6.8924	8.2414	6.0113	9.2227	7.811	14.149	11.733	8.8017	8.9261	4.6132	9.8712	11.029	9.2201	9.6389	5.2952	6.3875	7.9125	10.472	10.544	13.761	8.0236	15.104	10.182	9.0572	4.5283	9.7231	14.841	7.0208	8.3586	11.387	7.6264	12.34	8.504	11.978	8.2604	4.3502	8.314	4.7489	8.4051	12.839	11.41	3.2139	12.387	9.4648
5.1883	4.2291	-1.6858	1.8778	-0.45366	0.12081	3.4525	-0.53419	-4.3249	9.5585	1.8861	-2.4862	2.8449	3.199	5.9167	-3.2569	-7.7584	-1.5043	3.9081	3.8336	-4.1131	1.2314	11.06	1.0375	-2.8506	0.90338	-0.82668	-1.3651	-2.6825	2.0728	-2.2646	3.6909	4.0252	0.7249	-3.9077	-2.9332	-1.3301	1.0661	3.41	-0.45319	-4.4724	0.3243	0.56397	-2.0402	1.1497	3.4931	3.4933	0.89368	0.74606	0.089005
-12.557	-15.952	-18.638	-8.0498	-10.725	-7.7002	-13.866	-13.076	-13.571	-10.261	-10.938	-8.4445	-12.617	-12.663	-11.934	-11.258	-8.2703	-9.0867	-8.0061	-13.037	-3.4071	-11.688	-16.804	-5.9361	-17.147	-11.166	-8.6768	-16.765	-12.267	-6.452	-16.47	-11.141	-9.6534	-8.1258	-12.076	-2.6108	-14.672	-11.242	-9.3539	-10.61	-15.053	-15.298	-12.849	-13.327	-7.8464	-12.713	-8.3664	-13.304	-10.367	-9.8922
2.727	-3.1616	6.4251	-4.6761	3.4341	-3.1265	4.235	4.1166	3.9072	-1.9384	-5.4155	2.1865	3.9355	2.2209	2.2246	-3.7483	0.19674	7.0565	1.8019	-0.20487	-8.423	5.2807	0.81928	-2.6223	0.67676	4.9982	-0.60537	-4.0961	-2.017	2.2711	-4.4471	1.9446	3.3632	3.0244	-8.2892	-0.93716	-0.30076	-6.885	2.9723	-0.26348	3.3386	-1.7441	0.80307	-0.58424	2.897	2.3101	-8.7899	3.1342	0.65022	-0.11164
5.2031	2.6799	8.4101	7.1034	5.4071	9.6888	7.0826	6.9761	4.5516	0.14496	7.2382	5.1253	7.9832	10.376	7.0099	2.3549	8.3768	6.5725	3.3526	7.2092	7.8566	5.6325	7.3741	7.3982	7.2733	6.556	8.0884	11.79	10.397	9.2605	2.1974	2.3877	3.017	11.507	6.5172	6.7087	6.8292	7.8276	2.8915	11.452	5.3548	8.3257	2.6465	5.2234	10.633	8.1231	7.9847	5.3801	3.026	1.6722
0.49768	0.70119	-2.0406	3.9321	-3.8819	-4.469	-4.6014	-3.444	-0.76196	-3.7702	-4.0694	0.84386	-6.2296	-0.039801	-1.3994	3.6511	-5.6397	-6.6899	-5.5119	-5.9175	-4.7881	-1.9963	-4.0926	4.9814	-3.2846	-1.7522	-5.268	-0.34997	-1.0788	-0.88547	-2.9361	1.9131	-2.0703	-0.017972	1.1397	-0.25463	-4.4622	-6.804	1.0966	0.8276	0.58756	-2.8695	-2.2597	0.94176	-1.1647	-0.68612	-0.99367	-7.1311	-1.6563	-0.57632
7.1893	6.0522	8.5099	12.546	12.733	8.0297	10.717	8.9619	8.5216	13.621	4.9011	3.8372	5.7828	11.979	8.67	9.4192	7.6574	8.1515	9.5996	10.14	9.6588	7.9423	11.038	7.2959	12.16	3.8068	14.651	14.679	12.543	7.4404	4.0939	8.434	10.132	12.662	4.7224	13.079	16.583	7.4296	14.062	7.3933	13.095	4.415	7.8206	14.084	5.8426	10.201	7.1505	11.215	12.442	14.97
-21.589	-22.01	-24.037	-18.134	-20.924	-26.458	-14.866	-24.547	-17.11	-21.008	-20.271	-21.385	-25.368	-15.975	-19.627	-19.193	-23.315	-25.538	-24.923	-21.618	-21.57	-25.559	-25.281	-24.073	-22.919	-25.099	-24.516	-19.361	-21.576	-23.903	-19.662	-23.417	-23.64	-19.069	-22.267	-25.383	-19.842	-18.044	-24.245	-20.134	-22.336	-23.798	-23.03	-22.679	-25.996	-15.723	-22.905	-23.784	-23.377	-30.891
-12.675	-8.5874	-7.0238	-12.946	-9.2929	-12.049	-9.1942	-14.754	-10.25	-7.2594	-13.906	-6.178	-8.9659	-13.099	-10.485	-13.517	-6.6362	-13.182	-17.468	-10.256	-15.456	-11.838	-9.3474	-16.06	-11.325	-6.0296	-11.341	-17.747	-12.923	-7.5847	-14.021	-8.3401	-13.984	-14.831	-7.5295	-11.813	-10.839	-14.349	-12.78	-10.924	-11.53	-8.9963	-9.8503	-8.3036	-14.485	-14.492	-18.593	-13.813	-11.92	-13.846
-6.6534	-5.4958	-8.1028	-2.7095	-2.0088	-10.404	-4.0637	-9.1109	-11.165	-10.193	0.745	-0.94585	-9.7742	-1.9813	-2.2589	-3.6277	-4.6855	-2.0411	-4.8448	-11.859	-6.293	-2.7252	-9.9377	-7.4573	-7.4387	-7.2293	-5.6895	-9.9704	-8.7909	-6.4571	-7.402	-0.7835	-2.3065	-9.9644	5.9741	-2.149	-4.1834	-5.8205	-5.0095	-8.8593	-2.4994	-7.9952	-1.27	-6.4709	-7.3803	-5.1041	-13.019	-9.247	-8.7698	-3.8124
9.4076	6.2426	13.914	5.9047	3.3301	4.747	10.168	8.4893	10.649	3.1346	4.3354	4.094	7.7579	6.9572	8.555	6.9831	0.83816	7.1012	3.9612	11.93	7.9946	4.9107	3.0483	5.5249	3.8234	1.2804	3.5165	10.602	3.2553	12.379	5.2311	6.4541	-3.5123	3.4511	7.0849	8.5322	2.2974	8.4619	7.1312	2.0257	5.9893	-0.46381	10.171	1.8807	10.905	4.7508	7.7302	4.3053	4.9138	1.9907
-10.181	-4.611	-11.044	-9.4512	-6.7866	-11.206	-15.001	-9.7497	-15.344	-12.061	-7.2205	-14.687	-10.137	-10.844	-10.98	-15.065	-11.851	-8.0376	-9.1706	-12.522	-10.843	-8.0501	-16.373	-13.303	-16.446	-1.4644	-8.7241	-10.524	-13.507	-13.92	-8.9698	-8.1507	-10.921	-8.7273	-11.752	-11.369	-12.677	-2.1201	-14.128	-11.428	-13.166	-8.2164	-9.8822	-10.83	-9.7017	-16.127	-9.1356	-11.827	-13.887	-12.836
-10.064	-0.27153	-7.5177	-7.1201	-8.7108	-6.0356	1.4023	-6.8184	-2.8413	-5.8085	-6.9894	-4.205	-5.7679	-11.419	-8.8892	-9.8028	-12.565	-0.90008	-9.0552	-5.1573	-6.7066	-2.8902	-4.4385	0.14431	-8.1926	-3.3623	-6.0151	-8.7478	-7.5095	-8.6934	-6.9662	-10.089	-0.75351	-9.688	-3.7863	-9.0606	1.3608	-4.3365	-13.384	-2.8913	-5.3629	-6.9787	-3.752	-2.3042	-3.5495	-6.8961	-10.039	-3.4921	-8.7714	-4.9629
0.44146	-3.0843	-2.0174	1.4803	4.4105	-4.6058	0.30868	-4.0534	-6.1921	14.304	4.2197	-1.5914	-0.042897	-4.3651	-2.1348	-3.4876	6.8327	1.7339	0.1491	4.456	6.1607	4.4345	-3.2973	8.6312	0.022858	0.7469	7.5767	-1.618	-5.8597	-5.6417	-1.6042	5.1881	4.4671	8.5596	-1.7125	2.4529	-0.49701	-3.8236	-0.056151	-0.47341	-0.47656	-1.4546	-2.1992	3.6599	-2.2364	1.2723	7.0373	0.9017	0.60433	-0.5761
5.143	3.8552	3.0774	3.0913	2.3424	-11.914	-0.75715	-0.32138	-4.1865	-3.0354	3.1285	1.1189	4.3098	1.006	3.1199	5.8424	-0.84752	5.8494	5.3603	6.087	2.715	-8.8945	-1.4334	2.1619	1.9644	2.1091	3.094	-3.1172	-1.6757	3.6631	0.69899	-5.5681	-3.1409	-1.4554	-4.0484	3.8117	10.899	1.7391	3.637	-1.2714	4.6421	3.3734	6.9674	2.8368	10.076	0.31873	-0.49634	-1.1875	1.269	0.33119
-9.5612	-12.85	-15.431	-13.065	-15.614	-8.7839	-16.308	-9.715	-12.628	-11.75	-13.038	-14.798	-13.186	-6.8724	-14.034	-9.8277	-8.1956	-14.445	-13.265	-7.8012	-10.678	-14.822	-10.272	-18.349	-13.72	-18.795	-12.798	-17.234	-10.747	-17.96	-16.265	-14.247	-16.685	-13.842	-13.863	-10.669	-12.672	-7.743	-15.498	-13.963	-11.984	-16.678	-15.344	-16.606	-13.243	-17.949	-15.164	-7.309	-19.987	-10.483
6.2485	2.7255	4.2261	4.7842	1.5457	-5.1643	-1.0444	-1.1315	2.6858	-5.4821	-2.7441	1.2454	1.296	2.3731	0.57902	1.2227	0.80477	-3.4146	-4.3532	2.4399	-1.145	6.2161	-0.41029	0.84944	-6.9051	-0.78577	2.829	7.8054	3.3264	1.0653	-0.38523	4.8669	1.8051	1.8193	-7.0738	0.55995	2.9001	2.1966	4.4217	7.921	1.1761	0.29079	0.91501	1.9511	4.5668	-0.63448	-3.8205	-2.9008	4.9027	0.28262
-9.1189	-15.888	-14.665	-14.393	-9.7522	-8.9364	-12.212	-9.5639	-14.301	-15.341	-12.501	-10.442	-9.7531	-11.323	-8.4746	-15.82	-8.0472	-14.251	-11.262	-10.049	-13.17	-12.004	-10.801	-16.272	-12.047	-17.995	-12.993	-16.559	-8.1969	-10.392	-15.059	-5.2268	-8.3932	-18.695	-12.487	-11.206	-12.232	-12.42	-9.3858	-17.203	-14.169	-15.675	-7.9814	-10.563	-15.5	-7.8492	-12.289	-16.107	-15.593	-11.198
-2.6036	-8.8233	-12.464	-15.729	-10.674	-4.9718	-5.8397	-11.783	-9.8473	-7.4785	-9.8626	-11.054	-4.3761	-7.1065	-14.269	-12.245	-2.6782	-3.434	-8.442	-13.678	-12.188	-8.0312	-11.936	-18.072	-8.1303	-12.55	-15.016	-9.204	-16.789	-10.978	-7.8828	-10.248	-2.9818	-10.461	-10.655	-8.3315	-8.7855	-13.021	-12.359	-9.8432	-6.7421	-6.685	-8.543	-6.3037	-7.8375	-11.116	-12.889	-10.196	-13.696	-8.3197
-2.9451	-0.64348	-8.0759	-12.647	-2.1713	-9.133	-16.24	-9.8356	-9.271	-4.1815	-8.1128	-0.90315	-6.3191	-12.378	-6.7973	-5.0069	-9.6856	-4.6833	-5.2199	-6.6894	-12.616	-7.0143	-12.501	-14.771	-12.133	-8.5629	-5.0069	-8.9245	-9.5092	-7.2984	-13.322	-9.783	-10.792	0.76074	-13.405	-13.874	-1.3345	-12.981	-4.9977	-6.6831	-8.4273	-7.7659	-13.669	-8.9184	-7.2292	-3.188	-5.2238	-5.0824	-10.067	-6.9844
-4.8318	-9.7492	-3.7303	-2.2972	-1.5642	2.6993	0.51906	0.86359	-2.5992	-3.7595	-4.845	0.53806	-2.2158	-1.9354	-6.6072	-8.9775	-3.1566	2.1787	-2.6949	-5.615	0.59232	-0.791	2.1841	-2.6168	1.3355	-3.5959	-0.17371	-2.0529	-3.2211	-6.3169	-2.7454	-5.9125	-2.3055	-3.5083	-7.1953	-4.1946	3.6064	1.325	-2.9468	-5.2612	3.8802	-0.8894	-4.6293	-5.9987	-2.5417	-0.85048	6.6407	1.6165	2.2496	-7.3538
2.7035	-2.336	-4.0892	-1.0444	-2.6161	4.333	1.7938	-7.307	-1.4645	4.8021	3.4145	-6.1366	0.46888	-8.8772	-5.4266	1.1727	-2.2836	-5.6808	-7.1571	-3.1109	2.4514	-2.2436	1.7655	-5.3596	0.45798	-1.6693	-5.8256	-6.1612	-2.739	-0.67507	-2.6785	-0.81206	1.8963	-6.4221	5.9513	-2.2562	-0.48847	-5.9318	-2.1553	3.4779	7.8411	-3.7858	-2.1234	-3.857	-3.616	-3.7424	-5.0759	-4.3716	-7.2311	-4.3621
-2.0007	-7.0709	5.3649	-1.4395	-0.73639	-4.9903	-5.534	-0.47361	-0.45764	-5.7288	-2.6946	0.10702	-5.4206	-1.803	-7.6675	1.0212	3.2442	-6.4452	-5.2312	-2.6261	-0.93856	-2.658	-5.5724	-5.8542	-2.1718	3.0679	0.61096	2.8399	1.5802	-0.67189	-3.6966	0.548	-2.6874	0.55943	0.87109	-3.7965	-0.94366	-3.8331	3.7324	-0.55672	0.50836	-3.4608	-0.71111	-4.8807	-2.1291	-1.8753	-4.4698	-1.6919	-5.6572	-2.2508
-6.1182	-1.5509	-0.046797	2.7725	3.6496	-0.1304	6.3349	0.89922	4.0254	0.24907	1.0071	3.9846	-3.9829	-5.0676	1.7873	-6.746	-7.5302	3.4022	-3.2434	0.2608	-4.3777	-1.2588	-1.4031	-2.5038	-4.4806	-5.7337	2.352	-4.3806	-1.5916	5.0056	-8.4895	2.0056	-0.4271	-5.3536	-0.9577	-2.9232	-0.69754	-0.93286	1.2966	-4.3354	-4.3862	-0.90305	1.4153	1.112	-8.6112	-2.5282	-5.2382	-2.5984	-4.4232	-0.26085
-8.4007	-2.1492	-4.5579	-2.1485	-7.8906	-9.9853	-4.1431	3.9687	-10.334	-3.5045	-4.6202	-6.2204	-7.9679	0.21979	-3.93	-8.5696	-8.8846	-1.5951	-8.2719	-6.5352	-1.3848	-5.5636	3.5595	-6.7442	-4.5622	-4.9943	-3.5276	-7.0201	-2.2424	-5.7248	-6.9514	-10.336	-4.9739	-8.3521	-0.019257	-7.4826	-4.2164	-4.7972	-7.3651	-8.4591	-1.7547	-1.339	-3.4165	-11.102	-6.8567	-5.8996	-8.4054	-2.0267	-2.194	-5.7563
3.261	1.1304	0.54951	0.14705	3.8568	1.5769	5.473	6.8931	-1.9586	0.84911	5.0647	8.0325	6.5264	-2.7303	1.9996	1.8933	5.9461	4.379	-4.4733	3.9027	3.3296	8.0291	-3.8183	-5.1015	6.8206	4.9528	2.5237	3.2412	-2.5502	-0.30926	5.9396	2.0555	-3.0838	8.802	0.17156	3.7195	1.0006	1.1961	2.7836	0.33998	1.3694	4.6019	2.3507	4.425	3.467	2.6593	0.96354	6.944	0.88628	0.90496
2.5103	4.4483	-1.4217	3.2198	0.24415	0.2614	-1.1876	-0.0408	-5.3358	4.8249	2.7564	0.54187	-2.3448	-3.2802	4.7032	4.7354	1.9609	-0.21714	2.808	6.2372	-0.27003	-1.8444	2.8112	1.5749	0.89282	-4.3126	-1.6977	5.7386	2.5616	-0.79828	-1.9857	7.516	0.40295	5.8408	0.074388	-1.4929	-1.5974	0.6404	3.4336	-2.1538	-2.4643	-1.6526	-1.9117	-5.3781	3.581	1.2846	-1.8416	0.71173	-0.28887	4.2297
2.7265	-0.68689	1.6081	1.6034	4.4923	5.8722	0.83496	6.5727	0.64121	-2.2616	0.73579	-3.4569	0.39807	4.3128	3.7643	0.059218	-1.4764	0.63162	-4.9158	3.0494	-0.92276	4.633	-2.1481	-1.3823	4.1749	1.1874	0.22158	4.3791	4.2492	2.8948	2.2396	-7.6485	6.0051	-3.3759	1.5697	1.4954	-0.77581	-4.4389	-1.0082	-1.4627	7.3315	6.3432	6.8564	-3.2306	-4.6147	0.65196	5.4971	4.3054	3.3634	2.3244
-13.411	-10.212	-4.1995	-13.316	-3.1371	-10.548	-8.0756	-2.0253	-4.8522	0.8923	-8.1269	-3.785	-7.2332	-9.9582	-13.37	-9.5448	-4.7974	-12.943	-5.9838	-11.575	-10.798	-6.119	-9.7797	-1.5649	-8.37	-1.8319	-9.8732	-11.689	-10.663	-8.9073	-8.6072	-9.7431	-10.044	-9.4148	-9.2039	-10.064	-8.7467	-11.85	-3.4335	-7.8968	-7.4684	-7.1265	-1.0849	-10.99	-4.7955	-11.507	-8.4228	-10.33	-7.9636	-4.0434
0.3823	-3.6036	-4.3948	-2.924	-6.5314	1.1901	1.5661	-1.2443	6.3594	1.7089	-2.1858	-6.072	8.7598	0.7924	0.57306	2.7566	1.2791	2.1354	1.0175	2.3672	-5.9634	-0.80922	-1.6716	-0.86335	1.2156	5.4082	-1.1154	0.61111	2.2558	4.3981	6.0735	1.9619	8.5074	-4.8758	-0.83105	-3.0673	1.1005	6.2451	1.6712	1.2327	0.087674	-1.329	-0.89209	2.1932	1.6279	2.6252	-0.61138	1.0453	2.7864	0.99411
-4.5359	-4.1606	6.2974	7.1043	6.9467	3.0607	-4.6316	-3.2188	0.76989	1.0259	2.7697	1.6718	-4.1097	1.0964	7.5093	0.52441	-1.1439	-4.129	3.062	5.1097	-2.8202	-1.4378	2.5186	-3.9355	-1.4372	5.1403	-1.0672	4.6088	3.2575	0.82791	3.7546	7.1928	0.55262	3.3018	-3.5718	5.0482	-0.47258	-0.70305	0.68044	2.1021	-2.7667	-6.9763	0.58287	6.7842	2.5223	0.29228	3.4498	-1.888	1.6775	1.5748
1.4085	-6.7909	-2.1668	-4.1223	0.91975	-0.057507	-1.8072	-1.6191	-4.1947	-0.40165	-9.921	-6.0641	-4.8322	5.3898	1.293	-3.389	-3.7276	-3.599	-5.472	-0.96223	-11.507	0.74835	-4.8016	-4.0236	-3.4199	-0.55274	-3.551	-3.4592	-5.7643	-7.1214	-4.6416	-4.2382	-8.8693	-14.012	-3.5526	-5.6967	-13.757	-0.26986	-6.5439	-6.7009	-1.6968	-3.9114	4.6812	-3.4221	2.3446	2.2054	-9.7521	-5.8266	-2.719	1.1758
-4.9349	-6.2883	-10.493	-13.318	-11.164	-3.8797	-6.0121	-3.1183	-10.018	-11.594	-10.886	-4.4421	-11.458	-9.4107	-4.1862	-11.243	-11.559	-9.3682	-4.9626	-7.2724	-6.6023	-7.1395	-6.6008	-10.809	-2.0177	-8.4387	-8.5039	-1.3362	-9.916	-4.9286	-6.8881	-9.45	-5.2975	-5.5607	-10.79	-2.3284	-11.429	-5.7431	-10.539	-7.3442	-7.6736	-6.0074	2.7703	-3.3554	0.010241	-6.0295	-9.6084	-7.7408	-2.9883	-12.224
-6.9898	-1.8194	1.1658	0.39665	-0.15534	-1.9279	-0.56772	-1.502	-4.2531	-1.1313	-6.9823	-6.107	-2.9746	0.11821	-7.6656	0.16705	0.56342	-0.28915	3.2191	-4.6494	-4.2778	-6.5408	-1.5414	3.6617	-2.3598	-4.5988	-4.2127	3.584	2.1719	-0.89274	-4.6791	-7.1852	-4.5555	-7.6943	-2.4209	-0.067888	1.8637	4.8904	-5.3	-4.3726	-4.2003	2.4194	-10.998	1.5471	-3.0716	-1.701	-1.4419	-1.3113	-4.9102	1.0182
-15.029	-22.072	-20.941	-16.166	-24.59	-19.139	-22.384	-18.347	-23.835	-20.449	-25.386	-23.215	-23.123	-19.787	-18.957	-30.826	-22.865	-18.819	-23.909	-17.795	-20.112	-16.037	-24.434	-22.659	-24.456	-22.738	-23.21	-24.344	-23.658	-20.798	-26.316	-18.4	-22.31	-25.27	-18.041	-27.106	-19.969	-29.413	-26.057	-16.877	-13.633	-20.091	-14.506	-25.39	-23.14	-15.895	-25.926	-17.809	-20.964	-19.069
16.229	5.5287	9.1335	4.9617	0.90998	6.0551	10.805	1.6479	3.2815	6.4662	8.7295	9.5769	8.3818	2.6914	0.68765	9.7255	6.8756	4.4488	4.8601	2.4702	1.8326	7.6332	2.2044	0.79056	4.9976	1.273	3.2385	10.948	-1.2009	3.8586	-1.7195	4.3336	6.7846	10.129	6.6621	11.1	4.1992	4.7309	4.2157	0.67695	7.7878	9.2595	8.2545	6.478	5.8861	8.6376	5.7545	6.9591	1.5752	2.3448
-1.977	-3.4202	-3.6338	-0.69984	0.16703	-10.059	0.31727	-6.6366	-1.8783	1.4028	0.59244	-3.1977	3.3473	2.8376	-1.0798	4.1942	-0.22653	2.1242	-5.9888	-1.624	-2.7717	-0.58637	-0.44837	-0.5971	5.8442	-1.9362	-1.4508	-0.93818	-1.173	-0.90665	-5.6059	3.7894	-5.6044	-2.3254	4.8267	-1.4392	1.9717	-2.8532	4.2119	2.6624	-3.1638	-1.067	-2.6132	-7.1549	-3.4787	1.9749	-6.1544	3.5208	3.468	-11.221
-14.391	-20.582	-12.481	-21.683	-15.836	-11.739	-7.9812	-18.49	-13.872	-15.101	-10.664	-9.5855	-16.747	-23.431	-12.157	-12.074	-6.7543	-9.9379	-12.88	-13.715	-12.25	-17.049	-13.049	-10.675	-16.201	-10.865	-17.895	-9.6844	-19.224	-18.436	-22.492	-17.243	-23.716	-19.824	-17.009	-15.307	-20.385	-13.184	-15.42	-10.496	-14.278	-15.901	-15.176	-16.189	-17.371	-22.056	-13.245	-16.663	-12.394	-17.543
-17.36	-10.113	-15.301	-12.081	-15.354	-10.007	-17.184	-15.052	-18.347	-13.301	-14.278	-4.3448	-17.548	-12.976	-12.909	-14.192	-9.9632	-12.673	-15.597	-12.967	-10.727	-10.328	-15.07	-14.797	-9.6827	-8.5325	-14.387	-17.001	-16.123	-16.588	-14.656	-5.7937	-7.1823	-13.466	-10.436	-7.3336	-7.9473	-18.669	-13.751	-15.748	-10.251	-16.965	-12.238	-10.239	-20.404	-12.699	-20.011	-16.39	-20.448	-9.6682
-0.62823	-2.8064	7.0727	-1.5901	5.2281	-1.368	-2.2084	6.1911	-1.7714	0.08406	3.7929	-0.19724	1.082	-2.2702	3.8912	-3.0897	-7.6946	-0.62872	-0.98671	-1.0838	-3.0926	2.3335	-4.7986	4.3005	-1.9256	6.6228	-1.0255	-2.3791	-3.3856	-4.2189	0.8936	2.3436	-4.006	-4.1244	6.9573	-0.31032	-0.43084	1.2808	-1.049	3.2198	-0.32025	-0.14275	1.5024	-4.6693	2.7187	5.1524	1.047	0.087024	-0.70805	-2.3025
4.9038	-7.0236	0.65346	-0.085886	-1.6314	-6.7599	-1.224	0.62239	-4.1294	-0.97642	-7.8231	2.2267	-0.52963	1.74	4.3582	-5.8229	6.0214	0.52396	-0.81544	-0.99628	-4.9508	0.5095	1.216	0.79594	1.3786	4.8877	2.1352	0.57004	-0.33808	1.7361	2.5982	-0.98016	-2.6744	4.2245	0.16892	1.1315	1.9603	1.3425	-1.5133	0.79194	1.5772	0.04241	-0.81711	-8.5413	-1.8207	-2.5716	-2.1165	-0.16058	0.54667	1.876
-14.424	-11.807	-16.118	-17.312	-19.672	-13.999	-17.698	-15.298	-16.403	-8.6882	-15.239	-4.602	-9.2124	-9.5041	-12.368	-14.624	-10.667	-15.35	-19.798	-11.722	-15.472	-10.783	-13.662	-13.906	-15.665	-17.296	-14.926	-13.371	-19.211	-14.164	-15.385	-12	-13.364	-11.536	-10.417	-13.762	-7.7766	-15.574	-15.554	-17.642	-6.916	-15.569	-16.569	-12.886	-10.264	-19.641	-9.7033	-13.784	-14.893	-20.965
-4.0571	-15.208	-6.6453	-1.2316	-4.901	-10.705	-8.8289	-5.4545	-5.4038	-2.0928	-7.7311	5.2036	-6.7998	0.3399	-11.019	-7.5549	-0.1461	-0.076248	0.74117	-0.42339	-6.3493	-2.7935	-4.361	-6.7249	-3.6167	-2.2766	-3.0874	-3.1593	4.0661	2.2496	-4.1571	-1.7784	1.2479	-0.51322	-3.1916	-2.793	2.557	1.0895	-13.709	-1.0671	-2.4099	0.29353	1.8476	-7.3932	-7.1984	-4.3327	-3.9542	-1.5523	-5.0606	-1.7191
-11.843	-15.19	-15.711	-10.317	-15.347	-13.013	-14.958	-12.229	-10.099	-6.5366	-12.445	-13.591	-9.511	-7.8397	-17.135	-13.473	-9.1796	-7.0343	-11.457	-15.316	-17.91	-10.483	-4.1438	-11.782	-9.3329	-6.745	-13.139	-4.401	-10.644	-4.8535	-10.384	-9.8547	-9.4224	-6.6122	-11.572	-10.035	-13.273	-11.65	-5.5946	-17.171	-13.998	-8.6092	-14.18	-11.333	-8.5381	-15.07	-11.854	-7.1286	-10.394	-7.7957
-1.9284	2.9041	-2.5418	-0.70823	-4.8338	0.15362	-6.4876	-9.0233	-6.8722	-8.3083	-3.7208	-1.0902	-0.90144	-2.419	-1.1667	-5.2124	-10.265	-4.5143	-1.3742	-7.6718	-5.5181	-0.51264	-6.6973	-4.6027	2.435	-2.4402	-2.6727	1.2345	-5.8202	-4.0828	-8.7079	0.7047	-1.1801	-6.2963	-1.3285	-2.8421	-7.1573	-4.5109	-4.2667	-2.9222	-8.4219	-1.8294	-8.0155	-5.6069	-1.9917	-9.154	-3.592	-3.69	-3.372	-7.5545
-15.928	-13.296	-20.527	-14.872	-22.431	-17.354	-19.72	-15.436	-15.647	-20.099	-13.234	-19.951	-6.9766	-11.152	-16.247	-13.496	-10.227	-10.068	-14.125	-20.7	-12.935	-16.342	-13.545	-9.9943	-17.286	-13.835	-13.489	-7.2144	-16.411	-14.756	-11.737	-14.201	-20.822	-10.438	-7.2067	-16.181	-16.359	-9.339	-12.889	-10.728	-14.142	-7.9579	-6.9047	-5.2777	-17.532	-13.993	-13.028	-14.179	-9.5432	-18.983
-0.3315	-4.0219	-5.4446	-0.52739	-7.8468	-10.711	-2.5921	-2.4233	-3.2911	-5.2594	2.7214	-4.8101	-6.9199	-10.189	-5.3505	-3.8988	-2.2881	-5.2017	-2.5444	-5.1297	3.0475	-1.4619	-3.1461	0.06476	3.5906	-1.5728	-2.3604	-1.8267	-3.9037	-10.799	-4.9225	-0.53555	-6.526	-3.103	-3.545	-1.881	-8.3968	-0.5593	-1.7544	-5.4097	-5.2767	-3.5795	-1.1703	-1.5776	-4.1216	-6.2353	-6.3489	0.62314	-5.1363	1.0044
5.3297	-2.9008	2.6907	-3.4455	5.211	2.0149	4.5784	4.781	0.28694	2.4374	7.3612	10.175	9.7449	-3.3924	4.2653	7.4735	0.18474	7.3886	4.2705	2.1368	5.8493	7.3977	0.41655	11	2.9048	2.9703	2.3342	10.458	-0.34186	5.4103	-2.3984	4.1673	6.1151	2.0711	-1.3812	8.2189	4.3118	0.61299	7.7539	-0.50313	6.628	-1.4396	2.4434	4.4334	5.6814	5.6663	5.8262	-1.1321	5.485	-0.79187
-4.9184	-3.6834	0.4737	-2.1727	-4.5922	-0.35503	-4.7602	-6.7149	-10.78	-1.1301	-2.8432	-3.2426	-9.2698	1.0733	-5.9352	-2.715	-10.283	-0.41031	-7.4486	-5.068	-6.1131	1.6713	-5.4838	-5.0158	-3.3425	1.9092	-10.168	-7.959	-4.5207	-0.75803	3.0874	-7.3504	-4.7115	0.1751	-2.8235	-4.0738	2.7266	-2.2229	-0.01675	-1.6024	-2.9428	3.7051	-2.9455	4.3044	-7.7502	-2.1079	-5.7674	2.0989	-0.5214	1.3094
6.8001	5.8537	2.0178	0.98298	3.1051	-0.91536	1.9994	2.5937	7.4183	6.5732	0.91255	5.0237	14.862	6.2286	3.6266	3.4088	11.153	10.078	6.1909	6.9032	7.9019	6.9796	10.81	4.2109	10.663	1.2553	6.4507	5.0098	8.0326	7.0182	4.8688	0.41236	6.0015	5.2995	2.5699	12.601	5.5087	3.6929	1.733	10.474	1.8014	11.593	5.2794	6.3948	10.588	8.2797	6.1502	5.2691	8.8436	6.5617
-6.6877	-5.0191	-6.5716	-13.004	-11.37	-6.0742	-8.6505	-10.721	-15.299	-6.5831	-9.878	-11.976	-14.543	-9.7444	-8.9498	-9.6551	-9.2671	-8.1818	-8.5747	-14.412	-1.8592	-10.296	-8.8143	-5.9034	-10.818	-14.262	-10.82	-5.3136	-9.2129	-12.529	-8.2	-9.4876	-18.788	-7.7833	-9.5892	-9.5629	-11.746	-8.464	-8.1215	-4.7379	-9.8041	-6.5157	-8.2321	-16.4	-9.7079	-7.1467	-8.254	-8.2574	-5.6632	-10.135
-15.469	-11.346	-14.44	-13.522	-11.937	-17.879	-5.2841	-10.906	-12.684	-2.5254	-11.464	-2.9128	-16.641	-15.474	-8.0537	-14.053	-16.916	-12.138	-13.065	-9.8057	-7.2156	-11.578	-13.499	-15.004	-5.5479	-12.278	-13.886	-10.752	-11.358	-11.093	-11.829	-6.09	-8.7159	-12.07	-10.058	-7.2621	-10.552	-5.0649	-16.545	-12.906	-10.081	-5.5389	-8.4342	-12.584	-9.5676	-9.1398	-16.048	-16.159	-8.717	-6.7829
1.7087	12.342	4.835	-0.44116	1.8501	-5.9163	1.9195	-0.88445	-1.2356	-7.1756	3.3865	-0.8836	-2.3555	1.4633	6.9778	1.2824	1.3537	1.6229	-4.2971	1.4214	2.492	2.0106	3.5319	-3.9225	7.3729	2.8218	6.8245	9.8347	1.8783	4.514	5.9601	3.6378	1.4887	4.5421	2.7277	8.4888	1.5194	7.5062	-1.0887	-2.0586	-0.88623	-2.9368	-2.5076	-1.5227	2.5554	2.1096	2.8559	2.4606	6.387	9.8948
-5.07	-5.5575	0.60941	-9.0625	-0.6257	-7.0543	-6.4579	-6.22	-4.7568	-4.4505	1.8142	-3.8556	-3.1794	2.5866	-5.8166	-2.5001	0.1085	-1.5832	-2.6167	1.6835	-3.6805	-1.8387	-4.1315	-2.1102	-4.2871	-1.8812	1.6766	-4.7627	-8.9264	-4.8404	-3.0262	-3.533	-8.3886	-4.1282	-3.8152	-2.6686	-2.7518	-2.4499	-3.6822	-10.54	-6.9156	4.4002	0.95474	-0.94942	-0.29792	-4.3328	-0.52872	0.20655	-1.4311	-2.1439
-10.537	-4.5065	-7.2774	-5.3336	-4.4121	-8.1872	-5.3894	-3.2	-0.84559	-8.38	-13.292	-9.3137	-0.75128	-8.5486	-7.7836	-4.4263	1.978	-4.3913	-9.0298	-10.925	-7.6291	-4.2807	-3.9388	-0.948	-5.1197	-7.56	-4.3777	-4.5782	-8.0585	-3.0459	-5.8156	-6.9133	-3.5387	-5.9751	-6.3655	-9.0391	-8.428	-4.4357	-0.94236	-3.985	-6.5626	-2.0413	-5.5455	-9.3581	-0.15655	-2.8265	-9.3159	-1.5908	-7.5821	-5.1509
-15.835	-17.44	-9.1298	-14.74	-16.592	-10.824	-16.807	-13.558	-12.19	-15.091	-9.8617	-15.044	-13.615	-10.899	-22.683	-10.597	-7.4833	-16.031	-15.432	-11.139	-6.724	-9.545	-13.903	-22.362	-15.789	-10.63	-16.654	-19.01	-12.924	-16.608	-17.736	-6.089	-18.166	-11.055	-11.039	-13.032	-7.3235	-24.052	-13.982	-9.4778	-5.9263	-17.179	-16.188	-17.568	-13.357	-7.3698	-14.005	-16.077	-12.47	-15.453
[truncated: 719 more rows]
[truncated: 150 more columns]
