# Supplementary material for: Genetic dissection of main and epistatic effects of QTL based on augmented triple test cross design
Source: PLoS One. 2017 Dec 14;12(12):e0189054. doi: 10.1371/journal.pone.0189054 (PMC5730204; doi:10.1371/journal.pone.0189054)
Supplement: S7 Supporting Information — (ZIP) [file pone.0189054.s007.zip › z2_1750_0.5_10.csv]

-10.704	-11.414	-10.219	-11.082	-11.221	-11.58	-11.899	-11.642	-11.71	-10.66	-11.86	-10.479	-14.281	-12.192	-12.887	-12.428	-13.2	-12.742	-14.127	-10.079	-10.446	-10.846	-10.529	-11.932	-14.333	-13.716	-12.939	-13.006	-10.421	-12.844	-10.843	-11.226	-13.908	-12.663	-11.966	-11.7	-11.497	-12.867	-10.056	-12.53	-11.949	-12.599	-13.114	-11.117	-9.4142	-11.028	-12.655	-11.376	-12.9	-12.085
-14.13	-13.188	-13.443	-13.668	-13.718	-11.829	-15.281	-12.318	-11.782	-12.48	-12.89	-10.456	-13.673	-14.137	-13.639	-12.23	-13.484	-11.728	-11.798	-12.589	-13.063	-12.239	-11.395	-13.824	-13.028	-12.154	-13.21	-14.971	-14.021	-10.469	-11.637	-10.25	-11.646	-13.655	-11.024	-12.418	-13.541	-11.716	-13.39	-12.214	-11.285	-14.042	-13.633	-13.454	-10.802	-11.619	-13.146	-12.85	-11.359	-12.355
11.249	10.397	8.4829	8.5402	7.3473	8.0776	7.9238	7.587	7.7586	10.654	6.0758	7.8068	8.8248	8.0683	11.469	7.279	8.2883	9.5406	8.1349	8.8704	6.5747	8.4592	8.8963	9.7853	8.2588	8.2695	9.0617	7.8545	8.4193	8.9636	7.0436	10.31	9.5816	9.0785	7.5887	7.6225	5.8951	11.04	8.247	8.6314	9.2076	9.9356	5.6284	8.1118	8.0177	9.357	7.8558	9.4248	6.0885	8.7655
8.0193	5.1901	6.3237	7.0724	6.0466	6.4211	6.0989	8.6195	5.7626	6.6416	6.3255	8.594	6.3389	9.0672	5.8509	8.4686	6.9638	6.1451	7.0337	4.763	5.344	6.8993	6.8247	6.7289	5.8366	7.6282	10.7	6.9628	6.7953	7.9167	5.862	5.9247	5.5361	7.8426	7.8372	6.6089	5.1306	7.0532	5.6317	6.7974	6.4429	5.6458	7.8862	6.5968	7.084	6.0342	5.4736	6.4926	6.5361	6.1804
11.651	9.2081	10.351	9.1053	9.324	10.325	8.7601	10.04	10.236	9.1316	9.6856	8.9579	10.769	8.3279	9.9803	9.1185	9.9022	9.9708	9.019	8.8316	9.9127	11.595	10.419	9.8356	11.683	9.1713	7.6275	10.017	8.5509	11.952	11.297	9.6042	9.4378	11.012	11.351	9.6605	9.8871	9.1749	8.8513	10.2	9.5677	9.8057	10.878	7.0099	10.548	9.0441	7.1906	11.56	10.389	8.7662
-0.09758	2.5234	3.2782	2.4762	1.6628	2.9492	3.7652	0.16553	1.6575	3.6227	0.4792	2.3594	1.7835	1.2607	3.8027	2.2563	0.52744	1.8473	2.7935	4.6204	3.3129	1.9145	1.1975	4.0546	2.1901	3.8647	4.3773	3.8931	2.6215	1.3341	2.9608	1.821	2.9351	2.2566	4.2181	3.2443	0.22015	3.4536	2.8301	0.87371	2.007	4.7383	1.2017	2.4362	5.4899	1.7712	2.2593	2.1481	3.9016	3.4212
-0.14838	1.1059	1.4462	0.11735	-0.20096	0.73782	0.66771	0.11717	0.75885	-0.23821	0.23561	-0.24802	-1.5219	-0.92774	-1.1915	-0.73855	1.1416	0.28073	0.29751	-1.4201	-1.5472	-1.1654	-1.5796	-0.26097	-2.4213	-0.10246	0.44686	-1.7522	2.1939	0.51968	1.5566	1.1083	-0.93979	-1.7511	-0.07554	0.97691	-1.1178	0.042637	-0.44136	0.61011	-2.087	0.8263	-0.29188	-0.65047	0.83701	0.92437	1.2954	-1.0726	-1.2217	-1.8816
-1.9639	1.0202	0.077633	-0.4082	0.81974	3.1241	-0.88118	0.62613	1.8236	-1.3583	0.86174	-0.39863	1.3593	0.22717	-0.14414	0.36602	-0.33259	1.2747	0.31728	1.9531	0.51463	2.6404	-1.628	0.88916	-2.8684	-1.2847	0.61972	0.76382	-0.35254	-0.18208	-0.070798	-0.98833	0.31929	1.8183	-0.29767	-1.3608	-0.079758	1.4772	1.7951	2.2936	-3.0687	1.1997	0.25026	0.058916	-1.0878	-0.24763	0.7248	-0.43713	1.1893	-0.48205
-0.66175	-1.6831	0.33475	-3.9806	-2.6954	0.0078644	-0.066776	-1.1114	-2.1061	-3.6318	-2.7231	-0.97888	-2.3163	-2.0409	-1.6792	-2.2465	-2.5118	-2.6839	-1.9036	-2.4492	-2.6136	0.49573	-2.5811	-3.1666	-1.56	-3.7472	-1.8402	-0.61675	-0.19033	-0.68325	0.42114	-0.85836	-1.8927	-2.2836	-0.28646	-4.2436	-1.4977	-1.3367	-3.6351	-2.0141	-1.5404	0.47675	-0.34988	1.1678	0.068656	0.84997	-1.7092	-0.92233	0.013698	-2.4103
-14.741	-15.6	-17.963	-15.677	-15.02	-14.877	-14.001	-13.507	-15.42	-11.776	-14.422	-12.718	-11.728	-15.444	-14.544	-14.86	-12.419	-17.374	-15.114	-16.826	-13.139	-15.257	-13.27	-13.413	-12.576	-12.205	-15.683	-15.06	-14.813	-14.107	-15.292	-13.286	-15.133	-13.972	-16.958	-13.816	-14.733	-15.594	-11.739	-13.903	-15.811	-17.329	-14.182	-15.668	-12.926	-18.717	-15.36	-13.96	-15.396	-16.891
-14.882	-13.947	-13.311	-11.787	-13.114	-13.116	-13.176	-15.071	-14.305	-12.812	-14.116	-10.105	-11.948	-14.789	-13.405	-13.207	-9.857	-12.789	-13.448	-9.4938	-11.957	-12.717	-10.855	-12.858	-12.168	-13.017	-13.176	-13.561	-11.713	-13.477	-13.275	-13.581	-13.995	-11.921	-14.352	-13.386	-11.418	-12.583	-12.676	-12.109	-14.188	-10.205	-13.361	-12.868	-11.024	-14.659	-15.167	-10.521	-10.83	-15.07
-3.5794	-6.0841	-6.2946	-6.9792	-4.3297	-5.6293	-5.9227	-4.5736	-5.6055	-6.7643	-4.1796	-6.1218	-4.9919	-5.3306	-6.0923	-7.301	-5.8201	-6.2587	-7.382	-6.0063	-4.0449	-6.841	-3.329	-6.5757	-5.6998	-6.6354	-7.2803	-6.1094	-3.3973	-6.1272	-8.6676	-5.6243	-4.7505	-6.8499	-5.956	-6.9749	-5.5436	-6.3212	-8.14	-6.7283	-7.0764	-7.3277	-7.1387	-4.4701	-7.3906	-6.2025	-6.4669	-7.145	-4.9914	-6.5169
0.46831	2.9446	2.1479	2.0925	1.656	1.1907	1.2329	-1.2789	1.5935	1.6167	2.5079	1.4737	1.0367	2.3753	0.33579	2.602	2.6963	3.4207	2.0092	3.1291	2.7098	0.17617	1.456	0.22731	0.90404	1.6738	0.87965	3.2643	1.6444	1.1564	3.9292	0.08099	1.4018	1.8468	1.588	2.874	1.4678	3.8182	3.1759	-0.04009	1.7626	2.0067	1.0081	2.6638	1.4588	0.71105	3.4292	2.9479	1.6604	0.92048
-0.55293	0.51216	-0.33124	-1.25	-3.3376	-1.2054	1.095	-1.6508	-1.1421	-1.8089	-2.5946	-2.8252	-1.4191	-1.7284	-0.18035	-1.7343	-2.6489	-0.16454	-0.23661	-0.76281	-2.7708	-1.8915	0.37606	-0.53317	-4.1986	-2.9193	-3.8084	-2.5865	0.20218	-0.33736	-3.6834	-0.17572	-0.2305	-0.66989	-3.4101	-1.8824	-2.0054	-1.2684	-2.9586	-1.846	-0.9322	-2.5974	-1.046	0.20836	-0.1266	-2.1932	-2.7916	-0.14583	-2.2145	-0.59654
-1.863	1.682	-0.49591	0.51431	2.279	4.5214	-1.4988	1.1976	-0.27701	-0.65537	0.44432	-0.50071	2.2814	0.042444	1.0747	-1.1946	1.7061	-2.1234	2.6096	1.133	-0.19922	-0.035635	1.4348	0.81556	0.26984	3.2779	1.1552	3.1732	-1.3616	0.34179	-0.68702	1.1618	2.3307	-1.4546	-0.95015	-1.3454	-2.0856	0.71542	-0.27629	-0.04887	-0.46878	-1.2686	-2.2197	-0.17649	2.2849	-1.0744	0.86237	-0.47198	0.96019	-1.1101
0.37403	-0.67308	0.10259	-1.9277	-3.1423	-1.3042	-0.9352	-2.6046	0.99313	-1.6413	-0.74833	-0.96247	-3.3431	-1.9	-0.43039	0.51212	-2.9324	0.78207	-0.14558	2.1281	-0.07839	-1.6003	1.9493	-1.496	-0.99263	-2.1783	2.339	-1.2841	-2.9225	0.23574	-1.0973	0.77238	-0.84422	-0.83087	-0.54535	-1.7056	-1.4385	-2.4941	-1.4181	-0.09165	-1.4568	-0.74517	0.47673	-0.22181	-0.31262	-0.74955	1.4125	-0.18378	-1.2527	-2.4927
4.1211	5.171	5.7177	3.1986	5.3386	5.9978	4.2973	5.3468	4.237	5.099	5.8737	4.1133	5.7085	5.4331	6.3723	4.6563	4.9324	5.232	7.9543	6.3108	4.49	3.6363	6.1165	5.8427	6.0187	3.0763	5.93	3.9519	4.9673	5.0948	3.8815	4.9803	3.226	4.3023	5.1789	5.6329	5.5236	3.1817	4.0194	3.1492	4.1659	5.1996	6.0867	4.8745	5.3584	4.7359	6.079	5.2104	3.919	2.7635
-11.522	-9.4703	-11.65	-10.348	-7.8995	-12.194	-12.004	-8.9686	-10.899	-10.227	-13.455	-10.64	-10.47	-9.1116	-10.709	-8.1525	-11.73	-9.7439	-10.132	-8.5907	-9.7671	-11.826	-10.756	-9.5088	-11.039	-10.211	-12.896	-11.971	-11.176	-11.162	-11.15	-10.049	-9.3612	-11.583	-9.2029	-9.6549	-12.708	-10.26	-9.9759	-12.285	-10.442	-10.968	-12.57	-11.926	-11.258	-7.7914	-11.685	-8.5093	-9.7563	-10.792
-13.667	-12.577	-12.985	-12.916	-12.476	-14.774	-14.949	-14.927	-10.68	-12.542	-15.005	-15.734	-13.607	-13.258	-15.559	-13.578	-12.533	-14.459	-12.784	-15.028	-17.527	-14.343	-13.408	-12.765	-11.608	-11.461	-14.751	-12.817	-12.61	-11.928	-14.55	-13.229	-14.098	-10.817	-12.824	-13.349	-12.086	-12.213	-13.43	-14.893	-13.933	-12.648	-12.796	-13.814	-12.841	-12.473	-13.396	-14.675	-11.812	-13.026
-21.198	-21.706	-21.761	-20.089	-23.132	-20.729	-22.55	-19.234	-21.094	-20.507	-19.874	-20.572	-21.388	-19.645	-20.837	-19.987	-19.696	-21.124	-20.299	-23.396	-20.161	-21.161	-21.865	-21.019	-20.825	-22.307	-18.86	-18.889	-19.59	-19.508	-22.321	-20.819	-22.471	-22.163	-21.419	-22.662	-17.041	-21.367	-21.241	-21.384	-21.484	-22.367	-20.217	-21.515	-22.582	-19.522	-21.543	-20.501	-20.08	-21.339
-13.302	-11.54	-11.092	-11.657	-11.854	-9.3517	-12.122	-8.9945	-12.737	-12.347	-13.595	-11.41	-11.408	-10.722	-11.211	-10.366	-12.254	-10.947	-11.976	-11.117	-11.566	-11.117	-9.4337	-10.765	-12.958	-10.277	-12.42	-12.797	-11.774	-10.667	-10.863	-11.476	-10.095	-11.712	-13.21	-10.73	-10.93	-9.9308	-13.499	-10.773	-10.08	-11.931	-12.143	-12.328	-10.681	-12.679	-10.363	-12.671	-12.286	-10.341
-3.8902	-2.038	-2.519	-5.2678	-1.0041	-2.6337	-0.81174	-2.1862	-0.80673	-0.49337	-1.064	-2.6131	-1.7308	-1.2681	-3.5821	-1.1305	-1.0292	-0.23847	-3.7675	-1.2393	-2.5294	-4.5363	-2.855	-3.6687	-3.5383	-4.4453	-3.7739	-2.0552	-1.8752	-3.8793	-3.7748	-4.0717	-3.1095	-0.94152	-4.6253	-1.9203	-3.0902	-3.5174	-1.6948	0.66821	-3.6933	-1.7677	-2.301	-4.2917	-2.2399	-1.3316	-2.0657	-1.5465	-2.7596	-2.2888
-12.01	-9.4351	-12.521	-11.492	-14.752	-12.846	-10.905	-12.049	-9.92	-8.38	-10.198	-9.9886	-8.4035	-11.608	-11.699	-9.9597	-11.966	-10.343	-9.5737	-10.989	-12.671	-12.576	-11.039	-11.315	-9.7434	-9.9402	-10.299	-8.9781	-11.05	-11.08	-10.886	-11.747	-11.268	-9.0061	-11.492	-10.547	-11.794	-9.3437	-10.318	-12.399	-8.7628	-13.083	-8.2013	-10.485	-10.021	-9.7524	-11.093	-10.081	-10.918	-9.9617
-13.221	-12.078	-10.145	-12.003	-11.061	-11.16	-8.4235	-12.269	-7.4524	-9.9395	-9.2126	-12.33	-12.654	-12.168	-12.432	-11.07	-12.375	-11.012	-15.148	-9.9261	-11.446	-10.043	-9.1633	-10.359	-9.4574	-12.812	-10.218	-12.271	-11.985	-12.341	-9.1975	-11.949	-10.468	-10.458	-9.9203	-10.448	-10.768	-9.0115	-11.438	-11.012	-9.9917	-8.4892	-9.5889	-8.949	-10.958	-11.472	-12.102	-8.7903	-11.091	-12.399
-10.948	-8.226	-9.8203	-11.648	-8.7753	-9.8892	-10.917	-10.886	-10.922	-10.274	-10.788	-12.1	-10.559	-10.325	-12.043	-9.9581	-10.702	-10.55	-10.08	-12.211	-10.792	-10.91	-10.676	-9.2363	-7.9419	-8.8713	-9.3932	-10.33	-12.054	-11.318	-9.3935	-11.742	-9.2505	-11.655	-8.9891	-9.5241	-11.596	-10.629	-9.045	-12.775	-9.0399	-7.7664	-12.275	-10.121	-9.9178	-11.465	-11.479	-12.162	-11.712	-11.314
1.8497	0.85408	2.3849	2.7243	0.29598	1.3106	2.0268	3.5617	2.6559	0.2532	3.6265	0.35331	1.803	-0.019237	2.4701	2.7877	3.792	0.67372	3.7828	0.32792	4.2986	-0.82189	1.0392	2.8969	1.5792	4.2349	0.52275	4.0501	2.8439	1.3927	3.3813	0.01707	2.137	1.353	3.9816	0.22523	2.3874	2.3298	1.4918	2.6738	3.0233	4.4079	3.5197	-0.074504	5.5996	0.68997	0.83618	2.2939	0.31161	2.6619
-11.433	-11.074	-10.133	-10.423	-9.3637	-12.216	-7.2824	-10.422	-12.398	-9.1436	-10.719	-12.251	-10.871	-9.5425	-9.5529	-9.8907	-11.505	-13.608	-10.302	-11.139	-8.9254	-11.973	-9.7073	-14.198	-10.879	-13.834	-10.209	-12.741	-9.6459	-10.126	-12.843	-12.748	-13.101	-11.991	-9.8445	-8.7488	-9.9428	-10.617	-9.3035	-11.578	-10.371	-11.542	-10.291	-9.6354	-10.062	-10.087	-10.381	-8.8924	-12.072	-10.31
-9.7777	-9.6052	-8.4162	-13.006	-9.7922	-11.313	-10.385	-9.4144	-11.865	-11.389	-12.415	-11.092	-10.292	-12.825	-12.578	-8.5152	-10.254	-14.905	-12.239	-10.179	-10.272	-9.8835	-9.5827	-10.391	-10.35	-9.6544	-10.769	-9.9687	-11.15	-9.5385	-11.105	-9.4062	-11.835	-9.3909	-10.421	-10.656	-12.139	-12.158	-11.377	-9.7129	-12.335	-10.636	-12.68	-10.234	-10.961	-8.4501	-10.32	-11.635	-11.412	-11.594
-1.1641	-0.18465	3.0363	0.4399	2.9508	-0.91618	-0.78268	0.86432	0.55845	-1.9253	0.28999	0.7922	-0.19975	-0.68472	0.52114	-0.42133	-0.40866	2.0114	0.64552	0.048287	-0.73618	2.908	-0.73522	0.14425	1.3821	-1.0343	0.77991	-0.59152	-0.7407	-0.40896	0.45198	-0.041706	-1.5241	2.4984	0.76113	0.83737	0.56606	1.2879	1.4653	0.99944	0.065992	0.060685	-1.3079	0.073343	1.1866	2.6975	-0.38228	-0.6834	1.8581	-0.34871
-11.355	-11.476	-12.292	-12.434	-13.713	-11.988	-9.6474	-10.474	-12.045	-11.006	-12.163	-10.504	-11.925	-13.019	-11.205	-11.755	-11.777	-11.943	-11.335	-11.442	-12.416	-9.9179	-10.508	-10.761	-12.543	-11.842	-11.373	-12.12	-12.104	-11.207	-11.343	-12.568	-10.618	-10.87	-13.938	-14.011	-13.62	-13.305	-13.304	-10.843	-11.355	-14.221	-13.523	-12.627	-10.269	-11.743	-11.112	-12.749	-11.91	-12.416
-9.8136	-8.5415	-12.216	-9.6721	-11.144	-12.376	-10.377	-11.005	-11.398	-11.278	-12.085	-10.314	-12.568	-10.451	-10.003	-9.026	-11.999	-10.987	-8.8805	-10.471	-11.821	-9.4835	-10.858	-9.4416	-11.19	-11.598	-11.207	-8.5695	-10.385	-12.495	-11.894	-11.272	-11.298	-11.912	-10.154	-9.9939	-12.767	-10.546	-12.889	-12.972	-8.9074	-11.117	-10.277	-12.424	-11.173	-10.48	-8.7175	-10.278	-10.064	-14.133
-12.539	-12.465	-12.154	-11.281	-12.493	-13.189	-11.692	-12.362	-9.927	-12.205	-13.562	-12.078	-13.001	-14.659	-9.3205	-13.064	-9.2301	-10.588	-13.087	-10.191	-12.419	-13.684	-13.114	-14.287	-11.288	-11.849	-11.571	-8.2484	-12.054	-12.737	-12.505	-10.778	-12.226	-14.316	-9.3087	-11.242	-14.182	-11.721	-13.604	-11.762	-11.889	-11.382	-10.716	-12.296	-11.894	-10.832	-11.918	-9.8177	-11.687	-9.5813
-3.1577	-3.2829	-2.6106	-2.933	-1.8524	-1.3654	0.13836	-1.9533	-0.60879	-1.8531	-2.3272	-1.5855	0.22422	-2.3907	-3.0719	-1.7687	-1.0013	-1.1298	-1.0514	-1.8283	-0.88281	-1.411	-1.7531	-0.89435	-1.3029	-2.0606	-0.7138	-1.2963	-3.7898	0.28373	-0.86253	-2.7964	-1.1971	-0.68517	-1.5402	-1.2299	-2.9548	0.15126	0.14253	0.24013	-0.22764	-1.4891	-3.1026	-0.83672	-0.46436	-1.4248	-0.80418	-0.57673	1.0799	-0.34555
-6.025	-6.5443	-3.2845	-7.0724	-6.5437	-9.4004	-5.9113	-3.9164	-4.5135	-5.7297	-6.1976	-6.4597	-4.9822	-8.7995	-5.4136	-7.5368	-5.6584	-5.7501	-4.7203	-5.5004	-6.309	-7.9751	-6.2412	-7.5685	-4.6657	-3.9249	-4.9567	-5.2659	-7.1997	-4.9603	-5.4631	-6.1065	-4.0576	-4.5213	-4.7311	-4.8763	-5.5694	-7.5285	-6.2468	-5.9791	-6.5481	-5.4411	-7.0872	-5.5876	-5.3946	-4.0524	-7.3789	-7.8242	-6.3482	-5.1897
9.613	11.63	10.273	7.1056	11.436	9.0377	8.5229	8.0564	11.79	11.864	9.3343	8.6876	11.529	9.9233	8.7307	9.3508	7.3957	9.7191	9.1735	10.351	9.2747	10.655	9.871	9.9854	10.282	7.9262	8.8726	10.991	8.9148	8.2761	9.562	9.8462	9.2957	10.453	7.25	10.895	8.8792	9.0387	10.199	10.803	10.807	11.131	8.0776	9.2688	11.469	9.5168	9.2421	11.863	8.5696	10.258
-10.618	-12.81	-12.001	-11.788	-13.038	-9.933	-11.995	-11.889	-10.114	-12.286	-11.17	-7.5975	-11.738	-13.001	-10.459	-10.74	-11.908	-11.762	-10.445	-12.776	-11.678	-11.469	-9.5499	-11.918	-12.1	-8.2048	-11.549	-12.961	-8.9747	-14.093	-11.097	-13.082	-12.434	-12.79	-14.638	-8.4416	-11.003	-10.169	-11.88	-14.85	-10.797	-14.166	-12.074	-13.79	-10.5	-12.362	-10.625	-12.772	-11.403	-11.859
-12.751	-11.442	-10.045	-12.122	-12.693	-11.259	-13.092	-14.091	-13.436	-12.509	-14.64	-12.869	-11.665	-13.156	-13.179	-12.249	-13.764	-12.644	-12.876	-12.864	-13.411	-12.728	-15.914	-12.291	-13.986	-13.596	-12.237	-12.103	-12.239	-14.641	-14.697	-12.305	-13.229	-12.649	-13.409	-14.274	-13.62	-13.186	-12.268	-11.394	-11.876	-12.37	-12.655	-10.023	-11.734	-13.083	-14.819	-13.777	-12.815	-11.621
-3.4977	-6.1423	-6.6957	-4.796	-3.0066	-3.9397	-3.3637	-6.5438	-5.5875	-4.0159	-5.9254	-6.6551	-4.9598	-6.1439	-5.978	-3.4406	-4.9024	-5.1155	-5.5212	-4.7449	-2.7927	-5.4022	-6.0842	-4.6413	-3.5008	-4.9451	-5.432	-7.355	-3.8312	-4.2504	-6.2103	-6.2767	-3.0958	-7.5877	-6.4198	-5.4828	-3.9293	-4.7939	-2.6105	-4.591	-5.6117	-3.5114	-6.0491	-8.0836	-6.4669	-6.3509	-6.6528	-4.7937	-4.6197	-5.0356
-10.916	-10.391	-13.13	-9.4584	-11.882	-13.202	-12.43	-11.706	-11.753	-11.523	-10.489	-10.675	-9.9397	-10.694	-10.885	-12.078	-10.469	-10.768	-12.079	-9.8799	-9.0596	-12.954	-10.574	-11.546	-12.632	-11.895	-12.257	-11.799	-12.014	-10.643	-10.284	-10.594	-14.802	-12.132	-11.313	-12.467	-10.978	-11.357	-12.445	-13.065	-10.206	-12.279	-14.402	-10.074	-9.8138	-11.589	-10.89	-10.194	-9.8688	-12.432
-13.652	-10.584	-12.352	-11.987	-9.2748	-11.533	-10.552	-10.203	-10.348	-11.587	-11.428	-12.218	-9.7663	-15.684	-10.74	-11.088	-10.575	-10.22	-12.016	-12.249	-10.854	-12.502	-11.606	-12.277	-10.861	-11.16	-12.216	-11.129	-11.087	-11.614	-13.257	-14.755	-14.083	-11.072	-10.597	-10.102	-11.693	-10.379	-12.565	-12.778	-9.565	-11.149	-13.632	-10.595	-10.643	-12.589	-12.231	-10.071	-9.7104	-11.87
-4.3925	-1.7405	-4.6778	-2.1461	-4.2291	-3.3994	-6.0017	-4.1471	-6.088	-6.6762	-4.684	-3.6462	-4.7411	-4.5532	-2.3362	-3.2843	-3.8857	-3.17	-4.6039	-4.9944	-3.0961	-5.2703	-7.7747	-4.19	-4.2096	-5.2391	-5.7072	-5.5122	-3.8957	-4.7731	-4.6771	-4.9495	-3.865	-3.8207	-3.8095	-4.3556	-5.824	-6.4127	-2.457	-6.2989	-3.4826	-3.8394	-3.36	-5.3979	-4.9965	-3.1884	-3.843	-3.5241	-4.4144	-4.6823
-2.791	-3.5234	-2.6463	-0.22368	-0.97153	-3.7092	-1.1731	-2.0676	-2.2158	-3.577	-2.9811	-3.2517	-3.1213	-0.40761	-2.1891	-0.74356	-1.9702	-3.2878	-5.1844	-2.6808	-2.9776	-3.1133	-1.5357	-3.5684	-2.2735	-2.258	-3.2868	-2.318	-3.078	-2.5317	-5.5835	-4.3069	-1.3748	-3.2457	-4.3163	-1.0102	-3.4542	-5.0889	-3.1202	-2.0458	-0.058178	-1.5312	-2.0167	-3.3488	-4.5688	-2.324	-2.9469	-3.2463	-2.1836	-2.0862
-0.71638	-3.9006	-1.2786	0.25915	-2.2026	-1.3961	-1.1232	-3.7621	-3.6909	-5.3656	-0.70741	-3.5896	-0.50691	-3.0554	-3.0609	-5.4782	-2.7621	-3.1998	-2.8733	-3.4204	-3.0669	-2.8298	-1.7538	-3.0716	-5.03	-1.1705	-2.0623	-2.8789	-2.5795	-1.612	-2.5026	-4.2143	-2.0648	-3.011	-1.8812	-2.0442	-2.8059	-3.5477	-2.7584	-2.7006	-2.8698	-3.8212	-1.0152	-5.2476	-5.1517	-2.7354	-2.5382	-3.3853	-2.1246	-2.6605
-10.299	-11.004	-9.9171	-11.869	-11.047	-12.277	-9.8709	-11.995	-11.542	-10.005	-10.933	-10.244	-11.376	-9.102	-9.7328	-13.481	-13.109	-11.023	-11.792	-10.943	-11.056	-11.223	-10.322	-10.062	-10.519	-10.273	-10.02	-12.567	-10.159	-7.8491	-10.29	-9.0594	-9.3421	-11.838	-10.407	-10.947	-9.7725	-11.75	-8.9762	-12.151	-8.989	-11.134	-9.462	-12.111	-12.333	-11.107	-9.6775	-9.64	-10.93	-9.1413
-2.8974	-2.9414	-2.165	-2.9702	-0.35517	-4.1323	-0.33394	-1.6226	-2.0799	-1.3691	-2.3746	-2.3828	-3.4235	-2.4145	-3.8165	-3.6434	-3.1161	-3.0569	-3.7879	-0.30693	-1.8335	-2.6476	-2.4635	-2.0431	-1.0868	0.15577	-1.0088	-3.6947	-3.9564	-2.8746	-4.8689	-0.6915	-1.0064	-1.735	-1.7851	-4.1263	-3.1996	-1.4248	-3.595	-2.8494	-2.4048	-3.7777	-3.0688	-0.90942	-0.57226	-2.2022	-3.2129	-1.2346	-2.0902	-3.5317
-6.5963	-8.69	-10.01	-8.4118	-7.7157	-6.7348	-7.1436	-8.944	-7.8096	-9.0762	-6.6532	-7.7279	-5.2039	-6.3464	-9.2146	-7.883	-7.6356	-7.0945	-6.3084	-8.5783	-5.8886	-9.1104	-7.6153	-7.5211	-6.6808	-4.7321	-6.2266	-6.8729	-9.7558	-8.2481	-7.3153	-6.6505	-9.5646	-10.279	-8.8063	-9.614	-5.8448	-7.9222	-7.227	-5.7677	-7.6307	-7.3192	-7.4187	-6.3616	-6.9163	-7.7863	-7.8805	-7.3184	-8.7203	-6.6021
-5.1206	-5.896	-6.4281	-6.5182	-5.7851	-8.7905	-6.5399	-7.6318	-3.8519	-5.8683	-7.9525	-3.7421	-5.8778	-8.0796	-6.1085	-6.5666	-5.614	-4.4425	-6.3288	-8.8911	-5.2375	-5.4252	-4.5129	-6.9834	-7.4583	-5.8525	-5.1125	-7.477	-6.2986	-8.2161	-6.8917	-5.6466	-7.5119	-5.3946	-5.9904	-6.8371	-5.3719	-5.5307	-5.0466	-8.4648	-5.2839	-4.4805	-6.5222	-5.465	-7.9492	-5.6256	-7.4263	-8.8037	-5.1445	-7.0019
8.6539	4.3533	8.2137	7.2361	7.873	6.3079	8.2368	5.1651	6.2093	6.1916	6.2167	6.3097	6.6969	8.3539	7.5418	7.1488	7.7	7.7265	8.4918	7.3488	5.5959	6.8036	6.4417	6.1209	6.1573	7.8972	6.4171	7.4169	6.1887	5.2381	5.9109	6.4552	8.1123	6.2159	7.8028	6.69	8.2943	5.4499	6.4254	5.2912	5.533	8.0414	7.2083	5.9344	6.3038	5.3509	8.6679	5.0745	7.0951	6.1365
-10.953	-8.173	-10.323	-9.6206	-7.5292	-10.19	-10.453	-9.8296	-10.445	-9.5467	-8.9883	-11.129	-10.733	-9.6123	-10.348	-9.3515	-9.5805	-12.521	-10.701	-9.1355	-7.108	-11.927	-9.6286	-10.314	-10.853	-9.4012	-9.3053	-9.7717	-9.8875	-9.3378	-10.176	-9.8365	-11.778	-10.297	-9.1793	-8.3217	-11.959	-9.7247	-9.1042	-10.129	-9.6718	-10.343	-10.164	-10.851	-12.131	-11.235	-10.843	-9.3113	-9.4137	-9.7836
-9.003	-11.709	-11.217	-10.359	-9.8003	-11.681	-10.099	-12.069	-12.1	-9.762	-11.392	-8.9628	-9.2688	-10.083	-9.5921	-10.373	-12.43	-10.109	-13.528	-10.404	-11.237	-13.607	-11.873	-10.179	-8.5655	-10.664	-10.751	-10.398	-9.8214	-11.02	-10.038	-13.733	-8.8292	-10.979	-9.5235	-10.541	-12.729	-12.119	-10.018	-9.8873	-9.4978	-12.535	-11.105	-10.236	-9.1732	-12.263	-9.8546	-10.584	-11.284	-10.095
-12.485	-14.013	-13.634	-11.805	-12.382	-11.898	-13.617	-13.683	-9.8497	-12.782	-15.273	-12.614	-13.728	-14.528	-12.717	-13.492	-12.407	-11.489	-11.638	-10.49	-13.535	-13.181	-13.864	-13.832	-14.624	-11.924	-12.967	-13.68	-13.765	-13.034	-14.759	-11.806	-12.437	-13.116	-13.33	-10.81	-14.502	-14.587	-14.149	-11.72	-12.875	-13.972	-14.202	-12.654	-13.117	-13.476	-13.521	-12.961	-12.66	-10.881
8.531	8.0243	10.07	8.353	9.7996	7.7288	6.7479	10.852	4.8489	8.5605	8.1959	8.6297	8.4293	7.3184	6.9274	7.4108	10.737	8.6362	7.8904	7.4809	7.5689	7.4307	7.7547	7.5901	8.063	8.292	7.3651	8.1119	7.3525	7.1125	6.4398	9.44	6.5213	7.6189	6.3134	5.3956	9.7083	8.32	7.3402	9.1581	7.4846	8.5645	7.4038	8.2587	7.731	7.1642	7.6289	6.3086	6.8159	8.5108
-4.1935	-3.6211	-3.7	-3.3551	-3.2466	-3.3892	-4.3736	-5.9291	-5.1122	-3.8484	-5.6583	-3.8406	-3.9712	-2.4336	-2.8918	-5.4314	-2.1247	-2.4477	-6.6986	-3.7201	-3.5141	-4.1689	-5.2936	-4.297	-1.5724	-4.196	-3.9426	-4.0714	-4.9525	-2.5743	-4.6458	-3.0686	-3.564	-2.7319	-4.8269	-4.869	-2.8087	-4.2804	-4.2985	-2.9849	-5.2041	-5.1522	-2.3784	-5.0639	-5.2645	-2.6944	-5.6347	-4.0797	-3.8482	-3.9427
1.6295	-0.58918	0.6878	1.4381	1.3034	0.66194	-1.1157	3.1018	-1.0881	1.555	1.7281	0.90864	0.3517	0.17431	-0.14186	2.3771	-0.036204	2.0174	-0.071649	-0.59098	-0.13903	-0.15782	1.4311	0.044361	1.7879	0.87595	-1.2459	0.70646	-0.26618	0.71688	1.5419	3.0183	-0.4121	-1.7327	-0.17818	0.15688	1.5553	0.34153	0.65717	-0.98194	1.1034	0.50519	-2.4284	0.29105	2.3548	-0.88661	1.327	2.5912	2.6967	2.4679
-12.861	-9.9808	-13.387	-8.4762	-11.008	-10.399	-11.345	-10.262	-12.104	-12.197	-11.787	-11.182	-10.712	-11.661	-10.268	-11.682	-12.515	-13.396	-11.104	-12.639	-10.474	-10.248	-13.875	-11.122	-12.481	-11.636	-10.354	-12.647	-12.506	-12.049	-11.826	-13.404	-10.174	-13.056	-11.93	-10.762	-10.831	-10.735	-12.344	-13.514	-9.5519	-9.0448	-10.572	-11.864	-10.955	-12.715	-11.32	-12.536	-10.518	-11.915
0.18408	-1.262	1.3955	1.3329	-0.54924	1.449	0.047051	0.55503	0.19549	-0.4358	2.1648	1.5308	1.059	-0.63605	-1.0046	-0.035601	-1.2266	2.1686	2.3628	2.4543	0.88211	-1.0468	0.084527	0.068211	0.3465	0.12583	-0.92592	0.28815	0.30566	1.5439	1.4665	-0.51004	0.070478	0.70999	0.42972	-1.2375	0.91991	-0.77622	0.61321	2.5077	-1.2555	2.2257	-2.3016	1.2722	0.78421	0.022252	0.66887	1.958	0.25852	-0.19277
8.7246	5.5477	7.1104	8.0692	5.4291	6.7106	5.8396	7.0016	6.2474	5.2691	6.7153	8.7276	6.7804	6.5831	7.3838	6.3587	7.0524	6.3491	7.734	6.1255	4.8009	6.643	6.8322	7.0682	6.4709	5.3226	7.2232	5.6056	8.3243	8.1522	7.1325	6.5247	8.4892	4.8215	6.4557	7.878	6.2123	7.9619	7.5938	6.6078	8.1833	6.067	5.9337	9.4742	4.6681	6.1936	5.7802	5.489	8.0882	6.0438
6.812	4.8763	5.2306	5.7316	5.4382	5.74	6.2436	5.899	5.246	4.0292	4.2485	5.6713	3.9627	6.1576	5.6029	4.4919	4.8045	4.3917	4.8661	6.0233	5.6799	2.1264	3.9759	5.7268	4.7518	5.2576	4.1338	3.8769	5.5028	6.2724	5.2644	5.2324	6.1464	5.5114	5.3431	4.8942	6.3103	4.0454	4.2677	5.8287	6.0044	4.5847	2.2099	5.0747	4.3247	6.5013	5.021	5.4104	5.7326	4.8579
-12.755	-15.162	-12.835	-14.973	-13.71	-14.471	-14.099	-13.226	-16.308	-14.676	-15.524	-13.295	-14.893	-14.84	-13.592	-13.916	-14.773	-15.745	-14.21	-13.393	-15.155	-13.285	-14.232	-13.849	-14.776	-16.614	-15.844	-17	-14.717	-13.796	-12.693	-13.649	-13.583	-13.255	-13.479	-15.431	-14.901	-14.579	-12.117	-15.787	-16.953	-15.41	-14.9	-14.188	-13.506	-13.046	-13.644	-12.616	-14.408	-15.554
-21.659	-19.481	-21.348	-20.785	-19.472	-22.4	-22.401	-19.533	-21.36	-24.297	-21.022	-20.364	-20.535	-20.559	-20.687	-21.486	-20.64	-21.967	-19.684	-21.46	-20.567	-22.044	-21.663	-21.371	-20.414	-17.641	-19.661	-20.998	-19.464	-22.641	-21.508	-21.555	-19.569	-22.265	-22.022	-21.739	-23.481	-21.295	-22.069	-21.141	-20.839	-21.436	-22.009	-20.646	-22.406	-21.709	-19.189	-20.635	-20.276	-19.978
7.2474	7.4845	5.9729	6.8401	5.2703	6.5886	6.1923	4.2254	3.8199	3.5959	5.8794	5.794	5.065	3.1948	5.8104	5.5769	9.1763	2.9455	6.9798	3.5822	5.5762	4.5807	6.5986	4.3847	7.1213	9.019	4.8469	5.0715	5.4138	6.3764	4.1339	4.1148	4.9494	5.9691	3.7645	6.715	4.1517	6.2328	9.3728	5.2295	3.5426	3.6241	3.5048	6.3483	3.126	4.5693	3.361	5.7779	5.9546	6.3252
-0.78071	-2.7169	-3.1503	-3.3917	-1.1416	-1.9723	-1.3498	-0.40427	-3.9977	-4.7857	-0.88581	-1.9873	-0.11313	-2.5286	-3.6779	-3.4769	-4.0055	-4.0677	-2.1946	-4.1199	-2.6641	-4.4595	-1.4307	-2.4654	-1.8298	-2.5465	-1.5218	-2.5375	-2.3419	-1.2371	-1.1428	-0.92922	-3.895	-3.499	-1.5865	-2.0601	-3.6906	-5.2494	-1.3919	-2.3944	-1.5352	-2.9825	-2.5315	-2.6184	-1.379	-2.5482	-1.5021	-1.6634	-2.526	-2.913
-2.5489	-3.4042	-4.5143	-5.2009	-0.47323	-1.8363	-2.6257	-3.0053	-5.0119	-4.4978	-3.2863	-4.9902	-4.1306	-2.7895	-2.6693	-3.4568	-2.0233	-2.6229	-3.9805	-3.2082	-3.1859	-2.5176	-2.9719	-4.6663	-3.5105	-4.4235	-4.8038	-2.6395	-2.2866	-4.5516	-5.113	-2.8572	-2.3627	-1.4286	-2.0491	-3.5143	-2.6434	-4.9956	-2.1543	-3.7683	-2.0771	-2.5849	-5.3413	-2.7187	-3.5265	-5.2374	-2.0326	-3.6837	-1.8822	-2.8365
5.6732	5.4444	6.6669	5.3032	5.19	5.7657	6.7704	5.7787	6.1037	5.7663	7.0786	5.9187	5.6962	6.1741	6.1297	10.117	7.9303	8.7069	7.3426	5.462	8.0094	7.3493	5.3419	8.1066	6.0118	6.9249	6.8217	5.5027	6.6578	8.4763	7.7587	6.4273	5.6231	5.6736	8.6956	5.0085	8.5069	4.7395	7.7353	6.2068	7.5127	6.9542	8.17	8.6914	8.4608	3.5932	6.6882	5.5532	5.1618	6.1324
-12.101	-11.394	-11.984	-12.244	-12.145	-11.563	-11.168	-11.914	-8.6498	-10.635	-10.584	-12.429	-10.73	-11.656	-9.3744	-12.424	-13.667	-8.8905	-12.17	-12.321	-11.215	-11.864	-10.844	-11.949	-10.855	-11.377	-9.8456	-11.675	-10.128	-12.194	-11.35	-13.843	-9.9002	-10.48	-10.862	-10.849	-11.286	-10.401	-10.075	-14.031	-10.416	-10.282	-9.3341	-10.385	-9.4225	-10.409	-9.6599	-11.303	-12.073	-10.854
-12.43	-9.1546	-9.8504	-9.8476	-9.8111	-10.774	-11.815	-11.162	-9.9341	-13.261	-11.92	-11.345	-12.972	-10.844	-11.811	-10.734	-10.436	-11.586	-13.403	-9.0847	-11.986	-10.392	-12.555	-10.216	-12.504	-13.991	-12.698	-10.063	-9.6663	-11.649	-9.6065	-11.325	-10.169	-11.342	-11.528	-9.8113	-11.395	-9.5307	-11.293	-12.164	-13.747	-11.651	-12.294	-11.954	-13.184	-8.4287	-13.205	-12.474	-10.456	-11.741
-11.569	-11.761	-14.322	-11.089	-13.734	-13.509	-12.515	-8.0465	-10.4	-11.572	-11.529	-10.699	-10.307	-10.618	-9.5709	-10.254	-10.281	-12.291	-10.569	-12.873	-10.95	-9.2009	-11.579	-11.677	-9.3805	-10.773	-9.9221	-11.31	-10.696	-11.129	-12.083	-11.918	-12.63	-11.095	-11.317	-10.88	-10.484	-11.778	-13.529	-11.271	-10.787	-10.817	-11.231	-9.7461	-11.698	-11.599	-13.934	-10.655	-12.792	-10.435
-0.43898	-1.8917	0.21548	-2.3411	-1.2391	-0.98455	-2.8804	0.38846	-2.3403	-2.2831	-2.7914	-0.89584	-1.008	-1.7615	0.24922	-0.85124	-2.3389	-2.8298	-1.4732	-1.4324	-2.4504	-0.72177	-1.5749	-1.895	-3.1522	-0.31676	0.17863	-2.3676	-0.95213	0.085623	-1.7589	0.31803	-1.3286	-2.2888	0.40079	-1.068	-0.083816	-1.0736	-1.4386	-2.1363	-0.33389	-0.65374	0.19972	-0.86488	-2.495	0.19462	-2.1043	-3.6091	-1.2675	-2.2148
-3.6433	-1.2668	-0.62059	-2.9939	-3.1554	-3.2718	-2.5423	-2.5077	-2.4849	-2.2234	-2.2566	-1.8639	-2.4824	-4.9514	-2.2054	-2.3775	-2.859	0.36667	-1.0171	-2.4225	-1.8488	-3.423	-2.8899	-3.9353	-3.4857	-3.4459	-3.8268	-3.6183	-3.1744	-3.2659	-2.9551	-2.5223	-4.6492	-3.2295	-2.2523	-5.2543	-2.0653	-3.5278	-3.2965	-3.2835	-3.4827	-0.60296	-3.9617	-3.4969	-2.2846	-0.8951	-3.3861	-1.7358	-4.2489	-4.3207
-6.6605	-6.4674	-7.2416	-7.2814	-5.0933	-5.6239	-7.7858	-7.0674	-6.6289	-6.2008	-5.9071	-4.6876	-8.2934	-6.2478	-6.077	-7.2212	-6.2461	-7.8678	-5.2795	-8.0121	-5.9706	-8.4381	-4.8683	-6.7228	-5.4257	-5.6706	-8.5913	-5.1303	-5.4916	-9.5729	-6.3245	-5.285	-5.9005	-5.5286	-7.4573	-8.6562	-3.5152	-6.9989	-6.6623	-6.8995	-6.2995	-4.7304	-7.066	-5.0277	-4.7326	-7.8741	-8.5831	-6.8396	-6.723	-8.1982
3.204	0.81116	2.0398	-0.19559	2.4555	3.9163	2.2422	0.57513	4.7287	-0.25365	1.3663	1.7392	1.5375	4.5225	1.8667	2.3181	2.0207	0.84184	-0.94706	4.1101	-0.32815	3.4153	0.43687	3.9841	1.5442	3.2954	1.1647	3.4962	1.1379	0.87887	3.1336	3.2757	2.4717	1.6019	-0.88025	3.055	3.5304	1.7436	1.9452	2.1585	0.83882	0.91853	0.072675	1.6469	2.6346	2.4814	-0.4462	2.7133	1.371	4.0339
-4.0404	-2.4897	-5.0544	-1.8434	-4.3016	-2.2502	-5.329	-4.1087	-4.7141	-1.0316	-2.0907	-3.7138	-4.4171	-3.8157	-1.8686	-2.6527	-4.013	-3.9604	-4.0938	-2.8454	-3.1298	-3.4963	-2.8404	-6.1533	-4.1553	-4.646	-5.5485	-4.0653	-5.1586	-3.3265	-1.1102	-3.5201	-4.0051	-6.0804	-4.1205	-2.583	-3.9247	-4.879	-4.6059	-4.136	-3.744	-4.2062	-3.4122	-1.4	-3.7083	-3.2813	-3.2421	-4.2116	-3.6344	-3.4816
3.548	8.3044	4.0539	6.3936	6.1601	4.0389	6.2166	4.7854	4.6811	3.9214	3.6242	4.3352	5.7402	3.8086	7.55	5.5379	3.401	5.197	3.6025	4.5804	5.7733	3.7615	4.2259	4.8498	5.509	3.6567	5.2501	5.91	3.874	4.3023	4.1069	5.868	4.3728	7.7246	3.9045	4.6143	7.4301	5.3043	5.4477	7.2832	4.5136	4.555	6.1615	5.4743	3.432	4.0207	4.1118	5.0314	4.5982	6.1427
-21.855	-22.725	-24.163	-21.773	-22.041	-21.58	-20.87	-22.554	-21.187	-23.619	-23.889	-21.196	-21.621	-21.123	-19.867	-20.816	-22.517	-23.596	-22.613	-23.163	-21.762	-22.285	-22.324	-21.085	-20.969	-21.782	-20.162	-21.31	-21.747	-22.121	-23.931	-24.337	-21.081	-22.068	-21.093	-22.331	-21.068	-21.763	-21.477	-21.972	-21.079	-22.77	-22.136	-21.871	-22.385	-23.292	-21.982	-20.845	-19.95	-22.428
1.7729	0.71494	0.34469	-1.2903	-0.31372	-0.65308	0.11814	-0.64927	-2.2894	-0.83079	0.40476	-2.7243	-1.9907	-3.4931	-1.5687	-1.223	0.40107	-0.38612	-1.4985	-2.4024	-1.7944	-0.60507	-0.20678	-2.629	-1.5197	0.59123	-1.1001	-0.31779	-1.0908	-3.1095	-0.72381	-1.7	-4.2552	-3.0394	2.0321	0.30233	0.24649	1.7224	1.1121	-0.57849	-0.38997	-1.8873	-2.0893	0.62429	-0.21165	-0.071258	-2.4099	-0.91576	-0.11132	-0.94283
7.7021	5.2725	5.869	8.3719	6.3059	6.4025	4.9086	6.5789	7.4695	6.5429	5.1904	6.7701	6.7445	7.6542	5.508	7.0954	6.4711	7.0346	6.1976	7.103	4.4399	8.6862	7.546	10.379	5.7067	5.5421	6.9593	6.64	6.1375	5.2423	7.8532	6.8134	5.7264	4.4739	6.6969	8.345	7.8248	4.6253	6.945	8.3555	7.9326	5.7242	5.9416	5.6585	6.3311	5.8948	6.2945	8.0261	6.6425	5.3701
2.9132	1.6605	-0.074813	2.6909	0.79377	-0.77284	0.87123	4.0706	0.92363	1.5668	1.3407	1.0568	1.0347	0.15775	1.6445	1.4547	1.9614	2.6376	-0.52693	-0.82671	2.5183	1.2663	1.3346	2.0912	1.0133	1.2794	0.082481	2.266	3.3188	0.69135	-0.68131	2.0968	0.056421	-0.0014417	1.4994	1.1638	-0.79618	-0.049993	-0.12557	0.33944	3.8153	1.9728	1.9552	0.34865	3.7973	0.44336	2.1091	-0.487	1.9628	1.1484
10.636	9.1834	4.3069	8.3391	7.4871	9.2084	8.6563	7.2448	6.557	8.9782	8.0416	7.6745	9.5722	9.6203	9.2742	7.108	10.32	6.976	9.2889	8.6475	9.295	7.835	7.8844	8.3499	7.7499	9.4306	9.9138	8.9409	9.5421	6.8192	10.598	7.4925	8.3825	6.6898	6.4243	6.6625	7.7561	7.4161	9.1995	8.2333	9.941	10.21	10.363	9.3895	9.365	8.2353	8.8321	9.2955	12.103	7.956
-1.0811	1.009	0.90158	-0.17567	-2.8213	-1.3964	-2.557	-0.34209	-1.0606	-0.23467	-3.1945	-0.87991	-1.9334	-1.0484	-0.96869	-2.9556	-0.83684	-1.1585	-1.3263	-0.24003	-2.031	-1.2033	0.40335	0.13123	-1.8604	-1.003	-2.8979	-2.5133	-1.0404	-2.192	-2.49	-0.63394	-2.5866	-0.18181	-1.9104	-0.94081	-1.8979	-1.4307	0.040981	-2.5992	-3.3572	-1.7018	-1.8212	-1.4742	-1.2285	-1.6689	0.61121	0.14421	0.44827	-4.2961
-11.749	-11.816	-11.669	-12.777	-11.328	-10.669	-10.302	-13.488	-12.965	-14.164	-8.3425	-11.457	-14.558	-11.126	-11.871	-12.361	-13.573	-10.98	-14.642	-9.7836	-11.621	-12.899	-12.615	-12.835	-10.885	-13.731	-10.901	-14.344	-16.102	-12.314	-11.688	-9.8586	-11.985	-12.273	-12.188	-13.468	-10.954	-13.593	-11.258	-9.9932	-13.485	-12.552	-11.779	-12.071	-11.69	-12.026	-13.505	-11.76	-10.214	-11.216
-10.442	-11.4	-8.9267	-11.745	-13.206	-10.679	-12.201	-8.7459	-8.7709	-9.903	-11.881	-10.604	-10.694	-9.542	-10.908	-10.272	-11.382	-8.7291	-9.5198	-9.5676	-8.8275	-11.475	-9.2536	-8.6211	-10.836	-8.3763	-10.883	-9.9863	-8.8642	-8.3584	-10.827	-9.9822	-10.027	-9.2719	-10.314	-9.5838	-11.737	-12.707	-11.398	-10.553	-10.72	-11.808	-8.5833	-10.435	-10.762	-10.244	-10.179	-10.523	-10.181	-10.259
0.63486	0.70237	1.0671	1.788	0.64969	2.5164	0.87299	1.447	0.10467	2.1577	2.5429	0.76592	1.1123	1.0377	2.6989	1.7965	1.6461	2.4635	0.61339	1.8739	0.34839	1.6766	1.4417	2.9089	2.5232	3.1334	0.75971	2.5841	1.7183	1.062	0.21916	2.3654	3.4646	1.8901	3.1985	1.5444	1.0498	0.66872	1.2865	1.2408	0.27583	1.3623	1.3734	1.5374	-0.77003	3.0106	1.0139	2.2369	-1.4654	0.86804
-1.9725	-3.1785	-1.9105	-4.8013	-3.6909	-3.8065	-5.4753	-3.8379	-4.9634	-7.5853	-5.5998	-5.9775	-4.3841	-5.7777	-3.9708	-2.6073	-3.4105	-5.3715	-4.688	-3.835	-2.7671	-2.7528	-4.3742	-3.0507	-5.8956	-6.1635	-3.9585	-6.2791	-4.7007	-3.2731	-4.6373	-3.5313	-5.9007	-3.0035	-5.5896	-4.1209	-0.60413	-4.1615	-3.2455	-5.5903	-3.7553	-5.4809	-4.1235	-5.7993	-3.9308	-3.1016	-6.3307	-5.0819	-2.1521	-5.4973
-3.7994	-5.1189	-1.3931	-2.0736	-2.8759	-1.1598	-1.7892	-3.3801	-1.2346	-3.6112	-2.2019	-2.3707	-3.4917	-2.4609	-0.96998	-1.3696	-2.7307	-3.2123	-2.6949	-3.1274	-1.5445	-2.2503	-0.50065	-0.081702	-2.0933	-2.8242	-0.61533	-1.207	-2.5978	0.20686	-2.9034	-3.9736	-2.0635	-0.45243	-1.5403	-2.4034	-2.6026	-2.4474	-4.091	-1.3018	-1.7773	-2.8919	-0.87897	-2.4795	-4.0009	-2.2113	-1.9123	-3.0314	-3.3575	-3.153
8.127	8.0677	7.0524	9.5251	8.3493	8.3807	8.1041	6.8687	9.1393	4.7914	7.0082	7.8218	8.6828	10.262	8.8823	9.2567	8.1177	8.4368	9.5214	5.692	9.8077	9.7929	7.1016	7.8713	8.8076	7.9509	10.013	6.7442	9.2185	7.7059	6.1362	8.6961	7.4083	7.3999	7.7874	8.0767	8.6037	10.93	9.1085	8.5799	8.1072	6.8786	8.6096	10.574	9.7372	8.8256	8.7787	8.998	8.3632	8.3801
-16.529	-14.962	-14.158	-10.973	-15.023	-12.544	-15.621	-15.615	-14.866	-13.858	-14.528	-15.498	-12.484	-14.795	-14.127	-14.812	-13.42	-14.472	-15.768	-14.317	-16.269	-14.578	-14.242	-13.367	-12.135	-15.49	-15.896	-15.045	-17.002	-12.957	-15.819	-13.461	-15.651	-14.374	-14.969	-11.43	-16.035	-11.146	-14.066	-14.437	-16.892	-15.324	-13.259	-12.472	-16.988	-14.638	-14.477	-13.428	-14.806	-13.649
-23.177	-21.76	-21.603	-22.01	-23.226	-23.652	-20.769	-21.155	-22.114	-23.168	-23.046	-23.813	-22.484	-23.322	-22.29	-21.992	-23.824	-23.617	-22.129	-22.833	-20.954	-25.018	-23.745	-24.249	-19.906	-24.025	-20.764	-20.723	-23.304	-23.233	-22.2	-21.655	-21.932	-25.205	-22.457	-24.51	-23.246	-25.016	-21.744	-22.15	-22.817	-22.284	-22.293	-20.684	-22.111	-20.48	-20.539	-22.667	-21.748	-23.457
-2.5452	-2.5172	-0.34788	-3.1285	-2.1296	-0.97537	-3.1611	-1.9427	-1.0455	-0.52933	-0.48393	-0.62083	-3.8538	0.29673	-0.95124	-1.5211	-1.2806	-2.6195	-2.3108	-1.5038	-1.3224	-1.2035	-2.5227	0.28527	-3.0222	-2.8109	-2.7036	-0.32061	-2.5008	-1.1488	-0.19765	-1.1644	-0.048642	-0.79115	2.233	-0.50707	-0.46374	-2.6177	-1.0035	-2.2172	-1.6674	-1.4866	0.89786	-1.7665	-1.066	-0.34706	0.064204	0.39835	-2.1152	-1.8382
3.6389	3.6966	5.1196	1.6628	5.6213	4.7707	5.319	5.5259	7.3804	3.4265	4.9961	5.4144	4.5522	4.0164	0.035179	7.5627	8.2458	3.5064	2.1066	5.439	3.9432	4.5239	2.8405	4.0269	5.4791	3.8149	3.6454	3.7412	4.0153	3.9334	3.3486	4.235	5.1309	3.5339	4.5735	6.7957	6.3879	3.2883	5.8493	4.5009	4.6016	4.1937	4.3207	5.5241	2.9798	2.8614	3.8146	5.9591	6.2222	4.8119
-8.0973	-11	-9.7332	-8.5191	-6.3856	-8.737	-9.7046	-11.536	-8.3627	-7.4505	-9.8989	-8.7661	-9.533	-8.8929	-9.3673	-9.5419	-7.4874	-9.1568	-10.267	-5.9043	-9.2643	-7.3796	-10.037	-6.1572	-8.739	-9.4163	-7.7689	-10.847	-9.4065	-9.2855	-9.7366	-8.4182	-9.0505	-10.616	-8.6212	-8.4355	-9.5271	-8.7431	-7.3013	-9.1248	-7.0604	-10.205	-6.9852	-10.17	-9.283	-7.933	-8.7142	-10.19	-5.8121	-8.3228
4.6554	9.974	9.6432	6.0727	5.7014	7.2469	4.9079	5.8285	6.4802	6.7953	6.9712	6.7986	5.4768	6.0027	6.0091	7.5814	5.1527	7.278	8.1391	6.2827	3.3118	10.602	6.919	6.5682	7.0431	8.1173	6.2693	5.4834	5.7417	6.8079	6.0046	8.6207	6.8539	7.7943	7.2334	6.5167	7.1672	7.2186	7.2417	7.7732	6.3139	6.9083	6.4791	8.4042	6.3897	6.7614	4.9871	6.8434	4.2567	5.5667
-3.8491	-4.9854	-7.6516	-7.4102	-4.4422	-5.9683	-5.2437	-9.1398	-5.239	-4.0932	-5.5467	-5.6082	-6.2187	-5.3973	-6.1048	-4.9805	-6.3544	-4.8293	-5.2742	-7.8263	-4.9541	-5.5196	-3.8428	-6.2419	-7.2711	-5.6569	-4.5072	-7.5998	-4.6063	-4.2377	-5.9246	-6.1332	-7.3025	-6.167	-4.0313	-4.156	-5.9968	-5.0307	-7.4049	-5.719	-6.3545	-4.9525	-5.0546	-4.9785	-8.1294	-7.2395	-4.3134	-4.3768	-4.3567	-5.3013
-2.2268	1.7491	-1.2825	1.3663	-1.2218	-0.39194	1.4329	1.152	0.037923	-0.38001	0.021594	1.2941	0.38445	1.6804	2.8794	-0.068146	0.7286	1.2966	-0.54418	-0.94095	0.66136	2.4396	0.76685	0.4048	-1.6228	2.9829	2.0445	1.8088	2.5645	0.71824	-0.2528	-0.41395	2.9927	0.44643	1.8365	3.4256	3.5569	1.2344	-0.5768	0.53709	3.3102	2.5571	3.2341	0.60597	2.304	1.6461	0.94692	0.1207	1.1851	0.6605
-2.9086	-1.9973	-2.8349	-1.9825	-2.6086	-2.8241	-2.4667	-1.822	0.98945	-2.3434	-1.4066	-0.66933	-1.1975	-0.3917	-1.5245	-1.4029	-0.68242	-3.1862	-0.98783	-1.5559	-0.11921	-3.0473	-0.26623	-0.92416	-1.08	0.18716	-0.24471	-3.1246	-1.2121	-2.7388	-0.52404	-1.0773	-2.1148	-0.84594	-1.8864	-0.33011	-3.8668	-1.5367	-4.058	-0.6084	-2.6027	-2.3108	-0.013252	-1.5409	-0.76278	-1.3909	-1.1333	-2.9687	-3.5828	-3.1389
-12.957	-13.507	-13.062	-12.75	-15.16	-15.224	-13.572	-14.865	-12.975	-10.865	-14.616	-14.313	-14.413	-14.092	-13.089	-14.527	-12.422	-13.149	-13.139	-17.819	-14.955	-14.14	-14.592	-13.348	-14.765	-13.402	-12.669	-12.631	-11.916	-12.956	-13.778	-12.79	-14.435	-13.234	-15.583	-13.54	-12.566	-13.632	-14.187	-14.131	-13.908	-14.612	-12.823	-12.566	-14.135	-12.651	-15.01	-16.132	-14.083	-13.576
8.9438	4.0988	10.289	6.0833	6.5022	6.2484	6.4645	7.1943	6.4485	7.1409	5.0775	7.1187	5.0108	6.5701	4.0561	4.6906	5.3358	4.7358	6.6958	4.5936	7.2942	8.035	5.0818	6.9282	5.3247	6.8231	7.5598	4.5742	6.9776	9.221	7.3181	8.673	8.3475	7.2118	7.4915	7.1525	4.7229	7.5732	7.6138	7.0013	7.3246	7.774	6.4015	7.6655	8.8665	5.9612	6.7081	5.8839	6.9632	8.4449
-1.6739	-0.29524	-3.5199	-4.3706	-0.82532	-4.1655	-1.7407	-1.7691	-0.25967	-0.23057	-1.7127	-2.7014	-2.924	0.20219	-4.7161	-1.7103	-2.4887	0.79766	-1.7363	0.45054	-3.1561	-3.2009	-0.96512	-1.5419	-1.4222	-1.7951	-1.6159	-2.1381	-3.6201	-2.2025	-1.6853	-0.18153	-2.5294	-1.0486	-1.4342	-0.8683	-1.551	-2.3162	-2.419	-0.1148	-0.59613	-1.0744	0.1195	-1.3767	-1.4202	-1.9761	-2.8405	-1.0818	-1.1467	-0.98503
5.7948	7.0988	10.358	7.3008	7.3992	10.169	7.1518	8.6694	7.7387	7.6873	6.7281	8.7428	8.2303	7.6427	9.1391	8.3238	9.073	10.459	8.9207	10.362	8.3312	8.6676	8.2619	8.0835	8.4465	9.7619	7.8336	10.279	6.3253	6.7497	10.22	8.2473	10.419	9.7377	9.1357	9.3987	6.5842	6.9342	7.3541	10.141	5.5744	7.8899	6.3328	7.6677	8.688	9.318	7.7285	8.3702	9.9629	10.336
-6.0284	-6.6853	-4.2257	-4.9666	-2.8217	-3.0581	-5.2325	-2.0828	-5.1733	-5.1633	-5.9589	-6.0394	-5.9623	-6.3149	-7.2114	-5.9064	-4.8386	-5.5823	-5.1538	-5.6952	-5.725	-5.8714	-7.1418	-5.7292	-6.1575	-4.2576	-2.9708	-4.975	-6.4077	-6.3343	-7.5537	-4.9214	-5.8758	-4.1033	-4.7535	-4.8451	-5.3592	-7.9719	-3.5492	-7.213	-6.2638	-3.8272	-4.0057	-5.2943	-7.3907	-6.6617	-5.8363	-5.919	-5.8746	-5.3531
-12.271	-12.879	-12.837	-14.977	-12.303	-12.892	-15.507	-16.118	-13.455	-14.52	-14.159	-16.454	-12.312	-13.471	-13.702	-13.118	-14.916	-13.914	-15.575	-15.284	-14.25	-16.739	-13.626	-15.762	-14.952	-15.391	-13.851	-14.263	-12.719	-13.018	-15.63	-14.765	-13.845	-14.661	-13.172	-14.979	-14.407	-13.881	-14.863	-13.628	-12.941	-16.098	-12.771	-15.246	-15.747	-12.956	-14.694	-15.765	-14.727	-14.214
0.2629	-3.6585	-1.453	0.29486	-1.7259	-1.7429	-2.904	-0.51002	0.18232	-0.91718	-2.0819	-0.51702	-0.27267	-2.9377	-0.73628	0.65833	-0.11147	-0.83699	-1.5968	-1.6546	-1.3989	-1.628	-1.4109	-2.7502	-0.98289	-1.6201	-2.1854	-3.1147	-1.0441	-1.0005	-0.27787	-0.25346	-0.59095	-1.7566	-0.11707	-1.0473	-0.91475	-1.8471	0.39939	-0.57965	-1.4979	-0.2474	-2.3596	-1.8712	-0.91438	-1.909	-0.38712	-2.2108	0.46222	-1.0732
1.0147	2.4544	2.825	1.6662	3.8119	0.27165	2.2172	2.8727	2.2588	1.1337	3.7636	1.1644	3.7152	2.9295	2.2379	3.1765	5.3038	0.92305	2.2313	3.231	4.0603	3.5932	2.9699	3.733	1.8669	1.8837	3.0596	-0.13236	1.3578	2.1329	4.3152	-0.60633	2.4607	3.0525	1.8459	2.4886	-0.04172	2.9358	1.2459	4.4879	1.4984	1.4348	0.2665	1.2927	0.41784	1.927	-0.98032	0.25693	0.85431	2.984
-6.51	-5.9966	-8.5178	-6.6747	-4.8876	-6.6339	-5.9728	-6.8029	-5.6144	-4.6762	-5.5249	-8.8137	-6.7944	-6.263	-8.5299	-4.2438	-6.3926	-8.0589	-7.3664	-7.4043	-7.0754	-6.2468	-5.7522	-7.9585	-6.6054	-4.756	-6.5829	-5.8696	-6.2512	-8.5405	-5.9173	-7.9629	-4.2085	-4.707	-4.3294	-5.8594	-4.7134	-6.2231	-7.2286	-6.5805	-5.569	-4.8504	-7.5624	-4.5548	-7.2196	-6.6502	-5.9548	-5.114	-6.7059	-7.476
2.044	0.41176	2.9764	2.6127	-0.8279	1.2818	2.4341	2.4563	1.493	2.8811	0.040302	4.95	2.3926	2.6227	-0.87296	0.22277	-0.90586	1.8398	0.4586	1.297	1.6643	-0.6118	3.5108	4.6262	1.8424	-0.1826	3.0861	1.6478	0.82785	1.2501	2.0807	2.693	3.4629	1.9882	0.63907	0.65595	2.4784	1.9554	3.5449	3.3377	0.91413	0.38319	2.0018	-0.34475	1.6944	2.4182	4.4467	2.161	3.0029	1.5904
-3.0686	-1.7575	-4.2925	-2.0135	-2.6975	-3.2026	-2.0355	-2.9315	-2.4534	-1.8902	-4.2136	-1.9722	-3.4652	-3.0512	-2.8387	-1.9741	-2.6073	-1.3485	-0.71518	-3.1594	-3.6971	-3.1939	-3.5028	-3.4116	-5.6667	-0.26168	-1.8506	-0.52407	-2.5892	-2.546	-2.4694	-1.424	-4.1524	-5.6683	-2.0203	-1.6268	-2.5811	-1.3825	-3.5056	-1.1046	-3.3693	-2.8955	-2.8167	-2.8681	-1.2915	-2.2165	-3.6461	-3.9623	-2.5011	0.4507
2.3297	3.6082	2.9686	3.0103	1.6143	2.4703	1.2972	-0.12806	2.197	1.1896	3.496	2.0544	3.3822	1.0064	1.5274	2.0314	0.29536	1.9873	0.14739	3.1706	0.5796	2.545	2.0632	1.2683	3.2957	1.261	2.4684	1.5827	0.38455	3.3107	-0.19748	0.12931	1.7001	1.4189	1.5364	1.988	0.53296	1.2074	1.9404	1.773	2.6215	1.1006	0.072727	2.0713	3.8145	2.33	2.6046	0.82329	1.928	1.1199
-12.747	-10.471	-12.558	-13.049	-11.286	-14.543	-13.719	-13.766	-15.215	-10.917	-14.403	-13.425	-13.157	-11.805	-14.011	-12.736	-10.643	-12.28	-11.368	-12.204	-14.337	-12.663	-12.269	-12.144	-12.99	-11.202	-13.123	-10.979	-12.246	-14.88	-13.549	-12.135	-11.891	-15.286	-12.998	-12.083	-13.322	-12.687	-11.56	-14.358	-11.609	-11.143	-11.794	-14.533	-14.075	-12.52	-13.558	-12.794	-12.839	-12.91
-3.2716	-3.9625	-4.4145	-3.8908	-1.8607	-3.4167	-4.8926	-5.304	-4.9965	-3.0777	-3.7081	-5.834	-3.5599	-2.8515	-5.2252	-2.166	-1.7187	-5.0418	-3.317	-2.9781	-2.5851	-3.2279	-4.1959	-2.096	-2.1922	-2.7625	-3.9094	0.39354	-3.9449	-5.8719	-4.542	-3.5038	-3.6419	-4.4389	-5.7439	-1.7039	-5.1626	-2.8503	-6.0017	-4.3773	-4.3041	-5.1283	-3.5193	-4.5401	-3.0805	-4.7061	-4.2993	-2.9185	-5.273	-2.3025
-2.1984	-3.2036	-3.1577	-3.446	-3.6168	-0.6872	-2.1187	-1.9201	-0.21531	-4.5775	-2.8606	-0.69072	-5.223	-2.2298	-1.6065	-2.0353	-2.1675	-0.97808	-3.6823	-2.5571	-3.8613	-4.5137	-1.4078	-1.847	-0.28629	-2.3696	-2.6057	-3.765	-2.0081	-2.4455	-3.8253	-3.2938	-3.085	-1.9549	-0.4897	-3.8147	-1.8716	-1.2638	-1.7498	-3.0447	-2.5339	-3.9151	-0.74329	0.28925	-5.1946	-2.6024	-4.8448	-2.4339	-0.47016	-4.851
0.7034	1.1867	3.8977	3.8321	2.3517	2.4579	3.4614	3.8847	0.3423	2.7044	1.3074	2.5086	2.2051	0.10203	1.5968	2.9305	0.59257	1.3549	2.6807	4.0412	0.70983	1.5363	1.951	2.0876	-1.2727	0.59159	0.008596	1.608	0.85014	1.8984	1.1706	2.6242	3.1555	1.5914	1.7916	0.86108	1.093	3.1095	-0.25124	0.91787	-0.085284	2.2076	0.49184	2.3965	2.7027	1.028	2.6663	-1.7623	1.6286	2.0902
-7.0149	-5.2789	-7.1947	-7.4156	-8.9	-6.4291	-5.3765	-6.1965	-6.2997	-5.2637	-5.9104	-6.1582	-6.2919	-6.4547	-5.1979	-7.6795	-7.4773	-7.4205	-4.2708	-6.2534	-6.4558	-4.7722	-6.4228	-4.8875	-8.222	-6.5811	-7.9616	-6.4506	-5.4298	-6.707	-5.7583	-5.7243	-6.5881	-6.9457	-7.2243	-5.0759	-6.1827	-4.4712	-7.6067	-6.4823	-5.5512	-6.2567	-4.7109	-6.6437	-6.5045	-9.2513	-9.6948	-4.7824	-7.7847	-5.1285
1.4154	1.8358	-1.1692	0.23201	0.13619	-0.32732	1.7063	0.31246	-0.068749	-0.019675	1.5399	0.51821	1.0025	2.0018	-0.8013	-0.33953	-1.9334	0.36856	0.31054	0.5214	-0.13537	0.99238	2.6556	-0.82476	-2.8222	0.56354	-1.2254	0.15862	-0.22136	-1.3843	1.5322	-0.80123	1.7372	-1.5384	1.9885	-0.58037	-2.1568	1.0112	-0.28577	1.2273	0.97393	-0.45017	-0.58367	1.5896	-0.058053	-0.48863	0.87801	-0.22985	-0.13823	0.091574
-6.604	-5.1954	-4.3149	-2.4883	-4.5931	-4.8133	-6.1478	-5.3908	-1.689	-5.2909	-2.7178	-4.4532	-3.8489	-4.8615	-3.5923	-4.4249	-2.4307	-4.376	-3.0246	-3.7828	-2.5741	-4.5756	-4.8566	-3.6155	-6.1913	-4.1939	-5.7241	-3.6827	-3.6574	-0.64367	-4.6004	-3.0487	-3.6581	-4.6341	-4.7978	-4.273	-5.4197	-4.0239	-3.214	-5.7974	-3.1719	-2.5935	-5.0123	-5.2396	-4.4189	-3.3597	-3.3291	-3.6371	-4.6334	-6.4008
-8.5582	-7.4374	-6.7033	-9.5306	-6.8517	-7.0894	-6.4291	-9.781	-8.4169	-6.6113	-8.2047	-6.5554	-4.7774	-6.2518	-7.69	-5.5016	-6.5436	-5.027	-4.8196	-7.534	-6.7287	-7.442	-6.6878	-4.9214	-8.6398	-7.9728	-6.3807	-7.4998	-9.5279	-6.6244	-8.5582	-6.799	-6.4253	-9.908	-6.7818	-7.6227	-8.8074	-7.5478	-9.0269	-6.4133	-9.4275	-5.9974	-7.8622	-5.7737	-9.6304	-8.1159	-6.7995	-8.8412	-6.579	-8.4872
9.5672	9.3785	7.8242	7.3867	8.2867	10.201	10.201	8.6994	7.8983	8.3791	8.1141	9.7649	11.533	7.637	9.4378	10.822	8.24	8.8981	8.2983	9.1025	9.2614	7.6989	9.8107	9.1756	9.534	8.7535	6.088	10.275	8.918	8.639	8.8135	9.0556	8.5466	7.4577	9.809	6.9214	9.3383	8.7517	6.1212	7.7479	9.6012	6.8631	9.7689	7.6353	8.9611	9.7238	10.608	7.2797	9.1693	7.8848
-24.295	-22.854	-20.381	-22.182	-22.097	-20.62	-21.724	-22.361	-21.857	-22.325	-20.759	-22.025	-23.459	-21.614	-22.091	-21.976	-24.971	-23.082	-22.954	-22.085	-22.627	-21.918	-22.643	-21.277	-21.644	-21.591	-22.114	-21.835	-23.267	-22.868	-22.766	-22.739	-21.789	-23.32	-20.058	-22.448	-25.384	-20.107	-21.003	-21.513	-22.532	-23.305	-23.386	-21.326	-23.201	-22.744	-23.119	-20.574	-23.002	-21.174
-22.514	-25.381	-19.6	-19.763	-22.078	-18.179	-21.812	-24.233	-20.779	-21.796	-24.313	-24.278	-23.966	-20.925	-20.144	-25.592	-21.839	-21.176	-20.362	-20.486	-21.076	-20.67	-22.102	-19.183	-23.062	-22.685	-20.408	-23.262	-23.693	-21.74	-22.466	-23.17	-26.284	-20.58	-21.87	-21.969	-22.342	-23.163	-21.738	-21.918	-21.972	-22.452	-21.762	-22.279	-23.537	-21.728	-21.658	-21.252	-21.411	-21.074
-15.147	-15.271	-15.512	-14.406	-16.281	-14.634	-14.055	-14.951	-13.292	-16.296	-13.335	-14.247	-12.368	-13.29	-15.983	-14.681	-13.047	-15.676	-13.653	-14.429	-12.723	-13.142	-15.702	-14.514	-14.395	-15.787	-13.425	-12.484	-13.587	-13.827	-12.717	-12.455	-15.402	-14.534	-13.262	-12.948	-13.817	-14.838	-15.068	-13.302	-14.871	-14.76	-13.778	-15.01	-15.353	-13.709	-14.712	-16.048	-17.238	-15.055
-12.03	-13.923	-13.081	-11.658	-12.362	-15.209	-14.285	-12.71	-12.112	-14.123	-11.927	-13.864	-12.543	-14.504	-13.474	-13.483	-13.781	-12.683	-12.509	-12.862	-15.749	-14.43	-13.176	-10.888	-11.97	-12.514	-12.086	-13.636	-13.755	-13.774	-12.014	-13.664	-13.73	-12.587	-15.945	-10.251	-15.833	-15.082	-11.179	-11.611	-11.5	-14.453	-14.424	-12.848	-14.448	-14.094	-13.225	-11.522	-10.937	-11.114
-3.9094	-5.3452	-3.4145	-3.6912	-3.1437	-3.5619	-3.3826	-4.5779	-4.5417	-3.3437	-3.5266	-2.9617	-3.1259	-4.201	-4.0115	-5.8796	-4.4081	-3.239	-4.7471	-2.3995	-3.361	-3.9273	-4.3464	-1.6358	-4.6752	-6.4706	-5.3519	-4.9404	-2.9803	-3.7453	-3.7043	-3.7766	-2.625	-4.4276	-4.1152	-5.8196	-2.405	-4.3769	-0.83384	-3.6863	-2.891	-4.361	-3.6016	-3.3289	-3.3512	-3.9369	-4.3451	-2.5495	-2.163	-5.5394
-0.64488	-1.7537	-1.3103	-1.9022	-1.3247	-1.6635	-3.1268	-3.8058	-4.3893	-1.6062	-2.5613	-1.2539	-1.2104	0.84818	-2.8214	-0.28772	-0.76285	-3.9524	-1.0158	-1.9854	-2.3975	-0.88536	-2.8006	-2.3181	-1.601	-2.8244	-0.40685	-1.6282	-3.7391	-1.9435	-0.59536	-2.7378	0.56573	-3.5374	0.071758	-2.9512	-2.2952	-2.8405	-0.79795	-1.8146	-0.76059	-3.3822	-1.077	-1.4292	-0.13181	-0.28034	-2.037	-0.97338	0.29122	-2.8962
-12.968	-13.875	-14.39	-15.885	-15.499	-12.032	-10.107	-13.99	-13.431	-13.716	-15.881	-14.888	-15.136	-13.614	-13.258	-14.337	-14.139	-12.624	-14.271	-14.026	-13.48	-12.515	-12.315	-15.028	-15.068	-14.587	-14.737	-13.564	-16.815	-12.636	-15.489	-13.254	-13.682	-12.157	-15.384	-11.793	-14.326	-15.793	-16.607	-14.837	-16.987	-14.998	-13.451	-15.178	-13.358	-14.272	-14.571	-12.827	-14.571	-13.525
6.1585	6.5259	6.1553	8.4739	7.9797	6.6759	6.6281	6.2896	8.4653	5.6399	9.4017	5.0682	6.2559	5.3145	5.5467	7.4391	7.8373	6.1318	8.0677	2.7898	6.1664	8.458	10.038	4.2654	5.9774	7.772	6.8201	7.6249	9.5566	4.638	6.8956	6.3842	6.8377	7.1612	6.9225	7.5224	7.7853	6.2446	6.1787	10.431	8.4446	5.7994	5.1733	6.8909	7.4164	3.4524	5.6892	7.1413	5.3948	6.293
-1.8317	-1.5983	-3.0423	-1.5505	-3.3135	-1.4548	-1.6224	-3.2926	-2.5738	-2.8342	-3.4315	-1.6938	-2.7032	-5.9762	-3.7671	-1.8561	-3.9657	-3.6427	-0.30466	-3.0715	-2.9484	-2.6503	-1.1459	-0.063908	-4.1275	-1.9892	-2.9491	-5.4845	-2.1671	-4.1816	-2.7238	-3.3551	-2.026	-0.69593	-5.2252	-1.4635	-4.0831	-1.979	-2.7735	-0.62953	-1.1779	-3.3205	-1.7098	-3.4944	-1.9719	-3.5274	-3.0217	-3.0496	-2.2085	-1.9484
-7.7292	-8.1706	-7.8434	-5.5601	-6.7042	-7.8267	-7.7493	-8.4175	-9.1396	-6.0202	-6.6303	-5.7767	-7.8476	-6.1147	-7.5534	-9.6438	-6.7933	-4.8335	-6.7823	-6.1321	-6.292	-7.2002	-11.034	-7.7598	-7.1872	-9.0076	-6.5602	-6.0004	-7.0824	-8.9204	-9.2274	-8.5892	-9.3194	-7.4723	-6.4457	-7.8243	-4.6522	-7.9017	-7.2272	-8.8996	-8.7286	-8.4511	-7.2294	-7.4945	-8.011	-7.5956	-8.9866	-10.043	-8.9704	-6.5483
-11.309	-12.171	-11.091	-12.487	-13.459	-12.599	-10.894	-11.03	-10.733	-10.167	-9.9032	-11.074	-16.142	-11.958	-9.4222	-11.861	-9.8124	-11.432	-11.377	-13.069	-12.958	-13.888	-11.177	-15.002	-11.859	-12.578	-12.198	-12.246	-11.968	-11.486	-11.732	-9.4864	-11.576	-11.567	-13.321	-12.661	-12.69	-12.032	-11.353	-10.311	-10.885	-11.252	-13.527	-9.7799	-10.577	-10.695	-10.112	-12.504	-11.508	-11.146
-1.1413	-4.946	-2.2771	-2.5674	-1.7205	-2.3441	1.1808	-2.5538	0.10658	-2.8692	-0.21948	-4.7061	-1.4948	0.17928	-2.2556	-1.9929	-0.38871	-2.1733	-2.8866	-0.44458	0.26675	0.14445	-1.5439	-1.3777	-0.61973	1.529	-3.649	-1.2544	-2.402	-2.8694	-0.42743	-2.3244	0.04564	-1.8865	-0.9297	-2.3917	-1.6229	-3.1674	-2.5529	-1.373	-3.5362	-1.0153	-3.0466	0.74646	-1.1178	-4.4079	0.30413	-0.23756	-1.3655	-1.3813
-4.1039	-3.4714	-1.3919	-1.8137	-4.4132	-4.541	-2.947	-4.3091	-1.8633	-1.9977	-2.3047	-2.9408	-2.4801	-2.3584	-4.1569	-3.6412	-4.474	-0.39593	-2.3223	-2.6485	-2.9099	-3.6693	-3.9836	0.24931	-3.9889	-3.7095	-3.5254	-1.7385	-2.8329	-0.82263	-3.5262	-3.9897	-2.1673	-0.86297	-5.3057	-1.7597	-4.5515	-3.834	-2.181	-5.1914	-3.9248	-2.3534	-1.4595	-3.7417	-2.0845	-5.0306	-3.0778	-3.9833	-4.0063	-3.3117
9.7095	10.724	11.167	9.1304	9.3735	9.5174	9.1492	10.523	11.225	11.305	10.077	10.724	10.879	10.09	9.3377	9.3056	10.125	9.9357	9.1238	9.8048	9.8878	9.7752	8.4705	7.8412	8.4522	9.405	9.1246	9.2456	13.214	10.419	9.8108	9.9924	10.392	9.9385	10.645	8.5984	9.1376	9.3469	9.5325	12.279	10.22	9.2211	11.12	9.2771	10.568	11.464	8.1634	9.8046	11.179	8.7955
-9.5914	-8.2404	-9.9581	-8.9372	-7.895	-11.397	-6.6989	-9.443	-9.5601	-10.392	-10.634	-7.3902	-10.518	-9.4208	-6.9668	-9.037	-8.7042	-5.8739	-8.5023	-7.8399	-7.4107	-8.157	-7.0568	-9.8978	-10.568	-9.6285	-9.4091	-9.7023	-11.429	-7.1703	-9.0053	-8.4815	-8.6891	-8.4731	-10.36	-10.067	-8.7815	-10.462	-8.4429	-11.274	-6.8437	-7.5617	-9.465	-7.2027	-6.9739	-10.835	-7.4265	-8.7727	-9.6508	-7.601
5.2345	2.5242	3.7383	4.4469	7.245	6.236	4.7653	5.1896	3.7997	6.4343	5.7821	4.2933	7.2977	5.3693	6.96	7.5099	6.962	5.6538	5.7097	6.3947	4.4069	4.6491	5.5201	4.1701	5.178	4.4855	3.3448	5.8635	6.939	5.991	3.9969	4.6704	4.3372	7.3455	3.0182	6.0366	5.8404	3.8442	3.9557	4.4275	2.9714	5.4745	3.6025	4.7135	4.6359	4.5579	5.8556	5.6851	1.4337	4.0308
7.1164	9.4883	6.1141	6.5494	9.4885	8.3556	8.2146	10.406	8.8198	9.3805	9.9418	6.976	8.6057	11.364	8.7286	10.415	10.212	7.6562	9.0171	10.014	10.318	9.4029	8.1104	8.919	8.0463	8.6978	8.8863	10.637	7.2645	9.0936	7.9033	6.2541	9.998	9.6609	7.3413	9.3641	8.1159	8.2074	8.3547	10.42	8.4028	8.7703	8.3404	9.1653	8.3911	8.2458	8.1379	8.6478	9.7213	6.3916
-13.588	-14.984	-14.355	-12.187	-13.732	-12.016	-13.277	-11.878	-13.386	-12.203	-13.362	-12.989	-14.608	-11.163	-14.609	-12.273	-13.646	-13.38	-12.269	-13.235	-10.875	-11.867	-12.601	-12.651	-11.28	-12.196	-10.822	-12.903	-13.254	-12.795	-12.168	-12.842	-13.069	-12.162	-13.029	-15.78	-11.077	-12.386	-11.557	-12.73	-14.542	-12.569	-14.663	-12.904	-12.267	-15.332	-15.697	-12.485	-12.968	-13.076
0.22515	3.0775	1.9405	4.255	3.6738	4.2232	1.0348	2.0271	2.9011	3.0101	2.812	4.5609	3.0625	2.569	3.4084	3.7213	3.8097	3.5438	4.4575	3.2884	2.7717	2.6968	2.9048	3.4847	3.351	1.3651	2.7938	3.275	3.4121	1.3	4.2568	4.1136	3.4979	0.32991	3.4658	5.0267	4.2081	0.61109	3.5766	1.4816	3.6252	2.0492	1.8708	4.39	3.0907	4.7668	2.817	4.2689	2.2257	3.7419
-1.189	-1.6597	-0.76696	0.29114	-1.9578	-1.9745	-2.6839	-0.12764	-2.2303	-1.7893	-1.7479	-3.2046	0.060844	-2.0596	-0.1673	-3.2505	-0.59086	-1.0225	-2.1483	-2.5399	-2.2367	-1.1158	-0.24233	-1.679	-2.1085	-0.060476	-0.61633	-0.31132	-2.7399	-0.80034	-1.4216	-1.9425	-1.054	-3.33	-0.93322	-0.98137	-1.7743	-2.0454	0.073448	-1.8362	-1.4052	1.2882	1.0246	0.37279	-3.8988	-0.96139	-0.85512	-2.3222	-2.5018	-1.8467
-12.509	-11.453	-10.26	-10.789	-9.1007	-11.048	-8.679	-12.695	-10.429	-9.6757	-8.9997	-11.331	-12.671	-10.549	-7.5296	-11.01	-11.381	-9.754	-8.602	-10.526	-11.11	-12.854	-9.257	-10.152	-13.073	-10.545	-10.002	-9.8757	-11.44	-13.17	-11.479	-10.634	-13.066	-10.559	-10.555	-8.9045	-10.966	-9.5064	-11.436	-7.9764	-10.524	-10.233	-10.813	-10.711	-11.687	-10.387	-12.012	-8.7082	-11.144	-10.976
-21.143	-22.641	-22.922	-22.172	-21.601	-21.775	-21.863	-23.494	-20.904	-22.227	-19.939	-23.279	-22.006	-22.832	-22.859	-21.796	-22.938	-23.142	-21.875	-21.816	-20.627	-20.701	-20.674	-22.041	-22.123	-21.969	-21.29	-20.411	-22.733	-23.714	-21.012	-22.174	-20.165	-20.708	-23.454	-21.123	-22.746	-20.865	-23.93	-20.779	-22.966	-23.009	-21.027	-23.193	-24.165	-21.966	-24.281	-23.57	-21.208	-23.414
-1.3862	-3.1236	-0.76535	-2.0396	-1.5528	-1.6894	0.03648	-1.9127	-3.6446	-2.0257	-0.53024	-3.6702	-3.0746	-2.291	-2.1334	-0.96391	-3.0223	-2.332	-3.1014	-1.7851	-1.2141	-3.083	0.18194	-1.6563	-4.3483	-0.53788	-3.822	-1.2643	-0.95827	-1.0324	-0.27344	-2.2439	-1.4809	-1.7134	-1.7424	-1.7976	-2.1917	-2.32	-1.4533	-2.5942	-2.7494	-2.5683	-1.2911	-3.1763	-0.81948	-1.0111	-2.2769	-1.1779	-0.65305	1.4667
-3.285	-4.1453	-2.5053	-3.4282	-3.6821	-4.4226	-3.8504	-4.095	-3.152	-4.3285	-4.2838	-5.4402	-4.7964	-3.6532	-1.5168	-5.1805	-6.0049	-5.9776	-4.1415	-5.4775	-5.944	-2.6762	-6.5516	-4.9698	-1.3155	-3.9776	-5.0875	-5.361	-3.046	-4.1233	-6.0749	-5.7257	-5.0965	-5.3859	-5.0924	-3.6284	-4.7046	-1.039	-3.3493	-3.8535	-3.0487	-4.69	-4.9105	-2.8497	-0.77857	-3.4876	-4.6991	-4.6729	-4.9098	-5.5149
6.6947	6.7799	6.044	7.5578	7.2517	6.3667	7.6853	4.976	5.0998	4.9492	5.6105	8.3602	5.0895	6.6635	5.0786	9.1294	6.9973	7.2398	6.9982	4.0871	6.8127	5.5475	5.329	6.2731	9.1824	3.6276	6.4441	6.9552	6.405	6.4546	5.4709	5.631	7.5859	5.0026	4.8574	5.0764	5.4229	7.6524	4.4739	4.9053	7.7751	5.7975	6.6699	6.7738	5.6586	8.586	4.7684	8.6389	5.7207	6.2111
-2.4108	-2.6592	-2.6088	-3.2728	-0.95221	-2.5501	-2.0662	-1.9689	-2.027	-0.44157	-1.949	-1.9598	-0.17382	-1.2473	-3.2976	-1.6214	-2.2197	-1.2529	-2.2036	-1.2296	0.12002	-0.86763	-2.5171	-2.0849	-1.3043	-1.1924	-0.10914	-2.8652	-2.2643	-1.8555	-2.0007	-1.3717	-0.8676	0.71807	-0.51213	-1.056	-0.099392	-1.1956	-2.133	-2.7872	-0.84252	-0.39617	-2.7458	-2.7344	0.12709	-4.009	0.88686	-3.2961	-2.0355	-1.8051
3.5255	2.2712	3.1625	2.6609	1.5199	2.1007	0.93101	1.9141	1.68	2.6462	2.3664	2.0302	0.60245	3.4985	3.7024	3.8435	-0.19536	0.43496	0.81441	3.6491	3.1816	1.8216	1.3314	3.7173	2.6172	1.7084	0.95919	2.1077	2.7337	1.9229	3.0811	2.8009	3.2468	3.0309	2.7016	-0.95487	1.92	2.0654	1.3988	1.737	3.9771	1.7854	2.1632	-0.8265	3.0229	-0.12426	2.9296	0.68013	1.5772	3.0657
-0.22123	-1.146	-1.0552	-2.9123	-1.4871	-3.0156	1.2848	0.6678	0.49709	-0.38992	-1.009	0.44728	-1.1353	-1.2635	0.16474	0.67788	-3.6896	-1.7992	-1.6496	-3.5117	1.3323	-0.79815	-1.1046	0.57882	0.30332	-0.26279	1.7095	-1.0037	-0.43405	1.8073	-0.38797	-1.1884	-1.7509	0.059026	0.37166	-0.98383	-0.57819	-2.2726	-0.29473	1.7921	-2.3136	0.23265	-2.6592	-1.4588	-1.3618	-0.52134	-0.74362	0.72812	-2.0759	-2.0444
1.403	1.4429	0.21495	1.6573	0.71444	0.41255	1.1848	1.4947	-0.59844	1.7996	1.7576	0.087028	1.7072	1.2095	0.26846	0.43228	1.5851	1.5805	2.7302	1.1189	3.2644	1.5975	0.0063722	1.7655	-0.35381	2.3393	3.8485	1.5935	2.348	1.637	1.5945	3.0425	0.13774	-0.043419	2.186	1.8478	1.3821	1.8018	-0.2248	3.0653	-0.12283	0.97264	-0.24776	1.9797	1.2282	1.4804	1.3203	1.4661	3.8805	0.64029
-3.9507	-7.13	-3.5964	-4.6128	-5.0757	-6.9233	-6.1422	-6.62	-4.8756	-5.9564	-2.679	-5.9728	-4.7785	-4.221	-5.0232	-5.3215	-6.441	-7.4899	-5.3755	-6.5552	-6.4665	-6.5696	-6.2825	-7.9592	-7.3421	-7.1399	-4.3824	-5.5371	-3.0821	-5.2898	-6.4638	-4.4939	-6.0479	-3.859	-6.3895	-5.2047	-5.0719	-6.5072	-4.2444	-6.0469	-5.1965	-8.4255	-4.0552	-6.4152	-6.9269	-4.0479	-7.1401	-6.2991	-6.5419	-6.134
-0.29565	-2.1281	-1.8388	-0.40146	-3.7966	-1.6059	-2.5543	-1.4228	-2.6944	-2.6706	0.045702	-3.5189	2.4121	-2.0448	-1.4891	-0.046762	-1.8452	-2.8209	-1.4026	-3.4499	-0.24086	0.52147	-1.4443	-0.5998	2.0132	-0.83327	-2.7692	-3.7158	-4.4119	-1.2424	-3.5934	0.18939	-0.036348	-0.33619	0.35472	-1.0329	-0.86561	0.23983	-0.7015	-0.2477	-3.1738	-1.8025	-1.9246	-0.026476	-3.0246	0.53025	-0.93792	-0.28016	-1.6289	-2.3412
-21.75	-21.689	-20.378	-21.721	-23.127	-22.33	-21.247	-22.506	-21.328	-21.175	-23.001	-21.92	-20.441	-23.003	-21.684	-23.733	-23.718	-21.927	-21.111	-21.19	-21.309	-22.791	-24.513	-20.092	-23.63	-22.825	-22.376	-22.269	-21.533	-21.176	-22.624	-21.989	-21.19	-24.371	-19.367	-25.081	-24.296	-21.107	-22.086	-22.803	-20.296	-21.743	-17.03	-21.142	-20.064	-22.269	-24.193	-25.115	-21.831	-22.809
-4.9178	-7.8275	-7.761	-4.6819	-6.8588	-4.1624	-6.1792	-4.8201	-4.5993	-4.8673	-8.0552	-6.4389	-3.6413	-5.5065	-4.588	-5.8388	-6.3343	-4.0884	-6.2616	-5.0333	-5.6047	-5.6381	-5.4552	-4.0003	-5.8513	-5.4485	-5.2457	-4.7951	-3.281	-8.3404	-7.201	-5.9791	-6.5351	-4.2318	-8.5275	-4.7124	-7.1541	-4.3747	-5.2928	-2.9721	-5.1133	-7.4664	-5.4578	-4.9246	-2.4099	-4.7843	-5.0587	-4.3037	-3.9276	-4.5592
-12.539	-11.558	-10.609	-10.726	-10.627	-12.184	-10.199	-11.345	-9.9792	-10.467	-10.86	-11.68	-11.703	-10.271	-8.4521	-11.291	-10.795	-8.7016	-9.5215	-11.009	-10.616	-10.678	-9.6501	-11.42	-9.507	-11.146	-11.195	-10.243	-9.4632	-10.393	-10.493	-10.345	-10.202	-8.9733	-13.441	-11.135	-10.636	-9.7387	-11.939	-9.9792	-9.6991	-9.7557	-11.16	-11.456	-11.638	-10.028	-12.345	-10.948	-12.613	-10.248
-2.111	-4.4741	-5.4211	-5.9739	-4.1913	-4.652	-3.4443	-5.1215	-3.0495	-4.3384	-2.3225	-5.3104	-3.3414	-4.9514	-3.5572	-5.3725	-2.0148	-5.7882	-6.1419	-4.7048	-3.7583	-6.276	-4.5075	-5.329	-1.6709	-5.4334	-5.3595	-5.059	-5.4148	-4.9875	-6.1102	-4.8038	-5.5059	-2.9568	-5.8554	-4.404	-3.6597	-5.1601	-4.857	-3.793	-4.9807	-6.5871	-4.1611	-6.3532	-5.8705	-7.6257	-3.891	-4.7227	-3.2544	-2.789
-4.1494	-5.2932	-3.8729	-5.4162	-4.1894	-6.0584	-4.1423	-4.993	-2.88	-4.3719	-3.8892	-4.159	-5.601	-6.2993	-1.8898	-2.752	-6.4547	-5.0642	-2.3556	-5.2721	-4.4019	-3.8503	-4.5736	-5.7446	-5.0359	-4.1488	-4.3886	-3.8544	-5.0028	-5.0963	-6.3954	-4.8169	-3.6937	-6.8949	-3.051	-5.1599	-4.4495	-8.3196	-7.0598	-5.6918	-2.5229	-5.9846	-4.4801	-6.9861	-7.6748	-4.1068	-4.3925	-5.0426	-2.5721	-6.0822
2.0155	-0.017684	-0.92642	1.5746	0.59494	3.8379	-2.8484	-0.29713	-0.097831	-2.7112	-1.2005	0.79417	-0.4515	-0.48248	1.9611	-2.9809	0.66335	0.65201	0.43464	1.1308	0.30618	-0.17075	2.1737	-0.58647	1.8119	0.94083	-1.0822	1.0554	0.84722	0.095922	0.4701	-0.17619	0.15907	0.74862	-1.8258	1.8529	-2.7085	2.6464	1.8958	-0.012264	0.90588	-1.2801	-1.3053	1.0068	-0.053515	2.7119	1.3694	-0.4699	1.8352	1.0622
0.15327	-0.95326	-0.73207	-2.2065	-0.87857	-2.6886	-1.2165	1.2991	1.0703	1.0741	-2.8637	-2.4744	-2.4731	-0.37066	-1.3918	-0.78781	-2.3275	0.25662	-2.9331	-0.11463	-1.2405	-2.3636	-0.08884	-1.2586	1.5799	-0.51336	-0.83218	-1.2745	-0.054338	-0.62444	-2.7042	-1.6583	-3.7074	1.2042	-2.9121	-1.4899	0.67895	-1.2064	1.9796	-2.6443	0.17589	-2.2786	-3.5745	-1.6071	-1.5648	-2.3373	-0.9713	-2.653	-1.539	-2.6789
1.9054	-1.4335	0.20249	-1.0728	-0.58712	-1.235	0.97378	-1.0922	-1.3623	2.0661	-0.45289	-0.36272	-1.8289	-0.71266	-1.9258	-1.375	-0.31862	-2.193	-4.0149	-0.71035	-1.9779	2.4975	-1.7922	-2.1818	-2.3067	-0.85807	-2.7653	-0.06709	-1.1048	-2.5016	0.43365	-0.6091	-0.85529	0.5852	-1.8956	-1.277	-1.3967	-1.0903	-1.0946	-3.2566	-2.0866	-0.99377	1.4554	-1.4022	-1.3226	-0.28898	0.59513	1.4367	-0.21479	-1.3188
0.94741	-0.14517	-1.1752	2.6075	-1.141	-1.4306	-1.3339	-1.6309	1.0165	0.62448	0.40547	-0.50371	-1.4079	1.9066	-2.5906	3.1274	-0.9693	0.38549	-0.5659	0.34994	-1.5556	1.3686	-0.35412	-0.48722	-1.4421	-3.1781	-0.20825	-3.0312	-2.4713	-0.54244	0.023901	0.41492	-0.74287	-2.3834	-0.92567	-0.80449	-0.30495	-2.6201	0.74973	-0.45528	-1.4712	-2.1177	0.76922	-0.47439	-0.85629	-0.5333	-0.84044	-1.7555	-0.6654	-3.4893
-3.7427	-2.7212	-2.9171	-2.7938	-4.6426	-3.47	-4.5805	-2.81	-3.1337	-3.8326	-5.8332	-6.178	-5.9809	-2.9964	-5.1959	-3.8158	-6.5686	-3.3282	-5.2866	-3.6843	-4.7032	-3.8849	-3.8764	-3.9183	-4.2885	-3.9823	-3.1857	-1.7931	-3.7743	-2.2096	-5.1197	-4.976	-2.2186	-4.2571	-0.89383	-4.0172	-3.9406	-3.3657	-3.3591	-0.78394	-2.6227	-4.7129	-3.812	-4.8987	-2.4929	-3.4347	-4.4395	-4.4232	-3.3887	-2.498
-5.6187	-5.0436	-5.5386	-7.1413	-4.3027	-7.311	-7.7138	-3.3681	-6.3916	-4.8108	-7.6314	-7.0367	-3.7067	-5.1896	-5.5975	-5.3219	-4.6785	-5.571	-5.7127	-5.1466	-5.1859	-5.7567	-4.9673	-5.9923	-4.8383	-4.9426	-5.3263	-5.7717	-3.2407	-4.579	-6.7068	-6.3007	-4.9413	-4.9962	-5.8285	-5.3193	-7.279	-6.9863	-8.1943	-5.8911	-6.6526	-6.4478	-4.5311	-5.6766	-6.0253	-5.8576	-5.1232	-6.265	-5.295	-5.8628
-0.47302	0.35822	1.9434	0.59599	2.6627	1.5138	0.94507	1.7956	2.6088	0.46133	1.5825	3.21	0.16122	2.3009	1.0035	-0.27473	4.0591	1.5677	2.496	-0.51517	1.8905	3.2621	1.7447	3.3965	1.5474	1.6273	-0.40107	2.1193	0.38357	0.0062058	2.7577	1.5149	1.9644	2.3636	3.6086	3.194	-0.001747	2.5742	3.6593	2.8113	2.2024	3.3753	0.98689	1.5762	0.47889	2.1558	2.7145	1.6872	1.2269	2.6665
-13.472	-11.195	-13.103	-12.144	-13.894	-15.163	-12.103	-12.126	-12.777	-11.231	-12.173	-12.26	-13.334	-12.066	-13.358	-12.926	-11.701	-12.78	-13.122	-12.248	-12.609	-12.917	-13.311	-11.667	-12.342	-13.877	-13.953	-10.266	-12.302	-13.88	-11.245	-12.705	-10.506	-12.197	-14.274	-14.234	-11.909	-9.4812	-9.8423	-12.998	-14.658	-12.324	-13.437	-13.956	-13.815	-13.572	-13.892	-12.577	-14.604	-14.204
-15.823	-11.996	-12.501	-12.994	-11.268	-12.064	-10.721	-13.457	-12.52	-13.462	-12.183	-15.445	-13.357	-11.551	-13.232	-13.602	-12.64	-14.659	-13.63	-12.992	-13.106	-13.805	-13.093	-13.435	-12.422	-13.936	-14.752	-13.552	-14.745	-13.25	-12.043	-9.0486	-11.294	-13.855	-14.95	-12.428	-13.377	-12.095	-13.531	-11.751	-13.123	-13.083	-15.259	-15.035	-10.366	-12.285	-12.65	-12.191	-11.559	-13.636
-4.4056	-3.8901	-3.6734	-5.4392	-2.1972	-3.4398	-4.6949	-5.2781	-1.5422	-3.651	-4.0264	-2.7945	-1.372	-5.4072	-1.5417	-2.2308	-4.3321	-2.7661	-2.9667	-4.2302	-4.5304	-4.576	-2.4178	-2.3893	-3.4648	-3.4011	-3.9935	-6.0112	-4.613	-4.4407	-5.5045	-4.5182	-2.3324	-5.5898	-5.3786	-2.7587	-3.1464	-4.7608	-4.1013	-4.0207	-3.009	-2.3902	-4.1768	-2.3798	-6.128	-2.7616	-3.5795	-5.5061	-3.896	-3.3926
-0.46317	-1.1595	-2.0464	-1.9822	-1.9264	-3.8359	-0.017676	0.019364	-2.4962	0.4074	-2.5731	-0.41441	-4.0978	-2.7594	-3.7201	-1.6029	-3.1404	-2.5034	-2.5388	-2.998	-0.89825	-1.7489	-0.17337	-1.3871	-2.0669	-0.69507	-0.71841	-2.5601	-1.4642	-0.084105	-2.2945	0.31127	-1.7498	-2.2046	-0.32129	0.95562	0.63153	0.78161	1.9702	-1.8809	0.12607	-0.23841	-0.43288	-1.5771	-1.5171	-1.6497	-2.2556	-1.3992	-1.3261	-0.19548
2.0573	2.7022	-1.6565	0.45896	0.63776	-0.60177	1.1027	1.6353	-0.027816	1.041	-0.47419	1.6455	0.71538	1.6622	-0.085539	0.78745	0.011204	0.8171	-0.026241	2.2717	2.0451	2.2059	-1.539	0.83488	1.0591	0.25346	2.9331	-0.2052	0.0081919	0.9497	0.22285	0.086902	2.0438	0.16529	1.0079	1.3321	-0.039574	-0.44637	1.0743	-0.67305	0.4408	0.10734	2.1186	0.72029	0.84346	0.53363	1.1636	0.953	0.72597	1.3155
-0.8751	-2.1913	-3.3835	-1.1839	-1.5504	-2.5826	0.82004	-3.6774	-1.5304	-1.556	-1.8158	-2.2739	-2.1666	-1.7348	-2.281	-0.49908	0.3967	-0.60651	-0.92634	-0.48908	-1.4007	-2.802	-0.82465	-1.2452	-1.9301	-2.7173	1.8267	-0.70973	-1.8667	-0.73305	-1.2426	-2.2544	-2.5467	-0.23869	0.42787	-2.4634	-2.279	-0.93472	-2.0769	-0.73287	0.48701	-0.35135	-0.97411	-2.9562	-1.4258	-0.66649	-2.1955	-1.2931	-1.8801	-0.89588
-3.8239	-5.4243	-1.3413	-3.4978	-5.3266	-7.5606	-5.2441	-3.0525	-4.416	-4.6943	-5.8281	-5.3462	-3.9723	-4.8187	-4.9522	-5.7853	-3.3791	-3.5288	-5.546	-4.3815	-2.6812	-3.5205	-3.6805	-3.9804	-5.4338	-7.9959	-5.8703	-4.7781	-5.1563	-3.2036	-8.0803	-3.782	-5.5023	-4.998	-4.9261	-7.4803	-3.1958	-1.6873	-3.5842	-6.0455	-3.1228	-5.888	-6.5457	-5.6009	-3.7337	-3.6879	-4.9633	-4.6214	-4.7871	-3.3659
1.7119	0.64476	-0.76471	1.3161	-0.6658	-0.68993	1.6762	0.28887	0.77076	2.2306	0.24693	0.57107	-0.20026	0.98943	0.84151	1.9249	0.77454	2.5594	-0.34638	0.35283	-0.80523	0.053223	0.20395	-1.3062	-0.33076	1.1527	0.06302	1.24	0.13432	-0.97557	2.021	1.1721	1.674	1.7726	0.70992	1.1419	0.1897	2.1901	-0.75273	-0.081148	0.68422	-0.77546	0.62286	-1.1209	1.3338	1.0391	-0.7546	-0.49604	-0.48617	2.9479
-10.704	-12.909	-13.582	-14.261	-12.05	-12.444	-13.472	-12.868	-12.481	-12.301	-12.853	-11.044	-12.593	-12.214	-12.317	-12.924	-14.424	-15.048	-12.611	-13.126	-11.904	-12.046	-13.266	-13.178	-13.021	-13.924	-14.79	-10.207	-15.332	-12.845	-12.688	-14.459	-13.268	-13.095	-12.883	-12.38	-13.316	-10.916	-12.718	-12.5	-13.911	-9.6334	-13.287	-13.136	-11.588	-13.403	-14.264	-14.508	-12.29	-13.884
-9.8649	-9.4989	-9.5559	-12.033	-10.39	-10.804	-8.5708	-9.6213	-10.167	-9.3145	-8.4217	-11.284	-6.5576	-9.3733	-8.9853	-10.076	-10.384	-7.0525	-9.1005	-10.057	-8.7173	-8.5718	-8.9424	-8.8727	-10.25	-7.4465	-10.815	-9.0606	-6.9504	-9.7011	-9.3228	-7.9988	-10.172	-8.0562	-7.5933	-9.1894	-10.437	-11.478	-9.3234	-10.054	-9.4726	-8.4052	-9.5838	-8.628	-9.8299	-8.3756	-8.835	-10.586	-8.7457	-11.239
-6.1389	-4.5032	-4.066	-3.0471	-5.8248	-5.5057	-2.4939	-5.3489	-7.5521	-5.6098	-5.1742	-6.2461	-6.5534	-5.031	-4.4688	-5.1758	-7.052	-4.1513	-3.9332	-6.0409	-3.4401	-4.0025	-5.4113	-5.4681	-6.1	-6.7935	-6.0195	-3.2778	-5.7726	-6.4875	-3.6541	-5.0694	-6.6897	-4.1834	-5.1561	-6.3591	-6.2375	-4.6294	-7.3149	-5.6054	-6.9591	-4.5202	-7.5043	-6.4132	-6.4118	-7.2805	-4.8981	-3.3306	-5.1638	-6.6035
-1.3606	-1.7598	-1.1525	-1.4488	-1.37	0.69687	-0.97262	-2.9092	-2.6506	-1.2585	-1.8194	-1.3214	-3.2073	-1.3126	-0.46357	-0.14492	-2.4214	-1.9038	-2.2606	-1.2468	-1.789	-0.64114	-3.1258	0.19249	-3.4273	-2.0857	-4.0613	-1.914	0.18831	-0.78324	-2.1935	-3.588	-4.8263	-2.0873	0.48346	-2.2515	-1.0343	0.18201	-1.4307	-1.4265	-2.1835	-1.6012	-0.7552	-0.8101	-0.66068	-0.82419	-3.0965	-1.6076	-2.6299	-4.1151
-2.4313	-3.2188	0.33911	-0.074226	-0.79412	-0.50001	-3.5842	-1.9152	-2.3746	-2.4573	-0.64946	-3.4681	0.69964	-2.7378	-3.3573	-0.057352	-2.0798	-2.9389	-0.10807	-0.43197	-1.1287	-2.2407	-1.5845	-2.489	-1.1828	-0.49424	-2.7557	-1.4325	-2.2013	-2.1336	-2.7179	-1.2986	-2.0093	-0.62355	-3.1516	-1.4223	-2.1509	-3.265	-1.8017	0.47349	-0.77152	-2.8171	0.031202	-2.9425	-4.2293	-2.1515	-1.0718	-2.6905	-0.27352	-0.97465
-19.189	-21.467	-21.532	-19.563	-19.048	-18.71	-21.432	-22.753	-20.495	-21.817	-21.543	-21.727	-21.043	-20.727	-21.427	-20.371	-23.141	-19.526	-20.779	-18.083	-19.053	-21.009	-18.867	-20.708	-21.784	-20.989	-22.067	-19.359	-19.858	-22.43	-21.8	-20.849	-19.918	-19.974	-17.769	-21.813	-20.934	-17.865	-20.39	-20.728	-18.792	-22.611	-20.535	-20.529	-19.977	-19.842	-20.186	-22.678	-20.595	-20.691
-10.235	-9.7458	-11.289	-13.246	-12.177	-11.651	-12.772	-10.899	-13.052	-10.745	-11.225	-14.227	-11.981	-12.55	-10.554	-14.634	-11.014	-9.8777	-10.753	-10.426	-10.866	-11.78	-12.115	-10.736	-8.3364	-10.931	-12.027	-12.643	-13.151	-9.7374	-11.384	-11.331	-13.595	-12.502	-11.627	-10.262	-9.8097	-12.708	-13.517	-11.299	-12.355	-14.322	-10.363	-10.994	-13.327	-12.068	-12.141	-13.631	-12.533	-13.927
-4.2748	-5.3625	-2.82	-4.8238	-4.9231	-4.6554	-5.0336	-2.5894	-4.4775	-4.4471	-5.4082	-3.8096	-6.1309	-6.5135	-4.335	-5.5116	-4.709	-2.0682	-6.8646	-5.1821	-5.6502	-2.2388	-6.022	-4.4213	-4.5162	-5.2438	-2.1464	-4.5429	-6.4478	-4.86	-4.9235	-3.9582	-3.2208	-1.6188	-3.9634	-5.9849	-3.7137	-3.9999	-5.579	-4.1419	-4.255	-4.1842	-5.2441	-3.3631	-5.5626	-5.3845	-3.7259	-4.9686	-2.5314	-5.5495
7.3206	9.3652	5.9534	9.71	8.7325	8.2815	8.7732	9.3975	6.1022	8.7041	8.7217	9.526	4.5228	6.2502	7.593	8.0844	9.6142	11.259	6.2122	7.215	6.2902	7.7489	6.8255	9.2487	7.1542	7.0841	9.7619	7.914	8.3423	7.059	8.3735	9.7122	7.2905	6.9665	7.669	9.0822	8.642	6.1737	7.692	8.4225	8.0642	8.1653	8.0096	8.6622	7.0248	8.0907	7.7787	7.0994	8.066	8.8535
-9.6267	-8.1696	-7.7882	-7.2808	-8.3953	-9.5508	-7.1926	-9.2671	-7.5789	-8.3198	-6.7768	-6.8573	-11.777	-7.296	-7.8011	-8.3327	-9.0602	-7.4917	-7.5795	-8.9122	-6.8247	-8.8167	-7.4266	-7.3454	-7.6022	-9.4888	-8.34	-10.761	-10.024	-5.8845	-9.3183	-10.857	-9.8577	-8.4754	-9.718	-8.9599	-9.0301	-8.7249	-9.7039	-8.1557	-8.4981	-6.5042	-8.5413	-8.777	-9.1932	-9.0709	-8.711	-8.434	-10.324	-7.2217
1.9635	0.94907	1.4869	0.094096	-1.2265	0.73943	2.5614	0.13562	0.14547	-0.49007	0.69566	0.57129	2.8388	0.82437	-1.7091	0.68251	2.5569	-0.25519	0.99548	-2.3036	0.94189	1.8578	1.8851	1.288	3.4229	-0.54699	0.179	0.70966	-1.9968	1.4124	0.8449	1.8921	0.43708	-1.8751	2.3195	2.7739	1.4058	-1.1632	1.2498	1.5756	2.4517	1.8308	3.8801	2.4247	-0.66882	-0.75648	2.4232	1.1777	0.29557	0.85316
-6.1188	-4.2126	-6.2718	-6.7578	-5.5664	-4.749	-3.6246	-3.7945	-4.9453	-5.2573	-0.63365	-3.3562	-5.3997	-2.7736	-2.7609	-2.7132	-4.909	-3.1662	-5.7401	-6.1445	-3.385	-2.6241	-6.9241	-6.4087	-3.9287	-3.1073	-6.2205	-5.2998	-2.6865	-4.7575	-4.8026	-5.775	-4.6355	-5.8033	-4.0312	-5.182	-5.2102	-4.0955	-7.6574	-4.3541	-2.7716	-5.0306	-4.6675	-5.0635	-3.8472	-6.8673	-4.7761	-4.9967	-6.6707	-3.3786
9.2094	8.4792	6.4836	8.8062	6.2417	7.8639	8.0639	10.962	8.8805	8.4193	9.3745	6.3245	7.2016	11.254	8.605	9.8119	9.3724	9.2173	7.4124	9.0553	7.772	8.8978	8.6977	10.014	10.015	8.1962	7.0056	7.2741	8.9115	7.0281	8.3408	6.3496	7.4323	4.8832	7.8669	8.4269	9.0221	7.1752	6.2173	8.5504	7.7371	8.9074	7.5738	8.8705	7.6715	6.1881	6.9523	6.4656	9.6382	7.1755
-8.688	-14.28	-12.679	-12.061	-12.293	-11.796	-11.134	-10.978	-10.884	-11.852	-11.866	-12.189	-10.949	-10.808	-11.343	-13.585	-11.822	-10.757	-10.878	-11.686	-10.588	-11.737	-11.545	-10.983	-11.879	-13.044	-13.722	-12.96	-12.642	-8.84	-10.36	-10.772	-10.898	-11.53	-8.7509	-11.076	-10.208	-10.935	-10.167	-9.775	-11.915	-11.453	-14.075	-13.267	-11.339	-11.263	-10.558	-14.957	-11.298	-11.023
-2.53	1.1646	2.5545	0.40828	1.8358	-0.40846	0.71304	2.5361	2.3202	-0.15523	-2.0481	0.93036	0.1902	-0.28472	0.19553	1.6199	0.902	-1.7509	2.1663	-0.95733	-0.69116	0.72	0.36994	1.0419	-0.56121	1.7208	0.86668	-0.058617	0.49596	-0.80235	0.92969	1.2494	0.96527	1.1101	-0.3537	-2.2461	0.51899	1.6887	-0.11371	1.7331	0.79159	-0.64269	-0.24385	1.5065	0.41135	1.0292	-0.89738	-0.90613	0.66576	0.36681
-1.5928	-3.1396	-1.2231	-1.392	-0.97724	-2.1105	-1.6828	1.1013	-0.57181	-0.96412	-1.195	-3.1565	-0.82366	-1.8123	-1.3662	-4.4116	0.11758	-2.5104	-2.0146	-1.0742	-2.3333	-2.0457	-1.4906	-1.9852	-3.0946	-1.1848	-1.2573	-1.3574	0.6217	-0.6404	-2.4857	-2.1005	2.7141	1.7319	-1.4121	0.58149	-1.5793	-2.7567	0.026853	-3.9712	-2.8135	-3.1696	-2.4167	-0.46227	-0.86619	-0.24478	0.4998	-0.4707	-0.03484	-1.8918
-3.2419	-3.477	-4.9826	-3.2944	-1.9785	-3.3725	-2.5122	-2.8444	-3.0828	-5.254	-1.4111	-3.5235	-3.3895	-2.8085	-2.3588	-3.274	-4.2607	-3.4968	-3.4947	-3.2629	-4.1857	-3.2059	-3.3816	0.15354	-2.4659	-2.8482	-2.4476	-1.687	-2.0371	-3.8191	-2.8852	-3.1518	-1.3679	-2.7588	-0.91817	-2.729	-3.93	-2.8022	-1.3178	-1.0967	-2.9394	-2.6519	-2.3115	-2.7243	-3.2648	-1.6361	-2.9142	-3.1852	-1.4436	-3.3697
-11.456	-8.9681	-12.82	-11.883	-9.8322	-11.654	-8.8348	-12.368	-11.928	-12.198	-12.687	-10.226	-9.851	-11.628	-10.884	-9.3811	-12.698	-11.566	-10.251	-12.369	-10.46	-11.946	-11.745	-12.05	-12.479	-10.202	-10.208	-11.472	-11.855	-12.996	-12.439	-13.067	-10.591	-10.978	-10.504	-9.7246	-10.457	-13.033	-11.827	-13.043	-13.251	-10.322	-12.099	-11.74	-10.843	-13.094	-11.08	-10.203	-12.092	-12.595
9.3231	7.0952	5.787	7.4764	7.05	6.6144	6.5786	5.4734	7.3644	5.1525	3.9314	7.371	5.9295	7.5105	5.288	8.2424	5.7385	8.5551	5.7311	4.5701	5.8303	8.6163	6.8829	7.2112	4.1066	8.1901	4.6902	6.1041	6.4119	7.7011	7.3595	6.3438	6.7085	4.4022	6.2247	6.2062	8.4213	3.4916	5.1085	9.3305	9.4405	7.556	6.1411	7.5167	7.3284	8.0981	7.5775	8.3456	8.4639	8.4351
-7.7464	-7.3495	-6.639	-8.042	-6.3498	-8.1717	-6.9264	-7.7108	-9.7677	-9.473	-7.5617	-6.2585	-7.316	-8.8217	-7.4406	-7.3862	-7.8147	-8.1519	-8.0568	-8.5123	-6.3261	-7.6354	-6.8222	-7.5059	-6.9404	-8.2677	-8.7986	-6.3696	-6.3965	-7.738	-5.4979	-6.1823	-7.6316	-5.823	-8.9017	-9.4111	-9.5638	-10.954	-6.0931	-7.1914	-6.4134	-6.342	-7.4356	-10.149	-7.2089	-8.6371	-6.4133	-9.25	-8.8425	-5.8809
-1.5813	-1.8672	-2.2082	-1.0241	-4.1818	-3.3671	-2.1879	-3.0801	-3.3187	-0.78429	-2.5164	-4.3099	-3.926	-4.1222	-1.0047	-2.5131	-3.2985	-3.0889	-2.4932	-3.0097	-3.4131	0.53892	-2.7382	-3.2905	-3.6595	-0.1266	-5.1192	-2.3115	-3.1946	-2.198	-2.2712	-2.2666	-2.3741	-2.5005	0.0054616	-1.7074	-4.0971	-1.8934	-2.4159	-1.8115	-3.0079	-0.81748	-3.1628	-1.028	-1.8674	-3.4268	-2.6145	-1.6677	-1.4421	-0.83789
2.4168	1.1882	2.9764	1.2481	3.2785	2.5471	2.3995	0.50737	2.9772	0.1972	1.4268	0.078519	3.5116	-0.28119	2.0127	3.6221	2.9049	4.0313	2.3212	1.2811	0.59732	2.4878	2.702	2.8207	-0.11498	-2.1533	2.152	1.4819	1.6462	2.535	0.52221	3.8596	0.18346	-0.27926	0.027532	1.4294	3.4056	0.40675	1.5031	2.3581	2.0431	1.962	3.03	0.85595	-0.031707	2.2574	1.8323	0.96926	0.92201	2.4491
-0.63455	0.74364	0.99823	0.36811	-0.34842	0.035143	-0.62113	-0.83679	0.48128	-0.31462	-0.51323	-1.295	2.35	-2.5125	0.18342	-1.5065	0.75788	0.74142	2.3776	1.7653	-1.3514	-0.31119	0.42669	0.32342	-0.0095613	-0.51457	0.51957	-1.1877	-1.0519	-0.93618	0.023064	0.28431	-0.22316	-1.0053	-0.088758	2.5601	0.73267	-1.6803	0.70428	1.3657	-0.90927	0.17432	1.2243	0.29678	0.56164	-1.1522	1.2278	-0.6245	-0.94644	2.3917
1.1544	1.1976	3.2511	2.4342	1.4057	1.854	-0.027463	0.51138	0.3226	0.28879	0.49234	0.72999	0.307	0.8553	-1.2795	-0.30905	0.094623	2.6911	0.85194	-0.045754	1.2566	-0.31471	0.67691	-0.29259	2.5857	-1.4783	1.2217	-1.9497	1.9209	-1.4808	0.37046	1.0153	0.61998	1.6724	-0.57782	-0.49197	-1.2003	2.4664	-0.64547	-0.44994	0.72664	-0.78284	1.1139	1.584	2.687	2.4126	1.3805	-0.58937	-1.2866	0.054043
7.5077	9.2176	10.585	11.057	7.0823	8.7261	10.053	9.9692	9.4167	10.133	10.119	9.0212	9.5258	9.7173	10.643	7.9129	9.7721	10.599	7.9345	8.9195	9.5947	10.644	9.715	9.4264	10.905	9.1277	7.4509	11.798	9.9763	12.249	7.3395	10.45	7.2	9.1074	8.8428	10.367	12.31	9.9024	8.0724	6.6012	8.1067	8.1098	10.446	10.239	9.2003	7.5063	10.812	11.718	8.417	12.361
-22.886	-21.689	-21.94	-22.157	-21.7	-20.368	-21.601	-20.954	-18.939	-22.826	-22.326	-21.63	-21.771	-19.85	-20.59	-21.846	-23.079	-23.711	-23.4	-22.932	-22.629	-21.102	-22.939	-20.387	-24.755	-20.755	-23.203	-21.734	-20.016	-21.425	-20.17	-21.82	-23.992	-21.682	-20.759	-22.121	-20.288	-24.222	-22.72	-21.18	-22.529	-23.551	-21.335	-21.612	-20.091	-21.164	-25.42	-22.842	-20.348	-24.963
7.9851	9.1774	10.208	10.379	8.8443	10.982	8.6821	9.148	10.43	9.235	10.749	9.421	12.668	11.189	8.4063	10.908	11.611	9.3076	8.5145	8.446	12.229	9.9351	10.084	9.3387	9.6863	8.2941	9.0616	9.2224	8.8429	8.95	12.344	9.1229	9.8049	7.9284	11.229	8.2861	9.452	9.4502	9.8675	10.734	11.398	9.3174	11.651	9.6278	10.171	11.419	9.481	9.3406	9.5729	10.899
5.6576	6.3915	3.3465	3.9116	5.5063	4.1629	6.3058	4.4753	4.0814	3.2398	5.0198	5.7098	5.0117	3.0475	5.8155	5.6768	3.9409	5.4672	4.619	3.0725	5.2474	5.2651	4.6959	6.1507	5.1781	2.7959	2.2863	4.1735	6.1263	4.1541	4.8307	3.4611	4.4849	5.1375	5.9559	3.7722	3.4881	6.2343	4.8324	5.3854	6.3327	8.1748	4.4528	6.9819	5.201	6.5958	6.5533	4.2635	6.1962	5.905
-10.3	-9.972	-12.89	-10.421	-9.4641	-13.156	-8.4301	-8.9351	-9.3911	-10.559	-13.389	-10.03	-11.632	-8.7609	-12.198	-10.215	-10.726	-10.074	-11.67	-10.727	-14.616	-9.8853	-10.409	-9.4927	-11.755	-11.242	-12.862	-9.8694	-11.251	-12.391	-11.563	-10.704	-9.7868	-9.8335	-8.9133	-13.327	-10.2	-11.14	-10.402	-9.8651	-11.08	-9.6908	-10.074	-10.629	-10.481	-8.3647	-12.655	-8.555	-13.292	-9.8581
-9.0459	-7.6496	-7.6167	-9.4701	-7.6104	-9.9022	-7.6008	-9.3139	-7.0878	-9.1346	-7.8338	-9.0994	-10.498	-9.261	-9.6294	-10.502	-8.0114	-8.8896	-9.1614	-9.0482	-8.6087	-10.054	-10.478	-10.569	-9.5265	-8.8153	-6.9673	-8.3658	-10.342	-9.9867	-8.6017	-10.357	-9.1857	-10.669	-6.758	-6.7333	-8.1227	-10.204	-10.959	-7.7955	-7.7751	-8.6547	-9.6862	-11.078	-8.7068	-10.089	-8.1511	-8.6038	-9.6254	-11.133
0.6053	2.0596	2.7949	4.1411	2.721	0.77945	0.96329	2.4432	2.7051	0.55822	-0.44211	3.9263	3.9336	2.5728	-0.77202	2.6293	4.192	2.2069	2.1826	2.1221	2.6803	0.64953	1.6514	3.3177	1.5047	-0.027146	1.4224	4.0673	2.252	1.827	3.4712	3.0579	5.3346	0.52124	2.5044	1.6985	2.5333	2.0412	4.1483	3.9456	4.1856	0.91567	2.6875	4.1486	1.2663	3.3146	4.5715	3.9845	3.5617	4.9872
-0.97599	1.0571	-0.40264	-2.6536	-0.58162	-2.361	-3.5339	-1.1723	0.25953	-1.1471	0.024763	-0.56347	-1.4145	-0.31272	-1.6525	-0.18365	-0.97633	-1.7965	0.96536	-1.6294	-0.60432	0.49037	-3.3383	-2.0544	-2.2045	-2.4328	-2.4035	-1.33	-2.4692	-2.4345	0.33483	-0.81859	-2.4866	-0.37801	-0.35603	-1.6603	-2.4959	-1.5117	0.41056	-1.0738	-0.33882	-2.053	-1.6606	-0.26054	-1.1395	-3.7276	-2.1813	-3.6863	-2.1139	-0.63597
-6.2573	-3.9322	-1.1968	-4.189	-4.9287	-2.1456	-3.2811	-7.1968	-5.6978	-3.9177	-4.9037	-4.5783	-3.9143	-3.2793	-5.3777	-2.7807	-3.3616	-3.4487	-3.5001	-6.3799	-4.1017	-5.2795	-3.9689	-4.6941	-3.1135	-4.1588	-2.1607	-5.4647	-4.1057	-5.2144	-3.5548	-4.2976	-3.8603	-4.7701	-1.9704	-2.5029	-4.9901	-4.3781	-4.0824	-6.2927	-3.9679	-4.6705	-3.4247	-4.1259	-6.3951	-5.3728	-3.6197	-3.3296	-5.3816	-4.4712
-3.8508	-1.0781	-0.87433	-0.30271	-2.0868	-0.93235	-1.4925	-1.6744	-1.6985	0.6777	1.0359	-1.8789	-1.5837	-2.9906	-0.42786	-2.0435	-1.9954	-0.86024	-0.31401	-1.0263	-1.9862	-0.09699	-0.77373	1.0551	-0.48743	-0.58962	-2.7773	-0.30189	-1.7667	-0.32301	-1.0501	-2.0013	-1.0399	-2.8031	0.15583	-3.0614	-1.0441	-0.017823	-4.5988	0.52852	-2.3907	-1.8771	-0.95094	-1.9141	-0.75653	-1.4641	-2.6902	-1.2445	-1.558	-1.1216
-4.3483	-2.7513	-2.862	0.5364	-2.38	-1.6846	-1.6323	-1.8044	-2.2629	-2.7017	-2.4108	-1.8784	-3.2463	-2.2542	-1.8831	-1.5596	-1.4102	-4.5618	-2.556	-2.2129	-0.16832	-2.4046	-4.337	0.21356	-1.9602	-3.4345	-2.2381	-0.98235	-2.3141	-2.912	-2.4736	-2.9576	-2.1213	-3.4786	-1.5856	-4.0856	-3.4944	-2.4868	-3.9181	-1.9495	-2.485	-2.9876	-1.8519	-3.6979	-4.0712	-2.5887	-1.5253	-1.1262	-1.4535	-2.9878
-14.643	-14.641	-13.182	-16.225	-15.921	-14.114	-13.997	-14.322	-14	-13.796	-13.28	-13.93	-14.534	-15.325	-15.321	-11.228	-13.43	-13.588	-14.469	-13.669	-13.649	-14.928	-14.501	-14.448	-14.307	-15.469	-14.375	-14.832	-12.399	-14.862	-12.785	-13.643	-13.561	-11.763	-15.78	-13.95	-12.197	-14.215	-14.713	-15.325	-14.371	-15.402	-13.287	-14.142	-13.298	-13.666	-13.721	-14.238	-13.871	-12.769
-7.524	-6.9094	-9.2667	-5.5454	-5.6728	-8.2247	-3.9321	-8.7135	-7.3962	-5.5434	-5.7544	-8.2776	-9.7027	-6.3576	-6.0569	-6.7772	-5.1159	-4.8582	-7.0741	-7.1435	-6.8822	-6.4573	-6.9845	-7.4754	-6.7324	-6.5207	-7.6933	-7.685	-5.3805	-8.3749	-5.4456	-8.463	-6.308	-5.1085	-8.4252	-8.192	-4.7019	-3.4387	-8.852	-3.8446	-6.4843	-5.3321	-6.1075	-5.5552	-6.9299	-4.1973	-6.8898	-3.6704	-6.0028	-6.5892
-0.46184	-0.20157	2.3058	2.7677	2.2788	4.1902	-0.15161	1.1187	1.8523	2.8433	0.63477	2.4663	1.047	0.2534	2.069	0.032555	2.829	0.82747	2.4008	1.4574	-0.59558	1.572	3.1585	2.9615	0.086147	1.4083	-0.026189	2.2027	-0.38708	0.91655	2.3371	0.032975	-1.4834	2.4373	0.16223	1.6954	0.93554	-0.039702	3.3033	1.6335	0.74711	2.2218	2.0744	3.6926	-2.7512	2.7484	0.39227	2.8109	0.51266	0.95361
-12.919	-13.496	-13.134	-12.748	-12.072	-11.687	-14.79	-10.274	-12.444	-11.215	-11.788	-14.615	-13.575	-11.545	-11.952	-12.572	-14.862	-14.76	-12.625	-14.005	-12.7	-14.209	-13.86	-14.918	-15.63	-10.425	-13.124	-13.047	-14.855	-16.794	-12.994	-12.231	-13.854	-14.427	-15.057	-13.53	-14.044	-14.323	-14.648	-12.577	-11.309	-11.485	-13.047	-13.408	-13.718	-14.45	-12.773	-16.776	-14.084	-12.622
11.717	11.604	12.126	9.139	10.198	10.426	10.279	9.4755	8.5442	10.231	12.343	10.448	11.563	8.2764	10.965	8.583	11.182	8.584	9.8184	10.281	8.8844	9.3109	10.064	11.419	9.3388	7.4075	13.098	8.1485	10.414	8.1416	11.636	10.279	12.126	9.5245	10.661	11.5	11.434	7.3012	11.316	8.3724	8.6454	11.461	9.6415	7.976	9.0203	10.074	8.6137	8.3766	12.046	9.8349
-11.857	-15.217	-15.108	-13.913	-15.005	-13.089	-10.758	-10.503	-13.692	-11.731	-11.474	-12.744	-15.063	-12.611	-12.283	-12.536	-12.683	-16.197	-14.85	-13.314	-12.454	-12.701	-13.505	-12.992	-14.359	-13.078	-12.504	-14.397	-13.004	-12.719	-13.912	-13.416	-13.625	-10.771	-13.32	-13.645	-14.142	-13.103	-14.187	-13.436	-13.13	-15.043	-13.618	-11.086	-10.846	-14.69	-13.327	-13.407	-12.439	-12.587
-1.0652	-1.2486	-2.2628	-2.3785	-0.92474	-1.6156	-2.7023	0.021294	-0.15568	-0.95753	-3.4372	0.25201	-1.2601	-1.2761	-2.1332	-1.5278	-1.4301	-2.7657	-4.7838	-3.4709	-0.68492	-1.6651	0.99175	-0.77208	-0.88013	-1.0933	0.17277	0.35097	0.30136	-0.98556	-0.70346	-2.1629	-1.1663	-1.1422	-1.7813	-1.4442	-3.5237	-2.2691	-3.1981	-2.2876	-3.0108	-1.5488	-1.9114	1.1281	-1.4105	-0.52307	0.23089	-1.325	-1.1932	-1.1757
11.559	10.239	11.407	9.183	6.8968	10.447	9.0113	11.024	9.953	10.871	8.1652	11.042	8.8166	9.4181	9.4118	9.4935	9.3479	11.76	8.0169	8.5879	8.4442	10.254	9.3197	10.449	10.279	10.01	10.666	9.9451	9.3747	8.6418	10.307	10.182	8.3328	8.2737	9.4874	11.619	9.122	9.5236	9.1617	10.383	10.469	9.7975	10.79	10.429	10.226	9.2553	9.2665	6.7115	9.1707	10.093
7.3372	6.7681	8.0692	4.8848	5.0556	7.501	5.9932	6.1598	6.2498	6.9732	4.8072	7.6091	7.6382	5.3894	6.4389	8.0197	5.6747	5.633	6.3266	6.2439	5.0542	6.9317	6.2575	7.1076	7.0132	7.3765	5.7661	7.2697	5.6612	4.9637	3.9863	7.5509	6.0449	7.2148	6.9276	4.6442	9.4352	4.6711	7.5533	4.9169	7.7367	5.8093	4.9401	7.2849	7.8982	7.4444	8.3414	6.4804	6.4673	6.4767
-23.211	-23.649	-22.804	-24.767	-20.115	-19.944	-22.364	-21.887	-23.215	-22.916	-20.977	-22.155	-22.907	-20.111	-22.093	-21.941	-22.725	-22.899	-23.148	-20.668	-22.015	-23.555	-23.374	-21.309	-20.028	-21.483	-22.989	-20.949	-23.224	-23.254	-19.938	-22.331	-23.614	-21.518	-21.275	-22.795	-24.046	-22.582	-22.328	-23.951	-22.948	-23.325	-24.207	-21.78	-21.494	-23.799	-22.265	-23.73	-22.69	-23.176
-1.0966	-0.83636	0.19107	-1.7262	-0.4274	-1.8681	-2.6962	0.031036	0.24275	-2.3479	-1.0416	-1.3832	-1.9082	-1.712	-3.3952	-2.6809	-2.2223	-2.7063	-2.6669	-1.5874	-0.80932	-1.0081	-3.8051	0.4545	-0.45551	-1.716	-2.719	-1.2758	-0.88053	-1.139	-0.96675	-3.7595	0.11879	-1.6038	-2.0626	-1.8424	-2.4367	-1.9997	-1.0686	0.22893	-0.79413	-1.4049	-1.0726	-1.1236	-0.75219	-2.1395	-4.3732	-3.1983	-2.1113	-4.1143
4.0388	0.7498	0.96547	-1.8076	0.2997	0.3862	1.6384	-0.83087	-0.00028435	0.028596	0.6525	0.1578	-1.7964	0.037136	2.5159	-0.82222	-0.059488	2.2173	1.0466	1.4125	-1.1684	-0.50566	1.6992	0.13186	-0.010114	-0.10237	-0.31211	0.33571	3.8954	1.0343	-0.99218	-0.79778	-1.8119	0.66225	-2.0104	-0.78829	0.4755	-2.0936	-1.7931	1.7171	2.8422	-1.6208	-3.6692	-0.75609	0.7854	-1.5926	0.74869	-0.2181	-0.24389	-0.17288
6.0111	4.9919	3.8884	3.8654	2.5711	3.8164	4.2877	5.6733	3.4124	4.4445	4.0879	4.889	5.1653	3.3899	6.4482	5.3959	5.3528	5.5368	2.8471	5.1039	4.9032	5.2227	5.6815	5.2957	7.2009	5.0056	5.8097	4.483	4.7091	6.4985	3.6231	4.9479	2.4459	4.3186	6.3696	3.3517	5.1426	4.9936	3.1542	5.9446	4.7748	5.753	3.8533	4.1575	4.6046	2.2981	5.3685	3.9108	7.3421	5.4719
-8.1133	-8.493	-7.7582	-8.5712	-8.9375	-9.2137	-9.8341	-8.3201	-7.9722	-9.8393	-9.5077	-8.5003	-7.2765	-7.7345	-7.994	-12.296	-8.2029	-7.5615	-7.4099	-9.9514	-7.507	-9.4514	-10.584	-9.0988	-8.3821	-11.958	-8.609	-7.271	-8.4862	-9.0693	-9.6883	-10.012	-8.7193	-8.0425	-9.7224	-8.2305	-7.8957	-8.6892	-9.494	-10.254	-8.6036	-8.8552	-10.466	-9.5223	-10.292	-10.425	-6.9619	-7.8303	-7.0422	-10.359
-13.283	-12.755	-14.661	-16.168	-15.014	-14.072	-14.792	-13.557	-12.898	-14.348	-13.531	-13.01	-15.677	-14.119	-14.79	-13.691	-13.757	-12.439	-15.291	-14.425	-13.801	-11.653	-15.382	-14.293	-11.857	-14.872	-13.011	-14.56	-15.418	-14.068	-14.869	-15.625	-12.971	-13.509	-14.943	-14.978	-13.291	-14.099	-14.304	-13.195	-14.207	-13.925	-13.527	-13.695	-14.781	-14.72	-14.904	-12.158	-12.8	-16.098
-0.71013	0.075879	0.042708	-1.3893	1.686	1.4616	-0.55841	0.13288	0.83435	-0.40458	0.47368	1.9434	0.25121	-2.2857	1.1684	1.005	2.6503	1.0531	0.83918	-1.2791	1.6108	1.0068	-0.21729	1.3612	1.377	-0.82514	1.1524	-1.5635	-1.3312	-0.21297	-1.2841	-0.48484	0.96916	-1.7362	-0.64136	1.0868	2.57	1.9779	1.8603	-0.046028	0.85357	-1.4226	0.30558	0.45277	0.06002	0.65204	-0.1866	-0.99508	-1.1121	-1.8298
1.2189	2.2316	2.2092	1.5038	3.9745	3.0836	2.0187	2.2012	2.4474	3.0082	1.0987	2.4769	2.9303	3.3386	2.2193	1.9699	5.6886	4.5514	2.4366	3.6149	2.2768	2.1063	2.545	2.7184	4.5131	2.2988	4.1975	3.5422	2.1055	1.5183	2.6038	2.8078	5.351	3.2202	2.1625	5.114	3.3364	3.9888	4.8634	2.6935	2.113	3.1898	2.0595	3.5387	2.6661	3.7499	0.82208	1.7033	2.7657	1.8292
-14.793	-12.733	-14.003	-15.282	-15.216	-15.372	-14.469	-15.338	-16.685	-13.191	-13.803	-13.632	-17.356	-14.215	-15.399	-12.994	-14.322	-13.132	-14.132	-14.06	-16.307	-14.403	-13.998	-14.829	-14.359	-13.997	-13.26	-13.685	-13.649	-14.646	-12.987	-16.269	-12.829	-14.853	-15.521	-15.313	-15.85	-10.924	-14.739	-15.008	-16.522	-14.328	-14.276	-13.005	-13.199	-14.57	-14.474	-13.854	-14.457	-14.16
2.3564	0.83058	4.1248	1.6052	-0.59517	-0.032611	1.5432	1.3071	5.2004	5.5803	2.7888	3.657	0.59761	1.567	2.7791	1.3061	5.1971	5.6622	3.7429	2.5885	0.93874	0.86654	3.4816	2.4368	0.94948	2.9128	0.71337	2.9044	2.597	2.0195	3.0208	4.9563	0.43181	3.6145	0.69223	0.56895	3.5544	4.6263	2.0381	2.8394	2.4217	1.1815	4.9985	0.23329	2.7496	4.15	3.5212	1.2743	4.7124	4.425
1.4055	-0.98325	-0.068428	0.83954	-0.0054632	-0.84911	0.34788	-0.67571	-0.21041	2.1024	-0.098774	1.2084	0.63112	0.2848	0.53003	-0.3772	1.7424	0.81343	1.8516	0.15835	-0.36087	-0.40476	-0.080392	-0.91724	1.0554	-0.71221	-1.3224	2.6143	2.1429	-0.29008	1.9715	-0.42696	2.4077	0.95588	-0.14423	0.49407	-0.93039	1.7869	0.31443	3.8005	1.3643	-1.8995	1.9315	0.7442	0.39635	-1.0992	1.351	-1.0142	1.6446	0.99296
-13.73	-14.761	-12.84	-12.599	-13.633	-10.75	-11.632	-14.59	-12.061	-11.308	-15.054	-12.16	-13.153	-11.864	-14.394	-15.207	-13.267	-14.476	-11.777	-13.089	-13.128	-13.67	-13.461	-14.478	-12.363	-15.643	-13.045	-13.013	-12.717	-11.864	-13.388	-12.095	-11.522	-13.907	-12.548	-14.493	-11.464	-13.481	-14.79	-14.909	-13.804	-11.06	-13.742	-13.403	-14.222	-14.291	-12.162	-13.063	-10.773	-11.946
-1.1535	-1.3171	0.50491	0.3457	-1.7427	-1.2258	-2.0808	-0.27011	-1.4526	-0.43317	-0.065188	-1.3114	0.81676	-3.3223	-1.5972	-0.13407	-1.9701	-1.2329	-0.098208	-1.7194	-1.7083	0.79973	-2.9898	0.52089	1.2213	-0.30995	-0.98218	-1.7924	-3.5395	0.056822	-0.18781	-0.91237	-0.50275	-1.2722	1.3653	-1.54	-1.2304	0.94465	-1.0478	0.090733	-1.8211	-2.7376	0.19455	-0.28925	-3.2214	-2.8471	-2.4718	-1.3477	-3.1253	-2.2681
-5.8816	-7.2179	-7.1215	-9.8321	-9.8639	-7.2492	-6.9103	-8.2399	-9.5618	-5.929	-8.9668	-7.3723	-6.0397	-6.8309	-9.1611	-8.0767	-5.1832	-5.4583	-6.8733	-8.579	-8.4652	-6.7861	-10.755	-7.9263	-9.2362	-5.8543	-7.1412	-8.3577	-8.1844	-8.1844	-5.8269	-8.0486	-6.7578	-8.3675	-5.8793	-9.0944	-7.6599	-7.3117	-5.1704	-10.545	-7.9122	-7.8528	-7.9651	-5.9426	-7.1024	-7.6459	-7.8199	-6.5756	-7.2598	-7.3041
-12.171	-10.882	-13.938	-14.373	-9.6394	-12.79	-15.051	-14.318	-11.278	-13.108	-12.732	-10.114	-14.033	-10.984	-13.804	-13.22	-14.853	-14.957	-14.842	-12.696	-14.476	-13.823	-14.247	-14.782	-11.304	-13.721	-15.091	-12.793	-14.842	-12.213	-12.664	-12.506	-13.366	-13.676	-13.926	-11.661	-10.65	-14.856	-12.694	-14.207	-11.663	-13.027	-10.321	-12.173	-13.555	-13.616	-11.141	-15.148	-12.693	-14.343
-3.4405	-2.4372	-3.3346	-4.0078	-3.2652	-3.0931	-4.2142	-4.7072	-1.4242	-1.2012	-4.0706	-2.9982	-0.60459	-2.3583	-1.9105	-2.548	-1.5725	-4.9538	-3.6984	-4.1312	-3.3769	-3.3724	-2.777	-1.5433	-0.71594	-2.9668	-1.777	-1.4466	0.029491	-3.1877	-1.471	-1.8339	-0.22357	-3.7418	-1.3754	-3.5839	-2.5081	-3.6757	-3.7991	-4.3822	-2.1337	-4.1946	-3.1293	-2.2531	-3.1539	-4.4364	-2.599	-1.9872	-0.99459	-2.4
5.5408	5.7026	4.5791	8.8789	5.0292	5.9867	4.9637	6.6348	4.1753	4.4941	4.4255	6.4544	4.8888	7.555	7.358	5.0975	6.879	5.8967	4.6344	4.1238	6.4716	6.6502	5.5024	1.7688	6.4621	4.5476	4.7891	6.4359	3.4649	4.6057	7.6527	6.2433	5.9778	4.8656	4.7206	2.7577	4.3401	4.7307	5.6775	7.0766	7.5725	3.1188	9.1362	6.2577	7.2232	5.1449	5.061	5.9416	3.6964	5.2049
-9.7433	-12.077	-12.177	-11.676	-11.637	-11.748	-11.676	-10.052	-12.545	-9.4578	-10.632	-10.51	-7.8433	-11.863	-9.922	-10.421	-8.9724	-7.8639	-9.2222	-10.731	-8.7967	-9.7275	-13.208	-12.983	-8.9437	-9.2841	-11.303	-10.089	-9.3893	-9.7493	-10.804	-10.136	-11.578	-12.732	-10.26	-9.454	-10.313	-11.215	-7.1402	-10.984	-9.0819	-8.9053	-13.09	-10.229	-11.15	-9.7929	-11.681	-10.78	-9.3295	-11.978
0.75872	-1.5094	-1.5309	-1.2407	-2.5409	0.00079475	0.87804	-1.8275	0.6689	-1.3828	-3.1597	-1.2989	1.5451	-1.449	-1.8023	-1.4624	-3.9561	0.86133	-0.20972	0.86964	-2.3005	-2.2456	-2.9384	-0.9631	-2.0789	-0.070283	-1.4967	-1.9376	-1.1099	-2.5491	-1.2399	-0.97478	-1.3543	-1.7828	-1.0074	-0.20062	-0.54388	-3.6109	-2.2477	0.013392	-2.7228	0.23354	-2.28	-0.41258	-2.2781	-0.84045	-0.32838	-2.0746	-1.4913	-2.5523
-0.4119	-0.68002	-0.85042	-3.2334	-3.2804	-0.38688	-3.7965	-2.3264	-2.8261	-4.1796	-1.318	-4.2008	-4.0292	-3.2771	-3.094	-2.1086	-4.4611	-5.1372	-4.1083	-2.875	-2.0882	-2.1342	-3.7385	0.36016	-3.1534	-2.1807	-2.5239	-2.3278	-1.3857	-0.76833	-1.3395	-1.7737	-1.8393	-2.1749	-3.2818	-2.2712	-3.152	-4.1038	-2.9767	-4.0159	-3.3511	0.16656	-3.5266	-3.4869	-1.3236	-1.6585	-3.1774	-1.2906	-2.5982	-3.8653
-13.046	-9.9063	-10.797	-8.986	-12.73	-11.63	-13.053	-11.08	-12.208	-9.325	-12.146	-12.07	-11.316	-12.692	-11.393	-9.7134	-11.34	-12.484	-10.912	-13.104	-9.8844	-11	-11.879	-11.391	-13.032	-12.874	-11.265	-14.321	-10.217	-13.654	-11.703	-10.488	-10.806	-12.854	-13.75	-12.513	-10.956	-10.323	-10.346	-10.505	-11.224	-11.653	-11.635	-11.813	-12.229	-11.311	-12.053	-10.093	-11.498	-11.541
-12.376	-7.0692	-10.645	-9.9851	-10.488	-11.133	-9.2772	-8.8439	-9.7958	-8.3608	-11.867	-9.7454	-10.241	-10.021	-11.367	-11.241	-9.3426	-10.667	-7.9886	-10.484	-11.574	-7.6622	-9.8561	-10.396	-9.4582	-10.243	-9.9583	-11.128	-10.272	-9.5897	-10.713	-11.81	-10.213	-8.8916	-10.975	-9.9603	-9.1737	-9.4433	-11.902	-10.461	-9.2919	-10.747	-11.082	-12.195	-8.1574	-8.2278	-8.2033	-12.915	-10.244	-9.6197
1.4213	0.47937	0.41764	0.061456	-0.14216	0.7999	0.69919	1.6562	-0.094538	0.45252	0.55822	0.73828	0.67414	1.6372	-0.13801	-0.14381	-0.086997	0.58237	0.1789	-0.19835	-0.030281	1.0428	0.13583	1.5181	-1.0149	0.26199	2.4458	-2.0201	-1.7237	1.3012	0.16153	3.2673	1.5509	-1.1116	1.1173	-0.35152	2.2436	-0.44114	0.14143	1.004	2.7215	-0.41473	-1.1407	0.69708	-0.23717	0.75828	0.66073	3.0256	1.2837	-0.23894
-25.933	-19.775	-23.228	-21.255	-19.999	-24.175	-22.328	-22.186	-23.838	-23.254	-22.195	-21.648	-23.566	-21.765	-23.708	-20.839	-23.031	-20.002	-22.194	-22.847	-21.251	-21.004	-23.098	-20.337	-23.987	-23.661	-20.129	-20.203	-21.198	-23.34	-21.805	-22.466	-21.624	-23.176	-20.637	-22.674	-19.668	-21.221	-22.38	-23.137	-19.957	-21.714	-21.656	-25.718	-23.717	-23.076	-18.933	-22.498	-20.939	-21.068
-3.3125	-2.2841	-1.4464	-4.0922	-3.1347	-2.8799	-1.4049	-3.0814	-2.6266	-1.5286	-5.2472	-3.4218	-1.3992	-0.65499	-3.1588	-3.1322	-3.9155	-4.8869	-3.46	-5.7171	-2.7716	-4.2208	-1.678	-1.264	-2.2823	-2.5438	-3.9547	-3.3063	-4.0786	-4.7623	-2.5988	-2.772	-3.3323	-0.99176	-4.5744	-3.2702	-3.1618	-1.22	-3.9895	-1.2766	-1.61	-3.2056	-5.0487	-3.8845	-5.3236	-3.4174	-2.3926	-5.9207	-2.134	-3.9908
1.144	0.53354	2.7183	0.81256	2.394	0.41462	2.442	1.3797	3.4909	3.7997	0.97385	1.7794	1.2355	2.5985	2.3218	3.1656	3.7445	1.9989	2.4694	1.8819	2.4462	0.32805	3.06	1.8139	-0.31304	1.5358	4.4695	1.8234	3.7151	3.7249	2.2353	3.2354	1.8981	2.0057	0.91032	0.88724	1.0648	3.2976	3.6435	1.8796	1.7078	1.0592	0.71874	0.57194	1.6586	1.6424	1.9169	2.6832	1.5487	1.5415
2.3148	1.0548	1.1449	1.3717	2.7942	2.0982	3.5897	0.44166	1.3073	0.49627	3.5993	0.28588	1.6012	-0.21595	-0.16596	0.25867	1.3995	1.0207	3.3854	2.9975	0.64052	-0.51733	1.6329	0.68008	0.74061	1.4046	1.6055	-0.37637	1.7751	-1.2408	3.459	1.7911	0.74698	2.0292	1.894	2.2734	0.021621	1.0741	2.6086	0.57495	0.4542	3.4358	1.6851	2.5459	1.7472	2.6383	2.2525	-1.0122	0.65909	1.6425
-1.0863	-3.1017	-0.59492	-2.7007	1.1727	0.38125	-1.0322	-1.2045	-1.8613	-2.3245	0.61103	-2.3872	0.58821	-1.9525	-3.7072	-1.6753	-2.7057	0.68498	0.35289	-0.45647	-2.1487	-1.3173	-2.1625	-1.405	-1.1687	-1.898	-1.694	-2.0196	-1.118	-2.6027	-2.7232	-1.3008	-2.4527	-1.9053	-0.40959	-3.2199	-1.8953	-2.5155	0.080875	1.0189	-1.2199	-1.218	-0.99206	0.77649	-2.7853	-0.72341	-2.4548	-2.643	-2.0623	-1.6912
-2.8555	-1.7046	-1.0678	0.70437	1.7655	-1.8993	-0.19773	-1.9275	-1.4182	-0.63758	-2.9691	1.3213	-2.8411	-0.034285	2.0537	-2.2115	-0.41501	-0.61141	0.48946	0.95971	-0.068418	0.65512	-2.4036	-2.332	-1.9817	-3.1633	-1.843	-2.079	-1.0591	1.4365	-0.1833	-0.39846	-0.71806	-1.0408	0.52171	-2.0019	-0.86721	0.79553	0.7135	0.45114	0.30602	-2.9045	1.5991	-0.66726	1.7026	-0.36758	-1.1843	-1.7127	1.5148	-1.8036
-2.0759	-3.4365	-3.7358	-3.4015	-2.7777	-1.4541	-2.449	-2.5103	-1.5526	-2.9976	-4.0017	-2.865	-3.2779	-4.3557	-1.1332	-3.4515	-3.3496	-3.0625	-3.1409	-0.41141	-0.54756	-3.5897	-3.9058	-4.6433	-3.3044	-4.2016	-5.0588	-3.7069	-2.8388	-5.5538	-0.22386	-1.2755	-4.4743	-4.5665	-5.2505	-3.0583	-3.9574	-2.0799	-4.0779	-4.5173	-4.3841	-2.7386	-2.658	-3.8886	-1.8638	-3.176	-3.9631	-4.5853	-4.3108	-2.4619
-5.2563	-4.5309	-2.5871	-1.0901	-1.8533	-0.14462	-3.7732	-1.4995	-3.4482	-4.4432	-3.214	-4.2355	-4.2073	-3.9132	-2.6309	-3.6112	-2.9212	-2.9812	-2.9377	-5.4414	-1.2674	-3.467	-3.0722	-0.35335	-5.0856	-3.2	-2.9294	-2.495	-1.9529	-2.1987	-3.2339	-3.6209	-2.9645	-4.8571	-1.4303	-5.2016	-3.7791	-4.8427	-3.3568	-3.1694	-3.1678	-2.3069	-4.5201	-2.5897	-3.3677	-2.2295	-1.2261	-3.3485	-2.9217	-4.6765
5.2917	2.594	3.823	4.916	4.1772	3.9362	5.2011	3.0648	5.0331	4.9336	6.1688	5.5659	5.6219	8.5491	5.2611	5.0992	3.1918	4.5273	3.7063	5.3212	4.6404	4.7959	4.7738	6.112	5.3414	4.6243	5.1006	6.4345	4.1424	4.6437	5.5906	7.7718	5.9806	4.6643	4.962	4.4953	5.4917	7.4026	6.6488	4.7507	3.5564	4.8822	4.8946	4.007	3.7773	4.0315	4.5073	3.1847	2.2724	6.1353
-8.7981	-6.7002	-4.5482	-7.331	-4.9461	-7.0381	-6.6131	-4.2677	-5.699	-7.4613	-7.452	-7.3463	-7.2468	-7.7794	-6.5046	-5.9732	-6.5179	-5.4362	-7.3286	-7.4516	-7.6133	-7.0177	-5.9195	-4.8793	-7.1702	-7.2552	-7.0465	-5.9384	-6.3843	-5.6281	-5.8813	-7.8515	-7.7192	-4.7696	-2.7951	-7.9642	-6.5302	-5.5449	-5.8076	-7.7498	-5.3223	-9.281	-7.2339	-4.7654	-5.9456	-5.6504	-6.13	-5.4987	-3.9878	-7.8633
-10.693	-14.583	-13.679	-10.794	-12.771	-14.506	-13.962	-13.38	-13.89	-14.338	-13.441	-14.035	-13.346	-13.927	-12.041	-13.324	-15.708	-11.088	-10.765	-11.375	-14.887	-11.685	-12.951	-14.395	-13.784	-12.413	-11.911	-12.217	-13.287	-14.14	-11.747	-11.611	-13.393	-12.932	-11.907	-12.573	-12.82	-14.503	-13.85	-13.793	-12.336	-14.699	-13.262	-11.768	-12.853	-14.156	-10.82	-13.886	-14.451	-12.165
-13.335	-11.594	-13.201	-13.444	-10.977	-10.333	-11.059	-10.221	-11.807	-12.621	-11.54	-10.001	-12.515	-12.378	-12.774	-10.28	-13.252	-11.47	-12.262	-11.616	-11.648	-10.949	-12.637	-13.596	-12.627	-11.086	-11.295	-9.2663	-8.5135	-12.165	-11.163	-13.351	-10.615	-12.113	-9.8438	-11.416	-12.858	-12.766	-11.087	-10.228	-10.26	-9.8026	-8.6624	-11.019	-12.333	-11.447	-15.066	-11.89	-12.429	-12.917
-14.312	-12.738	-12.744	-12.047	-12.852	-13.044	-12.649	-12.738	-11.834	-15.101	-12.95	-12.135	-13.247	-12.451	-14.235	-14.55	-12.063	-12.445	-12.424	-12.404	-14.102	-11.776	-12.529	-12.239	-14.347	-11.355	-12.389	-11.979	-10.966	-9.9131	-11.908	-12.026	-12.093	-13.659	-12.077	-12.253	-10.832	-13.201	-13.097	-10.214	-15.005	-14.001	-12.82	-10.685	-11.346	-11.684	-12.968	-13.946	-11.135	-12.689
0.16439	-0.85126	-0.031971	-0.93867	-0.13461	1.6835	2.3269	-1.6654	-1.3482	-1.6669	2.0178	-2.811	-1.6906	1.1333	1.3548	1.6503	-1.7774	0.18658	1.1453	-1.7733	-0.31452	-0.45667	-1.3444	3.5228	-0.19212	0.26515	0.13616	0.79463	0.69812	0.82977	-1.3283	-1.0436	0.84756	-1.1054	-1.2064	-0.64747	-0.85752	-0.042502	-1.1029	1.2125	1.1108	-0.089277	-1.4357	1.1063	-0.97039	-0.45474	2.4437	0.28368	0.71895	0.73981
-1.7567	-0.99221	-2.0817	-0.12943	-3.9139	-1.996	-1.7531	-3.8319	-1.1472	-3.0527	0.40492	-2.871	-1.7056	-0.58192	-3.4772	-4.0023	-3.5642	-1.8351	-1.5523	-2.3432	-0.22832	-0.64845	-3.7405	1.4012	-2.9486	-2.1468	-2.0163	0.29822	0.28128	-1.6261	-3.189	-3.271	-0.5625	-4.1623	-0.1825	-1.7707	-2.1687	-2.0039	-1.9293	-2.323	-1.1392	-1.4772	-1.8524	-0.026606	-1.883	-2.4713	-1.6059	-0.89413	-3.6719	-1.8651
-2.9375	-2.09	-3.9391	1.0537	-1.5202	1.3147	0.87859	-0.82538	-1.8613	-1.2103	-1.4017	-2.0387	-0.95748	-1.5972	0.17825	-2.2149	-1.1517	-0.79936	-0.79806	0.34744	-1.8359	-0.96341	-3.3883	-0.58844	-2.1882	-0.074635	-0.57988	-0.74799	-0.087123	-1.0329	-2.0467	-0.94404	-2.1759	-3.1797	0.78241	0.078088	0.62326	-1.4779	-3.645	0.41386	-1.745	-1.8342	-1.6048	-0.43964	-3.0276	-0.70505	-1.0792	-0.65469	-2.8823	-0.16625
-7.9198	-6.2745	-7.4563	-7.7063	-7.7407	-6.157	-4.2342	-4.569	-6.9419	-4.975	-8.2994	-5.531	-8.1598	-7.1148	-5.1609	-6.654	-4.8701	-6.9016	-5.1958	-7.6834	-7.7731	-4.8489	-8.6156	-6.5544	-4.8256	-7.1756	-5.5338	-6.6606	-8.5558	-7.3709	-5.0738	-4.5477	-6.4911	-8.1012	-7.2343	-8.3939	-5.8631	-5.4347	-6.9055	-5.593	-7.9742	-7.9874	-6.4259	-7.7523	-6.485	-6.0588	-7.2699	-5.7401	-7.9291	-7.0191
-0.41445	-0.18663	-0.36249	0.74968	0.3766	-2.1687	-0.71997	1.6536	1.5995	1.092	0.20746	-0.7897	-0.87563	2.8431	0.27724	0.80279	-1.5458	1.1956	2.7874	-0.064933	1.7209	0.86433	-1.358	-1.7616	-0.34489	2.2656	-0.17347	1.2931	-1.2083	-0.16963	-0.78675	0.7406	1.1477	1.5666	-0.45671	0.71269	0.38999	-1.0947	-0.16412	1.4737	0.18746	0.36978	2.3976	-0.62192	-1.5895	-1.4159	1.1591	-0.25399	1.4736	0.85571
-5.8661	-6.0002	-5.096	-5.4608	-6.8165	-7.1595	-6.31	-7.5805	-4.985	-6.3732	-5.3022	-5.5324	-6.8764	-3.5515	-4.0978	-6.9617	-4.2465	-5.8752	-3.6368	-6.1794	-5.8438	-4.2997	-3.9174	-5.9224	-5.3479	-4.6446	-6.4796	-5.6821	-6.0277	-5.3838	-5.1157	-7.3591	-7.0221	-5.5343	-5.967	-3.9402	-5.8145	-5.1763	-6.1354	-2.6363	-5.2734	-3.4054	-5.94	-7.1038	-5.4196	-3.912	-4.6672	-6.721	-4.9304	-4.6695
-12.83	-12.622	-14.259	-15.929	-13.769	-13.455	-12.544	-12.989	-13.251	-14.876	-11.502	-12.003	-12.347	-14.205	-13.58	-13.736	-12.474	-14.981	-14.087	-13.198	-14.515	-11.277	-12.532	-12.722	-12.523	-13.043	-13.04	-14.197	-15.069	-12.799	-14.423	-15.864	-13.692	-14.496	-13.167	-13.248	-13.19	-10.729	-13.656	-12.641	-11.657	-11.406	-14.8	-13.529	-12.335	-12.596	-12.638	-12.992	-13.765	-12.024
4.14	1.2984	2.5923	2.3047	2.1937	2.8964	-0.097914	2.4849	3.4693	2.2674	0.58447	3.9895	2.0653	1.4732	2.7793	1.3736	1.233	-0.8845	2.0445	0.38968	1.5011	1.4407	2.5549	3.4571	0.68831	4.0383	1.7819	1.7785	1.7774	1.6723	1.0368	2.777	0.86004	0.79087	1.3233	2.7854	2.5696	1.9579	-0.8007	4.1478	1.1584	1.2339	2.5639	2.3245	1.9125	-1.09	2.649	-0.71204	1.6281	0.42281
-8.5585	-10.056	-8.602	-7.8855	-10.603	-9.5477	-10.888	-9.4244	-8.4102	-9.6201	-7.1622	-10.566	-10.105	-9.6075	-9.9681	-8.9772	-9.3297	-9.0712	-9.1728	-9.0864	-8.0817	-9.9857	-9.4847	-8.0587	-9.7629	-6.856	-11.493	-9.5706	-12.042	-8.0235	-5.5231	-9.909	-9.0088	-9.1034	-9.249	-9.0502	-8.2944	-8.8896	-10.549	-12.365	-9.016	-11.22	-9.3333	-8.5987	-9.3722	-9.5384	-10.331	-8.9708	-10.626	-8.756
-1.4649	-2.6277	-3.0023	-1.6959	-3.2444	-3.2696	-0.81885	-2.315	-3.977	-3.7426	-1.5127	-2.4904	-0.50499	-1.7452	-2.0627	-0.99632	-3.5909	-0.72418	-3.1325	-3.1354	-3.9175	-2.3409	-2.8281	-0.73517	-0.64754	-2.4197	-2.6672	-2.185	-3.0496	-2.6724	-3.4596	-2.6939	-5.774	-2.4562	-1.5888	-2.5732	-3.7758	-0.60532	-0.55781	-2.6113	0.52624	-1.861	-2.8245	-2.3031	-2.4973	-1.9899	-2.5317	-0.72278	-1.4047	-2.9533
-6.76	-8.0689	-10.332	-9.8218	-7.207	-9.7436	-8.9709	-6.965	-9.46	-10.049	-9.0298	-8.6397	-8.2056	-8.7484	-8.0069	-9.7979	-8.5385	-8.1353	-8.9956	-9.1013	-8.9343	-7.7698	-9.2061	-8.4887	-10.143	-8.856	-8.3901	-10.086	-9.2858	-9.7909	-9.3873	-9.6641	-9.0532	-11.576	-9.0492	-8.811	-10.486	-9.9942	-9.6137	-11.094	-9.4562	-9.5172	-8.4661	-9.9578	-12.008	-7.1842	-11.631	-6.2574	-10.551	-10.74
7.317	9.153	5.9524	9.1161	5.3418	8.546	7.6648	12.232	9.1198	8.2361	10.651	6.443	9.2519	6.8671	8.1498	9.563	8.7355	7.7421	6.3841	8.032	9.4985	7.912	9.6139	7.5795	7.5139	9.4694	10.001	7.4836	8.0181	8.4707	9.3843	5.234	8.9892	8.5173	7.8873	9.9152	9.2438	6.9826	9.4379	8.5885	8.5991	10.089	7.9866	8.5573	7.8785	7.9579	8.1638	8.6198	7.1451	6.4664
-0.9961	-0.68235	-1.8552	-1.8038	-3.1846	-3.5217	-3.7985	-3.1319	-0.68519	-1.4077	-2.0621	-2.8529	-1.6044	-2.1225	-1.1738	-3.7269	-1.7157	-2.7902	-1.9492	-2.6797	-0.39361	-0.45731	-1.3346	-0.58627	-1.5162	-2.4805	-2.2343	-2.1511	-2.217	-0.33753	-1.8812	-0.036923	-0.11062	-1.3886	-1.1651	-1.5592	0.8694	-0.483	-2.3483	0.5201	-1.5712	-0.15009	-0.30673	-2.1086	-3.3693	-2.1284	-1.1667	-1.7359	-1.5294	-1.4144
-19.37	-19.005	-18.59	-20.35	-21.014	-21.906	-23.553	-19.927	-19.334	-21.246	-20.397	-21.41	-20.41	-19.77	-21.375	-20.393	-19.499	-19.758	-19.602	-21.171	-20.449	-20.293	-21.15	-20.815	-19.674	-21.109	-20.389	-21.302	-22.715	-17.889	-20.72	-22.056	-22.105	-21.454	-19.898	-21.114	-18.791	-22.854	-19.847	-20.523	-20.189	-20.351	-21.634	-20.796	-21.474	-19.817	-18.487	-20.429	-20.364	-19.815
-22.729	-21.122	-17.729	-22.459	-22.119	-18.829	-19.28	-18.88	-20.302	-20.483	-23.263	-22.183	-20.555	-20.248	-22.723	-22.006	-21.224	-20.253	-20.758	-20.562	-20.858	-20.57	-19.02	-19.863	-19.846	-18.924	-20.925	-21.133	-21.058	-19.889	-18.475	-20.713	-20.885	-21.207	-19.912	-22.416	-19.257	-21.259	-20.411	-21.884	-20.432	-21.985	-20.422	-21.897	-21.534	-20.62	-21.384	-20.755	-20.796	-20.981
1.5361	-0.34889	-0.42111	-1.1331	1.4121	0.050251	-2.5875	0.54691	-1.3366	1.8735	-1.2798	-0.49885	0.39167	0.64486	0.86475	1.7372	0.49266	-1.3306	-0.13714	-1.1031	-0.65195	3.1906	-1.6744	0.99778	-0.9758	-2.6206	0.089392	0.98624	0.87078	1.5243	-0.32811	0.12664	0.4509	0.51461	0.99833	1.4313	0.51805	1.6357	-4.1492	1.2133	3.6946	0.9202	1.2776	0.31881	-0.30119	1.9367	0.24199	-0.76781	-1.8376	-1.4304
-7.2048	-6.4287	-7.5056	-8.9865	-11.01	-7.1605	-6.7751	-10.011	-9.6919	-7.445	-5.5955	-6.9006	-8.2817	-5.8291	-6.7696	-7.348	-5.5027	-8.9984	-6.1517	-7.7677	-5.1029	-9.1423	-8.7483	-7.8057	-8.3589	-10.091	-8.4898	-8.9881	-8.618	-7.0591	-6.0641	-5.3407	-8.7538	-9.082	-6.8497	-6.6599	-7.5393	-5.2611	-6.412	-5.418	-8.3074	-8.9523	-9.3603	-7.2316	-7.1788	-7.7493	-8.4138	-7.1578	-8.7231	-7.8025
1.2865	2.0204	3.107	0.14939	2.456	2.5402	0.75277	2.3933	0.21368	4.6925	1.5696	0.41091	-0.15769	0.92723	1.8285	-0.13844	2.1921	2.2928	2.8922	1.0727	0.87292	-0.0022373	2.6657	2.571	0.2204	3.3317	1.0892	1.1133	1.2832	2.3463	3.2606	0.19091	2.8139	3.772	1.2804	2.7884	1.2717	1.2953	0.076112	2.1786	-0.25622	2.1683	-0.68415	1.6104	4.3008	1.8408	1.4752	3.1017	-0.17965	1.7206
-14.166	-14.453	-12.99	-13.649	-13.393	-17.134	-14.966	-15.883	-16.177	-13.678	-13.042	-14.04	-14.763	-11.992	-13.156	-12.245	-14.245	-15.497	-15.65	-15.064	-13.743	-15.832	-11.578	-14.276	-15.114	-15.075	-14.528	-13.526	-15.406	-15.05	-13.495	-13.524	-15.279	-14.745	-11.993	-15.372	-14.491	-15.982	-13.281	-16.183	-13.035	-13.288	-14.128	-15.56	-13.982	-15.546	-15.087	-14.196	-13.061	-13.361
-8.9152	-7.4298	-7.5512	-9.5014	-8.5739	-10.959	-9.2261	-6.8634	-10.294	-8.886	-13.108	-8.9097	-10.19	-10.22	-11.167	-10.785	-11.295	-8.6709	-9.9361	-6.3155	-8.0418	-8.766	-10.049	-7.7356	-10.536	-9.0667	-10.249	-6.1944	-8.5792	-10.228	-6.5376	-9.173	-12.009	-10.048	-9.5102	-8.7708	-11.303	-6.9545	-9.4688	-7.9126	-9.4357	-8.4904	-9.4407	-8.3433	-10.566	-9.0069	-9.3258	-9.5074	-10.388	-11.043
-21.922	-22.176	-21.447	-22.652	-20.455	-21.335	-23.214	-23.295	-21.033	-22.979	-21.019	-20.697	-21.919	-22.376	-24.423	-23.953	-22.643	-22.131	-22.927	-21.594	-21.48	-20.436	-22.319	-24.022	-21.822	-23.065	-19.256	-22.319	-20	-21.34	-22.723	-22.613	-23.07	-22.207	-22.271	-23.234	-22.71	-20.568	-24.281	-22.615	-22.293	-23.117	-22.126	-22.305	-21.589	-23.874	-23.273	-21.156	-23.836	-22.086
-2.3946	-3.3892	-3.1979	-4.2715	-3.3177	-4.908	-3.2271	-4.3287	-2.3575	-2.7667	-5.4704	-5.1157	-5.4015	-4.1712	-3.3222	-4.0264	-4.8447	-3.9906	-5.8955	-5.5202	-2.1429	-4.5136	-3.9578	-5.7599	-4.9491	-3.7709	-7.1245	-4.4155	-3.6906	-4.9516	-4.1393	-3.274	-2.454	-3.5394	-4.9386	-1.6099	-4.3951	-4.2363	-5.5561	-5.5775	-3.1445	-4.4323	-3.7641	-1.8239	-6.2937	-5.6855	-4.2014	-4.7734	-3.4394	-5.2578
-0.25657	-0.41394	-0.70979	2.0237	2.464	0.80066	0.4285	2.9801	-0.77975	-1.5923	1.5776	0.41233	1.3225	-0.27999	2.6421	0.055919	1.0113	3.558	1.0573	-1.1494	0.36528	-0.30286	-0.62953	1.2766	0.037448	2.6982	1.1421	-0.80775	2.3794	-0.38355	-0.28034	-0.66729	0.6713	0.34175	0.22217	0.40245	1.5292	0.26827	-0.80638	0.467	1.5379	-0.32993	-0.27804	-0.045527	-1.062	1.4194	0.82116	-0.80498	-0.66358	-1.2642
8.4498	9.858	10.404	13.091	9.898	8.9911	10.012	10.308	9.9315	13.018	8.3379	8.5282	9.6783	10.545	8.7733	7.6191	10.545	11.833	11.074	10.44	8.8293	8.7074	11.2	10.969	8.8228	12.501	8.3467	9.9901	9.1451	9.8172	10.92	8.8723	9.3243	9.2869	8.5098	10.894	11.367	7.5925	10.737	8.8412	8.5451	9.9347	7.5165	12.141	10.047	10.698	10.654	8.8735	9.6523	9.7935
-9.2978	-9.9898	-7.4223	-9.7954	-9.3114	-8.6271	-9.5834	-11.434	-9.6161	-7.751	-12.018	-7.9891	-7.8862	-8.7333	-6.6808	-10.185	-9.6748	-9.6703	-9.8338	-10.198	-10.096	-9.1082	-8.2838	-7.2057	-9.7783	-9.8553	-9.159	-10.669	-10.247	-8.3574	-8.5193	-8.6282	-11.731	-9.9381	-10.013	-9.8276	-8.1368	-11.246	-6.5682	-9.3017	-9.0931	-10.582	-9.6643	-7.2259	-9.5666	-8.9765	-8.4681	-8.8545	-7.9478	-9.0463
4.6302	5.1162	3.8006	1.7911	2.8168	4.493	3.2417	3.7743	3.6339	3.5577	3.6775	0.97619	3.6408	2.5342	2.9132	3.5125	3.4229	3.5833	1.9072	4.1886	2.1372	2.1526	4.8701	1.6166	3.0324	-1.3941	4.153	3.5509	2.9407	3.6409	3.047	4.7235	2.7582	4.1855	1.5477	1.8737	2.8864	3.8177	2.5395	2.365	1.316	3.3278	5.3138	4.3241	2.7398	1.1239	3.1837	2.2476	3.5636	0.92824
-23.34	-21.454	-24.159	-23.053	-21.552	-22.849	-22.104	-24.411	-21.66	-22.075	-24.056	-20.022	-22.642	-21.768	-20.519	-20.797	-21.977	-23.712	-21.469	-22.862	-20.941	-21.349	-21.633	-20.239	-22.505	-21.178	-24.721	-22.758	-20.333	-21.882	-23.505	-22.088	-23.641	-23.34	-21.379	-20.867	-23.54	-23.174	-21.863	-22.639	-18.863	-23.384	-23.01	-21.892	-23.968	-24.534	-22.306	-22.789	-21.394	-19.375
2.4654	1.9851	2.1669	4.0369	2.3056	2.6894	1.0784	3.0856	2.2528	2.5414	0.21499	2.7264	3.7906	-0.45492	0.44091	1.4306	0.37503	3.0214	0.49396	0.17176	1.6734	0.80002	2.3857	2.6586	0.77955	0.80192	0.22991	1.6803	4.6059	1.0652	1.6662	1.0321	1.8167	2.6371	2.6189	2.1712	0.86876	3.2038	1.2419	2.6704	1.6038	2.4338	1.9568	-1.6312	2.4443	2.4232	4.1074	2.072	3.9263	1.746
6.7253	8.66	7.5975	7.6563	6.9242	9.0589	6.6624	5.7255	9.7234	7.3083	7.6539	9.5589	9.7123	7.5346	8.6604	6.7262	5.2574	6.0673	7.8279	7.1558	10.067	8.9784	7.8794	9.8593	7.731	6.8112	7.0569	7.3841	7.9633	7.7871	7.6362	9.0564	6.9375	8.2187	9.3647	6.2231	8.1176	8.0389	9.7385	8.1908	7.1969	8.3131	7.5608	8.7521	9.2335	8.2613	9.1534	8.3331	8.798	8.9553
1.0297	3.7535	2.3517	-0.9401	0.72104	0.47159	0.48117	-0.84951	-0.91389	-1.0777	0.63457	-2.048	-3.0933	-2.8473	-0.59651	0.7651	0.96831	-1.044	-1.6385	0.13914	1.7771	-0.97834	-2.3523	-1.2899	0.088395	0.62289	-0.88242	-1.2672	-2.0096	-0.88583	-0.29084	-1.1994	1.2716	-0.42505	-1.4238	0.11078	-0.014354	1.2427	-0.56579	-3.8655	1.3205	-1.0685	1.4325	-1.0536	-1.7465	-0.24593	-0.86085	1.8417	-1.8288	-0.38936
4.6757	5.207	5.2578	3.6193	4.4006	6.7825	4.6457	5.0525	2.8312	6.0769	4.2045	4.5106	4.8526	3.6023	4.034	3.0198	4.3924	3.6077	2.0449	5.3718	7.6155	5.5254	4.8876	4.5219	6.5812	5.1487	5.2198	3.941	2.7543	5.2515	4.164	2.6325	6.079	4.6515	2.5309	3.5369	4.1312	6.287	6.9681	3.4811	5.8832	5.3957	2.643	3.4799	3.1744	6.0226	6.0755	3.7412	3.9356	6.6884
5.0995	4.3739	7.8865	4.1753	6.3527	4.7562	3.9797	5.6564	3.7503	3.3008	4.6751	6.8986	4.1508	5.5505	3.9966	3.8275	3.4719	5.6895	4.1495	5.2021	5.7608	6.1715	2.0407	5.1218	6.9739	5.8403	5.3478	4.4993	6.6686	7.0599	3.9115	4.8129	6.0386	5.453	5.0474	6.4252	3.856	5.8169	5.1173	3.1722	2.4061	4.7985	6.0426	5.0439	3.5202	5.0247	6.6862	4.754	6.2335	6.6336
2.4667	1.8254	2.1726	1.5077	1.8139	3.0893	1.647	2.5264	3.6118	5.1734	0.288	-0.39169	0.10157	1.9472	2.5101	1.8047	0.40715	3.0077	1.5793	1.8061	4.1059	3.6973	0.74558	-0.59968	1.8873	1.4759	3.5101	4.0687	2.2556	0.81888	1.7621	1.4733	4.0384	1.5795	0.97781	2.7521	1.5093	2.7739	3.8165	0.054616	3.5629	2.1739	1.2816	1.0857	-0.86545	2.523	0.36379	-1.9683	0.49145	0.5901
-2.1069	-1.89	-0.47797	-3.5248	-2.886	-3.1326	-3.1307	-3.9502	-3.4022	-3.811	-1.0654	-0.95645	-5.7413	-1.8453	-3.5276	-3.1397	-4.8468	-3.356	-1.3214	-2.4262	-0.66832	-3.212	-2.7938	-3.4037	-3.4244	-4.6338	-2.7433	-0.66694	-1.9562	-1.6553	-4.05	-0.99604	-2.2235	-2.1452	-3.988	-3.4469	-2.8768	-2.6386	-4.076	-2.005	0.16617	-1.3627	-4.477	-3.8514	-0.91466	-1.9073	-4.4442	-4.1086	-1.1671	-2.9783
-3.7339	-2.94	-0.93946	-2.5114	-1.9237	-3.0146	-1.8613	-4.3022	-2.6307	-1.1237	-2.1702	-1.9032	-1.7006	-0.99132	-0.70274	-3.2537	-2.829	-2.1086	-0.57601	-2.3535	-3.334	0.22784	0.23909	-2.1415	0.028146	-1.97	-1.7399	-1.9832	-3.3281	-1.2808	-0.062584	-1.0811	1.073	-0.73599	-1.2284	-0.52412	-1.5959	1.0446	-2.0804	-2.8907	-1.0085	-2.0553	-1.994	-2.9704	-2.8851	-2.3098	-2.0062	-2.836	-1.6078	1.917
-8.8678	-6.8839	-9.5796	-9.502	-8.9232	-6.5652	-6.7128	-8.9946	-9.092	-7.2701	-7.233	-6.9699	-6.7131	-6.2615	-8.797	-9.0403	-6.292	-7.6218	-7.6716	-5.8826	-7.0713	-9.5793	-8.8621	-7.1773	-8.7263	-7.3391	-6.1436	-6.8125	-9.0104	-7.11	-7.3497	-8.2782	-8.1681	-7.2133	-7.2645	-7.4755	-8.312	-7.3373	-9.2344	-5.5472	-7.7874	-9.0738	-7.9523	-7.174	-9.1013	-7.6872	-10.771	-8.2592	-7.2025	-5.9971
0.67366	-1.3945	-1.9661	-0.73212	-0.87657	0.39149	0.63226	-1.967	0.24305	-0.47028	-1.0161	-0.4013	-0.81146	1.8946	-0.97066	-1.0737	0.77734	1.9111	-1.7246	-2.15	0.24109	1.479	2.5639	2.7926	1.305	1.3959	0.42816	-3.1254	0.68032	-1.0924	-0.90178	2.2969	-1.6341	0.10573	1.1415	1.3596	3.8559	1.3159	1.7033	-0.85702	1.8766	0.54711	-0.040609	-1.549	0.11863	-0.25217	1.7796	-0.090193	0.66943	-0.71918
-1.8983	0.94043	1.6042	-0.11823	1.0259	-0.53533	-1.3995	-0.43666	1.8173	-0.10084	-0.23119	0.89673	-0.24921	3.2486	2.4199	2.7521	1.4256	1.4459	-1.1465	-1.5726	-0.45055	0.53091	-0.11425	0.12583	2.9269	-1.3708	-0.48641	-1.1408	-0.58977	2.0293	2.2072	1.051	0.83037	1.78	0.25969	0.32948	-1.3514	0.34811	-0.48669	1.4326	0.26075	1.5077	0.051491	-0.21801	0.64795	1.0134	0.61478	1.5953	-1.0337	-1.6884
8.7012	9.0871	8.0333	7.4282	8.7747	7.7209	7.6787	8.0804	7.9856	7.9236	7.1946	7.5315	7.3037	9.0622	7.0854	8.5123	8.4411	7.4744	8.0428	7.5567	8.1434	10.05	6.0958	5.1192	7.6651	8.836	10.483	10.171	8.2939	7.3529	8.5022	8.5292	9.1395	7.8135	7.9281	7.071	7.4744	7.4254	9.1578	9.5462	7.8857	7.0878	7.2146	7.3158	9.0073	6.6918	7.9431	6.2798	7.6694	6.926
-2.2886	-3.1711	-0.29362	-2.238	-3.2326	-2.7366	-2.2058	-4.6104	-3.1158	-2.2135	0.044165	-1.5878	-2.3335	-2.7818	-3.9529	0.76471	-2.5791	-2.7735	-2.8424	-2.4732	-2.8293	-1.4985	-1.7644	-1.4827	-0.46403	-2.0598	-4.1265	-2.4841	-1.9287	0.77993	-2.5567	-1.3556	-2.5321	-1.2221	-1.3671	-1.5118	-1.5018	-0.39884	-2.3628	-2.9833	-0.49087	-4.0714	-2.0498	-2.2748	-2.437	-2.3734	-2.7405	-1.1222	-1.1012	-3.9055
-12.818	-12.102	-12.292	-13.104	-13.751	-13.066	-12.958	-13.405	-12.185	-14.232	-13.723	-12.612	-12.931	-15.199	-12.392	-13.033	-13.066	-14.097	-13.468	-11.899	-12.914	-12.47	-15.721	-12.681	-12.003	-12.278	-14.335	-12.409	-12.001	-11.936	-13.059	-14.838	-13.255	-13.507	-16.089	-13.108	-13.528	-12.634	-11.41	-12.666	-14.04	-12.875	-11.198	-11.304	-13.617	-13.677	-15.048	-14.937	-11.223	-13.309
0.784	0.67021	1.4213	1.1303	1.8301	1.558	1.8962	1.2349	2.2943	-0.19602	1.8767	2.4322	3.0434	1.8293	3.3681	3.4971	0.94055	2.2462	3.2206	3.0695	3.0758	0.74232	2.8357	-0.80504	2.7931	1.2212	2.2041	1.8268	2.7046	0.46385	3.4141	2.5694	2.7856	1.2713	0.58483	1.3887	2.2246	1.2753	3.4908	1.1143	1.9824	1.7741	2.0777	1.2255	1.5678	2.9171	-0.56355	1.7874	1.7034	2.9975
-10.516	-12.185	-10.31	-11.71	-11.521	-13.204	-12.304	-11.587	-8.5488	-10.757	-9.7887	-9.8705	-10.224	-9.1546	-13.555	-10.038	-10.68	-11.211	-11.901	-11.065	-8.2364	-11.148	-11.798	-9.5721	-10.33	-9.5042	-12.431	-10.627	-9.2821	-8.7681	-10.211	-10.377	-11.05	-11.61	-11.037	-10.713	-12.966	-10.27	-10.509	-11.785	-9.6992	-12.709	-9.3613	-10.343	-10.431	-10.916	-11.275	-12.038	-9.3704	-10.799
-1.9294	-0.4357	-0.61106	-2.0201	0.91996	0.89072	-0.55335	0.37725	0.13866	-0.18143	0.19036	-0.15381	0.39622	-1.4585	2.5322	-0.61758	-0.057996	3.6229	-1.7717	0.92689	2.4216	0.76118	1.0176	-2.3782	0.58629	0.10421	1.5099	0.17002	0.46488	0.29481	-1.9176	1.0269	1.0191	-0.60985	2.8697	1.7882	-1.0661	-0.98191	-0.44248	0.89295	0.028496	0.36862	0.82191	1.6125	-1.731	0.83237	1.2603	0.94731	0.68044	1.2543
-12.19	-12.132	-13.681	-11.581	-13.365	-12.26	-9.6351	-10.784	-11.305	-12.731	-14.124	-11.285	-10.902	-9.8792	-11.7	-13.823	-13.745	-11.637	-11.514	-11.122	-13.381	-11.87	-10.226	-13.301	-14.681	-12.357	-13.524	-10.096	-10.4	-13.43	-9.2276	-10.482	-11.018	-14.429	-12.423	-13.101	-12.065	-12.036	-13.23	-11.039	-10.256	-12.236	-13.819	-12.283	-11.531	-12.008	-11.35	-11.654	-10.076	-11.652
-1.8544	-3.2603	-3.2903	-4.4844	-3.0424	-2.8741	-5.2052	-4.0335	-3.0038	-5.2419	-2.7883	-3.2525	-0.047179	-2.4712	-3.4818	-1.1709	-3.7692	-1.2592	-3.205	-2.1772	-3.3744	-3.0103	-2.3678	-3.8309	-4.9904	-3.236	-2.5269	-5.2232	-2.7669	-4.5317	-3.9548	-3.4822	-3.9957	-4.9824	-0.41405	-5.3243	-1.0845	-3.3283	-3.1036	-0.9127	-3.1085	-2.6417	-2.5955	-4.8178	-4.8118	-5.2964	-3.4219	-2.6843	-3.3681	-4.3555
-10.643	-9.8795	-10.616	-8.5495	-9.289	-10.227	-10.183	-11.975	-8.6306	-7.0672	-9.3818	-9.9037	-8.4504	-11.893	-10.098	-7.0816	-11.217	-10.285	-9.1668	-9.7843	-10.2	-8.1367	-10.01	-8.8011	-8.4746	-8.2349	-9.246	-10.036	-8.7632	-9.5785	-8.6572	-7.8977	-10.424	-8.6352	-9.8455	-10.047	-9.4862	-10.299	-11.034	-9.9577	-9.8668	-9.4796	-11.512	-8.3309	-8.9644	-10.149	-8.4703	-7.3842	-8.7547	-9.5269
-0.13393	0.84063	1.1739	1.3601	0.19914	2.0381	1.2955	0.051317	0.63687	2.4143	1.3022	-1.1635	0.73129	-0.80889	1.2392	-1.4279	-2.1074	-2.581	-0.050932	-1.6901	-1.4758	1.5918	-1.4944	-1.4739	0.38452	0.8774	0.10978	0.98504	-0.083445	-0.2386	0.63192	-0.3084	-0.08514	1.534	-1.6281	-0.98756	-1.2984	1.2366	-0.04092	1.5228	0.15707	0.65336	-0.1101	2.0554	-0.2684	-3.0584	-1.6216	1.0981	0.40462	0.7794
-6.931	-5.8261	-4.6952	-4.7667	-3.5859	-7.0377	-6.5397	-4.354	-5.5665	-2.3213	-4.3947	-4.666	-3.2076	-3.5364	-5.2986	-5.1227	-6.1416	-5.9342	-3.942	-4.6628	-5.7679	-4.5818	-4.0031	-6.4495	-6.7907	-6.8423	-4.5875	-3.7174	-5.401	-4.2725	-5.8482	-1.7936	-4.729	-5.9998	-4.0633	-4.7887	-4.6291	-4.828	-5.085	-3.962	-2.0459	-5.4871	-5.2033	-3.9583	-4.4735	-5.3178	-5.5986	-4.5872	-4.2928	-3.7804
-12.737	-14.757	-16.361	-12.793	-13.511	-10.907	-14.744	-14.846	-12.615	-12.677	-14.893	-13.87	-13.895	-12.446	-11.844	-13.32	-14.022	-12.192	-15.82	-14.193	-15.456	-16.714	-14.576	-14.654	-13.296	-14.91	-13.986	-16.493	-12.811	-13.738	-15.015	-16.932	-11.991	-12.96	-12.961	-14.279	-14.837	-12.873	-12.131	-13.851	-14.194	-14.137	-12.996	-14.601	-14.025	-12.955	-13.311	-13.963	-15.283	-15.447
-15.145	-15.642	-12.564	-14.466	-15.712	-16.289	-13.983	-14.577	-13.705	-15.114	-14.655	-15.621	-15.39	-14.354	-14.375	-15.081	-14.642	-14.543	-14.261	-16.071	-14.687	-15.957	-14.296	-15.207	-15.363	-14.974	-14.225	-15.922	-16.097	-16.393	-14.602	-14.981	-15.919	-14.291	-16.092	-12.921	-16.197	-15.413	-13.184	-13.374	-12.744	-14.466	-16.768	-14.945	-10.819	-14.634	-13.576	-14.069	-15.859	-14.043
-9.2915	-12.464	-11.663	-10.976	-11.696	-10.859	-11.677	-10.053	-10.641	-11.62	-9.6428	-8.3337	-12.152	-8.1636	-9.4649	-9.2303	-10.764	-8.5985	-10.651	-12.911	-9.8105	-10.791	-12.387	-10.745	-10.332	-10.253	-9.7088	-9.4958	-10.416	-11.676	-10.87	-10.249	-8.8245	-10.898	-10.027	-8.5864	-10.081	-10.789	-12.404	-8.6012	-9.3759	-13.352	-11.539	-12.143	-10.163	-11.137	-9.5774	-12.079	-9.6857	-10.909
4.5149	1.3491	0.099959	1.6169	1.1311	1.8546	2.4499	3.0028	3.2563	-0.45741	3.2079	1.0456	3.4153	1.825	3.8876	3.0647	4.5754	1.8588	3.0103	-0.34055	1.4995	0.87732	1.6941	0.37196	2.2254	3.384	3.5932	0.026365	1.8605	1.4998	1.2337	1.731	-0.84998	3.0976	2.2264	-0.12695	1.4568	1.1951	3.1801	-0.98647	-0.32232	0.61863	2.1642	1.6124	1.0541	-0.065215	1.0046	0.20853	3.144	1.3066
-6.4109	-9.4223	-6.554	-6.0307	-5.5838	-7.4244	-5.8708	-5.3885	-5.247	-6.5281	-4.7825	-5.714	-7.8323	-8.5412	-7.1542	-6.9444	-6.1646	-6.1777	-5.1697	-8.3122	-8.0514	-5.0992	-7.8387	-6.6335	-7.5643	-5.5412	-7.2428	-6.2101	-6.9933	-6.55	-8.6927	-5.5681	-5.3298	-5.007	-6.9251	-5.2656	-5.1128	-8.0552	-7.635	-6.579	-6.6836	-5.1412	-7.5229	-6.6274	-5.8925	-4.6742	-6.1544	-5.93	-6.7646	-5.1491
-12.811	-9.8813	-11.07	-11.55	-12.471	-11.216	-11.127	-13.837	-13.751	-10.363	-10.639	-11.685	-12.276	-9.9159	-10.946	-11.261	-11.971	-12.077	-12.786	-12.744	-10.291	-15.2	-12.482	-10.3	-8.5983	-13.734	-10.034	-11.084	-12.448	-10.237	-12.642	-11.084	-12.669	-12.365	-12.296	-9.1749	-11.569	-12.235	-11.671	-11.074	-12.381	-10.814	-10.101	-13.453	-11.749	-12.545	-10.825	-12.526	-11.392	-12.171
-7.1339	-6.3894	-9.9027	-11.451	-8.4609	-9.7683	-9.9639	-11.138	-10.927	-9.0704	-10.212	-9.7509	-8.5021	-10.556	-9.149	-8.6681	-11.871	-7.8431	-8.3522	-8.837	-9.8201	-9.778	-11.262	-10.591	-12.719	-10.87	-9.1821	-8.5244	-7.8084	-9.0079	-9.4672	-9.9551	-8.519	-8.461	-7.9468	-9.361	-7.045	-8.3793	-9.9579	-11.6	-10.886	-9.434	-9.0773	-7.5775	-8.4025	-9.6701	-10.225	-10.69	-9.5126	-8.4173
-7.1161	-6.9738	-5.1904	-6.9689	-6.6372	-7.3957	-6.6924	-7.6122	-6.379	-5.8342	-6.7727	-7.3539	-6.7683	-6.4095	-7.0235	-6.2435	-7.9602	-5.7352	-4.7859	-8.6571	-7.29	-5.8751	-6.727	-6.903	-6.1401	-4.4112	-4.0216	-5.8756	-4.3434	-6.6414	-6.8522	-7.241	-7.702	-6.6106	-5.4737	-5.1085	-8.2757	-7.2951	-6.2446	-4.3467	-6.4533	-7.1037	-5.5161	-5.6023	-5.5743	-6.1157	-8.2791	-5.9303	-6.6861	-5.1463
-11.011	-13.919	-15.488	-15.317	-14.192	-14.394	-13.493	-14.12	-12.445	-13.047	-12.618	-14.719	-14.645	-11.216	-11.859	-13.535	-13.776	-12.946	-15.765	-16.029	-12.095	-10.595	-14.662	-14.221	-16.57	-12.944	-12.296	-13.56	-15.081	-11.313	-12.549	-13.913	-12.847	-12.464	-11.104	-11.641	-13.061	-13.156	-11.189	-12.241	-12.177	-14.221	-15.473	-11.604	-14.014	-14.297	-12.833	-13.95	-11.771	-11.279
-7.4166	-8.5061	-6.5669	-6.7667	-7.8957	-6.5167	-7.3091	-7.4769	-7.3251	-7.0905	-6.8259	-5.6434	-7.3122	-6.145	-7.2505	-8.7294	-8.1201	-8.3831	-7.0458	-6.881	-6.7781	-7.1092	-8.0885	-9.7111	-6.4463	-7.2587	-5.3539	-5.8358	-5.2704	-7.2688	-8.8331	-7.3942	-9.3622	-8.2379	-8.8458	-6.7587	-10.242	-8.7252	-9.0445	-9.1639	-7.5168	-6.4946	-10.243	-7.5193	-6.8839	-6.2667	-9.334	-8.5407	-8.284	-5.062
-0.001716	-3.112	0.4221	-0.71826	0.091274	-0.95328	1.9436	1.0262	0.37693	-1.9761	-0.14935	-2.7083	-2.7525	-0.22129	-1.3236	-0.28122	-0.66388	-1.4936	1.6312	-0.73345	-0.2211	-2.309	-0.81105	0.90636	-0.14192	-2.0573	-1.0705	-1.0436	0.82762	0.39852	-1.1054	0.89411	-0.73167	-0.78855	-1.1134	0.73872	1.5146	2.0022	0.049617	-0.09862	-0.0071567	0.31487	-2.6484	0.60698	-0.4404	-0.12688	2.2102	0.39339	0.27195	-1.1708
-21.182	-21.334	-22.93	-22.28	-22.705	-23.404	-23.25	-21.724	-24.208	-23.893	-24.671	-24.07	-22.834	-20.965	-23.695	-21.522	-20.963	-22.16	-25.033	-21.306	-21.074	-21.226	-25.185	-24.271	-23.617	-22.245	-20.282	-22.217	-23.398	-21.88	-22.606	-22.693	-21.79	-22.578	-23.152	-22.105	-21.621	-20.727	-23.211	-19.35	-21.78	-22.28	-22.024	-22.545	-23.389	-24.207	-23.28	-20.88	-21.816	-22.454
-1.4769	-1.2282	-1.6893	-0.3877	-3.5549	-2.4824	-3.5867	-2.8462	-0.54807	-3.8705	-0.15797	-3.3019	-3.7977	-2.7473	-2.4614	-2.7737	-3.6327	-0.059334	-0.90867	-2.9151	-4.0138	-1.0464	0.39174	-4.7023	-3.1718	-3.8052	-0.69862	-0.99157	-1.3783	-1.8788	-3.8495	-1.289	-1.6814	-1.7677	-0.38452	-2.3485	-2.063	-0.18468	-1.9345	-2.138	-1.9009	-3.5991	-1.0318	-2.0084	-0.10129	-1.908	0.14116	1.1145	-0.26914	-4.3676
-5.2074	-3.8124	-2.9599	-1.588	-3.9862	-3.4171	-2.4692	-2.5591	-1.7795	-2.4103	-2.2456	-3.6928	-1.2544	-4.0088	-2.7828	-3.7633	-2.9311	-3.4777	0.43475	-3.1194	-3.5834	-0.74513	-1.5653	-3.8247	-3.7673	-4.1234	-0.90028	-4.1057	-3.8742	-0.7855	-2.1954	-2.1786	-2.6579	-3.4274	-2.2123	-3.8158	-3.6832	-2.1108	-2.7124	-1.3973	-1.6745	-2.973	-2.337	-3.0601	-3.2628	-2.0872	-1.3583	-2.1697	-2.9279	-1.6719
6.8196	7.4074	5.2571	5.6291	2.8904	5.1324	5.5789	4.0698	4.8738	6.4372	5.9021	4.8266	5.3118	8.4985	6.1935	6.391	6.0198	5.5183	5.0721	4.8792	6.701	5.7929	2.4112	7.7559	5.3472	4.5508	4.7755	7.6192	3.7066	6.8724	6.6484	7.0404	5.1661	4.1377	4.8674	5.9765	4.8653	7.0314	3.0682	5.2643	6.9974	3.253	7.3088	7.134	7.7197	5.036	6.288	5.2631	6.3951	6.8405
2.5303	3.0029	1.3406	0.35636	0.18539	-0.67882	-1.5929	-1.4074	-0.32414	0.12865	-1.1823	-2.0512	1.7097	-0.91217	-1.8993	-1.3975	-0.01623	0.68511	0.39781	-1.1315	-1.8089	0.84013	-1.6124	0.75634	-0.72828	0.86382	0.22374	-0.14251	-1.1059	0.93655	0.39054	0.11585	-0.10862	-1.0988	-1.5851	-0.035211	-1.8454	0.40255	2.6107	2.6744	-1.1115	0.64721	-1.6659	2.3231	-2.2408	0.46106	-0.20228	1.02	1.296	-0.41443
10.018	7.9388	8.2462	7.3879	8.5087	8.3777	8.1169	9.2395	8.222	7.0405	9.7646	10.839	10.675	8.5283	8.6945	8.2782	7.2402	10.11	7.2093	7.3414	8.8368	7.5666	7.2316	8.2923	9.8747	10.382	10.17	8.8575	9.4877	11.5	6.5706	7.1467	8.9064	8.9014	8.248	8.053	8.2762	8.8929	9.139	9.793	9.5678	7.5145	8.7272	8.7321	8.6654	9.9368	9.0277	10.54	9.537	9.2865
-4.6521	-2.2088	-2.0546	-3.9805	-0.76014	-3.7622	-4.214	-3.5047	-3.1933	-1.8708	-5.2019	-6.3752	-0.28121	-2.0088	-4.3942	-1.7684	-0.45985	-3.5279	-1.4373	-3.2387	-3.4731	-4.7439	-4.5718	-3.8336	-4.5389	-4.546	-2.6934	-2.2639	-3.9362	-2.7782	-0.84929	-4.4614	-3.1985	-3.9923	-1.1482	-3.1544	-2.5861	-1.8647	-2.4081	-0.55513	-3.8662	-4.7099	-5.3769	-2.1144	-4.0746	-1.0647	-2.6034	-0.27293	-2.0174	-3.6411
-3.6985	-0.76939	-1.8462	-3.0799	-3.8967	-0.66821	-1.9858	-3.7406	-3.1721	-2.908	-1.0603	-1.3628	-3.1997	-2.8883	-3.1158	-3.4395	-2.3633	-0.8026	-0.42717	-2.374	-4.5085	-2.4863	-3.4392	-2.2897	-6.4985	-3.1091	-0.9533	-1.4487	-3.5054	-1.9556	-1.3228	-3.1272	-1.8244	-2.7808	0.075649	-2.556	-3.2041	-2.0596	-4.7381	-0.19673	-2.8679	-2.9581	-3.8207	-1.0909	-4.7614	-2.6463	-2.0844	-1.5781	-0.045364	-2.6848
-6.239	-5.0014	-5.195	-5.4369	-3.5396	-0.76536	-2.0681	-4.8208	-5.7509	-4.8317	-1.3647	-3.0947	-4.1482	-1.5849	-2.6606	-3.1311	-3.7225	-4.6037	-4.9075	-5.818	-6.4661	-4.6941	-4.4076	-5.0627	-3.8955	-4.6918	-1.8561	-3.5425	-5.345	-2.5922	-5.1758	-3.7414	-4.5063	-3.8827	-3.0171	-3.831	-3.8839	-4.332	-1.7069	-4.4283	-2.9623	-3.5811	-6.8001	-5.8129	-5.9844	-4.0102	-4.0522	-5.2293	-4.5776	-3.5956
-10.422	-12.176	-10.714	-10.643	-11.304	-9.8473	-12.882	-12.821	-10.433	-11.876	-11.909	-11.157	-12.307	-9.5156	-12.59	-12.408	-11.337	-10.411	-11.132	-13.62	-10.995	-11.328	-10.928	-10.543	-12.156	-11.122	-9.6648	-12.591	-11.352	-9.9799	-12.786	-10.81	-13.565	-11.315	-9.0654	-12.429	-10.057	-10.748	-11.672	-10.439	-10.9	-14.147	-9.1	-12.223	-11.52	-12.605	-11.99	-10.955	-10.646	-13.477
-1.6415	-0.016859	1.4483	0.77614	-0.087161	1.8262	-1.3711	-1.3217	0.65124	0.80433	-2.822	3.5838	-0.23778	0.72674	-2.1156	-0.24665	2.8303	-0.46896	2.3754	1.4917	0.91032	0.6135	0.68304	2.8608	0.23317	0.85399	0.97129	-0.78056	-0.22278	0.8829	0.40311	-0.98495	1.5651	0.53646	-0.86439	-1.1091	0.36268	-1.7961	-0.76186	2.1797	-0.29702	0.37657	0.27678	1.3884	1.6311	0.91208	-2.3965	-0.059077	-0.28104	-1.564
-12.6	-15.636	-12.344	-12.381	-16.2	-13.216	-14.598	-15.344	-13.435	-12.208	-14.049	-12.809	-15.333	-14.257	-13.838	-13.475	-9.9431	-14.887	-13.36	-12.343	-9.7791	-14.888	-12.621	-13.085	-13.043	-13.944	-15.596	-13.442	-14.206	-12.956	-14.09	-16.441	-14.29	-15.029	-13.816	-14.805	-12.907	-13.354	-14.467	-12.898	-13.676	-12.862	-13.193	-14.157	-12.834	-15.153	-13.249	-15.17	-14.209	-11.996
-6.2561	-7.1192	-4.6233	-3.5088	-4.6306	-5.955	-5.6499	-6.0588	-4.7767	-6.4494	-6.3134	-4.9618	-3.9154	-6.201	-4.8238	-6.4269	-4.0572	-7.9286	-5.5379	-5.882	-3.7946	-4.1293	-3.6456	-4.9829	-4.3797	-5.5969	-5.502	-1.9152	-3.4984	-4.3423	-5.4066	-4.7498	-6.0476	-6.1165	-4.05	-5.5155	-4.7574	-6.1761	-3.9504	-5.1378	-4.9378	-4.3436	-5.9266	-3.9219	-6.8561	-5.0979	-7.4904	-4.6456	-5.8267	-5.9007
-10.48	-12.249	-10.944	-11.349	-11.916	-12.797	-10.484	-12.096	-11.797	-12.6	-13.26	-11.359	-11.725	-12.519	-12.903	-11.428	-11.973	-10.551	-11.478	-8.1346	-10.638	-11.882	-10.318	-10.885	-10.316	-10.732	-11.958	-11.35	-12.411	-8.9502	-13.218	-11.838	-12.035	-13.526	-12.594	-11.877	-11.513	-12.343	-13.03	-10.962	-11.804	-12.038	-12.419	-10.078	-11.535	-10.456	-9.8509	-11.12	-11.753	-13.378
-8.4759	-7.1293	-6.954	-9.8988	-11.443	-9.188	-7.7973	-9.2121	-10.17	-10.192	-7.3267	-8.2595	-6.8198	-10.094	-7.6453	-8.298	-10.218	-9.1729	-11.545	-9.2719	-7.5264	-8.9529	-8.0302	-8.8467	-10.616	-11.111	-8.1509	-11.704	-8.5318	-7.817	-9.9301	-9.8461	-9.3088	-9.4695	-7.5716	-11	-6.8529	-7.3516	-10.786	-8.6953	-10.291	-9.7131	-8.3423	-8.3934	-9.2934	-6.2052	-10.819	-10.036	-7.2402	-10.128
-0.47194	1.9855	-0.33462	1.9162	-0.00087962	0.39018	-0.7792	-1.2772	-0.14116	-0.61439	0.067802	-1.8758	0.19921	-0.78214	-1.8592	-0.60654	0.52383	-0.30697	-1.5147	0.15976	-1.18	-1.1931	-1.0655	-1.0553	-3.2235	-3.4441	-1.1824	-0.02883	-1.6014	-1.0185	1.4752	-0.90548	1.7873	-0.52083	0.94628	-0.038627	0.90258	0.055771	1.3075	-1.6009	-0.43427	0.40545	0.58968	-0.55067	-1.4639	-2.5497	1.9512	0.29396	-0.34398	-1.1488
-3.0175	-1.5834	-5.5021	-6.4732	-4.3077	-3.4075	-1.5158	-1.9905	-4.0522	0.13293	-2.1981	-2.425	-1.3854	-2.1383	-3.2058	-2.3761	-1.5926	-1.297	-1.7878	-2.2298	-1.9287	-3.7656	-2.5983	-4.804	-3.6072	-2.9106	-0.7494	-4.6624	-3.1711	-3.5587	-0.14474	-2.4358	-3.9085	-3.1407	0.23437	-4.3471	-1.9489	-2.5244	-2.5062	-1.0007	-0.92425	-2.7266	0.40912	-0.68202	-2.4048	-3.825	-2.3149	-3.488	-0.8295	-2.8987
-9.5994	-9.5652	-9.5589	-7.8976	-10.11	-11.051	-11.678	-8.0648	-8.1544	-8.509	-7.7169	-9.4525	-10.078	-9.5481	-9.8718	-10.595	-10.044	-7.7199	-8.0005	-7.5733	-9.4082	-9.835	-8.0886	-9.1849	-9.5032	-7.8151	-8.9504	-9.4237	-7.7884	-8.3254	-10.24	-7.9263	-11.018	-9.4691	-10.206	-9.6031	-8.1482	-8.0253	-7.7928	-8.1938	-8.8627	-9.6217	-8.9706	-8.5327	-10.332	-6.9311	-12.319	-8.8588	-9.6689	-7.7248
-20.31	-20.13	-19.282	-20.714	-21.295	-19.108	-22.361	-21.839	-20.062	-20.597	-20.434	-21.288	-17.95	-19.867	-21.728	-20.413	-21.856	-21.398	-19.525	-20.895	-19.766	-19.644	-21.259	-22.393	-22.009	-20.504	-21.668	-20.783	-21.676	-20.381	-19.5	-21.653	-21.722	-24.11	-20.575	-19.243	-22.177	-22.872	-22.504	-21.225	-22.883	-19.544	-21.425	-20.851	-22.072	-22.185	-21.593	-20.385	-21.364	-18.417
8.3227	8.7629	8.9683	8.798	7.7447	7.2058	7.3764	6.362	7.0242	8.2103	8.2267	7.9783	7.794	7.9619	8.2675	7.9404	7.502	9.0043	6.2877	8.3361	7.6235	7.8498	7.8884	8.8823	9.0921	9.9237	9.0807	8.9727	8.9513	8.5884	8.3819	7.6135	9.4391	7.2982	7.4123	7.9272	8.1973	7.5523	7.4856	8.519	8.3625	7.9326	7.9475	7.509	9.3417	7.5097	7.7022	7.5746	9.1548	9.4495
4.8902	3.5628	4.8779	6.1392	3.5667	1.8351	3.3046	3.968	3.5308	3.8012	4.0187	4.8221	0.72233	2.367	2.3755	1.887	1.3249	3.4687	2.6268	5.8497	1.2263	-0.77587	5.8656	2.8117	3.659	3.1766	4.1345	3.6386	1.7964	2.6736	2.4569	3.2126	2.6867	4.0364	4.1217	3.8728	4.3007	3.4935	1.8193	2.4693	2.7311	3.7915	4.8445	2.7886	3.8011	4.6025	3.3362	1.4153	2.1383	5.1524
-2.9276	-2.7868	-2.6481	-3.4907	-4.5895	-4.756	-3.9256	-3.8759	-2.7868	-1.9379	-3.8972	-5.1105	-2.8731	-2.5193	-2.1403	-2.7442	-4.4169	-2.8918	-5.3387	-1.3684	-3.3551	-4.4751	-4.4364	-2.379	-3.395	-2.6806	-4.2069	-3.1424	-1.1817	-3.9747	-3.1538	-4.0421	-2.4564	-2.8195	-1.9658	-5.1647	-4.8596	-4.151	-3.7264	-3.2779	-2.0624	-3.8952	-3.8869	-3.1461	-4.6646	-3.1966	-1.9132	-2.7127	-4.162	-3.95
-11.269	-11.261	-9.2503	-12.475	-10.8	-11.459	-10.148	-12.186	-11.471	-12.697	-11.225	-9.2699	-11.167	-11.895	-13.466	-8.8292	-10.204	-12.037	-10.843	-10.79	-12.176	-9.9281	-11.675	-14.448	-10.37	-10.195	-9.1261	-12.832	-10.55	-10.016	-11.23	-9.5955	-10.405	-10.867	-10.838	-11.629	-13.023	-10.903	-10.583	-8.515	-11.897	-9.9495	-9.6816	-10.313	-10.31	-9.7523	-11.397	-10.887	-11.754	-11.318
-21.377	-23.412	-24.71	-22.609	-20.45	-21.145	-21.501	-20.83	-26.892	-21.106	-21.235	-22.235	-20.158	-25.307	-22.588	-22.822	-21.914	-22.189	-20.885	-22.347	-21.547	-21.912	-22.906	-21.941	-20.517	-22.891	-19.325	-23.278	-21.679	-23.757	-23.233	-22.978	-20.427	-20.595	-21.171	-20.398	-20.171	-22.169	-19.808	-22.101	-22.608	-22.429	-21.155	-22.122	-21.859	-21.061	-21.345	-23.295	-20.719	-21.819
0.52797	-0.35232	-0.060362	-1.5872	1.4703	0.96262	0.14066	2.44	2.2462	0.89301	1.553	1.4221	-0.080882	1.1324	0.2395	1.0737	2.8767	0.77307	-1.3848	0.40242	-2.2488	2.9443	0.18281	1.3765	1.5584	3.9708	3.1214	0.8961	-1.5514	-1.1511	2.2999	-0.25152	1.2175	-0.48441	0.84609	1.3095	0.56587	-1.7514	1.8492	-0.175	-1.6552	-0.68909	0.27501	-2.184	0.9888	-0.23566	1.6507	1.0151	-2.4419	-0.10945
-6.4223	-4.5109	-5.9099	-7.4723	-5.5208	-6.6772	-5.1605	-8.8537	-4.7331	-4.8806	-3.0975	-5.6606	-4.2475	-6.1912	-5.2933	-3.846	-1.0746	-4.4198	-7.472	-5.8415	-3.8786	-2.2537	-5.4539	-5.4333	-5.7789	-5.7103	-6.1894	-5.1907	-4.5188	-4.3324	-6.6017	-6.4077	-5.559	-7.5618	-5.6295	-5.0088	-6.6219	-3.3121	-5.8157	-6.1894	-4.3942	-4.6771	-4.0935	-3.3382	-3.5613	-6.0511	-5.4608	-4.4121	-6.7972	-7.466
3.8553	3.3331	3.3247	3.1993	3.7514	4.4386	3.9591	2.5009	2.3996	2.1579	3.34	2.6052	3.9344	2.9691	2.4796	1.9351	5.6296	3.822	4.2054	3.3696	1.4132	2.4484	4.881	0.77736	2.0981	2.348	1.8462	4.287	3.3728	3.0853	4.0524	1.0953	3.8921	2.1752	2.1394	3.6227	3.0614	1.9425	3.2908	6.6604	2.1724	2.2421	1.5085	3.7167	0.64677	2.1312	2.4366	0.94604	4.5546	2.8643
-10.912	-9.9683	-8.572	-9.1818	-8.8095	-9.2701	-9.1439	-9.6678	-10.576	-10.142	-10.285	-9.7599	-9.686	-9.8874	-8.2159	-11.236	-9.3209	-10.78	-9.8783	-10.316	-10.741	-9.9722	-8.7839	-7.2991	-8.7403	-9.7414	-10.204	-9.2521	-9.6239	-7.3116	-8.3	-7.064	-7.7601	-8.3814	-7.3432	-7.6621	-10.141	-9.752	-7.8055	-10.725	-9.0479	-9.6233	-10.147	-9.5199	-9.287	-9.2257	-9.4801	-9.5065	-8.736	-9.6858
-21.16	-21.753	-22.112	-20.421	-23.218	-22.82	-20.461	-21.187	-21.681	-21.888	-22.371	-21.894	-21.225	-22.169	-24.064	-20.795	-23.65	-22.482	-22.999	-21.162	-21.202	-23.44	-23.337	-20.119	-22.292	-23.247	-21.883	-21.692	-22.028	-20.537	-23.24	-22.94	-23.183	-22.36	-23.889	-25.624	-21.468	-22.724	-23.026	-20.766	-20.92	-22.011	-21.91	-22.805	-22.04	-21.775	-21.073	-21.556	-22.193	-24.861
8.1345	4.1886	7.5087	5.1176	7.1845	6.4345	8.149	6.0675	3.4841	6.4966	7.93	5.8953	6.5707	6.5493	7.0317	7.9148	8.1481	7.862	5.898	7.7956	6.6558	6.8776	6.4162	4.7044	3.8822	4.9745	7.728	6.8537	7.144	8.4917	4.9838	6.6852	9.0644	8.014	8.3596	5.7841	6.6162	6.5998	6.9946	6.6636	7.1799	7.688	5.8753	6.325	8.4548	7.4363	7.4408	6.757	4.5862	7.6765
0.36317	-2.5602	-6.0302	-4.2545	-0.88732	-3.9666	-1.6152	-4.8185	-4.3031	-4.7027	-5.323	-4.5112	-2.9162	-2.6876	-3.7611	-4.7181	-2.6974	-4.5363	-4.8866	-3.9578	-2.7998	-4.3558	-4.4864	-1.885	-6.4327	-7.5341	-5.2581	-4.1829	-4.1444	-4.0224	-4.6719	-3.708	-3.8828	-0.54641	-5.7655	-2.1293	-4.1539	-1.7016	-2.5283	-3.1753	-4.0558	-5.0863	-4.5471	-3.4449	-6.7761	-0.77632	-3.2952	-3.9628	-2.0739	-4.5047
-1.0212	1.36	-2.3438	-3.488	0.51582	-4.2283	-2.8743	-0.37961	-1.395	-1.2936	-2.287	-0.0135	-0.20869	-2.5877	-2.7074	-1.2573	-0.79261	-3.5167	-4.6134	-0.38832	-0.49687	1.2009	-0.98829	-1.6785	-0.10288	-2.221	-1.0731	-1.0861	-1.5227	-0.22873	-0.87498	-0.88053	-1.074	-1.4075	-1.389	0.51626	0.059557	-1.716	-0.90199	-0.53614	-0.31624	-0.87144	-2.3099	-0.51038	-0.32114	-0.82029	-1.2399	-1.9593	-0.92991	-0.36058
-20.832	-24.308	-22.813	-23.067	-22.248	-21.779	-22.115	-19.437	-23.506	-22.255	-23.326	-21.292	-20.879	-20.909	-22.779	-23.332	-20.383	-21.623	-23.027	-21.048	-20.398	-23.432	-21.558	-22.221	-20.002	-22.269	-22.425	-22.557	-22.591	-24.993	-19.83	-23.717	-23.469	-23.052	-22.935	-22.929	-20.641	-24.478	-21.063	-20.781	-22.266	-22.273	-21.815	-22.777	-23.591	-21.692	-21.504	-23.738	-24.02	-23.946
-11.546	-12.418	-11.678	-11.112	-12.45	-11.09	-13.836	-10.386	-9.3116	-11.611	-11.629	-12.61	-10.311	-11.537	-10.989	-12	-10.999	-11.913	-11.77	-12.834	-14.945	-12.381	-11.695	-10.732	-10.966	-11.871	-11.138	-12.709	-10.332	-12.378	-11.574	-10.942	-12.495	-11.741	-13.055	-14.621	-11.866	-11.816	-12.857	-11.962	-14.585	-11.77	-14.276	-11.972	-9.103	-10.878	-11.123	-8.9851	-10.388	-12.061
-12.283	-11.541	-11.97	-10.132	-13.31	-11.637	-11.965	-10.647	-9.588	-12.003	-12.307	-13.307	-14.1	-12.527	-11.522	-12.696	-10.035	-12.114	-11.149	-13.729	-13.251	-14.327	-13.059	-13.544	-9.4029	-8.5605	-11.575	-11.517	-9.4885	-12.251	-11.807	-11.588	-10.957	-9.8336	-13.829	-13.485	-10.223	-12.194	-11.534	-12.188	-12.021	-9.7254	-10.271	-12.648	-10.757	-9.2983	-11.554	-10.964	-11.725	-12.512
-20.56	-16.745	-20.639	-18.557	-20.879	-20.674	-19.956	-21.091	-21.068	-19.194	-20.465	-20.267	-21.64	-20.579	-21.173	-18.4	-19.879	-19.531	-18.514	-21.089	-18.285	-20.696	-22.073	-22.728	-19.341	-22.087	-20.105	-20.166	-22.321	-20.958	-21.779	-21.486	-21.629	-20.456	-20.827	-21.529	-21.071	-21.282	-21.884	-22.54	-21.598	-22.623	-20.138	-18.802	-20.9	-21.179	-22.858	-22.922	-19.083	-20.32
-0.50577	1.7875	0.13548	-1.0865	0.13267	0.13028	0.79061	0.11303	0.69763	-1.9855	-0.21665	0.8943	-1.6017	0.077522	-2.4001	-0.42765	-0.17581	-1.2332	0.097172	-1.8021	-1.9548	1.0675	1.5582	-2.4445	-0.073603	-0.13369	1.7703	-2.3819	0.51684	-0.68381	0.77173	-3.2287	2.3311	-0.74476	-2.8124	-0.60583	0.099965	0.31403	1.5636	-0.50673	0.29252	-1.0276	1.2208	0.16096	0.20625	-2.488	-0.17046	0.51535	-0.74008	-0.32258
7.4499	7.3493	7.5944	4.8933	7.3855	7.5329	6.5791	5.5824	6.7943	7.3286	7.8879	8.2842	5.7596	9.4189	6.7109	7.3316	9.1948	4.8978	5.9201	7.2216	5.828	10.504	9.6315	7.3566	7.776	3.9049	7.4659	7.6797	7.1795	7.249	6.4249	7.0917	7.9952	7.4214	5.7699	8.7264	4.3941	6.2369	4.6137	5.0107	10.171	7.3254	4.6014	7.5514	5.1994	6.6481	6.2469	8.108	7.4889	7.2408
-8.3437	-5.9124	-7.4266	-6.77	-5.8892	-4.6533	-6.7149	-4.4271	-8.9989	-5.8184	-5.3897	-7.8256	-7.7552	-3.9089	-7.5894	-5.0739	-7.4727	-8.9396	-5.8094	-7.1128	-6.4268	-7.8272	-4.7229	-5.6094	-5.7686	-5.0931	-8.2989	-4.7509	-7.8715	-6.9156	-5.3733	-4.438	-7.1982	-4.1336	-6.5535	-5.9796	-6.2826	-6.8885	-6.493	-7.3778	-4.9969	-5.208	-3.4708	-6.661	-5.1923	-6.1384	-7.8842	-6.8828	-7.188	-7.8215
1.0274	2.3768	1.634	3.3009	1.4069	2.5135	2.7584	1.303	3.5917	0.21214	0.082355	0.81162	2.9773	1.376	1.8043	2.1419	3.5362	2.0473	3.5636	0.6858	-0.030096	2.6452	3.3489	1.4996	1.3407	0.52592	3.0753	2.0458	-0.31011	4.9152	2.9216	2.3874	2.8956	2.4271	1.2784	1.304	0.88036	1.0677	0.41806	1.3659	1.452	-0.97941	4.4121	1.5656	3.1687	2.3447	-0.43326	2.1174	4.0846	1.3899
-2.3046	-1.2484	-1.8041	-0.41078	-0.76026	1.163	-1.0102	-1.761	-2.3255	-1.005	-1.8738	-0.45716	-1.3959	-1.2776	-0.6456	-3.3377	1.0876	-1.8207	-1.9256	1.189	-1.3725	-1.1115	-1.8247	-2.2039	0.037928	-2.9278	-1.2579	-0.35456	-2.7046	-0.10048	-2.632	0.36034	-1.4049	1.0774	-1.7055	-3.0279	-1.794	-3.3233	-2.522	-3.5288	-1.1018	0.36589	-2.072	1.463	-3.1944	0.21498	-2.7898	-0.27982	-0.060988	-2.4668
8.6536	5.9724	5.6873	8.3506	5.6917	6.9572	5.9207	5.6629	8.0877	7.4798	6.2306	6.8679	5.5741	6.0923	5.684	5.6204	6.4092	6.3251	6.6962	7.6159	5.9128	6.0849	6.4918	5.7332	6.9553	6.2363	8.7715	4.5773	7.1115	7.1098	8.4636	7.9135	6.608	8.7847	8.6201	5.581	9.3585	8.5573	5.6145	4.9299	5.836	7.9308	4.1122	5.8625	7.9802	7.6736	5.7003	9.6798	5.4612	8.2729
-20.559	-21.75	-20.4	-20.489	-21.272	-20.733	-19.711	-19.638	-17.85	-21.444	-19.153	-18.852	-22.155	-22.291	-19.829	-20.719	-19.155	-22.174	-21.951	-20.361	-21.016	-19.361	-22.756	-23.149	-20.746	-22.805	-20.349	-22.013	-20.8	-20.161	-20.937	-21.227	-18.811	-19.116	-22.688	-20.6	-19.301	-20.372	-19.695	-21.187	-21.308	-21.325	-19.756	-22.795	-20.487	-20.694	-20.643	-22.044	-20.78	-19.943
-12.25	-9.0212	-9.8894	-9.2525	-7.1263	-8.9622	-9.8637	-12.912	-12.635	-10.036	-8.8909	-10.839	-8.7269	-9.5067	-11.69	-11.269	-6.8834	-11.068	-10.494	-10.397	-10.392	-9.3368	-10.059	-10.538	-9.3782	-10.006	-10.721	-10.156	-9.4704	-9.4526	-9.275	-10.217	-10.292	-11.552	-8.4673	-8.4101	-9.9591	-11.773	-11.451	-9.8298	-10.209	-12.913	-11.29	-9.8529	-9.9264	-9.3824	-8.6637	-9.723	-9.7159	-8.7193
0.76583	1.3117	1.4586	-0.32366	1.1916	1.5735	1.5185	-1.3809	-2.5765	0.25743	-0.1317	-0.14676	-0.51788	-0.60967	-0.96605	0.66844	-0.3198	0.31537	0.71482	0.33827	-0.35936	0.86716	1.5742	0.7874	2.141	-0.73077	0.19295	1.5194	0.49465	-4.0111	0.8851	1.4917	2.0467	0.41376	-0.53705	1.0853	-2.4794	0.99614	-0.56617	1.0685	0.61992	-0.90868	1.0266	-0.45083	-0.51648	1.5739	0.39108	1.4517	-2.1304	-0.009638
-4.0548	-2.1428	-2.2401	-2.1728	-3.5909	-1.7664	-3.6789	-1.2061	-2.5634	-3.0151	-1.4085	-2.3946	-3.0502	-3.251	-2.9623	-0.1601	-1.7933	-2.6929	-3.9294	-3.4159	-0.65744	-3.5849	-0.80672	-3.7951	-3.5308	-1.3503	-4.3048	-1.8928	-2.4729	-2.2776	-2.3563	-4.5618	-3.1635	-3.4635	-2.7761	-3.225	-3.4378	-1.9732	-3.0736	-2.0991	-0.73568	-3.2966	-3.3432	-2.443	-2.9681	-3.2913	-3.8203	-0.55433	-2.0927	-1.6929
-3.8141	-7.4751	-5.4436	-5.9569	-5.2077	-5.0265	-5.1628	-4.4682	-5.0934	-4.5223	-6.1018	-5.8097	-5.8581	-8.577	-6.0685	-4.2984	-5.9326	-6.6653	-4.9411	-5.573	-3.324	-5.9918	-5.1343	-6.2025	-5.3532	-5.5047	-6.3621	-4.0199	-4.2792	-5.4014	-5.6099	-3.9665	-6.4876	-6.3208	-6.2583	-6.3128	-5.7253	-6.0821	-6.0217	-4.3901	-5.1437	-6.7483	-5.4981	-6.3059	-6.2819	-5.6523	-5.1797	-6.272	-7.3482	-6.4356
8.8241	9.5027	9.3235	11.004	9.2999	9.2547	10.297	10.448	9.715	8.6401	9.0752	10.489	11.804	10.313	10.221	9.8758	10.239	7.677	11.907	8.1366	9.6071	9.6126	9.9404	9.429	9.2496	11.156	8.5611	10.687	9.9664	11.803	9.6444	9.7468	10.385	12.327	9.6704	9.2664	11.061	9.2982	9.7612	9.9061	11.265	10.188	9.9454	9.0762	8.9931	8.6189	10.641	10.702	7.9982	10.898
-5.6486	-4.1194	-2.6139	-4.9484	-4.7958	-5.9235	-5.6802	-5.821	-4.3138	-6.2795	-5.11	-5.7478	-5.9036	-5.4736	-8.55	-8.1739	-4.2663	-8.3563	-6.3483	-4.3653	-4.0703	-3.3789	-7.103	-5.8129	-4.4604	-7.5652	-5.4374	-5.8287	-5.6508	-5.5507	-4.5883	-6.3281	-5.8444	-5.9225	-5.4333	-5.0247	-5.8514	-4.6996	-6.4816	-5.6517	-3.7993	-5.9832	-4.8606	-6.942	-5.061	-7.4841	-4.4679	-4.8203	-4.6715	-5.2761
6.3876	6.484	6.2344	4.2969	4.5681	7.9727	6.6909	5.6587	5.4965	4.0043	5.7642	4.3234	7.3736	4.7311	4.1197	5.9451	5.8463	5.2587	7.3207	6.2965	6.2239	6.4917	5.1723	6.2037	5.7845	3.6503	6.1424	5.7602	5.0884	5.7682	3.7481	6.436	6.5867	6.0542	5.8647	6.3115	5.404	4.5657	5.9737	7.5025	7.1385	7.6795	4.1057	5.8242	4.6983	6.715	7.2324	5.5127	8.0634	4.8737
-2.3952	-2.9057	-4.9955	-2.2307	-1.672	-0.99585	-2.3589	0.92475	0.025525	-2.1353	-3.7051	-2.0543	-3.1082	-3.3702	-2.6953	-3.2865	-2.7006	-1.0021	-1.9041	-2.1342	-2.623	-2.2743	-2.4093	-3.0384	-4.4718	-2.0194	-1.442	-4.466	-2.8492	-2.398	-1.8747	-3.456	-0.75242	-0.46604	-1.8165	-3.2228	-2.3438	-2.1675	-2.4253	-2.0898	-1.1774	-0.27171	-5.204	-3.9569	-3.5289	-2.495	-4.1025	-2.3784	-3.59	-2.3626
-20.76	-21.562	-21.791	-19.367	-22.401	-21.298	-20.209	-22.439	-22.401	-20.86	-19.067	-21.186	-19.025	-22.132	-21.22	-23.528	-22.041	-21.12	-20.973	-20.548	-21.59	-18.747	-19.281	-18.85	-18.786	-20.76	-21.253	-22.895	-20.43	-21.686	-19.38	-19.811	-21.275	-21.199	-22.178	-21.862	-19.573	-21.818	-21.322	-20.741	-21.605	-20.841	-22.669	-19.48	-19.628	-20.587	-20.826	-22.581	-19.714	-20.99
4.3691	2.3267	0.98635	3.9666	2.6679	3.8679	1.4315	0.94691	5.7642	3.3507	4.0491	-0.23211	0.23719	3.2756	2.3628	2.1262	2.8509	3.5686	1.3712	3.6206	4.0815	3.4086	2.7037	3.2721	4.8427	2.498	2.3272	3.2957	3.7194	0.52468	3.6148	1.814	3.7023	2.2961	2.3034	2.0213	2.2878	2.3054	3.1746	4.5644	2.3541	2.6112	2.5333	0.71649	3.0421	2.1371	2.5635	2.7373	1.1754	2.5465
-8.6617	-8.5785	-7.664	-7.2133	-8.3192	-5.5885	-10.335	-7.7645	-7.8398	-7.4524	-8.5792	-8.4105	-7.4972	-9.0175	-5.7586	-7.1217	-7.0003	-8.2628	-4.8372	-5.9399	-7.6625	-6.9763	-7.745	-7.5684	-7.0435	-7.7714	-7.5382	-8.5705	-8.9745	-6.665	-8.6497	-6.8819	-6.461	-6.7336	-7.2305	-7.577	-8.7088	-6.047	-9.6736	-8.5666	-7.6445	-6.3404	-7.6528	-6.802	-6.9988	-8.3195	-8.5211	-6.3371	-9.5053	-7.5269
-6.8002	-5.1004	-7.3669	-7.8866	-6.1456	-6.3029	-8.0653	-8.8438	-6.8123	-4.9024	-8.3576	-5.0465	-7.7635	-4.9447	-8.0489	-4.6871	-7.882	-6.6684	-4.6695	-6.2501	-9.2445	-7.6228	-6.5177	-3.9112	-6.5409	-6.5935	-7.9856	-5.6578	-4.8613	-6.0206	-6.6136	-5.4963	-4.2935	-5.107	-4.8869	-4.647	-7.4467	-7.3612	-6.0805	-3.7549	-7.7387	-6.4792	-8.3923	-8.8077	-6.4025	-6.27	-7.4959	-6.8202	-6.5373	-5.5591
-5.3146	-1.6214	-1.3247	-1.9225	-4.5291	-3.3757	-0.58412	-1.5139	-3.0941	-3.457	-3.5078	-4.6407	-1.4761	-1.2842	-3.0292	-1.0183	-0.33191	-2.1332	-5.3471	-0.59152	-2.8167	-2.2631	-1.2709	-1.5862	-1.9165	-3.2156	-3.0805	-3.4345	-1.0979	-4.6575	-2.7106	-2.6178	-1.4446	-4.5692	-4.6177	-2.7269	0.31587	-3.5469	-3.5368	-3.2616	-4.0049	-2.8301	-0.54997	-2.708	-2.4709	-1.9428	-4.4619	-3.908	-1.0856	-3.3901
4.9973	1.2621	2.3854	2.6717	3.0155	3.0048	-0.16255	1.6227	4.9133	4.1736	3.2316	2.1998	3.3167	1.9581	4.6521	3.3836	2.7912	3.07	3.6972	2.2755	1.9088	2.6684	2.0143	3.7863	-0.3048	1.8655	3.9227	2.8923	3.421	3.3352	1.9978	3.1763	3.8634	1.5174	2.718	2.2048	1.8899	2.7954	4.783	4.2859	3.8715	1.0836	4.1092	1.722	4.7717	2.0366	3.0283	2.6096	2.7122	1.1601
-8.28	-6.5737	-5.5523	-4.6014	-7.1969	-5.9526	-7.0997	-6.7527	-6.3211	-5.7908	-7.631	-6.8496	-7.9342	-7.8433	-6.9138	-5.2391	-6.675	-4.2793	-6.6215	-6.9208	-7.7617	-10.591	-6.805	-4.6836	-5.8822	-6.1531	-9.1946	-5.1285	-6.7566	-6.4167	-6.31	-6.7112	-6.5342	-6.4528	-5.6175	-3.463	-7.0913	-6.917	-5.5557	-4.8364	-4.1328	-7.1938	-4.0447	-7.8465	-5.1033	-5.894	-6.4226	-7.3006	-6.8791	-8.4475
2.5664	0.85184	-0.9232	0.31307	1.7768	-0.22441	2.4937	0.97656	0.187	2.0986	2.285	2.3355	0.53026	3.5163	1.8361	2.2564	2.4068	1.7579	0.47221	3.6611	3.0074	2.6139	2.9409	-0.65499	1.7828	1.2103	1.0016	1.8122	2.7989	1.5304	2.0647	2.7684	3.1436	1.6108	-0.34958	2.7809	0.10303	-0.32354	3.6019	0.51574	3.8405	-0.44175	1.2667	0.29124	-0.99758	4.5404	3.9529	2.8855	1.0085	-0.25824
0.12496	-1.587	-0.67199	-1.3334	-2.1441	-2.0522	-0.53575	0.83877	1.0192	0.43578	-1.0556	0.086571	-2.377	-0.64808	-2.4346	-2.4984	-3.031	0.6828	-3.0551	-3.9428	-1.275	-0.68756	-1.2588	-1.2184	-2.6373	-1.5876	0.43927	-2.2541	-2.6185	-1.9925	-1.1657	-1.1317	-2.9076	-2.3198	-1.2661	-0.064361	-0.84359	1.4334	-0.020296	-0.063422	-0.033806	0.67016	-1.9451	1.1402	-0.60391	-0.32485	-2.8299	0.076564	-0.017673	-2.205
-2.5152	-2.5309	-1.8814	-1.3004	-1.0767	-0.71159	-2.789	-0.12505	-1.3363	-1.7913	-3.8441	-0.8048	-0.94555	-0.061143	-1.0423	-2.1756	-2.0976	-0.60514	-1.6134	0.18882	-0.73474	-0.37151	-4.333	-1.5812	0.99574	-0.94669	-2.1938	-2.0511	-2.1406	-1.8619	-0.83431	0.65731	-2.5983	-0.60695	-2.6955	-2.7818	-2.5524	-0.27114	-3.0536	-2.7962	-2.6873	-1.909	0.44938	-0.65302	0.46256	-0.98517	0.3136	-0.79594	-0.63577	-0.88386
-21.306	-19.928	-21.511	-22.485	-23.247	-22.657	-21.804	-22.522	-22.481	-23.806	-23.993	-22.274	-24.191	-20.622	-22.517	-22.096	-22.602	-22.825	-22.996	-24.815	-23.672	-20.414	-21.455	-23.911	-22.503	-22.294	-22.163	-27.347	-22.741	-19.581	-20.504	-24.598	-21.907	-22.596	-23.593	-22.519	-21.948	-21.544	-23.648	-22.855	-22.563	-22.343	-22.185	-20.959	-20.322	-24.808	-22.929	-21.371	-22.193	-23.716
-3.8964	-3.9557	-3.7641	-4.5998	-3.4734	-2.7508	-3.9899	-3.5284	-3.8661	-5.0648	-3.2364	-3.9947	-5.4621	-1.3384	-3.9029	-4.3604	-3.8966	-3.6069	-5.2371	-4.476	-3.6668	-1.343	-1.7202	-3.5329	-3.6232	-3.2753	-3.8051	-3.8414	-2.9192	-5.1774	-1.6004	-4.3211	-3.7959	-4.604	-3.4345	-5.8908	-6.3761	-5.1533	-3.5476	-4.8631	-3.6231	-5.1704	-1.1217	-3.1212	-3.4146	-4.8723	-2.8943	-4.2157	-2.1444	-4.4282
-10.471	-8.873	-9.1958	-10.924	-11.206	-7.5706	-10.142	-7.8565	-8.4924	-9.8064	-10.861	-9.3501	-8.9886	-9.9997	-8.919	-10.061	-9.0051	-7.4675	-10.513	-8.6983	-8.4282	-8.9679	-11.203	-11.399	-8.3373	-9.3283	-10.496	-11.045	-8.8179	-8.7182	-8.1132	-10.592	-10.86	-9.7774	-8.6025	-10.616	-6.7549	-9.1563	-11.403	-9.6642	-9.4752	-6.8846	-10.816	-9.026	-10.263	-6.19	-8.4297	-7.2026	-11.195	-10.39
-1.1911	-2.4049	-2.2772	-1.2217	-1.7962	-0.48791	-3.6765	-2.4043	-0.83945	-1.1877	-1.852	0.018771	-1.4719	0.060101	-1.5271	-1.9352	-1.315	-3.1307	-3.0023	-2.054	-1.4449	-3.0065	-0.92839	0.54944	-0.18957	-2.4274	-2.3588	0.81339	-0.70927	-2.0872	-2.0274	-0.57784	0.0050591	-1.2815	-2.0746	-2.2135	-2.0107	-2.7188	-3.906	-0.47929	-1.8016	1.2301	-1.0916	-3.109	-0.71702	-1.1993	-1.0587	-2.2592	-2.0118	-3.4976
-2.719	-3.4726	-5.2041	-3.0322	-2.0829	-2.4452	-2.6628	-1.8511	-2.6306	-2.4474	-0.97477	-3.5139	-3.9684	-1.5474	-3.8053	-4.8458	-3.21	-3.5095	-4.6159	-0.93013	-2.7679	-4.9255	-5.186	-1.5472	-3.5899	-4.6723	-1.4254	-2.8237	-3.2011	-2.4422	-5.0252	-3.3046	-2.2201	-2.9516	-4.0925	-3.2347	-2.006	-2.8251	-2.6442	-2.9211	-3.613	-4.0901	-2.4877	-3.1525	-2.5785	-3.2897	-2.9395	-2.4115	-2.2814	-2.9622
-1.6328	1.3277	3.1086	0.76507	0.19906	-2.0437	-2.5921	-0.087781	-0.922	1.9874	2.0381	-0.43368	1.5271	1.4651	-1.3449	-1.6127	2.146	2.3107	-1.3956	2.0811	-0.26794	1.9141	0.60793	-0.88139	0.57982	0.82523	0.50649	2.1432	0.044635	-0.2141	-1.0841	-0.37531	2.9155	1.2596	-1.2611	-0.99812	-1.3909	-2.0388	-0.94523	0.09742	-0.51197	-1.738	0.1763	-0.34472	1.2267	1.0706	0.50867	0.11903	0.17158	-0.095794
0.26629	-0.50282	-2.1526	-0.97353	0.69464	0.35432	-1.2396	-2.2065	-1.6642	1.6969	-1.7691	-0.59719	-0.47457	-0.1683	-1.0275	1.4922	0.84456	-0.029571	-0.39211	0.10179	-1.173	-2.2632	-0.083498	-0.11378	-1.1319	0.35107	-2.7486	0.47175	-1.1278	-0.39604	-2.4918	-0.26119	-0.58818	0.030105	-0.79351	0.47263	-1.505	0.045882	1.3804	-1.0944	-0.11237	-0.3536	-1.6875	0.37144	0.64549	-1.5774	-0.20778	-2.7205	-1.2634	0.57388
-22.711	-24.289	-21.846	-20.466	-22.67	-20.352	-20.701	-22.025	-20.626	-23.155	-20.706	-22.049	-20.94	-24.595	-22.096	-21.19	-24.371	-23.046	-21.41	-22.665	-22.787	-22.726	-22.913	-20.015	-20.603	-23.004	-20.556	-23.242	-22.502	-21.932	-22.906	-23.041	-22.193	-22.663	-20.735	-22.738	-21.368	-23.849	-23.197	-23.729	-22.922	-20.642	-20.727	-20.984	-21.858	-23.177	-20.962	-21.377	-22.345	-23.879
-3.7458	-3.4189	-4.1879	-1.7351	-1.906	-2.6526	-1.5523	-5.917	-2.5527	-2.2751	-6.4361	-3.4713	-2.6079	-2.9381	-3.1641	-4.2739	-3.0077	-3.0249	-4.9581	-1.4507	-2.6871	-6.5636	-2.5362	-3.9707	-4.8621	-3.4844	-6.0698	-5.1557	-5.0888	-2.0877	-3.7261	-2.0431	-3.4742	-3.1949	-2.6841	-3.2563	-4.9641	-0.86261	-2.0416	-5.2107	-1.9436	-3.4176	-5.0026	-4.5394	-6.1652	-2.3093	-3.9683	-2.345	-4.716	-4.8326
0.96371	-0.25412	-0.60963	-2.9515	2.5124	-1.5905	0.16863	0.81982	0.69062	0.87244	0.61699	-1.0196	-1.1348	-0.16944	0.094147	1.2439	-0.66793	1.2256	-2.5141	1.4558	2.2621	-2.4291	-0.22856	0.44259	0.93698	-2.3479	-0.87858	-0.533	-1.6884	-2.0063	-0.51294	1.0248	-0.36297	-1.7113	-0.81689	-2.9569	-1.6647	0.29677	-0.20595	-1.8502	0.36553	-1.8428	2.0874	-3.1116	1.2258	0.59429	0.40037	-0.79621	-0.2592	0.10471
-20.293	-25.566	-19.991	-22.282	-22.558	-22.175	-21.222	-22.567	-20.816	-23.426	-23.032	-25.246	-21.514	-22.552	-23.559	-23.397	-21.422	-23.418	-22.514	-20.61	-22.994	-21.768	-23.107	-21.875	-21.217	-21.658	-21.494	-23.178	-24.326	-23.572	-21.656	-22.398	-23.502	-24.166	-24.867	-23.071	-24.414	-20.226	-19.7	-21.707	-23.101	-23.047	-23.159	-22.226	-22.809	-22.174	-22.408	-22.961	-22.483	-22.367
5.7329	4.8434	4.8905	5.6407	5.2342	4.1484	4.5651	3.9599	4.7679	4.9239	5.1105	2.8766	3.9895	6.0818	6.5957	4.139	4.1558	4.1237	3.9718	3.2319	4.5597	3.9791	4.7923	5.0564	2.0834	5.6636	6.5811	6.607	5.8398	4.3371	4.3348	6.8273	3.9643	4.3593	4.2668	5.2524	2.2935	5.8459	4.5848	5.8098	4.5888	5.1511	4.9396	4.292	5.2105	5.7282	4.3889	5.6475	4.2405	3.8843
-21.25	-21.642	-19.648	-22.475	-21.485	-21.311	-21.154	-20.159	-21.303	-21.886	-19.941	-20.924	-21.506	-22.505	-21.761	-21.508	-19.941	-19.407	-19.959	-22.056	-19.479	-22.379	-21.803	-21.704	-19.825	-19.614	-19.995	-20.968	-20.727	-21.783	-23.161	-19.724	-17.656	-20.189	-20.669	-21.321	-19.987	-20.016	-20.356	-20.47	-20.886	-22.325	-21.55	-19.965	-20.131	-22.956	-18.717	-21.699	-21.13	-22.388
-14.874	-13.224	-15.073	-15.39	-13.829	-14.664	-14.288	-15.083	-14.056	-13.649	-14.006	-14.026	-16.132	-12.552	-15.542	-14.876	-13.11	-14.386	-13.862	-11.177	-11.818	-16.89	-14.433	-14.789	-14	-13.209	-13.989	-13.304	-15.036	-14.037	-14.315	-13	-14.211	-15.21	-16.865	-13.588	-14.873	-14.346	-15.317	-11.966	-14.056	-14.565	-15.596	-13.25	-14.899	-13.797	-16.524	-14.164	-13.05	-14.427
-3.0929	-3.4592	-0.19422	-5.389	-3.2624	-1.3948	-2.5849	-4.6459	-4.587	-2.1055	-2.4444	-2.8051	-4.3859	-1.4111	-1.925	-4.0859	-4.2994	-2.8945	-3.1082	-5.2203	-4.8956	-2.6817	-4.9416	-4.0409	-2.6634	-4.7012	-2.0548	-2.5532	-4.5883	-0.97033	0.099402	-3.9823	-3.8175	-4.0611	-4.148	-2.6493	-2.3799	-1.2706	-3.5746	-4.2825	-3.503	-2.599	-5.0401	-1.2064	-4.016	-0.81509	-3.4758	-1.9365	-0.40397	-2.8639
0.23076	2.5363	1.8035	3.2141	1.5245	0.56928	-0.60656	3.6639	1.4309	1.3799	1.7111	3.5855	1.3137	1.3656	0.87509	4.1344	2.5297	1.3515	2.1838	2.7204	1.5202	1.1182	5.0023	1.6385	1.0961	0.62213	3.9372	-1.0815	1.8735	2.5515	0.48089	2.5416	1.1853	3.0896	2.987	2.4548	2.7074	3.4203	1.4468	1.1352	4.4225	1.597	2.1718	1.9263	0.77305	1.9549	2.7896	1.3717	1.2738	2.1424
-1.4952	1.4137	-0.35366	-1.0307	-1.3431	-1.6599	-0.38222	1.1663	-1.4948	0.3819	-0.027528	-0.9897	0.8638	0.16818	-0.53406	-0.12675	-1.056	-1.3026	0.89621	0.11167	0.72343	-1.7336	1.098	0.16654	-1.274	-1.5545	-1.1501	-0.23446	-1.3675	1.0904	-0.87187	-1.8056	0.5462	-0.82325	-0.1312	0.82063	-1.8966	-1.2446	-2.1427	0.59855	-0.82171	-0.42166	0.84358	-0.70458	1.2156	1.7092	0.0088227	-0.59761	1.0355	1.0134
-2.0439	-5.665	-3.595	-4.7914	-4.4518	-4.0289	-6.5512	-6.0004	-6.3258	-6.3	-4.3841	-7.2367	-6.2837	-4.7103	-4.8263	-4.8818	-5.0414	-4.4093	-6.1284	-3.9213	-5.5134	-5.8522	-6.6701	-3.9023	-4.9229	-5.2088	-6.2023	-4.7029	-4.8304	-3.8094	-7.4346	-5.7527	-6.1505	-6.2888	-5.3474	-5.6442	-5.5225	-4.7758	-5.4588	-5.0677	-2.4788	-5.7982	-3.5333	-3.7755	-4.2288	-5.1552	-4.1719	-4.093	-3.4114	-6.3855
-13.73	-15.605	-14.315	-15.34	-14.233	-16.234	-12.695	-14.533	-15.45	-14.116	-15.001	-15.486	-18.433	-13.682	-14.337	-14.625	-12.9	-15.603	-13.606	-15.921	-14.21	-12.196	-14.494	-15.833	-14.723	-14.398	-15.649	-14.064	-15.076	-13.932	-13.99	-14.753	-14.811	-14.91	-15.095	-10.956	-14.598	-13.963	-13.994	-14.29	-13.01	-15.047	-17.328	-16.903	-14.742	-13.524	-14.338	-14.303	-12.876	-16.041
8.1845	6.907	5.1401	8.2993	6.0258	5.3586	7.0114	9.8926	6.9204	7.6129	6.072	5.7658	8.2628	6.6611	7.1457	5.282	8.2837	6.3711	7.3486	6.8924	8.6391	5.9261	4.9688	6.6116	5.89	7.4377	4.3082	6.5549	5.9334	8.7083	6.4209	8.4869	6.7415	5.9889	6.3777	5.7557	4.3987	4.8124	7.5305	7.0849	8.3589	7.0349	6.4119	7.0845	7.3897	4.9184	7.6087	8.2521	5.3997	5.0777
-12.264	-12.491	-14.145	-17.754	-14.937	-15.128	-13.637	-15.358	-15.412	-14.101	-13.54	-12.691	-14.272	-14.62	-14.106	-12.806	-14.306	-13.012	-12.834	-11.456	-13.409	-14.726	-15.013	-11.144	-13.529	-13.628	-15.659	-14.52	-15.291	-13.432	-12.412	-13.159	-12.538	-12.569	-14.614	-16.819	-13.78	-15.295	-12.551	-14.479	-14.55	-15.111	-15.752	-12.803	-14.68	-15.079	-15.036	-14.253	-14.061	-14.421
-4.2808	-4.4258	-4.901	-6.4294	-6.9374	-6.2713	-6.4964	-4.3555	-4.2381	-3.9253	-4.8592	-5.1729	-6.783	-5.4007	-4.0706	-3.6523	-4.1156	-3.9373	-4.4162	-3.7688	-4.6775	-5.6341	-6.8242	-3.2331	-4.6916	-5.2146	-3.9552	-3.1811	-6.3408	-4.7817	-3.6944	-5.0072	-4.768	-3.8121	-3.9649	-4.0135	-3.3103	-5.6017	-6.1185	-6.4115	-3.1893	-4.8613	-2.9717	-4.945	-4.1255	-7.3129	-5.6775	-4.3302	-6.1013	-4.1768
-10.771	-10.19	-12.684	-12.239	-12.213	-9.1476	-11.081	-11.51	-12.191	-10.192	-10.881	-11.966	-13.271	-12.17	-14.286	-9.897	-13.388	-10.951	-11.101	-10.732	-11.971	-11.08	-10.389	-12.265	-11.415	-11.166	-9.9736	-12.18	-9.973	-13.867	-11.805	-9.6638	-11.043	-12.082	-12.19	-10.669	-10.481	-13.678	-11.832	-10.686	-12.857	-12.402	-13.501	-12.988	-12.566	-10.261	-12.694	-11.268	-12.416	-10.838
-8.661	-8.525	-9.1391	-7.0155	-9.1895	-5.7127	-7.3558	-6.6076	-11.201	-7.8	-9.4949	-9.2524	-10.833	-8.0816	-8.659	-11.488	-10.788	-8.3223	-7.2694	-7.228	-12.661	-7.5777	-8.7598	-7.4811	-7.327	-10.935	-8.6509	-8.8174	-8.674	-11.842	-9.7247	-9.557	-8.3621	-9.5532	-11.25	-9.3539	-9.7601	-10.572	-9.0191	-9.3232	-8.5346	-8.8338	-8.6385	-10.913	-8.9863	-9.747	-8.7749	-8.566	-10.85	-8.1794
-5.5615	-4.8109	-2.9955	-4.7488	-4.2869	-6.1417	-4.2795	-4.3287	-2.1242	-4.1821	-4.268	-3.9511	-5.4096	-6.6541	-2.1263	-2.4739	-4.0319	-2.027	-7.34	-3.9752	-4.0224	-4.5968	-5.5279	-5.2937	-4.4039	-4.6503	-4.2605	-4.2753	-5.0302	-4.4232	-4.7664	-5.9647	-5.2341	-4.5082	-3.578	-4.3537	-5.3052	-2.9886	-3.5395	-7.1119	-4.2074	-6.2477	-5.1152	-4.7728	-1.9267	-3.9494	-4.8223	-4.5213	-2.6179	-5.3576
-9.6841	-9.121	-8.7523	-7.2156	-8.8434	-9.419	-10.511	-8.626	-7.5902	-9.2978	-7.9979	-10.545	-8.7562	-10.169	-8.1965	-5.4357	-8.7558	-9.9708	-9.6049	-7.0512	-9.3263	-11.114	-9.1827	-9.6221	-8.9997	-8.1482	-9.1521	-8.8625	-9.3327	-9.2122	-8.7036	-4.9107	-8.6999	-10.161	-9.1475	-9.84	-10.664	-8.3776	-8.2548	-9.6354	-10.539	-8.747	-12.146	-7.6783	-7.4505	-10.128	-7.0809	-8.2012	-6.1997	-8.2308
-1.4084	-1.029	-3.3474	-3.2309	-0.68177	-2.3079	-0.98126	-3.4185	-4.4299	-1.699	-1.8662	-2.1243	-0.94944	-3.4621	-1.1433	-1.9452	-0.28719	-1.9316	-1.8733	-2.0695	-1.8994	-3.1661	-1.9503	-4.2705	-1.3576	-0.73186	-1.7944	-3.4562	-0.51473	-2.5614	-0.90355	-2.9254	-1.5773	0.72392	-0.68884	-0.55227	-2.642	-4.5231	-1.2458	-2.3818	-0.14208	-2.1795	-2.4048	-3.8648	-1.1635	-1.3957	-0.81844	-1.2314	-2.5052	0.037636
5.9354	5.1782	2.8392	4.9092	6.4548	4.3102	5.6709	3.3611	5.9863	5.7323	8.1138	6.4507	5.5212	6.7118	7.5628	6.2291	6.4684	5.2877	5.6138	3.1166	5.9102	6.5025	5.2327	3.3534	8.5774	5.8846	4.966	6.4434	6.6368	4.6092	5.9602	5.7051	5.1742	6.748	4.0391	5.8244	8.1947	4.3427	4.5566	5.4447	4.6823	7.4134	5.6679	6.1153	5.023	5.082	8.0088	4.3243	5.2553	5.1018
-12.79	-9.8048	-13.149	-15.867	-13.847	-13.255	-14.273	-13.136	-13.635	-12.43	-11.175	-11.645	-13.349	-12.333	-12.085	-10.893	-12.307	-12.998	-12.524	-11.451	-15.766	-13.655	-14.15	-12.782	-13.329	-14.215	-13.534	-11.842	-12.27	-12.817	-12.562	-10.902	-13.007	-12.518	-10.92	-12.907	-10.747	-12.516	-11.468	-12.959	-12.495	-13.473	-13.72	-11.418	-11.834	-14.217	-12.333	-12.186	-9.3945	-13.549
-9.9238	-8.8004	-9.0085	-8.6576	-8.5071	-8.3646	-9.3455	-9.1217	-6.8483	-8.3238	-6.5881	-9.3921	-9.0823	-9.425	-7.7043	-12.806	-9.868	-7.1985	-7.8898	-10.786	-8.6598	-10.353	-8.9665	-10.87	-11.488	-9.5416	-10.607	-9.7442	-9.6066	-9.3888	-10.167	-8.919	-6.0591	-11.672	-8.4878	-8.5726	-8.6459	-11.293	-8.648	-8.9259	-10.959	-7.7474	-6.7445	-7.0878	-8.0591	-9.9646	-8.5557	-9.598	-9.1276	-10.442
-3.5211	-3.5088	-3.8609	-2.5137	-2.1182	-2.1752	-2.4682	-3.3565	-3.0055	-4.4155	-2.8965	-4.3852	-2.1038	-3.05	-3.938	-2.2773	-4.4462	-4.6372	-5.6969	-3.1392	-5.4812	-2.2198	-4.6643	-4.8312	-2.7929	-2.0945	-3.1076	-5.6181	-3.121	-3.0056	-3.5183	-3.9528	-2.4146	-1.2021	-4.007	-1.8083	-4.7742	-0.49425	-4.4103	-2.7521	-3.7366	-1.422	-2.8645	-3.8058	-1.2506	-2.0713	-4.4067	-2.914	-3.7695	-4.1756
-7.9711	-6.3857	-7.7953	-7.2172	-9.5517	-8.2191	-5.8467	-5.7991	-6.9142	-8.0477	-5.761	-6.3468	-8.0559	-7.9108	-10.344	-5.8981	-8.7082	-6.56	-6.4983	-9.0453	-7.4087	-7.719	-6.7552	-8.9642	-8.4307	-7.2621	-7.429	-8.1144	-4.2132	-6.3419	-7.7008	-7.4587	-7.6024	-8.1717	-6.4419	-8.1992	-6.7105	-5.8199	-7.4429	-8.0525	-7.5854	-10.774	-7.0338	-7.984	-6.8991	-7.1221	-7.5225	-5.5966	-6.7629	-8.5581
-11.277	-10.056	-11.232	-12.197	-11.387	-11.802	-11.789	-8.3294	-12.088	-11.514	-13.414	-7.6961	-10.405	-9.9219	-10.562	-10.982	-10.215	-10.66	-9.8668	-7.3859	-11.772	-9.9332	-12.872	-10.502	-11.999	-13.064	-11.695	-11.33	-11.07	-11.572	-11.807	-11.602	-12.315	-10.797	-12.148	-12.999	-10.296	-12.045	-13.855	-9.239	-10.662	-10.218	-11.556	-10.716	-10.233	-10.58	-9.9245	-10.938	-9.8716	-10.475
-23.486	-25.335	-22.777	-22.629	-20.777	-20.511	-22.397	-22.831	-24.192	-20.16	-21.839	-21.172	-21.004	-23.314	-22.003	-22.771	-23.087	-21.307	-21.247	-22.754	-22.443	-22.211	-19.97	-20.357	-20.952	-19.891	-20.564	-22.957	-23.973	-22.648	-22.307	-21.293	-21.539	-24.053	-22.953	-23.344	-21.846	-21.91	-21.334	-24.063	-22.085	-22.281	-22.958	-24.732	-21	-20.836	-22.817	-21.225	-22.957	-19.553
5.3461	6.1889	6.7256	7.7692	8.4329	7.3033	7.5582	6.102	7.211	5.202	7.5032	6.3127	6.0255	7.2427	8.3142	7.7935	6.9445	7.0431	6.6694	5.9194	7.1846	8.1504	5.169	4.6115	7.694	6.1589	7.4378	4.7547	8.6349	6.4336	8.6636	6.2077	7.0219	8.0215	9.3936	5.9399	5.9332	6.846	7.4771	8.2627	4.2265	8.1729	5.3683	5.7875	8.9577	7.1057	6.5534	7.0942	7.1384	7.1941
-9.9825	-12.318	-11.131	-10.716	-11.681	-9.6918	-10.728	-10.337	-11.163	-10.466	-12.267	-10.95	-9.7844	-9.8699	-8.5025	-10.872	-9.7221	-12.041	-9.9659	-9.5349	-8.0595	-9.7167	-12.021	-8.759	-9.0009	-11.513	-11.645	-11.794	-10.685	-10.894	-8.8404	-11.333	-11.207	-9.6165	-11.235	-14.269	-10.007	-9.9715	-10.358	-11.236	-10.841	-10.668	-9.4739	-11.177	-10.788	-9.6859	-9.0728	-9.0742	-11.411	-11.815
0.14689	0.59946	2.3258	2.3777	0.15119	2.1998	2.2161	2.7571	1.5833	0.77962	0.74755	2.0401	0.58335	2.5436	3.6788	1.2903	1.9622	0.31598	2.6296	1.5226	-1.5782	1.675	3.4784	0.90644	1.9311	3.2536	-0.20322	0.13837	1.98	1.042	3.5998	3.9549	0.89834	0.12538	3.4827	0.39065	1.4116	-0.027578	1.3382	0.75322	1.1467	0.044543	0.6246	3.4089	3.3964	2.5755	2.0042	0.74019	-0.12306	1.2819
-3.7849	-4.8804	-4.4577	-2.2045	-4.5562	-3.9629	-3.9073	-2.3721	-3.6304	-5.747	-3.5234	-4.7926	-2.6563	-3.6802	-5.4534	-2.4331	-3.5584	-3.6391	-3.8843	-4.0168	-3.695	-3.0407	-5.0055	-4.1538	-4.6458	-5.546	-2.149	-1.6341	-1.8022	-4.5006	-3.8957	-4.598	-3.9395	-4.4842	-5.6377	-3.7087	-5.4555	-3.4874	-3.6865	-4.1478	-3.1905	-4.9316	-3.0304	-2.4445	-5.0296	-3.012	-6.0239	-4.2705	-2.7005	-4.0664
7.877	6.3812	5.9093	7.6688	6.3527	7.6986	4.2034	6.7226	7.1685	6.8143	6.4697	6.2104	7.339	7.6094	5.612	6.7954	7.7101	4.8908	8.1856	8.131	7.2335	6.3249	5.8366	6.1279	6.5327	6.083	9.0448	7.5062	7.7936	3.8854	8.0108	5.3603	9.3125	7.0112	8.0679	6.9595	6.7767	6.7096	6.934	6.3778	5.567	6.98	5.8788	7.3225	5.6916	8.1845	5.8213	7.3343	7.2413	6.809
-8.3103	-5.9999	-10.175	-11.633	-11.022	-7.9237	-11.532	-7.0111	-10.641	-8.7037	-7.6411	-8.654	-8.802	-9.9808	-8.2903	-8.9205	-9.5273	-7.4233	-10.177	-10.619	-8.1528	-6.136	-9.2387	-9.2238	-9.1158	-9.5235	-8.8848	-8.6534	-7.19	-9.9256	-9.5574	-8.6365	-7.9314	-9.6498	-7.6533	-11.406	-10.718	-9.9969	-10.099	-7.2485	-7.1253	-7.6402	-11.713	-7.975	-9.7004	-8.4267	-9.0484	-9.1943	-7.3422	-7.2529
-3.4698	-2.5987	-4.7869	-4.5547	-2.5456	-5.4856	-3.3898	-3.6943	-3.6202	-3.1235	-5.7529	-5.3349	-2.6813	-4.4168	-3.996	-0.35321	-2.0626	-2.7113	-5.0105	-6.0979	-3.9811	-5.5965	-1.9534	-4.1002	-4.2506	-2.461	-3.6038	-2.5724	-3.0129	-4.5681	-2.7531	-3.2012	-3.0097	-5.6467	-2.3657	-5.6171	-4.4517	-4.4556	-2.0159	-6.4665	-4.1215	-3.8461	-4.2983	-3.7592	-2.1984	-3.7287	-4.4062	-4.7997	-4.6376	-2.595
-2.3816	-1.9721	-2.211	-1.7208	-1.9868	-2.758	-3.1394	-2.3675	-1.5113	-1.7942	-1.5878	-3.902	-1.2887	0.3311	-0.16077	0.42459	-1.1644	-3.3923	-1.0877	-2.0808	-5.2162	-0.48228	-0.61904	0.02369	-1.1602	-1.1326	-0.92967	-0.56691	-2.8105	-4.1996	-2.2278	-1.4567	-3.2981	0.017743	0.0085605	-0.69645	-0.83904	0.55641	0.51162	-1.5142	-2.7234	-0.27133	0.079346	-1.3106	-0.7992	-1.5472	-1.4161	-1.7964	-0.3652	0.61927
-2.7669	-0.68152	-0.51347	-1.7013	-2.5051	-3.0401	-3.3824	-2.6795	-1.1789	-2.1419	-4.7032	-1.1239	-2.8006	-1.3604	-3.2561	-3.3374	-1.1498	-1.9548	-2.1509	-3.1936	-1.0165	-3.2229	-3.8205	-1.2168	-3.6257	-1.246	-4.5031	-3.1502	-3.1568	-2.5069	-1.2605	-0.64414	-2.2028	-1.9429	-3.5119	-2.1244	-3.9237	-0.98954	-2.3327	-3.2339	-2.1876	-3.5837	-3.8738	-1.9981	-0.68137	-0.70145	-3.7628	-3.7949	-1.3977	-0.0031257
6.0437	5.6239	7.3758	5.2045	5.4422	5.7481	2.363	6.2063	7.1242	6.5526	5.3272	5.8517	4.5668	3.3777	6.4151	6.1807	6.0638	4.8318	4.6592	4.7807	4.7344	5.9348	6.7527	7.7396	6.9178	6.1718	5.7876	6.2308	3.9547	5.0389	7.0743	5.6937	5.3787	5.5319	4.9266	4.9638	6.7449	4.8336	5.7194	5.338	5.4798	5.0459	6.1001	5.8489	4.6533	6.0155	3.3485	6.0164	4.2029	6.5382
9.4574	5.8374	7.2297	7.334	6.3984	7.0475	7.9856	5.5658	6.7292	6.4783	6.0048	5.6438	4.489	3.9246	7.0817	7.0269	6.1993	7.3265	8.2281	5.9622	8.8412	5.711	4.372	8.3704	6.9223	4.4285	8.0887	8.6219	7.7842	8.6153	5.8554	8.5145	9.4303	5.2427	6.4797	7.3513	5.6773	5.6009	4.3636	6.2276	6.377	6.826	5.8408	6.4081	9.0104	8.0654	8.0497	9.3256	8.0247	7.4758
1.5366	3.8847	4.2806	2.7723	3.9366	3.2221	3.105	4.8056	2.3346	3.2811	2.6945	3.0952	1.0696	2.8422	2.7553	1.4258	2.7142	2.0946	4.8832	2.4483	3.077	4.6665	1.9317	3.8376	4.5199	3.4032	2.3456	2.8829	2.9621	5.1248	1.0134	4.2018	3.6893	2.4185	3.1715	2.5293	2.0075	2.517	2.5132	3.7948	2.837	3.0506	2.5652	1.8798	3.1525	3.3863	2.0539	0.75021	2.2946	2.9069
-4.9138	-6.3273	-6.7937	-6.2292	-5.9546	-5.0736	-7.2548	-6.7612	-7.4406	-5.6476	-5.8275	-6.3556	-6.636	-5.009	-7.6966	-6.4059	-6.0083	-4.8544	-6.6012	-5.5289	-6.6111	-5.8122	-6.6618	-7.7873	-6.3008	-5.5831	-9.024	-5.3426	-5.4749	-6.3164	-7.5657	-5.7449	-6.5255	-7.6675	-6.3724	-5.3145	-4.0074	-5.3232	-5.7596	-7.9222	-6.1095	-7.9396	-6.3466	-5.6063	-3.4857	-8.0387	-8.4875	-7.4922	-8.5477	-6.2954
-2.1312	-1.5941	-4.6596	-1.2534	-5.0423	-2.0558	-2.5777	-3.5938	-4.6747	-2.9054	-4.1631	-2.4601	-4.8463	-3.6909	-3.4897	-3.1373	-2.2283	-2.7641	-1.6546	0.28219	-1.8871	-0.99227	-4.2556	-3.7869	-4.0422	-1.5461	-3.7218	-3.2572	-2.3013	-3.7406	-3.4887	-4.6751	-2.4594	-2.2657	-5.9508	-2.6501	-1.0706	-5.1094	-3.4934	-3.7876	-1.6116	-3.866	-2.676	-1.8905	-1.3058	-3.2937	-1.9602	-4.019	-3.1763	-1.5506
1.0835	2.9538	1.9612	2.889	0.47307	1.7123	0.82471	0.073235	0.78092	1.2007	1.3925	1.1903	0.41257	-0.17758	2.1754	1.5767	2.2379	2.0356	1.521	2.5176	3.0997	2.9318	3.6935	0.47765	2.6589	2.1588	1.4486	1.7429	0.65004	2.4708	2.8897	3.7237	1.7853	1.4858	1.1122	1.633	1.2408	3.0102	-0.16838	-0.82049	0.0055715	0.18836	1.1747	3.3864	0.86342	2.2051	0.38795	0.038141	1.7545	2.4329
8.3193	8.4301	9.6532	6.8435	8.2931	9.9047	8.6103	9.5756	7.874	9.123	7.8912	9.1924	9.9057	9.0489	8.853	8.9255	9.5375	9.1963	9.6255	7.6488	6.9654	9.9269	9.0203	9.9932	8.7624	9.4091	10.594	7.9858	9.8344	9.3688	8.7701	7.9548	8.2311	8.1977	7.1732	9.3946	7.1014	6.9897	7.8559	9.4732	7.7874	10.344	10.9	8.4914	8.0191	9.0463	9.4242	6.3877	9.4437	10.031
0.049251	-3.9729	-3.1152	-1.7601	-1.1058	-4.5568	-2.4988	-4.254	-1.5393	-3.5744	-4.7899	-3.381	-4.825	-3.4375	-2.9187	-1.9462	-2.3374	-3.7387	-1.9557	-2.1092	-2.3281	-3.3287	-1.1366	-3.8425	-5.4277	-2.8011	-3.8124	-2.7781	-4.228	-1.9358	-4.3988	-2.1348	-4.106	-3.866	-2.4025	-2.6852	-2.2572	-5.4919	-3.8089	-5.9667	-4.5201	-5.1469	-4.2371	-4.778	-5.2951	-4.7725	-1.9555	-2.5594	-5.4348	-2.7322
-14.588	-11.24	-12.297	-13.857	-13.531	-12.11	-13.965	-15.158	-11.158	-12.687	-12.855	-12.886	-12.308	-11.118	-13.614	-11.831	-12.898	-14.663	-13.219	-13.382	-13.313	-11.627	-13.95	-12.724	-14.074	-13.678	-12.848	-12.436	-12.145	-11.86	-12.949	-12.409	-13.175	-11.854	-12.637	-12.805	-16.459	-13.196	-13.204	-12.964	-13.98	-12.673	-11.987	-13.114	-14.709	-14.91	-14.006	-13.186	-11.713	-14.322
-22.901	-25.196	-23.401	-21.901	-23.17	-21.22	-21.919	-25.276	-22.315	-20.993	-23.29	-23.415	-21.222	-19.945	-25.276	-21.087	-21.515	-20.646	-20.948	-22.543	-20.094	-23.148	-20.35	-19.624	-19.546	-22.569	-20.844	-22.43	-22.928	-20.732	-21.876	-22.138	-22.047	-22.38	-21.003	-21.754	-21.607	-22.181	-21.401	-22.294	-20.613	-22.713	-21.821	-22.91	-22.892	-22.496	-21.826	-22.615	-24.31	-22.835
-5.3527	-6.9315	-8.3351	-5.2819	-4.7835	-6.8866	-6.1658	-5.6147	-5.323	-7.6541	-4.4155	-5.9365	-6.8677	-7.5181	-3.6341	-8.2495	-6.4132	-6.7257	-7.6768	-5.3929	-7.6792	-7.6314	-7.2385	-7.8008	-6.4957	-6.3583	-6.2679	-6.1953	-6.7781	-8.5369	-8.283	-6.1625	-7.4778	-5.3597	-7.113	-6.9734	-5.8297	-6.1989	-7.268	-7.9384	-7.1372	-8.0658	-4.8778	-4.7332	-7.0842	-5.4832	-8.1225	-4.8166	-6.5215	-8.4183
-0.20654	-3.6669	-1.0452	-1.5256	-1.6661	-3.6446	-2.9282	-2.5372	-1.0187	-0.924	-2.0539	-2.408	-0.83249	-1.6393	-2.753	-1.1638	-2.4804	0.55849	-3.6966	-1.9508	-2.2287	-1.1629	-2.1286	-2.2876	-1.5394	0.20087	-2.219	0.65857	-1.5227	-2.805	0.64271	-3.784	0.91295	0.74903	-2.9009	-1.4739	-1.703	0.61149	1.9223	-1.6177	0.89515	-2.2856	-2.5156	-3.4138	-1.8041	-0.73744	-1.1306	-2.5145	-0.069585	-1.5764
8.9508	9.0459	9.9232	7.6115	9.1054	7.9868	8.5636	9.4401	8.5721	9.9151	11.323	8.5711	10.131	10.343	10.114	10.657	11.56	12.414	11.055	10.098	8.317	8.9629	9.9498	8.4819	8.0102	10.017	9.5078	8.4154	9.3794	11.695	10.64	9.0939	9.3034	9.7031	9.2064	9.8052	11.073	8.9021	10.686	9.0255	9.8024	8.3585	9.5873	9.1057	6.4014	9.8079	7.6284	7.4944	11.143	11.51
-3.8534	-2.0892	-5.4256	-5.477	-4.038	-3.4992	-2.9612	-5.6209	-4.2843	-4.7743	-4.8825	-6.8082	-3.1123	-4.7058	-3.6959	-3.7786	-5.7994	-4.3828	-2.9264	-4.9879	-2.9326	-2.7569	-5.571	-3.95	-5.9919	-3.5304	-4.6362	-3.6854	-5.1863	-5.1944	-1.7945	-4.4314	-5.9856	-3.6545	-4.7139	-2.0301	-3.4716	-2.8323	-2.317	-4.3637	-3.687	-5.2469	-3.3593	-3.5906	-5.2133	-6.2974	-4.3967	-3.4677	-4.0409	-5.7922
-2.4564	-3.0452	-5.5358	-2.9985	-2.1923	-3.6051	-5.82	-5.618	-5.6526	-5.1066	-4.6885	-5.6417	-4.2513	-1.939	-3.0401	-3.7352	-4.9437	-6.759	-4.1914	-3.3408	-5.3907	-2.6636	-3.3747	-5.6342	-3.6119	-3.9783	-6.8448	-4.194	-2.2718	-5.0286	-6.2363	-5.194	-5.1096	-5.3952	-3.3993	-1.3844	-3.9279	-4.9701	-5.8796	-6.168	-4.4065	-5.8387	-5.1539	-4.3616	-3.5525	-3.8133	-2.3515	-6.7657	-3.2598	-3.4328
-0.56127	0.21155	-0.6922	-0.76141	-0.69617	-3.1942	-1.3665	-1.0791	-2.0794	-0.76191	-3.8155	-2.8708	-3.2004	-1.2749	-2.0183	-3.3509	-1.44	-0.98268	0.98879	-3.7025	-3.4507	-0.081798	-0.81138	-5.3767	0.3095	-2.6393	-1.8751	-1.0661	-3.1831	-1.4833	1.1832	-0.49217	-2.8382	-0.59902	-0.92877	-1.3071	-2.59	-3.5751	-1.3383	-2.6816	-2.6631	-0.87707	-2.575	-1.1458	-1.5159	-0.82742	-2.6888	-0.15124	-2.24	-1.8728
2.0342	2.3145	1.8104	0.072519	2.9314	1.448	2.7127	1.7572	2.2149	0.61228	0.70894	1.658	2.7818	-1.9318	0.94692	0.47807	1.2955	2.2225	3.1173	2.1553	2.0303	3.3541	3.6036	1.3003	2.2484	2.1632	3.1358	2.1547	2.54	1.9759	0.82064	1.6842	2.5329	0.083951	1.6831	3.7906	3.547	1.3764	0.4573	3.045	0.45347	0.9284	2.8261	-0.76351	1.0286	2.3488	3.2326	2.8116	3.0551	2.516
0.89421	0.49934	-0.079695	-0.36529	-2.9876	-0.39704	0.77005	-0.94728	0.35766	0.32794	0.22392	-2.967	-0.10569	-0.39441	-1.177	-1.5853	-0.30607	1.1765	-0.74221	0.28604	-1.0116	2.4261	-0.91473	-2.0212	-2.7482	1.4397	1.3485	-1.9103	-1.2716	-1.7482	-1.127	-2.1537	-0.74425	1.0894	-2.118	-2.6867	-0.07408	-0.56205	0.95067	-0.66897	0.8413	-0.55275	-0.089683	0.91167	-0.4921	-1.0757	0.42515	0.6166	1.3992	1.1257
4.1977	4.4162	4.4077	6.1298	3.9076	5.7826	4.3558	4.4439	4.0916	6.5155	5.0722	3.996	5.3426	4.0381	4.7893	6.671	4.1074	4.7192	5.2135	5.2177	3.7896	3.6539	5.9786	4.5421	2.1592	2.2103	3.5871	4.8561	5.3103	4.7812	4.0382	5.6223	3.652	5.5106	4.2179	3.581	2.9847	5.099	2.3874	5.8469	4.4498	4.8995	3.2702	6.7657	6.5793	5.4777	4.8244	4.0289	4.0915	2.3049
0.19017	-0.642	-1.8138	-1.3755	0.91815	-0.82211	-0.68957	0.32668	0.61197	-0.40426	-0.38617	-0.61054	-3.8919	1.1079	1.82	0.98219	1.2449	-1.0277	-3.4254	0.84712	0.51876	-0.56361	0.26329	0.013444	0.66894	1.7437	1.1717	-0.57607	-1.1967	-3.5862	0.18983	0.51107	-1.1601	0.41046	-0.53159	-0.99084	-0.72628	-0.6748	-0.19308	-0.30334	0.067909	-0.12013	1.4242	-0.5904	-0.48457	2.6437	0.60599	-0.46956	-0.78352	-1.6994
6.5579	7.0894	9.9883	8.8998	7.268	9.1122	6.3682	7.6059	6.7743	5.0011	8.8291	6.0504	7.5723	6.096	8.3976	8.2982	6.6742	7.5382	6.5203	6.5828	5.8002	6.0755	7.8724	5.8275	7.0987	5.0984	4.5268	7.4584	8.9017	9.0374	8.7596	6.0897	7.2672	5.7187	4.9971	6.3342	5.6079	7.7857	5.3026	4.8409	7.3542	7.7771	7.2693	8.5363	5.2581	5.9159	5.1684	8.787	8.567	6.9569
9.1999	9.0375	6.1514	8.1779	6.3749	5.7024	5.241	6.4511	7.755	4.2751	7.016	5.4694	5.0147	8.6775	7.3263	7.7217	6.9143	8.8621	8.1301	5.8331	7.1624	8.2678	6.39	5.1063	6.3499	9.0458	8.1619	7.5025	8.0739	8.7898	6.9875	4.7704	8.2463	7.1207	4.8805	8.0944	6.1665	6.835	6.9515	5.7058	7.1694	5.3675	6.3096	5.4567	8.2528	6.5117	7.7716	7.176	7.4545	6.7153
-2.9648	-1.7874	-2.8159	-1.2551	0.46526	-0.76716	-1.5872	-1.652	-2.8651	-1.9309	-1.6907	-2.5953	1.608	-2.2694	-3.7368	-1.6895	-2.3869	-3.3743	-1.2888	-2.1983	-1.0771	-1.7946	-0.51726	-3.3706	-1.773	-0.56997	-1.5629	-1.2655	-1.4506	-0.93412	-0.67291	-0.0032875	-3.2022	-1.5025	-1.4626	-3.5578	-2.696	-1.8964	-2.4437	-1.7611	-1.9798	1.2946	-0.90665	-2.0173	-2.929	-0.63199	-0.84459	-3.3165	-2.8265	-1.8735
-11.716	-12.231	-15.443	-13.584	-13.568	-12.044	-13.312	-11.624	-11.882	-10.742	-14.16	-12.042	-13.486	-13.686	-11.635	-12.608	-13.701	-11.891	-12.048	-11.756	-11.823	-11.468	-11.654	-12.436	-13.051	-13.309	-12.6	-12.238	-14.398	-13.193	-12.048	-12.291	-11.946	-11.546	-12.98	-14.059	-13.765	-14.566	-11.421	-14.326	-12.948	-12.28	-13.577	-14.447	-12.286	-13.086	-13.531	-13.854	-13.698	-12.746
-2.5416	-3.3908	-2.6205	-3.2498	-1.0356	-4.047	-3.1044	-0.28168	-4.5668	-2.9701	-4.0735	-1.7061	-0.56223	-4.3913	-5.6054	-1.9934	-4.0218	-5.5471	-5.3068	-4.2564	-2.3593	-3.3592	-6.014	-4.677	-5.1766	-2.2652	-4.9448	-3.2656	-2.715	-3.0404	-1.6112	-1.5995	-6.3909	-4.6803	-2.6966	-3.3871	-4.3375	-2.0504	-3.1553	-3.2102	-2.7238	-4.7366	-3.3623	-3.3185	-2.2386	-4.8393	-2.2948	-1.4205	-1.9815	-4.0617
-10.646	-11.285	-10.156	-10.997	-11.953	-12.259	-13.592	-10.902	-13.166	-11.674	-12.323	-12.085	-10.237	-11.374	-10.938	-10.856	-12.14	-10.755	-12.96	-13.402	-12.121	-11.664	-11.664	-12.956	-11.372	-12.253	-12.8	-8.0453	-11.213	-10.2	-12.139	-11.97	-11.639	-12.307	-9.2738	-8.904	-11.343	-10.711	-11.053	-11.753	-11.994	-10.83	-12.488	-13.264	-12.033	-10.662	-11.987	-11.693	-14.822	-12.219
-4.2018	-5.0511	-5.5099	-4.032	-5.746	-6.2949	-6.5263	-5.8504	-6.7679	-6.4158	-5.6526	-9.2179	-4.89	-7.026	-5.644	-7.846	-6.9581	-6.3875	-3.8477	-8.8258	-6.4141	-4.9126	-4.2551	-8.162	-7.6768	-7.1248	-5.1723	-6.4506	-5.9463	-6.3126	-6.0327	-5.8073	-5.105	-7.857	-5.208	-8.8939	-8.6238	-6.5511	-8.5033	-6.4695	-6.3897	-6.0816	-5.4502	-4.8625	-5.0999	-5.1681	-6.9293	-3.1165	-7.7261	-6.8378
-4.0432	-5.5886	-5.0232	-5.3568	-5.0071	-2.3216	-4.1028	-3.2628	-1.6792	-3.6173	-3.417	-2.6101	-4.1685	-3.7197	-4.9603	-2.7805	-4.2799	-1.6426	-2.2587	-4.7828	-4.9357	-3.447	-3.6558	-5.0179	-3.5077	-4.1158	-3.5749	-1.125	-5.9727	-4.0671	-4.6698	-4.7446	-4.431	-5.459	-4.1028	-4.0508	-4.2556	-3.8653	-7.2733	-4.0486	-4.6265	-3.8695	-5.9695	-4.8922	-2.8685	-5.456	-2.3909	-4.8797	-3.7446	-1.8408
-4.8259	-6.48	-4.95	-2.638	-4.6074	-4.0119	-5.6784	-2.5063	-3.358	-5.8728	-4.5165	-5.2261	-4.6864	-4.3741	-4.6833	-6.2423	-5.1766	-3.4661	-6.6671	-2.7036	-3.0605	-1.0901	-3.6175	-2.5685	-3.6189	-6.6101	-6.0741	-3.8919	-4.6089	-2.7514	-5.5681	-4.5364	-6.0802	-3.409	-2.9948	-5.0656	-4.7084	-6.1464	-4.6869	-4.6997	-4.1965	-5.9248	-3.9342	-6.0466	-5.0453	-3.8381	-4.6771	-6.331	-5.842	-3.8714
-12.783	-11.201	-12.854	-12.81	-12.753	-14.924	-12.897	-12.794	-11.592	-11.76	-13.174	-13.087	-12.93	-15.176	-14.648	-16.108	-13.331	-13.056	-12.758	-15.108	-13.621	-13.112	-13.897	-12.912	-13.806	-13.906	-13.496	-12.564	-13.61	-15.131	-13.667	-14.409	-12.062	-11.449	-11.534	-14.237	-13.451	-12.272	-16.084	-12.355	-14.166	-15.403	-14.349	-11.706	-13.206	-12.469	-10.953	-13.073	-12.915	-12.527
6.0194	8.616	8.3212	10.912	7.6163	8.1733	8.0523	6.4025	7.6777	6.3701	8.0759	7.7729	8.6411	10.451	10.134	8.6341	7.6555	8.4464	8.6957	8.1995	7.3418	7.3982	8.8975	8.0117	8.8538	9.3823	8.4415	8.8556	9.8289	8.4335	7.5816	8.1415	4.7028	8.1088	7.8731	8.0169	8.389	8.1207	9.3014	6.3291	8.5329	8.9697	8.8735	7.8506	6.5665	8.9236	7.243	6.6266	5.8094	8.7628
-0.20761	-1.581	0.30315	-0.21067	-3.1551	-0.385	-2.2033	-1.2082	-0.88067	-1.86	-2.85	-0.69205	-2.9662	-1.3089	-1.4562	-1.9266	0.1917	-2.0159	0.64599	-2.3229	-1.4057	0.50881	0.064539	-2.2815	-4.283	-1.4913	-1.5601	-1.56	-0.90977	-0.78099	-1.1567	-2.6926	0.72189	-1.1362	-0.64566	-2.3758	-0.1275	-3.4692	-0.09467	-1.6597	-0.91638	-1.4812	-1.4784	-2.1482	0.32442	-2.6331	-2.2932	-0.18283	-0.53035	0.25434
-14.781	-14.581	-14.721	-13.975	-14.204	-16.254	-15.129	-15.34	-15.109	-13.209	-15.938	-16.665	-14.247	-13.456	-13.594	-12.562	-14.667	-15.727	-14.281	-15.542	-14.674	-14.758	-12.468	-13.276	-14.575	-14.4	-14.426	-14.249	-15.864	-15.18	-12.262	-13.882	-13.726	-14.775	-17.19	-12.756	-13.674	-13.872	-16.322	-12.383	-13.823	-14.515	-16.911	-14.534	-15.231	-14.514	-17.11	-14.203	-12.292	-13.095
-17.408	-16.077	-15.491	-13.752	-14.079	-14.351	-15.482	-13.686	-14.503	-12.775	-12.578	-14.731	-14.523	-15.705	-14.483	-18.207	-16.047	-14.526	-11.841	-12.572	-17.282	-14.09	-15.607	-15.026	-13.572	-15.077	-12.709	-15.109	-12.827	-17.971	-16.496	-12.586	-15.503	-14.554	-14.831	-15.64	-14.465	-13.172	-15.585	-14.073	-14.066	-15.319	-16.644	-15.187	-13.488	-13.977	-15.799	-14.487	-14.897	-15.203
-13.334	-11.617	-11.236	-14.067	-14.568	-15.267	-12.143	-12.866	-15.801	-13.29	-13.199	-9.6761	-14.953	-15.081	-12.613	-12.545	-14.638	-13.341	-12.386	-12.918	-11.625	-12.418	-14.645	-12.016	-11.735	-11.579	-11.588	-10.83	-13.828	-12.115	-12.124	-14.232	-11.987	-14.274	-11.487	-12.9	-10.754	-13.853	-14.131	-13.476	-14.024	-13.333	-10.863	-12.527	-15.698	-14.323	-12.096	-13.438	-12.754	-12.412
-10.673	-10.13	-6.3664	-8.3243	-9.1943	-7.6754	-9.3211	-8.2512	-9.7967	-11.121	-9.3548	-7.8332	-7.1908	-9.8165	-10.731	-7.9923	-9.6692	-8.3855	-8.2257	-8.356	-8.8003	-8.4426	-11.083	-10.224	-8.9581	-10.696	-8.9107	-11.217	-8.0365	-9.3904	-8.408	-8.5904	-7.0014	-8.6416	-9.6171	-9.4332	-8.898	-10.161	-12.492	-7.9454	-8.3494	-8.4193	-9.2084	-5.6389	-9.906	-9.4947	-5.5853	-8.1959	-6.9005	-8.4882
-1.2903	-0.72952	-1.6383	-2.0659	1.4201	0.10411	-1.5827	-1.9384	0.10553	1.3921	1.6	-0.48078	-0.14897	-2.2495	-1.6314	-2.4968	-0.69627	-1.1342	0.79005	-3.6643	-3.0908	1.0358	-0.68926	-0.42083	-0.95451	2.7265	-2.9152	-3.0547	0.21132	0.041087	-2.0232	-2.1553	-2.7608	-1.8973	-0.21261	-0.40986	-0.006786	-4.01	-1.8729	-1.7757	-2.1737	-1.3399	-1.1748	0.83824	-1.9572	-0.61858	0.21138	2.0317	-0.98108	-1.6348
7.3473	10.088	10.566	6.1725	7.6209	10.158	7.5352	8.6796	9.3971	8.0315	7.7467	10.928	8.7039	7.7574	8.5171	8.8336	9.7779	6.5051	9.924	9.1061	8.8052	8.6629	9.4623	7.1458	8.2402	9.8314	10.955	8.2459	6.9787	7.0003	8.356	9.6986	10.363	9.3289	7.2769	10.792	7.9122	8.6297	8.2298	7.1813	9.982	8.2054	8.5359	10.887	8.8207	10.192	9.6267	8.5367	7.3495	7.5961
7.0524	5.9128	6.4223	7.3604	8.4912	8.9317	9.0103	4.0481	7.514	5.7864	5.8122	8.5597	9.0312	5.2783	5.5571	6.994	7.5331	6.9538	7.7276	6.286	7.844	5.4707	5.5494	7.342	8.6639	6.1228	6.9348	7.9888	5.9325	4.3363	7.3686	5.9658	7.0984	7.1671	5.4406	7.5061	7.4949	6.0353	5.1444	7.0737	6.4019	5.4026	8.4052	7.3877	6.141	4.9638	5.6645	5.3495	4.4026	5.8408
5.7929	7.4992	6.0927	4.2814	5.8736	5.908	5.517	5.6454	6.3442	7.6302	5.6263	5.3095	6.8081	5.4631	5.7188	4.0988	6.064	5.9488	5.253	5.4485	6.2521	4.7676	5.5732	7.5921	7.0302	2.6892	7.0851	5.0898	5.6251	6.0177	6.2061	5.2628	5.3193	5.814	5.749	5.3903	6.6447	4.5112	5.9909	3.8231	5.8359	5.1233	6.1575	10.263	6.2901	4.1939	6.2075	5.4183	6.8869	4.9379
-3.0497	-2.9812	-1.2275	-3.4764	-0.026502	-2.3185	-4.408	-1.6298	-2.6179	-1.3706	-3.1357	-3.2486	-2.9011	-2.1106	-3.6682	-3.4307	-5.7744	-3.3185	-3.334	-3.4853	-2.5664	-2.1574	-1.9867	-2.381	-2.8223	-3.0419	-1.6011	-3.2721	-1.669	-4.5345	-0.81126	-1.6939	-2.0949	-2.332	-1.3104	-1.7583	-2.712	-3.991	-3.6392	-1.0848	-3.6968	-3.1009	-3.3096	-1.8224	-2.288	-1.9173	-0.7502	-1.887	-3.1608	-4.6797
-20.734	-23.479	-24.165	-20.531	-21.713	-21.453	-23.855	-23.141	-20.9	-22.481	-23.357	-22.319	-23.005	-22.964	-24.196	-22.438	-23.098	-21.366	-23.129	-20.477	-23.653	-22.323	-22.407	-22.868	-22.717	-20.058	-21.855	-23.064	-23.932	-23.522	-22.236	-22.995	-23.396	-25.617	-23.971	-21.768	-20.278	-19.771	-23.679	-22.601	-22.253	-22.758	-22.646	-23.652	-23.119	-21.919	-21.594	-21.853	-20.054	-24.063
-6.9565	-5.9824	-4.7403	-7.1743	-5.154	-6.2875	-5.444	-8.465	-7.5832	-6.3001	-5.5746	-6.4864	-4.4044	-7.8485	-6.3404	-5.5702	-7.9709	-6.1305	-5.5168	-8.7582	-7.7992	-8.5468	-6.0685	-5.0051	-4.4688	-7.4393	-7.044	-8.1973	-7.4576	-8.0238	-3.7803	-6.7002	-6.5753	-7.9006	-5.6373	-7.2865	-7.4185	-8.6056	-8.2267	-5.7389	-7.2161	-5.1257	-3.3975	-8.7556	-7.802	-5.8234	-4.9101	-6.9359	-7.2201	-7.6325
-0.26398	-1.6843	-3.7397	-0.41595	-1.3366	-1.1974	1.431	-2.0682	-2.4048	-2.2588	-0.21732	-2.2739	-1.5954	0.14954	-0.59225	-3.0811	0.41004	0.97858	-1.8507	-1.6648	-0.45689	-2.6103	-0.085897	-0.36801	-4.4113	-3.4444	-0.51494	2.2254	-2.3792	-0.45808	-4.5263	-2.359	2.9467	-0.27261	-1.2933	-0.11243	0.17185	-2.1439	-0.25231	-2.9611	-1.3193	-3.0773	-0.60432	0.82327	1.6207	0.9251	0.40526	1.1225	-1.3896	1.1495
-10.764	-13.213	-11.212	-11.207	-12.063	-11.043	-12.642	-9.8892	-11.645	-11.292	-7.6181	-12.425	-12.121	-10.138	-10.357	-11.024	-12.106	-9.8221	-11.517	-11.685	-11.562	-11.223	-10.073	-12.204	-11.045	-8.3528	-13.248	-9.7307	-9.6904	-10.01	-11.001	-10.699	-9.9129	-11.407	-13.035	-7.9971	-12.117	-11.686	-8.6442	-11.786	-9.4295	-8.9672	-10.159	-11.568	-11.079	-9.2658	-8.0146	-13.544	-9.5881	-11.091
-2.8872	-2.8601	-2.3392	-0.57182	-3.2733	-1.6727	-1.3108	-3.2513	-4.1572	-1.9596	-1.6738	-2.0001	-4.9731	-2.2902	-3.2285	-5.254	-0.90546	-4.1306	-3.3705	-1.5688	-2.6171	-3.0261	-1.7575	-3.931	-2.7909	-1.4928	-5.8111	-2.642	-2.8401	-0.56593	-4.901	-2.2015	-4.4598	-2.1293	-2.689	-1.0629	-3.8024	-3.0796	-2.9909	-3.4012	-1.8697	-3.4183	-4.1871	-1.263	-0.01177	-1.7444	-3.4102	-3.9749	-1.0913	-2.2114
-5.9743	-5.062	-6.9093	-2.4559	-7.9245	-7.3781	-5.8401	-8.781	-3.7176	-8.9124	-6.9126	-5.4718	-8.0032	-5.39	-7.1426	-4.7013	-7.0795	-7.1655	-6.4725	-7.3402	-5.6378	-6.6403	-5.8047	-7.8409	-7.3752	-6.6652	-8.1294	-5.2473	-7.2078	-5.1457	-6.6034	-6.4379	-5.4558	-5.7542	-5.08	-5.849	-6.0596	-8.4042	-5.1375	-5.6023	-5.7804	-3.5924	-6.6116	-7.2078	-8.0009	-7.0024	-6.4075	-5.4732	-6.5161	-4.8045
6.1785	6.8323	5.2266	5.789	7.4017	5.6733	8.364	5.4317	6.0705	5.3695	5.9373	6.2905	4.7348	6.6148	6.0905	4.2558	5.3059	6.9571	4.6977	6.3657	6.9972	6.3431	6.0941	4.6416	6.2805	4.814	7.2086	5.1709	5.1572	6.2854	7.329	6.483	5.896	2.9212	4.4294	7.3483	6.9335	5.2983	3.3104	5.0518	3.9143	4.6554	5.1971	6.6152	4.1511	6.3501	5.7088	7.4285	5.0592	6.8429
-14.972	-12.327	-15.194	-13.423	-13.307	-13.128	-13.094	-14.229	-15.31	-12.142	-13.232	-14.47	-13.854	-12.331	-14.082	-13.143	-15.067	-13.934	-12.447	-11.852	-13.433	-12.17	-14.294	-14.751	-12.759	-12.847	-11.042	-15.143	-12.067	-10.893	-16.746	-12.404	-14.223	-12.118	-13.437	-12.992	-15.084	-11.25	-10.289	-11.537	-14.005	-11.909	-15.781	-11.158	-14.051	-10.971	-12.425	-13.683	-14.86	-13.1
8.8218	10.581	10.212	9.8464	8.6817	8.087	10.373	7.9133	8.5523	5.7302	8.1085	9.2106	8.1446	8.2508	7.1081	9.56	11.827	5.5875	5.3895	8.3212	9.218	7.7545	7.6458	8.3894	8.7723	7.97	8.1131	6.5951	9.3136	10.081	7.5225	7.6952	10.766	8.5817	9.8141	8.8243	9.5059	8.9787	7.4265	11.577	6.843	7.1422	9.1585	11.023	9.7408	7.7684	8.2257	8.5721	10.04	8.4188
7.2887	8.2507	7.6718	8.4187	9.2129	5.7168	7.393	7.061	6.6036	11.141	7.781	7.892	8.4214	8.3951	8.3923	8.5645	9.53	6.1668	9.5192	8.3588	6.7584	8.2023	8.0815	9.312	8.6225	8.6974	7.3905	7.0776	5.182	7.1258	6.8686	8.4517	5.9669	5.9339	9.107	7.9013	8.7945	7.0502	9.1221	5.5959	8.9432	7.5513	7.0214	10.098	8.2191	7.7258	7.9621	8.3503	9.5597	9.4391
-4.9967	-4.084	-6.3861	-2.5198	-3.3895	-6.0281	-3.9769	-4.8379	-1.6675	-1.6245	-3.1719	-3.3413	-4.8735	-6.007	-4.8269	-4.3703	-2.585	-4.4457	-4.1773	-2.824	-4.6567	-3.3186	-4.9906	-4.3908	-2.4029	-4.6759	-5.0839	-2.1768	-4.9222	-2.5488	-4.7945	-4.6193	-1.9712	-1.6699	-3.6747	-2.5127	-4.5874	-1.9134	-0.87362	-3.1313	-5.4635	-3.543	-5.4315	-3.5733	-4.0159	-5.2651	-5.5596	-3.1918	-2.9436	-2.3051
-4.8308	-2.7479	-4.7821	-7.52	-5.1554	-2.3689	-3.326	-3.6385	-4.4718	-5.9372	-3.1058	-2.7782	-4.9076	-4.3327	-4.9167	-6.5302	-3.3853	-5.0655	-3.185	-4.8027	-4.278	-3.9409	-4.2166	-6.2159	-4.5543	-4.5252	-5.0904	-4.7259	-5.3947	-3.1204	-4.3774	-4.169	-4.2109	-4.9153	-4.7784	-4.7579	-4.6542	-2.5892	-5.4422	-4.1038	-3.9178	-5.4123	-7.0904	-6.513	-3.2064	-6.2244	-5.2483	-3.7729	-5.0301	-4.5307
-14.492	-14.976	-14.793	-13.781	-15.219	-13.568	-13.991	-14.001	-15.298	-14.168	-14.302	-13.246	-14.002	-13.63	-13.2	-14.505	-15.636	-13.747	-14.937	-14.711	-14.095	-11.511	-14.799	-16.926	-13.45	-14.303	-16.435	-14.938	-15.853	-14.3	-13.626	-15.368	-13.95	-15.157	-15.891	-15.6	-13.469	-14.185	-15.758	-16.142	-14.064	-14.948	-12.944	-16.503	-13.092	-14.181	-13.685	-14.499	-12.312	-12.914
-12.878	-13.278	-13.161	-13.33	-14.809	-13.687	-16.53	-14.092	-13.822	-13.335	-15.514	-11.802	-15.672	-13.836	-15.543	-13.801	-12.945	-12.673	-12.361	-15.777	-12.479	-13.089	-13.257	-15.94	-12.281	-15.431	-14.77	-12.998	-15.671	-14.733	-12.966	-16.119	-15.609	-11.595	-12.823	-13.912	-13.96	-14.731	-13.735	-16.089	-13.384	-12.844	-15.836	-17.739	-14.472	-14.958	-12.685	-11.774	-15.226	-15.535
-16.036	-16.025	-14.201	-13.359	-14.786	-13.444	-14.415	-14.719	-14.896	-12.846	-15.042	-15.508	-15.567	-16.322	-14.309	-14.53	-14.957	-13.679	-14.444	-13.971	-17.045	-12.832	-15.996	-14.91	-14.216	-14.118	-15.528	-14.037	-13.936	-11.534	-14.404	-14.566	-15.584	-16.018	-13.953	-14.696	-14.485	-14.687	-14.227	-14.526	-16.965	-14.715	-14.54	-13.398	-14.032	-14.055	-15.177	-15.321	-13.959	-17.267
-2.3993	-0.38265	-3.9033	-0.91015	-4.4033	-1.8363	-3.0143	-1.195	-2.2472	-1.2559	-2.4728	-1.474	-1.315	-3.3302	-1.8778	-2.6128	-2.2926	-1.0594	-2.8172	-1.4251	-2.5461	-3.6901	-3.2561	-2.2418	-1.6369	-4.2554	-2.9049	-0.47455	-3.6463	-3.8515	-4.1213	-2.0489	-2.8426	-3.1204	-1.6475	-1.9596	-2.7503	-2.8964	-3.4458	-1.6188	-2.3157	-5.3859	-2.5865	-2.4275	-1.7704	-4.2201	-4.1507	-3.5003	-0.68016	-2.2214
-5.2341	-5.0993	-5.1868	-1.9456	-3.7684	-4.596	-4.0984	-4.0144	-4.9986	-3.5571	-3.9329	-4.4214	-4.7753	-3.8418	-2.9622	-2.5273	-6.2172	-3.5855	-3.0532	-2.3895	-3.4786	-2.442	-3.8527	-4.272	-4.2654	-1.4837	-3.8842	-3.742	-5.6292	-4.8607	-2.6206	-5.52	-4.5388	-5.0669	-1.8152	-4.2136	-3.3111	-4.9019	-2.6462	-5.2195	-6.3101	-5.5419	-4.1802	-4.7677	-4.9729	-4.7921	-5.2732	-4.1609	-5.3677	-2.0415
-2.4686	-3.1507	-3.564	-4.1245	-1.2404	-3.7865	-2.7831	-0.95765	-3.6739	-3.8361	-2.9986	-4.0668	-3.4625	-3.4607	-2.8237	-3.3092	-1.8818	-3.9497	-3.7464	-4.2948	-2.681	-4.6741	-4.0162	-1.4501	-5.2299	-3.0178	-1.5763	-4.9747	-1.8756	-1.8788	-4.5223	-3.2282	2.3306	-3.4775	-3.5859	-3.0879	-3.089	-4.4441	-1.647	-3.396	-2.1636	-5.0092	-1.6447	-0.92574	-2.7076	-5.1674	-4.31	-3.1689	-2.659	-5.9639
-5.2546	-3.8805	-4.4563	-3.9801	-7.1374	-3.4305	-6.4488	-5.0663	-4.7767	-4.7185	-3.4255	-7.3443	-2.6433	-6.1403	-3.6904	-5.2968	-7.2543	-5.9451	-4.6356	-3.663	-5.758	-3.9419	-6.6349	-2.2891	-6.0638	-3.1525	-3.4814	-0.50844	-4.1189	-2.5753	-3.3343	-5.5352	-3.2575	-3.6145	-3.1306	-2.6313	-6.5703	-5.2546	-4.8356	-6.6103	-6.2949	-3.4375	-5.396	-4.4652	-4.3974	-4.5779	-4.0055	-2.3794	-1.8964	-4.8453
-14.101	-16.653	-12.707	-15.235	-16.236	-16.427	-15.244	-14.784	-14.423	-14.245	-16.439	-14.6	-14.872	-13.878	-15.939	-16.298	-11.555	-14.215	-12.673	-13.137	-13.801	-15.039	-13.747	-14.614	-15.443	-15.595	-14.873	-15.068	-13.304	-14.817	-13.995	-14.309	-15.543	-15.27	-15.08	-16.144	-16.475	-16.414	-14.654	-16.263	-14.797	-13.936	-14.169	-13.785	-13.169	-13.056	-14.468	-16.089	-13.232	-15.715
-3.1457	-1.8027	-2.6117	-1.63	0.38882	-0.81191	-2.1965	-1.6668	-3.035	0.050494	-0.051478	-2.6399	-1.8569	-2.0361	-2.5114	-1.2603	-3.0066	0.36812	-2.8036	-0.68253	1.1357	-0.7683	-2.5989	0.22329	-1.4718	-3.5124	-0.63915	-1.2487	-3.4329	-1.0094	-2.3872	-1.3185	0.1851	-1.2475	-2.1409	-0.55476	-0.84013	-2.3283	-0.69058	-0.99943	0.043435	0.092976	0.29492	-2.7056	-1.48	-2.9349	-1.3948	-0.68126	-3.9326	-1.211
-0.068303	-0.25202	-0.27913	-0.40114	0.69665	-0.58763	1.8899	0.96316	-1.0448	-0.21218	-1.204	-0.64169	1.1924	-0.32949	-1.2873	1.4897	-0.11613	-1.1248	-0.54668	-1.7623	1.751	-0.95083	2.3388	-0.42838	0.7667	-0.017162	0.13071	-0.59003	-0.090435	-2.4732	-1.569	0.2096	-1.5583	0.43865	-0.65837	2.0403	0.41565	0.68653	0.028123	-1.2577	-0.69421	0.68318	1.2462	-0.21666	1.2263	-0.97285	0.3392	0.62222	-0.81286	2.2897
-2.1969	-2.6425	-0.2293	-3.1403	-1.728	-3.4602	-2.1534	-2.4615	-3.9441	-3.6894	-3.1211	-3.7625	0.44569	-0.089422	-2.8115	-2.8032	-4.4173	-2.5271	-0.70204	-3.0598	-1.7341	-2.6749	-0.7547	-2.0667	-3.1857	-2.759	-2.5065	-3.5474	-2.8372	-2.5414	-0.98855	-0.62405	-3.9603	-2.6763	-1.9397	-1.7028	-0.81931	-3.654	-2.8036	-1.29	-1.4313	-3.2682	-2.1413	-2.4197	-2.312	-1.5111	-2.056	-3.6624	-2.4971	-2.7519
-6.4366	-6.3572	-6.2007	-7.4561	-5.9349	-6.1233	-8.0156	-6.0299	-5.7578	-9.6038	-3.5872	-5.9232	-7.9185	-6.5212	-6.6649	-7.7734	-7.5723	-4.1562	-9.4849	-7.6316	-6.7617	-6.5646	-7.2884	-7.7743	-5.6399	-6.1776	-6.3808	-5.3067	-6.5313	-6.5391	-6.8903	-5.2137	-5.5471	-7.0204	-4.7287	-4.6276	-7.9016	-4.317	-3.2988	-5.9255	-7.7114	-6.3415	-6.5742	-6.5485	-4.1286	-4.6641	-5.2475	-6.4271	-4.884	-6.8049
-3.573	-1.9942	-3.5086	-3.744	-4.3042	-3.4043	-2.0799	-3.3161	-2.8627	-2.6863	-2.5378	-3.4582	-6.3214	-3.788	-1.018	-0.078509	-3.8933	-3.1766	-1.9647	-3.475	-3.0069	-4.1308	-5.7599	-3.7774	-4.4669	-2.5276	-4.3495	-1.0351	-3.5296	-2.9895	-4.012	-2.1208	-1.5405	-0.81839	-4.9739	-3.7627	-2.8125	-4.2324	-3.8145	-3.0858	-0.41127	-4.6936	-1.0671	-1.6922	-4.8583	-0.018428	-2.4038	-4.1945	-2.3351	-2.8838
-1.4679	-1.0224	-0.40199	-2.9118	-2.112	-2.9887	-1.4223	1.0645	-0.90921	-2.7435	-0.99332	-1.6933	-1.7397	-1.1548	-0.50181	-2.2548	-0.93443	-1.0123	-3.4827	-1.1112	-2.2636	-1.1734	-2.0647	-2.0084	-4.156	-0.17577	-1.9652	-0.038081	-1.241	-2.358	-3.1169	-1.9657	-0.60584	-0.42661	-4.0101	-2.2677	-2.0348	-0.98448	0.63912	-1.8255	0.8307	-1.8249	-2.0882	-0.91595	-0.61683	-0.82893	-0.017466	-1.6957	-1.6657	-2.3374
-0.30354	-0.44246	-2.509	0.82487	-1.4761	-3.3555	-0.87833	-1.1127	-1.2595	0.13457	-1.6058	-1.4088	-2.0129	-1.5791	-2.3433	-2.9434	-1.8914	-2.5692	-3.2171	-2.4067	-1.3414	-0.45268	-0.7558	-2.0754	-0.4415	-1.7759	-2.2285	-1.6852	-1.7348	-2.3611	-0.31169	-1.7609	-1.3862	-0.55057	-0.54461	-1.7858	-0.34026	-0.23641	-1.2881	-3.7401	-0.51994	-0.40838	-1.298	0.43867	-0.40592	-2.1498	-1.6999	-3.7776	-1.8101	-2.1174
-3.2062	-5.4489	-2.7451	-1.7555	-3.9416	-3.4844	-2.2873	-4.4302	-3.0761	-3.0771	-1.8884	-4.5334	-2.7176	-6.0779	-3.2102	-5.4578	-4.7401	-3.9695	-4.4624	-0.033772	-4.847	-2.6999	-4.8592	-2.2036	-3.746	-3.4294	-3.406	-3.3589	-2.8191	-5.2066	-3.2775	-2.502	-2.4684	-3.4115	-5.1815	-3.6165	-5.8274	-3.4511	-5.0632	-2.5351	-4.229	-0.96329	-4.3948	-4.482	-4.4047	-5.7081	-4.4614	-4.0934	-4.7152	-3.3785
-3.0761	-2.9419	-1.2462	-2.5166	-2.84	-1.5957	-2.2428	-1.8528	-1.7274	-3.4418	-2.5894	-5.0354	-5.1344	-2.0858	-3.4982	-3.691	-3.7898	0.1937	-3.0883	-4.4068	-2.7417	-4.2837	-1.6336	-4.3771	-1.9997	-1.5644	-4.2266	-2.3903	-4.3035	-1.2158	-1.8987	-2.8269	-2.7112	-3.8456	-4.4503	-1.0956	-3.9585	-1.7693	-3.265	-1.7941	-2.2229	-2.2294	-3.1516	-2.7109	-4.1826	-1.4231	-0.79628	-0.90474	-1.9883	-3.5809
7.5611	5.0414	11.446	10.275	9.2471	6.6486	5.2643	8.0933	9.007	8.3472	7.8041	8.8855	9.9382	6.8134	10.31	8.5376	6.4578	8.4961	8.029	8.177	4.9081	10.291	6.5799	8.6089	7.07	6.6495	7.0743	5.6729	6.9985	6.686	8.2339	5.8968	10.632	9.8214	9.2185	8.513	7.7081	5.6606	10.137	6.7692	7.257	9.4292	8.5656	7.0367	6.2466	10.076	7.6969	7.3116	9.0983	8.2426
-12.451	-13.055	-13.97	-12.667	-12.779	-12.848	-12.633	-13.738	-12.995	-12.432	-12.421	-14.533	-12.809	-13.302	-12.437	-13.339	-11.799	-11.033	-13.09	-13.653	-13.094	-14.017	-13.671	-12.083	-14.267	-11.599	-13.487	-13.379	-14.521	-12.161	-12.66	-13.079	-13.256	-13.982	-14.914	-12.424	-12.041	-12.128	-12.202	-12.715	-11.093	-13.122	-12.176	-12.285	-14.901	-12.978	-13.38	-11.948	-14.232	-11.508
-11.358	-12.08	-14.276	-11.349	-14.07	-12.686	-15.888	-12.772	-14.47	-11.456	-12.58	-12.363	-13.761	-15.353	-9.8417	-13.128	-14.86	-13.605	-11.676	-13.288	-13.778	-15.233	-14.088	-13.175	-10.698	-11.645	-13.931	-15.827	-13.394	-11.787	-12.96	-14.029	-13.726	-10.41	-12.191	-11.444	-15.041	-16.235	-12.782	-13.059	-14.225	-10.941	-12.849	-11.256	-13.503	-12.254	-12.653	-12.737	-11.034	-12.694
-1.5013	-4.6868	-5.2586	-1.6712	-4.7646	-1.4129	-3.6194	-2.8914	-2.7912	-1.9782	-4.5244	-2.5188	-4.4497	-3.5839	-1.2146	0.63201	-3.4961	-2.2641	-0.93734	-1.5292	-1.6563	-4.2617	-3.7996	-2.577	-1.5182	-3.7918	-3.514	-1.5005	-5.6353	-1.8126	-2.4547	-2.2342	-1.3379	-0.42684	-0.64033	-2.2431	-1.3976	-2.1203	-1.1627	-1.9688	-1.2435	-0.83851	-2.5114	-3.4707	-1.3019	-1.6915	-3.5464	-1.1887	-2.0365	-2.572
-10.094	-9.2336	-8.6392	-8.3956	-9.4913	-8.8596	-8.7388	-9.7173	-9.7021	-9.2832	-9.4628	-8.3695	-10.47	-11.116	-8.3046	-8.5206	-11.375	-7.4281	-8.952	-8.6394	-10.325	-9.9586	-8.4934	-8.6261	-7.6937	-9.7175	-9.239	-10.382	-6.9424	-8.6724	-8.2696	-6.8902	-7.5898	-13.105	-8.8722	-7.9237	-9.4399	-10.467	-9.0322	-11.269	-7.7075	-9.4621	-8.3629	-7.2601	-9.0809	-10.4	-8.6023	-7.3607	-8.4731	-8.342
0.60086	-0.35607	0.71311	0.41133	2.7114	-0.45264	0.65238	1.2794	0.98857	-1.0678	-0.13337	0.78248	1.9327	-0.29034	-0.42654	-1.5191	0.21437	0.10537	-0.77284	-0.77032	-0.28844	-0.93911	2.4709	1.7263	-0.086474	-0.41358	0.24242	1.6188	2.8538	0.26959	-0.42536	1.4765	0.023232	0.028612	-0.48153	0.22761	-0.83547	2.1374	-0.23108	0.92021	0.94982	-1.976	0.10127	2.749	0.74318	3.3291	1.1833	-1.0894	-0.33103	-0.37198
-0.53182	1.8663	0.1309	0.80831	1.1834	-2.0959	0.6994	-1.2335	-1.8594	1.6623	0.30464	1.9292	-0.74674	-2.3583	-0.34722	0.11576	0.80945	0.87693	1.8036	-1.2638	-1.1516	-1.4797	1.016	-0.33712	0.87708	-0.5619	-0.053296	-0.09485	-1.0389	-0.59108	-0.46828	-1.1749	-0.67881	-0.60594	1.187	0.61785	-0.32123	0.62717	-0.57013	1.8507	-0.092495	2.6333	-2.1883	-0.12208	1.5202	-0.62561	0.10424	0.67097	0.56498	-0.65077
6.7373	5.9208	6.634	5.0521	6.9554	5.3391	5.9263	5.4718	8.1211	5.0458	8.36	6.8767	5.829	4.245	6.128	5.7182	7.5728	5.0183	5.3522	4.1982	7.265	3.5393	4.4078	4.7158	6.8587	4.9129	4.6825	4.6768	5.0728	3.2905	5.9307	6.0962	6.003	6.3599	6.3464	7.0838	5.2428	5.0123	5.7423	6.6701	5.7851	6.0418	3.285	5.4439	5.1628	6.962	5.147	5.1439	5.0078	7.5364
-2.2517	-4.7124	-2.576	-0.5298	-0.65844	-0.99245	-0.30393	-0.35235	-3.4639	-2.0749	-4.1414	-4.5427	-2.3222	-3.6914	-4.0752	-2.9595	-2.6835	-2.7903	-1.5079	-2.3419	-1.0501	-4.8992	-0.94855	-2.7664	-4.2552	-3.5197	-3.186	-0.76162	-3.1293	-2.8148	-2.6149	-2.4398	-2.0182	-4.1102	-3.6013	-2.3921	0.45575	-1.4821	-2.1889	-5.0013	-1.5039	-2.721	-3.5559	-1.8898	-2.8015	-1.2681	-2.6756	-1.9259	-2.8427	-3.9471
-8.7429	-7.4626	-8.4703	-10.278	-8.9881	-6.208	-7.5338	-10.114	-9.05	-10.428	-8.5889	-7.6473	-8.431	-10.107	-7.0368	-8.7968	-10.722	-10.755	-7.4717	-9.2908	-10.088	-8.7954	-9.1987	-9.5271	-9.9146	-10.496	-9.4006	-8.9848	-10.244	-9.139	-10.243	-9.0032	-11.234	-8.8488	-8.6394	-9.2905	-11.705	-8.3079	-10.432	-10.739	-8.5913	-10.077	-9.655	-7.1989	-9.3774	-8.0095	-8.3951	-8.3903	-10.662	-7.4354
4.7811	4.7577	7.1932	4.1802	7.0512	5.6549	6.2606	4.1953	4.2831	3.2623	5.6587	4.6809	4.5479	5.913	5.6348	4.9393	4.8263	6.5023	4.2239	5.9378	4.4167	6.3653	6.1989	5.7783	4.6212	4.6067	4.9735	4.8749	5.3177	1.5974	4.8269	5.8516	4.151	5.9919	3.0116	6.098	2.5553	6.1261	4.0677	4.0081	6.0828	3.1325	3.7963	6.5478	5.1977	5.0524	6.63	2.8401	3.9945	7.8188
-15.012	-15.057	-12.446	-15.735	-13.853	-14.446	-14.837	-13.817	-16.238	-13.782	-14.421	-16.138	-14.765	-15.175	-13.958	-13.72	-14.941	-16.127	-13.749	-14.946	-14.847	-14.985	-14.485	-14.001	-14.275	-15.016	-15.411	-14.854	-14.943	-14.938	-14.209	-14.453	-15.06	-12.989	-16.974	-12.443	-13.815	-11.889	-14.874	-16.524	-12.993	-14.934	-14.125	-15.09	-15.993	-13.927	-11.582	-13.038	-12.708	-14.272
1.1103	2.8775	1.2976	1.9646	-1.9849	2.1174	1.0177	0.74906	0.81565	3.8698	1.3436	0.82393	2.4364	0.5955	1.6767	1.8819	-1.6483	3.8146	-0.99213	-0.12247	0.78431	-0.54519	0.90465	0.28019	0.90288	2.6932	0.092748	-1.709	2.7525	0.55903	1.4144	0.3674	2.3116	1.6759	1.5761	3.2097	2.8028	0.40375	3.6325	0.70255	2.8833	1.1655	2.7438	2.7824	4.1685	1.0285	-0.70749	1.0167	3.4681	-1.4803
-13.265	-14.27	-12.469	-14.307	-12.686	-14.15	-14.268	-12.415	-14.295	-15.037	-13.88	-13.135	-12.453	-13.003	-14.173	-12.868	-13.192	-14.453	-10.432	-10.54	-12.503	-12.383	-10.812	-12.951	-14.325	-10.392	-14.246	-14.135	-13.007	-11.216	-13.925	-10.333	-12.441	-11.229	-12.831	-11.127	-13.903	-13.905	-12.916	-14.805	-14.546	-12.627	-13.443	-12.634	-10.953	-11.947	-12.75	-13.589	-13.349	-14.227
-3.1248	-5.8016	-4.0515	-3.1092	-4.222	-6.5374	-3.8551	-6.6886	-3.2032	-5.3703	-5.282	-1.853	-3.8381	-3.3806	-3.8836	-5.0471	-4.2829	-6.5954	-3.8698	-3.4019	-4.4057	-6.5415	-3.3352	-3.7002	-5.0992	-6.6429	-2.3667	-3.164	-3.5297	-4.6558	-2.0481	-5.2827	-3.788	-3.1033	-4.3423	-6.935	-5.3717	-5.4034	-4.6712	-4.118	-3.2466	-3.4511	-4.4547	-4.7477	-4.8892	-3.8506	-6.1656	-3.8069	-2.8828	-4.4789
-4.1329	-4.2077	-4.0488	-5.297	-3.3749	-4.4504	-2.8955	-5.3869	-3.7002	-2.6546	-3.314	-4.2127	-0.7487	-5.6154	-5.3642	-2.6646	-2.1655	-3.6564	-3.4347	-5.4893	-1.5149	-4.03	-4.5351	-3.6501	-5.2665	-1.3782	-3.3404	-2.3884	-1.8473	-4.5981	-2.9047	-3.5095	-4.5811	-2.5137	-4.049	-5.229	-2.238	-3.399	-2.8304	-3.2796	-2.9023	-2.1037	-3.3153	-5.8797	-2.7038	-3.1949	-3.986	-4.5151	-3.2818	-4.3875
-12.787	-14.163	-12.586	-15.145	-13.652	-14.169	-12.391	-12.648	-13.521	-13.06	-13.629	-15.173	-15.857	-12.867	-14.367	-13.454	-13.941	-11.968	-15.269	-14.64	-12.291	-13.563	-12.537	-14.622	-13.674	-10.954	-13.573	-14.421	-12.416	-14.914	-13.3	-12.395	-13.653	-13.37	-13.989	-13.979	-15.034	-15.728	-12.149	-12.242	-13.984	-13.422	-13.03	-13.329	-15.028	-15.293	-14.058	-14.423	-11.55	-13.02
-0.70496	-1.5287	-0.76196	-0.85613	1.5352	-0.89089	-2.4716	-0.14042	-0.31588	-1.8473	-2.0609	-2.9647	-0.75779	-1.9344	-1.6294	0.54727	-1.9482	1.1486	-1.3981	-1.2738	1.6636	-1.2831	-0.86427	-2.4132	-2.0976	-2.4929	-1.218	-1.9992	0.33401	-0.49668	-0.73352	-1.6129	-0.86998	1.8522	-1.6325	-2.787	-0.76038	-2.199	1.09	-0.064439	-0.9505	-2.2052	0.57922	-0.82686	1.6802	-0.48976	0.4197	-0.97443	-0.35762	-0.76251
-12.284	-11.526	-11.784	-10.954	-9.5406	-11.155	-12.511	-12.877	-12.536	-11.772	-10.864	-11.307	-9.7179	-11.512	-12.468	-10.237	-11.371	-10.694	-12.106	-12.083	-11.159	-9.0905	-11.805	-12.47	-10.836	-10.176	-12.614	-11.647	-10.912	-10.953	-9.8289	-12.075	-8.572	-13.295	-12.217	-10.248	-12.518	-9.8603	-11.475	-10.187	-12.201	-12.437	-13.284	-10.469	-10.604	-11.039	-12.337	-12.18	-11.149	-12.435
-13.256	-12.165	-11.971	-11.945	-12.783	-9.5824	-12.509	-10.431	-13.687	-14.143	-14.265	-13.659	-14.424	-14.16	-13.433	-12.605	-12.585	-12.278	-12.463	-13.035	-13.906	-12.686	-14.913	-15.069	-11.5	-13.635	-15.011	-10.428	-11.53	-13.221	-12.71	-12.153	-12.683	-12.374	-14.302	-12.854	-12.114	-11.773	-12.789	-12.894	-13.302	-12.42	-13.03	-11.545	-11.674	-14.052	-12.8	-14.937	-12.606	-12.312
-10.739	-9.84	-11.492	-11.416	-12.985	-9.9788	-9.7686	-12.176	-9.6504	-10.272	-11.131	-11.552	-12.087	-11.662	-10.717	-12.587	-11.346	-9.525	-12.126	-10.894	-11.841	-11.992	-11.79	-13.701	-12.326	-9.6989	-11.969	-11.46	-12.007	-12.432	-10.669	-11.261	-8.9966	-10.046	-10.126	-10.46	-10.088	-10.174	-10.817	-10.324	-12.047	-10.68	-10.088	-10.519	-9.6945	-11.306	-10.618	-10.404	-10.918	-8.905
-20.67	-23.53	-23.242	-21.175	-22.66	-21.641	-20.91	-20.833	-21.939	-22.101	-23.571	-22.553	-21.851	-22.074	-23.091	-22.138	-24.521	-22.333	-21.81	-21.278	-23.095	-22.062	-20.617	-22.864	-21.021	-24.106	-22.735	-21.951	-22.669	-23.817	-21.679	-22.964	-22.304	-23.345	-21.728	-21.731	-19.906	-21.551	-19.524	-21.807	-24.474	-24.261	-20.636	-22.229	-22.779	-19.27	-22.36	-21.466	-22.569	-22.743
5.398	4.2666	5.8175	5.7356	7.3964	5.7053	7.9325	7.9641	4.6157	5.0725	5.1704	5.4536	8.2872	5.5741	6.576	5.7682	6.4557	3.999	3.7887	4.5208	7.1436	5.7794	5.4017	5.5192	4.3975	5.4911	5.5308	7.8972	6.2373	6.105	5.6204	5.8577	4.7388	3.5929	6.9752	4.8628	6.2623	5.8864	7.1936	5.1751	5.2319	4.0986	3.3086	5.9529	5.98	5.3154	5.1815	6.4969	3.6195	7.2051
-12.917	-15.956	-13.064	-14.466	-17.167	-14.759	-12.874	-14.251	-14.267	-13.433	-15.202	-15.346	-14.208	-13.717	-14.59	-14.196	-16.076	-13.455	-16.391	-14.998	-14.509	-14.908	-15.427	-13.84	-13.487	-15.871	-16.82	-15.855	-14.283	-14.678	-13.323	-15.918	-14.626	-12.588	-16.225	-15.372	-15.656	-13.996	-14.073	-13.931	-14.823	-16.566	-17.75	-14.88	-13.803	-14.56	-15.758	-14.125	-13.911	-13.409
7.9497	7.4875	5.5433	6.3021	5.6755	5.1528	7.8338	6.1995	4.6301	7.0805	6.1777	7.45	7.5301	7.0378	7.4739	8.3226	8.8851	6.6123	8.5596	8.9244	6.3495	3.5015	7.6998	7.152	5.4433	6.8648	6.2029	4.6367	7.2933	4.6993	7.6432	8.5229	7.9882	6.5234	7.7779	8.2147	5.31	6.7546	7.74	5.4619	7.295	6.9392	6.9777	7.8342	8.5193	9.6807	6.9634	7.3794	6.8282	7.7562
-9.9418	-11.203	-10.489	-11.647	-11.189	-10.703	-11.106	-10.995	-10.057	-9.738	-11.504	-12.206	-13.114	-11.191	-10.837	-10.688	-9.4524	-11.652	-10.397	-12.472	-12.969	-12.626	-11.975	-11.484	-8.7725	-11.226	-9.8418	-10.369	-11.118	-12.083	-9.0085	-10.31	-11.128	-10.446	-10.707	-9.2115	-10.145	-11.367	-7.689	-10.241	-12.642	-11.091	-9.5104	-11.563	-12.133	-8.6419	-10.214	-9.9073	-11.58	-11.298
-0.60499	-2.9035	0.7811	-1.4877	-2.1149	-1.9807	-0.17264	-0.12048	-2.0409	-0.029573	-1.3854	-1.2029	-2.6556	0.782	0.97276	-1.6716	0.55842	-0.27063	0.27318	1.3358	0.66091	-2.7417	0.41818	-1.3229	1.4337	-0.64692	0.13964	-1.8736	-1.4114	-1.1546	-0.92173	-1.1545	0.61599	-0.86011	-0.67102	-0.49374	-0.4215	-2.4062	-1.5707	-1.7015	-0.12143	0.97485	-3.3337	-0.63146	-1.7189	-1.8716	-2.1542	0.22882	-0.95326	-1.1471
-13.656	-14.417	-15.033	-10.792	-14.361	-12.54	-14.104	-11.487	-15.229	-13.214	-13.556	-13.739	-13.77	-13.919	-9.6956	-14.91	-13.165	-11.351	-14.063	-12.416	-12.076	-14.385	-13.447	-14.502	-12.411	-15.373	-12.353	-14.378	-12.608	-14.542	-12.882	-13.729	-15.585	-13.942	-15.1	-15.855	-11.169	-14.045	-13.823	-12.158	-15.112	-14.664	-11.741	-14.33	-12.031	-10.515	-14.907	-14.85	-15.655	-11.661
-13.54	-13.064	-12.889	-12.499	-14.539	-13.753	-13.225	-12.283	-13.326	-16.517	-10.391	-12.012	-12.489	-11.748	-14.089	-11.856	-10.952	-11.601	-13.164	-12.057	-11.216	-13.376	-13.073	-11.642	-13.122	-15.136	-13.916	-11.474	-13.835	-12.448	-12.344	-13.526	-14.162	-12.33	-14.11	-12.87	-11.319	-10.444	-11.386	-13.946	-13.871	-11.48	-11.526	-12.186	-11.457	-14.155	-12.14	-11.472	-11.371	-11.849
-3.8139	-4.7058	-5.0082	-4.7836	-3.9557	-3.8835	-6.0151	-3.7593	-5.4126	-4.2197	-2.6284	-5.3722	-5.0102	-3.7917	-5.7621	-4.5972	-3.4669	-5.3092	-4.6823	-2.142	-2.8866	-2.3392	-5.3156	-5.389	-5.2426	-1.0819	-4.0492	-4.6098	-1.6102	-2.3879	-4.3497	-4.0529	-6.6399	-4.0825	-2.8655	-4.5511	-2.6031	-3.3754	-4.9808	-2.0745	-3.7891	-3.338	-1.4583	-4.088	-5.2737	-4.9803	-5.7237	-2.2075	-3.2343	-4.3975
8.9645	8.0523	10.555	8.4519	6.4222	8.1467	9.2198	6.2869	8.6554	6.8172	8.3189	8.8124	7.8731	8.0611	8.0129	9.519	9.3465	8.5391	5.7017	7.7091	6.2474	10.252	7.6161	7.9243	8.7333	7.694	8.0745	6.2117	7.8616	5.2461	8.8665	7.7541	10.251	5.9747	10.499	7.7941	6.7883	5.3901	7.1343	9.5194	9.2315	7.9066	7.491	7.6981	8.8055	7.965	6.8417	8.5326	7.5659	7.2724
-1.2532	1.6394	-1.067	0.50782	0.088372	-2.5187	-2.8579	-0.58392	-0.35208	1.0234	-1.6092	-2.7413	-0.91194	0.38214	-1.8192	-1.2918	-1.4275	-1.6554	-0.65207	-1.9596	0.65312	-1.8652	0.72879	-2.3465	1.9173	-0.79665	-1.0793	0.34183	0.28072	-2.7583	-1.1278	-1.2675	-0.22206	-0.9035	-1.4275	-0.89276	3.7383	-2.8825	0.50016	-1.0601	-1.3452	-0.88346	-1.3288	-1.878	-0.95392	-2.6729	-1.4322	1.2244	-0.011479	-0.27479
1.5117	0.39349	0.88781	1.2982	0.34865	0.44442	0.89633	2.8378	2.105	1.9371	1.1492	2.7948	2.3995	2.935	3.4839	2.9973	2.18	1.0352	1.9278	-0.51505	1.8009	1.421	0.51527	0.86362	-0.37012	5.05	1.5963	-0.53206	3.936	-0.28879	0.18034	3.3507	-0.3262	2.2435	1.2833	1.1764	3.1078	1.3304	2.8653	-0.32842	-0.61642	1.6321	2.1225	3.1708	3.7001	0.30754	1.9921	2.4123	0.33433	3.3911
-20.802	-21.122	-22.332	-21.573	-21.966	-19.7	-22.456	-21.778	-24.498	-21.602	-23.429	-22.047	-21.816	-23.794	-23.47	-22.864	-23.742	-22.398	-22.876	-20.621	-23.082	-20.57	-18.859	-20.728	-22.493	-23.495	-21.105	-20.603	-22.26	-20.917	-22.532	-25.987	-22.437	-23.371	-22.163	-21.011	-22.545	-22.433	-22.668	-23.924	-22.875	-20.742	-22.416	-21.036	-19.797	-19.907	-19.182	-25.628	-23.827	-23.006
-15.351	-14.992	-14.275	-15.034	-13.946	-14.214	-14.872	-15.892	-15.726	-13.069	-13.738	-16.194	-14.016	-13.64	-15.46	-12.911	-11.037	-13.376	-11.476	-14.717	-15.524	-15.407	-13.883	-16.465	-15.953	-13.177	-14.327	-12.653	-13.555	-14.275	-14.161	-17.426	-15.523	-14.336	-15.76	-14.018	-14.828	-14.582	-15.988	-15.398	-14.347	-15.99	-14.638	-15.589	-15.636	-15.417	-14.502	-12.222	-13.485	-15.371
-14.075	-14.87	-13.387	-12.322	-11.95	-15.785	-13.908	-11.129	-12.237	-12.624	-12.122	-13.065	-12.988	-14.497	-13	-11.742	-13.139	-12.419	-13.313	-12.06	-13.736	-12.323	-11.954	-13.761	-14.83	-12.792	-14.211	-16.501	-13.028	-13.5	-12.37	-13.21	-13.535	-12.23	-11.836	-13.205	-13.819	-12.502	-11.629	-12.149	-11.748	-13.365	-12.734	-11.072	-11.994	-13.161	-13.37	-12.807	-13.209	-11.651
-5.1501	-4.6609	-8.1136	-5.512	-7.1477	-6.3269	-4.1069	-6.5644	-5.2027	-5.176	-6.1624	-6.6072	-5.1727	-6.1796	-6.4417	-4.5595	-5.941	-5.9628	-3.6207	-7.0576	-6.5366	-7.0301	-6.2209	-5.171	-5.7381	-7.2509	-6.0415	-5.091	-3.7184	-7.1795	-5.5168	-5.7704	-6.2756	-7.0593	-3.9913	-5.9523	-5.4857	-7.1614	-6.7791	-5.2305	-6.2479	-6.4385	-2.7892	-6.2766	-5.2524	-3.4241	-6.3077	-5.8929	-6.824	-6.2656
-0.73509	0.90082	1.0094	2.6164	1.4339	0.72565	-0.18676	0.036447	-0.28683	-0.13688	-0.69111	1.2615	0.073587	-3.1252	-0.1287	-1.4688	-1.0032	-0.72283	-0.5961	0.99693	-0.30803	-1.0421	0.54307	0.43332	-0.33256	2.1242	2.7377	0.17225	-0.34145	0.54187	1.4847	0.12339	1.2713	1.1314	-0.6762	-0.31819	-1.3684	0.59474	0.29956	0.99799	-0.42039	1.0009	0.82893	-0.99106	1.675	1.4807	0.51144	-2.0071	-0.78824	1.4805
-4.6884	0.62447	-2.1758	-1.0002	-0.23407	-1.9333	0.77075	1.1995	-1.9975	-1.3312	0.38978	-2.3087	-1.1623	-2.0915	-0.43431	-1.8377	0.1008	-4.3906	-1.0064	-0.99135	-2.2315	-1.0536	-1.2974	-1.9018	-1.0003	1.2208	-2.0491	-2.0899	-0.50727	-2.2718	-2.107	-0.63288	-0.5287	-0.6067	0.0080713	1.5279	1.2555	-0.60514	-3.748	-3.3154	-2.0838	-1.1924	1.3892	-2.6277	0.72057	-0.84931	-0.57412	-1.4238	-2.2041	-1.4842
-1.9389	-4.9597	-4.7437	-5.8407	-6.1135	-4.8144	-7.7388	-6.9134	-4.2232	-5.2741	-5.1227	-5.1165	-8.0436	-7.6145	-6.9253	-4.4405	-5.8976	-6.6455	-4.1161	-5.6928	-5.8061	-6.1836	-5.6544	-6.303	-5.19	-6.8366	-8.8292	-5.4352	-5.9109	-6.6816	-3.5269	-4.5327	-4.7452	-5.9187	-5.98	-6.2529	-2.8717	-6.215	-4.5658	-4.7689	-5.1293	-7.3132	-5.4532	-6.3064	-4.8421	-5.2169	-3.3034	-5.2626	-4.8417	-3.649
0.94353	2.8614	0.7559	3.6029	2.0956	2.6155	4.4413	3.3164	3.9953	2.5427	1.8488	3.123	1.5817	1.3902	3.2085	2.6237	5.603	3.5957	1.8256	4.773	0.052734	3.4371	3.0463	3.6498	0.092816	2.6437	1.3053	3.5855	1.2607	4.8273	0.97866	3.2256	2.2242	2.9663	2.6717	2.8562	1.9743	3.3085	3.1868	4.12	3.463	2.8533	4.98	3.1405	1.8447	4.4102	4.7115	3.1283	1.2942	2.6169
10.096	9.4711	9.4784	9.3589	9.5342	8.874	7.7745	9.2119	9.6508	7.5002	9.5909	7.5278	8.7442	8.824	7.4205	7.5428	7.4246	11.325	7.0177	9.6274	11.192	7.6447	8.2047	9.1824	9.502	7.3018	8.1012	7.7531	10.256	8.3018	8.1062	8.0444	10.414	9.1583	9.1403	7.5916	7.439	8.4334	8.9731	7.5643	8.7273	7.2602	7.7426	6.4623	8.527	9.5385	10.214	7.1687	8.8007	10.125
-12.452	-15.041	-11.107	-14.091	-12.648	-12.21	-12.469	-11.727	-11.412	-14.497	-12.825	-12.977	-12.356	-13.897	-14.587	-15.583	-13.264	-13.832	-13.45	-12.328	-12.815	-12.93	-14.156	-14.123	-11.438	-14.124	-12.764	-12.049	-13.819	-14.833	-10.052	-17.734	-12.48	-13.64	-11.585	-10.804	-12.296	-14.014	-13.528	-13.124	-12.669	-11.598	-12.908	-13.22	-13.52	-13.985	-13.637	-12.212	-10.779	-13.238
-11.206	-13.707	-15.672	-13.072	-14.281	-12.673	-13.484	-12.585	-13.488	-13.887	-13.255	-15.186	-11.486	-12.197	-10.299	-14.374	-13.338	-11.949	-15.828	-13.219	-12.725	-12.3	-13.095	-12.749	-13.879	-12.457	-14.077	-12.614	-13.081	-15.105	-14.226	-14.074	-11.783	-12.787	-12.352	-15.296	-14.137	-15.439	-13.648	-13.081	-12.724	-13.041	-12.835	-11.284	-14.015	-11.351	-13.66	-12.85	-12.071	-13.372
-10.241	-10.913	-9.0332	-8.3205	-11.276	-8.7134	-10.575	-8.234	-10.982	-11.04	-11.283	-10.276	-9.9752	-10.066	-9.0918	-8.4358	-9.2348	-10.199	-9.5932	-8.753	-7.4742	-10.722	-11.101	-9.1875	-11.824	-11.231	-7.4513	-8.2671	-7.8633	-10.928	-10.053	-9.7262	-8.9254	-6.5706	-10.78	-12.334	-9.1709	-8.3594	-7.0304	-9.8411	-8.6063	-8.7976	-9.0128	-9.0701	-7.6864	-10.28	-8.8297	-9.236	-9.2147	-10.473
-15.822	-13.741	-16.915	-15.686	-14.508	-13.711	-14.949	-12.654	-12.935	-15.723	-15.86	-13.534	-15.751	-14.503	-14.202	-16.119	-14.646	-12.259	-15.12	-14.284	-15.49	-14.875	-14.803	-13.976	-15.728	-13.817	-14.626	-15.084	-16.749	-14.599	-15.124	-13.35	-15.415	-17.957	-14.448	-13.799	-16.033	-13.644	-13.739	-13.565	-12.32	-14.016	-13.201	-13.874	-15.647	-14.337	-16.248	-15.102	-13.166	-12.665
-0.8923	0.84841	0.5575	-1.2653	2.208	-1.3035	0.58415	-0.059327	-0.54022	0.046266	1.9053	-0.028552	2.6487	-0.21345	-2.4211	0.16514	1.2587	-0.35411	-0.048261	0.74904	-1.2473	0.81798	1.4561	0.030871	3.4091	-2.2156	0.17005	0.50229	-0.43268	-1.1323	2.0148	-0.91563	-1.0304	-0.13791	1.2527	0.22238	-0.18797	-0.58579	1.6657	0.31095	2.8432	-0.62185	-2.1978	2.6034	0.80092	0.88318	0.14691	-0.96689	-1.7672	0.15676
-1.8761	-5.1542	-3.0762	-4.6102	-4.3679	-3.2411	-2.3945	-3.4319	-4.3151	-4.7553	-4.6909	-4.8887	-4.3423	-6.3674	-2.4959	-4.4728	-5.0983	-5.2816	-7.4304	-1.9807	-5.6625	-4.8405	-2.0475	-4.3471	-5.3709	-4.4857	-4.7038	-4.365	-3.8051	-3.7239	-2.3752	-2.9765	-3.4835	-3.6077	-4.5885	-4.6237	-3.3102	-3.5046	-3.7475	-5.076	-3.7583	-5.3525	-5.5434	-2.5715	-5.2602	-4.5073	-3.0959	-3.3214	-3.4033	-5.1103
-12.685	-10.588	-14.673	-11.279	-12.899	-14.26	-14.524	-15.711	-13.948	-12.57	-13.187	-12.072	-13.648	-12.949	-15.041	-11.818	-10.529	-15.195	-15.237	-15.24	-13.176	-13.091	-12.933	-13.147	-14.407	-14.138	-13.368	-13.588	-13.857	-12.712	-13.303	-10.853	-11.318	-17.178	-16.024	-13.464	-12.075	-13.353	-13.115	-14.611	-12.915	-15.888	-14.161	-13.486	-14.441	-13	-12.21	-12.182	-12.811	-12.971
3.4089	3.7351	3.779	2.8917	1.7176	3.6531	1.5578	1.5705	2.0849	2.4771	4.5513	1.7325	0.1983	3.4729	3.294	5.0825	3.5392	2.22	1.859	3.1783	6.3079	3.3808	2.8313	1.566	4.8631	2.3179	3.2739	0.7904	1.2854	3.2806	3.8813	1.6249	2.6271	2.3339	5.5681	1.718	3.5901	3.3765	2.7765	4.8282	1.3263	1.3438	2.1561	0.53978	2.4309	2.5985	3.5943	2.084	3.7608	3.6273
-22.819	-22.586	-21.979	-21.636	-24.902	-22.903	-21.991	-21.852	-20.081	-22.254	-22.03	-21.741	-21.05	-22.545	-21.603	-23.316	-22.93	-22.838	-22.941	-22.804	-20.795	-24.256	-21.862	-19.827	-21.368	-22.1	-23.895	-22.44	-22.261	-21.055	-20.892	-22.127	-23.562	-22.19	-20.869	-22.71	-23.67	-22.309	-24.274	-22.127	-21.603	-23.862	-22.47	-21.717	-21.474	-21.499	-21.147	-20.921	-20.544	-20.406
-12.445	-11.285	-12.235	-13.86	-12.132	-12.936	-12.72	-10.108	-14.312	-12.842	-14.43	-10.953	-14.04	-15.075	-12.095	-10.739	-11.806	-12.395	-13.1	-14.591	-13.025	-14.669	-14.488	-10.312	-13.146	-14.308	-14.532	-14.817	-14.034	-14.494	-12.302	-13.005	-13.47	-14.449	-10.993	-11.666	-12.973	-12.337	-13.272	-11.895	-12.282	-14.369	-12.522	-14.633	-15.249	-15.267	-13.38	-13.667	-13.584	-13.045
-16.139	-12.538	-14.504	-16.053	-16.13	-15.211	-14.62	-13.395	-14.767	-16.605	-15.285	-15.922	-11.953	-15.312	-13.956	-15.228	-14.658	-16.282	-13.231	-16.696	-14.891	-14.366	-14.558	-13.997	-13.469	-15.882	-16.477	-12.754	-15.778	-11.199	-14.753	-12.793	-13.98	-13.628	-14.948	-14.162	-13.613	-13.924	-13.003	-14.293	-13.557	-15.921	-14.138	-14.354	-15.818	-13.966	-13.216	-15.324	-14.897	-15.439
-0.92157	-0.00057289	-3.2585	-3.0992	-2.3648	-2.6443	-1.0078	-2.4046	-2.5359	-1.5432	0.62598	-3.6329	-0.45387	-3.2874	-1.7041	-4.4856	-1.0483	-2.7962	-2.73	-1.1535	0.65224	-3.9391	-1.6654	-0.67863	-0.56883	-1.6367	-2.9246	-0.86806	-0.030248	-2.639	-3.8944	-2.2954	-4.5739	-0.69937	0.42375	-3.1893	-1.4864	-0.23378	-0.34215	-4.7998	-0.83087	-0.58303	-1.6205	-2.3481	-2.9393	-2.0738	-2.5169	-1.4401	-0.73393	-2.1538
-9.5561	-11.539	-7.7601	-7.9129	-8.5766	-9.9489	-8.764	-10.237	-10.479	-8.0738	-8.5522	-9.5454	-8.0916	-9.7116	-9.4863	-11.013	-7.7004	-9.3236	-8.2863	-10.981	-9.9444	-6.9267	-9.7416	-7.6714	-8.3978	-10.619	-9.8233	-9.1406	-9.5685	-9.5437	-8.3559	-6.1111	-8.4512	-8.4684	-9.3061	-8.3712	-8.715	-7.3095	-12.446	-8.9554	-8.4414	-11.829	-9.9794	-7.7733	-10.203	-7.4673	-10.042	-7.7714	-5.955	-7.864
-9.8243	-8.7671	-9.6019	-8.2708	-9.6865	-9.0212	-8.705	-8.5186	-7.6444	-9.597	-7.7651	-10.677	-8.3252	-8.1987	-10.402	-10.371	-10.083	-10.291	-8.7912	-11.234	-9.8625	-9.8658	-9.9039	-7.9007	-8.6344	-7.6293	-8.7362	-8.3262	-8.2924	-8.5582	-10.146	-8.3328	-9.6531	-10.972	-8.3109	-8.8684	-10.887	-10.087	-10.562	-8.108	-8.342	-8.9254	-8.9885	-9.9304	-8.7073	-8.6473	-9.6652	-10.189	-7.0847	-9.902
1.1021	1.2402	0.23592	-0.86052	-1.8529	2.1378	-0.81499	1.9586	1.0787	0.44095	-0.62556	-0.040881	0.54462	0.96828	0.38232	-0.8624	-1.0968	-1.6594	1.2678	-1.615	-2.1888	0.27624	-1.2725	-0.50718	-0.63124	-0.75703	-2.0514	-2.6165	0.32369	0.36006	0.27949	1.6903	-2.0085	0.44554	-2.0955	-1.1544	-0.67872	-0.0097056	0.13576	-1.4829	0.44993	-0.63458	1.6659	1.5634	-1.3346	0.46451	1.3281	-1.47	0.11373	-0.31863
-11.362	-15.166	-14.637	-12.978	-11.047	-12.226	-13.629	-13.176	-11.456	-11.818	-12.27	-12.461	-11.56	-12.142	-15.852	-12.745	-13.511	-15.133	-13.786	-14.748	-14.001	-11.92	-12.939	-13.676	-11.372	-13.144	-11.558	-13.608	-13.8	-13.65	-12.754	-12.669	-12.058	-12.019	-10.083	-15.277	-12.705	-12.353	-12.538	-13.683	-14.855	-14.73	-13.085	-14.295	-14.421	-13.818	-12.038	-12.569	-14.639	-11.91
-4.3024	-1.666	0.25948	-2.3913	-2.2132	-1.8468	-4.5029	-1.6411	-3.6922	-0.42237	-2.0371	-2.5684	-0.71059	-4.7823	-4.2054	-4.2778	-2.1003	-0.90409	-1.8045	-2.4527	-1.5327	-0.15483	-2.8583	-3.6359	-4.7366	0.1732	-3.1684	-2.0458	-0.4658	-3.6305	-2.7008	-3.3714	-1.2934	-3.0838	-2.1885	-3.3965	-2.4687	-1.2905	-1.4904	-1.0715	-3.8119	-2.2398	-4.4764	-2.9805	-3.4268	-2.867	-1.2682	-4.4203	-2.5418	-4.243
-6.3666	-4.1572	-2.8871	-2.6609	-4.1394	-7.6113	-2.6847	-4.2213	-4.7603	-5.6182	-6.1446	-4.7911	-6.3774	-3.2337	-3.131	-2.6485	-3.5572	-3.1962	-2.6292	-3.0082	-5.0899	-4.7905	-4.0345	-3.7481	-3.2393	-2.8948	-3.3246	-4.0304	-3.2441	-2.0951	-4.4027	-2.1328	-2.9933	-4.0947	-5.1369	-4.2629	-6.0692	-5.0157	-4.0054	-6.1163	-2.1093	-5.3925	-4.6218	-6.3581	-5.6952	-3.1627	-4.7819	-3.7991	-4.0424	-4.6875
8.8605	9.4846	6.2706	9.2606	12.898	6.5397	9.9838	9.2466	8.9939	9.9075	10.11	8.4101	8.1223	8.2041	7.2223	7.4919	9.415	8.9005	7.8517	9.0212	6.7723	10.874	5.5149	6.7638	8.318	7.4659	10.05	7.4666	6.9447	10.278	9.8733	9.0743	9.5191	7.1084	7.6669	7.8772	6.1601	8.8237	8.5161	10.424	8.9363	7.4457	7.831	9.605	8.9312	5.8518	9.4853	6.877	8.4188	7.79
-19.907	-20.274	-20.518	-21.088	-21.478	-20.333	-21.011	-21.123	-22.266	-20.849	-20.326	-20.356	-18.741	-22.594	-19.73	-22.95	-21.037	-20.686	-21.227	-17.301	-19.901	-20.658	-23.825	-23.586	-19.374	-20.9	-20.923	-21.922	-20.901	-19.053	-18.78	-21.564	-22.937	-20.946	-19.363	-20.49	-19.95	-19.813	-21.068	-21.464	-20.685	-20.154	-18.74	-21.023	-22.174	-18.83	-18.787	-20.234	-21.076	-20.624
-2.859	0.082907	-1.3058	-2.6769	-3.7111	0.10039	-5.1536	-2.8243	-2.1818	-1.2657	-2.3639	-1.2196	-0.29589	-4.9391	-2.8919	-0.63757	-1.3379	-3.1245	-2.8266	-3.0896	-0.70079	-0.15771	-1.9679	-2.745	-0.38113	0.30535	-0.74107	-2.3151	-0.90284	-0.77572	-0.0035647	0.8463	-2.681	-0.71338	-2.4864	-4.8886	-2.7391	-2.3403	-1.7705	-0.82939	-3.1236	-3.1802	-1.3319	-1.9354	-3.5008	-2.6515	-3.2692	-1.138	-3.3784	-3.0788
1.7158	2.5696	-0.43087	1.538	-1.0998	-0.38692	-0.89297	0.28675	-0.72288	-0.23778	0.4784	-1.4831	2.568	-0.87254	1.3395	-0.7408	0.58665	0.40383	0.29678	-0.87944	-1.1416	2.6197	0.20707	3.9465	1.6252	-0.26002	-1.5959	2.5824	-1.8115	-2.8788	2.4632	2.4776	-0.40971	0.74671	-1.1212	0.2533	0.67928	0.99288	1.2749	-2.4243	-0.90572	0.79949	-1.6252	2.771	-1.2222	-2.2904	3.7253	0.552	-2.0507	1.7341
-4.3877	-4.0301	-4.0582	-4.5353	-2.1969	-4.2217	-4.7891	-4.6104	-5.7876	-4.3492	-3.9473	-3.916	-4.0187	-2.5934	-1.941	-5.5707	-5.5371	-4.4049	-3.101	-4.6617	-1.7826	-4.9175	-4.9202	-1.9714	-2.937	-6.1313	-4.5578	-3.6008	-4.1479	-3.6754	-3.5433	-3.139	-1.023	-2.4728	-4.9963	-2.3085	-3.0098	-4.4354	-3.8623	-3.3462	-2.4125	-4.7056	-4.5345	-4.5233	-5.6456	-3.0672	-3.4702	-4.3392	-4.3742	-2.5366
-12.363	-11.421	-14.853	-15.301	-11.425	-13.451	-13.784	-15.244	-14.27	-13.969	-13.929	-11.739	-14.777	-13.195	-16.194	-12.726	-15.16	-12.331	-13.586	-13.717	-13.282	-13.658	-12.343	-14.84	-13.721	-11.732	-12.906	-14.385	-13.767	-13.005	-13.382	-14.007	-14.023	-13.297	-15.371	-13.806	-11.777	-12.329	-16.297	-13.022	-12.67	-10.241	-11.515	-12.558	-12.801	-12.726	-10.666	-13.75	-14.759	-13.697
-11.561	-9.057	-10.208	-11.915	-10.308	-10.403	-10.268	-9.1886	-8.611	-8.3662	-8.8345	-9.7561	-9.6656	-9.3978	-11.206	-13.674	-11.771	-10.566	-7.8356	-9.4434	-11.149	-11.84	-9.9036	-8.6833	-11.754	-6.0323	-10.206	-10.163	-9.3988	-7.8091	-9.5667	-10.618	-9.3262	-9.9619	-11.691	-9.9608	-8.7717	-9.2732	-10.388	-10.204	-10.845	-8.404	-11.898	-10.018	-13.755	-9.9855	-9.9607	-11.176	-9.7096	-8.6186
-10.789	-10.877	-8.5828	-8.7944	-11.052	-8.0162	-11.887	-10.742	-12.043	-12.07	-9.8446	-10.326	-12.59	-11.057	-13.116	-10.572	-11.925	-10.861	-12.262	-9.3674	-13.039	-10.281	-11.002	-10.905	-10.242	-10.607	-9.4063	-8.5722	-10.927	-12.135	-10.352	-10.359	-10.777	-9.2769	-10.29	-9.6527	-10.438	-11.754	-11.211	-10.093	-12.485	-11.257	-7.452	-9.5795	-9.9132	-12.577	-10.638	-8.8284	-10.691	-11.998
-10.492	-9.5004	-8.5994	-8.5526	-8.6227	-11.888	-10.697	-9.3963	-8.7	-12.471	-9.6419	-11.328	-9.4358	-9.6167	-7.6941	-9.4756	-10.589	-11.122	-8.588	-7.8037	-9.8812	-8.6259	-10.964	-10.216	-11.664	-8.7093	-11.642	-9.5124	-10.243	-9.2106	-8.6172	-8.926	-11.515	-9.6381	-9.0208	-8.541	-10.052	-7.1271	-9.7831	-9.9507	-9.9917	-8.3321	-8.1542	-10.236	-9.7127	-7.9627	-12.443	-8.5827	-10.496	-9.3316
-10.499	-10.543	-9.4098	-11.007	-7.1274	-10.494	-7.9055	-11.973	-11.085	-9.0667	-9.7857	-9.6087	-7.2607	-6.3226	-6.3965	-8.5308	-7.7424	-8.737	-7.4186	-6.4015	-9.9889	-9.945	-11.064	-9.9327	-8.5516	-9.932	-8.6554	-8.6666	-8.6403	-11.081	-8.7291	-9.7163	-9.2691	-7.6094	-6.9362	-8.0453	-8.7693	-10.26	-6.749	-10.031	-10.139	-9.4679	-11.827	-6.3644	-7.118	-9.8264	-9.4501	-10.962	-10.305	-10.024
-9.037	-12.102	-12.445	-11.48	-11.012	-9.3027	-11.074	-12.768	-9.1833	-12.817	-9.9347	-12.874	-10.159	-11.15	-10.34	-11.524	-10.409	-12.413	-11.125	-11.232	-10.529	-11.949	-9.7809	-11.775	-12.512	-12.483	-13.54	-12.259	-12.962	-10.526	-14.198	-9.933	-13.551	-11.162	-11.198	-10.531	-9.4299	-10.443	-11.532	-12.185	-12.069	-12.403	-10.964	-12.545	-11.417	-9.8688	-14.014	-12.064	-9.7323	-10.28
-20.902	-22.6	-21.027	-24.898	-21.747	-19.874	-22.626	-23.134	-23.002	-23.934	-21.544	-23.521	-23.888	-22.299	-21.262	-19.911	-22.087	-23.646	-21.584	-21.667	-21.323	-21.309	-23.095	-22.63	-20.588	-21.791	-23.675	-22.154	-21.783	-22.511	-19.768	-22.885	-22.099	-22.361	-22.673	-23.145	-24.984	-22.184	-24.932	-21.632	-21.783	-25.555	-20.799	-22.302	-24.622	-20.744	-19.367	-22.969	-20.264	-22.838
-2.7968	-5.696	-2.3312	-2.7551	-2.3822	-1.782	-1.9795	-0.77677	-4.1311	-0.38758	-2.6124	-3.6184	-5.9626	-2.8413	-2.394	-2.838	-2.5692	-3.9279	-4.5607	-2.6319	-3.558	-4.5463	-1.9353	-3.4065	-4.4371	-6.1533	-3.6171	-4.0028	-2.837	-2.1098	-2.1144	-3.816	-2.2448	-2.7703	-1.7484	-1.8805	-3.6002	-3.8733	-1.3213	-1.7555	-0.86657	-2.906	-2.6664	-2.3068	0.11457	-3.3009	-3.4116	-2.3205	-3.4386	-3.9528
-11.455	-9.6329	-13.108	-10.026	-11.404	-10.565	-11.243	-11.928	-10.512	-10.265	-11.543	-9.9917	-10.203	-13.279	-12.156	-10.8	-11.498	-11.103	-13.463	-10.323	-12.209	-8.8534	-11.281	-10.793	-10.897	-10.579	-11.754	-11.806	-9.8488	-11.618	-11.114	-10.829	-12.629	-12.041	-10.852	-11.472	-12.41	-11.053	-10.357	-9.8131	-11.011	-10.914	-11.563	-9.394	-11.515	-12.507	-10.732	-9.91	-11.411	-9.0572
0.99672	-1.9434	-0.261	2.7064	1.3788	0.077172	2.6109	1.6614	2.8916	2.2169	3.7647	2.632	2.052	0.47691	-0.61762	-0.63352	-1.365	0.69942	2.1801	1.5229	5.2624	1.9702	2.8951	1.6995	2.101	4.2432	2.185	0.80487	1.1607	-0.46612	2.4164	2.5327	1.1465	2.896	1.0914	1.3123	0.42571	1.4967	1.3246	1.5797	-0.34513	0.34845	2.1257	0.14996	2.3863	0.46408	2.3713	-1.8301	-0.19801	1.3286
-21.046	-22.67	-21.091	-20.334	-19.949	-21.295	-19.043	-22.737	-19.795	-18.702	-20.504	-21.53	-21.57	-18.338	-20.882	-19.624	-22.274	-23.389	-22.244	-21.217	-19.713	-19.899	-19.213	-20.319	-22.213	-19.595	-21.219	-19.677	-21.341	-19.827	-20.892	-20.32	-20.756	-22.005	-21.486	-22.276	-18.775	-19.892	-21.78	-21.002	-21.698	-21.16	-21.746	-18.637	-24.209	-20.392	-19.362	-19.138	-20.816	-21.705
4.7084	4.5258	5.7234	6.6784	6.513	2.736	2.6617	4.5593	7.7921	7.4852	3.2592	3.8022	4.249	3.2216	4.0182	3.2894	5.6403	6.951	4.4077	6.2864	5.3283	5.4452	4.1083	6.8815	6.3949	4.2732	4.2732	4.8731	4.4415	6.3302	7.3753	5.2289	5.6183	6.9874	3.9127	5.3718	6.0614	7.7558	2.2212	4.2722	4.187	6.0727	3.3	5.8243	6.2193	7.2112	6.0081	5.4029	4.2537	2.0962
-13.406	-13.083	-10.366	-10.674	-9.6964	-12.21	-11.113	-11.768	-12.119	-12.082	-9.6145	-11.034	-10.366	-10.989	-11.511	-10.959	-12.744	-11.528	-13.253	-11.022	-12.009	-12.367	-11.368	-10.991	-12.242	-11.557	-11.505	-11.098	-10.158	-13.177	-10.815	-10.806	-9.4998	-12.941	-10.845	-13.009	-11.341	-13.373	-13.566	-12.012	-10.686	-13.653	-11.89	-12.168	-9.0405	-9.5596	-10.87	-13.296	-10.57	-11.333
-3.4038	-0.52116	-1.9692	-1.399	0.51135	-1.3811	-1.3018	-2.643	-1.9298	-2.9383	-1.2346	-1.1982	-4.3913	-1.8984	-2.3739	-4.6869	-3.8033	-2.2896	-1.6547	-0.37254	-3.4527	-0.071961	-2.0512	-3.2769	-2.6929	-2.2341	-1.8366	-2.1627	-2.5037	-4.6317	0.39981	-2.8531	-1.9134	-0.52165	-1.5207	-2.7903	-2.5749	-3.0751	-1.9347	-3.4378	-2.0977	-2.3766	-1.9858	-3.0101	-1.7009	-2.2919	-1.8692	-4.147	-4.1859	-0.4504
-16.287	-15.91	-16.774	-15.238	-14.694	-14.552	-14.067	-14.392	-15.283	-14.369	-15.194	-13.322	-12.752	-15.494	-16.395	-14.396	-15.525	-15.215	-12.227	-14.727	-13.875	-13.895	-16.432	-13.012	-15.068	-14.286	-13.686	-12.434	-14.134	-14.279	-13.121	-15.426	-16.559	-14.284	-14.171	-16.001	-14.55	-13.085	-11.786	-15.11	-13.246	-13.531	-14.015	-15.877	-15.806	-15.492	-13.098	-13.781	-16.039	-15.71
1.5849	2.4305	2.9244	3.8204	4.7207	4.0276	2.6398	3.6978	4.9	2.3044	2.2858	1.9302	1.922	3.1215	3.9418	3.1337	1.823	2.6227	3.2097	4.1008	3.9345	3.7088	2.267	3.0839	0.99461	4.216	5.7815	5.6887	4.1393	5.2262	5.3711	2.8936	3.5357	2.0321	3.6422	3.924	2.368	4.0664	2.3634	2.7907	1.761	2.3711	3.4933	3.1092	2.4066	3.8026	3.7631	4.8694	1.5783	4.2483
-3.4564	-2.5411	-2.317	0.52993	-0.19309	-3.4373	-4.4743	-2.2688	-0.72293	0.71676	-3.1278	-3.2651	-1.8729	0.12013	-2.7105	-2.4025	-1.3212	-4.081	-2.7502	-5.0645	-1.7298	-1.4927	-4.2287	-2.1612	-1.9974	-2.3305	-1.2359	-0.54059	-1.8272	-1.3546	-2.9516	-0.34702	-1.1736	-2.1571	-3.157	-3.2941	-3.9541	-0.58078	-3.5288	0.038654	-2.2848	-1.8387	-5.1974	-3.0331	-1.5147	-4.0235	-2.0845	-0.017869	-2.0329	-0.51221
-15.322	-14.026	-14.631	-13.695	-11.842	-11.706	-12.565	-13.718	-12.841	-12.264	-12.948	-10.515	-12.853	-13.672	-13.31	-12.475	-12.917	-10.127	-12.609	-10.978	-13.257	-12.862	-14.308	-11.496	-11.727	-10.986	-12.817	-12.413	-12.255	-11.597	-12.825	-11.793	-13.48	-11.538	-13.063	-14.969	-13.027	-12.11	-12.512	-12.467	-14.966	-12.795	-13.975	-13.92	-12.937	-11.902	-14.731	-12.524	-14.643	-14.735
-0.48834	-0.31203	-0.45086	1.356	0.81461	3.6377	-2.3316	-0.25833	-0.68138	-1.9747	0.77923	0.97786	-1.0285	0.069705	0.84072	-0.31024	2.0893	-3.1634	0.22126	-0.95747	0.44718	-1.256	-0.51296	-2.3996	-2.473	-1.0139	0.87479	-0.1319	-1.429	-0.62489	1.8541	1.9229	0.68034	0.21982	0.66881	0.38652	0.18313	-1.861	0.85895	1.3582	-0.48293	2.3867	1.558	-0.45411	0.83815	0.98566	2.042	-1.3977	-1.8476	-0.013533
2.6883	3.8793	0.82118	2.755	3.5685	1.7286	3.9839	3.4544	5.583	2.4866	4.4791	2.1203	2.5434	2.0465	1.3373	2.0036	0.52439	1.9865	1.467	4.0103	-0.040318	0.68832	1.5612	3.4372	1.8903	3.0454	1.3914	2.7127	2.1956	3.2621	2.827	4.025	2.9407	2.7726	1.6415	4.1933	2.6151	1.7174	2.9677	2.9478	2.8215	0.13289	3.4055	2.0272	3.0392	0.64837	2.2482	0.49755	1.148	1.0507
-3.9137	-5.1556	-5.7859	-4.496	-3.7062	-3.0808	-4.0563	-1.3846	-2.9483	-5.8878	-2.8936	-6.39	-4.7145	-5.6498	-3.545	-6.5265	-2.5967	-4.0605	-4.958	-4.1266	-6.591	-4.4059	-3.8726	-4.582	-5.2984	-2.9129	-3.935	-3.2671	-3.8304	-3.9921	-2.5327	-3.0774	-5.0387	-4.0138	-2.5772	-2.8628	-5.1813	-4.683	-2.4763	-4.3094	-8.1004	-5.3806	-3.6435	-3.7443	-3.5596	-5.7947	-3.6906	-6.2622	-4.3462	-4.9993
-22.693	-21.665	-21.801	-23.999	-22.948	-23.336	-24.647	-22.72	-21.832	-23.034	-22.265	-25.257	-22.068	-24.275	-22.13	-22.326	-22.175	-23.504	-20.081	-19.548	-20.878	-22.708	-22.844	-20.936	-23.096	-22.684	-19.544	-22.49	-23.789	-22.811	-22.087	-22.072	-23.312	-22.274	-22.16	-22.417	-23.331	-22.712	-25.305	-21.655	-19.839	-22.063	-23.2	-20.295	-23.613	-20.004	-22.076	-21.463	-21.684	-23.355
-1.9313	-0.79962	0.60487	1.9444	-0.3556	-1.1941	-1.6849	-0.48818	-1.4845	2.5825	0.38159	0.67344	0.19339	0.84014	2.5399	-0.073092	2.1074	2.2503	-1.0938	-0.32582	1.441	-1.5886	2.2052	3.2916	0.74614	1.8462	2.4617	-2.1601	-0.40007	1.9423	0.58377	0.082653	-0.85416	-1.1937	1.7575	0.20351	1.1149	-0.96239	-0.46781	2.7122	0.58536	0.12113	1.2323	1.0755	0.22996	2.8864	-3.3696	1.1041	0.33001	0.071646
-14.912	-15.225	-13.84	-14.627	-15.507	-13.572	-15.805	-17.027	-16.859	-14.943	-15.52	-15.284	-14.709	-13.865	-14.015	-15.89	-17.166	-13.807	-14.331	-16.089	-13.874	-16.074	-16.98	-14.182	-15.832	-15.188	-14.317	-15.014	-13.929	-12.614	-16.73	-15.079	-13.758	-13.892	-14.343	-13.39	-12.781	-14.48	-14.577	-13.873	-13.376	-13.487	-14.512	-14.876	-14.915	-15.833	-15.158	-15.997	-13.618	-15.896
-11.536	-9.2242	-9.9234	-7.9346	-9.0028	-10.627	-9.9183	-11.386	-12.772	-10.667	-9.5466	-11.477	-10.93	-8.7046	-6.8935	-11.917	-11.148	-12.728	-10.936	-13.211	-13.248	-10.372	-11.996	-11.276	-12.229	-9.2768	-8.1899	-7.1459	-9.9797	-10.447	-10.069	-12.25	-11.955	-11.21	-11.962	-8.8117	-10.967	-10.525	-10.987	-9.2392	-12.675	-9.7938	-8.8734	-9.1844	-8.8515	-11.233	-8.9866	-10.216	-12.286	-11.645
1.6262	0.10735	0.67629	3.9856	2.8054	-0.59765	-0.49518	0.73704	1.1148	0.50438	1.8908	1.5811	2.776	-0.9995	0.71913	0.18964	2.5071	1.0138	1.22	0.7284	0.88155	0.02036	0.96641	1.08	0.8469	1.1261	2.3483	3.248	1.4282	1.1657	1.1626	2.4359	1.2066	2.1225	1.222	2.5124	3.7354	1.2978	0.72382	0.66226	0.74437	1.7334	-0.25928	1.2533	1.8544	3.8323	2.554	1.7508	-2.9179	0.65411
-3.0561	-1.9708	-2.6719	-3.382	-4.5719	-2.6813	-2.3393	-1.5795	-3.4158	-4.2146	-5.5769	-1.1978	-2.8413	-4.7869	-3.6895	-6.1873	-4.9107	-2.7508	-1.4697	-2.5791	-3.2024	-2.113	-4.9221	-2.7099	-3.3204	-5.5779	-2.6496	-2.2729	-4.8788	-2.8899	-3.6429	-2.6452	-4.1677	-4.932	-3.7248	-2.4745	-4.6634	-1.3503	-5.0526	-3.1045	-4.3322	-5.1135	-4.4733	-2.8813	-3.2765	-1.6226	-3.4918	-4.4246	0.53966	-2.6097
-1.354	-0.46917	0.4987	2.2022	-0.61539	0.82302	0.4439	2.4453	1.3215	0.33322	-2.0483	-1.815	0.73964	-0.97628	0.70697	-2.0905	-0.28615	-1.8179	-0.90145	-1.1229	1.0681	-0.71572	-0.73999	-1.3903	0.14148	0.8348	-2.1684	-1.2364	2.8213	0.039917	0.68862	0.6336	0.79964	-0.065052	1.5244	-1.4396	1.483	0.28825	-1.6346	1.6543	-0.31386	-0.60604	-1.9298	-0.38125	-0.85074	-0.20536	-0.66418	-0.017697	0.38359	1.1254
7.5109	5.4093	6.5954	6.3567	5.302	6.9993	7.0424	7.4764	3.8945	8.0186	6.9603	6.1184	6.485	8.6285	5.9672	7.2765	6.0048	6.863	7.5394	5.7186	7.8506	5.4652	6.3453	6.736	5.8411	6.005	8.6877	8.8033	7.4148	5.4832	5.6317	6.8945	7.8886	5.819	8.6756	7.6827	6.5405	7.6356	6.1511	5.8925	5.222	5.4644	5.641	7.3537	6.8081	8.3237	6.932	8.4265	6.1904	8.2241
1.3585	1.7521	1.0259	3.7285	2.2523	2.4539	0.56934	2.0066	1.6258	1.5892	0.11271	2.8501	1.9736	1.225	0.7275	-0.016725	2.3816	2.5164	2.3005	0.39447	1.4193	0.16081	1.4066	2.3325	-0.15622	0.86218	2.082	0.60817	1.0214	3.0989	2.7903	0.17414	0.088924	0.35768	2.5873	2.1658	1.3865	1.7665	1.6932	0.64767	1.8408	3.3444	2.2414	0.70144	2.6316	1.188	1.3341	2.0709	1.3183	-1.2988
-2.194	-3.2814	-1.5161	-3.2414	-2.7233	-3.9042	-4.6533	-4.2453	-0.31807	-4.014	-1.7166	-3.8062	-1.9512	-2.7419	-2.542	-2.0289	-2.0496	-0.008177	-1.377	-3.1544	-3.6941	-1.1464	-0.46918	-0.3839	-1.7894	-3.4642	-1.3891	-3.6868	-2.4119	-0.91617	-2.9939	-2.3294	-3.6554	-2.2091	-4.2473	-3.81	-1.8761	-4.9338	-3.0686	-0.7886	-3.648	-3.5799	-2.5851	-3.2652	-3.8425	-3.6918	-1.1932	-2.8048	0.15942	-1.2388
10.219	10.981	9.5719	9.4316	11.031	11.05	9.1147	10.534	10.004	6.372	10.68	10.555	8.3691	9.8349	10.734	9.7128	9.4944	11.323	8.9641	11.512	9.2246	7.9297	12.334	8.0988	9.6798	10.545	10.099	11.26	12.129	9.2874	12.645	10.104	10.145	11.038	10.537	10.851	9.6153	9.9946	8.0867	10.3	10.222	11.36	11.226	11.992	8.7301	9.2179	8.0741	9.4058	10.632	8.5785
0.43189	1.2231	-1.01	-1.9448	2.9107	-0.46729	-0.78575	-1.3445	1.9445	-0.37542	1.0379	0.90206	1.6414	1.0253	0.62666	1.1264	-0.74043	2.2539	1.0207	-0.76916	2.0602	0.051698	-0.088855	-0.24365	-0.5048	-0.54205	-2.3352	0.25699	0.93612	-1.025	-0.29196	0.53263	0.73679	1.5654	-0.098025	-1.3968	0.36213	0.39992	1.7165	-1.6323	-1.1194	-0.22347	0.8267	0.11495	0.8478	-1.0221	0.22014	1.2451	-3.9706	-0.0050046
-2.9532	-3.6758	-5.0586	-2.7609	-2.7514	-4.6063	-2.25	-2.0153	-2.5918	-2.8067	-1.6533	-3.0602	-3.7129	-5.1442	-2.5412	-3.8634	-1.9622	-1.4243	-1.8649	-3.9458	-2.2178	-2.7347	-3.3771	-3.2512	-3.6503	-3.5708	-5.45	-4.1083	-0.43094	-4.8242	-3.7229	-2.9498	-1.9724	-4.3326	-2.9177	-1.646	-4.66	-5.5635	-4.641	-2.1054	-4.8587	-2.7513	-4.8066	-2.6731	-2.3168	-2.4579	-2.843	-5.7905	-3.5649	-3.5041
-1.8678	0.3075	-0.43282	-1.5713	-1.4297	0.4933	0.34924	-2.0312	-3.0137	1.3651	0.21751	3.3038	0.38457	-0.064685	-0.78386	1.2084	-1.8605	0.56515	0.74616	0.6117	-0.58891	0.57219	-0.66246	0.87713	-2.1273	-1.9935	-0.63023	1.0036	-2.921	1.6737	-0.012604	-0.68062	-0.97381	-1.2291	-0.49206	1.2943	-0.50914	-1.3385	-2.8245	0.31875	-1.765	-0.31488	-1.8852	0.87731	-0.23163	-0.36626	-0.70439	0.33401	-0.27777	1.2394
-2.6948	-0.54598	0.063511	-1.7861	1.4285	-4.1197	-1.2544	-0.79676	0.69538	-3.0803	-0.6148	-1.0418	0.43426	-0.78484	0.51221	-0.23181	-1.6344	-0.43943	-2.9915	-0.16763	-3.4039	-0.49363	1.1195	-1.7148	1.7972	-1.8603	0.16488	-0.61907	-3.3426	-1.5594	-1.8956	-0.59293	-0.56355	-1.6664	-1.015	-0.37363	-0.81776	-0.0046067	-0.68033	-1.1075	1.2042	0.7955	-1.8771	-2.4677	-2.6382	1.1191	-0.52773	-3.6593	-3.0343	-0.90185
-21.409	-21.845	-20.408	-22.233	-20.764	-23.442	-22.478	-22.76	-22.641	-22.94	-22.275	-22.692	-22.833	-23.53	-21.585	-21.649	-22.98	-22.215	-22.503	-21.762	-23.62	-22.942	-21.218	-22.689	-23.732	-19.104	-21.491	-22.187	-20.433	-23.171	-20.873	-19.254	-21.654	-23.816	-21.285	-23.216	-20.912	-21.124	-21.598	-23.432	-23.474	-21.36	-22.768	-20.431	-21.904	-20.485	-22.432	-21.452	-22.618	-21.666
-2.4592	-1.4153	-3.155	-3.1399	-1.0026	-0.52059	-1.4219	-0.25371	-1.5473	-1.3399	-1.285	-1.3789	-1.2847	-1.3466	-0.57314	-1.6252	-1.2995	-1.66	-2.3885	-1.8337	-0.74395	0.95079	-1.8841	-2.1911	-3.3703	-1.2809	-1.8356	-0.68315	-1.9943	-3.4674	-0.69657	-2.1867	-0.93677	-2.7766	-0.68106	-0.20765	-0.28972	0.35851	-0.080014	-3.2844	-0.30311	-2.3945	0.84846	-2.1556	-1.2377	-4.601	-2.8208	-2.5553	-2.0691	0.10946
7.0153	5.9402	5.6795	7.3909	8.3827	7.2071	7.0974	7.4898	5.4451	5.6617	8.0516	6.7316	6.7733	7.0981	6.6908	7.3964	7.1229	4.5993	8.2824	5.3378	5.5462	8.0787	6.8882	5.5855	5.4331	6.9596	6.0056	10.043	8.5887	6.2199	7.8632	6.1883	5.4192	9.818	6.7659	7.2167	4.9038	6.1829	7.1301	4.9605	6.4724	5.1548	7.1276	5.9738	5.6452	5.974	5.5537	8.7622	6.2578	6.4386
-14.368	-14.112	-12.085	-13.243	-12.416	-11.788	-14.138	-11.99	-12.591	-13.97	-13.902	-13.504	-13.041	-14.141	-14.439	-12.392	-14.421	-12.759	-15.747	-13.985	-13.333	-14.447	-15.125	-11.747	-12.165	-12.021	-14.479	-12.871	-13.974	-13.662	-14.368	-13.678	-14.116	-14.836	-13.317	-11.623	-15.06	-13.129	-14.587	-13.156	-13.389	-12.536	-14.619	-11.091	-13.982	-15.006	-14.377	-13.625	-12.678	-10.476
-7.5446	-3.6736	-7.1074	-5.983	-7.5274	-3.7136	-5.2046	-5.5772	-6.3767	-5.0752	-5.1374	-5.5415	-4.6702	-6.3574	-5.7584	-5.9721	-4.9465	-3.9856	-4.2738	-4.1493	-3.3605	-4.9326	-1.3361	-4.9715	-6.8425	-5.4582	-3.192	-5.9029	-4.3895	-5.4682	-7.0622	-6.2532	-5.3998	-6.5673	-6.9026	-4.9705	-6.605	-4.752	-7.3367	-3.9223	-4.9688	-4.6568	-7.7878	-2.7258	-6.3297	-4.9516	-4.8127	-5.6323	-5.0277	-4.5674
0.12893	2.2185	3.2674	3.7767	1.4798	2.597	2.4722	1.8599	2.3162	3.9813	1.7468	3.7519	2.5752	2.705	1.0107	1.3313	1.5865	2.4968	2.2118	2.9139	1.1901	1.5051	4.1455	5.865	1.5785	3.0945	1.2686	3.9073	1.4559	3.8661	1.248	2.7518	2.8869	2.3979	1.9705	3.0938	2.5953	3.0097	-0.030198	1.8684	1.1646	2.2808	2.6409	2.7572	-0.46461	5.4518	2.5298	4.4265	2.7836	4.927
-3.3126	-2.5799	-2.3596	0.50826	-0.94749	-2.2695	-4.0915	-0.66661	-2.1272	0.46331	0.26865	-1.5889	-2.2002	-3.0392	-2.4141	-2.0654	-3.2462	-1.9515	0.59614	1.5665	-3.2504	-3.4209	-0.18538	-4.5765	-1.9109	-3.8862	-1.4938	-2.6894	-1.1559	0.20179	-1.3107	0.45525	-0.70553	1.1785	-2.2664	-2.0867	1.0394	0.18803	-1.7561	-0.94621	-1.7139	0.74864	-1.8346	-1.4875	-0.095944	-4.2118	0.36369	-0.1354	-2.3854	-0.79888
-3.3002	-2.5871	-1.9229	-4.5867	-3.0775	-2.422	-2.3696	-1.8424	-3.4656	-1.8542	-2.1912	-3.8749	-2.1531	-3.0699	-1.9116	-4.4134	-3.8932	-2.1337	-2.7768	-1.3512	-0.96142	0.24934	-4.0358	-1.436	-1.161	-1.6657	-2.3175	-3.5028	-3.5271	-3.1267	-3.5952	-4.267	-3.0197	-2.3574	-2.5262	-0.46421	-3.1318	-2.4234	-2.4544	-2.1638	-0.46966	-2.9422	-1.5993	0.052535	-0.29217	-4.2736	-2.4148	-2.5724	2.3533	-3.5645
-4.7212	-3.0196	-1.0885	-2.4138	-3.5184	-3.7153	-1.2859	-0.87727	-1.7808	-3.7687	-1.3251	-2.4271	-2.3941	-1.1271	-3.7735	-2.5941	0.24374	-1.2346	-2.1062	-1.565	-5.6947	-2.7672	-0.41936	-4.6736	-0.4942	-2.2859	-2.5584	-3.8483	-5.5388	-1.7005	-1.9813	-1.5199	-0.5272	-1.6985	-3.4739	-0.58236	-1.8105	-2.8595	-2.3373	-2.887	-2.4389	-2.4094	-2.773	-2.3734	-2.5242	-3.2949	-1.828	-2.6702	-3.6359	-3.1276
8.0012	8.9575	9.4665	6.781	7.8126	8.9322	6.3127	11.367	9.0365	7.2698	7.6988	10.39	9.6389	8.4149	5.6563	8.4618	9.5836	9.4916	9.6438	11.077	6.1689	7.9711	10.083	9.3756	9.2441	6.1962	7.059	9.6051	9.6643	11.23	10.214	8.5897	7.9552	7.6963	9.3306	8.0761	8.7302	7.9556	9.1757	5.9353	9.1747	9.269	10.31	10.788	9.2854	8.6281	7.6816	8.8092	7.7229	8.2378
-8.998	-11.294	-9.9827	-8.6451	-8.9982	-8.7788	-10.995	-10.301	-11.124	-10.361	-9.3082	-10.557	-11.276	-9.3951	-9.6346	-11.754	-8.6314	-9.7177	-7.9153	-10.296	-5.9062	-11.434	-9.8084	-10.547	-10.205	-10.713	-11.285	-8.1031	-12.351	-10.006	-9.8021	-11.595	-10.059	-9.4405	-10.568	-8.9907	-8.4	-10.51	-9.1446	-9.1944	-9.6159	-8.6351	-12.875	-7.9435	-9.114	-9.8577	-10.609	-10.96	-11.395	-9.2926
-2.1701	-2.9003	-3.8784	-2.0353	-4.6557	-4.4044	-4.0113	-2.22	-3.0294	-0.74906	-1.6171	-2.8465	-2.5553	-3.9423	-1.6434	-4.1234	-4.5256	-3.2896	-2.3042	-0.72854	-6.2057	-2.2739	-2.7013	-1.4418	-1.3503	0.064276	0.20464	-4.5983	-1.5257	-1.2959	-4.2673	-2.7172	-2.3296	-3.8927	-2.9084	-4.9908	-2.1123	-2.5394	-0.60592	-2.214	-4.6029	-1.2905	-4.6694	-3.3808	-1.5765	-1.7153	-2.222	-2.1393	-4.05	-4.6021
-13.301	-11.263	-12.64	-12.156	-10.993	-13.389	-15.015	-12.504	-12.654	-11.547	-12.551	-12.26	-12.571	-14.267	-12.086	-13.621	-11.505	-11.895	-10.741	-10.392	-8.2413	-12.619	-12.55	-13.557	-12.277	-12.796	-11.03	-11.603	-11.418	-13.268	-13.049	-12.014	-12.901	-13.309	-11.117	-12.843	-12.626	-12.052	-13.285	-8.9763	-11.022	-8.4374	-13.292	-9.3934	-10.028	-12.695	-13.702	-10.735	-12.497	-11.204
-12.086	-10.736	-14.035	-10.988	-9.2691	-11.165	-9.7314	-10.759	-11.929	-10.926	-11.197	-11.929	-12.863	-11.814	-11.572	-11.666	-11.622	-11.466	-11.363	-10.572	-13.79	-14.35	-11.073	-9.5218	-10.299	-12.359	-12.069	-14.527	-10.118	-12.188	-14.868	-10.336	-9.8282	-11.585	-11.959	-10.115	-11.509	-11.368	-9.6141	-11.736	-13.566	-13.409	-11.653	-11.647	-13.218	-14.032	-11.272	-12.887	-12.015	-12.174
7.763	7.9598	9.5109	9.794	9.8135	8.4682	7.9908	9.0697	9.9313	9.5979	7.944	6.7238	11.171	8.4574	9.4936	7.474	7.2233	7.4764	7.1913	5.6631	8.8529	8.0903	6.5052	6.8011	8.2246	8.6215	7.3702	9.1035	7.088	8.8159	8.0758	8.0655	10.075	7.205	9.4503	6.863	7.4875	6.9107	7.7533	6.9741	7.0517	4.9993	7.033	8.127	8.7783	8.4954	5.8157	8.6468	6.409	8.876
6.4928	4.9467	5.5577	4.6376	5.7562	4.0137	4.4702	5.7736	5.1232	6.3051	3.2409	4.8804	6.2825	5.6897	4.3601	4.9786	4.8323	5.3346	5.1356	4.2007	6.3721	6.0819	3.3231	5.9309	4.6589	8.1288	5.2633	7.8065	6.0581	5.1889	6.4771	5.0419	5.3483	6.9603	5.4863	6.8227	5.7418	4.913	4.2161	5.1117	5.0219	7.6374	5.9996	3.4922	3.0538	6.1088	5.573	5.045	3.315	4.9025
3.1092	3.8738	5.5865	3.2378	1.7058	0.91934	1.3353	3.9632	2.3991	2.5008	3.556	3.2603	0.43504	3.4536	3.3551	1.9234	2.7709	0.79133	3.2586	3.7476	4.6952	1.2895	3.4325	3.2847	3.062	2.5963	4.6403	2.4826	2.1046	0.41701	2.4424	3.7414	1.3688	2.7682	1.5843	2.6847	2.5382	2.6915	3.5987	3.4293	1.4228	1.9528	2.3284	1.3618	2.4336	2.1008	4.349	1.6683	3.4251	3.3611
2.089	-0.56925	-1.2755	-2.3824	-2.2941	-2.7673	-1.8577	-1.2277	-0.74662	-1.3707	0.20533	-1.0203	-0.2117	-4.9041	-1.6561	-2.7894	0.85406	-0.7386	-0.32137	0.2546	0.72304	-1.9593	-2.3535	1.1299	-0.83965	0.34954	-1.2403	-0.31333	-0.27681	-2.6029	-0.4095	-2.0013	0.051288	-2.2137	-1.7887	-1.9737	1.0914	-1.3112	-0.86117	-0.17564	-2.5849	1.5458	-2.0217	-1.9622	-0.17265	-0.88367	-0.32738	1.3824	0.41966	-0.3888
5.0178	5.958	8.2493	7.514	4.6454	7.4236	7.365	6.8107	6.6934	6.6714	7.4633	7.5457	5.1006	6.9182	7.7186	7.7322	8.076	5.8293	8.3441	6.2775	8.588	7.3306	8.3094	9.1475	4.4359	6.457	7.8968	4.3124	6.8949	5.6465	5.1387	8.9206	8.0743	6.1462	7.0371	6.9951	7.7293	5.8519	7.1398	7.5287	4.9184	8.4617	8.5064	4.6975	7.2442	7.0034	6.6017	5.3443	7.3242	7.9517
-23.28	-21.454	-19.844	-21.149	-20.713	-20.7	-21.818	-20.579	-21.652	-20.081	-21.205	-17.869	-20.094	-21.659	-20.224	-20.035	-21.269	-21.165	-20.902	-22.791	-20.791	-20.532	-22.019	-19.264	-19.724	-20.127	-24.507	-21.319	-18.559	-21.459	-19.828	-21.279	-20.611	-22.19	-22.439	-20.309	-21.269	-21.412	-20.324	-20.43	-19.686	-21.602	-24.259	-20.677	-18.999	-22.54	-21.877	-20.107	-20.861	-20.062
0.56393	1.0123	1.1044	1.9282	1.973	2.6089	2.0074	0.26878	2.4994	2.5652	0.031139	1.9492	0.44203	0.1161	2.4782	4.0716	1.007	2.526	1.5253	0.82737	2.9521	2.5858	1.6897	-0.85865	1.9835	1.8602	1.889	-0.46764	0.59418	1.6357	1.8884	2.2359	3.3988	0.6072	0.84614	2.9014	4.0492	2.9368	1.3426	3.8609	1.2189	-0.40996	1.8961	-0.56357	1.9093	1.6265	1.8497	0.92906	2.6409	2.6092
-4.7569	-6.5169	-3.9348	-5.2226	-6.2567	-6.8136	-4.1812	-4.1807	-4.7825	-7.7664	-6.5097	-6.6372	-6.7617	-4.1388	-6.1221	-6.0947	-6.0692	-4.9183	-5.494	-3.6451	-4.2753	-4.8	-5.6906	-3.9776	-4.7165	-4.3173	-6.7233	-7.1322	-6.8297	-4.7031	-5.2495	-5.8306	-6.0675	-6.4117	-5.7452	-6.5929	-3.58	-6.0641	-5.953	-3.6841	-5.1023	-6.4862	-5.0206	-4.7402	-4.4605	-4.0054	-5.9878	-1.7225	-5.8422	-4.3357
8.9173	7.0491	8.2835	6.5308	8.2907	10.886	7.8631	8.4372	8.9319	5.2752	7.3184	7.9856	9.2253	5.8208	9.3399	7.4016	7.4881	9.6433	6.714	10.121	9.1497	8.9165	8.5354	8.9534	8.3595	9.3676	13.073	10.334	8.6596	8.1263	9.9181	12.779	8.632	7.1837	9.2917	6.4148	12.16	8.5033	8.0023	6.0066	8.3622	7.8662	8.001	8.3078	8.1248	7.0847	8.0702	6.5621	8.078	8.9726
-10.186	-12.581	-11.871	-11.208	-13.542	-12.689	-12.041	-10.611	-14.989	-9.573	-11.24	-12.36	-10.694	-11.896	-13.251	-11.365	-10.959	-11.066	-13.406	-12.218	-12.639	-13.423	-13.497	-9.9474	-9.1401	-12.486	-11.763	-11.366	-11.224	-12.083	-8.8287	-11.372	-11.171	-10.451	-9.4604	-10.176	-12.402	-12.179	-9.415	-11.371	-10.789	-11.999	-11.428	-8.8257	-11.621	-9.705	-14.578	-10.911	-10.618	-8.6179
0.98085	1.2979	1.5634	-0.3334	2.2403	0.3321	2.2388	1.0641	1.2639	2.3571	1.0162	-1.4547	-0.6633	1.6826	0.041348	1.7134	1.3732	0.75148	2.4035	1.6563	-1.0515	-0.79401	-2.9845	-1.7366	2.3269	1.1947	0.52322	-1.7104	-1.0408	-1.0177	-1.0895	2.1663	-0.74387	0.47354	-0.22192	-0.010913	0.58499	1.6957	-0.53319	1.6299	-0.16709	1.7255	2.0336	-0.49888	0.82308	0.71637	-0.8453	-1.1836	-0.46089	-1.5869
-12.153	-11.456	-11.567	-12.929	-11.708	-11.359	-12.367	-13.37	-13.287	-13.34	-10.482	-12.188	-11.724	-12.3	-12.374	-9.7537	-12.426	-11.264	-10.758	-11.649	-13.433	-13.143	-13.556	-11.904	-11.063	-12.711	-13.563	-11.993	-10.788	-10.616	-12.869	-10.349	-11.975	-9.6463	-11.832	-12.128	-11.736	-13.265	-12.716	-11.959	-10.423	-10.044	-10.19	-13.902	-10.078	-11.067	-13.203	-12.478	-9.9013	-11.086
-7.491	-10.642	-8.7101	-11.111	-7.5037	-9.4212	-8.4444	-8.2281	-10.773	-8.0165	-7.7179	-6.9346	-9.0207	-10.597	-10.242	-8.7976	-8.5364	-8.2505	-8.7696	-8.7606	-10.298	-8.4635	-8.4911	-8.9719	-9.5828	-8.0645	-9.9261	-9.4452	-8.3731	-8.7746	-10.823	-9.1732	-9.8329	-7.9095	-6.8116	-7.7447	-10.174	-8.9968	-9.1573	-11.373	-8.8417	-9.147	-8.6149	-9.2488	-9.6984	-9.5405	-8.0931	-9.0309	-10.166	-6.4929
8.5112	7.1743	9.5124	10.009	10.063	9.4373	10.169	9.417	9.9753	8.399	9.5539	10.07	9.7672	11.094	11.358	9.6204	8.0279	12.097	10.031	10.371	10.318	11.596	9.1054	9.5383	8.5544	12.314	7.8845	10.593	9.023	8.3527	9.4523	9.9361	8.8579	9.2058	9.9689	11.055	9.7385	11.933	9.2641	10.989	8.2353	11.009	9.1665	9.898	12.253	10.091	9.2025	7.706	12.609	11.863
-5.8987	-5.4774	-6.1051	-5.2651	-3.1064	-3.5173	-5.4976	-5.7906	-8.0235	-5.4581	-6.7686	-3.9478	-7.908	-7.2214	-4.181	-7.1733	-6.318	-7.321	-6.718	-6.5764	-8.1664	-6.8237	-5.9764	-5.8764	-4.0957	-5.3297	-7.1005	-4.5631	-3.0575	-5.3611	-5.5244	-5.8974	-5.2562	-5.881	-4.8673	-7.764	-5.9244	-4.6549	-5.3085	-4.8344	-4.6772	-6.3313	-6.7328	-8.031	-5.9959	-5.0834	-4.1924	-3.6324	-6.1761	-6.928
3.4182	2.4416	3.4949	2.1745	2.4467	3.2371	2.1198	3.8294	2.7331	5.5693	2.039	4.7771	1.3908	3.7357	3.1358	4.301	1.8225	1.5615	2.2834	1.6824	2.3514	3.3928	2.1077	4.6116	1.4529	2.5384	3.3907	3.875	2.3707	2.7974	2.4913	-0.93842	3.9819	1.9873	2.5448	1.2244	3.8346	3.708	1.2852	4.2979	3.175	2.8806	2.8567	1.5768	1.1549	2.9894	1.3783	3.1736	1.9336	0.25749
-3.5383	-1.8141	-3.2376	-2.8748	0.15511	-2.9063	-2.1732	0.60702	-2.5438	-2.3675	0.087272	-3.4346	-2.4108	-2.9864	-3.2668	-4.1365	-2.2605	-1.0262	-0.48082	-2.2134	-1.7311	-3.6796	-0.92844	-1.6579	-1.558	0.071744	-1.3871	-2.8585	-0.06995	-3.9937	-2.6644	-3.4402	-3.7775	-2.5333	-2.3575	-4.6965	-2.2169	-3.4565	-5.7158	-2.255	-1.3929	-0.3615	-1.2578	-1.4956	-4.6018	-3.5892	-2.6732	-3.0449	-4.5297	-1.6479
-19.369	-20.121	-21.354	-23.52	-18.885	-18.82	-22.063	-17.938	-19.454	-19.951	-20.411	-20.14	-22.752	-21.84	-20.282	-21.419	-19.906	-20.586	-22.204	-21.239	-20.04	-21.252	-24.104	-21.64	-22.282	-20.658	-18.829	-20.163	-20.532	-20.255	-20.888	-21.709	-20.279	-22.464	-19.588	-21.685	-22.378	-21.551	-19.052	-21.792	-18.093	-21.875	-19.114	-22.552	-19.489	-21.609	-18.539	-22.295	-19.056	-20.459
-15.62	-15.563	-16.173	-15.759	-14.96	-13.115	-15.459	-13.966	-14.703	-13.785	-14.211	-14.262	-16.138	-14.095	-16.534	-15.144	-16.718	-14.097	-14.84	-13.387	-15.871	-15.273	-15.056	-11.758	-15.187	-16.569	-13.427	-14.669	-15.672	-14.361	-13.232	-15.664	-14.03	-15.061	-14.825	-15.638	-13.628	-14.619	-16.38	-13.192	-15.306	-15.721	-15.503	-12.692	-14.225	-14.885	-15.675	-15.339	-12.277	-16.787
-7.7068	-6.878	-7.465	-7.5561	-6.2089	-7.4855	-9.7589	-7.0516	-6.5156	-9.4963	-6.3282	-7.7574	-6.6459	-7.3722	-6.9379	-5.7093	-7.9638	-10.565	-7.188	-8.6063	-8.1085	-6.2292	-7.2194	-6.1882	-8.0674	-8.7784	-9.2159	-6.0898	-8.943	-7.4271	-7.6769	-6.9537	-8.0275	-9.066	-6.2411	-7.2004	-9.7886	-8.5994	-8.1128	-6.0126	-9.2843	-8.3561	-7.8297	-7.9618	-8.398	-7.6524	-9.1908	-7.3455	-8.1271	-10.347
7.7036	8.1324	5.878	5.794	7.9789	7.0774	5.8695	7.6084	6.9641	5.1217	3.9237	6.0112	5.193	7.3604	6.5705	6.8546	6.3294	8.2027	5.4205	6.0509	6.1684	7.4153	6.9	9.0435	7.3449	5.8051	7.716	6.3284	6.4946	7.0865	5.4776	6.5556	7.3509	7.0481	8.5938	5.8773	7.8423	6.4753	5.3252	8.3167	4.1311	7.1367	8.2621	6.8566	8.573	7.7948	7.0997	8.2369	9.4881	5.3894
6.7579	3.8546	6.9728	5.9401	5.5093	4.4941	7.1529	4.9887	4.6867	5.7628	5.2861	4.0552	7.5057	4.8912	4.71	6.3587	5.3791	5.8144	2.7117	5.3624	5.3816	7.6531	5.5154	4.5469	3.9593	5.0224	4.5837	4.9188	6.4865	5.3331	4.0239	6.8871	3.4491	4.5109	5.9311	5.152	7.5003	2.8918	7.0234	7.4211	4.9708	6.2465	5.9537	5.7182	6.5056	3.5999	4.3026	5.9255	4.6688	2.6338
-0.35329	-1.6859	-0.62962	0.22764	1.3923	-0.67015	-0.15363	-3.0504	-2.5671	-0.77218	-1.7635	-1.5013	-1.0954	-1.142	-0.88766	-1.1586	-1.3543	-0.58901	-2.3861	1.4282	-3.9158	-4.5158	-1.9031	-0.51577	-2.3097	-0.87543	-1.144	-2.5035	0.59745	-3.0879	-1.4507	-1.4991	-1.3721	-1.3409	-1.3114	-3.469	-1.9976	-1.3184	-3.0531	-3.6229	-1.7542	-1.3884	-0.25718	0.12304	-0.26275	-0.66258	-1.7385	-1.616	-1.3049	-1.2404
0.53758	-0.95555	0.48096	-1.2917	2.2255	1.7869	-1.9826	2.5852	1.1308	0.40268	1.8644	-0.64589	1.4574	0.74567	-0.78695	-0.92032	0.51566	1.9652	2.8039	0.52116	-0.1228	-0.78447	1.8778	2.4297	0.33362	-0.91816	0.77806	0.87921	1.4841	-1.7087	-0.75182	0.40159	0.49487	0.85015	1.9786	-0.69498	0.90012	0.56073	2.0563	1.4203	0.68244	3.1238	-2.5537	-0.23133	-1.7485	0.16472	0.28527	-0.92301	-0.63715	1.2211
-21.469	-19.772	-18.307	-23.732	-21.156	-22.682	-22.475	-22.887	-21.511	-22.079	-20.356	-20.171	-18.883	-23.461	-20.423	-21.851	-22.053	-20.141	-24.936	-21.635	-20.78	-20.274	-22.499	-18.286	-17.973	-20.668	-21.169	-19.527	-21.736	-20.675	-20.45	-21.514	-21.082	-20.362	-23.536	-19.439	-21.801	-19.439	-23.061	-20.322	-18.129	-19.598	-19.708	-22.578	-21.114	-20.9	-23.264	-20.246	-20.517	-20.385
-9.9032	-9.4202	-8.3269	-6.7354	-9.062	-8.6151	-8.2186	-8.2074	-9.5081	-9.8216	-9.0022	-8.8311	-10.31	-9.8178	-9.8006	-7.7413	-9.6105	-7.191	-8.3327	-8.265	-9.0122	-8.9663	-7.1264	-12.215	-7.1816	-11.668	-9.4979	-9.52	-8.0529	-7.9225	-10.767	-9.0227	-9.5821	-8.7605	-9.4532	-10.768	-12.542	-8.3101	-9.1708	-12.182	-7.7371	-8.8598	-9.4007	-8.5921	-9.0599	-10.11	-9.7533	-9.6766	-6.774	-9.0873
-1.7226	-1.6512	-2.6544	-4.9059	-4.546	-4.0603	-4.2881	-5.9294	-3.1185	-3.4928	-3.5571	-3.819	0.12021	-4.555	-3.7247	-4.5118	-4.2735	-2.6212	-3.7628	-3.57	-3.5913	-0.21485	-4.9485	-2.8113	-2.8649	-3.3548	-3.0866	-1.3667	-4.244	-2.9741	-4.0392	-3.2079	-2.3963	-3.1314	-3.6038	-2.7605	-5.7268	-3.3214	-3.2456	-4.6449	-3.0887	-3.5595	-2.6069	-4.1655	-1.4669	-3.2487	-2.4731	-3.4676	-4.0138	-3.5571
-9.8894	-12.724	-13.153	-13.092	-12.91	-13.967	-13.711	-13.415	-9.8392	-11.944	-11.432	-12.173	-11.926	-12.049	-10.644	-10.869	-9.3729	-13.431	-11.115	-10.814	-12.243	-12.499	-12.906	-13.339	-12.661	-11.087	-11.029	-13.339	-10.817	-10.85	-12.612	-12.146	-12.848	-12.962	-12.071	-11.744	-9.6966	-10.918	-11.405	-9.9888	-10.846	-12.101	-13.846	-12.271	-12.002	-11.964	-10.793	-11.815	-12.701	-10.631
-10.206	-10.521	-11.253	-10.7	-12.144	-10.426	-10.135	-9.726	-11.795	-10.146	-12.227	-11.144	-12.258	-9.9903	-9.3274	-10.561	-9.2734	-11.752	-12.113	-12.045	-10.748	-10.121	-9.5577	-10.583	-9.3172	-9.8888	-7.9884	-10.035	-9.3191	-9.3627	-9.0098	-10.626	-11.666	-11.89	-10.652	-9.3356	-9.7656	-10.97	-7.9543	-10.673	-8.549	-10.632	-11.231	-10.961	-10.551	-11.1	-11.781	-10.188	-10.092	-8.7082
6.0072	5.6798	7.0901	5.5282	7.2147	2.8481	3.1397	7.9948	7.3925	9.9941	4.4736	6.9553	4.8461	6.7663	5.7942	6.5663	7.8886	8.2688	5.286	8.9443	5.9366	5.8424	4.3807	6.4441	6.1297	4.1464	6.5268	6.0484	7.3805	5.6469	5.4787	8.7231	6.373	5.2221	8.0479	7.8967	6.1075	6.5832	7.21	6.0872	5.702	6.1412	7.0397	5.6808	7.4171	7.8582	6.3013	7.6939	6.8446	7.0288
-21.034	-22.163	-22.066	-21.914	-22.495	-22.368	-22.181	-23.1	-22.768	-23.843	-22.555	-22.048	-20.154	-23.463	-19.04	-22.662	-21.308	-22.99	-21.284	-20.517	-20.225	-24.568	-22.232	-20.908	-22.613	-19.229	-22.97	-20.987	-20.924	-21.782	-22.072	-22.851	-23.856	-22.464	-21.296	-22.455	-22.231	-23.052	-23.819	-20.896	-24.025	-21.98	-24.058	-22.035	-20.275	-24.172	-21.123	-21.386	-22.35	-19.132
-11.323	-10.686	-12.557	-10.659	-10.117	-11.738	-10.934	-11.493	-13.015	-11.973	-8.1487	-11.975	-9.8479	-11.843	-11.112	-10.758	-10.409	-11.98	-12.39	-11.507	-13.296	-9.4454	-11.092	-12.242	-10.494	-10.452	-12.736	-12.871	-13.429	-10.397	-11.394	-9.8859	-11.739	-10.67	-10.235	-11.89	-10.17	-11.662	-12.311	-11.53	-10.798	-12.232	-10.821	-11.81	-11.968	-13.597	-14.073	-11.588	-12.873	-11.285
-12.536	-12.722	-11.542	-12.927	-12.64	-14.708	-12.86	-13.293	-13.883	-13.073	-11.706	-13.271	-13.314	-12.916	-10.218	-13.46	-12.877	-14.07	-13.653	-11.404	-13.104	-14.963	-11.946	-14.038	-14.186	-12.693	-13.685	-12.512	-13.204	-13.389	-15.35	-8.5306	-14.358	-13.768	-11.158	-14.306	-11.65	-12.198	-12.173	-14.042	-12.317	-14.276	-14.584	-14.479	-13.606	-12.987	-12.615	-13.636	-15.253	-14.213
4.2599	4.912	4.1788	3.4991	5.565	4.9516	4.0037	3.0923	3.3206	3.7706	2.1216	4.5303	4.0402	5.0367	4.634	3.2635	5.4066	5.6573	3.9858	4.9347	5.2503	4.7813	3.6702	4.4295	2.7562	5.2805	5.3969	4.218	5.7405	5.2135	6.6358	6.2994	5.612	3.6066	5.5156	6.6593	7.3017	3.4699	2.8125	4.6239	4.6862	3.7449	2.9899	6.4026	2.4827	5.122	4.9564	4.81	2.4924	5.9882
-1.5067	0.18762	-1.4866	1.4137	-2.9573	-1.1555	1.539	-0.64762	-0.30115	0.047487	0.30596	1.0133	-1.2259	-3.5851	-0.38732	-1.0715	-1.7394	0.95601	-1.1702	-0.96761	1.0059	-1.3064	-0.14511	-5.3675	1.4182	-0.88292	-0.1263	-1.957	-1.448	0.43027	-1.9814	-0.09974	-1.2474	0.30842	-1.3989	0.72625	-0.88344	-0.084568	-2.3698	-1.2154	0.90085	-2.6293	2.1054	-0.044411	0.36029	0.46915	0.065883	-0.013349	-0.30933	-1.7021
-4.6521	-6.2039	-3.4856	-3.5251	-5.3615	-3.9583	-0.2356	-6.5015	-5.8919	-2.7664	-3.5646	-4.5852	-6.4445	-4.7696	-3.575	-6.2583	-4.4806	-5.0009	-4.8609	-8.4122	-5.7248	-3.3288	-3.9653	-4.6932	-4.5097	-4.4611	-4.9548	-3.2825	-5.6501	-4.7033	-4.8903	-3.6001	-5.0055	-5.1235	-3.7428	-3.0999	-5.4492	-4.5973	-3.2117	-2.5382	-3.1855	-6.0642	-4.5723	-4.9653	-4.854	-5.2343	-5.9303	-7.0221	-4.3974	-5.8187
-0.45826	0.34002	0.5046	1.3481	1.0539	-0.19236	0.7313	-1.9503	0.59119	0.72566	2.1884	0.42619	-0.20826	0.13189	-1.1341	0.25092	-0.095201	0.19501	0.75996	0.86444	-0.32396	1.3405	-1.2107	-0.0063389	1.6785	-1.0273	-0.15896	-1.2543	0.33081	-1.4775	1.0024	0.37511	1.3761	1.1776	-2.147	0.2047	0.098827	0.037183	2.5259	-0.60149	0.11458	3.1305	0.71848	2.1882	1.9111	1.2357	-1.3605	1.3556	1.3792	-0.018702
-0.67614	-1.0904	-0.98517	-3.6679	-0.53597	-1.8331	-0.27269	-2.0029	-1.0677	-0.61773	-0.64261	-1.0966	-2.8077	2	-1.1594	0.25087	1.0935	-2.7914	-2.2215	-1.7416	-2.9794	-1.6271	-1.9403	-1.3348	-0.58519	-1.9103	-2.5524	-0.55599	-1.6439	-0.52423	-0.81831	-1.3417	-0.20283	-3.4563	0.71109	-1.6605	-1.9736	-1.7179	-1.1957	-2.7701	-1.4513	-2.7337	-1.4093	0.30256	-1.3157	-1.5034	-1.9962	-1.3468	-1.5709	-0.066451
-4.4149	-5.2794	-4.4916	-3.8125	-2.1551	-1.3221	-3.2292	-1.0992	-3.0456	-3.7643	-1.9931	-3.3328	-4.5935	-1.001	-4.4478	-3.8081	-4.0184	-2.3267	-4.1872	-3.6303	-5.7565	-1.6625	-1.6454	-0.77817	-4.2765	-1.6796	-3.6592	-2.2514	-2.9387	-3.804	-2.4635	-5.0034	-3.3389	-2.8362	-3.0106	-4.9937	-2.6255	-3.4791	-4.0915	-3.9107	-3.2762	-4.0488	-2.4396	-4.6432	-0.53457	-2.7005	-1.1621	-3.404	-4.9234	-3.0075
0.61998	-1.7184	-1.603	-1.4461	-2.9659	-0.23686	1.2296	-0.066054	-1.8069	-3.0608	-2.2149	-0.53682	-1.2665	-1.7592	-1.4444	-0.82671	-1.7825	-0.089089	-1.5545	0.14961	0.21646	-2.5507	-1.2548	-2.718	-2.7977	-0.80339	-1.8992	-2.7641	-1.7187	-2.1735	-1.5196	-2.273	-1.132	-1.6118	1.1074	-0.72883	-0.96348	-0.34016	-1.4136	-2.0584	-1.0996	-0.26458	-5.3107	-1.1518	0.91058	-2.1483	-2.1192	-1.5341	1.0978	-1.1555
-13.059	-15.096	-13.864	-11.945	-17.121	-15.205	-15.441	-16.986	-15.069	-16.473	-15.336	-15.723	-15.082	-15.884	-14.432	-14.502	-15.105	-12.548	-15.767	-15.158	-14.851	-12.661	-13.76	-16.606	-16.243	-11.812	-15.488	-15.923	-14.422	-14.056	-14.271	-14.442	-16.895	-15.64	-16.284	-16.24	-14.092	-15.568	-12.686	-14.347	-14.801	-13.184	-14.594	-12.569	-14.206	-16.174	-17.282	-13.52	-14.766	-14.668
-2.4586	-2.4998	-3.0966	-1.6655	-0.83444	0.067011	-0.62108	-1.484	-1.5153	-3.9188	-1.9709	-2.1565	0.0056939	-3.08	-4.3109	-2.0726	-3.1786	-4.0739	-2.6761	0.86021	-3.8745	-3.9735	-3.0178	-2.0273	-1.3657	-2.7893	-3.0084	-1.654	-2.7686	-4.1791	-3.0402	-2.8236	-1.5445	-2.4709	-3.9419	-2.4767	-3.2591	-2.6036	-3.2623	-0.86006	-1.8345	-3.9419	-1.7066	-2.0628	-3.1194	-2.4073	-1.4715	-3.9341	-2.5507	-1.7971
-2.956	-4.6278	-3.7388	-3.6505	-3.6326	-5.5954	-4.6357	-4.1701	-3.281	-3.88	-2.2603	-4.0078	-5.1082	-4.3535	-4.0875	-2.8812	-1.9839	-1.0243	-3.1835	-3.5859	-0.76429	-3.3842	-3.2418	-5.0531	-4.9171	-5.037	-3.5734	-2.9116	-4.1427	-4.0622	-2.4693	-2.2072	-1.685	-2.6256	-5.7857	-3.7065	-0.57654	-2.2876	-3.3537	-5.348	-3.8207	-6.2317	-2.0698	-3.2241	-3.7509	-3.1044	-4.1746	-6.2404	-3.8379	-3.1597
0.78515	-0.24934	-1.3798	-1.1417	0.8014	0.81418	-1.765	-1.1115	0.93401	0.1928	-0.67584	0.4378	-0.25489	1.0842	1.1129	-0.92609	-0.084035	1.8556	-0.67983	-2.642	-0.68311	-1.9012	-0.23679	-1.9933	2.8253	0.15068	-1.0443	0.055884	-1.0475	-1.6936	0.75999	-2.5766	-0.97481	0.138	-0.51639	1.538	0.60395	-0.27241	-1.9693	-0.58711	-0.71467	-0.41461	-0.73515	-0.30061	0.86477	0.22437	1.8326	0.66303	-0.59689	0.60537
-3.0308	-3.6031	-2.8099	-3.0356	-4.4696	-3.0349	-1.4311	-4.0497	-2.8515	-4.8958	-2.6553	-3.8831	-1.9076	-4.5033	-1.828	-2.7243	-3.1123	-3.9105	-2.9366	-2.9595	-5.2781	-3.316	-3.3715	-2.962	-3.1175	-2.1534	-2.0839	-3.2512	-2.4576	-3.297	-3.3163	-2.7862	-2.2643	-3.4142	-3.0936	-2.9268	-2.9257	-2.2631	-1.4275	-4.983	-1.9237	-2.9538	-3.5591	-4.5704	-4.5516	-4.3488	-4.1168	-2.6375	-2.6209	-3.4195
-4.2827	-2.8891	-4.1055	-1.8392	-4.0922	-3.0221	-4.4125	-3.0235	-3.743	-4.0306	-3.2033	-2.8747	-4.8417	-3.5756	-1.9281	-3.49	-4.9761	-4.0545	-5.1259	-3.7997	-3.3955	-3.0976	-3.9152	-4.6155	-2.8212	-4.9451	-2.363	-2.7509	-2.4711	-2.1744	-2.3675	-3.5592	-0.77452	-6.156	-1.5334	-2.4611	-5.4266	-3.7785	-5.9707	-3.8122	-2.9344	-2.9537	-3.5699	-3.7727	-4.8657	-4.4525	-6.5897	-2.9992	-5.184	-4.5838
-1.6986	-2.0007	-1.616	-2.2473	-0.55211	-2.2905	-1.1185	-3.2388	-1.4673	-2.4026	-2.5335	0.64269	1.512	-2.3919	-3.237	-2.2613	-1.0028	1.1311	-0.47725	-2.4742	-1.1747	-1.4125	0.45771	-1.4804	-1.7096	-0.42513	-0.87929	-2.435	1.1259	-1.2411	-1.4254	-1.2524	-0.4952	-2.1557	-1.507	-3.8441	0.10401	-0.38629	-1.3752	-1.6111	-0.95476	-0.37139	-2.3082	-2.1679	-0.314	-3.8751	0.16829	0.13919	-2.6519	-0.80236
1.3526	2.3017	1.2004	3.1729	4.2405	1	2.5995	4.7233	2.5413	2.1195	2.686	3.1388	0.066699	2.8572	1.7393	2.1256	2.7835	1.0208	3.8338	1.4121	2.912	3.9188	0.38502	1.2175	2.3151	5.0597	2.2673	1.779	3.0528	2.5102	0.61196	2.2397	-0.41061	3.0762	0.97282	2.2156	3.0639	2.432	3.9902	1.5888	1.9457	2.2961	3.5985	2.3436	3.5223	3.7879	1.9255	2.2804	1.556	3.6403
-7.3551	-9.4136	-11.674	-9.5024	-10.238	-9.7094	-8.9128	-8.804	-6.7363	-9.8277	-9.9661	-10.509	-8.1452	-8.8045	-9.9052	-9.905	-11.225	-7.1546	-7.5098	-9.2286	-7.005	-9.6241	-9.4324	-9.9924	-9.4639	-7.7566	-7.9279	-9.2287	-7.5496	-10.025	-6.9996	-11.681	-8.3917	-9.4483	-8.9012	-9.9673	-10.06	-10.208	-8.2518	-6.6372	-9.0529	-5.8817	-6.3583	-9.3385	-9.4354	-8.0954	-8.4586	-10.317	-7.4837	-6.6774
-6.6988	-5.2589	-7.2411	-7.5858	-4.5261	-8.2068	-4.206	-5.4716	-6.6331	-7.3153	-6.7544	-2.794	-7.1499	-7.0697	-6.0756	-4.5838	-4.0742	-5.5453	-4.3316	-5.5863	-6.1908	-4.931	-6.2371	-4.9151	-7.0138	-5.184	-6.8637	-5.8719	-6.9215	-4.3508	-4.3412	-5.3582	-6.2706	-6.8831	-7.1013	-6.2807	-6.4961	-4.9657	-5.4543	-7.3824	-6.0925	-4.925	-6.1893	-5.2913	-6.8815	-4.5777	-5.6803	-4.9095	-3.115	-7.8335
9.6835	4.1515	7.7379	6.4467	7.4784	6.0293	7.6559	6.4098	5.9752	7.7151	8.177	5.9589	7.3574	6.9435	4.844	7.5035	6.2646	7.1342	5.7058	7.4603	6.9371	7.3949	7.6304	6.3932	4.4527	6.1729	9.0567	5.9818	6.5664	7.0001	5.6673	8.2627	9.1148	7.3224	6.5734	7.03	7.2459	6.1587	6.0889	7.9788	7.1164	8.9314	7.4682	4.0819	7.0339	5.7957	6.8506	7.8925	6.6516	8.1184
-15.014	-14.405	-14.199	-11.773	-15.89	-12.482	-13.948	-14.477	-15.545	-14.858	-11.695	-13.363	-10.994	-13.655	-13.076	-12.781	-13.029	-14.245	-16.07	-14.4	-12.738	-14.179	-12.944	-16.029	-15.199	-12.019	-15.453	-12.562	-13.958	-14.588	-13.049	-13.421	-14.561	-17.569	-12.462	-14.743	-14.419	-13.034	-15.448	-14.579	-14.071	-12.581	-14.145	-13.798	-13.563	-12.294	-13.57	-11.601	-11.155	-13.979
-1.0655	0.051666	1.3465	1.5241	1.8109	0.45143	2.6324	0.49323	-0.62425	-0.09793	3.029	0.97446	-1.0388	1.6601	0.098193	-0.44565	1.2403	1.5728	0.86372	-0.32523	0.51691	-0.25759	0.59552	0.41118	-1.06	-0.83186	1.322	2.3793	-0.45746	-2.2121	0.53269	-2.2387	-0.99443	-0.51677	0.085379	-0.71735	1.7006	1.9046	-0.74213	-1.3838	-1.0311	0.24433	-2.4015	-2.325	0.079336	1.5651	-2.628	-0.019911	1.2602	2.8119
6.932	6.5821	5.509	5.8246	4.002	3.5409	5.5649	3.6433	4.4355	3.5172	4.5905	4.4301	4.5834	3.482	6.3335	3.7575	4.6034	3.779	6.4803	5.5978	5.1558	3.3583	5.8419	4.0583	2.679	4.8885	5.1046	5.5204	3.722	5.0982	5.0018	4.396	5.2754	4.4371	4.0061	3.2639	1.8301	3.6102	5.6286	2.5006	2.8507	4.6114	3.1429	2.0695	2.8343	4.1622	2.965	5.1323	3.4464	4.4745
5.3619	3.255	4.3582	6.6594	5.4312	4.9604	6.9784	5.3722	4.8985	5.5229	7.6325	4.3905	6.8087	3.4838	3.6397	6.8212	3.6203	2.8016	6.3111	5.617	3.4285	4.9392	3.3893	6.447	5.9788	5.7602	7.2639	7.4992	5.3944	3.0115	3.0413	5.8639	3.9279	3.4782	5.6062	5.5207	3.9732	3.9278	6.2386	5.3077	4.8946	3.1139	2.8117	5.5138	4.0465	4.4504	5.315	3.8134	5.4673	3.7512
7.5254	8.4275	7.7465	7.1373	7.8813	7.5629	8.6664	9.7694	6.1158	8.4684	9.0093	8.1053	7.2213	7.5357	9.3895	7.4348	9.9901	9.686	8.1737	6.2251	8.2284	8.344	8.5113	6.5553	9.6574	8.0192	6.7369	9.1094	8.7604	5.1608	9.3052	9.7396	7.5768	8.0253	6.8454	9.8714	7.0522	7.6617	7.6487	10.425	6.4979	6.6087	7.5097	5.5649	8.6215	6.0373	9.2615	4.5964	8.9017	6.3669
-2.333	-3.7819	-0.62845	-2.7466	-4.9078	-5.4083	-4.4983	-3.9012	-2.5538	-2.6036	-1.2916	-4.6341	-5.3518	-3.8873	-2.402	-1.5983	-0.60491	-2.948	-6.5013	-2.6202	-3.7725	-3.5576	-4.6538	-2.8171	-4.2619	-2.7256	-2.8188	-3.3043	-3.4703	-3.5934	-3.5828	-3.2612	-2.3111	-5.1882	-2.7179	-1.5567	-3.0727	-3.5079	-2.7411	-4.8138	-1.6415	-3.3085	-1.6849	-1.4963	-2.3229	-3.7463	-0.11499	-4.2712	-2.6815	-2.9367
-8.4567	-10.673	-7.4969	-9.2538	-6.3027	-7.9321	-7.3414	-8.6299	-9.3007	-6.3454	-10.027	-9.6097	-8.8505	-9.1786	-11.052	-8.3188	-7.3443	-8.9461	-8.6328	-8.0264	-10.154	-8.4785	-9.3703	-9.5581	-10.777	-12.685	-9.8196	-11.116	-9.9073	-7.7489	-8.8245	-7.3939	-10.078	-9.3274	-13.485	-9.0218	-9.015	-9.1315	-9.9915	-9.3875	-9.0605	-6.5851	-11.488	-9.7095	-9.2815	-8.8835	-8.1987	-11.665	-9.714	-9.8303
-2.399	-2.7696	-2.3924	-3.7331	-2.7096	-1.1835	-2.9647	-2.217	-2.3473	-0.70873	-1.0673	-1.2478	-4.8311	-3.0005	-1.8709	-2.7384	-3.7569	-0.75672	-3.6707	-1.672	-4.6823	-4.0634	-2.7529	-1.1112	-3.6056	-4.4631	-3.3847	-3.1267	-2.0617	-1.6744	-5.752	-3.575	-3.4142	-3.494	-1.2049	-2.8188	-3.1014	-1.2223	-2.8367	-3.2164	-1.9288	-0.25328	-2.4752	-3.1707	-4.1906	-2.1108	-3.044	-2.4018	-4.5282	-2.5493
-11.227	-9.6596	-12.532	-7.8216	-10.711	-9.6477	-9.6348	-10.408	-8.5892	-10.8	-7.8725	-12.133	-7.6028	-10.822	-8.2288	-11.316	-7.8574	-10.045	-8.7358	-9.7926	-8.3225	-11.054	-8.6121	-9.1525	-8.9575	-8.0879	-7.765	-7.145	-10.783	-7.8815	-9.2301	-7.9006	-8.3308	-8.7625	-8.5908	-9.1506	-12.02	-11.257	-7.6867	-10.574	-9.4715	-8.9752	-8.6352	-10.068	-10.211	-6.7734	-9.8381	-8.0371	-8.7256	-9.6606
-1.0234	1.6686	1.6144	0.71647	-1.0921	0.37733	-0.33959	0.81387	1.812	1.1172	3.7044	1.7794	0.92666	1.2928	2.8356	0.55882	2.4676	2.7803	2.3381	-0.54224	-0.16947	1.804	-1.0773	-0.80627	0.60162	0.18707	2.6626	2.476	-0.11151	2.0637	2.4602	2.1164	2.1558	0.95167	1.7725	-1.3806	1.7879	1.8575	0.99345	1.0406	0.7375	2.7954	0.72839	3.8933	-1.4159	1.902	1.6304	2.4293	0.70496	2.9663
-0.073469	0.45324	0.28497	1.1541	-0.35219	-1.5547	-0.1109	-1.1648	1.997	-1.9644	0.25642	-0.74456	-2.0263	-2.3298	-1.6712	0.40075	-1.3488	-0.24295	1.0158	0.80824	-1.7456	0.51414	-0.8876	-1.1809	0.72417	2.9397	-0.60592	-1.9975	0.36009	-1.3222	-0.58829	-1.1154	-1.0199	2.7104	1.8979	-0.023959	0.91039	1.3581	1.2281	-1.7917	-0.93302	-1.5354	-0.21347	-0.99752	-0.62748	1.577	0.86327	0.66492	-0.27979	-0.044379
0.59707	0.28796	0.81039	3.0139	1.6277	0.99029	3.4592	2.3786	2.2229	-2.3972	-0.35453	1.8716	1.8142	1.2801	1.2771	2.3531	-1.0204	0.41986	1.4301	0.86735	4.2114	1.27	4.3871	1.5192	1.8941	0.73806	0.9294	-0.96548	2.0297	1.4456	2.7593	4.0882	0.9956	-0.53855	1.3091	2.5924	0.84442	2.377	0.95723	2.1721	-0.34781	-0.14881	2.8023	2.2918	0.20323	0.32017	0.32799	2.2633	0.79351	0.7705
-6.7087	-4.2343	-4.1377	-4.6153	-6.4698	-5.7405	-6.767	-4.4237	-4.8674	-7.2199	-7.1511	-6.163	-7.7858	-6.1584	-6.362	-5.8891	-4.743	-5.2569	-5.8343	-5.9481	-6.2766	-5.488	-6.6893	-6.5167	-6.932	-7.8155	-6.8888	-5.8708	-6.4716	-4.8905	-7.9935	-6.9216	-6.1669	-6.2483	-3.1216	-5.9888	-7.998	-5.0721	-4.1106	-5.2315	-6.0924	-7.8278	-4.7125	-5.8636	-5.6164	-7.1717	-5.4243	-4.579	-6.4458	-5.1538
-10.826	-12.231	-8.357	-11.967	-12.142	-7.168	-12.916	-10.569	-12.663	-8.9207	-11.281	-8.4261	-10.307	-11.248	-10.715	-7.692	-10.454	-10.786	-11.936	-10.886	-9.9102	-10.644	-10.491	-10.521	-8.5017	-9.5616	-9.2062	-8.184	-10.634	-10.903	-8.6062	-12.372	-9.0736	-9.4015	-9.6477	-11.208	-11.235	-8.2232	-10.949	-9.8175	-11.715	-10.069	-10.105	-10.105	-9.6246	-11.341	-11.081	-8.5566	-11.162	-9.7923
-14.676	-13.179	-11.037	-12.431	-11.1	-12.016	-12.944	-11.025	-14.463	-13.472	-12.473	-12.54	-12.989	-11.698	-13.796	-13.29	-13.352	-13.419	-13.569	-15.038	-14.167	-13.412	-13.77	-12.684	-13.455	-13.979	-13.001	-13.344	-12.652	-14.123	-12.277	-17.206	-11.336	-13.423	-13.496	-16.294	-11.059	-14.351	-11.226	-10.651	-13.776	-14.072	-12.747	-12.368	-12.87	-13.78	-14.03	-11.706	-15.155	-13.564
9.0323	9.0752	7.9937	9.699	8.709	10.596	8.4425	8.0602	8.8034	8.4084	10.057	8.4631	10.427	9.5644	9.8831	7.3643	10.009	8.9642	9.94	7.6544	7.7094	7.093	8.7478	8.3084	8.0073	9.5225	6.8061	8.8071	7.5347	10.356	9.0459	7.3575	9.7441	10.361	8.1658	8.5431	10.076	8.8614	6.9996	10.325	7.7155	6.5859	7.4177	7.3766	9.159	9.654	6.694	10.36	9.3143	9.7331
4.8496	5.5247	5.9517	5.3362	6.7328	5.169	5.6012	5.5545	4.5651	6.3099	5.48	7.3291	7.3308	3.9849	5.5948	5.0857	5.2746	4.9275	4.1188	5.0949	5.893	6.6673	5.2951	7.268	3.7015	4.0796	4.2588	4.8087	5.3134	3.993	5.3514	5.1901	7.9213	4.1623	6.7544	4.9791	7.7722	6.3572	6.479	5.7683	7.2378	5.0724	4.0651	4.0542	7.9504	4.8998	5.3289	2.5977	6.7784	3.9585
6.2077	5.7577	3.5994	6.3874	7.1172	5.1214	4.5378	5.0884	6.3643	7.1775	6.7911	7.3244	6.9897	4.9495	6.4694	7.7391	3.3352	5.7053	6.0494	7.2436	4.2177	2.1443	6.5664	5.0512	5.2509	4.9659	5.7972	4.0813	4.8947	5.552	4.6085	3.4612	5.2332	3.7795	3.8681	4.0091	6.1425	4.0982	3.9829	5.2231	6.841	6.1309	6.8877	5.2378	2.6996	5.6329	6.8419	5.4996	4.8352	4.7424
-8.7626	-10.462	-11.479	-8.7847	-9.2779	-11.153	-9.9852	-8.9953	-10.316	-10.519	-8.7531	-8.6623	-10.211	-10.808	-8.254	-9.7212	-8.3705	-9.0456	-9.3809	-7.7963	-10.705	-9.2069	-8.4058	-9.9349	-8.0874	-10.408	-11.723	-9.6055	-6.3163	-6.8406	-6.8216	-8.211	-7.8032	-7.6608	-10.41	-11.225	-8.4893	-9.8065	-11.814	-11.227	-9.6735	-8.5616	-8.312	-8.7499	-10.227	-7.9609	-10.527	-11.361	-9.8172	-10.318
-3.4557	-3.8243	-0.26326	-1.7758	-3.6071	-2.0323	-3.7415	-0.85459	-3.4006	-2.406	-2.6595	-2.0334	-0.62413	-3.629	-1.7356	-0.67236	-2.9563	-4.2369	-4.3478	-0.6543	-1.3087	-4.1385	-1.7469	-2.3923	-2.85	-1.8967	-3.1439	-3.1701	-1.7107	-1.8467	-1.5621	-2.2676	-2.1735	-2.5149	-3.6577	-2.5581	-2.2962	-2.175	-1.3161	-3.3115	-0.44335	-3.6594	-0.52608	-1.7842	-4.2069	-3.0289	-1.4126	-2.3478	-1.712	-1.4397
-5.1915	-4.8397	-5.8973	-6.723	-5.0783	-6.2339	-5.8354	-4.4196	-3.9247	-5.1997	-6.0123	-4.4214	-8.5351	-7.4837	-7.4491	-6.0246	-6.7799	-6.2233	-5.9999	-8.1749	-5.796	-4.8673	-5.7846	-6.6688	-5.4726	-3.3476	-5.6227	-7.547	-5.8731	-4.8488	-7.242	-6.4627	-5.3904	-6.7497	-7.2095	-7.7942	-7.3227	-5.4658	-6.0525	-7.3224	-6.1165	-8.0374	-7.8223	-4.8408	-7.9425	-5.4147	-7.4834	-5.8459	-7.6084	-5.3491
8.8615	7.3883	8.3525	8.7944	7.4832	5.3702	6.457	6.8534	7.144	6.233	6.7854	8.02	6.3579	4.5342	6.7757	7.8845	6.1124	5.4785	10.033	6.5032	7.4559	6.565	6.4853	8.3346	4.9584	5.687	7.6624	7.3102	7.8676	6.472	5.1712	5.4695	7.9778	5.1477	6.3535	5.9598	7.2934	7.1168	6.6873	7.8091	5.8828	5.3151	7.5459	6.8897	5.7469	7.5868	6.2271	6.389	7.1581	9.2318
0.86902	1.414	-1.0391	0.2431	-0.047794	0.22555	-1.8763	1.5614	-0.090965	0.98729	1.6011	-0.43624	-0.3997	-1.1749	-3.4572	2.295	1.4946	1.7283	-0.62257	0.94744	0.60231	-2.4413	0.43453	0.8483	2.2185	-0.85802	-0.68597	0.45628	-0.50384	0.87768	1.6132	2.0412	0.41971	0.090266	0.5903	-0.9952	-0.31317	1.0185	1.5777	-0.23444	1.8857	-1.8336	2.2769	-2.3222	0.034752	-1.3065	-0.29883	1.2835	0.23255	2.4739
6.9596	7.5178	7.5816	6.137	6.7789	6.9809	6.4605	7.6062	6.39	8.8216	8.1809	7.5463	6.1286	7.185	5.2846	6.1495	6.1632	7.0925	7.3318	8.621	7.3517	5.5553	7.5809	5.8892	7.9725	7.2811	8.4914	8.4292	6.3643	6.1661	7.1649	6.8737	6.3896	8.0214	7.7085	7.9911	7.9695	8.8743	5.8759	6.6856	7.1864	9.0022	7.2093	6.8251	8.5918	5.8743	5.8505	5.1106	7.8555	5.2114
-13.191	-11.728	-10.679	-12.107	-12.27	-11.943	-11.982	-13.487	-12.837	-9.5086	-10.63	-11.11	-10.288	-10.347	-11.003	-11.917	-13.195	-13.419	-13.429	-12.806	-14.696	-9.1414	-11.975	-12.632	-11.021	-13.399	-10.72	-14.601	-10.38	-13.428	-11.973	-10.278	-12.926	-11.076	-12.052	-10.132	-9.9841	-11.749	-11.665	-13.714	-10.555	-10.402	-12.13	-12.458	-12.894	-11.256	-11.331	-15.022	-11.5	-11.498
9.3494	10.089	9.4672	6.7797	10.85	9.2471	10.929	11.289	11.87	10.557	9.4803	7.6165	8.5396	9.2894	10.114	10.389	12.336	9.5541	8.2608	8.9539	10.683	10.351	9.3034	10.252	10.378	9.7334	10.197	8.2884	10.044	9.7141	8.2445	8.9741	9.7016	11.199	11.59	9.6179	8.9508	8.908	8.0049	9.1206	10.142	8.4341	9.6266	7.7759	8.8374	10.29	9.4567	9.3164	10.791	10.363
2.6588	-1.8399	0.33726	1.0972	0.45491	0.43707	-0.30961	-0.14806	0.54779	-1.7344	-0.15839	1.7847	0.91385	-0.74156	1.1592	-0.99662	0.066436	-1.2033	0.43297	2.9641	-0.055665	0.9181	-0.1616	-0.82118	1.6835	1.1686	-1.2913	0.59745	2.2671	0.7824	-1.8567	-0.63127	0.18115	0.90715	-0.29986	-0.26634	0.30927	-2.1632	1.0424	-0.80591	0.31622	-0.08777	0.53923	-2.1791	-0.45294	-1.4029	1.1636	1.5752	-1.3262	1.1904
-22.049	-25.064	-21.986	-21.083	-22.222	-23.472	-22.548	-20.533	-23.079	-21.912	-21.319	-21.349	-20.61	-23.184	-20.826	-23.401	-21.882	-21.647	-20.016	-23.674	-21.863	-23.597	-23.74	-19.004	-19.434	-24.557	-22.588	-20.255	-22.647	-19.844	-22.874	-22.622	-22.379	-19.938	-23.702	-22.489	-22.742	-21.659	-21.76	-22.32	-20.394	-22.957	-24.502	-22.398	-21.756	-21.906	-21.934	-21.079	-22.96	-21.995
-3.5623	-0.88771	-1.6895	-1.5136	0.18661	-2.5871	-1.8203	-1.0329	0.59443	-1.0853	0.46838	-2.3543	0.46401	-1.2419	-0.26343	0.94315	-1.6487	-1.0385	-2.2837	-3.5793	-3.007	-0.53971	-2.4757	-0.94299	-0.73282	-1.2033	-2.6036	-4.1477	0.1639	-3.2539	-2.347	-2.9106	-2.4593	0.58618	-2.5786	-1.5229	-0.38519	-0.88343	-1.2756	-2.0608	-5.607	-0.91031	-3.9715	-1.7622	-1.1741	-2.78	-3.4961	-3.6141	1.5221	-4.0674
-2.2658	-3.288	-2.718	-1.2137	-3.7271	-4.364	-3.5688	-1.3596	-6.2639	-5.2468	-6.8349	-3.59	-5.0993	-4.9487	-4.4151	-7.1607	-5.6918	-4.4791	-3.4736	-5.7564	-2.7576	-2.1169	-2.7318	-3.1657	-4.0602	-3.8031	-5.2529	-3.7193	-3.3085	-3.1506	-4.7905	-4.4845	-5.9744	-3.2367	-5.3909	-3.4145	-2.7872	-4.682	-3.1632	-2.6742	-5.3681	-3.922	-3.3316	-4.2958	-5.3357	-3.4369	-3.4475	-2.5145	-5.3644	-2.5424
7.0625	9.1455	6.7113	10.767	7.858	7.9538	9.6437	7.0972	8.2967	6.6209	4.8143	8.2398	7.2397	8.0889	6.122	7.3599	5.4067	8.7866	8.0547	10.434	8.8839	7.3701	6.651	8.6006	6.2984	7.4682	7.5345	6.4534	7.5559	6.6507	9.1782	6.7308	8.0853	6.4222	9.4801	8.2948	7.6385	8.1585	10.118	7.7875	7.8521	8.3436	9.4939	8.9887	9.6235	7.8782	8.213	6.4153	6.5282	7.1259
5.1468	4.9124	6.987	7.4516	7.2408	5.9679	5.6636	2.5211	4.1756	5.733	5.1064	7.1172	6.4289	5.474	4.6319	5.3498	5.749	5.9245	5.8555	7.1057	5.8446	5.2914	6.4535	5.7747	6.2294	3.6072	6.9062	5.4182	4.6922	5.7657	3.5032	4.3471	4.3053	9.1484	6.4392	5.5631	6.3449	6.1868	4.8424	4.8662	4.5203	6.3912	3.9071	4.2181	5.5764	5.7468	6.3473	7.2217	4.6924	4.4976
-1.1347	0.67315	0.2665	-0.42931	0.67669	-0.54816	0.5106	0.045129	-0.67345	0.32889	-1.1403	0.35429	0.57983	-1.9309	0.81019	-0.32927	-1.0586	1.9607	3.6345	0.22573	-0.43848	-0.79968	-0.36701	-0.43618	-0.03409	-0.57799	-0.50903	-0.69795	1.5764	0.84215	0.77174	-1.1729	-0.52916	2.2486	0.40606	1.2658	-1.2649	-3.0976	-0.40863	-1.0201	-1.62	-0.30983	1.1889	1.1107	-2.0288	-0.06741	0.57747	-0.58697	-1.9328	1.5821
-0.38108	0.65732	2.1248	0.5293	0.47308	0.47296	1.2965	2.5545	0.25774	2.0091	1.2729	2.7354	0.45252	-1.5504	2.8559	0.054271	3.6152	0.76887	0.072749	4.47	0.50897	1.8384	0.66113	-0.5021	2.4503	-1.7015	1.1771	0.52372	1.2986	-0.23744	-0.11438	2.3764	2.8854	1.8802	2.2141	1.3252	1.3009	1.9233	-0.11669	-0.60812	0.51772	0.44496	1.8014	0.89391	3.5931	1.654	2.0313	1.4326	-0.55516	2.5259
-7.1903	-4.8222	-3.9335	-6.277	-6.3388	-5.1698	-3.8821	-7.1062	-4.8421	-7.2641	-6.9947	-4.0421	-6.6246	-3.4857	-4.9579	-4.8111	-5.7001	-3.5821	-6.5649	-4.0234	-5.2149	-5.1505	-7.695	-5.4256	-6.1617	-4.013	-2.9683	-4.7838	-5.0694	-4.5469	-5.2298	-4.8986	-4.1498	-5.6192	-7.1701	-5.3977	-1.6777	-4.8235	-3.9057	-3.1186	-3.6915	-4.7191	-4.0153	-6.7045	-5.0025	-4.2325	-5.986	-7.5867	-5.2862	-4.3203
-10.78	-13.704	-11.045	-10.925	-9.6604	-10.964	-8.6269	-11.497	-11.871	-12.497	-11.849	-11.09	-8.5163	-10.024	-10.234	-12.474	-10.851	-11.153	-10.217	-9.1711	-13.034	-8.2426	-11.227	-11.803	-12.228	-11.824	-12.479	-10.198	-9.9933	-12.005	-8.5675	-12.754	-10.656	-10.165	-12.353	-9.2174	-10.816	-13.203	-8.1097	-10.26	-9.945	-10.873	-11.909	-10.257	-10.205	-9.1935	-11.308	-11.109	-9.4776	-9.7388
-5.4311	-3.4494	-4.287	-6.7138	-7.321	-5.2437	-6.4106	-4.2785	-4.4706	-4.0486	-3.7442	-4.6766	-3.986	-5.6846	-4.1756	-4.9916	-2.6675	-3.5698	-4.983	-4.8116	-6.1468	-5.5404	-4.2115	-4.0582	-4.0895	-4.1885	-5.1022	-5.2479	-5.2084	-4.3356	-5.2337	-2.9386	-5.3072	-3.7211	-3.1561	-4.9832	-4.5862	-7.5706	-2.5939	-4.1018	-7.623	-4.0231	-5.5592	-5.8284	-6.2515	-6.4136	-5.3031	-5.1374	-3.6133	-3.5247
-13.26	-15.418	-15.167	-12.401	-14.359	-15.417	-15.547	-15.3	-14.714	-13.136	-13.35	-14.323	-14.442	-11.534	-15.339	-14.584	-12.414	-15.57	-12.387	-13.519	-14.238	-12.688	-14.72	-14.3	-12.729	-17.394	-14.879	-15.708	-13.937	-13.498	-13.602	-13.106	-16.097	-14.109	-14.653	-14.199	-15.418	-15.693	-16.144	-14.229	-12.365	-13.361	-12.699	-13.387	-13.052	-14.316	-15.958	-14.481	-13.295	-13.379
-9.147	-9.6663	-10.679	-12.169	-8.9832	-9.2601	-9.4989	-10.191	-10.262	-11.142	-8.7568	-13.193	-7.466	-10.179	-12.176	-10.634	-10.972	-12.733	-10.554	-8.7358	-11.948	-10.756	-11.721	-10.892	-9.151	-8.8466	-11.189	-7.9387	-9.4545	-8.118	-9.4749	-11.038	-10.322	-10.547	-11.566	-9.5089	-9.0761	-9.0926	-12.167	-8.9936	-11.679	-11.401	-10.245	-11.018	-9.091	-9.8638	-11.421	-9.1857	-9.369	-11.898
6.9625	6.1461	5.3317	5.9327	9.8614	3.7447	6.3082	8.6886	6.1593	7.901	5.6739	6.8352	6.0562	7.3519	10.21	8.35	2.6866	7.2171	7.5194	6.8145	5.6774	8.2954	6.4487	6.8403	4.2497	5.9442	5.8182	6.2629	8.2709	5.059	8.2791	7.9462	6.255	6.2677	6.0373	8.0136	7.3055	5.7546	7.1028	9.0616	5.3396	6.0631	7.6164	6.5122	6.9476	4.4146	5.5793	7.9847	3.7483	5.2688
3.8366	3.3021	4.5823	1.4553	1.2981	3.0719	0.97841	3.6876	2.8523	1.7956	2.9352	2.6209	2.9071	1.9516	3.2732	0.56566	3.0482	1.5445	2.4273	3.2389	3.6236	2.3295	1.1666	2.7218	2.8715	3.1623	5.1754	2.3333	1.7184	1.6423	3.8894	0.54502	2.3216	3.2413	2.4416	2.7911	4.8834	2.4052	4.1425	2.4717	4.073	4.4531	3.1958	4.0117	1.2028	3.0945	3.8823	4.7499	3.4283	5.1527
-13.549	-13.945	-13.284	-13.236	-15.707	-12.798	-12.208	-13.565	-16.184	-11.756	-12.06	-11.244	-13.981	-13.287	-14.028	-12.543	-13.293	-11.764	-11.934	-12.329	-16.266	-13.565	-12.185	-12.369	-11.693	-11.689	-10.466	-15.454	-12.398	-12.786	-12.021	-12.838	-13.156	-14.152	-12.297	-13.285	-11.971	-12.908	-14.844	-13.754	-13.001	-14.809	-13.648	-14.946	-13.122	-12.644	-11.055	-13.176	-9.3431	-12.545
-5.2386	-6.0608	-4.1699	-5.3148	-3.0597	-4.8662	-5.1632	-4.2408	-3.8284	-6.5059	-4.069	-3.1365	-3.3696	-4.2426	-5.1372	-5.9062	-4.5303	-1.7832	-4.0911	-4.3769	-2.3441	-4.2579	-5.7578	-3.7368	-6.909	-5.0408	-3.6161	-3.6796	-4.874	-2.8962	-3.6973	-3.6791	-4.697	-5.395	-3.0889	-8.0969	-4.9773	-4.35	-5.882	-6.1783	-5.4029	-6.8053	-3.576	-5.4573	-4.351	-3.6516	-3.5966	-8.065	-3.7562	-4.8396
5.3762	5.5115	7.3294	5.7053	7.287	7.8667	6.9752	7.5971	5.1448	8.7874	8.1124	4.6503	6.9975	6.3565	6.5255	5.2071	7.7861	6.037	3.9239	6.8464	4.8647	8.9855	7.6877	7.0855	5.1621	6.2541	6.7098	7.9075	6.4748	8.6711	4.8727	7.2003	7.7508	6.6277	7.8737	7.7374	7.4287	5.9734	7.0092	6.7002	8.4554	7.6468	7.1355	4.4933	5.8083	7.0547	8.328	5.3425	6.6949	7.6828
-12.338	-9.8443	-11.643	-12.818	-15.233	-12.595	-11.312	-12.175	-13.037	-13.521	-11.37	-10.696	-12.164	-11.602	-10.174	-10.819	-10.829	-10.88	-13.022	-11.381	-9.9097	-10.203	-11.27	-10.366	-12.805	-11.509	-12.294	-13.185	-10.507	-9.6539	-12.011	-9.8837	-12.133	-6.9175	-11.391	-11.654	-12.411	-9.3862	-13.773	-12.395	-11.042	-11.565	-12.569	-9.906	-13.723	-12.981	-9.8405	-12.045	-11.405	-10.069
2.4185	3.7885	2.3809	3.6792	1.8855	2.5691	3.0064	2.6491	0.81522	5.0488	0.15472	5.2546	3.592	1.069	2.9863	4.2333	5.1966	2.0066	4.0409	2.3478	0.96986	0.33562	4.2278	2.8969	4.616	1.524	2.846	4.3747	1.8068	2.1327	2.8766	2.7685	3.2413	2.561	2.1652	2.6362	4.2516	3.3556	1.0618	2.1354	3.7445	1.9933	3.1735	2.4959	2.9422	0.48707	2.4828	4.3575	4.1169	4.097
3.2179	6.8979	7.8802	7.2126	6.105	4.412	4.9524	5.4185	4.9055	5.4024	5.1382	4.8417	4.8892	6.4524	5.2405	3.6733	7.008	5.9836	6.1466	3.4267	6.1981	4.2353	7.292	7.2267	4.618	5.7569	4.3461	5.1586	4.1416	7.1085	5.5125	7.0108	6.024	5.4491	4.8037	3.3843	8.3217	5.6838	5.8602	4.0745	7.4441	6.1506	6.2176	5.8378	6.3887	5.6912	5.5918	6.0215	4.4904	6.7916
-6.847	-3.2597	-3.7265	-5.2791	-5.5215	-4.7007	-3.2972	-4.3605	-5.6413	-4.2457	-4.8105	-3.2535	-5.2065	-4.5041	-1.8853	-6.9795	-5.5472	-3.2512	-3.1011	-4.6432	-2.5052	-4.2545	-1.899	-4.7858	-4.8496	-5.6542	-3.7867	-3.7549	-3.7514	-3.9817	-5.5134	-6.1926	-5.6816	-4.7445	-4.7903	-3.1666	-4.7925	-4.9688	-3.9045	-1.38	-4.6306	-2.7151	-5.5913	-5.563	-3.1395	-4.5872	-3.4692	-5.6299	-3.7114	-4.9545
-1.5521	-1.855	-2.702	-0.18862	-2.9385	-2.81	-2.2064	-3.0262	-2.513	-1.5966	-2.2583	-0.43715	-2.2727	-0.68029	-2.1248	-2.1498	-3.3772	-1.1204	0.046657	-0.78225	0.19462	-1.7608	-3.1799	-2.8213	-1.7277	-1.6208	-3.8174	-1.2392	-1.3409	-4.05	-3.5102	-1.0895	-1.0781	-1.3761	-1.2559	-0.010722	0.69728	1.3777	-1.5595	-2.0852	-2.8269	-4.6594	-4.1933	-0.63921	-3.3073	-2.245	0.14578	-3.674	-2.489	-0.39132
-1.6142	-1.5642	-3.0714	-1.5837	-3.1111	-1.6365	-2.2368	-2.5935	-3.1506	-0.43975	-1.6051	-2.7377	-2.7428	-1.9331	-4.8667	-3.9729	-2.5083	-4.7525	-2.3073	-3.6584	-2.8032	-4.0038	-4.6641	-3.2346	-2.914	-0.26085	-3.0216	-0.7577	-2.9994	-1.8238	-0.085304	-4.0694	-1.9496	-2.749	-1.564	-1.9342	-2.1983	-2.4766	-2.6435	-2.0175	-2.5574	-2.7827	-5.7979	-4.7309	-3.0869	-2.0369	-1.8093	-3.9737	-2.0471	-2.9498
-10.794	-12.761	-12.286	-13.621	-11.962	-13.216	-10.792	-10.487	-12.009	-11.092	-12.297	-11.033	-12.673	-10.625	-13.183	-11.644	-11.1	-13.16	-10.34	-10.949	-10.585	-13.73	-12.554	-10.679	-12.097	-12.845	-11.19	-10.619	-9.6323	-11.3	-13.739	-11.741	-11.89	-10.184	-11.338	-12.98	-14.116	-10.895	-12.019	-12.761	-11.351	-9.9473	-13.46	-12.502	-9.3538	-10.134	-13.884	-11.089	-10.86	-14.394
-2.8098	-2.8186	-2.295	-3.4801	-4.4626	-3.6984	-3.9882	-3.0557	-2.7782	-5.5122	-3.7123	-2.8585	-4.0033	-3.6973	-3.3774	-2.4911	-5.2492	-5.066	-4.4034	-3.5217	-5.6115	-5.0514	-1.6352	-2.6495	-6.3988	-4.536	-3.7807	-4.1297	-4.9646	-5.5745	-5.0626	-3.8193	-3.1795	-4.8796	-3.3579	-1.8605	-3.4704	-3.3291	-5.6666	-5.7803	-4.9353	-4.5704	-6.1859	-4.12	-5.4804	-4.3742	-4.8151	-4.2149	-4.3865	-5.6292
-21.034	-20.706	-23.69	-18.974	-20.82	-19.07	-20.574	-21.501	-20.199	-17.256	-20.049	-21.168	-21.553	-21.139	-18.45	-22.531	-20.294	-21.081	-22.095	-22.92	-22.484	-20.627	-20.993	-20.78	-22.516	-21.392	-20.354	-20.397	-23.164	-22.818	-18.754	-20.535	-21.072	-21.878	-21.557	-20.599	-20.227	-22.414	-21.313	-19.162	-19.603	-19.141	-22.46	-21.591	-19.308	-21.511	-21.053	-19.958	-21.796	-19.691
-1.286	-1.9565	-1.4396	-0.85903	-2.1903	-0.64791	0.15108	1.7835	-0.07854	3.3078	1.5722	-2.5222	0.81944	1.1084	-2.8137	-2.0813	-1.2539	-2.7204	-0.17736	1.293	-1.3224	-0.18936	0.39109	-0.42914	-1.3115	-1.2461	0.1832	3.1106	-1.807	-1.0229	0.7601	1.5902	-1.7591	2.1139	-0.77963	-0.43171	1.156	-0.55537	-1.5505	1.083	-1.7052	-0.78233	-1.0016	-1.2388	-0.46049	-1.7783	-0.038945	-0.39154	-0.35347	1.5703
-3.3716	0.66723	-0.55349	-3.405	-1.7268	-3.0096	-4.4609	0.62456	-4.8657	-1.9694	0.30543	0.72369	-1.0557	-2.8447	-4.3109	-0.12955	-2.3156	-4.4231	-3.187	-0.52498	-2.2296	-1.6877	-4.2703	-1.0676	-3.8717	-1.8985	-3.8784	-0.78545	-0.94242	-1.9911	-1.3396	-3.2481	-2.2398	0.15203	-3.7523	-3.5373	-2.6526	1.0215	-3.4046	-1.0967	-0.74283	-2.3243	-3.3741	-1.4389	-3.0585	-3.043	-2.6935	-0.91824	-4.4775	-3.5394
-12.607	-13.246	-13.306	-12.3	-11.307	-11.024	-9.1409	-11.576	-11.872	-11.641	-9.6467	-13.236	-12.171	-11.211	-9.6468	-13.44	-11.455	-12.271	-10.773	-9.4598	-10.401	-12.754	-10.615	-10.993	-15.128	-11.498	-12.24	-10.006	-12.972	-10.431	-13.408	-11.196	-12.455	-9.4847	-7.8496	-9.6146	-9.5743	-12.419	-11.568	-12.612	-11.077	-14.383	-12.403	-12.503	-9.9799	-12.012	-12.629	-12.24	-12.694	-12.239
-8.9573	-6.8988	-8.6164	-9.2684	-8.3929	-9.5755	-11.062	-9.0836	-9.2975	-9.5988	-10.029	-12.664	-10.672	-10.961	-10.496	-11.924	-7.9203	-7.2588	-7.1832	-9.8553	-9.0274	-8.3691	-9.1989	-11.252	-9.2178	-7.3971	-11.389	-11.446	-9.5439	-8.2974	-8.6786	-7.9321	-9.0016	-10.668	-8.052	-8.4949	-6.5484	-9.5241	-7.8785	-10.48	-9.1753	-11.235	-8.3326	-12.741	-12.661	-9.4291	-10.952	-11.203	-10.027	-8.3446
1.3417	3.3761	4.1526	3.1094	2.4692	3.4315	3.8919	2.9188	3.9969	3.4527	1.8513	2.7686	1.5201	2.308	2.9936	5.3483	0.68008	2.7325	3.5262	1.8315	4.4431	3.4747	2.9336	4.6093	2.1382	5.1195	1.9272	3.3055	3.1922	1.7823	3.9875	1.7667	2.9347	0.49642	1.0646	5.5184	4.6582	3.4804	2.2411	2.9741	2.2181	2.072	3.0689	3.8719	3.6708	2.0744	1.2121	2.2686	2.8871	1.5288
-21.741	-21.636	-23.363	-23.392	-22.736	-21.809	-21.698	-24.639	-23.085	-19.07	-22.213	-23.489	-21.831	-21.338	-23.758	-23.579	-23.308	-22.254	-24.237	-22.257	-23.003	-21.181	-20.92	-21.608	-21.818	-23.212	-22.805	-22.847	-22.086	-21.561	-21.431	-23.427	-23.795	-21.289	-22.345	-24.152	-22.636	-22.246	-22.057	-22.195	-22.8	-23.004	-22.515	-21.003	-22.764	-23.188	-21.946	-22.62	-24.01	-23.247
-24.334	-21.946	-24.042	-22.559	-21.87	-24.576	-21.69	-21.367	-22.383	-20.931	-22.526	-21.623	-20.148	-22.127	-19.777	-22.979	-22.446	-21.655	-21.928	-19.405	-23.355	-22.573	-23.248	-21.68	-22.234	-22.874	-23.961	-23.371	-22.829	-21.431	-24.163	-23.587	-24.422	-19.85	-21.82	-22.047	-20.649	-22.325	-20.806	-21.729	-22.295	-23.168	-24.346	-22.055	-22.374	-21.872	-23.66	-22.276	-19.508	-21.495
-10.313	-9.4831	-13.323	-12.55	-13.668	-12.135	-13.739	-13.051	-12.991	-15.056	-14.33	-11.446	-12.96	-15.57	-11.486	-12.951	-13.838	-14.093	-11.84	-10.942	-13.526	-13.032	-11.258	-13.94	-13.153	-12.406	-12.131	-12.482	-14.972	-13.019	-13.203	-11.429	-12	-13.589	-15.913	-13.082	-13.616	-14.184	-16.442	-13.782	-13.149	-11.978	-14.641	-10.771	-12.497	-10.526	-13.728	-15.702	-13.527	-11.45
7.6937	5.3889	6.447	6.63	7.9272	6.0746	5.9047	6.5969	6.8077	6.623	7.5176	7.5426	7.8662	6.6912	9.5161	5.1896	5.6259	6.8438	4.6104	6.91	5.9825	4.9453	5.5852	6.805	8.2273	6.2716	4.6737	4.5107	9.0046	6.9488	8.9389	5.9883	7.6126	4.7293	8.1245	6.8888	4.1308	7.5286	5.84	7.8958	7.0648	8.4356	5.9516	9.6325	5.0232	6.1665	7.6606	8.0364	6.7912	5.514
-0.19759	-6.0923	-3.4278	-0.78354	-3.3837	-1.6494	-3.5121	-2.6312	-2.6442	-2.742	-2.3288	-0.18358	-2.7594	-2.3137	-3.6481	-1.5884	-0.8892	-2.753	-4.7976	-2.6381	-4.1758	-6.0268	-2.6041	-4.7796	-1.5292	-0.79524	-4.0693	-3.6874	-2.9567	-4.8744	-4.1867	-1.9713	-4.9482	-3.2511	-2.6546	-3.1018	-3.448	-3.294	-2.4612	-4.7449	-5.4493	-3.7088	-3.5715	-2.583	-3.4466	-4.8577	-3.4757	-2.4395	-2.2015	-2.6678
-21.671	-22.191	-19.961	-20.41	-21.74	-22.311	-22.123	-21.715	-22.883	-22.523	-22.532	-23.96	-22.898	-23.154	-22.73	-21.943	-24.677	-23.174	-21.906	-22.914	-25.009	-24.713	-21.889	-22.436	-22.819	-20.565	-22.177	-21.267	-21.202	-24.035	-23.518	-21.805	-24.095	-23.942	-23.801	-25.542	-21.158	-20.968	-22.954	-20.146	-22.29	-23.668	-22.857	-24.243	-23.581	-20.374	-23.178	-24.826	-20.679	-21.712
-8.0174	-7.5881	-5.3463	-7.1944	-6.4285	-6.4208	-6.8116	-5.0407	-6.8039	-6.8818	-5.3219	-6.2964	-5.1639	-5.5535	-5.5237	-6.1832	-5.0242	-7.0713	-4.8482	-7.9764	-6.1485	-6.9645	-6.298	-6.0889	-5.9956	-7.6176	-6.0272	-7.5122	-8.6453	-6.2383	-7.9529	-3.3089	-2.5778	-5.1484	-5.7352	-7.897	-5.7904	-7.3285	-5.0788	-6.0241	-4.4563	-7.2076	-7.7009	-5.7913	-6.1196	-6.8262	-7.2407	-6.6851	-4.6978	-6.5062
1.5343	-0.41089	-1.414	-0.46697	-3.0162	-2.2754	-1.5968	-3.4696	-0.33086	-3.1904	-3.2165	-1.5188	0.8757	-3.48	-2.7793	-0.47906	-0.49772	-1.4854	-1.9145	0.13793	-0.39	-0.55644	-1.9078	-2.8544	-0.48996	0.68365	-1.9125	-1.683	-1.3155	-1.5632	0.071907	-3.0244	-1.3554	-0.73737	-0.22022	-0.21756	-1.9325	-3.7091	-2.0027	-1.1248	-2.5882	-0.24396	-0.72032	-1.151	-0.46696	-0.18006	1.8019	-2.2538	-0.61614	-1.2009
-1.5984	-1.8968	1.0034	-1.2692	-2.1375	-2.5602	-0.25117	-3.0804	-1.5183	-2.8226	-0.19995	-1.4961	1.3005	-2.8777	-0.25941	-0.067451	-1.2479	0.10533	-0.12641	-1.5568	-2.2824	-0.51655	-0.76808	-0.13387	0.94826	1.8436	-2.3502	-2.2406	0.56727	0.85804	-2.0044	-1.8886	-0.62819	1.3392	-0.93847	-1.2436	-2.3004	-3.1862	-2.4982	-1.6267	0.75212	-1.7244	-1.023	-1.8459	-3.0799	-1.4527	-2.1915	-2.3209	-0.29853	-1.3199
9.1216	9.8417	8.2741	9.0137	8.2891	9.0018	7.1109	8.0358	7.0775	8.8847	9.0727	6.7993	7.9908	9.4239	8.6015	6.9573	8.4158	8.4932	8.3704	10.197	8.5306	6.5204	9.4478	7.4592	6.891	9.7699	7.0347	8.6842	10.959	7.9677	11.07	8.905	7.6524	7.8564	9.2664	7.0799	9.1091	9.6917	8.0243	7.8423	7.7969	6.8636	8.4474	9.2783	7.7576	10.67	9.3308	8.0564	8.7029	7.5158
-3.0432	-0.49057	-2.9033	-1.9581	-0.51557	-3.3686	-0.18526	-1.3442	-3.1452	-1.5211	0.69329	-0.071728	-3.153	-2.0619	-0.55905	-2.2233	0.2339	-0.47618	-1.425	-2.0553	-0.77016	-2.769	-1.9467	-2.9276	-1.7135	-0.72282	-0.54179	-1.52	-0.63741	-1.7472	-3.2927	-1.5081	-2.5525	-2.3133	0.46073	-0.84329	-0.7953	-2.2189	-0.091088	-1.9616	-0.007346	-1.5102	-1.1078	-2.006	-2.1397	-1.5025	-1.4836	-4.361	0.02815	0.21559
-0.19017	-1.2306	-0.95825	-1.2099	-0.79279	-0.87873	-1.8902	-2.8518	-2.457	-0.48856	-2.566	-1.8762	-3.8533	-0.088673	-1.783	-1.3424	-0.83083	-0.9856	0.58888	-2.0883	-0.31386	0.28744	-2.6108	-2.7528	-2.3906	-2.4492	-3.4858	-1.8482	-1.0613	-2.5489	-0.3342	-2.0917	-0.3753	-1.4513	-2.7121	-1.7555	1.4988	-3.8602	1.2617	-2.6165	1.1698	-0.47756	-1.7983	-0.069615	0.17663	-1.99	-0.11882	-0.49759	-0.050121	-1.6702
-2.2827	-4.0987	-0.86029	-1.6905	-3.3746	-2.7512	0.13373	-3.9966	-2.1097	-3.5644	-3.6396	-2.3826	-1.7934	-3.5151	-3.1101	-4.0785	-4.0079	-2.7653	-4.4831	-1.0363	-0.75355	-5.2113	-1.5928	-0.64423	-0.53231	-3.8343	-2.1573	-1.368	-3.8093	-4.7127	-3.5386	-4.08	-0.64295	-2.7843	-4.5501	-2.6698	-1.6196	-2.9943	-1.8655	-1.682	-1.1952	-3.7122	-2.6507	-1.6491	-5.6354	-3.4359	-1.4099	-1.6705	-2.1223	-4.2862
9.2636	8.4086	9.633	7.0534	8.8804	6.7192	8.2103	6.905	8.0363	8.1058	6.9608	8.54	6.7374	8.0641	9.0538	7.9052	5.9911	7.3416	8.1343	9.6998	9.2305	8.2314	7.8646	6.0888	6.9853	8.3743	8.0804	8.9361	7.0729	7.3152	7.4237	6.7351	8.0353	7.0769	6.4031	6.8928	5.3327	8.412	7.8898	7.3752	7.2469	6.6095	9.0271	6.0571	8.4376	9.0354	8.7873	8.2681	8.272	9.905
2.0579	0.96636	0.80331	2.2531	0.7427	2.1472	0.06191	2.5396	2.8057	0.86203	0.3759	3.0073	3.7659	0.82523	2.8414	1.4602	1.4939	3.7346	1.6105	1.4328	-0.056366	1.4418	-0.61192	0.79838	1.3778	2.968	2.8327	2.2941	4.1447	2.2818	0.47118	3.1069	1.3922	0.74542	1.5886	1.804	2.1054	1.4009	-0.17955	1.2049	1.717	2.133	0.2507	0.52311	1.5066	1.2732	1.9553	1.3327	3.8	2.7003
-3.7223	-2.9488	-4.364	-6.3446	-5.1067	-3.1295	-5.5391	-5.9938	0.23979	-3.9069	-6.3393	-3.2953	-3.6201	-4.531	-2.1236	-4.3215	-2.5839	-4.3523	-3.3042	-3.3283	-3.6838	-4.8797	-2.8172	-3.4003	-1.6999	-4.8595	-4.9205	-3.2358	-2.3756	-3.2338	-2.9084	-1.1634	-2.7452	-5.4162	-3.6102	-2.6976	-4.1874	-6.2532	-3.3788	-3.9156	-3.4524	-4.0392	-3.7839	-3.7381	-4.1469	-5.8254	-3.2522	-3.668	-4.9239	-5.4348
-11.223	-8.8386	-12.81	-12.957	-8.9634	-10.493	-12.931	-10.28	-11.896	-12.317	-10.719	-11.231	-11.732	-12.984	-9.6875	-13.771	-14.202	-11.316	-11.489	-12.351	-11.983	-11.202	-12.352	-11.781	-12.636	-11.631	-11.285	-13.763	-10.728	-12.323	-13.046	-12.531	-9.867	-12.554	-9.8596	-12.121	-12.115	-13.214	-10.616	-12.036	-9.0819	-11.817	-8.4398	-11.948	-12.864	-12.247	-12.835	-11.282	-10.394	-12.779
4.1935	3.5457	4.0777	6.372	6.5824	7.8055	4.4938	4.5165	5.5954	3.6539	1.3879	5.5254	4.3854	5.7403	3.2792	7.2922	5.5605	4.3283	4.9635	2.0467	6.6117	6.2169	4.4138	4.9206	3.9013	5.0493	3.7719	5.8087	5.5465	4.3156	5.0418	7.1125	3.8085	4.5362	6.8154	5.4683	4.8661	8.3376	3.224	3.6363	6.6834	5.4987	7.2894	5.9643	5.5553	4.6669	7.2528	3.306	2.7973	5.6983
3.1916	0.6051	1.6669	0.48021	2.0489	1.8269	0.85897	1.3214	1.0575	1.5066	1.4002	2.5818	0.6358	1.5796	-0.46913	-0.12501	0.75312	1.2412	1.2358	5.1333	3.0693	-0.45558	5.2959	0.83749	2.7166	0.83537	-0.84952	-0.82188	0.23143	1.769	2.6827	2.3542	0.72785	0.64725	0.76013	0.94797	2.613	1.6869	3.0498	0.43946	2.0976	0.40951	1.2956	0.33787	-0.6788	-0.039401	1.1476	-2.4424	2.5613	1.357
-0.36459	-2.5792	-3.2733	-1.6714	-1.561	0.40697	-3.9738	1.9048	-2.3187	-1.9198	-0.62363	0.93335	-1.7881	-0.57665	-0.80727	-2.6524	-1.6758	-2.698	-1.4688	-2.0685	-2.0707	-1.1023	-0.35823	-1.0882	-2.5456	-3.2104	-1.0213	0.51954	-0.55749	0.40204	-1.2833	-0.21656	-1.961	-2.4278	-1.9022	-1.4817	-3.5802	-3.2864	-1.2825	-3.0236	0.73076	-1.0575	-0.67475	-2.581	0.042179	0.015851	-1.701	-0.88463	-1.2975	-2.1499
-4.8487	-1.804	-0.20147	-2.7243	-1.515	-0.19146	-2.5958	-2.8184	-3.1644	-1.4145	-2.3653	-1.6458	-2.1966	-1.2427	0.25805	-3.6481	0.1492	-3.9527	-1.4776	-1.3587	-1.7557	-2.0983	-2.0178	-0.29042	2.4974	-0.60734	-2.3052	-1.6272	-3.3614	-2.0272	0.13686	-1.4292	-0.7051	-2.448	-1.537	-1.4683	-1.6087	0.2541	-0.7868	-3.5685	-3.4615	-1.5735	-1.5826	-3.0027	0.019067	-0.052377	-2.4213	-2.8591	-2.6019	-3.087
3.9514	3.5411	4.1467	3.3237	1.3836	2.4971	3.1179	3.2008	0.94127	1.3026	2.938	2.7145	1.1611	1.5847	3.0279	0.57247	4.3808	2.307	0.38649	1.3452	1.7842	3.3776	3.4327	2.5141	0.80466	2.7464	-0.72691	0.32857	2.4532	2.393	0.37998	2.8478	3.0387	1.6834	3.5329	2.3361	3.6976	0.60404	4.8606	2.6802	1.7848	3.8868	4.2744	1.3369	3.8833	2.1873	1.6857	2.1634	4.2478	4.2777
-0.4978	0.0022251	1.9034	1.1474	2.5123	0.53375	-0.20512	0.76698	-1.1581	-2.4243	-0.94852	1.2857	-0.89723	-3.0613	-0.18574	0.62569	-1.0199	2.1898	-0.21152	1.561	1.8631	1.4713	-0.17824	-1.5046	-0.56231	-2.389	2.1988	0.072438	1.2237	0.8344	0.10469	0.084905	-0.55071	-0.32001	0.5118	-2.2151	-1.2203	1.3385	0.94975	0.25419	-0.73053	0.24822	1.3515	1.6421	-0.071984	1.919	1.1842	1.4247	0.3254	1.5763
-8.8633	-6.5116	-7.7066	-7.7604	-5.4885	-8.6668	-6.77	-8.0927	-8.547	-5.1198	-6.642	-5.548	-10.16	-6.789	-5.4833	-8.2332	-8.9588	-6.7879	-7.0754	-7.3951	-8.9503	-8.7184	-5.4541	-9.1106	-11.476	-7.602	-6.117	-6.9934	-10.055	-8.4901	-7.7793	-6.8193	-7.0688	-9.5606	-8.0855	-7.3216	-6.978	-6.2734	-10.177	-9.9788	-7.0542	-10.744	-8.7816	-8.7155	-8.8279	-8.0374	-8.0404	-8.5607	-8.27	-7.0731
-3.0976	-5.7357	-4.2921	-6.0924	-8.8317	-6.6434	-7.6158	-6.7999	-5.7562	-6.6691	-8.3294	-5.0882	-4.9557	-4.4024	-7.841	-8.1799	-4.8102	-6.6468	-6.4118	-6.7432	-6.4176	-6.2475	-6.12	-9.5761	-6.1622	-6.7361	-6.7946	-6.2225	-6.9697	-7.9998	-5.2245	-7.3757	-7.1372	-9.4349	-7.6402	-8.3322	-6.5421	-4.8186	-8.255	-4.4176	-8.1972	-7.4522	-7.7915	-7.6432	-5.7273	-5.2656	-6.7148	-6.5575	-6.7183	-6.932
-2.8866	-4.186	-3.3064	-3.5343	-2.684	-3.913	-1.6633	-3.6166	-2.5089	-2.11	-4.0076	-1.9448	-3.6029	-2.1892	-1.9015	-2.7031	-2.7561	-2.1453	-4.0438	-2.968	-0.84962	-2.6785	-3.4192	-3.8735	-3.5936	-2.3619	-4.0048	-3.2931	-3.7169	-2.9596	-2.6837	-3.9576	-2.5563	-2.5143	-6.4529	-4.6358	-4.6439	-3.9638	-3.465	-3.6993	-4.0389	-3.2068	-4.5463	-3.2711	-1.3778	-3.5578	-2.5187	-1.7989	-1.8211	-4.1652
-13.299	-15.736	-13.447	-14.469	-14.926	-13.226	-13.204	-12.338	-13.994	-15.991	-12.305	-12.498	-13.857	-13.954	-13.05	-12.876	-11.062	-13.061	-14.487	-13.163	-14.157	-13.017	-13.672	-12.232	-11.35	-12.875	-13.732	-12.717	-8.357	-13.235	-13.637	-13.783	-12.972	-14.4	-11.537	-13.581	-11.993	-13.531	-14.055	-11.137	-12.387	-12.165	-11.019	-11.847	-12.563	-14.085	-12.549	-12.317	-11.893	-12.29
-1.5635	-4.0456	-2.5961	-1.8213	-0.19383	-1.5681	-1.2589	-0.305	1.0895	-1.6316	-1.9903	1.1256	-0.83411	0.33736	-1.2498	-0.9023	-2.5125	-2.5598	-2.3996	-0.93352	-1.1214	-1.0742	-0.75114	-3.6153	-2.7625	-1.7737	-0.43473	-4.2119	-1.0032	-2.4028	-0.2644	0.47322	-0.65822	-0.44959	-2.0274	-2.2429	-0.59616	1.5973	-1.632	-0.012619	-2.5015	-0.6932	-1.6207	-1.16	-0.97677	-1.2717	-1.0938	0.26108	-1.2354	-0.70822
-12.578	-14.105	-10.86	-11.753	-14.369	-11.774	-11.731	-13.471	-13.788	-14.017	-13.08	-12.688	-12.706	-13.053	-14.274	-13.943	-12.886	-12.212	-12.583	-13.568	-12.668	-13.47	-13.101	-11.79	-12.31	-12.078	-11.276	-10.076	-14.005	-12.265	-12.196	-12.526	-13.952	-14.573	-11.833	-12.772	-12.075	-13.402	-13.907	-13.795	-13.106	-14.729	-11.642	-13.629	-12.598	-13.084	-13.523	-13.418	-15.421	-13.683
-0.87271	-1.0918	-4.0541	-0.21277	-3.8806	-0.94506	-3.6738	-1.4139	-1.7801	0.086516	1.3311	0.40934	-1.9208	-0.73144	-0.67847	0.2835	-3.2445	-1.1527	1.01	-3.091	-0.46412	-0.9286	-0.58662	-3.2932	-1.8798	-1.9434	-2.4677	-1.4074	-2.5289	-0.27742	-2.3793	-1.8089	-1.7097	-0.62936	-1.5044	-2.5114	-2.893	-0.20685	-1.4706	1.2528	-0.72684	-2.5935	-1.422	-1.1638	-0.55815	-1.6766	-3.4443	-0.31432	-3.7298	-2.1206
-0.65221	0.64833	1.5131	-2.3629	1.8848	-0.80059	0.74734	0.69912	-1.5361	1.5907	2.1489	0.68824	-1.1511	-0.70651	1.21	0.084182	0.20882	-0.39244	1.9447	0.015285	-0.62367	0.097699	0.5543	1.4534	-2.3988	0.31957	0.90342	0.47384	1.1154	0.68656	2.0779	-0.5256	0.32267	2.1286	0.12234	-1.0861	-0.40895	2.1431	-0.023457	1.9241	-0.94719	-0.51552	1.1182	0.32207	-0.53706	2.4379	-3.2314	1.2117	0.17849	-0.171
-23.196	-22.528	-19.317	-24.22	-24.199	-23.269	-23.71	-22.505	-20.918	-21.467	-21.874	-20.099	-22.139	-21.311	-22.034	-21.77	-22.914	-23.267	-19.175	-22.105	-21.559	-22.499	-23.767	-20.168	-22.51	-23.614	-20.924	-22.54	-22.166	-22.591	-23.271	-22.528	-22.118	-20.229	-19.636	-21.773	-22.774	-23.28	-22.101	-22.222	-21.828	-22.481	-21.801	-22.295	-21.492	-22.758	-20.457	-21.401	-19.432	-21.89
-3.4254	-6.3272	-5.035	-5.7192	-4.7252	-5.3469	-7.4199	-5.9722	-6.4178	-4.7412	-6.0313	-4.6094	-6.4802	-2.4836	-6.9043	-6.337	-5.4539	-3.917	-5.5711	-6.3204	-4.2792	-5.0595	-6.2914	-5.6053	-5.7003	-5.1592	-5.1004	-5.5462	-7.778	-6.3935	-5.9198	-6.7863	-5.1895	-3.9842	-6.705	-5.9002	-7.9889	-5.357	-4.0427	-5.8444	-5.9201	-5.7957	-3.0142	-6.0381	-5.7716	-5.7917	-5.35	-6.0969	-6.0828	-9.2335
-4.2336	-4.8623	-4.8928	-5.3891	-4.634	-5.7329	-4.486	-4.1819	-8.9404	-3.8248	-6.6857	-2.7537	-2.7721	-4.0354	-6.139	-5.1763	-5.8895	-6.3354	-5.8556	-4.4964	-5.019	-4.8279	-6.3783	-5.8919	-6.1775	-6.9362	-6.1994	-5.4729	-7.1519	-5.1812	-5.1317	-7.6066	-5.881	-4.9737	-7.0722	-6.8012	-5.5561	-4.6233	-3.7615	-5.5481	-4.7072	-5.8629	-4.8916	-8.3086	-7.1224	-4.4379	-5.1442	-5.4212	-7.0117	-4.0938
-10.142	-9.2295	-10.065	-9.3907	-9.0875	-10.37	-8.0328	-9.677	-9.1872	-10.685	-9.95	-7.8773	-11.41	-9.1001	-10.706	-10.006	-9.8731	-9.8675	-10.569	-6.9311	-8.0135	-8.9614	-8.7824	-9.0556	-9.3928	-8.0979	-11.114	-10.056	-9.4927	-11.256	-10.308	-8.3445	-8.4887	-8.5958	-10.481	-8.5283	-7.1186	-10.093	-9.046	-9.3471	-8.8228	-11.192	-8.8227	-7.8102	-9.3937	-8.7904	-9.9525	-9.7257	-7.1788	-9.4178
-1.6961	-2.7367	0.30723	-1.4877	0.10986	-0.84917	-1.3635	-1.5867	0.25507	-1.1227	-2.0608	-0.98763	-1.6256	-1.6752	-1.8374	-1.7113	0.93936	-2.2247	-1.2018	-1.9956	-3.9572	-1.6846	-1.3363	0.6208	0.79249	-0.86688	-2.3587	0.18051	-1.6968	-1.0567	-0.94584	-3.154	-0.64735	-2.0489	-1.4909	-2.0485	0.24364	-2.2558	-2.4009	-2.4662	-2.5588	-1.8351	0.39018	0.21028	-0.26088	-2.716	-3.4584	-0.35854	0.032215	-5.6295
-10.826	-12.338	-13.372	-12.585	-12.192	-11.027	-13.327	-8.9851	-11.971	-12.104	-9.5101	-12.618	-12.84	-10.44	-12.157	-11.157	-14.313	-12.115	-10.268	-13.419	-12.858	-12.532	-12.003	-13.76	-11.42	-10.154	-12.667	-10.326	-11.201	-13.384	-11.524	-10.667	-10.018	-11.621	-13.952	-10.91	-10.778	-12.419	-12.976	-11.191	-10.406	-10.961	-12.068	-11.994	-11.921	-9.8582	-12.118	-13.448	-12.092	-14.08
-13.871	-11.767	-14.186	-13.582	-13.044	-13.44	-12.43	-14.182	-13.933	-14.386	-11.903	-11.552	-11.685	-14.77	-13.121	-13.032	-11.78	-14.089	-13.81	-14.239	-11.359	-11.972	-12.603	-12.663	-13.744	-12.552	-12.932	-11.236	-12.788	-13.361	-11.152	-13.343	-13.127	-13.383	-12.56	-15.152	-13.233	-12.378	-15.269	-12.843	-15.091	-15.168	-14.569	-12.866	-12.251	-14.963	-12.636	-14.249	-14.843	-11.985
-3.9847	-5.7394	-2.3814	-3.3292	-2.0957	-4.3931	-7.3039	-3.6147	-5.0342	-1.9022	-3.0732	-2.3947	-3.8593	-5.4744	-2.7963	-2.696	-6.2107	-3.82	-3.775	-5.0059	-1.9428	-3.7147	-2.6755	-4.3339	-1.425	-2.7662	-3.8068	-3.1338	-3.4028	-3.5652	-3.4551	-3.3284	-5.6371	-4.5791	-4.8277	-5.1086	-4.3223	-3.5272	-4.5803	-3.3546	-3.835	-3.3558	-4.226	-5.6045	-3.4383	-5.6076	-2.8306	-2.9321	-3.5364	-2.0008
-3.9368	-5.1775	-4.3657	-1.8471	-2.9953	-3.1765	-3.2265	-3.9731	-3.1816	-2.6858	-5.2976	-2.6007	-2.346	-4.747	-5.5936	-4.5641	-2.3247	-4.3258	-2.8944	-2.6802	-1.434	-3.0666	-3.1349	-4.2737	-2.4843	-4.2825	-3.3176	-3.9472	-2.1374	-3.8973	-3.5477	-5.8111	-3.0032	-4.1323	-5.2855	-5.3165	-1.9716	-1.5959	-2.7642	-3.9963	-4.8885	-2.9973	-4.9728	-4.1625	-3.5205	-6.6653	-2.7051	-2.7759	-4.8115	-2.0558
-7.0041	-8.9035	-8.295	-7.7202	-9.675	-8.2734	-10.176	-8.9391	-10.262	-10.601	-8.6404	-10.477	-11.702	-10.092	-9.9898	-9.7603	-8.7671	-9.8562	-9.5542	-9.5118	-11.531	-10.476	-7.5543	-8.6534	-9.1748	-8.9095	-8.9371	-8.3502	-9.0234	-7.2938	-8.6268	-9.6527	-7.926	-9.5575	-8.5033	-11.173	-9.649	-9.1747	-5.2162	-8.2463	-9.3294	-9.6519	-7.419	-9.4163	-10.688	-10.132	-8.0024	-5.8283	-9.7029	-11.249
0.46638	0.6314	1.2688	-3.3221	-1.9118	1.0065	-0.90983	-0.51036	2.319	-1.1328	-0.31938	1.2377	1.0098	0.40836	-1.8359	0.068018	-2.0488	-1.4228	-0.9485	0.29602	-0.10617	-0.034298	-1.3735	0.98059	-2.5648	-0.44889	0.60226	1.2878	-2.545	2.0777	-0.075304	-1.0399	-0.92125	-0.18225	-0.61339	0.13079	1.2405	1.662	-2.4008	-0.8892	-1.2281	0.035247	0.064715	-0.20357	-1.3911	-0.083142	0.060129	-0.32554	-2.4136	0.5496
-6.0484	-2.991	-5.526	-4.2433	-5.5097	-3.4713	-4.9989	-2.5652	-4.9722	-2.9684	-3.7524	-4.995	-2.9926	-2.0903	-3.7756	-3.0199	-5.1089	-5.843	-3.278	-4.363	-4.5852	-5.25	-1.9503	-1.8927	-4.3028	-4.0233	-5.3604	-4.6443	-4.3089	-3.9977	-4.9016	-2.4594	-2.2096	-3.1796	-3.2662	-4.2152	-3.5372	-4.4174	-4.0922	-5.7498	-3.2899	-3.0861	-2.7711	-3.154	-2.1946	-5.4944	-2.4276	-4.8453	-3.3144	-4.8929
-2.3259	-3.6405	-1.6458	-2.3895	-2.4833	-2.2114	-1.3229	-5.5565	-2.9282	-2.1856	-4.7352	-3.2363	-2.3718	-3.0288	-3.9625	-3.0708	-0.60672	-2.4087	-2.3173	-3.3066	-2.5156	-2.1799	-4.434	-3.2434	-2.1608	1.4001	-2.5442	-0.96535	-4.3188	-1.0967	-3.027	-1.8621	-3.9765	-5.828	-1.3474	-1.7544	-2.3405	-3.4991	-2.8898	-3.3005	-2.2605	-4.7529	-1.9079	-2.666	-1.1248	-2.5003	-2.1747	-2.7472	-2.185	-1.2655
0.41753	0.85962	-0.70085	1.7943	1.5108	2.7703	2.1974	1.5511	1.6477	-0.50499	0.99154	0.82173	0.022503	2.148	1.6171	0.80708	1.8429	0.93847	2.195	0.86905	0.033968	0.7157	1.7597	0.57584	1.9188	0.33004	0.3031	-0.45175	-0.21246	-1.9188	2.213	1.8201	-0.78706	0.92572	-1.2121	-0.50154	1.3796	2.0808	1.662	1.6523	0.947	-0.25282	0.98026	0.3566	1.9394	1.9311	-2.4277	1.8909	0.46319	2.9775
-5.5432	-2.8847	-4.7167	-6.8436	-4.2342	-4.3122	-5.4576	-5.9989	-4.6348	-6.959	-4.6304	-7.4423	-5.1137	-4.4151	-5.9797	-4.4789	-4.6983	-5.8754	-2.7348	-5.6022	-5.259	-4.5815	-6.4884	-2.8011	-4.2609	-5.1785	-5.46	-8.0093	-5.8432	-5.2666	-5.2817	-4.0674	-2.9406	-5.5707	-4.8689	-6.2437	-4.0552	-5.5363	-4.5413	-5.9786	-4.7859	-4.6474	-3.6411	-4.4808	-4.7739	-6.0173	-6.5054	-4.6966	-6.9381	-5.2406
-10.654	-11.812	-11.704	-9.6652	-14.853	-10.726	-11.229	-10.687	-10.312	-11.36	-10.597	-10.804	-11.422	-15.724	-12.065	-10.592	-12.459	-11.719	-10.651	-10.312	-13.732	-13.444	-11.775	-12.361	-10.22	-11.387	-10.761	-12.321	-12.211	-12.261	-13.921	-11.671	-10.007	-12.684	-9.8352	-12.212	-13.031	-11.912	-9.5905	-12.464	-12.845	-11.795	-11.08	-12.275	-11.147	-11.208	-10.051	-8.0631	-11.871	-10.096
-6.2341	-5.2968	-4.3828	-5.5053	-5.6474	-4.717	-4.845	-6.3334	-5.8939	-4.4697	-6.5504	-7.9763	-5.7278	-3.6817	-6.2151	-6.5153	-7.0107	-5.0324	-4.8517	-5.0628	-3.6037	-6.739	-5.2205	-5.0287	-5.9868	-5.9533	-6.6131	-4.3349	-6.7846	-7.2213	-5.204	-6.1154	-5.4675	-3.8379	-4.9291	-5.5324	-4.5148	-3.9629	-7.3451	-5.2615	-4.5744	-5.5564	-7.0851	-4.0718	-6.1539	-5.8714	-4.6169	-5.4753	-5.8772	-5.5526
0.34242	-1.002	-2.6517	-1.5759	-0.80867	-0.87284	-2.8494	-1.517	-1.9151	-2.0268	0.66242	-1.9729	-3.7925	0.75185	-3.7834	-0.37819	-1.2986	-1.3094	-1.4566	1.1174	-0.67307	-2.061	-3.2871	0.67724	-2.88	-2.563	-2.6942	-0.95239	-0.206	-2.656	-1.6446	0.96023	-3.2725	-1.5984	-0.58433	-2.756	-1.5694	-1.2356	-2.6471	-1.9529	-0.84832	-1.9148	-1.8775	-2.3632	0.54901	-0.49875	0.18818	-2.19	1.0284	-3.887
-13.251	-14.918	-11.136	-11.453	-12.966	-10.356	-10.952	-13.594	-11.839	-14.103	-13.184	-12.893	-11.936	-14.123	-11.588	-12.912	-12.048	-14.388	-12.186	-13.665	-11.573	-13.98	-13.202	-13.722	-14.484	-10.656	-11.951	-12.456	-13.094	-11.959	-13.804	-13.763	-12.131	-11.429	-13.732	-13.544	-14.215	-14.093	-12.192	-12.457	-11.396	-10.499	-14.083	-12.06	-12.484	-14.78	-12.656	-11.664	-13.482	-13.093
1.7155	0.48145	-1.7473	0.26959	-1.5787	-0.54057	-0.19823	1.0134	-0.38337	0.95259	0.12389	-0.60026	3.1452	3.8907	-1.4744	-2.3717	-0.49271	1.0817	-0.1149	-0.98948	1.4225	-0.15108	1.4833	2.0381	-1.5604	-0.29301	-0.7346	0.7878	-0.13177	0.69966	-0.506	0.94854	0.59751	1.2688	0.12734	-0.2459	-0.23673	-1.3077	-0.30173	-1.5776	-1.1253	-1.273	2.1752	0.63647	-1.1029	-0.86961	-3.1792	0.39582	0.9299	1.2545
-7.4119	-6.0963	-5.2064	-4.7847	-8.0065	-4.4872	-6.7584	-5.5242	-6.416	-4.7106	-4.6434	-6.995	-6.4283	-6.1256	-5.6481	-5.1646	-6.3568	-4.8333	-5.2626	-5.6767	-6.0508	-3.7366	-4.778	-4.604	-5.0498	-5.0766	-6.4578	-3.2213	-8.2288	-6.3719	-5.885	-5.8793	-5.5215	-6.3049	-6.4073	-7.9057	-6.0581	-5.2337	-5.91	-5.9047	-4.6131	-8.8709	-6.0078	-5.5359	-6.0085	-6.302	-5.5103	-4.9791	-5.6941	-5.5343
1.1034	-1.6667	1.3803	-2.7885	0.16004	0.37991	0.68042	0.051787	-0.36176	0.1065	-0.99069	-1.0499	0.59706	0.40032	-1.0528	-1.2673	-0.30346	1.0652	0.1063	-0.59724	1.9608	-0.63663	2.5121	0.67222	0.25068	0.54572	0.075073	-0.89357	1.0864	2.1832	-0.58101	1.6848	-0.020089	-1.0014	-1.3809	0.13251	0.66302	-0.60284	-0.60155	-0.91396	0.84628	0.37744	-2.0976	-0.36127	0.29102	-1.7376	0.7285	0.3534	0.073685	0.94583
-5.7342	-2.7489	-2.0041	-2.9807	-3.4784	-1.2403	-2.2085	-2.5056	-2.5654	-2.9263	-3.8411	-1.0325	-1.6824	-2.9468	-3.7182	-1.7976	-3.2807	-2.518	-3.355	-2.6081	-0.64745	-2.5559	0.57533	-3.8965	0.66466	-2.3762	-0.87936	-2.9488	-2.4523	-1.9171	-2.679	-2.4157	-2.9574	-3.4448	-3.8021	-0.46434	-2.8495	-1.9544	-5.0896	-3.9796	-1.5267	-4.2098	-4.6094	-2.3822	-2.3143	-1.2697	-3.2378	-1.3242	-2.0463	-2.926
-5.0761	-7.6554	-5.708	-5.251	-6.6568	-6.6024	-7.2037	-5.0789	-5.4415	-8.5832	-7.6755	-7.314	-6.1463	-7.698	-4.6903	-7.214	-7.3194	-8.1459	-4.5543	-6.1726	-8.6951	-5.7647	-8.7697	-5.7821	-5.7254	-5.8398	-7.6578	-6.9757	-5.3588	-7.2687	-7.0512	-7.1485	-5.5745	-4.9973	-4.907	-7.1313	-5.19	-5.1529	-7.4433	-4.8615	-4.959	-5.3739	-6.4964	-5.7154	-6.5911	-7.207	-6.402	-5.4492	-4.984	-5.3093
-20.173	-18.873	-22	-19.529	-18.982	-23.475	-20.769	-20.328	-20.14	-21.122	-20.451	-20.473	-20.463	-21.015	-21.613	-19.909	-19.856	-20.042	-20.9	-18.812	-20.352	-19.888	-21.857	-21.097	-20.679	-19.524	-19.903	-20.199	-23.268	-21.315	-20.993	-22.357	-18.304	-21.54	-19.493	-24.498	-20.674	-19.935	-21.702	-22.228	-19.789	-21.959	-20.803	-19.808	-21.15	-20.323	-18.579	-17.952	-20.687	-21.917
9.0614	7.5372	10.542	8.0819	10.401	10.537	9.5173	10.287	8.2449	9.5589	8.2894	7.9661	8.3266	9.8789	8.0331	8.9524	9.5655	8.1315	8.6313	9.2103	8.5292	9.71	9.4622	7.3164	8.5168	11.544	10.099	9.2799	7.3852	9.576	8.5711	8.6816	8.7285	9.1886	11.29	7.0388	8.8293	10.72	9.1451	13.021	8.6225	8.5462	9.2654	9.9271	9.6761	7.6832	7.7958	6.8092	9.5289	8.6679
-13.985	-15.984	-12.77	-14.471	-13.785	-16.532	-12.092	-13.862	-14.48	-14.923	-14.905	-15.459	-15.972	-15.104	-13.691	-14.705	-13.884	-13.29	-15.666	-13.327	-15.522	-12.505	-15.475	-14.666	-15.061	-14.717	-15.122	-14.194	-14.17	-14.875	-13.245	-14.668	-14.955	-12.563	-14.167	-14.664	-12.408	-13.656	-12.54	-12.833	-15.3	-14.585	-13.417	-17.033	-15.24	-14.398	-16.752	-14.353	-12.957	-15.093
-21.521	-21.335	-21.155	-22.41	-20.025	-20.827	-19.372	-20.989	-20.848	-21.879	-20.355	-20.487	-22.874	-20.036	-23.217	-19.149	-20.379	-20.269	-21.447	-20.685	-19.661	-19.388	-20.503	-20.077	-21.379	-20.792	-21.727	-18.484	-20.469	-20.962	-21.048	-20.291	-20.459	-19.174	-20.145	-20.306	-19.495	-18.079	-21.188	-22.676	-20.064	-20.055	-21.108	-21.483	-21.811	-19.854	-21.394	-21.927	-20.396	-21.606
-2.4911	-2.258	-2.6613	-2.273	-3.4698	-3.4036	-4.1335	-4.9143	-4.4096	-3.4032	-3.5743	-3.6922	-2.9054	-3.0218	-2.2965	-3.685	-2.7893	-3.4527	-3.3599	-4.2383	-5.1973	-3.4443	-5.8631	-0.85186	-5.1898	-3.1302	-4.4397	-4.5936	-1.6733	-1.7721	-4.4705	-4.3577	-1.7255	-4.2209	-4.32	-3.487	-4.6859	-3.2168	-3.8291	-5.4831	-4.4264	-3.8797	-4.5848	-3.1867	-2.3948	-3.1329	-3.3112	-4.1138	-0.43684	-5.0377
-22.134	-23.57	-21.336	-21.161	-24.157	-19.806	-21.674	-21.898	-22.775	-22.048	-24.021	-22.923	-22.479	-21.206	-21.952	-23.258	-21.665	-22.332	-21.814	-22.638	-21.023	-21.944	-23.406	-24.203	-21.241	-23.459	-21.865	-21.58	-20.515	-24.92	-23.409	-21.167	-18.491	-21.413	-22.258	-22.383	-20.079	-19.275	-22.236	-21.06	-21.517	-22.006	-22.906	-22.632	-21.673	-23.62	-21.486	-20.398	-23.323	-22.542
-4.2727	-5.4253	-3.2757	-2.6216	-1.6639	-4.5116	-2.8986	-2.5531	-4.0751	-5.3504	-3.7105	-6.1075	-6.569	-5.5519	-4.1357	-4.0698	-2.2339	-5.2543	-0.95388	-2.2266	-3.8828	-4.503	-2.0825	-4.8526	-3.6835	-4.3444	-3.5249	-3.9954	-4.3417	-3.4736	-1.6717	-2.0522	-4.6876	-3.8738	-4.8497	-4.1153	-3.0102	-2.9511	-3.4847	-4.86	-3.836	-4.2487	-3.6457	-3.0379	-2.6484	-0.5837	-0.85986	-3.1962	-4.5202	-4.0107
-0.74426	3.0628	0.1274	4.3532	2.1569	0.67008	2.3724	2.9815	3.5451	2.9099	-0.21979	3.198	-0.68093	-2.4929	1.057	2.048	2.78	1.4861	3.9102	2.445	3.3972	-2.3544	2.9776	-0.093588	-0.53731	2.9395	0.19437	3.0229	1.6498	2.4168	-0.075641	2.0186	-0.011243	1.5896	2.141	3.3668	1.0517	4.4897	1.4816	4.2862	1.2028	-0.040705	1.938	0.052243	0.19659	1.309	2.4489	-0.91731	4.5233	3.6667
-10.524	-11.437	-12.073	-9.5708	-11.331	-12.219	-13.283	-10.186	-10.872	-12.91	-13.465	-12.583	-13.691	-12.864	-14.521	-9.9298	-11.753	-11.546	-10.544	-11.05	-9.7363	-13.171	-12.163	-12.622	-12.769	-11.122	-10.713	-9.4759	-11.02	-11.344	-12.507	-9.7575	-12.29	-13.804	-11.359	-11.627	-13.419	-11.103	-14.375	-12.9	-13.319	-10.696	-12.057	-11.093	-11.677	-11.581	-9.6971	-9.1001	-10.389	-11.649
-5.96	-5.4108	-4.6857	-3.4107	-2.3899	-4.9999	-2.3659	-3.6229	-2.684	-4.5229	-3.4713	-4.4515	-2.1167	-2.0103	-3.7511	-5.1659	-2.889	-3.2018	-3.2179	-2.711	-4.3236	-5.0291	-4.5364	-3.6855	-4.0253	-2.7765	-5.9731	-3.3792	-3.4929	-3.303	-2.0548	-1.8198	-0.90718	-3.0647	-3.0775	-1.75	-5.1426	-4.7014	-5.3313	-4.9876	-6.2955	-1.9298	-5.2021	-2.4427	-4.237	-3.3003	-3.9999	-3.0054	-4.3425	-2.5167
-2.4145	-1.4968	-0.38002	-2.2539	-0.20189	-2.7334	-3.6433	-1.895	-3.7308	-2.159	-1.2759	-1.8557	-5.6463	-3.1777	-2.7298	-1.7096	0.58988	-1.7652	-1.4207	-2.008	-1.2463	-2.6568	-2.6893	-2.8379	-2.0522	1.0686	-1.859	-0.29224	-3.7154	-0.0074684	-3.4019	-2.5845	-1.2072	-2.2283	-1.4669	0.25602	-2.4431	0.46325	-2.4991	0.25467	-1.5426	-0.5824	-2.1624	-1.1117	-0.73507	-2.1424	-1.6677	-0.97838	-0.89863	-3.9449
-2.9555	-2.7021	-1.7	-4.5514	-3.4904	-1.565	-3.9719	-2.8125	-4.5769	-5.0776	-4.0757	-6.1846	0.2755	-1.8187	-4.3667	-3.0551	-4.5223	-3.5853	-4.2802	-1.0353	-3.0905	-3.7179	-3.1288	-5.2893	-2.9716	-2.0407	-4.0727	-4.5993	-0.97865	-5.4953	-4.3297	-4.0322	-2.6238	-2.5922	-4.6885	-2.5195	-3.1962	-5.6545	-3.1933	-5.4664	-0.68447	0.4012	-3.0776	-2.2051	-4.5402	-2.1617	-1.9985	-3.8297	-5.5845	-2.9551
-13.258	-12.649	-12.239	-12.973	-13.419	-9.6807	-12.653	-11.002	-11.006	-12.306	-12.658	-12.914	-12.197	-12.276	-10.597	-11.016	-11.264	-11.704	-13.307	-13.228	-9.4795	-11.295	-9.8975	-10.905	-12.745	-10.89	-11.462	-12.478	-10.787	-10.225	-12.377	-12.013	-10.51	-12.692	-11.479	-11.821	-12.342	-11.977	-15.077	-12.589	-13.077	-10.325	-9.6383	-13.065	-12.347	-11.771	-10.026	-11.48	-9.6944	-11.739
-10.871	-12.578	-13.669	-11.722	-10.915	-12.161	-14.208	-13.142	-12.427	-14.575	-13.519	-13.535	-12.91	-12.932	-12.826	-15.236	-12.014	-11.74	-13.929	-13.221	-12.277	-11.086	-12.161	-13.333	-14.996	-13.372	-12.36	-14.265	-10.311	-11.817	-13.438	-11.271	-13.858	-13.168	-12.363	-13.658	-14.255	-12.044	-11.874	-13.516	-12.639	-12.771	-13.822	-13.82	-11.366	-10.118	-13.011	-12.781	-14.248	-13.499
-0.91405	-0.38122	-0.40353	1.3577	-2.1008	-1.4529	-2.2593	-3.148	-1.8501	1.1314	-1.8239	0.0026942	-3.1419	-1.0858	0.12921	-4.0122	-1.7456	-0.72612	-1.7864	-2.735	-3.1587	1.1841	-0.84426	-0.71562	-1.8931	-3.3362	0.13681	-2.599	-2.8564	-0.83154	-1.3469	-0.068071	-1.8883	-1.7028	-2.3945	-2.1315	-1.482	-2.9779	-2.6263	-1.2543	-1.2586	0.79152	-0.059072	2.1036	-0.25711	1.408	-2.9638	-0.354	-0.85795	-1.2195
-1.8126	-1.8545	-4.1301	-3.2893	-5.6115	-5.5554	-3.1683	-4.8848	-5.8571	-1.9969	-4.0427	-3.6629	-5.8302	-1.8367	-4.607	-4.1491	-3.2266	-6.4637	-4.5857	-3.2553	-3.3372	-5.0279	-6.0302	-4.2224	-4.8372	-4.8875	-2.9008	-4.1956	-5.7626	-4.8724	-3.0682	-5.0739	-2.7329	-3.3672	-2.3506	-3.8076	-2.8139	-3.1692	-3.895	-4.7192	-2.7619	-6.3346	-3.1064	-3.2682	-4.0088	-7.4039	-3.4752	-3.6671	-5.2444	-4.2044
-12.679	-12.98	-14.153	-10.575	-12.962	-14.397	-14.138	-12.835	-14.1	-14.067	-15.657	-12.485	-10.839	-12.622	-12.494	-11.626	-11.939	-12.44	-13.251	-12.853	-14.71	-11.214	-10.956	-15.437	-11.847	-12.702	-13.103	-13.942	-11.056	-14.532	-11.119	-12.591	-13.294	-10.433	-11.264	-10.506	-14.002	-13.56	-12.256	-14.656	-13.136	-12.133	-12.849	-15.278	-13.654	-12.696	-14.112	-12.084	-13.796	-12.785
-10.918	-11.392	-13.332	-12.367	-12.703	-12.745	-13.332	-13.859	-10.619	-13	-14.223	-12.779	-12.684	-12.76	-13.269	-11.5	-12.179	-13.608	-11.703	-11.885	-13.589	-13.244	-14.282	-14.817	-14.928	-14.056	-13.397	-14.229	-11.668	-13.51	-13.118	-13.361	-10.545	-11.323	-11.469	-12.078	-11.224	-13.041	-11.835	-14.646	-11.467	-13.003	-11.811	-13.033	-12.038	-13.019	-11.936	-13.476	-13.016	-11.557
-11.581	-14.274	-13.683	-15.301	-13.249	-12.809	-13.053	-13.533	-15.666	-12.436	-14.216	-12.839	-14.088	-12.386	-13.997	-15.702	-12.521	-11.795	-12.242	-12.994	-12.303	-14.501	-15.295	-13.014	-9.6097	-13.775	-14.43	-12.219	-13.285	-17.074	-11.161	-13.899	-14.248	-12.284	-15.263	-12.4	-13.24	-14.409	-13.385	-15.135	-13.039	-13.486	-13.683	-11.48	-13.059	-11.448	-13.305	-12.002	-13.362	-13.456
8.2537	7.1927	9.0373	7.3178	6.8714	6.8392	8.4967	6.6576	7.136	6.976	7.252	9.3124	9.8711	6.2891	6.286	8.944	8.7622	6.6568	7.6413	8.2489	6.456	7.7132	7.5898	7.8629	7.793	10.497	5.0033	9.2717	7.8763	10.147	6.5336	6.1027	9.1935	6.1523	7.9211	7.668	6.6463	7.1728	7.8578	8.5254	10.377	9.7539	7.9459	11.25	9.6898	7.5852	8.2868	10.079	8.9168	8.0185
1.3057	-1.2463	0.57859	1.5622	-0.14169	-1.5757	1.6877	1.1961	-2.2656	0.87721	-0.93256	-0.11583	0.92729	0.079045	2.917	0.46327	-0.4158	-0.81567	-1.0155	-0.65862	0.41579	-0.43817	0.12509	-0.38073	2.5517	1.9183	-0.31166	-1.5054	2.0496	2.8552	0.47276	-0.7816	-0.66831	-0.0030992	0.11983	0.02726	0.26535	1.5587	-0.67721	-0.84838	0.87956	2.3564	-0.01674	0.80574	1.1672	2.1578	1.4193	0.056036	0.11819	-2.0536
-6.5158	-5.5989	-5.4496	-3.3455	-3.5822	-5.8649	-4.5933	-4.3077	-2.5938	-2.7482	-6.2494	-7.7128	-6.5339	-6.4232	-3.6762	-5.8213	-4.7102	-5.6458	-3.7652	-4.0001	-2.2374	-4.8097	-4.1475	-3.8998	-7.0972	-2.8102	-5.6632	-4.1708	-3.4998	-6.2079	-5.0072	-3.9582	-3.9526	-5.2145	-5.0318	-5.9702	-3.8091	-4.946	-3.7007	-6.5599	-4.8485	-2.9119	-5.9053	-7.2619	-3.8248	-5.7821	-4.4962	-5.0254	-4.0573	-3.7371
-12.734	-14.987	-14.405	-15.389	-13.346	-15.134	-14.103	-13.031	-15.21	-16.343	-14.72	-14.381	-14.741	-14.666	-14.316	-14.049	-14.929	-13.856	-13.837	-16.048	-14.847	-14.649	-14.921	-14.297	-13.11	-13.154	-14.326	-14.833	-14.683	-16.03	-15.458	-16.141	-15.11	-16.967	-13.909	-16.758	-15.529	-17.877	-15.209	-16.17	-16.056	-15.338	-16.358	-16.411	-14.322	-14.342	-18.285	-15.634	-14.497	-15.451
-10.222	-10.88	-7.4704	-8.1193	-9.6258	-9.3843	-6.738	-10.461	-9.799	-8.4041	-6.6988	-9.1806	-10.785	-9.3643	-8.6012	-11.164	-9.4146	-7.0148	-8.3894	-9.9156	-9.6514	-10.371	-7.5917	-7.5077	-8.4029	-10.937	-8.8328	-9.3247	-5.8651	-8.4592	-10.004	-9.9796	-9.8965	-8.8528	-9.2607	-9.1929	-11.268	-9.2149	-9.0189	-9.1396	-8.227	-7.5285	-9.6688	-10.326	-10.567	-10.597	-8.3813	-9.1437	-8.6331	-7.9999
0.29722	1.7637	-1.8587	0.77508	-2.7386	-0.67085	1.1412	1.3264	0.010668	1.0096	-0.094683	-0.34504	2.0635	-0.4553	0.9492	0.52604	2.3245	0.33113	-0.11444	2.9291	-1.0198	0.55668	-0.45197	0.75964	0.65618	-0.31622	1.5628	0.06279	0.62583	0.76526	0.59578	-0.44044	-0.90331	0.84722	-2.4346	0.6486	1.4895	0.41303	0.41045	0.22604	1.0756	-0.7884	3.488	0.4424	1.0596	-0.83862	-1.7959	0.082276	0.4587	0.83132
-6.4452	-5.1645	-6.5174	-4.7935	-3.7273	-6.4041	-6.8131	-4.1836	-5.4086	-5.928	-5.5009	-4.3329	-2.6336	-6.4067	-2.0465	-6.3467	-6.4731	-4.6136	-4.7012	-6.7515	-4.5384	-5.549	-8.3473	-6.6513	-6.8825	-4.7827	-4.7999	-5.1195	-8.5625	-4.5083	-4.4689	-6.1056	-5.8618	-4.4198	-5.5353	-6.3802	-7.6491	-7.619	-7.5355	-7.0217	-4.1138	-7.4263	-5.6884	-5.1271	-5.5635	-5.6719	-6.8728	-5.0197	-6.6911	-6.7126
7.2533	5.8852	2.9852	3.8949	4.0506	5.2444	6.1799	5.9452	4.8466	2.3566	4.5756	5.1611	5.1075	7.9034	4.6167	4.8488	5.4203	2.3619	6.735	5.699	6.4527	5.9168	3.1152	2.9088	4.4144	3.979	7.0447	5.2028	6.0546	5.6855	2.9502	3.3704	5.4868	4.5871	1.1389	2.8055	7.0844	4.7538	3.5191	7.1616	5.3497	3.5721	7.4369	5.4699	7.1125	7.1277	3.863	3.3123	3.7412	5.2713
-15.986	-14.465	-17.182	-14.966	-14.149	-12.902	-14.653	-15.17	-15.426	-14.5	-14.616	-17.262	-16.358	-14.926	-13.953	-13.282	-16.712	-13.184	-14.993	-15.43	-14.585	-15.326	-14.057	-15.943	-14.611	-17.345	-13.775	-14.997	-17.235	-15.367	-16.912	-13.825	-14.507	-14.431	-14.992	-15.225	-12.642	-16.92	-16.029	-15.267	-15.073	-15.309	-17.344	-15.143	-14.676	-14.085	-13.054	-15.211	-15.093	-14.62
5.7495	5.8829	6.5767	5.3937	5.2548	3.006	5.7382	3.4462	4.348	4.2183	2.9099	4.4729	4.6325	3.6669	2.5046	4.5033	2.2605	4.681	5.3883	3.3534	5.2408	5.1685	4.2131	3.7396	5.1707	4.2647	4.9496	5.5439	4.3602	4.0032	3.6668	3.6757	3.8639	4.9044	5.2215	3.393	6.4833	4.524	3.2869	4.3067	4.3139	2.2979	5.085	3.9046	3.6931	7.2453	3.2893	3.2655	4.2489	5.5084
0.5878	-1.8011	-3.6771	-1.4137	-2.6868	-3.3464	0.22057	-2.6721	-4.6183	0.16451	-1.5203	0.015486	-2.2259	-2.1617	1.4344	-3.6107	-0.64146	-0.23753	-1.8889	0.58482	-1.6998	-0.54041	1.0879	0.75052	1.0356	-2.7225	-2.6075	-3.2443	-1.0446	-0.58187	-3.4977	0.38053	-0.081847	0.5257	-1.6996	-1.9431	0.44937	-0.60882	-4.3653	-0.9249	-0.15047	-0.27432	-1.8425	-5.0702	0.40229	-0.16899	-0.72155	-3.8707	-2.4992	-2.4702
-12.095	-9.7058	-6.9754	-8.9906	-10.094	-11.175	-11.833	-10.553	-11.022	-9.0085	-11.548	-8.974	-9.6722	-9.5244	-8.6224	-12.735	-9.5207	-8.9381	-11.401	-12.124	-7.6686	-10.293	-8.7328	-10.351	-10.612	-9.0411	-9.1075	-8.8384	-11.546	-13.811	-9.6229	-9.8686	-10.356	-11.966	-11.105	-10.879	-11.911	-10.745	-9.2748	-9.822	-12.73	-12.122	-11.93	-9.968	-10.615	-8.9035	-12.599	-8.3546	-10.124	-9.2446
-0.91326	-3.2278	-1.1083	-1.2212	-2.5835	-1.134	-0.87121	-1.9465	-1.5115	-0.55561	-2.2837	0.53061	-3.3747	-0.026209	-2.6908	-2.4561	-0.45161	-1.8793	-1.7841	0.99778	-1.6894	-1.2254	1.2319	-0.261	-0.07571	-1.1159	-1.7753	-1.5033	-1.7032	-0.60048	-0.56939	-0.31753	-1.9876	-0.67428	-0.71889	-3.792	-2.5622	-3.5038	-2.3156	-1.7982	-0.029824	-1.8155	-2.4047	-1.4734	-0.24287	-0.84003	-1.2868	0.4776	-3.5277	-2.2605
-0.96797	-0.071657	-3.2082	-2.9223	-3.5963	-1.948	-1.4856	-3.4575	0.7417	-2.3246	-3.1885	-0.97793	-1.9062	-1.2295	-1.4854	-5.1852	-3.1055	-0.26811	-1.7019	-1.7855	-1.8013	-1.8163	-2.1489	-0.18701	-2.3843	-0.87861	-0.12403	-2.3439	-0.9122	-3.8955	-3.1166	0.13368	-0.22054	-3.1546	-4.0122	-2.8581	-2.7324	-0.70018	-1.463	-1.1238	-1.6255	-0.78152	-4.3371	-2.8861	-3.2435	0.68292	0.82469	-0.26617	-2.6785	-1.6859
-1.2239	-1.4601	-1.2096	0.45771	-1.1712	-0.72153	0.42283	-2.9103	-1.3685	-1.084	-1.8754	-1.5318	-1.9988	0.28483	0.53731	-1.6852	-2.102	0.0030199	-1.798	-0.37387	-1.6368	-1.0531	-1.9221	-2.658	0.36245	-2.9236	-0.67854	-1.7857	-1.4234	-1.0126	-1.666	0.30292	-0.69338	0.38548	-1.0378	-1.8765	-0.32296	-1.3018	-0.18606	-1.7082	-0.76652	-2.9856	-1.2518	-2.269	-0.57677	-0.58075	-1.2048	-0.28408	-0.72186	-2.8591
-7.4282	-4.3281	-3.1038	-6.7539	-6.9927	-3.2481	-6.6865	-5.2384	-4.1974	-4.7308	-5.4372	-5.217	-6.441	-5.4372	-6.6104	-6.3852	-4.0088	-6.0379	-3.6923	-7.9879	-5.7656	-5.4809	-6.2338	-3.9297	-4.8157	-5.0146	-8.3111	-4.3435	-3.3706	-5.1674	-4.9223	-5.5054	-3.6123	-4.7992	-6.5577	-5.3099	-5.594	-4.7072	-5.2179	-5.7425	-4.6816	-2.7364	-5.875	-7.0813	-7.9988	-5.6694	-6.3398	-6.1876	-6.2515	-7.3488
-1.8963	-2.8795	-2.4847	-2.1054	-1.6399	-1.4037	-0.27522	-2.26	-0.91587	-1.6888	-2.3802	-4.5909	-3.585	-3.1029	-3.0198	-2.7958	-3.2034	-3.3003	-0.97716	-2.1877	-2.7945	-2.9618	-3.5526	-1.7375	-0.80674	-2.2812	-2.6567	-2.8606	-2.4896	-3.5606	-1.1298	-1.6444	-3.5072	-1.9104	-2.3627	-3.7145	-2.8283	-0.1932	-2.6642	-1.336	-2.8764	-2.9911	-2.3823	-2.3043	-1.4259	-6.3239	-1.6199	-0.66377	-3.5967	-2.6527
3.9772	3.1253	2.1854	1.3406	4.918	2.7248	0.27765	3.6993	2.7945	4.0331	0.8274	4.3821	2.6207	1.0226	2.686	1.9373	1.2583	1.7382	3.5917	1.0739	0.89422	3.8554	2.8973	3.0234	3.8237	2.8882	1.4892	2.4128	1.8704	1.6256	4.8066	4.4775	1.8724	4.1987	-0.64022	2.3751	1.4892	1.7316	3.9975	2.7842	-0.77332	1.7729	3.2168	2.289	1.6473	2.729	1.6494	2.4989	3.8507	3.3837
-0.91834	-4.2643	-3.8127	-1.4258	-0.7587	-2.9844	-3.0007	-1.9716	-3.3721	-3.5215	-2.0216	-0.67748	-3.4129	-5.8599	-2.3123	-3.9205	-1.9539	-2.3674	-2.3043	-1.683	-2.294	-2.4784	-2.7688	-1.5263	-2.9384	-1.2304	-1.6927	-2.6414	-2.9696	-0.60927	-2.3414	-1.38	-1.7422	-1.5699	-3.4682	0.40318	-2.5281	-0.72319	-2.8686	-1.8813	-2.5195	-2.2049	-4.0401	-3.383	-4.4378	0.27936	-1.1945	-1.896	-2.7793	-2.517
1.4283	-1.3685	-0.67552	0.71343	-1.1651	-0.51807	1.7597	-2.1982	0.32879	0.77276	-0.0056674	2.0036	1.2396	2.894	0.76838	0.33657	-2.2023	-2.0089	-1.2522	-2.451	-2.0438	-0.86607	-2.1257	2.333	0.99545	1.207	0.9036	-1.656	-2.0031	0.18846	2.3107	0.85637	-1.8317	-2.9111	0.22028	0.08195	-1.1218	0.87054	-0.89968	-0.34152	-1.5268	1.1307	0.70768	-0.62243	0.7778	0.17941	0.55794	-0.63261	0.70687	-0.53077
-0.094723	0.92594	1.9524	1.5356	0.32341	1.9483	3.3242	-1.6189	1.6638	-0.023363	2.1831	2.9655	2.3534	3.6143	-0.39491	2.2055	0.45411	1.957	1.317	1.8077	3.2551	1.1402	-0.5976	2.7362	2.2087	1.5137	3.6394	1.8831	2.9421	1.463	2.0682	1.3744	2.4631	0.3379	2.1697	1.7983	1.269	2.3376	1.2593	2.6188	1.0145	1.8912	3.0587	2.0762	2.3242	3.4071	2.218	0.84691	4.2478	2.948
-12.443	-12.452	-15.79	-12.85	-13.495	-13.351	-13.947	-16.594	-11.817	-13.99	-15.246	-14.289	-13.678	-15.046	-13.909	-14.938	-14.037	-13.311	-12.845	-15.385	-14.032	-13.295	-14.659	-16.786	-11.975	-15.559	-14.733	-10.363	-12.855	-15.284	-13.244	-14.862	-13.464	-17.196	-16.312	-13.945	-13.096	-13.762	-12.916	-11.312	-12.733	-15.719	-13.053	-14.765	-12.847	-13.392	-12.452	-14.855	-13.942	-10.688
8.0134	6.5998	7.7128	7.7118	9.8237	6.0028	9.8262	7.12	8.3862	9.3742	8.3098	8.5737	10.44	8.471	9.7116	6.233	8.8195	7.0493	5.5936	8.0915	7.1073	8.404	7.4142	10.718	8.1991	7.1663	6.8637	10.433	7.9189	7.3674	9.8617	6.3114	7.5875	7.8575	6.2618	9.5492	7.8422	6.2631	9.1742	6.9271	8.517	8.1147	9.0224	6.4637	6.5735	7.0763	10.245	8.3067	10.87	8.1262
-15.408	-13.336	-15.346	-14.96	-17.645	-14.424	-13.21	-12.528	-11.878	-12.871	-17.005	-14.422	-12.609	-15.097	-15.901	-13.102	-13.414	-13.227	-13.593	-13.831	-15.433	-14.171	-14.864	-14.601	-14.473	-13.158	-15.13	-12.939	-14.133	-14.135	-16.173	-14.369	-15.948	-15.923	-15.521	-15.474	-15.571	-13.456	-14.541	-14.999	-16.272	-13.649	-14.892	-15.502	-15.527	-14.361	-15.132	-14.41	-15.118	-13.744
-10.678	-13.971	-12.464	-12.65	-10.835	-12.911	-11.804	-11.729	-16.316	-11.191	-13.477	-13.6	-14.183	-13.361	-14.399	-13.166	-11.87	-12.176	-12.105	-14.135	-12.568	-12.537	-13.216	-13.514	-13.802	-14.226	-13.902	-12.105	-13.997	-14.144	-15.013	-12.819	-13.05	-12.693	-10.514	-13.541	-12.448	-13.619	-10.639	-9.7815	-14.467	-12.597	-12.486	-12.172	-12.177	-13.038	-10.573	-13.551	-11.138	-12.395
-10.37	-10.031	-10.102	-9.2064	-9.4306	-8.5616	-10.278	-10.883	-9.6662	-9.9757	-11.858	-8.4334	-10.59	-6.7488	-8.3532	-6.9933	-8.8628	-10.732	-10.196	-7.3806	-7.2698	-8.5271	-7.5346	-12.41	-9.067	-10.946	-9.33	-8.7334	-10.459	-7.6303	-8.3789	-10.255	-8.2259	-7.7565	-9.3663	-9.3498	-8.3078	-7.9304	-8.4807	-9.1498	-7.7464	-9.0777	-9.1027	-11.706	-6.6713	-6.039	-11.805	-10.981	-9.3787	-9.4035
-13.805	-12.978	-11.308	-11.635	-12.491	-8.5971	-12.068	-10.087	-12.143	-12.535	-14.99	-12.688	-12.107	-13.9	-12.068	-12.652	-10.69	-11.086	-11.294	-11.641	-11.034	-12.157	-12.008	-12.469	-12.922	-13.844	-10.316	-12.069	-12.108	-11.323	-14.088	-11.86	-10.311	-13.108	-10.913	-10.76	-12.636	-11.618	-11.867	-10.695	-12.464	-10.818	-10.604	-13.248	-11.568	-11.779	-11.724	-9.6872	-11.036	-13.339
0.14715	2.0871	-1.3583	-1.9891	-2.8193	-1.1518	-2.0271	-2.0152	-0.2625	-0.46302	-2.4929	-0.69283	0.10254	-1.9669	-3.1631	-0.71165	-2.6683	-1.8684	-1.5128	-2.6621	-0.83019	-2.4959	-0.51934	-2.0288	-1.373	-1.0223	-1.5772	0.41222	0.9617	-0.67071	-0.56031	-2.1224	0.63849	-1.7412	1.9962	-1.7927	-2.4575	-2.4707	-1.2004	-1.413	-0.43418	-1.5833	1.0491	-0.78584	0.74533	-1.9441	-2.1708	-0.77941	-0.89451	-1.1436
-23.137	-21.812	-20.766	-20.846	-21.683	-23.057	-22.865	-24.843	-20.795	-22.576	-23.97	-20.861	-21.686	-21.414	-20.88	-21.587	-22.97	-23.145	-21.422	-22.613	-18.887	-21.383	-23.473	-21.081	-22.43	-23.388	-22.532	-23.968	-24.187	-21.921	-22.798	-22.483	-22.546	-25.091	-23.64	-21.014	-21.907	-21.868	-21.323	-22.484	-24.867	-23.207	-21.233	-21.873	-21.513	-21.169	-21.549	-20.154	-19.96	-20.907
-6.3825	-8.9829	-8.9014	-6.8707	-9.672	-10.941	-9.3338	-8.1932	-8.8775	-8.3426	-8.7367	-9.5647	-10.465	-8.5471	-8.7187	-9.7492	-7.5181	-10.232	-11.054	-8.3316	-11.601	-8.9258	-10.565	-7.1068	-9.4336	-9.6459	-8.563	-7.2224	-11.083	-8.1951	-9.5205	-8.4071	-9.3804	-9.4812	-8.4679	-7.7256	-9.8378	-9.4075	-8.7632	-9.2704	-9.2228	-10.385	-7.0176	-7.7272	-8.9024	-9.849	-8.7513	-10.702	-11.075	-9.6702
-2.8712	0.16352	-3.3172	-4.2997	-1.514	-1.6825	-2.874	-1.3528	-2.6371	-2.6202	1.675	-2.5467	-4.7075	-0.84947	-4.0149	-1.0969	-1.75	0.23742	-0.75455	-0.0064877	1.9463	-2.2829	-2.3637	-1.1585	-2.8596	-1.0269	-1.0811	-1.2531	-2.3209	-1.0358	-0.86983	0.84429	-2.1564	-2.8972	-1.0397	0.50217	-1.666	-0.40219	0.62441	0.20082	-3.712	-0.49085	-1.5198	1.4042	-2.6618	-0.21451	-1.7373	-1.7127	-1.6622	-2.582
-9.8122	-8.6489	-9.5401	-10.858	-11.603	-10.973	-9.5863	-10.799	-9.0985	-9.38	-9.544	-9.6348	-11.491	-9.6027	-9.5811	-8.7046	-11.9	-10.854	-9.7996	-8.6561	-10.123	-9.9598	-10.42	-10.69	-9.6352	-10.965	-8.3988	-9.2408	-9.1414	-10.435	-11.879	-11.147	-10.697	-8.7709	-8.1157	-11.858	-10.882	-10.792	-12.288	-9.9972	-12.329	-11.899	-9.9941	-10.518	-9.9942	-9.8396	-11.377	-9.1879	-10.568	-8.9017
-0.72968	-2.4571	-1.1396	-0.77173	-1.9737	-1.0482	-1.425	-1.5555	1.5398	-1.4923	-1.8259	-1.5254	-2.0958	-0.4818	-2.873	-1.238	-0.20832	1.4931	-1.6025	-3.2107	-0.058657	-2.6152	-1.6063	-1.5595	-2.2903	0.16783	-2.3587	-1.296	-0.59531	0.40795	-4.2111	-1.987	-1.0922	0.916	0.025331	1.1229	-0.83374	-1.3639	-0.92245	-1.5631	-0.50931	-3.1141	-1.5751	-0.25927	-1.2972	1.2165	-1.1972	-1.3433	-1.7394	-2.3859
-3.388	-1.7597	-3.2476	-2.9402	-2.6628	-4.376	-3.0135	-3.5952	-4.5604	-2.391	-1.0837	-1.6469	-3.3591	-1.7768	-2.4911	-3.5245	-3.519	-2.9191	-2.137	-4.6376	-1.6358	-3.6104	-2.262	-5.1714	-4.8567	-3.0348	-3.9215	-4.0221	-3.2702	-4.1972	-3.2804	-2.4485	-3.2301	-5.4048	-1.9736	-3.4864	-4.8282	-2.4572	-4.3804	-1.8344	-5.6719	-1.6922	-3.8847	-2.2848	-3.6719	-0.18443	-2.7478	-4.6208	-3.7186	-3.1541
1.5612	-0.77598	-1.1108	2.9837	1.2966	1.1706	0.15917	1.8997	1.4192	1.7716	0.080689	0.22309	-0.42552	1.8082	-0.54028	1.2831	2.3066	-0.95337	0.39302	1.9934	1.3535	3.1141	0.27616	-2.4017	2.6739	0.064528	1.1889	0.71329	4.3499	1.2427	1.0594	0.39669	1.8942	0.22932	-1.124	-0.61429	0.77611	0.76593	0.943	0.015556	1.7612	0.74235	2.3433	-0.58284	-0.030039	-0.45869	-0.34755	-0.49726	2.1412	0.097786
3.4699	0.14807	1.5998	1.2773	0.29755	1.1728	1.4786	1.7114	0.94668	2.9848	1.0848	3.5996	3.0933	1.9969	2.5676	2.7246	-0.83798	3.7086	3.1043	4.1269	2.81	1.6984	0.84282	1.3304	2.0175	0.15811	2.9474	1.3848	0.77415	-0.015605	2.9617	2.9636	0.69037	3.1704	0.39124	-1.5647	1.6559	2.9766	0.72807	1.1322	1.2648	2.7337	0.75059	3.4585	2.4141	3.4645	3.7644	4.027	0.68821	4.742
1.6121	2.1045	3.8606	3.207	5.5587	1.9242	2.2354	4.5104	1.7679	0.72928	0.82574	4.9794	2.7019	2.4967	3.6669	2.0879	5.1149	2.5324	2.5805	3.5976	2.0756	2.8302	2.0391	1.093	4.1337	1.0521	1.5856	2.9144	2.8183	2.4321	1.8895	0.97919	0.76812	4.7963	3.7148	1.5592	2.1729	4.3483	1.0917	2.0473	4.1401	0.96726	-0.33218	3.0637	2.2936	0.97082	0.36668	2.3892	4.4899	0.59938
-21.226	-22.63	-23.728	-20.204	-21.432	-19.964	-22.669	-22.502	-22.55	-21.942	-20.363	-23.548	-22.36	-22.704	-22.075	-24.284	-23.138	-22.387	-22.398	-23.048	-21.595	-21.655	-22.062	-23.197	-23.744	-21.818	-21.097	-20.5	-22.262	-21.438	-22.833	-22.146	-22.224	-24.263	-23.706	-18.691	-21.981	-23.196	-19.455	-22.947	-21.398	-21.71	-24.125	-21.551	-21.556	-22.426	-19.772	-22.82	-21.182	-22.036
-13.754	-10.476	-11.739	-15.589	-12.279	-13.243	-13.171	-13.693	-11.285	-11.278	-13.842	-14.32	-12.43	-13.536	-13.604	-14.606	-12.263	-10.707	-13.651	-13.811	-15.912	-12.76	-12.925	-13.593	-13.842	-13.806	-11.242	-14.63	-11.784	-10.96	-13.095	-12.869	-12.444	-14.49	-13.599	-12.908	-14.271	-11.832	-12.203	-13.934	-11.38	-13.125	-12.657	-12.097	-13.418	-12.529	-12.835	-14.424	-11.029	-13.212
-14.368	-13.869	-12.895	-11.44	-12.82	-14.125	-11.503	-12.861	-15.027	-12.337	-11.841	-15.353	-12.338	-11.619	-12.738	-12.534	-11.649	-13.992	-15.076	-11.98	-12.546	-10.839	-12.38	-13.086	-12.979	-11.027	-13.61	-12.476	-13.843	-14.175	-13.096	-13.534	-14.968	-10.355	-11.807	-13.934	-14.36	-11.894	-9.8885	-13.097	-12.657	-13.904	-13.443	-13.249	-9.9097	-12.956	-12.127	-10.44	-13.433	-13.59
5.4815	7.3418	5.3149	3.844	5.7192	7.0929	4.5527	5.8715	6.5034	4.6004	3.6276	4.979	4.1377	4.6566	5.4115	5.3699	4.7524	4.3872	7.7362	5.8444	4.325	5.1074	5.8171	3.8118	4.8135	3.6008	5.2845	5.3734	7.2019	2.3904	6.3617	5.8364	2.7824	5.2314	5.2787	7.5766	5.6069	3.433	7.784	5.9764	3.4911	6.5362	4.3742	5.0072	3.6445	7.3584	6.0485	4.6795	5.7824	5.9584
6.0018	8.183	8.4472	8.7177	9.4153	8.0196	9.8153	6.9365	5.3841	8.2145	6.18	10.681	9.2269	9.9074	8.8505	7.9375	11.478	12.11	8.6327	9.1636	10.563	6.5851	7.7967	7.1213	9.9927	7.3968	7.7713	7.2931	10.458	8.3484	9.0067	10.933	9.2893	10.349	8.883	8.1719	10.575	8.8949	7.4766	8.3673	10.472	9.1474	7.5358	8.6839	7.4627	8.3942	8.3264	8.4581	8.0664	9.4028
9.3854	9.4594	8.229	7.844	8.7551	9.3838	6.1163	7.4148	7.7565	10.562	9.3329	8.0724	6.9334	6.7187	7.0457	7.133	8.9079	9.6269	7.4425	8.4257	9.0735	10.06	8.4901	7.9024	6.3864	8.4623	8.5987	10.414	8.1093	9.669	6.7979	8.5864	6.9726	9.1678	8.4348	8.8999	8.5931	7.6727	8.0237	7.3244	8.1893	8.4173	9.6207	8.083	9.9091	9.0598	7.5211	10.021	6.2149	7.6449
-11.93	-12.26	-12.71	-11.982	-13.301	-12.71	-14.537	-13.491	-12.173	-10.858	-12.171	-12.577	-12.844	-12.785	-13.597	-13.092	-11.217	-12.657	-13.516	-12.664	-14.774	-13.594	-12.623	-11.206	-11.758	-13.747	-12.617	-13.103	-11.974	-12.615	-13.212	-13.032	-11.828	-14.152	-12.574	-14.713	-12.373	-11.217	-12.065	-11.229	-14.512	-12.173	-10.962	-15.652	-14.84	-10.437	-12.801	-12.382	-15.266	-11.633
-1.7901	-4.5056	-2.2417	-4.1948	-1.9081	-4.0869	-2.9965	-2.6385	-0.98384	-1.9206	-1.3679	-0.97356	-1.6459	-3	-0.20535	-3.0251	-4.2624	-1.7014	-2.6358	-1.1019	-2.3731	-1.916	-1.8667	-2.4067	-2.299	-1.4121	-3.8648	-0.79841	-3.689	-2.6335	-3.0123	-3.8455	-4.3985	-3.597	-0.43457	-3.7037	-4.1256	-1.0687	-3.1045	-0.12443	-1.3316	-3.7856	-3.5362	-3.5905	-2.0332	-4.0038	-2.3324	-2.4369	-1.5177	-2.1796
-0.69087	-1.9672	-4.115	-2.2266	-2.7349	-3.3366	-1.5861	-2.6802	-5.0981	-2.6001	-1.6819	-4.8014	-2.1683	-2.0692	-5.0802	-3.0278	-4.5709	-2.926	-4.6894	-2.0309	-3.1822	-4.2869	-6.2855	-1.7772	-4.21	-5.4372	-3.3654	-4.3106	-5.6601	-3.7152	-4.356	-2.5989	-4.8727	-2.8106	-2.7799	-2.8497	-4.3216	-6.3517	-1.3262	-5.031	-1.4394	-2.8658	-6.1313	-5.1586	-4.5627	-3.0015	-1.7102	-2.4542	-1.1382	-3.9061
-0.33115	0.81551	-1.8066	0.57401	-0.37427	0.42553	-1.5791	-1.3892	-2.1923	-0.56931	-1.9635	-1.0597	0.032606	-0.041422	-1.3903	-0.41638	-1.9289	-0.31667	-2.4665	-0.42236	-1.5933	-2.3682	-3.1109	-1.7852	-0.76219	-1.6859	0.25908	-1.9178	-2.6592	-0.99326	-1.7413	-1.6156	-1.3801	-3.1409	-0.58319	-0.92116	-2.7042	-0.96205	-2.3008	-0.064101	-1.7204	-0.43893	-0.95223	-1.3201	-1.5911	-2.2195	-1.7294	-1.4707	0.26309	-2.1809
2.7966	4.2481	0.54599	4.3362	4.222	2.2667	0.79438	4.5169	3.7117	2.7519	3.4708	3.4854	2.7345	2.9529	3.018	0.5154	1.1624	2.8463	1.7874	3.5807	1.9477	4.9567	3.69	1.9787	1.0658	4.7955	1.4802	2.9569	2.3505	1.4733	3.3784	2.6746	2.9823	2.2306	3.5116	2.9962	2.6129	4.5593	1.7819	3.2551	3.2161	2.3566	2.5138	1.9856	0.45868	1.548	3.0449	3.138	2.5458	2.2381
-1.042	-1.3655	0.56998	-1.7945	2.155	-1.929	-0.69834	-1.1739	-0.30171	-0.3994	-1.8735	-2.0264	-0.37232	-1.6932	0.55634	-0.32629	-0.80393	-0.56266	-1.8627	0.25537	-2.8749	-1.4296	0.70396	0.55269	1.9279	1.8573	-2.9143	-0.695	-0.15261	-0.23606	-1.1303	-1.5754	-0.99565	-0.19738	0.36053	0.35139	-1.5257	-1.8027	-1.1547	-1.3025	-0.62521	-0.34431	-1.6058	1.7596	-1.2228	-1.9702	-1.5023	-1.9193	-2.4571	-0.91788
-9.2985	-8.4213	-8.9068	-9.1057	-9.4358	-10.587	-8.3991	-11.182	-7.6415	-9.3708	-11.031	-10.182	-8.3485	-12.851	-9.9939	-12.042	-10.814	-10.919	-10.322	-9.7063	-9.8509	-10.343	-9.0512	-8.4709	-7.6618	-9.198	-10.252	-8.5706	-10.041	-8.9433	-9.5794	-8.2937	-9.5322	-9.3097	-9.3126	-8.0972	-10.518	-8.583	-8.6779	-7.5839	-9.72	-10.8	-11.006	-8.1894	-6.3461	-10.286	-8.5455	-8.6501	-10.075	-9.0218
-12.998	-13.339	-11.961	-11.647	-10.571	-8.9318	-12.991	-10.655	-14.217	-11.842	-10.897	-10.691	-14.499	-11.505	-10.587	-12.869	-11.853	-12.441	-12.76	-10.358	-10.228	-13.557	-11.89	-13.222	-9.8288	-8.8126	-11.452	-12.501	-12.634	-10.406	-13.044	-11.449	-11.086	-11.327	-11.372	-11.761	-10.323	-12.227	-12.301	-12.001	-11.926	-11.621	-10.942	-12.055	-11.835	-14.191	-11.903	-13.919	-11.478	-12.185
6.1833	8.9891	5.0064	3.4632	5.4031	4.6989	5.9145	6.2236	7.1731	5.138	6.0363	4.207	5.0601	2.6901	4.616	5.7272	3.6297	5.6824	6.9774	3.5313	3.4998	4.2907	5.1682	5.9676	5.0352	4.8411	6.4193	4.9995	6.3128	5.6922	4.1649	4.3116	4.8754	4.197	7.0809	4.771	5.8115	4.1859	5.1558	4.2525	4.3168	4.4278	4.617	4.4105	3.7829	5.2024	3.1962	4.4316	4.886	5.7606
-12.551	-10.546	-12.513	-12.088	-13.71	-13.13	-12.791	-14.647	-14.16	-11.283	-12.609	-14.417	-14.672	-13.873	-13.482	-14.905	-10.944	-11.364	-13.341	-15.147	-15.933	-13.178	-14.323	-12.369	-15.849	-15.523	-15.45	-13.078	-13.638	-11.34	-13.2	-13.936	-11.919	-13.15	-13.176	-11.549	-12.112	-14.118	-13.902	-14.217	-13.535	-12.659	-11.886	-14.672	-12.298	-14.689	-12.183	-11.14	-14.725	-12.397
-0.91459	-2.5983	-3.0857	-4.2539	-4.4701	-3.2029	-2.649	-2.579	-3.3915	-4.8552	-3.9004	-3.2541	-5.5139	-3.5221	-2.3824	-3.9627	-4.5947	-6.2201	-5.4054	-2.0986	-4.5281	-3.6144	-5.2077	-4.6774	-3.8333	-4.1565	-4.946	-5.134	-3.6368	-4.4798	-4.6417	-2.5749	-4.9491	-3.8483	-4.241	-3.8832	-5.8202	-3.0009	-3.252	-6.6113	-4.4473	-4.8942	-5.3092	-4.4514	-3.9758	-5.4378	-2.9494	-2.7248	-4.1332	-3.7125
5.9074	3.4346	1.8802	3.5164	4.6107	5.5454	4.3769	3.1527	6.0253	4.9492	5.8964	3.0734	3.5262	2.9914	3.2514	5.3706	3.0142	3.9995	6.3275	5.3873	6.4546	4.441	5.0317	5.5009	1.7402	3.5811	4.0773	3.1978	3.7029	4.9621	4.2575	4.5987	4.4322	4.2181	6.8981	7.1668	5.0312	5.4274	2.8124	4.3853	3.5667	4.9262	3.357	4.3334	3.0749	6.1815	5.4337	6.4338	4.4488	2.58
-1.6183	-1.4025	-1.0081	-0.9212	-2.5651	-1.6754	-1.2241	-2.903	0.40188	-0.99653	-2.7003	-0.72878	1.0961	-1.414	1.2902	-0.1112	-1.797	-0.16848	-1.2148	-0.52132	-5.5657	-1.0739	-0.25924	-1.1106	-1.8534	0.2847	-2.375	-1.023	-1.3135	-1.1158	-1.2724	-0.11406	-1.2001	-0.38594	-1.9635	0.80258	1.1069	0.15239	-0.3761	0.060713	-0.15302	-0.12967	-0.44042	0.93901	-2.1875	1.1883	-0.44993	-0.92827	-3.3565	0.64365
1.8891	3.614	3.0042	3.6598	1.6445	3.2634	3.6193	2.1309	5.7949	1.8651	2.782	4.5354	2.5991	2.5002	1.9042	2.5592	2.7036	3.9339	2.2749	2.3747	1.273	3.7808	2.9396	3.9829	0.91332	2.062	-0.14675	0.78039	2.7994	2.7794	-0.43513	2.1499	2.8928	2.1031	5.4827	2.4541	3.2743	4.9854	1.9944	3.4356	3.3488	2.0805	1.1074	5.5458	3.7213	3.0585	2.6658	0.80805	1.6693	2.2837
-12.762	-13.818	-13.403	-11.984	-13.587	-13.423	-11.347	-11.928	-13.732	-12.822	-14.244	-13.124	-13.647	-13.412	-13.015	-14.912	-11.853	-12.858	-12.848	-15.082	-12.761	-15.064	-12.85	-15.438	-12.749	-12.163	-13.049	-13.366	-12.639	-12.539	-16.626	-13.153	-12.437	-13.367	-12.507	-12.078	-15.358	-13.126	-12.025	-12.925	-14.14	-14.223	-12.926	-11.822	-12.758	-14.829	-15.565	-15.002	-13.657	-12.592
-3.5546	0.84211	-3.8595	-0.7683	-2.6924	-3.8916	-2.0604	-2.3569	-2.2535	-2.0552	-2.7073	-3.7556	-1.8452	-2.1301	-1.324	-4.0496	-1.3253	-2.421	0.29648	-2.9419	0.45188	-1.1374	-2.1327	-1.8444	-2.4509	-2.5786	-2.5844	-4.288	-1.0869	-1.59	-0.71593	-2.3955	-3.5225	-2.7404	-1.8706	0.71195	-1.5349	-0.29021	0.26435	-2.415	-3.2704	-1.6324	-0.20889	0.76749	-3.374	0.16428	-0.71366	-2.4073	-0.7652	-1.4491
-6.2624	-2.7126	-5.3404	-5.9019	-5.3359	-3.1565	-4.6449	-4.9014	-5.6045	-5.2589	-4.5754	-3.425	-3.5614	-4.4552	-5.2064	-2.6491	-3.6545	-3.821	-0.88393	-4.4812	-4.155	-5.8078	-4.373	-4.2335	-5.6941	-5.0531	-3.3879	-4.5248	-4.9791	-2.7192	-3.8868	-5.0454	-3.7251	-5.5313	-4.9456	-4.9648	-4.31	-2.7585	-7.6799	-1.6497	-3.1104	-7.0129	-6.3583	-5.5768	-7.3714	-3.0723	-7.2004	-6.2308	-4.2777	-3.9354
1.0526	1.5679	-0.93913	0.43577	0.78502	-0.69518	0.42232	-0.54924	-0.025503	-0.74168	-1.2843	-0.99906	-0.77457	-0.092131	-0.51394	0.83664	-2.5437	0.075091	-0.7749	0.67398	-0.44363	0.088599	0.17511	-1.4609	-1.5969	-0.06314	-0.57341	-0.34903	0.43398	-0.24457	0.62192	-0.55788	0.069742	0.46658	-0.10379	-0.22225	-0.48558	-1.2162	1.0933	2.0533	3.2272	0.13734	-1.5039	-2.584	-0.16444	0.91613	-0.75516	1.2008	1.2277	-0.77503
-5.6692	-7.9282	-6.2313	-6.9222	-3.0081	-6.255	-6.1381	-6.4173	-5.426	-6.025	-5.1814	-6.7999	-7.9648	-5.8126	-3.8026	-8.81	-6.4646	-6.7097	-3.9065	-5.2736	-3.0067	-5.3588	-4.22	-7.3713	-5.633	-4.8406	-6.1043	-4.5366	-5.0615	-3.504	-6.8776	-6.9001	-6.1455	-2.2012	-6.2413	-6.1058	-7.6869	-6.0484	-3.6279	-5.6971	-5.8366	-6.2172	-5.576	-4.5344	-6.9216	-5.6894	-5.3587	-6.5957	-6.3963	-6.621
-9.5975	-10.057	-9.4071	-7.6225	-9.7615	-9.0583	-9.4831	-9.6192	-8.3699	-8.1045	-8.3276	-10.905	-9.1936	-10.437	-9.2505	-10.936	-8.7013	-11.483	-9.3184	-8.9118	-10.103	-9.3352	-9.1675	-9.863	-9.1481	-7.7509	-8.4794	-7.8418	-8.0382	-10.758	-9.335	-9.4549	-8.8246	-7.8341	-9.1894	-8.4626	-6.3662	-9.8069	-9.3874	-9.1013	-9.3382	-7.2475	-7.8079	-8.6093	-9.0537	-7.5024	-10.982	-7.7075	-9.3636	-8.9905
-2.2507	-3.312	0.42845	-0.90882	-2.9011	-3.5957	-4.1629	-2.3236	-1.4601	-3.9064	-2.7585	-2.1176	-2.9433	-2.9085	-2.8225	-3.4901	-4.4743	-2.8382	-3.6941	-1.9075	-2.6981	-3.0931	-1.8998	-2.5097	-2.5708	-2.4689	-3.3022	-1.9083	-6.0779	-2.1826	-2.4108	-3.5936	-5.8793	-3.4243	-4.3479	-4.4914	-5.363	-2.2383	-5.3606	-3.7515	-1.7166	-0.40955	-0.94894	-4.6685	-4.0113	-0.66962	-3.3659	-3.6543	-5.4585	-3.4345
4.7983	5.4253	5.1924	4.8387	5.0686	4.1102	6.0204	5.03	4.3691	2.1064	4.1524	5.7586	3.5882	5.0794	4.3634	5.7911	6.3615	6.4563	5.8182	5.3438	4.4014	2.9555	5.0548	6.149	4.9627	4.598	5.1663	3.3614	7.4257	4.9291	3.0152	5.3152	4.1431	3.4722	2.7583	3.0949	5.5361	4.115	3.896	6.3787	3.6436	5.7182	6.5808	3.8236	5.9671	3.9445	3.1724	3.3107	3.4619	5.718
-13.681	-12.814	-14.663	-12.744	-11.667	-14.274	-12.822	-13.874	-12.799	-13.674	-12.887	-15.186	-15.078	-12.166	-13.076	-14.338	-14.238	-15.321	-12.202	-13.171	-12.657	-13.953	-13.651	-14.561	-12.995	-13.874	-13.305	-13.235	-13.945	-9.8779	-11.083	-12.447	-14.37	-12.348	-12.817	-11.05	-13.799	-11.273	-13.37	-13.102	-10.757	-13.936	-14.156	-11.976	-13.565	-11.698	-13.086	-14.097	-14.175	-13.067
1.1231	0.39776	0.52874	2.2156	0.58861	0.51416	0.27398	-0.16444	-0.29363	-1.5733	-0.47983	-0.43961	-1.2283	-0.054148	0.28105	0.28805	-1.1708	0.95185	-1.9514	-0.86539	-1.2371	-1.5148	-0.42084	-0.80012	0.19544	-0.76273	-3.1827	-0.47909	0.90336	0.83501	-1.9159	-1.3632	1.4798	-0.11941	-1.8559	-2.0782	0.039692	-2.0872	0.011861	-0.23528	-0.53607	0.91375	-0.78046	-0.60155	-0.53644	1.1983	-1.4395	1.3452	2.2415	-1.5727
-1.906	-2.1011	1.0048	-0.93939	-2.6971	1.0168	-0.5797	0.27405	-1.5866	1.2625	-0.98691	-1.7472	-1.405	-1.9722	-1.4625	1.3764	-2.723	-2.2841	-0.29378	-1.6298	-2.1144	-1.6329	-0.87509	-1.875	0.16755	0.59475	-1.7296	-2.5906	-0.83285	0.52444	-1.203	-3.2241	-0.82353	-1.361	1.1316	-0.49974	-0.11172	-1.943	0.90332	0.1971	-1.6339	-2.5332	-0.84346	-4.016	-1.7544	-0.38942	-1.3226	-0.47543	1.9582	-2.1646
-1.0797	-4.9129	-2.3302	-3.1976	-3.2299	-3.4873	-4.4106	-2.8116	-3.2112	-2.1257	-2.4445	-5.3845	-1.0816	-4.0718	-3.7261	-3.0692	-2.8719	-2.7994	-4.1585	-2.7703	-2.6317	-5.1599	-5.7724	-2.2121	-3.5661	-4.6883	-3.9614	-2.7767	-3.7268	-3.1646	-0.85513	-1.7893	-2.5201	-4.2866	-5.0992	-3.1852	-4.3371	-4.5202	-2.7579	-2.8806	-2.9098	-4.6531	-4.1659	-2.4567	-2.5991	-2.8029	-2.8696	-2.529	-3.0798	0.22668
-1.3153	-1.101	-0.2421	-0.52419	1.0139	2.0322	3.2586	-0.46352	-1.7705	0.41743	-0.41978	-1.2515	3.344	0.69306	0.59582	-0.067593	-1.0409	-1.2622	-1.1106	0.28181	-1.9903	-1.1334	-2.4566	-0.19986	-2.6102	2.8626	1.7571	1.6749	-1.5063	-1.247	-0.3477	0.7255	0.13268	-0.65916	0.68393	-0.025317	1.4226	-0.33593	1.9815	-0.34531	0.66829	-0.058938	1.1859	-2.3848	-0.17566	0.57433	-0.10466	0.022461	-3.0103	-1.065
-0.13137	0.79811	0.78828	-1.2889	-0.11401	-0.24839	0.30175	1.1639	0.38601	0.79159	1.8502	0.2001	0.90471	-1.5372	2.8416	0.027343	-0.17568	0.025779	-0.33086	0.95281	2.9134	-0.033054	-1.879	1.4486	-0.082562	1.0357	1.3884	0.67547	0.33867	0.16716	2.4601	-2.4212	0.5185	2.496	0.63902	-0.054868	1.8539	-0.032859	-1.7286	-0.058884	1.4857	-0.90693	1.0558	2.2757	1.6359	1.3435	0.093997	1.1062	1.508	-1.6522
-15.091	-11.551	-12.756	-15.548	-14.145	-13.385	-13.473	-15.018	-12.388	-13.726	-12.602	-14.099	-13.806	-12.982	-14.694	-15.821	-13.342	-14.302	-14.698	-13.791	-15.233	-15.077	-11.079	-14.255	-11.55	-12.393	-12.476	-11.745	-11.694	-12.749	-13.571	-12.456	-13.853	-15.863	-13.664	-13.442	-13.44	-14.667	-13.5	-13.123	-12.785	-12.773	-13.769	-11.01	-14.338	-14.723	-13.415	-12.635	-11.516	-13.962
-12.142	-13.223	-11.133	-10.542	-11.875	-12.796	-13.437	-13.341	-13.058	-12.117	-11.453	-13.351	-15.45	-13.158	-13.54	-12.237	-14.086	-14.74	-12.783	-13.752	-12.822	-13.2	-13.226	-12.276	-13.641	-11.657	-14.117	-15.07	-12.61	-11.584	-13.535	-13.394	-12.794	-11.731	-14.513	-12.413	-13.613	-14.345	-12.827	-14.224	-12.648	-12.866	-13.201	-13.731	-12.687	-14.706	-11.534	-10.566	-14.52	-11.926
-21.306	-22.924	-22.24	-20.677	-23.948	-21.296	-20.243	-21.473	-22.155	-21.987	-21.165	-22.695	-22.661	-22.509	-20.35	-22.227	-24.234	-22.307	-21.044	-21.149	-20.714	-22.313	-24.565	-23.258	-22.693	-25.379	-23.445	-23.753	-21.658	-23.651	-22.645	-20.137	-23.605	-23.176	-22.659	-20.605	-23.717	-24.999	-21.532	-21.732	-24.103	-22.516	-21.955	-22.663	-21.201	-20.728	-21.739	-22.594	-25.074	-24.267
-3.483	-2.3771	-3.0718	-5.0277	-5.7693	-6.2183	-3.4117	-3.7788	-4.5682	-4.2832	-5.2537	-4.5147	-5.4759	-3.7483	-3.1292	-4.2028	-5.7662	-3.0165	-3.4773	-4.6955	-5.6978	-4.9674	-5.3052	-2.7207	-4.4378	-4.5551	-4.7804	-4.0199	-3.3051	-5.6819	-4.4636	-5.0935	-4.9126	-5.9109	-5.6005	-3.6289	-3.614	-4.1658	-7.3258	-4.7227	-5.7465	-4.6216	-5.1824	-3.805	-7.3069	-3.918	-4.7868	-6.0029	-3.6105	-5.3684
-2.2302	-1.2917	-4.9301	-5.0889	-3.0851	-2.6467	-3.4153	-1.2975	-2.6267	-3.0657	-3.1028	-2.5547	-1.428	-1.8454	-2.2099	-1.6953	-2.6017	-4.127	-5.1293	-3.0125	-5.0349	-1.9354	-4.3152	-0.52663	-3.386	-1.871	-2.067	-3.9401	-3.4633	-1.6309	-4.1634	-3.2112	-2.141	-5.5357	-2.6366	0.65128	-3.747	-3.5289	-3.4098	-1.2054	0.18367	-2.9783	-2.6092	-2.797	-3.0042	-3.0223	-0.55427	-3.6426	-4.68	-1.2551
-1.4155	-0.97878	-1.9363	-1.0521	-2.2623	-2.89	-0.055686	-0.14915	-3.2148	1.9488	-1.3372	-2.6629	-0.17919	-4.7485	-1.0338	-1.2507	-1.4608	-1.4503	0.93577	-3.0064	-2.1378	-2.7424	-0.71578	-3.8259	-0.42019	-0.92955	-1.0973	-2.5051	0.49788	-1.7213	-0.42085	0.82887	-2.5712	-1.5864	-0.8674	-2.5968	-3.9997	1.2544	-2.4939	-0.82219	0.089681	-2.2838	1.8302	-0.7632	-2.0317	0.035286	-1.1891	-1.0336	-1.4608	-4.8288
-0.61691	0.54158	2.0392	0.80142	1.3082	0.74913	1.1731	1.6649	0.14843	0.32688	-0.77663	4.6045	1.4144	-0.42856	1.6153	0.99822	-0.90247	4.6925	1.9176	4.6716	-0.50908	2.027	3.1694	0.13056	0.45365	0.61882	1.9536	0.66817	2.7419	2.4668	1.9417	2.2642	1.3523	1.4921	1.8549	1.1782	0.45748	2.2472	1.9446	3.0732	0.53724	-0.023315	0.66901	3.4828	-0.56046	0.384	4.5426	1.7942	2.2664	2.6474
-7.3421	-7.5557	-11.05	-6.2701	-7.4528	-6.2692	-6.7999	-8.6863	-10.254	-8.0072	-10.073	-8.397	-7.6543	-7.5581	-7.8667	-7.5371	-6.9594	-9.049	-7.1033	-6.9428	-9.9081	-9.1879	-8.8605	-6.9308	-6.6965	-7.6476	-4.2237	-7.5395	-8.6709	-7.8296	-8.9722	-7.416	-6.6491	-8.7813	-8.3349	-9.6884	-7.4565	-8.3577	-7.3646	-10.266	-7.4547	-5.9771	-9.0357	-7.2032	-7.9216	-6.9948	-8.0764	-5.2234	-8.3276	-7.2891
-1.1607	-0.93169	-3.1385	-2.7754	-4.1677	-1.5657	-3.373	-4.3018	-4.0161	-4.0097	-1.1623	-2.3773	-2.8486	-4.2386	-4.338	-2.5377	-1.1051	-0.31863	-1.4536	-1.2989	-4.0546	-2.7368	-3.2003	-1.5585	-2.1674	-3.1619	-3.0564	-2.7917	-1.4259	0.25768	-4.4461	-3.6125	-1.3739	-4.5572	-2.7926	-5.3778	-1.1496	-2.6908	-2.8499	-1.0596	-3.4147	-1.8621	-2.6836	-3.9477	-2.5891	-4.0222	-4.5978	-3.8994	-1.9171	-3.9064
-15.365	-12.694	-13.162	-12.606	-14.428	-13.366	-13.367	-14.205	-13.165	-14.042	-13.946	-13.347	-12.067	-13.244	-13.827	-13.77	-11.392	-12.438	-13.441	-13.792	-13.203	-13.264	-12.426	-13.443	-12.575	-12.419	-13.185	-14.381	-14.516	-13.831	-12.363	-10.807	-14.142	-11.825	-11.856	-13.895	-14.082	-13.103	-13.474	-11.898	-12.452	-13.396	-12.87	-13.902	-10.156	-11.227	-15.587	-12.411	-13.039	-12.684
-0.21231	1.2281	-0.99372	1.403	-0.78723	3.3907	1.6193	0.098656	-1.6533	1.1124	-0.43985	2.5632	1.5747	0.98278	-0.29199	0.37991	-0.57557	1.231	0.46172	1.3678	-1.9024	0.12275	1.0522	-2.2431	-0.053469	0.69066	-0.39512	2.1511	-0.76059	0.68115	0.98891	0.87274	0.60924	-3.7451	1.0107	1.5076	2.1929	3.263	0.038455	1.4998	1.2258	2.3147	-0.11449	-0.52813	-1.4392	0.36303	1.2558	-0.57601	-2.5363	3.9666
-14.207	-15.685	-15.223	-13.846	-14.373	-15.594	-14.015	-13.988	-13.485	-13.063	-13.938	-13.957	-15.203	-13.968	-13.478	-11.611	-14.521	-11.625	-13.752	-14.445	-12.353	-12.488	-14.983	-12.744	-12.678	-15.161	-12.341	-14.633	-12.375	-13.668	-14.189	-14.198	-15.738	-16.606	-14.638	-15.526	-12.959	-14.456	-13.65	-14.675	-16.615	-12.407	-12.484	-16.746	-12.785	-14.937	-12.669	-17.155	-13.592	-13.645
-11.496	-11.219	-11.118	-10.739	-11.04	-12.245	-11.277	-11.401	-10.729	-11.436	-11.463	-12.975	-11.887	-13.265	-10.361	-11.933	-9.5427	-11.159	-12.147	-12.579	-11.063	-12.538	-11.902	-10.634	-8.5804	-12.173	-8.1243	-10.256	-11.15	-13.789	-12.199	-9.7311	-10.234	-14.314	-11.846	-10.233	-11.367	-12.118	-11.374	-12.051	-10.19	-12.394	-10.187	-11.929	-12.66	-13.153	-10.527	-8.7899	-12.026	-12.558
-8.3944	-8.7529	-8.2693	-8.3552	-7.2077	-8.6897	-10.05	-9.1304	-8.9014	-9.3855	-8.6576	-7.0681	-7.8785	-9.2488	-10.976	-9.6197	-9.4111	-8.8899	-8.463	-6.3701	-7.9846	-8.4602	-7.1273	-11.471	-8.8072	-10.49	-10.126	-9.0612	-10.27	-10.418	-7.9516	-9.6702	-9.1178	-8.4261	-8.0118	-8.5606	-9.5779	-9.0609	-11.272	-9.2518	-9.2676	-11.006	-7.3302	-9.4043	-7.9957	-8.6564	-8.1369	-12.029	-10.072	-6.3757
4.6258	2.9168	3.3461	3.4949	2.9782	4.9553	4.4571	4.622	5.03	4.3995	4.46	2.0291	5.2934	4.7137	3.9183	2.0615	4.2652	6.1825	3.076	3.4457	3.5368	3.0142	3.7548	6.929	2.8958	4.8459	4.5175	4.5484	5.3828	3.7745	5.7649	5.1057	5.9902	4.6424	3.5572	6.3268	4.9518	3.5968	3.3397	3.0615	1.8808	4.3703	6.2319	3.1078	0.61003	7.0398	2.7543	3.1786	3.3176	4.0308
1.5646	1.515	0.99301	3.4968	1.0591	2.8975	2.9721	2.4488	1.3907	4.1022	5.1681	1.5755	3.0961	1.8727	1.8661	1.597	4.1173	5.8628	0.79354	2.3311	1.5674	3.372	3.6879	2.329	2.0843	2.8167	1.9441	2.8429	3.1641	2.3413	2.3809	3.6325	3.3562	4.1491	4.044	3.3483	2.1855	3.6028	2.9764	2.1988	3.4706	1.4032	3.3724	4.0137	2.927	2.7814	-0.030849	1.0966	4.4691	2.7816
-5.426	-6.8445	-7.697	-5.0025	-5.2181	-4.2128	-6.7245	-4.4878	-6.3471	-4.9409	-3.8889	-6.7379	-7.3207	-5.9055	-6.7729	-5.6461	-5.6961	-6.4683	-4.9408	-4.2979	-5.121	-4.9342	-4.892	-7.5219	-4.4691	-5.5671	-5.1055	-6.5954	-4.4269	-3.9574	-5.5787	-4.4962	-6.2814	-5.9446	-5.5713	-6.9724	-6.0458	-5.9241	-5.0239	-7.4565	-5.0121	-5.0394	-5.2259	-5.8537	-6.1653	-3.8033	-4.6024	-4.8859	-7.6199	-4.9522
-24.318	-23.305	-21.225	-21.748	-22.41	-23.283	-21.866	-20.558	-21.109	-24.24	-22.763	-19.137	-21.979	-22.596	-18.996	-20.17	-21.794	-22.366	-23.555	-22.055	-21.59	-21.907	-24.745	-21.109	-21.625	-24.221	-20.845	-23.869	-20.359	-23.557	-20.558	-22.06	-21.067	-24.879	-22.322	-20.759	-23.899	-20.913	-21.23	-21.587	-22.969	-21.911	-20.672	-18.984	-22.52	-21.63	-21.602	-23.242	-22.597	-23.02
-1.1843	-0.22314	0.099901	-2.281	2.089	-0.4904	0.59158	3.3543	1.2756	1.7898	-0.43657	-0.045447	1.0946	-0.75045	-0.22663	0.050474	-1.2021	-0.52384	-0.34795	1.0104	0.54814	-0.5433	2.2866	0.65016	1.2848	-2.2341	-0.39566	-0.64538	-1.134	-1.7845	-1.5154	-0.68603	0.94831	-1.7274	1.5334	-1.1602	-1.026	-2.2233	-0.55509	1.6147	-0.78204	-1.1049	-1.157	1.3539	0.66322	-1.4278	-0.29746	-1.6464	-2.0389	-1.5293
-11.357	-11.758	-11.792	-8.9857	-11.021	-12.147	-8.7236	-12.261	-8.6511	-8.5826	-15.368	-11.256	-10.072	-11.819	-11.806	-11.489	-10.209	-10.934	-12.387	-9.7444	-11.127	-11.643	-13.548	-10.398	-9.2777	-9.9294	-9.938	-11.655	-11.123	-10.209	-11.797	-9.0611	-11.415	-9.7482	-10.147	-10.561	-11.934	-11.414	-11.278	-8.9091	-11.084	-11.401	-11.037	-10.45	-12.437	-12.291	-10.402	-9.598	-9.0859	-9.6938
5.6832	6.7563	4.5901	3.7859	2.0554	5.0673	2.4124	0.19687	2.194	6.2159	6.6673	5.4681	3.2849	1.7973	4.8774	7.7681	3.6138	3.8231	3.3677	3.4574	2.8496	2.9296	3.2146	3.3832	6.2679	2.9727	3.9981	4.5191	5.9861	2.3996	4.2788	4.3902	4.3017	3.4268	5.8894	4.4375	2.5423	4.5625	2.6566	4.5446	5.4834	5.14	5.955	4.2341	5.7248	2.2206	4.6425	4.8859	3.6844	3.2126
-11.704	-14.604	-12.561	-12.766	-15.491	-13.638	-13.146	-13.812	-13.36	-11.463	-16.476	-13.495	-11.521	-14.044	-14.675	-14.342	-12.268	-14.699	-12.52	-12.743	-14.318	-14.539	-13.727	-13.378	-13.181	-13.569	-13.851	-13.224	-14.765	-15.861	-14.141	-12.156	-12.689	-11.817	-13.002	-14.979	-11.74	-16.68	-13.318	-14.819	-14.441	-11.904	-13.502	-14.525	-11.893	-14.161	-13.674	-13.266	-12.086	-12.8
-0.22145	-0.66558	1.6748	-1.2402	0.011838	0.48263	1.9303	-0.38948	-1.5516	-0.018909	0.33988	0.5914	-2.1039	-1.9444	-2.5638	0.35392	0.93576	0.14509	1.9145	1.6148	2.3363	0.098204	2.0406	2.1567	0.83981	0.28737	1.3896	-2.1413	0.49746	-2.0321	1.6714	-0.048193	0.70062	2.5918	1.5406	-0.50995	-0.81726	0.99107	1.6601	0.19988	0.45174	-0.77831	-0.5484	-0.3464	2.4797	3.2551	1.6807	0.3251	0.30105	-0.836
-1.7989	-1.7491	-0.58092	0.52719	-1.3279	1.6891	-2.2025	-2.2891	-1.7699	-2.6159	-0.57396	-2.1583	-0.41789	-2.6969	-1.7103	0.1164	0.16664	-1.8333	-2.7177	-1.0365	-2.0117	-0.99093	-0.60942	-2.7537	0.95802	-0.21542	-2.5279	-3.0229	-3.3014	-2.9787	-1.9822	-0.92847	-3.0699	-2.0397	-2.6771	-1.9972	-1.7845	-1.4422	-1.6881	-1.5508	-2.4288	-2.9723	-1.0388	-2.7278	-2.4466	-0.20827	-0.043742	-0.82982	-2.6406	0.15333
7.6412	9.065	9.6352	9.6097	7.7781	8.9024	8.4775	7.9941	10.213	10.743	8.6902	8.7584	9.3685	9.4036	6.6784	7.7008	7.1729	7.5708	6.5887	7.6716	11.416	9.7943	8.5934	10.047	8.7917	8.5854	8.3181	7.4516	7.3087	9.0304	7.4021	7.8758	9.0417	7.7822	5.4363	10.545	8.3349	7.8628	9.1671	9.3331	9.7255	8.2302	7.4695	8.9246	7.9914	6.5326	10.128	6.5052	8.0575	9.85
-4.9057	-2.4049	-3.898	-1.271	-3.3171	-3.242	-1.8239	-2.8333	-4.5401	-2.0214	-2.9774	-2.9869	-3.5909	-3.5486	0.26004	-1.5952	-1.8155	-2.5134	-1.6218	-2.2348	-2.3205	-3.601	-3.6294	-3.3993	-0.58002	-0.77623	-2.8689	-3.0013	-2.2912	-3.7397	-3.6525	-2.4577	-2.2276	-4.1615	-1.9303	-2.9608	-3.8908	-2.1922	-2.4691	-2.6037	-3.2316	-3.7909	-3.7247	-1.4265	-3.2045	-3.1437	-2.0043	-2.4892	-2.107	-0.01872
-13.89	-12.989	-15.139	-14.496	-15.341	-15.772	-17.478	-15.629	-15.163	-14.257	-16.993	-14.251	-13.929	-15.715	-13.385	-15.082	-13.84	-13.031	-14.48	-14.022	-14.96	-15.528	-12.124	-15.366	-14.443	-14.288	-13.751	-15.668	-13.895	-16.583	-14.825	-16.392	-14.547	-16.621	-15.11	-13.671	-14.214	-15.287	-15.656	-13.523	-13.139	-14.547	-14.185	-13.914	-15.434	-14.524	-14.871	-13.773	-12.57	-14.674
-13.242	-13.091	-11.918	-14.431	-16.596	-14.426	-14.301	-14.418	-13.773	-13.81	-13.959	-12.512	-12.851	-13.534	-10.194	-11.889	-12.565	-13.321	-13.712	-10.407	-12.709	-12.434	-14.738	-11.486	-10.737	-12.202	-12.056	-11.627	-12.676	-13.404	-11.681	-11.718	-14.234	-15.761	-13.342	-11.83	-13.017	-15.615	-11.485	-16.768	-13.512	-13.687	-13.027	-14.212	-13.644	-9.9834	-15.853	-11.56	-14.519	-13.501
0.51764	-0.32283	-0.4177	0.21869	0.53504	-3.2043	-0.90909	0.44076	-0.94108	2.3226	-0.82353	-0.84786	-0.72855	-0.64911	2.5999	0.91327	-0.50106	-2.5882	-0.36101	-1.1361	-0.46195	0.20599	-1.7998	0.38347	0.21357	-0.45312	0.92415	-1.1651	0.88204	-0.23266	0.81643	-0.7911	0.89412	-1.0416	0.99291	0.46551	0.49177	-0.51115	-1.1066	-0.88099	0.29108	0.43242	0.049176	0.075552	-0.71522	0.26388	2.2774	2.1608	-0.1844	-1.0065
-12.939	-12.567	-13.24	-12.339	-13.518	-13.799	-11.042	-13.531	-12.02	-10.883	-13.045	-12.529	-14.098	-13.395	-13.165	-12.872	-14.259	-12.793	-14.325	-13.42	-11.321	-12.166	-12.172	-14.936	-14.159	-10.999	-12.654	-12.491	-13.079	-14.239	-11.643	-13.662	-12.515	-12.442	-13.379	-10.159	-10.687	-13.593	-14.292	-12.593	-11.497	-13.558	-13.978	-13.438	-11.106	-14.637	-13.842	-12.086	-12.449	-13.311
-13.608	-10.285	-14.192	-15.683	-13.204	-12.106	-12.098	-13.88	-12.162	-14.227	-11.317	-12.379	-14.766	-11.258	-12.025	-13.132	-13.971	-13.084	-14.117	-12.875	-11.67	-12.645	-13.477	-11.728	-10.11	-13.694	-14.854	-13.321	-14.635	-13.007	-14.043	-13.515	-14.014	-13.647	-13.232	-14.183	-14.214	-13.802	-14.377	-12.036	-12.96	-12.209	-14.016	-14.451	-10.204	-13.335	-11.145	-12.135	-14.828	-14.861
-2.6529	-4.3783	-0.48455	-1.8964	-0.44351	-1.7901	-5.0564	-0.46794	-2.3875	-2.7191	-1.2048	-2.5553	-2.6866	-2.803	-1.8524	-2.0723	-1.291	-5.1817	-2.5721	-1.3831	-4.4436	-2.9747	-2.1387	-3.3587	-3.821	-4.3805	-2.1132	-1.5374	-2.852	-5.4112	-1.9356	-1.0961	-2.8107	-2.1305	-3.4852	-1.1125	-2.2377	-2.4553	-3.3834	-2.7418	-3.1374	-2.5967	-3.1853	-5.0325	-4.0565	-3.1754	-3.2253	-1.3964	-1.7291	-3.4519
7.6756	4.932	5.7918	6.4842	4.9385	8.8272	7.4598	8.0051	7.4294	7.0023	8.1278	4.3738	7.3291	3.88	7.1976	6.2893	5.2078	8.3112	7.3489	7.4113	8.9198	8.6451	4.9848	8.4694	6.8508	3.7249	6.4425	8.448	5.0041	6.6809	7.5177	7.1832	6.1378	7.9728	7.9015	6.2673	4.962	7.8889	6.3315	4.3641	6.7714	7.8658	6.4157	8.5585	7.3416	6.2743	5.3045	8.9478	6.5625	7.9833
-3.6601	-2.9091	-0.60696	-2.6653	0.67136	0.73741	-1.302	-0.64192	-1.7991	0.7594	-0.65762	-1.3659	-1.1913	1.0429	-2.1445	1.1625	0.081209	-1.0436	-1.2167	-0.66612	-2.0337	-2.5434	-1.9205	-1.8099	-2.5289	-1.3734	-2.215	-1.4344	-0.75907	0.34686	-0.86846	-2.0854	-1.8474	-3.6353	-2.1863	-0.43496	0.61248	-2.6809	-0.7518	-0.92831	-2.8217	-0.040702	-3.2283	-2.8861	-2.7509	-0.5223	-3.5208	-2.9513	-0.3251	-2.4192
-0.96122	-1.0036	-1.7321	-2.344	-3.6951	-1.934	-3.3335	-3.2899	-3.4129	-1.7486	-3.2739	-0.014162	-1.2834	-3.4907	-1.4136	-1.18	-2.9429	-2.3219	-3.926	-2.5812	-1.0588	-3.0076	-0.80969	-2.7328	-2.3401	-3.7382	0.52757	-3.4838	-3.4203	-1.9742	-3.5409	-3.6614	-2.8212	-3.0227	-2.9706	-3.1827	-3.4259	-4.2145	-3.3182	-4.4345	-3.6	-0.17181	-2.3237	-2.6796	-1.8113	-2.4953	-4.8289	-3.6862	-2.4994	-1.9326
-4.3915	-2.5794	-2.7606	-2.265	-5.0158	-0.86681	-2.2049	-2.6574	-0.96901	-1.4197	-4.8235	-3.2871	-2.2008	0.18642	-3.6539	-3.6466	-1.705	-5.66	-2.8399	-1.1987	-3.3015	-1.5549	-3.8904	-1.8224	-1.9917	-2.8127	-3.1286	-0.94951	-3.0041	-3.9808	-6.4808	-1.0453	-1.889	-4.8549	-2.1092	-1.846	-5.0515	-2.8267	-2.6371	-2.38	-3.6664	-5.2277	-4.7458	-0.51179	-5.304	-1.2561	-2.8851	0.23058	-0.58933	-2.1432
1.0089	1.2289	1.9837	0.31407	-0.48407	3.0895	-1.5107	2.7873	3.2287	1.2255	0.79613	-0.2967	2.1879	1.1084	1.1771	1.2291	1.0139	-1.0536	0.68425	1.4741	-0.1045	1.6621	0.62926	0.32563	1.1904	3.5321	0.75969	0.24734	0.34209	1.3825	0.84049	0.59552	1.9115	2.1539	3.5454	2.8503	0.75252	0.84895	-0.60429	1.5967	0.79476	2.266	-0.33983	0.73177	4.2079	2.7395	3.5795	1.5224	1.3225	1.7929
-15.182	-15.328	-14.747	-15.568	-13.856	-15.197	-15.781	-14.813	-16.152	-13.01	-16.101	-15.563	-14.355	-12.857	-14.627	-14.969	-15.326	-14.599	-13.847	-13.869	-15.886	-14.813	-16.048	-16.054	-14.601	-12.612	-13.655	-12.371	-14.759	-14.247	-13.655	-15.046	-16.48	-14.297	-14.532	-13.778	-14.416	-14.286	-15.942	-16.603	-14.687	-15.713	-15.575	-15.401	-14.624	-15.408	-14.546	-14.118	-13.57	-16.852
7.419	5.1637	5.0781	5.4647	7.0052	8.2557	6.9294	5.2726	5.3794	5.3075	6.6111	5.8258	3.8824	6.7747	4.163	5.7354	5.1828	4.3127	3.9311	6.3516	6.2293	4.8297	7.1469	4.7369	6.3182	3.6568	6.1874	4.8534	6.6927	3.9026	7.2126	6.2744	3.8868	5.7136	6.0987	6.5843	8.1587	4.8741	8.5983	7.3672	7.7614	4.54	8.2365	4.1348	4.1932	5.9725	5.0455	7.3481	6.6394	7.9692
-12.876	-11.871	-11.527	-11.406	-11.875	-10.914	-11.338	-11.967	-12.427	-10.864	-14.065	-11.768	-8.5894	-9.6316	-11.733	-9.8716	-11.118	-12.976	-14.706	-10.066	-10.879	-13.217	-10.681	-14.199	-11.936	-9.2522	-12.723	-11.942	-12.676	-13.45	-10.31	-13.295	-13.262	-9.7366	-11.649	-12.778	-11.278	-10.284	-11.247	-11.783	-11.835	-12.179	-12.16	-10.666	-10.53	-12.894	-11.413	-10.627	-11.36	-12.935
9.6806	7.9317	7.2108	8.4527	8.9223	8.9144	7.9117	9.3127	7.1728	7.2385	7.1469	8.1065	11.726	8.927	8.2303	7.9318	7.9316	6.4032	8.9395	8.8574	6.2276	6.4651	8.1709	9.02	8.2449	10.528	9.2246	8.9611	7.6054	8.2092	9.305	11.712	8.2102	8.7251	6.988	7.4695	6.2174	7.3667	8.6769	9.5216	9.6432	8.6595	6.8577	7.8509	11.306	6.8071	7.3834	10.478	8.9954	10.451
10.257	7.3067	9.5349	6.8126	8.3059	7.2835	8.0735	9.988	7.5887	7.3899	7.4444	8.6108	8.2445	8.2701	7.0996	7.2141	8.6654	8.6362	8.9183	7.4004	8.2776	8.7482	10.236	7.6445	9.2072	9.3457	8.4011	9.9658	6.4155	9.5306	6.2693	9.5379	8.6522	6.9511	7.7732	8.0321	8.0197	9.2906	8.4627	7.3676	5.943	8.8612	8.7698	11.359	8.6466	9.4849	7.5441	7.8977	11.309	7.0469
-2.6876	-4.3957	-4.2078	-4.1283	-4.2982	-3.255	-1.7411	-2.8394	-4.0117	-4.9025	-4.7591	-1.5553	-3.0364	-4.1886	-2.0205	-2.7282	-3.2803	-5.652	-3.3461	-4.9074	-4.2951	-4.3712	-3.8861	-3.0755	-5.4399	-2.7327	-3.2362	-1.8887	-4.3301	-5.6067	-2.4414	-2.6638	-5.389	-6.4519	-7.8783	-1.378	-6.4912	-4.3009	-3.1239	-3.5077	-3.9219	-3.4138	-3.4634	-4.281	-4.0384	-2.8467	-4.4531	-4.7038	-2.9707	-4.4099
8.4476	7.0423	5.5972	7.1409	8.2328	5.698	7.047	6.6616	6.5476	6.9529	4.8084	7.2055	4.5438	8.1528	7.8688	4.9738	5.4768	6.9854	5.5994	8.6212	7.8771	6.0698	7.4049	7.9925	7.5059	5.2216	7.8366	8.2701	8.3925	8.2786	8.7583	4.2625	7.2267	5.9714	7.8526	7.4436	8.4078	5.1962	8.7192	6.5551	7.4795	3.4141	3.2875	4.1234	7.1652	6.8491	7.1579	6.6234	8.0635	7.6179
-8.6217	-9.3616	-11.883	-7.18	-8.8447	-9.3563	-6.8207	-9.5918	-11.13	-6.9766	-8.2055	-10.148	-8.618	-10.769	-8.8426	-7.7479	-9.9822	-7.7285	-8.1437	-7.3219	-8.679	-10.283	-8.8723	-9.3542	-10.912	-9.0265	-8.4151	-9.922	-9.0799	-9.4546	-7.9309	-7.838	-7.7506	-9.3099	-7.9485	-6.4817	-6.3323	-9.4988	-5.8314	-4.9727	-6.5231	-8.223	-8.1843	-11.272	-9.8194	-8.1624	-8.6417	-7.9209	-8.7816	-5.8847
9.1511	9.7231	9.1188	8.9004	8.9863	9.2538	6.9137	6.2522	9.6158	10.564	10.08	7.7775	9.0164	7.8587	9.2818	8.8322	7.5085	7.9273	8.9712	11.066	8.9507	9.832	10.311	9.6376	8.081	10.416	8.7423	10.78	7.5793	8.2048	6.8299	8.7489	8.3602	9.562	6.4968	9.3074	9.6879	8.2552	8.0116	9.0591	7.4671	7.4377	7.455	6.1627	8.1026	7.3119	8.7159	8.4104	7.0653	11.455
1.0887	0.14925	-1.8478	-0.13806	-0.4345	-0.25887	-0.86822	-2.3514	-3.0679	-0.52435	1.3805	0.16486	-0.77762	2.0038	-0.89497	-0.46033	-1.3349	1.3465	-1.3698	-3.3349	-1.7105	-0.71448	-2.4244	0.2082	0.76649	-1.2969	1.5993	0.3128	0.68062	2.0918	-1.7013	0.14857	-0.11704	0.74927	-0.40576	0.47417	-1.0211	0.48552	-2.4819	1.6818	0.97246	-1.3901	-0.11638	-0.98353	0.28488	-0.80988	-2.1849	-0.54346	-1.1666	-0.77148
-22.249	-22.635	-23.956	-24.464	-22.195	-21.69	-21.987	-21.987	-21.331	-21.2	-21.86	-23.651	-21.007	-21.843	-24.465	-21.852	-22.156	-20.444	-21.438	-23.092	-20.939	-21.535	-23.8	-23.418	-23.087	-19.54	-24.162	-20.601	-21.686	-23.666	-23.827	-21.025	-22.136	-20.971	-24.316	-23.862	-22.281	-21.983	-21.548	-22.298	-20.329	-21.219	-21.419	-21.266	-21.597	-25.707	-21.461	-24.525	-22.123	-21.54
6.6012	7.2338	7.5571	8.1756	5.137	7.4249	7.1586	4.6055	6.5148	8.1303	7.7718	7.218	6.9419	6.8934	4.2988	8.7427	6.4874	8.6343	5.8499	9.2264	6.062	7.7696	7.2741	5.0779	5.1856	6.6768	7.1363	6.2275	10.744	5.3585	7.5698	6.2133	8.428	4.609	5.6567	4.6629	7.9668	7.3193	4.47	6.7278	8.5082	6.3203	8.1944	5.5689	9.2022	6.8842	10.126	5.8434	9.0806	7.7902
-5.8812	-5.4987	-6.8875	-3.9339	-4.1621	-3.6745	-2.821	-4.0816	-5.0676	-5.3912	-5.4394	-4.5653	-5.8773	-6.4205	-4.1764	-1.9156	-3.6033	-4.6617	-3.884	-6.65	-4.2396	-2.8313	-5.2577	-3.4693	-4.2702	-3.0468	-2.9944	-5.5526	-5.5121	-3.2076	-2.6547	-4.2226	-3.8786	-4.2599	-4.5578	-3.0697	-5.1259	-5.6678	-4.3506	-5.8161	-4.5878	-4.2456	-3.4079	-6.2119	-5.7815	-3.5572	-5.5701	-5.1939	-4.2575	-2.2948
4.0149	4.3362	2.6742	3.7343	3.8654	3.0246	4.4867	2.8165	2.7798	2.5026	3.2604	4.1121	4.967	3.08	4.7311	3.7489	2.8938	3.3805	1.266	2.7068	4.2574	3.7558	2.629	3.3349	2.3121	2.8776	2.8214	2.1019	3.6097	4.8393	1.5405	4.753	2.5975	3.9298	2.9304	2.5863	3.5319	3.0867	3.4873	0.7856	3.0422	2.5666	2.5317	5.697	5.8271	1.0069	2.2566	2.8807	-0.2432	2.8723
8.4983	7.1545	7.8142	6.2781	6.0806	5.9091	6.7277	6.5574	6.6276	5.0416	6.7579	6.8637	7.9907	6.6707	6.7925	6.6127	7.7902	5.3106	6.7701	7.6743	8.6022	5.9649	5.826	7.0543	7.1701	5.0415	4.9306	7.1678	5.7486	7.3263	5.411	5.0163	5.5835	5.2805	8.3009	8.0355	5.3499	6.0021	4.9333	7.2193	7.0003	6.3055	5.7342	4.5588	6.5784	5.3756	6.8674	5.4977	6.7386	5.6706
-3.0644	1.0137	-3.4237	0.63133	2.0122	-2.7455	0.18474	-2.3112	0.096533	-2.6291	-0.75622	2.6601	-0.77764	-3.4372	-1.4263	-0.33679	-1.152	-0.79265	-0.15884	-2.374	-0.25358	-0.86254	1.607	0.5797	-1.1099	0.61633	-1.0946	0.34067	-2.1588	0.1369	-1.7009	0.41452	-0.92393	-3.0799	-1.0168	0.062766	-0.10046	-0.50094	0.68178	-3.3163	-2.0162	-0.52762	-0.40568	-0.81685	-1.4423	0.51065	-2.1797	-3.1663	-0.236	-3.3037
-15.221	-13.958	-13.9	-11.885	-12.789	-12.507	-11.866	-12.713	-13.745	-12.018	-12.505	-14.906	-14.019	-15.242	-14.503	-13.131	-10.746	-10.653	-13.87	-11.436	-13.243	-10.585	-11.795	-10.799	-13.875	-11.976	-13.258	-12.565	-12.776	-11.766	-12.718	-15.624	-13.509	-14.246	-13.184	-11.865	-14.038	-13.286	-12.603	-12.028	-13.403	-12.135	-13.256	-12.58	-12.639	-12.086	-10.517	-11.439	-14.63	-12.133
-5.8337	-3.2745	-2.9323	-3.4274	-3.7716	-4.2778	-3.6846	-2.7803	-0.97404	-4.3153	-1.9811	-3.1135	-5.29	-3.6228	-3.0759	-4.8561	-0.32802	-2.9512	-5.3563	-2.8464	-4.6193	-3.6779	-5.0533	-2.3856	-2.6334	-4.9128	-3.7377	-6.1968	-1.5148	-3.9351	-2.9899	-4.1376	-2.5647	-3.3029	-5.5571	-3.5786	-5.0252	-4.8196	-6.2683	-2.4157	-4.5102	-4.7041	-3.8556	-3.764	-1.9828	-3.6125	-4.1083	-2.0568	-4.2398	-3.7583
-10.359	-8.5874	-8.5208	-9.2148	-8.2625	-12.13	-8.6672	-8.8998	-12.507	-7.8162	-9.9107	-11.996	-11.712	-10.785	-10.261	-11.445	-12.141	-11.404	-11.236	-11.105	-6.4283	-8.2489	-11.964	-9.3707	-7.2757	-10.984	-12.473	-7.6016	-9.743	-10.69	-12.096	-9.8131	-9.5413	-10.065	-10.783	-11.969	-9.7521	-10.244	-8.9892	-11.343	-9.7172	-10.108	-9.7351	-9.2509	-8.6267	-8.7507	-10.818	-8.138	-7.548	-11.503
0.59278	-1.1065	-1.4112	1.1117	-0.47916	0.28505	-0.63184	0.85979	-0.42332	-0.56615	0.58903	0.52111	1.3897	1.4088	2.3598	0.087135	0.44405	0.2927	1.0793	1.0697	-0.31203	-0.24211	-0.99599	0.38977	0.22037	-1.6568	-0.63902	1.6558	-0.60505	-0.9479	-0.77581	0.53419	0.21769	-1.9409	0.77279	-1.052	0.57125	-0.5786	-0.2262	0.29881	-1.2506	-1.3742	-0.77332	-1.239	1.5798	-0.57698	-0.37488	0.83375	-0.18109	-0.060486
-0.40436	0.38031	-2.388	1.0992	1.5943	-0.65979	-1.5096	-1.8864	0.93297	0.15046	0.76444	-1.3795	-0.77345	-2.2209	-0.27293	-1.2386	0.029698	0.038567	-0.15685	-1.8919	-1.2544	-1.7735	-3.0588	-1.6272	-2.3176	-2.4654	-0.40233	-0.43622	2.5606	-0.26765	-2.057	0.0054024	0.48578	-2.0327	1.3216	-1.8543	0.7609	-0.53319	0.41401	-0.89037	-1.1068	-1.2874	1.0492	-3.1759	-0.25919	-0.12709	-1.1155	-1.8688	-1.3688	-2.0488
-1.5524	-1.1838	-2.0331	0.50178	-2.7937	-1.3372	-2.6554	-1.2571	-0.45225	-1.8234	-0.13868	-0.33091	-1.1631	-0.6056	-1.834	0.10204	-2.0696	-3.2641	-0.83078	-0.79107	-0.59146	0.16309	-1.2253	-0.25806	-0.87794	-2.359	-1.1089	-2.8667	-0.77639	-2.1132	-1.0986	-1.0404	-1.4798	-0.53537	0.97077	-2.0034	-0.33342	-2.8587	-3.263	-0.99247	-3.117	-1.8945	-1.195	-3.0365	0.30254	-2.3785	-1.6378	-0.10646	-2.417	-2.4649
-5.0975	-3.6043	-4.3174	-5.511	-5.0383	-5.5106	-5.3192	-5.1203	-4.9032	-5.5513	-6.7799	-3.4277	-5.9591	-4.5864	-5.72	-7.3214	-3.4322	-3.8051	-5.1777	-5.9028	-6.2814	-6.4043	-5.4449	-6.3864	-5.962	-4.589	-4.3044	-5.4304	-7.7377	-5.1186	-4.2739	-5.255	-3.8144	-5.6429	-5.6804	-6.3557	-5.2082	-5.9787	-4.3433	-4.9489	-5.901	-5.6849	-3.4307	-5.9204	-4.7676	-4.8549	-5.0486	-4.0988	-3.844	-4.7683
-1.1356	-1.1037	-2.3663	-1.8801	0.34337	-1.2678	-1.3157	-2.9929	-1.2314	0.13949	-0.60112	-2.2638	-1.8081	-1.7338	-0.15874	-0.90206	-2.2743	-0.71949	-1.353	-2.1822	-2.1311	-3.2108	0.95414	0.85177	-1.7885	0.91467	-3.3533	-0.34	-1.4055	-2.146	-1.1773	-0.29942	-0.90901	0.22337	-1.7108	-0.97315	-1.4914	-0.14358	-0.98273	-2.486	-1.6046	-1.5135	-1.8179	-0.72645	-3.4943	-1.4408	-1.6031	-0.79932	-1.3685	0.2546
-2.2893	2.2968	0.9783	0.0085724	0.43864	-0.32176	0.029941	-0.83894	1.3279	0.083559	1.9369	0.45037	1.0959	-2.295	0.96184	1.0055	1.6743	2.022	0.98586	0.79583	-1.4895	-0.22126	-1.0092	1.8236	0.96218	-0.98978	0.99301	2.0429	1.1281	0.85205	-0.64464	2.0633	1.2619	-2.0858	1.2453	0.10105	1.2749	0.99174	-1.8486	-1.0829	0.6704	0.80549	0.63401	1.8143	-0.60185	0.92793	3.6314	-0.14878	1.1878	-0.65314
8.6824	7.4155	7.6467	7.0607	7.0359	8.4874	7.723	8.9643	7.3594	7.9188	8.4022	7.5418	6.8224	6.3156	8.6767	6.9336	7.9538	7.6561	7.7256	7.5968	6.4326	8.0622	9.4032	9.2729	6.4424	9.7283	7.2242	9.258	8.7451	9.4499	8.818	9.6324	5.8819	8.894	7.6729	8.9442	5.909	7.5202	6.8153	7.4539	9.4946	8.9982	9.5768	8.678	8.5642	6.8157	8.9326	8.6697	8.8092	7.5898
4.5386	6.8616	4.4887	4.2792	5.4074	5.5885	7.4868	4.8075	6.3424	5.9165	4.8372	5.4134	4.1447	5.2564	3.3966	3.1154	4.9123	7.4455	3.972	7.337	5.2703	5.7562	4.7103	5.1574	5.5579	6.1334	6.5835	6.2583	4.8947	5.7869	4.5823	5.1687	4.4207	6.159	4.6164	6.9512	6.3793	6.6731	6.4326	5.229	4.2509	3.6539	5.6658	3.8964	5.3236	6.4586	3.037	6.1102	3.8146	6.4464
2.8844	-0.80515	1.4667	2.7477	-0.20541	2.6951	2.5335	2.5832	1.7696	2.5885	0.59719	2.1827	0.50455	-0.14454	2.2182	2.9711	2.6137	1.8634	-0.42951	1.9727	-0.021895	1.2281	2.0263	-0.0034881	1.3979	1.0485	-0.11087	1.0408	1.2175	1.1061	3.1015	0.22541	0.89784	0.32239	0.15358	0.92976	2.1153	1.1911	1.8667	2.1048	1.2783	-0.42616	1.1489	1.2751	1.1241	1.9773	-0.1445	0.39964	1.9182	-0.90902
3.7933	4.6388	4.7639	5.113	4.7785	2.7523	3.4915	5.6299	5.7104	6.6638	5.3601	3.647	5.1571	5.3371	3.49	2.0286	5.6003	3.6532	2.1861	5.755	4.5227	2.4127	3.2943	5.364	7.7518	3.3526	5.0431	3.6804	2.9009	3.6919	5.363	5.8287	3.7975	4.5738	6.1556	4.1809	5.7244	5.0035	5.4432	3.6909	5.4132	3.2484	4.9874	4.9029	7.022	5.0839	2.6118	1.8449	2.8362	4.8503
-10.819	-12.189	-11.34	-12.051	-12.305	-11.194	-9.4192	-11.457	-9.5572	-10.943	-12.551	-9.7378	-11.82	-12.732	-11.757	-8.0634	-13.144	-10.466	-11.299	-10.772	-13.141	-13.271	-13.239	-11.44	-9.2849	-10.806	-12.261	-12.11	-9.8953	-11.884	-11.706	-12.964	-9.7146	-12.4	-11.802	-10.308	-11.03	-11.149	-10.924	-9.5134	-12.94	-13.153	-13.78	-10.432	-13.581	-12.926	-11.187	-12.805	-10.181	-9.7394
-3.6754	-0.46468	-2.3186	-3.8941	-4.2851	-2.9383	-1.7511	-1.3924	-3.4925	-3.1192	-3.8794	-2.1127	-2.459	-0.52758	-2.931	-0.82625	-5.1158	-1.9419	-0.96861	1.1046	-4.0073	-0.89653	-1.6341	-5.4923	-3.1642	-2.1539	-0.12965	-1.3943	-5.1312	0.30996	-2.4003	-0.86072	-2.1337	-1.2014	-2.0457	-3.007	-1.565	0.30893	-1.8873	-4.6514	-3.5189	-2.1316	-5.3468	-0.36902	-2.4319	-3.0764	-2.9968	-3.1611	-1.8089	-3.6372
-0.5087	-3.4245	-3.5263	-2.292	-1.4604	-4.4672	-3.7968	-1.9585	-0.9666	-1.9511	-1.09	-1.9759	-1.4292	-1.7285	-1.4043	-3.7066	-1.1201	-1.6274	-4.0977	-2.6761	-0.90883	-2.6705	-0.60929	-1.737	-0.74418	-2.7342	-2.9953	-4.2203	-1.013	-1.7476	-1.4392	-1.7221	-2.2554	-4.5074	-0.77988	-2.7999	-3.7498	-1.1681	-0.14135	-2.1361	-1.3022	-2.6283	-2.422	-2.2321	-3.8634	-4.9945	0.19623	-2.1862	-0.24843	-2.2611
-0.018187	-0.28479	3.3296	0.4469	1.1831	-1.3414	2.5782	1.1119	-0.89005	3.8027	1.875	1.5521	0.92184	2.7644	-0.77167	1.5345	0.83492	1.747	2.1627	0.68531	0.67995	2.3049	2.2264	2.4036	2.036	2.4343	2.1058	3.431	4.0865	-0.96184	2.9199	2.2168	0.42217	1.8848	2.1275	3.2602	4.9328	-1.3009	0.34772	1.1209	1.3377	2.4404	0.70879	2.1685	2.9237	3.3047	1.4133	-0.69468	3.5412	0.40735
-0.80581	-2.1128	-0.5527	-1.7344	-1.8998	-3.0581	0.73125	-0.99645	-0.98229	-1.902	-2.252	-4.3661	-1.5606	-0.51464	-0.47213	-2.8452	-1.1276	-2.1226	-2.3465	-1.034	-2.5892	-4.4575	-2.3579	-2.2392	-2.8044	-1.7632	-2.6519	-1.7688	-3.4297	-2.3595	-3.5244	-3.0541	-2.5274	-4.1788	-5.0572	-0.44814	-2.0116	-2.8198	-1.5861	-1.1331	-0.90715	-5.651	-1.5479	-4.0431	-3.8743	-1.4681	-3.2174	-1.9156	-5.7698	-0.78632
1.7224	1.2828	1.5918	1.1445	0.079529	1.4313	-0.2985	1.4895	0.55669	0.3674	1.6356	4.1788	2.3115	1.6153	2.14	1.3019	1.9936	1.6031	-0.32703	1.7946	2.1258	2.5187	1.2549	-0.068023	1.2319	0.25539	2.1492	1.9778	-0.18107	1.1834	3.5498	0.79803	-0.30697	0.94582	1.3609	0.34172	1.2112	0.22043	1.8343	1.7523	-1.2627	1.5897	1.6446	-0.20023	-2.2125	0.47556	3.5249	2.7442	2.0563	-1.2043
7.831	8.6382	9.6474	9.3639	10.382	10.333	7.3493	9.4976	7.6996	10.241	8.2256	8.5247	11.534	10.373	8.0018	10.1	10.243	9.7943	8.5266	8.7654	11.079	10.555	8.626	11.026	7.9901	9.8589	7.8556	9.8375	11.474	11.16	11.876	8.5723	10.889	6.7083	10.149	13.134	9.4843	11.285	12.313	8.0224	7.4002	8.9676	8.816	9.2857	9.7124	9.7436	8.5759	8.6655	10.048	11.472
-14.083	-16.853	-14.404	-13.098	-14.033	-13.123	-9.926	-12.374	-10.971	-12.655	-13.523	-12.426	-12.222	-15.476	-14.457	-13.16	-11.453	-14.997	-15.327	-13.391	-11.035	-13.93	-10.266	-13.007	-10.549	-14.23	-13.017	-11.56	-12.12	-14.291	-11.807	-14.609	-12.715	-11.219	-15.513	-11.054	-15.427	-13.221	-15.128	-13.493	-14.538	-13.178	-11.585	-13.58	-10.183	-14.087	-12.786	-15.629	-11.807	-14.221
-5.4475	-5.0676	-4.5529	-4.7508	-2.4796	-3.9995	-4.8069	-4.904	-7.2158	-4.4515	-4.5097	-3.8728	-4.1191	-3.8092	-6.5001	-5.813	-6.3347	-4.1028	-6.0969	-7.0928	-6.0224	-1.9238	-4.9414	-5.3625	-4.5724	-5.7401	-4.7915	-4.3517	-5.6891	-4.7082	-4.2265	-3.8474	-7.4245	-5.9222	-3.0965	-5.48	-4.4275	-4.3766	-2.596	-5.4938	-5.6763	-3.8498	-4.8753	-2.2132	-3.7921	-5.031	-4.0846	-5.4606	-3.7582	-3.5933
-10.377	-11.323	-9.9934	-10.891	-13.743	-9.0139	-10.898	-13.067	-9.5498	-10.872	-11.632	-10.341	-10.213	-9.6367	-10.249	-9.5574	-11.635	-9.0692	-11.751	-8.3549	-11.553	-8.8701	-12.046	-13.527	-11.317	-11.999	-12.283	-9.0799	-10.843	-10.166	-9.7358	-11.738	-10.97	-11.348	-9.0543	-9.3002	-12.462	-12.374	-12.468	-11.559	-9.7361	-9.4513	-9.9257	-9.6046	-11.169	-11.157	-10.394	-11.301	-13.209	-9.7784
-6.2288	-4.5971	-4.8282	-4.708	-6.0464	-4.4833	-7.3627	-5.9524	-6.3887	-4.768	-6.5162	-7.1745	-4.3852	-4.5705	-4.9189	-6.7125	-4.1874	-5.6645	-2.6952	-5.0963	-5.6513	-6.3656	-6.1164	-7.4735	-5.6925	-4.6592	-6.0753	-3.7722	-3.5477	-5.0398	-4.4363	-3.5044	-4.3875	-5.9788	-5.7242	-4.4202	-3.4373	-5.2864	-5.5567	-6.3565	-4.181	-5.8872	-5.424	-5.329	-6.0478	-3.1669	-6.0458	-4.7357	-4.6525	-4.466
-3.7984	-3.7541	-5.7204	-5.2214	-2.6529	-4.8592	-1.7769	-4.34	-3.359	-4.9483	-4.4167	-2.4415	-3.1591	-3.8617	-2.9128	-5.9242	-2.3565	-4.0323	-2.6186	-5.0115	-3.4705	-4.7657	-1.2108	-3.0005	-2.7072	-4.8959	-3.3103	-1.5428	-3.8313	-3.7253	-4.8235	-2.3598	-2.6997	-5.2062	-2.8487	-3.1648	-1.9736	-4.6392	-3.8549	-3.4445	-4.4843	-4.2064	-2.8592	-6.0382	-4.3109	0.37615	-3.2234	-5.4612	-3.6679	-3.4904
-3.4346	-0.74155	-4.3742	-2.9463	-4.7499	-3.4587	-3.8766	-2.799	-3.2127	-3.6213	-2.6001	-4.354	-2.984	-2.3724	-1.3454	-5.9917	-5.0242	-3.9527	-3.4743	-2.9531	-3.9278	-4.3267	-1.4561	-3.562	-3.5925	-3.2124	-6.0051	-4.6404	-2.5575	-4.1038	-3.1787	-2.7914	-4.9754	-4.1495	-4.5505	-2.4711	-3.134	-0.82559	-3.5844	-4.4247	-7.436	-2.6901	-5.246	-2.6618	-1.3721	-2.8166	-1.2451	-3.5689	-3.4464	-4.2529
0.37301	1.5358	1.5073	2.2155	1.6212	2.1005	0.62086	2.0916	2.3087	2.435	2.8685	0.76631	0.34189	2.1516	1.2216	1.6045	-0.57377	1.2277	-0.44092	1.1421	0.39106	-0.45435	0.33556	1.639	0.050105	2.3506	0.35206	0.15537	-0.63442	1.7125	0.88639	1.763	3.3257	2.0823	1.6425	3.5706	1.0485	0.036935	1.961	1.8987	0.88354	0.11	-0.30177	-0.62745	0.70576	1.4252	-0.40862	0.2457	-0.76128	1.8521
-6.3237	-7.6997	-8.2104	-9.4992	-8.0602	-9.2818	-10.42	-10.955	-10.25	-11.065	-9.3666	-9.225	-10.543	-10.081	-7.766	-8.9398	-8.9822	-8.5579	-8.4123	-8.378	-9.4967	-10.386	-10.653	-8.4214	-9.7105	-8.656	-9.4109	-8.8584	-12.39	-8.4865	-8.1553	-11.115	-10.001	-8.3516	-8.6031	-8.647	-11.124	-8.7721	-8.3045	-8.0679	-9.4382	-8.7549	-9.4956	-8.0571	-7.3213	-8.1873	-9.7195	-8.9733	-10.538	-10.705
-12.806	-12.771	-14.474	-13.554	-11.584	-12.644	-11.681	-13.076	-12.895	-12.581	-16.718	-15.251	-11.334	-13.712	-14.016	-13.369	-13.66	-12.723	-13.054	-14.938	-11.338	-13.348	-12.096	-12.169	-13.308	-13.431	-12.375	-11.025	-13.659	-13.857	-10.724	-11.954	-14.138	-12.229	-13.658	-14.016	-12.89	-14.66	-14.062	-13.532	-11.951	-13.143	-13.605	-12.542	-12.906	-15.883	-14.344	-11.594	-13.845	-10.902
-4.7406	-4.2015	-4.0192	-1.7083	-3.8345	-2.827	-2.6113	-4.1881	-3.1534	-1.5962	-3.3188	-1.8242	-2.7108	-4.5151	-1.5743	-2.5576	-4.4332	-4.1884	-5.5722	-1.3745	-4.0289	-5.0323	-4.6286	-3.3434	-4.6221	-2.854	-6.1441	-4.4625	-1.7963	-3.6082	-3.4026	-6.1291	-2.6758	-3.6725	-4.5348	-5.3769	-1.2594	-3.2064	-4.1903	-4.0021	-2.3661	-5.6555	-3.3215	-1.9159	-4.6541	-3.3413	-5.5119	-4.029	-3.319	-6.455
2.7967	5.8125	5.0284	4.3475	5.2262	2.8374	4.4909	3.6835	4.1628	3.5718	2.9139	4.7943	4.761	5.7789	5.0902	4.1388	3.9498	4.4244	6.2449	3.2561	5.6392	4.5491	3.522	5.2306	4.1727	4.677	7.716	4.9763	6.7805	4.0179	3.893	5.1186	5.9114	5.1077	2.8742	4.8736	8.3367	7.0417	2.8325	1.7443	3.0964	3.5836	3.925	4.2557	4.8719	2.8111	6.5152	4.6612	5.7342	5.8781
-2.5375	-1.9043	-1.6825	-0.40223	-0.35554	-2.6738	0.07542	-1.6335	-0.62879	-1.5829	-2.6518	-0.55731	-0.88185	-1.0756	-0.001989	-1.7294	-1.7506	-3.952	0.82848	-1.0402	-4.4468	-0.85343	-3.6353	1.0722	-0.40623	-2.1201	0.4777	-1.4906	0.14101	-2.9245	-0.90365	-2.1129	-0.30899	-1.0342	-2.4783	-4.141	-3.1105	-1.4605	-1.4081	-1.9485	-2.4329	0.72548	-1.3261	-2.2683	-1.2178	-2.9424	-0.23121	-0.92284	-1.5497	-2.1777
-14.214	-13.233	-15.752	-13.874	-14.537	-14.507	-14.168	-15.311	-14.448	-15.423	-13.292	-14.953	-16.403	-14.133	-14.575	-14.559	-14.054	-12.051	-15.167	-11.755	-11.921	-15.079	-11.794	-13.361	-13.61	-15.406	-15.126	-15.565	-15.255	-15.845	-13.664	-14.012	-14.229	-14.776	-14.446	-13.82	-14.365	-14.16	-14.379	-17.196	-14.957	-17.079	-14.106	-13.479	-14.793	-15.706	-16.26	-16.617	-13.866	-14.356
-10.977	-9.5396	-10.309	-10.574	-9.2253	-10.316	-9.2441	-8.0507	-8.044	-6.5922	-8.4404	-9.5348	-9.4947	-9.2936	-8.6151	-8.5927	-8.5257	-7.6252	-8.3651	-9.6265	-7.9376	-9.4254	-9.0537	-9.1318	-9.2609	-9.2969	-8.2793	-7.6514	-7.7325	-10.318	-6.4692	-9.4931	-8.4401	-10.65	-6.6853	-8.5437	-8.9728	-9.5872	-8.3598	-6.7933	-6.3149	-9.8779	-9.856	-8.7494	-10.522	-8.3425	-9.4566	-8.4536	-10.109	-9.1691
1.6312	-0.9726	2.5532	0.18679	-0.31916	1.8577	2.2146	0.70891	1.6935	0.14932	-0.83355	-0.1963	0.29529	-1.1525	0.21012	0.43942	1.0349	-0.14994	0.57106	-1.9482	-0.50141	0.46295	2.9579	-0.21952	-0.97872	-1.0192	1.8413	1.3394	1.3276	1.218	0.7986	3.4465	1.4157	0.037865	-0.062142	0.0013456	0.18243	0.090019	-1.0647	-0.07903	2.2703	1.9904	-1.2809	1.4018	0.8145	-0.71556	1.9495	-0.24762	2.1892	0.27904
-7.0347	-8.5102	-7.5293	-8.0319	-10	-7.5499	-8.4967	-9.4487	-7.7509	-6.7089	-6.8609	-7.4212	-7.2943	-7.3485	-8.315	-5.2277	-6.459	-7.5564	-7.3708	-7.1487	-4.8172	-8.5878	-9.2236	-9.2827	-7.4963	-8.0887	-8.0534	-7.9594	-9.8241	-8.2619	-8.8791	-5.8661	-7.3085	-7.8295	-7.9179	-7.7444	-8.9246	-6.3435	-5.9198	-8.3716	-9.0794	-6.0327	-7.6051	-7.7114	-7.5006	-6.6312	-8.3727	-6.0469	-8.9809	-6.1502
-4.0275	-3.7372	-2.5518	-3.529	-1.6433	-1.0811	-3.1869	-2.05	-0.95163	-2.8317	-3.4089	-2.6556	-4.9245	-2.5192	-2.0605	-3.2606	-2.0828	-2.2563	-2.3786	-3.1552	-2.6136	-2.4355	-2.8008	-3.2979	-0.41835	-1.2452	-3.4843	-2.2819	-3.1621	-2.9456	-4.6503	-2.1659	-1.2086	-3.7065	-2.7533	-3.0342	-3.993	-2.835	-1.6551	-1.9639	-2.4906	-0.099056	-2.0526	-3.4719	-2.6268	-3.8514	-1.985	-2.477	-1.928	-3.7958
1.5295	0.36717	-1.0522	-1.0655	0.55312	0.39221	-1.2316	3.5862	0.84955	0.54495	-0.75831	1.3083	-2.3065	0.16234	1.5075	0.21957	-0.73725	-0.48893	1.8365	0.81329	2.3769	-0.88892	0.66655	0.15977	-0.38791	0.67252	-1.4283	0.44745	-0.77354	-0.23288	1.842	-0.5742	-1.5479	1.9564	0.17389	-1.9814	-1.0908	-0.84493	-0.51911	-0.25319	2.4192	0.23334	-1.3219	0.44424	0.41001	-0.19465	1.6344	-0.58615	0.67676	-1.0233
-11.113	-12.767	-10.706	-12.973	-10.639	-12.034	-12.015	-11.476	-10.947	-10.578	-10.484	-10.37	-11.646	-11.147	-11.437	-9.2002	-11.404	-12.044	-10.367	-11.371	-10.806	-11.925	-9.8222	-11.184	-12.501	-11.3	-11.339	-12.518	-10.421	-10.201	-11.815	-10.65	-9.4786	-10.749	-10.957	-8.436	-10.707	-12.048	-10.537	-12.712	-10.203	-11.428	-10.962	-12.649	-9.3989	-8.8032	-11.669	-10.757	-11.62	-10.261
-6.845	-6.3026	-5.2179	-5.8456	-4.3569	-3.2982	-4.4664	-3.4493	-5.9728	-5.4556	-3.9185	-6.424	-4.8873	-5.1818	-4.3031	-4.718	-5.1313	-3.7401	-4.7623	-6.4699	-4.3164	-6.7952	-4.2302	-3.1187	-4.6792	-6.9201	-4.4222	-5.7429	-4.2437	-3.5264	-6.5428	-7.3942	-4.8259	-3.5706	-3.5181	-6.4343	-4.51	-6.9914	-5.5788	-5.7906	-3.6339	-3.8149	-4.5746	-4.9126	-4.9331	-5.8507	-3.211	-7.1435	-3.0572	-3.467
-9.7655	-11.583	-12.03	-11.115	-10.175	-11.768	-10.918	-12.669	-10.767	-10.998	-9.8121	-12.155	-13.02	-11.244	-11.575	-7.6709	-11.698	-10.095	-11.086	-11.369	-11.809	-9.7139	-8.8996	-10.91	-9.3675	-10.8	-12.628	-12.034	-10.494	-9.3514	-10.757	-11.686	-11.424	-10.376	-10.499	-10.99	-8.3997	-12.362	-10.933	-9.7264	-11.359	-11.363	-8.8304	-11.08	-9.3014	-12.123	-10.762	-11.697	-12.521	-10.819
5.7478	5.7058	6.1702	3.9255	4.849	4.145	5.359	4.8163	6.1527	4.0297	5.3134	4.3953	3.9764	5.294	5.1539	4.5619	3.9397	3.5765	1.2828	2.2629	4.0243	6.5701	7.5521	4.0474	5.1389	5.8123	4.7055	2.2746	3.1252	7.0817	3.8596	2.1123	4.2034	5.7471	3.9504	4.722	2.8854	6.6312	4.8903	5.7177	6.3168	2.5605	4.3963	5.593	4.2783	6.9886	3.575	6.1974	6.4706	3.8435
-14.147	-12.746	-12.063	-15.42	-15.996	-13.686	-13.668	-14.72	-13.818	-12.708	-15.055	-11.183	-11.94	-13.833	-10.316	-13.359	-11.596	-12.497	-13.587	-11.503	-11.8	-13.837	-16.193	-13.177	-12.49	-13.444	-13.408	-13.191	-12.689	-14.683	-10.989	-14.794	-13.616	-12.172	-14.128	-14.15	-13.63	-13.023	-12.506	-12.916	-14.549	-14.586	-15.567	-13.826	-13.117	-12.79	-11.109	-12.595	-14.008	-12.52
-10.944	-10.387	-11.603	-10.231	-9.5618	-12.251	-11.874	-11.328	-11.76	-11.899	-14.563	-11.587	-10.972	-12.651	-11.205	-10.163	-12.661	-12.327	-11.592	-9.8291	-10.448	-12.342	-12.593	-12.274	-11.495	-9.4897	-14.952	-10.892	-11.169	-10.943	-10.204	-10.864	-10.453	-12.255	-12.612	-12.839	-12.731	-10.186	-9.3082	-12.288	-12.257	-12.46	-11.722	-11.216	-10.544	-10.139	-12.263	-13.669	-10.621	-13.543
-1.2403	0.36544	-0.14931	0.94346	1.9044	-0.41346	0.8719	1.3002	0.15501	3.0656	0.081422	-0.44898	0.37656	-0.49213	-1.7064	1.3414	0.1545	0.34542	2.2764	1.3403	0.10095	1.1297	-0.15855	-1.3868	0.008045	0.49939	0.81152	0.44007	1.7793	0.84651	1.0973	-0.93834	0.75685	-0.86985	-1.481	0.901	-0.33599	-0.92551	0.19658	-0.27358	1.8321	0.84102	4.9013	0.44451	0.61816	0.28653	2.7502	1.6074	0.99321	0.94932
-4.7594	-3.4321	-3.8142	-2.9667	-2.9206	-4.5037	-2.0304	-2.4889	-2.4899	-1.9821	-3.3971	-5.1892	-4.4084	-3.7288	-5.7125	-3.894	-4.6543	-4.646	-1.6143	-2.4928	-3.5102	-2.5201	-2.8632	-3.047	-2.6726	-0.86219	-4.2541	-2.7187	-2.0584	-2.6114	-3.1763	-3.5883	-4.2999	-1.9029	-4.7078	-2.441	-1.9444	-3.5284	-2.8031	-2.4328	-1.1986	-3.5624	-1.665	-3.2523	-3.4742	-2.5009	-3.8631	-3.2227	-4.2158	-2.6295
-2.2697	-3.0183	-2.7525	-5.0909	-2.9032	-2.5606	-3.9964	-3.625	-3.7958	-3.7579	-3.9777	-3.9162	-4.0646	-4.9185	-1.3182	-2.666	-2.9874	-6.1883	-4.1949	-4.9121	-2.2849	-4.75	-3.4558	-3.1222	-4.8575	-7.024	-2.5156	-3.55	-2.6771	-3.7997	-5.942	-2.7568	-4.207	-2.7281	-7.7672	-6.855	-2.4592	-3.9895	-4.2206	-2.1374	-4.1785	-1.7121	-3.0149	-6.0064	-4.1335	-3.8237	-3.9374	-1.809	-5.5758	-6.3727
-12.257	-10.832	-9.8867	-9.8564	-11.121	-10.285	-11.029	-10.855	-10.538	-11.841	-10.915	-9.6529	-11.622	-10.857	-12.732	-8.8977	-12.215	-13.294	-12.604	-9.4344	-12.664	-8.7338	-11.501	-11.076	-12.681	-10.593	-12.86	-11.942	-10.552	-10.752	-11.409	-11.358	-9.9391	-10.569	-9.8393	-12.182	-11.806	-14.13	-10.821	-10.636	-11.453	-10.987	-11.051	-11.908	-10.54	-10.725	-10.115	-9.6874	-12.425	-9.4842
6.9617	5.5901	4.6679	4.8147	2.8484	6.2005	5.3762	3.7223	5.0226	5.5329	5.7197	6.1398	4.6663	6.905	6.8069	5.9798	6.7065	6.2675	4.5992	6.9266	4.9516	4.7362	4.4635	4.8298	6.4973	4.7075	7.5967	4.861	5.6527	6.413	4.5775	6.5731	6.8579	6.3716	3.3917	5.9014	5.1087	4.6942	6.3672	7.3929	3.4124	2.2736	3.8534	4.7172	6.9659	6.834	6.5894	6.8646	3.9021	6.1225
-12.508	-11.812	-13.829	-13.959	-15.126	-14.645	-11.454	-10.514	-13.807	-11.962	-14.234	-12.688	-14.391	-12.383	-10.078	-13.261	-11.518	-14.653	-12.868	-12.605	-14.115	-13.36	-14.05	-11.772	-11.523	-13.126	-14.276	-12.528	-13.158	-14.268	-11.493	-14.718	-13.01	-14.12	-13.226	-11.198	-14.712	-13.617	-12.914	-11.611	-10.865	-15.084	-11.481	-12.627	-14.463	-10.849	-11.349	-10.781	-11.089	-13.413
-2.4993	-5.2788	-1.6401	-1.4141	-3.9292	-2.1793	-1.7944	-4.559	-2.824	-1.5705	-0.35947	-3.8289	-1.992	-2.9859	-1.4177	-1.5662	-3.5646	-0.43508	-2.5754	-2.9406	-2.7785	-4.2735	-0.80972	-1.5148	-1.8735	-3.0392	-3.0162	-0.82114	-1.5969	-4.5668	-2.6073	-3.1228	-2.653	-1.258	-2.1301	-2.1412	-4.0579	-2.0469	-1.8889	-3.5398	-3.3399	-2.3115	-2.7406	-5.0129	-2.1764	-3.0145	-2.963	-5.7861	-3.2867	-2.5985
-0.0252	-4.0031	-1.8189	-3.3834	-2.19	-1.0411	-4.732	-2.6263	-4.2661	-0.77733	-1.2239	-2.7073	-3.9766	-2.5359	0.34128	-4.4215	-1.9307	-0.81995	0.43921	-0.58521	-0.6377	-2.797	-2.0783	-0.27017	-1.078	-2.8667	-2.7621	-2.7925	-1.321	-0.81817	-3.1726	-0.85809	-2.083	-2.3672	-1.3465	-3.999	0.54878	0.41793	-3.2677	-2.0997	-2.9026	-2.7103	-1.6538	-3.9568	-2.663	-1.0529	-3.7874	-0.67723	-5.7364	-0.95556
-12.895	-12.091	-10.603	-15.174	-14.017	-12.093	-12.055	-14.843	-13.624	-12.049	-11.597	-13.03	-10.93	-14.667	-13.624	-13.114	-13.242	-12.232	-14.233	-13.313	-12.098	-10.552	-13.514	-14.382	-11.197	-13.412	-13.591	-13.431	-14.048	-12.846	-12.298	-10.443	-12.599	-14.203	-13.86	-10.832	-12.285	-11.62	-11.943	-14.051	-14.788	-13.499	-12.317	-13.394	-11.36	-14.999	-12.944	-11.019	-12.754	-14.507
-0.9396	-3.2891	-2.2126	0.22905	-2.2852	-2.0909	-0.29303	-0.59394	-1.6736	-0.50863	-3.013	-1.2291	-1.7698	-0.60874	-1.9243	-1.8835	-2.4197	-1.4721	-1.2472	-2.8219	-1.9262	0.35569	-1.4647	-1.4785	0.18701	-2.2926	1.1323	-0.56798	-4.0811	0.3979	-0.76721	-2.7415	-2.8903	-1.6865	-1.8372	-3.554	-1.1013	-0.36505	-1.0632	-1.6647	-2.6761	-3.0091	-2.9554	-1.5808	-2.2855	1.1321	-1.7142	-1.9222	-1.7713	-1.7325
-1.8012	-1.5348	1.0338	-1.6647	-3.6001	-2.1558	-2.478	-1.5533	-2.6676	-2.7876	-2.1518	-2.044	-0.99437	-2.6382	-4.7085	-4.0998	-1.6804	-2.267	-3.7812	-2.0443	-3.5023	-1.8255	-1.9843	-1.3847	-2.1408	-1.3863	-2.5583	-2.9165	-2.3933	-1.5365	-3.888	-3.5607	-2.5068	-4.2157	-3.7957	-4.8111	-2.0168	-2.2328	-1.7872	-3.5667	-0.067359	-0.72285	-3.6978	-3.9714	-1.7268	0.59653	-5.297	-4.3268	-3.0191	-2.0188
4.4288	7.2027	6.0713	5.7511	7.5561	7.2288	3.987	5.3685	7.2463	7.0189	6.3469	7.1759	7.3919	7.9247	6.0878	6.5574	6.0577	7.3951	6.2	5.4158	8.3056	8.2776	8.2319	7.3069	7.2644	4.3728	6.5787	6.3314	7.5819	6.8794	5.9125	5.3491	6.8903	7.0307	6.5285	7.8342	5.9553	6.455	7.2455	8.202	6.0534	5.125	5.8981	6.038	6.4058	6.5649	10.84	5.9541	4.8318	7.2629
-3.3202	-2.7337	-2.2133	-2.9734	-1.3771	-0.80371	-2.495	-5.5663	-2.1302	-2.335	-0.017491	-2.6509	-3.1129	-3.2178	-0.87966	-4.4547	-2.896	-2.2228	-1.429	-1.7873	-4.9353	-2.896	-1.3988	-2.344	-2.0574	-3.549	-1.9641	-3.6263	-2.1078	-4.045	-3.4987	-3.5134	-2.2843	-2.073	-2.3313	-3.817	-3.88	-1.8217	-0.60891	-1.1988	-3.3526	-2.9026	-3.57	-2.6287	-3.094	-4.0488	-5.2097	-0.2344	-1.7989	-1.1219
-7.2347	-10.159	-8.7076	-7.1027	-9.5796	-8.5329	-7.8074	-10.491	-7.6875	-9.5318	-9.2819	-10.105	-11.297	-8.6504	-8.5554	-8.9413	-8.6204	-9.8135	-9.0228	-10.677	-9.0299	-8.5627	-9.0069	-10.348	-10.003	-8.8348	-7.6892	-8.8495	-10.839	-9.9316	-8.9781	-9.258	-10.607	-11.606	-11.685	-10.64	-8.3716	-11.126	-9.9843	-10.241	-10.694	-11.207	-8.464	-7.6541	-7.6354	-9.1419	-10.613	-10.969	-8.7941	-8.5018
-21.358	-21.083	-20.208	-22.11	-20.708	-20.347	-20.799	-17.687	-20.367	-20.49	-19.874	-19.816	-22.477	-20.95	-19.57	-21.757	-21.844	-20.86	-21.348	-21.109	-20.605	-21.327	-20.572	-21.374	-19.615	-21.018	-18.888	-18.42	-22.163	-17.347	-19.429	-20.452	-20.734	-22.937	-22.077	-20.707	-21.007	-19.992	-20.699	-19.993	-21.565	-21.283	-21.103	-19.632	-19.196	-19.603	-20.844	-20.291	-20.188	-21.234
-2.6386	-2.9597	-3.274	-3.4356	-4.1355	-1.2181	-1.5483	-2.6034	-4.2602	-1.1315	-1.964	-1.3708	-3.8127	-4.6611	-5.1353	-2.6507	-1.0316	-1.927	-3.1403	-4.4107	-2.4595	-3.4881	-3.1417	-3.7226	-3.8085	-2.7166	-2.2216	-3.2994	-1.3774	-4.5356	-4.862	-5.7387	-2.7748	-2.5641	-3.2457	-3.876	-4.321	-3.5283	-3.2097	-3.0488	-2.6795	-0.10409	-2.3074	-4.0922	-3.8684	-2.3809	-4.4575	-3.0482	-2.3512	-2.7987
-5.5689	-5.3907	-5.757	-3.553	-7.1268	-6.7433	-8.8494	-6.2595	-5.7035	-5.9681	-6.1708	-6.3875	-5.7731	-8.969	-6.618	-5.6352	-5.4898	-6.7263	-6.6723	-6.2705	-6.6805	-6.7547	-6.3811	-5.0823	-6.1381	-7.4096	-5.1001	-7.6984	-9.2013	-6.4046	-6.1993	-6.788	-5.0444	-6.0708	-5.7024	-5.2325	-6.1777	-4.5411	-6.5043	-7.2266	-6.0216	-6.8103	-6.6384	-7.755	-5.7684	-7.7656	-5.0129	-3.8357	-7.8929	-5.6861
-4.6481	-3.242	-3.4663	-5.1673	-5.5245	-4.568	-2.256	-6.314	-4.6526	-3.7335	-4.5149	-2.7784	-2.0095	-5.6276	-4.7136	-4.8986	-5.4605	-6.1908	-5.2753	-3.4067	-6.1901	-6.0309	-5.1787	-4.5192	-7.1572	-9.0168	-7.3794	-5.6807	-4.5299	-3.7632	-5.0822	-7.737	-6.0561	-5.7141	-5.0844	-6.0689	-5.8707	-4.8623	-1.9981	-4.9744	-3.9771	-5.9819	-7.4674	-4.8751	-4.674	-4.9122	-4.2927	-5.4831	-5.9822	-4.1289
-8.5501	-8.5875	-9.2742	-11.012	-12.77	-10.907	-6.8866	-7.2983	-6.2863	-7.7851	-9.9905	-8.3046	-8.7704	-8.9263	-6.6488	-7.8226	-7.3953	-9.2805	-8.507	-8.1319	-10.58	-9.5234	-10.843	-9.4281	-6.7143	-10.766	-8.53	-6.7427	-9.943	-9.7179	-5.6689	-6.6908	-7.1695	-11.125	-8.5263	-5.8899	-11.121	-7.0126	-7.5859	-8.6902	-7.1897	-9.7239	-8.9175	-8.841	-8.8095	-8.2676	-6.1969	-6.4596	-7.8918	-9.5256
7.8941	9.2797	8.5225	6.9856	6.8136	8.1336	9.7239	4.8958	8.5476	5.6368	8.2141	8.5595	10.032	8.9656	5.6694	9.6165	8.1377	9.0628	7.462	7.3766	8.7991	7.5078	8.8199	9.9494	10.213	9.0245	9.6664	11.618	7.7789	7.3931	7.5043	8.7457	7.9159	7.0466	8.9185	9.2316	7.2601	10.611	7.7296	8.1613	10.108	8.3952	8.2072	10.272	6.0963	7.1027	7.5145	6.5346	9.2106	5.4975
2.807	1.1878	1.7079	3.9919	3.3381	0.087429	1.3691	-1.033	0.99351	0.14047	1.2832	0.38249	2.3425	2.032	1.1404	4.5164	1.8383	2.1544	0.82328	-0.12014	2.5049	1.0104	1.1895	0.65617	2.7852	3.9642	1.499	1.9065	1.9405	2.4231	2.4289	2.1611	1.9825	0.92398	4.5308	4.3808	0.67378	2.5255	1.9261	0.38724	1.31	2.1129	0.16844	0.19922	3.77	0.79544	0.04152	1.9072	3.0378	0.22657
-2.1158	-0.29624	-0.83371	-0.39878	-0.43967	-1.4016	-0.087592	-3.0761	0.05863	0.22746	-2.351	-0.061255	-0.30304	-0.52485	-3.7803	-1.0309	1.5495	-1.2069	-3.4084	-0.30163	-2.9606	0.057371	-0.79797	2.4863	-0.087936	-1.5794	-2.1699	-0.62614	0.068112	-3.677	-2.5048	0.095425	0.53937	-0.96538	-3.2954	-0.76355	-2.281	-4.7118	-2.4856	0.084896	-1.6343	-0.062615	-1.4881	-1.0531	-0.44737	0.33882	-0.26407	-1.7137	-1.4133	0.46066
-4.2673	-4.5598	-3.8966	-5.3865	-4.1649	-5.963	-5.5713	-4.243	-4.5439	-4.065	-4.7453	-5.787	-4.1953	-4.5308	-4.7608	-2.9228	-5.106	-4.8964	-1.5194	-3.9635	-3.8985	-6.6611	-6.72	-3.8211	-3.1584	-4.5226	-3.8653	-2.6549	-1.9909	-1.8228	-4.0331	-5.4944	-4.5415	-5.8586	-6.2999	-4.1967	-6.8438	-2.4411	-5.8736	-5.5606	-5.0443	-5.7082	-6.7347	-3.7874	-5.1331	-5.0791	-6.399	-5.048	-2.1107	-3.2206
-1.7952	-1.1208	0.34386	-0.3489	0.61031	-2.2635	-0.15456	0.016052	0.19948	1.6393	0.284	-0.71831	-1.4602	-0.59776	0.74501	1.2441	1.5293	0.40657	1.5122	0.29237	-0.077056	-0.77213	0.72887	-0.078936	1.0449	-1.4341	-0.023808	-1.4267	0.60175	1.5586	1.196	-1.2162	-0.73313	3.7391	-0.34874	0.21091	-1.0035	1.3419	-1.9999	-1.5478	-0.73062	0.79695	-1.6643	-0.063613	-1.6587	-1.6624	-0.61394	-1.2566	1.3612	-2.6831
-10.618	-10.596	-11.721	-9.629	-12.513	-10.378	-12.208	-10.041	-11.331	-11.804	-8.887	-13.684	-12.047	-10.734	-11.256	-10.066	-13.715	-11.101	-10.258	-10.746	-12.279	-11.66	-10.65	-11.682	-9.8863	-14.144	-12	-10.311	-9.4607	-11.517	-10.207	-11.661	-9.7324	-9.1264	-13.093	-12.199	-8.1792	-11.492	-9.8869	-12.17	-11.88	-9.1138	-10.332	-11.425	-8.6023	-12.056	-10.306	-10.475	-13.338	-12.073
-6.9273	-3.7103	-4.494	-4.992	-1.6193	-3.5066	-0.37771	-3.8121	-3.6081	-2.5441	-2.9118	-1.9892	-3.8369	-1.7374	-4.2218	-1.0746	-4.2673	-5.7869	-0.8289	-4.5454	-5.0361	-4.593	-4.5911	-2.5445	-1.6008	-1.9874	-3.1653	-2.7041	-2.3802	-2.2529	-3.9501	-4.3188	-1.0915	-2.9082	-0.10727	-3.7483	-5.1369	-4.7875	-3.002	-1.7837	-2.0344	-3.7693	-1.0011	-3.4398	-5.0646	-2.2169	-3.3327	-1.3816	-1.7544	-3.3503
-14.833	-13.826	-15.159	-13.72	-15.457	-15.273	-14.569	-12.909	-14.817	-14.377	-16.34	-15.401	-16.106	-14.709	-13.679	-13.771	-14.106	-15.69	-14.328	-17.6	-13.333	-13.654	-14.663	-13.061	-14.593	-13.921	-16.356	-15.628	-15.627	-16.319	-14.715	-17.008	-15.466	-15.567	-13.897	-13.724	-13.41	-15.007	-14.696	-16.369	-15.279	-13.357	-15.845	-14.466	-15.079	-14.112	-15.688	-13.99	-15.804	-13.127
-0.70617	0.69205	0.44507	0.13287	-0.77609	-1.4396	-2.442	0.22494	-0.00050915	-3.5427	0.043976	0.41641	-0.55432	0.67026	-1.4905	-0.28467	-0.50806	0.32536	1.1722	1.146	-0.31258	-1.8214	-0.89949	-0.57088	1.3938	-0.17175	-1.1525	1.5693	-0.64237	-0.40971	0.67263	-0.047866	0.77212	1.0889	1.165	-0.73793	-0.69314	1.3223	0.46209	-1.629	-1.0795	-1.6629	-0.97242	-0.74111	-1.3862	0.61133	0.72667	0.87382	-0.97086	-0.71771
-2.143	-2.2876	-2.8892	-0.57592	-2.7769	0.7858	-1.5053	-0.66577	-3.0696	-1.2155	-2.2931	-0.96331	-1.4119	-0.36421	-2.6186	-2.4672	-3.3463	-2.0161	0.77528	-0.92429	-0.028749	-1.5478	-1.4372	-1.1992	-1.6357	-1.2147	-3.0008	-1.2183	-2.1535	-0.48709	-2.7067	-3.4971	-0.59695	-0.9834	-2.135	-1.7473	-2.6921	0.7621	-1.8394	-0.86866	-3.2968	-1.1776	-0.37864	-2.1549	-1.7194	-1.2927	0.40425	-0.22652	-1.4786	-2.7716
-9.005	-10.553	-11.752	-11.695	-10.584	-10.996	-10.945	-8.9376	-11.701	-11.551	-13.22	-10.849	-11.732	-12.04	-9.1628	-12.295	-10.854	-11.93	-11.428	-11.552	-8.892	-13.101	-12.818	-10.922	-10.971	-8.6505	-12.198	-10.184	-12.074	-11.005	-9.9355	-9.07	-11.067	-10.735	-13.31	-11.691	-11.545	-12.019	-11.267	-10.493	-6.5858	-10.758	-9.6203	-12.216	-13.023	-8.8907	-11.163	-11.237	-12.073	-10.938
-3.1682	-5.7076	-2.8193	-4.4976	-4.8606	-3.1923	-5.4245	-4.6891	-3.7175	-4.3373	-4.1733	-5.0647	-5.3384	-4.5997	-5.8872	-3.7544	-5.8244	-3.4253	-3.8774	-1.8385	-2.8158	-4.215	-4.0504	-5.9563	-2.7546	-5.7178	-4.9607	-7.1792	-6.9331	-2.3642	-4.2497	-5.9451	-3.6726	-6.1608	-7.1135	-3.441	-5.281	-2.5428	-5.0359	-4.5242	-4.5985	-1.8081	-3.478	-4.0126	-6.2995	-2.6785	-3.0881	-4.792	-6.1076	-4.8205
0.45077	1.6872	0.51709	0.4588	0.9175	1.5551	1.5816	2.8446	1.2355	-1.228	1.2809	0.25588	0.93413	0.26628	1.6746	-0.36745	-0.81195	1.8593	-1.691	-0.67695	0.719	-0.29534	0.6505	0.22852	0.81066	-0.13448	0.1763	-0.95317	2.589	-0.012628	-1.1071	1.2722	-0.28101	1.2596	-0.91127	2.9168	-1.112	1.1315	-0.56218	0.3758	0.33989	-1.7907	0.051807	-0.27253	0.66153	-2.1447	-0.13505	0.11915	0.44357	-0.6181
5.3735	8.3846	4.6614	3.0165	6.2104	6.4753	5.0601	2.8858	4.5131	7.0761	5.924	6.104	3.8932	6.7905	4.1553	4.6142	6.5496	4.7336	6.0253	5.7721	6.9136	6.6867	5.243	5.0412	4.1806	8.239	3.0662	4.3776	5.5407	5.7628	5.8104	6.2402	5.698	6.4956	3.3413	5.9159	5.2279	6.229	5.3737	7.8755	5.439	3.5096	6.1968	3.9006	4.9287	6.3489	6.9034	5.3705	5.1731	4.6178
-3.5718	-7.6723	-5.0367	-6.8978	-7.31	-5.9585	-3.0951	-5.2953	-4.1682	-5.7375	-6.5246	-8.9169	-6.04	-7.4495	-3.5341	-5.4726	-5.1922	-3.0733	-5.4623	-5.3737	-6.9018	-6.5467	-5.7266	-5.966	-6.7511	-6.0857	-5.2752	-3.6775	-5.3553	-4.2914	-4.344	-8.2249	-5.9421	-4.4307	-3.1554	-4.9865	-5.1804	-7.3933	-5.3436	-4.1878	-6.0078	-4.9651	-3.6447	-5.5384	-5.7164	-5.3742	-5.0815	-7.1069	-7.8754	-4.163
-4.4664	-1.2148	-5.5802	-6.1708	-5.4021	-5.7374	-3.0316	-2.815	-2.7149	-2.8309	-2.3138	-6.6265	-3.8762	-3.4288	-2.8448	-2.2656	-5.2023	-5.0596	-2.3273	-5.3343	-3.4188	-2.3415	-3.2774	-3.6621	-4.1528	-3.6248	-4.7794	-4.5932	-3.6015	-3.2012	-1.4838	-2.9784	-3.8651	-3.9892	-1.697	-3.998	-4.8044	-1.8334	-0.94607	-1.3264	-3.8622	-6.2915	-4.044	-3.0852	-4.2143	-4.2831	-3.0448	-3.1486	-4.6176	-4.7694
2.4397	2.8007	0.22125	1.896	2.0522	1.9164	-1.3407	1.6027	0.34909	2.1719	2.0429	0.279	4.9695	2.5473	4.0216	2.692	1.8783	-0.36932	1.6411	2.1573	0.6453	0.10033	3.7169	1.5819	1.5433	-1.2578	2.5532	0.65326	2.1372	0.45846	2.9973	2.5997	2.0347	3.1243	2.0931	1.3658	1.0322	1.4052	-0.2243	0.97568	1.145	0.21255	1.512	-0.47469	1.8356	4.0671	0.79585	0.14241	1.9677	-1.5298
-0.44114	0.277	0.7585	0.4739	-0.059236	-0.12487	1.1152	1.217	1.674	-0.086456	0.71496	-1.9965	-1.9286	0.81725	-0.18559	-0.4308	0.46198	-0.81829	0.77675	0.070061	-0.030924	0.63443	0.32778	2.3946	-0.76862	0.5371	1.7921	2.1189	0.12966	-1.4335	0.63888	-1.3414	-0.9777	-0.65939	-0.73933	0.94496	-2.1047	2.2511	1.2397	-2.0806	-0.25445	-1.3103	2.5221	-0.12055	-0.11197	-0.9615	0.81681	1.1972	-1.3385	-0.78163
10.449	6.6185	10.814	12.377	10.218	9.3701	10.783	10.155	9.6308	12.155	8.3301	9.3612	9.124	8.2046	7.9319	8.9465	9.3659	10.001	9.6624	8.2319	10.913	10.856	9.4111	8.2503	11.101	10.501	8.9132	10.703	8.4218	10.032	11.191	8.3257	10.177	10.179	10.155	12.13	10.435	8.6143	8.5011	10.148	11.936	7.9881	10.692	8.3226	10.438	10.783	11.101	9.7433	10.299	12.203
-1.1573	-1.7518	-2.3882	-0.5241	-0.15784	-2.5341	1.1329	2.2944	-1.0453	-1.1908	-0.12648	-2.0671	-0.5663	0.39649	-2.1081	-2.5246	-0.88471	-3.2445	-1.3551	-0.77806	-3.1777	-0.5204	-0.077819	-1.4197	-0.71081	-1.3887	-2.2759	-1.3754	-3.3089	-4.5066	-1.2628	-2.9161	-1.9567	-1.9475	-0.43333	-1.1624	1.1426	-1.7898	-3.145	-1.7314	-2.94	-0.67074	0.29039	-4.5883	-1.6588	-2.5369	-3.0143	-1.0558	-2.2842	-2.265
-4.8614	-3.5232	-2.1556	-4.3391	-0.61028	-3.3668	-2.4837	0.29437	-4.8103	-2.6727	-3.2103	-3.3763	-1.2907	-3.8068	0.73278	-0.58844	-1.6365	-4.6091	-4.7888	-3.4681	0.30748	-1.7483	-3.4726	-2.0859	-0.6704	-2.8852	-2.3958	-3.4763	-3.4112	-3.6521	-2.7726	-1.332	-2.4876	-2.8278	-3.0791	-2.1659	-4.0648	-2.2228	-2.935	-0.98204	-4.0688	-1.6428	-1.0325	-1.6577	-3.4695	-2.6237	-2.3126	-2.934	-3.3491	-1.1463
-15.578	-13.333	-11.634	-14.137	-10.801	-13.786	-11.747	-11.297	-12.91	-14.409	-12.077	-11.921	-12.635	-11.224	-12.721	-12.765	-12.138	-13.159	-12.011	-10.945	-11.851	-11.182	-14.361	-11.681	-13.397	-11.433	-12.895	-11.782	-11.685	-12.693	-12.97	-12.043	-13.761	-14.031	-13.602	-13.664	-12.889	-11.633	-14.548	-10.74	-12.321	-11.488	-13.162	-13.992	-9.9995	-14.998	-13.995	-13.559	-13.095	-13.996
-1.9069	-3.6638	-2.5002	-1.2098	-2.1944	-3.412	-3.843	-3.4568	-2.1337	-2.8977	-5.5563	-4.5569	-2.9079	-3.1864	-1.7217	-0.16136	-2.5848	-2.6853	-1.7607	-4.7396	-0.885	-1.653	-3.0697	-1.762	-5.2208	-2.8964	-0.46962	-2.1807	-2.0514	-2.9981	-2.6574	-5.3969	1.6236	-2.6405	-2.0034	-3.4106	-0.32434	-3.2756	-1.2756	-1.0062	-1.8672	-3.1391	-1.6711	-1.589	-2.4959	-2.0766	-3.6209	-1.482	-6.4892	-3.4795
-2.7572	-1.9552	-0.66948	-2.0357	-2.4188	-1.3456	0.47119	-2.9764	-1.871	-0.32557	-0.86582	0.182	-1.3364	-2.3432	-0.97542	-0.33819	-1.3871	-1.9338	-1.4654	-2.4492	-1.2442	-2.6522	-1.2683	-1.9617	-2.2099	-1.3311	1.1691	-1.3827	-0.10571	-3.0219	-2.2741	-1.5393	-2.4079	-4.0064	-1.0671	-3.3924	-1.392	-0.18975	-2.8053	0.20082	-2.7324	0.85311	0.17993	-3.0212	2.3414	-1.6005	-0.32543	-0.39067	-4.4092	-0.48944
-3.0453	-2.2692	-5.4318	-3.7013	-3.3713	-3.3947	-2.0999	-2.162	-4.084	-3.883	-4.434	-5.842	-4.5466	-1.2272	-5.1678	-3.8526	-6.0964	-3.0593	-4.4474	-2.8749	-3.5399	-2.6204	-0.64841	-2.4904	-4.2915	-3.0564	-3.4402	-2.9276	-4.1398	-3.9899	-1.6684	-2.0188	-1.8979	-2.6736	-3.0397	-3.6741	-1.6252	-4.4763	-2.7108	-4.8731	-2.2521	-5.9915	-4.974	-3.6065	-3.3842	-4.0044	-2.2083	-6.5337	-3.079	-5.5441
-1.4306	-1.5092	-1.7117	-1.067	-3.0494	-3.8622	-1.4219	0.17936	-4.9259	-4.088	-2.9142	-2.1742	-3.1064	-4.5807	-1.2043	-1.6928	-2.5264	-1.3805	-2.1864	-4.8129	-2.4249	-3.6978	-1.3241	-3.2006	-1.7239	-2.5909	-3.444	-1.4484	-2.4663	-3.56	-1.3944	-3.8651	-3.0208	-2.8616	-3.6699	-0.28315	-4.5074	-4.3092	-3.3386	-1.2386	-4.5304	-1.6013	-3.9292	-1.5898	-1.1058	-3.3586	-4.6491	-1.7017	-2.7715	-3.2458
3.1141	2.021	0.78944	3.5313	1.9209	-0.04015	1.3961	2.6254	0.11587	0.57918	3.1731	1.7988	-1.3686	-0.12128	-0.62891	2.3317	0.59393	0.32067	2.4117	2.0977	0.15129	1.1466	1.5501	3.4041	-1.0248	3.4018	0.88743	1.2757	1.1418	2.0353	-1.4943	1.0527	0.96038	1.2287	1.3454	3.1025	1.3854	0.86731	2.3474	0.70529	3.6796	1.2623	1.3762	1.8583	0.37143	1.19	3.3334	1.1574	0.35009	0.63818
-11.842	-9.8491	-11.221	-10.664	-11.014	-11.727	-11.157	-12.463	-9.0592	-12.266	-10.601	-9.8891	-10.638	-12.553	-11.545	-12.212	-13.373	-12.7	-10.988	-11.341	-10.839	-11.315	-13.228	-12.92	-11.14	-12.249	-11.792	-12.293	-12.34	-10.44	-12.316	-12.891	-11.822	-12.711	-9.4197	-13.466	-12.975	-10.14	-12.331	-10.246	-11.134	-9.1223	-11.213	-9.1202	-10.568	-11.302	-11.591	-11.553	-11.066	-11.579
-4.5317	-3.325	-1.5985	-2.2951	-3.6909	-3.9544	-3.0017	-0.98311	-2.8053	-1.8067	-1.9756	-2.9142	-4.474	-1.261	-1.5893	-3.7417	-4.6188	-1.4511	-2.3193	-5.3466	-1.1472	-0.34692	-2.2488	-3.4531	-1.4755	-2.2385	-3.1553	-2.8081	-2.1248	-2.3116	-2.4475	-2.4378	-1.9657	-1.284	-3.1392	-3.9355	-3.3282	-2.1589	-0.31216	-0.55009	-1.0154	-1.7033	-2.2701	-1.4251	-3.8541	-4.2458	-3.4329	-0.096453	-3.551	-3.8572
-0.75515	-2.4321	-3.1632	-1.3472	-1.472	-0.70996	-1.7275	-1.6347	1.5485	-1.3029	-0.66978	-2.9962	0.37301	0.097909	-0.70479	-1.2148	-1.5932	-3.2449	-0.58791	0.43266	-1.219	0.62876	-0.62511	1.6307	-0.80608	-1.9366	-0.35168	-0.0048806	-0.65766	-1.8136	-0.66892	-0.96222	-2.7038	-3.0669	-1.4702	0.39707	-1.9161	-2.0434	-2.1735	-1.4095	-2.7818	-1.045	-1.2473	-1.4943	-1.6506	-1.6188	-1.1565	0.31966	-2.738	-0.96756
11.677	10.258	12.602	10.009	11.401	10.132	9.7679	9.531	10.974	8.9951	9.7034	9.4568	7.5837	11.888	9.586	9.6621	8.2624	9.5801	10.994	11.287	10.53	7.4509	10.539	7.8369	10.566	10.982	9.5064	6.3549	9.0956	9.1288	11.742	11.495	10.973	9.4245	8.7608	9.5979	9.9464	12.247	9.8174	9.4746	11.428	10.012	10.958	8.2906	11.182	7.6528	8.7271	9.3403	7.9942	10.208
-21.109	-22.502	-23.69	-23.11	-23.877	-20.378	-21.707	-22.519	-20.297	-24.437	-22.077	-23.045	-20.624	-21.71	-23.104	-23.159	-24.144	-22.321	-22.05	-22.893	-21.777	-23.477	-22.923	-23.091	-21.062	-21.154	-21.724	-24.328	-23.355	-21.477	-21.385	-21.981	-24.42	-21.827	-22.813	-21.447	-23.994	-21.162	-21.698	-23.118	-22.776	-24.977	-23.034	-21.117	-21.457	-23.666	-21.329	-24.392	-24.489	-22.076
-0.68582	-0.34446	-0.77448	-3.51	-3.6498	-2.2133	0.52882	0.086431	-3.3225	-2.747	-1.1592	-1.7618	-1.5153	-3.5238	-1.7978	-2.5149	-1.2063	-0.82927	0.12612	-1.4333	-2.3693	-1.6693	-2.471	-2.2716	-3.6215	-2.1806	-1.5245	-0.52146	-4.7705	-3.9014	-2.2413	-1.4141	-2.4864	-0.49902	-2.2227	-1.6716	-1.0131	-3.4656	-0.65261	-1.7806	-3.0857	0.77648	-4.4068	-1.9597	-3.025	0.41291	-1.3925	-0.86559	-2.6797	-1.9915
-3.5953	-5.2756	-6.3104	-5.7694	-8.8144	-5.5267	-6.6042	-3.5404	-2.8067	-5.3811	-6.9044	-3.131	-5.1429	-5.0356	-5.0784	-2.1221	-6.077	-5.3317	-3.5234	-3.975	-6.3825	-4.6885	-4.2715	-7.9221	-3.7028	-3.4041	-3.676	-4.698	-3.9627	-3.235	-6.0136	-3.4975	-5.8975	-5.0636	-3.9332	-4.907	-3.841	-6.3342	-4.5033	-4.8673	-5.709	-7.3884	-4.0982	-6.1299	-4.643	-6.5773	-8.0535	-4.7851	-2.8228	-4.448
-4.5624	-5.5791	-4.0043	-5.4312	-1.8509	-4.2128	-2.9008	-3.4266	-1.4604	-5.0021	-0.57238	-4.6953	-3.5282	-2.2836	-2.4959	-2.3458	-3.621	-1.8969	-2.4223	-3.7859	-3.9622	-3.8273	-3.9042	-2.1051	-3.9206	-3.1471	-4.1972	-4.3046	-3.9126	-3.2994	-4.2204	-3.3521	-1.1671	-4.7527	-2.3745	-3.1831	-2.5405	-3.7012	-0.16675	-2.1324	-1.8833	-0.16092	-2.7572	-3.1108	-3.533	-2.1143	-3.7744	-1.9774	-1.7855	-3.4498
-13.462	-11.176	-8.6612	-9.8226	-9.5053	-10.679	-10.665	-9.0688	-11.066	-12.424	-11.487	-11.819	-8.2284	-10.107	-8.0487	-10.505	-10.672	-10.323	-11.727	-9.808	-11.527	-9.9311	-8.1738	-8.9098	-11.897	-9.1837	-9.4719	-12.139	-10.891	-11.564	-10.929	-8.4633	-13.339	-12.116	-11.364	-13.293	-9.969	-9.4582	-11.779	-10.003	-9.802	-8.6211	-10.744	-11.834	-9.4717	-9.9718	-9.8589	-8.3884	-9.1908	-10.427
-15.587	-10.376	-14.222	-11.329	-14.567	-12.673	-15.124	-12.741	-12.811	-13.753	-13.845	-11.827	-12.613	-12.818	-12.888	-13.723	-10.928	-10.615	-14.123	-12.338	-10.896	-12.781	-12.702	-13.294	-14.39	-14.766	-11.205	-12.612	-13.28	-12.521	-12.518	-10.622	-12.218	-15.38	-12.325	-12.307	-11.915	-11.659	-12.754	-10.79	-12.417	-13.311	-11.532	-14.443	-11.011	-14.556	-13.802	-11.854	-11.714	-15.235
10.299	7.7925	8.4557	12.079	10.468	10.63	10.231	7.2	9.372	10.318	10.277	8.0896	7.4565	11.014	9.9485	10.071	10.878	8.6607	10.324	7.4868	8.9582	9.5479	8.6746	10.75	8.8599	11.359	13.344	10.321	8.0937	9.9198	8.1438	8.6774	9.6945	10.723	7.7975	9.479	10.31	10.044	11.017	9.573	9.1341	9.0386	11.202	10.204	9.9617	7.5757	10.633	9.5861	10.525	8.3985
-1.0005	2.507	-2.1903	1.1951	0.22221	-0.19678	-2.3181	-3.2518	-0.8637	1.5361	0.82814	1.0441	-1.6283	-0.67816	-0.98791	-0.075918	-1.256	-0.3277	-1.7028	-2.6746	-0.67068	-0.89886	-4.1563	-1.2577	0.9308	-2.0666	-1.6672	-2.6177	-2.3636	-2.6604	0.019806	-2.5807	0.34914	-0.79107	-1.0985	-2.3107	-1.8396	-2.2898	0.15181	-2.037	1.0409	-0.32806	-1.7076	0.25725	1.4939	-2.4928	0.22219	0.17435	-0.36273	-2.0561
-5.782	-3.5162	-4.0832	-4.489	-1.2624	-4.6254	-3.8052	-6.1406	-3.6173	-1.9947	-3.2236	-5.244	-3.6617	-3.3969	-3.1321	-3.1468	-2.5763	-4.3894	-3.2275	-5.2053	-4.5438	-2.9528	-4.7176	-4.916	-6.0446	-3.2629	-3.0988	-6.3836	-4.9529	-5.064	-3.1939	-4.18	-3.7166	-3.6526	-3.3972	-4.5218	-2.2704	-4.2309	-7.1582	-3.2254	-3.7019	-2.1335	-7.8546	-2.4546	-4.1161	-3.6292	-4.8376	-5.0781	-2.0808	-2.2822
4.9838	5.4873	4.6157	3.7663	5.6039	5.2236	3.3941	7.1657	1.8115	3.609	5.3992	3.9034	4.1288	4.5533	6.2173	4.2961	5.3554	4.5605	3.4713	5.53	5.3921	3.1831	6.235	6.5396	2.4778	4.8173	7.9307	7.0201	5.0957	4.3762	5.9852	3.3867	6.8318	4.1232	4.9738	4.6117	4.7988	7.2571	5.5725	5.5526	5.1507	6.5423	4.2869	5.2537	5.8702	6.3208	3.8658	6.4158	3.7518	4.0791
-7.3095	-3.7043	-7.2783	-6.9252	-4.5383	-5.1566	-6.0437	-7.9881	-7.1886	-5.852	-5.6666	-5.7123	-6.9965	-5.2774	-7.693	-6.8297	-9.2382	-6.6856	-6.824	-6.7614	-5.4723	-5.5772	-6.1511	-5.7008	-7.199	-4.4951	-8.671	-8.2721	-6.1138	-3.467	-5.1316	-6.3994	-8.8636	-7.6984	-7.2666	-6.833	-7.4796	-8.0872	-5.2486	-5.9036	-7.6872	-8.0007	-6.6576	-6.6663	-7.0571	-7.7592	-7.2521	-5.9684	-7.6789	-4.2414
-12.925	-13.071	-14.431	-13.004	-14.6	-15.627	-14.887	-12.53	-11.869	-12.01	-12.803	-13.326	-12.235	-16.086	-13.354	-12.544	-11.944	-12.625	-12.906	-13.812	-13.434	-12.486	-12.588	-13.78	-13.849	-13.452	-12.497	-13.323	-13.472	-14.646	-12.041	-14.673	-13.576	-13.088	-14.375	-12.146	-13.375	-13.903	-14.437	-13.966	-14.811	-10.995	-12.785	-14.574	-11.488	-10.728	-14.097	-14.105	-11.767	-14.805
3.1401	0.36124	2.5865	5.3387	3.6459	1.6482	2.508	3.2735	4.2547	4.3334	3.6481	3.5862	4.0786	3.1276	1.6275	2.9076	3.6353	1.8055	1.0064	2.703	1.1438	2.0902	2.9226	3.0678	1.6187	4.4305	2.6166	2.8103	3.4465	4.3933	4.4335	0.30148	4.2641	3.937	4.0247	2.796	0.42049	2.7183	1.2575	2.9896	4.5776	4.8156	2.8679	5.4365	3.5016	3.3663	2.1369	2.7177	4.3151	3.71
-3.3993	-4.4107	-4.1586	-3.6091	-3.4216	-5.1726	-5.3653	-5.3779	-5.8586	-6.3993	-3.0446	-4.4607	-3.5249	-6.0802	-2.9016	-7.8896	-5.1676	-4.1653	-2.0565	-4.055	-5.4593	-3.53	-3.8303	-4.527	-5.2885	-4.0784	-6.2931	-4.8373	-6.5209	-4.6167	-5.4381	-4.9606	-2.8231	-5.5834	-5.5511	-5.8518	-3.9641	-2.9904	-6.6987	-4.5596	-3.2027	-4.179	-1.9705	-6.7015	-3.7684	-4.1505	-3.3444	-6.8995	-4.9434	-5.5271
-13.387	-15.325	-14.329	-13.95	-12.812	-13.051	-14.58	-11.969	-14.971	-13.52	-15.01	-13.24	-15.291	-14.581	-13.562	-16.286	-15.494	-15.767	-13.159	-13.851	-14.493	-14.681	-15.741	-15.095	-15.847	-12.596	-13.843	-13.598	-14.311	-15.114	-15.069	-13.862	-13.69	-15.366	-14.908	-15.079	-12.069	-14.912	-13.727	-14.799	-14.046	-16.427	-12.816	-12.247	-15.25	-12.934	-15	-13.097	-16.495	-13.892
-11.786	-11.345	-10.319	-11.409	-9.6823	-10.822	-13.031	-12.511	-10.961	-12.527	-12.884	-13.814	-9.1078	-13.105	-12.344	-12.04	-12.983	-9.8563	-11.291	-11.421	-12.05	-15.123	-10.19	-10.816	-10.778	-9.5908	-12.067	-16.002	-12.316	-11.389	-11.788	-13.435	-10.287	-11.752	-12.281	-12.281	-10.768	-10.8	-10.42	-12.814	-11.915	-10.688	-11.484	-10.285	-13.462	-11.964	-11.224	-8.355	-10.793	-12.961
-3.2398	-3.4833	-0.87264	-1.5249	-2.4584	-3.45	-4.2817	-1.8173	-3.996	-3.4411	-2.2599	-3.4285	-4.0828	-4.2276	-2.3884	-6.379	-3.9243	-2.5496	-1.9074	-3.4895	-5.5105	-1.8047	-5.2299	-5.2486	-3.6461	-3.5514	-2.5378	-4.2616	-3.0338	-3.5475	-3.0418	-3.8709	-4.8033	-3.9725	-2.9207	-3.5329	-2.1745	-3.0857	-3.0203	-2.8688	-1.548	-2.1737	-2.7372	-3.7677	-3.1174	-2.9451	-3.1939	-2.9769	-2.6531	-3.8017
-8.4476	-9.8771	-10.625	-10.787	-12.285	-8.3461	-9.9824	-9.0224	-10.37	-11.131	-9.4093	-8.9324	-9.9827	-10.274	-8.9988	-10.298	-11.753	-9.7308	-10.68	-9.4693	-11.464	-9.3022	-11.223	-11.252	-8.1145	-9.1849	-9.1093	-11.682	-9.8697	-11.135	-12.055	-9.0518	-8.7473	-11.97	-10.352	-9.8289	-9.0733	-9.255	-8.7323	-11.752	-9.5803	-11.782	-9.178	-9.9393	-12.109	-10.439	-12.38	-11.672	-12.968	-9.7702
3.8382	4.372	5.056	6.3365	4.5177	3.8409	3.7687	5.3939	1.8011	4.4582	6.1072	3.4671	3.7215	4.2754	4.5614	4.9659	4.7332	5.296	1.942	4.8915	4.6598	4.3075	5.7065	4.6671	4.3892	5.1936	3.8502	3.3584	5.4517	3.2469	7.4672	5.4066	3.5508	5.9682	4.7077	3.5133	5.0677	5.2571	4.7279	5.9638	4.7522	2.883	4.2914	6.4217	5.1634	5.2788	3.6414	5.6678	2.6096	2.8124
1.3297	1.5993	1.6108	1.7606	1.821	2.6789	3.0549	2.5298	0.59407	1.9235	2.5753	1.1867	1.7661	0.050408	2.4956	3.1776	1.8762	1.4626	1.7825	0.97058	2.5609	2.9954	1.7373	1.2136	1.6278	0.50362	0.15131	-0.66556	3.4888	2.6665	0.77096	0.46445	2.3626	1.1027	3.581	0.29779	2.3391	3.1391	3.2517	0.70317	2.2393	2.9236	1.6146	1.528	3.1551	3.0641	-0.31063	4.479	4.2782	1.092
-4.8537	-5.9062	-6.5436	-5.9835	-3.0322	-4.2959	-6.4706	-4.0892	-6.2455	-3.9311	-6.0869	-6.2802	-5.6517	-3.4427	-8.9425	-5.6532	-7.0387	-5.7398	-5.3053	-6.3458	-5.1931	-6.8108	-7.0184	-5.7744	-6.5739	-5.807	-5.6624	-7.5543	-5.0976	-4.4025	-5.5459	-7.8042	-5.1687	-7.5833	-5.1516	-6.5181	-6.4575	-5.1619	-7.1793	-5.7742	-6.0623	-5.5885	-5.5624	-3.4743	-4.5294	-5.2232	-4.783	-5.9732	-7.1827	-3.9294
-2.1627	-1.4784	-1.5367	-0.98242	-3.3424	-3.4164	-1.971	-1.5909	0.4751	-2.8917	-0.96661	-1.3798	-1.3383	0.37429	-2.4024	-1.6023	-1.8152	-0.49081	-0.74954	-2.2668	-2.7103	1.124	-2.2468	0.4915	-2.9243	-2.5025	-2.1427	-0.44177	-2.3186	-0.25581	-2.4883	-2.6608	-2.2781	-1.9178	-0.18709	-2.7485	-2.1323	-2.8981	-1.247	-1.6511	-4.5395	-2.8509	-0.1439	-1.9461	-0.45566	-0.69986	-3.2952	1.5289	-1.3331	-1.5168
-0.70733	-0.30573	-1.9833	-3.1376	-3.2215	-1.559	-1.3695	-0.83103	-3.085	-0.48528	-2.6362	-2.2678	-3.4512	-0.90796	-0.14712	-2.1863	-2.9426	-3.2117	-0.29402	-0.45926	-1.5548	-1.4021	-0.55504	-2.8662	-2.2522	-2.0115	-1.19	-2.5245	-1.9773	-2.38	-2.8658	-0.75485	-1.9193	-2.2129	-2.1535	-0.34306	-1.0472	-0.15941	-2.2634	-1.7719	-0.18899	-1.5408	-0.57994	-1.7352	-0.34122	-1.9417	-1.2974	0.18543	-1.3187	-1.8287
-9.1446	-10.385	-9.8581	-7.4871	-11.788	-9.9795	-9.4138	-9.3081	-7.3336	-8.3782	-10.794	-9.1879	-7.6415	-10.478	-9.0479	-9.159	-9.7893	-8.4638	-8.2672	-8.4444	-10.598	-7.4604	-8.3329	-8.394	-7.7187	-8.6192	-7.7457	-8.1452	-8.4396	-7.8147	-10.295	-8.2482	-9.822	-10.369	-10.658	-9.1077	-8.656	-11.028	-10.78	-8.3787	-6.4544	-8.6102	-9.1742	-11.59	-8.6267	-10.615	-9.8748	-8.1208	-10.919	-11.28
1.4841	-0.18596	0.34561	2.0544	-1.088	-0.4267	2.7105	-0.79423	-0.10967	1.0577	0.87101	0.85515	-0.24563	0.036377	-0.99893	-0.019551	-1.297	0.23492	2.0849	-1.3623	2.9673	-1.8127	0.22661	0.51799	-0.49739	-1.1003	0.59507	-0.70848	-1.0505	-0.73919	1.2105	1.791	0.76379	-2.4754	-1.282	-0.10797	1.1493	-1.4153	2.5434	1.0363	-0.6726	0.42705	2.0152	1.3449	-0.50017	-1.3573	-1.5844	-0.54534	2.5751	0.76374
-15.271	-15.254	-14.461	-13.42	-13.869	-13.899	-14.743	-13.26	-14.842	-12.891	-16.164	-12.821	-16.713	-13.631	-15.637	-13.975	-14.641	-13.791	-12.67	-16.541	-15.596	-14.47	-14.028	-13.693	-15.174	-13.863	-14.916	-14.837	-13.682	-14.221	-14.159	-15.637	-15.35	-15.594	-15.033	-17.134	-16.728	-17.27	-16.121	-15.021	-15.177	-14.622	-14.588	-15.373	-13.551	-16.169	-12.695	-14.119	-12.372	-15.118
-1.3135	0.053552	-0.088961	-0.89787	-2.3157	-0.45056	-0.47516	-1.1807	-1.0598	-1.4923	-2.2064	-2.6693	-2.1912	-1.3183	-1.2581	-2.8995	-2.4678	-1.8768	1.6326	-0.047988	-4.3585	-0.18505	-1.6817	-1.8005	0.11472	-0.92396	-0.90062	-2.2785	-2.8418	1.1491	-3.3959	-0.57441	-2.3047	-0.13396	-0.59958	-1.1736	-0.36141	-0.75219	-0.0083431	-0.58332	1.9036	-0.83799	-0.060224	-1.0764	-0.63046	-2.1451	-0.76928	-0.88599	-1.3975	-1.092
-1.392	1.1619	0.0727	0.13483	0.5036	2.1085	0.21128	-0.22369	1.8072	-0.954	0.30539	1.1132	-1.3809	-0.25232	1.8812	-0.59476	0.83678	1.3724	2.2117	-0.79648	-0.41837	-1.6126	1.7223	-0.14138	0.33688	0.4456	1.8771	2.4021	-0.9364	-0.42913	-0.14359	1.0913	-0.22231	1.6455	-0.39773	0.56938	-0.58007	-0.30778	0.63809	-1.2803	1.3176	0.96865	1.863	1.4575	1.2958	2.5073	-0.33137	-0.31787	1.1771	2.1005
[truncated: 726 more rows]
[truncated: 150 more columns]
