# Supplementary material for: Genetic dissection of main and epistatic effects of QTL based on augmented triple test cross design
Source: PLoS One. 2017 Dec 14;12(12):e0189054. doi: 10.1371/journal.pone.0189054 (PMC5730204; doi:10.1371/journal.pone.0189054)
Supplement: S7 Supporting Information — (ZIP) [file pone.0189054.s007.zip › z2_1750_0.5_5.csv]

-11.641	-11.823	-8.305	-9.6681	-9.7388	-8.2655	-10.361	-12.587	-13.307	-10.915	-10.072	-9.5183	-11.056	-10.366	-11.817	-10.205	-8.3454	-9.2648	-14.322	-9.296	-12.187	-10.825	-10.958	-10.954	-9.9588	-10.448	-11.027	-8.7011	-7.9253	-11.108	-12.221	-10.069	-7.5203	-11.386	-11.234	-10.471	-12.478	-9.7948	-11.828	-10.616	-14.336	-9.0023	-9.9943	-10.407	-8.8703	-10.259	-10.532	-8.2635	-11.289	-11.069
-1.0914	-1.4474	0.60841	-1.5879	-1.6527	2.7812	-1.4814	-0.34082	-0.43549	0.73352	-2.3331	-3.6981	2.3951	-0.35337	-0.24681	-2.526	-3.3439	-3.056	0.84398	-2.1571	-1.9121	-3.2454	-1.1632	-2.0698	-0.9123	0.14514	-0.35394	-0.80492	-1.2806	3.9549	2.1428	-2.7758	-1.3986	-2.3377	-1.9264	-2.7216	-2.1421	-1.3046	-4.5568	-0.26285	-6.8266	-6.0206	-2.4359	-0.687	-1.252	-0.51032	-1.2585	-3.4867	-0.54316	-1.4261
5.5263	6.148	4.7909	5.9992	5.7849	6.9874	1.6487	3.189	5.9073	6.0376	2.6509	6.6799	6.3129	6.2407	9.1284	0.9699	2.3596	5.7101	6.1108	2.4543	3.3787	4.4825	4.4642	4.6505	6.4304	6.8244	4.3719	4.89	5.4282	6.5661	4.7553	6.3503	3.9143	4.7204	5.1473	5.1033	8.083	6.4422	6.9874	6.2534	4.7735	5.3224	1.6774	5.688	7.9789	6.2767	6.3035	6.0556	5.7176	8.2589
-2.5739	-1.5626	-2.7671	-3.2145	-2.0675	-2.9001	-0.22122	-4.6429	-3.8812	-1.1384	-4.2298	-2.347	-4.0465	-3.2378	-2.4441	-2.9641	-7.3816	-5.2496	-2.1559	-2.9205	-6.2116	-2.6715	-2.6234	-1.5358	-3.7473	-5.0232	-4.4088	-0.42092	-4.7538	-2.5429	-4.9874	-1.6897	-1.0802	-5.2123	-1.5617	-5.4886	-1.8887	-3.5205	-3.2546	-1.3028	-3.8609	-1.3567	-1.1862	-4.8251	-2.903	-5.7729	-5.0178	-4.5231	-1.2881	-1.5516
-5.0503	-1.2333	1.6481	-2.0887	-5.3181	-4.2012	-1.1253	-4.9774	-4.298	-3.0739	-0.089825	-2.4812	0.5014	-0.29896	-2.1358	-1.9364	-3.5445	-5.0421	-2.2208	-1.5427	-0.25403	-2.3084	-3.3556	-3.2607	-2.4872	-4.2416	0.58437	-2.4491	-2.0345	0.25331	-2.2741	-1.203	-1.761	-4.8625	-4.1032	-0.36638	-2.3096	-1.4583	-0.33914	-1.7246	-3.751	-4.9038	-6.0849	-3.4192	-5.1267	-1.1074	-4.5684	-0.78488	-0.31144	-4.0047
1.3622	1.0785	1.576	1.6201	-0.54425	2.9735	1.9037	2.9496	3.576	1.7298	-0.47939	0.35881	2.3125	-0.19706	2.2037	-2.4729	-0.4426	3.1804	1.7859	0.89513	0.85439	0.23677	2.9257	2.2633	1.7468	4.5239	2.1083	1.5142	1.1445	4.3589	4.7848	2.0439	2.448	-0.30481	0.56321	-2.5627	0.30534	5.1082	-0.79193	2.7164	-1.6105	-0.095937	-0.12446	2.5156	1.8114	-1.3099	2.0445	-0.094623	2.4926	2.9941
-6.3572	-4.7934	-6.2688	-8.3601	-6.5261	-1.9073	-1.7326	-9.3324	-3.0049	-4.6629	-6.0323	-7.362	-6.8418	-4.2116	-7.9932	-4.2902	-6.069	-7.5597	-6.9433	-6.636	-6.2153	-7.0267	-4.8006	-4.8609	-5.9624	-3.6681	-7.5247	-5.9648	-5.3117	-6.5535	-7.8808	-8.2161	-6.6313	-5.3744	-6.4613	-4.3042	-5.9049	-5.0516	-5.9763	-3.439	-5.1901	-9.4633	-4.0081	-4.9014	-2.8012	-5.7805	-4.1685	-6.0371	-6.2937	-5.1248
1.5161	-2.4348	2.1755	-0.61247	-0.030748	-0.36058	0.026547	-0.96164	-2.3714	2.4325	-0.4599	-0.039868	-1.6485	0.56671	-1.9499	1.3841	-1.1765	0.54805	2.3171	0.49483	0.38116	-2.9092	-0.89743	2.0491	-0.52764	2.0611	1.7003	-3.7771	-0.45215	0.26428	-1.6032	0.35112	-0.61211	1.0778	2.4008	0.20323	0.9653	-1.2384	-0.40407	-0.78237	-0.1788	0.20442	-1.4016	-0.25908	-0.64017	-0.2431	0.26332	-3.1494	1.0545	0.45124
6.5589	6.6798	3.2785	11.299	5.7204	6.2519	5.3582	5.8696	5.0389	6.1484	6.1564	7.8063	8.2196	6.6502	8.3005	5.5476	6.1203	4.3167	6.9381	6.6095	4.5446	5.6529	7.6227	10.947	6.205	6.5064	10.498	8.6505	6.9588	11.386	10.096	7.4813	2.7345	7.3346	7.6036	5.7881	4.0953	7.4782	6.0126	9.9414	6.822	2.7293	7.643	7.2275	6.8123	8.3157	5.453	6.83	6.5387	10.222
1.3976	2.5805	-1.2187	1.2249	0.47502	5.6328	0.10296	-1.3197	-0.30955	4.8541	-1.7634	1.683	-0.45125	0.8297	2.2982	0.55027	3.0162	3.1472	5.1558	2.7049	2.94	0.093535	1.3889	-0.31814	2.7242	-1.3786	4.2272	4.1184	1.3919	-1.3698	1.678	1.473	3.967	3.3879	-0.6811	2.1247	4.0165	1.6641	-0.10292	2.5076	0.9246	-0.49472	2.7886	0.16417	2.6123	3.5331	2.3825	3.0099	3.8101	0.89976
-2.3991	-0.88311	-5.9567	0.50915	-3.59	-2.1522	-4.3546	-0.28221	-0.54801	-4.6139	-1.0502	-1.7531	0.9236	-1.4252	-3.0794	-0.83615	-3.2351	-4.7778	-1.7069	-3.7284	-3.6164	-3.0486	-2.9288	-2.6394	-3.4598	1.0237	-5.0392	-3.1719	-3.262	-4.522	-3.0292	-1.2132	0.16556	-1.7303	-2.261	-5.4557	-3.5685	-3.4942	-3.138	-1.0566	-1.8043	-4.3165	-1.5975	-2.3399	-1.0701	-2.5748	-3.899	-4.4785	-1.396	-6.5839
-3.0597	-3.8819	-3.0327	-5.9523	-9.2525	-7.2797	-6.8896	-6.3466	-6.7734	-3.9444	-2.3756	-10.511	-3.1429	-8.2233	-4.4141	-7.3713	-5.9209	-5.5258	-3.3676	-6.3609	-5.237	-2.6591	-3.7826	-5.2797	-5.7362	-7.3631	-5.4611	-2.905	-4.5316	-3.6698	-7.6463	-5.5647	-2.986	-6.4614	-4.9521	-4.8311	-5.758	-4.519	-9.3838	-4.6913	-5.3153	-7.687	-5.8272	-4.9427	-6.7846	-5.6132	-6.4718	-4.6092	-9.1222	-1.6433
-2.6274	-0.909	-3.1314	-5.3173	-0.99448	-1.6865	-0.47152	0.49929	-1.1202	-0.074224	-3.1435	-4.2301	-1.3027	-0.70806	-4.201	-4.2386	-2.6749	-2.9289	0.64742	-2.4319	-3.6442	-4.3372	-0.29984	-0.74226	-0.017883	-4.1551	-1.5584	-1.1621	-2.8505	-1.1095	-2.907	-2.5698	-3.0124	-3.4991	-0.59221	-1.4141	-0.10097	1.1366	-2.71	-5.6536	-4.1116	0.59235	-3.3944	-2.27	-1.5831	-7.1069	0.39684	0.22569	-1.1147	-2.7067
-5.0994	-3.9753	-2.6764	-3.5376	-4.0465	-4.7133	-4.7427	-6.7423	-5.7278	-6.8423	-6.7932	-8.3885	-3.7106	-6.1288	-5.1329	-4.6941	-8.8502	-7.075	-7.0245	-8.225	-7.4044	-4.7351	-3.7456	-6.0569	-7.1418	-5.4326	-6.1297	-5.2396	-3.8537	-5.2583	-7.4572	-3.6331	-6.6284	-7.701	-8.1406	-6.9643	-5.2846	-6.6317	-6.0893	-6.2209	-5.9096	-6.4909	-6.0037	-2.949	-8.1009	-6.8096	-4.2731	-5.0696	-6.806	-5.2725
4.7479	1.498	1.3187	5.4863	1.8028	2.9301	3.6691	4.5825	-0.43308	1.9008	5.533	4.9017	-0.36213	1.9689	6.7126	2.3478	1.1314	0.90306	5.8329	4.6145	6.0501	1.3122	5.7177	0.97273	0.39621	5.403	-1.643	3.6008	4.2206	4.554	3.763	4.1049	4.6723	0.93191	1.348	1.397	4.6709	-0.057882	4.8238	2.2309	3.1436	1.9885	3.3368	3.6278	2.0538	3.8687	6.4397	2.8714	3.5968	3.6053
6.0789	8.6368	6.7565	9.1141	4.371	8.0139	3.9728	6.9421	8.0259	7.186	5.8109	6.0956	10.317	6.9212	10.528	9.8222	8.472	5.5944	7.4665	6.8867	4.782	6.7244	8.2516	7.2683	6.1124	5.7589	8.0585	6.4912	6.6764	5.6735	5.9924	5.5061	6.7115	6.0087	5.2073	5.6521	8.4569	4.756	5.0854	8.4648	8.2696	7.5412	3.4365	6.4077	3.0402	4.2949	6.079	8.5836	7.327	6.9082
-1.9911	2.94	-0.48502	-0.66452	1.9383	-1.8567	0.40884	-1.5723	-2.6367	-0.026501	-1.0882	0.57909	2.9387	0.61275	3.2258	0.34454	0.91286	-0.12685	-0.72993	1.9007	1.3523	-1.0171	-1.9294	-1.1797	-0.9898	-0.020631	1.7263	0.88452	-0.70207	2.9047	-3.9382	3.0838	-1.3986	-1.6565	0.11063	-0.15563	0.14341	3.1736	-4.425	3.1162	-4.8696	2.566	2.2064	1.5431	-1.7411	-0.27719	-0.42555	4.2413	-1.611	2.174
-12.976	-12.481	-15.298	-13.054	-14.906	-14.319	-14.054	-14.697	-14.522	-15.459	-15.221	-13.799	-11.506	-12.32	-12.959	-12.967	-15.762	-15.954	-12.145	-11.525	-11.434	-12.675	-13.816	-10.988	-12.678	-15.496	-12.416	-13.616	-15.515	-10.123	-12.199	-13.095	-10.862	-14.554	-13.13	-13.336	-13.499	-14.273	-12.989	-14.502	-13.868	-12.665	-14.164	-11.826	-14.159	-12.686	-13.077	-14.268	-12.723	-12.317
-6.5355	-3.9783	-2.3157	-3.4846	-2.1483	-4.9198	-5.3184	-4.4175	-3.0006	-4.1206	-0.69355	-2.6709	-2.3714	-5.9497	-1.2462	-2.0939	-3.223	-1.1231	-1.8033	-4.5728	-6.8	-2.2043	-5.6264	-4.5393	0.073369	-3.2891	-1.1032	-3.3474	-3.8516	-2.7134	-1.3011	1.7915	-2.6821	-2.8923	-4.6485	-4.0531	-4.5306	-4.446	-0.94119	-3.0253	-3.3968	-2.5348	-4.7783	-2.8186	-3.8084	-3.1041	-2.7753	-0.25493	-1.5274	1.2803
-2.3668	2.8825	1.9921	1.001	-2.0935	-0.61614	-2.0546	1.059	-1.6292	-4.8236	-1.2419	2.1816	-1.2575	-1.2831	-4.994	-2.9326	4.01	-0.19858	-2.4294	1.2972	2.2151	-1.3178	-2.3757	1.2557	2.1429	-0.80597	-0.1448	-1.3994	-1.6137	2.5337	1.3428	0.9763	1.6277	0.98296	4.0497	-3.1182	-2.0693	2.3122	-0.26702	0.53346	-1.1363	-1.6438	2.1661	1.1787	-2.1128	0.81203	1.3748	0.53568	-1.4318	0.72526
3.1462	-0.54712	2.2816	2.4576	3.0622	2.3843	1.3448	1.9681	1.9402	1.4166	1.9635	-0.14155	-0.21074	2.0566	3.1086	3.8711	2.9727	0.88643	1.4733	0.35996	1.2555	1.1535	1.6462	-0.42688	1.5692	-1.927	-2.7556	3.116	1.1795	1.9387	0.73971	1.9312	2.4699	0.57496	0.31642	3.113	3.0436	3.245	-0.59426	2.4931	2.8399	4.5688	2.7982	3.7641	3.4945	-0.70165	-0.58132	3.8912	1.3646	1.3511
4.9651	6.0776	7.9646	11.887	6.7879	7.1174	6.5859	8.1688	10.805	5.9372	6.3421	4.4908	8.8422	8.2049	9.1424	6.0613	7.2604	5.0442	5.8457	5.9793	9.5363	4.9709	6.4342	8.2656	6.9169	8.1618	10.06	8.5403	8.4212	3.577	9.1135	6.0635	7.8023	7.5521	5.9287	4.6037	7.2524	6.1437	4.8392	6.3949	7.3569	8.8736	4.614	8.4341	7.8646	3.8068	7.3626	4.9318	9.2263	5.3016
2.5429	-4.0564	-3.7083	-2.422	-3.418	-0.0078668	-0.82459	0.54036	-3.7666	-2.2731	-3.1815	-2.7047	-3.5145	-2.0088	-0.70303	-0.1849	-1.8898	-4.4475	-2.3582	-1.568	-1.4766	-4.0279	-2.218	-3.2516	-1.681	-1.4516	-4.2196	-1.284	-2.899	-0.95434	-4.256	-3.1978	-2.7285	-1.1691	-3.2152	-1.7768	-3.8037	-0.50178	-2.1122	-3.7683	-1.2751	-1.4315	-1.6982	-1.4252	-7.244	-0.47081	-3.2471	-2.0011	-4.1774	-2.6178
3.7389	0.99378	-0.017823	2.798	2.505	-3.3525	0.0049013	3.8139	2.7492	3.9987	1.2707	-0.41932	4.1895	1.118	1.5057	0.29936	1.4097	0.99481	2.9131	0.1868	-0.37191	0.53818	0.55868	3.3644	2.3581	0.32023	0.18749	1.5123	1.6034	1.6681	-1.8452	-0.20873	0.74998	1.2215	2.6247	4.3918	0.6136	2.672	3.045	3.7155	0.85903	1.2236	1.1449	-1.0475	3.3133	3.1829	4.9167	3.0566	0.97173	3.7139
-4.5863	-4.1998	-3.7859	-4.2567	-9.5955	-2.8692	-5.4298	-3.6782	-4.3052	-2.6562	-4.3835	-3.0457	-5.9826	-5.4505	-3.9423	-7.1461	-3.4421	-7.221	-3.8893	-4.9834	-6.1394	-6.1201	-6.2396	-3.942	-4.9329	-7.2866	-2.9081	-4.9079	-2.4969	-2.3192	-3.8587	-6.9259	-5.8604	-2.459	-3.256	-3.7513	-5.0595	-4.5386	-5.4354	-5.736	-6.2247	-6.1363	-6.674	-8.693	-7.051	-4.5901	-5.168	-6.5877	-5.1188	-3.6008
-1.8355	-2.6694	-1.1521	-0.17045	0.48429	-0.43749	-3.5452	-4.499	-0.51509	-1.5435	-5.2866	-1.6641	-0.69379	-3.4512	-3.5879	-0.98689	-1.2725	-1.9469	-0.24574	-1.7688	0.17012	-1.773	-2.2866	-2.9995	0.26945	-1.686	-1.7261	-1.9763	-4.4139	-0.50211	1.4122	-0.21157	-5.6054	-1.4924	-1.2507	-0.2346	-2.3528	-4.1176	-1.4379	-0.55206	-1.4275	-1.7406	-2.8566	-1.2074	-2.3303	-0.59347	-1.5326	-1.7703	-2.6601	-3.8609
-0.94158	-0.85132	-3.4616	1.9412	2.9461	-1.7237	-1.6622	-0.77328	-2.7436	-1.6512	-4.2206	0.3322	0.96801	0.026743	-0.47234	4.0059	3.8165	0.14961	2.0342	1.3222	0.62083	-1.4809	-1.7047	-0.93967	-0.43079	-0.67626	0.81316	2.907	0.81074	-0.64066	-0.80674	1.035	1.4555	-0.5152	-0.55627	0.77092	0.76792	-0.11507	-2.1406	-1.3616	-2.3913	-1.1412	2.3867	-2.217	-1.2335	4.2671	-1.2751	-4.1713	0.69351	0.51173
-1.3761	-1.3439	-4.1819	-3.4406	-5.5677	-5.3857	-6.0321	-6.2501	-4.8699	-0.070099	-3.352	1.1215	-1.2848	-2.685	-6.0647	-2.5962	-4.1994	-3.1549	-6.4238	-2.43	-2.0017	-2.3568	-4.2665	-5.7227	-3.4448	-4.5657	-5.4812	-3.5058	-3.7886	-4.9122	-3.4404	-6.0239	-3.9347	-3.8345	-2.4884	-2.5258	-4.3285	-2.4051	-3.7438	-3.8544	-0.77762	-5.4098	-7.9207	-1.6674	-4.4178	-0.1156	-1.5602	-5.0458	-2.429	-3.9413
0.76911	1.9735	2.9359	0.39473	1.4159	0.070233	3.1704	2.518	-1.2674	5.6101	2.448	2.6541	-4.3904	2.0835	-0.86579	2.022	5.9386	0.86365	2.0512	-0.47657	2.5082	0.61764	3.8283	1.6888	0.75939	2.5342	0.95812	2.5832	1.1053	1.6968	3.4964	2.9763	2.0607	4.9196	1.5126	-4.4064	-0.30032	2.4897	-1.727	1.795	0.84449	2.0046	0.41904	1.2845	-1.4408	-1.16	2.2926	-0.75621	-0.73439	1.7395
-20.598	-21.305	-23.225	-23.711	-19.993	-25.009	-22.907	-23.398	-23.258	-20.379	-20.552	-24.732	-24.336	-22.48	-21.414	-21.865	-23.825	-20.811	-20.365	-22.466	-22.953	-22.663	-19.399	-22.525	-23.953	-21.562	-22.654	-20.361	-15.749	-24.097	-19.109	-23.565	-22.986	-22.343	-22.436	-25.246	-21.368	-24.161	-22.475	-23.94	-19.725	-21.304	-23.293	-23.094	-21.797	-22.255	-21.999	-22.959	-22.749	-24.308
0.58005	0.27039	0.67697	0.84374	-1.8417	-1.3662	-2.1726	-0.93152	-2.101	-5.686	-4.738	-0.36809	-3.2101	-4.4742	-1.951	0.37492	-1.5983	-2.6281	-2.8468	-4.5095	1.3705	2.2467	-2.7757	-2.0047	-3.7685	-3.6526	-4.4462	-0.42366	-3.283	-3.5756	-2.1362	-1.0879	1.2389	-0.43593	-2.0865	-3.1559	-2.6511	-1.161	-5.4897	-3.4229	-4.437	-3.7397	0.55314	-2.4568	-2.4485	-4.4005	-0.50771	-1.0416	0.14644	-2.7038
-3.6615	-3.6494	-6.2406	-6.2818	-0.34387	-2.885	-1.5258	-4.1375	-2.694	-2.4063	-4.1869	-3.7713	-1.4906	-4.7173	-3.6884	-1.4172	-3.2647	-3.5564	-4.6661	-2.872	-5.9885	-4.6543	-2.1773	-3.2042	-7.0074	-5.9336	-3.7924	-5.034	-2.5287	-4.684	-3.9792	-3.9216	-1.6831	-3.9704	-2.3035	-3.7173	-1.2041	-2.7392	-2.6535	-3.1245	-1.2934	-2.5638	-0.96297	-2.9445	-4.0016	-5.0751	-2.86	-5.4701	-3.1619	-3.9665
4.1789	4.3529	2.2829	4.5837	2.7923	3.0986	0.51109	4.0264	2.5245	0.57585	3.2454	-1.4757	2.4991	3.0196	1.6953	0.47953	3.015	-0.038452	1.8488	1.7996	1.8602	0.67809	2.4991	0.48006	0.68078	1.8862	1.3013	0.059896	2.8343	0.89597	2.3119	1.2541	-1.2227	1.0641	1.6038	-0.70221	-1.1006	0.13149	5.8657	3.3093	5.7192	3.8778	2.8593	3.6861	2.7014	3.863	6.2403	-1.4115	2.9408	0.9087
1.6592	4.7708	1.9469	3.2102	3.1094	6.8559	3.4408	7.3312	8.3979	6.3088	5.0517	6.2919	2.6978	5.0817	1.3907	6.8204	5.7683	3.7196	3.3205	3.9854	6.0957	3.0344	5.7946	3.0885	9.4704	6.4933	4.9603	5.2046	8.0638	5.2349	4.3997	3.373	6.4247	6.0673	5.0072	2.4457	6.667	7.2797	5.1992	4.8414	4.2198	4.8888	2.3518	1.5778	6.518	4.6633	3.6389	3.7741	6.3952	2.7353
-3.9577	-7.6839	-4.7887	-4.484	-5.8308	-3.5773	-3.7992	-7.3509	-5.8636	-4.0266	-7.2554	-5.6854	-3.5677	-4.8749	-5.7707	-4.2892	-3.7197	-4.8683	-6.4973	-4.9701	-7.1289	-3.7642	-6.8929	-4.944	-5.3542	-6.6203	-8.7535	-6.0555	-4.8618	-4.9026	-7.876	-6.9858	-7.9718	-4.4772	-9.6566	-5.7216	-4.9033	-6.1279	-9.0479	-3.5561	-3.2656	-6.0116	-7.2404	-3.2094	-5.1146	-6.8267	-5.7744	-2.2549	-7.2551	-4.15
-4.2275	-5.6256	-3.0219	-4.5811	-6.3223	-9.801	-4.942	-6.0416	-1.1641	-4.4435	-2.5844	0.77103	-2.7395	-6.6585	-3.4794	-4.491	-3.2895	-0.54155	-2.04	-2.6374	-2.976	-3.875	-2.9559	-3.1909	-4.8698	-1.1137	-5.4418	-2.5378	-3.7632	-6.4933	-7.4519	-4.2377	-1.9753	-6.5746	-3.4778	-3.9068	-4.2631	-0.19656	-3.559	-2.7701	-3.2605	-2.1864	-2.2515	-2.8969	-3.9196	-2.7895	-3.3609	-1.6932	-3.489	-3.5642
-16.266	-13.016	-12.759	-10.454	-11.369	-13.669	-15.892	-13.599	-13.379	-14.597	-15.16	-17.939	-15.259	-12.717	-15.931	-15.405	-14.415	-11.949	-12.206	-12.66	-15.303	-13.453	-14.155	-10.246	-14.448	-7.4275	-15.755	-9.4165	-8.9812	-13.45	-14.575	-11.345	-12.039	-13.894	-13.497	-15.403	-15.158	-14.249	-11.117	-15.249	-10.276	-14.217	-16.751	-14.799	-13.32	-12.219	-13.482	-9.5211	-12.569	-15.355
-1.9046	-0.89181	1.0018	-6.1073	0.50755	-6.2074	-5.9898	-2.7613	0.36043	-0.058795	-1.8253	-3.2658	-2.0491	-0.99774	-2.2565	-1.8181	-1.5029	-2.0496	0.41876	-5.1467	-0.42176	-1.8062	-2.2701	-1.3388	-3.7093	-0.59146	-3.7217	-1.1897	-1.4726	-2.1759	-2.6606	-2.6146	-0.55402	-2.971	-3.359	-7.1624	-1.5361	-2.4581	-5.2832	-1.8977	-0.24182	-3.4701	-2.8111	0.14292	-5.3301	-3.2932	-3.3711	-4.7359	-1.8255	-3.5033
0.29455	0.75251	-2.0454	-0.083027	0.30843	1.2929	-1.3528	0.5622	1.64	0.23669	-1.1218	-0.63158	3.4425	-0.0082851	2.3137	-1.1113	-1.1454	-0.51426	1.0212	1.5112	-1.4904	1.6733	-0.94547	-1.4734	0.93776	1.1677	-1.2447	-2.1406	1.2095	4.3239	-1.0871	1.333	2.3674	0.91661	-2.5458	-3.5218	-2.4369	1.4102	2.0451	-2.4022	0.57771	2.786	2.4862	-2.1146	-1.2637	0.083083	-1.309	2.1404	1.0197	1.1774
1.9663	-2.1732	-2.4613	4.0028	2.3356	-0.63348	0.82253	2.104	1.0463	-0.83725	2.4985	1.4488	0.13214	2.753	1.3387	-1.3403	-0.62573	0.95091	1.1646	0.1606	-0.68435	-2.0191	-1.5046	-1.8189	-3.936	0.94917	0.61299	0.71801	-0.42486	-0.60969	0.20461	0.51829	-4.2421	0.68888	1.7833	-0.095533	0.24911	-1.1991	0.80164	1.063	-2.6086	-1.6889	-2.2281	1.1903	-0.1122	-2.1596	0.77576	0.053256	1.6102	0.63458
-13.585	-15.349	-15.703	-14.407	-14.093	-19.571	-14.654	-18.04	-12.778	-16.5	-15.616	-13.17	-13.282	-16	-14.752	-17.118	-14.112	-15.7	-12.07	-12.863	-12.5	-12.709	-14.74	-15.533	-17.045	-11.621	-14.057	-15.51	-14.402	-13.83	-15.746	-15.779	-15.899	-14.5	-15.977	-15.221	-13.225	-13.435	-12.863	-13.612	-16.726	-13.245	-15.415	-12.691	-14.731	-14.316	-15.858	-13.117	-13.753	-14.427
5.2565	1.5257	9.1319	2.7953	5.5498	4.453	3.4688	4.4421	6.0316	6.0561	6.3633	3.1094	5.1984	4.5575	1.6134	5.033	3.5468	9.2021	5.0933	2.2251	3.2522	4.1874	6.0693	3.2971	5.2582	3.2963	7.9748	4.1125	2.2184	6.7072	5.2915	2.844	4.02	3.624	2.4261	2.9895	4.993	4.9119	3.8365	2.6421	6.3327	6.0807	10.355	5.0242	4.2565	3.1481	2.5427	2.6232	3.166	6.3453
-7.0641	-7.9691	-10.661	-11.587	-9.6263	-8.7013	-9.5527	-10.406	-10.37	-1.2833	-7.204	-10.022	-10.199	-9.8548	-9.7975	-11.784	-10.972	-7.7547	-10.373	-8.7333	-10.509	-10.133	-10.362	-10.976	-8.3474	-9.0065	-10.406	-9.2672	-7.1608	-7.459	-10.488	-10.143	-7.8097	-8.8343	-11.866	-9.0952	-9.3594	-10.305	-7.3036	-8.4207	-7.7139	-8.3842	-6.9479	-6.1055	-8.8283	-8.6724	-7.3873	-6.9274	-7.5541	-9.3196
-4.3383	-1.8994	-3.8392	-2.8751	-4.4353	-0.32661	-0.71049	-1.9105	-3.6321	0.034296	-1.5567	-2.2285	-1.5709	-0.89934	-4.2902	0.070991	-2.6581	-2.7139	-3.8898	-4.417	0.56198	-5.6841	-2.034	-3.9703	-2.1864	0.29078	-2.4967	-1.4076	-0.98234	-2.2611	-3.4828	-1.1574	-2.4545	-6.2701	-2.6238	-7.5554	-5.833	-5.8872	-5.4465	-3.7252	-3.3966	-4.4684	0.21877	-4.2526	-4.5064	-3.5478	-1.7591	-4.8411	0.36917	-2.1048
-3.4209	-0.82573	-4.0938	-4.3854	-2.6783	-1.1696	-1.339	-1.667	-2.6747	-2.6974	-0.83764	-0.53525	-2.3417	-7.6688	-1.096	-2.9701	-1.905	-2.5189	2.4295	-2.2048	1.3399	-1.8975	-1.7749	0.040697	-3.5836	-4.8964	-3.1895	-3.2751	-4.2741	-1.322	-3.0287	1.7296	-0.54667	-1.9915	-2.83	1.0119	-2.9239	-1.6517	-1.5746	-1.7144	-0.81855	-2.4132	-2.6898	-4.2369	-0.95658	1.9351	-0.51071	-4.8117	-5.0702	-2.2007
-9.6175	-9.1103	-7.739	-10.081	-11.333	-11.769	-11.065	-8.6291	-8.2737	-6.7722	-10.042	-8.951	-7.3015	-9.3062	-8.1045	-9.5424	-8.9519	-8.9063	-10.67	-12.061	-9.8563	-6.784	-9.3277	-6.3877	-10.318	-8.2049	-10.905	-9.0011	-8.9337	-11.417	-7.5993	-7.8478	-9.4499	-9.1277	-10.819	-9.9237	-9.8441	-7.3603	-8.0799	-10.218	-9.2392	-7.3656	-5.7278	-6.4318	-5.2584	-8.6301	-9.7482	-8.8559	-7.0896	-11.123
-21.723	-20.342	-23.855	-21.048	-22.312	-21.805	-22.303	-21.455	-23.05	-19.128	-21.354	-19.358	-21.651	-23.19	-24.513	-23.606	-19.568	-22.802	-22.981	-22.287	-21.8	-20.771	-23.305	-21.996	-23.097	-22.181	-22.071	-19.668	-20.187	-22.2	-21.671	-18.792	-23.112	-22.66	-22.88	-22.601	-21.37	-22.44	-24.71	-20.637	-24.355	-22.762	-24.32	-22.264	-22.248	-24.163	-19.558	-23.874	-22.998	-24.03
-6.4573	-9.903	-3.2836	-8.6561	-7.2061	-12.424	-7.8431	-8.3458	-10.458	-8.2364	-9.5415	-12.005	-7.0432	-8.5114	-9.5073	-8.6387	-11.757	-8.5202	-8.2298	-6.0058	-7.6525	-10.982	-9.0523	-9.9518	-6.7059	-10.184	-8.1222	-6.6407	-8.9892	-7.9259	-8.7624	-9.5326	-8.9753	-12.154	-9.7037	-7.5124	-9.5528	-7.0392	-7.2678	-10.183	-9.5816	-7.6783	-7.7814	-9.8277	-9.4739	-8.8386	-7.3871	-6.8136	-8.0503	-4.8611
-25.884	-22.58	-23.534	-19.444	-21.269	-18.386	-22.296	-19.009	-18.532	-20.683	-20.665	-21.282	-24.197	-22.679	-17.718	-21.31	-24.706	-20.827	-23.427	-21.911	-17.366	-19.526	-21.607	-18.876	-19.736	-22.033	-21.336	-20.978	-23.856	-19.374	-16.815	-22.067	-21.649	-19.388	-20.162	-22.144	-19.133	-21.946	-22.431	-19.883	-22.317	-17.618	-19.335	-19.895	-22.951	-18.781	-18.322	-22.671	-19.174	-20.769
-7.4672	-6.6662	-7.0742	-8.0396	-4.0617	-3.2846	-4.9992	-7.0949	-4.9739	-3.6009	-6.8571	-5.7995	-5.7599	-7.094	-6.674	-5.173	-5.3339	-5.7937	-6.4582	-5.8468	-4.4921	-6.3837	-7.0028	-0.50059	-5.2853	-9.8865	-5.2223	-7.2343	-5.4446	-7.3613	-8.2252	-5.9712	-6.8572	-6.7829	-2.3695	-7.1643	-4.8727	-6.6561	-6.8272	-3.989	-7.2191	-6.5364	-7.1514	-9.7017	-9.346	-5.5068	-5.2203	-5.2447	-5.7171	-5.8617
0.16907	-2.7925	-0.44077	-1.5489	1.1219	-1.7419	-1.3015	-4.5328	-2.7259	-1.7	-2.438	-3.1232	-0.081619	-2.1121	-2.0745	-2.6799	2.8093	2.2547	-1.6612	-0.92693	-1.3707	-4.0653	-2.1092	1.7696	-2.2704	-2.028	-2.3782	-2.1683	-0.98269	-0.75118	-3.1466	0.79558	-3.8512	-1.876	-1.3392	-5.3822	-1.8873	-1.852	-1.0865	0.74782	-0.90108	0.65735	-2.9037	-3.6789	1.2198	-4.8469	1.2121	-0.45924	-3.8874	-0.95904
-0.73936	-3.6872	-7.3956	-7.4315	-2.8342	-1.983	-7.6162	-3.9763	-2.9986	-6.6616	-5.7785	-1.7529	-4.5552	-6.3858	-4.2995	-2.4525	-3.3735	-8.9506	-5.6273	-3.2785	-7.9603	-7.6082	-5.0301	-4.3813	-4.0998	-6.1756	-4.9117	-4.5609	-4.325	-2.2508	-4.7402	-3.9683	-2.5679	-6.8833	-4.3702	-4.2906	-3.5017	-0.8285	-8.6153	-2.7358	-3.672	-5.0612	-3.904	-3.2748	-3.4558	-2.0557	-3.0744	-1.9505	-5.1059	-7.4348
-2.1102	-6.1953	-5.3324	-5.3435	0.8491	-4.0991	-8.0564	-3.6704	1.448	-3.1906	-1.5705	-3.3808	-0.98352	-4.937	-4.7031	-3.5009	-4.0495	-3.6584	-1.665	0.42972	-2.6019	-3.5624	-2.355	-3.3496	-1.3139	-4.2072	-2.9018	-5.3719	-2.4423	-2.4694	-1.778	-2.2242	-0.55926	-1.8483	-3.4876	-5.9731	-3.3262	-2.3328	-3.3944	-2.4082	-4.5669	-4.2159	-0.91559	-2.9439	-4.4001	-3.5713	-2.7797	-0.59334	0.18817	-4.5344
-11.282	-11.173	-13.243	-11.608	-10.611	-11.925	-10.813	-10.142	-11.54	-11.351	-14.064	-10.905	-9.0413	-10.921	-13.371	-9.6576	-8.9651	-10.643	-12.381	-11.563	-9.7169	-11.993	-10.574	-12.124	-14.749	-11.58	-8.603	-13.351	-11.577	-9.4183	-11.974	-9.6703	-10.984	-9.7972	-12.635	-10.779	-11.915	-6.8529	-11.336	-11.905	-11.254	-10.177	-11.526	-11.121	-10.492	-14.937	-12.249	-9.4954	-13.081	-11.7
-15.986	-13.231	-10.792	-12.224	-13.643	-9.2897	-11.636	-12.869	-10.827	-14.294	-13.16	-15.124	-12.038	-15.393	-13.41	-13.535	-11.616	-13.36	-13.142	-11.043	-15.518	-10.205	-13.555	-12.997	-9.9171	-11.568	-13.384	-15.107	-14.037	-13.746	-11.084	-11.482	-13.357	-10.908	-15.725	-10.611	-15.578	-13.881	-12.809	-13.555	-14.305	-11.687	-15.123	-13.586	-13.599	-13.204	-14.595	-11.16	-12.87	-11.022
0.43016	-3.8708	-2.5962	0.66636	0.96518	-1.7834	-3.7891	-4.8532	-1.0316	-0.82047	-2.9395	-3.2226	0.23274	-2.8145	-0.29747	-4.5679	-3.025	-3.2789	-2.8908	-3.2141	-3.6259	-4.2658	-2.314	-2.805	-3.8012	-5.7818	-2.8047	0.5487	-0.59276	-5.2779	-1.2601	-4.4602	-3.67	-1.3564	-2.3119	-2.687	-1.9715	-1.5695	0.2888	-3.1414	2.2881	2.023	-2.0648	-2.8424	-0.47017	-1.1921	-2.9729	-0.090622	-1.287	-3.1267
-6.5975	-6.689	-4.5056	-6.8346	-8.227	-8.4607	-9.0109	-3.8415	-4.0101	-8.5453	-10.499	-8.861	-5.951	-7.2632	-6.7723	-5.7187	-5.1183	-7.6847	-6.4863	-8.9708	-5.6109	-4.566	-10.122	-8.2987	-6.5066	-7.0142	-7.5055	-8.6169	-10.445	-7.2418	-9.0161	-11.648	-6.913	-6.9822	-9.9272	-7.9979	-7.9524	-8.068	-6.9905	-6.0906	-7.4949	-8.2752	-9.4635	-5.3714	-5.8224	-7.4717	-8.8608	-10.822	-5.6047	-7.7468
-15.762	-9.9732	-13.433	-13.101	-14.389	-16.443	-16.584	-14.514	-14.99	-14.207	-13.287	-17.748	-13.937	-15.986	-13.376	-15.088	-15.106	-13.27	-14.564	-15.273	-15.773	-13.539	-13.319	-11.109	-16.495	-10.648	-14.014	-14.26	-12.657	-14.847	-13.324	-13.945	-16.587	-14.378	-17.948	-14.613	-12.524	-14.451	-15.449	-15.657	-12.664	-14.15	-17.153	-14.981	-14.939	-13.937	-12.401	-13.467	-17.153	-16.201
-4.7469	-2.5392	-1.8047	-3.6273	-2.4861	0.21442	-3.421	-1.7314	-2.694	-0.29997	-3.9543	-0.32795	-3.3036	-2.4766	-2.1685	-0.22366	0.20259	0.099556	-5.0329	-0.11764	-2.6614	-4.5651	0.14291	0.52758	-1.32	-3.5843	-2.5968	-1.8063	0.033211	-4.361	-0.80017	-1.0327	0.72647	-3.4566	-0.19326	-4.1795	-0.77942	-0.86717	-3.9537	-2.9777	-0.30705	-3.0758	-1.4784	-1.7814	-1.9711	-2.3425	-1.6019	-4.3127	-1.8406	-2.6551
-16.401	-16.236	-18.932	-16.305	-14.081	-14.764	-12.745	-15.341	-15.097	-14.726	-14.795	-10.724	-14.654	-13.949	-15.467	-13.144	-13.859	-13.912	-14.963	-14.536	-13.243	-12.798	-15.037	-16.342	-15.087	-16.23	-13.293	-11.49	-12.514	-17.806	-12.896	-12.328	-14.338	-9.5955	-14.413	-14.01	-14.575	-13.279	-14.475	-12.568	-18.472	-16.731	-14.571	-16.33	-14.269	-16.354	-14.459	-13.427	-15.203	-16.639
2.8901	3.3022	3.4258	0.49489	3.0795	-1.8829	1.183	-1.6723	3.4143	3.5505	-1.4949	2.2212	-0.04555	0.83089	1.5454	4.5825	0.48834	1.6173	2.0041	0.54594	4.2927	0.47912	0.30537	0.88297	1.2619	1.492	2.6364	2.1664	2.004	0.095156	3.3372	3.2518	1.2125	2.855	-0.95663	2.8483	0.036086	1.9904	-2.5036	0.68679	1.7591	1.6056	2.2079	0.27716	2.0416	1.7704	2.0151	0.067377	-0.64502	1.3424
-23.571	-22.292	-20.695	-20.86	-25.84	-21.161	-21.233	-24.665	-22.644	-23.77	-22.419	-20.504	-22.573	-21.497	-23.582	-19.796	-22.635	-21.199	-23.961	-22.837	-20.799	-26.649	-20.55	-22.032	-22.904	-20.794	-22.722	-25.086	-20.8	-20.1	-19.062	-26.245	-19.866	-24.64	-20.882	-22.077	-21.936	-21.876	-21.73	-22.551	-19.888	-21.18	-20.704	-22.298	-23.138	-20.32	-20.271	-22.964	-28.531	-26.041
-9.9036	-5.7191	-11.097	-9.5655	-10.087	-10.045	-8.5404	-9.4792	-8.317	-10.518	-9.0732	-8.3777	-9.5671	-8.9852	-8.8547	-9.2931	-8.1556	-9.0599	-9.4382	-6.3621	-10.753	-4.7372	-10.589	-11.044	-11.901	-11.233	-8.5242	-10.442	-11.283	-10.233	-9.9805	-9.1998	-7.9458	-10.13	-9.3732	-10.022	-10.937	-9.6032	-7.7775	-7.0174	-9.2593	-8.6477	-10.192	-8.3701	-6.8896	-9.1364	-8.9468	-12.127	-11.054	-8.6267
-13.298	-12.957	-13.156	-9.7324	-12.76	-11.659	-11.281	-11.846	-10.592	-15.017	-14.142	-7.9363	-13.961	-12.952	-13.189	-17.193	-13.951	-11.687	-10.448	-10.682	-8.8406	-10.107	-14.123	-11.588	-10.653	-14.263	-11.932	-12.251	-10.846	-12.717	-12.134	-11.392	-11.415	-14.049	-13.61	-12.797	-14.531	-12.776	-11.669	-10.512	-17.6	-13.141	-15.085	-13.772	-9.7227	-11.521	-12.631	-11.166	-12.234	-11.179
8.6072	5.6963	5.0892	6.818	7.4275	5.2339	7.8037	4.7354	4.3876	4.7238	3.2022	0.79699	2.1727	6.0635	1.909	4.845	4.8479	8.2032	5.4663	4.4311	5.682	5.2948	5.5249	4.2976	7.8402	2.9989	2.3534	4.1662	4.209	9.912	3.2568	4.552	4.9291	3.6618	4.2378	7.0436	5.7704	5.8232	4.6358	5.6745	5.6379	9.046	3.7865	3.3208	7.7867	6.3428	5.0287	6.448	5.2258	4.7841
-13.755	-10.438	-15.201	-13.901	-16.179	-16.122	-12.703	-16.668	-12.758	-14.508	-13.811	-12.798	-10.841	-12.21	-10.359	-11.237	-15.198	-11.175	-12.418	-13.849	-14.505	-11.723	-12.808	-15.633	-15.874	-14.951	-12.648	-10.426	-14.678	-14.123	-12.258	-11.499	-13.152	-15.578	-11.028	-11.425	-13.431	-9.9967	-13.221	-16.049	-13.112	-13.921	-13.66	-12.086	-12.301	-14.318	-12.53	-11.242	-14.778	-13.351
-4.2521	-3.0161	-1.4883	-6.0626	-3.8295	-2.5409	0.43547	-1.8701	-1.0236	-4.427	-4.8546	-2.6547	-2.4297	-5.6654	-3.5269	-4.3824	-3.8752	-3.0148	-3.3532	-4.5789	-4.8276	-1.361	0.57479	-2.3329	-2.632	-4.0279	-5.3183	-1.7078	-1.9544	0.58716	-3.9277	-2.5067	-4.9254	-1.0499	-2.1095	-1.7419	-3.215	-3.8034	-1.9936	-3.7168	1.7761	-4.8733	-1.2085	-5.8381	-2.8414	-3.6314	-4.69	-6.1251	-4.1549	-1.0222
-1.7531	-1.9658	-2.4992	0.14389	-0.68621	-0.74373	-0.11553	1.9838	-0.43783	-2.096	-1.5673	-0.068914	0.6731	0.71838	-2.9181	-0.37889	1.5748	-1.1872	-0.58863	-4.9426	-0.094534	-2.3443	-2.1213	-2.2175	-1.9632	-3.086	-0.013875	-0.45822	-2.5253	-2.36	-0.48172	-0.92565	-1.2687	-0.68209	0.34378	-3.5763	0.10085	-2.0901	0.30819	-6.5234	-2.0407	-4.5112	-1.8978	-5.6986	0.6663	-0.1996	-0.13004	-2.8257	-3.8706	-3.3909
1.7923	-0.49023	-2.5513	-3.623	-2.0427	-4.2217	-4.0045	-0.098984	-0.22404	-1.1704	-0.16376	-2.0107	-4.4889	-1.0114	-2.5961	-0.074135	-0.39626	1.2944	0.39934	1.5665	-0.62804	-4.6892	-0.82527	-2.7258	-1.405	1.1376	0.43212	-0.56282	-3.9016	-1.8494	1.7775	0.32205	-2.0282	-0.45396	-2.4733	-1.1715	-0.24074	0.22751	-2.6805	-1.8134	-0.067232	-0.080636	-0.81221	-2.5411	-2.2198	0.45424	-1.8484	-1.84	0.33441	1.9041
-15.895	-12.769	-14.372	-16.571	-15.123	-11.6	-16.668	-11.176	-13.545	-15.095	-16.636	-14.775	-14.128	-13.912	-12.516	-13.031	-16.46	-12.854	-12.497	-15.851	-14.502	-13.3	-13.099	-14.58	-14.884	-13.947	-15.373	-17.128	-15.964	-15.793	-13.512	-10.968	-15.43	-15.839	-16.441	-15.912	-12.544	-14.949	-15.569	-14.301	-11.049	-14.547	-14.816	-11.697	-16.418	-15.082	-18.273	-15.076	-15.968	-11.914
-9.8825	-8.8136	-13.326	-8.3697	-9.6466	-9.1123	-9.0377	-6.6965	-8.6063	-11.372	-10.163	-8.4696	-8.3884	-9.2308	-12.11	-12.381	-7.116	-8.5223	-5.3238	-11.118	-7.7761	-9.0118	-6.3002	-9.3094	-10.819	-9.7677	-8.8243	-7.86	-6.8462	-9.7846	-11.241	-10.432	-10.641	-10.167	-8.7879	-8.3942	-7.5863	-9.1978	-10.836	-6.4736	-9.4772	-10.49	-8.4536	-9.2037	-8.9193	-8.1369	-9.6861	-6.7308	-9.0051	-9.4169
-11.902	-12.537	-8.9282	-11.966	-13.121	-12.72	-12.036	-13.302	-12.039	-11.588	-12.65	-12.437	-10.696	-14.356	-12.349	-12.717	-11.862	-13.303	-12.454	-10.87	-12.543	-9.2021	-11.748	-14.653	-10.813	-12.266	-13.62	-10.661	-11.743	-9.9497	-11.334	-12.204	-12.642	-9.9916	-11.802	-11.001	-13.656	-12.001	-14.891	-9.1453	-8.9433	-10.672	-8.1209	-10.958	-12.781	-12.178	-9.4209	-10.566	-12.078	-11.04
-10.584	-12.251	-14.051	-14.044	-10.988	-13.916	-10.445	-12.988	-9.2633	-8.6323	-14.442	-14.271	-14.122	-10.598	-10.612	-10.57	-10.942	-10.646	-11.672	-12.492	-10.791	-12.748	-10.832	-9.2965	-12.402	-10.027	-12.205	-11.736	-7.5859	-11.424	-10.01	-8.6943	-14.639	-11.998	-10.905	-13.035	-10.777	-13.813	-13.941	-15.684	-12.231	-13.864	-10.339	-9.5809	-10.37	-10.224	-8.6538	-9.467	-11.115	-11.177
0.45701	-5.3991	-3.6066	-0.003405	-4.5545	-1.7796	-2.2948	-2.6748	-4.3814	-0.45643	-2.2196	0.33048	-0.75639	-3.8852	-3.4268	-3.2119	-3.0701	-2.1972	-5.7945	-2.5853	2.051	-0.84219	-1.6083	-2.4473	-1.8684	-2.4817	-4.4437	-3.4246	-4.3672	-2.3652	-5.5317	-1.5677	-3.3064	-1.8028	-2.2039	-1.8789	-0.020449	-1.5631	-0.87941	-3.5935	0.068332	-4.0432	-1.6044	1.4602	0.2941	-4.5399	-1.389	-1.9316	-1.1299	-2.4003
1.5417	3.1953	-0.64087	1.5025	-0.71588	0.040588	-0.75526	3.3191	0.17198	0.63231	-3.4488	0.85626	1.5096	0.36004	-1.1297	2.645	-1.0942	-0.37763	0.13531	-0.63131	-2.0727	0.67216	-0.42652	-2.7217	-0.84155	-0.77777	0.63216	2.7146	2.2565	3.6655	0.57407	1.9499	-1.0413	-0.8672	0.50207	0.41839	-2.3332	0.78667	0.86693	4.0831	-0.82467	-0.023137	0.26718	1.8093	-1.1088	-1.5534	0.72108	1.0012	3.9444	2.8684
-2.0286	2.5073	-2.0614	-1.5921	-3.5704	-0.84926	-2.4698	-2.7654	-0.84078	-0.55715	-2.6075	-2.4819	-0.80061	1.1719	-2.8484	2.0564	-3.0041	-3.3402	-1.6167	-2.8923	-3.4654	-0.92662	-1.3354	3.6364	3.4383	-2.5439	-0.90146	0.66671	-2.1521	-3.6314	-2.0777	-1.8334	0.27226	-3.1344	0.49935	-0.23639	0.79378	-4.314	-3.9706	-4.1766	0.11727	1.3347	-0.99493	-0.11971	-1.8271	-2.5563	-0.42141	1.3006	1.0622	-4.3461
-5.9666	-6.0591	-7.869	-5.7236	-5.5078	-4.2568	-4.7774	-3.8114	-1.3887	-4.8516	-7.091	-10.149	-7.1844	-5.9091	-2.5599	-1.8886	-8.4567	-6.0092	-3.9508	-3.5589	-4.6214	-9.562	-7.4678	-7.8297	-7.548	-4.2822	-5.7296	-5.5394	-3.8959	-3.4596	-4.8482	-4.2044	-6.3872	-8.1526	-4.7272	-2.9911	-4.6796	-3.77	-5.1756	-7.0924	-4.9839	-5.3079	-3.7757	-5.2837	-5.5541	-4.6632	-4.4917	-3.6353	-4.9234	-3.6693
0.60806	1.7506	3.9197	4.5202	1.5898	1.5066	3.0322	2.0688	5.9599	1.9894	-1.9526	-0.060217	2.9118	0.90283	1.4036	3.3905	1.0452	3.4115	1.5908	3.2757	1.5914	-0.47252	1.3445	1.1592	1.2739	0.94268	1.4347	3.5474	3.0971	0.938	0.41222	0.6137	3.765	2.3439	-1.9296	-0.54933	2.4694	3.0123	-0.02742	-2.0357	1.4858	0.61395	0.15804	2.4271	0.80961	-1.2697	1.6707	1.6521	1.9826	1.5821
-22.081	-19.949	-23.785	-20.548	-21.83	-21.841	-21.838	-19.99	-19.646	-20.004	-19.053	-22.358	-17.582	-20.939	-21.524	-23.125	-24.189	-21.723	-19.344	-22.189	-18.98	-20.36	-18.464	-21.209	-19.328	-20.658	-20.093	-21.909	-21.131	-20.441	-22.948	-22.296	-17.523	-19.444	-19.911	-19.071	-20.29	-23.567	-20.562	-21.362	-20.625	-19.196	-19.523	-22.139	-18.935	-19.416	-20.827	-21.611	-21.209	-19.96
-2.831	-4.0103	-2.9906	-2.7434	-0.13761	0.14607	-4.7658	-5.0974	-3.0939	-1.9689	-3.0864	-5.1386	-1.1351	-1.5808	-1.5615	-2.6543	-5.0292	-1.1938	-5.0844	-5.555	-0.74773	-2.7583	-3.1215	3.3024	-2.1227	-3.7224	-4.4911	-3.2477	0.18981	-4.0176	-4.8015	-4.3559	-4.4345	-1.8692	-3.7171	0.096272	-2.7126	-0.83904	-3.7642	-3.7664	-1.6425	-5.8303	-3.7428	-1.321	-2.411	-2.2218	-4.9107	-4.0616	-3.3371	-7.2082
3.1713	1.5007	2.2952	-1.1744	-0.22589	-1.534	3.3705	3.575	1.5685	3.9926	2.2474	1.664	5.4818	2.8554	6.0357	2.7015	2.6361	3.089	1.9953	6.0336	4.0002	2.5139	1.8745	-0.82724	-0.6191	3.6527	-0.32075	1.924	0.95315	2.9335	2.6756	2.6214	3.0914	2.1602	3.2067	6.8024	2.3256	2.1068	5.0202	3.5887	6.3214	3.457	3.7158	1.3753	2.7934	4.0723	2.3252	3.4426	3.6646	6.9167
-2.5306	-7.098	-5.9179	-4.2498	-4.578	-0.5181	-3.4888	-3.6234	-3.2103	-7.8564	-5.032	-2.9207	-5.4041	-2.6773	-1.9416	-3.7609	-5.3758	-3.3319	-3.9544	-3.2718	-0.21353	-2.8399	-2.4906	-1.071	-5.2545	-3.8567	-4.0481	0.016498	-4.1325	-5.5952	-3.3282	-3.8658	-0.46151	-3.5154	-4.7938	-3.5256	-3.8243	-3.958	-4.0612	-4.5912	-5.5046	-3.5036	-6.4983	-2.5365	-0.18755	-3.4263	-4.0913	-2.2494	-1.5096	-0.19545
-1.9587	-2.0144	-1.8388	-3.6967	-3.1546	-2.9709	-4.8854	-1.7664	-2.586	-0.35048	-2.1932	-3.4238	-5.4981	-1.4317	-0.22002	-2.2735	-3.0016	-0.39724	0.55438	0.023462	1.0788	-1.9347	0.75268	-2.7216	-2.1988	-1.7701	-2.7779	-0.94563	-1.9302	-1.2526	0.95736	-0.74278	-0.57261	-2.305	0.20693	-1.8963	-6.4374	-4.1059	-0.6466	1.5208	0.8001	2.1928	1.5109	0.40143	-0.021667	-0.026886	-2.3766	-4.1509	-2.8147	-3.0255
-8.1074	-12.889	-9.0032	-10.252	-11.929	-6.036	-6.1052	-9.7545	-8.1497	-7.1776	-8.2232	-10.651	-8.5209	-9.2257	-6.6118	-9.0933	-8.8624	-9.1349	-10.145	-11.655	-6.2457	-9.0782	-8.7245	-12.185	-9.2767	-7.6389	-9.867	-7.3879	-6.6935	-7.2365	-8.5206	-11.16	-7.5532	-8.3449	-6.9987	-8.7049	-9.0552	-7.5527	-8.0331	-11.462	-9.6654	-10.557	-7.5657	-8.6935	-8.605	-10.609	-10.155	-9.1438	-8.0678	-8.2849
-10.423	-7.4461	-8.1362	-4.6776	-9.1264	-7.6874	-13.302	-7.0443	-11.525	-11.596	-7.1999	-7.055	-8.5746	-10.023	-10.005	-15.338	-8.0407	-10.043	-4.9987	-8.392	-8.1115	-7.7126	-9.5444	-10.415	-9.5565	-9.9231	-8.3972	-6.1292	-9.8499	-8.7295	-9.7107	-9.522	-9.1416	-10.223	-13.66	-9.7773	-9.2161	-8.1918	-9.6924	-6.9981	-7.4912	-5.4349	-7.9571	-9.1377	-10.762	-10.616	-12.375	-10.379	-11.888	-4.6557
-14.184	-12.555	-12.591	-12.379	-14.05	-14.965	-13.076	-15.159	-12.565	-12.605	-12.725	-10.404	-15.676	-15.754	-9.92	-10.752	-13.223	-11.136	-10.809	-12.672	-14.095	-16.328	-13.058	-12.02	-12.46	-12.919	-11.987	-13.381	-16.483	-15.024	-14.507	-14.233	-13.796	-15.698	-12.341	-12.358	-10.892	-15.23	-14.623	-11.999	-11.132	-10.499	-12.949	-15.081	-11.771	-14.171	-13.607	-12.93	-11.142	-15.071
-15.8	-10.051	-12.847	-10.356	-11.514	-14.528	-13.312	-8.9502	-12.208	-11.366	-10.434	-10.884	-9.2438	-11.988	-14.97	-10.172	-14.075	-11.261	-13.491	-13.35	-11.841	-11.117	-13.62	-14.403	-13.281	-12.054	-10.744	-12.14	-12.626	-10.755	-8.7228	-12.455	-12.393	-9.4748	-12.395	-11.621	-12.798	-13.444	-8.881	-8.1471	-12.338	-10.304	-13.64	-11.397	-11.391	-9.9143	-12.573	-12.179	-8.2844	-11.736
3.0839	4.5519	1.4228	4.0309	4.2118	1.7562	2.2424	3.2413	4.8806	3.656	2.9093	1.7346	2.1622	4.3982	3.865	-0.38232	2.5905	5.8013	4.7375	1.7068	1.445	6.5289	2.7885	4.6264	3.0468	1.0451	3.0249	4.8031	3.0925	2.7495	0.8233	2.7963	-0.64612	1.5267	3.8228	4.7914	3.8394	0.020731	4.8288	1.0556	5.4376	5.8022	2.728	3.1702	3.3789	3.9412	4.7121	3.2754	0.90437	1.8624
-2.2968	-2.455	0.84912	-0.72233	-1.5944	0.057697	-0.98827	-0.8713	-2.8418	-1.7884	-1.7236	-2.2502	-1.0605	-3.9503	-1.5492	-1.5482	-2.7678	-0.56204	-0.95633	-2.1715	-2.0356	-3.643	-1.3723	-0.55325	-1.4091	-0.91838	1.5088	-2.1292	0.24366	-0.37311	-1.3945	-0.5547	-2.1753	-3.866	1.0102	-0.57903	-0.65863	-0.95419	-3.8047	-0.6969	1.7236	-2.5228	-0.071598	-0.72322	-0.74862	-0.49958	-1.8678	-0.51075	-0.31826	-1.5972
-2.3454	-0.88879	-0.028257	-2.7472	0.23555	-1.4436	-1.127	-0.99136	-2.1373	-4.1	-0.72349	-4.0978	-4.1619	-2.966	-0.11454	-2.0988	0.40705	-4.6844	-1.109	-0.40358	1.385	-0.083975	0.26791	-3.9477	-4.3816	-2.886	-2.2884	-1.3744	-2.7294	-2.4402	-3.7878	1.0583	-0.80351	-2.3986	-2.3915	0.69021	-2.1984	-2.5733	-0.87393	-0.57487	-0.90691	-2.5994	-2.8624	0.7161	-0.77596	0.10403	-2.3855	1.6682	0.19505	-0.74303
1.0336	0.22983	1.952	-1.6431	-0.31976	-5.5801	-0.2695	-2.1282	2.082	0.44516	-1.108	2.1247	-0.4108	2.4916	-2.9666	-0.59216	-0.6518	-2.3135	1.5798	0.23021	-4.278	-0.65055	-0.016613	-1.2422	-0.10558	-0.031091	1.088	-1.2913	-1.6835	-0.30672	-0.38146	-0.37892	-3.0782	-5.2263	-0.17867	0.3744	0.13099	-1.525	-1.9051	0.024244	0.47272	-0.27743	-2.5654	3.2927	3.7341	0.066305	1.5138	-1.9517	1.8446	-1.4708
-0.4428	-2.7667	2.164	-0.76939	-0.76371	0.94777	-2.1182	0.11461	-1.1795	0.024013	0.11398	-0.1708	-4.5617	0.073241	-1.7422	-0.70408	-1.2628	-0.43577	-0.47287	-2.9846	-0.075391	-1.9032	0.0965	-3.3482	-2.4057	-3.9788	0.54568	-1.6275	1.018	2.0288	0.61872	0.0060646	0.77895	-2.014	3.7352	1.9954	-2.8954	1.7729	-1.3917	1.4885	-1.0943	-1.1003	-0.44868	0.69791	-0.33379	-2.3737	-4.4754	-2.4894	-0.47918	-0.50398
-2.3907	1.3516	-1.6795	-4.1604	-3.7222	-4.0645	-2.9852	0.48974	0.97822	-1.8187	-1.8606	-2.8678	-1.0155	-2.2002	-0.36048	-4.0984	-1.8491	-4.8853	-1.6716	-3.3786	0.36943	-0.17064	-2.4042	-0.75504	-2.3029	-1.0633	-3.5583	1.3062	-5.5888	-3.1243	-1.9812	-0.20055	0.66977	2.4284	-4.2874	-2.8866	0.069849	-3.5098	-2.4704	-5.7658	0.6355	-0.84664	-2.3754	-2.2672	-2.058	-1.1222	-1.1138	-0.86014	-3.0667	-1.5035
-2.6509	-3.0496	1.6146	0.37018	0.69443	-6.057	-0.40836	-0.93733	-1.8666	-0.38302	-0.98287	-5.0256	-2.1998	-1.5543	-1.3353	-4.5011	-5.6476	-3.6388	-3.9188	2.0162	-1.4016	-2.8652	-3.0665	-1.0753	-3.2283	-4.4455	-1.2879	-2.6774	-5.1245	-0.82316	-0.072769	-1.319	-2.6425	-2.9124	-1.9841	-4.4523	-1.8042	-1.1535	-0.045758	1.6192	-2.3162	-2.5185	-3.2445	-5.0631	-5.6312	-2.376	-2.369	-2.8735	-0.76296	-1.9315
-11.084	-8.829	-8.3239	-9.4078	-5.6739	-8.8958	-8.9855	-8.2621	-10.787	-11.748	-11.629	-8.7149	-9.2036	-9.9425	-12.244	-7.3689	-11.471	-10.996	-8.2627	-7.2133	-10.396	-9.6134	-9.3036	-9.0874	-8.5211	-7.4196	-9.889	-8.7346	-8.1581	-9.0528	-8.6197	-12.493	-12.056	-9.7375	-11.359	-8.3108	-9.8646	-11.828	-7.9463	-8.3565	-8.485	-10.261	-9.1218	-10.928	-7.0033	-11.443	-8.2922	-11.042	-7.5857	-11.932
-12.358	-12.121	-13.01	-9.4292	-10.206	-7.8627	-10.241	-7.1578	-10.67	-9.8884	-7.9578	-10.833	-12.949	-10.152	-10.807	-10.932	-11.19	-10.527	-9.4449	-6.0108	-8.6392	-11.571	-12.671	-10.222	-10.52	-8.0905	-10.896	-8.9455	-10.722	-7.0244	-9.519	-11.179	-9.6713	-14.282	-12.952	-12.376	-10.551	-12.197	-11.61	-11.014	-9.7358	-10.265	-10.91	-12.039	-12.063	-12.379	-10.913	-8.4144	-13.062	-8.6068
-13.95	-12.979	-15.001	-13.845	-11.434	-14.594	-14.976	-17.137	-8.9926	-12.88	-11.044	-9.4554	-13.172	-17.034	-10.01	-12.913	-11.616	-16.139	-15.188	-12.52	-12.896	-16.513	-14.907	-12.98	-13.965	-15.142	-12.108	-9.6548	-14.313	-13.07	-15.275	-16.072	-16.344	-15.443	-14.773	-13.982	-9.6738	-15.036	-10.734	-12.898	-13.675	-12.456	-15.731	-11.424	-13.454	-15.18	-14.542	-11.836	-13.335	-14.515
-3.8901	-1.0514	-2.312	-0.055246	-2.4202	-0.44751	-1.5038	-0.92307	-2.2994	-0.014541	-2.7177	-4.1724	-1.7783	0.18388	1.1714	-2.7098	1.4779	-1.9699	-3.392	-4.9464	-3.982	-1.199	0.73161	-3.8819	-1.5759	-0.2936	2.2327	-1.3712	-2.7681	0.43671	-3.8152	0.38009	-1.7189	-2.3253	-3.4668	-1.3428	-2.937	-3.1127	0.77157	-2.8789	-2.5299	0.56991	1.5463	-0.0146	-2.0958	-1.3914	-2.5206	-0.043832	-2.0814	0.39686
3.4167	3.6019	5.197	4.5291	2.8974	2.4729	3.8936	5.7259	6.0423	4.7541	2.5262	5.1726	4.4119	1.1018	4.1249	2.1001	4.6659	3.8595	6.4786	5.7906	4.7022	3.7049	5.2132	5.428	4.2997	3.1808	3.9772	5.5179	4.7367	3.4542	2.9392	3.6677	2.7039	4.691	6.056	7.0767	2.1093	5.1613	4.0839	4.3959	4.0421	2.4383	4.1654	5.7596	2.1346	2.6975	3.6349	5.3416	7.5303	7.3312
-13.569	-13.307	-14.4	-16.596	-12.11	-12.116	-14.844	-17.584	-11.476	-12.312	-9.9846	-12.276	-9.7611	-9.5574	-14.027	-14.877	-12.469	-13.926	-13.161	-10.19	-17.574	-16.176	-14.793	-12.738	-13.513	-15.317	-13.336	-13.341	-10.84	-13.067	-12.809	-12.418	-15.216	-10.513	-9.9413	-12.745	-17.395	-9.8779	-14.315	-12.285	-13.012	-16.289	-11.757	-13.015	-15.249	-14.843	-12.399	-10.027	-13.608	-13.767
-8.1841	-10.013	-9.4301	-13.262	-7.3791	-11.983	-9.3579	-11.889	-10.628	-8.9308	-10.865	-12.213	-8.995	-12.182	-7.7926	-9.2748	-12.095	-12.434	-10.284	-13.797	-9.3072	-13.972	-11.543	-10.281	-10.064	-11.888	-9.7276	-9.6426	-10.057	-12.544	-10.675	-11.718	-11.264	-12.231	-11.861	-8.8142	-11.473	-8.5968	-10.488	-10.076	-9.6833	-10.822	-10.708	-9.8297	-10.494	-14.689	-11.608	-8.5643	-11.066	-10.656
-0.03152	-4.5416	-2.5685	-0.38527	-6.3712	2.3196	-0.62619	-1.0228	-1.7109	-1.9676	-1.7199	-4.3164	-3.6656	-2.0831	-5.1745	-1.6167	-4.0265	-5.7091	-4.6929	-6.0434	-2.5557	-3.2405	-4.4406	-3.9064	-3.7646	-0.86451	-3.0191	-0.015573	-3.2446	-4.1084	-0.50935	-2.7798	-2.4093	-2.335	-0.22636	1.5704	-2.3764	0.87167	-4.156	-3.6595	-3.5776	-5.3904	-2.4658	-4.5512	-3.5214	-4.8585	-1.4267	-2.4403	-3.4716	-3.7218
-12.402	-15.334	-17.592	-13.471	-14.945	-15.298	-10.27	-15.255	-13.99	-13.888	-14.81	-16.778	-14.781	-16.042	-14.652	-12.254	-13.914	-11.76	-13.988	-16.468	-12.903	-13.49	-13.41	-11.616	-12.038	-12.194	-13.895	-18.254	-13.378	-15.615	-13.789	-13.694	-17.098	-15.575	-16.129	-16.636	-13.565	-16.052	-16.226	-16.915	-12.492	-17.354	-12.615	-10.686	-12.133	-14.173	-14.522	-11.561	-16.105	-14.945
6.3378	3.1955	4.9513	4.7067	3.183	6.3495	5.2592	6.3125	8.4886	6.4228	3.522	4.3669	4.5327	4.1475	5.0134	4.354	5.8157	4.903	1.2716	4.8547	6.1211	6.9351	6.7429	6.2923	5.5478	7.2799	6.6703	5.1661	2.8003	2.3008	4.461	7.3191	2.2539	6.7663	5.1278	4.1079	5.7864	6.0217	2.9567	6.5612	7.9128	5.9515	4.0012	5.4714	3.422	7.6455	4.6522	2.6065	9.5858	5.1957
-2.5208	-6.7212	-5.8923	-3.7798	-5.4618	-3.6091	-5.0751	-9.0942	-6.569	-1.8454	-5.29	-3.7816	-3.8714	-3.6982	-3.6329	-2.7597	-1.9232	-4.5456	-9.1165	-5.3341	0.024868	-5.6225	-6.7372	-8.2657	-3.9352	-2.0991	-7.879	-2.0428	-2.8269	-8.5468	-4.6627	-3.9814	-4.0706	-3.0581	-3.0453	-5.3556	-2.0496	-4.4821	-5.699	-4.4433	-6.0152	-6.0762	-4.8638	-5.5801	-4.2082	-5.2844	-7.2371	-5.4098	-3.8571	-6.4853
3.1502	3.2784	1.6726	0.38458	1.927	1.7387	1.5956	-0.90034	4.1184	3.5128	0.65775	2.2242	1.928	2.9766	1.2069	2.8512	4.8744	1.7937	3.0432	2.2455	-0.1007	0.36882	1.3298	3.8346	3.92	3.1758	1.7051	-0.83993	3.4168	0.64637	3.8525	2.1551	3.3728	2.6075	4.2432	2.8719	3.9144	2.4029	2.4477	2.17	3.5386	2.3264	2.7603	5.091	1.1453	3.1492	3.9724	0.97375	3.5643	2.4123
0.39455	0.083737	3.8302	0.37364	5.9996	2.3243	-1.9116	2.3916	2.4907	2.6499	1.368	4.1833	0.75337	-0.50253	1.3411	-1.9239	-1.8633	1.3202	0.71771	4.0282	4.9837	2.1577	3.1066	1.0751	3.2539	2.2597	0.78629	2.6322	0.79425	1.3391	0.12968	1.6577	1.7014	3.6478	1.727	1.5325	2.5449	0.51623	-1.0373	1.2552	0.18907	3.6787	-0.06795	1.8323	-0.031016	-0.76968	3.2873	3.0602	-0.21437	-0.54825
5.094	0.10484	-0.23584	4.4795	0.63381	4.2695	0.45625	0.83943	0.40243	4.5001	2.4241	0.034128	1.3117	4.8618	-0.8553	0.23317	0.67781	4.9962	2.5676	0.36943	0.45915	1.342	4.0048	0.48283	0.9174	4.2152	2.7506	3.603	0.09682	1.2381	-1.1097	1.7408	1.9722	0.6604	-0.85388	2.434	0.67001	-0.62119	1.5216	1.2008	3.5043	-0.042201	0.98489	4.9405	3.8535	0.65228	-1.5037	2.2286	0.86795	1.2625
-19.824	-21.173	-20.861	-24.381	-21.914	-18.069	-23.203	-21.452	-22.971	-21.175	-23.895	-23.368	-22.099	-22.783	-23.568	-23.725	-21.718	-23.488	-22.235	-23.658	-24.301	-19.307	-20.613	-25.972	-20.532	-21.314	-26.118	-22.543	-24.038	-23.917	-21.619	-20.947	-19.629	-23.395	-25.421	-22.636	-21.291	-21.025	-24.191	-23.802	-24.475	-25.035	-22.855	-19.07	-24.605	-23.605	-20.05	-21.433	-21.368	-19.514
-7.5399	-7.441	-16.437	-8.714	-11.764	-11.741	-7.2122	-7.6501	-8.9085	-7.3977	-8.1346	-9.5492	-9.3541	-8.7406	-9.9303	-12.592	-6.7847	-8.8553	-8.0387	-8.5132	-12.103	-11.005	-9.3839	-9.8107	-9.0824	-9.0221	-9.3642	-10.228	-11.993	-9.3234	-9.3892	-12.509	-14.15	-8.9484	-8.2721	-13.2	-9.7632	-6.4089	-8.4162	-9.5791	-14.636	-9.2499	-9.3057	-7.4472	-9.8978	-6.5301	-8.4469	-11.691	-9.2871	-6.9789
-11.259	-13.698	-13.098	-13.68	-10.396	-12.696	-11.168	-12.098	-12.404	-10.759	-12.088	-8.9328	-12.501	-8.9497	-12.639	-11.606	-12.716	-11.023	-11.322	-13.536	-9.4933	-11.456	-12.309	-12.58	-12.617	-9.8832	-11.804	-9.2217	-11.036	-13.923	-8.7711	-10.684	-11.551	-13.713	-10.017	-12.719	-13.111	-8.4928	-11.301	-10.835	-14.699	-11.968	-10.864	-11.394	-10.397	-11.768	-11.972	-12.056	-11.52	-11.211
4.1952	3.9977	4.9034	4.0042	6.765	3.4087	3.7391	6.2321	5.2862	2.8653	5.5911	4.2395	6.1812	2.4322	4.9423	3.6191	3.3058	4.4079	2.156	5.9706	2.8925	4.0876	7.6525	2.2393	4.6543	4.9018	4.4152	4.6261	4.6235	4.7386	3.1084	7.5796	3.4989	2.6375	7.4646	4.9687	4.6638	5.473	2.7093	2.971	4.4973	4.0539	2.9535	3.6753	5.1262	1.3788	6.0103	1.57	-0.60921	1.9709
0.8794	0.23437	-1.1849	-2.5943	-1.6164	-3.715	3.1859	1.2759	-1.1924	0.29088	1.1812	0.27268	-3.5672	1.508	1.3497	-2.5349	-1.5846	-3.1895	-0.22965	-2.2041	-1.855	-2.6649	0.29456	1.5959	-0.84442	-0.78446	0.65832	-4.0633	2.4551	1.9445	0.59016	2.6327	1.5015	-1.5408	-2.5806	1.1073	-3.7292	0.65172	1.614	0.34171	-0.73232	-0.31076	0.086299	0.50699	-2.1667	1.2631	-0.63313	0.9137	0.28825	0.46541
-17.32	-19.409	-20.523	-20.611	-23.373	-21.964	-18.587	-20.063	-20.563	-24.011	-23.225	-20.213	-22.076	-18.397	-22.315	-22.531	-20.095	-20.664	-21.34	-20.729	-18.376	-20.415	-23.134	-20.605	-19.872	-22.675	-21.966	-18.902	-23.117	-23.033	-19.843	-22.938	-19.914	-18.634	-20.197	-21.228	-22.16	-19.13	-21.758	-22.171	-19.917	-21.352	-23.678	-21.151	-19.36	-21.773	-19.122	-23.851	-20.458	-20.583
2.089	-1.0894	-0.63389	-1.3945	-2.5386	0.41543	-1.5163	2.0804	1.8486	-0.66704	-1.336	-0.034588	-2.2332	-3.0837	-2.0853	-0.43323	-3.282	3.7865	0.66147	-1.0091	1.6915	1.8553	-3.4511	-1.0686	0.60708	-2.5062	-0.9463	-1.3515	-1.5796	1.9259	-1.245	5.6872	2.2754	-0.010265	-1.6169	0.23858	-0.70942	3.1761	1.2408	-1.0914	-2.7197	-2.3153	-1.4435	-2.115	-0.16437	-3.5589	-0.053961	-0.69582	-3.9373	1.8995
-11.423	-11.051	-9.2978	-9.6379	-9.4577	-11.069	-15.192	-8.5638	-11.32	-8.3672	-10.387	-13.586	-11.422	-14.398	-11.338	-14.059	-7.9161	-11.524	-13.675	-12.579	-11.753	-12.579	-14.64	-11.251	-9.1618	-12.12	-12.429	-11.67	-9.5931	-14.012	-10.942	-13.097	-12.001	-11.469	-10.779	-11.614	-13.747	-11.981	-10.223	-12.425	-11.464	-9.3834	-11.243	-12.247	-15.567	-11.305	-11.755	-11.216	-9.9832	-11.669
-9.2978	-14.741	-11.452	-11.271	-10.447	-14.747	-11.66	-12.331	-12.113	-11.498	-9.8204	-14.366	-12.767	-8.7682	-10.225	-11.934	-10.94	-10.693	-13.55	-9.9437	-11.94	-11.249	-12.741	-11.2	-11.503	-11.507	-13.673	-11.578	-14.407	-12.144	-12.029	-10.298	-12.631	-14.848	-9.3172	-11.253	-8.3936	-13.827	-9.7631	-12.166	-11.528	-11.942	-10.326	-12.244	-10.871	-10.689	-10.865	-9.9167	-13.775	-10.364
-7.0859	-3.7132	-5.582	-6.6828	-4.201	-6.4922	-5.4831	-2.9258	-8.7968	-3.4623	-5.806	-5.5962	-3.4102	-6.582	-5.8992	-5.2732	-4.8668	-6.1962	-3.7937	-6.7075	-6.3339	-4.3248	-8.1051	-7.1089	-6.8675	-4.0027	-5.9648	-4.88	-8.8071	-7.7118	-6.1463	-3.4323	-9.1422	-3.5923	-7.0545	-8.3573	-7.711	-5.093	-5.066	-4.6252	-6.1782	-6.6938	-6.8067	-6.1307	-2.7716	-7.1517	-4.7582	-6.0895	-7.658	-3.9392
3.3089	-1.9025	-0.3543	0.94693	2.9421	-1.0959	0.23902	0.67225	1.781	0.21834	-0.88123	-2.0295	0.36994	0.17774	-0.14835	1.0911	0.32464	-0.50416	2.8418	2.7647	-1.5039	-1.832	-1.8377	-1.1216	-0.45813	1.6797	-2.1563	2.4613	2.2891	0.28366	0.11365	2.2939	2.2285	2.951	1.5851	2.526	2.2984	-2.6814	2.4306	0.3135	0.24997	-0.8359	0.63084	-1.244	-1.8586	-1.345	1.0998	-1.5663	1.9714	1.2757
10.381	9.8217	9.6503	9.5341	9.2661	9.6964	11.768	4.5022	12.683	9.6169	12.033	12.604	7.4915	10.588	6.851	14.397	9.7659	9.3258	7.6815	9.5857	11.91	8.1089	7.8311	10.033	7.6023	10.039	8.3896	7.7355	11.683	11.637	7.4409	11.019	9.6501	10.137	11.379	13.307	9.1676	13.468	13.947	11.229	8.1371	10.574	6.3077	12.789	7.6377	8.6043	6.6383	10.326	10.092	7.0835
-21.64	-19.783	-22.954	-22.755	-24.871	-21.966	-22.714	-19.903	-21.013	-19.287	-19.938	-23.273	-24.167	-21.137	-22.6	-23.619	-23.662	-22.495	-18.917	-20.866	-24.274	-21.164	-21.138	-24.831	-23.083	-23.889	-22.507	-22.637	-24.223	-25.364	-21.459	-20.761	-22.505	-22.587	-24.166	-22.154	-24.728	-21.06	-21.985	-22.745	-24.321	-22.29	-24.312	-23.914	-23.467	-20.162	-21.917	-21.45	-23.238	-21.108
-24.092	-22.31	-21.051	-19.911	-21.127	-18.038	-23.821	-20.997	-19.893	-17.95	-18.408	-22.468	-21.584	-21.996	-19.9	-20.895	-20.615	-22.896	-22.361	-18.877	-20.605	-19.45	-22.424	-20.308	-17.424	-20.731	-17.197	-22.093	-22.34	-19.344	-19.427	-23.304	-22.31	-20.729	-20.826	-21.145	-23.105	-19.7	-19.67	-21.92	-17.556	-18.972	-22.645	-18.723	-20.27	-22.805	-19.37	-21.168	-19.733	-22.618
-14.985	-12.036	-9.104	-14.709	-13.276	-15.234	-10.826	-10.504	-11.958	-14.14	-12.519	-14.493	-15.501	-10.066	-11.681	-12.715	-8.4254	-14.594	-11.62	-13.934	-11.29	-10.098	-12.54	-14.133	-9.9819	-15.453	-13.106	-14.018	-14.733	-14.225	-12.023	-13.324	-14.18	-12.469	-11.301	-15.133	-14.801	-11.503	-11.742	-14.216	-14.09	-14.397	-13.944	-13.676	-14.313	-16.328	-13.718	-14.578	-14.206	-16.961
-18.198	-22.968	-21.675	-23.101	-23.406	-19.618	-24.19	-20.304	-19.375	-21.106	-20.54	-20.047	-20.764	-22.045	-21.505	-21.825	-22.798	-20.454	-22.308	-22.678	-19.603	-19.425	-21.292	-23.056	-20.287	-20.613	-18.595	-22.66	-20.881	-20.75	-20.987	-19.474	-22.09	-20.681	-20.895	-18.97	-22.674	-22.617	-20.898	-21.126	-25.898	-19.573	-22.346	-22.473	-23.462	-20.801	-18.978	-19.113	-19.315	-18.716
6.5998	4.1368	8.3964	6.8146	5.1743	6.5872	6.8137	6.5412	7.7881	6.79	8.5882	5.7082	5.0456	7.9942	5.4977	4.6707	8.7627	7.6706	7.7816	7.4234	7.0216	6.4092	4.9412	5.137	6.8212	5.8413	6.0243	7.9323	7.2392	6.2773	8.1313	7.4259	11.069	5.7211	7.4437	8.0946	4.7789	6.8644	4.1039	7.0798	5.5255	7.7593	8.4068	9.3485	10.152	8.1368	7.5383	7.1408	4.994	5.2005
5.1636	2.8662	3.916	-2.7482	0.78579	4.2635	1.7405	2.3781	1.0996	1.8004	2.3769	-0.23386	2.0419	4.5596	1.0724	2.8419	2.467	-0.70804	1.8517	-0.59982	2.4257	2.4927	-1.7027	3.0823	-0.31834	-1.0068	1.8989	2.7906	-2.2439	0.30593	3.3105	0.37728	-0.69998	0.60356	0.077228	-0.90876	1.9905	1.2463	4.0296	2.2915	0.37551	-1.3945	1.4557	1.9795	0.71689	0.56378	1.3472	0.78513	0.37505	0.7074
-0.17036	0.0061949	-0.39989	-0.87126	-0.32186	-0.24129	1.1495	1.3141	-1.144	0.49119	-0.723	-0.092081	1.3837	3.9648	1.8184	4.3566	-1.1792	-0.58656	0.57745	1.3945	0.13179	1.9395	-0.46356	1.6834	0.28875	0.45671	1.4141	1.7373	2.7763	0.70266	1.0765	-1.8034	-2.3567	1.6586	-2.6828	2.3271	-0.34299	-0.72579	1.4785	-1.4855	-0.51219	1.0459	-0.095484	3.1417	-2.8325	0.0049765	-2.0769	-0.23399	3.4548	0.60793
-15.652	-9.5056	-13.492	-13.052	-13.944	-13.331	-13.296	-12.111	-12.927	-15.715	-12.676	-14.11	-14.055	-12.262	-14.859	-13.33	-15.532	-11.96	-13.401	-12.964	-14.43	-13.421	-15.099	-15.355	-10.047	-12.237	-13.611	-11.796	-12.404	-16.984	-12.554	-13.212	-13.887	-14.573	-12.581	-15.32	-15.665	-14.315	-11.715	-16.91	-16.17	-13.91	-12.998	-12.878	-12.687	-11.867	-14.421	-14.183	-11.398	-15.622
-2.4115	-2.4799	-4.2753	-1.939	-3.4664	-3.2267	-4.7155	-2.6208	-3.6358	-1.593	-1.5739	-1.5763	-0.50044	-3.07	-3.4184	-2.2022	0.53835	-4.0171	-6.0845	-1.8923	-4.3316	-4.392	-1.9646	-1.2646	-1.0624	-6.2489	-3.7238	-1.708	-0.077905	0.20677	-1.9703	-2.1604	-2.3272	-3.6748	-3.3911	-1.0831	-2.5078	-3.3668	-2.7932	-0.074194	-0.97404	-2.0166	-1.9613	-4.8589	-0.61672	-5.7349	-5.5448	-7.0531	-2.4708	-3.3961
-22.411	-21.894	-24.426	-22.097	-21.274	-21.989	-22.265	-24.656	-21.687	-20.456	-22.81	-21.19	-24.883	-22.529	-22.121	-21.962	-21.459	-20.92	-25.83	-22.864	-21.437	-24.086	-21.454	-24.272	-21.67	-20.707	-21.21	-22.225	-23.824	-22.9	-20.701	-19.94	-25.262	-21.66	-24.654	-26.241	-20.129	-23.548	-23.35	-21.849	-22.633	-23.289	-23.045	-23.156	-20.358	-22.216	-21.04	-22.577	-23.514	-19.228
-3.7105	-2.2678	-5.075	-2.0308	-0.95035	-2.9487	-5.17	-4.0236	-2.0776	-3.9559	-7.0402	-5.8548	-1.4969	-4.4973	-2.1886	-1.0695	-8.9726	-1.7589	-5.6023	-3.5385	-3.7032	-1.2098	-2.1096	-4.2892	-5.2046	-5.1487	-5.5921	-1.1255	-3.577	-3.3691	-2.581	-5.1384	-2.9891	-4.1749	-0.72557	-4.2716	-4.9322	-2.9501	-5.2629	-0.73445	-2.1158	-1.4237	-5.2092	-4.1378	-5.0838	-3.2719	-0.94227	-4.5995	-4.2064	-2.0363
-5.4067	-4.2634	-5.2568	-5.0983	-4.419	-3.33	-6.0728	-6.7776	-5	-6.7697	-4.8283	-3.371	-4.4786	-5.7301	-6.4582	-5.0782	-1.864	-4.6876	-6.9994	-8.4894	-7.5548	-4.4606	-6.9181	-5.8732	-6.3489	-4.8148	-5.9298	-7.4296	-5.0568	-5.8921	-2.9414	-7.5299	-3.8312	-7.552	-4.3501	-3.777	-4.9026	-7.8702	-2.7922	-3.5476	-6.7196	-3.8074	-5.2652	-5.8664	-6.0254	-7.3944	-3.5419	-5.9112	-6.4932	-4.876
-14.243	-14.163	-13.853	-13.132	-9.3348	-12.065	-15.384	-13.241	-13.437	-10.4	-9.9078	-12.229	-11.367	-13.179	-12.078	-9.4754	-11.005	-11.616	-11.572	-12.665	-8.2826	-12.099	-12.766	-8.6674	-12.507	-11.645	-11.735	-9.6418	-14.953	-11.283	-9.9304	-9.931	-9.0669	-12.434	-14.261	-13.196	-11.309	-13.229	-13.29	-12.14	-14.472	-8.9703	-10.243	-11.057	-11.595	-10.068	-10.325	-10.193	-11.676	-11.663
-2.9141	-1.7505	0.51511	-1.0466	0.92087	-0.36006	-1.9704	-0.43784	-1.9879	-1.4651	-0.42365	-1.2528	-2.2568	0.13594	-1.1765	-1.7812	-3.3353	0.76276	-4.3384	-0.51436	-0.66694	-1.3555	-0.82659	1.8327	-0.87703	-1.378	-0.47241	-3.0433	-1.7041	-1.5206	-3.6091	-3.719	0.0058106	-2.3647	-0.44127	-2.3545	-0.11015	0.8163	1.8108	-0.58665	-0.63315	-2.3296	-1.7224	-3.2332	0.29433	-3.7148	0.44564	-1.8564	-4.1174	-2.6443
-14.685	-11.808	-13.651	-14.176	-11.756	-13.265	-16.325	-15.555	-12.94	-14.477	-14.268	-15.503	-14.672	-16.208	-14.954	-12.986	-14.777	-14.446	-14.346	-15.115	-13.223	-14.124	-16.677	-13.814	-11.705	-13.053	-13.529	-16.404	-11.92	-14.437	-18.596	-14.695	-13.955	-15.269	-11.698	-15.323	-19.29	-12.012	-12.091	-13.609	-12.944	-13.979	-13.991	-17.477	-11.727	-12.01	-12.603	-13.246	-12.163	-17.181
-2.7994	-1.3337	-1.0506	-0.8076	-3.2199	-1.8235	-2.1217	-1.4598	-3.3002	-1.7192	-1.5893	0.86829	-4.2153	-1.7076	-1.1393	-0.1395	-0.17585	-3.3102	-2.928	-2.2476	-4.477	-4.1491	-2.5463	-2.0991	-1.8461	-5.2108	-0.050293	0.24447	-4.0218	-2.2511	-2.889	-3.5852	-0.89493	-6.2995	-2.5219	-3.3484	-3.9958	-3.3549	-2.3494	-3.7413	-0.59686	0.16367	-2.9467	-0.084053	-2.5327	-5.4295	-3.0622	-4.6643	-0.78158	-1.138
-12.023	-12.523	-12.066	-14.622	-15.341	-11.19	-16.853	-11.259	-15.454	-11.581	-11.142	-12.38	-11.298	-12.237	-11.973	-11.345	-10.997	-13.025	-10.915	-13.67	-10.823	-12.485	-11.725	-11.498	-12.711	-12.915	-12.613	-14.011	-13.334	-10.494	-10.642	-14.763	-12.68	-11.236	-13.562	-11.609	-11.553	-14.505	-12.491	-14.448	-13.783	-12.459	-13.663	-13.027	-11.535	-13.848	-11.99	-12.655	-14.272	-13.653
2.527	0.059558	2.1584	5.7104	2.6398	2.1808	0.10347	2.1778	3.8727	2.497	2.1363	1.7376	1.7488	7.3019	2.6333	2.3867	3.1919	3.7491	0.3759	4.8306	-0.027639	2.8788	-0.2363	1.4574	-1.1832	0.48168	5.5214	3.3647	3.7229	5.1956	2.6205	4.7467	2.7834	2.8471	3.6963	2.5807	3.378	2.8575	3.6061	2.1321	2.9203	0.1328	2.2369	2.9249	2.4381	-1.5156	1.2515	5.2274	1.9082	3.6554
-11.643	-9.9322	-9.6939	-7.579	-9.7324	-10.058	-9.4031	-8.8175	-8.2672	-7.588	-10.345	-7.2605	-13.368	-8.8496	-13.206	-9.5088	-9.4072	-8.4594	-9.1591	-7.5161	-11.408	-8.9268	-6.9017	-10.396	-7.3996	-8.4126	-10.034	-10.871	-6.5937	-7.6046	-8.4499	-9.3393	-9.0481	-8.315	-9.6731	-6.7273	-11.531	-13.061	-9.0195	-9.235	-9.3605	-12	-11.777	-10.924	-10.033	-10.011	-12.488	-8.1667	-10.434	-8.5842
-2.7207	1.7835	-0.86287	0.74525	-0.65024	-2.4234	-2.2297	1.275	-1.2912	0.30816	-0.77079	-1.9554	-0.065445	2.9356	-1.8977	0.9578	3.0555	-0.40984	1.8767	-1.206	-0.0353	-2.3312	-1.3386	-3.3869	1.578	-0.3652	0.63935	0.34942	-0.10303	-1.6799	-2.1996	-0.58852	0.52177	0.24673	-1.3523	-2.6448	2.925	0.36266	0.82343	-0.63766	-4.8667	1.2207	0.044059	-2.1815	2.988	0.70864	1.4642	0.40381	-5.0256	0.38736
-0.81184	-2.2739	-0.75906	0.75276	-2.2664	1.1547	-1.4854	0.048348	-2.8407	-1.1402	-2.3528	-2.5552	1.1972	1.4037	-1.3306	-2.753	0.76958	-4.2314	0.56327	-0.90021	-2.2238	-1.445	-0.64883	-1.714	-1.4759	-2.2207	0.52406	-3.046	-3.3433	-3.671	-2.4072	-0.80266	0.089133	-4.309	1.1741	-2.9393	-2.7861	-1.2517	2.0583	1.2492	-1.6901	0.73243	-2.4824	-1.9379	-4.8766	0.48687	-1.0137	-2.3244	-4.3715	-2.8481
-1.8435	-1.0236	-2.9736	1.6185	1.0435	-3.0242	-1.0712	-1.7524	-0.58174	-3.4575	0.73884	1.1152	-0.87983	0.99982	-2.3189	1.3737	-0.94754	1.3861	-3.7406	-1.5884	-0.56627	-1.3697	-0.64442	-4.5644	-4.0084	0.46975	-4.6547	-1.2453	2.3678	-0.57717	-2.1906	2.8592	-3.2012	-3.6835	0.34708	-2.9355	-2.6425	-3.0629	-1.0517	0.087998	1.8583	-0.73579	-0.11103	-0.92522	-4.8147	-1.8898	-1.5855	0.27951	-4.8901	-0.92929
-16.97	-14.273	-15.821	-12.531	-15.821	-13.865	-15.514	-13.31	-16.241	-17.088	-14.386	-16.675	-13.766	-16.91	-12.263	-15.006	-16.669	-16.965	-11.888	-13.32	-15.932	-16.392	-17.207	-14.686	-14.971	-15.973	-17.636	-10.041	-10.534	-12.597	-12.815	-15.558	-18.14	-16.252	-13.202	-12.622	-12.943	-15.852	-16.026	-13.57	-17.774	-14.761	-14.631	-16.676	-12.057	-14.863	-11.769	-15.544	-13.885	-15.12
0.16766	4.1726	-0.75406	-0.42605	0.42498	2.6918	6.6232	3.2246	2.5399	3.6618	1.6458	1.5061	2.8762	0.66915	-0.36751	0.41576	3.0586	0.85269	1.5851	0.78762	0.34545	2.6612	-1.7751	1.6253	-1.9353	1.6164	0.8895	3.0085	-1.1801	4.9668	0.14627	4.8499	1.7928	1.9883	2.1584	0.37081	1.6292	-0.11585	3.1425	2.5686	-1.9294	0.88378	-0.9315	4.193	7.3284	0.47437	0.54112	-1.118	2.0053	2.9214
0.06117	1.3568	3.565	1.1678	-1.8855	1.1466	3.3004	0.66124	1.8345	2.1831	2.245	3.458	-0.23204	5.5956	1.3603	-2.6411	2.7803	2.1443	0.94669	-1.0193	2.4691	-0.027209	2.315	-0.32246	3.0596	-0.7052	2.4624	0.71789	2.1327	1.5935	2.544	2.3619	1.4223	1.5458	-1.9938	1.7535	0.63477	3.0444	1.7322	1.091	-2.1776	1.486	-0.50541	-2.1263	1.9518	5.9405	1.4485	1.4963	1.5787	0.78567
-11.92	-17.145	-14.521	-15.1	-11.385	-12.811	-14.496	-14.123	-13.583	-12.585	-15.324	-11.316	-14.915	-11.712	-12.566	-12.566	-12.866	-12.958	-12.354	-12.405	-12.235	-11.583	-13.945	-13.275	-16.487	-11.277	-16.091	-13.045	-11.901	-11.56	-13.296	-13.845	-9.1863	-14.938	-13.197	-14.683	-12.553	-14.896	-12.617	-11.752	-11.812	-16.569	-15.242	-12.407	-14.228	-15.066	-10.166	-10.597	-15.652	-10.538
3.4475	2.2024	5.4533	3.7671	1.6908	2.3687	3.5475	2.8644	5.6476	2.0016	1.1534	2.6052	1.6791	2.1412	1.708	1.41	3.3762	4.0897	2.113	2.5935	4.0119	1.8967	3.4423	3.4979	4.7798	2.9417	2.242	4.1272	5.7634	4.9357	2.3796	1.7927	4.9355	3.7294	2.0627	4.2704	4.9414	0.82925	0.08426	2.4924	1.1784	1.929	3.711	3.3414	4.6213	1.7256	5.2338	1.8676	0.34778	2.3687
-9.8623	-8.4863	-8.8024	-9.4984	-6.3901	-9.6174	-5.269	-5.1162	-9.0553	-9.1441	-9.057	-10.216	-8.5426	-7.4527	-9.0559	-8.8764	-10.29	-8.6192	-12.673	-6.9897	-9.2665	-9.756	-11.696	-10.331	-8.4977	-8.1802	-7.6078	-8.3014	-10.132	-8.3972	-8.6787	-9.6304	-8.0777	-6.5894	-9.2768	-11.346	-9.1739	-9.1928	-9.0825	-10.685	-8.6166	-8.2236	-6.2206	-9.5011	-9.0341	-8.7115	-13.429	-9.3914	-9.5542	-7.7618
-16.885	-16.19	-13.063	-9.6483	-14.78	-14.257	-11.129	-17.594	-14.657	-13.922	-12.082	-13.112	-11.519	-11.816	-11.775	-14.065	-14.853	-13.919	-11.627	-13.397	-13.463	-12.326	-16.779	-14.481	-9.5857	-11.467	-11.395	-11.327	-17.505	-14.564	-11.17	-14.148	-13.193	-8.8247	-11.862	-12.172	-10.196	-12.135	-17.02	-11.917	-12.593	-12.336	-11.641	-16.755	-13.793	-16.555	-14.327	-13.88	-11.139	-14.235
-23.273	-21.714	-24.054	-24.217	-20.067	-22.021	-20.976	-21.451	-22.547	-25.543	-21.123	-22.2	-19.781	-22.402	-22.506	-21.545	-24.375	-18.478	-22.663	-25.476	-22.817	-23.197	-19.696	-23.321	-23.522	-21.565	-22.045	-25.751	-16.852	-21.587	-18.978	-24.396	-23.629	-21.798	-22.775	-22.798	-19.89	-19.803	-20.703	-23.218	-21.172	-18.265	-21.974	-22.198	-22.629	-20.766	-19.18	-23.062	-20.589	-21.441
3.4217	2.9296	3.66	5.4062	4.6226	2.2288	1.7026	-0.18249	0.67533	1.9931	2.7507	2.1651	1.2767	4.0697	2.0462	3.579	4.722	0.29386	0.60068	4.6423	3.3239	0.8153	-1.1653	3.458	0.62331	0.23542	1.661	-1.1029	1.6628	3.8699	-1.6971	1.67	2.41	3.911	2.5101	1.8895	2.6552	1.4802	4.5044	1.8451	-0.52204	2.0178	3.2159	0.24328	3.0241	1.3918	-0.32005	1.1453	1.9635	4.2908
-5.2253	-2.0665	-5.5	-4.2687	-5.5207	-5.089	-2.9817	-5.5993	-4.1796	-5.6116	-7.9442	-1.8315	-1.7096	-1.9612	-2.6751	-5.0553	-4.2442	-3.0542	-6.7829	-5.8896	-2.1784	-6.4337	-4.1762	-5.7783	-1.7727	-1.6762	-3.3109	-2.9238	-2.256	-7.6911	-5.7312	-5.8426	-2.6883	-7.765	-2.814	-2.4706	-4.3868	-3.1138	-2.8179	-7.5887	-2.7853	-2.2776	-1.4268	-2.1366	-3.7584	-0.17398	-3.4491	-4.2876	-1.7901	-5.1362
-9.4875	-11.558	-10.017	-12.092	-9.9757	-8.7285	-12.027	-13.091	-10.835	-12.259	-9.0357	-9.4832	-10.849	-7.4616	-10.796	-11.2	-12.96	-10.457	-11.884	-9.9958	-10.756	-9.9834	-9.7772	-8.3903	-9.9897	-11.835	-10.275	-8.264	-10.69	-11.573	-12.467	-11.758	-8.5508	-12.048	-11.911	-12.844	-10.675	-11.464	-9.4071	-13.48	-10.926	-12.773	-15.673	-10.243	-10.263	-10.29	-6.7977	-14.242	-12.221	-8.5253
-4.9458	-2.25	-1.6504	-3.1686	-1.5411	-5.4088	-1.7253	-3.108	-2.1215	-0.83079	-3.1916	-3.4241	-2.6729	-2.3032	-4.8378	-4.603	-2.9671	-2.9472	-2.6693	-4.3342	-1.1114	-3.7519	-0.46961	-1.9039	-2.9793	-2.5617	-3.7815	-4.9378	-1.9224	1.5317	-2.3184	-2.1845	-2.4724	-3.0092	-1.757	-2.4219	-3.4681	-2.7482	-6.2303	-3.5877	-4.8478	-3.871	-2.4495	-2.0246	-4.6803	-3.3326	-3.8107	-1.9128	-0.87876	-4.6373
-6.7794	-5.3447	-4.0406	-1.4785	-3.8812	-5.0449	-6.2693	-4.5575	-4.8356	-3.7435	-6.7778	-2.0343	-4.6193	-4.2673	-6.6682	-3.1957	-4.6476	-5.232	-4.5108	-3.4927	-3.9102	-6.4384	-6.3557	-3.4085	-4.2058	-5.8315	-3.142	-7.0148	-6.7	-7.3566	-4.1454	-3.6563	-3.3428	-3.3791	-6.3394	-6.7388	-1.213	-3.1456	-4.6729	-5.8323	-5.9427	-2.8397	-4.866	-5.27	-2.1283	-5.2702	-3.7074	-5.4698	-5.4396	-5.4268
-15.215	-13.658	-13.966	-11.08	-13.962	-13.711	-14.414	-12.69	-14.493	-12.485	-14.574	-12.729	-15.323	-14.937	-9.0989	-15.261	-15.061	-17.902	-14.904	-14.692	-12.886	-14.848	-13.253	-15.129	-11.112	-13.257	-14.045	-13.525	-13.2	-13.843	-13.853	-13.148	-16.69	-16.176	-12.652	-15.31	-13.342	-11.967	-14.382	-13.506	-13.557	-13.409	-14.882	-14.58	-13.934	-16.42	-12.155	-13.982	-13.694	-13.869
4.2908	8.1376	3.9981	7.4489	4.3493	4.8442	3.6847	5.977	3.1846	5.6293	4.841	6.1099	7.3387	9.6533	5.7546	5.8397	6.2465	6.9132	6.9573	8.2137	5.9379	5.5792	4.9532	6.2394	9.4605	3.1442	5.9164	7.5917	10.525	10.746	7.5499	9.1241	5.1265	5.8774	7.1045	8.6634	6.3903	7.6946	3.7207	6.5103	4.888	3.2217	12.608	8.1686	7.5393	7.1	11.028	6.9169	7.7862	6.5616
-5.3487	-4.2583	-7.9914	-6.0991	-6.0808	-3.2044	-8.7984	-4.8053	-6.569	-4.2837	-7.2881	-5.1429	-5.7874	-3.8794	-6.3864	-3.0526	-5.2946	-3.6684	-6.1622	-7.9934	-8.0497	-5.3358	-7.5577	-5.3562	-9.5376	-0.68361	-5.029	-4.2685	-1.9937	-6.5499	-2.3831	-6.029	-2.5842	-3.6445	-4.2374	-3.4862	-4.9646	-5.7269	-5.1343	-5.4962	-8.1038	-6.8326	-8.6356	-7.2296	-4.3173	-3.0999	-4.5654	-11.393	-5.5751	-4.2576
-21.536	-19.611	-21.291	-22.745	-22.495	-22.653	-21.691	-18.754	-23.621	-18.539	-25.131	-22.338	-23.468	-21.977	-21.506	-21.789	-24.102	-25.969	-23.166	-22.3	-24.305	-22.845	-21.73	-21.906	-25.256	-22.019	-22.62	-22.343	-21.603	-24.133	-22.166	-25.054	-21.833	-25.034	-25.366	-19.604	-20.275	-24.892	-19.397	-22.86	-23.255	-24.476	-21.07	-23.043	-20.328	-23.512	-22.179	-20.927	-25.265	-24.469
-2.2705	-0.98152	-0.54945	-1.2357	-4.7508	-2.0235	0.46703	-1.7421	-1.8763	2.812	-1.54	-2.3995	-3.013	-1.4297	-0.53523	-0.57807	-3.1835	-3.4858	1.1456	1.8145	-0.35303	0.61488	-2.7337	-3.8893	0.099569	0.070249	-1.1405	-1.6396	-3.2413	-3.5451	-0.6863	-1.8385	-2.5892	-0.3033	-4.3961	-3.2144	-1.0759	-0.38722	-1.2037	-1.1686	0.54299	-3.6583	-0.58193	-2.2462	-0.24447	-0.77469	-2.3954	0.25749	-0.88266	-0.30797
0.94565	3.1	2.2854	1.6855	-0.22094	1.4921	-2.6639	-0.75509	1.5471	1.6994	-2.2689	-0.2804	0.96603	-1.7921	-3.7354	-1.4015	-1.3662	0.57588	-1.4913	-2.5488	-0.424	-0.94017	0.21918	1.3429	-2.7168	-1.8023	-1.1605	2.4186	-0.34601	-0.56925	-0.40121	-2.1041	0.34496	2.7035	3.4	1.258	-1.1415	-0.47235	-0.94312	0.48319	0.34875	-0.98067	-3.9213	-2.6595	-0.13536	0.2205	3.353	-2.6533	1.6147	-2.8071
-10.293	-11.946	-11.094	-11.241	-10.691	-9.0583	-11.7	-9.6242	-13.883	-11.784	-12.578	-11.439	-10.505	-12.078	-13.927	-14.196	-11.759	-12.835	-11.487	-11.294	-12.293	-11.426	-13.936	-14.811	-13.988	-11.273	-11.459	-11.583	-10.514	-13.139	-12.025	-10.186	-11.469	-11.945	-15.762	-10	-10.649	-11.434	-10.226	-13.522	-10.617	-10.148	-11.305	-9.2078	-14.295	-14.489	-12.963	-12.297	-12.656	-13.774
0.84824	1.2111	-0.86499	-3.1021	2.7156	1.4354	0.7454	0.39952	2.3721	2.2936	0.57971	0.66409	1.5315	0.49128	5.0866	-3.11	0.34137	-2.3591	0.72506	1.6569	-4.3329	-2.1485	1.633	-1.4846	-2.0934	-1.3576	-1.9826	-1.761	-1.5818	-2.4904	-2.2646	2.0444	1.5139	2.497	-0.86983	0.71867	0.14028	2.9838	-2.7243	1.9894	-0.6352	1.9266	-0.13074	2.2521	-0.2621	-1.3002	-0.67139	-1.1278	0.56296	-0.57996
-1.5599	-3.3703	-1.5664	-5.0556	-0.62733	-3.6324	-4.9945	-3.9103	-2.6774	-4.3688	0.094033	-2.8936	-1.9803	-3.2239	-1.076	-6.5813	-7.1234	-0.21041	-2.5731	-2.9975	-2.8869	-0.035385	-3.1658	-2.9578	-1.4363	-7.2227	-0.36395	-5.1957	-2.2992	-1.6578	-2.7629	-1.7165	-0.32687	-5.1649	-0.59023	-3.1384	-3.4962	-2.8286	-4.0679	-1.8062	-2.4408	-3.0215	-2.4166	-3.7465	-5.069	-1.8252	-2.3004	-3.7862	-1.8625	0.67368
-11.827	-12.141	-11.412	-12.907	-8.9344	-11.276	-10.265	-10.198	-8.2971	-11.867	-13.206	-12.104	-8.4394	-7.456	-9.1134	-10.412	-13.082	-6.4869	-13.5	-10.074	-10.526	-11.995	-10.657	-11.451	-13.05	-14.609	-11.901	-10.081	-12.228	-10.261	-12.105	-13.637	-8.2221	-10.836	-12.872	-10.047	-12.663	-14.628	-12.386	-12.134	-9.8729	-10.025	-10.802	-8.0516	-10.293	-11.72	-10.095	-8.305	-10.06	-11.048
-7.2092	-3.3197	-0.75005	-2.0646	-3.8349	0.89498	-1.5749	-1.9237	-4.2403	-3.4063	-3.7521	-3.4963	-0.17416	-2.3668	-2.9936	-1.1928	-4.5654	-2.1883	-2.1859	-3.4844	-2.7552	-4.4609	-0.5405	-2.8095	-0.43897	-3.0602	-2.5063	-3.4474	-1.1962	-1.1741	-4.6018	-2.466	-6.0304	-4.3944	-4.3599	-2.5093	-1.051	-5.1891	-3.9129	0.98591	-3.0238	-0.38606	-3.7369	-3.5924	-1.6333	-2.6325	-2.0471	-6.026	-2.5909	-1.8399
10.982	8.3404	10.079	8.3772	5.5588	8.6651	5.8952	6.6272	6.8713	10.269	6.8866	3.8618	3.7067	7.3807	7.1035	5.7699	2.655	7.1435	6.6292	7.9494	7.2773	6.469	6.542	9.9626	6.7726	6.9356	9.8463	8.1758	7.8799	10.068	7.6923	7.8672	11.887	7.8548	6.5203	8.9798	5.4484	8.3957	8.7056	6.8524	6.9346	7.3187	9.5236	9.5682	7.8108	12.476	7.393	7.4863	9.425	5.442
0.25528	0.14673	-1.8314	-3.1982	-3.2438	1.3697	0.14046	-3.3335	1.1241	-0.70958	-1.8181	0.1606	1.5717	2.5981	0.24972	-0.098627	-1.5881	-2.5164	-1.8097	-0.5103	-3.8621	-1.8847	-2.1437	-0.80414	0.11195	-1.8267	-3.2287	2.8308	-2.2132	1.7373	-0.095884	-0.71246	-0.72793	1.7867	-3.9412	-4.4844	1.3652	-2.9717	-0.037188	-3.789	-1.001	-3.4168	-3.3251	-0.042128	-1.701	-2.2282	0.34195	1.4919	-0.46516	-2.046
-0.43053	-0.87835	-4.9783	-0.99468	-2.4316	-1.4457	-1.0044	1.1953	-1.5745	0.010775	-0.5268	-1.0693	0.29101	-0.5301	-0.57015	-3.405	-0.27272	2.7399	-1.5635	-0.68146	0.9061	0.53444	-1.2635	0.70043	1.3303	-1.5687	0.45757	1.4534	1.0715	1.0268	-4.3727	0.4009	-1.6315	-1.0759	-2.2258	-0.14282	-1.369	-3.1605	-4.5717	-0.0010638	-1.255	1.8916	1.4403	-2.1111	-0.72199	0.082203	-1.0811	-0.67818	-1.3782	-0.67464
8.856	13.936	10.374	10.267	8.7506	9.32	5.9857	11.812	9.9085	8.0193	9.8989	12.271	6.5734	7.5333	11.569	10.52	10.182	8.7257	10.051	9.7756	10.984	11.101	11.829	9.097	7.9765	10.928	10.092	9.0772	13.051	8.312	11.706	10.764	9.8066	8.7355	12.531	9.1532	10.008	8.9339	10.033	7.4141	9.0328	10.235	7.7402	12.077	11.799	13.65	11.071	8.2605	12.572	7.6531
0.31968	-0.064894	-2.5908	0.060033	0.22213	1.4843	0.39211	-0.67024	1.0688	0.1889	-1.8645	1.1877	-0.90316	-1.5762	-0.94132	0.24513	-1.5665	0.44007	-1.4757	-1.0868	1.6552	0.56636	-1.2886	1.7689	-2.4172	-1.6864	-1.2755	1.2642	-1.0121	1.9226	1.2279	-0.30503	2.1933	0.51992	3.1798	1.209	-0.96864	2.8766	0.64702	1.3277	-1.2277	1.9989	0.51689	1.0463	-2.5771	0.70761	0.052679	-0.17149	-1.5494	-2.4821
-3.3151	-1.294	-4.1586	-1.1143	-4.9216	-1.7208	-1.7412	-3.9027	-3.2011	-2.7018	-5.8746	0.23445	-3.7935	-2.1001	-0.68751	-1.2073	-2.8777	-0.94821	-0.59865	-1.701	-2.4215	-2.3076	-2.0868	1.1627	-0.92109	-2.7686	0.59467	-0.83006	0.25313	0.20628	-0.1236	-1.4859	-3.4283	0.04577	1.5678	-0.99165	-4.5671	-0.67549	-0.93054	-2.2222	-1.791	-2.2916	-0.5135	-3.8363	-0.75233	-2.8494	-3.6458	-1.1701	-2.8981	-3.4704
-7.3714	-8.8382	-9.49	-10.542	-8.1246	-9.9954	-7.907	-10.583	-6.8558	-5.662	-7.0627	-11.395	-7.0021	-8.1106	-6.2057	-6.7867	-10.334	-8.3543	-6.3547	-9.682	-8.3278	-10.773	-8.8183	-11.44	-10.823	-6.1727	-9.2931	-9.3304	-10.41	-8.0715	-6.9868	-10.432	-12.971	-8.9518	-9.182	-13.503	-9.0952	-9.9785	-5.9325	-7.9206	-6.5914	-8.3275	-8.6918	-8.8146	-8.7404	-11.521	-8.2038	-10.269	-9.0334	-10.975
-17.55	-12.878	-14.172	-18.591	-15.11	-15.516	-15.783	-13.087	-14.367	-13.586	-12.834	-16.022	-19.671	-14.397	-14.548	-14.637	-16.058	-15.498	-16.585	-18.065	-15.189	-15.703	-14.546	-14.187	-16.141	-14.785	-13.715	-11.916	-12.59	-16.547	-13.707	-12.655	-13.934	-15.53	-13.262	-13.189	-13.911	-13.771	-15.021	-13.251	-13.512	-14.009	-15.747	-14.6	-11.981	-15.832	-14.407	-16.429	-12.538	-16.754
2.0096	-1.9799	-0.13603	-0.27707	2.149	-0.16271	-0.61721	-0.92003	-2.2607	-1.2201	0.67536	-0.32229	0.31292	-1.0153	-1.1984	0.30725	1.3818	-2.3649	0.25065	2.5445	-2.8803	-1.157	-2.1548	0.074059	1.0167	-1.8932	-0.56399	-0.42436	-0.23585	2.224	-0.062291	0.78937	0.07744	2.3584	-1.3926	-0.18743	4.0658	1.5241	3.3909	1.8894	-0.73108	-1.2671	0.96644	-0.021281	0.37502	1.6322	1.4672	0.63695	-1.1309	-2.4519
3.5259	-1.3381	-2.3457	-0.23093	3.023	-0.64351	0.78012	-2.4912	0.18101	1.0432	3.4959	-0.46914	0.48776	-2.2295	1.9382	-0.15484	0.091936	2.2172	3.7925	0.098704	3.0829	2.4619	3.0457	-1.3384	-2.4374	1.9609	3.8069	0.72002	0.009879	3.9571	1.2117	0.49386	2.2633	2.2208	1.284	-3.5537	1.4354	-1.3698	-1.5846	0.61971	1.1926	1.6914	0.62486	1.3283	0.0090072	1.2952	1.5553	-1.9075	5.4248	0.42362
-13.264	-10.236	-12.347	-13.688	-12.206	-15.158	-10.972	-11.696	-11.737	-15.407	-12.745	-17.341	-10.527	-13.791	-13.275	-9.5488	-14.152	-11.91	-15.456	-14.311	-13.04	-15.097	-11.707	-10.19	-12.39	-11.633	-12.236	-12.918	-13.788	-12.224	-13.11	-12.033	-9.5209	-15.452	-8.8616	-13.881	-9.7673	-14.966	-10.829	-14.756	-16.024	-14.625	-12.955	-15.884	-13.674	-13.266	-13.337	-11.524	-14.812	-11.816
-4.0781	-3.678	-4.8202	-4.0087	-3.7092	-3.5457	-2.9211	-4.5314	-5.4984	-5.4853	-5.51	-3.1329	-4.132	-2.8874	-3.7532	-2.825	-3.8857	-4.5376	-3.3024	-2.4515	-4.0598	-3.6353	-3.7165	-2.8124	-4.8525	-1.8437	-6.6001	-2.9704	-5.0212	-1.619	-2.7107	-4.2427	-3.7168	-4.5747	-1.2497	-5.8751	-5.261	-3.9767	-5.0478	-2.2241	-5.2014	-4.5246	-5.281	-3.4613	-1.6889	-3.523	-4.1229	-5.9251	-4.4896	-4.8604
-4.1557	-7.7079	-3.353	-4.7411	-6.9509	-5.63	-4.9242	-5.771	-5.1448	-7.0106	-3.4006	-2.9866	-7.6111	-6.4611	-5.3103	-5.5778	-4.4309	-6.0452	-5.5832	-4.9279	-6.9932	-3.8267	-4.8075	-4.78	-5.0324	-6.3269	-4.1367	-7.2888	-7.271	-5.3809	-4.9868	-5.5334	-2.8451	-5.0949	-6.1206	-7.1372	-6.7926	-4.3486	-5.6318	-3.524	-3.1788	-4.5894	-8.8439	-2.5124	-7.8497	-4.8495	-5.0656	-6.5444	-4.0256	-8.6914
-9.4891	-13.206	-11.495	-9.2775	-12.017	-14.345	-8.0558	-12.364	-9.6124	-13.737	-9.6183	-12.298	-14.522	-10.921	-13.711	-11.973	-12.35	-12.537	-10.577	-13.924	-13.167	-11.285	-12.603	-12.985	-10.949	-6.9291	-9.973	-11.861	-8.7294	-11.855	-9.9646	-14.739	-11.929	-9.4421	-11.027	-7.6849	-12.265	-12.42	-10.009	-10.392	-12.72	-11.882	-10.957	-10.299	-10.413	-12.732	-13.015	-10.525	-13.066	-10.314
-0.17863	1.8479	-0.95168	0.2916	3.5313	-1.5692	-0.25063	0.93331	2.2481	1.1775	1.1027	0.95402	3.2655	2.5854	0.63101	1.6588	1.7662	1.2222	3.0695	0.21289	0.20115	0.075654	0.34867	1.0873	0.40648	2.7926	-1.6652	0.68105	-1.9061	4.3714	0.43548	1.4034	2.3651	2.368	-1.5663	3.8316	-0.47647	6.0273	5.1954	-0.66472	0.90283	2.9728	3.6081	3.0527	2.5204	3.3625	0.59745	1.9936	3.6238	-0.24221
1.0357	-0.59729	1.7227	-0.26048	-1.2676	0.52197	0.86439	-0.74847	1.2767	-0.75735	0.89121	-3.118	-1.0953	-1.8338	0.17675	0.88721	-0.21944	-2.7147	0.86361	0.67002	-0.29622	-0.31603	-0.26232	1.0311	-1.3697	1.5464	-3.8619	2.1183	-1.4507	-2.6964	1.1871	-1.3837	0.91333	-4.4104	-2.7703	-0.74445	1.8986	0.33067	-3.1211	0.95256	-1.396	-2.3415	0.92348	-2.0276	2.6041	-1.7616	-2.822	1.0285	-0.20748	-1.5155
2.167	2.9946	2.5395	2.4062	1.7723	2.5228	1.9693	1.2861	2.9876	0.98535	0.65658	-0.61523	0.65714	1.9173	1.1224	1.1758	-0.70813	2.1406	-0.29617	1.7767	3.3257	0.99164	0.24677	2.4653	-0.59183	5.8356	3.7269	0.46145	1.8768	1.9231	3.7789	4.8822	2.3938	3.531	1.3337	2.2622	3.1522	4.7454	0.83194	0.47851	5.7106	3.8109	0.066369	2.5532	0.048789	2.994	1.2265	-0.41489	1.3692	1.0536
4.2567	4.8861	-2.2406	1.8249	-2.4654	-2.4736	-2.9681	-1.3859	-2.747	-2.2615	-0.95161	1.1983	-3.0371	-1.9801	-1.0789	2.8333	-0.9259	1.2078	0.34849	-1.509	-0.00045044	-2.6023	1.2572	0.020443	0.98885	-1.1146	-1.3901	0.7634	-3.1053	-0.60997	-1.2139	0.74823	3.3218	-2.3674	-0.59338	-2.9476	0.90383	-1.3301	-0.77006	3.2212	-1.3329	1.8562	1.4594	3.0607	-0.82052	-0.54455	-0.87395	-1.3471	1.4343	-2.6654
-0.022695	1.844	-0.088908	-2.1265	-2.7459	0.055191	-0.1914	3.5904	4.9761	1.1647	0.40935	2.4057	0.17271	-0.12095	-0.10856	3.018	-3.1328	-0.98194	-0.11699	-1.0661	0.85129	1.2495	1.2154	-1.254	-1.6784	0.54515	-1.3505	2.8683	-2.0152	2.2749	1.3923	-0.064896	2.1151	1.3371	-0.7261	3.2537	-1.5712	1.7148	-3.1976	0.16437	-1.8561	-1.4012	-1.4845	0.83655	-3.0513	-0.29292	-0.9623	-0.26855	-1.1591	-0.22667
-2.9358	-2.0202	-1.3953	-4.3264	-2.521	-2.2011	1.8527	0.2501	0.38343	-4.8317	-1.6122	-3.9823	-4.8896	-1.0606	-2.3577	-3.4381	-2.9572	-1.501	0.6987	-0.51292	-0.98592	-1.2507	-0.14631	-3.4821	-0.070887	-1.3372	1.7646	0.79478	0.91887	-1.7785	-0.74548	-1.4312	-3.1291	-1.2753	-4.0016	0.59375	-0.34685	-0.67841	-3.9504	-3.5158	-1.5288	-4.8465	1.5593	-2.2059	1.4537	0.042197	-1.4218	-0.90126	-1.276	-1.7422
-7.2773	-9.9882	-12.401	-11.338	-7.8635	-11.287	-9.9693	-9.0584	-10.358	-9.7994	-11.446	-11.289	-7.7993	-8.9287	-9.3237	-12.156	-8.3484	-9.7337	-8.1839	-6.1027	-9.7872	-9.0842	-15.199	-8.8888	-9.1134	-9.8125	-11.089	-8.9294	-10.423	-9.1225	-9.3306	-7.2526	-9.2176	-9.0373	-9.1287	-13.35	-6.7239	-8.6715	-8.8151	-8.189	-8.946	-7.1625	-8.9751	-10.456	-10.918	-10.376	-7.7992	-9.6523	-9.4299	-11.777
-3.1449	-3.8923	-4.5273	-0.66776	-0.5748	-2.9093	-2.5109	-1.13	-1.963	-3.5505	-2.6711	-4.1075	-1.5222	-0.97889	-4.1096	-2.4552	-5.3958	-6.62	-2.2605	-6.1199	-4.8462	-2.1704	-5.6443	-4.1377	-4.1567	-4.8906	-4.7938	-2.5833	-4.8924	-5.7201	-5.9895	-0.013181	-5.4893	-1.6038	-4.5618	-0.56858	-3.9641	-3.0504	-3.8435	-4.0232	-4.0357	-2.2011	-4.0563	0.11378	-4.9237	-7.3637	-5.755	-3.8895	-5.0618	-1.6086
-2.6265	-1.0939	-0.22953	-0.42965	-0.52807	-2.4343	-0.52312	-0.81177	-1.1336	-0.21078	0.78785	-2.2622	-1.4609	-2.9569	-1.6791	-0.75219	-2.5479	-0.75035	-1.4702	-0.5174	-1.9357	-1.6797	-0.64294	-0.21492	-1.2191	-2.2642	0.14756	0.92244	-0.90158	-1.0837	-0.33614	-3.2916	-1.7019	-3.2476	-2.3779	2.129	1.1757	-1.5108	-0.42726	1.058	0.55884	-1.9029	0.0022003	-5.8518	1.0823	-2.384	-1.5411	-2.4122	-1.3999	-0.49224
-24.193	-24.866	-24.434	-24.682	-24.769	-22.621	-24.835	-25.755	-23.985	-23.709	-26.113	-21.531	-25.708	-23.378	-22.547	-20.888	-25.074	-23.257	-20.864	-20.618	-20.201	-22.033	-20.947	-20.393	-23.178	-22.317	-23.844	-22.906	-19.598	-24.624	-22.007	-22.117	-23.005	-22.593	-22.194	-25.476	-17.541	-22.673	-22.531	-21.725	-19.904	-22.25	-21.204	-20.199	-20.901	-22.266	-25.141	-21.686	-22.18	-23.679
-1.8788	0.1749	4.1817	-3.7327	0.49073	-2.3486	-2.2913	-1.1623	-2.9125	0.32807	-2.4997	-1.2234	1.7778	2.5503	-0.81645	0.8311	-1.2827	-1.6488	-0.043838	5.1785	1.1528	-3.3593	1.3643	3.1211	1.0582	-0.77087	-0.13304	0.30836	-1.901	0.59143	-3.5552	-1.6132	-0.16793	-1.7058	-0.28371	0.56444	-0.49799	-1.1415	-1.8684	-3.3438	-3.9108	-0.83866	1.2207	-0.12818	-3.0808	2.145	2.9825	1.5401	-2.1175	0.30626
-8.5247	-4.0846	-5.4038	-5.5135	-0.73747	-3.3591	-4.4027	-1.8436	-2.2387	-5.4466	-7.3404	-2.7995	-0.79687	-0.47535	-0.89281	-0.52745	-3.5946	-4.8753	-2.5869	-1.5622	-3.1049	-4.6681	-5.9236	-4.2415	-2.6497	-1.2805	-4.4348	-4.6552	-4.6549	-3.1945	-1.2614	-2.8801	-0.69715	-3.0135	-3.6199	-1.602	-4.2204	-3.7956	-5.2567	-4.2579	-2.5626	-2.4788	-2.5216	-1.935	-5.8537	-5.2751	-2.9445	-1.7056	-1.7635	-2.3111
6.6729	6.483	8.6895	4.1917	3.5704	5.919	9.7006	9.5668	8.0136	4.6184	6.6497	3.2928	7.0747	8.8968	4.8781	3.0422	8.811	5.6906	5.0543	7.0493	4.7106	7.108	6.2601	8.0543	7.4327	7.8286	5.6191	8.3489	7.7199	9.675	11.633	8.0235	5.2022	6.1009	5.8186	7.4701	8.6633	6.4338	3.5058	6.471	6.6156	6.0422	7.1916	4.3287	7.879	9.4934	2.8537	7.0017	9.7804	11.378
-14.644	-10.841	-10.779	-10.483	-12.381	-14.404	-10.554	-11.335	-11.608	-12.34	-13.394	-10.716	-11.981	-9.6247	-13.035	-14.48	-7.8379	-12.593	-13.435	-13.322	-12.509	-13.564	-14.566	-13.711	-11.124	-14.072	-14.96	-11.904	-11.001	-12.709	-10.29	-11.685	-15.69	-10.192	-9.5388	-8.4185	-13.397	-11.045	-12.417	-10.165	-11.507	-12.521	-11.364	-14.662	-12.052	-9.7565	-12.368	-9.9406	-12.256	-10.388
-1.4192	-4.2284	-3.3031	-6.1964	-6.6464	-4.1356	-2.3873	-2.2256	-1.9075	-3.4514	-5.8895	-5.4592	-2.0396	-4.3758	-3.0832	-3.9906	-5.0311	-3.5874	-1.8711	-2.7336	-3.9009	-4.2658	-1.8307	-1.7258	-2.6337	-4.5246	-3.9145	-2.5002	-4.1894	-0.94729	-1.4371	-2.8073	-4.8106	-4.5191	-6.5342	-2.7776	-0.7914	0.22921	-2.6731	-1.677	-4.9392	-4.6549	-2.6957	-3.6604	-1.9599	-5.4173	-4.9638	-4.9456	-3.3601	-0.83975
-12.053	-13.101	-13.148	-13.962	-11.305	-15.344	-12.904	-15.604	-15.28	-13.517	-13.124	-12.75	-14.183	-15.984	-17.097	-15.401	-14.456	-14.132	-14.673	-12.922	-11.348	-16.923	-17.424	-16.852	-16.761	-14.884	-12.523	-13.327	-15.667	-16.503	-12.305	-13.835	-12.779	-13.657	-16.808	-15.095	-15.501	-13.87	-15.38	-15.899	-16.043	-14.619	-11.853	-14.313	-13.326	-12.782	-12.524	-16.274	-13.362	-13.626
2.6457	2.3698	4.4935	-0.26439	-0.18626	1.5485	4.0502	1.0185	3.223	-0.9102	1.2611	-1.2626	3.2954	-1.3023	0.94353	-0.44727	1.7112	1.6779	2.8155	2.4195	2.5052	2.3911	2.3571	1.771	2.519	2.5607	1.8819	6.5667	3.9426	-0.24873	3.2903	-0.042408	3.7648	-0.50712	2.2392	-2.0943	3.027	0.97916	3.4849	0.59371	2.5839	4.2335	0.11602	0.42791	1.8005	2.4132	1.3902	-2.9121	2.701	3.6792
1.6629	2.4213	1.4018	-1.2531	-0.78307	0.74595	0.97216	1.5019	-1.0731	-0.76063	-1.8319	0.851	-1.854	0.16426	-0.49924	1.1182	1.494	0.87319	-0.5467	0.28763	-0.084852	1.5612	0.87842	-0.68711	2.1315	3.3161	0.24458	3.0555	1.5119	0.40675	-0.55493	3.7108	1.0001	1.6565	0.73231	2.3439	-0.3059	-2.7331	0.064222	-0.86266	-1.0917	1.7896	2.5459	1.0306	3.1222	-3.8823	-3.3277	-1.168	1.5978	-1.2459
-0.26253	-1.5229	-0.028261	0.9462	2.4294	3.9203	-0.0088405	-2.1783	2.4345	0.7822	-0.10949	1.9589	0.53152	2.7864	1.5721	-0.30495	3.9186	-0.34397	-0.83548	0.3921	2.2197	2.5961	0.64331	-2.1485	2.4382	0.30203	-0.062368	-1.8524	3.0374	-0.033918	-0.3484	-1.858	2.326	0.12853	-0.17198	-3.1693	-0.070059	0.81706	-1.4375	0.80983	-1.3495	-0.90131	-0.65142	-1.2822	0.62891	0.1407	0.73491	-0.30963	-0.15685	2.1465
-14.762	-12.731	-12.602	-10.667	-13.078	-12.071	-14.494	-11.74	-13.058	-12.296	-12.684	-8.856	-9.6531	-11.243	-11.557	-12.005	-9.7149	-14.651	-11.495	-10.271	-11.45	-16.984	-12.494	-12.589	-15.039	-15.23	-14.973	-11.026	-12.833	-10.632	-14.898	-10.853	-11.729	-14.135	-11.533	-14.76	-14.153	-12.319	-12.681	-11.719	-11.761	-13.684	-13.159	-12.91	-14.305	-11.973	-14.095	-15.194	-14.412	-10.638
-6.191	-5.2701	-5.4036	-1.5046	-2.6503	-4.7654	-2.8863	-5.893	-3.207	-6.1273	-1.1176	-2.8838	-0.20095	-7.2115	-2.9634	-4.4391	-3.772	-4.0515	-2.506	-1.8113	-0.26121	-2.9998	-3.3515	-4.4815	-3.0298	-3.1588	-5.3774	-4.883	-3.3666	-7.2789	-7.0111	-1.5615	-5.1193	-0.26943	-2.4134	-2.0341	-3.1062	-5.4017	-0.99751	-3.8623	-4.5188	-3.41	-6.3193	-6.1934	-3.1565	-3.0168	-4.3439	-3.6611	-5.3164	-3.4632
4.3863	4.4576	1.144	2.3381	1.5634	4.496	2.2382	1.9906	3.274	4.3726	4.1469	4.1307	4.0392	4.2308	2.044	6.6477	2.3305	2.4006	-0.022153	5.344	2.7677	-0.76173	4.9692	3.5308	2.769	6.7094	1.5656	3.7764	3.5739	3.5925	4.7146	3.1376	2.5964	2.6069	5.9299	3.0635	0.92678	4.2038	-2.3381	0.98524	2.9332	2.7884	0.43112	1.4823	5.3246	2.0168	0.44618	4.4121	4.0241	4.1255
-16.436	-14.273	-16.74	-15.671	-15.294	-13.438	-13.167	-14.504	-15.109	-14.631	-12.397	-13.42	-14.231	-16.069	-12.518	-14.604	-11.77	-17.013	-13.543	-14.156	-10.845	-13.765	-13.998	-14.686	-14.374	-13.282	-10.984	-16.547	-13.936	-15.814	-15.101	-13.497	-14.863	-12.684	-15.333	-14.213	-17.652	-13.316	-15	-17.351	-14.646	-15.64	-14.274	-14.012	-14.795	-14.23	-14.7	-18.18	-13.152	-14.973
5.9682	1.181	2.9296	1.2748	1.7659	3.2321	3.2108	3.9741	4.3532	4.0584	3.6008	4.9942	2.2299	2.0682	0.83374	3.0537	0.85988	4.1102	0.48614	1.3069	3.7247	4.1236	3.9775	3.0373	2.3611	3.2004	4.3276	0.76867	4.1814	2.8998	0.1032	2.3891	3.5063	0.42264	2.7262	1.1472	-0.36736	2.6182	0.41015	0.2996	4.4961	3.3887	1.5038	2.4427	3.2114	0.73902	3.538	5.3687	2.843	2.802
-6.9845	0.21251	-1.9215	0.73176	-0.092184	-4.2592	-0.66785	-0.91128	-0.28239	-4.2384	-1.6153	0.72261	-0.9806	-0.31184	-3.6046	-1.3359	-1.753	0.2366	-2.1606	-3.3484	-0.5358	-0.96177	-3.6663	0.48589	-1.5143	-2.659	-2.1876	-0.66093	0.63294	-4.902	-3.4717	1.1815	-1.8548	-1.1605	-0.88381	-2.3987	0.98555	-0.59359	1.0289	-1.6686	0.59351	0.088484	-3.7989	-1.9202	-0.88233	0.60743	2.2505	-2.0024	0.093704	-1.5756
-19.61	-24.778	-25.299	-22.482	-22.169	-21.695	-22.041	-25.693	-23.259	-23.959	-21.405	-23.891	-20.655	-25.39	-19.735	-23.349	-18.566	-20.574	-19.27	-20.572	-28.023	-19.545	-21.597	-23.764	-19.55	-24.323	-22.87	-18.632	-23.461	-23.489	-20.066	-22.069	-21.786	-24.188	-22.306	-22.647	-22.807	-20.317	-23.65	-21.849	-18.565	-23.306	-26.964	-23.602	-22.365	-20.604	-24.407	-20.499	-22.962	-19.512
6.3215	5.1535	5.1097	4.8052	5.2098	8.6382	3.3155	4.581	0.68217	6.3732	5.314	3.5751	5.1471	6.6415	3.8023	5.595	3.0832	2.776	4.2596	1.2949	4.3177	5.0866	2.98	4.4587	3.4677	7.289	5.0196	4.2862	4.1043	2.5662	2.8882	1.8403	5.0389	2.6565	3.3677	2.9226	1.8008	5.5263	3.8687	1.2758	4.2463	4.0153	5.7258	5.2942	3.7937	5.5069	4.637	5.1168	5.2196	3.4738
4.2525	7.5101	4.7618	5.6667	3.1203	6.2045	1.589	2.0567	6.7734	6.3366	4.5153	3.4096	6.2681	3.0582	5.3882	1.7674	5.058	3.4993	3.9012	7.0575	1.6877	3.9007	5.3383	2.2322	4.6008	3.8576	3.6727	2.2992	4.7166	4.312	2.9281	7.6929	2.9211	5.9568	3.4592	6.5701	3.8719	3.0341	1.6897	5.9422	6.331	3.2735	1.9959	5.1645	4.2651	4.0709	3.5034	6.968	9.2837	6.2784
5.4878	6.9389	9.9423	6.6828	3.6125	6.4967	6.814	3.4646	7.267	8.3695	6.3585	5.1909	5.5412	7.2334	3.6863	6.7203	8.0276	9.0693	5.616	4.2279	6.8379	5.3667	5.775	6.4319	8.0898	8.1744	10.527	8.1413	4.1545	4.5777	6.0281	7.4416	4.8922	7.7398	6.6411	5.5001	6.9033	5.7298	7.5515	7.0551	5.2352	7.3677	8.5181	6.7467	6.4165	7.0784	7.8096	7.5267	8.139	7.9686
-9.0474	-14.464	-11.621	-13.07	-17.181	-12.506	-17.335	-15.559	-14.214	-15.718	-13.326	-11.823	-13.217	-17.229	-16.85	-13.017	-15.344	-11.629	-14.791	-14.828	-13.415	-14.184	-11.299	-11.614	-15.037	-14.711	-16.661	-11.42	-13.062	-16.12	-12.581	-12.714	-12.799	-12.666	-14.797	-15.012	-14.866	-15.108	-13.034	-11.792	-12.956	-16.281	-13.712	-12.426	-14.107	-16.216	-14.788	-14.574	-16.487	-10.485
-23.574	-20.635	-22.16	-23.271	-21.683	-20.968	-24.683	-20.78	-23.249	-20.726	-23.571	-21.502	-21.805	-25.271	-24.454	-21.035	-18.671	-20.541	-21.703	-21.814	-20.811	-23.361	-21.579	-20.004	-19.749	-22.289	-21.629	-21.554	-23.498	-21.769	-24.239	-25.507	-22.931	-23.437	-22.594	-21.9	-22.274	-22.989	-25.398	-21.613	-22.915	-24.672	-19.895	-24.498	-24.105	-21.765	-22.77	-23.016	-18.743	-22.641
-2.4684	-7.4573	-3.4839	-6.4944	-3.3208	-1.5279	-5.1831	-4.1437	-4.3133	-6.6045	-4.9377	-4.8512	-4.1017	-5.0536	-4.9349	-6.1698	-6.6049	-6.9362	-6.7082	-7.2181	-3.3826	-3.9588	-5.3595	-4.1642	-3.6674	-3.4889	-3.3166	-5.1916	-6.201	-5.4336	-7.4677	-5.9241	-7.8992	-4.6742	-4.2953	-4.7462	-5.8342	-4.6033	-5.2454	-6.0735	-4.4298	-7.5363	-3.2174	-7.0297	-3.8625	-6.4812	-2.7185	-4.4387	-6.6715	-6.0209
-4.5376	-0.38138	-0.28073	0.011461	-0.45278	1.5998	-1.3354	0.57748	1.5816	-0.18899	-2.6743	0.77883	-1.0489	2.8283	-1.4847	-0.34459	1.0087	-1.2095	2.1337	-1.0606	1.6099	-1.4906	1.8968	-0.16691	0.054541	1.2709	0.75683	0.25173	-0.5991	1.4896	-0.22763	-1.2174	5.4668	-2.1614	0.34588	0.88746	0.45989	-0.42467	-1.3859	-0.053176	-1.2992	-1.7641	1.8571	2.9407	-2.528	-2.5629	-0.75815	1.1674	0.87292	2.5486
-1.6937	-5.1001	0.94788	-0.38912	1.5051	-1.3743	-4.4122	-0.43446	-0.37008	1.8096	-4.0339	-1.8028	1.0391	0.19869	0.57055	-4.0415	-1.0791	-3.5978	-2.5235	0.66452	-4.8882	0.61769	2.541	-4.8195	-2.0638	-0.23794	0.63366	1.0874	-2.6415	-3.2262	-2.6241	-2.5189	-0.96838	-0.72888	-3.2219	-3.9327	-0.12408	-0.20987	-1.3703	-2.7999	-2.381	-0.84858	1.7835	-2.846	-3.4941	-0.88169	-2.7042	-2.8723	1.2013	-0.43594
-21.542	-23.392	-20.915	-23.167	-21.81	-23.072	-22.287	-21.253	-20.911	-24.596	-20.795	-23.328	-24.819	-23.389	-23.929	-22.965	-21.747	-21.306	-18.224	-19.448	-22.223	-23.249	-20.079	-23.603	-18.593	-20.332	-23.646	-21.271	-25.086	-22.283	-23.508	-20.762	-23.643	-21.869	-24.793	-21.133	-22.588	-22.302	-21.909	-21.988	-22.752	-22.957	-25.031	-22.967	-23.022	-24.633	-23.392	-19.267	-21.177	-19.175
-2.5165	-1.9121	-5.5314	-3.8148	-3.1573	-2.3811	-3.8972	-2.7593	-3.092	-9.2165	-0.014698	-1.0654	-3.955	-2.7256	-4.4918	-5.8021	-2.9151	-2.6869	-3.6891	-4.0959	-2.4457	-2.0762	-4.0707	-2.0257	-4.3425	-3.7925	-1.0785	-2.6293	-3.4144	0.694	-2.3376	-3.2674	-4.1335	-4.6775	-3.7603	-3.3287	-3.7286	-4.3032	0.5752	-4.6669	-2.8489	-0.61599	-3.064	-5.2078	-3.2726	-2.7058	-3.5264	-0.65863	-3.468	-5.0519
-6.0913	-3.2306	-4.1845	-1.7797	-2.1283	-4.0979	-3.7721	-5.075	-3.7651	-2.1609	-1.9019	-5.5869	-2.6281	-2.5812	-0.64261	-1.6426	-1.3938	-2.5408	-1.5091	-4.7239	-4.887	-1.7937	-4.5633	-6.2624	-5.6986	0.15123	-4.0206	-2.0544	-2.4562	-4.5904	-4.0204	-4.306	-2.452	-6.2456	-1.6692	-2.2942	-6.1535	-5.4957	-4.0969	-3.364	-3.0556	-4.7462	-3.0409	-3.7947	-3.9909	-2.826	-3.0801	-6.7766	-2.0347	-3.1255
2.6679	2.5958	2.8455	1.9332	0.17639	3.8527	3.5631	1.383	2.9589	1.626	2.8578	0.97581	0.6427	1.5971	1.478	4.0595	2.2932	-0.71156	1.6357	1.7084	0.36647	0.26229	2.6214	1.3658	-0.53734	2.0679	6.0759	0.59786	4.6315	4.0318	1.4497	-0.29881	0.16493	2.9455	3.9358	2.5386	1.4938	-1.3757	0.54645	0.034768	-0.5076	-0.65194	1.6348	3.0924	3.6124	5.6269	2.0544	2.1665	2.6802	1.2703
-10.064	-10.616	-13.742	-12.785	-10.172	-9.907	-9.3571	-10.12	-11.613	-14.434	-11.723	-11.953	-8.261	-11.943	-8.9441	-11.382	-10.546	-12.152	-9.8304	-8.42	-9.9037	-10.9	-8.7879	-9.1722	-11.966	-11.359	-12.093	-12.222	-12.875	-10.105	-8.5623	-9.8124	-13.197	-9.1008	-12.047	-8.7689	-15.829	-12.531	-11.748	-12.979	-11.681	-12.459	-11.013	-14.563	-11.394	-11.643	-12.386	-10.506	-9.0768	-11.812
-2.4806	-0.45917	-3.6201	-4.4562	-0.8649	-3.2788	-3.2327	-0.98848	-3.4914	-0.66586	-0.20968	-0.23284	-3.4337	-3.2745	-2.9229	-2.6187	-4.4686	-0.22598	-0.80188	-3.287	-2.5496	-1.6385	-1.1922	-2.1616	-4.9851	-2.6662	-5.501	-4.2465	-2.5639	-3.4252	-4.3868	-4.2126	-5.1068	-3.9656	-2.1729	-1.4789	-1.2946	-1.957	-4.4748	-1.0256	0.24742	-0.87265	-4.1479	-1.3176	-0.84032	-5.1874	-2.2839	-5.4828	-2.1225	-2.5723
-6.7752	-5.4614	-4.1586	-4.7868	-6.361	-4.5122	-7.1229	-6.4338	-6.9938	-5.3369	-3.1511	-5.5329	-4.8431	-3.6349	-6.989	-7.0457	-8.2142	-7.0726	-2.8488	-4.7338	-6.9617	-4.0208	-5.4069	-4.1019	-5.5183	-4.3322	-4.7696	-4.9068	-4.2183	-8.1136	-5.3353	-7.6187	-5.4309	-3.2258	-7.0533	-4.9642	-4.3515	-2.5347	-3.3364	-4.1656	-5.6091	-6.6199	-2.3713	-4.692	-5.3421	-5.6729	-4.0473	-9.7729	-3.1258	-4.6606
-3.9184	-4.5259	-0.74682	-3.3414	-4.9769	-2.6451	-1.5719	-3.3367	-2.2315	-2.7752	-3.4345	-3.8579	-0.23282	-1.8031	-1.3319	-2.8859	-5.0518	-5.6228	-6.1004	-4.8323	-1.0671	-2.1984	-3.6763	-4.4882	-4.0544	-4.5159	-7.0415	-4.8998	-3.231	-4.7246	-1.46	-9.7681	-3.1496	-4.5882	-4.747	-2.9877	-4.9245	-3.8861	-4.921	-2.7957	-2.3392	-3.0571	-6.6697	-5.7713	-2.7199	-3.1732	-0.5102	-3.7467	-2.9593	-3.7407
-14.12	-13.788	-14.629	-14.776	-13.274	-13.936	-12.845	-14.493	-13.188	-9.4594	-14.324	-15.163	-14.06	-12.63	-11.829	-14.907	-11.96	-13.336	-11.827	-14.06	-12.719	-13.571	-14.854	-12.689	-11.041	-17.123	-13.314	-13.971	-13.755	-13.719	-14.009	-8.559	-12.249	-13.791	-15.028	-14.482	-14.522	-11.008	-14.459	-14.912	-16.595	-11.503	-9.1915	-13.576	-14.901	-12.23	-12.554	-13.754	-12.846	-11.681
-3.922	-7.0411	-7.4876	-6.403	-6.367	-7.7153	-8.2625	-6.4012	-7.0099	-5.7511	-8.5782	-7.0123	-3.9925	-5.8501	-3.7891	-4.3086	-5.8726	-6.0932	-4.09	-8.2277	-3.5027	-4.0431	-6.9096	-2.8595	-6.352	-7.098	-8.163	-7.2746	-5.1502	-1.5172	-7.5445	-3.905	-6.2662	-10.003	-9.7722	-6.4009	-9.304	-7.5206	-8.2045	-1.999	-5.4332	-5.3584	-8.0425	-6.882	-6.7235	-9.2561	-5.7586	-8.3649	-5.042	-6.7729
0.46458	0.46513	2.7147	-2.3664	1.3963	2.6734	0.29077	2.4708	0.60929	1.0623	0.4568	0.88148	2.4676	3.4574	-0.35851	0.36605	-2.1373	5.0456	0.10726	1.7129	1.5507	0.34783	1.0743	-0.19244	2.6303	0.93711	3.1676	-1.3129	0.80432	2.565	0.49573	1.3798	-0.7897	1.1193	1.7555	0.8675	-0.44579	-2.706	2.7669	0.27144	-1.0188	-0.32536	3.4609	1.1209	-1.5036	1.0317	4.0645	2.4863	0.40237	-2.0323
-1.6321	-5.7804	-0.99886	-1.3165	-3.3006	-1.5071	-3.1955	-3.0786	-1.7025	-2.6861	-3.6979	-4.1265	-2.6186	-4.6624	-2.8258	-3.0585	-3.3378	-0.71626	-3.2037	-6.9891	-3.1447	-4.9444	-2.7654	-3.2491	-2.8231	-2.1688	-2.0139	-3.175	-7.5997	-5.7059	-5.0159	-0.46715	-3.0924	-2.9621	-4.1711	-4.8264	-1.7375	-1.6934	-4.3727	-7.1536	-2.6028	-4.9833	-1.1444	-3.203	-1.0571	-5.1134	-4.1299	-6.3109	-5.9691	-1.9212
-10.421	-14.173	-14.987	-15.133	-11.178	-14.017	-13.662	-14.132	-15.411	-16.678	-13.786	-14.32	-12.034	-14.948	-16.222	-14.117	-13.297	-13.321	-19.127	-15.535	-13.473	-12.857	-14.943	-12.379	-12.907	-13.294	-11.854	-16.449	-11.791	-15.806	-11.744	-13.465	-10.808	-15.047	-15.24	-12.924	-15.317	-13.262	-15.716	-13.356	-11.047	-11.386	-13.499	-12.98	-17.529	-14.156	-14.779	-12.596	-13.03	-11.852
-2.1964	-1.204	-2.1205	-0.4718	-2.08	-0.81992	1.5834	-3.998	-3.1726	-2.3077	-0.99971	-0.64634	-3.3046	-1.4328	1.3551	-5.8589	-4.058	0.87854	-0.93937	1.4448	-2.7748	-1.0275	0.4035	-1.6099	-0.17204	-1.0375	-0.36	-0.7201	-2.7252	1.1612	-0.28355	-3.4325	-4.61	-2.7855	-0.36708	-0.17255	-0.51135	-2.1024	-1.2902	0.99453	-2.9746	-3.8219	-0.1546	-1.1042	-3.1915	-1.8095	-0.19199	-3.0507	-1.2148	1.7321
0.66721	-1.7755	2.6714	0.58707	1.0226	-0.62004	3.041	-1.174	-0.4144	2.182	-1.4834	1.2575	-0.37381	0.31666	-0.52665	1.6479	0.077347	-1.2572	-2.5227	-0.57193	0.80791	0.83708	-1.9478	3.2465	-3.3305	-2.2517	-0.56402	2.2506	1.54	-1.1381	1.4995	1.4053	1.173	-2.7693	-1.6376	-1.8589	0.15919	0.61408	-1.6198	-0.39712	-0.48917	-0.47057	1.6787	-0.89121	-1.3231	-0.41972	0.99562	1.9615	-0.20617	1.7811
-9.6995	-10.302	-10.613	-8.4815	-12.195	-9.2127	-10.88	-7.6198	-11.198	-8.8261	-14.796	-8.9254	-7.3652	-8.759	-6.8667	-11.602	-11.803	-15.388	-12.526	-11.151	-12.947	-12.378	-11.127	-11.811	-9.3193	-9.8035	-8.1582	-9.1357	-9.7981	-10.396	-9.4436	-9.1159	-12.877	-10.982	-10.984	-11.791	-9.6605	-8.9929	-5.4862	-11.361	-10.629	-11.001	-13.386	-7.8526	-10.746	-9.8815	-11.897	-9.4621	-10.393	-10.719
10.466	9.3631	7.9124	8.4598	4.633	6.3766	6.1314	6.9803	8.3946	7.946	8.0566	8.7388	8.1113	10.157	6.3099	6.9821	7.7182	6.2346	9.1589	10.538	10.239	6.9429	6.5796	7.7569	9.6284	9.1962	10.763	5.6822	4.9095	8.8944	7.4165	8.4318	7.6776	6.8042	10.02	8.6864	6.1518	9.2002	9.3741	6.8714	8.9581	6.7151	10.057	9.1526	8.477	7.8961	9.3749	7.8284	6.0708	4.4359
-2.8172	-4.6056	-6.7609	-4.2199	-3.2107	-1.6368	-7.0127	-3.4893	-0.22897	-2.9475	-1.457	-3.6931	-7.8336	-2.4875	-6.7844	-2.1708	-1.8882	-3.8723	-4.9406	-6.1134	-5.4447	-5.9041	0.22143	-1.4581	-3.0383	-4.1709	-2.3296	-2.6134	-6.7085	-1.9586	-0.8381	0.79069	-4.1833	-2.3447	-2.944	-2.6635	0.15597	-4.7692	2.1199	-1.5184	-2.0403	-4.2631	-5.3411	-3.8008	-4.1394	-2.6919	-1.5185	-5.1749	-3.2536	-1.4838
-3.7354	-3.7869	-5.4175	-1.6417	-3.4089	-5.7861	-2.729	-1.6195	-3.6739	-6.8834	-3.9398	-7.3618	-3.0703	-4.7846	-4.7498	-3.6379	-5.3053	-4.3124	-2.693	0.22295	-3.7149	-2.4114	-7.3355	-5.6382	-3.9412	-4.4749	-2.4644	-6.1753	-3.5178	-4.3148	-2.8549	-4.238	-4.9053	-4.0573	-3.2512	-4.6977	-5.8534	-3.4747	-2.2046	-3.0311	-5.6013	-4.7637	-2.8188	-4.8883	-4.6541	-1.2697	-6.117	-2.2925	-7.6303	-4.9248
-0.77954	-3.0784	-3.2712	0.64369	-3.0461	-4.4317	-2.2301	-0.28467	-8.8166	-2.9663	-2.2782	-7.5871	-2.8592	-4.4116	-2.6576	-2.3825	-5.0448	-4.4485	-5.753	-0.45165	-3.1301	-4.6568	-0.23349	-1.9695	-3.6624	-1.9025	-2.3501	-0.99284	-4.4198	0.049273	-1.4651	-0.23876	-2.186	-1.0983	0.98865	-0.51746	-2.1114	-3.8179	-3.6027	-0.90612	-2.945	-1.3971	-3.0377	-0.49182	-3.6795	-1.044	-4.1155	-6.6652	-4.7362	-0.93892
-7.1439	-5.5943	-1.9077	-5.1682	-6.806	-3.6814	-7.9918	-7.1452	-6.6616	-5.161	-7.8924	-5.729	-4.1034	-5.7429	-6.3711	-6.1024	-5.4445	-7.0036	-8.0701	-3.9631	-8.4688	-3.4183	-6.7522	-7.5104	-5.6366	-5.8582	-7.039	-9.6007	-8.5264	-7.4519	-4.3582	-3.4651	-6.0123	-4.7764	-9.5079	-6.5312	-6.7164	-4.9366	-6.4107	-3.6629	-9.5102	-6.2007	-7.9438	-6.17	-6.9154	-6.8485	-5.9005	-9.6333	-6.3946	-5.2926
1.4979	-1.0621	0.13593	0.41294	-0.84121	-1.6678	-1.915	-2.4783	-3.2207	-2.0746	-0.92244	2.081	0.88744	-1.8814	-0.9803	-3.6665	-0.27418	-1.4358	-4.1446	-1.2291	-1.3272	-4.5587	-3.7113	-1.1243	-1.934	-3.4049	2.1662	-4.5426	-1.5475	-1.2083	-0.42964	-1.1287	-1.8334	-2.9293	-3.0419	1.3918	-2.0395	3.1339	-0.74936	-0.29919	-0.68526	-1.4353	-0.47495	-0.72892	-2.2915	-1.4814	-1.9596	-0.98461	-3.6537	-1.1403
-0.1792	1.1024	-0.63108	-4.3417	-0.97128	-1.3948	2.0296	-2.1729	-3.0371	-1.2354	-2.8335	-1.0627	-0.98915	-0.68101	-0.76136	-1.13	-1.566	-2.73	0.37157	-3.4079	-0.89989	-1.7993	-1.028	-1.2861	-4.2775	-0.98461	1.3496	-0.64803	3.3492	-3.124	-2.7715	-2.0914	-3.103	-1.9007	-2.0741	0.017306	-0.81474	-2.1875	-3.6303	0.91131	0.37017	1.5631	0.026839	-2.9469	-3.1231	-2.196	-5.999	0.064145	-4.4516	-2.5048
8.6174	1.9716	3.505	6.9707	4.6977	3.3319	2.4133	3.3187	4.6256	4.6933	1.4852	5.1264	5.0653	6.105	2.6865	2.815	6.7812	7.3858	3.6679	6.9331	4.6975	5.5663	6.7708	4.4761	3.5464	4.168	3.2436	5.1133	2.8932	5.4476	4.0872	6.0845	5.9899	4.6841	5.9484	7.6544	6.3713	5.3006	7.934	6.5166	5.7896	4.0334	4.0237	7.5948	7.3153	2.4016	5.6415	4.3994	3.4559	3.8652
1.1152	0.78772	-0.41537	-0.45105	-0.728	-2.83	1.4755	1.6514	-2.9986	-2.8756	-2.1998	-0.44556	-2.1688	1.3606	1.0643	-3.1262	-0.921	-0.98573	-1.1175	1.0479	-0.15337	2.7113	0.87327	-3.2849	1.562	-0.19739	-2.1951	3.4064	-1.2582	-0.41173	0.35775	2.1748	-0.31308	-0.91014	-0.16815	0.68024	-1.0814	-0.80228	-0.4484	1.2922	0.047909	0.3781	-0.17266	0.49186	3.627	-2.825	0.74504	1.1552	2.5375	0.87858
-3.722	-5.5471	-3.0425	-2.679	-1.4571	-0.65135	-2.562	-1.9645	-1.8147	-3.8669	-3.8559	-4.0691	-3.116	-5.0511	-2.1543	-1.2428	-5.2334	-2.0864	-0.57506	-3.3448	-2.6721	-2.2214	-2.0475	-3.8483	-1.3985	-3.4745	-2.5398	-3.8988	-3.5047	-1.3737	1.9539	-1.8176	-2.2871	-3.9193	-3.8064	-1.1482	-2.2578	-3.109	-4.9715	-1.8414	-2.5484	-0.68337	-2.2311	-2.2888	-4.5423	-5.7929	-0.99115	-3.567	0.069235	-7.1284
-10.62	-11.639	-11.619	-6.256	-10.141	-9.2249	-7.8642	-10.867	-10.649	-12.733	-9.5219	-9.0234	-12.188	-9.9718	-10.204	-10.944	-12.481	-11.465	-11.956	-11.42	-9.3534	-6.9477	-10.139	-10.54	-8.8602	-10.5	-12.905	-11.877	-14.992	-10.766	-12.37	-11.878	-11.021	-13.57	-14.042	-11.485	-8.3475	-8.4416	-11.876	-8.8666	-9.6649	-10.706	-11.103	-9.1329	-9.1726	-9.1233	-8.8845	-13.141	-7.7983	-11.347
2.8337	4.773	4.5645	6.3207	6.1385	3.9781	5.0114	5.1177	9.1552	6.6067	2.7287	5.46	7.332	6.3917	6.3009	5.4418	6.3916	4.4588	7.5419	4.3212	7.0342	5.0525	6.631	5.6113	2.1702	5.4538	6.259	5.2187	7.3209	1.6978	7.6035	6.4125	5.8271	2.4251	3.1837	3.2429	4.7996	5.6189	5.9379	5.3737	4.6983	4.8826	5.6087	1.9159	8.2147	10.295	4.6498	4.4227	9.7092	7.0569
-2.0064	-4.3204	-1.8687	-2.9653	-1.4302	-2.0053	-2.7766	-1.931	-1.439	-1.9418	-1.0766	-3.4455	-0.42749	-3.1667	-2.3656	-0.91515	-4.0283	-3.5022	-2.711	2.439	-2.6042	-1.1795	-0.87697	-5.3913	-3.1917	-0.49816	-1.9327	-0.3042	-0.82726	-2.2005	-2.0711	0.46816	-2.5621	0.34817	-3.9102	-1.9428	-0.87511	-0.87668	1.0974	-2.4929	0.68894	-2.91	-2.7888	-1.9195	0.18139	-1.598	0.17301	-2.7936	0.60452	-1.2049
-4.5506	2.1833	-4.6244	-2.2022	-1.6132	-0.61512	-0.47296	-3.0624	-4.1688	-3.257	0.28436	-4.4663	-1.2925	-0.33276	-0.75397	-2.246	-3.6957	-0.25583	-1.5328	-2.6226	-2.7719	-2.426	-3.6855	-1.0593	-2.8562	-3.1228	-2.4364	-2.4269	-0.21901	-1.9669	-2.7485	-0.75143	-2.9002	-1.0127	-1.9769	0.37878	-3.8693	-0.07759	-3.9852	-3.8249	-0.44958	-3.2453	-3.2202	-3.6735	-3.5856	-1.6619	-1.361	-1.0648	0.16875	-2.2194
12.491	6.0324	10.151	10.156	11.165	7.2641	8.6359	8.2086	8.4653	11.903	12.027	7.8057	12.071	10.139	8.2078	8.5488	10.4	8.4312	11.416	9.127	8.2554	9.7302	9.1785	10.372	7.7073	10.651	7.8342	8.7246	9.4456	12.13	7.6022	7.5264	11.97	9.121	9.5019	8.7032	10.051	8.8381	10.968	9.7289	9.1428	10.13	6.4035	12.358	9.6168	8.9624	7.8849	9.1582	10.883	9.6422
-17.153	-10.491	-14.032	-14.839	-14.546	-13.466	-11.619	-12.438	-11.803	-13.355	-13.144	-13.165	-17.745	-17.155	-13.872	-14.782	-12.161	-12.387	-13.103	-17.146	-12.305	-13.509	-17.653	-10.247	-11.818	-14.026	-12.715	-9.8217	-16.548	-12.883	-14.729	-17.373	-13.095	-13.014	-11.52	-11.1	-12.035	-9.1096	-12.154	-12.109	-12.334	-14.551	-13.108	-11.313	-14.449	-14.455	-11.979	-14.035	-13.002	-10.961
6.2208	7.3898	10.22	7.2322	10.572	8.1472	7.4544	6.0533	8.0258	6.9925	9.1767	10.453	7.125	8.2103	9.1067	8.6679	10.378	10.179	5.2729	6.4699	5.5249	6.8501	7.3857	7.8444	9.4506	11.786	9.08	7.6827	10.392	6.7583	7.2013	10.559	4.8377	7.9895	8.5241	7.3907	4.5122	6.1964	6.9112	9.6901	11.037	7.9255	7.2436	9.4163	9.5122	10.756	8.7375	8.2821	9.2764	8.4902
-13.038	-11.216	-14.799	-16.013	-13.892	-10.639	-12.226	-16.847	-15.169	-15.379	-15.43	-13.231	-11.904	-15.052	-16.907	-15.193	-15.829	-15.905	-11.662	-14.157	-17.943	-14.19	-17.603	-14.803	-13.018	-12.608	-14.59	-12.143	-16.854	-16.631	-18.337	-14.333	-10.917	-14.317	-14.883	-18.394	-14.613	-13.208	-11.966	-13.323	-14.876	-13.963	-12.177	-15.043	-14.245	-14.886	-16.588	-13.08	-17.232	-16.262
-16.092	-15.762	-13.713	-16.199	-14.242	-12.802	-15.034	-14.372	-13.958	-17.402	-12.282	-11.442	-10.751	-16.563	-15.218	-11.121	-15.645	-13.969	-15.921	-15.226	-15.752	-12.401	-16.999	-14.725	-18.745	-14.85	-14.521	-13.622	-16.741	-14.545	-15.914	-14.262	-12.734	-13.626	-14.691	-17.381	-12.203	-16.687	-18.649	-14.013	-15.52	-16.936	-11.389	-15.543	-14.52	-13.66	-14.548	-14.606	-13.389	-17.337
-10.51	-13.344	-14.735	-10.787	-11.579	-13.646	-14.351	-12.808	-11.078	-14.366	-14.503	-11.332	-14.9	-14.812	-13.57	-11.852	-16.09	-14.28	-15.649	-15.098	-10.152	-12.95	-9.9587	-14.174	-17.85	-13.792	-10.785	-12	-13.704	-15.386	-12.758	-12.507	-14.793	-9.8215	-15.024	-8.8526	-9.5441	-13.898	-14.75	-9.8624	-14.694	-12.837	-13.062	-13.525	-13.104	-13.301	-10.559	-8.886	-12.558	-11.774
-7.8202	-2.2194	-0.69391	-5.4164	-1.4308	-4.0455	-6.7891	-1.6895	-0.90484	-0.066822	-6.1266	-0.98016	-0.57555	-4.2932	-3.1393	-3.5301	-2.0563	-5.8986	-2.0004	-1.1802	-4.203	-1.7149	-7.8971	2.793	-2.2007	-1.9435	-0.42504	-2.4982	-1.8867	-3.5436	-2.3211	-4.7776	-2.4037	-0.61375	-2.0366	-1.5213	-1.297	-1.1087	-3.6828	-3.6796	-3.0239	-3.4021	-1.0695	-1.7702	-4.6803	-5.7677	-5.6061	-3.5577	-2.5472	-1.2824
-9.8676	-11.894	-12.221	-12.906	-13.385	-10.827	-9.9971	-11.121	-9.24	-12.128	-13.759	-10.53	-11.976	-14.05	-9.2841	-13.225	-15.471	-11.274	-15.638	-7.3492	-12.094	-13.051	-12.643	-13.773	-12.557	-9.5256	-10.302	-10.42	-11.836	-9.7235	-14.712	-10.744	-11.735	-9.0876	-12.319	-12.471	-8.1738	-12.297	-10.405	-9.3792	-11.974	-12.892	-8.6745	-12.176	-7.9485	-12.279	-13.731	-11.02	-11.523	-11.276
0.3512	0.58317	2.0356	4.2218	-0.94689	0.83906	3.358	2.7266	1.735	1.7373	0.34892	5.0278	2.4326	3.1072	1.8772	4.3721	3.5739	5.7302	3.2246	2.4477	2.7784	0.77502	4.4177	-0.19442	3.571	5.2514	3.4205	3.1825	1.7771	6.5928	0.58773	2.3367	-1.5071	4.1721	2.0079	1.0762	2.6514	2.5425	2.321	1.2552	3.1366	4.1186	4.0193	3.5788	3.4959	2.1034	-0.6483	2.6656	1.0142	2.8686
-9.6594	-12.543	-12.625	-12.033	-12.452	-14.243	-9.5915	-7.5432	-11.252	-9.8632	-12.075	-6.3139	-9.185	-9.4195	-12.512	-11.772	-10.077	-14.409	-10.471	-8.6817	-10.517	-10.105	-10.601	-11.589	-11.069	-13.125	-7.7844	-4.6721	-10.207	-10.117	-10.916	-10.727	-11.813	-10.661	-10.458	-10.323	-10.677	-10.151	-10.511	-10.665	-9.6425	-12.015	-9.1039	-9.7092	-13.298	-9.2324	-11.24	-13.882	-14.488	-11.738
-5.1367	-4.9176	-4.5092	-4.2902	-4.3777	-2.5909	-5.3497	-4.3531	-5.4555	-4.3596	-4.0777	-4.2102	-2.9409	-2.2342	-5.3181	-6.6553	-1.7566	-4.9209	-2.3081	-2.9253	-2.1291	-3.5265	-3.3657	-4.2188	-4.059	-4.2014	-6.7255	-5.9384	-3.3586	-3.9014	-3.8284	-4.5877	-4.9871	-3.3992	-2.1015	-7.9144	-3.75	-6.2783	-3.0185	-5.5874	-4.1476	-4.8115	-5.9574	-1.5713	-2.4053	-5.7332	-6.6968	-4.8061	-5.3216	-4.5245
5.9039	5.4697	3.4119	7.8387	2.845	2.4349	4.8807	7.1074	3.9141	3.7993	5.3078	4.0382	6.4563	7.6971	6.6143	6.3889	7.274	7.5307	-0.39788	4.9276	9.2721	6.2356	8.1567	6.4934	6.787	5.6682	5.2849	10.474	2.898	2.5122	0.36841	3.5517	9.2704	1.892	1.7861	3.1327	5.9712	6.1752	6.523	5.3692	5.1489	4.7152	2.611	8.0936	5.733	3.2054	4.9425	6.3487	5.0275	7.7326
6.6896	4.6131	2.62	4.1441	6.9102	1.3421	2.8238	3.0777	2.6071	5.1224	5.3882	5.951	8.8304	7.7721	7.1278	4.6397	2.3742	5.1858	4.0888	4.6396	4.6152	2.8395	6.2836	9.3233	4.9217	3.8396	4.0918	1.2019	4.7046	9.1225	6.6019	7.0073	6.1393	1.4658	4.957	7.0287	3.2339	4.7921	7.0685	2.6245	5.7707	4.7718	4.6698	5.3087	5.3151	7.3725	4.6948	5.7928	7.212	5.1436
-7.2153	-5.759	-4.1324	-4.5821	-3.4684	-6.038	-6.9284	-5.8364	-7.3357	-2.7649	-4.0226	-5.8091	-4.7733	-4.5317	-4.7594	-5.3371	-5.4927	-3.6368	-6.7419	-7.0219	-7.9329	-3.8869	-4.7831	-1.7427	-6.7133	-5.6299	-3.9944	-2.3461	-4.7345	-6.5033	-6.772	-2.5425	-4.5925	-6.0395	-6.6842	-2.2359	-6.3635	-5.383	-3.5078	-7.447	-5.0653	-6.0033	-5.1562	-7.9024	-6.5538	-6.9119	-6.4501	-6.8683	-4.0953	-9.5072
0.23347	3.3978	0.032547	-0.87678	-0.34335	1.9824	4.7447	3.4533	2.5689	1.2411	2.9552	3.4183	-0.43519	4.3601	1.8825	2.2125	1.2278	1.0887	2.2698	2.4957	3.182	-2.0659	3.8931	-0.70605	1.6445	2.5092	4.3195	3.6005	-0.64943	1.7195	-0.64736	1.5113	2.962	-0.16618	2.5254	0.53967	0.30673	3.5787	0.12146	3.7557	5.4152	-1.8714	1.4139	4.885	-1.7734	2.7033	1.5022	3.7515	-0.48161	0.7364
2.3343	5.2116	1.9901	2.1479	-0.11699	2.959	3.4684	1.4975	0.56149	0.794	2.3589	4.393	2.3304	4.2502	2.489	0.32343	-0.12001	0.97415	5.449	3.2095	1.2252	0.40744	4.9029	4.5653	4.2615	0.27065	0.42554	0.16003	4.7225	3.0752	0.35058	2.3847	1.7455	2.061	2.7722	4.7162	2.6051	2.4109	1.4589	1.7221	1.8456	4.5284	1.8849	1.6606	2.189	1.8763	1.5946	-0.47167	1.1768	1.4244
-9.1063	-5.2768	-5.8621	-5.5641	-5.7761	-7.9964	-4.5261	-7.929	-4.7997	-4.8005	-1.8654	-4.9815	-4.4876	-6.9899	-2.6048	-8.4347	-5.9063	-3.8115	-5.3824	-3.3136	-3.1253	-6.7705	-2.2294	-6.1436	-4.3686	-3.8725	-7.8448	-6.3885	-4.1506	-7.2634	-4.6303	-3.2338	-5.7735	-5.5832	-5.3139	-7.0594	-7.1944	-6.4079	-4.5944	-5.6289	-5.794	-5.8562	-6.7111	-3.7905	-8.9094	-6.8788	-6.9141	-3.7919	-5.1773	-4.9098
-0.57992	-0.23885	0.64792	-0.15745	-0.45281	-1.3555	2.09	-2.0139	0.26813	-1.3344	-1.6677	-1.0299	-0.64972	-3.9893	-0.81274	0.9832	1.1239	1.3568	-0.67162	0.31305	2.3458	0.2349	-1.9139	-2.367	1.7907	-0.37262	-0.47852	3.1536	2.2363	3.7539	-0.037197	-1.0051	1.4755	-0.25241	0.081917	-0.97602	1.2459	-2.696	-0.94679	-0.44024	-0.47848	1.9638	0.75491	-2.1051	2.1764	0.76513	1.4791	1.4653	-0.83043	-0.37279
9.8495	7.6746	8.1805	9.7352	9.7347	10.11	10.309	6.5848	6.3907	10.01	12.146	11.496	6.4262	8.5537	6.4173	11.019	9.1082	8.4277	6.9686	10.157	6.9738	12.933	8.1745	9.6588	11.551	8.6278	8.5994	12.146	10.247	6.3818	10.44	9.5955	7.6462	8.5822	9.8046	8.8715	9.1043	8.7357	7.4818	10.13	9.1344	8.6469	5.7803	7.8376	6.9902	8.199	7.3893	8.6784	8.5403	4.8499
-0.90186	-1.8401	-3.4681	-5.4499	-1.7426	-3.3624	-3.93	2.0525	-2.806	-5.5845	-2.5827	-1.374	-2.936	-0.051624	-6.7756	-6.1056	-3.7101	-1.5862	-1.9965	-2.4022	-8.7069	-4.0171	-1.7513	-1.0515	-0.9461	-3.2116	-3.2419	-0.32245	-3.7284	-4.8781	-1.5935	-4.9246	-2.733	0.73639	-3.9436	-2.4933	1.499	-4.1517	-2.0161	-2.9598	-4.0766	-0.80131	-1.33	-6.7931	-2.8522	-0.035175	-4.4445	-2.5245	-2.2489	-1.6816
9.0241	9.601	9.7773	8.2273	9.2129	8.3983	7.3244	6.7816	8.176	9.5233	10.714	9.7604	9.8916	10.274	8.0962	7.8273	8.8155	10.799	8.6247	9.3248	9.3951	8.3817	5.7036	10.981	7.5398	6.1601	6.8908	7.2417	8.2924	12.953	9.0903	5.0352	8.2301	6.9782	11.385	7.0965	7.2341	7.3442	7.2996	8.7304	9.1692	6.9373	10.169	8.7284	5.5472	9.944	10.652	9.8074	8.7385	5.8462
11.702	4.1185	9.3027	8.7609	7.4587	8.0598	5.0285	8.9829	9.0219	9.5419	8.0728	8.295	7.125	7.0836	12.627	6.7474	5.1526	11.008	11.304	8.7165	7.4613	9.1882	6.9476	8.3164	4.9101	8.6921	9.8324	6.0657	11.68	6.8446	10.586	9.1254	9.8124	10.981	6.3753	13.367	9.9834	10.536	7.7612	5.3825	6.1266	8.0502	5.9511	10.628	7.9217	10.307	4.9589	9.5853	7.3779	8.3711
0.27841	0.85093	2.7596	2.157	5.3525	3.1827	3.8887	-0.97191	4.7926	0.84819	1.461	-0.59463	1.735	0.14505	2.5464	0.3661	1.1838	1.8507	1.4061	1.6347	1.3062	2.6215	-1.9744	2.2109	0.54826	-2.1255	1.3192	4.0664	2.3432	-0.19182	-0.36324	2.5771	3.6511	-0.64832	-1.0579	3.1108	-0.17131	1.2294	0.1839	2.7413	2.7162	2.9848	4.1512	2.2027	4.0843	2.049	0.5957	2.3397	3.6491	-0.43384
-3.3341	-4.4962	-4.8665	-5.9525	-5.9889	-5.2816	-6.5533	-3.1827	-3.806	-3.9066	-2.7773	-1.6643	-4.7949	-4.1393	-4.678	-3.6847	-3.7679	-4.4439	-3.3781	-2.9686	-6.0521	-5.6148	-6.7307	-3.1297	-5.4208	-5.0208	-6.1402	-5.1609	-5.6859	-3.6612	-4.7775	-2.9102	-6.4773	-2.7439	-2.6949	-6.82	-6.0051	-4.8485	-4.6349	-6.1698	-4.8042	-3.526	-2.2723	-3.9894	-3.6246	-5.5134	-2.7179	-4.3394	-1.4081	-1.1391
-9.7626	-7.9537	-7.6161	-11.076	-7.2716	-8.288	-8.5409	-6.6227	-9.3643	-8.1619	-9.5655	-6.8768	-8.9866	-8.9388	-9.2359	-8.8637	-10.585	-11.042	-6.8932	-7.0633	-8.667	-7.9644	-7.536	-8.1686	-7.7723	-7.7223	-10.467	-8.4376	-11.67	-10.976	-7.151	-8.2365	-11.431	-9.5618	-5.828	-9.5045	-10.375	-9.2211	-10.91	-9.7199	-10.644	-8.9881	-8.9861	-8.4566	-6.21	-11.028	-9.2594	-11.27	-10.795	-10.831
-4.0791	-9.2763	-4.9237	-5.3448	-3.1401	-5.2836	-7.2229	-5.2655	-8.8466	-10.357	-6.9753	-5.2338	-7.9919	-6.2687	-6.0733	-5.8503	-7.8241	-6.2056	-4.7242	-6.711	-5.1751	-5.6893	-8.5418	-5.9757	-5.604	-5.3379	-4.5513	-8.5267	-9.2078	-7.6553	-6.924	-6.5087	-2.7037	-4.8751	-5.8305	-6.6042	-6.8307	-6.4881	-4.7143	-5.7988	-6.4131	-6.7347	-9.0261	-4.5388	-4.4655	-5.2139	-6.0541	-3.666	-4.7956	-4.2481
4.4694	1.948	-1.2876	1.0164	0.15373	2.3826	-1.0111	4.5852	0.86317	-2.0187	1.1463	-0.066234	2.487	1.8985	3.7026	3.45	-0.091118	1.6486	1.5484	-2.4758	-1.2989	2.3043	0.21864	1.1107	3.8339	-0.84147	-2.3643	-0.46722	0.3778	-2.6476	0.23344	1.8618	1.7188	-1.3503	-1.9531	-2.5497	4.1971	2.7456	1.1242	0.69497	0.90615	1.311	1.9548	-0.87103	0.52614	2.512	0.99939	-1.7053	1.3003	-2.6229
-23.194	-22.071	-19.158	-20.719	-18.319	-20.748	-17.535	-24.578	-18.618	-21.801	-21.715	-23.525	-19.882	-18.649	-19.335	-21.979	-23.16	-16.959	-17.719	-19.598	-18.869	-22.088	-19.128	-18.864	-21.807	-22.305	-23.763	-18.99	-18.09	-18.583	-20.702	-21.788	-22.021	-20.452	-25.752	-20.61	-21.791	-22.418	-20.931	-19.5	-20.815	-21.261	-24.462	-21.092	-22.15	-19.872	-18.47	-24.051	-20.584	-19.825
-22.098	-24.227	-24.318	-23.529	-22.309	-23.492	-21.353	-20.446	-19.806	-21.156	-24.504	-21.77	-24.09	-24.432	-21.353	-20.197	-23.053	-23.48	-24.038	-21.224	-23.595	-21.158	-23.804	-23.328	-23.928	-25.822	-22.325	-24.914	-21.512	-21.056	-20.493	-23.426	-21.143	-20.667	-22.741	-22.354	-23.674	-26.674	-21.655	-25.151	-20.878	-21.745	-21.59	-23.545	-20.164	-24.134	-23.602	-22.377	-20.376	-22.49
-10.73	-15.002	-14.273	-13.521	-13.942	-14.484	-17.134	-13.507	-9.9028	-16.376	-12.945	-13.256	-11.294	-12.47	-13.757	-14.451	-11.699	-11.65	-14.658	-11.973	-13.365	-13.604	-15.111	-15.113	-13.167	-14.667	-10.797	-15.468	-12.104	-12.863	-13.175	-11.111	-12.817	-15.708	-14.795	-12.996	-15.597	-14.039	-13.127	-15.124	-12.414	-11.555	-14.438	-12.309	-14.195	-16.403	-13.275	-13.225	-15.829	-13.179
-22.949	-24.337	-21.975	-20.486	-24.906	-22.353	-20.08	-21.894	-24.091	-21.883	-22.252	-20.861	-18.602	-20.385	-22.904	-23.16	-24.568	-23.061	-27.183	-21.425	-24.292	-23.023	-24.851	-22.923	-19.663	-21.14	-22.834	-22.128	-20.998	-22.597	-23.918	-21.182	-24.692	-24.871	-20.294	-22.122	-21.62	-22.176	-22.61	-24.422	-19.986	-21.096	-23.63	-24.435	-17.302	-22.658	-22.945	-22.577	-22.531	-21.235
-23.564	-20.515	-21.803	-21.832	-23.055	-21.964	-18.723	-22.073	-21.654	-23.013	-18.355	-22.81	-20.36	-22.855	-21.675	-22.814	-20.696	-21.277	-20.969	-23.668	-22.27	-24.372	-22.772	-21.714	-23.842	-22.447	-23.007	-22.228	-22.508	-19.723	-21.764	-20.432	-21.874	-26.739	-18.217	-19.096	-21.75	-21.525	-19.663	-19.623	-22.04	-24.82	-23.305	-19.587	-25.255	-22.63	-23.675	-22.903	-19.025	-22.703
-13.872	-12.968	-13.972	-14.727	-13.059	-10.636	-13.648	-13.031	-10.749	-11.62	-8.4191	-10.271	-11.774	-12.772	-8.5709	-12.58	-13.4	-11.075	-10.35	-10.333	-14.283	-12.369	-8.7943	-9.085	-12.492	-10.353	-14.259	-13.818	-12.937	-13.137	-8.5115	-11.909	-11.062	-11.764	-7.5555	-12.56	-9.5439	-10.698	-10.098	-10.525	-12.7	-9.9076	-11.502	-9.7134	-12.001	-10.699	-9.4568	-12.096	-12.951	-12.013
-9.8145	-6.4027	-9.3256	-6.3794	-6.1431	-5.7859	-3.8307	-5.2286	-5.1852	-7.4472	-7.803	-5.7061	-6.5105	-9.225	-8.411	-5.661	-6.9617	-7.3004	-4.0666	-6.4792	-10.572	-8.41	-5.4437	-4.2198	-5.4745	-4.567	-5.5732	-10.213	-8.042	-1.952	-5.7822	-5.0231	-7.7529	-4.7557	-5.1006	-4.5994	-7.0509	-7.5924	-4.8072	-7.0961	-5.9986	-7.0732	-9.2177	-8.9241	-4.3926	-7.4372	-4.5639	-5.2105	-4.4255	-9.005
-0.9009	-2.8859	2.569	-2.6778	-3.5725	-4.0739	-1.0463	-0.69943	-2.6334	0.12861	-0.37174	-3.5394	2.2426	0.55579	-3.6307	-1.892	-3.5032	0.3722	1.4165	-1.2001	-2.6598	-2.0615	-0.4514	-0.52417	1.0895	-3.0008	0.071966	-3.3417	-0.52089	-1.5261	-0.0078564	-0.65097	-2.9888	-0.94537	-1.9604	-1.3206	0.35636	-5.1364	-0.3765	-5.3104	-2.3182	-2.8943	0.050959	-2.1903	-1.9649	-2.8834	-3.1786	1.728	-3.3433	0.20281
11.497	7.1612	9.5893	9.714	9.7152	15.183	11.726	9.2006	10.462	11.504	9.2189	11.101	8.3336	11.481	12.22	9.2009	11.307	7.1646	6.3705	10.581	12.253	8.3702	9.9951	12.044	9.1275	9.632	11.487	9.405	7.1049	7.8522	10.461	11.656	8.4308	8.9992	8.8386	13.803	9.4002	8.6015	11.425	8.7074	11.778	8.543	8.2422	10.427	10.768	10.36	10.581	11.049	11.516	12.183
-10.386	-14.269	-9.6106	-12.203	-11.152	-13.058	-15.43	-15.203	-12.071	-10.21	-13.575	-11.909	-12.444	-10.35	-15.854	-14.89	-12.302	-14.109	-13.364	-12.295	-10.337	-14.723	-12.646	-13.47	-12.201	-12.359	-14.014	-15.565	-11.95	-12.885	-11.27	-16.724	-11.198	-15.438	-12.923	-14.583	-11.063	-16.124	-11.859	-16.51	-13.589	-15.898	-16.937	-14.713	-15.136	-13.794	-11.366	-11.33	-10.795	-12.794
6.0161	5.5338	5.1838	4.1186	6.7658	5.4155	3.1949	7.8503	6.5167	3.9059	4.2682	6.0612	5.3097	4.5783	5.4795	4.9102	3.7181	3.4114	6.4292	5.8186	2.3447	5.8004	1.6327	3.5441	7.4265	5.6685	4.4305	6.0318	5.178	4.3043	4.5137	5.2688	3.8712	4.2123	4.1647	6.6464	0.55162	4.0255	5.1801	6.1748	5.8014	8.6033	4.138	4.9999	1.8368	5.4539	3.1175	6.785	6.3135	7.5311
-8.7194	-8.6619	-12.814	-14.221	-11.154	-12.725	-10.719	-10.046	-11.49	-9.2462	-13.135	-14.551	-11.941	-11.458	-11.22	-8.1471	-13.765	-11.279	-10.879	-13.001	-7.7347	-14.002	-12.247	-11.533	-11.647	-11.087	-12.36	-8.7084	-10.486	-16.141	-8.5252	-12.091	-9.9257	-8.7544	-9.7031	-11.487	-8.2835	-11.519	-9.9053	-13.116	-12.991	-14.23	-12.173	-13.296	-12.888	-13.445	-13.79	-9.4305	-11.426	-12.349
1.4193	-1.8316	-2.5536	2.0061	0.45978	-3.4872	-1.4466	-1.0906	0.0012307	1.9577	-0.38613	-0.31216	-3.1788	-3.9084	-0.27535	-1.6953	2.8415	-0.46371	0.28345	-2.0098	-2.8357	-0.54107	1.4489	-2.3841	-0.51298	0.41689	-2.1468	-1.3585	-1.0351	-3.1712	-1.3064	1.6086	1.1131	-0.87106	-1.0888	2.419	-0.4927	-0.89303	-4.1345	-2.6772	-3.092	-0.12914	1.5957	-0.63211	1.4259	-0.064926	-1.109	-0.045248	-1.6876	-4.8263
-7.9139	-9.8984	-13.191	-13.125	-9.308	-14.863	-9.9199	-12.599	-14.527	-6.9942	-9.8399	-11.804	-12.13	-12.382	-11.627	-9.4495	-11.858	-12.601	-14.179	-10.508	-13.547	-10.651	-11.853	-7.3886	-9.6134	-11.352	-8.5128	-12.252	-6.6534	-15.597	-11.638	-13.351	-10.078	-8.8049	-8.4469	-12.798	-8.8036	-12.71	-11.089	-11.125	-10.388	-6.3976	-8.1011	-11.948	-7.9436	-12.109	-7.6961	-11.763	-9.9371	-10.479
-3.0697	-4.0167	-4.5044	0.28692	-0.025973	-3.9041	-3.9295	-4.3075	-2.711	-2.9157	-4.4672	-1.5188	-1.9816	-2.4299	-3.3726	-2.5311	-4.6093	-2.3336	-2.1402	-2.1883	-2.324	-4.3145	-4.4171	-7.4875	-3.3173	-2.3075	-2.5139	-2.356	-2.1407	-3.52	-1.6559	-3.3262	-0.96786	-4.0451	-4.0034	-3.3908	-5.9675	-4.7285	-1.2754	-3.2573	-3.9177	0.21252	-2.0459	0.29973	-4.4496	-2.8122	-3.6254	-3.2448	-3.551	-2.9613
-9.2295	-9.536	-6.006	-11.056	-8.4324	-11.181	-5.7035	-5.65	-11.823	-13.582	-7.5589	-8.9759	-9.7589	-8.7906	-9.8062	-9.117	-7.1275	-8.5504	-8.6753	-9.2276	-7.3933	-10.442	-7.4233	-7.3643	-8.7502	-9.1127	-10.99	-8.4048	-4.5685	-8.1023	-9.263	-11.187	-9.6839	-11.211	-9.0358	-5.8088	-8.993	-10.842	-11.175	-11.846	-9.1133	-7.646	-8.8216	-8.7843	-9.2683	-9.8646	-10.365	-9.4285	-6.4893	-10.454
-12.051	-12.583	-11.253	-12.509	-13.773	-13.414	-14.561	-15.354	-15.972	-15.284	-11.356	-11.987	-9.7147	-14.62	-11.755	-13.547	-15.204	-13.355	-11.543	-13.556	-13.469	-14.339	-15.802	-10.216	-13.755	-13.149	-9.6074	-13.5	-15.747	-14.146	-14.436	-14.571	-15.606	-13.171	-13.543	-15.51	-11.643	-14.521	-14.726	-16.345	-19.104	-13.091	-12.741	-10.803	-16.281	-12.391	-15.367	-15.255	-15.466	-15.683
-3.2038	-4.702	0.35152	-2.825	2.1112	-1.44	0.74965	2.436	-4.7839	-1.4408	-0.40895	-1.3331	-2.033	-4.9193	-1.0692	1.3873	1.4269	-3.4955	-0.91454	-3.7227	-3.5428	1.4791	-2.1652	-1.4273	-2.0086	-0.3105	-2.0312	0.91082	-2.8125	-3.1489	0.47805	2.3006	-1.4388	0.35538	-0.59503	-0.3806	0.43966	-1.5028	-0.42542	0.61905	2.4883	-1.9947	-1.3201	-3.9854	0.64713	1.0185	-0.6147	-1.2949	-2.0251	0.10253
-3.3616	-1.0528	-2.4026	-1.3527	-5.7753	-4.0737	1.0938	-7.2552	-3.6228	-4.6125	-2.7717	-4.8745	-1.0259	-1.7029	-2.8917	-3.8792	-3.9614	-2.9173	-2.5705	-1.7569	-4.3604	-1.8512	0.087416	-4.1449	-2.0628	-4.243	-2.8152	-1.8037	0.80581	-0.26773	-4.8532	-1.5072	-2.5776	-3.347	-1.2098	-2.42	-5.2034	-2.4632	-3.2369	-4.2058	-3.887	-3.4678	-2.4009	-3.7406	-5.1067	-5.5792	-2.1776	-2.8678	-1.4728	-0.67268
-1.3348	1.6242	-2.6412	-0.61399	3.3521	-1.0132	2.973	-1.8669	-0.1249	-0.43026	-5.0285	2.8712	-4.7489	0.19778	-5.0282	-0.19199	-1.093	-0.38379	-0.4331	2.127	-0.60452	-2.0209	0.50406	-2.2882	-0.86697	3.1055	-0.31208	-1.5696	-4.2397	-0.30913	-1.3008	-0.68431	-1.6487	-2.956	-3.4891	-2.1933	-1.144	-0.21917	3.6878	-0.050554	0.53271	-4.4401	-6.0362	2.1482	1.8849	-0.93728	-2.2194	0.17547	0.07676	-1.5316
-2.9918	-0.77884	-1.243	-1.2231	-0.44232	0.36966	-0.89585	3.6417	-0.84709	-2.7045	2.6478	-2.3087	-0.52804	0.77205	-0.96178	2.5154	0.90549	-0.69777	2.8143	-0.58208	-0.30189	-2.0689	1.4931	-1.4035	3.6445	-0.99726	0.54418	0.63724	-1.3283	0.35703	-0.28383	-0.33747	-1.2528	3.0178	0.90097	3.5221	0.58202	0.7403	0.94118	0.56847	-0.39876	0.86741	1.885	1.8977	-3.8478	0.88883	-0.68972	3.4075	1.0859	-0.61604
-0.19279	-0.34717	0.43721	0.71725	0.50499	0.47894	-3.1328	-0.63571	0.62536	-0.40927	-2.6201	-0.74514	2.5805	-0.89587	0.28043	0.90418	-0.13869	-0.85412	-1.3169	-1.3593	3.5671	-1.0949	-2.1513	-1.4848	0.406	0.81397	0.59027	-0.15335	-0.73548	-2.4065	0.17557	1.8692	-2.0445	-1.0969	3.0527	1.1569	-0.046821	-1.2014	-0.1544	-1.5609	-1.1054	0.98306	-4.4811	0.43439	-3.2745	0.91791	-1.565	1.207	0.77784	-1.0025
-4.6329	-4.3079	-6.5538	-2.9477	-2.8312	-3.3385	-3.1981	-4.0999	-4.735	-0.46939	-2.1099	-3.2332	-3.7057	-1.8082	-3.8015	-3.2914	-6.4795	-5.6017	-4.996	-3.6634	-4.858	-2.8764	-1.5422	-5.7626	-5.3187	-2.6578	-5.8702	-4.4352	-4.4651	-6.1107	1.829	-5.5319	-5.8033	-6.1929	-4.2953	-3.0448	-3.4503	-4.3487	-2.9067	-4.1401	-2.5995	-3.1337	-5.7895	-3.1795	-7.0137	-4.5099	-1.8611	-4.688	-2.1566	-5.8733
-2.0589	-1.5901	-1.5712	-1.2653	-1.1326	-0.76352	-3.6018	-1.8405	-0.13132	-3.1433	-1.7237	-0.48399	-1.0079	-2.5217	-0.20689	0.55451	-1.228	-1.8724	-3.4659	-3.0006	-0.17806	0.46239	-0.70512	2.2146	-1.7671	-1.1489	-2.0495	0.99885	-1.8722	-0.11991	-1.9225	-1.3288	-2.0943	-1.0337	-0.1229	0.86213	-0.19842	1.6882	0.051562	-2.9353	-2.7419	1.6387	-3.0797	0.65156	0.29616	-2.4174	-0.64357	-3.0876	-2.1273	-2.3991
-12.838	-12.475	-14.16	-12.05	-18.805	-11.74	-10.691	-14.046	-15.576	-13.356	-14.016	-14.676	-15.442	-14.466	-12.99	-14.708	-12.654	-13.966	-13.351	-11.602	-11.632	-14.98	-12.614	-12.902	-12.861	-11.738	-13.767	-13.854	-12.272	-13.306	-14.751	-16.349	-10.7	-13.625	-13.206	-14.166	-11.482	-13.772	-14.805	-10.52	-12.996	-13.316	-12.835	-12.989	-14.584	-12.323	-14.93	-13.12	-12.719	-12.784
-12.804	-14.743	-15.584	-12.886	-17.549	-14.9	-14.645	-11.156	-14.186	-14.606	-11.473	-15.242	-17.456	-12.054	-10.191	-17.184	-11.307	-14.108	-13.7	-14.248	-14.023	-14.951	-13.397	-19.676	-15.251	-14.577	-13.289	-15.637	-14.182	-13.339	-14.41	-13.668	-14.716	-14.791	-11.846	-14.886	-13.14	-15.616	-13.398	-15.981	-15.438	-15.366	-12.228	-17.17	-13.117	-12.745	-16.59	-15.439	-14.841	-13.142
-13.241	-12.936	-14.191	-13.753	-12.185	-13.778	-15.828	-13.798	-16.942	-14.451	-11.576	-17.203	-12.789	-16.436	-13.536	-12.516	-11.676	-14.577	-13.439	-14.904	-16.862	-17.189	-14.405	-16.902	-15.409	-16.504	-14.055	-13.04	-13.551	-12.01	-11.014	-14.187	-12.219	-14.861	-14.373	-11.503	-13.442	-16.877	-14.423	-10.527	-14.721	-14.147	-15.558	-12.87	-11.469	-12.813	-13.229	-14.99	-14.618	-11.418
-18.412	-15.023	-14.462	-13.934	-12.053	-14.776	-12.051	-12.563	-12.627	-13.959	-15.795	-14.452	-13.384	-14.739	-18.699	-14.325	-16.163	-13.3	-13.9	-13.135	-15.379	-14.233	-14.282	-13.152	-15.217	-17.426	-15.638	-13.776	-13.287	-15.555	-17.058	-14.18	-17.051	-13.766	-16.06	-11.844	-12.316	-15.306	-15.223	-14.837	-14.346	-13.422	-13.872	-13.228	-15.881	-15.296	-17.083	-14.037	-15.145	-12.998
-0.32141	0.84822	0.64577	-0.6259	2.0161	-1.0766	-0.25082	-1.0182	-0.77642	1.1192	-0.78946	0.50344	3.4904	0.83719	-0.58254	-0.40478	2.881	-1.9114	-0.67074	-2.7068	-1.1968	1.2147	1.0254	-2.8151	2.2583	-2.3221	-0.50056	2.5327	-1.2692	-0.55099	0.32218	-1.8535	-1.4572	1.387	-1.3656	-5.103	0.43958	-0.66024	-1.8377	0.65078	0.84398	1.6051	0.45011	2.105	1.5587	-0.50468	-0.71595	2.8338	0.32406	-0.70545
-13.09	-10.597	-14.578	-13.493	-13.026	-12.705	-14.178	-16.314	-13.598	-14.827	-15.411	-11.664	-14.59	-13.055	-12.034	-14.887	-11.65	-16.159	-12.418	-13.794	-16.126	-14.625	-13.128	-12.462	-13.654	-12.779	-13.567	-13.551	-12.812	-15.448	-13.374	-14.401	-11.971	-14.577	-13.009	-15.092	-14.931	-13.076	-17.73	-13.519	-11.179	-15.497	-12.902	-12.619	-16.337	-13.398	-13.253	-16.483	-16.948	-12.923
-23.131	-19.871	-20.842	-21.679	-21.76	-22.573	-20.977	-24.282	-22.383	-20.452	-20.005	-23.676	-21.101	-21.895	-19.25	-21.063	-20.869	-22.22	-21.057	-22.214	-24.492	-23.157	-21.734	-20.672	-25.085	-22.288	-19.237	-22.357	-20.311	-20.681	-21.119	-20.892	-22.428	-22.45	-23.047	-26.454	-24.608	-21.832	-20.688	-23.697	-18.571	-20.899	-23.034	-21.628	-23.094	-21.931	-21.093	-22.648	-18.651	-22.902
-0.99325	0.24557	1.0702	1.1235	0.88869	-3.5623	3.1168	2.2664	-0.0023533	-1.8599	2.1066	1.8047	4.5367	5.3156	-0.20458	-0.69871	-0.093346	1.3611	4.8114	-2.4068	1.3705	3.6449	-0.96917	0.95852	3.9108	1.3746	1.5114	0.16692	-0.56734	-1.6123	-1.4694	1.9679	-1.0106	-1.4253	-1.994	1.1733	3.467	3.7713	1.9062	3.5353	-1.3193	-0.96148	-2.5343	3.6877	2.0805	0.83221	-0.28557	3.2736	0.72335	-0.50247
-13.404	-16.174	-12.666	-14.826	-11.809	-18.197	-15.001	-19.193	-14.008	-12.954	-17.753	-12.714	-13.452	-13.817	-15.908	-15.283	-14.709	-15.727	-14.343	-15.67	-17.493	-17.019	-13.09	-13.011	-16.393	-14.701	-14.312	-13.27	-13.671	-14.093	-12.892	-14.256	-16.848	-12.982	-16.035	-15.662	-11.429	-16.702	-12.027	-14.015	-13.153	-15.45	-19.591	-13.343	-13.729	-12.265	-15.034	-13.701	-18.257	-13.454
-12.277	-14.269	-11.846	-11.042	-14.177	-9.4972	-11.721	-12.584	-9.6212	-9.8486	-9.5679	-9.921	-12.508	-11.148	-8.7462	-11.73	-8.6416	-10.344	-10.972	-10.601	-13.331	-10.341	-8.6083	-13.604	-11.447	-11.497	-11.283	-10.931	-9.6605	-11.531	-8.2024	-10.35	-13.229	-13.04	-10.066	-12.149	-9.1421	-9.409	-10.166	-9.2268	-10.321	-12.126	-9.7869	-13.657	-9.3521	-10.099	-10.691	-9.7596	-11.123	-7.0739
-11.253	-11.035	-10.123	-9.1012	-11.176	-11.727	-11.541	-13.243	-7.3928	-8.7935	-12.933	-7.8072	-10.185	-11.065	-6.5431	-9.7879	-10.005	-12.226	-11.828	-10.969	-10.373	-9.4385	-12.43	-11.519	-9.4809	-10.542	-7.242	-11.553	-8.8928	-12.534	-11.484	-10.462	-7.163	-7.8984	-11.51	-9.9234	-10.646	-7.5076	-11.289	-12.268	-13.36	-14.57	-11.599	-13.878	-11.778	-12.316	-11.434	-10.109	-12.313	-13.796
2.2558	3.7376	-0.46162	-4.6505	-4.126	-3.3143	-2.1381	-0.85651	-0.53608	-1.1137	-1.453	0.35987	1.6835	-1.1847	-2.8465	-3.1357	-1.929	-2.5535	1.6396	-2.5786	-0.18168	-1.2702	-1.5459	-4.5431	2.7524	-1.8208	-2.1536	-0.72515	1.6691	-2.1993	-3.2974	-2.313	-2.6139	-1.8973	0.12433	-1.9359	0.72112	-1.7026	-3.011	-0.40325	-2.1768	-2.24	-3.2321	-0.23614	-0.28418	-2.2102	1.2731	-1.504	-1.0981	-0.81518
9.1183	9.3454	9.7024	9.4582	11.017	7.1263	8.7563	7.9399	9.3729	9.3582	12.253	8.9744	8.4125	11.582	8.9786	7.3811	9.0086	7.2681	12.125	7.9629	9.4992	8.7956	7.6672	8.6535	8.0943	10.665	7.1255	7.7754	8.0829	7.9612	9.8065	5.1031	9.5448	5.5421	8.8602	10.76	7.5148	8.2658	8.0086	10.21	10.792	8.8791	9.9576	7.6986	8.8366	9.6598	8.9214	7.6142	8.9814	7.832
-10.153	-11.914	-12.519	-10.466	-13.536	-14.384	-10.71	-15.876	-11.788	-9.7948	-12.539	-11.594	-12.466	-11.519	-8.5947	-9.645	-9.2544	-10.73	-7.9202	-13.925	-13.253	-8.6505	-13.799	-12.302	-12.763	-14.214	-11.612	-9.381	-10.557	-12.206	-9.9176	-14.643	-12.114	-9.7305	-14.847	-7.9652	-10.916	-11.191	-8.7429	-13.131	-12.709	-14.725	-12.823	-11.87	-10.385	-10.925	-7.4488	-9.4723	-11.829	-13.611
-4.3573	-3.1747	-5.219	-4.2443	-7.8487	-4.5172	-4.5989	-3.0848	-3.6749	-2.4886	-3.9311	-6.0405	-3.139	0.95832	-4.1212	-1.5162	-5.715	-4.2894	-1.021	-5.7396	-3.5259	-6.3674	-5.6814	-2.5287	-5.442	-4.0864	-4.1472	-0.36019	-2.5761	-6.1368	-3.7878	-4.6304	-4.6986	-2.2249	-3.7971	-4.8719	-4.1165	-5.7909	-4.6752	-4.1661	-5.3727	-2.0964	-1.4489	-7.4885	-2.9904	-4.8599	-2.7824	-2.3182	-5.2149	1.4353
5.4161	3.3007	4.4542	2.1571	3.2107	1.2383	0.46898	4.681	2.2369	1.8369	3.0328	4.6269	4.4777	-1.0477	2.6405	3.6267	2.4891	2.7328	2.1137	1.7862	0.037039	2.4106	1.1143	2.386	1.3637	2.0897	0.29152	1.2209	0.24551	3.8279	2.1149	2.6338	-0.16777	1.0671	0.64404	3.2605	1.3461	5.0633	4.0966	2.643	1.1268	4.5797	-0.54191	0.35741	1.2597	1.0602	2.0085	1.8375	5.1031	1.2597
-7.3892	-9.533	-5.9849	-10.092	-10.704	-9.4209	-10.261	-9.2435	-13.034	-6.4443	-9.4318	-11.101	-8.5858	-9.7617	-8.4706	-8.4447	-10.562	-9.0445	-11.047	-10.255	-7.4078	-10.521	-9.3783	-7.384	-8.8555	-8.2305	-8.2455	-10.649	-7.265	-9.364	-11.746	-5.0241	-10.335	-9.2466	-11.57	-7.6097	-6.7097	-7.0353	-10.547	-8.0733	-10.919	-7.2303	-9.222	-8.5723	-7.2539	-13.543	-10.21	-9.8916	-8.6762	-12.516
-14.915	-10.847	-13.904	-12.251	-12.236	-14.577	-12.669	-13.815	-11.942	-10.739	-15.157	-11.694	-15.083	-9.5713	-14.461	-15.038	-10.827	-14.149	-14.183	-13.709	-18.067	-12.307	-9.7224	-10.925	-14.958	-12.418	-13.106	-12.59	-12.887	-11.791	-16.226	-9.687	-13.567	-9.8611	-12.037	-14.406	-14.579	-8.797	-11.261	-14.236	-14.15	-14.49	-12.062	-12.741	-11.234	-12.137	-15.491	-11.224	-9.979	-11.163
-11.331	-8.8139	-9.4129	-9.7664	-9.6427	-8.9343	-12.144	-11.522	-9.1192	-10.584	-8.8262	-10.7	-9.9066	-10.807	-9.6703	-9.9099	-9.6622	-10.629	-9.2344	-11.385	-11.912	-9.3518	-13.939	-8.296	-11.92	-8.7719	-14.454	-10.278	-11.416	-10.224	-9.3039	-11.789	-8.4306	-6.0495	-10.04	-12.199	-11.432	-11.625	-10.924	-11.277	-10.188	-9.6269	-10.162	-9.7814	-10.487	-11.491	-10.404	-14.852	-15.145	-10.543
-1.843	-0.51062	-1.9363	-1.0978	0.28386	-1.261	-2.8176	-1.86	-1.783	-0.2578	2.4124	-0.69328	-1.455	-1.555	-3.4565	-1.524	-2.302	-1.1581	-3.1427	-3.5359	-4.2185	-1.4461	-1.1336	-4.4013	2.9224	-1.6902	-0.80413	-1.7545	-3.9545	-0.0075586	-1.1375	2.2687	-1.0984	-2.2569	0.84125	-0.78178	3.3662	-0.70933	-1.8851	-1.5142	0.1919	-3.0272	-0.51371	0.14619	-3.2466	-1.6693	-0.95724	-2.1513	-1.2334	-1.3071
0.85235	1.3345	1.9072	-0.42603	1.1743	-1.7748	2.5672	3.2665	-0.65955	-0.93351	1.2368	2.5463	3.5272	2.5209	-0.28153	4.0316	0.034462	-2.4358	1.2301	-0.37907	1.6003	0.46472	-4.092	0.63377	-0.080031	1.8573	2.0232	1.2312	-0.31478	2.8095	3.6531	-3.2141	3.0157	3.0873	0.91054	-0.35473	0.43703	2.5775	-1.7571	4.7859	0.81822	4.2918	-0.38334	1.8339	1.7795	2.3399	0.29724	1.9844	2.2784	4.3325
1.0552	1.9822	-1.2424	-1.685	1.8393	-0.64818	3.047	5.787	2.4716	-0.84828	2.9405	1.6751	1.051	3.4969	0.16361	2.3436	0.81973	2.3782	5.1785	2.2675	2.0372	5.0778	-3.7451	1.0241	2.4224	1.7607	3.4436	0.47715	5.8741	2.4782	0.43672	0.20412	0.093032	2.8481	0.77338	1.0457	-0.28608	3.1429	1.9357	3.5172	2.4473	0.93761	3.2376	3.8216	0.41706	2.7067	-2.428	2.0887	4.9718	0.85198
-1.2444	-1.9197	-1.2393	-1.1602	0.88208	-4.8781	-2.9877	-0.71296	-1.5279	-0.95909	-2.6355	-1.7437	-0.37872	1.3898	-2.1005	-2.406	0.16482	1.3242	-2.326	-1.0215	0.49817	-0.57261	-1.6886	-0.78817	-0.32253	-2.0485	-1.4115	1.8781	-1.9646	-3.6293	-1.331	-3.6819	-7.5877	0.35899	-1.9497	-3.5061	-0.91933	-0.60656	-2.2289	-1.9983	-0.042318	1.8862	-0.39175	-0.54747	2.2322	-1.3167	-3.9813	-3.7286	-0.3932	-1.2201
-10.592	-15.261	-11.467	-12.269	-10.627	-9.4597	-11.359	-12.945	-10.937	-10.825	-9.793	-11.183	-11.026	-9.8111	-13.667	-10.825	-11.864	-10.964	-10.205	-9.5159	-8.7079	-10.583	-9.8506	-12.573	-10.132	-11.99	-9.9554	-11.841	-10.089	-13.855	-12.455	-8.8627	-10.508	-13.332	-8.4704	-12.164	-11.657	-14.422	-12.841	-14.193	-10.268	-11.989	-10.645	-10.875	-11.981	-11.275	-8.5957	-11.097	-14.278	-13.717
-2.3301	-1.5322	-3.862	-2.4044	-2.4748	-0.96511	-0.27192	-5.8807	-0.075185	-1.7161	-2.0793	-3.2567	0.21917	-4.7522	-1.51	-2.7757	-1.8046	-2.5785	-1.0437	-1.9241	-1.5161	-2.5775	-2.4755	-2.6711	-1.0167	-2.4231	-3.5	-0.70721	-0.078351	-4.0474	-2.0922	-4.5057	-4.445	0.84483	-3.4787	-1.1043	-1.7573	-3.121	-4.7059	-4.9781	-3.4804	-4.327	-2.1716	-1.1633	-4.2943	-1.667	-3.9968	-3.0527	-1.8692	-2.3921
2.1604	3.3234	3.452	2.0266	1.9173	-1.7319	0.86686	1.1202	5.3749	3.8905	1.2742	0.74079	1.8045	1.4093	5.3019	3.2773	3.1563	0.16967	5.4008	1.0408	2.5761	-0.17572	1.6822	1.236	4.0198	2.2955	1.8917	5.3797	0.71747	-0.37541	1.6669	1.6352	2.5385	0.63294	3.4114	2.5797	2.2657	0.0056573	1.9555	3.8092	0.98648	-0.29945	0.12431	3.0751	2.4374	-0.16957	2.8167	3.7768	-0.38422	0.63727
-7.6991	-13.451	-12.108	-11.523	-9.56	-9.984	-8.3694	-12.332	-8.7411	-8.8312	-12.311	-8.7925	-10.121	-8.7152	-10.259	-9.0695	-12.974	-11.675	-11.3	-15.958	-13.189	-8.9326	-10.416	-8.7511	-8.326	-11.166	-9.2564	-9.3725	-12.903	-10.8	-11.165	-14.511	-11.667	-9.842	-11.853	-7.744	-12.065	-12.632	-12.381	-11.39	-11.363	-10.204	-9.6738	-11.157	-10.491	-13.144	-9.9936	-11.001	-9.8787	-9.9532
4.633	1.2778	3.7578	0.36947	5.9408	0.63742	6.9342	5.0443	3.1096	0.88671	2.2148	3.1109	1.7872	-0.12929	2.5519	3.2314	2.5419	-0.18565	3.9422	5.1683	3.6335	2.8183	3.2636	0.026093	0.44866	0.71001	3.7663	3.8246	0.22707	4.8479	3.0625	-0.4723	2.9609	6.8441	-0.4897	3.6687	5.5477	4.5371	0.62442	0.5932	3.776	2.7961	5.6983	3.9105	2.0601	1.0932	5.6696	2.3013	4.9474	1.5927
-1.8804	-4.4924	-2.7441	-5.2178	-2.2403	-2.1197	-5.3648	-1.524	-4.8864	-3.8323	-1.2239	-4.1799	-3.1283	-2.7817	-2.2693	-0.50473	-3.7888	-1.7309	-1.9528	-6.6068	-4.6523	-2.843	-2.4138	-3.8551	-4.9459	-2.8383	-3.7989	-0.97055	-5.6343	-3.2338	-3.1467	-1.2714	-2.0289	-2.5115	-0.84983	-1.5385	-1.2564	-4.4889	0.92149	-3.5839	-4.448	-2.7215	-4.4895	-5.1347	-3.4792	-3.2273	-4.6909	0.90255	-4.8384	-1.1187
-8.6092	-10.545	-10.647	-12.814	-9.2925	-12.055	-8.2026	-10.834	-9.7961	-11.826	-12.605	-11.826	-10.964	-10.958	-14.284	-11.874	-7.9106	-13.48	-13.763	-8.8021	-13.776	-9.8278	-9.668	-11.948	-8.9559	-8.9046	-12.85	-10.38	-9.4061	-8.7033	-9.286	-6.9085	-7.5452	-8.4504	-7.3068	-8.8305	-10.818	-12.027	-9.3143	-9.1598	-11.94	-8.0765	-8.7341	-9.194	-10.719	-9.8491	-9.0106	-11.711	-10.656	-9.385
-13.799	-12.621	-12.559	-14.124	-12.048	-15.126	-13.846	-11.246	-11.089	-16.459	-15.113	-13.375	-12.864	-12.759	-14.55	-13.255	-14.627	-12.598	-13.529	-12.189	-15.348	-12.085	-11.356	-16.412	-13.991	-12.892	-14.978	-12.244	-11.491	-12.513	-12.242	-13.843	-17.688	-17.391	-14.16	-13.839	-13.716	-11.56	-14.01	-13.887	-16.808	-15.305	-12.617	-13.577	-13.049	-13.047	-16.324	-14.965	-10.636	-15.822
-0.043804	-4.9985	-0.88678	-2.2563	-1.1012	-2.5821	-3.2259	-1.678	-1.845	-0.19226	-1.3715	-2.3123	-2.677	0.26186	-3.2893	-0.41781	-3.9898	-1.6901	-0.60556	-1.2928	0.77848	2.2003	-1.4093	-3.6674	-0.80116	-0.67059	-0.19687	-1.1211	-4.6268	2.6324	0.043505	-0.77123	-1.7223	-0.54096	-4.2958	1.3001	-1.9186	-3.251	-5.0109	-2.6992	0.75781	-3.2586	-2.7782	-1.7138	-1.5167	-0.54295	-0.38802	-0.85724	1.5126	-0.35179
-3.5859	-3.8703	-2.9777	-3.8076	-3.2786	-5.3839	-5.5521	0.91753	-1.2057	-1.8396	-4.298	-2.6237	-0.19807	-5.5367	-3.4869	-3.6927	-1.4128	-3.769	-3.1494	-2.6354	-4.5965	-3.4444	-6.8857	-1.3676	-4.1965	-2.7425	-2.5921	-3.8978	-3.048	-5.4629	-2.0052	-5.2898	-3.9277	-1.3843	-3.9772	-2.4395	-0.60867	-2.9272	0.52114	-5.4439	0.01203	-8.441	-1.7964	-1.9617	-2.7737	-2.7591	-3.79	-5.8585	-6.3611	-6.709
9.8027	7.5846	7.3268	6.3152	9.0098	6.5892	7.0978	10.725	8.4201	9.3424	8.6336	9.3496	7.1297	8.4055	8.7835	6.5784	7.07	6.1621	7.5088	8.0581	8.3259	11.549	11.244	10.735	8.2997	6.3255	9.6246	4.4853	9.7773	6.5572	12.333	7.8631	8.9541	10.753	6.2765	8.0923	9.8826	8.012	6.1372	10.639	11.171	7.8251	8.6363	10.02	6.3674	6.6291	8.7172	8.8805	6.0689	9.526
-11.021	-11.043	-13.118	-10.589	-12.342	-11.06	-11.297	-10.801	-11.447	-12.865	-12.988	-12.164	-14.995	-10.116	-11.147	-15.012	-8.9546	-12.676	-10.791	-13.668	-10.879	-11.666	-13.835	-12.752	-12.678	-11.742	-11.324	-9.1223	-12.989	-12.327	-13.193	-11.858	-12.439	-13.829	-8.6231	-14.149	-12.368	-11.334	-11.586	-13.008	-9.0585	-10.326	-11.769	-13.19	-9.1021	-14.122	-11.461	-11.101	-13.246	-10.85
-1.2532	-0.95567	-1.611	-1.5925	-3.2936	-1.852	-1.8503	-1.9258	-0.82582	-2.9309	-1.5646	-3.3483	-1.505	-1.9256	-2.0231	-0.7213	0.40265	-2.4014	-1.3385	-1.3358	-2.4769	-0.52152	-5.466	1.3866	-1.4391	-2.0222	-1.3546	-2.3278	-1.8857	-2.4035	-2.4263	-1.2656	-0.84475	-0.67833	-1.1351	-1.406	-0.30399	-0.26062	-1.3361	-0.22577	-2.4275	-2.0112	-2.6934	-0.67278	-2.6717	-2.632	1.0552	-2.4879	-1.4866	0.42807
3.225	0.89646	1.5747	1.1615	-0.34427	0.35313	-0.18495	-0.571	0.74673	-0.5335	1.655	-1.0111	0.61435	-0.50463	4.6787	0.38903	-0.55584	-0.93777	-0.50011	0.4504	3.3771	1.251	4.9854	-2.6276	1.3681	-0.017952	0.95097	3.8857	1.1756	4.6766	0.75505	4.8506	2.319	0.3355	0.41281	0.91386	-0.059704	-3.6964	2.7435	0.85897	-0.72206	2.8767	-2.3563	5.2302	-0.513	0.50006	4.041	-1.5411	0.26978	-1.6309
-18.007	-21.924	-24.403	-25.866	-22.517	-19.721	-21.446	-23.507	-23.094	-22.588	-23.707	-19.989	-21.152	-23.359	-23.941	-18.042	-23.666	-19.312	-24.442	-20.857	-22.207	-21.73	-24.226	-20.892	-21.87	-22.558	-15.657	-20.564	-18.562	-18.824	-23.172	-25.114	-26.047	-20.507	-22.311	-22.132	-24.128	-19.853	-20.353	-22.5	-21.509	-20.696	-21.25	-20.066	-22.541	-18.947	-21.597	-21.108	-24.698	-23.246
-0.2928	-0.99764	0.24235	3.8796	0.31254	0.25252	0.1034	-1.0267	0.37835	0.15942	2.6944	-0.54788	-0.93738	-1.4217	-1.0772	0.73729	2.1841	0.32374	0.767	-1.8896	1.0451	-2.0422	0.61382	-1.5095	0.356	-1.5463	1.8637	0.29111	1.65	0.46191	1.2803	2.5302	1.1685	0.036697	0.80937	-2.1196	-0.10665	-0.55107	-0.25694	2.7156	1.6265	-0.85501	-0.15127	-1.0215	1.7052	-1.2607	0.15283	2.19	-0.039572	-2.8716
-12.323	-11.905	-9.6546	-11.587	-8.7693	-7.2288	-11.657	-10.184	-13.022	-8.714	-10.744	-11.903	-11.912	-9.5072	-12.565	-6.9058	-13.418	-11.357	-8.8567	-9.8536	-12.758	-9.281	-13.031	-11.074	-12.413	-11.481	-11.641	-7.4903	-12.083	-9.0286	-8.6835	-8.9291	-9.5421	-9.3737	-11.326	-13.364	-12.038	-11.415	-13.207	-7.6321	-9.2087	-9.7222	-11.13	-13.624	-8.5642	-11.878	-11.654	-10.137	-12.517	-12.202
-0.54403	0.61945	1.4763	2.738	1.5254	2.6202	2.2967	3.6312	1.4949	3.9432	3.2475	0.81253	2.284	0.11901	0.66578	-0.12666	0.94188	1.7448	4.6415	2.6715	0.040298	0.060959	2.4733	0.7	0.087445	2.5111	3.6639	3.5561	0.6121	4.3967	6.6757	3.4057	3.5263	0.25369	1.0096	2.0276	0.40165	2.1519	0.39587	0.8271	-0.94079	4.6766	3.5802	1.1087	0.44978	0.8858	1.1299	3.2663	0.85478	3.4787
1.4752	1.4134	4.2101	2.861	4.767	-2.4403	2.7557	6.8669	4.2998	2.8206	0.34288	2.045	3.022	4.4925	1.7178	1.5722	1.0725	2.7959	5.4071	2.034	4.5212	1.8759	3.6295	7.5317	2.8049	5.5669	5.3229	3.7029	3.259	6.259	3.8908	1.794	5.7104	3.1353	1.56	2.0486	4.6841	2.3749	1.008	3.8363	3.2586	2.2779	3.0897	-0.48419	3.4464	2.7084	0.53464	3.7553	3.6098	3.5087
-3.4402	-3.4809	-2.1791	-2.3263	-0.53133	-0.80619	-3.2032	-4.8819	-1.0994	-3.6769	-1.2101	-3.2653	-5.8844	-0.41312	-1.6039	-4.1571	-5.476	-3.9947	-1.4794	-5.0102	-1.965	-3.6436	-2.4807	-4.5126	-2.6936	-6.9346	-2.8851	-5.9819	-4.4036	-3.2787	-4.3234	-0.7403	-2.4742	-4.4146	-5.2008	-4.2354	-2.0892	-3.8953	-3.7819	-4.2119	-2.5563	-2.6516	-2.5605	-1.2879	-3.7819	-6.5536	-2.1366	-3.0789	-2.5158	-2.0835
-13.006	-7.8214	-12.978	-8.6028	-8.628	-10.065	-9.0517	-10.811	-11.588	-9.0209	-11.906	-8.9633	-10.717	-10.264	-9.6158	-16.261	-12.8	-13.727	-13.942	-14.292	-11.204	-14.478	-10.068	-13.548	-8.8487	-11.624	-14.124	-10.967	-9.1085	-10.078	-14.083	-10.489	-14.423	-10.494	-17.659	-8.2311	-11.438	-14.208	-9.7482	-8.8204	-9.8328	-12.009	-10.371	-14.213	-13.029	-12.707	-9.2932	-12.627	-11.054	-12.02
-1.0888	-3.7344	-1.1625	-0.99487	-4.449	0.045661	-0.85399	0.4005	-2.4993	-2.0287	-1.6292	-2.3845	-0.57447	-0.35373	1.661	2.0574	-2.687	-2.156	-0.77512	-2.5688	-2.3044	-2.4021	-0.71093	-0.9377	-1.1991	-3.7635	-0.92258	-1.0979	0.15108	-2.3001	-4.0377	-1.2396	-0.99936	-3.1341	2.7509	2.9348	-0.4371	-1.4349	-0.26914	-3.1955	-1.5782	-1.0153	0.079279	-0.43785	-0.74081	-0.45926	-0.50933	0.11873	-3.5997	-0.48164
1.8641	2.0205	7.3555	4.9948	8.3214	4.5633	7.3215	3.0901	3.039	5.9483	8.2577	5.028	5.9203	6.0563	4.6908	5.0964	5.4985	4.5721	4.4175	5.2159	6.3599	4.1227	6.3349	4.6766	6.4079	5.6123	3.3153	9.7604	6.8995	3.4389	6.8513	4.2515	9.0329	6.1452	7.3127	3.7774	3.25	7.9496	4.7233	6.0088	6.8134	4.0013	10.234	7.4069	6.1254	3.2726	6.7068	6.9605	5.1801	8.1863
-3.512	-5.597	-7.3578	-7.2412	-6.4009	-2.4886	-6.0237	-5.0347	-5.3667	-3.4004	-7.0074	-4.1763	-3.3191	-5.9719	-5.0196	-5.454	-2.7401	-4.489	-4.0812	-6.7214	-5.3821	-7.4435	-3.6729	-5.2157	-5.6627	-4.7699	-4.5355	-6.6966	-3.1918	-1.7873	-5.9548	-5.3194	-2.7117	-8.6225	-6.6756	-2.0975	-4.6806	-4.3371	-3.8807	-4.8587	-3.9663	-4.7025	-2.6654	-4.6094	-2.1764	-1.0939	-4.1066	-4.4439	-7.2447	-1.2258
-16.216	-14.312	-13.75	-10.857	-11.89	-13.992	-14.558	-15.816	-17.445	-12.253	-11.807	-10.841	-12.442	-12.746	-12.229	-14.468	-13.924	-14.265	-14.273	-12.848	-13.249	-11.455	-11.368	-15.443	-15.204	-12.79	-16.436	-17.463	-13.083	-14.544	-11.684	-14.465	-15.117	-12.396	-11.059	-13.298	-15.553	-11.653	-13.823	-14.523	-13.197	-14.664	-13.215	-11.375	-16.232	-13.507	-13.513	-17.065	-14.159	-13.75
-8.4606	-7.099	-10.958	-11.177	-11.106	-10.525	-10.168	-8.5243	-10.721	-10.666	-10.093	-9.2011	-11.274	-10.236	-11.79	-9.8275	-13.504	-9.2592	-9.324	-14.866	-12.489	-12.504	-10.975	-10.778	-8.4283	-7.9978	-7.5291	-11.302	-12.241	-7.1892	-10.772	-11.891	-13.318	-11.259	-13.787	-11.175	-9.5451	-14.298	-7.85	-11.956	-11.126	-11.603	-12.852	-9.6053	-10.621	-12.383	-12.245	-11.64	-10.576	-10.63
-9.1041	-10.625	-9.5931	-9.8421	-11.189	-10.707	-8.8723	-8.9343	-7.1013	-11.123	-6.6848	-9.0118	-9.0343	-8.7356	-9.6813	-7.3316	-11.866	-10.599	-10.804	-8.6396	-10.4	-8.5681	-13.861	-11.354	-6.0396	-7.9452	-7.7378	-8.0798	-5.9456	-10.097	-12.301	-11.176	-9.4596	-11.96	-12.696	-7.5253	-6.1209	-12.72	-12.562	-9.9399	-8.1094	-12.312	-8.923	-8.4045	-9.5181	-7.9043	-8.5487	-6.2735	-11.299	-9.5655
-7.3792	-4.2479	-8.5144	-4.7071	-1.2794	-3.8102	-6.4085	-6.033	-6.4644	-7.3344	-8.5291	-6.5887	-2.9116	0.061644	-4.7966	-5.787	-4.1444	-6.619	-7.9199	-7.0726	-0.95614	-5.5165	-5.5158	-4.0587	-6.2113	-5.4493	-3.846	-0.43077	-1.1175	-3.3318	-6.9028	-3.9956	-4.7206	-1.8511	-4.7125	-3.9133	-5.0142	-6.7553	-5.36	-7.4593	-8.2668	-4.6902	-5.0179	-11.016	-5.399	-4.4327	-5.1279	-7.7249	-7.8019	-6.0041
-7.1943	-7.5335	-6.5635	-6.4411	-3.7112	-1.7786	-4.3842	-4.6334	-2.4605	-7.3812	-5.6085	-6.0453	-5.9908	-6.0643	-4.936	-5.565	-6.4021	-5.9107	-7.2165	-8.0837	-6.8228	-3.4179	-7.3794	-6.1684	-3.1439	-5.5071	-6.7248	-6.881	-7.4341	-3.8716	-7.5345	-6.1225	-4.302	-7.4091	-5.0661	-5.6461	-3.048	-8.3223	-5.6204	-6.6947	-3.3106	-4.9488	-6.0654	-3.5425	-7.394	-5.2535	-9.0091	-9.7388	-3.9306	-6.5778
3.534	2.7516	1.0002	2.0347	3.1132	2.2115	1.6779	2.9448	1.5246	2.0997	5.4529	4.1893	4.2396	3.6944	1.4357	3.9976	2.318	5.0471	2.5091	3.3435	4.7621	3.8172	2.617	2.084	0.064535	1.4269	0.72659	5.0853	4.3876	5.6763	-2.4934	0.59311	2.8871	1.465	3.0622	5.6435	2.5893	7.1535	3.6507	2.8954	4.9762	2.6671	4.8841	1.7152	1.3578	3.3097	5.3649	0.28693	3.7697	2.0689
11.031	9.8553	10.293	12.767	6.7712	9.278	9.4956	6.3392	7.6687	9.1885	11.002	7.0348	11.851	9.7294	7.2847	10.762	10.353	6.8405	12.583	9.9334	11.173	9.8383	9.2659	7.1246	7.5272	11.302	9.5691	9.1161	9.8329	10.944	12.36	11.818	15.63	8.356	8.633	4.8537	12.876	10.416	8.1734	10.714	8.2861	9.9224	11.17	7.2929	13.251	7.3273	10.518	7.3265	7.5393	10.198
-16.65	-14.607	-17.309	-17.238	-15.292	-14.719	-14.008	-15.354	-14.352	-13.315	-15.562	-19.369	-13.003	-14.375	-11.944	-14.321	-17.616	-14.326	-12.464	-13.002	-12.726	-17.132	-17.047	-17.247	-14.886	-13.171	-13.512	-13.071	-16.999	-15.207	-15.99	-13.247	-14.1	-15.994	-14.775	-16.324	-14.602	-14.285	-14.14	-10.018	-15.956	-11.598	-20.242	-15.439	-17.247	-17.345	-13.335	-15.102	-12.742	-13.866
-8.3182	-4.4332	-4.3883	-6.3492	-5.4079	-5.0068	-6.9167	-8.2352	-9.0002	-3.8573	-8.4195	-8.3108	-1.9389	-7.9963	-5.263	-2.3604	-7.7259	-7.6986	-6.9727	-5.7694	-3.8249	-5.0831	-7.7926	-6.5965	-6.5423	-5.4914	-6.8053	-5.9069	-4.518	-8.1656	-5.3444	-6.282	-6.3819	-0.26719	-12.572	-5.3154	-6.9398	-4.9593	-6.7271	-7.2849	-4.1974	-6.3682	-6.1447	-6.0069	-4.7839	-6.4775	-4.4005	-7.6945	-5.297	-8.4491
-12.762	-13.01	-10.788	-12.187	-15.494	-11.79	-13.664	-12.451	-14.372	-13.932	-10.232	-9.3284	-13.948	-13.2	-10.635	-11.914	-12.658	-13.216	-11.552	-13.072	-13.516	-13.845	-10.412	-10.61	-11.118	-13.465	-12.815	-12.746	-11.678	-12.295	-13.553	-15.445	-13.886	-11.894	-11.594	-14.246	-16.108	-15.387	-11.615	-11.219	-17.483	-12.095	-13.431	-13.098	-11.438	-12.246	-12.004	-12.571	-11.413	-13.797
-8.2362	-6.8414	-4.0909	-5.8648	-7.2358	-5.4152	-5.2587	-4.1891	-5.034	-7.0883	-5.6686	-5.5977	-5.5188	-4.246	-7.0523	-6.2375	-5.6595	-4.1085	-2.7969	-3.2515	-4.8624	-4.3255	-5.2175	-5.1621	-6.8586	-3.498	-3.7974	-4.7969	-5.184	-7.3721	-6.8873	-3.2739	-5.1493	-6.6987	-5.7563	-5.9841	-7.6035	-4.8478	-6.4437	-8.263	-2.9794	-7.5634	-7.6737	-3.0847	-2.9418	-5.4137	-8.0396	-3.9209	-6.7874	-4.7816
3.8732	3.6159	7.0731	4.5526	0.6501	1.1549	3.4459	4.3293	4.7976	5.8745	5.2577	2.9314	1.931	4.8891	3.6471	1.1628	0.92389	1.5513	2.7623	3.9156	4.9323	7.4284	3.3396	5.0615	5.8342	3.0528	7.2274	4.8176	2.1693	5.0593	7.849	1.3962	3.7372	6.671	1.9812	3.7074	2.6412	4.7093	3.2542	6.783	3.7498	4.1129	2.3849	3.0787	3.9163	7.3689	3.0421	6.4245	7.4532	4.4896
-5.0123	-5.1805	-6.8863	-2.1487	-1.9557	-6.4487	-5.2225	-6.0223	-4.1436	-5.036	-7.607	-5.729	-4.7853	-8.0292	-6.6718	-5.8991	-1.3806	-4.4197	-4.7739	-5.4978	-5.0473	-4.9507	-1.806	-4.6842	-4.0236	-4.873	-6.31	-9.2577	-3.7422	-9.2961	-5.2813	-6.8605	-5.1386	-5.4653	-4.1273	-4.7419	-6.0968	-6.4262	-5.7828	-5.4301	-5.3428	-2.4457	-1.899	-6.0403	-6.46	-6.942	-5.8796	-9.3706	-6.7876	-4.9475
-0.46668	0.89783	0.40762	-1.5814	4.5186	0.89873	-1.6651	-2.6108	-0.36734	-0.075415	0.071146	1.1499	1.1481	1.2481	-0.43704	2.1958	-1.3743	-0.9143	1.1026	1.0847	1.6304	0.23514	0.77035	-0.045805	-0.02702	-2.1398	-0.95575	-1.2749	-0.8629	-2.1686	-4.3994	2.0691	-0.70007	3.2664	4.494	0.94489	1.3788	0.63422	1.831	-0.7762	-0.73904	0.69038	3.964	0.20825	0.0027159	0.99402	2.4728	-0.24056	0.56807	0.57174
-14.424	-12.076	-15.952	-15.526	-17.257	-14.465	-12.781	-14.485	-14.41	-18.236	-15.082	-17.333	-13.559	-14.944	-14.597	-13.514	-15.632	-12.253	-14.191	-15.373	-15.931	-15.382	-13.962	-13.295	-12.3	-14.531	-10.711	-19.444	-14.559	-12.746	-16.34	-15.922	-16.667	-14.539	-18.762	-14.254	-12.592	-15.64	-13.503	-16.28	-16.305	-14.473	-12.136	-16.337	-15.381	-16.238	-12.558	-17.458	-14.081	-15.661
0.12436	-1.8432	-1.3508	-2.0437	-4.0716	-1.1027	-0.98293	-4.1854	-0.27548	2.6338	0.35732	0.17884	-2.1503	-3.2159	0.46602	-1.4713	0.96534	-2.634	-1.574	-1.9135	1.2498	-0.98355	-1.3652	0.55478	-3.0699	-1.9324	-2.2976	-2.0942	-2.0298	-1.1159	-3.9473	1.1964	-2.1913	-1.7166	-0.055028	-0.1058	-5.4123	-0.71419	0.82468	2.4723	-1.2716	0.43824	-3.4354	-0.30614	-1.9278	2.4558	-1.7544	2.343	-2.0877	-1.3076
-12.4	-12.227	-13.752	-11.885	-10.05	-14.308	-13.334	-10.984	-12.206	-14.799	-12.987	-12.482	-12.65	-12.837	-14.56	-9.2374	-9.8075	-11.857	-11.062	-13.494	-12.582	-12.673	-12.055	-11.513	-12.421	-11.496	-13.953	-10.306	-11.009	-13.106	-14.351	-15.062	-9.932	-11.677	-12.448	-11.934	-12.837	-12.15	-10.875	-10.516	-9.5884	-11.557	-14.485	-11.228	-12.263	-13.946	-11.214	-11.426	-13.666	-12.544
-4.8645	-5.8168	-2.1837	-2.6244	-3.0693	-0.34538	-7.2421	-2.8449	-0.74948	-2.0688	0.7827	-2.6851	-1.8924	-1.5536	-1.4322	-5.0673	-6.8305	-5.216	-1.9746	-2.4955	-4.6184	-3.9502	-4.2615	-1.9974	-4.3481	-6.0236	1.704	-1.671	1.8113	-4.2326	-3.4563	-3.1129	-2.5039	-4.2396	-6.0843	-2.3395	-2.3766	-2.3861	-2.5262	-4.3154	-4.2929	-2.1318	-1.5368	-3.1881	-5.417	-2.3433	-4.0865	-5.0319	-1.9962	-3.3585
-3.0399	-4.6941	-4.1219	-6.2639	-3.7482	-6.4994	-4.0493	-3.6115	-5.1306	-7.2934	-6.9608	-1.9498	-4.2604	-4.0133	-3.8538	-1.8665	-4.6486	-2.3038	-4.3405	-4.7638	-2.5159	-2.9065	-4.2172	-6.9496	-6.0166	-3.9015	-2.1916	-3.2662	-5.9841	-2.4244	-3.5696	-5.3042	-4.3216	-2.9727	-6.1133	-3.9566	-3.3015	-2.7075	-4.7114	-0.84823	-3.8843	-2.4123	-3.2776	-5.2606	-2.7483	-3.8239	-2.3193	-3.1233	-3.7393	-1.59
-11.34	-16.645	-14.186	-11.043	-16.464	-16.578	-14.528	-12.206	-16.52	-19.869	-13.005	-13.631	-15.75	-14.975	-14.277	-13.237	-13.451	-14.248	-14.704	-14.944	-16.202	-14.095	-14.357	-13.792	-14.847	-15.533	-16.786	-15.263	-13.519	-11.757	-14.077	-16.932	-17.348	-13.874	-11.84	-13.513	-17.814	-15.604	-17.662	-15.33	-15.975	-16.432	-15.663	-12.636	-14.553	-12.936	-14.035	-14.224	-15.621	-13.281
-4.4308	-1.8577	-4.2951	-0.65041	-2.3105	-0.89824	-2.6896	-3.4588	-5.2856	-1.892	-0.011171	-3.4581	-3.1907	-1.6379	-3.5468	-0.28783	0.73502	-2.4039	-0.73329	-5.4773	-2.99	-1.8548	-0.65184	-2.2481	-3.021	-2.5313	-1.0365	-4.0371	-3.7029	-2.2152	-4.2642	-3.7559	-6.1053	-1.6855	-1.4056	0.35187	1.0005	0.22755	-0.71972	-1.8087	-3.4897	-1.2873	-3.5132	-4.1777	-1.246	-1.644	-4.6739	-2.4744	-1.2337	-2.985
7.6564	7.5991	9.695	10.778	10.682	10.527	7.0568	7.4184	5.0845	10.927	10.762	10.106	7.1583	7.7215	4.4361	9.4217	9.7655	8.2402	7.0891	8.3709	8.1959	9.3081	6.1799	7.319	7.1325	5.6577	8.2669	9.6869	6.316	7.5589	10.952	4.4657	8.8457	5.5699	10.481	8.3495	9.8528	7.7822	11.788	9.0053	7.7776	8.9089	7.1502	5.429	8.241	9.5761	5.7258	9.2405	7.5798	3.9312
8.0784	9.6003	6.0975	7.162	6.9957	7.6225	6.0193	2.644	6.8817	5.4535	5.7706	11.185	7.4024	10.606	5.6705	6.9194	9.1864	5.4736	7.6162	8.2405	7.6829	5.8596	6.7035	7.9087	6.3866	7.3718	7.7645	10.307	7.1527	5.4091	6.3662	6.3489	7.1207	6.3239	7.9364	6.0016	5.4191	5.2665	8.5896	8.1463	8.2664	11.391	5.7119	4.9483	4.0288	5.6658	3.0792	8.2423	9.0072	7.0943
-9.1153	-9.9401	-9.1306	-6.3168	-12.871	-10.602	-7.6335	-8.5975	-8.9838	-8.925	-8.0402	-5.6544	-7.8294	-9.0106	-8.0038	-8.2123	-11.449	-8.7667	-5.477	-13.557	-10.651	-12.425	-8.5317	-9.2041	-9.2577	-9.8989	-10.673	-10.705	-10.458	-8.5507	-5.9416	-9.3643	-11.364	-9.5887	-9.5733	-10.054	-11.714	-9.5407	-8.9101	-9.1112	-10.394	-9.1663	-11.519	-5.0228	-10.19	-8.2416	-8.3614	-9.4163	-10.149	-11.171
-3.4657	-4.4963	-2.9286	-5.4784	-5.454	-4.7141	-4.6905	-5.6583	-7.7342	-2.728	-7.6788	-5.241	-5.8506	-8.9044	-5.6233	-6.3693	-8.3856	-5.5477	-5.92	-2.5337	-4.2397	-5.1161	-2.3869	-6.097	-3.7877	-7.4485	-6.3853	-6.4324	-4.1124	-6.2357	-6.4607	-6.4691	-5.369	-2.1962	-3.7936	-8.861	-5.9033	-6.2481	-4.0964	-5.9223	-7.354	-7.3983	-6.4386	-5.1298	-5.3187	-4.6285	-3.4628	-6.0115	-5.3208	-7.4445
-1.7286	-2.5163	-1.3945	2.3242	-1.1532	-3.6894	0.45421	-0.72957	0.60126	-0.52384	1.3286	-0.94697	0.2031	-1.2645	-3.8854	-0.38615	-0.96942	-0.85428	0.92985	-2.104	-1.9892	1.1519	-0.92574	-0.70583	-4.3412	-0.15296	-2.578	0.20353	-2.7383	-0.41873	-1.3954	-1.7157	-0.26908	0.13688	1.8573	-3.4635	-1.5911	-0.66739	-0.77794	0.12475	0.76202	1.9721	-0.42922	-0.064063	0.6649	-1.8267	-0.25219	-3.8364	1.3414	0.4395
-3.5511	-2.4223	-2.5618	-1.5952	-2.5037	-3.0537	-3.8788	-6.2104	-3.2166	-4.4117	-2.2059	-4.0384	-6.1511	-5.2781	-4.0482	-5.0104	-2.5658	-5.0408	-4.3261	-6.8894	-2.6884	-4.4008	-2.8601	-1.4321	-3.3354	-3.5168	-3.1369	-2.907	-4.5635	-2.3705	-3.9239	-6.2805	-3.6457	-5.4534	-2.5633	-3.8129	-7.0433	-5.5333	-4.6341	-4.475	-9.513	-2.6614	-2.1121	-3.6354	-2.7862	-4.4299	-3.8776	-2.7474	-2.7645	-3.6227
-13.396	-11.708	-11.852	-11.226	-14.752	-14.977	-10.778	-15.778	-15.498	-14.127	-13.454	-12.377	-14.361	-12.987	-12.637	-13.578	-11.17	-9.6353	-15.667	-11.14	-9.0888	-12.814	-12.024	-14.523	-9.9787	-14.904	-13.224	-12.123	-9.5355	-10.029	-10.064	-12.912	-11.752	-14.991	-10.867	-11.68	-11.777	-10.982	-12.457	-11.42	-13.237	-11.835	-12.889	-13.703	-11.387	-12.133	-13.062	-13.221	-15.027	-12.234
-3.5129	-2.9498	-2.3947	-4.5602	-3.7017	-2.0202	-2.2104	-3.9153	-2.3665	-2.4357	-2.9785	-2.0867	-3.486	-3.7013	-5.1122	-2.3452	-4.106	-2.1693	-3.2509	-3.9743	-1.9251	-7.9116	-2.1802	-1.3796	-2.973	-4.2021	-6.3447	-2.1415	-3.3861	-4.1567	-3.9672	-7.0541	-2.1298	-0.25675	-1.5907	-4.214	-1.2841	0.76968	-0.99412	-3.5684	-4.6166	0.53228	-1.0324	-2.1644	-3.8112	-3.4688	-1.8203	-3.5515	-1.0562	-1.9331
-2.7952	-7.0056	-7.8164	-4.754	-5.1385	-4.926	-9.5395	-4.6696	-2.6299	-5.0162	-5.0874	-4.3361	-3.8643	-2.3311	-5.8276	-7.496	-9.4188	-0.68409	-7.4552	-7.1489	-8.5448	-6.4943	-4.2348	-3.7736	-5.9442	-4.5205	-1.0437	-6.3941	-3.0645	-4.639	-3.4424	-3.4362	-5.9167	-7.3169	-7.4182	-3.2946	-0.91639	-8.7193	-5.0977	-10.543	-5.973	-6.4516	-6.7556	-6.6325	-2.5908	-4.5413	-5.6996	-2.1482	-7.2515	-2.7401
0.69031	4.0108	-4.5649	0.31051	3.5734	-2.0166	-1.3426	0.51686	-1.1965	0.55792	-1.1746	-2.696	-2.5886	1.0007	-0.56661	-2.3989	-0.86228	-1.0796	-1.992	0.38078	0.87597	2.8618	-2.1416	-0.68954	-1.9965	2.496	2.6746	0.84208	1.7558	-0.54639	0.74207	-1.7811	0.018268	0.40789	-5.169	-2.7762	0.42662	1.281	1.328	0.58258	3.0131	-3.3204	-2.0678	-0.27407	-1.2615	1.636	1.4467	-2.0248	-2.7799	0.10288
-0.78372	-1.1228	1.3565	-0.81196	1.5639	-2.0944	1.3902	-0.68527	-0.75409	-1.6567	-0.28397	1.0096	0.95746	-2.2211	0.9104	0.6456	2.7405	2.9	0.75051	-1.8607	-1.8811	2.974	-2.5765	2.8956	0.94237	-1.292	0.53993	-0.089722	3.0466	-2.4616	-3.0867	-0.62702	1.2846	-0.37383	1.7724	-3.003	-1.92	0.98395	-3.0825	-1.0463	1.1892	-3.9309	-0.65339	-2.5157	2.1171	0.94912	-6.8046	-2.9879	-1.1847	-2.7559
1.3028	6.5288	2.2601	0.23982	0.91324	4.4363	-0.46882	1.1726	1.091	2.9266	0.55067	-1.2003	2.3144	-1.2572	0.91704	0.54072	5.4842	0.61822	-0.30541	0.77882	2.4875	4.249	2.0403	2.921	0.79497	3.4908	-0.44418	0.91415	-0.55629	-0.40433	5.1249	5.5165	0.42901	-0.69238	1.4226	1.4801	1.7041	2.4937	2.9919	3.5001	-1.8471	-1.4335	3.7666	5.3399	0.28277	3.2935	1.5287	-2.0195	4.0361	0.6048
6.9254	6.9758	8.6134	5.249	11.28	7.3917	4.4626	8.377	8.0328	9.1784	8.6679	6.2275	8.7703	8.0683	7.7277	8.6757	9.0675	8.207	6.7265	6.0078	9.2523	9.2663	9.3757	6.2079	5.6388	7.2755	9.4321	5.1182	8.2334	6.5478	8.1324	7.7237	6.1738	9.6847	9.6754	8.2895	9.5522	10.082	8.3014	8.0642	8.3156	6.3306	8.8365	5.9248	5.6376	9.1785	9.1602	6.2071	7.5002	7.9191
-3.7139	-3.3875	-3.1113	-3.5327	-4.9674	-4.0233	-5.1842	2.3195	-2.2294	0.8567	-4.2266	-4.0636	-5.6191	-0.77982	0.17016	-4.9111	0.27094	-2.4568	-3.0025	-2.0245	-6.0853	-1.4586	-2.6769	-1.398	-1.9889	-3.7286	-0.44726	-4.4425	-4.6722	-1.3923	-2.1259	-3.7489	-2.3684	-5.102	-3.4096	-0.59432	-5.6333	-5.4489	-1.5066	-3.4651	-3.7196	-3.3834	-5.2246	-0.85508	-4.0951	-1.6333	-1.9604	2.5665	-5.3379	-2.7983
0.4824	-0.34373	-0.088649	-0.48464	0.58021	2.893	0.79872	0.070836	-1.3218	0.28525	0.24933	1.6755	3.1249	1.2844	2.7866	-1.4138	2.1461	1.3563	1.0855	0.11517	0.56509	-0.34344	-0.93366	0.15426	1.3907	-1.6938	0.1835	1.4103	0.54685	-3.3097	-0.37662	-2.3237	0.41336	2.3909	-0.62043	-0.12441	2.3305	-1.7737	-1.1129	2.4154	-4.0867	-0.53806	3.247	-0.923	-3.648	3.1831	0.27645	-0.95194	0.22731	0.068144
-23.05	-20.647	-18.381	-19.578	-23.293	-23.941	-19.327	-20.6	-21.1	-18.159	-20.583	-17.871	-19.065	-21.349	-22.489	-23.18	-21.47	-21.112	-23.643	-19.28	-21.956	-22.343	-21.712	-20.981	-20.008	-19.422	-23.46	-22.938	-22.177	-20.254	-20.952	-22.678	-20.372	-21.59	-21.695	-21.464	-21.972	-23.827	-22.455	-18.413	-23.068	-21.878	-20.566	-23.359	-20.771	-21.263	-21.962	-20.883	-19.625	-20.919
1.4596	0.43361	5.9117	2.6604	3.7744	3.3386	1.9304	1.8722	3.0193	3.7556	4.3566	2.4629	2.7587	2.5964	5.7471	-2.0165	-0.92505	2.5727	3.9593	-0.46341	6.6452	2.1334	4.3676	0.30166	-2.5845	2.3634	2.7988	3.9877	3.6372	3.9748	4.2214	1.2626	1.9603	3.0932	0.92425	2.3732	1.2395	3.606	3.5924	3.3016	8.4713	0.82436	1.0148	1.6637	2.8292	1.3855	4.7745	5.4394	4.0999	2.1681
-23.838	-21.146	-23.636	-20.774	-24.51	-22.288	-24.002	-22.692	-23.217	-23.941	-22.861	-23.482	-20.49	-21.503	-22.123	-22.101	-22.832	-21.946	-22.719	-20.468	-20.268	-23.003	-21.074	-21.724	-21.842	-19.977	-22.64	-22.811	-22.764	-22.325	-20.972	-19.414	-22.64	-21.401	-21.123	-23.272	-23.326	-23.147	-20.411	-20.916	-21.68	-19.031	-20.591	-18.686	-20.423	-20.321	-20.331	-25.18	-23.944	-20.351
-14.218	-15.956	-16.849	-12.729	-13.569	-16.895	-15.78	-14.837	-14.412	-13.946	-12.759	-13.805	-13.803	-14.529	-17.934	-13.247	-12.835	-12.017	-13.639	-12.69	-13.606	-13.314	-14.386	-15.828	-14.984	-15.928	-15.261	-14.871	-17.901	-14.569	-12.875	-13.008	-12.881	-15.544	-14.748	-17.924	-13.408	-14.457	-12.234	-12.54	-15.31	-16.37	-14.976	-12.513	-17.129	-14.176	-13.02	-14.687	-14.83	-12.69
-10.751	-11.507	-8.9029	-11.761	-10.168	-12.959	-12.125	-10.437	-9.3083	-11.233	-8.3829	-10.285	-9.5394	-14.083	-10.731	-9.6633	-9.3835	-8.7665	-11.201	-10.068	-7.8867	-12.188	-10.572	-14.253	-10.481	-11.086	-10.246	-8.1519	-9.5681	-12.019	-9.3056	-11.456	-10.646	-10.265	-10.291	-9.667	-6.6887	-9.0476	-12.121	-8.9659	-11.4	-9.4602	-7.7123	-9.1293	-11.51	-10.448	-7.9343	-8.9949	-8.6576	-9.3743
-15.182	-12.223	-12.607	-13.767	-13.754	-12.934	-12.465	-11.723	-14.903	-12.21	-18.396	-15.623	-11.349	-13.128	-12.542	-16.983	-12.732	-12.967	-12.61	-11.898	-15.693	-13.319	-11.548	-13.79	-13.45	-16.243	-10.229	-15.263	-14.147	-13.234	-16.103	-10.597	-13.419	-15.6	-15.179	-15.658	-11.505	-11.904	-14.333	-13.014	-14.392	-14.323	-15.716	-15.486	-17.446	-15.032	-13.854	-13.189	-11.94	-16.146
-3.4953	-4.5493	-5.0914	-4.248	-3.8026	-4.0144	-1.1867	-4.5609	-5.6649	-3.9568	-1.095	-4.6435	-2.2636	-5.1339	-3.648	-2.4722	-4.8304	-4.5265	-1.6685	-2.6988	-5.1548	-1.5126	-3.1993	-1.4778	-5.4486	-2.4432	-4.4767	-7.0482	-2.9143	-5.8384	-2.8249	-5.085	-0.86736	-3.9327	-3.6116	-4.782	-2.8709	-1.8359	-4.7356	-6.8559	-5.8561	-4.0177	-4.5526	-2.2022	-5.1117	-4.2909	-4.5631	-1.6342	-6.3245	-2.9118
7.5754	6.8783	9.0018	9.6417	7.1707	5.1816	7.4272	3.9647	4.9426	10.296	6.7681	9.1329	6.3957	9.0418	9.8534	10.244	7.4503	9.2048	2.7813	9.5898	8.8963	9.6194	5.0689	5.0818	11.072	7.3029	4.9688	8.4236	7.2529	10.461	4.3608	6.6723	4.0147	4.4831	4.7445	5.3595	8.7695	6.9457	4.7068	7.1039	5.6636	6.8637	7.4979	10.839	7.8649	5.1744	6.0957	8.1645	4.6811	7.6845
9.3133	7.4371	11.742	11.281	11.619	10.421	7.7202	8.9248	9.1574	9.7155	7.2494	7.9933	6.8167	6.551	12.83	8.0439	10.358	8.0364	8.6617	13.151	9.6264	11.273	9.0447	9.3219	10.972	8.8747	7.2678	8.6406	9.139	9.7543	8.2649	9.4446	8.7326	9.4727	8.6583	8.3554	10.909	9.0862	10.467	10.817	8.8024	7.7947	9.2009	10.201	10.517	7.0998	9.0608	9.3648	11.535	7.5383
-3.1833	-4.9626	0.69586	-2.2796	-1.7998	-1.4886	-0.32028	-2.9719	-3.4262	-2.1437	-5.7545	-3.9137	-2.8598	-3.6985	-2.463	-1.7275	-1.3517	-4.2143	1.3619	-1.9732	-3.2126	-1.7277	-2.4584	-2.5406	2.0442	-2.2783	-2.8131	-1.4627	-1.0964	-0.60633	-3.986	-4.2083	-0.77481	-1.7707	0.079684	-2.7763	-2.2869	-1.6119	-1.6463	-0.70507	-1.5735	1.2169	0.45907	-1.8872	0.31397	1.4048	-1.524	-1.1269	-2.0648	-1.0825
3.9526	-0.031137	-0.47439	0.071023	-0.50927	-1.9858	-2.0316	1.2353	-1.093	-0.5888	-1.5938	0.4777	1.4735	-0.16733	0.50829	0.33961	0.42187	0.96958	-1.5417	-3.6931	-2.8778	0.88113	-1.2746	1.5665	-2.9706	-3.0857	1.5421	0.56396	0.72124	1.6903	1.3491	-0.3491	0.088824	-0.42291	5.8176	0.27855	-3.4175	-3.4371	3.2954	0.028186	0.80015	2.3367	1.4145	-2.6464	-3.5563	-0.37862	-4.4037	4.8634	-0.52192	1.0071
-5.7306	-8.3726	-7.0821	-5.1318	-6.636	-3.8825	-8.227	-9.6584	-6.5326	-6.689	-4.5699	-7.7959	-8.4521	-8.6125	-7.4928	-4.1797	-9.0917	-5.1383	-7.3741	-9.0342	-4.6132	-5.2039	-8.8566	-7.8006	-5.366	-4.9634	-9.4347	-6.0056	-7.5565	-7.0851	-9.2189	-9.9118	-6.0379	-11.037	-10.236	-8.4976	-6.6135	-7.7185	-8.3387	-7.5691	-12.937	-4.114	-10.758	-5.8216	-6.3192	-12.069	-7.3459	-10.009	-6.6643	-6.2665
-10.044	-7.7243	-10.921	-11.214	-10.241	-12.733	-7.3545	-15.137	-8.4686	-8.836	-9.3472	-7.0604	-12.818	-11.927	-8.6038	-9.6972	-13.441	-8.143	-8.7832	-11.797	-10.431	-10.533	-11.586	-9.7517	-11.935	-9.7522	-12.655	-11.646	-10.491	-7.6499	-9.5514	-10.761	-13.492	-14.971	-10.246	-16.241	-9.3613	-7.7268	-9.8008	-10.205	-13.123	-8.1079	-13.249	-11.311	-10.313	-12.1	-11.26	-14.146	-7.8594	-11.703
-1.3461	-0.50907	0.2299	-1.1428	-1.3001	-1.7929	-3.1439	3.0772	-1.204	0.8249	-1.1728	-0.1674	-0.33603	-1.8464	0.2146	-1.3741	1.7645	-2.4071	1.5739	-3.6605	-1.6348	-0.38804	-0.90116	-2.1265	-1.1998	0.61181	-2.7594	1.4959	-2.6568	-3.1988	-3.6625	-3.6681	-0.78891	-4.1239	2.2311	-1.8389	0.58485	-1.8494	-2.2847	-4.2791	-1.0553	0.25908	-2.9168	-2.4345	0.31352	-4.5365	-1.5135	-3.4499	-0.7317	-3.0703
1.7314	3.4118	4.9723	4.3931	-0.38447	4.4319	0.48017	3.5537	3.7123	-0.69313	-2.2432	2.7537	4.4773	2.2434	0.30986	-1.3467	4.6171	3.1272	-1.2693	4.8242	2.3949	0.091206	1.4109	0.58532	3.9367	1.7044	4.8544	2.3585	5.7623	3.518	2.9792	1.3345	2.014	0.31652	2.9157	0.93422	1.8305	-1.2053	5.22	1.7818	3.4495	1.9524	3.4551	3.5971	2.9932	2.4861	1.2289	3.9999	3.524	-0.89393
-4.1803	0.067025	-1.9405	-1.1489	-0.6642	-6.1407	-0.18283	-0.97915	-6.4049	-2.5196	-3.7269	-3.3445	-5.2404	-1.5838	-3.6656	1.0177	-2.2692	-4.6509	0.49081	-3.544	-2.7301	-4.0785	-1.6373	-2.1959	-1.7155	-3.9597	-1.4619	-3.9354	-1.8235	-2.891	-3.9739	-0.36678	0.5307	-1.629	-4.7672	-1.9766	0.0052041	-2.7499	-2.4164	-3.4271	-2.5668	-3.337	0.53762	-5.9526	-5.5096	-4.2472	-0.9136	-1.7138	-3.3284	-3.0796
7.3199	4.4105	4.0753	6.9073	4.4288	3.794	6.1975	8.5772	6.5475	7.5634	4.9914	9.8069	8.463	6.3478	8.1504	7.7097	6.9802	9.9505	5.6175	7.2624	5.0556	6.1087	6.6263	4.6913	9.4267	5.8247	4.604	4.6506	4.5261	6.8487	6.2776	7.8189	6.2306	8.6539	9.5652	6.2546	7.5781	7.4733	6.6101	7.7771	7.6244	3.7934	6.5574	4.4568	4.8812	6.518	8.0485	7.1272	9.3749	6.6634
6.9599	5.2081	5.0117	1.3266	1.4436	6.8602	4.6928	4.0367	3.4905	5.3228	3.7774	5.8239	4.0669	4.6883	6.8861	5.4357	5.2565	5.8662	4.4406	7.0212	4.9996	4.2134	3.2238	6.1845	3.6293	1.6616	4.6418	5.8548	4.482	5.697	1.4652	1.8268	4.6356	4.4179	3.2364	6.9211	4.937	4.5926	3.0765	6.2033	4.7117	3.5956	7.1324	4.8642	3.2145	4.2261	0.70286	5.3642	5.0695	7.6896
-0.3012	0.32256	-6.0654	2.6475	0.41619	1.8248	1.5685	1.4898	-2.1789	-1.6142	-2.7126	1.5274	-3.1042	-0.84492	0.67541	2.4924	-3.3727	-0.57856	1.3673	0.41776	-3.3667	1.0635	1.3304	0.93975	0.13408	1.1655	1.6408	-0.32048	-3.0045	-2.6529	0.22164	1.4451	0.63509	2.4977	-2.8381	-2.1752	-1.8344	0.71625	4.1042	0.70881	-1.7723	-1.3429	1.4723	0.92575	-0.86095	1.4587	3.6386	-0.094052	-0.81787	-0.84839
-2.9936	-3.9498	-2.4708	-2.8511	-5.3633	-3.0308	-1.8897	-4.0457	-3.2206	-0.68509	0.13571	-2.9112	-3.254	-4.118	-3.1816	-5.2235	-1.7049	-1.8211	-5.1553	0.8085	-1.3566	1.3338	-4.6171	-3.8236	-3.9819	-1.2043	-3.0936	-2.2443	-2.6362	-2.373	-3.1899	-0.75122	-1.8233	-4.2102	-3.0779	-2.6053	-5.6688	-3.381	-2.9805	-0.98937	-1.1471	-1.9588	-0.52552	-2.9215	-3.55	-3.0795	-1.0907	-2.7135	-0.70966	-3.7509
1.6857	1.1102	1.6884	-1.5318	-0.2461	-0.039242	-0.61173	-3.116	2.8241	-0.93011	-0.54589	0.15095	2.2517	-1.8991	-4.2579	-0.21126	-2.7075	-1.8563	-1.2501	1.0755	0.61405	0.88691	-0.56047	-2.2912	-3.1932	-3.9022	0.26053	1.3303	-2.228	-0.34843	0.4281	0.67067	-0.58049	-3.3894	-2.9168	2.3541	-0.096264	-0.94773	1.1234	0.05655	1.2578	-1.5379	-0.45789	1.7157	0.40272	-0.54793	-1.4679	-1.7168	0.26395	-2.6513
1.6234	-1.2319	-1.035	-0.07276	-1.9694	2.1283	-3.5595	0.50854	1.5985	2.662	0.71025	0.61434	1.2504	-1.9954	-0.41595	-1.0027	0.97908	-2.0694	-1.3947	-1.2805	-2.3758	2.4002	-1.2359	-0.16756	-1.3377	-3.7125	-2.0035	-1.6824	-2.6801	-3.3966	-0.17884	0.035495	-1.26	0.83103	0.28645	1.205	-0.40655	-1.2641	-3.2357	0.19448	1.3115	-1.8563	0.16997	-3.7659	0.9221	0.33779	-1.7673	-2.9035	3.599	0.81681
-1.3881	0.045741	-3.7192	3.6431	3.5556	1.6758	-1.067	-0.019214	2.0034	1.2893	-2.7341	1.2627	0.38623	3.0961	-2.4209	-1.5987	-2.0058	0.31251	-2.2072	0.75876	-1.4105	-0.59545	1.1409	2.787	2.9381	0.080311	-0.25904	0.61224	-1.3664	-1.1615	-1.1557	-1.7657	1.2731	3.1788	3.8826	1.2343	0.77524	-2.0666	-0.76172	1.4778	-1.1044	-0.93693	-0.56571	0.45391	-3.3019	-1.3336	-0.90081	1.5178	-3.2616	2.0564
-4.3501	-2.2766	-1.6889	2.2794	-2.8779	-3.4233	-2.9003	1.2426	-3.5795	-1.1197	-0.53269	-0.55723	-4.0843	-0.90543	-3.2656	1.8898	1.5734	-1.8856	-4.2347	2.1745	-1.2533	-6.1794	-0.43977	-0.36441	-2.2889	-1.9308	-2.1945	-1.249	-4.2846	-1.2363	-3.6981	-2.7975	-1.1513	-2.4417	0.32257	0.14879	-2.4768	-1.4508	-1.4956	-4.3358	-5.1312	-0.40364	-2.0331	0.8551	-0.3457	-3.811	0.63388	-0.48067	-2.9776	-3.1753
2.1013	-0.98157	-1.2141	3.6824	2.5053	0.82794	0.51873	-0.77051	1.9117	-1.0356	1.6853	1.5117	0.23275	1.4801	0.69374	-0.58975	3.2188	1.5727	0.20928	1.3669	-0.2435	-1.2465	0.69941	0.096179	2.9931	0.71112	0.48853	0.41824	4.3793	-1.2863	-0.61504	0.98939	-1.6398	0.77628	4.9317	-1.0811	3.691	2.0468	-0.94366	-1.7831	2.6307	0.75969	-1.4181	0.1588	3.0428	-3.4325	-1.6574	3.4237	-0.9538	-0.83954
-2.9697	-4.1003	-2.2697	-4.744	1.2676	-1.5477	-3.4098	-3.7551	0.88887	-0.71373	-0.68739	-3.4113	-1.7148	-0.62527	-4.141	-1.2802	-1.7824	-4.7433	-3.8842	-4.0105	-1.7068	1.5192	-3.7588	-3.7126	-3.3958	-1.3684	-4.7144	-3.9055	-3.2631	-1.7116	-2.7623	-2.8894	-1.0655	-2.916	-1.9142	-1.2757	-3.033	-0.69732	-1.2609	-0.080011	-3.5535	1.9065	-0.36008	-1.2351	-3.0291	-3.7565	-4.7164	-3.2836	-3.123	-1.5085
-6.1768	-2.6014	-4.4454	-6.3064	-2.9019	-4.8552	-1.4383	-6.1557	-3.1325	-4.3703	-2.4317	-2.6245	-3.0815	-4.0841	0.45692	-6.581	-3.0554	-2.9658	-3.6878	-6.4861	1.8072	0.19729	-3.5497	-5.8177	-3.1868	-4.3495	-1.2694	-2.5973	-1.5237	-2.3983	-1.4822	-6.4124	1.89	-3.0788	-2.5789	-1.0978	-3.4554	-2.0175	-1.8066	-5.4329	-2.1292	-4.1884	-1.1317	-1.3921	-4.552	-2.8065	-2.5256	-3.6601	-2.2446	-3.9269
-1.4293	0.039544	-2.1274	-1.0934	-2.0208	-1.8705	-2.1605	-2.3192	-0.15639	0.68154	-1.1361	1.9629	-1.3662	-2.0191	-2.1414	-3.4159	-1.1211	-3.097	-2.4208	0.32169	-1.3493	-0.76223	-2.0071	0.068742	1.3384	-1.7967	-1.1008	1.487	-0.46241	1.6077	-0.6609	-0.81817	-2.2587	-1.7873	0.47813	-0.76803	-0.15872	-0.92265	-1.7497	-1.6972	-3.3224	-5.0791	-3.6479	0.63943	0.16447	-2.2524	-2.7225	-3.3338	-1.7131	0.63521
-5.4247	-7.6518	-3.0693	-5.99	-5.3913	-5.4503	-7.7177	-4.0494	-3.1973	-3.6145	-5.1103	-3.5446	-5.0967	-3.1737	-3.5163	-2.0457	-4.9067	-6.3742	-6.4174	-3.0047	-4.1127	-5.5674	-3.9161	-7.9955	-3.2595	-5.2083	-5.542	-4.439	-5.9052	-2.1269	-3.9906	-3.3658	-5.0968	-6.3004	-5.8192	-5.3215	-0.9709	-5.7258	-6.4343	-6.1909	-4.1581	-3.2229	-5.1862	-5.9944	-5.255	-3.7871	-4.1883	-5.0292	-1.0836	-3.1851
-7.0166	-3.2234	-5.4961	-4.3896	-4.8773	-2.2004	-1.4792	-2.2349	-6.5776	-0.82506	-5.2217	-5.1382	-2.2415	-4.1255	-4.9223	-5.043	-3.6178	-5.9678	-3.7375	-2.3151	-4.8951	-2.1776	-4.1869	-1.2768	-5.0637	-2.8505	-7.24	-5.4965	-4.1067	-4.9946	-3.2677	-6.1889	-4.0619	-4.1827	-5.3622	-2.6384	-2.5806	-5.5195	-4.2238	-3.7519	-1.0058	-1.2456	0.17563	-5.0313	-6.8499	-3.6588	-3.7489	-5.8872	-8.2147	-3.8963
2.031	-0.52143	1.2393	2.1524	-0.96124	0.50185	0.98235	0.44786	0.4683	2.2798	1.1692	4.0685	0.76189	5.4821	2.5231	0.19214	1.9012	3.7769	2.6474	-0.37661	3.0253	2.657	3.1813	4.9169	2.7422	2.6769	0.95627	1.5821	2.2128	2.8898	1.2199	2.6503	2.3707	2.6255	-0.92848	0.28942	1.8358	2.0231	3.0275	2.2407	0.28379	0.25505	1.4262	2.339	-0.30096	-0.01719	0.71202	3.1577	0.37768	2.1513
1.03	0.83084	-0.044561	0.50653	-0.32207	1.0677	1.2114	3.3339	3.5258	1.6927	-0.33117	1.0912	0.84394	-0.40911	1.933	1.0602	2.9612	1.1249	1.8295	1.1913	0.88205	-2.0928	1.9489	1.0779	3.7545	2.8378	-1.5088	-0.81852	0.055755	4.0637	1.3683	0.55705	0.69599	-0.63835	2.9548	-0.67418	2.4338	3.4033	1.889	2.9883	6.1413	5.259	-0.41502	-2.1945	3.599	-1.3352	3.012	1.3056	2.0575	0.82643
-13.172	-10.725	-9.4805	-15.815	-11.833	-12.513	-13.516	-9.0144	-15.708	-14.75	-12.969	-11.594	-10.788	-13.688	-11.541	-11.897	-13.114	-12.572	-13.169	-12.256	-15.335	-12.513	-12.693	-14.101	-16.514	-13.655	-16.735	-12.275	-14.844	-15.439	-16.051	-13.474	-12.262	-14.343	-13.312	-13.736	-15.138	-10.966	-14.104	-11.989	-14.456	-17.239	-17.035	-17.426	-12.011	-14.039	-13.076	-14.184	-13.516	-15.095
-0.96531	0.48307	0.74695	4.6253	3.6338	1.5259	2.2643	-0.2213	0.26329	-0.11877	0.20312	4.5229	2.2154	1.5191	-0.86215	2.3216	3.5045	-0.48276	2.1275	0.83014	-3.1532	1.7816	4.042	4.8557	2.979	3.4712	2.8722	4.2924	0.88348	1.9974	4.8646	4.3391	-0.19793	0.82875	2.2827	-1.7587	-2.4822	4.8197	2.6598	0.79347	-0.77859	-0.61193	3.913	-2.8155	2.0734	0.085917	2.1284	2.3875	4.1138	0.8799
-9.7483	-12.342	-9.9559	-12.546	-9.8833	-11.522	-8.2694	-11.201	-11.753	-12.258	-10.811	-11.133	-7.0524	-6.8457	-8.594	-9.6582	-10.362	-9.7427	-10.581	-12.415	-12.362	-10.149	-9.4577	-11.345	-9.8183	-7.8132	-10.77	-9.5393	-10.812	-12.666	-11.46	-7.0521	-11.035	-8.3506	-10.293	-9.3912	-8.6928	-11.215	-11.119	-10.154	-11.23	-8.3584	-8.1349	-10.137	-7.2694	-11.725	-11.842	-10.589	-11.333	-9.7714
-12.054	-11.67	-10.853	-10.795	-12.252	-12.946	-12.75	-11.205	-6.7423	-13.131	-15.895	-9.4708	-13.216	-13.093	-10.004	-12.315	-10.758	-9.6461	-12.881	-13.858	-13.464	-9.985	-11.939	-14.349	-10.912	-12.533	-15.83	-10.519	-11.167	-11.534	-10.526	-11.796	-11.581	-11.81	-10.921	-13.055	-11.288	-13.757	-13.843	-10.899	-8.9781	-14.117	-8.649	-12.805	-10.578	-12.428	-10.61	-13.541	-13.742	-11.615
-2.6885	-3.0953	-4.6446	-3.2459	-4.0379	0.42327	-1.1862	-2.8002	-2.8316	-2.7931	-3.3514	-4.137	-3.4183	-2.0378	-3.2985	-1.4659	-3.5019	-5.5923	-6.2047	-0.72287	-4.5856	-5.46	-1.8625	-2.063	-2.4792	-3.262	-5.4667	-3.447	-2.6771	-5.344	-0.68914	-5.0747	-2.1695	-3.7181	-0.87863	-5.4968	-2.9521	-2.1142	-4.0895	-3.9591	-5.8648	-3.6116	-4.6425	-1.2359	-1.8842	-3.1692	-3.6537	-1.3986	-5.4585	-2.2521
-12.76	-11.622	-10.33	-13.493	-11.468	-13.877	-8.4153	-10.862	-13.7	-10.273	-7.5766	-9.3042	-13.734	-14.879	-12.01	-9.3513	-9.5946	-13.041	-11.039	-14.04	-11.469	-10.085	-11.988	-6.4208	-10.885	-10.383	-9.0128	-14.566	-9.9382	-10.901	-12.181	-10.463	-11.231	-8.9189	-10.277	-10.649	-10.161	-13.246	-8.4206	-10.125	-10.273	-13.005	-13.339	-11.826	-13.507	-9.313	-11.804	-9.3239	-10.35	-11.441
-1.6879	-3.9165	-0.67192	-3.0198	-1.8425	-2.2256	-3.2639	0.085289	-0.55708	-0.49818	-3.0248	-2.3505	-0.95265	-1.334	-0.5195	-0.8168	-2.83	-1.0255	-0.28908	-2.2965	-2.2803	-0.94472	-1.8727	-1.7943	-1.0781	-3.1004	-2.3033	-0.89318	-3.4558	-3.793	-1.0321	-5.0643	-3.5893	-5.0599	-2.8103	0.060703	-1.1807	0.49354	-1.6778	0.053173	-3.3715	-3.8546	-1.8891	-2.3575	2.9805	-0.16411	-3.6693	-2.3263	-0.39421	-0.83771
-2.9084	-6.2059	-6.7055	-11.271	-11.491	-5.4562	-10.092	-6.8303	-8.4796	-8.2943	-8.4239	-7.2423	-6.0403	-5.3706	-9.6838	-9.798	-8.4846	-8.3174	-5.6542	-6.04	-7.248	-7.6168	-10.222	-7.3819	-9.377	-7.2153	-5.4832	-7.4008	-8.147	-4.4271	-8.4144	-6.4214	-4.6978	-6.1689	-6.3055	-8.1318	-10.781	-7.0215	-7.8066	-5.5291	-11.326	-6.4359	-8.2481	-8.6097	-7.301	-6.0868	-8.1963	-5.1302	-9.0529	-10.597
-5.0994	-3.8135	-2.052	-6.8102	-3.2922	-3.5439	-5.6609	-5.9864	-5.4886	-8.7893	-4.4188	-5.2787	-1.1073	-8.0578	-6.4222	-4.4171	-5.5559	-3.6751	-6.6907	-8.9918	-5.5513	-3.3541	-5.8145	-4.7707	-4.8083	-6.937	-4.8294	-4.3245	-6.1722	-4.5166	-5.1025	-7.2913	-3.7137	-5.4091	-5.0091	-5.6557	-3.3813	-4.5861	-7.3247	-3.4332	-6.1565	-5.1067	-5.7795	-5.2709	-6.0841	-7.1307	-4.7655	-5.1162	-5.3577	-4.1393
-5.4836	-5.7358	-6.1007	-3.9059	-1.4295	-5.7167	-2.3139	-8.5693	-3.9948	-6.2536	-6.7183	-4.8075	-7.6236	-4.705	-2.8525	-7.1227	-4.8302	-4.499	-7.1784	-6.8531	-4.7192	-4.8336	-4.4811	-4.7708	-5.6348	-7.2374	-4.0426	-6.6263	-4.5446	-2.7533	-6.8225	-7.2903	-5.6301	-4.7603	-5.7501	-2.4579	-3.8826	-8.5746	-5.8473	-5.3237	-5.2085	-6.3765	-6.9246	-0.62109	-2.9635	-5.9486	-5.3796	-7.1701	-6.2037	-6.8819
-13.936	-11.627	-13.364	-14.46	-13.708	-10.881	-11.825	-13.004	-11.732	-11.406	-12.573	-8.3209	-5.9137	-9.6735	-8.7952	-12.699	-12.364	-14.346	-12.536	-9.3898	-9.4864	-7.6515	-14.553	-12.532	-12.312	-11.809	-14.755	-9.112	-8.8344	-11.922	-7.6298	-11.743	-10.053	-14.242	-9.7842	-12.185	-12.103	-14.565	-10.196	-12.583	-12.374	-14.474	-12.421	-11.174	-12.202	-9.5493	-12.75	-12.438	-7.9387	-11.401
-11.569	-9.777	-13.55	-10.412	-12.99	-10.39	-11.608	-11.08	-13.073	-10.332	-12.883	-11.907	-12.182	-13.122	-16.194	-13.885	-12.429	-11.033	-12.734	-11.816	-12.934	-10.472	-6.9848	-12.068	-9.6604	-14.166	-12.876	-13.944	-11.886	-11.687	-13.709	-12.72	-13.805	-13.321	-15.173	-14.751	-10.817	-14.619	-14.368	-11.707	-14.287	-12.987	-12.991	-12.802	-9.9384	-14.984	-11.267	-12.35	-14.738	-14.104
-10.02	-11.463	-9.8882	-10.987	-13.27	-9.98	-7.8488	-9.9493	-12.494	-11.447	-12.057	-12.119	-10.9	-16.911	-8.5041	-9.954	-11.557	-8.7786	-12.386	-9.4705	-13.832	-11.328	-9.0919	-11.592	-7.2142	-12.505	-11.614	-14.184	-8.0213	-10.879	-10.146	-8.7345	-8.6084	-12.23	-12.144	-11.202	-10.482	-9.8203	-10.856	-11.102	-10.722	-9.1439	-9.0225	-8.6396	-9.8368	-9.3121	-12.424	-10.502	-13.626	-12.594
-9.2558	-11.316	-9.514	-7.0045	-8.879	-8.7136	-9.8826	-7.372	-10.237	-6.2882	-10.367	-9.7958	-10.37	-11.816	-8.0758	-7.9428	-11.516	-8.1983	-13.91	-5.3135	-8.8618	-7.1073	-8.6739	-9.2244	-8.9636	-9.9407	-11.404	-10.978	-9.5059	-7.6069	-12.196	-7.0285	-9.1119	-5.3407	-9.3079	-6.794	-8.5882	-10.385	-10.711	-7.3174	-7.4316	-10.712	-9.2408	-5.6045	-7.7718	-6.7757	-6.3151	-5.8597	-8.7172	-10.828
4.8269	0.65004	1.4352	4.708	5.1916	4.1523	3.6074	2.5148	3.1691	3.9724	1.5692	2.7219	3.2747	1.8731	2.122	3.546	3.9523	4.2873	2.5765	1.6098	2.886	4.0747	3.0967	0.076166	1.4042	2.8224	3.7597	0.60482	3.4412	1.016	3.3954	2.7172	3.5187	4.6549	2.1816	4.6643	3.7946	1.4235	2.1593	3.8611	3.5291	1.4085	0.042231	1.3143	1.8248	3.201	6.5087	3.4153	-0.75975	0.22702
-4.2854	-2.8073	-4.6969	0.061409	-0.29266	-7.1472	-3.3894	-3.9802	-3.5566	-4.8905	-6.7154	-1.5909	-3.613	-3.1546	-2.9	-5.9265	-2.749	-3.7158	1.094	-3.7452	-3.977	-3.275	-1.8706	-1.9754	-3.2819	-2.0541	0.17332	-3.0347	-4.7312	-3.8944	-4.709	-2.6253	-5.9924	-2.6548	-5.8104	-0.57238	-4.2128	-5.2064	-5.0284	-3.1647	-0.26315	-6.914	-2.3427	-3.0037	-7.052	-3.2812	-5.6076	-4.3081	-4.9375	-4.1772
-3.6664	-5.8656	-1.8774	-4.5587	-5.3244	-3.0997	0.1211	0.060758	-0.80154	-1.371	-1.9703	-0.25936	0.56401	-3.4139	-4.1509	-2.5841	-0.5457	1.1203	-3.192	-1.7671	-4.0144	0.80014	0.17306	-2.7372	-1.1153	-1.0268	0.27969	-6.0058	-3.1747	-0.63591	-1.0597	1.928	-3.5965	-1.8218	-3.283	-1.3436	-3.0238	-1.973	0.83114	-2.1463	-4.2794	-0.13418	-3.1175	-2.6843	-2.5758	-4.374	1.9318	-4.1635	-2.5346	0.3849
-14.017	-17.159	-17.007	-15.631	-14.476	-14.996	-15.128	-14.416	-15.032	-17.218	-15.502	-17.779	-14.579	-13.319	-17.393	-15.057	-16.066	-13.877	-13.662	-12.14	-17.216	-16.504	-13.929	-15.373	-16.041	-12.179	-16.433	-15.092	-11.928	-12.366	-18.481	-13.07	-16.132	-12.216	-17.23	-12.331	-16.481	-12.27	-15	-15.442	-14.333	-13.358	-17.493	-15.604	-15.519	-14.146	-14.505	-12.872	-14.017	-13.488
-24.087	-21.985	-20.661	-24.617	-19.157	-22.311	-20.189	-23.149	-22.685	-20.96	-21.265	-21.87	-21.577	-20.479	-21.739	-22.236	-20.891	-22.979	-22.8	-21.544	-23.647	-19.977	-23.908	-22.69	-27.551	-24.925	-23.141	-22.626	-23.802	-24.016	-21.932	-21.211	-25.699	-23.015	-23.235	-23.266	-21.675	-23.578	-19.266	-20.955	-21.468	-24.399	-22.616	-23.541	-24.932	-25.117	-22.161	-21.616	-22.64	-24.18
-12.331	-11.238	-14.098	-14.208	-15.72	-11.674	-13.377	-11.217	-15.694	-14.923	-15.328	-12.959	-12.375	-13.016	-13.181	-13.138	-12.414	-16.106	-15.446	-14.365	-13.592	-15.123	-11.122	-12.814	-13.702	-10.024	-13.4	-16.77	-12.878	-9.0687	-11.762	-14.039	-14.413	-12.075	-13.768	-10.072	-11.764	-13.105	-10.872	-12.097	-10.953	-11.953	-12.185	-14.324	-13.247	-11.402	-12.231	-14.731	-9.5191	-17.657
-7.1566	-10.823	-9.674	-11.332	-8.8263	-12.314	-11.495	-7.0375	-8.3221	-4.6626	-8.4406	-10.118	-7.4292	-10.264	-8.7132	-6.8196	-8.6948	-10.193	-9.3084	-11.183	-8.0343	-9.8261	-10.273	-11.179	-8.9785	-10.534	-10.386	-8.8763	-8.8589	-8.5973	-8.1155	-9.8414	-7.4827	-6.9021	-5.8561	-9.5632	-9.1817	-9.4906	-7.1511	-8.1157	-9.9428	-6.848	-5.8508	-7.9305	-6.6258	-7.5223	-9.0279	-10.072	-10.145	-9.737
-0.58179	0.91088	2.6256	0.723	-0.62483	-1.1247	-4.8798	-2.2849	0.2689	-1.2038	-0.86318	-0.30742	-0.00018728	-0.056571	-3.199	1.0706	-0.37527	-0.087628	-1.009	0.45232	1.0547	0.15368	-0.36456	-2.426	-1.5714	2.0359	0.35246	-3.2743	1.6285	1.0916	-1.1087	-0.71947	0.54204	0.4835	-2.3878	-0.26348	1.0578	-3.3198	1.5618	-2.2902	-3.2391	0.22475	0.32871	1.4251	-0.87267	-0.32028	-1.0101	-2.6284	2.3349	3.5036
-21.614	-24.765	-23.074	-21.174	-21.201	-21.189	-21.36	-20.749	-25.415	-20.084	-20.834	-25.103	-22.496	-22.89	-20.964	-17.043	-25.452	-22.53	-24.771	-19.546	-22.985	-24.935	-21.035	-24.294	-22.318	-19.623	-25.44	-23.892	-24.085	-22.952	-19.835	-23.262	-19.481	-26.046	-21.922	-23.455	-23.682	-20.271	-19.969	-22.149	-19.422	-22.87	-24.892	-20.066	-23.119	-21.998	-23.402	-22.536	-19.539	-20.201
0.865	3.3217	1.4714	-0.08281	1.3905	1.5744	1.1167	1.4507	1.5664	2.4458	1.4026	3.8485	1.3982	0.6826	0.84439	6.2329	1.3254	2.0634	-0.68327	0.31097	2.6412	-0.12351	-0.49485	2.0391	2.5878	-3.4437	2.8289	-0.070274	1.3326	1.3057	0.041437	1.5494	1.3617	1.041	0.16083	1.0123	2.4744	2.9779	1.4553	1.8261	1.5867	2.1123	-0.22579	3.5967	3.2739	0.10718	0.52655	0.29028	2.661	0.64934
10.604	6.9514	7.3911	7.1157	6.936	6.2634	6.2527	7.9204	5.023	5.1304	7.0547	7.4593	3.891	8.3767	7.7386	7.8515	8.9167	5.2761	7.0888	8.1125	4.4297	2.7123	9.0886	5.5816	6.2057	6.4126	3.2788	9.2998	4.2511	8.6055	7.5266	9.0095	5.145	6.2422	5.0077	7.5247	6.0782	7.8805	7.6803	5.7934	7.9818	9.3289	6.1224	5.6012	7.0035	7.8807	6.8681	6.4867	6.4966	6.9811
-3.7622	-2.5798	-5.6393	-5.2229	-2.8738	-4.9365	-4.6881	-2.9141	-6.5033	-2.1382	-3.6956	-4.4159	-3.3519	-4.7499	-8.6556	-6.0844	-7.7637	-5.6625	-6.2847	-6.1007	-3.0586	-3.2765	-5.6006	-6.6813	-4.2081	-3.5489	-4.8794	-3.3922	-4.081	-2.4786	-3.517	-3.9666	-1.7378	-0.67651	-3.6385	-3.8724	-3.0746	-4.3558	-7.5511	-3.2237	-5.6335	-6.8397	-5.9833	-3.4324	-6.9101	-2.5636	-1.3455	-5.4645	-3.8562	-3.7448
-12.22	-8.3599	-12.242	-10.644	-11.757	-11.931	-14.41	-10.969	-8.9254	-11.915	-13.184	-10.917	-13.413	-7.3522	-8.8969	-11.42	-12.405	-13.759	-10.61	-10.459	-9.309	-13.881	-7.3293	-11.318	-11.229	-11.35	-14.481	-13.949	-14.286	-12.109	-12.639	-14.673	-11.124	-14.043	-11.1	-13.58	-11.537	-10.077	-8.3034	-10.986	-11.918	-13.21	-10.629	-12.359	-11.726	-12.017	-8.1054	-10.941	-10.261	-10.954
-2.0283	-2.0335	-1.0714	-2.6767	-0.90239	-4.6327	-3.1457	-2.675	-5.1568	-2.7429	-0.21847	-2.4911	-2.8286	-1.3621	1.5548	-2.55	-4.4989	-3.0318	-4.2375	-1.2649	-1.6623	-6.0127	-5.3453	-1.2854	-3.629	-1.4623	-2.7845	0.98204	-3.9548	-2.4863	-1.5188	-3.0048	-5.0564	-3.0091	1.9569	-5.1145	-1.7374	-0.74895	-3.039	0.67343	-2.9908	-1.1651	-0.30854	-4.1739	-2.7523	-0.76612	-1.1476	-2.1749	-2.9914	-2.8212
-14.744	-14.095	-13.953	-12.554	-11.936	-11.878	-15.065	-10.632	-11.965	-16.37	-13.595	-11.477	-14.251	-11.056	-14.192	-14.837	-13.471	-14.841	-16.68	-11.337	-13.824	-10.35	-14.551	-13.245	-14.581	-15.375	-14.844	-14.855	-11.932	-12.958	-13.905	-14.915	-11.364	-12.93	-13.06	-12.359	-9.6736	-14.37	-12.65	-11.066	-13.294	-11.437	-10.158	-13.673	-14.832	-12.648	-17.176	-14.1	-13.916	-14.658
2.4884	4.0501	4.4049	2.3709	2.0414	3.4336	4.454	1.6062	5.6062	0.39615	4.3457	1.0595	6.0128	1.6463	1.1813	1.1439	1.8834	1.9401	1.4157	2.4059	1.5147	4.359	1.8115	1.9058	3.0871	-0.094147	4.8626	5.2823	3.3486	0.79201	2.2132	2.7057	3.3809	4.7391	2.1614	2.404	2.9601	2.9825	4.6364	4.3399	6.9923	2.7795	2.4377	4.3106	0.61209	1.7712	1.2709	4.6217	0.68322	8.5218
8.2472	7.2694	7.03	9.1529	5.9041	8.5641	5.5568	10.333	7.2537	5.5897	8.7618	9.7808	6.0157	9.3353	6.5221	6.4217	8.1147	7.0641	11.257	9.1379	9.8038	9.2989	7.3957	8.0539	8.9208	8.8102	9.8351	12.331	8.5755	7.5074	10.157	7.1086	5.0792	4.0971	7.4812	9.2018	9.1837	8.75	6.7542	7.3212	4.9694	6.5644	7.7608	7.7264	8.4302	8.1685	6.8324	6.2093	9.0145	6.8779
-2.8031	-2.404	-4.3492	-6.7944	2.3864	1.5943	-2.2772	-1.3945	-1.8206	-3.1105	-1.3846	0.93983	-1.1051	-2.0818	-0.17898	-1.3826	-2.1834	-0.88765	0.90683	-3.7295	1.0386	-0.35937	-0.85373	-2.137	-1.1483	0.61592	-2.3077	-2.538	1.6687	-0.97637	-0.49965	1.7187	-1.17	-0.49797	-0.9513	-0.089175	-4.216	-0.077485	-4.1267	0.041817	-3.8358	-0.95329	-3.083	-2.0563	-3.4647	-4.5861	0.95839	-3.8642	-4.0538	-3.0412
-8.3875	-6.1817	-4.5809	-6.3821	-5.4545	-3.6786	-6.2508	-4.6929	-7.0904	-6.2064	-3.8138	-5.2037	-3.1225	-5.531	-5.5159	-6.7754	-6.8074	-7.5435	-4.9981	-7.6704	-4.0497	-5.3092	-3.8946	-3.3302	-8.0753	-4.844	-8.2876	-8.4784	-6.3256	-6.1636	-5.1777	-5.6426	-3.1658	-3.7748	-5.3525	-8.5106	-5.7607	-4.3852	-8.1427	-5.4073	-7.7246	-4.0497	-4.804	-3.7398	-5.2059	-5.6819	-4.1314	-6.8479	-9.7148	-6.2642
7.097	9.5173	11.719	10.923	11.238	11.126	11.42	8.5151	10.363	10.278	10.582	11.056	12.029	11.368	12.166	10.437	10.311	7.955	11.342	11.475	10.541	10.23	10.505	10.979	11.375	8.2471	7.3129	11.351	8.2515	11.781	7.8392	11.943	10.172	11.644	9.4797	9.0776	6.7045	10.344	10.403	8.4138	6.9262	8.7146	8.0514	11.115	10.908	9.7867	9.6461	9.7208	8.0458	10.846
6.0863	5.4451	7.266	4.7578	6.1979	8.7722	5.3917	6.7604	3.2175	5.3077	10.644	7.696	6.133	7.2427	5.1445	9.5237	10.423	7.2378	7.0346	5.2176	7.2087	3.1925	6.5498	5.1305	8.2881	8.2883	4.7067	4.8339	3.8592	7.0851	7.0261	9.1717	7.0009	6.7376	8.0448	9.2531	4.7444	6.356	4.606	9.9092	11.544	4.7908	7.024	4.4404	7.502	4.8653	7.4817	6.4025	4.0346	6.0774
1.3739	1.8638	2.9176	1.4806	2.5478	0.30219	2.4946	-0.70572	-1.518	3.6456	-1.1436	-0.6001	0.77808	5.5537	0.17288	4.5792	3.7284	1.3519	3.6592	1.6605	1.5359	2.8247	1.7034	0.15485	0.21027	0.20562	0.50796	-1.9615	2.9166	-2.6856	3.6753	3.6821	3.1896	1.8236	2.4639	0.53027	0.11602	3.684	1.212	-0.72541	0.26683	-0.81407	0.41048	1.689	-0.17128	3.0543	1.5044	3.6543	0.46662	4.5523
-19.825	-23.735	-21.913	-20.246	-19.425	-20.861	-24.223	-20.466	-18.812	-22.644	-20.752	-19.79	-17.84	-19.41	-22.744	-20.16	-20.724	-21.464	-20.323	-21.885	-21.126	-18.363	-18.235	-19.792	-22.664	-21.476	-18.23	-24.775	-21.51	-19.013	-20.529	-20.317	-18.913	-22.107	-22.195	-17.749	-20.727	-18.034	-20.215	-20.026	-20.36	-19.936	-24.674	-22.23	-15.558	-19.228	-24.08	-22.245	-21.552	-22.208
-4.0668	-0.89646	-1.7565	-0.84809	-5.6674	-4.8729	-0.94478	-2.7499	-1.0174	-4.5096	-1.8939	-2.0095	-1.9728	-3.8397	-2.3739	-1.5445	-2.8984	0.36883	-4.184	-2.2507	-3.9192	-1.9868	-0.59776	-2.3626	-2.5576	-2.2573	-3.3816	0.68429	-3.4313	-4.6163	-4.8905	-2.176	-1.6263	-2.9226	0.11724	-6.0129	-3.5216	-1.1544	-3.3484	-3.1642	1.2294	-1.8988	-4.1283	-0.67391	-2.9938	-3.4399	-4.0281	-3.1432	-4.7306	-0.14264
-13.878	-19.383	-15.568	-16.949	-13.228	-11.976	-12.316	-14.21	-11.74	-11.711	-13.904	-13.536	-11.232	-10.907	-14.07	-12.144	-13.828	-12.355	-13.273	-15.413	-15.084	-15.595	-12.83	-12.731	-15	-14.653	-12.842	-11.018	-15.664	-14.3	-12.903	-13.662	-15.678	-13.661	-9.8009	-13.966	-12.809	-15.027	-13.767	-16.423	-13.769	-13.635	-16.037	-10.24	-14.522	-11.962	-11.872	-14.269	-13.379	-16.511
8.6289	4.5914	7.4604	5.8904	8.2581	7.2932	6.0588	6.992	6.8851	6.2246	6.5294	6.715	7.4021	6.7014	6.5792	7.0677	6.5628	6.9504	7.611	6.5009	7.8048	8.9961	6.0436	8.333	11.059	7.6594	5.1223	5.952	6.8489	6.6695	7.244	7.4152	2.8551	7.5975	7.9478	8.0857	9.0594	8.4619	9.0829	6.8186	6.7836	8.405	6.3311	9.5803	5.488	7.0326	9.5085	9.5414	9.2895	10.361
-11.112	-12.02	-14.507	-11.573	-13.094	-13.647	-14.021	-16.176	-12.068	-12.351	-9.5975	-12.031	-15.859	-13.097	-12.443	-13.523	-11.671	-16.302	-12.149	-14.695	-12.383	-11.193	-9.4879	-15.265	-15.203	-12.485	-17.853	-14.035	-11.476	-10.682	-16.323	-11.717	-11.373	-15.606	-10.35	-12.389	-14.077	-15.473	-12.704	-10.839	-12.53	-13.562	-12.207	-10.544	-15.172	-11.563	-12.357	-12.336	-12.082	-15.742
1.2087	-2.3575	1.1671	1.3562	2.547	1.5341	1.6904	1.3895	1.213	1.935	2.9608	-0.62449	2.3584	0.43225	2.5302	0.24501	3.5272	1.4807	1.2242	1.4504	0.96233	1.2496	-1.7902	0.94362	1.7563	4.5074	1.8844	1.9561	-0.76504	-0.083467	0.52586	0.71265	4.9702	2.769	2.3161	2.8661	1.8397	0.23346	3.1742	-0.21331	-0.21112	1.0638	0.4281	-1.8653	2.3581	1.1834	6.3414	1.8947	2.7888	0.28685
8.4584	8.4253	8.3061	3.0744	8.5824	10.785	5.2717	5.8997	5.9469	8.4081	6.9502	5.803	3.8942	5.7201	4.1534	6.0897	6.9496	8.911	7.0486	6.995	6.4576	5.9211	3.0194	5.8493	7.8013	5.1865	7.5469	6.4015	9.2187	6.8335	11.076	6.0863	4.4867	5.9219	13.144	5.5608	6.3432	5.3407	9.6379	6.2557	6.1773	4.4284	5.7617	4.7483	5.2496	8.2499	4.7269	6.9241	7.2896	6.4677
6.0368	4.7472	4.8502	5.3469	4.135	4.9816	5.5885	5.9169	6.9547	2.844	6.6646	4.4258	2.4854	6.3929	5.9003	5.4284	8.1303	4.3862	6.9601	4.7008	4.8766	6.04	8.2663	6.1044	7.7661	6.6643	5.0403	4.4584	5.032	3.008	4.217	6.381	8.5757	5.6841	5.7407	5.6332	7.0947	5.0769	7.3603	4.4075	5.4848	6.0881	6.2533	6.4173	5.3117	3.6717	2.5647	3.6809	8.1599	7.247
-6.6463	-7.558	-6.2019	-6.449	-6.4135	-8.8317	-6.3493	-4.1991	-6.6629	-6.0322	-5.7412	-8.0169	-3.0683	-7.272	-4.3508	-5.6599	-7.9808	-5.1639	-6.5289	-7.5925	-5.5809	-8.356	-5.0334	-9.5735	-6.2188	-3.5578	-6.3104	-9.2029	-7.0507	-4.7305	-5.0611	-13.091	-6.4391	-5.2327	-3.5969	-4.2732	-6.4036	-4.4173	-8.7396	-6.3351	-6.853	-7.9577	-5.1904	-7.9015	-8.3282	-6.7869	-4.2936	-6.3764	-8.0043	-7.5414
-8.3864	-9.5589	-12.706	-10.738	-11.625	-13.004	-13.379	-12.022	-13.993	-13.35	-10.765	-13.406	-8.5082	-8.5969	-10.606	-13.615	-7.5628	-12.747	-13.244	-13.534	-12.279	-11.579	-9.5792	-10.99	-12.084	-10.15	-10.949	-13.484	-11.649	-11.95	-12.594	-13.439	-14.377	-10.754	-11.311	-12.986	-9.67	-14.501	-9.985	-9.8043	-14.625	-11.635	-8.5006	-11.598	-12.101	-11.796	-8.9619	-12.609	-10.371	-11.147
0.031383	2.6869	0.09955	1.2703	-0.16445	2.1138	2.425	-0.0022064	1.9958	1.8375	0.44517	1.4293	2.1352	3.1789	2.6593	1.5156	1.6128	1.457	2.7616	0.22981	5.7994	-0.072274	1.849	1.7473	2.8522	3.4613	3.8333	2.1937	2.1557	-0.32795	4.2703	0.29303	2.4562	2.7335	2.6517	3.2363	1.1591	1.9961	3.3728	1.7962	2.6392	3.2225	1.8207	0.44302	-1.634	3.0381	2.6012	-1.6416	1.9147	1.2175
2.1976	3.9185	2.0227	-2.5668	2.8155	-0.02292	2.4776	2.3188	-1.6188	0.74935	2.4382	1.0772	-0.26856	0.82646	1.8946	0.87403	2.9118	-0.60152	2.2595	0.14452	4.6133	1.1555	2.4005	2.1701	4.0874	0.75952	1.5314	-2.9882	3.467	1.478	0.82884	1.4766	0.35191	0.016617	-0.35354	2.5699	1.3294	2.1078	0.71568	-1.9994	5.6892	1.8718	3.1034	0.18033	-2.2824	1.4091	2.1841	3.228	3.6998	-0.31229
2.3167	4.1279	0.98923	2.4772	1.4692	1.929	0.42833	2.8843	0.30962	2.7009	2.189	1.0824	-0.162	4.707	2.693	0.88347	1.6919	-0.25004	3.3822	4.5725	2.0685	2.6699	0.016429	1.5464	4.071	1.7505	1.0627	1.6133	2.4592	-0.061715	-0.99746	3.4821	3.1204	-0.28028	0.74258	2.9084	1.8673	2.1128	-0.51559	2.374	6.8198	2.2865	0.38724	-1.3306	2.0723	0.84629	0.74683	0.52823	3.1942	3.208
2.0797	2.6444	-2.3677	-1.7666	-0.4154	1.3107	-0.12924	0.1661	-1.0338	-2.4112	-2.306	3.0952	-0.21599	-1.641	-1.4906	-0.10074	-1.6647	2.3312	1.2485	0.32664	2.4164	-1.2409	-2.6067	1.121	-0.0020775	-0.32376	-1.2111	-0.4739	1.6156	1.2947	0.21956	-2.6949	-1.2275	0.72628	-0.92371	0.63836	1.724	1.6027	0.34477	-1.6946	-2.593	0.148	-1.0715	-2.4166	-3.2439	2.0444	0.88496	-1.2014	-1.1663	-0.83088
-3.9884	-2.1065	-2.4822	0.80908	-3.5352	-0.13542	-4.2572	-4.2559	-3.1178	-1.7585	-4.6735	-1.9967	-1.5769	-3.4628	-4.0898	-4.2065	-2.825	-4.4241	-3.0074	0.11902	-0.31841	-5.8698	-1.2801	-2.9702	-2.8534	-2.6539	-0.52791	-3.364	-3.4387	-2.6078	0.093295	-3.4815	-3.9959	-3.6555	-1.7071	-3.149	-2.5638	-1.0601	-2.6134	-2.4998	-3.8372	-3.6971	-2.5634	-2.0958	-2.5739	-0.94989	-2.9719	-4.3714	-0.79804	-3.4736
-3.3777	-2.4004	-3.6323	-2.7982	-2.9417	-5.2534	0.73509	-6.0866	-3.7011	-2.0974	-4.3649	-6.5132	-2.6156	-3.5731	-2.7232	-4.4852	-2.211	-2.9775	-0.75332	-1.4522	-3.9864	-0.37497	-4.5932	-0.91789	-4.188	-1.5666	-5.016	-1.7196	-1.2419	-1.7019	-3.3978	-0.13065	0.77109	-2.2428	-5.9557	-4.8665	-0.4111	-0.43122	-3.1271	2.9509	-6.1978	-2.1875	0.88054	-5.2323	-2.4825	-5.5787	-0.38362	-4.3237	-1.1386	-4.4093
-2.033	-4.4216	-2.6383	-0.060092	-3.5144	1.1495	0.75109	-3.0761	3.2654	3.6986	-3.4492	2.1279	1.4439	1.1776	-0.72338	-0.2277	0.01069	3.0943	3.4806	-2.5159	1.2686	-0.8144	0.85714	1.6775	-0.052923	0.44352	1.5736	1.6608	0.95432	-0.84899	0.083468	-1.8042	3.5721	1.6969	-0.14952	1.8766	1.736	-0.5248	-1.2341	0.61506	-0.12871	2.0693	0.18103	0.025578	5.3699	1.6921	-1.7933	0.51302	0.97757	0.015474
-1.1986	1.8727	-0.23903	-2.4895	-0.43385	-1.6134	-1.4846	-1.0956	-1.6903	-4.3987	-3.1662	1.9219	0.44654	1.7746	-1.7479	-2.8582	1.178	-2.463	-1.1149	-3.4599	-1.2563	1.4601	0.80518	-1.8361	0.21249	-3.6597	-2.3592	-1.6464	-1.9567	1.4	-1.4919	-4.2341	0.62549	-1.5781	-0.56381	-2.2691	0.54325	-0.46347	-3.5091	0.36019	-2.7608	-1.2364	-1.9879	-3.0639	0.19303	3.3032	-0.87707	-0.5746	0.92062	-0.15738
2.0063	1.8495	1.5743	0.86609	4.6684	2.4515	-0.03255	1.3036	1.8335	1.9531	4.9464	2.9715	0.050795	2.7784	-0.1149	1.513	-1.5264	-0.13459	4.2618	1.4355	2.1514	3.4131	1.5928	-0.16595	1.5566	2.792	2.1715	4.7668	0.88208	-0.50751	2.4308	4.0835	1.755	1.8263	4.1543	1.6531	-1.2641	0.15552	4.4994	4.0712	2.634	2.7919	-0.53097	0.3322	1.7084	5.3404	1.5354	3.0804	1.8244	0.60428
-13.765	-12.715	-7.8511	-7.4274	-11.428	-12.955	-9.1777	-13.766	-12.551	-9.6698	-10.105	-8.5635	-12.401	-9.2585	-11.772	-10.502	-9.6984	-11.126	-7.2588	-11.397	-10.886	-13.04	-9.8391	-13.863	-9.9307	-9.9217	-10.209	-10.089	-10.249	-11.071	-7.9635	-13.243	-11.372	-8.9978	-10.22	-8.8955	-9.6435	-11.379	-14.231	-7.7139	-13.287	-8.6735	-11.748	-13.071	-12.802	-11.964	-9.5911	-9.1735	-11.237	-9.5477
-13.267	-12.45	-13.903	-12.172	-11.892	-11.577	-12.688	-13.385	-11.165	-11.105	-10.666	-13.363	-8.7274	-11.179	-10.353	-12.569	-11.479	-11.864	-12.498	-12.631	-11.354	-8.6742	-10.193	-12.137	-10.869	-11.842	-13.687	-12.645	-12.05	-11.064	-15.224	-9.7293	-9.0941	-12.919	-11.992	-14.328	-9.4637	-12.712	-11.944	-12.711	-13.743	-14.006	-11.193	-10.69	-11.415	-12.382	-12.093	-13.389	-10.336	-13.295
-11.929	-9.8102	-11.778	-12.723	-16.122	-9.7999	-9.4443	-8.2357	-13.102	-11.371	-12.391	-10.806	-10.943	-8.0619	-8.7468	-8.2494	-11.122	-6.5532	-12.894	-9.7135	-9.2965	-9.7118	-10.753	-11.252	-11.664	-10.896	-12.088	-9.7395	-10.933	-9.7257	-11.552	-9.3304	-12.552	-10.361	-9.0116	-8.5562	-13.63	-8.2305	-8.3042	-12.742	-12.93	-8.2649	-10.04	-10.592	-12.339	-8.8972	-14.066	-9.8363	-9.4597	-8.8519
-13.045	-12.751	-13.765	-14.149	-10.761	-11.276	-14.956	-14.995	-10.339	-12.892	-12.046	-13.557	-15.279	-11.335	-14.896	-13.122	-9.4504	-14.859	-13.583	-15.358	-15.331	-14.375	-15.614	-11.286	-12.652	-11.661	-14.412	-10.982	-12.886	-9.8597	-12.857	-9.8688	-10.636	-12.102	-12.501	-17.525	-14.501	-10.273	-13.674	-13.898	-13.23	-12.469	-15.627	-14.926	-12.176	-15.354	-16.923	-13.096	-11.636	-15.226
-1.5974	-0.7871	-4.7395	-3.0789	-2.9943	-3.2996	-5.4771	-3.2959	-1.5585	-2.269	-0.63584	-4.2668	-3.9414	-3.1212	-4.2866	-2.7881	0.14683	-4.2696	-1.7308	-2.6239	-0.9143	-3.9653	-4.1075	-2.201	-3.7234	-2.5824	-5.3416	-2.3856	-1.6878	-2.4994	-2.9022	-2.2914	-3.758	-3.6208	-2.3235	0.017779	1.5543	-5.7306	-0.96456	-4.6153	-0.39037	0.62613	-2.7356	-2.237	-0.36861	-3.4687	-1.8363	-0.008453	-3.5152	-1.1889
-11.693	-12.297	-16.815	-13.163	-10.769	-7.6601	-9.7267	-16.036	-12.801	-12.285	-14.838	-15.108	-16.262	-13.689	-13.408	-13.689	-15.991	-13.584	-18.64	-15.287	-11.368	-13.587	-13.1	-11.156	-9.0096	-16.442	-12.259	-12.552	-12.366	-11.914	-13.99	-16.69	-13.867	-12.759	-11.927	-13.897	-13.461	-11.016	-14.497	-14.133	-12.803	-10.963	-10.898	-12.533	-14.924	-11.31	-14.434	-14.879	-12.975	-12.541
5.2364	3.9476	7.2192	7.9189	5.8001	6.4655	4.6013	6.0629	4.0726	4.2491	4.7375	5.468	4.2161	5.6012	5.4708	5.1232	5.5874	6.9788	7.9055	4.1771	5.5359	4.4063	7.3699	3.3593	4.4	6.9536	4.6905	6.2332	6.8768	7.4523	3.4615	5.6755	7.4409	4.8258	3.9205	6.7386	2.4654	4.4951	6.7606	3.7255	4.5142	1.9906	3.2791	6.2239	5.9707	2.2065	2.8136	5.3839	4.7343	3.907
-13.114	-12.96	-14.79	-10.992	-15.632	-10.132	-11.414	-14.302	-10.919	-13.724	-12.206	-13.815	-11.215	-16.42	-11.395	-9.9366	-17.852	-12.243	-12.836	-13.285	-13.925	-14.848	-13.571	-15.023	-11.64	-14.207	-15.741	-14.055	-14.804	-13.16	-13.728	-12.503	-12.46	-11.767	-11.093	-12.603	-13.476	-9.2966	-8.6698	-16.547	-13.162	-15.676	-15.846	-13.766	-9.9379	-11.929	-11.487	-13.896	-11.386	-10.874
9.5176	11.116	10.917	9.6089	9.5588	11.183	6.4999	10.862	14.217	10.061	11.678	8.4923	10.173	6.6043	10.479	9.5632	13.446	9.8211	7.8598	12.214	14.841	8.1289	8.3897	11.365	10.927	9.8162	7.1419	10.53	10.894	11.699	11.121	10.077	7.0738	7.3408	13.292	9.5358	10.964	12.217	11.653	9.1315	10.578	10.834	9.9759	11.965	5.5749	11.364	5.9205	3.4515	10.513	8.246
-4.1558	-2.2585	-6.24	-2.4787	-4.3099	-6.8283	-2.1686	-3.1406	-4.7595	-3.7526	-0.66909	-4.011	-5.6025	-2.491	-1.5764	-2.3125	-1.1301	-4.3202	-6.7415	-2.9074	-5.2529	-4.2152	-6.1165	-7.7188	-2.5488	-4.9653	-4.2262	-3.688	-2.9156	-2.5075	-3.4669	-1.0488	-2.1978	-2.8759	-4.1781	-3.3371	-7.7789	-4.7181	-4.1439	-3.4251	-4.0914	-6.3759	-4.7363	-4.7065	-3.3074	-4.1651	-3.7051	-4.3609	-4.7563	-3.9027
-9.9775	-8.7286	-10.344	-8.8598	-9.8963	-9.9093	-9.9063	-8.3261	-9.1568	-9.0334	-10.62	-5.5331	-10.383	-9.8433	-8.2009	-7.55	-7.7684	-8.8631	-5.4249	-6.2417	-11.243	-9.9403	-9.6231	-9.3482	-9.4932	-13.052	-8.7662	-12.653	-11.63	-9.21	-12.458	-8.4721	-9.8429	-10.348	-8.4033	-8.2317	-7.2658	-11.462	-12.384	-10.191	-8.3102	-10.677	-6.0607	-8.8019	-9.4304	-9.4092	-9.0424	-11.357	-9.4964	-7.442
5.9824	4.6772	5.2348	2.8234	5.4075	6.1003	3.7106	2.3931	2.7123	4.5351	6.3464	3.3365	3.9538	1.6871	3.2701	7.114	3.8092	2.8417	3.8026	6.9705	2.7524	6.9406	5.4407	8.5694	9.4996	4.6608	4.4909	5.0631	3.0409	4.5519	3.2795	6.7476	4.3707	3.4114	7.4825	7.4835	3.2914	6.2566	5.4042	3.3114	3.6306	4.1356	3.0295	1.6786	5.2985	5.9722	6.3409	5.5894	3.8126	5.1213
-1.0301	-0.63382	-1.8592	-0.85459	-1.6231	-3.3238	-2.8777	-2.8119	-2.4295	1.8287	-1.9461	-3.8755	-1.722	-3.6304	-3.2282	-2.5463	-0.96971	-2.5896	-0.92579	-2.0099	-3.2487	-2.8288	-2.9469	-3.4208	0.85481	1.3593	-1.8779	-0.45959	-1.0718	-0.404	-1.2937	-5.4251	-1.0161	-2.1669	-3.5143	0.83435	-1.2874	-1.8833	-3.9895	-3.7195	0.061408	-4.3047	-0.90293	-0.79292	-4.4846	-2.919	-1.8921	0.078849	-0.75933	0.44643
-4.3146	-3.5403	-4.809	-7.5436	-9.1123	-3.0214	-3.7583	-3.0509	-4.9003	-5.4184	-3.8884	-4.4016	-2.6512	-3.8694	-2.6377	-4.5262	-3.2164	-3.1674	-1.7452	-0.31175	-6.367	-5.1833	-2.3935	-4.3236	-3.6294	-3.3445	-4.9163	-4.1547	-6.2841	-1.7322	-2.7553	-2.3701	-4.5418	-2.4082	-6.1107	-3.9813	-1.6212	-3.2161	-2.4022	-4.7998	-9.7426	-4.6598	-5.7098	-7.5698	-3.3127	-4.0674	-3.8512	-5.1601	-4.5401	-2.4014
-9.8726	-9.3743	-13.963	-12.33	-8.7627	-12.792	-10.496	-9.3368	-10.19	-8.711	-10.654	-10.209	-11.082	-11.817	-11.645	-8.8005	-9.1544	-10.464	-9.6085	-9.1191	-11.33	-10.682	-10.531	-11.087	-12.206	-9.0876	-9.4792	-7.2677	-13.651	-11.108	-14.009	-12.089	-12.092	-10.182	-10.423	-12.31	-11.792	-12.276	-8.3896	-9.0626	-11.358	-10.613	-11.373	-10.5	-9.4808	-11.951	-8.6147	-8.6935	-10.716	-9.872
-7.5387	-8.3042	-10.429	-9.4061	-8.3295	-12.084	-12.526	-7.0075	-9.1838	-8.7838	-12.22	-7.1415	-12.501	-12.961	-10.704	-10.53	-13.172	-12.484	-7.9984	-10.555	-11.611	-11.062	-9.3619	-8.693	-11.34	-7.5992	-5.7807	-8.0389	-9.8686	-7.8904	-10.896	-7.9116	-9.752	-13.623	-14.115	-11.816	-9.4043	-10.052	-9.8135	-9.4401	-8.4725	-10.754	-11.125	-6.854	-11.247	-12.675	-10.589	-14.418	-12.132	-12.459
0.4561	-1.5616	-1.1283	-0.35482	-2.793	-1.9006	-2.6354	-0.48502	-1.1449	-0.5947	-0.30826	0.4632	1.6607	-0.50668	-1.291	-1.8388	-3.0471	-3.4811	-1.195	-2.5712	-0.67558	-2.4414	0.26627	0.73934	-1.5006	0.38483	-2.2874	-2.7297	-0.84015	-0.44277	-0.39398	0.82239	-3.3334	-2.7882	-1.7723	0.78597	1.5462	-2.0979	-1.2657	-0.18898	-3.6076	-2.1573	-2.0435	-0.93578	1.8833	-2.7184	-1.9034	-1.3162	-0.84242	0.21512
-20.322	-21.961	-21.408	-19.614	-22.447	-25.568	-22.103	-24.106	-21.265	-24.068	-19.521	-21.514	-23.449	-23.522	-21.088	-22.436	-22.921	-23.2	-20.416	-24.006	-20.688	-20.972	-25.609	-19.535	-20.917	-27.138	-22.899	-21.232	-21.999	-23.161	-22.129	-22.805	-22.964	-20.327	-22.389	-23.054	-26.13	-20.525	-20.234	-21.237	-21.827	-23.237	-20.29	-20.537	-22.01	-22.872	-23.996	-21.566	-21.774	-24.725
5.5394	-1.5449	-0.62297	2.7498	2.1387	1.1475	1.9118	4.7435	1.8371	5.3524	1.7429	1.9954	4.7447	2.4395	4.9325	1.1647	1.2448	4.805	0.88606	2.26	-0.34178	1.1311	0.21223	2.9668	0.29699	3.1042	3.1242	2.3694	2.8924	0.21863	4.6312	2.217	1.9016	4.3531	7.5624	3.5735	3.6727	4.6155	3.8009	6.3236	1.5408	1.8156	1.9243	4.2681	0.82148	2.5045	3.7712	5.7363	3.3775	2.5682
2.8482	3.3908	2.7739	2.4659	1.2798	1.9814	2.3157	-1.2128	1.7336	2.1155	3.2879	0.69769	-0.15217	3.4955	3.1814	2.1669	-0.042805	0.93285	0.18549	0.87734	2.5868	3.8642	-0.44617	2.0965	0.88005	4.2511	2.2151	1.1796	1.7071	-2.4199	-1.6314	-1.0947	1.7164	1.7835	0.26904	3.7762	0.25372	0.11454	0.89687	0.41285	1.783	1.2639	2.8954	1.5293	3.5668	3.937	1.1572	-0.057186	1.9454	1.9219
-13.889	-11.759	-12.958	-9.6072	-11.733	-10.733	-12.204	-13.262	-14.188	-8.1462	-11.695	-12.438	-9.9446	-11.005	-13.501	-12.491	-14.466	-10.934	-11.396	-12.069	-13.069	-13.19	-10.854	-12.671	-10.984	-10.352	-11.207	-9.5283	-15.189	-12.056	-10.672	-13.063	-11.538	-11.692	-12.304	-11.15	-18.164	-11.608	-12.852	-11.592	-13.057	-11.354	-11.917	-13.274	-9.3261	-12.084	-13.885	-12.674	-12.344	-11.525
-18.529	-21.185	-22.576	-23.426	-23.239	-23.065	-21.757	-23.427	-22.272	-19.661	-23.269	-25.538	-20.418	-19.672	-23.064	-23.228	-23.906	-18.482	-21.762	-21.369	-23.174	-22.331	-21.556	-23.847	-21.614	-19.43	-20.89	-21.301	-23.973	-20.93	-23.178	-26.391	-20.679	-23.684	-20.848	-22.714	-23.754	-24.159	-22.58	-21.188	-23.614	-22.595	-25.774	-21.74	-19.991	-20.357	-23.099	-22.766	-22.244	-22.293
-0.91648	-5.7573	-2.717	-3.8049	0.23304	-4.6539	-6.1108	0.10666	-3.379	-1.1216	-2.0974	-2.6012	-0.9198	-6.0923	-5.266	-4.5202	-0.43569	-2.545	-1.3056	-6.1554	-3.8941	-2.9532	-4.1263	-3.2635	-5.1638	-5.5803	-2.8347	-3.9191	-0.61041	-5.3578	-5.7777	-5.2982	-2.9292	-4.7905	-5.8547	-3.4884	-4.2335	-2.5344	-0.9152	-2.2834	-2.05	-4.2542	0.41638	-0.83624	-5.9399	-2.2293	-1.6514	-2.6448	-1.277	-4.2809
-1.5093	-5.4951	-4.401	-3.7941	-3.1938	-2.781	-2.9894	-6.1215	-6.2756	-2.9136	-4.2634	-2.4993	-2.4034	-5.4218	-5.5222	-1.074	-2.2302	1.1676	-3.4717	-4.0036	-4.4606	-2.5127	-4.461	-1.3207	-2.4084	-2.9809	-3.827	-7.1382	-5.3931	-3.4333	-3.9253	-0.93659	-2.7367	-5.5776	1.8278	-0.064811	-5.7511	-5.0601	-1.883	-3.5261	-3.4667	-3.098	-3.3395	-5.2581	-3.7185	-2.7853	-4.3869	-2.6376	-2.1171	-5.3588
-9.783	-11.741	-10.973	-14.911	-12.475	-13.783	-12.575	-14.397	-11.053	-12.246	-13.016	-12.51	-12.191	-11.8	-10.334	-12.151	-12.287	-9.3477	-12.204	-8.911	-7.1513	-8.8197	-9.3842	-11.33	-14.2	-11.536	-11.061	-9.6735	-12.236	-13.674	-12.844	-11.036	-11.289	-10.126	-14.034	-11.705	-11.211	-11.437	-12.934	-11.198	-11.627	-10.735	-9.43	-15.646	-12.294	-11.273	-11.976	-13.59	-10.845	-13.955
-0.76358	-1.7934	0.2558	-1.7926	4.6155	0.26931	1.7402	2.443	1.0965	1.0722	0.35227	2.6573	1.0284	1.1456	0.70141	1.5887	1.0634	-0.61562	0.33314	2.4307	2.2962	-0.24236	-0.35897	3.0504	2.491	4.5869	1.3636	-2.5724	2.8908	2.6513	1.4585	2.1009	0.38868	-0.6798	1.9694	4.2528	-0.34997	1.6677	0.086701	2.1644	3.1273	3.1695	2.4766	3.0785	-1.2127	-1.684	0.64188	0.1101	1.265	2.0539
8.8668	6.5785	5.8329	7.4686	3.853	8.0435	8.1949	6.001	7.7229	6.6877	7.829	5.4709	5.1545	7.029	6.6362	4.0159	9.6861	6.2093	7.8849	10.307	3.5593	5.0415	10.022	7.5341	6.7319	6.4202	6.7161	7.0249	7.7517	8.716	3.8133	6.3038	7.1242	8.9527	4.0985	7.9301	9.3647	5.9288	3.7243	5.8576	5.4049	6.5047	5.2872	6.7666	6.3255	3.9417	6.3434	5.179	7.096	7.1671
-11.641	-14.042	-12.037	-15.024	-15.129	-13.167	-12.777	-11.796	-10.332	-16.739	-13.803	-15.635	-9.6931	-13.071	-11.726	-12.292	-10.979	-13.322	-13.724	-11.23	-12.914	-13.374	-13.227	-15.809	-12.41	-13.682	-15.184	-15.209	-12.193	-13.714	-12.847	-12.932	-13.417	-14.106	-12.739	-12.325	-14.517	-11.301	-14.413	-14.382	-13.118	-13.679	-16.521	-14.034	-12.523	-15.857	-14.016	-14.144	-14.433	-13.407
-5.6635	-6.4549	-4.7266	-6.2814	-7.8396	-7.5328	-7.1698	-6.1416	-3.8341	-2.2354	-7.7481	-4.6392	-10.615	-9.3533	-3.2071	-9.9474	-8.1048	-5.0274	-8.7836	-6.3567	-4.6542	-6.4958	-8.5304	-9.4166	-4.0651	-8.0928	-6.8446	-8.9916	-5.2187	-5.4822	-4.193	-6.0077	-7.0768	-7.9841	-3.8077	-3.7262	-7.0105	-7.2153	-6.8876	-6.3853	-6.1317	-6.5957	-7.4583	-3.4461	-5.9587	-8.5686	-6.3606	-6.9772	-3.5337	-2.6804
-6.9981	-8.6255	-5.3578	-6.2693	-8.5943	-4.5692	-7.4219	-5.9266	-9.471	-5.0782	-8.2854	-7.6893	-7.7457	-11.238	-5.4871	-8.005	-6.4592	-11.419	-4.9462	-6.1905	-4.9369	-6.0132	-5.6147	-3.632	-8.4492	-10.301	-3.6064	-6.319	-5.8366	-4.8864	-4.074	-4.3408	-8.7619	-8.9583	-8.6119	-6.884	-6.3688	-9.0742	-9.6626	-7.2803	-6.3508	-7.9369	-4.7887	-8.7336	-6.3796	-4.5192	-10.005	-9.7131	-7.4973	-8.8011
-1.5946	-3.5045	-1.0436	-0.50225	-3.0839	-0.72341	-4.6083	0.96841	-2.8032	-2.5332	-1.9777	0.72945	-0.086982	-1.0999	-3.2268	-2.2447	-3.2934	-0.64615	-1.8788	-4.3309	-5.6389	-4.0147	-4.0619	-0.90631	-1.6533	0.89086	-3.155	-3.0746	0.19739	-0.84406	-3.0936	-1.8156	0.82425	-1.614	1.3646	0.033815	3.3969	0.15151	-3.8656	0.2168	-3.6001	-3.1452	-2.9044	-2.332	1.4803	-2.672	-1.3435	-0.047915	-0.0017132	-2.5948
-4.9612	-3.0779	-4.8636	-1.175	-1.0891	-5.5087	-2.875	-4.0797	-2.0707	-3.6892	-0.29369	-4.2956	-0.98247	-2.1744	-0.18145	-5.7841	-2.8192	-2.4506	-2.2769	-1.3619	-3.8607	-2.4536	-1.8232	1.425	-4.0191	-1.2601	-3.1243	-0.085226	0.93611	-1.6722	-2.1052	-2.4828	-0.70978	-0.79819	-1.1831	-2.6234	-0.39324	-2.1038	-0.95063	-0.8467	-1.8295	-3.2634	-3.1422	-1.9757	1.0851	-1.5716	-3.9764	-4.6522	-0.70146	-6.6165
1.1649	-1.624	0.22838	1.9616	-2.0526	3.0536	1.1076	0.16258	3.119	1.4235	4.6735	0.59979	1.6233	5.2326	-0.65089	1.0993	3.2923	-0.44553	0.1281	1.9852	1.4968	1.2389	1.0985	0.97664	-0.96986	-0.53086	1.2847	1.4538	3.0874	-0.0065226	0.22003	1.1003	4.2121	2.1648	4.2797	4.9494	2.8222	2.2309	-1.8002	2.9284	1.46	0.18509	-0.69002	1.0942	1.3253	-1.3196	0.8664	1.4615	2.0418	-4.2866
-1.4499	-2.6402	-0.40328	-1.6389	-3.5339	-4.0058	-3.045	-0.095902	-2.8348	-4.0603	-4.9181	-4.9621	-4.4769	-2.955	-1.9201	-0.20663	-2.864	-5.8016	-2.0591	-0.42163	-0.30937	-3.4946	-3.4311	-2.3688	-1.9751	-1.8496	-4.0564	0.35826	-4.0023	-1.7467	-1.6917	-4.0845	-2.2768	-0.52345	-7.4035	-1.9946	-0.74519	-2.4454	-2.2121	-2.4334	-5.4801	-0.3708	-1.7197	-3.6728	-1.9811	-0.081176	-0.37948	-4.1514	-1.3743	-3.0023
-2.2994	-4.0115	-3.6619	-1.9378	-5.1795	-3.0658	-3.4475	-1.5449	0.72478	-6.0897	-3.0871	-4.0283	-2.9585	-4.0507	-7.4821	-4.8538	-2.8099	-4.1043	-0.5542	-5.4474	-2.8822	-3.1493	-5.1037	-3.1427	-1.4659	-7.8408	-4.7214	-2.0236	-1.9476	-3.2304	-4.4724	-1.6713	-4.1093	-3.3763	-4.0273	-5.699	0.2844	-2.9943	-5.0566	-4.7434	-1.9985	-2.7745	-5.0435	-5.3574	-2.1477	-6.2579	-3.227	-2.4737	-1.8941	-2.8062
-14.729	-12.853	-12.692	-14.782	-13.867	-13.823	-14.265	-12.791	-16.987	-13.89	-15.261	-14.368	-10.84	-13.104	-11.663	-13.329	-14.772	-9.897	-14.033	-14.941	-12.09	-14.861	-14.276	-13.334	-14.946	-13.419	-13.297	-11.925	-9.9829	-11.999	-15.239	-13.924	-12.559	-10.377	-11.412	-14.929	-12.184	-14.07	-14.811	-15.401	-12.792	-15.467	-17.003	-11.42	-14.428	-13	-12.735	-15.763	-14.591	-16.014
3.0415	-0.44388	2.5691	-1.5203	0.88604	0.733	-1.2107	1.0509	-0.64336	1.4225	-0.40159	-2.1776	0.84119	-2.5021	-0.6521	-1.8568	3.1065	0.7988	1.138	-3.0871	-1.6027	-0.0026248	2.071	-0.38389	3.5348	-1.7199	-0.95639	-0.38151	3.6336	1.9998	0.43948	-0.6699	0.82812	-1.7101	2.9184	-4.1277	-0.27003	-4.0218	3.04	-0.15357	1.111	-1.5602	-1.3521	0.11673	-1.6859	-0.3173	3.8252	1.7674	-0.93456	-1.9768
-4.2724	-0.47366	-2.2982	-2.374	-3.7591	-1.2276	-3.6899	-3.9835	-1.0091	-1.9487	0.43474	-4.3357	-0.998	-1.1184	-6.6676	-2.4081	-1.7881	-4.077	-3.7073	-1.743	-5.6338	-0.35567	-0.728	1.0046	-0.38944	-2.1121	-5.4113	-2.8564	-2.8482	-3.5085	-2.4579	-1.8463	-2.864	-1.9198	-6.2562	-3.6418	-0.37535	-2.9455	-3.3132	-1.9962	-0.096861	-4.1167	-1.0837	-2.019	-0.50094	-1.9854	-3.8207	-1.9114	-2.0209	-2.7536
-13.347	-12.348	-15.606	-10.244	-11.941	-14.268	-10.2	-15.046	-10.821	-11.722	-12.072	-16.608	-12.165	-12.095	-9.4282	-13.322	-12.038	-12.802	-12.026	-11.23	-12.627	-12.841	-12.757	-13.296	-14.863	-12.564	-13.919	-13.573	-12.279	-13.482	-12.357	-9.8844	-13.123	-12.204	-14.507	-11.634	-15.336	-15.223	-10.751	-15.322	-12.3	-16.02	-12.17	-14.669	-11.4	-13.763	-14.611	-9.7291	-9.1027	-13.063
3.1413	2.1037	2.5371	4.9236	2.9477	0.40182	0.055928	1.9445	2.9986	-1.009	0.0089458	3.1388	3.277	0.32357	0.065724	1.9343	2.9542	0.61239	1.4088	0.78867	-0.60098	4.4207	2.8076	5.5881	1.9223	5.313	1.6955	1.1615	4.5998	1.2016	4.4098	2.1518	4.1119	2.1135	2.1859	1.2803	2.565	1.759	3.575	3.5638	2.2228	3.6304	3.2955	4.9256	4.5406	0.3185	3.6004	-0.53639	2.3949	2.2558
-8.1036	-9.4487	-9.8687	-9.952	-12.772	-9.3936	-9.1102	-13.755	-9.4129	-9.3887	-9.6544	-11.776	-11.919	-11.793	-11.765	-8.8561	-7.7383	-10.726	-12.448	-12.243	-8.7777	-12.357	-9.3066	-10.907	-9.3283	-7.8664	-10.279	-13.188	-12.337	-9.2401	-10.678	-11.317	-10.473	-12.05	-11.95	-10.513	-8.5936	-12.247	-10.081	-10.334	-9.0473	-12.63	-10.649	-9.9815	-7.7764	-10.171	-9.6144	-10.527	-9.1633	-10.012
-6.1766	-10.843	-8.0772	-7.729	-4.9092	-4.6834	-7.9936	-5.8059	-6.6427	-4.7522	-7.1023	-5.745	-7.9165	-7.2775	-4.8423	-7.136	-8.3099	-9.7572	-5.0562	-5.9804	-7.1434	-8.0319	-6.3394	-8.3725	-6.5742	-5.6184	-7.3393	-6.125	-5.8428	-6.0331	-7.3796	-3.4613	-9.3782	-7.6041	-8.6018	-5.4462	-9.6481	-6.1833	-6.7112	-4.7165	-7.8575	-5.088	-5.5384	-5.3299	-4.9597	-7.1744	-3.9023	-6.1947	-7.1341	-5.025
-9.9942	-11.718	-9.3245	-12.843	-10.792	-15.122	-13.529	-9.3181	-7.9579	-11.772	-9.5179	-11.323	-10.533	-12.664	-8.183	-10.398	-10.683	-13.343	-11.953	-9.8132	-12.471	-13.766	-11.364	-12.139	-9.4628	-6.7357	-10.492	-12.224	-11.172	-13.825	-9.4979	-8.2187	-11.226	-10.608	-12.135	-11.542	-10.962	-13.713	-14.885	-9.5297	-10.88	-10.857	-12.541	-10.064	-13.388	-10.948	-11.908	-8.9193	-10.762	-10.988
-3.5659	-6.446	-4.684	-4.3417	-4.8715	-3.817	-3.1035	-2.7995	-6.7063	-5.9319	-7.4715	-1.4376	-2.352	-3.5591	-1.3957	-2.4792	-4.609	-5.3317	-3.6112	-3.7901	-3.5824	-5.8321	-4.9993	-1.55	-4.3469	-3.4036	-4.8537	-3.1652	-3.3197	-3.2609	-6.3896	-4.0066	-5.1306	-6.2158	-4.2722	-7.4935	-6.2242	-3.595	-1.8376	-5.8498	-4.0179	-4.8496	-6.2559	-7.5132	-3.392	-5.3353	-4.9257	-5.0216	-2.8048	-4.523
3.1323	3.6431	2.3293	3.2958	2.8534	2.2755	3.4977	2.0064	2.5198	5.159	-0.42149	0.79366	1.6573	5.6558	2.233	0.72673	2.5058	1.1878	4.0807	2.0245	3.9321	2.2573	3.1837	2.6015	4.5251	3.1341	1.7466	3.9419	2.9604	4.7951	0.47928	-2.4745	-2.7439	4.8944	-0.43352	2.5569	2.3207	3.6506	1.7345	4.6687	0.55953	0.60479	1.9403	2.8121	4.2852	-0.04905	3.4217	3.2757	0.81744	4.0198
2.492	4.1456	3.6074	1.4928	4.922	-0.94618	1.7032	3.1561	1.996	3.3089	2.3513	-0.5055	4.0338	1.1275	2.3559	3.6725	5.4987	6.083	3.542	3.1292	2.056	5.2878	7.2913	3.485	1.7319	2.2412	3.5712	7.0936	5.0256	6.1997	3.3806	7.5087	0.88633	-0.19665	1.6775	1.8116	1.5918	3.0221	1.57	2.0093	4.4657	3.7126	6.157	5.6512	4.8348	5.2438	3.0833	2.4578	3.4239	3.0211
-13.453	-13.899	-13.429	-11.678	-13.425	-11.793	-10.283	-12.224	-11.599	-10.973	-8.109	-12.035	-12.532	-12.7	-9.6442	-10.361	-12.898	-13.317	-11.033	-12.959	-16.98	-12.684	-12.114	-12.758	-15.134	-9.705	-12.085	-14.352	-13.524	-11.868	-15.171	-11.864	-14.136	-13.432	-12.613	-11.83	-14.001	-7.7602	-13.404	-10.132	-13.843	-12.63	-13.158	-12.564	-13.048	-14.687	-12.263	-15.068	-15.386	-14.704
6.8871	6.1269	8.5354	7.2119	5.2464	9.6105	9.5306	7.6071	5.9377	6.9442	3.8851	5.1939	9.0453	4.7783	5.3281	6.0482	4.526	6.8512	7.9452	7.8495	8.0347	6.5567	11.798	5.9598	6.9145	8.5042	10.307	7.8778	7.0458	6.0295	7.2079	5.4603	5.6641	6.6248	8.0523	7.7565	4.7872	8.0863	7.8909	8.6311	7.8141	7.7488	8.5769	7.6494	5.3859	6.4416	8.8341	7.4761	7.1309	8.3988
-0.44215	0.51847	-1.3371	-0.83002	-1.3095	-0.29794	-2.2996	-2.1982	-1.1693	-1.1462	3.4167	1.1416	0.4918	0.99947	0.56329	2.5525	-0.96219	0.44707	2.9483	0.33025	-3.0402	2.7288	-1.0841	0.17663	1.3892	-1.3586	1.7951	0.74135	-1.2418	0.067482	-2.6836	-3.494	-1.3375	-0.2663	-3.6234	0.82694	-2.0978	-4.6128	-2.6973	-0.77779	-3.4705	-0.161	-0.61325	-2.4804	-0.70211	-0.071011	-0.39429	-2.8811	-0.61391	-1.8835
4.7663	5.072	6.6197	3.8876	3.9186	4.1982	6.1656	-0.87623	3.1443	7.2208	4.3994	4.0926	6.1954	3.952	7.2186	4.1	4.1311	5.5532	6.0954	5.7942	7.0419	8.0254	4.0336	3.2997	3.6247	4.3887	5.6207	3.3983	2.3298	5.3849	4.6433	3.8764	6.1691	7.0872	5.2809	3.5247	2.3049	2.9122	7.5676	7.4584	3.9764	5.6033	4.1787	4.2031	2.3873	3.8494	4.1248	2.2825	3.9308	3.9667
-4.0547	-3.7051	-5.3228	-2.7768	-8.2094	-6.8303	-4.1572	-5.3576	-4.8076	-3.4167	-4.2804	-4.0238	-4.4523	-2.0521	-2.0227	-3.8117	-5.4024	-4.3712	-5.7791	-3.8622	-5.3749	-7.5395	-4.215	-5.1681	-2.8785	-4.183	-7.0945	-2.5793	-4.0027	-4.2315	-4.1559	-4.6891	-3.2447	-3.2805	-3.3683	-2.8635	-3.4543	-4.6069	-3.6434	0.074124	-5.4501	-1.7177	-6.1645	-2.8459	-3.3542	-4.1471	-4.8006	-5.6682	-3.5808	-3.1214
-3.4993	-3.2179	-5.7723	-2.1009	-4.496	-5.3627	-2.3289	-4.0759	-2.811	-2.3603	-6.0433	-1.6303	-2.7956	-4.3969	-4.7801	-0.68512	-0.92045	-3.7545	-6.1378	-3.6996	-5.5795	-3.2162	-5.7052	-3.324	-3.059	-4.0002	-1.9495	-3.9042	-2.7222	-3.6437	-5.5097	-1.5667	0.61664	-2.1027	-6.0931	-5.2751	-2.3083	-2.2072	-0.5381	-6.7526	-1.9493	-4.529	-4.9472	-1.9643	-3.187	-6.9322	-3.5142	-6.0398	-2.4652	-4.4878
-11.312	-11.904	-12.262	-9.0946	-10.513	-9.2632	-10.673	-10.399	-9.8597	-11.751	-9.3285	-13.249	-10.058	-8.1936	-12.061	-11.699	-11.34	-15.6	-9.8234	-11.314	-10.472	-9.8428	-13.299	-12.379	-13.335	-14.247	-10.085	-9.3818	-9.1394	-12.013	-11.825	-11.559	-10.134	-12.172	-9.6561	-13.142	-10.628	-8.7807	-15.35	-9.5358	-10.802	-10.984	-9.8423	-10.552	-9.98	-11.491	-9.2354	-11.526	-13.657	-9.9906
8.9117	8.5158	8.9019	8.641	12.311	12.46	7.6635	8.4366	9.1917	7.3647	7.1932	8.4776	9.6461	12.231	11.758	9.1074	9.5031	7.9418	9.312	9.2413	8.612	3.3746	11.113	10.697	10.315	5.782	9.2854	6.6788	9.4525	10.496	9.9139	11.546	11.718	9.3669	11.218	10.328	11.621	11.258	8.7516	11.893	12.311	10.868	9.8764	14.508	7.9234	7.1149	11.637	9.8023	9.1202	9.1056
-5.5957	-1.7733	-2.2925	-3.9946	-1.6833	-4.5841	-2.9215	-1.7816	-6.5447	-4.6753	-3.9379	-5.158	-3.0652	-5.9301	-3.5077	-6.1379	-4.2833	-7.9727	-3.7143	-4.3771	-6.0236	-2.3062	-4.1305	-0.010931	-8.1173	-5.496	-4.8031	-5.32	-3.264	-6.5357	-4.3786	-6.0166	-5.8429	-0.87122	-4.6758	-4.7422	-2.9942	-4.3072	-6.0999	-5.5459	-4.507	-5.2195	-4.3674	-4.5882	-2.9962	-5.4733	-2.7789	-6.1933	-9.2557	-7.5727
-12.241	-13.754	-11.462	-13.716	-13.598	-14.706	-9.7312	-14.752	-14.244	-9.56	-11.359	-13.463	-13.083	-10.414	-12.298	-13.067	-10.995	-13.447	-13.382	-13.04	-13.189	-13.686	-9.3812	-13.784	-11.429	-12.664	-11.054	-12.045	-10.397	-13.518	-14.067	-11.356	-8.6921	-13.437	-13.014	-12.938	-10.087	-11.908	-11.496	-11.435	-13.878	-9.4532	-14.526	-12.03	-14.96	-10.041	-11.229	-15.958	-12.8	-15.079
-16.106	-14.578	-11.61	-17.634	-15.718	-12.824	-16.346	-16.545	-10.752	-12.793	-13.31	-12.507	-14.265	-14.588	-15.299	-14.221	-14.594	-9.3889	-12.921	-10.771	-12.888	-10.72	-14.923	-13.149	-14.43	-16.567	-15.546	-12.841	-13.811	-13.745	-10.242	-15.392	-16.694	-10.726	-13.674	-14.061	-12.318	-11.147	-12.23	-10.526	-14.618	-14.705	-15.431	-12.755	-12.692	-12.668	-14.874	-13.97	-12.148	-14.094
-12.298	-10.849	-7.4542	-12.506	-12.499	-11.624	-11.387	-10.519	-11.894	-11.648	-8.7579	-9.8539	-10.912	-12.084	-10.399	-8.5836	-9.1971	-9.614	-11.818	-14.211	-12.408	-14.57	-10.372	-10.688	-9.704	-9.1607	-12.418	-11.789	-10.748	-10.957	-9.4266	-12.983	-10.693	-9.3756	-10.014	-8.4699	-14.107	-9.857	-11.002	-10.743	-14.534	-13.126	-10.476	-12.514	-13.67	-13.31	-10.711	-12.714	-9.4673	-10.364
-24.065	-24.272	-20.649	-22.218	-22.944	-22.906	-20.455	-23.687	-20.49	-22.57	-25.39	-24.66	-22.903	-21.436	-20.538	-19.997	-26.89	-23.261	-22.482	-23.842	-24.212	-24.218	-22.349	-22.12	-20.261	-22.22	-21.588	-20.901	-18.945	-21.222	-19.458	-18.167	-24.353	-22.56	-21.337	-19.435	-22.988	-21.991	-22.82	-21.855	-21.203	-22.922	-21.037	-25.278	-23.775	-25.112	-24.642	-23.292	-21.616	-22.566
-2.612	-2.0599	-1.8776	-2.1061	1.6611	-1.0362	-3.5521	1.2727	-3.4637	-0.61676	-3.1222	-2.9924	1.4003	-3.0243	-0.58149	0.35495	2.8075	-3.5952	-1.4802	-0.63412	-2.4689	-0.014745	-4.9595	-1.9504	-1.633	-0.42861	0.75151	-2.2353	1.156	3.8969	1.7423	2.3911	1.9091	-1.4274	-1.515	-1.2949	-3.8614	-4.1522	3.3526	0.87116	-3.6795	-1.1085	-1.67	-0.71328	-2.6464	-0.65002	-0.55226	0.014693	0.35648	-2.312
-3.3694	-0.23106	-3.5264	-3.6815	-3.6152	-3.4325	-3.7575	-2.9028	0.55746	-3.0255	-2.3524	-1.5865	-4.1015	-4.2838	-0.74602	-2.5103	-3.7694	-1.647	-1.6627	-1.9581	-3.6479	-1.7594	-0.42628	-3.4933	-2.0004	-3.4144	-4.333	-5.3153	-0.41775	-3.9987	-1.6389	-3.8016	0.065353	-4.6294	-5.3509	-4.4124	-1.4985	-1.8352	-2.9008	-4.2371	-5.137	-4.2357	-3.284	-1.074	-6.0135	-2.9034	-3.9706	-3.6231	-2.6799	-6.3021
8.6439	9.6798	5.0832	4.6595	4.4814	6.3754	6.9331	6.9913	8.2967	9.0595	8.0579	9.6087	4.9597	2.9192	5.1493	9.8877	8.4094	5.2843	8.3067	9.1967	5.91	8.1394	7.7393	7.3481	5.3714	9.2071	7.3521	6.0489	3.9146	7.7469	8.7871	7.885	6.8511	5.8747	8.3942	5.0277	8.072	10.121	9.1684	5.4418	11.469	8.0336	7.555	4.1246	6.4939	6.0717	9.9973	7.3796	8.4992	7.8336
-15.963	-14.579	-14.605	-11.405	-10.206	-8.8026	-10.641	-9.0377	-9.7872	-14.116	-13.924	-13.422	-15.111	-12.64	-15.398	-15.055	-9.0658	-13.304	-13.721	-9.6051	-12.624	-15.321	-10.579	-12.59	-14.36	-11.483	-14.082	-13.7	-16.452	-13.486	-14.121	-15.797	-10.564	-13.705	-14.126	-13.2	-13.534	-10.917	-13.61	-16.842	-12.183	-12.104	-12.134	-12.025	-8.7615	-14.736	-12.97	-8.4162	-16.14	-10.757
-7.6057	-6.5868	-2.9909	-4.8242	-3.6331	-9.1234	-5.9432	-4.7304	-5.8792	-6.1924	-5.6599	-6.2722	-3.86	-5.2509	-3.0025	-5.2867	-5.7296	-3.7075	-3.4948	-3.594	-5.2554	-7.3036	-7.1844	-4.9842	-8.2895	-4.2183	-5.0893	-6.6114	-5.5666	-7.1866	-6.4787	-5.8314	-5.299	-5.2426	-6.4021	-4.8439	-6.4179	-4.3819	-7.023	-5.0546	-7.5666	-7.1101	-3.2124	-3.3688	-6.3278	-5.3882	-4.0649	-8.8272	-5.6619	-6.1898
-3.5823	-4.7481	-2.9828	-1.387	-4.56	-5.7336	-4.4255	-5.6257	-2.7842	-1.4401	-3.1801	-3.7075	-5.8915	-5.1244	-0.94421	-2.8484	-3.5963	-3.1067	-4.0196	-4.6497	-2.0161	-1.6711	-0.40798	-4.3893	-6.1663	-3.1196	-3.7073	-2.3863	-2.0838	-4.4436	-3.4895	-3.3919	-1.359	-3.0974	-4.1109	1.0568	-4.1568	-2.695	-2.5361	-3.8165	-4.6432	-5.0816	-0.70445	-2.8403	0.65202	-2.5679	-2.6602	-2.0619	-6.3608	-3.983
-11.148	-7.8438	-11.198	-11.616	-11.901	-12.368	-11.263	-8.034	-10.155	-10.965	-12.263	-8.112	-11.139	-11.376	-13.449	-11.474	-12.307	-10.249	-12.318	-13.856	-9.4115	-9.9006	-10.026	-9.1991	-10.358	-9.7258	-10.064	-13.905	-10.449	-10.839	-9.5686	-12.33	-10.651	-14.642	-10.176	-10.274	-10	-12.347	-12.259	-13.384	-10.503	-13.596	-13.077	-10.116	-13.109	-13.057	-10.016	-12.058	-12.483	-11.412
6.601	5.4641	5.4614	3.8213	4.3109	2.0716	4.1538	3.4889	6.5447	7.8253	7.7053	5.896	3.587	4.1516	5.1346	3.6124	7.1149	5.2402	5.0293	3.3111	6.0794	10.335	4.1462	9.2415	1.5392	4.7125	2.8559	5.8037	2.4463	2.3507	7.7866	8.6242	5.5721	5.5709	9.1473	7.9172	6.3293	6.7086	5.3631	6.6495	6.2967	8.8516	4.3671	8.6562	4.2237	6.4344	6.564	7.0962	4.8363	4.4808
-11.169	-11.404	-12.229	-14.409	-9.6315	-10.991	-11.175	-10.304	-7.7286	-12.728	-9.0882	-14.738	-7.2218	-9.9157	-11.882	-11.664	-11.669	-9.6941	-5.1131	-11.143	-11.459	-9.5699	-12.567	-11.266	-13.118	-9.4787	-11.935	-14.347	-10.745	-8.5458	-11.682	-14.587	-12.744	-9.4838	-10.615	-8.2434	-10.107	-11.275	-9.5749	-10.669	-10.544	-12.769	-9.5545	-7.989	-9.7113	-8.1079	-9.1512	-11.71	-14.337	-10.054
-10.862	-15.587	-13.831	-12.202	-15.429	-12.581	-15.01	-12.162	-13.688	-10.574	-13.804	-13.686	-13.653	-14.021	-13.77	-13.332	-17.118	-17.806	-14.595	-16.699	-13.726	-12.984	-14.205	-18.076	-14.264	-14.992	-17.248	-15.276	-14.674	-13.346	-17.02	-15.322	-13.23	-14.976	-16.156	-16.294	-15.346	-14.988	-16.017	-13.73	-16.739	-14.881	-13.577	-15.724	-11.134	-14.882	-12.339	-8.581	-14.073	-16.452
-18.037	-14.433	-14.46	-14.368	-12.318	-18.394	-13.253	-15.376	-14.103	-13.643	-14.792	-16.2	-13.898	-11.297	-15.298	-14.254	-14.833	-12.973	-15.92	-14.678	-13.969	-12.994	-16.736	-10.075	-12.943	-17.463	-14.09	-17.288	-15.106	-17.853	-16.609	-14.489	-13.202	-15.307	-10.889	-15.743	-14.953	-13.451	-16.091	-13.131	-13.596	-14.758	-14.048	-16.623	-17.039	-12.763	-10.461	-13.96	-12.747	-14.78
3.2074	2.2397	3.177	1.8666	4.4547	-0.63363	1.8597	2.6752	-0.058686	2.3547	-0.55789	0.24502	0.29641	-2.4954	3.3453	-0.21183	2.0726	4.3702	2.5663	2.353	3.4974	2.4713	1.4386	4.3744	2.645	1.9528	0.547	-3.0754	1.0073	0.57029	1.4137	-0.4287	4.2051	-3.35	4.0505	3.3046	1.5747	1.0275	-1.1218	1.9408	2.0399	3.1581	1.6159	2.281	2.8516	1.8796	2.3044	2.3852	2.0484	-0.15754
-5.4916	-2.1417	-5.1695	-3.1074	-3.1704	-3.5986	-5.5173	-2.8888	-3.1505	-5.2296	-1.5136	-1.4144	-3.9872	-5.2578	-0.31858	-0.5766	-3.9434	-2.3058	-6.8788	-1.2933	-2.0612	-0.82026	-1.5303	-1.5446	-1.8786	1.5123	-0.10121	-1.866	-3.5513	0.12786	1.7527	-1.6196	-1.3995	-2.7754	-1.167	-4.2966	-1.0332	-4.1337	-5.0965	-4.5038	-3.9775	-3.147	-4.2303	0.40978	-1.6302	1.5526	-5.055	-3.645	-1.8538	-2.7852
6.0779	3.1554	3.4079	6.0351	3.9683	4.7616	3.2761	5.4676	4.258	6.9825	0.75627	3.034	3.8759	6.6315	2.3464	6.2907	5.727	7.4247	2.0305	3.3228	2.419	4.2744	5.2177	7.5457	8.0591	3.4657	5.0046	5.9175	4.0165	4.9316	5.035	7.0172	-0.18787	4.6226	0.19348	0.32877	2.4879	5.9009	7.0887	4.3129	4.8861	4.7135	6.8631	5.2882	3.862	4.8315	3.4058	6.5473	6.591	4.867
-12.517	-11.569	-12.159	-10.972	-16.143	-12.222	-12.433	-13.444	-11.718	-9.8785	-12.235	-13.196	-12.716	-14.616	-11.704	-14.844	-13.022	-12.787	-13.08	-14.827	-11.324	-14.416	-14.388	-13.998	-12.354	-13.591	-12.261	-11.873	-10.694	-12.501	-16.246	-8.8615	-10.024	-13.112	-14.465	-14.527	-13.169	-15.075	-13.766	-14.741	-14.039	-12.26	-14.081	-14.665	-13.928	-16.762	-14.541	-11.9	-12.488	-15.447
6.7344	6.8052	8.549	7.7979	9.63	5.3117	8.96	7.121	5.1796	7.5011	8.4891	6.7733	6.7513	6.545	7.1754	5.3903	7.4	6.7892	9.0601	4.5213	6.4994	3.8372	7.0853	6.1016	5.9674	8.9345	7.0595	8.2397	8.3998	5.9137	8.5087	9.9605	4.2224	7.1175	6.6878	8.4224	6.6863	5.9239	8.5337	3.8648	8.6169	6.8017	7.2108	6.8108	6.5353	3.857	4.6326	6.2057	9.7731	5.3287
-2.5488	-5.9935	-3.9651	-0.20472	-2.3478	-3.0657	0.14885	-2.5461	-2.4767	-0.54989	-1.3937	-2.0549	1.3013	-4.8434	-2.6312	-2.9008	-1.4352	-2.4842	-3.379	-2.7079	-4.9583	-5.2989	-2.4152	-2.925	-4.1006	-1.4043	-2.7999	-1.6576	-0.96235	-3.7603	-5.4754	-3.3168	-0.53374	-3.6771	-1.9145	-3.5647	0.40623	-3.1053	-1.3042	-3.7099	-2.9049	-3.9008	0.73517	-1.7296	0.49463	-0.46332	-3.4764	-1.4671	-0.63797	-2.9721
-14.184	-10.096	-12.013	-11.373	-12.914	-12.544	-11.129	-15.485	-10.981	-12.146	-13.45	-9.8473	-15.652	-9.6472	-13.189	-11.947	-13.84	-11.449	-12.158	-14.481	-9.5861	-8.7627	-13.917	-13.296	-14.04	-14.112	-16.935	-10.827	-14.338	-6.4657	-10.932	-12.393	-15.539	-16.299	-11.72	-12.874	-11.556	-11.551	-12.469	-12.336	-13.924	-9.1595	-14.302	-11.811	-12.622	-11.822	-13.572	-11.972	-12.283	-10.835
2.7243	-0.23739	-0.82127	1.2937	-0.52639	0.92636	1.3423	-2.3379	-1.5144	0.46988	-1.8109	-1.0042	-0.055574	1.656	-1.1519	1.0423	2.4111	0.18804	0.99569	-1.4294	-1.3049	-0.46986	-0.20354	-0.23817	-1.5288	-0.28536	-0.71434	-1.3388	4.3427	-1.3029	-0.16616	-0.67835	0.44667	-0.38914	-0.58408	-0.45829	0.19558	1.4097	-0.93125	2.0346	2.9684	2.7581	1.0644	-0.96485	0.81568	-0.60364	-1.5637	0.076974	0.32548	2.7166
-13.835	-12.052	-13.485	-9.9816	-10.284	-10.58	-12.936	-13.225	-12.305	-9.5662	-8.8622	-11.106	-10.177	-10.174	-15.525	-11.042	-9.8692	-11.15	-12.322	-10.887	-8.4645	-9.9813	-11.225	-13.258	-12.033	-12.153	-10.389	-10.252	-13.598	-9.771	-9.6288	-11.005	-9.2519	-10.575	-8.9147	-11.994	-13.761	-10.697	-12.187	-15.318	-11.638	-10.474	-10.306	-9.5501	-11.273	-11.002	-11.331	-11.274	-10.887	-11.299
3.6185	10.567	5.5918	4.4665	3.5374	6.2163	0.070985	7.59	6.9299	5.6063	5.4756	0.78931	5.3087	3.9095	5.9583	2.3111	4.7776	4.2164	3.4178	3.8728	4.6197	7.1583	2.981	6.8706	3.6739	6.934	5.9841	6.4736	4.5744	8.3233	5.1883	2.5929	3.8449	2.8219	1.9942	3.154	4.4703	7.2007	5.377	5.2784	4.651	4.5194	5.0134	3.2335	3.3379	6.6235	7.1501	5.583	6.8048	5.2435
-14.1	-12.314	-13.185	-13.998	-8.5337	-12.391	-11.895	-13.298	-12.958	-14.547	-12.951	-12.329	-13.219	-11.165	-14.354	-10.182	-12.437	-10.874	-14.913	-13.704	-10.564	-14.011	-12.201	-10.543	-8.3909	-13.408	-11.472	-12.921	-16.703	-9.7211	-12.062	-11.746	-11.562	-15.67	-14.866	-10.006	-14.781	-13.526	-12.405	-15.833	-11.954	-9.8941	-11.682	-11.894	-12.728	-12.895	-12.281	-10.954	-13.991	-13.144
-5.3606	-6.0824	-1.4879	-6.3385	-7.0322	-2.7975	-6.2063	-4.8519	-3.9976	-7.1129	-4.6479	-4.8264	-7.8018	-4.5427	-4.225	-3.6713	-8.0895	-5.9308	-5.7105	-5.1224	-4.9962	-6.5673	-5.5455	-4.8551	-6.0537	-5.602	-2.4998	-6.371	-4.2152	-4.3107	-7.2134	-8.5478	-3.5907	-5.5534	-7.5869	-6.2146	-8.5082	-6.7199	-3.8753	-4.4841	-4.937	-5.4086	-5.0274	-6.5376	-4.8628	-3.218	-3.4976	-3.9005	-6.0761	-3.9763
-6.6609	-5.0083	-6.089	-5.4621	-4.3799	-6.8078	-4.3985	-6.4441	-3.118	-2.8208	-7.7213	-3.2926	-7.044	-7.9463	-5.724	-5.4837	-6.7402	-5.396	-5.3559	-4.9922	-6.9169	-5.4261	-7.2578	-4.8428	-1.2155	-7.2238	-6.4559	-6.5043	-5.4632	-5.1897	-5.2223	-5.6029	-4.3136	-5.2781	-3.8997	-2.7549	-4.7374	-7.7938	-3.0186	-2.437	-5.422	-4.6815	-7.7101	-5.8931	-5.5557	-4.7611	-4.9303	-3.069	-4.5492	-5.5135
-1.376	-2.3393	1.8408	-1.3138	2.0588	1.0469	-0.34282	-0.67981	-0.59798	0.50667	-0.085434	-2.2638	-0.85813	-2.4825	0.20489	1.1563	-1.0713	-1.7071	-1.3943	0.2514	-0.22163	-1.0608	-0.39329	2.9419	2.0855	-0.79074	-1.2275	-2.6446	-1.0747	0.42361	0.28636	-4.2043	1.038	-0.0076584	1.5986	-3.4634	-2.2426	-0.7626	2.8834	0.62716	-2.6108	1.8841	-0.77033	-1.775	-0.51058	-1.5231	-1.1389	1.2513	0.83511	-0.30088
-11.854	-11.068	-10.05	-9.5596	-11.519	-11.544	-12.068	-10.75	-9.3829	-11.614	-11.959	-13.073	-9.7617	-10.928	-10.812	-10.574	-14.107	-11.091	-11.089	-10.643	-12.289	-12.672	-11.213	-13.71	-11.37	-17.012	-9.3843	-11.818	-11.039	-14.01	-9.6705	-12.755	-11.338	-11.905	-9.3475	-10.068	-12.704	-9.1946	-14.266	-9.575	-11.876	-15.462	-11.451	-14.555	-11.329	-10.023	-13.067	-12.546	-9.2619	-7.6716
-13.827	-10.119	-17.387	-11.195	-11.619	-10.889	-11.151	-10.142	-14.164	-10.221	-11.368	-16.235	-11.639	-13.182	-12.867	-11.813	-11.962	-15.659	-11.777	-11.776	-14.826	-15.164	-15.093	-15.061	-15.073	-13.913	-13.022	-14.899	-11.288	-13.951	-15.285	-13.929	-11.595	-13.668	-11.833	-12.636	-13.391	-14.752	-10.847	-14.237	-15.685	-13.143	-16.44	-11.396	-13.965	-12.488	-12.479	-10.349	-12.051	-13.444
-21.868	-26.494	-21.371	-20.714	-23.685	-19.941	-23.917	-19.852	-22.225	-24.006	-23.575	-20.379	-20.355	-21.92	-24.08	-21.747	-19.717	-21.779	-18.398	-19.848	-20.693	-20.95	-23.406	-25.276	-26.405	-23.533	-20.105	-20.383	-22.853	-23.887	-20.548	-25.091	-21.019	-20.789	-22.18	-22.052	-21.538	-23.146	-21.097	-19.87	-22.464	-21.765	-20.753	-22.355	-19.899	-20.078	-22.443	-23.094	-23.152	-23.363
-4.6433	-4.2305	-4.9631	-7.3964	-2.045	-3.8669	-3.1857	-6.8825	-2.3505	-5.1511	0.40011	-7.267	-2.8978	-5.1036	-4.5809	-3.9529	-2.2463	-1.5262	-2.9968	-0.68082	-4.6305	-4.1843	-2.042	-3.0517	-4.783	-1.0211	-5.3383	-1.7387	-2.9084	-4.8469	-3.1089	1.5287	-2.8267	-1.2987	-2.6713	-4.2852	-2.7532	-2.9048	-2.9355	0.38339	-4.3186	-3.8852	-2.7697	-2.4859	-3.3672	-0.42026	-2.7358	-2.5562	-7.3139	-1.6699
-1.7941	-0.1522	-3.7675	-0.6882	-3.4867	-3.1799	-5.4903	-4.9634	-2.8102	-1.7625	-0.73888	-0.31048	0.38322	0.14323	-1.1952	1.1518	-4.1601	1.3517	-1.3104	-0.44086	-2.6363	-0.42548	-1.7019	-3.3908	-2.5762	-2.152	-3.7077	-3.2583	-0.010267	-3.5277	0.87008	-2.7625	-4.6355	0.94073	-1.3568	-2.3477	-0.44263	-1.4773	-1.9679	3.6864	-1.9876	-1.9898	-1.8712	-0.43309	-2.4178	-0.44078	-1.1726	-4.0769	-3.6048	0.23849
-1.1218	-2.2886	-1.1098	-1.1722	-4.549	-1.1053	-5.7297	-0.37952	-5.2805	-2.3199	1.9729	-1.6138	-4.6225	-4.2434	-7.8451	-0.55236	-0.99384	-4.1965	-3.9974	-1.9222	-2.2307	-2.0739	-3.8602	-7.5905	-3.3943	-4.3743	-1.0898	-0.9389	-4.0938	-5.2456	-5.243	1.5565	-4.3741	-0.27775	-0.48893	-2.8894	-1.5419	-2.871	-2.8666	-0.85613	-4.5253	-3.6358	-3.927	-2.9336	-0.72971	-3.2631	1.9294	0.87817	-4.1486	-2.9177
6.3518	4.4793	5.2573	8.8753	5.3243	7.7952	7.0045	8.2633	5.6358	7.0236	7.3377	6.4284	5.2878	6.8855	1.4881	2.8734	3.4943	7.3506	3.0515	8.2583	7.7675	4.8366	3.9369	2.9784	5.1268	6.6755	5.5135	5.5808	5.2183	6.3432	7.2288	4.712	7.3915	2.535	3.6723	4.6606	5.715	5.8194	2.838	4.8386	3.8066	4.3698	1.18	6.3107	5.1733	7.2728	5.002	7.251	5.7734	4.8957
-1.5379	0.1599	-0.84696	-3.3652	-4.1292	-3.2966	-2.8692	-1.8099	-2.3937	-0.85572	-8.3554	-3.297	-1.0918	-3.9101	0.13987	1.0393	-4.5768	-4.9218	-1.8677	-1.8815	1.3378	-2.6597	-1.6582	0.16833	-0.083942	-4.281	-5.3815	3.5834	-2.0511	-2.2325	-3.6024	0.36436	0.92714	-2.5625	-3.5763	-2.9681	-3.1772	-3.3518	-4.5922	-1.4547	-1.4367	-2.3752	0.13974	-0.22797	-2.0529	-4.2616	-4.706	-4.6004	-3.0183	-1.6019
-20.74	-17.011	-21.006	-19.207	-21.73	-17.743	-22.218	-21.162	-20.621	-24.371	-19.445	-22.851	-19.709	-23.54	-20.295	-21.859	-21.735	-20.784	-17.685	-22.657	-20.317	-16.117	-20.985	-20.132	-19.231	-20.89	-18.864	-17.125	-18.312	-19.222	-20.76	-20.355	-20.279	-19.828	-21.313	-21.447	-20.825	-22.638	-22.569	-22.255	-19.155	-20.12	-24.871	-21.012	-21.991	-19.852	-18.209	-18.328	-18.306	-20.367
-8.8116	-0.30962	-2.7009	-2.4227	0.43316	-2.3397	-2.5673	-8.7112	-3.1188	-2.977	-4.1225	-5.4486	-5.767	-0.92148	-3.593	-3.0601	1.6066	-1.5961	-3.4147	-1.8323	-5.1416	-4.0472	-4.9871	-2.6914	-2.9463	-1.7403	-5.3978	-2.4365	-4.6976	-3.3414	-2.3931	-3.8559	-3.4437	-4.1266	-4.517	-5.4127	-4.4158	-2.5914	0.6481	-1.7419	-2.7428	-6.0124	-3.4469	-3.4916	-3.5436	-0.2058	-2.9935	-6.2982	-3.9068	-4.6467
-11.663	-13.618	-14.682	-11.612	-10.926	-15.163	-13.292	-12.356	-13.505	-15.017	-9.877	-11.934	-14.956	-14.428	-16.459	-13.823	-16.396	-15.849	-14.89	-15.028	-14.203	-15.075	-10.574	-13.998	-10.94	-12.79	-9.4977	-14.802	-11.827	-14.263	-14.73	-15.633	-15.477	-16.102	-13.294	-14.854	-15.807	-16.041	-18.167	-15.921	-12.643	-15.77	-15.511	-11.059	-16.146	-15.557	-16.776	-14.43	-13.314	-10.775
-20.442	-21.856	-23.588	-20.989	-20.591	-24.714	-21.95	-21.441	-20.502	-22.974	-20.171	-19.747	-23.418	-21.103	-22.921	-19.796	-24.655	-22.608	-20.92	-21.057	-19.71	-22.636	-20.138	-20.29	-23.822	-24.16	-25.311	-20.128	-21.859	-20.961	-20.12	-21.527	-20.82	-20.119	-22.166	-23.601	-19.665	-21.657	-23.146	-21.713	-23.658	-22.712	-19.726	-23.087	-16.994	-22.659	-17.66	-21.51	-23.019	-24.061
1.5221	-0.7037	-3.4842	-0.063953	-2.7751	3.5207	-0.027004	-1.8168	0.61765	-0.36104	-2.9909	-4.946	-3.5538	-2.3451	0.74642	-2.9715	-2.1692	-2.1578	-0.6899	-0.48197	0.19229	-2.0681	-2.953	-3.0347	-0.66541	-3.087	-4.075	-1.957	-4.0385	-1.0414	-3.9387	-1.1311	-3.3017	-2.2432	-0.833	-1.5777	-5.8049	-3.967	-0.21775	-1.8156	-1.8651	-0.43874	-1.8703	-2.0427	-1.5048	-0.72185	-0.77544	-4.5541	-1.8276	-0.56843
0.71426	2.382	0.18018	-1.6056	-1.5572	-1.8251	-1.5143	0.32589	1.9792	3.3517	-1.7864	-0.18615	2.1471	-3.6489	-0.79102	0.72953	0.51647	0.27612	-1.9665	-1.1777	-0.16036	0.34203	-0.69936	-1.0806	-2.0142	-4.1538	-2.8553	2.836	2.5127	-2.0395	2.4952	3.5867	5.2358e-05	2.0104	-1.3093	1.2298	3.6021	0.69407	-2.0541	2.3235	2.6227	2.4018	-0.093737	1.3088	0.22925	2.0858	0.47476	2.7791	-0.79389	0.8249
1.0068	-1.0333	1.8571	2.6044	3.9621	-2.1926	-0.065961	0.74847	1.2781	-0.11819	-0.066383	0.80392	-1.6916	0.58562	-1.035	0.052606	2.5037	0.36778	0.61059	1.1353	-1.408	1.528	2.1305	2.5337	-0.026436	0.19415	1.891	-0.77395	-1.0635	-0.44389	0.9516	-0.0073204	-3.3819	2.0854	-2.5336	-0.26105	-2.3853	3.0394	0.99506	-1.6865	1.5569	-2.591	0.35423	2.0684	-1.9799	-2.0983	0.99641	0.7968	0.22579	-0.00045232
8.1237	9.9484	4.7725	8.4996	7.968	11.249	11.675	6.9848	7.4427	8.5665	9.2276	8.6294	11.548	9.4335	10.573	8.7728	9.0908	10.745	10.608	9.4731	8.883	9.148	7.6146	11.882	8.6625	10.873	7.6217	10.14	9.4895	9.963	8.493	12.912	11.952	8.7146	12.81	3.8965	10.485	10.863	8.5696	12.892	9.0968	10.325	13.518	9.238	11.431	10.86	9.299	8.2027	8.3383	8.2952
1.4063	1.8784	1.8431	3.1143	2.9717	1.3451	2.8605	-0.60142	4.0075	1.7207	2.6974	2.8754	-1.8034	-3.0325	-2.9503	1.2254	2.2801	0.12989	3.3339	0.19947	1.5644	0.48653	-0.87132	-3.1578	-0.67071	-1.6828	-0.73534	0.91616	-1.1818	1.8015	-0.1001	-0.093341	-1.2132	-1.8422	-1.1403	0.42237	1.7986	0.3401	0.95527	-0.052882	0.39554	0.91879	0.86006	1.0629	-0.30859	1.7815	3.7079	0.059859	0.94551	-2.9473
-1.4249	-1.1202	-0.10572	-4.9085	0.90847	-0.1898	0.17378	-0.98085	-1.7332	-0.25757	-5.1995	-1.5654	-2.1394	-0.025326	-1.5569	0.30849	-2.9539	-0.6589	-3.0544	-1.5224	-2.4034	-2.4207	-2.5065	-2.2833	1.7019	-0.69461	0.6715	-0.58837	-0.32253	-1.7582	0.89168	2.8242	-2.174	-3.1575	-1.0482	0.50489	1.1145	-2.7206	-0.84226	-0.67287	-2.0066	-1.0559	-3.6585	-0.21639	-2.3976	0.38674	-1.0911	-1.5045	-0.66829	-2.9047
-0.89937	3.4428	-2.3581	-2.603	-0.83043	-1.1648	0.24389	-1.4351	-2.0873	-2.0241	-3.0488	-3.246	-0.36351	-1.9325	3.8809	-2.7909	-3.5132	-1.1071	-4.4861	-0.85074	-0.5872	-2.318	0.33935	-3.2076	-3.081	-2.7768	-3.6248	-0.46059	-1.3658	-2.935	-6.1118	-0.47018	1.1128	1.33	-4.1163	-1.2677	0.56173	-2.3102	-3.5436	-1.2265	0.11832	-2.5362	-0.49986	-2.9837	-3.467	-3.8456	-3.4134	-2.9073	-2.7327	-3.5098
-5.1309	-4.9901	-2.8714	-3.2401	-5.8835	-2.6701	-4.4797	-2.7594	-6.3222	-2.3062	-4.6324	-6.4224	-4.7269	-7.0821	-3.5116	-1.7677	-1.8193	-5.833	-4.8428	-2.4219	-3.3341	-5.5857	-1.6552	-4.0185	-5.1611	-3.7232	-2.0263	-5.985	-5.0922	-4.6449	-5.7883	-4.8439	-5.3512	-5.3821	-4.1024	-5.146	-4.6738	-5.8008	-6.6548	-3.3958	-4.2693	-2.7877	-4.7802	-4.4041	-5.8903	-4.9594	-4.879	-4.2909	-7.3248	-3.3592
-1.5403	-1.364	-2.2717	-2.65	-0.84176	-3.0776	-2.4557	1.9466	-7.417	1.0062	-1.1609	-0.56812	-0.09005	1.1337	1.5557	-0.80857	-1.1502	0.28803	-0.89358	-0.73004	0.12006	-0.42794	-1.938	-0.53429	-1.3829	3.7342	-0.94781	-2.1545	-4.09	0.033928	-2.046	-3.3118	-2.1653	-3.3069	2.4128	-0.94836	-0.01182	2.5676	-1.8801	-1.3898	-0.78112	-2.2987	2.0345	-1.2754	-0.187	-0.33273	-1.1247	-3.3442	-0.6723	-1.61
-0.10111	-1.4808	2.1598	-0.19135	1.0087	2.0594	2.8883	3.3821	-3.5228	4.5447	5.4161	-0.069972	1.5046	2.393	-1.5527	0.24716	2.5283	1.7009	0.70935	1.1721	1.1152	3.5873	0.72752	2.3029	2.8178	2.7206	1.6693	-0.2101	-0.14336	4.7579	4.4503	-0.2305	4.3644	3.8635	4.4287	4.9703	-2.8651	2.2208	-0.9773	4.1978	0.41202	2.5437	2.472	3.0829	1.1649	1.7336	0.76778	0.544	3.3058	1.5667
-8.1023	-5.4261	-5.2578	-5.1757	-9.6447	-9.2822	-5.6067	-6.5047	-5.6074	-4.9227	-7.2869	-6.7982	-3.6344	-5.3021	-4.4873	-5.3212	-4.1198	-1.8872	-7.2225	-6.376	-4.3547	-7.2297	-6.807	-1.8734	-4.3364	-3.3643	-2.2411	-4.4149	-5.5916	-5.5897	-4.1366	-5.3887	-5.7011	-3.94	-6.8557	-6.708	-3.681	-5.4095	-5.316	-8.9961	-6.4699	-7.9538	-5.1613	-6.1763	-8.5119	-4.9067	-4.2817	-4.3837	-5.2147	-4.9153
1.6862	-3.8226	-1.4542	0.99292	-0.18805	0.20476	-3.0568	-1.6467	-0.32942	-3.3206	-3.5067	-0.99413	-0.15778	-2.2223	1.1602	-2.5507	-3.6793	-2.8809	-0.46824	-0.84309	1.6485	0.00050616	-3.6315	-2.1768	-0.68075	-2.1148	-2.6084	2.6262	-2.6661	-1.5826	-1.2949	0.21426	-3.3865	-1.8664	-1.1756	-1.4007	1.0664	-0.9253	-2.6861	-3.7207	-1.9449	-2.388	-1.6915	-1.932	1.0886	-1.8041	-2.301	-0.75967	-0.8612	-1.0166
-3.698	-2.0582	-1.8676	-0.4978	-2.5823	1.6405	-0.63133	0.84864	2.0106	-3.2362	0.37221	-0.3121	-1.902	-2.3646	-1.4384	1.0185	-3.2562	2.5145	0.60327	-0.90118	-3.8836	-0.54822	-2.778	0.56381	-3.9136	-1.344	-1.4709	-4.0394	-2.0888	-0.26334	-0.77713	-2.3008	-1.7391	-2.0437	-4.8581	-1.2583	0.18929	-4.3452	-1.9958	-3.5129	-3.777	-0.531	-1.4137	-0.72881	-1.7316	0.18151	-1.7492	-4.0966	-1.607	-0.63511
-2.6937	-6.5948	-3.7565	-3.1042	-4.7269	-1.905	-1.8744	-4.3676	-3.9015	-2.4878	-3.8539	-2.4503	-5.2861	-3.6018	-6.5855	-4.8456	-3.8843	-2.4623	-3.5468	-1.6516	-1.8336	-2.8295	-4.6352	-3.1133	-3.4159	-2.3218	-1.0557	-6.4825	0.011102	-2.4438	0.35428	-4.3321	-1.3397	-4.3904	-4.3044	-4.1759	-5.1701	-4.8169	-5.1122	-4.1883	-0.42591	-3.6866	-1.122	-3.1903	-2.6561	-5.5004	-4.5242	-3.9065	-5.0254	-2.8772
-25.197	-22.599	-25.189	-20.094	-24.703	-21.803	-22.928	-23.027	-25.608	-21.812	-23.535	-23.653	-21.868	-22.982	-22.753	-23.181	-22.068	-23.165	-19.675	-23.487	-20.618	-22.77	-24.77	-22.005	-22.726	-21.51	-22.116	-22.608	-23.487	-22.617	-22.215	-20.973	-21.082	-19.513	-23.129	-22.073	-20.244	-22.965	-24.516	-22.474	-20.675	-24.237	-24.047	-21.54	-21.466	-21.738	-23.802	-24.118	-22.297	-19.064
10.188	8.9591	7.6363	9.2077	11.855	7.3525	8.4478	7.1452	8.6155	6.0316	9.8967	8.1273	8.4814	7.0798	11.451	5.7253	7.1108	7.4113	6.5592	8.3425	7.4348	9.2486	8.9041	10.725	6.6846	5.5109	8.9714	8.338	7.7894	9.8885	8.7554	10.068	9.6087	7.7315	6.8794	8.9733	8.4439	8.4171	10.346	8.9696	9.8526	9.1077	8.55	7.5204	5.0714	11.559	8.6325	4.8208	5.5379	8.179
-8.0416	-4.2779	-7.6233	-4.9183	-5.5925	-7.4469	-4.491	-4.8259	-6.3029	-3.653	-4.4065	-7.7928	-2.2752	-1.6629	-5.3595	-6.6507	-7.0025	-3.385	-6.8278	-6.2637	-2.2684	-5.605	-5.9857	-5.418	-5.3254	-7.2101	-5.402	-3.0154	-5.388	-4.6453	-7.8317	-4.6051	-8.7696	-5.979	-3.4666	-6.5601	-5.3257	-3.6376	-7.3105	-7.6985	-8.6961	-6.0308	-6.1703	-6.6429	-8.6212	-6.7098	-6.1568	-4.2037	-6.2694	-3.5401
-9.7799	-11.199	-12.701	-7.3502	-15.103	-11.193	-10.593	-9.8221	-8.8744	-14.319	-10.093	-9.2572	-13.481	-8.8242	-10.738	-9.9735	-10.794	-10.338	-12.172	-11.261	-10.905	-8.6091	-13.442	-11.543	-13.566	-9.0984	-11.937	-12.246	-10.846	-9.9078	-12.126	-11.472	-8.1996	-11.278	-13.148	-11.034	-12.035	-10.682	-12.79	-10.85	-10.067	-10.021	-9.3083	-9.6961	-11.347	-10.111	-10.435	-12.159	-9.9448	-11.111
6.8283	7.7069	8.4809	7.9754	4.3028	7.0716	6.6882	5.7325	4.2977	7.2574	6.0189	7.4195	8.1111	6.3049	7.667	7.4768	7.7094	8.4312	7.0983	8.1705	4.7686	8.3648	4.174	7.5335	6.556	7.8815	8.189	6.3032	8.7684	5.095	5.5773	4.6818	5.8981	4.1967	11.571	6.4678	8.0645	8.5641	7.6955	5.2872	5.5942	4.9996	7.5316	9.8861	4.9202	6.4569	4.9539	6.4631	7.6443	7.2056
-6.1845	-2.4992	-0.22683	-0.025561	0.47045	-1.5056	-2.424	-1.1602	-1.3328	-2.56	-0.77635	0.20503	-1.2666	-3.6473	-5.7888	1.2464	-3.4653	-2.9703	-3.794	-2.5036	-3.8643	-2.3272	-4.4653	-0.67007	-2.1408	-0.31239	-5.0808	-2.0367	-2.4508	-3.7354	-0.31482	-2.1447	-4.0483	-5.9888	-3.8009	-3.486	-3.5067	-3.7888	-1.703	-2.8653	-4.7451	0.30347	-3.8405	-5.3558	-2.0548	-4.4265	-6.0637	-3.4711	-5.123	-2.4678
-11.788	-9.6558	-8.9982	-12.486	-7.3586	-12.307	-9.6312	-10.211	-11.843	-7.7053	-6.8116	-10.606	-11.176	-7.6416	-11.813	-13.357	-8.1932	-7.9161	-10.597	-9.2038	-11.049	-10.914	-9.0294	-11.926	-13.486	-10.096	-11.306	-13.427	-8.5099	-8.4469	-11.544	-12.632	-12.279	-11.638	-10.053	-10.823	-10.653	-14.728	-12.082	-9.7606	-15.159	-9.8549	-11.369	-9.9036	-12.779	-11.422	-10.255	-11.075	-11.081	-9.6295
-2.3092	-0.14454	0.24774	-3.9973	-0.50168	-1.8667	-0.3223	-1.9941	-4.6686	-1.1977	2.6193	-1.7149	0.27631	-1.6184	-0.48866	-3.0481	-0.81839	-3.0531	-1.2594	-2.0023	1.5443	-0.10789	-2.5126	-2.4245	-0.2982	-3.1329	-0.76097	1.3007	1.2036	-1.0311	0.92451	-3.7749	0.16882	-0.29375	0.78875	-2.7422	-0.66641	-0.15501	-0.91589	-3.374	-1.0256	-0.13405	-0.37278	1.5846	-0.66813	0.40239	-4.5964	-2.0534	-0.8524	-4.482
-7.0701	-4.0465	-2.8127	-1.682	-1.9474	-1.7274	-3.5469	-4.1934	-1.4889	-4.619	-0.0013078	-4.2116	-5.6046	-4.071	-4.6181	-5.0531	-4.5133	-3.4389	-3.9954	-3.6861	-4.3484	-3.973	-2.0967	-4.463	-3.9505	-6.3268	-1.6224	-2.8343	-5.8978	-2.9227	-3.0167	0.96777	-2.0887	-6.0086	-1.6244	-2.5842	-4.4803	-2.222	-2.9339	-4.1531	-4.4243	-4.7543	-4.1387	-3.1934	-3.3079	-1.8385	-4.1833	-3.1146	-3.0855	-5.5122
-11.127	-12.66	-12.502	-12.067	-15.045	-12.003	-14.472	-12.993	-12.318	-10.73	-14.149	-13.161	-10.411	-13.119	-10.391	-13.704	-11.261	-15.581	-13.328	-15.282	-13.514	-10.122	-12.886	-16.019	-11.272	-12.888	-13.637	-13.9	-14.55	-13.187	-10.145	-13.598	-14.639	-12.876	-11.029	-14.492	-12.577	-10.726	-14.614	-13.254	-12.725	-9.0978	-10.999	-13.718	-13.555	-12.588	-12.276	-11.707	-14.447	-15.291
2.1797	4.1342	3.292	7.2748	4.9594	4.919	6.8858	5.8152	6.2577	7.8656	2.9428	3.0003	1.0087	5.7078	6.1691	8.7934	5.9738	6.6086	3.3439	5.4802	9.6532	5.7589	5.3279	5.0696	4.8002	3.6634	1.5166	5.6772	4.4701	5.4153	4.0372	2.9021	4.2175	4.6087	6.0655	4.0055	7.4306	2.9447	4.1206	6.4603	5.1517	3.3023	5.8801	1.9957	5.7651	3.8987	4.5027	4.8598	4.3611	6.0728
-6.4258	-3.1231	-5.8289	-3.9309	-1.9929	-3.1658	-5.0853	-3.746	-1.7985	-5.6075	-2.1489	-3.7828	-1.9675	-4.8523	-3.6057	-2.1936	-4.0879	-5.1041	-5.1533	-2.459	-3.5976	-6.4127	-5.6404	-1.9703	-5.2897	-2.0758	-1.2483	-7.819	-4.3577	-0.34505	-5.4916	-4.9853	-3.5193	-3.3708	-2.6243	-6.0039	-5.4378	-2.9038	0.70383	-3.6262	-1.2348	-3.6093	-6.1138	-0.17083	-4.47	-2.7124	-6.8495	-3.6021	-6.0441	-3.813
-1.8366	1.1352	-2.4319	-2.3879	-3.2448	-1.0679	-0.97033	0.67001	1.1839	-1.407	-0.41849	-4.0253	-1.7143	-3.255	-2.9796	-0.8806	-2.3904	-0.11396	-1.2191	-4.0634	-2.8849	-2.2393	-1.0067	1.3314	-1.3195	-2.1351	-0.75802	-2.8195	-2.854	1.4172	1.1753	0.02337	-3.0876	-0.38652	-0.27548	-7.5993	1.8045	0.4803	-1.2227	0.012539	2.2756	-0.041644	-1.55	-3.6168	-3.2341	0.71109	0.52825	-2.1489	-1.8062	-0.61566
1.4412	-3.4862	-1.0127	-4.6752	-1.8288	-2.2512	-2.0965	-2.6225	-6.0199	-1.1437	2.0077	-2.8646	-1.2832	-2.3573	-1.408	-2.5577	-1.6514	-1.5758	-2.8106	-3.5807	-1.5863	-6.053	-0.69826	-1.7664	-1.3197	-0.87167	-2.2158	-3.9956	-2.9018	-2.1953	-6.7117	-2.8709	-3.1391	1.0151	-4.3477	-3.5177	-3.4885	-5.7752	-0.98637	-6.766	0.30575	-1.7031	-3.0409	-1.6755	-0.22938	-0.09668	-3.4677	-2.7955	-2.4135	-2.0612
-2.3984	-1.7225	-0.76044	-1.7519	-3.3485	-2.0421	-1.9921	-3.7404	1.2826	-2.7849	-3.3	2.0873	-2.2786	-1.8395	-1.7896	-2.0159	-1.8388	-1.4064	-0.55134	-1.855	-2.811	0.82991	-7.5087	-3.4505	-4.6893	-1.6829	-4.8539	-2.9197	-0.84016	-2.6245	-1.7829	-2.7445	-3.3661	-2.8178	-2.8542	0.038589	-3.4452	-4.3228	0.16005	-1.9233	-2.9875	-0.95619	-3.2848	-1.0188	-1.8492	-1.8265	-0.23471	-3.4917	-1.3856	-0.49691
-12.943	-15.003	-15.292	-13.907	-15.427	-17.602	-15.652	-12.21	-14.314	-12.226	-15.955	-17.105	-12.288	-11.868	-13.985	-10.944	-10.996	-14.73	-15.485	-10.628	-14.56	-10.59	-14.657	-13.766	-11.75	-12.719	-14.572	-16.311	-14.247	-13.353	-14.346	-11.12	-15.681	-13.328	-10.473	-11.347	-15.158	-15.193	-13.429	-13.048	-9.9288	-12.029	-13.176	-12.79	-13.316	-11	-9.5325	-13.254	-13.767	-12.964
2.1999	4.1591	7.9153	5.0401	6.6686	5.3183	5.7419	7.8753	1.6147	4.3762	8.348	3.2048	4.1152	3.8421	5.1372	5.4379	4.9449	4.9489	2.4401	7.8725	4.7151	5.0824	4.0574	7.9884	1.6254	3.4729	3.7124	3.5915	6.1876	5.2212	6.0526	8.1623	7.5478	6.6925	3.8504	3.3087	7.2971	5.4451	5.7347	7.7996	4.2669	7.2737	5.0096	5.7937	1.9887	4.1125	5.2037	4.986	8.5716	7.1649
-5.7725	-2.502	-4.4014	0.60948	-1.2123	-3.1396	-4.5548	-3.9018	-4.5922	-6.3573	-2.5923	-2.6994	-8.2968	-3.5507	-2.5584	1.067	-1.146	-0.96787	-6.3465	-1.1249	-1.5324	-3.4611	-0.58906	-1.912	-0.43907	0.052471	-1.9761	-2.2694	-3.9987	-4.5401	-3.292	-2.7453	-3.3609	-3.9192	-4.9003	-4.346	-2.9191	-3.7478	-5.6642	-0.3806	-3.0654	-5.5346	-4.0071	-2.7466	-5.1463	-5.9892	-2.4357	0.03591	-2.5362	-3.2964
-2.2158	-2.6158	-4.1902	0.6182	-1.04	-4.6158	0.80302	-0.80227	-0.28944	0.69725	-1.226	-0.46628	-1.4794	-2.109	0.7232	-0.11464	-1.2549	-0.4203	-0.72235	-3.1664	-0.98197	0.12506	-4.0952	-1.5075	-2.6507	-0.54602	-3.2831	-2.0678	-2.0459	-1.431	0.78174	-2.8254	1.222	0.74453	-1.3261	-0.86619	-0.90614	-1.9268	-0.91219	0.86432	-2.7984	-3.7828	-3.9468	-0.095995	0.74329	0.26753	-1.1181	-0.97257	0.7032	-3.7824
0.71636	-1.0256	2.1578	3.6387	1.5016	3.4231	2.6542	0.0024906	-0.43043	1.9922	-2.1636	4.7167	-0.5134	0.18009	2.0632	2.1699	3.9313	2.2048	2.0344	0.64818	0.91345	-0.0042833	1.7577	-0.44978	2.0001	0.7818	2.3977	0.9535	0.89817	2.8013	1.605	0.74374	0.69647	1.4388	-0.29006	2.5818	1.5834	0.15562	2.4019	-1.7164	-1.045	1.9516	2.6045	1.2356	3.7575	3.5752	3.087	-1.6183	1.1829	2.5393
-7.9744	-4.3228	-5.1652	-5.6066	-0.042272	-3.585	-6.1986	-3.2074	-8.897	-3.3319	-4.6638	-6.1564	-7.7015	-4.6372	-3.0927	-7.5424	-4.4931	-6.0935	-3.6197	-6.2572	-8.1119	-6.4454	-3.1008	-2.039	-8.4374	-6.6151	-3.0001	-5.3218	-8.5923	-7.1286	-4.8765	-4.8854	-6.893	-3.2886	-7.9995	-5.2427	-5.5184	-8.3671	-5.8485	-4.4787	-7.8035	-2.034	-4.5215	-5.2658	-4.8844	-6.2618	-7.2563	-8.375	-7.8461	-4.2501
-23.052	-23.209	-23.444	-22.391	-22.808	-21.367	-23.093	-21.519	-20.775	-22.16	-20.072	-25.324	-23.494	-22.946	-20.676	-21.106	-22.516	-22.184	-19.681	-22.777	-22.828	-25.855	-26.406	-24.385	-20.971	-24.865	-21.031	-20.026	-19.571	-21.576	-23.303	-18.032	-22.208	-24.075	-20.978	-21.206	-21.407	-25.317	-19.895	-22.21	-21.049	-22.002	-22.148	-20.766	-19.416	-19.595	-20.637	-20.055	-24.862	-20.942
-2.1019	-5.6752	-2.2238	-2.7716	-0.71232	-0.77049	0.33525	-1.5443	-1.4818	-2.7275	-3.2643	0.44414	-0.3109	-0.71132	-1.9637	-1.6234	-3.5139	-1.3612	-4.8689	-2.0835	-2.5049	-3.3481	-2.4691	-0.88433	-2.1146	-2.8803	-2.827	0.011271	-2.4889	-2.5778	-2.5433	-0.9586	1.442	-4.2887	-2.883	-0.30758	-0.46154	-0.26543	-1.0151	-4.4128	-2.7887	-3.7017	1.3086	-1.4099	-0.5103	-2.7578	-1.835	-1.1018	-2.8664	1.3545
5.7241	5.3847	4.7	6.6678	7.8398	3.759	0.96027	4.9663	2.9308	2.6266	6.5277	2.9086	1.0037	6.0336	5.6679	3.8607	5.3378	5.6496	5.663	5.1565	5.6457	4.8932	6.7855	3.3746	2.3339	4.7049	4.8972	5.7007	6.7551	3.8285	7.5566	7.1383	7.2915	5.5026	4.2871	3.9523	6.2046	2.6641	7.7316	7.5031	3.5325	8.2238	3.7505	5.3548	4.1376	6.3189	2.9685	4.4636	4.7273	4.1295
-2.4699	-2.4977	-1.4133	-3.3139	-1.589	-4.199	-5.45	-1.68	-0.68578	-0.71273	-0.12022	-0.81575	-3.0799	2.0689	-2.1059	-2.3462	-0.7284	2.2841	-2.3351	-2.0409	-1.7399	-2.5512	-3.6918	0.66141	-1.0296	0.3009	-0.19216	-4.2287	-1.4195	1.0023	-3.3102	-1.4536	-3.1131	-2.6002	-1.5808	-3.2314	0.58021	-3.6851	-1.4096	-2.3256	-0.49635	-0.69992	-1.1526	-1.277	-0.2983	1.8459	-4.2556	-7.8155	-2.6192	0.65254
-21.115	-20.608	-20.646	-22.381	-22.274	-21.712	-20.826	-17.804	-24.318	-23.037	-24.691	-23.255	-26.332	-24.808	-21.044	-22.456	-24.477	-19.077	-25.988	-21.626	-22.558	-20.662	-21.536	-23.967	-22.381	-23.415	-23.351	-22.425	-23.187	-22.609	-21.915	-24.727	-19.379	-20.462	-21.41	-22.912	-24.35	-21.205	-20.962	-22.666	-24.171	-22.34	-24.569	-25.226	-21.651	-20.241	-23.545	-23.365	-25.591	-24.212
-9.5634	-12.369	-10.111	-7.5648	-11.187	-12.396	-12.383	-7.9033	-13.683	-10.11	-10.039	-8.0585	-9.5214	-9.1036	-10.851	-11.336	-7.7577	-10.485	-12.167	-8.0908	-12.41	-9.049	-6.3069	-7.4557	-9.6361	-8.0113	-12.752	-11.654	-12.036	-8.7062	-11.22	-7.7062	-9.5121	-10.528	-13.435	-12.062	-8.6874	-11.023	-14.068	-8.4106	-9.5835	-8.6936	-11.74	-9.6574	-9.9518	-9.032	-11.152	-10.016	-10.298	-7.4788
-0.047809	1.7926	0.61986	4.4408	2.4445	2.8701	0.79215	4.7399	2.017	-3.6702	-0.35836	4.5548	0.17529	0.60521	3.5244	-1.3926	1.823	2.2394	0.92626	2.8925	0.76304	4.6915	-0.90307	0.53971	-1.2516	4.2494	1.1801	2.0227	-1.0776	1.2705	0.4626	0.09066	-0.027945	2.3159	2.8345	4.7871	6.1325	0.72271	3.4673	1.9269	-1.6082	2.0984	1.5807	6.5033	1.6358	1.2969	1.3484	2.6734	3.1648	3.4498
-12.038	-12.017	-12.236	-8.8965	-10.463	-10.422	-15.424	-10.663	-15.027	-9.2482	-11.338	-8.5019	-10.737	-12.439	-9.8558	-11.807	-11.851	-13.807	-10.142	-10.403	-10.977	-10.379	-12.506	-10.93	-12.598	-14.305	-11.512	-12.152	-9.0963	-11.725	-12.474	-12.165	-10.882	-11.323	-11.457	-9.7078	-12.09	-9.4974	-10.71	-13.292	-13.718	-15.148	-11.309	-12.172	-10.81	-11.922	-11.066	-11.14	-12.444	-10.627
-11.924	-15.774	-13.715	-17.918	-15.564	-16.78	-13.462	-12.992	-15.218	-14.279	-11.76	-13.282	-13.164	-14.741	-13.873	-18.447	-11.339	-14.971	-13.34	-13.383	-14.59	-13.012	-12.458	-14.556	-13.449	-15.228	-10.852	-13.815	-13.426	-10.315	-12.376	-10.911	-11.318	-16.433	-13.001	-15.984	-13.199	-11.079	-12.613	-12.733	-13.467	-14.868	-15.75	-11.93	-14.906	-13.491	-11.926	-13.289	-13.681	-15.564
-2.1217	-4.2968	-2.3444	-4.2619	-2.0223	-3.5943	-0.78451	-6.1321	-1.5103	-3.7984	-0.20036	-3.0273	-1.7506	-4.8826	-2.2389	-2.7528	-3.2992	-2.396	-6.7294	-2.581	-2.7414	1.0753	-0.89192	-4.402	-2.5481	-1.926	-1.6043	-4.3208	-5.9886	-3.5904	-2.6894	-5.0276	-0.60738	-5.4118	-2.3744	-1.9737	-3.7964	-1.8965	-4.4562	-0.93841	-1.5283	-2.0557	-4.0506	-1.5867	0.59518	-3.2802	-4.9639	-1.8706	-2.7399	-0.89047
-3.8271	-3.2881	-6.5834	-3.5788	-4.4686	-3.3128	-4.2612	-5.6497	-3.6651	-6.2879	-6.5544	-4.0821	-4.6295	-2.6989	-4.4372	-5.0439	-2.7936	-4.6143	-5.3422	-4.0704	-3.827	-0.57874	-3.988	0.48122	-2.4093	-2.8652	-6.2332	-4.9809	-2.9007	-6.7963	-2.6256	-2.9018	-4.2366	-8.263	-5.7154	-4.4779	-2.6425	-4.7448	-8.8942	-5.2437	-3.0171	-8.0081	-2.0899	-0.72187	-2.3405	-4.5589	-3.1801	-3.1359	-0.073168	-6.9138
10.25	8.6224	8.057	8.0189	9.5053	7.8356	6.9876	6.6034	6.3178	6.9511	9.0012	5.7974	2.5926	5.3096	5.5229	5.4165	8.8469	8.8201	9.3208	10.789	6.0075	8.3995	8.3902	7.039	4.0297	8.6426	6.9136	7.5531	8.4906	10.01	9.9637	6.1178	8.3794	6.6608	8.3019	5.5538	9.2051	7.9819	9.194	6.8014	8.7822	4.2467	8.5803	8.3674	10.917	10.958	6.6512	7.2494	10.891	8.8961
-1.9478	-5.5602	-1.1893	-1.254	-0.30908	-0.74833	-3.1307	0.25261	-2.6398	-4.6196	-2.3391	-2.7589	-2.6606	-1.6358	-4.4149	-4.9584	-4.9283	-2.0824	-4.8462	-6.3379	-2.3786	-5.0466	-6.4982	-3.7382	0.7225	-3.0567	-3.4927	-2.0691	-1.8462	-4.6934	-5.4123	-0.51988	-1.1746	-3.7821	0.59441	-3.7183	-0.42062	-2.6846	0.6695	-2.2227	-1.7411	-0.45694	-0.34786	-1.9355	0.88301	-0.33033	-1.0493	-4.0785	1.5308	-1.4403
-13.806	-13.831	-13.498	-12.971	-16.112	-13.669	-14.405	-19.127	-18.112	-13.673	-18.21	-16.257	-15.251	-15.234	-12.26	-14.438	-17.892	-15.287	-13.587	-14.021	-16.335	-15.555	-17.366	-13.252	-11.706	-13.951	-17.135	-14.955	-12.137	-15.242	-16.189	-18	-15.972	-16.974	-12.307	-14.083	-16.659	-14.744	-13.711	-16.706	-15.322	-13.263	-14.168	-12.941	-14.079	-15.451	-13.621	-17.756	-14.087	-16.97
0.84393	0.20733	1.7927	-0.62359	2.0867	-0.56051	1.3364	-1.16	2.6379	2.8502	-0.10093	3.5274	-0.068511	-0.11008	-0.67778	-1.1518	1.9972	0.18274	0.046246	-0.19902	-2.1201	1.5845	-1.5391	0.19444	-0.95937	-1.1284	2.6575	2.4638	-0.96956	-2.3846	-1.9693	0.56223	2.6457	-1.2744	1.1461	-0.99607	0.060939	4.2724	-0.12484	1.0956	-0.2243	1.5536	-1.7879	0.035222	-1.5566	0.80435	0.10218	-0.092638	-1.8242	0.8049
-0.65702	-1.1392	1.8426	0.52785	1.2159	-0.55075	3.3558	-2.8399	-1.8777	1.3605	0.0078695	3.5976	1.0693	-0.96128	0.046061	1.1402	0.12595	2.9228	2.3658	1.5025	-1.9616	-1.264	0.85208	-0.38174	-0.7583	-1.3365	-1.3119	0.94132	-0.57395	0.59236	1.6784	-3.7988	0.39579	-1.4176	-2.2583	2.3236	-1.0603	-1.3984	-0.67793	3.3938	-0.14683	-2.0366	0.78646	1.5146	-0.58564	0.51017	-1.1058	0.67181	-0.48778	1.1784
-5.6292	-7.1438	-6.0184	-7.762	-6.2752	-4.8655	-6.6028	-7.1997	-5.1833	-7.5712	-6.1697	-4.5245	-5.0344	-8.3995	-10.756	-5.5059	-3.9105	-7.5341	-6.4424	-5.9395	-4.8589	-6.1544	-7.016	-4.8734	-9.4804	-8.4528	-4.8177	-3.4885	-7.0333	-8.1393	-9.8919	-4.5377	-4.7533	-5.6938	-4.2892	-5.4413	-7.3998	-9.7585	-6.6674	-5.5006	-10.341	-6.687	-7.5345	-6.5318	-8.0081	-5.7722	-3.9126	-6.2669	-1.4426	-8.8761
-1.2589	-1.8795	-2.3513	-2.7093	-4.5691	-5.4336	0.021487	-6.2166	-3.4618	-4.6006	-2.8229	-1.0835	-1.6151	-2.0825	-3.5574	-1.6675	-0.26301	-2.4581	-7.0234	-1.2588	-4.8084	0.15559	-3.7607	-5.3389	-2.9865	-3.1114	-3.2531	-3.8412	-2.7705	-2.6385	-1.8163	-2.5222	-1.5744	0.4621	0.61912	-2.6827	-1.169	-1.1122	-2.6288	-1.3821	-0.57231	-1.3504	-2.4317	-5.2109	-2.2484	-0.54359	-0.53377	-3.2263	-1.6568	-2.6101
-16.698	-12.983	-11.973	-12.293	-12.743	-11.49	-13.701	-13.993	-14.149	-16.985	-12.701	-12.535	-12.251	-11.617	-12.74	-14.192	-12.335	-13.093	-13.105	-17.03	-16.773	-14.244	-9.5533	-13.386	-10.364	-13.549	-11.864	-13.001	-11.57	-10.259	-15.15	-12.717	-16.093	-11.592	-11.869	-13.705	-13.551	-12.888	-15.804	-12.839	-11.344	-13.447	-14.232	-13.188	-13.39	-10.43	-13.398	-13.007	-14.166	-8.8328
-17.823	-15.925	-12.113	-10.476	-14.836	-15.001	-12.657	-12.282	-12.037	-13.503	-13.874	-15.345	-14.858	-15.042	-16.338	-11.879	-12.867	-12.64	-12.008	-16.066	-14.882	-15.014	-14.216	-13.416	-17.9	-13.629	-13.394	-12.279	-14.602	-14.984	-12.073	-12.73	-13.054	-12.9	-18.254	-14.488	-15.315	-16.299	-13.006	-16.611	-16.474	-17.852	-15.94	-13.141	-17.712	-14.118	-14.525	-14.292	-13.51	-11.478
5.2551	2.434	2.7771	5.2922	5.1768	4.1811	3.6385	6.762	5.1894	6.695	5.048	6.9793	3.4195	3.3756	6.2895	9.508	8.6468	4.5929	6.1269	4.5163	2.031	3.9375	5.8527	4.2162	4.3956	7.203	4.9436	8.5018	7.5288	4.3163	6.1031	7.2274	1.1578	9.5241	4.1065	3.6254	6.4958	7.2675	2.2929	1.9647	5.6645	4.6816	4.4135	3.8352	4.2533	6.5581	5.237	1.1339	4.5736	6.8953
-2.6009	-2.0315	-3.6686	-1.8578	-4.5579	-3.3682	-4.6545	-3.9274	-3.4634	-3.1387	-3.7721	-5.4443	-1.689	-2.471	-4.4763	-4.8203	-1.3616	-5.7025	-1.5327	-2.5192	-2.5672	-6.0173	-5.1105	-1.8986	-3.1213	-3.5946	-4.3663	-4.1812	-5.9304	-1.7405	-2.5307	-1.8107	-1.7703	-4.2578	-4.3719	-3.8754	-4.837	-2.9384	-3.1795	-3.0942	-1.1352	-3.4688	-2.4783	-1.5576	-4.3052	0.1935	-2.9328	-6.4931	-4.2011	-4.8728
2.8485	3.2704	-1.6524	1.9604	-1.8528	-0.98551	1.4558	-2.456	0.087797	2.6368	-0.61255	-2.8537	1.4287	1.8218	-1.6358	-0.48864	-0.86442	-1.3506	-0.2663	0.63391	-2.2692	-0.33262	2.9512	-2.7886	0.066602	2.4478	0.2837	-1.181	-0.25311	-0.10563	-3.9862	-2.7171	2.2932	0.45254	0.7809	-0.93267	-0.76881	0.92088	-0.66849	1.4108	0.91809	0.5972	-2.2909	2.7505	0.093607	-1.7749	0.2383	-0.14829	4.803	2.8345
-2.1956	-4.9132	-4.1332	-2.9797	-5.715	-5.0465	-3.4473	-4.9768	-5.9582	-5.3088	-6.5724	-6.1385	-5.0887	-1.7456	-5.9874	-4.996	-4.0697	-3.6508	-6.6522	-4.1924	-4.398	-4.7453	-3.3433	-3.7156	-4.6639	-6.2123	-5.0621	-3.2306	-5.7793	-4.9503	-3.7013	-0.42248	-4.8735	-6.7372	-7.083	-3.3094	-7.4305	-7.8301	-4.0206	-5.7569	-5.0682	-4.444	-3.382	-1.2879	-4.6079	-6.3507	-3.4784	-9.8654	-5.8126	-7.9673
-2.0539	-3.9945	-6.993	-6.3092	-4.89	-5.644	-3.639	-3.3871	-6.8383	-7.1103	-4.438	-3.8231	-5.0753	-1.672	-2.8426	-8.9008	-6.0158	-7.8925	-8.0831	-5.6835	-2.1828	-4.4626	-6.273	-7.0013	-5.5548	-4.5685	-4.5076	-5.244	-7.6555	-6.0072	-4.6735	-6.2827	-3.9105	-5.6008	-6.0728	-7.1193	-4.9772	-5.5925	-3.8103	-4.1526	-5.2365	-5.8704	-4.7511	-3.9426	-7.0365	-2.0432	-8.2372	-5.908	-3.2443	-2.4567
0.25683	-1.7798	0.7875	1.1096	1.7035	-4.0112	-2.929	-0.38025	-2.5391	-0.65837	2.5463	-2.8911	0.074426	-2.3197	-0.67619	-1.2642	-1.4024	1.7975	-1.8769	0.42744	1.3314	0.88284	1.2321	3.4776	0.2939	-1.714	-2.0021	0.47332	-0.23897	1.6905	-2.8185	-0.67383	1.0554	-2.8144	0.9481	0.85236	1.9249	2.3825	-2.5163	0.62796	1.6727	-1.0404	0.63919	0.87237	2.3039	0.019281	-0.20324	1.5535	-1.2145	-1.8241
-2.4262	-7.2614	-2.7033	0.70379	-3.1075	-3.4708	-6.4495	-3.1427	-2.0596	-1.8185	-2.7884	-4.195	-1.4643	-3.6429	-4.6436	-0.37405	-3.4975	-4.8831	-4.0747	-5.3548	-4.3651	-1.5182	-1.0086	-4.3405	-5.6684	-6.9606	-4.2519	-1.9666	-3.1933	-7.2823	-5.7755	-1.521	-2.0325	-3.8226	-2.1826	-2.305	-1.3116	-2.5256	-1.3444	-5.3406	-3.6947	-2.6296	-0.59249	-3.9884	-1.8318	-3.5689	-2.9344	-5.0531	-5.3697	-1.5706
-12.827	-12.774	-15.02	-14.242	-16.654	-14.622	-10.65	-14.896	-12.231	-12.917	-14.492	-14.344	-12.231	-13.028	-11.752	-12.906	-11.599	-9.6123	-10.934	-11.858	-9.5164	-12.523	-10.131	-13.06	-13.951	-10.275	-13.161	-12.497	-11.145	-12.552	-10.73	-11.72	-12.089	-15.688	-13.061	-12.268	-13.531	-13.159	-14.944	-14.597	-8.3047	-13.68	-13.19	-12.338	-10.713	-13.448	-12.132	-12.59	-12.83	-11.381
-13.895	-13.829	-15.447	-13.037	-15.129	-16.499	-13.64	-10.958	-14.138	-13.144	-17.668	-14.821	-12.631	-16.966	-15.553	-13.523	-11.426	-14.71	-11.388	-12.589	-16.273	-14.442	-13.756	-13.633	-15.21	-17.278	-11.694	-13.252	-16.417	-11.388	-14.666	-12.267	-13.066	-12.75	-13.491	-16.371	-17.127	-16.659	-12.663	-16.216	-14.509	-12.847	-11.695	-14.662	-13.285	-13.542	-13.772	-14.934	-13.377	-14.195
-2.3619	-1.6964	-2.4376	-5.9011	-6.2174	-2.0609	-2.601	-2.8111	-3.6888	-1.9708	-1.4384	-3.1216	-4.708	-2.3034	-5.1658	-0.62442	-3.4483	-2.667	-4.839	-4.4963	-3.2374	-5.7315	-1.3044	-2.8275	-4.3277	-1.0779	-1.5214	-2.2052	-3.0175	-3.3804	-1.7594	-2.2926	-2.3537	-4.3246	-3.5244	-4.2576	-0.10188	-2.437	-3.2907	-0.53561	-2.4555	-4.131	-5.276	-0.58205	-3.3203	-5.221	-4.2526	-2.4047	-3.6988	-2.536
-12.454	-13.085	-13.54	-11.798	-12.373	-12.688	-16.079	-14.308	-11.232	-11.411	-12.248	-10.732	-14.332	-9.8785	-9.7845	-10.61	-12.197	-14.785	-16.798	-11.947	-10.215	-10.648	-10.553	-12.123	-11.27	-10.374	-13.545	-13.312	-13.571	-12.475	-13.353	-9.8825	-13.341	-14.352	-15.863	-8.6125	-13.992	-13.654	-12.062	-10.785	-8.3006	-13.741	-14.445	-11.109	-10.281	-11.236	-12.43	-13.085	-11.139	-12.416
-11.212	-11.52	-8.322	-11.318	-11.525	-13.61	-8.5732	-8.9779	-8.6787	-10.714	-11.832	-12.085	-9.7056	-8.9427	-10.195	-8.4492	-10.915	-11.715	-10.105	-10.741	-9.9519	-9.3994	-8.9318	-10.122	-12.841	-7.3788	-8.6976	-10.263	-10.204	-8.5876	-10.444	-11.74	-9.1672	-7.8458	-11.925	-11.362	-11.526	-11.055	-8.6902	-11.831	-10.279	-10.129	-10.845	-10.076	-13.834	-11.352	-11.243	-7.7713	-10.474	-8.9703
-1.7274	-4.8772	-2.9664	-4.1583	-0.56597	-0.82764	-2.151	-2.7266	-3.8282	-1.0336	-1.8575	-2.693	-2.1817	-3.5023	-0.2489	-1.7231	-1.0775	-6.0923	-2.4169	-1.5963	-2.5896	-3.1856	-2.6133	-0.072674	-0.67125	0.0093709	-1.6844	-1.6192	2.7808	-0.97269	-0.74584	2.1426	-4.8105	-2.7521	-2.4121	1.5726	-0.27743	-0.6448	-1.8522	-1.0543	-2.2385	-0.87083	1.2858	-1.8217	-2.3967	-2.9411	-1.9074	-0.74484	-1.692	-2.342
-3.2502	-0.37675	0.36226	0.25042	-2.808	-3.5563	-1.1852	-1.9202	1.4193	-2.9782	-3.5144	-1.4338	-3.7794	-3.3614	-1.0667	-3.2647	-3.1003	-0.61148	-1.9072	-1.8107	-1.2674	-3.1795	-1.1755	-1.5455	-1.6649	3.3177	-2.4661	-1.8442	-0.24879	-1.496	-0.019868	-0.28676	-2.084	-3.8205	-4.8549	-1.0729	-2.9569	-3.8513	-2.7596	-2.7409	-2.4312	-1.4465	-3.97	-0.2146	-2.635	-6.8216	-5.4429	-2.2806	-3.3437	-1.5012
9.8703	8.5538	7.7528	4.6911	7.3322	9.9869	7.8207	6.0952	7.887	11.697	7.8253	3.8574	6.3612	9.3916	7.1821	7.7201	6.4427	8.9617	6.7076	11.183	5.6987	8.0978	7.479	11.491	9.2751	8.2119	7.7698	7.3711	7.8062	5.0138	8.296	8.2841	4.9053	9.7867	8.6295	7.4028	9.2346	10.291	7.8345	4.0235	7.5762	7.3905	6.3155	11.041	10.578	8.8825	6.0106	9.2095	6.8034	8.8596
-10.507	-13.019	-12.506	-16.721	-12.777	-13.748	-18.332	-10.981	-14.042	-12.863	-11.314	-12.695	-13.016	-13.955	-13.563	-15.165	-12.349	-12.024	-13.381	-10.141	-15.177	-9.4298	-9.288	-12.201	-11.088	-14.339	-13.334	-11.933	-9.5438	-9.4399	-10.76	-13.545	-12.923	-13.322	-11.307	-14.209	-14.031	-11.484	-12.507	-9.4911	-12.392	-11.725	-11.515	-10.634	-14.856	-11.456	-13.277	-11.343	-14.05	-13.89
-1.8158	-3.0324	-6.8098	-4.0172	-3.686	-3.4286	-4.2799	-2.5256	-2.9033	-4.3802	-2.6985	-2.4996	-1.4997	-3.0813	-4.2415	-6.613	-5.5604	-1.3634	-3.3232	-3.7411	-4.1606	-4.9315	-0.82148	-2.4731	-4.2228	-2.9681	-2.7605	-3.337	-4.5563	-1.8038	-5.5683	-5.9358	-5.7178	-4.5645	-7.3183	-4.7868	-1.9893	-2.7146	-1.3475	-5.7619	-3.1727	-4.3303	-4.2285	-4.8733	-1.2156	-3.1096	-2.9662	-6.0879	-3.4974	-4.6474
10.761	8.85	8.1897	8.6035	8.6085	8.6984	7.5859	5.6417	8.97	4.6792	13.337	9.4269	10.772	9.6972	7.9764	7.9986	10.366	7.9302	6.7172	7.0169	9.6882	6.3021	9.8895	11.369	6.9193	8.2908	8.6784	11.984	6.73	9.0102	9.6879	8.5013	10.165	10.914	8.6346	9.1316	8.6761	11.851	11.289	8.4088	8.3785	6.6894	9.8947	10.672	9.4779	8.0399	4.4608	6.2677	9.9928	4.6779
-9.5662	-9.9822	-10.857	-13.298	-12.356	-9.4122	-11.69	-10.736	-10.786	-10.762	-10.904	-11.552	-9.5554	-11.513	-10.68	-8.6098	-10.321	-10.087	-12.928	-10.344	-11.05	-9.8146	-9.6002	-12.193	-7.3248	-8.8405	-10.952	-10.722	-9.5895	-9.9949	-12.831	-8.3867	-8.7239	-10.661	-9.2604	-10.786	-11.576	-9.5603	-9.8895	-9.4387	-9.3982	-10.274	-8.4413	-9.4649	-9.9116	-9.3138	-10.428	-12.015	-11.277	-8.6121
2.2011	3.777	2.5734	3.4804	1.4964	2.3846	2.6362	3.7364	3.6243	1.9496	2.627	3.8536	1.5248	1.6718	4.1946	0.25535	1.9251	4.5953	2.8786	0.90892	4.2415	4.0644	4.304	4.5701	2.0488	2.0228	4.9842	1.0582	2.6916	1.6405	4.5225	2.7552	4.1479	-2.286	2.7288	4.1739	1.3981	1.0819	5.7912	2.3781	3.1034	1.2574	3.6989	2.5275	1.1158	1.6667	2.1455	3.6968	2.9831	5.4708
-4.0312	0.33191	0.43647	-2.4367	-2.6699	-4.0957	-3.4094	-2.6794	-4.0542	-2.4706	-5.6464	-1.509	-4.9535	0.44945	-5.5028	-0.85487	-1.6968	-3.3741	-1.4693	-3.6089	-4.622	-1.3295	-3.6309	-4.1395	-3.5113	-7.0756	-0.90146	-4.1696	1.3444	-1.848	-2.2602	-0.9755	-4.3684	-1.4334	0.58432	-1.5202	-1.1814	-0.47121	-5.4568	0.38949	-0.88622	-2.6	-0.8235	-2.4031	-2.4782	-4.5413	-5.1938	-3.9995	-3.1598	-2.9436
-4.0723	-2.991	-3.6655	-2.8651	-5.2088	-2.5662	-5.4347	-5.2741	-6.5504	-3.1701	-3.2598	-2.4646	1.1072	-5.395	-2.3314	-3.0255	-7.2605	-3.0604	-3.6291	-4.7789	-5.7417	-1.654	-5.2126	-4.66	-6.4338	-2.8781	-3.3345	-3.7415	-6.3617	-6.2054	-4.3103	-4.5743	-5.1258	-1.7921	-2.4455	-3.0868	-4.1934	-3.4396	-4.0152	-3.3954	-7.0016	-3.4374	-3.5274	-3.2032	-2.7524	-5.7018	-2.8706	-5.4358	-6.1465	-4.3669
-7.5678	-6.9704	-8.2755	-5.4748	-3.4041	-6.9165	-6.3022	-6.9951	-7.3042	-8.9418	-4.3555	-4.8239	-3.5652	-4.6002	-7.87	-6.069	-9.9553	-5.9902	-5.2075	-6.7201	-8.7017	-3.4963	-6.694	-7.2525	-6.2685	-7.259	-6.4034	-5.9666	-4.6178	-8.4636	-4.6841	-7.6207	-10.912	-10.035	-8.1725	-5.2737	-5.5243	-4.8735	-7.4597	-5.756	-4.8303	-6.464	-4.5635	-6.325	-5.6257	-4.2017	-3.3036	-10.078	-8.1538	-7.0534
-13.351	-14.467	-14.831	-14.44	-13.988	-13.307	-10.437	-13.903	-14.332	-15.905	-13.305	-13.599	-14.54	-13.539	-14.099	-13.286	-11.611	-12.127	-15.578	-15.937	-16.382	-11.073	-12.865	-12.525	-12.244	-8.1735	-14.588	-15.727	-12.256	-15.03	-15.818	-12.253	-9.6675	-13.598	-13.202	-10.515	-11.906	-11.726	-12.165	-9.7405	-11.146	-12.826	-12.144	-11.499	-9.7493	-11.498	-13.743	-8.7343	-14.237	-10.019
1.5838	3.2372	2.112	1.6032	0.91318	1.0315	0.45286	-0.61101	2.2184	3.4106	1.4917	0.81278	1.2063	0.38127	1.9649	1.9713	-0.32864	1.8276	2.0539	0.04365	0.86562	2.6288	0.3062	5.1171	1.0509	-0.14233	2.3418	1.6263	0.13822	1.8551	2.6733	1.4282	2.3459	6.1657	0.4133	1.5759	1.4425	1.6661	4.6764	1.5309	2.8014	2.5267	2.562	-0.17242	2.1866	3.4982	-0.77442	4.4078	1.7459	1.6893
-14.527	-12.379	-11.519	-15.574	-11.622	-10.939	-10.75	-11.103	-9.6059	-9.3549	-8.0386	-7.714	-11.022	-12.45	-12.767	-10.53	-14.378	-8.8305	-10.914	-10.621	-10.312	-10.338	-14.692	-15.252	-10.554	-9.6393	-13.434	-11.357	-13.622	-10.203	-11.388	-13.698	-11.56	-11.244	-7.9579	-9.6757	-13.813	-8.8747	-11.739	-13.95	-9.989	-10.605	-11.991	-8.2233	-9.7884	-7.7856	-8.4394	-10.608	-9.8969	-12.499
-9.3867	-11.926	-9.4564	-12.846	-8.5709	-9.9263	-9.7462	-12.413	-10.633	-9.3873	-10.793	-8.5457	-8.0672	-7.7626	-10.634	-7.0179	-7.7713	-5.6485	-7.8282	-8.9888	-7.8369	-10.528	-7.3545	-8.0633	-6.9062	-10.161	-8.6198	-8.1237	-10.928	-10.044	-10.741	-7.8324	-8.5795	-9.8769	-6.6828	-7.7801	-11.218	-7.787	-10.623	-8.4831	-7.5864	-6.5703	-8.541	-7.0981	-4.8602	-6.1691	-10.16	-11.438	-11.219	-9.2481
5.8182	8.1939	10.636	6.6728	6.8926	5.2891	10.582	6.4729	9.5195	8.9277	8.8317	9.9835	8.9523	9.4349	7.9071	11.426	7.4279	4.6786	9.7987	7.7862	7.5383	12.256	8.6302	7.974	9.6734	9.0386	11.248	6.9884	8.8368	5.778	8.142	9.543	8.3572	7.6749	6.874	6.9529	3.4236	11.137	4.2989	6.6033	5.9446	5.0693	4.7331	5.21	8.7187	9.5241	6.9166	10.54	8.7237	5.8269
-9.8181	-10.339	-13.696	-10.342	-10.862	-13.287	-12.421	-10.458	-13.031	-13.671	-11.802	-11.417	-13.768	-8.7429	-12.291	-14.155	-16.716	-10.089	-13.492	-9.355	-10.098	-9.9086	-10.431	-8.133	-10.463	-14.948	-12.671	-7.8546	-10.714	-12.335	-11.397	-8.5328	-10.126	-9.4052	-11.543	-10.329	-8.166	-11.416	-8.5971	-7.2393	-12.077	-9.2007	-11.342	-10.9	-12.309	-12.839	-10.1	-9.1434	-8.8969	-10.329
-4.4064	-0.79204	-0.5992	-2.0364	-1.1869	-3.17	-0.062703	-3.1652	1.697	-1.7326	-1.6444	-2.1198	-0.32936	1.1892	0.21497	-1.1383	-5.0473	-0.5189	-2.5615	-0.59192	-2.7181	-2.0829	-1.5202	-4.7354	1.2337	0.42028	-2.6803	-1.6673	-1.9456	-1.3181	-1.3267	0.32687	-0.1686	-1.5919	-1.8777	-0.68121	-2.0882	-1.8595	-6.228	1.7735	0.55768	-0.77141	-3.8383	-1.8087	0.21871	-0.98697	-0.3772	-0.28393	-2.699	-1.411
-6.2438	-4.8353	-2.0269	-6.4426	-3.6242	-4.9898	-4.538	-2.3698	-1.3489	-3.6008	-3.9628	-5.1769	-2.7848	-0.21478	-3.9425	-3.097	-1.4298	-3.9188	-3.9301	-4.4829	-2.9726	-5.9005	-4.1145	-5.9516	-1.0437	-1.8453	-1.8186	-1.0963	0.59439	-2.0962	-4.0974	-2.5133	-3.6054	-0.77089	-2.7922	-3.0509	-3.1761	-1.8909	-3.4042	-3.8784	0.21205	-4.1014	-2.7533	-0.75412	-6.1875	-4.987	-3.3943	0.85566	-2.9006	-0.79861
-6.025	-8.4821	-9.5642	-6.6049	-9.7261	-10.342	-9.4467	-7.4158	-4.4401	-5.0078	-9.7741	-5.5904	-7.9332	-8.7746	-7.7674	-8.6864	-6.578	-9.0614	-5.5272	-9.1279	-9.5087	-5.9687	-10.922	-7.1887	-9.7933	-9.8716	-5.6512	-9.0014	-6.6524	-6.332	-6.0613	-4.9079	-5.9347	-5.1737	-9.6864	-8.6555	-9.673	-7.3498	-6.9798	-8.8533	-5.9346	-6.554	-9.1987	-7.3599	-7.5924	-9.4736	-6.6321	-5.7381	-10.233	-4.8484
0.38036	-1.8674	-1.4202	3.4886	0.31868	-1.8238	-0.31329	-3.3129	1.477	-1.1274	-2.4599	0.84702	1.2684	-1.0901	1.9714	-0.38575	1.1639	0.52297	3.4783	-0.98683	-0.35814	-1.7925	-3.9044	2.1108	-0.73926	-0.77117	0.20221	-0.23808	-2.4012	0.91758	2.7829	3.5252	-2.2606	-3.5374	2.0467	-2.3523	-1.9387	-0.95199	0.67621	0.94829	-1.6725	-1.5046	0.15301	2.8495	1.1211	-2.0762	0.35033	1.373	1.7897	0.74481
-19.786	-20.638	-20.994	-21.996	-21.227	-20.153	-21.908	-20.1	-17.91	-22.925	-25.662	-21.414	-19.205	-21.25	-20.112	-21.029	-19.675	-21.406	-20.817	-21.795	-22.759	-20.918	-23.195	-22.304	-20.126	-21.933	-22.113	-19.73	-19.017	-20.991	-19.568	-21.548	-24.653	-20.819	-18.652	-24.317	-17.09	-18.818	-21.998	-22.233	-17.491	-24.457	-21.277	-20.994	-19.052	-19.172	-18.191	-21.518	-21.452	-18.716
-7.0668	-6.9498	-5.3469	-7.2662	-6.9026	-7.2629	-7.16	-5.3437	-6.3757	-6.0439	-3.4264	-5.7121	-5.0973	-7.4889	-3.3204	-6.5141	-5.694	-7.181	-6.8038	-6.0086	-5.7331	-7.2712	-4.6257	-3.8399	-3.6582	-6.2637	-2.877	-5.8889	-5.842	-6.8919	-3.8017	-5.6264	-6.8312	-8.2043	-3.8047	-5.5669	-6.7691	-2.8002	-0.64412	-5.4019	-7.2648	-2.3336	-8.0519	-6.1698	-6.4982	-8.3443	-4.8936	-2.0832	-4.4661	-6.9484
-0.30353	3.0872	2.2361	2.2549	2.6472	-0.59961	0.26702	0.79677	2.7236	2.5372	1.6342	1.2899	1.5197	2.7558	2.0478	1.3801	3.7376	0.96975	2.2798	5.8064	1.9113	4.1953	2.22	1.777	-0.62122	1.03	0.59296	2.8681	2.0172	3.0289	-0.049904	-0.13952	2.3294	-0.99308	3.1419	0.92099	0.080129	-0.11515	1.0132	1.5758	0.70976	-0.3794	3.0344	3.5892	-0.58873	0.77753	1.1729	-0.72981	1.6862	1.4771
-14.662	-16.63	-13.28	-18.049	-14.864	-12.27	-14.077	-18.162	-11.818	-14.976	-14.95	-15.392	-11.764	-14.345	-15.99	-12.742	-11.706	-15.312	-15.646	-13.196	-17.52	-16.522	-15.855	-13.128	-14.996	-10.863	-13.621	-17.753	-13.645	-14.623	-16.158	-13.798	-14.487	-15.822	-15.953	-13.549	-15.558	-17.073	-14.838	-12.546	-16.304	-13.554	-13.873	-14.166	-14.654	-12.534	-16.636	-12.287	-12.374	-13.259
-6.3635	-4.1436	-4.1547	-7.3809	-5.7166	0.32709	-7.0945	-4.2526	-3.9833	-5.1767	-4.9419	-8.3298	-6.0276	-4.5954	-5.4701	-2.5447	-2.1265	-5.8408	-6.4481	-4.5488	-7.1594	-7.1252	-4.5782	-5.9074	-4.1319	-2.8653	-7.7261	-3.335	-4.1416	-7.9327	-3.7433	-5.8959	-6.2533	-6.1277	-7.2744	-6.8288	-1.3538	-4.3485	-4.8383	-7.2185	-6.9094	-5.2334	-6.8472	-6.7171	-8.4634	-3.824	-9.1393	-7.5857	-4.5784	-6.731
-13.361	-10.683	-10.578	-9.725	-13.468	-12.508	-10.329	-14.115	-13.248	-15.972	-9.9214	-10.834	-14.012	-11.931	-11.149	-15.215	-11.062	-14.85	-11.224	-12.996	-13.998	-12.43	-13.244	-9.4747	-13.342	-10.446	-15.461	-12.567	-14.777	-11.585	-14.336	-12.898	-14.802	-13.932	-11.598	-14.464	-14.141	-13.515	-12.298	-12.582	-11.493	-11.225	-13.815	-11.566	-16.359	-13.761	-15.631	-12.027	-14.417	-11.906
-0.45609	-3.1793	-0.36743	-2.1508	0.3594	-0.95773	-1.921	-1.87	-2.2041	-4.6541	2.0031	-0.045439	-2.0884	-2.0523	0.64426	-2.9675	-0.31268	-2.1271	-0.92672	0.27187	-1.3416	-0.70689	-3.1152	0.8061	-2.15	0.69154	-1.3675	-0.81804	-0.32461	-1.2959	0.29368	1.2811	-0.27898	-0.92729	-1.8837	-1.0836	0.16265	1.2277	-1.1196	-3.483	-2.0622	-1.4444	0.83961	-0.85428	-2.5452	-2.3729	0.8187	-0.33731	-0.50143	-2.7514
-9.9449	-9.7793	-13.695	-14.27	-10.794	-11.339	-12.639	-13.318	-12.114	-13.406	-13.168	-11.628	-9.0208	-11.384	-15.292	-11.565	-14.265	-9.3489	-14.101	-11.811	-11.405	-11.549	-9.9663	-15.083	-9.5818	-13.679	-10.8	-12.024	-9.7588	-15.393	-12.818	-10.962	-12.359	-11.275	-8.8135	-11.435	-12.372	-12.169	-11.306	-13.044	-10.054	-10.564	-11.803	-9.3866	-11.118	-8.4728	-11.38	-10.814	-9.304	-10.275
2.4809	0.20902	1.3954	4.745	3.7803	2.5335	0.86268	4.2945	4.6182	0.75923	4.3094	2.1892	3.7795	0.70242	1.2343	2.8007	0.67679	1.4102	3.278	1.7637	2.0009	1.5906	2.4891	4.3085	1.5769	2.689	-0.68515	0.85362	7.3824	1.3363	3.9946	1.327	5.1278	2.4407	0.00062229	-1.1748	2.129	4.0243	1.2123	2.3394	4.4115	0.71096	1.5967	2.2294	-1.1569	2.8105	3.9181	0.56434	3.9609	-0.21442
0.64038	2.8004	0.76751	-1.1418	-1.0371	-1.385	2.4397	-0.36707	2.7067	0.1016	1.1208	2.2958	-0.28929	3.0551	1.6208	-0.2189	0.30873	2.428	0.77486	2.021	0.085724	-0.49033	-0.95904	1.8725	1.4243	2.8817	2.0365	-2.131	-1.4554	0.48347	1.1016	1.0142	-0.54666	0.69789	-2.0604	-3.6018	0.81082	1.4514	0.98498	0.063705	-0.63729	-0.39185	1.1297	3.0539	0.92523	1.5346	2.471	1.1386	3.0095	0.72131
-0.66626	-2.8149	-0.92257	-4.2622	-1.9997	-5.4006	-2.0439	-1.3114	-0.20656	-6.1462	-4.5275	-1.4341	-1.9434	-3.3831	-0.30588	-2.3663	-1.202	0.050789	-3.8575	-2.3962	-2.8196	-2.1859	-2.9512	-2.1715	-1.5707	-1.7374	-3.5981	-5.2897	-4.5764	-1.7911	-4.0413	0.73783	-3.7768	-0.036033	-0.082067	-3.8202	-5.0852	-3.4717	-3.1816	-1.5806	-2.671	-2.1733	-4.3037	-1.2871	-1.8625	-4.863	-2.7489	-2.6969	-2.0069	-4.1993
-4.256	-1.047	2.3482	-0.38267	-3.4027	-0.60232	-1.8392	-5.4781	1.248	3.3433	-0.76297	-0.35501	-0.24439	-0.37866	-0.98794	1.851	0.10642	-5.0204	1.2872	-3.6797	1.6532	-2.8761	0.053495	-3.6684	-0.85428	-4.4762	-1.6726	-3.7189	-0.14628	-0.81274	-2.6261	-2.8422	-1.5488	-3.4888	0.67629	1.7557	-2.2102	-0.92427	-3.2829	1.2986	0.1133	-2.7949	-3.0721	0.83891	-0.35328	-6.6302	-3.6938	-1.2997	2.1982	-2.3315
-21.532	-20.646	-21.946	-22.769	-21.093	-21.51	-25.538	-22.408	-25.398	-20.401	-22.086	-22.2	-22.515	-24.151	-18.097	-23.985	-22.401	-22.059	-22.028	-23.737	-21.746	-24.817	-19.311	-19.937	-24.107	-25.816	-16.661	-23.02	-20.546	-22.133	-22.056	-22.835	-22.758	-22.835	-21.496	-20.123	-22.151	-23.551	-20.94	-24.709	-22.794	-19.423	-20.885	-21.037	-17.536	-26.382	-21.42	-23.919	-21.851	-25.576
-4.9885	-4.646	-6.0987	-3.7108	0.23302	-4.3865	-6.8858	-1.57	-2.0788	-1.9018	-2.2967	-2.6668	-3.6469	-3.7621	-1.25	-4.1047	-5.8637	-1.1174	-2.1304	-1.9708	-3.6855	-1.849	-3.6513	-3.5345	-6.2276	-3.0147	-2.2112	-5.8496	-4.4268	-2.9244	-2.4941	-3.278	-2.4736	-6.144	-5.512	-2.4859	-1.0793	-2.6859	-5.8525	-4.2986	-1.1929	-4.9796	-4.8617	-4.1435	-5.2512	-3.2417	-4.3486	-2.2488	-3.8573	-2.6589
0.12661	-0.339	-1.4188	2.3138	-1.712	2.2161	0.23537	0.15574	-1.3732	-1.1774	1.061	0.12013	0.42319	1.6278	1.2827	0.97818	1.2527	1.0328	-0.57981	-0.19581	-0.70044	-0.82738	-0.16556	1.7741	2.3295	-1.2406	2.0192	-2.3971	1.1762	-3.6295	2.6253	1.0076	-0.013434	-1.5958	2.3631	0.7671	-2.4078	1.6285	0.31109	-1.9585	-0.017594	2.5468	0.52147	-0.71986	0.18087	0.82803	1.717	1.379	-1.6583	-1.1776
-7.8356	-8.1395	-9.6248	-9.9302	-8.9945	-5.92	-9.2519	-8.9523	-5.4821	-10.731	-7.4582	-10.747	-6.9707	-7.8999	-8.3831	-9.541	-11.348	-9.9738	-10.161	-5.8639	-10.89	-12.272	-5.9953	-7.7299	-11.302	-9.8749	-7.3709	-8.3687	-7.3178	-6.2876	-7.2042	-9.0277	-10.665	-10.302	-8.0734	-8.5842	-11.638	-10.637	-9.8413	-12.059	-10.703	-9.2071	-9.2316	-9.5194	-9.2874	-6.9051	-10.541	-10.496	-7.9915	-9.3583
1.5364	3.6802	4.298	4.12	0.49989	-1.2331	4.4232	0.87707	1.6415	4.7357	3.8314	2.8774	2.4477	0.79259	-1.4664	1.7138	2.6673	3.384	2.7155	0.9266	0.55686	1.5471	-0.11991	-1.6935	-0.6074	3.1741	3.7378	3.4616	2.2112	2.6587	3.8204	-0.32324	0.30547	2.5813	1.7315	4.1139	-0.54438	-1.2535	1.5536	3.5501	4.81	1.913	-1.1664	2.4303	0.049421	0.26472	1.1011	0.79214	0.47375	0.29224
-12.755	-11.415	-17.932	-11.641	-11.189	-11.591	-13.976	-11.725	-14.017	-12.617	-15.559	-14.43	-12.536	-13.104	-13.361	-12.671	-14.132	-11.782	-12.297	-14.186	-12.739	-11.385	-13.08	-12.581	-9.7832	-14.161	-14.253	-11.794	-12.971	-12.984	-12.216	-11.989	-14.629	-11.685	-14.906	-11.288	-15.301	-15.206	-12.795	-12.702	-13.381	-12.936	-13.955	-12.297	-11.987	-11.619	-14.806	-11.598	-11.459	-9.3287
-5.9699	-5.413	-6.2106	-1.4611	-6.2502	-1.9491	-6.8458	-2.8398	-3.3734	-1.8371	-2.224	-5.1198	-5.3779	-3.3945	-3.8946	-5.5911	-3.6176	-7.8336	-2.5792	-3.1751	-7.1448	-4.2836	-3.4242	-2.1333	-5.2283	-7.0674	-4.9859	-3.6683	-3.2273	-3.5401	-2.8882	-4.6417	-3.5416	-2.2719	-7.2809	-4.5089	-3.975	-3.6143	-3.8994	-4.8041	-3.7034	-5.3061	-4.1321	-4.3208	-7.0712	-5.2256	-4.4961	-7.8486	-5.3451	-5.6965
1.5065	-4.4353	-4.3472	-2.6347	-6.5859	-2.1687	-5.1094	-5.3821	-1.6434	-1.565	-1.6385	-2.2915	-4.7434	-0.26749	0.65827	-5.9564	-3.7086	-2.1415	-4.1508	-3.342	-1.8367	-2.0849	-5.5454	-1.2728	-0.64948	-1.8581	-4.3889	-2.8199	-2.7253	-1.9547	-1.5882	-3.8813	-0.92976	-4.4141	-4.4501	-1.0642	-5.2354	-4.1595	-3.2912	-5.4073	-3.2635	-4.2658	-2.7048	-2.0987	-3.905	-3.541	0.18076	-4.5696	1.046	-1.644
-12.203	-11.489	-9.828	-12.062	-10.647	-13.322	-14.195	-12.303	-12.449	-13.337	-14.257	-12.295	-14.025	-13.531	-14.252	-11.313	-14.184	-11.023	-10.978	-10.958	-14.647	-12.44	-8.8823	-7.2192	-12.537	-12.452	-15.105	-13.335	-11.537	-13.292	-10.858	-15.245	-12.273	-8.4562	-13.66	-9.4643	-12.284	-11.831	-8.0078	-9.3637	-13.317	-14.121	-11.398	-10.731	-11.04	-11.884	-9.8006	-12.97	-12.704	-10.528
-13.315	-13.914	-11.468	-14.643	-9.8575	-11.194	-11.915	-11.457	-9.9533	-12.245	-11.933	-13.677	-13.219	-12.623	-11.463	-13.502	-10.165	-15.49	-12.279	-11.237	-13.236	-13.178	-12.709	-14.175	-12.152	-9.9203	-13.464	-11.627	-11.611	-14.628	-14.059	-12.934	-13.004	-11.409	-14.872	-12.101	-12.97	-12.409	-13.391	-10.175	-12.374	-12.815	-11.692	-13.844	-11.41	-13.1	-13.997	-13.718	-9.1004	-10.894
-1.5867	-0.45229	3.7607	0.0080025	-1.4099	0.85998	1.198	-0.49365	-0.27387	-0.59746	-2.6173	2.4929	-0.036315	0.76057	-0.19292	1.6609	0.44236	1.8664	1.4358	0.66456	-2.0302	1.1028	-0.30964	1.7997	-1.7252	-1.9685	4.0735	-0.80009	-0.48986	1.1202	1.608	-1.3842	-0.78031	-0.23821	0.49383	2.0761	2.5272	-1.2292	-3.1348	0.45227	2.1286	-4.3189	0.89234	0.10029	1.5238	1.3468	-2.0649	1.5314	0.58408	-2.8154
-2.3606	-1.87	0.44629	-2.0996	1.7091	1.0017	-4.0766	-4.5367	0.25299	-1.7696	1.6394	-0.7706	0.85308	-0.78654	2.5445	-3.4482	-0.20138	1.2082	-0.33801	-2.7985	0.70209	-2.3453	-0.49925	-3.1267	-1.9468	-2.975	-2.6158	1.572	-2.473	-6.4334	-1.1606	-0.21125	1.7209	-3.7667	0.14164	-5.0087	0.44785	-1.8234	-1.4981	-0.30824	-1.0564	-3.9838	1.0601	1.4308	-1.3348	-0.81917	-2.3199	-4.3608	-4.9047	0.64609
0.95768	3.1269	2.1196	4.6867	2.5041	1.8885	4.2503	5.1942	2.8427	6.1272	0.42515	2.4763	3.4113	6.5564	1.3569	2.8441	3.471	1.1918	2.6143	3.1811	3.2966	2.6444	3.8479	4.4382	4.6127	6.8317	5.9973	-0.41862	2.6552	0.51647	0.79324	3.552	6.9972	2.9086	-0.078052	5.4011	1.6444	5.4935	4.7466	3.2368	1.8488	3.0351	3.1103	2.9645	2.101	5.8855	5.2081	2.6269	0.30708	2.3957
7.7587	5.9852	6.7999	7.0635	3.8953	4.5878	4.9097	3.0841	4.5103	7.2485	3.3407	6.8113	6.0047	7.24	5.1183	4.4678	3.6459	4.702	7.7192	5.2291	8.2418	5.8121	9.2994	4.9642	4.5747	8.4962	7.4433	8.6032	4.9369	8.9014	6.0381	7.5368	7.3219	9.0244	8.9498	5.7746	8.5447	9.1106	7.8418	9.229	7.5049	5.7915	7.1118	4.6061	4.3033	7.4478	9.5815	6.0062	7.3789	3.7974
-8.6645	-10.328	-9.8371	-11.29	-11.462	-8.7033	-9.1751	-10.4	-10.187	-8.6315	-8.976	-11.444	-7.7564	-9.9138	-11.311	-9.3114	-9.7617	-10.308	-9.2713	-11.538	-9.9996	-7.1161	-11.035	-6.7213	-11.242	-5.8195	-13.893	-9.8877	-8.9599	-11.229	-8.4155	-9.8771	-12.298	-11.475	-10.421	-8.6262	-13.43	-12.91	-9.6567	-11.069	-13.462	-11.086	-11.804	-6.7759	-11.456	-8.0264	-8.3966	-10.481	-9.9425	-10.708
-9.3644	-17.002	-14.09	-13.869	-12.439	-14.479	-14.259	-15.962	-12.936	-8.421	-10.525	-13.293	-11.012	-12.032	-12.871	-11.278	-10.161	-11.669	-15.333	-15.201	-13.409	-13.125	-12.164	-11.443	-12.975	-10.551	-12.323	-12.418	-10.641	-12.77	-12.327	-11.984	-11.184	-14.901	-14.735	-13.959	-14.946	-13.158	-15.288	-10.042	-10.35	-10.948	-10.295	-10.934	-12.724	-14.22	-16.022	-12.582	-14.055	-13.979
7.1325	3.2609	4.5131	4.9311	0.90154	2.974	0.72842	4.9027	3.3049	5.3474	6.8588	3.517	4.9207	2.653	5.0132	5.4175	2.0818	3.1548	2.9925	5.5439	3.4773	4.7705	4.5192	4.4506	1.8879	-0.1441	3.7578	5.4319	4.1622	3.2134	3.3333	4.4807	1.8481	4.3118	5.4436	5.0571	3.1997	5.7117	5.8482	5.3399	3.9335	4.0072	5.2644	2.6978	2.9235	5.9358	4.1027	7.5739	3.71	5.3404
-19.952	-18.776	-21.858	-22.894	-24.378	-23.432	-18.309	-20.1	-23.857	-22.538	-21.56	-22.204	-23.958	-22.828	-22.42	-20.888	-23.948	-24.396	-22.324	-18.001	-20.59	-20.522	-24.119	-24.262	-23.541	-20.079	-21.28	-24.283	-22.416	-22.228	-23.746	-22.735	-20.18	-20.371	-21.226	-20.947	-21.463	-22.949	-18.669	-21.582	-25.05	-18.738	-23.149	-20.804	-21.37	-18.05	-22.288	-21.831	-24.627	-20.763
-11.02	-9.2816	-10.664	-9.0662	-10.347	-9.7864	-7.1365	-10.083	-10.472	-8.4633	-11.283	-8.7089	-8.5249	-10.04	-5.6612	-8.0744	-5.9633	-5.8648	-9.8034	-7.8507	-7.996	-6.9877	-10.46	-9.8463	-8.8253	-7.1969	-5.1329	-10.563	-9.849	-8.7119	-9.9305	-9.9713	-9.1361	-10.051	-8.1304	-10.477	-9.9528	-5.6427	-7.0356	-9.427	-9.0407	-9.8687	-6.6912	-9.4766	-9.3894	-12.493	-9.8819	-8.6401	-8.2854	-11.328
-14.184	-15.636	-13.151	-12.989	-12.783	-11.709	-12.368	-12.619	-13.327	-15.095	-12.127	-13.572	-13.013	-9.842	-10.2	-11.261	-11.633	-11.019	-14.723	-12.602	-12.42	-10.27	-9.8516	-11.738	-15.018	-13.175	-15.848	-12.156	-12.454	-11.331	-12.499	-7.8662	-11.119	-12.099	-11.861	-10.451	-12.05	-13.181	-14.726	-12.601	-11.158	-14.135	-11.077	-12.083	-15.831	-12.285	-14.976	-14.712	-11.436	-11.935
-3.4257	-4.0613	-6.2459	-4.0651	-4.1326	-4.689	-2.294	-4.8331	-7.2194	-7.8486	-4.4038	-3.9713	-4.8505	-2.0993	-3.9435	-4.2982	-1.8415	-2.8594	-4.834	-2.27	-5.0008	-4.2042	-5.4688	-0.8538	-7.1817	-4.3874	-5.0604	-6.1668	-5.8189	-4.9137	-4.3362	-6.9967	-6.9801	-3.829	-1.3925	-6.234	-5.3459	-4.4173	-4.825	-8.0695	-5.4318	-6.1608	-3.8957	-5.2114	-2.1177	-2.9408	-4.2599	-4.9716	-6.0068	-0.78954
-15.123	-13.676	-12.887	-14.139	-13.384	-13.428	-14.464	-18.617	-13.85	-17.321	-16.325	-16.425	-15.899	-14.962	-12.925	-14.805	-16.978	-18.435	-15.244	-14.15	-14.245	-15.848	-15.301	-15.719	-14.13	-14.889	-9.8926	-13.569	-12.664	-21.231	-12.901	-14.3	-15.304	-17.027	-14.429	-13.826	-14.256	-12.907	-15.663	-14.592	-13.844	-12.514	-13.028	-13.955	-13.66	-10.856	-15.931	-10.62	-14.827	-11.495
-17.254	-19.796	-23.085	-23.501	-22.559	-22.78	-19.788	-22.355	-18.989	-21.456	-24.26	-20.335	-22.472	-22.091	-20.711	-19.53	-17.966	-19.559	-18.413	-22.132	-21.67	-18.504	-21.102	-21.323	-19.035	-21.786	-21.904	-22.816	-19.496	-20.03	-24.126	-24.387	-21.299	-23.003	-21.221	-20.162	-19.802	-20.971	-21.859	-21.523	-20.772	-17.901	-20.015	-20.023	-18.86	-20.244	-21.899	-21.269	-24.198	-23.325
-2.2101	-1.7136	-1.5001	-4.9244	-4.0999	-4.3569	-3.6065	-2.4558	-4.4415	-2.9223	-2.3755	-7.3011	-4.0541	-3.0979	-1.36	-2.7034	-2.1952	-3.7455	-4.3119	-4.2526	-1.9312	-1.2866	-3.5457	-3.6909	-2.6567	-2.7837	-4.2658	-2.9797	-2.5406	-5.019	-0.042117	-4.6575	1.5653	-5.3691	-3.3668	-3.0851	-3.9858	-2.0838	-3.7177	-2.3224	-2.5522	-0.48302	-2.2942	-3.3667	-4.036	-1.6524	-5.0646	-2.8772	-4.4169	-2.5678
-21.503	-22.724	-24.785	-19.521	-22.1	-24.882	-19.64	-21.831	-23.302	-26.31	-19.672	-23.107	-24.048	-21.143	-23.731	-22.291	-20.949	-24.189	-22.911	-21.799	-22.494	-22.35	-23.023	-23.382	-20.181	-23.293	-24.448	-22.415	-22.321	-23.442	-22.925	-20.016	-25.354	-20.786	-20.057	-22.548	-26.402	-22.536	-21.937	-19.352	-24.801	-22.828	-24.673	-21.256	-24.724	-25.224	-23.631	-21.602	-24.586	-18.818
-9.0613	-7.6506	-3.0409	-7.306	-6.3275	-6.5868	-5.3643	-4.1129	-4.1593	-5.5923	-5.6264	-6.029	-7.6608	-10.951	-3.5216	-6.3874	-7.455	-4.6505	-9.2788	-5.0563	-4.351	-5.2419	-5.5895	-5.2631	-9.6373	-5.6196	-5.9193	-5.1486	-4.7811	-4.834	-5.0706	-3.9338	-7.8309	-6.1528	-5.6163	-2.0212	-4.3796	-5.2961	-6.8439	-2.6912	-4.9334	-6.2086	-6.317	-4.58	-4.3843	-3.6304	-5.676	-6.5665	-7.4591	-6.2288
-5.199	-5.3685	-4.3695	-4.3402	-3.796	-4.6119	-5.0227	-0.6343	-1.856	-6.4173	-3.121	1.7707	-1.6312	-5.0772	-5.7821	-5.5014	-3.3886	-3.2681	-4.7857	1.3278	-1.0411	-2.6352	-5.7968	-2.0295	-2.5389	-5.0598	-5.8646	0.28027	-3.799	0.67079	-5.1064	-4.4165	-0.15222	-1.6174	-3.7806	-1.1688	-4.1868	-0.94091	-2.4941	-0.57214	-2.8471	0.76974	-3.8124	-4.1467	-2.4619	-4.8487	-1.0499	-3.4599	-0.79692	-0.87159
0.64765	3.9204	4.0948	3.8147	2.4098	1.6625	1.6106	3.2957	2.2407	1.2621	-1.3964	2.7505	3.8789	2.796	2.1086	2.598	3.8253	1.4873	3.5833	-0.90803	1.9669	1.3324	0.12735	1.0751	3.1001	3.5967	5.8469	0.67706	2.8595	3.4582	1.5195	2.8619	3.1789	-1.1482	3.4559	2.3453	1.8142	4.3701	1.8953	0.8515	2.0404	1.7044	1.7499	2.8952	3.0704	1.9151	2.8804	4.209	4.4616	5.7404
0.40175	-0.22161	-0.58581	1.2039	-1.4468	-0.1659	2.6178	2.4608	-1.8085	-1.6504	-0.62416	-0.52098	0.35935	0.89993	-1.8325	0.50776	-2.1731	-0.70804	-0.36435	0.95984	3.0006	-0.3385	0.42438	-0.20087	2.3465	2.5086	2.1636	2.3212	0.90013	0.54404	-1.3549	0.16566	-1.3301	-1.477	0.42187	0.33998	-2.6135	-1.2918	-1.9597	1.3011	-2.1083	0.71795	2.376	-2.6665	-0.78202	-0.93499	-1.9388	-0.23244	1.2438	1.0418
-9.54	-8.4506	-9.3911	-10.75	-8.9843	-8.2636	-7.8522	-8.9298	-10.597	-10.954	-9.673	-12.214	-8.665	-8.5472	-8.3819	-11.871	-11.309	-8.0083	-8.7636	-10.263	-8.9036	-7.3992	-11.086	-10.14	-5.6482	-9.188	-9.572	-10.549	-9.7556	-10.279	-11.028	-12.309	-9.8376	-10.709	-7.9958	-10.367	-5.4369	-10.885	-12.42	-8.9043	-7.2103	-8.8097	-4.2343	-7.0589	-10.055	-9.7986	-9.4763	-9.5675	-9.2869	-7.9905
3.9286	8.8066	7.124	8.3633	6.1662	7.1228	6.692	4.9949	7.1555	4.1642	6.9585	8.6355	10.018	7.5698	8.945	6.4211	5.6314	5.3698	9.194	9.9225	6.2192	7.6685	7.1614	6.9852	14.108	7.1326	6.1648	10.527	4.5391	7.887	9.5982	7.8333	10.951	6.3729	10.352	8.1858	8.6166	6.0666	7.1151	7.9862	8.5576	9.2158	9.6312	4.6073	7.3164	6.815	8.0139	6.7227	6.9688	5.9401
1.6442	0.36041	1.0125	1.458	0.05841	-0.14395	0.17858	1.9579	-1.9484	2.6668	0.42835	1.8189	-0.07274	3.6518	-0.97974	0.25723	1.6854	-0.038117	-1.6058	-0.32159	0.46005	3.2026	0.06367	2.2871	2.0968	-3.2206	0.52974	1.341	0.34896	1.6463	-0.51196	1.953	2.0213	-2.8664	0.77775	1.3747	-1.9964	1.9736	0.68434	1.2858	0.89707	1.4544	3.0352	-1.4432	2.6403	-3.3078	0.7643	-3.4558	1.8895	0.063874
6.3018	6.9686	4.6073	9.3781	2.6219	5.1754	3.2394	1.839	4.2749	0.82167	3.2043	4.0259	4.5335	5.7048	5.2433	5.5414	2.1193	4.7635	5.9807	3.6441	1.8995	6.1586	4.4621	7.0081	7.0235	5.6308	4.7635	3.4169	5.0398	5.1203	1.2669	3.1006	4.3612	4.8998	3.9799	5.5967	6.4528	5.1469	2.2451	5.3912	1.3754	1.7411	4.6787	3.0068	5.0462	5.0521	3.2977	7.4085	4.3371	3.7616
-5.533	-9.4824	-6.1984	-7.2048	-4.2566	-1.6859	-5.3555	-4.3166	-5.3737	-4.4985	-4.8365	-5.9981	-4.862	-4.4551	-4.7284	-6.4602	-3.7639	-5.4623	-7.9308	-6.9191	-6.416	-5.2318	-5.6358	-4.6187	-3.1206	-5.1394	-6.8564	-7.1252	-5.6585	-5.166	-3.7213	-6.819	-5.4714	-5.3719	-6.8251	-9.6364	-4.0478	-3.3851	-5.3026	-7.136	-5.374	-4.7115	-8.8326	-9.1911	-5.2235	-7.046	-5.9823	-5.7581	-3.3923	-8.4303
-0.20625	-1.3398	0.9099	1.9219	0.26383	-1.7662	-1.2024	-0.9818	-4.8747	0.1454	-0.3882	2.3326	0.34313	-3.4754	-0.78042	-3.518	-0.19228	-3.0357	-0.48375	-1.2709	-0.42721	-4.7832	3.148	0.3557	-1.4324	-1.6371	0.808	-2.4463	0.86987	1.2457	0.49344	-2.4399	2.4876	-2.4729	1.7046	-1.1879	-2.0229	-4.5747	2.4476	-3.1204	-1.6594	-2.264	0.10412	-3.4259	-0.57011	-1.9446	0.79614	-1.2024	-1.1586	-2.5326
-3.2662	-1.9213	-5.376	-3.9927	-2.013	-3.4628	-2.1114	-1.1691	-2.6879	-2.0678	-4.8927	-1.1721	-2.1472	-4.249	-4.8127	-4.6538	-3.8008	-2.121	-4.1892	-0.28606	-5.8908	-6.4643	-3.8227	-5.6984	-5.0792	-5.7256	-6.8093	-3.0141	-3.1697	-1.8272	-3.3124	-0.67817	-2.2493	-4.395	-2.6228	-7.6432	-2.9668	-4.0757	-5.3024	-6.5189	-7.1095	-6.9246	-4.6533	-2.2148	-4.0903	-3.6158	-6.6961	-4.5574	-3.4344	-6.1821
-3.9236	-3.7935	-3.6504	-4.3812	-5.7601	-3.8986	-3.0875	-3.0122	-7.5071	-3.3674	-4.0435	-3.4832	-3.382	-6.9648	-2.4016	-3.961	-5.6278	-7.5949	-4.1687	-2.2533	-1.9957	-2.3746	-5.2936	-4.1715	-7.0178	-3.6717	-3.0334	-2.5565	-1.5336	-4.6073	-2.5379	0.95447	-4.0558	-2.7643	-6.4257	-4.0486	-5.1356	-2.3571	-0.88749	-1.4181	-2.9739	-3.5391	-4.9492	0.92333	-3.0257	-3.166	-3.0522	-0.53929	-1.9273	-3.3401
-1.7149	-1.017	-2.1326	-2.4803	-4.24	-3.0101	-0.25254	-1.7564	-3.5136	-4.0448	-2.9891	-2.4062	-1.6189	-1.0485	1.4327	-2.9717	-4.9143	-1.3966	-1.3479	-5.9388	-1.9175	-2.6826	-6.906	-2.64	-2.8671	-7.38	0.10578	-5.2696	-3.8634	-4.884	-2.2139	-4.0493	-3.098	-4.1336	-2.6786	0.77283	-2.8556	-5.429	-2.897	-0.59584	-2.0654	-0.26343	-5.3623	-3.3184	-1.0336	-2.4901	-4.754	-1.3719	-2.7122	-2.6525
-2.6753	-0.56925	-2.2224	-1.1866	-4.344	-5.3047	-2.2341	1.312	-0.046764	-2.1324	-2.7528	-4.6006	-1.8589	-1.6545	-2.2773	-3.431	-3.6736	-2.9982	1.3857	-1.7498	0.084095	-3.1922	-2.2352	-3.5357	-3.3614	1.4847	-2.6126	-4.3511	-1.6237	0.59141	-4.0185	-1.4639	-1.6897	-0.66312	-1.3263	-1.781	-2.2398	-1.2098	-0.23998	-1.532	0.8712	-3.9212	-2.3465	-2.1148	0.082115	0.29637	-1.3824	2.4236	-2.0674	2.334
4.399	2.9653	3.0566	5.7441	1.8954	-0.87692	2.5764	1.5563	3.3737	2.4101	3.0644	0.72068	-0.7702	0.98096	0.30464	2.9471	1.056	3.7908	1.4795	3.4885	1.0546	1.5736	4.1049	5.4463	-0.14081	0.81838	0.474	2.939	0.96417	0.93174	2.7485	5.2546	4.3346	4.4117	2.8681	5.715	3.5308	1.7616	5.1563	3.3734	3.2469	1.4057	5.9419	2.6877	0.94723	3.708	3.6453	4.2833	3.1552	1.8486
-9.6937	-12.498	-10.718	-12.84	-12.85	-12.692	-11.284	-15.343	-11.522	-12.939	-9.748	-11.441	-13.216	-10.611	-12.829	-10.835	-9.4848	-11.552	-11.846	-9.724	-13.016	-12.701	-11.694	-10.436	-10.994	-14.762	-12.145	-15.244	-9.8019	-14.723	-12.199	-11.439	-10.352	-11.444	-11.543	-10.664	-10.483	-15.566	-13.12	-7.7979	-15.535	-9.0584	-12.977	-13.487	-13.672	-12.988	-10.907	-15.949	-9.277	-12.979
-4.0735	-6.5721	-6.4353	-5.1541	-4.9042	-3.694	-8.4063	-5.8602	-7.6622	-8.3676	-9.1243	-6.4881	-6.1024	-6.9868	-6.327	-5.7158	-7.7724	-5.1153	-8.3252	-4.1978	-5.3058	-4.9953	-1.1621	-7.5448	-5.2097	-9.9794	-6.4876	-3.9233	-9.709	-9.7161	-7.3969	-5.6433	-5.7078	-5.4815	-4.9894	-7.3375	-9.3099	-7.431	-6.8059	-10.22	-9.7031	-8.0141	-4.1555	-8.3177	-8.56	-5.6171	-4.7477	-10.178	-8.3685	-10.395
-2.0221	-3.3656	-5.8119	-5.6199	-3.7573	-0.8316	-1.0699	-2.0925	-4.0135	0.92829	-0.97934	-4.7866	-4.4623	-2.3429	-2.0768	-2.8368	-0.97641	-3.531	-4.0942	-1.6117	-3.1562	-3.1468	-4.5575	-1.9048	-2.6597	-0.47199	-0.41855	-3.3142	-4.6424	-3.8276	-1.9567	-5.2853	-0.60354	-0.38295	-2.4478	-6.1675	-2.4332	-2.7054	-4.6872	-1.8471	-4.0776	-1.6874	-5.6638	-7.0803	-4.2434	-1.4315	-5.0614	-3.9591	-3.8736	-3.6706
-0.39894	-3.1399	-1.3619	-1.5192	-1.9832	-3.8764	-1.8622	-2.9872	-3.1818	-3.4891	-5.7679	-2.2148	-2.9383	-0.40343	-2.3237	-3.2813	-0.89062	-2.6826	-1.904	-0.074594	-3.0762	0.070708	-2.3517	-1.0056	-0.19006	-3.9447	-0.40163	-3.2676	0.45868	-2.9862	-2.3386	-0.20388	-2.8814	1.8374	0.61317	-2.6574	1.3641	-1.5072	-1.3538	-2.2524	0.20099	-0.75876	-3.4826	-3.5647	2.2834	-3.9374	-1.2	0.44317	-3.0512	-2.0144
-9.467	-11.61	-13.575	-11.332	-8.1402	-11.467	-11.321	-12.157	-8.8273	-14.161	-13.712	-8.1893	-12.018	-15.119	-11.102	-11.486	-8.9816	-12.883	-10.967	-9.7766	-12.005	-10.25	-15.556	-11.15	-14.881	-13.673	-9.3963	-13.312	-9.8513	-11.902	-11.117	-13.033	-10.612	-10.916	-11.388	-13.932	-12.011	-7.8608	-12.12	-14.131	-11.409	-8.877	-11.052	-10.115	-9.8022	-9.4012	-5.8619	-14.208	-10.092	-12.056
0.92509	4.9326	-1.3874	0.78003	2.0927	1.2929	-1.9445	-0.25779	1.1622	0.41232	0.27856	-0.84812	4.1989	4.6846	2.5869	2.1579	0.73058	-0.18488	2.6121	3.0885	1.8998	0.51054	-0.83572	1.6557	2.1352	-2.0177	2.2877	-1.606	0.77938	1.4934	-0.96626	-0.055781	2.9287	5.3534	-0.10627	2.2619	3.4312	2.1015	-2.093	2.6915	0.93013	0.48374	1.9131	-0.0044924	3.6897	2.2252	2.0456	-0.35783	2.5186	2.0363
-1.6684	-2.5848	-5.7013	-3.6992	-1.4881	-1.7717	-2.7685	-2.8092	-3.9722	0.14171	-1.8009	-4.487	-6.7924	-1.4842	-3.3077	-4.081	-2.5381	-4.781	-3.8486	0.15117	-2.9854	-4.4097	-4.544	-2.2001	-3.1077	-5.1786	-3.8692	1.0726	-3.9863	-4.2393	-2.09	-3.233	-2.3966	-4.0716	-5.0895	-3.8379	-2.9689	-2.1092	-3.2598	-4.6012	-0.85429	-2.4054	-5.7357	-1.486	-2.5048	-1.9361	-2.7903	-0.38657	-2.2139	-2.5204
-4.8085	-2.2292	-3.0759	-3.6729	-3.255	-6.8207	-4.5517	-7.1796	-2.9523	-4.4627	-3.754	-0.53844	-7.416	-2.6943	-0.49409	-2.6368	-2.2531	-2.1476	-3.8207	-1.6566	-5.5113	-3.7277	-5.086	-2.0534	-0.59043	-4.3805	-4.7691	-1.2837	-4.0862	-3.094	1.1286	0.57845	-4.061	-1.4783	-2.6546	-4.4591	-0.77019	-4.2284	-3.0188	-4.0998	-3.6052	0.048416	-2.6664	-2.1807	-3.1412	-3.511	-1.381	-1.3111	-1.9474	-4.1921
-14.471	-15.083	-18.045	-14.132	-10.564	-13.288	-11.91	-15.627	-14.6	-12.822	-16.094	-12.397	-12.522	-15.194	-15.055	-16.288	-12.903	-16.045	-14.489	-14.153	-14.568	-14.525	-12.403	-13.504	-10.184	-14.176	-13.392	-13.588	-11.741	-14.27	-15.28	-14.04	-14.228	-12.244	-12.574	-13.871	-14.536	-13.796	-10.445	-14.846	-11.044	-13.645	-15.161	-14.865	-13.304	-13.684	-14.952	-14.837	-13.628	-15.271
-9.619	-11.09	-14.023	-14.382	-10.686	-13.808	-14.019	-10.875	-13.066	-10.007	-9.8235	-8.337	-13.315	-11.685	-11.052	-12.446	-13.033	-10.272	-8.1896	-12.782	-12.427	-10.918	-11.346	-11.865	-10.603	-12.529	-13.862	-9.8726	-11.039	-11.319	-11.162	-11.222	-10.983	-8.9086	-8.084	-12.921	-11.37	-11.547	-10.867	-10.103	-11.519	-11.034	-13.449	-13.387	-7.7876	-12.869	-14.278	-13.981	-15.022	-13.374
-4.6113	-0.0092255	-4.3303	-0.76116	-1.0218	-3.2512	-4.6541	-2.4381	-0.89113	-1.2268	-4.5895	-5.1848	-4.5011	-8.7647	-1.4304	-7.2134	-2.954	-3.084	-4.1053	-6.3413	-3.3199	-3.6216	-2.5958	-1.9953	-4.6264	-6.2193	-4.6487	-0.71335	-3.8163	-2.5696	-3.8533	-2.745	-3.2133	-5.2699	-4.4483	-3.7562	-3.975	-3.4579	-4.2589	-5.0763	-3.0348	-5.8715	-1.467	-3.7818	-3.3397	-2.3663	-5.6699	-6.1762	-3.8058	-5.4673
-3.4036	0.96342	-2.2551	-1.9349	-1.8698	-2.627	-3.826	-1.2469	-2.5439	-2.604	-1.4466	-3.9732	-4.0692	-0.14635	0.78022	0.095502	-2.4354	-1.7089	-0.10304	-2.3488	0.13978	-4.2747	-0.65872	-0.33815	-2.3547	1.4134	-1.1161	-4.7439	-3.2047	-2.6873	-2.8496	0.53798	-1.5533	-1.754	1.5868	-0.38682	-1.4501	0.68063	-0.71724	0.17402	-0.96565	-0.3779	-0.2675	-0.1445	-1.7597	-2.9398	-4.1849	-0.065204	-1.9537	-1.5363
-9.892	-7.8363	-8.2749	-9.6978	-5.3775	-5.533	-7.929	-6.447	-5.323	-6.9888	-5.7561	-6.7565	-6.6863	-6.7907	-6.7898	-5.9687	-10.449	-6.1984	-5.8247	-5.775	-6.8829	-6.7864	-8.8322	-6.0812	-8.7709	-10.178	-9.5355	-5.5411	-10.016	-5.8811	-7.0276	-9.0956	-5.5134	-7.3348	-7.0167	-5.7219	-7.5985	-7.9014	-6.6814	-8.6475	-8.3334	-9.8585	-4.1229	-4.9644	-8.1395	-5.8777	-7.7023	-7.4109	-5.84	-9.7847
-6.9906	-6.8535	-7.9549	-7.6528	-8.1724	-7.5968	-8.4285	-8.4604	-7.3532	-5.666	-7.0804	-8.7075	-8.7637	-5.9159	-8.6878	-8.3731	-9.1405	-11.311	-11.607	-10.294	-7.941	-9.5384	-6.0103	-9.4908	-11.382	-5.9571	-9.3981	-12.482	-8.9499	-8.8446	-11.297	-6.4023	-9.3899	-8.8305	-9.7821	-10.456	-5.2117	-8.1445	-11.75	-10.847	-6.8902	-6.6894	-5.7711	-10.414	-9.0186	-7.954	-6.9983	-10.058	-8.7447	-8.0054
-1.6932	-1.172	-2.5406	-2.9933	-0.39707	-0.99647	0.0012159	-0.99919	-4.399	-0.28143	-4.0639	-5.6224	-3.4724	-4.5529	-1.8285	-2.95	-4.7281	-2.3728	-2.4171	-2.2607	-7.3731	-5.1185	-2.29	-0.3535	-1.985	-1.9583	-3.7156	-3.022	-2.1904	-2.9337	-1.1578	-3.0878	-3.5619	-0.089459	-3.1322	-1.0841	-5.0657	-0.65484	-2.3163	-4.3612	-3.9603	-2.2833	-3.3089	-3.3309	-3.2246	-1.1995	-1.6252	-1.1693	-1.0945	-1.4604
-10.472	-12.497	-12.684	-13.608	-9.3659	-18.03	-13.748	-15.041	-13.285	-11.388	-11.551	-14.029	-11.177	-12.301	-17.044	-11.784	-11.243	-14.63	-13.421	-15.606	-16.353	-14.697	-13.14	-13.809	-10.919	-15.712	-11.916	-11.23	-13.43	-12.904	-15.086	-10.604	-15.837	-13.357	-15.102	-17.4	-9.6057	-12.205	-13.873	-10.077	-15.234	-7.837	-13.197	-11.024	-14.531	-14.24	-15.136	-11.035	-15.859	-12.984
-3.6981	-0.3243	-0.58039	3.6739	1.0177	-2.9287	-0.68871	-1.0057	-3.1641	-1.2466	-0.18896	-3.137	-1.9489	-2.4514	-1.2428	-1.2203	-0.65735	-0.048024	0.86061	-2.7297	-0.48917	-0.74943	-1.207	-2.782	-0.6901	-1.8156	-2.7781	0.70291	-2.1565	-1.5381	-2.5679	0.064658	0.12189	-0.88417	-2.9152	-0.99316	-2.2907	-3.1305	-4.8957	1.7239	-1.5391	-1.0006	-0.32036	-4.5021	2.2147	0.23845	-0.51715	1.7613	-1.0707	0.73826
-8.7443	-5.4567	-3.9704	-6.2993	-0.76631	-3.079	-4.5711	-3.839	-6.1787	-5.5778	-3.3377	-4.0078	-7.1338	-5.5296	-7.6574	-9.216	-5.2159	-7.0847	-6.9512	-4.1408	-4.9445	-6.7671	-3.2226	-6.4258	-6.0482	-7.4683	-4.3866	-7.7765	-6.1578	-4.9698	-3.5827	-2.1644	-4.6591	-3.1506	-1.7285	-3.3503	-5.2108	-7.5175	-5.4889	-5.9037	-7.4906	-3.8433	-4.2755	-2.9596	-2.6105	-6.1906	-4.6179	-6.6206	-3.7099	-5.3612
-10.685	-12.028	-11.445	-10.587	-9.3816	-9.7911	-15.258	-11.871	-11.45	-10.769	-10.072	-10.101	-13.602	-11.351	-11.767	-13.852	-12.486	-8.9205	-10.268	-14.482	-11.549	-14.707	-12.35	-11.022	-9.3545	-13.659	-11.586	-12.172	-14.327	-11.277	-13.099	-14.118	-11.103	-13.33	-8.152	-11.812	-12.816	-12.567	-10.846	-11.513	-9.45	-10.851	-12.239	-12.469	-13.523	-8.8942	-9.7247	-10.644	-11.232	-11.127
-12.505	-9.9514	-12.883	-12.346	-13.992	-16.232	-14.99	-13.537	-12.999	-12.045	-12.194	-15.012	-12.522	-13.513	-10.976	-12.291	-13.78	-12.965	-12.475	-9.0331	-14.609	-14.081	-14.135	-12.374	-14.495	-15.03	-16.031	-14.938	-11.057	-11.606	-15.916	-15.857	-12.648	-13.865	-15.027	-11.18	-11.561	-14.938	-12.723	-15.936	-12.808	-13.767	-13.698	-10.142	-14.309	-12.933	-14.128	-14.962	-9.7488	-12.092
8.3574	7.2696	7.6721	6.1049	8.3757	7.7426	9.1005	5.7641	4.4381	8.51	9.4716	7.6591	4.546	7.4338	8.0556	10.263	9.9491	8.157	5.6973	3.7741	9.8708	6.3716	8.2039	9.3653	8.1297	5.8471	11.53	6.2539	8.1029	9.9379	6.0915	6.0026	8.4115	9.2964	5.79	11.601	4.9656	8.81	9.2611	7.8812	7.4017	10.358	8.3485	5.8727	7.823	6.5863	9.1908	10.053	6.7883	7.3616
7.8764	8.7228	6.7901	7.1182	9.2677	9.7162	10.64	7.6561	9.2476	9.2486	7.817	6.7043	7.4877	10.55	9.6233	6.2996	8.3779	10.439	7.5048	9.5877	9.4114	10.061	5.6677	4.038	8.8514	9.5126	7.0057	8.3329	9.5718	7.4759	7.1401	8.1623	7.4053	6.0695	8.1733	5.9119	6.4052	7.003	6.3363	8.8765	9.0964	10.243	7.0394	10.222	11.297	7.4035	7.0784	7.1137	7.0021	7.7745
1.5003	-3.1076	0.97497	-0.91275	6.5198	-2.1164	0.026768	-0.45283	-0.15063	-3.4345	2.3931	2.6839	-0.25442	4.0482	-2.1578	-1.4126	-0.7675	1.9866	-1.5336	-1.2162	-3.2051	1.32	3.0328	-0.51301	1.4612	-1.8591	-0.62325	1.002	3.3301	-1.1611	-0.57471	0.47865	1.2616	0.38857	2.602	-0.062489	-0.14031	-0.27269	0.82402	-1.8126	-1.8946	-1.3222	0.50726	0.75383	-0.21631	1.6252	-0.99369	-0.18293	0.51066	-0.36933
-22.204	-19.576	-19.102	-20.099	-20.487	-19.539	-21.879	-20.212	-21.7	-20.024	-19.629	-21.378	-19.34	-23.434	-21.43	-23.183	-22.596	-18.786	-19.423	-19.671	-24.941	-19.395	-22.532	-19.402	-22.368	-21.064	-20.537	-22.265	-16.831	-19.406	-21.591	-21.769	-18.022	-21.114	-17.391	-21.442	-17.591	-19.405	-20.841	-19.654	-22.621	-22.152	-20.36	-18.73	-23.692	-24.185	-23.075	-18.258	-18.08	-19.353
-18.055	-9.6807	-12.498	-10.604	-12.867	-13.478	-13.332	-12.888	-13.153	-11.365	-14.486	-10.447	-11.79	-9.8318	-15.755	-12.116	-11.174	-13.261	-10.506	-14.082	-12.806	-11.63	-13.857	-14.993	-12.558	-9.4012	-8.4151	-14.085	-13.188	-16.551	-14.971	-14.841	-14.891	-13.344	-12.949	-15.299	-13.094	-10.968	-14.436	-11.759	-13.742	-15.018	-10.687	-14.922	-13.244	-12.767	-16.232	-13.031	-12.624	-13.27
0.13858	-2.9742	-2.8674	-0.47215	1.4636	-0.5901	-0.93392	-4.2281	-1.5338	-2.6039	-1.215	-3.1679	-3.3176	-2.7206	-5.2252	-2.6642	-5.4535	-2.5568	-2.2027	-2.0068	-2.2464	-4.5903	-4.638	-7.0141	-1.8444	-4.4249	-2.1728	-2.1028	-4.4006	-4.4209	-1.8857	-0.2978	-4.0979	-2.4171	-0.49715	-7.0417	-1.9063	-3.0099	-4.2385	-0.36106	-6.348	-3.8447	-3.2253	-2.0814	-4.4599	-2.7281	-4.3375	-0.58456	-3.5954	-2.9895
-4.8334	-6.6334	-6.96	-5.7516	-6.0442	-5.9208	-5.083	-3.4677	-6.4399	-5.3983	-5.6842	-4.3517	-4.5895	-5.239	-4.014	-6.2629	-6.8621	-3.791	-3.9602	-7.1052	-7.4084	-6.5227	-7.2457	-4.0278	-3.6897	-4.1248	-5.7846	-8.7139	-6.8969	-2.3725	-6.2407	-1.8066	-3.0482	-9.0454	-7.4508	-6.2426	-3.2681	-5.8817	-3.8622	-6.4529	-2.5252	-8.8939	-4.8612	-4.6518	-4.1845	-7.7932	-6.969	-4.0206	-4.5913	-7.5289
-13.218	-14.715	-11.521	-11.5	-11.519	-11.046	-9.6708	-14.175	-12.383	-13.85	-11.452	-12.805	-8.7634	-10.858	-10.846	-12.802	-13.9	-12.312	-10.92	-12.989	-11.388	-9.2158	-13.661	-13.553	-12.93	-10.423	-9.8511	-14.064	-14.035	-13.416	-8.9678	-9.4562	-9.1237	-10.7	-12.079	-10.705	-12.594	-8.9496	-11.297	-12.094	-7.5546	-10.451	-11.151	-14.243	-11.377	-8.1528	-10.331	-11.754	-12.74	-9.8801
1.1684	0.58493	1.8258	1.5712	2.4878	6.2479	2.1019	3.1153	2.1724	2.8168	4.5062	1.8994	3.7705	1.4593	4.9208	2.3305	1.7786	2.2372	3.7837	3.0247	1.0207	2.065	3.6605	3.7874	0.14976	3.2447	3.6355	5.3976	2.0423	0.40197	4.4847	4.5973	4.3986	3.1429	1.9016	2.1457	3.0433	1.594	1.4214	2.3866	2.4477	2.5649	1.7043	2.0505	5.7385	6.024	5.458	1.1918	3.5531	2.6123
1.9765	0.072849	-0.74875	1.7109	2.3136	-0.75163	-0.16727	2.635	-0.15841	3.7581	0.89589	3.8946	3.3215	3.2439	-1.4736	0.89578	2.5017	2.5824	0.45178	4.7705	2.1681	0.19614	3.218	2.9034	0.27683	2.2007	2.1716	0.69861	0.60927	-0.34916	-1.2871	2.2335	0.84658	-2.0104	-0.13122	-1.2215	2.3314	-0.53991	0.10509	2.9782	3.9913	1.4753	2.7101	-0.10055	0.99956	-0.62344	3.6441	-1.9998	1.5654	1.2103
-6.3713	-5.7305	-8.2687	-3.8882	-5.9561	-4.6883	-6.9011	-6.3266	-6.8511	-4.6442	-5.3593	-10.274	-1.3498	-6.8177	-3.5254	-4.4665	-6.9202	-3.7327	-6.079	-4.1518	-3.3024	-6.5355	-3.7055	-4.262	-3.1519	-4.4663	-6.8954	-0.71928	-4.3346	-1.8128	-6.5791	-2.1561	-7.5107	-5.6478	-6.7068	-4.2458	-6.2793	-5.6257	-3.3222	-5.2329	-2.8194	-2.3359	-4.993	-10.415	-5.1172	-5.4107	-3.4107	-8.7614	-3.8985	-3.5156
-0.83745	-0.3204	-1.1786	-4.0116	-4.8695	-0.93404	-1.8887	-2.4644	-2.6724	0.19676	-4.9166	-3.5221	-4.6504	-1.6972	0.36135	-3.4941	-3.815	-3.4705	0.093777	-2.5255	-2.3826	-0.43904	-1.103	-0.70475	-2.5797	-2.7978	-2.0429	-3.9838	-5.7732	-1.1512	-1.5629	-2.3447	-1.9264	0.0015244	-2.3862	-2.482	-3.3	-2.8516	0.094875	-3.6075	-4.5921	-5.2721	-1.8165	-1.7675	-3.5968	-1.8144	-0.88908	-1.6365	-2.7918	-4.0756
-11.587	-8.3836	-8.5381	-11.141	-9.2202	-7.7702	-8.8495	-12.748	-10.824	-6.0202	-10.46	-10.064	-10.885	-8.7885	-11.379	-7.8106	-12.849	-12.442	-10.472	-10.169	-7.6924	-11.593	-13.971	-11.576	-10.824	-12.69	-8.8917	-9.0703	-10.525	-11.712	-10.66	-8.4325	-11.019	-12.362	-9.1509	-11.104	-12.764	-11.882	-9.8562	-10.382	-10.224	-7.5461	-12.56	-8.9542	-9.0802	-7.2395	-12.215	-10.204	-10.172	-12.571
-22.122	-23.167	-25.301	-21.575	-23.406	-25.49	-22.839	-22.984	-20.418	-22.866	-23.345	-19.193	-22.118	-19.367	-24.301	-19.874	-20.776	-21.871	-20.798	-19.242	-22.166	-25.323	-23.656	-22.135	-23.789	-20.832	-23.222	-21.955	-20.545	-20.526	-19.673	-21.855	-19.87	-21.014	-22.36	-20.657	-21.271	-22.01	-19.836	-23.742	-21.761	-20.333	-24.96	-22.186	-21.253	-21.081	-22.939	-20.178	-21.724	-20.869
3.8323	6.4329	2.6927	2.3035	6.5362	1.9319	2.334	2.9211	2.811	5.8221	4.3126	0.71119	5.2368	4.8472	2.3885	2.3912	2.4911	5.4906	6.1897	7.7125	2.8914	6.4167	2.7385	5.3802	2.478	7.8374	10.593	1.3393	7.3465	3.0759	9.2702	6.4861	8.8322	4.5432	4.0865	4.5095	2.9263	6.2489	6.2474	4.3597	5.5711	2.1829	3.286	5.6357	4.7093	5.1969	4.3912	5.4561	3.2183	-0.32427
-5.9618	-6.0192	-1.2047	-2.8725	-1.7217	-2.291	-5.4703	-5.9832	-3.7367	-0.90367	-3.7919	1.5642	-0.23674	-4.5412	-2.9169	-1.737	-5.9052	-2.8901	-2.8221	-4.9259	-1.647	-3.562	-4.9522	-4.1403	-0.18322	-2.4837	-1.1799	1.6512	-4.8455	-4.1825	-5.8053	-3.6415	-3.0805	-3.9064	-2.4331	-2.9404	-7.0494	-2.0187	-5.0773	-4.9346	-4.1635	-1.9057	-4.8622	-6.4707	-3.7383	-2.8979	-1.8649	-7.4359	-1.8408	0.03865
-7.6441	-11.815	-8.7155	-8.6852	-12.088	-9.6301	-9.5223	-9.6006	-13.016	-9.5328	-11.382	-10.939	-10.584	-12.569	-10.947	-10.274	-12.062	-10.988	-9.2251	-14.348	-9.5994	-10.856	-9.9297	-8.3496	-8.7256	-10.004	-10.499	-8.4033	-11.04	-10.577	-14.715	-12.189	-13.222	-9.9058	-10.794	-8.3755	-12.773	-13.15	-11.929	-8.3525	-12.515	-10.008	-11.888	-14.829	-11.417	-8.6342	-9.4324	-8.734	-7.5514	-10.861
-21.394	-22.003	-20.115	-20.538	-18.87	-21.981	-20.442	-23.492	-21.816	-21.534	-20.064	-22.999	-21.199	-22.899	-22.654	-23.697	-20.071	-22.405	-22.445	-22.888	-20.848	-19.479	-21.288	-20.299	-23.527	-22.322	-22.038	-18.926	-18.321	-19.2	-21.188	-20.524	-22.079	-22.304	-22.014	-24.187	-25.688	-19.479	-19.85	-21.821	-20.763	-19.364	-20.259	-17.881	-21.518	-21.592	-20.899	-20.907	-22.222	-21.117
0.63643	0.25423	-2.4633	0.54308	0.73736	-2.747	1.6279	-2.2993	-1.9666	-3.1892	3.3009	-1.8783	-1.4869	-3.5916	-0.75684	-3.6728	-2.4266	-0.6494	-2.1358	-4.7004	-2.7717	-0.44368	-1.9024	-1.1087	-3.3063	-1.602	-3.8713	-1.0075	-4.6463	-2.7426	-0.17933	-2.7127	-3.0847	-0.51202	-1.0804	0.18492	0.74137	0.762	0.79646	1.9627	1.7564	-0.26773	-0.74654	-1.9576	-0.33614	-2.5847	-1.1081	-2.5921	-1.5036	0.2343
-3.4863	-0.64356	-3.0113	-2.2515	-2.336	-3.1619	-2.4176	0.43149	-0.82292	0.60856	-0.059788	-1.3545	-2.0421	1.5851	-0.93266	-1.782	0.74618	-2.5424	0.85278	0.38377	-1.9187	-1.8315	-1.5158	-5.1892	-1.7663	-2.342	-2.0424	-1.7578	-0.62841	0.294	-1.3134	-0.22096	-0.10476	-1.8325	1.4972	-1.4845	-3.1427	-0.075017	-2.0538	-0.64273	-0.45647	-0.044229	-3.6948	0.61556	-1.9707	-4.2311	1.3253	-3.888	2.0848	1.1388
-15.408	-9.6337	-7.7877	-10.753	-8.6747	-10.342	-12.497	-12.158	-12.278	-12.257	-10.894	-9.9205	-9.9529	-9.0432	-12.704	-12.15	-10.077	-14.708	-12.2	-10.124	-10.365	-11.874	-8.0026	-10.867	-14.275	-12.86	-10.898	-10.988	-12.045	-10.437	-11.058	-11.125	-11.77	-10.322	-10.853	-9.7477	-13.201	-10.59	-11.269	-11.239	-14.806	-10.034	-9.3438	-9.1572	-13.256	-13.409	-12.111	-10.164	-10.396	-7.8416
-2.9045	-5.3383	-5.1592	-2.7781	-5.8808	-3.5998	-4.4863	-3.4042	-1.9874	-2.0957	-8.5512	-5.3282	-2.3092	-3.4725	-0.78789	-3.9944	-2.5117	-1.2235	-4.9269	-5.7806	-2.1546	-1.6105	-3.3517	-7.9164	-3.6295	-4.66	-3.2191	0.69167	-4.4967	-2.1907	-1.547	-3.3402	-2.8026	-3.8953	-3.7774	-0.2205	-5.2966	-4.4247	-3.5582	-4.5667	-4.4854	0.62034	-3.9383	-0.90542	-8.8305	-3.7062	-3.48	-5.4715	-7.8428	-4.8988
-4.6024	-4.2673	-4.5814	-3.4489	-4.1371	-1.8802	-0.71528	-1.9966	-0.2587	-5.9882	-2.8839	-5.076	-1.6088	-6.4936	-0.49809	-5.7961	-5.8188	-6.4317	-4.4458	-2.9133	-2.3689	-3.4818	-6.7893	-3.4451	-2.2313	-0.096803	-5.0806	-4.3443	-3.1719	-5.9698	-4.2979	-3.3809	-4.5922	-2.8787	-6.6454	-1.7331	-3.3356	-2.4687	-4.7782	-1.7662	-4.6059	-3.3826	-1.6146	-2.791	-5.7159	-4.3182	-5.1018	-5.1581	-3.9505	-5.3932
-0.73044	0.67669	-2.8104	-1.8186	-1.8062	-2.9706	-2.5863	-2.1852	-3.267	-0.097637	-1.6988	-2.3416	-2.4992	-3.0715	-0.44099	-1.2302	-3.1189	-0.55032	-2.4719	-2.3211	-3.0012	-3.9561	-2.0052	-5.6876	-2.223	-4.0281	-1.1562	-1.0311	-3.0694	-1.393	-5.5214	-5.9262	0.54094	-1.9425	-4.6653	-3.7401	0.27046	-1.13	-4.4561	-4.1982	-1.7416	-1.0775	-1.687	-3.1963	-4.3279	-3.523	2.5673	-4.8298	-0.52765	-2.8789
2.0171	1.6344	0.71931	-0.096442	-0.091955	1.7571	-0.38935	-0.86638	-0.44201	1.7827	-0.57604	-1.6136	0.44777	-0.015084	-2.8371	1.187	-0.44485	1.6873	-1.3095	2.3717	-0.65978	-0.031364	-1.2087	0.59458	-0.77506	0.76346	2.0003	2.6436	-4.3509	1.1317	0.4682	-0.77361	-1.6768	-0.59262	-1.1121	-3.6178	-1.5742	-1.8042	-1.7374	-0.30211	0.38423	-1.4748	-0.071927	1.7841	-1.8395	-3.4989	0.68392	-3.843	1.4909	-0.17976
-5.2289	-4.6079	-2.5328	-0.8062	-2.1609	-4.3407	-2.7717	-1.7127	-2.9469	-4.1211	-2.9743	-3.8479	-2.5472	-2.3179	0.55938	-9.2254	-3.4097	-2.5362	-0.98004	-0.57144	-3.2032	-3.4702	-1.7647	-0.066877	-1.027	1.6825	-1.099	-5.7751	-7.0144	-0.54007	-2.9993	-3.7393	3.5992	-2.8867	-1.2155	-3.3089	-5.2969	-5.5838	-3.447	-1.076	-0.28096	-3.7337	-0.1329	-1.9705	-2.8586	-3.6691	-2.8452	-4.5441	-2.4116	-0.1416
-6.6292	-3.3008	-5.6845	-8.4034	-5.3031	-5.8286	-6.2383	-6.0299	-7.5147	-3.6535	-8.2345	-5.5078	-4.9059	-7.7041	-7.1372	-3.8393	-5.2964	-7.0258	-7.1246	-8.8491	-6.1174	-1.0703	-7.233	-9.5307	-4.4997	-6.9465	-7.0965	-4.6742	-6.1358	-6.4842	-3.5338	-7.0958	-7.1799	-5.6667	-8.0661	-6.8973	-9.318	-7.7487	-6.0928	-4.6654	-6.2896	-7.3398	-5.8169	-7.1893	-7.457	-6.7099	-7.4189	-6.349	-5.5881	-6.2592
-8.2669	-9.0824	-8.9332	-9.4707	-9.9267	-10.712	-12.686	-11.81	-11.834	-9.1752	-12.063	-7.4435	-10.709	-8.6183	-10.801	-10.291	-11.593	-9.2523	-9.5212	-10.899	-7.394	-12.118	-9.6723	-10.413	-11.222	-8.682	-7.9919	-11.098	-9.9319	-11.217	-10.072	-10.225	-10.493	-7.1252	-10.131	-11.39	-7.6286	-9.1345	-8.2021	-10.201	-10.725	-11.634	-7.8349	-12.966	-9.3237	-12.173	-9.0979	-10.017	-10.903	-10.489
-8.2706	-5.3984	-11.407	-8.4142	-7.3928	-11.944	-5.8788	-10.142	-4.0752	-6.6662	-9.2373	-7.2743	-5.2109	-0.27984	-9.3517	-6.862	-8.7358	-8.448	-8.1222	-7.6529	-3.9403	-7.4777	-6.1664	-9.7707	-5.5404	-6.818	-9.3648	-6.357	-5.4357	-7.3389	-7.054	-7.1401	-5.8091	-7.1669	-7.0255	-7.3921	-6.383	-5.7537	-5.3924	-6.3892	-5.5575	-7.281	-7.0961	-5.7054	-8.1348	-7.9322	-9.6978	-9.5904	-6.8493	-7.4576
-2.1328	-0.94807	-3.6883	-1.6734	-0.88775	-2.9888	1.6262	-1.8188	-0.2957	-3.8296	-3.2789	-2.7561	-0.2075	-4.8942	-3.8236	-2.4563	-3.8629	-5.1428	0.21253	-4.9451	-2.0708	-1.3454	-3.6529	-1.9721	0.6206	-2.662	-2.8062	-0.78788	-4.1874	-2.4597	0.73354	-0.37713	-2.2538	-4.4158	0.027583	-2.5781	0.13829	-3.4925	-3.0681	-1.1194	-0.82557	-3.5737	-1.4251	-1.6687	-5.5112	-0.86759	-5.1912	-2.9799	-4.4305	-1.7417
-4.1044	-4.1912	0.82312	-3.3043	-3.0247	-1.8082	0.94836	-1.4763	-1.5869	-4.8296	-3.4675	-1.2525	-2.4062	-0.23922	-3.6618	0.18897	-1.9166	-1.529	-1.0555	-3.1694	-3.6494	-2.2689	0.30637	-2.5569	-0.90729	-3.9924	-0.090124	-1.9478	-3.6577	-1.2655	-3.1047	-1.731	-2.2424	-1.3256	-1.3548	-0.56871	-2.1883	-3.4317	-2.3936	-3.6888	-2.7702	-2.0682	-3.2268	-1.6246	-1.4221	-2.8905	-4.4379	-1.4518	-2.2844	-2.6946
-1.6787	-5.6418	-3.5402	-4.6026	-3.9193	-1.5895	-5.4252	-4.9329	-4.8907	-4.6348	-0.80605	-2.9561	-1.2203	-3.6266	-1.9757	-1.5161	-6.0792	-3.9482	-3.1985	-6.204	-5.6995	-0.45075	-3.4685	-0.6891	-2.0462	-5.5614	-1.4726	-4.1495	-2.8532	-0.90842	-4.829	-4.5152	-4.6166	-4.5251	-1.6632	-2.6979	-4.2772	-4.915	-3.6934	-4.3546	-3.6803	-2.2199	-4.0048	-2.9534	-2.3001	-3.5948	-3.6576	-4.5089	-1.6649	-4.7075
-13	-15.544	-14.662	-12.494	-11.582	-13.639	-9.1426	-11.846	-11.523	-13.007	-11.998	-13.365	-14.763	-11.787	-14.217	-12.286	-15.282	-11.388	-15.003	-11.096	-11.289	-12.756	-12.82	-15.446	-12.702	-12.772	-12.875	-15.48	-15.215	-13.607	-13.682	-12.897	-13.468	-12.792	-15.55	-13.364	-13.247	-12.384	-14.704	-13.366	-15.044	-13.501	-13.996	-14.944	-14.148	-11.357	-12.556	-11.9	-11.946	-14.653
-0.26728	1.5684	-0.53281	-2.3224	3.1442	1.8794	-0.53815	2.2872	-0.074689	0.58045	-3.7734	-0.051754	-0.68658	0.41174	1.3378	1.4609	3.0466	2.0617	-3.1177	2.235	0.48521	-0.93021	0.34527	1.8082	0.45893	1.3807	-3.6397	-2.4359	-0.093308	0.12619	-1.1202	0.70851	-0.17528	-0.94427	-2.8704	3.6253	0.090764	-0.63314	-0.0028242	-2.9317	3.062	-1.9958	2.5148	-2.6148	-1.9756	3.2529	2.131	-1.5178	3.3187	1.9523
-2.1301	-4.9791	-3.078	-0.65645	-4.5136	0.76267	-0.50804	-1.9666	2.0619	-3.2655	-2.4404	-0.44377	-1.8402	-1.6153	-5.2455	-3.1621	-4.7119	-3.6832	-2.1273	-3.873	-2.5766	2.5466	-3.8221	-1.7038	-1.9096	-2.0421	-5.7433	-1.5798	-2.5621	-0.33431	-4.018	-4.2831	-4.2765	-3.8011	-1.718	-1.0718	-3.6511	-4.6458	0.41589	-5.1685	-2.699	-3.7874	-5.886	-0.88341	-0.51616	-0.40214	-1.9149	-2.9279	-6.5071	-2.0108
-16.481	-13.53	-16.489	-15.269	-14.17	-16.601	-16.378	-16.154	-14.541	-15.382	-16.377	-17.28	-14.871	-16.016	-16.753	-13.884	-16.704	-12.358	-12.34	-15.833	-14.682	-13.215	-14.003	-14.31	-13.318	-12.955	-11.44	-14.431	-16.811	-10.133	-13.681	-15.398	-13.994	-13.091	-14.327	-15.451	-12.923	-14.613	-16.84	-13.143	-14.434	-15.218	-12.271	-15.503	-15.462	-13.135	-13.335	-11.777	-16.231	-16.276
-11.664	-11.249	-9.8852	-9.739	-7.9922	-11.062	-5.6771	-9.2341	-10.194	-6.4266	-7.2183	-13.636	-9.2811	-8.4077	-11.178	-6.9927	-10.614	-9.219	-9.5673	-7.3724	-8.5326	-9.8447	-4.4795	-7.1263	-6.3279	-6.0959	-8.2402	-7.4756	-10.198	-9.7785	-9.4045	-10.129	-8.6255	-8.2651	-11.036	-8.2384	-10.936	-9.7625	-7.2126	-14.342	-8.7652	-8.6785	-8.9319	-6.898	-10.98	-6.3011	-11.999	-9.689	-8.5972	-13.407
-3.6152	1.1664	2.6059	1.9657	-1.6679	-0.98819	-2.1869	-2.9446	-1.2964	-0.30494	0.17389	1.9545	-1.2789	3.4394	1.293	0.82831	1.0764	1.9858	0.86882	-0.044597	1.3317	-1.1724	-2.3669	0.41641	3.7445	1.0441	2.4477	3.7824	0.28853	2.0819	1.3493	0.37196	-2.4284	1.5103	1.2435	1.3526	-1.3755	1.2741	3.0385	0.52674	2.6476	0.58791	-1.0498	1.6198	1.6314	-2.3281	1.688	-1.4521	0.50855	0.43255
-12.063	-12.051	-12.583	-12.743	-12.627	-14.747	-12.235	-14.111	-12.714	-12.07	-13.923	-11.671	-14.126	-14.334	-12.334	-11.533	-15.369	-16.712	-9.6079	-12.413	-11.276	-11.518	-8.5133	-10.399	-13.908	-13.267	-12.181	-13.831	-15.7	-11.674	-12.279	-12.971	-14.439	-9.9251	-14.364	-10.026	-14.095	-10.371	-10.14	-12.457	-12.97	-14.143	-10.247	-12.816	-12.063	-13.557	-12.794	-16.858	-13.311	-13.367
-1.5046	0.19907	-0.54422	-1.94	-2.985	1.5894	-3.5112	-0.50859	-2.0686	-2.2169	-3.2454	-3.9788	-1.626	-0.53162	0.40539	1.9725	-0.48965	-1.0745	-1.2633	-0.79384	-0.10227	-2.6081	0.57904	0.80854	-3.4932	-3.342	1.3237	-2.4958	-1.7254	-3.6302	-0.35451	-3.0769	-1.6128	-3.7617	-2.0305	-0.14861	-0.058516	-0.82487	-1.1249	-0.073947	-0.48343	-3.8902	0.12531	-1.2785	-2.8022	-4.678	-2.9024	-3.0003	-1.1759	0.36044
2.3602	-0.85864	0.95548	3.3973	3.3895	3.024	0.74366	0.11812	-0.18418	5.8697	0.47604	3.8594	2.8167	-1.1871	5.2583	4.6185	-1.3355	0.26355	2.1354	2.8223	0.98634	3.5956	2.4707	2.488	-0.16881	-0.22139	2.2732	2.5139	-0.17916	-1.2619	3.2528	-0.33731	0.80072	1.2787	2.4502	3.8926	1.2558	0.21082	4.8344	5.6954	2.4217	0.9343	0.087425	1.1169	0.47383	-0.17053	5.2787	3.4374	3.1025	0.23067
-11.568	-13	-10.114	-10.503	-10.437	-11.076	-11.479	-12.456	-14.212	-10.661	-12.602	-10.484	-10.85	-10.584	-14.701	-11.148	-13.38	-12.5	-11.207	-9.8374	-13.349	-13.708	-10.381	-14.054	-12.396	-14.824	-12.163	-9.2091	-8.4649	-15.3	-13.894	-7.2721	-8.6062	-9.0192	-12.355	-11.21	-11.082	-13.706	-15.151	-14.721	-10.987	-13.363	-11.954	-10.632	-14.45	-11.911	-9.2957	-9.8617	-15.381	-11.8
-1.9684	-3.1484	-2.3662	-3.0124	-2.2938	-5.1695	-5.0491	-7.6777	-4.1516	-3.6771	-3.3035	-5.9991	-4.8007	-4.0572	-5.8013	-4.9426	-4.3939	-3.9438	-6.3255	-3.6042	2.0488	-1.2212	-5.7646	-2.3971	-4.1131	-7.5805	-3.7522	-1.2678	-2.1248	-5.926	-4.8698	-5.579	-2.7479	-4.2955	-0.85683	-4.1939	-6.4145	-0.77478	-3.6685	-4.1718	-0.69203	-6.0829	-4.8901	-2.8241	-3.1114	-4.5353	-6.2952	-4.3176	-3.8903	-5.2103
-3.4983	-0.60218	1.1688	0.52483	-2.8233	1.1042	0.75359	0.10555	0.67425	-1.0685	4.6282	4.0083	1.301	0.098452	2.1455	-0.27005	-3.8529	-2.5974	0.18287	-2.6194	1.036	1.1587	2.3669	2.1374	-2.6285	2.5785	0.42089	0.046965	3.3445	-0.32358	1.2971	0.71216	0.94002	0.09188	2.8623	1.203	-0.62895	-0.033083	0.3732	1.2423	0.89984	0.29364	-2.0454	-0.88712	0.41313	0.15201	0.68776	2.7453	1.1621	1.5527
-4.6137	-2.2071	-3.2521	-8.335	-3.1513	-0.40667	-3.4032	-4.0305	-2.1711	-4.0612	-4.9871	-2.7204	-0.42264	-4.0215	-3.5931	-3.0631	-2.1862	-3.7139	-4.6937	-5.0823	-4.3856	-3.3157	-4.9913	-4.6796	-6.5908	-3.7807	-4.955	-5.1006	-3.5329	-6.5623	-5.5442	-3.6695	-3.0907	-1.6221	-0.15443	-2.4585	-3.5872	-1.6997	0.28735	-5.0951	-5.0401	-2.8323	-5.0003	-4.3887	-5.6242	-4.4859	-3.914	-4.3039	-2.8963	-3.023
-4.2492	-2.5157	-7.5027	-2.2231	-4.7353	-4.6375	-5.4075	-5.496	-5.0541	-4.3729	-3.9411	-5.4451	-1.7211	-3.9855	-4.4287	-3.9163	-8.4698	-3.372	-6.3081	-5.1125	-4.2695	-2.7471	-3.7876	-5.3599	-5.899	-3.6636	-5.4632	-3.2877	-4.7825	-3.3169	-6.6951	-4.2282	0.32622	-6.3402	-4.296	-2.4429	-3.3317	-6.4971	-3.6941	-3.5332	-5.3753	-7.9769	-3.6589	-2.7229	-4.928	-6.4613	-3.9504	-6.2894	-3.8373	0.03679
9.3879	9.2452	7.8254	6.8202	6.8646	7.5985	7.8023	8.0051	5.9559	9.8047	9.6268	9.0123	6.6681	8.6975	5.9965	8.5567	9.2191	7.0063	7.5499	5.8971	4.9307	5.1712	7.4994	6.7233	11.11	7.9524	7.814	6.4616	3.8267	5.975	7.5636	10.236	6.168	11.29	7.8989	9.0531	5.3588	7.7488	10.095	7.9396	7.7972	8.5658	7.3491	6.7218	6.5788	9.0188	11.235	6.7682	10.97	10.332
-1.2789	0.050938	-3.525	-0.63848	0.79617	-0.72256	-0.73109	-3.321	-4.6502	-3.8393	-3.5362	-2.4515	-1.7139	-5.3442	0.58166	-0.82858	-5.1619	-4.3883	-1.3173	-4.8193	-3.1694	-2.1343	-4.0664	-0.58379	-2.4567	0.32001	-4.6896	-4.3439	-3.5389	-2.1757	-1.4253	-3.9315	-1.547	0.81875	-2.2861	1.2846	-4.9296	-1.8367	-2.9846	-6.1246	-5.7637	0.20974	0.96302	-0.33635	-4.4351	-2.8944	-0.67967	-4.4299	0.80225	-3.7846
-1.2326	-3.0043	-0.79925	-0.31885	-0.040729	-0.5057	2.6315	1.2754	0.24137	2.6731	2.8251	-0.44283	-2.044	-1.2829	0.42657	-0.031263	0.88387	2.1035	-2.9849	-0.1371	1.1823	-2.6987	0.8935	2.617	0.80511	-1.4311	0.045824	0.12664	-1.0132	0.27776	1.6246	0.6739	0.9744	0.96022	0.9606	2.6807	3.4522	0.20742	-1.5655	-0.98306	3.9129	-1.7494	-1.2746	3.383	1.6717	4.0739	0.63738	1.2924	-0.39086	-1.5395
0.55657	-2.9031	-3.0132	-2.9747	-2.7797	-3.5138	-1.0465	-1.7631	-3.5997	-1.2075	-2.1011	-4.5035	-4.4939	-2.5986	-4.9899	-4.4982	-2.0279	-2.4695	-3.415	-3.1829	-2.7137	-3.8344	-3.0858	-0.036142	-4.3537	-0.95993	-1.3306	-4.7098	-1.1568	-2.7762	-3.193	-3.7496	0.60392	-5.4973	-6.704	-1.986	-2.5627	-1.5653	-3.0599	-4.0296	-3.1702	-2.0395	-4.1049	-5.9975	-2.9242	-7.3159	-2.5805	-2.3275	-4.5494	-0.96337
-10.257	-7.9304	-10.421	-4.0213	-9.8839	-10.115	-7.209	-10.827	-5.6419	-8.5356	-11.246	-6.7889	-5.5815	-8.6445	-8.4823	-9.0797	-7.0466	-6.9413	-8.0571	-8.9303	-5.2047	-7.4841	-10.382	-5.8663	-7.8139	-5.9939	-8.3092	-8.09	-9.2159	-10.112	-8.3869	-12.628	-8.6772	-7.046	-10.375	-7.3504	-7.5491	-10.154	-6.02	-10.774	-6.986	-6.4802	-5.88	-9.1322	-6.6587	-6.161	-9.9195	-6.3787	-8.5211	-9.6575
-14.653	-14.459	-15.442	-9.3172	-12.938	-15.722	-13.672	-15.033	-11.284	-12.92	-13.239	-12.843	-16.821	-13.493	-13.398	-12.341	-12.485	-13.993	-12.028	-12.251	-12.463	-11.733	-11.866	-14.082	-13.918	-14.247	-12.486	-15.722	-14.593	-14.474	-15.362	-15.401	-11.323	-9.3669	-13.183	-11.015	-14.755	-15.238	-12.646	-11.398	-12.551	-16.053	-12.949	-13.86	-9.3762	-17.293	-9.8976	-13.943	-13.763	-11.789
-0.64907	-0.1566	-0.90397	-3.6118	-4.1727	-1.1831	-2.7681	-2.8864	-1.8791	-2.2412	-1.8653	-0.43071	-0.49201	-0.75037	-1.4016	-4.6091	-2.9606	-4.1414	0.0481	0.98329	-4.2816	-1.2232	0.10907	-1.3656	2.9557	-0.58401	-2.0493	-4.3414	-2.3384	-2.1501	-2.0834	-1.3645	-2.7146	2.5921	1.3977	0.080816	-2.1063	2.1876	-1.4779	-0.77519	-3.4702	-1.5802	0.53224	-3.604	-4.998	1.1692	-1.9684	-0.87502	0.96455	-2.2445
2.5741	-0.22627	4.3461	0.70196	3.6973	1.3645	0.7584	1.0192	-0.86037	-0.90337	0.88216	1.0502	4.4446	2.0103	1.0669	2.4965	-0.69223	1.7101	-0.76846	2.632	0.5051	1.1936	-1.3484	0.81127	1.7472	1.7977	0.008441	1.4715	3.5589	2.0842	2.7964	-1.1418	1.6136	2.4388	0.18392	0.24273	0.49885	2.035	0.99873	1.7412	2.7214	3.1892	3.2651	1.1543	3.0685	1.1564	-0.28735	3.7175	3.1847	2.7457
1.9952	-0.6415	-3.0444	-3.8821	-3.3361	-5.7737	-3.3973	-1.9276	-0.87179	-0.86677	0.27544	-4.4874	-3.0283	-2.1982	-1.4522	-4.4172	-2.9392	-4.7811	-0.52304	-2.2754	-3.0504	-2.3749	-2.7462	-2.2273	-1.157	-2.0749	-0.4847	1.4531	-3.8902	-4.373	0.097329	-1.3728	-3.1394	-1.1941	-2.8413	-0.89147	-1.1411	-2.7883	-1.971	0.75042	-3.4933	-3.123	-2.6698	-3.7481	1.086	-2.958	0.56456	-4.9036	-3.2852	-5.3061
2.6906	1.0423	0.19146	2.7905	2.7303	-0.13175	0.11768	1.6311	2.2894	-0.046524	1.8506	2.453	3.7587	0.32248	2.6589	2.9111	1.5029	2.1674	2.7136	1.8412	1.1894	1.9081	0.83975	2.0766	2.7652	2.3136	0.086779	-1.3235	4.2671	1.6974	-1.2907	2.4124	0.033266	3.6291	1.0431	2.3137	2.0566	1.5551	3.7805	1.4676	2.5448	3.2192	-0.74981	2.545	2.173	2.1225	-0.28906	1.275	-1.6092	1.3802
-0.96528	-0.80085	-4.1093	-2.1757	-1.7365	-0.20062	-2.1317	-3.5809	0.66303	-4.834	-2.98	-1.3263	-3.4519	-0.41737	-0.27163	-3.8065	-0.36343	-0.87958	-8.6452	-1.9391	-0.48093	-2.6286	-1.3514	2.3817	0.42153	-1.4953	0.83862	-2.8249	-2.7311	-1.0705	-1.2868	0.61137	-5.5869	-0.86335	-0.25917	-2.4519	-2.8367	-2.0178	-1.8368	-1.6358	-1.9374	0.14785	0.14105	0.42197	-1.5289	-1.5226	-2.2372	-1.2349	-0.5723	-1.33
-2.0929	-0.93978	-0.25171	2.3779	-0.96817	0.94823	4.0763	-1.4911	-0.52927	-0.94976	-0.54007	-3.2451	2.7146	-1.9858	-0.05409	-2.0978	0.072439	-0.58204	-1.7591	-3.8455	-0.11237	-1.0316	1.608	-3.5149	-1.1138	0.42142	-4.5752	0.034293	0.96777	-2.3212	-0.71972	-0.88714	0.8115	-4.2226	-1.9926	-1.8768	-3.9819	1.1119	0.28802	-1.1843	-2.9438	-0.46491	-0.52593	-1.5253	-0.56999	-0.036372	0.24951	2.3083	-2.2768	-1.3091
2.9074	-3.7164	0.76304	-0.8743	-0.7217	-3.2193	0.4831	-3.2839	-3.3558	-0.98984	2.4318	-1.7687	-1.4376	-0.062903	-2.9105	0.34071	0.59551	-1.6717	-2.1749	-2.4992	1.7524	0.94184	0.30052	0.46289	-2.1667	-0.48136	0.69342	-1.4852	0.028629	-0.5866	-7.3217	0.14227	-3.9266	-1.7564	-1.1646	0.17776	-0.12601	-1.529	0.96822	-0.72212	2.0841	1.5868	-2.6637	-3.1534	-1.3629	1.1735	-1.3719	0.68608	-2.421	1.7856
-2.1702	-0.52729	5.8832	0.38445	1.8538	0.82759	0.031983	0.99873	1.8815	2.2321	3.119	2.8916	0.45974	1.9695	-0.29315	1.464	3.112	-0.53068	-0.64447	3.272	2.4236	1.2432	3.209	-0.82716	-0.90274	1.3029	-0.35315	0.2803	0.71652	2.5569	2.6092	-0.87915	2.2753	2.95	0.30916	3.1032	1.648	3.1421	0.6449	1.134	1.0359	2.0736	1.7747	2.9882	2.9891	0.39407	1.4462	0.48703	-1.0387	1.4727
-13.942	-12.541	-13.742	-14.786	-13.418	-11.144	-12.964	-13.335	-11.813	-12.444	-10.229	-19.231	-12.116	-12.583	-16.804	-14.947	-12.921	-15.997	-13.391	-10.828	-9.4415	-16.886	-17.853	-15.623	-13.448	-12.132	-11.733	-13.223	-13.731	-12.459	-13.621	-12.62	-9.4111	-14.688	-17.291	-13.739	-12.61	-14.245	-15.46	-13.736	-18.843	-12.914	-13.74	-12.996	-15.743	-16.486	-12.492	-13.911	-13.994	-15.693
-5.8604	-6.1179	-5.5948	-2.7197	-2.105	-3.095	-1.2142	-3.4234	-1.9022	-6.8824	-4.6694	-1.8118	-4.9719	-2.989	-1.5937	-1.8159	-5.4712	-2.2643	-3.3019	-6.9923	-3.314	-4.0917	-1.9069	-1.8426	-4.1207	-3.8972	-2.9459	-7.9279	-5.8866	-1.9975	-4.3794	-4.0542	-3.8363	-4.1202	-5.9287	-2.4713	-5.1438	-5.1165	-2.2003	-4.147	-4.0711	-7.0368	-5.5561	-3.1099	-1.2973	-3.9207	-4.1434	-5.7695	-2.1915	-3.289
-0.91685	-5.2129	-2.8116	-1.1331	-3.9505	-0.94217	-1.1813	-3.3694	-3.4957	-1.4163	-1.5492	0.31128	1.4547	-1.782	1.6148	-5.5314	-1.795	-2.4153	-4.2956	-1.8301	-0.85583	-1.0237	-0.56415	-3.7212	0.89306	-2.8213	-3.3754	-2.2796	-1.4609	-2.6991	-8.4788	-1.0648	-5.5253	-0.84673	-1.3369	0.88943	-2.3762	-2.1392	-1.2682	-0.35459	-1.5554	-1.5193	1.6935	-5.3148	-3.2543	-3.3739	-1.7779	-3.3733	-3.9895	-2.3966
-13.282	-14.358	-11.137	-11.548	-13.302	-12.207	-13.418	-12.986	-15.361	-13.423	-12.105	-10.335	-13.361	-11.87	-14.825	-12.447	-14.945	-14.393	-12.789	-12.124	-17.412	-11.672	-13.856	-14.71	-15.634	-13.282	-11.93	-13.517	-14.561	-13.97	-11.364	-16.589	-11.639	-12.797	-11.376	-10.538	-11.488	-14.433	-13.803	-13.428	-15.566	-14.967	-11.36	-11.192	-16.382	-14.918	-12.955	-16.181	-14.672	-15.333
-4.0254	0.87943	-3.3992	-4.0544	-1.4208	0.54988	-2.7882	-2.6047	-0.18759	-2.7234	-0.59591	-6.2819	2.3271	-0.63033	-2.9637	-3.6471	0.48093	-2.0227	-1.4351	-1.7727	-3.2792	-1.6752	-2.8327	-2.3611	-4.4259	-0.73495	-2.6027	-2.3675	-2.7322	-0.13924	-2.8748	-1.3175	-3.6696	-1.0153	-1.4888	-2.5017	-3.5838	-2.0725	-4.4856	-3.1874	-4.2643	-2.182	-2.452	-4.2291	-3.8458	-1.2537	-2.409	-2.4334	-2.2256	-4.0133
-8.1891	-13.901	-9.5427	-11.62	-11.22	-7.9091	-8.9807	-9.8804	-11.126	-9.6224	-10.804	-10.491	-12.204	-10.473	-7.5132	-8.7712	-8.9193	-10.086	-10.73	-10.647	-11.847	-12.067	-9.73	-4.405	-13.05	-9.5777	-12.224	-11.026	-8.7898	-10.738	-11.258	-9.153	-7.1121	-10.499	-9.9507	-9.3594	-11.225	-11.05	-11.295	-11.395	-11.793	-11.406	-9.5022	-12.258	-11.778	-9.5812	-7.6857	-10.825	-11.539	-11.576
8.9657	6.7624	7.2505	6.2211	7.9732	6.3841	6.9532	7.121	5.879	6.5173	7.5909	5.1266	6.6932	6.1456	7.4442	7.0977	9.6115	6.257	6.1323	6.883	5.0392	7.4161	7.5246	5.8375	7.8618	5.4695	5.0967	8.3069	5.6274	5.3445	5.2604	6.4862	8.3875	6.7019	6.6737	8.1056	8.0333	9.1891	8.8439	10.009	10.922	6.9886	10.718	4.4883	10.038	6.1569	7.3771	6.0993	5.1256	6.3364
-3.8069	-4.5827	-1.4879	-2.9677	-2.2143	-2.5282	-3.8815	-4.8448	-4.1922	-2.3408	-4.5133	-6.1684	-4.807	-3.8607	-3.4387	-6.3002	-6.4087	-0.70012	-6.2686	-4.2734	-6.3535	-4.0081	-0.84759	-2.5529	-4.5671	-3.2342	-3.5647	-4.1206	-2.7994	-3.9373	-3.4345	-5.913	-1.512	-2.0834	-1.5308	-4.4251	-5.7548	-5.7369	-3.0093	-4.0359	-4.0585	-3.1764	-0.82318	-5.8838	-2.5739	-2.7099	-3.3296	-2.035	-5.1907	-0.43068
-1.5883	0.12097	-3.2971	-1.9722	-4.6434	-8.0081	-0.15469	-1.6957	-3.1169	0.84907	-6.8446	-3.8806	-4.6093	-1.6118	-3.6207	-3.0241	-5.8846	-1.9036	-1.6512	-4.1372	-1.149	-1.9963	0.11904	-5.2516	-0.95994	-1.3257	-2.9788	-1.3055	-2.5295	-2.2346	-2.0348	-1.2499	-2.0734	-1.608	-0.26783	1.5162	-1.4452	-2.8918	-4.6577	-2.8773	-0.91514	-3.0011	-2.4535	-3.7702	-2.1577	-1.2214	-3.7697	-3.1281	-5.6953	-3.496
-11.703	-14.065	-13.841	-16.141	-11.242	-13.636	-12.987	-13.414	-13.474	-15.266	-13.643	-10.414	-12.112	-13.295	-11.013	-13.1	-12.106	-11.089	-12.379	-11.34	-13.441	-11.643	-14.563	-10.179	-15.034	-11.842	-15.055	-12.911	-12.76	-13.661	-12.625	-12.632	-13.259	-14.955	-14.479	-12.717	-11.138	-14.528	-13.433	-12.505	-15.39	-16.183	-12.607	-16.632	-12.731	-14.554	-13.998	-12.608	-12.558	-13.595
-4.9122	-2.8682	-5.397	-2.317	-7.0538	-4.041	-8.6489	-3.2576	-10.957	-5.2255	-6.0575	-2.8599	-5.7474	-4.4932	-3.5924	-5.9417	-2.9138	-4.7365	-5.9622	-7.5354	-2.4292	-5.5813	-4.6228	-4.5243	-8.5688	-1.0351	-4.7748	-5.8146	-5.0552	-4.7682	-6.1116	-5.4661	-6.3094	-5.0417	-4.5648	-6.3411	-5.8388	-4.2312	-7.9026	-6.7944	-4.262	-5.7696	-5.0257	-5.0196	-2.107	-5.7179	-6.0613	-5.529	-1.9663	-4.1672
-14.668	-11.762	-12.938	-12.654	-13.977	-12.917	-13.855	-14.384	-15.229	-13.629	-14.34	-13.781	-14.468	-15.599	-15.759	-13.321	-14.636	-15.823	-13.034	-13.23	-17.115	-17.058	-15.758	-15.954	-15.351	-16.562	-14.212	-15.551	-15.52	-14.408	-14.132	-12.885	-13.063	-18.65	-13.305	-15.187	-14.796	-14.109	-13.45	-16.432	-14.4	-12.086	-17.586	-13.019	-13.679	-13.224	-11.425	-13.034	-17.497	-13.279
-3.1627	-1.4898	-3.2834	-2.5427	-2.9314	-2.3319	0.62187	-2.0149	0.51001	-1.1043	-0.3918	-1.6264	-0.93145	-3.2071	-3.9414	-1.0471	1.1347	-3.6665	-1.398	-0.68873	-2.2008	1.2144	-0.59243	-2.6024	-0.072494	1.566	2.2296	-2.7851	-4.8103	-2.6045	-1.9219	-1.5596	-1.5343	-1.5058	-2.1514	0.46354	-1.3751	-2.2715	-0.78633	-1.9215	-0.84747	-2.6585	-1.4968	1.801	-2.6943	-0.0015377	-1.149	-2.2233	-1.6639	-0.7187
-12.47	-11.108	-12.38	-13.123	-12.659	-12.445	-12.058	-14.143	-11.808	-13.853	-12.583	-14.406	-9.7104	-10.42	-11.792	-12.333	-12.805	-12.822	-12.619	-12.565	-13.672	-11.801	-12.923	-13.864	-12.342	-10.567	-12.199	-12.454	-11.708	-13.289	-12.981	-11.905	-15.115	-13.367	-10.245	-10.626	-11.447	-13.43	-12.426	-9.0203	-11.37	-12.944	-14.5	-10.568	-14.29	-13.997	-13.768	-12.66	-13.642	-12.306
-9.1284	-9.8052	-4.6618	-6.7172	-6.1931	-6.296	-7.6308	-8.1281	-6.8032	-6.1199	-6.6773	-10.989	-9.6797	-9.8907	-9.8198	-4.4132	-7.6305	-10.47	-7.9636	-9.7364	-7.6281	-11.007	-6.4244	-7.3332	-5.5933	-9.6924	-6.1319	-9.4901	-7.0398	-6.9129	-3.1646	-7.1091	-7.2843	-10.198	-6.9422	-4.969	-6.7581	-5.6878	-5.9781	-7.9997	-7.194	-7.8854	-9.7579	-6.8731	-6.8651	-8.0809	-8.8915	-12.338	-5.057	-5.2906
2.0453	3.9785	1.2396	0.37646	1.9546	1.4657	-1.2568	-2.9881	1.9445	-1.9065	1.4155	3.0223	-1.2983	-1.0959	-0.30584	-1.2741	2.7595	-0.7821	-0.72878	0.79621	-1.0402	0.78689	1.1133	1.0226	0.89765	1.2067	-0.69008	1.1072	2.7793	1.1852	1.5362	1.8946	-1.5051	1.2713	-3.1756	-0.10085	-1.9619	-1.6833	-0.50801	-1.4956	2.7983	0.32181	-3.1041	0.61314	-0.44668	1.7047	1.1989	-2.8916	-2.4531	1.9405
6.3057	5.5867	3.1331	6.5999	8.7606	2.8428	4.445	4.9829	4.9941	1.8998	7.5434	5.9959	6.3791	6.8553	3.2741	4.5869	3.4832	4.6545	4.6204	3.5136	5.8287	6.3872	2.0235	4.4815	5.8507	4.5553	5.3451	2.5573	5.3546	3.4398	4.9973	4.9175	5.229	4.7068	5.0914	5.5328	1.3182	0.35952	7.302	4.8178	6.4748	2.4564	7.7192	4.4262	3.0459	5.1371	5.8875	5.7395	4.9208	1.6736
-0.016934	-1.1592	-1.3056	-6.0071	-3.6431	-2.7926	-2.7523	-2.5984	-2.4364	-2.509	-0.2848	-3.1047	-3.7419	-1.9559	-1.5946	-1.0172	-0.75016	-0.94248	-0.99684	-2.7802	-3.2105	0.46679	-0.93672	-2.7643	-0.19606	-1.8804	-2.7266	-2.0871	-2.8937	-1.9944	-0.52719	-1.8057	-0.17394	-5.7055	-3.6416	1.5026	-3.1475	-3.5047	-0.26704	-1.3813	-1.1662	-1.667	1.9675	-3.0964	-1.0688	-5.4965	-3.3442	-2.4175	-1.9777	-1.8291
-5.7605	-6.9887	-3.229	-4.9096	-4.7908	-4.899	-3.0725	-1.5509	-3.1225	-1.8731	-4.4149	-3.6012	-4.5305	-5.3501	-3.2175	-1.8969	-5.9707	-2.8877	-3.1976	-4.7159	-3.9918	-1.5876	-2.7349	-5.4217	-3.2495	-3.1979	-3.092	-5.5033	-8.0147	-4.4796	-5.2192	-1.1142	-3.3568	-5.1478	-4.3122	-4.3268	-5.2274	-4.442	-6.9084	-4.0833	-3.2849	-3.6539	-7.4463	-2.5443	-4.0769	-2.7101	-5.0504	-5.6252	-5.6163	-4.6507
-18.87	-24.427	-22.785	-21.92	-21.35	-22.927	-21.279	-24.246	-23.56	-22.556	-23.273	-17.715	-23.026	-25.423	-24.152	-18.607	-20.287	-24.341	-21.602	-23.771	-22.536	-20.179	-20.592	-23.799	-20.692	-20.942	-20.613	-18.279	-19.926	-23.052	-24.276	-22.513	-24.002	-21.084	-22.203	-21.92	-25.441	-25.837	-19.509	-20.491	-23.274	-19.932	-20.331	-20.15	-23.561	-23.851	-23.996	-21.329	-24.568	-24.361
-7.8883	-12.039	-11.807	-9.6776	-14.099	-11.078	-10.384	-9.6307	-9.9511	-11.35	-9.7429	-12.639	-8.0866	-11.777	-10.031	-9.3858	-13.232	-11.612	-13.553	-11.633	-11.266	-10.89	-9.8564	-12.203	-13.495	-8.4861	-12.954	-12.731	-11.966	-13.408	-12.064	-14.986	-13.072	-14.927	-8.5606	-8.8011	-15.228	-12.318	-10.94	-13.664	-15.179	-10.387	-12.706	-10.167	-10.576	-12.101	-11.01	-8.6528	-13.104	-12.872
-1.7967	-2.2791	-4.3357	-0.68118	-4.896	-0.11145	-4.5466	-3.6398	-3.4949	-2.1957	-6.2327	-1.3917	-3.0482	0.44999	-1.7679	-5.0107	-5.5977	-3.3302	-3.7672	-2.4018	-0.69547	-1.0779	-5.6439	-1.1975	-4.5752	-2.7703	-1.726	-4.4586	-0.13917	-3.3581	1.1618	-1.1843	-3.772	-5.4044	-0.79927	-3.0771	-0.60122	-1.375	-3.2367	-4.1322	-2.5768	-4.0075	-4.644	-4.0018	-5.7032	-1.2714	-2.4991	-1.6163	-0.29067	-3.4786
-11.44	-9.7915	-9.207	-11.9	-9.4858	-12.351	-10.042	-10.259	-11.863	-9.6861	-11.372	-12.66	-7.5194	-11.317	-11.166	-14.101	-11.393	-10.669	-7.6634	-10.487	-11.505	-10.721	-12.057	-15.692	-11.443	-7.6153	-8.8469	-8.9413	-9.3536	-12.259	-10.552	-6.3016	-10.481	-10.072	-9.2067	-11.41	-8.6913	-13.813	-13.132	-14.65	-12.714	-8.9163	-10.848	-10.379	-9.224	-10.098	-8.2537	-8.5593	-9.1427	-9.6502
0.52821	1.7453	5.0738	0.51053	0.58408	3.8008	2.5194	-0.48441	3.918	4.0864	0.38507	3.5329	3.2486	4.6361	2.2359	0.22358	-0.14959	1.6428	2.077	1.8366	0.84982	2.1775	3.6502	2.7747	2.2489	0.63571	4.7782	3.6444	4.9785	0.00513	3.0763	0.45028	1.2885	1.0142	2.4475	3.8091	-0.56745	4.4815	5.8523	3.8559	-2.0743	0.44513	2.1099	2.063	0.24853	1.4611	3.4007	3.0563	6.2193	2.4111
-1.8154	-3.4708	-1.8566	0.22297	1.8942	-1.353	-1.3563	-2.4733	-0.04661	-2.5153	0.72706	-1.1699	-0.65823	-3.9088	-0.32614	-0.72849	0.73312	-0.9018	-1.068	-0.7751	0.4551	-2.0436	-5.4813	-4.7981	-1.0361	0.061648	0.91629	-1.0732	0.48158	-0.32977	-1.6291	-2.248	-0.71471	-1.8066	-2.4551	-3.7503	-0.52836	-2.9833	-1.2377	-0.18937	-3.7315	0.8912	-2.1054	0.98634	-2.0848	-5.0666	-0.16357	-1.7124	-0.62832	-2.3728
-21.696	-20.497	-21.043	-21.895	-22.806	-19.535	-20.603	-22.243	-22.593	-24.793	-27.365	-23.435	-21.918	-20.729	-19.715	-22.232	-22.957	-23.492	-22.672	-21.15	-20.161	-24.946	-21.776	-22.985	-21.784	-23.319	-22.906	-22.78	-23.728	-20.739	-21.65	-18.396	-22.43	-20.46	-25.571	-19.267	-22.735	-18.513	-22.081	-20.963	-20.304	-21.187	-22.578	-18.346	-23.058	-23.42	-22.129	-21.545	-23.101	-21.065
-14.575	-12.72	-12.551	-14.615	-12.769	-10.233	-12.826	-14.442	-12.581	-13.344	-14.535	-12.838	-13.675	-12.044	-11.151	-15.761	-16.876	-11.377	-12.257	-12.706	-14.9	-13.377	-10.013	-12.62	-10.927	-13.494	-13.997	-14.016	-13.679	-9.2733	-13.228	-10.621	-15.455	-10.788	-13.685	-12.023	-14.438	-11.135	-14.353	-11.289	-12.086	-10.922	-10.987	-15.194	-12.523	-10.026	-13.255	-15.134	-11.215	-13.63
-3.098	-3.4144	-1.6345	-3.947	-2.5726	-2.7048	-1.1058	-4.5805	-4.3231	-1.7141	-3.88	-5.1331	-0.031513	-2.7451	0.04267	-3.8169	-4.7011	-1.9608	-1.273	-1.2929	-4.2644	-5.0575	-4.4583	-3.9469	-1.6201	-4.0458	-5.6636	0.0071122	-1.9174	-3.1882	-4.9551	-1.1837	-3.1737	-2.4507	-2.7907	-5.7691	-2.9645	-1.85	0.7655	-2.1191	-0.16938	1.858	-2.4502	-0.086131	-1.6459	-3.7337	-2.3026	-4.4337	-2.8384	-6.7656
-12.823	-9.6308	-12.47	-12.911	-13.981	-10.084	-9.4683	-10.485	-8.6317	-12.411	-9.3147	-12.907	-11.261	-11.414	-10.397	-13.447	-11.316	-12.494	-10.431	-9.9412	-9.8871	-8.8515	-10.765	-11.395	-11.372	-7.4424	-10.26	-10.144	-8.6363	-11.152	-12.923	-9.3121	-13.248	-6.3917	-10.672	-10.002	-11.84	-12.403	-9.2132	-14.548	-11.311	-11.938	-12.966	-10.845	-10.253	-12.267	-10.798	-7.2957	-8.667	-11.475
-5.1018	-4.0464	-9.5507	-3.9782	-6.3476	-3.191	-5.2908	-3.1422	-6.7461	-4.626	-3.3494	-4.5031	-2.2422	-6.3485	-3.1445	-5.4432	-3.414	-8.5862	-3.7698	-0.65371	-4.9863	-6.5885	-3.8938	-3.9498	-4.2941	-4.6498	-3.993	-4.6801	-3.658	-3.6222	-7.4561	-2.0803	-1.7168	-2.1818	-5.002	-4.6822	-6.3748	-4.1854	-8.0211	-3.5236	-5.2687	-6.9601	-7.2582	-3.2813	-6.6174	-6.8714	-2.2941	-5.125	-2.9418	-5.8493
-11.934	-11.184	-13.44	-13.623	-12.72	-14.064	-16.179	-12.639	-13.107	-13.36	-13.094	-10.777	-16.405	-8.5562	-12.779	-12.478	-9.5543	-12.093	-10.61	-17.819	-14.678	-13.355	-15.422	-12.537	-13.611	-15.191	-13.197	-10.281	-14.796	-11.331	-13.236	-11.183	-12.886	-12.453	-13.041	-14.078	-14.45	-12.403	-9.3675	-15.245	-13.501	-11.359	-13.239	-15.172	-11.668	-12.651	-12.134	-10.169	-14.507	-14.705
-5.3711	-8.8925	-9.2481	-6.0401	-9.952	-7.2474	-5.6082	-7.993	-7.0183	-6.3308	-7.6702	-11.073	-8.0762	-8.3219	-8.707	-8.3572	-9.649	-11.337	-12.387	-4.0776	-10.5	-7.4579	-8.6843	-9.6852	-11.703	-7.8067	-10.653	-12.415	-11.382	-9.3839	-6.3506	-12.5	-7.8354	-8.7191	-14.086	-9.0408	-12.577	-10.691	-8.051	-7.1713	-7.7039	-8.7383	-11.413	-8.1705	-8.3824	-8.2459	-8.2837	-8.3579	-11.195	-7.9287
1.5203	-1.6384	2.9711	-0.58396	-2.0405	-0.27967	-1.239	-1.8686	-0.10359	-2.0461	-0.26385	-1.0201	-1.9298	-0.47653	-1.8161	0.004656	1.0197	0.48226	-1.5577	2.7583	-1.5746	-3.4853	-1.1086	-0.71082	-1.947	-1.3374	1.4126	1.152	1.8215	-0.99732	0.22359	2.6795	-0.99822	0.67375	1.0927	-0.4897	-0.51645	-3.5408	-3.5417	-2.0487	-1.761	0.66913	-1.1938	-0.98505	-0.28165	-2.0303	-1.9053	1.9763	-2.7026	-1.0146
-5.5837	-5.24	-6.5694	-6.0559	-3.5129	-4.6131	-4.6256	-5.0604	-5.0991	-4.6892	-3.8083	-7.1413	-2.7202	-6.7481	-4.5927	-7.3322	-2.8163	-3.9236	-3.1987	-6.993	-7.0947	-2.1665	-5.3352	-8.1883	-7.3303	-5.0686	-3.5538	-4.4007	-5.0715	-4.3993	-6.0665	-5.4993	-4.5774	-4.5866	-4.723	-4.7377	-5.6438	-4.5041	-5.426	-4.9853	-2.3445	-5.5182	-5.7547	-2.3309	-1.8716	-6.954	-5.7336	-5.4924	-2.9858	-6.3424
-12.411	-13.824	-12.982	-9.8674	-11.48	-11.759	-12.778	-12.8	-13.813	-14.182	-13.973	-12.791	-15.339	-13.014	-14.48	-12.365	-13.98	-12.645	-13.911	-12.397	-10.943	-14.708	-12.199	-12.138	-15.985	-13.44	-14.112	-10.832	-12.17	-11.33	-8.7082	-11.845	-10.097	-13.904	-11.201	-12.836	-13.353	-17.075	-12.793	-13.819	-12.927	-14.166	-14.558	-11.543	-13.458	-12.931	-15.235	-13.932	-12.446	-9.7427
-2.413	1.5856	-0.20864	-3.4272	-0.39737	-1.9194	0.83629	3.8115	0.15881	-0.16476	-4.0025	-1.6043	0.78183	-2.0856	-0.67569	-0.81426	-2.2053	-2.5358	0.96638	1.4345	-0.20078	-0.13664	-0.70178	-0.022241	-4.0969	-0.94999	-3.565	-3.2233	-0.63978	-2.1609	0.12401	-1.2016	-0.13722	-1.3977	-0.46719	-0.40852	-3.935	-0.57277	-2.4556	2.1001	-1.4453	-1.6194	-3.3825	-1.3804	-2.5924	-0.48613	-2.6741	3.9713	-2.0258	-0.76411
0.71969	-1.9828	0.57423	0.52833	0.025452	1.4301	-0.21066	-0.83362	2.2152	-0.98377	2.4938	-0.98981	0.41879	2.2358	-0.058617	-2.3138	-1.8144	2.6463	-1.6699	-0.82354	-1.2414	-3.3987	-1.1913	2.6781	-0.040034	1.3488	0.29336	-2.136	1.3981	3.7334	1.763	0.12885	-0.26773	-2.1621	-0.85835	-1.6168	5.1672	-0.084086	0.077719	1.6399	-1.3683	1.0516	0.77826	-0.18984	-0.47387	1.4983	-0.16661	-3.5011	0.10708	-0.21798
0.83109	0.61303	-1.4425	-0.21216	-0.93167	0.61718	1.4915	-2.4404	0.98657	2.9276	1.3351	0.43543	4.8646	-0.85999	-1.7189	0.564	0.65064	0.90093	-1.4871	4.2073	-0.7312	2.5947	-2.4928	-1.5484	3.1648	1.6015	2.0882	4.8916	1.4463	-0.79259	2.1158	2.1992	-0.92107	2.3423	0.90652	-0.66386	3.223	1.7655	3.5556	2.5986	1.6241	0.7611	1.501	1.2997	3.9495	0.43503	1.8156	1.4316	0.52284	1.0131
-11.971	-8.2636	-10.887	-10.549	-9.3471	-14.861	-13.207	-11.48	-10.392	-10.038	-10.913	-8.5371	-12.592	-8.6957	-12.09	-7.8135	-9.1105	-9.2157	-7.7651	-8.3453	-14.206	-10.979	-9.9929	-12.537	-12.619	-9.5643	-8.6044	-12.204	-10.181	-12.123	-10.213	-8.7605	-9.3905	-11.595	-13.207	-9.1063	-8.8905	-12.159	-13.388	-10.872	-10.301	-12.496	-12.021	-9.8477	-13.579	-9.6738	-9.6663	-11.18	-9.8191	-11.268
-1.1574	2.3931	-0.22504	1.3802	-3.6224	1.1612	-4.7821	-1.7669	0.92861	-2.7658	-0.94493	0.5455	-1.4758	1.3609	1.7829	-0.040213	-1.629	-1.4544	0.28816	-1.522	-0.071057	0.51393	2.9942	0.55057	-1.3598	0.40855	1.9036	0.66755	0.64278	-1.3324	-2.6742	-0.021313	4.7158	1.3457	2.3011	0.78734	-0.62004	-0.91911	-0.50011	-0.28371	-0.095926	-1.4679	1.5416	1.5257	-2.079	-1.9155	-2.9893	-2.1159	0.086967	1.7016
-12.063	-10.968	-10.66	-11.42	-9.1209	-11.748	-10.978	-8.8515	-11.466	-9.5615	-9.1462	-11.701	-12.599	-11.27	-11.204	-12.727	-9.379	-11.749	-10.944	-9.9603	-12.395	-10.25	-10.191	-11.324	-12.923	-11.635	-11.969	-11.243	-10.707	-10.354	-13.447	-7.3651	-12.587	-8.6471	-8.6231	-9.6728	-10.271	-11.66	-12.306	-13.494	-9.12	-11.42	-12.216	-10.85	-9.5133	-11.841	-7.9424	-10.33	-10.818	-12.123
3.7333	1.1762	1.5597	0.83269	3.2241	3.0436	5.9559	2.871	0.52649	3.3941	4.4925	2.7948	2.6792	3.8974	3.0806	3.9463	4.1658	2.458	0.15725	3.1914	3.6466	2.0945	1.4948	0.59712	5.9477	5.4952	4.5214	2.2365	2.7112	-0.48556	4.0849	4.3773	3.0995	4.2582	0.5702	3.6957	-1.5212	3.5152	2.3947	0.51758	3.7671	0.88239	3.7312	4.1528	2.4643	-0.86835	0.43506	1.6677	0.20102	3.1934
6.7527	7.5118	8.9013	9.5921	6.638	7.7079	9.2947	5.5871	7.5193	8.1546	8.8918	8.8423	7.4801	6.9379	4.6974	5.704	5.8628	6.9988	9.3844	6.398	6.7183	11.545	6.8111	7.5957	12.539	9.4419	6.5043	6.5384	4.7587	7.7301	5.6192	6.1618	5.9464	5.5565	7.4085	8.5882	8.6454	10.568	5.2966	9.303	9.7841	6.4391	4.9635	10.67	4.4619	5.0427	6.6245	7.8997	8.9743	6.5513
1.3809	3.3308	1.0679	3.0134	1.7262	0.94738	1.0539	3.1675	2.0714	1.6237	-0.45906	0.88955	2.5657	3.6795	2.6243	2.4582	1.4745	3.7068	1.1844	3.5956	2.6675	3.4616	1.5781	0.828	3.124	3.5168	1.6061	2.8908	0.25926	3.1514	3.7822	4.4109	1.2063	2.2628	2.3213	-0.46033	0.13795	2.4147	3.0888	4.462	2.4465	0.0023097	-0.60999	2.0724	-0.081978	2.0831	-0.67436	-0.081371	2.0488	1.8588
-4.4978	-0.80864	-4.2582	-6.7364	-5.0346	-4.0556	-2.8956	-1.4836	-4.5426	-5.2685	-2.8709	-3.0343	-6.3643	-1.1986	-3.2338	-4.3627	-4.1239	-8.495	-1.3744	-3.6639	-2.757	-2.7768	-5.1734	-7.0589	-2.7293	-6.3284	-1.2611	-5.6989	-6.2568	-3.6747	-4.35	-3.6686	-4.371	-6.4225	-8.3446	-4.013	-2.8412	-3.4741	-4.522	-6.2303	-4.095	-0.46881	-1.3758	-1.6542	-5.8154	-0.082529	-2.2964	-5.6263	-6.8562	-1.2366
-13.106	-12.961	-12.76	-15.541	-13.508	-13.496	-10.216	-15.689	-13.95	-14.684	-13.622	-13.177	-10.118	-10.664	-15.745	-15.682	-11.15	-11.683	-12.261	-12.184	-14.002	-12.358	-13.183	-13.746	-15.923	-15.019	-12.897	-12.667	-13.439	-12.09	-15.105	-14.331	-13.353	-10.887	-14.257	-14.951	-12.026	-10.9	-16.915	-13.254	-14.044	-11.44	-11.928	-13.35	-11.707	-13.531	-14.3	-13.924	-12.641	-11.935
6.9942	7.7447	6.2448	3.6632	5.9038	5.8608	2.2653	6.1809	3.2381	4.0242	3.0695	5.9513	5.8283	7.4553	5.8294	3.8988	6.4191	4.5431	5.2334	5.6712	4.5631	5.6447	0.89061	5.3879	5.5769	5.0688	4.651	5.2922	4.9269	4.2324	1.9745	5.8074	6.2891	5.9455	5.8665	4.4896	4.3329	6.0876	7.2533	7.6977	6.9059	5.2931	4.6045	6.4429	6.7227	6.6759	4.1871	4.9191	4.3438	7.3731
-17.208	-12.888	-12.491	-12.006	-17.738	-14.257	-15.589	-13.509	-13.224	-10.313	-13.531	-14.694	-15.345	-14.433	-15.185	-15.078	-14.016	-11.93	-13.372	-16.277	-15.753	-13.51	-16.074	-15.419	-16.578	-15.078	-14.438	-15.57	-12.769	-19.004	-16.98	-11.876	-18.016	-11.611	-15.464	-15.542	-17.438	-15.29	-13.175	-13.599	-13.219	-14.33	-12.909	-18.258	-16.313	-14.716	-13.064	-13.724	-16.144	-15.188
-13.134	-12.216	-14.689	-13.715	-13.114	-10.715	-14.378	-14.968	-10.309	-10.105	-12.235	-10.674	-11.454	-13.319	-14.082	-14.811	-14.896	-10.216	-12.131	-13.443	-15.347	-14.758	-12.855	-13.862	-14.376	-13.428	-13.671	-13.625	-14.806	-15.167	-14.158	-9.366	-12.686	-13.535	-14.842	-14.474	-12.105	-11.868	-12.871	-13.928	-11.109	-14.368	-12.774	-11.729	-13.248	-12.093	-12.436	-13.342	-13.559	-13.365
-0.65474	-1.8192	1.3311	1.6977	0.82459	1.7521	1.6094	4.1032	1.2856	3.7009	0.92342	2.9726	-0.58661	-0.99417	2.9651	5.2178	2.687	2.4372	3.2716	2.5521	3.0324	0.51913	-1.1647	3.6887	2.4183	-0.41315	2.7429	-0.60514	-0.22424	3.4793	1.2409	1.8919	2.6268	5.1399	-0.80315	1.1741	-0.93105	0.81923	4.0553	1.5186	1.9874	1.1448	2.9478	-1.2937	3.4084	3.9282	2.4042	0.93786	1.8278	0.78035
-22.646	-21.434	-22.546	-18.192	-23.849	-23.938	-23.52	-23.415	-22.761	-19.861	-22.906	-19.504	-22.065	-24.227	-23.214	-19.47	-20.529	-20.128	-23.013	-22.456	-22.064	-22.601	-23.197	-21.647	-22.984	-23.064	-21.167	-25.31	-22.642	-21.903	-23.739	-21.3	-22.264	-24.072	-23.785	-22.666	-21.895	-22.11	-20.213	-24.145	-21.724	-19.456	-20.816	-21.206	-22.339	-21.9	-21.011	-18.29	-22.868	-22.277
-9.9095	-12.547	-9.0253	-11.423	-14.505	-10.886	-12.453	-9.7177	-10.04	-11.608	-12.258	-15.957	-12.367	-10.95	-11.368	-12.738	-10.488	-7.6639	-8.8354	-7.9775	-11.755	-12.883	-8.9722	-8.1608	-9.5989	-10.271	-8.9042	-9.0268	-13.939	-9.2078	-12.135	-9.4384	-7.1646	-9.5148	-10.129	-9.7084	-9.1451	-7.7212	-11.412	-9.0166	-12.756	-12.804	-13.187	-10.079	-11.665	-11.71	-10.657	-12.299	-10.481	-13.029
-11.088	-8.5619	-8.4444	-9.2312	-11.24	-11.712	-10.004	-10.947	-10.722	-10.33	-8.6849	-10.775	-13.051	-11.289	-10.042	-11.341	-13.371	-8.3474	-13.71	-9.717	-9.4835	-10.11	-8.1621	-10.475	-10.922	-11.406	-10.4	-11.629	-13.462	-7.6079	-13.783	-11.154	-12.052	-12.462	-12.804	-10.617	-9.8355	-11.235	-10.745	-10.02	-10.199	-11.676	-11.714	-12.514	-7.9181	-11.259	-10.648	-10.132	-13.779	-11.72
-12.034	-11.706	-14.767	-11.587	-14.549	-11.814	-17.229	-12.393	-12.396	-12.82	-12.898	-13.221	-12.649	-13.158	-9.6046	-14.809	-12.094	-13.415	-9.8293	-12.292	-11.093	-11.287	-12.73	-11.315	-9.9451	-12.054	-12.502	-13.227	-15.304	-14.241	-15.805	-16.044	-13.53	-14.987	-13.348	-14.158	-15.586	-14.542	-15.838	-12.538	-14.485	-15.878	-11.458	-12.409	-16.081	-10.458	-11.601	-10.401	-11.242	-14.385
-13.65	-13.479	-11.841	-8.7247	-13.532	-10.688	-12.271	-11.205	-11.771	-16.004	-13.02	-13.621	-13.213	-15.536	-12.029	-8.7412	-11.313	-9.6932	-13.556	-10.165	-9.2707	-7.9628	-12.026	-10.68	-12.678	-13.368	-12.871	-11.686	-10.617	-9.4299	-9.4924	-14.487	-12.15	-9.0211	-12.103	-12.203	-10.62	-11.747	-12.069	-8.5642	-10.693	-9.8598	-10.526	-10.82	-13.126	-12.37	-12.24	-11.293	-11.781	-12.273
-4.5732	-4.6686	-3.5598	-0.62725	-4.0821	-4.4012	-5.1844	-6.1976	-0.25676	-7.6943	-4.6636	-6.8282	-6.1515	-5.1962	-5.8737	-2.958	-3.0534	-1.7285	-3.2253	-1.61	-0.70103	-6.0429	-1.884	-2.3723	-2.3704	-2.7784	-3.7505	-3.8266	-2.4518	-3.9884	-1.5475	-3.8379	-2.5688	-5.8134	-1.0796	-7.8538	-3.8802	-4.4417	-6.3853	-6.2669	-3.889	-0.85733	-2.301	-4.9967	-0.33363	-5.427	-4.7318	-1.9748	-5.1654	-3.6509
-2.7864	-3.0968	0.098913	-0.34243	0.64764	-2.266	0.94784	-0.90372	0.19285	-0.22171	-0.56946	-2.1599	1.5676	-0.12712	-1.4643	-0.3279	0.041681	-1.4738	0.097814	0.72488	0.4217	-1.9424	1.1027	-0.2477	-1.4068	-0.54178	-0.5294	-3.1311	-2.7438	0.37863	0.34917	1.6296	0.52428	0.2674	1.2477	-3.0629	1.0483	0.42193	-0.54311	-0.48876	3.7984	-3.1927	-0.45716	-0.72582	-0.73629	1.2053	-0.63189	0.89165	-0.14967	2.0027
-12.016	-9.0895	-8.4497	-9.443	-8.5535	-13.214	-7.4771	-12.482	-10.37	-12.324	-12.544	-10.72	-10.016	-10.644	-10.166	-9.7848	-12.419	-12.138	-9.0084	-10.581	-9.4547	-10.662	-10.447	-10.414	-12.124	-10.427	-10.879	-12.24	-9.4749	-12.132	-8.4812	-5.0681	-10.699	-14.482	-11.247	-8.0044	-12.979	-10.065	-7.5344	-8.5919	-9.4962	-8.7773	-8.8167	-8.6485	-12.974	-10.868	-9.7472	-10.93	-9.6683	-13.323
-12.664	-12.078	-10.781	-11.525	-12.7	-14.969	-8.4059	-14.976	-15.921	-11.342	-12.053	-12.963	-10.576	-8.4881	-11.064	-10.935	-14.592	-13.262	-13.817	-11.753	-15.931	-12.944	-14.474	-10.122	-13.601	-11.13	-13.196	-13.913	-12.828	-13.134	-11.727	-12.609	-14.694	-13.235	-13.398	-14.006	-13.191	-14.493	-13.264	-12.12	-14.283	-12.207	-14.21	-10.198	-13.089	-12.177	-12.47	-9.5836	-9.6896	-12.151
-6.7282	-3.1774	-6.1777	-3.5908	-2.2257	-7.223	-2.6994	-6.0086	-2.4099	-5.5192	-1.8225	-0.077738	-4.6053	-5.4962	-1.5166	-2.2005	-4.0569	-5.0607	-0.55973	-6.0055	-6.2756	-2.6357	-4.3109	-6.6023	-3.0713	-5.4342	-4.8205	-3.6404	-3.5903	-6.5848	-4.0381	-4.9854	-5.6152	-5.4071	-3.3848	-4.8593	-5.6514	-5.8867	-5.1162	-4.8712	-3.9665	-5.5303	-2.9951	-2.9601	-3.1894	-2.5175	-2.6381	-3.5683	-6.0494	-6.108
-2.6399	-2.8952	-3.5812	-3.199	-1.6367	-4.5096	-5.5485	-0.59087	-0.30714	-3.7626	-1.5265	-1.4681	-3.9556	-3.9887	-3.1147	-0.69684	-1.6756	-1.8498	0.30213	2.2804	-2.6632	-0.86607	-1.2077	0.46194	-1.1264	-4.0815	-1.3224	1.3909	-3.5314	-3.2328	-2.8012	-5.5572	-1.3431	-1.0995	-1.7432	-2.1216	-4.8239	-0.41554	-4.4925	-2.9298	-0.11252	-1.514	1.0359	-2.0629	-4.6197	-0.42327	-1.4699	-2.2392	-1.1517	-1.2349
-9.0824	-11.016	-10.965	-9.9805	-10.503	-11.354	-8.3602	-8.1891	-10.774	-7.9079	-7.8685	-10.424	-6.4122	-9.1802	-8.4527	-12.016	-8.1759	-11.012	-7.9417	-10.596	-7.121	-9.5981	-9.0966	-11.139	-7.1466	-6.8061	-9.163	-8.0304	-10.155	-7.4876	-6.3702	-11.839	-8.5738	-7.7701	-10.933	-8.3032	-7.8762	-8.4899	-9.4695	-7.2417	-7.7451	-7.6276	-7.1827	-7.7434	-8.8784	-8.9044	-10.466	-10.586	-8.9352	-8.2008
-6.4906	-5.8937	-6.8505	-6.3269	-5.9631	-7.3233	-5.6142	-4.6815	-7.7085	-5.459	-6.7189	-5.0062	-9.6182	-4.3352	-5.5754	-5.6127	-8.7709	-6.3231	-5.2151	-8.0545	-9.3009	-4.4696	-7.8037	-7.9582	-7.0022	-7.4416	-4.4452	-6.7146	-5.6802	-4.3084	-6.9448	-6.8442	-8.435	-6.3161	-1.3082	-3.7833	-7.4211	-6.4996	-5.6804	-3.1389	-7.9631	-4.1589	-4.9651	-6.5994	-5.1433	-4.3446	-3.9323	-3.7492	-4.5985	-4.4622
-4.9394	-1.0083	0.93336	-3.6334	-5.5259	-3.8769	-1.8469	-2.7934	-2.4021	-0.49297	-3.7735	-3.0451	3.2381	-2.8437	-1.6552	-2.4362	-2.851	-5.8609	-4.9598	-1.0464	-2.1805	-5.6135	-4.3782	-5.4891	-3.2054	-3.2554	-4.081	-4.9063	-5.2337	-1.7113	-4.3389	-2.8664	-1.6774	-2.4604	-4.0654	0.50241	-3.1556	-1.4754	-4.5324	-5.6584	-0.26139	-1.7418	-4.8665	-4.6425	-2.0382	-5.9729	-1.698	-2.3756	-4.4776	-4.4545
-1.0946	-1.7328	-1.9868	-2.7106	0.76263	1.8497	0.71422	1.5299	-3.0655	-0.48923	1.1331	-3.3192	1.3348	-1.7873	-1.6316	2.61	-2.1709	0.95454	-1.5573	-1.2313	0.51902	-1.7381	-1.5075	-2.2956	1.6344	1.0199	3.3333	1.3024	-1.3299	2.276	1.9868	-0.35024	2.8379	-0.097178	2.2808	1.6494	-0.19493	0.75567	-3.5378	-0.71956	-2.1931	0.31954	-3.9534	-0.27458	0.40332	-3.6408	0.30025	2.5181	-1.4756	-1.8987
-3.5773	-1.8533	-4.7104	-6.5145	-4.2945	-4.7778	-3.7725	-3.5231	-4.4616	-3.761	-7.6484	-6.01	-2.3354	-9.6085	-6.4414	-4.6625	-4.2726	-2.3852	-2.8787	-3.4476	-5.6885	-7.8284	-0.61523	-6.9977	-6.1319	-4.473	-6.4319	-3.8672	-5.4368	-3.6263	-6.1056	-3.95	-3.5224	-4.2284	-5.4235	-2.3672	-8.0336	-3.607	-5.5202	-6.7569	-3.5664	-6.3528	-6.8021	-5.3374	-6.5999	-1.8304	-3.5841	-4.2771	-4.9327	-6.262
-21.595	-26.428	-22.261	-23.739	-23.713	-21.977	-22.437	-23.202	-23.455	-20.401	-21.928	-24.037	-20.689	-23.69	-22.091	-22.359	-21.05	-19.824	-21.91	-25.476	-22.625	-20.405	-22.073	-24.751	-22.351	-23.964	-18.511	-21.841	-26.599	-20.451	-22.532	-25.018	-23.524	-21.679	-23.073	-22.405	-23.488	-22.787	-21.43	-23.25	-21.064	-23.379	-23.319	-21.849	-17.768	-21.209	-24.625	-24.808	-20.7	-25.604
-21.535	-22.331	-20.968	-21.814	-18.586	-22.75	-21.906	-21.487	-21.819	-21.734	-23.5	-23.004	-24.138	-27.275	-22.492	-22.911	-21.012	-23.737	-17.806	-26.758	-22.397	-24.292	-20.954	-21.103	-19.848	-23.848	-21.913	-22.562	-24.937	-19.276	-22.243	-22.82	-21.611	-22.322	-24.121	-22.254	-23.037	-23.182	-21.757	-21.655	-22.965	-18.262	-22.756	-21.876	-18.688	-23.584	-19.499	-24.903	-23.22	-20.927
0.9573	-0.48705	-0.55655	1.9219	-0.38011	0.54726	0.83374	-2.0975	0.79845	0.5369	-0.11352	2.6764	1.8769	-0.055479	0.59941	-2.3547	0.25633	0.81554	-3.129	-0.51226	-2.1002	-1.5395	2.8192	0.25459	0.038617	-3.838	1.2803	2.7593	-2.1195	0.21132	0.090574	-1.5148	0.52266	-1.449	-0.028254	-0.53567	-0.77785	0.18098	-0.34297	-1.5785	-1.1839	-0.76913	-1.5488	0.38535	-0.50789	1.3942	1.3917	0.57355	0.53578	0.0053615
0.81635	0.6724	1.0317	-0.49289	1.5095	1.3409	0.55452	2.6589	1.9069	2.0266	3.6885	0.74815	1.5272	-0.046861	2.8586	2.3876	3.3792	1.3752	0.91326	5.3631	5.7187	0.5157	0.46316	-0.11834	2.745	-1.873	2.2325	3.1398	-1.6465	0.90295	2.3379	-0.84834	0.53248	0.17271	3.1291	0.20425	1.3528	3.0101	2.3497	-1.8254	1.461	0.3797	0.57839	2.4329	1.3213	-0.82019	0.35191	3.5824	3.7899	3.4851
-1.9061	-1.881	-3.7894	-4.7985	-3.863	-2.1184	-5.9567	-7.1905	-0.52263	-3.1161	-2.2229	-2.5885	-5.539	-0.82949	-8.1375	-5.217	-2.3966	-4.3273	-2.1877	0.050104	1.4515	-3.9912	-2.9259	-4.1296	-3.6365	-5.0239	-0.27211	0.43231	-2.8015	-3.0882	-4.7377	-1.4084	-1.7849	-1.7599	-1.4517	-3.7303	-4.5792	-2.044	-2.0135	-1.5734	-3.8209	-3.5308	-4.3901	-7.058	-3.7277	-6.6918	-3.8545	-3.5321	-2.9364	-3.2017
-0.95507	1.2288	-2.6534	-0.20498	-2.3301	-0.52627	1.2715	-1.8013	-4.2928	1.4254	-0.075574	-2.4649	1.7091	-1.917	-1.9057	-2.0718	-1.4633	0.5094	-3.8165	-2.8228	1.4365	0.57407	-0.71517	0.68072	0.16728	0.43913	0.53181	-4.0647	-2.7868	-2.1267	-1.836	0.39854	-1.4802	-0.53446	2.1546	-3.6057	1.1663	-1.1099	-2.1953	-2.1214	-4.8878	1.3242	-1.9632	-1.2134	0.64677	-0.42524	-0.8468	-0.94101	-3.1743	-2.41
-7.3871	-4.1177	-3.7229	-5.4715	-3.6788	-4.983	-8.0328	-3.5487	-6.0805	-8.0107	-7.0689	-4.2058	-3.1255	-5.7741	-4.4392	-4.6366	-4.4132	-5.0003	-0.76248	-5.2206	-4.3015	-3.1928	-4.7415	-2.1267	-5.7254	-7.8068	-4.4542	-3.9844	-3.7822	-4.7084	-5.1235	-4.9694	-6.3345	-5.7834	-2.7349	-4.9813	-4.4951	-3.1405	-4.278	-7.7415	-6.6862	-5.3632	-3.053	-6.445	-4.8275	-5.0796	-5.2815	-5.1607	-4.694	-3.8497
-9.5086	-9.6616	-6.9293	-8.9674	-6.5324	-12.151	-9.5401	-7.5536	-10.764	-9.6113	-8.2963	-10.733	-5.5988	-9.6488	-10.396	-8.5305	-10.143	-8.0726	-8.129	-7.6111	-5.6666	-7.0637	-7.1716	-11.698	-11.957	-9.6586	-8.3117	-7.664	-11.043	-7.5235	-7.7351	-9.0406	-10.975	-7.548	-8.85	-8.679	-8.2966	-10.632	-10.705	-8.3597	-12.97	-9.1996	-13.936	-9.0021	-10.029	-8.3702	-10.789	-9.7044	-7.8787	-14.267
-11.319	-9.0242	-9.9369	-13.116	-11.27	-9.2425	-12.387	-14.156	-9.0723	-12.67	-14.269	-10.159	-11.21	-10.077	-11.825	-11.802	-10.119	-12.391	-11.176	-11.78	-8.5495	-13.521	-14.396	-11.788	-9.2816	-11.312	-13.063	-10.889	-9.9004	-10.324	-7.1682	-14.218	-10.734	-10.237	-11.225	-12.076	-13.257	-11.021	-12.811	-11.988	-12.148	-9.0984	-12.799	-11.064	-13.651	-12.482	-13.662	-11.885	-13.515	-11.998
-19.338	-20.52	-21.612	-21.687	-21.254	-23.907	-23.502	-20.907	-18.71	-19.133	-18.71	-20.902	-21.853	-19.074	-22.878	-19.634	-19.144	-24.631	-20.142	-19.311	-21.116	-21.192	-23.293	-18.933	-19.791	-22.444	-17.443	-23.307	-22.31	-22.686	-19.469	-20.629	-19.841	-19.134	-20.394	-21.898	-21.067	-19.033	-18.739	-22.693	-22.596	-19.843	-22.141	-22.888	-22.996	-20.14	-22.749	-19.811	-18.739	-21.922
-11.53	-11.673	-13.371	-12.107	-12.671	-8.8898	-12.739	-13.327	-12.08	-11.817	-10.546	-13.188	-12.209	-10.068	-12.06	-11.615	-15.752	-12.031	-13.309	-13.071	-11.965	-12.41	-10.815	-12.265	-11.759	-10.215	-8.6984	-11.161	-13.217	-7.9213	-12.09	-11.882	-11.386	-10.871	-10.288	-12.108	-10.986	-13.642	-11.476	-14.148	-15.619	-12.608	-12.323	-11.351	-13.081	-12.218	-13.053	-9.913	-11.579	-10.987
0.78353	2.5518	-0.47832	1.7589	3.4358	2.2116	4.0702	3.7236	0.78619	0.29336	1.2085	-0.74762	1.8002	0.52843	-0.03178	1.8698	3.3689	3.0971	5.3448	3.0655	0.27803	2.9676	0.32932	-0.88296	4.1235	1.0162	3.9844	3.2048	3.0681	1.5013	6.3523	3.3139	-0.39891	5.1172	2.3025	0.93372	1.1214	0.9088	4.7069	3.4041	2.4153	1.9308	2.3302	2.9296	0.074583	3.3152	-0.32936	-0.88281	3.2313	5.8625
-10.819	-13.472	-14.638	-9.2695	-14.564	-15.084	-14.72	-11.648	-14.218	-14.531	-11.915	-12.343	-11.504	-8.3702	-12.121	-9.9458	-12.264	-12.673	-11.402	-9.5664	-12.22	-14.807	-13.734	-17.238	-10.285	-12.48	-10.845	-15.134	-10.771	-11.514	-14.064	-10.372	-11.344	-13.212	-12.186	-9.8633	-14.111	-9.7395	-14.71	-12.069	-12.034	-10.349	-11.661	-14.028	-13.518	-12.951	-14.023	-10.585	-11.379	-12.295
-9.9623	-9.8004	-11.719	-13.695	-10.678	-12.041	-10.862	-11.372	-11.234	-12.466	-11.512	-8.1683	-10.965	-11.142	-9.3174	-14.377	-10.133	-12.751	-11.204	-9.3537	-12.002	-10.668	-12.708	-10.307	-12.867	-14.127	-9.1268	-13.055	-9.4359	-5.5576	-11.334	-9.803	-9.7565	-9.8241	-12.39	-8.1843	-6.2277	-9.5679	-9.5446	-11.577	-10.776	-11.053	-11.254	-10.087	-13.203	-11.597	-7.4575	-11.341	-10.652	-10.183
-1.8826	-2.8915	-0.14486	0.061384	-0.75533	-0.83104	-4.2183	0.92541	-0.63426	0.15396	-0.81985	0.16262	-1.6656	-4.9617	-1.6188	-1.886	0.84324	-2.7983	0.090376	-0.74016	-4.2307	2.4168	-2.4507	-1.7912	-0.8266	-1.5644	-0.11271	-1.9379	0.099552	-3.5052	0.79277	-0.87459	-0.12441	-3.6242	-2.6641	1.6126	0.51206	0.20818	-1.0396	0.56509	-3.2379	-1.6922	-4.6493	0.29532	-3.3902	-0.84337	-1.6404	-0.63068	-1.9273	-1.0845
6.2639	1.7106	2.3327	7.1951	0.86521	1.9728	1.6237	3.645	1.0811	2.9071	4.5884	1.9598	1.0363	3.7525	1.6062	5.6326	1.6957	2.9566	0.72918	3.8684	0.58677	3.9319	3.836	2.8486	3.7228	1.2115	2.7352	3.1827	5.5947	7.032	2.3748	2.7869	1.9079	4.1953	2.5047	6.675	5.3991	2.2037	-0.53183	-1.5692	2.8905	2.169	3.6412	1.2031	5.1784	4.0255	6.0511	1.6841	1.2002	5.2715
7.966	6.9936	7.2556	7.4436	11.746	8.7532	8.0009	5.5829	3.4319	3.6312	6.0953	9.6988	8.6025	7.1609	6.983	9.0164	9.7356	9.7273	7.6649	11.971	8.2096	5.3224	8.2025	7.7467	9.7282	8.9629	9.4578	5.3628	6.9507	6.8761	9.5731	8.1956	9.9353	10.067	10.937	9.5489	9.6636	10.194	10.641	9.2025	5.6029	7.3476	9.3424	8.9653	5.6642	6.4157	7.5088	8.4602	7.0921	8.692
-1.9368	-2.7723	-5.5879	-6.266	-1.7588	-2.5228	-7.2315	-4.5881	-5.9699	-5.9678	-2.2845	-7.1506	-6.3934	-4.5214	-4.4837	-6.7621	-1.6563	-6.7062	-3.881	-4.2509	-4.1022	-5.5572	-5.3574	-1.5097	-5.4963	-4.4846	-1.1991	-5.4996	-4.4566	-5.5386	-3.6714	-8.1039	-4.7185	-4.4674	-6.1735	-4.7874	-8.7756	-3.8365	-4.8065	-2.8382	-7.1029	-6.1492	-8.8641	-4.2479	-3.0667	-11.088	-7.1082	-5.8205	-7.4003	-6.6227
-6.7164	-6.7582	-5.6983	-4.3184	-3.1786	-2.6043	-5.6599	-7.3012	-5.3056	-2.9264	-0.60452	-0.19983	-1.9891	-2.3829	-0.33771	-5.0114	-1.4066	-5.4757	-1.0625	-4.2868	-2.0947	-2.1629	-2.3329	-4.075	-4.4243	0.24702	-2.8237	-4.2156	-4.5325	-4.4428	-3.4604	-2.3646	-1.3567	-0.39367	-2.1703	-4.3115	0.2764	-1.6511	-3.664	-3.1743	-3.9407	-2.7802	-5.1576	-2.9423	-2.7278	-4.219	-2.687	-5.9513	-3.3906	-1.5703
4.0493	2.9399	5.0924	3.2134	7.7826	2.7057	5.4038	3.8518	6.1742	3.8113	1.724	2.7051	6.1647	4.7385	3.651	5.9206	4.5449	2.3377	3.9229	1.5082	4.0769	4.7346	5.8446	5.3378	1.8613	3.9388	1.5473	1.9631	7.0379	2.2168	4.7915	5.4375	5.7003	3.4071	4.3543	5.8474	3.592	3.0731	3.578	5.1405	3.884	5.6102	4.6334	3.7095	4.1785	3.4147	8.8954	5.3175	4.346	5.7619
6.3942	4.0811	7.6818	10.449	4.7336	4.757	4.4372	4.0833	3.0167	8.3528	3.5523	6.5977	5.9578	4.0898	7.1219	5.3052	4.132	5.5286	6.8727	2.4117	8.5709	6.0743	7.2984	4.557	8.6616	0.32805	4.269	8.3626	4.2603	3.8516	7.5282	8.3526	7.013	5.9304	6.9596	4.1257	2.4716	5.3498	5.9269	4.8305	7.8712	2.3901	3.9343	4.5264	5.2221	4.3311	7.7125	6.5546	6.2303	2.9545
-2.4765	-3.5297	0.14673	-0.12052	-1.8346	1.5126	-2.521	-0.66827	-3.3188	-4.0106	0.026029	-3.9757	1.5303	-0.52768	-0.21973	1.7538	-2.4855	-1.8268	0.28158	-1.4872	-1.1316	-1.1932	-1.4803	-3.3305	-4.94	1.8701	-2.1528	-1.5982	-1.4921	1.1974	-3.258	-1.039	-0.045597	-1.49	-4.8739	-4.0907	-0.14679	-2.4743	-2.8864	-0.21661	-3.8355	-2.2746	-0.27172	-2.6181	-1.4236	0.21304	-2.3109	-3.3527	-4.6623	-3.5223
9.6632	10.106	11.347	9.6794	13.002	11.059	12.528	9.1421	5.841	9.3883	7.0379	7.6047	9.9777	13.728	13.031	9.2146	11.794	9.2521	7.1498	11.185	9.2938	8.9647	12.45	10.687	10.229	9.9043	8.4924	9.6272	8.3764	10.08	10.517	11.377	10.95	8.1217	10.347	8.8363	8.912	12.29	11.983	11.869	8.1767	12.723	9.1265	10.304	10.64	9.8263	8.2862	9.0514	11.188	11.347
-4.1743	-4.9991	-3.2894	-4.1183	-3.8049	-3.8364	-2.1278	-4.7249	-7.3031	-3.131	-3.4611	-3.113	-3.4607	-3.7882	-5.4995	-4.1553	-1.8299	-1.8509	-5.0612	-3.04	-3.1494	-7.7671	-5.8848	-3.1187	-1.5644	-4.8213	-3.2929	-2.9543	-3.6208	-4.9244	-4.6432	-1.7815	-8.935	-1.8606	-4.7664	-1.7592	-4.0943	-3.4938	-2.28	-3.2667	-3.1486	-5.2036	-4.3795	-5.0846	-3.0275	-1.3703	-5.5636	-5.455	-4.7903	-7.4568
9.1359	6.3681	9.9645	4.7476	7.4589	7.122	8.3308	9.2982	8.2929	7.0192	6.8637	4.4314	7.9351	7.7363	9.2847	10.321	5.7722	9.771	6.3106	5.4208	10.192	10.844	9.8189	7.9994	8.9069	9.1564	10.685	9.1255	8.0653	8.3965	11.146	9.1085	10.916	8.5615	9.9249	8.9387	8.7527	10.252	7.2789	5.7114	7.0504	5.987	5.6626	7.6286	10.337	10.926	9.8076	10.125	9.4962	8.3545
-14.234	-13.671	-9.6325	-14.328	-14.489	-13.379	-12.641	-13.996	-12.024	-12.817	-18.161	-12.774	-14.56	-11.586	-16.636	-13.325	-13.912	-13.029	-13.322	-12.012	-12.475	-11.819	-12.978	-10.658	-12.249	-11.187	-12.88	-16.163	-15.377	-18.792	-13.635	-12.698	-14.088	-10.059	-12.355	-15.182	-18.284	-12.001	-11.023	-13.319	-11.324	-12.681	-11.486	-12.422	-14.558	-15.521	-15.785	-14.78	-12.349	-12.357
8.7754	10.24	9.3437	6.2346	8.0686	9.1741	10.444	8.1388	9.7279	7.6715	6.2951	8.7111	6.2279	6.6021	6.8843	9.387	9.147	11.253	7.1852	10.888	8.8685	8.5179	8.9246	9.3315	5.75	10.39	8.0059	10.178	6.4719	10.064	5.9767	4.2694	7.5633	7.3664	7.2996	7.211	5.3686	5.6294	7.6744	6.4867	9.4728	11.839	6.8423	9.9842	8.5753	11.467	6.5427	12.101	9.872	8.2954
-2.5221	-3.1379	-1.7077	-0.25895	-3.476	0.01811	-1.0991	-2.5274	-3.6104	-2.4897	-0.9855	0.68453	-4.3928	-0.97642	-3.1201	-4.7838	-3.5319	-2.4619	-2.9977	-7.2281	-3.0956	0.30952	-7.88	-1.5356	-0.12049	-3.4769	-3.9995	-3.4129	-2.2805	-2.8758	-0.39866	-1.9206	-6.0776	-0.23693	-4.9643	-0.072819	-3.5357	-5.7548	-2.0128	-5.0825	-2.822	-2.9657	-0.16565	-5.61	-1.8482	-0.98052	-5.1093	-0.70445	-3.7172	-2.7051
5.6019	7.6542	5.3641	4.7919	5.9057	2.6863	4.7404	6.7434	4.501	5.2916	5.915	2.1199	4.779	6.6787	1.2697	6.7288	5.2962	4.9159	3.4085	5.6643	4.1237	2.9216	4.8802	6.5383	3.1857	2.4427	5.1447	3.6162	3.3554	4.5668	3.0238	4.3919	4.7663	5.0976	2.7384	2.2973	6.9381	0.64454	4.7117	5.3533	3.333	3.5401	4.6581	2.4312	0.70585	7.5255	5.6986	5.7823	6.013	4.0071
-11.537	-10.7	-12.072	-13.315	-10.315	-10.625	-11.46	-13.566	-12.919	-11.744	-13.031	-12.239	-10.609	-8.0157	-13.319	-9.8734	-8.6581	-12.539	-14.075	-13.24	-11.344	-12.44	-10.296	-11.238	-13.878	-13.824	-10.695	-12.367	-10.368	-11.27	-9.8085	-9.46	-11.797	-9.614	-14.459	-9.6907	-11.045	-16.518	-10.813	-10.365	-11.437	-13.292	-11	-14.235	-10.786	-10.623	-12.874	-10.696	-13.278	-10.758
-13.027	-13.134	-13.733	-17.269	-11.695	-14.112	-17.836	-13.821	-10.187	-12.238	-15.346	-12.561	-15.958	-12.974	-11.364	-10.462	-16.069	-11.162	-15.815	-15.488	-13.57	-12.74	-10.161	-13.561	-10.415	-15.86	-12.279	-12.981	-13.764	-14.103	-13.187	-13.912	-13.726	-15.653	-13.026	-10.405	-14	-13.369	-15.245	-17.044	-17.139	-17.739	-13.603	-12.18	-16.023	-14.03	-12.104	-12.595	-17.284	-13.64
8.3834	7.1542	7.9806	9.7968	8.0248	11.054	9.974	8.9822	10.212	5.8207	9.0129	10.732	5.6723	7.9983	8.6058	11.416	8.7703	10.784	7.428	7.7228	9.209	8.687	8.8016	8.7192	4.6945	8.6237	8.7387	9.2502	5.9694	8.4014	8.1404	5.771	9.5032	8.2607	7.8421	9.2655	7.2548	9.408	6.594	9.2281	6.2051	7.7692	9.2651	9.2075	4.6883	7.6938	10.087	5.7299	10.478	7.6469
-6.3676	-5.1646	-7.4792	-6.851	-3.7258	-7.1542	-7.6158	-7.0761	-5.2887	-6.3425	-5.0893	-7.8456	-2.5408	-4.7483	-3.0711	-2.6913	-1.3527	-6.2166	-4.3095	-4.1426	-4.5472	-5.8511	-5.9442	-5.3294	-9.0254	-6.6111	-2.2946	-3.1222	-4.4224	-5.9132	-8.2724	-3.2927	-7.6132	-3.7818	-8.4865	-5.5168	-6.6629	-4.7463	-2.5372	-5.0934	-5.622	-3.9891	-7.2756	-3.6216	-4.9167	-4.6932	-4.7031	-6.0644	-4.6315	-4.385
-15.025	-12.442	-13.523	-12.57	-13.343	-16.175	-15.778	-14.525	-13.913	-15.816	-15.98	-15.715	-14.755	-13.7	-15.153	-14.303	-14.234	-14.029	-12.349	-15.224	-12.653	-16.417	-13.831	-15.396	-14.56	-13.349	-12.822	-16.434	-16.964	-15.116	-13.319	-14.34	-13.812	-15.038	-13.428	-11.2	-15.658	-18.211	-16.098	-12.868	-17.074	-13.44	-12.547	-14.197	-13.853	-13.391	-12.262	-14.988	-17.163	-11.568
4.5958	6.4669	4.8997	2.6153	4.5542	5.1319	6.5212	3.4431	5.2645	2.0869	6.4283	5.081	3.8495	3.0148	4.9119	8.3702	5.8699	2.404	4.5297	4.2354	4.9565	7.7208	5.2002	6.2556	4.3635	4.7032	2.3123	4.521	5.2235	3.8739	4.6918	3.6316	5.9548	6.6104	4.4445	1.4084	4.4728	4.8844	7.6302	3.7017	6.2755	2.8087	3.1185	4.0919	4.8043	6.3586	3.486	5.5319	6.2988	1.9178
-9.7223	-13.951	-11.578	-8.6038	-14.771	-11.867	-14.456	-12.787	-12.831	-14.193	-10.662	-11.456	-14.799	-14.194	-14.533	-12.153	-11.828	-14.68	-12.058	-14.773	-13.396	-11.458	-11.975	-14.446	-16.73	-12.278	-14.926	-14.231	-14.775	-13.586	-12.93	-12.078	-14.549	-11.509	-16.722	-15.051	-13.264	-12.755	-13.517	-15.086	-13.97	-10.873	-13.408	-14.384	-14.52	-10.381	-14.22	-11.358	-14.687	-10.87
8.3324	10.171	8.7826	9.9764	6.3864	8.0044	10.514	10.517	11.27	11.498	8.98	4.5384	9.7291	7.249	8.4753	10.108	10.6	12.566	7.6407	5.9058	8.044	9.5741	11.092	10.678	11.828	8.7957	8.7919	10.898	8.7119	9.5986	8.0045	8.2458	10.745	7.8747	11.508	7.3374	10.572	12.024	10.476	9.9527	9.9977	10.447	8.7074	7.6081	9.6197	10.725	10.672	8.3307	8.6626	7.1852
-12.058	-13.787	-14.91	-15.541	-14.02	-13.777	-15.429	-12.942	-11.102	-11.612	-12.678	-11.26	-11.717	-12.836	-12.897	-13.516	-11.453	-13.915	-13.172	-13.259	-12.19	-9.7399	-9.761	-10.002	-11.699	-11.225	-10.881	-14.355	-11.443	-13.897	-11.718	-11.231	-14.618	-12.06	-12.025	-12.08	-12.669	-13.706	-14.252	-10.979	-8.6524	-10.8	-13.054	-9.6919	-12.709	-11.312	-7.9273	-14.831	-13.281	-12.818
-0.042404	-0.74811	1.7804	2.1569	3.376	2.534	1.7677	4.3363	3.3395	1.8371	1.3368	-0.58074	-2.3587	3.1488	2.5519	2.4034	-1.223	1.8954	2.8885	2.137	3.7412	0.32454	-2.1695	1.0315	2.9408	2.5701	2.4771	1.8243	3.1583	3.1572	2.7494	-0.97739	2.1709	0.42756	1.7218	0.64211	3.7611	2.1369	2.9368	0.64972	0.3649	2.7974	0.33711	4.2205	1.41	-0.66216	0.89337	-0.43379	1.6082	0.6146
-15.406	-15.213	-12.728	-12.689	-14.569	-11.953	-14.539	-14.87	-12.925	-12.894	-13.331	-17.21	-8.6023	-13.046	-12.978	-11.588	-13.137	-16.9	-13.418	-13	-13.704	-11.612	-12.401	-15.634	-14.377	-14.636	-15.221	-15.51	-12.419	-12.244	-14.834	-13.79	-13.638	-11.751	-12.976	-13.724	-12.6	-11.872	-11.909	-11.035	-12.361	-13.054	-13.941	-13.007	-12.759	-13.175	-13.345	-12.715	-11.29	-13.357
-23.808	-24.284	-21.852	-24.213	-21.874	-20.581	-22.199	-19.545	-24.351	-21.854	-21.57	-19.569	-20.617	-20.652	-19.744	-19.407	-21.3	-22.011	-23.662	-21.512	-22.878	-21.382	-23.435	-20.404	-20.864	-22.17	-24.003	-23.885	-20.572	-22.698	-22.556	-22.328	-20.246	-24.325	-22.227	-21.161	-22.189	-25.257	-22.866	-24.974	-24.858	-24.673	-19.1	-22.322	-21.169	-22.562	-20.091	-22.225	-22.895	-23.305
-14.352	-14.376	-8.1119	-15.173	-13.066	-11.727	-12.856	-11.693	-13.832	-12.993	-13.405	-13.742	-11.974	-8.6225	-9.2099	-14.384	-14.248	-11.408	-13.658	-14.249	-11.7	-10.39	-15.011	-11.291	-9.4968	-10.638	-13.697	-12.402	-15.096	-10.152	-9.4021	-10.187	-10.897	-13.021	-12.725	-6.7182	-13.568	-11.609	-10.173	-11.41	-10.164	-11.617	-12.547	-11.66	-12.327	-10.848	-13.491	-11.438	-12.808	-12.185
-13.105	-17.982	-17.158	-12.883	-11.56	-14.137	-14.249	-16.93	-12.772	-15.115	-13.124	-16.34	-16.631	-14.031	-16.166	-11.841	-10.946	-16.821	-12.578	-12.116	-11.276	-12.441	-15.227	-14.933	-11.014	-16.153	-13.71	-14.314	-12.744	-10.702	-14.77	-12.991	-12.921	-11.749	-14.872	-18.002	-15.488	-13.085	-12.095	-13.855	-15.884	-16.411	-14.203	-13.597	-14.639	-13.435	-14.284	-13.731	-14.346	-11.04
-12.405	-9.276	-10.023	-11.45	-14.258	-9.6439	-12.558	-11.375	-14.186	-12.065	-13.381	-9.2082	-16.464	-12.187	-11.483	-9.9187	-9.3247	-11.203	-8.985	-11.334	-8.2719	-13.097	-10.538	-12.795	-9.8303	-11.315	-9.878	-7.6031	-11.211	-11.734	-7.5393	-9.8804	-12.006	-8.6073	-15.244	-11.235	-11.35	-9.27	-11.937	-12.199	-11.937	-10.257	-12.83	-12.686	-11.608	-11.627	-9.6968	-13.397	-12.26	-13.639
2.8199	-1.6104	0.12211	0.20865	5.5727	1.82	-0.1355	4.316	4.1441	-0.3316	3.2454	0.54974	6.8995	3.4274	0.6856	-0.84545	2.6498	3.2793	0.79631	0.75243	0.39431	-0.0061487	-1.8028	1.485	-0.10379	0.56985	4.3976	1.8133	0.41701	2.9697	0.30102	2.1006	1.7377	2.1151	0.99033	-0.53448	2.8101	2.9169	2.0209	0.90818	-2.5688	-2.6435	1.8757	2.2163	2.5216	0.66175	4.4333	3.1347	1.9488	3.3259
-14.092	-13.671	-10.81	-14.945	-14.117	-17.018	-16.867	-14.452	-14.498	-14.219	-15.331	-16.595	-12.077	-14.336	-15.05	-15.504	-16.916	-15.484	-16.993	-8.8421	-14.207	-14.234	-18.015	-15.848	-14.721	-16.413	-15.032	-16.16	-14.85	-16.405	-15.72	-13.197	-13.292	-13.651	-15.653	-13.448	-15.562	-14.388	-18.203	-14.77	-15.073	-14.785	-15.942	-9.2731	-14.295	-13.705	-15.683	-15.393	-14.964	-15.381
9.0418	10.597	10.149	8.2916	10.106	5.027	13.208	11.496	8.4548	9.5558	11.442	7.0073	9.3143	8.6196	9.8502	7.6783	9.8777	11.513	10.868	9.2548	11.444	11.838	8.586	9.0575	9.77	11.361	6.1514	11.063	5.4607	9.9786	12.893	9.1666	8.7285	11.875	9.6162	10.155	12.442	10.411	10.264	11.179	11.686	9.4221	9.661	8.9736	11.04	11.205	9.6208	10.635	9.7109	10.291
-12.157	-13.48	-12.242	-12.913	-12.316	-9.5113	-10.681	-10.839	-14.102	-11.105	-13.594	-8.5951	-11.662	-12.485	-12.503	-11.451	-13.259	-9.3624	-10.384	-13.094	-8.5012	-11.139	-14.815	-11.467	-13.269	-12.371	-7.5904	-11.768	-9.651	-11.002	-10.863	-8.9751	-10.766	-14.622	-9.7299	-12.585	-11.841	-10.838	-13.037	-13.655	-14.867	-12.885	-9.6355	-12.751	-13.225	-12.055	-12.756	-10.677	-13.45	-13.308
-18.933	-25.258	-20.977	-23.24	-20.022	-21.997	-23.062	-18.279	-21.77	-20.818	-20.521	-24.377	-20.31	-20.636	-19.838	-21.693	-22.661	-20.899	-24.787	-24.394	-23.471	-21.749	-19.188	-24.126	-22.322	-21.761	-22.809	-18.443	-20.473	-20.432	-25.837	-20.312	-22.823	-23.652	-24.11	-22.449	-19.167	-22.138	-22.23	-19.704	-20.744	-19.434	-21.757	-20.773	-20.042	-20.772	-19.418	-22.529	-25.465	-21.067
-0.24253	-3.2206	-3.2187	-0.48632	-0.92453	-4.4237	-0.28226	-4.1638	-3.331	-5.0461	-3.3626	0.29754	-2.5958	-3.5124	-3.0825	-0.43786	-4.239	-1.416	-0.44666	-1.7289	-1.2696	-0.22509	-1.7178	-1.2308	0.81049	-1.5404	-2.4033	-0.34313	-2.1471	0.46302	-2.0603	-0.88625	-3.5146	0.47164	-1.9125	-0.68617	-0.057404	2.6541	-2.1584	-2.344	-6.0475	1.689	-0.76936	2.1084	-0.38781	0.43709	-1.8262	0.674	0.67124	1.4718
9.1693	10.076	7.9297	5.292	6.7944	12.574	9.8978	10.857	7.3856	8.1939	10.413	11.62	11.708	8.5733	7.417	10.056	6.9007	7.0613	6.6198	8.9503	10.6	7.7131	7.3705	8.1498	10.732	7.6257	7.3254	12.184	7.2569	8.9762	9.0802	10.626	9.8683	10.592	6.7784	6.7371	9.7062	9.5603	7.9861	7.4814	10.322	7.2609	4.1256	7.6909	8.2508	9.6469	10.707	6.1821	7.9263	3.7692
-0.84072	-5.3495	0.070975	-7.1845	-3.0469	0.0051277	1.1604	-3.3955	-1.8339	-0.24035	-2.6518	-1.6026	-1.5899	-2.7417	-4.4624	-3.038	-0.78777	-1.5868	-3.9466	-3.4828	-2.2642	-0.52895	-4.2073	-2.489	-3.1286	-4.975	-3.3967	-0.99327	-3.2483	-5.6322	-6.2314	1.7794	-1.7349	-5.0988	-2.6433	-3.0316	-1.2203	2.4627	-5.9452	-4.1285	-2.5465	0.47619	-1.5154	-0.52527	1.3628	-1.5158	0.65557	0.48701	-1.2503	-5.8089
-8.1218	-9.9686	-9.6781	-8.5806	-9.5778	-10.454	-8.2924	-7.1949	-8.4282	-9.4466	-9.3802	-10.858	-9.3421	-10.834	-13.781	-6.8798	-11.3	-4.9333	-5.9404	-11.38	-9.2307	-12.034	-9.0587	-10.275	-11.537	-6.291	-10.546	-7.7001	-7.3325	-10.848	-10.675	-10.076	-8.9174	-10.217	-8.8374	-13.267	-8.407	-6.2397	-8.3996	-8.0783	-10.661	-10.03	-6.1116	-11.797	-10.457	-7.1064	-9.8376	-13.495	-10.569	-6.0773
2.505	-0.065009	1.3383	-0.17295	0.72383	4.4405	3.8031	-1.5507	-0.85089	1.7859	0.62712	0.53071	3.9489	2.546	1.5662	-1.4419	2.114	1.8685	0.23253	2.7047	-0.064922	0.94435	3.1415	1.6824	2.6776	2.9022	-2.541	0.57373	0.42469	1.8486	3.9096	6.0875	1.8859	2.2664	-0.3315	0.53126	1.0573	1.0266	3.4793	0.34787	0.60387	-0.60538	0.31085	1.5805	-0.76667	-0.26503	0.80202	3.3385	1.9605	1.1236
8.5792	7.244	7.8112	4.3292	9.4685	8.4163	7.5601	11.603	11.095	7.1503	10.683	8.7988	8.3082	11.1	8.4937	9.9206	9.5641	6.9225	10.084	8.71	5.7304	6.3338	7.7143	9.3373	6.3053	10.518	8.0586	9.9334	7.4067	6.8796	8.057	8.6428	7.2705	7.4845	9.064	8.3816	8.1896	8.0711	9.0671	9.4099	10.442	6.019	7.0061	10.218	5.6428	10.78	9.5478	10.103	8.0807	9.2966
-14.911	-13.789	-15.567	-13.738	-13.256	-11.908	-15.6	-12.684	-15.465	-11.476	-15.231	-14.463	-19.197	-13.229	-16.548	-15.878	-16.047	-15.458	-16.093	-14.477	-13.598	-13.408	-15.06	-16.837	-17.193	-14.281	-19.842	-12.829	-16.333	-11.021	-15.88	-16.771	-18.615	-12.085	-16.155	-15.503	-11.725	-15.77	-11.358	-16.039	-13.632	-17.544	-15.931	-15.901	-14.806	-18.434	-15.285	-17.051	-14.516	-17.459
-9.6723	-11.816	-10.811	-8.3478	-10.784	-9.5377	-10.626	-7.6932	-11.444	-7.5619	-8.4831	-5.9831	-5.7111	-7.5837	-6.3324	-9.6585	-7.2942	-9.8156	-9.8407	-8.282	-6.9123	-8.6289	-10.347	-7.6835	-12.705	-8.5188	-4.212	-9.8822	-12.078	-11.462	-9.0635	-9.2634	-6.6019	-8.5828	-9.9481	-8.9203	-8.5302	-10.501	-4.9647	-8.6144	-9.1914	-7.332	-9.366	-9.1246	-10.812	-5.8899	-7.6633	-10.692	-7.7285	-9.2177
1.766	-2.7738	-1.9939	-0.81612	-1.183	1.2121	-1.7039	-0.43192	-3.8274	-3.0283	-0.41725	-1.228	-0.66095	-3.1695	-1.7633	0.90385	-2.1638	-0.48911	-3.418	-0.61503	-1.6594	-0.35103	-1.866	0.318	-0.081331	-2.9583	-3.0965	-0.89175	-2.5028	-3.8859	0.1495	-1.5366	0.55716	-4.8989	-0.6308	-1.7831	-2.5013	-0.81579	-3.3048	-0.72877	-2.5974	-1.7623	0.4587	-2.551	-3.0713	-0.088614	-0.55616	-5.0976	-1.0498	-1.6175
-22.218	-22.653	-23.305	-23.038	-22.629	-21.852	-25.244	-23.313	-26.081	-21.411	-21.929	-21.294	-20.413	-23.569	-21.238	-21.011	-21.712	-24.433	-23.819	-20.282	-16.633	-21.627	-20.749	-21.101	-21.301	-20.546	-22.605	-20.8	-17.519	-21.924	-23.522	-20.45	-22.467	-26.318	-22.9	-24.096	-22.428	-21.327	-22.532	-22.406	-20.601	-23.929	-18.849	-24.598	-24.764	-22.218	-22.432	-22.158	-23.94	-22.089
0.62599	-4.0905	1.3434	1.2537	-1.0896	-4.2706	0.053153	-1.0622	-0.45841	-0.7869	-0.87183	-6.7939	-5.4236	-0.24284	-4.0572	-0.29206	-0.95698	-4.9029	0.62501	1.1626	-2.3751	0.38462	-1.3816	-3.169	-1.5448	-0.47242	1.3859	-2.8971	-4.2725	-2.4787	0.34799	-0.47526	-0.33104	-4.5678	0.87106	-1.7549	-2.0282	0.30543	-2.2091	-0.22006	-0.55935	0.30113	-0.93196	-0.87538	-3.2807	-0.91142	-2.2008	-2.4426	0.066729	-4.3693
2.1925	-0.73207	3.1773	2.1045	7.8312	4.2649	2.3164	-0.60615	5.9192	5.3775	4.2946	0.96658	2.6992	2.0644	3.3383	3.0664	1.3164	5.1264	1.0263	0.31931	3.9312	3.2291	1.6254	3.8714	2.6796	5.7916	5.6787	4.7562	0.70656	3.1054	3.1733	4.785	2.0411	2.4999	2.656	4.3706	1.7171	1.4693	4.6181	3.6237	4.3231	-0.01642	0.21769	1.7398	2.9605	0.63002	1.1419	5.6816	4.1017	2.1381
-3.7775	-4.7898	-2.1376	-3.263	-1.4334	-2.4841	-4.7949	-3.3751	-1.7484	-3.161	-3.1208	-2.1332	-5.9547	-2.9152	-4.7976	-2.601	-3.5975	-3.961	-2.3525	-3.7975	-3.2291	-3.5637	-3.1543	-2.0765	-0.30886	-2.1975	-3.7319	-4.237	-5.6418	1.9994	-2.5071	-3.4393	0.6124	-2.6131	-2.2818	-0.98115	-3.9464	-5.6078	-4.7186	-2.375	1.218	-4.1872	-3.8619	-1.5431	-4.4092	-2.3316	-1.8052	-0.30489	-5.0088	-3.5363
-14.612	-11.49	-14.125	-10.933	-12.698	-15.711	-14.764	-16.971	-12.808	-14.838	-10.889	-14.98	-12.686	-13.221	-13.057	-11.773	-13.749	-12.56	-12.279	-12.472	-12.905	-16.642	-16.464	-14.391	-11.522	-13.85	-13.992	-13.764	-10.742	-10.374	-10.933	-13.176	-12.016	-10.492	-10.793	-13.509	-15.236	-9.1355	-14.654	-15.532	-13.298	-12.621	-14.714	-15.963	-12.175	-13.949	-16.044	-17.33	-11.75	-12.896
-2.1573	-2.5865	3.4032	-2.901	-2.3162	-2.0877	-0.33243	-1.1277	-2.5425	-3.2995	-3.8445	0.095499	-1.4542	-1.0549	1.4422	-0.0091438	-1.5134	-0.28203	1.8915	-3.3671	-4.3917	-1.8649	-0.18057	-3.1641	-2.6759	-3.9075	-1.727	-2.354	-3.9646	-1.8993	-2.1064	2.7115	-1.3509	-1.655	-1.817	-2.7209	-0.5123	0.74048	-0.27692	-2.4685	0.0104	-0.099326	-0.59855	0.079999	-3.0514	-1.8018	-2.2827	-2.8055	2.735	-1.5207
-3.3296	-4.1347	-0.40524	-3.7045	-2.6986	-0.94765	-4.5839	-1.809	-2.6185	-0.028178	-1.8338	-5.3446	-3.3223	-4.8996	-3.4341	-8.4487	-4.715	-2.7995	-5.8796	-4.7753	-3.4243	-2.7779	0.11152	-0.95957	-4.8812	-4.8936	-4.477	-1.2967	-2.6496	-4.7833	-4.2371	-3.0503	-1.4485	-4.119	-4.0227	-5.2927	-3.1001	-0.72956	-4.2845	-0.57422	-1.5166	-2.5736	-0.22125	-4.9802	-4.9732	-3.6632	-3.2426	-2.1482	-3.2652	-3.8325
-0.62569	-1.5583	0.85096	-1.1301	0.13661	0.48975	1.5728	-1.1834	-5.4712	1.1386	-2.4856	2.4745	1.7052	1.0858	0.33174	0.76963	-0.31505	-2.0152	-1.7933	1.8641	-0.66622	0.19454	-0.68699	0.47595	0.52264	-2.536	1.6074	-1.2715	-2.3686	-0.011127	-0.45709	0.66357	0.49867	0.9713	2.0478	-2.5877	0.0028161	2.2656	-0.42229	-0.55417	0.14585	-1.0934	-1.7774	1.674	-1.859	-0.63582	1.5871	-1.573	-0.037333	0.11694
-3.2766	-3.0904	-1.2098	0.23987	-7.217	-2.4194	-6.0559	-2.2664	-4.9235	-3.5493	-2.4735	-4.5677	-4.893	-3.2521	-1.6714	-3.9698	0.50368	-2.8513	-2.045	-5.2709	-2.8508	-3.883	-3.2909	-6.5591	-4.2283	-3.7872	-1.671	-0.41732	-4.2756	-3.1787	-5.8245	-0.97359	-5.1874	-5.6558	-6.925	-2.9879	-1.7358	-3.0961	-0.90343	-4.5673	-4.2756	-1.9123	-3.6042	-5.8971	-3.1624	-3.8883	-2.6457	0.46198	-4.219	-3.175
-17.572	-20.052	-20.55	-18.975	-21.747	-24.456	-20.148	-19.711	-19.832	-22.153	-18.435	-19.002	-22.687	-21.323	-22.105	-17.782	-20.112	-18.942	-22.236	-22.665	-22.144	-18.411	-20.759	-20.083	-20.88	-19.215	-22.192	-19.154	-22.821	-24.829	-20.093	-19.658	-16.248	-21.348	-19.778	-18.725	-20.179	-17.194	-19.233	-23.025	-20.497	-21.285	-20.553	-20.943	-17.822	-23.309	-20.322	-18.556	-21.912	-23.68
-2.7552	-1.4185	-1.9776	-0.11422	-2.4439	-1.3514	2.0953	-3.2722	-0.56634	-1.121	1.6035	0.048367	-0.74001	-0.45925	-1.5512	0.4884	-1.8047	3.3172	-0.083841	1.8191	-2.8649	-1.731	1.8584	-3.0882	-0.35528	2.3794	-2.3372	-0.59319	-3.2877	-0.55307	-4.0547	-0.72276	-0.23119	4.0964	-2.6939	-2.4448	-1.022	-2.905	-1.6639	0.78212	1.253	-1.9886	1.1044	-0.19015	0.34556	-0.7805	-1.5212	-5.7882	-3.6101	-3.9732
-5.1234	-4.8125	-3.039	-3.6679	-2.0973	-3.2894	-3.9158	-4.3859	-4.4215	-4.1572	-2.6283	-2.2378	-1.7202	-2.0816	-2.2971	-2.6965	-1.6108	-2.9639	-4.7152	-4.4989	-2.3833	-5.6206	-2.8302	-3.1301	0.6028	-2.0062	-2.7486	-6.3541	-3.4812	-4.9473	-3.0561	-5.4512	-6.1459	-3.7963	-3.0049	-5.4108	-2.436	-5.5377	-2.9961	-4.7063	-3.4347	-1.3321	-4.9218	-2.7094	-5.8593	-2.5156	-2.1932	-3.2131	-5.0109	-6.4694
-14.673	-15.772	-15.255	-14.579	-15.463	-12.039	-16.681	-13.309	-18.503	-11.747	-15.076	-11.338	-15.176	-13.951	-13.246	-13.785	-14.492	-12.732	-14.095	-15.132	-14.174	-16.986	-16.189	-14.26	-12.454	-13.586	-15.836	-18.214	-13.09	-13.766	-15.774	-17.154	-16.113	-14.541	-13.308	-15.803	-13.246	-13.167	-17.261	-11.666	-12.783	-13.87	-14.289	-13.271	-16.78	-14.297	-13.196	-15.872	-12.557	-13.587
0.21073	-1.7183	-1.7706	0.37551	-0.35815	-1.8501	0.56504	-2.0851	-2.764	-2.9781	0.6722	0.36254	-0.81596	-1.2971	-1.355	-1.134	0.63459	0.21555	0.73921	-2.2728	-1.278	0.1978	-0.95747	1.6667	1.4793	-0.45928	-1.1258	-4.4311	0.58101	-2.4704	0.99543	-1.0073	-0.7329	-2.284	-0.46748	0.40962	1.7466	1.8933	1.2592	1.896	-0.32681	0.38904	2.5065	0.59758	-3.87	1.5371	1.0919	1.6508	5.8636	-1.747
-1.4808	0.23196	1.408	2.9161	-0.65228	2.5725	-1.447	3.4021	1.7906	1.498	1.1675	0.83505	3.7949	-0.22477	3.1398	2.0591	3.4077	4.4737	0.43486	1.7395	2.7885	1.48	3.5735	4.3567	0.56277	2.1909	-1.3849	1.15	-0.96754	2.6235	2.4431	1.7024	-2.1831	0.5224	-0.68471	1.7587	2.6136	3.6558	2.7313	4.4153	0.15375	2.6601	2.6332	5.0729	1.5717	3.6316	2.8506	2.3828	0.83792	2.4533
8.3039	7.5237	6.6867	10.258	4.138	5.7472	8.5372	7.5052	7.0269	9.7356	6.2752	8.4935	5.7195	8.655	5.3222	7.6943	7.539	6.5424	8.0269	8.4353	5.5579	3.061	7.977	7.887	6.2515	5.1295	8.9208	8.68	7.9674	7.2355	6.424	2.6287	5.5465	6.7514	5.3827	6.4392	3.2659	5.9688	7.7279	5.1417	6.3301	5.2332	8.3565	5.403	5.3654	3.8374	6.7807	5.5476	6.4894	5.2479
-1.5734	-1.293	-1.3312	-1.6135	-2.3089	-4.5912	-2.7723	-1.1265	-2.186	-0.26492	-1.4993	-0.045204	-1.2163	-1.3449	-2.8847	-3.4754	-1.6692	0.45494	-3.1738	-1.1491	0.28077	-2.6397	-3.6233	-1.0452	-2.4839	-2.2716	-3.2311	-3.0735	-2.8759	-3.1631	-3.065	-3.8838	-3.2903	-4.2818	1.395	-4.8007	-1.4955	-4.0671	-3.8955	-4.4566	-1.5364	-2.7227	-4.0292	-3.2318	0.089836	-1.1521	-1.8634	-5.0851	-1.9465	-4.3608
-9.5593	-10.372	-11.751	-10.196	-10.208	-10.692	-11.605	-9.1223	-6.5732	-8.7873	-8.3707	-10.107	-9.4438	-8.0129	-7.5767	-8.965	-9.3611	-7.3292	-8.5142	-8.9253	-9.326	-8.9522	-9.8113	-9.3004	-10.658	-10.216	-12.376	-8.6628	-7.536	-8.0953	-6.8196	-9.7351	-9.3599	-10.535	-9.9854	-7.797	-10.969	-8.7805	-10.468	-6.5447	-10.599	-9.3315	-9.934	-9.1533	-9.7655	-7.0019	-11.473	-10.505	-9.8675	-10.916
-6.2296	-4.5475	-4.2763	-2.1985	-3.3978	-4.8838	-9.1016	-3.4484	-5.6604	-8.0751	-7.0802	-6.5568	-6.2766	-7.8037	-7.0935	-5.5926	-6.401	-4.1128	-4.8505	-7.0894	-5.9804	-6.977	-8.3398	-8.6584	-5.554	-3.9996	-4.7549	-3.6776	-6.5495	-7.4984	-5.347	-6.8774	-4.7589	-6.9932	-2.3147	-9.4841	-6.5905	-5.4074	-6.5532	-8.5949	-7.1023	-8.4912	-8.2746	-6.4779	-4.8938	-5.3553	-4.0743	-4.2191	-5.5298	-6.5094
-4.713	-6.6475	-6.443	-1.5048	-3.555	-8.2074	-3.5903	-7.3265	-5.5001	-4.7823	-4.4857	-5.2228	-9.0334	-3.0505	-6.2677	-1.8818	-4.4519	-5.0088	-4.9784	-5.6568	-4.8609	-7.3149	-3.4879	-9.1542	-5.9111	-7.193	-2.6191	-2.726	-4.185	-2.9196	-7.0316	-5.237	-6.1696	-4.6035	-1.5915	-8.9093	-5.9409	-1.5648	-3.895	-4.8774	-2.7701	-5.6032	-4.4846	-3.0824	-4.8119	-2.4759	-4.0914	-6.1984	-6.948	-10.323
-14.12	-13.062	-14.519	-15.008	-13.824	-14.75	-18.511	-12.331	-11.191	-15.625	-15.424	-12.892	-13.24	-12.19	-14.239	-14.291	-12.43	-13.555	-16.298	-13.754	-13.18	-14.793	-16.209	-16.242	-14.781	-14.711	-12.894	-13.462	-12.033	-16.975	-15.787	-15.503	-13.514	-14.019	-11.614	-12.011	-14.87	-16.202	-11.557	-13.554	-13.752	-15.323	-16.083	-17.314	-14.743	-17.999	-16.435	-13.986	-14.552	-15.486
-13.113	-9.32	-9.384	-9.182	-9.4384	-9.9676	-7.7363	-10.858	-10.916	-11.116	-9.1672	-9.6488	-9.3961	-11.361	-9.3748	-10.627	-10.075	-7.4687	-10.509	-9.5331	-12.94	-9.5417	-8.469	-7.3147	-10.363	-10.189	-13.789	-9.8115	-12.782	-9.3019	-12.364	-7.9931	-9.6588	-8.796	-8.347	-10.119	-11.276	-8.4447	-10.917	-10.795	-11.023	-12.598	-13.093	-11.063	-4.9029	-8.5454	-11.204	-12.337	-13.549	-10.066
-7.2995	-5.5092	-5.7655	-6.231	-5.3221	-7.4363	-6.3506	-5.6253	-4.8158	-7.2973	-8.4031	-4.6498	-7.2579	-7.507	-5.2637	-8.6713	-3.3901	-2.195	-5.786	-1.7568	-7.0053	-6.4691	-6.7494	-5.6784	-2.469	-5.6207	-4.5572	-1.9378	-2.6029	-3.8534	-4.8628	-6.241	-6.0054	-3.5701	-5.9177	-5.4826	-3.1189	-6.1682	-2.4343	-6.3576	-3.1715	-5.7903	-4.4967	-3.6653	-4.6451	-8.1086	-5.5761	-6.6094	-5.6075	-6.9073
-3.0844	-6.6842	-5.9347	-6.3016	-7.0303	-5.2552	-6.8134	-4.3995	-3.4176	-3.6446	-3.9692	-4.7085	-5.7495	-5.9158	-6.6166	-2.888	-2.3322	-5.0034	-1.2694	-7.3067	-5.703	-2.494	-4.5223	-4.1538	-6.1845	-4.7618	-6.0618	-4.5923	-3.4365	-4.7585	-8.3235	-2.7901	-4.7649	-1.5396	-5.4281	-4.9302	-4.2375	-1.7523	-3.0148	-2.7166	-5.4347	-5.7218	-4.3875	-6.3142	-5.4943	-6.3588	-4.2415	-4.7863	-6.69	-2.9075
-3.3548	-3.6607	-1.9884	-2.4935	-4.5852	-1.4682	-2.5592	-5.6197	-4.3609	-6.7537	-4.452	-6.1391	-4.0834	-9.3741	-4.2577	-6.2612	-6.8463	-3.2853	-3.3612	-4.7367	-2.7235	-4.5618	-4.2892	-2.4063	-2.4718	-6.6883	-2.5267	-2.5752	-5.8089	-6.458	-3.7045	-7.098	-3.5876	-5.8893	-4	-1.4259	-3.6822	-4.3563	-4.3795	-5.7042	-6.9003	-3.1577	-6.7628	-9.3583	-5.4248	-4.5753	-4.7869	-3.6374	-2.6775	-3.5431
-9.8409	-10.017	-10.775	-9.4694	-9.7068	-8.8836	-9.2907	-8.3661	-11.983	-11.346	-9.5768	-10.192	-9.4773	-9.0503	-9.1237	-11.262	-12.387	-10.009	-9.4011	-9.1755	-8.9467	-9.8272	-14.432	-11.129	-10.009	-11.153	-8.2304	-8.9142	-13.636	-10.824	-7.24	-8.7836	-9.8082	-11.08	-11.994	-8.407	-9.4272	-10.881	-10.197	-9.8019	-13.636	-10.449	-11.8	-9.3004	-11.486	-8.8778	-14.286	-9.0323	-10.449	-10.246
-2.9775	-3.0486	2.0425	0.61362	3.2102	-1.345	-3.1369	-2.6539	-3.2712	0.80705	-2.3409	-0.60832	-2.103	-0.94577	-4.4066	-2.0941	-4.7204	-3.6468	-0.69553	-0.82396	-3.2716	-2.1893	-2.7829	0.10147	-4.3694	-2.629	-4.3405	-3.004	-0.91561	0.4725	-2.1031	-2.4138	-3.492	-1.2683	-2.2357	-0.45265	-5.2659	0.10335	-1.3987	-4.1465	-3.7773	-3.6016	-3.0042	-1.4383	0.7565	-2.1497	-1.1709	0.55649	-3.4458	-3.0303
-13.724	-14.331	-16.339	-13.137	-12.276	-14.966	-14.738	-16.718	-14.03	-16.889	-15.071	-13.899	-15.704	-14.131	-18.058	-12.46	-14.149	-13.792	-16.517	-14.336	-14.969	-13.86	-13.037	-12.528	-13.731	-15.2	-14.784	-16.503	-13.059	-12.221	-15.01	-14.621	-13.786	-13.511	-14.8	-15.583	-15.841	-15.616	-15.499	-14.035	-15.26	-14.381	-13.515	-14.209	-13.012	-15.554	-16.313	-13.759	-15.117	-15.215
0.41436	-4.2454	0.2654	1.6771	-1.8973	-2.1574	-2.0017	2.1728	1.4721	3.2427	-0.71422	-0.74104	1.2093	0.6731	3.0826	1.4039	1.3069	1.0632	-1.7754	0.79788	1.1743	0.23985	-1.9824	-0.076576	2.0438	2.0501	-1.4695	0.98203	1.9803	3.1584	3.7968	2.306	-1.8392	2.6903	0.50126	-0.27014	0.26835	0.68943	-0.076314	2.3704	0.02934	-1.0151	1.3122	-1.0118	0.49486	1.3855	-0.52829	-1.2024	-0.65937	1.5923
-8.3937	-12.161	-9.5339	-12.376	-15.049	-9.7848	-12.167	-12.589	-13.679	-10.052	-12.274	-11.752	-11.031	-9.3238	-12.595	-12.727	-14.732	-8.3631	-10.926	-11.054	-9.0062	-8.272	-11.724	-13.926	-12.952	-10.559	-10.36	-13.39	-11.942	-13.01	-9.9916	-16.29	-10.422	-14.244	-12.02	-9.2185	-11.509	-12.558	-10.124	-12.525	-14.309	-12.218	-14.306	-11.696	-13.395	-10.534	-12.111	-10.538	-10.782	-11.015
-10.336	-6.9756	-9.21	-12.432	-9.8202	-6.7271	-14.154	-14.303	-14.253	-9.1579	-11.48	-9.5268	-10.96	-15.051	-12.587	-10.981	-12.284	-9.6478	-11.315	-9.549	-9.7881	-8.4333	-9.464	-12.531	-11.508	-8.9396	-9.9134	-9.9142	-11.948	-8.5863	-9.2585	-10.141	-9.8916	-10.841	-11.906	-9.3541	-11.149	-9.1866	-10.478	-9.9245	-9.7569	-10.371	-10.371	-12.55	-12.608	-11.373	-9.8546	-10.188	-8.2213	-13.032
-12.523	-14.763	-15.242	-11.935	-9.2971	-15.744	-11.09	-13.938	-13.869	-13.372	-15.037	-15.683	-14.643	-13.02	-14.042	-15.266	-14.805	-13.942	-12.927	-14.95	-12.247	-15.398	-12.498	-14.823	-14.292	-13.38	-14.774	-13.735	-14.071	-15.968	-17.795	-13.331	-18.328	-13.24	-15.071	-12.339	-12.155	-14.576	-10.8	-12.295	-15.791	-16.329	-14.084	-14.29	-13.609	-11.396	-15.121	-14.455	-15.834	-13.266
-1.5317	-2.8842	-0.946	0.18205	-1.9446	-3.2026	1.6745	-0.28078	-3.5503	2.6016	-2.9585	-3.0944	1.0771	-0.39276	-1.3318	-6.0256	-1.5625	-1.9258	-0.98961	-2.6251	-3.5959	0.96987	-2.76	-0.11636	-1.1239	-4.8297	-0.96396	0.40495	-3.1738	-1.9783	-4.2048	3.5328	-2.3609	-0.71865	1.5686	-2.8112	-1.0946	-0.58533	0.6819	-1.2778	-4.3145	0.92902	-2.252	-4.1247	-5.1938	-0.82194	-3.4773	-1.8601	-5.7193	-1.1503
-2.3528	-3.7044	-5.4018	-4.2784	-1.594	-3.3023	-3.322	-1.8029	-3.132	-3.1024	-2.2148	-3.1452	-0.79548	-1.5613	-0.12938	2.305	-2.5453	-3.3218	-2.9441	-1.8578	-2.5587	-0.96798	-1.4503	0.56563	-3.0563	-1.9853	-7.3024	-0.01593	-1.9973	-4.8395	-2.0399	-4.9153	-1.5617	-5.9847	-1.0812	0.043917	-2.7472	-4.3435	-1.4393	-4.1208	-1.3522	-1.8937	-4.2694	-0.43519	-2.5916	-3.3638	-2.7325	3.7246	-3.2421	-2.5678
-1.6281	1.5041	0.083874	2.0671	-1.7649	-1.3669	0.60597	1.1135	1.6685	0.76422	0.41936	0.68819	0.70294	0.44585	0.55861	1.8422	0.6347	1.9268	-0.54028	0.82207	0.78887	1.8652	3.3979	0.73584	1.6021	1.1016	-1.2119	-0.67754	3.45	-2.3779	-0.22273	-0.876	1.0689	0.57322	2.8164	0.4039	0.41803	0.87394	1.6857	2.4736	1.0003	-2.0379	1.1848	3.4748	0.91163	-0.9365	-0.53556	-0.16585	0.26075	0.42625
-5.3712	-4.212	-2.0503	-3.9934	-3.4755	-6.5204	-4.3902	-4.7157	-4.1264	-5.5933	0.14082	-2.3516	-5.8756	-3.1113	-6.9057	-6.1271	-2.9637	-2.5069	-4.0456	-4.434	-5.5931	-4.6552	-5.3416	-5.6413	-4.0396	-3.9106	-5.1974	-1.5444	-1.8175	-4.8733	-8.994	-4.0071	-3.6166	-6.6502	-2.8774	-6.197	-1.6872	-3.5356	-8.1524	-3.3673	-6.8494	-5.6431	-6.1942	-4.2577	-7.2928	-6.1734	-8.765	-3.4375	-3.7385	-3.755
-1.105	0.27014	-2.7748	-0.73062	1.2267	-0.58004	-0.63766	-3.5673	1.7954	0.573	4.5493	0.15107	-0.2226	3.1043	-1.1822	0.39798	2.0545	1.8409	0.10461	2.2495	-0.59281	-0.64805	-0.21899	-0.061165	0.45114	0.48074	-2.2663	-0.4618	0.80599	-1.9678	1.5266	3.0107	3.1186	0.97189	2.3735	-3.4257	-0.31059	-0.39997	1.8938	1.298	0.16462	-2.8201	1.612	1.7106	4.1919	-0.55205	1.5193	4.3395	1.2546	2.0478
-7.1237	-6.3011	-9.3947	-10.629	-11.002	-10.844	-13.213	-8.0482	-9.6849	-9.2617	-7.9243	-8.0654	-12.994	-10.242	-8.0427	-6.9357	-7.7133	-9.5572	-8.2779	-10.338	-10.798	-9.8032	-14.672	-6.0349	-9.2668	-5.7581	-8.2738	-8.1485	-12.994	-6.7951	-7.835	-9.8099	-10.271	-7.9215	-11.312	-7.5742	-11.411	-9.3628	-9.0112	-10.69	-8.6859	-7.8789	-11.042	-8.7787	-9.1001	-9.4895	-9.7488	-4.5242	-7.1878	-7.3078
3.8799	3.8761	8.2831	5.5642	5.659	6.8752	3.5507	4.792	6.3579	7.3897	2.5308	4.1644	5.3532	7.9063	4.9267	5.0569	5.6416	4.3241	6.4588	5.3744	6.3244	4.6386	5.035	2.9787	7.7025	5.901	5.6326	9.3199	8.0264	6.8973	4.4289	2.3717	2.2619	6.8521	5.0615	8.2931	5.1356	2.0301	4.4205	5.8532	6.8165	2.8956	3.7377	7.1579	6.1949	0.82135	8.6034	5.9654	3.8584	3.652
-0.3965	-2.3298	-1.4394	-0.83562	-1.1529	1.0445	-0.76295	-0.91286	-2.1651	-1.1079	-1.7675	-2.3437	0.41997	-2.6693	-3.1982	-1.9449	-2.0902	-1.404	-1.9817	-2.1766	-4.4809	-0.92638	-4.2932	-1.6005	-0.18729	-3.5288	-1.0148	-1.3178	-3.2221	-3.1169	-2.603	-2.3317	-4.3938	0.51112	-2.7736	2.0413	3.1957	-2.6897	-2.6355	-3.0129	0.038179	-2.5537	-1.5705	-3.157	-0.97028	-1.6372	-0.62771	-0.89803	-1.5231	-2.8203
-13.947	-14.155	-13.834	-12.942	-13.44	-15.239	-13.893	-12.224	-15.256	-15.426	-14.411	-12.493	-15.323	-12.763	-12.718	-13.758	-11.832	-10.909	-10.94	-13.886	-14.835	-14.183	-10.989	-12.946	-13.387	-12.031	-13.45	-13.707	-10.488	-13.928	-14.24	-11.591	-10.401	-12.81	-14.442	-12.143	-12.456	-8.0444	-14.652	-11.872	-13.749	-13.137	-13.502	-13.662	-14.366	-12.517	-15.894	-10.035	-14.054	-15.005
-7.132	-8.8225	-3.2435	-3.3408	-7.1736	-6.8895	-7.5932	-3.4672	-3.5342	-8.5238	-3.7959	-5.8464	-4.934	-3.6309	-5.2825	-6.4122	-7.4955	-5.9741	-5.8326	-4.6456	-2.1094	-6.4453	-2.5595	-3.9093	-6.1283	-4.8498	-2.9683	-7.0608	-2.6653	-6.2975	-6.1814	-6.4292	-5.7628	-3.7654	-5.9241	-6.1395	-4.9069	-2.7369	-6.7929	-6.2474	-8.6691	-6.6097	-3.0509	-6.2646	-6.2827	-7.1925	-7.1283	-4.7633	-5.4883	-3.5211
0.8735	0.49281	1.1429	0.97127	2.4444	-1.6953	0.78537	-0.14535	-2.9515	-0.56707	1.6801	0.67054	0.25233	-2.2561	-2.3702	1.678	-1.1239	-3.2574	0.29804	2.2029	0.19272	2.9273	0.64319	1.2425	1.392	1.0835	0.75818	0.36373	-2.1336	-0.51322	2.1732	-2.6722	0.8934	-0.64606	0.62567	-1.0853	1.1861	-1.2151	1.4741	0.36324	-0.42895	0.9695	-1.0858	2.1757	-2.4135	-0.86915	2.5392	-1.4343	-1.1975	-0.39684
-2.8395	-1.6424	-1.733	-2.5079	-1.9926	-1.8322	-2.4475	-2.5676	-2.1552	-1.9136	-1.062	-5.492	-4.8672	-4.9607	-4.4961	-1.837	-3.0744	-4.7823	-2.3838	-3.6605	-5.3992	-6.4528	-2.9432	-3.0956	-1.3011	-1.2864	0.69046	-0.37083	-3.7453	-3.3255	-2.073	-3.2087	-2.7537	-1.4906	-2.5998	-2.7569	-4.2579	-1.0669	-2.5093	-2.808	-1.0657	-1.6651	-5.199	-5.5378	-2.2624	-2.8587	-1.9468	-4.2522	-6.9791	-2.5828
-3.317	-4.4801	-10.39	-9.1115	-9.6398	-1.8501	-6.0779	-2.8783	-4.9518	-5.9662	-7.0414	-7.4034	-2.5951	-5.8428	-4.1262	-5.216	-6.4512	-5.7959	-3.086	-8.3816	-5.9533	-6.1083	-8.7915	-3.3235	-8.6693	-4.7169	-5.9165	-5.1344	-6.7724	-8.1574	-7.2837	-7.1649	-7.1075	-6.0282	-8.646	-2.0874	-3.592	-5.0481	-3.2438	-3.2934	-4.4758	-7.1083	-5.2722	-4.2988	-6.0187	-7.252	-3.0736	-6.7402	-4.4365	-1.5391
-10.357	-12.206	-8.3547	-9.112	-11.565	-9.8924	-12.366	-9.98	-11.292	-12.519	-10.568	-7.5668	-11.662	-9.1912	-11.021	-10.681	-10.972	-11.048	-12.443	-10.49	-10.883	-9.0435	-12.515	-12.154	-8.8858	-10.948	-11.479	-9.8433	-14.189	-8.7533	-13.108	-11.556	-12.95	-12.797	-10.488	-10.058	-8.2391	-9.0159	-14.687	-10.928	-10.383	-9.1494	-9.6691	-9.4969	-10.876	-10.636	-9.7201	-13.845	-8.2782	-11.379
5.8097	2.4532	3.453	6.2019	5.7734	5.5476	4.7349	8.7978	4.2749	6.3434	3.9582	5.3859	4.1087	5.3714	6.9396	6.4864	2.2761	2.2498	6.7413	4.5734	5.0132	4.446	7.7209	6.7356	3.6001	2.3672	3.627	8.3395	9.786	8.2362	7.9633	5.7602	4.4496	8.5287	7.3379	6.1847	8.4581	4.843	5.1132	5.4432	6.1399	3.7928	10.889	5.849	8.6241	5.3845	6.289	7.4743	5.3099	5.2363
4.5686	5.5803	5.2965	5.1389	7.0531	3.1873	5.5052	4.3109	3.5422	6.4007	4.6864	4.8141	4.8587	8.5071	2.1956	6.859	3.3376	5.5426	4.5229	4.5722	5.9701	6.0703	3.7642	10.296	7.6604	2.8264	5.9828	7.3294	1.3431	7.0448	6.2162	4.0745	8.5913	7.648	3.833	7.79	4.5204	7.0155	6.7195	1.2618	6.2134	3.247	5.3526	6.2709	8.5749	6.5071	4.9904	5.8621	5.4401	5.0293
-10.027	-11.472	-13.958	-14.114	-13.87	-6.9167	-12.505	-9.5511	-12.784	-12.093	-9.694	-11.108	-11.127	-12.17	-10.956	-10.035	-12.108	-10.989	-10.314	-12.655	-11.161	-10.983	-14.851	-14.009	-12.354	-11.272	-11.206	-10.315	-17.277	-14.547	-9.3718	-13.661	-14.316	-10.635	-7.1401	-13.073	-11.268	-10.938	-10.064	-8.0155	-9.562	-11.196	-8.8895	-10.617	-11.949	-11.257	-7.4139	-12.4	-11.47	-12.417
-0.76474	3.6839	-0.043437	-2.8586	-1.3735	-0.56758	-2.5301	0.6168	-1.7524	-0.35265	-1.3521	-0.66018	-0.90824	-1.5334	-4.311	1.2028	-1.7757	-0.23595	-0.93112	-2.0984	0.43559	-4.5722	-4.195	0.16332	-0.89286	0.02721	-2.992	-1.4301	0.12736	-2.3829	-0.79266	-0.68304	-0.97141	-4.3137	-0.41439	-0.38436	-3.2169	-6.1182	-1.7607	-7.6459	-1.7858	-1.6588	0.21533	-1.0027	0.72455	-2.079	0.062011	-2.7048	1.9127	-3.4114
7.5939	8.0379	8.3454	8.1753	10.791	11.738	11.297	9.4493	6.6443	10.857	9.3138	9.3873	6.1589	9.7887	7.96	9.2221	11.446	9.1501	9.4235	7.2337	13.288	7.4234	11.512	12.705	8.5198	11.979	10.452	10.001	10.763	13.41	7.9357	10.947	7.7568	13.796	11.253	8.9609	10.145	9.6665	8.0207	10.115	8.5335	8.0862	10.203	9.6402	7.7528	8.3131	9.2527	9.3774	12.308	14.062
-3.1712	-0.90953	-1.2181	-2.1966	-0.38798	-3.1253	1.8424	-0.082173	-0.47863	-1.3582	-1.822	-0.066797	-2.6033	-1.1473	-0.32041	-1.7241	-0.54292	0.65924	-2.6148	-2.545	-2.5153	2.924	0.47143	1.1796	-1.8585	2.5449	1.0887	-4.4844	-1.2808	-5.2361	-0.90592	-1.1061	-1.6964	-0.23081	-0.685	-0.9877	-0.091133	-2.237	-2.476	-1.8316	-4.7253	0.094343	-2.928	-2.5632	-2.1297	-1.3705	-2.9694	0.49073	-0.3592	1.1175
8.6234	12.38	6.7598	10.215	11.293	10.696	10.897	4.1398	6.504	10.688	8.2538	8.103	7.7561	9.4831	12.055	9.1513	6.8158	10.5	8.5976	8.8346	9.3721	5.5264	8.1496	7.1167	4.4285	7.0763	6.3139	8.6974	11.351	10.284	9.8373	11.361	7.3325	8.8688	10.258	9.8283	10.194	8.7203	10.551	8.2115	10.277	10.451	10.579	6.1672	7.858	5.5662	10.293	6.8424	10.997	7.847
-2.2312	-1.2008	-3.7486	-2.9963	-1.8213	-3.0982	2.1194	0.27137	-3.9828	-0.35357	1.8434	-4.5643	-1.821	-0.61292	-1.4816	-0.084297	-0.10474	-2.2136	-2.4421	-3.4197	-3.5405	-2.9562	-0.18213	0.56956	-0.54569	2.6191	-1.8081	-3.3753	-2.2619	-5.0021	-2.8622	-0.72551	1.9946	0.050605	0.61711	-0.86958	-4.4511	2.5961	-4.3873	0.89643	-1.4475	-1.2293	-3.9888	-2.0499	0.039312	-1.0167	-1.581	-3.9408	-1.1225	-1.5389
-2.289	1.2384	0.86511	4.1007	2.2898	1.5464	1.8291	-0.93026	0.34313	0.12344	1.9653	-1.2795	-2.5409	0.54635	0.3769	0.99742	1.9534	-2.213	3.7132	-2.1921	-2.1815	0.20821	-2.3096	3.0043	0.2685	1.7596	-3.2676	-1.8402	2.532	0.46503	-0.68133	0.30507	1.9134	0.50475	0.55946	1.196	-1.6917	-0.46488	0.53286	2.5619	2.8178	0.84907	2.7571	-1.4297	0.54393	1.2293	-1.3424	2.3594	-1.3884	-0.75785
-11.729	-11.683	-13.554	-12.728	-14.336	-12.126	-12.301	-15.831	-12.493	-12.846	-13.894	-14.256	-11.96	-13.5	-11.691	-14.61	-12.701	-13.901	-14.666	-12.562	-11.028	-13.797	-12.768	-15.81	-13.4	-12.794	-12.308	-12.158	-14.834	-11.78	-10.846	-12.864	-14.218	-10.208	-11.559	-16.469	-11.727	-12.724	-12.041	-12.319	-10.5	-9.8084	-11.385	-9.0975	-13.308	-9.1722	-10.762	-15.166	-11.758	-14.187
-11.658	-9.4537	-12.632	-9.5846	-11.07	-14.762	-14.807	-11.678	-12.569	-11.337	-13.076	-12.684	-13.124	-12.343	-13.279	-11.831	-13.321	-12.066	-13.876	-12.251	-13.655	-14.237	-12.57	-13.388	-10.761	-15.707	-13.393	-13.69	-9.6706	-10.649	-14.36	-15.711	-10.692	-11.858	-14.564	-12.469	-10.816	-13.176	-15.533	-12.309	-10.869	-12.898	-10.172	-12.954	-10.499	-10.992	-12.989	-11.932	-11.151	-13.274
1.6856	1.7124	0.20401	-0.45216	-0.57978	0.043808	-0.14929	-1.4092	-2.1841	-1.9266	-1.01	-1.3889	0.35011	-1.5987	0.5764	2.0223	-1.2934	1.2538	-0.064512	-0.9395	-2.9771	0.24891	-1.0637	-1.5785	-0.11788	-1.2302	-1.5224	-1.8701	-1.0326	-2.7179	-3.4482	0.42032	-1.2757	-0.97806	-0.039099	-1.0587	-3.2593	-2.4735	0.14153	-1.3745	-3.9081	-1.3358	-5.1961	-0.54758	-0.29338	1.3426	1.5335	-1.5655	0.67482	0.98372
0.98984	2.2883	2.6263	1.1867	1.0001	3.5837	2.5668	0.11161	1.063	2.0003	0.69718	2.2005	1.8405	0.63735	-0.33854	3.6981	1.1681	3.2168	2.2026	1.1767	1.6505	1.947	4.2229	4.4332	-1.4989	5.5702	-0.045049	2.2887	2.9465	5.8625	0.90546	0.60116	1.0967	0.89372	2.2228	1.6416	1.9757	2.0687	0.91805	1.7698	1.8842	1.7386	1.929	4.1886	2.4323	0.5896	1.1095	1.2063	1.3507	2.2831
-3.6217	-6.6163	-6.6414	-6.3826	-4.1986	-3.5968	-4.3117	-2.1769	-4.5051	-4.7628	-5.2401	-5.1823	-7.7992	-7.4591	-5.8646	-5.1266	-7.8936	-6.7691	-3.328	-6.0003	-4.6826	-6.1955	-4.3552	-6.9787	-4.0476	-6.8784	-4.0027	-7.6547	-4.8667	-5.8584	-4.7209	-1.0749	-6.5374	-2.9851	-3.6107	-4.6883	-7.5516	-4.4726	-4.6669	-4.238	-6.9158	-6.3647	-3.3173	-2.4769	-1.3158	-1.4944	-4.8719	-7.225	-5.707	-4.8639
10.719	9.9938	9.4046	8.3733	9.4098	9.5672	8.0195	9.8125	8.7576	7.0554	11.044	9.7001	6.6111	9.6522	5.399	6.3152	11.938	11.417	10.944	9.2382	10.635	10.079	9.6598	11.891	9.9916	9.6519	10.615	12.569	9.4012	8.8002	9.0272	8.229	7.3702	12.192	7.4942	9.6518	11.449	9.927	11.796	8.6286	7.8568	10.666	10.783	13.549	13.06	9.5777	7.5318	10.608	7.8851	9.6869
-5.6384	-1.1039	-2.2501	-6.9868	-3.9072	-4.5497	-1.4355	-1.6793	-4.6701	-4.1929	-3.8041	-1.9646	-1.6369	-4.8326	-1.0144	-3.0838	-0.67716	-4.9071	-1.8373	-2.2134	-5.3472	-2.2588	-7.0913	-0.99657	-3.134	-4.3808	-2.8027	-2.3103	-6.0578	-4.0385	-1.5359	-4.59	-1.8675	-5.4661	-2.8684	-3.5777	-4.663	-3.1166	-3.5461	-1.2003	-5.7488	-2.5225	-2.7781	-3.2106	-5.149	-5.5982	-0.92755	-3.3414	-3.746	-0.45506
-1.7442	0.622	-4.487	-4.5447	-3.2194	-2.1305	-3.1383	-2.9976	-3.4432	-2.8357	0.17146	-2.8508	-3.8551	-2.5253	-1.0195	-2.9842	-1.6495	-1.4498	-1.132	-2.4003	-1.5646	-0.54301	-4.5286	-2.7248	-3.8687	-1.8696	-2.247	-0.97622	-6.2764	-3.8279	-5.3155	-5.4445	-1.4069	-3.5574	-2.5398	-5.1858	-2.6823	-2.4211	-0.79899	-2.4979	1.087	-3.4905	-2.0044	-2.325	-3.2484	-4.7444	-3.0893	-2.3965	-6.3112	-5.2981
-14.451	-15.157	-13.6	-13.955	-16.462	-15.528	-11.56	-13.395	-14.026	-13.348	-9.0411	-13.047	-14.525	-16.148	-13.175	-14.976	-13.947	-15.726	-15.956	-11.921	-10.252	-11.835	-12.334	-16.953	-13.96	-17.213	-15.582	-14.556	-12.866	-15.376	-10.734	-16.333	-15.977	-16.628	-13.602	-16.029	-11.444	-18.099	-12.734	-14.443	-12.994	-17.146	-11.018	-13.22	-14.505	-13.357	-13.53	-16.345	-14.775	-13.158
-5.3773	-5.8891	-7.851	-5.937	-9.2818	-5.8488	-7.6157	-9.4248	-8.4071	-7.5755	-10.037	-7.7293	-6.4164	-7.2222	-11.448	-7.2211	-4.6827	-6.6184	-11.484	-8.5428	-9.5191	-6.5716	-8.3188	-6.4601	-8.0877	-8.5431	-7.7519	-9.27	-9.1084	-11.217	-9.7725	-8.3145	-9.694	-9.5986	-7.6479	-8.0945	-10.141	-6.4499	-10.873	-12.927	-9.1722	-8.0623	-3.7634	-4.8777	-9.2463	-9.0416	-7.9852	-7.1183	-9.4231	-9.7503
-12.36	-11.022	-12.984	-13.222	-14.36	-15.586	-12.881	-9.4291	-12.259	-11.179	-13.541	-13.623	-15.386	-16.532	-14.611	-11.491	-15.544	-9.4232	-11.57	-11.142	-14.21	-14.695	-12.166	-14.424	-13.741	-11.467	-11.205	-13.545	-13.277	-13.508	-11.635	-13.34	-12.321	-12.794	-12.398	-14.581	-13.177	-14.53	-11.969	-10.404	-12.394	-13.781	-14.881	-11.395	-14.968	-14.214	-12.535	-12.396	-13.157	-11.783
-21.501	-18.453	-19.118	-26.375	-19.971	-19.38	-19.197	-25.405	-19.937	-21.894	-19.912	-23.031	-19.625	-20.492	-20.378	-22.294	-20.626	-23.599	-20.453	-21.236	-18.34	-22.875	-20.909	-19.835	-21.493	-20.576	-23.276	-23.387	-20.023	-21.2	-19.758	-23.579	-21.397	-21.569	-19.183	-22.675	-18.388	-18.839	-22.674	-19.84	-19.067	-21.118	-24.894	-21.258	-20.4	-18.332	-21.875	-25.623	-22.043	-22.518
-4.3162	-4.2651	-2.383	0.080473	-3.3891	-4.0228	-1.1854	-1.9464	0.36943	-1.3474	-0.90235	1.6013	0.76717	-1.5958	-4.361	1.2392	-2.6843	0.13592	-5.7422	1.0267	-0.061203	0.42268	0.33553	1.5979	-0.21085	-2.9691	-2.7724	-2.4212	-3.3005	-6.6683	-2.8025	-0.62806	2.9664	-1.0386	-3.0208	1.5278	-1.5127	-0.70888	-1.6962	-1.4903	0.11722	-3.7111	-1.22	-0.080263	0.82886	2.2151	2.2062	-1.8785	-3.3542	-1.6666
-2.1373	-0.37003	1.4268	0.88649	0.60224	1.4668	0.25047	-1.7827	0.34129	0.10949	-0.85335	-0.60918	-1.7709	1.4199	-4.0177	1.2912	-3.0358	1.7774	-3.0871	-1.4614	0.61811	-0.15999	1.1904	0.10599	0.19817	-1.3933	0.66741	-4.9312	-0.15539	-0.15474	-2.8848	0.82997	-0.60865	1.2643	0.046343	-2.0285	-2.5753	1.0558	-2.0734	-4.4364	3.0829	-0.38941	-1.2993	-2.8117	1.6596	1.3203	-1.7188	1.8392	-3.2725	-1.5753
-8.9601	-4.907	-10.13	-11.886	-7.6861	-12.929	-9.9918	-12.518	-9.3069	-10.741	-10.906	-8.5066	-10.648	-9.8597	-9.1197	-11.112	-9.5026	-6.767	-11.356	-10.64	-11.039	-9.2928	-8.3745	-10.813	-8.63	-9.7247	-7.33	-7.5865	-11.221	-13.434	-7.7629	-9.2614	-11.729	-10.514	-7.2199	-10.06	-10.856	-11.432	-7.9718	-8.6197	-9.8509	-10.899	-8.7291	-8.2441	-7.2651	-7.2869	-7.1329	-10.259	-7.6854	-10.665
9.4786	5.8261	10.657	6.2103	6.9356	7.1322	8.18	5.4902	8.6407	7.0142	7.3507	9.0806	8.8805	7.4422	8.7463	9.3074	7.1088	4.114	8.0799	8.9485	10.146	6.1527	9.2437	7.1491	10.682	4.5783	7.5048	8.8693	9.8757	9.2128	3.117	8.1399	9.36	9.3011	7.559	6.3801	11.003	8.819	6.0893	9.7526	8.1368	6.8075	7.8766	7.3415	6.7519	7.874	7.3196	5.6826	7.6463	9.2667
-6.5032	-5.8318	-5.241	-0.89843	-5.8326	-6.4545	-9.3872	-5.3126	-8.2835	-2.5083	-7.5412	-2.6211	-5.9239	-3.1272	-3.8729	-4.1445	-4.3864	-5.1319	-2.8236	-5.8082	-8.5488	-5.4067	-6.6465	-7.5954	-3.0965	-3.8998	-2.3452	-5.019	-5.0235	-3.3655	-7.0835	-4.5131	-3.4445	-6.5695	-4.3115	-3.2221	-5.8587	-6.1827	-6.3546	-5.4018	-3.8392	-6.5706	-4.3039	-2.3906	-6.3963	-4.8877	-3.0977	-2.8328	-5.2051	-5.0276
-4.0972	-4.3898	1.3227	-3.3981	-3.4747	-0.086854	-0.12069	-2.4231	-2.6504	-2.0508	1.9259	-6.6694	-3.1968	-2.0083	-0.52982	1.6382	-0.15418	-1.7495	-3.7723	-1.1905	0.12796	2.1771	-0.56192	0.96349	-2.4368	-5.5855	-1.8866	-0.008277	-2.0485	0.33346	-1.9564	1.4319	3.597	1.4847	-3.0697	-3.9263	-2.4994	-2.0471	-0.97959	0.063672	0.73409	0.35715	-3.0993	-1.0956	-1.46	-0.78892	-2.5021	0.47355	-0.86154	0.15188
-9.8444	-9.8727	-10.387	-7.1468	-12.411	-9.1702	-9.8794	-5.3946	-13.046	-10.479	-8.689	-8.4241	-12.124	-8.8349	-10.264	-8.8305	-7.3928	-10.894	-7.268	-13.426	-8.9844	-10.355	-10.652	-11.187	-10.401	-11.677	-6.6584	-9.6979	-9.1359	-7.2067	-8.5044	-7.0005	-10.339	-11.748	-8.8345	-8.1117	-11.427	-9.1715	-9.2633	-9.2795	-7.5688	-9.3093	-8.8486	-6.0159	-9.0466	-8.35	-6.6931	-11.495	-8.2738	-11.426
-12.74	-13.804	-13.534	-9.625	-16.41	-13.961	-10.591	-15.86	-12.697	-13.451	-12.241	-10.988	-14.793	-12.66	-13.234	-15.44	-16.056	-14.077	-9.6731	-11.63	-15.119	-12.36	-14.846	-13.564	-14.921	-12.028	-11.07	-15.439	-10.013	-13.792	-12.986	-13.805	-12.194	-8.9467	-11.939	-15.081	-16.834	-14.284	-13.801	-11.647	-14.944	-13.979	-15.174	-13.777	-12.688	-13.455	-13.052	-10.452	-11.257	-14.223
9.3094	7.6389	7.1638	7.3937	10.694	9.0229	7.4507	10.056	9.8962	7.2099	7.2271	6.8489	9.0699	8.4692	7.4554	6.2144	10.943	10.375	6.7637	7.8763	6.1041	7.8942	8.1274	8.5248	7.3199	8.3831	7.731	8.135	9.4252	8.1981	8.5249	11.955	13.568	8.0114	8.4608	6.7857	10.659	5.0424	10.054	8.3329	7.4603	11.61	11.518	8.3871	9.9686	9.1269	7.4006	7.6525	14.133	9.2143
0.98233	-0.78309	0.14794	2.6075	0.18119	1.0014	1.4218	-4.411	4.3047	2.0133	-0.11433	-3.2865	-1.8789	-2.0259	-0.23042	-3.9062	-2.6646	1.7072	1.3297	0.49025	0.95731	-0.39583	1.1538	-0.65822	-1.0468	1.0236	0.69722	-0.51227	-0.95565	2.4116	2.4802	-3.1205	-0.64742	1.4298	1.377	2.0501	-0.21092	-4.2658	0.084627	2.1086	-1.054	-1.6665	-1.0054	-1.3691	1.4254	2.8318	0.97232	-0.92687	-1.9958	2.7492
8.8897	12.34	7.6608	8.6203	9.5531	9.3303	10.355	9.7709	7.4546	9.748	10.492	9.8496	9.2392	6.2771	10.253	6.9023	13.252	9.1641	10.2	8.3082	10.937	9.5245	8.7933	13.311	10.946	8.2369	12.694	8.79	10.367	6.011	6.1868	9.9047	10.955	8.9257	10.555	8.2119	12.323	11.995	9.3536	9.0166	7.193	10.383	12.881	12.845	7.5505	9.0836	12.599	11.63	8.5377	9.802
1.0678	0.035241	2.7461	-0.45871	2.165	1.0503	-1.1831	0.50243	-2.5147	2.1411	-0.047904	-0.13543	-1.5478	0.2589	-1.7654	-1.0832	0.23279	0.38096	-0.59929	0.28691	0.62943	3.7438	2.7722	-1.9552	-0.5757	1.4508	1.2211	-1.1224	-1.7797	4.8214	-2.1051	3.8442	2.0781	2.1206	3.4422	1.0291	0.93888	1.1869	2.0894	-1.21	2.9062	2.1541	-2.0279	0.806	-4.149	1.7533	0.15977	2.8027	1.3116	1.0633
-3.9832	-0.85471	-3.33	-1.6213	-2.3776	-3.2209	-6.8734	-4.4701	-1.7497	-2.6689	-2.0587	-1.9615	-2.8024	-1.9978	-1.338	-0.99733	-4.596	-6.5572	-2.0721	-5.298	-2.4019	-5.2708	-2.3524	-4.1586	-4.2473	-4.5095	-2.9015	0.11806	-4.4817	-5.5236	-1.1001	-1.3757	-3.7986	-3.9912	-2.7479	-1.8956	-2.4771	-2.7512	-4.1107	-4.9337	-2.5083	-1.5445	-1.0244	-2.8273	0.57652	-7.0882	-0.92136	-2.2653	-0.83363	-0.012729
-5.4374	-5.9454	-3.5119	-4.0275	-4.6537	-4.2416	-2.017	-5.6951	-3.9057	-1.7301	-5.1558	-4.6734	-4.8296	-7.4698	-6.1841	-5.7823	-3.4413	-2.8204	-3.6611	-0.18666	-6.1064	-4.5127	-6.3116	-3.9013	-3.8701	-7.3938	-3.8541	-2.1316	-4.0178	-5.0328	-5.9936	-4.9234	-6.6256	-6.0186	-6.1221	-5.0781	-4.9586	-6.7359	-1.9866	-1.7241	-5.3409	-3.7796	-2.8122	-4.6625	-2.905	-4.4429	-3.1828	-3.7268	-2.4687	-3.3374
-15.243	-12.839	-12.99	-12.466	-9.2073	-13.779	-15.231	-13.098	-14.76	-10.552	-11.735	-8.1758	-14.572	-12.288	-10.977	-14.179	-13.162	-13.477	-13.261	-13.037	-14.746	-11.637	-12.567	-12.124	-11.895	-15.916	-14.434	-15.01	-12.343	-14.49	-12.926	-13.045	-14.5	-12.843	-11.006	-11.097	-16.085	-14.708	-18.064	-14.129	-10.727	-10.651	-14.562	-13.022	-14.583	-11.502	-13.907	-12.475	-11.036	-13.488
-11.398	-12.454	-9.881	-8.5832	-12.679	-10.871	-13.344	-12.399	-13.932	-12.224	-7.8055	-10.625	-9.8262	-13.277	-9.3081	-12.444	-11.777	-14.382	-11.62	-10.118	-13.714	-11.077	-10.8	-9.7699	-13.848	-12.878	-10.051	-11.156	-8.9354	-15.337	-10.582	-10.957	-11.163	-13.156	-11.035	-10.432	-11.395	-10.057	-12.132	-13.925	-10.801	-10.564	-13.61	-10.153	-12.519	-12.458	-11.059	-12.079	-10.365	-11.008
-3.1763	-3.6787	-1.2712	-3.7583	-3.4365	-2.4538	-3.1456	-3.5394	-0.87945	-4.4849	-2.8055	-2.179	-5.7303	-4.7039	-2.1111	0.27225	-0.40876	-0.64015	-2.3942	0.0055282	-0.96799	-5.9264	-5.0992	-0.15916	-0.81199	-6.6053	-3.1106	-4.2368	-2.0343	-1.4182	-2.5391	-0.97632	-1.8288	-2.7566	-1.2661	-2.7102	-4.2653	-2.2333	-1.6039	-5.1434	-5.9244	0.19034	-2.6585	0.12353	0.084554	-2.9306	0.52798	-3.4422	-0.59304	-4.0556
-11.516	-13.536	-14.867	-12.935	-16.399	-17.419	-17.903	-14.662	-12.873	-14.843	-12.093	-15.87	-17.164	-12.509	-14.957	-14.412	-16.217	-15.252	-14.392	-12.626	-16.906	-13.633	-13.205	-11.742	-16.418	-14.14	-16.771	-15.268	-13.618	-13.153	-13.09	-10.677	-14.903	-13.268	-15.169	-13.175	-12.911	-15.424	-15.068	-15.895	-14.036	-15.661	-14.885	-14.07	-14.261	-13.803	-13.287	-14.825	-13.412	-14.379
0.21403	-2.1616	1.1561	2.1689	-1.9162	-0.35252	-2.5418	2.1601	-2.8939	-0.21709	-0.66582	-4.2864	-6.2745	-2.0713	0.63222	-0.10566	-3.1809	-0.93498	-4.3344	-1.6889	0.40981	1.9191	-3.6414	-2.0698	-0.54984	-0.67542	-0.10274	2.8996	-2.4363	-3.2198	-4.4769	-0.35758	-0.76346	-3.3239	2.4413	-4.3462	-2.2538	0.76463	0.38086	-1.9373	1.4283	0.74127	-2.8725	-3.9402	-3.2081	-5.2229	-2.0864	-0.79442	0.30366	1.0012
-13.758	-15.472	-12.672	-13.414	-11.597	-11.462	-10.671	-13.607	-11.86	-12.051	-14.777	-13.145	-13.039	-13.945	-12.204	-15.208	-13.687	-9.2654	-12.531	-14.005	-11.064	-13.657	-10.997	-11.483	-13.033	-14.465	-14.711	-15.063	-13.144	-14.263	-13.473	-12.873	-12.643	-11.015	-11.098	-9.0002	-11.792	-13.993	-13.526	-12.885	-12.736	-12.893	-9.8726	-10.553	-12.784	-12.895	-13.043	-14.342	-8.9532	-13.189
-1.5371	-0.39281	1.5716	-2.3375	-1.1644	-3.4498	-1.0396	-1.1586	1.7061	-2.5206	-2.7898	-1.1568	-1.4811	-5.4873	-4.533	-0.19669	-1.2027	-0.84032	-3.1736	-1.9955	-0.88351	-1.5827	-1.232	-0.84236	-1.2328	-1.3258	-1.1523	0.93851	-0.64024	-0.58759	-3.3344	-1.5508	-3.0496	-0.13382	2.3425	-2.8893	-1.0713	-1.7573	-0.91841	-1.4063	-2.6986	-3.5056	-3.4289	-0.83476	-0.67291	0.46084	0.86894	0.63678	-0.24084	0.12405
1.2875	1.5265	0.55319	-0.17413	2.5417	-1.0832	-0.71122	0.68823	1.9477	-1.3972	3.5269	1.9142	0.24905	1.8196	2.8578	-1.1715	0.80167	5.509	0.14879	4.3	-0.41509	0.17664	1.0097	1.1024	1.9843	-0.11332	3.1122	3.2414	2.3964	-2.2737	0.6246	2.1421	3.4677	1.0994	1.7936	1.125	1.0573	0.39394	2.2961	1.935	3.8871	2.1337	2.5305	3.0339	2.8293	0.55274	-0.77334	-0.14008	3.4092	3.3145
-0.71832	0.053043	3.029	-0.49091	3.586	1.2111	-0.050589	3.1624	0.24968	4.079	0.85078	-2.8014	1.8321	4.1569	0.37066	-0.28925	2.6004	4.271	-2.4538	3.0165	1.3349	3.2912	1.7066	1.0883	-1.2377	2.7893	0.19231	2.6513	2.6692	1.5113	1.064	1.9561	1.835	1.5263	-0.48794	-0.72092	-0.5636	2.1375	3.7311	-1.4165	1.1488	3.8385	1.7613	0.77893	3.4021	1.8636	1.9955	1.8752	2.3447	0.72779
-6.3665	-7.2189	-3.3905	-8.8957	-5.5137	-9.964	-7.3237	-8.211	-6.7982	-3.7438	-9.7335	-7.8165	-8.7569	-4.735	-6.4451	-6.9351	-7.46	-7.0783	-6.6211	-7.7211	-8.3898	-7.8585	-9.1007	-8.7629	-9.9326	-7.3201	-11.599	-4.3535	-9.4224	-8.7344	-5.0124	-8.6641	-5.2106	-7.9467	-9.6567	-5.7626	-6.3032	-7.0719	-9.5713	-8.8303	-7.7015	-8.6098	-7.0248	-9.4008	-7.8352	-8.3852	-7.5559	-7.2247	-3.8368	-8.5037
-19.491	-19.326	-21.164	-22.966	-19.535	-20.522	-19.98	-20.109	-22.785	-21.851	-19.281	-23.849	-21.801	-18.483	-22.616	-20.781	-20.521	-19.761	-18.716	-21.445	-21.351	-18.567	-22.374	-23.031	-24.873	-19.488	-22.338	-23.061	-20.396	-21.373	-23.34	-23.982	-20.291	-20.444	-20.461	-16.242	-21.573	-18.892	-22.643	-21.804	-22.587	-20.705	-20.707	-23.76	-24.507	-22.751	-19.425	-18.809	-18.596	-22.668
-4.5333	-1.4601	-5.146	-1.8372	-4.6604	-5.4687	-1.5437	-1.9769	-3.3495	-4.6521	-1.1544	-6.3342	-6.6017	-5.8566	-4.0197	0.14653	-3.84	-5.8389	-7.5938	-4.1262	-7.1711	-2.0045	-3.6735	-1.4645	-4.0061	-4.816	0.59737	-0.82867	-2.5264	-2.9517	-3.529	-3.6567	-3.8262	-5.0307	-3.0861	-3.8982	0.049072	-3.9591	-5.1485	-1.2568	-0.76839	-3.802	-3.8622	-7.6222	-3.0297	-3.1953	-6.3039	-5.3293	-3.8863	-3.285
8.3052	10.937	7.2687	9.1681	5.9948	8.2496	5.643	8.7002	7.9188	7.6962	6.3076	9.759	10.259	4.4617	8.4447	6.2415	8.1415	7.671	7.2712	6.9403	10.521	11.468	7.195	8.6323	8.8975	7.0082	7.5548	11.85	6.5572	8.7814	10.388	9.0553	7.5265	6.932	8.8559	7.156	6.4734	8.3471	8.0769	12.933	5.664	9.5676	10.084	9.9849	9.2256	12.411	10.444	14.132	7.9766	9.5809
4.8805	1.3661	0.159	3.9759	2.851	4.0196	0.56886	-0.61441	-1.3725	2.1286	3.8012	-0.845	2.4915	2.1626	1.9365	1.6174	1.2734	0.44201	0.59469	1.2533	1.337	1.1203	3.9226	1.0845	1.2562	0.91601	-2.3998	2.0719	-2.7906	1.1198	3.0681	1.4123	2.1219	1.2387	-1.0412	5.6937	2.4927	3.7903	1.9749	2.03	-0.20127	2.4232	3.1942	3.0164	3.2406	-1.4024	0.28696	2.0633	4.8176	0.60567
-2.3108	-3.2113	-3.1777	-1.9513	-6.3169	-4.6	-4.0853	-3.5959	-6.9143	-4.8673	-3.5551	-1.4738	-4.2025	-1.8848	-2.8184	-5.6922	-3.0914	-4.0748	-3.528	-6.071	-3.8601	-4.5182	-3.2324	-2.989	-3.4133	-1.9524	-1.2329	-4.5216	-3.3557	-5.6135	-5.1211	-4.3825	-4.4356	-2.7682	-7.006	-2.4431	-2.4329	-4.3295	-3.1928	-4.0226	-7.5141	-3.3421	-3.0773	-2.4555	-1.435	-4.5832	-3.0277	-3.0085	-3.0447	-2.0318
-13.117	-11.962	-8.356	-13.06	-12.54	-13.559	-12.139	-11.191	-9.4189	-10.095	-10.291	-14.38	-11.488	-11.672	-10.199	-11.898	-11.73	-11.124	-12.642	-10.763	-10.14	-8.3592	-9.8185	-11.749	-11.337	-8.2798	-15.322	-11.828	-9.8483	-12.669	-8.0604	-11.448	-13.934	-15.5	-13.676	-11.229	-15.013	-9.6893	-11.349	-14.068	-10.446	-12.335	-10.879	-11.191	-14.021	-14.266	-12.957	-10.912	-11.345	-11.188
-23.318	-23.026	-24.344	-22.32	-23.307	-21.427	-20.304	-23.02	-21.739	-22.541	-21.583	-19.738	-21.993	-22.132	-19.583	-21.497	-24.12	-20.561	-20.88	-20.498	-23.984	-21.164	-26.661	-20.388	-22.233	-20.665	-23.922	-21.03	-21.861	-22.491	-24.06	-21.58	-19.774	-20.878	-22.709	-22.73	-22.556	-20.954	-23.536	-21.317	-23.707	-22.23	-22.031	-24.715	-21.217	-22.39	-25.352	-23.214	-18.495	-22.703
-1.3018	-4.0716	-3.9917	-6.5683	-3.5371	-3.7197	-4.8156	-2.1165	-3.2526	-1.8988	-3.9046	-3.1608	-4.7978	-1.2173	-4.1168	-3.4343	-3.2544	-5.8932	-2.8028	-3.5338	-2.4671	-4.5239	-5.4743	-1.4305	-4.7702	-3.9349	-3.2667	-4.863	-3.9535	-5.6141	-5.0746	-0.97257	-1.867	-1.708	-3.3989	-2.5565	-2.9416	-6.3134	-3.8703	-3.0077	-6.0389	-1.9266	-4.034	-2.5383	-4.3328	-0.45403	-4.6198	-5.2158	-3.584	-0.88132
-16.499	-14.978	-13.258	-13.278	-15.458	-12.89	-13.535	-11.682	-12.861	-11.589	-13.836	-14.36	-16.491	-12.848	-15.922	-13.562	-16.55	-14.984	-10.541	-11.57	-12.796	-14.282	-12.815	-12.328	-14.015	-13.482	-14.584	-11.545	-14.828	-11.84	-13.182	-17.042	-12.457	-12.466	-13.515	-12.455	-15.363	-10.272	-10.118	-14.439	-14.315	-9.3986	-13.901	-13.05	-12.453	-14.588	-13.529	-13.698	-11.992	-10.534
-0.12003	-0.91775	2.3463	0.4782	-0.95185	-2.8226	0.024357	-4.3484	-2.7421	1.4318	-2.5422	-0.081989	1.0923	2.2459	0.80153	1.2418	-2.6481	-1.3036	-1.8269	1.4026	1.2804	-0.53612	-0.66328	-2.2878	0.57861	2.0458	0.68174	0.33827	-2.3759	-1.8072	2.6524	-4.5066	-1.3905	0.95039	0.85219	-0.31952	-0.10613	-1.1495	1.3999	1.4154	-0.99193	-1.067	-1.089	1.2739	-1.8601	-2.5163	3.2909	-0.65013	-1.5844	-2.7059
0.38045	-2.4679	-1.7522	-3.8671	-5.2586	-3.7928	-2.9333	-2.0551	-4.4053	-0.50657	-4.2353	-2.3913	-3.7992	-4.5956	-2.1414	-6.6194	-1.5713	-3.0474	-4.2574	-2.0277	-4.3416	-2.0801	-2.9403	-6.5324	-5.2127	-1.3988	-1.926	-1.9054	-3.1928	-1.9095	-0.44498	-2.9654	0.45107	-3.2952	-4.9536	-2.6038	-1.769	-4.8696	-5.2524	-2.7898	-3.1502	-5.0294	-3.4233	-1.0063	-1.3978	-0.75614	-3.5217	-2.9628	-1.8856	-3.0382
-19.367	-22.831	-21.199	-25.883	-21.416	-21.543	-21.033	-22.908	-20.271	-21.532	-23.481	-19.514	-24.586	-25.336	-24.181	-22.558	-23.058	-22.707	-22.992	-21.528	-23.607	-23.816	-21.015	-23.003	-22.099	-23.005	-20.34	-23.97	-23.739	-20.183	-21.592	-22.78	-21.25	-22.145	-23.161	-25.014	-24.363	-23.136	-24.632	-21.35	-19.059	-20.097	-20.877	-21.49	-22.956	-21.248	-24.185	-26.081	-24.407	-19.74
0.071419	-2.3831	2.8969	-1.6625	-3.154	2.0522	-0.44281	-3.5394	-2.4599	-3.5777	-0.68805	-1.8746	2.227	-1.9398	1.8844	0.55036	-4.5561	-1.7657	-0.49395	-0.57576	-4.4673	-1.6895	-0.97111	-5.7498	-0.40907	-3.9602	1.4178	-0.2712	1.6513	-3.4884	0.24926	-3.5685	-1.3056	-3.3142	-4.6226	1.1746	1.3312	-0.34649	3.9591	-1.7089	2.6955	-0.16119	-3.5716	-0.66296	-7.7117	-1.7931	-1.4022	-2.1593	-3.9862	-1.6635
1.8755	-1.1032	-1.0729	-2.1254	0.1688	1.5907	-3.5013	-3.4845	-1.492	-2.5153	0.52338	-0.93577	-2.7967	-3.3552	-1.043	-0.34762	-3.878	0.29216	-1.2809	-3.1096	-2.072	-2.0307	-0.50582	-2.5094	-3.1616	-4.0753	-1.5278	0.97347	-2.6639	-1.2439	-2.8412	0.088346	1.0831	-0.91251	-1.1951	0.057011	-1.0555	-2.5892	-2.501	-1.5417	1.3524	-2.5257	1.311	-2.6383	0.77384	-0.69284	-3.5323	-4.6251	-1.703	-0.45471
5.0771	8.4736	5.6851	6.8504	4.799	3.3963	6.7218	8.0572	7.2683	5.514	8.0404	5.9363	6.4732	7.8537	6.7597	6.2804	7.4749	5.1028	7.8276	11.099	7.1629	8.3848	9.0853	4.4901	6.8428	8.4781	6.977	8.7501	9.9299	4.5207	5.9385	7.9934	5.2827	7.6812	7.1316	5.7967	5.6706	10.859	7.2829	7.7327	5.1634	5.207	8.133	8.5183	9.1132	8.9103	5.8074	9.6016	8.5644	7.0689
-12.648	-11.983	-14.411	-11.795	-11.528	-13.919	-13.628	-14.49	-13.416	-13.568	-13.622	-14.422	-11.036	-11.014	-11.781	-14.985	-13.529	-13.281	-14.79	-14.472	-10.675	-12.431	-11.358	-9.8019	-9.8974	-11.813	-13.457	-8.4759	-13.938	-14.765	-10.477	-12.443	-10.552	-13.305	-14.786	-12.42	-11.892	-14.739	-11.078	-14.629	-11.605	-14.288	-11.044	-14.751	-14.021	-12.909	-14.498	-11.968	-13.695	-15.173
-10.27	-11.543	-13.657	-11.608	-12.45	-12.744	-11.563	-13.072	-12.723	-8.635	-14.764	-16.297	-13.805	-10.936	-11.936	-13.79	-14.468	-12.182	-14.839	-10.17	-10.281	-9.4495	-9.731	-13.592	-15.111	-12.702	-8.4199	-11.68	-12.818	-13.384	-10.439	-15.208	-14.215	-13.389	-12.158	-13.228	-10.752	-14.616	-17.474	-9.9891	-10.201	-12.645	-11.33	-9.4762	-9.8328	-10.944	-11.866	-10.554	-8.1251	-7.7538
-5.1062	-5.9514	-6.8544	-3.6743	-3.3434	-7.3469	-5.3306	-4.8982	-7.2803	-5.3942	-6.2314	-4.0761	-6.7226	-5.7506	-4.4951	-4.551	-5.5246	-7.6318	-6.6705	-4.3705	-6.3957	-6.5925	-4.3537	-3.3694	-0.79274	-2.2592	-5.1765	-2.7141	-2.2158	-4.9572	-5.4393	-1.3947	-5.2452	-3.3117	-4.438	-5.3427	-4.6645	-5.241	-3.4265	-6.144	-2.1088	-4.9774	-3.7155	-4.8407	-6.4246	-5.6253	-4.7406	-5.8807	-6.0552	-5.5206
-8.9879	-7.5117	-10.219	-9.3799	-4.9347	-7.5248	-6.328	-9.7321	-9.8699	-12.49	-10.953	-11.443	-3.0691	-11.806	-7.7755	-10.412	-6.3978	-8.0368	-10.302	-9.3346	-8.079	-7.8163	-8.0957	-10.995	-8.5337	-7.3962	-10.327	-9.4608	-10.601	-10.711	-8.811	-9.4606	-9.3327	-6.1368	-8.2175	-9.2257	-11.029	-7.5854	-10.163	-12.404	-13.555	-10.987	-7.1379	-11.168	-7.9108	-8.0534	-9.7815	-9.3175	-10.824	-9.7237
-10.677	-10.249	-16.527	-13.232	-12.252	-13.272	-11.02	-11.594	-13.293	-14.639	-9.7292	-10.002	-12.446	-10.607	-18.396	-11.823	-12.274	-12.624	-14.648	-11.616	-11.126	-12.882	-13.08	-12.708	-16.71	-14.996	-15.584	-12.229	-14.55	-12.535	-12.127	-13.505	-11.869	-13.545	-12.359	-11.853	-9.1692	-13.115	-9.2411	-15.352	-15.103	-12.673	-12.859	-14.295	-9.8172	-11.911	-15.813	-14.085	-13.218	-14.737
8.1027	9.4444	7.8928	4.3046	8.4921	7.5576	6.6345	9.8926	8.5108	5.8381	3.9112	8.7045	8.7259	4.3931	6.5384	5.1094	4.6315	10.938	9.5693	4.2167	5.9952	5.9456	8.1303	7.3734	3.4416	7.2941	7.2635	7.2073	3.8359	6.432	7.0608	8.3759	7.878	6.5782	8.8988	8.8913	8.4191	7.8216	3.7161	6.2062	4.686	7.4443	6.7255	7.7403	6.5814	6.009	8.4976	6.432	5.5367	6.7486
4.7387	7.3433	3.3929	8.0769	5.018	5.6695	7.5843	5.7686	5.5238	8.6781	6.4556	6.9503	3.2172	7.9288	5.3771	5.7008	4.1832	3.5609	6.2413	8.429	5.0658	3.0969	3.6511	3.9828	7.1289	6.786	3.3935	5.764	5.4913	8.7508	5.4584	5.4417	2.3852	7.0977	8.5198	7.5074	5.7507	5.8471	7.4692	6.0228	4.5406	5.8765	5.2274	5.3633	0.4373	6.8268	8.1363	6.215	7.7828	5.2378
2.9809	5.8399	1.6471	0.11619	-0.83308	-0.31993	3.919	2.9998	-1.1704	2.7646	1.7192	2.0682	1.8457	1.2137	2.4247	0.53725	-1.8189	4.6015	3.5093	3.6805	3.0232	0.60619	0.4922	3.6862	2.4617	2.6189	3.3938	3.2823	4.9386	1.993	2.4977	1.8504	1.803	0.17153	4.5352	3.9535	1.7185	1.932	1.5871	4.489	2.9204	3.4857	0.54766	-0.1264	1.0839	3.2982	0.30355	2.851	0.77213	2.6714
-20.23	-19.913	-21.719	-18.172	-19.715	-17.552	-23.065	-19.637	-23.816	-20.133	-23.191	-21.76	-20.103	-23.249	-22.065	-21.513	-21.945	-20.892	-21.026	-20.78	-18.867	-18.26	-18.806	-22.32	-24.132	-22.808	-21.211	-18.06	-21.945	-22.548	-19.251	-15.095	-19.042	-21.594	-19.844	-21.495	-20.727	-24.284	-24.212	-20.72	-19.98	-20.647	-17.683	-18.623	-21.633	-24.46	-21.831	-20.335	-22.766	-18.39
3.7568	1.114	3.0835	1.3185	0.15992	1.1626	-0.23019	1.3108	-2.4313	0.77402	3.2301	1.8689	-0.076252	-0.055002	0.60338	-1.8525	0.44932	-0.1263	0.92544	-1.8255	4.4086	1.0317	-0.96453	-0.61179	-1.9972	-1.5182	1.7227	-0.40368	-0.49509	-0.46238	2.2221	-2.8166	-1.8694	-0.37669	3.6064	-0.99619	2.0119	4.1387	-0.34247	3.8061	2.7848	-1.9144	-2.361	1.3961	4.5134	0.30126	1.7287	1.2201	-1.714	-1.2873
[truncated: 729 more rows]
[truncated: 150 more columns]
