# Supplementary material for: Genetic dissection of main and epistatic effects of QTL based on augmented triple test cross design
Source: PLoS One. 2017 Dec 14;12(12):e0189054. doi: 10.1371/journal.pone.0189054 (PMC5730204; doi:10.1371/journal.pone.0189054)
Supplement: S7 Supporting Information — (ZIP) [file pone.0189054.s007.zip › z2_1750_0.8_10.csv]

9.0513	8.5692	8.3372	8.7756	9.2912	9.0693	8.4964	8.6896	8.6184	7.8346	7.1669	8.2531	8.197	8.6845	9.2378	8.3983	8.9639	7.6705	8.4888	8.3981	8.1098	8.7885	9.397	7.6442	8.704	9.5815	9.2315	8.5318	7.869	8.3154	7.8401	9.4798	9.7205	8.0026	9.118	8.7686	8.7607	7.9157	7.9948	9.1891	7.3985	9.1529	9.1989	9.0413	8.4421	8.663	9.4525	8.6129	7.6447	9.0397
7.1061	8.4005	7.8631	8.7335	9.3803	8.5607	9.0471	8.3299	9.0111	8.0783	7.6517	8.6991	8.0637	8.8	7.8717	9.8308	7.1481	7.7703	8.005	8.6556	9.0073	8.969	8.1937	8.8771	7.9866	8.6361	9.3303	8.5245	8.5839	9.5008	7.3689	9.0196	8.4	8.3064	8.7065	8.6769	6.7076	8.5055	8.4969	8.715	8.8845	9.1707	9.1583	8.3494	8.1665	8.5552	9.1846	9.7463	8.6365	8.5474
3.6805	4.8214	5.1481	5.039	5.7716	4.6415	4.3084	3.6495	3.8475	5.4952	4.8126	5.1197	3.76	4.5178	4.9311	4.3854	3.7886	5.3037	3.9872	4.1831	3.9705	4.0998	4.0502	4.9594	4.0587	5.4596	4.5965	5.0062	5.3486	3.5987	5.0288	3.8719	4.7467	3.9588	4.9524	4.6046	4.2466	3.5469	4.7241	4.871	5.6263	5.1453	4.0854	5.2368	4.7511	3.4861	3.8585	3.9506	4.5598	4.9865
0.66525	-0.43674	-0.75008	0.59704	0.61303	0.4948	-0.060511	1.028	0.16211	0.20899	-0.70113	-1.4879	0.21577	-0.58427	0.50428	0.034364	0.32663	0.74433	0.093049	0.40249	0.37363	0.65738	-1.9827	-0.64808	0.064116	-1.2393	0.21121	-0.30067	-0.95238	-0.61848	-0.28409	-0.25827	0.040934	-0.26603	0.12955	-1.4003	0.078545	0.43696	0.48469	0.79546	0.30369	0.16875	0.53948	1.2584	0.211	0.6113	0.74115	0.78783	-0.033306	0.07729
-5.7602	-7.0147	-6.052	-5.4013	-6.2487	-6.4188	-6.5619	-6.9243	-6.2211	-6.4203	-7.5232	-7.6008	-5.4964	-6.8569	-6.2177	-7.2416	-6.5669	-6.2399	-5.8381	-6.0431	-6.4163	-6.3099	-6.2555	-6.5765	-6.9443	-6.7676	-6.012	-6.4265	-7.0874	-6.181	-6.7706	-6.1284	-6.5539	-5.0554	-6.388	-6.0696	-6.117	-7.3974	-6.1787	-4.7144	-6.4475	-5.7872	-6.3612	-6.3436	-5.6178	-6.9145	-6.5453	-7.2249	-6.3819	-6.9267
9.5181	8.425	7.8613	7.8021	9.1171	9.3815	9.3579	8.7139	8.3824	9.2381	8.6614	9.7589	9.0999	8.8663	8.4702	8.6014	8.9457	8.7121	8.4918	7.7248	8.7622	8.7824	7.8882	8.3249	8.2602	8.3368	10.491	8.8028	8.3574	8.0116	7.4255	7.8501	8.067	9.0199	10.148	7.9028	9.4065	8.903	8.123	8.2324	8.4567	8.3096	7.7396	9.5171	8.1613	8.6889	7.5139	8.5721	9.0751	8.2951
0.54414	0.36811	-0.30298	-0.42261	-0.39405	0.48168	0.66626	-0.59786	1.2554	-0.42783	0.48373	1.1036	0.42341	0.32587	1.2557	0.93914	-0.13282	0.5181	0.33889	1.0265	0.7432	-0.078252	0.35446	0.98146	1.2601	1.4436	-0.37543	0.71602	-0.27366	-0.19596	0.26022	-0.22056	-1.108	-0.74475	0.78957	1.1062	0.21389	1.5214	1.2473	0.29488	-0.038925	-0.7415	1.1667	0.13101	0.4781	-0.0070966	-0.36259	0.21457	1.0086	-0.33026
-1.1784	-2.0012	-0.9449	-1.0291	-0.67309	-0.67503	-0.99957	-1.2031	-0.6439	-1.1617	-1.1783	-1.57	-2.2603	0.035456	-1.0407	-2.0588	-1.1927	-1.7379	-1.6043	-2.2297	-1.674	-0.92898	-0.64993	-0.27796	-1.136	-0.31027	-0.51505	-2.5978	-1.0785	-0.3609	-0.063029	-0.80379	-0.64175	-1.1164	-1.5892	-1.6322	-1.0778	-0.34954	-0.77227	-1.0054	-1.1287	-0.54253	-2.1692	-1.5187	-1.341	-1.8063	-1.4028	-1.5113	0.50958	-0.73737
-1.1897	-0.38089	-1.2557	-1.3507	-1.3452	-1.0697	-1.5928	-2.1407	-2.5736	-1.1671	-2.1818	-1.7488	-1.5905	-0.65457	-1.5749	-2.1048	-1.5174	-0.88371	-1.4939	-1.0956	-1.4823	-1.1813	-0.81197	-2.8766	-1.1373	-1.0272	-0.49046	-1.1736	-1.1915	-1.6295	-1.0514	-1.9421	-1.0723	-1.0515	-1.3568	-1.9638	-1.816	-1.669	-2.1258	-2.3828	0.087208	-1.0177	-0.93123	-1.231	-1.8374	-1.2297	-0.92881	-1.5551	-2.4142	-2.5239
-8.1612	-9.26	-8.2934	-8.3189	-7.6232	-8.5591	-8.9525	-8.3902	-9.3404	-8.8892	-8.4132	-9.1908	-8.2332	-9.1192	-8.9991	-9.4658	-8.7973	-9.7336	-9.5341	-8.2741	-10.032	-9.2389	-8.7597	-8.837	-9.3694	-8.2395	-6.8717	-9.2932	-9.3975	-9.6851	-8.6508	-9.1582	-8.0829	-8.5813	-8.4112	-8.785	-9.0738	-10.659	-8.667	-10.011	-8.962	-9.8035	-8.056	-8.7104	-8.6279	-7.0512	-8.0765	-9.2391	-8.7335	-9.2713
9.0072	8.0056	8.3473	8.8117	8.7244	8.1911	9.1987	9.3438	9.1341	8.5974	8.5407	8.2622	8.7989	8.7062	9.2363	8.5847	8.2031	8.9103	8.3676	7.4498	9.2551	8.702	8.2141	7.8657	7.4364	8.6908	8.0819	9.108	7.4608	7.3776	10.308	7.6357	8.2196	8.7264	8.7124	8.2443	8.6055	8.1975	9.3365	8.839	8.8749	8.1109	8.8678	8.3971	9.6553	9.1759	8.3503	8.2292	9.3349	8.4623
-1.3483	-0.97184	-0.82793	-0.94734	-1.8251	-1.5414	-0.37894	-1.8497	-2.2561	-2.1387	-2.3939	-1.6022	-0.98011	-1.7008	-2.2501	-1.4399	-1.4497	-1.4661	-0.89669	-2.9469	-2.0554	-0.82586	-1.0361	-1.6854	-0.95719	-1.4102	-0.98573	-0.67896	-0.4298	-0.63524	-1.781	-1.4397	-0.15867	-1.301	-1.5157	-0.35135	-0.67543	-0.20906	-1.0291	-0.97545	-1.5055	-2.0053	-0.41236	-1.816	-1.1527	-1.2321	-0.57793	-1.1378	-0.94077	-0.94039
-7.518	-7.4677	-8.1125	-6.9992	-7.9364	-7.076	-7.0521	-7.0843	-7.6894	-8.3847	-7.6762	-7.5472	-7.2501	-7.4783	-8.4999	-6.7017	-6.9768	-7.2205	-7.9452	-7.5498	-8.5033	-6.3665	-7.6328	-6.5874	-8.1523	-7.1817	-7.4148	-7.4359	-8.0499	-7.5026	-7.0676	-8.0434	-7.5128	-8.4509	-7.916	-7.1657	-6.8471	-8.0104	-8.3082	-7.7573	-6.6653	-8.2879	-6.727	-7.9726	-8.3284	-7.1213	-6.2713	-7.0042	-7.3012	-7.8164
-2.5314	-2.9243	-2.928	-0.795	-2.8757	-2.8944	-2.2879	-2.8313	-2.5072	-2.8691	-1.8348	-3.3119	-2.5602	-3.1497	-2.3179	-2.33	-1.7888	-2.4213	-1.8139	-2.1887	-0.95122	-2.3271	-2.3619	-2.4254	-2.3602	-3.1342	-2.3805	-2.9376	-3.2911	-2.8786	-3.142	-3.1895	-3.0139	-2.5456	-2.914	-2.0646	-3.2971	-2.6267	-2.3126	-2.4921	-3.1879	-2.3962	-2.0579	-2.606	-2.9306	-2.8222	-2.6186	-2.765	-3.0277	-3.0498
-2.665	-2.2081	-2.4469	-3.0088	-2.4548	-3.0686	-2.8583	-1.9172	-1.9461	-2.4042	-1.8511	-1.825	-2.5563	-3.1117	-2.0605	-2.556	-2.1295	-2.2526	-3.3378	-2.4873	-2.5026	-2.4084	-2.1394	-3.4823	-2.7311	-3.1502	-2.7077	-3.3907	-2.6388	-3.5654	-3.1245	-2.1959	-2.8908	-2.5315	-2.4487	-3.3695	-2.6527	-3.3068	-3.4435	-3.1805	-2.47	-2.5549	-2.5699	-2.2145	-2.8851	-2.9596	-1.1441	-3.0142	-2.7746	-2.278
-5.0958	-5.8526	-5.6154	-5.859	-4.7915	-5.3601	-5.0582	-6.2229	-5.2052	-4.2859	-5.3956	-6.473	-5.7789	-5.701	-4.9298	-5.9291	-5.3002	-5.5856	-4.4772	-5.154	-6.6869	-4.6554	-5.8216	-5.5921	-6.2941	-6.4201	-5.1949	-5.8649	-6.2319	-5.6591	-5.5595	-4.953	-4.8724	-5.7377	-5.8401	-4.988	-6.3701	-5.6051	-5.551	-5.9744	-4.7236	-5.5745	-5.7374	-5.0077	-6.757	-5.0041	-5.4947	-6.1785	-5.3035	-4.8649
7.8204	7.5196	7.6726	7.5568	7.7767	7.1514	7.2088	8.4728	8.361	7.3489	8.9328	7.6629	7.991	7.7689	8.2864	7.9413	7.4345	7.7012	7.5784	7.7082	8.4168	8.4343	8.577	8.4196	7.1502	7.9909	9.0668	8.2209	7.7939	8.1131	7.2801	7.1734	8.5423	8.5412	7.8485	8.2292	7.9342	8.9773	7.9432	7.2565	7.611	7.6817	8.4439	7.8785	8.4217	8.1361	7.8998	8.8543	8.1418	6.8601
-2.9913	-2.4226	-3.0434	-2.7528	-2.8502	-2.098	-2.8574	-2.6408	-2.3231	-2.712	-2.7026	-1.2419	-2.0294	-2.7396	-3.235	-2.6032	-2.6237	-2.1961	-1.9173	-2.5538	-1.697	-2.4085	-1.1253	-2.6617	-2.4646	-2.1081	-3.0631	-1.1691	-3.2922	-2.5721	-2.2544	-2.5718	-2.3839	-1.7412	-2.938	-2.1178	-3.1791	-2.7518	-2.6531	-2.28	-1.3594	-2.5173	-4.1065	-3.8154	-2.1211	-4.1947	-3.1581	-2.5639	-2.2341	-3.4676
-0.95086	-1.6267	-1.3404	-2.3888	-1.1081	-1.6596	-1.6433	-1.324	-2.3667	-1.2755	-1.4866	-1.7378	-0.93882	-1.4508	-1.3854	-1.8791	-1.5474	-1.6391	-0.99559	-0.94477	-1.2661	-1.4205	-1.4396	0.24587	-2.2618	-1.8169	-2.0838	-1.5429	-2.1875	-1.8045	-1.0308	-0.80317	-1.0098	-0.96128	-1.1389	-1.576	-1.7879	-2.2066	-1.3495	-0.7945	-1.8766	-0.39668	-1.7564	-2.0655	-1.0295	-1.3326	-2.9416	-2.0585	-1.2037	-0.20584
-7.986	-10.11	-9.7785	-8.7837	-9.2779	-8.6642	-9.4021	-8.6783	-8.8092	-7.2566	-10.263	-10.005	-8.6971	-9.8778	-8.9025	-9.1751	-8.4569	-9.2151	-9.7779	-9.2384	-9.3762	-7.7569	-9.4515	-8.1077	-9.4198	-8.3031	-9.2911	-9.6418	-9.8247	-9.8021	-10.066	-9.5103	-9.1528	-9.4605	-10.602	-9.9226	-8.5654	-7.9768	-9.5435	-9.2781	-7.9589	-8.3641	-9.5543	-9.3498	-8.6116	-9.6026	-8.0758	-9.1443	-9.5634	-9.453
-11.673	-11.858	-12.652	-10.592	-11.015	-11.389	-12.09	-11.142	-11.899	-12.739	-11.031	-12.621	-11.109	-11.143	-10.504	-11.026	-11.406	-11.608	-11.299	-12.078	-12.16	-13.75	-11.347	-11.125	-10.526	-12.98	-11.972	-11.814	-11.483	-10.528	-11.488	-10.532	-11.788	-12.321	-12.515	-11.245	-10.71	-11.455	-12.767	-11.833	-10.345	-12.401	-11.505	-12.336	-11.31	-11.543	-11.578	-12.227	-11.903	-10.405
-4.0618	-4.1718	-4.5215	-3.9674	-3.7277	-5.2429	-4.2714	-3.4055	-3.3249	-3.545	-3.127	-3.5429	-2.8943	-4.6235	-4.0474	-4.0248	-3.8959	-4.4561	-3.898	-3.6132	-3.7553	-3.6389	-4.809	-3.7928	-3.6398	-3.4771	-3.8696	-3.9091	-3.5966	-2.7786	-3.8147	-3.161	-4.1947	-4.1811	-3.6429	-4.0992	-3.8466	-4.5603	-3.8463	-3.5212	-3.7361	-3.0153	-4.6796	-2.9218	-3.7952	-3.4111	-3.1174	-2.9813	-3.3479	-3.3188
-22.07	-21.595	-22.43	-21.939	-22.443	-22.296	-22.778	-21.714	-22.37	-22.522	-22.451	-22.297	-21.394	-22.32	-22.34	-22.442	-21.501	-22.215	-21.799	-21.392	-22.447	-21.976	-21.378	-21.856	-21.661	-21.878	-22.572	-22.103	-22.218	-21.615	-22.252	-22.711	-22.512	-22.84	-23.177	-21.783	-22.003	-23.003	-22.113	-21.412	-21.625	-22.086	-22.576	-22.361	-21.676	-21.737	-22.175	-23.56	-21.657	-22.144
-11.274	-11.413	-10.702	-11.226	-11.304	-11.682	-11.176	-12.482	-11.859	-11.927	-11.787	-11.621	-11.742	-12.232	-12.302	-11.936	-11.766	-12.098	-11.455	-11.238	-10.599	-11.368	-11.87	-11.207	-11.206	-11.665	-11.574	-11.178	-11.629	-10.424	-11.774	-11.925	-11.551	-10.61	-11.293	-11.9	-10.754	-11.383	-12.853	-12.046	-11.354	-11.33	-11.206	-11.255	-10.995	-11.668	-12.012	-11.031	-11.376	-11.344
-2.6723	-2.6169	-1.2498	-1.8095	-1.9221	-2.1163	-1.4362	-1.0773	-1.6166	-1.763	-0.99717	-0.98207	-1.8915	-1.5051	-1.6436	-1.6401	-1.4077	-1.3985	-0.89475	-1.5538	-2.1505	-1.7039	-1.7468	-2.7486	-1.3632	-1.9189	-1.931	-0.87716	-0.67427	-2.7497	-1.2127	-1.6913	-2.0545	-3.6302	-2.2384	-2.1702	-1.0306	-2.13	-2.9396	-1.3364	-1.4849	-2.7359	-2.2888	-1.5055	-1.8347	-2.2043	-2.0766	-1.9198	-2.0423	-1.5076
-14.42	-13.425	-13.207	-13.456	-12.973	-13.124	-12.727	-13.459	-13.843	-13.659	-14.137	-12.699	-14.266	-13.036	-13.286	-12.957	-14.801	-13.876	-13.265	-13.687	-13.275	-14.927	-13.043	-12.512	-12.852	-13.169	-13.523	-12.349	-12.622	-12.654	-13.445	-12.284	-14.219	-13.805	-12.841	-13.025	-13.931	-12.892	-13.249	-13.864	-12.409	-12.701	-12.989	-11.373	-12.533	-13.233	-12.458	-14.607	-13.133	-13.705
-1.7517	-2.9563	-1.8425	-1.3368	-1.5693	-1.9574	-1.0557	-0.49043	-1.6588	-0.3847	-1.9458	-1.453	-0.39115	-0.13735	-1.0341	-1.348	-1.2974	-1.7354	-2.2008	-1.427	0.25531	-2.0432	-0.26921	-1.5551	-0.61444	-1.2616	-0.5125	-0.95919	-1.4141	-1.1934	-2.349	-1.3364	-1.0686	-0.44818	-2.3158	-0.95989	-0.034351	-1.8918	-1.9462	-1.6419	-2.374	-1.452	-2.2898	-1.6201	-1.1972	-0.52166	-0.89364	-1.208	-0.41028	-2.3141
2.509	1.6779	2.8777	0.51882	2.3247	2.0337	1.6345	2.9584	2.1175	1.174	2.6116	2.8516	0.96914	0.9868	1.4231	2.943	1.7505	2.1143	2.7268	2.6754	1.3486	1.9324	1.5771	2.8032	1.2555	1.24	1.5108	1.4865	0.86264	1.8541	1.6229	1.6391	1.7557	1.6311	2.6636	1.3252	1.7306	2.2183	0.43814	1.6109	3.488	1.7401	2.1507	1.6834	1.3473	2.2991	2.2482	0.9687	1.7162	2.1346
-1.5123	-1.9875	-1.9415	-1.9756	-1.6214	-1.9529	-1.8052	-1.8756	-2.5444	-2.0382	-1.5439	-3.0673	-2.2343	-2.6144	-0.76461	-1.0851	-1.073	-1.9849	-1.5329	-2.8979	-0.18296	-0.95744	-2.5147	-1.8281	-2.2659	-2.3421	-1.2502	-2.3721	-1.9333	-0.61942	-1.7468	-1.3188	-1.8111	-0.36985	-1.7916	-2.4878	-1.36	-1.6446	-1.916	-2.669	-1.9144	-3.4486	-1.7335	-2.9667	-1.8873	-1.1396	-2.3402	-2.2903	-1.6551	-1.3373
1.1235	0.053124	-0.025928	-0.51797	0.14657	1.089	-0.078134	-1.5354	0.62611	-0.12513	0.51517	0.99431	0.4734	1.0315	-1.2094	0.61713	0.38291	0.41537	0.45218	0.97244	0.47619	0.10177	0.69818	1.0492	1.0177	0.5083	-0.34104	0.0080652	-0.14648	0.6178	0.54032	0.76819	0.81472	0.74156	1.2837	-0.63339	0.25179	-0.010402	-0.24244	1.4385	-0.40989	0.9582	-0.10651	0.45202	1.3794	0.76117	-0.30243	1.3712	0.67153	-0.0036108
-12.453	-11.571	-11.718	-13.065	-11.836	-13.309	-12.061	-11.665	-11.077	-13.038	-12.222	-12.281	-11.799	-12.191	-11.316	-11.804	-12.346	-11.105	-12.454	-11.924	-11.81	-12.091	-11.613	-11.612	-12.007	-11.863	-11.377	-12.702	-11.839	-11.478	-12.716	-12.169	-11.606	-13.029	-11.768	-12.237	-11.16	-12.305	-12.007	-11.23	-11.879	-12.133	-11.728	-10.856	-11.123	-12.579	-11.456	-12.262	-11.345	-12.336
0.18265	-0.23156	-0.65679	0.00034734	0.42756	-0.20408	-0.19802	-0.51067	-1.2409	-0.44672	-0.8255	0.86249	0.11207	-0.46549	0.41	-0.18841	0.23347	0.038662	-0.47326	-0.96396	-0.59769	-0.35731	-0.050563	0.91952	0.41934	0.6745	0.52319	0.50479	-1.4745	-0.09021	0.20229	-0.12926	-1.9181	-0.27713	-0.10797	-0.28234	-0.2872	-1.1278	-0.2954	-0.24974	0.070996	0.18326	-1.3376	0.22432	-0.50711	0.74009	-0.93588	0.039031	-1.1543	-1.2367
0.73572	1.7012	1.5416	1.8712	1.6011	1.7676	1.2463	1.0771	1.7845	2.1334	1.673	1.0418	1.4924	1.2725	1.1194	1.6504	0.59335	1.3293	0.48549	0.83968	1.8143	1.3309	1.8063	1.6054	0.96414	1.4571	0.94448	2.5583	2.837	0.86766	1.4151	2.0811	2.0854	2.1377	1.0424	1.0534	2.1392	0.78867	1.0721	0.79504	1.5136	0.68227	1.8893	1.3556	1.5215	2.0979	1.2442	1.2791	0.52869	1.3673
-4.9478	-5.2059	-5.6755	-5.5546	-6.8289	-4.3867	-6.072	-5.1884	-5.5608	-5.6077	-6.0948	-5.5463	-5.5389	-5.829	-5.1898	-6.1778	-5.875	-5.9229	-5.5856	-4.7386	-6.2363	-5.6428	-6.5696	-4.7876	-5.2099	-5.8025	-6.2196	-5.1535	-5.3611	-4.9196	-5.6535	-4.0019	-5.6294	-6.1391	-5.4994	-5.3252	-5.8864	-5.2894	-5.3785	-6.2792	-5.6814	-5.5397	-6.1508	-6.5738	-6.8697	-5.4026	-5.1128	-5.5752	-5.3124	-5.4836
1.5642	1.781	0.97532	1.7184	0.1885	1.3494	1.7722	1.5434	1.7231	2.3246	1.1803	1.5199	2.4934	0.82485	2.6734	1.5052	2.058	-0.046192	1.7244	1.1976	1.5324	2.0559	0.84223	1.2921	2.3164	2.4495	1.2988	2.1041	2.1001	0.966	2.0165	1.5459	1.6205	0.96894	1.9663	0.915	1.5767	1.8567	1.1489	1.7592	1.3733	2.5576	1.5175	0.63504	1.1589	0.41502	0.8711	1.6283	1.0131	1.7203
-6.3728	-6.7264	-7.066	-6.3839	-5.9326	-5.8487	-6.9784	-6.7842	-5.3747	-6.3205	-6.6722	-6.2142	-7.5525	-7.1746	-5.7073	-6.2268	-6.3827	-6.5168	-6.5198	-6.3459	-6.5189	-6.0065	-8.2065	-6.3382	-6.2931	-7.165	-6.1051	-6.3122	-6.5518	-5.818	-6.3023	-6.244	-6.5947	-6.3519	-7.332	-6.3619	-6.4959	-6.9782	-6.4652	-6.5095	-6.2926	-5.1058	-7.1032	-6.2885	-5.6319	-6.5828	-5.4444	-5.4751	-7.0113	-7.0139
-9.8543	-9.1916	-10.461	-9.8682	-9.443	-9.9047	-9.6585	-10.383	-10.046	-10.851	-10.361	-9.6214	-9.6949	-10.568	-10.191	-10.855	-9.7071	-10.489	-11.253	-11.696	-10.24	-10.293	-9.4426	-9.3215	-10.031	-10.497	-10.307	-9.2353	-10.735	-9.4799	-10.114	-9.3192	-9.993	-9.3753	-9.985	-9.1319	-10.503	-10.966	-10.326	-10.087	-11.014	-11.422	-9.4576	-11.139	-11.346	-9.4201	-9.7372	-10.146	-10.014	-10.721
-1.4821	-0.27105	-1.2187	-1.7711	-0.46894	-0.4514	-1.2408	-2.0283	-1.2617	-2.4819	-1.1424	-1.4079	-1.4044	-1.4885	-1.4196	-1.983	-1.1952	-1.0671	-2.0305	-2.3882	-0.37952	-1.0956	-0.73798	-1.0707	-0.58347	-2.1147	-0.70193	-0.67954	-0.74618	-1.228	-0.82913	-1.6466	-1.7423	-1.1938	-0.48276	-0.72266	-0.72307	-1.9324	-0.99494	-2.0183	-1.1458	0.72229	0.012845	-1.4601	-2.385	-1.8184	-1.1327	-1.3659	-1.1467	-1.0371
-1.6889	-2.2283	-3.1907	-2.688	-2.1996	-2.7323	-2.2243	-2.329	-2.8347	-0.9466	-2.2097	-2.6944	-3.4839	-2.6248	-3.2431	-2.1957	-4.5855	-2.2898	-3.426	-2.5764	-3.1951	-3.4073	-2.7376	-2.5868	-3.6713	-3.7794	-1.6907	-3.3707	-1.8537	-2.8643	-2.533	-2.9848	-2.7373	-3.6988	-3.2683	-2.5768	-2.1324	-1.3315	-3.4691	-2.7054	-3.0556	-1.8457	-2.1016	-2.2599	-1.782	-2.078	-3.0432	-2.5075	-3.4829	-2.5656
-22.478	-21.856	-23.32	-22.86	-22.745	-20.757	-21.832	-21.328	-21.167	-22.668	-21.579	-21.095	-22.274	-23.514	-21.413	-21.794	-21.219	-22.89	-21.8	-22.235	-20.708	-21.604	-22.254	-21.557	-22.379	-22.547	-22.071	-21.888	-22.63	-21.837	-23.337	-21.082	-23.264	-22.216	-22.608	-22.074	-22.047	-22.754	-22.481	-22.333	-24.01	-22.536	-22.431	-21.923	-22.611	-21.394	-24.073	-23.306	-21.73	-22.177
6.1874	7.4811	7.1326	6.9953	8.133	6.3424	6.095	6.1102	7.7537	6.4002	7.401	6.8609	5.7067	7.147	7.9793	6.7124	6.581	6.5937	5.5528	6.5944	8.3333	6.9436	6.3564	6.8313	6.2446	7.5377	6.6297	7.9154	6.7363	6.9818	5.3518	6.635	5.8363	6.8833	7.3716	7.0255	7.3984	6.4181	7.3433	6.6946	6.9554	6.1983	7.0675	6.694	7.0002	8.7573	6.9934	6.9812	7.6413	8.3084
-20.683	-20.062	-20.944	-20.78	-19.619	-20.937	-20.546	-22.116	-20.746	-20.938	-21.547	-21.344	-19.65	-20.256	-21.815	-21.544	-20.961	-21.041	-20.143	-21.469	-21.463	-21.741	-20.932	-20.086	-22.142	-20.428	-19.955	-20.089	-20.934	-20.403	-21.143	-20.221	-21.051	-20.259	-20.257	-19.644	-19.947	-20.673	-20.813	-20.794	-20.791	-20.727	-19.649	-20.482	-20.969	-20.634	-21.21	-19.337	-21.495	-20.021
-1.9937	-2.9993	-2.3542	-2.4275	-1.9302	-2.445	-3.4866	-2.639	-2.2509	-1.5921	-2.3355	-2.7985	-2.4615	-2.3467	-3.0325	-1.4583	-2.7311	-3.9902	-2.3833	-2.5434	-2.4385	-2.5613	-2.9518	-2.581	-4.0725	-2.9749	-1.6115	-2.47	-2.9657	-1.4407	-2.4154	-2.4886	-2.1597	-2.0318	-2.2583	-2.404	-2.3786	-2.8221	-2.76	-3.1118	-2.4149	-3.0359	-2.8407	-2.5149	-2.3782	-2.8301	-3.1404	-2.1892	-2.7972	-1.7119
-12.567	-14.91	-14.836	-15.622	-14.858	-14.84	-14.901	-14.063	-14.526	-14.288	-15.397	-14.948	-14.979	-13.724	-14.22	-14.161	-14.585	-14.124	-14.351	-15.796	-15.475	-15.271	-15.058	-15.27	-15.786	-15.813	-14.68	-14.866	-15.57	-14.573	-14.149	-13.174	-14.195	-15.382	-15.182	-14.062	-13.556	-14.323	-15.351	-13.696	-15.019	-14.15	-15.305	-15.467	-14.529	-14.842	-14.266	-15.032	-15.194	-14.692
-10.254	-9.8507	-8.8813	-8.8863	-8.9979	-8.5	-10.454	-8.5968	-9.0378	-9.8455	-9.1237	-9.6037	-9.9476	-9.3003	-9.2693	-10.263	-8.7783	-9.6305	-10.46	-8.7594	-8.7126	-9.2939	-9.3487	-8.6213	-8.7844	-8.8035	-9.463	-9.7923	-8.8833	-8.7642	-9.6193	-10.112	-8.4258	-10.034	-9.6901	-9.2262	-9.9694	-10.581	-10.866	-10.036	-9.3039	-9.2763	-10.162	-8.894	-7.6434	-9.7596	-9.7689	-8.7408	-8.4179	-9.6466
-9.9996	-9.7214	-10.64	-10.317	-11.311	-11.523	-10.446	-12.015	-10.498	-9.7617	-10.949	-10.598	-10.165	-11.316	-9.8159	-10.707	-11.094	-11.515	-10.666	-11.281	-9.7162	-9.7539	-11.412	-11.106	-10.273	-10.762	-11.445	-11.608	-9.4264	-10.483	-11.026	-10.379	-10.24	-10.309	-9.6049	-11.615	-11.267	-10.786	-10.804	-10.525	-11.36	-11.058	-10.964	-9.5123	-11.191	-11.61	-11.337	-11.152	-11.221	-10.602
-15.488	-14.65	-15.088	-15.433	-14.607	-15.09	-14.914	-14.311	-13.988	-14.369	-15.514	-16.155	-14.987	-14.615	-13.774	-14.065	-14.307	-13.352	-13.419	-15.211	-15.269	-14.298	-14.901	-13.347	-14.54	-15.489	-15.108	-14.964	-14.567	-14.409	-13.846	-13.744	-14.753	-14.05	-14.224	-14.189	-14.264	-14.861	-14.817	-12.772	-15.803	-13.995	-14.246	-14.632	-14.592	-14.643	-14.865	-13.317	-13.45	-14.122
2.8567	2.3555	2.529	2.5764	2.3926	2.1443	2.7105	3.6859	3.2596	2.9422	3.0974	3.4032	4.1156	3.3921	3.3113	2.73	2.8321	2.8726	3.3197	2.7825	3.6373	3.2493	4.0963	2.7231	3.2058	2.6844	3.2245	2.1761	4.2093	3.4396	3.086	2.8596	2.9652	3.919	2.4333	1.6682	4.1203	3.3077	2.7962	3.2243	2.7978	1.9797	3.8383	3.1608	3.5807	2.1993	3.3158	2.6293	2.8718	2.2741
5.3305	4.9927	4.0914	5.0444	6.1514	3.7567	5.7713	5.8999	5.1643	4.9817	5.9618	5.116	5.0303	4.7409	5.6099	3.8087	4.9838	5.4463	6.5541	4.9592	4.8493	4.5649	3.69	5.613	3.932	5.1585	5.1782	5.3378	5.8774	4.3207	5.1002	4.8015	5.1032	4.9278	4.9657	5.2632	4.9261	4.9493	3.6947	5.5509	4.2915	4.7815	2.8974	4.4355	4.9083	4.458	4.9071	5.3798	5.0138	3.8308
-8.5303	-9.4375	-9.2305	-8.9131	-9.4687	-8.6518	-8.8192	-8.8702	-9.2297	-8.5646	-9.6592	-8.5672	-8.6325	-8.7336	-9.6383	-9.3119	-9.2498	-8.998	-8.5576	-9.7998	-11.011	-9.0645	-9.1259	-10.263	-8.3376	-8.4779	-9.1389	-8.8889	-8.7889	-9.2372	-9.7735	-9.4087	-8.1851	-9.7451	-8.5256	-10.427	-9.8077	-8.3711	-8.9488	-8.8404	-9.0492	-9.6744	-9.4717	-8.7184	-9.5062	-8.3544	-9.5965	-9.7981	-9.9953	-9.1669
-13.371	-14.349	-13.464	-12.311	-11.834	-13.755	-13.168	-13.601	-13.511	-13.312	-12.854	-12.923	-13.255	-12.847	-13.087	-14.122	-13.584	-14.439	-12.211	-12.503	-13.636	-12.483	-13.435	-12.86	-12.934	-11.74	-13.686	-12.429	-13.821	-14.527	-13.554	-13.581	-13.498	-12.836	-13.315	-12.744	-12.012	-13.132	-12.778	-13.561	-12.586	-13.128	-13.204	-12.988	-13.509	-13.397	-13.175	-14.58	-13.354	-13.733
1.4128	0.27635	3.0242	1.8991	2.1844	1.9126	1.2911	1.8743	2.5268	1.1391	1.2216	2.1317	0.64531	0.86017	1.7088	1.8745	0.080772	2.0727	0.48311	1.0227	-0.031143	2.0712	1.9708	1.8992	1.1647	2.8765	1.3406	1.2551	0.8631	3.224	1.3653	2.0166	2.075	2.07	1.8925	0.82149	0.92209	1.8072	2.2167	1.6821	2.9229	0.82904	1.6328	1.4477	1.794	1.5779	1.909	1.7076	1.5243	0.90641
-11.441	-11.203	-11.443	-11.735	-11.105	-12.016	-11.95	-10.844	-12.832	-11.41	-10.872	-13.094	-13.06	-12.509	-11.319	-11.796	-11.246	-11.526	-11.553	-11.184	-12.567	-11.086	-11.674	-11.418	-11.264	-11.137	-12.459	-12.37	-11.278	-11.059	-13.014	-11	-11.16	-11.628	-11.556	-9.6554	-11.287	-12.572	-11.021	-12.557	-12.057	-12.277	-11.839	-10.475	-11.072	-11.85	-11.424	-11.752	-11.433	-10.885
-0.71457	-0.98006	-0.80977	0.61889	-0.40026	-1.7906	-1.1668	-0.32294	-0.54638	0.48189	-0.37502	0.010489	-1.2858	-1.0535	-1.6444	-0.38728	-0.73835	-0.22201	-0.54395	-1.5258	0.26802	-1.3687	-0.78394	-0.50419	-1.001	-0.95277	-1.066	-0.30382	-1.2499	0.048126	-0.85373	-1.365	-1.3502	-1.5573	-1.0643	-1.6683	-0.47171	-0.65408	-0.88094	-0.18989	-1.2263	-0.29613	-0.429	-0.75649	-0.6082	-0.29103	-0.55907	-0.54049	-1.7236	-0.57668
6.2194	4.4261	6.3509	6.7589	5.1534	5.3448	4.3868	5.5293	4.9284	6.277	5.7582	7.1722	4.9176	5.1741	5.6303	6.2381	4.676	6.1417	4.9903	5.7942	6.0808	5.3181	5.4386	4.4891	6.0233	6.5561	5.1268	5.3271	5.5567	5.3616	5.2443	6.4666	5.5561	5.1908	6.2693	6.2681	6.4995	4.6515	5.8206	5.4595	6.0144	5.9307	5.3914	5.0708	6.9539	5.4859	6.2437	5.2715	4.51	5.7215
7.7347	6.1338	6.9048	5.4959	6.3324	5.8034	6.3026	7.6	6.9162	6.0574	7.2015	6.8974	6.5206	7.4267	6.5496	6.4378	7.0751	6.4818	7.473	6.1203	6.9007	6.7196	7.3679	7.5767	7.1947	6.4043	6.446	6.4754	6.9617	6.4242	7.1993	6.8214	6.6363	7.3273	7.5122	5.6691	6.5458	6.5382	6.716	5.3282	7.3766	5.672	7.3603	5.8348	6.7085	6.7195	6.8639	7.7155	7.1121	6.4123
-3.0695	-2.504	-3.0237	-1.7773	-2.4335	-2.571	-2.3512	-2.0258	-1.1704	-2.3916	-2.5573	-3.4801	-1.9702	-2.2179	-2.9719	-1.8887	-2.4779	-2.5518	-2.2052	-2.3048	-3.4205	-2.1253	-1.0673	-1.2212	-2.7169	-3.3207	-2.1143	-1.8781	-2.7791	-2.3932	-1.8552	-3.3778	-2.5701	-2.1473	-2.0169	-2.1925	-2.3253	-2.0249	-2.1606	-3.3629	-1.349	-1.4134	-2.6935	-1.8999	-1.9076	-1.9178	-3.0375	-2.6839	-1.9487	-2.4747
-14.281	-14.295	-15.336	-14.338	-14.923	-14.334	-15.451	-14.048	-14.123	-16.003	-15.022	-14.018	-14.418	-14.441	-14.657	-13.941	-13.766	-14.372	-15.415	-14.804	-14.955	-14.76	-14.182	-14.64	-15.473	-13.964	-14.783	-15.156	-15.285	-14.548	-13.965	-13.473	-14.2	-15.607	-13.564	-14.861	-15.266	-13.514	-15.065	-14.995	-14.724	-13.836	-14.703	-14.039	-15.009	-13.827	-15.4	-14.374	-14.383	-14.62
1.7013	0.81409	1.7919	1.3546	0.71647	1.664	1.9066	1.3766	1.0847	0.13402	1.2337	0.73002	1.9186	-0.087686	1.6901	1.7091	0.7259	2.0577	1.5974	1.8354	0.77319	2.0089	1.9227	1.4671	2.0458	1.008	1.3225	1.6611	1.6638	0.61828	0.79346	1.352	0.6329	2.0848	-0.17493	2.0146	1.2173	0.11714	0.90872	1.5974	1.7404	2.4444	0.16173	0.73691	2.504	2.179	1.7888	0.62136	0.98741	1.0896
5.9064	5.3805	6.1418	5.356	4.9983	5.7553	5.7143	5.5779	6.2015	5.287	6.3558	5.6641	4.4542	5.3907	4.97	6.0642	5.4632	5.8615	6.0265	5.2499	5.2504	4.3704	5.3326	6.9665	5.9265	6.7778	5.4609	5.4157	6.3893	5.8491	5.2074	5.8456	5.4783	6.8123	5.0196	6.4386	5.7822	5.0805	6.2122	4.322	6.0723	5.3074	5.7126	6.0824	5.2516	5.2457	6.28	5.1933	6.0072	5.8236
-2.1429	-2.0984	-1.6036	-1.9447	-1.7218	-1.0148	-0.95464	-1.2334	-1.879	-2.5164	-1.1404	-1.6042	-0.89121	-0.66954	-2.3912	-1.292	-2.3471	-0.44375	-0.8217	-1.9928	-2.1156	-1.2463	-1.8606	-1.9808	-1.1406	-2.1456	-2.0923	-1.5048	-2.0196	-2.0872	-1.0658	-0.48881	-1.2032	-0.96949	-1.3972	-1.6127	-1.6043	-1.8175	-2.1858	-1.2781	-1.8594	-2.1378	-1.6945	-2.5948	-1.8347	-1.7289	-1.5869	-1.722	-1.1344	-1.3733
3.9893	5.1383	4.7013	6.3528	5.1597	5.9114	5.5896	4.2838	5.608	4.3578	4.1946	5.4077	5.2369	4.9656	5.453	6.0026	6.079	5.3784	5.6219	5.1593	4.7417	5.9211	4.9106	5.1888	5.7517	3.7955	4.4233	5.9721	4.3507	5.3845	5.6325	5.8145	3.889	4.7199	5.1591	5.9733	5.4657	4.4541	6.0583	4.536	5.0836	5.6167	4.6599	5.1356	4.8471	5.4789	5.6701	6.0909	5.8192	6.0164
-4.0208	-4.3365	-1.6403	-3.9936	-3.1165	-3.2874	-3.8775	-3.7269	-2.5396	-3.4332	-2.837	-3.0501	-3.9292	-3.1866	-4.4422	-3.2642	-3.7486	-3.4521	-4.2106	-2.7166	-3.9747	-3.6834	-2.7554	-3.7229	-3.0868	-3.4955	-3.8525	-4.0026	-4.8318	-3.9755	-3.2393	-3.2806	-2.9981	-2.5328	-3.0478	-3.1424	-3.0678	-3.3114	-2.9286	-2.9515	-2.3567	-4.109	-3.4097	-2.6501	-2.8412	-2.3891	-2.4808	-2.7631	-2.3668	-3.0403
-12.444	-11.211	-11.456	-11.481	-11.724	-10.339	-12.243	-11.024	-12.033	-11.461	-11.919	-12.532	-10.415	-11.221	-11.162	-13.089	-11.766	-11.501	-11.992	-11.411	-12.04	-12.281	-11.227	-11.383	-12.098	-13.142	-12.123	-12.235	-11.808	-12.43	-11.271	-11.931	-12.161	-12.163	-11.871	-10.699	-10.908	-11.879	-11.38	-12.097	-11.013	-11.118	-12.183	-12.774	-11.158	-11.356	-11.575	-11.065	-12.476	-10.896
9.104	8.6994	8.6982	8.1924	7.8702	7.6776	8.6686	8.8959	7.8568	9.6888	8.7775	8.732	8.586	8.4803	9.5398	9.205	8.4504	9.106	8.9437	9.123	7.2655	8.864	8.0591	8.0582	8.6756	8.5829	7.6071	9.246	8.3825	9.3632	8.0632	7.2057	9.0394	7.5326	8.421	9.0342	9.7315	8.5579	8.0759	8.637	8.6993	8.3851	8.176	8.4275	7.9589	8.8024	8.8304	9.1759	8.8091	8.5284
-13.74	-15.319	-14.388	-14.581	-13.104	-14.227	-14.215	-13.133	-14.008	-14.356	-13.087	-13.714	-14.803	-13.827	-13.947	-13.887	-14.424	-14.189	-14.119	-13.263	-15.173	-14.712	-15.15	-14.08	-14.237	-13.154	-15.401	-14.07	-15.44	-13.21	-12.907	-13.772	-14.715	-13.209	-13.749	-14.198	-13.796	-13.147	-13.524	-14.763	-12.516	-13.947	-13.398	-14.424	-14.486	-15.465	-14.065	-14.24	-13.47	-13.867
-13.507	-12.573	-12.642	-13.69	-12.908	-13.227	-12.655	-13.025	-12.861	-13.718	-13.26	-13.646	-14.077	-12.543	-13.793	-14.337	-13.843	-12.747	-12.502	-11.975	-14.07	-13.892	-13.39	-13.21	-12.464	-13.469	-13.749	-11.649	-12.567	-12.825	-12.756	-12.775	-13.253	-12.379	-13.363	-13.209	-13.206	-12.195	-12.952	-13.373	-12.469	-13.287	-13.298	-12.805	-13.346	-14.489	-13.988	-13.394	-13.102	-13.364
-1.8883	-0.97821	-0.90025	-0.68278	-1.0419	-1.4364	-1.6553	-1.0639	-3.6039	-1.5729	-1.9594	-1.2079	-1.8932	-0.70372	-1.1566	-1.1369	-1.8318	-0.64719	-1.7872	-2.339	-1.9992	-1.6655	-0.78657	-0.57567	-1.0301	-1.2907	-1.1098	-1.3039	-1.742	-1.3122	-1.9706	-1.5632	-0.97877	-2.1141	-1.2487	-0.93792	-2.2849	-1.226	-2.1328	-1.0917	-0.36047	-0.44165	-2.0015	-1.924	-1.2014	-0.7864	-1.586	-0.83222	-1.236	-1.4269
0.80646	1.7219	0.73726	2.6567	2.2786	1.944	2.4906	0.79505	0.30025	2.5688	1.6438	2.292	2.1653	1.7275	1.8454	1.5363	1.5689	2.455	1.0248	2.0947	1.5642	1.461	1.0148	0.97695	2.7401	1.9267	1.4663	0.98396	1.7727	1.5792	2.0799	2.4939	2.2783	1.7937	2.1467	2.3166	1.8702	1.7512	0.86751	1.6595	1.7212	3.4376	2.1488	2.1706	1.7651	2.0891	2.1598	2.1839	1.873	0.22141
-11.024	-11.893	-11.099	-10.337	-10.487	-10.96	-11.062	-10.63	-10.151	-11.339	-10.426	-10.352	-11.406	-10.545	-9.8718	-10.013	-11.928	-10.118	-11.382	-11.181	-10.49	-11.82	-10.501	-10.803	-10.666	-11.995	-11.095	-9.8165	-11.61	-10.401	-10.227	-10.958	-11.813	-12.066	-10.129	-11.445	-10.475	-10.048	-10.013	-12.252	-10.601	-10.712	-10.68	-10.108	-11.088	-11.572	-11.06	-10.659	-10.169	-10.87
-2.6733	-2.6673	-2.0754	-1.583	-2.3527	-3.3137	-2.2155	-2.4678	-2.0989	-3.3819	-3.2574	-3.3193	-3.2589	-2.516	-2.1004	-1.4393	-2.4974	-1.5223	-1.3755	-2.0938	-1.3419	-2.5632	-2.3513	-2.3933	-2.0787	-4.0291	-2.9245	-2.6211	-3.586	-1.5343	-2.9599	-2.9872	-1.7123	-2.9465	-2.1775	-2.0572	-1.527	-2.0962	-2.1871	-1.7999	-1.1606	-3.0736	-1.6356	-3.7584	-2.7175	-2.3946	-2.2285	-1.8091	-2.5944	-3.0189
1.4865	0.42229	0.85004	0.5405	2.5975	0.95034	2.0256	1.6224	0.51259	1.3054	0.18213	0.074303	1.8764	1.2239	1.2227	0.91952	0.81079	1.8631	2.0924	0.87457	1.3094	0.78564	0.89751	1.7741	0.93323	1.6181	1.443	1.6754	1.7969	1.7492	2.181	0.25907	0.79245	1.2736	2.0059	0.4889	0.43204	1.9108	1.4674	1.4081	0.39327	1.1023	1.0735	2.3777	0.56719	1.5594	1.2261	-0.30525	1.4739	1.0552
-6.9625	-5.8574	-8.1426	-7.4298	-7.5578	-6.933	-6.1268	-6.7811	-6.2815	-7.267	-7.1648	-5.124	-6.2199	-6.5202	-6.1512	-6.1935	-6.8982	-6.35	-5.7329	-5.2297	-6.2472	-6.7415	-6.2588	-6.7219	-7.0723	-5.3663	-6.5121	-6.143	-5.4764	-7.1046	-5.841	-5.823	-6.2444	-6.9479	-6.2552	-6.1311	-6.1705	-7.0524	-7.0403	-5.67	-5.8648	-6.3516	-6.037	-6.1891	-6.3086	-5.3906	-5.3827	-6.8985	-6.2971	-7.427
-0.3848	-0.66962	-1.0277	0.46319	-1.0193	-1.2386	-2.2459	0.22457	-0.92684	-1.5442	0.013974	-0.80584	-0.50518	0.22789	-1.9052	-1.2782	-1.9428	-1.3537	-1.3709	-0.22515	-0.7401	-0.95624	0.73397	-0.79814	-1.5157	-0.16271	-1.0699	-0.64712	-1.0664	-0.10919	-0.24562	-0.32772	-1.3338	-0.096327	-0.7519	-0.6293	-0.54604	-1.6894	-0.023522	0.10281	-0.83405	-0.76429	-0.025539	0.46665	-0.90085	-1.2648	-1.0257	-1.4949	0.33284	-1.5044
-8.514	-8.5129	-7.8035	-8.5547	-10.178	-9.0047	-8.6358	-8.8983	-9.2477	-9.2714	-8.9437	-8.5936	-8.6901	-8.6013	-7.9664	-9.3082	-9.5263	-9.7645	-7.9331	-9.7643	-9.5289	-9.9218	-7.9506	-7.9061	-8.1293	-8.5806	-7.714	-9.8466	-9.4549	-9.5015	-8.5105	-9.6449	-9.341	-7.9701	-10.29	-8.1902	-8.8205	-8.8648	-8.5483	-9.7326	-9.2431	-8.7625	-9.2179	-9.5792	-9.0186	-9.7842	-7.7091	-8.8709	-8.6466	-9.4057
-10.826	-11.99	-11.841	-11.832	-11.93	-11.289	-11.81	-11.111	-12.276	-11.702	-11.6	-12.705	-11.224	-12.543	-10.986	-10.757	-10.667	-12.774	-11.15	-11.394	-10.746	-11.304	-11.195	-11.629	-11.073	-11.388	-12.09	-10.182	-11.265	-11.51	-10.452	-11.071	-11.336	-12.32	-11.556	-10.925	-10.959	-11.545	-11.762	-11.584	-11.44	-11.627	-12.133	-11.373	-10.948	-10.804	-11.428	-12.509	-11.279	-11.411
-6.2163	-6.023	-5.4438	-5.1225	-5.9166	-5.5118	-5.6589	-6.0763	-6.2278	-5.7346	-5.6579	-5.0509	-5.5443	-4.8614	-5.4676	-6.5029	-6.0851	-4.4243	-5.5383	-4.9833	-5.7269	-5.1801	-5.3004	-4.9965	-5.4339	-5.7068	-5.4292	-5.4149	-4.614	-5.3302	-6.048	-5.5432	-6.2779	-6.1035	-6.3247	-6.2655	-5.651	-6.1459	-4.5735	-6.052	-6.1643	-5.6975	-6.8689	-6.3923	-5.9351	-5.4105	-4.5729	-5.7456	-5.1698	-5.5745
-0.41427	-0.8125	-1.4886	0.14613	-1.4259	-0.8342	-0.65281	0.086664	-0.35062	-0.13173	0.17728	-0.066277	-0.90662	-1.6427	0.042098	-0.86551	-0.71432	-0.15694	-1.2023	-0.49347	-1.8625	-0.78978	-0.49312	-1.2055	-0.57094	-0.66111	-1.2307	-1.4441	-1.8162	-0.54193	-0.98662	-1.3412	-0.14504	-0.03358	-0.15191	-1.6922	-0.91057	-1.0409	-0.71221	-1.0678	-0.47504	-1.3795	-0.43508	-0.65365	-0.75858	-0.13791	-0.36156	-1.6501	-1.1452	-1.3177
-10.829	-10.454	-10.04	-10.069	-9.9602	-10.644	-9.2394	-10.628	-10.029	-10.605	-10.581	-8.4987	-10.819	-9.8202	-10.49	-10.767	-9.6212	-10.889	-10.509	-10.505	-11.016	-10.848	-10.957	-10.07	-10.54	-11.11	-9.5183	-9.3755	-10.655	-9.2643	-11.417	-10.376	-9.5812	-10.678	-10.266	-9.8388	-9.7648	-9.3747	-10.145	-10.55	-10.891	-10.873	-11.008	-10.072	-8.9399	-9.1227	-10.426	-8.8916	-9.7408	-10.174
-1.4628	-1.3821	0.28112	-0.89479	-1.6321	-0.19485	0.36708	-0.18604	1.2376	-0.92233	0.14848	-0.28293	0.12011	-1.0864	1.2793	0.41972	-0.48059	-0.1879	0.37977	0.1958	-0.13091	-0.19658	0.28825	0.38365	0.16299	-0.29476	-0.10993	-0.34005	-0.38453	0.58902	0.21696	-0.08911	-0.020937	-0.12797	-1.3455	-0.45866	-0.78976	-0.047423	-0.44996	0.40874	-0.74143	-1.4381	0.82509	-1.5483	-0.40526	-0.4066	-0.93647	-0.5602	0.56357	-0.39924
-1.2969	-1.6088	-2.0945	-0.063208	-0.88179	-1.3485	-1.5464	-1.4528	-1.5801	-1.2539	-2.7208	-1.6975	-1.686	-1.3268	-1.2173	-1.4695	0.42526	-1.4057	-2.1447	-1.237	-0.65177	-1.1846	-0.85229	-0.96594	-1.3872	-1.6897	-1.9761	-2.3071	-2.4119	-0.61463	-1.9656	-0.95197	0.74328	-2.2041	-2.1273	-2.123	-1.7413	-0.86787	-1.7732	-1.567	-1.9343	-2.2528	-0.84953	-3.0409	-1.6191	-1.3062	-1.311	-1.4447	-2.377	-3.1414
3.3311	4.0046	5.6554	4.729	6.2926	4.8216	5.2286	4.3773	4.6374	3.4115	4.3128	5.8137	3.9627	5.0191	5.5822	5.1541	5.6521	5.8375	4.1868	5.7225	6.0108	4.5363	5.7559	3.7088	4.9961	4.2083	4.7907	5.6447	6.1344	4.1828	5.5896	5.2548	5.1233	4.5512	4.8765	4.8078	5.1038	4.6842	5.2665	3.6077	4.8482	4.6328	6.1621	5.1198	5.0438	5.6916	5.5916	5.5734	5.2232	4.7278
1.2063	1.3261	2.0063	2.04	1.2385	0.43153	1.7758	1.8786	1.6873	0.53768	2.2582	0.22959	2.1479	2.2416	2.3111	1.7864	2.1042	1.8608	2.9345	1.6134	2.0203	0.33874	0.85238	1.0304	1.709	1.4975	1.5124	1.2294	1.9244	0.16048	2.0122	0.73642	1.1026	3.4189	2.0328	2.4188	1.7554	1.4315	1.2505	1.6907	1.7788	1.1729	2.9471	1.2816	0.16079	1.3207	0.70569	2.3662	2.4165	1.5971
-9.668	-10.848	-9.1846	-8.7253	-8.8408	-8.6015	-9.7539	-8.9955	-9.0432	-8.4915	-9.3154	-10.283	-9.1679	-9.5237	-9.0599	-9.8786	-9.3637	-9.3181	-10.398	-9.4176	-9.5216	-8.6045	-10.041	-9.6577	-9.5402	-9.6452	-9.5246	-8.4782	-10.458	-8.8748	-9.4495	-8.9506	-9.2353	-9.9966	-9.6303	-9.2462	-8.5281	-9.745	-9.9802	-10.067	-9.6549	-8.6244	-9.9597	-8.7028	-8.4499	-9.2232	-9.8396	-10.634	-10.009	-7.9838
-0.12082	0.036093	-0.41425	0.58195	1.0873	0.8992	-0.040574	1.1541	-0.61671	0.34028	0.65273	0.043209	0.69	0.00023547	1.7891	0.52422	0.90506	-1.1589	0.42871	0.45729	0.61695	-0.57783	0.70474	-0.4122	-0.15157	0.25139	0.023829	0.58726	-0.066499	0.90392	0.37226	-0.24369	0.48647	0.37154	0.33917	0.15146	0.49778	0.33266	0.94811	-1.3002	0.24025	-0.092923	-0.19383	-0.18794	-0.13852	0.30551	-0.789	0.14644	0.52446	0.21887
-4.3838	-4.4799	-4.4218	-6.5887	-3.6904	-3.041	-5.5284	-4.1607	-4.1142	-5.1516	-4.3024	-5.0572	-5.5296	-4.1924	-3.9055	-3.4545	-4.0049	-4.4044	-3.8649	-3.9254	-3.7623	-3.8475	-4.6114	-6.0152	-3.6907	-4.8417	-4.9493	-4.2984	-5.4912	-4.1051	-5.3485	-4.7132	-4.9714	-4.9825	-5.3302	-5.255	-3.6379	-3.8723	-4.6456	-4.2445	-5.2548	-4.2889	-5.6579	-3.727	-4.3872	-4.2328	-4.4303	-3.8106	-4.3925	-5.5456
-0.58653	-0.12989	-0.80477	-1.3047	-0.23965	0.11059	0.062886	0.89761	-0.68758	0.4657	0.3642	0.25279	0.86605	-1.8095	0.55124	0.09025	-0.73494	0.99076	1.5438	0.20538	-0.33699	-0.26883	0.67325	0.13751	0.4527	0.13585	0.40319	-0.32229	-0.80991	-0.15179	0.95291	-0.28014	-0.24462	0.34121	-0.29139	0.1662	-0.47426	-0.38328	0.26054	0.80753	-0.38603	-0.31099	-0.97524	-0.14576	0.013857	0.44612	-0.07827	-0.98541	0.13778	-0.84085
1.6213	1.6481	1.7346	1.0308	1.6963	1.7275	1.8172	2.6703	2.6855	1.7864	3.6334	2.0299	1.5021	1.4862	1.4945	2.0052	2.5162	1.5248	1.4341	1.4944	1.0899	1.195	1.4616	1.9206	2.7405	0.89688	1.4492	1.8031	1.255	1.4372	2.1769	1.2071	1.8677	3.4615	2.1803	0.87115	3.0463	2.2236	-0.1237	1.8032	2.2674	0.78498	2.3421	1.8175	2.1984	1.8698	1.8609	1.3346	0.41623	0.8767
9.2872	9.5624	8.8447	9.0077	8.0256	8.6053	7.4281	8.0615	8.7765	7.8016	8.4642	7.9045	8.6164	8.534	7.7695	8.8795	8.382	8.8602	9.3639	8.3203	8.6458	8.2117	8.4231	8.901	8.2436	7.821	7.994	7.7654	8.2856	8.8202	8.4442	8.6924	9.4184	8.5201	9.5723	9.1303	9.7671	8.0534	9.4256	7.5595	9.0655	8.842	8.3337	8.8876	9.1879	8.1232	7.9944	8.9766	9.6969	8.7846
-1.5491	-2.3142	-1.5694	-1.5267	-0.15444	-0.41812	-0.015091	-1.6558	-0.75237	-0.94425	-0.56626	-1.9138	-0.96485	-0.74805	-1.3203	-0.96216	-2.7172	-0.45709	-1.4306	0.51722	-1.6456	-1.1806	-0.64675	-0.015424	-1.6481	-0.33911	-0.43081	-1.46	-1.1217	0.11319	-1.7637	-0.61827	-1.3631	-0.16038	-1.2041	-1.7286	-1.2317	-2.3046	-1.3915	-0.70371	-1.3514	-1.7526	-1.3983	-1.8927	-2.4622	-0.86595	-0.66723	-1.5099	-1.5837	-0.47573
-11.83	-10.398	-10.949	-9.6586	-11.13	-10.651	-10.37	-11.949	-10.697	-11.636	-11.352	-10.505	-9.6876	-10.724	-10.346	-11.927	-10.944	-10.82	-10.379	-12.079	-10.477	-10.664	-10.638	-10.087	-12.179	-10.557	-10.261	-12.26	-11.092	-10.155	-11.12	-11.34	-11.624	-11.197	-11.429	-11.89	-11.105	-11.268	-10.756	-9.8334	-10.381	-10.882	-11.25	-10.195	-10.084	-10.58	-9.7214	-11.225	-11.604	-10.555
-2.8023	-2.0611	-2.4082	-3.1516	-1.8091	-2.0282	-2.3583	-2.1865	-1.7966	-2.3747	-3.221	-1.0042	-2.2566	-2.6924	-1.9513	-2.159	-2.3394	-2.8184	-2.3009	-3.2403	-2.3181	-2.044	-3.3507	-2.5656	-3.4168	-2.2624	-2.3655	-2.6452	-2.4483	-3.0573	-3.3455	-1.5328	-3.2799	-2.7869	-2.0665	-1.3387	-3.7547	-0.95178	-2.5983	-1.4031	-1.7548	-2.9072	-1.8588	-2.7105	-1.3805	-2.7694	-2.5611	-2.0362	-2.0981	-2.3507
-10.177	-11.467	-11.188	-11.555	-10.972	-10.666	-11.853	-11.83	-11.039	-10.592	-13.198	-10.765	-11.461	-11.914	-11.817	-12.261	-10.962	-11.606	-12.099	-12.179	-11.958	-11.143	-11.619	-11.5	-12.49	-11.869	-10.378	-10.561	-11.171	-11.391	-11.058	-10.909	-11.335	-11.148	-11.658	-11.874	-11.528	-12.039	-11.738	-10.662	-12.728	-11.663	-10.613	-10.318	-11.406	-11.244	-10.702	-12.308	-10.888	-11.285
-1.2982	-2.0369	-2.0689	-0.55891	-0.63659	-0.64743	-0.3503	-1.1458	-0.8258	-0.46156	-0.61993	-0.59573	-0.22728	-0.49845	-1.422	-0.97249	-0.95605	-0.27205	0.12147	-0.082517	-2.3656	-0.13749	-0.34798	-1.3058	-0.1446	-0.66354	-0.80548	-0.20064	-0.64299	-1.5799	-0.13399	0.17853	0.15185	-0.040743	-1.1186	-0.13616	-0.47154	-0.13261	-1.6083	-0.15414	-0.85722	-0.11068	-0.313	-0.25719	-0.42672	-1.1116	-0.90294	-0.32207	-1.0198	-0.69974
-5.3079	-5.146	-5.1548	-4.3764	-5.4085	-2.7971	-5.419	-4.6435	-6.2032	-4.9604	-5.2512	-4.3015	-5.9949	-5.3466	-4.8637	-5.4949	-5.0105	-5.4831	-5.3368	-4.6429	-5.5309	-4.145	-5.8544	-4.9792	-5.3054	-5.1951	-4.974	-4.7845	-4.8784	-3.6077	-4.5224	-4.7878	-4.3	-4.6908	-4.8013	-4.9817	-4.2989	-5.8519	-4.6303	-5.2007	-4.1523	-4.5897	-4.9633	-4.6305	-4.8361	-5.7388	-4.4486	-4.4593	-5.4349	-4.6001
2.0235	1.7416	2.6476	2.2647	1.898	0.69209	0.20598	0.30702	3.3287	1.4213	2.2033	1.5049	2.258	0.59586	2.3799	0.66435	1.5927	1.9611	1.4503	1.109	1.3891	0.36142	1.1456	1.1523	1.1118	1.7136	2.0731	1.6008	1.2877	1.2667	2.2947	1.1097	0.87012	0.61645	2.2227	3.031	2.1487	0.65494	1.6575	1.5178	1.298	1.8073	2.3052	1.3147	1.2113	3.6712	1.5695	1.5936	1.9139	1.1867
-2.2809	-0.87127	-2.0142	-2.1429	-2.0305	-2.2745	-2.1644	-2.4127	-1.7154	-1.6467	-1.3102	-2.7554	-2.4266	-1.9527	-1.98	-2.7379	-0.95678	-2.0163	-1.4962	-1.7837	-3.2352	-1.9373	-2.4149	-2.6028	-2.2782	-2.7135	-2.8077	-2.9105	-2.9673	-2.5613	-1.1199	-3.3983	-2.8122	-1.6757	-2.3582	-1.032	-2.9655	-2.1965	-3.5771	-3.3125	-3.1586	-2.7136	-1.8702	-1.6104	-1.6633	-2.7097	-2.8121	-3.617	-3.5218	-2.6654
-22.088	-21.637	-21.169	-22.021	-22.034	-21.995	-22.019	-21.624	-22.321	-22.094	-21.468	-22.409	-21.932	-21.705	-21.738	-21.481	-21.139	-22.697	-23.335	-21.493	-23.049	-22.426	-23.186	-21.828	-21.755	-21.607	-22.734	-22.089	-21.796	-21.884	-22.31	-21.658	-21.867	-22.54	-22.948	-22.417	-21.661	-22.138	-21.971	-21.553	-22.124	-22.794	-21.485	-22.277	-21.989	-22.643	-22.016	-21.307	-22.585	-22.78
-13.791	-14.569	-14.375	-15.349	-13.448	-15.483	-15.186	-14.399	-14.162	-15.371	-15.003	-15.638	-15.068	-13.324	-13.525	-15.33	-14.329	-15.102	-15.173	-14.137	-14.935	-14.673	-15.285	-14.886	-14.184	-14.899	-14.191	-14.262	-14.314	-15.032	-15.165	-14.194	-14.373	-15.532	-14.582	-14.245	-15.339	-14.446	-14.231	-14.837	-14.941	-13.84	-14.32	-14.068	-15.271	-14.123	-15.279	-13.36	-15.057	-13.808
-21.201	-20.783	-20.07	-21.504	-21.001	-21.799	-20.402	-20.473	-19.809	-20.565	-20.006	-21.125	-20.647	-20.675	-20.032	-20.838	-21.747	-21.286	-20.63	-20.963	-20.888	-20.241	-21.992	-20.604	-21.52	-22.262	-21.356	-21.227	-20.495	-20.565	-20.797	-21.465	-19.942	-20.81	-20.704	-20.388	-20.135	-21.453	-20.821	-21.113	-20.027	-21.409	-20.136	-20.752	-20.57	-20.672	-20.277	-21.197	-20.44	-20.158
6.6832	6.3825	7.5044	7.1299	6.0275	7.384	5.5747	6.818	6.1038	6.5851	7.6557	6.431	5.9435	8.3807	5.7218	7.1117	6.6939	6.5152	7.299	7.8301	7.6569	7.0147	7.1319	6.1611	6.7305	6.703	7.1305	6.588	6.4481	6.4402	6.5036	7.0343	6.9358	7.147	6.7481	6.115	7.552	7.6619	6.6155	7.3106	7.1095	7.3752	5.9735	7.6461	5.6416	6.5777	7.3635	6.6933	7.5353	6.7867
-6.9375	-6.735	-6.3562	-6.0164	-5.9035	-6.1258	-6.0308	-5.288	-5.9022	-6.9643	-7.279	-5.4577	-6.9211	-6.5565	-5.222	-7.1778	-5.6852	-6.5319	-5.9151	-6.1225	-5.6899	-6.6282	-6.3871	-7.1809	-7.1625	-5.3364	-5.9953	-6.9368	-5.9306	-5.9459	-6.8172	-7.0091	-6.8118	-5.3986	-6.3245	-6.7495	-8.0321	-7.1063	-5.9432	-7.645	-6.6185	-6.3267	-5.6652	-6.1964	-6.4102	-6.3871	-5.5902	-6.8763	-4.7091	-6.2817
0.20686	-0.35476	0.52479	1.0147	0.31943	0.96932	0.9427	-0.55117	0.89266	0.28907	0.014898	0.44303	1.6085	0.043141	0.30833	-0.72701	-1.2983	0.45725	0.97977	-0.021607	0.87418	1.1697	-0.037089	0.60963	1.43	1.3374	0.47723	0.61664	-0.18173	1.326	0.99883	0.26008	0.67723	0.47396	-0.30551	0.81954	0.98269	0.15317	0.12177	-0.5435	1.3446	-0.10327	1.3136	0.43233	-0.39994	0.25017	0.91912	0.65341	-0.28779	0.486
-0.91662	-4.7826	-3.6059	-3.4687	-2.4264	-3.6228	-4.0296	-3.8996	-2.7869	-3.2917	-2.5292	-2.4323	-1.6986	-3.3781	-3.0136	-3.6221	-2.8557	-3.6983	-3.464	-3.0939	-2.727	-3.1697	-2.8902	-2.697	-2.5973	-2.3009	-3.1828	-3.4454	-2.8801	-2.9993	-2.7316	-3.8639	-3.5973	-3.3819	-2.8959	-3.6938	-3.231	-3.3451	-4.0998	-3.1698	-3.4147	-2.5993	-3.7761	-4.6235	-3.1114	-3.8239	-3.1597	-3.5564	-3.3158	-3.1085
-2.6271	-2.5036	-2.0429	-2.2996	-3.1922	-2.592	-3.5103	-2.4402	-2.6553	-1.5701	-1.1566	-2.0783	-1.5747	-1.9183	-2.9687	-2.5704	-2.3642	-2.1507	-2.3203	-1.6534	-2.4438	-3.2235	-2.2314	-1.3801	-3.242	-2.4958	-3.1012	-3.2858	-1.545	-2.8363	-1.4715	-2.3456	-2.1739	-2.6309	-2.5101	-1.6851	-2.4023	-2.5229	-2.2476	-2.2503	-1.462	-1.9628	-2.0692	-2.7039	-2.7585	-3.4803	-2.38	-1.9169	-3.5513	-1.7583
-14.116	-14.611	-15.17	-14.058	-13.726	-15.355	-14.64	-14.135	-14.528	-14.486	-14.254	-15.361	-15.08	-14.881	-15.625	-14.308	-14.926	-15.373	-13.509	-15.388	-14.759	-14.856	-14.107	-14.36	-13.905	-14.882	-15.383	-13.965	-14.897	-14.01	-14.046	-15.203	-14.946	-16.357	-15.626	-14.955	-14.1	-15.562	-14.594	-15.929	-14.702	-14.703	-15.431	-15.11	-15.581	-14.664	-14.743	-13.836	-15.694	-14.355
-11.005	-9.9951	-10.062	-10.581	-9.73	-11.607	-10.805	-9.5982	-10.275	-9.7225	-11.47	-9.791	-8.9418	-11.259	-9.4899	-10.105	-10.268	-10.4	-10.249	-11.544	-11.667	-11.719	-10.373	-10.065	-10.457	-10.65	-9.3089	-10.802	-9.9537	-10.784	-9.642	-10.515	-11.529	-9.9861	-10.566	-9.7081	-10.533	-9.7804	-9.6818	-11.165	-10.431	-9.8236	-11.097	-10.371	-9.6649	-10.87	-10.121	-10.005	-9.7383	-10.052
-0.22366	0.55538	0.79348	-0.54163	0.08772	0.82428	0.13234	-0.062594	-1.0413	0.6972	0.49409	-0.40558	0.021318	1.0999	0.89403	0.74728	-0.1939	0.62895	1.0555	0.85659	0.046476	2.2888	0.69604	-0.77758	-1.3109	0.25098	0.411	0.58347	-0.34011	0.26085	-0.15781	0.28611	-0.18133	0.088487	-0.29465	0.16917	0.38049	0.097981	1.0611	0.36545	1.0863	0.24869	0.852	1.0544	0.71331	0.0098353	0.30884	-0.40203	0.50005	-1.0846
-21.977	-22.583	-22.448	-22.253	-21.689	-21.53	-23.102	-22.126	-23.212	-21.143	-22.205	-21.894	-22.001	-23.213	-22.375	-21.739	-21.516	-23.103	-22.23	-21.599	-22.082	-22.244	-22.249	-22.614	-22.08	-20.939	-22.446	-23.086	-21.741	-22.066	-22.327	-21.186	-22.916	-21.894	-22.368	-22.748	-22.311	-22.863	-20.98	-21.979	-22.082	-22.25	-21.882	-23.888	-21.662	-22.241	-22.88	-22.283	-21.512	-23.404
-13.209	-14.76	-13.307	-12.663	-12.506	-12.92	-13.111	-14.4	-13.418	-12.778	-13.338	-12.197	-13.316	-12.574	-13.74	-14.291	-13.483	-13.06	-13.283	-13.054	-13.254	-13.787	-13.104	-13.523	-12.375	-13.214	-13.261	-12.317	-12.844	-12.858	-12.975	-12.057	-12.703	-12.79	-13.067	-12.477	-12.44	-12.365	-14.449	-13.747	-13.955	-13.803	-12.811	-13.092	-14.137	-12.618	-12.895	-12.571	-13.204	-13.795
1.4174	3.5443	3.4248	2.8837	2.2478	2.4311	2.5686	2.1877	2.3853	1.734	2.2915	2.7171	2.4032	2.9803	3.019	2.5377	2.2313	2.413	1.9034	2.8358	2.6981	2.8489	2.5617	2.6236	3.4285	2.8544	2.5131	2.6944	3.2537	3.1838	3.3283	2.209	2.3079	1.9126	2.1466	2.1579	2.8079	1.3102	2.3194	1.8881	2.9358	2.7858	1.4792	2.9162	2.7093	2.332	3.5479	2.2488	3.5827	1.8932
-11.563	-11.182	-11.858	-10.894	-10.992	-11.119	-11.607	-11.205	-12.273	-12.666	-11.483	-11.948	-11.157	-11.179	-10.569	-11.589	-13.354	-11.311	-13.398	-11.982	-12.515	-12.515	-11.77	-11.068	-12.103	-11.052	-11.475	-11.629	-11.25	-12.063	-11.272	-11.82	-11.858	-12.183	-11.488	-11.226	-11.542	-12.287	-13.083	-12.22	-12.357	-11.698	-11.206	-11.246	-12.048	-11.119	-11.067	-11.094	-11.015	-12.151
-3.2467	-5.1606	-4.3333	-3.1962	-4.0923	-3.7511	-2.8993	-4.5571	-3.5183	-2.637	-4.9172	-3.011	-3.877	-4.5493	-3.9708	-3.4356	-5.089	-3.8201	-3.3873	-4.4875	-3.3832	-3.6874	-3.4725	-3.3966	-4.7438	-4.8851	-3.9313	-2.9911	-4.4093	-4.7107	-4.6027	-4.4017	-4.7999	-4.4734	-4.4284	-4.1951	-2.9276	-3.2541	-4.882	-3.704	-3.121	-4.6893	-3.5701	-3.4171	-4.465	-4.0005	-4.6004	-3.0293	-4.1572	-4.0487
-0.40449	-1.8051	-1.8176	-2.6662	-0.9314	-1.6373	-1.5379	-1.9516	-1.899	-0.89657	-1.2403	-1.7976	-2.2404	-1.2646	-0.63961	-0.86815	-1.2256	-1.8497	-2.8234	-1.099	-1.821	-0.61899	-1.9838	-1.5681	-1.0452	-1.7104	-1.4922	-0.31332	-0.85706	-1.3645	-1.3488	-1.8715	-2.2867	-1.1725	-1.4952	-1.4202	-1.5153	-0.85075	-2.0174	-1.5209	-1.4044	-1.1437	-1.0685	-1.7298	-1.374	-1.5143	-2.2424	-1.8285	-1.1719	-1.963
-3.3716	-2.6437	-3.0215	-3.6609	-3.0543	-2.7156	-2.8623	-2.712	-3.9224	-3.5649	-3.3242	-1.6653	-4.7547	-3.6454	-2.6046	-2.6395	-2.6997	-3.6869	-3.8602	-3.326	-4.4366	-4.0962	-3.7797	-3.0693	-3.2486	-3.2426	-4.1466	-2.7165	-3.2701	-2.5375	-3.4886	-2.8863	-3.7675	-3.5101	-2.9625	-4.3323	-4.0418	-3.4189	-3.6687	-3.455	-3.416	-3.5822	-3.9658	-2.7928	-2.501	-4.0614	-3.0449	-3.6877	-2.5009	-3.1724
-4.7382	-4.3186	-4.5329	-5.0097	-5.2621	-5.57	-6.2736	-4.5541	-4.7506	-5.6992	-6.0418	-4.0579	-4.9486	-4.2032	-4.9682	-4.4007	-4.7004	-6.6722	-5.795	-4.4817	-4.9631	-5.4261	-4.687	-4.6373	-4.7077	-4.8906	-6.0549	-4.2861	-5.6884	-5.1878	-5.3249	-4.5591	-5.5627	-4.9289	-5.1129	-5.8714	-5.4286	-4.4268	-5.8608	-4.9795	-4.9003	-5.6351	-5.8254	-4.2682	-4.5882	-4.4205	-5.2175	-4.0897	-5.2757	-4.8434
-4.1491	-3.4336	-1.9264	-4.0149	-3.4671	-3.9153	-3.5475	-3.3497	-3.2529	-3.1178	-3.8237	-1.8344	-3.9883	-3.1325	-4.0921	-3.7649	-2.7246	-4.0869	-2.8875	-4.1553	-4.3151	-3.4769	-2.9005	-2.8047	-3.4382	-2.6552	-3.5455	-3.4904	-3.1123	-2.8757	-3.0781	-3.1513	-3.1926	-3.4301	-2.7729	-3.0913	-3.4054	-3.8092	-2.6247	-2.2185	-4.0429	-3.6758	-2.0798	-2.063	-2.1815	-2.3121	-2.6199	-2.9732	-3.3132	-3.93
-21.533	-22.303	-22.382	-23.441	-23.435	-22.4	-22.783	-22.053	-22.235	-22.731	-22.471	-21.462	-21.586	-22.993	-21.741	-22.673	-22.369	-21.944	-21.854	-23.022	-21.33	-22.264	-21.94	-21.492	-23.251	-22.616	-20.565	-22.3	-22.165	-22.87	-21.886	-21.281	-22.728	-21.376	-22.337	-21.667	-21.531	-22.246	-22.683	-21.141	-22.146	-23.052	-23.023	-21.833	-21.621	-21.444	-22.532	-22.02	-22.571	-21.731
2.464	2.2088	2.4612	2.633	2.0833	1.8121	2.4861	2.108	2.0003	3.0832	2.6387	3.4293	2.4036	2.2182	1.9136	2.4331	4.1273	2.6031	2.8091	2.4817	3.0801	1.5794	2.9838	1.8558	2.2126	3.0925	3.129	3.1102	2.5664	2.3376	1.4371	1.6988	2.9292	1.8867	1.8819	3.2398	2.7447	2.039	2.5587	2.8007	2.4559	2.7527	3.0278	3.0999	3.8097	2.96	2.3063	2.7045	2.264	2.2182
0.28954	1.5064	1.714	0.12418	0.70786	-0.20369	1.281	1.1629	0.15976	0.38249	-0.114	0.68941	1.166	1.8219	0.017081	0.36503	0.44078	0.2911	0.68756	0.29812	1.9144	0.91556	-0.010991	-0.037986	0.45259	-0.19571	0.023587	-0.045227	0.95982	1.106	0.4097	-0.90188	-0.14244	1.0718	-0.64523	0.069699	0.68874	0.28165	0.017186	0.44934	0.47832	-0.39385	0.45261	0.75106	1.1162	1.2115	-0.16679	-0.1498	0.50172	-0.1078
-2.0243	-2.6133	-2.6762	-1.3665	-2.8309	-1.8973	-2.0562	-2.3687	-2.7546	-2.1261	-2.5696	-2.8095	-3.4048	-1.8896	-3.2872	-2.1099	-2.7164	-3.3739	-2.3446	-2.4271	-2.5839	-1.2864	-3.0569	-3.4103	-2.4246	-3.4221	-3.2334	-3.775	-3.0351	-2.4469	-1.142	-3.1551	-3.4913	-3.0825	-2.0389	-2.303	-2.7851	-2.2823	-2.2727	-0.69363	-2.4712	-2.1725	-2.6493	-2.9788	-2.3352	-3.1113	-2.1967	-2.074	-2.0546	-3.1358
-13.819	-13.423	-13.39	-13.004	-13.636	-12.231	-13.94	-13.863	-11.893	-13.802	-12.725	-13.198	-11.939	-13.735	-12.099	-13.232	-13.292	-12.518	-13.585	-13.505	-13.423	-13.254	-13.149	-14.196	-12.881	-12.87	-13.536	-12.012	-12.971	-13.588	-14.128	-12.388	-13.064	-13.463	-13.023	-12.637	-13.355	-13.605	-13.414	-12.972	-13.798	-12.742	-12.723	-12.527	-13.392	-13.356	-13.704	-13.352	-13.47	-12.598
-1.2459	-2.3153	-1.5231	-1.4248	-1.8869	-2.1595	-1.0257	-1.6064	-1.4677	-0.89733	-1.0873	-0.98571	-2.0301	-1.4622	-1.7783	-1.9049	-2.2841	-1.1661	-0.25435	-1.3209	-1.9681	-1.3666	-0.96856	-2.0791	-1.5199	-2.086	-2.2131	-2.0198	-0.89635	-0.85308	-1.0145	0.43735	-1.4757	-0.65778	-0.64744	-2.1871	-2.0134	-1.5389	-1.4267	-1.2209	-0.032032	0.14763	-2.3043	-1.623	-1.2461	-0.58349	-1.5557	-2.2675	-2.5137	-1.2791
11.008	9.9638	10.67	10.211	8.9597	9.4736	10.281	9.2366	9.6082	10.306	10.257	9.1317	10.2	9.7011	9.5121	9.6028	10.057	9.8966	9.4511	9.5264	9.2518	10.257	10.04	10.119	9.683	10.5	9.5863	9.6828	10.181	10.243	9.7083	9.2716	9.6134	10.541	8.9108	10.648	9.7754	10.294	9.0896	9.1345	9.5813	10.823	9.8481	9.7037	10.387	9.4583	9.2379	9.9914	10.197	9.9278
-2.6214	-3.1303	-2.7122	-2.5219	-2.0911	-3.843	-2.8179	-2.2654	-2.5271	-2.1645	-1.5287	-1.8948	-1.7467	-1.6965	-2.3945	-2.6481	-2.615	-2.7706	-3.2334	-1.4805	-2.5489	-4.1513	-2.6919	-1.7268	-2.4065	-1.626	-3.1056	-3.3261	-3.5645	-2.6619	-2.6949	-2.4744	-2.2449	-3.2664	-3.2173	-3.1278	-2.0139	-2.7438	-1.8467	-2.9796	-1.9309	-2.0831	-2.6479	-3.05	-3.0497	-2.6357	-2.5979	-2.1571	-3.066	-2.3955
-2.7853	-3.7433	-4.2038	-3.6226	-3.6817	-3.1201	-3.9357	-3.1084	-3.2118	-3.6127	-3.3429	-2.4613	-2.3476	-2.1501	-3.7102	-2.5664	-3.1461	-2.8192	-3.3188	-3.2315	-2.2288	-4.3459	-2.4607	-2.7999	-3.3248	-2.7793	-2.9801	-2.2505	-3.5156	-3.3497	-3.6127	-2.3603	-2.1943	-2.8772	-3.6671	-3.788	-3.3664	-2.9716	-2.2085	-3.035	-2.5543	-3.0171	-2.8361	-2.8796	-2.4027	-1.5805	-3.2932	-4.2007	-3.8811	-2.8602
-9.3499	-8.7738	-9.6693	-9.0112	-8.6188	-8.766	-9.2083	-9.3728	-9.6953	-9.1327	-9.2384	-9.1229	-9.1172	-10.174	-9.5125	-9.4366	-8.787	-10.5	-9.778	-9.5731	-10.023	-9.2498	-8.5161	-9.5232	-8.3595	-9.7704	-7.9549	-9.3615	-10.867	-9.7394	-8.9545	-9.4273	-9.8055	-9.5563	-10.272	-10.128	-9.0985	-8.7731	-10.216	-9.1751	-8.9938	-8.6231	-9.7095	-8.6198	-9.8638	-9.8958	-8.5078	-8.4799	-9.6215	-9.2015
1.076	0.74947	1.0669	1.3897	1.9708	0.72709	1.8183	1.0887	0.50186	1.5799	1.4571	1.8034	1.2746	2.5319	0.59766	1.1298	2.0764	1.024	1.9934	0.29364	1.6081	2.0318	1.5693	1.6824	1.9874	1.7028	1.5134	1.2343	1.4218	2.4537	1.4769	2.0873	1.9156	3.1243	3.0527	2.5075	0.48162	1.7652	1.4396	1.4411	1.9935	0.64038	1.2665	1.4986	2.9921	1.9776	2.0748	1.3333	1.0318	1.9214
-7.4957	-7.5944	-7.8106	-7.0613	-7.2978	-7.9022	-8.5663	-6.8287	-7.1928	-7.5595	-8.257	-7.4671	-7.4854	-7.0197	-6.8177	-7.3907	-7.5317	-7.6826	-7.7699	-7.7836	-8.1225	-7.1084	-9.4413	-7.9524	-8.286	-6.4324	-8.8013	-6.7281	-8.524	-7.2905	-7.1011	-8.4093	-7.3343	-7.5274	-6.7047	-8.0132	-7.4265	-8.7324	-7.2668	-7.1943	-7.7493	-7.2131	-6.6689	-7.1113	-7.3548	-7.8359	-7.5677	-8.9813	-7.3678	-8.2669
-15.204	-14.414	-14.396	-15.247	-15.256	-15.107	-15.558	-15.603	-15.051	-15.19	-14.905	-15.3	-13.606	-14.42	-13.86	-14.436	-14.725	-14.024	-13.797	-14.536	-14.839	-14.736	-15.039	-13.776	-13.808	-14.462	-14.613	-14.294	-14.913	-13.939	-14.465	-14.095	-14.119	-15.219	-14.664	-13.475	-13.928	-13.858	-14.707	-14.151	-14.42	-14.849	-14.175	-15.973	-14.246	-14.291	-14.95	-14.58	-16.309	-14.004
-0.11354	0.08907	-0.46456	2.1365	-0.75365	-0.11521	0.13361	-0.48263	-0.18972	-0.21484	-0.65951	0.56397	-0.10584	-2.277	-0.31495	-0.51013	-0.36223	-1.1394	-0.062977	0.31718	-0.12674	-0.12614	-0.27322	0.14263	-1.0818	0.44016	-0.67004	-0.07347	0.073899	-0.33774	0.87977	-0.62019	0.11039	-0.1975	0.09886	0.54992	-1.1204	-0.49988	0.82372	-0.037378	-1.1665	-0.96453	-1.065	-0.71695	0.74907	-0.74557	-0.76759	-1.0529	0.23703	-0.21791
0.12451	-0.18382	-0.67108	-0.95481	0.46185	-0.59903	-0.13556	-0.21001	0.9683	-0.33991	-0.20194	1.1264	-0.24381	0.62403	-0.42691	-0.034164	-0.48024	-0.39489	-0.4273	0.4655	-0.17497	0.19766	-0.2781	-0.44075	-0.63616	0.11696	0.3669	0.55307	-1.1154	0.66754	-0.16116	0.31943	-1.0747	0.14964	-0.59426	0.8491	-0.76056	0.092043	0.74503	-0.57198	-0.52866	-0.011928	0.64551	-1.9618	-0.047453	0.48113	-0.76054	-0.36456	-0.60233	-0.48841
-14.51	-14.858	-14.816	-15.557	-14.751	-13.906	-15.55	-14.781	-15.438	-15.082	-15.081	-13.466	-14.346	-14.66	-14.424	-14.979	-14.866	-13.475	-15.142	-14.801	-15.126	-14.474	-15.114	-14.578	-14.949	-14.606	-14.924	-14.374	-14.164	-15.574	-14.321	-14.643	-12.857	-14.364	-14.27	-14.325	-15.862	-14.116	-15.73	-13.725	-15.147	-16.074	-13.54	-13.82	-14.492	-14.178	-14.405	-15.52	-15.683	-14.004
-13.452	-13.623	-13.821	-13.769	-13.897	-13.793	-13.489	-14.247	-13.497	-14.129	-13.548	-14.059	-14.444	-14.701	-14.466	-13.724	-13.853	-13.876	-14.383	-14.132	-13.748	-15.305	-13.159	-13.435	-13.559	-14.149	-14.037	-14.463	-14.982	-13.08	-14.597	-14.483	-13.482	-14.199	-13.991	-13.967	-13.778	-13.73	-13.976	-14.171	-13.075	-13.85	-13.989	-14.153	-13.841	-14.618	-14.995	-14.297	-14.748	-14.213
-11.149	-11.869	-12.111	-11.723	-12.596	-12.696	-12.643	-12.513	-12.725	-13.243	-11.797	-13.444	-12.326	-13.414	-12.119	-12.937	-12.083	-12.934	-13.148	-12.048	-13.034	-13.42	-12.845	-12.237	-12.311	-12.671	-13.056	-12.34	-12.017	-12.476	-12.032	-13.889	-13.031	-13.924	-13.13	-12.507	-12.797	-13.632	-13.085	-13.137	-11.313	-12.725	-13.234	-11.935	-12.862	-12.824	-12.337	-11.323	-12.462	-12.5
-10.876	-10.925	-10.63	-9.1224	-10.276	-10.829	-10.989	-10.482	-10.692	-10.383	-11.866	-11.302	-10.402	-10.685	-11.916	-10.727	-11.188	-10.878	-10.823	-10.18	-10.574	-10.566	-10.668	-10.678	-11.85	-11.208	-10.277	-10.673	-10.012	-11.049	-11.584	-11.489	-10.166	-11.841	-10.523	-9.8413	-9.879	-9.6889	-10.794	-10.386	-11.704	-10.219	-10.495	-11.005	-10.898	-10.924	-11.307	-10.54	-9.4013	-11.51
0.68876	-0.41781	-0.033563	0.15924	1.2369	0.97156	0.29623	1.479	0.75657	0.93457	0.6858	1.3719	0.17576	0.0073127	0.52612	1.1719	0.47166	1.3731	0.79229	-0.12829	0.47409	0.4017	-0.77787	1.7007	0.63771	0.93453	0.10281	-0.1548	1.7287	0.59592	0.39161	0.29801	-0.0091858	0.21847	-0.5089	0.32024	0.99095	-0.37299	-0.39099	0.36766	0.93093	-0.24693	-0.015145	0.45229	0.91511	1.0291	0.93273	0.039062	-0.35743	0.69268
-13.292	-12.468	-14.093	-13.261	-14.084	-12.588	-13.377	-13.351	-13.027	-12.785	-14.694	-13.13	-12.687	-13.046	-13.104	-13.062	-13.133	-13.444	-12.666	-13.343	-12.177	-13.389	-14.163	-14.229	-14.04	-12.985	-12.491	-12.988	-13.298	-12.534	-13.825	-13.069	-12.958	-12.538	-13.674	-13.98	-13.46	-12.556	-14.67	-12.838	-13.432	-12.517	-12.92	-11.737	-12.322	-13.366	-12.25	-13.746	-11.409	-13.717
-6.4638	-7.3472	-8.4447	-7.4055	-8.159	-7.0714	-7.0194	-7.1164	-7.9917	-7.1059	-7.3021	-7.5227	-7.7234	-7.1631	-8.0857	-7.6603	-6.9476	-8.0013	-7.257	-7.7247	-7.0335	-7.8385	-7.2528	-8.0785	-7.4573	-8.2989	-8.8284	-8.4814	-8.351	-8.134	-7.0156	-7.7257	-6.9198	-7.4977	-6.9496	-8.3256	-8.2676	-7.0671	-6.3099	-7.7572	-6.7077	-7.9047	-8.5239	-8.506	-6.3228	-8.7167	-6.8788	-8.3137	-7.3088	-8.3655
-6.3531	-6.5422	-6.4115	-6.2824	-6.2909	-6.1988	-5.677	-6.5109	-6.7899	-5.4948	-7.4472	-6.1128	-6.857	-5.9999	-7.1109	-5.8079	-7.289	-6.6764	-7.377	-6.483	-7.8	-6.4037	-6.8703	-5.8315	-6.2336	-7.3487	-5.766	-6.6157	-6.1567	-5.5704	-7.4887	-5.7269	-6.3149	-6.4463	-7.0211	-7.0817	-6.1478	-7.6473	-6.6067	-5.8938	-6.5968	-7.0215	-6.2868	-6.649	-5.7695	-6.7441	-6.1983	-6.6733	-6.8762	-5.7576
-2.7386	-3.1089	-2.264	-3.1003	-3.0646	-2.5775	-3.025	-2.1498	-2.0023	-4.0082	-4.7947	-2.0716	-3.8776	-2.611	-3.4418	-2.8022	-3.4161	-4.0364	-3.5253	-2.5182	-3.8109	-3.4898	-4.3584	-3.904	-3.4138	-2.9218	-4.3358	-2.958	-3.1908	-4.6509	-4.0233	-3.5523	-4.1857	-2.4322	-3.0806	-3.9666	-3.6488	-4.1678	-3.2952	-2.8845	-3.2871	-3.9582	-3.3226	-3.5956	-4.3799	-2.4335	-3.3429	-4.1817	-3.3193	-3.7746
-0.31406	-1.5189	-0.32316	-0.92937	-0.15601	-1.3297	0.4819	-1.6626	-0.7485	-0.95669	-1.2762	-0.52592	-0.55552	-1.2815	-1.2515	-0.48554	-0.19235	-1.7054	-0.79301	-0.28863	-0.62075	-0.65113	-1.146	-1.2245	-0.69706	-1.2213	-0.79987	-1.9335	-1.2642	-0.76368	-1.4151	-0.069636	-0.78184	-0.53628	-0.43579	-1.7944	-1.2131	-0.9178	-0.92266	-1.3586	-0.27614	-1.7436	0.43655	-0.37271	-1.4805	-0.39041	-1.3979	0.64018	-1.3432	-0.94441
-23.017	-22.561	-21.942	-22.339	-22	-22.655	-22.227	-21.166	-21.633	-22.555	-22.31	-22.274	-22.783	-22.639	-22.186	-23.085	-22.389	-21.81	-23.225	-22.254	-22.26	-22.131	-22.529	-22.436	-22.667	-22.939	-22.465	-22.588	-22.514	-21.458	-21.436	-21.692	-21.597	-22.517	-22.527	-22.802	-22.438	-22.676	-21.449	-22.683	-21.448	-23.376	-21.888	-22.811	-21.608	-23.85	-20.923	-21.608	-21.499	-21.514
-0.0055991	0.12517	-0.36777	0.2746	-0.29348	0.17966	-0.016283	0.26842	-1.073	-1.0771	0.42988	0.27995	-0.34064	0.96684	0.95235	-0.08989	-0.79965	-0.53977	-1.2005	0.61353	0.069338	-1.4543	0.16019	-0.013523	1.1855	-1.1083	0.17253	0.44425	-0.2133	0.96516	-1.3182	1.076	-0.45114	-1.2168	-0.6824	1.0473	0.14432	0.94457	-0.40141	-0.25033	-0.74651	-0.5875	-0.62465	0.27309	-0.63657	0.43035	-1.5395	-0.65706	-0.67874	-0.66788
7.0003	6.6313	6.0696	7.5973	6.0584	6.625	7.2491	6.2567	6.3545	7.2217	7.1601	7.1214	7.0571	7.4778	6.533	7.2106	6.475	7.0102	7.0619	7.0127	6.5194	6.7494	7.6929	6.1134	7.9585	7.6256	7.6232	6.008	6.2821	6.1724	6.4539	7.0102	7.637	6.8734	6.5472	6.13	6.64	7.6133	7.1126	5.7599	7.0719	7.2424	6.4601	6.6718	6.3806	6.4144	5.5425	6.3442	6.7978	8.0463
-3.7474	-2.8533	-3.4408	-4.3755	-2.9265	-4.5232	-4.0301	-3.1358	-2.9356	-3.7782	-4.263	-3.7572	-4.5463	-4.1584	-3.8283	-3.7157	-3.6814	-3.4301	-3.2676	-3.5267	-3.6701	-4.8325	-3.7528	-3.4794	-3.7428	-3.434	-3.5648	-3.8139	-4.2943	-3.4151	-3.419	-4.3324	-2.6715	-2.6315	-4.4028	-3.5409	-3.2076	-3.6781	-3.0442	-3.1974	-4.5813	-3.4665	-3.8675	-3.4249	-3.5739	-3.9782	-5.2365	-4.0795	-2.0864	-4.0918
-3.3387	-4.3704	-3.8232	-3.0068	-3.2901	-3.6483	-3.2068	-2.3667	-3.9213	-4.3355	-4.8278	-5.4203	-3.6169	-4.0625	-4.6071	-4.0481	-4.3926	-3.5527	-3.5337	-3.3816	-4.7308	-3.433	-3.678	-3.3678	-3.6084	-4.4966	-4.1274	-3.534	-2.9722	-2.5248	-3.074	-4.1652	-3.907	-4.3148	-2.7834	-4.9123	-4.1482	-3.4532	-3.919	-3.7014	-4.9326	-3.2398	-3.8682	-3.0541	-3.3883	-3.8682	-3.9357	-3.9411	-3.9307	-4.1362
-12.409	-13.202	-14.086	-12.382	-13.703	-12.597	-13.585	-13.209	-13.758	-13.924	-13.393	-12.72	-14.055	-13.309	-13.307	-14.255	-13.586	-12.64	-13.447	-12.782	-13.523	-13.182	-13.429	-14.349	-13.965	-12.844	-13.659	-13.61	-11.576	-14.428	-13.082	-13.27	-13.125	-12.5	-13.571	-11.504	-13.414	-11.771	-13.817	-13.458	-11.876	-13.757	-14.118	-12.193	-14.314	-13.431	-11.548	-13.777	-13.128	-12.973
-1.4704	-1.5574	-1.383	-2.1153	-1.7582	-0.88297	-1.0473	-1.5866	-0.60108	-0.98039	-1.2521	-0.90913	-2.3167	-1.3479	-0.58424	-0.65571	-1.8503	-1.2853	-1.2106	-1.3675	-0.94891	-0.077413	-1.5006	-1.4764	-0.0033025	-2.2634	-1.0212	-0.65825	-1.7677	-1.9908	-1.6405	-2.0569	-1.6698	-1.3009	-0.56712	-1.7968	-0.97502	-0.70052	-1.8009	-1.755	-1.4158	-0.94044	-1.5528	-0.060093	-0.6753	-0.34867	-0.70689	-0.93129	-1.5258	-0.85165
-11.84	-12.264	-11.326	-12.182	-12.284	-12.122	-11.149	-12.19	-11.78	-11.209	-11.595	-11.505	-11.165	-10.394	-11.162	-13.035	-11.192	-12.534	-10.2	-12.115	-11.789	-12.064	-11.892	-11.804	-12.157	-11.927	-10.704	-11.279	-11.845	-10.901	-12.218	-12.332	-10.941	-11.738	-13.861	-10.917	-10.956	-11.014	-11.669	-11.376	-10.541	-11.916	-11.554	-11.538	-11.514	-11.636	-12.561	-11.235	-11.585	-10.791
-4.8003	-5.4001	-5.288	-5.2153	-4.6268	-3.8481	-4.1954	-5.2036	-5.2255	-4.514	-5.7564	-3.9041	-4.7667	-3.7764	-4.6342	-5.5856	-3.5655	-5.177	-4.8425	-5.1935	-3.3907	-4.2026	-4.2827	-3.4306	-4.8039	-5.3798	-4.4175	-5.5565	-4.6911	-5.7929	-5.1082	-5.1937	-3.6209	-2.8155	-5.5948	-4.1686	-4.9267	-4.8653	-4.7333	-4.7267	-4.8268	-4.8366	-4.6527	-4.2573	-4.2121	-4.811	-4.9978	-4.4571	-4.2595	-5.483
1.3917	0.7477	0.34936	0.60002	0.21808	-0.49656	1.0344	0.0090224	0.31521	0.47962	-0.23102	0.58004	0.057571	-0.71006	0.077429	-0.7531	0.53121	0.68992	-0.80215	-0.00027133	-0.034561	0.45288	1.5967	0.96756	0.69537	1.629	0.79698	-0.10308	0.76364	0.27059	-0.3972	0.9271	0.46862	-0.43921	-1.0058	0.39026	0.54709	0.16812	0.46357	-0.14167	-0.31166	0.011616	-0.41598	1.2725	0.79003	1.0664	0.55839	-0.30152	0.35396	0.52166
-1.8865	-3.2288	-4.0605	-2.506	-2.3078	-2.2047	-2.6163	-2.7111	-2.2471	-3.2697	-2.0101	-3.1462	-3.4308	-3.0817	-3.1374	-3.1083	-2.9504	-3.2666	-2.9643	-1.9391	-2.9769	-3.2126	-3.2916	-2.8766	-3.0048	-3.5181	-2.4362	-2.919	-2.0664	-3.3112	-2.3739	-3.1835	-2.7734	-2.8894	-3.1024	-2.0372	-3.446	-2.3827	-2.7386	-2.4885	-3.1745	-2.8756	-3.2296	-2.2103	-2.2141	-2.3368	-1.8573	-3.7843	-2.2822	-1.8366
-2.7946	-2.2985	-3.059	-3.4958	-2.9866	-3.2469	-3.0949	-3.4014	-2.6947	-2.7402	-2.8944	-2.3189	-3.549	-1.6112	-2.4247	-1.8903	-1.6724	-3.2588	-2.2625	-3.1661	-1.8049	-1.9741	-2.7647	-2.6537	-4.3688	-2.0934	-4.1596	-3.2523	-2.9496	-2.9136	-3.9156	-3.3858	-2.7698	-2.1197	-1.7634	-1.9695	-3.1183	-2.7164	-2.311	-3.7022	-2.112	-1.6803	-2.582	-2.3157	-2.4309	-3.1943	-2.9911	-3.081	-2.8328	-2.1423
-9.4027	-10.077	-9.6179	-10.644	-9.78	-10.324	-9.6546	-9.3961	-10.938	-11.65	-8.842	-10.616	-9.8673	-9.7641	-9.8894	-9.3194	-10.682	-10.57	-9.5037	-9.7971	-10.352	-10.151	-9.4639	-9.5406	-9.2964	-10.343	-10.806	-10.13	-9.7348	-9.6243	-11.015	-9.3827	-10.859	-9.8439	-10.75	-10.841	-9.7124	-10.884	-10.174	-9.9997	-10.125	-10.028	-10.592	-10.899	-9.7902	-9.5216	-11.148	-10.338	-9.9706	-11.238
-8.8947	-9.3657	-9.5145	-8.7519	-9.9298	-8.5007	-8.4751	-8.5839	-9.2512	-8.8882	-8.7269	-9.1759	-9.4934	-9.3694	-9.4766	-8.9869	-8.2052	-9.7679	-7.4888	-8.7021	-8.9324	-9.6217	-8.7145	-8.9075	-8.6557	-8.1557	-8.5413	-10.216	-9.607	-9.7387	-8.1553	-9.0074	-8.8839	-8.6663	-9.2364	-9.0452	-8.5765	-8.4882	-9.0417	-8.7372	-8.4733	-8.7626	-9.5058	-9.0215	-9.7056	-9.7162	-9.7323	-8.6799	-9.3841	-8.5511
9.6585	8.808	10.098	10.196	9.6117	10.329	9.4565	9.4917	10.235	8.8456	9.9075	9.5706	10.797	10.106	9.7269	9.82	10.082	10.337	11.048	10.444	9.5787	10.865	9.8332	9.8374	8.8494	9.5131	9.8713	9.5126	8.6629	9.354	9.5691	10.55	10.409	9.8931	10.001	10.139	10.482	9.8113	10.759	9.7893	8.9513	9.8163	9.5745	9.1096	9.5297	9.2996	9.5539	9.8098	9.5517	10.068
-10.748	-10.811	-10.616	-10.538	-11.077	-12.287	-12.04	-10.879	-11.415	-11.646	-12.018	-10.967	-12.089	-12.182	-10.89	-11.943	-11.883	-11.972	-12.017	-11.512	-12.325	-11.873	-12.122	-11.337	-11.498	-12.314	-12.111	-10.974	-11.796	-12.675	-12.12	-11.968	-13.342	-10.845	-11.521	-12.147	-12.862	-11.684	-10.498	-11.372	-11.029	-11.466	-10.72	-11.579	-11.605	-12.339	-11.642	-10.642	-11.846	-11.77
7.1927	7.9491	6.3297	6.3044	6.2186	6.3298	7.1027	7.7843	6.5348	6.1581	7.5169	6.9027	6.641	6.213	6.5076	6.5278	6.1376	7.021	6.0191	6.4762	6.841	6.5818	6.4925	7.7071	7.5197	7.3664	6.6459	6.1468	7.5197	6.9288	7.0015	6.541	8.0885	6.5748	7.3618	6.6708	7.3243	5.8888	7.6308	7.6579	7.7109	7.5334	6.5054	6.2596	7.1407	6.8485	7.5891	8.094	7.2968	7.6382
2.064	1.6834	1.339	2.0521	0.51956	0.024807	1.3244	1.8089	1.3833	2.9572	1.88	1.912	0.90986	2.5821	1.8026	1.0233	1.5796	2.291	1.571	1.132	2.3789	1.5051	1.7363	1.4402	0.7432	1.2627	2.0473	1.7221	1.3231	0.94131	3.0694	1.3191	1.2174	1.7039	1.3679	2.2515	1.6783	1.8443	2.1557	1.3324	0.88467	1.2411	1.5047	1.4335	2.0213	1.2243	1.9781	1.8249	2.3809	2.55
-3.675	-3.4626	-4.7856	-4.7926	-4.0391	-4.3705	-3.3719	-4.7008	-3.616	-5.6372	-4.3033	-4.9821	-4.5661	-5.2701	-3.7631	-3.862	-4.391	-4.817	-3.8616	-4.6001	-3.1397	-3.988	-4.5204	-4.6467	-2.8344	-4.7656	-4.3192	-4.3762	-4.1541	-4.2014	-3.4466	-5.6288	-3.3105	-4.0522	-4.2964	-3.8378	-3.7361	-3.6371	-4.3381	-4.9151	-5.1359	-4.1946	-3.2521	-3.6542	-4.3251	-4.1907	-4.5515	-4.896	-5.1396	-4.2093
4.7441	3.5806	4.6995	6.2301	4.7968	4.978	4.9945	4.3535	5.2526	5.0954	4.7631	4.8186	5.0605	4.7035	6.0034	4.033	4.8273	4.0345	5.4301	4.5314	4.769	5.3892	5.5376	5.7446	4.4061	5.1231	5.4357	4.8357	4.2219	4.1069	5.2246	5.0952	4.7725	4.6056	4.8061	4.7438	5.4827	4.9897	5.1533	4.7896	5.9862	4.5696	5.2883	4.131	4.6755	4.1617	5.7419	5.4049	5.4092	5.6158
4.8997	4.7445	5.2917	5.7865	3.3274	5.3463	3.6542	4.9145	5.3364	4.9749	5.1811	4.382	4.4664	5.2506	4.9579	4.9756	3.7653	5.5152	4.2859	4.678	5.6354	4.8317	4.3026	5.2616	4.6105	5.353	5.5154	5.7789	4.4086	5.56	5.805	6.0067	4.3174	4.5517	3.6814	4.7202	4.7591	4.781	4.9825	5.6005	6.267	4.9663	5.0977	5.2647	5.1986	3.6403	6.4387	5.7294	5.7969	5.5103
-19.561	-20.376	-21.065	-21.17	-20.916	-21.051	-20.65	-20.336	-21.003	-21.735	-21.242	-20.631	-20.417	-19.848	-22.376	-20.517	-20.757	-20.592	-21.169	-21.537	-21.214	-20.862	-19.799	-22.016	-20.419	-20.152	-20.493	-21.182	-20.829	-20.188	-19.158	-19.656	-20.041	-20.595	-21.137	-21.073	-20.988	-21.785	-20.353	-21.955	-21.304	-20.852	-20.314	-19.615	-20.367	-20.132	-20.471	-20.791	-21.493	-19.525
-13.229	-14.547	-12.624	-13.262	-14.6	-13.428	-13.626	-12.296	-13.114	-13.093	-13.634	-12.56	-13.68	-12.426	-13.359	-13.871	-13.321	-13	-12.761	-13.128	-12.532	-13.009	-12.986	-11.874	-13.453	-13.01	-14.048	-13.113	-12.599	-12.73	-12.983	-12.745	-13.868	-12.126	-13.374	-14.51	-12.853	-13.053	-13.155	-13.069	-14.205	-13.869	-13.934	-14.342	-14.126	-13.09	-12.315	-13.088	-13.346	-13.242
-1.5885	-2.1095	-1.5611	-2.6206	-2.9997	-1.9409	-2.3709	-3.052	-1.7272	-2.1375	-2.2901	-3.043	-2.5211	-2.4454	-0.86816	-1.3371	-3.1604	-2.8395	-2.9525	-2.0582	-2.0381	-2.5723	-2.1749	-2.8627	-3.0927	-1.4284	-2.3794	-2.8066	-2.9152	-2.602	-2.3695	-2.8353	-3.3966	-2.8784	-2.1936	-1.2726	-1.3782	-1.0408	-2.8515	-2.1177	-2.9729	-2.7108	-1.7194	-1.7747	-3.3053	-2.5418	-2.9293	-2.5162	-3.2921	-2.3174
-4.2485	-3.8066	-4.7837	-4.3608	-4.3005	-4.4217	-3.8265	-3.0821	-3.7442	-3.7971	-4.2358	-4.0241	-3.6944	-4.1319	-4.4326	-3.3314	-3.2121	-2.891	-2.7599	-2.1495	-3.1141	-3.2932	-3.0769	-4.2243	-3.3743	-4.8985	-3.4186	-4.5817	-2.9998	-4.4968	-4.0577	-3.3693	-3.4959	-4.1212	-3.9991	-2.3587	-3.2238	-3.3574	-3.8325	-4.524	-3.8691	-3.3078	-3.7805	-3.6037	-3.0289	-4.3157	-3.8903	-2.3818	-2.6829	-4.7702
-2.7998	-1.9176	-1.412	-2.9238	-2.2245	-1.8871	-1.9125	-2.9317	-2.8937	-2.0333	-2.9815	-1.701	-3.8931	-2.5876	-2.676	-2.5956	-2.3627	-3.1811	-2.4662	-2.208	-3.9018	-3.2611	-3.5326	-3.3844	-3.2655	-2.7751	-3.5315	-3.8912	-3.2679	-2.2322	-2.0276	-2.408	-1.4942	-1.8724	-3.067	-2.6998	-2.7969	-3.1234	-3.1488	-3.0963	-2.8713	-2.1719	-2.1046	-2.7128	-2.6311	-2.3803	-2.4506	-2.9892	-1.8853	-2.4168
-0.37457	-0.35411	0.54354	-0.94511	0.23515	-1.5667	0.31412	-0.17383	-0.27511	-0.61956	-0.080242	-0.81504	-0.090067	0.065886	-1.2425	0.96112	-0.44344	0.15888	-0.76848	-0.39321	0.14269	-0.29414	-0.1647	-1.0443	-0.63992	0.72191	0.079358	-0.71543	-0.29139	-0.24457	0.5542	1.0829	-0.025778	-0.45986	0.5072	-1.2082	-1.1367	-0.4957	-0.73885	0.14925	-1.1168	0.67358	-0.99948	-0.27564	-1.145	0.27506	-0.46814	-0.27905	-0.22659	-0.51025
-3.4465	-3.1794	-1.1977	-2.3833	-2.6021	-2.5696	-3.6776	-3.3414	-2.3751	-2.5604	-1.6652	-2.6578	-1.6517	-3.2917	-2.1674	-2.2172	-2.5696	-2.4995	-3.7569	-3.3409	-2.4108	-2.1304	-3.2442	-2.8559	-2.3717	-3.0412	-2.8328	-1.7529	-2.781	-2.4772	-2.6373	-1.9178	-2.6145	-2.8998	-2.5296	-2.9673	-2.4577	-2.9317	-2.8046	-2.1081	-1.6651	-2.639	-3.1992	-1.784	-2.5015	-3.1796	-2.3274	-2.168	-1.867	-2.0852
-3.2717	-3.8583	-3.9208	-4.2538	-5.0606	-4.382	-4.2833	-3.6027	-3.2555	-3.2327	-4.0504	-3.7729	-3.8643	-3.9733	-3.0301	-4.0294	-4.192	-3.3729	-4.3249	-3.9734	-4.2594	-4.1122	-4.6975	-3.6411	-3.3051	-3.5975	-2.8168	-3.7918	-4.2485	-3.5505	-4.642	-4.0614	-3.4354	-4.4754	-4.9511	-3.6089	-3.8574	-2.8888	-4.0605	-3.5858	-3.9015	-4.7827	-3.6043	-4.2394	-3.7919	-4.6336	-3.0088	-5.2361	-3.9478	-3.3242
-3.436	-2.8331	-4.516	-3.1138	-3.6547	-3.1091	-2.479	-3.7882	-3.7824	-3.7616	-3.1632	-4.5397	-3.8827	-3.7821	-3.2191	-4.0685	-3.9347	-3.3428	-4.5148	-3.892	-3.7172	-3.3207	-3.0442	-3.3912	-3.7233	-2.2551	-4.0424	-3.3639	-3.8499	-3.2397	-4.0408	-4.035	-3.8178	-4.0995	-3.1466	-3.526	-3.0269	-3.4267	-3.3397	-4.3565	-3.2378	-3.3061	-2.9213	-3.1745	-3.6998	-3.4655	-3.1496	-3.0308	-4.4083	-2.8485
-8.1462	-6.216	-7.8426	-7.916	-7.346	-6.6449	-8.0148	-7.2547	-7.444	-6.7091	-8.1833	-9.0835	-7.1368	-8.5393	-8.7425	-8.4804	-6.9192	-7.73	-6.9619	-8.1366	-7.0587	-6.4263	-7.7416	-6.205	-7.1006	-6.699	-6.9478	-7.9586	-7.5141	-8.075	-7.1969	-7.5064	-7.5039	-8.0071	-7.2577	-7.8446	-7.8958	-7.2442	-7.3644	-7.9924	-6.651	-6.7449	-6.9852	-7.4217	-7.5928	-6.6151	-8.0083	-7.2214	-8.0953	-6.9939
-7.4626	-7.0972	-8.065	-6.9855	-7.2356	-6.5336	-7.9365	-7.3968	-8.6571	-7.6455	-8.6294	-8.5567	-7.8259	-8.3645	-7.6205	-7.2816	-6.3084	-7.7652	-7.2243	-7.3477	-6.4539	-7.9186	-7.6748	-7.6944	-7.4913	-8.1059	-7.9322	-6.5994	-8.976	-7.8937	-7.2257	-6.7793	-7.1055	-7.6023	-8.08	-7.7209	-6.9931	-8.0283	-7.8032	-7.7096	-7.8559	-7.6248	-7.6015	-7.4687	-8.1732	-8.46	-6.9074	-7.3122	-7.1781	-7.8129
-8.1816	-6.6507	-8.6952	-7.2257	-7.455	-7.1837	-6.9254	-8.3105	-8.069	-7.7546	-7.0857	-8.0196	-8.0612	-7.31	-7.7417	-8.685	-9.3885	-6.7657	-6.3339	-7.3726	-7.7696	-8.4183	-7.7227	-6.87	-8.5029	-7.0734	-7.8029	-7.7737	-6.944	-8.61	-6.9451	-6.5935	-6.6373	-8.088	-7.2107	-8.3928	-7.5381	-8.5709	-6.6802	-6.8128	-7.5805	-8.1309	-6.8429	-7.3311	-7.8596	-7.955	-7.8827	-7.5639	-7.2702	-8.2199
-13.809	-13.244	-13.135	-12.642	-14.597	-12.68	-14.314	-12.872	-14.785	-13.885	-13.419	-13.621	-14.497	-13.322	-12.906	-13.711	-13.112	-11.732	-12.631	-12.57	-13.397	-13.807	-12.926	-13.432	-14.973	-13.916	-11.981	-12.171	-12.634	-13.072	-12.403	-13.226	-13.502	-13.726	-14.373	-13.494	-12.035	-14.733	-13.021	-14.54	-12.953	-14.483	-13.237	-13.459	-13.817	-12.329	-13.093	-11.895	-13.822	-13.39
-8.8261	-7.4845	-8.8082	-9.0982	-9.7502	-9.9451	-7.7596	-10.161	-9.0952	-8.233	-9.0867	-8.8873	-9.4135	-8.7561	-8.9808	-9.4389	-9.8868	-8.3646	-7.8173	-8.763	-8.5277	-8.6973	-9.0756	-9.6479	-10.155	-8.2813	-8.0178	-9.0321	-8.8352	-9.2116	-9.0919	-9.2425	-7.9861	-10.161	-9.9056	-7.9156	-8.2167	-9.8878	-8.9222	-10.147	-8.5952	-8.9775	-9.5776	-7.4874	-9.4455	-8.4664	-8.4495	-9.6157	-9.223	-9.9783
-9.3274	-9.4882	-9.8851	-8.4237	-9.7204	-9.6695	-9.3526	-9.0195	-10.084	-8.7265	-7.3242	-9.4136	-9.5693	-10.297	-8.2851	-8.9668	-8.7978	-9.9737	-10.312	-7.5838	-7.895	-9.4827	-8.9899	-8.355	-8.5753	-7.6318	-8.2934	-9.6021	-9.735	-9.5526	-8.7972	-8.742	-9.1545	-8.3982	-8.7202	-8.808	-8.6103	-8.2455	-9.3414	-8.5544	-8.8572	-9.6484	-7.59	-8.6276	-9.6322	-8.652	-8.8849	-9.556	-8.5152	-10.15
-0.39254	0.40117	-0.15079	1.0669	0.31903	0.15959	-0.17339	0.23603	0.54649	0.53194	0.25467	1.0102	0.3274	-0.53592	0.85395	-0.30955	0.096004	0.39509	0.33969	-0.065254	-0.010719	0.7303	0.75037	-1.0078	0.058225	0.063778	0.18424	-0.82701	-0.59736	0.037832	0.65424	0.56848	0.53646	0.66514	0.29488	0.57517	-0.49715	-0.45157	0.16092	1.1949	-0.045452	0.14211	0.66061	0.96569	1.7987	0.80852	0.39633	0.63343	0.087656	0.89344
-4.0387	-2.415	-2.7615	-3.0839	-2.6755	-3.2909	-3.4456	-5.0311	-3.8209	-2.7107	-3.1465	-3.1778	-2.8424	-3.7232	-2.2223	-3.7796	-2.4069	-2.7331	-3.4376	-1.7922	-3.6213	-2.9989	-3.7002	-2.7287	-3.4109	-3.0697	-3.3772	-2.7283	-2.0899	-2.8748	-3.6729	-3.1766	-2.7679	-3.5593	-3.0626	-2.9155	-3.0842	-4.1669	-2.3821	-3.369	-3.4193	-2.8673	-3.8041	-3.1984	-3.1719	-3.5968	-3.679	-2.9999	-3.9554	-4.1047
-2.222	-0.67205	-2.112	-1.4703	-1.7074	-1.1547	-3.1499	-0.60594	-1.0992	-2.1548	-1.2942	-2.5882	-1.592	-1.514	-1.4936	-0.40987	-1.2057	-0.057187	-1.4407	-1.0744	-1.2369	-0.54843	-1.4297	-1.7599	-1.5174	-3.0615	-0.98561	-2.2901	-1.0786	-1.1354	-2.2939	-1.7813	-0.30309	-0.36359	-1.408	-1.5491	-2.6905	-2.2533	-1.5858	-1.2044	-0.46005	-1.8693	-1.5056	-1.678	-2.0106	-1.5419	-1.7088	-2.2383	-0.61152	-1.7277
-0.42688	-1.091	0.20025	-1.2134	-0.9448	-1.2504	0.695	-0.51991	-0.68693	-0.0083532	-0.48877	-1.1049	-0.84512	-0.98491	-0.83119	-1.3432	0.41923	-1.0701	-0.80158	-1.7231	-0.84457	-0.38611	-1.5937	0.68856	-0.30524	-0.27133	-0.40778	-0.75663	0.17323	-0.67196	-0.23418	-0.28983	-1.3627	-0.3457	-2.2273	-0.72965	-0.2342	-0.43468	-0.19609	-0.87705	-0.8451	-2.0581	-0.80718	-1.185	-2.58	0.016175	-1.0309	-0.51249	-0.83013	-0.56738
-2.393	-2.9266	-3.203	-3.42	-1.9916	-3.0414	-2.5481	-3.5625	-3.8059	-2.2921	-2.8077	-2.3624	-3.7829	-3.3867	-4.3997	-3.269	-3.4952	-3.1441	-4.5267	-3.1872	-3.2094	-3.2303	-2.5237	-3.4803	-2.6716	-3.1524	-2.7936	-4.478	-3.1472	-2.7938	-3.1044	-3.3698	-2.7703	-2.3582	-3.3386	-2.2835	-3.3015	-4.0148	-3.559	-4.0782	-1.7441	-2.6986	-3.1592	-4.3062	-4.1026	-3.8025	-3.0929	-2.0991	-3.7609	-3.0423
-2.5664	-2.069	-3.2072	-2.9466	-3.5406	-3.4234	-2.6551	-3.9823	-2.5766	-2.5372	-3.1435	-2.5938	-3.7108	-3.1849	-0.93279	-2.0517	-2.8348	-2.5104	-2.4073	-2.5431	-2.3448	-1.726	-2.0203	-2.7701	-2.3622	-2.3752	-2.0372	-2.2712	-2.0003	-2.2073	-2.8253	-2.7784	-2.6268	-2.0507	-1.9281	-2.9736	-2.1276	-1.7065	-2.5023	-2.9707	-2.935	-3.155	-2.0975	-3.0913	-2.3358	-2.1491	-2.458	-2.9338	-2.4852	-3.8503
-5.0837	-5.0269	-5.3274	-5.4664	-4.3562	-4.3654	-4.6345	-5.4596	-5.0187	-5.6036	-4.5957	-5.0849	-4.7224	-5.772	-4.7333	-5.4863	-6.2196	-4.2628	-4.9949	-5.4727	-4.689	-5.2244	-5.2083	-5.216	-5.5329	-5.3766	-4.6892	-5.7543	-5.0798	-5.8583	-4.9109	-5.6629	-4.3858	-5.5256	-5.2561	-4.3044	-5.4907	-5.7699	-4.6787	-4.9933	-5.4073	-5.7528	-4.0518	-5.0167	-4.1203	-5.1693	-5.0582	-6.0037	-5.448	-5.3688
-4.8151	-4.6811	-4.5711	-4.4689	-2.9297	-3.4985	-4.2355	-3.2056	-4.1029	-4.0239	-3.5494	-3.8174	-4.7523	-2.8273	-3.5739	-3.5947	-1.9579	-4.2174	-4.3307	-4.2389	-3.5978	-3.9176	-3.4008	-3.1149	-4.5233	-3.2729	-4.5273	-5.0974	-3.3605	-3.8898	-3.6418	-4.4453	-3.6737	-2.7501	-4.1519	-4.146	-4.3079	-2.9247	-3.0059	-4.0637	-3.6535	-4.377	-4.2355	-2.5525	-4.2621	-3.9072	-4.2147	-3.6648	-3.8907	-3.6434
-2.5051	-2.7596	-2.8322	-2.7171	-2.6091	-2.772	-2.8254	-2.2744	-3.3077	-2.4111	-3.4013	-2.2592	-2.0851	-3.0226	-2.9731	-2.3279	-2.3235	-3.9291	-2.2806	-2.6074	-2.8127	-3.0033	-2.9854	-3.4177	-1.9084	-2.6567	-2.6281	-2.8802	-3.7998	-3.1395	-3.0241	-2.7742	-3.1759	-2.4751	-2.2897	-2.455	-2.8966	-2.5097	-2.3273	-1.191	-2.8374	-1.8472	-2.2979	-2.4872	-1.6813	-2.8532	-2.5997	-1.5608	-3.8876	-3.6325
8.7294	9.3279	8.4579	8.4465	9.5388	8.4281	8.7098	8.4543	8.3731	8.5321	8.5585	7.7056	10.029	9.0777	9.3151	8.3348	7.8524	8.1933	8.7053	9.6523	9.0276	8.5449	9.2394	8.8074	9.0754	7.34	8.7251	8.511	8.021	8.4547	8.8683	9.0215	8.8241	7.8187	8.9548	9.6211	8.3847	8.7533	9.5081	8.6148	9.1155	7.8582	8.7815	8.5762	8.1276	9.7393	7.7956	7.5819	8.8233	7.9218
-22.176	-21.352	-22.553	-21.891	-21.981	-21.604	-22.55	-21.495	-21.404	-21.752	-21.534	-22.784	-21.694	-22.827	-21.484	-22.666	-23.632	-22.235	-22.18	-21.776	-22.228	-20.518	-22.74	-22.453	-21.581	-21.35	-21.912	-23.076	-22.384	-21.931	-21.418	-21.765	-21.967	-22.781	-21.964	-22.151	-22.552	-21.688	-21.439	-21.909	-21.351	-20.955	-23.303	-21.1	-22.505	-21.513	-22.272	-21.371	-21.453	-22.326
-2.7408	-2.6971	-2.1843	-2.3455	-2.0967	-2.8852	-1.9129	-1.9342	-2.506	-3.2674	-2.3723	-2.2777	-2.7078	-2.1033	-2.8587	-2.2785	-3.0337	-3.6513	-2.4347	-2.5597	-3.5631	-1.7904	-1.3749	-2.2827	-2.5618	-2.1035	-2.6388	-2.262	-2.3335	-1.9528	-2.9987	-0.70929	-2.3407	-2.4041	-3.0117	-2.3357	-2.1096	-3.5093	-2.0892	-2.1866	-2.5542	-2.5735	-2.1564	-1.3049	-2.672	-2.8265	-1.0755	-1.8031	-2.0182	-1.7073
-0.088721	-2.213	-1.8845	-1.0002	-0.68437	-1.1394	-1.1509	-0.71292	-1.0147	-1.0914	-2.2193	-1.8198	-1.9244	-1.6922	-1.4698	-0.85597	-1.7308	-1.8567	-1.8511	-2.372	-1.643	-0.30657	-2.1265	-0.75345	-1.4108	-1.0385	-0.68875	-1.0872	-0.73641	-1.2065	-1.1617	-2.1876	-2.1515	-2.4689	-1.5906	-1.7676	-2.1309	-1.3823	-2.6565	-1.6597	-2.2209	-1.0143	-2.5978	-1.7908	-2.0202	-0.96484	-1.1928	-0.45431	-1.1616	-0.69105
-2.3699	-3.7305	-2.8187	-3.498	-2.8467	-2.6607	-2.3979	-1.8893	-2.1117	-2.6788	-3.6184	-1.5059	-1.6544	-2.7883	-2.9599	-2.376	-1.2847	-2.6029	-2.8802	-2.8335	-2.7622	-2.783	-2.3519	-2.8943	-3.0279	-3.1848	-3.0095	-2.3806	-2.7124	-3.1001	-2.9144	-2.0055	-3.7747	-3.505	-2.5997	-2.4314	-1.9866	-2.8152	-2.8349	-1.8926	-3.0625	-2.8642	-3.1212	-2.17	-1.823	-1.5239	-1.9733	-1.8931	-3.0244	-1.4013
-1.5683	-1.7431	-2.3376	-3.4094	-1.8517	-3.24	-2.2651	-1.9905	-2.447	-2.4717	-2.7405	-1.7619	-3.2166	-1.8896	-4.7075	-2.2949	-2.4118	-2.5141	-3.1064	-3.1558	-1.5037	-2.183	-2.8323	-2.9933	-3.2464	-3.2501	-2.9204	-1.9401	-3.5724	-1.7973	-1.9072	-1.8935	-2.8311	-1.7544	-3.2434	-2.5755	-3.5024	-2.459	-1.8776	-2.5212	-2.6991	-3.3023	-2.3341	-3.8129	-2.9511	-2.6118	-2.4216	-2.7924	-2.737	-2.8128
7.7351	9.7028	8.4789	8.8254	8.229	8.2718	9.0437	9.2571	7.8183	8.7103	9.2358	7.9892	8.4012	8.0425	8.074	7.5953	8.3328	8.1347	7.7724	8.3498	9.1755	8.3429	9.0022	9.8416	7.9828	8.4067	6.8853	8.898	9.4645	9.331	8.0757	8.0667	7.5814	9.4474	8.1386	8.7359	8.5987	7.7753	7.6219	9.1724	8.9385	9.9498	9.7881	8.5746	9.0428	8.4296	9.3311	7.8726	9.0751	9.2916
-7.7559	-7.7786	-8.0608	-7.5345	-7.0311	-7.7294	-7.5852	-6.6446	-7.5506	-8.3089	-6.2595	-7.4801	-8.3405	-7.2068	-8.3339	-7.896	-8.3834	-8.1119	-6.9674	-8.7548	-7.357	-8.0818	-7.6848	-8.0887	-7.0869	-8.2816	-7.7439	-6.9714	-8.2789	-7.6091	-8.5313	-7.7135	-8.1143	-5.6737	-8.9057	-7.4793	-8.3433	-6.9144	-7.2665	-6.9982	-7.0256	-8.091	-8.5228	-7.531	-6.5183	-7.776	-7.8253	-6.1789	-6.7751	-6.7924
-2.1762	-0.9298	-1.1445	-1.3686	-1.7206	-1.9194	-1.3258	-1.6371	-1.2037	-2.2607	-1.1057	-1.0946	-2.7053	-1.116	-0.97086	-1.4659	-0.36935	0.35432	-0.93704	-1.9774	-1.6755	-1.6931	-0.63792	-2.0115	-1.8929	-1.3992	-0.91559	-1.7071	-0.048157	-2.0973	-2.2312	-0.77615	0.037999	-1.6135	-0.60923	-1.3385	-3.0161	-2.4073	-1.7766	-1.8757	-1.3035	-2.9911	-1.3804	-2.1215	-2.6477	0.54888	-2.2938	-0.73379	-1.764	-0.58919
-5.4867	-6.6604	-7.0547	-6.1534	-5.7699	-6.1952	-7.9784	-6.1693	-6.518	-6.8199	-6.687	-5.628	-6.7185	-7.0367	-5.7522	-6.2353	-6.731	-6.7811	-6.7661	-6.815	-6.7862	-6.1527	-5.7824	-7.2434	-6.1105	-6.6513	-6.6444	-5.4511	-5.3781	-6.8215	-6.4781	-6.8929	-7.5836	-7.0012	-6.5844	-7.112	-5.3927	-5.6005	-7.1262	-6.592	-5.5302	-6.6219	-7.2617	-5.8015	-6.7821	-6.0883	-6.1729	-7.0006	-6.3586	-6.3414
-10.998	-12.046	-11.352	-11.492	-12.047	-10.798	-12.452	-11.12	-10.006	-11.497	-10.548	-12.194	-11.316	-11.58	-12.475	-11.553	-11.999	-12.461	-11.096	-12.01	-11.579	-11.743	-11.048	-11.597	-12.246	-12.198	-11.331	-11.145	-11.384	-11.205	-11.608	-12.224	-11.056	-10.591	-11.662	-12.32	-11.802	-12.534	-10.793	-10.871	-13.081	-11.681	-11.856	-12.247	-11.908	-12.277	-10.764	-10.685	-11.122	-11.778
-13.6	-12.978	-12.464	-13.633	-12.13	-13.432	-13.414	-13.939	-13.696	-14.039	-13.027	-13.683	-14.945	-13.922	-12.806	-15.045	-13.542	-13.758	-13.002	-13.979	-13.785	-12.609	-12.432	-13.176	-12.172	-14.019	-13.684	-12.557	-13.149	-12.847	-13.398	-12.639	-13.564	-13.194	-13.275	-13.748	-13.076	-12.571	-14.133	-12.621	-13.004	-13.59	-12.967	-11.994	-13.851	-15.107	-13.396	-13.749	-13.487	-12.441
-11.378	-10.143	-11.576	-12.146	-11.029	-11.684	-11.994	-11.44	-10.566	-12.909	-11.54	-12.017	-11.082	-11.551	-11.238	-10.745	-10.756	-11.167	-12.468	-12.439	-11.229	-12.118	-11.92	-12.675	-11.368	-11.376	-11.35	-12.15	-12.507	-10.394	-11.241	-10.749	-9.7443	-11.955	-11.273	-11.41	-11.644	-12.109	-12.238	-11.413	-11.942	-11.911	-11.168	-11.389	-11.811	-11.416	-11.64	-12.185	-10.784	-12.319
-8.4958	-7.6985	-9.1148	-8.3699	-9.7211	-6.87	-8.6656	-8.5827	-9.1548	-7.8641	-9.6756	-9.4377	-8.2188	-8.3934	-8.6674	-9.3065	-9.2754	-9.6544	-8.894	-8.8094	-8.7272	-9.4476	-8.787	-8.1328	-8.5169	-9.9163	-9.5732	-9.168	-8.9628	-8.1816	-10.278	-9.1679	-9.0751	-8.9154	-9.3647	-9.6461	-8.5385	-7.9379	-9.1702	-8.7911	-9.9278	-9.4	-8.851	-9.3741	-9.6611	-9.0197	-8.5314	-7.9545	-9.1865	-8.8479
-4.8793	-4.2738	-3.7598	-3.5853	-5.4804	-4.0727	-4.3923	-4.7516	-4.337	-3.7778	-4.3904	-5.8119	-4.3389	-6.2996	-4.6548	-4.6095	-4.9771	-5.0902	-4.7494	-4.4864	-4.1828	-5.7213	-3.9657	-3.9637	-4.7187	-4.7596	-4.0903	-4.457	-4.7042	-4.41	-5.2727	-4.5389	-5.9894	-3.1611	-4.3152	-4.4275	-3.8538	-5.5249	-5.5716	-3.9629	-4.7311	-4.5505	-3.6622	-4.866	-5.481	-4.0492	-4.4622	-5.0631	-4.3897	-4.4877
-1.2021	-1.599	-0.99415	-1.2549	-1.6244	-0.70243	-0.98726	-0.55406	0.39243	-0.88049	0.65435	-1.335	-1.7663	-1.1747	-1.1981	-0.17942	-0.19403	-0.48682	0.14371	-0.44891	-1.5008	-0.8434	-0.63173	-2.1742	-0.4221	0.31104	-1.2395	-0.59506	-0.25001	-1.0307	-1.6162	-0.40503	-0.35531	-1.0099	-0.41082	-1.3533	-1.2013	0.23508	-1.7608	-0.63574	-0.11205	0.15996	-1.8114	-0.59657	-0.29952	-1.0717	-0.43399	-0.86133	-1.2519	-0.18013
-3.5241	-3.197	-2.8142	-3.0417	-2.2935	-2.0193	-2.5167	-1.9814	-1.8646	-2.5217	-3.3862	-2.1021	-2.8527	-2.6653	-2.5911	-3.6643	-2.0008	-2.4119	-2.8264	-2.2497	-2.466	-3.6706	-4.2159	-2.9349	-2.0313	-3.0628	-2.3744	-2.3382	-4.2735	-2.8255	-2.7379	-2.5945	-2.5969	-3.2119	-2.4719	-1.9711	-2.3835	-1.7704	-2.0711	-3.2389	-3.1803	-3.0563	-2.843	-2.1566	-3.1821	-3.8379	-2.3684	-3.0653	-2.3409	-1.7461
-2.5181	-2.856	-1.8553	-1.9103	-2.6034	-3.5478	-2.6042	-3.0059	-2.1439	-2.8037	-2.121	-2.5849	-1.8498	-3.7213	-1.6899	-2.9674	-2.2201	-2.6131	-1.8688	-2.0703	-2.9517	-3.0694	-2.8337	-2.9074	-1.8413	-2.7969	-2.1101	-3.5141	-2.5299	-3.0465	-3.0863	-2.3322	-1.2206	-2.4409	-2.4784	-2.3718	-2.1826	-4.2496	-3.0827	-2.6	-3.1691	-2.9484	-2.6822	-2.6896	-2.9016	-2.5314	-1.8069	-2.636	-2.7761	-3.3342
-4.2755	-5.0971	-6.6213	-5.2981	-5.1811	-5.2028	-4.8082	-4.313	-4.4277	-5.1435	-6.2293	-5.9132	-4.1235	-4.8401	-5.3232	-5.6249	-4.2106	-4.5056	-5.7705	-4.1954	-3.4206	-5.4995	-4.4748	-4.1383	-4.2647	-4.832	-4.9023	-6.3293	-4.6557	-5.9802	-4.3745	-4.8347	-6.012	-5.243	-5.3959	-5.3629	-5.3241	-6.225	-4.5438	-4.2871	-5.2964	-5.8326	-5.1939	-5.2919	-5.7464	-3.5449	-5.6541	-4.7663	-4.1452	-4.53
4.7449	4.6312	4.7545	4.5566	4.7877	4.487	4.1902	4.0627	4.1087	4.4584	3.5881	4.2487	4.8466	4.4921	3.2611	5.0273	4.2635	3.9652	5.2983	4.4736	3.9821	4.2349	4.4975	3.8444	2.8935	3.6867	4.5876	3.7981	3.7963	4.2877	4.1644	4.4712	3.6892	5.7739	4.7588	4.369	4.9228	3.9504	4.1901	4.1577	3.5225	4.8346	3.9036	4.1346	4.756	4.2759	4.702	4.122	4.302	4.6781
-12.235	-13.388	-13.232	-13.517	-13.292	-13.049	-12.315	-13.276	-14.183	-12.485	-13.296	-12.225	-14.307	-13.578	-12.887	-13.16	-12.976	-12.857	-13.485	-13.471	-13.519	-12.572	-14.312	-13.007	-12.728	-12.667	-12.948	-12.638	-13.748	-12.455	-13.439	-13.732	-13.551	-13.521	-13.825	-14.069	-13.56	-13.239	-13.642	-13.626	-13.754	-12.761	-12.786	-13.658	-11.977	-15.033	-14.073	-13.63	-13.881	-12.08
10.114	8.5813	10.238	10.64	11.06	9.8476	9.5049	9.5846	11.697	10.156	9.6511	9.587	10.378	8.7657	8.7805	10.293	9.8479	8.3977	10.042	9.5368	9.6386	10.154	9.9679	9.5694	10.138	8.4933	10.721	9.6585	9.5682	10.003	10.47	8.5527	9.8776	9.6295	8.8226	11.13	10.675	9.4184	9.7292	9.6567	9.7741	9.7162	10.24	9.8705	10.765	9.7695	10.077	11.063	9.1909	10.018
-0.43026	-0.64637	-1.3582	-2.4143	-1.1448	-2.0811	-1.4151	-3.6665	-2.7707	-1.1832	-1.1846	-2.363	-0.85381	-1.8117	-0.58342	-1.5472	-0.42782	-1.2825	-1.5183	-1.0015	-0.93467	-0.72944	-1.7106	-1.2834	-0.53172	-2.8657	-1.9669	-0.5113	-0.35531	-1.0944	-1.4017	-1.1822	-1.1368	-1.0867	-1.4407	-0.89682	-0.95625	-0.26337	-0.52792	-1.2275	-1.0857	-0.74094	-1.8494	-0.8907	-0.90647	-0.15772	-0.48159	-1.2509	-1.9135	-2.0011
-8.9673	-7.8054	-8.712	-9.8432	-8.6968	-8.7243	-8.854	-8.3731	-9.6371	-9.0414	-7.6741	-8.8664	-8.8113	-8.3362	-8.664	-9.0376	-9.2965	-9.1556	-9.608	-9.0165	-8.8402	-8.5469	-9.3238	-10.284	-9.043	-9.5432	-9.1572	-8.126	-8.3391	-8.7623	-8.6542	-8.6609	-8.4573	-9.5776	-8.1751	-8.8321	-8.5254	-8.817	-10.201	-8.5497	-8.7786	-8.0927	-9.6982	-8.2096	-8.2617	-9.8578	-8.646	-8.9262	-9.3006	-8.7579
7.7664	6.9209	6.564	7.2604	7.0485	8.5353	7.9165	8.2819	8.538	8.1317	9.7671	8.5599	7.7091	8.7053	7.4083	7.7432	8.7674	7.8349	6.6897	7.4627	8.9207	8.4647	8.7808	8.1626	7.9194	7.1072	7.6226	8.3397	8.2951	8.2022	7.3968	8.0242	7.8717	8.048	7.312	9.3185	9.252	8.5226	9.0654	8.3497	8.2014	9.0643	7.802	8.1612	7.7951	7.2169	8.8606	6.6467	7.8392	7.2616
-6.046	-4.5877	-5.7784	-6.2549	-6.9743	-5.2078	-6.6802	-5.5126	-5.3134	-6.607	-5.0866	-6.0639	-6.065	-5.503	-5.334	-5.4006	-5.869	-5.0671	-6.0214	-5.2205	-6.2668	-6.4666	-8.2099	-4.7212	-5.7539	-5.5315	-5.9197	-6.779	-5.5187	-4.7797	-6.8081	-4.9536	-6.1442	-5.2907	-5.1491	-4.8015	-5.0667	-5.8784	-4.4689	-4.9092	-5.6841	-5.3056	-5.9603	-5.6388	-5.1883	-5.2343	-5.4894	-5.78	-5.1368	-4.6856
-13.423	-13.525	-13.689	-14.314	-15.219	-14.987	-13.957	-15.328	-13.229	-14.406	-14.485	-13.701	-14.316	-14.526	-13.919	-13.986	-12.944	-14.487	-14.352	-13.81	-13.393	-13.775	-13.303	-13.75	-13.983	-14.167	-13.57	-14.239	-14.571	-13.509	-13.372	-15.003	-14.24	-12.755	-13.86	-13.556	-14.049	-13.69	-14.336	-12.776	-14.399	-15.145	-14.246	-14.334	-12.947	-14.018	-12.289	-14.596	-13.332	-14.444
1.2384	0.73978	1.5067	2.4009	1.8057	1.5322	2.8467	2.047	1.6509	1.5793	0.73878	1.3939	2.3576	1.4948	1.6297	1.3338	1.5763	2.2903	2.2998	0.91201	1.9018	2.1627	1.4456	2.0696	0.46021	2.1772	2.1375	1.6063	1.6572	2.8871	1.1181	2.4227	1.1544	2.982	1.5072	2.0663	0.84617	1.8643	0.87006	2.0164	0.8242	2.9238	2.3817	1.4219	1.9948	1.4794	1.9005	1.8974	1.4055	2.1312
-11.603	-10.827	-11.129	-12.188	-12.884	-11.561	-12.364	-11.562	-11.172	-12	-11.743	-11.428	-10.61	-12.59	-11.445	-11.915	-11.647	-12.107	-12.886	-11.671	-11.876	-13.093	-11.008	-12.541	-11.454	-11.867	-11.361	-12.005	-11.573	-11.316	-12.467	-11.406	-12.505	-12.677	-11.541	-11.443	-11.48	-10.946	-11.854	-10.798	-11.537	-11.829	-12.083	-11.637	-11.35	-11.691	-10.903	-10.502	-12.182	-12.236
-5.2294	-3.4052	-3.2001	-2.3122	-1.5478	-4.0348	-3.9463	-3.8026	-3.1321	-3.9595	-3.8492	-3.3381	-3.515	-2.5094	-2.9569	-3.2058	-3.1028	-2.8201	-4.1852	-3.7778	-2.7319	-3.6498	-2.98	-2.5467	-4.185	-3.1441	-3.4887	-2.2019	-1.8393	-3.9026	-3.0581	-2.6488	-2.0956	-3.5437	-3.4175	-2.4579	-3.2441	-2.4948	-2.7605	-3.5804	-3.2857	-4.1113	-3.9734	-3.5	-3.1367	-3.1506	-3.1564	-2.6412	-3.8491	-3.7228
-0.027528	-0.48074	-0.94925	-0.53482	-0.53172	-0.85007	-0.10521	0.40865	-0.99973	-0.33364	0.3	0.095737	0.41653	-0.024859	-0.21792	-1.1794	0.68861	0.77766	-0.9067	0.27391	0.15576	-0.57365	-0.37094	-0.087411	-0.97636	0.73574	-0.29068	0.62044	0.065973	-0.72738	-0.24575	0.30826	-0.58391	1.0457	1.588	-0.76637	-0.5304	-0.47628	-0.030829	-1.0457	-1.1099	-0.0069483	0.12676	-0.15829	-0.27359	-0.26691	-0.8289	-0.020848	-0.14353	-0.27805
-1.2937	-2.2694	-2.8077	-2.5109	-2.5484	-2.0989	-2.4326	-3.3019	-3.3992	-1.956	-2.975	-2.454	-2.1236	-2.9017	-1.9453	-2.3889	-3.2053	-1.7871	-3.5729	-1.8552	-2.5125	-1.3405	-2.6792	-3.0242	-2.1021	-2.5032	-1.9739	-3.3861	-2.2443	-3.0719	-2.7214	-2.2232	-3.6093	-2.4028	-1.5341	-2.6195	-3.646	-2.604	-2.2762	-3.6493	-2.9755	-2.7577	-2.3544	-3.3054	-2.751	-2.7179	-2.4893	-1.5782	-3.1731	-2.1253
-11.719	-12.091	-11.625	-12.231	-12.146	-13.898	-12.567	-12.437	-13.453	-12.077	-13.759	-13.083	-12.485	-12.177	-12.783	-13.066	-12.165	-12.435	-11.728	-13.042	-13.162	-12.434	-13.363	-11.752	-12.974	-13.989	-12.601	-11.549	-12.322	-12.828	-12.612	-13.173	-11.892	-13.065	-14.05	-13.521	-13.536	-13.165	-13.457	-12.16	-12.962	-12.327	-13.296	-12.898	-11.383	-11.871	-12.391	-11.549	-13.455	-11.689
-2.8951	-4.3021	-3.5322	-2.9731	-4.5273	-4.6559	-4.3802	-4.1881	-3.4292	-4.159	-3.695	-3.1388	-3.6686	-3.2828	-5.1946	-4.1608	-4.148	-4.8277	-4.4456	-4.7402	-3.7315	-3.3912	-3.8028	-4.0692	-4.5499	-3.5173	-4.1445	-3.1635	-4.9969	-4.8086	-4.3798	-3.7376	-3.5087	-4.4422	-2.5465	-5.2947	-4.577	-5.3304	-3.9425	-4.2706	-4.324	-3.7428	-4.5757	-3.8124	-4.3192	-3.8322	-2.9859	-3.7931	-4.1987	-4.3696
0.69584	-1.1729	-0.47731	0.6092	-0.37313	0.47213	0.96643	-0.066185	-0.018021	-0.39738	-0.63182	-0.60638	-0.32468	0.72511	-0.52307	0.64857	-0.92961	0.47281	0.41533	-0.22347	0.10143	-0.28974	-0.91308	-1.0105	0.12148	0.025716	0.84661	0.11965	0.49662	-0.18895	0.14826	0.11115	1.1516	-1.461	-0.28509	0.608	0.8983	-0.28729	-0.32284	-0.19775	0.88191	-0.029368	0.50857	-0.2242	-0.70454	1.603	-1.4138	-0.60324	0.44324	-0.36884
-0.89904	-0.1883	-2.3688	-1.9663	-1.4791	-1.5546	-1.1117	-0.86151	-0.91186	-1.6062	-0.81683	-2.3696	-0.74733	-1.6051	-0.37427	-0.71082	-0.94766	-0.15699	-0.14425	-1.2066	-1.6126	-2.0058	-1.578	-0.9928	-0.55501	-0.65997	-1.8016	-0.99695	-1.7825	-1.5536	-0.011227	-1.0787	-2.5173	-0.98602	-1.9364	-0.89592	-1.8894	-1.0456	-1.6396	-0.6122	-3	-1.0104	-1.2174	-1.2606	-1.0262	-0.324	-1.1204	-1.8793	-0.80194	-2.179
1.9314	1.7032	0.18362	1.7543	0.91209	1.0308	0.68837	0.34958	0.9898	0.33016	1.2959	1.2936	1.8529	-0.046098	1.2269	0.81501	0.44754	2.3148	1.1187	1.6213	1.7	0.8473	1.9484	1.6346	1.1689	1.0365	1.1573	0.80897	1.8974	1.289	0.6083	1.1372	1.6101	1.6377	1.3497	1.9402	0.3814	2.1557	1.1664	0.32903	0.27884	1.5428	0.36573	0.36629	0.54918	2.4347	1.4726	1.8209	0.72077	1.4781
-14.319	-14.832	-13.778	-14.191	-12.799	-13.739	-14.002	-13.22	-14.216	-12.581	-13.615	-13.949	-14.024	-14.278	-14.876	-13.566	-13.721	-14.379	-13.379	-14.55	-13.372	-13.482	-13.153	-14.89	-13.276	-13.767	-14.455	-13.937	-13.411	-13.855	-14.769	-13.633	-14.547	-13.946	-14.426	-13.868	-13.908	-13.349	-14.39	-14.617	-13.131	-14.64	-15.099	-14.479	-13.095	-14.362	-13.419	-13.947	-14.852	-14.493
-1.0888	-1.0016	-1.527	-0.59601	-0.97905	0.054316	-0.33737	-0.87237	-0.2168	-0.88967	-2.0466	-1.2762	-0.99791	-0.72136	0.55585	-0.54183	-0.77179	-1.8819	-1.0721	0.04086	-0.89261	-1.3823	-0.49627	-1.3899	-1.3145	-0.14572	-0.22433	-0.45254	-0.86293	-0.28468	-0.49477	-0.4864	-0.05154	-1.2596	-0.349	-1.4878	-1.8588	-0.6823	-1.1526	-1.6559	-0.80049	-0.028247	-0.035705	-1.0601	-0.034671	-1.014	-1.6045	-0.14453	-1.0627	-1.5033
4.8446	2.8293	2.6351	2.099	2.9759	3.6084	2.8816	2.9476	3.4348	3.5283	2.8208	3.4663	1.6607	2.8527	3.1641	3.6399	3.6227	2.8635	3.2344	1.7031	2.0515	2.7335	3.3321	2.7229	2.6993	3.2654	2.6999	3.2138	3.2909	2.7595	2.5025	2.734	2.9304	2.6624	2.8333	3.2353	3.157	3.0122	2.3355	2.9358	3.4091	3.1409	4.6243	3.64	3.1577	2.1648	3.0706	2.5139	1.7356	3.0637
-5.16	-5.9504	-7.1463	-5.8544	-6.1889	-5.1854	-4.6105	-4.6973	-5.7242	-5.0694	-5.1749	-5.8132	-5.8551	-5.0891	-5.4991	-6.5732	-4.8068	-5.4326	-5.5801	-6.2298	-5.2565	-5.8484	-5.8143	-5.834	-6.1113	-5.7273	-5.1994	-5.1174	-5.4214	-6.5582	-5.6855	-5.7706	-5.3637	-5.3772	-5.9592	-5.8984	-6.4959	-5.607	-4.8178	-5.4618	-5.7083	-5.422	-5.0663	-4.4887	-6.0694	-6.3235	-6.4072	-5.8991	-5.7636	-5.3855
0.23639	-0.50482	-1.4117	0.04074	0.77817	-0.85863	-0.75378	-0.016163	-0.53306	-1.3528	-0.46205	-0.31731	1.1255	1.251	0.14998	0.27171	0.001392	-0.85578	1.07	0.10093	-0.11612	-0.51703	-0.18663	-1.25	-0.68482	-0.43749	-1.0408	-0.0034865	-0.62244	-0.32161	0.22306	-0.31773	-0.95552	-0.60055	-0.94664	0.2597	-0.5126	1.227	-0.72359	0.79779	-1.1284	-0.93364	-0.27535	0.77642	-0.24721	0.97566	-2.6761	-0.98103	-0.51377	-0.20973
-9.5929	-9.1313	-9.1426	-8.072	-9.1785	-7.4342	-9.9492	-7.7547	-8.4052	-9.5228	-8.6494	-9.8267	-8.7141	-9.6624	-8.1461	-8.0528	-8.4152	-9.786	-9.4602	-9.9275	-9.4602	-8.1469	-9.4609	-10.126	-9.055	-9.9651	-9.4803	-8.9719	-8.5497	-7.6851	-9.0935	-9.1479	-8.7913	-8.9436	-8.2494	-8.6853	-10.613	-9.7469	-8.8744	-10.629	-9.7522	-9.1629	-9.307	-8.6855	-8.8168	-8.8626	-9.404	-8.2511	-9.6957	-8.9789
-2.3026	-0.17127	-1.2884	-0.11601	-0.39631	-0.30811	-0.081258	0.85524	-0.82876	0.12889	-0.87446	0.11296	-1.5202	-0.3758	-0.79175	-0.7885	0.48389	-0.84702	-0.40696	-0.0039978	-0.67192	-0.048884	-0.33088	-1.3464	-0.14782	-1.5983	-0.74466	-1.4048	-1.1318	-0.18081	-1.6318	-0.59083	-1.6526	-0.12614	-0.58125	-0.39848	-0.69764	-1.2117	-1.2888	0.38234	-0.39541	-0.01888	-0.60653	-0.55391	0.20617	-1.9511	-0.85293	-2.8176	0.42554	0.082718
-13.562	-11.99	-13.635	-13.413	-12.317	-13.438	-13.048	-13.3	-14.394	-13.712	-12.979	-14.009	-12.35	-12.111	-13.444	-13.653	-15.166	-12.641	-12.302	-13.912	-12.381	-13.719	-12.291	-13.675	-13.305	-13.678	-13.475	-13.74	-13.175	-13.05	-12.87	-13.129	-13.029	-13.765	-14.167	-13.874	-13.045	-13.959	-13.527	-13.47	-13.321	-12.895	-13.656	-12.862	-13.817	-13.325	-12.928	-13.914	-13.668	-13.417
-1.0611	-2.2543	-1.1874	-0.79524	-1.2677	-0.90122	-1.5896	-0.73908	-1.6041	-0.41024	-2.0809	-2.385	-1.0405	-2.3268	-1.5061	-2.2756	-1.2177	-0.4546	-2.5697	-1.3562	-1.9608	-0.95666	-0.52271	-0.73773	-1.7506	-3.0333	-0.56833	-1.4823	-0.84251	-1.2565	-1.1502	-0.90869	-0.76592	-1.1335	-2.8417	-2.0268	-1.4203	-1.3202	-0.72727	-1.8267	-0.82503	-0.1809	-1.4384	-2.4467	-1.2158	-2.3536	-0.046856	-1.3282	-0.59859	-1.4935
-13.473	-12.444	-12.929	-12.92	-12.332	-12.307	-12.515	-11.656	-13.298	-13.135	-12.583	-11.81	-14.195	-12.145	-13.796	-11.446	-13.28	-12.552	-12.254	-12.026	-11.924	-12.395	-12.189	-12.352	-13.386	-13.759	-12.41	-12.36	-13.271	-12.362	-12.659	-12.729	-12.619	-11.629	-13.001	-12.553	-12.215	-12.255	-12.782	-13.28	-12.639	-12.813	-12.852	-12.866	-12.521	-12.948	-13.898	-12.193	-13.321	-13.422
-11.644	-10.926	-11.592	-10.604	-10.208	-11.392	-13.273	-12.231	-10.228	-11.659	-12.039	-11.125	-11.865	-11.874	-13.449	-11.772	-10.631	-10.85	-12.706	-11.102	-12.167	-12.833	-10.392	-11.196	-10.925	-11.326	-12.115	-10.185	-9.8086	-11.803	-11.835	-10.933	-10.942	-11.435	-12.521	-11.703	-10.638	-11.398	-11.803	-11.878	-9.9376	-11.526	-11.296	-11.541	-11.609	-10.346	-11.335	-10.741	-11.828	-10.875
-8.4315	-8.737	-8.4757	-6.9449	-7.811	-7.4534	-7.9726	-6.5472	-7.6087	-6.7652	-7.1653	-6.1307	-6.6268	-8.5909	-7.8581	-7.6242	-7.1676	-8.3267	-7.9448	-7.3081	-7.0962	-8.2779	-6.9173	-7.1006	-7.044	-8.0709	-6.433	-6.8015	-7.1321	-7.2363	-6.8879	-8.5767	-7.2231	-6.5112	-7.7295	-8.5707	-6.8516	-7.912	-7.154	-6.5153	-8.583	-8.3159	-6.9541	-6.6395	-7.5146	-8.1756	-7.6929	-6.8887	-7.4763	-6.8253
-8.651	-9.9078	-8.5994	-7.4285	-9.5094	-9.9195	-8.6082	-9.424	-8.6437	-9.3137	-8.1534	-10.639	-8.8757	-10.234	-8.879	-10.007	-8.6237	-9.3065	-7.9978	-7.8705	-8.5132	-9.5115	-8.7209	-9.557	-8.9646	-10.396	-9.0249	-9.0512	-9.8448	-8.2457	-9.7063	-9.3632	-7.6856	-8.9444	-9.5975	-8.756	-8.8096	-9.7412	-9.0463	-9.2117	-8.7012	-8.6918	-9.4366	-8.9159	-8.4909	-8.8391	-8.2256	-8.6484	-8.7812	-8.8255
2.0846	1.6671	2.2655	1.2121	1.8407	1.3135	1.6554	1.574	2.5907	0.74011	2.0894	1.0929	1.8157	0.96823	1.4961	1.9473	1.4508	1.8069	2.5067	1.5068	2.6902	1.8524	1.4926	1.7094	2.2624	1.8037	3.1163	2.2324	1.0946	1.7126	2.8299	2.2617	1.84	0.85759	1.2896	1.6081	2.2957	2.5425	1.0943	1.3907	1.6782	2.7461	1.554	1.7193	0.91794	1.6729	1.4043	2.4202	2.3299	0.83599
-4.9167	-5.2281	-5.3656	-5.0069	-5.3701	-5.0888	-4.274	-4.0592	-5.4588	-6.4598	-4.9697	-5.4313	-5.9158	-4.8043	-4.0411	-4.7338	-4.2816	-4.263	-4.7708	-4.1241	-5.389	-5.4289	-5.4715	-4.7935	-4.6999	-4.8763	-4.2893	-4.4339	-5.457	-4.3605	-5.0675	-4.2159	-5.9209	-5.4193	-5.0456	-4.0572	-4.2012	-3.9585	-5.0468	-5.4071	-6.095	-5.9579	-4.3358	-4.9394	-4.7741	-5.2249	-5.0949	-6.235	-4.8565	-5.6163
-1.4649	-1.6674	-1.7053	-2.3228	-1.6808	-1.587	-0.59504	-1.3495	-1.4697	-1.7654	-1.0675	-0.90007	-1.8114	-1.5772	-2.4306	-0.69975	-2.6022	-0.51726	-1.278	-2.0475	-2.5465	-1.6545	-2.0017	-1.8499	-1.9589	-0.78383	-1.5171	-1.6399	-1.068	-1.7801	-1.156	-0.80889	-2.6078	-1.7179	-1.4289	-2.1175	-2.5035	-1.7331	-1.2535	-2.409	-1.3049	-1.7894	-1.121	-1.8377	-1.5648	-2.4279	-0.80481	-1.5253	-1.1741	-1.4205
0.017042	0.040738	0.26665	-0.41783	0.64248	-0.44601	-0.36287	-0.90919	-0.63942	0.065679	-0.41465	-0.33325	-0.58445	-0.21511	-0.14256	-0.26703	-0.04797	0.3019	-1.2765	0.73763	0.14635	0.038188	0.34368	0.48507	-0.37736	-1.2458	-0.38592	0.2767	-0.79434	-0.31723	-0.33348	0.1797	-0.13793	0.20101	-0.12619	0.12768	1.1317	-0.19817	-1.2229	-0.23064	-0.88175	-0.51839	-0.45806	-0.10741	-0.22536	1.1724	0.11827	-0.078797	0.11026	-0.63522
-21.786	-21.912	-22.724	-23.119	-21.156	-21.777	-22.256	-22.145	-21.184	-22.429	-22.373	-23.97	-22.855	-21.183	-22.332	-21.981	-22.745	-22.687	-22.516	-21.785	-24.036	-22.377	-22.362	-21.807	-21.319	-22.097	-22.789	-23.404	-21.911	-22.07	-22.087	-22.342	-22.638	-22.243	-21.851	-21.974	-22.17	-21.934	-21.892	-22.421	-21.923	-22.526	-21.964	-23.323	-22.309	-22.503	-22.414	-23.432	-21.743	-22.64
0.31606	-0.84764	0.61153	-0.018608	0.30385	0.25728	1.3616	-0.14414	0.28081	-1.0939	0.14872	-1.1393	-1.7255	-0.35653	-0.28168	0.27882	1.2694	-0.63064	0.23668	0.63769	0.72382	0.21758	-0.31156	0.42095	-0.47683	0.10574	-0.47257	-0.88362	-0.4736	1.1748	0.77387	-0.60913	-0.68682	0.77593	0.25882	-0.92145	1.6867	0.33191	0.37206	0.54654	1.0183	0.64338	-0.52373	0.15579	-0.90344	0.46512	-0.59649	0.57707	-1.024	0.29865
5.5917	5.1202	4.6868	4.8664	3.8474	5.885	5.4846	4.1559	5.7213	5.8793	3.5999	5.9028	4.7112	5.0831	4.8181	4.547	6.0083	4.6157	4.266	4.8424	4.64	4.6658	4.8922	5.6451	4.289	4.7533	5.0952	4.2757	4.8318	4.9983	6.538	5.0917	5.3355	5.2949	4.5177	4.4071	5.2161	5.6892	5.1854	4.5943	4.7841	4.6346	3.666	5.4261	4.9742	5.5537	4.9344	4.3356	5.359	4.3982
-14.07	-13.131	-13.896	-13.311	-13.425	-12.022	-13.981	-13.244	-13.927	-13.655	-12.462	-14.025	-12.899	-12.151	-13.358	-13.28	-13.438	-12.635	-13.763	-12.935	-12.712	-11.59	-14.207	-11.854	-14.074	-13.393	-13.273	-12.919	-12.541	-13.055	-13.203	-13.974	-13.334	-12.38	-13.227	-13.667	-12.738	-12.693	-13.48	-12.107	-13.3	-12.896	-13.34	-13.61	-13.549	-13.732	-12.898	-13.809	-14.111	-11.767
-11.668	-11.586	-12.33	-11.577	-11.65	-13.104	-10.831	-9.4981	-12.082	-11.076	-10.98	-10.957	-11.961	-12.307	-12.195	-11.876	-10.678	-12.432	-12.322	-11.995	-10.746	-11.899	-11.702	-11.931	-11.317	-10.62	-11.779	-12.354	-11.591	-10.979	-10.441	-11.55	-11.689	-11.552	-10.248	-12.389	-12.574	-11.293	-11.65	-10.13	-12.027	-10.486	-11.557	-12.226	-12.327	-12.784	-11.066	-10.914	-10.799	-12.015
-22.084	-20.769	-21.521	-22.57	-21.593	-23.08	-21.935	-21.957	-22.887	-21.81	-21.733	-22.462	-21.675	-22.445	-22.48	-22.233	-21.945	-22.199	-23.246	-22.695	-21.808	-22.375	-22.405	-21.972	-22.76	-22.248	-23.237	-22.636	-21.49	-22.916	-23.01	-22.651	-22.062	-23.036	-21.582	-22.832	-22.189	-22.209	-22.297	-23.202	-22.342	-21.539	-22.297	-21.868	-22.423	-22.323	-21.955	-21.69	-21.79	-22.092
-4.6046	-4.3151	-3.3935	-4.0276	-4.2466	-3.7828	-3.4226	-3.8605	-4.4677	-4.9282	-4.3075	-4.0038	-5.3355	-4.6422	-3.7662	-4.542	-3.7396	-3.5131	-4.5108	-4.2942	-4.7652	-5.3739	-4.6772	-3.7119	-4.8918	-5.3167	-4.247	-3.1371	-4.101	-3.7465	-4.6658	-3.7376	-4.7076	-4.9492	-4.5883	-3.9915	-3.9658	-4.4816	-3.7536	-4.6153	-4.2024	-2.5641	-4.3131	-4.0919	-4.7205	-3.5304	-3.5727	-3.8434	-4.8657	-4.3176
-13.727	-13.751	-14.198	-14.205	-13.558	-14.287	-13.227	-13.435	-14.8	-13.778	-13.404	-12.968	-13.992	-14.092	-14.105	-14.645	-14.018	-14.173	-14.546	-15.294	-14.683	-14.761	-14.283	-14.492	-13.884	-15.632	-13.161	-13.63	-13.537	-14.482	-13.74	-12.975	-14.425	-14.828	-13.901	-12.789	-13.668	-14.81	-13.316	-13.511	-13.25	-14.687	-13.693	-14.518	-13.846	-14.343	-12.581	-13.592	-13.359	-15.145
-0.42498	1.3685	1.4323	-0.0034634	0.75951	0.94444	0.3411	0.22437	0.7705	0.25102	0.18212	0.066772	1.1098	0.71349	-0.022301	1.3796	0.10612	0.53556	0.21746	0.82652	0.50026	0.43314	0.5206	-0.11238	0.76586	1.6153	0.83165	-0.3827	1.0484	1.3142	0.65119	0.30767	0.67496	0.3877	0.66764	0.66632	0.1517	0.61428	0.16858	0.56331	0.31253	-0.40375	1.0265	0.10513	0.64819	0.77222	-0.70191	-0.82205	-0.059264	1.8264
-11.068	-11.753	-11.217	-11.774	-10.614	-10.97	-12.638	-11.585	-11.823	-11.288	-11.876	-11.881	-12.106	-11.324	-10.528	-10.59	-10.956	-13.178	-11.838	-12.108	-11.262	-11.572	-11.934	-10.592	-12.098	-11.678	-11.325	-11.608	-10.839	-12.379	-11.437	-11.915	-11.362	-11.112	-11.898	-11.466	-11.139	-10.455	-12.787	-11.689	-11.963	-11.747	-11.689	-9.9064	-10.686	-12.016	-11.448	-11.38	-12.966	-11.434
0.030794	0.77859	-0.23579	0.6325	-0.30141	-0.071969	0.7716	-1.2673	0.32295	0.076122	0.4479	-0.91093	-1.0717	-0.84936	0.26269	-0.081852	-0.57859	0.43708	-0.49723	-0.60795	-1.3137	0.58029	-0.83891	-0.021818	0.21393	0.082064	0.7254	-0.84658	-0.060889	-0.46774	-0.20554	-0.6792	0.18168	-0.76455	-0.36706	-1.489	0.34818	-0.080875	-0.38311	0.46643	0.25115	0.39762	1.153	-0.64977	0.56177	-0.35474	-0.78597	-0.33479	-0.27574	0.72424
-9.6278	-10.888	-10.415	-11.442	-10.371	-10.608	-10.351	-11.158	-10.381	-11.275	-11.498	-11.025	-11.323	-11.051	-12.211	-11.258	-10.435	-10.485	-11.898	-10.97	-9.881	-10.151	-11.778	-11.705	-10.546	-10.139	-10.409	-10.695	-11.619	-10.198	-10.666	-9.7123	-10.398	-10.549	-11.082	-10.944	-11.442	-10.61	-10.55	-10.706	-11.085	-11.184	-11.162	-10.927	-10.818	-10.993	-11.031	-11.693	-11.881	-10.747
8.7361	8.6782	9.6638	8.5716	7.1285	8.2344	7.5827	6.4805	8.8241	7.8415	7.7346	7.3907	8.0073	7.4152	8.8048	8.1504	7.6759	7.8669	8.2557	7.4391	7.6267	9.3148	8.446	8.2714	7.1164	7.4599	8.8725	7.6967	8.1611	7.9819	7.8212	8.1664	8.547	7.1122	8.1059	8.0657	7.7584	8.0547	8.3129	8.3914	8.3418	7.9262	7.8064	7.0168	8.1902	8.0956	7.7281	8.5167	7.9335	8.3687
-0.54054	-0.17703	0.78351	-0.30666	-0.69923	-0.1122	0.07658	-1.1554	0.63889	-1.2159	0.90532	0.47094	-0.55162	-1.0374	0.28186	-0.0774	-0.57699	0.17564	-0.48478	0.87876	-0.042537	-0.44371	-0.49196	-0.61917	-0.30385	0.68987	-0.55888	0.32274	0.57403	-0.72689	-0.57266	0.5188	-0.60711	-0.42351	-0.94313	0.42255	-0.41935	0.14533	-1.2701	0.51942	-0.80816	-0.19506	0.68628	-0.2771	0.26824	-0.1483	0.75713	0.18902	0.78723	0.98565
-11.317	-11.495	-10.955	-11.845	-11.952	-12.335	-10.778	-12.56	-12.155	-11.631	-10.107	-12.178	-11.586	-12.253	-10.696	-11.71	-12.199	-11.734	-10.819	-11.246	-11.13	-12.321	-10.166	-11.352	-11.508	-11.166	-10.584	-11.807	-11.739	-11.62	-11.551	-11.949	-11.059	-11.71	-12.592	-11.606	-12.073	-12.198	-11.513	-11.28	-11.258	-12.256	-11.155	-11.773	-12.697	-11.883	-12.232	-11.782	-11.278	-11.599
-1.6964	-2.7393	-3.2532	-1.9578	-2.5147	-1.1683	-0.5652	-3.5288	-1.3845	-1.7915	-1.3172	-1.7945	-2.5497	-3.0832	-3.1833	-1.7406	-2.7857	-1.0739	-3.3171	-2.1522	-1.8362	-1.243	-2.1362	-2.5428	-3.3788	-2.4455	-1.6616	-1.2713	-2.6009	-1.572	-3.034	-1.5456	-1.9336	-2.4862	-1.3051	-3.0593	-2.3354	-1.9756	-2.6744	-3.1471	-1.3056	-3.3199	-2.9062	-2.1154	-3.0936	-2.5143	-1.666	-1.5363	-2.089	-1.9368
-0.76741	-0.64894	-0.011466	-1.1994	-0.62992	-2.6459	-0.75834	-1.5367	-0.71515	-2.5863	-1.6236	-1.3288	-1.2857	-1.3762	-1.912	-3.5015	-1.9461	-1.524	-0.60418	-1.4368	-1.3469	-1.3838	-2.419	-1.8848	-1.7857	-0.53569	-1.4037	-1.4756	-1.0429	-1.8512	-2.4376	-1.5569	-1.5931	-1.5367	-2.4911	-1.4989	-1.3754	-1.6177	-0.30693	-2.7568	-1.1605	0.42644	-0.94423	-1.188	-1.6483	-2.064	-2.3729	-1.976	-0.93313	-2.1834
-10.048	-8.3032	-8.7921	-8.3822	-9.7592	-8.2299	-7.8213	-8.6178	-8.9151	-8.3713	-9.2087	-7.3883	-8.7779	-8.7541	-9.8995	-8.8984	-8.267	-9.4419	-8.7405	-10.095	-8.9285	-8.7524	-9.5214	-10.102	-9.3844	-8.6627	-9.2151	-7.7162	-8.6353	-9.2437	-9.5849	-8.7149	-9.7201	-8.2618	-8.0078	-9.4703	-9.6893	-9.4119	-10.098	-8.6908	-7.564	-8.2405	-7.9004	-8.9394	-8.3402	-9.106	-9.0441	-7.92	-9.07	-10.2
-2.2661	-1.6672	-0.74359	-1.9428	-2.848	-0.71282	-2.1371	-1.0012	-0.92754	-1.8048	-2.1816	-0.86955	-0.55718	-2.4233	-1.353	-0.77116	-2.03	-0.35723	-0.73251	-1.1538	-1.0127	-1.6635	-1.59	-0.82783	-0.052486	-0.71419	-1.7331	-1.5483	-1.4641	-2.1964	-1.408	-1.4081	-0.70393	-1.223	-1.0369	-2.271	-0.3788	-2.7218	-2.7268	-2.731	-1.2761	-1.8045	-0.7291	-0.85712	-1.158	-1.587	-0.083652	-0.73908	-2.3841	-1.5949
-21.931	-22.036	-21.299	-23.07	-22.936	-22.31	-21.195	-22.452	-22.036	-23.147	-21.621	-22.398	-21.821	-23.149	-23.276	-23.114	-21.465	-22.483	-23.13	-22.539	-22.382	-23.184	-21.59	-22.959	-21.918	-22.901	-21.024	-22.332	-21.714	-21.922	-22.435	-22.31	-22.935	-23.387	-21.938	-20.71	-22.625	-22.626	-21.709	-22.368	-22.434	-23.473	-22.739	-22.854	-23.011	-22.728	-22.484	-23.101	-22.915	-22.431
-12.739	-12.815	-13.702	-12.719	-12.123	-12.719	-12.402	-12.203	-13.101	-12.417	-12.638	-11.527	-12.588	-12.252	-12.91	-11.011	-14.199	-12.499	-13.055	-12.208	-12.825	-13.449	-12.478	-12.855	-13.089	-12.595	-13.442	-12.52	-12.068	-13.755	-12.155	-12.54	-12.967	-12.703	-11.797	-12.288	-13.143	-13.933	-13.304	-12.508	-12.407	-12.212	-12.843	-13.171	-12.067	-13.442	-12.695	-11.565	-12.748	-13.004
-5.6539	-5.1465	-5.2283	-5.0306	-4.6756	-5.7488	-5.395	-6.0708	-5.2513	-4.7781	-5.53	-4.9854	-5.2008	-5.9016	-4.7513	-5.9106	-5.6265	-6.9011	-4.8491	-4.9729	-5.8604	-5.3616	-6.2141	-5.1914	-4.4921	-5.959	-5.8551	-5.5375	-4.3564	-5.3659	-6.2684	-6.1259	-5.9296	-5.2731	-5.4853	-5.945	-5.6395	-5.4959	-4.8143	-5.5526	-5.4585	-6.0914	-6.1982	-5.916	-5.9066	-5.9698	-4.942	-5.2812	-7.1461	-4.6714
-22.964	-21.883	-22.147	-21.666	-21.535	-23.099	-21.835	-20.806	-23.139	-22.331	-23.063	-20.801	-22.321	-23.443	-21.757	-21.599	-22.068	-20.207	-21.294	-23.256	-21.475	-21.386	-21.85	-22.789	-22.501	-21.96	-21.892	-22.595	-22.17	-22.396	-22.746	-21.232	-22.641	-23.175	-22.169	-22.926	-21.799	-20.872	-22.22	-22.523	-21.25	-21.942	-22.901	-22.108	-22.264	-21.637	-21.094	-22.737	-20.873	-23.395
-14.79	-14.439	-14.775	-14.098	-14.666	-15.83	-14.718	-14.773	-15.356	-14.552	-14.544	-14.437	-14.408	-14.877	-14.836	-14.9	-14.17	-14.49	-13.655	-15.239	-15.432	-14.329	-15.083	-13.382	-14.393	-14.571	-13.744	-14.149	-15.072	-15.11	-15.711	-14.171	-13.397	-15.745	-13.754	-15.263	-14.792	-14.768	-15.41	-14.085	-14.802	-14.06	-14.763	-14.745	-14.449	-15.019	-16.097	-14.167	-14.766	-14.469
2.9755	1.357	1.3384	3.0177	1.6217	3.5344	2.5735	2.3237	1.794	0.64868	1.1916	2.1996	1.3228	1.4556	2.0175	1.7306	2.138	1.6332	2.4159	1.7481	2.2891	1.5819	1.4623	2.5727	1.7997	2.6508	1.0849	1.1105	2.8276	1.9087	2.1686	2.1825	1.7004	2.0203	2.3157	2.1415	1.5701	2.2475	1.8743	1.6786	1.544	2.4991	2.2805	2.4677	1.3329	1.3927	2.2366	1.6141	1.7838	1.709
5.5791	4.3875	4.8761	5.2298	4.1998	5.421	4.5921	3.7431	5.0029	4.924	4.3888	4.9941	4.2392	4.4877	5.6664	4.6628	3.9006	4.3707	4.3982	5.3372	4.5928	4.4415	4.3569	4.9623	3.5583	5.5449	3.7314	4.3754	4.5935	4.4929	5.6888	4.0725	4.1954	4.6357	4.8913	4.7259	3.5015	4.4282	4.9697	4.8393	3.9409	5.1364	4.9511	4.9875	5.7206	4.1864	4.4908	4.3664	3.5512	4.1352
-2.7588	-2.5438	-2.8254	-2.6549	-2.5572	-2.9831	-2.2351	-3.7802	-3.4824	-2.7706	-3.5966	-3.049	-2.9802	-3.7832	-4.0546	-3.6378	-3.1264	-2.4167	-3.0277	-2.9179	-2.5442	-2.4583	-3.6328	-2.064	-3.3315	-3.8785	-2.8112	-3.6653	-2.9093	-2.1345	-2.8473	-3.7311	-3.2118	-2.9011	-3.6844	-3.1184	-2.7513	-4.1867	-2.504	-2.9349	-4.4636	-2.9571	-3.3564	-1.576	-3.3923	-3.2884	-4.1806	-3.5513	-2.5026	-2.596
1.7761	2.051	1.7713	2.8171	1.1509	1.5721	1.3639	1.7044	2.2482	1.4927	2.2604	1.904	1.5296	2.0644	2.1634	1.241	2.0233	1.4891	2.1598	2.3188	3.1379	1.8544	2.4498	1.4041	2.9804	2.2391	2.86	2.076	1.555	0.52848	2.3443	2.3799	1.1304	1.9546	1.7895	1.3927	0.54468	1.5596	2.537	2.2089	1.9483	1.6924	1.9031	1.4082	2.5183	2.1669	1.424	1.5785	2.2169	1.7458
-3.064	-3.4171	-3.7144	-3.4844	-3.0461	-2.2847	-3.3388	-3.7221	-3.1466	-3.3494	-3.3887	-4.4692	-3.7794	-4.0406	-4.6004	-4.1822	-3.2695	-3.563	-3.4653	-3.6881	-2.3936	-3.2862	-4.3638	-2.8943	-3.1887	-2.2881	-3.3498	-3.301	-3.4581	-3.6257	-3.398	-2.3878	-4.1298	-3.7125	-4.0585	-3.8768	-3.2267	-3.3016	-3.9068	-3.2685	-2.8605	-3.8545	-3.534	-2.8928	-3.2557	-3.3094	-3.621	-3.1789	-2.9689	-4.822
0.25251	0.6737	0.40148	0.84136	-0.25758	0.24633	-0.34069	1.1571	0.12856	0.069702	0.26613	0.12308	-0.58184	0.50222	0.5606	1.1099	1.0047	1.1168	0.30857	0.58172	0.38157	-0.18047	0.65101	-0.26709	0.71622	0.82532	-0.002474	0.21725	-0.093291	-0.064523	1.0266	0.36786	0.027511	0.46973	0.92508	1.0901	1.009	0.42521	1.2193	-0.11918	-0.26474	-0.4408	0.15533	1.0782	0.60849	0.39131	0.44364	-0.41801	0.040251	0.82933
0.38386	-0.22135	-1.0017	-0.18074	0.26406	-0.92536	0.20651	-0.30972	0.6509	-0.57036	0.12816	-0.59953	-0.20332	1.293	-1.0262	-0.3029	0.063942	0.2051	-0.63946	-1.1155	0.32752	-1.5235	-0.42425	-0.37263	-0.60412	0.90428	0.49351	-0.018674	-0.71088	0.084208	-0.2669	-0.3011	0.041699	-0.1824	-0.16683	0.24883	-0.2652	0.80519	-1.1765	-0.24412	0.56745	-0.11965	-1.1466	-0.19869	0.079752	-0.46904	0.58189	-1.0134	-0.35732	-0.61485
-2.7308	-2.1393	-3.8248	-2.696	-2.123	-3.5257	-2.2998	-3.431	-2.3018	-3.1079	-3.1921	-3.3113	-3.1687	-1.161	-3.4934	-2.4465	-3.9285	-4.5646	-3.4625	-3.2859	-3.2335	-3.3511	-2.4847	-3.3856	-3.0787	-4.2149	-3.6052	-3.7713	-2.5995	-3.2575	-4.3114	-3.6597	-3.6019	-2.9828	-2.5449	-3.025	-4.3682	-4.0784	-3.9112	-3.6785	-2.8309	-3.5887	-3.0884	-3.5609	-2.8473	-3.8247	-3.5242	-4.6207	-3.74	-3.0474
2.785	3.3797	3.3405	3.2875	1.1636	2.5538	2.9877	4.0466	3.402	2.5916	2.5263	2.704	2.9655	3.1777	4.0413	2.8093	3.0978	3.4437	3.5918	3.0099	3.604	2.555	3.5541	1.8713	4.5253	3.1143	3.2936	3.2408	2.6892	2.9956	2.5526	2.5181	3.3474	3.6422	2.6107	3.0957	3.1181	3.974	4.0001	1.7355	2.2991	2.5228	3.3522	4.1486	3.6164	1.89	2.4269	2.6445	3.1244	3.2739
-2.9467	-4.7025	-3.5745	-4.5967	-3.0234	-3.8833	-3.3245	-3.8547	-2.095	-4.9927	-3.7735	-4.9768	-4.3691	-3.6103	-3.4968	-4.3619	-3.689	-3.7887	-3.8388	-4.2904	-3.427	-3.1112	-3.9458	-4.0105	-3.3705	-4.3401	-3.899	-4.2392	-4.3968	-3.584	-3.1591	-3.7604	-4.1202	-3.5914	-3.8697	-3.5352	-4.1174	-3.0157	-4.1118	-3.542	-4.2346	-3.2565	-2.9833	-4.0488	-4.6998	-3.8099	-4.0144	-3.5648	-3.0765	-3.505
-11.125	-11.799	-10.023	-10.858	-12.079	-10.489	-10.54	-10.225	-11.013	-10.505	-11.117	-11.656	-11.815	-11.513	-11.283	-11.459	-11.476	-10.784	-10.127	-11.116	-9.7417	-10.909	-10.857	-10.216	-10.334	-10.207	-11.807	-12.234	-10.15	-10.836	-10.781	-10.85	-11.431	-11.596	-11.211	-11.293	-11.268	-11.518	-11.266	-10.722	-10.909	-10.248	-10.491	-10.975	-11.158	-10.708	-10.771	-10.722	-11.2	-11.357
2.3686	1.3267	0.90587	2.0607	1.7582	2.9009	0.7017	1.503	2.6125	1.849	2.1435	2.4658	0.32317	1.0242	2.0915	3.0626	1.3689	0.27778	2.3872	2.0839	1.3162	2.6952	1.5355	1.3614	0.91898	2.5088	2.6754	2.4776	2.0483	1.1684	1.1831	0.35333	1.606	3.0181	1.5459	0.88189	-0.062409	0.5385	1.774	1.6732	2.1844	1.3154	2.247	2.2701	1.9817	2.0946	1.329	1.7104	1.924	1.7825
-14.082	-14.961	-15.274	-14.126	-14.335	-14.283	-14.663	-14.619	-14.474	-15.031	-14.322	-14.715	-14.68	-14.466	-14.117	-15.565	-14.994	-16.063	-14.438	-14.06	-14.392	-14.603	-13.545	-14.912	-14.854	-14.569	-14.084	-13.979	-15.242	-14.349	-14.862	-15.086	-13.531	-15.19	-14.213	-14.264	-13.821	-14.077	-14.861	-14.712	-14.887	-14.708	-15.426	-14.621	-14.22	-14.935	-15.406	-14.841	-14.217	-14.143
2.3635	1.6697	1.9268	1.7167	2.2529	2.0699	0.97672	1.1861	2.3015	2.3603	1.1361	2.4328	1.7721	2.7456	1.7898	1.6661	1.9951	2.2449	1.8794	1.7968	0.53559	2.168	1.8915	2.419	1.8975	3.015	1.5165	2.1229	2.3077	1.579	2.4754	2.0307	2.3908	1.0458	2.7091	2.1457	2.8934	-0.085869	0.78274	2.1311	2.0532	1.3229	2.0814	2.3652	2.2793	1.0124	1.3779	2.2432	1.5928	2.0064
-11.762	-10.761	-11.238	-10.654	-9.9729	-9.0278	-9.6101	-11.252	-10.986	-8.9282	-9.8129	-10.07	-11.128	-11.02	-10.845	-10.853	-10.942	-11.27	-10.414	-9.9032	-9.2838	-10.977	-10.792	-10.78	-10.68	-9.9344	-10.548	-11.437	-10.698	-10.27	-10.539	-10.728	-10.109	-11.039	-10.344	-11.67	-11.033	-11.703	-12.108	-10.295	-10.841	-11.84	-12.301	-9.6712	-10.186	-10.537	-10.431	-10.889	-10.247	-11.006
-10.51	-10.521	-9.687	-9.6237	-9.9021	-10.238	-10.6	-9.6969	-9.8362	-9.3983	-10.754	-8.7963	-10.889	-10.395	-10.257	-10.791	-10.354	-9.4039	-10.4	-10.653	-9.7569	-11.22	-9.7681	-10.908	-10.615	-9.8997	-10.418	-10.257	-10.238	-10.041	-11.72	-9.888	-10.379	-11.007	-10.277	-10.321	-9.9548	-10.426	-10.384	-9.7432	-10.206	-9.4571	-11.513	-10.246	-9.2435	-9.7514	-9.2475	-10.411	-9.38	-9.8418
2.5687	1.9846	3.2158	2.6303	3.0552	2.5173	3.2268	3.1807	2.7842	3.3169	2.9822	3.9727	2.584	3.0719	3.8806	2.9741	3.8766	2.5516	2.3363	3.4084	3.9046	2.6713	3.4393	2.9126	3.4525	2.0014	2.1625	3.021	3.9607	3.4058	3.4927	3.4344	2.4523	3.9176	3.8057	4.1353	2.3476	2.597	3.2484	3.9398	3.0312	2.4369	2.7008	3.6952	3.082	2.1207	2.9849	2.3366	2.4682	2.3882
-1.315	-0.44748	-0.97193	-0.1882	-0.6738	-1.4185	-0.63005	-1.8191	-0.66249	-0.57213	-1.5548	-1.2717	-1.7121	-0.60536	-0.56992	-0.22292	-1.7542	-0.12972	0.37859	-0.78818	-0.038061	-0.58805	-0.053782	-1.2734	-1.1439	-0.35937	-0.46786	-0.15642	-1.4087	-1.5579	-0.67299	-0.81136	-0.8411	-1.2681	-0.40819	-0.24166	-0.49024	-0.030019	-0.20024	-1.4679	-1.5976	0.32007	-0.79415	-0.83505	-0.72064	-1.2871	-1.7227	-1.0186	-0.38784	-0.52617
-12.222	-12.61	-12.747	-13.577	-13.312	-13.038	-12.352	-13.293	-12.211	-12.542	-13.034	-12.963	-13.809	-13.409	-13.365	-12.078	-13.407	-13.084	-13.405	-12.618	-13.366	-12.332	-12.282	-12.182	-13.375	-12.812	-11.957	-11.705	-12.333	-12.445	-12.615	-14.017	-12.205	-12.009	-13.244	-11.978	-11.704	-13.463	-12.917	-11.709	-13.458	-12.749	-12.065	-12.453	-12.659	-11.812	-12.564	-12.962	-12.285	-13.903
-12.984	-13.249	-13.553	-12.299	-12.672	-12.86	-13.018	-12.591	-12.539	-13.204	-12.957	-12.327	-13.61	-11.509	-13.325	-13.15	-12.119	-13.011	-12.227	-11.974	-13.666	-13.133	-13.357	-12.546	-12.996	-12.54	-12.56	-13.502	-12.865	-12.076	-12.865	-12.674	-13.308	-12.798	-13.305	-11.166	-12.957	-12.959	-12.676	-11.282	-11.638	-13.234	-13.462	-13.361	-13.493	-12.926	-13.829	-12.821	-13.117	-12.348
-9.9373	-11.163	-10.399	-10.365	-9.843	-10.783	-10.687	-10.563	-11.015	-10.001	-10.531	-11.594	-9.3867	-10.768	-11.581	-9.5018	-10.807	-10.721	-11.154	-11.001	-11.496	-10.907	-9.0773	-10.613	-10.831	-10.779	-10.247	-10.839	-10.819	-9.8887	-10.346	-9.9525	-10.79	-10.34	-11.144	-10.853	-10.188	-12.322	-10.901	-10.574	-11.363	-11.081	-10.681	-10.247	-12.056	-10.647	-11.644	-11.566	-10.525	-10.684
-20.576	-19.898	-20.648	-21.307	-20.824	-21.989	-20.146	-20.954	-20.57	-21.157	-21.418	-20.448	-21.408	-20.505	-20.624	-19.587	-20.344	-20.784	-21.022	-20.224	-20.819	-20.662	-21.286	-20.322	-20.106	-20.414	-21.157	-19.852	-20.729	-20.885	-21.515	-20.934	-21.096	-21.078	-19.782	-20.935	-19.677	-20.638	-20.645	-20.963	-20.074	-21.932	-20.081	-20.745	-20.467	-21.182	-20.618	-20.555	-21.008	-20.991
-12.48	-11.902	-12.267	-12.56	-13.502	-13.474	-13.284	-12.848	-12.94	-13.007	-12.663	-13.458	-12.581	-12.501	-11.921	-12.385	-12.418	-12.757	-12.632	-12.897	-12.68	-13.1	-13.151	-13.215	-12.293	-12.285	-12.379	-13.053	-13.063	-11.539	-12.336	-12.968	-13.642	-13.232	-12.259	-12.14	-12.688	-13.633	-12.325	-13.427	-13.706	-13.644	-12.602	-12.243	-13.616	-12.598	-11.708	-13.295	-13.035	-13.152
0.51235	-1.2231	0.1388	-1.1533	0.095467	0.97541	-0.32266	-0.31042	0.49038	0.59198	0.49868	-0.50561	-0.066498	-0.60293	0.45707	-0.68565	-0.49471	0.42509	0.02427	-0.47305	-0.54507	-0.89556	0.45958	0.15191	0.21711	-0.0090297	0.074848	0.14337	-0.78215	-0.088173	-1.0497	-0.83952	-0.27832	0.67132	-0.31148	-0.053881	0.016937	1.1315	-0.96213	-0.12063	0.24133	0.40172	-0.43578	-0.37679	0.53144	-1.476	-1.256	-0.43612	-0.35698	-0.84356
1.9062	1.7944	2.8551	1.9204	1.7331	1.4764	0.97041	2.1523	2.1063	1.9498	2.494	0.85908	2.4033	2.3673	1.2892	2.3221	0.9651	2.5383	2.5746	3.0179	0.80883	0.74259	1.2759	1.9363	2.1771	1.252	1.4328	2.2038	1.6094	2.1137	3.1143	1.79	2.514	1.8032	1.9239	2.2202	2.0414	1.3547	2.0339	2.0888	1.5213	1.2675	1.3121	0.99518	1.9251	1.7428	1.2009	1.5707	2.0145	1.8
-10.679	-11.836	-11.901	-12.02	-10.627	-10.626	-10.439	-11.481	-10.999	-12.714	-12.049	-11.677	-12.377	-11.277	-11.901	-12.205	-12.649	-11.467	-11.536	-11.478	-11.554	-11.135	-11.332	-10.757	-11.302	-10.599	-10.941	-12.014	-10.379	-11.862	-11.216	-10.664	-10.354	-10.139	-10.899	-11.844	-12.4	-11.71	-10.204	-12.294	-10.877	-11.309	-11.627	-10.713	-10.345	-11	-11.024	-11.946	-12.664	-11.301
-5.6864	-5.2541	-5.7131	-4.895	-4.4999	-5.1532	-5.3873	-5.1856	-6.7253	-4.8286	-5.6326	-5.8922	-5.8566	-4.4588	-5.4601	-5.929	-5.8038	-6.7533	-4.8903	-5.4202	-4.6972	-5.9553	-5.6738	-5.5286	-5.8842	-5.038	-6.2618	-4.8021	-5.2033	-4.2607	-5.6738	-5.9768	-6.9783	-6.1424	-5.9579	-6.3116	-5.762	-5.7181	-5.3954	-5.7673	-5.1075	-5.41	-6.0218	-5.2371	-5.1605	-6.1482	-5.0966	-5.7796	-4.652	-5.4021
2.6908	2.7195	3.8269	3.3069	3.211	3.9428	4.5268	2.2899	3.6126	3.351	2.2344	2.7428	1.7736	3.2754	2.4657	2.8485	1.779	2.58	3.4497	1.9378	2.7988	3.1854	2.8664	3.3274	2.8544	2.9126	3.6206	2.5715	2.4465	1.8823	3.0889	1.3587	3.3662	4.3615	3.8448	1.5766	2.5901	3.3915	2.2678	2.6835	2.3341	3.8298	3.5349	2.1319	2.5922	2.8013	2.7242	4.9786	2.7142	3.1444
-14.024	-11.925	-13.24	-12.176	-13.224	-13.736	-12.717	-12.666	-13.231	-12.937	-14.288	-12.749	-12.731	-12.839	-13.24	-11.74	-12.617	-12.036	-12.301	-13.341	-12.071	-11.525	-13.23	-12.765	-13.118	-11.582	-11.62	-12.726	-12.574	-12.045	-12.96	-12.567	-13.392	-13.034	-13.373	-13.715	-12.55	-13.132	-13.152	-12.556	-13.185	-12.789	-12.694	-12.887	-11.823	-13.049	-13.392	-11.605	-11.766	-13.728
2.4922	2.1614	2.0073	2.7478	2.0329	2.701	2.5409	2.8843	2.4033	3.8647	3.6255	1.9683	2.7111	1.5384	1.6135	3.1555	3.9239	2.757	3.0666	3.6323	2.766	2.2433	3.0017	2.4601	1.7613	3.152	2.6382	2.5474	1.8654	2.722	3.0129	2.7205	2.8355	2.8171	2.577	2.362	2.0626	2.1215	1.7464	3.1992	2.8565	2.8488	3.4491	2.5709	2.5226	3.8171	2.1098	4.4937	2.469	2.0168
-0.73365	-1.4578	0.37577	0.013107	-0.0037594	-0.15017	-1.8268	-0.93888	-0.17842	-0.13294	0.02188	1.1267	-1.6732	-0.336	-0.31257	-0.26676	-0.11738	-1.0847	-0.4466	0.45399	0.19081	0.17621	0.27817	-0.14226	0.18277	-0.43316	0.55683	0.1308	1.02	-1.1367	-0.6383	0.52978	0.5844	-0.4228	-0.88251	0.80456	-0.73768	-0.14373	-0.18842	0.030408	-0.31757	-0.32745	-0.095169	1.3354	-1.4039	0.35529	-1.737	-0.42988	-0.68389	-0.38662
-22.665	-22.211	-22.072	-22.912	-21.858	-22.014	-21.653	-21.574	-22.077	-22.734	-22.258	-21.13	-22.586	-21.637	-23.007	-21.9	-22.098	-22.277	-22.232	-21.622	-21.898	-22.332	-23.651	-21.751	-21.357	-21.536	-21.746	-23.219	-22.644	-21.852	-21.717	-21.938	-23.165	-22.749	-21.832	-22.655	-23.084	-22.031	-21.787	-22.497	-22.067	-22.073	-20.657	-22.178	-22.584	-22.781	-22.535	-22.921	-22.192	-22.399
-3.3749	-4.8914	-3.7055	-2.479	-4.0802	-2.8527	-3.7719	-2.9326	-2.5011	-3.4021	-2.9865	-3.3149	-3.637	-4.2519	-3.2421	-3.6141	-4.0701	-4.1102	-3.9728	-3.0305	-3.2808	-2.9113	-3.5944	-3.0008	-3.754	-2.8309	-2.6676	-3.589	-3.0437	-3.1949	-3.4416	-3.2538	-3.2658	-3.0499	-4.2048	-2.8564	-4.4664	-2.7312	-3.0294	-4.1085	-3.611	-3.089	-3.1633	-2.2215	-2.2929	-3.1943	-2.9781	-2.709	-4.8629	-2.7048
-13.939	-13.647	-14.745	-13.798	-14.235	-14.242	-13.179	-14.549	-14.558	-13.768	-14.955	-15.659	-13.747	-14.555	-14.121	-12.743	-15.027	-14.583	-13.54	-12.879	-14.483	-13.847	-13.333	-14.207	-13.953	-14.18	-13.907	-14.751	-14.866	-13.857	-13.961	-12.903	-14.314	-14.594	-14.666	-14.455	-13.455	-13.927	-13.477	-13.53	-14.277	-14.468	-14.094	-14.346	-13.453	-14.225	-13.711	-13.586	-15.486	-13.511
-9.0408	-8.7738	-9.8419	-9.0213	-8.6868	-9.3696	-9.3113	-9.3412	-8.2021	-8.8643	-10.546	-10.113	-8.5937	-7.8519	-8.8644	-8.6683	-9.1916	-9.2332	-9.1988	-9.061	-8.7557	-9.9279	-9.5265	-7.5822	-9.3579	-9.5533	-8.5998	-9.0632	-9.4366	-9.3448	-8.8241	-8.6854	-8.3947	-10.004	-9.6928	-8.497	-8.2655	-9.0596	-8.7569	-9.4103	-9.3341	-8.1672	-9.2431	-8.9221	-9.3635	-8.2169	-8.4516	-9.0511	-8.5601	-9.3972
-2.2563	-1.3016	-1.4827	-1.6222	-1.6478	-0.72639	-0.73903	-1.1658	-2.2372	-1.513	-1.2535	-0.081852	-0.76712	-1.5147	-0.79704	-1.548	-1.0513	-1.5908	0.20135	-1.3807	-1.2524	-1.2871	-1.7147	-1.4434	-1.1227	-1.7404	-1.2929	-1.567	-1.232	-0.74233	-2.1351	-1.2621	-0.82648	-0.96268	-1.1855	-1.3044	-1.4804	-1.4609	-1.2272	-1.3797	-1.6072	-1.4847	-1.1696	-2.3244	-1.3608	-0.93541	-1.5656	-2.0774	-2.4254	-2.5177
2.8217	2.956	3.4544	2.8919	1.8246	2.5367	2.5403	2.8213	2.5661	2.0383	2.4794	2.0286	2.4275	1.8462	2.5561	2.1454	3.8668	4.4635	2.7708	3.5899	2.783	2.9447	3.5587	2.3874	2.2458	2.7638	2.5582	2.9486	2.9079	1.3674	3.2072	2.5565	1.8897	2.5506	1.7944	0.98763	1.9063	2.5609	2.3047	2.8888	2.4066	2.108	3.1235	2.1667	1.9682	2.6157	3.2678	2.6599	3.1136	2.4499
8.1691	8.8606	9.3238	8.5529	8.3563	8.7338	7.9595	8.9846	7.8638	9.1037	8.9872	7.6079	8.279	9.2754	8.8765	7.8295	8.9349	8.2181	8.6545	8.1702	8.2344	8.1969	8.8253	8.4151	9.5978	8.2837	8.1165	9.1898	8.7632	8.971	8.0841	8.7464	9.1648	8.2235	8.2004	9.5513	8.2685	7.6436	9.8105	9.228	8.9317	9.3098	8.9162	7.4236	9.1206	9.3591	8.8709	9.5505	6.2822	9.6645
-9.4122	-10.441	-10.827	-9.9918	-11.591	-10.637	-9.6493	-11.482	-9.7347	-10.748	-10.296	-10.199	-11.289	-10.822	-10.753	-10.667	-10.444	-11.097	-10.553	-11.129	-11.513	-11.866	-10.669	-9.2731	-11.265	-10.545	-10.751	-9.7977	-10.574	-10.404	-11.829	-10.653	-10.124	-10.407	-11.352	-9.4779	-10.415	-10.966	-11.176	-9.6081	-10.898	-11.54	-10.233	-10.878	-10.834	-9.9918	-11.167	-11.893	-11.744	-10.792
1.3815	2.4451	1.8164	2.1649	1.3523	2.1505	1.1483	0.66535	0.79608	1.7322	1.6566	2.3621	-0.22834	0.95563	1.4915	2.3414	3.3129	2.2483	1.9908	1.5678	1.8503	1.2093	1.3868	1.2258	0.39458	1.3887	1.5133	2.5529	2.2104	2.2591	1.8528	1.3303	1.221	0.67834	2.0435	1.1589	1.152	1.4107	1.9963	1.3825	1.4063	1.5669	2.0785	0.80431	2.1341	0.45924	0.63687	1.5779	2.3392	1.504
6.2045	6.4943	4.9061	5.8532	5.6482	4.5751	4.8485	5.5311	4.7654	5.9224	5.2822	4.2585	6.3142	4.9726	5.7444	4.609	5.1659	5.4465	4.6363	6.0755	5.5822	6.1314	5.0613	5.4035	5.2304	6.1955	5.7115	6.2079	6.5781	5.1551	5.7655	5.5089	6.7688	6.8567	7.0372	5.5066	4.7715	5.5603	5.6091	5.3706	6.1345	6.0232	4.7388	5.7863	6.625	5.2976	5.1739	5.6728	6.6655	5.6395
7.4826	7.4769	5.6308	8.7631	6.6152	8.0147	6.4274	7.1473	6.1736	6.538	8.2843	6.8784	7.1888	7.8526	6.972	7.3806	6.8643	7.1269	6.7497	7.004	5.894	6.9205	6.3211	7.1587	8.3243	6.2826	7.1186	6.7835	7.5369	6.9127	6.9371	7.4355	7.4184	6.2455	6.5781	6.5088	6.771	7.5669	7.2808	8.0243	6.2187	8.2086	6.7431	7.1118	6.32	6.3524	6.9842	5.6029	7.2627	6.9754
6.6931	6.7103	7.6221	6.8736	7.0699	7.3414	7.0232	7.0746	7.1547	6.8966	7.3022	7.2209	6.3841	6.4761	6.9746	6.1872	6.4124	6.8636	7.0981	7.2627	5.7095	7.0967	7.7012	7.6784	6.1175	6.0621	7.7955	6.9055	6.9765	6.6771	6.9096	6.6641	7.1324	7.2761	7.4102	7.5559	6.4777	6.351	6.61	8.1221	6.398	6.4707	8.2864	6.6191	6.6742	5.9506	6.4108	7.0023	5.3333	6.2612
7.2506	6.6559	6.265	6.9176	7.3075	6.689	6.1043	6.4571	5.5678	6.3407	7.6416	7.7111	6.6828	5.7312	6.1732	8.1121	6.7483	6.9033	6.7017	6.652	6.3841	5.6936	6.4306	7.647	7.2035	6.9675	6.2808	7.232	6.4098	6.77	6.0319	5.736	7.2991	7.507	6.3507	7.3467	6.364	7.4426	5.9075	5.9163	7.5243	6.8334	8.1311	7.5143	7.0096	6.528	6.4535	6.4035	7.4975	6.5729
-4.0541	-3.3225	-3.5826	-3.9146	-2.7162	-3.1552	-4.6795	-3.664	-1.9161	-3.1897	-2.6243	-1.9349	-2.9814	-3.6984	-2.7136	-4.5452	-2.9086	-3.5935	-3.2265	-3.6541	-2.8042	-2.9712	-3.6722	-3.4803	-3.1042	-3.5865	-3.1984	-3.0582	-3.436	-3.2371	-2.5668	-4.0356	-3.7848	-4.3869	-3.5738	-3.242	-3.1285	-3.5908	-3.2079	-3.1162	-3.0314	-3.6563	-2.928	-3.5823	-3.5475	-4.1393	-3.6414	-3.2181	-4.3765	-3.8046
-0.48775	0.3748	0.050796	0.21819	0.41244	1.279	-0.44699	1.3946	0.11292	-1.5801	0.13257	0.0064763	0.62668	1.1494	0.10169	0.27457	-0.54578	0.96286	-0.0010675	1.468	-0.37241	-0.20996	1.2398	0.89621	0.45908	0.20034	0.98305	1.2602	0.38939	-1.3558	0.82407	0.66574	0.2703	-0.46264	0.46907	0.58614	1.7659	0.92498	-0.68215	1.001	0.53675	0.21518	0.34637	0.033554	0.3291	-0.16118	0.84289	0.25233	0.056265	0.37056
3.6639	2.9055	2.517	2.536	2.975	2.447	2.2472	1.8405	2.3584	3.1439	3.4833	2.9013	2.8955	2.1516	3.3173	2.8062	2.1097	1.5321	3.0174	1.7741	2.5052	2.6	2.3074	1.8526	1.4188	2.7195	1.9404	2.4909	3.5096	2.8411	2.183	2.5229	1.2447	2.8208	2.1637	3.4034	2.8919	2.2744	3.4954	2.0057	3.3009	2.6548	2.2497	2.2485	2.3934	1.8768	2.1486	2.8021	3.1215	2.7102
-4.185	-5.561	-5.5041	-5.0914	-4.9981	-5.2586	-4.7097	-4.9838	-4.4679	-5.434	-6.3619	-4.8478	-4.4529	-3.9382	-5.6413	-5.3627	-4.5892	-5.0288	-4.9425	-4.1227	-5.6552	-4.5741	-5.6169	-4.2721	-5.283	-4.767	-4.2702	-5.4065	-4.748	-5.459	-5.1552	-5.1339	-6.1566	-4.0516	-4.43	-5.5092	-4.7787	-6.0819	-3.7723	-4.0017	-5.6516	-5.2338	-4.4993	-4.6864	-4.9919	-5.5282	-4.7159	-5.9823	-4.5547	-5.1991
-3.2525	-3.675	-2.1655	-3.066	-4.6405	-4.6374	-3.2916	-3.3111	-3.7147	-3.878	-3.1849	-3.4836	-2.8328	-2.2974	-2.2619	-2.7005	-1.9935	-2.4171	-3.0471	-3.472	-2.8163	-2.7587	-2.5489	-3.3487	-3.7479	-3.6568	-3.4669	-2.8508	-2.0503	-3.6143	-3.2991	-3.6396	-3.8448	-2.7485	-3.4085	-3.007	-3.6658	-4.4407	-3.129	-2.2334	-3.1882	-3.1549	-3.0256	-2.6978	-2.6144	-2.904	-2.4311	-2.5106	-3.1645	-2.5297
7.4278	6.4008	5.7592	7.3408	7.03	8.5371	7.2657	5.6072	7.8576	6.7889	6.7437	7.3042	7.7992	6.5166	6.8142	6.4703	7.6582	6.3392	7.1832	6.7666	6.1492	6.7918	7.0561	6.13	6.0435	7.1426	5.7913	6.3576	7.0658	5.984	6.2459	7.2075	5.7608	7.4525	6.4626	7.5384	6.71	7.3339	6.9142	6.8192	5.6501	6.6903	6.1542	6.5546	7.0357	6.9741	6.1057	6.3879	6.8824	7.154
-3.2753	-2.8723	-2.9269	-3.3065	-3.5913	-2.1452	-2.9914	-2.4821	-2.374	-3.3168	-2.026	-3.3854	-2.4911	-3.1285	-2.7136	-1.389	-2.5928	-2.1993	-2.8664	-3.2916	-2.8743	-2.9733	-2.2537	-3.2102	-2.9777	-2.8199	-3.3999	-3.2337	-2.6939	-1.0536	-2.1568	-2.8771	-2.1303	-2.9926	-2.4134	-1.1495	-2.4359	-2.3164	-3.0933	-2.4649	-2.5607	-2.5747	-2.1318	-2.9313	-2.4753	-3.4215	-2.5111	-1.4496	-3.389	-1.7756
-22.471	-22.321	-21.599	-23.238	-22.298	-22.236	-22.256	-21.808	-22.641	-22.19	-21.983	-22.265	-22.115	-22.265	-21.84	-21.696	-24.732	-22.289	-21.36	-23.347	-23.748	-22.746	-21.465	-21.068	-22.499	-22.614	-21.41	-22.676	-23.042	-22.302	-21.612	-21.21	-22.624	-22.321	-22.985	-22.094	-22.543	-21.349	-22.11	-22.568	-22.922	-22.7	-22.897	-22.188	-22.797	-22.469	-22.59	-21.039	-22.328	-22.737
-14.438	-14.945	-14.354	-15.421	-14.469	-14.538	-13.542	-14.62	-14.085	-14.134	-14.791	-14.235	-14.405	-14.242	-13.456	-14.328	-15.941	-14.363	-14.682	-14.09	-13.98	-14.447	-15.899	-14.288	-14.543	-14.839	-14.589	-14.726	-14.506	-14.233	-13.793	-14.459	-13.761	-14.236	-14.81	-13.7	-15.683	-14.504	-14.521	-13.201	-14.46	-14.764	-14.94	-14.732	-13.937	-14.785	-13.99	-14.551	-15.209	-15.739
-11.453	-12.28	-11.771	-11.527	-11.868	-12.169	-12.249	-11.16	-11.689	-11.057	-11.544	-11.617	-11.653	-13.059	-10.83	-11.683	-11.6	-11.503	-11.958	-11.16	-11.936	-10.619	-12.121	-12.539	-12.272	-11.721	-12.594	-12.169	-11.406	-10.706	-11.581	-11.592	-11.705	-11.271	-11.261	-11.25	-11.483	-12.519	-12.41	-11.723	-11.423	-12.239	-11.227	-11.123	-12.061	-12.71	-12.23	-12.088	-12.599	-12.343
-3.6598	-5.182	-3.7851	-4.0924	-4.0338	-5.161	-6.005	-4.156	-3.167	-4.8454	-4.8114	-4.6833	-4.8174	-5.5003	-4.483	-5.0598	-4.9434	-4.5059	-5.8836	-4.1764	-4.2999	-4.8974	-5.055	-4.101	-4.8976	-5.4851	-4.6141	-5.3196	-4.4053	-4.7094	-4.9776	-5.1554	-5.1412	-5.222	-3.6937	-5.2441	-5.149	-4.7037	-4.879	-4.2033	-3.7599	-4.6441	-5.0852	-4.1662	-4.3578	-5.0105	-4.3262	-4.676	-6.0212	-5.2727
-1.2178	-3.28	-2.214	-3.9764	-3.5965	-3.1326	-3.1787	-2.9911	-3.8653	-3.3982	-3.1975	-3.2092	-3.2628	-2.9375	-2.817	-3.7985	-3.8045	-4.9259	-2.1508	-2.813	-3.7379	-4.3011	-2.2335	-3.4381	-3.168	-3.2781	-3.1247	-2.2448	-2.1857	-3.4831	-3.0633	-3.4025	-2.8979	-2.0508	-3.8346	-3.1204	-2.0931	-2.3899	-2.6545	-3.3083	-1.7632	-3.456	-3.2023	-3.5416	-3.6362	-2.9862	-2.9647	-3.8343	-2.2461	-2.6872
-21.35	-22.203	-21.887	-22.25	-21.908	-21.374	-22.74	-21.812	-21.874	-22.503	-20.749	-22.343	-20.963	-20.696	-22.047	-22.981	-22.048	-22.853	-22.6	-21.028	-21.605	-22.639	-22.772	-23.187	-21.61	-22.473	-22.661	-21.706	-22.812	-20.912	-22.212	-21.724	-22.272	-21.825	-22.136	-20.961	-21.962	-22.116	-21.816	-21.775	-22.843	-20.956	-22.365	-21.845	-21.715	-23.477	-22.332	-21.571	-22.677	-21.941
-2.3305	-1.4639	-1.7691	-2.3156	-1.3792	-2.0763	-0.89437	-0.51208	-2.5919	-1.3606	-1.5769	-0.27479	-2.0127	-0.71327	-1.5983	-2.1065	-1.7124	-1.7897	-1.8391	-2.4613	-1.0526	-0.68531	-1.1453	-1.8425	-0.83768	-0.94405	-2.1936	-1.0729	-2.0432	-0.75145	-1.6354	-0.22244	-1.0708	-0.30351	-1.4268	-1.9746	-2.0922	-1.4211	-0.86694	-2.1089	-0.70722	-1.3263	-1.3923	-1.3814	-0.66397	-0.55076	-2.2458	-1.3359	-2.2331	-1.6729
-14.821	-13.489	-13.412	-14.977	-14.807	-14.808	-14.686	-15.072	-14.153	-14.191	-13.599	-15.668	-14.532	-14.618	-13.951	-15.2	-14.5	-14.791	-14.622	-14.158	-14.268	-14.828	-16.333	-13.961	-14.053	-15.581	-14.053	-15.188	-13.926	-14.33	-13.931	-14.808	-13.472	-14.374	-14.278	-14.171	-14.507	-14.167	-14.607	-14.881	-14.554	-15.739	-14.814	-14.714	-14.728	-13.881	-14.556	-15.518	-15.515	-14.8
5.4234	5.1481	6.7096	5.879	5.6629	5.0619	5.2651	5.1503	5.8557	5.6982	5.5751	5.5806	6.1545	6.5277	6.1259	5.1714	6.5861	6.1232	6.5872	7.035	5.4789	6.6874	5.6009	4.6337	5.337	6.182	5.7379	5.6514	5.9412	5.4063	6.239	5.2382	4.9115	4.6027	5.3689	4.5518	5.9942	5.944	5.101	6.2429	5.2709	5.9092	6.9048	6.1812	6.0059	4.3228	5.179	6.2732	4.6259	5.7504
-13.528	-15.166	-13.824	-14.151	-13.932	-14.791	-14.283	-15.7	-14.481	-14.566	-14.541	-15.261	-15.334	-13.931	-15.304	-14.288	-15.277	-14.477	-14.18	-15.955	-15.16	-15.546	-13.105	-14.778	-13.98	-14.283	-15.317	-14.99	-14.415	-15.252	-14.677	-14.945	-13.899	-14.118	-15.79	-15.358	-14.813	-14.317	-15.8	-13.739	-15.04	-13.613	-14.555	-14.348	-14.12	-13.44	-13.711	-15.464	-15.195	-15.986
-2.3482	-2.1725	-3.3091	-2.5581	-2.6244	-2.864	-2.7544	-2.7999	-3.027	-2.8416	-2.6266	-2.4246	-2.7691	-2.2942	-3.3597	-2.7187	-2.9573	-2.0657	-2.2723	-2.4182	-1.3487	-1.9461	-2.5717	-2.9815	-3.223	-2.4771	-2.6881	-2.323	-2.5516	-2.6341	-2.658	-2.082	-2.1589	-2.8978	-2.9924	-1.8805	-1.5316	-3.0749	-2.5078	-2.1534	-2.4607	-2.4851	-2.7059	-2.5495	-2.7191	-1.8666	-3.6547	-2.2947	-2.2381	-2.7065
-0.73194	0.40884	-0.13777	-0.66044	0.11729	0.18756	-0.030771	-0.88132	-0.046351	1.2247	-0.30069	-1.0839	-1.0349	-0.23923	-1.1034	-0.41151	-0.5027	-0.68875	-0.46932	-1.1334	0.2875	1.6549	-0.13817	-1.7079	0.44549	-0.89531	-0.14928	0.64536	-1.4287	0.75903	-0.7673	-0.022354	-0.7875	-0.24871	-0.012408	-1.6813	0.0075902	-0.066212	-0.57679	0.44094	0.81215	-1.0922	-0.64966	-0.71224	-0.33207	0.40417	-1.1179	1.157	-0.45518	-0.40916
-1.0122	-0.98484	-1.3166	-1.152	-1.528	-0.97926	-1.4682	-1.3699	-0.95729	-1.4001	-0.74807	-1.9767	-1.3897	-1.6167	-0.33074	-2.5152	-0.59409	-1.917	-1.7731	-1.6442	-2.4875	-1.0863	-1.9272	-1.5978	-2.0222	-1.4185	-1.3283	-2.597	-0.62457	-0.98682	-2.2465	-0.92041	-1.3961	-2.1145	-1.1934	-2.0194	-1.8249	-2.4317	-2.3116	-0.69043	-1.635	-2.5057	-2.0115	-0.86589	-0.32068	-2.4318	-1.2857	-1.377	-1.1449	-0.96823
-22.965	-22.345	-22.152	-21.678	-22.842	-22.263	-22.466	-21.601	-21.065	-22.207	-22.012	-21.995	-22.044	-21.974	-21.937	-21.689	-22.21	-21.9	-21.425	-21.944	-21.636	-23.153	-22.467	-22.718	-21.407	-22.322	-22.025	-21.695	-22.175	-23.434	-22.387	-23.066	-22.586	-22.461	-22.589	-22.284	-21.94	-22.082	-23.036	-21.738	-21.437	-22.792	-22.247	-21.903	-22.219	-22.45	-22.432	-21.73	-21.974	-21.499
-9.8232	-9.8917	-8.7117	-9.111	-8.6816	-8.2508	-9.2223	-8.9787	-8.8494	-8.2037	-8.8541	-8.8328	-8.5083	-8.9559	-8.1915	-8.8859	-8.5141	-8.6352	-8.4379	-9.2421	-8.49	-9.5026	-9.2665	-8.2692	-10.039	-8.6536	-8.7098	-9.3353	-8.2804	-8.9933	-9.0567	-10.121	-9.8251	-8.8902	-9.0683	-9.5048	-7.7133	-9.6042	-9.8051	-8.3679	-8.8066	-8.8106	-10.451	-9.7816	-9.1558	-8.7609	-9.3529	-8.713	-10.252	-8.2619
-3.2424	-5.0375	-4.6259	-4.8469	-5.3981	-4.6311	-4.5007	-4.5104	-2.3791	-4.1751	-4.6387	-4.5402	-4.3059	-4.7877	-3.9619	-4.2067	-4.6619	-4.045	-3.9356	-5.3539	-4.7837	-4.6149	-3.6463	-5.7869	-5.2402	-4.9241	-5.1055	-5.5288	-5.8172	-4.1484	-4.9908	-4.4149	-4.7252	-4.2529	-4.7723	-4.0986	-4.6691	-4.4084	-4.0068	-4.7448	-3.7727	-2.9789	-4.38	-4.3184	-4.5843	-4.1587	-5.733	-4.651	-4.8329	-4.1445
-10.517	-8.2823	-8.2107	-8.0173	-8.91	-9.2484	-9.265	-8.6019	-9.5044	-9.4365	-9.0123	-8.4325	-9.134	-9.4906	-9.3563	-8.4753	-9.4825	-8.7803	-9.5891	-8.5958	-9.5921	-8.8809	-9.684	-9.5087	-8.4943	-7.0699	-8.9434	-9.4763	-8.7816	-10.173	-8.588	-8.3102	-8.668	-9.1807	-8.4977	-9.6048	-8.7936	-8.8314	-9.5722	-10.196	-9.1674	-8.8322	-8.0082	-8.6132	-8.742	-8.8383	-9.9489	-8.3037	-10.018	-8.9651
-21.828	-22.045	-22.223	-22.279	-22.025	-22.669	-21.98	-21.828	-21.594	-22.815	-20.958	-22.596	-22.83	-23.122	-22.376	-21.901	-22.679	-22.9	-21.374	-23.135	-21.457	-22.259	-22.425	-22.285	-21.82	-22.562	-21.861	-20.249	-23.297	-21.457	-21.525	-22.138	-21.63	-22.563	-22.532	-22.575	-22.416	-23.42	-22.521	-22.381	-21.783	-21.276	-22.362	-22.221	-21.972	-22.229	-21.98	-22.92	-22.878	-21.914
-5.2158	-5.6763	-5.303	-5.9362	-5.0574	-4.7663	-6.8277	-5.7675	-4.9934	-6.1468	-5.2889	-6.9447	-5.8854	-4.8586	-4.7023	-6.424	-4.2866	-6.1955	-5.2355	-5.7634	-5.6464	-5.0571	-5.8891	-4.4459	-4.6734	-5.8282	-5.2167	-6.0445	-5.1625	-5.6156	-5.4625	-5.7736	-4.9487	-6.4917	-6.2649	-5.0526	-5.6083	-5.1395	-6.7471	-6.8685	-6.2603	-5.0029	-5.677	-4.1893	-5.017	-4.9964	-4.9046	-5.6047	-6.2549	-6.1544
-21.386	-21.79	-21.941	-21.927	-21.41	-22.46	-22.614	-22.988	-21.828	-21.972	-21.123	-22.887	-21.691	-21.676	-22.723	-22.67	-21.544	-22.01	-22.084	-22.264	-22.173	-21.974	-22.292	-22.009	-22.616	-21.153	-21.856	-22.75	-21.469	-22.136	-21.928	-21.955	-21.978	-22.146	-21.851	-22.04	-20.916	-22.476	-22.133	-22.716	-23.382	-22.921	-20.516	-22.221	-20.985	-21.7	-21.637	-23.215	-22.168	-21.362
-9.9829	-10.832	-11.494	-11.453	-10.225	-9.9646	-10.258	-11.031	-10.073	-10.667	-10.682	-10.597	-10.874	-12.003	-10.274	-10.818	-11.436	-12.063	-11.053	-10.309	-11.402	-9.8134	-9.815	-11.483	-11.724	-10.12	-10.494	-11.466	-10.381	-10.089	-10.567	-10.825	-10.373	-11.106	-9.6811	-10.264	-10.782	-11.056	-10.77	-10.929	-10.957	-10.069	-9.9699	-10.269	-9.868	-11.803	-10.502	-11.184	-12.282	-10.795
-9.0273	-9.2609	-9.2715	-9.3973	-9.5394	-8.1649	-9.1297	-8.7767	-8.8704	-9.0574	-9.084	-8.8872	-8.6833	-8.3676	-9.9004	-7.5838	-8.2304	-10.137	-9.1184	-9.0517	-8.6729	-8.906	-8.5384	-9.1933	-8.0261	-8.3842	-8.5931	-8.629	-9.9313	-9.9026	-8.8963	-8.202	-8.6235	-9.25	-9.3279	-10.803	-8.5147	-9.2763	-9.6264	-9.0326	-8.6819	-8.8636	-9.3613	-7.7237	-8.9173	-8.861	-8.9467	-9.0956	-10.04	-8.8538
-6.3433	-4.5036	-5.6636	-6.0164	-5.8538	-6.2158	-5.853	-5.4951	-6.8138	-6.2541	-6.0758	-5.6317	-5.8814	-5.372	-5.8907	-5.3097	-5.0161	-5.5475	-6.3046	-5.1792	-4.9859	-5.6692	-5.4408	-6.4424	-5.9284	-5.2396	-4.1868	-4.7254	-5.8825	-6.0163	-6.4063	-5.2174	-5.4119	-4.3247	-4.3727	-5.6121	-5.563	-7.3574	-5.2847	-5.3876	-5.9357	-4.633	-6.6594	-6.1664	-5.8469	-5.7625	-5.9171	-5.2376	-5.4606	-5.143
-1.0516	-1.6428	0.13656	-0.49022	-1.3077	-0.043009	-0.52247	0.20144	-0.60386	-1.5721	-1.2391	-0.38301	-0.031903	-0.9689	-1.3642	-0.17279	0.03356	0.15554	-0.29428	-1.2228	-0.74323	-0.035764	-0.43179	-1.42	-1.156	-0.41607	-1.8301	-1.3499	-0.5557	-1.1898	-1.5359	0.91889	-0.80414	-0.17083	-0.19774	-0.15097	-0.050615	0.091391	-1.1273	-0.46908	-0.44338	-0.19556	0.068492	-1.9747	-1.3803	-0.67082	-1.485	-0.94004	-0.77542	-1.4693
2.3878	1.9571	1.6538	2.1957	1.4135	2.6661	2.812	1.4573	0.48249	1.2927	1.0238	1.8149	2.5836	0.39829	1.1956	1.5245	1.7368	2.1588	1.3104	2.023	0.89342	1.2556	1.3083	1.5455	1.5444	0.37277	1.3527	1.6531	1.4136	1.5065	2.0525	1.391	1.8309	0.7784	0.96387	2.1506	1.3196	1.0616	0.35419	1.5635	2.0495	1.4441	1.4996	-0.12603	2.5915	1.2984	1.6061	1.9105	1.7464	1.6969
-9.3592	-9.0811	-9.6943	-9.9151	-9.2529	-8.6914	-9.5049	-9.7032	-9.698	-9.1748	-8.4349	-9.1388	-8.9075	-7.7606	-9.1104	-9.1573	-8.2492	-9.3156	-7.4327	-8.8769	-8.7032	-10.648	-9.2265	-9.9698	-8.9368	-9.1534	-9.6899	-10.048	-9.5028	-8.2426	-9.1614	-8.3582	-9.0732	-8.9983	-8.6746	-9.7469	-9.6322	-9.0168	-9.4602	-8.9862	-9.4022	-9.5155	-9.6635	-9.9357	-8.62	-9.3237	-9.6971	-9.7795	-8.8728	-8.6635
-3.8	-3.8013	-4.208	-3.5897	-4.1749	-1.8388	-3.3099	-4.9587	-3.8731	-3.7182	-3.3588	-3.1384	-3.1578	-3.0595	-4.5794	-3.1594	-4.4088	-4.0576	-4.1493	-4.2395	-3.6912	-3.513	-3.4162	-3.6813	-4.9671	-2.8595	-4.2609	-3.6551	-3.8108	-2.8133	-3.8295	-4.3885	-4.3381	-4.0068	-4.113	-3.6261	-3.6906	-3.3147	-2.9674	-3.012	-4.4897	-3.7536	-4.6136	-3.9698	-4.9144	-4.1343	-3.3201	-3.2569	-4.2612	-3.5292
0.7201	-1.7985	-0.16314	-0.13991	-0.30082	-0.89581	1.1679	-0.020124	0.13449	-0.95183	-0.9123	-0.99073	0.030176	-0.68816	-0.34427	-0.38787	-1.4662	0.48532	-0.52254	-0.25811	-0.68299	-0.31698	-0.45842	1.054	-0.15859	-0.59183	-0.69302	0.089177	0.30289	-0.28275	-1.2014	0.35735	-0.63856	0.07294	0.59787	-0.22818	0.48361	-0.37578	-0.90557	-0.84951	0.56166	-0.064417	-0.020375	0.17741	1.0766	-0.58909	0.014638	-0.18528	-0.631	0.22675
-9.513	-10.218	-10.928	-9.7113	-8.7406	-10.928	-9.0245	-9.633	-7.9827	-9.1541	-9.8151	-8.5305	-9.0528	-9.7488	-8.3346	-9.2315	-8.972	-8.4387	-9.9072	-9.0267	-10.571	-8.7077	-9.7815	-9.4381	-8.8515	-8.991	-9.3347	-9.9887	-9.2948	-10.225	-8.6955	-8.6683	-10.35	-9.5464	-9.1441	-8.9417	-8.6358	-8.6099	-7.4185	-9.5178	-8.5416	-9.7507	-8.5186	-8.6226	-9.251	-8.946	-9.9514	-10.027	-9.8772	-9.705
3.9587	4.4845	4.1971	3.7245	3.5566	3.0955	3.8851	5.1042	5.0171	3.8659	4.2026	4.8303	4.6031	4.3659	4.2078	4.8705	4.8315	4.0618	3.6683	4.64	5.5684	4.7198	4.5012	4.1839	3.5672	3.6213	4.5018	3.5687	3.551	4.6245	4.3491	4.2819	4.2007	4.3638	3.9358	4.2829	3.977	4.6697	4.4319	4.3524	4.883	4.8113	4.5031	4.1391	5.2776	4.6826	4.6932	3.9633	4.7109	5.2504
-13.985	-13.934	-13.415	-12.785	-12.658	-12.341	-12.158	-13.428	-12.917	-12.214	-13.186	-12.34	-11.97	-13.125	-13.625	-13.23	-12.763	-13.321	-12.681	-12.66	-13.415	-12.834	-11.764	-13.364	-12.441	-13.168	-12.273	-12.195	-12.555	-12.191	-12.748	-12.602	-12.75	-12.396	-14.046	-12.58	-12.711	-12.835	-13.475	-13.096	-13.602	-13.14	-12.306	-12.512	-12.291	-13.266	-13.282	-12.897	-13.513	-13.405
0.34027	0.59948	-0.18944	0.31143	-0.093173	0.94449	-0.11322	0.30418	0.067789	0.90759	0.41769	-0.084777	1.6762	-0.091604	0.16806	0.62288	1.2282	1.0745	0.73649	-0.83798	-0.98064	1.8102	-0.27633	0.41967	-0.5897	0.66261	0.28438	-0.63326	0.88182	-0.87876	-1.5233	0.27795	0.66011	0.89571	1.0177	1.6101	-0.68552	0.19549	-0.28333	0.47333	-0.20434	0.29157	0.45315	0.6755	0.44711	0.018064	0.79549	-0.62789	-0.42024	-0.44271
-5.0678	-5.8278	-5.6689	-7.6233	-6.6468	-5.1435	-6.6856	-5.3038	-5.7615	-5.7362	-4.6911	-5.8381	-5.6538	-5.0904	-6.5288	-6.8737	-4.9748	-5.1439	-5.5066	-5.6657	-5.494	-6.7612	-5.1524	-5.1203	-5.1777	-6.4163	-6.3342	-5.9355	-5.9022	-5.223	-6.3636	-4.9692	-5.4132	-5.9297	-5.9976	-4.7109	-5.4595	-5.5163	-5.2089	-5.9749	-6.1115	-5.7854	-5.2594	-5.663	-5.9522	-4.8048	-5.8028	-6.4061	-6.6821	-5.6811
-22.308	-22.352	-21.34	-21.658	-21.571	-21.034	-22.936	-21.894	-22.509	-23.028	-21.506	-22.228	-21.818	-22.695	-22.341	-22.749	-23.094	-22.11	-22.442	-22.683	-22.081	-21.127	-23.072	-22.249	-21.641	-22.127	-22.115	-22.329	-21.929	-21.962	-23.554	-21.502	-21.136	-22.272	-21.806	-22.501	-22.115	-21.632	-22.646	-22.286	-22.712	-22.704	-22.058	-22.104	-23.37	-22.253	-21.595	-20.906	-22.885	-21.769
-18.927	-21.505	-21.139	-19.951	-21.348	-21.329	-20.541	-20.001	-21.163	-20.388	-21.44	-21.362	-21.14	-21.132	-21.455	-20.827	-20.65	-21.174	-20.698	-21.262	-22.321	-20.209	-20.878	-20.245	-20.591	-20.467	-21.605	-20.585	-21.37	-20.354	-21.308	-21.443	-20.119	-21.129	-20.699	-21.174	-20.768	-21.278	-21.115	-20.386	-20.33	-20.604	-18.967	-20.407	-20.487	-20.333	-20.497	-19.953	-21.373	-20.344
-21.885	-22.651	-22.315	-21.92	-22.424	-22.957	-22.798	-22.034	-22.687	-21.891	-21.616	-22.307	-21.874	-21.837	-21.69	-22.24	-22.482	-21.985	-22.289	-22.496	-22.513	-22.978	-21.487	-20.778	-21.153	-23.066	-22.266	-23.015	-22.755	-22.557	-23.975	-21.902	-23.637	-22.54	-22.205	-22.099	-22.531	-22.566	-22.18	-21.947	-22.101	-22.494	-21.978	-22.5	-22.209	-21.082	-21.873	-22.575	-20.849	-22.119
6.3096	6.1337	7.4795	6.1698	7.2578	6.7625	7.1328	6.5245	6.514	7.3251	7.5139	7.9436	6.2039	6.2444	5.9847	6.9819	6.4749	7.1298	6.0986	6.2081	6.0248	7.39	6.6456	7.0271	6.3666	7.1652	7.3287	6.8534	5.7101	6.4867	6.822	7.7589	5.9431	6.8624	7.5727	6.0967	6.5566	7.0695	6.5686	6.8393	6.2965	5.7313	5.8074	6.9132	6.1961	7.3721	7.0095	7.4236	7.411	8.0657
-1.3927	-1.8232	-1.6355	-2.0753	-2.8709	-0.22297	-2.6031	-0.98067	-0.28988	-0.75463	-2.3686	-1.5036	-1.2772	-0.69752	-1.517	-1.584	-1.6217	-0.57015	-1.7282	-2.265	0.21915	-2.044	-1.8664	-1.2554	-2.1255	-1.491	-2.3344	-0.76718	-1.4037	-1.7306	-1.3993	-1.2066	-0.78006	-1.2442	-1.1977	-2.1754	-1.5265	-0.89473	-0.88999	-2.0604	-1.8684	-2.2644	-1.7479	-1.4983	-1.9256	-1.6063	-1.1902	-1.2473	-1.3346	-2.2508
-8.1954	-8.1975	-7.1191	-6.4136	-8.1436	-7.5435	-8.1263	-7.5366	-7.3587	-7.5444	-6.987	-7.7862	-8.3544	-8.6947	-7.3204	-8.1006	-6.5481	-7.3769	-6.7467	-7.6308	-7.4719	-7.576	-7.5287	-7.7186	-8.1901	-7.4757	-8.5406	-8.1363	-7.2616	-7.3503	-7.1461	-8.2695	-7.7542	-7.9698	-6.6998	-6.8857	-6.9263	-7.1821	-8.2865	-8.3634	-7.9051	-7.5756	-6.4755	-9.1765	-7.299	-8.5342	-8.6113	-8.2292	-8.0778	-7.6803
-7.7446	-6.4289	-7.7474	-6.9503	-7.3783	-7.4772	-7.5101	-8.0928	-7.3558	-7.4472	-7.2929	-7.7285	-7.8112	-6.5504	-6.781	-7.3799	-7.5097	-6.98	-6.9927	-7.6493	-7.7359	-7.5386	-7.9058	-7.1516	-7.7893	-7.5745	-7.7994	-6.6338	-7.2062	-7.5725	-7.2166	-7.7327	-8.8076	-6.701	-6.9268	-7.779	-8.7502	-7.7005	-7.9163	-8.2992	-7.381	-8.5027	-7.2641	-7.5993	-7.1842	-7.654	-8.32	-7.0639	-7.7219	-7.3161
-0.10633	-0.080745	-0.28683	0.10909	0.26622	0.26055	0.075839	-0.48117	-0.66653	-0.7249	0.60105	-0.74612	-0.82378	0.3557	-0.5709	-1.2457	0.15955	0.55672	-0.94095	0.46614	-0.69648	-0.13207	0.068064	-0.36061	-0.11094	0.15818	0.17474	-0.3947	-1.0255	0.1507	0.015302	-0.39598	0.76785	-0.0060246	-0.43105	-0.26026	0.13535	0.75939	-0.19589	0.52881	0.34694	-0.17592	0.096602	-0.47821	-0.57254	0.10358	-0.80293	-0.70126	0.045812	-0.94918
-0.19617	-0.40717	-0.92447	0.012802	-1.3871	-1.2388	-2.3387	-1.3327	-2.0116	-2.0944	-0.90843	-1.9448	-2.0547	-0.92664	-1.6485	-2.1145	-0.31443	-1.3606	-2.1881	-1.1659	-2.2054	-2.0036	-0.92739	-1.5647	-1.4022	-1.1697	-2.3495	-0.48825	-1.6457	-0.82968	-0.5195	-1.2087	-0.29095	-1.3118	-1.6173	-1.0576	-2.3708	-1.7146	-0.57183	-0.97055	-0.20883	-1.9557	-1.7654	-1.7906	-1.4607	-0.78718	-1.0802	-1.0071	-1.3572	-1.8709
-13.825	-14.476	-15.605	-14.242	-15.243	-14.408	-14.525	-13.942	-15.577	-14.589	-14.656	-15.507	-15.026	-14.252	-15.205	-14.882	-15.116	-15.02	-14.782	-14.273	-15.253	-15.21	-14.425	-13.929	-15.191	-13.686	-14.907	-14.098	-14.669	-15.052	-14.159	-14.211	-13.545	-14.513	-13.79	-13.68	-15.421	-15.215	-14.032	-14.216	-14.988	-13.915	-14.795	-14.355	-14.845	-13.875	-14.658	-14.736	-13.532	-14.736
-5.6095	-7.2308	-6.0292	-6.3312	-6.3997	-6.1333	-6.1137	-7.4038	-6.6789	-7.8996	-5.3697	-5.4552	-7.1729	-6.235	-6.3803	-7.6159	-6.0807	-6.7675	-6.3236	-5.2893	-6.3092	-6.1028	-6.7914	-7.3736	-6.3886	-6.4769	-7.5353	-7.4011	-5.9858	-5.1747	-6.6591	-5.8328	-5.5555	-6.7079	-6.4425	-6.8283	-6.6952	-6.533	-6.1877	-7.278	-5.7757	-6.1852	-7.2886	-7.1518	-6.5825	-5.5553	-6.6338	-6.3766	-5.5786	-6.0175
-0.41292	0.029349	-0.092165	0.16129	-1.0507	-1.0873	-0.19638	-0.76331	0.54622	-0.33334	-1.0321	-1.283	-0.32625	0.28408	0.28286	-1.7288	0.23386	0.1666	-0.87696	-0.8441	-0.41524	-0.00022268	-0.36722	0.22263	0.64278	0.38084	0.20059	-0.67747	-0.14023	-0.35338	0.7363	-0.13694	-1.7697	-0.95368	-1.4975	-0.1022	0.2422	0.14208	-0.91024	-0.32861	0.082532	0.48403	-0.30985	-1.0993	-0.29829	-0.025723	0.17142	-1.2569	-0.28127	-0.23799
-9.2385	-10.118	-8.3049	-10.039	-9.1829	-9.663	-9.0058	-8.6751	-9.3139	-7.5654	-8.7112	-7.3539	-8.3053	-8.7637	-8.6447	-9.9551	-8.5095	-10.471	-8.3239	-8.9631	-8.5446	-9.5488	-9.0417	-8.8342	-9.6895	-8.06	-9.245	-9.3252	-9.3071	-9.1973	-9.187	-9.1224	-8.8689	-8.8907	-9.1943	-8.9565	-8.0024	-8.7921	-7.612	-9.4694	-8.4204	-8.6092	-9.8854	-8.8131	-8.4953	-7.8671	-9.2489	-8.082	-8.8011	-8.6793
-11.011	-9.5724	-9.9637	-10.249	-10.299	-10.665	-10.006	-10.125	-10.164	-10.9	-10.121	-9.4212	-10.43	-9.7777	-10.648	-9.666	-9.5851	-11.333	-9.9705	-10.775	-9.8504	-9.7219	-10.27	-9.9731	-10.292	-9.4241	-9.9146	-10.959	-10.647	-9.9909	-10.567	-11.071	-10.657	-9.6128	-10.964	-11.595	-11.175	-9.993	-10.002	-10.223	-10.739	-8.4256	-10.22	-9.8278	-10.134	-10.27	-9.5085	-10.234	-10.453	-10.882
-0.4581	0.38326	-0.094289	0.54742	-0.65293	0.68088	-0.72919	-1.012	-0.10987	-1.0276	-0.6217	-0.77647	-0.6708	-0.56707	0.81488	0.48384	0.06011	-0.13398	-0.0050546	0.198	-0.12971	0.55388	-0.25284	0.31647	-0.13981	-0.42641	-0.4452	-1.5824	-0.91699	0.23108	0.23289	-0.49288	-0.10503	0.67203	-1.1505	0.5185	-0.77696	-0.1595	0.45825	1.0302	-0.38143	0.92631	-0.078332	-0.27143	0.10607	-1.1229	-0.48361	0.37104	-0.011366	0.30203
-12.036	-12.088	-11.326	-12.189	-11.425	-11.061	-11.044	-11.056	-12.13	-11.765	-11.962	-11.363	-11.937	-11.111	-10.894	-12.281	-12.67	-11.923	-12.099	-12.026	-11.143	-11.447	-11.972	-11.281	-11.26	-11.355	-12.616	-11.836	-12.622	-12.197	-11.997	-10.043	-11.82	-11.285	-12.447	-11.663	-11.619	-11.944	-11.38	-12.554	-11.85	-11.35	-12.042	-11.882	-13.267	-11.701	-10.486	-11.911	-11.763	-11.224
-13.663	-13.29	-13.036	-15.179	-14.424	-15.253	-13.61	-13.695	-14.185	-13.364	-14.084	-14.345	-14.626	-14.942	-14.32	-14.426	-14.934	-13.579	-14.665	-13.387	-14.1	-13.459	-14.12	-14.81	-13.957	-13.881	-14.665	-13.128	-15.072	-14.272	-14.709	-14.638	-14.042	-13.815	-14.007	-13.047	-13.891	-14.428	-13.769	-13.795	-13.636	-13.236	-13.015	-13.568	-13.824	-13.969	-12.996	-14.845	-13.795	-14.06
-13.766	-12.14	-12.755	-13.012	-13.813	-13.39	-13.907	-13.12	-13.031	-12.78	-12.636	-13.98	-13.024	-13.543	-13.353	-14.782	-12.851	-13.092	-13.633	-11.699	-11.943	-13.924	-13.199	-13.086	-12.101	-12.628	-13.085	-12.765	-12.753	-13.046	-13.372	-13.583	-13.135	-12.708	-13.645	-14.21	-13.22	-11.952	-13.829	-11.933	-12.481	-13.929	-14.027	-12.591	-12.633	-12.759	-13.366	-12.755	-12.712	-13.703
2.0622	2.2193	1.7238	2.7496	1.951	2.826	2.9862	2.5051	1.4729	2.4392	3.1255	3.3794	2.7175	3.4762	1.7663	3.5512	2.3143	1.7058	3.1896	3.3798	4.1085	1.3669	2.3049	3.142	3.587	1.9474	1.8663	2.6983	3.0535	3.7306	3.6679	3.3239	2.6434	3.0755	2.7297	0.92268	3.1789	2.7617	2.1457	3.2062	2.1592	1.9232	2.0487	3.15	1.5076	2.1479	2.2323	2.6073	2.1561	2.6948
-9.4637	-9.271	-8.6755	-9.6781	-8.3347	-7.89	-9.1309	-8.7031	-8.6412	-9.0638	-9.2239	-8.9029	-8.042	-9.4986	-9.1776	-9.2228	-9.9569	-8.6972	-8.6795	-10.04	-9.4746	-9.9958	-9.2159	-8.4782	-8.6687	-8.5055	-7.7447	-8.0398	-8.1818	-10.502	-9.0093	-8.6208	-8.8957	-10.151	-9.2877	-8.2484	-9.075	-8.2758	-9.3514	-8.0515	-9.4109	-9.1353	-8.9883	-8.9916	-10.239	-8.7199	-9.6133	-9.2242	-8.5664	-9.3632
-2.1681	-2.8205	-2.7434	-3.1362	-2.3702	-2.398	-2.6508	-3.5193	-2.92	-3.283	-1.7651	-2.8587	-2.1744	-2.742	-1.1326	-2.7159	-2.1259	-4.1159	-3.3066	-2.6357	-3.51	-2.5352	-2.4867	-2.6902	-2.5345	-2.6477	-1.1791	-3.0223	-3.4313	-2.9924	-1.9235	-1.9338	-2.3699	-2.2182	-2.2354	-3.0518	-3.153	-2.4568	-3.1613	-3.3687	-0.53751	-2.3526	-2.0025	-2.1528	-1.922	-1.8548	-2.1504	-1.8703	-1.4197	-1.872
-11.842	-11.66	-11.682	-11.209	-11.491	-12.606	-11.21	-11.607	-12.211	-11.574	-12.143	-12.187	-11.392	-11.679	-11.235	-11.596	-12.143	-11.7	-11.237	-11.153	-11.896	-11.835	-12.112	-11.096	-10.914	-11.108	-11.898	-10.837	-11.149	-11.911	-10.448	-11.877	-11.823	-11.962	-12.526	-12.401	-11.744	-11.702	-10.585	-11.88	-12.365	-12.233	-10.885	-12.971	-12.165	-12.201	-12.012	-12.391	-11.268	-12.45
-10.739	-11.52	-9.457	-11.284	-11.665	-11.011	-10.396	-10.384	-10.377	-9.7365	-11.5	-10.87	-9.1642	-10.9	-10.792	-11.305	-11.075	-11.121	-9.8769	-10.606	-11.031	-10.645	-9.318	-11.152	-10.05	-11.406	-9.8789	-10.601	-10.981	-10.614	-10.773	-10.541	-11.091	-11.123	-10.814	-10.462	-11.149	-9.7335	-11.673	-11.24	-11.619	-11.534	-10.867	-11.488	-11.976	-11.332	-11.935	-10.519	-10.77	-10.402
0.16885	0.44248	-0.65872	0.086202	0.22168	0.094132	0.82681	0.96301	1.3413	0.99371	0.097035	-0.037893	0.11038	1.2256	-0.036327	0.4199	0.61177	0.1089	-0.21809	-1.0259	-0.90604	1.8151	0.68036	1.2109	-0.64427	1.3356	-0.99331	-1.2598	-0.25671	-0.49265	0.69263	0.54115	0.42243	0.24444	-0.5798	0.84085	-0.87777	0.16678	0.15018	-0.11803	1.0475	0.51768	-0.17017	-0.52031	0.61418	0.20097	0.56771	1.2867	0.66139	-0.10278
0.22205	-1.2053	-0.93092	-1.3788	-0.61855	-1.1106	-0.32102	-1.5954	-1.3181	-1.5786	-0.86819	-1.3551	-0.43096	-1.9328	-1.3113	-0.83059	-1.9904	-1.0943	-1.297	-1.8686	0.10819	-1.1437	-1.9893	-1.7214	-0.56348	-1.2127	-1.5468	-0.39364	-1.2293	-2.2011	-0.66207	-0.088149	-1.0235	-1.2541	-1.9453	-2.4655	-1.4712	-0.51871	-0.74582	-0.86756	-0.21024	-1.6636	-0.53585	-2.0604	-1.7898	-0.37705	-2.4745	-0.79179	-0.82394	-1.3897
7.0202	6.7292	6.7836	7.0857	7.4287	6.7363	5.8255	6.9334	7.2174	6.851	7.3731	5.8174	6.9654	7.4564	6.2277	6.5169	6.4443	7.0447	6.6007	6.6581	6.6085	6.9936	6.2565	6.5238	7.1611	5.7156	8.5748	6.6415	6.8786	6.0645	6.6204	6.6843	7.5884	7.8067	7.548	5.9193	6.9593	6.4852	7.4945	6.7224	6.6079	6.965	6.1713	6.3567	6.3201	6.4567	7.3013	6.3628	6.5482	7.0743
1.85	-0.089164	0.48525	-0.72187	0.33084	-0.83865	0.60945	0.071181	-0.39859	-0.62408	-0.85391	-0.12282	0.106	-1.0281	-0.57434	-0.37193	0.71793	0.28026	-1.5764	-0.18998	0.10005	-0.63329	-1.0159	-0.35052	-0.35516	-0.11948	-0.4077	0.59476	0.24717	1.2665	0.4054	0.83662	-0.59283	0.44799	-0.54182	0.408	0.36885	-0.45643	-0.14272	0.17091	-0.4274	-0.38149	-1.1159	-0.311	-1.3483	-0.64802	0.45628	-0.21507	-0.36566	-0.13876
-2.1963	-3.3021	-2.8888	-2.4374	-2.8001	-2.2112	-2.6923	-2.1565	-2.7598	-3.72	-2.8367	-2.7344	-2.4495	-1.5364	-2.3673	-2.1499	-1.8313	-2.224	-2.7135	-2.8946	-3.3063	-2.0747	-3.1141	-2.527	-2.5266	-2.655	-2.2325	-2.1492	-2.4107	-2.694	-2.813	-3.3844	-2.6034	-2.7825	-2.4779	-4.0118	-3.4405	-2.8849	-2.2207	-2.7887	-3.062	-1.25	-2.8088	-1.6141	-2.9193	-2.4341	-1.7406	-3.1726	-2.5862	-3.3958
-12.057	-10.293	-10.087	-10.487	-10.262	-11.295	-10.179	-10.072	-10.484	-10.308	-10.669	-11.057	-10.122	-9.4368	-11.269	-11.821	-10.827	-10.402	-10.901	-11.371	-9.6306	-10.213	-11.759	-10.232	-10.332	-10.936	-11.61	-11.774	-10.995	-10.293	-10.124	-10.687	-9.9737	-11.762	-10.957	-9.6123	-10.177	-10.826	-9.1737	-11.967	-10.862	-10.33	-10.61	-12.063	-10.031	-9.7574	-10.394	-10.804	-9.8862	-11.092
-14.009	-13.198	-13.441	-12.935	-14.695	-12.692	-14.501	-14.434	-14.813	-15.324	-14.135	-14.133	-14.182	-14.897	-14.183	-15.049	-14.486	-14.067	-13.838	-13.437	-14.355	-13.827	-14.32	-14.447	-13.722	-14.829	-14.486	-14.858	-14.143	-14.116	-14.642	-14.297	-14.284	-13.078	-14.342	-13.481	-14.154	-14.121	-12.563	-14.423	-13.328	-14.924	-13.497	-13.818	-13.607	-14.259	-12.595	-13.282	-13.663	-13.056
-20.063	-20.445	-20.723	-21.194	-19.821	-21.886	-22.018	-20.987	-20.797	-20.488	-19.805	-19.933	-20.553	-20.814	-21.617	-19.787	-19.678	-20.138	-18.884	-21.794	-21.725	-20.225	-20.176	-21.836	-22.499	-21.248	-20.948	-20.468	-20.891	-21.273	-22.168	-20.638	-20.438	-19.972	-21.503	-21.169	-20.921	-20.548	-21.359	-20.626	-21.703	-20.238	-20.517	-20.588	-20.186	-21.379	-20.535	-19.9	-20.599	-21.411
-14.263	-12.839	-15.982	-14.283	-14.008	-14.408	-14.118	-14.378	-14.782	-14.518	-13.949	-14.325	-14.098	-13.604	-13.658	-14.56	-15.335	-13.959	-13.909	-14.117	-13.944	-13.873	-14.072	-14.529	-14.736	-13.547	-13.446	-13.605	-13.433	-13.16	-14.051	-13.935	-13.702	-14.697	-13.884	-14.181	-14.706	-14.35	-14.326	-14.13	-12.864	-14.506	-14.033	-12.648	-14.036	-13.879	-14.613	-14.44	-14.25	-13.707
-21.944	-22.66	-23.052	-23.183	-21.436	-22.797	-23.077	-22.325	-21.644	-22.322	-22.381	-22.369	-23.447	-21.078	-22.274	-22.541	-22.76	-21.988	-22.722	-22.287	-22.175	-22.484	-21.798	-23.339	-21.684	-22.053	-22.37	-22.508	-22.033	-23.307	-22.466	-22.357	-21.476	-21.851	-21.753	-21.919	-20.616	-22.968	-21.774	-21.636	-22.806	-22.46	-22.07	-20.928	-22.242	-21.732	-22.139	-22.024	-21.711	-22.019
-11.524	-11.575	-12.337	-12.225	-12.267	-12.214	-12.744	-12.033	-12.109	-12.054	-12.093	-11.4	-11.997	-11.839	-11.832	-10.089	-11.517	-10.622	-11.615	-11.754	-11.269	-11.041	-12.335	-11.38	-10.03	-11.88	-11.764	-12.063	-12.531	-12.397	-12.621	-11.837	-10.93	-12.293	-11.405	-11.859	-11.407	-11.714	-11.917	-11.569	-11.97	-12.51	-12.074	-11.243	-11.349	-11.411	-11.474	-11.956	-11.179	-11.848
-3.6857	-2.6726	-4.2718	-2.9987	-4.0373	-2.4932	-3.2792	-3.5814	-4.6637	-4.6394	-2.193	-4.592	-4.5612	-2.955	-3.5803	-3.2314	-4.2564	-3.9843	-3.9461	-4.4778	-4.0002	-3.5732	-3.4641	-3.6441	-4.6394	-3.4032	-3.7853	-3.3137	-3.9087	-2.9146	-3.3814	-4.0252	-2.4049	-3.4713	-3.0248	-2.9375	-4.7767	-3.1249	-4.1087	-3.2927	-4.5533	-4.0124	-3.3596	-3.6365	-4.1847	-4.0203	-3.2779	-4.4105	-4.0471	-4.5804
0.67732	2.01	3.123	1.9439	2.5317	1.1289	2.4718	1.1936	2.2426	2.0281	2.1787	1.1236	1.9637	0.55563	0.98794	0.0048607	1.8332	1.1392	1.9333	1.2291	0.94039	0.79576	0.82423	1.4621	0.59369	0.74949	2.4464	1.6113	1.9574	1.5238	2.3889	1.9372	1.0874	1.9694	1.7702	0.84749	0.97471	2.4622	1.607	0.6689	1.4136	1.9984	0.59525	0.82609	1.6239	2.1785	2.1392	0.88299	1.1691	1.7115
7.1914	6.5204	7.0322	5.8231	6.1479	7.1127	7.4359	7.2283	6.0551	7.5699	7.8993	5.9025	7.6494	6.9409	5.7166	6.8316	5.3489	7.5911	8.1078	7.5609	5.7602	8.0349	6.7257	6.1829	7.1567	6.8527	5.9068	7.2592	7.527	6.4444	7.3636	6.6123	7.1168	6.4946	7.3225	7.2103	7.6051	7.0995	6.496	8.3943	6.6044	7.7883	6.806	7.2656	7.0808	5.9096	6.5515	7.3139	7.0237	5.8426
-21.473	-21.967	-21.34	-21.959	-23.005	-22.682	-21.952	-21.66	-23.038	-21.88	-21.956	-21.786	-22.376	-21.107	-23.126	-22.463	-21.698	-21.002	-22.559	-21.415	-21.466	-22.609	-22.694	-21.302	-21.974	-21.605	-22.327	-21.492	-21.471	-22.089	-21.34	-22.741	-22.284	-22.804	-22.328	-22.043	-22.427	-22.419	-23.292	-20.966	-22.396	-21.379	-21.773	-21.93	-22.755	-22.184	-23.38	-22.93	-22.752	-21.677
-5.0682	-4.7282	-5.5987	-4.3122	-5.5189	-4.5102	-5.277	-5.6337	-6.3761	-4.3272	-4.8347	-5.4614	-4.9273	-5.5257	-3.8953	-4.4085	-4.8775	-5.6569	-3.9334	-5.4671	-4.7178	-5.6774	-5.1822	-4.8379	-4.784	-4.3037	-4.7114	-4.4125	-4.4903	-5.3663	-4.2575	-5.9449	-5.4919	-4.9283	-4.5103	-4.8682	-4.5421	-4.1014	-4.806	-4.6629	-6.1169	-5.4544	-5.6744	-4.8962	-4.2589	-5.1852	-4.7677	-5.2378	-5.8952	-5.1816
6.8378	7.9918	8.2478	8.1353	7.4289	7.28	8.8365	8.3969	7.2551	8.4643	6.7987	7.3915	7.9544	8.1233	7.0106	8.9457	8.4195	7.4205	6.9946	7.6889	7.7374	8.1716	8.5864	7.7191	5.5754	6.9968	6.8655	7.4019	7.9284	8.4759	7.355	8.0551	7.0098	8.7878	7.4515	8.0699	7.1869	8.5893	6.8487	8.5287	6.8641	6.6635	9.2107	8.2886	7.0934	7.3251	8.1343	6.9826	8.4231	7.5714
-11.919	-10.858	-10.781	-10.867	-10.867	-10.736	-11.297	-11.196	-10.951	-10.839	-10.651	-11.456	-10.989	-11.707	-12.141	-11.234	-9.5763	-10.925	-10.911	-10.355	-10.983	-11.764	-11.021	-11.573	-11.263	-11.504	-12.843	-11.653	-10.652	-11.064	-11.172	-10.829	-12.051	-10.828	-10.877	-11.093	-10.55	-11.367	-11.116	-10.627	-11.905	-10.412	-10.788	-11.08	-11.418	-11.289	-10.84	-11.677	-11.181	-11.473
-4.5469	-3.0373	-3.0882	-2.2008	-3.3691	-3.2565	-2.2551	-2.4498	-3.6252	-2.593	-3.0349	-2.6998	-3.3742	-3.2256	-3.2446	-3.1385	-3.0138	-3.0214	-2.8758	-3.6134	-3.1452	-2.2863	-3.4913	-3.7084	-3.165	-2.6906	-3.5713	-3.5073	-2.3036	-2.9158	-3.4736	-1.9755	-1.9355	-2.2776	-2.7043	-4.9624	-2.7613	-3.6179	-2.7094	-3.6167	-2.7992	-2.8997	-3.6262	-3.4324	-3.6046	-1.9097	-3.2026	-3.0858	-2.669	-3.2044
7.9864	8.5484	8.7054	8.3965	8.354	6.5134	9.3774	9.6246	8.4217	9.4571	9.044	9.3432	8.4823	8.5878	9.5202	8.5654	8.2906	8.9105	8.2992	8.5381	9.2388	9.1469	8.2734	8.9784	7.3776	8.8517	8.8061	8.7814	8.8909	9.3664	7.4157	8.4075	8.9585	7.2716	9.0082	9.1693	8.1502	8.5492	9.2128	8.2703	6.7279	8.3756	9.2787	8.6045	8.712	9.0628	8.0086	8.3204	8.3003	9.2604
-3.8977	-3.604	-3.7701	-3.9731	-5.1008	-4.4776	-4.4124	-4.0558	-4.0689	-3.3286	-4.3852	-5.8045	-4.2663	-3.9324	-4.8278	-4.3292	-3.2316	-3.718	-4.2517	-3.4305	-4.3428	-3.8272	-4.6409	-4.5229	-4.7683	-3.2583	-3.7706	-4.5268	-4.8368	-4.8519	-3.8383	-4.9026	-4.402	-3.9586	-3.8582	-4.0283	-3.6314	-3.3048	-3.848	-3.9057	-4.3983	-3.7523	-4.2846	-4.9163	-4.1484	-4.4384	-4.6679	-5.1147	-4.7397	-4.481
-3.0522	-4.0207	-3.4784	-1.8047	-3.2559	-2.9428	-3.1782	-2.2808	-3.7233	-3.1302	-2.6447	-3.5788	-3.0534	-3.2861	-2.7947	-3.126	-4.836	-3.6658	-3.187	-2.5047	-2.7115	-3.3368	-2.933	-2.5426	-3.6772	-1.2845	-3.2982	-3.4295	-3.0098	-3.9541	-3.3189	-2.3746	-3.7335	-2.5345	-3.387	-2.6476	-2.7605	-3.4691	-3.9706	-2.923	-3.5528	-3.9037	-3.5741	-4.1451	-4.2665	-2.7039	-3.3559	-4.0156	-3.2123	-2.8805
-3.5301	-4.0491	-2.8681	-2.9196	-3.8845	-2.4847	-2.9546	-2.3618	-2.9689	-2.0594	-3.3119	-4.1317	-3.5317	-2.7555	-3.2978	-2.8239	-3.4166	-2.8859	-3.9241	-4.2153	-4.0842	-3.1711	-2.6117	-4.5203	-4.2189	-2.9363	-3.8362	-3.0507	-3.0382	-4.8902	-4.0167	-4.2535	-3.9224	-3.4059	-3.2657	-4.5537	-4.7104	-3.2384	-3.5084	-2.5312	-3.7572	-3.601	-2.5267	-2.4526	-3.6704	-3.1362	-3.4551	-3.5371	-3.6088	-4.2896
-13.854	-14.559	-14.206	-14.312	-12.663	-12.546	-13.958	-14.141	-14.528	-14.2	-15.147	-14.816	-14.329	-13.482	-13.509	-13.291	-13.955	-13.989	-14.577	-13.304	-13.87	-13.294	-13	-14.559	-13.466	-13.67	-13.287	-14.712	-13.735	-15.011	-15.687	-14.364	-13.571	-14.17	-12.967	-13.74	-13.821	-13.912	-14.104	-13.807	-13.461	-14.001	-14.399	-15.147	-13.296	-14.33	-13.325	-15.958	-14.7	-14.929
-7.4768	-7.8677	-7.3925	-7.0753	-8.3598	-6.8519	-8.5427	-7.779	-7.0534	-6.7986	-8.6341	-7.31	-7.8625	-8.763	-7.4829	-7.6502	-8.0537	-6.041	-7.5492	-7.6176	-7.1399	-8.5566	-8.0879	-7.0485	-7.317	-8.3523	-7.2856	-7.2058	-6.8609	-7.9472	-7.2732	-8.6356	-7.5077	-6.7229	-9.2008	-7.8506	-7.8591	-7.5132	-7.9941	-7.3167	-6.2272	-7.8435	-7.2416	-7.9685	-7.7284	-7.347	-9.415	-7.5923	-7.8069	-7.2001
-10.626	-10.336	-10.649	-10.852	-10.082	-10.844	-10.902	-10.708	-10.758	-10.876	-10.931	-10.663	-11.537	-10.557	-10.846	-10.403	-10.317	-10.601	-11.219	-10.673	-11.671	-10.74	-10.834	-10.812	-10.583	-11.014	-10.842	-10.435	-9.7526	-11.129	-11.147	-11.527	-10.899	-10.551	-10.477	-9.9576	-10.924	-10.853	-11.45	-11.048	-10.495	-11.874	-10.686	-10.684	-10.854	-10.287	-10.476	-10.867	-9.8675	-10.75
0.96849	0.0016727	1.28	-1.1297	1.2449	-0.0087662	1.1299	0.26424	-0.21439	0.41812	0.29534	-0.03013	1.6732	0.26848	0.80298	0.42034	1.0104	-0.009734	-0.10478	0.14207	0.22685	-0.52061	0.99563	-0.40657	0.82363	-0.79374	1.2013	1.594	1.9682	1.1098	1.0942	0.26013	-0.055291	0.30608	-0.32036	-0.5077	0.66921	0.08231	-0.60777	1.5746	0.012186	0.45228	0.11142	-0.011444	0.19355	0.11083	0.28571	0.6094	1.0951	1.5004
-10.695	-9.4752	-9.5139	-9.3858	-10.153	-10.331	-10.09	-11.237	-10.023	-11.009	-10.738	-9.4521	-10.369	-9.1668	-9.3611	-11.061	-10.908	-10.179	-10.67	-10.674	-10.957	-11.453	-10.464	-10.47	-10.63	-11.303	-9.9126	-10.082	-10.343	-9.8299	-9.6609	-10.944	-10.752	-9.7373	-10.333	-9.641	-10.669	-9.6615	-10.133	-9.7302	-10.452	-10.876	-9.8814	-9.641	-10.011	-9.5948	-10.305	-10.563	-11.135	-9.408
-3.8395	-1.7736	-2.2243	-1.7304	-3.4277	-2.7076	-2.1612	-3.2548	-2.9853	-4.9081	-2.4419	-3.3756	-1.8919	-2.7632	-2.6036	-2.3808	-3.3296	-3.6145	-2.3993	-1.5899	-3.4795	-1.8694	-1.8975	-3.0128	-2.2499	-3.4193	-2.5733	-2.8696	-2.8078	-2.4156	-3.1828	-1.0023	-2.7598	-1.9711	-2.0046	-1.5736	-3.0089	-2.2629	-1.8844	-3.0938	-1.3558	-3.9705	-0.80107	-3.6549	-3.499	-3.1761	-3.7277	-1.3312	-2.865	-3.3156
-9.5697	-10.286	-10.73	-10.07	-9.6384	-10.038	-10.122	-9.7566	-11.356	-10.361	-10.195	-9.9795	-9.1718	-10.653	-9.5389	-10.31	-10.348	-9.7994	-10.987	-9.7769	-9.9301	-10.211	-10.102	-9.2444	-9.9647	-9.5962	-9.9871	-10.519	-11.384	-11.733	-9.4142	-10.428	-10.718	-9.556	-9.2855	-9.9876	-10.861	-11.208	-10.439	-10.011	-11.313	-10.051	-9.8684	-10.574	-9.8824	-9.6693	-10.913	-10.636	-9.8816	-10.432
7.5808	5.4837	5.611	7.5589	6.8885	6.8315	7.0769	6.3304	7.0413	6.572	6.2909	6.44	8.0353	7.4506	6.1254	6.9201	7.7907	8.1324	6.4195	6.3051	7.874	6.3443	6.7425	6.3106	7.0691	6.9361	7.4074	7.3101	6.7575	7.4814	7.4574	6.9166	7.2365	8.0254	7.0494	6.3628	6.5247	7.8161	6.8611	6.3828	7.7494	8.1356	7.2487	6.2303	6.5319	8.3413	7.0826	8.1697	5.7928	7.5557
-10.886	-10.397	-9.5453	-10.655	-10.529	-9.0871	-10.515	-9.4196	-10.306	-9.3063	-9.6825	-9.9914	-9.7063	-9.8713	-10.058	-9.555	-10.923	-10.445	-10.266	-10.1	-10.387	-10.068	-10.211	-10.03	-10.992	-9.9596	-11.471	-9.9238	-9.4982	-10.863	-10.863	-9.7235	-9.3047	-11.002	-9.5123	-10.218	-8.828	-10.744	-10.546	-11.427	-10.77	-10.234	-10.954	-10.331	-10.665	-10.664	-9.8941	-9.9373	-9.8834	-9.251
-3.1154	-3.5667	-3.2735	-2.7355	-2.9372	-4.1617	-3.8294	-3.8536	-2.8681	-3.314	-3.1413	-3.5316	-3.0789	-3.0521	-3.8548	-2.885	-2.9415	-2.4482	-2.5471	-2.8671	-3.1168	-2.7512	-2.4359	-3.6717	-3.6197	-3.068	-2.2007	-3.0901	-3.0934	-2.6968	-3.3889	-3.4329	-3.2194	-1.7613	-3.3456	-4.1477	-4.5286	-2.6591	-3.4645	-3.8501	-3.0028	-3.7098	-5.2038	-3.181	-3.4299	-3.8355	-3.1738	-3.3104	-4.7359	-1.5521
9.2628	7.3203	8.8208	8.3053	8.7018	8.4334	7.8258	9.0802	8.596	8.6522	8.7338	8.8198	9.6541	8.7617	8.065	9.0647	8.5383	9.1572	7.4383	7.9617	8.2456	7.6182	8.9883	9.7102	8.2485	8.454	8.8288	7.9255	8.5172	8.3433	8.7481	8.1298	8.1913	8.2721	7.3641	9.6035	7.9667	8.6326	8.4543	7.7358	9.0709	7.4574	7.4709	9.315	7.9219	8.1571	9.8086	8.9185	8.6553	8.4875
-12.05	-13.862	-12.733	-13.85	-13.46	-13.373	-13.069	-12.344	-12.635	-13.096	-13.129	-12.756	-13.289	-12.657	-13.77	-13.977	-13.52	-11.721	-12.043	-12.299	-13.863	-12.206	-13.272	-13.623	-13.073	-13.56	-12.557	-13.274	-12.911	-13.832	-12.208	-12.439	-13.173	-14.29	-13.457	-13.081	-12.978	-12.575	-12.782	-12.267	-13.337	-13.941	-14.239	-13.578	-13.087	-14.503	-13.049	-13.986	-12.431	-12.507
-22.698	-22.59	-22.941	-22.109	-23.753	-21.581	-22.765	-22.226	-22.125	-21.809	-22.742	-21.92	-21.353	-22.953	-21.995	-22.349	-22.502	-20.587	-21.14	-21.705	-22.448	-22.338	-22.98	-23.513	-22.287	-23.386	-21.803	-21.697	-21.386	-22.167	-22.281	-21.996	-21.534	-22.646	-23.366	-21.416	-22.592	-22.394	-21.923	-21.84	-22.182	-21.697	-22.346	-22.242	-22.229	-21.672	-21.996	-22.527	-21.406	-22.963
5.1274	4.3615	5.7663	5.2989	5.1163	5.9159	5.6166	6.9022	5.0963	6.2072	4.5877	4.8115	4.1635	4.8067	4.3349	4.0966	5.9109	6.3018	3.3697	3.7288	5.0717	5.066	5.1203	5.7773	5.5362	5.042	5.2152	4.9517	5.7934	5.8145	4.4143	5.0698	4.8526	4.5818	5.4152	5.3201	5.6428	4.3742	3.8989	5.2803	6.259	4.8277	5.3947	4.271	6.1888	4.9687	5.5187	3.5956	5.3453	5.2008
-0.75107	-1.0935	-0.99543	-0.62948	-2.0625	-1.8488	0.17134	-1.2466	-0.3752	-0.97991	-1.0001	0.15146	-1.0962	-1.3622	-0.80743	-0.64898	-0.95982	-0.62507	-0.39921	-0.61251	-0.094123	-0.37016	-0.86397	-0.14408	-2.1876	-1.6319	-0.60448	-0.4134	-0.74711	-0.28587	-1.3788	-0.8972	-0.75866	-1.4116	-0.96581	-0.51648	-0.63257	-0.20398	-0.22116	-0.29635	0.24789	-1.0531	-1.3556	-2.1017	-1.0627	-2.1686	-1.0999	-1.7636	0.2202	-0.71328
1.9532	2.835	3.0262	3.0402	3.1484	2.9006	2.9044	3.4131	3.4581	2.104	3.3788	3.2844	2.4226	3.2459	3.6653	2.5247	2.5852	3.5908	2.3225	3.4547	2.0186	3.3215	2.418	3.1073	2.5106	3.0371	2.3929	3.8072	2.8874	1.8758	4.4654	3.8324	3.5529	2.6024	3.3467	2.6528	2.8887	2.835	2.8529	3.5541	4.2788	1.8625	2.1038	3.0327	2.3577	2.5675	2.3525	2.7123	2.2938	2.3583
-2.0853	-1.9591	-2.118	-3.7386	-2.587	-2.2653	-2.6214	-1.6605	-3.1913	-2.6899	-2.0993	-2.9272	-2.5431	-3.379	-3.2495	-3.8362	-2.4434	-2.9128	-2.8314	-3.4483	-1.7905	-2.4626	-2.6888	-2.1809	-2.3802	-3.2686	-2.7188	-3.2483	-2.9647	-3.1185	-1.272	-1.8769	-3.0158	-2.7306	-2.7235	-3.2179	-2.2662	-1.294	-1.7483	-2.8807	-2.1055	-2.3446	-3.1192	-1.994	-2.5433	-2.7396	-3.1512	-1.7115	-2.649	-2.4355
-22.238	-21.17	-22.335	-21.569	-23.243	-22.49	-22.142	-21.503	-21.048	-22.99	-22.253	-22.29	-22.676	-21.257	-21.933	-20.727	-23.355	-22.78	-21.713	-22.55	-22.626	-22.421	-22.367	-21.938	-24.061	-21.977	-21.621	-21.626	-20.959	-22.599	-22.626	-21.673	-21.697	-22.518	-22.702	-21.966	-22.299	-23.543	-22.97	-21.551	-22.362	-22.539	-22.301	-21.657	-22.251	-20.789	-22.768	-21.823	-21.816	-21.83
4.3896	3.0235	4.1728	4.0827	2.6868	3.2161	3.0644	2.9024	3.5014	3.2402	2.7447	3.3473	2.9262	3.2138	2.9194	2.6129	2.8786	3.8812	1.2803	3.2453	2.8598	3.4299	2.0323	4.0665	2.5655	2.6944	3.439	3.4705	1.5963	3.4307	3.645	3.3337	3.798	3.1345	3.2948	2.096	2.1604	3.4478	0.76424	2.3061	1.5759	3.348	3.2429	2.2815	3.2998	3.2559	3.0724	2.4326	2.4573	2.9417
-1.8423	-2.4142	-2.8092	-2.6047	-2.9364	-1.7942	-3.3783	-2.8024	-2.8297	-2.5222	-2.6561	-2.5988	-1.9004	-2.629	-2.7738	-2.8227	-1.8057	-2.5823	-2.2592	-1.4278	-3.3168	-2.8634	-1.963	-2.346	-2.86	-3.8839	-2.5705	-3.7027	-1.8488	-1.5712	-2.6711	-1.7744	-2.4754	-2.2684	-3.0768	-1.5686	-3.1488	-2.51	-2.7511	-2.9658	-2.8722	-3.3157	-2.505	-3.1519	-3.0547	-1.9302	-2.6403	-3.7576	-2.849	-2.1544
-10.953	-12.923	-13.233	-12.588	-12.604	-13.075	-11.381	-12.163	-11.856	-12.704	-12.68	-13.161	-12.504	-13.317	-11.713	-13.074	-12.83	-11.355	-13.891	-13.414	-12.555	-12.285	-13.218	-11.945	-13.262	-12.971	-12.145	-11.938	-13.788	-12.467	-12.963	-12.899	-12.905	-13.613	-14.469	-13.049	-13.582	-12.379	-11.919	-13.019	-12.717	-13.748	-11.998	-12.826	-13.381	-13.031	-12.099	-12.117	-12.134	-13.173
8.1305	9.2228	7.6902	8.3065	8.8746	7.1027	7.0286	7.3318	8.8883	6.5206	8.1267	7.4403	8.4702	7.9765	8.1764	8.3555	7.1953	8.6568	7.4724	7.9015	7.7545	8.6924	8.6751	8.1735	8.4159	7.8262	7.1693	7.728	8.0119	8.2613	8.2488	7.1748	7.7618	7.1016	8.1045	7.4449	7.4488	7.901	9.0131	8.4819	6.86	8.0268	7.7261	8.0291	9.6812	7.4386	6.9231	7.4141	8.1808	7.5195
5.5128	6.9309	7.2537	6.0925	7.0735	6.8967	7.2543	7.4348	6.3349	6.7434	7.4109	6.2774	6.6256	6.8105	7.0178	6.5649	6.5178	6.297	5.791	4.6432	7.6765	6.7284	6.4436	7.9026	6.4045	7.4843	7.4382	5.8075	7.2727	6.9036	7.0789	6.0748	7.3208	6.9038	5.9059	7.1382	5.4351	6.4159	7.1299	6.6349	6.742	6.4216	7.0324	7.0016	7.0177	7.9256	7.0591	6.2341	6.9054	5.7204
-1.8131	-0.84865	-1.686	-1.2435	-0.59431	-1.205	-1.7844	-0.65443	-2.2871	-0.75839	-1.9056	-1.971	-2.0605	-1.186	-0.67339	-2.1141	-1.2298	-2.0599	-1.5372	-1.8192	-1.129	-0.75261	-2.0002	-1.6832	-1.3761	-0.91423	-1.57	-2.9532	-1.1189	-0.63542	-1.1089	-2.4969	-1.5393	-2.436	-0.046155	-2.2088	-2.4251	-2.4746	-1.4677	-1.0258	-1.1128	-1.5024	-0.60418	-1.6673	-0.6436	-1.7281	-1.078	-0.79938	-1.4708	-1.2782
-2.3038	-1.7888	-2.3038	-2.8687	-3.0667	-2.2361	-3.0807	-3.2946	-2.2499	-2.7204	-3.5789	-1.4803	-4.0834	-2.3457	-2.7412	-3.1506	-3.3741	-2.2355	-2.1234	-2.9011	-1.6169	-3.8041	-2.8453	-1.8262	-2.0499	-3.1847	-2.8807	-2.0769	-2.9017	-1.9699	-2.7959	-3.3664	-4.1331	-1.5712	-2.2868	-2.4753	-2.545	-2.2005	-4.8795	-2.7202	-3.4695	-3.2535	-2.9015	-2.1724	-2.8872	-2.5593	-3.2984	-2.3708	-2.3591	-1.208
5.1665	5.3465	5.0639	5.7552	5.5283	5.8528	6.9159	4.9933	5.6716	5.6033	5.3875	5.7628	5.1935	6.0562	6.1731	6.5169	5.159	5.3605	6.2426	5.5669	5.0306	4.464	5.3902	6.2515	5.319	6.9894	5.3742	5.4005	4.6355	6.3644	3.6417	6.0587	5.0254	5.9111	5.4828	4.8811	5.3078	5.3104	5.0937	4.4526	5.3404	5.8939	5.0891	5.3022	5.4819	6.1752	6.6113	5.9275	6.1563	6.234
-22.029	-22.536	-22.77	-23.11	-22.443	-22.216	-20.795	-22.138	-22.731	-21.652	-21.899	-23.268	-22.017	-23.12	-21.919	-22.025	-21.96	-22.651	-21.914	-21.608	-22.203	-21.058	-21.92	-22.202	-22.131	-21.267	-22.004	-22.636	-21.213	-21.603	-22.488	-21.722	-21.568	-22.879	-22.211	-22.702	-22.532	-23.07	-23.004	-22.007	-22.459	-22.186	-21.83	-22.365	-22.135	-20.957	-22.057	-22.305	-21.536	-22.485
7.1286	7.9938	8.4589	8.492	8.7771	8.1764	8.2001	8.5152	8.1179	8.742	8.828	9.2683	7.9809	9.6293	9.3788	8.6527	7.351	9.1018	9.1824	8.5095	8.3847	8.1115	9.1545	7.8818	8.3182	7.9353	9.0666	8.123	8.6973	8.4032	8.0916	9.3156	8.3326	8.8005	8.2478	7.7049	7.9515	8.317	7.7187	8.6762	9.8165	8.9751	8.0303	9.1911	9.589	8.9285	8.241	8.8913	9.1497	8.3926
4.6109	5.007	4.7932	6.2413	4.9436	5.0827	6.0634	4.4166	6.1601	5.58	4.7681	5.1876	4.0209	4.7229	4.8366	5.0784	6.0376	5.4597	4.293	5.8366	5.3937	4.2998	4.5437	5.0964	5.5989	5.4384	5.6783	5.3584	5.5931	3.922	4.982	6.7926	4.8542	5.3057	4.343	4.5779	5.6947	5.007	5.058	5.5974	5.1584	5.4907	4.6224	6.1836	5.6	4.8723	5.3711	4.5054	5.0281	5.0529
-22.945	-22.843	-21.948	-22.354	-22.408	-22.133	-22.601	-22.439	-21.358	-21.846	-22.111	-22.411	-22.566	-21.596	-22.386	-22.852	-21.56	-21.729	-22.352	-23.282	-22.043	-23.289	-23.315	-21.69	-21.013	-22.795	-22.216	-21.043	-22.547	-22.275	-21.066	-21.97	-22.632	-21.482	-22.871	-22.513	-20.893	-21.873	-22.258	-22.91	-20.367	-22.893	-21.984	-23.261	-21.759	-22.543	-21.345	-21.966	-22.075	-21.385
-0.73963	-0.81311	-0.19585	-0.052918	0.64727	0.78046	0.020091	-0.37684	-0.4894	1.0684	-0.54908	0.25187	-0.49439	0.53535	-1.3316	-0.52015	-1.2689	0.1014	-1.1456	0.29066	0.35318	-1.1358	-0.11744	-0.1043	-1.8239	-0.73851	-0.23573	-0.41589	-1.0198	0.061163	-0.54817	-1.183	-0.5843	-0.89263	-0.071927	-0.062706	-0.18005	-1.2033	0.22515	-1.0288	-0.7325	0.56861	0.12948	-0.11734	-0.67717	-0.58811	-0.68341	0.50939	0.091403	0.78332
8.4431	9.2756	9.5468	7.633	8.2144	8.7234	7.4628	9.0866	8.8915	8.8501	8.7208	8.6258	8.7517	9.1461	9.7916	8.1581	8.6851	9.2342	7.588	8.6285	7.5948	7.2809	7.1945	7.9719	8.4114	9.775	7.2352	8.0458	9.253	7.7701	8.65	9.4093	7.2194	9.0323	8.5707	7.9814	8.6593	8.8401	8.3795	8.4264	8.5807	8.4446	7.7837	8.2787	8.9742	9.1552	8.5082	8.8002	8.6937	8.0129
7.7364	7.9845	8.3431	7.353	7.674	7.8976	7.5576	8.3809	8.2288	7.7339	7.8517	6.8909	8.6698	9.0622	7.5144	8.4369	8.6761	7.0849	8.071	8.3244	7.8173	7.2967	7.8727	8.108	8.6339	8.0664	8.0771	8.5504	7.4825	9.0888	8.7337	7.8816	7.9662	7.7536	8.0279	8.3777	7.4373	7.7525	9.4449	8.6079	7.5741	7.5271	7.8274	7.4644	8.4349	7.5138	8.8228	5.8438	7.2549	7.0765
6.071	5.3168	6.5638	4.6093	4.3837	5.1231	5.1493	5.3478	4.4667	4.3364	4.2794	5.3002	6.799	6.3563	6.0873	4.6413	5.9504	6.4463	4.33	5.3527	5.5932	5.4397	5.2379	5.4989	6.2958	6.313	5.4568	5.3052	5.5068	5.0037	5.3902	6.278	5.7643	5.7703	6.2145	5.6283	6.0595	4.1068	5.4727	6.5719	5.8868	5.6308	4.7988	6.5157	5.7569	5.9502	5.0928	5.8915	5.7794	4.7462
8.5752	8.3734	8.9858	8.7993	8.1674	8.5623	8.1133	8.6438	8.6626	8.0374	9.4154	10.124	9.2374	9.7566	8.675	8.2318	8.975	6.8328	7.8023	8.9774	8.7625	8.5378	8.3084	8.6748	9.4851	8.0381	8.5855	9.0641	8.2791	8.7625	8.7525	8.5922	9.2615	9.2686	8.7215	8.7975	8.6291	7.4445	8.4193	7.9381	9.199	8.4225	8.7547	8.6353	7.0801	8.2215	7.9288	9.0377	10.18	7.5901
6.6924	6.1623	6.5288	6.4056	6.753	6.5941	7.2047	7.1923	7.8409	6.0815	7.065	7.0496	7.0158	6.9425	5.9845	7.0346	7.3424	5.9064	6.9348	6.0886	6.5675	7.0282	6.8939	7.2186	6.3756	6.2265	6.1921	6.38	6.0611	7.4896	6.1433	6.4989	6.8895	7.4097	7.4815	7.2286	7.0525	6.5938	7.432	6.2272	6.0845	7.7316	7.9273	6.487	5.4552	6.8468	7.4406	6.4346	7.6041	6.6051
-2.2308	-3.0062	-2.1484	-2.244	-3.3499	-1.5291	-2.2949	-1.8389	-3.3769	-3.1224	-2.4704	-1.7966	-2.0449	-1.3176	-3.6496	-2.6799	-2.5661	-1.7608	-3.5902	-2.0467	-2.4816	-3.9093	-2.9165	-3.1366	-1.7873	-3.2901	-1.9673	-3.1487	-3.17	-2.8339	-2.7933	-3.1314	-2.8134	-3.4802	-1.797	-1.5608	-2.4395	-3.1224	-2.357	-2.1451	-3.8913	-2.5681	-2.2278	-2.1355	-2.5171	-2.7642	-2.334	-3.7333	-3.6062	-2.4545
1.3779	2.1235	1.7005	1.3332	1.6994	0.6827	1.1326	1.737	1.7247	1.1089	1.425	1.3184	1.7375	2.4353	1.1862	1.132	1.4721	1.4964	0.90032	0.51106	0.67965	0.76133	0.99844	-0.16816	1.6033	0.045779	0.75919	0.45507	0.24217	0.98726	0.40925	0.66847	1.0337	2.1261	1.4502	1.7702	1.1081	1.0396	1.013	1.0115	1.4931	1.1541	1.0561	0.053679	-0.32949	1.5236	1.5716	0.16372	1.1703	1.8166
-22.987	-23.226	-22.305	-22.106	-23.752	-22.236	-22.598	-22.369	-21.855	-22.358	-21.306	-22.497	-21.557	-21.091	-21.748	-22.102	-22.304	-21.699	-21.704	-22.129	-22.417	-23.707	-21.99	-22.568	-21.934	-21.952	-22.479	-23.356	-21.977	-22.008	-21.52	-22.137	-22.67	-22.843	-22.512	-22.467	-21.882	-22.013	-20.925	-22.237	-21.699	-22.231	-22.302	-21.156	-22.857	-21.519	-22.831	-22.189	-23.206	-22.674
0.22722	0.48988	1.2846	1.6875	1.8125	1.2956	0.28114	-0.89007	-0.3033	-0.5313	0.74112	0.63141	0.7339	1.0402	-0.76862	0.11342	0.30209	0.3174	-0.11733	-0.31182	-0.93879	-0.40084	-0.67255	-0.35004	-0.24231	-1.1177	-0.34856	0.47969	-0.80024	0.77954	0.53598	-0.089908	0.13001	-1.3963	0.06547	0.46747	0.095858	0.044852	0.64248	-0.96301	-0.46107	-0.039223	0.30985	-0.79808	-0.20588	-0.13615	-0.19224	0.30563	-0.043395	0.055875
-4.7573	-2.6334	-3.6513	-2.7647	-3.4076	-4.0561	-2.5627	-3.6723	-2.4426	-3.1119	-3.1951	-4.3123	-3.1996	-4.2061	-3.0672	-3.5829	-3.2974	-4.1557	-4.4897	-2.4393	-3.2865	-2.6125	-4.6009	-3.9487	-3.5239	-3.5472	-3.628	-2.24	-3.7598	-4.3314	-3.2204	-3.0648	-2.7801	-3.0884	-3.8324	-1.7633	-3.363	-3.3499	-2.7832	-3.6286	-3.5218	-4.7715	-5.167	-3.5613	-4.4916	-4.7967	-3.3367	-4.3962	-3.3591	-3.1207
-5.9985	-5.3772	-5.3648	-5.8712	-6.3273	-5.4249	-5.5281	-6.1327	-6.2376	-6.0172	-5.0157	-5.7756	-5.9201	-5.1239	-5.7509	-5.0892	-5.1403	-5.7068	-5.959	-6.2083	-5.1855	-6.3166	-6.1726	-6.4011	-6.01	-6.5326	-5.5253	-5.1114	-5.98	-5.8604	-6.4539	-5.9058	-6.0817	-4.6077	-5.8484	-5.8056	-5.4843	-5.2139	-7.1672	-6.6304	-6.3964	-5.1834	-6.0123	-5.8743	-6.2818	-6.0896	-5.7939	-6.0262	-5.7877	-5.4142
-3.5903	-1.5872	-0.82645	-2.4256	-2.5464	-1.0628	-2.4354	-3.1656	-1.7073	-2.8666	-2.5933	-2.2165	-4.1463	-2.1059	-1.5704	-2.5392	-2.7342	-2.1889	-3.3977	-2.8046	-3.0205	-2.9142	-2.9676	-2.6833	-2.5638	-2.2358	-2.0425	-4.2219	-2.6319	-2.647	-1.8486	-2.4515	-2.9889	-2.4105	-2.2497	-2.5131	-3.2668	-3.8621	-2.8769	-2.555	-2.4694	-1.6395	-2.6784	-3.1427	-2.1545	-1.2103	-2.6237	-3.243	-4.0481	-2.8764
-4.0801	-5.1579	-5.1178	-4.707	-4.693	-4.4686	-4.4278	-4.7788	-4.2063	-3.7923	-3.9413	-4.817	-4.6451	-4.922	-5.3402	-5.8035	-3.996	-4.66	-4.9648	-5.7565	-4.093	-4.6306	-4.1521	-5.6968	-4.6958	-4.5064	-5.0146	-5.0161	-4.7012	-4.7302	-5.1613	-4.9435	-4.4867	-3.9768	-3.9896	-5.7432	-5.2665	-4.3452	-4.3724	-5.437	-4.4215	-5.4731	-4.5164	-4.9346	-3.6585	-3.8027	-5.6715	-4.3852	-5.9541	-5.1166
-2.2555	-4.1623	-3.6035	-3.2489	-4.2001	-2.2003	-3.9177	-3.3558	-4.3787	-2.9293	-3.9543	-4.1928	-3.5235	-4.1965	-3.7027	-2.9725	-4.157	-5.3147	-4.7393	-3.7838	-3.215	-4.4371	-4.1342	-3.4206	-2.558	-4.5674	-3.335	-4.4212	-4.0574	-3.6598	-4.3614	-3.1867	-3.6446	-2.8129	-3.5163	-3.7907	-4.8821	-3.9953	-3.2892	-3.9781	-3.5252	-3.4956	-3.4805	-3.2644	-4.0186	-3.6193	-4.511	-3.2607	-3.6395	-4.2589
-2.1895	-2.4931	-2.8659	-1.5268	-1.8908	-2.2717	-2.4999	-1.9551	-3.666	-2.36	-3.296	-2.1517	-1.6967	-3.1004	-2.3796	-2.8723	-2.9583	-2.4111	-2.5821	-2.8185	-3.9956	-2.1029	-2.9185	-2.522	-1.7114	-2.5874	-3.3426	-1.6499	-2.5479	-1.7127	-2.1095	-3.0102	-1.9724	-3.0613	-2.1316	-2.7618	-3.001	-2.6995	-2.3663	-2.8018	-3.487	-1.5622	-3.706	-2.7895	-2.5497	-2.3862	-2.2556	-3.9014	-3.0585	-2.1495
1.3788	0.79626	1.9512	2.6157	2.0371	1.5764	1.2988	0.78243	2.5626	2.2142	1.9973	0.67992	1.2007	0.57746	1.6009	1.3994	1.9708	1.5447	2.2727	1.1154	1.8183	1.7343	1.5204	1.5427	1.7224	0.41723	1.653	2.2705	1.7363	1.3277	0.90909	1.1656	2.7405	1.7869	0.90689	1.1981	1.7341	2.2991	1.8727	0.94877	1.1916	1.1746	0.94679	2.6158	0.96284	2.039	0.71672	1.5032	2.1869	1.961
-4.0562	-5.4907	-5.2623	-5.3453	-5.3223	-4.3942	-4.7017	-3.8073	-4.9229	-5.5285	-4.5742	-4.3849	-4.194	-4.1433	-3.8172	-4.0389	-3.8857	-3.4153	-4.6817	-3.8592	-5.1677	-4.3605	-5.0455	-5.4724	-4.7874	-4.6438	-6.0558	-4.9583	-5.1465	-3.6423	-5.5975	-4.7597	-4.1056	-3.8127	-5.2664	-3.9252	-4.5726	-4.9553	-4.0085	-4.0129	-5.238	-4.8431	-4.7162	-4.3076	-5.1927	-6.0552	-4.9275	-4.2362	-5.2537	-3.4622
-14.806	-15.025	-14.882	-14.101	-15.257	-13.85	-15.047	-15.45	-13.518	-14.945	-14.048	-16.112	-14.593	-14.371	-14.039	-15.024	-14.699	-15.146	-13.474	-14.276	-14.177	-15.187	-14.009	-14.946	-15.503	-15.861	-15.158	-14.578	-13.592	-14.458	-14.341	-15.022	-15.366	-15.129	-14.014	-14.669	-14.306	-15.139	-13.79	-14.316	-14.666	-13.798	-14.109	-14.964	-13.835	-14.721	-14.752	-14.442	-14.505	-15.554
-14.615	-14.98	-13.21	-13.934	-14.884	-13.647	-13.653	-13.666	-14.252	-13.893	-14.592	-13.826	-13.631	-13.734	-14.427	-13.271	-13.414	-14.191	-14.189	-13.317	-14.145	-13.933	-15.177	-13.838	-14.848	-14.246	-14.549	-13.876	-14.033	-14.158	-13.914	-14.501	-13.27	-13.784	-13.166	-15.062	-13.814	-13.748	-14.188	-14.011	-13.944	-14.061	-14.938	-13.705	-14.411	-12.778	-13.91	-14.545	-13.668	-13.939
8.7865	8.739	9.1705	8.7256	7.4028	9.4763	8.4515	8.303	6.8501	8.7734	8.0814	8.7518	7.7374	8.1335	8.8324	7.711	9.6378	8.229	9.0402	8.1809	9.9359	9.4502	8.8948	8.4555	8.6017	9.1632	10.201	9.5429	8.7057	8.7989	8.3556	8.8666	8.9514	7.889	7.999	8.8558	8.6117	8.9332	9.4888	8.9863	8.8922	8.8506	8.2756	8.6725	8.6251	8.3815	9.2501	8.1088	8.9383	8.4378
-14.268	-14.561	-14.511	-13.753	-13.378	-14.56	-13.986	-13.589	-14.048	-14.158	-13.481	-13.899	-14.304	-13.908	-14.509	-14.403	-13.114	-14.139	-14.069	-13.451	-14.815	-13.7	-14.07	-13.405	-14.297	-14.299	-14.288	-14.618	-14.44	-13.881	-15.908	-12.502	-13.922	-13.737	-14.013	-13.762	-13.605	-16.509	-14.102	-14.234	-15.143	-13.474	-14.594	-13.253	-14.284	-13.468	-13.009	-13.996	-13.584	-14
-13.893	-12.238	-13.289	-13.437	-13.334	-13.462	-12.651	-14.261	-12.775	-12.904	-13.028	-12.339	-12.985	-13.748	-13.63	-13.636	-13.752	-14.367	-12.485	-12.728	-13.108	-13.978	-12.754	-12.688	-12.485	-13.263	-12.624	-12.22	-13.328	-13.174	-12.947	-12.885	-13.452	-12.456	-14.573	-13.431	-14.328	-12.22	-12.739	-11.96	-13.421	-14	-12.968	-13.784	-14.087	-13.944	-13.249	-12.944	-12.493	-12.497
9.6715	11.121	8.8808	9.6444	9.425	10.16	10.282	9.6882	9.5565	9.1376	10.36	10.157	8.7015	8.8076	10.406	9.4252	9.653	10.807	10.275	8.8609	10.272	10.941	10.095	10.975	8.7661	9.6136	8.9245	9.4977	9.8679	9.7561	9.568	10.309	9.493	11.064	9.898	8.8889	10.666	10.075	11.092	8.9214	10.305	10.138	8.9205	8.4795	10.202	9.9796	9.3276	9.2309	9.1973	10.678
-9.6983	-9.0159	-8.0016	-9.3307	-9.0855	-8.5343	-9.8987	-8.6639	-9.5107	-8.0051	-10.119	-8.2283	-8.6737	-7.5174	-8.8271	-8.3584	-9.2092	-9.9193	-8.451	-8.5699	-9.6745	-8.7786	-9.2675	-9.7568	-8.5223	-9.0351	-8.4849	-7.5971	-8.8195	-9.9731	-8.5862	-10.416	-9.363	-9.3614	-8.8412	-9.4629	-9.3355	-9.2591	-8.9777	-9.7402	-8.0678	-10.095	-9.7266	-9.3277	-8.8728	-9.3406	-7.9425	-8.5269	-9.2495	-9.3
-1.4411	-0.74537	-0.50095	0.38393	-0.13793	-0.774	-1.6456	0.55049	-0.02874	-1.3546	-1.3366	-0.55054	0.41942	-0.15323	0.14433	-0.28458	0.66495	0.18246	-0.41351	1.3066	-1.1279	-0.13987	0.92149	-2.3439	-0.41991	-1.7483	-0.0032706	-1.2109	-0.31201	-0.10545	-0.55604	-0.45805	-1.0478	-0.68484	0.022386	0.9991	-0.40653	-0.88043	-0.65373	0.54789	-0.033972	-0.39633	0.54107	0.11741	-0.58215	1.0487	0.47024	2.2482	0.23765	-0.11443
3.7066	5.9043	4.2459	6.9058	4.9041	4.513	6.6472	6.1638	5.8622	5.5133	6.1316	5.0047	5.6767	5.0576	5.4953	4.2673	6.2553	5.3531	5.3364	5.3091	5.7809	4.4456	6.0687	5.6819	5.614	5.5243	6.1287	5.5256	6.3576	5.4183	4.5452	5.0121	5.3513	5.8932	6.6422	5.447	5.8119	4.9578	4.8833	6.5856	5.7467	4.6691	6.4302	5.4839	5.8564	5.6193	5.9566	5.9964	4.1972	6.1017
-2.5753	-2.6993	-2.7961	-3.0828	-3.6267	-3.9507	-2.9392	-3.1832	-3.9396	-2.1359	-3.3164	-2.5725	-2.9846	-2.3758	-3.0583	-3.4354	-3.2787	-3.3801	-3.4875	-2.9047	-3.2148	-3.1319	-2.2761	-2.9992	-4.4815	-4.0244	-3.4351	-2.4747	-3.0201	-3.583	-4.6611	-2.8597	-3.1053	-2.6821	-4.0641	-2.523	-2.3588	-1.8098	-3.3708	-3.841	-3.3071	-2.4687	-3.9858	-4.6833	-3.9105	-3.4686	-2.1446	-2.4003	-3.2395	-3.3449
0.54549	0.44108	0.10265	-0.14167	-0.10411	0.71662	0.08947	0.05176	1.0301	-0.91398	0.39721	-0.64517	-0.14158	0.81606	-0.67757	0.1123	1.1592	0.56724	-1.9738	0.89008	-0.0071148	0.46756	-1.0451	-0.64007	-0.70175	-0.98458	0.88736	-0.97192	0.65631	-0.67339	0.14133	-1.8613	-0.86053	-0.11047	-0.62502	-0.19833	-0.1118	-0.96963	0.40106	-1.4469	-0.93912	1.8643	0.072132	0.74308	-2.0541	-0.24256	1.2067	0.43265	-0.34853	0.34338
-9.565	-10.34	-10.755	-10.9	-10.723	-10.578	-11.343	-10.89	-10.667	-11.158	-10.035	-10.424	-11.324	-10.174	-10.514	-11.097	-11.29	-10.782	-9.8587	-10.251	-10.829	-9.9487	-11.398	-10.968	-10.229	-10.333	-9.9069	-11.187	-10.162	-11.193	-11.313	-10.764	-9.432	-11.39	-11.563	-10.541	-11.266	-10.544	-10.901	-10.717	-9.6953	-11.312	-10.518	-9.9938	-10.824	-10.848	-11.039	-10.666	-10.946	-10.89
-7.551	-8.5566	-8.598	-9.1889	-8.7716	-9.5231	-9.4924	-9.4433	-8.4389	-8.6308	-8.2746	-8.605	-8.573	-7.6735	-9.1487	-9.3168	-9.8346	-9.3532	-9.6367	-8.3659	-9.3831	-8.8111	-7.5978	-8.4072	-9.8382	-9.6078	-9.3418	-9.0836	-7.9871	-9.2905	-8.6995	-9.2424	-9.1293	-8.3976	-9.7179	-9.6416	-8.3978	-9.1402	-8.5049	-9.084	-8.352	-8.0998	-8.4433	-8.5315	-8.2068	-8.524	-8.9617	-8.3809	-8.7332	-8.3575
-6.1412	-7.5477	-7.3342	-5.8707	-6.2831	-5.889	-6.7095	-5.4764	-6.4167	-6.2579	-5.3987	-6.7145	-6.0503	-7.1903	-7.268	-7.3078	-5.469	-7.0547	-6.5016	-5.9972	-7.3436	-6.4769	-7.0355	-6.8894	-5.922	-4.8969	-6.1263	-6.0462	-6.1116	-8.1378	-6.5492	-5.499	-6.7686	-6.2257	-6.8036	-5.3246	-5.1247	-6.1834	-6.5085	-7.0185	-6.1392	-6.253	-5.4207	-6.6306	-7.4868	-6.8689	-6.7158	-6.4657	-6.7964	-5.9201
-2.5997	-2.8677	-2.7985	-2.4852	-3.1706	-2.5864	-2.9457	-1.8969	-2.4638	-2.4986	-3.0651	-1.9161	-2.6423	-3.0214	-1.6918	-2.4121	-2.2406	-2.1898	-3.2902	-2.8331	-2.8689	-2.2945	-1.5491	-1.9424	-2.0312	-3.0667	-2.2022	-2.8057	-2.4974	-1.8807	-1.7815	-3.6966	-1.506	-2.322	-2.8093	-3.5484	-2.999	-2.6607	-3.8669	-2.2564	-2.6545	-1.8527	-2.6876	-2.8111	-3.3429	-1.8229	-2.0062	-4.1335	-3.4602	-1.6366
-4.9073	-7.3137	-5.4152	-4.9679	-6.6111	-6.4332	-6.4262	-6.4263	-6.4843	-6.1715	-6.7037	-6.0183	-6.4038	-6.0202	-6.1169	-5.9207	-7.1253	-6.8475	-7.037	-7.1071	-5.7586	-5.2959	-6.8189	-6.137	-5.5279	-5.9816	-5.9673	-7.6003	-6.5875	-5.2054	-6.785	-6.8708	-6.2759	-4.8533	-5.8082	-7.3544	-6.3349	-7.2208	-6.4001	-6.1655	-6.3918	-6.8116	-4.4498	-6.072	-6.9535	-6.5819	-6.8422	-7.5772	-6.2164	-6.0476
-0.026832	-0.67921	-0.37267	0.37161	-0.074044	1.0397	-0.85917	0.53831	-0.47711	-0.82633	0.15635	0.89374	0.43626	-0.14937	0.96763	0.28945	-0.11371	0.088878	0.44492	-0.28178	-0.36779	0.16365	-1.4071	0.31411	0.35208	0.0037697	-1.454	0.31926	1.4565	0.31728	0.44899	-1.6377	0.21266	-0.56764	1.0346	0.42524	0.13742	-0.12036	0.35074	0.85016	0.78146	0.27318	-0.22891	0.33701	-0.40891	-0.41611	0.0043253	-0.34705	0.24403	0.18712
-7.3157	-9.7133	-8.7803	-8.642	-9.2922	-8.5657	-8.0716	-9.0473	-8.2066	-10.55	-7.3615	-9.5222	-8.2932	-9.319	-9.3626	-9.0101	-9.3275	-8.7382	-9.4204	-9.2935	-8.4782	-9.0512	-10.752	-8.7189	-7.9897	-8.5461	-9.0439	-8.6109	-8.6319	-9.4377	-8.7688	-9.1715	-8.4787	-9.126	-8.7479	-8.3084	-9.5555	-8.8622	-8.6438	-9.5177	-8.4019	-8.5514	-8.8483	-7.7282	-8.3977	-9.7673	-9.4522	-9.6497	-8.7312	-8.7327
-12.173	-12.206	-12.057	-11.097	-11.657	-12.081	-12.1	-11.973	-12.664	-11.41	-11.413	-11.792	-10.701	-11.796	-10.398	-11.349	-13.043	-11.18	-11.154	-11.763	-10.751	-10.79	-11.99	-11.683	-11.796	-11.624	-10.573	-12.723	-10.927	-11.873	-12.373	-11.439	-11.721	-12.496	-11.567	-10.807	-11.489	-11.786	-11.828	-10.308	-12.239	-11.381	-10.318	-12.493	-11.915	-11.248	-12.602	-11.897	-10.93	-11.945
-5.6138	-5.501	-6.8382	-6.6319	-6.493	-6.1185	-6.4421	-6.885	-6.3481	-5.2132	-7.4575	-6.9396	-7.0101	-7.1855	-6.2232	-6.426	-5.4209	-7.4638	-5.7055	-6.6667	-6.4619	-7.2286	-5.8123	-7.1993	-6.1723	-5.2687	-5.3465	-7.8869	-7.4279	-6.5039	-6.5343	-6.5158	-6.2792	-5.8489	-6.7823	-6.1144	-6.1142	-7.1386	-6.8072	-6.8334	-5.3245	-6.5696	-6.7929	-7.1836	-5.7833	-6.8919	-6.432	-5.9086	-7.0252	-5.9573
4.6354	2.8094	4.4133	5.1443	5.7599	5.7708	4.8756	4.5865	5.6593	4.7537	4.9419	5.7673	5.2579	5.0863	4.6976	5.2809	4.6164	4.9433	4.3964	5.3858	5.5406	5.2198	4.8916	5.2414	6.1641	4.9399	4.4314	4.8692	4.2793	4.8618	4.1846	5.9978	4.3542	4.5277	4.9832	3.8218	4.1839	5.2995	4.2248	4.0492	4.4505	5.1386	5.1695	4.8729	4.5449	5.3758	5.8385	5.0362	6.127	5.386
-12.253	-12.304	-13.082	-12.092	-12.431	-12.679	-12.45	-11.973	-11.918	-13.331	-12.289	-13.677	-12.634	-12.792	-12.226	-13.197	-12.918	-11.603	-12.551	-13.599	-12.981	-12.168	-12.519	-13.014	-12.63	-12.637	-13.6	-12.474	-13.948	-12.965	-11.579	-12.662	-12.114	-12.792	-12.713	-11.245	-11.738	-12.936	-12.411	-12.866	-12.349	-11.986	-12.534	-11.96	-13.028	-12.324	-11.71	-13.708	-13.855	-12.285
9.3495	8.6495	9.2311	8.9719	7.4538	8.4797	8.7916	8.8773	7.9081	8.1673	7.3208	8.4206	7.8399	9.2418	9.4896	8.9421	8.8154	9.9365	8.4937	8.9823	8.6602	7.8668	7.9786	8.354	8.1842	9.2653	8.3877	8.2546	9.4054	7.9847	8.9351	9.2178	7.962	9.151	8.438	8.9687	8.0901	8.2704	7.5265	6.9428	8.2015	8.3433	8.2317	8.7678	7.9294	7.9509	7.3808	8.9895	9.0707	8.3896
-1.9291	-0.57104	-2.2444	-2.0713	-1.9439	-1.8422	-2.7372	-1.8928	-0.63374	-1.9486	0.41255	-1.8569	-0.78353	0.10559	-2.3839	-0.56259	-1.414	-1.9948	-1.418	-0.36233	-1.8205	-1.5291	-1.8129	-2.1061	-1.1116	-1.2302	-2.5193	-2.0378	-1.2156	-1.5145	-1.7173	-1.1061	-1.608	-2.1282	-1.5906	-0.87795	-1.4456	-1.3737	-0.97851	-0.64125	-2.2836	-2.1001	-1.9279	-1.9285	-1.3701	-0.25391	-1.5666	-1.5993	-1.5596	0.32055
-3.4593	-2.8485	-3.7014	-3.6117	-3.686	-3.0755	-4.9744	-4.5674	-3.4946	-2.7685	-6.3129	-4.4518	-3.8137	-3.4421	-4.6676	-2.4033	-3.4157	-3.2297	-2.8835	-4.1118	-4.358	-3.4097	-2.6539	-4.0054	-3.9695	-3.7065	-3.1823	-3.0371	-3.7072	-3.2021	-4.3986	-3.7025	-4.079	-3.719	-2.5425	-4.958	-2.8814	-3.3659	-3.1427	-3.9968	-4.0068	-4.188	-3.7706	-4.378	-5.0547	-3.9775	-3.7209	-3.8931	-2.6512	-4.0102
-14.107	-14.607	-14.333	-14.849	-13.968	-13.418	-14.176	-15.222	-14.196	-14.549	-15.851	-15.11	-14.101	-14.698	-15.561	-13.931	-15.869	-14.695	-13.901	-15.273	-13.504	-15.789	-13.984	-15.279	-13.217	-13.167	-14.376	-14.155	-13.669	-14.772	-14.764	-14.467	-14.37	-14.828	-13.685	-14.437	-13.175	-15.287	-14.947	-14.536	-14.27	-14.089	-14.719	-14.485	-15.054	-14.432	-14.425	-15.416	-15.493	-14.824
4.7249	6.058	5.8938	5.9949	5.5566	5.3937	6.5501	5.6767	5.2762	4.8419	5.0249	4.4541	5.8109	5.5614	6.0344	4.9756	5.6324	6.7443	5.4216	5.3446	7.1397	5.8707	5.2766	7.4299	5.5757	4.596	5.9572	5.4438	6.1629	5.4545	4.4197	5.413	5.1708	5.5436	5.614	5.3117	5.5164	5.8335	5.9957	5.7239	6.605	4.8048	5.7993	6.3848	5.871	4.8663	5.4943	5.4815	6.1157	4.9856
0.21251	-0.0030918	-0.19263	-1.7359	-0.21091	0.014769	-0.46153	-0.90261	0.63293	-0.26948	-0.27442	-0.74534	-1.5202	1.2426	0.62789	-0.77152	0.19639	0.43521	-0.52624	-0.76291	-0.69203	-0.26154	-0.54193	0.14897	-0.9821	-0.034865	-0.50702	-0.074215	-0.40702	-0.35963	0.17037	-1.6482	-0.13488	0.0083139	-0.34268	-1.9351	-0.47924	0.9803	-0.7324	-0.93653	-0.14735	0.16387	0.27313	0.31187	-1.3582	0.17386	0.14133	0.30913	-0.7642	-0.74718
-10.572	-10.66	-11.716	-11.441	-11.023	-11.399	-10.346	-9.9004	-12.068	-11.819	-11.573	-12.266	-12.106	-11.75	-11.143	-11.249	-11.917	-10.887	-11.811	-10.439	-11.657	-11.379	-11.779	-11.13	-12.087	-11.725	-12.142	-10.446	-11.106	-10.293	-10.836	-10.838	-11.649	-12.8	-10.703	-11.464	-12.192	-10.892	-10.464	-11.662	-12.344	-12.152	-11.358	-10.938	-11.155	-11.76	-11.669	-11.141	-11.245	-11.643
-10.768	-11.218	-12.205	-12.166	-11.105	-11.835	-11.37	-11.094	-11.709	-12.751	-11.172	-11.595	-10.993	-10.815	-11.888	-10.777	-12.506	-11.545	-10.928	-12.182	-11.414	-11.561	-10.601	-12.424	-10.88	-10.469	-11.302	-10.81	-11.411	-11.13	-10.72	-12.189	-10.453	-11.723	-13.382	-11.291	-11.87	-12.082	-11.168	-12.063	-11.371	-11.001	-12.037	-11.23	-11.72	-11.134	-12.042	-11.874	-11.886	-12.709
-12.272	-11.778	-10.748	-12.171	-12.479	-11.258	-12.674	-11.597	-11.169	-12.269	-11.741	-12.009	-10.861	-12.122	-10.467	-10.815	-12.034	-11.218	-12.077	-11.448	-11.843	-12.437	-12.768	-11.528	-12.215	-10.693	-10.983	-12.127	-11.973	-12.18	-12.179	-10.445	-11.215	-12.491	-11.242	-10.894	-11.735	-11.408	-11.935	-11.982	-10.943	-11.847	-10.942	-10.391	-11.425	-11.264	-12.407	-11.402	-12.622	-11.318
-10.018	-10.947	-10.222	-10.878	-10.214	-12.115	-10.773	-11.019	-10.165	-10.751	-10.807	-10.494	-10.166	-11.57	-10.727	-10.961	-10.594	-10.93	-11.46	-9.8385	-10.575	-11.101	-10.744	-10.262	-11.209	-10.239	-11.425	-10.956	-10.68	-11.18	-10.621	-11.431	-11.91	-11.669	-11.035	-10.148	-10.166	-11.673	-11.409	-10.33	-10.551	-10.472	-11.203	-10.018	-9.7444	-11.315	-10.423	-11.287	-11.256	-11.609
10.601	10.547	9.6575	8.7745	9.4084	10.239	10.394	8.4178	8.7439	9.8617	10.731	10.334	8.785	9.0636	10.209	10.556	9.8197	9.8408	9.5793	9.7751	10.91	9.9515	9.4948	9.8167	9.0609	9.4393	11.158	10.078	10.745	8.7168	9.7732	9.7684	9.0308	9.1559	9.6404	10.667	10.543	9.0964	10.597	10.937	10.025	10.549	9.9229	10.216	10.268	10.014	9.3865	9.1826	9.1172	9.5736
-11.203	-11.315	-10.746	-11.133	-11.33	-10.851	-10.458	-10.524	-10.336	-11.942	-10.441	-9.8775	-11.583	-10.535	-10.554	-10.726	-11.806	-10.862	-10.942	-10.379	-10.948	-10.655	-11.136	-10.521	-10.547	-11.721	-10.502	-10.787	-10.958	-10.688	-10.087	-11.223	-11.239	-10.236	-10.293	-10.578	-10.229	-10.771	-10.542	-11.071	-9.5075	-12.323	-11.376	-11.078	-9.2977	-11.392	-11.532	-10.165	-11.327	-10.696
-13.646	-14.09	-12.574	-12.691	-12.193	-13.309	-13.317	-13.289	-11.833	-12.812	-12.769	-14.222	-13.829	-13.316	-13.806	-13.996	-13.196	-13.317	-13.282	-13.878	-13.782	-11.826	-13.904	-13.65	-14.024	-12.793	-12.771	-13.839	-14.441	-12.753	-13.393	-13.65	-13.635	-12.391	-13.22	-13.64	-12.569	-13.885	-13.589	-13.652	-13.084	-12.774	-14.232	-12.322	-13.043	-13.146	-14.028	-11.616	-13.418	-12.049
-0.049847	1.4893	0.99067	1.279	0.9377	0.46911	0.85943	1.3676	0.66563	2.2146	0.90702	0.78442	1.3049	1.9949	0.42781	1.7078	1.6384	1.4244	1.8827	0.69517	1.4081	-9.5422e-05	2.4536	2.0612	1.2595	1.5943	0.93556	1.2844	1.4282	1.6472	1.2125	1.2093	0.31237	0.60593	2.1516	1.1814	0.3791	1.5821	1.7082	0.96216	0.52358	1.9055	2.3016	1.0551	-0.064186	1.3017	2.3657	1.6483	1.847	2.372
7.0292	7.2499	7.6953	8.2768	8.1928	7.1109	8.7656	8.1615	8.1092	8.4069	10.24	6.8865	7.4489	6.7254	7.5796	7.2724	7.3314	7.8204	8.2621	7.7356	8.0422	7.8922	7.0104	8.4464	8.0781	7.4017	7.7351	6.9745	8.5611	6.6162	7.997	9.1922	7.7324	7.806	8.4885	8.4481	8.0202	8.0207	7.8854	7.5419	8.3575	7.2742	8.4471	7.533	8.5884	7.7583	6.5956	8.7484	8.7343	8.6643
-5.6909	-4.6957	-6.0966	-6.3181	-6.9188	-5.1952	-5.5155	-6.2466	-5.686	-5.4296	-5.7505	-5.2896	-4.4838	-5.6143	-5.3208	-6.113	-5.2636	-4.7875	-4.4393	-5.2953	-5.2175	-5.2843	-5.2058	-6.0592	-4.9749	-4.0215	-5.8429	-5.6288	-4.0651	-5.1241	-5.0953	-5.7432	-4.9405	-5.1519	-4.8528	-4.7965	-6.402	-5.5859	-5.2108	-5.0393	-5.6624	-6.1475	-5.7243	-5.3562	-4.4919	-4.1156	-5.1689	-5.635	-4.3742	-4.6798
-9.8543	-10.521	-10.356	-10.434	-10.546	-10.698	-10.651	-9.9077	-10.367	-10.197	-11.062	-9.4584	-10.709	-8.7256	-10.798	-10.28	-11.123	-10.28	-10.07	-9.591	-9.8205	-10.691	-10.398	-10.314	-11.7	-10.599	-9.8982	-10.308	-9.8509	-10.804	-9.0087	-10.069	-10.225	-10.192	-9.7726	-10.082	-10.929	-10.345	-10.818	-10.545	-10.784	-9.4492	-9.9696	-10.987	-11.769	-11.054	-9.9021	-9.3058	-10.601	-11.291
-21.883	-22.679	-22.688	-21.77	-22.247	-22.097	-21.105	-22.88	-22.622	-21.59	-21.309	-23.418	-22.878	-21.485	-22.305	-21.982	-23.784	-24.229	-21.929	-21.862	-21.32	-23.194	-23.271	-21.769	-22.561	-22.046	-21.626	-22.436	-22.03	-22.903	-21.994	-21.782	-21.938	-22.84	-22.615	-22.112	-22.137	-21.622	-21.991	-22.457	-22.042	-22.222	-23.062	-21.481	-22.539	-21.684	-22.92	-22.431	-23.403	-21.795
-2.0932	-2.6342	-3.1097	-1.8683	-3.2451	-1.8127	-1.9457	-2.2706	-2.0082	-2.7431	-3.2153	-1.7605	-2.4095	-1.672	-1.8346	-2.2106	-2.9233	-3.174	-2.9573	-3.1912	-3.0886	-2.9279	-3.2947	-1.8198	-2.6553	-3.2613	-0.78023	-2.9245	-2.4596	-2.6558	-3.7339	-3.1123	-1.3932	-2.7657	-1.7705	-2.904	-2.8641	-1.2243	-2.1263	-2.8707	-2.5824	-3.223	-3.935	-2.8722	-2.7986	-1.8409	-1.881	-2.654	-3.4176	-3.3254
-12.385	-13.585	-13.153	-13.163	-13.155	-12.485	-13.158	-13.953	-13.43	-13.556	-13.878	-13.867	-13.44	-13.704	-13.083	-12.603	-12.87	-12.944	-14.518	-14.088	-12.024	-12.732	-13.952	-13.389	-12.994	-12.226	-13.837	-12.935	-13.457	-13.35	-12.396	-13.059	-14.14	-12.902	-13.368	-13.522	-13.361	-13.373	-13.836	-13.001	-12.559	-12.233	-13.536	-13.584	-14.103	-13.473	-14.042	-12.871	-13.469	-13.045
-2.1937	-2.2304	-2.3549	-2.5366	-3.6545	-2.4701	-2.744	-2.4476	-3.208	-1.5904	-2.9867	-3.0058	-2.2894	-3.109	-1.8122	-1.3052	-2.0956	-3.123	-3.2327	-2.3585	-2.7573	-2.3403	-3.606	-2.104	-3.1265	-2.3989	-2.0894	-3.0635	-1.8794	-2.3615	-2.5491	-2.5407	-1.9141	-3.1164	-3.3822	-2.5876	-3.1585	-2.6633	-3.6519	-0.74445	-3.1733	-2.1957	-2.5077	-2.5673	-3.2235	-1.6361	-2.8072	-2.5205	-2.5072	-2.8647
2.0321	1.8498	3.5578	1.9596	1.7302	2.5717	1.676	3.9519	1.4071	2.2832	3.0603	2.5782	2.8145	1.9602	3.3011	2.9358	2.3527	2.3496	1.4792	1.7108	2.7025	3.4101	2.2267	2.9456	1.2188	3.5563	1.9263	2.1978	2.7776	3.0185	3.7609	2.3911	2.7858	2.1981	2.8546	2.9553	3.2541	2.0742	3.1225	2.0197	1.6981	2.2312	2.4678	3.0466	2.9596	2.0582	1.1622	2.0115	2.4731	2.2909
-13.636	-13.704	-13.777	-14.188	-13.782	-13.438	-14.504	-13.853	-14.414	-15.259	-13.806	-14.317	-14.433	-15.176	-13.595	-14.671	-13.644	-14.126	-13.766	-13.914	-14.004	-13.795	-12.017	-14.583	-13.797	-13.757	-14.607	-15.039	-14.229	-13.791	-13.095	-13.264	-14.219	-15.973	-12.344	-13.592	-16.214	-13.719	-14.259	-14.636	-14.786	-13.252	-14.193	-14.791	-14.129	-13.936	-13.909	-13.3	-14.148	-13.743
-0.49164	-0.093574	-1.0511	-0.5349	-0.90636	-0.87114	-0.19496	-1.8254	-0.7823	-1.0525	-1.1396	-1.1198	-1.1397	-0.19736	-0.50085	-0.70549	-0.93858	-0.79491	-1.5182	-1.2345	-1.0917	-0.75146	-1.0013	-0.36058	0.17288	-1.2989	-0.64163	-1.0333	-0.7654	-1.0553	-1.0634	-0.3868	-0.63996	-1.2506	-0.47824	-1.3262	-1.4426	-1.389	-1.3809	-1.2376	-1.1326	-1.3832	-0.74904	-1.2762	-0.54699	-0.65691	-0.65254	0.53047	-1.1957	-1.0093
-21.79	-22.146	-20.487	-22.717	-21.406	-22.627	-21.796	-22.267	-22.002	-22.333	-21.41	-22.934	-21.58	-22.354	-22.693	-21.387	-22.309	-22.13	-21.556	-21.24	-22.312	-23.112	-22.022	-22.717	-21.749	-23.43	-22.594	-20.785	-21.347	-21.906	-20.856	-21.744	-21.977	-22.867	-22.309	-22.332	-21.618	-23.557	-22.797	-21.946	-21.479	-22.365	-23.781	-22.29	-22.883	-22.125	-22.829	-21.715	-21.712	-21.001
-6.5114	-6.2031	-5.8278	-6.8324	-6.5775	-6.6407	-6.9103	-5.4035	-7.5727	-5.9426	-6.4145	-6.8713	-5.6116	-6.6084	-5.9581	-7.1383	-6.9607	-5.973	-6.6431	-5.6596	-6.0495	-7.1141	-6.5764	-6.7667	-5.9465	-5.6376	-5.7509	-5.7936	-7.6908	-6.7106	-6.0906	-5.5301	-7.1975	-6.0211	-6.2972	-6.1921	-6.6606	-6.291	-5.2814	-6.3351	-6.5499	-5.9666	-4.9125	-5.9161	-6.3121	-5.9773	-6.8801	-4.4636	-7.8356	-6.4222
0.55431	-0.51607	0.18433	0.075176	0.23602	-0.08778	0.18939	0.39637	0.97622	-1.2262	-0.3969	1.2292	0.34488	-0.23441	-0.18347	0.37748	0.20847	-0.58114	1.0465	-0.27053	0.68543	-1.2035	-0.29214	0.28396	0.13116	-0.1371	-0.098998	-0.28484	-0.2445	-0.82362	-0.33737	-0.72578	-0.14274	0.78432	0.72234	0.40957	-0.6945	-0.94265	0.44898	-0.061422	0.28063	-0.40672	0.29442	-0.39037	-0.21005	-0.1241	-0.4778	0.85003	0.2154	1.3227
-1.9204	-1.8287	-1.3456	-2.9849	-1.6155	-0.28414	-1.2772	-0.66003	-2.1366	-1.1978	-0.67668	-1.7076	-1.4756	-0.90449	-1.6097	-2.9817	-1.6607	-2.1795	-1.5043	-0.22333	-1.9514	-1.6734	-1.1635	-0.79405	-2.0865	-2.3057	-0.15553	-1.7567	-1.0765	-0.53137	-0.89129	-0.97639	-0.99169	-1.8384	-2.2575	-1.002	-1.7537	-1.784	-1.6806	-0.76408	-0.3316	-2.6299	-1.7128	-0.80362	-0.50976	-1.0431	-0.57697	-0.74222	-1.911	-1.6281
0.74033	0.82521	1.1999	1.6641	1.5803	1.5541	1.2616	0.96887	1.2135	1.3913	1.5905	1.0941	0.92822	1.791	1.2981	2.1671	1.1972	2.7176	1.145	1.9558	2.1702	2.2589	2.6324	1.4272	2.0203	1.2232	0.51018	1.3986	2.2465	2.9411	1.6963	1.006	2.832	0.90431	0.88848	1.8358	0.91057	1.1122	2.3132	2.0639	1.3012	1.5781	2.8176	2.2839	1.5076	1.7588	2.0268	2.2408	2.0427	2.3776
-22.998	-22.629	-22.23	-22.061	-22.978	-23.023	-21.274	-21.202	-21.767	-22.538	-22.047	-22.315	-21.706	-21.643	-22.081	-22.45	-22.054	-24.203	-22.758	-22.157	-21.824	-23.273	-23.067	-22.809	-22.849	-21.639	-22.098	-22.476	-21.99	-21.601	-22.12	-21.895	-23.586	-21.916	-22.344	-21.521	-22.539	-21.609	-21.147	-21.706	-22.668	-22.376	-22.639	-22.35	-23.169	-21.483	-23.015	-22.442	-21.549	-22.192
3.7796	4.9995	3.9705	4.5067	4.4122	3.9419	5.3845	3.4113	4.2749	3.3259	4.7439	4.7219	5.2293	3.5881	5.2602	4.6977	3.1647	2.8607	4.8556	4.9119	4.656	4.1794	4.3778	3.314	2.9556	4.6688	4.5489	3.2185	4.2069	4.5427	4.2996	5.4284	3.3756	5.2206	4.847	4.491	4.6385	3.6241	5.7488	4.3127	4.1493	4.5307	2.5967	5.1903	4.993	4.05	4.0916	5.1447	4.8594	4.1209
0.92583	1.4078	1.6263	1.5843	1.5292	1.6639	2.2429	1.9443	1.5041	2.2862	2.2737	1.8495	2.2118	1.8687	1.5408	1.507	1.88	1.3395	2.5692	1.0013	1.9359	1.1475	1.3367	1.3976	1.7261	1.5532	1.7513	1.4009	1.0284	1.1861	2.017	2.7127	1.6558	1.2364	1.4009	2.2122	1.7764	2.6902	1.7373	1.3167	1.3874	0.57983	0.84817	1.2871	-0.18709	0.61963	1.4681	2.0952	1.5189	2.0199
-11.304	-12.014	-11.809	-11.65	-11.589	-10.977	-11.127	-10.643	-11.727	-11.036	-12.081	-12.493	-12.452	-11.845	-10.518	-11.263	-11.426	-11.919	-10.371	-12.71	-11.086	-11.786	-12.768	-12.124	-11.395	-11.771	-11.93	-10.76	-10.989	-10.528	-12.051	-12.314	-11.315	-11.85	-11.576	-12.297	-10.895	-11.972	-12.755	-10.313	-10.889	-12.21	-12.796	-11.758	-11.502	-12.723	-10.952	-12.243	-10.983	-11.621
-9.2257	-7.6701	-9.2047	-7.6909	-8.3144	-8.7819	-8.2998	-9.1232	-7.2563	-8.8249	-8.215	-9.0045	-8.6779	-9.2976	-8.1048	-8.4852	-9.296	-8.0434	-9.4546	-9.1529	-8.628	-8.8007	-9.4594	-9.0681	-10.254	-9.9444	-10.189	-9.9347	-8.6975	-8.5227	-9.1832	-9.364	-8.7794	-8.1247	-7.8436	-8.5691	-8.8648	-9.6781	-10.33	-9.9175	-8.7831	-7.5484	-8.6916	-9.8169	-9.528	-8.7129	-8.672	-9.3264	-9.5893	-8.5768
1.9326	4.0341	2.5949	3.734	2.1386	3.0703	2.3841	4.62	2.7622	3.7728	2.7018	2.1898	3.4762	2.8517	3.0984	2.7621	4.1073	3.6124	3.1143	2.3981	2.8608	3.1817	2.5203	3.6686	3.8473	3.8104	3.6864	2.3129	4.036	3.4282	2.9336	3.4686	3.0619	3.4214	2.7152	3.1002	2.4143	3.4352	1.7066	2.7652	3.7168	3.7485	2.0851	2.8402	2.0896	4.0783	3.1846	2.9026	2.6412	2.6015
-9.2617	-9.0776	-9.1179	-10.014	-9.2678	-10.126	-9.1714	-9.9855	-9.2353	-7.5691	-10.003	-9.805	-9.9548	-9.2575	-9.4677	-9.9905	-10.231	-9.2403	-8.8541	-9.6435	-10.353	-8.8683	-9.3194	-9.0764	-9.9773	-8.1264	-10.254	-10.07	-9.6254	-8.963	-10.379	-9.6097	-9.1243	-8.6606	-10.711	-9.3532	-8.5091	-9.7994	-9.4676	-8.4891	-9.645	-9.3688	-9.423	-8.2449	-9.6887	-9.0361	-8.3204	-9.1351	-9.6593	-9.0819
1.6718	2.0656	2.4713	0.96279	1.3862	0.41385	1.9071	2.0421	2.7999	0.69514	3.4516	0.1695	2.6744	1.8806	1.5489	1.8304	2.4677	2.4959	2.3457	1.9859	1.4276	2.7545	2.2496	2.0442	2.1448	1.6945	1.9385	0.89445	1.593	1.6741	0.3673	2.221	1.2797	1.5024	1.226	1.4435	1.9265	2.6964	1.3071	1.6582	2.3556	0.4525	1.6236	0.45549	2.0363	-0.44025	2.4333	1.2209	1.462	1.0617
-1.5789	-0.99956	-1.9897	-0.54277	-1.6561	-0.37607	-2.5864	-2.178	-2.0307	-2.6695	-2.2321	-2.753	-1.1713	-1.0277	-1.5438	-2.0514	-1.6993	-1.4201	-1.7088	-1.3275	-1.4654	-1.9531	-1.1941	-2.3812	-2.7423	-1.8206	-1.114	-0.91437	-1.599	-1.8734	-1.8435	-1.4704	-1.1636	-1.3035	-2.7591	-2.6838	-2.9044	-1.4113	-1.4334	-1.9319	-1.9046	-1.5899	-2.3167	-2.7829	-1.8199	-2.0726	-2.8816	-2.2402	-1.2497	-3.3017
7.0548	6.9815	6.4971	6.3509	6.9742	6.2065	7.056	6.6012	7.1508	5.9453	6.6649	7.7231	6.5918	6.983	6.0043	6.6925	7.1697	5.6221	6.8622	5.8199	6.9931	5.9298	7.3645	6.2619	7.5376	6.672	6.914	7.1825	6.0851	7.59	6.9606	6.4801	6.3571	6.9214	6.937	6.8309	8.5227	6.6169	6.1204	7.0166	6.5982	7.0089	7.4515	6.3793	6.9969	6.6938	7.2234	6.89	6.734	6.3721
8.9697	8.5046	7.6893	8.434	8.5252	8.3463	8.011	9.6596	8.2512	9.4348	8.0354	8.6126	8.8723	8.5976	8.9715	9.3787	9.5788	8.9998	8.4321	8.208	7.7612	9.3979	8.5051	8.9744	7.6164	8.265	9.6528	7.7263	8.0535	10.288	8.3286	9.1643	9.3119	7.6802	9.0209	7.8814	9.2317	9.0482	8.8285	8.8532	8.9581	7.9471	8.1708	9.6583	8.8918	7.8336	8.1414	9.7969	8.4059	9.5608
8.0667	8.3868	8.13	7.5837	7.7318	8.2108	8.0442	8.441	8.5528	7.6336	7.675	8.7244	7.1668	8.8006	8.5746	8.2138	7.3381	6.9224	6.8182	7.5314	7.5189	8.2614	7.9951	9.0643	8.4264	8.5271	7.9795	7.9647	7.8555	8.2119	8.1591	7.7606	7.4127	7.8452	7.3819	8.0102	7.5613	8.2695	7.7724	7.5217	8.7518	8.2956	8.1817	8.1369	6.803	8.2409	7.808	7.9646	8.6211	9.2005
-5.805	-3.8037	-4.6615	-5.2811	-5.1765	-4.3702	-4.6707	-4.8438	-5.3036	-5.2853	-5.3587	-4.2903	-5.8342	-4.5423	-4.2983	-5.0701	-5.6108	-4.8458	-4.7573	-4.5291	-3.4534	-4.6673	-4.9206	-5.3255	-5.7943	-4.9549	-4.6508	-4.4009	-5.6773	-4.5687	-3.9274	-4.8975	-6.5948	-3.3919	-5.1968	-4.6279	-4.7913	-5.2372	-5.6701	-5.0149	-4.5827	-5.4563	-4.2869	-5.0623	-5.7593	-4.326	-4.8169	-5.7657	-4.3435	-5.1469
-2.4271	-3.326	-2.6944	-3.8452	-3.4609	-3.612	-3.2505	-3.7308	-3.2354	-2.6348	-4.0268	-4.1067	-2.1363	-3.1786	-3.0043	-2.8591	-3.4237	-3.3936	-3.0816	-2.5128	-2.8698	-3.3872	-2.9295	-2.098	-3.2686	-2.8263	-2.3596	-3.4426	-2.5196	-2.8966	-3.4312	-3.0485	-3.7025	-2.9915	-3.2344	-3.4691	-2.2818	-1.3054	-3.9774	-2.4172	-4.3392	-3.9916	-4.5022	-3.4373	-4.5423	-2.5987	-3.1431	-2.0932	-1.8949	-2.078
7.2427	7.562	8.6767	7.8892	8.6453	8.2394	8.696	8.6514	8.2252	8.2771	9.4559	7.7421	8.736	7.8494	8.3838	8.7664	8.8699	8.6086	8.8247	8.2517	8.5963	8.262	8.8535	8.9788	8.7512	9.08	8.3929	7.631	8.7455	9.3234	8.9082	7.8982	9.0561	9.8778	8.72	8.7131	8.995	9.084	8.5927	8.626	8.0993	8.1735	8.2172	7.8668	8.4687	9.0575	9.2618	8.1646	8.6001	8.6039
-13.711	-13.021	-14.117	-14.065	-14.458	-14.248	-14.905	-14.155	-12.968	-13.492	-14.587	-15.416	-13.536	-13.902	-12.838	-14.527	-14.778	-14.737	-12.968	-13.33	-13.76	-14.049	-13.56	-14.157	-14.716	-13.823	-14.331	-15.216	-13.367	-14.567	-13.172	-13.719	-13.762	-13.377	-14.436	-14.685	-14.543	-13.974	-13.882	-14.089	-14.7	-13.301	-14.346	-13.346	-13.772	-13.666	-13.109	-14.28	-14.373	-13.486
-12.698	-13.634	-12.715	-12.095	-14.137	-12.799	-12.861	-13.529	-13.983	-12.213	-13.236	-13.463	-13.234	-13.254	-14.127	-13.299	-12.59	-13.554	-14.657	-12.632	-12.877	-13.284	-12.836	-14.147	-13.13	-12.602	-12.389	-13.827	-13.979	-13.667	-12.86	-13.505	-13.297	-13.136	-13.723	-12.405	-12.599	-14.014	-12.979	-12.741	-12.651	-13.121	-14.596	-13.976	-13.334	-14.63	-12.724	-13.359	-12.716	-13.214
4.9438	5.5777	5.1271	5.8315	6.0254	5.2262	4.9855	4.2821	6.6184	5.4083	4.9619	6.4846	6.6175	6.3836	5.7463	6.1153	5.5157	4.6926	5.1428	5.4102	4.5111	6.0491	6.3706	5.8033	6.1794	5.109	5.4657	6.0907	6.0199	5.3571	7.8959	5.1542	4.2037	6.2479	5.9029	5.6983	5.0187	5.1835	5.359	5.5603	5.0568	5.4301	4.6202	6.4767	4.8464	5.007	5.6594	4.9443	5.8073	5.8836
-1.8806	-0.85135	-2.0155	-2.3821	-1.2128	-1.7464	-1.9544	-1.482	-1.1562	-1.6209	-1.7911	-1.1168	-1.5086	-0.50848	-1.3965	-1.0216	-0.9035	-3.2761	-2.2601	-1.5649	-1.998	-1.2549	-2.447	-0.61603	-1.1715	-1.6137	-2.1701	-2.3657	-0.35352	-1.7982	-2.5035	-0.60293	-0.60602	-2.7084	-0.58842	-1.6214	-1.3585	-1.731	-1.2669	-1.3186	-1.2223	-0.48974	-2.2859	-3.2881	-0.85412	-0.050809	-0.53188	-1.5543	-0.93289	-1.6256
9.4531	10.078	10.389	9.3822	11.018	9.3879	10.224	10.801	9.7922	8.9386	9.1297	9.8744	10.054	10.371	9.6184	10.328	8.5681	10.15	9.8612	9.5213	11.245	10.6	9.9785	9.9219	9.6865	8.8891	9.046	9.7334	10.181	9.49	9.7854	9.7767	9.643	8.8324	9.542	9.7597	9.62	10.973	8.5965	9.493	9.9257	9.8453	10.086	9.9617	9.605	8.7614	10.282	10.19	9.2695	9.5737
8.6702	7.7489	8.6362	8.7201	8.897	8.35	7.3935	8.3628	9.0289	8.8034	8.5262	9.3818	8.7937	7.355	7.7533	8.2711	9.5603	8.6287	9	8.3909	8.6517	9.0749	7.3737	8.4911	8.8459	9.0028	9.1447	8.6315	9.6227	7.9199	9.4622	8.6505	7.636	7.9838	8.9724	7.9737	9.7013	8.4619	8.8192	8.9132	9.5219	8.9603	8.4773	8.9734	8.5332	8.2113	7.5047	9.5243	7.7701	8.2138
4.9434	5.0598	3.8526	3.8323	3.8816	4.5923	3.3156	3.833	4.9802	4.4901	4.0038	4.545	3.6577	3.3491	3.6827	3.9214	4.2893	4.2332	5.2617	5.0591	4.612	3.718	4.3882	4.3444	4.6844	4.9544	4.3471	4.3405	4.8158	4.9012	4.273	3.9277	3.6914	5.3324	3.7415	3.1153	5.9592	4.7318	4.7313	3.1311	3.9904	4.121	3.9623	4.6129	4.7387	4.2552	4.9763	3.7978	5.0682	3.9195
-0.37447	-0.15992	-0.74542	-1.0987	-1.0349	0.38244	-0.049106	0.44517	-0.30668	-0.23828	-0.14675	0.36811	-0.51396	-1.1111	-0.03809	-0.18921	0.52816	0.27319	-0.26265	0.1792	-0.36576	-0.4343	0.54104	0.13538	-1.4957	-0.8593	-0.12905	-0.74433	0.2417	-0.095678	-0.14676	-0.21302	-1.0074	-0.14473	-0.016257	0.6074	1.6231	-0.77042	-0.74066	0.66889	-0.61057	-0.66449	-0.29419	-0.46541	0.41097	-0.33992	-0.11346	-0.64899	-0.036119	-0.062955
-0.25164	0.012494	-0.12546	-0.54862	-0.87984	0.90573	-0.094722	-0.59492	-0.71717	-0.98628	-1.1327	0.17842	-0.65176	0.22274	0.20527	0.66258	-0.54211	-0.12076	-0.27993	0.029515	0.012302	0.14718	-0.62614	-0.2763	0.50362	0.3621	-0.48579	0.14115	-0.52236	0.14951	-0.71185	0.23304	0.32747	-0.35987	-0.34132	0.81732	-0.91267	-0.054318	-1.2814	0.10014	-0.40708	-1.0541	0.18574	-0.081404	0.082373	-0.6718	-0.24202	-0.93359	-0.45707	-0.48454
-12.057	-11.008	-10.818	-12.591	-11.442	-10.139	-10.472	-12.704	-11.664	-12.322	-11.515	-12.35	-12.374	-11.342	-11.004	-11.365	-11.548	-11.915	-12.394	-11.346	-10.96	-11.424	-12.351	-11.454	-10.957	-11.26	-11.583	-11.498	-11.775	-10.473	-10.324	-11.887	-13.121	-11.363	-11.154	-12.23	-11.992	-12.58	-12.029	-12.31	-12.04	-11.02	-11.739	-11.596	-11.521	-11.548	-11.914	-11.923	-11.51	-12.279
9.0002	9.5234	7.9131	9.1457	9.4734	9.1899	7.5579	7.4551	8.169	8.6652	8.0539	8.3802	8.128	8.2863	8.3111	8.2899	9.1095	9.3145	8.4605	7.5483	8.2352	7.2659	8.5072	7.9288	10.082	8.0452	8.9953	7.8285	7.3736	8.1942	8.2671	8.8402	8.6307	8.1223	9.0833	8.4791	7.8701	7.7164	9.5456	8.8495	9.1177	8.4395	8.4375	8.6599	6.6899	7.597	8.0797	8.6919	8.7666	8.6422
-1.9361	-0.22287	-0.25283	-1.0609	-1.7608	-1.3473	-0.54817	-1.2971	-2.1748	-1.1001	-1.8135	-1.7812	-0.87711	-0.80868	-2.3939	-0.82159	-1.9138	-2.1844	-0.67946	-2.0425	-0.97287	-1.0834	0.4682	-1.769	-2.5019	-1.8756	-1.9271	-0.55174	-0.15487	-1.2598	-0.32743	-1.5688	-0.24025	-1.1441	-0.7483	-1.4548	-1.2883	-0.691	-1.0429	-1.255	-1.3362	-2.1357	-1.6145	-2.7443	-0.87682	-2.8278	-1.1306	-1.7256	-1.4002	-0.4634
1.7439	-0.18525	-1.1142	-0.42526	0.53757	0.54986	0.30077	0.3687	0.23939	0.020618	-0.8506	-0.068376	-1.0092	-0.18569	-0.082523	-0.85997	0.42077	-0.79702	0.12077	-1.5431	0.37837	-0.24022	-0.43919	0.67969	-0.19105	-0.34982	-0.074613	-0.031863	-0.5911	0.35835	0.50619	0.90231	0.66889	1.0386	-0.87304	0.17875	0.15438	-0.11036	0.030137	-0.94464	-0.39121	0.996	0.027731	0.13325	0.91668	0.8222	-0.60277	-0.31421	-0.326	-0.98021
-6.0324	-4.8083	-6.6501	-5.0784	-5.1998	-5.5487	-5.6115	-4.1279	-4.6178	-5.0085	-4.5952	-4.7318	-5.5675	-5.6183	-6.8025	-5.872	-6.1169	-5.225	-5.3561	-4.5286	-6.3467	-5.4124	-5.9253	-5.2546	-6.553	-6.2255	-5.4962	-4.9882	-5.3545	-5.8895	-4.8148	-7.0876	-6.0314	-6.0911	-4.5651	-5.578	-5.6202	-5.5643	-5.4389	-5.9031	-5.4121	-5.9178	-4.4344	-5.2156	-6.57	-5.6581	-6.4942	-4.9398	-5.749	-5.9339
1.0595	1.6849	0.87172	1.0572	1.4041	0.80752	2.0593	1.6076	1.1623	2.8665	0.31503	0.89288	1.7929	1.5601	0.32681	1.3222	1.4292	2.3706	1.605	1.3566	1.2575	1.007	0.88535	0.80642	0.95795	1.8471	0.91624	2.9498	0.8105	2.1046	1.571	0.85611	0.58643	1.34	1.1567	1.9043	1.4221	1.3996	0.020015	0.097625	0.13991	1.4609	1.7313	1.988	0.16712	1.8049	1.0359	0.81413	1.4602	0.75669
-0.21636	0.35666	1.0556	0.30761	0.80447	1.0786	0.74284	0.19711	-0.13019	0.43545	0.24858	0.18252	0.16864	0.18776	0.037925	0.074062	-0.12527	0.060633	0.38737	0.95581	-0.22116	0.32819	0.49874	-0.10193	-0.74301	0.31313	0.94523	1.2989	0.60174	-0.44966	0.15331	0.84644	0.71216	0.24504	0.25117	0.29629	0.30798	-0.27594	1.0277	0.14548	-0.21778	0.4228	1.8453	0.15396	-0.28354	-0.76057	0.95742	-0.15946	0.34832	-0.8932
-3.4581	-3.2705	-4.3846	-3.8995	-3.6089	-3.3223	-4.0352	-3.1583	-4.49	-4.0402	-3.2311	-3.7963	-4.6643	-3.9843	-4.4338	-4.8555	-4.8286	-4.421	-4.8525	-3.9648	-3.4264	-3.6564	-4.9794	-3.51	-4.3174	-3.4752	-3.6475	-3.8654	-3.8777	-3.8633	-3.6506	-3.8108	-4.1687	-3.1454	-3.6354	-2.9672	-3.0643	-4.0205	-3.8885	-4.5429	-3.8526	-3.1115	-5.0191	-2.9498	-3.6021	-3.4662	-3.6314	-4.2067	-3.5509	-3.9395
-2.6796	-2.169	-2.5726	-2.2072	-1.6784	-1.7576	-2.3553	-2.1865	-2.9229	-2.9009	-1.9481	-2.7466	-3.3906	-3.1429	-2.4562	-3.1463	-3.1195	-2.6438	-3.2115	-3.2167	-1.2986	-2.6116	-2.8016	-2.3027	-2.805	-3.4351	-4.3772	-2.5052	-2.2759	-2.8262	-2.6619	-3.3408	-3.359	-2.395	-2.7211	-2.3631	-1.857	-1.8661	-3.3632	-1.9286	-2.4431	-1.6079	-2.4004	-2.2472	-0.82628	-2.452	-3.0511	-2.5374	-2.8749	-3.9597
-6.0422	-7.2323	-6.4892	-7.4083	-7.4186	-6.9173	-5.8318	-5.4252	-5.1728	-6.4132	-6.0488	-6.4162	-6.3215	-5.9713	-7.6678	-7.5309	-7.0511	-6.7335	-5.9974	-6.9733	-6.6671	-6.6709	-6.1126	-6.644	-6.5818	-6.3541	-6.3907	-6.7655	-7.1476	-5.9031	-6.7812	-5.7359	-5.6164	-6.9127	-5.7693	-6.7543	-6.2986	-5.4862	-5.2936	-6.8954	-5.4725	-6.3618	-6.4723	-6.5153	-7.0642	-6.0199	-6.4264	-6.9455	-6.7983	-5.8247
6.1883	5.776	5.0216	4.9781	5.2651	5.9222	5.791	5.3056	6.1102	5.0286	5.1112	6.1062	5.1069	5.7472	5.8738	5.6994	7.4227	7.1101	5.7144	6.1224	5.6105	5.8077	5.2769	7.5271	6.1642	5.2476	7.0157	6.0193	4.9466	5.282	5.2899	6.1644	5.244	5.3276	6.201	5.4167	6.113	5.4685	5.2443	4.3908	6.0774	5.7849	5.7083	6.2905	5.58	6.5768	4.9406	5.8127	5.976	7.1218
-11.039	-12.115	-11.005	-12.493	-12.364	-12.135	-12.079	-12.875	-11.644	-12.806	-13.022	-12.068	-11.435	-12.017	-11.555	-11.884	-12.353	-11.273	-12.232	-10.612	-12.405	-12.868	-11.289	-12.322	-11.991	-11.888	-11.61	-10.764	-11.036	-12.427	-12.07	-11.416	-12.085	-12.717	-11.305	-13.402	-11.822	-11.956	-12.57	-11.315	-11.593	-12.085	-12.101	-11.851	-11.446	-12.439	-10.826	-11.511	-12.342	-12.611
1.4528	2.4894	1.7202	1.5766	0.88255	2.3191	1.6321	1.1047	2.1971	2.3865	-0.62263	0.97809	1.7936	1.3929	1.6137	2.1665	1.3892	2.3694	2.0951	2.7371	0.75903	1.6953	2.1003	2.6326	1.2414	0.96909	1.8944	1.2026	2.8901	2.6154	2.6685	1.3028	1.574	2.1767	1.4729	0.61984	1.7153	1.5051	1.8961	1.5363	1.5365	1.7552	1.8505	1.0542	1.4756	2.3899	1.5193	1.9001	1.9548	2.0911
-0.34703	0.14567	-0.24481	-0.93058	-0.89788	-0.52822	-1.043	-1.2339	-0.78381	0.49428	-0.94901	-0.14792	-0.20428	-0.86069	0.05964	-0.59234	-0.55006	-0.18831	0.46184	-0.45692	-0.42937	-0.60415	-0.43365	-0.38646	-0.66328	-0.15787	-0.005719	0.33893	-0.12003	-0.20935	-0.68517	0.69377	-0.79144	-0.122	-0.67755	-0.97524	0.24149	1.4667	-0.66831	-0.70589	-0.30432	0.014836	-1.0023	0.32184	-0.051016	-0.077294	-0.93963	-0.29273	0.41351	0.7945
-13.238	-11.907	-13.245	-12.774	-12.058	-12.312	-12.284	-12.767	-12.471	-12.582	-11.865	-14.478	-12.94	-12.338	-14.967	-12.243	-14.499	-14.382	-12.689	-13.429	-13.287	-12.892	-12.893	-13.875	-12.317	-12.625	-12.844	-12.276	-12.906	-13.512	-13.096	-12.525	-14.005	-12.516	-12.813	-14.198	-14.067	-14.389	-13.661	-13.387	-13.616	-12.958	-12.055	-12.328	-14.178	-13.945	-15.214	-13.797	-13.747	-14.138
-14.596	-15.279	-15.128	-14.68	-13.584	-14.593	-14.459	-15.328	-14.653	-14.12	-14.695	-14.388	-14.275	-15.096	-14.643	-13.997	-13.723	-15.177	-15.89	-14.936	-14.292	-14.415	-14.498	-14.477	-15.591	-16.042	-14.88	-14.832	-14.106	-14.391	-15.107	-15.163	-14.534	-14.252	-14.354	-14.227	-15.441	-14.582	-13.321	-13.016	-14.987	-13.898	-13.13	-14.036	-14.56	-13.949	-14.364	-14.714	-15.306	-13.847
-10.958	-9.5024	-9.2984	-8.7611	-8.6685	-8.7549	-9.5049	-9.0783	-8.9416	-8.852	-9.8678	-9.1452	-9.132	-8.2088	-8.1108	-9.5037	-8.6159	-7.9733	-9.1625	-8.8961	-9.9616	-8.999	-8.2935	-9.1808	-8.1482	-9.9858	-8.0494	-8.6624	-9.3318	-9.5093	-9.4117	-9.4089	-8.2857	-10.165	-9.7653	-9.6102	-8.751	-9.355	-8.889	-7.9951	-9.374	-9.9597	-9.5501	-9.1383	-9.113	-9.3948	-8.8011	-8.6863	-8.2306	-9.3203
0.84961	1.0758	1.9833	1.2498	-0.34472	1.9642	1.0373	1.0336	0.48301	1.6104	1.5642	1.0424	1.7677	0.68231	2.2594	1.2328	1.2843	1.5884	1.8495	1.4309	0.33676	0.349	1.0781	0.31285	0.81905	1.5154	0.20684	1.5128	1.6069	0.022902	1.097	1.1684	1.2168	1.2662	0.5331	1.0903	1.2299	0.18374	0.67744	0.67518	0.66378	1.1937	0.78462	1.6148	2.0194	0.59444	-0.35764	1.945	1.3512	-0.10765
-8.0285	-7.8645	-8.878	-6.9671	-8.2538	-7.0984	-7.1572	-7.2812	-8.1141	-8.1621	-7.092	-7.7733	-7.1572	-7.2167	-6.9733	-7.0045	-6.6382	-7.0213	-6.9983	-8.2492	-6.9062	-8.3897	-7.3469	-7.7494	-8.712	-7.4668	-8.2973	-6.5189	-6.9502	-8.1478	-7.9264	-7.6529	-7.3249	-7.7396	-7.589	-7.4449	-6.6764	-7.7001	-6.5245	-7.4559	-7.8382	-7.8728	-7.8978	-7.6655	-6.8852	-7.4173	-8.9081	-9.3252	-8.0194	-7.6072
-12.857	-13.314	-12.895	-13.309	-13.809	-12.126	-13.533	-13.485	-13.851	-13.571	-13.069	-13.268	-13.792	-14.329	-12.289	-13.693	-13.68	-13.072	-12.025	-13.772	-13.14	-13.535	-13.077	-14.247	-12.077	-13.078	-12.884	-13.548	-13.045	-13.029	-13.918	-12.261	-14.617	-13.634	-13.282	-13.646	-12.83	-13.827	-12.678	-13.393	-12.536	-12.137	-13.581	-12.27	-13.303	-12.909	-13.199	-13.076	-12.846	-12.771
-12.281	-11.208	-10.872	-11.745	-12.03	-11.142	-12.749	-11.064	-11.931	-12.173	-11.579	-11.458	-12.035	-12.097	-11.557	-10.419	-11.7	-11.894	-10.687	-10.484	-11.225	-11.771	-10.196	-10.138	-11.869	-10.149	-11.444	-11.249	-12.371	-10.927	-10.895	-12.042	-11.754	-10.722	-10.362	-11.893	-12.465	-12.53	-10.955	-12.579	-11.54	-11.61	-11.333	-12.126	-11.61	-11.405	-12.207	-12.029	-11.509	-11.573
-3.2571	-4.59	-3.0121	-3.0661	-4.3555	-3.9989	-3.0848	-2.9179	-4.0438	-4.2572	-3.1445	-4.3511	-2.8663	-3.1398	-3.5553	-3.9503	-3.4071	-2.3358	-4.0115	-4.4576	-4.4269	-3.5898	-4.0241	-3.9127	-3.5047	-4.1898	-3.7484	-3.8157	-3.9444	-5.168	-3.9232	-5.2554	-4.2109	-4.0009	-3.6962	-3.5427	-3.4217	-3.7341	-3.7106	-3.4398	-2.9416	-4.7889	-3.6413	-3.7532	-4.229	-2.8004	-4.1849	-2.362	-3.9691	-3.4975
7.2817	8.1787	7.4524	8.1178	7.5612	7.3329	9.038	8.0234	8.5311	7.296	7.8577	8.0389	9.7061	9.5799	7.8273	7.8464	8.2192	7.9085	7.9307	7.836	8.5481	8.0422	8.5648	8.2202	8.3237	6.8216	7.753	7.7558	7.2151	7.5927	8.4622	7.3651	8.3568	7.5942	7.7699	7.1124	7.8898	8.8992	8.5337	9.1547	8.2191	8.0641	8.7864	7.4502	8.0604	9.4073	8.2805	9.1734	8.4632	7.9609
-5.6509	-4.9938	-4.6989	-5.1047	-5.5252	-4.7063	-4.821	-4.3696	-5.2456	-4.2332	-4.0361	-5.5048	-5.1605	-6.1786	-5.1649	-4.4841	-4.3531	-5.1665	-4.036	-5.4225	-4.9868	-4.6653	-4.6559	-4.6166	-5.9046	-4.9171	-4.828	-5.4424	-5.0255	-5.852	-4.0182	-4.8411	-5.0778	-4.4805	-5.3461	-3.8157	-4.1787	-6.1068	-5.0147	-5.7967	-4.9248	-4.3685	-4.428	-5.122	-5.2266	-5.3862	-4.459	-5.6291	-4.6901	-5.4764
-2.8376	-3.0597	-2.2408	-2.573	-3.2998	-2.3173	-2.2458	-2.311	-3.1369	-2.6514	-2.2537	-2.2907	-2.9939	-3.2358	-2.3799	-3.0636	-2.9611	-2.7972	-2.3308	-3.4447	-2.1885	-2.3612	-2.8213	-3.1125	-2.85	-3.3702	-2.81	-2.7629	-2.316	-3.1359	-2.0448	-2.9546	-2.4255	-1.6982	-3.4717	-2.9522	-2.0051	-2.1262	-1.8201	-2.5317	-2.4104	-2.2714	-2.7604	-2.9322	-3.5377	-1.4811	-2.5057	-1.9951	-2.6579	-1.9409
1.8447	0.16872	0.085892	-0.35008	0.30935	1.3906	0.68775	0.99394	0.52768	1.779	0.27308	-0.56965	-0.010745	0.29398	-0.36996	-0.30338	0.21085	1.6008	0.64622	2.0782	-0.44917	-1.055	0.21653	0.35015	-0.30368	0.067446	0.55327	0.59829	-0.88888	0.2564	1.2115	1.0426	0.081228	1.8177	1.9528	0.7068	0.63088	0.87676	-0.30788	-0.39168	-0.55934	-0.42314	0.70631	2.734	0.70776	-0.34086	0.19059	0.76986	1.4951	1.2942
6.1648	4.8916	5.7674	4.2434	4.4899	4.9302	4.9561	5.7501	4.9301	5.8649	5.3082	5.879	6.011	4.6385	6.041	6.2967	5.839	6.3463	4.4628	4.4327	6.5285	5.267	5.3737	5.2744	5.1449	6.3389	5.9528	5.3834	4.47	5.6559	5.6038	4.7899	5.3799	5.793	5.3596	6.2239	6.1086	4.2079	5.3535	4.8475	5.284	6.0908	5.779	4.6753	5.6395	4.4262	5.0205	5.2708	4.5605	5.3602
-0.82166	-0.15303	-1.5197	-0.51247	-0.8275	-1.0538	-1.5861	-1.2614	-0.48986	-0.71792	-0.26323	-0.94194	-0.78882	-1.4528	-1.9196	-0.76796	-0.4356	0.26466	-1.8968	-0.90354	-1.2687	-1.2717	-0.59661	-0.42201	-0.53027	-1.3284	-0.85143	-1.3331	-0.92825	-1.4483	0.12624	-1.4329	-0.55883	-0.74522	-0.95394	-0.30675	0.0035643	-1.5371	-0.32942	-0.67639	-0.96403	-1.3368	-0.55646	-0.3208	-1.4301	0.095212	-1.2257	-0.29284	-0.15951	-0.5432
-4.0564	-4.4613	-5.1002	-4.7546	-4.6913	-4.1403	-5.3341	-4.2157	-4.9671	-3.6262	-4.7897	-5.114	-4.3036	-4.5225	-3.2366	-3.9743	-4.8103	-4.8422	-4.337	-4.2387	-4.1228	-5.0685	-4.2387	-4.7302	-5.1364	-4.7015	-4.8409	-4.5556	-5.495	-4.4466	-3.2305	-4.3343	-5.4322	-3.8867	-5.233	-4.0316	-4.41	-4.8196	-4.1532	-4.0329	-4.6329	-4.4346	-4.7699	-3.9051	-4.5131	-5.3588	-4.4526	-4.9589	-4.3719	-5.4438
-21.128	-22.407	-21.114	-21.51	-21.622	-21.537	-23.41	-21.997	-22.485	-23.007	-22.43	-22.519	-22.716	-21.824	-22.552	-21.842	-20.989	-21.683	-22.086	-21.731	-23.44	-21.33	-21.828	-23.241	-21.517	-21.437	-22.686	-23.131	-21.963	-22.412	-23.469	-21.932	-20.861	-20.907	-21.772	-21.454	-22.185	-21.663	-21.926	-23.434	-21.7	-22.318	-21.246	-22.926	-22.955	-21.434	-22.867	-22.592	-21.271	-23.044
4.9817	4.2537	4.4334	4.4629	4.1605	5.4819	4.8595	4.3328	4.3427	4.1004	4.2255	4.8318	5.1604	5.2939	4.6943	5.9291	4.9132	5.4152	6.0767	5.1119	5.6155	5.0688	4.762	5.6634	4.2275	4.734	4.6989	4.8348	4.9525	4.9507	4.4373	5.7362	5.8504	5.0665	4.7212	4.7934	4.8442	4.062	6.011	5.4379	4.874	5.0345	4.6239	5.5065	4.6732	4.6331	5.608	5.4793	4.6572	4.0742
-0.081552	-0.032153	0.35017	0.92475	0.17232	1.1404	0.49294	0.013957	-0.46184	0.05049	0.47965	-0.56587	0.048493	-0.16744	0.18562	0.26509	-0.43206	0.11248	0.80679	0.39217	-0.48732	0.45286	0.58497	0.14147	1.137	-0.067066	0.84729	-0.34357	0.87538	1.0144	-0.35564	0.85194	-0.97511	0.03018	0.65829	-0.023572	0.20322	1.0022	0.48555	-0.12531	0.93946	1.125	-0.41533	-0.3963	0.144	-1.0283	-0.62953	0.024422	0.98526	1.094
2.8799	2.7324	4.2241	3.1679	3.1755	3.7275	2.3018	1.6917	3.855	2.8089	2.4404	2.1747	3.5219	3.8585	3.0725	1.7873	2.6732	2.5957	2.5611	2.6648	2.8756	3.124	3.2052	2.2464	3.1285	2.3955	3.803	3.2391	2.6324	2.9361	2.7586	3.3293	2.4077	2.1134	2.2996	2.1585	2.1557	3.5978	3.0425	2.545	3.4757	1.8065	4.5494	1.5551	1.8107	2.2032	3.6833	3.3917	3.3059	1.8956
-3.1099	-3.8409	-3.4042	-3.0294	-3.4659	-3.1739	-3.7101	-2.297	-2.5823	-2.9431	-2.6355	-3.264	-3.8175	-4.5482	-3.4903	-3.407	-3.5335	-2.6967	-2.9816	-3.1303	-3.5937	-3.5848	-2.8235	-3.4966	-3.9062	-3.6513	-3.2655	-2.8759	-2.5649	-2.7126	-3.7013	-4.1192	-2.2576	-3.6762	-2.2445	-3.4772	-4.0175	-3.1531	-3.9685	-3.7593	-3.3106	-2.7728	-2.8695	-4.3849	-3.5489	-3.2156	-2.044	-3.3031	-2.4248	-3.4533
-0.61248	-0.82849	0.96719	0.61514	-0.38367	0.31152	-1.4525	-0.16129	-0.47906	0.19079	0.36418	-0.33314	-0.92742	0.18058	0.17377	-0.018689	0.036115	-0.59658	-0.91481	-0.27679	-0.63157	-0.0049458	-1.1281	-0.34748	-0.7115	0.19755	-0.57682	0.51013	0.24774	-1.7458	-0.31171	-0.51372	-0.21562	0.3263	-0.3606	-0.4423	-2.3983	-0.62971	-0.68702	-0.33065	0.24874	-0.028324	0.37347	0.3648	0.12489	-0.20034	0.49883	-1.5309	-0.40908	-0.31722
2.918	1.1411	3.0691	2.9139	2.6513	1.2603	2.5248	3.2959	3.9653	4.1208	2.4162	3.7686	2.6816	2.6143	2.7446	3.2513	3.0948	2.9922	2.8667	3.2562	2.4309	2.794	3.0384	2.8965	3.3088	3.7075	3.8986	3.6713	3.1013	3.923	2.4629	2.4921	3.3675	3.0635	2.8984	3.9346	3.1347	3.1371	3.3525	2.6226	3.3382	3.4949	2.1055	2.3546	3.0167	2.9343	3.0522	3.3699	2.8684	2.7278
2.6194	3.3919	2.2949	1.7227	2.1065	2.4728	2.8503	2.53	1.9881	2.5959	2.1325	2.307	2.4709	2.4001	3.2276	1.8149	0.76999	1.8468	3.1447	2.5064	3.4225	1.7434	2.5007	2.8915	2.7156	1.4928	3.2173	2.26	2.249	2.5734	2.4499	1.7921	2.6099	2.5722	2.6234	2.757	3.1638	2.8722	3.5325	1.5943	2.2088	3.0088	2.2754	1.6756	3.8409	3.3967	2.4157	1.5213	2.69	3.4238
-1.7951	-1.7469	-1.2483	-0.99068	-0.22344	-1.5077	-1.3978	-1.8817	-0.58545	-1.2648	-2.1601	-1.5548	-1.2142	-2.0464	-1.3015	-3.0441	-1.5581	-1.4523	-0.54007	-1.4069	-0.7933	-2.3384	-2.0934	-1.3539	-2.2413	-1.0115	-1.0083	-1.5995	-0.45401	-0.6192	-1.2304	-1.7816	-1.4077	-1.2288	-1.0814	-2.1136	-1.338	-1.5972	-1.6551	-1.4412	-0.88604	-1.2926	-1.4555	-1.418	-1.259	-1.4057	-0.66538	-1.3483	-1.6603	-0.80703
-1.5908	-0.15903	-0.97828	-1.7121	-1.8668	-1.0683	-1.6099	-1.2544	-0.72084	-1.9963	-1.7727	-1.5543	-0.51408	-0.70115	-0.8205	-0.24257	-1.8973	-1.3813	-0.60455	-0.33543	-1.7126	-1.3271	-0.81028	-1.4098	-1.9689	-0.48328	-2.011	-1.432	-0.54918	-1.8603	-1.3747	-1.3738	-1.1063	-0.72271	-3.354	-1.8222	-0.60815	-2.078	-2.128	-1.1549	-1.0235	-0.57476	-1.8078	0.48994	-0.56788	-1.6267	-1.8634	-0.56399	-2.1464	-0.65
-2.1235	-2.2384	-2.9993	-2.7868	-2.7344	-2.5766	-2.4221	-3.843	-2.2757	-1.8267	-2.7497	-2.2656	-2.6091	-2.5813	-1.4774	-2.3002	-2.495	-1.4955	-2.6382	-2.6817	-2.8941	-1.6158	-2.2628	-2.5203	-2.9283	-2.7294	-1.6713	-3.2647	-3.0522	-3.42	-3.553	-3.8192	-3.0996	-3.0789	-1.7138	-3.0019	-1.9588	-3.5889	-2.4181	-2.7296	-2.3612	-1.6742	-3.0075	-2.8403	-1.5935	-2.7387	-2.6873	-3.1731	-3.0984	-2.231
-13.947	-13.59	-13.121	-14.637	-12.779	-13.178	-13.627	-13.634	-14.189	-14.469	-14.106	-14.21	-14.712	-14.909	-14.164	-13.634	-13.499	-13.853	-13.89	-12.786	-14.869	-13.408	-13.6	-13.663	-14.078	-14.602	-12.87	-13.655	-12.948	-13.934	-13.046	-15.189	-14.461	-13.295	-14.077	-13.331	-14.226	-13.437	-14.509	-13.913	-14.105	-13.108	-13.362	-14.258	-15.154	-13.534	-13.851	-13.545	-14.525	-14.097
-9.9883	-9.1571	-9.7142	-11.368	-10.572	-11.035	-10.497	-10.148	-10.604	-10.243	-9.9993	-10.191	-9.5771	-11.285	-9.1709	-11.372	-9.5478	-9.8112	-9.1747	-9.2287	-10.29	-9.1119	-10.271	-10.576	-10.762	-10.711	-9.6757	-10.06	-9.2384	-9.7984	-10.936	-10.232	-10.598	-9.7816	-9.378	-10.079	-10.223	-9.8643	-9.6296	-10.797	-10.608	-11.519	-10.87	-9.7962	-10.91	-10.323	-9.8735	-10.458	-10.02	-9.9159
-2.9622	-2.6505	-1.356	-1.3583	-2.5929	-2.1449	-2.4456	-1.4129	-2.3982	-1.8408	-2.2697	-1.8699	-2.0424	-1.4225	-1.314	-2.3717	-2.1794	-1.7147	-0.71181	-2.5663	-0.24506	-2.5188	-2.5206	-2.0387	-2.2784	-2.7743	-2.4966	-2.1258	-1.1659	-1.182	-1.4398	-2.5979	-1.4347	-0.8365	-1.8061	-3.1767	-1.5909	-1.2855	-1.7444	-2.0181	-2.6006	-2.0541	-1.7782	-1.8696	-2.5975	-1.2507	-1.4725	-2.1544	-2.1195	-1.4563
1.8469	2.3614	0.92365	1.4095	1.229	1.7431	2.5302	2.4626	1.7994	2.3946	2.1397	1.3887	1.7731	1.5485	0.88526	1.0234	1.7465	1.1061	1.0313	1.3643	0.64389	1.5661	1.9003	1.8068	1.0348	1.4045	1.3081	1.5766	1.5108	1.0951	0.97228	1.9926	2.5707	1.4463	2.1099	0.25475	2.1523	1.2109	2.7869	2.4122	2.2247	1.5928	2.8457	2.3946	1.9969	0.82705	1.864	2.0256	2.1064	1.4729
-6.3022	-6.0568	-5.9172	-7.0447	-7.3633	-6.9414	-7.0561	-6.7709	-5.2233	-6.1793	-6.9826	-5.9391	-5.5693	-6.3443	-5.6116	-7.7487	-6.591	-5.7259	-5.7402	-5.9676	-5.8386	-8.3189	-6.4273	-6.5187	-7.1806	-6.4353	-5.5092	-5.514	-6.1017	-5.7933	-6.732	-7.4183	-7.5023	-6.0774	-6.8219	-5.43	-5.2068	-6.0572	-6.3531	-6.0316	-6.1564	-7.3116	-6.015	-7.0077	-6.4281	-7.4363	-5.7961	-6.4889	-6.9065	-6.302
-4.8605	-5.4764	-4.9966	-4.6492	-5.508	-5.5288	-4.3998	-5.5043	-6.0216	-6.5333	-6.2283	-5.7601	-5.1251	-7.0096	-6.2068	-5.4179	-6.0597	-5.4073	-4.1984	-5.6567	-4.7397	-6.1142	-6.2272	-6.4148	-4.8138	-5.8536	-6.7581	-5.7775	-5.9728	-6.3873	-6.3502	-6.0742	-6.4366	-4.6595	-5.8017	-5.6026	-5.0074	-5.4532	-5.2804	-4.8239	-6.2548	-5.5251	-6.7359	-5.7398	-5.1553	-5.0728	-5.801	-6.1212	-5.6743	-4.5143
5.3729	6.3579	6.1652	6.4461	6.1602	5.5787	5.4161	5.8385	5.4308	6.1104	4.0532	5.4503	5.5461	6.338	4.8622	6.2404	5.839	5.1811	5.1443	6.2372	6.1756	5.1848	5.1752	5.6625	5.8064	6.3463	4.7649	5.7791	6.7231	6.0275	5.6797	6.0429	5.1201	5.5049	5.4408	5.4843	5.1992	5.1646	5.3605	5.3564	6.1572	6.8352	6.2399	5.9686	6.5881	4.8171	5.0093	5.8654	5.2958	6.1217
-14.315	-15.26	-13.729	-14.537	-14.743	-13.548	-13.69	-14.546	-13.816	-14.917	-12.771	-14.072	-14.329	-14.399	-13.152	-14.065	-14.042	-14.106	-13.362	-13.297	-14.459	-15.091	-14.273	-15.403	-15.354	-13.914	-13.886	-14.391	-13.932	-14.455	-13.924	-13.619	-15.19	-13.927	-14.634	-14.633	-15.09	-13.767	-14.39	-13.531	-13.63	-13.677	-14.322	-13.358	-14.501	-13.449	-15.023	-13.164	-14.702	-14.269
-12.885	-11.648	-13.469	-12.995	-13.561	-12.68	-13.267	-13.056	-14.156	-12.914	-12.891	-12.286	-13.107	-13.311	-12.458	-14.194	-12.937	-13.832	-11.831	-13.27	-12.646	-12.91	-11.774	-13.204	-12.829	-12.537	-12.434	-13.024	-13.312	-12.886	-12.631	-13.886	-12.893	-12.579	-14.276	-13.671	-14.419	-12.656	-12.681	-12.946	-12.829	-12.895	-12.953	-13.404	-13.98	-11.972	-13.829	-13.596	-12.806	-13.504
-3.3803	-2.6291	-4.3841	-2.6474	-3.6305	-3.418	-3.2249	-2.8478	-2.7322	-3.6421	-3.727	-2.9278	-2.5742	-3.0519	-2.0671	-2.4212	-2.5984	-2.1854	-3.8266	-2.316	-3.2998	-2.4779	-3.6978	-2.7902	-3.9327	-2.9674	-2.7855	-3.6471	-2.362	-3.4541	-3.4724	-2.5157	-4.7266	-3.5041	-3.0287	-3.1523	-3.1647	-3.2283	-2.8201	-4.1941	-2.9998	-4.1534	-3.0749	-4.6373	-2.628	-3.1429	-3.4666	-3.0673	-2.182	-3.0456
-4.1097	-4.3677	-3.4443	-3.5471	-3.9652	-3.9376	-2.5247	-3.6703	-4.2472	-3.0493	-3.5046	-4.5512	-4.039	-3.5086	-4.7832	-5.5007	-3.222	-2.8568	-4.3695	-3.9094	-3.638	-2.5087	-3.4852	-4.0677	-3.4578	-3.3448	-5.4566	-3.9952	-4.0322	-4.6183	-4.4766	-3.6364	-4.2956	-3.6813	-3.8087	-3.3176	-3.9935	-4.5678	-4.0183	-4.0334	-2.9879	-4.4764	-4.1251	-4.5276	-2.5841	-3.6916	-4.0374	-4.2203	-4.1484	-5.0142
-1.1475	-1.4819	-1.0284	-1.9478	-2.8897	-1.2988	-1.4338	-1.0685	-1.1342	-0.82236	-2.2186	-1.6543	-1.2546	-1.1858	-2.6124	-1.5826	-0.85334	-1.0946	-1.5691	-3.161	-0.64402	-1.79	-1.5372	-1.6766	-1.337	-0.9455	-0.9507	-1.0087	-1.1019	-0.61478	-1.952	-1.5004	-1.3123	-1.5346	-1.5773	-1.4949	-1.9044	-2.1644	-0.97335	0.62859	-0.72661	-0.68297	-0.24408	-0.42034	-0.39569	-1.5547	-1.1376	-0.93796	-1.073	-0.95061
-4.0437	-3.8379	-3.4046	-2	-3.2097	-3.3026	-3.6983	-3.8352	-4.2157	-2.9831	-2.5801	-4.2067	-3.3588	-3.7502	-3.7786	-3.7296	-2.9978	-2.7871	-3.3099	-2.9861	-2.7659	-3.3665	-4.7017	-2.5244	-3.2311	-3.0802	-3.9315	-2.6974	-3.8315	-4.1766	-3.3802	-4.4449	-4.2752	-2.8431	-3.5236	-3.7947	-3.2414	-3.9795	-4.1649	-3.5832	-3.0945	-4.269	-3.18	-2.6989	-2.1175	-4.5342	-3.2887	-3.3353	-2.8684	-3.7978
-11.335	-11.666	-12.165	-11.517	-10.854	-12.231	-12.498	-10.975	-12.85	-11.915	-11.901	-11.531	-12.23	-11.829	-11.792	-11.425	-12.481	-11.858	-11.445	-12.826	-12.162	-11.82	-11.257	-12.245	-11.462	-10.348	-11.726	-11.635	-14.081	-12.765	-11.577	-12.115	-12.048	-11.015	-11.441	-12.614	-11.184	-11.173	-11.541	-11.446	-11.927	-12.255	-11.819	-13.296	-12.519	-10.74	-12.048	-12.165	-11.18	-11.663
5.9121	5.9904	6.1144	5.5828	5.1342	5.3859	6.5369	5.6803	4.7267	6.3487	5.6504	5.9104	5.3437	6.6087	5.9588	6.2312	5.5132	6.7714	4.6896	5.7873	5.1132	5.279	5.1346	5.517	6.819	6.3889	6.3606	6.4455	6.3893	4.6934	6.1368	7.3547	5.6513	5.0699	5.3216	4.7679	5.4072	4.435	6.1082	5.5461	5.2906	5.8265	5.1442	6.5953	5.0762	5.2391	4.752	6.1577	5.9471	5.9264
-0.49783	0.77334	0.91601	0.19144	-0.58818	0.53119	-0.13861	0.38574	0.77258	0.62345	-0.23267	-0.3411	1.0343	0.15976	0.028319	0.039344	0.54798	0.14548	0.17511	-0.35151	0.9596	0.92503	0.83534	1.5493	-0.30061	0.85816	-0.20915	0.34578	-0.16977	0.76533	-0.032856	0.37891	0.72367	-0.029062	0.4232	1.1588	-0.037241	-0.62653	0.62443	0.42074	0.86893	-0.089589	1.575	0.77546	0.72564	0.70964	0.53585	0.048122	-0.19871	-0.52844
-10.027	-10.212	-10.632	-10.622	-9.5943	-10.393	-9.8398	-10.354	-10.022	-10.365	-9.601	-10.532	-10.499	-10.283	-11.07	-10.541	-10.383	-10.085	-10.72	-9.0202	-10.561	-10.964	-10.689	-9.8684	-10.245	-9.5862	-9.9307	-10.166	-9.0604	-10.421	-10.178	-10.928	-11.605	-8.8666	-10.325	-10.163	-8.9064	-10.235	-9.6417	-9.3457	-9.9768	-10.367	-10.556	-9.4609	-10.536	-10.165	-10.404	-9.7206	-10.77	-9.99
-22.036	-21.278	-22.05	-23.161	-22.134	-22.38	-21.2	-22.435	-22.068	-22.891	-22.232	-22.06	-21.549	-22.78	-22.334	-22.83	-22.048	-21.645	-21.392	-21.434	-22.102	-22.605	-22.563	-21.522	-22.272	-21.009	-23.081	-21.549	-22.329	-22.195	-22.377	-22.032	-21.947	-22.019	-21.963	-20.952	-22.582	-21.147	-22.637	-23.071	-22.23	-22.056	-21.718	-22.143	-21.392	-21.091	-22.128	-20.963	-23.213	-23.394
-14.07	-14.849	-14.853	-15.222	-14.592	-14.726	-15.368	-14.477	-15.21	-14.25	-14.311	-15.034	-14.249	-13.548	-15.126	-14.987	-14.73	-15.86	-14.793	-14.678	-13.709	-14.091	-14.521	-13.952	-14.726	-13.971	-14.617	-14.755	-14.817	-14.932	-14.503	-13.377	-13.947	-14.439	-14.23	-13.681	-14.118	-14.703	-13.896	-14.877	-14.349	-14.771	-14.188	-15.138	-14.715	-14.648	-14.544	-13.915	-14.723	-14.87
0.3442	0.53542	-0.045131	0.066334	-0.20456	0.27143	-0.21953	0.51397	0.12919	-1.1683	-0.60555	-0.54438	0.36625	-0.86033	1.0841	-0.84235	0.98293	-0.11926	-0.010343	-0.8584	-0.18753	0.21111	0.25587	0.092887	0.9711	1.0497	0.17733	-0.60926	-0.40943	0.53421	-0.050728	-0.32197	-0.13972	-0.95632	-0.62248	-0.077721	-1.3678	-1.023	-0.1704	-0.038206	-0.66854	-0.9551	0.11328	0.2396	-0.21659	-0.69087	-0.98345	-0.038501	0.19589	-0.78466
-11.503	-11.966	-12.096	-11.617	-11.283	-11.522	-10.612	-10.831	-11.87	-11.418	-11.1	-11.41	-11.104	-11.993	-11.186	-11.485	-10.318	-11.388	-11.761	-11.805	-11.85	-11.316	-11.736	-11.599	-11.376	-12.409	-11.96	-12.129	-10.315	-11.277	-10.946	-10.802	-11.587	-10.398	-11.339	-10.94	-11.971	-11.462	-10.673	-11.337	-11.701	-11.494	-11.572	-11.383	-11.999	-10.723	-10.931	-12.012	-9.8201	-9.6653
-9.3304	-9.4097	-8.2921	-10	-9.4292	-8.5812	-7.6002	-8.7915	-9.5769	-9.0604	-9.0635	-10.323	-9.895	-9.2304	-10.132	-9.6098	-9.2553	-9.3625	-10.016	-9.4523	-9.1448	-8.4519	-9.7	-8.8716	-9.4944	-9.2254	-9.4643	-9.586	-9.2157	-9.7924	-9.0626	-9.7543	-10.112	-9.2492	-10.246	-9.9422	-8.7072	-9.2247	-9.5775	-9.4987	-9.9675	-7.7086	-9.9918	-10.316	-8.4794	-9.0896	-8.8728	-9.6883	-9.5398	-9.7938
-0.60591	-0.99033	0.163	-0.29986	-0.45886	0.57396	0.063158	0.10131	-0.3323	-0.30111	-1.1184	-0.020214	-1.1547	-0.42894	-0.11666	-0.49788	-0.053375	0.84521	-0.022311	-0.18981	-0.30794	0.051253	-0.28276	1.0249	-0.57436	0.36114	-0.27193	-0.070591	0.39612	-0.68044	0.13516	1.1072	-0.7482	1.0528	0.2313	0.19138	0.074963	0.18228	1.2	-0.65493	-0.04493	0.52031	-0.47523	-0.96127	-0.11095	-0.16945	0.69935	1.0866	-0.54583	0.42938
2.8024	4.0625	2.0349	3.2279	2.9371	2.3306	3.4777	3.4529	2.3713	2.8404	2.8031	2.4102	2.9371	3.5017	2.333	2.1223	3.1756	2.0819	3.9054	3.7338	2.359	3.0051	2.1664	2.9353	3.7442	3.228	3.6969	4.0017	3.2721	2.8249	3.8274	2.9547	1.772	3.9831	3.1418	2.2732	3.438	3.0064	2.6914	3.529	4.1135	1.8656	3.9677	3.2358	2.5589	3.1862	2.5956	2.711	3.6726	2.7259
-13.913	-13.465	-13.274	-13.173	-13.09	-13.996	-12.516	-13.939	-13.202	-14.286	-13.92	-13.943	-13.595	-14.379	-13.932	-13.091	-14.984	-14.737	-14.628	-14.154	-14.195	-12.864	-12.758	-13.78	-14.884	-14.597	-14.635	-14.056	-14.029	-14.193	-14.062	-13.41	-13.771	-12.62	-14.076	-13.448	-13.396	-13.759	-14.7	-14.196	-15.127	-14.067	-13.205	-13.275	-14.296	-13.539	-13.758	-13.674	-13.789	-13.531
-10.404	-12.121	-10.348	-10.639	-11.977	-11.409	-10.356	-10.001	-10.887	-11.321	-11.803	-11.609	-10.538	-11.271	-10.937	-12.082	-11.539	-10.117	-10.772	-10.857	-10.628	-11.317	-10.566	-10.333	-11.544	-10.277	-9.6789	-10.752	-11.375	-10.921	-10.387	-9.9094	-11.215	-11.573	-10.596	-11.206	-10.304	-11.615	-10.865	-11.85	-9.6904	-11.003	-10.972	-10.967	-10.591	-10.082	-11.294	-10.427	-10.504	-9.8356
-1.1754	-1.5414	-0.8087	-2.5536	-1.2072	-0.80043	-1.3718	-0.86082	-0.9597	-1.4246	-1.3805	-0.87354	-1.8547	-1.5941	-2.0657	-2.5038	-0.93029	-2.6541	-0.83111	-1.5239	-1.4042	-2.2488	-2.8113	-2.0478	-1.9306	-1.3024	-0.80694	-1.3721	-0.81281	-1.8378	-2.1974	-0.66134	-3.3555	-1.028	-2.4901	-3.0924	-1.5857	-2.9358	-3.04	-1.7564	-1.4643	-1.4085	-1.0071	-2.0066	-2.1309	-1.5154	-2.0453	-2.3084	-1.9876	-1.8097
3.5846	4.5949	4.9501	4.2652	4.435	4.8767	3.9972	4.3899	6.1547	5.1127	5.1888	4.2871	5.0783	4.8651	5.023	4.0846	5.0667	3.7925	4.3706	4.1293	3.8636	3.7302	4.3526	5.0205	4.8484	4.174	4.3088	3.4201	5.5452	4.1957	5.1824	5.0232	4.8742	4.2228	3.3744	5.5569	4.022	3.9901	4.8074	4.6097	4.42	4.076	3.1593	3.1143	5.5636	3.8048	4.1102	3.8286	5.4505	3.4801
0.24049	0.80735	0.96761	0.40502	-0.39095	0.079275	0.56404	1.1283	0.33127	1.5485	-0.30417	-0.43816	0.51134	-0.77051	-0.20114	0.70178	0.18614	0.53073	-0.58741	-0.69733	-0.25814	-0.20161	0.40529	1.2567	0.67576	0.37232	0.45576	1.0018	-0.49555	-0.15834	1.0339	0.58394	-0.035295	0.46786	-0.23147	1.186	0.43721	0.53542	0.14558	1.4212	-0.35009	0.78137	0.61982	-1.3727	0.11988	1.1115	-0.3273	1.0729	-0.26824	1.0311
-14.098	-14.613	-14.897	-14.428	-14.399	-14.837	-14.945	-15.096	-14.088	-14.857	-14.953	-14.848	-14.088	-14.815	-15.483	-13.648	-15.428	-15.598	-14.74	-14.178	-14.183	-14.79	-13.748	-14.09	-14.096	-13.008	-15.143	-14.303	-14.156	-14.883	-14.819	-13.761	-14.424	-14.013	-12.805	-14.49	-14.291	-15.355	-15.137	-14.896	-15.104	-14.214	-14.819	-13.859	-15.004	-14.519	-14.071	-14.695	-14.696	-14.329
1.2896	0.91682	-0.17359	1.2821	1.182	1.1331	-0.053917	1.0132	-0.21573	-0.020056	-0.065603	0.59825	0.57107	1.0363	-0.67747	0.67578	0.1173	0.92957	-0.89213	0.54203	0.83227	0.58006	0.561	-0.282	-0.6807	1.6591	-0.10387	0.45687	1.7848	0.49846	-0.81713	0.82394	0.6859	0.72889	1.6663	-0.36318	0.6669	0.49629	0.55763	0.7828	0.3314	0.73864	-0.11226	0.84575	0.67678	0.11433	-0.0075071	0.98139	1.0561	0.40993
-9.1398	-8.7324	-8.925	-9.0519	-9.0797	-8.9511	-9.0733	-10.086	-9.6709	-9.6065	-9.9698	-9.1883	-9.1839	-8.2152	-8.8504	-9.7236	-9.3693	-7.858	-8.6036	-7.8549	-8.3463	-8.6114	-8.4863	-8.9132	-9.5208	-8.2151	-9.7052	-8.4034	-9.3909	-9.578	-8.3247	-8.8946	-8.6087	-9.5056	-7.86	-9.8726	-9.6664	-9.2082	-8.8223	-9.1393	-9.1836	-9.7087	-8.7044	-9.8297	-9.9326	-9.4464	-8.9937	-8.5308	-9.3266	-9.5112
-1.5834	-1.8192	-0.34798	-1.4429	-0.69617	-0.93824	-1.1614	-2.1596	-0.69823	-0.49402	-2.1922	-2.1376	-1.6458	-1.7375	-1.0595	-2.3281	-2.1919	-1.6771	-2.0847	-1.8208	-1.3734	-1.8346	-2.2943	-0.94659	-1.2706	-1.0432	-0.69947	-2.0426	-1.3592	-1.745	-1.8741	-2.0156	-1.1837	-1.8943	-0.68691	-0.75759	-1.7776	-1.8522	-1.4888	-1.4351	-0.89525	-2.1022	-1.7288	-0.58134	-1.9241	-0.24075	-1.4987	-2.5122	-1.8497	-2.0665
-0.96471	-1.2859	-2.1257	-1.1148	-1.8841	-1.39	-0.79076	-0.85991	-1.5283	-1.2434	-1.0643	-2.5606	-0.90889	-0.16773	-1.1105	-0.97258	-1.0994	-1.3043	-0.73133	-0.79699	-1.3268	-1.5209	-1.7892	-1.7167	-0.91327	-2.3695	-0.25069	-0.82603	-2.2854	-1.2887	-1.8049	-2.2853	-1.6125	-2.2896	-0.99498	-1.9224	-0.76778	-0.39852	-1.9481	-1.647	-1.735	-0.83111	-2.1798	-1.853	-1.2255	-0.80983	-2.5257	-2.3404	-1.4749	-0.77897
1.0008	0.23426	1.2113	2.4137	2.0891	1.5329	1.4388	1.9816	1.4841	0.89317	0.56	0.81068	1.5088	0.13128	0.31363	1.3466	1.9896	0.17392	2.0685	1.1238	0.80252	0.87509	2.3768	0.75508	1.4303	1.5906	0.80928	0.94738	0.74709	1.1688	2.1546	1.034	1.2908	0.89061	0.77228	2.1096	1.3574	1.374	0.99283	1.0255	0.91585	1.5936	0.99418	1.7034	0.80401	1.0618	1.4128	1.6061	1.427	0.65335
-2.1612	-2.4647	-2.5329	-2.5129	-2.8599	-2.9104	-3.1131	-3.151	-2.839	-2.8583	-2.7025	-2.2753	-2.7549	-2.3184	-1.8127	-1.8418	-2.5565	-2.2701	-2.723	-2.1876	-3.1346	-3.2343	-1.8508	-2.2403	-2.0058	-1.4057	-2.4703	-3.9311	-3.2621	-2.6773	-2.6324	-3.5954	-2.7486	-2.537	-2.3745	-3.6027	-3.1516	-2.0176	-2.9605	-3.6398	-1.9638	-3.7349	-2.881	-2.4059	-2.1894	-3.5644	-3.0491	-2.9038	-3.5064	-3.2399
3.5225	5.3177	4.4421	3.8193	4.7952	4.5024	5.1317	5.4983	3.3015	5.1238	4.768	4.9241	4.53	4.6057	4.2532	4.3138	4.1328	3.8254	3.3975	4.727	4.5507	4.0435	4.5693	4.2198	3.2998	3.5516	4.5941	3.3574	5.4367	4.1884	4.681	4.7026	4.7009	4.8551	4.3476	4.0543	4.6838	3.2033	4.3302	4.2339	4.9311	3.9915	4.6967	5.143	4.4687	3.9809	3.5356	5.034	3.3115	5.1913
-3.1623	-2.9921	-3.4799	-4.1585	-2.8107	-2.6938	-3.9574	-3.4247	-3.1749	-2.6163	-3.7721	-4.0051	-3.5469	-2.7774	-3.7855	-2.7619	-2.8903	-3.7953	-4.4117	-2.5763	-4.0724	-3.5041	-2.4615	-2.7656	-2.7138	-3.5758	-2.8819	-2.8871	-2.7614	-2.5396	-3.2081	-3.367	-2.6523	-3.0228	-3.0798	-3.0196	-3.1795	-3.4092	-3.0594	-4.4458	-3.3372	-3.6272	-3.229	-2.6307	-2.1486	-3.3492	-3.4047	-3.9515	-2.8314	-3.1438
4.5831	3.8468	4.8075	5.2255	5.3901	5.363	4.6311	4.1247	4.8252	6.4723	5.4876	5.8241	4.5815	4.1328	4.8651	5.1045	5.0627	4.6071	4.8294	4.7785	4.7141	4.7439	4.7864	4.9643	4.691	5.0656	4.5618	4.611	4.7993	5.8665	5.4572	4.3208	4.862	5.2685	5.1574	5.1613	4.8984	5.3103	4.8079	4.5654	4.9916	4.3906	5.3674	5.0742	5.0755	4.6392	5.5074	5.0145	5.0433	5.8521
-2.3107	-2.1285	-1.7882	-1.6849	-1.2491	-1.4743	-1.8965	-2.8955	-1.4378	-0.72473	-2.9985	-2.2391	-1.8961	-0.67471	-2.2744	-1.4779	-1.0952	-0.70188	-2.0234	-1.6681	-1.2585	-1.6318	-2.1164	-1.7287	-1.7211	-2.1907	-3.0507	-1.7238	-0.82194	-1.9907	-2.4043	-1.8532	-2.3454	-2.4298	-1.8673	-2.1465	-3.4973	-1.6475	-1.5083	-1.5117	-0.9195	-1.8931	-0.14595	-2.1858	-1.689	-1.1591	-2.5112	-1.4525	-2.1433	-1.7502
-15.749	-14.234	-14.593	-13.512	-14.479	-15.511	-14.276	-14.499	-13.914	-14.112	-14.474	-15.551	-14.518	-14.854	-13.985	-14.544	-12.987	-15.258	-14.105	-15.108	-14.674	-15.028	-14.328	-14.144	-15.231	-15.289	-15.028	-13.77	-14.858	-14.235	-14.724	-14.892	-14.89	-15.067	-15.191	-14.128	-14.988	-14.12	-14.412	-13.848	-13.275	-14.252	-14.598	-14.095	-15.632	-13.335	-14.829	-15.079	-14.798	-14.981
-8.5245	-9.1689	-9.0622	-9.3838	-9.981	-8.4198	-9.0011	-9.5273	-9.4839	-9.272	-9.5324	-9.2511	-9.0306	-9.3488	-7.7961	-9.5323	-8.7079	-9.1362	-9.3499	-8.3373	-8.2879	-9.1103	-9.2661	-9.1411	-9.3115	-8.2872	-9.4353	-8.2906	-9.9794	-8.517	-9.8233	-9.0479	-8.602	-8.8042	-9.5418	-9.3574	-8.2546	-7.3127	-8.9746	-8.6513	-9.3373	-9.631	-9.0376	-8.0895	-8.8713	-9.3695	-9.9324	-7.9589	-8.4644	-8.436
-0.94442	-1.763	-1.579	-1.5902	-2.6969	-0.58064	-0.39785	-2.0515	-1.3123	-1.1271	-1.3291	-1.4205	-1.9853	-1.3404	-1.1466	-2.0344	-1.4521	-1.5763	-1.6545	-1.1493	-0.37401	-0.95034	-0.86573	-0.91023	-1.6951	-0.60429	-1.6022	-1.0471	-1.3794	-2.5984	-1.4664	-2.0413	-1.8969	-0.92304	-1.1229	-1.5258	-1.6838	-0.99628	-2.0732	-1.9989	-0.58131	-1.8235	-1.3287	-0.59885	-2.9422	-1.3896	-0.99544	-1.8964	-1.6361	-2.0319
-11.071	-11.631	-10.248	-11.074	-12.212	-12.628	-11.657	-10.793	-12.955	-10.944	-11.626	-11.632	-11.635	-10.74	-11.101	-11.088	-11.583	-10.795	-12.016	-10.702	-11.234	-11.077	-10.386	-10.714	-12.421	-11.09	-12.355	-12.118	-11.178	-12.08	-11.519	-10.642	-11.675	-11.729	-12.027	-11.356	-11.329	-11.26	-11.736	-11.467	-12.681	-13.065	-11.254	-11.617	-12.043	-11.371	-11.598	-12.124	-11.86	-12.045
-11.819	-11.264	-10.445	-11.338	-11.452	-11.783	-10.306	-9.8003	-10.89	-10.723	-10.902	-9.935	-9.6372	-11.548	-10.767	-10.837	-11.661	-10.851	-11.044	-10.64	-10.778	-10.026	-9.5921	-12.136	-10.941	-9.9832	-11.125	-10.862	-10.448	-11.202	-10.901	-10.261	-10.033	-11.851	-11.542	-10.17	-10.523	-10.177	-11.085	-10.825	-10.775	-10.52	-10.814	-10.122	-10.548	-11.588	-9.9093	-11.442	-10.018	-11.522
-13.264	-12.451	-11.874	-12.145	-12.434	-12.421	-13.035	-11.919	-13.157	-12.405	-11.598	-12.271	-12.758	-13.005	-13.056	-12.644	-11.813	-13.067	-11.417	-13.018	-12.059	-12.277	-12.837	-12.166	-13.709	-13.068	-13.248	-11.774	-13.346	-12.948	-12.982	-11.956	-12.462	-12.544	-12.662	-12.347	-12.888	-13.078	-12.821	-12.836	-13.287	-12.841	-13.232	-12.598	-13.447	-12.458	-11.852	-13.719	-12.975	-12.163
-14.105	-13.495	-14.149	-13.661	-15.852	-13.86	-14.212	-15.205	-14.391	-13.394	-13.907	-13.781	-15.184	-14.174	-13.949	-14.215	-13.641	-14.597	-14.449	-13.901	-13.129	-13.071	-14.574	-12.796	-14.387	-13.808	-14.663	-14.434	-13.617	-14.444	-13.569	-15.071	-14.436	-13.762	-13.044	-14.358	-14.38	-14.524	-13.995	-13.978	-13.264	-13.494	-13.508	-14.377	-14.086	-13.868	-13.679	-13.262	-13.01	-13.825
-14.79	-12.958	-13.232	-13.382	-13.077	-13.394	-13.995	-13.548	-13.972	-14.577	-13.591	-15.116	-14.072	-14.701	-13.151	-14.984	-13.384	-13.141	-14.335	-13.848	-13.924	-13.018	-14.089	-13.233	-13.138	-14.472	-14.137	-14.424	-13.502	-14.368	-13.59	-14.384	-14.9	-14.239	-13.509	-13.932	-14.126	-14.092	-14.071	-14.26	-14.069	-14.333	-14.392	-13.389	-14.101	-14.159	-13.259	-13.354	-13.526	-14.895
-4.6979	-6.5573	-5.0138	-5.5656	-5.5363	-4.5821	-6.806	-6.3545	-4.723	-6.0108	-6.0154	-5.1453	-6.0037	-5.3518	-5.2881	-5.1556	-5.9931	-5.0427	-5.1944	-6.0883	-6.1813	-5.3985	-5.482	-5.4292	-5.4459	-5.7961	-6.0139	-4.5325	-6.3838	-5.8023	-4.4923	-5.4868	-4.093	-5.2325	-6.0979	-4.9115	-6.4034	-4.0426	-5.131	-6.7508	-4.7226	-7.19	-6.1682	-5.3637	-6.2736	-6.1799	-7.231	-5.842	-5.0383	-5.1302
8.5067	7.7233	8.2574	7.7941	7.8044	8.7663	7.8425	7.4777	8.8322	7.4546	8.669	8.093	6.7907	8.5616	7.0842	7.0524	7.1692	7.6829	8.3409	6.8408	8.7271	8.1995	8.6866	7.4528	7.9741	8.5685	8.0399	7.3645	8.2581	7.5752	8.4207	7.9521	7.365	7.3211	7.7401	7.1066	7.9472	7.8416	8.1339	8.9808	8.2111	8.008	8.4513	8.0536	9.5052	9.2512	9.0955	8.6562	7.6308	7.9875
-9.4685	-9.8951	-9.9534	-10.595	-10.955	-9.5352	-10.906	-9.0914	-10.291	-9.8256	-10.061	-11.049	-10.097	-10.389	-10.122	-10.245	-11.32	-10.515	-11.883	-11.415	-9.3266	-10.267	-10.64	-11.218	-9.9422	-10.606	-10.115	-10.213	-9.989	-9.8227	-9.8805	-10.489	-9.3062	-9.2256	-9.4975	-11.169	-11.179	-9.4692	-9.9384	-9.4527	-9.6345	-10.46	-10.482	-11.347	-9.8786	-10.949	-9.7486	-11.109	-10.529	-10.165
-14.462	-15.063	-15.304	-15.661	-14.601	-15.389	-13.982	-16.293	-14.678	-15.528	-14.688	-15.427	-14.724	-15.046	-15.285	-14.179	-14.891	-14.879	-15.438	-15.257	-15.161	-15.309	-14.537	-14.508	-13.574	-14.282	-14.574	-15.751	-13.87	-14.087	-16.094	-14.464	-14.884	-14.388	-14.427	-14.163	-15.163	-15.435	-14.226	-15.285	-14.315	-14.62	-13.646	-14.933	-14.409	-15.323	-13.448	-14.438	-14.564	-14.208
3.3716	2.8279	1.9271	2.9986	3.3758	2.9132	3.9429	2.1954	3.327	3.8374	3.124	2.0673	1.8196	2.5112	2.1598	2.4546	2.8902	3.5037	3.0803	2.8976	2.8801	2.0438	1.5247	2.5761	2.6997	2.418	2.5752	3.7344	3.9665	1.819	1.0306	2.7046	2.9291	1.9922	2.0868	2.4072	3.3079	2.0949	2.5892	3.1593	2.7311	2.7124	4.7679	1.9988	3.2231	2.8857	2.6325	2.8601	2.9553	2.9065
4.5994	5.5425	6.4237	4.9438	6.3382	5.3941	5.4326	6.1521	6.1218	5.5162	5.2979	5.5569	5.8725	5.0703	4.8816	6.1335	5.2304	5.2696	5.4958	5.2663	5.0679	5.9053	5.5362	4.9134	5.7566	5.8379	4.9307	4.9154	5.2056	5.5842	5.5779	5.7342	5.9945	5.7365	5.7536	5.6134	6.1943	5.172	4.4587	4.0171	6.0611	5.4995	5.534	6.1698	6.084	5.1674	5.6803	5.6504	6.542	5.5891
-1.3984	-0.98295	-1.5074	-1.6643	-1.4045	-2.1498	-1.3212	-0.93913	0.61986	-1.2833	-3.0426	-2.7996	-0.83934	-0.03301	-0.58095	-1.2382	-1.6771	-1.6891	-2.438	-1.7232	-1.7598	-0.95226	-0.83999	-0.84216	-1.3443	-1.5932	-1.4257	-0.90107	-1.7133	-1.4065	-0.70665	-1.7944	-1.1302	-0.61918	-1.192	-1.1181	-0.95596	-2.1338	-1.0815	-1.4883	-0.93799	-2.5037	-0.74219	-1.3864	-1.5769	-0.60257	-1.2016	-1.5436	-1.2438	-0.81509
-7.6135	-7.7657	-8.935	-8.2062	-9.2574	-7.1399	-7.0314	-7.8716	-7.0064	-7.103	-7.8584	-7.6128	-8.2674	-7.2477	-6.8117	-8.0444	-7.7778	-7.7726	-7.8791	-7.1965	-8.0481	-7.7308	-7.7696	-7.7058	-7.5716	-7.7663	-7.1638	-7.3239	-8.7341	-7.394	-7.9423	-7.2923	-7.7515	-7.6994	-7.6524	-7.7621	-7.7054	-7.8829	-8.6995	-6.7036	-7.564	-7.6972	-7.2356	-8.6766	-7.2036	-8.2282	-7.2698	-7.0071	-7.8703	-7.7118
-3.1744	-3.8891	-2.1465	-2.5512	-2.5802	-2.5015	-2.4309	-3.2482	-2.4097	-3.0889	-3.3126	-2.2945	-3.054	-2.7362	-2.6212	-3.0066	-3.0957	-3.5039	-1.842	-2.346	-1.9201	-2.2403	-1.665	-3.4242	-3.0308	-2.3008	-2.4971	-3.8028	-2.682	-3.55	-2.0153	-2.4905	-3.0391	-2.4856	-1.9891	-2.678	-1.5688	-3.3281	-1.6808	-3.6284	-2.3371	-3.1447	-3.2525	-2.685	-2.9493	-3.5774	-3.2692	-3.3901	-2.1744	-1.8739
8.6752	8.434	8.7211	8.4369	9.0724	8.6205	9.3418	8.1121	8.3652	8.4071	8.542	9.6105	8.9067	7.7911	9.1182	8.2861	9.4992	8.1122	8.9063	7.9701	8.0115	8.4971	8.6099	9.3988	9.0796	8.4266	8.8858	9.2676	8.9379	8.3754	8.126	8.503	8.2192	9.3271	8.604	8.0262	8.1843	7.1601	8.4904	9.2632	8.8386	8.1554	9.1129	8.2216	8.9053	8.5544	8.286	9.0844	8.4779	8.9788
-9.8847	-9.919	-9.5939	-9.2447	-7.8808	-9.135	-9.5424	-9.6373	-8.3538	-8.9821	-8.0194	-8.2752	-9.0303	-9.1687	-9.3791	-9.6464	-8.5102	-8.8815	-8.1119	-8.4042	-9.2937	-9.5359	-8.9773	-9.1337	-9.263	-9.5253	-8.7056	-9.7932	-9.5217	-8.906	-8.084	-9.0867	-9.7188	-8.3431	-8.5261	-9.1034	-8.6452	-9.5177	-9.2451	-8.7379	-9.4303	-9.4214	-8.6593	-10.08	-8.8698	-9.3955	-8.9503	-9.7019	-9.0386	-8.8314
-1.084	-0.027763	-0.18889	0.47281	-0.67506	-0.82521	0.19538	-1.7088	0.59087	-0.59749	-0.68708	0.82037	-0.044026	0.49575	-0.23248	-0.8596	-0.65949	-0.058216	-0.8159	0.33203	0.64937	0.6343	-0.73099	1.2467	-0.38909	-0.040515	0.18095	0.54915	0.024817	-0.51181	0.021464	-0.52431	-0.27397	-0.12031	0.29422	-1.6673	0.80527	-0.90048	0.064094	1.19	0.46116	0.004616	-0.34293	-0.21516	0.5016	-0.62643	-0.48116	-0.25707	-0.64572	0.44873
-2.3662	-3.1527	-2.119	-3.7545	-1.6592	-1.0695	-2.5358	-1.9665	-2.5112	-2.467	-2.6972	-2.4224	-2.4751	-3.1356	-2.5437	-2.41	-2.0348	-2.7677	-3.3251	-1.6109	-2.5519	-2.9476	-2.6255	-2.4169	-2.9653	-2.2442	-1.8533	-2.7025	-2.2705	-1.9374	-2.1041	-3.2549	-2.5466	-3.2361	-2.8084	-2.4409	-2.5693	-2.2589	-3.065	-2.1969	-2.3734	-2.4478	-3.1946	-3.6502	-4.0746	-2.1348	-2.0751	-2.7717	-2.2916	-2.5445
2.821	3.1982	2.8212	2.8148	1.5922	2.8673	0.9823	2.2722	3.3951	2.0539	2.717	1.5025	4.0091	4.0676	1.194	2.4125	3.1133	2.749	3.1081	3.7673	2.8843	2.2749	2.4914	2.7101	2.4581	1.8184	1.3127	2.2946	2.1278	1.2851	2.6472	3.0978	1.6441	1.883	2.2988	2.6233	2.6752	3.9325	2.232	3.3261	2.2215	1.9827	3.3878	1.6054	3.3819	2.7346	2.6666	3.6494	2.9039	1.641
-0.1587	-0.48103	0.18615	-0.33474	0.12243	-0.20701	1.1688	0.39542	-0.46242	0.55717	0.46431	0.42717	0.34104	0.29455	0.6441	-0.080814	0.44079	0.35595	1.8897	-0.21335	0.37478	-0.061796	-0.17306	0.24264	-0.4738	0.54237	0.85427	0.20951	0.90672	0.69472	0.8254	0.7184	0.48469	0.12043	0.77955	0.80405	0.67855	0.16548	0.76702	0.61793	-1.0526	0.8911	0.41341	0.15762	1.081	-0.02667	-0.057507	0.1661	0.12773	0.19248
0.083392	1.8992	2.019	-0.33259	2.7951	1.656	0.50732	1.3048	1.6142	1.3412	0.60268	-0.087699	1.2667	2.1007	0.56729	1.3801	0.71324	2.6829	1.7307	0.60109	0.98544	2.0553	1.353	0.022848	1.3431	0.028342	0.81477	0.39583	1.7974	1.12	-0.65161	1.0015	1.9012	1.2801	-0.38003	2.2356	0.63516	0.8227	0.41648	0.0026427	1.3235	-0.032421	1.9931	0.94366	1.4051	1.5738	1.9233	0.6755	1.7512	2.244
-4.1521	-4.051	-4.3214	-4.2788	-4.1719	-3.049	-3.3511	-4.3878	-3.2759	-4.6265	-4.0452	-4.6287	-4.096	-3.9309	-3.7937	-4.7168	-4.7046	-2.4988	-4.9369	-4.6755	-3.9901	-5.3675	-3.1719	-4.0614	-4.8434	-4.1468	-4.5394	-4.3333	-4.1222	-4.2327	-3.3496	-3.0918	-4.4764	-5.3169	-3.8199	-4.0517	-3.6786	-4.161	-3.8698	-4.4453	-3.9185	-4.5761	-4.3216	-4.5988	-4.1007	-3.6876	-5.5345	-4.2151	-5.0993	-4.1007
-5.1185	-5.7606	-6.0773	-5.4031	-5.2103	-4.5408	-6.2935	-5.0237	-5.6247	-5.3877	-6.154	-6.1927	-5.0149	-5.1448	-6.0819	-5.6625	-5.9049	-5.3848	-4.6713	-5.7324	-6.2447	-5.9967	-6.5527	-4.3855	-5.0221	-5.1805	-5.6278	-5.0365	-5.6174	-5.8866	-5.6906	-6.0805	-6.0208	-5.7342	-5.3875	-5.1907	-7.1295	-4.9314	-5.7227	-4.936	-5.1819	-6.6124	-6.0227	-5.8122	-5.2737	-5.4493	-5.496	-4.8758	-5.3344	-5.0835
-2.3984	-2.5372	-2.4553	-2.5791	-3.8599	-3.4138	-2.7057	-2.9759	-3.1455	-3.1408	-3.0561	-2.1413	-3.4229	-3.9609	-5.1907	-2.1054	-4.0351	-2.5453	-2.9463	-2.9661	-3.2892	-3.505	-3.7801	-3.684	-2.1808	-3.3042	-1.4574	-4.6337	-3.7993	-3.9787	-2.3947	-4.4242	-4.117	-4.0068	-2.9312	-2.8243	-4.0207	-2.9689	-2.9843	-3.5528	-2.4118	-3.7945	-3.1701	-2.6744	-2.9197	-2.0411	-2.9045	-2.6771	-2.6869	-2.5159
7.6514	7.612	8.4531	8.0925	8.3642	7.3481	8.5777	7.9193	8.914	7.6685	7.7704	7.2299	7.1081	7.6014	8.4446	8.3814	6.5984	9.0799	8.1941	7.3601	7.95	7.4291	6.9836	8.765	6.9169	8.1751	7.4919	8.3707	7.8347	9.1161	8.4201	7.5073	8.6549	7.7528	8.5757	8.2489	7.3305	8.0512	6.9677	8.1976	8.2331	8.3269	8.1667	7.7622	7.2851	7.3239	8.2824	8.3823	8.4223	8.2058
0.61745	2.2561	1.8115	0.38856	1.2772	1.645	1.4688	0.85002	1.2167	2.6758	1.4852	1.7026	-0.17515	0.85318	1.479	2.381	0.60509	0.7054	1.9736	0.97709	1.7845	1.4052	-0.49078	0.085338	0.68546	1.5669	1.1435	2.0048	0.18918	2.0289	2.4225	-0.53207	0.30877	1.774	1.2764	0.37564	1.5207	0.96622	1.9769	0.79989	0.037033	1.9725	1.607	0.71439	0.8862	1.0371	1.4192	2.0966	1.1046	1.0897
-1.734	-0.93534	-0.95291	-2.1878	-0.99848	-1.8661	-2.4207	-2.319	-1.2328	-1.8767	-1.3696	-1.9028	-1.4876	-1.2943	-0.3508	-1.9902	-1.7356	-1.7191	-0.75218	-1.3896	-0.43262	-0.80739	-0.42219	-1.0871	-0.73353	-1.668	-0.69531	-1.9797	-2.0607	-1.7545	-1.6302	-1.5857	-1.5619	-0.91431	-1.8273	-1.1378	-0.38912	-1.2365	-2.0866	-0.80538	-1.474	-2.1398	-0.58423	-0.59827	-0.65937	-1.6828	-1.5985	-2.2603	-1.0625	-1.2982
-10.86	-10.712	-10.843	-10.961	-12.282	-11.129	-10.25	-12.183	-10.504	-10.851	-11.814	-12.654	-10.994	-12.17	-12.471	-11.294	-11.384	-10.964	-12.514	-10.869	-11.475	-11.31	-10.521	-10.13	-11.547	-11.493	-10.667	-11.344	-10.889	-10.121	-11.362	-11.525	-12.161	-11.556	-10.352	-10.841	-11.116	-11.074	-11.741	-10.818	-10.722	-12.444	-11.681	-11.646	-10.784	-10.431	-10.1	-10.907	-11.339	-11.65
0.56213	2.3583	0.85009	1.6855	3.0645	2.0105	1.699	2.0266	0.63547	1.4013	2.5077	2.36	2.2733	1.7002	1.2551	1.8107	2.9864	1.1582	1.1422	1.022	2.0858	3.1427	1.6772	1.7174	0.45857	2.9326	1.355	2.4446	2.8034	1.6772	0.86558	0.2589	1.1019	1.7703	1.6397	1.3235	0.70563	1.199	3.0064	0.85042	0.90524	1.3345	1.475	1.2306	1.3425	1.7515	2.0491	2.4121	1.7446	2.0893
-13.886	-12.969	-13.465	-13.76	-13.186	-12.705	-13.038	-12.325	-12.526	-13.166	-14.162	-12.29	-13.018	-12.819	-12.503	-13.102	-13.957	-14.115	-12.538	-12.948	-12.586	-14.412	-13.088	-13.115	-12.305	-12.836	-13.601	-13.615	-13.411	-13.634	-12.52	-13.551	-14.307	-12.582	-13.929	-12.211	-12.44	-13.757	-13.841	-13.992	-13.724	-13.422	-13.56	-13.792	-13.199	-12.487	-12.521	-13.403	-13	-11.712
-1.9618	-0.85929	0.093497	-0.3753	-1.5469	0.30279	-1.1988	-1.1715	-0.87153	-0.49315	-0.95896	-0.86329	-1.3264	-1.2383	-0.91233	-1.5226	-1.4453	-1.7026	-0.49712	-1.7725	-0.33901	-1.3079	-0.94229	-1.3799	0.72675	-1.2549	-2.1168	-1.3088	-0.453	-1.7976	-1.1437	-0.2862	-0.93428	-0.87565	-2.0125	-0.090235	-1.2441	-1.0714	-1.6129	-2.2589	-1.1515	-0.72765	-1.7276	-1.5904	-1.9054	-0.83949	-2.1027	-1.0397	0.55077	-1.914
-22.856	-21.88	-21.16	-22.132	-22.471	-21.644	-23.174	-22.81	-23.057	-21.934	-21.45	-21.607	-21.414	-21.502	-22.2	-22.607	-22.496	-21.947	-22.906	-21.566	-22.261	-21.387	-21.313	-23.254	-21.741	-22.472	-22.976	-22.238	-22.311	-22.329	-22.15	-22.225	-22.084	-21.683	-22.729	-23.207	-21.971	-21.783	-21.164	-21.151	-22.411	-21.384	-22.798	-21.018	-21.481	-21.898	-22.228	-22.087	-22.523	-21.687
1.9196	2.1239	0.39283	1.5428	0.70342	0.89272	0.28698	-0.42651	-1.103	-0.40465	-0.1208	0.39682	-0.15204	-0.33612	-0.46941	-0.074041	0.74316	-0.37231	0.52659	0.35458	0.55372	0.92701	0.26586	0.96161	-0.45247	0.81866	0.43157	0.17107	0.62129	0.36034	0.78431	0.41818	-0.64214	0.025159	0.77639	0.61883	0.063349	0.39193	0.54175	0.45365	0.077971	0.59946	0.051811	0.54119	1.3702	0.10858	2.1595	0.87942	0.16765	0.75233
-1.7744	-1.9429	-1.7554	-1.7906	-1.7673	-1.4755	-1.8583	-1.3657	-1.9621	-0.80576	-2.0025	-1.5139	-1.5715	-2.0901	-1.3093	-1.4501	-0.94037	-1.7441	-1.8853	-1.129	-1.8355	-1.6688	-1.4792	-1.3295	-1.7819	-1.5493	0.17116	-1.505	-2.4274	-0.89261	-0.55494	-2.1444	0.4112	-1.7468	-1.7517	-1.6999	-0.60996	-0.76089	-0.13588	-2.6377	-1.8473	-1.704	-0.44723	-0.50875	-1.0496	-1.1331	-1.537	-1.2794	-1.1704	-0.45677
7.6114	8.6209	7.6559	8.3575	7.2451	7.9514	7.9276	7.034	7.9262	7.8954	7.7785	9.2119	7.6253	8.8518	8.8813	8.0792	7.2437	9.0504	7.6129	7.4904	7.99	7.5533	8.6143	8.045	6.9435	8.7362	7.7092	7.809	7.1575	8.2211	7.8458	8.3538	7.6432	8.0985	8.0782	8.0358	8.2233	8.1713	7.722	8.7046	7.5799	8.0239	7.0635	9.0829	6.5602	8.7162	7.0508	8.1431	8.1541	7.503
0.62315	-0.86947	-0.4012	-0.79854	-0.36103	-0.96621	0.9917	0.07536	0.07981	-1.7088	-0.57578	-0.6002	0.038966	-0.95927	-0.70154	-0.10937	-1.0491	-0.47886	-0.21382	0.78259	0.32567	-0.57532	-0.66035	-0.82267	0.71832	0.17231	-0.40684	-0.22762	-0.43825	-0.95247	-0.078847	0.12201	-0.035165	0.34427	-0.37923	0.15032	0.23921	0.62431	-0.12755	0.4778	-0.53143	0.24925	-0.19779	-0.59406	-0.11455	-0.60168	-0.44491	-0.11904	-0.67369	1.1609
-12.548	-12.3	-11.683	-11.316	-11.991	-11.421	-11.584	-12.223	-11.43	-12.269	-11.991	-11.607	-10.878	-11.938	-10.937	-10.755	-12.474	-11.855	-11.658	-11.181	-11.827	-10.487	-11.16	-12.093	-10.673	-11.686	-12.245	-12.049	-12.512	-12.391	-11.981	-10.411	-11.256	-12.352	-11.397	-11.923	-11.969	-10.721	-12.469	-12.871	-11.092	-11.516	-10.513	-11.741	-11.316	-11.656	-12.189	-12.328	-11.494	-11.533
-3.6232	-3.2145	-3.5647	-3.6572	-3.7175	-4.7723	-3.8292	-3.2005	-4.0367	-3.8516	-3.229	-4.0232	-4.0789	-2.4584	-3.9344	-2.5393	-4.515	-4.5396	-4.0602	-3.3967	-4.2462	-4.2549	-3.7974	-4.5933	-3.1815	-3.8894	-3.6698	-3.8152	-4.4751	-4.5967	-3.6354	-2.8915	-3.3891	-3.9817	-4.568	-3.9161	-3.1907	-3.511	-4.4484	-2.8712	-5.8795	-4.3558	-2.8759	-4.0022	-2.5447	-3.672	-4.3571	-4.9249	-4.4274	-3.8617
0.10041	0.030104	-0.45051	0.32791	-0.40231	-0.73871	-0.043908	0.24599	0.082893	0.085728	0.38458	0.18898	-0.049893	-0.43517	-0.72867	0.24504	-1.3775	-0.64276	0.66192	-0.42964	-1.6688	0.98881	-0.60258	-0.60611	-0.15194	-0.40293	0.057708	-1.1612	-2.2065	-1.0187	-0.72702	-0.017732	-0.098639	0.60036	-0.18787	-1.2395	-0.64056	-0.3119	-0.20906	-0.70355	-1.4477	-0.83406	-0.0030133	-0.31979	-1.2209	0.043259	-1.2629	0.76504	-0.12954	0.096103
-21.993	-22.757	-22.416	-22.055	-22.505	-21.974	-23.289	-21.556	-23.779	-21.04	-21.835	-20.671	-21.66	-22.503	-22.583	-23.218	-20.795	-21.275	-23.155	-21.563	-22.105	-22.396	-22.551	-22.498	-21.694	-20.527	-22.73	-21.682	-22.086	-22.092	-22.488	-20.884	-22.566	-21.633	-22.568	-21.992	-21.729	-21.488	-21.436	-21.781	-22.033	-23.406	-23.134	-22.457	-23.011	-23.19	-22.559	-21.266	-22.363	-21.303
-1.3493	-1.8559	-1.4281	-1.664	-1.0498	-0.71549	-1.5337	-1.1572	-2.6469	-1.2176	-1.1191	-1.9468	-1.3802	-2.0696	-1.1616	-1.5435	-1.4891	-1.753	-0.75751	-0.20957	-1.5447	-2.0789	-1.1081	-0.13907	0.031493	-2.5708	-2.4602	-2.2345	-1.3552	-1.7949	-1.1793	-1.4763	-1.9634	-1.2858	-1.8011	0.17034	-2.2217	-2.2624	-0.80069	-1.6878	-0.48013	-1.7589	-1.1289	-1.61	-1.6403	-0.94096	-1.3826	-0.55092	-0.33408	-1.6013
-5.7711	-6.2803	-5.2364	-5.3418	-5.3659	-5.6747	-5.6107	-6.01	-5.5689	-5.3877	-5.5382	-5.5272	-5.9373	-6.4869	-5.2715	-6.7947	-5.2352	-5.5673	-5.7903	-5.6205	-5.5772	-5.6373	-5.5047	-5.401	-6.6471	-6.4459	-5.6888	-5.9538	-5.2593	-5.4834	-4.8281	-4.5009	-4.8252	-5.1062	-4.8287	-5.6251	-7.1878	-5.1324	-4.7382	-5.9443	-4.9783	-5.2737	-6.1451	-4.7908	-5.0028	-4.938	-5.7203	-5.9698	-4.5328	-5.3794
-14.635	-14.453	-15.192	-15.324	-14.775	-14.131	-14.632	-14.015	-15.249	-14.641	-14.189	-14.228	-14.275	-14.547	-14.631	-14.851	-15.52	-13.372	-14.384	-14.487	-14.973	-15.289	-15.313	-14.36	-14.786	-14.545	-13.799	-13.996	-14.719	-14.747	-14.594	-15.393	-14.18	-13.518	-14.491	-15.209	-14.9	-14.026	-13.937	-14.239	-15.021	-14.778	-14.097	-14.825	-14.354	-14.531	-14.104	-14.153	-15.507	-14.885
-0.31005	-2.0131	-1.7163	-0.89337	-1.8342	-1.5341	-0.74315	-2.0736	-0.1132	-1.1691	-1.418	-1.6133	-2.2068	-1.6951	-1.0943	-2.4693	-2.1897	-1.9674	-1.7051	-0.59024	-1.5273	-1.9115	-0.8223	-0.36802	-1.8847	-2.2868	-2.4233	-1.2977	-1.1262	-1.1263	-2.0413	-1.8968	-0.48487	-0.89179	-2.0698	-0.88475	-1.9917	-0.92161	-0.64573	-1.485	-1.5813	-2.1014	-2.1351	-1.8284	-1.5197	-0.96429	-0.052318	-1.493	-0.87522	-1.3928
-19.89	-20.806	-20.725	-20.924	-20.735	-19.717	-19.8	-20.56	-20.624	-20.932	-22.131	-20.027	-20.535	-20.891	-21.235	-21.224	-20.147	-21.434	-21.061	-20.018	-20.213	-21.025	-20.298	-20.957	-21.259	-20.909	-20.427	-20.043	-20.642	-20.254	-20.773	-20.547	-21.034	-21.214	-21.47	-21.337	-19.483	-21.302	-20.297	-20.116	-20.994	-19.746	-21.044	-19.943	-20.11	-19.49	-20.943	-19.631	-20.847	-20.716
5.3003	5.5465	4.0943	4.492	4.6059	2.7882	4.2375	4.6616	5.2593	4.874	5.7236	4.4361	4.3824	3.8419	5.1134	4.3801	5.1603	5.2703	6.2966	5.4058	4.5495	5.4124	4.4539	5.9087	6.4312	4.5818	4.5179	5.3791	4.0147	4.0532	5.1987	4.6748	5.1139	5.597	5.0191	5.3395	4.4396	5.5295	5.7079	4.3095	4.3971	4.3796	5.3138	5.8547	4.5821	5.2896	4.227	4.4944	5.7115	4.2523
1.1121	-0.11087	-1.0113	-0.39103	-1.181	-0.30267	0.55279	0.060799	-1.4002	-0.44104	0.12554	-0.65478	-0.66862	-1.2558	0.20637	-1.3717	-0.28127	-0.45427	0.42134	0.48474	0.04079	-0.78488	0.46017	-0.53693	0.13239	0.011746	0.22962	-0.15224	-0.61508	-1.8537	0.86067	-1.1012	0.43324	-0.6806	-0.074171	-0.0062704	0.6698	-0.28923	-0.53228	0.2904	0.12655	0.81464	-0.16443	-0.84755	0.089889	-0.65767	0.043819	0.1008	-0.39919	-0.41184
5.922	5.9507	5.1345	5.6796	5.997	5.4345	4.7755	5.9404	5.8621	4.4365	5.4966	4.887	5.1714	5.516	6.3144	5.6682	5.579	6.0961	5.0228	5.1676	5.4495	5.6791	6.3688	5.2438	5.9736	5.19	6.0066	4.8611	5.1144	6.2169	5.0259	4.964	5.3256	5.671	6.1251	5.7111	5.9507	6.295	4.6268	4.4036	5.3017	5.9491	6.0076	5.7071	6.1319	6.3137	5.4606	4.7998	5.3067	5.4004
-12.21	-13.023	-13.046	-12.257	-12.685	-13.474	-13.904	-13.56	-13.03	-14.05	-14.196	-12.864	-13.295	-14.136	-12.799	-12.187	-12.785	-13.032	-14.062	-12.519	-13.023	-13.062	-13.18	-14.012	-13.815	-13.026	-13.446	-13.72	-13.755	-13.014	-12.764	-12.588	-12.533	-12.61	-12.76	-12.655	-12.064	-11.939	-12.935	-14.548	-12.283	-13.137	-13.646	-12.853	-13.99	-12.879	-12.598	-13.536	-13.044	-14.06
1.7104	1.4422	1.4477	1.8564	0.9059	0.96819	1.4407	1.5326	2.0601	0.32866	1.698	2.0318	2.5913	1.4959	1.6962	0.30788	2.8729	1.9769	1.5849	2.347	2.2927	2.5251	1.5713	1.5489	1.2452	1.929	2.6364	1.8182	1.5121	2.3525	1.7712	1.9538	2.8263	1.8745	1.5541	1.1229	2.0229	0.77859	2.6695	2.4764	0.43121	2.3592	1.1883	0.73884	1.799	1.3714	0.14616	1.7936	1.0386	2.3882
1.0769	1.78	1.9049	1.1023	0.72982	1.578	0.64616	1.3132	1.8885	0.78759	1.3064	1.8475	0.96697	1.6457	1.5356	1.9698	1.0099	2.0533	1.612	1.6726	0.014776	0.79894	1.0959	1.7849	0.31461	1.0173	1.9687	1.5093	2.7161	2.161	2.1032	1.2729	0.97402	0.69174	0.89442	0.64121	1.2931	1.3106	0.54726	1.5528	1.2712	0.3236	1.7572	0.5452	1.553	1.5439	1.0027	0.4329	0.96304	1.5521
-11.161	-12.125	-10.926	-11.153	-10.971	-12.285	-10.363	-10.574	-11.648	-10.765	-11.604	-10.836	-9.87	-11.378	-11.07	-10.981	-10.896	-10.955	-10.121	-9.8498	-10.575	-10.853	-11.222	-9.9253	-11.803	-10.38	-10.882	-10.704	-10.173	-10.146	-11.278	-10.982	-10.219	-10.795	-10.495	-10.746	-10.922	-10.413	-10.827	-10.63	-11.444	-10.452	-10.939	-10.109	-9.5647	-10.197	-10.943	-10.625	-10.527	-10.517
-20.238	-23.074	-23.105	-21.344	-21.735	-21.63	-21.48	-22.903	-22.401	-23.103	-21.971	-22.177	-22.211	-21.556	-23.238	-22.294	-22.622	-22.197	-21.38	-21.083	-22.901	-21.732	-21.534	-22.444	-22.234	-22.137	-22.414	-22.726	-21.736	-21.879	-21.738	-22.394	-21.751	-22.621	-22.457	-22.367	-21.954	-21.666	-23.333	-21.119	-22.138	-22.471	-21.473	-22.402	-22.298	-22.973	-20.491	-22.096	-22.054	-22.35
-10.175	-11.489	-9.0863	-10.671	-10.408	-10.321	-9.0747	-10.124	-9.4022	-10.836	-9.6288	-9.7876	-10.542	-10.368	-9.5931	-10.801	-9.2502	-10.573	-9.9399	-10.329	-9.0401	-10.28	-9.5774	-11.136	-9.8595	-11.022	-9.7164	-10.289	-10.295	-10.244	-10.589	-10.223	-9.1931	-10.746	-10.404	-10.066	-9.7635	-10.418	-9.32	-10.768	-10.105	-10.048	-10.599	-11.346	-9.6904	-10.322	-9.5337	-10.467	-10.929	-9.361
-22.848	-21.669	-23.143	-22.161	-21.96	-21.437	-22.392	-21.855	-23.724	-22.882	-22.561	-22.023	-22.191	-22.241	-22.092	-22.29	-22.277	-21.375	-20.876	-22.297	-21.47	-23.168	-21.447	-23.08	-23.066	-22.06	-22.103	-21.959	-21.613	-22.4	-22.124	-22.208	-22.147	-21.356	-21.505	-21.68	-22.454	-23.452	-23.4	-22.09	-22.458	-20.502	-21.823	-22.491	-22.636	-21.742	-22.218	-22.712	-22.399	-21.681
2.6911	3.5546	3.0302	3.9104	2.4043	3.0197	2.4745	3.0885	3.367	4.2123	3.4897	2.073	3.3734	2.573	3.0052	3.6005	1.7602	3.1402	2.0496	4.0247	3.5871	3.06	2.4363	2.6554	2.3155	2.7803	3.2546	3.4394	4.2304	3.2303	2.3723	2.2773	4.4453	2.6271	2.3895	3.3824	2.8607	2.4101	4.0261	3.6877	4.1341	3.4409	1.9351	2.7344	2.1471	2.4618	3.1197	3.2002	4.0975	3.0649
-0.37926	-0.10681	-0.26601	0.25254	-0.71411	-0.25747	0.054828	0.61514	0.22637	-0.11328	0.46705	-0.89084	-0.35388	0.37004	-0.36541	-0.93368	-1.0035	0.26418	0.13081	-0.11956	-0.32075	-0.22046	0.81459	-0.23621	0.12914	-1.5069	-0.44348	0.73132	0.12428	-0.6387	-1.7602	0.72416	-1.0226	-0.37695	2.1265	-0.38726	-0.24272	-1.2765	-0.069432	0.39752	0.69413	-0.32749	-0.96587	0.47033	-0.12012	-1.0106	-0.092938	-0.71816	0.20451	-0.47863
-13.182	-14.102	-12.707	-12.741	-13.236	-13.321	-12.638	-12.545	-12.643	-13.622	-13.118	-13.387	-12.759	-13.948	-12.986	-12.419	-12.915	-13.726	-14.051	-13.446	-12.599	-12.949	-13.701	-12.804	-13.084	-12.88	-12.827	-13.657	-11.868	-13.521	-12.885	-13.077	-12.981	-13.248	-13.39	-14.11	-12.141	-13.312	-13.059	-14.096	-13.167	-14.046	-13.514	-13.602	-13.109	-12.586	-13.688	-12.834	-13.542	-13.825
-5.7859	-4.5095	-4.947	-3.2998	-3.8022	-4.7776	-3.2283	-4.3248	-3.5498	-4.0393	-4.1797	-4.5659	-4.429	-3.9735	-4.6504	-4.4672	-4.392	-4.5547	-3.2686	-3.1743	-2.8851	-4.195	-3.9581	-5.0302	-4.3912	-4.5773	-3.771	-3.6291	-4.2213	-4.3125	-2.5307	-5.1638	-3.8122	-5.4539	-4.03	-4.4888	-3.9812	-5.4451	-4.4023	-4.6623	-4.877	-2.9738	-5.167	-2.5254	-3.4571	-4.0487	-3.9649	-2.9799	-3.7528	-3.8201
-2.2642	-2.5541	-1.3943	-3.1416	-2.1667	-2.7836	-2.6127	-3.6452	-3.0764	-1.6798	-2.6895	-2.8216	-3.0974	-2.5144	-2.3336	-3.2737	-2.2888	-2.9389	-4.6593	-3.2126	-2.5644	-2.9213	-3.1743	-3.8926	-2.1928	-2.9085	-2.7381	-2.2461	-2.1932	-2.4977	-2.3141	-2.8024	-1.8469	-2.8636	-3.7761	-2.8481	-2.6474	-2.31	-2.2695	-2.3907	-3.8008	-1.2653	-3.0506	-2.2595	-3.8425	-3.0928	-1.8538	-2.6837	-3.2372	-3.1087
-12.277	-11.521	-11.823	-12.321	-11.054	-11.545	-11.338	-11.665	-11.848	-11.739	-11.337	-12.672	-10.511	-12.479	-11.108	-11.659	-11.881	-12.06	-11.088	-10.894	-11.727	-12.622	-11.42	-12.539	-11.073	-11.568	-11.614	-11.981	-11.731	-11.544	-12.204	-11.702	-11.092	-11.943	-11.646	-11.687	-10.93	-12.312	-11.216	-10.65	-10.832	-12.112	-11.577	-10.74	-11.36	-11.471	-11.388	-12.088	-11.145	-11.968
-3.5046	-3.947	-4.0682	-2.7506	-4.7877	-2.4419	-4.0565	-3.1298	-4.2683	-3.5143	-3.2585	-4.1876	-3.5408	-3.765	-3.8433	-2.9122	-4.6301	-3.551	-3.5735	-3.869	-4.0159	-4.0653	-3.3673	-3.9731	-3.122	-3.8889	-2.5855	-2.9878	-4.2799	-4.4693	-3.54	-2.8613	-2.2435	-3.6383	-4.5578	-2.7128	-1.817	-3.5567	-2.331	-2.7263	-3.2049	-3.4212	-4.5504	-3.3782	-3.0085	-3.7994	-3.2481	-3.6765	-3.087	-4.4384
-3.5412	-2.6124	-2.9768	-3.9991	-2.9102	-2.8375	-2.5418	-3.5087	-2.55	-2.9459	-3.8979	-3.7991	-3.1769	-3.23	-3.792	-2.6229	-3.8929	-4.0462	-2.5995	-4.4336	-3.0191	-3.1148	-2.795	-3.3171	-3.3518	-3.6838	-4.4625	-3.8549	-3.3041	-3.4666	-3.4508	-3.5719	-4.6183	-3.0989	-4.6464	-4.0469	-3.6184	-3.7399	-2.4432	-4.2431	-3.3673	-3.7511	-3.5609	-3.5021	-3.4291	-2.7251	-3.158	-2.5401	-3.5929	-4.3405
6.9992	7.0937	6.3001	7.3628	6.7715	7.9487	7.7817	7.4896	7.6106	7.3782	7.0033	6.9928	6.2953	6.9291	6.5565	6.6578	6.0667	6.5117	6.7329	7.7991	6.6204	6.5341	6.5313	7.4581	7.2949	7.2944	6.4112	6.2969	7.9024	5.7271	7.1874	6.9943	7.9458	7.0781	6.3582	6.1761	5.8888	7.2739	7.1363	6.2063	6.6369	6.3896	7.1241	8.1517	7.6954	6.8359	7.4953	7.3624	5.9278	6.4574
-1.7326	-0.42697	-1.1843	-2.2802	-1.8688	-1.2266	-0.33809	-0.97052	-1.2403	-0.79165	-1.116	-1.0866	-2.6982	-1.9459	-1.6252	-2.0773	-0.72377	-2.7329	-0.16744	-0.72344	-1.3052	-1.9793	-2.933	-0.25007	-1.673	-1.1495	-0.5321	-0.99325	0.4296	-1.1943	-1.4179	-1.4939	-3.0104	-1.0973	-1.3871	-1.8004	-0.58494	-1.5545	-1.285	-1.8385	-1.4448	-1.8003	-1.0514	-1.6225	-2.6771	-1.8124	-0.818	-1.433	-1.6853	-2.0957
-1.9437	-1.7202	-2.2296	-3.6134	-3.4212	-1.9559	-2.1325	-2.9512	-1.4398	-2.1938	-2.226	-3.2208	-1.705	-3.7274	-3.5019	-2.3854	-1.8752	-3.9338	-3.1455	-2.0308	-2.4428	-3.5594	-2.402	-2.5015	-1.9163	-1.7968	-2.3407	-3.5187	-2.2892	-1.8141	-2.9482	-2.7508	-1.94	-2.2447	-2.4259	-1.5038	-2.4833	-3.0543	-2.4406	-2.7223	-2.5707	-3.8313	-2.588	-1.5226	-1.7228	-1.4811	-2.3825	-1.5087	-3.1188	-2.8635
-1.6656	-0.74616	-1.7041	-2.8998	-2.1009	-0.62824	-0.78386	-1.3334	-1.6392	-0.63026	-2.0905	-1.504	-2.2525	-0.61059	-2.808	-3.0245	-1.9432	-2.5435	-1.6008	-1.34	-1.3954	-1.4416	-1.6213	-2.0791	-0.47546	-2.3608	-2.6325	-1.2277	-1.6179	-1.2357	-1.4233	-2.8404	-1.6907	-1.7566	-2.0009	-0.87401	-2.8233	-0.98359	-1.4381	-1.5259	-1.2208	-2.6836	-0.94503	-1.5781	-2.7048	-2.4418	-1.46	-0.82363	-1.4751	-1.8733
1.9443	1.6503	2.5454	0.76592	1.0358	3.498	2.0367	1.8966	1.1983	0.4574	1.8619	1.6952	2.8467	1.3299	1.6136	1.7208	0.44507	1.7134	1.1927	1.3775	1.2927	1.4153	0.99525	1.884	1.1622	2.1898	2.2297	1.3753	2.0795	2.514	0.71697	2.6615	1.3837	2.9439	1.1267	1.9131	0.74407	0.4821	1.6032	2.4553	0.88612	2.5952	1.5313	1.2233	1.3099	3.1607	1.5352	1.7047	0.45585	2.1768
-0.25187	1.4794	1.0916	1.122	1.0915	0.94209	1.9526	1.8233	0.41351	1.2635	0.77268	1.5867	1.1607	0.81528	1.4473	2.3688	0.96233	1.7495	1.1838	0.50715	0.70964	0.30954	0.22975	1.5651	1.4505	0.76488	0.2814	0.70154	0.36195	1.4333	1.049	0.9455	0.29491	0.83933	0.83643	1.8275	0.911	0.90233	0.9815	1.0991	2.1877	0.93927	1.4959	0.63352	1.5283	0.45018	1.6764	0.86496	0.17111	2.6187
3.3661	3.5148	3.2012	3.9834	2.5045	2.6665	2.3207	3.9375	1.9641	3.6227	2.4608	2.7046	3.4228	2.6836	1.8059	3.4077	2.7913	3.386	2.6558	2.6045	1.8953	2.9148	2.3347	3.0233	1.8699	3.847	3.3457	2.7581	3.5702	3.141	3.4061	2.0487	3.3689	2.6296	2.7798	2.75	2.0379	1.6096	1.8893	2.4568	2.7805	3.2356	3.7585	3.7969	2.763	2.6862	3.658	2.6947	1.6757	3.0353
-12.699	-12.437	-12.837	-12.653	-11.848	-13.112	-13.244	-13.111	-12.701	-13.644	-11.842	-12.341	-13.04	-12.79	-11.682	-12.361	-12.656	-11.621	-12.288	-12.126	-13.58	-12.38	-13.231	-11.906	-13.81	-12.848	-12.923	-11.993	-13.307	-13.542	-13.372	-13.038	-12.561	-13.409	-12.22	-13.597	-12.243	-12.192	-12.304	-13.096	-12.576	-14.08	-13.429	-12.887	-13.98	-13.329	-12.549	-12.595	-12.226	-11.947
-2.8885	-3.2642	-2.5807	-4.0684	-2.2079	-3.7299	-3.5473	-3.3944	-2.0814	-3.0106	-4.1971	-3.175	-2.4856	-3.3779	-3.8548	-4.592	-3.4194	-2.4319	-4.3925	-2.1262	-3.0828	-2.8335	-3.5361	-2.6423	-2.925	-4.1554	-2.2731	-3.0412	-2.6405	-2.8821	-4.2653	-3.2277	-3.7993	-3.1626	-3.7251	-2.7491	-4.0319	-2.0214	-3.6972	-3.9438	-3.5229	-2.9903	-2.5193	-4.0482	-3.0095	-3.7619	-3.0032	-2.7011	-2.6562	-3.2151
-4.7079	-2.9229	-3.412	-3.2383	-3.177	-4.6195	-3.4469	-3.6757	-2.4566	-3.2869	-2.9528	-2.6915	-3.5413	-3.3743	-3.0759	-3.9166	-4.4307	-2.6676	-3.2886	-3.6484	-2.555	-4.2331	-3.4779	-2.7459	-2.3736	-3.6956	-2.3426	-3.0595	-3.9259	-4.0104	-5.8439	-4.3028	-3.1162	-3.2427	-3.6169	-3.6867	-3.442	-4.1749	-3.5642	-2.4846	-3.2793	-3.1152	-3.2419	-3.6912	-2.5804	-2.6778	-3.2732	-2.9409	-3.0777	-3.675
-4.1037	-2.259	-3.4811	-3.0241	-1.9478	-3.5494	-1.639	-2.9672	-2.9509	-2.7164	-2.6296	-1.5385	-2.3472	-3.1176	-1.7791	-3.8746	-1.1641	-3.135	-1.4604	-2.8208	-3.4524	-3.2611	-2.1876	-3.1121	-2.6298	-1.7389	-3.2974	-2.5933	-2.8608	-2.6384	-4.7356	-2.3923	-2.9092	-2.5795	-3.4411	-2.0923	-2.3178	-2.9455	-2.5007	-3.0482	-3.5166	-2.8069	-1.6375	-2.994	-1.9396	-3.3964	-3.2029	-2.9747	-2.1521	-4.1635
-9.4444	-9.1642	-8.3419	-8.38	-8.4911	-9.5174	-8.8915	-8.9372	-8.8072	-8.2763	-8.5482	-9.2602	-8.4958	-9.1243	-8.3541	-8.6155	-9.6635	-9.2647	-8.614	-9.0195	-8.3191	-9.731	-8.9396	-9.2325	-9.4793	-8.4579	-9.6644	-9.0159	-8.9415	-9.04	-8.7875	-8.1612	-8.5191	-8.983	-8.5704	-8.8255	-9.1731	-8.9688	-8.6903	-8.2076	-8.8686	-8.4372	-9.9915	-9.5044	-8.4892	-9.6272	-9.1272	-8.8189	-9.8032	-8.8915
-10.643	-11.655	-12.292	-11.405	-11.5	-11.598	-11.928	-12.189	-11.618	-11.831	-11.739	-11.814	-11.562	-12.663	-11.23	-12.303	-10.975	-11.259	-11.072	-11.386	-11.751	-11.175	-11.412	-11.363	-12.533	-12.257	-11.271	-12.612	-11.784	-11.863	-12.252	-11.086	-12.057	-11.706	-11.762	-12.214	-11.271	-10.838	-11.593	-12.361	-11.868	-10.574	-10.536	-10.965	-11.655	-12.303	-11.351	-10.429	-10.74	-12.737
-6.2319	-5.0795	-6.3746	-4.9596	-6.7141	-6.1037	-5.4486	-6.364	-4.5365	-6.1245	-5.7276	-5.5315	-5.8456	-5.7765	-6.2557	-5.82	-5.9673	-3.9677	-5.1676	-6.1806	-5.5587	-5.7591	-4.2126	-5.3585	-5.5304	-5.6232	-5.4492	-6.0185	-4.6737	-6.044	-4.9606	-6.223	-6.7689	-6.6768	-4.4898	-6.0106	-6.001	-6.2173	-5.9628	-4.8458	-5.0429	-6.3451	-5.5836	-6.8526	-5.9562	-5.0961	-5.5393	-6.0055	-6.5866	-6.5483
5.4381	5.3965	4.4956	5.1659	5.2925	4.4334	5.2421	4.1149	6.2671	5.1019	4.647	5.0689	4.5071	5.628	5.1631	5.793	5.4432	5.2743	5.1579	4.589	5.4214	5.1194	4.106	4.8177	5.7533	5.4519	5.7028	5.3091	5.1337	4.1722	3.5778	5.5993	3.9788	4.6831	4.1461	4.9082	5.066	4.8694	5.4792	4.9796	5.4863	5.2956	5.7991	5.7192	3.5794	4.3965	5.546	3.0831	5.9763	5.6204
3.9336	4.8718	3.5803	4.1562	5.3412	4.4784	3.0121	5.2131	4.6967	4.0195	4.5367	5.1555	5.1557	5.0072	4.9606	4.7451	5.7592	3.8529	5.0022	4.6259	4.5149	4.1543	4.7009	2.6476	5.7959	4.9432	3.4712	3.4432	4.8158	3.9773	3.7677	5.8118	4.0793	4.6226	4.337	4.3934	4.8716	3.9414	4.7743	4.0027	4.3311	3.1194	4.9677	4.6913	4.1742	4.4643	3.9389	4.8416	5.3286	4.2945
-0.66377	-1.6382	-2.1313	-0.82121	-0.32774	-2.7844	-1.7289	-1.1968	-1.5399	-0.93936	-0.55677	-0.57642	-0.10446	-1.0674	-1.2638	-1.7825	-1.8781	-1.6092	-0.098213	-0.84402	-0.69166	-1.0319	-1.7165	-1.6175	-1.1606	-1.3334	-2.1264	-0.04924	-1.0364	-1.2841	-0.92905	-1.405	-1.3622	-0.47879	-0.11276	-1.5938	-1.5295	-0.93099	-0.86516	-0.20983	-1.8404	-0.8422	-0.56348	-0.66358	-1.5308	-1.3567	-0.41871	-1.0784	-2.0629	-0.61288
-20.826	-21.95	-22.072	-23.248	-22.494	-22.015	-22.496	-20.596	-22.306	-21.727	-21.618	-22.522	-22.721	-21.991	-22.535	-21.471	-21.857	-21.215	-21.984	-22.292	-23.11	-22.671	-21.476	-23.789	-22.846	-23.274	-22.115	-22.147	-22.5	-22.684	-22.461	-21.069	-23.307	-22.616	-20.659	-23.002	-22.306	-22.685	-22.104	-21.391	-22.559	-22.651	-22.784	-22.279	-22.174	-21.702	-22.181	-23.076	-20.601	-22.306
-14.766	-14.484	-14.69	-13.278	-13.628	-15.57	-15.558	-15.3	-14.836	-14.738	-14.597	-16.174	-13.973	-13.551	-13.994	-14.504	-16.031	-14.618	-14.642	-15.041	-14.052	-14.009	-14.851	-15.549	-14.728	-14.415	-14.243	-13.849	-13.409	-14.747	-15.474	-15.013	-14.382	-14.036	-14.13	-13.914	-14.67	-14.65	-14.467	-14.833	-13.994	-14.243	-14.128	-14.483	-14.919	-14.393	-14.577	-13.308	-15.819	-16.442
-14.322	-13.733	-13.911	-14.088	-13.673	-13.793	-13.696	-13.572	-13.041	-13.28	-11.331	-12.95	-12.681	-13.143	-13.488	-13.415	-13.192	-13.198	-12.603	-13.277	-14.089	-12.686	-13.027	-13.55	-12.914	-13.634	-13.852	-13.329	-12.47	-12.966	-14.512	-14.052	-12.826	-13.326	-13.857	-12.071	-13.655	-11.94	-12.576	-11.99	-12.332	-14.079	-12.756	-13.849	-13.075	-13.97	-14.21	-12.873	-12.441	-14.521
-11.995	-11.676	-12.189	-11.925	-10.858	-11.532	-11.435	-12.104	-11.223	-11.41	-11.379	-11.552	-11.442	-11.521	-11.586	-11.665	-12.056	-11.412	-11.027	-11.298	-11.169	-11.155	-12.101	-10.738	-11.73	-10.795	-10.992	-12.226	-11.516	-10.749	-11.123	-12.346	-10.96	-11.436	-12.382	-12.196	-11.915	-11.081	-11.354	-12.569	-11.632	-12.226	-11.486	-11.488	-12.351	-10.503	-10.804	-11.569	-11.125	-11.423
0.71355	-0.2517	1.627	-0.99129	0.84053	-0.4906	0.070231	0.56602	0.80057	-0.46897	-0.58888	1.3184	-0.28616	0.041896	-0.42456	-0.29066	0.67871	0.8039	0.34528	0.93333	0.17557	0.181	0.46489	0.42163	0.62997	1.1032	-0.29091	0.8958	0.53167	0.71672	-0.2075	-0.64665	0.81593	0.93172	1.1974	0.11663	0.056496	0.98273	0.30575	-0.37949	1.4984	-0.12434	0.027662	-0.092381	0.029717	-0.59101	0.79677	-0.3536	1.641	-0.77804
-4.537	-5.4755	-5.7007	-5.6158	-6.9481	-5.3335	-5.7547	-6.268	-5.3026	-5.9626	-5.0196	-5.4827	-5.2261	-5.5816	-6.5564	-4.4736	-5.338	-5.242	-5.5913	-5.8228	-5.0956	-5.4983	-6.1268	-4.9178	-4.4725	-5.6213	-6.3235	-6.1644	-4.744	-5.7073	-5.2362	-5.4357	-6.7902	-5.5656	-6.5234	-5.487	-5.6286	-4.9312	-5.6755	-5.0744	-5.7254	-6.013	-4.7665	-6.1321	-5.7734	-5.3262	-5.5435	-4.7346	-5.6397	-4.6682
3.8349	4.0186	3.7463	3.7345	5.4624	3.3266	4.3085	4.2339	4.6485	4.7707	4.1956	4.2533	4.954	4.6123	4.2273	4.7357	5.3185	4.9487	6.0659	3.9213	3.0704	4.8105	3.4399	4.1019	4.8074	3.4195	3.8892	5.304	3.994	4.1641	3.4791	4.7464	5.1584	5.3885	4.318	4.7473	4.8315	3.5952	4.2248	3.5746	5.3888	4.3161	3.5277	4.3867	4.486	4.1962	4.7676	4.4799	4.8598	3.5579
2.2731	1.185	1.2837	1.3072	1.0462	2.0817	0.7088	2.0847	2.6255	2.8775	1.8216	1.0151	2.6172	1.0606	1.7286	1.2046	0.7978	1.1672	2.9678	1.7836	0.65078	2.5872	1.7983	2.5173	2.135	0.92966	2.1164	1.1685	1.3427	1.0646	2.65	0.86526	1.4758	0.96322	1.2018	1.6688	1.6787	1.8447	0.32571	0.78996	1.8362	0.82678	1.1724	1.9591	1.9004	1.9252	1.8507	0.83599	2.6765	-0.054458
1.066	-0.48204	0.64583	0.065852	1.5056	1.325	0.48047	0.85699	0.042584	0.52079	-0.36228	-0.15232	0.82306	-1.0946	0.45146	0.09892	-0.56676	0.9728	-0.97362	1.1411	0.61348	-0.001333	1.3609	0.83362	0.13225	0.39339	0.74806	0.15044	0.49549	0.4998	0.48102	0.44327	-0.073004	0.099469	0.42406	1.0067	1.3808	0.47132	0.66806	0.32011	1.1911	0.36681	0.3743	0.12916	0.77201	-0.13701	0.30081	0.74384	-1.0984	0.30947
-20.545	-21.434	-20.876	-21.047	-20.218	-20.453	-20.715	-19.989	-21.615	-20.244	-20.299	-20.355	-20.279	-21.016	-21.322	-21.218	-19.681	-20.256	-20.521	-20.569	-20.361	-21.307	-20.475	-21.793	-19.876	-20.549	-20.613	-21.211	-21.257	-20.392	-21.595	-20.835	-21.736	-20.515	-19.565	-20.697	-20.293	-20.277	-21.455	-20.835	-20.301	-21.192	-20.176	-21.381	-20.557	-22.182	-18.374	-19.599	-20.982	-19.851
5.9533	4.9177	4.7085	4.4074	4.6309	5.5199	4.9932	4.4758	4.9021	5.2875	5.676	4.4698	6.0622	5.6089	5.0147	4.6983	5.6667	4.869	5.4719	5.1784	5.2194	4.2301	4.5219	5.0349	4.033	5.6989	4.9428	5.1448	4.3305	4.7774	4.984	4.9439	4.1145	4.8225	4.022	4.3597	5.3088	4.31	5.1713	5.0728	4.5007	4.213	4.2958	4.4815	5.3998	5.7065	4.3647	5.6893	4.8449	5.6299
-9.3518	-10.213	-10.203	-9.646	-9.8169	-9.3743	-9.5801	-8.4997	-10.41	-9.39	-8.7777	-9.0716	-9.2653	-8.2882	-10.785	-9.3894	-9.4647	-9.9382	-8.218	-8.8518	-8.8024	-9.6071	-9.6128	-8.9109	-8.3871	-10.548	-8.8613	-7.6465	-8.758	-8.9654	-9.6289	-10.765	-9.5513	-8.9213	-9.0971	-9.4424	-9.0068	-8.8757	-9.3719	-9.4422	-9.1116	-9.9732	-8.4877	-8.41	-9.5474	-9.8114	-9.786	-8.9864	-8.9662	-8.9747
-7.4762	-7.9823	-7.4587	-6.2994	-7.7449	-7.7203	-6.8766	-7.9811	-7.59	-7.0602	-7.8501	-7.3366	-7.3519	-8.1203	-7.5785	-6.7611	-7.0493	-7.1994	-6.4212	-6.7868	-8.3324	-7.9166	-7.3978	-7.1159	-7.089	-7.2658	-9.2712	-7.362	-7.35	-7.5192	-6.7422	-7.7571	-6.9542	-6.9934	-7.9261	-7.384	-7.1879	-6.733	-8.2341	-7.8458	-8.3414	-6.1519	-8.5196	-7.6251	-7.2982	-8.0153	-7.2173	-6.5971	-8.3144	-7.5059
-7.3112	-5.5043	-7.2153	-5.766	-6.0901	-5.9343	-6.7952	-6.6206	-6.5176	-7.2613	-6.0486	-6.5382	-5.5422	-6.0253	-6.8834	-7.2311	-5.724	-5.8089	-6.6384	-6.904	-6.6153	-6.5349	-5.4074	-5.6813	-4.9189	-7.3891	-6.8368	-6.5247	-5.9889	-7.0532	-6.8746	-6.4377	-7.2662	-6.3234	-5.9048	-7.3108	-5.5559	-6.46	-5.7046	-6.4659	-5.7041	-5.8309	-6.8083	-6.2434	-5.4048	-5.7918	-6.3852	-6.4795	-7.2385	-7.1035
-2.9027	-2.3119	-3.3221	-3.0645	-3.1101	-3.2732	-3.3213	-2.082	-2.6158	-3.3776	-2.6977	-2.4933	-1.7024	-2.1563	-2.4795	-2.3371	-3.5435	-3.3327	-2.4474	-3.2908	-2.7076	-2.1743	-1.729	-2.5552	-3.3263	-2.2529	-1.9872	-2.4252	-2.7207	-3.2948	-3.1707	-2.5244	-2.9258	-1.563	-0.96043	-2.5365	-2.8311	-1.985	-2.8617	-1.6333	-3.2179	-2.7163	-2.8757	-3.4043	-2.3937	-2.9343	-2.2392	-2.0944	-2.9271	-2.3805
-4.5136	-6.1067	-4.9777	-6.126	-5.0355	-4.9924	-4.8865	-5.2526	-5.2673	-4.0591	-4.1517	-5.2016	-4.2371	-5.0035	-5.3851	-4.3383	-5.6203	-5.4636	-4.3664	-5.1431	-4.5199	-4.6566	-4.45	-4.4915	-4.0253	-4.91	-5.3245	-5.4248	-5.1801	-5.052	-5.999	-4.5648	-4.4845	-3.8813	-4.8062	-4.9917	-4.3414	-6.4454	-4.7535	-3.7985	-4.1662	-5.8166	-4.2452	-5.1752	-4.3485	-5.1327	-5.0995	-5.3425	-4.7057	-5.7787
-9.5066	-9.648	-7.8572	-10.27	-8.9801	-8.5859	-10.043	-8.8566	-9.1074	-9.3676	-9.2072	-8.6843	-9.9754	-8.9444	-8.3814	-9.9523	-10.925	-8.8772	-8.6004	-9.0449	-9.581	-9.1611	-9.0127	-8.6387	-9.0684	-9.1864	-9.0305	-7.9126	-8.2361	-8.6618	-9.2059	-9.2356	-9.0425	-9.0345	-8.4872	-9.5298	-8.8661	-8.6621	-9.531	-9.3283	-9.4628	-9.1792	-8.4494	-9.2455	-9.0275	-8.7951	-8.6528	-9.435	-8.4516	-8.0447
5.949	7.3578	7.1678	8.5251	7.1499	6.0945	7.409	6.5795	5.4609	8.2347	7.3	6.95	7.0696	5.8903	7.4133	7.7852	7.6939	5.6985	5.1303	7.8038	8.023	6.4419	7.5229	6.7734	5.6809	6.5345	7.1789	6.2072	6.6758	6.6942	7.3419	6.8915	7.4403	7.04	8.7974	7.1277	6.8059	6.4725	7.5881	6.4123	6.5899	8.3282	6.6367	7.4139	7.4283	5.8119	7.8192	7.4401	5.9557	5.9841
-11.241	-12.712	-11.853	-11.351	-11.144	-10.977	-11.4	-12.271	-11.311	-12.503	-10.441	-11.763	-12.861	-11.412	-11.4	-12.258	-10.6	-10.784	-12.202	-11.974	-11.223	-12.122	-11.54	-11.303	-12.89	-11.498	-10.891	-11.743	-10.974	-11.421	-10.853	-10.781	-11.273	-11.394	-12.094	-11.926	-11.883	-11.203	-11.978	-11.084	-10.4	-12.138	-10.547	-10.992	-11.4	-10.406	-11.592	-11.095	-11.441	-11.477
-13.956	-12.579	-12.77	-11.648	-13.033	-12.415	-13.945	-12.251	-12.126	-12.574	-11.656	-12.7	-12.45	-12.408	-12.423	-12.986	-13.475	-11.893	-12.766	-12.431	-11.499	-13.188	-12.273	-12.391	-12.163	-12.94	-13.911	-13.536	-12.872	-12.916	-12.476	-12.759	-12.528	-12.512	-12.873	-13.907	-12.87	-13.419	-12.789	-12.915	-13.406	-12.413	-12.027	-12.535	-12.591	-13.019	-13.019	-10.961	-12.735	-12.551
-5.5511	-6.4983	-5.8705	-5.1534	-5.4065	-5.2426	-5.4328	-6.7403	-5.142	-6.2508	-4.2631	-5.674	-5.1133	-5.8416	-5.3271	-5.2869	-6.3511	-5.4551	-5.6351	-4.665	-4.6505	-6.1272	-4.9287	-5.6719	-6.6571	-5.4166	-5.1804	-5.8891	-5.8896	-5.3344	-5.7157	-5.1101	-5.5103	-5.0527	-6.9818	-6.0094	-5.761	-5.8122	-5.5661	-5.7284	-5.1985	-4.8662	-5.3147	-4.8573	-5.6631	-5.5752	-5.4664	-5.827	-6.0781	-5.1062
-14.448	-13.677	-12.79	-13.768	-14.414	-14.385	-13.166	-14.816	-13.387	-14.617	-14.845	-14.534	-14.191	-12.497	-14.499	-13.125	-13.258	-13.586	-13.262	-14.368	-15.111	-13.82	-13.735	-14.786	-13.551	-14.171	-14.493	-14.89	-14.668	-14.041	-13.61	-14.051	-14.067	-13.142	-12.981	-13.039	-13.777	-14.046	-14.64	-14.239	-14.657	-13.12	-14.994	-14.514	-14.381	-14.209	-14.403	-15.075	-14.389	-13.777
-7.8854	-6.6018	-8.1495	-7.9331	-7.9141	-8.2268	-6.7584	-7.4405	-7.597	-7.4912	-6.9174	-7.4022	-7.0752	-6.951	-7.769	-7.8186	-7.6756	-7.1533	-8.3225	-8.9024	-7.3128	-6.6879	-8.0615	-8.3286	-8.7895	-7.3893	-6.6677	-7.2844	-7.6827	-8.0785	-7.2671	-7.971	-8.2384	-8.2087	-8.3459	-7.5351	-8.6779	-5.9359	-7.7543	-7.7926	-6.978	-7.4826	-6.8887	-7.1068	-7.1226	-7.6415	-7.3396	-7.4368	-8.2391	-8.4531
6.7694	7.3169	6.5826	5.9321	6.5941	6.6764	7.1095	6.5451	7.4064	6.6448	8.192	7.1948	5.9674	6.1649	7.3842	6.6167	6.7718	6.3851	6.0637	7.2271	6.8783	7.6522	6.5023	8.1943	8.4218	7.1749	6.3998	6.1338	7.3744	7.4152	5.8402	7.2038	7.0941	7.4067	7.3726	6.6465	6.6677	7.1925	7.471	7.2646	6.8388	7.0132	6.3463	7.2087	6.7291	6.7419	7.6116	7.2416	7.0651	6.3274
-12.652	-10.883	-10.754	-11.735	-11.514	-11.319	-11.822	-10.644	-11.307	-12.053	-11.527	-11.946	-11.998	-11.797	-11.836	-11.557	-10.946	-12.526	-12.325	-12.455	-10.737	-13.403	-11.109	-12.489	-11.273	-10.512	-11.832	-12.185	-11.598	-12.935	-11.942	-11.474	-12.95	-12.217	-11.699	-12.25	-12.284	-11.864	-13.337	-12.34	-11.996	-11.476	-11.803	-10.762	-11.364	-12.414	-11.72	-10.847	-11.893	-11.664
-9.9719	-9.0356	-10.245	-8.2136	-7.781	-8.8348	-8.4389	-8.6807	-8.7903	-9.2667	-9.1536	-9.6162	-8.7233	-8.896	-9.2771	-9.6064	-7.8963	-9.0945	-9.3488	-9.1025	-9.3342	-9.8969	-9.5812	-10.256	-8.9302	-9.9958	-8.5935	-9.3182	-8.0792	-9.0657	-8.7817	-8.6831	-8.8069	-9.2496	-7.8144	-8.4719	-9.4872	-9.7261	-9.0023	-8.7654	-8.226	-9.6914	-9.7075	-7.6063	-9.3685	-8.0553	-9.0977	-9.399	-8.0566	-8.3278
-4.4118	-4.4616	-4.9113	-3.7525	-3.6163	-4.57	-3.5239	-4.747	-4.5154	-4.9061	-4.0962	-4.1703	-3.8455	-3.5357	-5.1187	-5.1472	-4.3361	-5.2079	-4.0184	-4.8908	-4.2146	-3.9786	-2.8047	-3.6317	-3.6415	-3.7907	-5.1528	-4.0675	-4.8315	-4.9006	-4.1294	-4.1079	-5.867	-3.5309	-4.6611	-5.0172	-4.1681	-5.1543	-4.1502	-4.5542	-4.1595	-4.252	-3.0117	-5.2324	-4.4105	-4.0638	-4.8103	-3.8654	-4.0864	-3.4628
-0.11564	-0.080411	-1.7013	-0.92262	-1.5294	-1.1534	-1.9445	-1.5045	-0.9285	-1.5455	-1.4054	-0.84057	-1.3388	-1.5931	-0.50636	-1.9231	-0.44541	-1.5485	-1.5813	-2.2632	-0.81088	-2.1586	-2.1821	-1.5955	-0.019237	-1.9641	-1.8271	-2.2485	-1.0843	-1.1445	-1.2063	-1.3202	-1.5166	-1.5615	-1.2184	-1.5857	-0.66353	-1.9373	-0.66115	-1.674	-1.5395	-1.9085	-0.54639	-1.7172	-1.9878	-0.41578	-1.8088	-1.9409	-0.39681	-1.9682
-15.021	-14.504	-14.127	-13.981	-14.134	-13.886	-14.222	-14.544	-15.588	-13.685	-14.278	-13.46	-14.72	-15.323	-14.732	-14.862	-14.634	-15.024	-14.164	-14.688	-14.037	-14.37	-14.003	-15.191	-14.576	-15.098	-15.97	-14.376	-14.982	-14.029	-15.111	-15.096	-14.724	-14.263	-14.112	-13.939	-13.92	-15.01	-14.028	-13.823	-14.369	-15.689	-15.951	-15.012	-14.225	-15.591	-15.06	-16.18	-14.266	-13.941
-11.516	-11.756	-11.778	-10.929	-12.544	-10.471	-11.251	-11.167	-11.233	-11.681	-11.761	-10.807	-11.971	-11.505	-11.798	-11.93	-12.067	-11.319	-11.333	-11.121	-11.96	-11.357	-12.419	-11.2	-11.617	-9.9896	-10.314	-11.885	-11.078	-11.505	-12.24	-11.982	-10.883	-12.584	-11.747	-11.105	-12.465	-10.85	-11.504	-12.341	-11.763	-12.348	-10.814	-10.667	-11.952	-11.351	-11.727	-11.397	-11.627	-11.528
7.8484	7.9384	8.5925	8.6349	8.1045	7.8748	7.6519	9.0021	7.6193	8.7278	9.3668	8.4973	6.5619	8.5964	7.6105	6.584	8.6365	7.6481	7.8425	6.5451	7.8384	7.2665	8.3481	7.5437	6.9207	8.5452	7.4825	8.3589	8.6554	8.1999	8.9022	8.0029	7.7372	7.8349	7.7337	8.6057	7.3109	6.566	8.6327	9.4027	8.1049	8.2235	8.3094	7.3415	8.1043	7.245	8.2593	8.0853	8.0514	8.6485
-15.104	-13.967	-15.37	-14.113	-15.312	-14.165	-13.161	-15.188	-14.552	-14.18	-13.881	-13.992	-15.41	-14.711	-13.849	-15.301	-14.332	-14.599	-15.538	-14.401	-14.611	-13.47	-16.151	-14.17	-13.973	-15.243	-14.302	-13.945	-14.816	-15.132	-14.639	-14.913	-14.926	-15.431	-13.98	-14.241	-14.509	-13.554	-14.398	-14.397	-14.52	-13.534	-14.021	-15.651	-14.42	-14.216	-15.128	-14.624	-15.316	-14.452
-8.2873	-8.9527	-9.7317	-7.71	-9.344	-8.5461	-8.4268	-9.1274	-9.5388	-8.254	-8.6668	-8.5596	-8.9443	-9.7555	-8.9732	-8.9575	-9.4177	-8.5591	-8.729	-8.0331	-8.5153	-9.5246	-9.3367	-8.4448	-9.1818	-9.5312	-8.9155	-9.2749	-9.8506	-9.2592	-9.2374	-9.115	-8.8379	-9.0886	-8.1514	-8.4407	-9.1332	-9.2031	-9.4363	-9.6949	-8.7309	-10.296	-9.6933	-9.5481	-8.8425	-9.1699	-9.6375	-10.505	-10.308	-9.4504
6.9634	6.149	6.9508	6.8737	6.6606	7.9527	6.8631	6.9788	6.0281	6.5268	6.8849	6.9963	6.0605	6.8624	6.9717	7.5258	6.9251	6.6057	7.6313	6.8708	6.7279	7.2241	5.3691	6.6476	6.552	7.3437	6.7055	6.9591	7.6549	8.0943	6.9051	5.9213	6.3882	6.1293	6.7429	5.5279	6.8301	5.8088	7.4062	7.1548	6.5198	7.1797	6.691	6.7411	7.1872	7.3208	6.3179	6.1564	6.3195	7.227
-6.2009	-6.9138	-6.9957	-6.5216	-6.3447	-5.7572	-6.48	-7.0878	-5.5329	-7.8363	-6.4055	-6.2293	-6.4123	-5.8808	-6.0806	-7.077	-6.7541	-6.0263	-5.5605	-6.9968	-6.3312	-6.1038	-6.676	-6.1031	-6.1617	-6.2924	-6.1348	-5.864	-6.0937	-6.0108	-6.1109	-6.2539	-6.7952	-6.7	-6.0576	-6.4246	-7.0819	-7.0595	-7.8989	-5.6767	-7.4019	-6.6554	-5.3105	-7.0426	-7.4267	-6.7931	-6.1874	-7.6518	-5.9791	-5.8791
-5.2215	-6.2165	-5.9723	-4.2901	-6.6087	-6.2288	-5.779	-6.6528	-5.5451	-5.6298	-4.5078	-5.8013	-6.2396	-5.3602	-6.9323	-6.6568	-5.2908	-5.552	-6.7451	-5.993	-4.2586	-5.3004	-6.7107	-4.7852	-5.7121	-6.2942	-6.5431	-6.7073	-5.277	-5.6788	-6.6814	-4.8654	-6.2798	-4.2568	-4.9723	-6.749	-5.7016	-6.8196	-3.7488	-4.6901	-6.7036	-6.461	-5.617	-4.595	-5.0325	-4.3886	-4.2991	-4.6487	-5.0229	-5.0407
-12.407	-10.215	-11.807	-10.13	-11.195	-10.444	-10.243	-10.99	-11.06	-11.384	-11.145	-10.073	-10.41	-11.089	-11.055	-9.9513	-10.407	-10.219	-10.858	-11.69	-11.472	-11.205	-10.334	-10.836	-10.727	-11.966	-11.517	-11.163	-12.753	-10.27	-10.989	-11.7	-10.085	-11.702	-10.676	-11.475	-10.916	-10.406	-11.411	-10.87	-11.427	-10.505	-11.167	-11.438	-10.749	-10.95	-10.867	-11.772	-10.568	-10.901
-2.1419	-0.30433	-0.96169	-2.1334	-0.35519	-1.0398	-2.2811	0.38099	-0.67017	-1.6141	-1.304	-1.1333	-1.1969	-0.44094	-1.1035	-0.77717	-0.52094	-0.89117	-0.60228	-0.4396	-1.0661	-0.36054	-1.0334	-1.2102	-1.3031	0.044319	-0.2906	-0.206	-0.73839	0.18464	-0.12335	-1.4174	0.14469	-1.1269	-0.62279	-0.82702	-0.76181	-0.5533	0.045796	-0.98607	-0.61882	-1.8473	-1.4465	-0.0082205	-0.80008	-0.90981	-0.089626	-0.45378	-0.50629	-1.1236
0.79896	1.2437	-0.041144	-0.30341	-0.12311	1.14	0.78264	0.28829	-1.0815	0.98333	0.19605	0.24712	-0.0047658	0.010941	0.0098974	1.4771	1.5612	-0.054403	-0.21681	-0.35244	0.30678	0.81356	-0.14738	0.48005	1.2814	-0.13737	0.61983	0.12222	0.058024	0.018709	0.62715	0.088922	0.38304	0.5086	-0.42615	0.41644	0.29993	0.76151	0.037642	0.10699	0.14394	-0.16847	1.6285	1.2713	1.6091	1.2656	-0.12934	-0.60768	0.76135	0.10704
-6.1154	-5.5779	-5.431	-6.3522	-4.4366	-5.2394	-4.9535	-5.3002	-5.8978	-6.3045	-5.0817	-5.4297	-4.4413	-5.5126	-5.7314	-5.0601	-6.2565	-5.3703	-6.1744	-5.3322	-5.9489	-5.397	-6.2706	-5.9272	-6.5107	-5.669	-3.8861	-5.9129	-5.0456	-5.2383	-5.3327	-5.4567	-6.3882	-5.9111	-6.1334	-5.4951	-5.5988	-4.5159	-4.5639	-4.4038	-4.7229	-6.5495	-6.0274	-5.7512	-5.9419	-5.6598	-6.7649	-5.1299	-4.976	-5.3956
1.6666	1.9337	1.5379	1.7974	2.3242	1.6989	0.94097	1.4489	1.8398	0.8973	1.6206	0.90931	2.7279	1.3348	1.7258	1.279	1.8173	0.99903	1.6326	0.9371	0.92161	1.6133	1.7515	1.9211	1.6587	1.5796	2.0245	1.7163	1.1641	1.2738	1.4577	1.8975	1.7748	2.2297	1.8133	1.4889	1.3048	2.5033	1.8857	1.6519	1.3765	1.9024	1.1559	0.80452	0.88438	0.55991	1.9253	-0.055276	1.3774	1.279
-1.3688	-2.016	-0.53756	-1.8741	-0.80672	-1.7906	-1.629	-1.1658	-0.81737	-1.2008	-1.6397	-1.7278	-1.6528	-1.1162	-0.94475	-1.1424	-1.9839	-1.8717	-1.3064	-0.30596	-1.0955	-1.3776	-2.3294	-0.37905	-2.8351	-2.5598	-1.1673	-1.5495	-1.6075	-1.4259	-2.3536	-0.37134	-1.6576	-0.81684	-1.0358	-1.2865	-2.1741	-2.6117	-1.2326	-0.93958	-0.90593	-1.1837	-2.4568	-1.7335	-1.7958	-1.9926	-1.8609	-1.5515	-1.2099	-1.8769
5.9339	7.0153	6.934	6.2215	7.4636	6.7782	6.8016	5.2069	7.0948	6.2594	6.2076	7.1807	7.4069	7.5483	6.2364	5.8681	7.8996	6.6796	6.3696	6.3578	7.6287	6.3194	6.5286	6.8691	7.5206	7.5634	6.8097	7.6213	6.5155	6.4653	6.6438	6.3781	6.7071	6.9246	7.088	6.2292	6.2972	7.3724	6.9862	8.1866	8.0728	7.5844	6.8437	7.2183	6.113	7.5613	6.8563	5.7749	6.7109	6.1752
-3.0103	-3.4915	-3.148	-2.7732	-3.0991	-3.8101	-4.0257	-3.8769	-1.595	-3.3433	-3.5739	-3.2766	-3.5194	-3.2777	-4.0533	-3.2391	-3.1508	-3.5931	-3.2543	-4.1871	-2.4928	-2.0664	-2.9975	-3.33	-4.1563	-3.769	-2.7119	-3.504	-2.4065	-2.6856	-4.2984	-4.1318	-3.223	-2.8336	-5.1173	-3.3552	-2.733	-3.6774	-3.5052	-2.7105	-3.3375	-3.1169	-2.0221	-4.0487	-4.3023	-3.3246	-2.8461	-2.8207	-3.7965	-3.4175
-12.006	-11.26	-11.117	-12.327	-11.487	-10.863	-11.209	-13.014	-10.523	-12.611	-13.233	-11.898	-12.202	-11.989	-11.282	-11.643	-12.271	-12.167	-12.189	-10.736	-12.308	-11.66	-12.018	-12.218	-12.214	-11.491	-11.58	-12.368	-12.493	-9.7783	-11.87	-12.709	-10.909	-11.842	-11.724	-12.953	-11.754	-13.068	-11.465	-11.732	-12.227	-11.633	-11.146	-11.211	-11.851	-11.815	-12.07	-11.524	-11.313	-11.728
-6.6542	-6.4107	-6.0794	-6.6928	-6.1718	-6.3152	-7.5004	-6.8004	-6.3526	-6.4261	-6.9121	-6.5346	-6.9622	-5.9804	-5.5191	-6.3785	-6.0264	-6.4126	-5.8955	-6.9075	-7.0898	-6.2914	-6.1844	-6.223	-6.1462	-5.8226	-6.3429	-6.1056	-5.9445	-7.0225	-7.0746	-6.5546	-5.9206	-7.7003	-7.032	-5.8618	-6.6388	-6.9246	-5.4795	-6.3497	-6.676	-6.9929	-5.8764	-6.7116	-5.9511	-6.3725	-6.3494	-5.4955	-6.7795	-6.0891
-11.95	-11.941	-11.645	-12.541	-11.611	-12.199	-12.156	-12.019	-11.428	-12.287	-11.363	-12.04	-11.932	-11.992	-11.127	-11.873	-13.038	-10.789	-11.363	-11.558	-12.133	-11.723	-12.715	-11.612	-12.063	-10.839	-11.166	-12.242	-11.71	-10.486	-11.925	-12.865	-12.553	-11.281	-12.531	-11.3	-12.649	-11.305	-11.276	-11.888	-11.793	-11.464	-12.345	-10.644	-10.83	-12.236	-12.077	-12.251	-13.036	-12.158
-6.6329	-5.6315	-5.3635	-5.1333	-5.6842	-4.6299	-4.7226	-4.3138	-6.5995	-6.4582	-5.7564	-5.5322	-5.1469	-5.1531	-5.8528	-5.9104	-5.5012	-6.0799	-7.4168	-6.5144	-4.7765	-6.2346	-5.9558	-4.864	-4.874	-4.3667	-5.3324	-6.079	-6.344	-5.6641	-5.5846	-5.7589	-5.5504	-3.8374	-5.2696	-5.6624	-6.5377	-5.6946	-6.3483	-6.5535	-5.4799	-5.2424	-5.317	-6.6296	-4.5203	-5.9309	-4.7665	-5.9514	-4.9635	-6.2403
-4.4746	-4.8458	-5.4703	-4.4651	-4.2223	-3.417	-4.9696	-5.7039	-3.6005	-4.8896	-4.9585	-4.8806	-4.971	-4.2862	-5.073	-5.8712	-4.6601	-4.6205	-4.4211	-5.0466	-3.8665	-6.0269	-5.3724	-5.4745	-4.0355	-4.3112	-4.4621	-4.385	-4.2648	-4.541	-4.8175	-5.68	-3.5709	-4.1947	-4.9131	-5.0689	-3.6269	-4.0856	-4.8819	-4.7082	-4.4578	-3.6829	-4.1969	-4.6917	-5.5308	-3.9863	-4.9245	-3.9539	-4.43	-4.8528
2.0976	0.2645	0.61654	0.61468	1.0439	0.96874	1.1068	1.3688	0.92748	0.55885	1.1895	1.3723	2.0353	1.5106	1.2344	1.2744	1.0498	1.9558	1.5302	1.0423	1.3854	0.953	1.4522	1.053	1.4179	0.22842	1.8035	1.1155	0.75673	0.92118	0.61546	1.0361	0.49902	0.96409	2.176	0.25029	1.8238	0.17881	0.98231	1.7305	-0.14715	0.91571	2.0371	1.1149	0.29168	1.273	-0.64325	1.8027	0.5524	0.2673
-2.6429	-3.3365	-3.1448	-2.9313	-3.5461	-3.7568	-3.7608	-2.5479	-3.4209	-2.3681	-3.1965	-2.4334	-4.3734	-3.1203	-4.0911	-2.6671	-3.529	-3.7178	-4.5945	-3.6432	-3.1166	-3.1215	-3.977	-4.696	-3.8542	-4.5633	-3.2497	-3.1616	-3.223	-2.7051	-2.7595	-2.5448	-3.9012	-3.1968	-3.2343	-3.2489	-3.1518	-2.0751	-3.0638	-2.1436	-3.2144	-3.6936	-3.5649	-3.2396	-2.9454	-3.3639	-3.3593	-4.2012	-3.4401	-2.8774
-13.046	-12.266	-13.117	-12.738	-13.879	-11.786	-12.719	-13.19	-12.566	-12.923	-11.64	-13.037	-13.65	-14.366	-12.325	-12.952	-12.58	-12.573	-11.381	-12.645	-12.706	-12.71	-12.794	-12.244	-13.612	-13.384	-13.68	-12.278	-13.156	-11.307	-13.384	-14.192	-12.567	-12.553	-13.36	-12.644	-13.256	-13.115	-13.26	-11.418	-12.493	-12.087	-12.154	-13.435	-13.247	-12.803	-12.693	-13.259	-13.183	-13.016
-22.798	-22.533	-23.084	-22.751	-21.714	-22.956	-22.358	-22.47	-21.912	-23.623	-21.616	-21.276	-20.82	-23.079	-22.008	-22.349	-22.624	-21.534	-23.333	-21.04	-21.582	-21.988	-22.029	-23.065	-22.18	-21.695	-22.024	-22.293	-22.036	-20.876	-21.331	-22.512	-22.819	-21.585	-21.84	-23.551	-22.621	-22.208	-21.61	-21.914	-22.926	-22.727	-22.085	-22.492	-22.153	-21.548	-23.04	-20.653	-22.637	-22.075
-2.3673	-1.387	-2.7688	-3.0942	-2.5742	-2.0595	-3.553	-2.7106	-2.2404	-2.776	-2.086	-2.7012	-0.98616	-2.5523	-3.5149	-3.2688	-1.9371	-2.4686	-2.5349	-3.1182	-3.6666	-2.0118	-2.3303	-4.3526	-2.521	-2.4961	-3.4394	-3.2424	-2.0677	-2.4296	-2.4578	-1.9029	-2.89	-3.5848	-2.7357	-1.5745	-2.6197	-2.9606	-1.8701	-2.1527	-2.0502	-1.0553	-3.8423	-2.427	-3.7437	-2.1995	-2.5575	-2.7845	-2.6731	-2.4809
-3.973	-2.6867	-3.0287	-3.9204	-3.7132	-3.7486	-3.8296	-4.168	-4.1573	-5.1833	-3.0174	-4.1581	-4.1088	-2.8261	-3.5626	-3.8839	-3.323	-3.278	-3.0618	-3.9255	-2.6754	-3.8884	-4.5232	-4.3762	-4.4605	-3.43	-3.3149	-3.9449	-3.0334	-3.7762	-3.7978	-2.6707	-4.0937	-3.6266	-4.2277	-3.6582	-4.9422	-4.4363	-3.2906	-4.8704	-3.1174	-3.756	-3.712	-2.6385	-3.474	-2.9853	-3.3318	-3.7578	-4.9882	-5.0163
3.7333	2.712	2.8472	2.3734	3.0637	3.6633	2.7067	3.6371	2.7298	2.9698	1.595	3.0292	2.9793	2.5659	3.7472	3.2801	2.7508	2.858	4.3426	3.3867	3.4371	2.2818	2.9987	2.4873	3.2129	3.8673	2.1499	2.9972	3.2202	3.3218	3.295	2.508	2.7421	3.4303	2.4924	2.3916	2.5193	3.4355	3.1193	2.3012	3.7281	1.2792	1.9147	3.6927	3.7401	3.4978	2.753	3.4614	2.6174	3.2506
-5.1668	-4.1286	-4.4266	-4.7459	-4.9717	-4.6745	-3.7183	-4.8024	-5.3819	-4.7396	-5.0311	-3.5459	-4.792	-4.7098	-4.659	-4.2657	-3.943	-4.1865	-4.7413	-3.9289	-4.7761	-4.1394	-4.6232	-4.66	-4.75	-5.0236	-5.4725	-2.8128	-3.9352	-4.9353	-4.4976	-4.8833	-5.3297	-4.8241	-5.2233	-3.8463	-4.6917	-4.0809	-3.7398	-4.7247	-4.3501	-4.1368	-4.8731	-5.9977	-4.3462	-4.6164	-5.4375	-4.365	-4.5829	-4.5524
0.095743	0.034948	-1.0663	-0.41334	-0.26778	-0.80651	1.3037	0.42712	-1.2106	0.84533	0.30004	-0.078598	-0.076172	-0.92087	0.014994	-0.12005	-0.40395	0.26972	0.016805	-0.11332	-0.005479	0.34487	-0.15078	-0.29235	1.3416	-0.80166	-0.015276	-0.66702	0.092076	-0.085001	-0.19725	-0.8728	-1.2079	-1.0767	-1.1979	-0.41865	0.58028	0.44998	0.05271	-0.56771	-0.018804	-0.29587	-0.79073	-0.02256	0.45693	-0.18055	0.36772	-0.56143	-0.73166	-0.5497
-6.2665	-7.5383	-5.9108	-5.2762	-6.7219	-5.8963	-6.6861	-6.2081	-5.7931	-6.0069	-6.6835	-7.001	-7.4352	-6.1299	-4.6706	-6.9041	-5.6703	-6.3475	-7.3404	-6.7086	-6.6186	-6.5752	-6.1337	-6.5028	-6.6504	-6.8822	-6.0147	-6.747	-6.0955	-6.3458	-6.7955	-7.17	-7.7018	-5.8695	-6.9472	-7.2654	-6.8011	-6.4485	-6.7359	-6.9429	-7.4979	-7.3428	-6.4432	-6.6166	-6.2422	-5.7683	-5.6725	-5.6612	-6.2868	-5.9748
-4.83	-6.232	-5.3051	-4.8238	-5.5304	-6.0825	-6.0682	-5.5251	-5.0999	-6.0565	-5.7754	-6.5696	-5.4796	-5.4608	-6.503	-5.8776	-4.4915	-5.6519	-5.745	-7.0135	-4.5248	-4.3226	-4.9204	-6.6709	-4.4709	-6.5644	-5.4295	-5.3796	-5.6405	-5.9201	-5.65	-6.4969	-6.2622	-5.7381	-5.2381	-5.3296	-4.801	-6.2137	-5.3183	-5.3749	-6.9613	-5.2105	-5.8249	-6.9289	-7.0673	-6.151	-5.7103	-4.7158	-6.7384	-5.3943
-22.183	-22.046	-23.276	-22.174	-21.514	-23.116	-22.211	-22.313	-21.795	-21.835	-21.885	-20.549	-22.702	-22.324	-22.194	-21.686	-22.013	-21.438	-22.484	-22.533	-22.594	-21.96	-22.028	-22.486	-22.191	-21.741	-22.731	-21.789	-21.969	-22.04	-22.614	-22.502	-21.788	-21.915	-21.93	-20.863	-21.691	-22.661	-21.818	-22.125	-21.512	-22.394	-22.653	-21.142	-22.097	-23.237	-22.352	-22.646	-21.819	-22.576
-0.84729	-1.1471	-2.3525	-1.508	-2.6066	-2.179	-1.0564	-2.2475	-1.7721	-1.2509	-1.0798	-2.4121	-0.18639	-2.5588	-1.8585	-2.3563	-1.8671	-0.84631	0.11766	-1.9426	-2.2026	-1.0903	-1.5378	-2.6579	-0.70451	-2.118	-1.1376	-0.74556	-2.1376	-0.65575	-1.4716	-0.8626	-1.5536	-0.81395	-2.1225	-1.2899	-2.0691	-2.8588	-1.4779	-1.5095	-1.3056	-2.1261	-2.0966	-1.542	-2.6309	-1.0203	-1.3781	-2.3446	-0.735	-1.776
8.9239	7.7803	8.2551	7.2971	8.6676	7.9082	7.7446	7.4488	7.3213	9.0867	7.4253	7.3757	7.5487	8.1116	9.0635	8.2194	7.8895	7.0648	7.2462	8.1647	8.3356	8.0248	8.8443	8.4535	7.6823	9.0964	7.5868	8.2434	7.4437	7.1525	7.8776	9.1017	8.8187	8.1344	8.2529	7.7846	8.7217	8.3751	8.1003	7.0776	8.03	8.3691	7.9248	8.3737	7.6531	7.905	7.3682	8.1579	8.2928	7.9994
-3.3225	-3.4176	-3.4595	-2.9135	-3.3223	-3.6253	-4.0816	-4.2391	-4.2546	-4.2642	-4.256	-4.6868	-4.0451	-4.6119	-3.7432	-4.3077	-4.2155	-3.6494	-3.889	-4.5707	-3.4312	-4.5956	-4.1858	-3.0877	-3.3649	-3.6009	-3.7712	-3.6042	-5.8768	-3.8872	-4.1934	-3.4139	-3.5777	-3.5518	-4.9536	-3.6977	-4.2416	-4.1648	-3.8556	-3.964	-3.9399	-3.8131	-4.1918	-3.8824	-3.5208	-4.5605	-3.4069	-4.0457	-5.056	-2.5299
2.5611	2.1228	2.8067	3.3833	2.3531	3.0106	1.8153	1.9885	3.0894	2.853	2.2591	2.1966	2.504	2.9343	2.4623	3.8254	2.4444	1.5738	1.9535	2.5496	2.6768	3.0029	3.2864	2.5014	2.2182	2.8952	3.4209	2.8639	3.3278	2.9717	3.2472	2.1836	2.1206	2.759	2.7247	2.4369	3.4306	1.4328	2.0089	3.2288	2.4636	2.3956	1.8934	2.4595	1.5688	2.7411	2.0758	2.9268	2.7176	2.478
-12.137	-12.123	-12.293	-12.995	-12.524	-12.735	-13.24	-12.954	-12.714	-12.906	-12.867	-11.519	-12.99	-13.188	-12.375	-13.172	-13.128	-13.215	-11.913	-11.975	-12.556	-12.336	-12.244	-12.989	-12.702	-13.02	-12.356	-12.339	-13.112	-11.735	-12.023	-12.747	-13.281	-11.447	-13.673	-13.04	-13.765	-13.876	-13.189	-13.463	-12.61	-12.684	-13.21	-13.033	-12.375	-11.837	-11.388	-12.34	-12.914	-12.821
-9.2728	-8.4074	-9.7358	-10.661	-8.8722	-9.2597	-8.4343	-8.2457	-9.3219	-9.2101	-9.5707	-9.5385	-9.5835	-8.7829	-8.6579	-8.1266	-9.545	-9.0328	-9.2819	-9.6433	-8.8064	-9.59	-9.4504	-8.7829	-9.4511	-8.842	-9.1148	-9.5216	-9.174	-9.1259	-8.9908	-8.6412	-9.6906	-8.6658	-9.0464	-8.6266	-9.2235	-8.8925	-9.1172	-9.4832	-10.168	-8.6266	-9.4926	-8.4732	-8.2467	-9.0237	-9.3865	-8.5813	-10.394	-7.8129
-3.8197	-4.2963	-3.7443	-2.9572	-3.0256	-4.0245	-3.7172	-3.7678	-4.2656	-5.1244	-3.1671	-3.8574	-3.6316	-3.0393	-4.8114	-2.9515	-3.8006	-4.1841	-3.7063	-3.9743	-3.3261	-3.4403	-3.4307	-4.4673	-4.4661	-4.6777	-3.5528	-3.3226	-2.7204	-4.0669	-4.0892	-3.8483	-4.1133	-4.0515	-3.8663	-3.8342	-3.9158	-3.8427	-4.0794	-2.9955	-3.8042	-3.4955	-4.3093	-4.0891	-3.2767	-4.4205	-4.182	-3.4157	-3.3618	-4.0656
-6.7161	-6.358	-5.808	-5.6457	-6.3855	-5.8834	-6.9505	-5.8687	-6.3054	-6.3072	-5.8638	-5.9241	-6.4917	-6.9309	-6.0438	-7.4275	-6.3164	-6.3712	-5.8073	-6.4178	-5.5068	-6.2234	-5.1874	-7.468	-6.6481	-6.0293	-6.189	-6.192	-5.8185	-6.2388	-5.2453	-6.4126	-7.1141	-6.2892	-6.6649	-7.309	-5.4256	-7.3186	-6.4765	-5.7774	-7.4206	-7.4058	-6.5801	-6.653	-6.8018	-6.4067	-6.9129	-6.8622	-6.268	-7.6356
-2.8936	-2.3886	-2.3664	-2.0936	-3.2465	-2.1465	-2.3671	-2.8168	-2.4428	-3.548	-2.6349	-2.3206	-2.9324	-3.0868	-3.6363	-3.0041	-3.4351	-1.7915	-3.0091	-3.1952	-4.2263	-3.6465	-1.6997	-1.9295	-2.8664	-3.3235	-1.738	-2.4669	-1.7718	-2.3927	-2.8445	-2.9988	-2.6653	-2.3312	-2.0953	-2.0124	-3.5315	-2.696	-2.3125	-1.9952	-1.7484	-3.8563	-2.8076	-3.3831	-1.7356	-3.959	-2.3272	-2.4561	-3.8003	-2.1087
8.8137	8.4972	9.2503	8.0554	8.2694	8.3352	8.6826	8.6376	9.0541	7.9204	7.9026	8.6737	9.6053	9.6165	9.3155	9.7611	8.6701	8.1847	8.593	8.7647	7.3357	8.8217	8.7303	8.1611	8.0353	8.6502	9.0174	8.8698	8.4743	8.6	8.3009	7.7752	7.2504	8.3048	7.7601	8.1517	9.3366	8.5733	8.7071	9.3535	8.0105	8.0773	9.1377	8.8407	8.6339	7.4206	7.5996	8.8776	8.3492	7.8155
-3.5718	-3.7221	-4.313	-2.7216	-3.6819	-3.9477	-3.8348	-3.19	-2.9116	-3.4715	-4.8249	-2.4063	-3.44	-4.6033	-3.4667	-3.9409	-3.5474	-3.8631	-4.9607	-4.3245	-3.664	-4.407	-5.5288	-4.1092	-3.57	-3.4071	-4.2629	-4.7896	-4.4161	-3.6066	-5.0225	-3.759	-3.4704	-3.3923	-3.4062	-3.4964	-3.3663	-3.6178	-5.534	-4.2574	-3.8294	-3.6235	-3.7614	-3.5023	-3.7872	-4.2911	-3.4781	-2.8386	-3.3188	-3.9573
-0.64265	-2.3517	-0.88694	-1.5134	-1.5065	-0.40614	-1.5206	-1.4053	-1.0916	-1.3066	-0.402	-1.5437	-1.3881	-1.8427	-1.0595	-0.7471	-1.0642	-1.4201	-1.0523	-1.2585	-2.3897	-2.4266	-1.2454	-1.9116	-1.3833	-2.1324	-1.6897	-0.20473	-2.1732	-1.6847	-1.3039	-2.0261	-1.3799	-1.0857	-1.4373	-0.70022	-1.6444	-1.7068	-1.3606	-1.7694	-1.4096	-1.2487	-0.84673	-0.78485	-2.1982	-1.4573	-2.1449	-1.3388	-1.7513	-1.7631
-0.3532	-0.39839	-0.42123	0.45233	-0.020254	-0.40569	0.10488	0.52641	0.88719	-0.10185	-1.2998	-1.132	0.68705	0.17767	-0.96211	-0.89305	-0.18819	-0.36895	0.69853	0.15173	0.4459	-0.067483	-0.71953	-0.18057	0.16681	-0.22369	-0.26426	0.43345	-0.50252	-0.17626	0.1053	-1.3525	-0.57735	0.044278	0.37997	-0.45992	0.34733	0.050367	0.41961	0.20596	-0.079219	1.1031	0.68243	-0.24873	0.42921	-0.25348	-0.20126	-1.141	-0.64411	-0.39738
-3.3303	-3.2076	-1.5954	-2.4658	-2.6152	-2.2528	-2.4913	-1.9799	-3.648	-2.8167	-2.9593	-3.8198	-2.5016	-3.1846	-2.3139	-1.6654	-2.8046	-1.5397	-3.6713	-2.833	-3.0472	-3.0292	-2.3646	-2.657	-2.9248	-3.4258	-2.368	-2.6436	-1.4348	-3.0449	-1.943	-2.8979	-2.7874	-2.0547	-2.7448	-2.1718	-2.4893	-2.2885	-2.9722	-2.7017	-3.5969	-3.3465	-2.805	-2.273	-2.9642	-0.85502	-2.9785	-2.6483	-2.6861	-2.1975
-20.138	-21.787	-19.812	-20.462	-20.286	-21.742	-20.91	-19.586	-20.618	-19.666	-20.281	-21.064	-21.57	-20.961	-21.849	-21.528	-20.273	-19.716	-22.002	-20.376	-20.492	-20.868	-20.93	-20.802	-20.539	-20.557	-20.685	-19.884	-21.21	-20.553	-20.284	-20.34	-20.627	-20.733	-19.556	-19.608	-20.777	-20.098	-21.155	-19.81	-21.112	-20.502	-21.167	-21.577	-21.088	-20.545	-21.076	-21.723	-21.636	-20.514
-14.064	-14.351	-13.785	-14.344	-13.286	-13.614	-13.869	-13.956	-14.231	-13.74	-13.895	-14.464	-13.668	-13.734	-15.011	-14.279	-14.259	-13.21	-13.328	-13.943	-14.024	-13.81	-13.473	-14.309	-13.617	-13.834	-12.791	-13.754	-14.215	-13.73	-11.827	-13.945	-15.017	-13.842	-14.77	-14.008	-14.063	-14.264	-14.607	-13.21	-14.179	-14.28	-12.976	-15.254	-14.478	-13.324	-13.928	-14.25	-14.34	-13.494
-1.2922	-0.15792	-0.82317	-1.6208	-1.0512	-0.51304	-1.5143	-0.15799	-0.31244	-1.1687	-0.51767	-1.0012	-1.546	-0.92377	-1.1721	-0.31606	-1.2779	-0.61322	-0.21364	-0.79331	0.098994	-0.47779	-0.87659	-1.252	-1.1961	-0.58469	-0.50789	-1.7282	-0.020583	-0.50436	-1.0944	-0.26619	-0.99539	-1.6232	-0.37605	-0.95508	-0.54089	-0.10661	-1.6838	-0.96166	0.22081	-0.42374	-1.6329	-0.078003	0.1819	-1.1283	-1.0279	-1.156	-0.81316	-1.5182
1.1875	0.94033	2.1302	1.9291	1.0443	2.7649	2.5186	0.96538	1.8565	1.3403	0.72254	2.7017	1.2769	1.2955	2.0965	2.1995	2.4172	1.6599	1.6992	1.2346	0.96751	1.213	2.781	0.53589	1.1842	1.3769	1.4499	1.9913	1.519	1.2891	2.2721	1.7962	2.3462	1.9082	2.2504	1.7602	1.2815	2.6021	1.6801	2.0489	1.6601	1.1266	1.6243	0.59934	2.4406	2.0934	1.5225	0.61557	1.2286	1.8743
-10.987	-11.113	-11.516	-11.392	-11.112	-10.623	-10.761	-11.821	-10.036	-11.33	-10.705	-11.183	-10.116	-11.26	-11.211	-10.361	-10.534	-11.349	-10.845	-9.6555	-10.769	-11.345	-10.915	-11.222	-10.61	-10.872	-11.315	-11.477	-9.9011	-9.8986	-10.423	-11.331	-9.9675	-11.003	-12.101	-10.865	-12.067	-10.27	-10.19	-11.16	-9.5223	-10.064	-11.101	-11.169	-10.881	-10.474	-11.495	-10.677	-11.26	-12.145
-1.9471	-1.3699	-1.8463	-0.59893	-2.3632	-1.9261	-1.6933	-1.7619	-1.4329	-2.7776	-1.9579	-1.7775	-1.8267	-2.0537	-2.1132	-1.3344	-2.2	-1.757	-2.1478	-1.5432	-1.7969	-1.0978	-2.39	-1.3274	-0.57881	-1.7144	-1.3384	-0.83878	-1.5126	-1.6546	-1.858	-1.6617	-0.61689	-1.3741	-1.1531	-1.8572	-1.4644	-2.2837	-0.72994	-2.3119	-1.9646	-1.5102	-1.3829	-2.5344	-2.4035	-1.9784	-2.0308	-1.9299	-1.3849	-2.5598
-9.4808	-8.7326	-9.4444	-9.8887	-8.9923	-9.7141	-8.3625	-9.5478	-9.6543	-9.1061	-9.1743	-8.6008	-8.194	-8.4159	-9.1811	-9.386	-8.7876	-9.1529	-8.85	-8.7179	-8.3744	-8.4499	-8.4608	-8.281	-8.4698	-8.6051	-9.8444	-8.7788	-8.0291	-9.5446	-9.443	-8.0297	-8.4172	-8.9629	-9.0231	-9.1623	-9.5902	-8.5537	-9.1302	-9.9553	-8.6423	-9.064	-8.9976	-8.8887	-8.6599	-8.5454	-8.0618	-8.8281	-8.8141	-8.9181
-0.33665	-0.32994	-1.8387	1.092	0.27638	-0.082245	-0.3826	0.13056	-0.15473	-0.039863	0.50088	0.51813	-0.21795	1.594	0.11063	0.26877	1.467	0.96118	0.34154	-0.20899	0.2995	0.93938	-0.4848	-0.2857	0.30794	-0.56783	1.5044	0.047199	0.075317	0.43602	1.0557	0.74763	0.8172	0.85254	0.93936	0.29066	1.4339	0.7012	1.3942	1.1568	0.23332	0.26341	0.073401	0.04157	0.65484	-1.0903	0.12017	1.0797	0.1212	-0.042493
6.6435	7.0717	6.6078	7.1056	6.3707	6.2268	6.3274	6.5479	6.777	7.4007	6.0952	6.4209	6.6913	6.9989	7.1691	6.6824	5.669	6.5004	6.5575	7.3611	5.7388	6.6384	5.7305	6.0328	7.4256	6.6712	6.9888	6.0986	7.3412	6.5186	5.9747	6.6022	5.974	5.8092	7.2202	7.7292	7.5871	6.6752	6.5858	5.8502	7.1846	6.8519	6.8998	6.7766	5.323	7.4155	6.7591	6.4764	6.7428	7.1744
8.0137	8.1404	8.9156	8.6876	8.3356	8.8724	8.3112	8.1919	8.5084	8.0461	7.1995	9.1178	8.2376	9.5953	7.9699	8.0764	8.1252	10.029	8.6574	8.7384	8.6913	9.103	9.5768	8.7351	8.6185	8.6581	7.5409	8.4226	8.3841	8.7754	8.5463	8.0807	8.6694	8.408	7.1044	8.2142	8.705	9.3235	7.5818	7.8041	8.8365	7.3956	8.3831	8.5634	9.3469	9.4628	8.8442	8.3489	8.4096	9.4849
-3.0398	-1.8198	-2.1658	-2.8989	-3.1805	-2.2866	-2.5639	-2.7148	-1.9172	-1.8551	-2.4769	-2.661	-2.3045	-1.8533	-2.9277	-1.6558	-1.9082	-2.432	-2.6571	-1.75	-2.8354	-3.358	-2.7258	-3.2791	-3.2236	-2.0385	-2.5209	-2.1999	-2.5934	-1.752	-2.1548	-2.1318	-3.3733	-2.8466	-2.8351	-3.2813	-2.624	-2.8189	-2.7532	-2.7086	-2.4268	-2.7283	-2.2915	-1.4357	-2.9389	-1.3135	-3.3998	-3.3413	-3.3904	-2.4275
-14.408	-12.676	-14.387	-15.385	-14.393	-14.967	-13.787	-13.8	-13.9	-13.501	-14.617	-13.538	-13.086	-14.782	-14.447	-14.332	-13.686	-14.16	-14.306	-13.815	-12.996	-14.51	-13.753	-13.559	-12.871	-14.197	-14.608	-14.405	-13.937	-14.107	-14.036	-14.302	-14.995	-14.27	-13.034	-14.051	-13.938	-13.371	-14.511	-13.943	-13.912	-12.762	-13.492	-14.522	-14.213	-14.186	-14.002	-13.978	-13.858	-13.972
-4.3351	-4.4223	-3.6261	-3.2905	-3.7989	-4.8454	-3.4954	-4.389	-3.3446	-3.5762	-3.9831	-3.6413	-4.4384	-4.4367	-3.2147	-4.4989	-3.0008	-5.4103	-3.6152	-3.534	-3.0375	-3.7491	-3.2326	-3.0185	-3.5436	-3.5755	-3.3034	-3.2069	-3.5159	-5.0145	-3.7365	-4.1677	-3.9004	-3.9704	-4.604	-4.0389	-4.2839	-4.7589	-3.9527	-3.5878	-3.1428	-3.4285	-3.9141	-3.0461	-3.8705	-3.6441	-3.6396	-2.7508	-3.1965	-3.862
1.1157	1.8742	2.4046	1.3456	1.7651	1.1575	1.6692	1.3034	1.1859	1.5067	2.1066	1.6754	1.4115	1.1916	1.7038	0.35006	1.8842	2.252	2.6604	1.3798	2.1552	1.7368	1.2418	0.82208	0.52759	1.8762	2.493	1.9565	1.4618	2.1006	2.4695	1.6119	2.1618	2.5731	0.84811	1.7744	2.2165	1.8846	0.91681	1.2509	1.814	2.1809	1.4266	1.3499	1.8261	1.9915	0.83908	1.2583	2.7869	0.77436
-11.125	-11.661	-10.71	-10.419	-11.527	-12.21	-12.37	-11.473	-11.877	-11.181	-12.189	-11.973	-11.482	-13.195	-11.253	-11.485	-10.622	-10.904	-12.456	-11.696	-10.936	-11.351	-11.475	-11.3	-10.194	-11.347	-9.9877	-11.601	-12.144	-11.316	-12.059	-11.525	-11.791	-10.853	-12.397	-12.102	-11.221	-13.394	-12.026	-10.743	-10.535	-10.911	-11.467	-12.104	-12.001	-12.29	-11.569	-12.289	-11.8	-10.814
0.067914	1.031	0.29362	1.8669	1.434	0.30817	0.72554	-0.27081	0.32487	0.12495	0.69411	0.1896	-0.10499	0.99148	0.503	-0.3009	-0.64877	-0.20184	-0.10519	0.95782	0.37078	1.0648	1.8199	0.36127	1.2572	0.58943	0.35609	0.7541	-0.29282	-0.29555	0.65833	0.72599	1.3568	0.83911	0.087359	0.95134	0.9313	0.38313	-1.2412	1.0268	0.55494	-0.20241	-0.56183	0.18612	0.81162	-0.26439	-0.033466	0.52255	1.8229	0.7201
-3.3046	-5.0072	-4.6987	-3.7896	-4.099	-3.6558	-3.4351	-3.4633	-5.3615	-4.7659	-3.5697	-3.5962	-3.9181	-4.336	-3.4623	-4.2181	-3.9341	-4.0722	-4.6463	-3.7614	-3.7492	-3.5203	-4.3467	-4.2365	-4.0373	-4.8807	-3.889	-3.6645	-4.7824	-3.5027	-4.7736	-3.4801	-3.5098	-3.7494	-4.2334	-4.9457	-4.5538	-3.9959	-2.7598	-3.6352	-3.5531	-5.1909	-4.5341	-3.6243	-4.2438	-5.0039	-3.9314	-4.4318	-4.2252	-5.1125
-11.786	-11.727	-10.473	-11.358	-10.114	-11.362	-11	-10.093	-11.737	-12.295	-11.001	-10.874	-10.921	-10.744	-12.51	-11.246	-10.275	-11.649	-11.386	-11.346	-11.997	-11.839	-10.266	-10.481	-10.143	-10.861	-11.185	-10.755	-10.36	-11.265	-11.653	-11.526	-11.338	-11.512	-11.415	-11.637	-12.224	-10.302	-11.28	-10.744	-11.755	-11.385	-11.376	-11.764	-11.189	-10.233	-11.796	-11.86	-11.132	-10.299
-7.3172	-8.2244	-8.0844	-6.9283	-7.7361	-7.064	-6.9693	-7.7575	-7.6754	-7.8669	-7.0888	-8.1857	-7.2676	-7.1008	-8.1648	-7.7186	-8.5703	-6.7521	-7.7546	-8.3698	-6.7114	-7.3788	-5.9751	-6.6351	-8.1492	-7.6061	-7.0788	-7.6957	-7.9197	-7.7975	-7.0934	-9.1433	-6.9246	-7.6215	-8.0737	-6.635	-7.2515	-6.9722	-7.6157	-6.18	-8.6161	-7.8904	-7.7366	-7.8774	-7.5501	-7.257	-7.8447	-7.2398	-7.3215	-7.8306
-13.056	-14.56	-14.081	-12.863	-13.843	-14.341	-13.924	-14.773	-13.898	-13.851	-13.633	-13.424	-12.79	-14.437	-14.203	-15.289	-15.031	-13.431	-13.918	-13.955	-13.759	-13.184	-13.692	-14.158	-14.187	-15.17	-14.6	-13.987	-13.552	-14.774	-14.403	-13.768	-14.715	-14.276	-14.372	-13.979	-13.675	-13.763	-14.497	-12.629	-12.916	-13.847	-13.983	-13.841	-14.626	-13.838	-14.182	-14.141	-13.88	-14.287
-12.709	-13.015	-13.215	-13.467	-13.331	-12.218	-13.586	-12.728	-13.669	-13.421	-13.787	-11.957	-14.223	-12.209	-12.938	-12.94	-13.305	-13.475	-13.114	-12.307	-13.741	-12.73	-12.919	-13.272	-13.578	-12.663	-13.656	-12.651	-12.539	-12.745	-13.432	-13.305	-12.765	-14.132	-11.672	-13.621	-13.408	-12.222	-12.887	-12.83	-13.411	-13.02	-13.952	-13.439	-13.522	-13.369	-13.118	-12.978	-12.622	-12.772
-4.0502	-2.2481	-3.3468	-4.0657	-2.7912	-2.8726	-3.2347	-3.0068	-3.5253	-2.8346	-3.0829	-3.1986	-3.279	-2.7374	-4.009	-2.5345	-1.9448	-2.4347	-3.2438	-3.0317	-2.6208	-3.5101	-3.7019	-3.6749	-3.5953	-3.2074	-2.871	-3.287	-3.6563	-3.1616	-3.2729	-4.5787	-4.2579	-2.7858	-5.1966	-3.3206	-2.9855	-3.3994	-2.8139	-4.2283	-3.0605	-3.663	-2.7004	-2.4593	-3.5648	-4.0051	-3.8198	-3.6182	-3.2157	-3.5156
6.8996	5.8038	7.143	6.4432	7.9791	7.7978	6.6956	6.953	7.1669	7.579	7.169	6.2207	6.3319	7.2336	6.2421	8.0097	6.5335	6.6467	5.8581	7.9373	7.3204	6.5427	7.1782	6.9474	6.8926	5.3564	7.8916	6.8253	7.3024	7.074	6.3615	7.2639	6.9962	7.0269	5.5777	7.4259	6.9505	7.0436	6.1243	7.2874	7.3223	6.8377	6.8828	6.3798	6.8376	5.7359	7.1553	5.9042	6.7442	7.2277
2.7314	3.1506	3.0181	2.3873	2.1662	3.5453	1.7724	2.088	3.4104	2.998	3.3879	2.7673	2.9627	3.0137	3.1118	1.9626	3.053	2.434	2.2589	2.9804	2.2905	1.6632	2.9445	3.7121	2.5941	2.372	2.9339	3.3278	2.2283	2.7815	2.8174	1.8699	1.7389	3.7655	3.723	3.0246	2.316	3.2285	2.6184	1.4061	2.3451	2.6287	2.9396	2.9109	2.5322	2.9467	2.3825	2.3956	2.8542	2.8164
-10.525	-10.237	-9.7534	-10.408	-10.859	-10.498	-11.451	-12.3	-10.633	-10.494	-10.599	-10.211	-9.85	-11.231	-11.117	-10.646	-10.245	-11.795	-10.46	-10.572	-9.7262	-10.739	-11.065	-11.253	-10.983	-10.632	-11.388	-9.9126	-11.492	-10.698	-8.1855	-10.34	-11.21	-10.529	-10.401	-11.317	-9.9845	-10.527	-11.914	-9.2434	-10.627	-12.021	-10.058	-10.382	-11.435	-11.459	-11.047	-11.217	-11.404	-11.531
-0.42189	0.0057152	-0.10606	-0.62107	0.94516	0.41672	0.27386	0.15342	-0.068332	-0.29395	-0.2698	0.0282	-0.40291	0.76959	0.13172	-0.12937	0.99321	0.27723	0.53976	0.25769	0.27897	0.80617	0.8142	0.22141	-0.089845	0.39598	0.4923	-0.31323	0.13967	-0.20475	-0.18643	-0.35228	-0.33096	-0.2849	-0.22725	-0.047187	-0.4032	0.35647	0.1172	1.1526	-0.96335	-0.56089	0.59594	0.67544	0.081939	-0.13888	0.53734	0.23312	0.092763	0.3538
5.6421	4.2318	4.4503	4.5557	4.4852	4.953	4.7263	5.3858	5.1033	6.078	6.1521	5.4862	4.0742	5.9357	5.0145	5.6772	4.1806	5.3884	5.4954	4.1805	5.5006	4.5571	5.788	4.7002	4.8203	5.8679	5.0567	5.3221	3.3903	4.5121	5.1116	4.9271	3.0899	5.794	4.4383	4.0564	4.7468	3.7727	3.7775	4.1561	5.2864	5.0921	4.9346	4.8424	5.6657	6.3442	5.1997	4.581	3.4958	4.6534
5.9272	5.689	5.084	6.4448	5.516	5.9534	5.4141	5.9821	4.3042	5.1249	5.6992	5.7947	6.2246	6.8095	3.1478	5.5769	6.7453	6.0362	5.2572	6.4542	4.9293	5.5036	6.4764	4.1781	5.5607	5.7079	5.6171	6.4677	5.3763	5.4676	5.8193	6.2179	5.3834	5.6269	5.1303	6.6103	5.6592	5.4806	5.1399	5.1717	6.4504	4.5471	5.6478	6.1209	4.0091	6.221	5.4163	5.7746	6.2959	5.6731
-10.721	-11.516	-10.537	-10.644	-10.521	-12.226	-12.032	-10.869	-10.816	-10.151	-11.18	-11.04	-10.01	-9.5102	-10.529	-10.136	-10.98	-10.322	-9.7353	-10.01	-11.039	-10.528	-10.796	-11.061	-10.846	-9.921	-11.888	-10.862	-10.67	-10.579	-9.6712	-10.769	-11.163	-9.9419	-11.467	-11.401	-9.5701	-11.715	-10.134	-11.075	-11.037	-10.044	-10.932	-11.52	-10.468	-11.742	-11.315	-12.301	-10.769	-11.776
-1.2443	-2.0277	-0.509	-1.9194	-0.65778	-2.5654	-0.94524	-1.1207	-1.4875	-1.3373	-1.71	-0.87703	-2.1341	-2.2864	-0.089731	-0.59072	-1.3007	-1.4456	-1.8321	-1.037	-1.9621	-1.272	-1.8278	-2.412	-1.3335	-2.2387	-1.0326	-1.2762	-0.43499	-1.4181	-1.1532	-2.2131	-1.3327	-1.932	-0.86939	-1.1979	-1.6178	-2.4178	-1.4514	-0.92755	-0.48896	-1.994	-1.6705	-0.7769	-1.6655	-0.84823	-1.0747	-1.3185	-1.5297	-2.4661
8.8956	10.302	10.491	10.45	9.7438	10.05	10.173	9.7668	9.6466	9.7486	9.2408	9.6898	10.06	8.2833	8.4198	9.7076	9.146	8.3678	9.4938	9.6714	10.16	10.037	10.426	7.9802	9.6581	9.3907	9.5989	9.6787	9.4755	9.077	9.9	9.6154	10.345	9.2594	9.3913	9.8216	9.958	9.9596	9.5027	8.7679	9.4255	10.382	9.6043	10.181	10.004	9.8351	9.4795	8.542	9.2956	10.232
-2.6822	-3.3033	-2.5756	-3.1743	-3.3728	-2.0642	-2.5633	-2.456	-3.1045	-1.5836	-1.7639	-1.5116	-2.3452	-2.6931	-2.7835	-2.5612	-2.2921	-2.4676	-3.3057	-3.4042	-2.6514	-3.3086	-3.7281	-2.7369	-3.6496	-3.2662	-3.0029	-2.2277	-1.76	-2.6388	-2.7688	-2.3665	-1.7634	-2.324	-2.0624	-2.91	-3.0459	-1.612	-2.4285	-3.1557	-2.7854	-3.0521	-2.2716	-1.7192	-2.1154	-2.3699	-1.7995	-2.4919	-2.4254	-2.8522
7.7746	8.7154	8.7654	8.7158	7.9608	8.5702	8.3946	9.4828	8.5259	8.4371	8.8212	8.7536	7.2762	7.6842	9.2502	9.3263	8.205	8.2602	8.1765	10.875	8.746	7.7089	8.1311	8.3443	8.6541	9.1549	8.8002	8.3569	9.736	8.4091	8.5069	7.5165	8.085	8.9104	8.067	7.5984	9.263	8.1185	8.2283	7.3242	7.9663	9.1702	7.9288	8.6225	8.126	9.5683	8.5882	8.4982	8.4951	7.3014
-2.5723	-3.5464	-2.7661	-2.6169	-2.4559	-2.6909	-3.6358	-3.3133	-3.9376	-3.4347	-3.8631	-3.4991	-2.6122	-4.2875	-2.9903	-2.9176	-3.4732	-2.972	-3.8756	-4.1753	-3.0239	-3.5126	-3.2563	-2.8191	-3.1138	-2.8657	-3.5114	-3.3584	-3.279	-3.0987	-3.2476	-3.0833	-3.1274	-2.0144	-4.1695	-4.0528	-1.5329	-3.1968	-4.6646	-4.4179	-3.6376	-3.2999	-3.236	-3.5959	-3.2078	-3.1214	-4.327	-3.4331	-3.0679	-4.9548
-9.5487	-8.2169	-8.9503	-8.8183	-9.1234	-9.2788	-8.8505	-8.9787	-8.6609	-9.5762	-8.5109	-9.0729	-9.4559	-8.3246	-8.6497	-8.2609	-9.9852	-8.226	-9.4274	-8.5197	-10.143	-9.8328	-9.3618	-8.57	-8.2955	-7.536	-9.5668	-8.3635	-7.8446	-8.2122	-8.5905	-10.214	-8.9354	-9.214	-8.2945	-8.9383	-9.6565	-9.7737	-9.0902	-9.6338	-9.7686	-9.9152	-9.346	-9.9409	-9.2862	-8.6213	-10.217	-8.9721	-9.5988	-8.7111
2.2645	4.0383	3.9052	2.8764	1.698	2.7191	2.1397	2.6251	2.8077	2.4647	2.1061	1.7324	3.1879	2.7568	1.8472	2.0343	2.278	1.8299	2.7946	1.4846	3.6075	2.0861	2.515	2.2783	1.9632	3.1735	2.597	2.5246	1.6494	3.1568	2.7122	2.4182	2.5803	2.8486	2.8954	3.0867	2.8136	2.9539	1.8997	2.2711	2.9267	2.8219	2.2834	2.4997	2.2795	2.8044	2.9423	1.9375	2.5516	3.8357
-2.7651	-3.6433	-2.7343	-2.1928	-2.8501	-2.1641	-2.6104	-3.0197	-2.1428	-1.0297	-2.4304	-3.5592	-2.7693	-1.8131	-2.6452	-1.4426	-2.5297	-3.3635	-1.9768	-2.2022	-2.8911	-2.2498	-2.0108	-3.0039	-2.2423	-3.5505	-2.8055	-2.4831	-2.3009	-2.3298	-2.7939	-2.9547	-2.6992	-2.3401	-3.5416	-3.4482	-3.1193	-3.7215	-2.8085	-2.9259	-3.1015	-3.2104	-3.8073	-3.1077	-2.563	-2.9389	-2.0476	-2.6796	-2.6037	-1.7299
2.788	1.4432	1.03	2.8736	1.3537	1.5535	2.9528	1.9326	1.2748	2.1362	1.6525	1.9077	3.6265	2.1785	1.0692	0.40286	0.92138	1.8169	1.5011	0.87342	2.0886	2.1947	1.5673	0.68114	1.3976	0.86593	1.6445	1.0158	0.55919	1.7043	1.405	1.4507	2.5562	1.7566	1.4908	2.1626	3.3488	2.6175	1.2908	1.2679	1.3856	1.8736	1.213	0.67885	1.1925	1.1626	2.1107	1.1434	1.7516	1.2571
-5.8753	-5.0875	-6.187	-5.4534	-5.0611	-5.7443	-6.0435	-4.4198	-5.5792	-4.8848	-5.5279	-4.7244	-4.5338	-4.6917	-5.2224	-5.0838	-5.929	-5.0454	-5.7684	-5.6238	-6.8029	-5.5788	-4.8255	-5.4921	-5.417	-4.78	-5.8448	-6.0123	-6.4583	-5.2973	-4.4718	-5.4349	-6.6035	-6.7492	-6.4175	-4.916	-5.769	-5.0567	-5.9696	-5.8697	-5.5212	-5.4498	-5.5754	-5.7643	-5.2688	-5.5928	-4.2755	-5.1873	-5.541	-5.5393
1.4417	1.8571	2.2925	2.4574	1.5713	1.2008	0.95191	1.4789	2.3888	2.2157	1.2449	1.5172	1.8696	2.3162	1.7752	1.7492	2.5535	0.75551	1.8524	1.2959	0.24169	1.0668	1.1204	2.5173	1.1982	1.9337	1.492	2.4826	1.3395	2.2257	2.6528	2.0086	1.8054	0.78759	0.89352	1.7689	1.4558	1.868	1.2352	2.1552	1.75	1.5316	1.6773	1.0433	1.6536	1.8954	1.3392	1.1274	0.59009	2.2815
-12.764	-13.09	-12.486	-12.799	-12.857	-13.62	-13.622	-13.658	-13.578	-11.734	-12.756	-13.548	-11.972	-13.683	-12.708	-12.972	-12.091	-11.799	-13.358	-12.999	-14.14	-14.376	-12.929	-11.727	-12.811	-13.693	-12.957	-12.421	-13.339	-11.976	-13.324	-12.025	-13.453	-12.842	-11.364	-13.835	-12.736	-12.465	-13.421	-11.773	-13.233	-12.919	-13.05	-12.523	-13.153	-12.296	-12.64	-13.532	-13.644	-12.47
-1.8863	-2.0709	-3.7626	-2.4089	-2.2333	-2.9435	-1.7751	-2.7759	-1.3347	-2.6175	-2.8816	-2.6034	-2.0795	-2.6639	-3.15	-3.4673	-3.0875	-3.2899	-2.1933	-2.4073	-2.9151	-2.2325	-2.0812	-2.3821	-3.3217	-2.5406	-2.5187	-2.2767	-2.4982	-1.6153	-3.3603	-2.8374	-2.8958	-2.1017	-2.3763	-2.2865	-1.9553	-2.6781	-2.5184	-2.3118	-3.8401	-2.1503	-1.9717	-1.9039	-3.5531	-1.0401	-3.6203	-1.5515	-3.1841	-1.839
5.3672	4.4509	5.5927	4.0235	5.3782	4.9991	4.3589	4.7714	4.4427	4.5665	4.8786	4.7705	5.6991	5.1346	5.6385	5.2971	5.0528	5.594	4.3816	5.1992	5.3639	5.7555	4.4922	5.085	3.9993	5.8622	5.1451	4.5725	4.1098	5.9717	5.0371	4.0227	5.1508	5.0009	5.2815	5.1027	3.3197	4.4431	3.3937	6.4849	5.3921	3.9101	6.0183	4.7607	4.8422	4.7293	4.9388	5.1015	5.0686	4.5288
0.3543	-0.66385	-1.0498	-1.0377	-0.55523	-1.5766	-1.4627	-1.4143	-0.66679	0.17092	-0.71151	-2.3509	-1.4171	-1.0453	-1.1036	-1.8753	-1.8495	-0.67459	-2.2908	-1.6612	-0.32326	-0.72062	-0.45617	-2.1602	-1.5526	-0.54345	-1.3343	-1.1586	-1.1848	-0.97246	-2.8759	-1.2226	-1.1624	-0.40762	-0.93156	-1.2757	-1.0448	-0.69703	-0.47386	-1.2484	-0.6433	-0.63846	-2.5778	-1.1149	-0.79092	-1.0049	-1.8001	-1.6059	-0.76021	-0.57786
-14.584	-13.881	-14.562	-15.186	-13.909	-15.186	-15.077	-14.157	-13.704	-14.478	-15.306	-15.871	-14.974	-15.03	-13.303	-14.477	-13.085	-14.822	-14.857	-15.126	-14.706	-14.341	-15.112	-14.485	-14.954	-14.264	-14.84	-15.112	-15.065	-14.373	-14.66	-14.214	-14.255	-14.142	-13.729	-15.347	-15.153	-15.799	-14.086	-14.65	-13.397	-15.393	-14.157	-13.545	-13.716	-15.013	-14.229	-14.75	-14.754	-14.382
-11.068	-9.1634	-11.227	-10.844	-10.58	-11.429	-11.148	-11.6	-10.98	-10.191	-10.253	-9.1997	-10.89	-9.5101	-9.0435	-9.7093	-10.943	-9.6444	-9.6771	-10.392	-10.306	-9.6572	-9.8135	-9.281	-9.2617	-10.566	-10.775	-10.735	-9.7753	-9.3637	-11.316	-10.709	-11.644	-10.319	-11.042	-10.315	-9.1333	-10.855	-9.7907	-9.1133	-11.175	-9.9457	-9.918	-10.53	-9.3693	-10.251	-9.3366	-10.53	-9.7223	-10.905
-3.3935	-4.54	-3.7388	-3.7776	-4.2963	-3.6333	-3.2873	-5.3023	-3.708	-4.338	-4.1247	-3.8328	-4.4969	-3.7452	-2.5787	-3.8163	-3.4344	-4.2105	-5.1173	-4.7079	-3.3943	-2.7946	-3.7851	-3.1711	-3.2626	-4.4284	-4.6363	-3.4177	-4.4246	-4.1935	-4.8018	-3.2771	-2.8869	-4.1964	-4.085	-3.5912	-3.1588	-2.8907	-4.578	-3.7229	-3.7856	-4.2942	-3.8797	-3.7604	-3.9763	-3.3314	-4.1026	-3.9088	-3.6924	-3.3842
2.818	2.9584	2.6761	2.4578	2.8155	2.6355	0.77197	2.2381	2.9718	2.1986	2.8886	2.2406	4.1205	2.3678	2.1539	1.8231	2.8207	3.1214	2.8696	2.8841	1.9903	2.4212	2.8974	3.1697	2.1527	1.926	2.3769	2.0975	2.4558	1.9764	2.704	2.679	1.873	2.1289	3.2472	1.5087	3.2217	2.9007	2.3487	2.5246	3.2489	2.8584	1.6821	2.4919	2.7673	1.6741	3.159	2.3131	2.5189	2.4501
-8.0608	-5.5864	-5.5737	-5.5845	-5.5673	-7.2213	-5.5783	-8.3257	-6.9215	-6.1226	-6.3064	-6.4262	-5.8801	-6.4868	-5.8851	-6.4138	-6.8521	-6.5454	-6.4202	-5.4626	-5.8685	-7.3805	-7.1318	-6.9697	-6.5335	-5.2183	-6.085	-6.7532	-5.471	-5.9193	-6.4186	-6.6125	-5.6912	-5.8978	-6.3644	-6.3094	-6.9434	-6.1839	-4.2036	-6.7245	-5.232	-7.2224	-6.6202	-6.92	-5.7622	-6.9015	-6.5549	-7.0308	-6.2719	-6.0773
1.3407	1.1011	0.96522	2.0743	1.9836	1.4302	1.9226	0.27223	0.9562	1.9467	0.55527	1.7275	2.7457	1.4637	1.0822	1.7717	1.0737	2.4613	1.8986	0.78019	0.70286	1.5478	1.144	1.2336	1.766	1.7272	1.8027	2.3465	1.8189	1.4826	1.5327	1.6863	1.9564	1.902	1.9276	1.5441	1.6686	2.3866	1.6414	2.8468	2.5785	1.7327	1.8112	1.8788	1.3761	2.1279	1.4741	2.3004	1.2594	1.3909
-11.892	-11.639	-12.276	-12.028	-11.676	-10.785	-11.902	-11.6	-10.494	-11.067	-11.636	-10.796	-11.019	-11.472	-11.478	-11.734	-11.249	-11.533	-11.034	-12.594	-12.513	-10.777	-12.015	-11.49	-11.673	-12.021	-11.28	-12.389	-12.188	-12.722	-11.34	-11.455	-11.344	-12.509	-11.103	-12.422	-12.748	-11.484	-12.058	-12.174	-10.572	-12.369	-11.411	-11.501	-12.677	-10.87	-11.568	-11.77	-10.786	-12.304
-3.2927	-3.6007	-3.8432	-5.3309	-3.7222	-3.8509	-3.7327	-4.8917	-4.4229	-3.8581	-3.0365	-3.8628	-4.2602	-4.7925	-3.5824	-3.4904	-3.996	-4.8821	-4.2297	-4.9575	-3.6731	-4.9337	-4.9656	-4.6534	-3.6853	-3.3231	-4.415	-3.8167	-4.3654	-4.1126	-4.6974	-3.9219	-3.84	-3.5382	-4.7346	-4.9195	-4.2823	-4.165	-4.2029	-4.5164	-4.4628	-3.2257	-3.6246	-4.4327	-3.8355	-4.9588	-4.1124	-5.3539	-3.7981	-4.2645
0.18036	0.011224	1.0897	-0.60562	0.59498	-1.2509	0.79474	-0.82496	-0.83136	0.71664	0.23794	0.72112	1.1054	-0.90839	-0.58987	-1.2963	-0.16362	-0.93803	0.3946	-0.60774	0.10312	-0.81338	1.0379	-0.15082	1.0333	-0.57062	-0.088096	-0.0087669	-0.028816	-0.2679	-1.279	-0.18135	-0.31773	-0.010808	-0.42102	-0.37244	-0.50911	-0.60434	0.71642	0.95511	-0.61585	-0.88847	-0.65999	-0.30298	0.34652	0.83596	0.74567	-0.73198	0.05031	-0.16328
2.0368	2.6468	1.0347	1.5532	0.53172	2.0979	1.6808	1.2243	1.3968	2.5876	2.2163	1.6231	2.3209	2.5144	1.3017	1.4855	3.0613	1.0721	1.3865	2.1323	1.487	0.62392	1.7704	0.5718	1.9606	0.0008514	0.23832	1.9678	2.8735	2.3377	0.70551	2.1195	3.1488	1.2833	0.932	0.9288	1.8607	1.3267	1.3203	1.6604	2.1303	2.6412	1.569	1.2618	2.573	0.96885	2.729	1.5915	0.8471	1.7108
-11.15	-11.317	-11.216	-11.261	-11.979	-12.925	-11.832	-12.004	-11.962	-11.407	-11.715	-12.247	-11.988	-12.536	-12.061	-11.303	-11.617	-10.462	-11.71	-11.434	-11.893	-11.254	-11.53	-11.895	-12.204	-11.677	-11.441	-12.095	-11.549	-10.875	-11.418	-11.231	-12.309	-11.531	-11.719	-11.5	-10.977	-12.05	-11.657	-11.199	-11.949	-12.62	-13.332	-11.462	-12.117	-11.546	-11.538	-11.103	-12.06	-12.951
-8.4459	-9.2967	-8.3871	-8.3467	-9.4552	-9.1785	-7.3184	-8.0919	-9.1622	-8.9067	-8.9487	-8.7882	-9.3367	-8.9129	-9.7575	-9.5816	-10.03	-9.9693	-8.2433	-9.455	-8.3975	-9.2793	-9.5518	-7.8838	-9.8766	-9.0152	-8.9127	-9.0511	-7.8059	-10.166	-8.9918	-8.5047	-9.2951	-8.6672	-10.16	-7.7846	-8.2677	-8.9931	-9.0164	-8.0098	-9.6301	-9.8666	-9.1286	-8.5609	-8.7643	-8.932	-8.72	-8.9901	-8.227	-9.0493
4.3806	3.9908	4.5932	3.4253	4.2612	5.1555	4.4828	5.649	4.3741	5.2634	5.2847	4.6661	5.417	5.6216	4.3954	4.469	4.0175	5.3264	4.6456	4.8102	4.4839	5.2622	4.6768	3.5498	4.6534	3.3383	5.267	4.3294	3.9157	4.4716	3.4758	3.7961	4.9894	4.4612	4.7199	3.6857	5.5108	5.7586	4.6413	4.3882	3.9997	3.9423	5.1017	4.3458	4.102	3.2569	4.4814	4.6964	4.9935	4.3193
0.14224	0.78215	0.069792	0.79672	-1.3687	-0.23611	0.026785	-0.8966	-0.75855	-1.4139	-0.93395	-0.34715	0.20951	0.090174	-0.059865	-0.54655	-0.12449	-0.10784	0.032452	-0.29077	-1.4565	-1.2617	0.7658	0.024363	0.75758	-1.1091	-0.024857	-0.55591	0.024914	0.025131	-0.62989	-0.22062	0.41607	-0.93863	0.16938	-1.137	-1.1091	0.27037	-0.11284	-0.12981	0.5046	-0.60661	0.020572	-0.64162	-0.76986	-0.25001	0.94062	0.52667	-0.96324	-0.44538
-21.314	-21.788	-21.957	-21.41	-21.739	-22.518	-21.84	-21.65	-22.32	-23.132	-21.506	-21.928	-22.306	-22.724	-21.554	-21.524	-22.773	-22.01	-22.779	-22.297	-22.606	-21.126	-23.098	-22	-22.955	-22.037	-24.239	-21.996	-22.055	-22.547	-22.148	-21.302	-22.998	-21.478	-21.198	-22.825	-22.582	-21.254	-22.852	-21.811	-21.64	-22.097	-22.147	-22.346	-22.908	-23.337	-20.867	-21.495	-21.245	-21.467
4.8873	4.469	4.4608	5.3327	4.3825	4.6388	4.1126	5.3369	4.3217	5.0417	3.8341	4.0269	2.711	4.8841	4.1572	4.2271	4.136	4.0107	4.8776	3.5531	3.7002	4.3967	3.6611	3.8557	4.6654	3.6242	4.8496	4.8339	5.0046	4.3621	5.0503	4.194	4.1679	4.6802	4.7115	3.9235	3.5136	4.5536	4.6151	4.3763	5.5767	4.0405	4.213	4.3827	3.4915	5.1762	4.1656	5.6633	4.2912	4.6021
0.65219	-0.3671	0.93318	1.7926	0.83833	0.80471	1.5718	0.46104	1.9958	1.3768	2.1784	1.7383	1.0746	0.50156	0.93381	-0.41376	2.0122	1.079	1.327	1.43	1.0237	1.5348	1.9698	0.6831	1.5204	1.3727	1.3938	1.9991	1.1105	1.8909	1.9484	1.1865	0.70129	1.2638	1.2402	0.81548	1.0375	0.39977	1.295	1.3845	0.97735	1.5815	1.5952	2.7797	2.3563	0.36614	0.76537	1.6629	2.0388	0.45258
-0.45315	0.96041	0.18452	0.78124	-0.60149	0.3984	0.27566	-0.57746	0.28783	0.021446	0.38744	-0.14777	-0.62492	0.43447	-0.45127	0.60187	0.11948	0.58193	0.80728	0.57961	0.7884	0.59318	-0.023278	0.31355	-0.51664	0.4619	-0.16151	0.10778	-0.17871	1.0379	-0.75668	0.89733	0.43647	-0.9345	1.1042	1.4593	-0.8229	-0.38633	-0.23324	0.1819	-0.39477	0.97099	0.13858	0.040607	-0.047662	1.4214	-0.19244	-0.15945	-0.16686	-0.14347
-12.822	-11.759	-13.536	-12.441	-12.878	-11.928	-13.059	-13.702	-13.352	-12.868	-12.327	-12.418	-12.445	-12.508	-13.206	-12.177	-13.873	-12.326	-12.834	-11.758	-11.415	-12.855	-13.115	-12.369	-12.025	-11.924	-13.359	-13.457	-12.968	-12.378	-13.312	-12.296	-13.796	-13.207	-12.409	-14.078	-13.123	-12.345	-12.63	-13.2	-12.919	-13.35	-12.978	-11.96	-14.14	-12.378	-12.267	-12.848	-11.98	-12.745
-11.774	-11.015	-11.845	-12.852	-12.47	-11.065	-12.647	-11.93	-11.127	-12.762	-11.146	-12.034	-12.462	-12.005	-11.553	-11.68	-11.429	-11.685	-11.944	-12.144	-11.172	-10.987	-12.114	-10.95	-12.191	-12.488	-11.572	-12.542	-11.284	-11.542	-11.264	-12.366	-12.517	-11.754	-10.846	-11.936	-11.306	-11.934	-11.362	-10.819	-12.205	-11.711	-11.693	-12.259	-12.394	-11.35	-11.639	-11.607	-12.957	-11.134
-2.4864	-2.1567	-1.6212	-2.7182	-2.3846	-2.3595	-2.5083	-2.9207	-2.8627	-2.3718	-2.5755	-2.1276	-3.3954	-1.8254	-1.8299	-1.9068	-2.8333	-1.979	-2.719	-2.3122	-2.6449	-2.6974	-2.7961	-1.6742	-1.9062	-2.1526	-2.5419	-1.8265	-2.3697	-1.7364	-3.4877	-3.7475	-1.5976	-2.7944	-1.6609	-2.3019	-2.4706	-2.5715	-1.9713	-4.06	-2.2909	-3.1047	-2.148	-2.2148	-2.0602	-2.3512	-1.5922	-2.0013	-3.3271	-2.7285
-0.49516	0.20834	0.1793	-0.38011	0.74738	0.47312	0.68528	-0.12523	0.64718	1.4458	-0.15139	0.7158	1.0082	0.25007	-0.1944	0.017632	0.49699	0.45046	1.0663	0.046717	0.85137	-0.66779	-1.4054	-0.50758	-0.27573	1.3941	1.422	-0.0096338	-0.25687	1.1359	0.12599	0.37294	-0.24775	0.043191	0.10681	1.1022	1.2736	-0.40702	0.60018	-0.2909	1.19	-0.23836	1.1553	-0.0046616	0.14848	-0.15137	0.43623	0.87319	2.151	0.060615
0.012114	1.4452	0.011563	1.5641	0.91031	1.5074	1.4494	1.9311	0.26933	1.3514	0.79665	1.939	1.0669	0.66983	0.38061	0.9847	0.39967	1.8999	0.16738	0.88196	1.1703	1.972	0.56896	1.2968	1.3063	1.5375	0.51303	1.4531	0.39727	0.69206	0.52408	0.15886	1.773	1.9259	0.43423	0.81604	-0.52611	2.3062	0.66754	1.2566	0.97108	1.0919	0.33994	0.93637	0.86285	1.057	1.5475	2.2214	1.6591	0.19612
3.2933	2.5495	1.7862	1.6697	1.3062	2.8446	1.6982	1.9364	2.659	1.9372	3.2639	3.255	2.1994	2.6464	3.4751	3.4481	2.1961	2.1539	2.2155	2.321	2.6149	3.2764	1.811	1.345	2.7038	3.0297	2.8422	1.9239	1.3794	2.6288	2.7917	3.0594	2.4733	2.4407	3.1373	1.3046	3.4385	3.4244	2.3597	1.3365	1.823	1.5617	2.7242	2.6516	3.1944	2.3449	3.602	3.3887	2.4303	3.1118
-2.9023	-2.3556	-2.4777	-1.8876	-3.1867	-1.0147	-2.9688	-2.7098	-2.2603	-2.4391	-2.7028	-2.7932	-2.7698	-2.4224	-3.2721	-1.2413	-2.2413	-1.7084	-3.1559	-2.5887	-2.1484	-3.2217	-1.6664	-2.8293	-2.7461	-2.3544	-2.7714	-2.1693	-3.1587	-3.2848	-3.3342	-2.1183	-2.809	-1.8731	-2.6632	-3.8213	-2.9565	-2.019	-2.7875	-1.5155	-1.5674	-2.2462	-2.8137	-2.3061	-3.444	-2.8847	-2.302	-2.4413	-1.5368	-2.5927
-19.728	-20.819	-21.193	-21.031	-21.093	-20.54	-21.055	-20.777	-21.172	-21.109	-21.753	-19.748	-21.265	-19.835	-21.213	-20.002	-20.935	-20.536	-20.56	-19.979	-22.05	-20.069	-20.676	-20.154	-21.797	-20.152	-20.443	-20.174	-21.576	-21.253	-20.061	-19.72	-20.607	-21.328	-20.998	-20.911	-20.701	-20.974	-20.866	-20.718	-20.009	-19.897	-20.226	-20.627	-21.809	-20.584	-21.376	-21.047	-20.919	-21.407
0.18855	-0.26445	-0.40188	-0.022376	0.28885	-0.72683	-0.55631	-0.14246	-0.26578	-0.26482	0.071173	-0.35614	-0.1181	-1.3323	-0.49295	0.65045	-0.84509	-0.036425	-0.037595	-0.1011	0.40112	-0.35508	1.7687	1.5535	-0.83773	0.13789	0.19691	0.42711	-0.095161	0.33756	1.1633	0.781	0.61205	-0.047313	-0.90469	0.13337	-0.51988	-0.6643	0.0011748	-0.16277	-1.4219	-0.83092	0.34884	0.21617	1.052	0.7371	-0.22463	0.48768	-0.74375	0.54067
-8.5693	-10.169	-8.7281	-9.9072	-9.0169	-8.6044	-7.1433	-10.16	-9.2105	-7.8879	-8.4621	-9.7079	-7.6559	-8.2023	-8.7883	-9.7075	-10.001	-9.6327	-10.093	-9.3027	-9.309	-10.084	-8.9218	-8.8579	-9.3273	-9.2224	-9.1768	-8.9561	-9.5134	-8.264	-9.8517	-7.9135	-9.9002	-9.1903	-9.6228	-8.8357	-8.9976	-8.8528	-8.7315	-8.7414	-8.5683	-8.8001	-8.5962	-9.6797	-8.4431	-9.0024	-8.8158	-9.1456	-9.0978	-8.0134
-13.289	-14.695	-14.518	-15.77	-14.789	-16.161	-14.117	-14.892	-13.661	-15.468	-14.2	-16.005	-15.509	-13.148	-14.403	-14.058	-15.665	-14.521	-13.367	-14.661	-15.148	-15.226	-15.055	-15.497	-14.713	-14.36	-15.567	-14.806	-13.617	-14.097	-14.556	-14.438	-14.826	-15.513	-15.654	-15.038	-15.805	-13.867	-14.674	-15.144	-15.333	-13.072	-14.717	-14.326	-15.052	-14.949	-14.856	-15.25	-14.075	-14.116
-10.444	-11.812	-10.424	-11.781	-11.648	-10.965	-12.768	-10.779	-10.348	-11.304	-11.828	-11.735	-10.394	-11.565	-11.773	-10.434	-11.367	-11.767	-10.926	-11.661	-10.733	-12.899	-11.906	-10.974	-11.979	-10.427	-11.603	-12.56	-11.615	-10.924	-10.767	-10.594	-10.644	-11.3	-12.363	-12.083	-11.19	-10.259	-11.969	-11.03	-11.319	-11.685	-11.471	-12.389	-10.942	-11.016	-11.722	-12.098	-11.947	-11.978
-9.1009	-9.0831	-9.8175	-9.0636	-9.4668	-9.981	-8.6552	-8.8727	-8.3119	-10.062	-9.5757	-9.0235	-9.3492	-10.684	-8.3712	-9.5843	-8.897	-9.9017	-8.2348	-9.5554	-7.549	-9.4157	-8.4039	-9.4633	-9.9283	-9.0968	-8.5799	-10.237	-8.9304	-8.2119	-8.5396	-8.2058	-8.9596	-9.2498	-8.9509	-8.5838	-8.9264	-7.7931	-8.9703	-8.459	-8.9958	-8.6731	-8.751	-8.9913	-9.1037	-8.3475	-8.1319	-7.8582	-9.1811	-9.504
-0.010102	0.089804	-0.13858	-1.0746	1.1364	0.2638	1.0201	-0.7741	1.142	0.076709	1.0888	0.33793	0.63363	0.5672	0.60018	0.13346	0.70327	0.60227	0.36147	1.3071	0.026788	0.21294	0.44723	1.874	-0.2684	0.86731	0.44147	-0.030922	1.0802	0.45987	0.58081	0.56242	0.063982	0.65052	1.233	-0.60032	1.0358	0.34089	-0.013823	0.51787	0.3889	1.1531	0.54606	0.22127	0.85316	0.73443	0.74889	0.31055	0.18024	1.0164
-12.13	-12.57	-11.864	-10.815	-11.662	-11.572	-11.981	-11.04	-11.956	-11.04	-11.571	-10.794	-12.242	-11.772	-12.039	-12.983	-12.36	-10.835	-11.591	-11.554	-11.32	-11.292	-11.877	-12.114	-11.111	-11.009	-11.564	-11.973	-11.549	-11.66	-11.504	-10.471	-10.696	-11.4	-11.984	-10.846	-12.233	-12.677	-11.377	-11.371	-11.815	-12.131	-11.824	-12.11	-12.938	-11.839	-11.23	-11.482	-12.902	-11.197
0.51391	-0.42432	-0.057581	0.70045	-0.016771	0.2377	-0.2803	-1.2585	-0.44026	-0.33548	0.56352	-0.2421	-0.5691	-0.77248	0.42592	0.43247	0.13196	0.14249	0.5284	1.1368	0.85236	-0.5822	0.67399	-0.075929	-0.44422	-0.498	-0.62171	0.2217	0.1175	-1.1345	-0.53374	-0.71691	0.41523	-0.56684	-0.78802	-0.28404	0.054325	1.0453	0.61315	-0.31556	-0.90833	0.83767	0.11372	-0.25316	0.24323	0.45857	0.20434	-1.0369	-0.26702	-0.018102
-3.1497	-2.0705	-1.4918	-3.007	-1.656	-1.6741	-2.0544	-2.7596	-3.4852	-2.7339	-3.4809	-2.5773	-2.5841	-2.4107	-2.3177	-1.9063	-2.2628	-3.0224	-2.6648	-2.5247	-2.0984	-1.3234	-2.2853	-2.6692	-2.8463	-2.3902	-2.8759	-3.2051	-2.7501	-3.5627	-2.9353	-2.9763	-2.5372	-2.2858	-2.8413	-3.9837	-2.5501	-2.2365	-1.5957	-3.2135	-2.086	-2.4569	-1.6442	-2.1857	-3.6184	-1.6946	-2.9074	-3.1542	-2.1285	-2.2504
-11.59	-11.627	-11.435	-12.54	-11.322	-12.949	-12.223	-12.111	-11.161	-12.961	-11.939	-12.226	-10.529	-12.203	-11.875	-10.987	-12.43	-11.658	-10.775	-11.395	-11.652	-11.186	-10.716	-11.666	-11.387	-10.714	-10.482	-10.94	-11.351	-10.808	-11.237	-11.37	-11.093	-10.488	-11.235	-12.444	-11.159	-10.878	-11.139	-10.936	-10.402	-10.838	-11.485	-11.602	-11.32	-10.709	-11.603	-10.851	-10.969	-11.257
6.1278	5.5734	6.6427	7.6728	6.5683	6.9099	6.5865	7.3448	8.0173	6.0601	6.6309	8.1937	6.7643	8.3439	7.2755	7.847	6.4111	7.8876	6.5436	7.0729	6.0743	6.4643	5.9392	7.3862	6.1853	6.9513	6.8061	7.7345	7.0994	6.6316	6.7382	6.3344	7.2848	6.2865	7.2777	6.7799	7.0295	5.569	6.7597	6.0563	6.1852	7.8031	7.1539	7.2424	6.474	6.5107	8.2723	7.7756	6.5423	7.9872
0.68073	0.61159	-1.021	0.8198	0.89433	1.1007	-0.052019	-0.0024311	0.22804	0.092506	1.4848	0.17406	0.14771	-0.078606	-0.45774	1.0436	0.83404	-0.29298	0.59157	-0.25645	-0.018218	0.14869	1.8241	0.40206	0.54877	1.0384	0.91899	0.52362	-0.29642	-0.45359	1.4473	1.0578	-0.57517	1.0379	0.60363	-0.7511	-0.54908	0.29374	0.81747	-0.033457	1.4909	0.95706	0.66771	-0.73038	-0.28031	1.3398	0.4338	0.36418	0.61152	0.30512
-8.3274	-8.5788	-9.8974	-9.3701	-8.1761	-10.169	-8.9132	-8.562	-8.4856	-8.7258	-8.7211	-9.2158	-8.4222	-9.2165	-8.487	-8.7269	-7.6615	-9.0398	-8.9121	-8.9869	-9.3248	-9.2726	-8.4414	-9.8421	-9.8809	-8.5143	-9.4733	-9.4247	-8.5162	-9.3023	-10.402	-9.6895	-9.7357	-8.2295	-8.895	-8.7841	-7.1544	-8.8025	-9.4226	-9.0103	-9.4789	-10.848	-8.6354	-9.1612	-8.6236	-9.9523	-9.0856	-9.6803	-8.6888	-10.279
-6.6232	-7.4582	-7.1745	-7.0758	-7.3074	-7.9778	-8.2057	-8.4171	-7.4876	-8.243	-7.3471	-7.6227	-7.5501	-7.8439	-7.1832	-7.6944	-7.5063	-8.1339	-7.001	-7.9547	-7.7476	-6.944	-8.3822	-7.462	-7.2913	-7.8268	-6.6802	-7.8393	-7.0996	-8.1659	-7.5	-7.9209	-8.1058	-8.6568	-7.6239	-7.2061	-7.249	-6.997	-6.4241	-7.8079	-7.6028	-8.8165	-7.1991	-7.8469	-7.7075	-7.2971	-8.3891	-6.8845	-7.2768	-7.4032
-10.162	-9.873	-11.655	-10.665	-10.586	-11.909	-11.066	-9.161	-9.827	-11.204	-11.003	-9.8112	-11.035	-9.1938	-10.638	-9.9801	-9.7167	-9.8426	-9.9111	-10.081	-10.945	-9.9404	-10.275	-10.416	-10.353	-11.604	-10.466	-9.9715	-10.801	-10.181	-9.1383	-9.5198	-9.9252	-11.218	-10.492	-9.1085	-10.646	-10.473	-9.2162	-10.155	-9.8687	-10.258	-10.565	-10.333	-10.782	-10.136	-9.9253	-8.988	-9.9794	-10.702
-0.47741	-0.48429	-0.71761	-0.46175	-0.288	-1.4535	-1.6831	-1.1892	-0.96382	-0.47116	-1.7785	-0.69626	-0.54898	-0.73284	-0.077253	-1.2129	-0.68071	-0.69514	-0.67195	-0.58728	-1.7449	0.024738	-1.4984	-1.0833	-2.2884	-0.92966	-1.4717	-1.2258	-0.23973	-0.75879	-1.4837	-1.1074	-0.75846	-2.2712	-0.31223	-0.63957	0.72127	-0.13989	-0.025	-0.4134	-1.2318	0.56963	-2.0116	-0.63538	-0.17369	-1.8033	-0.58786	-0.83703	-0.57789	-1.3528
-3.5496	-3.5886	-3.2306	-3.6492	-3.0098	-3.6035	-3.254	-3.5715	-3.005	-3.9699	-2.8598	-3.7445	-3.0881	-2.9475	-2.7993	-2.5489	-4.0742	-2.4533	-3.6252	-3.0966	-3.2335	-2.3409	-3.743	-4.0774	-3.0053	-2.753	-5.2096	-3.2402	-3.9073	-2.7127	-1.9993	-3.5986	-2.2168	-3.9654	-3.5835	-4.1807	-3.5342	-3.1803	-2.2439	-3.8043	-3.9115	-3.8684	-3.3363	-3.0715	-2.3366	-3.1987	-3.2489	-2.5748	-3.89	-3.9222
-5.0859	-4.6252	-5.6404	-6.0867	-5.5261	-5.1099	-5.3609	-4.212	-5.1293	-4.7035	-5.2679	-5.2665	-4.8505	-5.2792	-5.4015	-5.8033	-5	-5.7915	-5.1468	-4.9678	-5.9729	-5.3513	-4.4597	-4.0261	-6.3398	-5.1576	-4.8573	-5.2086	-6.0116	-5.4835	-4.8182	-4.7337	-6.0867	-5.4888	-5.4439	-4.722	-4.6661	-5.3574	-5.9391	-5.0437	-4.9942	-5.7649	-5.7554	-4.946	-4.7669	-5.8471	-4.7024	-5.8425	-5.4583	-4.9596
0.087834	1.1521	0.59991	0.4859	-0.033609	-1.2469	0.30447	-0.0099928	-0.2154	0.51869	0.12284	-0.36961	-0.41489	-0.36641	-0.40375	-0.85051	0.54135	0.40631	-0.64949	-0.88011	0.67763	-0.6979	-0.68641	-0.36279	-0.36787	0.37768	-1.0372	-0.59974	0.86074	0.11391	0.23658	0.78833	0.97959	-0.58576	0.3136	-0.22807	-0.053666	-1.867	0.83564	-0.30888	-0.52414	-0.11778	-0.97732	0.23067	0.6035	-0.09449	-0.46963	-0.36253	0.27775	-0.83016
-0.097358	0.12899	-0.94033	-1.6212	-0.60874	-0.11207	0.2307	0.24787	-0.068975	-0.7304	-0.39929	-1.5855	-0.050072	-1.0242	-0.16517	-0.46806	0.0067812	0.66917	0.13727	0.5191	-0.6321	-0.61841	-0.88977	0.45557	-0.93304	0.077833	-0.83337	-0.7057	-0.37605	-0.25323	0.55591	-1.0399	-0.62965	0.25686	-0.10961	-0.73424	-1.2089	0.45048	-0.38318	-0.73377	-0.86694	-0.020079	-1.0082	0.43881	-1.0423	-0.75284	0.38141	0.0048212	-0.36514	-1.1132
-5.4422	-6.6547	-6.0712	-7.1292	-5.9258	-6.8161	-6.2396	-6.6128	-6.8785	-6.9538	-6.0176	-5.9101	-5.6297	-7.0335	-7.7113	-5.9437	-6.416	-6.8861	-6.7293	-6.9706	-6.6297	-6.5366	-6.5962	-7.3797	-6.1195	-7.5928	-6.9611	-6.7649	-5.66	-6.7788	-7.4421	-7.8783	-6.2379	-6.584	-6.4635	-7.4039	-7.1238	-7.2588	-6.0193	-6.8773	-5.5929	-7.5518	-6.5262	-6.7028	-7.7138	-8.4911	-6.6359	-6.3972	-6.3713	-7.5146
-4.1517	-4.1321	-3.4235	-3.6504	-2.1986	-4.3594	-4.6026	-3.267	-3.1753	-4.7346	-2.3261	-3.2566	-3.5139	-3.9027	-4.1294	-3.5065	-3.1225	-4.0478	-4.246	-3.943	-4.3713	-4.2652	-3.4441	-4.5367	-2.8417	-3.4265	-3.9655	-3.0913	-3.1262	-4.0321	-3.7887	-3.6981	-4.4461	-4.0564	-3.377	-3.3668	-4.2188	-3.9272	-4.4291	-3.9121	-2.9497	-3.6565	-3.6282	-3.8213	-4.3972	-4.925	-4.7563	-4.2926	-3.536	-3.6227
-1.4738	-2.0019	-2.485	-2.3378	-1.4723	-3.1499	-2.1795	-2.5643	-1.8513	-2.1209	-2.5343	-1.9949	-1.8232	-3.4581	-3.3973	-2.5375	-0.91469	-2.5169	-2.2357	-2.9559	-2.0331	-0.97884	-2.9038	-2.883	-2.2227	-2.9518	-3.7891	-2.1766	-2.7799	-2.5562	-3.083	-2.0961	-2.4143	-2.5991	-2.0774	-1.819	-1.5067	-2.9078	-2.82	-3.6616	-1.8532	-1.6161	-3.7051	-2.2476	-2.2647	-1.9019	-1.8761	-1.6218	-1.7898	-2.1933
-0.62111	-0.84134	-1.4659	-0.8993	-0.85269	-2.5485	-0.98693	-1.8426	-0.48447	-1.1859	-0.25329	-0.79757	-0.91713	-1.1331	-0.61729	-0.8968	-0.94244	-0.89435	-1.9926	-1.3292	-0.944	-1.946	-0.62046	-0.64531	-1.1406	-1.4072	-1.0279	-1.1682	-1.6748	-1.698	-0.42945	-1.9059	-0.79921	-1.6361	-1.6777	-0.73191	-1.6215	-1.5452	-0.45517	-0.2542	-0.99425	-0.83783	-1.2913	-1.8318	-0.9494	-1.0641	-1.8659	-0.15841	-1.2365	-1.8858
-15.109	-14.137	-14.527	-14.258	-14.24	-14.678	-14.538	-14.562	-14.634	-15.035	-14.793	-13.815	-14.952	-14.085	-14.866	-15.3	-14.361	-13.517	-14.508	-13.328	-13.415	-15.916	-15.183	-14.304	-15.243	-13.898	-14.39	-14.854	-15.59	-14.82	-13.854	-14.133	-15.348	-15.579	-14.636	-14.963	-14.365	-15.912	-15.75	-14.533	-14.442	-13.421	-15.373	-15.235	-16.212	-14.303	-13.826	-15.575	-14.969	-14.414
-21.004	-23.366	-22.2	-21.544	-23.004	-21.804	-23.013	-22.137	-23.028	-22.064	-21.789	-22.15	-21.446	-22.748	-22.98	-21.714	-22.414	-21.779	-21.371	-23.357	-21.244	-22.305	-21.783	-22.171	-22.011	-22.273	-22.91	-22.167	-21.877	-22.496	-21.805	-22.07	-21.731	-22.545	-22.604	-22.747	-22.153	-21.314	-22.425	-22.219	-21.414	-21.368	-22.219	-22.43	-23.016	-22.436	-21.514	-21.681	-21.713	-19.875
-5.2467	-5.8826	-5.929	-4.8014	-5.2292	-5.2726	-6.2496	-6.6225	-6.0255	-5.0528	-6.5364	-4.6994	-5.9454	-5.3954	-5.6732	-6.6055	-5.8868	-5.633	-5.0473	-6.7326	-6.1275	-4.4241	-5.1369	-5.421	-5.0485	-5.2087	-4.8667	-6.1753	-6.9759	-6.8064	-5.7504	-5.1113	-6.1547	-5.6054	-6.7108	-5.7638	-5.9637	-5.8564	-6.3056	-5.0875	-4.876	-5.1308	-5.2472	-5.8837	-5.3488	-5.4918	-5.3221	-6.8216	-6.5271	-6.466
1.1181	1.3959	1.9894	0.86598	2.2174	0.79349	1.3081	0.51829	1.3242	1.833	2.2489	1.0454	1.3448	1.2362	1.3675	0.74722	0.957	2.0916	0.70886	1.3918	1.9868	1.0037	1.1185	1.324	1.2391	2.6246	1.4924	1.2486	2.2988	1.7723	0.97331	1.8457	1.4786	1.462	1.3877	0.47572	1.798	1.7679	1.6644	1.2291	2.6388	2.0032	2.1368	1.9416	1.7683	1.7365	1.8267	2.1708	1.5219	0.65854
9.482	10.286	9.6461	9.5273	10.345	9.2747	9.6048	9.337	10.42	10.48	10.275	10.615	8.5707	10.31	10.232	10.757	10.204	10.053	9.9466	10.265	10.456	9.253	11.213	10.242	8.1189	8.9327	8.8891	10.351	9.5746	8.2493	9.7955	10.08	9.5118	9.9041	8.6932	8.9745	9.2716	8.1433	10.265	9.3954	9.544	9.2144	9.465	8.3558	8.835	10.106	9.8693	9.1568	9.4778	10.479
1.9838	1.8254	1.0031	2.2014	1.8136	2.1888	1.9598	1.4181	2.3677	0.92825	2.641	3.0423	1.8189	2.8097	1.2873	1.2695	1.7879	2.1113	3.0628	0.74434	1.8778	1.5066	1.6161	1.9399	2.1666	1.3211	1.6595	1.5649	1.9395	1.5407	1.3491	2.0244	1.844	0.59466	1.861	2.2704	0.67179	0.08521	1.5935	0.95498	2.0572	1.5516	2.2265	1.4343	1.0126	2.2051	2.2027	0.77809	1.0056	1.1132
-8.8919	-8.8896	-9.7492	-10.125	-10.146	-9.1022	-9.754	-9.3983	-9.2229	-9.1846	-9.5268	-8.1134	-9.4297	-9.3677	-9.277	-10.624	-9.59	-9.6436	-9.72	-9.5616	-9.8999	-9.0853	-10.467	-9.3236	-9.0855	-10.716	-9.0418	-9.409	-8.9862	-8.6435	-8.2731	-9.0821	-9.9468	-11.382	-8.8996	-9.184	-9.6086	-10.228	-9.2247	-8.6764	-8.8407	-8.899	-9.118	-9.0659	-9.354	-9.3589	-8.4673	-8.34	-8.9309	-8.9735
-6.1854	-5.0969	-5.0304	-6.4365	-6.7823	-5.5218	-5.5423	-5.0488	-5.5793	-4.6616	-5.8364	-5.5805	-5.6151	-6.2254	-5.5386	-6.485	-5.1722	-5.6165	-4.4104	-5.5794	-5.8899	-7.1405	-5.6314	-4.8053	-5.6929	-5.8883	-5.8265	-5.3747	-5.8676	-5.4569	-5.0187	-5.437	-5.8792	-5.8347	-4.9177	-6.1003	-6.2828	-5.8568	-6.1812	-5.2619	-5.2706	-4.9157	-4.3709	-5.2943	-4.9968	-6.4587	-5.8827	-4.5641	-4.9824	-6.453
1.1498	1.9914	1.8485	2.1645	2.2197	1.6351	1.8182	0.88393	2.467	2.2229	2.3478	1.3978	2.949	1.7205	1.6832	0.72021	3.0387	1.906	2.2512	1.1261	0.84336	2.6016	2.737	0.90686	1.6491	1.3149	1.5612	2.1652	2.1661	1.2392	1.6137	1.3619	2.6324	0.9038	1.9668	1.8387	1.011	2.5837	1.2435	2.5027	1.3207	0.76956	1.558	2.0909	2.2078	2.3143	2.7308	1.3082	2.7962	2.0598
-0.16149	-2.247	-1.1738	-0.52552	-0.47694	-1.6825	-0.6607	-1.8692	-0.35612	-1.8569	-1.6289	-0.28485	-2.1284	-1.7679	-1.7755	-1.6227	-0.77396	-1.5867	-1.039	-1.2548	-1.5397	-2.8185	-2.7615	-0.69528	-1.2214	-1.7398	-1.7707	-1.61	-1.7104	-2.0248	-2.0357	-1.6468	-1.5262	-1.0812	-1.9728	-2.0015	-1.418	-1.7876	-1.7867	-1.618	-1.4195	-2.121	-1.593	-0.99343	-1.6284	-2.757	-1.1757	-1.638	-1.1444	-0.7187
-9.1057	-10.427	-10.271	-9.6508	-9.7975	-10.52	-11.156	-11.067	-10.775	-11.134	-10.835	-11.44	-10.16	-9.7528	-11.56	-10.444	-9.7633	-10.672	-11.025	-9.9776	-10.091	-10.819	-10.232	-11.701	-10.049	-10.037	-9.7879	-9.627	-10.822	-11.627	-10.447	-11.451	-10.091	-10.553	-9.8636	-10.234	-11.233	-10.807	-9.84	-10.844	-10.687	-11.096	-10.821	-10.478	-10.505	-9.7644	-11.001	-10.316	-10.309	-10.071
-12.405	-13.297	-12.277	-12.943	-14.231	-13.362	-12.121	-12.987	-13.101	-13.831	-12.603	-13.715	-13.215	-11.886	-12.275	-12.455	-12.152	-13.791	-11.465	-13.4	-13.319	-12.204	-12.729	-12.261	-13.244	-12.163	-13.781	-12.656	-12.703	-11.71	-11.739	-11.665	-11.847	-12.656	-11.947	-12.398	-11.803	-12.846	-13.216	-12.278	-13.172	-12.101	-13.352	-12.526	-13.719	-13.158	-12.299	-12.636	-12.913	-12.349
-22.44	-21.77	-21.629	-21.79	-22.103	-22.211	-21.507	-22.202	-21.736	-21.764	-21.592	-21.815	-22.785	-21.95	-22.582	-23.261	-22.029	-21.685	-22.241	-21.736	-22.644	-21.542	-23.121	-22.329	-22.453	-22.029	-22.863	-22.77	-22.333	-21.945	-22.182	-22.082	-22.048	-21.992	-22.459	-21.832	-22.524	-21.918	-22.314	-23.178	-22.424	-22.472	-21.368	-23.797	-21.944	-22.653	-22.483	-21.855	-22.674	-21.302
-2.1576	-1.426	-1.0582	-1.5826	-2.397	-0.67792	-1.5338	-1.882	-2.1346	-1.8961	-0.49788	-1.5245	-0.91837	-0.38117	-1.9182	-1.4838	-2.1219	-0.76058	-0.38383	-1.556	-0.65331	-0.9891	-1.9064	-1.8339	0.20118	-2.2578	-1.5852	-1.3133	-1.3755	-1.3968	-1.4664	-1.0073	-0.9709	-1.8661	-0.88677	-3.0359	-0.28374	-0.42874	-1.981	-1.0296	-2.6338	-1.9223	-1.0411	-0.23364	-1.8338	-1.377	-1.0606	-0.99229	-1.4672	-1.6924
9.8795	8.8308	8.5839	8.0872	8.2257	9.0994	8.4489	9.1677	8.5961	8.6214	9.1601	8.3648	8.8483	8.1056	9.1619	9.4513	9.1759	8.7758	8.9066	7.6804	8.1821	8.0283	8.4271	8.8479	7.9927	8.701	7.9857	7.9007	9.0211	7.7661	7.9513	9.1081	8.9782	8.95	8.9325	8.3878	8.7437	8.7763	7.9058	8.5045	8.3971	9.0824	8.009	7.4973	8.9053	8.0434	8.1078	9.3504	6.9432	7.25
-2.1701	-1.7959	-1.3245	-2.3828	-1.0408	-0.72558	-1.3334	-2.8065	-1.6417	-1.3989	-2.2142	-1.2764	-1.95	-1.4912	-1.7885	-1.2335	-1.2148	-2.3999	-0.64893	-1.5702	-1.1143	-2.1047	-0.49078	-1.9553	-1.6822	-1.699	-0.6038	-0.46335	-2.5511	-2.136	-1.705	-1.9176	-1.9311	-1.264	-1.8462	-2.1246	-2.0528	-1.2325	-1.9393	-2.6144	-1.8342	-0.79412	-1.3662	-0.83633	-1.3499	-1.4713	-1.5063	-0.9393	-1.3081	-0.38916
-8.8357	-9.1292	-9.6858	-8.4169	-8.8736	-9.4125	-8.9954	-10.241	-7.9886	-8.0526	-8.451	-9.159	-9.0788	-9.2664	-9.4386	-8.7503	-9.6924	-11.103	-9.7027	-9.2613	-9.1336	-9.3675	-8.8651	-9.1865	-8.8416	-8.6358	-8.7145	-8.9576	-8.9984	-9.5448	-8.7063	-8.3166	-9.7417	-9.6981	-7.9999	-7.5039	-7.8771	-10.087	-8.8509	-8.1641	-8.5575	-9.8523	-9.0392	-7.9548	-10.37	-9.4997	-8.54	-7.6885	-8.9341	-7.0517
-12.262	-13.077	-14.347	-14.041	-13.501	-13.195	-13.893	-11.685	-11.485	-13.176	-12.917	-13.46	-12.41	-12.276	-13.906	-13.805	-12.804	-13.382	-12.331	-12.404	-13.425	-13.28	-12.553	-12.66	-14.461	-13.902	-13.347	-13.237	-13.097	-12.554	-13.469	-13.089	-13.561	-12.196	-14.519	-13.155	-13.491	-13.897	-12.944	-13.217	-13.133	-12.709	-13.679	-13.078	-13.293	-12.367	-14.604	-13.732	-13.801	-13.474
-1.2992	-1.3644	0.1189	-0.76361	-0.27313	0.044017	-0.24134	-1.2591	-1.0027	-0.37909	-1.1671	0.63023	-0.12137	-0.48437	-0.66382	-0.37226	-1.147	-1.3987	-0.54045	-0.65176	-0.073295	-0.1004	-1.9402	-0.32123	-0.67948	-0.34515	0.8014	-2.1041	-0.87131	-0.035702	0.0031886	-1.5473	-1.0963	-1.1577	-0.54915	-0.46666	-0.65301	0.054803	-1.0841	-1.6729	0.081353	-0.85106	0.75906	0.03065	-0.74291	0.28836	-1.272	-0.75372	0.50283	-0.29881
-9.9272	-8.5619	-9.3828	-10.027	-8.2067	-9.159	-9.0095	-9.4867	-9.045	-8.8559	-8.4842	-9.8078	-8.5165	-8.2628	-9.2732	-10.218	-8.7978	-8.49	-9.3276	-8.2515	-9.7292	-8.7506	-8.937	-8.1966	-8.3111	-9.1354	-9.3896	-8.3726	-8.6145	-9.0424	-9.0373	-8.2196	-8.8632	-8.6054	-10.154	-9.0565	-8.6351	-8.2261	-9.6272	-10.482	-9.0337	-10.05	-7.2251	-9.8658	-9.1511	-8.7065	-9.2609	-8.7078	-8.6018	-9.155
-0.66183	-0.86996	-1.2409	-1.4536	-1.7147	-0.79583	-1.1508	-0.72892	0.07602	-0.33923	-0.57043	-1.5475	-1.4151	-1.4683	-1.1794	-1.3451	-2.341	-1.0652	-1.6591	-1.2514	-1.5027	-0.94193	-0.60927	-0.57689	-2.0318	0.92975	-1.735	-1.1547	-0.95785	-0.7439	-0.63694	-1.7083	-1.0059	-0.69831	-1.5105	-0.42921	-0.68312	-1.9373	-0.70848	-1.195	-2.05	-0.39306	-1.2707	-1.1706	-0.59656	-1.8347	-1.7706	-1.6283	-0.39954	-0.99596
-10.488	-10.718	-10.91	-11.589	-11.511	-11.67	-11.424	-11.817	-11.516	-9.6578	-10.038	-11.505	-11.992	-11.701	-11.716	-10.94	-12.316	-10.191	-11.169	-11.022	-10.518	-10.89	-11.542	-11.849	-10.891	-12.217	-11.267	-11.811	-10.709	-11.464	-11.831	-11.136	-11.46	-12.022	-11.49	-10.775	-10.658	-11.087	-11.125	-11.741	-11.412	-10.721	-12.145	-12.365	-12.413	-10.353	-11.39	-11.285	-9.888	-11.846
-11.195	-11.274	-10.931	-12.845	-11.968	-11.019	-10.937	-12.25	-11.464	-12.31	-10.874	-11.735	-12.052	-11.691	-11.106	-11.697	-11.826	-12.867	-11.772	-11.649	-11.801	-11.257	-11.349	-11.162	-11.62	-11.98	-10.922	-12.158	-11.142	-11.071	-11.847	-11.331	-10.916	-11.756	-10.992	-10.883	-11.723	-10.612	-11.399	-11.588	-11.969	-12.418	-11.529	-10.072	-11.373	-10.819	-11.669	-10.874	-11.818	-11.984
-8.6508	-9.3314	-8.7498	-9.5707	-8.4242	-10.149	-9.5701	-10.156	-9.3153	-8.8237	-8.7086	-8.98	-8.1384	-8.3025	-9.0371	-8.4545	-9.1508	-9.1776	-9.0071	-8.5115	-7.993	-8.2127	-9.2376	-10.36	-9.7703	-7.6367	-8.4721	-9.67	-10.444	-9.4982	-9.7959	-8.5862	-9.6336	-9.7376	-8.0526	-8.384	-8.8577	-9.4239	-10.04	-8.0809	-9.4216	-8.7401	-8.9311	-8.55	-9.0086	-8.9775	-9.1919	-10.067	-9.3141	-9.1148
-3.3789	-3.4187	-5.0663	-4.5575	-3.797	-4.4838	-3.888	-2.7852	-4.2363	-3.3794	-3.4608	-3.8199	-2.8791	-3.6931	-4.8659	-2.7381	-3.8845	-3.1232	-3.1473	-4.6671	-3.8062	-4.2239	-3.5892	-3.2747	-2.8961	-5.1639	-3.5351	-3.1592	-3.9138	-3.9226	-3.8833	-3.4552	-4.5378	-3.1314	-3.7961	-3.4658	-4.0139	-5.2595	-3.2836	-3.0447	-4.3398	-4.5942	-4.1142	-3.7068	-4.5958	-3.8663	-4.571	-4.4874	-4.3967	-4.1706
-0.54232	-1.9712	-0.48556	-1.7432	-3.0802	-0.41009	-1.8181	-1.1158	-0.96927	-1.765	-0.51221	-0.236	-1.1262	-0.92463	-1.087	-2.5456	-1.2341	-0.35751	-1.5741	-1.3275	-0.99206	-0.95498	-1.4539	0.4307	-1.3929	-1.9501	0.074074	-2.0967	-2.2358	-2.1733	-1.5309	-1.5641	-2.2739	-2.236	-1.7846	-1.3776	0.062114	-1.7925	-0.89895	-1.5321	-2.0053	-1.0016	-1.5599	-1.9109	-0.86068	-1.6395	-2.0749	-1.3927	-2.4706	-1.4377
-3.1882	-3.8231	-3.1229	-2.6307	-3.0649	-3.7544	-3.428	-4.2267	-4.5152	-3.36	-3.5735	-3.9237	-4.1317	-2.942	-4.1281	-3.072	-2.5353	-3.2699	-3.7781	-3.3915	-4.3895	-3.3883	-4.0173	-3.8896	-3.2146	-4.2067	-3.9735	-3.8844	-2.814	-4.1862	-4.2956	-4.45	-2.6088	-3.8498	-4.0259	-3.8013	-4.7218	-4.4192	-3.5111	-4.0708	-3.3252	-4.3789	-4.2554	-4.2873	-4.4784	-4.2095	-4.3534	-3.6606	-3.1367	-4.2982
0.8763	0.083907	0.63897	-0.44437	-0.53766	0.11214	0.15214	-0.20208	0.37702	-0.59358	-1.3799	-0.27378	0.42809	0.38732	0.076269	1.0499	0.75607	0.23743	0.088696	0.31453	0.57756	0.094559	-0.16326	0.1223	0.099558	-0.2472	-1.318	0.1963	0.014156	1.0257	-0.4953	0.46762	-0.13283	0.13131	0.15991	-0.18846	0.083757	-0.41904	-0.47898	-0.32659	-0.16556	0.098367	-0.28153	-1.1333	0.60765	0.36903	-0.046093	-0.10833	-1.2644	0.49433
0.27527	0.28902	0.51549	-0.12946	0.071058	-0.60085	0.65768	0.084571	0.51902	0.32012	-0.36651	0.131	0.98944	0.57531	-0.064192	1.434	-0.098162	0.2791	0.58943	1.5575	-0.12553	1.0337	0.67241	1.0525	-0.23562	0.147	0.43564	0.46901	0.36676	0.24324	0.39703	0.015097	-0.30505	0.016034	0.3402	1.4604	-0.4509	0.32206	0.6665	0.22001	0.075317	1.5416	0.038143	1.061	0.89486	0.52948	-0.50758	1.1288	1.3853	0.42778
-19.436	-20.493	-20.851	-21.806	-19.379	-20.707	-21.095	-20.473	-20.147	-20.744	-21.258	-20.857	-20.468	-20.315	-21.952	-21.146	-20.615	-20.504	-19.892	-21.089	-20.258	-20.99	-20.657	-20.054	-21.074	-19.926	-21.426	-20.711	-21.417	-20.579	-20.878	-19.633	-21.127	-21.164	-21.137	-20.179	-21.039	-20.657	-20.89	-20.657	-20.571	-19.957	-22.421	-21.008	-20.68	-20.45	-20.658	-21.635	-20.993	-21.193
9.3532	10.975	10.364	10.417	9.9354	8.8698	10.766	9.9727	9.1235	10.426	9.7121	9.5992	8.531	8.8833	11.56	9.8356	8.7444	10.558	9.1781	10.047	9.9112	9.9197	9.8191	9.718	10.337	10.586	10.663	8.5708	9.6302	9.697	9.497	9.7506	10.304	10.209	9.2808	9.7725	10.286	10.384	9.8422	10.169	10.171	9.7482	11.075	9.9757	9.9426	10.562	9.5612	11.114	8.7293	10.95
-0.059344	0.29138	0.38189	-1.1442	0.2513	-0.74498	-0.19855	-0.41875	-0.58634	-1.2411	0.084202	-0.091204	-0.91933	0.1805	-0.51933	-0.35423	0.82428	-0.17681	-0.41923	0.22677	-0.84625	0.22765	-0.51836	-1.0592	-0.13416	-0.42903	-0.37173	-0.054407	-0.11461	0.16555	-0.54009	1.0572	-1.6811	1.0098	-0.37813	-0.46419	-0.33637	0.72229	-0.41334	1.1867	-0.74673	-0.117	-1.0748	-0.66941	0.37901	-1.0208	-1.2042	0.37456	-0.69326	0.66586
4.4766	3.0162	4.8933	3.8631	5.2144	3.3398	4.5109	4.8836	3.4382	3.7121	4.6482	4.9327	4.9491	3.6073	4.2888	4.8419	3.993	4.3826	3.8877	5.6438	4.6627	3.5974	4.2581	3.9072	3.9823	5.324	3.4938	3.7169	3.7776	3.622	3.656	4.0154	5.2935	5.5851	5.1067	4.0343	6.0566	3.5435	3.0324	5.012	4.8577	3.3779	3.9471	5.8374	4.888	4.5477	4.9252	4.6437	4.6391	5.9148
-11.181	-13.307	-11.848	-11.849	-11.055	-12.122	-10.659	-12.369	-12.688	-11.66	-11.526	-10.764	-11.337	-10.308	-12.009	-11.808	-11.794	-11.579	-11.233	-11.198	-11.193	-11.346	-11.939	-11.472	-11.696	-11.487	-11.845	-11.318	-11.713	-11.699	-11.141	-11.369	-10.636	-10.725	-11.15	-12.039	-12.055	-11.577	-11.137	-11.119	-12.284	-12.009	-11.143	-11.315	-11.828	-12.478	-12.473	-11.541	-11.981	-11.491
-12.184	-10.518	-12.286	-12.197	-10.638	-11.241	-11.188	-11.636	-11.476	-10.385	-11.47	-10.652	-12.178	-12.295	-12.66	-12.596	-11.315	-12.441	-10.487	-11.867	-11.918	-12.239	-12.449	-11.28	-12.512	-12.197	-11.887	-11.247	-13.088	-11.776	-12.776	-10.668	-10.6	-13.274	-11.626	-10.184	-11.262	-11.163	-11.721	-11.982	-12.329	-11.871	-11.697	-11.35	-11.328	-11.209	-10.919	-10.945	-11.956	-11.953
-6.4502	-6.2273	-6.756	-7.5101	-5.778	-6.4986	-6.7402	-7.4295	-6.5244	-6.7465	-8.2938	-5.9902	-6.631	-6.4321	-7.1333	-6.5706	-7.4629	-5.7012	-5.2245	-6.2515	-6.7547	-6.2072	-5.2427	-6.6562	-6.4458	-7.1625	-6.3556	-7.9038	-6.318	-6.9165	-6.2081	-5.7967	-6.3746	-6.1068	-5.983	-4.9429	-6.0451	-6.7281	-5.9324	-5.5297	-5.8479	-6.6656	-6.2791	-6.7863	-6.3833	-7.4585	-6.9958	-5.7742	-6.2001	-5.9371
-13.012	-15.056	-14.111	-14.314	-14.714	-13.81	-14.793	-15.819	-15.63	-14.224	-15.595	-14.244	-15.64	-14.567	-15.312	-14.157	-15.488	-13.92	-15.106	-14.81	-15.285	-14.145	-14.043	-14.861	-15.528	-14.133	-14.551	-15.481	-14.159	-14.267	-14.488	-14.48	-14.635	-14.338	-13.493	-13.789	-14.013	-15.801	-15.032	-12.976	-14.334	-13.497	-15.478	-14.487	-13.871	-14.884	-14.854	-13.839	-14.571	-14.424
-1.232	-1.4715	-1.5414	-1.6023	-0.37896	-1.8719	-0.24655	-2.1113	-1.1747	-0.71555	-1.7109	-1.6647	-1.8449	-2.3098	-1.5173	-2.2308	-1.3681	-1.3513	-0.23835	-1.0122	-0.64902	-2.8645	-0.90547	-2.27	-1.6797	-1.6971	0.22917	-0.66489	-2.626	-1.0973	-1.9637	-2.1422	-1.5056	-0.82627	-1.2418	-1.8873	0.38107	-0.34893	-0.9917	-2.0714	-1.1779	-1.2955	-1.9429	-1.6359	-1.386	-3.0331	-1.1617	-2.3336	-0.50554	-1.9166
4.8156	4.433	4.9908	5.6426	5.7122	5.0406	5.2528	6.0366	4.4486	4.6413	5.0665	5.7289	4.5841	4.8911	5.2129	5.8274	4.0838	4.8157	5.0168	4.1067	4.8475	4.0628	5.3651	5.1115	3.878	5.2443	5.0402	5.0894	4.1451	4.7523	4.362	4.9581	5.369	4.2835	5.4327	5.1278	5.401	5.1816	4.8749	4.6535	5.4227	5.9808	5.2342	5.4858	5.5423	5.051	5.2224	4.5927	4.5098	4.2515
-20.313	-20.978	-21.273	-20.448	-21.027	-21.267	-20.202	-20.13	-21.414	-20.223	-20.921	-21.984	-20.819	-20.636	-21.025	-21.873	-21.453	-20.33	-21.175	-20.344	-20.098	-20.633	-20.472	-19.187	-21.15	-21.721	-20.785	-20.455	-20.548	-21.03	-19.818	-20.211	-21.404	-20.361	-19.872	-21.792	-19.495	-19.689	-21.5	-20.888	-20.497	-20.19	-19.754	-21.715	-21.919	-22.091	-21.474	-21.276	-20.577	-21.877
8.3048	7.7778	8.2983	8.7652	8.0029	8.6167	8.6007	7.1388	8.1679	8.5443	8.7692	7.8987	8.9056	8.7758	8.9109	9.4987	9.4007	7.9443	8.6725	8.6754	9.226	8.6196	8.0398	9.1214	9.1679	9.0887	8.8135	8.9211	8.4053	8.4269	8.6297	8.3171	8.8406	9.6989	8.7055	7.6873	8.7954	8.3032	8.3378	7.8082	8.6313	8.0373	8.802	8.4933	9.3161	9.041	6.7967	8.518	7.64	8.5384
1.5866	1.7985	0.9561	1.4936	2.4192	1.5782	2.7846	0.65265	1.6104	2.4045	1.7692	3.0701	1.829	2.7786	1.3595	2.7693	2.5175	1.7349	1.7935	1.9731	1.6319	0.20605	2.5739	2.7805	0.99222	2.2244	0.76793	2.7586	2.606	1.0385	1.8146	2.5105	1.0496	2.1966	1.0245	2.0291	2.1281	1.5251	2.0492	2.2863	2.2875	2.2468	1.7941	2.6451	1.2556	1.3529	2.2334	1.4245	1.2768	1.9203
-12.399	-11.447	-11.544	-11.436	-11.529	-11.024	-10.838	-12.317	-11.634	-12.07	-12.028	-11.563	-11.658	-10.749	-12.04	-12.125	-11.901	-11.696	-12.205	-10.33	-10.591	-10.853	-13.134	-11.961	-12.093	-10.987	-12.302	-12.524	-11.751	-12.338	-12.401	-11.286	-11.78	-10.981	-11.162	-10.873	-10.742	-10.927	-11.479	-11.755	-10.813	-12.223	-12.38	-12.253	-12.019	-12.771	-9.8243	-12.291	-11.229	-10.589
-1.4225	-1.4002	-0.089812	-0.88387	-0.68668	-1.8303	-2.2927	-1.7307	-1.5806	-2.1303	-1.1299	-1.5228	-1.6537	-2.4224	-0.73619	-1.9063	-2.3373	-0.52424	-0.29049	-0.56557	-0.53186	-0.74459	-1.4849	-1.2529	-0.43828	-0.91003	-1.9462	-1.9378	-0.86512	-0.65037	-2.2078	-1.5335	-1.1891	-1.7306	-1.2393	-1.5542	-2.7506	-1.6938	-1.4505	-0.94457	0.41853	-1.915	-1.2851	-1.4625	-1.1568	-1.7524	-1.3493	-1.8707	-1.3993	-0.27725
0.65038	0.72989	0.36237	0.83126	0.36259	0.095036	-0.66317	0.6981	0.47607	-0.295	-0.070776	0.27945	-0.056478	0.70147	-0.72994	0.015656	-0.09288	-0.67921	-1.1161	0.41205	-1.2662	0.13883	-0.5375	-0.28526	-0.71085	0.43658	0.61212	0.64392	-0.081607	0.8762	-0.9331	-0.19347	0.03067	-0.56039	0.09822	1.3329	-0.40184	-0.38029	-0.63154	-0.11368	-0.23136	0.57257	0.88469	0.24758	0.31955	0.21314	-0.23894	-1.7076	1.1362	-0.31386
-13.796	-14.966	-15.082	-13.271	-14.039	-13.306	-13.593	-13.926	-14.533	-15.126	-12.841	-13.449	-13.604	-13.878	-13.973	-13.725	-13.687	-15.068	-13.118	-12.395	-14.321	-14.363	-15.026	-14.401	-14.705	-15.209	-14.245	-13.867	-12.346	-13.591	-14.112	-14.601	-13.48	-13.321	-13.688	-13.229	-14.242	-14.686	-14.095	-13.971	-14.786	-13.905	-13.987	-13.556	-13.498	-14.239	-14.243	-13.55	-13.232	-14.468
-14.481	-14.04	-13.884	-13.062	-14.313	-14.806	-14.799	-13.736	-14.217	-14.4	-15.129	-14.078	-14.298	-15.536	-15.15	-14.943	-14.219	-14.417	-14.805	-13.768	-14.408	-14.86	-14.516	-15.158	-14.503	-13.559	-14.525	-13.641	-14.947	-14.845	-13.517	-13.404	-14.445	-16.228	-13.546	-14.849	-14.342	-13.507	-15.179	-15.286	-14.897	-15.748	-14.431	-15.423	-15.009	-14.599	-14.642	-15.015	-14.864	-15.625
0.66549	-0.30741	0.43543	0.74699	0.50272	0.7381	0.75073	-0.060623	0.95079	0.73699	-0.12451	1.1289	1.1356	2.6371	-0.19379	0.00060802	-0.42957	0.87501	0.46366	1.9232	-0.040415	0.77112	-0.61149	-0.56805	-0.52094	1.1914	0.89068	-0.14006	1.7912	-0.24151	-0.062886	-1.0243	0.4352	0.93079	-0.013011	-0.055919	1.2966	2.0203	-0.12069	0.25911	-0.13481	0.43261	0.57258	0.8515	-0.046494	1.5403	0.1356	-0.27904	0.89099	0.28352
-1.3581	-2.1802	-1.138	-0.90628	-1.9561	-0.5949	-1.5414	-1.163	-1.8079	-0.53046	-0.39773	-1.8922	-0.84213	-0.45746	-1.6164	-1.0387	-2.061	-1.0002	-1.6849	0.32693	-1.5234	-0.56258	-1.3178	-1.537	-1.6992	-0.35455	-0.79141	-0.56704	-2.0259	-0.91781	-0.90844	-1.436	0.38579	-0.48565	-1.1209	-0.6197	-1.195	-1.6912	-1.3944	-1.3685	-0.86549	-2.304	-0.921	-1.4526	-1.5788	-0.53099	-0.44278	-1.5083	-0.74013	-0.96787
0.61888	-0.13041	0.15186	-0.46066	1.5048	-0.44065	0.1832	1.3957	0.098606	1.2628	1.3517	-0.19172	0.44463	0.080857	-0.41585	-0.68981	1.2136	0.11866	0.15893	1.0403	0.90665	1.3004	-0.42008	0.73414	0.43544	0.1293	0.25843	0.49113	0.75876	0.65408	0.10454	0.66839	0.8024	1.2694	0.28491	-0.61955	0.41059	-0.2793	0.091966	0.33392	0.8135	-0.24328	-0.37958	0.11663	-0.21791	0.46724	1.7574	1.3965	0.99941	0.057612
2.6538	2.8131	2.5155	2.8479	3.9007	2.9826	3.3701	3.4606	2.8317	4.5921	3.5275	2.7826	3.5882	2.6798	4.1055	2.6198	3.1192	2.8665	3.1922	4.1093	3.5423	3.2957	3.3975	2.6333	3.4148	2.7877	2.8964	2.6148	3.4283	3.0293	3.1305	3.0965	4.7134	3.1286	3.6166	1.9995	2.3435	2.9272	2.8987	2.7956	3.2599	3.7947	3.0922	3.2113	3.5286	2.4535	2.4035	2.8091	3.2161	3.0858
-1.8693	-2.9997	-2.2427	-2.7474	-3.7218	-2.682	-2.898	-2.232	-2.0587	-2.6497	-2.1359	-3.3285	-2.4015	-3.1808	-2.2411	-2.1097	-2.9443	-3.0754	-3.3622	-2.8492	-2.5733	-2.4166	-2.5568	-3.4628	-3.0889	-2.1344	-1.9932	-3.0682	-2.3947	-1.3473	-3.6782	-2.6083	-2.1453	-2.5381	-2.5566	-3.0789	-2.2347	-2.583	-2.2015	-2.4383	-3.2187	-2.6149	-2.3999	-3.1729	-1.9133	-2.9862	-2.3091	-2.7736	-2.9664	-2.8573
-14.38	-12.191	-13.384	-12.926	-13.171	-12.284	-13.063	-13.325	-13.551	-12.422	-14.216	-13.3	-12.044	-13.724	-12.34	-13.815	-13.366	-13.303	-14.027	-13.265	-12.935	-13.753	-12.049	-13.698	-14.212	-14.649	-13.247	-13.472	-13.42	-13.333	-13.912	-13.339	-13.126	-12.469	-13.44	-13.115	-12.92	-13.48	-12.761	-12.275	-13.655	-11.937	-13.371	-12.667	-13.167	-14.218	-12.659	-13.987	-12.898	-13.24
0.036294	1.047	0.69172	-0.31227	-0.31745	-1.262	1.2161	0.55242	-1.1242	0.11268	0.79421	-0.14058	-0.035429	1.0715	2.3047	0.024007	-0.4423	-0.92147	0.93427	0.094439	0.97049	-0.14299	0.012962	1.5437	0.68881	0.24055	-0.10316	0.38777	0.41738	0.13541	-0.0576	0.55577	0.55969	0.44721	0.87193	0.089719	-0.0099733	0.3275	-0.17622	0.30248	0.83082	-0.59481	0.015949	0.46441	-0.56095	0.59294	0.71059	1.3478	-0.20768	0.92036
-3.6839	-4.2809	-2.0758	-2.6813	-3.5477	-2.1668	-4.4601	-2.4946	-4.4439	-3.2235	-3.4029	-4.0444	-3.1378	-3.8868	-4.5022	-3.2748	-3.551	-2.1552	-4.3304	-3.4151	-3.1455	-3.1791	-3.5274	-4.481	-3.1827	-3.8913	-4.3667	-2.9675	-2.8061	-4.38	-4.6372	-3.0501	-4.8551	-2.4912	-4.6796	-3.448	-3.1625	-2.8705	-3.625	-3.4982	-5.2987	-3.8445	-3.8689	-3.6811	-3.5156	-3.539	-3.9922	-3.2249	-3.1456	-3.6881
8.2614	7.6802	7.8928	7.6693	7.1301	8.4759	8.9152	7.2736	8.4774	7.6793	8.1824	8.1669	8.4142	7.3986	7.7711	7.7434	7.8339	8.4783	8.3658	6.3518	7.6544	7.5827	7.4159	8.2333	7.892	8.283	7.6693	8.4116	8.552	7.8753	7.6403	8.2669	8.817	7.5221	7.8226	8.4428	7.9133	8.383	8.0177	7.9785	7.4408	8.9527	8.4157	8.45	7.453	8.5186	7.9006	7.0801	7.5307	8.0494
-2.2712	-2.469	-2.0747	-2.2097	-1.5525	-2.0573	-2.3666	-0.8692	-2.6898	-2.6523	-1.7402	-2.3722	-2.1464	-1.3034	-2.5175	-2.5758	-1.8622	-1.0015	-2.3201	-1.9878	-2.4504	-2.2618	-1.7617	-1.545	-2.4767	-3.0118	-2.7744	-2.0432	-2.4094	-2.1677	-2.1401	-1.9305	-1.5978	-2.4213	-1.3378	-0.81819	-2.5087	-2.3147	-2.8773	-1.9106	-4.0481	-2.0313	-3.7337	-1.5926	-2.3858	-2.4998	-2.2479	-2.6507	-2.0528	-2.1681
-11.387	-11.96	-11.259	-11.764	-10.773	-11.882	-10.828	-10.875	-11.58	-11.023	-12.311	-11.106	-11.048	-10.351	-10.556	-11.004	-10.787	-11.964	-11.125	-12.009	-10.597	-11.98	-12.394	-12.384	-10.588	-12.322	-11.806	-12.982	-11.612	-11.533	-11.79	-11.429	-11.772	-12.031	-10.55	-11.338	-11.852	-11.283	-9.2386	-11.087	-11.538	-12.042	-11.29	-12.62	-10.841	-10.959	-10.591	-11.129	-11.825	-12.006
-10.617	-10.133	-9.9184	-9.7736	-9.7409	-10.078	-9.8985	-10.526	-9.4017	-10.289	-9.9729	-9.9401	-10.81	-10.062	-9.9353	-10.477	-10.92	-10.37	-10.362	-9.4422	-11.118	-11.118	-8.8463	-9.065	-9.6334	-10.167	-9.8715	-9.9581	-11.36	-10.322	-10.703	-9.9709	-10.613	-9.8289	-11.126	-10.301	-10.795	-9.5482	-11.037	-10.38	-9.7096	-9.7214	-10.602	-10.07	-10.984	-8.6397	-10.618	-10.269	-10.014	-10.634
0.44501	0.15369	0.62561	0.1562	0.9462	0.88791	0.47065	0.24123	0.3679	0.51032	0.73601	0.40685	0.77907	2.2576	1.376	0.23171	0.10345	-0.34868	-0.35175	0.10185	-0.73584	1.1685	-0.040325	0.28543	0.10007	1.0985	0.41773	0.2277	-0.61789	1.1544	0.37121	0.49452	-0.51309	0.42999	1.0313	0.60243	0.5081	1.3669	0.54241	0.38497	0.026847	0.52917	0.55047	0.54722	-0.61825	1.6074	0.8913	0.06484	-0.41658	0.49745
-0.68552	-1.134	-0.30204	-0.86779	-0.50992	-0.56416	0.55814	0.47502	-1.0344	-0.66674	-1.0044	-1.1156	-2.4468	-0.85457	-1.0729	-0.26021	-0.70709	-0.77285	-0.65686	-1.4297	-1.6167	-0.20639	-1.6428	0.11561	-0.79645	-0.90606	0.48375	-1.0507	-1.4579	0.22564	-0.54498	0.047758	-1.6676	-1.5894	-0.19442	0.92059	-0.78157	0.02279	-0.81649	-0.41834	-1.0979	-0.78296	-1.4257	-0.089368	-1.7772	-1.7974	0.11541	-0.54456	-2.1082	-0.70856
-2.7057	-3.4421	-2.743	-2.586	-4.1701	-2.8875	-2.6964	-2.2914	-3.7044	-2.4899	-4.1484	-4.3998	-2.7126	-3.2619	-4.143	-3.7404	-3.2679	-2.6909	-2.7068	-2.4761	-2.7491	-4.2365	-3.5859	-2.27	-3.6836	-3.4821	-3.1697	-3.9339	-3.9805	-4.1877	-3.3587	-1.9367	-2.8188	-3.4201	-3.0554	-3.8153	-2.6677	-3.9518	-1.1219	-3.1573	-4.6836	-3.5131	-3.6884	-2.5916	-4.1929	-2.7629	-3.0751	-2.9814	-3.4443	-3.3904
-4.1621	-5.4209	-5.1071	-4.5211	-4.4935	-5.4339	-5.3711	-5.1126	-3.6009	-4.7455	-5.5845	-5.9151	-5.6004	-5.6139	-5.6138	-4.7056	-5.8655	-5.0727	-3.6504	-4.5742	-4.8175	-4.7776	-5.2149	-3.7891	-5.1773	-4.9346	-4.7568	-4.6513	-4.8101	-4.1553	-4.3176	-4.7849	-4.9202	-4.6932	-4.2965	-3.7859	-6.2981	-4.5695	-4.5674	-5.4095	-5.2934	-4.4063	-4.5684	-6.1799	-5.3518	-4.3487	-4.2728	-4.3463	-5.1141	-5.2593
-13.552	-13.147	-13.823	-13.196	-13.184	-13.112	-13.276	-13.857	-12.611	-14.103	-12.759	-10.954	-12.322	-13.474	-13.048	-13.909	-13.491	-12.817	-13.32	-13.815	-13.51	-13.811	-13.902	-13.558	-12.998	-12.965	-13.248	-13.157	-13.512	-11.941	-13.269	-13.675	-14.811	-12.973	-12.248	-13.573	-12.784	-12.396	-12.841	-12.926	-12.798	-14.151	-13.616	-12.569	-13.46	-14.814	-14.501	-13.853	-12.901	-13.067
1.6986	0.19565	0.35691	0.37476	0.25255	0.35361	0.17303	-0.24187	0.32227	0.9225	1.1903	1.1766	0.59826	1.0401	1.0091	-0.49427	0.3364	1.2711	1.1798	0.16566	0.57952	0.19394	1.0816	1.3712	2.0519	0.17493	1.1645	0.73544	0.31609	1.0797	0.9611	0.36867	1.1558	-0.5345	-0.74062	-0.50695	-0.23788	0.69613	0.5411	0.46758	0.018646	0.11195	0.97345	0.71839	0.77887	0.91523	1.0172	1.2645	1.1433	1.4887
-9.5664	-9.4493	-9.9706	-10.08	-9.5411	-11.354	-10.176	-10.089	-9.6537	-10.218	-10.211	-9.4705	-10.941	-11.883	-10.194	-10.623	-10.474	-9.506	-10.619	-9.1231	-10.442	-9.4136	-10.57	-10.535	-9.3282	-11.042	-9.8896	-10.251	-10.194	-10.197	-10.17	-9.4651	-10.592	-10.482	-10.214	-10.117	-10.337	-10.9	-10.26	-9.3114	-11.02	-10.379	-10.398	-10.046	-11.698	-11.305	-9.7551	-10.433	-10.027	-9.5818
4.772	3.8662	5.2234	3.8591	4.3015	5.5134	6.3253	4.1474	3.4093	3.6854	4.1343	5.0464	4.5937	3.881	2.6795	3.4738	5.1296	5.1052	5.7297	5.3822	5.3984	4.5334	5.0178	4.3264	4.2389	3.8807	4.7364	5.3175	4.7425	4.6646	3.8895	4.6685	4.5346	4.7323	5.0075	5.5317	4.4416	4.1962	5.4053	5.2877	5.6594	2.8252	4.7918	4.5115	4.1773	4.3128	4.1119	4.549	3.8352	3.3147
6.0242	8.0216	6.8693	7.0513	6.7596	6.6229	7.2107	5.6041	6.2545	7.5718	6.7932	4.7982	6.5242	8.0105	7.3175	7.207	6.2708	6.3409	6.0335	7.0761	7.2258	6.4653	7.8977	6.1936	6.0875	6.6103	7.1795	6.6807	7.1598	6.8157	6.5785	6.1466	7.0214	6.5955	6.9806	6.7795	6.317	7.599	6.6742	5.9873	7.4884	6.6152	7.174	7.0931	6.0082	7.49	8.0261	7.2984	6.6604	7.2236
-19.878	-20.548	-22.254	-20.708	-20.505	-21.778	-20.23	-20.388	-20.836	-21.347	-20.291	-21.201	-20.329	-20.854	-20.323	-20.988	-20.591	-20.213	-21.072	-21.112	-21.119	-20.523	-20.37	-20.825	-20.835	-21.141	-20.928	-20.19	-21.36	-20.557	-20.506	-21.332	-21.248	-21.919	-20.839	-20.477	-20.179	-21.472	-20.634	-20.694	-21.279	-19.883	-19.989	-21.061	-20.398	-21.507	-20.233	-21.262	-21.782	-20.517
8.4386	8.3334	6.989	6.3957	7.2223	6.0801	7.3964	6.5565	6.2754	7.8527	6.8856	7.5236	7.7762	7.0525	6.3867	7.0889	6.504	6.9346	6.1178	6.64	7.22	5.9961	6.7833	6.742	6.0653	7.455	6.078	7.5972	6.5532	6.5919	6.4056	7.1662	6.9687	5.9711	7.6899	7.24	8.0935	8.1267	6.8751	7.2914	6.6837	6.6792	6.5471	6.8948	6.0784	6.6114	6.7473	7.5455	6.7168	5.8112
-6.2315	-6.6067	-7.3842	-5.6868	-6.2422	-6.4332	-6.4014	-6.2541	-6.7624	-6.5229	-5.979	-7.8081	-6.2864	-6.9119	-6.6617	-6.9104	-5.924	-7.3011	-6.1078	-5.6697	-5.9956	-5.7111	-6.0165	-6.3038	-6.6925	-5.6288	-5.2735	-5.864	-6.7164	-5.8082	-6.7099	-6.6608	-7.5214	-5.7145	-6.4288	-7.1505	-7.6776	-5.4849	-6.674	-5.66	-6.8521	-6.4989	-5.8612	-7.6135	-6.4717	-6.8705	-5.9052	-6.7422	-5.607	-6.0338
-3.4862	-4.4202	-4.1337	-3.149	-3.099	-3.7087	-3.8928	-4.36	-3.5685	-4.1133	-3.0146	-2.8382	-3.6491	-3.3989	-4.0983	-3.4962	-3.3169	-3.6837	-4.0635	-4.9051	-3.0814	-3.9339	-2.7285	-3.4948	-4.1807	-4.215	-3.4925	-3.798	-3.0559	-3.6473	-4.339	-3.0922	-4.7222	-3.7361	-4.1518	-4.5074	-4.8419	-4.6931	-4.2501	-4.1348	-3.5645	-3.2482	-4.661	-4.597	-3.9692	-3.6559	-3.4873	-3.2879	-3.0242	-2.9144
9.7147	10.812	10.048	7.599	9.798	10.24	9.1096	10.132	9.9574	9.4821	9.4755	10.21	9.2502	9.7295	9.6233	10.072	9.0924	9.8948	11.057	9.4965	9.643	10.773	10.28	10.927	9.755	9.6479	10.535	9.1633	10.188	9.9487	9.7106	10.007	10.183	9.9524	9.8048	9.9934	9.2566	9.6239	9.9427	10.272	9.2547	9.8319	9.2737	10.109	11.198	9.2984	9.2022	9.9969	10.919	9.7534
-0.77625	-1.857	-1.6534	-2.0889	-3.0519	-2.2246	-2.3901	-1.4691	-2.2732	-2.4041	-3.4716	-2.0323	-1.9484	-1.1952	-1.4122	-3.307	-3.2603	-2.8769	-3.0183	-1.4826	-2.8978	-1.4811	-2.4712	-2.24	-2.1573	-1.0247	-3.0693	-2.9922	-1.8806	-2.3743	-2.5733	-3.524	-3.6097	-2.2939	-1.2026	-3.8376	-3.6534	-3.3409	-1.8157	-2.8173	-2.5108	-2.6026	-1.6009	-2.6303	-2.9922	-2.1353	-2.0711	-2.171	-2.9425	-3.4805
-4.5805	-4.2771	-4.2049	-4.1124	-3.5908	-5.0562	-5.2059	-4.1597	-4.5215	-4.5637	-5.2466	-3.5273	-4.8835	-5.5843	-3.7129	-2.8123	-4.1711	-3.7079	-3.8645	-3.5222	-3.3827	-4.0154	-4.6629	-4.609	-2.9528	-4.8217	-3.6146	-3.0913	-4.2365	-5.0024	-3.5535	-4.6756	-4.6851	-4.6193	-4.86	-4.1244	-4.975	-3.7684	-3.9294	-4.3438	-3.7956	-3.7214	-4.6025	-3.7694	-4.6217	-3.945	-4.7687	-4.0303	-3.7953	-3.5868
-1.2561	-2.4526	-1.1857	-1.3037	-1.2387	-0.90142	-0.74791	-1.6523	-2.2555	-1.8533	-1.4256	-1.0568	-1.1794	-1.8541	-2.0258	-1.7394	-0.074522	-2.1179	-1.3865	-1.8078	-1.0073	-0.40046	-2.0886	-2.2084	-2.5202	-1.6096	-0.64776	-1.0674	-1.4039	-1.5597	-1.4118	-0.5911	-2.1195	-0.72875	-1.4393	-2.0999	-0.41255	-1.1771	0.069879	-0.41768	-1.065	-1.709	-0.85242	-1.9789	-1.1019	-1.17	-0.86176	-1.8304	0.050245	-2.0225
-2.2854	-1.9914	-2.1003	-3.9796	-2.9425	-3.0063	-2.3156	-2.9359	-3.5653	-2.5192	-3.1015	-1.7355	-1.5586	-2.7296	-2.5578	-2.0925	-2.9718	-1.4724	-3.2764	-3.83	-2.1894	-1.9942	-2.2573	-2.7459	-2.9275	-2.2397	-3.268	-3.5122	-3.097	-2.5576	-2.7617	-2.9017	-2.356	-3.2339	-3.3085	-2.4723	-3.1104	-2.5495	-2.9423	-2.109	-2.646	-3.3274	-1.7664	-2.5357	-2.8063	-1.7166	-2.8932	-2.2584	-1.6106	-1.934
-11.779	-10.777	-11.534	-11.362	-10.87	-11.701	-11.256	-12.206	-12.213	-10.948	-11.421	-11.925	-10.548	-11.444	-11.756	-10.921	-11.421	-10.969	-11.177	-11.063	-11.254	-11.588	-11.282	-12.48	-10.922	-11.305	-11.523	-10.375	-10.844	-10.621	-11.925	-11.537	-10.68	-10.661	-11.015	-11.293	-12.435	-11.322	-11.31	-11.534	-11.109	-12.296	-11.073	-11.396	-11.898	-11.678	-11.525	-10.913	-11.637	-11.407
-9.8916	-8.798	-8.3837	-9.2488	-8.3842	-9.2118	-8.9239	-8.9084	-9.1001	-7.7169	-8.587	-8.3951	-8.9885	-9.0723	-9.3397	-9.0586	-8.1683	-9.6058	-9.7747	-10.218	-8.6703	-9.3301	-7.7931	-9.193	-7.4837	-8.8915	-8.8874	-8.1743	-8.4841	-8.6548	-8.1313	-9.7063	-8.8276	-8.8785	-8.059	-8.8379	-8.4973	-9.0242	-9.0267	-8.7343	-7.8838	-9.1685	-9.5864	-8.7484	-9.4146	-10.281	-9.3141	-9.516	-8.4964	-8.684
6.723	8.3315	8.1447	8.2854	9.2229	8.3842	7.4895	9.0871	7.7676	8.1462	7.4467	7.7202	8.6109	8.627	8.6676	7.7343	7.9731	7.2317	8.3003	7.1427	8.0525	7.8451	8.1839	7.8596	6.9755	8.8949	8.037	8.2067	7.6423	8.8508	8.766	7.5401	9.1634	8.1325	7.0228	7.1775	8.8683	8.3173	8.0065	7.2527	7.8793	8.2283	8.4547	7.9	7.2792	8.339	7.7045	7.5068	7.9604	8.8995
-12.175	-12.763	-11.971	-12.462	-13.002	-13.413	-12.934	-12.505	-13.249	-13.095	-13.312	-12.077	-13.581	-13.696	-12.317	-12.378	-13.698	-12.307	-13.069	-12.529	-13.047	-11.964	-12.982	-12.621	-12.784	-13.04	-11.547	-13.533	-13.401	-12.413	-11.949	-12.031	-12.8	-12.964	-12.64	-12.846	-12.3	-13.558	-12.489	-11.632	-12.58	-13.289	-12.228	-13.385	-10.862	-13.07	-12.802	-12.78	-12.462	-12.214
-1.9555	-1.3377	-1.3298	-1.0984	-1.0251	-0.70541	-0.11078	-2.3478	-1.041	-1.5766	-2.3548	-1.0554	-1.3767	-1.4753	-0.087496	-0.12731	-2.792	-2.2335	-1.8738	-2.351	-1.2682	-1.9856	-1.5964	-2.0414	-1.1402	-0.55494	-1.0918	-0.52871	-1.8683	-0.43899	-1.4729	-1.9674	-0.82187	-0.88455	-0.27783	-1.369	-2.428	0.25654	0.026498	-1.1278	-2.6263	-1.2117	-0.70444	-1.7794	-1.2337	-2.6107	-2.1277	-1.4421	-1.9683	-2.044
-22.738	-22.342	-21.52	-21.45	-22.332	-22.87	-22.581	-21.749	-21.647	-21.336	-22.583	-22.981	-21.939	-23.061	-22.013	-22.627	-22.212	-21.974	-22.112	-22.459	-22.992	-22.455	-22.445	-23.088	-22.952	-21.907	-22.791	-20.833	-23.051	-21.645	-21.56	-22.932	-22.16	-22.231	-21.714	-22.499	-21.696	-21.932	-22.216	-22.064	-23.296	-21.497	-21.325	-21.6	-23.013	-22.26	-21.743	-22.692	-22.103	-22.597
-10.257	-10.808	-9.6688	-11.27	-10.952	-10.368	-9.7118	-11.198	-10.387	-9.8534	-9.4212	-10.511	-9.8832	-9.4765	-10.633	-11.109	-10.258	-10.37	-9.1402	-10.1	-9.8301	-9.0552	-11.358	-9.9651	-10.353	-10.616	-10.142	-10.808	-10.68	-10.682	-9.4596	-9.9435	-9.313	-10.826	-10.754	-8.9995	-11.171	-10.727	-10.125	-9.8575	-9.9458	-10.776	-9.3489	-9.3885	-10.42	-10.501	-9.8888	-10.371	-9.6661	-9.9583
6.9878	6.1877	7.4097	7.6701	7.8207	5.9806	5.7769	6.8203	7.0023	6.6073	7.3708	6.1389	6.697	6.2845	7.4491	7.4293	7.0246	6.3967	5.7489	6.83	7.1612	6.9847	7.3912	6.7094	6.9496	6.9907	8.2642	7.2119	5.8641	7.1071	6.6027	6.7241	6.9791	7.1518	6.5914	6.5703	6.4436	7.4387	6.6308	6.9692	6.1271	6.2436	6.7372	7.2196	6.6034	6.936	6.9804	6.3057	6.2604	5.9464
-4.7237	-4.1343	-4.1141	-3.7948	-3.4532	-5.4331	-3.7924	-4.4123	-3.7947	-4.9167	-3.8269	-4.4341	-4.8928	-4.2397	-4.429	-3.7826	-4.1232	-5.221	-4.7066	-3.7608	-6.2998	-3.0844	-2.8944	-3.8823	-4.4344	-4.3577	-4.2406	-4.2358	-4.2277	-4.4968	-3.6868	-4.9631	-4.8377	-5.512	-4.2933	-4.8813	-4.7565	-4.5517	-3.3779	-4.2995	-5.0083	-5.1846	-3.9076	-3.8914	-3.4411	-3.7177	-4.2365	-4.6736	-3.8589	-4.0044
3.6819	2.8455	3.5271	4.4543	5.5266	4.8775	4.395	3.8942	4.3438	3.6102	3.9638	4.7099	4.4888	5.6159	4.6877	4.905	4.4351	4.5415	3.0676	5.4149	4.1276	4.0801	3.5188	4.1928	3.9555	4.768	4.2485	4.7384	4.5545	5.2838	5.104	4.6084	3.9882	4.1854	4.033	4.6359	3.7887	3.764	4.8421	2.6042	4.3528	3.6267	4.2711	3.9603	5.1166	3.1458	5.1175	4.4512	5.2072	3.5333
-0.89157	-1.5308	-2.3917	-0.54775	-2.0555	-1.683	-2.3387	-0.76786	-0.94792	-0.49057	-1.6381	-2.2718	-0.83344	-0.96914	-2.2239	-1.2363	-1.7076	-0.27247	-1.9959	-1.2025	-1.2518	-1.1036	-0.43502	-0.21296	-1.3822	-2.058	-1.3212	-1.5502	-0.69537	-1.816	-0.13558	-0.95709	-1.1363	-1.8314	-1.0754	-2.176	-1.7562	-1.025	-1.0169	-0.77164	-1.6688	-1.3806	-0.43095	-1.0317	-1.9223	-1.39	-2.5489	-2.7969	-0.65887	-1.4237
-12.587	-11.275	-11.726	-11.915	-13.148	-11.618	-11.307	-12.241	-12.164	-12.707	-12.371	-11.512	-12.912	-12.467	-12.431	-11.855	-12.891	-11.036	-11.978	-12.173	-10.982	-11.39	-12.475	-10.711	-12.812	-11.255	-11.275	-11.71	-11.177	-12.373	-11.129	-10.776	-12.464	-12.437	-11.635	-12.41	-11.883	-11.933	-12.106	-10.992	-11.448	-12.02	-11.37	-10.293	-10.899	-12.185	-11.074	-11.811	-10.177	-12.005
-9.4117	-7.9311	-9.0493	-8.9939	-10.699	-8.7482	-9.3596	-8.6835	-8.8969	-8.2744	-9.85	-8.6773	-9.1229	-8.996	-8.4411	-8.8221	-9.1801	-9.1416	-9.4546	-8.5423	-9.712	-8.5222	-8.4438	-10.48	-9.7917	-8.8306	-9.449	-8.7099	-9.1034	-9.8793	-8.6451	-9.3753	-9.4829	-8.5692	-8.8924	-7.353	-9.229	-7.9614	-8.5093	-9.9473	-8.9565	-8.6457	-8.6933	-9.8164	-9.2389	-9.3532	-8.4261	-9.9921	-9.9312	-9.7557
-2.5126	-2.8849	-2.111	-3.6522	-3.224	-2.1374	-3.413	-1.1956	-3.4887	-3.2925	-1.8428	-4.0454	-3.3243	-2.113	-2.5029	-2.1024	-1.4588	-2.3199	-2.3544	-3.5248	-1.1694	-2.4234	-2.5643	-2.9326	-3.1046	-1.0626	-2.027	-3.1576	-3.0483	-2.8013	-3.3462	-3.028	-1.7431	-2.8368	-3.0495	-2.5778	-2.9692	-2.6367	-2.6589	-3.5771	-2.3529	-1.6655	-3.0043	-1.783	-2.0683	-2.1906	-3.5742	-2.0814	-2.5837	-2.6336
-22.42	-21.927	-21.941	-22.238	-21.626	-22.427	-23.044	-21.197	-22.014	-22.867	-22.257	-22.872	-21.884	-22.132	-21.827	-22.414	-21.821	-22.397	-22.006	-22.14	-21.353	-22.348	-21.896	-21.811	-22.333	-22.317	-21.894	-21.405	-22.657	-21.199	-22.576	-21.643	-22.049	-20.8	-21.281	-22.596	-21.913	-22.571	-23.112	-23.242	-21.728	-22.558	-22.318	-22.63	-21.916	-21.253	-21.765	-20.959	-22.31	-21.13
2.3513	1.7898	1.2576	2.1352	1.7858	1.2236	2.3235	1.9273	1.7307	1.5073	2.0554	2.7652	1.849	1.7426	2.2562	2.6325	1.816	1.9228	2.0228	1.6933	1.9365	1.3201	2.8259	1.1424	1.2935	1.3351	-0.42344	1.6444	1.2552	1.2163	1.6069	0.7853	1.3779	0.852	1.0729	1.7228	1.2664	2.3423	1.5274	1.7415	2.4136	2.3242	0.66705	1.271	1.3057	1.2503	1.3337	2.0493	0.72756	0.48858
0.14787	2.0646	1.004	1.2687	0.34048	0.82364	1.8408	1.6306	1.1989	0.028565	1.7776	1.1537	1.1113	0.90073	-0.4636	1.2486	2.0206	0.91752	1.3085	1.0936	0.51104	2.0296	0.61755	0.81187	2.2369	0.45557	1.6592	0.95178	2.001	1.2133	0.74044	0.050129	1.4692	0.67138	0.92608	1.3436	-0.18521	0.88852	0.14133	0.34368	0.94517	1.2429	1.0126	2.0103	0.83103	0.16538	-0.15349	1.6388	1.1705	1.5709
-9.7145	-10.085	-8.7295	-9.3128	-8.1976	-9.0895	-9.1144	-9.9071	-9.5435	-9.5238	-9.2536	-9.4338	-9.2219	-9.7497	-10.276	-8.4748	-9.8979	-7.9724	-10.183	-9.0089	-8.1859	-9.5965	-9.6536	-8.4104	-9.3085	-9.0589	-9.6301	-9.2647	-9.931	-9.8574	-8.8997	-9.884	-9.2474	-8.5539	-10.405	-9.052	-9.4273	-9.2004	-9.7686	-9.8823	-9.7652	-9.1147	-9.6039	-9.1048	-8.892	-9.2854	-9.1138	-10.041	-9.2735	-10.207
1.3757	2.7438	2.5707	1.7077	0.79298	2.6336	2.0415	1.2989	2.3204	1.2591	3.1196	0.93806	1.4729	2.2376	1.3996	1.9201	2.4383	0.45074	1.6312	1.4923	1.1101	1.2061	0.5903	1.3627	1.7985	1.9706	2.4143	2.8965	2.7002	1.3926	1.6153	1.2995	1.4693	1.9153	0.7083	2.2303	1.0743	2.2719	0.8218	1.2074	2.2342	1.8932	1.6077	2.1599	1.6251	1.8115	1.2644	0.92911	1.6682	1.6467
-12.935	-13.622	-12.843	-12.723	-13.736	-13.429	-12.841	-12.295	-13.877	-12.464	-13.547	-13.694	-12.3	-11.988	-13.166	-13.085	-13.129	-13.835	-12.847	-14.258	-13.804	-12.762	-13.08	-12.405	-13.566	-13.67	-12.239	-13.821	-12.319	-12.519	-12.101	-14.272	-14.641	-13.128	-13.433	-13.937	-13.238	-12.889	-13.021	-13.135	-12.78	-13.316	-13.257	-13.195	-13.893	-12.461	-12.617	-13.355	-12.4	-13.188
-9.9802	-9.3838	-8.3254	-8.9205	-8.5927	-9.0191	-8.707	-8.026	-9.7941	-8.0406	-9.6102	-7.9929	-9.0555	-9.2692	-9.904	-8.7687	-9.3161	-9.2993	-9.0798	-9.8828	-9.8143	-8.9673	-8.4383	-9.6335	-9.2983	-9.0989	-8.3321	-9.7577	-8.5078	-9.6963	-8.9599	-9.2832	-8.6167	-8.8422	-9.54	-10.248	-9.1786	-8.9311	-8.0688	-8.7512	-9.3665	-9.4581	-8.4815	-7.9602	-8.6793	-8.9082	-8.9037	-9.1078	-10.029	-8.7907
7.2888	4.949	7.5161	6.3881	4.8873	6.2852	4.3738	5.9001	6.2082	5.1103	4.7789	4.1369	6.2475	6.2433	5.9727	5.5561	5.7532	4.8345	5.6297	5.1575	5.2307	5.4981	6.0391	4.8309	6.099	6.1137	5.8023	5.0435	5.5558	5.0053	4.6426	6.0216	5.4176	5.1766	6.0414	6.445	5.8477	6.0704	5.6775	6.2992	6.6055	5.5153	6.1906	6.6234	5.8129	6.5719	5.4168	5.4541	5.1539	4.9987
2.321	2.2266	0.94105	1.9828	1.5523	1.9812	3.2109	2.2862	1.1759	0.60632	0.93541	1.2278	1.5601	1.7474	2.6976	0.59232	0.84445	1.5753	1.1638	1.4175	1.258	0.72863	0.4948	2.0333	1.1128	1.2001	2.3933	0.87242	1.121	1.0559	2.3516	0.78175	1.8198	1.7222	0.12467	2.0269	1.7299	1.5614	1.6647	1.9712	2.127	1.9321	1.6502	1.542	1.315	1.7148	1.9387	1.2895	1.5513	1.9069
-11.434	-11.098	-10.779	-10.619	-11.919	-9.8615	-11.351	-10.832	-10.559	-11.071	-11.201	-10.334	-10.743	-10.942	-10.995	-10.26	-10.394	-11.29	-10.103	-10.099	-10.897	-10.341	-11.53	-10.481	-10.839	-10.084	-11.239	-10.837	-10.555	-10.229	-10.601	-10.485	-10.769	-10.132	-11.41	-10.968	-11.183	-10.599	-10.701	-10.299	-10.665	-11.724	-9.9505	-11.242	-10.632	-10.837	-10.43	-11.174	-10.498	-10.694
-13.727	-12.468	-12.449	-13.74	-12.125	-12.297	-12.597	-13.212	-13.709	-13.348	-12.468	-11.597	-13.752	-13.488	-13.201	-12.835	-14.36	-12.17	-13.19	-12.315	-13.329	-13.016	-12.023	-12.238	-13.25	-12.775	-13.013	-13.143	-12.072	-13.241	-12.794	-11.769	-12.93	-13.116	-11.409	-13.149	-12.014	-12.94	-12.476	-14.215	-11.949	-12.235	-13.944	-12.007	-12.726	-14.409	-12.322	-13.241	-12.279	-12.796
-5.8709	-3.5087	-4.9494	-5.1923	-5.1846	-5.0831	-4.3902	-4.8809	-5.5066	-5.865	-5.9836	-4.8305	-5.9118	-4.1041	-4.8688	-5.4834	-4.8051	-5.2636	-5.2565	-4.8601	-5.1482	-6.0747	-5.3773	-5.6007	-4.7288	-4.8913	-5.0835	-4.5317	-6.0286	-5.1028	-5.3739	-4.7145	-5.2629	-5.3313	-5.7354	-4.6897	-5.0812	-4.9269	-5.1604	-5.5123	-4.6302	-4.5885	-4.8178	-4.5306	-5.3186	-4.6964	-4.2415	-5.4897	-5.0495	-4.0031
-0.028676	0.18547	-1.7956	-0.24899	0.82366	-0.032352	-0.36414	-0.94149	-0.92722	0.04266	-1.0862	-0.48445	-0.33104	-0.01302	-0.44007	-1.1316	-0.41688	-0.98516	-0.70604	0.41438	-0.63556	-0.22052	0.0091765	-0.29277	-0.45699	-0.09926	0.24255	-0.44876	0.035489	-0.16136	-0.32245	-0.070318	-0.36058	-0.97513	-0.24812	-1.2801	0.106	-0.59561	1.053	-0.72572	0.34067	-0.83074	-0.27975	-0.20794	-0.2032	-1.4826	0.34474	-1.2514	0.089328	-0.46772
-10.308	-8.4801	-9.4733	-9.3238	-8.9958	-10.838	-9.9386	-9.3608	-8.1541	-8.3455	-9.188	-8.7859	-9.2983	-9.6438	-8.9184	-9.5146	-9.6948	-10.115	-9.2937	-9.2785	-9.693	-9.2428	-9.927	-8.8592	-9.1457	-10.415	-9.2658	-9.2083	-9.3732	-11.12	-9.1588	-10.284	-8.8016	-10.207	-9.4469	-9.8358	-10.148	-8.6447	-8.7956	-9.6548	-8.7245	-9.057	-10.136	-9.2771	-8.6383	-10.449	-9.5933	-8.8405	-10.591	-9.0811
-9.3023	-9.3078	-9.5567	-9.8982	-10.84	-9.3522	-9.2941	-8.8284	-8.9584	-9.3385	-9.2608	-8.8976	-8.61	-9.379	-9.7055	-10.106	-9.4384	-9.7367	-8.9037	-8.7351	-10.367	-8.6734	-10.309	-8.0229	-9.3601	-10.061	-8.858	-9.0114	-10.047	-9.4185	-9.639	-8.6857	-8.8852	-9.5161	-9.3951	-9.1374	-8.5735	-10.782	-9.3029	-10.036	-10.053	-9.7809	-9.7753	-10.438	-9.963	-9.9983	-9.4442	-10.082	-9.8336	-9.352
-2.1972	-2.2659	-0.70263	-1.1861	-0.85707	-1.3178	-1.2883	-1.5379	-1.4881	-2.2662	-1.4973	-2.0576	-0.942	-1.0296	-2.019	-0.9899	-2.5982	-1.9033	-0.6815	-1.6177	-1.8816	-1.324	-2.0988	-0.9063	-1.5246	-1.8312	-1.0217	-0.94109	-2.6512	-1.809	-1.2425	-1.3896	-1.5939	-1.6481	-1.7875	-1.2137	-1.5755	-1.635	-2.6097	-2.5752	-1.9217	-1.3662	-1.8562	-1.469	-1.3481	-1.3328	-2.1593	-2.3169	-2.0646	-1.1459
-2.8001	-1.5191	-3.2894	-2.3724	-2.7242	-3.079	-1.8193	-4.081	-1.4671	-2.6336	-3.1975	-2.0897	-2.6901	-0.90742	-2.0164	-1.9169	-2.3726	-3.0637	-2.86	-1.9869	-3.2292	-2.6012	-2.4459	-1.9885	-3.5644	-2.9203	-2.6629	-2.5274	-2.7775	-3.3034	-2.7996	-3.8924	-3.3698	-2.6859	-2.5751	-3.098	-2.854	-2.13	-2.7525	-3.0252	-1.3451	-2.8391	-2.0359	-3.5552	-3.9232	-1.2154	-3.2447	-2.7941	-2.6992	-2.5006
0.24526	-1.2412	-1.0516	-1.8962	-1.665	-1.0128	-1.9644	-1.0771	-0.72038	-2.1648	-1.0983	-1.2764	-2.3034	-1.0532	-2.2249	-1.4472	-0.32082	-1.7908	-1.972	-1.0558	-0.91333	-1.5934	-1.3434	-1.0396	-1.1975	-2.6064	-1.1319	-1.4373	-0.80163	-1.0653	-1.6965	-1.3474	-2.6992	-2.0174	-2.8634	-1.7906	-0.36022	-2.6384	-1.1049	-0.24018	-1.7928	-1.2681	-1.2505	-1.6251	-0.99105	-1.3432	-0.7986	-1.9277	-1.6159	-1.0223
-3.1404	-3.8133	-3.5502	-2.401	-2.7036	-2.4451	-2.881	-2.9881	-3.8872	-3.3148	-3.4156	-3.6201	-3.9247	-4.1542	-3.2377	-3.1655	-3.8996	-2.3318	-3.3797	-2.8614	-2.9739	-3.5326	-3.906	-3.7232	-3.3834	-4.0698	-2.5015	-3.3496	-3.7461	-3.1394	-3.153	-3.5019	-2.6678	-3.887	-3.1802	-3.4823	-3.3999	-2.8853	-4.549	-2.8291	-3.2651	-3.7536	-3.2276	-2.517	-3.4916	-3.0779	-2.9913	-4.2424	-2.3652	-2.3049
1.2346	0.98639	0.73411	-0.043293	1.0919	0.59483	0.88879	0.21625	0.28657	0.24379	0.44262	-0.80915	0.18343	0.05538	0.44702	0.32168	1.4026	0.51623	-0.61585	0.39532	0.37843	0.65904	0.43771	0.16916	0.13392	1.1519	-0.62879	0.14982	0.34862	-0.13408	0.49629	0.38111	0.41228	-0.25192	0.81974	-0.18261	0.14758	1.1691	-0.080989	-0.29074	0.49572	1.3663	-0.092576	0.499	-0.34377	0.11791	-0.38393	-0.11349	-0.30074	-0.18523
-2.806	-3.3578	-2.649	-3.4244	-3.2334	-3.6988	-3.5666	-3.0155	-3.4234	-4.4676	-3.2445	-2.125	-3.2188	-2.7585	-3.465	-3.0076	-3.0409	-3.3674	-2.5641	-2.3814	-3.1854	-2.9986	-2.1535	-2.8687	-2.8244	-4.3025	-2.901	-4.1568	-4.3445	-3.827	-3.0559	-2.6999	-3.6019	-2.4056	-3.8446	-3.6296	-2.731	-2.7791	-2.7511	-3.8024	-3.8249	-3.4772	-3.7698	-3.8048	-4.5307	-2.8494	-4.2807	-3.3818	-2.3531	-4.0147
1.8981	1.6469	2.0646	1.6511	2.764	1.2757	2.907	2.3851	2.2156	1.9874	1.347	2.8169	1.9534	2.0724	1.0547	1.8685	2.1843	1.6965	1.5105	2.6071	1.6771	2.0056	2.1323	2.3063	2.4929	1.9634	2.2602	3.4671	1.6562	1.4659	1.0788	1.7558	1.2007	1.7452	1.8299	2.0665	1.7432	1.7699	2.1216	1.8286	2.0231	2.3761	2.1827	2.2133	1.6147	2.0338	1.0221	1.6792	1.0836	1.6252
-0.93414	0.37298	-0.46456	-0.16086	-0.15865	-0.92062	-1.1797	-0.30921	-0.44603	-0.1034	-0.61873	-0.27673	-0.61968	0.18079	-0.36308	-1.0065	-1.3731	0.072636	-1.3228	-0.37461	-0.56108	0.22101	0.050234	-0.40079	0.16788	0.3696	-2.1121	-0.16743	-0.76313	-0.24506	1.8356	-0.43188	-1.1672	0.45647	-0.92932	-0.49882	-0.97335	-0.18127	-0.27973	-2.261	-0.05053	-0.37164	1.3371	0.84521	0.114	-0.027497	-0.011139	-0.6468	-0.5287	0.059723
0.93085	-0.10739	-0.091728	-0.83525	-0.64872	1.4367	0.080052	1.2946	0.50068	0.078429	0.50031	1.6302	0.72476	-0.65263	-0.38881	0.9132	0.43062	0.33232	1.3974	0.028332	0.22676	1.3035	0.74462	0.18517	0.67473	-0.11825	0.84745	-0.26831	1.348	0.42514	0.12305	0.33536	-0.80248	0.77398	0.94152	0.41516	-0.10176	0.40875	0.59392	0.20144	1.1842	0.48268	-0.24086	0.099312	0.28423	-0.12013	0.39965	1.0444	0.15209	1.5083
-8.91	-9.779	-10.621	-9.9687	-8.3871	-9.8144	-9.7308	-9.575	-9.085	-10.456	-9.6329	-10.738	-10.286	-9.2471	-10.533	-8.3086	-9.4296	-8.5346	-9.4873	-9.1917	-9.5404	-8.4614	-8.4986	-9.1885	-8.2774	-9.4878	-9.3115	-9.2202	-10.034	-10.258	-8.8553	-9.9238	-9.0086	-8.6193	-9.3428	-9.2345	-9.8214	-9.3725	-9.0367	-8.3179	-9.9247	-8.5684	-9.2304	-9.5255	-8.7517	-9.136	-9.0028	-9.4283	-9.7456	-9.6559
-13.423	-12.658	-14.443	-14.077	-13.72	-13.535	-13.336	-13.274	-13.412	-12.41	-13.759	-12.156	-12.695	-12.927	-13.685	-12.517	-14.082	-13.611	-13.431	-13.839	-13.134	-13.048	-12.93	-12.716	-13.729	-14.336	-12.927	-12.482	-13.209	-14.014	-13.608	-13.471	-13.119	-13.35	-12.857	-12.942	-13.416	-11.869	-12.395	-14.331	-12.254	-13.135	-14.195	-13.098	-12.845	-13.817	-13.813	-13.174	-14.158	-13.541
-2.5532	-1.9489	-0.80008	-2.0747	-2.1168	-2.3678	-2.0209	-1.9058	-2.5119	-1.6883	-1.8696	-1.6223	-1.1262	-2.3998	-1.7478	-1.8457	-1.1343	-1.5844	-1.6962	-1.8932	-1.9593	-1.0983	-2.0333	-1.7628	-1.5067	-0.74604	-1.5007	-1.716	-2.2383	-1.5929	-1.1992	-0.98672	-1.4862	-2.0895	-0.99838	-1.4987	-1.2059	-2.243	-2.3509	-2.049	-2.4038	-2.9614	-1.6076	-3.4209	-0.62769	-1.1351	-0.61102	-2.0817	-1.8451	-2.7739
9.9229	9.6801	9.9942	9.3407	10.363	9.0781	9.4407	8.7854	10.287	9.5172	9.8802	9.5176	11.11	9.7475	10.165	9.5038	10.139	9.1024	10.679	9.0833	10.057	9.6978	10.092	10.175	9.8179	9.3119	9.855	10.86	9.6313	10.301	9.6141	9.7054	9.0788	10.311	10.357	10.419	9.725	9.5006	9.4409	10.772	10.186	9.3838	9.419	10.276	9.6142	8.7125	9.8812	9.0788	10.322	9.6976
-3.2522	-2.9034	-3.3799	-2.8099	-2.3059	-3.2008	-2.3487	-2.9036	-2.756	-3.0113	-2.1583	-3.116	-3.7914	-2.403	-3.0994	-2.562	-2.9925	-2.3439	-3.9056	-1.106	-2.7854	-2.0435	-2.2914	-3.0682	-3.7165	-1.8179	-3.1142	-3.7288	-2.536	-2.2754	-3.2075	-2.1691	-1.8948	-2.1887	-2.6957	-2.4806	-2.0091	-2.6696	-2.5164	-3.4895	-1.9318	-2.9335	-3.6994	-1.7731	-1.7889	-2.6944	-3.4921	-3.0116	-2.3172	-1.4349
2.1459	1.5364	2.8565	2.0227	2.6254	2.0779	1.6989	2.2692	2.4241	3.1971	2.5879	3.0189	2.6278	2.1132	1.5642	2.0653	2.3756	2.9935	2.6407	4.0598	3.6974	3.3007	1.9883	2.754	2.7084	2.6876	2.4707	2.2774	1.8112	3.121	3.0273	2.6183	2.8523	2.8398	3.0424	1.8351	2.1323	3.2134	2.2781	2.1706	3.2225	2.8159	2.1602	2.6286	1.602	2.2442	2.0509	2.0098	3.0069	2.5528
-15.586	-14.141	-14.332	-15.138	-14.335	-14.738	-14.294	-14.72	-15.977	-14.949	-15.736	-15.081	-15.435	-15.275	-15.068	-14.183	-14.294	-14.516	-15.13	-14.447	-14.925	-14.426	-14.574	-14.882	-13.442	-14.593	-13.984	-14.197	-14.271	-14.997	-14.315	-13.651	-15.042	-13.724	-14.657	-15.148	-14.473	-14.591	-14.26	-15.143	-15.269	-14.543	-15.27	-13.945	-14.812	-14.267	-14.802	-15.06	-14.479	-14.873
-9.3643	-8.1296	-9.5723	-8.0655	-8.2097	-8.4666	-9.0451	-8.8316	-10.029	-9.4953	-8.8768	-9.5225	-9.2188	-9.0312	-9.5816	-8.8313	-9.1682	-9.182	-8.1683	-9.5602	-8.5459	-8.8013	-8.6086	-8.587	-9.1812	-8.7031	-9.2967	-8.9568	-8.9374	-9.2134	-8.8577	-8.1633	-8.387	-8.834	-8.8928	-9.0428	-9.3769	-9.763	-8.2518	-9.4465	-8.3065	-8.3262	-9.9978	-10.233	-9.4803	-9.0805	-9.639	-8.4538	-8.6984	-9.8281
-0.68673	-0.41333	-0.052921	-0.17512	-0.1713	0.059737	0.62653	-0.60149	-0.76679	-0.79553	1.137	-0.21448	-0.51433	0.6589	-0.10189	0.61554	-0.49512	-0.90712	1.1103	1.7337	0.047409	-0.48239	-0.84189	-0.43839	-0.91395	-0.15048	-0.53187	-0.17053	0.39017	-0.54244	0.15294	0.1649	0.0057366	-0.87876	0.090804	0.40349	0.29772	-0.8933	-0.090435	0.83139	0.99553	0.5063	1.0705	-0.28035	0.32128	-0.66246	-0.4147	-0.12762	-0.018793	-0.048247
1.8574	-0.99876	0.64937	-0.00053734	-0.030568	0.734	-0.24462	0.50236	0.25282	0.37444	-0.17048	0.77038	0.58914	0.65687	0.30516	0.089044	0.82062	0.62313	0.74976	0.24555	0.57374	0.28863	-0.18527	-0.79244	0.4832	-0.17611	-0.34181	-0.59285	1.5119	-0.17304	0.15241	0.52441	1.7694	0.4759	0.74856	0.038347	0.12343	0.55976	0.22355	0.3814	0.14846	1.2312	0.69437	0.50157	0.16429	1.0571	1.138	0.45151	0.76916	-0.19625
1.5074	0.6031	1.6222	0.91111	0.56433	1.6075	2.2985	1.6651	3.1767	1.5145	1.2768	1.5834	2.4255	0.97826	1.8223	1.0453	2.2964	1.2621	1.815	1.1037	1.2357	1.6764	2.1202	1.0676	1.4721	0.79384	0.67409	2.0725	1.0352	1.8231	1.281	1.8977	1.5669	1.7632	0.75107	0.92334	2.3101	0.89819	2.425	1.4808	2.2737	1.0675	1.112	2.2918	1.0505	1.113	2.2672	2.3323	1.2127	0.63335
-3.8247	-2.9482	-2.7796	-3.2988	-2.9797	-3.6367	-3.1853	-3.5609	-2.363	-2.4638	-3.6341	-3.4875	-3.7555	-3.1611	-3.0869	-2.6242	-3.1984	-3.5806	-3.5199	-2.7719	-3.4556	-3.1985	-2.3968	-3.3746	-3.0206	-3.5549	-0.80575	-2.7814	-4.4644	-3.3891	-2.6364	-3.2084	-3.8326	-2.4036	-3.5767	-2.5943	-3.3589	-2.9482	-3.8845	-2.2271	-2.8929	-4.123	-2.0814	-2.3152	-3.5777	-2.4558	-3.5514	-3.9876	-4.3179	-3.8963
-9.0129	-9.2724	-8.0999	-9.3506	-9.2616	-8.7734	-9.0853	-8.6492	-9.4288	-8.4241	-9.7561	-9.2776	-8.5286	-8.208	-8.8078	-8.9788	-9.2718	-9.101	-9.513	-9.6947	-9.1193	-9.5301	-9.5108	-9.2354	-9.5243	-8.9896	-9.8244	-8.4017	-8.9268	-9.7729	-8.9824	-8.3393	-7.8886	-9.7278	-9.0323	-7.0633	-9.0916	-8.7251	-9.5277	-8.0594	-8.6014	-8.3949	-10.363	-8.1965	-7.7788	-9.3486	-8.6782	-10.404	-8.0897	-9.2282
-4.1627	-4.7906	-4.5382	-5.4454	-4.6637	-4.8881	-5.3236	-4.2646	-4.7672	-5.0479	-4.7928	-3.7232	-5.5893	-5.6126	-5.2275	-6.6966	-5.1239	-5.4004	-3.4037	-4.4089	-5.5425	-6.1395	-6.2752	-5.3014	-3.8375	-5.6819	-4.9037	-5.1973	-4.8606	-4.9618	-4.5194	-4.995	-4.6067	-5.4724	-4.4516	-6.2684	-5.6887	-4.2291	-4.3757	-4.4433	-4.1235	-5.4861	-5.277	-3.9751	-4.5288	-5.1955	-4.6956	-4.9607	-5.303	-6.309
2.4872	1.2551	1.126	1.2612	2.1678	2.6668	2.2563	1.6327	1.4172	1.6441	1.1379	2.1838	0.68688	1.543	1.4937	1.1474	0.5992	1.7441	2.3038	1.1959	1.4202	1.1188	1.6549	1.9961	2.167	1.1664	1.8853	0.30226	1.6773	0.99457	1.1831	2.6711	2.0231	1.7078	1.7426	1.8499	2.0867	1.1723	1.8767	1.349	2.4144	2.1756	2.7733	1.8493	0.30041	0.20595	1.6127	1.71	1.5376	1.6519
-9.1636	-10.023	-9.4777	-10.641	-9.4969	-10.194	-9.3303	-10.563	-10.729	-9.9473	-11.142	-9.5826	-10.184	-11.372	-10.21	-10.129	-10.581	-10.238	-10.226	-10.037	-9.6815	-10.157	-9.4204	-10.736	-10.702	-10.461	-10.249	-10.081	-11.946	-10.003	-10.595	-10.336	-10.039	-9.6703	-9.8679	-9.7012	-10.41	-9.3707	-11.21	-11.129	-9.9998	-10.089	-10.189	-11.384	-9.6799	-9.0549	-9.9328	-9.807	-10.05	-11.129
4.6904	5.2951	5.3208	5.4112	5.3396	5.3895	5.9251	5.3792	5.289	6.2469	4.5877	4.4015	4.6103	6.2714	5.9521	5.0138	6.5361	5.5566	4.4234	5.5985	5.2579	5.4106	5.4715	6.0329	4.324	5.293	4.4475	6.3903	3.6066	6.2707	4.9307	5.3924	5.9439	6.0753	5.0581	6.073	5.6661	5.8641	4.3374	5.2807	5.4418	4.3843	5.94	5.4331	4.8224	5.9481	4.9278	5.7647	6.2586	5.0945
-8.6099	-9.0509	-8.8448	-9.4362	-8.789	-9.0485	-8.94	-8.4412	-8.5513	-9.6881	-10.107	-8.4948	-9.1783	-8.9791	-8.9297	-8.7616	-8.4116	-8.8537	-8.6451	-8.6953	-10.652	-9.9076	-8.736	-8.1072	-8.8306	-9.498	-8.4667	-9.1362	-9.229	-9.9292	-8.6923	-8.5222	-8.6183	-9.9879	-8.3169	-7.5959	-9.8666	-9.5093	-8.8852	-9.5944	-8.9704	-9.5492	-9.2365	-8.3109	-9.6982	-9.1627	-8.5127	-9.1878	-9.3193	-8.6886
-3.0558	-2.117	-2.8072	-3.1539	-2.669	-2.3479	-1.6536	-2.2676	-2.5081	-1.7944	-3.06	-2.0922	-2.8174	-2.9282	-1.7029	-2.7296	-2.7847	-3.8665	-2.6606	-3.1709	-1.6055	-2.8186	-2.501	-2.1919	-2.0732	-2.5639	-2.1356	-2.5806	-2.3268	-1.9232	-2.4164	-1.979	-2.3385	-3.7108	-3.4324	-2.8593	-2.4048	-2.8113	-2.3134	-2.9345	-1.7054	-2.5397	-2.0188	-3.6854	-2.4292	-4.6564	-2.0792	-2.637	-2.0969	-1.8101
-0.70066	-0.21793	-0.54042	0.17886	-0.023049	-0.30971	0.30886	0.17128	-1.0679	-1.4325	-0.44686	0.13793	-0.35145	-0.16844	0.18006	-0.33318	0.69683	0.44267	-0.10955	0.54838	-0.30901	-0.99911	0.22597	0.42433	0.46006	-0.2017	0.97314	0.11958	0.92664	0.3802	-0.47797	-1.1805	0.76774	0.57055	-1.422	0.40515	0.23004	0.79197	-0.92816	-1.3475	1.2139	-0.026726	0.32129	0.18176	0.3355	-0.30154	0.38915	0.70329	-0.93186	-0.14008
-6.0203	-6.0824	-5.4151	-4.4622	-4.6276	-5.327	-5.2592	-5.624	-5.5703	-5.5629	-6.1069	-6.4314	-6.086	-5.5138	-6.7523	-5.3992	-6.4043	-6.4575	-5.371	-4.9866	-5.2333	-5.206	-5.5276	-4.8959	-4.7018	-5.8512	-5.1687	-4.2815	-3.4818	-5.0526	-5.1004	-5.5545	-5.3766	-6.1133	-5.9379	-6.0419	-6.1095	-6.179	-6.0758	-5.703	-5.3534	-5.7216	-5.9594	-6.814	-5.4582	-5.1379	-4.78	-5.8607	-6.4885	-5.3064
1.1843	1.1243	1.5495	1.726	0.82957	0.85993	1.7969	2.0079	1.921	2.3873	1.5309	1.5287	1.6419	1.1669	2.1824	1.0456	2.1437	1.8997	2.0409	1.4177	1.8249	1.5491	1.764	2.9223	1.6411	0.77594	0.95145	1.6372	1.7993	1.6977	1.8385	2.1965	0.90935	2.3178	2.0475	1.0976	1.7788	1.5207	2.0095	1.8319	1.0921	1.3124	1.6592	1.0638	0.7278	1.6312	2.078	1.4059	1.1473	0.86153
-1.0495	-1.9216	-2.9443	-1.8117	-2.7244	-1.7887	-1.7149	-2.5782	-3.6368	-2.9765	-2.009	-3.522	-2.5778	-1.6902	-3.4217	-3.5952	-2.8565	-2.6151	-2.0106	-2.7184	-3.4319	-1.9134	-3.1716	-3.2324	-1.8088	-3.2618	-1.9142	-3.1057	-2.585	-2.2216	-1.5599	-2.268	-1.4499	-3.2282	-2.091	-2.7344	-2.2789	-2.8482	-3.9832	-2.8434	-2.4166	-1.6992	-1.9989	-1.808	-2.4265	-3.6328	-2.2982	-2.926	-2.6584	-2.1698
-2.275	-2.7177	-3.8291	-2.1589	-2.1588	-2.201	-1.712	-2.7079	-2.3181	-2.6631	-2.3565	-2.2329	-3.6354	-1.0409	-1.7436	-3.6536	-1.668	-2.229	-2.0964	-2.5644	-2.0332	-2.3077	-1.8424	-2.0058	-2.5169	-2.1858	-2.115	-2.9927	-2.795	-1.5762	-2.238	-2.2434	-1.5777	-2.3698	-3.3026	-4.2659	-2.9779	-2.8025	-1.0389	-2.3003	-2.2716	-2.2545	-2.8668	-2.3112	-1.8697	-1.7499	-2.6701	-2.3058	-2.2813	-2.7034
-3.0643	-3.2642	-2.2074	-2.6729	-2.4366	-3.4549	-2.5735	-1.5281	-1.8378	-3.1372	-2.9689	-2.7509	-2.7217	-1.7702	-2.0636	-2.7482	-2.0371	-1.7683	-1.8744	-2.7028	-2.3826	-2.0899	-2.4488	-1.7674	-2.4375	-2.0925	-2.6368	-2.08	-2.2586	-3.2205	-1.3069	-2.8596	-2.826	-2.2808	-1.1883	-3.1449	-2.0419	-2.9864	-1.9194	-1.9714	-2.6551	-2.863	-3.1837	-2.2738	-2.0735	-3.0003	-2.8839	-2.7944	-2.6712	-1.1142
-6.7889	-5.2388	-6.811	-6.064	-7.4405	-5.6187	-6.5285	-5.8211	-6.3727	-6.7658	-7.0355	-6.614	-6.4906	-6.1022	-6.5956	-6.5187	-6.9007	-6.8607	-7.0261	-6.2618	-5.4939	-6.0407	-6.3721	-6.6927	-6.8	-6.5288	-5.7309	-7.0055	-7.1337	-7.1425	-6.4613	-5.7218	-5.8467	-7.2703	-5.0935	-6.6914	-5.9526	-5.8833	-7.4248	-6.013	-6.585	-6.7219	-6.4927	-6.4004	-7.149	-6.2519	-6.6998	-5.7547	-6.2438	-7.5181
5.0693	5.2762	7.2126	5.8341	6.5777	6.0077	6.1716	5.3943	5.989	4.865	6.1605	3.9114	5.9907	6.412	7.437	5.7427	5.1289	5.3964	4.43	5.1753	4.6019	5.8597	5.2542	5.2035	5.7063	5.9006	7.1534	4.9793	6.0653	5.6233	5.4429	4.6304	5.4173	5.7149	5.7308	5.3384	5.1109	5.9357	5.3632	6.0852	5.2928	5.9508	5.5319	5.73	5.1202	3.9054	5.6587	5.989	5.0739	5.3117
7.9948	7.3422	7.6075	6.7378	7.0708	5.6544	5.6819	6.6946	6.2549	7.589	6.3281	6.6166	6.4814	6.137	6.3228	6.4927	6.79	5.3356	7.4536	6.9039	6.166	6.4925	6.8204	5.5608	6.2858	6.1725	6.9084	7.1294	8.6626	6.8813	6.3486	7.0269	7.3564	5.5811	6.9563	8.0444	7.5497	6.9044	7.3253	7.3275	7.2611	7.1952	7.4995	6.9152	5.9994	7.5501	6.2663	6.7858	6.561	7.4936
-5.6332	-5.9978	-4.4618	-5.4728	-5.6627	-5.1659	-4.466	-5.4278	-4.9723	-5.1352	-6.6989	-5.8953	-5.3856	-5.8792	-5.1703	-5.5134	-7.0223	-5.5596	-6.1721	-5.0752	-5.2887	-5.0049	-5.8304	-5.7809	-4.8994	-5.9613	-5.504	-5.9912	-6.029	-6.0071	-6.0835	-6.5365	-5.6544	-5.7085	-4.4289	-4.371	-5.7367	-6.5083	-6.3948	-5.0038	-5.6356	-5.9441	-5.9642	-5.3672	-4.9316	-5.942	-5.8159	-5.969	-6.4759	-6.0239
-21.537	-20.763	-21.204	-21.412	-20.982	-20.983	-19.678	-21.682	-20.381	-21.206	-20.882	-21.647	-21.584	-21.165	-21.595	-21.071	-20.702	-20.16	-21.124	-21.398	-21.253	-20.085	-20.573	-21.586	-20.254	-20.223	-19.146	-20.456	-20.855	-20.735	-20.943	-21.379	-20.054	-21.303	-20.698	-20.985	-20.75	-19.494	-21.729	-21.179	-21.495	-20.385	-21.419	-21.152	-20.257	-20.033	-20.676	-20.122	-20.136	-20.304
3.1554	2.3214	3.5128	3.419	2.8971	2.4718	2.3194	3.0951	3.4809	2.7926	3.9724	3.5219	2.7351	2.876	2.5543	3.5351	3.7812	3.2593	2.7042	2.7769	2.4323	2.7664	3.521	2.6959	2.3001	2.6646	3.1574	3.2751	2.8036	2.6577	3.1574	4.0529	3.8369	3.5276	2.1811	2.4786	3.4685	3.4503	3.9788	4.3238	2.8221	3.5737	3.6629	3.2045	3.7676	3.0125	1.9779	3.0442	2.6166	2.5388
-13.611	-13.954	-14.081	-13.185	-13.468	-13.383	-13.361	-14.519	-14.294	-14.342	-14.126	-14.21	-13.347	-13.974	-14.771	-13.797	-14.611	-15.35	-13.611	-14.099	-13.517	-14.182	-13.328	-14.016	-13.525	-13.485	-13.923	-14.38	-14.813	-14.978	-13.684	-13.744	-13.024	-12.376	-13.595	-13.866	-13.939	-14.303	-14.085	-13.685	-13.915	-13.871	-13.173	-13.903	-14.654	-15.206	-13.288	-13.461	-14.309	-14.312
-1.4068	-1.4608	-1.6282	-1.5602	-0.58699	0.22665	-1.5203	-0.40949	-1.1238	-1.4328	-1.7135	-0.94305	-1.3277	-0.072331	-0.83692	-0.72776	-2.0097	-0.95984	-0.94937	-1.2519	-1.4743	-1.3159	-1.1527	-1.2191	-0.7423	-1.6107	-0.98065	0.49512	-0.21977	0.82908	-1.1457	-0.62664	-0.38512	-0.69273	-1.5956	-1.1117	-1.6406	-0.35224	-1.7072	-0.050114	-1.0911	0.09725	-2.3029	-1.199	-0.34866	-1.628	-1.598	-0.535	-1.1463	-1.1929
-13.643	-14.125	-14.433	-14.734	-14.55	-14.913	-14.16	-14.017	-14.059	-16.099	-13.612	-15.12	-14.581	-14.436	-15.989	-13.376	-14.2	-14.493	-15.802	-14.233	-15.574	-15.384	-14.895	-13.693	-14.507	-15.012	-14.571	-14.553	-13.573	-14.811	-13.859	-14.508	-15.372	-13.784	-15.321	-14.268	-14.298	-14.443	-14.393	-15.965	-13.937	-13.962	-15.506	-15.966	-15.332	-15.368	-16.421	-14.336	-13.654	-14.493
-1.102	-0.34763	0.53676	-1.4854	0.0070057	0.1883	1.0253	-0.044763	1.1483	-0.85122	-0.41081	-0.0077188	-0.32307	0.39539	0.43722	-0.5695	0.34286	-0.50777	-0.075038	-0.10868	-0.28807	-0.98874	-1.0612	-0.002316	0.20684	-0.19714	0.84925	0.99311	-0.33763	1.3497	-0.14035	-1.3532	-0.26936	-0.83261	0.094093	-0.2611	-0.23071	-0.04739	-0.93717	0.69994	1.1324	-0.74208	1.5452	0.2592	0.70332	-0.48201	-0.52516	-0.099603	0.10058	-0.58421
-8.6678	-8.7883	-8.3375	-8.569	-10.298	-9.0121	-10.795	-8.2888	-9.4165	-8.8096	-10.088	-8.9704	-9.2413	-9.4691	-9.1572	-9.3216	-9.0947	-8.863	-9.2019	-9.7425	-7.8282	-10.974	-7.9618	-7.8623	-8.51	-9.9949	-8.8496	-8.4473	-8.8322	-8.7193	-8.3524	-8.6212	-9.4065	-8.0934	-9.6788	-9.8387	-8.6123	-8.0044	-9.5399	-9.5042	-9.5343	-8.3456	-10.001	-8.6382	-8.3354	-8.8405	-10.073	-9.6656	-8.9253	-8.4207
-21.932	-22.346	-23.678	-22.256	-23.043	-21.433	-22.845	-22.363	-22.054	-22	-23.248	-22.575	-23.023	-22.552	-22.403	-22.661	-22.491	-22.555	-22.491	-22.184	-22.05	-22.711	-22.892	-21.618	-21.754	-21.534	-21.861	-22.58	-22.736	-21.845	-21.782	-23.069	-22.784	-22.868	-22.798	-22.376	-22.273	-22.471	-22.558	-22.116	-21.446	-23.095	-21.62	-21.639	-23.022	-22.541	-22.464	-23.091	-21.808	-22.052
-2.7499	-1.4817	-3.4886	-2.3039	-2.2647	-3.7703	-2.2077	-2.3315	-4.075	-2.6481	-3.2342	-2.7723	-2.9843	-3.16	-3.3548	-3.138	-2.8273	-3.2526	-2.385	-2.9711	-1.8443	-2.0258	-2.6809	-3.9352	-2.1264	-3.1493	-2.1775	-2.1693	-1.6224	-3.1813	-3.9982	-3.889	-2.6359	-2.2515	-2.1907	-2.5513	-3.1559	-2.6447	-2.1365	-3.3143	-2.2225	-2.1659	-1.7264	-2.323	-2.1381	-1.9621	-1.753	-3.2752	-3.514	-3.9189
-22.368	-21.794	-22.446	-22.843	-22.686	-21.925	-23.361	-24.002	-21.569	-22.325	-22.016	-22.183	-21.449	-23.511	-21.835	-21.583	-23.094	-22.159	-21.938	-22.609	-21.727	-21.956	-22.128	-21.524	-21.841	-22.969	-21.808	-22.237	-21.967	-22.265	-21.272	-21.64	-22.485	-22.623	-20.956	-23.002	-22.588	-21.216	-22.302	-21.629	-22.037	-21.37	-22.028	-21.405	-22.315	-21.747	-23.391	-22.653	-21.485	-21.3
-3.6739	-2.8729	-3.3686	-2.6767	-3.3193	-3.1822	-3.6065	-3.2932	-4.221	-2.848	-4.2364	-3.956	-2.6688	-4.1236	-3.4499	-4.2398	-3.5487	-3.068	-4.7034	-2.9518	-4.4785	-3.401	-3.0522	-3.5061	-2.4734	-3.4726	-3.3747	-2.3232	-2.898	-3.0361	-2.1194	-3.9559	-3.8233	-3.1221	-2.5252	-3.6233	-3.1711	-4.4361	-3.4762	-3.4774	-3.2578	-2.8111	-4.2747	-2.2839	-4.7827	-2.9496	-4.695	-2.7917	-2.8436	-3.5091
-1.3672	-0.13284	-0.41687	-0.92945	-0.61759	-0.5504	-2.3344	-0.23917	-1.0338	-1.0152	-0.71832	-1.0332	-2.0033	-1.6841	-2.1379	-2.3197	-2.0081	-0.10984	-2.1157	-1.3299	-1.1432	-1.1282	-2.411	-2.0697	-1.416	-1.0314	-1.2947	-0.9841	-2.4107	-1.294	-1.1683	-0.70178	-1.6159	-0.84497	-1.6962	-2.1534	-2.0588	-1.1471	-1.3013	-0.6712	-1.2089	-1.6512	-0.74857	-2.0155	-1.2202	-1.535	-0.97626	-2.0929	-1.1121	-1.3216
-11.181	-13.006	-11.707	-11.696	-12.796	-11.629	-12.593	-12.74	-10.821	-11.31	-11.561	-11.454	-10.456	-11.084	-11.512	-13.141	-11.179	-11.653	-11.265	-12.242	-11.7	-11.903	-11.227	-11.309	-12.897	-10.832	-11.946	-12.216	-10.997	-12.575	-10.656	-11.513	-12.319	-11.833	-11.619	-11.622	-12.516	-11.355	-11.118	-12.912	-10.829	-10.731	-12.196	-11.243	-11.906	-11.73	-12.237	-12.455	-12.194	-11.583
1.1835	-0.7564	-0.4912	0.99154	-0.9879	0.48057	-0.38985	2.1972	0.58591	-0.11731	0.67222	-0.84492	0.54615	0.12644	0.28476	0.94462	-0.36886	0.11253	0.089084	0.12495	1.5459	0.56918	0.44803	-0.35727	0.76032	-0.67643	-0.15139	-0.18665	0.24205	-0.011323	0.22912	-0.44401	1.001	0.83858	0.01779	0.2207	0.60402	0.13044	-1.759	0.38031	0.72962	0.7674	0.043909	0.83163	0.71353	0.32799	-0.70575	0.41664	-0.72699	0.79468
6.3329	5.4703	5.7089	6.6799	5.8767	5.1882	6.4766	5.4472	5.3283	6.0828	5.8219	5.4446	5.5861	5.2787	5.3603	5.4331	5.058	5.4989	6.4504	5.0234	5.3898	6.4171	5.3421	5.0421	5.2843	6.0892	5.6755	6.2159	5.9758	5.0144	6.4216	4.7871	5.8658	6.1486	4.0912	6.2081	6.2982	6.3248	5.6497	5.3747	6.657	5.6207	3.8536	6.5742	4.7733	7.0571	5.7543	5.2173	4.9765	4.7459
-3.4766	-3.154	-2.8561	-2.4568	-1.6364	-2.8224	-1.6319	-2.4174	-1.5894	-4.5588	-1.8042	-3.8721	-3.3624	-3.1092	-3.2948	-1.9121	-2.2329	-2.4896	-1.4847	-1.8589	-1.5187	-1.8865	-2.2617	-2.2167	-0.89496	-3.3976	-2.5477	-3.1489	-1.561	-2.265	-1.8533	-2.4335	-2.95	-1.8246	-2.9304	-2.3961	-3.7073	-2.1571	-3.588	-3.0063	-2.1198	-3.1493	-1.9397	-3.0382	-2.1395	-1.8126	-1.9611	-2.7802	-1.9016	-2.953
-4.8279	-4.8622	-4.5291	-5.6157	-3.6646	-4.9731	-5.449	-3.9348	-4.2404	-4.6617	-4.3929	-5.0462	-4.3901	-4.5793	-4.7822	-4.4305	-4.0244	-5.0267	-4.2328	-4.6076	-4.2075	-6.0794	-5.3447	-4.9568	-5.2906	-4.3931	-3.6536	-5.2138	-4.7742	-5.4482	-4.4975	-4.3945	-4.8437	-5.2413	-4.0143	-3.8209	-3.7315	-4.6433	-2.9041	-4.4065	-5.0384	-4.1398	-3.6942	-4.5336	-4.0786	-5.8483	-3.624	-4.4765	-4.4291	-4.9958
4.9688	5.7065	4.9625	5.3363	5.5324	5.2825	5.4496	5.5403	5.3955	5.9691	5.6449	6.1132	5.5991	6.2606	6.3023	4.3329	7.007	5.4241	5.7734	5.8874	5.1119	4.6549	5.6869	4.8828	6.4128	5.4123	6.4042	5.4616	5.8814	4.9143	6.3183	6.5206	5.6549	4.7688	5.3804	4.7573	5.1499	4.9824	6.4182	6.4719	5.3865	5.5855	5.752	6.3716	5.6745	5.1301	5.0285	6.4816	6.4986	4.7392
-8.0801	-9.3167	-8.4377	-9.3752	-9.6574	-8.194	-8.4613	-9.2961	-10.104	-9.1942	-9.6891	-7.9646	-9.5137	-9.252	-9.1503	-8.2764	-9.8578	-8.9705	-8.9257	-8.7288	-8.8831	-9.6834	-8.638	-8.9731	-7.9777	-8.32	-8.6404	-8.7604	-7.7798	-9.4008	-8.5292	-9.4665	-8.9429	-7.9158	-8.9558	-8.2435	-9.2501	-8.1929	-9.7484	-8.5673	-8.7336	-8.3434	-9.2478	-9.2299	-8.6636	-9.3622	-9.2706	-8.8532	-10.434	-9.7567
-1.5225	-2.5246	-2.0912	-2.9094	-2.0539	-3.9232	-1.6125	-2.7515	-4.0396	-2.1823	-2.6939	-3.9397	-2.5447	-2.1799	-1.1278	-2.824	-1.8812	-3.3051	-1.6481	-2.5287	-2.0813	-2.1004	-2.0376	-3.104	-3.1718	-2.1529	-1.0292	-2.9662	-2.1213	-2.2541	-3.2895	-2.6486	-3.4976	-3.2208	-3.0904	-2.6983	-1.5364	-3.209	-2.8317	-1.9296	-2.6095	-2.0133	-2.8009	-2.1916	-2.9404	-1.6515	-2.4037	-3.1834	-2.1157	-2.5922
-0.26259	-0.18735	0.97983	-0.35197	0.39987	-0.27127	-0.61528	-0.41091	-0.022353	-0.49971	-1.2482	0.21465	0.43709	0.83326	1.2084	1.3338	0.39918	0.72024	1.439	-0.21606	0.1803	-0.11468	0.27337	0.44517	-0.44272	-0.28204	-0.52732	0.18603	0.19625	-0.046616	-1.0551	0.13338	-0.19018	-0.27922	0.46636	-0.81126	1.0257	-0.57561	0.26009	0.40167	0.17222	-0.11449	0.71163	-0.37697	-0.74422	0.038597	0.64567	0.093619	-0.21124	-0.1576
-12.82	-13.607	-12.11	-13.19	-12.246	-12.677	-13.638	-12.057	-13.34	-11.876	-13.496	-13.166	-13.945	-12.774	-12.514	-12.095	-12.888	-12.285	-11.929	-13.903	-12.541	-13.567	-12.324	-12.357	-13.159	-13.428	-12.471	-12.854	-13.048	-12.979	-13.435	-13.125	-12.414	-13.396	-13.142	-11.934	-13.728	-12.175	-12.84	-13.47	-12.521	-13.258	-13.26	-14.239	-12.991	-12.395	-13.935	-13.085	-13.248	-14.379
7.9552	6.5546	7.9784	7.0974	6.5164	6.5419	7.1831	6.9663	7.4032	6.7656	6.4941	6.1827	6.2347	7.1851	6.8481	5.6514	6.5375	5.9158	6.8168	7.2803	7.2145	6.546	6.3984	6.7452	7.4068	7.0081	6.0816	7.567	7.575	7.4838	7.12	6.5803	6.8545	5.9166	7.5132	7.1713	7.5736	5.5871	5.8973	5.9204	6.3144	7.4048	6.568	6.1768	6.444	7.5286	6.7262	5.9901	6.0514	5.7975
-6.2777	-6.7462	-7.1269	-7.9249	-7.3648	-7.9619	-7.9337	-8.0165	-8.0908	-7.3957	-8.5558	-7.4577	-8.1952	-7.1647	-7.4377	-7.6796	-7.8653	-8.2035	-7.8748	-8.6582	-7.6677	-7.7497	-7.3468	-8.1507	-7.3331	-5.5218	-8.2221	-6.8554	-7.674	-8.0799	-7.1588	-7.5036	-7.8815	-6.7779	-7.3037	-8.9623	-7.5978	-7.3905	-7.3432	-7.8608	-7.598	-6.5672	-7.2926	-7.4443	-7.2692	-7.5274	-7.36	-7.1261	-7.8716	-8.1295
-7.1294	-8.3533	-7.5277	-7.5189	-7.6874	-8.0031	-7.2994	-7.3218	-7.8377	-8.3734	-8.6695	-6.5075	-7.0643	-7.7764	-6.8422	-7.6499	-7.9449	-7.9476	-6.7414	-7.3298	-8.1403	-8.4027	-6.5678	-8.3891	-8.1172	-8.379	-7.6157	-7.2882	-6.5062	-7.28	-9.0405	-6.6314	-7.9916	-7.4451	-7.7309	-6.8664	-6.1446	-7.7902	-8.6465	-6.1795	-6.4474	-7.1701	-7.7247	-7.5808	-8.423	-8.3816	-8.1389	-8.0786	-7.5497	-8.145
5.9739	7.0497	6.2664	7.3217	7.3253	6.1206	6.4959	5.7879	7.0247	6.118	6.7792	7.2802	6.7848	6.8581	6.4321	7.8312	5.9877	6.5783	6.8167	6.2751	7.3408	7.44	8.0471	6.1496	7.0097	7.1922	6.7611	7.0846	6.0731	6.2693	7.5063	7.8231	6.5429	7.1174	6.7473	6.9004	6.9404	6.8385	5.7587	6.7819	7.5589	7.6247	7.0464	6.4584	7.719	6.6841	6.671	7.0019	6.3135	7.1565
-2.7591	-3.3709	-2.8884	-2.4978	-2.5242	-2.2185	-3.4294	-3.9939	-3.0775	-3.7512	-2.3463	-2.1817	-2.7798	-2.511	-2.9616	-3.0419	-2.2474	-3.0525	-3.4043	-2.8279	-3.0589	-2.9784	-4.004	-2.1233	-1.0895	-2.3661	-2.3	-1.9538	-3.4657	-2.3419	-2.4935	-2.466	-2.4925	-2.1777	-2.8484	-3.2417	-2.0868	-2.2729	-2.5039	-2.3317	-3.3519	-3.4794	-2.8689	-2.695	-3.4042	-1.9039	-2.7526	-2.5102	-2.0434	-2.6012
[truncated: 729 more rows]
[truncated: 150 more columns]
