# Supplementary material for: Genetic dissection of main and epistatic effects of QTL based on augmented triple test cross design
Source: PLoS One. 2017 Dec 14;12(12):e0189054. doi: 10.1371/journal.pone.0189054 (PMC5730204; doi:10.1371/journal.pone.0189054)
Supplement: S7 Supporting Information — (ZIP) [file pone.0189054.s007.zip › z2_1750_0.8_5.csv]

0.067297	-0.6078	0.082982	0.92891	-1.2103	0.93945	0.768	-0.65705	-0.19096	0.62951	-0.41871	1.0251	-0.26567	-0.8066	0.3323	-0.4807	-0.96549	-0.61943	-0.53325	0.018696	-0.041011	0.67503	-0.46748	-0.067965	-0.52245	0.0064989	-0.078848	-1.5449	-0.75703	-0.32219	-1.081	-1.1092	0.97655	-0.49435	0.82698	0.49976	0.42341	0.2386	-0.20491	-0.98599	-0.33291	-1.4832	-0.18812	0.16786	-0.62865	-0.31361	0.18434	0.36278	-2.0543	-1.8684
-14.42	-13.591	-14.183	-13.213	-13.212	-14.15	-14.762	-14.674	-15.482	-13.533	-12.944	-13.205	-13.106	-14.591	-12.922	-13.201	-13.257	-14.078	-13.282	-13.955	-15.808	-15.018	-15.017	-13.67	-13.774	-14.333	-15.063	-16.164	-12.979	-14.205	-13.134	-14.406	-12.854	-13.78	-15.344	-16.355	-13.462	-13.904	-12.118	-13.716	-14.262	-14.429	-12.351	-13.715	-14.164	-13.663	-13.496	-14.26	-13.325	-14.889
-1.3254	-2.6978	-1.0494	-2.7748	-0.82264	-4.4673	-2.6292	-3.7769	-2.7508	-2.6211	-1.9025	-3.645	-3.4251	-1.9448	-3.0727	-3.602	-3.934	-1.3365	-2.1587	-3.6246	-1.755	-2.479	-2.5586	-2.3226	-3.516	-1.71	-3.0042	-2.8755	-2.0456	-2.0418	-0.70169	-2.9765	-3.5509	-1.8103	-3.1109	-1.8408	-1.5198	-2.1412	-2.404	-1.2853	-2.1751	-3.5771	-2.8809	-3.1562	-3.7028	-4.0218	-2.4969	-3.1298	-2.9724	-3.1892
8.5243	6.1265	6.6705	5.386	6.4137	7.9184	8.1237	7.403	5.3674	7.4703	5.3835	7.1466	7.4492	8.9305	6.0464	8.8708	4.5757	6.158	7.0217	6.5146	7.1249	6.7864	7.1201	5.4946	5.1988	5.8822	6.243	7.7127	6.4227	6.3299	7.1101	5.9941	6.6686	7.6778	7.5327	8.2864	5.5547	7.0662	7.0008	7.2882	5.1223	7.6847	7.5315	7.281	6.8481	6.1963	7.1111	5.9583	7.749	7.9607
10.902	11.481	9.1333	9.2148	10.047	10.868	9.44	11.032	9.269	10.423	9.0259	9.1456	9.5027	9.7357	11.081	10.501	9.6256	10.714	10.112	9.763	9.7631	10.852	9.9325	8.7735	10.834	8.391	11.502	8.9614	7.5255	9.8736	8.3751	12.747	9.9876	9.1012	9.5948	9.7765	9.6904	9.2496	8.6702	11.268	8.9525	9.4809	10.539	8.2834	8.6624	9.5855	9.0865	10.157	8.9761	7.9399
-11.081	-11.793	-11.544	-11.47	-13.086	-12.905	-12.133	-11.329	-11.788	-12.126	-10.59	-10.308	-13.159	-13.812	-11.548	-12.552	-11.899	-11.155	-11.227	-11.692	-10.83	-11.938	-11.873	-12.938	-10.745	-10.039	-10.309	-11.332	-11.138	-12.408	-12.022	-11.007	-11.686	-11.012	-12.195	-10.086	-11.055	-12.58	-11.557	-12.411	-10.367	-9.8642	-11.356	-13.271	-12.115	-12.298	-13.304	-10.917	-11.996	-12.633
-13.237	-13.551	-14.406	-14.138	-13.489	-13.786	-15.066	-14.726	-11.818	-13.369	-13.328	-14.4	-15.461	-13.168	-15.362	-12.458	-14.429	-13.517	-12.861	-15.132	-14.966	-15.427	-14.8	-12.767	-14.116	-14.672	-14.435	-13.691	-13.769	-12.671	-13.601	-14.99	-13.489	-14.412	-14.947	-15.244	-13.344	-13.889	-13.707	-13.759	-13.875	-14.12	-12.194	-14.106	-15.366	-14.101	-13.943	-15.923	-15.353	-14.701
-1.9073	-3.0236	-1.4653	-1.8811	-2.5559	-2.0254	-1.9695	-2.6255	-2.7201	-2.3144	-4.1554	-1.3051	-2.5132	-3.0754	-3.3426	-1.955	-3.6375	-2.4747	-2.9772	-2.3491	-3.6292	-4.1957	-2.2195	-2.94	-1.4261	-4.0707	-3.9641	-1.071	-1.12	-1.8387	-1.4674	-3.3198	-1.7037	-2.2734	-1.9277	-3.1638	-3.6369	-1.4107	-2.4701	-3.3944	-2.0282	-2.0595	-2.8519	-2.3575	-0.47184	-1.5607	-2.9026	-3.8836	-2.5098	-2.3011
-3.2171	-3.1804	-3.1125	-4.2866	-3.3084	-4.0526	-3.677	-3.9244	-3.5839	-4.4731	-3.5958	-4.0161	-3.4411	-4.6191	-3.9196	-5.2005	-3.6527	-2.5369	-2.8387	-4.7374	-3.9737	-4.289	-3.2321	-2.8471	-3.7617	-4.2963	-4.5364	-3.538	-4.7205	-4.6897	-4.3163	-4.536	-4.4532	-4.6048	-3.432	-3.844	-5.4303	-3.8404	-3.4734	-5.3772	-2.7708	-2.5728	-4.178	-4.8568	-3.2573	-4.7666	-3.6261	-3.888	-4.3872	-3.058
0.035157	-0.3909	0.59815	0.43796	0.88833	-0.0043293	0.41853	0.42066	-0.71534	0.80953	1.1215	-0.025772	0.83811	0.61095	-1.1614	0.51649	-1.4272	-0.032589	0.88689	0.90102	1.3361	0.67269	-0.56137	1.3054	1.5185	-0.3717	-1.275	0.13846	-0.63977	-0.97443	0.87762	-0.37771	0.24537	-0.45352	1.5646	-0.11206	1.3299	0.8011	1.1356	1.0638	-0.13235	-0.55245	-0.65431	-0.59507	0.84738	-2.0828	0.32976	-0.98137	1.215	0.7644
-12.938	-12.537	-12.957	-12.867	-11.52	-12.288	-12.536	-12.777	-12.536	-13.879	-14.476	-12.672	-14.204	-13.006	-13.076	-15.34	-14.763	-12.799	-12.959	-11.341	-13.511	-14.732	-14.298	-13.641	-14.561	-12.753	-13.053	-11.347	-12.458	-12.681	-12.646	-11.923	-11.375	-11.82	-13.509	-13.557	-14.771	-12.786	-13.133	-14.103	-13.586	-13.28	-13.622	-14.1	-14.089	-13.578	-12.644	-13.18	-12.301	-13.878
-2.7853	-2.0831	-1.1267	-2.5686	-2.0822	-0.32434	-1.6802	-2.3997	-1.8136	-1.3772	-1.3831	-1.6499	-3.3004	-0.34375	-1.2716	-1.0715	-1.5453	-2.1995	-1.1591	-0.89186	-0.6394	-0.39224	-2.2263	-2.3502	-1.3645	-0.95062	-1.211	-3.9942	-2.5375	-1.5035	-2.4446	-1.7688	-1.1228	-1.4233	-1.8035	-0.58104	-2.7189	-1.2467	-1.2742	-1.4364	-1.2085	-2.0501	-2.3392	-2.5984	-2.6205	-2.6288	-0.44895	-1.8106	-0.65374	-2.393
-10.513	-12.134	-11.264	-9.9946	-11.502	-10.716	-9.1836	-12.435	-11.352	-11.257	-11.827	-11.237	-11.196	-11.325	-8.9131	-10.94	-10.593	-10.68	-8.9077	-10.355	-10.576	-9.9431	-11.046	-9.1734	-10.185	-10.259	-12.508	-10.387	-9.302	-11.646	-11.123	-9.3287	-10.784	-10.127	-10.184	-11.828	-11.201	-10.79	-10.06	-11.475	-9.9647	-10.533	-8.9503	-10.417	-11.907	-10.679	-11.401	-11.735	-11.125	-11.109
-8.606	-8.976	-9.193	-9.1083	-9.3949	-7.5541	-8.1295	-9.2135	-8.3774	-9.9854	-9.0733	-8.8292	-8.152	-8.1877	-8.9825	-6.4953	-10.031	-8.6954	-8.6163	-9.9852	-9.1235	-9.3759	-9.834	-8.9792	-8.9065	-9.2191	-9.2032	-7.5944	-9.8045	-9.2918	-11.22	-7.5952	-9.2798	-9.0068	-8.3519	-8.4405	-9.655	-9.2205	-9.0259	-9.3306	-8.6343	-10.178	-8.5592	-7.8394	-11.071	-10.398	-9.2983	-10.343	-9.4856	-9.5708
-11.096	-11.469	-10.863	-11.554	-10.252	-11.06	-11.279	-9.1915	-10.899	-10.969	-10.343	-10.66	-10.942	-11.736	-12.595	-11.521	-11.353	-10.511	-10.04	-9.8659	-12.07	-13.152	-12.652	-11.896	-12.294	-11.698	-11.558	-12.228	-12.321	-13.009	-12.534	-12.781	-10.669	-10.371	-11.823	-10.357	-11.434	-12.232	-11.842	-10.912	-12.472	-11.812	-12.137	-13.061	-12.451	-13.521	-11.971	-11.188	-12.208	-11.226
2.3161	3.6045	2.0034	3.0809	2.9419	2.6593	1.2805	2.6309	3.8905	2.5664	2.1766	3.4713	3.3513	4.4815	2.9409	1.4468	4.1695	3.3009	2.8855	3.5524	2.2318	2.1937	1.8529	1.3378	2.8689	2.0592	3.0716	4.4855	3.2385	3.4724	1.962	1.9295	3.6019	1.9977	2.7963	3.7572	2.2463	3.6509	2.153	3.5793	2.6525	3.4399	3.8491	4.1309	3.3539	2.7148	1.3451	3.6814	3.688	2.256
2.0677	2.4101	1.9471	2.5583	1.984	4.9389	3.4742	2.2692	3.1877	3.0265	2.3662	3.8764	4.1145	1.8019	3.7284	5.0591	2.8883	2.142	3.1191	3.522	3.9513	3.4313	2.1404	3.1178	2.5118	4.4171	3.18	2.5371	2.2452	2.4451	3.6373	1.3275	2.2995	3.6207	3.4369	1.9304	3.1154	3.9142	2.7578	2.7341	2.6247	1.6676	1.9186	2.0244	2.3125	3.438	2.851	2.0743	3.1783	2.4755
-6.2677	-6.3625	-4.9126	-6.2727	-6.5973	-6.8667	-7.496	-4.9094	-6.8378	-5.2506	-4.8588	-5.1178	-5.6079	-4.5504	-4.9085	-6.8781	-4.9289	-6.6072	-4.6529	-6.2194	-5.244	-5.8615	-5.363	-5.8792	-4.1189	-5.7793	-3.5718	-5.5509	-5.3705	-6.9452	-4.7535	-5.4126	-5.3763	-4.2375	-5.636	-6.1037	-6.4211	-5.9102	-6.6652	-6.546	-7.0098	-6.6902	-6.4609	-6.2991	-7.2778	-4.7272	-3.4502	-7.2998	-4.2505	-6.7786
-12.469	-12.082	-14.07	-15.014	-13.727	-13.493	-11.81	-12.302	-13.667	-11.825	-12.998	-13.43	-14.119	-14.031	-13.222	-13.212	-12.544	-14.591	-12.599	-13.289	-11.761	-14.467	-13.9	-12.146	-13.054	-11.444	-12.909	-13.735	-12.304	-12.75	-11.531	-14.421	-12.935	-14.229	-12.633	-12.198	-12.991	-12.947	-13.56	-12.838	-11.733	-12.815	-15.542	-15.684	-13.99	-12.346	-12.023	-11.705	-13.917	-13.08
-0.16106	-1.9047	-0.12729	-0.35191	-1.8831	-0.95819	-1.7203	-1.4289	-1.0065	-0.19587	-0.48397	-1.0535	-0.2781	-1.4526	-0.23124	-1.5066	-0.34798	-1.2462	-1.9844	-1.6373	-0.44862	-2.1884	-1.7698	-1.5495	-1.4099	-2.2416	-1.4261	0.051756	-1.2669	-1.2714	-1.1867	-2.8647	-1.717	-0.56085	-2.7054	-1.4087	-1.4292	-0.69892	-1.8473	-2.0353	-2.3096	-2.1698	0.024978	-2.4114	-0.49429	-0.73534	-0.99219	-1.5454	-0.83349	-0.52299
-6.0331	-4.1771	-6.8112	-7.3888	-5.769	-6.0392	-4.6091	-5.5958	-6.1134	-4.762	-5.7937	-6.9568	-5.6234	-5.1488	-5.9037	-6.689	-5.1099	-6.3843	-5.4921	-5.1865	-5.889	-5.6956	-3.9277	-5.0852	-4.8843	-3.749	-7.1283	-4.5364	-6.4197	-5.4345	-4.8081	-6.7778	-4.2363	-6.7253	-5.0884	-2.8671	-5.0715	-4.3682	-6.8796	-5.135	-5.2738	-4.3541	-7.0946	-5.693	-6.9737	-6.0687	-5.3404	-5.0886	-5.7284	-6.5985
-12.512	-13.788	-13.423	-12.115	-14.638	-14.159	-11.156	-15.947	-11.329	-13.712	-11.945	-14.003	-14.034	-12.469	-12.928	-13.893	-11.734	-14.056	-13.501	-11.671	-13.164	-13.238	-12.195	-12.766	-12.671	-13.561	-12.823	-12.294	-11.3	-13.969	-10.871	-12.568	-12.956	-12.394	-12.272	-13.66	-12.29	-12.663	-11.56	-14.554	-12.894	-14.423	-13.613	-11.848	-11.771	-12.217	-12.729	-13.013	-11.509	-12.844
-5.7287	-6.434	-7.1569	-4.9794	-5.2374	-3.8276	-5.6531	-5.327	-4.3949	-5.8001	-5.4515	-5.4116	-4.8746	-6.3438	-5.3303	-6.7083	-4.7543	-6.0637	-5.5979	-5.8073	-6.2779	-5.4513	-4.6657	-4.925	-4.9912	-5.2226	-3.0518	-3.4668	-5.1035	-6.509	-6.2209	-5.1738	-6.9101	-5.9744	-4.4055	-5.0083	-6.381	-5.6297	-6.9355	-5.126	-4.5593	-4.54	-5.4859	-6.3627	-6.4129	-5.2094	-5.7233	-5.542	-4.6293	-7.1846
-9.3086	-9.0896	-11.4	-10.401	-9.9276	-9.8122	-9.7645	-8.9127	-9.9147	-9.9689	-11.778	-9.6919	-9.9397	-8.6503	-9.7789	-9.7545	-9.6654	-11.801	-9.6903	-11.253	-10.056	-10.525	-9.7886	-10.842	-10.549	-11.17	-10.904	-9.6181	-11.4	-10.405	-10.676	-10.72	-10.718	-10.194	-11.457	-8.2206	-10.976	-12.315	-9.0595	-9.7915	-10.937	-10.558	-9.598	-10.794	-8.8392	-9.6995	-9.4142	-11.449	-9.4891	-10.553
-1.3887	-2.6213	-0.40867	-1.0348	-0.93779	-1.1789	-0.53921	-0.15615	-1.059	-2.1603	-1.5697	-1.3211	-0.82282	-1.3706	-1.012	0.16107	-2.8526	-2.1524	-2.1254	-1.0401	-2.5128	-1.6965	-1.3146	-2.8938	-1.5653	-1.4536	-2.4209	-1.9119	-1.4383	-2.5321	-0.74707	-1.4399	-2.9666	-1.7326	-2.6798	-2.5318	-1.6824	-2.5705	-2.1378	-0.71113	-2.4277	-1.3115	-1.596	-1.7404	-0.31158	-0.26282	-1.1843	-2.4391	-2.282	-1.6829
1.3268	1.693	0.59858	2.9038	0.98486	1.4961	0.66981	-0.52698	2.2564	2.414	2.7255	1.5006	1.8066	0.67692	0.64164	1.0649	1.7748	2.6965	1.7038	2.95	1.978	1.9519	1.5046	1.4134	1.8311	1.7528	2.6951	1.1373	1.6892	2.1581	0.72601	1.5749	0.76385	-0.72548	2.1857	0.84527	1.7135	1.6774	0.52843	1.9259	0.49398	1.8888	2.0982	2.6104	0.96267	1.2694	1.0766	0.83164	1.6688	-0.10297
3.7834	2.6542	3.3466	3.1287	2.8178	3.8725	2.7494	1.9256	2.2129	1.9707	1.4892	2.4823	1.8661	3.5695	3.2779	1.1381	2.7942	2.8112	0.65061	2.6716	1.3212	2.6538	2.2427	2.7542	1.0643	0.94562	2.9855	2.4913	0.182	2.7172	2.6222	3.2862	1.1746	4.6162	3.2386	3.2397	2.6642	3.9027	3.261	3.5753	3.9072	1.2512	2.6972	0.87757	3.2293	2.291	2.4677	2.9594	3.2728	3.2406
7.2379	6.5716	7.3983	8.2106	8.6976	7.5895	8.3241	8.0144	7.5956	8.6013	8.1567	7.1893	7.7329	9.1848	7.9422	9.0539	7.5379	9.2009	8.8974	6.8337	7.0675	9.6258	9.1002	8.9611	9.526	8.5932	7.6351	8.0159	7.2503	9.3643	8.3504	6.4082	8.284	5.5912	8.197	7.1716	8.7173	7.6634	8.701	6.8109	8.7571	9.2671	7.4539	9.044	8.3807	7.8599	6.1665	8.8337	7.422	9.1096
-4.6869	-4.7723	-4.0778	-3.1554	-5.1281	-5.9576	-5.8226	-3.5836	-3.3409	-3.1324	-3.214	-3.6877	-4.1027	-2.0387	-3.8033	-4.1628	-4.9346	-4.5632	-4.3324	-5.0708	-4.3057	-3.4048	-6.0506	-5.1464	-4.9972	-4.7235	-4.5475	-5.5622	-5.8556	-5.4945	-5.3418	-3.9747	-4.8368	-5.0377	-5.0684	-3.335	-3.4271	-5.4599	-5.4195	-3.4684	-4.5376	-3.8016	-3.7012	-3.8711	-4.6114	-4.1914	-3.7167	-3.7207	-4.2379	-3.8506
-2.2853	2.3278	-1.4889	1.4161	0.97809	-1.0021	0.917	0.056226	0.2987	-1.5061	0.94114	-0.62803	0.15636	0.57188	0.24738	-0.44184	-0.72381	0.10361	-0.67893	0.17129	0.59937	-0.77781	-0.61899	-0.28908	-1.4988	0.62872	1.2557	-0.19792	-1.7978	-0.61651	0.3601	-0.1839	-0.054694	-2.0437	-1.3901	0.2821	-1.2427	-0.09736	-0.2057	-0.88127	1.6133	-1.8254	0.72069	-1.9121	-0.55332	-0.14137	-1.563	-0.68507	-2.2782	-1.0905
-20.646	-20.852	-20.727	-20.874	-19.732	-20.94	-20.557	-22.175	-19.489	-20.655	-21.07	-21.408	-22.232	-21.781	-20.735	-20.799	-20.804	-20.806	-21.242	-19.686	-20.251	-21.656	-19.395	-21.002	-20.413	-20.039	-18.893	-21.014	-21.276	-21.131	-20.673	-20.582	-21.285	-20.036	-20.8	-20.261	-22.302	-21.009	-21.425	-19.555	-21.035	-20.709	-21.565	-21.844	-19.452	-20.045	-21.368	-21.403	-20.845	-21.133
0.93579	3.5508	3.21	4.8891	4.0121	3.0872	2.6808	2.9635	2.9885	2.7265	2.0384	2.5061	2.7228	3.0347	2.8624	2.943	3.2453	3.5906	2.4075	3.2633	3.8447	2.8965	3.1034	4.2807	1.9723	1.8512	1.8403	2.993	1.5747	3.0361	4.1577	3.255	3.2278	3.7099	3.032	2.7913	4.1811	2.3836	2.3593	3.228	3.4035	4.1412	2.7498	1.7534	2.4573	4.3399	3.2147	3.8341	2.4531	1.9079
-20.588	-20.173	-20.761	-21.067	-21.27	-19.58	-19.897	-20.956	-20.511	-20.643	-19.674	-19.918	-20.614	-21.395	-20.568	-20.218	-21.617	-21.097	-19.842	-21.141	-21.309	-23.027	-21.827	-21.231	-20.841	-19.839	-19.711	-19.791	-22	-21.875	-21.049	-20.915	-19.509	-20.579	-20.933	-21.61	-20.936	-19.073	-20.102	-21.385	-21.382	-20.54	-19.452	-20.514	-20.253	-21.992	-20.077	-21.042	-21.889	-20.8
-2.0093	-1.2588	-1.8084	-1.9974	-1.0551	-2.0597	-3.5873	-1.5119	-3.0205	-2.0538	-2.9046	-2.3735	-1.9538	-2.5278	-2.9386	-2.5237	-1.9587	-3.2278	-2.4961	-2.8825	-1.4751	-2.7275	-3.208	-2.2112	-2.6323	-1.8145	-2.6136	-2.6996	-3.0695	-2.6779	-2.8166	-3.288	-2.8038	-2.4515	-3.3794	-3.8633	-3.4124	-4.204	-3.083	-3.1506	-1.5016	-1.5974	-2.3763	-1.3793	-0.56247	-1.0086	-3.9557	-1.6833	-2.0804	-3.475
-13.845	-13.71	-11.676	-12.872	-12.851	-13.132	-14.727	-14.789	-14.064	-13.489	-13.818	-12.644	-14.522	-13.857	-13.256	-13.055	-14.358	-13.252	-11.843	-14.181	-12.383	-13.576	-11.444	-13.368	-11.97	-14.024	-12.95	-12.495	-12.556	-11.811	-13.815	-13.667	-13.048	-14.38	-13.117	-13.108	-12.498	-13.965	-14.836	-12.531	-11.806	-12.951	-12.285	-11.998	-12.274	-10.874	-12.495	-12.857	-13.087	-13.007
-10.16	-8.8062	-8.4271	-9.3084	-8.9915	-7.82	-8.6684	-9.534	-7.4643	-8.1076	-9.6695	-9.4192	-9.3592	-8.5093	-9.0128	-9.9117	-8.0487	-9.3109	-8.8493	-9.5199	-8.4345	-8.1757	-11.457	-9.9909	-8.1515	-8.906	-9.3382	-8.4735	-10.625	-8.1955	-10.971	-8.5428	-9.0902	-7.7425	-9.2737	-8.5381	-9.9064	-9.6778	-8.7884	-9.4784	-9.4593	-8.6738	-10.762	-9.1248	-9.8341	-8.465	-9.4446	-8.7004	-8.9228	-7.7894
-10.845	-15.036	-13.227	-12.338	-13.811	-14.934	-13.676	-13.406	-13.7	-14.204	-14.221	-12.821	-13.207	-12.609	-13.647	-12.656	-13.961	-13.768	-11.377	-11.511	-11.499	-13.366	-12.448	-14.491	-13.53	-11.674	-13.021	-14.936	-13.935	-14.598	-13.307	-11.19	-12.422	-13.401	-13.521	-13.234	-14.579	-14.019	-12.61	-13.17	-13.504	-12.73	-13.404	-13.041	-13.751	-13.738	-13.968	-13.224	-12.573	-12.889
-1.4187	-0.86744	-1.3532	-2.2417	-3.2434	-0.80113	-1.186	-0.15318	-0.33709	-0.95857	-1.9208	-1.2347	-0.85216	-2.4918	-2.1433	-0.39627	-1.827	0.0072663	-1.7632	-1.84	-2.1436	-0.87199	-1.8652	-1.8451	-2.2518	-1.8761	-4.4024	-2.9809	-2.1313	-1.6244	-1.0538	-0.48329	-1.5384	-0.062293	-0.97103	0.76552	-2.3881	-1.8702	-3.2667	-1.496	-2.3128	-1.2756	-1.9719	-2.9611	-0.73218	-2.1854	-1.8393	-0.89004	-1.2053	-1.2293
5.1542	3.4633	6.2835	5.9333	7.0131	6.238	6.5826	6.2344	6.6334	5.687	7.2877	8.3985	6.5718	7.3551	5.1233	7.7773	6.4864	7.3868	6.5703	5.7182	7.6955	7.4151	7.9976	7.5199	8.3205	8.024	6.7443	7.3799	6.1689	6.2947	6.6278	5.9063	6.7058	6.9059	6.2162	8.3526	6.7752	7.334	6.1099	5.4106	6.9861	7.125	6.1402	7.1755	7.2516	5.7416	7.385	7.6062	6.3473	6.5982
-10.47	-13.011	-10.413	-11.501	-11.114	-11.041	-9.6397	-12.346	-9.7846	-13.359	-10.635	-11.966	-11.866	-11.142	-11.519	-12.13	-11.342	-11.825	-11.531	-11.876	-10.764	-10.845	-11.003	-11.408	-9.316	-10.464	-12.502	-11.288	-11.76	-11.683	-10.956	-12.327	-12.338	-10.164	-11.663	-11.359	-12.25	-11.635	-12.429	-10.553	-11.529	-11.896	-9.8734	-11.647	-11.048	-12.184	-10.303	-11.625	-11.176	-11.165
-13.041	-14.209	-13.79	-14.033	-11.737	-12.651	-14.034	-13.495	-12.322	-14.038	-13.277	-13.772	-12.751	-12.97	-12.625	-13.917	-12.828	-14.929	-14.081	-13.988	-13.459	-13.944	-13.917	-11.831	-13.393	-12.056	-14.65	-12.579	-12.114	-14.438	-13.203	-12.185	-15.54	-14.167	-14.061	-13.822	-13.405	-13.431	-11.948	-13.239	-14.042	-13.73	-12.184	-13.24	-12.834	-12.731	-12.923	-12.702	-12.438	-14.219
-8.3641	-7.7525	-8.6122	-9.0789	-7.8886	-7.842	-8.9324	-8.8319	-8.6059	-7.8931	-9.1513	-10.235	-10.004	-8.95	-10.268	-9.1424	-7.5293	-9.25	-8.4799	-10.059	-9.6034	-9.2037	-7.5844	-9.5971	-8.2633	-8.5662	-8.9448	-7.755	-8.4323	-9.2295	-9.3854	-8.0902	-9.6339	-8.9937	-7.9356	-8.5106	-10.37	-8.5661	-9.7799	-7.5835	-9.529	-8.7765	-7.8792	-10.829	-8.7457	-8.8248	-8.7697	-10.107	-9.5036	-9.0185
-1.1559	-1.5709	-3.0549	-1.1136	-4.5108	-3.7963	-3.3111	-3.5077	-1.7628	-1.8814	-2.1533	-4.0212	-0.79665	-1.6285	-1.3109	-2.5755	-2.8371	-4.0913	-2.6688	-3.1604	-1.8387	-1.8453	-3.7227	-2.069	-4.1131	-2.6218	-2.7083	-2.5337	-1.811	-4.0832	-2.7311	-2.682	-3.6307	-1.1071	-2.7702	-1.9922	-2.6261	-2.3602	-3.3904	-2.4571	-3.1117	-4.1585	-0.53543	-3.709	-1.5375	-2.1524	-3.4777	-2.6136	-3.5809	-3.9777
8.6387	8.2392	7.9594	9.0311	9.6224	9.9828	8.429	7.7581	7.4299	9.2294	8.1282	9.2004	8.8344	6.7729	8.616	6.6227	8.2604	7.4657	7.9029	7.65	7.5071	8.5091	8.9584	7.5968	7.4862	5.2783	7.4536	9.0562	7.3638	7.7913	6.551	8.5708	7.8993	8.942	5.9619	7.1384	8.203	10.188	8.1072	9.472	7.711	8.2475	7.859	7.0885	8.4744	6.5739	9.1809	8.5734	7.4976	8.4804
6.4311	5.2417	6.397	4.8425	4.8357	5.6078	6.1839	5.8769	7.3271	4.8998	4.4913	5.0863	7.0006	5.6405	4.7353	4.7632	5.3832	4.9591	5.2341	4.5282	6.4184	4.4281	5.1645	4.0386	6.2578	3.9298	3.6661	6.2839	4.5785	3.856	5.4889	6.079	4.955	3.2005	2.6682	5.0009	2.5443	4.3168	3.3632	6.0838	5.0617	4.9747	5.788	3.9596	3.0033	5.8714	4.6249	5.0099	3.5771	6.6272
-6.7347	-7.1022	-7.0954	-5.2357	-6.6896	-5.5341	-7.839	-6.9303	-7.349	-7.0408	-6.1466	-6.2409	-6.5611	-7.4167	-7.7475	-5.4592	-4.7109	-5.4926	-7.5927	-4.2769	-5.7964	-7.2639	-6.5568	-6.4095	-6.7329	-7.3259	-6.5841	-7.9312	-6.2263	-6.345	-6.6349	-7.7692	-6.1277	-7.6524	-6.4682	-5.7359	-6.2126	-7.1507	-7.3569	-7.0569	-6.2528	-7.5438	-4.9941	-6.2633	-6.6715	-6.3527	-7.2085	-6.4879	-6.0086	-7.3168
-7.2796	-6.4558	-7.0865	-7.3086	-7.6875	-6.9028	-7.2254	-6.212	-5.9463	-7.4323	-7.1427	-7.8724	-7.5828	-7.2233	-7.9328	-8.9852	-8.7581	-7.7539	-8.8486	-9.0701	-7.0336	-7.6587	-8.8819	-7.8251	-7.4039	-4.9102	-8.0123	-7.0709	-7.0111	-8.4259	-8.2873	-8.3314	-8.0667	-7.4739	-8.7596	-7.5756	-8.189	-5.62	-8.0525	-9.5776	-6.9836	-7.6226	-6.2337	-6.4981	-8.5179	-7.3686	-7.7267	-5.3982	-8.8335	-7.5308
-1.5757	0.47723	0.27167	-1.8684	0.91349	1.564	1.1705	-0.24227	2.225	-0.06325	-0.37644	-1.3289	-0.20098	1.4213	0.072991	-1.4791	0.58513	1.0355	-0.20981	-1.3091	-0.093841	-0.4087	-0.64975	-0.97859	-1.0625	1.0281	0.4137	-0.99336	1.179	0.41128	0.27732	-0.21181	-1.07	0.65445	1.0566	-0.33267	-0.45478	1.0934	0.3274	-2.1649	1.4153	-1.1857	-2.9785	-0.64194	1.3215	0.068581	-0.43224	0.026835	0.035838	-1.3547
-15.047	-14.692	-14.046	-13.843	-13.772	-15.502	-15.124	-15.044	-14.954	-13	-15.558	-15.603	-14.37	-13.791	-13.702	-15.215	-15.323	-12.941	-14.837	-13.263	-13.543	-14.554	-13.655	-15.366	-13.051	-14.723	-14.683	-13.997	-15.295	-15.198	-14.849	-16.048	-14.067	-15.06	-14.929	-13.989	-15.013	-15.296	-13.404	-14.058	-15.583	-14.55	-15.521	-14.843	-15.029	-13.608	-14.744	-16.303	-14.455	-15.864
-3.0236	-1.5239	-3.2267	-2.6898	-2.7661	-1.3129	-4.0044	-1.8911	-1.44	-3.0488	-2.346	-3.7321	-2.1339	-3.4317	-4.6588	-2.3433	-3.7192	-3.7129	-2.8708	-4.3523	-2.6689	-3.3838	-1.7497	-1.9396	-3.6651	-3.7458	-1.5157	-1.6688	-2.182	-3.5156	-1.9752	-2.5195	-2.6673	-3.2619	-2.5278	-2.5384	-2.8771	-3.1725	-2.5448	-3.785	-1.7359	-2.8711	-3.449	-3.5536	-3.4328	-2.9904	-2.2569	-2.5956	-3.0915	-2.6213
1.3446	0.34768	-0.19908	-0.065335	0.59856	0.090492	-0.20222	-0.15044	-0.45405	1.1346	0.99771	1.1827	-0.14863	0.68804	-0.50829	0.45268	0.66828	0.73969	0.60612	-0.62628	0.22765	-1.4615	-0.13821	0.92477	2.0515	0.088106	1.8816	1.5327	-0.80799	1.2109	-0.73919	0.72058	2.1253	0.085383	1.464	0.11666	-0.61507	1.6161	1.3671	1.4647	0.42427	-1.6995	1.2365	-1.0719	-1.2277	-0.29556	1.3079	-2.9661	0.56956	0.7941
-13.056	-12.369	-14.709	-12.311	-13.603	-12.218	-14.862	-13.441	-12.851	-12.643	-12.87	-14.39	-14.515	-11.782	-12.244	-12.746	-14.14	-12.855	-16.075	-13.312	-12.946	-13.705	-12.817	-13.302	-13.862	-13.324	-11.642	-13.664	-15.534	-13.376	-14.519	-14.273	-11.386	-11.516	-13.482	-11.961	-15.402	-12.757	-13.861	-12.662	-14.208	-11.931	-12.882	-12.455	-14.162	-12.641	-12.338	-12.347	-12.87	-12.811
-12.267	-13.15	-12.251	-11.135	-12.626	-12.794	-13.629	-12.697	-13.835	-13.673	-12.908	-13.934	-12.667	-13.204	-12.47	-11.432	-13.928	-11.278	-12.922	-12.631	-11.289	-13.289	-12.462	-12.966	-13.46	-12.344	-13.041	-12.537	-11.759	-12.333	-12.841	-13.367	-11.122	-13.148	-14.245	-13.334	-12.958	-14.105	-11.55	-14.33	-14.455	-12.904	-11.083	-14.025	-12.631	-13.522	-12.131	-13.196	-12.848	-12.773
-1.5565	-2.9343	-1.9269	-3.8973	-2.0825	-3.4092	-3.2266	-2.7258	-2.5363	-2.703	-1.8271	-3.1752	-1.1746	-1.4997	-4.3676	-2.2343	-2.6464	-1.533	-2.9429	-2.5279	-4.0753	-1.7766	-2.0351	-2.1703	-3.0231	-3.1178	-2.4455	-2.5724	-4.3096	-3.1993	-1.8509	-1.688	-2.704	-1.9781	-2.6155	-3.6368	0.091272	-2.9353	-2.7598	-1.1294	-0.92258	-3.4696	-4.0251	-3.3656	-0.91274	-3.7251	-1.0648	-3.5607	-2.6551	-1.9703
-20.697	-19.208	-20.479	-20.459	-20.065	-20.9	-19.643	-20.629	-21.136	-18.991	-21.146	-22.138	-20.481	-20.368	-20.523	-19.416	-19.904	-19.83	-21.777	-20.999	-20.094	-20.665	-21.1	-21.21	-20.29	-21.465	-21.136	-20.471	-20.587	-20.29	-19.47	-22.256	-20.252	-21.344	-19.95	-21.457	-20.557	-20.408	-21.787	-20.966	-21.213	-20.769	-21.244	-21.32	-21.245	-21.334	-20.54	-19.903	-21.151	-20.712
-13.867	-12.807	-12.217	-12.673	-11.494	-13.757	-12.392	-15.413	-12.575	-12.653	-11.904	-12.101	-12.458	-12.401	-12.705	-12.853	-11.995	-11.315	-12.528	-12.7	-11.592	-13.911	-12.548	-12.691	-13.467	-13.13	-13.776	-12.463	-12.279	-12.715	-14.423	-12.579	-13.456	-13.705	-11.382	-13.559	-12.91	-12.006	-13.847	-12.975	-12.441	-12.521	-12.742	-11.721	-14.12	-12.769	-11.101	-12.557	-12.586	-14.415
-13.118	-14.723	-13.753	-13.709	-12.798	-12.785	-13.286	-14.695	-12.116	-12.913	-14.282	-12.315	-12.346	-13.249	-14.664	-14.259	-13.5	-14.18	-11.865	-13.886	-13.442	-12.634	-12.836	-13.627	-12.534	-15.192	-13.826	-12.249	-13.751	-13.923	-13.038	-13.384	-13.104	-14.315	-14.048	-12.405	-13.948	-13.62	-12.858	-12.65	-13.068	-13.948	-13.088	-12.645	-13.001	-13.378	-13.118	-12.911	-13.25	-13.781
-10.603	-11.467	-11.623	-13.295	-10.81	-11.408	-11.297	-11.448	-12.298	-10.14	-11.439	-11.086	-11.526	-12.065	-9.93	-11.447	-10.733	-9.6401	-11.519	-13.02	-13.095	-12.869	-10.874	-11.689	-11.197	-13.371	-10.615	-11.471	-11.679	-12.673	-11.482	-11.776	-11.994	-10.223	-10.432	-12.169	-11.494	-10.516	-10.66	-11.693	-12.811	-11.697	-12.54	-10.173	-10.003	-11.547	-11.901	-11.447	-12.502	-12.688
2.8689	3.7028	3.63	3.6048	4.4265	1.5424	4.1418	2.9419	3.0619	3.2955	4.0162	3.6952	2.8614	3.7044	3.2711	1.9076	5.3194	3.215	1.1375	3.443	3.6804	2.2202	3.1682	4.5331	1.1402	1.854	4.5294	3.2768	2.7488	3.5221	4.437	1.588	3.2698	3.3935	3.1085	1.6998	2.9364	3.2565	1.7637	2.9927	3.1797	3.6259	2.8782	3.2401	3.1337	3.1519	3.2808	3.7854	2.3281	2.9421
-14.16	-12.021	-14.53	-14.803	-15.739	-14.074	-13.126	-14.978	-14.096	-13.462	-11.55	-15.095	-12.185	-14.249	-14.573	-14.75	-15.48	-14.421	-14.501	-13.091	-13.097	-14.936	-15.042	-14.221	-15.168	-12.715	-12.808	-13.998	-13.347	-14.172	-14.013	-13.284	-13.933	-14.013	-14.034	-12.908	-14.252	-13.243	-13.378	-15.406	-14.177	-12.27	-13.823	-14.687	-14.674	-14.054	-13.997	-15.226	-13.054	-13.587
0.5151	-0.62883	0.53107	0.093823	0.31565	0.27537	-0.62006	0.096727	0.028086	0.78926	1.9315	1.0959	-0.0049274	0.05655	1.7701	1.4033	0.80611	0.73297	0.2496	2.0113	0.042396	-0.011585	0.85826	-0.029374	1.338	-0.89121	1.3	0.60828	0.15124	0.48243	2.0194	-1.3407	-1.6611	0.84915	0.65763	0.093548	0.89668	1.0216	0.87596	0.76757	1.2531	0.77278	0.4523	-0.7885	0.36522	1.8609	-0.29313	0.742	0.24239	1.189
9.6127	10.547	11.081	10.509	9.7043	11.157	10.479	10.171	10.723	9.1879	8.218	10.636	10.725	9.3076	8.5222	8.6692	8.6574	10.494	10.953	9.6301	9.9355	9.5673	10.461	8.3693	9.8548	8.043	8.85	10.177	10.186	11.02	11.195	10.136	10.332	8.307	10.892	8.1258	10.032	8.658	10.719	10.675	10.542	11.399	9.8146	10.798	10.777	8.8248	11.294	9.5234	10.712	9.656
4.7478	4.1228	3.3529	3.9592	5.0715	3.6529	6.0704	5.8702	5.1808	5.869	5.7536	6.8512	6.4611	5.9467	5.6546	4.2766	5.3523	5.007	4.0471	4.3491	5.857	3.4583	4.2304	4.9786	5.6063	5.3542	5.2578	3.9983	3.7516	4.2029	5.9697	5.3634	5.9921	3.3226	5.2361	5.6474	3.7961	3.7747	4.2285	5.6923	5.5363	5.5069	5.8974	5.4934	5.4003	6.3672	6.2425	5.645	4.5656	5.759
-12.485	-10.136	-12.744	-12.274	-11.837	-11.683	-12.037	-12.129	-11.391	-11.949	-12.78	-13.223	-10.199	-11.92	-12.189	-11.354	-10.746	-11.523	-11.325	-11.668	-10.591	-12.193	-9.8308	-11.046	-12.031	-9.6303	-11.183	-12.672	-10.697	-12.491	-12.409	-11.65	-10.723	-11.923	-12.183	-10.769	-12.239	-10.434	-11.992	-10.841	-11.781	-10.929	-12.799	-10.577	-10.485	-10.434	-11.671	-11.713	-10.861	-12.764
-2.4076	-3.8578	-2.8676	-3.4476	-4.808	-2.5952	-2.2939	-4.0917	-1.1658	-4.0658	-2.8147	-3.1556	-2.9464	-2.4029	-2.8279	-2.1059	-2.6904	-3.001	-2.7562	-2.1383	-2.7093	-1.8265	-3.516	-3.4254	-2.5869	-2.4139	-2.4106	-3.8455	-2.3016	-2.7824	-2.817	-2.4142	-3.4835	-1.8801	-5.0124	-3.4617	-1.6484	-2.5675	-4.1191	-3.0743	-1.4754	-4.1028	-2.1335	-2.8441	-2.0538	-2.617	-3.5544	-2.7463	-2.3993	-2.4298
-7.5472	-7.8967	-7.4709	-7.633	-6.5208	-7.1665	-8.3048	-8.2568	-6.9619	-7.2872	-7.8461	-7.3192	-8.4873	-8.7941	-9.0041	-6.9407	-6.7834	-8.0827	-6.799	-6.1571	-7.485	-7.6891	-6.0641	-7.096	-7.5475	-6.645	-6.4799	-7.4965	-7.7455	-8.1363	-7.9216	-7.6242	-7.0705	-9.1518	-7.5718	-7.681	-6.8503	-7.132	-9.469	-7.0499	-6.6379	-9.5751	-6.778	-8.1789	-6.6748	-7.3033	-7.7665	-6.5233	-6.8411	-6.7915
-4.3585	-3.1446	-2.4509	-3.9597	-1.1772	-3.0358	-0.51104	-3.2988	-2.8993	-2.7736	-3.1259	-2.7188	-2.3611	-3.7008	-3.0987	-3.0317	-2.3162	-2.724	-3.7046	-3.6336	-2.1683	-3.9275	-3.1356	-1.6336	-1.9987	-2.5008	-2.3615	-3.5567	-1.2045	-2.578	-1.6716	-3.4792	-1.9602	-3.9827	-2.9441	-1.1458	-3.1243	-2.5468	-3.5575	-1.599	-1.1172	-0.98526	-2.171	-0.92016	-1.8527	-2.1223	-2.437	-3.7136	-1.7915	-1.6886
-9.2528	-8.1094	-9.5196	-8.935	-9.1604	-9.3433	-8.724	-9.3112	-8.4106	-10.189	-7.3003	-9.4799	-8.3271	-9.4816	-8.0946	-9.2778	-8.3339	-9.2649	-8.5874	-8.8099	-8.5436	-8.9531	-9.9959	-7.2811	-9.7449	-9.6333	-10.154	-8.1593	-8.9367	-8.6058	-8.3683	-9.6215	-9.358	-10.071	-8.3462	-8.6335	-10.753	-8.5615	-9.089	-7.68	-9.3428	-8.4498	-10.074	-8.3654	-7.2429	-8.714	-9.0323	-9.0214	-9.2288	-8.7416
-7.0292	-9.7444	-10.182	-8.3824	-8.9109	-10.423	-8.5765	-11.061	-10.457	-10.859	-8.8635	-9.7114	-7.9835	-8.1727	-9.8749	-7.832	-11.107	-8.7232	-9.1153	-9.9416	-7.9712	-9.788	-8.5482	-8.5659	-8.5717	-10.288	-8.5803	-9.3463	-11.743	-11.533	-8.6967	-8.8316	-8.7802	-9.041	-8.9669	-8.1967	-8.6966	-8.8981	-10.971	-9.2118	-8.2712	-8.4168	-9.7688	-11.462	-9.8251	-9.1867	-9.7061	-10.747	-9.433	-9.7972
1.9434	-0.1627	-1.0083	1.2219	0.69168	-1.01	0.40655	-0.73848	-1.1502	0.050078	-0.67208	-0.1279	-1.0726	0.66251	0.073919	0.58232	1.4967	-1.3641	0.89609	-1.4281	-0.27143	0.93193	-0.98132	-0.46432	0.083361	1.1076	0.85284	1.6636	-1.1823	0.58488	0.0073914	0.85616	-0.73311	-0.8836	-0.78224	0.32368	-0.63588	-0.87697	0.15906	0.78273	0.7726	0.64455	0.37436	-0.50118	-0.93883	-1.034	0.83915	0.92099	1.875	-0.35547
5.2132	2.1217	4.7976	4.1805	2.713	4.2111	5.9895	5.3657	3.1668	4.5785	4.7184	4.5101	5.4539	5.6528	4.6124	4.2469	4.443	3.367	4.3342	4.6885	4.0591	6.1515	2.8706	4.8195	5.3169	4.3679	4.4511	4.4693	4.7874	4.3809	4.9106	3.7636	4.5782	3.5184	5.0216	2.7232	5.4313	4.7322	4.299	3.6045	4.3657	3.2073	5.1077	5.7241	5.9087	5.488	4.7677	4.8446	5.0166	4.1767
5.4334	4.0934	3.0405	5.6001	4.2113	4.1203	4.0118	4.779	4.354	5.2892	4.2172	6.2221	5.1912	4.536	6.3557	5.4742	4.9552	6.0923	5.8563	3.9894	4.0289	6.3704	5.5508	6.0009	4.9771	6.2363	3.4168	5.5936	5.3817	6.3503	3.9102	6.6001	4.5965	3.9806	3.275	5.9391	4.2944	4.8152	5.9695	5.5194	3.9347	4.6235	4.9416	4.0269	5.276	4.483	4.5625	4.8985	5.628	3.9914
3.1256	3.735	3.0788	2.5811	2.9676	2.7466	2.7842	2.1537	3.6011	3.2354	2.4937	2.1454	2.723	3.62	1.95	2.8576	2.0784	2.2342	3.1014	3.3626	1.0827	2.8405	3.3005	3.4015	2.0506	1.6147	3.2985	2.1421	4.273	3.6758	4.1499	3.3965	3.5756	2.8863	1.3296	2.8816	2.0401	2.3147	1.6678	3.7675	3.7047	3.0818	3.4567	2.8421	2.7844	3.3731	2.3	3.3714	2.1728	2.2939
-13.377	-11.977	-12.989	-12.157	-13.925	-11.57	-12.768	-12.818	-12.252	-12.108	-13.779	-11.485	-13.107	-12.617	-12.041	-14.062	-11.87	-12.356	-12.273	-12.845	-11.984	-12.932	-13.871	-12.9	-12.896	-12.734	-14.049	-12.725	-14.174	-14.216	-13.981	-12.001	-13.16	-12.799	-11.735	-12.4	-11.943	-11.361	-12.302	-12.738	-13.501	-12.699	-12.834	-11.928	-11.681	-13.669	-13.195	-11.754	-12.223	-12.864
3.6695	4.4367	4.4769	3.43	4.2356	5.8118	4.9747	3.5402	4.4624	4.9162	4.2526	4.9431	4.0661	4.5575	5.0256	2.7787	5.1215	5.2356	5.7662	3.8767	4.5384	4.423	5.5788	3.5611	4.2766	5.0884	4.5031	4.0287	4.3554	4.5633	6.0773	2.7669	4.4503	3.3182	5.9392	4.0783	5.3548	6.3828	4.8006	5.6992	2.9243	3.6986	4.6122	4.3598	4.8527	3.9526	4.7903	4.8229	4.0267	3.6531
-14.338	-13.322	-13.804	-12.983	-11.924	-12.799	-12.486	-13.866	-13.603	-13.169	-13.602	-13.391	-13.975	-13.593	-14.828	-11.503	-13.255	-12.732	-13.888	-10.875	-13.817	-13.921	-11.825	-13.576	-12.665	-14.315	-12.658	-14.079	-13.069	-12.83	-13.398	-12.307	-13.604	-13.732	-12.225	-14.748	-13.296	-11.774	-13.549	-10.176	-11.657	-13.209	-12.085	-13.638	-12.841	-12.732	-14.382	-14.632	-13.911	-12.67
-4.5369	-6.7743	-5.2874	-5.7286	-4.2209	-4.7383	-5.6798	-5.8132	-6.5537	-6.6685	-5.438	-6.2055	-6.2139	-7.1314	-6.5957	-5.0984	-7.0019	-5.5688	-4.3782	-5.5197	-5.1562	-6.4604	-4.9334	-5.802	-6.9716	-5.9593	-5.4477	-4.5896	-4.7762	-3.5341	-6.7137	-5.2967	-5.8698	-6.1769	-6.4185	-5.8127	-6.3531	-6.1039	-4.9305	-5.1401	-5.1186	-3.9287	-4.3883	-6.4128	-6.3366	-4.9153	-6.1909	-6.333	-5.7678	-4.4896
-9.1909	-9.9051	-6.6929	-11.463	-9.6012	-9.6749	-8.9649	-8.881	-9.4387	-8.5485	-10.188	-9.6897	-8.2477	-8.8808	-8.8416	-9.194	-10.019	-8.1696	-9.3515	-10.211	-8.3346	-8.2398	-8.9518	-8.3226	-9.9197	-9.5115	-9.3861	-9.2608	-9.9377	-10.136	-8.721	-8.92	-9.9044	-10.371	-9.4087	-10.065	-9.9095	-8.4455	-9.7893	-8.4622	-9.284	-9.3298	-6.6837	-9.0518	-9.4042	-7.2626	-9.1541	-9.926	-10.834	-9.0738
-8.0765	-7.7426	-6.8553	-7.2922	-7.6215	-7.2694	-8.8467	-8.8805	-7.5756	-6.933	-9.2062	-7.886	-6.6355	-7.5606	-7.1651	-7.1118	-7.2085	-7.1182	-7.1206	-7.5363	-7.6198	-8.0258	-7.4154	-7.4159	-7.7155	-8.1139	-8.4844	-8.1896	-7.8181	-8.0748	-8.8858	-8.5346	-6.7051	-6.8755	-7.6628	-6.5973	-8.3329	-7.4473	-6.2808	-7.6177	-6.8896	-9.8554	-8.2628	-7.3023	-7.9135	-7.8238	-7.0253	-6.5198	-8.6126	-8.5662
8.2866	6.948	8.2854	7.228	8.6982	6.848	7.6037	6.4981	8.2869	9.7934	9.2246	8.2193	8.2197	7.1455	8.2848	8.2513	9.2654	8.6397	6.6944	9.1175	7.1857	9.2467	6.6468	6.0987	6.8936	7.9844	8.0124	8.589	8.1549	9.2866	9.8558	7.1154	8.6207	7.9339	7.9272	7.1979	8.2633	7.4194	8.4046	7.7609	7.5968	8.3652	8.1801	7.5988	8.1106	8.693	8.9309	7.0403	6.6506	7.5004
-4.455	-2.6512	-3.3489	-4.634	-2.796	-1.8945	-2.1019	-0.79869	-2.6416	-2.1056	-2.3469	-1.322	-2.6484	-2.3188	-2.2295	-3.8957	-1.9913	-2.6696	-1.8024	-2.5953	-3.5041	-2.966	-2.6543	-2.5114	-1.9951	-3.0969	-2.8502	-1.6326	-3.0719	-2.0843	-2.9178	-3.1761	-1.1425	-1.2244	-2.2672	-3.4316	-1.8967	-2.3164	-3.1702	-2.136	-1.4682	-4.3906	-1.6612	-4.6	-1.5043	-1.6838	-4.0333	-2.3632	-1.6607	-2.6511
-3.1187	-3.3406	-2.601	-1.0106	-1.3639	-2.5801	-3.0832	-3.3615	-3.9576	-2.5199	-2.1334	-3.7418	-3.7619	-1.6795	-3.0111	-1.1037	-2.7461	-2.8593	-3.389	-1.4557	-2.4232	-2.6713	-2.1413	-2.6652	-1.5218	-3.7469	-1.9963	-3.0779	-1.5627	-2.0519	-1.0981	-2.5999	-2.3142	-2.4076	-3.667	-3.1334	-3.4071	-1.1458	-2.5048	-3.2851	-4.2195	-2.077	-3.5928	-3.1669	-1.4961	-2.4992	-3.2352	-2.4492	-1.8686	-2.7181
-3.1929	-3.637	-3.2702	-3.6418	-3.1789	-3.6932	-3.3814	-4.2831	-2.2356	-3.1351	-3.3857	-4.1649	-4.3783	-3.243	-4.4235	-4.0319	-3.4179	-1.6547	-2.7874	-3.2392	-3.1303	-3.8461	-3.6389	-4.0002	-4.0334	-1.7205	-4.2879	-3.2619	-3.7325	-2.3567	-2.425	-2.8392	-2.8608	-3.8761	-3.0203	-3.8895	-4.2166	-2.9464	-2.8758	-4.8755	-3.536	-5.412	-3.6319	-2.0056	-3.4114	-2.8925	-3.7529	-3.7503	-2.6726	-2.379
-0.099138	-0.45596	-1.9108	-3.0245	0.25664	-0.43442	-0.39472	-1.454	-2.3239	-2.6438	-1.12	-0.50112	0.022205	-1.8251	-3.0147	-0.84393	-1.6705	-2.7136	-2.6305	-1.9597	-0.79479	-1.3501	-0.93641	-1.0885	-0.34518	0.13412	-3.046	-1.111	-0.73951	-2.1767	-0.23808	-0.68101	-0.53767	-1.6694	-1.6499	-2.294	-0.44442	-1.0969	-1.4765	-1.28	-0.77862	-0.55585	-1.4412	-0.65275	-1.4022	-1.8364	-0.95331	-2.0853	-0.58493	-2.3005
6.3984	8.0532	6.5959	6.7318	7.2203	6.3952	8.2524	6.8551	7.2242	6.7608	6.1144	6.4182	8.3347	9.0445	6.2626	6.3042	7.2172	8.0615	7.5775	7.784	6.7086	7.1567	6.1665	7.1605	6.6451	7.2711	6.8741	6.1227	7.3967	7.2955	7.097	7.5363	7.2886	6.4655	6.1161	6.6702	5.852	6.3062	6.9313	7.6881	6.83	6.9798	6.5821	7.0297	7.5162	7.2102	8.0646	5.92	6.3899	7.8168
-10.464	-9.891	-10.493	-10.078	-11.256	-11.801	-11.041	-11.365	-10.849	-11.284	-10.073	-7.9686	-10.062	-11.493	-10.892	-10.47	-12.736	-11.654	-11.577	-10.748	-13.046	-10.748	-10.848	-10.316	-11.829	-10.888	-11.301	-12.115	-12.013	-10.99	-9.6972	-12.204	-11.875	-11.059	-11.364	-11.457	-12.154	-11.425	-9.5374	-11.976	-12.084	-12.363	-12.794	-12.431	-10.812	-11.767	-11.671	-12.072	-12.801	-10.69
-14.027	-12.291	-13.774	-14.79	-12.972	-14.065	-12.775	-12.247	-14.106	-14.157	-13.753	-12.664	-10.596	-13.387	-13.063	-11.578	-12.332	-12.644	-15.147	-12.99	-13.137	-13.442	-14.861	-12.342	-13.253	-13.672	-13.915	-12.702	-11.38	-13.434	-14.992	-15.064	-13.928	-13.053	-12.65	-12.206	-14.891	-11.45	-13.569	-12.827	-13.504	-12.97	-13.44	-11.774	-12.433	-12.439	-12.749	-15.079	-12.596	-12.919
8.5507	7.0897	9.3319	7.7932	9.0788	6.6029	7.5946	7.459	7.7681	8.2996	7.5723	8.2497	7.882	6.5625	7.6869	9.4174	8.1751	8.3477	6.6664	8.6786	7.9951	8.0569	7.2414	7.9044	7.3671	8.6653	8.5628	8.0994	9.2831	5.9166	8.1698	8.9132	7.6434	8.5595	7.7159	8.7953	7.5569	7.006	7.5373	8.4708	7.9843	7.1262	8.0277	8.9167	8.3886	9.6479	8.0433	7.7529	7.6616	8.1668
-12.429	-11.779	-10.702	-11.755	-12.33	-10.747	-11.688	-12.501	-12.074	-12.931	-11.452	-11.927	-12.617	-11.068	-12.672	-10.855	-10.817	-12.202	-11.021	-12.757	-11.825	-11.338	-11.983	-10.889	-11.714	-10.514	-12.192	-12.102	-11.383	-10.38	-11.589	-12.82	-11.818	-12.245	-12.541	-12.668	-12.145	-11.084	-12.176	-11.894	-12.793	-11.602	-11.82	-11.339	-12.103	-10.996	-11.606	-12.234	-12.49	-10.68
-0.17205	-1.7118	-0.57708	-0.54225	1.6382	0.87558	-0.9076	-0.007051	-0.58728	-0.58145	0.54426	-0.92709	0.53104	-1.3516	-1.1115	-0.79735	-2.0335	-0.69001	1.0059	-0.23399	1.8146	-0.051331	-1.3196	0.53105	0.28182	-0.80946	0.80654	-0.28979	2.0407	-0.88009	-0.18349	-0.62033	1.7308	-2.1753	0.63267	-0.11667	-1.0776	-1.4073	-0.48753	0.57501	-0.32602	-0.69852	-0.39236	0.32264	0.113	0.1279	-1.321	-0.99977	2.05	0.54738
3.5669	2.9247	2.9045	4.379	3.7344	2.6618	2.5975	1.9951	1.9668	3.6149	5.0921	2.8272	1.2804	3.3148	3.1592	4.3559	2.3251	4.438	2.6843	2.8104	3.6191	3.28	3.6638	3.6486	2.0429	2.8159	3.2488	3.4534	3.4044	3.535	3.1665	2.7983	2.976	3.1987	4.0174	3.1298	2.5051	4.2197	2.3843	3.5051	2.3446	3.6104	3.4311	1.4094	2.9227	3.6152	2.4655	2.8226	2.9255	4.6796
-4.9045	-4.9993	-3.9896	-6.3074	-5.0169	-5.2801	-6.3449	-5.2299	-3.6854	-4.4465	-5.7337	-2.6381	-6.5038	-4.6193	-3.9607	-5.9563	-5.011	-4.1704	-6.1109	-5.4128	-3.7802	-4.6908	-4.4628	-4.8074	-4.7771	-5.783	-5.2046	-4.4087	-5.2666	-5.8289	-4.8621	-3.5494	-5.1077	-4.5098	-5.8111	-4.3992	-5.6263	-5.8434	-5.3183	-6.4538	-5.2403	-3.032	-4.5725	-5.0717	-3.8882	-5.1585	-5.2874	-4.0394	-4.9161	-3.1511
-2.0699	-1.3653	-1.0343	-2.3754	-0.97781	-3.3189	-0.74445	-2.2062	-2.5525	-1.9152	-2.7711	-1.8653	-2.5449	-1.1695	-0.68374	-2.8808	-0.4084	-2.1047	-1.4325	-1.9071	-1.6813	-2.7591	-2.5264	-1.3627	-1.4443	-1.6252	-0.46103	-2.2148	-1.7296	-0.97101	0.034476	-2.6674	-0.78123	-1.0934	-1.7107	-1.5538	-3.1935	-1.0039	-1.3024	-1.0977	-3.4611	-2.6143	-1.0938	-1.4692	-2.6517	-2.6654	-2.4015	-2.1712	-1.4418	-2.1102
-17.15	-13.654	-13.589	-15.024	-14.196	-14.557	-16.416	-14.69	-13.994	-16.573	-14.056	-14.197	-14.692	-14.758	-15.371	-13.176	-14.227	-15.911	-13.365	-13.584	-14.577	-13.449	-13.479	-13.494	-15.211	-15.147	-12.684	-13.926	-13.335	-13.88	-14.194	-15.446	-13.796	-14.438	-12.971	-13.509	-12.878	-14.076	-14.343	-14.019	-13.011	-13.662	-12.86	-13.965	-12.791	-14.773	-13.132	-14.48	-16.55	-12.611
-7.4132	-9.0775	-5.7914	-6.9179	-7.3989	-7.1052	-6.2626	-6.9248	-7.4612	-8.3038	-7.9682	-7.8337	-6.2772	-7.7265	-6.082	-6.4117	-6.8928	-6.871	-5.8271	-6.2684	-6.9504	-6.5938	-8.3231	-7.5903	-7.7523	-8.1975	-8.8746	-7.0524	-9.0397	-6.6721	-8.398	-8.5123	-7.6481	-7.2678	-8.8004	-7.9397	-7.2667	-7.0404	-6.7508	-8.345	-8.3065	-6.9771	-6.2956	-7.9783	-6.5936	-9.4867	-5.8437	-6.095	-7.4163	-6.7888
2.1583	0.77546	1.7221	1.716	2.2072	0.7568	2.1482	1.1153	2.2527	2.6351	2.09	0.20823	1.0965	0.39081	1.7371	1.6787	0.063389	3.0492	1.81	0.787	0.51906	2.6324	2.2614	0.90891	2.9607	2.6274	1.812	-0.0016042	1.7293	1.7231	2.2012	1.4975	1.8165	0.88748	1.3797	0.67977	2.3792	1.3543	0.99009	2.5102	1.9048	1.8285	0.36398	0.86092	1.3127	1.7386	2.9712	2.9278	2.8603	0.83903
-5.3391	-3.3033	-3.1994	-3.4663	-5.1928	-5.2466	-3.2252	-4.5754	-3.6761	-3.5357	-3.4614	-3.1359	-2.5841	-4.3704	-3.2919	-4.8125	-2.759	-3.8923	-2.3618	-4.7213	-3.6942	-4.431	-3.1309	-3.6489	-5.3882	-3.3914	-3.6172	-3.8853	-4.6953	-2.6843	-4.1217	-4.8337	-5.3307	-6.0547	-5.9215	-4.0996	-5.1419	-3.9151	-4.766	-4.3137	-3.97	-3.9989	-1.9861	-5.5573	-3.1984	-4.016	-3.8593	-3.628	-5.3404	-3.0047
-11.63	-10.419	-10.809	-12.597	-12.789	-11.794	-11.219	-11.196	-11.501	-12.07	-11.026	-12.107	-11.651	-12.268	-13.889	-13.161	-9.6404	-12.607	-11.503	-11.434	-13.585	-11.687	-11.758	-12.32	-11.963	-10.617	-12.4	-10.971	-12.374	-13.113	-12.122	-12.505	-11.777	-10.307	-11.589	-11.879	-11.963	-12.908	-11.665	-10.941	-12.729	-10.972	-10.789	-12.606	-12.866	-11.15	-9.4017	-10.894	-11.332	-12.225
-7.8493	-6.3297	-6.6985	-7.4026	-8.8131	-7.0208	-6.8914	-9.4478	-7.9714	-9.034	-7.0538	-8.5385	-6.9385	-7.5639	-7.7338	-7.0566	-8.2514	-9.38	-7.9737	-6.1163	-5.8734	-7.1986	-7.4976	-5.765	-6.907	-6.8149	-7.2497	-9.5085	-7.6329	-8.1484	-7.743	-9.1517	-8.265	-8.7498	-8.2199	-7.8929	-7.0166	-6.6777	-8.2026	-7.1656	-8.0678	-7.6206	-7.1113	-5.9437	-6.2642	-6.018	-6.696	-8.2709	-8.0492	-8.8029
7.2802	7.8803	7.6623	6.3848	9.9807	7.5534	8.4212	6.4866	7.5867	8.8239	8.7584	6.9679	5.9693	9.0169	6.9723	7.6075	8.0076	8.4113	8.3187	8.0538	7.4398	7.4907	8.5081	9.8259	7.2586	9.1706	9.7919	7.3797	6.5199	6.4299	7.7636	7.8544	9.0783	7.9109	7.6031	7.6014	7.5225	7.8702	8.2111	6.5124	7.9917	6.4325	8.9768	8.7024	8.0515	8.0366	7.5397	6.9784	7.2283	8.5077
2.9481	4.6341	5.5731	5.2584	4.773	4.4841	5.546	4.197	4.7312	5.4101	5.7233	4.8188	5.33	4.587	4.5291	4.429	6.7261	6.7214	4.9025	4.6194	3.4079	5.0892	6.4831	5.198	6.4641	3.92	5.9924	4.1529	4.6697	4.7142	4.7607	4.8612	5.8348	6.2795	4.2311	5.6188	5.5394	6.7562	6.561	5.0644	3.7466	6.427	5.6388	3.9112	4.5076	5.4512	5.4125	6.9608	5.7976	4.7688
-1.3592	-2.4346	-2.751	-0.72811	-1.2137	-1.2208	-2.8952	-1.665	0.038907	-1.1381	-0.46805	-1.7108	-0.85875	-1.6501	-0.82468	-0.49667	-1.9385	-1.3504	-1.2052	0.51643	-0.78172	-1.5334	-2.2975	0.47292	-2.3532	-0.59	-0.45499	-4.2257	-0.76945	-2.0683	-0.023338	-1.6465	-0.86752	-1.586	-1.1938	-2.042	-2.5157	-1.7078	-1.7755	-1.6581	-0.68647	-1.1153	-0.86141	-1.2944	-1.1507	-0.76611	-2.1042	-1.8913	-0.47592	-2.265
-21.077	-22.395	-21.641	-24.138	-23.272	-22.357	-21.12	-22.205	-21.879	-20.97	-22.141	-22.535	-22.046	-21.597	-21.343	-21.529	-22.901	-20.983	-20.729	-20.675	-22.134	-20.507	-21.86	-20.028	-22.383	-20.599	-22.902	-23.178	-22.49	-22.18	-22.248	-22.95	-22.936	-21.82	-21.914	-23.226	-21.987	-20.505	-20.855	-22.123	-21.569	-22.583	-21.135	-21.831	-20.515	-22.504	-21.78	-23.138	-21.178	-23.193
-0.76206	-0.46088	-1.4762	-2.9582	-1.5359	-1.942	-1.1613	-3.375	-0.90316	-1.7313	-0.80348	-0.62797	-0.12665	-2.262	-0.89429	-1.7554	-3.145	-0.47695	-1.0911	-1.2551	-1.1125	-2.9634	-1.948	-1.3056	-1.7214	-2.3781	-1.2778	-1.148	-3.1578	-1.8046	0.52086	-1.2408	-0.11599	0.51925	-1.8321	-1.1579	-1.9045	-1.5654	-0.26914	-1.32	-2.6063	-2.0526	-1.2707	-2.9074	-1.864	-0.55861	-1.1637	-1.8004	-3.0984	-0.11055
-6.2479	-5.3073	-6.5909	-5.9506	-5.9309	-7.9087	-6.5446	-6.2408	-5.4561	-6.4099	-5.4062	-6.0225	-5.3913	-6.319	-5.7673	-5.8776	-4.2636	-6.6433	-5.0841	-6.8503	-6.8547	-6.0316	-6.2268	-5.937	-6.6451	-5.3339	-5.7114	-6.1715	-7.2669	-5.0202	-6.7468	-5.236	-5.7905	-6.1582	-5.0779	-5.7883	-6.0498	-5.8289	-7.7421	-4.286	-4.6223	-6.1114	-4.4853	-4.4495	-4.1161	-3.615	-4.7524	-4.838	-4.4531	-6.53
-0.04597	0.92098	1.1889	0.1257	0.28927	-0.23544	0.84879	1.133	0.68132	-0.46878	0.30929	-1.8267	-0.65512	-0.75443	-0.77333	-0.9142	-0.51954	0.32044	2.0198	0.36089	-0.45214	-0.1654	0.57845	-0.3515	0.097296	0.98622	0.94964	0.26013	1.0132	-1.8751	-1.0663	-0.049394	0.64913	0.14564	0.38567	0.20785	0.27457	-0.50921	0.075446	1.5109	-0.21565	-0.075413	-0.046688	0.99338	1.6845	-0.24403	0.44714	0.011508	0.51657	0.93261
-20.533	-21.424	-22.528	-23.333	-22.647	-22.465	-24.13	-22.536	-22.299	-21.711	-20.4	-20.712	-22.409	-20.235	-21.437	-21.782	-22.29	-22.755	-21.197	-24.158	-21.413	-21.468	-22.053	-22.052	-21.573	-23.323	-22.517	-21.706	-22.436	-22.286	-22.751	-22.707	-22.645	-22.22	-21.755	-21.191	-21.392	-23.107	-23.366	-22.102	-20.336	-24.077	-21.757	-22.524	-21.406	-22.203	-20.496	-21.725	-20.901	-22.786
-9.5666	-10.25	-11.005	-9.8208	-9.6347	-12.163	-9.3486	-10.909	-11.491	-10.368	-10.285	-11.389	-11.81	-9.9696	-10.011	-10.887	-11.657	-9.0679	-11.761	-10.228	-10.632	-10.269	-9.9681	-10.66	-10.673	-8.3821	-9.5736	-11.586	-10.413	-11.838	-11.407	-11.563	-10.365	-10.262	-11.715	-8.81	-10.901	-10.54	-10.196	-10.891	-9.9078	-9.0141	-11.609	-10.895	-10.698	-12.793	-11.826	-10.955	-11.54	-10.504
7.0017	6.994	6.2034	8.1627	5.922	5.8163	7.4355	5.5999	6.3045	5.5758	6.7067	7.8424	6.0588	7.3803	5.9801	7.7599	7.6683	6.2627	6.1658	7.76	6.6233	6.0833	6.1544	6.6478	8.5431	7.7308	8.8121	5.1384	8.31	7.0527	5.9406	7.3865	6.1202	5.4789	5.7125	7.6152	6.4658	6.7887	7.7865	5.8691	6.5914	7.2172	8.8591	6.9033	8.095	5.4742	6.2952	7.5134	5.4925	6.3439
-12.886	-12.225	-12.98	-13.016	-12.509	-12.852	-12.969	-11.588	-13.46	-12.116	-12.889	-12.337	-11.561	-13.507	-11.996	-13.508	-12.014	-13.439	-12.518	-11.467	-14.039	-11.982	-12.538	-13.431	-12.758	-13.319	-13.775	-10.648	-11.386	-12.902	-13.935	-12.285	-11.891	-12.665	-13.361	-12.559	-13.885	-11.815	-13.244	-14.116	-12.853	-12.573	-13.137	-13.273	-13.891	-12.958	-11.842	-12.035	-13.486	-12.811
-3.7873	-2.7428	-0.86336	-2.435	-3.7614	-2.6956	-3.1646	-1.2323	-2.5961	-0.89641	-2.8473	-2.6459	-3.7953	-2.8489	-2.3788	-4.4481	-2.2341	-3.4589	-3.8751	-3.6121	-2.5035	-2.7194	-1.6745	-3.0915	-3.3957	-3.2963	-4.1324	-3.6799	-3.2168	-2.2499	-3.8987	-2.8209	-2.752	-2.8291	-2.7113	-1.9467	-3.1139	-1.533	-1.703	-2.516	-3.1583	-3.0299	-1.8626	-2.5364	-1.0019	-2.7663	-0.38211	-4.28	-3.1561	-1.4723
0.70154	-0.1537	-0.9356	0.34188	-0.85176	-1.6551	-1.014	-1.7177	0.95675	-1.546	-0.90648	0.16613	-0.10533	-0.24176	1.3725	-0.56425	1.8737	-0.091696	-1.4227	-1.277	-0.015478	0.0081194	-0.35109	0.58683	0.5957	-0.10012	0.3509	-0.16363	-0.070543	1.6415	-0.1786	-1.1725	0.96888	1.0478	0.018404	-0.61078	-0.74623	-0.22651	-0.31222	-1.4968	0.24765	-0.081765	-1.6596	-0.27455	-0.75937	-0.29419	0.14849	1.2691	0.17298	1.0976
-6.5427	-6.1603	-4.4216	-6.0786	-5.802	-4.3706	-5.0711	-7.8541	-6.7276	-6.174	-6.9503	-5.9339	-6.3338	-5.8843	-7.4523	-6.3434	-6.9934	-7.7726	-7.0789	-5.0434	-7.4447	-6.044	-6.0336	-3.8681	-6.8357	-4.4116	-6.2177	-7.1163	-7.084	-6.8478	-6.3908	-5.8381	-6.9638	-6.3728	-6.0497	-5.3632	-6.1481	-7.9594	-7.5427	-6.7275	-6.0344	-6.9376	-5.2373	-6.32	-7.2471	-7.4321	-5.3754	-7.4298	-6.2769	-6.1684
1.3655	0.48204	0.57555	0.91071	0.34497	0.22825	1.2367	0.55926	0.0977	-0.64942	2.0135	-0.091703	-0.77856	-0.64832	-0.7953	-0.47174	1.2145	-0.59623	0.96323	-1.4395	2.1646	0.83906	0.49892	-0.63666	1.022	0.71541	-0.65266	1.5402	0.67121	-0.29567	-0.14722	0.31928	0.77396	0.82446	0.12048	-1.127	0.068793	-0.56632	1.1389	0.27127	0.35068	0.054306	2.2163	1.0517	0.96	-0.15163	-0.22427	1.8952	-0.1883	1.2276
-9.8247	-12.947	-11.708	-12.394	-11.231	-11.64	-12.121	-11.937	-10.976	-11.88	-11.726	-11.643	-11.274	-11.695	-11.601	-12.032	-10.448	-10.8	-11.526	-12.254	-12.618	-11.049	-12.566	-11.238	-10.321	-11.742	-11.429	-13.018	-12.077	-9.5814	-11.426	-12.937	-11.84	-12.146	-9.7843	-10.971	-11.58	-10.697	-12.183	-11.145	-11.548	-11.647	-11.275	-10.722	-11.908	-11.251	-10.718	-12.265	-12.892	-8.7205
-5.3883	-6.1663	-5.5538	-3.5351	-4.6037	-5.7814	-6.9462	-6.3461	-5.6586	-4.6145	-6.1905	-5.2677	-5.6493	-4.845	-7.3609	-4.0735	-5.8734	-5.3574	-6.4928	-6.4525	-6.2816	-5.0503	-5.2537	-4.1878	-6.7747	-4.7585	-4.879	-4.4818	-5.1635	-5.7294	-5.6649	-5.2233	-5.5259	-4.6593	-6.3965	-5.4934	-4.4677	-4.5309	-5.7426	-6.4761	-7.5343	-6.421	-6.4346	-4.5223	-5.6088	-5.8135	-6.0443	-5.8419	-4.4648	-4.7911
7.4385	5.1694	5.9694	6.4239	7.2062	7.0262	7.4451	6.4621	7.5502	7.0406	6.0863	8.3248	8.1476	5.71	7.3726	8.0838	9.3944	7.9141	5.1873	8.7315	6.0182	7.2152	6.4256	5.4356	7.1594	8.0415	8.4681	6.7746	8.619	5.9939	7.4852	5.2775	5.3035	7.2724	6.9941	7.2205	5.7244	7.0297	7.6837	7.6118	7.0365	7.0677	6.751	7.8076	5.1755	7.1429	8.1425	5.5415	7.366	6.5899
-1.6346	-1.8191	-1.6473	-1.4073	-3.0696	-1.2437	-2.6995	-1.0531	-1.8563	-2.2437	-3.7182	-1.4661	-2.1822	-2.3612	-2.2544	-2.4348	0.043947	-0.9369	-2.1651	-2.0402	-0.57883	-2.3363	-1.208	-0.84331	-1.5555	-2.6836	-2.9035	-2.351	-1.7276	-1.4135	-0.93457	-2.726	-1.169	-3.0496	-1.5471	-2.4841	-0.14039	-1.719	-2.234	-1.771	-1.6482	-2.2209	-0.16261	0.29957	-2.1653	-1.1289	-1.9166	-2.8951	-2.8181	-1.716
-0.50009	-0.56169	-1.2255	0.032274	-2.5227	-0.16387	0.028762	0.039856	-2.1105	-0.87254	-1.664	-0.93638	-0.98212	-0.043551	-1.6454	0.47778	-2.035	1.5453	0.28195	-1.4317	-1.7089	0.61261	-2.0129	-1.8949	0.39818	-0.48324	-0.81359	-0.5995	0.28634	0.76157	1.3365	-1.6877	0.31572	0.61112	-0.25236	-0.039214	1.3649	-0.18861	0.66728	0.2065	-1.9201	-2.9814	-1.3917	-0.66058	-0.68033	-0.96972	-0.059021	0.39097	-2.106	-0.44277
-4.2159	-4.7377	-3.3069	-4.1123	-3.9773	-4.9629	-3.4307	-3.1386	-2.641	-3.367	-3.3752	-3.5236	-3.7595	-1.8473	-3.2212	-4.5774	-4.9345	-4.9744	-4.9829	-3.3224	-4.1376	-2.8796	-4.0125	-3.7724	-3.34	-4.7856	-4.6516	-3.4127	-2.9726	-3.4664	-4.3519	-3.6738	-4.4517	-4.155	-4.1591	-3.6851	-2.5245	-4.649	-3.7928	-2.773	-4.1282	-4.3026	-3.817	-3.3282	-2.6547	-5.1649	-3.2189	-3.8538	-3.6503	-4.9731
-2.4185	-1.235	-1.2989	-2.3648	-1.7387	-0.62252	-1.2741	-2.405	-2.2169	-2.0636	-2.7229	-1.2221	-1.1957	0.18173	-1.8212	-2.8701	-1.2363	-2.934	-0.19547	-1.0007	-2.4015	-2.4491	-3.7419	-2.3236	-1.4248	-0.75974	-0.75978	-1.7533	-2.2109	-1.5212	-0.82611	-2.1791	-1.791	-1.4432	-2.9646	-0.87154	-0.14629	-1.4636	-1.1495	-1.5169	-1.0846	-2.008	-2.3279	-2.6393	-4.3153	-2.6983	-3.2184	-1.7335	-2.4031	-1.7314
-11.241	-11.452	-11.226	-10.643	-10.318	-11.298	-11.133	-10.764	-10.76	-9.9506	-10.623	-10.992	-9.5011	-9.9372	-11.689	-11.783	-11.569	-11.021	-11.139	-11.558	-10.737	-11.744	-10.95	-11.635	-10.476	-11.364	-11.081	-10.824	-10.025	-10.067	-11.109	-11.481	-9.0489	-11.099	-10.122	-10.449	-10.564	-10.706	-9.3715	-10.255	-11.459	-9.7065	-10.286	-12.218	-11.599	-10.968	-10.083	-11.318	-11.501	-10.566
-1.243	-1.6476	-0.38859	-0.65412	-2.5883	-0.59157	-0.86109	-0.45475	-1.1146	-1.5971	-0.69149	-1.4393	-2.1088	-1.6497	-0.1635	-1.2843	-2.8855	-1.4788	-1.4726	-0.58085	-0.50645	-0.40219	-0.204	-1.4162	-1.701	-3.1252	-1.6565	-2.6964	-0.81046	-1.3974	0.041954	-1.7586	-0.3027	-0.99303	-2.0018	-1.5501	-2.702	-0.55016	-1.5602	-0.97965	-0.012123	-1.0236	-2.0809	0.060358	0.17352	0.027484	-1.2671	-1.3765	-2.3897	-0.85418
-0.85144	-0.7259	-1.3402	-1.8815	-1.3761	-2.3197	-2.6436	-1.8087	-1.8735	-1.3173	-2.4918	-0.92765	-1.5482	-1.6081	-1.0728	-1.6329	-2.0316	-0.032166	-1.2663	-1.281	0.38199	-1.9796	0.061379	-0.39936	-1.2605	-2.7516	-2.4738	-0.72576	-3.3213	-2.3742	-1.6411	0.33515	-2.3548	-2.4861	-1.9503	-1.3744	-1.6936	-3.0381	-2.4285	-2.9626	-3.9183	-2.1542	-1.0738	-1.4203	-0.61898	-1.062	-2.1055	-1.9001	-0.42703	-0.78449
-12.472	-12.932	-13.854	-11.917	-13.151	-11.974	-13.244	-12.937	-13.329	-13.098	-13.72	-15.197	-14.84	-12.963	-13.209	-13.655	-12.956	-13.29	-14.234	-12.752	-13.334	-12.984	-13.344	-13.254	-13.551	-14.607	-12.34	-13.169	-12.358	-12.727	-13.833	-11.961	-11.477	-12.53	-12.469	-13.831	-14.25	-13.321	-14.07	-11.46	-13.584	-12.985	-15.291	-13.797	-14.122	-12.948	-14.035	-14.282	-11.251	-11.431
-14.473	-13.659	-14.068	-14.11	-14.68	-15.507	-13.42	-13.162	-14.732	-14.581	-14.416	-14.904	-15.237	-14.487	-14.133	-14.358	-14.824	-15.269	-13.291	-14.962	-14.247	-16.288	-14.885	-16.037	-14.187	-14.8	-15.446	-15.431	-14.133	-15.185	-14.914	-16.297	-14.186	-15.606	-15.241	-14.544	-16.118	-14.603	-14.688	-14.313	-16.13	-14.087	-14.963	-15.32	-15.509	-12.613	-13.692	-13.622	-16.035	-15.258
-11.668	-11.425	-11.309	-11.712	-9.8873	-10.076	-10.097	-9.8494	-11.423	-11.252	-11.933	-11.833	-10.685	-11.366	-10.921	-10.943	-10.151	-9.5215	-11.922	-9.3885	-10.494	-11.574	-10.409	-9.1515	-12.316	-10.306	-9.9352	-10.408	-11.478	-10.817	-11.669	-10.535	-10.378	-8.3784	-9.891	-9.6653	-10.707	-11.063	-10.797	-10.839	-11.46	-11.075	-11.142	-11.478	-10.382	-11.825	-10.385	-10.777	-10.967	-11.765
-15.075	-13.521	-12.96	-13.795	-14.113	-14.251	-14.141	-15.792	-15.503	-13.797	-13.496	-12.307	-14.122	-14.656	-16.409	-16.018	-13.538	-14.001	-15.276	-14.94	-13.249	-14.333	-13.833	-14.807	-14.825	-13.587	-12.966	-16.887	-13.679	-14.873	-14.996	-15.27	-13.685	-13.79	-16.4	-15.92	-14.584	-14.217	-15.982	-14.248	-14.721	-14.496	-14.633	-13.616	-14.725	-14.624	-14.218	-14.908	-13.569	-14.664
1.3367	1.8939	0.70429	0.68777	2.1185	2.1263	0.40287	2.8123	2.1379	1.4005	0.98708	4.2076	0.26938	2.1629	-0.041922	1.6306	2.3465	1.8235	2.7605	2.5096	1.2842	1.4326	1.5173	2.1319	1.657	-0.07624	-0.8922	0.98796	0.83519	0.40638	2.2941	2.3559	1.726	0.92543	2.6741	1.0155	1.6147	1.6485	0.55004	1.805	1.4117	1.1107	1.8717	2.1309	1.6225	0.96572	0.20058	1.5042	1.6164	2.291
-2.4513	0.29399	0.31611	-2.2349	-0.25801	-1.9929	-1.8791	-1.7148	-0.80933	-2.101	-1.0944	-1.4065	-1.7901	0.22423	-1.6939	-1.3614	0.54159	-0.94308	-1.973	-1.7097	0.055436	-2.5135	-1.333	-2.5504	-0.45624	-1.1121	-1.1652	0.61529	-0.80056	-1.6014	-2.2824	-1.7049	0.006865	-0.99214	0.37116	-0.090451	0.81994	-1.8578	0.59568	-0.26446	-1.8758	0.13441	-2.1258	-0.65964	-1.5974	-1.2949	-2.2935	-1.4773	0.44802	-1.431
-13.275	-14.639	-13.762	-13.837	-11.322	-11.788	-11.152	-14.204	-13.077	-13.422	-13.603	-13.423	-12.351	-11.988	-13.722	-12.838	-12.993	-11.505	-14.387	-12.437	-12.253	-13.771	-13.619	-13.167	-13.949	-12.9	-12.829	-12.428	-13.247	-13.641	-13.317	-13.099	-13.074	-13.941	-12.326	-12.733	-12.839	-13.136	-14.716	-12.39	-13.04	-14.222	-12.936	-15.012	-11.967	-12.951	-15.095	-14.503	-13.113	-13.783
-4.466	-3.256	-1.0829	-0.9896	-2.736	-1.6496	-3.6208	-4.0379	-4.3414	-3.4206	-1.9775	-4.4553	-3.1319	-3.0682	-2.7669	-1.8756	-3.8279	-1.5319	-2.5211	-3.5564	-2.4343	-3.408	-4.1148	-4.0113	-3.2444	-1.1654	-3.4121	-2.831	-2.5431	-2.2718	-3.0514	-4.3555	-2.5016	-3.5154	-3.156	-2.2712	-3.1406	-3.0517	-3.0594	-3.4616	-3.393	-3.1604	-3.5519	-5.4568	-1.3146	-3.2232	-3.4616	-3.1762	-4.9809	-3.4814
-4.1104	-4.1163	-3.7088	-4.8542	-5.1261	-3.9345	-5.2394	-4.146	-4.1333	-2.7748	-5.2675	-7.9925	-3.7419	-4.2637	-5.9424	-4.8815	-4.4756	-4.7131	-4.6161	-5.1958	-2.6312	-4.7193	-3.6432	-4.9441	-5.4097	-4.6405	-5.1136	-5.7318	-4.9163	-4.7652	-5.5157	-4.5144	-3.9961	-5.345	-3.7094	-4.9785	-3.7491	-4.9213	-4.2266	-3.8897	-3.3071	-4.8993	-3.9127	-6.2052	-5.4945	-4.776	-5.4081	-6.2731	-4.1627	-4.8265
-21.582	-22.535	-21.008	-21.319	-21.795	-22.927	-21.581	-21.465	-22.06	-21.312	-20.763	-21.325	-21.863	-21.336	-22.611	-22.324	-24.772	-22.803	-23.51	-23.247	-21.122	-21.481	-21.593	-21.119	-21.718	-21.357	-22.358	-22.227	-20.892	-24.302	-22.944	-22.426	-21.17	-22.78	-22.557	-21.559	-21.704	-21.213	-22.885	-23.092	-22.984	-21.775	-21.847	-21.885	-23.013	-21.559	-23.621	-23.118	-22.883	-22.161
-4.7226	-4.6397	-4.2075	-4.9008	-4.6652	-2.7229	-3.8738	-6.5446	-6.1122	-4.9349	-4.0527	-4.9557	-3.6441	-4.7647	-2.6975	-4.0375	-3.1684	-4.0112	-3.9472	-4.8293	-5.0851	-4.2392	-6.0395	-3.7298	-5.2627	-3.6853	-6.1465	-5.6659	-5.2661	-4.2238	-5.4594	-4.8329	-5.3102	-4.8679	-6.3903	-3.652	-4.7576	-4.1494	-4.1514	-4.2794	-4.5573	-5.2772	-4.5205	-5.0393	-3.7651	-5.7796	-4.1032	-4.1923	-3.8171	-4.5483
-1.7688	-2.3108	-3.0107	-3.8488	-2.9775	-2.5399	-1.8523	-2.4368	-3.5171	-2.4782	-2.8112	-0.6858	-2.8179	-2.2843	-2.1146	-2.7695	-2.9859	-1.4784	-2.4096	-3.1726	-1.3651	-3.544	-2.9717	-3.1207	-4.7851	-2.5902	-3.8472	-2.7317	-3.1967	-0.24431	-0.81596	-1.7921	-2.3611	-3.971	-2.7673	-2.7012	-2.8218	-2.1418	-2.5005	-3.7407	-4.0281	-2.4926	-3.0781	-2.7409	-3.9116	-1.4532	-3.9259	-2.8058	-3.429	-0.89871
6.6106	8.2078	5.2757	7.5115	5.8362	6.9264	8.3766	7.2765	5.9808	5.7296	6.9366	7.2768	5.2159	6.4664	7.1697	5.7801	6.1007	5.9489	8.3102	5.6616	7.196	6.2671	5.6337	7.0498	7.0918	5.0081	5.3047	7.7805	7.6468	7.279	7.0682	7.7667	7.0407	8.2399	7.2598	9.1113	7.0373	6.8708	5.7544	7.0499	6.2049	7.6372	6.4236	6.8964	5.8749	6.0497	8.4947	6.3039	6.9151	7.3507
-12.565	-11.351	-12.314	-10.587	-11.819	-9.5501	-11.033	-11.584	-10.035	-11.787	-10.395	-12.415	-11.432	-11.357	-10.855	-10.637	-10.391	-10.262	-10.792	-9.7069	-9.6155	-10.894	-9.5248	-11.873	-11.447	-12.935	-11.424	-11.393	-9.8044	-10.961	-11.599	-11.263	-11.22	-11.527	-11.284	-11.533	-10.696	-9.7087	-9.969	-9.5291	-9.5117	-9.8994	-11.41	-11.505	-9.9731	-12.054	-11.035	-12.501	-10.888	-11.137
-11.924	-11.725	-10.677	-11.027	-10.377	-11.137	-10.315	-10.602	-11.039	-10.742	-9.4771	-9.4574	-10.085	-11.038	-10.893	-10.847	-10.051	-10.212	-11.873	-9.543	-9.1831	-10.238	-11.205	-10.444	-10.383	-10.763	-10.725	-9.5272	-11.529	-10.425	-10.14	-10.618	-10.524	-9.8534	-11.189	-11.019	-10.438	-10.461	-11.543	-11.166	-10.58	-10.181	-10.93	-12.527	-10.953	-10.945	-11.314	-10.79	-9.865	-9.1565
1.0091	0.70961	1.2612	0.67212	0.37684	0.66543	-0.84348	1.6638	1.317	-0.825	0.51123	-0.76671	0.92409	0.11132	1.4598	0.55128	-0.36181	-0.65814	0.70259	-0.52304	-0.077872	0.92132	0.039267	-0.66824	0.65653	0.086466	1.0206	-0.31309	0.25946	0.98105	1.7981	0.59889	1.485	0.54786	0.19205	0.71759	-0.043224	0.070274	1.0745	1.0238	0.46644	0.21661	-1.5402	0.23131	0.028115	2.0406	2.3911	-0.66231	-0.3312	0.25335
-11.631	-11.415	-10.89	-12.896	-11.027	-10.406	-11.277	-11.94	-11.566	-10.484	-11.034	-12.037	-12.442	-11.263	-10.935	-11.102	-11.938	-13.494	-10.985	-11.076	-10.414	-11.838	-12.016	-12.592	-13.073	-11.283	-11.25	-10.775	-10.973	-11.513	-12.151	-11.98	-11.827	-12.914	-13.237	-12.243	-11.884	-11.858	-11.73	-12.213	-12.485	-11.098	-11.79	-11.093	-12.532	-12.184	-11.054	-12.023	-10.938	-11.522
1.1288	1.4655	0.39347	1.6117	1.0934	1.5697	0.28985	1.3849	1.2963	0.87383	0.17629	0.42473	1.7709	2.3667	1.4656	0.61512	1.071	2.599	1.5724	2.6718	1.3963	0.65425	0.87097	1.19	0.93075	-0.077135	-0.10508	0.81793	-0.8146	2.2582	0.85466	0.82221	-0.11159	2.7016	2.4792	0.32399	2.1455	1.8962	1.3288	1.2618	1.1948	1.7711	0.99551	1.2519	2.6814	2.1689	1.2344	0.49948	1.4888	0.73007
-9.621	-10.853	-11.34	-12.366	-9.4978	-12.378	-12.578	-11.285	-12.704	-11.152	-11.75	-13.342	-9.8553	-10.904	-12.062	-11.185	-13.059	-10.592	-10.999	-10.953	-11.883	-12.595	-11.278	-12.023	-10.188	-11.505	-11.227	-11.068	-10.07	-11.922	-11.295	-12.606	-11.988	-12.377	-11.249	-12.157	-10.516	-11.063	-12.059	-11.955	-11.79	-12.528	-13.999	-11.913	-10.783	-11.464	-10.503	-10.429	-12.184	-10.74
3.0446	2.6809	2.1478	1.225	1.5409	2.5642	1.3363	3.4941	3.1011	3.2891	2.1419	2.116	1.6482	1.3464	2.4955	2.8327	1.3774	2.3398	1.2886	1.7797	3.4767	2.7739	2.7032	3.1396	2.5096	4.2685	1.291	2.2915	3.0471	3.3229	3.722	2.701	1.2632	2.2017	3.9514	1.6363	1.9175	1.7015	2.2076	2.5631	3.0399	3.8439	1.7259	2.6911	3.2072	2.8416	1.8629	2.8595	2.4389	3.2655
-14.255	-14.809	-15.167	-15.467	-15.358	-14.69	-15.149	-14.348	-16.192	-15.799	-17.573	-14.314	-14.459	-14.63	-13.287	-13.967	-14.302	-14.739	-16.591	-15.877	-15.36	-14.809	-15.926	-13.73	-13.923	-13.161	-14.152	-15.542	-13.955	-14.905	-14.38	-14.852	-13.988	-14.797	-14.063	-14.32	-15.748	-14.738	-13.835	-13.82	-14.111	-12.668	-13.758	-15.189	-13.057	-14.823	-14.049	-14.063	-13.96	-14.705
7.5675	7.1242	6.8859	7.7086	8.3208	7.3834	7.4012	7.0568	7.5551	7.0675	7.3745	6.4532	6.626	5.5561	8.0667	8.2047	6.7167	5.5427	6.3837	7.9635	8.4198	5.2654	7.1093	5.8569	7.446	7.4459	8.6342	8.4743	6.7326	6.8415	6.9694	7.0839	6.1711	7.0367	8.0851	6.7535	6.8946	5.7048	6.5604	6.8662	5.2197	7.6108	6.9829	8.6094	7.2722	8.3645	7.5563	7.6366	6.8556	8.7763
-14.466	-14.472	-16.372	-14.799	-14.763	-13.491	-15.651	-13.844	-15.378	-14.42	-15.563	-14.549	-14.585	-12.529	-14.094	-14.792	-14.961	-15.509	-13.567	-14.193	-15.044	-14.247	-11.706	-14.924	-12.041	-14.253	-15.588	-13.925	-15.129	-14.907	-15.511	-16.051	-13.573	-15.531	-12.989	-15.329	-16.465	-15.24	-14.781	-15.126	-15.082	-14.857	-13.926	-15.66	-15.864	-16.603	-13.782	-16.024	-15.839	-15.274
-6.0836	-5.5543	-3.5662	-5.5347	-4.8626	-3.7987	-4.6422	-4.4992	-7.0708	-7.1841	-6.1656	-5.8351	-5.7955	-6.5577	-5.1766	-5.4869	-5.9022	-6.553	-4.8569	-6.3615	-5.6052	-5.5073	-6.0113	-5.8789	-5.1429	-8.0992	-4.8872	-4.8545	-6.0897	-6.286	-4.6739	-5.4073	-4.9871	-6.5023	-6.0331	-4.6863	-4.8937	-7.2635	-3.8799	-6.5031	-5.2263	-6.4067	-6.5359	-5.0337	-7.1796	-5.7349	-6.645	-4.8195	-7.8536	-5.6732
-13.805	-12.163	-14.118	-14.337	-11.449	-11.497	-12.614	-11.979	-13.452	-11.648	-13.104	-14.045	-11.458	-13.157	-12.328	-12.147	-12.156	-11.557	-13.005	-12.755	-12.789	-12.741	-12.134	-11.972	-11.862	-11.22	-11.742	-13.948	-12.609	-13.918	-12.489	-12.682	-12.669	-12.607	-12.913	-11.585	-13.107	-12.693	-12.963	-11.6	-12.573	-11.782	-12.738	-13.34	-13.543	-12.66	-13.658	-12.757	-11.194	-13.726
-13.596	-12.992	-15.1	-14.238	-11.391	-15.149	-13.688	-15.265	-14.239	-13.93	-13.926	-12.714	-13.577	-13.206	-12.984	-14.873	-12.742	-12.93	-13.994	-11.93	-12.84	-11.978	-12.894	-14.073	-12.118	-14.156	-11.652	-12.144	-13.339	-13.611	-13.95	-13.316	-12.541	-12.985	-13.885	-13.348	-12.619	-14.141	-13.356	-10.92	-14.543	-12.435	-11.705	-12.322	-13.745	-11.869	-12.626	-13.856	-12.257	-13.019
-1.9476	-2.7142	-3.2209	-3.8966	-2.9566	-2.1388	-1.9426	-1.6401	-2.1383	-3.8524	-2.9693	-2.0665	-1.6053	-3.4721	-2.8938	-2.9557	-3.4106	-1.0359	-3.5542	-4.1326	-3.5326	-2.528	-2.8861	-2.5861	-1.3183	-2.6433	-2.4758	-2.5269	-2.3029	-3.0479	-2.3026	-2.6678	-2.3971	-2.6814	-1.6588	-2.0644	-1.9193	-2.5246	-3.0561	-4.0529	-2.2419	-3.4452	-4.588	-1.8993	-1.9141	-2.3275	-2.8249	-2.2608	-3.0315	-2.7477
7.803	6.7977	6.1682	6.2941	6.7214	6.8676	5.4816	6.8001	7.3531	6.9178	7.8763	7.1824	7.4384	6.1263	7.4685	7.5837	8.3505	6.6997	6.7513	5.8795	8.1444	5.4355	7.029	6.9886	7.4949	6.4031	6.5488	5.9958	7.7064	5.9349	5.551	7.6046	7.3063	7.6571	7.6262	5.2198	7.1995	5.6	7.8338	6.4256	7.4288	8.7069	6.3851	7.1159	5.9857	6.9717	7.4911	5.9188	6.834	6.4626
-13.044	-12.537	-14.036	-13.312	-13.46	-12.227	-14.469	-12.972	-12.442	-12.127	-13.348	-11.262	-13.377	-13.181	-12.628	-11.503	-12.712	-12.402	-13.192	-12.922	-12.394	-12.175	-12.932	-12.526	-12.817	-14.077	-13.181	-12.468	-13.3	-12.882	-14.413	-12.613	-15.107	-12.258	-14.471	-14.33	-13.739	-13.804	-14.273	-15.356	-12.597	-12.029	-13.881	-13.47	-13.574	-12.697	-11.058	-14.08	-13.367	-12.585
-2.5833	-2.3474	-0.18793	-2.7284	-1.4395	-3.2215	-2.5692	-2.7344	-3.2471	-3.2573	-1.5122	-2.6355	-2.1354	-2.2914	-1.9699	-2.2063	-2.632	-2.6637	-2.2795	-1.4864	-1.9557	-1.7907	-3.5628	-1.7319	-3.7929	-2.6525	-4.2512	-1.4188	-1.5893	-1.3808	-2.1277	-1.2307	-3.6085	-2.2548	-3.049	-3.2708	-1.5071	-2.3937	-2.3809	-1.2813	-0.861	-1.6736	-3.3564	-1.9287	-2.3273	-1.355	-4.0591	-2.8508	-2.7285	-0.98238
-1.6838	-1.8072	-1.6669	-0.83387	-2.1629	-1.7275	-2.3142	-1.3178	-2.1936	-2.0552	-1.0049	-3.0049	-1.3499	-1.3493	-1.0647	-1.6963	-0.077403	-1.824	-0.72333	-2.5335	-2.487	-3.0852	-2.272	-2.0408	-1.5996	-1.419	-0.93016	-1.2158	-0.81339	-1.7979	-1.7334	-0.40157	-1.8543	-2.53	-1.757	-1.5386	-1.3056	-1.1126	-2.0413	-3.1256	-2.7941	-1.7507	-1.0255	-3.0106	-1.9884	-0.34367	-1.798	-2.9132	-1.6329	-2.4354
9.3138	10.978	10.414	9.2267	9.8826	9.8869	8.6158	8.6257	10.871	10.68	9.5692	9.6471	11.076	9.7782	9.9942	10.684	10.267	10.42	7.8802	10.743	10.315	10.425	10.521	9.5891	11.357	10.781	10.996	9.8287	10.055	8.1127	10.143	8.2607	9.0737	10.446	10.014	10.08	9.1659	8.681	8.8919	11.218	9.5938	11.524	8.4574	12.899	10.66	8.951	8.5981	9.3202	8.6406	10.087
0.54878	-0.29554	-1.8252	-0.63501	-0.68285	-1.2055	-2.0945	1.4051	-1.0481	0.11166	0.61531	-0.75097	-0.9599	-0.43434	1.2581	-0.57675	-0.89823	1.5307	-0.8387	-1.1611	-0.7692	-0.18617	0.84056	0.23246	1.5621	-0.11136	1.7421	-1.6095	0.37326	0.034623	0.048883	1.1639	0.63554	-0.34593	-1.1279	-1.8653	1.9735	0.57413	-0.7917	-1.2783	0.061441	1.3976	1.1748	-0.14485	-0.81131	-0.29389	-0.56388	0.13402	-0.11508	0.8501
-1.6276	-2.4671	-1.2177	-1.9541	-0.9201	-2.8075	-1.721	-1.2008	-1.5727	-1.1038	-1.6824	-1.6895	-0.85143	-2.301	-1.795	0.075134	-1.0144	-2.0801	-1.8639	-0.25733	-1.8915	-1.4364	-0.52662	-2.9259	-0.55837	0.84498	-1.9081	-1.3845	-0.27935	-2.1772	-0.46872	-1.0929	-1.279	-0.55915	-1.1899	-1.0616	-0.70733	-2.2509	-1.3729	-1.0392	-0.089159	-1.8028	-0.93511	-1.3778	-1.7613	-2.6241	-0.50468	-2.4897	-1.6159	-0.60938
-20.848	-22.876	-21.318	-20.542	-22.582	-20.752	-21.474	-22.297	-21.887	-23.159	-22.013	-21.86	-20.815	-21.909	-22.73	-22.434	-22.323	-20.652	-23.091	-22.16	-21.937	-22.423	-21.204	-21.802	-23.307	-21.399	-22.146	-22.197	-21.991	-21.539	-22.607	-21.762	-22.256	-20.676	-21.858	-22.266	-23.171	-21.987	-21.619	-22.975	-23.479	-22.329	-22.101	-21.919	-21.983	-21.679	-23.289	-22.643	-22.713	-21.549
-3.7866	-5.3879	-5.3579	-3.89	-2.6265	-4.1454	-5.6237	-4.7178	-4.9591	-3.9467	-4.8554	-2.6447	-5.8959	-4.9753	-5.5461	-4.0414	-4.9627	-3.5008	-4.6986	-3.8424	-3.2708	-4.1576	-3.5851	-3.831	-4.0486	-2.8626	-3.7094	-3.9774	-3.5641	-4.6636	-5.2181	-3.1028	-3.4319	-3.9308	-3.129	-4.07	-4.3154	-3.9807	-4.0443	-5.2205	-3.3451	-3.7068	-3.7271	-5.1203	-5.1022	-4.0501	-3.6309	-4.1263	-3.2845	-4.249
-0.49749	-1.1938	0.26831	0.53065	1.3646	0.34919	0.019563	-0.65585	1.1296	-0.25339	0.32803	1.4011	-0.023139	-0.35819	-1.3879	0.90154	-0.33502	0.69004	-0.08773	0.46144	0.66958	-0.88805	-0.96805	-0.06516	-0.61248	-0.070812	0.041832	1.2637	1.4021	-1.9761	-0.1736	0.43641	-0.3295	-0.60301	-0.6205	-0.1866	-0.61172	1.7222	-0.67532	0.45631	-0.95976	-0.093869	1.0842	1.1423	-0.27689	-1.2639	-0.83473	0.61969	2.2024	-0.56325
8.2072	8.1212	7.2186	5.7118	7.9874	6.7901	7.2662	8.5124	7.4134	9.7974	6.8693	6.8867	6.2731	7.1913	8.7634	9.7362	7.3522	8.5808	6.8938	7.6222	7.77	8.4037	7.1585	7.2955	7.4473	7.7503	9.8154	6.5331	7.9946	8.4419	8.482	10.406	9.1749	7.1987	8.6984	7.5166	8.7073	8.2025	6.7266	9.0241	8.4359	9.6201	6.7046	7.8893	7.2264	7.3714	8.5008	9.5046	6.9433	8.6244
-12.957	-13.95	-14.321	-14.016	-13.194	-12.879	-13.525	-12.426	-10.251	-12.282	-11.997	-13.339	-12.961	-13.709	-13.195	-13.265	-12.094	-13.978	-13.671	-13.626	-13.12	-13.532	-12.57	-11.844	-13.551	-13.301	-12.731	-14.343	-12.128	-12.665	-13.127	-13.275	-12.445	-13.079	-12.83	-12.639	-11.056	-13.388	-11.385	-11.322	-12.365	-14.154	-11.919	-12.511	-11.763	-12.102	-12.424	-12.679	-13.041	-13.67
-1.3831	-2.6602	-0.59377	-2.3628	-3.1771	-0.77778	-0.56002	-3.3839	-1.4474	-1.1206	-4.058	-2.7106	-2.0834	-1.3465	-1.5117	-2.2997	-1.5748	-3.2928	-2.1544	-1.8387	-0.32867	0.092783	-0.13287	-0.52093	-4.2551	-1.9417	-0.42734	0.10637	-2.1976	-1.1531	-0.010028	-2.1732	-2.531	-1.447	-1.187	-2.513	2.0075	-2.5676	-0.51296	-0.35974	-2.4618	-0.89764	-2.1286	-2.6633	0.36004	-1.9979	-2.077	-2.4918	-1.1753	-1.1762
-0.92612	-1.0209	-0.22295	-0.99996	-1.6414	-0.42724	-0.945	-0.9123	-2.4591	-2.5505	-1.4601	-2.3466	-0.36214	-0.45309	-0.71886	-2.2034	-0.28104	-1.0656	-2.3644	-1.8039	-1.7239	-2.3393	-0.85007	-2.2494	-0.14473	-1.2291	-1.2266	-1.9722	-0.42255	-1.9144	-1.4903	-1.968	-1.1299	-0.60163	-0.26238	-0.71207	-1.9249	-1.7993	-1.2055	-0.9515	-1.0882	-1.9985	-1.7457	-2.4535	-1.6482	-1.5072	-0.54757	-1.3843	-1.7353	-1.4684
1.8501	1.668	0.76005	-0.46592	1.7273	1.7687	0.63957	1.4907	1.3271	1.6416	1.1767	0.1425	0.16554	1.7814	0.54582	0.44167	1.1359	1.1107	2.206	2.5252	2.8662	0.025404	1.3828	-0.20628	-0.0027143	-0.47802	-0.17751	1.2719	0.024434	-0.32703	0.12003	1.4321	1.3675	-0.46822	2.2411	0.55079	1.7012	1.5583	-1.0351	0.79467	0.87173	-0.63823	1.2203	1.2207	2.1346	0.57354	1.9643	0.51769	2.1231	0.45662
-7.8552	-9.145	-9.1394	-9.9151	-10.722	-9.2146	-8.6015	-9.5861	-8.3091	-8.4116	-10.287	-9.2932	-10.492	-9.1539	-9.8681	-9.613	-8.642	-8.887	-8.3893	-8.2182	-7.8972	-8.4845	-8.6773	-8.4799	-9.9213	-8.8929	-8.4344	-10.563	-9.5215	-8.5548	-8.6652	-10.365	-8.6419	-10.306	-8.7167	-9.679	-8.4664	-10.07	-9.7803	-9.979	-9.5642	-10.114	-10.842	-9.3803	-8.1549	-9.3147	-9.2964	-9.7428	-9.9747	-9.6566
2.6741	3.0304	1.5475	2.8987	1.1911	2.2975	2.23	2.3529	2.9943	3.4052	3.1511	2.4182	2.206	1.6295	2.7085	2.533	4.0637	3.3744	2.777	1.7	3.087	1.6694	1.3438	3.9848	0.61994	1.5998	2.5916	2.3339	2.1853	3.0481	2.7509	4.191	0.90045	1.7591	3.186	3.6995	2.8764	2.4425	3.4354	2.8075	3.0996	3.1517	0.93621	3.9058	2.0673	3.6702	2.2423	3.5878	1.7782	2.8213
-13.716	-12.57	-12.158	-12.495	-13.874	-12.78	-11.798	-13.679	-11.179	-12.299	-12.891	-13.464	-13.916	-12.272	-12.668	-13.49	-13.032	-13.144	-12.911	-13.113	-11.887	-13.175	-13.08	-15.592	-12.525	-13.881	-13.288	-12.125	-13.74	-15.123	-13.932	-12.278	-12.181	-13.529	-14.996	-12.832	-14.318	-13.276	-13.053	-13.846	-12.411	-12.622	-13.793	-13.795	-12.247	-14.361	-13.865	-12.578	-13.464	-11.126
3.3346	2.9447	2.5521	2.5902	2.8248	3.4874	4.5973	3.9423	3.0747	2.7897	1.519	2.7391	3.6111	3.4547	2.3341	3.1573	1.7143	3.5608	2.4288	1.6934	2.297	3.2298	2.5806	1.5878	3.9941	1.283	3.2496	1.9148	1.2237	2.8174	2.1949	1.1456	3.3588	3.2547	2.4846	4.3618	2.9014	3.6569	2.633	2.8905	2.835	2.4594	2.0957	3.2269	1.4665	1.4397	3.2373	3.5731	3.1429	3.3242
-12.821	-10.742	-10.619	-11.532	-9.7909	-11.804	-13.07	-10.928	-10.484	-10.947	-10.68	-11.185	-13.289	-11.937	-11.685	-11.359	-10.43	-11.939	-11.808	-11.407	-10.335	-10.637	-12.1	-11.778	-11.1	-10.931	-12.238	-12.473	-10.247	-12.971	-11.438	-10.39	-10.834	-12.985	-10.666	-11.065	-11.208	-11.952	-12.318	-12.602	-10.293	-11.034	-10.518	-11.318	-10.895	-11.07	-11.878	-12.504	-10.824	-11.496
-0.25433	-1.02	-1.8266	-1.3824	-0.48014	-1.8049	-2.5486	0.54281	-0.38111	-2.3677	-2.0237	-1.1775	-2.3174	-2.5131	-0.94887	-0.85406	-1.7338	0.28387	-2.9675	-2.809	-1.0498	-1.5938	-1.7706	-1.9565	-0.31554	-3.572	-2.1049	-1.0829	-0.46658	-0.68842	-2.3194	-2.6225	-2.3696	-2.6912	-1.464	-0.71966	-0.95116	-0.43641	-3.6495	-1.0547	-1.8625	-1.32	-0.91428	-0.86729	-0.84322	-0.71213	-0.49953	-1.2155	-1.1681	-1.6105
-7.63	-7.7812	-8.9279	-6.478	-7.1002	-7.6188	-8.2188	-7.6175	-6.8782	-6.2989	-8.618	-8.501	-7.2505	-7.5281	-8.431	-8.0281	-7.5354	-8.1827	-8.5448	-5.91	-8.444	-8.9009	-7.6185	-7.489	-8.103	-6.5327	-7.2593	-6.3989	-8.2681	-7.666	-7.7266	-7.7861	-5.8974	-7.4399	-6.6874	-7.5368	-7.1004	-8.1825	-6.5802	-7.0171	-7.5798	-6.0819	-10	-7.7441	-6.6137	-6.4446	-8.7907	-7.4355	-8.4561	-6.6742
3.5733	4.2448	4.4046	1.9995	4.0011	3.8676	6.0094	4.3656	4.1562	4.0592	3.7188	5.7338	4.2048	3.7185	3.6815	5.3418	2.187	4.286	5.4791	4.249	6.2257	4.8904	4.8684	2.9765	4.1264	4.1832	3.8653	5.6672	2.911	5.3315	4.3227	3.5409	4.9154	5.6471	4.8284	4.3009	5.4579	3.3612	5.875	4.8926	3.4786	5.5109	3.1714	3.628	3.0582	5.6258	3.9778	3.1951	5.4439	3.9199
-3.9252	-4.742	-3.9746	-4.1767	-3.2102	-2.9449	-4.317	-4.4781	-2.8068	-4.6531	-4.2003	-4.8433	-4.549	-5.3614	-4.8156	-4.9229	-3.9136	-3.462	-2.3705	-4.0092	-4.8535	-4.5253	-4.3843	-3.5303	-4.9799	-4.3299	-4.7592	-4.3284	-4.6346	-4.827	-3.9927	-4.1168	-3.3554	-5.3138	-3.8902	-2.6315	-4.0048	-4.1691	-3.9784	-4.6119	-3.6295	-5.8312	-5.6416	-4.3905	-4.0447	-3.8556	-5.3716	-3.8248	-4.4925	-4.309
6.8731	7.402	6.5204	6.6534	7.4004	6.9268	7.5335	7.7817	6.3202	4.5692	6.1151	7.664	7.3827	7.3268	6.994	5.4148	6.2902	6.7838	7.1326	6.9474	5.1616	4.4483	5.4668	8.3492	6.6952	6.5606	6.953	7.4021	6.8173	6.9945	7.4517	6.2406	6.1084	7.7614	8.2955	6.58	6.193	7.1934	8.0565	8.2657	5.7916	7.2851	6.212	6.747	5.8052	6.1317	5.6819	5.8847	6.4977	7.3417
-9.276	-9.6535	-8.7697	-9.0121	-10.809	-10.058	-8.7375	-9.4199	-10.819	-8.7007	-8.6453	-7.8147	-8.7815	-10.374	-10.025	-10.279	-9.4666	-9.885	-8.6229	-8.2519	-10.123	-9.2729	-8.6749	-8.2242	-10.566	-8.1006	-9.852	-9.4047	-10.237	-9.7613	-8.3236	-10.914	-9.8017	-9.0028	-8.806	-10.736	-8.1116	-8.4264	-7.9223	-9.1086	-8.1128	-9.3555	-8.5435	-10.499	-11.031	-8.5753	-7.5617	-11.867	-9.6261	-9.6778
-2.5266	-3.9542	-4.3063	-3.6672	-4.9718	-4.727	-3.9147	-4.2058	-4.187	-3.9988	-2.6012	-3.6917	-4.4346	-2.5575	-3.5864	-3.6246	-3.8922	-3.2982	-4.13	-2.4347	-3.5955	-5.698	-3.9138	-3.9941	-3.2947	-3.5878	-4.8689	-5.0546	-4.3571	-3.5729	-4.1227	-3.5305	-4.7968	-3.9466	-3.4478	-2.3145	-3.9649	-3.7676	-4.2103	-3.9501	-3.4762	-4.9073	-2.483	-3.3977	-5.125	-3.2451	-5.0049	-4.1005	-3.9889	-4.006
-4.8447	-5.2197	-5.3398	-5.0083	-6.1358	-5.495	-5.8653	-6.1326	-5.7371	-4.8209	-4.7785	-5.757	-5.6238	-5.9118	-5.7955	-6.5518	-5.9356	-5.7539	-4.9403	-7.7309	-5.2348	-5.6983	-5.3996	-5.7493	-5.9377	-5.0807	-6.312	-4.2565	-6.5324	-5.6264	-6.2798	-4.0641	-5.2017	-5.4202	-5.9214	-7.2459	-6.3821	-5.3757	-5.3077	-4.1738	-4.5661	-5.757	-5.9272	-6.1487	-7.2275	-4.498	-5.3327	-5.6758	-5.778	-4.5519
-3.3025	-2.7886	-0.27618	-1.6621	-3.2975	-1.0594	-2.2259	-1.1197	-3.4651	-1.6918	-1.3351	-3.7702	-3.1027	-3.8433	-2.6174	-2.2242	-2.3425	-1.2573	-3.0958	-2.008	-2.8875	-3.3388	-1.3626	-3.4821	-2.2814	-4.3156	-4.0288	-2.6296	-2.1107	-2.0466	-1.1916	-3.2479	-3.0721	-3.1661	-1.6075	-2.0852	-3.1781	-1.4237	-2.467	-2.5617	-1.3922	-2.8104	-4.099	-1.8338	-2.584	-3.8023	-3.689	-3.9804	-2.9366	-2.2111
-13.36	-14.199	-13.272	-12.451	-13.389	-14.918	-13.883	-12.543	-13.155	-15.048	-13.643	-14.019	-14.445	-14.403	-13.628	-13.617	-14.69	-14.065	-13.114	-14.675	-15.048	-13.484	-12.905	-14.529	-13.98	-13.394	-13.407	-13.941	-14.368	-12.357	-15.46	-13.05	-13.449	-13.474	-14.937	-13.354	-12.915	-13.981	-13.198	-14.227	-14.528	-14.556	-13.394	-15.359	-13.641	-15.076	-15.735	-13.375	-14.26	-14.693
-8.696	-11.04	-7.6854	-8.0507	-9.7252	-10.174	-8.7099	-9.794	-8.2838	-9.1963	-8.9701	-9.4256	-11.175	-9.9868	-8.4128	-9.1123	-9.1075	-8.4837	-9.5152	-9.3784	-10.993	-11.191	-10.302	-8.6913	-9.1585	-9.8772	-9.1132	-11.098	-9.6297	-9.5838	-9.7321	-9.932	-9.4193	-9.4692	-8.1569	-10.222	-10.044	-9.9106	-10.565	-8.9751	-9.8646	-8.578	-10.176	-8.8997	-11.15	-9.5747	-8.786	-8.1115	-9.2589	-11.612
-2.7297	-1.8462	-2.7035	-1.6646	-1.466	-2.3556	-2.1858	-2.3874	-3.2822	-3.0003	-3.0519	-3.0458	-4.2456	-1.7975	-1.8684	-2.933	-3.3047	-3.2982	-2.2382	-3.1728	-2.9585	-2.7021	-1.9281	-2.6468	-3.1447	-2.0626	-3.2393	-1.8606	-3.998	-2.7921	-2.3427	-2.197	-3.3534	-1.8016	-3.4084	-0.75165	-2.3933	-2.1508	-1.1406	-2.7482	-3.4617	-2.2083	-2.9454	-3.4489	-2.4525	-1.9646	-3.7299	-1.1168	-2.8793	-2.3393
-13.727	-12.469	-13.317	-13.748	-11.113	-13.688	-13.308	-12.62	-12.447	-10.677	-14.409	-12.85	-12.565	-11.858	-12.045	-13.227	-13.045	-13.078	-13.679	-12.983	-13.818	-13.272	-13.372	-12.51	-12.126	-12.075	-11.868	-15.209	-11.398	-13.223	-12.676	-12.784	-11.953	-11.169	-12.389	-10.93	-10.912	-12.415	-11.685	-12.685	-12.191	-12.356	-12.673	-11.404	-12.886	-11.913	-13.011	-10.492	-11.594	-12.381
-12.918	-12.336	-14.091	-12.308	-12.757	-12.83	-13.799	-13.542	-13.053	-12.736	-14.113	-12.318	-12.998	-13.428	-13.055	-12.926	-12.135	-12.612	-13.823	-13.765	-13.191	-14.614	-15.651	-11.912	-11.858	-13.618	-12.543	-13.642	-12.041	-13.004	-12.353	-13.116	-14.098	-14.313	-13.299	-13.317	-12.652	-12.779	-14.502	-13.948	-13.632	-12.041	-11.771	-13.682	-13.268	-15.856	-11.917	-10.753	-12.857	-13.198
-21.369	-21.081	-20.154	-20.189	-19.703	-21.022	-20.169	-18.93	-22.495	-22.307	-20.474	-21.513	-19.5	-20.161	-21.79	-20.192	-19.022	-22.105	-19.898	-22.432	-20.678	-22.031	-21.182	-20.885	-21.347	-23.303	-22.409	-20.441	-20.943	-20.979	-20.472	-20.924	-21.535	-19.747	-21.217	-20.59	-20.649	-21.188	-20.807	-21.489	-18.668	-19.841	-18.331	-20.88	-21.618	-20.065	-20.591	-21.493	-20.794	-21.138
-15.433	-13.944	-14.771	-13.758	-14.904	-16.552	-13.867	-15.776	-16.992	-15.193	-13.968	-14.459	-14.424	-13.952	-13.435	-14.768	-13.301	-13.369	-15.803	-13.668	-13.98	-14.51	-15.433	-15.17	-13.592	-15.337	-15.169	-13.643	-13.702	-15.073	-14.844	-17.214	-13.918	-13.242	-14.526	-13.574	-15.557	-13.225	-14.684	-14.308	-13.706	-15.442	-13.497	-14.352	-13.537	-14.543	-12.744	-16.325	-13.797	-17.332
6.4468	6.607	5.1532	6.3687	5.6235	5.4334	6.9093	6.1393	5.5115	5.0364	5.6617	4.0905	5.527	5.9241	6.6701	6.0256	4.2742	5.5546	5.5843	5.1378	5.3954	5.07	5.5087	5.1259	5.172	6.6791	5.0446	6.4178	3.3274	4.3267	4.7004	5.0959	6.5867	5.3754	5.9983	5.0096	6.8166	4.8142	5.3952	5.0417	5.4414	3.8002	7.041	4.8768	6.1711	4.2701	6.0117	6.054	5.1388	6.5088
-2.9012	-3.1864	-3.8206	-1.9755	-2.9618	-3.0218	-1.7733	-0.79617	-3.9029	-3.4256	-2.177	-3.2985	-2.079	-4.6313	-2.7202	-3.313	-3.352	-3.0855	-3.1217	-4.5683	-3.5345	-1.8835	-0.99189	-3.9492	-2.5184	-3.4192	-2.1713	-2.9333	-2.6406	-2.3333	-1.4744	-4.4041	-4.5362	-3.2078	-3.817	-1.1987	-2.565	-3.6978	-3.1326	-3.1041	-4.0714	-4.1739	-2.488	-3.4951	-4.1543	-3.2285	-4.0424	-3.3495	-2.0894	-3.6781
-2.1119	-3.3601	-3.3641	-2.5877	-3.5575	-3.2378	-4.0216	-3.6857	-3.3604	-1.1411	-3.8804	-2.242	-3.0907	-3.1352	-3.6192	-2.6273	-2.4879	-4.537	-3.4082	-1.9752	-3.1742	-4.2112	-3.7668	-3.5187	-3.0714	-2.1659	-3.9038	-3.6593	-3.9852	-0.6318	-2.347	-2.3266	-2.8903	-4.4801	-2.4504	-3.1502	-4.7246	-3.8844	-3.7779	-2.1921	-3.2108	-3.4789	-3.1032	-2.822	-3.047	-1.6798	-1.8588	-1.9817	-4.572	-3.6772
-1.4574	1.1477	0.035171	-0.090234	-1.0997	-0.819	-1.1695	-2.2753	-0.72357	-1.8336	0.30557	-0.5986	-2.0302	-0.70146	-2.4158	0.14386	-2.7951	-0.95226	-0.46388	-1.6729	-0.63977	-0.095026	-0.41873	-1.1551	-1.7998	-1.8596	-2.3804	-1.061	-1.9054	-0.54417	0.84411	-0.94361	-1.7496	-1.2305	-2.783	0.25989	-1.3548	-0.75181	-0.30457	-1.3286	1.5614	-0.72926	-0.88009	0.47189	-0.079701	-1.3283	-1.5948	-1.124	-0.45577	-1.0257
-14.245	-13.561	-11.831	-12.799	-11.358	-12.763	-12.706	-12.892	-12.53	-13.147	-13.779	-11.403	-15.179	-13.302	-12.531	-13.484	-12.595	-14.036	-13.274	-11.778	-12.804	-12.394	-12.689	-14.684	-11.617	-15.256	-12.948	-14.469	-12.795	-13.178	-13.742	-14.089	-12.695	-14.03	-13.261	-15.118	-12.363	-12.415	-14.241	-13.758	-13.981	-13.223	-13.518	-12.534	-14.016	-13.23	-14.394	-14.295	-12.517	-12.077
-1.5638	-2.6116	-0.83544	-1.834	-4.013	-2.563	-2.2672	-2.478	-3.8453	-2.4421	-1.9559	-2.6204	-1.4121	-1.3626	-4.1045	-4.9292	-2.9055	-3.3848	-3.6802	-2.5594	-2.5906	-2.4883	-2.875	-3.2273	-1.7475	-2.6761	-2.6605	-1.6773	-2.3333	-2.4959	-2.915	-3.4147	-2.7143	-2.254	-1.5708	-2.755	-2.4839	-1.099	-2.2115	-3.2377	-3.6084	-2.2638	-1.6747	-3.5748	-1.9769	-3.4227	-2.4413	-1.8394	-1.6268	-3.298
4.7733	4.7006	3.7097	5.5648	4.7265	3.8772	5.0431	4.4581	4.525	5.0014	6.3173	6.6164	5.674	5.3799	5.3701	4.6769	5.0209	5.283	5.7402	6.0552	5.0276	4.9667	4.7664	4.1934	5.2916	6.3949	6.9713	4.8105	4.1339	5.0334	4.1429	4.942	3.6858	6.2085	4.5966	5.6085	5.5441	4.0532	5.736	4.6183	4.8145	6.4715	5.4101	5.1667	5.134	6.0686	5.506	5.0413	6.5801	4.8344
-8.1036	-9.1937	-8.2764	-8.5344	-9.7702	-8.9319	-9.5718	-8.1756	-8.9867	-10.138	-9.8015	-10.175	-9.325	-9.504	-9.8252	-9.2735	-8.7754	-10.224	-6.6297	-8.2516	-9.2339	-8.8887	-8.8143	-9.3567	-9.4509	-8.9565	-7.82	-9.7613	-9.3062	-7.6109	-9.6119	-8.2099	-7.5451	-8.9025	-8.2421	-10.087	-10.73	-8.8838	-10.835	-8.3753	-9.8954	-9.0465	-9.7376	-10.444	-9.5114	-9.0438	-8.1797	-10.147	-9.2434	-8.958
-1.6189	-0.70238	0.69415	-1.3552	-2.3626	-1.9623	-1.557	0.24731	-2.7493	-1.8277	-1.8085	-2.4342	-1.8726	-3.3765	-1.0609	0.23818	-2.5319	-1.884	-0.58766	-1.7733	-0.15771	0.16888	-1.4206	-0.49006	-0.93865	-2.1196	-0.18785	-1.5534	-0.63184	-0.71258	-1.7173	-0.84704	-0.87125	-3.2964	-2.5584	1.0287	-0.069033	-0.81618	-0.91703	-1.4942	-0.77518	-3.3614	-2.2696	-0.59196	0.78621	-2.3612	-2.3977	-3.3939	-0.54117	-1.5631
-12.274	-12.637	-14.164	-13.695	-14.618	-12.018	-11.461	-12.571	-11.882	-12.321	-13.467	-12.644	-12.627	-13.34	-13.899	-13.907	-11.671	-12.511	-13.449	-12.805	-12.463	-11.542	-12.531	-10.552	-13.457	-12.92	-14.594	-11.317	-13.741	-13.966	-13.29	-12.535	-12.796	-13.355	-13.366	-12.97	-13.906	-13.791	-13.428	-14.461	-13.201	-11.77	-12.471	-13.351	-13.998	-13.376	-13.535	-13.764	-13.83	-14.1
5.9373	6.3464	8.47	6.2385	6.4458	6.5302	6.8466	6.6508	6.7225	6.3343	7.5259	5.7116	5.844	5.7857	6.6175	6.7969	6.3272	7.6672	6.3616	6.7223	7.9907	5.8987	6.6451	6.3593	7.1682	8.767	7.6952	5.9388	8.0832	8.1632	7.629	7.6121	7.0523	6.0578	7.5421	5.8905	7.5227	6.7784	6.0772	5.8397	7.217	6.1547	5.4494	6.5067	5.4702	6.0441	7.7196	7.1388	5.5712	6.3541
-0.66707	0.089758	-0.19095	-0.14719	-0.86801	0.7403	0.46835	-0.19314	0.78553	-0.069826	0.24154	-0.91122	1.4612	0.16949	-0.55772	-0.18476	1.2502	1.1706	1.3856	-1.0086	-0.11754	1.2212	-0.43513	-0.52382	1.707	0.23445	-0.31604	0.83887	-0.57443	0.84486	-1.4023	0.37398	0.61433	0.18623	0.2078	-0.53237	-1.1494	-0.3634	-0.69711	1.3611	-0.57822	0.4074	2.2708	-1.2254	-0.59617	0.58212	-1.4272	-0.70963	0.39122	0.1748
-0.1215	-1.0248	-0.80187	1.5305	0.46721	-0.46081	1.8812	0.12791	2.3376	-0.19516	1.4687	0.44397	0.53878	1.515	1.4216	0.36965	2.8199	0.30549	2.0726	1.6525	0.68525	0.47527	1.011	0.30568	0.11734	1.8554	1.8707	-0.5153	-1.0718	0.52076	0.41321	1.2841	-2.5707	-1.1402	0.12394	-0.58994	-0.10006	1.2061	-0.74129	-0.21267	0.52693	1.1423	1.6298	1.0699	1.7264	1.4777	1.6453	-0.37867	-0.47193	-0.71156
-8.4364	-7.9417	-8.2568	-11.057	-9.4103	-9.9047	-6.0815	-9.4603	-8.6988	-8.1587	-10.234	-10.077	-7.3886	-8.8781	-10.025	-9.7087	-8.6553	-10.173	-8.9198	-10.92	-7.9447	-8.0821	-10.221	-9.449	-8.5796	-8.9638	-8.9483	-8.9694	-10.097	-8.9265	-8.8456	-9.815	-9.3481	-7.3415	-8.1127	-9.5257	-8.6818	-10.313	-8.0665	-8.7551	-8.916	-7.4709	-10.222	-8.3759	-7.8065	-9.915	-8.7968	-8.3398	-11.121	-8.4775
-11.929	-12.446	-11.108	-10.33	-10.124	-9.2197	-11.122	-11.504	-10.015	-8.952	-9.9657	-11.488	-11.318	-10.284	-10.765	-11.636	-11.528	-10.998	-9.6617	-12.705	-10.488	-9.7032	-12.16	-11.984	-10.605	-10.488	-10.6	-11.814	-11.272	-10.897	-11.475	-11.265	-10.489	-9.0823	-9.2486	-11.308	-10.669	-11.202	-11.963	-11.056	-10.029	-9.1111	-10.851	-11.803	-10.981	-10.387	-10.635	-10.803	-10.041	-11.008
-1.7538	-3.928	-3.3293	-4.1153	-3.8344	-2.6365	-3.9339	-3.4356	-4.6397	-5.2514	-1.8075	-4.4624	-3.5565	-4.8897	-5.4166	-2.0486	-4.0367	-5.6238	-4.7546	-3.6921	-3.6468	-3.7826	-4.5712	-4.1219	-2.49	-3.8645	-1.7961	-2.3627	-5.2677	-3.7006	-3.8389	-3.2592	-2.8397	-3.9265	-2.7646	-3.3681	-2.9807	-4.591	-1.9111	-1.8866	-2.9121	-1.946	-4.3974	-4.2762	-2.1111	-2.7019	-3.8135	-6.1145	-1.85	-3.0107
-0.6473	0.039826	1.1983	1.2391	0.46848	0.09971	-0.99407	-0.16333	-0.32592	-0.29931	-0.37164	0.09047	0.57081	0.068831	-0.50168	-0.22097	0.2866	-0.24609	-0.28651	-0.15134	-2.0189	1.2463	-0.32275	0.13975	0.27879	0.052929	0.59887	1.1705	-0.13086	-0.083838	-0.16403	-0.24197	1.1232	0.67293	-0.79439	-0.23212	0.36242	-0.5301	0.43488	-0.9125	0.71802	1.1486	0.90566	1.5386	-0.068248	0.1997	-0.85321	-0.38006	0.073573	-0.86109
4.4657	4.9571	4.704	5.0723	3.4682	4.8959	6.0788	5.0196	5.6522	3.9994	4.3168	5.3314	5.07	4.3315	5.7553	5.8161	5.1465	5.0588	4.5228	5.1797	4.6428	5.3833	5.526	4.4591	3.6806	5.4171	5.9288	4.3298	4.5784	5.4281	4.3964	4.962	4.8116	5.0747	5.4915	4.9262	5.6406	5.8791	4.2835	4.3331	5.4914	3.9146	5.6575	5.2951	5.8668	4.3683	3.9254	4.9402	4.6933	5.0441
-2.15	0.075738	-1.1749	0.57816	-0.9698	-2.9773	-1.4259	-1.405	-1.1277	-0.07888	-2.8288	-1.6605	-0.93315	-1.071	-0.627	-2.2999	-2.768	-2.1138	-1.5103	-0.16482	-0.71189	-1.7101	-1.0015	-1.3737	-0.98671	0.71229	-1.543	-1.5023	-0.66692	-1.7775	-1.4762	-1.9165	-0.92379	-0.24325	-2.0355	0.55171	-1.4703	-0.89964	-2.7983	-2.6291	-1.2578	-0.90369	-1.8699	-2.328	-1.7237	-1.5133	-1.2397	-2.0285	-2.5092	-1.5941
9.5096	9.89	8.2438	10.104	8.7013	9.557	10.576	9.708	9.3467	9.3406	10.381	10.238	9.8517	10.715	9.8971	9.0462	10.136	10.328	11.315	10.367	9.4816	10.987	10.21	8.3238	10.332	10.217	11.118	9.565	10.023	11.082	10.274	11.014	10.54	9.3241	9.9296	9.1923	10.142	9.1349	9.89	9.0767	10.302	10.622	8.5333	12.804	11.18	9.3879	9.7319	10.266	9.2049	10.398
-13.655	-13.64	-13.748	-13.505	-12.937	-14.285	-13.717	-13.746	-12.424	-12.707	-12.878	-15.332	-12.829	-13.165	-12.643	-13.154	-14.29	-12.758	-13.561	-14.788	-13.573	-11.601	-12.167	-14.028	-10.261	-13.413	-11.939	-12.049	-14.519	-13.867	-10.768	-12.195	-11.698	-13.882	-13.219	-13.566	-13.493	-14.426	-14.635	-14.614	-13.694	-13.233	-12.622	-12.595	-12.388	-13.491	-12.914	-14.18	-13.502	-14.316
-8.745	-8.2251	-7.3708	-9.5192	-10.21	-9.6852	-10.862	-10.951	-9.1287	-8.5221	-8.762	-9.2441	-8.5778	-7.8596	-9.4775	-10.565	-8.8873	-8.8288	-10.225	-10.27	-10.09	-9.5903	-9.6454	-9.9656	-9.9673	-9.416	-8.4447	-9.0215	-10.709	-8.8908	-9.4701	-9.666	-8.5675	-9.23	-9.0009	-9.5876	-10.277	-8.2963	-10.322	-8.4038	-9.052	-8.8789	-10.864	-8.4041	-9.4191	-8.8602	-9.9878	-10.502	-9.0094	-10.496
-10.413	-10.296	-7.1202	-10.517	-11.254	-12.141	-9.4777	-11.563	-10.586	-12.188	-11.848	-9.4807	-10.098	-10.085	-12.099	-11.493	-11.163	-9.5356	-12.05	-10.296	-11.137	-10.223	-10.056	-10.582	-10.006	-11.388	-11.392	-10.263	-9.5646	-10.965	-9.8727	-8.6925	-11.314	-10.65	-9.7003	-11.193	-10.569	-11.586	-9.4704	-10.979	-10.791	-10.851	-11.029	-11.22	-11.054	-11.066	-11.427	-10.954	-10.158	-10.464
1.4568	0.28995	-0.55993	0.41125	0.78399	-1.4785	0.14725	-0.44193	1.0352	1.4874	-0.47719	1.6202	0.11799	0.36017	-0.77857	0.15978	0.42292	-1.7747	0.71638	-2.7969	1.2708	0.70964	-0.59402	0.75929	0.3947	-0.57486	-1.0625	-0.84818	-0.68161	1.5893	-1.8504	-0.73662	-0.21397	0.33525	-0.037919	1.0163	-0.11234	-0.37027	-0.88403	-1.447	-1.2299	2.2476	-0.14097	-1.167	-0.58766	-1.9286	-0.051034	1.0686	-0.09875	0.62829
-1.4302	0.50986	-0.97714	-0.043427	0.56122	-0.1873	-2.3167	-0.56385	-0.73545	-0.40752	-0.47222	-0.75127	-1.6195	-0.58493	-1.6421	-0.92192	-0.65222	-2.187	-0.90048	-0.28265	-0.15567	-0.94263	-0.77336	-1.358	-1.3409	-1.776	-1.3786	0.14453	-0.66448	0.44156	-0.33711	-0.7739	-2.0281	-1.6956	-0.061289	-1.6126	-2.4294	0.3102	-0.74863	-1.6879	-2.0769	-2.4654	0.054693	-0.37494	-1.6213	-1.3706	-0.027602	-2.0942	-1.3766	-1.2072
4.5435	3.2879	3.0056	4.767	3.5922	1.571	1.8522	3.3627	4.0559	3.8416	3.4548	3.2276	2.3537	2.0457	3.3545	1.8876	3.1864	3.5418	3.3141	3.5353	3.0152	3.8292	4.5041	2.4238	4.0255	3.314	2.9328	3.3276	3.4715	2.951	1.8017	1.6301	3.0448	3.1716	4.2514	2.4852	3.3637	5.4699	2.5197	3.2647	3.3423	2.8415	1.6802	1.0206	3.1307	2.8648	4.8068	3.9946	2.9417	2.5099
-10.563	-9.7586	-8.379	-10.441	-8.6415	-10.379	-7.825	-9.7487	-8.2798	-7.4905	-9.5147	-7.8836	-10.308	-9.3562	-9.4193	-9.1556	-9.4579	-9.7813	-9.6769	-8.4059	-8.8639	-10.178	-9.5405	-8.5422	-8.7457	-10.589	-9.2606	-9.9716	-9.8495	-8.5284	-7.0956	-9.0346	-8.477	-8.5018	-8.5126	-9.2787	-6.9685	-8.0424	-10.359	-9.9456	-9.4601	-8.05	-8.6336	-9.6067	-9.1956	-9.2483	-8.012	-8.1827	-8.9922	-7.1232
-1.0532	-3.4001	-2.0203	-2.0071	-1.9622	-0.97354	-2.1794	-2.5591	-2.5249	-1.2066	-2.3293	-2.4617	-0.51736	-2.8944	-1.2964	-0.93575	-1.9373	-2.0771	-2.6752	-1.9897	-1.3967	1.0345	-0.91656	-0.9254	-1.7424	-1.3087	-2.515	-3.1798	-1.8548	-1.4629	-2.1292	-0.12879	-1.9618	-1.7643	-2.4104	0.62174	-1.6214	-2.7221	-1.2567	-1.3612	-1.9172	-2.959	-2.3148	-0.37298	-0.82877	-1.0709	-2.1444	-0.26042	-1.7154	-1.5174
-0.70624	-1.7148	-1.8327	-1.1516	-0.47435	-0.84552	-2.0738	-1.7754	-0.75042	0.12278	-2.0734	-1.4423	-2.3906	-1.8945	-2.4182	-1.4654	-0.89979	-1.7592	-2.8503	0.20003	-1.6644	-1.9397	-1.0236	-0.87824	-1.436	0.4847	-1.107	0.17651	-1.9958	-1.5932	-1.5087	-0.52313	-1.0871	-0.53987	-2.0127	-0.70118	-2.2126	-1.4803	-0.090484	-0.27705	-0.41085	-1.9532	-2.1556	-0.85477	-0.76052	-0.24422	-1.3016	-1.3737	-3.1435	-2.2264
-8.8462	-7.6744	-9.3121	-7.6424	-7.4677	-5.611	-7.5179	-7.4497	-9.1461	-6.344	-7.9845	-8.7809	-7.7317	-7.7155	-8.2401	-7.7579	-8.3156	-7.1626	-9.6394	-7.7393	-7.3441	-7.8329	-7.4737	-7.1585	-7.3282	-7.2215	-7.4588	-7.4858	-7.5214	-6.8109	-7.6015	-6.36	-8.5356	-6.5377	-8.5268	-7.8135	-7.7056	-7.0429	-8.0932	-7.9635	-7.0648	-7.2025	-8.3967	-6.5854	-7.2023	-6.8086	-7.152	-8.7795	-9.7343	-7.6424
1.8188	1.3073	1.0579	1.094	-0.15206	1.8243	1.4493	0.3273	3.2591	0.97426	0.050537	0.75808	1.6168	0.36947	2.0544	2.8965	1.295	1.8303	1.7109	2.3079	2.4466	0.82949	2.7099	0.65089	1.4156	2.8149	2.8864	1.4868	1.992	1.417	1.5704	1.0703	2.6859	0.92988	1.863	1.9608	0.85173	2.396	1.2513	2.1959	1.0133	2.2743	3.1391	0.59368	2.0961	2.2428	2.2998	1.144	1.3647	2.3364
-9.8191	-8.1932	-9.9078	-7.7832	-9.1312	-8.7162	-10.256	-9.6678	-9.028	-9.1407	-8.3105	-8.6794	-8.3386	-9.6709	-9.3858	-9.1212	-9.0225	-8.4545	-9.8335	-8.0619	-11.034	-8.7958	-8.9892	-7.9829	-8.9279	-9.7297	-8.9468	-7.2337	-9.6083	-9.5588	-9.4209	-7.7801	-8.8396	-8.9752	-8.3765	-8.5855	-10.395	-9.694	-8.7542	-7.9438	-8.1579	-8.7541	-10.132	-9.9025	-10.11	-10.016	-8.7744	-8.1177	-8.946	-8.7525
7.9807	7.5933	7.9171	9.0562	9.1662	6.9165	8.6296	8.3827	10.252	8.9534	9.1544	8.5092	7.5977	8.7633	8.2613	6.6024	9.01	8.7693	8.1223	8.922	8.5455	9.9944	7.8211	9.5037	9.7927	7.5051	8.3095	8.7997	10.03	8.2339	10.117	8.0458	9.8153	7.8084	6.7893	9.3414	8.895	7.8175	9.032	8.2654	9.5308	8.2705	8.0468	8.2559	8.9199	8.4153	8.1143	8.3535	9.022	8.5796
-12.077	-11.227	-10.319	-11.357	-11.214	-12	-11.429	-11.322	-11.062	-11.348	-10.91	-10.862	-10.981	-11.65	-10.794	-13.01	-9.6624	-11.077	-11.722	-11.474	-11.594	-11.066	-10.734	-10.528	-9.9369	-11.221	-10.55	-10.13	-11.74	-11.311	-10.853	-12.019	-10.568	-10.801	-10.488	-10.714	-11.829	-11.458	-9.9169	-10.805	-12.377	-12.741	-13.503	-11.5	-11.386	-13.052	-10.856	-10.649	-12.631	-13.339
9.3179	8.4516	8.6597	7.6349	8.5029	7.0377	9.2612	7.4989	7.4493	7.0517	10.153	8.84	8.146	6.2881	8.758	8.1886	6.917	5.9858	8.3651	9.6278	6.913	9.4519	5.6554	7.6649	9.2619	7.6336	7.7954	7.9829	8.4123	8.2327	7.9326	8.2644	7.9487	8.2266	8.2107	8.3816	7.958	8.5648	8.3097	7.6411	7.242	9.8414	9.194	8.9305	9.8853	8.4721	9.5189	7.9384	8.3987	6.836
-0.8121	-1.3333	0.70915	-0.30514	0.78845	0.25694	-0.32458	0.039415	1.5286	-0.52372	0.29698	0.34683	-0.76944	-0.33451	-1.5439	-0.41401	-0.32364	1.8254	0.47746	-0.89999	-0.72684	0.27775	-1.4356	1.3441	0.056325	0.85901	-0.15403	-0.51003	0.085626	-0.36254	0.48288	2.0957	-0.27061	1.3813	-0.23305	0.43962	0.49962	-0.64088	-0.32988	0.24664	-1.2407	0.57809	-0.63861	-1.1735	0.11265	-0.35982	-0.45735	-0.87057	-0.16993	-0.3003
-5.6122	-4.3786	-4.736	-4.7543	-2.6085	-3.6355	-3.7711	-4.0533	-3.7311	-4.0406	-3.2735	-4.3379	-2.5649	-3.4988	-2.3255	-3.7016	-4.6522	-3.3549	-4.9181	-3.7467	-3.6229	-3.4625	-4.484	-5.1127	-4.8443	-3.5648	-4.231	-3.5366	-4.2434	-5.0992	-2.9014	-3.6498	-4.3815	-4.6915	-3.8049	-2.8252	-3.602	-4.8576	-4.9961	-3.1905	-2.2804	-3.859	-4.4396	-3.2686	-4.2851	-3.6119	-4.0936	-4.566	-3.1716	-3.9043
-2.1061	-3.6981	-3.067	-1.5518	-2.3837	-2.9774	-2.0157	-2.4062	-2.6576	-1.9956	-4.106	-2.0312	-2.3595	-3.9052	-2.283	-2.3808	-1.3423	-4.5066	-1.0822	-0.93957	-2.635	-2.5023	-2.1588	-0.98195	-2.1672	-2.1094	-2.7276	-2.2882	-1.7539	-2.1695	-1.2837	-2.2419	-2.427	-1.3225	-2.9957	-2.2014	-1.8838	-2.2052	-0.66027	-0.6736	-1.9053	-3.2893	-1.8732	-4.0218	-2.5587	-3.4707	-2.0085	-2.0969	-2.9441	-2.9604
-4.0151	-3.4837	-5.9046	-4.0976	-4.9899	-4.5509	-3.6881	-4.2347	-4.652	-4.6285	-2.7104	-2.9503	-2.0762	-5.16	-4.554	-3.361	-2.1159	-5.3916	-5.0949	-3.3529	-4.3964	-4.1949	-4.399	-2.9812	-2.2862	-3.1981	-3.335	-2.7374	-3.7061	-3.2112	-4.4921	-4.4434	-2.975	-3.1569	-2.8253	-4.1266	-4.2494	-2.6376	-3.7119	-2.4946	-4.2291	-2.83	-4.9526	-3.3215	-5.9518	-4.2536	-4.5968	-3.3624	-3.727	-4.3477
0.44088	-0.40667	2.9703	2.2811	2.4985	2.1116	1.3203	2.0551	1.2205	0.51139	1.9095	1.4748	1.3172	2.2158	1.3014	1.7699	1.5405	2.0433	0.60051	1.2889	0.96381	-0.12419	1.0457	0.50596	1.3295	0.6607	1.4956	1.9464	2.1486	2.3602	2.9147	1.3371	3.0914	2.1331	1.3973	0.62437	3.2184	1.7063	0.67041	3.174	0.69131	1.2704	2.4332	1.5786	1.1356	0.7539	2.8063	1.9638	1.8681	2.7826
-11.546	-12.806	-11.601	-11.57	-11.401	-12.106	-11.468	-11.943	-12.087	-10.719	-12.457	-11.074	-12.1	-12.376	-10.346	-12.939	-10.794	-10.537	-11.115	-11.031	-11.16	-11.13	-9.4987	-11.209	-12.234	-12.055	-11.671	-11.712	-11.693	-11.827	-11.156	-12.541	-11.981	-11.424	-12.882	-11.642	-11.699	-11.166	-11.521	-12.206	-14.044	-12.316	-12.175	-11.482	-11.941	-12.229	-12.188	-11.566	-12.274	-11.643
-1.7989	-0.50298	-0.45763	-2.7397	-3.2625	-2.5367	-1.3191	-1.3529	-1.6807	-2.086	-1.4562	-0.84628	-2.1054	-1.6708	-3.0061	-2.5138	-1.2671	0.51936	-0.4169	0.23706	-1.985	-0.89005	-1.3595	0.62856	-1.9114	-1.7585	-2.0103	-1.6333	-2.0882	-1.5219	-1.1461	-0.81746	0.25924	-1.4454	-1.448	0.62383	0.1322	0.0043051	-2.8015	-0.74387	-2.745	-1.4676	-0.19044	-0.11009	-0.64769	-1.0589	-1.2292	-1.6136	-1.3766	-0.017866
-20.635	-20.359	-20.99	-20.137	-21.683	-19.351	-21.116	-22.813	-19.767	-21.108	-19.786	-19.888	-19.613	-21.855	-21.246	-20.219	-20.982	-19.217	-20.42	-20.339	-20.381	-21.114	-22.29	-22.527	-22.31	-21.334	-19.913	-20.165	-20.957	-19.25	-21.658	-20.59	-19.672	-20.081	-21.051	-19.892	-21.708	-22.824	-20.669	-22.021	-19.186	-19.773	-20.361	-21.474	-19.131	-20.06	-21.638	-20.717	-21.427	-20.937
0.13194	0.67415	-0.048727	-0.2699	2.0339	1.3778	-0.068999	0.21441	-0.65419	-1.3602	0.57635	-0.12089	-1.8931	-0.63843	0.1344	0.40813	-0.49001	-0.41956	-0.3949	-0.50986	1.0003	-1.5365	-1.4662	-2.7565	-0.88809	-1.6408	0.6785	-0.48654	-0.11927	1.0457	-0.6185	-0.33095	-0.97316	0.44956	-0.62378	0.23789	-1.3859	0.055726	-1.9042	-1.0337	-0.27901	-0.52209	-0.35714	0.0076879	-1.2595	-0.8116	0.1183	-1.8014	-1.828	0.074615
-4.9296	-5.6018	-5.3313	-4.3856	-4.334	-4.7895	-4.1556	-5.5518	-5.1861	-4.4381	-4.0796	-3.8621	-3.6463	-3.8037	-4.9723	-2.5149	-4.4346	-3.7884	-5.4223	-4.4807	-3.8489	-5.9369	-5.1911	-3.4556	-3.6339	-5.6107	-3.9401	-3.5679	-4.2774	-5.9817	-3.6805	-4.0571	-3.7471	-4.1235	-3.7346	-4.0357	-4.4643	-4.9189	-4.8864	-3.8484	-4.93	-3.1567	-5.6596	-5.4327	-4.6623	-5.1709	-1.7	-3.0112	-3.7517	-5.0177
-2.0669	-2.2452	-3.5311	-2.114	-0.13642	-1.4931	-2.0012	-1.4008	-0.73858	-1.9559	-0.12442	-1.7196	-0.93248	-2.1735	-2.0261	-2.2454	-1.0286	-1.7158	-3.1021	-1.1675	-3.101	-2.1611	-0.99088	-1.8955	-1.5799	-2.3996	0.16183	-2.0323	-1.8992	-0.56147	-3.1353	-1.1701	-1.4961	-0.60669	-2.1997	-1.9365	-1.7126	-1.371	-1.5949	-1.3978	-1.2519	-1.019	-2.8836	-0.91597	-0.8139	-0.96482	-2.2191	-0.53623	-1.0537	-2.2066
5.8768	5.3286	6.1032	9.2905	6.8537	5.1651	6.1912	7.4813	3.425	5.8286	6.3165	6.6186	5.8377	6.5909	7.7613	7.0828	6.7531	6.8143	8.103	6.7783	7.9381	6.959	6.1977	5.7884	6.8821	5.6172	6.908	7.1414	7.2681	7.5201	6.5938	6.4288	5.7671	7.6064	8.0629	7.5043	5.886	7.6988	5.9914	7.5493	8.8889	6.7206	8.3552	6.3662	6.4472	6.8863	7.4167	7.4545	7.7689	8.2384
-11.522	-11.611	-12.157	-12.174	-13.225	-11.764	-11.359	-11.649	-11.912	-11.446	-10.406	-11.195	-10.756	-11.819	-11.798	-10.587	-10.752	-9.9792	-10.509	-12.097	-12.211	-12.118	-12.552	-11.719	-11.782	-11.942	-11.259	-10.92	-13.118	-11.965	-12.586	-12.48	-12.439	-12.608	-9.9933	-11.246	-11.936	-11.468	-12.165	-10.969	-11.718	-13.222	-12.363	-11.145	-10.672	-11.073	-11.201	-12.699	-9.8979	-10.653
-8.7377	-9.2091	-10.543	-10.342	-8.3762	-10.775	-10.042	-10.979	-9.4749	-10.089	-11.179	-9.2405	-10.318	-11.214	-10.172	-8.8657	-9.4875	-10.468	-11.289	-10.174	-10.643	-10.381	-10.031	-9.0222	-9.4407	-9.5789	-10.859	-9.5605	-10.058	-10.624	-11.419	-9.2682	-10.244	-10.531	-10.685	-9.4267	-11.102	-10.545	-10.257	-9.5481	-11.037	-10.914	-10.909	-8.4013	-9.3989	-12.95	-10.921	-10.511	-9.3075	-10.147
-6.9695	-6.9308	-8.7439	-8.3379	-8.6616	-8.328	-7.7277	-5.9883	-7.8257	-7.3059	-8.006	-7.7157	-7.0433	-7.1582	-7.7877	-8.8488	-8.3651	-6.6735	-7.5284	-7.1779	-3.7948	-8.5252	-7.295	-7.6923	-7.3509	-9.0164	-7.103	-9.3126	-8.6882	-7.5236	-7.0434	-6.7612	-8.2763	-7.2398	-7.5817	-7.2094	-7.402	-10.198	-8.5138	-5.8961	-7.1317	-7.2673	-7.9244	-7.7525	-8.3287	-7.7817	-6.9575	-7.7986	-7.3908	-6.9471
-12.967	-11.539	-13.3	-12.007	-12.256	-13.733	-12.245	-11.292	-13.346	-13.899	-13.517	-12.461	-12.908	-13.252	-13.548	-12.82	-12.962	-11.511	-14.296	-13.408	-14.16	-15.022	-14.543	-12.046	-13.207	-13.218	-12.868	-13.702	-12.378	-12.912	-12.13	-11.405	-13.289	-14.384	-12.435	-12.634	-14.43	-13.405	-13.183	-13.898	-12.815	-13.07	-12.978	-14.396	-13.624	-13.321	-12.997	-12.684	-12.424	-11.893
-1.8771	0.12388	-1.8829	-1.3171	-2.5351	-2.3917	-0.78649	-1.0323	-1.1881	-0.27711	-1.2922	-1.5557	-2.2606	0.0063086	-1.4867	-1.9685	-1.767	-1.4897	-2.6468	-1.097	-3.3513	0.29654	-1.7717	-1.5147	-0.91507	1.5411	-0.67717	-1.1644	-1.8299	-0.66091	-3.0626	-1.3524	-2.0508	-3.7791	-0.69337	-0.81937	-1.6224	-3.28	-1.4444	-0.27427	-1.3857	-1.6018	-2.4587	-1.8583	-0.33272	-1.2294	-1.6851	-0.24733	-0.26634	-1.931
7.2538	7.0566	6.1904	6.2748	6.0525	6.2858	7.4276	7.5807	7.7392	7.8112	5.0933	7.7487	5.8375	7.1615	6.3811	6.2744	7.3169	5.1476	6.7057	5.6975	7.2937	7.7572	5.3943	7.0527	6.9569	6.618	7.1121	6.7813	5.5301	5.8804	5.5847	7.158	7.5236	6.3841	7.6475	8.4264	7.8988	5.8493	7.8575	6.4317	6.6165	7.6388	8.7203	7.6472	4.8305	6.4688	6.8642	5.5483	6.663	5.3763
-23.373	-22.071	-18.749	-24.373	-21.477	-22.524	-19.739	-22.818	-22.33	-21.117	-23.193	-22.152	-23.454	-22.897	-22.616	-22.387	-21.656	-23.113	-22.211	-22.36	-22.067	-23.505	-21.45	-21.535	-22.568	-22.199	-22.121	-21.333	-22.699	-22.089	-21.655	-23.796	-23.248	-20.853	-21.578	-22.715	-21.535	-21.844	-22.255	-21.311	-22.477	-23.49	-21.296	-23.557	-21.124	-21.066	-21.664	-22.896	-22.808	-21.152
-14.539	-13.822	-12.944	-14.531	-12.917	-13.229	-13.367	-13.71	-13.679	-14.286	-14.322	-14.216	-12.812	-12.101	-13.813	-14.487	-13.147	-12.595	-14.535	-13.325	-13.813	-13.183	-14.655	-13.461	-13.978	-13.482	-13.671	-14.502	-13.797	-12.159	-11.991	-13.152	-12.983	-13.485	-13.773	-12.051	-12.659	-14.561	-14.018	-10.636	-13.694	-13.891	-14.198	-12.022	-13.681	-13.941	-11.388	-14.382	-12.93	-12.35
-3.6671	-3.9042	-1.2536	-3.4444	-3.6605	-2.7707	-2.6089	-2.471	-2.5418	-3.1357	-1.7127	-4.6062	-3.3756	-1.8561	-4.1514	-2.0975	-2.7306	-2.1958	-1.6142	-2.5825	-2.2435	-1.6567	-2.1699	-1.7207	-1.0748	-2.6088	-2.1277	-2.1224	-1.5558	-0.82673	-1.3266	-2.6588	-3.2417	-2.6924	-2.9183	-2.9823	-2.3992	-3.0396	-2.0348	-3.2975	-2.5004	-2.8023	-2.5266	-1.6144	-0.99001	-1.8581	-2.3333	-0.66568	-1.7668	-3.8644
-3.8413	-2.4358	-1.9554	-2.7055	-2.6885	-1.2538	-3.2137	-3.2022	-2.9617	-1.9893	-3.2587	-2.0094	-4.5024	-3.6889	-4.7638	-4.1334	-3.85	-2.1715	-2.9424	-4.3732	-2.6947	-3.0664	-1.9572	-2.3832	-2.3531	-2.2964	-3.9297	-2.8187	-2.2043	-2.2715	-2.9039	-4.5032	-3.2135	-2.7519	-3.0724	-2.6891	-1.9663	-3.589	-3.2394	-5.0226	-1.7034	-2.8396	-3.1636	-2.2759	-3.7869	-1.5212	-3.6993	-3.253	-4.576	-2.32
-0.22796	-1.1182	-1.9897	-1.5846	-1.8673	0.11759	-1.9386	-2.3927	-1.2675	-1.2121	-2.2571	-1.7791	-2.0876	-2.55	-1.9099	-1.2445	-0.86442	-2.171	-0.41379	-2.1295	-1.516	-1.8595	-1.7116	-2.3731	-2.4546	-2.0867	-0.66937	-1.5248	-0.99178	-2.1128	-1.319	-0.85259	-1.5537	-0.75203	-1.4827	-0.96794	-1.7517	-2.4411	-3.2446	-0.42915	0.29985	-0.039769	-2.0878	-2.718	-1.0866	-0.66892	-0.44817	-1.5372	-2.2172	-1.9582
5.2968	4.0296	2.2218	4.6191	3.1211	3.2055	2.4113	3.2652	2.5486	3.7859	3.6884	3.2716	3.3873	2.5665	2.8354	2.1475	2.9846	2.4739	3.4741	2.1808	1.3138	2.8042	3.9904	3.8531	1.5892	3.2941	2.9324	3.4812	3.4393	2.7961	3.0831	4.1803	1.5133	2.566	1.0166	2.1735	4.2683	1.9178	3.3615	3.0017	3.3117	2.6223	1.8655	3.9105	3.0639	3.6745	3.281	3.5131	4.0684	3.3591
10.386	9.9988	10.495	10.078	10.321	10.099	9.6519	9.1622	10.452	11.387	8.6893	9.7418	10.477	9.6417	9.5092	12.037	9.6818	9.2996	10.477	10.348	10.602	10.531	9.2774	9.6668	10.688	10.053	9.1747	11.268	10.742	9.4054	9.5787	10.12	9.6136	10.349	10.701	9.5714	8.9753	10.376	11.089	11.071	9.4274	10.457	10.184	9.4891	10.157	8.0003	10.142	9.9718	9.7351	7.9124
6.0423	7.5082	7.5832	6.3332	8.8206	6.9426	6.7195	7.5386	6.0538	7.7179	5.6932	8.0847	7.0841	7.7099	6.1929	7.3938	5.1892	5.9962	7.9063	7.4227	7.366	8.1528	7.3182	7.7166	5.8161	6.9621	8.0576	6.8902	5.3225	7.6963	6.7124	6.2264	5.6351	6.7799	7.1807	5.8448	6.4306	6.3322	6.6018	7.6963	7.0703	7.3235	6.5807	6.0778	6.3101	7.5216	5.5935	5.934	6.7108	7.5439
-4.9271	-3.1278	-4.1834	-4.1446	-3.8611	-5.2805	-2.2206	-4.7465	-3.9814	-5.8756	-4.6693	-2.7531	-4.0338	-4.7036	-3.7674	-5.4757	-3.4179	-3.2847	-3.1404	-3.6511	-3.8279	-4.9679	-4.7611	-4.2811	-4.0597	-3.7655	-4.0199	-5.2974	-6.6506	-3.723	-4.0923	-4.1816	-5.5591	-4.1362	-4.0821	-2.7826	-3.5067	-3.0864	-5.7883	-5.3797	-4.5015	-3.699	-4.5749	-3.6482	-3.1503	-3.3618	-4.0694	-5.1002	-4.5244	-2.3089
-12.015	-10.989	-11.388	-11.204	-11.504	-11.419	-11.302	-11.822	-10.985	-10.098	-11.877	-11.532	-13.577	-11.88	-12.073	-12.397	-11.867	-11.397	-10.074	-13.296	-11.396	-10.116	-12.045	-11.593	-12.978	-11.154	-10.091	-12.039	-10.869	-12.366	-11.904	-12.78	-11.638	-12.215	-12.703	-11.429	-11.641	-10.948	-11.281	-13.281	-12.812	-11.916	-11.544	-10.295	-11.714	-14.349	-11.775	-11.132	-11.184	-12.877
-0.74237	-0.39213	0.55501	-0.19532	0.23509	1.1908	1.0339	2.5416	-0.077136	-2.3125	-0.29955	1.6724	-0.54815	-0.14078	-0.18051	1.5344	1.027	-1.2892	-0.012479	0.87569	0.93416	0.36449	-1.1033	-0.28267	1.2968	-0.61106	-0.2665	-0.72965	1.2113	-1.6153	0.50236	1.0294	0.76819	-0.30414	0.41072	1.6078	0.24849	-1.3147	1.5572	1.5292	0.46509	0.98211	0.99768	-0.68002	0.14081	-1.3959	1.0105	0.72955	-1.0637	0.55788
-4.8709	-6.5684	-7.6702	-6.0538	-5.201	-5.6388	-5.3267	-4.7241	-5.303	-2.4807	-6.9416	-5.6148	-6.1623	-6.2298	-4.5864	-5.1788	-5.4073	-5.7922	-4.6027	-4.6451	-4.8705	-6.1851	-6.5402	-4.1447	-5.3807	-5.2431	-5.2361	-5.3803	-5.7551	-5.2612	-4.2969	-7.0129	-4.525	-6.3139	-6.3184	-4.2998	-4.8157	-6.2115	-5.3938	-4.6174	-5.5581	-4.1883	-4.797	-4.6578	-7.4521	-5.5811	-5.1914	-4.5925	-4.9295	-6.2417
-4.4387	-2.3111	-3.1889	-3.2294	-3.7283	-3.2921	-4.2968	-2.5611	-3.8499	-3.7191	-4.335	-3.5366	-3.5298	-3.7939	-3.8862	-2.2342	-4.5768	-2.9424	-4.5132	-3.8969	-1.8643	-5.6419	-4.8801	-3.5556	-2.5543	-4.1384	-2.9864	-3.127	-4.0079	-2.7773	-2.5487	-2.8531	-0.89362	-3.4975	-3.7586	-3.6738	-1.4025	-2.5205	-3.6683	-2.8456	-3.8524	-3.191	-3.3339	-3.8318	-2.6593	-3.8652	-4.1545	-2.5665	-3.0253	-3.333
1.9299	0.34014	0.085331	1.0474	0.11448	-0.25077	1.5305	0.7793	1.67	-1.0761	-0.061067	-0.40821	-0.26585	-0.66113	1.5131	0.065164	-1.0971	1.6526	0.75805	0.5803	0.69365	0.22571	1.5042	-1.1594	0.61708	2.3431	0.78	1.2202	0.99439	0.61671	-1.1236	0.71381	1.6296	0.27285	0.16009	3.4788	1.36	0.60426	1.4156	-0.52647	0.14427	-1.3685	0.57546	0.94445	0.072829	0.6667	1.0505	0.1358	0.47575	-0.31237
-1.1937	-0.28284	0.41119	1.7512	0.28151	1.5822	-0.14721	1.9985	-0.29715	0.51741	0.22115	-0.73575	0.64581	0.94529	-0.6942	0.48819	0.57174	1.7312	0.44991	0.064069	0.75479	1.8199	1.38	0.86525	-0.82037	1.0681	1.5796	-0.068297	1.5711	0.4618	-0.76626	0.27385	1.5977	0.56005	0.35708	0.37225	-0.35464	1.104	1.0844	-0.39995	1.1279	1.9749	-0.36022	-0.6496	0.89395	0.4447	-0.0417	-0.53975	1.0205	2.0683
-12.839	-14.576	-13.032	-11.218	-11.244	-12.976	-12.243	-14.491	-11.717	-11.406	-12.853	-13.338	-12.665	-13.567	-11.887	-14.146	-12.402	-12.779	-13.024	-13.781	-14.78	-13.2	-13.667	-12.63	-14.286	-11.592	-13.715	-13.147	-12.822	-12.524	-12.571	-13.057	-11.959	-12.663	-12.734	-13.377	-13.547	-12.933	-13.719	-13.062	-13.061	-13.085	-11.268	-13.617	-13.141	-12.84	-13.97	-13.194	-13.815	-12.203
9.1964	10.278	8.7569	9.7241	7.7001	10.5	8.7345	8.0561	9.4104	8.0505	7.2481	7.4401	7.819	8.3231	8.4938	7.3404	6.7658	9.0851	7.5777	10.15	8.3975	6.8033	9.1411	7.723	9.9849	8.8196	9.5025	7.917	9.2862	8.8604	8.9797	9.9793	9.5365	8.3642	8.1995	6.5968	8.8885	8.4255	9.8175	7.8256	8.3326	8.4407	8.2301	9.4247	8.736	9.0669	8.6398	9.5002	8.7015	8.6934
-22.688	-22.2	-22.055	-23.094	-21.458	-21.815	-21.455	-21.51	-23.357	-22.545	-20.625	-22.803	-22.327	-22.622	-23.542	-21.801	-21.618	-23.951	-22.065	-22.842	-21.084	-21.65	-21.826	-22.018	-22.333	-21.99	-22.726	-23.103	-21.036	-21.568	-21.031	-18.863	-23.037	-21.767	-22.386	-22.902	-22.908	-21.454	-21.755	-21.357	-22.986	-23.014	-22.603	-22.12	-22.35	-21.359	-21.871	-22.768	-22.529	-22.682
8.7695	8.1096	8.9065	9.8288	10.009	10.117	7.932	9.2741	7.7509	7.6148	8.8387	9.4416	9.7864	9.2771	8.3774	8.4261	7.6159	8.3275	10.131	8.1612	8.7562	8.8445	8.335	8.6265	8.5327	9.912	8.1533	9.4062	8.699	8.2058	8.4404	6.9514	9.6889	9.7715	8.5775	9.015	11.206	8.5421	9.8742	8.9902	9.1662	8.8904	9.3242	9.7846	8.6905	8.7675	9.706	8.9139	9.7439	8.9949
-8.8642	-8.8449	-8.4439	-10.155	-9.8818	-8.2588	-9.9221	-8.1142	-9.9942	-7.3948	-9.9116	-9.2486	-8.9496	-8.4071	-9.8096	-8.3467	-8.2353	-9.3443	-9.0159	-8.5088	-8.3043	-8.1004	-9.8019	-9.3375	-8.1008	-8.6395	-8.0684	-7.4846	-9.406	-8.8082	-8.2703	-7.6595	-11.156	-9.0743	-7.2778	-11.172	-9.8298	-7.6846	-8.6278	-10.194	-10.019	-9.0525	-8.1044	-9.1284	-7.2443	-10.254	-8.9334	-8.1973	-9.0991	-10.04
-0.68404	-0.36887	-2.2496	-2.8413	-2.1324	-3.5287	-3.3688	-2.789	-3.6177	-1.9395	-3.9367	-2.1751	-1.4328	-0.59613	-2.8669	-1.953	-3.0168	-2.0767	-1.3635	-1.3564	-2.832	-3.2845	-1.552	-1.0353	-2.0307	-0.97443	-1.7814	-3.0594	-2.2162	-1.2089	-2.0211	-1.1864	-1.934	-1.4187	-0.63701	-2.886	-0.50044	-2.0717	-2.5798	-2.8458	-0.05096	-0.84233	-2.0926	-2.5702	-0.11894	-1.5025	-0.60205	-1.6245	-1.4629	-2.3791
-12.625	-11.414	-12.383	-12.262	-10.596	-13.824	-14.256	-12.758	-13.792	-13.211	-15.018	-14.176	-12.384	-11.26	-13.383	-14.164	-12.477	-12.705	-12.882	-12.711	-13.408	-13.819	-12.23	-11.919	-14.795	-13.928	-12.832	-12.815	-12.759	-12.5	-12.532	-13.21	-13.444	-12.718	-13.763	-12.969	-12.688	-13.509	-12.743	-14.447	-11.108	-12.761	-13.861	-13.873	-14.812	-14.628	-12.834	-13.701	-14.892	-12.918
1.029	0.75813	1.4939	-0.12659	0.086791	1.2878	0.12399	0.89585	-0.6829	0.84362	0.29813	0.14992	0.11829	-1.0203	1.3139	1.1438	0.71349	0.1134	0.35102	0.49258	1.0985	0.86016	0.80575	-1.6493	-0.12769	0.13358	-0.73872	-0.49286	-0.054534	0.44767	0.4052	0.61531	0.33772	0.14898	-0.023708	-0.45968	-0.34225	-0.29921	1.4554	0.45457	2.1917	0.28276	1.0521	0.51507	-1.5523	0.62812	-0.59735	-1.3225	0.40481	-0.075061
-5.7818	-7.8558	-5.8106	-6.0816	-6.2799	-4.5648	-6.243	-7.2936	-6.3526	-6.8383	-6.3026	-5.44	-7.2766	-5.867	-5.7227	-7.3015	-5.8919	-7.4759	-7.1531	-7.0291	-6.7559	-7.1994	-6.592	-7.254	-7.8813	-6.1789	-5.8549	-7.0129	-6.4081	-6.7284	-5.8578	-6.9443	-5.1238	-6.3927	-5.1537	-6.2864	-7.3615	-5.6295	-6.1737	-3.1872	-6.4397	-5.2192	-5.9142	-5.3106	-8.154	-5.8828	-5.1708	-6.5623	-5.8236	-6.4631
-6.5447	-7.2446	-7.3698	-6.6269	-8.0964	-8.108	-5.4942	-6.2737	-6.9781	-8.1743	-8.8909	-6.2821	-8.1665	-6.9617	-6.221	-7.1802	-9.7559	-7.7782	-9.6957	-7.8546	-5.1613	-6.9792	-8.47	-7.2076	-6.8588	-9.6462	-6.2909	-8.1729	-6.1148	-8.1305	-8.8355	-7.747	-7.8848	-8.0463	-6.8029	-8.8055	-7.7133	-7.4183	-6.5657	-7.8183	-6.8352	-6.8215	-8.4178	-8.1328	-7.9938	-7.2435	-6.4821	-9.2766	-7.288	-9.0359
0.12515	0.84026	0.99378	-1.9946	-1.1036	0.15155	0.26423	0.62031	-1.0397	-0.48843	0.042514	-0.43485	0.16516	0.074872	1.4096	0.86099	0.32912	1.0698	0.16867	-0.13774	0.55901	0.093793	0.0054437	-0.52114	0.84564	-0.3521	-0.25518	-0.34259	-0.28785	0.51536	0.53042	0.73554	0.078057	0.45012	0.93048	-1.0707	0.51975	-1.398	1.2796	-0.8294	0.30123	-1.3512	1.2515	1.2127	-0.076712	-0.36849	-0.38403	-1.317	0.36406	0.67088
-19.298	-20.561	-21.88	-21.426	-22.691	-21.913	-21.009	-19.991	-21.146	-22.176	-21.037	-22.258	-21.526	-20.107	-19.345	-20.93	-22.785	-20.229	-20.085	-20.104	-20.227	-20.191	-20.103	-19.982	-21.016	-21.225	-20.518	-21.171	-21.78	-20.973	-20.805	-21.656	-21.004	-21.367	-21.383	-23.158	-22.398	-20.84	-20.331	-21.758	-19.309	-21.922	-20.229	-21.826	-20.128	-20.249	-21.572	-20.239	-21.479	-21.313
-20.06	-21.051	-19.465	-20.654	-20.904	-20.281	-21.201	-20.813	-20.412	-21.332	-20.214	-20.529	-20.323	-21.188	-19.61	-20.029	-20.582	-19.998	-21.316	-22.434	-22.977	-21.369	-20.121	-20.857	-20.536	-20.634	-21.015	-21.847	-18.101	-20.529	-20.445	-20.824	-20.78	-19.618	-21.442	-21.284	-20.318	-21.009	-21.196	-20.871	-20.717	-18.656	-19.985	-21.328	-20.817	-22.24	-21.409	-20.55	-21.201	-20.961
2.3752	2.2635	1.3639	1.2076	1.3381	0.4949	1.0132	2.5002	1.3135	2.0747	3.8321	3.9994	1.5005	2.2193	2.2726	1.8452	1.4517	2.6281	0.98401	2.3618	1.8324	0.4974	2.8453	0.43241	1.1655	1.7014	1.6513	1.4032	2.0843	2.2944	0.081713	2.2053	1.8591	2.0519	1.9178	2.0243	2.637	2.0343	3.7931	2.7277	2.2655	0.74415	0.67235	1.763	3.5107	1.4336	3.3819	1.0425	0.35376	0.94092
1.0018	1.8407	1.4893	1.1693	2.2785	0.47756	1.0488	1.0971	1.1682	1.5757	1.3794	1.2917	1.7277	1.7983	2.1318	0.059048	0.22582	0.17804	0.76084	1.2607	-0.20543	0.39615	2.0304	1.0346	2.4798	1.566	2.2584	-0.48963	1.3816	1.0109	0.73674	0.8397	1.5262	2.5159	2.3768	0.5622	2.5912	2.0459	1.7003	1.3364	2.0865	1.8742	1.6875	-0.29529	0.82018	1.4326	-1.1193	1.274	0.63415	0.73857
-1.7854	-2.8056	-1.8641	-1.9542	-2.1536	-2.7747	-3.1771	-2.1812	-1.3997	-3.6858	-2.1084	-2.8273	-2.882	-1.7255	-1.2782	-0.54878	-2.6764	-2.0948	-1.1221	-2.3851	-1.1448	-1.0098	-3.8998	-2.3239	-3.232	-1.5929	-1.2726	-3.2522	-2.35	-2.0406	-1.2398	-2.7135	-1.6683	-2.6231	-2.2373	-2.32	-2.5345	-4.1301	-4.3412	-2.7986	-1.8049	-3.9123	-1.4951	-2.9191	-1.5441	-1.5237	-3.0947	-3.0278	-3.6261	-3.1731
-13.169	-13.96	-13.455	-14.447	-14.888	-13.428	-14.091	-13.093	-14.35	-12.657	-13.065	-15.292	-13.365	-14.573	-14.071	-14.823	-14.937	-13.493	-14.616	-14.26	-14.791	-14.195	-14.274	-14.429	-13.35	-14.899	-12.7	-13.429	-14.511	-14.764	-14.095	-12.859	-13.722	-14.784	-14.778	-13.189	-14.173	-12.795	-12.926	-14.533	-13.645	-14.417	-13.602	-13.615	-13.326	-13.333	-15.985	-14.029	-14.651	-13.583
6.3476	7.8293	5.686	7.3737	6.9751	7.7625	7.0078	7.1046	5.6765	6.6388	6.2881	7.7329	6.8056	7.5164	7.8162	5.3812	7.9145	5.4871	5.9376	6.8676	8.0439	5.9698	7.2552	6.5433	7.801	7.8929	5.9938	7.6372	5.1127	6.2266	6.1875	6.6242	5.7896	6.2317	6.298	7.5926	8.0186	4.9913	5.8451	6.1044	7.7602	5.4421	5.9301	6.317	5.9965	8.1388	4.856	8.3468	7.4468	5.9177
-2.7772	-1.9656	-2.3714	-1.9313	-1.4808	-3.1718	-0.24992	-1.2943	-0.8283	-1.49	-1.9865	-0.56633	-1.1441	-2.6673	-0.75421	-1.7762	-2.0974	-1.8964	-0.85032	-1.7889	-2.0048	-1.4925	-2.1778	-1.3634	-1.7295	-0.6962	-1.3322	-2.3999	-1.7895	-1.7189	-2.0085	-1.2666	-2.8498	-0.0067146	-1.1627	-4.3329	-1.6855	-2.2185	-1.7358	-2.1389	-2.4502	-2.5404	-1.1145	-1.6686	-1.7776	-1.2917	-1.517	-2.5006	-1.2166	-1.1045
-1.5516	-1.3816	-1.103	-1.8669	-1.1697	-1.8825	-0.97105	-3.351	-1.4859	0.38514	-3.3447	-0.99635	-1.1308	-1.3901	-1.1397	-2.1405	-2.7818	-0.64536	-0.26386	-1.3085	-0.91045	-2.3231	-3.0593	-2.8949	-2.4663	-3.2285	-1.684	-0.62971	-2.8242	-1.1816	-3.7285	-0.66229	-0.81699	0.87716	-2.7154	-1.496	0.79857	-2.8728	-1.8597	-1.4486	-2.1042	-1.9399	-2.7238	-2.2018	-1.6373	-0.88921	-2.0777	-2.3074	-2.0778	-0.94911
-12.942	-14.147	-11.668	-11.41	-9.1118	-11.993	-10.44	-11.98	-12.063	-12.422	-11.654	-11.046	-12.389	-10.906	-12.215	-11.791	-11.245	-11.941	-12.015	-12.342	-11.893	-12.262	-12.792	-12.359	-11.59	-10.983	-10.944	-12.241	-11.267	-11.09	-11.421	-11.895	-10.904	-9.5212	-11.287	-11.667	-12.055	-11.774	-10.663	-11.66	-10.832	-11.162	-11.815	-11.114	-11.213	-12.342	-11.146	-11.13	-10.081	-10.146
-13.003	-12.111	-13.156	-13.836	-15.308	-15.194	-12.348	-12.677	-12.508	-12.379	-12.783	-12.761	-12.515	-12.619	-12.955	-12.662	-13.154	-11.893	-13.56	-13.872	-13.856	-14.652	-12.675	-13.471	-12.808	-13.631	-12.886	-13.98	-14.592	-12.582	-13.73	-12.118	-13.723	-14.413	-14.211	-13.214	-13.959	-11.888	-12.818	-14.265	-13.162	-12.476	-14.7	-12.345	-11.695	-13.665	-13.369	-13.563	-12.445	-13.241
1.2814	2.4796	3.1192	2.073	0.50631	2.1861	4.3266	3.5204	2.3054	1.8294	1.2235	4.3049	2.9413	3.2204	3.5331	0.72366	1.3238	1.3943	3.1221	3.1789	3.3365	1.3502	4.3256	1.6907	2.3377	2.8378	2.1685	3.3191	2.4562	2.6339	3.9019	3.7868	2.3445	3.8436	2.5437	2.8951	3.9106	3.9394	2.7996	2.5171	3.6924	1.6078	2.5747	2.5632	1.6736	1.3852	3.0512	2.149	0.99483	2.7651
1.9899	-0.086437	0.37257	0.23993	-0.19283	1.6896	1.5171	-0.16423	1.2091	1.0011	0.63294	1.0191	0.3865	0.94799	1.1954	-1.5543	1.7518	1.689	0.41985	-0.03675	0.75394	1.0832	-0.096369	-1.1991	0.18142	0.60706	0.82837	-0.32331	-0.4571	0.11543	0.15677	0.28178	1.5103	1.422	0.38523	-0.3758	0.57335	0.3271	0.25266	1.1706	1.3581	1.7599	-0.09936	0.57646	0.75882	0.15041	-0.7122	1.6589	-0.19875	3.5508
-12.669	-12.769	-13.279	-12.82	-11.906	-11.215	-12.98	-13.616	-13.636	-13.846	-12.89	-13.574	-12.64	-12.859	-12.668	-11.028	-14.156	-14.065	-13.699	-12.264	-12.29	-13.272	-12.308	-13.137	-13.75	-13.329	-13.185	-11.721	-12.591	-11.659	-12.782	-13.01	-11.873	-12.988	-12.477	-12.616	-12.344	-11.73	-13.358	-13.369	-13.366	-13.846	-13.428	-13.016	-13.061	-12.386	-15.659	-11.756	-14.652	-13.014
-11.452	-10.381	-9.8731	-11.141	-10.263	-11.974	-10.112	-10.174	-9.6236	-10.463	-9.3531	-9.6903	-12.504	-10.348	-11.525	-9.7121	-11.593	-11.17	-11.422	-10.719	-10.377	-10.448	-11.278	-12.157	-12.193	-9.9722	-9.118	-11.92	-10.989	-11.719	-10.539	-11.28	-10.38	-10.812	-12.148	-10.115	-10.81	-11.695	-11.821	-10.481	-11.24	-11.479	-10.725	-10.531	-9.7325	-11.147	-11.986	-11.885	-10.194	-11.901
-0.56839	-1.4132	-0.86835	-0.68644	-1.5828	-0.072608	0.047241	-1.6138	-1.5657	-0.27453	-0.49004	0.59348	-1.9102	-1.1212	-1.0004	-0.66697	-1.9221	-2.0205	-0.50474	-1.0938	-0.82524	-1.5499	-0.62368	-1.6474	-1.783	-1.8755	-1.3411	-0.94938	1.0777	-1.2071	-0.16088	-0.33893	-0.72915	-1.3856	0.64738	-0.31756	-1.2725	-1.3192	-2.6602	-0.34512	-2.7216	0.28111	-0.018388	-1.3903	-1.6492	-1.0342	0.053516	-0.33506	-1.9872	-0.43232
5.404	5.0968	5.1974	6.3576	5.0539	2.4811	3.968	4.7019	4.7584	6.5842	5.5594	3.5352	4.965	6.0766	5.2223	6.0002	6.0013	6.6238	4.4382	5.6532	6.3783	5.7175	5.864	5.4753	5.1194	4.1887	4.5882	3.9032	7.1789	3.7069	5.4903	5.9823	5.1909	6.6907	6.1461	7.3171	6.9648	5.3927	4.6896	5.929	4.9221	6.5876	7.353	4.4211	6.5093	8.6311	5.9795	5.0121	5.8365	3.373
-13.581	-13.425	-12.918	-13.308	-13.752	-13.986	-14.187	-11.966	-12.873	-12.517	-13.606	-14.006	-12.838	-12.995	-12.02	-14.173	-12.921	-14.163	-12.407	-13.486	-12.741	-13.917	-13.266	-13.464	-12.399	-13.395	-13.017	-13.507	-14.05	-13.427	-12.148	-12.315	-12.107	-13.349	-13.482	-12.44	-12.414	-12.708	-11.713	-13.86	-13.648	-12.12	-13.665	-12.601	-13.629	-11.796	-13.228	-11.952	-13.384	-13.534
-8.9999	-9.0808	-8.9191	-8.0997	-9.7512	-8.0244	-9.3302	-11.259	-6.6285	-10.215	-8.0316	-10.079	-8.8117	-9.4623	-9.0224	-9.114	-9.6171	-8.7475	-10.169	-8.6869	-8.8728	-10.468	-9.7822	-8.0699	-11.334	-10.351	-9.9511	-8.8541	-8.8614	-9.2075	-8.7702	-8.5225	-8.2025	-7.6567	-9.0261	-11.121	-9.2967	-9.7351	-9.5382	-8.1967	-8.6075	-7.022	-9.2593	-9.4921	-9.1047	-8.9967	-9.5783	-9.0419	-7.0814	-8.2157
1.6544	2.2091	3.0447	1.7373	1.6232	1.0906	2.0526	3.2508	2.8346	1.7568	1.0689	1.8031	0.96731	-0.37657	2.856	2.2053	0.99677	0.54956	0.72641	1.4166	3.4586	-0.054547	2.6159	2.6547	1.9631	1.0844	1.7688	2.1318	1.8388	2.0654	0.71871	1.511	1.8297	-0.098317	0.86853	2.1784	2.2978	0.40956	1.757	0.60587	1.8837	0.42464	1.7909	1.7878	1.9455	2.3567	1.8288	2.8541	0.72081	2.6211
-0.8691	-1.4207	0.47377	0.93848	0.32842	-0.5863	1.36	0.80604	-0.23034	0.18139	0.29722	0.39877	-0.16728	0.14376	-1.1048	-1.3839	-0.17329	-0.88176	-0.42992	-1.0197	-0.37722	0.90921	-0.056345	0.7514	1.5227	-0.52963	-0.27857	-0.16278	-0.63825	0.016859	2.5453	-0.36823	-0.87665	-0.89154	-0.45053	-1.2665	-1.6424	-2.0483	-1.5286	-0.76092	0.37675	-1.8639	-0.48344	0.94354	0.48646	1.2166	-0.69459	-0.34333	-0.10227	-1.3743
0.64297	0.76831	3.2621	1.5986	0.94706	1.9548	1.8799	1.5828	-0.12256	-0.13539	2.406	1.8057	1.0191	2.1091	1.3529	0.8119	2.8275	1.0524	0.97814	1.3226	0.34541	0.14087	1.2784	0.63325	2.0461	1.3703	1.4476	2.8418	2.5862	1.0928	2.4934	3.8419	1.6618	0.90111	0.78809	2.319	2.5465	2.805	1.7863	2.2103	1.7158	3.0775	1.6175	2.1435	1.6408	1.8793	2.944	1.8967	3.1195	1.3494
-14.711	-14.723	-15.201	-13.758	-13.23	-14.315	-13.914	-12.718	-14.407	-13.436	-13.783	-12.798	-13.155	-14.208	-15.035	-15.502	-14.625	-11.511	-14.086	-15.395	-13.764	-14.715	-15.382	-12.315	-14.127	-14.138	-14.187	-12.513	-14.24	-13.933	-14.417	-15.044	-13.758	-13.551	-13.547	-15.162	-12.316	-14.305	-13.651	-13.996	-14.131	-12.315	-14.673	-15.231	-14.99	-13.608	-13.326	-16.153	-14.737	-14.583
3.4291	3.3073	2.2442	3.9352	4.0006	3.472	2.6856	2.6667	3.906	3.7066	2.8583	3.93	1.2857	2.1425	2.476	2.3719	3.1775	1.3143	3.3494	3.593	2.3402	2.3787	2.8276	2.2619	2.1162	1.5329	5.5297	2.5406	2.6993	3.1483	2.9525	2.4713	2.8623	2.4726	0.69418	2.4693	2.2745	3.9381	3.4417	1.863	3.1275	2.4753	2.2717	1.9833	3.3436	2.3315	3.8501	2.2941	2.6425	1.5642
-7.6077	-8.077	-10.14	-8.122	-10.235	-9.4954	-8.8676	-9.4397	-8.5571	-8.4882	-7.6277	-8.7202	-9.6312	-8.0486	-8.4564	-9.5227	-8.9078	-9.325	-9.2913	-8.6426	-10.563	-7.9244	-8.7638	-9.3236	-8.1999	-9.3	-9.5846	-9.4328	-9.9056	-7.971	-8.585	-9.5091	-10.402	-9.3692	-9.5078	-9.2103	-9.0709	-8.5252	-10.346	-9.0493	-9.4379	-8.41	-8.9465	-9.896	-9.1065	-9.0414	-8.0337	-8.882	-9.1759	-10.012
-2.7285	-4.059	-3.7696	-1.1299	-2.1113	-0.88572	-2.6204	-4.3419	-1.6749	-2.3225	-4.3898	-1.0637	-4.0511	-2.7393	-2.5709	-2.324	-3.1623	-3.2868	-1.8939	-2.4773	-0.79266	-3.0879	-3.375	-3.2804	-1.2627	-2.1836	-3.2402	-4.1452	-2.9758	-2.0007	-3.0747	-3.3076	-1.9487	-1.4318	-3.3923	-3.4375	-4.372	-3.2497	-3.2378	-1.8726	-1.6236	-1.6058	-2.8795	-3.9028	-3.3963	-2.5954	-4.0663	-3.3387	-3.5354	-4.281
-8.4032	-8.4503	-7.8491	-7.5121	-8.4867	-8.8393	-7.7305	-8.3116	-8.9046	-6.8762	-7.3892	-9.2029	-6.8707	-7.6681	-7.5028	-6.429	-7.7875	-7.6941	-8.4139	-8.114	-7.0875	-7.6116	-7.5996	-6.8503	-6.5503	-8.1589	-6.5405	-7.0289	-7.3827	-8.3871	-7.3106	-7.146	-8.2038	-7.1764	-7.0978	-8.0146	-9.7355	-7.649	-7.558	-7.2091	-7.9975	-6.3706	-8.5299	-8.1511	-6.1588	-5.1731	-7.6678	-8.2685	-7.6995	-7.0355
-0.60045	0.8711	-0.2702	0.58127	-1.3496	-0.71166	-0.89872	0.54868	-0.1683	0.0074663	-1.2285	0.63757	0.19159	-0.18636	0.79614	-1.3197	1.2198	-1.4161	-1.203	-0.66356	-0.1035	0.77168	-1.0052	0.9086	1.7067	1.2411	-0.66405	0.97179	0.4063	-0.059321	0.38459	-0.16798	-0.17549	0.49376	0.11999	-1.5055	-1.0706	1.0098	0.71128	2.3937	-0.52801	0.55068	1.245	-0.84223	0.37448	0.2981	-0.61974	-1.1537	0.15538	1.4177
0.75076	-0.44692	-0.9292	0.27393	-0.2584	0.06842	0.44361	-1.0226	-1.2505	-1.8015	-0.97481	0.13496	-0.22135	-1.6582	-1.1266	0.65256	0.091179	-0.41583	0.18678	-0.14959	-0.62508	-0.10397	-1.0818	0.54114	0.45151	1.8336	-0.54261	-0.023472	0.18225	0.028072	-0.59708	0.70429	-1.3045	0.58761	-1.6323	-1.1359	-0.7239	0.45659	0.18785	-1.2838	-1.2775	-1.1501	-0.07587	-0.13213	-0.27745	1.2973	-0.72672	-0.66236	-0.52626	0.49481
2.6696	2.8954	4.0752	3.4282	4.328	4.6066	3.8643	1.48	1.8354	4.6134	1.8157	2.7214	3.1439	3.0047	2.0111	3.2315	3.6674	4.3289	3.1612	3.1525	3.3423	4.8967	2.8052	2.3136	3.5028	3.6445	3.5859	1.9741	2.6	3.7607	2.3291	1.3112	1.6864	3.2739	2.8828	3.0417	2.8005	3.1164	3.1698	2.3996	2.8141	2.4821	2.7333	1.5532	1.1388	1.5862	4.261	2.7519	1.2319	2.5586
-0.11216	-3.4701	-3.4927	-4.1076	-3.4834	-2.7829	-2.1073	-2.4431	-3.22	-2.2652	-2.2603	-2.4941	-3.1447	-2.6664	-3.0236	-0.82326	-2.8418	-1.9879	-2.4249	-1.3779	-4.1655	-2.5315	-4.118	-0.67958	-1.24	-3.6786	-3.5982	-2.8406	-2.387	-3.2934	-3.586	-1.0932	-3.1827	-1.9255	-2.6663	-1.8981	-2.7319	-1.0955	-2.2277	-2.7167	-3.2847	-2.4487	-2.5808	-2.3936	-1.2327	-1.969	-1.5601	-1.9511	-3.1336	-1.737
-2.9678	-3.8869	-2.2925	-2.4049	-3.1986	-2.9895	-1.5274	-3.104	-2.4962	-1.0769	-2.7205	-2.2342	-2.2297	-2.4556	-1.8398	-2.7447	-0.44877	-2.1717	-2.8141	-0.42165	-2.8963	-3.725	-1.3079	-3.0225	-1.9066	-1.5465	-0.3846	-2.6256	-1.0675	-1.3108	-2.1032	-3.2689	-4.0407	-3.6191	-0.034292	-2.6016	-1.4648	-2.3758	-3.9704	-3.2965	-3.0295	-2.8353	-2.2231	-1.8575	-2.2409	-2.4578	-3.5369	-1.3936	-0.38819	-1.4587
2.5746	0.86107	0.32139	-0.67017	1.9541	0.53599	2.0551	2.7903	2.7197	2.59	1.2321	-0.13112	0.86634	1.3642	1.9401	0.5895	0.9789	1.7784	1.1855	1.7826	1.7033	3.3087	2.4672	1.5788	2.0829	0.69619	1.3015	2.232	2.0532	0.62039	4.0392	1.0396	2.1863	1.6419	1.8322	1.2012	-0.29672	0.55369	2.2983	0.14212	1.5455	1.4187	1.4529	1.4394	0.50617	1.3789	1.59	2.5589	4.2311	3.2881
-12.288	-14.448	-11.925	-13.386	-13.226	-12.873	-13.392	-11.178	-11.846	-12.423	-11.809	-12.462	-12.665	-13.331	-13.161	-13.475	-13.178	-14.507	-13.859	-13.4	-12.592	-13.121	-12.778	-12.977	-14.434	-13.748	-12.913	-11.55	-12.797	-12.442	-14.602	-11.49	-13.091	-12.856	-11.577	-13.531	-13.731	-13.64	-12.317	-13.476	-12.432	-13.102	-11.459	-12.345	-11.801	-14.437	-12.333	-13.948	-12.065	-12.518
-2.2509	-1.6616	-1.5831	-0.64698	-1.6681	-2.8577	-2.1959	-1.4332	-1.4264	-2.4149	-1.2599	-0.65267	-2.9996	-3.2218	-2.7099	-2.2028	-2.3444	-3.2741	-4.214	-1.6784	-3.2831	-2.9125	-1.9907	-1.0083	-1.4096	-3.1932	-2.0133	-3.9079	-2.9158	-2.5292	-1.42	-3.1373	-4.0447	-1.9996	-2.1466	-2.4081	-1.3424	-3.1195	-2.307	-1.5045	-2.556	-3.8767	-1.0568	-1.9884	-1.4107	-2.4663	-2.3644	-1.2995	-5.2364	-1.9593
2.0546	1.4415	1.9576	1.0854	2.1002	2.8244	0.44543	0.89512	0.91758	1.7678	0.97873	2.8348	2.6204	2.5598	2.6296	1.4847	3.5892	2.524	0.57122	2.1741	1.1632	0.70792	2.5453	4.5881	0.65554	2.9244	2.5062	2.1338	2.1013	1.1926	1.3092	2.3639	2.3629	1.3168	0.94166	0.75629	3.5243	2.9127	2.3077	2.917	1.9392	0.24573	0.67081	2.0318	1.2624	3.2097	2.3594	2.8909	2.1533	2.1969
-7.6288	-9.118	-10.004	-8.8506	-9.887	-9.3731	-10.516	-7.3834	-7.6856	-7.0242	-8.901	-9.2499	-8.9601	-9.3187	-9.1855	-8.501	-8.7534	-8.6107	-8.7633	-8.0981	-9.7517	-10.362	-10.686	-9.1811	-8.8076	-8.7673	-8.5322	-8.0893	-8.936	-9.5993	-9.4543	-8.6048	-9.8095	-9.5508	-9.1879	-8.2282	-8.0811	-8.9385	-9.3708	-8.8694	-9.5695	-7.7545	-9.6835	-9.9381	-8.0929	-7.8678	-8.458	-6.4865	-8.5599	-9.3241
-15.424	-14.876	-14.287	-13.617	-13.434	-11.925	-13.7	-13.086	-13.311	-13.876	-13.463	-13.582	-12.551	-14.358	-12.953	-13.186	-12.262	-11.316	-12.62	-13.212	-13.115	-12.976	-13.856	-14.98	-13.921	-10.756	-13.626	-12.594	-12.531	-13.639	-13.825	-11.793	-13.567	-13.258	-11.118	-15.079	-11.703	-13.402	-13.315	-13.821	-14.862	-14.159	-12.962	-12.913	-14.804	-12.755	-13.638	-13.466	-13.605	-12.878
1.0377	2.5697	-1.081	0.74585	1.5207	1.8144	0.37275	0.71351	1.0119	-0.41916	1.4774	1.6692	3.4694	0.041171	1.8952	2.1498	3.415	1.1135	1.5729	0.87437	2.3838	1.988	1.812	2.1462	1.2082	0.66264	1.7076	1.627	3.3263	1.8344	1.7086	1.0736	1.3692	0.57439	0.74275	1.2605	2.2518	3.0861	1.2407	0.073117	1.2483	1.2172	2.0353	1.0761	1.6765	0.26456	1.1769	-0.13173	2.302	1.104
-9.3966	-9.765	-9.6842	-9.9646	-10.731	-11.469	-9.3725	-10.972	-10.637	-13.612	-10.89	-9.5018	-10.502	-11.818	-11.223	-12.766	-11.593	-9.5968	-11.503	-10.674	-10.405	-11.423	-11.39	-10.779	-11.568	-11.805	-11.044	-9.6255	-9.5504	-11.635	-12.443	-10.667	-11.522	-10.719	-10.526	-10.101	-10.84	-10.957	-10.972	-10.898	-12.044	-10.869	-9.7012	-10.854	-10.085	-12.014	-10.642	-10.081	-9.1594	-11.358
-10.854	-11.967	-13.011	-11.935	-13.109	-11.605	-12.619	-12.54	-14.033	-12.472	-14.186	-11.045	-14.826	-12.077	-10.883	-12.634	-13.946	-13.37	-11.623	-13.211	-14.001	-13.509	-13.507	-11.725	-12.476	-12.431	-12.683	-12.163	-12.388	-13.625	-14.43	-13.507	-12.725	-12.003	-13.639	-11.734	-12.204	-11.912	-12.154	-13.644	-12.253	-12.088	-12.796	-11.873	-13.731	-14.084	-12.971	-13.416	-12.491	-13.953
-10.566	-9.2122	-12.042	-9.3885	-9.0281	-10.5	-10.487	-10.672	-10.896	-11.457	-11.24	-11.875	-10.41	-10.004	-12.22	-11.111	-9.608	-11.232	-12.947	-11.838	-10.932	-11.486	-10.751	-12.217	-11.412	-10.211	-11.016	-12.271	-9.5368	-12.201	-12.18	-11.141	-10.449	-9.572	-10.196	-10.338	-11.737	-11.137	-8.7565	-11.277	-11.045	-10.849	-10.558	-12.173	-11.079	-9.8409	-10.284	-10.714	-11.496	-10.217
-20.667	-18.315	-21.324	-20.452	-19.631	-18.034	-21.239	-19.863	-20.793	-20.652	-21.537	-20.012	-20.48	-20.409	-22.092	-19.795	-22.081	-20.729	-20.894	-19.76	-21.522	-22.236	-20.158	-21.028	-21.194	-20.013	-21.273	-20.676	-21.014	-20.106	-22.289	-21.579	-19.659	-21.071	-21.484	-20.791	-21.638	-20.638	-20.451	-20.825	-21.548	-20.886	-19.433	-21.207	-20.857	-20.803	-20.327	-21.221	-19.416	-21.07
-2.5853	-2.3966	-2.6973	-3.8779	-2.7192	-3.4414	-2.1134	-2.6183	-2.6847	-3.1985	-2.0963	-0.80223	-2.2145	-2.3669	-4.3719	-2.525	-2.3492	-3.7691	-3.4383	-3.3322	-2.1717	-1.3052	-1.0686	-2.0312	-2.002	-1.0715	-3.3296	-2.9743	-4.2052	-1.7398	-3.1771	-2.1721	-3.5541	-4.0312	-1.7104	-3.5864	-3.166	-1.6518	-2.4692	-2.1489	-1.2751	-3.1849	-2.9717	-1.8238	-2.3934	-0.9445	-2.2943	-1.4889	-3.4571	-3.0152
4.752	4.7436	2.6896	5.2085	4.9455	7.6364	4.4975	6.9008	4.3944	6.2882	3.989	3.7304	6.5312	4.5617	5.2495	6.2627	4.9653	4.0105	5.6217	3.8035	4.9505	6.4547	4.0047	4.1791	5.8173	3.9631	3.2473	5.4796	5.4092	5.261	6.3328	5.3391	5.8611	5.5422	4.6529	4.9748	4.9985	3.7394	4.7747	5.3681	4.519	5.0178	5.3279	6.4713	4.3903	4.9436	3.3832	4.4371	3.8453	4.449
-13.144	-11.415	-10.56	-10.195	-13.224	-11.873	-12.172	-13.269	-11.436	-12.345	-10.844	-10.873	-11.497	-12.548	-10.518	-13.584	-11.411	-10.808	-11.992	-10.124	-9.9779	-11.231	-12.271	-11.355	-10.877	-11.841	-12.162	-12.102	-10.847	-10.299	-11.984	-12.143	-12.336	-12.457	-10.182	-11.604	-12.535	-10.899	-11.215	-11.909	-11.409	-12.688	-12.855	-11.596	-10.888	-13.072	-11.842	-11.375	-12.347	-12.41
-0.29467	-0.37049	-0.58893	-1.9086	-0.92083	1.0038	0.32411	-0.81381	-0.82935	0.68333	-0.22444	0.72893	-2.0739	-0.22407	-0.48907	-0.90308	-0.24923	-0.43883	0.58318	-0.31451	-0.30687	0.99509	0.86956	-0.057156	-0.99368	-1.3094	-1.2629	-0.73463	0.264	0.33068	-1.3008	-1.2544	0.2135	-2.6144	-1.038	-0.055492	-1.7474	-0.9971	-0.19884	-0.75531	-2.0252	-1.2987	0.32865	-0.26638	-0.41561	-0.10209	-2.2129	-0.41557	-1.8537	-2.1027
-0.72282	-0.55542	0.88212	0.47599	0.32262	1.0556	-0.029422	-0.16385	-0.64605	0.63218	0.68162	-1.3101	-0.64639	0.72975	-0.56119	-0.67514	0.42512	1.0925	-1.495	0.29042	0.57027	-0.85485	0.34967	0.32238	-0.56087	-0.97101	1.4879	-0.46556	-0.047969	0.49079	0.18404	-0.12567	0.70084	1.0194	0.52123	-0.86662	1.6963	0.49734	-1.8667	0.35556	-0.45291	1.562	0.26513	0.023267	-0.71841	-0.22778	-0.38738	-0.30186	0.13649	0.87528
5.245	6.2757	5.6088	7.6276	6.6973	6.3508	8.3775	7.6495	6.4524	7.3995	6.6988	7.0892	6.6322	7.1207	7.3834	7.4074	7.1954	6.4404	7.1972	7.6838	6.3538	8.655	5.2403	7.3186	7.573	6.5588	7.1564	6.3486	8.2501	7.2519	7.3676	6.0729	7.0601	7.23	6.3137	7.2131	5.9872	6.5036	6.7797	6.47	6.5653	9.8835	6.3598	5.5354	6.6573	6.3154	8.6868	7.9973	6.9758	8.8598
-20.759	-22.187	-21.508	-20.325	-20.915	-20.68	-19.421	-21.013	-20.811	-21.999	-21.297	-21.162	-20.98	-22.429	-21.045	-20.501	-20.23	-20.899	-21.335	-21.574	-21.712	-20.807	-21.115	-21.199	-19.93	-20.257	-20.299	-20.77	-21.603	-21.399	-19.473	-19.205	-20.152	-22.459	-21.429	-21.191	-20.901	-21.621	-20.333	-20.442	-21.258	-20.742	-22.517	-19.452	-22.381	-21.333	-21.053	-22.218	-22.595	-20.299
6.2805	7.8931	7.2658	7.8762	6.7974	6.08	6.0534	7.614	6.3467	6.5352	5.2909	6.4756	5.4643	7.59	5.6479	7.0218	6.4524	6.1037	5.903	6.2859	5.9913	4.9175	5.8673	6.743	5.4015	6.1032	7.2879	7.2491	5.9095	7.6605	7.445	7.1489	6.2812	6.9249	7.5605	6.4263	5.1492	7.1655	7.3757	6.5382	6.2145	5.3868	7.4385	6.8411	6.5059	8.0764	7.0012	5.9375	5.5855	8.5094
-15.31	-14.776	-13.679	-14.119	-15.947	-16.007	-14.852	-15.236	-15.828	-12.681	-15.205	-14.585	-16.483	-14.672	-16.628	-13.673	-15.724	-15.241	-16.371	-12.967	-13.517	-14.417	-13.528	-14.531	-15.036	-16.261	-14.213	-14.826	-15.676	-14.203	-13.627	-14.696	-14.291	-14.584	-15.179	-14.733	-14.52	-14.83	-13.308	-15.476	-14.58	-16.654	-14.277	-14.975	-16.041	-15.571	-13.777	-14.156	-13.232	-14.8
-11.401	-11.48	-12.086	-10.509	-11.878	-10.62	-8.8545	-9.9986	-12.201	-11.247	-9.9804	-12.69	-11.05	-10.444	-10.794	-10.343	-9.2631	-10.612	-10.216	-9.9424	-10.618	-10.289	-11.268	-11.179	-9.5823	-10.363	-11.298	-11.213	-11.964	-9.5763	-10.657	-10.706	-11.748	-10.996	-9.2129	-9.9658	-10.754	-9.6909	-11.16	-11.851	-11.687	-11.042	-11.839	-9.8997	-11.061	-9.969	-12.892	-11.412	-9.8601	-10.269
1.1187	1.4126	2.1991	0.0076251	1.8919	0.82429	2.9817	0.97663	2.3506	0.088686	1.4314	0.91594	2.9179	0.79724	3.2954	2.7699	1.683	0.25146	1.6679	2.7012	1.9823	2.0954	-0.31093	1.399	2.0435	0.79751	1.392	1.1998	2.0319	0.30959	1.6218	2.5678	0.096193	1.1023	1.0045	2.8034	1.4832	1.8824	1.3494	2.2676	1.5451	2.7037	1.6345	1.8734	1.3472	0.88835	-0.088624	1.8113	0.89517	1.5681
-4.1691	-5.4716	-5.0304	-5.3507	-5.8358	-5.4148	-5.4418	-4.3626	-3.8848	-7.3488	-6.1612	-5.5877	-7.0656	-7.2876	-6.5509	-5.0542	-5.7929	-5.8563	-5.3715	-4.1625	-5.7858	-6.1719	-7.861	-6.2711	-4.3533	-7.2053	-6.1548	-5.2476	-5.7792	-5.9007	-5.019	-5.3364	-6.2709	-5.3762	-4.8302	-3.6404	-6.7894	-6.345	-6.9495	-5.7928	-5.881	-6.6719	-5.3171	-5.5357	-5.2248	-4.9083	-6.8152	-4.6051	-8.2886	-7.1875
6.1117	6.6082	6.6812	6.9154	6.3052	7.5071	7.4515	7.2534	7.6143	6.3832	6.1809	7.5447	7.1647	7.0006	7.1537	7.7039	8.0615	8.0719	6.7049	7.2556	7.3619	6.941	5.8018	6.8732	6.099	7.2332	6.4472	7.0472	6.0689	7.8987	5.3376	5.318	6.3278	7.2417	7.0912	6.5379	6.8447	8.3635	6.9996	7.5241	7.5282	5.7551	6.8388	6.3215	6.3771	6.4669	9.1582	6.7988	7.6512	6.8193
7.1786	6.0852	5.6077	6.9802	6.6725	7.0337	6.5859	6.2135	7.4532	7.1017	7.4913	6.4184	4.6831	7.1589	7.9263	6.8752	6.2874	8.1481	6.2769	4.569	7.5696	6.5421	5.3181	7.583	7.1344	7.6017	6.8373	7.173	7.9307	6.5213	7.1107	6.8651	6.6395	6.1113	7.4333	7.7497	5.6379	8.4813	6.2705	6.8739	6.4702	5.9469	7.7398	6.4849	6.9942	8.691	7.5827	6.0716	6.6479	5.6464
-4.6239	-2.9918	-3.8525	-4.6301	-4.0128	-4.3753	-3.9187	-3.8212	-3.8224	-3.7729	-4.2897	-3.5237	-3.7951	-2.9643	-3.4006	-2.5429	-2.5904	-5.6032	-4.0731	-3.0043	-4.4635	-5.0054	-5.2373	-2.1807	-2.7626	-3.8447	-3.5018	-2.1124	-4.6569	-3.3015	-3.4357	-3.7025	-3.834	-4.179	-2.8335	-3.1391	-3.9396	-2.9856	-4.6892	-4.2175	-3.3755	-4.3407	-1.898	-2.408	-5.8841	-3.9704	-4.7185	-3.9216	-4.9724	-4.9427
-15.176	-12.615	-14.136	-14.218	-13.512	-13.85	-14.95	-14.8	-12.46	-15.694	-15.272	-14.847	-15.207	-14.964	-15.561	-15.251	-14.686	-14.113	-14.225	-14.251	-13.816	-15.508	-15.838	-13.676	-14.201	-16.309	-15.177	-15.684	-14.34	-14.045	-14.398	-15.365	-14.313	-15.023	-12.636	-14.316	-15.663	-15.914	-15.184	-12.899	-14.602	-16.562	-14.199	-15.741	-16.161	-15.417	-13.401	-15.112	-16.564	-14.452
0.97225	0.16217	-1.0928	1.4006	0.51434	0.16708	-0.41627	0.50978	-1.1468	-0.53203	-0.044027	1.8775	0.14389	0.18531	0.7085	-0.749	-0.43393	-1.214	-0.33067	-1.545	2.1433	0.4167	0.86694	-0.72189	-0.29269	-1.7085	-1.9761	0.45907	-0.08842	0.35128	-1.5224	0.51698	0.036163	0.50424	-0.60244	1.0162	-0.011783	0.79989	-0.87187	-0.77393	1.0443	-1.7938	1.0344	-0.7342	0.54764	0.82649	0.30675	0.70926	-0.63193	0.7845
-14.507	-14.087	-15.562	-14.365	-13.447	-14.988	-13.833	-14.855	-13.271	-14.164	-14.907	-13.346	-14.425	-15.653	-15.364	-15.618	-14.895	-14.474	-14.736	-14.491	-13.871	-14.783	-14.084	-15.538	-13.798	-15.324	-14.366	-16.014	-15.455	-15.02	-14.718	-14.141	-13.723	-15.324	-14.73	-15.029	-12.325	-14.887	-14.932	-15.828	-13.84	-15.596	-13.107	-13.577	-14.606	-13.502	-13.372	-13.569	-14.575	-13.978
7.7018	9.2249	9.6524	9.8093	8.4217	10.726	7.2248	9.4057	8.9907	8.6878	7.7521	9.2063	9.6739	9.3462	8.4588	9.2346	8.8107	8.0488	8.8962	8.8497	10.054	8.1703	7.5229	7.1981	8.2177	9.9506	8.616	9.0425	9.3006	7.4752	6.8087	8.4538	8.4668	10.135	10.299	8.6027	8.7809	8.4522	8.9591	7.5544	9.6337	8.5145	8.2271	7.7351	7.7851	8.3521	8.5929	8.6757	10.325	7.6973
-10.899	-11.65	-10.641	-13.518	-11.973	-11.704	-10.629	-11.318	-12.306	-12.537	-12.829	-11.721	-10.673	-11.176	-11.956	-12.721	-12.613	-11.538	-10.783	-11.437	-10.919	-11.12	-11.214	-11.183	-11.572	-12.033	-10.52	-11.092	-12.796	-12.276	-12.614	-10.47	-12.433	-11.907	-11.5	-11.151	-11.604	-11.098	-10.57	-11.876	-12.963	-11.773	-9.7025	-11.847	-11.542	-10.334	-10.029	-11.304	-13.188	-12.751
-1.2749	-3.0223	-1.3392	-1.2356	-2.4736	-1.1891	-2.3294	-1.7932	-0.9523	-3.5569	-2.4139	-0.83466	-0.40496	-1.31	-2.262	-1.8755	-2.0446	-1.2712	-1.38	-0.19267	-3.0516	-3.0143	-1.0352	-0.64005	-0.15701	-2.0949	-1.5778	-1.0349	-0.30326	-2.9049	-1.0616	-2.2034	-1.8381	-1.992	-2.1143	-0.91141	-1.7257	-2.2736	-1.7595	-0.43351	-1.4281	-1.6088	-2.2044	0.22596	-1.546	-1.221	-2.2042	-2.2359	-2.2915	-1.7269
-1.9211	-0.98484	-2.3521	-1.3684	-1.8918	-1.3061	-1.8486	-0.70978	-1.2964	-2.0017	-3.0009	-0.93866	-2.0518	-1.475	-2.7045	-4.4632	-1.637	-2.1056	-2.4177	-3.3272	0.85545	-1.9989	-2.6755	-2.4131	-1.176	-2.173	-2.8795	-2.7164	-1.5825	-0.66347	-0.83139	-1.5315	-2.141	-1.6654	-2.4357	-2.4656	-2.258	-1.4677	-2.007	-3.3411	-1.2827	-2.8963	-1.2657	-0.66811	-2.3996	-1.6825	-2.1058	-1.1657	-1.6747	-1.6601
1.9182	1.4051	2.1728	2.7147	2.1063	2.6885	1.2328	1.534	1.6339	1.2005	1.0186	0.41883	0.66714	0.68604	-0.36181	1.3768	0.95892	2.578	3.1393	3.2096	0.38166	1.0985	1.6263	1.2262	1.8798	1.4677	1.4132	1.5584	1.3798	0.64794	2.0631	2.0598	2.4536	2.4072	0.87898	2.5155	1.5585	1.0579	0.63861	0.52509	2.1327	1.3481	1.7498	2.3614	1.5265	0.84752	1.6902	-0.20639	1.3408	0.22257
2.8814	4.8166	5.6768	4.8193	5.9101	5.1494	5.0649	4.4822	5.8635	5.2348	5.1794	5.3265	4.7365	6.6053	4.7709	5.1767	7.2513	6.1218	6.741	3.8776	6.1888	6.288	6.6674	5.2128	4.8091	6.1791	5.7907	5.9663	5.3455	6.029	5.6129	6.3971	5.4657	5.3493	6.1446	4.1065	4.5367	5.4208	5.8571	5.1008	5.048	5.0581	6.8957	4.9971	5.8943	5.1029	6.8826	5.636	6.0896	6.4656
-14.565	-14.139	-13.457	-13.274	-13.487	-14.929	-14.464	-16.058	-14.644	-13.718	-14.858	-13.352	-14.101	-14.601	-14.351	-16.044	-15.332	-15.767	-14.764	-15.907	-15.024	-14.241	-16.137	-16.284	-14.284	-13.704	-15.756	-15.036	-15.085	-15.665	-15.238	-13.963	-15.176	-14.325	-15.529	-15.644	-14.384	-15.111	-16.411	-14.045	-14.274	-14.31	-15.423	-15.945	-13.72	-14.118	-13.501	-15.653	-15.006	-14.08
-0.13544	-1.5784	-1.3816	-0.60342	-0.20093	-1.0461	0.67257	-0.11513	-1.5195	-2.5122	0.95519	-1.4004	-1.3951	-0.46825	-1.4141	0.64343	-0.57515	-0.083359	-1.4097	-1.1413	-1.8176	-0.71415	-1.4718	-0.60731	-0.61539	-0.72901	-0.29081	0.87455	-1.5317	-0.44486	-1.607	-0.03527	-2.1649	-0.096954	-0.25421	0.76341	0.87769	-1.4334	-1.027	-0.69547	-0.52121	-2.4638	-0.93293	-0.18007	-0.93546	-1.1445	-1.644	-1.2387	-1.7893	-0.062278
3.8754	4.5817	5.7764	4.3147	4.4523	3.3143	5.3647	4.9259	4.9296	3.6792	4.7385	4.1596	4.4579	6.1609	5.9475	4.0579	4.5125	5.9931	3.4414	4.966	4.6351	4.5974	6.264	5.1577	3.3536	5.5573	4.5036	4.826	5.0951	5.1891	3.2268	4.8442	4.7423	4.1695	4.7288	4.6499	4.5845	4.3536	3.4984	3.3487	3.764	5.4694	4.1714	5.0237	5.0063	4.2268	3.4644	4.3352	5.0509	6.0594
-2.9916	-2.1035	-1.3772	-1.135	-0.71415	-1.7961	-1.7816	-0.96838	-2.7116	-1.0575	-2.2735	-0.63216	-0.75065	-1.3094	-1.2611	-1.431	-0.0024225	-1.3771	-0.029757	-1.8339	-1.6381	-0.76394	-1.791	-2.1719	-0.87796	1.564	-1.7044	-2.4796	-1.5818	-2.0804	0.60812	-0.49947	-0.4835	-2.0375	-2.295	-0.7163	-1.3871	-1.8615	-0.62971	-0.3139	-1.2239	-2.4628	-1.4328	-0.012495	-2.5437	-1.246	-1.4154	-1.67	-2.9472	-1.6642
-3.3313	-4.442	-4.5138	-5.5651	-2.6321	-5.1836	-4.5775	-7.1256	-5.5317	-5.1895	-5.4222	-5.6974	-4.4605	-5.441	-5.1462	-5.5962	-4.0916	-4.4063	-5.3077	-4.3419	-5.2168	-4.8705	-3.8988	-4.4719	-4.1001	-5.068	-4.7937	-5.1172	-3.9185	-6.4305	-6.0124	-5.7663	-4.0473	-6.097	-2.8662	-6.4397	-5.2959	-5.0867	-5.5096	-4.5928	-6.1042	-4.6483	-4.6656	-3.538	-3.9085	-4.5655	-5.4519	-4.8801	-4.346	-5.3809
-13.644	-11.368	-12.566	-13.937	-14.293	-13.318	-13.966	-13.231	-13.16	-12.685	-14.325	-13.348	-12.791	-11.988	-12.649	-14.862	-13.404	-12.13	-13.32	-11.549	-12.254	-13.184	-13.414	-13.273	-13.001	-12.112	-13.016	-13.434	-11.567	-14.461	-12.717	-12.432	-13.955	-10.642	-13.579	-13.14	-13.556	-12.644	-14.274	-11.336	-12.818	-13.501	-10.821	-13.619	-12.139	-13.046	-13.718	-10.953	-13.766	-12.574
-2.9621	-3.2802	-2.4301	-2.8762	-4.3617	-2.7515	-4.4701	-2.1104	-2.1594	-3.3242	-4.4369	-4.5901	-4.6953	-2.3543	-2.5985	-2.4166	-3.8836	-3.1098	-3.8045	-4.2443	-1.5221	-3.2497	-2.8646	-5.1929	-2.6801	-2.4166	-3.4056	-3.3617	-4.0499	-2.9298	-4.2833	-4.8844	-4.0532	-5.3254	-3.0089	-4.1588	-2.1005	-2.6336	-3.0252	-1.4167	-2.7238	-3.0828	-2.1798	-1.5516	-3.1726	-3.1832	-2.1449	-3.2535	-3.6854	-3.6929
1.1368	1.6868	1.4632	2.9622	1.2188	1.3687	2.356	1.2825	1.7297	0.8036	2.625	0.71785	1.165	0.97241	2.466	2.1441	1.2135	1.9562	1.2672	2.1475	0.66203	2.1212	1.2391	2.5513	0.87951	-0.069259	1.5843	2.1037	3.1515	2.4816	1.9613	0.61324	0.24734	2.0938	0.64113	1.3077	1.4566	-0.54482	2.1522	1.8718	1.6716	1.6404	1.4986	1.3023	1.6949	0.26481	1.1743	2.0351	1.4319	2.701
1.3654	2.3763	3.1966	0.89303	1.047	3.2533	1.6192	2.2865	2.6081	1.1635	1.7743	1.7605	0.64915	2.5859	2.8056	2.1639	1.012	1.1224	0.47043	1.3752	1.5609	1.8238	1.9617	-0.19234	-0.02043	1.6563	0.39692	2.5969	0.80701	1.2206	1.4248	2.5985	2.4375	2.2222	0.87926	1.3619	0.8784	0.81231	2.0108	2.4378	1.0534	0.81655	1.2669	1.3364	1.9391	1.857	2.4415	-0.014324	1.6492	0.56858
0.07302	1.6427	-0.028329	1.2551	3.7077	1.2902	1.9474	-0.50857	1.0836	0.12174	2.2543	1.1663	1.5967	1.588	2.238	3.5001	1.681	3.5323	0.21212	2.5369	2.6347	2.5819	0.89031	4.258	0.82161	2.9333	-0.015984	2.0897	0.93767	0.4772	2.3199	1.7016	2.405	0.35604	1.5631	1.1875	3.0694	0.5028	0.62022	1.0339	1.4933	-0.091953	0.74488	3.0541	1.9831	2.4371	1.1551	1.6028	1.8457	2.2469
-1.4597	-1.3143	-2.2904	-1.6586	-0.68127	-1.652	-0.82675	-1.5998	-1.6148	-0.31462	-1.0601	-1.6367	-0.68588	-3.6424	-1.2044	-1.2727	-3.065	-1.1977	-0.9275	-1.6212	-0.66405	-0.87512	-1.7109	-3.0922	0.11083	-0.7739	-1.0482	-1.537	-1.9898	-1.9863	-1.0665	-0.26767	-1.9329	-2.3426	-1.0761	-2.1373	-1.1112	-1.4046	-0.79442	-2.0397	-2.492	-1.0803	-1.2273	-1.8565	-0.77831	-2.1566	0.079503	-0.65172	-1.6917	-0.93835
-7.7962	-8.0536	-6.9451	-8.8026	-6.8253	-7.402	-7.4619	-6.3042	-7.4855	-8.1595	-8.4912	-8.9292	-7.3486	-6.7045	-6.0618	-8.6343	-7.4891	-8.8635	-7.2823	-6.6029	-8.2289	-6.2009	-7.22	-7.8611	-7.7684	-7.8169	-9.3204	-7.5566	-6.2343	-7.3534	-6.7673	-8.0139	-7.3594	-8.0596	-6.3502	-6.6533	-6.4967	-6.3002	-6.7417	-6.8494	-6.366	-8.0157	-8.1337	-7.7347	-8.7404	-6.7725	-6.2231	-7.2516	-7.9022	-8.9198
-15.983	-13.4	-14.498	-14.635	-12.626	-14.736	-14.282	-16.437	-15.252	-14.899	-14.449	-15.451	-14.423	-14.623	-15.671	-15.696	-14.819	-15.463	-15.672	-16.007	-12.935	-15.387	-13.394	-13.567	-14.985	-12.731	-14.794	-13.461	-12.976	-14.287	-14.393	-15.529	-14.424	-15.1	-16.366	-14.693	-15.061	-14.89	-16.097	-15.49	-15.267	-14.474	-14.25	-13.447	-14.851	-14.749	-13.189	-14.12	-13.548	-14.763
-2.0899	-0.74216	-1.4839	-1.5974	-2.5981	-0.80584	-1.7764	-1.5583	-2.6725	-0.78208	-2.2012	-0.31228	-1.7363	-1.0887	-1.4969	-2.1978	-0.67499	-0.8395	-1.1756	-1.5927	-1.8001	-3.0904	-1.3627	-2.7387	-1.9732	-2.2536	-1.853	-0.72728	-0.9731	-1.6458	0.35152	-1.9632	-0.84662	-1.3639	-1.6882	-1.5016	-1.4608	-2.3804	-2.9274	-1.8559	-0.55479	-0.86705	-1.6112	-1.899	-1.9228	-2.0892	-1.4315	-1.1402	-1.6272	-0.99007
-8.2507	-7.4644	-9.1673	-10.302	-9.3309	-9.0127	-8.0836	-8.3646	-8.3698	-10.585	-10.451	-9.5766	-8.1731	-8.8165	-9.7262	-7.466	-8.6918	-9.3876	-7.8851	-8.7426	-8.9083	-9.357	-9.4053	-8.9384	-7.7316	-7.6259	-8.2808	-7.6957	-8.1927	-8.7541	-8.9446	-8.5213	-9.4353	-9.2022	-8.6251	-8.4684	-8.5559	-9.921	-8.9387	-9.0892	-7.1531	-6.8478	-7.891	-8.0735	-9.0373	-9.5521	-8.5763	-7.5263	-8.9281	-10.329
8.1103	6.0516	7.3029	7.5894	8.0367	5.9055	6.2171	8.1219	7.3159	6.2226	8.0685	6.1648	6.7681	6.2594	5.4841	7.8681	6.0846	7.0174	7.281	7.9092	6.6424	6.6388	7.8718	8.2773	6.8909	7.4629	6.5387	8.1029	5.6294	7.2306	7.6414	6.5264	6.6638	7.1133	7.9866	6.2199	6.6676	5.6972	7.5659	6.637	7.3632	5.1967	6.4024	8.3858	7.8961	7.8211	7.8882	7.4797	8.0199	6.318
-3.6327	-2.829	-2.5089	-2.2091	-3.2747	-1.6689	-3.3573	-1.3032	-3.3886	-3.8977	-5.222	-3.3271	-2.9499	-3.5171	-2.8711	-2.3338	-3.5389	-3.8128	-3.2226	-3.4053	-2.0583	-4.5311	-3.5224	-3.8831	-5.6396	-4.6283	-2.7488	-4.5485	-2.9335	-3.9163	-2.5161	-4.1092	-3.3144	-3.2024	-2.5512	-1.4426	-1.4022	-3.068	-2.5001	-2.528	-2.8107	-2.4843	-3.6891	-3.3328	-1.5021	-3.8014	-1.5473	-1.9338	-3.612	-4.8759
8.3921	9.4138	8.2056	8.0734	8.4415	8.1688	7.9367	6.7943	8.074	9.2149	9.3251	7.3708	8.8492	7.4549	10.657	8.3364	8.5562	7.9957	9.4404	9.17	7.3794	7.8212	6.6987	7.3882	8.1103	8.763	6.3404	6.9856	6.9945	8.2	8.5096	7.6476	8.3276	7.8251	7.8813	8.0696	8.5661	5.7798	8.2585	7.6353	7.3726	7.5284	8.1259	7.8194	6.8186	9.9861	9.7904	8.1368	8.3164	8.9265
-10.813	-10.257	-11.942	-12.102	-11.461	-10.845	-11.757	-11.605	-10.069	-10.928	-12.63	-10.765	-12.707	-12.088	-9.7768	-12.247	-11.524	-10.953	-10.04	-11.017	-12.959	-10.267	-12.913	-11.786	-11.06	-11.352	-12.348	-12.584	-12.733	-11.287	-10.286	-10.891	-10.876	-10.145	-11.068	-11.859	-12.111	-11.732	-11.86	-11.983	-11.467	-10.899	-11.145	-11.432	-11.714	-12.202	-11.576	-12.69	-11.173	-10.043
-5.633	-6.5528	-7.5371	-6.9376	-6.8897	-6.1083	-6.2283	-5.9952	-7.5608	-5.1791	-4.6504	-6.2257	-6.8272	-5.2768	-5.1274	-7.9166	-6.4094	-6.678	-7.6464	-5.5295	-5.0105	-5.0198	-6.8133	-5.3157	-8.2477	-6.8944	-6.265	-6.8698	-6.5137	-5.3066	-5.8862	-6.0754	-8.4016	-8.6703	-5.656	-6.7211	-6.4334	-6.3446	-5.809	-5.5575	-7.2979	-7.0474	-6.2078	-6.3199	-7.0831	-6.5447	-5.9563	-6.3415	-6.1469	-7.4597
-22.471	-23.115	-22.037	-21.514	-23.691	-23.06	-20.422	-22.475	-24.05	-21.214	-22.524	-21.642	-23.135	-22.192	-23.179	-22.367	-22.477	-22.882	-23.399	-22.766	-22.543	-21.894	-20.486	-21.301	-24.049	-22.513	-21.749	-23.043	-22.962	-23.669	-22.36	-22.411	-20.837	-21.888	-23.042	-22.532	-22.159	-21.161	-19.882	-24.921	-22.79	-20.768	-22.753	-22.103	-22.103	-22	-23.214	-20.708	-20.668	-21.574
2.884	2.1691	2.5246	2.9729	2.0181	3.8297	1.5913	2.5925	2.0672	2.2471	3.7136	2.1931	2.2908	2.3752	4.6279	2.2189	2.538	2.516	4.2454	2.4587	1.929	1.8153	3.9742	3.0612	2.9382	3.4519	3.0405	4.0096	3.3662	1.0083	2.8742	3.2875	3.7885	2.1743	4.8278	2.2776	2.6004	3.9602	2.0718	1.0128	5.7461	2.251	1.8418	2.1142	2.5827	3.5026	1.2559	2.1502	1.4026	2.9827
-5.2231	-5.5249	-4.8056	-4.0134	-5.6397	-5.497	-4.9829	-6.2435	-5.505	-6.6516	-5.8613	-4.6854	-5.9338	-3.5072	-5.5002	-6.2751	-4.6216	-6.751	-6.4193	-5.5249	-5.4441	-7.2988	-6.0494	-5.4515	-5.9131	-6.3443	-4.7374	-5.4815	-4.3394	-6.829	-3.6351	-6.7447	-5.762	-5.1047	-5.1452	-4.6635	-6.0517	-6.0307	-6.5805	-6.0685	-4.5187	-6.2624	-5.7223	-6.0986	-5.4787	-6.3518	-4.4404	-6.3508	-6.4105	-5.8703
-3.9327	-4.6135	-3.5672	-3.0913	-3.6931	-3.1047	-2.9721	-2.1641	-2.8109	-3.3333	-2.1825	-1.8161	-1.973	-3.8598	-4.077	-2.3642	-3.6548	-2.6421	-5.1791	-3.0287	-3.0784	-2.5466	-3.0271	-2.6438	-2.3769	-3.9551	-4.5912	-4.1502	-2.4005	-3.2483	-4.2265	-3.6596	-3.3893	-3.0345	-3.779	-2.2833	-3.3132	-2.3687	-3.4487	-4.1469	-3.4556	-3.4487	-3.0841	-3.4676	-4.6111	-4.3923	-1.7573	-2.9869	-3.6017	-2.2676
0.88892	1.0857	1.4504	1.5433	1.6437	2.9353	0.27395	1.2352	2.1706	0.85401	1.7896	1.0298	2.3978	3.1957	1.3135	3.4984	2.4333	1.9029	2.2828	-0.27944	2.0648	1.8042	0.99998	0.45223	0.46033	0.92281	3.1979	2.1002	3.2838	2.3909	2.9151	1.4756	2.0703	1.2314	3.7882	-0.36718	2.3086	1.1585	1.1681	1.017	1.9031	1.817	2.0457	1.3334	2.5661	0.18446	2.8431	1.629	2.2053	1.5252
2.7616	1.4464	0.44343	0.11712	1.5892	1.065	2.5353	1.934	2.9176	1.4092	3.7857	2.1428	1.0185	-0.5651	3.2499	2.1466	1.4645	3.7315	1.3795	1.0047	2.7286	-0.11419	3.1913	1.3786	1.9349	2.5239	2.2198	1.3546	1.9405	0.56954	2.4047	2.5207	2.5428	1.6735	1.544	1.2837	1.854	2.4769	0.41534	1.8626	1.3459	3.2363	0.070491	1.6248	1.2141	2.6696	2.4096	1.9674	1.8274	1.5003
-14.894	-14.164	-14.69	-13.574	-12.804	-14.462	-13.347	-13.593	-15.133	-14.456	-15.716	-14.279	-14.34	-15.621	-15.753	-14.174	-14.657	-13.159	-14.448	-13.728	-13.707	-15.964	-14.808	-15.96	-12.57	-14.739	-14.495	-14.303	-14.95	-14.699	-14.77	-14.421	-14.543	-13.862	-14.248	-15.198	-15.403	-13.717	-14.406	-14.825	-13.796	-13.666	-14.742	-13.606	-14.599	-14.731	-15.505	-14.823	-16.634	-14.2
-2.3154	-2.4764	-1.815	-0.074857	-1.8856	-1.4209	-1.9768	-1.5329	-1.491	-0.94649	-2.1042	-1.1652	-2.0062	-1.8531	-1.3891	-1.7658	-0.92802	-1.3492	-1.4192	-1.9288	-1.4243	-2.6109	-0.26117	-2.3196	-0.90536	0.41378	-1.5541	-1.7764	-1.5077	0.68703	-0.27229	-1.3198	-1.2438	-2.7053	-3.4324	-2.2842	-0.060376	-2.7429	-1.0987	-1.0599	-0.88245	-0.052006	-1.7506	-1.7028	-1.5377	-1.0479	-1.3611	-0.59257	-1.8125	-1.3278
3.9354	2.8326	1.952	2.1069	4.1428	4.0591	0.66326	2.623	3.383	2.2977	1.8188	2.6598	3.1937	3.333	1.5522	1.781	3.9741	1.9814	2.4385	2.8724	2.7308	2.672	4.6015	2.251	2.9274	3.111	1.461	2.9473	1.3933	3.545	4.6579	2.4148	1.7659	3.8503	2.3818	3.2107	0.24781	4.8767	3.9485	4.0567	4.0837	2.6806	2.0825	1.2995	4.278	2.3497	2.0775	3.3153	2.3053	3.1618
-4.2374	-1.6674	-4.0359	-2.9648	-3.0572	-4.2711	-2.6379	-3.0019	-3.1784	-3.3297	-4.2099	-3.733	-2.1731	-2.0269	-1.8263	-2.7545	-3.701	-2.0698	-3.4416	-2.8451	-3.1132	-2.6136	-0.93275	-4.9533	-0.93676	-2.9267	-3.2416	-2.6676	-0.15361	-2.537	-2.3631	-1.5138	-2.8507	-4.2455	-1.9089	-1.0555	-4.0893	-1.0881	-2.5263	-2.1033	-2.0461	-1.61	-1.8232	-2.5735	-4.6105	-0.88168	-1.6748	-3.6689	-3.8623	-0.88323
9.1016	10.734	8.9425	11.526	11.612	10.673	10.696	8.2562	9.9247	10.13	9.1778	11.797	10.179	9.4264	8.4871	9.9999	8.6182	7.7581	9.4778	9.457	9.523	9.3828	9.7401	9.8446	10.327	11.398	10.811	10.373	9.4435	10.397	10.526	9.4912	8.9764	11.691	9.0699	10.725	9.0337	9.2719	9.8623	9.694	8.7584	7.7249	10.152	11.75	10.491	10.017	7.9714	10.87	10.441	9.2348
-9.6031	-7.6401	-7.838	-9.2762	-11.556	-10.988	-10.678	-8.2441	-8.7732	-8.4469	-9.4605	-10.047	-10.134	-9.9645	-10.317	-8.3427	-8.8844	-9.6662	-9.0672	-9.6435	-8.6714	-9.3839	-9.8948	-10.388	-9.8645	-9.3651	-9.7343	-8.3615	-10.153	-9.1632	-9.0073	-7.4406	-10.244	-8.9729	-9.9743	-8.2946	-10.925	-9.3722	-9.3647	-8.0258	-8.8178	-9.1125	-10.181	-9.0893	-8.7307	-10.645	-10.849	-10.229	-9.9535	-9.321
-1.3137	-2.098	-1.1854	-0.5582	-0.48835	-2.2333	-1.976	-0.92426	-0.24878	-1.2061	-1.0609	-0.44623	-1.0224	-1.8197	-2.2012	-1.3902	-1.8298	-1.9939	-0.48141	-2.8818	-1.6582	-0.94405	-0.77048	-0.77548	-2.0062	-1.9118	-2.5457	-0.84193	0.061983	-2.1613	-1.181	-0.55265	-0.73382	-1.8204	-0.36777	-1.7781	-0.72465	-0.51614	-1.1213	-1.4718	-2.6442	-2.2387	-1.0698	-1.2864	-1.6499	-2.5825	-2.1099	-0.99136	-1.2623	-1.3186
-1.1181	-1.5518	-2.378	-1.9372	-1.0408	-2.0374	-1.8479	-0.10564	-1.0251	-1.912	-1.9061	-1.2432	-2.3213	-1.8461	-1.5207	-2.1696	-2.3526	-0.82445	-1.485	-1.0103	-2.0171	-1.1907	-0.28483	-1.0478	-0.26155	0.69655	0.14938	-1.9179	-0.86398	-1.4117	-2.4159	-0.73514	-1.3953	-0.62238	-0.50956	-0.69874	-1.5274	-1.5475	-1.3893	-0.25374	-2.1913	-1.3613	-1.2862	-1.6403	-0.58999	-1.0247	-1.5558	-0.63338	-0.8551	-1.9691
-0.93638	-0.65884	-1.7699	-0.45671	0.48132	0.63132	-0.12305	0.17027	-2.0856	0.12695	-0.27268	-0.29836	-0.25305	-1.2133	1.8018	-0.30807	-0.059171	-0.68624	0.63909	0.3881	0.087195	0.54121	-1.0767	-0.16327	-2.0764	-1.07	-0.82948	-1.0585	-1.1297	0.065066	-1.8164	-0.0073776	-0.21109	-0.34996	1.3494	0.53429	1.1362	1.4149	-1.7364	-0.34208	0.19099	-1.6564	-0.15478	-0.88632	0.29114	0.21391	0.53935	-0.1449	0.13095	-0.50037
-9.7513	-12.614	-10.97	-10.951	-9.9484	-11.642	-12.414	-11.415	-12.126	-10.232	-10.889	-12.158	-12.394	-10.62	-11.557	-12.434	-10.376	-10.434	-11.388	-11.784	-10.361	-11.726	-13.646	-10.021	-9.834	-9.4678	-11.244	-11.174	-11.535	-10.521	-11.018	-11.643	-11.53	-10.544	-12.94	-11.644	-13.356	-11.56	-9.7251	-10.144	-12.54	-13.118	-12.331	-10.695	-12.363	-11.7	-12.456	-11.308	-10.183	-10.619
-3.9415	-5.2504	-3.6434	-4.6844	-3.4755	-3.8015	-4.2715	-4.2603	-4.5494	-2.3298	-3.4508	-3.8034	-4.369	-4.8216	-3.6276	-3.2011	-5.2614	-5.3434	-4.2197	-3.4354	-3.6755	-5.4101	-4.468	-5.2248	-4.3253	-4.244	-4.5491	-4.1394	-3.846	-4.8826	-3.8616	-3.2736	-4.0359	-3.9389	-4.5734	-3.9059	-4.3004	-5.1745	-5.0082	-2.9864	-3.1336	-3.7357	-2.8746	-3.5915	-3.2233	-4.053	-4.4531	-2.7875	-5.2425	-3.7248
9.8563	8.61	7.5028	9.9261	8.9981	7.357	7.991	7.6886	8.2119	7.1227	9.2899	9.9095	8.4132	7.4641	6.5122	8.1642	9.376	9.8548	7.9503	8.1796	8.4581	8.8275	7.8818	8.2727	6.9638	9.3738	9.4859	7.4585	8.3093	7.5353	8.7691	9.602	9.9578	10.113	9.838	7.9241	9.5798	9.0376	8.1248	8.1949	9.364	9.3929	7.7123	9.728	8.9738	7.8468	8.7549	6.2756	8.7811	8.6218
-10.333	-9.4591	-9.4713	-10.18	-10.239	-9.8702	-8.7294	-10.615	-10.289	-10.647	-10.601	-10.317	-9.2246	-10.927	-10.832	-10.285	-10.606	-9.4782	-9.2105	-8.6828	-11.683	-8.2024	-10.953	-10.892	-10.45	-8.8218	-10.884	-11	-10.939	-12.565	-9.4077	-10.246	-10.144	-7.6982	-11.365	-10.463	-9.7955	-9.5611	-10.412	-10.449	-11.628	-9.9448	-9.8993	-8.7817	-11.148	-10.212	-11.348	-9.6658	-9.2885	-9.6169
-3.3379	-1.6878	-3.0438	-2.0323	-3.2849	-2.5984	-1.9543	-2.8718	-4.2181	-1.7416	-4.4117	-2.7486	-4.1482	-1.9754	-2.606	-4.2266	-2.4501	-3.5129	-2.6835	-5.2059	-2.766	-4.7603	-3.0164	-3.5782	-3.026	-3.3048	-3.5202	-3.4932	-2.459	-2.5788	-4.5655	-3.3669	-2.7353	-2.8785	-4.2106	-1.8763	-1.7059	-3.0075	-3.7874	-3.6824	-3.4497	-1.7645	-2.5588	-3.2957	-4.2172	-2.0236	-3.3706	-4.1346	-3.5069	-3.2119
0.81836	0.37411	-0.14698	0.51373	-0.52654	-0.66699	2.0579	0.32564	-1.8544	0.89354	-0.55096	0.48045	-0.34135	-0.20412	0.35526	0.21566	1.0538	1.1781	-0.62171	-0.47123	-0.21832	0.97838	0.45267	1.9702	0.034992	-0.12484	0.06067	-0.75113	-0.7943	-0.66197	-0.52226	-0.054547	-0.090823	1.2279	-0.94317	-0.89045	-0.73631	0.59393	0.21933	0.044524	0.01352	0.1063	0.70301	0.011874	0.79835	-0.6702	-0.50846	-0.065965	0.507	-0.59615
6.5913	5.2201	3.6895	4.9528	3.6138	3.9646	3.7867	5.1494	5.1479	6.1133	4.5094	3.562	3.6145	4.9646	5.9031	4.985	5.3336	4.9934	5.0263	6.0876	3.4176	6.8595	4.4476	6.2274	4.5261	3.2098	5.1562	5.8296	4.7242	5.6682	5.7465	4.6238	5.7902	5.2334	5.6314	4.6947	5.4292	6.1258	4.2784	4.4279	5.2262	6.2124	3.3695	5.4917	4.2558	4.9068	5.4752	6.8687	2.5274	5.0414
-2.8456	-3.7052	-3.2376	-4.2431	-2.6157	-5.7374	-4.2103	-2.926	-3.7017	-5.0483	-4.8136	-4.0735	-5.6897	-5.0218	-2.9931	-4.55	-4.7764	-4.5717	-5.3833	-4.8127	-4.5216	-5.6137	-3.6691	-5.315	-4.4588	-3.3322	-4.5752	-6.1031	-1.7816	-2.1658	-5.6935	-4.3254	-4.2243	-3.67	-3.6935	-3.5984	-5.7586	-4.1856	-3.5803	-5.5569	-2.8799	-5.2854	-4.9077	-4.37	-5.0738	-4.3369	-3.3819	-3.9086	-3.1406	-3.3993
-12.458	-11.454	-12.263	-12.022	-12.021	-11.225	-11.358	-11.808	-11.392	-12.614	-10.561	-12.702	-11.83	-11.524	-11.893	-10.673	-13.069	-10.954	-11.509	-9.2425	-12.173	-12.358	-10.048	-12.42	-11.587	-11.303	-12.932	-12.082	-13.062	-13.937	-12.028	-11.919	-11.163	-11.159	-11.903	-12.704	-11.079	-11.696	-11.039	-11.762	-10.732	-11.795	-12.186	-9.9742	-12.386	-11.994	-11.783	-12.181	-10.913	-10.773
-5.819	-6.6295	-4.5731	-5.4599	-5.3617	-6.6418	-6.4835	-5.514	-7.0753	-7.0731	-6.3639	-6.7372	-7.4589	-5.2075	-7.7926	-4.881	-6.8737	-6.3903	-6.6227	-8.3289	-6.4818	-6.7192	-5.2685	-5.8995	-7.9665	-5.7333	-6.4187	-6.3304	-7.1122	-8.3742	-5.9665	-5.3075	-5.9033	-6.6492	-8.2937	-5.1672	-6.2649	-6.3512	-6.0505	-6.1817	-6.2451	-5.8124	-5.732	-5.9869	-5.3326	-6.6011	-4.9033	-7.0905	-6.6282	-5.9171
-4.6633	-4.9868	-6.0375	-6.1307	-6.8937	-5.8951	-4.6425	-5.5986	-6.126	-6.3378	-6.7139	-4.977	-5.2909	-7.0521	-7.0532	-6.0383	-5.9744	-6.5678	-5.0454	-4.7572	-5.2054	-4.7312	-5.9646	-4.7334	-5.5819	-5.8327	-5.4516	-6.6333	-6.4078	-6.4776	-5.2018	-5.2069	-4.0227	-6.4537	-5.8797	-5.2282	-5.4756	-7.5243	-6.4562	-5.6635	-5.4359	-5.1864	-5.3587	-5.7568	-5.3101	-5.6015	-4.9696	-7.1847	-6.7911	-4.1946
6.2646	4.6943	5.395	7.6242	5.446	6.3007	5.8143	5.8551	5.7271	6.4315	6.3536	5.5479	6.2854	6.685	5.1224	5.072	6.0431	4.3844	5.5843	5.6651	6.8119	6.4462	5.4991	5.1132	5.5234	4.6042	5.4219	4.8966	5.0706	7.6466	6.5968	5.6938	6.8074	5.6315	5.1222	5.9085	6.5336	8.2532	6.7306	4.027	7.4021	4.5021	7.3696	6.2063	4.4494	4.4541	6.0912	6.2906	4.7955	5.2004
-5.3342	-2.8298	-2.1692	-3.7485	-4.539	-4.8903	-3.9565	-2.7691	-3.9939	-3.0869	-1.9799	-2.6019	-2.8611	-2.3696	-3.9668	-1.9987	-3.3632	-2.7121	-3.0476	-2.4828	-1.6482	-3.5058	-3.051	-2.8912	-3.0893	-1.9783	-1.3925	-2.9017	-3.1992	-2.774	-3.1026	-3.4766	-4.069	-3.7497	-3.6712	-3.8667	-3.4231	-2.0133	-4.1771	-2.3867	-2.2246	-2.9973	-3.1951	-1.3168	-2.9449	-2.4568	-2.6234	-2.6653	-2.7357	-2.8693
-10.342	-10.306	-10.293	-10.113	-9.5513	-9.7314	-10.463	-10.239	-9.0899	-10.242	-10.388	-9.9008	-10.044	-10.291	-9.8806	-9.7086	-10.535	-9.3989	-9.7893	-11.791	-11.057	-9.7519	-10.951	-11.836	-11.5	-9.4646	-8.9614	-10.84	-10.84	-10.396	-9.887	-10.683	-10.406	-9.2895	-10.544	-9.5109	-9.9918	-10.872	-9.4554	-9.1003	-11.099	-10.81	-10.522	-10.425	-10.465	-9.8972	-11.745	-10.964	-10.378	-9.6153
-10.278	-8.7058	-8.7081	-8.716	-9.5443	-9.9464	-8.1858	-10.046	-9.9979	-9.2954	-10.215	-9.5972	-9.9809	-9.168	-11.432	-8.8857	-8.6644	-9.7493	-9.354	-9.3252	-8.6455	-9.927	-7.3921	-10.573	-9.1771	-9.7897	-9.2157	-9.2835	-9.2807	-11.057	-8.8562	-8.7692	-9.8366	-10.26	-9.825	-9.5961	-10.846	-9.6967	-7.4778	-7.6999	-9.6613	-8.937	-9.2073	-8.08	-10.808	-9.6857	-9.1667	-8.635	-9.6141	-8.3333
-14.411	-14.932	-14.952	-13.874	-14.582	-12.54	-14.758	-14.908	-13.861	-14.743	-14.914	-13.408	-14.371	-13.79	-16.658	-13.922	-16.471	-15.966	-14.747	-15.423	-14.287	-14.583	-15.957	-14.426	-15.941	-14.777	-15.092	-15.189	-14.14	-15.945	-15.378	-13.544	-15.125	-14.588	-15.619	-14.032	-15.441	-14.828	-15.69	-14.778	-14.51	-16.287	-13.55	-15.855	-14.514	-13.318	-13.575	-14.209	-16.16	-14.971
2.1934	1.2145	0.015593	1.4201	1.8958	3.1648	1.3681	2.6027	1.8045	2.2427	2.2746	2.2369	1.0255	2.1093	1.7962	1.5452	1.6481	2.6684	2.4292	2.6391	1.1708	3.6362	2.4067	1.674	3.2673	2.5196	1.1844	0.80085	0.15119	1.8127	0.94767	1.6902	1.544	2.7245	0.15376	1.4585	0.94747	2.3662	2.0666	1.6808	1.4836	1.8892	0.99267	1.1925	0.15779	1.2358	2.3163	2.1413	0.69863	0.5675
-3.2989	-2.0483	-0.77596	-3.1984	-4.0533	-2.598	-3.4638	-3.2319	-3.1684	-3.3849	-3.2385	-1.3038	-2.2707	-1.3287	-3.8574	-3.7877	-1.2828	-1.8148	-2.2003	-1.9948	-1.9996	-1.6616	-1.0823	-2.7254	-2.8627	-3.4511	-3.2747	-2.7494	-2.2581	-2.2212	-3.8123	-1.4961	-2.5197	-2.3461	-2.2463	-2.8215	-2.024	-3.0715	-1.7751	-1.5586	-4.4148	-4.0892	-1.5538	-2.6871	-2.6796	-3.4641	-1.7171	-2.2775	-2.4021	-3.4696
-13.742	-13.052	-13.545	-12.962	-13.72	-12.423	-13.103	-12.846	-15.061	-13.098	-13.398	-13.029	-11.985	-14.376	-12.961	-12.26	-13.518	-12.383	-13.031	-12.952	-13.515	-12.065	-13.86	-13.114	-12.398	-12.518	-13.834	-11.266	-12.438	-13.533	-13.293	-14.108	-13.274	-14.028	-12.96	-12.056	-13.702	-14.545	-12.706	-12.915	-12.92	-13.216	-12.915	-12.765	-13.276	-13.5	-14.58	-13.383	-12.571	-13.842
5.519	3.5462	6.0518	6.4639	6.5278	4.7826	5.3195	4.7103	5.115	3.8837	5.2756	6.7459	4.6468	5.1307	5.6411	4.6725	4.8524	5.1669	5.0515	4.7786	3.8809	5.1517	5.4501	4.6631	4.8003	4.9834	3.5454	5.0325	4.0445	3.6765	5.1367	4.8115	3.8447	2.8237	3.4901	5.3016	6.1826	5.3416	4.2712	4.9177	5.4392	4.6535	4.3393	5.057	3.9959	3.4895	3.0369	4.3195	5.6641	3.8696
0.75827	0.79571	1.3997	0.81807	-0.70932	-1.1018	-1.033	-0.36763	0.95843	0.83862	0.93394	0.24023	1.4777	0.74909	-0.43213	1.8393	0.3586	0.15698	1.0781	-1.0198	-0.44461	0.91925	1.4753	-0.10452	2.3772	1.0289	0.39017	0.42641	1.8746	0.19813	1.5203	0.83897	1.2957	0.0059046	1.4853	-0.65325	-0.79753	-0.092554	-0.72787	0.45385	0.43325	-0.8466	0.33306	0.6594	-0.35829	-0.059392	0.95206	0.44868	-0.6507	1.2846
-0.44482	1.1431	-1.1821	0.0099106	-1.4724	0.33888	-1.0929	-0.4864	-0.47912	1.4918	-0.29689	0.50389	0.20531	-0.75775	-0.088629	-0.84349	-0.57737	-0.042581	-0.14885	-0.47161	-0.78005	-0.080852	1.5717	0.21405	-0.28342	0.63249	-1.2665	-0.086729	-1.4498	-1.3564	-0.095196	-0.38726	-2.1703	0.027712	-1.115	-0.86344	-0.4224	-0.46336	-1.9803	0.64378	0.07556	-0.4447	-0.14001	-0.47111	0.41855	-0.14767	0.21551	1.8274	-0.58261	-1.2257
0.88581	-0.50358	0.32125	-1.6746	0.19543	1.3421	0.15894	0.9056	0.23504	0.38903	-0.082069	-0.56186	0.22607	1.1355	0.28599	-0.82963	1.486	0.83255	1.8582	0.29892	0.81132	2.4077	-0.18233	0.10756	0.011004	0.71087	0.94286	0.4855	-0.025959	0.12283	1.4653	0.065265	-1.0969	2.1958	0.81695	0.56371	1.3972	0.098095	1.295	0.49528	0.30375	0.87741	0.49937	1.1648	-0.441	0.004752	-0.54016	2.0115	1.2776	1.7311
-13.68	-12.055	-11.04	-10.836	-12.446	-10.715	-12.724	-10.906	-13.242	-10.246	-11.111	-10.945	-11.518	-10.535	-13.701	-11.49	-11.001	-10.864	-12.469	-12.905	-11.543	-12.638	-11.955	-12.23	-11.616	-10.24	-11.508	-11.48	-10.285	-11.731	-11.452	-12.816	-11.976	-11.368	-10.131	-12.132	-11.518	-12.087	-10.416	-9.8771	-13.814	-13.144	-12.383	-12.109	-11.89	-13.268	-12.581	-12.882	-11.684	-10.327
-1.0734	-0.38978	0.42978	1.3921	-0.27373	1.6476	-0.10265	-0.89675	-1.2066	-1.7093	0.77333	-0.060598	-1.4829	0.427	-0.37357	1.443	0.060104	3.8432e-05	-0.53977	0.83116	-0.74098	-0.39403	-0.71871	0.59413	0.26717	-2.0869	-1.3317	1.445	-0.083026	0.81866	-0.033592	-0.5187	-0.80854	0.6312	0.099352	1.4257	-0.24106	0.33487	-2.4076	-1.124	1.0701	0.51676	-1.5482	-0.12497	-1.0837	0.20002	-1.2771	0.11103	0.93483	0.6118
-9.249	-9.1748	-9.8714	-9.6791	-10.64	-11.448	-9.7982	-8.5375	-9.065	-10.203	-7.9966	-10.059	-9.3996	-9.1272	-9.1051	-8.6062	-10.6	-10.098	-8.8647	-9.1988	-8.3747	-9.0834	-8.7045	-9.9558	-8.9933	-7.9452	-9.3506	-8.8088	-8.4439	-9.4543	-9.871	-7.8831	-7.9784	-8.0985	-7.9726	-10.46	-9.0472	-7.0242	-10.242	-8.7195	-9.2103	-9.2691	-9.7487	-9.6921	-7.7665	-9.3644	-11.198	-8.0049	-9.2697	-9.9808
1.4161	-1.7743	-1.2437	-0.81856	-0.66815	0.94744	0.3372	1.054	-0.19139	-0.6461	0.2926	-0.47936	-0.61367	-1.7007	-0.6953	-0.65841	0.27178	-0.93002	-0.46789	0.26625	0.41374	0.7708	-0.94544	0.5667	-0.29321	0.51743	-0.1755	-2.5729	-1.1763	-2.7236	-0.34492	-0.3481	-1.4677	-0.19567	-1.4521	0.28242	-0.50212	1.9687	0.26206	-0.6872	-0.46831	-0.81496	0.21623	-1.8642	0.046074	-0.22252	-0.81163	2.3142	1.1348	-0.56873
-21.402	-22.014	-21.328	-21.964	-23.198	-21.429	-22.125	-22.869	-21.411	-22.503	-21.669	-22.705	-21.431	-24.278	-21.284	-23.333	-22.25	-23.532	-21.023	-22.029	-22.431	-22.325	-23.313	-21.32	-20.837	-20.802	-24.253	-21.608	-23.635	-21.929	-20.85	-22.121	-22.703	-22.166	-20.482	-22.119	-21.053	-23.046	-22.009	-21.077	-20.607	-22.497	-22.1	-21.055	-22.593	-21.656	-21.486	-21.465	-21.762	-22.862
-0.050351	-1.6305	-0.73619	-1.5659	-0.40389	-1.8354	-1.5996	-1.4246	-1.071	-0.62843	-2.2066	-0.9312	-1.1469	-2.1557	-0.89259	-2.0789	-0.70682	-1.1753	-2.0722	-2.18	-1.7285	-1.2499	-3.3012	-1.0309	-2.0642	-0.27994	-0.78061	-2.283	-1.093	-1.6304	-1.1304	-2.5495	-0.87234	-0.82348	-1.4728	-2.8199	-0.48197	-1.8873	-1.5174	-1.0883	0.032071	-1.5728	-1.0585	-1.8974	-1.7041	-0.43983	-0.64521	-1.9962	-3.3534	-2.1565
7.5893	6.3484	8.2039	4.5583	6.5675	8.0781	5.5382	5.8562	6.4895	6.64	5.7906	6.9006	7.9565	6.7087	6.5156	6.509	5.8086	5.3307	5.4509	8.5072	7.8482	5.2623	6.3396	7.11	5.4072	6.0585	8.563	6.9448	5.712	6.6569	5.6866	6.4402	5.9172	6.5185	6.046	6.9641	7.6948	6.1277	6.1385	5.2519	6.5238	6.9883	6.3336	6.4736	6.9026	7.552	6.6647	7.6293	7.8782	6.3608
-1.826	-0.21906	-0.37477	-1.7381	-1.0958	-1.4711	-1.2566	-1.8824	-1.2722	-0.41556	-0.95369	-1.1147	-1.0824	-0.27071	-1.258	-2.3253	-0.51224	-1.679	-0.42914	-0.89964	-2.7941	-2.1325	-0.27266	-1.6124	-2.5676	-1.5214	-1.8169	-2.0298	-0.4135	-1.7229	-0.84815	-1.9387	-1.1987	-1.4535	-3.3277	-0.64574	-2.4862	-0.20534	-1.5675	-1.0578	-1.7993	-0.65712	-1.8929	-1.9786	-0.74554	-0.40791	-2.3312	-2.6594	-1.2544	-1.2124
-1.2961	-0.85455	1.583	0.15158	0.45394	-1.0203	0.0063885	-1.1352	0.65378	-1.2567	-0.96981	1.4811	0.15768	-1.3927	-0.42835	-1.7186	-0.79144	1.8107	-0.29842	0.34807	-0.73466	-2.1163	-1.0172	-1.4712	0.10952	-0.5131	-0.3519	0.6802	-0.03208	-0.13322	0.1121	1.8357	-0.69158	-0.30249	-0.058128	-0.33763	-1.083	-0.54161	-0.33922	-0.39038	2.0901	0.23341	-0.055299	-1.778	-0.34248	1.4128	0.02726	0.96222	-1.42	-0.39414
1.2334	1.449	0.67337	1.6199	1.1021	2.5114	1.3201	1.1855	1.8386	1.3081	2.7317	1.1778	2.8144	2.8816	3.3579	2.8293	1.9312	1.2997	1.9651	0.48401	2.035	3.0218	1.7165	0.44424	1.4983	1.6254	2.446	2.0282	3.0275	-0.26818	1.5292	0.9264	2.4707	0.17753	2.8038	1.6506	1.5863	1.4656	0.84189	3.017	-0.0044256	1.4596	1.7099	1.4438	0.022877	2.047	1.8501	2.9175	2.8362	2.2324
0.25873	-1.2006	0.23069	-1.6106	1.0255	-0.99418	-1.2224	-1.151	-1.0871	0.25479	0.51322	-0.15815	-1.596	0.63443	0.43282	-1.3592	-1.3549	0.85972	0.1293	0.030769	0.19955	-1.4167	1.6543	-0.40828	0.40087	-0.36326	0.073202	1.5716	0.19908	-1.0984	-0.075322	-1.5169	0.87275	-0.71126	-0.011175	-0.28275	0.0048924	-1.1159	0.7124	-0.22697	-0.47453	-0.2154	0.58359	1.5506	-0.76648	-0.24031	0.20052	-0.26091	-0.1713	0.0072589
-0.37339	-0.24028	-0.41641	-0.66185	-1.5605	-1.5932	1.1136	-0.58258	-0.46928	0.50351	-0.43005	-1.6968	-0.80995	-1.7097	0.01042	0.46728	0.96099	0.047843	-0.93449	-1.4986	0.29745	-1.0316	-0.974	-1.345	-0.79415	-0.50874	-2.0848	-0.84742	-0.74613	1.4186	-1.6352	-1.0733	-0.211	-0.33625	-1.1107	-1.2728	-1.9045	-0.47739	-2.3924	0.015711	-1.7334	-1.6239	-1.3559	0.43365	0.14524	-1.5188	-0.59154	-0.58004	-2.1962	-0.67453
-4.6029	-2.1875	-3.5201	-3.0032	-2.0843	-4.1059	-1.4345	-3.9717	-3.62	-3.5017	-4.2241	-2.4216	-1.598	-3.4996	-3.1393	-4.187	-4.4446	-1.9259	-2.1556	-4.2488	-3.6674	-3.9351	-2.7944	-2.3684	-2.7231	-3.8431	-3.8923	-2.0895	-3.8029	-2.6602	-3.7107	-4.2546	-4.0111	-3.7548	-2.5639	-2.2891	-2.3159	-3.0588	-3.3386	-3.3899	-3.6637	-4.3648	-4.3089	-3.5686	-3.8103	-2.5111	-3.2226	-3.4039	-2.8459	-2.7403
-22.877	-21.099	-22.844	-21.141	-21.694	-22.365	-22.402	-21.024	-21.759	-22.449	-22.414	-20.969	-23.098	-23.725	-21.505	-21.513	-22.278	-22.989	-22.298	-22.745	-20.209	-22.237	-22.835	-21.091	-22.786	-22.751	-23.552	-22.305	-21.116	-21.555	-22.321	-21.898	-21.745	-22.046	-21.926	-21.277	-21.069	-22.324	-22.782	-21.574	-22.848	-21.759	-21.564	-22.503	-21.442	-21.022	-22.476	-22.133	-22.846	-22.11
-3.1837	-4.4294	-3.0128	-5.1489	-6.7123	-4.1875	-4.586	-5.8201	-4.9255	-2.6494	-4.5852	-3.7891	-2.6652	-4.8835	-4.7572	-3.3001	-3.5407	-4.2367	-4.6025	-4.2957	-4.0065	-3.4	-4.9931	-3.7161	-5.3589	-5.1455	-3.7901	-4.735	-5.038	-3.8116	-4.9039	-4.5763	-5.1828	-4.1873	-4.958	-4.9609	-5.2221	-5.6383	-3.1015	-4.4774	-5.113	-4.4565	-3.6594	-4.1022	-4.4723	-3.134	-3.2471	-4.1378	-3.7458	-3.7638
-2.2306	-0.9195	-2.4348	-1.3748	-0.92529	-2.487	-1.4215	-1.2096	-0.91436	-1.7143	-3.616	-2.9638	-1.9905	-1.5171	-0.57847	-1.679	-2.1132	-2.074	-0.97987	-1.4288	-1.9835	-2.0294	-0.38125	-1.6099	-1.8032	-1.2049	-2.7365	-1.6676	-1.8054	-2.7664	-1.4679	-0.2305	-1.5881	-2.2165	-2.2822	-2.5009	-1.4501	-3.0725	-1.0128	-1.33	-1.015	-1.4947	-0.89852	-1.4414	-0.69695	-2.6037	1.332	-0.55735	-1.4064	-0.63071
9.9227	11.144	11.294	10.729	10.421	8.3781	11.727	10.264	9.7231	9.674	10.281	8.8926	9.3442	9.9733	10.496	8.7062	9.5903	10.282	9.7928	10.7	10.847	10.836	9.01	8.5133	10.877	8.5836	8.6557	8.5166	10.741	9.8141	8.3737	9.7332	9.6354	9.2294	10.936	10.362	8.1021	9.4833	9.8051	11.073	10.532	10.575	8.7068	8.6664	9.5898	8.4775	10.251	8.105	10.281	9.6941
-0.196	-0.52332	0.48093	1.0155	1.3954	0.85168	-0.015321	0.14058	0.14169	1.3126	-0.085293	0.93291	-0.010464	0.083086	-1.2553	-0.7333	-0.08011	0.6684	-0.59539	-1.354	0.085795	0.16828	0.11803	-1.1854	-0.32744	-1.3742	0.79906	-0.25584	0.86673	0.8057	0.00026132	0.1679	-0.22469	0.1338	-0.17697	-0.65241	-1.0227	1.0889	-0.063419	0.75488	1.358	-0.77354	-0.5366	0.065045	0.85307	0.24547	0.27743	-0.57203	-0.58286	2.5156
-9.7334	-7.7064	-9.0573	-7.6805	-9.3418	-9.6613	-9.2808	-9.1507	-9.0116	-9.0117	-8.3017	-9.8533	-8.7187	-9.9535	-9.9109	-9.7894	-8.4453	-8.2488	-7.8734	-6.8255	-8.3049	-10.07	-8.7542	-8.9937	-8.5868	-9.776	-8.9124	-9.4841	-9.4532	-9.9827	-9.1706	-8.9088	-8.6925	-8.8173	-10.293	-9.7197	-10.135	-8.7241	-8.7013	-8.6244	-10.02	-7.2034	-8.4576	-8.7218	-7.8916	-9.5254	-10.83	-10.159	-10.056	-8.6772
-1.5787	-1.2078	-1.5107	-1.1571	-2.038	-0.51139	-2.1668	-2.6468	-1.0858	-3.1573	-1.9414	-2.0462	-1.7066	-1.8885	-2.9303	-2.3531	-2.2245	-0.59864	-1.9951	-0.79167	-0.64853	-2.4108	-2.7042	-2.4151	-2.1696	-1.1863	-0.52223	-2.1346	-1.6333	-0.84309	-2.394	-1.2239	-1.6844	-2.507	-2.7988	-2.2965	-1.2442	-1.8466	-2.2717	-2.4984	-1.5899	-2.4921	-2.9118	-2.7811	-0.47648	-2.7118	-1.1934	-2.3185	-2.2946	0.44142
-1.0787	-2.3963	-2.2099	-2.8521	-4.1373	-3.4507	-2.6931	-3.9453	-2.3206	-4.7879	-4.9956	-3.1992	-3.3492	-3.6409	-2.7099	-2.6137	-2.3877	-3.9666	-3.3807	-1.8166	-2.0932	-3.2181	-3.6855	-4.774	-1.2723	-3.0578	-5.1608	-2.0932	-3.7169	-3.9933	-3.0242	-2.8065	-3.3001	-3.3745	-3.8319	-3.3973	-4.8332	-2.7214	-3.4276	-4.1681	-2.4475	-2.984	-3.2798	-3.5989	-3.2893	-3.6256	-3.3471	-1.4636	-5.3083	-3.7439
-12.145	-8.3553	-10.418	-9.1375	-11.446	-8.5032	-9.5321	-10.388	-9.8099	-9.1954	-9.2179	-9.5727	-10.409	-10.287	-10.816	-9.1363	-9.3221	-8.2156	-9.1775	-8.1454	-10.062	-8.9985	-9.5405	-9.8937	-10.211	-10.802	-10.066	-9.1045	-10.174	-8.1674	-8.665	-10.355	-7.4809	-10.016	-8.4408	-8.9891	-8.2243	-8.2124	-9.4881	-9.293	-10.071	-10.473	-10.121	-10.389	-8.5472	-9.4825	-8.0502	-10.642	-10.607	-10.034
-2.6104	-1.8088	-2.1575	-2.7452	-3.2667	-2.4378	-3.1384	-2.4497	-2.6892	-2.7759	-0.91599	-3.3279	-1.2489	-4.0404	-2.7275	-1.6402	-2.472	-4.1447	-1.1415	-3.0384	-2.6485	-2.2953	-1.2907	-4.5136	-2.2096	-1.9927	-1.6795	-2.1867	-2.6304	-2.6457	-1.0819	-2.6492	-3.6857	-2.3735	-3.3426	-4.4631	-3.6726	-2.0977	-2.1382	-3.1494	-2.6452	-4.1138	-1.6952	-3.5554	-1.6693	-2.6916	-3.8878	-2.5736	-3.8361	-3.4292
2.2134	2.5994	1.266	3.4565	2.6852	3.1122	1.2641	1.2202	2.6452	0.44657	0.84051	0.57989	3.8867	1.7404	2.7917	2.027	2.2477	1.8475	2.2546	-1.1516	0.52909	1.9979	3.0202	0.86303	0.78193	1.3522	0.88643	2.1121	2.4602	0.60956	1.2533	0.44526	1.6199	1.8328	2.3876	1.9043	1.6446	2.3993	3.5776	1.7491	1.2776	1.8803	3.0734	2.5037	1.0595	2.7488	3.0944	1.8313	1.279	2.7979
-12.916	-13.073	-12.175	-12.698	-11.513	-13.11	-12.182	-12.387	-11.421	-13.409	-12.805	-11.383	-14.006	-13.735	-13.72	-14.548	-11.974	-12.028	-11.825	-11.934	-13.574	-11.436	-13.446	-14.062	-12.887	-14.11	-12.94	-14.35	-13.381	-12.939	-12.642	-13.016	-12.988	-11.699	-11.291	-13.129	-12.053	-13.685	-12.776	-12.859	-12.873	-12.429	-13.201	-12.634	-11.136	-13.809	-12.229	-12.457	-13.568	-12.655
-13.729	-15.244	-15.776	-14.176	-14.661	-16.315	-13.532	-15.697	-13.941	-13.311	-13.687	-14.726	-15.332	-14.72	-14.917	-13.649	-14.481	-15.095	-15.85	-13.689	-13.222	-15.46	-13.824	-14.86	-13.944	-14.713	-14.398	-14.557	-16.287	-13.79	-15.724	-14.139	-14.292	-14.856	-15.241	-15.33	-14.856	-15.792	-13.526	-15.58	-15.243	-15.43	-15.879	-15.266	-13.788	-16.379	-15.32	-15.738	-14.769	-14.25
-11.374	-10.688	-12.973	-12.859	-11.664	-11.813	-10.054	-12.274	-11.05	-11.413	-10.784	-11.898	-11.301	-10.631	-12.073	-13.884	-11.029	-12.444	-12.862	-11.121	-12.502	-10.335	-11.737	-10.512	-12.583	-12.082	-12.359	-10.537	-12.367	-11.022	-13.008	-10.664	-11.227	-10.127	-11.266	-11.899	-10.754	-10.706	-13.08	-11.41	-11.59	-12.059	-11.4	-10.776	-10.815	-12.692	-11.993	-10.915	-12.196	-11.688
-15.332	-14.708	-14.338	-14.942	-15.864	-15.586	-14.789	-15.677	-15.127	-14.721	-14.793	-15.223	-15.603	-13.364	-15.541	-14.156	-13.055	-14.806	-15.274	-13.963	-13.475	-14.427	-13.79	-15.73	-15.265	-15.425	-14.91	-14.592	-14.435	-14.222	-14.689	-13.584	-15.796	-13.988	-14.527	-15.815	-14.697	-13.561	-15.615	-14.586	-14.091	-14.471	-14.82	-13.916	-14.819	-13.73	-15.825	-13.446	-16.388	-16.328
0.24918	-2.2175	-1.0455	-2.8462	-2.9718	0.26071	-2.0065	-1.6193	-1.2773	-1.018	-0.8456	-2.0378	-1.4949	-1.1775	-0.79334	-2.2659	-1.7569	-1.883	-2.153	-2.2731	-0.61995	-0.66936	-1.716	-2.1824	-1.6428	-1.7626	-0.51815	1.0938	-1.7485	0.3594	-1.3349	-1.938	-1.4263	0.50566	-1.2654	-0.15519	-1.0326	-1.1015	-2.6429	-1.5618	-0.85467	-1.0708	-1.1133	-1.2359	0.020809	-0.77018	-1.6871	-0.27659	-1.7979	-0.76641
-3.9344	-2.2696	-2.361	-1.959	-2.6959	-2.3613	-3.1977	-3.9234	-2.9983	-3.7086	-2.5341	-2.4398	-2.1834	-1.949	-3.516	-2.6539	-1.5056	-3.7664	-2.2411	-4.6947	-2.4766	-1.1646	-2.8947	-3.3058	-2.8653	-2.1161	-2.396	-2.7364	-2.873	-2.2238	-4.5916	-3.5299	-2.131	-2.6446	-1.7428	-1.9605	-1.9	-2.3154	-4.0368	-2.5481	-1.6303	-3.6881	-2.0197	-2.3415	-3.86	-3.274	-3.3685	-2.7887	-3.1223	-4.2623
-11.063	-11.962	-12.304	-12.455	-12.566	-11.398	-11.318	-11.965	-11.602	-11.127	-12.056	-11.211	-12.046	-10.132	-11.912	-11.653	-12.983	-11.664	-9.9437	-11.896	-11.881	-10.717	-13.061	-10.303	-11.279	-11.254	-10.623	-11.501	-12.725	-11.522	-11.567	-11.556	-12.124	-11.546	-11.386	-11.436	-12.203	-12.265	-12.168	-10.881	-11.258	-10.576	-10.667	-11.473	-11.727	-11.269	-10.609	-12.199	-13.24	-10.763
-21.456	-21.331	-22.205	-20.287	-20.945	-20.785	-19.833	-21.051	-19.833	-21.429	-20.96	-20.786	-21.869	-20.912	-20.192	-21.409	-21.493	-22.061	-20.675	-21.728	-21.567	-21.592	-21.219	-20.844	-21.255	-20.328	-20.651	-20.662	-20.991	-18.796	-21.459	-20.342	-19.098	-20.883	-20.432	-21.055	-20.644	-21.226	-22.193	-20.639	-21.417	-19.942	-20.116	-20.855	-22.144	-22.148	-20.96	-22.197	-21.41	-21.633
0.70932	-1.0718	-0.39653	-1.2845	1.8529	-0.18991	-0.252	-0.83619	0.2482	0.69702	0.03231	1.1414	-0.67946	-1.0067	-0.47849	0.45743	-0.048869	1.0103	-0.21251	-0.46708	-0.16205	-1.4948	-0.77394	-0.44329	0.96609	-0.91779	0.88384	0.567	-0.26831	2.1256	-0.41633	0.57181	1.3754	-0.81244	-1.217	0.64897	0.31386	-1.9079	0.92757	1.1282	0.42485	0.36846	-0.063425	0.073261	0.72885	0.052715	1.3884	1.7138	-0.54883	0.25629
7.7667	7.3604	7.6623	8.8715	9.0384	9.047	9.3991	7.5528	8.8042	9.4237	7.6525	10.117	7.6617	8.6303	8.0897	9.6815	8.3082	8.6077	7.8267	7.9321	8.4712	7.8981	9.472	7.6572	8.0226	7.917	9.5871	7.8191	8.6045	8.054	8.8148	9.4424	8.92	8.6022	9.3006	7.7379	7.9326	8.3549	7.4009	9.2872	8.1046	8.1293	9.2248	9.142	6.9584	8.3442	7.6339	8.19	8.0869	9.7526
-9.5313	-11.408	-11	-12.906	-11.885	-11.819	-10.992	-12.714	-13.656	-10.586	-11.827	-12.61	-11.189	-13.044	-11.744	-11.365	-12.09	-11.404	-11.227	-12.058	-12.559	-12.382	-11.685	-12.818	-12.11	-12.747	-11.589	-11.355	-11.464	-11.632	-11.498	-12.845	-12.541	-12.258	-12.497	-10.764	-12.581	-12.095	-10.725	-11.12	-10.77	-12.447	-12.547	-12.342	-12.133	-13.333	-11.631	-11.879	-12.136	-11.419
0.36736	-2.2529	0.91703	-0.19668	1.0722	-0.47937	-0.56954	-0.53617	-1.6469	-0.94183	-0.61287	-0.8887	-2.6776	-2.3073	-1.2438	-2.0183	-1.5882	-1.4176	-2.1183	-0.92053	0.24671	-1.3696	-0.81808	-3.1833	-2.0626	-1.8205	0.053855	-1.7392	-2.6761	-1.5719	-1.9881	-1.5896	-1.7005	-0.61408	-2.513	-0.95628	-0.99708	-3.1345	-1.9735	-0.34934	-1.8343	-1.7434	-0.98309	-2.2416	-2.44	-1.9996	-0.77009	-2.0346	-0.92041	-1.9069
-1.6724	-0.28635	0.019115	0.15533	-0.91996	0.15007	-0.57073	0.63889	-1.287	-0.8838	-0.96249	-2.5215	-1.5235	-0.96243	-1.2049	-1.4449	-1.4663	-0.55018	-1.607	-0.6383	-0.56715	-1.6971	-0.35949	-2.2072	-1.2658	-1.0233	-1.5199	-1.3297	-1.4128	-2.2988	-0.73492	-1.4258	-2.2692	-2.7439	-3.064	-1.3684	-0.55152	-1.4338	-1.0677	-2.5311	0.13998	-2.0846	-1.3173	-0.3112	-1.4881	-2.4391	-1.3681	-0.79561	-1.8404	-3.1686
-8.3647	-9.8677	-8.6849	-7.496	-10.382	-8.0755	-7.512	-9.354	-9.9085	-9.9048	-8.5951	-8.705	-10.225	-9.8717	-8.8323	-8.9004	-8.8598	-9.2023	-9.2061	-8.7696	-8.7098	-8.3623	-9.4863	-6.5727	-9.5841	-8.3294	-9.8549	-8.5529	-8.326	-11.405	-8.8892	-9.7513	-9.4425	-8.8711	-9.6162	-7.7511	-8.178	-8.0941	-8.9497	-7.7329	-9.1181	-7.304	-9.1091	-10.067	-9.5989	-8.6019	-8.923	-9.5596	-10.48	-8.3881
-13.545	-12.46	-14.004	-15.449	-14.618	-13.309	-12.995	-13.204	-13.775	-15.446	-14.637	-13.543	-14.566	-14.03	-13.121	-14.746	-15.825	-14.16	-14.779	-13.304	-14.776	-12.482	-14.083	-14.803	-13.262	-14.255	-12.948	-13.165	-12.116	-13.141	-14.254	-13.448	-14.61	-13.654	-12.927	-13.411	-15.428	-12.795	-14.581	-15.045	-12.876	-14.487	-15.088	-13.012	-13.619	-13.715	-13.331	-13.288	-13.769	-14.018
-1.3975	-3.8041	-1.8278	-1.0609	-0.52238	-0.57232	-0.93901	-1.1439	-0.68673	-2.5829	-2.7163	-1.4181	-1.0838	-2.9016	-0.56656	-2.0615	-1.7048	-1.5537	-2.0282	-0.76116	-2.0682	-2.2879	-2.3856	-0.96972	-1.3635	-0.87077	-0.54997	0.21852	-1.417	-1.0698	-0.89109	-1.002	-1.2399	-0.40716	-1.1796	-0.74192	-3.32	-1.8874	-2.2051	-1.9247	-1.6814	-3.0671	-5.0969	-2.3991	-1.6721	-1.0153	-1.2799	-3.0462	-0.67317	-0.65033
-23.105	-22.792	-22.49	-23.46	-22.881	-20.845	-22.211	-23.763	-20.47	-19.622	-21.617	-23.152	-21.868	-22.417	-21.582	-19.475	-21.943	-23.267	-21.472	-23.536	-21.364	-21.687	-22.833	-21.443	-21.29	-22.114	-21.466	-21.614	-23.731	-20.963	-24.191	-22.059	-23.392	-22.977	-21.532	-21.024	-23.899	-20.62	-21.315	-22.413	-20.558	-20.952	-22.298	-22.717	-21.097	-21.742	-22.86	-22.146	-22.971	-21.937
-6.1229	-5.9114	-6.6057	-6.528	-6.3306	-5.0774	-5.9366	-5.5725	-6.7971	-6.8116	-7.3391	-6.2352	-6.2506	-5.9745	-7.515	-7.7625	-6.7586	-7.0951	-7.1052	-4.7908	-5.611	-5.457	-5.9878	-6.0643	-4.9717	-6.3046	-5.9042	-5.5893	-4.8972	-6.5398	-8.057	-7.8626	-6.0777	-7.4396	-6.63	-7.0317	-5.7927	-6.9451	-7.5414	-5.6159	-4.7352	-6.3357	-6.3367	-7.2826	-6.2395	-6.3626	-5.2325	-6.3159	-4.0615	-8.9552
-12.346	-12.25	-11.95	-12.163	-10.547	-12.165	-13.013	-11.866	-10.957	-12.843	-11.504	-11.634	-12.118	-11.751	-10.606	-11.209	-11.994	-11.183	-12.176	-10.279	-12.933	-10.662	-10.333	-10.565	-11.385	-11.35	-12.034	-11.777	-12.309	-10.171	-11.225	-10.165	-8.7304	-12.055	-12.608	-11.351	-10.812	-10.882	-11.807	-11.722	-12.265	-10.915	-11.414	-10.883	-11.838	-11.916	-10.839	-10.876	-11.187	-11.434
-3.7419	-3.2204	-2.1884	-1.7186	-2.6755	-1.7342	-2.116	-2.042	-3.1943	-3.6841	-3.3032	-2.8728	-3.2301	-2.332	-2.6074	-3.1287	-3.5409	-3.5549	-1.1398	-4.3574	-1.5649	-2.1835	-1.7293	-1.6918	-3.1336	-3.6018	-2.0354	-1.2606	-4.347	-2.1463	-4.25	-1.5963	-0.23798	-3.7845	-1.6172	-2.6729	-2.5511	-2.8883	-3.8029	-2.8683	-1.9548	-2.1781	-3.9748	-1.44	-2.49	-2.6345	-1.9904	-4.4085	-0.98529	-2.1996
-0.41288	-2.3041	-2.3837	-3.1549	-2.4841	-0.72076	-0.36487	-2.0916	-1.4181	-1.6228	-1.2764	-0.21668	-0.21314	-3.4697	-0.95671	-1.2857	0.14904	-1.7554	-0.053683	-1.5461	-2.2066	-2.4041	-1.2261	-2.2324	-1.8709	-1.3876	0.033644	-1.7071	-2.6117	-1.9986	-1.8234	-2.9503	-3.4343	-1.5942	-2.2934	-0.93327	-2.1908	-0.011713	-0.94708	-1.4567	-2.1292	-0.80895	-0.14127	-1.5631	-1.4212	-0.21085	-0.96784	-1.5336	-0.82946	-1.513
-1.4245	-2.3893	-2.4282	-0.31456	-0.1017	-2.2526	-0.47596	-3.008	-0.88031	-1.3259	-0.9567	-1.9368	-0.13894	-0.93197	-2.0784	-0.84979	-2.0772	-2.1297	-2.3694	-2.654	-1.5135	-1.7022	-0.90286	-2.2941	-1.9288	-0.85564	-2.3928	-0.99112	-3.2384	-0.29898	-2.5664	-1.7394	-1.4055	-0.35448	-1.4401	-2.693	-2.4995	-1.9354	-3.1903	-1.8745	-0.2935	-0.91402	-1.9929	-1.7915	-1.0564	-1.5843	-1.608	-1.2018	-1.8364	-1.6192
-1.3487	-3.0045	-2.5185	-3.4001	-2.0365	-4.024	-2.6107	-2.6939	-1.3803	-1.8303	-2.6751	-2.0569	-3.3837	-1.3732	-0.41798	-3.0626	-2.754	-2.0765	-1.7943	-1.6852	-3.9311	-4.0064	-3.0915	-1.6969	-2.4993	-1.996	-2.0814	-3.0654	-3.1419	-3.3347	-3.0132	-3.1836	-2.2982	-2.5996	-2.0517	-3.8075	-2.5402	-2.1444	-2.5164	-2.6173	-3.4285	0.58327	-1.9702	-4.8174	-3.5227	-2.984	-2.184	-3.4689	-2.1797	-1.6779
-7.498	-6.5446	-7.5525	-6.145	-4.1887	-5.7464	-6.9625	-6.1378	-5.9828	-4.7287	-5.2814	-5.6895	-4.9527	-7.0185	-6.6767	-6.3093	-5.4409	-5.8669	-5.0263	-5.9511	-6.0538	-4.1792	-7.5058	-4.0955	-4.2023	-6.1295	-5.1688	-6.3026	-5.6111	-6.8455	-6.5148	-6.4019	-6.5227	-6.3618	-3.74	-7.0179	-5.3237	-5.851	-4.3582	-5.4396	-5.741	-5.2884	-3.4337	-6.7474	-5.9065	-5.1717	-5.7003	-6.3438	-6.5472	-7.0759
-13.261	-11.991	-13.038	-11.3	-11.745	-13.218	-12.902	-11.766	-10.944	-12.101	-12.309	-11.254	-10.977	-12.245	-10.661	-12.401	-12.486	-11.488	-11.063	-12.272	-11.916	-11.697	-11.992	-10.892	-12.107	-11.214	-10.947	-12.886	-11.987	-11.029	-11.855	-13.055	-13.264	-10.739	-12.352	-11.76	-11.382	-12.755	-12.567	-12.119	-11.156	-12.178	-11.207	-12.081	-11.147	-9.9482	-10.645	-12.289	-11.807	-11.419
-0.027254	0.48022	0.58192	-0.30148	-0.92652	0.30392	0.26154	-0.47894	-0.1006	-0.38584	0.029482	0.21305	-0.46133	-0.11908	-1.2538	-2.1512	-1.4526	-0.135	0.81483	0.078136	-1.2665	1.8422	-0.51409	-1.3568	0.052924	-0.24669	-0.29059	-0.75581	0.045833	0.43982	-0.12317	0.42357	0.43334	0.062466	-1.2844	-0.99124	0.29407	-0.51904	0.22932	0.43161	-1.0982	-1.776	-1.5456	-0.80473	0.042879	-0.043239	1.0245	-0.34881	-0.77371	1.055
-10.84	-13.749	-11.088	-11.997	-13.493	-14.788	-12.893	-12.898	-14.174	-12.28	-12.495	-10.053	-13.038	-13.303	-13.939	-12.181	-13.203	-11.696	-14.035	-14.081	-13.245	-12.417	-13.576	-12.808	-13.742	-13.182	-12.995	-12.016	-14.479	-12.911	-12.012	-10.818	-11.848	-13.284	-11.799	-11.967	-10.62	-12.257	-13.587	-13.086	-11.691	-11.61	-12.019	-11.786	-13.914	-13.903	-12.155	-13.2	-12.264	-10.941
-9.9764	-10.003	-10.791	-9.8641	-11.897	-9.9904	-11.651	-9.479	-10.695	-10.805	-10.754	-9.8793	-11.279	-12.409	-9.5828	-10.816	-10.284	-10.929	-11.832	-10.348	-10.226	-11.126	-11.743	-8.9935	-9.7535	-10.739	-9.4352	-11.937	-12.468	-10.533	-10.782	-9.6725	-12.813	-12.085	-9.1051	-10.09	-11.305	-11.231	-10.479	-10.528	-9.3257	-11.769	-10.814	-10.666	-11.096	-9.7576	-10.933	-10.789	-12.124	-11.845
-2.7647	-1.0601	-2.6857	-2.8449	-3.473	-1.9693	-2.346	-2.5808	-2.4097	-2.7262	-4.4964	-2.3694	-2.529	-3.1047	-2.1982	-4.2809	-1.4539	-2.0453	-2.4102	-2.0998	-2.5341	-1.4421	-1.8529	-3.0672	-3.768	-3.0522	-2.8487	-0.86223	-2.3487	-1.8138	-1.3733	-1.8946	-2.0426	-2.0804	-3.1583	-1.6389	-2.8673	-2.9474	-3.3412	-1.8169	-3.1279	-1.436	-3.944	-4.3773	-3.4352	-3.8078	-2.8822	-2.0909	-2.4869	-2.1612
-5.4356	-7.8081	-6.6251	-5.7129	-6.4212	-6.4368	-6.6017	-7.2937	-7.7927	-5.8422	-7.2919	-4.8968	-6.5861	-6.8277	-6.162	-5.3054	-5.0167	-6.2239	-6.2048	-6.9673	-7.6512	-5.5104	-7.9482	-5.3844	-7.6531	-5.8067	-7.4883	-7.5597	-7.5884	-6.2279	-6.2168	-6.3662	-7.2288	-6.6945	-6.3225	-5.6487	-6.884	-5.2615	-7.3809	-6.4205	-6.7196	-6.599	-7.0033	-4.3744	-6.564	-5.2896	-5.5637	-6.841	-7.0227	-5.54
-0.67093	1.0846	-0.25919	-0.18171	0.0015629	0.24302	-1.7439	-0.4816	-0.82489	0.50146	0.43911	0.6424	-1.4937	0.33915	-1.0266	-1.0788	-0.57271	0.34253	0.53267	-2.33	-0.74859	0.18257	-1.0034	1.7825	0.01134	0.2893	0.076004	0.67546	1.2486	-0.20662	-1.6063	0.738	-0.60936	-1.6452	0.23903	0.35309	-0.27505	-1.4809	-1.356	0.12031	-0.69171	0.20156	-0.71498	-0.32755	-0.99492	-0.30668	0.11632	0.82128	1.2939	-0.055702
9.3438	11.392	9.5021	9.7119	9.193	9.4429	10.008	9.7767	10.254	10.689	9.5395	8.4005	10.923	8.6538	10.886	11.245	9.9114	10.986	8.4538	11.907	10.606	10.616	8.6939	9.7879	10.441	9.9559	10.404	9.0482	9.0326	9.9399	9.7988	10.447	9.9319	9.3169	10.027	9.7319	9.9186	10.008	9.5973	10.458	8.2733	7.1452	9.4661	8.8257	9.9795	9.8018	10.076	8.4722	10.889	9.7117
-0.57917	2.0617	-2.2015	0.41928	0.61674	-0.10019	-1.58	0.65672	0.026104	0.062164	0.26659	-2.0301	-0.27874	1.4259	0.35426	0.40392	-0.45887	-0.90731	-1.9272	-0.21858	-0.12268	0.26878	-0.512	0.02313	0.54584	0.33661	-1.8279	-0.55996	0.46753	1.1691	-0.86441	0.29401	0.51734	-0.88431	0.80316	-0.1064	0.80681	-2.0703	0.49946	0.55339	-0.031601	0.81712	0.8753	0.64189	1.3797	-0.58256	-1.1816	-0.65568	0.77587	0.87045
-3.8408	-1.4372	-1.8478	-1.9218	-0.69345	-2.0865	-0.55567	-2.7605	-1.3945	-1.2589	-0.0068947	-2.0726	-1.3922	-2.8552	-0.7884	-0.66091	-2.3044	-3.016	-1.214	-4.1468	-2.0583	-1.2043	-2.3263	-2.5334	-1.675	-0.8248	-2.2659	-3.1783	-2.19	-1.7422	-1.2472	-1.7226	-4.651	-2.8736	-2.1003	-1.9166	-0.41952	-2.4816	-1.2897	-2.6992	0.43882	-3.2794	-1.0093	-1.5092	-2.7333	-2.8317	-3.2241	-1.0553	-1.2836	-2.5077
-1.9382	-0.96252	-2.2891	0.52622	-1.6731	-0.31426	0.039053	-2.1168	-1.0165	-0.77005	-0.64627	1.0129	-0.55081	-0.89966	-0.89191	0.86424	-1.456	0.048164	-0.24433	0.51421	-1.1958	-1.536	-1.0467	-3.3601	-1.6079	-0.0049011	-1.1239	-1.5002	-0.90179	-0.37007	-1.4856	-0.1472	0.421	0.36523	-1.9702	-1.6909	-0.18311	-0.24473	-1.7612	1.3557	-1.987	-0.55248	-1.6945	-0.89547	-1.025	-1.0079	-0.84593	-1.2661	-0.074574	-1.7007
-1.8234	-3.747	-0.96553	-3.3028	0.072615	-1.4936	-1.4719	-2.0533	-1.3482	-1.334	-1.5536	-2.811	-0.29011	-1.698	0.0030145	-2.165	0.22971	-0.95281	-0.9074	-2.4578	-3.0126	-3.649	-2.4925	-2.01	-0.87607	-1.1667	-0.7182	-0.62354	-1.1645	-1.6923	-1.3968	-3.0578	-2.6221	-2.9839	-2.3418	-1.9241	-2.1453	-3.8217	-1.9896	-0.96526	0.054004	-1.3357	-2.0671	-1.3051	-3.2804	-2.9403	-1.7969	-1.5197	-2.6268	-2.7552
-0.88111	-1.2274	-0.64909	-1.6279	-1.4417	-0.50716	-0.061562	-2.4137	-1.3157	-0.80382	-2.3413	-0.51244	-1.8143	-2.3698	-2.3634	-0.41141	-2.1008	-0.039232	-1.4262	-2.7512	-1.6633	-1.6964	-0.69401	-1.0804	-2.214	1.2417	-1.848	-2.1298	-2.4846	-3.0041	0.81885	-2.7048	-2.5354	-0.52541	-2.5283	-0.6299	-1.3449	-2.6318	-1.189	-1.3607	-2.7214	-2.3809	-1.2783	-2.3125	-1.589	-1.4004	-1.3091	-2.1444	-3.1355	-1.4753
-14.309	-14.81	-17.194	-14.762	-13.708	-13.423	-13.375	-13.027	-14.233	-13.942	-12.057	-13.976	-12.861	-13.085	-14.527	-14.753	-11.912	-12.443	-13.759	-13.724	-12.138	-13.135	-12.613	-14.074	-13.172	-13.437	-14.706	-13.394	-14.692	-13.805	-15.216	-13.163	-14.496	-13.025	-13.573	-14.152	-13.159	-12.537	-13.908	-14.321	-14.956	-14.118	-14.645	-13.91	-12.031	-14.603	-13.715	-14.63	-14.215	-13.969
-2.7585	-4.1904	-3.258	-4.1089	-3.3979	-3.5826	-3.1007	-2.9624	-4.2822	-3.7049	-3.1515	-2.7001	-4.4747	-4.9934	-2.7668	-3.4634	-5.1237	-3.6902	-2.3508	-4.6793	-4.3717	-3.7596	-4.0008	-4.6248	-1.7481	-4.2235	-1.0711	-3.9669	-3.8686	-4.2459	-3.8043	-4.9337	-3.7168	-1.3379	-4.562	-4.6424	-2.4769	-5.0046	-3.0587	-3.7497	-3.6474	-5.6477	-4.8882	-2.6546	-4.3182	-2.8838	-2.4465	-2.5863	-4.2094	-3.4953
6.4999	5.7792	7.1575	6.4861	6.5987	6.9364	7.3198	8.6008	7.7521	7.4497	6.7919	7.7411	7.0976	6.9671	6.6446	6.7389	6.8144	7.3409	5.258	7.116	6.2434	8.3535	5.6084	6.1112	7.4376	6.6409	4.7622	4.489	6.5883	6.3253	5.837	8.1489	7.3357	7.1343	6.4093	6.5712	6.3821	7.0325	6.0552	7.4153	8.6838	6.8478	7.4902	7.7217	6.1246	4.6457	6.6471	7.0256	8.3067	6.3767
7.5281	8.1671	7.9676	8.0797	7.8504	8.6731	7.666	6.9061	9.4745	8.3745	7.8897	7.6765	7.5508	7.5356	9.8202	8.65	7.38	7.0144	8.7737	9.2057	7.3233	8.4491	8.5133	7.7236	7.0128	10.02	6.6426	7.5787	9.9163	8.6636	8.3082	7.3867	6.104	7.3398	8.7543	9.0899	8.0438	7.5884	7.7336	6.5161	8.0922	7.6968	9.102	9.3609	9.4317	8.8323	8.5637	7.3142	7.1721	7.7097
-6.3825	-5.3593	-5.0263	-5.5719	-5.3627	-6.7775	-5.5624	-4.3377	-4.5825	-7.4422	-6.5064	-5.7508	-5.255	-5.2317	-5.1838	-6.7677	-5.0294	-5.0829	-6.174	-7.0295	-4.2925	-5.982	-5.5924	-6.8908	-4.7742	-4.1203	-6.9124	-4.3354	-5.7815	-6.4533	-4.9552	-5.1957	-5.2256	-5.0436	-7.803	-5.9846	-4.6342	-6.3323	-6.9371	-4.4254	-7.5235	-4.4357	-4.2593	-5.1507	-6.5234	-6.5654	-5.7895	-5.4841	-5.1952	-5.2541
1.7778	1.6532	0.079293	1.151	0.98913	3.0357	0.83815	2.5094	0.26368	2.4572	1.1142	2.6621	3.8462	2.5359	0.027023	-0.29194	1.2393	2.6534	3.2157	1.5169	1.8838	1.1485	3.0702	2.4462	1.9319	0.92165	0.99244	1.2401	1.6229	2.5644	1.7461	3.4995	1.457	2.2252	2.3567	0.61544	1.1272	1.501	2.7572	1.0801	1.987	2.0512	1.3088	3.2971	2.3051	2.5826	3.1248	1.4002	0.93986	3.1931
-1.9405	-0.62796	0.68927	-1.2848	-0.12672	0.4202	-1.6587	-1.5694	-1.85	0.3141	-0.90284	-2.666	0.17962	-1.8506	-1.1871	-2.7613	-1.8603	-1.7403	-2.4205	-1.0631	-2.2001	-2.3049	-2.4469	-1.2215	0.040028	-4.1435	-0.80062	-1.5409	-1.2548	-1.7989	-2.3771	-0.50045	-1.8289	-1.1803	-2.2025	-1.4227	-2.8343	-1.9653	-2.0942	-1.8016	-0.027061	-0.66966	0.27033	-0.50567	-1.3797	0.015844	-0.81123	-0.37071	-1.1338	-0.37942
-2.8985	-2.2358	-2.9143	-3.7995	-2.649	-3.5629	-2.5532	-2.5401	-3.6684	-2.9071	-1.0117	-3.285	-2.9525	-4.5136	-2.2191	-4.271	-2.3893	-2.628	-2.0635	-1.6047	-4.2145	-3.2389	-3.4419	-3.3851	-2.1464	-4.5951	-1.6224	-2.3157	-3.5846	-3.7377	-3.6172	-2.4548	-2.1039	-3.7682	-3.2123	-4.9691	-3.1176	-4.0148	-2.9613	-4.3107	-3.3015	-3.6324	-4.7408	-2.5369	-2.1126	-3.8007	-2.0725	-2.8968	-3.5249	-4.4519
-21.343	-20.865	-23.945	-22.051	-23.9	-23.954	-22.901	-23.178	-23.035	-22.432	-22.105	-21.577	-21.139	-22.551	-21.157	-21.453	-22.615	-22.942	-23.05	-22.11	-22.046	-23.728	-21.18	-20.688	-23.127	-22.693	-20.165	-23.567	-22.774	-22.572	-24.417	-22.339	-23.013	-22.238	-21.796	-22.098	-23.765	-21.946	-21.914	-22.789	-21.54	-23.553	-22.127	-21.412	-23.819	-22.571	-23.749	-22.591	-22.28	-22.245
-0.24126	-1.4134	-0.64087	-1.3916	0.35417	-0.02266	-2.0507	-0.99325	-0.65455	-1.6481	-0.96764	-1.9945	-0.2991	-1.0044	-1.2813	-0.82304	-0.37493	-0.88241	0.48292	-0.77925	-0.84805	-1.7398	-3.0948	-0.091197	-1.4038	-1.5157	0.60683	-0.9172	-0.18778	-0.60678	-0.14107	-1.1008	0.17156	-1.6742	0.067828	-0.63321	-1.3609	-0.38381	0.23573	0.0033605	-2.2642	0.078929	-1.442	-0.87128	-0.45573	0.82606	0.673	-1.3319	-0.57237	-1.1768
-10.995	-12.704	-13.36	-11.04	-11.733	-13.276	-12.67	-13.533	-12.42	-12.995	-14.069	-13.19	-14.818	-12.37	-13.076	-11.603	-11.244	-12.588	-14.173	-11.505	-10.476	-14.139	-13.222	-13.364	-12.804	-11.853	-12.054	-11.894	-13.004	-12.801	-12.36	-12.24	-13.936	-13.065	-12.528	-12.25	-12.999	-11.4	-12.329	-12.295	-12.059	-11.841	-11.97	-13.864	-11.859	-11.47	-13.677	-12.811	-11.87	-13.107
-2.3961	-0.71978	-2.0251	-2.4663	-1.849	-1.4762	-0.79408	-2.4102	-1.943	-2.8285	-0.52953	-1.979	-2.414	-3.2507	-0.98962	-1.6952	-0.86973	-1.9841	-3.5762	-1.8212	-2.7224	0.29369	-0.90287	-3.8942	-0.83333	-1.9666	-2.7596	-0.6397	0.36061	0.21833	-2.2656	0.022067	-2.9229	-0.89344	-0.85058	-2.1336	-1.0693	-1.7899	-1.6414	-2.5236	-1.7802	-2.0022	-2.8649	-1.5881	-2.4907	-0.81886	-1.9977	-2.3961	-2.6082	-2.563
3.0122	3.7715	2.3635	3.777	1.979	3.8858	3.5038	4.5787	1.5972	4.4435	4.3989	2.4629	3.11	1.8879	4.4051	4.5269	3.1254	1.9588	4.1584	1.6143	4.0106	1.9879	2.1343	2.4642	2.6507	2.0677	1.9506	2.6094	3.2886	2.102	3.0451	3.459	3.4094	2.5368	2.4379	2.7956	4.052	2.5671	3.3326	3.0397	2.0336	2.3995	2.9432	2.9215	3.2803	3.1953	3.994	2.1455	3.5589	2.8871
-6.3917	-7.2494	-7.2314	-5.9538	-7.0332	-5.9174	-6.8664	-6.6707	-5.7361	-6.813	-6.4158	-6.7717	-6.1747	-6.3677	-7.1577	-6.1175	-6.3544	-6.6957	-5.9952	-4.6151	-6.1115	-6.3554	-6.6422	-5.7432	-7.8331	-6.1326	-5.9807	-6.4288	-6.1129	-5.8554	-6.4437	-6.2341	-5.9026	-7.4624	-6.4565	-6.4224	-7.6773	-6.5089	-5.062	-6.1697	-5.0163	-5.6072	-4.9523	-5.2953	-6.8156	-6.8863	-5.3206	-7.1639	-6.6932	-8.0077
-11.463	-9.9164	-11.283	-11.23	-11.227	-11.312	-12.009	-12.11	-9.7578	-8.2747	-10.485	-11.46	-11.997	-11.383	-11.255	-9.6186	-9.1395	-11.081	-10.755	-11.914	-12.727	-12.117	-11.419	-11.709	-11.411	-10.03	-11.933	-11.459	-9.8653	-11.32	-11.98	-11.97	-11.825	-10.044	-9.1787	-11.112	-9.7752	-12.143	-12.104	-10.242	-10.767	-10.82	-10.162	-10.394	-10.772	-11.172	-9.79	-11.271	-12.42	-11.384
-8.5862	-9.8696	-9.9385	-10.811	-10.723	-8.5215	-9.0871	-10.307	-13.112	-10.069	-9.3974	-9.5169	-9.8837	-9.5894	-7.7545	-10.19	-11.184	-11.351	-10.363	-11.152	-11.289	-10.695	-10.155	-10.416	-9.2633	-9.9219	-10.716	-11.573	-10.416	-11.191	-10.235	-11.338	-9.4809	-10.484	-10.23	-11.527	-9.4912	-10.937	-10.312	-9.8953	-10.36	-10.183	-10.199	-10.664	-8.9886	-11.099	-9.9995	-11.344	-10.811	-9.279
2.9704	2.6296	0.79944	2.1975	2.965	3.7401	1.8623	1.3911	3.2689	2.5587	2.6738	2.2507	3.3834	3.2755	1.4588	2.1388	2.8803	2.3555	2.1832	3.3261	3.0687	2.1783	3.214	5.3422	3.1947	2.3668	2.8353	3.6533	3.2226	3.9349	3.8875	2.4054	3.6669	1.836	3.6794	2.9972	2.014	3.5712	1.8658	2.9498	2.5793	2.949	2.5185	2.4105	0.87626	3.3541	4.043	1.8615	1.6059	2.5071
-4.8737	-4.8703	-4.2903	-3.1734	-5.4339	-4.4784	-4.7587	-4.2034	-4.2266	-5.0136	-3.1628	-5.4499	-3.8301	-3.6482	-4.991	-4.57	-4.6953	-4.1603	-4.1038	-4.9293	-5.2968	-3.9262	-2.0707	-4.1613	-4.2502	-4.5227	-5.1898	-3.6234	-6.2575	-5.5742	-4.0148	-5.6453	-5.3253	-4.2262	-3.9772	-4.4209	-3.817	-4.3146	-5.895	-4.9232	-3.849	-4.1812	-3.8409	-3.5851	-5.6997	-4.5197	-3.7815	-3.1034	-2.2692	-4.1955
-1.1959	0.32268	-1.4036	-2.0305	-3.4257	-1.8406	-3.3805	-0.88158	-1.682	0.45112	-0.63183	0.0084138	-2.1492	0.61837	-0.69255	-1.5658	-0.92289	-0.95329	-0.8578	-3.1476	-1.3327	0.26877	0.44031	-2.6218	-1.302	-1.7306	-2.3443	-2.2325	-2.0612	-1.8542	-1.0916	-1.4977	-1.0072	-2.0342	-0.81553	-1.5703	-1.6554	-3.2256	-0.81905	-2.1119	-1.5345	-1.5951	-1.2702	-0.1954	-2.416	-1.9473	-1.6516	-0.47502	-1.8199	-1.5142
-9.1612	-10.108	-10.979	-9.8545	-11.055	-10.77	-10.43	-10.584	-10.649	-9.7352	-12.179	-10.362	-10.437	-11.023	-10.174	-9.8348	-9.4623	-10.394	-10.734	-11.888	-10.683	-12.017	-10.884	-12.226	-11.784	-12.246	-9.2773	-9.3792	-8.8907	-9.7613	-11.005	-11.588	-11.811	-12.491	-12.667	-11.28	-11.662	-12.308	-12.276	-10.05	-10.479	-11.535	-11.49	-9.3066	-11.244	-10.051	-11.678	-11.35	-11.172	-9.4413
-10.976	-11.918	-11.044	-12.511	-12.608	-11.487	-11.016	-12.623	-12.058	-12.357	-12.381	-11.748	-11.242	-12.273	-12.306	-11.859	-11.179	-12.771	-12.731	-11.322	-12.278	-12.39	-10.526	-12.698	-12.744	-12.814	-9.6736	-12.585	-10.65	-12.087	-9.9518	-11.418	-12.907	-12.526	-12.066	-11.574	-12.991	-12.55	-10.718	-11.514	-12.724	-12.2	-10.857	-10.699	-12.209	-10.817	-10.189	-11.985	-13.185	-10.948
-20.922	-22.187	-20.876	-22.237	-21.945	-23.836	-21.401	-21.283	-21.728	-22.66	-22.98	-21.479	-21.477	-22.401	-22.307	-22.568	-22.191	-21.48	-22.193	-20.7	-23.365	-22.566	-22.625	-21.882	-22.585	-23.964	-22.962	-20.938	-21.55	-21.618	-21.569	-23.425	-21.427	-21.549	-23.209	-20.974	-22.346	-21.979	-22.175	-23.272	-20.792	-22.481	-21.543	-24.273	-22.562	-22.197	-23.097	-22.699	-21.406	-22.455
-14.4	-13.663	-14.285	-13.191	-13.808	-13.784	-13.869	-14.662	-15.258	-14.82	-14.169	-13.887	-15.066	-13.689	-13.932	-15.531	-15.495	-14.448	-13.5	-14.998	-14.22	-13.129	-14.076	-15.649	-15.506	-14.048	-15.252	-15.217	-14.692	-14.485	-14.342	-13.564	-13.47	-14.765	-13.617	-13.987	-16.081	-14.358	-13.458	-16.505	-14.819	-15.237	-13.5	-14.824	-14.243	-12.83	-15.22	-15.612	-15.985	-14.733
-0.84021	-2.5189	-2.7111	-2.3513	-0.20439	-1.3849	-1.3716	-0.41898	-1.3486	-0.48603	-1.97	-1.0222	-1.0192	-1.5337	-0.8473	-0.25861	-1.2601	-1.5925	-0.80472	-2.7882	-1.6742	0.13851	-1.8515	-2.1578	-0.96722	-1.0298	-0.67242	-1.859	-2.1551	-3.0197	-0.29043	-0.89216	-0.8913	-2.6947	-0.30986	-2.5843	-2.1654	-0.029194	-2.3998	-1.3965	-1.2592	-0.15744	-0.26825	-0.93563	-1.6103	-0.96444	-1.7031	0.02742	-1.3648	-1.2642
-2.177	-2.9401	0.51093	-1.3207	-0.37229	-1.2611	-2.4636	-0.61588	0.48839	-0.83979	-0.41059	-0.6791	-0.81801	-1.8251	-1.6703	-2.4261	-1.3608	-1.5366	-0.72842	-2.2342	-1.7834	-0.72327	-2.4029	-1.3261	-0.83595	-1.7348	-1.0441	-3.9759	-1.3973	-2.1264	-0.9009	-0.83507	-0.098073	-1.168	-1.5179	-1.1085	-1.5403	-2.0635	-1.241	-1.9184	-1.3104	0.0038506	-2.6318	-0.71713	-2.2282	-0.4384	-1.0154	-3.2441	-0.80251	-1.1768
8.6737	7.6052	5.7261	7.2079	7.3641	5.3384	8.159	7.1438	6.9207	6.513	6.5595	6.3593	8.3396	6.8804	6.2316	6.2348	7.4697	5.2574	7.6926	6.2446	7.5202	5.4084	6.8376	5.5503	8.225	5.3856	7.4233	5.5585	6.5765	7.9792	7.5711	6.4909	5.4119	4.41	6.845	6.7149	6.4794	5.6446	7.3162	6.2897	6.6638	6.398	6.1606	8.2727	7.2889	6.0617	7.9312	6.0046	6.778	6.3667
-10.999	-11.065	-10.598	-10.612	-10.431	-9.8326	-10.127	-11.182	-11.26	-10.859	-11.306	-11.611	-10.961	-11.286	-11.756	-11.372	-11.141	-12.534	-11.539	-10.093	-11.458	-11.69	-11.212	-11.132	-10.676	-9.203	-10.805	-11.582	-9.8009	-11.447	-10.893	-10.483	-11.813	-9.7031	-10.577	-10.172	-11.713	-10.783	-11.153	-9.2083	-10.408	-10.801	-11.898	-11.123	-11.289	-11.495	-10.165	-11.385	-11.495	-12.206
-22.15	-21.392	-21.549	-22.118	-21.169	-22.003	-23.296	-22.692	-22.612	-22.119	-20.802	-23.076	-21.371	-23.07	-22.259	-22.539	-22.788	-21.991	-20.685	-22.26	-21.002	-22.596	-22.188	-21.222	-22.384	-20.875	-22.071	-21.403	-20.873	-23.584	-23.495	-23.503	-23.038	-23.965	-22.59	-22.648	-22.34	-22.159	-22.459	-21.332	-22.552	-21.72	-21.48	-21.515	-22.614	-21.654	-21.553	-22.126	-22.659	-22.99
-1.4208	-1.2966	0.93694	-1.4874	-0.13404	0.13208	-0.045567	0.98641	0.71562	-0.35857	-0.64344	0.44796	1.0887	0.53685	0.60591	-0.11909	-0.71922	-1.1828	-0.20341	0.15751	0.32853	-1.0234	-0.83721	0.51656	0.49186	-0.21851	0.14213	-0.051655	-0.093688	0.20992	-0.58882	-0.85559	-1.2631	1.25	-0.18145	-0.11552	0.74774	-0.30438	-0.18106	-0.76823	-0.6111	0.32869	-0.24337	-1.2305	-1.248	0.34404	2.2149	1.1551	0.13211	0.84565
-11.876	-10.464	-10.855	-10.24	-10.633	-11.181	-11.83	-10.892	-10.906	-10.594	-10.975	-10.225	-10.926	-9.3973	-9.3999	-11.431	-11.652	-10.684	-10.613	-9.4586	-10.587	-9.9611	-10.479	-9.2716	-12.909	-10.343	-11.224	-10.294	-11.042	-10.227	-11.151	-9.1925	-11.972	-9.9596	-12.246	-9.3159	-11.828	-10.145	-9.9007	-11.491	-12.464	-8.943	-10.069	-11.397	-10.578	-9.9557	-10.783	-9.1907	-10.301	-9.145
-23.684	-22.745	-21.44	-22.733	-22.695	-22.141	-21.315	-20.952	-23.604	-23.251	-20.436	-22.547	-22.36	-22.823	-23.002	-21.955	-22	-23.057	-21.694	-22.535	-24.124	-20.851	-21.969	-22.372	-22.295	-22.066	-22.896	-21.961	-21.568	-20.409	-22.662	-21.98	-21.976	-20.159	-23.77	-22.03	-24.225	-22.582	-22.551	-22.898	-22.718	-23.057	-22.455	-21.284	-22.325	-22.448	-22.86	-23.386	-23.128	-21.72
-1.9014	-2.0448	-1.8812	-3.3144	-2.1024	-3.4418	-3.1281	-3.6914	-3.7323	-2.5011	-3.7948	-3.63	-2.7996	-1.6971	-4.2269	-2.2871	-2.2361	-3.2525	-4.4707	-3.1837	-3.2531	-3.2234	-3.7447	-2.5513	-2.8377	-0.53173	-3.1718	-3.013	-2.3859	-2.794	-1.2981	-4.247	-1.051	-1.7442	-2.6683	-2.8607	-2.9529	-3.0154	-2.3367	-4.4382	-2.6529	-3.1523	-2.391	-1.4181	-2.2704	-1.6729	-3.0072	-2.4453	-2.332	-2.1042
-12.736	-15.078	-12.643	-12.191	-14.783	-12.863	-12.74	-12.553	-13.058	-13.833	-13.693	-14.006	-12.749	-14.051	-12.624	-12.249	-11.887	-14.044	-12.347	-12.84	-14.965	-14.01	-13.257	-13.364	-14.826	-13.039	-13.137	-13.301	-12.964	-13.785	-13.873	-13.847	-13.529	-12.515	-13.409	-13.144	-13.066	-13.22	-12.936	-14.793	-13.195	-12.687	-13.617	-13.674	-12.745	-13.389	-13.244	-12.952	-13.775	-14.264
-10.902	-11.134	-8.7939	-12.115	-9.8248	-11.923	-11.102	-11.024	-11.159	-11.274	-10.355	-12.019	-9.4008	-11.064	-10.47	-11.794	-10.541	-10.612	-10.612	-10.831	-10.934	-10.454	-10.744	-10.434	-10.2	-11.556	-11.072	-8.9437	-13.091	-12.392	-11.402	-8.8739	-9.8992	-12.037	-12.273	-11.42	-10.171	-11.081	-11.261	-11.303	-11.564	-10.205	-11.101	-9.6725	-12.085	-10.225	-9.3961	-11.674	-10.292	-11.287
-1.4116	-0.93401	-0.42966	-1.8677	-3.8279	0.33684	-1.284	0.022774	-1.7548	-1.8846	-1.1256	-3.1429	-0.7174	-1.7824	-1.0993	-0.52737	-1.6648	-1.0226	-3.4291	-1.4044	-1.0242	-1.8263	-0.58973	-1.0128	-1.7244	-1.5904	-0.51308	-0.37888	-0.51151	-0.12075	-0.29273	-2.1935	-0.91873	-1.4531	-2.6121	-0.91164	-2.0266	-1.8731	-1.7307	-2.4445	-2.2207	-0.12084	-2.1478	-1.8979	-1.1108	0.61341	-0.99403	-1.537	-2.4832	-1.4473
-1.8833	-1.2935	-2.7066	-2.272	-1.4039	-1.7126	-1.9726	-1.8878	-1.7969	-1.6222	-0.47143	-2.313	-2.5535	-2.9989	-3.5683	-1.2541	-1.9624	-1.2784	-0.32074	-2.9498	-1.5697	-1.3996	-3.3313	-1.263	-2.4198	-1.2455	-1.3279	-2.741	-2.1166	-1.3554	-1.8423	-3.3172	-2.37	-1.85	-2.1083	-2.5348	-2.1107	-2.5278	-1.6873	-1.5774	-1.6008	-2.0205	-3.4196	-1.3048	-1.5047	-1.4633	-1.6928	-1.1476	-0.39588	-2.4724
4.1142	3.2257	3.8303	5.6107	5.4981	4.6699	4.2698	5.4396	6.2788	6.4303	5.9784	4.3018	5.214	5.2481	3.4976	4.9457	4.624	7.4394	4.4181	3.8498	3.5472	4.5393	5.1963	5.7712	3.8077	4.4729	4.3626	4.7205	6.1798	4.8861	6.151	6.046	5.8803	4.9831	4.4196	5.0149	4.7371	4.8854	3.4479	4.8367	5.5536	4.4344	4.7187	5.4851	5.6755	6.0298	6.1582	6.3051	4.8966	5.1196
2.1259	-0.50749	1.4851	1.158	0.53597	2.0789	1.6289	2.2824	1.6143	1.3844	-1.1062	0.95421	1.5294	1.3888	2.5109	1.4815	1.2233	0.42373	1.1527	3.2655	0.52397	2.9376	1.2992	1.0528	2.0684	0.70132	1.0604	0.7762	1.4956	2.2066	2.6406	0.55962	1.9926	1.547	1.9264	2.3884	-0.10524	0.72273	1.3612	2.0812	1.171	0.57825	1.7417	1.916	2.6753	1.4993	1.8026	1.5933	2.0798	2.2135
-1.4087	-1.4708	-3.7783	-1.2503	-2.4844	-0.78778	-2.8798	-2.2061	-0.62438	-3.1831	-2.2624	-1.7362	-1.9024	-3.3169	-2.1446	-3.4113	-1.7367	-4.0426	-2.984	-1.6265	-2.4383	-1.8188	-3.1169	-1.1937	-3.0759	-3.1238	-3.4792	-2.1323	-2.6023	-2.9789	-4.5045	-2.4967	-1.3167	-2.3834	-3.0815	-1.9314	-2.6453	-0.50189	-2.6599	-2.5379	-2.113	-1.8737	-2.018	-1.3797	-2.3705	-3.0373	-3.1974	-2.3641	-2.9592	-0.70098
-0.10998	-1.1024	0.63567	-0.14223	0.99534	-0.57727	-0.66107	0.30348	0.15834	-0.32649	1.7086	-1.9413	-0.16751	-1.2087	-1.0508	1.0416	-0.61452	0.45471	-0.68826	-1.2797	0.057826	0.14978	-1.1017	-1.9439	-2.0884	-0.47119	-0.88981	-0.34048	0.8351	-0.5627	-1.4017	0.11441	-0.26771	0.51307	0.53424	0.3641	0.20693	-0.90266	0.47465	-0.1781	-1.3735	-0.34622	-1.9919	0.43665	-0.78367	-0.1419	0.13506	-0.33766	0.32797	-0.32393
2.6991	2.9033	2.6749	3.2922	2.5371	2.9903	3.701	3.5201	2.9683	3.1685	2.7288	1.277	4.3379	4.4602	2.5389	3.5296	3.3073	3.2041	2.6463	3.6725	3.1823	3.5683	3.1444	4.9072	2.9892	2.8423	3.7393	2.9607	5.0551	2.5017	3.3258	1.0018	2.2694	3.7773	4.0049	1.3365	3.377	4.2323	3.2133	4.6567	2.5357	4.5568	2.4189	2.7702	3.5929	2.9222	4.9832	4.387	2.8774	2.697
-4.7909	-4.0862	-6.4469	-6.2921	-5.4772	-5.7475	-6.7216	-5.0617	-4.7136	-6.7752	-5.634	-6.7596	-3.9257	-6.4312	-6.4712	-5.7796	-4.609	-6.1517	-6.5317	-5.5849	-3.3171	-5.491	-5.4168	-6.1028	-6.0443	-4.9535	-6.7437	-6.1779	-5.0194	-4.4884	-6.5374	-5.2641	-6.3538	-5.5214	-4.6519	-5.5998	-7.2649	-4.4708	-5.6013	-5.3547	-6.6843	-5.2999	-7.0224	-4.9481	-3.9589	-6.4519	-4.9176	-6.3553	-5.9928	-5.1664
-12.317	-11.142	-12.823	-11.775	-10.909	-10.603	-11.22	-10.475	-12.667	-13.428	-10.321	-11.484	-11.717	-10.438	-10.513	-12.145	-13.107	-11.8	-10.46	-12.303	-12.054	-11.235	-9.4475	-12.366	-12.139	-10.75	-12.091	-11.271	-12.269	-12.675	-11.399	-10.943	-13.166	-10.413	-11.445	-12.457	-11.757	-12.77	-10.538	-11.539	-11.303	-11.227	-11.616	-11.405	-12.26	-11.686	-11.602	-11.832	-11.314	-11.989
-0.50366	-0.89496	-0.72009	0.20928	-0.61386	1.2803	0.23807	-0.46965	0.84461	-0.83769	-0.18125	-0.75479	0.47089	-0.86401	-2.4214	-0.99508	-1.2496	0.80403	-0.2708	-0.206	-0.075831	-0.10714	-0.96182	-0.69772	0.22045	0.0022742	0.31027	0.83215	-0.084269	-0.8015	-0.41335	-0.683	0.85193	-0.57132	1.4763	-0.36103	-0.18952	-1.3269	-2.363	-0.18062	-0.068605	-0.87294	-0.27031	-1.3151	-0.42442	1.4303	-0.49598	0.25352	0.3315	0.29525
-3.9341	-2.7738	-2.4592	-3.1927	-2.9289	-1.5515	-2.6656	-0.96826	-3.1817	-1.8931	-3.1137	-1.1589	-1.388	-3.0904	-3.6254	-1.7119	-2.2929	-2.4744	-4.3614	-2.4934	-3.106	-2.1395	-2.1397	-2.7963	-2.6593	-3.3224	-0.62767	-1.9469	-3.4156	-2.1372	-1.9697	-3.6106	-3.3886	-3.1706	-2.6615	-2.6899	-2.7218	-2.6801	-2.7374	-2.46	-2.2255	-2.294	-1.5771	-0.73281	-3.8255	-2.2785	-1.5853	-0.90662	-1.455	-4.3422
-12.273	-12.277	-12.974	-12.552	-12.214	-12.05	-14.063	-12.518	-14.415	-13.667	-12.616	-13.675	-12.282	-13.491	-14.933	-14.398	-13.669	-12.391	-12.193	-13.717	-11.761	-13.647	-11.354	-12.375	-12.617	-12.873	-12.233	-14.252	-12.988	-12.177	-12.987	-13.048	-11.857	-13.848	-13.834	-14.118	-11.441	-13.393	-15.134	-13.645	-14.441	-13.845	-14.664	-14.14	-12.246	-14.153	-13.796	-12.305	-12.439	-13.331
-1.2135	-3.2454	-1.1145	-2.622	-0.69561	-2.0766	-1.6206	-0.95653	-0.76661	-1.7351	-0.665	-1.6342	0.28174	-1.6857	-0.25959	-1.3217	-0.86537	-3.0236	-2.2145	-2.6867	-0.88715	-0.85826	-2.6796	-1.5199	-0.16381	-0.84672	-1.9526	-0.9011	-1.3176	-0.29402	-1.0583	-1.257	-1.2302	-0.96493	-3.1087	-1.42	-0.53634	-0.62579	-1.554	-0.18294	-0.14464	-1.4541	-1.4034	-1.0333	-0.9533	-0.8926	-1.4115	-2.0236	-0.51869	-3.1886
-4.7729	-4.7982	-4.0494	-3.0419	-5.4416	-2.69	-3.9092	-4.7875	-3.0624	-4.3457	-5.4168	-5.1289	-4.2749	-4.76	-4.7492	-3.8698	-4.8652	-5.2192	-3.4794	-5.7196	-3.9897	-4.2285	-4.1421	-5.4576	-4.5957	-2.929	-3.5005	-4.1251	-4.6475	-4.8052	-5.0879	-2.5418	-5.6099	-3.7242	-5.0026	-4.4179	-2.5423	-5.2941	-4.7404	-5.6538	-5.704	-4.0886	-5.6796	-4.5127	-5.7021	-4.5434	-5.1687	-4.2643	-6.1548	-4.8667
-3.1857	-2.7815	-4.0781	-3.9184	-4.0988	-0.98853	-3.4925	-2.3143	-1.2544	-1.9522	-1.5584	-3.154	-2.6956	-3.5592	-2.5909	-1.3129	-3.9281	-2.2546	-1.304	-2.2992	-1.9744	-1.5702	-1.6588	-1.9508	-3.3274	-0.44248	-1.6535	-3.4694	-1.4455	-2.4211	-1.9273	-2.1716	-3.5544	-1.5903	-2.1832	-2.1256	-2.1998	-1.3604	-1.5662	-2.9361	-1.7926	-2.5685	-3.8667	-1.7953	-3.0618	-2.4174	-1.0163	-2.8894	-4.2564	-1.3079
6.8282	7.8123	7.9099	5.0043	7.8598	6.3153	5.5703	7.1536	7.9413	6.5667	7.4725	8.6395	5.5015	7.0065	7.4516	6.3689	8.0423	5.7152	7.2346	6.953	7.458	7.5869	5.9552	6.4383	7.0254	8.1347	5.8664	7.3185	6.6974	7.0524	8.2567	5.8777	7.8836	6.6732	5.7526	8.408	6.9166	5.3437	7.131	6.6235	6.382	5.9912	7.6842	5.7956	7.7324	5.7651	7.1826	5.9916	7.6281	5.9782
-0.86939	-0.51581	-0.98922	-1.6976	0.61366	-0.75439	-1.8637	0.053897	-1.1836	-1.182	-1.3149	0.13077	-0.43624	-0.5277	-0.45447	-1.4286	0.38892	-0.64376	-0.88065	-2.0542	-0.5346	-0.12227	-0.62724	-1.7978	0.88286	-0.68986	-0.6907	-0.31988	-0.84923	-0.9407	-1.2675	-0.98296	-0.71289	0.11116	-0.25053	-0.12322	-1.631	0.39573	-0.4538	-0.56027	-0.49098	-0.90972	1.3361	-1.0871	0.079082	0.35358	0.46874	-2.1011	0.37063	0.75461
-13.137	-12.708	-11.229	-11.367	-12.525	-10.188	-12.507	-12.39	-13.715	-10.929	-11.083	-11.181	-10.68	-11.039	-10.175	-11.666	-10.604	-10.559	-13.04	-11.525	-13.341	-11.223	-10.802	-11.356	-10.697	-9.5162	-12.235	-11.43	-13.167	-12.182	-11.56	-12.106	-11.18	-11.429	-11.089	-11.241	-12.189	-11.415	-11.464	-12.959	-12.573	-12.019	-11.944	-12.606	-12.845	-10.442	-10.822	-9.6892	-12.817	-11.694
-4.9209	-6.8111	-4.997	-5.0699	-5.1613	-4.5256	-7.2006	-6.2379	-6.1281	-4.6678	-4.8039	-7.2707	-5.9206	-5.831	-5.7975	-6.3938	-5.2101	-6.4853	-5.8081	-6.9035	-5.2998	-6.1299	-6.13	-4.6245	-2.4667	-6.3681	-5.9939	-6.581	-6.4737	-6.3251	-4.4167	-6.3103	-3.6848	-6.532	-6.293	-5.1448	-5.2867	-5.7036	-4.5065	-4.633	-6.9271	-5.471	-4.2116	-5.3674	-6.0964	-6.913	-6.9773	-6.8453	-5.504	-6.8288
-11.711	-11.618	-10.782	-11.878	-10.273	-11.315	-13.045	-12.847	-11.824	-11.663	-10.928	-11.442	-11.437	-11.294	-11.707	-10.332	-11.167	-11.079	-12.594	-10.26	-11.963	-12.634	-11.974	-10.986	-10.839	-10.559	-11.914	-10.231	-10.825	-12.009	-9.9488	-11.288	-12.12	-11.902	-11.526	-10.747	-12.094	-9.474	-10.857	-11.5	-11.792	-14.057	-11.383	-11.825	-11.909	-11.789	-12.336	-10.872	-10.647	-11.744
-11.788	-10.912	-11.724	-11.664	-11.702	-12.304	-11.353	-10.102	-11.448	-10.447	-10.867	-11.399	-11.692	-11.18	-13.598	-11.804	-11.136	-12.032	-11.013	-11.293	-12.511	-12.037	-12.246	-11.431	-11.29	-12.116	-11.774	-11.845	-13.203	-13.222	-12.065	-10.668	-12.995	-10.73	-12.452	-11.497	-11.452	-13.432	-10.36	-10.871	-11.264	-10.613	-11.229	-11.959	-11.14	-12.094	-12.992	-12.352	-12.832	-11.727
-12.178	-12.786	-10.713	-11.421	-11.417	-10.451	-10.916	-11.804	-10.75	-10.253	-11.417	-11.947	-11.172	-11.976	-11.709	-11.029	-12.046	-12.103	-11.443	-11.63	-11.041	-11.647	-11.16	-10.643	-10.673	-11.891	-12.893	-11.382	-12.49	-11.11	-13.9	-12.026	-11.737	-10.564	-11.048	-11.339	-12.934	-11.735	-12.014	-12.064	-9.8337	-10.611	-12.584	-12.139	-10.401	-11.303	-11.515	-12.347	-11.838	-10.958
9.6858	10.688	8.5703	7.3571	8.9021	11.117	7.4289	9.1052	9.2018	9.2297	8.614	9.1182	6.8772	9.0179	9.5999	8.2675	9.7475	7.7706	9.5749	8.928	9.9254	9.0096	7.3461	9.061	7.5582	8.311	10.214	9.7098	8.7593	9.3564	7.1243	8.6429	7.285	7.6313	8.3913	10.14	8.955	7.5012	9.2212	8.1187	8.9193	6.909	8.6863	8.6819	6.6893	9.4148	8.5641	7.6108	7.7429	8.1371
-6.9312	-7.0608	-8.6408	-8.6125	-8.2133	-7.6016	-8.0359	-6.5784	-7.2614	-8.3518	-6.6566	-8.4896	-7.5269	-6.5569	-8.1381	-6.709	-7.9858	-7.2357	-7.4816	-8.0355	-8.1254	-7.9757	-8.4926	-7.9119	-7.394	-7.4291	-6.8867	-8.457	-7.3547	-7.4381	-7.5789	-6.2268	-6.291	-6.4856	-8.2064	-8.1083	-7.7185	-7.6325	-8.0371	-8.2527	-9.1813	-9.1837	-8.1706	-6.8403	-8.1518	-8.8193	-9.0476	-8.6423	-8.5996	-6.9961
-10.954	-10.622	-10.348	-10.516	-10.874	-9.3981	-9.8773	-10.743	-9.9803	-11.447	-11.9	-10.717	-10.019	-10.084	-11.224	-11.014	-12.442	-13.207	-9.6553	-9.7569	-11.84	-10.93	-10.305	-10.156	-11.529	-11.003	-12.248	-11.836	-10.861	-9.6122	-10.743	-12.902	-7.7851	-10.543	-12.372	-9.9337	-11.835	-10.684	-10.538	-9.9406	-10.515	-11.829	-11.509	-10.44	-10.257	-10.638	-11.454	-11.45	-10.793	-10.321
-3.1148	-4.0153	-2.8393	-4.3347	-3.4891	-2.6626	-2.7675	-5.0635	-2.3619	-3.8385	-4.4395	-2.3478	-3.7749	-3.5995	-4.1873	-4.3327	-3.0302	-3.5135	-4.7935	-3.0594	-2.109	-4.6264	-3.442	-4.0127	-3.2227	-4.6515	-3.6886	-3.0852	-3.5645	-4.2947	-2.8526	-4.1634	-2.9274	-3.8125	-2.0528	-3.3631	-4.2	-2.8402	-3.9582	-3.1582	-3.699	-4.5021	-4.8799	-3.9636	-3.9588	-3.0041	-3.4471	-1.8119	-4.5862	-5.0857
-3.2209	-2.3429	-1.4896	-4.471	-3.8625	-2.2699	-3.2221	-3.5444	-3.84	-3.7613	-3.1931	-3.2929	-3.4008	-3.8041	-2.2266	-2.7735	-1.9607	-3.6116	-3.7033	-2.1669	-3.3837	-3.3509	-0.69642	-2.9006	-3.6176	-3.6672	-1.8944	-3.0618	-3.4887	-1.8931	-3.2741	-4.6808	-2.2674	-3.1439	-2.7913	-3.3729	-5.0052	-4.0449	-4.2726	-1.9775	-4.8474	-2.5891	-3.8886	-6.5252	-2.4161	-1.9626	-3.1712	-3.2401	-2.3288	-3.0102
-20.037	-21.69	-21.23	-19.61	-19.42	-19.432	-20.996	-22.084	-22.736	-21.121	-21.46	-22.019	-21.531	-18.831	-21.125	-21.222	-20.415	-21.121	-22.485	-22.342	-20.343	-21.769	-18.573	-20.899	-19.919	-20.576	-20.793	-21.59	-21.453	-20.842	-20.573	-20.419	-22.283	-19.679	-21.693	-18.917	-22.356	-20.279	-22.214	-21.098	-20.088	-21.032	-20.698	-21.264	-20.382	-21.48	-21.376	-19.781	-21.848	-21.25
-2.4352	-4.5328	-4.3681	-3.7222	-3.9733	-4.01	-3.5943	-4.3583	-3.6154	-2.8367	-4.7632	-4.8196	-5.3422	-4.4357	-3.1706	-2.3773	-5.2985	-3.9993	-6.136	-5.2587	-4.9848	-2.5633	-4.4381	-3.5245	-4.2311	-4.9851	-4.6888	-3.1975	-3.515	-3.2843	-4.071	-3.6125	-4.0411	-5.5957	-2.8931	-4.6562	-3.6682	-5.5063	-4.5519	-3.025	-5.7364	-4.1948	-4.8059	-4.4322	-3.5691	-3.439	-5.0164	-3.1511	-4.4731	-4.1414
-5.426	-4.4628	-5.3143	-4.6473	-5.9266	-4.3532	-7.1098	-7.2041	-5.3662	-6.3844	-6.2732	-6.3483	-4.9773	-5.9034	-6.3439	-4.6747	-5.8086	-6.9452	-5.0339	-4.8396	-5.9811	-4.401	-5.2618	-5.8593	-6.2467	-5.7577	-4.8281	-4.837	-6.9553	-3.9856	-6.8279	-6.471	-5.3825	-5.1832	-7.4343	-4.9129	-6.1775	-6.2992	-5.7188	-7.1251	-4.7773	-5.3518	-4.0791	-6.0087	-6.2187	-4.1509	-6.3941	-6.1635	-6.3062	-5.4166
-1.202	-0.67844	1.563	0.58442	-0.63336	0.55206	-0.29356	-1.2981	0.84155	1.1795	-0.46874	1.0618	-0.50339	-0.59497	-1.7014	-0.96642	-1.6879	-0.65162	-3.8663	0.12053	-0.26055	0.77928	-1.907	-0.6519	-0.53037	-0.7394	-0.80022	-0.093314	0.50252	0.030919	0.31373	-0.26161	1.5166	0.71505	-0.47442	-1.0595	0.64705	-0.13384	-0.39085	-1.1962	-1.2037	-0.12729	1.7795	0.29037	-0.18199	0.22786	0.56522	-0.60089	-0.15157	-0.18734
-10.63	-13.389	-11.149	-10.242	-11.572	-12.263	-11.341	-10.174	-10.935	-11.114	-11.996	-12.148	-9.8779	-11.732	-11.116	-11.084	-10.086	-11.811	-10.794	-11.246	-12.61	-10.904	-13.203	-9.5328	-10.409	-11.848	-11.492	-11.534	-11.926	-11.97	-11.851	-11.693	-11.367	-11.44	-10.749	-11.939	-11.446	-11.029	-12.304	-12.038	-11.51	-11.022	-12.26	-11.323	-10.858	-11.02	-11.064	-10.423	-11.583	-11.561
0.8182	0.28156	-0.46158	-1.0895	2.5733	1.5088	0.75847	-1.2346	-1.8175	-0.95082	0.14168	-0.9518	1.2229	0.8654	-1.7564	-0.96803	-0.13236	-1.4295	-0.021529	1.2237	-0.66307	0.60522	0.74371	0.5725	-0.69876	-1.7021	0.018402	-0.38139	1.1489	-0.24793	-0.73208	-0.74663	-0.19085	0.48363	1.2628	0.29608	0.95404	-0.15941	0.1771	0.99216	0.489	-0.4654	-0.054248	0.83595	0.02478	0.31919	-0.22116	1.053	0.65092	-1.4119
1.6984	1.9902	1.9599	0.80376	1.8287	2.3714	2.9615	0.97511	2.172	0.62151	1.8125	0.41027	1.2235	0.71314	1.6625	1.3708	1.2483	2.3509	2.5942	2.7054	1.3774	1.5764	2.2697	0.92973	1.1654	0.4521	0.032156	1.8041	0.24026	1.7623	-1.2216	1.6566	2.3571	1.228	2.45	1.3851	0.25129	0.80139	2.5185	0.98293	1.2723	1.1596	1.9057	2.5249	1.6684	0.90902	3.5207	2.0311	3.9812	1.03
-0.18124	0.29923	-0.19396	0.87535	-0.07106	-0.27382	-2.0202	-1.8401	-1.6516	-1.3463	-1.339	-0.78306	0.087881	-0.09208	-2.4902	-0.13451	0.031196	-0.65097	-1.5496	-0.40524	-0.69032	-1.4198	-2.6643	-0.2257	-0.35558	-1.1496	0.44883	0.33428	0.14	-1.6645	-0.88916	-0.50356	-3.1868	-1.236	-0.84791	-0.69384	0.94143	-1.0592	-1.3665	-0.55138	-1.9923	-0.32922	-0.30708	-2.0192	1.0773	-0.13952	-1.8855	-1.1283	-0.55183	-1.0133
-4.1211	-4.3079	-4.3547	-2.8027	-4.4002	-3.6009	-4.0676	-3.2218	-5.2263	-4.0631	-4.5936	-4.3931	-3.7154	-5.2647	-1.8534	-4.0416	-4.0017	-3.1752	-5.5629	-3.9134	-4.7202	-6.0121	-3.7256	-2.6946	-3.3532	-4.1561	-2.7458	-3.2465	-3.6953	-5.6765	-3.8149	-3.1378	-3.4871	-5.4032	-5.9173	-4.7288	-3.7198	-3.3008	-3.1869	-2.8988	-4.3341	-4.5334	-4.6645	-3.0273	-4.7668	-5.0448	-5.5614	-2.821	-5.6614	-3.7388
-2.6371	-0.090079	-2.1136	-1.4069	-2.4774	-0.79868	-1.2791	-1.6772	-2.0231	-2.017	-1.0766	-0.58429	-1.2264	-0.98836	-1.9162	-2.0517	-2.0882	-0.11456	-0.88136	-0.7216	-0.58112	-2.2539	-0.9236	-1.2936	-3.2064	-1.1326	-0.1894	-3.384	-1.3826	0.033137	-1.9005	-1.3463	-0.70612	-0.50625	-1.2249	-1.4509	-1.4139	-2.461	-0.9458	-1.4151	-1.7295	-1.6196	-2.5544	-0.94132	-0.82761	-1.4505	-1.035	-2.2192	-1.1802	-0.73337
-5.3763	-5.6566	-4.6809	-5.341	-6.5178	-4.9134	-5.9922	-4.9752	-4.8711	-3.7343	-4.3486	-3.6496	-3.93	-5.7735	-4.9714	-5.9664	-5.2403	-5.1441	-4.7208	-6.452	-4.7614	-5.2471	-6.1199	-3.8905	-4.1266	-5.7146	-4.4659	-4.4815	-4.5434	-3.8329	-5.0927	-3.9017	-5.0681	-5.8697	-5.7232	-5.6606	-4.7732	-3.2221	-6.5765	-4.9887	-5.8866	-6.6334	-5.172	-5.7193	-3.9147	-4.4351	-3.6999	-4.6213	-4.7434	-5.2514
-3.4384	-2.6448	-2.3054	-3.5759	-3.8965	-2.7872	-2.8221	-3.9975	-1.8007	-3.9649	-3.2382	-0.35665	-4.8491	-3.2073	-2.0019	-2.276	-2.9903	-3.0103	-2.4929	-2.5383	-1.783	-3.204	-2.7246	-3.0103	-3.1335	-3.9828	-3.5188	-2.5726	-2.8802	-4.2122	-3.5958	-2.87	-1.966	-2.3951	-3.556	-3.6578	-1.7034	-2.1706	-3.6243	-4.4206	-1.78	-3.3898	-2.8745	-3.3291	-1.234	-2.986	-2.885	-3.3191	-1.5276	-0.93132
-13.711	-13.46	-13.262	-14.344	-12.501	-15.479	-14.329	-14.182	-13.756	-14.077	-13.362	-14.478	-12.141	-14.905	-14.41	-12.868	-14.35	-12.523	-14.754	-13.4	-14.965	-13.384	-14.671	-12.879	-15.478	-14.515	-14.27	-13.264	-13.062	-15.007	-14.953	-13.844	-14.655	-12.787	-15.495	-12.944	-12.464	-14.148	-13.778	-15.212	-14.13	-13.681	-12.624	-14.874	-14.135	-14.55	-14.336	-14.006	-14.312	-13.73
-5.6457	-3.3587	-2.5691	-3.9562	-3.101	-3.8218	-3.7821	-4.7422	-3.7908	-5.4121	-2.8775	-3.4872	-5.2102	-4.2682	-2.0408	-2.397	-3.2299	-3.7035	-3.0709	-4.5415	-4.4496	-4.3617	-3.0458	-5.114	-5.4613	-2.2795	-1.6165	-2.5111	-2.7708	-4.7535	-4.1103	-2.9993	-4.2549	-2.1255	-4.7288	-3.47	-4.0628	-5.0014	-4.796	-3.7223	-5.2086	-4.8575	-2.7482	-2.1592	-4.603	-3.9003	-3.0099	-3.2294	-2.302	-4.233
5.4564	5.5285	7.7589	5.9208	5.2368	4.4608	6.1263	6.0372	5.1799	4.2839	5.4915	5.0751	4.9961	5.3369	4.8685	6.0893	6.9454	4.9592	5.2362	6.9878	6.779	6.265	4.2888	4.8984	5.6982	5.4957	6.035	3.6324	4.8428	5.682	7.0292	5.5599	6.2899	5.3564	5.1686	5.1219	4.9982	6.2557	5.6926	4.4562	5.3454	4.9912	5.4962	5.0609	6.1886	6.4772	3.8966	5.9277	5.7019	5.4853
0.034141	-1.7509	-1.1776	0.29215	-1.5181	-1.3244	-1.0444	-0.47719	-1.0568	-1.1614	-1.492	-1.8865	-0.63711	-2.0018	-0.48493	-0.98995	-1.1612	-1.824	-2.2039	-1.6327	-3.3601	-2.4041	-1.16	-1.293	-0.23759	-1.4789	-1.984	-1.0775	-1.2179	-0.90095	-0.82753	-1.0377	-0.93074	-0.99119	-0.65135	-1.1295	-0.94971	-0.88446	0.25644	-0.80788	0.018194	-1.2495	-1.4851	-1.5042	-1.3269	-0.69461	-0.082628	-1.8908	-1.6848	-0.13928
-2.4031	-1.7604	-1.5195	-4.346	-1.6635	-2.7596	-2.0717	-2.1875	-3.2116	-2.9606	-3.0569	-3.3019	-2.3323	-2.7154	-2.4218	-1.3909	-2.6303	-4.4824	-2.5358	-2.5452	-2.8611	-3.9703	-2.5035	-2.4986	-2.5332	-3.0311	-2.2696	-2.4685	-3.7053	-1.855	-3.0216	-2.0386	-2.2235	-2.4354	-2.6374	-4.1065	-2.7502	-2.9795	-2.5532	-2.8078	-0.027295	-2.2441	-3.6716	-1.6011	-3.6657	0.081339	-4.6695	-3.1141	-3.5414	-2.37
-9.4217	-11.659	-10.193	-10.292	-9.0369	-10.835	-11.311	-10.078	-10.551	-8.9807	-9.7874	-11.447	-9.6947	-10.09	-9.2676	-9.8742	-11.652	-11.087	-11.406	-11.388	-10.892	-9.6103	-12.097	-9.4979	-8.683	-9.6706	-11.999	-9.6402	-11.05	-9.5493	-9.6917	-10.848	-11.366	-10.869	-11.062	-9.2184	-9.3946	-12.201	-10.515	-11.327	-11.227	-11.018	-10.758	-12.264	-9.7605	-10.801	-10.422	-11.353	-9.1541	-10.958
-13.691	-15.099	-14.562	-14.999	-16.016	-14.908	-14.021	-13.718	-15.595	-15.417	-15.631	-14.876	-14.347	-16.015	-13.754	-14.559	-14.117	-15.844	-14.389	-15.88	-14.021	-13.693	-13.41	-14.531	-15.698	-14.99	-16.348	-13.6	-15.573	-13.681	-13.554	-14.033	-15.295	-14.261	-13.797	-14.024	-15.19	-14.544	-15.324	-14.674	-14.406	-15.744	-14.208	-15.386	-14.21	-14.35	-14.545	-14.284	-14.631	-15.609
2.0833	3.1505	0.94464	2.2116	3.4146	0.63257	2.899	3.9976	1.9129	1.3815	1.9428	1.6224	1.805	1.1917	2.5345	1.0061	1.8171	1.824	3.0581	1.6578	0.93644	2.5001	1.4782	2.0393	0.2505	3.8583	3.9501	1.5258	1.2225	2.1348	0.83362	1.4511	1.1111	1.5838	0.58689	2.3073	2.2198	1.9876	2.6348	2.4989	2.6712	1.9701	2.7542	2.0424	1.8649	0.41296	1.4516	1.294	0.49337	0.72661
-11.926	-9.5176	-10.842	-8.6214	-9.5308	-9.5428	-10.797	-8.3122	-9.1252	-8.2828	-7.5341	-8.1912	-10.443	-10.54	-9.2407	-7.9264	-7.8201	-9.3401	-8.4926	-8.6219	-9.6452	-10.208	-9.643	-10.246	-9.1516	-9.2975	-10.218	-8.5564	-9.1704	-9.4439	-8.8968	-10.099	-10.038	-9.556	-7.8127	-8.7742	-8.9887	-8.6184	-8.8627	-8.5275	-10.189	-10.073	-9.6667	-9.423	-11.798	-8.8052	-9.4652	-9.7515	-9.7021	-9.4917
-15.25	-14.745	-14.021	-15.994	-14.172	-15.216	-15.675	-13.925	-16.148	-14.206	-14.726	-13.914	-14.96	-13.956	-12.843	-13.443	-14.26	-16.532	-15.062	-14.323	-15.269	-14.386	-15.105	-14.949	-16.396	-15.643	-16.236	-16.196	-16.944	-13.704	-15.391	-14.571	-14.941	-14.556	-14.931	-13.781	-16.529	-14.392	-15.88	-15.213	-13.943	-14.616	-14.204	-13.34	-14.148	-14.562	-14.046	-14.351	-14.99	-14.798
-13.94	-14.365	-12.563	-15.024	-13.993	-11.767	-13.348	-14.574	-13.858	-13.391	-12.739	-13.101	-12.625	-12.517	-13.577	-13.298	-13.914	-13.325	-14.166	-14.215	-12.067	-12.619	-13.127	-12.75	-12.945	-12.662	-13.61	-12.292	-13.655	-13.765	-13.952	-13.364	-13.24	-12.466	-14.074	-13.659	-12.882	-11.618	-12.833	-13.924	-13.731	-12.6	-14.561	-12.404	-12.276	-13.578	-12.724	-12.579	-13.388	-14.545
-12.523	-13.045	-13.021	-13.239	-12.797	-13.445	-12.609	-12.348	-13.599	-12.897	-15.059	-13.073	-13.201	-14.653	-13.06	-13.477	-12.362	-12.437	-13.445	-12.655	-11.401	-12.864	-12.617	-13.124	-13.633	-14.048	-12.252	-13.424	-13.079	-13.053	-13.289	-12.614	-13.841	-14.719	-13.074	-12.711	-13.836	-13.638	-12.316	-12.859	-11.834	-12.076	-13.662	-13.145	-13.102	-12.997	-12.381	-13.894	-12.471	-10.817
-13.704	-14.355	-15.727	-14.599	-14.6	-14.548	-15.407	-14.762	-15.609	-14.194	-14.422	-13.271	-13.707	-14.435	-12.926	-15.884	-13.197	-13.7	-13.794	-13.24	-14.04	-13.428	-14.958	-13.009	-13.877	-14.236	-16.226	-16.688	-14.111	-12.925	-13.135	-12.618	-12.549	-15.392	-14.094	-13.925	-13.555	-13.602	-14.078	-13.908	-13.147	-14.539	-12.031	-13.703	-15.462	-13.484	-13.798	-13.076	-14.076	-15.067
-22.267	-22.556	-22.125	-22.11	-22.072	-22.663	-22.746	-22.244	-23.592	-23.302	-21.928	-21.491	-21.586	-21.369	-22.706	-23.073	-22.232	-22.82	-21.257	-21.326	-22.449	-21.676	-24.295	-22.238	-21.535	-22.541	-22.192	-23.109	-21.041	-21.546	-22.871	-23.693	-21.839	-21.97	-23.065	-19.702	-21.805	-21.103	-23.815	-21.448	-21.093	-23.114	-23.008	-21.673	-21.456	-22.677	-22.29	-21.752	-22.815	-23.1
-2.6711	-1.0673	-0.95051	-0.36505	-2.0977	-1.6029	-1.0844	-3.2535	0.034355	-1.4294	-1.3288	-1.4774	-2.1127	-1.5369	-2.5843	-0.67254	-0.3322	-2.584	-2.6229	-1.4405	-0.87378	-0.70631	-1.0403	-1.0361	-0.19541	-1.5664	-1.1816	-1.6522	-2.5103	-0.62746	-0.76066	-0.98054	-1.7244	-1.4399	-2.1129	-1.2955	0.15153	-1.5884	-1.6079	-1.2849	-0.054907	-1.1083	-1.5745	-2.0514	-1.0068	-1.7379	-1.5301	-0.56247	-1.3825	-0.061008
-11.91	-13.783	-12.762	-12.265	-13.252	-12.348	-12.491	-13.552	-13.142	-13.547	-13.782	-14.545	-13.848	-13.176	-12.678	-13.316	-13.962	-13.572	-13.301	-13.008	-11.31	-13.566	-14.987	-12.325	-12.533	-14.143	-14.094	-13.929	-11.227	-13.442	-12.658	-12.279	-12.141	-13.707	-12.341	-14.246	-13.312	-12.687	-14.968	-15.897	-14.697	-12.592	-13.067	-14.167	-13.312	-13.71	-13.473	-13.181	-14.08	-13.325
-1.8621	-0.85232	-0.82545	-0.77022	-0.78893	-2.0788	-0.9333	-2.2186	-0.80859	-0.5478	-1.9056	0.080056	-1.985	-2.1075	-2.2582	-0.30816	-2.1598	-0.2474	-2.5606	-1.7002	-2.604	-2.3422	-1.4551	-0.80876	-2.2485	-1.9284	-2.4471	-1.5539	-0.97614	-0.85501	-1.849	-2.1257	-0.81477	-1.7769	-2.1012	-1.4972	-2.7181	-2.4264	-3.6377	-1.0567	0.081733	-0.60926	-0.36381	-2.9221	-2.5822	-1.9214	-1.4137	-1.7827	-3.0319	-1.1498
-14.813	-14.762	-14.354	-13.059	-12.817	-13.391	-12.464	-13.461	-13.023	-12.886	-12.742	-13.188	-13.995	-12.142	-12.179	-13.207	-13.471	-12.261	-12.268	-11.763	-12.921	-11.159	-12.443	-12.931	-13.818	-13.019	-12.287	-13.932	-13.057	-13.653	-13.644	-13.101	-13.592	-11.921	-13.319	-13.708	-13.29	-12.261	-12.114	-13.114	-14.338	-14.577	-14.096	-13.713	-13.424	-12.827	-13.117	-12.422	-13.818	-14.377
-0.15623	0.46893	-1.1526	-1.5949	-1.7694	-1.887	-2.1289	-1.0845	-0.76499	-1.5002	-1.0341	-2.2819	-0.25842	-2.3939	0.14173	-2.3495	-0.48742	-2.1892	0.56791	-1.7965	-1.4029	-1.1572	-1.5451	-1.7433	-0.22974	-0.83789	0.28411	-0.4851	-0.71542	-1.5028	0.54211	-0.23972	-1.2501	-3.6294	-2.0936	-2.2971	-0.45819	-1.0877	-0.48642	-0.29416	-2.6195	-1.4816	-1.2433	-0.80445	-3.2593	-1.164	-1.1951	-2.3465	-0.38625	-0.57488
-10.354	-10.113	-10.945	-12.78	-10.617	-11.32	-11.282	-10.453	-11.4	-11.417	-11.425	-11.622	-9.7326	-11.203	-10.64	-10.405	-12.706	-10.859	-12.284	-12.09	-11.877	-11.8	-12.973	-11.083	-10.495	-10.621	-11.393	-10.165	-10.566	-10.065	-11.223	-9.6946	-9.4909	-11.083	-9.7543	-11.983	-11.895	-10.584	-11.058	-9.5306	-9.2716	-10.663	-10.711	-10.652	-10.68	-12.251	-11.37	-9.8475	-10.537	-11.557
-0.88234	0.93913	0.31931	-0.20704	-0.14379	0.26755	0.94251	-0.579	0.43896	0.34363	-0.32118	-0.19253	1.378	-0.06369	0.82362	1.6093	0.67507	0.55619	-0.22803	-1.3111	-0.11394	0.16319	0.89981	-0.41485	-0.62336	0.16087	1.6483	-0.73754	-0.39072	0.98396	0.59683	-1.617	-0.9754	1.3776	-0.25725	1.8957	-1.1054	0.14597	0.49374	-0.8165	0.16812	-0.84036	0.90541	1.2081	-1.3156	-0.67155	0.23234	0.59777	1.3748	0.056207
-8.1595	-6.0822	-5.4717	-5.707	-5.7811	-6.7312	-7.7622	-4.7083	-5.669	-5.3472	-6.6895	-6.5542	-6.9203	-7.3408	-6.3143	-7.0234	-5.8998	-6.9155	-7.4062	-7.6374	-4.2361	-6.1237	-6.1998	-6.3488	-7.4673	-4.9867	-7.2708	-6.5668	-4.848	-7.1213	-5.8592	-5.886	-5.6438	-6.6928	-5.9485	-4.8415	-5.3018	-5.8165	-5.9297	-6.0371	-6.8609	-7.4471	-7.8426	-7.9963	-5.5931	-6.2604	-6.671	-7.3271	-5.68	-7.3417
-22.847	-21.805	-22.065	-23.326	-23.095	-22.406	-23.347	-23.19	-21.418	-20.619	-22.302	-22.5	-22.749	-21.909	-22.719	-23.735	-20.872	-23.344	-22.75	-21.448	-23.771	-21.92	-24.089	-22.446	-20.373	-21.674	-23.233	-22.264	-21.4	-21.586	-22.332	-22.246	-21.148	-22.435	-22.571	-24.011	-22.544	-21.644	-21.411	-22.509	-22.447	-21.223	-21.713	-21.182	-22.242	-21.596	-22.104	-23.033	-23.365	-21.789
-1.8717	-1.7186	-2.2164	-2.5034	-1.6634	-1.1617	-3.2492	-1.3123	-3.9387	-2.0489	-1.8743	-3.1445	-1.0226	-1.9198	-4.7276	-2.9288	-1.5181	-2.2801	-2.4606	-2.4803	-1.774	-0.86421	-1.7297	-3.3984	-3.4482	-1.7239	-0.72055	-3.4271	-2.2524	-3.7841	-2.1223	-2.8423	-2.0027	-2.4241	-4.9078	-2.1425	-2.1623	-2.8448	-2.5996	-0.77841	-3.3458	-4.1438	-2.482	-3.0919	-2.5957	-2.7039	-1.7392	-3.0001	-1.4115	-1.8807
-3.2498	-1.5074	-0.79836	-2.298	-1.1113	-3.7453	-1.0185	-2.8427	-2.9536	-3.0405	-1.9768	-2.4328	-1.4452	-2.6693	-1.6309	-1.0976	-1.4813	-1.4871	-2.3645	-3.8438	-2.8677	-2.8072	-3.5787	-2.7519	-3.2633	-1.6623	-2.2609	-2.4143	-3.765	-4.4992	-1.9573	-3.1123	-1.5121	-2.5897	-2.5075	-2.6587	-4.9514	-3.8691	-2.6945	-1.627	-4.1026	-2.3617	-3.2018	-3.7974	-2.4914	-2.1203	-3.8472	-3.9445	-2.9237	-2.435
-1.4473	-1.9393	-2.5975	-2.5362	-1.7397	-2.0654	-2.2484	-1.0901	-0.99465	-3.0562	-2.0661	-2.2193	-4.6305	-5.1786	-1.5231	-2.9785	-3.0566	-1.7815	-3.0668	-3.2201	-2.028	-1.6636	-2.7444	-2.2123	-1.8881	-1.5398	-3.7108	-2.6702	-2.5894	-2.6866	-2.7493	-3.6887	-2.6639	-0.32405	-2.6193	-3.1056	-2.8251	-2.5337	-1.7054	-2.24	-1.3415	-0.47435	-3.6977	-3.3344	-2.551	-3.8388	-0.77993	-1.7615	-2.3942	-2.2678
-1.8669	-0.63285	-1.8417	0.10763	-1.5903	-1.4847	-1.7446	-0.16234	-1.2862	-1.0376	-0.65633	-2.9738	-0.26075	-1.2029	-0.87941	0.62875	-1.1025	-1.4562	-1.3272	-0.79216	0.2641	-1.8947	-1.2994	-1.3593	-1.0412	-1.5716	-0.047201	-0.9267	-0.78103	-1.2483	-0.06948	-2.0822	-2.5248	-1.3067	-1.739	-2.9469	-2.1979	-1.5531	-0.084487	-2.2363	-1.1561	0.63345	-1.097	-1.2377	-1.0546	-0.15665	-2.2856	-1.7544	-1.0635	-1.8883
2.9641	2.5037	0.43791	1.8715	2.9914	1.2464	1.8504	3.8045	1.0381	2.6003	1.3897	0.65703	2.2628	1.9956	1.5562	0.98255	1.9944	2.0897	0.73653	2.0472	2.1085	0.31152	2.0123	1.9922	2.2675	2.5073	0.9872	2.4176	2.3789	3.4736	2.4234	1.6093	2.5021	2.0645	1.0226	2.3402	1.5448	2.1306	1.5441	3.3106	1.2144	2.1445	1.03	1.4048	1.5551	1.3509	1.9134	1.6824	2.0295	2.0898
-2.2047	-0.25261	-0.97194	0.96201	0.052425	-1.0371	-0.56014	-0.48697	-0.9006	0.12998	-0.060304	-1.0195	-2.2024	1.3096	0.16179	-0.2078	-0.18981	-1.148	-1.12	0.51943	0.15263	0.77708	-1.5177	-0.99064	-0.72458	0.087341	-1.742	1.5062	-0.12808	-0.27682	0.25653	-0.28306	-0.29081	-2.2011	0.088415	-0.57064	-1.4039	-0.037215	-0.90115	0.098011	-1.1967	-1.066	0.64937	-1.7436	0.63145	0.041569	-1.144	-1.9051	-1.0138	-0.44027
2.3939	1.1583	1.0949	0.96821	1.5067	1.7132	1.7376	1.7395	0.6098	2.7119	1.2938	1.3025	2.7421	3.3325	1.6746	2.6369	0.7345	0.92245	1.2856	0.40706	2.2315	2.1542	1.2842	1.7001	-0.49351	-0.33773	2.3297	0.82909	2.2301	3.574	1.0465	1.768	1.5535	2.679	0.25926	-0.11148	1.006	1.8632	1.9172	2.5364	2.7238	2.7836	1.6569	0.98992	2.4147	3.0163	2.9623	2.9018	0.99989	0.9348
1.3478	1.285	2.0187	0.75042	0.45192	3.1277	1.5326	1.7506	1.4681	1.7138	0.17712	1.2083	2.5119	1.1822	0.60012	0.19277	0.31273	1.8888	2.5963	2.276	0.099365	1.6141	0.81588	0.93404	2.3645	-0.41236	0.56585	-0.6311	1.5986	1.1066	2.3323	2.193	1.4782	2.0661	1.2162	1.5855	0.1118	3.5059	1.9697	2.585	0.44774	2.8182	1.4963	1.2952	1.5472	-0.18523	2.3407	1.6775	3.09	-0.057632
-0.14218	-0.31845	-0.075078	-0.52719	-1.0619	1.295	0.60087	0.018522	-1.0441	1.8738	-0.80138	-0.798	0.04639	-0.39586	-0.20145	0.96909	-0.75843	0.10964	-0.74866	-1.3169	0.65751	0.90446	-1.2148	-0.32779	-2.0179	-1.0581	-0.27293	-0.0071323	0.41555	-0.010921	0.075948	0.11326	0.47634	-0.8602	-1.1945	-0.73689	-2.2139	0.8797	-0.19735	-0.14364	0.27862	-0.95947	0.48709	-0.8695	-0.5632	0.015261	-1.3235	0.16453	-0.45392	-1.0528
-11.083	-11.457	-12.824	-11.1	-12.965	-11.655	-11.84	-13.253	-10.827	-11.191	-11.375	-12.968	-11.019	-11.347	-11.581	-12.816	-11.193	-11.297	-12.117	-11.513	-10.15	-11.184	-12.719	-10.237	-11.303	-11.649	-12.884	-13.003	-10.673	-12.359	-12.754	-13.266	-10.614	-10.531	-12.075	-10.777	-12.835	-10.6	-11.147	-12.349	-11.187	-11.385	-12.116	-10.695	-9.1138	-12.593	-10.771	-11.692	-10.204	-11.063
2.6147	2.8943	2.7321	0.65051	1.4741	3.9457	2.7901	2.0512	2.2608	1.6102	1.6933	3.1227	1.7953	2.7153	2.2133	1.368	2.0773	3.104	1.9061	1.796	2.0393	2.4764	1.6171	2.7983	3.538	2.6757	3.5954	3.8821	2.5445	2.7794	2.5757	2.3432	1.1475	3.3415	2.543	1.8509	2.1621	2.2826	1.2595	2.2643	1.8539	2.5692	1.9626	3.365	2.5733	4.2019	2.0729	1.9552	2.0394	2.8828
0.87906	2.4273	1.1453	2.4931	3.3571	1.4482	1.6839	1.0272	0.36405	0.95884	0.93385	1.9321	0.8942	0.88333	1.3599	1.5721	0.17085	1.0171	0.31435	0.44163	1.4799	1.2837	2.2907	1.147	1.3186	0.60223	1.8786	1.2332	1.8926	0.6085	1.5658	2.3777	1.1008	1.2532	3.6189	3.4388	1.6734	1.0366	0.52964	1.1458	3.1465	1.9387	1.6552	-0.85558	0.37167	0.37472	1.8336	2.7131	1.3709	1.7317
-0.55549	-0.644	-0.82629	-1.2402	-0.0087916	-1.3588	-0.20544	-0.67526	-1.572	-1.7932	-1.7749	0.21609	0.23026	-1.4962	-1.2539	-0.004757	-0.74608	-1.8685	-0.79891	-1.3481	-0.33898	-0.65806	-0.43735	-0.82604	-0.15687	-1.3061	-0.65042	-1.6685	-1.7923	-1.2205	0.024861	-1.3091	-1.836	-1.8905	-0.82034	-1.7096	-1.5092	-0.89949	-1.882	-0.73087	-1.0853	0.1065	-1.9147	-2.0685	0.0094415	-1.642	-1.1907	-0.1245	-0.4348	0.3684
-5.5732	-6.4989	-5.7942	-4.7125	-7.0067	-6.8736	-6.8568	-6.2545	-5.8515	-5.3247	-5.6562	-6.2224	-4.4598	-6.2867	-6.4441	-4.952	-6.477	-4.9004	-3.4808	-4.8294	-6.7572	-6.0475	-5.4448	-6.6715	-6.0615	-8.0534	-4.7035	-7.0755	-6.2204	-5.0539	-6.3621	-5.5628	-5.0358	-4.9081	-8.1184	-5.4994	-5.3812	-5.6743	-5.7433	-4.8284	-6.2722	-4.7265	-4.4159	-6.851	-5.8093	-5.6067	-5.0967	-5.6215	-5.4597	-4.9638
-6.4079	-9.0268	-6.5911	-8.6112	-7.7158	-9.7407	-6.8845	-9.6744	-6.3913	-6.5483	-8.9033	-7.6705	-7.1965	-8.9943	-7.424	-6.6888	-8.6449	-7.98	-7.2747	-6.99	-7.6064	-7.2544	-6.5778	-7.4724	-8.1939	-7.4276	-6.9829	-8.4842	-8.2784	-5.4171	-7.5721	-7.4846	-9.6729	-7.5762	-6.7925	-7.0157	-7.4308	-8.1629	-7.8951	-9.0106	-8.5832	-6.802	-6.8106	-8.0763	-7.919	-8.2822	-8.3126	-6.3836	-9.6657	-8.3268
5.6936	3.3556	3.9995	4.6251	4.6673	4.1998	4.1733	4.3307	4.4874	3.7357	4.4822	3.7627	4.5914	4.5575	3.2204	4.0856	6.1684	5.2078	6.0964	4.7973	3.6906	4.4001	4.6583	3.0134	3.0134	4.5595	4.0325	4.967	3.7273	3.656	6.4695	3.2947	4.03	3.4943	3.8899	5.5347	4.5998	4.8734	5.5385	2.2552	3.6098	4.601	6.3203	4.6945	4.3655	4.2648	3.934	5.647	4.1346	5.7222
-8.2496	-9.0373	-8.3703	-9.5504	-9.182	-8.0461	-8.9841	-9.0503	-8.3909	-8.4461	-9.0038	-9.4578	-9.6594	-8.4358	-8.3114	-11.009	-8.8794	-9.0344	-9.5361	-8.6298	-8.367	-8.2591	-8.822	-10.602	-7.8696	-8.2244	-9.4504	-8.6435	-9.4659	-9.9047	-7.8509	-8.6063	-8.7373	-9.3222	-8.0439	-10.028	-11.653	-6.9852	-9.5176	-9.6553	-9.66	-8.8357	-10.561	-10.796	-9.2488	-7.9843	-8.6015	-9.0672	-8.9709	-7.6912
-4.5612	-0.08967	-3.1226	-1.1371	-2.0462	-3.3098	-0.47341	-1.6373	-3.5819	-1.9152	-3.7609	-2.8144	-2.2152	-2.0963	-3.1669	-1.7902	-3.5014	-1.1908	-2.7638	-3.2269	-2.0763	-4.0794	-1.6002	-2.6856	-4.809	-4.0002	-1.7089	-1.631	-3.6633	-3.7962	-1.4942	-3.9156	-2.1829	-2.6545	-1.0975	-1.1427	-2.471	-1.9999	-1.2257	-3.8707	-2.4385	-1.543	-3.1973	-3.051	-2.9245	-1.2048	-2.4592	-2.3016	-2.9721	-2.1175
-11.597	-10.018	-11.089	-10.55	-11.133	-10.958	-12.643	-10.733	-10.866	-11.843	-11.685	-8.6391	-10.095	-10.537	-10.604	-10.467	-10.593	-9.726	-11.916	-10.971	-11.904	-11.126	-10.683	-10.626	-10.621	-10.532	-10.452	-9.9225	-11.307	-10.905	-10.736	-11.48	-13.279	-12.072	-10.634	-11.729	-11.376	-10.571	-11.63	-9.729	-11.658	-10.587	-10.846	-11.711	-11.415	-10.504	-11.87	-10.387	-11.676	-10.072
-6.5048	-5.5084	-5.0945	-4.4635	-5.5035	-6.9133	-5.7192	-6.7418	-4.5744	-5.9179	-4.3437	-6.2002	-4.1791	-5.4146	-4.5648	-7.3685	-4.5433	-4.6764	-6.3231	-6.6544	-5.4086	-3.9933	-6.491	-4.6716	-6.1883	-4.5402	-5.0605	-5.5568	-4.1618	-6.6062	-6.2527	-6.8244	-5.7954	-4.1371	-6.0973	-5.8982	-5.9835	-5.2973	-5.0136	-5.3798	-6.7638	-5.218	-5.8553	-4.8547	-6.5941	-4.4472	-6.5497	-5.4411	-5.4715	-6.1736
-14.011	-14.56	-14.171	-13.048	-14.632	-14.533	-14.392	-13.048	-13.541	-13.963	-13.461	-12.785	-12.845	-15.513	-13.869	-12.619	-14.219	-15.644	-14.367	-16.063	-14.092	-13.74	-14.665	-14.116	-15.646	-13.173	-13.137	-14.153	-14.243	-14.11	-14.54	-13.537	-14.041	-13.305	-14.405	-12.425	-13.659	-13.816	-14.698	-14.034	-12.974	-14.421	-12.529	-15.566	-13.121	-13.458	-11.494	-13.145	-14.783	-13.648
-7.8139	-8.2059	-6.928	-8.0632	-8.202	-7.5894	-7.723	-8.428	-8.9771	-7.3938	-5.0639	-8.1716	-7.8539	-7.6865	-6.8684	-8.9592	-6.6767	-7.8156	-9.3967	-8.1694	-8.7277	-7.3784	-6.5836	-8.2272	-9.3747	-7.7368	-7.0012	-6.5725	-9.171	-7.7654	-7.06	-7.006	-7.1688	-7.8089	-7.8343	-8.5844	-7.518	-9.412	-7.326	-7.8136	-7.6983	-7.228	-7.8781	-7.6916	-6.8616	-8.587	-6.2485	-7.3154	-8.1694	-8.1562
-14.765	-15.476	-15.063	-14.323	-14.115	-13.462	-14.251	-14.37	-15.253	-15.351	-14.357	-14.949	-14.277	-16.243	-15.653	-17.079	-12.764	-14.642	-15.411	-15.779	-14.218	-14.077	-14.649	-15.362	-15.154	-14.822	-14.623	-15.233	-13.427	-14.392	-14.995	-14.164	-13.366	-14.001	-13.625	-14.028	-14.919	-12.845	-14.332	-15.813	-13.409	-15.479	-13.639	-15.767	-14.85	-15.2	-14.348	-15.271	-14.488	-15.057
-12.156	-12.02	-11.235	-10.173	-11.644	-11.929	-10.712	-10.318	-12.721	-11.743	-12.726	-12.758	-11.624	-12.383	-10.437	-10.825	-12.549	-12.304	-11.917	-11.39	-10.726	-11.497	-11.989	-10.774	-11.511	-10.828	-11.801	-11.313	-11.723	-10.812	-11.714	-12.103	-12.258	-11.048	-10.458	-12.39	-10.874	-12.297	-11.598	-9.9601	-11.087	-10.047	-13.248	-11.397	-11.465	-10.35	-11.24	-10.44	-10.273	-10.809
-12.127	-13.834	-12.316	-13.585	-13.515	-13.458	-12.948	-12.572	-13.362	-13.003	-12.96	-13.536	-13.138	-13.651	-12.902	-14.07	-14.232	-11.945	-12.791	-12.914	-13.028	-11.961	-11.579	-14.385	-12.788	-12.081	-12.933	-13.04	-14.545	-13.739	-12.774	-12.938	-12.844	-13.011	-13.458	-13.6	-12.342	-14.095	-12.59	-14.407	-13.364	-14.122	-14.28	-14.32	-13.047	-12.354	-13.439	-14.049	-15.064	-12.903
11.184	9.8503	11.599	9.2617	9.7149	9.8835	9.0119	10.82	9.7304	9.28	10.908	9.3231	9.5184	9.975	9.5243	10.485	10.917	10.016	9.668	10.805	9.9614	9.5765	8.9536	10.154	9.1674	11.243	11.351	11.17	11.07	9.0779	11.07	10.24	10.052	10.085	8.6263	9.0781	11.471	9.6077	10.704	8.6702	10.297	10.017	8.6849	10.665	9.9796	9.8272	10.596	10.291	9.4314	10.239
5.3707	5.5434	3.499	4.1604	4.2265	4.5639	3.8179	3.823	6.1438	5.0119	4.7538	4.0172	5.4198	4.3022	3.0305	4.7973	4.5628	4.4707	5.3252	4.9433	5.3129	3.1109	5.3732	4.8777	4.2674	3.2275	3.411	2.7308	4.2477	4.3404	5.423	4.9471	4.8231	3.4509	3.5475	4.1222	4.4333	6.6694	4.5129	3.606	5.5858	5.6019	4.2382	4.8055	3.7934	4.5519	4.2206	4.7402	4.7849	4.4831
10.36	10.869	10.941	8.9173	8.0858	9.1543	9.2703	8.5145	8.6595	10.273	9.3144	10.748	9.6697	10.659	9.3149	10.61	9.8649	9.6804	9.8586	9.0181	10.135	10.592	9.2398	10.157	9.8079	11.289	9.3855	10.658	10.599	8.7537	11.27	9.4992	8.5529	9.7242	9.8798	9.5704	9.1923	10.487	10.061	9.105	10.99	9.943	9.7846	10.58	10.822	9.7934	10.589	9.3511	9.6648	9.8727
-12.876	-12.461	-15.617	-13.172	-13.315	-12.863	-14.148	-13.817	-13.1	-12.774	-15.094	-12.868	-14.393	-14.282	-12.988	-14.303	-13.747	-12.433	-13.658	-13.691	-12.038	-14.069	-13.347	-12.772	-13.703	-12.444	-14.269	-12.06	-13.632	-13.437	-12.949	-12.679	-13.636	-12.249	-14.364	-13.529	-12.176	-13.064	-13.965	-12.783	-14.25	-13.964	-13.201	-12.294	-13.057	-13.423	-12.389	-12.158	-12.964	-12.999
3.2323	1.9192	3.4009	1.8184	1.7991	3.1011	2.2203	1.4238	1.8137	1.1183	1.5203	-0.49208	2.0413	2.4863	1.4345	1.9891	2.2522	1.5226	1.8467	1.3186	2.0624	2.0414	1.4	2.3018	1.3117	3.1254	2.7385	1.9197	1.2593	2.0097	1.524	1.9252	1.8056	2.9094	2.0638	2.6252	1.9039	1.5721	3.1127	1.504	1.6143	1.5813	1.9207	1.9137	1.1526	1.0502	1.6664	2.356	2.3077	0.69796
-4.7072	-4.3908	-4.1511	-5.0555	-3.9698	-4.2465	-3.1988	-4.9901	-1.6004	-3.7988	-4.8	-4.3338	-3.0638	-4.1304	-3.0444	-3.0502	-4.419	-4.7316	-3.4154	-5.8948	-4.8681	-2.9014	-2.0063	-5.3901	-4.6466	-2.4772	-4.7191	-3.7152	-4.7038	-4.1179	-4.393	-4.1304	-4.7179	-4.652	-5.2008	-5.056	-3.449	-3.1353	-2.1949	-4.1811	-3.7349	-4.9779	-4.7846	-3.1052	-4.6588	-5.9996	-2.4326	-4.0598	-4.3384	-6.8592
6.732	8.6173	5.9661	5.9172	6.3226	8.6675	6.9321	6.7415	5.7345	5.2704	6.2279	8.2156	6.48	6.534	6.9429	5.9947	5.7584	7.0218	7.2773	5.9172	6.9648	5.3502	6.8385	7.9404	4.0473	6.4214	5.264	7.1125	8.3758	7.9496	5.5469	7.266	7.5415	6.3492	7.795	6.78	7.7146	6.0283	6.2363	6.2704	5.627	5.6816	7.3477	5.6966	6.9317	7.9418	5.4139	4.8181	5.8518	6.8488
-6.6731	-6.5054	-5.4791	-6.4464	-6.6742	-5.5731	-7.0645	-7.2708	-6.471	-5.3658	-6.1941	-6.9166	-6.0501	-6.8712	-6.8171	-6.0181	-5.6627	-5.745	-6.2608	-6.8107	-7.0266	-5.499	-5.3589	-7.5128	-6.4388	-5.5387	-6.7736	-5.8311	-6.0751	-7.0776	-7.1019	-7.6289	-7.1624	-6.643	-6.8588	-4.387	-5.1579	-6.293	-6.9194	-6.1671	-6.2375	-7.1746	-6.5326	-5.8608	-7.2242	-7.8047	-5.8772	-8.5773	-6.7243	-7.1449
-4.8608	-6.8537	-6.2156	-4.8475	-5.402	-6.3697	-5.6202	-5.7565	-6.6353	-5.6352	-5.3827	-4.4393	-6.8614	-5.2898	-5.1461	-6.1863	-5.4194	-6.398	-5.7525	-6.0466	-6.0695	-5.5751	-5.0745	-4.5963	-5.8846	-6.6992	-7.1248	-5.7039	-5.0144	-5.5626	-6.0658	-5.1209	-5.7778	-7.4735	-6.6523	-3.7554	-4.5936	-5.8905	-4.8812	-5.3155	-4.4747	-5.079	-5.1724	-5.5108	-3.9809	-6.1304	-6.5138	-6.4765	-7.2807	-4.9864
-8.7591	-8.3861	-9.5037	-7.166	-6.7138	-9.9109	-9.3679	-8.7585	-9.9245	-7.718	-9.3914	-9.2545	-7.8922	-9.781	-8.8991	-8.8874	-8.0406	-9.2332	-10.167	-9.0562	-8.3202	-8.1042	-8.7271	-8.21	-9.6848	-9.2029	-8.3545	-9.1372	-8.1564	-9.0946	-9.3694	-8.9486	-8.4411	-10.271	-8.7668	-10.541	-10.537	-10.042	-8.8138	-9.3727	-8.2159	-8.6094	-8.5555	-10.021	-8.1152	-7.8006	-9.4216	-9.8847	-9.3343	-8.5122
0.57236	2.4819	2.3939	1.9599	2.1959	2.2045	2.1291	0.8857	2.223	1.2335	0.69388	3.0023	1.9232	2.5344	1.2669	1.0573	2.922	1.614	3.5817	2.0655	2.3528	1.9026	0.9853	0.9086	2.3734	2.8559	0.57071	0.98596	2.8352	1.8496	2.2651	0.65524	1.8297	2.206	2.5805	1.5841	1.307	2.4612	1.2764	2.1204	1.6132	3.3323	2.1714	3.0396	2.6861	2.388	2.9663	2.5212	0.79107	0.92201
-1.6066	-2.6624	-3.1929	-1.9928	-2.4537	-2.3654	-2.4088	-2.7227	-1.8809	-1.9838	-2.2275	-2.0212	-1.98	-2.632	-2.6242	-1.4515	-3.0277	-1.9785	-0.96422	-2.6992	-0.56579	-2.0135	-2.4696	-1.0959	-1.831	-1.1865	-3.0504	-2.6112	-2.6323	-3.8447	-1.7712	-2.9212	-1.9925	-4.3083	-0.96379	-2.0899	-3.1082	-3.3631	-3.0948	-2.6502	-1.1299	-2.5744	-3.7695	-2.9776	-0.98279	-0.59286	-2.4241	-2.8406	-1.6568	-2.4035
-4.8721	-4.1797	-2.1568	-3.8502	-5.7117	-4.2087	-3.7761	-4.0734	-4.7915	-5.1136	-4.5983	-4.8749	-5.4689	-4.3109	-4.0268	-2.3455	-3.3625	-5.6821	-4.4374	-5.221	-3.8427	-3.7868	-3.5545	-5.0751	-4.3188	-4.9791	-4.8815	-4.7944	-3.6401	-4.4284	-4.12	-3.6436	-3.7649	-4.4434	-5.1254	-4.9807	-3.6895	-4.2361	-4.185	-4.4514	-4.5891	-5.4458	-4.5671	-5.6103	-4.0927	-2.7422	-4.947	-4.828	-3.955	-4.2475
8.501	8.6954	8.4677	9.7379	7.8477	8.0367	8.1033	7.4077	8.1325	9.2634	8.1441	9.2376	9.1166	7.1817	8.3018	7.3677	8.8414	6.4061	5.9084	9.1055	7.3668	8.3779	7.4119	8.4402	8.676	7.7527	6.9724	8.2036	7.4206	8.3617	7.5143	7.3295	7.6383	7.5928	7.7104	8.829	7.032	8.0975	6.441	8.0676	7.76	7.6729	7.8645	8.1535	6.9314	8.9052	8.0564	8.2025	7.983	7.5741
0.70028	2.1228	-1.2235	0.91096	0.33929	-1.5486	0.1511	-0.87461	0.96615	0.3875	0.48766	0.10982	1.4886	0.89948	-0.0019242	0.18682	1.2177	0.36525	0.34345	0.2892	0.27587	0.7468	1.2743	-0.94909	-0.55866	0.59251	0.74635	1.0611	-0.32838	0.82337	-0.40335	0.3287	-1.8411	1.4509	-0.63398	-0.98884	1.573	0.65437	-0.50603	0.076937	1.3367	2.3302	1.0872	0.65798	2.1654	3.5918	1.2121	0.099238	-0.44557	-1.4177
0.31995	-1.2752	-1.6112	-1.4096	-0.085033	-1.9152	-0.12487	-1.4052	-2.4464	-1.5096	-1.7356	-2.6824	-0.84884	0.25915	-0.95131	-3.2294	-1.1222	-0.50608	-2.6392	-1.4184	-0.95724	-1.3483	0.64845	-2.2337	-0.2996	-1.2386	-2.094	-1.8046	-1.5266	-0.062656	0.15963	-0.72613	-1.2661	-0.81579	-0.92943	-1.9581	-1.2008	-1.5985	-2.7313	-1.1485	-1.8425	-2.1232	-1.5715	-1.3917	-3.596	-0.95313	-1.7778	-2.9124	-0.21804	-2.4452
-0.24032	-0.38084	1.2766	2.1477	-0.27871	0.49155	2.275	1.5351	0.97642	0.61942	0.8335	0.35133	-0.19054	0.11649	1.6773	0.97412	-0.60367	-1.4654	1.0723	-1.1407	-0.12286	-0.48654	-1.7853	1.2699	0.30704	0.75534	1.0542	0.39115	1.4846	-0.69306	-0.5354	0.23135	0.76708	-0.20786	-1.8042	1.8644	1.0896	0.54702	1.3675	-0.99468	-1.1634	0.72311	-0.99827	0.40324	-0.7801	1.7826	-0.40776	1.4098	-0.5809	0.97369
-11.63	-11.779	-11.757	-10.453	-12.066	-11.927	-10.077	-11.59	-10.943	-13.622	-10.964	-10.723	-11.503	-11.23	-13.31	-12.677	-11.034	-12.442	-10.418	-11.3	-11.606	-13.093	-10.785	-11.938	-10.101	-13.736	-10.384	-12.492	-11.781	-10.062	-12.105	-12.143	-13.35	-12.997	-13.106	-9.8328	-11.257	-12.075	-12.866	-11.983	-11.954	-12.111	-11.847	-10.863	-10.707	-10.878	-11.274	-11.192	-11.956	-11.324
-4.7149	-4.3162	-3.0644	-3.9814	-4.8392	-4.7772	-4.1603	-3.8572	-5.4824	-6.5594	-4.7691	-4.3431	-4.5568	-5.1443	-4.5729	-3.839	-5.7639	-6.3367	-6.047	-4.1756	-3.4587	-4.5955	-5.9992	-5.1081	-7.0465	-5.4519	-2.4952	-5.5348	-4.201	-3.6897	-4.9836	-4.2835	-5.1232	-5.1993	-3.6021	-5.588	-4.3942	-5.0412	-5.0113	-4.1836	-4.5299	-5.2869	-4.9392	-4.5936	-4.0454	-4.2776	-3.865	-4.7941	-4.9991	-5.5383
6.6614	4.3775	6.5345	6.0142	6.5061	6.1707	5.6416	5.3866	5.403	5.6264	5.1328	5.9679	6.8313	5.0102	5.4874	4.6338	4.0817	3.9968	6.2413	6.603	7.3407	6.1304	4.9569	6.0896	5.1447	6.882	5.9183	6.3137	5.8202	5.2768	6.5507	4.8195	4.8905	5.7077	7.036	4.4958	6.251	6.3823	4.6739	5.4796	6.9212	5.4929	6.0179	5.4892	5.6168	5.5302	5.9269	6.1648	6.4096	5.928
-1.9931	-2.2235	-1.7885	-3.399	-2.3269	-1.5655	-1.8937	-0.97043	-2.8853	-1.6832	-1.6834	-2.5843	-3.6315	-3.441	-2.5312	-3.5031	-3.5609	-3.278	-3.1849	-2.2213	-1.8671	-1.5991	-2.3209	-3.308	-4.2103	-2.7372	-1.0013	-2.6193	-3.9596	-2.2526	-0.23873	-3.3292	-3.5003	-2.3225	-2.0028	-2.2664	-2.0589	-1.732	-2.5957	-1.9669	-2.2431	-2.9778	-0.94602	-3.1143	-2.7356	-3.3666	-3.0475	-2.9593	-3.6741	-2.545
-4.4132	-5.2946	-5.571	-5.0896	-4.0633	-5.0236	-5.3191	-3.5787	-4.4396	-4.9481	-5.3888	-3.2073	-4.6819	-4.8497	-5.3865	-3.9247	-3.8598	-4.5366	-3.8716	-4.3555	-5.4004	-3.5819	-2.2828	-3.8584	-4.3721	-4.4101	-4.5096	-4.0291	-4.9298	-4.1916	-3.9309	-3.8605	-3.6505	-3.4882	-2.7661	-3.0044	-2.5372	-4.7679	-5.0409	-6.575	-3.9578	-4.1413	-3.1259	-3.4036	-4.8683	-3.1789	-3.9289	-3.1018	-3.9338	-4.047
-3.5764	-4.7667	-5.5321	-3.8889	-3.7728	-2.925	-4.347	-3.7203	-4.6932	-4.0898	-3.6394	-4.021	-5.5995	-2.0163	-4.0356	-2.416	-5.3871	-3.0859	-3.6828	-3.9708	-3.0736	-3.8574	-5.3475	-2.7913	-4.0669	-3.5354	-3.4161	-3.8723	-4.4466	-4.4756	-2.71	-3.9145	-3.7794	-2.7969	-4.2652	-4.0707	-4.1077	-2.1433	-2.662	-4.1241	-3.5333	-4.5589	-2.8125	-2.8958	-3.8681	-4.9371	-2.9318	-3.7924	-3.5939	-3.2493
-0.0074669	-0.25369	0.26247	-0.35924	0.54376	0.84244	0.33266	-0.14063	0.79886	0.92507	-1.1721	-1.3579	-0.4799	0.054191	1.5494	-1.2992	-0.25946	1.7422	0.60649	0.099352	0.62072	-0.21304	0.48758	-0.09907	0.32908	0.38972	0.86297	0.4369	-0.55645	0.0036957	-1.5172	0.57084	0.11524	0.81437	1.1916	-0.076997	-0.93988	-0.54295	0.22013	0.78738	0.46665	-0.55804	-0.71512	-1.3332	0.60541	-1.3555	0.024969	0.021779	-0.94535	-0.44784
-2.0792	-1.0378	-0.41907	0.27232	0.29416	-0.68185	-0.44174	-1.255	-0.2164	-0.66419	-0.094095	-0.098602	-1.0445	0.71262	-2.9796	-1.6777	-0.64301	-0.21255	-1.4402	-2.0053	-0.17502	-0.35191	0.90397	-0.239	0.45374	-0.62468	-0.51878	-1.0696	0.38859	-0.38251	-0.93788	-1.9131	-0.81457	-0.66682	0.1184	0.82868	0.2499	-1.352	0.13161	-0.012521	-0.083652	-0.48583	-2.2526	-1.666	-1.8949	-1.2279	-0.61393	-2.6194	-1.3082	-1.7857
-2.7926	-2.3497	-2.2328	-1.144	-1.7094	-1.639	-2.985	-0.82217	-2.3036	-2.2673	-1.1842	-0.02869	-0.37802	-1.2281	-0.74415	-1.6092	-0.94558	-0.76608	-2.4761	-2.245	-1.2088	-1.6824	-1.4991	-0.38895	-3.6775	-2.7802	-1.126	-1.4416	-1.4667	-1.3848	-1.3687	-1.4702	-0.82065	-2.1856	-1.9944	-1.5557	-2.4615	-2.2973	-2.6225	-1.9514	-1.8908	-1.6661	-1.2035	-1.547	-2.0904	-3.8142	-0.70302	-2.5556	-3.1058	-1.197
-4.5898	-3.8655	-4.1329	-7.0855	-6.2076	-6.4383	-4.9739	-5.4074	-4.664	-5.2727	-7.3827	-6.1386	-5.6866	-4.0536	-5.434	-6.8801	-5.9823	-4.9267	-5.2884	-4.23	-5.3925	-5.7814	-5.0081	-5.9024	-6.181	-5.7611	-4.0662	-4.5807	-5.0348	-5.4404	-5.0455	-5.7085	-6.1476	-5.1307	-5.0897	-4.289	-6.1549	-4.1802	-3.6738	-7.5112	-7.7427	-5.6647	-6.2059	-7.0115	-4.5146	-4.4636	-3.5467	-5.164	-4.9133	-5.4658
3.7816	7.5589	7.7694	6.4674	8.582	6.9652	7.5873	6.4158	4.3037	7.2932	5.6702	5.3087	6.7643	7.0808	7.9641	7.3839	4.5709	7.5723	5.3876	7.1988	6.2927	6.5174	6.3	6.5132	6.6038	7.2367	8.0222	6.3575	7.3406	6.1345	6.5734	5.9114	5.1572	7.2798	8.2331	7.0612	7.7774	6.6658	5.0223	6.9955	8.7591	5.4895	7.0313	6.3788	6.899	5.8234	6.0663	7.8655	7.0356	7.5097
-13.048	-12.581	-12.638	-13.706	-13.601	-13.557	-14.866	-12.983	-12.905	-13.544	-12.982	-12.522	-11.419	-12.455	-14.095	-12.756	-12.953	-12.837	-12.849	-12.772	-12.97	-14.105	-12.088	-14.048	-14.837	-11.554	-13.99	-13.023	-12.643	-13.326	-13.184	-13.875	-14.093	-12.848	-11.454	-12.875	-14.979	-14.575	-13.376	-13.375	-13.191	-12.826	-14.232	-14.978	-12.699	-13.054	-13.883	-13.549	-13.755	-14.321
7.5032	9.7202	7.7611	8.2762	7.9572	7.4227	8.1864	7.7334	8.7827	7.1973	8.3808	10.41	8.0555	7.7987	11.029	8.0452	6.4561	7.8982	8.8147	9.1292	9.6532	8.6834	8.3389	7.858	9.3155	8.3473	8.2085	8.4313	8.782	7.6378	8.2037	8.9582	7.7476	7.583	7.3122	8.4686	9.3167	8.1112	7.5707	7.1612	9.2539	7.6516	8.6542	8.6964	9.1732	7.9848	8.9364	8.9645	5.919	8.8369
-3.4351	-3.6264	-3.2302	-5.0494	-4.8594	-4.4958	-6.8941	-4.7033	-6.4289	-5.3493	-3.9533	-5.4505	-4.0335	-3.8583	-6.3401	-4.9371	-4.8363	-6.4631	-5.5539	-6.3021	-4.9296	-4.6244	-4.7966	-4.4802	-4.6394	-4.6328	-5.4946	-5.4371	-5.2975	-6.3426	-6.1045	-5.1546	-4.3491	-3.9199	-5.7106	-4.4331	-4.4769	-6.1187	-4.0303	-5.3231	-3.6381	-3.0557	-4.7589	-5.5442	-5.1697	-5.1072	-4.2704	-4.9213	-5.7164	-5.438
-12.499	-10.782	-11.25	-8.9833	-11.198	-10.901	-11.054	-9.5894	-12.247	-11.584	-11.839	-11.932	-11.325	-10.588	-10.624	-12.103	-9.8965	-11.377	-11.742	-11.753	-10.294	-10.439	-11.275	-11.203	-10.099	-11.905	-9.6033	-10.877	-10.937	-10.807	-9.7458	-10.799	-11.035	-10.231	-10.63	-10.818	-9.0483	-12.144	-10.226	-11.037	-10.014	-10.128	-11.034	-9.9695	-11.675	-11.42	-11.835	-8.6692	-10.503	-10.817
-12.984	-15.076	-12.802	-15.536	-14.567	-13.913	-15.99	-15.338	-14.331	-14.295	-13.697	-14.064	-14.426	-15.379	-13.663	-15.814	-13.577	-14.312	-15.01	-15.409	-14.299	-14.613	-12.802	-14.464	-14.846	-12.918	-14.49	-15.973	-14.623	-12.797	-14.015	-13.676	-14.777	-12.057	-15.523	-15.557	-16.38	-15.163	-15.795	-14.357	-12.887	-14.358	-14.296	-13.958	-15.481	-14.932	-14.239	-14.462	-14.851	-15.762
-0.98606	-0.76162	1.0328	-0.26321	0.06386	-0.29858	-0.16752	-0.13899	0.89257	0.76106	0.57772	-1.1122	0.93352	0.28156	-1.1627	1.2863	-0.60025	0.22872	-0.21896	0.49008	0.36537	0.0093755	0.61464	-1.3191	-0.24385	0.24513	0.31015	1.0101	0.43912	-0.09351	0.54126	0.4305	-0.29706	0.25223	-1.3539	-0.73076	-0.10873	0.034629	0.2967	0.788	-2.1424	1.4886	0.8047	-0.96963	-1.1141	-0.30477	-0.12222	-0.86119	-1.5389	-0.93876
-11.546	-14.365	-14.917	-14.722	-12.4	-11.619	-13.808	-12.979	-11.893	-12.706	-12.824	-12.58	-13.934	-11.616	-10.246	-11.57	-11.922	-12.397	-14.799	-14.637	-15.134	-12.814	-11.918	-15.581	-12.458	-13.349	-13.086	-12.543	-12.852	-12.32	-13.257	-12.877	-12.387	-12.582	-12.451	-12.434	-13.543	-11.773	-13.935	-11.259	-13.95	-13.751	-13.112	-11.583	-12.807	-14.484	-13.535	-15.562	-13.667	-13.02
-11.468	-10.372	-8.2617	-12.51	-10.991	-10.357	-10.502	-10.972	-13.029	-10.96	-10.537	-11.703	-9.9019	-12.405	-10.278	-11.288	-10.765	-12.687	-13.081	-12.195	-10.461	-14.129	-11.167	-11.949	-10.01	-10.963	-10.837	-11.401	-12.148	-11.83	-11.008	-11.044	-10.934	-12.16	-11.94	-11.128	-11.67	-10.926	-10.152	-11.42	-12.788	-11.834	-12.506	-10.155	-12.119	-13.509	-10.294	-13.615	-13.11	-10.599
-2.4233	-4.8409	-4.5251	-3.302	-3.1585	-3.0875	-3.689	-4.3829	-3.5636	-2.6537	-2.2798	-4.8968	-3.0905	-3.565	-2.4373	-3.8614	-4.021	-4.2656	-4.3674	-2.523	-3.9339	-3.6917	-4.425	-4.0629	-2.8204	-3.8934	-4.6884	-4.5012	-3.3941	-4.3413	-3.4127	-3.6337	-3.1629	-2.9142	-2.22	-5.1845	-5.3345	-3.7522	-4.5052	-3.7388	-3.592	-3.6238	-4.5202	-3.5518	-3.4738	-2.5128	-3.1309	-5.2562	-4.4264	-5.2529
-1.4494	-0.57709	-0.60743	-0.86818	-0.42993	-0.69642	-1.2237	-1.1774	0.76377	-0.28369	-1.8228	0.22383	1.6109	0.14923	0.43877	-0.88926	-1.9721	0.18564	-0.14151	1.5333	-0.095947	0.24278	-0.13202	1.2764	0.51531	-2.0001	0.14818	-0.31872	1.7561	0.79273	0.21498	0.28696	-0.23679	-0.9833	-0.67475	-1.4591	0.61991	-1.8276	1.1954	-0.50724	-0.76569	-1.3533	-1.7317	-0.65055	0.39168	-0.83752	0.18467	-0.31532	-0.83982	-0.99852
-0.33587	-0.66911	0.48511	0.26134	-0.48344	-0.24622	-0.78288	0.061022	1.0773	0.12841	-2.0138	-0.8471	-0.15097	-0.80933	0.69318	0.13649	0.91133	0.12149	-0.01383	-0.47481	-2.3743	-0.213	-0.89102	-0.039875	-0.3543	-0.035273	0.065809	-0.72964	1.2754	0.72187	-2.3363	0.85197	-0.2973	0.52002	-2.3448	-0.9459	1.3596	0.26999	0.25018	-0.90205	0.82352	-0.76688	1.2249	0.32766	0.35762	-0.48735	0.51517	-1.7251	-0.88214	1.3911
-22.226	-22.211	-22.964	-22.578	-22.538	-20.809	-21.316	-21.914	-22.224	-21.599	-22.292	-21.079	-20.22	-22.229	-22.418	-20.72	-22.056	-21.937	-22.203	-22.188	-22.146	-22.881	-20.458	-23.076	-21.543	-22.89	-22.423	-23.378	-21.368	-21.781	-22.411	-22.031	-23.032	-22.091	-23.612	-21.774	-23.161	-22.093	-22.818	-22.182	-22.408	-22.552	-21.647	-21.807	-22.855	-21.698	-22.352	-22.658	-22.085	-21.602
5.6125	7.5459	6.8184	6.7566	6.3405	7.2892	5.7468	6.6335	5.8706	6.4788	7.6558	6.2585	7.3051	6.8746	6.8215	7.4185	7.3519	6.0385	7.2723	5.8749	7.5448	6.146	8.7062	8.2666	6.4551	5.1563	5.4405	6.4192	6.112	6.6406	6.7175	7.1149	6.7325	7.5928	7.5293	5.3013	5.0564	6.6425	6.7741	7.3636	6.2648	6.8113	6.2713	6.6031	5.9416	7.9835	7.1363	7.0036	7.4366	6.9583
0.56837	-0.15019	-0.61248	-0.3033	1.2968	-1.6547	0.0077517	-0.29484	-0.67939	-0.24722	-0.57116	0.59396	-0.60729	-0.27877	-0.45033	1.7969	-0.15716	-0.93913	-0.39603	1.3501	-1.8389	-2.1899	-1.1102	-0.054626	1.12	-0.35788	-0.71078	0.25394	1.4917	-0.82113	-0.64257	0.2767	-0.13011	0.089808	-1.5796	0.46658	1.5696	0.76718	-1.1692	-2.1205	-0.6105	-0.55718	2.6973	-0.58387	0.99556	0.42527	0.33999	0.48262	-0.64766	-0.52601
3.0162	1.9652	0.8627	2.3154	2.99	1.6659	2.7372	2.2317	3.3343	2.1064	2.1363	1.4359	2.2127	0.84553	1.4361	1.3353	1.234	3.49	2.7037	2.6422	2.064	1.9575	2.3754	2.3645	1.278	1.02	3.3577	2.4497	3.1565	1.7525	0.18551	2.4334	1.9203	3.5822	3.0855	2.2972	2.6538	0.99198	2.6334	3.6149	3.1581	3.0586	4.084	3.7122	2.9502	3.4884	3.9653	2.124	2.8098	3.0688
2.7602	-0.21396	1.3696	2.4159	1.1502	2.4474	0.78473	1.021	1.5122	2.2854	2.1739	-0.38966	0.78542	1.8777	2.3665	2.4888	1.5624	1.0897	0.0025167	0.77661	0.011532	1.3943	2.5342	1.1792	2.9111	-0.045225	2.1763	1.9331	0.76331	0.35582	1.2332	0.69527	0.38695	-0.059075	0.92179	2.3073	1.6521	1.0275	1.9361	0.75965	2.3576	1.6464	2.891	0.76373	3.502	0.60476	-0.28125	1.2603	1.35	0.51518
7.1584	5.3529	4.8277	6.1189	5.8417	5.897	6.395	5.7345	5.8467	4.4924	4.7554	2.8247	6.8557	4.8858	5.9914	6.4372	4.3696	6.245	6.0214	4.7808	6.9685	5.7467	5.7751	6.7482	5.9099	4.9136	5.0417	5.0511	6.4422	3.141	6.2994	4.6008	6.1737	3.588	6.6231	7.9469	6.5287	6.5682	6.3666	4.7662	6.2969	6.0133	6.0253	4.5524	5.7552	5.1098	7.2239	4.2887	5.7658	5.0684
-11.06	-11.937	-12.552	-10.725	-11.129	-12.278	-11.112	-12.008	-11.918	-12.533	-12.704	-13.207	-10.879	-10.493	-12.767	-10.777	-9.5315	-10.259	-11.942	-12.307	-10.953	-10.381	-11.731	-10.625	-10.248	-11.028	-10.101	-10.185	-11.743	-12.609	-11.887	-11.792	-11.008	-11.353	-11.86	-13.378	-11.73	-10.393	-9.5293	-11.464	-11.824	-10.654	-10.119	-11.963	-11.804	-13.522	-12.002	-11.729	-12.335	-12.04
-11.414	-10.86	-10.304	-12.053	-13.04	-11.421	-11.659	-12.32	-11.426	-10.451	-10.983	-12.511	-12.672	-10.289	-12.937	-13.052	-11.989	-11.896	-11.052	-10.691	-10.151	-11.269	-10.972	-11.505	-9.0803	-11.602	-10.643	-12.077	-12.645	-11.792	-11.68	-11.417	-10.676	-12.323	-12.759	-11.582	-11.671	-11.053	-11.88	-11.709	-12.014	-14.074	-13.387	-11.077	-12.247	-10.887	-10.206	-11.391	-11.137	-10.554
-0.45639	0.33074	-0.40742	-1.1699	-0.52664	-0.09928	-1.3423	-0.39929	-1.2644	-2.3415	-1.4745	-1.9024	-1.5947	-0.9726	-2.4556	-1.6657	1.0322	-1.4968	-2.5057	0.028667	-0.98828	0.49577	-0.97394	-0.38197	-0.95003	-0.1925	-2.0121	0.48104	-3.3372	0.31454	-0.57213	-2.0811	-1.4852	-0.51358	-2.1471	-3.3873	-1.2414	-2.4268	1.0198	-1.7875	-2.5776	-0.85723	-2.089	-0.37633	-1.0152	-2.3231	-2.3688	-1.1381	-2.5742	-1.0394
-0.08255	-0.73965	-0.51119	0.46822	-0.69067	-0.98568	0.0095966	2.3656	0.3833	0.039178	-0.54341	-0.75508	1.0159	-0.10856	-0.28207	-0.76159	-0.55938	0.59813	1.0651	-2.0267	1.0163	-1.0934	-1.7726	-1.2411	-2.538	0.14341	0.61504	-0.014389	-0.99724	-0.46177	0.68387	0.059477	1.2031	-0.34527	-1.0541	-0.88871	-0.36087	-1.1028	-1.0273	-0.27797	-0.27008	1.74	1.1793	0.026436	0.41392	0.41855	0.10944	-1.4396	0.60141	-0.41617
3.5228	4.5261	7.0023	5.2665	5.2546	4.0165	5.3821	3.6026	4.8843	5.3746	5.9011	4.4758	4.2927	3.8856	5.2704	4.6579	3.7939	4.8985	5.4454	4.1905	5.8856	5.1108	4.1144	3.4844	4.7672	5.4647	2.7234	7.2464	5.2085	6.9486	5.2774	5.3167	4.3827	3.6374	5.9453	4.8538	4.1183	4.5873	4.4649	6.1693	4.586	5.1215	5.8025	4.9484	6.7246	5.8544	6.9344	4.8573	4.5923	4.7288
6.9158	7.1742	5.4352	6.2795	7.2653	7.3812	7.4606	7.4798	7.7906	5.8577	6.3274	6.7307	7.6421	6.8498	7.924	7.7693	5.7674	8.2296	6.419	5.8214	5.9819	7.4061	6.507	6.3759	5.9413	7.6115	6.539	8.8863	6.2142	5.9017	7.3875	7.2439	7.5507	7.7644	6.1623	7.627	7.2277	7.4466	5.3383	7.681	6.9878	5.8844	7.5768	6.4432	7.4516	7.0199	6.2033	7.7279	5.2473	6.3032
1.8595	1.255	3.2006	0.6583	-0.20363	1.5141	1.8602	3.1721	0.50125	1.5063	1.65	2.611	0.37032	2.5703	0.5343	1.9463	2.4276	1.8087	0.52275	0.55294	1.5134	1.9858	0.64346	1.4799	2.0875	2.1458	0.19127	3.535	0.60084	2.2878	3.1456	3.2892	0.32199	2.0989	1.7756	2.0536	0.69542	1.3369	1.3816	1.4858	2.3909	1.901	2.7459	0.87431	0.49935	1.581	0.78843	1.9815	2.4304	2.7607
4.1715	4.5247	3.248	4.5212	3.3608	3.8518	4.7885	4.8778	4.6822	4.8158	5.1044	4.0887	4.3951	3.3139	5.1171	4.9645	4.3511	4.7791	3.8674	3.9082	2.2449	4.9661	4.383	4.441	3.9059	4.064	2.8223	4.4125	3.8585	3.7264	4.312	3.9966	3.5144	4.3111	2.1465	4.5238	4.1398	3.1685	3.2859	5.7399	2.8175	3.2889	3.8006	4.3462	4.6351	4.5133	4.1412	3.3804	3.719	5.1468
-6.7157	-5.1712	-5.8201	-6.6899	-4.8015	-6.2743	-5.3131	-5.2305	-3.9618	-4.2591	-4.2064	-3.4178	-7.2547	-4.4027	-6.2234	-4.8542	-3.5686	-4.7595	-5.0502	-4.4456	-4.8166	-4.7696	-3.7501	-4.9705	-6.2788	-4.574	-5.7867	-5.0917	-6.2289	-3.7282	-5.4733	-6.0678	-6.9746	-5.6499	-5.3544	-4.333	-4.3074	-6.2874	-6.6702	-5.295	-5.1791	-5.4757	-4.6228	-6.5163	-5.651	-4.3341	-4.8087	-5.523	-5.7975	-6.0758
-8.4616	-7.7034	-7.981	-7.1082	-8.7511	-9.9891	-8.43	-6.4515	-6.9678	-7.6659	-7.2728	-7.7295	-7.996	-7.4193	-9.1877	-7.9195	-8.0668	-7.766	-9.3185	-7.0561	-8.356	-7.8674	-7.9574	-6.8402	-7.8424	-8.3405	-7.4686	-7.1514	-7.4259	-7.041	-7.9746	-6.9304	-6.7581	-8.5352	-7.842	-7.7815	-7.3872	-8.6696	-6.8141	-8.4379	-7.2446	-7.8845	-7.4895	-7.2481	-6.9644	-9.112	-6.7227	-7.0652	-9.5105	-8.5511
-13.73	-12.688	-13.966	-12.398	-12.25	-12.774	-12.618	-14.222	-14	-13.836	-14.403	-11.546	-13.67	-13.008	-13.801	-12.393	-14.244	-12.694	-12.926	-13.079	-12.837	-11.687	-12.232	-14.49	-12.664	-13.253	-12.116	-14.21	-14.529	-12.415	-13.777	-14.169	-12.262	-14.202	-13.179	-13.413	-12.437	-12.587	-14.595	-13.805	-12.083	-12.534	-12.681	-13.426	-13.931	-12.644	-13.178	-12.664	-11.182	-11.02
1.146	2.6373	2.9686	0.89862	0.20308	1.4658	1.3406	2.0499	2.0605	1.7293	3.7185	2.4214	0.96542	0.4626	2.3082	1.3597	1.4604	2.3285	4.174	3.362	2.2825	2.8207	2.0265	1.0919	1.3627	1.2615	1.2752	1.7106	1.7362	1.5689	1.5846	1.5748	1.2712	1.3537	2.15	2.5869	0.59503	1.2025	2.6354	1.7949	1.1991	2.5806	1.481	2.5983	0.8976	3.1409	-0.7154	2.311	1.348	2.101
0.20488	1.6682	-0.63681	-0.61046	0.57963	-0.62314	-0.074933	0.71418	0.87273	-0.54689	0.62084	0.91822	0.15365	0.50508	0.0055188	1.0303	1.7031	0.48232	0.80218	2.5156	1.4231	1.3142	0.55935	1.2235	1.5279	0.83194	0.60455	-0.65729	-0.41526	1.4549	1.1751	0.28313	1.6662	0.25097	1.3615	0.37202	1.4411	0.25985	0.84621	-0.40734	-0.030133	-0.64323	-1.8465	1.3709	1.048	0.33598	1.9384	-0.018848	-0.072302	1.1236
-7.1701	-6.0268	-6.2752	-6.401	-5.0621	-5.1195	-6.4625	-7.7565	-5.462	-5.9301	-5.5028	-4.5703	-8.9905	-5.053	-6.6744	-6.9134	-6.0529	-6.71	-6.4844	-6.0843	-6.4729	-6.8472	-7.082	-6.0558	-6.4272	-7.8828	-6.4886	-5.9007	-6.9403	-6.5428	-6.3122	-7.2767	-6.1351	-5.4616	-5.4966	-4.8418	-6.1577	-5.797	-6.2802	-6.1773	-6.8598	-7.0913	-5.8104	-8.0176	-4.8148	-5.5349	-5.745	-5.6639	-5.525	-5.722
9.4298	10.633	9.5404	9.3913	10.221	9.8985	10.264	9.5064	8.4391	10.27	11.216	9.2823	9.7794	10.838	9.1254	9.4542	10.862	9.894	10.408	9.6522	8.5419	9.0557	9.6965	10.842	9.6793	8.5574	10.312	8.9473	9.8254	9.8239	9.7678	9.1533	11.533	10.454	10.254	9.0763	9.5974	9.2791	8.9409	10.053	8.7106	9.5725	9.756	9.8524	10.428	9.6919	11.019	10.198	9.1928	9.5804
-4.8854	-5.9041	-6.501	-6.3659	-5.3488	-5.7739	-6.6501	-5.3727	-4.6831	-5.466	-5.334	-6.6953	-5.8907	-6.116	-5.7063	-6.1949	-5.8916	-4.7954	-4.6881	-5.612	-6.8643	-6.0613	-7.1419	-4.989	-4.7241	-6.0044	-5.9919	-5.3361	-6.8655	-5.6027	-4.635	-5.4663	-5.9862	-4.1374	-6.8025	-7.5513	-5.3924	-7.3691	-6.1197	-5.8687	-5.7348	-6.7447	-5.1537	-8.1951	-5.2551	-4.573	-3.9076	-6.9083	-5.0448	-6.6109
-21.524	-20.529	-22.071	-20.229	-20.146	-21.614	-21.651	-20.35	-20.354	-19	-19.428	-20.579	-20.212	-20.725	-21.259	-21.134	-22.603	-20.262	-20.851	-22.033	-19.63	-19.955	-19.965	-19.366	-21.22	-21.264	-20.54	-19.675	-20.976	-20.081	-20.433	-21.976	-22.385	-20.783	-21.067	-19.722	-21.313	-20.034	-22.061	-20.618	-21.125	-20.042	-20.535	-21.649	-20.1	-19.914	-21.095	-21.787	-19.154	-20.996
-9.1705	-9.8132	-8.2861	-9.145	-9.496	-8.6791	-9.4722	-8.9496	-9.3208	-10.066	-9.6554	-10.351	-10.785	-8.8764	-8.5783	-9.1969	-8.9512	-9.2194	-10.144	-11.31	-9.1135	-7.7559	-8.9569	-7.7623	-7.9628	-8.893	-8.6313	-8.9967	-9.468	-7.9414	-6.1201	-9.3235	-10.009	-9.1916	-8.6683	-6.9344	-8.5953	-8.1939	-8.2169	-9.3295	-8.1808	-8.685	-7.7418	-8.7218	-10.794	-9.5576	-9.8202	-10.09	-7.1903	-9.2082
-4.0993	-3.4139	-2.4913	-4.0791	-0.67308	-2.7896	-3.4059	-2.5864	-2.8594	-2.921	-1.7946	-4.0376	-2.3915	-2.9146	-3.0706	-3.0171	-2.8547	-3.2017	-2.5721	-2.2939	-2.9748	-2.4794	-2.3041	-2.2298	-3.6101	-3.0253	-3.1262	-4.282	-2.6805	-1.6363	-3.5449	-2.9713	-3.0383	-1.8755	-1.9222	-3.4499	-2.0788	-3.0292	-3.1832	-1.7352	-3.5401	-2.6275	-3.5301	-2.6752	-3.3373	-2.2039	-4.4113	-3.0799	-3.8234	-2.0054
-9.6114	-9.7333	-8.1374	-9.8823	-8.8211	-9.5386	-9.3164	-10.435	-7.6888	-7.6275	-9.5172	-9.0448	-9.1188	-9.5604	-8.1979	-8.8272	-8.3367	-9.9073	-9.996	-9.7388	-7.5299	-9.5888	-8.6068	-8.4347	-6.7427	-8.4661	-10.146	-8.8113	-9.1734	-8.4195	-8.3951	-9.0148	-8.9767	-9.484	-7.9039	-10.773	-9.3851	-7.5802	-8.5687	-11.283	-8.2405	-9.7879	-7.9331	-8.2364	-9.3568	-8.3887	-8.1874	-8.982	-8.9109	-9.4336
0.41807	1.0248	-1.1452	-0.76701	-0.99561	0.74282	-2.489	-0.22773	0.30631	-2.099	-0.3609	-0.35834	-1.0676	-2.3381	0.96685	0.63832	0.53429	0.090981	-0.11498	-0.29605	0.312	0.65052	-0.97873	-0.78466	-0.21052	0.060531	1.1976	-1.1995	0.3297	0.44666	-1.9352	-0.31429	0.25855	0.87601	1.1139	1.327	1.4769	-0.55957	-1.4624	0.052686	-0.1884	0.008407	0.57639	1.1649	0.065297	-0.69658	1.2951	1.4381	-0.65681	-0.39039
-12.411	-11.844	-11.942	-11.96	-11.678	-11.108	-10.481	-11.853	-12.366	-11.392	-12.802	-11.196	-11.94	-10.656	-12.396	-11.416	-13.301	-11.593	-10.184	-11.403	-11.682	-12.034	-11.957	-9.8376	-8.8162	-12.699	-10.005	-13.318	-11.615	-10.279	-11.093	-10.769	-11.913	-13.33	-10.292	-11.181	-10.093	-11.753	-11.427	-11.97	-11.301	-10.72	-13.007	-12.617	-9.9164	-10.769	-11.454	-11.056	-12.025	-11.095
-11.587	-11.424	-13.047	-12.435	-13.127	-11.865	-12.896	-12.869	-12.498	-11.775	-13.517	-12.622	-12.985	-12.147	-12.775	-15.068	-13.015	-13.23	-13.442	-12.36	-13.501	-14.283	-11.716	-14.41	-13.846	-12.822	-13.163	-11.215	-13.501	-12.724	-12.722	-12.574	-12.685	-13.724	-13.738	-13.249	-12.469	-13.544	-12.054	-11.953	-12.931	-13.108	-13.397	-12.387	-14.68	-13.379	-12.176	-12.518	-11.938	-13.621
0.16922	0.83877	0.36545	1.0673	0.27168	2.3471	1.0225	0.17201	1.0838	2.2278	2.43	1.8001	0.88682	1.5585	2.2946	1.2006	2.1557	-0.96189	0.23253	1.5595	-0.35477	2.1178	1.4706	0.70459	1.3586	-0.29044	1.0187	-0.47577	2.6124	1.8242	0.71187	1.2878	0.31257	1.6993	0.92421	1.509	-0.31536	1.911	2.8124	-0.51316	1.3244	1.9305	0.96537	-1.3427	0.25276	0.54652	1.5697	0.86846	0.49011	2.0873
-9.5993	-9.4035	-7.8721	-9.8723	-9.9958	-9.292	-9.4781	-8.7144	-8.2926	-9.9904	-7.6705	-9.4131	-9.2741	-8.4058	-10.352	-8.195	-9.8259	-9.9771	-7.5683	-8.7218	-8.5877	-8.3519	-9.0725	-7.6095	-8.5532	-10.23	-8.5132	-9.6812	-9.9208	-8.2399	-11.403	-9.4633	-8.4137	-9.3413	-9.9318	-10.892	-9.0562	-8.0831	-9.9616	-10.409	-9.8619	-7.5372	-8.9437	-9.585	-8.6238	-10.073	-7.317	-9.575	-8.4138	-6.6365
-2.1842	-2.7039	-2.0629	-3.7672	-1.5803	-1.8316	-3.4006	-2.754	-4.6714	-2.6149	-4.0929	-3.1278	-3.179	-1.5035	-2.2483	-2.1588	-2.1416	-1.706	-2.0722	-2.1221	-3.2104	-1.9055	-2.2837	-2.3127	-2.2792	-1.089	-2.8422	-3.2504	-1.6843	-1.2735	-2.109	-2.8081	-0.78343	-1.7309	-3.7108	-2.033	-2.1772	-4.0387	-2.7146	-1.3273	-2.1183	-2.1525	-2.5149	-1.9068	-2.1577	-1.2183	-1.2134	-2.7767	-2.4411	-2.3701
-13.293	-14.727	-15.869	-16.746	-13.093	-13.407	-14.528	-13.435	-14.787	-14.509	-14.752	-15.066	-15.226	-13.999	-13.895	-15.027	-14.095	-14.386	-14.236	-14.951	-14.493	-14.782	-15.86	-14.007	-14.767	-13.184	-15.577	-14.987	-14.915	-13.473	-16.127	-14.744	-13.152	-15.35	-16.4	-15.353	-15.819	-15.874	-12.786	-15.049	-14.818	-14.733	-14.583	-14.53	-15.838	-13.969	-15.309	-15.152	-16.019	-15.94
8.3182	8.4422	7.5078	7.1882	8.7266	9.1929	6.7447	7.0136	7.3464	7.4302	7.5889	7.2634	8.9165	6.8222	7.7501	7.0918	6.8395	9.2903	7.6555	7.6266	7.2415	8.4126	8.1528	8.7478	10.152	8.8633	6.9934	9.0146	7.9284	9.8544	8.646	8.5829	8.9422	7.2292	7.7949	8.8668	8.2915	7.4567	8.8536	9.6799	7.1963	6.7679	8.9925	6.9184	9.1375	6.8777	8.1048	7.0247	8.5516	8.2045
3.2428	4.2445	1.4744	1.6044	2.7903	3.5768	3.0714	1.9323	2.4512	2.5742	1.8863	2.448	3.1024	4.3583	2.1811	1.5043	3.6065	2.4094	1.423	4.4781	2.9653	2.9726	2.0533	2.8522	3.9526	2.4177	2.2087	2.8957	3.6267	2.12	2.0008	1.8299	3.1079	2.6679	2.3732	2.6662	2.8492	1.9281	1.2617	2.1178	3.7115	2.6282	2.3999	3.4383	2.4615	1.9847	0.87103	2.6274	3.3295	2.0803
-22.473	-24.164	-23.164	-22.956	-20.382	-22.079	-22.183	-21.672	-22.17	-21.75	-22.194	-21.196	-22.229	-20.833	-21.363	-22.075	-22.412	-22.748	-21.678	-22.108	-21.588	-21.856	-20.72	-21.828	-21.824	-23.013	-21.888	-20.769	-23.388	-24.008	-22.586	-21.019	-21.914	-22.764	-23.924	-21.176	-20.436	-22.073	-21.447	-22.159	-22.68	-23.148	-23.15	-23.04	-20.891	-20.078	-20.581	-21.961	-22.313	-22.938
7.1081	7.869	7.1482	6.9666	7.435	9.0245	9.0441	9.0946	7.9454	7.6413	8.7766	8.524	8.2594	7.0705	7.6766	8.3066	7.5823	7.5618	8.167	7.1382	8.6947	9.0508	8.1852	8.5403	8.444	8.021	7.4368	8.8122	7.5217	8.8507	8.503	9.1095	8.3224	8.8542	6.6996	7.6092	9.2851	8.3189	8.1672	8.1275	6.7623	9.0624	7.8235	7.3349	10.458	9.2187	8.4863	8.2775	8.8149	7.4401
-1.9302	-0.30177	-1.1903	-0.69383	-1.4221	-1.3266	-2.3574	-2.3741	-0.46157	-0.57046	-1.5752	-1.902	-0.97021	0.10397	-1.1123	-2.7858	-1.9792	-1.5376	-2.583	-0.94867	0.34793	-1.0637	-0.67111	-1.8285	-1.2799	-1.2885	-2.8568	1.3236	-1.6602	-0.90177	-0.8923	-1.0109	-0.59349	-0.5324	-0.31513	-1.7876	-1.5145	-0.82623	-3.0142	-1.7657	-2.0882	-1.7577	-0.10109	-1.8596	-1.9403	-1.061	-0.69182	-1.1431	-1.8499	-1.7397
-14.506	-14.526	-14.215	-14.298	-13.144	-13.241	-13.412	-15.083	-14.26	-12.88	-12.814	-13.671	-13.012	-12.388	-13.703	-13.722	-14.27	-14.735	-11.643	-13.918	-13.446	-14.21	-11.643	-11.956	-12.458	-14.228	-13.548	-14.019	-13.986	-12.284	-14.899	-12.274	-13.742	-13.98	-13.336	-12.002	-12.711	-12.457	-12.832	-13.823	-13.028	-12.251	-14.746	-12.151	-14.037	-12.997	-13.481	-12.501	-12.278	-14.392
-1.4179	-0.5468	-0.31392	-2.0169	-1.4371	-2.0261	-0.19779	-1.9297	-1.8899	-2.2876	-2.4997	-1.6657	-2.8052	-1.4071	-2.2347	-0.83028	0.42688	-1.2933	-0.67769	-2.1487	-1.5478	-0.75996	0.47614	-0.28788	-1.7394	-0.61589	-0.28671	-2.7411	-0.33917	-1.7295	-1.0431	-0.90383	-2.4945	-1.2885	-1.5204	-1.094	-2.1899	-2.0862	-1.0259	-0.64939	-1.4868	-2.2415	-1.1462	-1.5134	-1.4992	-1.3729	-0.84264	-1.2184	-0.51459	-0.73635
-0.75149	-0.66527	2.177	-0.57476	-0.9518	0.21518	-0.82644	-0.86771	-1.2401	0.28439	1.0265	0.013263	-0.49233	-0.44465	0.95914	-0.65923	-0.48182	-0.030524	0.19558	0.019944	0.43604	0.13545	0.86381	-0.42533	0.65215	1.4306	0.25866	-0.25879	0.17214	-0.41851	2.4037	0.70903	0.86431	0.45291	0.46574	0.70856	0.94615	-0.096587	-0.10248	0.11019	-1.4477	0.49747	-0.62326	0.55564	-0.0043724	-0.21044	-0.016695	0.38648	-1.4906	0.51306
-12.813	-13.006	-11.761	-11.257	-12.849	-13.823	-12.483	-13.857	-12.762	-13.839	-11.898	-11.348	-11.336	-11.498	-13.625	-11.873	-13.674	-13.935	-14.175	-13.808	-13.152	-12.796	-12.412	-13.021	-12.872	-13.378	-11.55	-12.922	-14.814	-13.107	-12.378	-14.658	-12.638	-12.122	-13.487	-12.412	-13.12	-12.952	-12.793	-11.604	-11.531	-13.123	-13.646	-11.996	-12.204	-12.788	-12.725	-14.178	-12.964	-14.092
-11.161	-13.037	-12.014	-11.88	-12.329	-9.6983	-12.718	-11.147	-10.961	-10.21	-9.7534	-10.537	-11.396	-12.755	-10.298	-10.428	-11.39	-11.338	-10.702	-11.102	-11.195	-11.501	-9.4233	-10.564	-9.8036	-9.1678	-10.492	-10.517	-11.053	-12.549	-10.668	-10.612	-10.25	-11.053	-12.97	-11.636	-11.492	-11.204	-11.707	-11.029	-11.375	-11.797	-12.013	-10.873	-12.398	-11.282	-10.765	-12.345	-11.73	-9.3585
-22.844	-24.285	-22.801	-23.47	-23.106	-23.015	-22.411	-22.704	-21.893	-22.07	-22.126	-22.595	-24.485	-22.428	-22.383	-23.1	-22.594	-22.709	-21.762	-20.744	-20.583	-20.667	-21	-22.936	-23.671	-21.727	-21.927	-22.022	-22.523	-23.386	-21.312	-23.724	-21.768	-21.804	-23.846	-23.783	-21.888	-21.476	-21.895	-21.955	-22.637	-21.98	-21.769	-23.226	-23.716	-22.782	-22.099	-22.774	-22.88	-23.668
-8.8738	-10.176	-9.3958	-8.8929	-11.452	-9.9553	-8.9838	-8.2261	-10.124	-9.586	-9.5696	-7.9771	-10.263	-8.9333	-6.975	-9.3435	-7.5173	-7.135	-9.2391	-8.503	-8.9746	-10.098	-8.5922	-10.559	-9.2897	-7.824	-9.8939	-8.9632	-9.8766	-9.5727	-7.0899	-9.4489	-8.5469	-9.2068	-9.4257	-9.5355	-8.1386	-11.302	-9.328	-9.7309	-8.3743	-9.6506	-8.8489	-8.3905	-10.369	-8.9662	-9.2393	-10.03	-7.534	-8.522
-12.242	-13.597	-11.583	-12.866	-14.209	-13.528	-13.015	-11.834	-13.108	-13.153	-12.164	-12.68	-13.581	-12.967	-12.516	-13.706	-13.741	-13.39	-12.538	-12.081	-14.31	-15.475	-13.75	-12.823	-11.676	-12.991	-13.658	-13.664	-11.366	-12.289	-12.869	-11.947	-12.275	-13.556	-15.274	-12.424	-13.035	-14.083	-12.355	-13.817	-13.095	-12.774	-12.83	-12.393	-12.165	-13.214	-12.318	-12.859	-13.448	-13.377
-12.793	-14.176	-13.928	-15.376	-12.776	-12.273	-12.211	-13.754	-12.551	-13.216	-11.497	-12.786	-12.939	-13.964	-13.032	-13.472	-13.49	-14.212	-14.022	-12.344	-12.469	-14.078	-13.83	-14.598	-15.49	-12.875	-13.151	-13.048	-12.951	-13.627	-14.427	-14.92	-14.598	-13.548	-14.058	-12.343	-13.161	-12.794	-13.991	-15.148	-13.471	-13.025	-13.541	-11.409	-14.111	-12.4	-10.943	-13.861	-12.57	-13.76
-0.00097558	-0.19462	-0.66092	-1.5383	-0.51922	0.78315	0.74763	-1.3462	-0.032966	0.73889	-1.2147	-0.25259	0.37307	-0.35155	-0.60929	0.059854	0.44845	-0.24861	0.67529	1.0957	-0.54745	-0.98721	-0.072233	-1.5997	-1.3356	0.25332	0.36942	-0.47224	-0.9984	0.65598	-0.60286	0.53927	0.13805	-0.30367	-1.2702	0.047258	0.094487	-0.10933	-1.9125	-0.85135	-0.82116	1.2103	-0.58501	-0.58862	-1.1038	-1.0535	-0.26656	-0.76269	0.59121	-1.0186
-13.634	-12.541	-11.547	-13.759	-14.428	-11.893	-14.439	-14.545	-13.373	-12.43	-12.578	-12.43	-13.929	-11.761	-12.952	-14.17	-13.699	-14.085	-14.171	-14.199	-11.58	-12.264	-13.551	-13.406	-12.493	-14.315	-13.752	-13.654	-13.53	-13.905	-14.728	-12.544	-13.658	-11.173	-13.319	-13.076	-12.874	-14.466	-11.73	-12.314	-14.477	-13.471	-12.545	-13.134	-12.544	-13.434	-12.248	-13.284	-15.008	-11.256
-14.067	-13.704	-12.683	-12.179	-12.372	-13.214	-13.076	-12.021	-13.619	-13.372	-13.362	-14.041	-14.887	-13.275	-13.217	-13.297	-12.516	-12.815	-13.116	-14.244	-12.947	-12.962	-12.226	-12.901	-13.705	-13.774	-13.186	-12.108	-13.537	-13.998	-12.422	-12.743	-14.14	-12.311	-12.905	-13.086	-14.753	-12.902	-14.424	-14.242	-11.93	-12.273	-14.084	-13.496	-12.453	-13.536	-12.17	-12.583	-13.362	-13.554
-2.3648	-0.709	-2.5576	-1.2255	-2.152	-2.662	-3.0093	-1.4031	-2.9371	-0.88378	-1.4838	-1.0233	-2.1339	-2.0646	-2.3367	-1.0837	-1.9442	-2.261	-0.0074849	-1.831	-0.32321	-1.576	-2.8641	-2.0982	-1.266	-1.5645	-0.82583	-2.4215	-2.8357	-1.8136	-0.84964	-0.66674	-0.11279	-2.7732	-2.7498	-2.4702	0.70104	-0.87043	0.88927	-1.6299	-2.4846	-0.74344	-1.1689	-2.2494	-2.4898	-1.7208	-1.8025	-0.5722	-1.337	-3.1072
-14.051	-13.833	-11.333	-13.248	-12.267	-13.883	-14.316	-11.211	-13.623	-13.606	-12.789	-13.107	-14.33	-12.591	-13.438	-14.725	-13.909	-12.753	-11.333	-11.681	-13.405	-14.211	-14.012	-13.435	-14.219	-13.042	-12.356	-12.817	-13.985	-13.036	-13.493	-12.588	-14.823	-13.183	-14.547	-13.264	-14.568	-14.785	-13.713	-12.36	-12.053	-13.627	-14.736	-13.401	-12.36	-12.947	-14.868	-14.591	-13.854	-12.384
4.9063	4.9562	7.3094	5.9247	7.4971	5.3852	6.7592	6.0496	4.2029	6.0017	6.2327	5.8827	7.0487	5.868	5.4274	4.6514	5.0975	5.6393	4.492	5.2091	5.4475	7.3033	5.2617	5.3737	4.767	5.6819	6.6744	5.9931	6.1956	4.6277	4.9055	6.5513	6.3125	6.6769	4.6514	4.7856	4.0631	6.2383	5.1114	3.373	6.9195	6.0271	4.732	6.1382	6.4722	5.4294	5.42	5.4671	6.4387	7.6706
0.70041	1.9127	0.46729	1.0681	0.87192	2.2001	1.3779	1.014	0.48646	0.65166	1.3566	0.77075	1.1546	1.7264	0.28873	1.8677	1.5449	1.0714	2.4341	0.67239	0.90704	0.33281	2.4342	3.4005	2.1335	1.0669	0.29229	0.53527	1.5096	2.1487	2.6449	1.2293	1.0356	3.1077	2.9114	1.8125	2.3803	2.2378	1.5294	1.3986	2.0255	1.484	0.2482	-0.3832	1.9199	0.61281	-0.68985	1.0879	2.2207	1.2457
-3.6182	-3.1226	-3.9966	-4.7862	-4.7787	-3.5497	-4.9009	-6.0362	-3.9512	-3.9057	-5.2879	-5.4259	-3.7949	-4.2562	-4.4482	-4.659	-4.0174	-3.1904	-4.5241	-4.5875	-3.7021	-5.6729	-3.6741	-5.68	-4.3591	-4.698	-5.6031	-3.6704	-3.9479	-4.3381	-5.8249	-4.4451	-2.5583	-6.0236	-5.4821	-4.3611	-4.7835	-3.6484	-5.5474	-4.7188	-4.0337	-3.6828	-3.3933	-5.0024	-4.1718	-5.1893	-5.0875	-4.802	-6.0788	-4.3956
-11.355	-11.841	-11.358	-13.196	-10.034	-12.253	-11.556	-11.974	-10.443	-9.7457	-13.584	-11.434	-12.006	-11.964	-12.499	-11.924	-11.158	-10.702	-12.245	-10.868	-11.71	-10.524	-13.133	-10.423	-10.805	-13.007	-11.471	-11.709	-11.644	-12.353	-11.641	-11.769	-10.535	-11.555	-11.839	-11.407	-11.532	-12.962	-12.053	-12.602	-11.323	-9.8461	-12.99	-12.799	-11.64	-11.997	-11.172	-10.048	-9.8916	-12.121
-0.97678	0.31017	-1.3729	-0.89842	-1.7665	-2.6809	-0.83216	-2.3415	-2.1495	-0.6422	-3.2296	-1.6632	-0.58833	-0.62153	-2.4674	-1.6752	-2.4674	0.5186	-1.5712	-2.329	-2.3991	-0.90627	-2.4994	-0.86943	-1.681	-1.6597	-0.65527	-1.6799	0.0076884	-1.4642	-2.2144	-0.28805	-2.6048	-2.9799	-0.99483	-1.1195	-2.3764	-1.1388	-1.9776	-0.86458	-1.171	-0.15098	-0.47492	-0.84164	-0.15179	-1.7426	-1.4268	-1.702	-0.63775	-2.8596
-12.984	-11.589	-12.421	-11.983	-14.089	-11.009	-11.778	-14.388	-13.46	-12.778	-12.805	-11.82	-10.863	-13.981	-12.989	-13.028	-11.495	-12.053	-11.73	-12.378	-11.682	-11.936	-12.214	-12.965	-12.717	-13.496	-10.354	-13.37	-13.547	-12.8	-13.357	-12.096	-14.059	-14.409	-11.629	-10.707	-12.695	-14.765	-11.974	-12.794	-14.756	-12.057	-12.449	-14.198	-12.49	-10.747	-11.655	-10.727	-13.347	-13.403
-10.746	-13.367	-11.255	-11.027	-13.654	-13.283	-12.419	-12.976	-14.114	-11.803	-12.438	-12.04	-12.777	-13.501	-11.618	-12.787	-14.055	-12.353	-12.047	-12.297	-12.428	-11.895	-14.19	-12.093	-13.382	-13.132	-14.078	-11.695	-12.198	-12.808	-12.865	-12.25	-13.672	-12.34	-13.187	-12.263	-11.755	-12.806	-12.63	-12.728	-13.75	-14.133	-12.624	-14.473	-11.636	-12.694	-12.709	-13.364	-12.078	-11.389
9.4991	9.9809	10.188	10.168	8.7218	9.4498	9.6434	10.863	9.5043	9.9576	9.5552	11.237	8.9246	9.9112	10.48	10.253	11.622	9.5341	9.7107	9.999	9.4222	9.7267	10.221	9.5109	10.838	11.849	10.091	10.38	8.6854	9.0867	8.6658	9.7291	8.0549	8.2696	9.3993	9.8055	9.5704	9.219	10.882	10.782	8.4773	8.6677	10.595	10.708	7.6281	9.9944	9.2797	9.4801	10.037	9.0348
-1.8505	-1.6582	-0.85674	-0.67363	-0.89533	-1.3729	-2.2185	-2.3619	-1.3816	-1.6871	-1.8706	-2.1671	-1.7661	-0.8451	-0.1468	-2.3082	0.23404	-1.3166	-2.0494	-1.9691	-1.5275	-1.173	-1.9393	-3.1569	0.24671	-2.2249	-0.90774	-3.9434	-1.5178	-0.77559	-2.107	-0.2903	-0.44991	-0.7187	-2.5058	-1.5395	-2.1891	-1.6584	-0.79625	-2.0743	-3.3714	-1.5294	0.095434	-0.65751	-1.9418	-1.7206	-2.508	-2.537	-2.7937	-0.44323
5.57	6.2874	3.814	6.3673	4.6332	6.7667	6.4938	6.0174	4.7079	5.6035	4.7389	5.7685	5.862	4.9708	6.6263	5.8262	6.2393	4.9235	6.5144	5.1158	5.6069	5.5299	5.3013	6.0134	5.2269	6.1778	4.1887	4.6889	5.3855	5.7387	5.2912	5.6984	6.5146	4.2233	3.3238	4.1416	6.0213	3.7574	5.2478	6.2233	6.3882	6.2078	6.1053	5.1944	4.1241	4.9866	6.5712	6.97	6.5292	4.3531
-14.445	-13.798	-12.394	-11.058	-12.298	-14.373	-12.478	-11.911	-11.396	-12.976	-12.559	-12.621	-12.238	-13.887	-12.967	-12.793	-12.31	-13.632	-14.356	-14.313	-11.976	-12.693	-13.419	-12.764	-13.63	-13.132	-11.603	-14.949	-12.77	-12.605	-13.341	-13.897	-12.786	-11.684	-13.184	-12.043	-13.771	-10.422	-13.402	-13.423	-13.934	-13.125	-13.69	-14.025	-12.942	-13.115	-13.559	-13.039	-12.627	-12.355
10.724	9.2688	8.571	8.233	7.6273	9.8385	8.2087	9.3849	9.6393	9.0208	6.9039	7.887	8.8063	8.7459	9.0774	7.8288	10.752	9.1003	8.2206	8.3258	9.6888	9.0211	9.0767	8.1097	9.8301	8.7852	9.0149	10.437	8.5062	7.9414	6.957	8.4358	9.0532	8.3896	8.0508	9.1925	9.2513	9.2149	8.3146	8.7658	8.3103	8.3659	7.9555	8.5616	7.815	9.0877	8.3403	7.8212	6.6592	9.2948
0.50215	-0.48733	1.1469	0.52912	0.70089	-0.611	0.26087	-0.1664	-0.20627	-0.28015	1.2773	-0.59137	0.97405	-0.58542	-1.653	-1.034	2.218	1.5003	0.63687	0.88601	0.10574	1.2872	0.52405	0.91786	1.3118	0.69201	-0.88469	1.1797	1.276	-0.17505	-0.090537	0.88559	0.44264	1.7969	1.3531	0.3736	-0.072916	2.0901	2.4736	-0.8333	1.7108	-0.12663	0.88115	-0.79488	1.3162	0.25332	-0.43361	-0.024356	-1.0617	-1.4241
5.4404	6.0772	4.7414	4.7841	5.3068	6.1808	5.9449	5.9284	5.5235	6.0906	5.0386	4.5289	4.881	5.8916	6.3249	6.0697	4.7455	5.2975	6.4359	5.1051	5.6079	5.945	4.6231	5.5128	6.3127	5.7749	6.2867	5.0084	5.0631	5.9735	5.0074	5.0791	5.3184	7.5593	5.1736	6.7425	3.5378	2.965	5.2734	7.1485	5.1789	6.6067	4.6687	5.8579	4.6559	5.6465	3.6687	5.5722	5.6086	3.6217
1.4515	3.2305	-0.021181	3.4992	1.7798	2.9191	2.369	5.6354	3.5596	2.0876	1.3606	3.2442	3.2434	1.5375	3.1307	0.3902	3.1098	3.9438	1.734	4.0759	2.4787	2.6192	2.2587	1.2612	1.3476	2.946	2.7672	2.9552	3.2181	2.737	3.3587	2.584	1.2506	1.1744	3.7293	2.654	2.5269	2.764	4.4415	1.8173	2.9897	2.6077	2.1024	0.88059	3.1172	3.4236	2.051	2.0479	3.094	1.8077
-3.1585	-3.8058	-2.8397	-1.7263	-2.3548	-3.1287	-2.7052	-3.515	-2.2962	-3.63	-2.8493	-3.8713	-3.5442	-3.6871	-2.7713	-3.7808	-4.1925	-2.6867	-4.291	-2.4736	-3.9517	-3.9012	-4.2163	-2.5504	-3.7924	-2.6701	-2.0337	-3.581	-2.4505	-3.3503	-3.37	-3.7497	-1.6766	-1.5342	-3.3805	-2.3977	-3.6038	-3.3264	-3.7524	-5.0271	-2.9409	-1.4605	-3.7001	-2.446	-1.5346	-2.0606	-5.051	-3.5806	-1.4526	-2.5285
-4.4912	-4.6483	-3.6268	-3.8118	-5.0912	-4.0241	-4.6458	-6.0645	-4.4908	-4.4071	-3.0448	-4.6893	-3.23	-5.0911	-3.4103	-2.7657	-3.595	-4.272	-3.5943	-4.6362	-3.9402	-4.0472	-3.0416	-2.7578	-3.2855	-4.911	-4.2283	-4.7766	-5.0223	-5.3136	-4.2095	-4.6269	-4.8704	-4.5323	-4.5166	-2.2803	-5.1246	-3.3964	-4.4206	-4.9334	-4.7615	-3.6403	-5.5844	-2.3152	-3.5687	-4.4832	-3.9238	-4.0097	-5.4826	-4.3736
6.5096	7.2348	8.6599	7.7255	7.1029	8.074	5.8003	7.9254	7.5342	6.7148	8.7254	7.698	8.0984	8.59	8.4602	7.7258	8.2641	8.1648	8.0622	6.777	8.3822	8.2599	6.8851	7.5994	9.568	8.7462	8.7625	8.6556	7.8562	7.5928	6.8652	8.5445	7.2851	7.0594	7.1683	8.1405	9.0677	6.4824	6.3968	7.2177	8.2593	7.6082	8.5886	7.9122	7.315	9.1406	8.6023	8.2704	9.0287	9.031
-11.03	-13.558	-13.651	-12.854	-13.596	-13.799	-13.417	-11.997	-13.926	-12.361	-12.49	-13.979	-12.187	-13.992	-12.474	-13.662	-12.646	-11.979	-13.338	-13.648	-12.955	-13.149	-13.974	-14.185	-14.092	-13.811	-13.899	-12.776	-14.82	-12.789	-12.642	-12.693	-12.332	-13.198	-13.172	-10.646	-13.578	-13.371	-13.77	-13.933	-13.309	-12.614	-13.324	-14.188	-13.57	-13.112	-15.164	-12.73	-13.859	-12.426
1.7416	0.29422	0.25671	1.2488	1.0585	0.71831	0.078445	1.0835	0.78813	-0.46862	2.5334	1.3435	1.1144	2.5967	1.3154	1.8726	1.199	-0.16153	2.1519	1.041	0.98815	1.3854	1.2771	1.9869	0.84842	0.98844	0.80789	0.84248	0.18404	1.6522	2.5255	3.3527	1.1111	-0.13146	0.37366	0.5047	1.1374	2.0375	0.36522	3.0078	1.0721	2.5987	0.20644	0.30191	2.3432	2.0542	2.1022	1.5428	2.1604	0.89675
8.5978	7.3266	7.8076	7.445	5.0062	8.8585	9.111	7.4341	8.3091	8.9778	7.0685	6.7224	9.2041	7.0647	9.5351	7.1037	6.724	9.4989	7.8596	7.6313	8.7073	6.9048	7.6308	8.9984	7.5568	8.2323	7.6142	9.602	7.9415	9.0264	8.949	7.2407	7.2065	8.412	8.7299	7.189	8.6777	9.4076	7.7797	8.4003	9.2554	8.8898	7.4699	7.1003	7.5917	9.4817	8.0232	7.9617	10.487	6.428
-20.396	-20.082	-18.125	-20.993	-18.279	-20.968	-22.36	-21.713	-21.309	-24.001	-23.23	-20.005	-21.665	-20.28	-20.84	-19.836	-20.796	-20.586	-21.154	-18.015	-19.835	-19.746	-19.75	-19.108	-21.23	-19.905	-20.507	-19.736	-20.626	-21.327	-21.815	-21.094	-23.025	-21.117	-22.403	-21.579	-19.232	-21.281	-20.89	-20.741	-22.46	-19.432	-20.305	-21.386	-21.918	-19.609	-21.704	-19.85	-21.45	-21.537
-4.7789	-4.5118	-3.5101	-3.0273	-4.5372	-3.784	-4.4607	-3.3412	-4.3452	-4.8801	-2.469	-4.0793	-2.3647	-3.4564	-2.6694	-3.0565	-2.9885	-3.1753	-2.9759	-2.8938	-3.0269	-2.1837	-5.912	-2.8323	-3.179	-4.3152	-2.4587	-3.2531	-3.5856	-3.4904	-4.7094	-3.3371	-4.057	-2.2378	-5.0741	-3.2328	-4.4904	-4.5202	-4.4507	-3.8004	-3.6584	-5.1539	-5.0068	-4.318	-2.8218	-3.0108	-1.2106	-2.4425	-2.1973	-2.4787
-3.2969	-2.6272	-3.0139	-0.77266	-2.9787	-3.1008	-2.5863	-2.4942	-2.1194	-4.0745	-2.5065	-1.6752	-0.30289	-2.3603	-2.037	-3.3039	-2.493	-3.5072	-3.3974	-2.7432	-0.82027	-3.4449	-3.5104	-1.2841	-2.2016	-4.3221	-4.0951	-2.9586	-1.5098	-1.5813	-1.8944	-2.9705	-3.0723	-1.1778	-1.2674	-2.1841	-0.92089	-1.7928	-2.3493	-0.64572	-2.7484	-2.0236	-2.3545	-2.6335	-2.194	-1.7099	-2.846	-2.0495	-1.8319	-1.7835
-15.815	-15.095	-15.303	-14.129	-14.224	-13.694	-15.327	-13.602	-13.8	-14.414	-13.984	-14.782	-14.47	-14.965	-15.135	-15.329	-14.601	-13.791	-16.119	-15.359	-17.006	-15.285	-14.551	-14.078	-16.732	-14.229	-12.542	-15.278	-14.491	-14.839	-14.653	-13.178	-13.139	-15.158	-15.315	-16.394	-15.702	-17.255	-14.027	-13.537	-15.25	-15.862	-13.784	-14.159	-14.493	-13.318	-15.863	-15.231	-13.298	-15.337
-2.0918	-2.7852	-2.1158	-2.5181	-2.429	-1.0562	-2.7614	-0.91656	-0.45896	-2.7987	-2.6763	-1.4162	-3.0151	-3.307	-1.2791	-1.9834	-3.434	-2.1425	-2.0766	-2.8212	-4.4757	-1.7668	-2.0886	-2.7439	-2.741	-2.7877	-1.6646	-0.56445	-2.3212	-2.7322	-3.8389	-2.5803	-1.967	-2.2733	-4.0335	-2.0651	-3.4047	-1.7981	-2.6833	-2.9667	-1.9673	-1.4016	-2.0163	-2.4907	-2.4716	-1.9893	-2.5018	-1.6018	-2.6819	-3.677
7.0511	6.7686	6.6838	7.4875	6.9828	5.8037	6.5082	6.2972	8.6073	5.0867	7.7156	6.0324	6.8379	8.7461	7.4613	5.6524	6.1435	7.3329	5.5983	6.7158	6.9087	7.927	6.6467	5.506	7.0387	9.5093	7.5298	7.0202	6.7675	6.8462	5.6725	6.9874	6.0197	7.3536	7.1816	7.3554	7.4111	5.4401	6.237	6.4552	6.6302	6.3976	6.3362	5.5744	7.3445	6.837	5.0956	7.1094	7.8853	7.0926
-1.1435	-1.2567	-0.29785	-1.9629	-1.4958	-1.8591	-1.5703	-1.8665	-1.4043	-3.1239	-0.28852	-0.89611	-1.5368	-2.8047	-0.69264	-1.7651	-1.5763	-0.40322	-1.1539	-0.99027	-0.97175	-1.7743	-2.3273	0.18611	-2.0021	-2.0273	-1.3201	-1.5343	-2.2211	-1.6467	-1.7658	-3.2553	-1.7423	-1.9093	-0.731	-1.1449	-1.8896	-0.31972	-2.8783	0.51311	-0.46556	-1.455	-0.75265	-3.6897	-3.9852	-0.33475	-2.8385	-4.0938	-1.7634	-0.58563
-12.974	-13.294	-11.96	-12.248	-13.036	-13.705	-11.819	-13.666	-13.442	-12.4	-14.21	-10.905	-10.937	-14.664	-14.436	-14.185	-12.375	-13.581	-12.728	-12.494	-12.716	-12.471	-14.253	-14.054	-14.617	-13.173	-12.855	-13.841	-12.38	-13.855	-13.772	-13.104	-14.798	-11.409	-12.496	-12.697	-12.816	-13.003	-12.307	-13.516	-14.643	-13.434	-11.873	-14.704	-14.721	-12.572	-12.439	-12.1	-14.701	-13.511
-0.40641	-1.9371	-1.648	-1.5339	-2.752	0.16713	-1.7669	-1.6774	-1.4325	-2.4894	-1.7881	-0.15099	-2.0267	-2.1944	-0.040975	-1.1974	-1.0364	-0.77718	-1.0749	-1.1781	-1.3188	-1.996	-1.494	-0.76636	-2.2542	-0.85861	-1.1383	-2.3163	-1.1057	-1.8824	-2.0625	-2.062	-1.7409	-2.0956	-3.3565	-2.0146	-2.033	-0.18985	-1.9036	-1.5255	-2.1194	-0.67967	-2.3142	-1.7992	-1.8588	-2.0338	-1.9272	-2.5738	-2.3292	-1.35
-10.544	-7.7948	-9.2175	-9.7789	-8.9837	-7.4644	-9.0354	-9.1396	-8.2593	-8.94	-9.826	-8.6927	-9.9803	-8.6388	-7.7548	-9.2114	-8.2779	-9.5308	-9.4484	-9.2306	-8.8235	-10.409	-7.6311	-7.783	-10.094	-9.0141	-8.9314	-8.7665	-9.0756	-8.0363	-9.355	-9.5718	-10.478	-7.5302	-8.0778	-7.6852	-9.7856	-9.2518	-8.6809	-8.4813	-9.0953	-8.5723	-9.1726	-9.6491	-9.1954	-9.4384	-10.07	-8.7787	-8.477	-7.7828
-0.12649	-2.1228	-2.5081	-3.0338	-1.6072	-1.5618	-1.3646	-1.1989	-2.252	-3.7738	-1.3774	-0.47322	-1.1015	-2.9602	-2.8044	-1.3841	0.012557	-1.8329	-1.5575	-0.9941	-2.8491	-0.73459	-2.2384	-1.2345	-1.4601	-1.9365	-0.71488	-1.2153	-1.3982	-1.4871	-0.437	-1.3594	-1.4993	-1.8186	-1.7621	-0.88042	-1.1977	-0.90911	-0.11439	-2.3987	-2.6488	-0.85681	-0.52631	-2.4278	-2.7759	-0.91704	-1.5434	-3.0277	-3.0365	-3.9429
-13.481	-12.815	-12.411	-13.971	-11.806	-12.193	-14.14	-13.094	-13.857	-13.9	-11.574	-13.861	-13.782	-12.09	-12.846	-14.026	-14.071	-12.591	-12.627	-12.32	-12.032	-11.18	-12.552	-12.928	-13.458	-13.16	-12.828	-12.86	-13.712	-14.194	-13.473	-13.108	-12.795	-12.054	-14.55	-14.934	-13.514	-12.746	-12.488	-11.673	-13.812	-13.374	-13.416	-13.91	-12.189	-12.294	-14.852	-12.376	-12.578	-12.583
-12.778	-14.126	-12.322	-14.328	-13.487	-11.888	-14.598	-13.463	-14.634	-13.524	-12.766	-12.743	-12.941	-13.686	-14.563	-13.034	-12.991	-12.021	-12.369	-13.456	-15.168	-13.783	-13.57	-13.332	-13.328	-14.281	-13.788	-11.999	-11.973	-11.5	-12.924	-12.323	-12.009	-13.511	-12.868	-12.808	-13.974	-13.976	-11.965	-12.053	-12.661	-12.801	-13.816	-13.448	-14.238	-12.224	-14.638	-13.204	-15.479	-12.875
-1.5696	-4.0969	-0.73323	-1.3565	-3.7107	-2.1121	-1.5049	-3.1383	-2.2323	-2.8113	-1.2932	-3.058	-2.495	-1.9575	-3.0983	-2.4418	-2.5577	-3.4768	-3.5353	-2.5406	-2.7796	-3.6496	-2.7564	-2.6822	-3.2415	-2.7662	-2.6074	-3.1258	-4.6158	-1.8474	-2.6098	-1.7016	-0.93795	-2.4201	-1.6775	-2.9847	-2.8924	-1.9567	-2.7211	-5.8146	-3.5504	-2.3745	-1.9603	-3.1413	-2.5393	-2.0494	-3.1488	-1.9324	-1.9531	-1.6902
-12.082	-13.629	-11.078	-12.501	-10.891	-12.812	-11.356	-10.353	-11.809	-12.071	-12.412	-12.465	-10.28	-10.449	-13.534	-12.046	-11.72	-11.541	-12.967	-12.086	-12.746	-11.094	-12.434	-11.289	-12.283	-11.486	-10.989	-12.069	-10.178	-11.538	-10.918	-11.781	-11.968	-12.194	-12.492	-11.492	-11.695	-12.552	-12.132	-10.72	-11.331	-11.388	-10.486	-11.246	-10.604	-12.798	-12.287	-10.491	-9.7732	-10.225
-15.045	-14.07	-13.951	-14.786	-14.445	-15.122	-15.417	-15.778	-13.86	-13.613	-17.239	-14.509	-13.263	-14.332	-12.715	-16.157	-14.908	-13.958	-15.811	-14.746	-13.663	-15.771	-15.331	-14.739	-14.796	-14.386	-13.749	-14.508	-14.161	-16.264	-13.748	-14.475	-13.969	-14.896	-16.14	-15.795	-16.582	-14.058	-15.494	-15.118	-13.852	-16.45	-12.864	-14.783	-14.348	-16.253	-15.69	-14.956	-13.76	-14.601
3.5088	3.6718	3.0553	3.4297	3.1493	2.7742	4.4627	5.3821	3.2684	3.3714	1.946	2.2009	3.439	2.346	4.0379	4.4531	4.5677	2.5606	3.4668	4.3442	3.1755	2.8418	2.8505	3.7508	2.2391	3.2113	1.5975	2.1446	0.95708	3.9739	1.7008	3.4549	3.6271	3.8944	2.8503	2.9466	4.2494	2.8182	2.176	3.2721	2.9988	1.6512	2.2673	2.9478	2.3722	2.557	2.6233	2.772	3.4697	3.0071
1.0059	-1.0992	0.847	-0.75427	-0.28692	0.27261	-0.080833	3.026	1.2853	0.09948	-2.1157	-1.2962	0.5183	-0.1767	0.38957	-0.32414	0.27615	-1.1578	-0.11722	0.41411	0.79981	0.28634	0.80333	-1.4506	-0.96048	1.0722	-0.004206	-0.37027	-0.55235	-0.67206	0.68233	0.2191	0.36116	1.0134	0.12514	1.2297	-0.99572	-1.4518	-1.3851	-1.607	-2.0007	0.18005	0.77939	-0.21755	0.36192	1.0073	0.88009	0.72195	-0.90738	-0.30766
-9.8801	-11.015	-8.7281	-10.015	-10.329	-9.7856	-11.078	-10.897	-9.2844	-9.0643	-10.875	-9.5706	-9.6936	-9.7278	-9.0546	-10.844	-10.538	-8.0795	-9.9795	-10.17	-9.1116	-8.6618	-9.453	-9.7117	-10.921	-9.167	-11.513	-9.1123	-8.6977	-10.902	-8.6719	-9.966	-9.7307	-10.319	-9.5844	-10.065	-11.687	-11.516	-9.9049	-8.0187	-8.7101	-11.94	-8.5901	-10.616	-9.1871	-8.9655	-10.934	-10.539	-9.5225	-10.893
-20.781	-23.162	-23.74	-21.25	-21.532	-22.303	-21.781	-22.368	-21.885	-23.129	-23.21	-20.856	-21.256	-21.811	-22.124	-22.425	-21.857	-23.285	-22.635	-22.493	-22.362	-22.784	-22.459	-22.879	-22.286	-21.683	-22.533	-22.24	-23.122	-21.742	-22.833	-21.786	-20.872	-23.323	-21.348	-22.62	-21.796	-21.68	-22.572	-23.127	-22.343	-22.683	-22.765	-22.126	-21.893	-21.614	-21.587	-22.116	-23.689	-22.097
4.9301	5.311	5.3054	6.0634	5.1076	4.3763	6.6959	5.1649	6.3632	4.0109	7.0122	5.7196	6.2378	4.9165	5.5119	6.1859	5.0458	4.8484	6.7106	4.4414	5.9742	5.5421	6.6956	5.7104	5.6616	6.5684	6.4264	6.0579	6.5704	4.7443	5.5118	4.2783	6.6895	6.7766	5.7945	4.4004	5.4946	5.7244	4.8023	6.0918	6.1892	5.8562	4.9301	5.4795	5.4162	6.7231	6.8383	5.9045	5.9277	4.4095
-1.1927	-3.6029	-1.4432	-2.7318	-2.9015	-3.7846	-2.9773	-4.2681	-1.3089	-1.4069	-1.8062	-1.3309	-3.4704	-2.8807	-3.1246	-2.2413	-3.719	-2.7877	-0.93875	-1.3622	-2.0985	-0.38247	-1.138	-2.5165	-1.5555	-2.0639	-1.7062	-4.8083	-0.70713	-2.6627	-4.8059	-2.2306	-2.1007	-2.5186	-3.1693	-4.2225	-4.055	-3.3121	-2.9179	-3.0808	-2.6588	-1.7067	-2.8586	-2.8222	-3.81	-2.9605	-2.9823	-0.84115	-3.1677	-3.9207
8.271	7.9385	7.8637	8.2693	8.0832	7.7382	9.3618	8.0626	6.4195	8.8476	9.8956	9.4075	7.4153	7.1007	7.8263	9.463	10.655	9.5367	9.2796	9.2726	8.7925	9.5099	6.4302	9.5132	8.3582	9.1861	10.448	8.6754	8.9697	8.7231	7.6081	7.3814	8.8908	9.2319	7.2297	9.436	8.9036	7.4225	9.309	9.2495	10.178	7.0125	7.6327	8.4634	8.049	6.468	6.6829	8.9475	8.9811	8.628
-0.78524	1.1329	0.078957	-1.3448	-1.1192	-0.19367	-0.33209	0.072657	0.82943	-0.60872	0.18541	-2.0355	-1.8373	1.2981	-0.0058046	-1.8247	-0.52284	1.2461	-0.70093	-0.3817	-0.32709	0.50478	-0.97477	-0.69487	-0.72129	-0.19938	-0.3283	-2.1134	-0.81621	1.2547	-0.50941	-0.6139	0.81633	0.15864	-0.34207	1.1911	-1.3319	0.27938	-0.48815	0.81674	-0.026649	0.52998	-0.065361	-0.35088	0.53937	0.41112	0.93168	1.074	0.94162	-0.32774
-11.405	-11.199	-10.155	-12.568	-11.435	-12.242	-12.506	-11.345	-12.326	-13.282	-11.77	-11.531	-11.281	-12.385	-11.972	-11.734	-11.725	-12.889	-11.279	-9.8049	-9.8342	-11.487	-11.847	-10.493	-11.809	-11.228	-11.845	-12.067	-11.409	-12.205	-11.771	-13.078	-12.306	-11.162	-10.449	-12.64	-11.758	-11.803	-12.56	-11.166	-11.753	-11.441	-10.52	-12.587	-12.433	-12.996	-11.246	-11.55	-12.468	-12.785
10.216	9.8862	8.1527	10.219	7.8295	9.9647	11.117	8.3257	9.3106	10.597	9.433	9.0541	9.5644	8.941	10.235	8.192	10.457	8.1297	9.4508	9.1757	8.6349	8.4805	8.776	8.8277	9.9265	9.0665	9.9009	10.093	10.025	9.7575	8.9786	9.8791	9.4368	9.9404	10.819	10.645	9.925	8.4	8.2716	9.719	9.9105	9.364	8.5409	9.387	9.367	11.964	9.8808	10.434	9.1144	9.5448
-3.1909	-0.99973	-2.0376	-2.2999	-2.2101	-3.4529	-1.2944	-2.7045	-1.5907	-2.3006	-1.9052	-2.9783	-1.5875	-2.0112	-1.0321	-1.3577	-2.3171	-2.027	-3.9144	-1.1903	-1.8112	-2.2006	-2.6157	-2.5498	-2.9083	-1.7293	-2.7207	-1.7881	-0.92956	-2.4629	-2.3428	-3.4669	-2.0584	-1.0411	-1.9527	-3.1538	-3.1924	-1.5091	-0.23821	-3.8399	-0.91051	-2.9953	-2.2574	-2.8626	-3.202	-2.7055	-2.5726	-2.3512	-2.6397	-0.33028
-13.079	-13.02	-12.274	-12.958	-13.119	-12.86	-12.922	-12.089	-13.407	-11.296	-13.245	-13.475	-12.663	-14.68	-11.789	-13.277	-13.666	-13.325	-14.619	-12.336	-13.171	-13.091	-13.113	-13.805	-12.377	-13.602	-12.673	-13.1	-13.99	-11.687	-13.383	-12.088	-13.095	-12.415	-13.63	-13.116	-13.481	-12.59	-13.167	-13.555	-13.05	-12.45	-12.859	-13.265	-13.432	-12.883	-12.122	-15.368	-13.631	-13.289
1.4579	3.3333	1.6054	2.9062	2.4221	2.4867	2.9939	0.7165	3.5771	3.4342	3.5524	3.0807	3.7391	1.883	2.8816	1.1989	4.7364	2.1053	1.2345	3.272	2.9934	3.4216	5.7825	2.6378	2.4315	2.3559	2.2109	3.0247	4.5692	2.4086	3.8937	3.7447	3.0771	2.9813	3.0763	4.5691	2.7746	1.546	3.6553	3.0374	4.3777	4.1537	3.2174	2.4857	3.9142	-0.11855	2.2294	3.6436	3.0284	1.2351
-21.914	-21.628	-22.093	-23.273	-22.083	-21.876	-23.868	-20.113	-21.37	-22.019	-22.791	-21.162	-22.439	-21.605	-21.887	-21.871	-20.65	-22.371	-20.923	-22.885	-22.653	-22.821	-23.961	-21.068	-22.563	-21.623	-22.197	-21.641	-23.045	-23.051	-20.734	-23.272	-20.153	-20.853	-22.066	-22.109	-21.623	-22.221	-23.908	-22.593	-23.945	-20.696	-23.042	-20.554	-21.827	-22.139	-22.044	-22.617	-22.557	-23.158
-1.7981	-3.3311	-3.8605	-4.1401	-2.5739	-4.3727	-3.5748	-1.5258	-1.5254	-2.3066	-2.931	-3.8433	-2.6035	-2.1164	-1.723	-3.404	-1.8677	-2.6839	-3.022	-0.5846	-4.625	-1.4578	-2.918	-0.99484	-2.9857	-2.4415	-3.4763	-3.0773	-2.7697	-1.8056	-3.8644	-2.5961	-4.2759	-2.6032	-3.4418	-1.2855	-2.936	-1.7279	-2.5451	-1.2047	-3.4343	-1.8259	-2.1262	-1.5269	-3.1406	-3.2908	-3.2796	-2.5224	-3.0198	-2.6306
-10.632	-7.9355	-9.8155	-9.5429	-8.4444	-9.5294	-9.6689	-8.685	-6.9828	-8.7871	-9.3809	-10.719	-8.2665	-8.2912	-8.8989	-10.848	-7.0165	-7.9269	-10.645	-9.7288	-9.3156	-8.8265	-11.288	-9.3037	-11.183	-9.3822	-8.7909	-9.0195	-9.0363	-10.352	-9.3101	-8.922	-9.9929	-9.9604	-10.063	-7.5016	-8.3246	-9.9793	-8.3484	-10.832	-10.548	-9.748	-7.9776	-9.7979	-9.4457	-9.5677	-8.8278	-9.2092	-11.624	-10.341
10.656	8.78	8.7979	10.024	10.785	9.2121	10.649	8.6887	10.312	10.361	10.258	9.9085	10.429	9.549	10.849	8.7567	9.8646	9.44	8.8874	10.99	9.6971	10.058	9.6974	10.968	10.007	11.485	8.4202	11.94	10.512	9.944	10.934	8.5201	7.9607	11.212	10.656	9.8255	11.096	9.8404	10.536	9.2389	10.399	7.9044	9.9557	10.394	9.4173	8.6659	10.862	10.593	8.7672	10.098
0.67063	0.087944	1.9587	1.281	1.3569	1.2923	2.2344	0.70099	0.1566	2.1699	1.1847	0.22995	0.41035	0.2515	0.15747	0.17539	0.73558	0.418	2.8251	2.2951	0.99014	0.84133	0.90193	1.4219	0.62091	0.93779	1.1953	1.0533	0.85596	0.45792	0.45407	-0.12925	0.65881	-0.18614	0.7148	0.62315	1.2165	0.93159	0.7384	2.5399	1.9671	1.0259	1.4728	1.7675	0.36951	1.9275	2.3595	2.2889	0.38396	0.8287
-10.836	-11.96	-10.114	-10.2	-10.946	-11.212	-12.225	-11.152	-11.716	-11.006	-11.501	-12.04	-11.05	-10.584	-12.972	-11.677	-11.209	-10.364	-11.324	-11.796	-12.737	-10.602	-11.367	-11.65	-9.7019	-11.185	-10.964	-12.315	-12.844	-12.896	-11.369	-12.98	-9.7643	-10.228	-12.153	-12.883	-11.715	-11.923	-11.726	-12.088	-11.504	-12.359	-10.705	-11.481	-12.151	-11.437	-10.296	-12.58	-11.166	-11.163
-0.8765	-2.7549	-2.7038	-1.7068	-2.1379	-2.1515	-0.86255	-3.0431	-1.9953	0.12213	-1.9469	-2.2777	-0.23101	-1.0644	-3.0719	-1.3261	-1.8238	-1.6038	-2.6691	-3.3186	-2.5879	-3.5014	-2.2528	-3.0892	-0.63704	-0.43238	-2.0661	-0.61552	-1.5171	-3.2018	-1.9647	-1.469	-3.1171	-1.397	-1.9914	-0.66515	-2.0077	-1.1423	-2.7444	-1.6839	-2.2545	-4.8933	-0.94101	-1.7934	-0.97004	-1.4468	-1.8294	-1.4582	-1.3135	-3.0938
-4.2227	-2.4736	-3.2008	-3.647	-2.7205	-3.308	-2.5274	-3.0554	-2.9273	-4.3639	-3.7045	-4.2372	-2.0521	-1.9675	-2.762	-2.5625	-4.0377	-4.5315	-2.793	-4.1481	-2.5579	-1.4633	-3.9744	-3.5685	-2.1323	-4.1126	-3.7762	-3.3355	-2.4952	-1.6558	-4.1276	-2.6421	-1.8882	-3.885	-3.771	-3.8264	-2.9714	-2.1698	-2.9136	-3.4283	-3.1431	-1.9717	-4.1358	-3.2309	-4.6595	-3.582	-2.4548	-3.7478	-1.7206	-4.1452
9.1744	8.1274	8.1328	8.9575	9.6341	8.3923	8.847	8.5795	10.462	8.2441	10.598	8.4686	9.6632	6.1804	7.9682	8.257	8.1564	8.9307	9.4375	10.058	9.5413	7.1939	8.2137	8.7121	7.6235	11.201	7.3829	7.7809	7.8404	8.8938	9.038	9.2812	8.548	9.0246	7.2177	8.1579	9.9701	8.8677	7.3463	9.4805	7.9889	9.282	7.0492	8.978	8.1112	10.089	7.3825	8.6597	8.2401	7.99
-3.4071	-2.8335	-1.2607	-2.6851	-4.0666	-3.2168	-2.3495	-2.8071	-2.5596	-3.5492	-4.5475	-4.5437	-2.6349	-3.3764	-3.26	-2.7865	-2.435	-5.215	-4.3294	-4.2129	-4.1076	-3.9795	-3.0586	-2.5157	-3.9018	-3.0082	-3.2122	-1.6043	-4.2713	-3.5922	-3.6927	-6.0113	-4.09	-1.7156	-3.5849	-2.6211	-3.1657	-1.4156	-2.3714	-2.621	-3.9171	-3.9842	-3.5479	-4.748	-2.7516	-2.3641	-2.3678	-2.4755	-2.8206	-2.0559
-5.3695	-4.2746	-4.3994	-4.6843	-4.1996	-4.406	-4.8341	-4.3681	-4.7372	-4.8698	-4.2825	-5.2856	-3.3382	-5.4133	-4.0064	-6.4957	-5.4658	-6.1002	-3.4719	-4.7568	-3.336	-3.9916	-3.8146	-5.3666	-6.3432	-5.6537	-5.2265	-4.2847	-3.9312	-3.8745	-5.7071	-5.5541	-4.4393	-3.1371	-4.2668	-5.0065	-5.7898	-4.6733	-4.8317	-5.1558	-5.3302	-4.8729	-3.9194	-4.4166	-4.6782	-5.2303	-4.0595	-5.3617	-3.6572	-4.1024
0.62143	-1.2691	1.4491	0.016706	1.1674	0.19767	-0.12908	-0.37744	-0.52226	-0.31031	-0.88483	-0.021097	1.2196	0.47482	-1.9724	3.0471	1.4189	-0.075005	0.82015	0.69774	1.0333	-0.78977	1.4778	-0.37566	0.26583	-0.6181	0.14115	-1.063	-0.79555	0.95952	-0.38603	1.8363	1.242	-1.796	0.1478	1.2847	-0.64335	0.51884	-0.40682	-0.45764	-0.19954	-0.63199	0.66602	-0.29753	0.29799	0.46133	0.45875	0.25259	-0.26411	-0.37466
-1.205	-0.8078	-1.005	0.20656	-2.0497	-2.0862	-1.6797	-3.3345	-3.6971	-0.95084	-0.66734	-2.6141	-0.50103	-3.4352	-2.0475	-0.19402	-0.46267	0.32021	-0.86737	-1.2809	-0.27863	-1.0972	-1.1969	0.41539	-1.9794	-2.845	-0.90936	-1.9261	-2.5275	-2.1381	-1.4011	-1.8456	-1.0652	-1.2605	-2.7828	-1.5939	-2.2173	-2.2504	-2.1616	-0.7598	-2.6184	-2.7325	-0.56663	-0.52935	-2.8164	-0.78953	0.032249	-1.3742	-0.98644	-1.8344
-0.32232	0.049207	0.76	0.092893	-0.6038	-1.283	-0.55698	-0.15977	-0.44614	0.031119	0.22512	0.82171	0.40681	0.8229	-0.8962	-0.47304	1.1263	0.54989	0.13077	0.9346	-0.4583	0.58709	-0.99455	-0.036754	0.16081	0.28466	0.62912	-2.3391	0.61738	-0.76631	-0.075332	-0.14961	0.7641	-0.19621	-0.17016	1.6498	-0.19237	-0.84573	1.1846	0.54953	-0.24476	0.092078	-0.31797	0.4329	-0.022467	0.37452	1.1338	0.17652	0.24061	-0.34272
-2.6254	-4.4051	-2.6367	-3.2129	-1.7664	-4.7747	-3.517	-3.6748	-4.5588	-3.5104	-3.0593	-4.6796	-2.9855	-4.2068	-4.2534	-4.2842	-3.7228	-3.1828	-1.6311	-2.4857	-4.427	-1.7375	-4.6598	-4.9088	-1.0396	-4	-3.8348	-4.6966	-3.276	-2.8309	-4.3118	-2.2358	-4.151	-4.887	-4.1661	-3.263	-3.8424	-2.9796	-3.6357	-4.397	-3.312	-4.5123	-2.0542	-2.7813	-4.2677	-2.9184	-2.7563	-4.6507	-4.0934	-2.7928
1.5869	-0.47973	1.5134	-0.094436	-0.41401	0.72959	0.15392	0.04564	-0.24872	0.17126	-0.2371	-0.81706	-0.74674	-0.79521	-1.5959	-0.8886	-0.31365	0.95331	0.13391	-0.062944	-0.71459	-0.068723	1.1302	-1.1622	-0.97029	-1.0289	1.0147	0.18275	-0.061229	0.2595	0.40688	-1.0371	-1.166	-0.74178	-0.57672	0.010067	-1.4437	-0.22771	-0.71399	-2.3096	1.842	-1.5211	0.35105	-0.17466	1.1246	0.71992	0.26427	0.49148	0.46836	-0.1452
-2.2335	-0.38157	-1.8108	-0.41756	-1.2427	-1.6907	-1.1671	0.39783	-2.5217	-2.6024	-1.3914	-1.7791	-2.0516	-3.3339	-1.8644	-0.85632	-1.7817	-1.9471	-2.6368	-2.1926	-2.0435	-0.87917	-1.3265	-1.7621	-2.1175	-0.94443	-1.8687	-0.9988	-0.80103	-2.7332	-1.2832	-1.3152	-0.44608	-3.1513	-2.2696	-1.6755	-1.3425	-0.95749	-3.664	-1.5957	-1.6722	-4.0674	-0.52498	-0.45011	-0.84849	-1.2239	-0.7777	0.29167	-0.20024	-2.2036
-13.194	-12.955	-11.233	-12.674	-12.029	-11.477	-10.671	-11.082	-10.142	-9.5581	-13.093	-11.529	-11.971	-12.285	-12.105	-12.429	-14.416	-11.394	-11.772	-10.645	-10.239	-13.679	-11.528	-11.991	-10.868	-10.37	-11.259	-12.478	-12.225	-12.482	-10.233	-12.332	-12.447	-12.075	-10.645	-9.7632	-10.303	-11.492	-12.485	-11.828	-11.988	-11.94	-11.873	-11.649	-10.475	-11.879	-11.391	-13.547	-10.316	-12.828
-4.0591	-3.1739	-3.7351	-5.0359	-5.5815	-5.3145	-2.0689	-2.9532	-2.005	-3.9241	-3.4993	-4.0938	-3.9046	-4.2843	-2.3116	-4.5199	-2.2113	-4.0846	-3.9842	-3.1689	-2.947	-3.9354	-4.2799	-2.3581	-4.0275	-5.0651	-3.9738	-2.7099	-5.6899	-4.2188	-2.7616	-3.3289	-2.5185	-2.5184	-3.6802	-3.7098	-3.5325	-3.2873	-3.253	-3.0214	-2.2451	-3.1029	-3.7006	-3.1119	-3.4627	-5.7536	-5.1994	-4.5247	-3.9316	-4.0763
-15.55	-13.514	-14.834	-14.909	-14.01	-14.491	-14.373	-17.847	-15.347	-15.79	-15.037	-13.778	-15.186	-14.56	-15.373	-14.444	-14.558	-13.056	-13.909	-15.256	-14.496	-14.53	-15.748	-14.944	-12.44	-14.284	-13.441	-15.555	-14.704	-14.118	-14.695	-14.265	-15.491	-14.358	-13.362	-15.402	-14.374	-14.78	-14.818	-14.218	-15.196	-15.303	-14.466	-14.641	-14.226	-13.748	-14.544	-15.318	-14.916	-15.984
-5.6771	-5.6822	-5.3759	-6.7802	-4.7027	-6.8159	-6.7679	-4.6182	-6.0019	-5.2593	-6.3766	-4.8859	-3.2023	-4.092	-5.8868	-3.7253	-6.9036	-4.6947	-5.3885	-4.7036	-6.2242	-5.2121	-7.0898	-4.7739	-6.7911	-5.0552	-5.217	-6.05	-5.3662	-3.6428	-5.0335	-4.9982	-7.3089	-5.9609	-5.3076	-6.1543	-5.5435	-5.0463	-6.638	-7.4079	-5.9608	-5.0282	-5.4319	-5.4304	-5.4221	-3.8647	-3.3212	-6.5594	-5.6922	-4.7609
-2.1193	-2.114	-4.3613	-2.7193	-2.6338	-1.3093	-1.4615	-3.0391	-2.1126	-2.1626	-1.6219	-2.7817	-3.6026	-4.0862	-4.036	-4.376	-1.9832	-3.3883	-3.0833	-1.5278	-2.0521	-2.4039	-3.4386	-1.6058	-3.4714	-2.8339	-2.6773	-1.6039	-2.5758	-2.6878	-2.1737	-3.4194	-2.9017	-2.1393	-1.4829	-2.5447	-3.9059	-2.2651	-2.2261	-3.4593	-1.908	-1.4224	-3.8914	-2.2189	-3.1233	-2.7273	-1.8643	-3.2668	-2.1218	-2.4598
9.8383	10.117	10.142	7.8507	10.975	9.2204	10.808	8.9767	8.3798	9.9161	8.2643	9.1635	9.1525	10.962	9.7851	9.93	8.2887	9.9675	8.9383	9.8461	10.873	10.825	9.3606	8.4163	8.1021	10.898	8.9552	9.4801	9.8888	10.274	10.443	11.202	9.5358	9.6114	10.389	12.004	10.956	11.771	8.9646	11.302	9.0265	9.1329	10.597	9.0091	10.544	8.736	9.5084	11.1	8.5179	10.051
-13.041	-15.801	-15.503	-14.483	-16.433	-14.148	-13.611	-14.887	-13.876	-15.835	-14.651	-14.282	-14.841	-13.686	-15.514	-13.532	-12.663	-13.602	-15.316	-15.675	-15.318	-13.079	-14.334	-16.292	-12.901	-14.613	-14.591	-16.021	-13.457	-15.175	-15.96	-15.11	-15.598	-14.463	-14.713	-14.271	-15.005	-13.852	-13.272	-15.22	-15.284	-14.805	-14.663	-13.202	-14.282	-14.123	-13.739	-14.696	-11.883	-14.304
-2.5731	-5.1606	-3.4871	-3.137	-3.3246	-4.6755	-1.8412	-4.0661	-4.8231	-4.7197	-4.748	-3.1608	-3.9529	-5.7776	-5.0303	-3.3996	-3.7419	-3.1652	-4.6284	-4.089	-3.5516	-4.9048	-3.2327	-3.7991	-2.2713	-4.3899	-2.7825	-6.1781	-5.1101	-4.3618	-5.0067	-5.7801	-5.278	-4.2763	-4.9292	-3.4973	-3.156	-3.7284	-4.5902	-3.4396	-3.7776	-1.5993	-3.316	-3.7094	-6.023	-4.7894	-4.4074	-4.9364	-4.6563	-3.2466
-3.0732	-2.8631	-3.5997	-3.2766	-1.5826	-4.3651	-4.2818	-4.4844	-3.6886	-4.1704	-2.6819	-3.7265	-2.2542	-3.3483	-3.0479	-4.0184	-4.3149	-2.9062	-2.2677	-5.2856	-4.5113	-4.642	-2.5026	-3.6756	-2.0236	-3.5578	-2.9933	-1.6146	-3.1484	-2.8061	-3.1735	-2.5124	-4.67	-2.777	-2.8185	-4.0979	-2.1266	-3.3604	-3.6115	-2.1641	-4.0624	-3.9087	-1.9657	-4.6656	-3.4205	-2.4393	-4.1596	-4.1953	-1.3559	-3.6891
5.3534	4.957	4.0866	3.8291	4.3312	4.9278	5.8407	5.1339	5.7108	2.3827	4.4311	4.2623	4.4705	5.4115	3.7753	4.0845	5.6004	5.6443	3.9357	4.1785	4.7614	4.9262	4.5147	5.3721	4.6399	3.7599	5.6465	3.1399	4.5408	4.9225	3.9739	4.3428	4.81	2.4503	5.3956	5.4229	4.4868	4.6664	3.8953	3.4771	5.3267	3.319	4.2421	4.3299	5.7773	4.7849	4.0976	6.0042	4.3558	3.7083
-1.0988	-1.3581	-0.37534	-1.1702	-2.7589	-1.3116	-0.23102	-0.82978	-1.1951	-0.70578	-1.3931	-2.9569	-1.358	-2.1749	-1.7262	-3.879	-1.5897	-2.0626	-1.8061	-1.1905	-1.0372	-1.7793	0.58807	-1.9153	-1.9465	-3.2162	-1.5147	-1.4527	-0.14105	-2.0242	-3.2672	-1.3844	-1.5944	-2.2798	-1.1871	-1.6356	-0.099008	-1.23	-0.45761	-0.85209	-2.0897	-3.3292	-2.1274	-2.2347	-0.24099	-1.3156	0.32023	-1.6993	-1.6212	-1.3799
-4.9969	-3.7775	-5.2299	-4.8929	-4.5475	-4.6172	-3.8886	-4.3099	-5.035	-2.1067	-3.1453	-4.6106	-4.0314	-4.9487	-4.0638	-6.0533	-3.1774	-5.203	-3.1455	-4.2669	-4.31	-3.7696	-4.2782	-3.0765	-5.2959	-4.79	-3.0304	-3.9104	-4.2334	-4.5748	-4.5348	-4.9543	-6.0613	-3.5196	-4.988	-2.8593	-3.8217	-3.8569	-3.4678	-3.4517	-4.6049	-4.4317	-3.7914	-3.4977	-4.2721	-4.4193	-3.9348	-4.4892	-3.3714	-2.6143
-0.09881	-0.22476	-0.57077	-0.10911	-0.83838	-1.7698	-0.39803	-1.1454	-1.481	-1.0373	0.10929	0.55627	1.0429	-0.41797	-0.40035	0.19762	-1.1378	-0.10342	-0.0417	-0.040884	0.13025	0.99577	0.075856	-1.4398	-0.13846	-0.66267	-0.75928	0.2598	-0.68987	0.44093	-0.90712	-0.72108	1.4741	-0.62773	-0.27002	-1.7813	-0.61553	0.75527	0.27814	-0.16026	2.1251	-1.4689	-1.4704	-0.72281	-0.087603	0.98031	-0.9268	0.29584	-0.41074	-0.4553
-0.027179	-0.80644	-1.4839	-0.42449	0.28302	-0.53725	-1.3964	-0.18575	1.6091	-0.8382	0.38038	-1.1281	-0.22966	-0.42142	0.92394	0.66775	1.6326	-1.393	1.0178	2.4793	0.056777	0.42237	-1.1379	-0.61605	-1.352	-0.5121	1.1927	0.67932	-0.69716	-0.72124	0.25968	-0.71878	-1.0193	1.6358	1.2204	-1.3453	-0.0028538	0.72384	1.6312	0.80184	-0.50862	-1.0958	-1.0431	-1.1382	-0.8441	0.082144	-0.65612	-0.7377	0.14223	0.32192
-16.042	-14.487	-13.837	-15.11	-14.392	-14.885	-13.369	-14.495	-14.098	-14.42	-13.019	-15.276	-13.188	-14.007	-13.756	-12.382	-15.487	-13.894	-15.111	-13.864	-12.769	-11.481	-13.752	-15.612	-14.662	-13.14	-15.256	-14.38	-14.424	-14.624	-13.525	-13.346	-12.652	-15.457	-12.741	-13.361	-13.387	-13.128	-13.964	-13.786	-13.401	-13.376	-14.864	-14.385	-12.34	-12.211	-13.947	-13.61	-13.565	-13.814
-1.5344	-1.2962	-0.7958	-1.1176	-0.44951	-1.3446	-1.9098	-1.8815	-1.565	-1.7004	-0.84574	0.39804	-1.4487	-2.5701	0.83982	-0.83085	-1.519	-1.131	-1.1259	0.57629	-0.44072	-1.3659	-1.1928	-2.1266	-0.48467	-0.80135	-0.12969	-1.7113	-0.52278	-2.1061	-1.4341	-0.96465	-0.91343	-1.4035	0.039753	-0.41746	-1.6204	-1.4925	-2.3533	-0.54493	-1.1161	-0.63318	-0.73009	0.67078	1.7248	-0.92743	-1.3726	-0.98666	-1.0229	-0.18117
-22.662	-21.547	-21.696	-23.087	-22.501	-23.752	-21.198	-22.883	-21.102	-23.38	-21.243	-21.044	-22.91	-20.999	-23.028	-22.294	-20.394	-21.152	-22.414	-22.497	-23.179	-21.632	-22.632	-21.264	-22.598	-22.476	-22.219	-23.322	-23.029	-22.991	-22.638	-22.277	-21.57	-23.797	-22.018	-22.409	-23.197	-21.013	-22.164	-23.29	-22.829	-23.307	-23.135	-21.855	-22.151	-22.483	-21.683	-21.522	-23.074	-21.936
-2.3919	-3.8459	-1.9326	-1.1916	-2.6982	-2.2895	-2.3592	-4.8463	-3.1534	-2.5338	-0.59031	-3.2495	-3.372	-3.9267	-4.2519	-2.6968	-2.2787	-4.2456	-1.9386	-3.1658	-1.7893	-2.6483	-1.3365	-1.1005	-4.1827	-3.3828	-2.0033	-1.9104	-2.8581	-1.6796	-2.519	-2.5074	-4.0686	-2.3423	-3.3873	-1.3262	-2.1239	-3.2379	-1.7676	-1.8007	-1.5518	-2.3351	-3.8982	-2.2447	-5.0336	-3.6678	-2.8612	-1.131	-1.8316	-2.285
-8.1981	-7.5198	-8.3511	-6.7443	-7.2719	-8.134	-8.3006	-7.6928	-7.2523	-8.3912	-8.5122	-8.7352	-6.9954	-6.3889	-8.0663	-7.7285	-7.6383	-6.785	-7.5305	-6.7036	-7.3973	-6.542	-8.1291	-8.3829	-6.609	-10.12	-7.6505	-6.6659	-8.0468	-7.6135	-8.6681	-7.1316	-8.5749	-8.7431	-7.2888	-7.0066	-7.2121	-6.2533	-6.8909	-8.5387	-7.7681	-5.9239	-7.4636	-6.2839	-7.4504	-6.8312	-7.2428	-7.2928	-7.208	-8.0492
-0.018424	0.61527	0.44443	0.3399	-1.2604	-0.4927	-0.91787	1.3413	0.79219	0.11717	-0.98448	0.41248	-0.72509	0.083365	-1.1128	-0.072355	1.2499	0.20918	1.4596	-0.76123	0.90015	0.030826	0.12476	-1.2774	0.91297	-0.7013	-1.5608	0.48859	1.2086	-0.29272	1.1689	-1.439	-1.2393	-0.54527	0.52541	0.42244	-0.10089	0.69017	-0.70948	1.3542	-1.2509	-0.012282	0.41007	-0.9297	0.088603	0.5694	0.19992	0.73021	0.34538	0.8403
4.3701	3.5007	2.9414	2.4143	1.715	3.1872	3.887	2.9256	2.6721	2.2788	2.001	3.0115	2.447	3.5907	3.0639	3.7167	1.7836	3.7745	2.1256	2.2195	1.8427	3.2365	3.24	1.9427	2.7228	1.8334	3.126	1.9177	1.8746	3.2166	1.8538	3.5982	2.6345	1.2883	2.1725	2.5548	2.3114	2.8272	2.8205	2.0804	4.2116	2.3899	3.5354	2.3125	2.6359	2.5052	3.5064	2.738	1.9617	1.0628
7.7864	7.2731	8.877	7.7358	8.5698	7.9461	8.0214	8.2812	8.7946	8.6569	7.888	7.9932	7.9415	7.3861	8.1672	6.5885	8.4299	7.6078	7.0727	8.4178	6.797	7.2478	7.5114	8.5362	7.8908	8.0833	7.9069	8.4127	8.3735	8.9488	8.0275	8.3973	8.3033	8.5327	7.6805	7.4449	8.0092	7.4025	8.5401	7.9081	8.3912	7.0931	6.9722	7.9045	7.9629	7.6751	8.2223	6.987	7.6238	9.0758
-3.4415	-4.9003	-2.4824	-6.0948	-2.5233	-4.7122	-5.1893	-5.0286	-3.9945	-4.0704	-3.2115	-3.4384	-4.147	-3.4564	-2.6169	-4.365	-3.1104	-3.4391	-3.7482	-3.2745	-5.6026	-3.2211	-2.3607	-4.4465	-5.3047	-3.9096	-4.6532	-2.9052	-4.3472	-3.4446	-2.6166	-3.2932	-3.1341	-3.1632	-3.206	-3.5743	-3.972	-3.6823	-5.6108	-3.9394	-4.5639	-4.1881	-3.3741	-2.9766	-4.056	-5.5137	-3.7203	-2.4538	-3.68	-2.5163
-2.7098	-3.1481	-1.1059	-2.4797	-0.72086	-2.9527	-0.94106	-3.3985	-3.948	-1.4751	-1.8036	-0.58962	-1.9678	-2.1714	-1.5347	-0.63087	0.83725	-1.4818	-2.8348	-1.3953	-1.3927	-1.4269	-1.5909	-2.9619	-2.3497	-2.4125	-0.96696	-0.88171	-2.5707	-0.057213	-1.4078	-0.45718	-0.93658	-2.2527	-1.6652	-1.593	-1.0785	-2.9839	-1.2268	-1.6339	-2.3769	-1.99	-0.50427	-3.1563	-2.324	-2.8178	-3.0035	-2.052	-1.7347	-2.6958
-13.411	-15.628	-14.381	-15.311	-15.475	-14.482	-13.964	-14.35	-16.272	-14.068	-14.141	-14.8	-14.844	-13.95	-15.59	-15.015	-14.684	-15.563	-14.558	-13.697	-12.895	-12.823	-15.052	-13.75	-14.972	-14.837	-13.649	-14.94	-13.336	-15.049	-15.919	-15.192	-16.627	-14.937	-14.577	-14.959	-13.273	-14.065	-13.646	-13.21	-14.066	-15.05	-14.889	-12.918	-15.659	-13.457	-14.869	-13.417	-15.188	-14.042
-3.5332	-0.52856	-3.5331	-2.9348	-4.7005	-1.3362	-2.239	-3.0309	-2.1642	-3.8288	-3.4529	-1.5742	-2.5327	-4.0539	-2.9512	-2.8376	-3.0627	-2.783	-4.2037	-2.5777	-1.6769	-2.7104	-0.89117	-2.7707	-2.0115	-3.9084	-0.67111	-1.6331	-1.8634	-3.8552	-2.0917	-3.3838	-3.1502	-3.5522	-1.2398	-1.4239	-1.6637	-1.6594	-4.4528	-2.2842	-3.2069	-0.56907	-3.1315	-2.3463	-2.121	-3.897	-3.9297	-3.0329	-3.4018	-4.0238
-12.691	-11.989	-14.489	-11.523	-13.416	-14.593	-14.617	-12.633	-12.523	-13.515	-13.699	-11.395	-12.572	-14.341	-14.01	-13.508	-12.833	-13.061	-12.96	-10.742	-13.714	-13.739	-12.447	-13.301	-11.867	-13.439	-13.09	-14.501	-13.764	-11.884	-12.481	-13.398	-13.531	-12.566	-13.702	-12.091	-13.902	-12.648	-13.622	-12.957	-12.127	-13.559	-13.224	-11.814	-13.621	-13.53	-13.94	-12.89	-13.678	-13.767
-0.9837	-0.81971	-0.98928	-0.52076	-1.2722	-2.0272	-1.3703	-0.40488	-3.2062	-1.9659	0.61189	0.073963	-1.3576	-0.7551	-2.0409	-2.1172	-1.3073	-1.4764	-0.24789	-2.4238	-1.1575	-2.8635	0.76658	-1.8274	-2.4621	-0.51618	0.72969	-1.1218	-2.521	-1.8731	-2.9312	-0.4468	-0.6432	-1.4069	-1.9882	-0.59246	-3.3624	-1.8749	-2.0348	-0.59685	-1.6508	-1.4724	-2.871	-0.65547	-1.1326	-0.39796	-0.88574	-1.0654	-0.68366	-1.9842
5.0411	5.4313	5.223	5.5719	4.8288	5.0325	6.6255	4.2884	5.806	6.9924	5.7091	5.9476	4.9475	6.3846	4.4116	6.1174	7.1859	5.9092	4.9544	6.4159	6.0271	4.1781	7.6006	5.8588	5.5393	6.338	6.0932	7.0727	6.1939	4.7919	6.4098	6.1185	6.431	5.9782	5.8947	6.1143	5.6854	5.4367	4.2064	4.8503	4.5798	4.7516	4.3739	5.8698	6.0827	6.5808	4.3503	6.504	5.0942	4.7804
4.7513	4.1787	6.5731	4.4735	7.5122	4.8324	4.4363	5.9176	5.0142	6.3589	6.8478	5.8178	6.2878	4.5627	6.4375	5.6392	6.5642	5.583	6.2139	3.9769	5.6795	7.0202	5.0083	4.6286	5.4036	6.3158	5.2753	5.0498	6.3944	5.1242	6.438	5.1313	4.5458	4.7314	6.8461	6.4756	5.8037	5.2794	6.2055	6.3327	4.4553	5.9947	6.1073	5.2427	6.3874	5.3284	6.1841	7.0106	5.3948	4.0885
-3.1786	-4.0471	-1.8328	-2.3776	-2.5284	-2.3579	-3.9603	-2.2166	-3.3256	-2.5533	-3.5557	-4.1164	-2.8617	-5.3349	-3.9878	-4.4287	-3.5156	-3.3145	-2.0118	-5.3297	-2.588	-4.1044	-2.9253	-4.3374	-2.207	-4.3406	-1.8921	-3.5742	-1.9994	-2.6046	-2.7042	-3.2144	-2.3823	-2.1408	-1.8805	-3.667	-3.2145	-3.3929	-4.3929	-3.4545	-3.9668	-4.4415	-3.7016	-0.99697	-1.5752	-3.246	-2.6581	-3.451	-2.9239	-2.6794
-9.8943	-9.754	-11.231	-11.262	-11.851	-10.172	-10.696	-10.608	-9.955	-10.608	-10.569	-10.386	-9.3765	-9.4936	-10.811	-11.622	-9.788	-11.937	-10.318	-10.738	-12.69	-10.19	-11.712	-8.3033	-10.245	-11.117	-10.252	-11.596	-8.1513	-10.8	-10.937	-12.251	-10.172	-11.185	-11.474	-12.21	-11.996	-12.146	-11.881	-11.473	-9.9215	-10.807	-10.835	-11.408	-10.587	-11.505	-11.143	-10.723	-10.347	-12.865
-1.2266	-0.56551	1.0941	0.15919	0.72582	-0.23676	-0.46774	0.69193	-0.73463	-0.6107	-0.8824	-0.57157	-0.71588	-0.1793	-0.54269	0.10835	0.60987	-0.53587	-0.92363	0.41537	0.57155	-0.24812	0.89124	-1.0906	0.12492	0.76461	-2.2106	-1.2667	0.10841	-1.6321	-0.31793	-0.034064	-1.1397	-0.52905	-0.10939	0.44738	0.82353	-1.8297	0.44484	0.77253	0.062574	-1.4239	1.0999	1.0941	-1.3961	-0.67739	-0.44036	-0.377	0.093667	-0.56387
9.2505	8.592	8.9814	7.8668	7.8206	6.7489	7.5773	8.9631	7.5268	7.4514	10.205	6.3626	8.7476	9.716	6.5376	8.5158	7.49	8.2416	6.9491	10.094	7.8369	9.1615	8.5468	9.6214	8.4006	7.3866	9.0694	7.6765	6.9355	7.0109	9.0596	9.3216	8.8524	8.2697	6.7935	7.7672	8.2813	6.4985	7.9315	8.389	7.6079	7.9626	8.5831	7.2751	7.4858	7.6124	7.2346	8.4377	6.8151	8.3896
0.29028	-1.621	0.25299	0.47238	1.1649	1.524	1.072	0.10282	0.45556	-0.36817	-1.8681	0.38538	-1.1628	0.53191	-0.84844	-1.4798	-0.29274	-0.22939	-0.62687	0.74278	-1.3427	-0.54629	0.88129	-0.13844	0.80084	1.5669	0.73985	1.521	0.49973	-0.34918	-2.6394	0.18758	-0.15459	0.59981	-1.0176	0.1991	0.84314	-0.0021672	0.31555	-0.13454	-0.10499	1.222	1.1021	-0.12356	-0.58984	-1.7839	0.39487	-0.22409	-1.0011	0.27694
-0.80115	0.43772	-0.63373	-2.2376	-1.5001	-1.7169	-1.6772	-0.93901	-0.79733	-1.1467	-2.7601	-1.943	-3.8165	-0.28031	-1.772	-1.8731	-0.006278	-1.4329	-0.74766	-1.6463	0.3982	-0.69144	-1.2987	-1.0183	-3.2121	-1.1787	-3.1371	-2.1659	-1.825	-0.56767	-1.3652	-1.2007	-2.3827	-1.3406	-1.3805	-1.5379	-2.6302	-2.2029	-1.4353	-1.6972	-0.98499	-1.5041	-1.6656	-0.98412	-3.1433	-2.2199	-0.62096	-1.0041	-1.317	-2.2393
-23.384	-23.175	-21.565	-22.32	-20.988	-23.319	-22.383	-22.125	-21.553	-22.141	-22.697	-19.887	-22.097	-22.885	-23.381	-21.884	-21.577	-23.475	-23.677	-21.464	-21.213	-21.193	-23.519	-24.039	-21.582	-22.233	-22.893	-22.344	-22.981	-21.917	-20.843	-22.596	-23.548	-22.155	-20.792	-22.378	-24.866	-23.884	-22.498	-21.661	-22.59	-21.058	-23.988	-22.326	-22.397	-21.43	-22.194	-21.635	-22.211	-22.511
-20.91	-20.11	-22.924	-20.296	-22.248	-21.055	-19.32	-20.721	-20.423	-23.773	-20.973	-21.865	-20.183	-21.073	-21.768	-19.687	-21.441	-20.781	-20.549	-20.525	-20.272	-20.333	-21.917	-20.469	-21.976	-21.797	-19.47	-21.444	-19.441	-20.508	-20.785	-20.695	-19.947	-21.26	-22.425	-20.476	-21.295	-21.756	-19.065	-21.309	-19.978	-20.719	-18.465	-20.501	-20.513	-21.897	-21.244	-21.115	-20.257	-21.518
-9.5078	-11.074	-9.9761	-10.341	-10.693	-11.016	-10.582	-11.302	-9.3874	-11.126	-11.271	-7.9895	-9.5123	-10.051	-9.3811	-9.062	-11.329	-10.477	-12.896	-10.63	-11.388	-10.048	-10.579	-9.9344	-10.321	-9.5202	-10.721	-10.182	-10.589	-9.8113	-9.2208	-9.4012	-11.257	-10.464	-8.8954	-9.5779	-10.842	-9.9682	-10.418	-10.634	-10.358	-9.8369	-11.966	-9.2054	-9.4251	-11.23	-12.184	-9.6928	-11.281	-10.633
-15.543	-13.936	-15.953	-15.591	-13.873	-13.989	-15.231	-13.576	-15.309	-15.172	-14.633	-14.776	-14.777	-16.017	-14.902	-13.62	-13.688	-14.725	-14.4	-14.952	-12.88	-14.131	-14.574	-15.728	-15.41	-13.787	-15.993	-15.372	-14.082	-13.934	-14.934	-14.232	-15.227	-14.218	-13.427	-16.543	-14.289	-16.384	-13.609	-15.289	-17.228	-14.029	-14.999	-13.214	-13.824	-15.208	-15.527	-15.621	-14.52	-15.636
-0.5686	-1.4188	-1.3934	-0.74635	-0.76789	-0.66831	-0.67203	-0.81723	-1.3017	-2.1318	-1.225	1.1748	-0.90307	-1.2599	-1.0866	-1.0712	-1.1289	0.8237	0.038005	-0.053989	1.7708	-1.9187	-0.40905	-2.2607	-1.6026	-1.1908	-0.83631	0.18195	0.49122	-0.55001	-1.1193	-0.074432	-1.865	-0.85708	0.3004	-1.2747	-0.7046	-1.0512	-2.2588	-1.5698	-1.8916	-0.64439	0.46014	-1.7415	-0.89519	-0.65916	-0.52213	-0.53971	-0.19917	-2.835
-23.688	-21.448	-21.174	-21.431	-22.283	-20.637	-21.08	-21.122	-20.467	-23.111	-22.821	-22.959	-23.828	-22.579	-23.16	-21.4	-23.731	-21.928	-21.569	-22.519	-20.983	-22.617	-22.794	-22.499	-21.914	-22.817	-21.685	-23.8	-22.486	-22.629	-21.022	-21.558	-21.27	-21.243	-22.932	-21.312	-20.328	-22.567	-19.592	-22.167	-22.798	-21.486	-20.959	-21.546	-23.111	-23.033	-21.893	-23.124	-20.896	-22.676
-12.46	-10.229	-9.4079	-10.037	-10.707	-11.246	-9.6556	-11.034	-10.207	-9.7984	-9.6529	-12.603	-10.703	-10.644	-10.941	-10.415	-10.793	-7.6616	-10.139	-11.595	-9.637	-10.742	-11.138	-11.958	-11.946	-10.613	-13.041	-10.365	-9.6467	-10.489	-10.511	-11.657	-12.374	-9.9576	-10.183	-12.075	-9.3272	-10.647	-9.3555	-10.858	-11.191	-11.712	-10.058	-10.659	-11.196	-11.701	-9.9989	-9.9933	-10.01	-11
-12.586	-14.34	-14.014	-12.425	-14.751	-13.753	-14.28	-13.64	-15.179	-13.504	-14.869	-14.417	-12.881	-15.948	-14.647	-14.281	-15.376	-14.395	-15.26	-13.827	-13.773	-13.762	-13.454	-13.072	-13.59	-14.245	-13.348	-15.403	-14.363	-14.393	-13.929	-13.897	-13.95	-14.144	-14.863	-15.964	-13.721	-13.599	-15.872	-14.287	-15.24	-13.37	-13.338	-15.916	-12.58	-14.097	-14.814	-14.755	-15.461	-14.044
-13.403	-15.1	-14.75	-13.876	-14.842	-15.503	-14.447	-14.88	-15.061	-14.921	-14.023	-15.71	-15.032	-15.402	-15.199	-15.227	-13.007	-13.898	-14.226	-15.345	-15.105	-15.616	-14.519	-16.441	-15.043	-13.678	-13.985	-15.509	-15.482	-14.23	-14.118	-12.781	-14.65	-14.865	-15.72	-13.505	-14.678	-14.507	-16.003	-14.662	-14.558	-15.415	-15.483	-15.222	-15.145	-14.22	-14.263	-16.647	-15.555	-15.348
-0.62622	0.68513	-0.094976	-0.2508	-0.044266	-1.0396	2.0875	0.43338	-0.57992	-0.26775	-0.24672	-0.34493	0.10236	0.2445	1.0202	-0.32635	0.4023	-0.21401	0.4309	0.57573	-1.709	1.436	0.49182	-0.9528	0.10195	1.4121	1.3069	-0.32325	0.042279	0.74708	-0.39653	-0.38877	0.31536	-0.56818	0.30222	0.99372	0.62507	-0.16219	0.24514	-1.399	0.32697	-0.72254	-1.3506	1.1539	-0.89104	-0.30095	0.37026	1.4008	-0.73219	0.21025
4.2643	1.7607	3.1403	3.2934	2.831	3.9992	2.8072	4.3802	3.3143	3.6776	3.7974	3.1002	2.5608	2.4827	3.2659	1.7676	3.9844	2.1741	2.0933	1.8985	3.8661	3.6693	2.7552	1.5776	2.8218	4.1749	2.0005	2.7951	3.4694	2.9832	3.2545	3.5807	4.2642	0.81555	1.9091	2.8342	1.9954	2.2124	2.1551	4.2111	2.8143	0.2398	1.9781	3.3317	2.9109	4.5275	2.6154	3.4764	2.8631	1.6791
-13.125	-12.118	-12.363	-13.984	-11.887	-12.45	-12.83	-13.523	-13.432	-13.326	-12.912	-12.358	-13.384	-11.752	-13.439	-13.127	-12.901	-13.327	-13.352	-12.908	-13.1	-14.242	-14.123	-13.73	-13.152	-13.584	-14.337	-13.163	-13.321	-12.963	-13.341	-13.335	-13.859	-11.932	-12.744	-12.262	-13.677	-11.963	-12.21	-12.725	-12.067	-12.055	-13.492	-13.138	-13.674	-13.402	-12.86	-13.436	-13.437	-12.824
-10.365	-9.4457	-8.6123	-9.3675	-8.6519	-8.7943	-8.3412	-9.4449	-8.9082	-10.739	-8.917	-9.8955	-9.255	-8.5584	-7.7775	-9.4247	-10.508	-9.7786	-6.6799	-8.4827	-9.168	-8.7691	-7.5748	-8.5662	-8.2171	-9.5415	-7.3611	-10.408	-8.2745	-8.5708	-8.7106	-7.9813	-10.147	-9.694	-9.2624	-10.716	-7.8084	-8.6585	-9.3603	-8.082	-9.3756	-8.3004	-8.8517	-8.9244	-9.5915	-9.044	-9.5696	-7.8614	-8.434	-9.0028
1.4405	1.1327	2.3065	1.7846	2.3612	2.049	2.2788	2.8054	0.83559	1.864	2.7528	2.3413	1.4062	2.0876	0.7515	0.71458	3.1726	0.28021	2.2871	2.0536	1.7103	1.553	2.3032	1.9813	1.7929	2.1622	2.1583	0.91318	2.4847	1.7901	2.2894	1.9688	2.5347	2.5721	2.333	2.9704	1.9418	0.71463	1.0068	3.0588	2.509	3.8264	1.5	0.55673	1.1293	1.4481	0.55597	1.9677	0.52517	0.50634
-2.1719	-1.3195	-0.34645	-2.842	-2.493	-1.8096	-1.7985	-1.0841	-2.2445	0.14441	-1.2227	-2.2604	-0.46171	-3.8129	-2.6545	-2.5954	0.29369	-0.31519	-1.5925	-2.1566	0.54713	-2.0502	-1.5652	-2.4104	-2.3727	-1.4891	-2.038	-0.93655	-0.95677	-1.239	-3.1603	-1.6147	-2.1476	-2.9287	0.45198	-1.005	-1.6028	-0.45286	-1.1039	-1.8066	-2.8403	-0.97872	-0.4023	-2.1243	-1.2247	-1.4952	-1.7087	-2.2921	-0.87361	-0.0931
-8.684	-8.8661	-7.5729	-7.5218	-6.159	-6.0934	-5.3626	-7.0691	-7.2551	-8.53	-7.5552	-7.6818	-7.4927	-7.7275	-8.0678	-7.8613	-8.9855	-7.0339	-7.0832	-7.674	-9.5595	-6.2836	-8.058	-6.2654	-7.1976	-8.4981	-6.8421	-7.6765	-8.127	-7.419	-8.3581	-8.7756	-7.8552	-7.0449	-7.3612	-8.0139	-10.022	-8.157	-6.0161	-7.371	-5.8988	-6.6968	-8.1136	-6.1514	-6.7442	-6.1904	-7.208	-8.4766	-6.0989	-9.8296
-0.8259	-3.3751	-4.2866	-3.6231	-2.8535	-2.5655	-0.45736	-2.6642	-4.7515	-1.8936	-3.3226	-1.6574	-1.6917	-2.5302	-2.4817	-1.4339	-1.5455	-2.2567	-2.4004	-1.4627	-2.7862	-2.4357	-2.692	-2.6541	-2.1526	-2.0892	-1.4184	-1.7132	-1.4837	-1.9415	-3.6156	-3.7286	-2.013	-3.6976	-1.9359	-2.2791	-2.069	-3.094	-1.0454	-4.7269	-2.7234	-3.2555	-2.4386	-1.2973	-2.9941	-3.1247	-3.4105	-1.7952	-2.5111	-0.0043815
-10.9	-10.326	-13.24	-13.054	-14.015	-12.458	-11.886	-12.147	-11.012	-11.784	-10.793	-10.309	-10.115	-12.137	-11.574	-10.024	-9.7936	-12.679	-12.47	-11.73	-11.255	-11.018	-11.381	-10.843	-12.208	-12.138	-11.164	-10.859	-9.8766	-11.946	-11.44	-11.206	-10.037	-10.224	-9.7601	-12.247	-10.551	-10.591	-11.918	-10.578	-10.475	-12.047	-10.697	-12.191	-12.887	-13.158	-12.719	-10.907	-11.004	-11.82
0.99756	-0.75464	-1.1219	-1.1952	0.59704	-0.50802	0.83659	1.556	-0.13294	-3.0744	-0.63398	-0.64488	0.53264	1.9104	0.34273	0.68569	1.1937	0.41871	-0.50956	0.24975	0.026985	-1.4203	-1.7563	0.0061073	-1.4792	0.77631	0.025635	0.080271	-0.2859	-1.603	-0.036796	0.1134	-1.0674	0.90037	-0.83242	-0.97802	1.1013	-1.7979	0.26034	0.22042	-0.16683	-0.037569	0.023674	-1.2138	0.39236	0.19145	-1.5042	-0.84319	-0.46086	-0.37991
0.80825	0.25814	1.5622	-0.16364	2.74	2.6116	2.7568	0.98799	3.867	2.0863	2.5755	0.36238	2.5521	1.0289	1.7469	1.2071	1.1338	1.1437	2.1242	0.87849	1.4625	2.3433	1.8727	1.4679	1.9969	2.0113	0.11919	2.1607	2.9081	2.5418	1.84	1.204	0.419	3.0323	1.1165	0.53843	2.2885	1.6568	2.1173	2.1237	1.9429	2.277	1.7916	1.211	2.5217	1.3984	1.9946	0.35853	1.2142	0.85043
-1.0778	-0.68873	0.18744	-3.1326	-1.0495	-0.82957	-0.080085	-1.7326	-1.1978	-1.0293	-0.58858	-0.26555	-0.098935	-1.2904	0.23239	-0.31253	-0.11322	-1.2222	0.047069	-0.14652	-2.3245	-0.42146	-1.2188	-0.86344	-1.2349	-1.7086	0.66403	-0.416	-0.064648	-0.19364	-2.0768	-0.00032563	-0.88588	-0.2884	-0.57696	0.35016	-0.53537	-0.13363	0.70726	0.94255	0.87226	0.68473	-0.23373	-2.3943	-0.049479	0.29751	0.63067	-1.8323	-1.0863	-0.57844
9.9962	10.887	8.7683	8.3093	9.6861	9.1952	9.5134	9.4074	10.557	8.7245	10.651	8.9369	10.503	9.8004	10.334	9.7523	9.8131	10.178	9.6687	9.3453	7.6923	9.746	8.7569	10.641	9.6633	9.3227	8.7293	9.4891	8.9872	9.4807	10.825	8.8761	10.916	8.8835	8.2659	9.7979	9.2774	9.6665	8.4671	9.3153	10.066	11.433	10.547	9.4763	10.83	9.2105	9.7815	10.279	9.2459	8.938
-6.3905	-5.0579	-6.7689	-5.8793	-6.2109	-6.4302	-6.1233	-6.042	-5.9437	-5.6891	-6.0251	-4.1311	-6.2811	-6.676	-6.9602	-6.4521	-6.0011	-8.1776	-5.9545	-7.1899	-6.6245	-6.0453	-6.1092	-7.4373	-6.4751	-8.5261	-7.5025	-6.9358	-6.6112	-6.1895	-6.3485	-5.5126	-4.6738	-7.3958	-6.0222	-5.8364	-6.2052	-5.6579	-6.6715	-5.9442	-5.8883	-5.0251	-6.467	-5.967	-4.7116	-4.3897	-7.7608	-6.4188	-6.1045	-6.8326
-11.589	-10.173	-11.069	-14.013	-12.095	-11.113	-12.596	-10.305	-11.404	-9.6437	-14.435	-11.304	-11.604	-10.452	-11.015	-11.105	-12.07	-9.9794	-12.323	-12.62	-11.62	-10.744	-11.095	-10.984	-11.515	-12.479	-11.289	-12.512	-12.12	-12.999	-10.412	-10.028	-11.068	-12.651	-12.61	-12.174	-10.683	-12.939	-12.349	-11.282	-11.155	-12.367	-10.974	-10.653	-11.083	-12.105	-11.21	-10.918	-11.593	-13.401
0.48713	1.4789	-0.75612	-1.4739	0.16648	-0.13573	-0.2671	0.32684	0.24152	1.1193	-0.24279	-0.59898	0.79406	0.23751	-0.24114	0.44908	-0.40352	0.42243	-0.53295	0.47593	-0.48369	-0.09687	0.98033	0.93624	-0.57077	-0.44575	0.30964	0.60347	-2.0138	-1.5219	-0.19902	-1.0922	-0.43842	0.034117	0.5285	-0.58834	-0.97737	0.45742	-0.65631	-0.85445	0.59565	-0.15479	-0.11632	0.84836	-0.17756	-1.6434	0.30751	-0.56426	-0.20554	0.094434
10.096	9.4821	9.9638	10.722	9.1681	10.154	8.9387	8.4771	9.7648	10.535	10.423	9.1077	10.143	7.9448	8.337	10.045	9.9252	12.014	10.85	10.281	9.0565	9.9965	10.495	10.042	8.6788	9.6022	10.014	10.19	9.6195	9.6455	10.221	10.379	8.6033	7.9422	10.029	9.0172	10.82	10.55	10.75	8.8309	8.4526	8.5494	10.196	9.7709	10.676	8.4287	9.0845	10.76	9.7951	9.5172
-3.8416	-3.7937	-3.4651	-6.4024	-3.1857	-5.764	-4.6466	-4.7444	-5.1398	-4.21	-4.9	-4.1811	-5.7967	-4.8347	-4.3734	-4.781	-4.5968	-3.6323	-4.6164	-6.6478	-4.7803	-4.2122	-4.0492	-2.2055	-4.2697	-4.4512	-6.5149	-4.7152	-5.1894	-4.5227	-4.8728	-1.38	-3.2537	-4.923	-3.7007	-4.1856	-5.0037	-4.0472	-4.662	-3.7713	-3.6856	-3.6256	-3.1768	-6.8119	-3.2198	-4.8895	-3.4083	-4.8536	-4.6206	-4.393
-4.0256	-3.4425	-4.0525	-3.1751	-3.9544	-4.2971	-3.12	-2.2263	-3.6804	-3.9426	-3.3855	-4.1037	-2.9565	-2.9894	-3.9764	-5.0199	-2.7778	-4.3835	-3.3222	-3.9185	-3.8717	-5.0025	-2.861	-5.2509	-3.9076	-4.0747	-3.8995	-3.8002	-4.6046	-5.5282	-4.8891	-3.6126	-4.233	-3.5411	-4.4267	-5.8887	-5.2815	-4.7981	-4.4175	-3.2481	-4.8301	-3.8226	-5.061	-3.5813	-4.9294	-4.3556	-4.7655	-5.6608	-2.8862	-3.865
-5.2226	-2.6388	-4.1166	-3.864	-3.6013	-4.8649	-4.6514	-3.858	-3.7356	-4.4386	-5.0569	-4.6879	-3.8463	-3.5559	-2.6601	-4.2237	-3.6712	-3.0649	-4.218	-4.5097	-4.6099	-3.7078	-3.735	-5.6682	-2.048	-2.775	-3.8428	-4.3112	-3.9571	-4.3579	-4.0621	-4.1396	-2.059	-4.837	-5.546	-3.1916	-3.7809	-3.5021	-3.8828	-3.2056	-4.8673	-3.0202	-2.7673	-4.2765	-3.8306	-2.91	-3.6193	-3.2673	-4.6236	-4.3058
-9.4107	-10.581	-9.5042	-10.964	-11.416	-11.489	-10.365	-10.084	-9.0199	-11.833	-11.085	-11.471	-10.715	-10.737	-10.155	-10.693	-11.556	-11.238	-10.941	-10.683	-10.968	-11.54	-11.074	-8.8252	-9.3294	-11.262	-10.236	-11.575	-10.949	-11.054	-10.39	-11.445	-12.931	-10.356	-10.491	-10.029	-10.832	-10.209	-10.385	-9.6828	-10.295	-12.368	-9.2257	-11.404	-9.885	-11.341	-10.392	-10.295	-10.353	-10.123
-10.924	-11.953	-12.264	-10.467	-11.53	-12.054	-11.31	-11.983	-11.667	-12.584	-11.242	-11.785	-12.631	-12.244	-11.498	-10.77	-11.904	-12.19	-11.009	-12.312	-11.736	-11.908	-11.763	-11.905	-11.24	-12.71	-10.679	-11.483	-10.747	-12.652	-11.218	-10.787	-10.098	-11.796	-11.523	-12.334	-11.913	-13.222	-11.311	-12.184	-11.918	-11.811	-10.292	-11.802	-12.453	-11.989	-12.321	-10.972	-11.465	-10.951
-7.9585	-9.3705	-8.852	-8.3388	-10.586	-9.2995	-9.3884	-9.9153	-7.359	-10.078	-10.157	-8.8351	-8.725	-7.0363	-9.1595	-8.0943	-9.6379	-10.75	-8.8805	-8.239	-8.9134	-9.4987	-8.6801	-9.7628	-10.263	-9.536	-8.1276	-9.7119	-10.125	-7.4994	-8.6236	-10.675	-8.2089	-9.4715	-8.2056	-9.3534	-8.4032	-8.2756	-10.578	-6.59	-10.866	-9.6105	-9.7924	-7.8608	-8.7729	-8.6916	-9.9713	-9.2607	-8.4374	-9.3586
-0.027176	-0.58943	-1.7975	-2.2256	-0.10787	-1.697	-0.17142	1.1621	1.0709	-1.8264	0.22281	1.8924	1.2987	0.8711	1.492	-1.9419	-0.97875	-1.6196	0.12809	0.061318	-2.01	-0.21217	-1.3263	-1.5616	0.48783	-0.37132	-1.4247	-0.0478	-0.058478	0.73301	0.42857	0.041339	1.048	-1.4251	-0.039701	-0.47758	-1.9078	2.1025	-0.25691	-2.1988	-0.66176	1.1025	-0.84656	-0.6734	-0.1446	-0.08852	1.2287	-0.25764	-1.0294	0.30973
10.287	9.042	10.411	10.787	10.509	9.9871	9.7413	10.245	9.5675	10.034	9.3952	10.914	10.17	9.2808	10.535	10.965	8.1173	10.261	11.698	8.5084	9.5259	7.9717	9.3855	11.132	8.8551	10.836	9.6514	9.4555	8.9805	8.9572	9.0544	9.5743	9.6348	10.803	9.2538	9.7886	9.7785	10.396	9.5991	10.353	10.533	10.531	10.075	9.7318	10.666	8.6901	6.9431	11.924	9.0466	9.7807
-1.4562	0.83959	1.5675	-0.022953	0.77553	-0.26857	-0.2563	-0.62156	0.78604	0.6127	-1.9346	-0.62516	-0.576	-0.73366	-2.0502	0.3844	0.749	-2.3468	-1.2992	0.15686	0.21697	0.66971	-0.5688	-0.064586	-1.3177	1.2232	-1.429	0.85188	0.19889	0.43778	0.4217	-0.20671	-1.0011	0.089458	-0.20529	1.0475	0.089898	-1.7212	0.84965	-1.167	0.41285	-1.5632	0.7598	0.18998	-1.6911	-0.84811	-1.2567	-0.64298	-0.52519	0.42582
-11.649	-7.998	-10.666	-8.1309	-10.918	-9.137	-10.291	-10.667	-10.063	-9.6063	-8.3025	-8.8237	-8.012	-9.2976	-10.206	-8.7416	-8.0939	-10.05	-9.7092	-8.2043	-9.6602	-10.736	-10.072	-9.2397	-9.3363	-9.2006	-8.8263	-8.3963	-8.4189	-10.027	-9.2177	-9.889	-11.417	-9.2952	-9.0624	-10.015	-8.8355	-8.8024	-9.5658	-8.9602	-8.6586	-9.6148	-9.7315	-10.54	-8.6333	-9.0677	-8.4932	-11.526	-9.141	-10.27
-13.026	-11.083	-10.964	-10.564	-12.983	-10.763	-11.92	-12.766	-13.516	-11.881	-12.756	-11.34	-13.4	-10.866	-12.708	-11.896	-9.4009	-9.6535	-13.185	-11.8	-11.12	-13.252	-11.934	-11.672	-11.466	-11.84	-13.783	-11.868	-12.53	-13.152	-12.865	-13.568	-12.784	-12.919	-12.262	-11.151	-11.547	-11.363	-11.93	-13.826	-11.526	-12.319	-11.68	-11.563	-12.107	-11.874	-11.995	-12.116	-10.621	-12.094
-11.286	-11.299	-11.996	-11.63	-10.96	-11.615	-11.853	-12.39	-10.985	-13.643	-11.1	-12.063	-10.81	-11.126	-13.752	-12.103	-10.619	-9.2717	-11.224	-10.948	-11.37	-11.578	-12.237	-10.701	-11.499	-10.901	-11.028	-11.232	-13.454	-11.419	-10.453	-10.555	-9.3464	-12.143	-10.281	-12.723	-12.255	-12.235	-12.539	-10.186	-9.9199	-12.918	-10.073	-11.624	-10.906	-11.811	-12.204	-9.9368	-9.8242	-10.94
-12.916	-13.643	-12.736	-12.057	-13.736	-14.532	-13.425	-14.467	-11.501	-12.716	-13.266	-13.909	-12.173	-13.904	-13.643	-12.089	-14.538	-12.98	-13.669	-14.443	-14.45	-13.481	-12.154	-11.788	-12.871	-13.667	-14.747	-13.37	-14.95	-13.051	-12.127	-13.456	-12.464	-11.858	-12.977	-11.814	-12.381	-14.091	-12.707	-11.593	-12.13	-12.574	-14.065	-11.967	-15.057	-13.14	-14.179	-12.33	-12.994	-14.501
5.0137	3.8848	3.6356	5.9346	4.3589	5.4499	5.7539	4.1913	3.6709	3.5888	4.2467	4.4809	2.7359	3.6338	3.0315	4.9098	4.662	3.2636	4.3615	4.4375	3.9781	4.6249	4.0576	4.6408	6.3681	3.9755	4.1224	3.2029	5.7123	5.6021	3.33	2.143	4.2796	5.3612	4.8078	6.6446	4.9981	6.6312	5.5016	4.4278	4.8027	2.9695	5.0103	3.5233	4.7669	6.4689	3.5519	3.6822	4.7682	5.5194
7.3114	9.2438	7.9868	7.7152	7.6177	10.236	6.7547	10.283	8.3198	8.4873	9.4724	7.3062	7.5887	8.5826	6.959	7.2484	9.6221	7.8639	10.427	7.0513	9.6242	10.93	8.476	9.0126	9.5704	8.8818	8.0281	8.2622	8.8213	8.1801	9.5998	7.8791	7.7595	8.7721	8.6356	8.5879	10.272	7.9613	8.4773	9.4857	7.2019	10.865	8.0676	8.3727	9.4373	9.0829	8.5935	9.2098	7.9591	8.2073
8.3197	9.2215	8.8485	7.5335	7.4441	7.2528	8.0042	8.4019	8.4904	7.6096	8.1136	7.8272	8.3577	8.4767	8.6759	6.827	9.0911	7.1739	8.2019	6.8787	8.1054	7.7551	8.5613	7.8236	8.5088	8.9781	8.7761	8.8886	6.4606	8.8367	6.7877	9.5362	7.8977	8.0241	9.7467	7.9742	8.2243	8.5026	8.1098	7.2977	6.6372	6.8232	8.0281	8.1375	8.3194	7.9812	7.7601	6.4002	9.7698	7.9628
-0.40486	0.92616	0.95702	-0.077904	-0.93877	-0.26489	-1.652	-0.84681	-1.2279	-1.2619	0.18595	2.0126	-1.454	-1.8976	1.0052	-1.3878	-0.037612	-0.11501	0.45385	0.81027	-1.7224	0.10412	1.6503	0.13657	-0.38532	1.7211	1.4735	-0.43839	1.5585	0.77083	1.8221	1.2385	-0.26155	0.38697	-0.72036	0.82311	0.15686	-0.55394	0.74571	0.8843	0.60058	0.15888	0.14906	1.048	-0.54694	-1.4508	0.59175	0.20442	-0.21178	-1.0524
6.6164	6.8514	7.5318	6.1525	6.4583	7.7264	7.7304	5.9508	7.1378	6.8741	7.3398	5.7242	7.5107	6.4795	7.5303	6.1589	4.6034	5.9724	8.3354	6.1603	7.2286	6.5126	6.4184	7.6897	7.6855	6.5379	6.2399	6.4041	6.0443	6.1949	7.5332	7.7327	6.7908	7.3269	6.6347	5.883	5.6503	7.5624	6.966	8.3387	7.76	7.2689	6.8471	7.4499	7.7137	6.7331	5.1183	7.4726	6.756	6.6191
-1.1203	0.17345	0.5606	-1.1352	-0.31438	0.66156	-0.67293	-0.72493	-0.11044	0.87114	-1.8031	0.016096	0.30914	-0.013814	0.27969	0.69511	-0.58978	0.54739	0.40274	-1.0133	0.95443	-1.5882	1.8304	-0.66816	-1.6122	-0.33896	0.40688	-0.74109	0.16081	0.13521	1.0088	-1.3875	-0.015737	2.6608	0.43279	1.7509	0.032111	-0.39752	-0.36381	0.81555	-1.1341	-0.26912	0.65302	1.9489	-0.13545	-0.018553	-0.42086	1.1572	0.48906	0.24556
-1.712	-2.9565	-5.3988	-5.0055	-2.7346	-4.2994	-3.0509	-2.9466	-3.2838	-3.0694	-4.6983	-3.6336	-3.0724	-2.7383	-1.9707	-4.8006	-2.3493	-4.2078	-3.7841	-2.944	-3.9536	-2.5719	-2.4696	-4.1916	-2.8021	-3.8885	-2.5733	-0.93048	-3.5977	-2.3252	-2.9449	-4.0263	-2.9136	-3.2473	-4.0857	-4.2081	-3.2466	-2.2176	-3.9083	-1.3252	-3.757	-2.518	-4.5513	-1.2396	-2.7556	-3.7642	-1.2965	-2.6413	-2.2562	-4.5508
-0.12691	-0.34084	0.4929	3.9987	1.3627	1.0719	2.8357	1.6883	1.8749	0.2172	1.9772	2.0849	3.5853	1.3398	2.6395	3.0915	2.4186	-0.23542	2.3169	2.8327	0.5954	0.73657	1.5277	0.53515	1.2331	2.1479	1.2682	1.2185	1.2593	0.89338	2.1569	0.73962	0.06388	1.2634	2.1446	0.84576	1.4999	1.3328	1.1201	-1.5846	1.6305	1.3984	1.7018	1.0064	2.0115	0.607	3.2277	1.0278	0.89533	2.6568
-11.339	-12.766	-9.4155	-10.575	-13.053	-12.981	-10.896	-11.489	-11.539	-13.201	-10.782	-11.259	-12.173	-13.059	-11.859	-12.799	-13.522	-10.94	-12.919	-11.891	-11.453	-11.035	-12.496	-13.129	-13.114	-12.499	-12.291	-11.394	-10.436	-12.409	-11.687	-11.194	-12.34	-11.043	-11.429	-11.89	-13.106	-11.984	-12.966	-11.632	-11.676	-12.111	-10.561	-10.952	-13.287	-11.778	-12.655	-12.337	-11.875	-11.616
-13.371	-13.758	-11.812	-11.846	-14.113	-11.651	-11.254	-12.456	-11.556	-13.614	-12.217	-12.608	-12.268	-12.348	-13.158	-11.615	-12.658	-13.045	-12.327	-12.964	-12.572	-13.54	-12.981	-13.746	-14.173	-13.234	-13.91	-14.349	-12.695	-13.194	-12.82	-12.374	-12.49	-12.086	-12.835	-13.93	-12.831	-12.549	-12.137	-14.147	-12.458	-12.711	-12.264	-12.324	-11.786	-13.46	-12.091	-11.162	-13.376	-14.238
-11.874	-10.472	-11.398	-13.852	-12.558	-11.893	-12.015	-11.113	-12.485	-11.528	-11.749	-10.792	-12.573	-11.53	-11.558	-11.878	-10.977	-11.495	-11.613	-12.037	-12.356	-12.369	-12.031	-12.682	-11.796	-10.982	-12.629	-9.7085	-11.249	-12.36	-11.011	-11.53	-11.773	-11.585	-12.023	-12.665	-11.344	-13.289	-11.779	-10.628	-12.198	-11.526	-11.402	-12.875	-11.517	-11.106	-11.998	-11.38	-11.792	-11.719
-10.595	-9.9768	-10.522	-10.894	-9.4192	-10.023	-11.575	-9.1799	-10.47	-10.483	-10.484	-10.384	-11.723	-10.169	-11.391	-11.425	-10.791	-9.8405	-11.077	-9.221	-9.7684	-10.827	-10.549	-10.324	-10.171	-10.506	-10.675	-11.309	-10.705	-11.026	-11.62	-11.679	-11.255	-12.264	-12.111	-9.1636	-10.378	-10.007	-10.91	-10.556	-9.4246	-10.003	-10.96	-10.15	-10.547	-11.208	-10.798	-9.8524	-11.148	-9.3035
0.9732	0.25497	-2.2932	1.0851	-0.37002	-0.97222	2.4636	1.0096	-1.6038	-1.5393	0.66522	-0.57467	-0.28194	0.25075	0.94669	-2.1655	-0.5932	2.0074	-0.092036	0.11227	-0.16508	-0.069092	-0.63705	-0.2028	0.20304	0.81465	-0.48596	1.0484	-1.2346	0.23533	1.0644	0.5022	-0.45493	1.1166	2.5063	0.67479	-0.41442	0.93583	0.28024	-2.0302	0.60013	1.454	-1.9149	0.63343	0.69454	0.88257	-0.30754	-0.18286	-1.1596	-1.7626
-14.559	-14.044	-11.706	-14.453	-14.625	-14.882	-13.089	-15.36	-14.258	-14.319	-13.907	-14.657	-13.911	-12.117	-14.092	-13.935	-12.729	-14.121	-14.19	-14.574	-14.76	-14.523	-13.674	-14.512	-13.981	-13.576	-13.873	-13.218	-14.672	-12.874	-13.284	-14.182	-14.025	-13.307	-13.329	-13.996	-13.083	-12.635	-13.512	-14.619	-13.15	-13.265	-15.675	-13.667	-14.04	-11.967	-11.717	-13.976	-15.246	-16.134
6.9972	8.6864	7.5486	8.3503	6.829	7.9251	9.2065	9.4287	7.6015	8.2057	10.036	8.7501	8.3036	6.6429	7.6267	8.3472	9.7779	7.7469	7.282	8.9935	8.7113	8.0214	6.5557	9.4502	7.7561	6.6949	8.8957	7.7044	9.2627	8.0817	7.3608	9.2986	7.7246	7.7243	9.0471	7.4314	7.7884	8.4911	7.0873	7.1012	9.3164	7.1214	7.2931	7.0968	7.626	7.3824	7.5156	10.118	7.7812	6.9622
-0.13858	-0.15179	1.0838	-0.29628	-1.2388	-0.1386	-0.53885	-2.2523	0.87564	-0.31616	0.37139	0.50248	1.0659	-0.20036	1.1587	-2.027	-0.41478	-0.88051	0.11585	2.2912	-0.26605	-1.4185	-0.61718	1.8178	0.15468	0.12147	2.5765	-1.3984	-0.8211	-0.45847	0.78848	0.39168	-0.53715	0.40417	-0.08584	1.0292	0.68999	-1.7003	-1.177	0.12302	0.96281	-1.1246	-1.3394	-0.32467	1.0382	-0.29627	0.50802	1.194	-0.98778	1.5955
2.0264	1.2792	0.26635	0.22153	-0.26202	0.32484	0.90914	-1.3428	1.4241	1.5608	2.132	1.278	1.5907	0.90106	1.38	1.6384	2.3398	3.7125	1.6174	2.0499	2.9514	1.3655	1.9944	1.1457	1.3835	1.8973	2.431	1.3634	2.9843	2.314	2.6819	2.6941	0.94761	1.3035	0.52114	1.6594	1.8658	2.6594	3.0053	1.9419	-0.018786	1.225	2.1262	0.23238	2.5595	1.6515	2.2083	1.7941	0.32152	1.0614
-11.6	-11.146	-12.472	-11.855	-13.991	-11.274	-11.147	-10.997	-10.219	-11.554	-10.74	-12.015	-11.613	-10.721	-12.759	-11.432	-12.949	-9.7481	-12.208	-12.174	-10.016	-12.184	-10.251	-12.72	-11.304	-10.945	-12.221	-11.931	-9.5308	-10.604	-12.237	-11.356	-12.987	-12.844	-13.001	-12.153	-9.1973	-12.698	-9.9329	-10.734	-12.825	-11.303	-11.746	-10.663	-11.806	-10.392	-12.856	-12.763	-12.288	-12.293
6.0238	6.4083	8.3351	8.6691	7.928	8.8338	8.0211	7.7262	6.932	6.2961	7.6291	7.8629	8.2536	6.9773	7.1404	7.7035	9.9798	9.4953	7.7877	9.0451	8.2202	8.1386	8.4688	8.8846	8.8903	8.0907	8.4756	6.9023	8.2299	8.4827	8.2283	8.4836	9.1895	7.7429	7.7327	9.0919	6.8297	7.1682	8.6437	8.0723	7.1521	7.0887	10.076	8.6624	7.5768	8.4004	9.4165	6.9441	7.9073	8.2198
9.0235	8.1195	9.1085	8.3859	7.8838	8.1736	8.5022	8.6181	10.086	7.4931	7.7967	7.8525	8.4082	7.6237	7.2711	10.999	9.223	8.2604	9.039	7.437	7.2949	9.7555	8.4244	10.448	9.021	8.5081	8.4725	9.0488	9.6651	9.5902	10.09	8.7617	8.2941	8.4934	7.7706	8.5907	8.6794	8.6259	7.5708	8.053	9.1445	8.5323	9.1104	8.4118	10.613	9.2551	9.323	7.8697	7.1614	9.8212
-4.3661	-3.5143	-5.5474	-4.1102	-4.0017	-3.8588	-4.2184	-4.4611	-2.0148	-4.7261	-2.766	-4.6595	-2.8361	-3.7277	-2.5923	-3.7877	-3.667	-5.8438	-3.3922	-3.7652	-3.6266	-6.6277	-2.7848	-3.9243	-4.6161	-4.9225	-2.1753	-4.3205	-2.2602	-4.0328	-2.7526	-4.489	-3.7063	-3.3992	-4.0157	-3.6597	-3.948	-4.9877	-3.1807	-4.0227	-3.3542	-5.2622	-2.9715	-2.4277	-4.5109	-4.1542	-3.9548	-4.3236	-3.6	-3.5702
9.138	8.9952	8.5043	9.0581	9.7959	9.3884	10.631	8.0852	8.1448	9.677	10.042	8.3768	9.5712	9.0136	7.9901	8.161	9.4812	10.343	10.347	8.0121	9.4494	10.219	10.897	9.0679	8.8175	9.6067	10.056	11.119	9.0455	9.0789	9.0303	8.2473	9.4091	9.8893	11.253	9.8981	9.8701	9.1951	9.237	8.7658	9.3811	10.236	9.5205	11.368	10.569	9.844	9.5496	10.051	10.299	8.8888
-1.1773	-1.323	-1.0005	-0.56718	-1.9015	-1.0716	-1.8885	-0.36401	-1.8892	-0.38543	-0.13696	-1.8227	-1.8385	-0.61208	-1.5017	-1.7523	-0.48689	-4.316	-0.58058	0.83591	-3.3903	-1.6857	-1.2536	-0.85248	-0.30081	-1.2129	-0.48909	-0.58157	-3.0719	-0.25758	-0.71408	-1.9018	-0.39732	-1.2514	-1.0903	-1.3183	-0.60279	-0.6117	-0.80916	-1.0299	-0.40497	-2.1883	-0.84993	-2.8013	-0.88801	-2.4604	-1.8225	-2.6591	0.85646	-2.3301
-8.0477	-6.5183	-7.7275	-7.0553	-8.7127	-7.4243	-7.9754	-7.7008	-8.796	-7.4819	-7.2017	-8.2767	-5.6443	-8.4881	-6.983	-6.7808	-7.1243	-7.5962	-7.6788	-8.5041	-9.0498	-6.2206	-6.7563	-7.2427	-5.3625	-8.9956	-9.1515	-7.368	-8.4139	-7.9438	-8.3506	-6.9986	-9.326	-7.3184	-6.0902	-7.5658	-8.2493	-8.5614	-5.9585	-7.4582	-8.4447	-9.8553	-7.4323	-8.003	-7.7541	-6.5294	-9.64	-6.8853	-9.6811	-8.084
-12.237	-13.998	-12.667	-14.638	-13.889	-13.406	-12.076	-11.669	-11.509	-13.327	-12.8	-12.346	-13.161	-12.448	-14.05	-12.613	-12.487	-13.265	-11.953	-13.854	-13.075	-12.301	-13.492	-13.84	-13.194	-15.22	-13.728	-13.422	-13.201	-11.579	-14.541	-14.088	-12.366	-14.2	-12.181	-12.244	-12.807	-12.914	-13.093	-12.439	-13.747	-13.595	-13.67	-13.129	-12.226	-14.418	-12.354	-12.892	-12.993	-11.318
-4.9712	-5.5764	-3.6233	-5.7354	-5.1005	-3.712	-4.0794	-5.6937	-5.6403	-5.4377	-2.4788	-4.4596	-5.8401	-3.3971	-5.0783	-6.1399	-6.1633	-2.9318	-4.5478	-4.3432	-3.5472	-3.5139	-3.7916	-5.1657	-6.1582	-6.0515	-3.6906	-5.5853	-4.0062	-4.0773	-3.9559	-5.1583	-6.98	-3.408	-4.8133	-4.8121	-5.6078	-5.1705	-2.9492	-4.725	-6.4595	-6.3514	-7.1365	-5.8392	-4.6658	-5.3104	-4.7149	-4.6565	-4.892	-3.8647
-9.3983	-9.245	-9.1723	-9.2158	-9.4535	-10.82	-9.113	-8.6131	-9.3568	-10.999	-8.5531	-10.148	-9.4904	-8.3187	-8.1916	-9.8051	-10.187	-7.996	-6.8461	-7.4258	-9.1808	-9.9751	-8.4369	-9.096	-10.069	-8.3955	-9.6199	-9.0009	-9.7227	-8.7654	-8.4909	-9.7484	-10.187	-9.2767	-9.1392	-8.963	-10.288	-8.4181	-8.8721	-10.624	-8.1332	-8.9543	-7.7855	-7.9661	-9.8313	-9.3965	-8.7385	-10.333	-10.618	-9.6685
5.3812	5.1325	4.2973	6.3002	3.4278	4.0554	4.5941	3.9958	4.4171	5.6339	3.3813	3.6303	4.85	5.1185	4.8257	5.8087	3.7033	3.7217	4.3925	4.8264	4.9848	2.8278	4.7832	4.2277	4.9778	4.3919	4.941	3.0216	4.6057	5.2913	5.2507	4.9867	4.1387	4.3941	4.2332	5.027	2.787	4.0999	3.8557	3.3651	3.7877	4.9645	4.0645	4.7666	4.3077	3.6809	5.3692	2.7195	3.858	4.1661
1.4216	0.54816	1.0766	0.90928	-0.565	0.84379	1.7788	0.43831	1.8343	0.46256	0.49564	0.61833	-0.040939	0.50703	-0.30267	2.0998	0.57445	-0.14959	0.89605	1.0342	0.25595	1.2335	2.3363	0.90258	-0.12673	1.2417	1.0361	0.10345	1.2406	0.11426	1.0357	-1.1952	1.1191	-0.094012	1.1743	-0.083849	0.17594	0.90193	-1.5103	0.16059	0.043373	-0.53739	-0.41074	0.40391	1.8402	1.197	0.39961	-0.034045	0.92057	-0.24999
-21.417	-22.477	-20.58	-23.011	-20.914	-21.391	-22.333	-22.996	-22.175	-23.009	-21.035	-22.292	-22.45	-22.874	-23.264	-23.214	-22.258	-22.061	-21.662	-21.979	-21.102	-23.398	-23.059	-21.926	-21.335	-21.415	-21.328	-21.851	-20.767	-22.212	-21.728	-21.287	-22.537	-22.214	-21.114	-21.525	-21.443	-20.95	-22.631	-20.959	-22.846	-22.036	-20.52	-22.107	-21.902	-22.423	-21.887	-22.536	-22.696	-22.863
1.6243	1.6706	2.8849	1.0801	2.5005	1.3175	1.6111	0.22918	0.91818	1.5929	1.5819	1.2162	2.0984	0.59545	2.7822	1.7656	1.8446	0.82208	2.5648	0.6087	0.63995	1.3307	2.3133	1.1751	2.2549	0.92884	0.30269	0.22625	0.57318	1.3568	1.7456	1.0012	3.0837	0.18077	1.4224	0.28453	3.2867	0.35623	0.63551	2.8595	0.82825	1.0718	1.2655	-0.11115	1.2066	0.64186	-0.22589	0.030429	1.6248	1.966
1.3901	1.5463	2.8661	0.54769	2.1955	1.1003	2.0204	1.1693	3.4184	0.031892	2.6421	2.0772	2.3544	2.1297	2.2438	3.0948	0.20455	1.6022	2.3418	1.2133	2.6491	1.684	1.0301	-0.15235	1.439	2.1318	1.3211	2.3101	2.325	1.6254	1.6721	0.38973	0.17148	2.621	2.0517	1.1555	-0.56683	1.7794	1.7074	1.6256	2.2933	0.76319	3.1333	2.7593	0.46915	1.2979	1.0989	1.3246	1.3354	1.0284
-1.8316	-0.10913	-0.87008	0.046104	-0.76535	0.58355	0.016298	-0.37365	-1.4212	0.64678	-0.48123	0.39009	-0.83276	-1.8069	-1.2183	-0.92616	-0.77914	-0.48057	1.2838	0.10977	-0.62624	-0.41281	0.78586	-1.4236	-0.91835	-0.7885	-1.458	0.58856	-0.37738	-1.5448	0.71861	-1.4778	-1.1858	-1.7026	-0.59755	-1.5824	0.11937	-0.78226	-1.3942	-1.0006	-0.082302	-1.9536	-1.2479	-0.44187	0.59261	-0.71788	-0.59414	-0.3839	0.082834	1.3606
-12.988	-12.381	-12.913	-12.448	-12.652	-13.876	-13.122	-13.57	-12.908	-11.48	-13.143	-15.58	-11.839	-13.741	-11.565	-12.153	-13.015	-12.713	-13.612	-13.476	-14.05	-13.813	-12.847	-12.172	-13.452	-12.294	-13.425	-13.135	-14.68	-14.045	-11.556	-12.815	-11.48	-14.391	-14.264	-14.815	-12.765	-14.089	-12.765	-13.794	-11.616	-12.34	-12.587	-13.833	-13.085	-13.241	-14.016	-13.485	-15.413	-13.5
-14.824	-13.761	-13.839	-12.94	-12.983	-11.728	-15.272	-15.383	-14.613	-14.377	-13.058	-14.566	-11.3	-13.101	-12.671	-14.406	-14.227	-11.92	-14.051	-13.787	-15.084	-14.118	-13.015	-12.987	-15.055	-12.676	-14.859	-13.74	-17.124	-16.233	-14.827	-14.813	-12.922	-13.039	-14.707	-15.098	-14.114	-14.822	-13.854	-13.786	-11.345	-14.217	-13.508	-13.654	-14.82	-13.842	-14.164	-13.246	-13.711	-13.381
-0.29877	0.64665	0.27537	-0.21304	-2.414	0.51019	0.27879	-0.86121	-0.22223	-0.68804	-0.50314	-1.4656	-0.059016	0.045337	0.18608	-1.671	-0.75216	-0.33667	-1.2253	0.21965	-0.80104	-0.074482	0.27378	-0.73945	-0.31667	1.181	1.1439	-1.1404	-1.5334	0.19423	0.37538	0.4924	1.7416	0.70697	-0.56666	0.82521	0.30343	0.76736	-0.32712	-0.83146	-0.3706	-1.0713	-0.32692	0.27906	-0.50216	-0.66815	1.4648	1.0089	0.71307	1.8375
1.5972	3.3821	2.8697	3.447	2.9793	1.8461	2.0452	3.1714	3.1196	2.5636	2.0078	1.4331	1.5766	2.1791	3.6025	3.8683	2.0419	2.488	3.0408	3.9287	2.6391	2.368	3.8212	2.3483	3.0266	3.107	3.9111	3.0425	3.7081	2.4373	2.9906	2.9406	1.8161	3.624	1.4772	4.0894	1.4973	4.2775	3.4164	4.0336	2.6104	2.7541	2.2729	2.445	1.0983	2.0093	3.0148	1.625	3.0624	4.9028
-1.8789	0.13477	2.3397	-0.16499	-0.19689	1.6787	-1.0901	-0.51938	-0.011004	-0.54951	-1.0875	1.7238	-0.9734	-0.39813	-0.9056	-0.32355	0.60609	0.8815	-1.1065	-0.089092	0.80488	-0.38969	0.06791	0.6365	-0.0043633	-0.79202	-0.63186	-1.5308	0.61979	0.16216	-0.92093	1.3978	0.0087881	-1.3214	-0.64655	-0.71059	-0.28398	-1.0585	0.99635	-0.56842	0.27236	-1.423	0.51131	0.49243	0.12824	0.25006	1.4179	1.85	-1.2326	-0.042692
-8.202	-9.5578	-9.5704	-9.0885	-10.262	-9.3037	-8.8768	-7.8622	-9.0715	-9.1814	-9.5097	-10.666	-10.424	-8.7554	-8.5119	-9.5174	-10.394	-8.9251	-8.9588	-9.4347	-9.218	-8.8036	-9.3789	-9.7315	-8.9349	-11.667	-8.9448	-9.1627	-11.505	-9.1881	-8.0854	-9.2732	-9.7827	-10.831	-7.7632	-8.8429	-9.2681	-9.1269	-8.3382	-8.694	-9.9156	-9.966	-9.4637	-10.354	-8.5763	-8.6933	-10.155	-10.072	-8.5998	-10.168
4.4353	3.3401	1.399	1.2846	1.7485	3.7068	2.8983	2.1066	2.6707	2.4381	3.0798	2.7281	2.0938	3.2647	1.3515	1.0405	1.8042	3.7629	1.4208	2.9899	2.5878	2.6325	3.8156	3.8478	1.9809	2.6667	0.78256	2.7919	3.5709	3.0281	2.8944	3.7872	2.5926	3.7807	2.774	2.8246	2.325	3.9671	4.3873	3.8909	2.5378	4.0959	2.133	2.1324	4.7002	3.357	2.0857	1.8772	3.302	3.1789
-11.777	-11.487	-12.207	-12.681	-11.76	-10.994	-12.39	-12.819	-13.423	-12.175	-11.749	-11.855	-12.016	-12.467	-10.131	-10.641	-9.5068	-12.136	-12.549	-12.12	-10.552	-12.836	-12.038	-10.837	-12.537	-11.919	-10.177	-12.243	-11.265	-10.743	-11.708	-10.796	-11.936	-11.016	-11.236	-11.703	-10.602	-11.65	-11.873	-13.284	-11.456	-12.176	-10.842	-11.891	-13.14	-11.623	-12.419	-11.464	-12.342	-11.122
-24.414	-23.252	-20.975	-22.238	-23.561	-23.04	-22.513	-21.379	-22.873	-22.203	-22.06	-21.025	-22.541	-22.343	-21.687	-21.771	-22.86	-22.33	-20.906	-22.581	-23.856	-22.596	-22.92	-22.168	-22.248	-22.183	-22.751	-22.303	-21.916	-20.912	-22.6	-22.045	-24.027	-22.789	-21.051	-22.371	-23.135	-21.589	-23.079	-22.745	-22.401	-20.727	-21.893	-22.49	-22.83	-21.59	-23.046	-23.476	-21.45	-21.903
-0.084837	1.1195	0.7561	-0.18863	-0.70188	0.99773	0.080057	1.4418	0.016745	-0.18954	0.80568	0.99749	-0.42588	-0.83264	0.090939	-0.10539	-0.91348	-0.32515	0.18137	0.74722	-0.54793	-1.4502	0.93855	-0.34803	0.26355	0.3185	0.18732	-0.28356	-0.90154	0.42044	0.68502	0.0076095	0.95428	-1.9567	-0.1198	-0.22678	-0.71257	0.20111	-0.25178	1.5303	0.76768	-0.70323	0.47437	-0.20497	-0.96853	0.97701	-0.19542	0.26222	0.023805	-0.62595
-9.6643	-7.417	-7.9628	-7.8705	-10.226	-9.8142	-8.923	-8.8025	-8.8103	-9.0066	-8.4429	-11.395	-8.8874	-7.8148	-7.9399	-9.7888	-9.936	-8.5221	-9.2795	-9.1464	-9.7161	-9.384	-8.6967	-8.5227	-8.3195	-8.3963	-8.0095	-9.6169	-10.601	-10.073	-10.016	-8.3339	-10.119	-10.72	-8.3512	-9.2795	-7.9852	-8.3313	-8.8979	-8.4716	-9.6269	-9.252	-10.269	-10.858	-8.5023	-7.875	-7.8319	-6.0022	-7.9805	-9.3407
-2.4479	-2.7836	-3.1118	-3.612	-2.2615	-4.0509	-1.8655	-2.1864	-2.9194	-3.7052	-2.212	-3.6458	-2.3612	-1.8298	-5.2558	-1.742	-1.7686	-3.4158	-3.7533	-2.8434	-3.1323	-1.1678	-3.1293	-1.7071	-3.1926	-1.4193	-3.2923	-3.3957	-1.8297	-1.9014	-2.1021	-2.5084	-2.4756	-2.2709	-2.7949	-2.2716	-2.5603	-2.7199	-2.9918	-3.0395	-2.5577	-2.6338	-3.6185	-3.3763	-1.0507	-3.664	-3.0955	-2.602	-2.3441	-1.3965
-14.588	-13.37	-14.49	-12.823	-12.741	-14.736	-14.078	-15.131	-14.524	-14.312	-15.64	-12.653	-15.571	-13.534	-13.965	-12.38	-12.235	-14.057	-13.716	-13.454	-14.564	-14.721	-15.049	-12.937	-14.112	-13.954	-14.637	-12.935	-13.124	-14.815	-13.735	-13.224	-14.31	-15.018	-14.284	-13.998	-16.049	-12.353	-15.235	-12.585	-12.91	-15.649	-13.075	-14.708	-14.527	-14.592	-12.378	-13.506	-14.837	-13.699
-14.691	-14.33	-13.837	-15.16	-13.854	-11.455	-13.689	-13.503	-14.11	-13.237	-14.357	-15.632	-13.426	-14.336	-14.679	-14.978	-14.171	-12.42	-13.88	-13.99	-13.509	-15.528	-15.296	-14.254	-15.064	-15.01	-14.31	-14.562	-14.683	-12.344	-15.021	-14.882	-12.614	-14.834	-16.15	-15.318	-16.144	-13.358	-13.073	-14.721	-14.206	-15.565	-15.676	-13.055	-15.037	-11.904	-14.043	-15.146	-13.38	-14.124
-7.6041	-4.5251	-6.7598	-4.588	-5.8948	-5.3842	-6.512	-5.4068	-3.0983	-5.3681	-3.1333	-6.801	-6.3066	-5.4466	-4.9171	-4.3193	-5.3528	-5.7731	-5.1177	-5.3126	-4.598	-4.8784	-3.366	-4.6522	-5.0063	-4.6425	-4.8556	-5.0869	-4.9931	-4.6692	-4.0705	-4.7214	-6.4194	-4.6059	-5.4762	-4.829	-4.4181	-3.7543	-5.1452	-5.5004	-5.1947	-4.0403	-4.7993	-3.6048	-3.9832	-6.0948	-6.6344	-4.0567	-3.3442	-3.7815
2.2791	3.5005	2.8982	2.6436	3.7438	1.42	2.6371	1.3877	2.6268	5.1306	2.3657	1.0254	2.451	2.3392	2.5402	3.8593	3.2481	3.4068	2.7786	3.7319	2.1261	1.3473	1.044	2.843	4.0305	2.6235	2.2511	2.3494	3.343	3.6394	1.7251	2.2501	2.4089	1.3483	1.9488	2.3394	2.1814	1.9756	3.8005	3.3898	2.0994	2.4985	1.8296	2.2181	1.6275	1.8613	2.88	2.5778	2.3237	2.2204
0.45279	0.14009	1.9203	2.1329	-0.072153	1.6006	-0.58392	-0.35153	0.81129	0.88051	-0.16344	0.076793	-0.0207	0.42843	1.4697	0.39378	-0.66322	-0.0537	0.30804	0.80441	0.57012	0.6148	0.85806	1.335	0.30879	0.1609	1.0068	-1.0285	0.40846	-0.35883	1.3323	-0.17828	-0.3745	0.60305	0.97143	-0.5098	-0.46992	0.25438	0.13371	0.099803	-0.072972	-0.065383	-0.66735	0.26953	1.4391	-0.055903	1.317	0.9879	-0.043665	0.46136
0.4772	-0.43491	1.2783	1.119	0.39207	0.67617	0.32228	-0.060244	-0.3628	0.94356	1.2264	0.65456	-0.34367	-0.60184	0.83513	0.70915	-0.22527	-1.7617	0.55367	-0.35164	-0.2677	0.38982	1.0959	-0.85022	0.3352	-0.030922	1.1367	1.7218	-0.22355	-1.4657	-0.15522	1.1044	1.1997	-0.1881	0.78254	-0.044629	-0.2486	-0.42217	0.98569	-0.57466	-0.27446	1.0262	1.039	0.58154	0.41748	0.38538	0.62575	-0.67196	-0.73347	1.5255
0.1688	-0.94035	-0.26305	-1.9854	-0.88114	-0.96231	-0.85964	-0.37777	-0.66601	-1.6963	-1.8347	-0.7628	-2.0313	-1.9176	-1.3942	0.032816	-0.30457	-1.7295	-0.89164	0.081523	-1.2165	-1.653	-0.54621	-1.4346	-0.39555	-2.8233	-1.8857	-1.1118	-0.89222	-2.9524	-0.95001	-0.65615	-0.91607	-3.0097	-0.36008	-0.51921	-1.3485	-3.6974	-1.5093	-1.015	-3.0947	-1.9315	-0.09934	-2.5508	-2.6247	-1.785	-0.98841	-1.5086	-1.517	-1.9719
4.2534	3.6	6.7538	5.676	4.9568	6.05	4.6453	5.0507	2.656	6.3875	4.5352	5.3688	5.8955	6.2987	5.2068	6.1108	4.8309	5.2214	4.5705	5.9905	5.2274	6.0933	3.4005	3.5831	6.1563	4.938	5.7828	5.7642	3.3769	6.7436	4.9367	4.5953	4.9171	5.6592	4.6684	5.5594	3.4561	4.9809	4.6076	4.0838	5.2372	6.4684	4.9247	5.2779	2.8081	4.8903	4.5435	4.6379	5.6094	6.1941
-9.2095	-9.4211	-9.4547	-7.8314	-8.2559	-8.705	-10.149	-8.7856	-8.2033	-9.6312	-8.2964	-10.061	-10.692	-9.4205	-7.7233	-7.4636	-7.6973	-9.1217	-9.7961	-8.6118	-9.7465	-8.5036	-7.7716	-7.8167	-9.3879	-8.3483	-8.2452	-9.5496	-10.747	-9.8037	-9.4784	-10.179	-9.918	-9.6851	-8.583	-9.6998	-9.4183	-9.2877	-9.2413	-7.6333	-8.5181	-9.3997	-8.093	-10.444	-9.3232	-10.23	-10.132	-9.4986	-9.4639	-9.6256
1.1709	0.96118	-0.88413	-1.1489	-0.84246	0.67497	0.76011	-0.16032	-0.48344	-0.4796	2.0444	0.47011	1.1277	2.116	-0.41525	0.56905	1.9739	1.4545	0.63076	0.5525	1.2022	0.7169	0.5195	0.31589	-0.047326	0.59675	-1.3883	1.2543	-0.32514	1.8286	1.6895	0.40213	0.43319	0.98748	0.97794	2.1525	0.32522	0.17448	0.32775	0.74004	-0.099688	0.88658	-0.22636	-0.23739	-0.64945	0.16243	1.1171	0.37086	-0.38255	-0.072152
0.096806	1.1929	-0.21645	-1.6797	1.1453	-1.8992	-0.40972	-0.58907	-0.79689	-0.87563	-1.0467	0.25499	0.57803	-1.1453	0.28764	0.74017	0.44262	-1.0772	0.25382	0.34746	0.39756	-0.57508	1.297	-1.3778	1.9242	0.055736	0.6964	-1.143	1.2781	0.01183	1.1107	0.20963	1.8385	-0.57988	0.62853	0.94141	-0.16766	-0.13158	0.49094	0.65437	-0.13018	-0.29569	0.67734	0.051828	0.25359	1.2288	-0.14392	-0.79968	0.24785	0.36828
-13.31	-12.749	-10.557	-9.7724	-10.533	-9.3456	-10.881	-10.205	-9.8643	-9.396	-10.635	-10.472	-11.114	-10.693	-10.774	-11.379	-10.103	-9.8522	-8.4692	-10.294	-11.433	-11.093	-12.078	-9.9137	-10.696	-11.344	-10.986	-10.522	-11.171	-12.419	-10.241	-9.2134	-11.139	-10.862	-9.7003	-11.231	-11.788	-10.676	-10.279	-11.188	-11.341	-10.412	-11.05	-10.318	-11.529	-10.079	-9.7271	-10.265	-9.9029	-10.787
6.7532	5.1559	6.0242	5.7108	3.3177	6.8908	6.0418	4.6488	6.452	6.5072	4.2626	6.1242	5.5963	4.4318	6.9025	5.9028	4.266	5.2031	6.214	6.3896	4.7371	6.788	8.0635	6.6351	4.4517	5.323	4.3354	4.1458	6.0888	5.9599	4.7735	6.1891	5.6384	6.6304	6.7434	4.0098	5.0544	4.6024	5.2877	6.2223	5.0795	6.3355	4.4059	5.0354	5.7754	5.9689	6.7429	7.3334	5.3072	5.9488
3.9398	4.8924	4.312	4.8216	4.5024	4.4389	5.3545	3.3704	3.7848	4.3271	3.6739	5.6921	3.7979	3.5857	4.2055	3.5557	3.8896	4.0331	4.4184	4.1015	4.6239	3.7354	3.5354	3.7381	6.1145	2.8565	5.1378	4.1675	4.0543	5.0677	3.9332	3.6528	4.4519	5.7031	5.2398	3.6633	5.7594	4.7237	4.2918	5.6567	3.2275	2.4855	3.6198	2.792	3.7791	3.7434	4.7397	4.6045	2.9929	3.3005
-10.918	-10.916	-11.407	-9.9291	-10.144	-11.149	-10.093	-9.368	-11.074	-9.8688	-10.672	-11.524	-10.364	-11.703	-10.503	-10.702	-10.244	-10.363	-10.521	-11.519	-10.82	-12.044	-9.931	-9.4015	-11.008	-9.1793	-9.7915	-11.329	-10.577	-9.5518	-12.318	-10.703	-9.8313	-11.742	-9.1505	-9.1443	-11.589	-8.6654	-9.1003	-12.108	-10.563	-9.9111	-9.067	-11.373	-9.1199	-9.3716	-11.208	-11.07	-9.9709	-9.7734
-1.6031	-2.2093	-2.3058	-2.8085	-4.4751	-3.6864	-2.0206	-2.9292	-3.9804	-4.2605	-4.3544	-2.5132	-3.4294	-2.8174	-2.578	-3.3471	-1.3755	-2.6829	-2.3104	-2.0674	-4.1279	-2.2191	-2.471	-1.1186	-2.1714	-2.9993	-4.1218	-1.8759	-4.0831	-2.4694	-1.2387	-2.9653	-2.9049	-2.7082	-2.8438	-1.5979	-4.2353	-2.1349	-2.2912	-2.0616	-3.1017	-2.0107	-2.5427	-3.8058	-2.2854	-2.9199	-2.0908	-2.4753	-2.4814	-3.7403
-9.5756	-9.8778	-9.467	-9.3097	-11.874	-9.377	-11.487	-8.4771	-10.275	-11.725	-9.2653	-9.6349	-11.106	-10.676	-9.9773	-10.491	-10.47	-11.587	-10.147	-12.249	-10.762	-11.436	-10.047	-10.716	-11.432	-9.8481	-10.744	-10.962	-10.822	-10.561	-9.5853	-10.473	-10.08	-11.169	-9.9697	-9.4938	-10.394	-10.607	-10.868	-10.704	-9.6968	-11.417	-11.226	-9.2991	-9.3936	-10.34	-10.432	-10.137	-10.172	-11.822
-3.3644	-2.5935	-5.2752	-2.6221	-4.0577	-5.1167	-3.8584	-4.1119	-3.9582	-4.7226	-3.2478	-3.5347	-2.6642	-3.5722	-3.8976	-3.6198	-3.4067	-3.9078	-4.1331	-3.2198	-1.7932	-3.9912	-4.3218	-3.302	-4.0037	-3.9477	-4.4836	-2.1999	-3.8661	-2.8692	-4.6151	-4.2192	-3.7103	-3.4383	-3.35	-3.038	-3.2351	-2.897	-3.3	-3.21	-4.5356	-3.7159	-4.7181	-3.0856	-2.1102	-2.7005	-3.7324	-5.2223	-4.5396	-4.69
-20.237	-21.333	-21.634	-20.392	-19.932	-22.518	-22.31	-20.821	-19.629	-21.01	-20.618	-20.109	-20.646	-20.333	-20.71	-19.325	-20.969	-22.029	-20.635	-20.848	-20.468	-21.557	-21.772	-19.504	-21.602	-20.281	-22.116	-20.764	-21.517	-19.444	-21.861	-19.396	-22.201	-20.896	-20.897	-20.724	-21.433	-21.196	-19.141	-22.341	-22.916	-21.716	-21.544	-20.591	-20.632	-21.731	-21.993	-20.301	-19.877	-20.649
-4.1415	-2.4076	-2.4436	-2.2287	-3.4408	-1.8856	-1.2935	-3.0327	-1.8148	-2.9374	-1.2792	-2.3809	-3.3819	-4.3542	-4.1384	-0.94126	-2.49	-2.1882	-2.5887	-3.5349	-4.539	-1.9972	-1.2915	-2.3813	-2.6771	-2.6126	-3.9622	-3.1192	-0.45836	-3.0595	-2.1726	-2.097	-2.2472	-0.56679	-3.7093	-1.2422	-1.577	-1.6866	-2.2196	-2.916	-3.1084	-2.8948	-2.1133	-2.9672	-2.637	-1.4604	-2.4305	-1.7655	-3.038	-1.7962
8.6026	9.0543	9.335	8.6101	9.1449	9.0222	9.6525	9.5862	7.7346	8.5105	7.1461	8.5162	7.8675	9.8026	10.88	8.334	8.9179	7.7537	8.0385	7.5024	7.4502	8.8279	9.7192	9.2447	7.3236	8.7907	9.5493	9.7715	9.5669	8.4512	9.4072	7.1264	7.2975	7.3268	9.5399	8.0711	8.8789	9.7037	9.3155	9.8829	9.3985	9.6829	8.1649	10.413	8.6512	8.1238	8.956	9.2961	9.4142	7.5441
-0.29369	-2.6524	-1.8995	-1.4744	-1.9472	-1.2554	-2.9516	-1.6606	0.21914	-2.3412	-2.239	-1.3616	-1.2603	-0.72595	-0.36275	-0.98068	0.14359	-1.9684	-0.6474	-2.1635	-1.1657	-1.8453	-1.9409	-0.45434	-1.319	-1.7543	-0.11958	-0.83967	-1.512	-1.347	-1.5955	-0.77495	-1.3483	-2.3781	-0.96852	-2.2082	-1.5944	-1.3766	-1.7616	-1.9204	-0.72321	-0.72051	-0.48928	-0.068639	-2.4938	-1.3742	-0.83391	-2.1013	-0.93537	-0.46389
-10.23	-10.156	-10.541	-10.103	-10.492	-10.093	-11.653	-8.8801	-10.132	-9.8912	-10.286	-10.606	-11.158	-8.9856	-9.5488	-10.135	-10.619	-10.765	-10.116	-10.829	-9.0449	-9.6767	-10.48	-10.372	-9.9793	-9.8218	-11.264	-11.723	-9.9975	-11.005	-11.839	-10.125	-9.4421	-10.011	-11.687	-10.64	-10.337	-8.2287	-12.665	-8.987	-9.8522	-9.8709	-9.3058	-11.446	-9.9745	-10.333	-10.55	-9.7791	-9.8042	-9.6826
-1.2438	-0.4792	-2.147	-1.2254	-0.12538	-0.76438	-1.4526	-0.90952	-0.60573	-0.74369	0.6898	-0.90618	0.64173	-1.0693	-0.41548	-1.5504	-0.05815	-0.88513	-2.1465	-1.6759	-2.9535	-0.25337	-0.99506	-0.77036	-2.7113	-1.599	-1.4582	-3.5315	-0.5992	-1.9367	-1.5174	-0.87738	-1.7331	-1.7728	-2.0149	-0.98336	-1.5783	-2.1411	-1.5699	0.96645	-1.3958	-2.098	-0.4984	-2.4682	-2.0781	-1.1615	-0.94974	-1.897	-0.61103	-1.8364
-8.2305	-9.0441	-8.5516	-9.0809	-8.9766	-8.5111	-9.15	-8.2807	-8.734	-9.1047	-9.6576	-9.3039	-9.5566	-8.6122	-10.285	-10.309	-8.0764	-9.6315	-8.1599	-9.6375	-8.7373	-9.2199	-8.7342	-9.3554	-9.2342	-9.4542	-8.8214	-8.1712	-9.6551	-8.8069	-9.7514	-7.8555	-9.6084	-9.0308	-9.7448	-8.5456	-9.0209	-8.5008	-8.3788	-8.066	-9.2351	-8.8092	-9.3392	-8.0974	-9.1328	-8.5573	-9.6151	-8.1003	-10.301	-7.9333
8.7297	6.4808	9.3643	8.8954	8.4821	8.043	8.1078	9.2535	7.8777	7.1945	8.0507	9.9184	8.5659	9.6274	8.527	8.8403	9.8508	8.9529	7.1922	7.5795	9.1637	7.9865	9.7243	9.2319	7.0753	6.8932	8.2397	9.0723	7.8234	7.4135	10.916	8.7736	7.8783	8.9413	8.2414	8.4415	9.2892	8.5447	8.9285	7.6909	8.407	8.6298	8.6687	7.0921	8.1476	7.5453	9.0954	7.5945	7.2148	8.6423
-1.7288	-1.4771	-1.3143	-2.4966	-1.915	-2.4194	-1.7272	-2.7255	-3.3051	-2.0026	-3.7929	-2.9061	-2.9915	-2.6656	-3.3291	-2.2375	-3.0069	-1.8443	-2.8599	-1.0011	-2.8873	-3.4147	-2.381	-1.5515	-3.3077	-1.5936	-3.0179	-3.0482	-1.1418	-3.3295	-2.5229	-2.82	-2.0668	-1.0264	-3.0714	-2.5521	-2.3115	-3.5816	-2.8988	-1.849	-2.338	-2.865	-1.8973	-0.91197	-2.5888	-1.8383	-1.7463	-2.6945	-1.8529	-1.7723
-11.498	-11.068	-11.705	-9.4041	-12.118	-11.882	-13.312	-10.702	-10.839	-10.725	-13.059	-12.789	-12.772	-11.938	-10.675	-10.346	-11.829	-11.622	-12.1	-10.822	-13.087	-12.731	-11.458	-11.947	-13.382	-12.598	-11.47	-11.562	-10.608	-12.461	-12.479	-11.666	-12.039	-10.735	-12.722	-11.808	-12.174	-11.183	-11.969	-10.492	-13.012	-12.334	-12.202	-10.923	-13.521	-11.466	-11.512	-11.946	-10.692	-13.8
-13.885	-13.075	-13.408	-12.64	-13.418	-14.225	-13.545	-14.628	-13.065	-14.422	-13.17	-11.347	-14.374	-14.488	-13.039	-13.187	-12.221	-13.68	-13.191	-13.525	-12.166	-13.032	-12.275	-13.926	-12.939	-12.408	-12.682	-12.372	-14.294	-13.576	-13.568	-12.708	-12.738	-13.374	-13.578	-12.913	-10.923	-11.335	-13.375	-10.797	-12.695	-12.355	-12.807	-12.252	-12.873	-15.187	-13.107	-12.428	-13.336	-13.733
-10.978	-11.815	-12.831	-12.086	-12.718	-12.206	-8.7265	-10.547	-12.474	-11.276	-10.598	-11.382	-11.988	-11.609	-12.02	-11.581	-11.635	-11.444	-8.9065	-11.245	-9.9179	-10.908	-10.988	-10.877	-12.519	-10.999	-11.424	-10.797	-11.573	-10.957	-11.896	-12.019	-12.509	-10.468	-10.287	-10.684	-12.735	-11.124	-11.545	-11.862	-11.266	-12.024	-10.573	-11.288	-12.104	-11.466	-10.828	-11.257	-12.375	-11.816
-11.845	-11.482	-9.8325	-12.523	-11.453	-11.269	-8.5538	-10.827	-10.373	-12.1	-11.988	-10.675	-10.388	-10.701	-11.289	-11.166	-12.115	-11.132	-8.5296	-11.41	-10.461	-10.594	-10.569	-11.492	-12.529	-9.2275	-11.249	-10.519	-10.591	-11.405	-12.71	-10.86	-10.539	-11.688	-11.622	-11.435	-11.033	-11.048	-11.32	-9.5585	-11.176	-10.369	-8.7305	-10.602	-10.629	-11.033	-9.4193	-11.626	-9.98	-11.709
2.2153	2.8726	2.5045	2.2324	3.343	1.0315	2.8838	1.3307	2.2081	2.554	2.9028	1.7357	2.8322	2.2167	2.9731	3.161	1.8233	2.1585	2.2886	3.6215	3.754	1.8525	2.659	3.1455	0.40046	3.216	1.7823	0.89545	2.9925	2.2633	1.4265	3.6727	1.5273	4.2817	3.2514	0.85683	1.6375	2.714	2.5304	0.89377	2.5165	2.9443	4.1471	2.3774	1.456	2.3218	3.1111	0.88905	3.4868	1.8647
7.2974	6.974	7.8001	6.4002	8.0016	5.5313	6.1625	5.623	5.879	7.9489	5.3531	7.9078	6.951	7.3982	6.0243	7.5699	7.2629	6.586	7.1336	7.6309	7.6761	8.3742	6.4893	7.3981	8.0131	7.3854	7.9884	7.6837	6.7719	7.8134	6.384	6.6936	6.1922	7.8009	5.105	6.1393	6.5306	6.8617	7.3353	8.1443	5.7093	6.7606	8.5226	6.5669	6.3324	7.6808	9.1586	7.9165	6.8659	6.9187
-2.8795	-2.9588	-2.7613	-3.4729	-2.921	-4.7942	-2.2302	-3.0421	-3.6458	-4.0765	-2.8845	-4.5489	-3.6563	-2.6028	-3.9963	-3.437	-3.1976	-2.5587	-2.8919	-4.5097	-3.498	-1.9144	-3.2738	-2.2882	-2.9751	-3.0721	-2.9576	-1.3366	-3.7776	-3.3016	-2.0079	-3.2111	-3.5637	-3.1918	-3.3035	-3.0934	-2.3587	-3.8454	-3.3033	-1.8477	-2.4669	-3.2612	-2.5523	-3.4756	-4.3367	-2.6037	-2.9012	-3.0909	-3.905	-2.7197
-6.0056	-4.7337	-5.3066	-2.1041	-4.0537	-4.447	-3.1818	-6.0683	-2.5977	-5.0068	-2.279	-4.0965	-4.7932	-2.465	-4.2307	-5.6028	-5.1103	-4.1727	-5.1232	-5.3232	-4.2127	-4.5191	-4.2138	-4.4309	-3.4602	-3.4552	-6.3421	-4.2901	-4.7753	-4.4703	-2.8493	-2.4992	-3.6087	-4.2394	-3.8429	-2.8375	-4.9535	-4.0022	-4.5093	-4.65	-4.5352	-3.2398	-3.3143	-5.1379	-5.0599	-4.0837	-5.1798	-3.7875	-3.8877	-4.1669
-3.8078	-2.8334	-2.5081	-1.3796	-1.4345	-3.2844	-2.8252	-4.0045	-2.61	-2.643	-2.4565	-2.4441	-3.5328	-2.5862	-1.0629	-1.1065	-2.5146	-2.4347	-4.4615	-3.0309	-2.0909	-2.5945	-0.68023	-2.9175	-3.6756	-2.1131	-4.1649	-2.0349	-2.8711	-2.0974	-3.7377	-3.5866	-3.2633	-2.172	-2.1094	-2.0833	-3.1098	-2.6049	-2.4059	-2.4336	-1.0323	-2.7935	-2.296	-3.1035	-2.9131	-0.37233	-3.1661	-3.6918	-3.016	-2.9386
-3.643	-2.8458	-1.927	-1.6006	-3.0542	-2.0509	-3.1952	-2.7061	-4.4489	-2.8982	-2.3585	-4.7074	-3.2394	-1.6126	-1.8525	-2.9722	-1.9891	-2.5753	-1.8509	-2.286	-3.3985	-1.9825	-2.0449	-2.5995	-1.9743	-2.2748	-2.8177	-3.396	-1.9137	-1.6314	-3.5388	-3.4634	-1.112	-3.755	-3.5203	-3.2839	-3.2994	-2.4374	-0.47328	-3.8823	-2.0147	-1.5451	-3.9129	-2.6608	-1.6965	-2.6641	-1.6822	-2.8529	-3.3403	-3.4786
-21.909	-22.664	-21.949	-20.894	-23.368	-23.042	-21.709	-22.947	-22.326	-21.14	-21.242	-22.972	-22.238	-23.087	-21.88	-22.27	-22.226	-23.764	-22.557	-19.728	-20.606	-22.895	-23.21	-22.99	-20.531	-22.089	-22.633	-22.935	-23.381	-22.785	-21.982	-21.8	-21.965	-22.141	-22.591	-21.954	-22.378	-22.053	-22.448	-21.275	-22.898	-22.774	-22.883	-22.231	-23.437	-21.454	-22.008	-22.583	-22.538	-24.58
-6.2547	-6.0204	-6.7476	-6.5208	-5.6657	-6.7173	-7.5242	-6.6491	-5.0746	-5.6214	-5.7616	-6.7434	-5.7099	-5.7621	-6.0308	-6.796	-7.1107	-5.6133	-6.9899	-5.3935	-5.9908	-7.1807	-5.0849	-7.8283	-7.349	-4.5649	-6.5385	-6.7262	-5.2867	-5.8466	-6.6404	-6.6044	-7.5109	-7.5693	-7.2239	-4.6781	-5.5619	-4.3685	-4.9046	-6.7365	-6.725	-6.2323	-6.4626	-6.6686	-7.0339	-7.7891	-6.7176	-5.2281	-7.3246	-6.7294
-2.2028	-0.47717	0.16436	-2.2267	-0.02427	-2.1778	-0.48242	-1.0402	-1.5674	-0.042548	-1.0672	-0.46128	0.42512	-0.15266	-2.0057	-1.1132	-0.99339	-0.97795	-2.9423	-1.0751	-1.9933	-2.4593	-0.8439	-1.1787	-1.0257	-1.2714	-1.7991	-3.5449	-0.46305	-0.89512	-2.1677	-1.0625	-0.92392	-1.81	-1.376	-1.3492	-1.3255	-1.4913	-0.088374	0.4651	-1.5656	-0.49702	-1.8357	-0.54552	-1.3971	-2.3441	-1.3155	-1.0026	0.57563	-2.5457
1.1204	0.71931	0.014433	1.3942	0.65731	1.0034	2.3997	0.70131	1.2552	2.4517	3.5033	1.1948	1.0732	1.3337	1.5338	1.3825	1.9414	0.79654	1.7499	0.22578	-0.20028	0.63395	1.3678	1.0142	0.96856	0.63378	0.48223	0.71647	2.5352	1.0967	2.3481	0.28852	1.3769	-0.031187	2.7361	2.0186	0.26955	0.39958	2.8835	1.4567	2.3462	-0.29502	1.2475	1.661	1.7125	1.4344	1.0726	2.2649	2.1676	1.7524
5.6394	6.6208	6.0141	5.1259	6.4574	5.2325	4.8711	6.3741	4.4054	6.2236	5.0202	5.7885	7.0844	6.8624	5.5478	5.3138	6.3462	4.8479	7.8111	5.0668	3.9424	5.6515	6.3769	5.3313	4.5664	6.5389	4.6391	6.1509	5.7381	5.5364	6.2402	4.7395	5.2395	3.6329	5.5139	7.3143	5.6194	5.9836	5.8984	4.8117	4.6332	4.3887	4.8772	7.3242	4.9084	6.4013	6.5735	6.3926	5.258	6.5113
-10.001	-8.0493	-7.6817	-9.2316	-7.8858	-7.5586	-9.1475	-9.6951	-9.3335	-8.8268	-9.3381	-8.3841	-7.7687	-8.9965	-8.5801	-9.2613	-9.2724	-8.74	-8.8398	-9.9511	-11.607	-8.3196	-8.699	-9.9165	-9.6296	-9.9801	-9.127	-9.5077	-8.4893	-7.6765	-9.5511	-8.8285	-8.7417	-8.6092	-10.408	-10.617	-9.7178	-7.9434	-10.192	-9.4979	-7.8712	-8.6213	-9.3654	-10.414	-10.512	-7.6416	-9.4247	-7.9819	-8.5688	-8.148
-4.1675	-3.1117	-3.9443	-2.5595	-4.6842	-4.0075	-3.7942	-3.2971	-3.8594	-1.9604	-3.3215	-4.2976	-4.5542	-2.617	-3.7722	-3.7306	-2.565	-5.0268	-2.7755	-4.1856	-1.6475	-3.0162	-2.5737	-4.7394	-4.7952	-3.23	-5.2557	-3.9866	-4.951	-3.9132	-4.4522	-4.2042	-4.1292	-1.5351	-3.6241	-3.7881	-3.881	-4.5494	-2.7631	-4.2247	-2.3759	-5.0076	-2.7732	-4.2485	-3.6777	-4.5985	-2.9591	-2.3171	-2.3823	-3.936
10.134	10.297	9.4185	10.023	9.9329	9.3825	9.859	9.3969	10.616	9.6902	8.8732	11.064	9.5437	9.298	10.285	10.466	10.34	9.9395	9.8172	9.594	10.682	10.495	9.7159	9.3515	9.1474	9.5565	9.3914	9.4926	10.333	9.0578	10.771	10.857	10.289	8.0577	8.7536	9.831	7.4335	9.2632	8.7643	7.8134	10.134	10.612	11.159	8.8044	9.059	7.9167	9.3904	9.5385	9.65	10.95
-20.784	-22.336	-22.554	-22.896	-20.275	-21.732	-21.409	-21.772	-23.04	-22.137	-22.177	-22.532	-20.542	-21.41	-23.045	-21.83	-21.527	-22.63	-21.831	-22.523	-22.785	-21.669	-21.523	-22.678	-23.81	-23.249	-23.491	-23.588	-21.786	-23.723	-21.592	-22.267	-22.159	-21.941	-24.001	-20.89	-21.865	-23.021	-22.15	-23.653	-21.728	-22.613	-22.979	-22.457	-21.594	-22.174	-21.724	-21.32	-22.482	-21.965
1.8851	3.5604	2.1427	3.2474	1.5584	1.6003	2.0559	1.4288	2.2655	1.7515	1.9263	1.3309	4.8742	3.0039	1.862	2.1864	1.1405	1.2929	1.3186	0.74859	3.7832	2.8732	1.0896	2.2461	2.737	1.4728	1.1694	2.6662	0.92091	-0.04257	0.041611	3.3312	0.42663	0.55916	1.021	2.2085	2.105	0.26477	2.4629	2.8543	0.98026	2.082	-0.17689	0.72251	0.63026	2.8729	1.8189	-1.0298	2.7842	1.9892
3.1787	3.5955	2.6567	0.6009	1.8107	4.5464	2.7102	2.0312	2.9948	4.0303	2.3284	2.9408	2.5362	3.7639	2.0305	2.3485	2.2142	2.2798	3.3724	0.81147	2.5273	4.0749	3.0125	1.738	4.188	4.0339	1.503	4.0657	3.1311	3.5654	3.6079	3.4787	2.9142	1.81	1.1484	1.0952	3.2136	3.524	3.6127	4.3447	2.8452	2.2764	2.8767	4.2321	3.253	2.7879	3.1505	3.3904	2.8638	4.793
-11.876	-13.493	-10.774	-10.891	-12.573	-11.162	-11.267	-11.542	-11.342	-11.023	-11.438	-11.428	-11.33	-11.474	-12.523	-10.759	-11.06	-11.179	-12.168	-10.907	-13.319	-12.784	-12.04	-13.178	-11.661	-11.077	-12.031	-11.033	-13.19	-9.8085	-11.36	-11.502	-12.083	-10.721	-10.905	-12.634	-12.36	-12.354	-11.615	-12.645	-11.375	-14.002	-13.381	-12.401	-13.14	-11.427	-11.628	-10.52	-11.349	-10.979
-12.047	-10.609	-12.162	-12.012	-12.422	-10.93	-11.496	-11.986	-10.177	-12.48	-10.845	-11.644	-12.172	-11.644	-11.148	-12.444	-11.325	-10.58	-12.262	-12.566	-11.462	-13.44	-12.706	-12.46	-11.473	-12.482	-11.163	-11.996	-12.529	-9.4681	-10.825	-10.418	-12.021	-10.791	-11.167	-12.157	-10.013	-11.799	-10.994	-10.811	-11.892	-13.124	-11.024	-10.837	-11.949	-10.767	-10.776	-11.69	-12.412	-11.393
-2.5352	-1.056	-0.25336	-0.47694	-1.3583	-0.42311	-1.2042	-0.79518	1.0911	-0.92152	-0.79384	-1.9771	0.70352	0.49772	-0.59083	0.04856	-0.72597	-1.6327	-2.027	-0.29651	-0.92412	-0.88879	-1.8598	-1.8771	-0.37141	-0.76126	-2.2333	-1.476	-0.61041	0.24254	-1.6489	-2.2396	-0.99677	-0.039042	-0.67575	-0.18405	-1.0496	-1.1523	-2.6727	-0.16292	-1.4347	-0.44716	0.070829	-0.22581	-0.75698	-1.4118	0.058873	-1.5136	-1.328	-1.191
-1.0879	-2.0867	-1.5947	-1.9859	-0.40011	-2.7325	-2.7444	-1.1848	-0.58146	-1.6154	-1.0119	-0.99673	-1.665	-0.5575	-0.61832	-2.2558	-1.3043	-1.0143	-0.17288	-1.5251	-1.6931	-1.0101	-1.4718	-1.6767	-0.25307	-2.0663	-2.7089	-2.0953	-0.32313	-0.30482	-0.69	-1.541	-1.6857	-2.3074	-0.93268	-2.8759	-1.7652	-1.8413	-1.4131	-1.9522	-1.8586	-1.2234	-2.7676	-0.14347	-0.055861	-1.7431	-1.7702	-0.25937	-1.8121	-1.3996
-7.1695	-6.765	-6.4077	-6.4129	-7.3151	-6.9546	-5.6894	-6.4771	-6.8128	-6.3853	-5.9567	-7.0034	-6.3653	-6.7817	-6.2514	-7.4996	-6.4547	-5.335	-6.2301	-5.9666	-6.5312	-6.5698	-6.0969	-6.9571	-6.4636	-6.9287	-4.643	-7.0713	-6.3085	-7.0687	-6.0777	-5.9951	-5.8186	-7.1303	-4.8794	-6.4325	-6.7642	-6.041	-7.9013	-5.2167	-6.396	-8.0513	-6.4827	-5.799	-5.3533	-6.542	-6.4513	-6.3318	-5.4568	-6.2044
-4.2692	-3.0412	-3.906	-2.8408	-2.5472	-2.9395	-1.6501	-3.266	-3.2963	-2.4194	-2.2039	-1.4387	-2.0207	-4.1356	-3.8423	-4.1101	-4.2253	-2.5623	-2.2942	-4.2155	-4.5508	-3.64	-3.0119	-3.2617	-3.1031	-3.2577	-3.1629	-2.2466	-3.5676	-4.3982	-3.2388	-3.7083	-4.1455	-2.3868	-3.7733	-2.7726	-4.1776	-3.5803	-2.9819	-2.4941	-3.4073	-2.457	-4.1637	-3.3671	-1.5559	-4.2731	-4.5113	-3.7795	-3.3742	-1.5909
-6.7419	-7.0636	-5.316	-5.9841	-7.0571	-6.8966	-6.8762	-6.7225	-5.6896	-5.9418	-7.0614	-6.9042	-8.3846	-5.2559	-7.5738	-7.2437	-6.8175	-6.4348	-7.6662	-6.2406	-7.505	-7.3588	-7.2132	-6.5037	-6.034	-6.6211	-5.2131	-6.4155	-6.7087	-6.5237	-5.1455	-6.7631	-6.3303	-7.3836	-7.5428	-7.5412	-6.8766	-5.0841	-4.924	-7.1096	-6.0679	-5.677	-7.0312	-5.9448	-6.6605	-6.836	-6.1708	-7.3237	-5.6743	-6.2498
-13.23	-13.18	-11.901	-13.721	-13.225	-13.56	-11.493	-14.073	-11.101	-11.563	-11.92	-12.69	-13.395	-12.557	-11.471	-11.465	-10.079	-13.596	-12.461	-13.775	-12.456	-13.54	-12.821	-11.354	-13.835	-14.165	-13.481	-12.32	-13.517	-11.907	-11.254	-12.548	-11.815	-12.39	-13.331	-11.095	-13.493	-13.288	-15.13	-9.9376	-13.256	-12.293	-13.384	-13.449	-12.609	-13.177	-13.517	-11.857	-13.314	-14.423
-1.0695	-1.4004	-2.4718	-0.57899	-0.75059	-0.88835	-0.29213	-1.9525	-1.2824	-0.24343	-0.98706	-1.2711	-2.1343	0.12578	-1.5174	-0.95033	-1.6015	-0.71893	-0.045482	-0.90268	-2.0055	-1.891	-1.3696	0.025031	-2.5236	-1.0288	-2.3237	-0.18717	-0.51236	-1.8773	-1.5346	-1.6702	-1.5427	-1.6709	-1.7791	-1.202	-0.79366	-1.1949	-0.84826	-2.63	-2.6046	-1.9521	-2.6299	-1.968	-0.97901	-0.60359	-2.2781	-1.1449	-1.1025	-0.45745
-12.859	-12.273	-9.493	-11.465	-10.565	-10.588	-11.198	-10.59	-12.054	-10.117	-12.223	-11.822	-9.8346	-11.466	-10.771	-13.07	-12.336	-11.166	-11.34	-10.944	-10.611	-12.159	-11.701	-10.175	-11.735	-11.555	-13.339	-11.407	-11.023	-9.8476	-12.196	-11.352	-10.484	-10.595	-10.452	-11.312	-13.326	-13.286	-11.741	-12.559	-10.835	-12.329	-11.314	-12.005	-11.933	-11.378	-12.463	-10.576	-12.279	-11.933
-10.967	-11.885	-12.142	-12.445	-11.805	-11.264	-11.214	-12.056	-10.459	-11.712	-12.599	-13.662	-11.08	-12.326	-11.449	-11.213	-12.117	-11.223	-11.474	-11.76	-13.369	-11.464	-11.48	-11.584	-14.658	-11.229	-11.611	-11.46	-12.527	-11.821	-12.288	-11.874	-11.836	-12.3	-11.474	-11.939	-11.816	-11.292	-11.017	-10.627	-10.652	-12.224	-13.072	-12.51	-10.604	-11.208	-13.251	-10.793	-12.318	-11.763
0.78164	1.2584	-0.81635	0.92633	2.439	0.94648	1.8949	0.42569	0.87069	2.185	0.11788	0.37971	0.48989	0.54212	1.2899	0.99324	1.9724	1.6928	-0.045476	-0.020888	-0.43691	1.1445	1.5096	1.4572	1.697	1.2394	1.3726	2.0571	-0.1904	0.92988	1.7787	0.13053	0.13186	0.88618	0.45902	0.76982	2.8753	3.6423	0.1946	0.84089	1.2799	1.545	0.61494	1.2242	2.0243	0.46811	0.46532	-0.037126	0.70959	0.93443
-0.5482	-1.0772	-2.3658	-2.4731	-0.99816	-1.3407	-0.21092	-1.9003	-1.8471	-1.0547	-2.7558	-1.399	-1.0716	-3.4946	-1.0672	-0.95002	-1.3608	-1.3354	-0.084098	-2.3475	-1.0531	-1.0737	-2.2016	-0.81602	-2.2107	-1.6077	-2.2962	-1.3438	-1.0846	-1.2731	-0.57566	-1.8531	-1.006	-2.471	-2.0525	0.33667	-0.24741	-0.6351	-1.6356	-2.5655	-2.4485	-0.88267	-1.0739	-0.36722	-2.4547	-1.3748	-1.3202	-1.4073	-0.16766	-1.108
-4.9617	-5.6482	-6.3039	-5.9479	-4.9171	-6.6853	-5.6177	-6.4336	-5.5786	-6.232	-6.4407	-6.3375	-5.4458	-6.1181	-4.4867	-4.3945	-6.7799	-6.3887	-4.6666	-7.0807	-6.4945	-6.2461	-5.3512	-6.9504	-6.3209	-4.492	-6.1459	-6.6332	-6.5349	-5.825	-8.2346	-5.6208	-5.7967	-5.5299	-6.168	-4.8117	-6.2856	-6.2052	-6.4254	-5.9118	-5.1635	-5.6128	-5.4995	-6.882	-4.0757	-5.0969	-5.8943	-6.9172	-5.5649	-4.8351
-2.4755	-3.156	-1.6694	-3.7192	-1.9033	-2.1306	-2.3963	-1.9215	-2.1682	-1.7872	-2.9879	-1.7274	-1.624	-2.702	-3.4399	-2.4891	-3.7181	-2.9169	-3.1921	-3.7923	-3.0162	-4.1536	-1.5901	-3.0334	-2.3259	-2.2269	-1.9876	-1.4158	-1.781	-3.5684	-3.0252	-1.3058	-3.0923	-1.3342	-2.4718	-1.0722	-1.6097	-2.0777	-1.9715	-3.2588	-0.88977	-4.2077	-3.7882	-1.2595	-2.7269	-0.81415	-1.7997	-2.9668	-3.8097	-2.7428
-12.326	-9.0772	-10.099	-10.029	-10.206	-10.367	-9.7856	-11.418	-10.166	-10.805	-10.116	-11.081	-11.248	-10.824	-10.288	-11.623	-11.863	-11.859	-10.909	-10.318	-10.743	-11.959	-11.602	-11.009	-12.326	-9.6855	-10.728	-11.586	-10.039	-10.649	-11.721	-10.601	-11.078	-10.052	-11.005	-9.5179	-12.076	-9.0363	-11.033	-12.115	-11.907	-11.68	-11.797	-10.584	-10.214	-11.104	-11.055	-10.404	-10.529	-10.238
2.1083	2.1022	0.66447	0.76127	1.2289	1.6387	1.4243	2.0618	0.87119	1.5153	-0.57388	1.4323	2.0501	0.25305	0.8007	0.9591	0.70154	2.1723	2.8051	0.16363	1.6696	2.229	1.6358	1.3646	2.0602	1.2194	0.18327	0.67885	3.9561	2.2892	0.58791	0.084893	-0.043894	2.9059	1.0049	0.86947	1.488	1.5099	2.1052	2.9618	0.74661	1.6946	1.4324	2.4401	0.69618	0.40526	1.8755	1.7449	0.47334	1.3258
-14.843	-14.54	-15.219	-12.804	-14.331	-14.325	-14.254	-14.193	-14.262	-15.516	-13.739	-14.498	-15.559	-16.112	-16.837	-14.932	-12.194	-15.433	-13.085	-14.332	-16.34	-15.757	-13.832	-15.519	-13.625	-14.847	-15.412	-15.02	-15.535	-14.28	-14.987	-14.792	-14.9	-15.179	-14.901	-13.834	-14.698	-12.903	-14.769	-14.241	-14.929	-15.249	-15.822	-13.951	-15.921	-15.14	-15.341	-15.199	-14.725	-14.546
2.035	2.2542	0.40933	2.1568	4.2923	2.9895	2.3661	3.7382	2.8288	2.3557	3.1766	2.8672	2.7519	2.378	2.7308	3.4464	2.1887	1.3018	3.9507	2.6782	3.0744	3.5226	3.3053	1.3413	2.4189	4.636	2.2091	0.97991	2.0153	2.8518	2.1116	2.0482	1.9856	2.5633	2.8679	1.7768	3.5913	2.8585	2.3688	2.8198	1.8347	1.437	4.1085	2.5337	3.1344	4.0177	2.1202	1.1101	1.6974	3.513
2.6929	2.953	0.6326	1.2741	1.7599	2.0578	2.0757	-0.15495	0.70753	1.0507	2.2627	1.2596	2.071	2.6555	1.1941	1.4725	1.5726	0.54522	1.4705	1.4811	1.6607	1.3891	0.72323	1.8429	2.144	0.85013	2.042	1.9906	1.1853	1.1945	1.4114	3.0529	1.9763	0.25038	3.1023	1.6722	2.1732	1.2313	2.6417	0.67499	3.0307	3.0925	1.9582	3.0622	2.2269	1.9679	1.601	3.327	0.39708	3.65
-3.4143	-5.9663	-6.2323	-4.5201	-2.9582	-4.7977	-4.1115	-3.5194	-3.6662	-4.2948	-3.8358	-4.0272	-4.2336	-3.5822	-3.6208	-4.6236	-5.5443	-4.2124	-5.6499	-4.4189	-3.6508	-4.6488	-3.5182	-4.2036	-4.061	-3.07	-3.5745	-3.4127	-4.8729	-2.4956	-2.4705	-3.3823	-2.4994	-3.704	-5.2007	-4.1022	-3.1888	-3.409	-3.7337	-3.6115	-4.6568	-4.0047	-4.2687	-4.2665	-3.5924	-3.173	-3.7662	-4.4245	-6.0304	-4.1433
6.3128	7.7769	6.6214	5.2829	6.1749	7.1581	7.0043	3.8353	7.9277	7.4631	6.2267	7.394	5.7534	7.312	8.1342	6.7508	6.2483	7.7285	7.3634	6.5073	7.8423	6.8798	7.592	7.6681	7.1425	6.6543	6.4333	5.8429	6.8698	6.3599	5.9727	5.9233	7.5405	5.7348	7.357	5.4898	8.9244	5.8355	6.2593	7.1143	6.6058	6.2142	6.0495	5.895	6.818	8.5814	8.032	6.4383	5.0899	6.3965
-0.85782	-0.29975	0.47466	1.1452	-1.5342	2.5446	0.72552	0.75715	-0.67607	1.0067	-0.28308	0.45566	0.64004	-0.1078	2.3652	0.27315	-0.36785	1.7823	0.46492	-0.12393	-1.1836	0.96414	0.55658	0.15787	1.6831	1.5366	0.28701	-0.36594	0.63056	0.16496	1.2371	-0.17527	-0.67081	0.3935	-1.2372	0.49776	-0.057334	0.53104	1.1481	-1.0207	-0.08657	0.31823	-0.036618	-0.88238	0.27524	0.14884	0.28419	-0.31475	0.43135	0.26969
-12.579	-12.965	-12.781	-13.241	-14.087	-13.98	-16.081	-12.93	-14.645	-14.05	-11.798	-12.636	-12.425	-11.904	-13.352	-12.226	-13.63	-13.856	-13.874	-13.663	-12.866	-11.772	-12.243	-13.128	-13.529	-12.293	-13.872	-11.911	-13.095	-13.755	-15.076	-12.63	-13.554	-12.607	-14.393	-12.708	-14.524	-13.337	-12.166	-13.889	-13.352	-13.147	-13.091	-12.185	-14.358	-12.553	-14.239	-12.368	-14.077	-13.558
-8.0612	-8.6548	-6.4817	-6.3576	-6.3325	-7.9771	-7.3127	-7.4702	-7.6246	-7.4379	-7.6674	-6.2758	-6.8575	-9.5	-5.2729	-8.4034	-8.6069	-5.7067	-7.1886	-6.7965	-6.64	-7.9263	-7.9916	-9.0187	-8.0282	-9.1148	-6.5082	-8.9948	-8.3243	-7.6188	-8.4482	-6.9074	-8.4564	-8.5554	-7.518	-8.0994	-6.85	-8.1519	-6.8821	-6.8084	-6.4956	-8.8324	-5.7934	-8.5565	-6.5652	-7.1236	-7.9641	-7.8757	-6.9672	-9.0021
-0.96948	-0.35301	0.86721	0.10767	-1.3628	-1.1327	0.29234	-1.4302	-0.98594	-1.0235	-0.020194	-0.75293	-0.8297	0.99748	-0.68186	-0.69556	0.64821	-1.0297	0.68247	0.023677	0.86579	-1.1813	-1.3534	-0.00051328	-1.8291	-1.8438	-0.79169	-2.9994	-1.0941	-0.67876	-0.17383	-1.4018	-1.1646	-0.49222	-1.6551	-1.3764	0.48398	1.9	-0.69164	0.70182	-0.82846	0.74043	-1.3293	-1.2121	-0.25024	-1.6435	-0.60629	-0.796	0.42633	-1.21
3.9585	5.5753	4.7909	2.7074	4.5885	5.2071	4.1802	2.9744	5.0501	7.2405	4.083	4.0274	3.4973	4.3614	3.4099	4.5516	5.6708	4.1387	4.3871	6.3722	4.3574	4.0113	5.4839	4.4563	3.2756	4.3145	5.0473	4.9362	4.625	4.4894	4.2809	3.3603	3.3227	2.9371	4.937	3.1013	4.3616	6.1645	4.3946	3.5315	5.5275	4.9194	4.958	4.0635	3.1827	4.7886	5.0824	4.896	3.1042	4.2396
-4.4724	-3.0595	-2.97	-1.4762	-2.8536	-2.2888	-2.5545	-3.5709	-4.2412	-3.4305	-3.2195	-3.75	-2.8569	-1.9102	-2.4448	-3.5378	-3.3969	-3.517	-3.9899	-3.1799	-0.82716	-3.2793	-2.3259	-2.1752	-2.5278	-3.0471	-4.0141	-3.812	-1.8251	-1.4602	-3.3587	-2.1508	-4.544	-4.5251	-2.544	-1.6112	-3.5729	-2.5888	-4.0896	-2.7184	-4.5024	-2.523	-2.3121	-4.8898	-3.9425	-2.6154	-3.7905	-1.8097	-3.0368	-3.229
-3.2602	-4.0682	-3.7044	-5.2877	-3.7793	-4.9481	-6.0031	-5.1866	-3.4782	-6.1234	-4.0069	-4.9504	-5.8523	-4.9695	-4.8301	-4.5301	-3.3687	-3.5921	-5.0296	-3.109	-4.5185	-5.3585	-4.7981	-3.4168	-5.0059	-5.2415	-5.9838	-4.0204	-4.431	-4.3152	-5.6209	-4.1083	-5.9477	-5.1401	-4.4128	-4.8183	-4.1017	-4.3662	-3.4656	-4.9937	-3.2892	-4.2397	-5.3563	-3.4469	-5.6628	-5.9032	-4.3245	-5.2841	-4.624	-4.4414
-0.92748	-0.83598	-0.87536	-1.7449	-0.2189	-2.1895	-2.455	-0.020785	-1.8836	-1.7002	-1.5602	-1.1482	-2.4386	-2.2638	-0.37681	-3.1238	-1.8407	-1.3916	-1.3844	-1.5613	-1.4014	-0.85792	-0.57155	-0.81911	-0.755	-2.5252	-1.5958	-2.4018	-1.639	-2.3222	-1.8216	-2.6502	-0.57595	-1.2043	-1.6898	-1.036	-2.2588	-0.24728	-1.2173	-0.13899	-1.7207	-1.5958	-2.1352	-1.629	-1.5463	-2.5397	-2.4567	0.53857	-1.7603	-0.98184
-11.268	-11.138	-10.689	-10.725	-10.854	-12.234	-9.0536	-10.234	-11.423	-11.149	-11.621	-11.164	-11.061	-9.3928	-9.4768	-10.905	-10.053	-12.224	-13.249	-10.493	-9.9346	-10.575	-11.796	-12.046	-11.4	-10.785	-11.384	-10.552	-11.082	-11.125	-12.811	-10.458	-10.786	-9.3928	-10.858	-11.567	-10.447	-10.624	-10.231	-10.707	-11.332	-10.993	-11.38	-9.8638	-9.5864	-10.629	-10.558	-11.193	-9.6185	-10.475
-20.984	-21.355	-21.017	-22.628	-21.135	-20.666	-21.003	-23.315	-21.065	-22.888	-23.053	-22.53	-20.616	-21.491	-22.578	-22.654	-22.001	-21.534	-21.628	-21.29	-22.139	-22.571	-22.422	-23.254	-21.853	-21.857	-23.712	-21.979	-22.054	-20.944	-23.471	-23.188	-22.723	-22.391	-22.229	-22.143	-21.602	-23.14	-20.782	-21.314	-21.692	-20.758	-22.256	-20.982	-21.489	-22.112	-22.873	-24.201	-22.04	-26.176
-2.1735	-3.5871	-3.7372	-3.9283	-3.9519	-2.9398	-2.7373	-2.5353	-4.624	-4.3086	-3.0165	-4.1254	-3.3055	-5.7573	-3.0128	-3.6097	-5.6722	-2.9667	-4.0163	-4.3565	-3.7597	-5.7341	-4.4679	-2.8536	-5.5006	-4.5676	-4.8568	-2.8382	-3.6784	-3.295	-3.4424	-5.6815	-3.1458	-3.7913	-3.9631	-3.0369	-3.8664	-3.8653	-4.9096	-3.7572	-4.2942	-2.8986	-3.9909	-4.5254	-3.8826	-3.8833	-4.9472	-2.6958	-3.9917	-4.0215
-22.903	-22.423	-23.019	-21.486	-23.561	-21.762	-21.827	-22.125	-22.27	-22.568	-21.994	-20.946	-23.33	-22.433	-22.89	-23.396	-22.167	-21.252	-21.859	-22.289	-21.799	-22.963	-22.668	-23.081	-21.112	-22.308	-20.763	-21.082	-22.813	-22.646	-22.97	-21.981	-22.532	-22.708	-22.852	-22.87	-22.997	-21.367	-23.017	-22.317	-20.146	-24.658	-23.203	-22.19	-21.157	-24.218	-21.307	-22.008	-23.514	-22.073
-13.177	-12.102	-11.199	-11.821	-12.699	-12.331	-12.805	-11.46	-11.899	-11.894	-10.412	-12.069	-12.657	-12.71	-11.347	-11.446	-11.016	-12.152	-11.517	-11.955	-11.996	-12.41	-11.915	-11.348	-12.551	-10.676	-11.098	-12.149	-10.111	-10.195	-12.013	-12.072	-13.71	-11.689	-11.575	-11.476	-11.652	-13.299	-11.542	-12.639	-12.681	-12.35	-10.666	-12.752	-11.458	-11.762	-12.755	-11.875	-11.379	-12.112
-4.9126	-3.5469	-4.3334	-4.0321	-4.1396	-4.6971	-5.3268	-2.0444	-3.1936	-3.2746	-2.6529	-3.6815	-5.3805	-3.6911	-2.2586	-3.0817	-3.9419	-3.1587	-4.2294	-4.1088	-3.6171	-2.3655	-4.8413	-3.552	-3.5447	-2.6001	-3.9146	-4.7618	-5.1274	-2.1803	-3.1749	-4.7032	-4.1889	-4.1226	-3.3079	-5.0727	-4.5966	-3.709	-3.5499	-3.8001	-3.406	-4.0252	-3.4557	-4.0663	-2.9261	-2.9378	-3.8457	-5.3601	-3.3122	-4.2768
-15.842	-11.998	-14.129	-13.262	-13.433	-12.424	-13.411	-12.562	-13.226	-11.507	-13.35	-12.642	-12.556	-14.417	-13.075	-14.022	-12.557	-11.416	-12.442	-15.474	-11.974	-12.976	-13.213	-10.916	-12.818	-12.205	-12.881	-12.335	-12.394	-13.198	-13.448	-12.117	-11.997	-13.833	-11.687	-14.826	-13.15	-12.558	-14.126	-13.676	-13.858	-12.52	-13.289	-13.557	-13.438	-12.32	-14.056	-13.324	-12.132	-12.684
-5.6345	-4.8267	-6.6347	-5.8785	-4.2378	-4.7289	-6.872	-4.9653	-6.3085	-5.9907	-5.1021	-6.8981	-5.8812	-4.0302	-5.4738	-4.2843	-5.0851	-6.1306	-4.8443	-6.1477	-6.7137	-5.9801	-6.8118	-4.7706	-4.6605	-4.5169	-5.2206	-5.5801	-6.2957	-6.2125	-3.6622	-5.6207	-4.8668	-6.3166	-3.1544	-5.3063	-6.4093	-4.7629	-4.7802	-5.3072	-3.8817	-6.2907	-4.0534	-5.624	-5.573	-5.7118	-6.4067	-6.7853	-5.8642	-7.2558
-14.467	-14.214	-13.943	-13.406	-15.495	-16.001	-14.408	-14.935	-15.046	-15.298	-14.625	-15.331	-16.414	-14.194	-14.431	-14.317	-14.526	-15.375	-12.884	-15.317	-14.161	-12.89	-13.03	-15.129	-13.51	-14.838	-14.071	-14.916	-13.68	-15.829	-14.746	-14.799	-15.168	-14.042	-14.247	-12.528	-14.915	-14.636	-14.005	-15.083	-14.903	-14.309	-12.005	-12.786	-14.709	-14.5	-16.345	-14.071	-15.286	-14.115
0.53396	-0.6928	-1.5798	-1.1042	-1.5427	-1.1932	-1.107	0.58617	-1.462	-0.8962	-3.5428	-3.2099	-1.0918	-1.6299	-2.5137	0.323	-0.65642	-0.53584	-0.53712	-1.8335	-2.1813	-1.6531	-2.4605	-2.4385	-2.537	-2.5207	-1.9559	-1.2498	0.55057	-0.79398	-1.1029	-1.5312	-1.5985	-0.99715	-2.1659	-0.67454	-2.1026	-0.98548	-1.4894	-1.1772	-1.6825	-0.64269	-0.74194	-1.7565	-1.8804	-1.7025	-1.2463	-3.1062	-2.5645	-1.2833
-4.1365	-3.4947	-1.71	-2.4184	-4.6443	-2.0025	-1.6712	-2.1265	-3.9694	-2.5789	-4.2129	-3.8064	-2.3829	-3.2682	-3.3277	-2.7963	-3.8252	-1.35	-2.3363	-2.9243	-2.6381	-2.8897	-3.5359	-2.4977	-2.8668	-3.1658	-2.6402	-3.6763	-3.1192	-4.2545	-3.7793	-2.6393	-2.3482	-1.0444	-2.5965	-3.6667	-1.5775	-3.6956	-3.7923	-3.9896	-4.9978	-4.4753	-4.66	-2.1911	-2.8516	-2.6238	-4.2256	-1.6773	-3.7959	-3.2511
-6.9841	-7.2016	-8.3079	-8.2887	-7.0732	-8.8481	-7.9184	-6.9913	-7.8922	-8.4131	-7.3787	-7.6217	-6.4513	-7.2594	-6.545	-6.9852	-6.2985	-7.0246	-7.8175	-8.1273	-6.6069	-7.7352	-6.3502	-7.3952	-8.1093	-7.5417	-6.7857	-6.3895	-7.9274	-6.6616	-6.9661	-6.1034	-7.3314	-6.7603	-6.4927	-8.5934	-8.011	-7.0531	-8.3108	-6.9427	-7.2897	-6.4258	-8.7126	-7.9474	-6.9646	-7.6585	-9.3009	-7.036	-6.4036	-7.7028
-22.052	-23.087	-21.938	-21.3	-23.413	-23.209	-21.789	-23.313	-21.964	-22.743	-22.071	-20.84	-21.856	-23.252	-23.16	-22.353	-22.265	-21.449	-22.568	-20.994	-21.172	-20.956	-21.792	-22.032	-22.214	-21.136	-21.347	-23.743	-22.61	-22.222	-21.602	-21.083	-22.268	-22.769	-22.652	-22.67	-22.187	-22.144	-21.405	-23.203	-21.596	-22.751	-21.046	-21.621	-23.572	-22.086	-22.039	-23.165	-22.356	-22.991
-9.5158	-9.8312	-9.0409	-9.55	-8.5259	-9.6918	-8.7151	-9.7015	-10.419	-9.3292	-9.2428	-10.572	-9.1882	-9.7081	-9.8133	-8.7673	-9.3214	-9.5914	-8.1339	-10.167	-8.3143	-9.6372	-9.7688	-9.6066	-7.014	-9.9404	-9.5863	-8.8638	-8.952	-9.1104	-9.4165	-9.0941	-9.9527	-10.129	-10.921	-9.9373	-8.87	-11.879	-10.956	-9.1171	-9.6129	-9.8781	-8.0881	-9.0621	-8.0838	-10.916	-9.4512	-10.869	-9.4898	-7.2856
-0.8749	-0.82004	-1.275	-1.5404	-1.7463	-2.5725	-1.1091	-1.3686	-0.89207	-1.8071	-1.718	-1.0751	-1.4307	-0.31453	-0.75164	-0.37714	0.29794	-1.999	-2.301	-2.2765	-1.3478	-1.6639	-1.8832	-0.98207	-1.0026	-1.3288	0.15654	-0.48094	-1.0826	-1.4066	-1.2296	-3.1468	-1.7139	-1.273	-1.8252	-2.0748	-2.0945	-0.19994	-0.5765	-2.2673	-1.1686	-1.1581	-2.1238	0.53253	-0.031378	-1.8564	0.30601	-1.6009	-1.9817	-1.5663
-2.2111	-1.6437	-2.8171	-4.9319	-3.6937	-1.8937	-3.1473	-0.8272	-2.5216	-2.2288	-2.622	-2.4205	-0.64106	-3.5921	-2.8002	-2.768	-3.5052	-3.3296	-3.3909	-1.8991	-1.3298	-1.9487	-2.7171	-2.5125	-3.2257	-3.3521	-2.5532	-2.6136	-1.8723	-1.2624	-1.7999	-4.7197	-1.7029	-3.0267	-1.9124	-3.9001	-2.8476	-3.0202	-0.71749	-2.0339	-3.4375	-2.3234	-1.7563	-3.1426	-2.3288	-2.4419	-1.5812	-1.8147	-0.924	-3.0131
6.4888	4.8462	6.1421	6.097	6.3565	5.7938	6.6055	6.0589	4.7594	5.8844	6.2766	5.8684	5.5926	4.7594	6.1642	6.2363	6.756	4.8753	4.3996	6.0778	6.1742	6.4921	4.8024	5.4983	5.1775	7.3338	5.6567	8.5041	5.8204	6.2184	6.9219	6.1625	5.3862	5.6703	4.8607	6.7734	6.0193	6.3361	5.7463	6.5516	5.7191	5.3736	6.0397	6.4753	3.6707	6.057	5.8805	6.21	6.0357	3.8554
1.0206	2.0493	1.1642	2.3276	2.4906	0.39651	2.0895	0.66681	0.71725	2.909	1.5694	3.3391	2.8129	1.9035	2.6081	1.6816	1.879	0.83406	1.8459	3.4529	1.5832	2.9011	2.7396	0.82624	0.90651	1.9612	1.4819	0.95678	3.5348	2.928	0.1441	0.87581	1.6432	1.0913	2.1801	1.4687	2.0443	1.2327	2.5474	0.4891	1.7467	2.8725	1.8496	1.2426	0.38116	3.8385	1.9643	0.41399	1.8146	2.2111
-9.6357	-9.305	-8.5886	-8.4111	-8.4716	-9.3794	-9.9272	-7.7451	-8.116	-7.1227	-8.3261	-10.219	-7.7254	-9.8554	-8.1243	-8.7696	-9.6659	-8.8866	-8.3231	-9.8737	-8.8852	-8.379	-9.6961	-9.8104	-11.073	-7.2902	-10.803	-6.9179	-10.027	-8.9694	-10.639	-7.7532	-9.2216	-10.168	-10.127	-9.7396	-9.7594	-8.285	-8.3105	-11.121	-8.0249	-8.7796	-7.7664	-7.7588	-8.5295	-8.5061	-9.6026	-9.7213	-7.1928	-7.8799
3.7793	1.8958	3.5558	3.0068	1.6915	3.0984	1.7428	3.0253	2.8565	1.7012	1.5823	3.0245	3.7996	1.8735	3.5467	2.6725	3.086	1.2271	1.7839	1.7103	2.6586	1.9435	1.5199	3.3221	2.4152	4.1882	0.85726	3.7593	3.4179	3.9655	2.346	1.7092	2.5455	3.5651	1.2915	3.3857	1.8311	1.1915	3.0301	2.8161	1.2498	3.0108	3.1168	2.1922	3.2061	3.0325	2.4078	2.6336	2.5855	1.3035
-12.323	-13.165	-12.756	-12.761	-11.864	-11.763	-11.764	-13.982	-10.952	-9.9809	-11.711	-10.925	-13.884	-11.831	-12.484	-14.06	-12.968	-12.053	-12.532	-13.117	-11.557	-11.72	-12.859	-10.881	-11.58	-12.668	-12.011	-12.419	-11.792	-11.109	-11.672	-12.884	-11.878	-12.148	-11.783	-11.473	-11.782	-12.463	-11.454	-11.916	-11.409	-12.084	-9.2576	-11.637	-11.593	-12.774	-12.505	-10.443	-10.995	-12.393
0.79138	-0.19504	0.41372	-1.0937	-0.37213	0.60501	0.42402	-1.991	-0.80088	-0.29014	-1.0845	0.8707	0.98544	-0.81238	-0.29339	-0.1217	-1.316	-0.18437	-1.0298	-0.19537	-0.15438	0.66787	0.38343	2.5326	0.69749	0.51468	0.10831	0.13626	-1.3605	1.3971	-0.03793	0.52549	0.4631	1.3743	0.23221	-0.51039	-0.63682	-0.14195	-0.97133	-0.14448	-0.016655	0.084691	-0.87506	-1.1764	-0.23247	-0.86278	-0.11248	-0.161	1.3723	0.17598
-5.8363	-3.4681	-4.3291	-5.2673	-5.3536	-4.7293	-3.0863	-5.0472	-4.1432	-3.4614	-3.9311	-3.2769	-3.9739	-3.7642	-5.3201	-3.8779	-5.6391	-5.4172	-4.6544	-4.9153	-6.3166	-3.7099	-4.224	-3.3702	-4.092	-5.6065	-5.0296	-4.6056	-5.3632	-4.0546	-5.5215	-5.3531	-4.3974	-4.1	-6.2092	-5.4274	-5.6716	-4.3472	-4.8316	-4.4234	-4.0834	-5.1033	-4.225	-5.4718	-4.8435	-4.7664	-3.9241	-4.0537	-5.4662	-4.6965
-5.7989	-5.9838	-6.6954	-7.2374	-5.7505	-7.509	-5.2859	-5.7958	-6.1933	-7.4051	-6.7396	-7.4867	-6.4947	-5.6836	-7.8415	-8.2607	-5.983	-5.74	-6.2806	-6.4295	-5.6488	-6.1486	-5.6687	-6.6082	-6.1573	-8.3492	-6.834	-4.7039	-4.9503	-6.8616	-6.4929	-6.0241	-7.4237	-6.401	-5.5718	-7.5465	-5.6651	-5.9702	-5.6106	-6.5836	-5.5293	-7.95	-5.9941	-6.5167	-5.6667	-6.6222	-5.4562	-6.8636	-6.474	-6.6368
-0.77252	0.76621	0.82427	1.0148	-0.19511	-1.9041	-0.74264	-0.54096	-0.40081	0.50019	0.057355	-0.32711	-0.51736	0.35742	0.1567	-0.35241	-0.072717	-1.109	0.50196	0.57719	0.19466	-0.49399	0.26328	0.21399	0.10963	0.66548	0.43353	-0.82535	-0.61858	-0.11878	-0.92252	0.7106	0.84439	-0.54538	0.62791	0.59206	-0.3434	-0.37318	0.057746	-0.48303	0.34764	-0.12382	-0.33484	-1.4218	-0.6987	-0.1696	-0.5691	-1.0194	0.18054	-0.90184
-0.24893	-3.0175	-1.8743	-1.6271	-2.0115	-1.3233	-0.82801	-1.2255	-1.3117	-0.80442	-1.6104	-2.0466	-1.3901	-0.44201	0.31393	-1.156	-0.69239	-2.2616	-0.84376	-0.72466	-1.7786	-2.5775	-1.393	0.59225	-0.47603	-0.53226	-1.2341	-2.0026	-2.4237	-2.062	-2.0001	-2.8193	-2.1767	-1.0878	-1.6105	-0.32971	-1.1237	-0.33472	-0.011231	-0.85278	-1.7868	-0.80996	0.30978	-1.2525	-0.57541	-0.83534	-1.8558	-1.3315	-3.075	-2.1736
-4.6085	-3.9005	-4.5732	-3.1948	-4.2289	-3.419	-3.3204	-3.6891	-2.3979	-4.3446	-3.8953	-4.7699	-2.6359	-4.0949	-3.3285	-3.8106	-4.5261	-5.2578	-5.6695	-4.206	-3.154	-4.389	-4.457	-3.9797	-3.3477	-4.2448	-5.219	-2.1859	-3.9957	-4.4696	-3.5091	-3.4587	-3.9102	-3.3561	-2.4534	-3.3147	-4.1447	-4.7991	-5.419	-5.0723	-2.9855	-3.8817	-4.8405	-3.82	-4.8617	-4.4199	-3.3791	-4.3776	-3.6384	-2.9067
-3.2705	-3.9363	-3.0183	-2.5843	-5.5279	-3.7064	-5.4865	-3.1732	-4.3337	-3.8512	-3.4596	-4.2344	-3.2253	-2.671	-4.6039	-6.1713	-4.173	-3.2925	-4.2308	-3.6193	-5.1925	-2.3862	-3.3218	-4.7812	-2.4702	-2.3768	-5.3912	-4.4925	-3.5054	-5.2843	-3.1119	-3.3708	-4.0942	-4.6094	-2.9185	-5.3376	-2.5189	-3.0173	-4.2352	-2.8804	-3.4642	-3.2633	-3.5871	-4.5405	-2.7789	-3.0312	-5.7238	-2.1837	-3.6685	-4.6941
-2.3296	-2.0233	-2.4037	-2.6654	-3.1175	-2.8291	-3.3647	-3.8371	-3.2981	-2.8648	-0.39046	-2.5739	-2.5199	-2.2163	-3.8435	-2.7297	-3.5838	-4.4821	-2.6526	-4.1866	-1.3315	-3.8098	-3.2994	-1.7102	-2.5552	-2.8143	-2.9408	-2.5205	-2.7706	-3.1924	-2.51	-3.0545	-1.5646	-2.8184	-4.783	-2.4171	-3.0781	-2.9758	-2.7187	-3.016	-1.0189	-2.7535	-3.956	-3.254	-4.145	-3.3023	-2.0198	-2.4431	-2.7174	-2.6974
-0.60958	-2.7179	-0.43425	-0.31901	0.99401	0.062668	-0.82646	0.30236	-1.1247	-0.67421	-0.47967	-0.45454	-0.31592	-0.027815	-1.4265	0.21438	0.49518	0.73351	-0.12863	-1.473	-1.5081	0.14487	-1.0909	-0.34402	-1.3492	-0.40247	-0.62842	-1.1441	-0.8179	-2.0808	-0.54854	0.82522	1.1154	-1.395	-0.4524	-0.5114	-0.066149	1.8591	0.18222	-0.81873	-1.031	-1.1285	1.0485	-0.14893	0.7392	-0.10579	0.27491	-1.4467	-0.82973	0.088183
0.80038	0.3639	-0.63591	-1.9039	0.9006	1.9935	0.29609	-0.96392	-0.35268	-0.86228	0.26369	1.5703	-1.8809	-0.32593	1.6578	-0.96529	-0.40171	-0.6422	-1.0743	0.257	-0.23383	-0.53966	-0.76299	-0.72069	0.097293	1.4073	-1.0496	-2.1686	0.96779	-1.1581	0.12328	-0.14564	0.94933	-0.55491	1.4754	-2.0535	-1.9522	-0.3539	0.014021	-0.86644	-1.3491	1.0153	-0.22501	-2.046	-0.59711	-0.21077	-0.15108	-0.010865	-0.83808	0.67891
-24.57	-23.188	-21.944	-22.143	-20.742	-22.022	-20.47	-23.053	-22.905	-22.157	-23.191	-23.859	-22.714	-20.786	-22.705	-21.632	-22.613	-20.601	-21.29	-21.167	-22.022	-21.586	-21.697	-21.614	-21.401	-23.015	-21.93	-23.43	-22.775	-23.953	-22.776	-22.395	-21.799	-23.161	-22.851	-22.437	-22.559	-22.615	-20.363	-23.499	-22.594	-22.201	-23.652	-23.168	-21.908	-20.165	-22.261	-23.512	-21.773	-22.586
-1.9783	-4.9379	-1.9976	-3.4707	-2.6563	-1.8507	-0.95724	-4.0649	-2.6117	-1.595	-4.0598	-1.4057	-3.2172	-1.1817	-2.6233	-3.2621	-3.6545	-0.92158	-1.6581	-0.9072	-0.44642	-2.6207	-1.312	-3.25	-1.767	-1.4179	-4.5109	-2.623	-0.37971	-2.6719	-1.6801	-1.8557	-1.718	-2.8943	-2.9253	-2.0576	-2.8561	-1.6864	-2.2462	-2.165	-0.61505	-2.5029	-1.1566	-3.7904	-2.8431	-3.0453	-1.7974	-3.3682	-2.7556	-2.7472
-0.37833	-0.025072	1.6175	0.28374	0.17158	0.47864	0.56587	-1.4092	-1.1096	0.89452	0.7484	-0.33562	-0.31515	0.9706	2.0362	0.48391	-0.86213	1.0472	0.79635	0.30326	0.48151	-0.27841	-0.11891	0.088833	1.066	0.41111	2.0829	0.20036	-0.43133	-0.0024389	-0.41111	0.73157	-0.84251	0.57004	0.4669	0.50924	0.13218	1.2536	0.13654	0.85271	0.64134	1.1073	0.095251	0.60688	-0.056455	-0.19879	0.43516	1.0016	0.34817	-0.59727
-1.9272	-0.050554	-1.4125	-1.4516	-0.96877	-1.3008	-1.9576	-0.73179	-0.091106	-1.2983	-0.25733	-0.96476	-1.6145	-0.29354	-3.0908	-1.167	-0.2532	0.5833	-1.5506	-1.5724	-0.34494	0.23356	-2.2323	-1.4534	-0.94181	-2.5444	-2.0031	-1.3258	-0.83167	-0.049113	-2.1088	-0.277	-0.79507	0.19815	-1.8955	-2.1457	0.28192	-1.78	-2.0225	-1.0585	0.054865	-2.2179	-1.5575	-2.7207	-0.74878	-2.2069	0.31045	-1.1972	-2.3674	-1.2203
8.669	9.1383	10.186	8.2974	8.5999	10.73	9.1017	8.3747	8.8758	10.146	9.4291	9.6766	9.8102	9.4258	8.0177	11.106	10.829	9.1195	9.2159	10.266	8.7658	9.3356	9.2824	9.7639	9.0324	8.6792	9.4717	8.1612	9.465	10.003	9.2276	10.117	9.5808	9.4917	9.0288	8.4859	9.1415	9.5852	10.685	9.8745	10.658	8.9215	10.246	10.12	9.6973	9.3296	7.6614	10.715	7.8486	8.153
0.49738	1.8455	-0.22127	0.49122	-0.43263	0.53331	-0.0028047	0.60904	0.096821	-0.11932	-0.38629	-0.13176	1.1902	-0.67068	-1.3099	-0.37167	1.1864	0.14562	-0.60308	-0.52048	0.8519	-0.072169	-0.65292	0.10332	0.20818	1.1784	0.10514	-1.0158	-1.0048	-0.14448	0.71153	-0.060165	0.14394	0.97406	0.86198	-0.046978	1.3493	-1.0278	-0.24186	0.23404	-1.2405	0.81008	1.3065	0.71265	0.39466	-1.0343	-0.96902	0.80611	2.0743	-0.54481
-1.5093	-1.5496	-2.2456	-3.9287	-2.2483	-2.8902	-1.8925	-2.8599	-2.4667	-3.2699	-1.9442	-1.4131	-1.364	-2.1579	-0.66286	-3.9045	-2.2172	-2.5633	-2.3024	-2.3285	-3.1392	-2.5803	-2.727	-2.1388	-1.3802	-2.9357	-1.6428	-1.0683	-2.264	-1.7361	-2.4686	-4.0228	-2.9044	-3.1376	-2.508	-2.0406	-2.2843	-2.2302	-2.8505	-1.8242	-2.2505	-0.39349	-2.0148	-3.3434	-3.6825	-3.8539	-2.4641	-3.2779	-3.3838	-1.0093
-11.721	-11.032	-12.969	-13.798	-11.417	-12.143	-13.351	-13.11	-12.51	-12.935	-11.921	-11.104	-13.861	-13.696	-12.417	-12.775	-13.379	-11.879	-14.104	-12.703	-12.561	-11.104	-10.002	-11.857	-13.03	-12.775	-14.041	-12.129	-11.886	-12.726	-13.527	-14.24	-12.918	-12.259	-11.14	-12.115	-11.9	-13.652	-13.13	-12.695	-10.718	-11.951	-13.998	-12.281	-12.487	-12.967	-14.656	-13.357	-12.034	-12.654
-4.9964	-6.4139	-5.0805	-4.8572	-5.4466	-4.664	-6.1723	-7.0241	-5.6012	-6.6191	-4.3703	-6.2582	-5.2292	-4.5585	-6.0428	-5.1738	-6.5888	-6.0361	-5.8442	-5.5419	-5.9774	-6.0054	-4.7726	-6.9682	-5.2584	-5.6516	-5.1541	-3.6362	-7.51	-4.348	-5.8048	-6.5542	-6.0022	-5.6009	-5.685	-5.1044	-6.9904	-6.6278	-3.9632	-5.6163	-5.4334	-5.2377	-6.8201	-6.6866	-4.9497	-6.3265	-5.6029	-4.9773	-5.0156	-5.6939
-13.449	-12.507	-12.011	-12.671	-12.482	-12.475	-12.441	-11.878	-12.567	-12.896	-12.794	-12.07	-12.669	-14.055	-12.12	-12.373	-14.005	-12.519	-12.448	-13.403	-12.692	-12.399	-13.102	-13.546	-12.898	-13.207	-13.047	-12.546	-12.994	-13.188	-13.588	-12.58	-13.932	-14.254	-11.697	-12.297	-11.337	-12.498	-11.625	-12.461	-13.273	-12.3	-13.084	-12.023	-10.938	-11.544	-13.15	-12.623	-12.796	-12.582
-21.093	-20.631	-22.596	-20.418	-20.674	-19.93	-20.614	-21.308	-20.067	-21.66	-20.566	-21.184	-21.904	-19.566	-21.358	-21.086	-19.475	-20.8	-21.065	-20.558	-21.459	-20.026	-20.92	-20.597	-21.638	-20.239	-20.137	-21.926	-20.544	-21.589	-20.241	-19.793	-20.649	-21.988	-21.019	-20.394	-20.722	-21.425	-20.729	-21.737	-21.083	-21.92	-22.505	-20.653	-20.443	-19.758	-20.589	-21.675	-21.736	-21.98
-11.674	-12.632	-11.136	-12.851	-10.739	-11.175	-11.708	-12.84	-10.064	-10.847	-12.566	-11.118	-12.56	-12.591	-12.982	-12.391	-11.846	-12.641	-11.512	-10.247	-12.433	-11.606	-11.624	-11.935	-10.924	-9.2868	-11.977	-11.757	-11.983	-10.191	-11.173	-10.72	-10.747	-10.614	-10.578	-12.855	-11.679	-11.648	-11.5	-10.327	-12.947	-10.648	-10.163	-12.171	-11.784	-10.135	-10.306	-11.613	-11.246	-11.099
1.2535	1.4566	2.4853	1.3111	1.2621	1.3048	1.3448	1.0357	0.61149	1.2449	1.6702	1.6737	1.0377	-0.35429	2.0721	2.193	0.64821	2.0991	0.80628	0.39626	2.3971	2.2489	0.44743	1.067	0.8086	1.5812	0.85208	0.62766	1.8615	1.5159	1.4774	1.0456	0.42901	1.9992	0.13253	2.004	2.5905	0.21298	1.173	1.7469	2.8134	0.43298	1.6969	1.2879	1.3512	-0.92406	1.9477	1.4762	0.58061	1.4698
-1.71	-2.5386	-2.8873	-2.7355	-3.3475	-2.9833	-3.1163	-2.9839	-4.3698	-2.5193	-3.5163	-2.6305	-1.8765	-3.0769	-3.6888	-2.7429	-3.3877	-0.84519	-3.089	-4.3459	-3.1943	-1.9261	-1.7522	-3.9624	-3.539	-2.3853	-2.7736	-1.8108	-3.0353	-2.7587	-3.5967	-2.7577	-2.5543	-1.1158	-3.0908	-2.7487	-2.0371	-3.764	-0.30768	-2.8358	-2.9533	-2.1204	-2.245	-2.3555	-1.0814	-1.1849	-3.6017	-2.1954	-3.0004	-1.7566
-1.2429	-0.94617	-0.95084	-0.93015	1.336	0.3788	-0.073433	-0.53378	1.2121	0.19197	0.084804	-0.49867	-0.6114	-0.55347	0.88297	-0.28449	-1.4966	1.1408	1.2063	-0.8934	-1.1482	0.8526	0.78932	0.32285	1.5189	0.78757	-1.3537	1.1723	-0.92394	-0.7284	-0.16776	0.45246	0.39019	0.12875	-0.33154	0.66403	-0.3897	1.1425	0.19758	-1.1287	-0.69663	-0.80513	-1.8737	-0.090348	0.86766	-0.38032	-2.0246	0.12478	-0.91963	-0.74774
-14.201	-14.403	-13.166	-13.524	-14.283	-15.287	-13.633	-12.931	-12.969	-14.254	-14.517	-14.406	-13.966	-13.84	-14.404	-12.809	-16.123	-14.027	-13.521	-14.025	-14.925	-13.485	-13.521	-13.462	-13.741	-15.57	-14.558	-12.929	-13.946	-14.206	-13.016	-14.029	-13.949	-11.713	-12.691	-14.035	-14.322	-13.366	-14.163	-13.944	-13.449	-14.233	-15.493	-13.645	-13.617	-14.6	-14.498	-12.869	-11.987	-13.441
0.04487	0.61036	-2.0255	-2.7249	-0.17194	-0.85065	0.11905	-1.766	-0.26994	-1.5543	-0.78606	0.071651	-0.83707	-1.0427	-1.8568	-1.107	0.22124	-0.79324	-1.0408	0.59882	-2.2285	-0.54327	0.60898	-1.4664	-0.42863	-1.1518	-1.5303	1.2114	-0.82646	-1.5004	-0.66892	-1.3869	-1.5168	-0.55526	-0.98358	-0.31088	-0.50556	-0.50345	-0.69032	0.37286	-0.31139	-1.5913	-0.58465	-0.87271	-2.7035	-2.1413	-1.6262	-1.1474	-0.68226	-0.074638
0.32705	0.02685	-0.053964	1.2322	-0.46242	-0.80631	0.60054	0.36488	-1.0426	0.38437	0.90897	1.31	-0.72775	0.056398	-0.002157	-0.43187	-1.2026	-1.7237	0.23686	-0.96133	-1.6397	0.76827	1.0933	-0.85231	-0.64717	-0.33848	0.67955	0.090217	-1.5634	0.18981	-1.4073	1.3362	1.5373	0.40999	-1.863	0.30891	-1.974	1.6761	2.0806	0.70879	-0.24903	1.12	-0.38184	-0.69237	-0.91844	1.281	1.3169	0.60524	-2.0477	0.28099
-23.281	-23.001	-22.534	-22.64	-22.263	-22.832	-21.06	-22.668	-21.937	-22.662	-23.601	-22.861	-24.328	-22.585	-22.613	-21.013	-21.669	-23.124	-22.657	-20.453	-22.495	-23.928	-21.976	-22.919	-20.782	-20.873	-20.056	-21.886	-23.264	-23.241	-23.086	-23.079	-21.167	-22.522	-21.493	-20.758	-22.011	-24.106	-22.309	-24.197	-22.122	-21.83	-21.575	-21.778	-20.494	-22.638	-22.39	-22.958	-21.955	-21.907
-14.282	-14.682	-13.471	-12.813	-15.217	-15.389	-15.128	-13.791	-12.943	-14.668	-15.284	-12.485	-14.554	-16.732	-13.313	-14.1	-14.704	-13.735	-15.554	-15.516	-13.632	-12.279	-13.902	-14.116	-13.461	-13.782	-13.725	-13.758	-14.593	-14.361	-13.494	-14.822	-14.698	-14.707	-14.079	-12.596	-13.199	-15.036	-14.118	-13.023	-13.255	-13.549	-13.432	-14.502	-14.017	-13.811	-13.968	-13.806	-14.035	-14.802
2.3222	3.4783	2.5769	1.8833	2.2351	2.0821	2.0715	3.9673	1.8831	1.4333	0.5649	3.6931	2.2047	2.4465	2.4833	4.1487	2.4694	1.8172	3.8657	3.7139	2.8063	2.876	3.0938	2.9735	2.232	2.5552	3.073	1.9317	1.9939	2.1943	1.9921	1.8676	2.4677	2.8497	2.968	2.1594	1.6803	3.2236	3.5508	4.4119	2.2507	3.5635	3.1141	3.2014	2.4755	3.0788	2.6146	0.33902	1.66	1.002
-5.3863	-2.288	-6.2832	-6.2707	-5.1373	-5.859	-6.9123	-5.5419	-4.9128	-6.6229	-4.5646	-5.9896	-2.8322	-6.2598	-5.2039	-5.539	-5.0222	-4.416	-5.5611	-5.4641	-6.0698	-6.4004	-4.4376	-4.8525	-5.4431	-4.5361	-6.2478	-5.7598	-5.805	-5.8323	-7.084	-5.1777	-6.1099	-5.6767	-6.6667	-6.0646	-5.653	-4.8013	-5.9439	-5.4043	-4.8601	-6.0971	-4.6424	-6.2329	-5.4228	-5.6541	-6.0084	-5.9923	-5.898	-5.8467
-8.9743	-9.0706	-8.8112	-9.9517	-9.7886	-8.7275	-8.5793	-7.7075	-9.8458	-9.8475	-8.092	-7.5218	-10.375	-7.5296	-9.914	-10.783	-9.7917	-10.564	-9.3877	-8.9507	-10.372	-9.116	-9.7069	-7.8753	-9.2321	-8.8928	-8.6417	-9.0623	-8.3943	-9.3593	-10.082	-9.1535	-8.1995	-10.099	-8.3677	-10.088	-10.143	-7.2442	-9.3488	-8.9349	-8.8918	-7.9566	-10.049	-9.6342	-8.6833	-7.2587	-10.658	-9.2769	-9.2208	-8.2461
-0.34053	-1.3852	-0.69985	0.55883	-0.2552	1.2792	0.24938	-0.0067179	0.16717	-0.99052	-1.1166	-0.78302	1.8538	-0.26423	-0.43655	-1.6066	-2.1442	2.3014	1.2951	-0.2862	0.68001	-0.16244	-0.29312	-0.4489	0.79619	0.81867	0.10992	-0.45947	-0.15375	-2.22	1.139	-0.44046	-0.9657	-1.497	1.1929	-0.43809	0.20581	0.043762	-0.79777	0.082469	-0.89132	0.46819	0.20331	0.10863	-0.61241	-2.4467	0.78772	-1.0258	-0.68463	-0.81319
1.8848	0.45296	0.31105	0.46758	-0.47372	-0.83919	-0.21455	-0.23923	0.77981	0.92644	1.0708	1.2871	0.981	-0.48286	0.041033	-0.13352	0.51298	1.1106	1.279	1.6442	0.55014	-0.052774	0.19986	1.1583	-0.15711	1.1883	0.80456	0.72084	2.4296	1.0528	-0.76109	0.63212	0.11035	0.085179	-1.1717	2.0473	1.8401	-1.119	0.5953	0.34461	0.35749	0.057664	0.80613	-1.0443	-0.26821	0.70173	1.2578	-0.22785	-0.73322	-0.87662
-10.147	-11.298	-11.114	-10.199	-9.8413	-11.566	-10.998	-10.752	-13.016	-11.277	-11.627	-12.335	-12.136	-12.456	-10.628	-10.893	-11.401	-11.231	-11.164	-10.836	-10.76	-11.475	-12.457	-11.511	-11.978	-11.447	-11.698	-11.895	-12.348	-11.515	-12.488	-11.286	-12.209	-11.281	-11.383	-10.309	-11.498	-11.913	-10.204	-11.056	-11.733	-12.087	-11.559	-12.451	-11.083	-11.427	-11.675	-10.172	-11.405	-10.604
-4.3575	-5.0722	-4.8326	-2.7356	-4.0241	-5.5965	-4.0632	-4.1205	-3.6792	-4.1745	-4.676	-4.764	-4.4669	-3.8172	-1.7992	-3.7461	-3.5949	-3.5337	-3.6284	-5.0602	-4.9527	-5.1388	-2.2265	-3.5786	-3.0544	-4.6491	-3.5883	-3.4621	-4.8384	-3.6264	-1.5022	-3.5241	-3.9922	-2.8139	-4.2025	-3.7216	-4.8912	-3.4955	-3.8333	-4.5605	-3.4253	-3.1726	-1.1099	-3.4649	-3.4014	-3.4268	-4.0277	-2.6602	-4.2056	-3.5203
3.8406	4.2701	4.8561	5.1605	4.5408	3.3527	3.6622	4.5676	5.034	5.3285	4.2075	3.5937	3.2178	4.5153	1.3966	4.9092	4.9058	4.9834	3.3226	3.6184	3.492	4.1111	4.3296	4.9682	4.6776	5.2521	4.823	3.1885	5.0998	2.6817	4.2114	3.9905	3.5036	5.6119	3.7871	5.3572	3.4039	3.4415	4.1815	5.5582	5.0637	4.8399	4.5039	3.8799	4.6452	3.4885	3.9306	2.9176	5.0379	5.3178
-13.27	-15.257	-11.672	-12.979	-11.788	-12.778	-12.011	-10.72	-13.952	-12.654	-12.973	-13.183	-11.853	-14.201	-12.725	-13.904	-12.525	-12.835	-12.013	-13.909	-14.763	-12.917	-12.629	-13.045	-13.328	-13.859	-12.76	-11.819	-13.471	-13.197	-13.439	-12.246	-12.635	-11.517	-13.609	-13.497	-12.59	-11.182	-12.843	-12.238	-11.73	-12.809	-13.954	-13.622	-14.306	-12.268	-13.153	-13.523	-11.873	-13.343
-0.58667	-0.76152	0.24994	0.52282	0.53192	0.078159	0.91809	-0.38931	-2.1193	0.12992	-0.59379	0.38304	0.48295	-0.53099	-0.20726	-0.1075	-1.7395	1.546	1.3314	0.99295	-0.55534	-0.32745	-1.7939	0.9347	-0.49322	0.58114	2.2081	-0.50288	0.2544	-0.90495	-0.15589	-1.1472	-0.81472	0.0087166	-1.1122	-0.15851	-1.7288	-1.6816	-1.4938	-1.6789	0.61218	0.015801	0.79282	0.94556	0.81421	-1.4118	-0.20927	-1.2936	-0.47068	0.75711
-3.8521	-3.2567	-3.3741	-4.509	-3.176	-3.5685	-2.6649	-2.882	-3.7007	-4.1722	-4.0116	-3.4857	-4.1551	-3.8036	-2.4213	-3.4155	-4.3761	-2.9751	-4.341	-3.7706	-3.5826	-5.1181	-3.7459	-3.6344	-4.3226	-3.6803	-3.3785	-3.7112	-4.2007	-4.546	-3.1295	-4.8407	-4.535	-3.3734	-5.2342	-2.4177	-4.0739	-3.9754	-4.7172	-4.2102	-4.1288	-4.6604	-4.373	-4.1119	-3.9159	-4.1703	-3.7972	-3.6106	-3.6754	-3.9985
1.3259	1.9911	1.6267	1.307	1.8319	1.7903	1.878	2.8614	1.1439	0.91865	1.8905	0.33058	2.2319	0.60107	1.6235	2.319	1.9887	2.2474	1.3681	1.7218	1.1	1.1732	0.77108	1.7419	2.8012	2.347	1.5942	1.8295	3.1459	2.6289	1.2277	1.5548	2.1924	1.203	1.4312	2.4757	2.0222	2.381	2.9783	2.5815	1.441	1.9693	1.9531	2.6839	2.1887	2.941	3.5791	1.182	2.5468	1.549
0.54739	-0.0021073	2.353	-0.56879	0.64471	-0.5379	0.74556	-1.1958	-0.038297	-0.69321	0.76641	-0.23695	-0.96233	-0.88166	-0.55789	-0.36904	0.6521	0.91517	-0.43547	-0.45416	-0.47957	-0.62444	-1.0078	-0.045333	0.4063	-0.72116	-0.76917	1.2976	-1.2348	-1.0122	-0.98639	1.0107	-1.4622	-0.46419	-0.046221	-0.44895	1.0967	-0.72499	0.8153	-1.2463	0.72809	1.2752	-0.32046	-0.30734	1.856	1.365	0.14694	1.0999	0.19703	2.3991
-9.0934	-9.915	-9.34	-7.0273	-10.524	-11.698	-9.1879	-9.838	-9.3258	-8.7017	-10.388	-7.7001	-9.8372	-7.5364	-7.7472	-9.1419	-10.157	-9.9977	-9.2963	-8.9904	-8.3152	-10.271	-9.6125	-8.9167	-10.102	-9.9677	-9.2122	-10.273	-8.8907	-8.7869	-7.8452	-9.2048	-9.9192	-9.1945	-10.423	-9.6563	-10.118	-8.7764	-9.0391	-9.5082	-10.991	-9.7255	-10.138	-8.8285	-7.424	-8.4091	-9.0025	-10.094	-12.132	-9.2227
-15.294	-15.193	-14.003	-14.005	-14.633	-14.728	-14.74	-14.566	-16.264	-14.336	-16.311	-13.29	-14.223	-15.347	-12.242	-14.436	-14.5	-14.706	-13.162	-14.538	-15.224	-13.737	-13.541	-16.123	-15.068	-13.708	-13.626	-14.172	-15.553	-13.55	-15.108	-14.388	-15.429	-14.903	-14.528	-15.314	-15.216	-13.758	-14.848	-14.775	-13.799	-14.121	-14.944	-14.52	-14.688	-14.409	-14.312	-11.598	-14.42	-13.947
1.3736	1.5497	-0.15597	0.81551	1.9544	-1.4074	2.1206	0.2767	1.3723	0.9194	1.3557	2.2578	0.83517	1.6018	1.6142	1.725	2.6379	1.4202	1.9482	1.0024	0.70558	1.0332	1.3328	0.84685	1.2761	3.4985	0.73985	2.7926	2.1216	2.8374	1.6328	0.29429	1.4561	2.7391	-0.1668	0.55343	0.96045	-0.18948	0.052411	1.315	2.0875	1.6191	1.4376	1.5185	1.3066	1.6233	1.3269	0.90612	2.11	-0.49382
-7.2039	-9.0485	-7.4876	-8.9232	-7.5104	-7.08	-8.4846	-9.3019	-8.0665	-7.6633	-9.7875	-7.4252	-7.6726	-6.8044	-7.2806	-8.2763	-6.4932	-5.6555	-7.8182	-8.3881	-6.451	-8.5691	-7.3756	-7.7892	-6.4947	-7.548	-8.3714	-7.9713	-9.5413	-8.4118	-8.3381	-7.0492	-7.6019	-6.9152	-7.5987	-6.94	-7.5923	-7.7907	-7.365	-8.6119	-7.1457	-6.4264	-5.3115	-7.3081	-8.0735	-8.0354	-6.8005	-7.9569	-6.7867	-9.0141
-12.397	-12.849	-14.244	-12.486	-13.175	-13.058	-14.522	-11.59	-13.351	-13.463	-13.415	-11.844	-13.088	-13.69	-13.68	-13.787	-13.662	-13.844	-12.188	-13.184	-14.084	-12.442	-12.54	-13.019	-14.169	-13.571	-13.697	-13.759	-13.392	-14.448	-13.331	-13.223	-13.107	-13.232	-14.827	-12.591	-13.126	-12.046	-12.062	-11.804	-11.135	-13.331	-13.848	-12.466	-12.769	-12.643	-13.29	-12.704	-13.032	-12.872
8.0559	8.6062	8.662	6.7731	7.5658	7.0713	7.551	9.2039	8.2154	8.2876	8.6751	8.5165	7.7838	7.3583	8.8353	7.676	10.367	7.5301	6.6469	7.4331	8.2874	8.6521	6.7666	7.9437	7.0054	7.3179	8.8348	9.2248	6.5254	8.1354	7.8644	8.816	8.1738	7.4809	7.9719	7.1938	8.1985	6.7668	6.4776	7.5613	10.081	8.487	7.8825	7.9724	9.0192	8.1292	7.1191	8.4642	8.111	8.8823
1.6238	2.4154	1.1469	-0.14174	1.8288	0.79737	1.8142	0.29696	3.3153	1.0714	1.1125	0.098244	2.0799	2.063	-0.32846	1.4387	0.83411	3.449	0.71168	2.2922	-0.039271	1.0565	1.2543	1.2296	0.16559	-0.13766	1.472	0.6193	-1.1122	2.203	0.60878	3.2685	0.86912	2.2671	1.7448	2.0567	1.5978	2.2374	0.049942	1.1239	2.7794	1.2426	2.7695	0.45918	0.58962	1.2673	1.1473	2.5931	3.8624	1.5834
1.9961	1.3483	1.6093	2.2571	2.4666	0.33263	2.9774	1.8889	1.1759	2.4381	1.4921	1.6581	1.61	3.3671	2.3717	1.3717	2.4339	2.695	1.4647	1.5084	2.1114	1.0584	1.4884	2.5864	0.48624	2.4375	0.52676	2.5182	2.4119	2.1018	3.1693	1.5297	1.9517	1.9859	2.6724	2.6842	0.93707	0.65708	1.4387	4.111	2.1625	1.6002	2.4167	0.959	1.1377	1.4502	1.8835	2.8173	3.2991	1.4207
-4.6088	-4.3593	-2.8077	-5.788	-5.0589	-4.1927	-1.8889	-4.1428	-3.7844	-4.2591	-4.8473	-4.4515	-4.3767	-5.5323	-3.6996	-6.3137	-3.3309	-5.7906	-4.8369	-4.4087	-5.3477	-5.0059	-5.0799	-5.511	-5.431	-4.3287	-4.0705	-5.4824	-6.0362	-6.5756	-4.4036	-7.0549	-3.7868	-5.4952	-4.6355	-5.6198	-5.9008	-4.7566	-5.0621	-5.5821	-5.784	-4.2558	-5.3926	-5.6579	-4.1888	-5.1335	-4.3782	-4.3793	-4.895	-4.2814
4.4721	3.5647	4.0829	4.3881	3.0962	6.126	4.7615	4.4964	4.3859	5.077	3.694	5.0861	5.284	3.451	3.7931	6.7261	4.1781	3.1587	4.7924	5.694	4.0407	5.1113	3.0686	4.2874	5.4746	2.6443	3.5994	1.271	5.6754	2.9924	4.5881	3.421	5.3628	4.2693	5.1472	4.0204	4.263	1.9734	5.2795	5.5252	4.0278	5.1609	4.6455	5.7337	4.4067	3.7763	3.6497	3.6093	4.9357	3.9879
-8.1286	-9.4297	-8.8972	-9.3542	-10.74	-10.269	-9.0806	-9.0946	-9.2245	-10.695	-9.063	-9.8234	-9.308	-10.167	-10.188	-9.5997	-10.464	-8.8182	-10.703	-9.2132	-10.06	-7.6372	-10.058	-9.3067	-9.7876	-9.5802	-9.0742	-9.229	-9.9197	-8.2617	-10.278	-8.8768	-10.401	-7.4367	-10.369	-9.0551	-10.042	-10.065	-10.472	-9.4371	-10.17	-7.8266	-10.318	-10.605	-9.9401	-10.704	-9.389	-8.1629	-8.0153	-9.5357
-13.801	-12.668	-14.709	-14.503	-12.014	-13.314	-12.149	-12.218	-11.964	-11.474	-14.493	-13.885	-12.854	-13.174	-12.452	-13.065	-12.284	-13.457	-13.059	-12.212	-12.78	-13.118	-12.738	-12.524	-13.449	-14.355	-12.543	-14.137	-13.003	-13.401	-13.614	-13.092	-13.933	-12.038	-13.292	-13.626	-13.343	-13.491	-10.879	-14.707	-12.682	-13.648	-12.578	-13.963	-10.747	-12.43	-13.144	-13.346	-13.374	-13.967
-12.364	-13.581	-12.447	-12.263	-11.474	-11.053	-12.123	-11.341	-12.596	-10.645	-13.741	-11.347	-11.696	-13.049	-12.172	-12.185	-11.29	-12.623	-11.391	-12.013	-13.415	-12.111	-12.215	-12.433	-13.483	-12.433	-11.625	-12.633	-12.885	-11.599	-12.51	-12.758	-11.501	-12.513	-11.373	-12.264	-11.588	-13.152	-11.345	-12.459	-12.719	-12.387	-12.539	-10.292	-11.592	-11.82	-12.494	-11.276	-13.046	-11.1
-1.3682	2.0575	-0.72095	0.13736	0.91125	-0.39287	-0.33093	0.62618	-0.71664	-0.93426	-0.92091	-1.0737	-0.0059237	-0.73547	0.31569	0.32015	1.3978	0.044858	-0.60701	-0.30444	-2.1762	-0.37496	-0.16804	-0.58161	-0.34459	1.4949	1.0342	1.1087	1.3946	-0.3923	0.38008	-0.74906	-0.0078587	-0.07802	-0.52544	-0.13509	0.3407	0.052139	-0.88549	0.42756	-0.81273	-0.70022	2.0609	-1.5661	-0.66299	2.1857	1.1804	0.081166	-0.2001	0.18503
0.011979	-0.079519	-0.50639	-0.19536	0.32902	1.3344	-0.31265	0.34333	0.99654	0.048256	1.4881	-0.1587	-0.49141	1.3632	0.089636	0.33256	-0.59925	0.050576	-0.42359	-0.6183	-1.0598	-0.030554	-2.1373	0.39319	0.33051	-0.018763	-0.97324	0.65187	-0.21621	-0.52483	0.13839	-0.38189	-1.1993	-1.8609	-0.063922	1.4909	-0.95854	-0.49424	-1.5261	-0.17317	-0.86443	0.066958	-0.48291	-0.54918	0.51871	-0.51738	-0.25637	1.0723	-0.51049	0.51665
-12.07	-11.278	-11.464	-12.553	-12.971	-10.589	-11.965	-12.696	-10.969	-11.713	-10.876	-10.598	-12.44	-11.382	-12.435	-14.065	-12.124	-11.467	-11.367	-11.683	-12.798	-11.748	-12.246	-10.416	-12.51	-10.762	-12	-12.711	-11.728	-12.706	-10.216	-12.275	-12.647	-10.764	-14.74	-11.02	-11.036	-10.74	-9.759	-11.448	-12.186	-10.283	-11.71	-12.465	-11.752	-12.321	-12.561	-12.416	-11.816	-11.723
-13.689	-13.237	-13.661	-12.709	-13.18	-12.658	-13.725	-13.251	-12.71	-13.394	-14	-15.382	-13.183	-12.78	-12.513	-13.14	-12.366	-12.924	-12.805	-12.048	-13.276	-12.982	-13.149	-13.108	-13.777	-12.904	-13.762	-12.135	-14.488	-13.484	-11.815	-12.22	-14.515	-12.96	-11.395	-12.703	-13.434	-12.103	-15.047	-13.616	-13.931	-12.709	-12.461	-13.542	-13.431	-13.841	-12.523	-13.004	-13.537	-14.125
-2.9029	-1.3859	-1.3277	-2.2883	-2.7694	-0.91824	-1.9672	-1.4957	-1.3179	-2.5005	-2.2265	-1.1601	0.4989	-1.9389	-3.0934	-1.2703	-1.4662	-1.9094	-1.103	-1.162	-2.0537	-1.3424	-2.3525	-1.2594	-1.7372	-3.7972	-2.4261	-1.3268	-2.3859	-1.2724	0.6582	-1.127	-2.347	-3.4587	-1.2919	-1.5788	-1.0883	-2.1733	-1.6899	-1.0325	-1.0797	-3.1087	-2.1103	-1.8823	-1.1058	-0.39706	-1.1891	-2.0796	-1.5646	-2.5849
-0.27827	-0.24908	0.39767	0.12383	1.3906	-2.2834	0.27836	-1.2516	-0.31937	-0.69021	-1.2602	0.86097	-0.083944	0.88213	0.33947	-1.9867	-0.44782	0.23192	0.87604	-0.19428	-0.71572	0.82475	1.2544	-0.19523	-0.039856	1.2375	-0.09057	0.21712	-1.3667	-0.49674	-1.3836	0.46998	0.22827	-0.95223	0.37438	1.9005	0.063641	-0.68423	-0.076435	-0.097947	1.007	-0.98166	0.84111	-0.46824	-0.041975	0.47694	-0.2623	0.81101	-0.045034	0.30648
-2.4034	-0.36896	-0.72517	-1.1728	-0.74067	-1.8768	-2.1119	-2.3864	-2.1939	-2.097	-2.5885	-0.22798	-0.54878	-0.63097	-2.2721	-0.079569	-1.2426	-1.8776	-1.7976	-1.4783	-1.5957	-0.76562	-1.5937	-2.0114	-1.5322	0.42535	-1.6462	-2.3635	-0.55588	-0.026248	0.25167	-2.4748	-0.13247	-2.5279	0.62193	-1.1175	-0.14803	-0.59524	-1.7462	-1.1988	-1.4801	-0.57696	-1.1481	-1.3441	-1.3781	-3.2187	-0.67214	-4.0297	1.0439	-0.94048
-10.797	-12.296	-10.147	-11.501	-11.407	-9.9694	-11.946	-11.286	-10.963	-11.629	-10.38	-12.05	-10.439	-11.823	-10.579	-10.797	-10.286	-12.012	-9.0946	-10.484	-10.191	-12.33	-10.793	-10.892	-12.88	-9.0294	-11.441	-9.0252	-10.689	-11.71	-9.8235	-10.486	-9.6475	-8.8032	-12.529	-10.035	-10.67	-10.442	-10.64	-11.448	-12.13	-10.788	-11.287	-11.04	-11.649	-10.997	-11.217	-11.151	-9.8227	-10.634
0.091537	-1.7588	-0.85801	-1.216	-2.7274	-0.128	-1.1785	-0.095669	0.0056735	-1.7701	0.15089	-2.3131	-2.5674	-1.9991	-0.74044	-1.7316	-1.6179	-0.60811	-2.5131	-2.7311	-0.68938	-0.91224	-0.59644	-3.1881	-0.79386	-0.10321	-2.111	-2.6522	-0.89151	-0.67269	-1.2267	-0.5682	-3.0182	-1.8871	-1.3587	-2.1397	-0.63001	-0.86644	-1.937	-1.9952	-1.6441	-0.72816	0.20836	-2.1595	-1.356	-0.65182	-2.6182	-2.9477	-1.7381	-1.1684
-1.0971	-2.3734	-0.33847	-2.1466	-1.5047	-0.96923	-2.6516	-1.272	-0.61488	-2.8152	-0.33937	-1.8031	-1.8005	0.47636	-1.6696	0.49227	-1.2138	-0.95454	0.52665	-1.2853	-1.4089	-0.19715	-0.71465	-2.329	-1.474	-1.8026	-2.3315	-0.16451	-1.9976	-2.5315	-0.90318	-0.75724	-1.1524	0.12023	-1.5844	-3.132	-2.3226	-1.7171	-3.3309	-3.4234	-1.8831	-1.0182	-0.65808	0.27988	-1.1982	-2.4766	-2.4057	-0.25034	-1.0335	-0.59662
5.1322	4.815	4.796	4.5742	5.1158	4.1303	4.2015	2.936	3.7291	3.4672	5.9123	4.1794	4.6677	4.4996	3.957	5.3361	4.366	4.0705	3.7897	5.8557	4.6513	4.2911	4.969	4.9152	4.1942	3.7989	5.0749	5.4191	4.5283	3.0275	4.7794	5.3131	6.0896	5.3972	3.6281	4.3986	5.5752	4.2391	5.5986	5.8591	4.7017	4.1434	2.3076	5.4474	3.9429	2.577	4.565	4.4585	4.8018	4.7016
-4.3814	-4.8581	-5.2513	-5.75	-6.6346	-3.1933	-3.8695	-4.3947	-4.5522	-4.892	-4.9838	-3.7488	-4.5303	-5.7931	-4.9912	-5.7999	-5.0119	-3.9034	-4.0789	-5.3772	-5.3273	-5.7689	-3.8129	-4.5699	-5.4425	-4.5968	-5.008	-5.8695	-3.9117	-5.1487	-4.7767	-3.5872	-4.0498	-4.8022	-4.2354	-5.0663	-3.4265	-5.9065	-5.9088	-4.7797	-5.4952	-4.9604	-6.2898	-5.0608	-4.6972	-6.0034	-4.3628	-6.3649	-6.4741	-4.9348
-0.049139	-0.98535	-1.0561	-0.53911	-2.4347	-0.66616	-0.8037	-0.8066	-2.0842	-0.53825	0.4085	-0.3429	-1.8537	-2.0342	-1.8483	-2.0038	-1.4535	0.11896	-1.271	-1.4073	-1.4728	-1.1366	-2.4123	-1.9681	-1.6674	-0.60485	-1.7885	-2.6653	-1.1381	-2.717	-0.060948	-2.8824	-0.56224	-2.7299	0.84789	-1.6108	0.53832	-1.3963	-2.2966	-1.2823	-1.9291	-0.65724	-1.367	-3.2109	-2.5919	-1.5019	-1.5029	0.47988	-1.1386	-0.2609
0.67187	-1.9594	-0.25972	-0.68897	-0.80764	-0.56159	-1.8278	-0.07046	0.43584	-0.9321	0.12582	1.2809	0.41683	-0.27158	-0.07804	-0.72115	-0.88053	-1.4139	0.18845	0.86484	-0.81237	1.08	-0.45218	-0.52535	-0.9229	1.2819	-0.032455	-1.6716	-0.89948	1.7999	0.03597	0.46188	-0.29877	1.1852	-0.89822	1.2107	0.58224	-0.36437	-1.213	-0.14559	-1.474	0.57989	-1.6981	-0.94165	1.2127	-0.9611	0.60251	1.4193	-0.56376	-0.6462
[truncated: 730 more rows]
[truncated: 150 more columns]
