# Supplementary material for: Genetic dissection of main and epistatic effects of QTL based on augmented triple test cross design
Source: PLoS One. 2017 Dec 14;12(12):e0189054. doi: 10.1371/journal.pone.0189054 (PMC5730204; doi:10.1371/journal.pone.0189054)
Supplement: S7 Supporting Information — (ZIP) [file pone.0189054.s007.zip › z2_1800_0.2_10.csv]

-22.445	-18.881	-18.959	-22.249	-22.314	-17.308	-22.504	-17.955	-22.932	-22.854	-20.736	-25.213	-24.475	-18.621	-19.031	-19.408	-21.867	-20.473	-20.323	-20.051	-26.956	-21.185	-20.676	-19.469	-17.259	-18.509	-20.362	-20.643	-21.184	-18.111	-16.247	-19.959	-19.695	-20.359	-26.834	-23.346	-18.891	-27.421	-19.626	-21.337	-20.937	-21.114	-22.096	-21.132	-22.339	-20.871	-21.504	-22.055	-18.977	-18.253
11.075	5.5512	11.164	6.65	9.4173	6.4579	10.482	8.396	7.4025	5.5281	10.017	11.465	4.977	12.725	9.164	10.59	6.3013	7.8189	10.234	9.1608	7.9773	14.815	10.446	12.943	12.057	11.817	15.366	7.167	6.6258	6.8999	9.3916	6.406	7.5075	6.5894	7.2662	9.2826	6.3656	3.6687	7.0902	11.875	9.7716	5.3704	10.423	8.9298	11.987	10.972	11.703	7.4959	11.907	9.7997
1.0216	-1.1001	-8.1281	2.4466	2.4159	-3.919	-2.5625	0.083252	-3.8543	2.244	2.7172	4.3345	-2.457	-5.6461	-2.8212	1.2045	-0.34964	0.44317	1.0238	-3.0572	-1.2307	-3.8064	-3.5912	-1.8392	-2.4131	0.55283	0.68299	0.78714	-1.0233	-0.47857	-0.28153	-0.12963	-3.1565	-4.5046	-1.897	-2.3261	-2.3423	1.006	-1.4731	-2.3306	-0.64872	2.5734	-1.0493	1.4859	-0.60593	-6.5767	0.0080599	0.53426	-0.23709	3.1232
4.3129	-1.7702	2.1699	8.1252	5.1192	0.63415	2.228	0.9774	0.69738	4.0192	2.2628	4.0201	0.48824	2.6341	3.8102	2.9247	2.9511	0.40403	1.6408	-1.7322	1.5855	-4.1569	-3.8784	-1.0733	-1.1801	-0.75585	-0.065831	3.7613	-0.13777	3.1983	-1.9435	3.524	4.1811	-1.2596	3.7543	3.2291	3.2781	4.6958	-3.7489	-2.1436	2.6053	3.5548	-1.5745	1.6914	1.3546	1.8179	1.9488	-0.094772	1.8212	3.4603
-12.556	-12.109	-9.5904	-7.0376	-11.953	-7.7612	-11.782	-10.942	-11.271	-10.563	-12.515	-11.463	-9.5714	-11.976	-14.172	-10.988	-15.021	-14.568	-13.789	-11.185	-14.296	-13.397	-6.9416	-9.3905	-10.374	-10.49	-11.822	-16.371	-13.673	-11.394	-9.3038	-8.5473	-13.245	-9.1297	-7.1999	-13.653	-12.641	-7.5194	-10.55	-8.8128	-9.0843	-11.023	-10.815	-10.487	-6.9403	-12.712	-12.508	-17.116	-13.998	-14.069
-0.56568	-1.6186	1.8966	-0.34025	-3.3911	0.60245	-1.9341	1.0314	0.4959	-1.5847	0.2032	-0.75301	3.2021	-2.4549	-1.7226	0.73621	-0.4829	0.12596	0.2829	-2.5914	-0.17068	-1.378	-0.62959	0.60812	7.3513	1.4138	-4.3631	-0.15077	2.116	1.0156	-4.1086	-3.8763	4.5327	-2.5476	-3.9813	1.8934	-2.9905	2.6398	0.48682	2.407	1.1123	-0.81752	-3.2006	4.8871	1.944	-2.7946	2.256	6.0703	4.6013	-6.8391
-15.351	-19.616	-23.053	-22.32	-25.21	-26.001	-26.724	-24.857	-24.09	-25.495	-20.872	-20.744	-23.644	-23.246	-19.282	-21.99	-24.297	-23.485	-23.384	-18.66	-24.933	-18.354	-22.125	-24.324	-23.333	-21.192	-19.388	-21.914	-19.056	-23.277	-19.734	-20.645	-23.851	-26.687	-23.361	-18.288	-21.268	-20.963	-20.464	-24.071	-21.999	-22.739	-20.747	-25.636	-20.848	-24.334	-27.703	-21.336	-24.383	-19.895
-7.227	-9.7736	-9.1866	-4.5772	-4.7355	-7.3666	-4.8896	-6.2848	-9.0741	-8.9347	-5.581	-3.9535	-2.7214	-8.3679	-2.8101	-8.2908	-3.5902	-13.144	-3.1369	-3.6803	-5.3301	-3.7178	-1.8078	-5.8629	-2.4966	-2.9318	-5.0043	-6.7474	-6.631	-6.1396	-5.7372	-6.887	-9.2009	-11.586	-3.9585	-5.659	-2.5062	-12.539	-6.5799	-6.515	-4.9348	-9.0612	-6.5118	-3.3895	-9.7084	-7.8543	-6.3849	-5.1111	-4.5947	-8.5569
-20.832	-21.198	-19.109	-21.96	-18.092	-24.309	-22.307	-23.864	-28.743	-22.739	-23.861	-22.777	-22.101	-22.325	-25.857	-24.829	-20.468	-23.897	-22.889	-22.303	-19.961	-19.777	-16.549	-14.534	-20.382	-25.51	-22.982	-23.942	-23.241	-19.363	-22.054	-17.083	-23.097	-22.963	-19.46	-18.26	-20.619	-23.909	-21.287	-21.71	-26.091	-23.742	-27.369	-16.784	-24.498	-20.809	-23.04	-18.89	-21.375	-24.335
-4.9169	-4.9293	-3.439	1.5373	-3.5032	0.075153	-4.5696	-4.6695	3.8453	-0.30648	-7.9343	-8.2151	-5.6334	-6.0411	0.81173	-1.7133	-4.8476	-3.1933	-1.6298	-3.5928	-4.9348	-0.24786	-2.9227	-4.5119	-2.1216	0.67488	-6.2472	-4.7571	-5.2756	-3.0993	-2.4195	-5.1536	-0.62297	-2.3526	-1.0151	-5.5544	-3.104	-5.6839	-2.9529	-5.2788	-5.2667	-6.3592	-3.0374	0.11825	2.2214	-4.7445	-4.5508	0.0013724	-8.1311	-3.0589
2.0982	2.5705	0.90032	0.39095	0.62869	-1.9562	0.05723	1.3789	-2.9875	-6.8918	0.2548	-0.38566	-1.3997	-3.2374	-3.2356	-1.4866	0.36136	-1.3568	1.488	-4.1211	-2.2071	-2.3186	-3.2692	-2.2096	-4.9412	-5.6295	-0.323	0.12627	-4.0679	0.577	0.62422	-5.3828	-1.6402	0.058737	-3.0561	-1.1167	-2.1133	-3.3681	-1.821	-6.6806	0.54718	-1.4128	-0.50479	-1.8993	3.0147	-3.2041	-0.45651	-0.051145	2.5229	-3.4195
6.753	2.434	12.254	9.1286	4.1106	5.5863	7.3578	7.3965	8.7273	11.661	11.106	7.0621	0.22985	4.0486	7.2095	4.8586	1.0351	8.058	9.6585	8.9947	6.3649	4.0621	4.3891	11.075	5.1497	-1.2546	7.1017	3.7393	7.0324	9.6128	8.0865	7.0314	10.779	4.1281	9.1356	9.426	7.6352	7.5923	6.6719	5.4229	9.3547	8.7934	3.7082	10.304	9.0115	8.8313	6.176	5.3278	7.2179	8.1589
5.1849	3.525	6.8299	2.3622	5.7767	3.8573	4.5707	2.6106	8.3054	-2.4337	2.1331	0.93918	5.8682	8.313	11.885	5.5547	5.9391	5.5142	8.4934	8.446	5.8096	3.4821	6.1302	5.6922	3.6206	8.7752	0.86228	7.0189	5.2624	0.66108	8.1906	2.4182	0.51429	3.1653	4.9111	1.2578	3.451	7.505	2.9145	6.6089	10.773	6.1319	6.713	7.0124	4.9431	5.265	6.1046	3.6754	8.2548	3.6643
0.79012	-5.3449	-3.6277	-3.4926	-4.541	-2.016	-0.59295	-4.1895	-4.1893	-2.9188	-3.743	-3.4679	-6.5512	-6.1459	-2.2199	-3.7675	-0.66758	-6.3718	-0.37259	-0.26112	-4.3344	-1.1724	0.46046	-8.5335	-4.9378	1.465	-0.8307	-6.4666	-2.5888	-2.281	-5.6	-2.2529	-8.1847	-5.8969	-3.3358	-3.4941	-0.80378	-5.7985	-0.97427	0.8673	-0.29599	-3.4106	-4.1421	-6.1746	-8.6239	-4.9897	-0.59216	-4.4217	-4.5911	-5.0863
4.4272	7.0639	4.943	-0.76625	11.152	4.4494	12.119	5.0726	9.7023	6.9763	5.1145	3.9732	4.0894	10.126	7.3014	5.8982	3.6691	6.4749	4.3486	6.0077	3.037	3.2594	9.1518	12.371	3.1039	12.859	7.7449	8.1222	5.7572	4.9494	6.8121	8.1635	6.4888	5.4973	7.315	5.0314	5.8341	5.9913	6.5757	5.8282	8.2634	10.347	5.3533	8.6142	1.6216	7.4386	7.6104	8.4724	10.766	5.8514
-3.9697	-0.86557	-4.4562	-3.0892	-5.0781	-2.5339	2.2776	-2.6646	-3.8263	-4.021	-5.4328	-5.2124	-1.8081	-5.7049	-1.1631	-3.5991	-2.3371	-2.4888	-7.3053	1.6357	-6.6118	-0.89066	-6.0307	-8.7165	-4.4778	-4.3901	-5.9569	0.80028	-2.3612	-2.1935	-2.7585	-2.5162	-0.64169	-1.2409	-8.4429	-5.5268	2.0607	-4.2848	-6.5325	-7.7565	-7.2492	-0.70891	-3.8672	-2.2402	-6.7755	-3.5085	-5.3816	-5.6142	-6.2018	-1.7891
-5.0408	-3.3847	-6.8947	-4.0286	-4.4157	-1.5648	-7.2241	-5.5335	0.079964	-5.497	-0.73964	-6.7253	-8.7675	-4.9645	-3.489	-5.0107	-1.2815	-3.0102	-9.214	-6.5714	-4.2297	-3.4216	-6.4704	-3.4584	-4.9304	-4.4729	-6.5462	-0.97624	-5.9129	-6.8009	-8.6655	-6.2771	-3.4501	-6.3471	1.8746	-8.1701	-4.8328	-0.31005	-7.7007	-0.1867	-10.748	-10.477	-3.0934	-5.2868	-3.6064	-4.6208	-9.882	-5.9829	-4.1818	-3.0966
-15.626	-12.228	-12.652	-16.545	-12.114	-13.215	-11.591	-10.807	-9.9347	-15.129	-14.103	-11.088	-12.419	-18.881	-8.3256	-12.464	-15.701	-14.225	-12.997	-15.807	-16.148	-12.026	-11.06	-15.744	-15.449	-14.708	-13.376	-10.458	-16.261	-12.734	-14.674	-13.079	-10.182	-14.045	-13.591	-12.507	-11.653	-10.768	-15.593	-12.971	-10.897	-11.524	-13.812	-16.83	-12.936	-14.086	-10.835	-13.954	-12.928	-9.748
-11.684	-10.681	-12.446	-13.718	-10.42	-13.524	-14.23	-11.675	-10.034	-6.2878	-11.233	-11.013	-10.299	-11.608	-9.7086	-12.472	-8.2403	-10.113	-12.998	-14.88	-9.6988	-9.9734	-10.631	-14.033	-14.674	-16.097	-11.557	-13.471	-9.3753	-8.7102	-15.182	-11.722	-11.059	-13.213	-11.61	-16.71	-10.439	-9.5589	-12.639	-16.452	-11.022	-5.1331	-9.0352	-13.516	-9.0635	-10.089	-14.54	-10.983	-12.911	-10.838
0.069082	4.9648	-0.3368	5.0523	6.1412	-4.1328	5.4928	2.5732	2.7437	4.2291	0.26219	0.90627	0.21581	0.82521	-1.4731	2.0621	5.8302	2.3364	-3.449	1.0407	0.34022	5.4853	1.2561	4.6783	1.6381	3.8988	0.5888	1.6503	2.6507	1.5209	3.9731	0.68713	-0.47179	3.0032	3.379	4.2563	-1.6497	6.5386	1.1148	-0.17883	2.1612	2.3023	1.6476	-2.7177	2.9666	3.5297	0.36821	2.2321	4.27	1.91
1.2913	-3.6045	-6.9202	-4.9025	-6.0164	-3.8306	-3.2958	-2.6988	-4.3857	-5.4667	-3.392	-1.1826	-10.224	2.5158	-1.4124	-0.4915	-5.2308	-5.4495	-2.0015	-0.60232	0.44239	-5.06	-8.1271	-6.4137	-1.9943	-8.6515	-3.8327	-4.1756	-4.3689	-5.0401	-5.8773	-6.357	-3.5913	-1.326	-0.1218	-6.1093	-2.3057	-4.7245	-4.1959	-4.8032	-3.039	-3.0911	-7.8693	-5.1838	-1.849	-4.6025	1.0412	-3.2893	-0.40264	-8.0066
-5.3224	-2.9228	-5.4937	-4.6998	-3.2079	-3.0012	-3.7433	-5.058	-6.2119	-5.7081	-5.1568	-6.8907	-3.5472	0.40581	-4.6496	-7.2361	-5.2299	-6.0909	-4.5683	0.90422	-0.85288	-3.8387	-2.8762	-4.2407	-3.7745	-3.7457	-2.5688	-7.9665	-2.727	-8.876	-2.4471	-7.9205	-1.9586	-4.8607	-2.1329	-4.0929	-0.31583	-9.7212	-5.6748	-5.821	-1.5919	-6.2477	-6.7781	-10.283	-5.5221	-7.8084	-1.6305	-5.3977	-0.2266	-7.4217
-10.389	-13.661	-14.862	-15.731	-7.9251	-9.2004	-11.546	-13.239	-10.112	-7.3163	-11.736	-11.51	-12.773	-12.821	-15.896	-14.21	-13.757	-8.9494	-14.755	-13.268	-9.5955	-10.002	-11.374	-11.564	-11.535	-7.4047	-13.816	-11.666	-12.583	-14.412	-15.026	-10.788	-9.768	-12.442	-6.8536	-9.6134	-12.936	-14.113	-10.993	-10.753	-15.605	-11.781	-12.901	-12.299	-10.337	-9.3191	-13.334	-12.366	-6.5818	-14.359
-12.49	-10.627	-10.697	-10.475	-5.6584	-9.7654	-13.388	-13.913	-13.07	-9.493	-10.61	-10.022	-13.641	-8.4052	-10.093	-6.0186	-8.5374	-11.421	-9.5597	-5.4294	-12.057	-13.803	-16.056	-11.064	-10.016	-12.32	-5.5225	-13.068	-12.186	-8.2731	-9.2144	-13.621	-7.1538	-12.426	-11.104	-10.18	-13.131	-12.935	-10.764	-8.8471	-10.354	-8.8263	-11.166	-9.4914	-12.282	-7.2321	-10.246	-9.0348	-8.5171	-9.0697
-12.697	-12.413	-10.32	-11.477	-8.2543	-12.093	-9.2752	-13.956	-10.3	-12.449	-8.4225	-16.204	-7.8192	-7.7837	-13.31	-12.403	-10.767	-8.9997	-7.6558	-12.473	-17.087	-8.5005	-9.6374	-10.573	-11.887	-14.716	-9.2829	-12.837	-13.467	-13.821	-5.7919	-10.776	-7.8564	-10.819	-8.5958	-10.707	-13.881	-11.157	-11.185	-8.6116	-11.845	-9.1834	-11.885	-15.069	-11.018	-14.337	-12.557	-12.256	-6.8985	-10.54
-23.797	-21.373	-23.456	-23.964	-21.891	-19.391	-20.8	-24.816	-22.597	-18.196	-23.637	-22.254	-23.14	-22.537	-23.584	-23.694	-19.137	-17.219	-23.207	-22.475	-24.148	-25.137	-25.68	-21.21	-23.73	-23.066	-17.869	-18.928	-25.873	-26.043	-20.414	-15.033	-21.401	-16.622	-23.466	-23.494	-23.208	-20.694	-21.485	-20.295	-23.321	-24.962	-18.85	-26.503	-24.42	-22.862	-24.949	-23.185	-25.404	-18.443
1.6991	-0.99893	3.6072	5.2298	0.53412	2.2608	3.03	-0.47028	1.8074	1.9328	4.3569	7.1419	2.4186	-0.81429	1.6348	3.0203	1.3964	2.2869	-2.8862	1.6247	1.0184	3.9225	1.6311	2.5643	-2.6688	0.093309	-1.0016	2.6119	2.0948	1.6859	0.2977	4.2457	3.7531	6.3194	0.59904	4.3241	5.6881	-0.18632	2.7754	6.4908	1.7843	2.2573	0.8677	-0.25113	-1.9924	1.2305	4.8596	2.4773	3.4551	0.98894
-14.806	-14.051	-11.643	-17.057	-12.128	-14.067	-12.395	-17.225	-15.992	-17.315	-8.7743	-16.752	-19.083	-17.472	-9.3575	-12.766	-13.432	-16.194	-13.531	-11.001	-11.938	-6.8811	-7.1276	-13.183	-12.913	-12.258	-16.36	-18.345	-13.174	-9.9162	-10.72	-14.156	-11.872	-14.685	-13.273	-12.247	-13.191	-13.663	-15.419	-11.64	-11.743	-15.974	-11.784	-9.255	-13.877	-16.521	-12.078	-12.84	-12.155	-13.41
2.9378	10.309	10.285	4.9704	3.8785	5.9949	7.5588	1.8456	6.6035	8.0976	14.067	4.6232	10.668	6.84	9.1118	5.8952	8.756	11.057	4.0966	9.1668	12.186	8.2062	9.2462	5.6644	2.6266	4.3992	7.0776	4.1867	4.7523	7.4219	8.2422	9.1501	5.5097	6.362	7.6464	3.6448	5.4135	4.3768	9.1463	13.418	8.8451	3.7356	7.7699	6.9452	12.843	5.0728	9.038	9.5435	9.2529	9.8624
2.042	2.8786	2.423	0.98643	2.9742	1.8469	-0.85068	0.4891	-1.3958	2.5142	1.4946	-1.7508	0.75943	2.9027	0.21343	3.8923	0.54152	2.7206	1.0808	-2.6601	-1.4409	-2.6771	0.83535	0.13059	0.41546	0.30324	-0.53271	-3.0959	3.2219	0.5774	4.4082	2.5947	5.3992	-2.8053	4.0065	2.0208	0.68546	4.5566	5.5888	2.4455	4.5251	0.6777	4.7817	2.1585	1.6378	2.9311	3.0955	-2.7535	-1.0256	2.2881
-2.6482	-2.4382	-10.226	-6.1439	-6.0045	-5.788	-7.141	-11.301	-3.7235	-7.3375	-2.6623	1.4781	-0.79869	-2.696	-4.9472	-3.4923	-5.6473	-7.6297	-3.6394	-5.903	-3.8384	-6.7808	-3.8033	-1.7807	-1.1739	0.64618	-5.6353	-5.3369	-1.6856	-1.9402	-2.3776	-5.3347	-7.3428	-3.6105	-2.7433	-6.622	-9.6649	-3.6417	-3.8787	-4.248	-6.3879	-4.3476	-6.3926	-6.4689	-3.8221	-3.8742	-6.4959	-3.7819	-3.6314	-0.78654
-6.4936	-6.6221	-6.3133	-6.0012	-14.527	-9.3772	-0.68472	-8.7094	-5.2552	-7.3	-6.8536	-12.955	-4.309	-4.7657	-9.4827	-9.2473	-7.3767	-7.0566	-5.1443	-4.5393	-8.6026	-6.6122	-6.8145	-8.2612	-1.7047	-5.2435	-3.8395	-4.7613	-10.833	-10.29	-1.5084	-6.823	-7.7445	-3.2168	-8.6307	-2.7323	-4.7709	-5.7434	-0.84749	-5.659	-9.2617	-4.177	-9.1867	-1.9965	-3.5903	-9.948	-6.9105	-5.6176	-4.8914	-3.9171
-14.43	-10.813	-13.115	-12.171	-14.07	-14.613	-14.316	-10.338	-10.215	-8.9681	-11.51	-12.764	-10.239	-8.517	-14.469	-17.036	-13.904	-14.574	-13.533	-15.364	-13	-13.573	-17.437	-13.482	-11.993	-15.635	-13.392	-16.707	-11.955	-11.842	-9.7175	-13.002	-13.02	-10.965	-12.787	-9.4363	-13.186	-13.879	-12.418	-13.931	-12.301	-17.685	-9.8227	-15.304	-10.373	-13.09	-15.565	-10.606	-15.181	-6.247
-14.346	-13.134	-10.522	-13.021	-13.028	-13.604	-16.727	-11.125	-13.815	-11.403	-8.6991	-13.565	-12.619	-17.415	-14.734	-10.414	-17.316	-13.03	-8.8576	-12.333	-14.539	-11.05	-15.542	-18.908	-9.8785	-12.277	-9.1277	-11.487	-14.585	-10.647	-11.531	-11.438	-18.28	-9.6526	-10.275	-17.877	-11.035	-8.7122	-16.019	-11.262	-10.582	-14.693	-13.949	-11.869	-13.533	-12.239	-14.386	-14.499	-9.4974	-12.655
6.637	6.4093	6.0429	3.0397	5.4827	5.5133	3.4729	4.4203	5.1069	3.7812	8.4633	7.5867	4.067	5.4077	9.5808	5.647	8.4732	4.0725	2.1417	-0.65962	12.153	5.4079	4.5023	5.8361	7.7016	5.593	5.3759	5.088	4.8598	7.6872	3.4476	6.7254	1.293	5.6382	2.8035	2.9652	6.4534	6.0005	5.8107	3.6998	-0.50466	6.7131	5.0621	6.0636	5.2824	-0.76679	12.265	4.3523	3.4089	3.6736
2.7206	8.1227	8.162	9.4034	5.7302	5.6254	5.035	4.943	4.9607	0.78055	3.5958	13.905	5.5939	6.6417	4.6316	10.789	8.7566	5.8013	9.4593	7.6138	9.7821	3.9185	6.6029	7.3381	3.584	8.4203	5.0488	11.63	11.64	8.539	3.7732	9.8506	6.273	4.0717	5.3562	9.025	3.4584	8.8374	5.9487	7.1464	9.2348	5.9899	3.7724	3.8155	7.8314	2.8728	10.365	5.0646	7.5434	3.5712
-9.7892	-5.7687	-9.1191	-5.3941	-5.8598	-7.5118	-10.507	-4.2462	-4.5037	-7.0585	-5.6108	-3.5037	-5.6326	-5.8186	-3.81	-10.118	-10.169	-5.3843	-7.1323	-7.1236	-7.0329	-5.6612	-3.8172	-3.7468	-3.8467	-4.561	-3.0973	-4.6466	-7.2909	-6.8794	-6.3086	-6.6137	-9.2404	-3.1154	-8.0751	-5.4329	-4.6792	-6.3466	-11.632	-3.1636	-4.1004	-4.9965	-6.8318	-7.9929	-5.9784	-4.9308	-10.606	-9.9273	-0.77146	-9.576
0.6051	-3.2666	-1.8583	-0.058973	2.4727	-2.5931	-1.1545	5.0326	-7.4846	-4.5077	-2.2842	-3.2157	-5.7693	0.1249	1.9154	0.084129	-3.3482	-1.1417	-1.8704	-4.3066	-3.8773	-2.2803	2.641	4.7761	-1.7727	-2.2808	-4.6978	-2.8602	-1.2423	-2.4664	-2.4832	4.9813	-5.952	1.5346	0.29813	0.11713	1.051	-1.1139	-3.0015	-3.2248	-3.009	-0.38006	0.28672	-3.1301	0.78033	-0.85242	-2.593	2.9388	-1.0531	-2.0856
11.572	3.768	4.2818	9.4869	8.0493	13.431	10.826	6.3642	7.0339	10.501	8.073	11.106	8.0027	7.1362	7.5648	7.5903	14.55	9.8017	4.2024	10.499	11.195	8.1419	6.5851	7.942	4.2742	7.4436	11.55	13.823	7.6412	9.9787	9.5286	11.48	9.8979	6.8142	6.53	8.9314	6.0178	8.4888	6.0138	7.7499	7.3713	6.7571	4.8451	9.6258	9.3957	4.8332	5.9516	8.0586	6.0472	10.309
9.6846	7.4522	12.77	8.9841	3.7559	10.779	8.4616	10.156	12.071	9.4974	8.1633	9.1985	6.7594	11.777	7.8021	9.0196	7.2029	10.765	14.123	8.7342	11.249	7.0313	8.1505	8.487	10.853	13.903	13.562	12.803	10.476	8.5124	11.061	9.4928	9.9719	8.8658	9.1851	10.901	10.362	14.075	7.8675	10.253	11.409	11.882	13.857	9.3978	10.64	9.9151	10.35	11.529	10.462	6.8553
-11.562	-14.709	-9.7006	-10.052	-8.857	-12.164	-12.06	-11.824	-13.517	-10.841	-9.3125	-6.8817	-16.539	-9.04	-11.587	-13.148	-9.7613	-9.8434	-12.293	-11.326	-10.853	-14.11	-11.755	-11.856	-9.2503	-10.806	-5.3009	-12.547	-12.251	-8.287	-9.6356	-11.265	-12.515	-16.748	-12.052	-10.425	-6.9508	-9.8337	-8.6848	-12.156	-6.9299	-11.569	-12.153	-15.582	-7.4365	-6.9197	-12.562	-8.7403	-14.216	-14.078
4.0463	5.72	0.34586	2.684	1.1667	1.1878	-0.66109	2.6692	4.091	-1.2713	5.2289	4.2906	0.75148	0.65563	0.43298	5.5146	6.7185	3.5861	2.0933	-0.41336	5.081	3.7838	2.9929	-0.62277	3.9089	0.25534	3.4006	4.4423	7.2716	2.0109	-0.90208	5.8342	5.6594	2.9037	4.5677	3.5157	0.76896	2.9479	-0.033069	3.8585	3.1568	-2.9136	5.406	3.0115	3.9122	0.56053	1.3425	4.42	3.9878	8.9293
-5.8835	-6.2653	-5.0723	-4.8942	-5.4212	-11.336	-7.2187	-4.1118	-11.911	-4.4807	-6.1636	-5.8582	-8.2039	-5.3601	-5.9375	-5.0325	-1.9139	-11.768	-4.8458	-3.7743	-5.7848	-6.1652	-3.8354	-5.3594	-1.5946	-4.5802	-8.8146	-5.0718	-2.3042	-3.8743	-2.3757	-1.6738	-3.2532	-3.5412	-6.808	-6.0324	-7.8771	-2.8948	0.74388	-11.134	-6.1966	-3.57	-4.378	-6.0822	-6.1697	-4.3381	-6.8561	-3.5446	-3.536	-6.0875
-5.2891	2.202	-7.9346	0.27519	-2.2814	-5.9442	-4.4404	-11.062	-4.2885	-5.5655	-1.9453	1.6524	-2.6007	-1.8774	-1.5131	-1.5476	-4.0677	-3.8083	-1.0046	-3.3096	-0.40097	-3.7932	-3.6102	-3.244	-2.2936	-1.5492	-6.688	0.32167	0.48792	-3.2526	-1.7557	-1.338	-6.6605	-2.0663	-2.7963	-3.2505	-3.4896	-3.527	1.9341	-4.1933	-5.5231	-3.6267	0.29602	-3.1668	-3.3304	-2.4715	-8.6359	-0.68393	-6.0122	-5.2173
-6.8236	-3.7107	-4.9755	-2.4278	1.9748	-4.5851	-2.0241	-1.6435	-4.3231	-2.733	0.56792	-4.9589	-8.1102	-5.0133	-6.2434	0.36049	-2.7737	-0.095437	2.8321	-0.66835	-4.2146	2.0262	1.5947	-1.4344	-2.0893	1.6969	0.36567	1.9097	-0.6156	-5.8976	-0.0084098	-0.48337	-1.55	-3.4168	0.54975	-3.1992	-1.9731	-0.67727	-4.5586	1.3402	-6.6355	-2.8971	-7.3652	-0.057799	-3.3747	1.24	0.86415	-2.0384	-6.5146	0.19086
-20.609	-23.809	-20.053	-21.287	-22.792	-22.228	-23.969	-21.472	-17.393	-20.81	-24.089	-20.394	-22.4	-20.643	-22.92	-17.578	-21.406	-21.388	-20.651	-21.162	-17.828	-21.36	-19.339	-24.313	-25.843	-24.941	-23.569	-23.328	-17.797	-21.86	-19.777	-22.202	-23.171	-19.546	-17.069	-22.489	-17.618	-19.116	-20.903	-19.41	-19.347	-22.601	-20.248	-18.613	-18.743	-19.756	-18.897	-20.278	-19.013	-20.873
-11.013	-12.445	-11.57	-9.9302	-9.5256	-7.8102	-12.414	-15.961	-11.901	-6.534	-10.13	-11.587	-6.5788	-12.978	-10.433	-8.203	-11.408	-7.7171	-14.462	-10.231	-9.7738	-13.728	-9.4695	-14.282	-7.736	-11.58	-9.3339	-11.75	-12.358	-8.1611	-13.49	-12.9	-12.879	-11.452	-8.0344	-9.1184	-15.198	-8.6415	-10.392	-12.745	-10.11	-10.14	-13.598	-0.94881	-8.5913	-10.729	-11.353	-12.078	-12.138	-14.425
-7.6027	-12.435	-15.436	-10.894	-13.841	-14.466	-12.263	-9.4717	-11.209	-15.178	-14.037	-12.525	-14.569	-10.431	-14.527	-15.191	-9.309	-14.55	-13.68	-12.034	-16.597	-11.418	-9.0505	-14.403	-13.696	-14.914	-12.923	-11.652	-19.696	-13.69	-14.73	-10.269	-12.346	-18.562	-13.367	-14.935	-15.415	-13.707	-11.68	-13.289	-13.841	-14.682	-14.023	-10.351	-15.777	-11.212	-16.24	-7.7431	-13.26	-15.873
0.10032	-0.95562	-1.3277	2.2734	-5.1932	-2.908	-3.2978	-0.50352	2.0289	-4.5854	-2.8394	-2.2656	2.1154	-0.58367	-0.909	3.3401	-1.532	2.168	-6.2589	-3.8748	-2.2117	2.0302	-2.8625	-6.021	0.96939	3.715	-0.96967	-2.5459	-0.8016	-1.1297	0.08773	-2.3206	0.51759	-0.34458	-1.7595	1.6374	0.010897	-4.4539	1.3517	-1.2767	-3.9009	-2.9346	3.2587	-0.22175	-1.5555	0.5263	0.93217	-3.8994	-1.6119	-5.961
-6.1402	-2.2764	-4.6446	-2.4929	2.4555	-3.8472	-4.0722	5.7344	-1.1164	-5.5743	1.6447	-1.1901	0.27054	-2.7951	-1.3858	-4.3359	-1.1413	-3.3725	-3.4879	-0.40145	-4.6884	-0.13275	-1.1218	-5.2596	-2.1737	-2.4844	-2.7411	-3.7973	-5.1241	-5.0226	-0.58097	4.4718	-3.656	-4.9336	-5.3797	2.3854	2.6158	-4.6475	-3.5544	-1.7822	-2.0018	-5.0604	-0.37798	-5.4804	-4.4729	-5.5235	-6.0223	1.3985	-9.8605	-3.7354
-1.9146	-3.4647	-6.3685	-4.4518	-0.10099	-3.7317	-2.2312	-4.1985	-4.4962	-5.0992	-1.9809	3.0584	-4.9284	-1.078	-1.3754	2.6994	-1.3566	-6.2215	-0.85798	-0.026463	-7.9465	-2.6231	-3.491	-3.8308	-1.4388	1.5383	1.2289	4.0531	-2.4616	-6.2345	-4.5076	-6.6072	-1.6396	-4.0115	-0.85191	1.394	-1.7025	-1.359	-1.4684	-4.5196	-5.0254	-5.4597	0.83711	-0.42948	-4.12	-1.0753	-5.7851	-1.0455	-2.704	-2.7708
5.0321	-5.762	0.034678	-2.9931	-0.52363	0.80024	2.8424	3.6946	-4.0879	0.78109	-3.012	-3.0287	0.3986	-3.084	7.584	-1.4405	-4.6417	1.7576	-5.3978	-0.18306	-5.2739	1.0641	-1.6819	-3.4325	-5.7908	-4.4988	-3.9714	-1.1075	-0.59019	0.17396	0.37695	-4.2004	-6.2553	-1.1493	-1.4331	2.0763	-1.9789	-3.1955	-5.6486	-3.0906	-2.4806	-2.0283	1.0228	-3.7439	-2.2014	1.9273	-0.49476	-2.2093	-1.9348	-2.8272
0.53233	-2.3873	-0.07937	0.029701	-4.7996	-4.784	-3.8878	-2.0283	-0.96082	-0.77572	-1.062	-3.0927	0.03484	-1.7985	7.0825	-3.5744	-1.2723	-0.22929	-0.4263	-2.2962	-2.6222	-4.7984	-1.3007	-0.49843	0.49606	-1.1469	-3.2751	2.9899	1.0058	-3.0627	-2.5145	-3.1342	0.23409	-5.4081	-2.7659	-1.9917	1.2705	0.7276	-3.6063	0.99914	-2.0235	-5.0788	0.99278	-3.3167	-0.80679	-1.834	0.7168	3.0376	-3.4545	-2.6751
10.699	7.3424	7.4283	5.9013	9.5171	7.3014	4.3694	4.5446	4.8644	10.782	3.7723	10.567	7.1786	3.2542	8.3915	5.7289	6.2534	4.744	3.3427	10.252	5.5562	2.0806	6.1856	6.3017	5.276	10.769	7.7621	6.9693	9.549	4.3432	7.3991	7.0282	8.7464	7.6886	9.2866	8.9292	4.7397	5.7797	7.3963	0.49393	6.8581	9.4493	2.3216	7.7153	6.0405	7.0741	10.461	7.5611	7.6039	6.7698
-20.396	-22.178	-16.52	-21.113	-19.079	-22.748	-25.479	-21.482	-19.649	-23.514	-23.039	-22.383	-17.518	-21.571	-23.836	-17.062	-24.673	-24.305	-24.888	-20.211	-22.443	-27.029	-17.485	-22.684	-21.795	-28.866	-22.131	-22.727	-23.463	-24.272	-23.727	-18.965	-22.637	-22.065	-20.669	-22.709	-22.933	-20.005	-21.546	-22.551	-16.801	-22.318	-24.34	-22.109	-27.146	-17.405	-25.698	-22.622	-25.688	-23.865
-14.249	-8.6797	-13.844	-12.479	-14.341	-9.0422	-13.59	-9.3296	-8.6785	-16.686	-9.666	-14.273	-7.9497	-13.546	-12.436	-10.499	-10.252	-9.6364	-10.124	-6.924	-9.1113	-13.455	-7.568	-11.687	-12.21	-11.531	-12.584	-11.322	-14.736	-12.865	-14.023	-16.028	-10.038	-14.405	-12.463	-14.83	-11.474	-8.3205	-11.173	-15.217	-8.361	-12.07	-12.275	-11.171	-12.799	-14.799	-15.579	-9.2845	-11.186	-15.66
-2.618	0.46611	2.3172	-3.0117	-1.6778	5.0125	-0.33287	-1.869	-3.1304	1.7199	4.7468	-0.086243	-0.064444	2.6382	1.6726	5.9035	-1.2038	-1.3283	5.0462	2.4727	1.1307	0.18885	-3.1005	-1.1051	-3.0229	-1.3317	-1.3555	-1.5601	-1.5929	1.085	-0.87906	2.2423	1.8094	-3.4659	1.7108	0.61434	3.4091	0.068495	1.3508	0.23067	1.2367	0.97775	3.7708	-3.1567	-1.2213	-1.7577	-1.4275	1.0682	0.94717	2.974
-5.275	0.055999	2.5699	2.7	-4.6565	-0.28245	-3.2087	0.57694	-4.8346	-4.4215	-4.3189	0.75971	-1.4266	0.14236	1.3221	1.0591	3.4477	-0.051788	-0.6588	-0.15934	-3.135	0.99257	0.95136	4.3603	-0.38793	-0.64964	0.85997	-4.407	-2.0356	3.398	-1.8656	-0.84169	-0.99522	1.7285	0.78333	1.7411	1.4324	1.8064	0.79444	-2.4351	-6.6522	-2.3873	-2.7723	-2.277	1.0106	2.5115	1.1888	5.8046	2.2693	1.9804
4.3479	2.4471	-1.3445	2.1849	4.2398	0.86294	2.1951	0.062084	0.31307	2.6376	1.5299	4.679	5.7159	0.63959	6.7697	-1.0502	6.6665	-1.8105	0.047679	2.2725	1.9521	2.2363	-5.1411	0.20448	0.89095	3.4119	4.6725	2.631	3.6161	1.6678	-0.14111	7.3912	0.51929	0.24776	1.5311	1.3239	-1.2065	4.6392	1.6905	-0.77826	2.8231	4.387	6.3358	2.9877	7.7715	8.381	6.1444	0.3661	4.7277	-3.9215
0.24499	-3.4348	-4.4003	0.094828	-3.4005	-3.4047	2.0892	2.0489	-2.4646	-0.016068	-5.7212	-3.8197	-4.8364	-0.61773	-1.7001	-0.32655	-5.5321	-2.5637	-2.871	-0.60369	0.056519	-2.781	0.69909	-2.7064	-0.59732	-3.0936	-3.8937	-3.5038	-0.027989	-2.398	-1.234	-3.3544	-1.1316	-4.4474	-2.4364	-1.1451	-4.5666	-5.2031	-1.4532	-1.4226	-3.7785	1.0155	-0.45486	-1.8654	-7.37	-8.3228	-7.3756	-0.45101	2.8179	0.18382
-13.531	-12.362	-11.064	-10.594	-13.256	-11.822	-13.447	-11.481	-14.532	-14.292	-12.356	-17.661	-7.9027	-13.749	-10.057	-13.457	-12.796	-9.6005	-13.988	-12.235	-9.9799	-9.9677	-8.3851	-11.884	-14.117	-16.644	-13.138	-14.116	-14.037	-12.327	-11.243	-11.613	-14.357	-16.06	-13.556	-19.917	-11.36	-9.7626	-12.898	-13.594	-9.9533	-7.6873	-12.719	-10.554	-10.207	-10.895	-12.636	-10.158	-16.454	-11.965
8.4952	10.374	5.4472	7.7412	7.8794	6.6827	2.9062	4.6197	4.2218	5.7373	7.4756	5.5092	6.0671	5.1771	9.6876	3.5287	6.2413	6.2703	7.7962	8	10.064	6.9278	9.1689	5.2071	5.6496	6.5572	4.4737	3.743	10.255	4.8937	8.848	8.5907	8.7099	8.8993	10.85	3.3278	7.3785	9.3389	5.0252	9.7217	9.8948	2.282	8.8792	4.9627	4.9299	3.0247	5.8401	5.7766	6.1776	7.2094
-16.859	-15.516	-13.734	-14.495	-17.506	-16.886	-14.286	-17.583	-9.9899	-17.673	-18.257	-14.254	-12.201	-15.75	-17.205	-14.947	-13.12	-17.68	-15.483	-13.717	-16.046	-13.263	-13.231	-13.372	-16.433	-15.856	-9.2639	-13.684	-14.919	-14.615	-14.354	-12.219	-15.786	-12.599	-14.974	-6.935	-16.567	-14.257	-14.268	-13.598	-16.91	-10.998	-10.244	-11.779	-10.059	-16.036	-15.75	-12.4	-11.858	-14.344
-5.3376	-3.3207	-6.7696	-4.8801	-6.0908	-2.1843	-2.3601	-5.8673	-8.132	-4.5186	-6.6391	-4.703	-8.7739	-10.233	-6.6676	-6.5771	-2.5231	-7.7238	-8.7594	-6.1793	-7.1631	-6.0673	-9.4643	-1.1496	-6.9946	-2.6414	-3.9329	-0.23368	-6.5534	-9.5979	-10.575	-6.7312	-7.6873	-12.658	-6.5372	-8.5957	-5.2931	-8.5417	-8.8052	-6.1883	-3.3602	-3.8536	-4.9884	-6.4357	-9.127	-5.1634	-6.5806	-6.2594	-5.7595	-0.64682
-1.2897	2.8679	-5.2979	-6.3879	-0.97342	-3.1372	4.4162	-2.1318	-1.0179	-1.3996	5.9509	0.75475	-2.8725	-1.9339	-5.6365	-0.82903	-1.1222	-2.9406	0.55363	-4.7492	-2.9504	-0.62746	-2.8871	-4.6276	1.8968	-5.7113	0.42442	-1.8133	-3.6829	-1.1892	-2.0067	2.1156	2.5872	-4.7585	-4.0449	1.5512	-1.2108	-1.6936	-3.3119	0.65763	-2.1078	-4.0207	3.4457	-3.0391	-0.47947	0.47913	-0.96906	-1.6008	-4.8819	-2.1802
-2.4931	-1.8538	-0.94194	4.5192	-6.776	-1.1894	-5.4724	-9.4982	-4.9279	-4.1872	-3.0712	-7.4501	-5.2016	-7.0421	-1.9363	-4.706	-5.8807	-5.9151	-8.9501	-0.87963	-4.8847	-1.6748	-6.3588	-5.9221	-3.2613	-8.3633	-2.0729	-2.4588	-3.5423	-3.4716	-5.5121	-5.0244	-2.7986	-9.0058	-3.6971	-3.5951	-0.14832	-3.7707	-3.5878	-3.755	-4.5176	-4.6019	-2.5247	-6.9118	-5.7668	0.81762	-2.2341	-7.5398	-9.3605	-7.5651
5.6014	8.8424	8.4306	7.2977	2.8105	7.1831	5.9901	6.4446	6.8809	7.5927	10.429	3.7686	2.5647	9.9146	10.325	13.04	5.8734	2.8032	7.5544	7.9882	8.0509	11.013	6.8914	9.5011	3.733	6.3085	6.7165	3.4615	4.1612	4.7819	6.5943	4.5786	9.2556	11.704	4.4724	9.6608	5.5326	8.5598	7.0329	9.1081	8.4376	7.819	6.047	7.1658	8.5583	8.2742	7.8295	5.3917	6.9119	7.1896
-3.4927	-4.2549	0.47073	-4.959	-1.4361	-0.21316	-4.6254	-3.1741	-5.3379	-1.8121	-0.77399	-8.1122	-4.4304	-2.5631	-3.1633	1.036	-5.5025	-3.455	-0.17648	-1.2245	-0.71798	-2.0346	-1.7619	-0.75787	-2.8188	-6.6132	-6.6595	-3.6523	-1.1172	-2.3858	-6.8827	-0.59399	-2.4559	-8.2045	-5.489	-8.334	-1.0358	-8.9998	-1.1952	2.163	-1.5561	-4.329	-1.086	-1.2213	-1.7334	-4.2133	-3.768	-2.7207	-0.37019	-1.9366
-0.84806	-2.8284	0.31329	-2.0385	0.93256	0.95363	-3.0878	-4.5952	1.739	-5.5489	1.2587	-1.0809	0.076865	0.14857	0.98393	-1.9807	-2.1703	-1.9406	-0.11439	-2.0485	0.67685	-2.3532	0.77985	-0.6054	-3.2562	-1.2114	-2.1006	1.2862	-1.5207	-3.5455	0.98252	3.901	3.6929	1.2943	-3.481	-3.5471	1.8333	-3.0083	1.0092	-0.88985	-1.4019	-1.2806	-1.8055	0.58606	0.62253	-3.5052	0.74109	1.7637	-1.0077	1.8887
-18.381	-17.417	-13.172	-16.206	-13.763	-15.704	-16.207	-12.815	-22.029	-16.844	-12.754	-11.131	-13.91	-17.82	-11.027	-18.224	-15.921	-21.095	-14.292	-10.29	-17	-15.15	-17.573	-18.392	-17.014	-15.874	-15.691	-17.387	-16.823	-10.401	-16.133	-14.586	-11.236	-13.59	-18.396	-12.643	-13.169	-12.868	-14.074	-15.212	-11.141	-16.022	-21.904	-11.684	-17.76	-14.518	-16.095	-16.893	-19.855	-8.7504
-4.9134	0.67175	-3.742	-2.8519	-4.1233	-4.238	-2.8341	0.92259	-1.4094	-4.4792	-4.5641	-4.0586	-3.856	-6.9383	-1.2413	-8.2483	-1.7645	-5.4241	-4.9664	-2.4446	-5.1792	-3.5514	-3.0779	-2.9836	-6.6264	-5.5171	-7.1248	-2.122	-4.7902	-7.1367	-5.9573	-1.1404	-4.8894	-5.8324	-5.6896	0.18459	-1.3796	-2.9605	-2.6033	-6.3534	-1.8856	-0.90589	-0.51986	3.405	0.22425	-4.5811	-5.5764	-4.1941	-2.9176	-0.695
0.51724	-1.6519	0.19684	-0.18477	-1.9813	3.1941	-1.03	-2.064	-4.9226	0.44515	-7.8239	3.1188	2.4967	-0.69402	-3.5873	-4.3339	-3.2833	-0.10304	-1.5907	-2.7487	-0.7623	-2.7216	0.55799	-1.9378	-5.5539	-1.3389	0.5318	0.070411	0.68061	-5.1131	2.0532	-4.0754	-3.6324	-2.131	-6.6954	-0.20108	0.53664	-4.7226	-0.46151	-0.24936	-4.0183	-2.282	-1.1033	-0.43881	-6.5612	-2.241	-2.0654	0.39865	0.13853	-1.1351
-13.453	-14.905	-15.515	-13.912	-11.171	-14.563	-15.814	-10.048	-12.827	-9.8822	-13.229	-12.724	-11.965	-15.682	-10.855	-11.901	-17.682	-16.228	-15.269	-16.591	-12.473	-14.261	-11.675	-15.57	-11.977	-12.598	-11.405	-9.9863	-13.387	-8.0965	-14.946	-13.775	-12.747	-13.962	-13.891	-17.285	-13.677	-10.159	-14.327	-12.528	-15.22	-9.162	-12.788	-13.81	-14.329	-12.258	-12.971	-12.378	-10.274	-14.16
6.4548	0.97429	4.1589	-0.19021	5.96	8.1587	-0.21284	-0.751	-0.17973	2.1211	2.3498	3.3702	5.459	7.093	5.4054	4.6653	-0.43171	4.9067	2.235	3.4584	4.1025	2.2343	4.8722	0.1204	0.31491	-0.22997	0.6354	1.3835	3.0285	2.8893	4.5649	4.993	0.74648	2.413	5.0913	5.42	1.6495	0.6648	-0.2071	-1.2861	2.1768	4.2308	4.6058	6.5104	4.2189	2.2517	4.3458	5.0923	5.416	6.2957
-16.233	-10.9	-10.244	-11.809	-10.976	-14.121	-12.967	-9.9865	-14.936	-14.288	-17.627	-11.647	-7.6442	-9.0809	-10.488	-11.644	-11.621	-10.316	-13.868	-11.83	-11.524	-12.69	-10.835	-9.6915	-14.369	-16.217	-13.655	-10.928	-9.1167	-12.231	-15.806	-14.808	-11.554	-9.256	-11.318	-13.027	-11.333	-8.0683	-9.3516	-13.026	-12.167	-10.665	-12.597	-9.7031	-11.09	-7.5721	-13.723	-12.929	-9.2487	-16.411
-4.4121	-4.1373	-4.0368	-4.5674	-8.2393	-4.095	-2.5817	-1.2696	-4.3806	-5.2026	-4.4957	-4.6065	-5.7591	-4.0244	1.1547	-2.9977	1.5778	-2.3684	-6.3811	-5.2712	-7.4779	-1.4389	-6.2827	-5.7308	-2.2384	-4.2919	-2.4998	-6.0007	-0.83615	-3.1542	-4.4538	-1.1152	-5.3179	-2.6866	-1.5306	-5.4305	-2.2475	-4.9264	-2.5357	0.27076	-1.0152	-2.1893	-2.6361	-1.9742	-3.3442	-5.5296	-5.5276	-7.0413	1.0129	-4.9444
-10.035	-3.2627	-2.6748	-4.4943	-6.6691	-2.2872	-5.2737	1.3531	-6.9198	-3.3095	-1.8705	-1.9977	-3.831	-0.55125	-5.4298	-3.4574	-4.9644	-4.0555	-5.3953	-4.9167	-2.7216	-2.4038	-2.577	0.34018	-9.1078	0.037799	-1.326	-6.3906	-4.3117	-3.4942	-3.4804	2.4173	-1.5834	-1.9031	-4.7803	-1.7739	-2.1078	-4.3504	-1.8501	-0.45197	-4.3242	-4.542	-5.7494	-5.2839	0.61128	-2.1482	-4.6578	-7.3683	-3.35	-2.1698
-6.5869	-11.89	-8.903	-10.584	-13.724	-10.4	-12.146	-13.388	-11.175	-13.925	-10.076	-10.538	-11.642	-12.087	-7.68	-10.976	-9.7974	-8.7294	-11.763	-10.005	-12.477	-7.1616	-16.612	-7.9358	-11.276	-9.3327	-11.577	-8.6907	-9.5023	-13.005	-11.623	-8.0492	-10.885	-13.787	-9.1287	-13.381	-10.625	-15.096	-7.6833	-9.2442	-12.166	-12.399	-15.098	-12.271	-11.717	-7.3456	-12.532	-12.633	-11.787	-10.917
-1.1202	1.0734	-1.8141	-1.3831	-5.7498	0.053033	-2.7594	-1.0501	-4.706	-1.7554	-0.89715	-2.9394	-3.1971	-1.8125	-0.94199	0.61844	-6.1999	-5.0689	0.41698	-2.6621	-2.8371	-7.5824	-5.3685	-4.617	-4.5048	1.2228	0.047433	-1.4931	0.12169	-3.7764	-5.0078	-5.1358	2.8379	-1.9531	-2.5119	-0.21714	-3.6795	0.9265	0.40938	-2.8012	-6.3021	-3.1289	-4.3783	-4.0917	-3.2812	-0.012076	-3.8255	-0.34193	-5.5503	-0.4368
-0.12529	2.8171	3.0891	1.5159	8.1686	-2.6474	2.4373	3.4047	-0.18904	8.5743	0.85915	1.3978	2.1461	1.3055	0.59457	2.0284	2.146	-0.21072	4.3429	2.8219	4.2186	2.9841	-3.7221	1.865	1.9892	4.9771	-0.17224	5.2316	0.35085	2.8361	6.2378	0.96218	-0.27203	2.6476	2.7281	-1.012	3.5868	2.5241	0.90072	1.9429	2.9849	1.7238	-0.49407	5.5299	2.7291	2.6179	2.402	-1.9734	0.54228	2.5614
-1.7504	-2.1548	-1.8403	-6.4381	-2.7426	-3.3479	-4.0248	-6.4235	-7.3439	-1.7121	-3.715	-4.5729	-3.0072	-6.2642	-4.6699	-0.84654	-3.5429	-9.4458	-7.1899	-3.6474	-4.3545	-2.6677	-1.5761	-5.6744	-1.7652	-4.0132	-3.1946	-7.0777	-7.3287	-5.5722	-2.3313	-0.75015	-4.8642	-7.4494	-5.2937	-1.4954	-2.7683	-0.9335	-4.3368	-5.2986	-9.1533	-3.2576	-3.8853	-2.4414	-1.8915	1.554	-2.4862	0.52159	-2.388	-2.5589
2.3273	-1.6205	3.797	5.2088	-1.5656	-0.47604	2.9565	2.7207	2.7923	3.9001	2.3423	5.422	1.0225	2.477	0.82209	3.0877	0.92703	0.49927	2.3887	-0.097742	3.5732	2.6811	2.9036	-1.7305	1.2703	3.3189	-6.933	4.857	-0.55353	-2.3545	2.112	0.021888	4.7313	2.3464	6.999	0.76089	0.058578	1.4155	1.3611	0.92501	2.3162	-1.5161	1.4331	1.1735	0.5028	2.4579	1.687	3.4886	-0.21704	-0.53289
9.6401	8.552	4.7667	5.4114	9.0335	6.4161	10.857	7.2731	6.7305	4.4683	9.9356	7.3714	7.0526	10.112	7.1455	4.0748	9.1111	6.1828	6.9219	9.9436	7.554	4.4994	9.0499	4.8714	7.7498	12.617	7.6463	8.0234	9.2297	6.3403	9.5608	13.08	10.399	10.912	6.6639	7.7853	8.5452	4.8578	1.5452	5.5559	13.103	6.5306	10.966	8.398	7.462	7.4691	8.4532	7.1797	6.9551	9.4255
-4.0382	3.7905	2.3415	0.51537	1.7235	2.0061	-3.0457	0.75283	4.7238	0.46777	0.041391	-0.0083988	-2.6027	-0.36954	-1.2834	3.6087	5.4771	-0.94109	0.13293	-0.65586	-0.34939	-2.9462	2.3162	-2.4188	3.8396	-0.42629	3.1253	-1.0473	4.6689	0.95605	-0.95282	-1.7985	-2.4121	-0.068266	-2.3575	1.8224	-2.9838	3.0685	0.78917	0.5398	-5.2656	-0.015755	3.6106	0.030109	0.79703	-1.4903	-1.0678	-0.1816	1.8828	-0.60652
0.04084	-3.2281	-0.78341	3.1171	3.5966	-1.3872	5.5652	1.0532	1.795	4.7987	0.77987	1.835	4.2941	1.285	0.030349	-3.9846	3.8378	5.9576	-5.5353	3.176	2.9031	-1.2604	-1.2859	0.44237	1.7392	-1.5128	-1.1218	-1.3894	4.468	3.9087	1.5757	-2.587	0.28119	-0.26819	3.6089	4.6262	-0.869	0.90283	-1.8205	0.98381	1.7757	2.5733	2.3702	0.042273	2.3547	6.5647	2.1905	3.4546	1.3554	2.4171
3.8689	6.2611	1.3011	7.4868	6.1375	8.3387	4.4918	5.1985	9.3948	2.5108	2.4857	6.6032	1.5263	5.8509	7.2364	3.3652	8.9239	0.09226	0.8336	7.1701	2.622	7.9057	9.1999	6.6591	7.7206	4.9409	5.6193	5.4032	6.1627	5.6049	8.1327	2.1583	7.6811	9.0242	7.2342	5.1456	8.3838	9.9468	7.754	3.1091	2.3116	3.8434	6.4745	5.8989	4.1067	8.1379	10.363	4.722	2.7061	2.4127
-5.2679	-5.8759	-5.0753	-7.417	-6.0124	-1.5519	-2.8425	-3.1428	-2.2548	-5.4726	-4.5794	-5.4897	-4.7459	-2.0404	-8.2574	-2.8368	-4.6361	-6.1307	-6.9869	-4.1938	-5.1459	-10.17	-5.5809	1.0453	-7.647	-4.2825	-5.6934	-8.604	-5.9797	-5.7698	-4.4317	-2.209	-3.4921	-5.9072	-11.215	-4.9914	-5.0781	-9.2946	-9.3559	-3.4528	0.015911	1.5951	-4.4798	-2.9151	-0.28418	-6.2439	-7.8516	-1.0729	-4.2017	-1.7337
-5.2923	0.32414	-1.2386	1.6363	1.9881	-2.3274	3.0617	-1.4272	-0.84175	-2.8664	0.25926	-0.99047	0.48727	-2.752	1.8904	-0.6204	-1.6815	-5.1575	-1.51	-3.1961	0.3605	2.5843	3.1266	-2.1611	1.2462	-0.11019	-2.5208	-3.1633	-1.9897	-3.5556	-1.698	-3.2118	-0.073149	-2.6757	0.80968	-0.88197	-5.7157	1.0744	-1.6251	-4.9144	1.0965	-0.74477	0.12289	-1.5061	3.5039	0.20909	-4.1515	-2.0037	1.2462	0.35653
1.2568	1.9165	-5.4913	4.4228	-3.967	3.3523	2.8081	0.78669	-0.2101	-1.7037	3.1251	1.5773	1.8266	3.6872	0.59003	1.0733	0.37994	-1.0569	4.0153	4.6216	5.0891	1.1383	1.2231	2.7933	4.9431	1.3568	5.3124	-2.6353	2.1924	4.0796	-0.2583	0.49742	3.0781	0.1178	0.36956	0.77342	1.3661	1.9603	1.4126	2.3403	11.131	1.4714	2.9887	8.3199	-0.035068	2.7298	4.7266	-0.64921	0.42568	6.9272
6.4577	1.3571	2.4202	-0.18623	-0.87723	4.1703	1.6823	6.1901	2.1311	2.5424	1.4149	2.3013	4.4774	1.4596	4.1717	2.6612	3.3318	5.0177	2.3299	2.074	4.9193	5.6321	2.8712	4.501	0.96259	-0.86557	6.1933	2.4094	1.3752	2.92	6.5729	-0.024159	3.8028	1.6882	1.5965	1.4686	1.0068	1.488	4.5198	3.2283	5.1239	0.56803	1.4799	2.6436	2.0035	-0.74323	5.1271	0.93156	2.5781	2.8563
-3.6834	-3.4201	-7.0379	-1.0428	-4.4464	-1.6133	-4.817	-6.4365	-6.8155	-2.9211	-5.9965	-3.0407	0.80071	-4.319	-5.0398	-2.9627	-8.4866	-5.968	-2.0511	-4.3781	-3.6706	-2.2059	-2.8355	-0.09327	-4.4835	0.67629	-2.9206	-1.4206	-7.2562	-8.6488	-5.9628	-2.2863	-1.3001	-1.6217	-4.9947	-3.7808	-6.4786	-0.79145	0.96042	-5.6551	-2.1482	-6.3165	-5.3659	-3.9567	-4.2393	-3.5955	-5.9737	-6.2038	-3.0832	-3.2543
1.2128	4.1603	1.3242	0.82147	2.3864	5.0325	2.3516	-0.51055	-0.31155	3.4791	-1.4958	0.046712	0.15209	6.0694	-0.49399	-0.61478	0.92892	-1.7097	-1.635	4.014	1.5123	3.8091	-0.074223	5.6373	-0.78763	4.9266	2.9546	2.528	-4.7714	0.020453	1.4612	1.9975	0.57968	1.1476	1.6112	1.5213	-1.7937	0.0090752	3.8004	-1.1229	1.3397	-1.9807	1.7456	3.2158	1.987	3.4563	-2.3469	2.3575	-3.7203	-0.006561
-3.3392	1.6617	-1.3029	-0.87257	-2.5896	-5.4069	-2.4858	-0.64273	4.3311	-0.34181	-1.1914	-3.5658	-3.1075	-1.5373	-2.9194	0.39065	-0.34647	-2.4701	0.041129	-10.39	0.57405	-0.22991	-0.41793	4.5405	1.6827	-0.89001	-4.1421	1.4056	0.72029	1.4847	0.34702	-4.3387	0.84209	2.2029	-3.1212	-2.1106	0.35519	-0.995	3.3231	-0.28196	3.4701	-2.766	1.3465	-3.038	0.37554	-0.88803	-2.1213	1.2251	0.15653	-0.39096
-5.3512	-2.8716	-3.8057	-4.9367	-2.9943	-0.51156	1.7028	-1.0337	-6.3091	-0.83156	-3.0109	-2.3679	0.45278	-3.7503	2.9076	-4.8019	-6.5391	-2.4067	-6.974	1.5536	-0.14574	-2.0087	-7.9636	-2.4359	-3.1316	-4.2938	0.27628	-0.78749	-0.59501	0.22606	-3.8832	-0.84661	-2.3119	-1.9133	1.9783	-6.4157	-2.9166	4.141	-4.2571	-6.4611	-3.3826	-1.4738	-0.61602	-0.57713	-1.2352	-1.148	-0.29035	-2.4436	-0.064454	-2.3725
-0.3057	-4.0685	-3.4867	-5.0324	-1.8981	-4.3265	-4.2313	-4.4278	0.17967	-4.5437	-4.5156	-0.48164	-1.6687	-2.7356	-0.96058	-0.95107	-1.8231	-0.17708	-3.0212	-0.35369	-5.063	-4.0471	-8.5405	-4.9214	-2.959	-2.079	-2.0165	-3.0285	-4.5814	-3.0032	-3.6887	-2.8167	1.4243	-0.70348	-1.6949	-0.54438	-3.5315	0.32591	1.1453	0.55305	-1.2089	-3.1988	-1.8936	-4.2141	-1.9586	-0.55468	-1.1518	-3.5902	-2.4391	-0.48621
2.5709	2.8166	-1.7144	-3.9534	1.9248	-6.2178	3.0576	-0.19697	3.8492	2.1274	-0.35172	-0.039269	0.17307	-2.6677	1.3157	-0.37177	-0.26196	-1.5424	7.8998	0.051453	2.624	2.2287	1.8915	1.2118	0.74208	1.0165	2.2732	2.3542	2.8239	0.36611	-1.1014	2.22	0.90022	2.236	2.5901	-3.1579	3.5288	3.0781	2.1627	0.41446	0.72624	-0.010688	2.4296	-0.11582	2.9872	3.5815	-3.5075	0.31502	-2.3021	-0.72241
-10.162	-11.026	-11.009	-14.499	-7.7585	-15.187	-13.379	-13.201	-13.706	-12.992	-12.749	-8.8935	-11.559	-10.737	-9.8288	-7.7654	-9.4164	-13.867	-8.329	-10.495	-10.941	-9.5974	-11.885	-11.109	-8.8984	-7.2297	-13.11	-12.585	-13.069	-12.425	-10.599	-11.838	-12.27	-12.285	-8.9186	-10.486	-14.235	-11.462	-16.076	-10.18	-13.475	-15.971	-8.9851	-12.079	-12.937	-13.636	-9.0977	-14.091	-9.6132	-9.9805
-3.8746	-0.79774	-6.1836	-3.3178	-8.7123	-8.612	-5.505	-3.0417	-3.8665	-5.6734	-3.1888	-2.3876	-6.4229	-9.9018	-3.5525	-1.9261	-6.6631	-1.9227	-1.9272	-2.7075	-5.8294	-3.8877	-5.6719	-7.4493	-6.7628	-8.7246	-2.9275	-4.1062	-7.9999	-3.0824	-4.0782	-6.2591	-7.8296	-1.6158	-8.9358	-1.4865	-5.3158	-2.8359	-6.719	-5.9152	-6.3238	-6.6415	-7.4724	-3.6713	-8.9405	-6.02	-6.5429	-2.9947	-0.73817	-6.8399
7.2197	8.2642	5.1251	7.8123	4.7647	0.79395	-0.75115	5.3533	6.2952	1.79	5.5214	4.2018	4.8059	5.4485	5.7851	8.7267	-0.29108	1.5324	3.5621	3.4609	7.3358	6.427	7.0372	3.7592	1.5158	3.8624	10.827	5.0203	2.7395	8.4618	4.8716	7.1978	5.3058	1.6346	6.931	5.7993	5.1858	7.4046	1.3594	4.8674	6.6045	5.6237	3.8296	6.2779	0.82804	8.6323	8.0024	-0.40473	2.5072	4.6541
-7.7943	-9.3653	-6.3743	-10.293	-12.107	-10.304	-6.5978	-5.5465	-11.753	-5.576	-10.659	-11.972	-8.1206	-11.421	-8.6135	-9.9962	-8.1665	-12.504	-10.52	-11.35	-10.194	-11.343	-9.8022	-7.9965	-12.628	-10.422	-8.4704	-8.9604	-9.2468	-10.783	-10.161	-12.405	-9.1086	-14.703	-14.914	-6.0319	-7.1804	-11.314	-12.987	-4.3244	-8.3493	-7.8705	-11.88	-13.167	-7.499	-15.369	-7.1497	-9.0371	-13.342	-9.3096
-5.0791	-2.1199	3.5751	-2.8574	-2.9679	3.4829	-7.4356	-2.0877	-0.6895	-0.54162	4.3711	1.1056	3.0285	3.113	-3.3593	1.7999	5.0775	-3.1159	-2.1206	-0.50664	-0.88671	0.63785	-3.5442	-2.5783	-1.1436	2.1172	4.1188	1.0003	-0.85554	-2.1518	1.525	5.9169	-1.4487	2.4567	1.7561	0.61831	5.0323	-2.3546	-1.1712	1.2848	-4.434	-0.53633	-2.5633	-2.4679	-6.3284	-4.7696	3.5613	-3.0696	1.4087	1.0136
-9.2244	-8.9234	-7.2427	-7.8763	-7.6373	-15.395	-7.7294	-7.4289	-1.2556	-8.997	-4.4085	-9.2291	-10.367	-5.3151	-6.7702	-6.4013	-5.3259	-8.889	-8.1138	-5.7596	-8.6787	-9.0464	-2.9777	-5.8363	-7.1203	-12.169	-5.1668	-3.5088	-9.1805	-10.43	-10.789	-6.1139	-6.9595	-8.435	-8.1207	-3.9967	-6.3866	-8.7572	-12.222	-7.0991	-9.8791	-9.7489	-5.0752	-7.5482	-8.7035	-7.6751	-7.1336	-5.7402	-7.8078	-11.371
-9.0443	-4.0329	-6.6972	-3.956	-4.5617	-1.44	-3.6406	-4.9923	-5.4786	-8.3719	-3.8726	-8.4893	-8.8286	0.13636	-2.7449	-3.3649	-4.2433	-6.0943	-6.2128	-2.8803	-9.3196	-6.7608	-3.0491	-9.5955	-3.4907	-6.5595	-3.6513	-6.6882	-9.5432	-5.6136	-0.71224	-1.323	-3.0001	-4.1648	-4.5292	-5.3038	-5.4473	-7.1927	-4.5524	-2.5452	-5.6275	-1.0503	2.3743	-7.8094	-4.4584	-4.4091	-3.0674	0.1953	-2.8538	-6.7543
-3.8794	0.26245	-6.1698	-2.7219	-0.58537	-2.1889	4.0959	-4.1755	-5.2537	-1.7609	-1.945	-2.946	-4.8765	-5.5918	-2.7824	-2.9975	-3.4008	-4.7209	-4.3113	-4.0805	-8.4461	-3.1395	-4.3385	-7.5137	-1.7277	-6.8249	-3.9788	-2.8058	-0.27534	-2.091	1.5828	-2.4307	1.7001	-7.6572	-4.9613	-0.96317	-2.3865	-3.3646	0.78782	-6.1946	-0.60215	-4.8347	-3.8345	-3.233	-3.9994	-5.3099	-0.84482	-5.0488	-2.9963	-6.8373
5.419	0.26306	0.99034	6.56	3.6091	2.6937	4.1856	1.8685	5.329	-1.3182	7.9571	4.6736	2.9596	4.2435	3.1714	3.7556	3.7147	2.7575	6.0447	5.3272	6.2592	3.6277	3.2748	2.4673	1.2351	5.8473	2.3033	4.1314	4.0557	3.3942	5.9419	2.9469	0.014123	3.464	7.2023	5.5166	4.5494	-0.19725	5.9585	5.1446	5.2123	0.69497	5.0607	7.1474	5.4627	3.0103	6.9868	4.904	4.3573	6.7569
-6.0041	-0.64514	1.7124	-2.7492	-2.3585	0.66362	0.19911	-5.6648	-3.1934	-5.6024	-4.9658	-0.85935	-3.2106	0.41602	1.2966	-1.1428	3.4526	0.2335	-0.49731	1.0821	-0.62039	-2.3791	-6.8342	-6.4259	1.7059	-1.789	2.7596	-3.8915	-1.4712	3.1497	3.7826	-2.4468	-1.4533	-4.819	-4.2849	-2.0541	-5.01	-1.2911	-2.2425	-1.5898	-2.6911	-3.1832	-2.4922	-2.7691	0.58994	-0.92316	-2.7891	-4.6881	-2.6424	-4.1851
-19.349	-21.166	-17.437	-21.22	-23.05	-25.22	-20.989	-20.936	-27.762	-23.563	-21.746	-23.191	-18.003	-24.63	-16.744	-21.797	-20.991	-20.236	-23.859	-22.975	-22.429	-21.91	-22.926	-20.858	-25.694	-19.281	-24.435	-18.781	-23.109	-20.657	-23.68	-21.441	-23.506	-20.752	-21.101	-20.583	-19.808	-22.446	-21.008	-17.683	-26.451	-24.964	-17.771	-20.106	-24.434	-24.36	-20.79	-26.305	-21.123	-23.418
-15.394	-8.0123	-14.692	-10.979	-14.956	-13.932	-13.723	-16.009	-11.072	-9.906	-14.405	-17.336	-10.443	-15.075	-17.93	-13.53	-15.174	-13.414	-9.7045	-12.535	-12.08	-12.184	-13.472	-10.134	-13.279	-14.397	-14.609	-12.615	-8.4611	-11.127	-12.679	-14.511	-15.65	-17.053	-11.582	-10.694	-10.987	-12.665	-13.647	-13.284	-11.649	-11.404	-11.713	-12.982	-7.8772	-13.492	-13.017	-11.551	-12.38	-17.074
4.1132	4.009	-1.1333	7.5794	5.6426	0.28647	0.89585	5.8398	6.5819	-0.62647	3.5466	3.2992	1.1676	-3.0727	1.4052	3.2517	-0.16969	4.4357	5.164	-0.7611	1.3614	2.2298	4.3834	1.8229	1.8561	3.1481	5.6634	6.5137	2.1037	2.5715	-1.1915	4.178	5.1095	3.1724	2.6446	3.6576	2.3806	7.5999	4.3716	4.1831	1.1722	-1.2198	3.4916	1.7038	5.4288	0.88007	2.3345	2.4216	5.2482	3.8788
-5.3631	-0.58316	-3.3275	-6.0607	-0.40311	-3.5193	-6.7094	-5.0529	-4.5647	-2.9058	-7.1445	-2.5639	-0.11615	-5.0304	-0.96402	-6.3128	-1.599	-6.7862	-3.2366	-8.3687	-7.3059	-2.9961	-6.4703	-5.803	-4.8976	-3.2141	1.0053	-3.7883	-0.41342	-4.6584	-5.1722	-2.8736	-7.8258	-1.1378	-2.7424	-4.7139	-1.7154	-6.368	-6.879	-2.2605	-5.271	-4.1308	-12.024	-2.4226	0.40882	-6.4899	-2.8484	-7.1431	-4.1157	-0.70982
8.8834	3.2596	7.7087	5.3602	6.0222	3.3355	5.3957	13.135	6.6124	10.804	3.222	5.0835	4.9461	6.3838	3.5549	5.6229	5.6689	8.6294	6.4641	6.65	10.515	5.279	2.5869	5.2601	4.325	7.8917	6.9571	6.9117	8.0671	7.2328	4.5698	10.496	8.9514	7.6773	7.5573	7.5806	9.351	6.0482	2.2032	5.0226	6.0139	5.11	3.3256	7.4635	8.0645	6.0974	2.4632	5.9351	6.6962	10.64
-6.8997	-11.724	-9.1475	-9.5437	-16.062	-9.6884	-8.1764	-12.798	-14.816	-11.507	-10.095	-13.996	-8.3587	-8.3697	-10.143	-10.605	-11.81	-12.243	-6.7635	-11.174	-10.748	-9.0389	-11.392	-14.823	-6.7204	-10.666	-8.0487	-11.592	-13.974	-12.633	-7.8479	-8.9209	-11.88	-8.984	-13.488	-7.5933	-8.7901	-11.519	-14.103	-10.039	-11.57	-8.3604	-17.217	-10.898	-12.741	-11.045	-8.6171	-10.632	-12.525	-13.453
-1.4587	-0.91987	3.6876	-1.0506	0.1351	-2.6392	1.7203	-2.0014	-0.27059	-1.6193	-0.21647	3.1166	-4.8331	-0.45295	-1.5683	-0.64551	1.507	-2.9817	-1.7049	-4.6255	-4.2819	2.9083	0.31366	-0.96705	0.048703	-5.8107	-3.2745	3.7477	-3.9013	1.3582	-0.15216	-4.185	-3.6065	3.6064	2.9171	-4.4947	-2.4766	1.3203	-3.0441	-3.1888	-2.9408	1.6129	4.1917	-2.435	1.9348	-4.9628	-4.3181	1.8951	-2.4167	-0.95109
-2.9863	-0.25234	0.20878	-2.6219	-1.2763	-0.37182	0.81007	0.084753	-2.9349	-2.5826	0.42212	-2.6702	-3.0967	-1.4903	2.5136	-0.58989	1.717	-5.3087	-4.3543	2.8065	-2.9745	0.50713	-0.92895	-0.80636	-0.17228	0.11717	-3.7634	-1.2223	-1.5458	-5.1498	0.78094	-3.7939	-3.3802	-0.11277	2.5614	3.653	-1.5625	-3.7798	-1.7201	1.448	-0.95742	0.16595	-3.045	-4.039	4.7036	-3.5067	-2.0244	-3.5767	3.8959	0.42731
5.5003	2.3538	-0.14553	-1.9194	-0.47234	-1.5269	-6.3699	-3.8961	-2.4324	1.6456	-2.6877	0.67268	-3.4944	-4.3254	0.58529	-4.1888	3.9214	-1.6979	-7.2531	-4.1012	-1.4611	-4.1295	-3.4825	-0.61049	-0.56011	0.21979	-1.9862	2.1461	-3.6898	-2.8708	-0.1414	-1.7909	-4.0368	-0.16981	-0.14329	-1.9846	-2.005	-1.1151	-2.0915	1.02	0.22068	-1.8036	1.9692	-2.893	1.0604	-2.2072	-4.4052	-3.3187	2.2556	-1.9725
-13.013	-10.86	-18.646	-14.255	-14.225	-15.913	-15.542	-14.438	-12.573	-11.172	-14.414	-19.043	-12.774	-10.995	-9.3394	-14.401	-14.261	-10.446	-8.3849	-14.737	-17.224	-16.612	-17.905	-13.268	-14.298	-17.481	-14.212	-16.598	-14.637	-18.101	-10.055	-11.486	-17.083	-19.166	-15.137	-14.621	-14.147	-12.685	-12.455	-15.918	-12.414	-11.445	-11.59	-14.981	-19.384	-9.2116	-12.491	-12.24	-11.453	-12.067
-25.453	-23.397	-18.672	-21.716	-25.516	-24.935	-28.764	-26.601	-24.097	-23.103	-23.784	-20.898	-21.902	-21.336	-26.674	-24.942	-22.535	-18.996	-24.69	-21.397	-23.681	-17.711	-23.656	-24.802	-20.653	-23.779	-21.28	-22.919	-26.425	-19.628	-19.989	-22.484	-25.546	-20.576	-21.727	-20.894	-25.273	-21.823	-19.703	-22.945	-26.747	-27.322	-22.427	-20.51	-20.735	-21.1	-23.822	-19.374	-22.696	-19.52
-15.395	-19.132	-16.057	-12.012	-15.602	-12.67	-13.618	-20.722	-11.887	-9.5573	-11.175	-16.331	-10.107	-11.956	-11.761	-16.568	-16.426	-10.975	-18.268	-13.076	-13.934	-16.217	-16.273	-10.056	-13.389	-17.609	-13.26	-11.309	-11.877	-18.716	-14.093	-18.3	-13.282	-14.133	-12.088	-18.938	-11.15	-9.3461	-10.994	-15.589	-18.386	-12.796	-16.787	-11.561	-12.438	-17.671	-11.324	-14.86	-15.22	-10.25
-0.95663	2.1622	-0.86687	1.4121	-0.073259	-1.5607	-5.8527	-0.49586	-3.3486	-0.73657	-5.2722	-1.3798	-1.4272	-5.8568	3.2046	-1.2357	-1.1762	-0.37425	-3.8406	0.28109	2.1666	-0.016905	-0.37395	-1.3645	-0.83734	-2.148	-4.0206	-1.4222	-0.11137	0.60742	-3.9184	3.2167	3.0443	-4.6153	-4.018	-6.1971	6.0804	-4.4016	-7.0059	-0.76302	-5.8966	-4.1995	0.81181	1.4006	-4.5036	-1.9315	5.2377	-0.05406	-4.6714	-0.29952
-4.0465	-4.893	-2.1961	-3.5932	-9.1302	-1.2886	-6.2197	-7.6489	-1.4657	-2.7765	-4.8663	-8.0596	-4.886	-7.8111	-1.2238	-4.622	-0.63665	-5.4447	-5.1031	-2.8273	-5.2022	-4.7194	-4.6121	-6.1113	-5.2341	-7.1891	-8.9628	-6.2244	-6.0241	-3.0519	-0.89304	-2.9265	-2.1076	-2.4358	1.4581	-4.1058	-4.679	-2.4884	-3.5448	-0.4118	0.091385	-5.1555	-5.3091	-3.6386	-6.3533	-7.0679	-0.76235	-4.6381	-3.567	-5.8012
-2.2399	-3.137	-0.94021	0.56315	-5.2742	-6.0523	-6.9303	-3.4674	-4.9799	0.60697	-3.1347	-1.6095	-5.2231	-1.9195	-3.2278	-1.1363	-7.93	-3.3401	-2.4999	-5.9431	-1.6985	-0.7499	-6.7723	-5.2364	-4.0178	-1.6816	-2.7229	-1.3878	-3.8953	0.75307	-0.70437	-4.1361	-2.4526	-1.4952	-1.1901	-2.515	-1.8911	0.59083	-2.9879	-2.8938	-2.2192	-2.2738	-3.8848	-2.0787	-2.9858	-0.45057	-1.489	1.1771	-3.1032	0.54103
-4.8244	-2.9086	-2.5654	-8.6792	-2.1395	-4.4109	-5.9701	-2.2731	-3.0517	-5.5249	-5.3881	3.3218	-3.7981	-5.7802	-7.2683	0.5651	-3.9777	-9.3267	-1.8359	-6.5712	-7.1992	-0.26214	-3.2284	-4.5707	-8.4579	-2.0957	-8.2802	-7.3376	-6.4535	-4.7404	-7.8715	-2.5469	-7.3038	-4.0473	-9.871	-1.2275	-6.2682	-2.4489	-4.7178	-6.9603	-1.0809	-3.253	-1.4657	-7.2359	-2.5765	-1.3549	-5.1387	-3.1254	-4.0512	-8.9872
-15.508	-13.301	-14.013	-14.125	-14.205	-10.673	-11.957	-13.473	-11.488	-12.422	-9.9785	-11.954	-16.556	-12.551	-9.3794	-16.15	-13.304	-15.076	-11.48	-13.104	-14.084	-12.3	-15.287	-14.163	-14.877	-11.699	-18.997	-11.795	-12.221	-11.537	-17.045	-16.648	-10.35	-11.513	-15.36	-10.543	-15.066	-14.741	-13.01	-12.11	-11.392	-16.94	-8.9203	-13.198	-11.652	-10.678	-11.715	-14.657	-11.785	-9.913
9.8822	3.8456	6.4096	7.5016	6.8412	1.1212	9.3211	3.7673	5.5251	6.7404	7.3769	5.3512	-0.81425	5.332	3.5382	5.5105	2.2217	6.287	5.6962	0.26983	6.5606	3.588	3.8261	6.2299	5.8065	0.60659	3.1281	4.9488	6.2454	7.5771	3.515	5.1007	3.1153	6.1657	3.9802	9.2312	8.8385	6.2536	1.3669	5.581	5.6289	5.9618	1.5851	1.1914	5.5134	6.3091	2.9706	5.8756	4.6116	7.0558
-4.0349	-1.3282	-1.0889	-1.8406	-3.905	-6.1811	-0.35653	-7.4492	-3.566	-5.5035	-1.0107	1.1793	-3.9146	-5.3017	-2.3958	-7.9743	-5.699	-5.4294	-0.97503	-2.7724	-4.4391	-7.026	-0.40213	-5.266	-7.3723	-1.8781	-3.8695	1.5387	-4.5205	-1.6156	-6.1275	-0.19072	-2.8189	-3.2491	-4.2089	-5.8007	-4.9856	-6.809	-2.5094	-1.3945	-2.7672	-0.642	-2.198	-1.7407	-7.3214	-3.9397	-3.8312	0.006365	0.11506	-1.7033
6.9281	11.972	6.8201	3.2071	16.065	7.3773	10.478	7.4124	5.4727	7.5955	4.522	9.6792	2.7787	12.137	6.1786	12.388	10.317	5.545	8.17	10.115	8.9846	4.2518	9.7629	4.7432	4.9267	11.667	11.398	6.413	9.9777	4.4067	10.315	10.585	12.022	10.201	8.8807	9.5341	6.586	9.2191	7.3715	11.119	5.2321	6.3897	4.4407	9.8598	8.2121	9.9764	7.1382	9.1908	11.5	10.528
-3.0777	-1.5559	0.91583	1.8307	-0.5804	-5.4052	-2.9235	-1.095	-2.4681	2.2366	0.248	-2.9907	-2.8411	-1.8037	-6.3282	-2.1075	-1.9029	-2.6852	-3.1132	-0.66013	-0.43005	-1.7501	-1.9157	1.8341	3.355	-2.2873	-0.74402	-7.1465	-0.84238	-2.3616	-3.7805	-1.9656	0.57335	-0.63152	-2.9699	-2.6747	-5.894	-3.6125	-4.3542	0.45228	2.3963	-1.1984	-4.9935	1.9206	-0.62255	0.71163	-0.30155	2.8868	-2.8262	-4.5786
-3.264	-8.467	-0.98074	-0.75582	-5.0133	-2.0206	-5.675	-3.0625	0.726	-4.1214	-7.2497	-1.7317	-4.1045	-6.4804	-3.0596	-7.3598	-3.5404	-0.95262	-4.7741	0.22652	1.6898	-1.8918	-2.2505	-0.79136	-2.3456	-1.289	2.0929	-5.2239	-6.0034	-1.4417	0.91374	-5.3732	-1.8102	-1.2875	-6.2966	-0.090252	4.9289	-0.29261	-3.1959	2.4024	1.6433	3.1305	-4.0803	-2.1423	-0.56138	-2.5195	-5.1045	-2.7469	-2.2994	-5.3969
-2.1885	-1.6971	1.3599	-6.5604	-3.4609	-2.4657	-3.195	-2.7087	-3.1334	-3.4987	-5.2472	-2.3461	-0.36854	-4.2166	-3.6238	-1.1091	-4.4783	-8.1956	-7.3113	-3.6649	-8.3421	-9.7515	-4.0805	-3.8978	-3.956	-4.3921	-4.4782	-4.9368	0.02496	-1.7733	-0.30888	-0.18369	-5.8046	2.5924	1.8367	-3.7542	-4.073	-2.1729	-4.8052	-2.6092	-2.8839	-2.219	1.3911	-5.6721	-1.2359	-3.9586	-5.9098	-0.086666	-5.1364	-4.8338
-4.6295	-6.0564	-2.9978	-6.842	-3.2737	-5.0448	-2.9413	-3.5212	-4.011	-7.4262	-6.0388	-5.4844	-5.3048	-8.3799	-5.6135	-11.167	-2.1304	-8.6702	-8.4669	-7.3584	-2.6951	-8.1877	-5.8302	-6.7537	-9.4018	-9.1676	-5.8841	-6.353	-3.9809	-4.3069	-4.0333	-3.6415	-8.0799	-7.2653	-6.976	-9.1593	-3.1519	-4.0322	-6.6479	-5.7626	-2.9732	-8.7436	-8.012	-4.3195	-2.5631	-7.0355	-9.3636	-4.3082	-3.1393	-3.4659
2.1182	-3.1096	0.035875	-1.6722	-4.247	-5.4105	-4.2992	-1.2235	-5.3097	-9.2813	-0.0036607	-1.0683	-6.4527	0.27488	-2.3054	-3.6784	1.0643	-2.8102	-4.8291	-0.17809	-3.1316	-1.5864	-3.9904	-0.52086	-1.5251	1.4971	-0.90763	-1.6318	-0.53142	-0.52693	-2.5367	-4.0199	-0.90594	-6.8383	1.2652	-1.462	-8.1189	-2.3144	-3.8027	-1.3377	-5.4082	-4.1815	-7.103	1.4376	-2.9583	1.0864	-1.9803	-3.9717	-5.7268	-3.703
10.548	5.2554	10.553	3.6826	8.7707	8.1306	7.5038	7.2872	10.337	6.9818	6.6532	4.1422	7.8746	6.9726	10.183	8.2272	5.996	8.4164	5.2221	2.1517	8.4978	9.3414	5.6826	10.151	7.7615	6.4871	12.096	9.4198	7.997	7.1236	13.697	7.8432	10.218	10.664	2.9612	3.427	8.6701	9.299	9.4426	5.3719	8.0725	9.4592	8.2165	6.675	11.846	6.6498	7.824	4.1373	11.59	12.706
0.017168	1.3578	-0.64453	-2.3106	-1.619	1.1954	-0.96836	-3.6167	-4.2053	0.32742	-1.2435	2.528	-1.2901	0.13257	-0.65144	-1.5047	-0.74121	-2.8138	-3.8286	-1.017	-0.65636	1.1511	1.6629	-1.6032	-4.9026	-0.71013	-1.4794	3.5111	1.364	-0.70566	-2.0562	-1.8781	0.92954	-2.2042	0.19457	-2.7471	-2.599	-3.9386	-2.8662	-0.5179	2.2628	-3.7609	-0.70148	-2.5249	-2.9305	-4.8525	3.8246	-5.6584	-3.2832	-4.9726
-3.036	-1.6924	-1.6625	-8.2457	-1.0903	-2.3234	-4.6066	2.0147	1.0937	0.23105	1.0626	-1.0605	-3.0651	0.098172	-0.91955	-0.29747	-3.4884	-1.591	-0.3138	-3.6497	3.0946	2.3498	2.4268	-3.3587	-4.8969	-6.3479	0.16753	-3.9052	-6.6296	0.32832	-5.2615	-2.0326	-0.62116	-2.9955	-4.6264	1.6189	-1.3048	1.8165	-1.2449	-1.9944	2.1894	1.7756	-0.31993	3.4613	-3.1412	-3.7946	-0.11467	-1.5585	0.12777	-2.2254
-21.698	-17.801	-25.947	-22.342	-18.213	-21.898	-19.254	-21.818	-17.849	-26.286	-20.749	-16.603	-21.62	-20.739	-20.568	-21.605	-22.119	-17.737	-19.874	-24.375	-25.491	-24.01	-19.817	-25.259	-27.723	-18.829	-26.312	-26.715	-22.031	-21.132	-20.54	-22.215	-21.693	-18.907	-23.055	-23.19	-28.313	-21.107	-22.909	-23.428	-20.518	-19.483	-21.008	-24.537	-20.194	-21.271	-22.323	-22.498	-23.863	-24.177
-16.478	-26.157	-21.599	-23.071	-23.853	-23.616	-20.581	-19.382	-21.751	-23.04	-16.067	-19.679	-23.257	-21.231	-19.711	-18.434	-24.476	-21.972	-25.788	-26.028	-21.443	-21.396	-24.306	-25.043	-31.178	-25.474	-26.287	-23.531	-23.29	-21.177	-22.46	-22.962	-22.4	-24.389	-24.611	-20.878	-23.474	-21.567	-23.618	-27.602	-19.56	-19.161	-18.575	-23.192	-23.275	-22.287	-22.164	-22.071	-18.341	-25.774
-3.1583	-10.24	-5.0595	-2.956	-0.27333	-2.7503	-2.3187	-4.9962	-3.5733	-4.9851	-4.3373	-4.3161	-5.9325	-2.056	-2.6938	-5.4026	-3.5377	-5.993	-1.9126	-6.1811	-2.8859	-2.4749	-1.4157	-5.0444	0.55941	2.1747	-4.1852	-5.7359	-2.5379	-1.6236	-4.457	-6.4143	-6.5741	-2.5872	-3.1714	-2.2074	-3.463	-1.5789	-6.2209	-9.288	-6.058	-1.335	-7.3496	-6.3788	-1.9808	-4.1495	-1.0775	-0.59287	-6.1379	-5.7827
-7.4098	-11.831	-8.3534	-9.3778	-8.2281	-14.581	-11.533	-8.6341	-8.3915	-13.399	-6.6554	-4.0906	-13.449	-6.8007	-11.517	-10.575	-7.0789	-9.5958	-12.438	-8.9868	-12.306	-5.6592	-11.383	-7.2293	-11.388	-11.762	-8.0513	-11.476	-16.055	-11.26	-6.8235	-9.1482	-14.918	-2.8979	-12.071	-10.553	-11.58	-8.8128	-11.891	-11.321	-8.7997	-12.118	-11.974	-9.2075	-8.4681	-8.7543	-15.455	-12.626	-9.8902	-11.826
1.9674	1.2828	-3.089	1.7802	-4.1992	-5.0474	-3.1918	1.8801	1.8357	2.4118	-3.281	-0.25337	-3.8	2.3844	-5.2127	-1.449	-3.8288	-4.488	-0.38423	-3.0164	-4.4295	0.42533	-3.137	0.81636	-6.0235	-3.4468	-2.3676	-3.3131	-4.0685	-3.9728	1.7667	-6.1457	-0.021288	0.26204	-2.4436	-2.2904	-1.5606	-3.1437	-4.9303	-0.522	1.319	2.0743	-2.0419	-0.46419	1.5387	-2.6978	-1.8742	-0.0011171	3.0596	-3.6911
-2.8896	-1.0453	-2.4154	-6.2887	-3.3151	-1.6848	-1.9376	-1.9724	-3.9727	-6.9925	-1.5943	-1.6061	1.2446	-3.1027	-0.92388	-2.6681	-5.0824	-3.8578	-4.4522	-5.0534	-3.233	-4.1296	-1.4548	0.40691	-4.3472	0.45212	1.3881	-6.0423	-4.7252	-2.5267	-3.1281	-2.9645	-0.44755	-3.3739	-5.5639	-7.1164	0.90729	4.4886	2.3337	-0.1025	-6.3598	-3.1849	-5.2924	-2.0637	0.15576	-2.6143	-3.9262	-4.5477	-2.431	-5.8694
-5.9755	-12.516	-10.509	-8.4538	-4.9063	-11.305	-7.8326	-14.772	-6.9482	-7.4905	-6.1078	-12.86	-9.6385	-12.876	-8.7521	-9.7065	-7.5884	-11.488	-11.269	-7.3687	-6.2544	-5.4517	-10.733	-5.8829	-11.576	-6.9298	-10.489	-11.018	-11.032	-10.609	-7.5973	-11.098	-11.455	-3.6726	-8.5372	-9.1223	-8.3106	-9.5351	-6.7935	-12.316	-5.8583	-8.5093	-11.063	-6.5154	-6.5897	-7.0719	-7.5231	-10.85	-8.4388	-6.1133
-2.2023	-3.3348	-5.7726	-0.69023	-6.6182	-0.030824	-4.4038	-2.2176	-2.61	-1.6363	0.027366	0.21883	-3.1348	-1.6998	-3.5575	-0.1781	-3.2118	-0.27764	-5.2884	-0.71176	-5.9031	-2.0343	-3.4443	-4.7738	3.1644	-2.5114	-5.303	-1.7248	1.4751	-1.9959	-1.9508	-1.5005	0.57173	-3.7431	-1.1791	0.064378	-2.6148	0.32103	-0.84762	2.8089	-4.8352	-2.046	-1.3677	-1.7972	-2.8448	-0.73811	-0.82287	-4.4184	-0.35376	-3.5419
-17.66	-12.196	-4.7388	-8.8011	-13.043	-12.971	-12.142	-11.576	-10.553	-9.208	-10.604	-13.244	-8.0418	-17.145	-13.749	-13.248	-12.022	-9.237	-13.566	-9.5802	-10.733	-10.926	-11.186	-7.5141	-11.06	-12.628	-5.4589	-12.707	-11.967	-9.9419	-12.324	-10.257	-11.039	-11.722	-11.653	-13.842	-15.151	-8.2585	-11.599	-11.871	-18.425	-10.284	-13.435	-11.659	-11.609	-12.896	-10.518	-12.575	-15.316	-10.662
0.13953	5.1309	-0.88445	-5.3322	-3.6914	1.8575	4.8327	-0.04017	1.4656	-1.1277	0.99293	-3.621	-0.087015	1.7487	0.63188	1.0598	2.1688	-3.5234	0.092067	-3.6622	1.0396	-0.78543	7.4624	2.1433	-1.3899	1.2574	-1.3146	-0.85949	-3.9176	-4.6844	-1.4135	1.6927	-3.038	-1.1541	1.0365	-1.9904	1.6527	-0.49324	-2.2641	1.2459	-3.1169	0.12328	-2.1899	1.5393	2.0344	2.5273	-0.66582	-0.20419	5.159	-3.6488
-11.858	-12.954	-10.006	-11.351	-12.823	-10.333	-12.069	-12.387	-7.3346	-12.489	-10.043	-14.055	-8.9523	-13.705	-14.462	-9.6736	-9.0412	-8.915	-12.191	-9.7757	-6.9092	-9.0069	-14.788	-10.545	-13.538	-10.98	-10.594	-14.468	-8.9894	-6.7923	-11.808	-12.176	-9.9597	-9.1589	-11.143	-8.4151	-7.5374	-10.587	-9.4849	-8.6348	-13.513	-9.298	-10.372	-14.123	-7.5519	-9.749	-17.747	-14.489	-13.275	-14.93
-3.5562	2.8348	-9.3615	-1.9578	-2.642	-0.5561	1.0427	1.2936	-2.2359	2.0872	-3.1906	-4.7123	0.084507	-1.143	-1.6656	-1.6334	-2.8068	1.1373	-0.4703	-0.15194	0.7235	-1.3386	-0.8503	4.1499	-1.8593	2.4633	0.80522	-0.41617	2.5646	0.18692	-1.7365	5.3612	0.77286	-0.90962	-6.1574	2.9483	-0.99771	-6.1666	1.3741	-3.0899	-0.16666	-2.4673	-1.1924	1.0682	-0.7584	0.1578	2.277	0.711	-2.1913	-1.0115
-0.22456	1.1692	-4.0754	3.5233	-2.1474	1.7846	-1.7896	2.5163	-1.7576	-0.5845	-0.053021	0.085604	-1.4361	-2.7951	-7.2693	-0.52561	4.0879	0.87545	3.1479	-3.1577	-2.4774	-0.67918	2.9678	-2.7429	1.118	0.6216	1.229	-1.0491	-0.91626	-1.5326	-1.4595	0.24812	0.15177	-0.94412	-0.35139	-0.51788	-5.8843	-2.5846	0.10777	-6.4182	-0.89088	-1.057	-0.76094	-2.2907	-2.6268	-0.089764	-2.3419	-0.65087	-3.222	3.2069
7.804	8.4822	16.745	8.5624	9.9798	9.6707	10.672	5.1924	5.8838	9.7115	14.125	10.351	15.069	8.7243	7.3631	12.46	9.3922	10.995	8.2067	14.336	7.3491	8.0836	8.7839	10.353	9.1792	6.8636	9.1332	5.7556	12.025	10.527	9.651	7.2601	15.211	9.0828	11.85	8.8631	11.31	9.4958	8.0701	13.041	9.2432	10.847	9.7482	12.486	7.5192	9.2992	7.8648	6.9499	13.367	8.2274
-0.94418	-1.608	-0.14302	-1.5453	0.51196	-3.1709	-6.3952	2.2263	-0.35055	0.2009	0.24198	-0.14254	-6.031	1.0032	-0.49828	-4.396	-0.10487	1.9683	-0.45589	5.0079	0.10189	-2.3812	0.66678	0.8498	-3.7729	0.45769	-0.85776	-3.0455	-6.5849	-3.0561	-2.8353	-1.067	1.3034	-2.5215	-4.6856	0.3838	-2.6757	-2.0693	-0.13964	-0.096565	-2.9587	-5.3181	-1.9063	0.050553	4.0281	-3.5878	-1.4882	-2.6453	-3.2445	-0.84096
0.46833	0.14989	-3.9333	-6.57	-2.0209	-2.2895	-3.8496	-0.83451	-5.2372	-5.0797	-5.0254	-6.9824	-4.3566	0.10233	-0.8326	-4.3626	-5.977	-9.5807	-8.1398	-5.3937	0.1093	-5.0337	-2.2468	-3.2812	-4.7134	-8.836	0.60776	-3.7885	0.1664	-6.2502	-7.7293	1.5004	-0.58723	-1.3956	-4.5766	-4.5852	-9.6583	-1.5488	-3.6043	0.66186	-1.3802	-3.793	-2.5685	-1.9665	-4.2289	-0.23844	-1.0104	-0.50151	-4.3291	-5.5481
-3.1758	-8.2937	-1.8552	-1.6407	-9.5299	-3.3665	-1.1059	-1.5575	-4.7537	-6.4075	-4.676	-6.0773	-6.2562	-8.7991	-6.0961	-1.8928	-4.2542	-3.7263	-5.6398	-5.5805	-2.2425	-1.9781	-2.9694	-1.2535	-0.95478	-6.3906	-5.4904	-2.34	-4.3338	-8.7626	-1.4467	-2.8842	-8.8694	-5.1792	-4.5303	-4.1891	-2.0733	-6.3001	-2.3339	-2.5815	-4.9565	-3.0751	-9.2795	-6.5126	-5.4885	-3.5652	-6.4453	-5.7717	-4.4841	-4.1001
0.3925	-4.7482	-1.698	-3.7325	-1.4604	2.635	-3.0521	1.0204	0.73033	-3.3626	-2.2123	-3.9924	-2.4674	-3.7104	-0.96344	-0.99381	-1.1508	0.14132	-5.7671	-1.9007	-4.1347	-6.8636	-3.2084	-3.37	-2.6547	-3.4182	0.42592	-0.14166	-5.9339	-2.4495	-1.1978	-4.8202	0.22404	-1.9523	0.20153	-6.5038	-5.0794	-2.2746	-1.9533	-2.7039	-2.1975	-5.9425	0.54082	3.7076	-0.54102	2.9165	-8.4761	-1.0829	0.94225	-1.1818
-1.0089	-6.16	1.0726	-1.9565	-2.25	-1.1427	1.986	-0.15498	-0.59416	-2.805	-4.1229	1.4656	-1.2302	-2.6947	-3.6558	-3.8874	-5.0979	-3.1772	0.42289	1.0211	-2.4123	-3.1371	-1.4753	0.77335	-3.938	0.95974	0.16807	-3.7815	-4.3858	0.18396	-5.4553	-0.35139	-3.8996	1.9527	0.81355	-0.56895	-7.1808	0.51962	-5.0111	-6.4024	0.14493	-2.3878	-0.60615	-1.7525	-1.0383	0.089579	-0.36689	-5.5041	3.2734	3.4354
5.2891	5.2375	5.7037	10.264	3.6538	8.2589	5.2444	3.4739	5.6229	5.6912	5.915	9.3664	1.2071	7.3129	6.5613	5.4238	4.9541	3.877	3.2105	5.7287	0.57345	4.4647	8.8766	2.8235	5.2149	3.8291	7.1157	8.6856	5.1669	7.6705	4.9625	4.1266	8.4279	9.9282	7.9927	6.3101	8.4338	6.3513	8.2282	4.6381	11.187	11.588	10.019	7.1391	7.5941	0.87448	2.2892	5.4442	8.7174	3.4541
1.601	0.80014	4.6472	-1.2887	-4.0247	5.6109	-1.8618	-3.6857	-2.351	1.3261	-6.2367	1.6608	3.214	1.8653	2.4998	-3.5643	1.5765	-1.9083	-0.79138	-1.5238	3.9317	-0.36206	6.0702	1.5094	0.63561	4.7178	0.57257	2.9714	-4.2535	-0.73659	3.2588	-0.62902	2.2057	-1.9443	0.79295	-2.1979	-0.74516	1.1552	-1.985	-0.092914	-0.19091	2.9686	-7.1637	1.7133	0.49527	-1.5938	-2.2672	2.9254	-0.036433	-1.0429
0.26146	-6.3116	1.9521	-0.01045	-3.7283	1.8179	-1.4205	-3.5788	0.46705	3.4009	-2.1872	-1.1418	2.1984	-2.0994	-2.4757	-0.62486	4.5206	-3.4559	-2.2894	-5.8685	1.875	-2.227	-3.6468	-1.0962	-4.6232	-5.3341	-1.3456	-8.5443	-0.79342	-2.0861	-0.1432	-0.55932	-2.8993	1.3108	-2.4397	1.6901	-0.84957	-3.4519	-3.0399	1.3434	-2.8172	-1.5852	-7.6181	-0.94801	-1.2475	-1.9992	2.1399	-0.26064	-2.5123	1.5634
-12.325	-7.8988	-7.7441	-13.399	-9.7502	-11.91	-9.7963	-7.6475	-13.295	-12.374	-8.209	-7.0568	-8.4754	-15.283	-8.6336	-5.7432	-9.1617	-9.4282	-6.0134	-6.4548	-12.606	-7.5955	-14.579	-10.782	-10.194	-10.827	-8.6338	-6.4158	-10.591	-13.023	-12.287	-14.515	-13.147	-5.636	-12.82	-10.118	-8.5666	-10.484	-10.389	-10.668	-10.661	-12.948	-8.879	-8.034	-12.514	-12.361	-13.096	-14.365	-8.6397	-8.1549
4.6888	-2.8716	-1.7649	-2.1431	-2.574	-3.984	0.80323	-5.4496	3.6694	-1.6971	0.58623	-2.3002	1.3902	-4.6155	-1.5134	0.97784	-3.366	-6.8028	-0.85239	-3.0751	-2.6431	0.31638	-0.63012	-0.56825	3.8146	0.39712	-4.9959	2.9529	-1.4274	-3.1589	-2.3742	0.49763	1.5955	3.6841	-1.7677	-10.507	0.87325	-3.2465	3.0374	-5.3173	3.0129	1.0576	-2.563	-5.8454	1.7038	-1.9747	0.17841	-0.1809	-0.79662	-5.9044
-4.8739	-7.9952	-2.6923	-2.2688	-1.5116	-3.1542	-3.9996	-1.7992	-5.0478	-1.2141	-7.5419	-4.3849	-1.3817	-4.9471	-2.0529	-0.76169	-1.3229	-9.5234	-2.2452	-5.0065	-1.712	-1.6889	-2.5448	-4.3073	-0.87549	0.49599	0.32082	-6.1936	-4.8533	-1.427	-4.2508	-2.9796	-3.8519	-5.026	-2.1194	-5.0493	-5.0838	-3.1736	-7.1896	-0.51625	-0.18867	-9.2473	-2.2183	-1.3338	-3.9484	-4.2063	-5.8997	-0.79729	-6.0653	-3.5125
-8.4537	-7.7272	-14.131	-14.226	-11.821	-8.4137	-9.9136	-10.314	-14.159	-9.3842	-11.255	-11.117	-9.4002	-4.3944	-7.3735	-7.1225	-9.1823	-6.8034	-13.526	-8.0472	-11.534	-13.871	-16.951	-8.4088	-13.838	-12.491	-8.7112	-16.652	-10.336	-9.0875	-9.0646	-12.287	-10.759	-16.781	-13.144	-7.4433	-6.724	-11.86	-10.498	-10.271	-9.6754	-6.8387	-14.241	-15.615	-10.013	-8.4012	-10.621	-15.295	-10.091	-15.341
1.1735	-0.70815	-2.5784	-2.057	-6.9992	-5.1862	-3.8119	-4.1968	-4.7803	-1.9759	-8.2667	-4.1229	-3.1208	-1.3176	-5.7801	-2.5244	-0.62974	-4.5282	-0.16374	-3.6525	0.29477	-5.6805	-1.1492	-3.8222	1.3755	0.0098808	-4.1101	1.0626	0.46289	-0.32691	1.404	-3.1739	0.87828	-5.9285	-4.0061	1.0128	-0.47301	-3.6901	-1.648	-2.0079	-3.7007	-1.0046	-0.82878	-0.46978	-0.11066	-0.053445	-1.3114	0.71723	-1.4577	-1.6384
-7.077	-6.3983	-11.228	-6.2054	-4.184	-9.9858	-10.717	-11.016	-6.1678	-6.6109	-6.2628	-6.1129	-4.8532	-7.1349	-4.3795	-14.042	-6.1823	-9.961	-6.3151	-9.583	-4.9651	-5.246	-6.47	-8.3157	-5.8554	-12.144	-8.2509	-10.052	-8.9655	-9.835	-12.325	-11.295	-6.9688	-9.7987	-13.696	-9.7243	-8.5403	-12.318	-7.8175	-8.3311	-8.0512	-10.728	-8.8487	-10.175	-9.7406	-11.078	-10.704	-9.7044	-6.6636	-6.5989
1.1863	0.34801	0.97113	-0.62604	-0.19042	-0.10772	3.4794	5.3251	-1.1834	2.7439	-0.28192	-1.7468	1.2205	-0.17554	-6.2401	5.3228	-3.6374	1.1925	1.3901	1.2965	0.52067	0.12555	-3.3554	2.5569	-0.039058	-0.26618	-2.9741	-2.1156	1.7967	0.76004	3.9773	2.9232	4.6253	-1.8516	-2.3256	0.20684	5.0644	2.4367	2.5805	3.6694	-1.9562	3.5706	5.4963	6.2002	3.1773	-0.12531	5.5473	-1.6689	0.010932	-2.2478
5.0481	-0.33944	-1.463	-2.2343	-4.167	-1.8841	3.9595	-0.83197	1.2951	6.6657	-6.1326	-3.6495	-1.2327	5.1245	-2.297	1.1651	5.9419	-1.6962	2.9532	-0.4087	3.3585	1.0566	-2.2612	1.8601	-2.8755	-0.055062	3.682	-2.5816	2.4655	1.4546	-2.1148	-1.7974	0.18678	-0.88576	5.6282	0.87054	4.8954	-4.4009	2.6526	0.69101	3.405	-0.21091	-0.61532	-1.7704	1.2778	1.5666	-0.66182	1.1146	2.8941	2.3286
-0.097264	2.5889	-3.8853	3.9966	-0.47078	-1.1545	1.7625	0.32371	-0.026805	-1.7245	-0.96704	-3.9766	-4.2847	0.36889	0.17126	1.1725	-5.0725	-2.7829	3.9238	-0.35359	-0.76914	-0.11364	1.2994	-0.82571	-1.6714	-2.1865	5.0272	-1.4514	-2.1424	-1.7167	0.26394	-2.7531	-2.397	-5.2947	-4.5716	0.90739	1.5273	-3.6267	-4.432	-5.3422	-0.5185	-3.7697	0.17703	0.50444	2.5992	-0.066506	-2.6696	5.8239	1.3834	-1.7795
-15.153	-11.542	-13.607	-12.862	-13.365	-12.381	-9.0805	-13.74	-17.496	-13.958	-12.182	-12.125	-12.815	-16.547	-10.572	-9.5993	-12.76	-12.542	-11.201	-12.018	-11.989	-13.615	-15.004	-13.681	-10.714	-15.848	-14.588	-12.826	-8.7943	-14.58	-16.881	-15.063	-11.066	-16.073	-11.072	-16.391	-13.358	-12.216	-11.677	-16.49	-6.2383	-14.867	-14.098	-16.139	-14.505	-16.33	-13.196	-7.6204	-8.2731	-11.982
-12.512	-8.9731	-7.8896	-11.542	-9.9436	-7.6351	-7.5837	-11.077	-11.569	-12.555	-8.3368	-8.8116	-2.9525	-10.332	-8.2324	-8.6974	-12.452	-8.4466	-7.306	-8.5033	-7.4859	-8.6206	-6.6652	-6.8889	-9.4829	-10.818	-9.1125	-7.6167	-12.689	-9.0867	-8.3681	-10.37	-6.7488	-5.363	-6.3914	-9.3825	-8.6425	-9.8635	-6.5959	-4.9753	-12.123	-7.5808	-8.6503	-10.57	-5.7489	-7.0071	-8.7129	-8.5795	-9.5215	-12.881
-4.8017	-5.8326	-5.7977	1.1645	-2.3179	-3.4982	-4.6447	-1.5756	-3.8605	-2.6188	-6.5903	-7.716	-5.7992	-6.836	-1.8891	-6.7173	-5.2726	-6.7137	-9.2157	-9.6746	-10.761	-8.0105	-4.0256	-4.1548	-6.1572	-4.2195	-8.4542	-7.9363	-6.7489	-1.5641	-2.245	-4.9016	-7.3275	-9.3966	-7.0735	-4.8514	-4.9676	-7.5167	-5.253	-4.3722	-3.1832	-5.83	-5.4318	-7.0268	-6.9133	-8.5842	-5.7626	-9.0353	-9.4927	-7.1192
-10.412	-14.829	-14.244	-9.5654	-10.213	-12.058	-9.6673	-12.473	-9.5855	-14.085	-8.8309	-12.361	-12.574	-8.4999	-12.261	-6.3269	-7.9584	-16.597	-10.583	-11.542	-12.59	-14.796	-14.403	-10.302	-5.0854	-9.8836	-12.27	-12.729	-9.6864	-13.004	-6.9593	-14.184	-11.725	-12.789	-10.152	-14.659	-16.268	-7.7531	-13.887	-11.035	-14.838	-13.738	-12.648	-10.919	-12.363	-11.278	-12.954	-6.9691	-15.399	-9.6554
10.705	7.2501	9.0236	7.871	1.4734	4.007	8.1229	6.7667	5.9328	6.3546	3.4598	6.7562	10.159	3.9291	9.4602	6.9566	6.7963	7.5239	8.2351	11.127	3.9676	4.1389	6.9327	11.164	6.4512	9.7205	4.5059	2.7461	6.1727	9.0701	5.3475	7.242	6.9714	9.0938	6.2095	6.8234	8.7272	7.3596	3.1695	6.1119	5.6161	12.543	4.3274	6.7177	4.7114	6.755	6.9635	7.7423	7.212	10.877
-3.8394	-4.187	-4.0616	-5.5589	-6.0653	-5.9744	-5.0684	-5.3972	-4.5555	-7.1109	-2.8274	-1.6966	-2.3191	-5.2035	-1.1414	-5.2838	-4.8654	1.7299	-1.7048	-5.0577	-7.4903	-1.0359	0.11891	-0.46387	-8.6776	-6.055	-2.8758	-4.8726	-3.3912	0.18668	-6.0644	-6.5018	-2.4287	-4.0972	-2.1573	0.48614	-2.2903	-3.8898	-3.8039	-1.6613	-4.882	-4.1767	-4.9825	-7.0791	-3.2376	-2.6478	-6.3704	-5.0952	-2.4823	-5.8649
-5.7607	-5.5391	-2.0209	-5.8483	2.1903	-3.3518	2.7001	-3.6349	-0.96249	-0.20389	-4.4445	-4.9366	0.27976	-3.7112	0.54175	-4.0669	-1.3087	-0.45502	0.74715	-1.2151	-2.36	-3.5587	1.6633	-3.8518	-1.4699	-5.9106	0.20187	-5.2418	1.2217	-5.1953	-6.5329	-1.1627	-4.4837	-4.9143	-2.2824	-5.2525	-4.8878	-1.5075	-0.59678	-4.4659	-7.0468	-1.3967	-1.4602	-3.7601	-0.091671	-3.6223	-0.8279	-4.3934	-0.96503	-0.1649
-0.91544	-6.5201	3.0486	-0.158	0.5043	-0.3751	2.8122	1.8623	3.7046	1.5607	-6.8422	4.1696	-1.1105	0.5679	-1.3525	5.6129	-0.72408	2.3276	3.9414	2.6407	-1.9114	-0.67803	1.1845	-3.6613	-2.2003	1.2195	2.2168	4.367	-0.89647	0.55788	-3.4421	0.17115	-4.634	-2.1831	4.2879	3.9832	0.19197	-0.23224	-0.30118	0.96971	-1.018	1.4173	-1.6515	-0.30493	2.6636	-2.1232	-2.0091	1.4528	-0.53083	-0.63213
4.3472	7.1518	4.4554	12.41	4.6063	8.7327	12.668	10.404	7.489	4.0842	4.3318	6.4821	7.3418	2.0395	7.3716	9.3758	8.0471	6.8421	6.588	1.5664	8.1228	6.4405	5.6855	9.9819	7.7465	4.5589	8.6004	8.6024	7.84	8.73	0.35316	2.0724	7.9387	5.9705	5.6526	3.879	6.7833	7.7697	12.415	6.9943	6.2357	7.515	7.2683	6.5692	9.6638	5.7398	7.009	4.1477	3.9777	6.2499
9.44	3.6322	9.1991	9.959	5.4023	6.4722	9.2779	5.4056	9.4418	5.9183	13.671	7.8831	4.5785	1.7871	1.1276	5.4733	7.3116	0.56624	10.184	7.3487	8.9412	4.8442	5.7258	7.1164	8.6959	4.6139	4.9662	8.0633	1.8779	8.479	4.9514	8.7443	9.4448	3.6969	8.6707	7.4121	5.1651	5.1886	3.3766	3.3688	7.4365	-1.3708	4.4239	8.3782	9.3116	7.7437	4.3056	8.2949	0.99996	3.7645
-9.6147	-11.077	-11.167	-9.4699	-11.934	-8.4463	-14.878	-15.352	-13.603	-10.672	-14.571	-15.505	-15.746	-10.636	-14.791	-15.656	-11.515	-13.374	-8.2379	-10.723	-15.784	-18.058	-16.38	-12.379	-11.215	-13.414	-17.024	-12.545	-17.076	-17.921	-9.4049	-14.369	-11.178	-16.273	-17.487	-15.991	-13.395	-14.807	-15.668	-14.132	-13.899	-10.497	-10.485	-14.26	-10.513	-14.232	-9.9624	-11.711	-14.316	-11.358
-15.613	-14.614	-16.659	-16.332	-14.453	-18.182	-15.965	-14.489	-11.564	-12.377	-11.345	-13.19	-12.57	-12.264	-14.178	-11.426	-14.764	-14.706	-9.1319	-11.829	-15.35	-17.242	-13.324	-15.888	-14.314	-20.126	-11.794	-17.326	-9.5893	-12.014	-13.788	-12.544	-11.219	-15.448	-11.251	-12.139	-12.042	-10.276	-13.611	-12.308	-11.263	-13.905	-17.901	-14.49	-14.27	-9.7875	-15.825	-13.998	-15.044	-16.043
7.1166	5.6149	5.5427	5.2647	7.4661	7.8554	5.7758	7.0892	8.0131	6.5016	0.47436	8.7203	7.0812	5.0666	5.4867	5.6371	5.3494	9.9368	7.0957	10.863	7.9474	9.2127	7.6872	4.8881	7.8787	6.6932	4.5389	7.2349	7.1289	8.6165	7.9731	7.8688	11.302	10.025	6.5791	8.4516	5.3681	2.0309	10.432	2.2605	6.0484	3.0598	4.9338	6.2126	3.8602	5.6917	6.5184	8.7467	4.4711	3.1357
-15.807	-10.981	-9.2012	-12.708	-15.396	-4.0178	-12.529	-11.257	-10.364	-14.456	-10.567	-13.233	-9.5776	-8.8447	-7.0688	-10.034	-12.918	-10.606	-9.5651	-11.506	-6.6667	-5.8097	-12.16	-12.604	-7.2441	-7.5729	-6.5166	-10.706	-12.403	-10.301	-10.809	-9.0692	-10.597	-12.121	-8.0268	-10.481	-6.3289	-11.002	-5.9332	-8.93	-10.578	-6.7564	-13.601	-7.251	-12.909	-10.659	-12.216	-12.512	-8.8514	-15.167
-0.73106	4.7201	1.993	2.7707	0.29386	-1.8126	-0.36164	0.96763	-0.31882	5.8737	0.070431	3.5522	0.056485	-0.45898	-0.70824	3.9384	7.8693	4.2459	0.52094	3.4831	1.6245	2.9917	6.4562	2.1198	2.3212	4.8316	-0.46919	1.296	-4.304	-0.48956	2.8708	5.8468	-0.18765	0.24768	0.86926	0.80028	4.2248	2.3532	2.6426	-1.3464	3.9076	5.9382	1.7224	-1.4938	-1.1031	0.19344	3.974	0.82674	4.4638	0.85729
-9.286	-9.6059	-9.3734	-11.631	-4.3889	-4.3974	-8.3715	-8.2482	-9.3976	-7.2966	-10.617	-5.4678	-4.9963	-6.0527	-3.5787	-5.8903	-9.828	-7.2818	-7.9053	-10.707	-5.597	-10.615	-8.7465	-7.7455	-7.3303	-9.2054	-6.7406	-11.609	-10.434	-4.2478	-3.5301	-6.9496	-6.7485	-6.174	-8.9692	-1.3705	-2.9794	-8.4134	-3.837	-9.233	-12.231	-7.0788	-8.913	-4.4883	-5.3146	-8.7681	-8.1539	-9.1288	-5.9615	-6.8788
-5.0173	-2.718	-1.2128	-3.8718	-1.5472	-6.906	-3.807	-5.9605	-6.3083	-5.5256	-0.75079	-3.2201	-2.956	-7.3878	-3.3833	0.41766	-3.2674	-0.69131	-5.418	-3.1943	-2.4237	-3.6619	-1.3862	-1.7243	-3.162	-3.5643	-1.7391	-0.46205	-1.1678	-5.4463	-7.5016	-3.4255	-1.596	-4.866	-1.4796	-7.281	-6.0712	-3.8103	-1.6213	-3.0454	-5.7566	-4.9335	-2.9071	-0.37599	-2.0932	-4.3487	-5.2462	-3.1789	1.018	-2.3223
3.2387	-2.6047	1.0198	0.21973	-0.43913	-1.0141	-2.632	5.3452	0.067657	0.30836	2.1972	0.71834	0.94843	-1.7657	0.48282	-0.78801	0.11947	3.4002	-0.97875	1.1283	1.0311	1.7594	0.68196	3.7231	0.48581	-2.4397	1.0008	2.6671	-0.99992	2.3211	1.5655	-0.031761	0.069449	3.3082	3.5271	2.6097	1.1313	-0.5772	-2.4289	1.9177	-1.3314	0.95855	1.3589	-1.2548	-2.8112	-3.3734	-4.6949	2.2697	3.0208	-0.01113
3.2929	3.9113	3.6689	4.21	2.4633	6.5562	4.8878	6.6391	7.2892	4.7865	6.8286	5.6912	3.0081	4.1741	5.2479	6.436	1.2838	1.9231	1.7209	6.8764	-0.19936	5.844	3.5336	5.8239	5.9984	4.2353	0.12265	5.4283	1.84	7.8885	2.0286	5.3091	3.145	4.9228	8.0648	2.4181	6.2219	8.0909	4.9321	5.223	5.0405	4.9871	5.0813	3.6901	5.3193	6.792	5.345	6.6572	5.3669	5.119
-13.189	-12.968	-12.497	-8.1176	-11.263	-11.856	-10.94	-13.516	-10.977	-14.087	-15.862	-12.018	-9.578	-13.669	-13.969	-14.818	-10.445	-11.098	-12.367	-13.478	-12.334	-13.857	-11.847	-14.168	-15.213	-13.53	-9.9087	-15.096	-13.583	-14.001	-13.565	-16.26	-10.913	-18.387	-13.867	-11.975	-8.6411	-10.95	-17.721	-11.136	-13.929	-11.92	-9.9546	-17.606	-13.701	-13.222	-10.148	-10.697	-10.742	-16.123
7.5634	3.5721	5.9731	4.3824	3.4866	0.43731	2.2626	2.1628	2.7097	0.36182	5.0158	3.3835	9.1441	3.3909	5.5491	2.9271	1.3318	0.057308	3.3641	3.8366	7.5385	4.7808	1.1855	-2.4422	5.7036	5.6	2.7743	-2.261	5.8108	3.8086	0.96381	2.157	1.3505	1.6776	0.11826	3.1571	-0.55283	0.86281	4.455	2.7585	5.396	5.9943	0.65505	1.9818	2.9568	1.574	2.4642	5.1533	1.6909	3.4428
-3.5672	-3.8144	-3.5307	-2.0747	-1.6936	-1.7418	1.2028	-1.2302	4.7254	-8.3331	0.98761	-3.9081	-4.3991	-0.50538	3.3429	0.95873	-0.90366	0.10591	3.2195	-1.6414	0.96681	-3.7244	-2.1765	2.0056	-0.99292	0.84162	-2.3468	0.59206	1.2451	4.0633	-2.2188	-3.6464	1.1729	1.8079	-5.8561	-0.67385	-1.8301	-3.6705	-1.2372	2.0092	4.4607	-1.5981	-3.3133	2.3832	3.738	-3.1473	-1.3	-3.0972	-1.8934	1.1072
-2.8317	3.4981	0.82777	-0.91884	-2.6357	-4.347	-1.2123	-4.0373	-0.66223	-1.1393	0.074104	0.41208	-7.2689	-4.5905	-2.9979	-4.3377	-2.4526	-1.7915	1.1452	-5.0983	1.0039	-6.3251	-1.614	1.1655	-0.14305	-4.8769	-2.9811	-2.366	-0.34334	-4.3557	-3.1457	-0.11095	-4.1777	-5.6215	-3.1328	-3.1101	-5.6739	-1.6175	0.046337	-6.0112	-2.0113	-2.4552	-9.4608	-2.5484	-2.4354	-4.9882	-3.5731	-2.783	-3.021	-2.3181
-3.0355	-0.31948	2.3596	1.007	-1.7396	-1.728	1.8511	-1.3909	-1.1445	0.62822	-3.4656	-1.9496	-0.99574	-1.9991	-1.2093	-2.0104	-4.6087	-1.552	-2.1641	-1.3997	2.253	2.498	0.66244	0.5888	-0.39852	0.66692	-0.74798	-2.9762	1.4355	-1.2165	-1.3472	0.21523	1.8386	-1.3585	-1.1166	-3.3285	0.27898	0.26788	-4.0765	-1.6733	2.1582	-1.5732	-1.292	-6.8451	-2.8298	3.6125	-2.7686	-4.3361	-4.601	-2.1177
0.78588	-1.2682	0.37955	-2.99	0.60784	-7.2778	-6.3654	-4.2048	-2.9428	-3.2858	-8.0274	-7.4941	0.59677	3.3613	-1.9746	-1.8698	-2.3737	-1.2701	-0.54643	-4.8856	-4.5343	1.5834	-0.87232	-3.8658	0.24271	-4.9648	-3.1179	-4.1376	1.5048	-1.2526	-2.4846	-1.9867	-1.2284	-2.1732	-4.1676	-2.6832	-1.3123	-6.7271	-2.0231	-2.4596	-2.4288	-6.4188	-4.5648	-5.7999	0.45254	-0.1554	-10.883	-2.3875	-1.6689	-4.0482
-5.0144	-4.225	-3.1915	-3.3593	1.5641	0.042021	-0.56216	-1.9683	-6.6588	1.6246	-4.7125	-4.895	-0.32572	-0.87852	0.48601	-5.3452	-4.993	-3.6718	1.2032	-5.9381	-1.9996	-1.7671	-0.076639	-6.6077	-1.9463	1.2714	-6.4389	1.4131	-3.7369	-1.9156	-2.2358	-6.1114	-4.5889	-0.77633	-3.9747	0.077001	1.5276	-4.6204	-1.1493	-2.2754	-2.2497	-5.4404	-9.8826	4.441	-4.2653	0.53414	-5.9662	-4.6337	-2.027	-4.5761
2.0464	-0.79441	1.8056	2.1645	-0.5651	3.5496	-1.8665	-1.7317	-1.7588	-2.2663	-1.6071	2.27	3.4391	2.9045	-0.56146	-2.4346	0.30248	1.3363	2.995	0.69475	5.979	-1.9561	-3.6662	-4.7615	1.1157	0.65107	1.7162	0.27676	0.65462	0.74699	0.059538	-0.9101	1.8712	-0.37699	-0.088316	1.1968	-1.1017	-0.77571	1.7635	-1.8945	4.3448	-2.4397	0.49085	-2.1703	-1.4779	2.7189	-2.3522	-0.26736	0.01814	1.8282
4.4849	5.9751	2.8526	6.6207	8.1962	6.2918	12.108	7.2718	3.1786	7.4374	3.986	7.7639	2.2065	6.3176	3.5425	7.0295	1.1634	5.3125	6.4557	6.6308	10.585	10.46	6.88	7.8353	2.6317	4.8014	4.1986	7.2052	2.5236	11.846	1.3286	4.1131	4.1102	5.4325	6.2084	7.2124	0.57168	2.3289	1.7195	5.5322	3.864	5.3452	6.2052	7.3596	3.3748	7.5605	3.504	6.2761	7.5192	5.5381
-8.9535	-11.943	-13.089	-13.956	-9.8688	-16.626	-14.958	-16.448	-12.41	-14.935	-16.921	-16.418	-14.018	-11.751	-18.276	-16.383	-14.687	-15.203	-16.249	-17.99	-15.891	-18.47	-15.826	-8.4507	-11.688	-17.512	-15.883	-12.122	-12.49	-15.122	-20.461	-14.951	-9.8236	-14.503	-16.848	-13.628	-12.45	-13.746	-15.967	-12.314	-14.647	-14.25	-12.079	-15.214	-20.35	-16.802	-14.019	-17.801	-9.2888	-11.669
-0.36414	-1.5443	-1.5689	-1.0536	0.21396	-0.060237	-5.7833	0.60921	-2.9158	2.9064	-0.4271	-0.9351	1.4078	-1.801	2.1739	-5.0013	-2.9689	-2.0099	1.8849	0.89467	1.0409	1.5262	4.8289	-4.8851	-2.2089	0.38969	0.16808	0.48009	-1.0646	-1.9089	2.0296	-2.4189	0.90149	-4.0433	-4.5228	-2.2843	-0.56581	1.4464	-1.5348	-7.1428	0.1677	-0.69832	2.2403	2.0728	-2.312	0.53825	-1.94	-0.32473	-5.2422	-0.80133
-10.186	-11.62	-12.107	-9.1271	-9.7069	-10.405	-11.81	-11.684	-10.165	-7.9448	-9.5518	-13.868	-11.756	-11.093	-4.9797	-9.0043	-14.559	-7.1483	-9.6837	-14.111	-13.114	-13.869	-10.053	-13.629	-7.607	-7.9909	-14.597	-12.204	-9.6709	-10.97	-11.77	-11.814	-11.724	-12.846	-13.651	-6.6148	-9.4893	-13.838	-12.66	-10.549	-11.207	-9.7671	-6.9317	-11.083	-12.597	-7.9722	-8.1312	-12.312	-10.715	-15.267
-0.053335	-1.4009	-2.3071	-5.0093	1.1276	1.9631	1.219	-2.7521	-2.232	0.30316	-1.3453	0.27536	-4.3942	0.13124	1.9344	1.1292	-0.42415	4.0457	-3.0332	0.14392	-6.0819	1.3409	2.8456	-6.7905	-1.337	-3.3092	3.5782	-8.2048	-0.013882	2.0034	-0.53024	-0.43475	-4.5117	-2.5934	-3.7675	-0.26192	3.2066	1.4842	0.25009	-2.3111	-4.8587	-4.139	0.95585	-4.4898	-3.082	0.70055	-0.23155	-0.94337	1.9701	-2.7741
0.34657	-0.21861	0.05008	1.7354	4.7379	-2.0989	1.5174	0.0010513	0.57879	-2.4231	-3.8397	5.7814	4.9985	-3.6065	-2.7471	-0.51888	-2.583	0.89306	-1.5588	-0.65382	1.9542	0.86895	-4.784	-1.8633	1.3671	1.3018	-0.86847	-2.1533	-1.4253	0.053758	2.1902	-1.473	0.50427	-4.5818	-0.34314	-1.0935	-1.0913	1.1269	1.1306	0.97697	-1.7991	1.6434	-3.2632	-1.8792	-1.3566	3.2611	0.037503	-0.51045	-1.5397	0.12444
-1.7156	1.6541	-0.76218	-2.6982	-3.2401	2.8736	-2.4877	2.0132	-1.8273	-2.2009	0.61779	2.2213	-2.5123	-6.1106	-5.0062	2.1845	2.8677	-3.8478	-4.0377	0.38439	-1.8426	1.2135	-2.6082	-1.4286	-7.4099	3.7838	-1.0215	-2.8028	2.1061	-3.4259	-3.9906	-4.2796	-2.8058	-3.7963	-0.25396	-0.76583	2.2107	-0.92955	-4.74	-1.5883	-0.57842	-4.5902	-1.0143	0.58537	-3.8873	-1.1319	-2.3116	-0.62433	-0.71203	-1.6008
11.097	8.9917	7.8289	10.833	10.467	6.9843	6.5977	1.5483	5.2642	2.9982	5.975	5.6994	10.052	5.3629	4.6105	9.2017	6.9656	8.2952	8.7326	11.616	7.3501	5.7484	7.0851	7.3894	7.3428	10.692	8.0357	4.7031	10.46	9.1904	7.5233	5.6878	6.6919	8.1579	10.421	13.473	5.9285	4.5344	7.7679	7.4312	8.3583	8.3325	4.9527	10.087	4.0562	3.7362	5.7426	5.8568	9.3431	6.3206
-13.832	-10.883	-11.086	-10.933	-13.821	-12.96	-14.994	-15.637	-12.904	-19.097	-11.632	-10.398	-14.909	-15.1	-10.593	-15.809	-9.9448	-17.06	-17.72	-15.08	-11.419	-13.825	-12.9	-14.754	-18.285	-9.8746	-8.5689	-13.94	-14.228	-12.921	-14.309	-14.759	-6.6861	-16.454	-15.293	-12.976	-17.754	-13.137	-16.7	-15.8	-15.058	-12.368	-8.949	-13.329	-16.808	-10.135	-14.152	-15.874	-12.167	-15.106
-9.3628	-7.0904	-14.311	-10.671	-12.139	-8.8059	-9.9857	-7.6759	-10.989	-5.4469	-5.5334	-8.3706	-10.594	-7.8952	-9.6365	-11.175	-8.2398	-10.39	-8.0838	-8.8221	-11.11	-9.1951	-7.614	-9.2086	-7.5967	-8.0637	-10.55	-10.09	-10.352	-10.885	-12.108	-10.357	-9.459	-9.7255	-9.7061	-10.123	-7.477	-12.733	-8.1924	-4.6738	-10.895	-5.6865	-7.0448	-8.9805	-4.4009	-10.215	-8.588	-5.8292	-6.1898	-9.9473
-8.8067	-10.796	-4.8485	-2.6811	0.42594	-3.8538	-5.2012	-1.14	-2.8228	-1.2812	-1.9854	-3.7764	0.36011	-4.7933	-3.7288	-3.3385	-4.6987	-5.6909	-4.3728	-7.7372	-8.4411	-6.1012	-3.1279	-2.1687	-12.497	-3.3183	-6.9287	-5.1922	-4.7256	-4.8412	-2.6267	-8.947	-7.0959	-3.5682	-6.9516	-2.9854	-4.2265	-3.2168	1.9846	-5.3333	0.058793	-2.9548	-1.1487	-9.1553	-4.4898	-5.5937	-3.5111	-3.0638	-6.3453	-7.4502
5.6428	8.6256	7.3855	10.939	5.0277	8.9134	8.2502	9.3822	9.1534	6.324	10.32	10.718	7.5279	6.5843	11.955	7.4429	6.344	12.387	10.468	5.6584	10.403	8.7982	7.6896	8.2161	6.1688	8.7966	8.5799	8.87	8.9028	7.4428	2.4087	11.851	9.8584	4.9376	4.1763	3.2073	5.1635	10.181	6.108	10.44	7.4196	8.781	8.9146	8.0683	7.618	12.553	10.985	6.8479	5.2405	10.086
-7.6665	-8.5268	-4.1067	-8.0348	-10.75	-2.4071	-3.5125	-7.6736	-9.427	-7.6295	-4.2148	-6.7181	-6.0227	-3.0864	-11.691	-3.3629	-7.9254	-13.167	-8.713	-10.387	-8.3066	-10.734	-7.7791	-3.1707	-13.445	-7.4753	-6.1929	-9.0335	-8.1095	-6.1166	-8.7161	-7.4903	-4.7035	-9.5806	-6.7658	-7.0434	-2.7261	-9.5343	-8.9608	-3.5975	-11.027	-6.2875	-10.962	-7.9208	-10.098	-11.112	-3.9249	-5.7951	-5.1741	-12.886
-8.8427	-6.7321	-11.654	-11.754	-11.877	-15.222	-17.187	-15.947	-11.057	-11.474	-14.584	-12.603	-18.834	-14.456	-8.5938	-14.834	-14.682	-8.3627	-14.227	-12.497	-12.349	-14.812	-15.087	-13.761	-13.993	-12.471	-14.521	-12.252	-12.077	-12.386	-8.0614	-9.4071	-11.637	-15.223	-16.292	-9.3437	-7.8144	-7.7803	-9.4993	-11.702	-6.1945	-6.092	-13.277	-9.7215	-8.6129	-15.128	-11.62	-9.7558	-11.962	-13.277
-6.0236	-4.5695	-5.1165	-4.2211	-7.6706	-3.831	-5.1314	-4.6101	-7.4453	-7.5413	-8.6742	-1.6916	-5.582	-9.7343	-3.1465	-3.0332	-5.8288	-3.1644	2.2253	-4.4134	-5.9836	-0.49915	-3.0692	0.66223	-2.6978	-3.3556	-3.9624	-7.2574	-6.3753	-1.427	-2.2282	-1.6778	3.6662	-4.3912	-5.5348	-7.9071	-4.6802	-7.1365	-6.4298	1.7902	-1.4938	-1.7756	-5.4061	-0.97269	-5.1024	-5.157	-2.7749	-3.7965	-9.1422	-4.2655
-14.086	-13.441	-8.1077	-10.204	-11.8	-10.152	-7.6094	-10.941	-13.185	-10.55	-9.179	-12.395	-9.3121	-14.089	-8.2161	-13.777	-7.3164	-11.979	-14.677	-12	-9.5891	-11.598	-14.633	-15.124	-11.898	-14.425	-11.889	-12.151	-11.284	-8.6941	-7.6723	-13.419	-12.385	-12.487	-11.652	-9.7866	-11.433	-11.307	-13.7	-5.4736	-12.609	-10.613	-14.505	-12.406	-8.162	-15.52	-12.113	-13.902	-11	-10.25
-1.2749	-6.9635	-4.2698	-1.881	-3.894	-3.4382	-5.9003	-7.5755	-4.4416	-3.3493	-3.7301	-2.0589	-1.9098	-1.4663	-3.7212	-4.6327	-2.8331	-1.3571	-4.2283	-1.6734	-3.2836	-9.5668	-1.9351	-1.5637	-9.0441	-3.3989	-1.1903	-3.3219	-1.0839	-7.2885	-1.8838	-5.6696	-4.4578	-5.6277	-4.4345	-2.4729	-3.4486	-9.7213	0.4953	-2.8281	-1.3141	-1.7584	-3.8865	-7.0689	-5.3457	-4.8992	-8.3563	-3.55	-4.3245	-2.3165
-1.735	-3.9609	-2.1529	-3.9637	-5.4741	-1.8616	-5.1537	-3.5178	-1.6893	1.1689	-1.5592	-0.98913	-7.5604	-3.4934	1.6302	-2.6905	0.29981	-3.7007	-2.7013	-4.1144	-0.89682	-3.943	-3.8489	-3.8065	-3.1255	-3.4549	-2.9962	-0.37569	-3.1995	-8.7814	-2.0581	1.74	-4.1489	-1.4368	-6.1687	-3.538	-3.6188	-3.8573	-1.2891	4.2853	-4.7971	0.6829	1.905	-4.3012	-3.1616	-5.3398	-0.72271	-3.6183	-4.8025	-2.3918
3.0599	2.867	2.1574	-2.1116	-3.6028	-2.9256	-2.1628	-0.42359	3.7493	-7.7036	-5.6187	3.6049	1.7073	2.9211	-2.7632	5.4248	1.8115	0.0012529	-3.7255	-4.8455	2.3776	4.3267	-3.2475	2.1134	-2.1683	2.8998	0.70167	1.0604	-2.2838	-0.86659	2.4603	0.402	-1.4149	-1.0063	-1.8402	3.2526	-1.915	2.0861	-0.90578	-2.374	-0.32889	-1.3412	-0.079929	1.9782	-2.8071	-3.2318	1.8993	3.0977	2.6287	-0.61052
-10.147	-9.7207	-11.609	-12.769	-15.539	-16.988	-14.127	-10.736	-15.878	-14.688	-11.401	-11.534	-7.7066	-10.576	-15.294	-10.653	-9.4646	-10.485	-13.381	-10.578	-8.6132	-9.2955	-16.207	-9.9543	-9.951	-7.7546	-10.472	-10.837	-10.931	-9.1626	-7.6779	-12.088	-7.8816	-12.443	-9.7572	-14.738	-10.98	-14.503	-12.723	-13.346	-13.383	-9.3869	-9.1013	-13.962	-11.579	-10.646	-10.658	-8.1974	-13.526	-16.342
-12.462	-10.8	-6.0736	-7.5559	-6.5495	-5.1218	-4.2993	-4.2518	-8.8201	-7.2984	-8.2762	-8.9127	-11.24	-5.4879	-7.4515	-7.7159	-7.7196	-8.107	-8.193	-12.61	-9.7784	-7.8851	-3.5234	-7.8166	-9.3365	-6.9109	-8.7306	-4.3212	-1.702	-8.7832	-9.6235	-9.3482	-5.6489	-4.9948	-8.4273	-7.5426	-11.947	-5.3044	-8.7388	-8.4946	-7.9271	-8.5356	-1.6189	-7.5878	-7.4809	-10.778	-8.8027	-5.9512	-4.3547	-6.3222
-0.81965	-4.4674	0.4406	-2.9721	-1.7256	-4.2749	-0.76581	-0.66899	-0.16221	-0.84698	2.5611	1.5938	-3.7219	-0.8538	0.086683	-3.0648	-0.95025	-1.4903	-6.1845	3.4183	-4.2034	-2.3047	-1.4891	-4.8569	1.3756	4.5195	-6.779	-0.14325	0.62521	-3.0955	0.14557	-2.594	4.0528	0.54774	0.28378	-1.0712	0.0049876	-1.8788	-1.4315	-4.3756	-1.3889	1.2841	0.65322	-1.2079	0.94097	-1.8957	0.41875	-1.0541	-5.2335	1.9277
-7.5386	-7.5251	-10.76	-5.429	-9.5166	-8.5859	-9.2326	-10.459	-10.231	-6.629	-6.8238	-6.27	-6.4386	-10.615	-14.956	-9.0747	-10.556	-8.6213	-11.713	-9.8907	-9.9272	-13.006	-9.2801	-13.021	-11.48	-6.6099	-10.577	-11.368	-3.2996	-6.9022	-8.8672	-9.3805	-7.7454	-8.2574	-12.783	-11.184	-7.3073	-7.8535	-8.8192	-11.932	-8.1457	-8.455	-6.9415	-9.8183	-9.0333	-8.2722	-8.9616	-12.748	-9.6137	-8.9642
-14.287	-15.369	-15.252	-13.009	-12.658	-19.416	-12.175	-14.582	-12.1	-15.727	-17.627	-13.075	-13.184	-13.513	-19.949	-15.744	-14.865	-13.7	-10.86	-13.719	-12.969	-17.839	-11.17	-15.41	-10.971	-14.409	-14.899	-12.855	-12.011	-13.503	-10.901	-17.489	-13.736	-13.826	-13.795	-15.032	-15.128	-16.523	-16.419	-13.52	-15.333	-16.903	-17.414	-15.211	-15.402	-11.485	-11.732	-12.329	-17.29	-18.298
1.878	0.35815	0.62084	-1.4169	0.94341	-3.0164	2.2909	0.71275	-3.6255	0.28321	-1.77	-5.418	6.5576	0.0062681	2.1194	-1.0934	2.8498	1.1917	-1.8248	1.6622	-2.1604	-3.1454	0.43188	0.82029	0.34071	-2.2735	-2.4791	-1.6567	-3.823	1.1659	1.7788	-0.37434	3.1603	1.5928	-7.1059	-0.73926	0.2222	0.52818	-1.6922	0.031149	-1.5252	-0.93639	-1.9772	1.2095	1.6411	0.63061	5.6922	0.65332	5.1351	-1.5456
-10.373	-6.3995	-1.9289	-5.3751	-4.163	-5.8706	-7.5294	-3.3578	-7.5768	-1.8915	-0.45808	-9.5737	-3.258	-1.8246	-4.3674	3.3778	-4.1275	-6.2648	-6.7247	-9.1803	-9.0851	-4.1067	-5.6985	-1.3578	-6.4534	-3.252	-3.7127	-3.9991	-5.3466	-7.2989	-6.7236	-4.9274	-5.3581	-7.1438	-3.494	-9.0659	-2.9755	-8.3077	-5.866	-6.1927	-10.187	-7.2706	-5.0042	-3.6861	-4.0905	-3.9293	-0.98405	-5.7654	-3.0446	-4.1014
-1.5822	1.1575	1.5734	-1.7263	-1.155	1.3595	-1.9827	-3.2317	-1.6992	-1.3693	0.17055	1.7846	1.0706	-4.8427	-2.5552	3.1062	0.73574	2.3731	-1.6145	-1.5557	-5.3563	1.1023	-0.26991	-1.2442	4.4286	1.3714	0.065862	-1.2376	-3.3007	-4.0278	1.9396	-0.18998	0.44787	3.6917	-2.2924	1.9565	0.10438	-0.66282	-5.0256	-1.6403	-0.19938	-4.049	-1.3891	1.4339	-1.7945	-0.45777	0.45491	1.313	-1.0356	5.6915
-15.745	-24.069	-17.701	-19.215	-22.637	-19.05	-19.155	-25.417	-23.846	-19.602	-23.199	-21.292	-23.825	-17.877	-18.887	-21.698	-16.912	-20.847	-21.997	-20.854	-24.72	-15.437	-17.667	-22.283	-20.206	-19.867	-21.061	-21.181	-19.403	-19.931	-17.919	-21.212	-19.574	-21.737	-18.501	-20.676	-19.818	-23.501	-22.799	-20.954	-23.229	-24.37	-23.101	-26.368	-17.672	-20.666	-18.196	-20.988	-20.497	-20.424
-17.577	-22.15	-18.931	-25.262	-21.673	-19.879	-20.923	-24.976	-21.117	-19.979	-22.267	-22.554	-20.112	-17.795	-22.72	-24.503	-22.552	-29.387	-18.251	-16.324	-17.196	-23.892	-17.794	-19.998	-17.322	-18.13	-16.597	-23.414	-23.064	-19.98	-23.38	-18.553	-22.45	-23.92	-21.003	-22.403	-25.48	-17.475	-21.575	-22.573	-20.362	-22.246	-20.108	-21.015	-19.422	-20.163	-19.68	-20.958	-20.446	-18.594
-0.54265	1.1104	-3.4598	0.11845	0.56778	-0.18478	4.1574	-2.5101	-4.019	-0.95716	-2.4159	-2.9075	1.954	-1.9659	-1.8676	-5.3086	-1.1512	-2.7917	-0.439	1.0284	-1.3769	-2.6763	-1.4036	0.6966	-1.605	0.60244	4.3133	0.61286	-1.7358	-4.0935	-0.6494	1.1931	1.0216	-2.6772	2.2965	-3.9226	-4.0108	-2.1494	-0.65051	-2.3677	-0.095519	-3.433	0.043012	-4.4303	-0.22676	0.88976	-3.9317	0.34852	0.18854	-1.6813
0.9386	-2.8526	-6.4326	-4.5856	-6.0213	-1.8164	-2.0046	-0.038816	4.8455	-1.4996	-0.98426	1.998	-2.222	0.19256	2.1066	0.82096	1.7349	2.1303	0.99828	2.8208	-1.4988	2.8807	-1.9313	3.1283	1.4495	-0.32098	1.8967	0.50352	0.45458	1.3254	-5.7714	-2.6539	2.7842	-3.7206	-0.32476	-1.8577	-1.7124	2.5509	-0.98415	4.6981	-6.2384	1.7405	-1.9399	-0.2835	1.1284	-5.371	-0.34918	-2.9953	-5.386	-3.3516
-10.631	-6.6563	-10.551	-9.3687	-12.078	-10.641	-11.699	-12.798	-8.675	-7.4741	-10.655	-10.668	-7.8118	-8.4944	-12.912	-10.637	-7.4464	-10.814	-6.3253	-6.1392	-5.1724	-6.432	-7.9358	-8.8076	-9.3323	-10.807	-7.7646	-10.439	-4.8906	-9.6951	-9.677	-8.4361	-10.204	-15.612	-9.1628	-7.544	-7.2726	-9.8632	-6.8277	-11.339	-9.8482	-8.0063	-13.842	-12.61	-12.299	-8.8661	-8.6024	-9.9655	-8.7114	-5.9565
7.8048	9.1083	7.8989	6.1644	6.2078	7.8363	6.254	4.1422	3.7267	8.5502	8.4919	6.2222	15.385	7.878	6.1873	6.1915	6.9453	12.021	10.031	5.3458	7.2405	4.6472	7.7742	3.6308	10.177	6.4492	11.165	7.3455	11.309	10.877	11.076	11.422	8.1104	6.7826	5.9733	3.6769	9.5269	9.1829	6.6121	6.6045	6.5911	10.388	10.363	5.9221	11.475	8.2854	5.1682	6.8972	8.7168	9.3885
-15.755	-10.09	-13.73	-8.4476	-7.3497	-11.766	-9.5068	-7.5321	-7.2399	-13.284	-7.7259	-11.719	-13.491	-7.0335	-6.341	-12.671	-12.098	-10.234	-7.8909	-6.5029	-7.1393	-11.629	-4.4742	-8.6966	-3.5359	-15.436	-12.867	-10.055	-9.646	-9.3532	-10.303	-6.9419	-8.9262	-5.2833	-5.7139	-7.9299	-12.455	-9.6368	-10.084	-9.593	-13.103	-12.477	-10.389	-11.561	-11.726	-11.508	-10.168	-11.136	-10.927	-10.544
-14.537	-15.648	-13.249	-9.1625	-13.668	-6.6281	-11.202	-12.47	-11.063	-17.149	-10.947	-11.591	-9.7531	-16.668	-13.439	-13.646	-6.7835	-7.4926	-9.7906	-10.823	-14.369	-9.8162	-11.985	-15.652	-10.823	-11.767	-13.33	-13.299	-12.861	-10.782	-11.148	-7.3007	-10.699	-9.5632	-8.847	-16.05	-10.879	-7.2033	-6.9876	-11.064	-14.819	-9.5756	-6.7331	-9.6809	-6.9609	-9.6751	-10.897	-9.9657	-10.225	-14.205
3.7979	3.8702	5.0943	3.0554	6.1718	5.2641	6.3773	8.4726	5.9782	3.6828	4.2908	4.3015	2.7767	3.7785	5.1079	3.5749	7.0856	3.0299	6.3197	3.219	3.286	4.9185	9.2023	10.323	3.0486	3.8068	5.7376	2.8658	9.6546	3.9916	3.0802	8.146	6.1595	1.6706	3.5131	2.1512	1.1268	2.9861	4.7008	1.228	3.5504	4.8836	5.1301	4.4044	8.2105	-0.73514	6.2079	1.6581	6.764	4.3121
0.97424	2.7841	3.5385	4.2942	0.84384	-0.68129	4.3304	4.8626	3.6681	6.0037	-2.7495	-3.4804	-0.33238	5.5645	-1.1746	7.9886	0.50482	0.58835	1.1062	3.5119	2.0287	2.966	2.61	3.719	0.8533	-0.064473	5.0847	0.33542	1.5825	-0.40339	0.82923	4.5175	4.2424	-0.42144	1.7293	1.2003	3.7358	1.656	-1.6716	-0.91654	-1.2417	2.0883	-2.6135	0.9073	2.3043	1.4968	0.81257	4.1965	2.7912	-2.6912
-14.405	-9.0924	-14.365	-9.0343	-9.7921	-15.1	-9.7261	-13.818	-13.279	-12.991	-17.089	-13.943	-14.238	-14.874	-7.9334	-11.186	-12.555	-14.184	-10.667	-9.9852	-9.7809	-12.107	-14.752	-16.212	-10.031	-13.417	-15.123	-10.469	-14.093	-13.153	-13.651	-15.827	-12.181	-11.281	-11.251	-9.2888	-16.684	-14.679	-15.636	-11.931	-15.257	-15.77	-13.476	-17.614	-17.45	-14.991	-14.097	-11.15	-10.41	-8.8467
6.5545	5.6572	8.698	8.7844	8.4019	9.2054	8.2219	6.8269	6.4095	10.481	3.8489	6.405	6.5902	5.0659	9.2037	2.2657	7.788	3.8718	9.4337	4.8561	8.6853	10.709	7.6823	4.578	5.0104	5.5738	7.426	8.0729	10.426	6.7886	5.3567	7.6852	8.1219	3.7464	6.0579	5.2989	9.2977	11.035	3.3257	8.9666	4.9946	9.7551	9.3927	10.948	7.017	4.9936	4.4946	10.66	7.5305	2.9939
-8.1744	-7.961	-14.144	-8.8292	-4.2776	-9.3289	-8.337	-8.6387	-9.6096	-4.5076	-8.1513	-9.0884	-5.8391	-5.8971	-7.208	-7.1759	-11.819	-2.3094	-5.8065	-10.134	-8.3831	-10.767	-9.1819	-6.6202	-6.747	-1.8793	-3.9502	-10.927	-7.8932	-5.5088	-2.9328	-8.7706	-8.8519	-10.353	-9.8106	-9.4771	-6.0516	-9.6039	-4.3077	-5.9078	-8.1064	-7.0558	-10.23	-11.666	-5.5468	-5.0997	-6.285	-7.108	-5.8875	-5.2651
-11.043	-13.387	-16.541	-21.808	-15.232	-18.39	-12.087	-10.538	-12.292	-12.951	-14.283	-16.677	-12.829	-15.321	-14.658	-16.837	-15.279	-15.087	-12.009	-14.873	-9.6213	-7.2674	-14.323	-15.443	-14.84	-13.394	-15.006	-11.916	-19.724	-19.557	-16.428	-13.798	-11.209	-17.726	-19.405	-15.317	-13.278	-16.462	-8.829	-10.451	-11.672	-14.572	-15.271	-17.576	-23.766	-15.296	-13.275	-12.923	-15.962	-12.672
7.2562	6.1078	4.2283	8.9177	11.576	8.0818	3.8147	6.5008	6.2511	4.1092	4.1671	11.991	1.7787	9.3105	7.2823	4.4155	3.4055	9.6514	3.5456	0.64281	5.2498	3.7767	6.0066	5.9059	5.1861	5.0921	3.6137	4.7126	6.2104	6.0786	1.3127	5.4041	4.6575	8.563	4.4166	3.7622	2.5949	-1.2474	3.9825	6.2199	6.0956	3.4154	3.0196	2.28	6.2896	5.5883	3.1375	1.4984	2.1653	6.5783
-15.828	-10.255	-12.354	-13.155	-15.061	-11.215	-9.5278	-14.119	-13.623	-13.322	-14.658	-18.157	-18.753	-13.362	-12.193	-14.032	-16.148	-13.756	-12.715	-17.12	-13.668	-13.805	-14.926	-18.831	-14.325	-8.3051	-15.438	-11.338	-14.959	-14.702	-15.661	-17.844	-12.928	-13.597	-11.794	-14.685	-15.95	-15.693	-14.649	-16.589	-17.296	-15.124	-10.991	-16.074	-16.071	-13.606	-10.149	-16.605	-15.173	-12.947
-0.20517	0.43043	-2.4257	0.06026	-0.98874	0.73719	1.1235	-2.4858	-2.1816	0.90579	-0.50465	-3.0287	-6.6078	-4.8225	-4.3001	0.76135	0.13353	-5.7811	-3.0353	-1.785	2.8433	-1.0213	0.5228	4.6213	-0.02764	-1.2721	-0.50208	-1.3389	0.614	-4.1726	-2.9233	-6.3374	-1.2869	-0.064917	-1.8639	-1.2254	2.8192	-4.3793	0.10177	-4.0122	3.126	1.6747	0.10874	3.1525	-3.1811	5.7247	1.0459	-2.5019	-3.7705	-0.27359
2.7963	4.6688	2.4573	4.4223	4.8382	3.1903	2.9786	2.3493	7.5661	3.8886	7.5688	4.1807	5.0628	6.2102	5.51	10.145	4.4685	5.9041	4.1462	4.2759	6.4633	7.732	2.3019	6.987	3.7304	0.40303	4.3311	2.0456	1.0372	4.0177	5.739	3.9252	7.9005	3.3959	4.508	8.3371	4.2739	3.4384	5.7593	4.2999	6.0777	10.6	-0.52014	4.7299	7.8661	2.4619	4.5679	3.8419	8.8386	7.5808
-13.046	-9.6525	-13.415	-10.359	-12.049	-6.8359	-9.8387	-10.643	-10.846	-9.5141	-10.18	-16.884	-11.72	-10.648	-8.1481	-13.762	-14.583	-11.125	-12.601	-11.223	-8.0552	-10.119	-7.4006	-11.012	-10.655	-13.373	-8.1408	-14.916	-10.891	-13.768	-10.084	-14.259	-13.305	-13.051	-12.615	-9.192	-8.3703	-12.426	-7.9653	-10.802	-10.735	-10.22	-13.878	-9.2684	-8.8495	-8.9077	-13.236	-11.268	-11.27	-7.4636
-8.19	-13.642	-11.541	-8.8882	-8.6888	-6.7309	-8.5239	-11.034	-9.2312	-10.448	-9.6105	-14.303	-13.896	-6.9351	-8.472	-13.98	-12.186	-12.669	-11.062	-11.66	-9.0492	-9.1072	-7.7008	-10.897	-10.759	-6.6272	-12.885	-4.9417	-15.257	-12.107	-9.847	-6.5884	-9.0973	-8.647	-14.076	-4.5033	-12.067	-10.536	-9.3858	-7.4561	-12.702	-9.6667	-11.516	-9.2311	-10.512	-7.5012	-12.395	-9.7744	-8.882	-12.024
-7.6813	-9.3338	-8.0099	-5.7235	-12.534	-10.809	-10.512	-12.792	-12.328	-12.489	-9.8099	-8.4885	-10.714	-13.682	-13.286	-19.031	-11.441	-16.154	-13.755	-13.216	-9.4035	-11.215	-13.054	-10.777	-10.456	-10.843	-12.786	-12.088	-14.508	-5.5796	-12.021	-16.2	-12.632	-16.024	-13.27	-12.844	-8.6702	-9.6401	-15.052	-8.3663	-8.143	-11.664	-14.402	-12.19	-12.322	-7.7748	-12.107	-12.85	-10.411	-13.086
-8.402	-9.7379	-7.7925	-12.44	-10.771	-10.564	-8.6266	-10.767	-12.15	-8.5433	-10.568	-13.336	-14.988	-10.569	-9.3755	-11.428	-14.058	-12.755	-14.731	-10.498	-12.518	-8.1791	-12.55	-11.131	-11.741	-15.168	-7.4982	-13.51	-5.7521	-7.022	-10.386	-10.06	-10.393	-8.7385	-9.7866	-9.9479	-7.8114	-12.371	-12.768	-11.542	-8.6515	-12.015	-15.264	-11.669	-9.4131	-8.472	-12.122	-8.6585	-16.532	-7.1242
-2.3365	2.8805	2.2154	-1.6475	-1.2944	-2.3878	-1.0329	-5.4501	3.5175	-3.8371	-1.6045	-6.0921	0.2046	-1.9916	-4.3673	-1.3174	-0.05229	-3.9176	-2.408	-4.2288	-3.0426	-4.3009	-4.6085	1.3547	0.083835	-3.9379	-4.239	-2.69	-1.4302	2.4836	-2.4053	0.89227	-2.4792	-3.0487	0.029426	-2.9998	-4.8457	4.2601	-7.2903	1.743	-2.2798	-3.1639	-0.37432	0.2263	-4.4437	-1.2879	-0.92965	0.16388	-3.1158	-1.6235
-0.037988	-3.3353	-3.121	-5.7401	-1.9473	-3.0513	-4.0307	-0.64636	-1.3776	-1.572	-2.8856	-4.5131	-2.9985	-3.3423	-2.0077	-5.8996	-8.5016	-2.2143	-0.7085	-2.9879	1.6928	-4.0631	-4.9142	-4.9556	3.0098	-3.4456	-2.6601	-3.3199	-1.7324	-2.7321	-2.5147	-3.4993	-1.4789	-1.2421	-2.6908	-6.82	-3.1581	-6.066	-3.2878	-8.6894	-1.8515	-5.4193	-3.2738	0.42997	-3.2557	-6.0726	-4.054	-5.348	-2.8101	-1.3802
4.4088	-1.7722	-1.3406	-2.8316	-4.2885	1.4047	-0.60824	-5.1555	1.8617	-3.2144	-2.0449	-6.9664	0.064281	1.5719	-2.8345	-5.0726	-5.6888	-3.5963	-2.4154	-1.5613	-1.6674	-2.2643	-1.3745	-1.4845	-7.3651	-3.8351	-5.6809	-0.76113	-5.1989	-4.4904	-5.877	-0.73221	-3.0547	0.92913	-2.9353	-2.3175	1.3511	-3.9817	-2.934	-4.8836	-1.4663	-4.7386	-4.9308	-3.0334	-1.9475	-5.9687	-6.8819	-1.6635	2.5512	-0.28301
-3.9414	-3.7725	-2.8293	-2.4752	-3.1993	-4.0356	-5.9603	-3.4626	-3.6985	-3.3828	-3.2756	-3.7405	-2.8974	-6.37	-3.048	-2.1078	-4.8233	-0.54268	-3.725	-2.4061	-4.3913	-3.9198	0.072405	-0.26832	-5.5029	-2.9621	-1.3012	-3.2233	-3.1847	-2.7243	0.25218	-5.9822	2.1388	1.7303	0.81339	-4.018	-6.3699	-0.79466	-6.0398	-5.0174	-3.9991	-6.4937	-5.5001	-3.7017	0.70178	-1.7811	-1.2894	0.53654	-4.6968	-6.9192
-4.4792	-0.19084	-2.7457	4.2883	-0.754	2.4252	-2.6003	2.1795	4.4082	3.1522	1.076	0.98193	3.7597	4.9608	7.5353	2.106	1.1034	0.28993	3.1138	0.21822	0.23381	1.2208	0.99815	-0.40872	7.0885	3.0267	-3.158	2.6036	2.7661	0.81882	0.438	0.7993	1.4125	0.63352	2.3781	-0.46439	-1.1545	0.66205	1.0855	4.2758	2.3742	-2.8791	1.4404	2.499	-1.5369	1.7756	2.4763	0.81973	3.8077	2.3619
-13.206	-12.464	-17.034	-8.0804	-10.517	-13.773	-15.335	-16.633	-11.655	-12.382	-17.002	-15.283	-8.8678	-12.373	-10.507	-16.057	-8.441	-12.31	-7.3502	-14.816	-14.29	-11.14	-12.213	-13.799	-11.184	-16.072	-18.827	-13.539	-15.023	-14.06	-13.089	-11.415	-11.129	-13.452	-10.059	-13.369	-12.328	-10.886	-11.441	-10.589	-13.489	-10.891	-6.5376	-13.58	-15.103	-14.152	-13.96	-15.653	-12.219	-13.246
0.60383	-0.76507	0.22637	-2.961	1.2897	-1.0959	0.23352	5.6827	2.757	-0.95334	1.5882	-5.2312	2.7355	3.1251	0.091714	1.4788	1.6631	0.37933	0.17234	1.7532	-2.1592	0.5417	-1.9761	-3.0189	-1.1153	0.12756	0.109	4.7135	-2.5264	1.509	1.321	-1.2092	-5.1175	0.9507	-2.0247	-0.78431	-2.0015	-7.1922	4.3333	2.9103	-2.3484	-0.7944	0.92688	-0.37403	0.30316	0.86249	-2.1002	4.3583	1.6933	0.85033
-10.083	-10.705	-11.882	-13.953	-15.455	-11.391	-13.12	-11.274	-17.249	-9.1552	-12.68	-13.508	-15.993	-12.258	-14.803	-8.5598	-13.927	-15.305	-11.448	-17.547	-13.763	-12.214	-11.633	-11.566	-11.297	-14.766	-16.352	-11.94	-11.505	-13.684	-10.498	-11.646	-11.684	-9.838	-13.883	-8.9191	-11.943	-13.293	-15.75	-14.328	-13.123	-13.556	-12.17	-16.005	-14.05	-11.426	-12.547	-12.964	-13.019	-13.362
-6.6664	-10.083	-10.892	-8.5669	-14.383	-12.454	-7.0261	-8.0418	-7.4193	-10.108	-5.245	-6.828	-12.463	-9.3651	-10.151	-9.6729	-13.168	-7.2673	-11.105	-12.183	-8.6751	-10.075	-9.2506	-13.598	-9.9161	-10.735	-10.673	-14.749	-7.6017	-12.848	-16.054	-9.8929	-10.97	-13.042	-9.9798	-12.082	-12.758	-12.293	-10.357	-7.5338	-7.0959	-9.2781	-7.8959	-10.914	-12.92	-6.2665	-9.9295	-10.583	-8.9748	-7.2222
-23.237	-22.314	-21.255	-23.566	-21.381	-21.903	-24.808	-21.959	-18.861	-24.736	-25.511	-22.873	-22.711	-20.945	-21.308	-19.671	-20.616	-20.431	-23.732	-17.409	-15.461	-20.981	-19.309	-19.382	-20.246	-20.918	-18.618	-18.863	-24.674	-21.021	-20.355	-27.708	-18.308	-18.242	-25.239	-24.625	-23.667	-23.178	-21.529	-21.727	-23.649	-23.131	-27.952	-15.701	-23.323	-20.076	-26.174	-19.433	-22.922	-18.678
-3.8949	-4.37	-1.5419	-2.8623	-4.6189	-7.5015	-8.8659	-2.2229	0.1817	-3.5236	-4.2678	-0.44157	-3.3352	-2.5115	-3.517	1.4151	-0.68496	-1.1378	0.26734	-3.6042	-0.76717	-2.2496	2.6714	-5.2148	-4.8742	-4.4912	-5.1355	-0.97546	-5.8444	4.9773	-7.0906	-3.6097	0.46282	-5.1053	-5.4897	1.4558	0.90469	-6.6386	-3.0065	-2.5514	-1.0641	-5.7209	-4.5066	-0.51791	1.2763	-1.4148	-6.7422	-4.5034	-2.4317	-5.7534
-14.079	-17.267	-12.136	-16.679	-13.162	-17.234	-13.978	-16.587	-12.483	-12.531	-13.84	-15.668	-14.602	-19.019	-13.267	-12.442	-11.949	-9.9645	-11.323	-10.034	-12.097	-13.383	-13.841	-16.435	-18.926	-17.207	-18.202	-11.614	-12.854	-7.1473	-13.815	-15.854	-13.944	-16.331	-11.707	-14.587	-20.535	-15.522	-18.376	-6.5355	-12.299	-12.114	-14.075	-11.898	-12.676	-15.1	-15.917	-12.255	-15.063	-15.948
-3.0539	-1.9874	-8.0203	-6.9292	2.4137	-4.8497	-1.3938	-5.0063	-1.9026	-1.6737	-5.0799	-5.512	-6.7156	-5.6679	-3.0326	-8.9464	-6.592	-5.2303	-1.5357	-6.0555	-1.5934	-4.7223	-1.386	-2.991	-4.4323	-1.8048	-1.8405	-7.8741	-1.1091	-3.0674	-3.0036	-2.7767	-1.3122	-0.61404	-1.0602	-6.0515	-1.6395	-6.1244	-1.3496	-0.55022	-4.4907	-0.10223	-2.3007	-6.7576	-3.3476	-2.6437	-4.2204	-4.717	-6.1599	-9.8699
-10.272	-7.997	-7.2535	-8.5885	-9.2126	-11.499	-10.165	-10.17	-11.614	-6.9906	-8.5996	-8.9156	-2.9163	-8.0195	-6.6909	-10.655	-8.27	-9.3521	-7.1019	-10.404	-6.9955	-11.381	-7.4693	-2.7301	-7.3056	-6.1482	-10.629	-5.3522	-6.757	-7.8182	-10.778	-6.084	-10.976	-11.306	-8.1507	-10.274	-15.438	-8.2525	-7.6235	-8.1387	-8.6313	-6.8544	-11.291	-7.6838	-9.0004	-9.6616	-9.9158	-9.5448	-10.324	-11.243
-0.25681	-1.4805	-0.68174	-6.3183	1.3838	-4.332	0.68984	0.30459	-2.4018	-1.7037	0.13267	-0.74946	-0.64628	-2.9213	-1.6937	4.9538	-0.41484	-3.7584	-0.95739	-1.5176	-1.5841	0.35582	-1.2141	-1.2903	1.4268	3.7913	-0.63681	1.3347	-1.2086	-2.9305	-3.3623	-3.0498	-1.0656	1.9468	-0.21051	1.5461	2.4149	-1.0886	2.0934	0.14636	1.0235	-5.0956	2.0912	1.9854	0.41146	0.42705	1.2924	-0.89221	-7.7569	-2.3371
-12.138	-14.403	-9.9988	-13.396	-12.041	-10.685	-11.226	-12.135	-9.227	-9.4573	-15.69	-8.6449	-10.459	-12.436	-11.335	-14.314	-10.663	-9.7211	-12.547	-8.767	-13.026	-12.003	-10.171	-12.529	-11.784	-10.756	-9.955	-10.168	-6.2697	-15.498	-10.427	-10.277	-12.611	-9.2431	-10.229	-5.5396	-13.868	-13.57	-9.6068	-16.218	-12.929	-12.828	-11.722	-13.786	-13.673	-12.015	-13.362	-10.436	-11.002	-11.714
3.9221	13.718	8.6493	9.5948	7.4593	6.6782	12.834	10.109	12.196	8.4061	9.7284	7.2132	9.1877	10.143	8.9127	8.3338	4.4725	10.926	9.2493	12.152	6.18	14.691	7.6871	11.614	8.6058	9.4906	11.171	6.4413	4.6793	13.265	10.763	8.9377	12.97	8.8304	9.5929	14.936	13.328	5.7631	10.961	8.2803	12.301	3.2224	10.213	15.67	10.529	10.523	4.603	11.856	9.2992	8.145
8.006	7.8761	-0.92124	6.4857	1.68	2.8129	3.0851	3.0606	4.0432	2.4941	2.782	-0.5877	7.0866	6.8652	0.25448	4.3263	2.4084	1.6459	3.1429	0.097511	6.029	0.53401	2.1563	3.7485	0.85863	-0.046609	-1.8116	2.1828	1.7958	3.6013	5.5067	5.3316	0.35746	1.4015	1.3616	6.3018	0.42547	0.36588	1.7234	5.931	4.2598	-0.42244	0.019356	-1.0386	3.7702	5.3197	2.6062	5.8675	3.4914	0.71576
4.9055	3.5012	3.8018	2.73	5.0481	1.5062	2.9392	1.9107	1.6994	-0.21964	0.98971	-3.2155	2.7517	-1.9031	-3.7196	2.4843	3.0156	2.7255	2.9394	2.6755	4.0661	4.5231	6.4652	1.1129	0.31891	1.5567	0.81863	2.0621	0.26315	3.286	0.34358	4.0985	0.10247	2.0332	0.32385	4.6877	0.80731	6.8907	2.4999	-1.661	-2.7385	-0.87505	0.47397	-1.7843	6.1065	-2.3245	5.1956	2.2321	3.7325	3.9276
2.7972	2.4982	3.6926	0.68895	-0.078033	2.3365	1.0996	1.2003	4.4609	3.4275	0.56172	2.6935	-0.57882	5.2695	0.16289	3.6677	1.3534	-1.2445	-0.38492	4.0052	1.709	4.0485	1.011	0.46556	-0.5246	6.2147	4.5352	4.0583	1.1051	-1.4182	-0.46113	3.0818	-1.0339	1.7957	6.3236	3.5906	1.4178	1.2261	2.7735	1.8713	-2.4552	0.060394	1.1037	4.4083	3.0071	7.6077	8.78	-1.1225	-2.0064	4.4731
-0.15198	-0.31211	4.4388	3.1485	2.2487	1.5989	0.63702	2.4808	-0.22381	0.80011	3.5564	2.0014	4.0087	1.8937	-2.8258	-2.4124	1.5701	2.328	6.1324	-0.17933	1.3779	-0.7241	1.3153	3.0308	2.2767	0.73807	-0.14408	4.6708	1.5692	4.4267	0.49973	1.1437	6.2886	2.2472	2.5297	-1.2666	3.2373	-0.72901	-0.55629	4.442	3.4631	5.2656	-1.015	6.7706	3.0116	3.9679	5.8501	-0.25403	1.5292	3.1347
9.9757	9.7214	6.6584	6.7244	7.6634	13.089	6.4229	9.4522	10.967	10.626	11.914	3.1075	5.3161	7.53	4.1779	8.7192	9.8388	7.0585	15.361	9.4877	10.949	10.002	11.575	7.8914	10.356	5.0865	11.225	11.272	12.088	10.961	11.887	9.7598	12.377	13.204	11.003	11.426	9.8915	9.4834	8.3706	8.7477	8.613	8.0954	14.458	9.0182	9.9027	11.735	10.728	10.894	15.92	9.2979
-1.4748	2.6791	1.7678	-0.43265	4.2491	6.3822	6.5857	1.6767	3.2045	-0.92798	5.1716	6.3492	6.8751	4.6163	3.9844	-1.6307	7.9881	0.55532	2.7501	6.4728	3.5787	2.5048	3.7999	3.0832	3.241	3.1683	7.6357	5.6401	4.4056	4.7391	7.0743	5.3193	5.6198	5.4176	2.4688	4.1519	3.8372	2.7437	5.2941	3.0511	2.7847	5.7162	7.0394	4.1579	5.9879	1.2363	5.42	4.5841	1.8798	5.4326
2.5605	2.0035	2.0363	-2.3442	1.0678	3.9945	2.5458	5.0577	-2.6221	3.0305	0.89056	0.62272	4.1845	2.0222	2.4192	5.6086	4.3749	2.6242	-2.422	5.4094	1.1299	-0.71445	1.21	2.5984	-0.68575	0.17037	-0.00087221	2.8303	1.0655	6.5083	2.882	1.569	-0.18535	-2.9051	4.9804	2.8077	1.7984	3.8779	4.0201	2.6449	2.9348	0.10672	-3.1731	4.1491	1.017	0.41782	2.4131	1.9114	4.5492	2.1422
9.1041	7.4808	3.0109	7.361	8.1824	0.46773	7.0905	7.0826	6.6039	4.4622	7.9143	2.4622	2.4943	6.0061	8.0254	2.946	2.5158	8.2263	4.6688	5.4214	1.4101	8.4016	3.9964	5.9792	10.855	7.0532	8.2779	5.9089	7.5202	8.7023	8.2467	5.4545	8.6203	8.4146	8.0254	7.5814	12.716	9.2632	8.7848	6.9063	8.2124	13.001	8.2172	4.3468	5.3357	8.2376	4.5386	7.2835	5.4727	4.2688
-8.949	-15.16	-15.423	-9.4486	-11.192	-18.882	-15.395	-12.841	-15.595	-8.2049	-14.309	-12.734	-14.006	-13.042	-9.9904	-13.178	-10.185	-14.876	-14.523	-13.014	-9.6887	-15.097	-14.527	-11.121	-15.45	-12.889	-6.8167	-7.3137	-10.162	-13.422	-16.211	-12.393	-16.92	-10.809	-8.675	-10.796	-15.834	-11.043	-12.45	-11.573	-12.843	-13.37	-17.617	-14.387	-15.633	-16.257	-14.696	-9.8797	-14.974	-14.913
-17.181	-16.138	-12.053	-11.891	-17.205	-13.17	-13.235	-13.928	-16.362	-19.985	-16.524	-14.706	-11.171	-14.573	-12.447	-14.522	-12.251	-17.646	-15.777	-14.967	-13.984	-16.585	-16.245	-15.281	-12.124	-13.946	-12.561	-15.406	-12.134	-13.117	-17.175	-11.712	-18.713	-12.109	-13.108	-13.97	-11.268	-13.517	-9.4167	-18.028	-13.537	-17.431	-16.865	-12.726	-13.5	-9.6391	-16.081	-18.523	-12.23	-17.659
-3.6257	-3.0026	-5.3804	-1.6109	-5.8305	0.30902	-1.5513	-3.402	-5.6609	-3.8793	-4.7247	-5.8611	-5.8108	-4.5405	-5.8315	-3.9015	-4.1931	0.95779	-4.9141	-2.3239	-3.8582	-2.6137	-3.537	-4.7688	-3.7268	-1.6943	-2.8369	-6.5932	-2.9842	-3.0434	-3.4711	-8.5258	-1.5821	-7.2742	-4.5639	-3.8382	-5.5652	-2.6304	-3.7621	-1.2661	-3.8132	-6.6774	-4.4135	-5.4736	-2.5892	-3.9098	-1.8385	-2.1961	-5.8628	-7.1907
-6.9951	-4.289	-5.2846	-3.4786	-1.0984	2.2152	1.7477	-3.9217	-0.36495	-0.3321	-1.3446	-2.8387	-3.7237	-0.073445	0.89074	-1.5756	0.069521	-9.2068	-4.3794	-5.262	-4.0873	-6.0968	-4.9333	-0.45121	0.74367	-5.8783	-5.3069	-4.6942	-2.619	-8.2027	0.41573	0.91201	-0.45862	-4.8309	-4.0734	1.2624	-3.5855	0.063704	-3.2319	-2.8945	-0.49221	-3.4566	0.99153	-3.9723	-5.3569	2.1941	-2.0893	0.79297	-7.1334	-2.8652
-0.93657	-4.3366	-4.151	-2.7819	-8.8224e-05	-2.814	-2.9228	-1.387	-3.2206	-1.5499	-2.9891	-0.31322	-0.37182	-2.8549	-0.1895	3.7211	-0.1251	-2.3059	-0.38237	-2.2957	-0.1261	-0.2482	-1.7494	1.2042	0.033402	-4.1837	-2.3107	-7.6389	-0.19101	-4.2033	-3.0388	-0.86586	-7.8132	-1.7538	-3.5292	2.0192	-1.7106	-3.4025	2.8658	-5.5443	-1.2218	-2.5351	-1.8668	-2.4382	-1.6605	1.6806	-3.3422	-3.653	-6.4884	-3.816
0.56572	-1.2605	-1.8669	-2.555	0.50217	0.47329	-0.17837	1.6158	-4.2644	-2.5497	-2.2764	1.1386	-0.81409	-2.4463	-1.8159	-3.2153	-1.2516	-2.1957	-2.7229	-4.412	-5.7388	0.76591	-1.5281	-0.21617	-6.787	-1.3734	1.9499	-2.1544	2.8467	2.274	0.04619	-1.9635	-1.4853	-0.72093	-0.7949	-2.5569	-3.3105	-3.6203	-4.3624	-0.62544	1.0991	3.5344	-0.37564	3.5141	-0.50271	-2.4718	-0.53399	2.2322	-4.2598	-3.3853
-11.252	-13.437	-11.33	-10.255	-13.936	-11.064	-13.193	-10.091	-11.828	-12.541	-12.884	-13.442	-12.912	-8.2395	-10.095	-10.515	-9.9791	-12.728	-8.2247	-15.68	-12.838	-11.612	-15.995	-15.377	-13.39	-9.5145	-14.816	-8.8466	-9.6726	-8.5074	-12.377	-10.966	-13.72	-10.562	-11.934	-13.972	-11.01	-8.6015	-13.079	-9.4679	-8.5673	-14.666	-16.69	-12.638	-6.6543	-11.794	-10.601	-14.235	-14.161	-9.8643
3.8422	-1.7006	0.2189	-2.6444	3.2714	3.052	3.8065	0.031717	0.90134	-0.33602	3.3751	3.5039	-1.5623	6.0917	3.3301	-0.54877	-2.2949	0.80335	-2.5869	-0.51259	-2.3293	-0.40059	1.8762	-0.77131	-0.024465	-1.8498	4.2489	-2.9788	-1.8489	2.2013	0.63119	-0.32289	0.96326	-1.3581	2.2085	0.071935	3.4473	-1.1767	1.3959	-1.6739	-1.7287	0.8609	-2.8459	0.6523	4.2522	-0.85619	-0.2025	-0.83126	5.443	1.1699
10.83	5.2471	5.4983	9.7942	5.5291	13.934	7.2922	5.7351	8.0027	5.9428	4.9317	6.7195	7.0997	3.7701	5.5771	10.379	8.9722	8.5155	9.3441	7.6643	8.4465	12.011	7.2021	11.439	11.331	9.6739	10.48	8.7471	10.321	7.9523	9.6759	5.4995	7.2866	5.6019	8.1617	1.8927	7.9266	5.8363	3.4523	6.8156	7.7171	6.2552	5.0536	6.0491	8.2604	10.494	9.7519	9.2899	6.9685	5.5066
-8.8041	-13.703	-10.424	-9.0433	-7.5455	-9.1118	-11.958	-14.295	-9.6707	-10.206	-15.116	-15.877	-12.5	-12.877	-14.307	-14.07	-10.275	-12.056	-17.363	-10.367	-13.984	-11.488	-14.126	-9.812	-16.855	-14.478	-12.022	-14.267	-12.59	-11.507	-12.861	-17.891	-13.309	-14.668	-11.193	-13.337	-9.731	-9.2963	-11.273	-12.249	-14.002	-17.848	-14.877	-9.7419	-12.488	-12.676	-9.4802	-11.573	-13.214	-15.443
-11.84	-13.19	-10.992	-9.5087	-10.367	-14.382	-11.274	-13.04	-15.969	-16.049	-11.779	-9.9777	-12.436	-8.8642	-9.4611	-12.094	-13.415	-13.787	-18.33	-13.141	-10.269	-16.5	-13.181	-10.998	-11.516	-9.599	-14.548	-10.907	-9.6571	-11.286	-10.729	-15.817	-14.69	-13.046	-11.943	-9.5393	-8.2357	-14.176	-12.406	-11.914	-13.497	-13.542	-11.101	-9.0072	-16.333	-15.382	-14.506	-16.19	-15.545	-10.16
-4.4192	-3.2881	-2.913	-6.0611	-5.7897	-1.6251	1.7237	-0.32655	-1.7968	-2.1819	-1.7233	-1.1349	-1.4522	-2.2047	0.38001	0.32245	-3.6631	-1.0069	-1.8546	-9.2156	-0.8663	-4.1673	-1.7645	1.5626	1.6192	-1.4801	-5.6483	1.1715	-2.7011	-1.9512	-0.16205	-4.0984	-1.574	0.5052	-1.0867	2.354	4.2701	-0.59503	-3.0889	-3.5262	-3.5547	-0.62419	-4.3035	-1.4861	-2.5855	-6.8623	-0.65702	1.7694	-3.3045	-1.3207
-6.1629	-1.8275	-0.058155	0.57986	-5.1856	4.206	0.85235	-3.5926	3.7679	0.51169	-2.6436	-6.1564	-2.1779	0.39713	1.8029	-7.387	-1.1605	0.39933	0.43331	-2.9529	-3.0687	-0.71507	-2.2647	1.0309	-3.6788	2.5466	-5.1181	-2.0387	-2.6932	1.1862	-2.4293	-1.6287	-4.6218	-3.6354	-3.7205	-2.7031	-3.1787	-3.9199	3.5916	-0.22008	-4.207	-4.1764	-4.9352	-2.3229	1.9822	-0.60113	-4.6976	0.80127	1.5738	-1.4293
1.1	-1.3423	-1.9611	-2.0587	-2.7215	2.9713	-4.1092	-1.9662	-7.8779	-5.8443	2.388	-3.3107	-3.342	-1.6983	-0.2866	-4.1433	-1.1859	1.8453	0.71424	-0.41505	-0.24282	-4.087	-3.0221	-5.0587	-8.4894	-2.2415	-3.6563	-3.4347	-1.2497	-5.6829	-6.1218	-3.8047	-1.8658	-5.3506	-6.6505	-6.4495	-7.3434	0.11264	-0.1953	-4.5562	-7.6099	-2.0424	1.2619	-1.449	2.1663	-3.9484	-4.9178	-3.9139	-0.47166	-6.6237
-12.705	-14.748	-15.604	-13.588	-11.949	-14.374	-12.874	-13.897	-12.293	-12.558	-12.598	-14.433	-10.577	-11.54	-11.859	-10.853	-15.841	-11.907	-11.868	-9.842	-10.462	-9.3978	-15.223	-12.929	-13.526	-11.46	-12.743	-12.415	-11.57	-13.339	-12.967	-15.806	-13.768	-11.888	-13.624	-11.654	-12.12	-8.742	-13.584	-8.076	-12.071	-6.9855	-13.725	-11.436	-7.8742	-14.437	-13.189	-18.14	-15.403	-15.827
-10.542	-14.687	-13.402	-12.708	-13.361	-14.22	-13.551	-13.523	-14.933	-10.021	-12.986	-15.012	-15.157	-11.225	-14.812	-18.572	-13.923	-15.912	-19.515	-13.34	-13.823	-13.417	-15.872	-15.69	-10.942	-16.405	-17.577	-17.317	-12.754	-14.423	-11.149	-9.5057	-9.6717	-14.334	-16.703	-8.0886	-16.218	-12.787	-17.585	-8.3354	-15.386	-15.91	-17.302	-13.258	-16.528	-13.386	-14.272	-16.403	-13.622	-13.745
-15.872	-11.024	-13.863	-18.498	-11.084	-15.257	-13.017	-17.585	-8.4539	-7.9754	-13.279	-11.406	-10.468	-11.549	-14.259	-12.855	-13.53	-13.248	-10.833	-12.431	-12.916	-9.3975	-15.977	-18.196	-8.8934	-8.7328	-13.283	-18.156	-10.933	-10.954	-7.8366	-10.674	-14.778	-11.474	-8.3465	-19.695	-8.6199	-13.078	-15.458	-10.085	-14.426	-10.712	-13.018	-14.022	-9.2149	-14.768	-11.353	-13.025	-15.76	-17.102
7.0323	7.3176	2.9633	6.1433	6.9899	9.9138	7.6911	4.9342	5.3985	5.4919	7.7002	2.0956	7.8361	7.098	5.9205	8.5841	5.8264	9.6166	11.131	6.4295	10.725	6.138	6.3977	6.8873	5.0516	6.1445	6.7342	4.2753	8.5105	8.1949	3.6993	7.0776	3.7563	4.9436	4.6306	7.8215	2.7412	9.8979	3.0565	8.1154	10.463	9.5851	4.8711	6.1684	7.6017	2.3514	4.1943	10.153	8.1805	7.156
-16.901	-11.671	-16.504	-12.957	-10.031	-11.222	-12.426	-16.601	-9.5485	-8.744	-10.539	-12.843	-12.279	-13.143	-13.219	-16.744	-9.7741	-9.3945	-7.3001	-9.4013	-10.551	-13.664	-10.555	-12.166	-9.0979	-14.11	-13.669	-17.076	-14.201	-13.262	-14.64	-8.8826	-10.755	-8.1231	-15.425	-8.1909	-14.694	-13.333	-11.602	-10.385	-16.662	-12.561	-11.044	-11.621	-13.473	-5.67	-16.16	-15.249	-11.449	-14.069
-14.373	-16.551	-12.752	-12.309	-14.816	-13.508	-17.179	-13.485	-16.375	-16.373	-13.566	-14.814	-15.42	-9.4336	-15.285	-11.048	-10.715	-16.059	-12.579	-13.796	-13.03	-15.328	-16.935	-14.426	-16.06	-9.1288	-7.8575	-11.995	-12.596	-14.486	-12.467	-14.509	-14.56	-14.555	-17.081	-14.517	-12.182	-15.948	-17.252	-14.926	-17.453	-12.769	-13.711	-11.677	-14.455	-13.511	-14.713	-13.871	-13.96	-11.875
4.8488	-0.8652	1.1763	3.9951	-0.21572	2.0561	4.056	0.83062	4.0353	2.0343	3.2515	4.328	-1.1089	4.1044	1.5726	-0.47904	-2.9442	0.40794	6.0362	0.3595	5.4269	5.3503	3.2391	0.24439	-4.3344	1.9535	-1.2695	2.6639	-0.023532	-0.088372	2.4135	-1.1676	2.2158	-3.6692	1.7427	-3.2235	-5.7864	3.8868	-0.29856	-0.18319	6.4943	2.7955	-3.0516	1.3955	-2.3117	-0.1456	-5.1187	0.27778	6.8383	5.8628
-2.6569	-5.856	-7.398	-7.3209	-1.4043	-3.8154	-6.5178	-6.5915	-7.5252	-2.069	-6.1308	-5.4019	-1.0117	-3.1347	-3.862	-5.7552	-3.7734	-6.9466	-4.4482	-6.5117	-4.3025	-5.121	0.74327	-10.081	-9.3344	-1.0277	-7.7812	-1.5788	-5.9472	-5.7064	0.12864	-7.1864	-11.032	-3.0583	-5.9479	-4.1488	-11.338	-9.204	-10.866	-2.0399	-3.9411	-7.7287	-5.9466	-7.2496	-2.8075	-2.8385	-3.0488	1.0787	-7.2783	-1.688
-7.6752	-5.0698	-10.967	-8.3487	-0.12104	-0.90845	-6.9985	-6.1623	-4.3888	0.60083	-6.9485	-5.3208	-4.7955	-1.3166	-2.4101	-8.9756	0.81949	-3.026	-5.5593	-3.7884	-5.6438	-4.0862	-4.7936	-3.3938	-0.38509	-4.9209	-4.4973	-2.5753	-4.8174	-4.8805	-6.2758	-8.2192	-6.0591	-4.0761	-3.7654	-2.1625	-5.4943	-7.2709	-5.6863	-3.5778	-6.554	-1.5868	-3.2669	-7.7814	-5.7107	-8.3094	-0.71904	-6.5039	-2.8672	-2.1313
-17.143	-9.0635	-11.553	-16.16	-14.554	-13.179	-10.121	-9.1888	-16.152	-9.548	-12.369	-15.186	-16.026	-18.025	-16.909	-16.412	-17.335	-17.674	-13.019	-14.355	-16.295	-15.413	-17.814	-12.668	-17.62	-17.367	-13.604	-13.696	-11.321	-9.8967	-20.165	-17.116	-15.43	-16.132	-15.331	-16.91	-13.455	-10.522	-19.136	-16.294	-14.202	-12.708	-16.362	-14.223	-12.65	-12.772	-11.662	-16.184	-18.278	-17.575
3.2414	2.1196	1.3037	3.098	1.0335	4.6414	1.1843	0.38581	6.216	7.6306	0.030062	4.0568	2.6397	1.2695	1.6613	-1.6003	0.61509	1.9465	-3.6593	-1.9356	-1.5921	4.8981	2.2101	1.9462	1.5077	3.442	5.1171	6.2288	7.0181	-0.46266	-0.7416	6.2318	5.0652	4.1608	-3.9836	0.79709	-5.7205	2.4497	0.39818	0.66297	-0.14689	5.0163	1.86	1.8759	2.8461	3.5113	7.7721	-0.83911	0.41071	0.22317
0.3081	1.933	0.80057	7.5607	-3.2333	0.77422	6.0808	0.78284	2.1429	2.0151	4.1177	1.1806	6.3851	-0.16607	2.1202	-1.3754	3.747	2.1009	0.50543	1.7075	0.45519	-1.2967	0.97952	0.58227	-1.8105	-0.75034	2.3988	5.2468	1.5665	-5.0522	-1.4557	0.50977	3.5121	-2.6277	0.71098	-0.26143	5.228	0.77182	3.6491	0.61236	2.7301	3.4108	3.6964	0.0584	-0.91915	1.361	1.9382	4.1486	0.3373	3.6139
5.4257	-2.6838	4.2755	-2.1978	-1.0817	1.2469	-2.4268	-2.4118	1.8586	-1.7361	0.72162	-1.8837	-2.0235	-2.1919	-5.9287	-2.8975	-3.2168	-0.98186	-0.76264	-1.7059	1.3559	-3.4773	3.3893	-2.044	1.2649	0.093959	-0.39544	3.4478	0.58703	-3.3598	-0.69586	3.0669	2.3917	2.1438	-2.132	-2.7988	2.1953	0.83117	-1.7406	1.1056	3.03	-0.64596	3.0137	3.0358	-1.3684	1.8751	-3.3461	-1.3352	0.47359	2.6114
-9.2437	-7.0729	-10.168	-2.5538	-5.0391	-5.27	-1.7494	-5.359	-11.596	-7.1118	-7.8836	-5.8721	-12.791	-4.124	-7.713	-8.984	-10.137	-9.2004	-6.1513	-7.3172	-6.911	-10.85	-9.8468	-3.7935	-9.2274	-8.4614	-11.076	-4.8303	-7.0305	-1.9843	-8.8085	-8.1273	-7.8409	-4.0574	-8.8088	-4.4307	-8.2994	-15.447	-6.4178	-7.3112	-9.2138	-9.0779	-4.321	-9.432	-6.9822	-9.5899	-10.083	-13.02	-10.687	-4.1968
-16.109	-12.275	-17.615	-14.906	-9.7239	-14.263	-14.838	-14.462	-11.375	-16.021	-16.343	-12.611	-13.245	-12.927	-15.437	-18.82	-6.6366	-15.504	-12.713	-11.84	-15.499	-13.866	-16.742	-11.874	-12.812	-10.864	-11.949	-10.767	-18.112	-16.151	-10.732	-14.308	-18.878	-13.51	-12.831	-11.684	-13.578	-13.352	-15.491	-11.57	-13.702	-13.325	-14.882	-14.364	-15.274	-14.191	-16.754	-7.5277	-13.149	-11.926
-2.3225	-4.7472	-2.0477	-1.4431	-2.4545	-3.0166	-2.2343	-3.9205	-3.6352	0.08095	2.3524	2.2187	-2.4603	-1.453	-1.4578	3.2128	1.0639	2.6131	-5.6664	-1.0651	-2.124	2.661	-2.0856	-5.269	3.0302	0.88635	2.3027	-2.0815	-4.5435	1.7632	-1.8019	-0.90788	-2.2991	-4.5233	3.3648	1.9594	0.083204	-4.9477	0.43691	-2.8192	-0.7352	-2.4155	-1.4667	-3.5675	0.49517	0.1758	-3.166	-0.49367	-0.54844	-6.0879
-0.55915	-0.068367	-1.9791	0.073497	-0.89382	-0.088358	1.3173	-3.2259	0.99976	-1.6263	1.7669	-3.4076	0.31537	-0.36371	-4.5856	-0.89966	-1.6298	-0.51611	-0.96527	-0.74765	-1.3976	2.383	0.63555	-4.3996	0.2217	-1.1208	-1.4788	-3.0987	0.3095	-2.1837	-0.77699	-6.7543	0.7699	-0.11588	-0.74727	1.5177	-1.811	0.9598	0.35409	1.4322	-1.852	0.35877	0.99048	-3.2431	-2.2015	0.2775	0.47352	-5.9825	-4.2544	-1.9306
4.1405	4.6843	8.5632	5.5979	5.3894	1.9579	6.5316	5.2608	1.165	7.3816	9.6836	6.2742	4.5489	5.8182	6.8981	6.2384	3.6504	5.2082	4.4747	11.916	3.1653	7.491	5.2573	5.0717	5.0089	3.213	2.6692	3.0673	3.4694	0.18029	5.1885	3.5409	4.271	1.9217	1.8244	6.3128	2.697	7.8021	2.0306	7.1946	2.1232	-0.50311	3.3585	2.9388	1.3047	-0.34194	-0.45345	3.4319	4.9966	2.7661
-2.0745	-1.4384	0.81126	0.65847	-2.2702	2.042	0.70025	1.8654	-0.06357	-3.0567	-0.19193	1.9627	-0.40757	-3.2625	2.6732	1.3028	0.94691	-2.6794	2.0814	4.0899	-2.439	2.7639	1.7004	-1.2802	0.59688	3.6746	-2.1932	3.2163	4.7779	-3.6213	1.0577	-0.77017	1.5031	-1.2378	2.0095	0.91024	-3.3734	2.338	-2.6079	2.6251	-2.8093	3.3926	0.45624	-1.3466	-2.0914	-0.91698	-3.4089	0.80503	4.6195	-0.22196
-10.25	-10.543	-8.6722	-7.2128	-15.1	-9.4148	-10.042	-11.058	-7.6541	-11.994	-9.3678	-9.5405	-11.17	-6.5868	-7.348	-10.11	-9.2206	-10.036	-13.112	-13.082	-10.949	-15.337	-10.07	-9.7433	-10.223	-11.264	-8.3043	-11.2	-9.7547	-12.654	-14.806	-10.055	-13.533	-13.711	-6.5513	-11.204	-14.359	-11.524	-11.905	-10.186	-13.763	-6.83	-12.375	-12.014	-10.654	-10.005	-14.146	-9.9858	-10.373	-11.581
-3.8186	0.72597	0.7145	1.0459	2.4323	-0.92359	3.9521	2.9558	3.3821	2.7439	-2.1729	5.7897	-2.4665	2.7884	3.9646	-0.84931	1.4679	-0.73441	2.944	0.86532	1.8306	-1.1162	0.38711	3.0365	-2.444	2.2806	0.99865	2.0166	2.8134	0.67437	-2.535	0.45582	3.0054	1.1016	3.4716	0.24293	-2.6918	3.3061	1.2165	0.71779	-1.3675	2.1005	6.6658	0.24739	0.47429	-0.17415	5.5464	3.6834	-1.0729	5.7865
-1.6795	-2.6258	-4.9771	-6.9741	-3.0797	1.6791	-0.50004	0.24898	-1.9697	-3.1107	-2.2646	-3.3007	-3.3982	-1.1146	-1.1406	-2.3573	6.6106	-3.4751	-0.38267	-1.0899	-3.4309	-0.90838	-5.1233	1.709	0.49033	-3.1064	-3.3135	1.667	-4.3978	-0.13677	-6.1015	-1.6666	-0.0348	0.6972	-5.0916	-1.0433	-4.2651	0.3971	0.13309	-4.5423	-5.0454	-1.6237	-1.6094	-0.26073	-3.8005	-3.1297	-2.8666	-0.53298	-2.4162	0.73024
-8.3031	-8.8997	-16.697	-15.931	-5.1219	-11.927	-12.746	-15.572	-16.013	-14.283	-11.7	-13.927	-14.577	-11.754	-12.57	-13.956	-14.766	-11.131	-12.604	-13.411	-14.766	-15.103	-10.1	-10.135	-16.15	-13.317	-13.96	-13.143	-11.794	-9.251	-14	-15.08	-9.1756	-10.305	-14.156	-16.473	-15.355	-14.549	-9.7172	-11.27	-11.694	-14.169	-12.111	-13.684	-10.889	-8.0004	-12.236	-20.199	-13.137	-10.385
-15.188	-11.112	-11.72	-9.0168	-10.376	-11.013	-16.698	-12.534	-12.633	-16.994	-17.724	-15.684	-7.7619	-16.039	-16.904	-11.815	-14.222	-15.744	-10.562	-13.661	-12.738	-15.156	-11.861	-17.675	-12.18	-12.417	-13.03	-7.8972	-12.6	-9.3148	-13.312	-10.858	-18.906	-10.195	-15.939	-14.172	-11.073	-15.358	-12.791	-13.701	-9.3321	-10.556	-16.032	-15.166	-18.289	-15.374	-15.707	-15.092	-10.701	-13.702
-25.147	-21.638	-22.321	-24.763	-25.968	-26.509	-20.904	-20.44	-22.192	-20.045	-22.335	-19.747	-24.055	-22.723	-23.539	-17.342	-19.092	-20.095	-24.341	-21.415	-23.121	-24.268	-24.566	-18.642	-17.778	-23.79	-23.576	-22.485	-21.573	-19.157	-23.253	-18.407	-20.218	-23.692	-25.247	-24.708	-22.862	-20.868	-23.184	-22.157	-23.679	-18.91	-20.811	-20.218	-21.695	-22.351	-19.862	-24.317	-18.802	-25.99
-2.1105	-2.3926	-3.944	1.8498	-5.5443	-2.9724	-3.0285	0.55945	-2.6139	0.021805	-0.63014	1.8211	2.9765	-1.2432	-7.655	-1.5382	-5.9755	-5.1042	-4.9569	-2.1627	-5.2358	0.47965	-0.82282	-2.3361	-2.0383	-1.4824	-2.0267	2.2061	-4.5777	-3.9962	-1.1226	-4.8365	-6.1696	-2.9154	2.2534	-4.8496	-3.5083	-1.6344	-1.6368	-4.3364	-3.5862	-4.0546	-9.0598	-0.23795	-4.7488	-4.2547	-4.7235	-4.4593	-1.3345	-5.8695
1.8873	2.4506	4.726	3.894	5.9275	6.7455	7.3367	4.0204	6.5181	6.6792	-0.27589	4.532	4.1753	1.7747	2.0661	6.0202	8.952	2.4669	9.432	3.6742	2.3162	6.4217	3.2434	7.3212	-0.011767	1.9944	5.535	2.6476	2.2072	1.0644	7.8797	4.6048	5.6301	6.5369	8.1719	3.99	3.6383	4.6071	2.43	6.3248	5.5521	4.2791	8.3126	9.3092	2.9695	12.044	5.3213	3.6731	5.9442	1.6982
-3.2279	1.9618	0.099907	-5.9773	-3.1155	-1.3253	-4.4523	1.5637	0.85385	1.7927	-3.5576	-8.6595	0.29686	-7.1953	-1.5782	0.56227	-0.6369	-5.501	0.28798	-2.4645	-1.9125	-0.95403	-0.25601	-0.91848	-3.0613	-2.1506	-2.7982	-1.7287	-5.0675	-2.0351	-2.8205	3.9946	0.59842	-5.823	-1.079	-5.3376	-1.379	1.1212	-0.10359	-3.2061	-4.9113	-2.0449	1.3226	1.2336	0.84658	-2.1645	-1.8666	-2.3019	0.38323	-3.6261
-14.07	-10.422	-16.079	-8.347	-14.735	-13.309	-11.956	-11.83	-11.967	-14.25	-16.753	-9.0877	-14.107	-17.279	-12.094	-8.5015	-12.313	-11.522	-14.284	-8.4072	-13.026	-13.494	-13.05	-8.3358	-11.57	-13.324	-14.082	-15.855	-16.661	-11.465	-11.469	-11.815	-13.173	-14.388	-13.553	-13.424	-13.896	-11.426	-9.7392	-10.593	-17.617	-14.622	-12.129	-10.838	-10.397	-14.161	-11.648	-9.8674	-18.815	-11.554
-2.7666	-2.5781	-3.6499	1.1388	-1.9253	1.2371	-1.7522	-2.5247	-0.3417	1.3832	-3.0723	2.1899	-2.1853	-4.3659	0.48511	1.9934	-3.6615	-1.109	3.7977	2.4512	-3.7074	1.1075	1.6444	1.1743	0.84438	0.43214	-0.76357	0.38131	1.1264	2.8986	-3.0023	-3.1377	-4.6804	0.10737	-3.1259	-2.6271	-2.2845	-2.7573	-3.1515	-6.1341	1.4014	-2.3124	-4.3291	-1.7317	-3.6454	0.50144	2.3072	-1.0249	-3.9486	-2.1954
-2.2442	-3.4022	-5.1744	-6.4383	-2.518	-3.7859	-4.5506	-8.7929	-1.5653	-0.18517	-4.8166	-4.1442	-2.909	-1.6382	-5.9046	-1.2646	-2.6167	-1.5303	-0.010693	2.8112	-3.6844	-2.9245	-1.4332	-9.4946	-1.2432	-2.3337	-2.9695	-2.5557	-4.5907	-0.13156	-1.7446	-6.7129	-5.3881	2.7264	-2.2526	-4.6613	-7.8278	-3.1758	0.28344	-2.2752	-0.064211	-2.5436	1.6638	-2.7196	-2.3486	-1.8751	-5.8333	-4.6681	-1.4903	-4.6535
-3.4724	-1.1353	-1.8573	1.2909	-6.815	-2.2576	-7.5104	-3.1164	-2.1627	-0.5146	-6.462	-3.6262	-5.3734	-7.6265	-3.5621	-0.27935	0.057582	1.8751	0.19159	-0.85133	-3.2394	-5.2876	-0.6641	-3.7652	-1.4508	-6.8989	-2.1973	-0.48563	-6.7167	-4.387	0.19465	-4.4451	0.67086	0.09651	-0.96801	-3.958	-4.7797	1.6191	-2.146	-0.14167	-5.2276	-2.0201	0.1232	-7.1963	-0.84889	-3.8444	-1.2813	-4.1976	-2.123	3.3118
-3.6904	-10.418	-4.0056	-3.3764	-7.5786	-6.1048	-7.9362	-4.268	-6.7819	-7.1371	-3.7549	-7.9755	-6.4729	-6.4513	-6.3825	-1.5045	-5.7272	-5.8398	-6.6821	-9.1199	-7.5877	-9.1224	-6.2337	-8.2727	-7.7764	-5.5142	-9.8235	-4.408	-10.703	-9.3953	-3.2008	-8.5547	-7.3378	-10.028	-9.8086	-1.9882	-5.1846	-5.5059	-7.841	-5.6819	-4.882	-7.3774	-7.2634	-14.825	-6.1894	-3.3712	-6.4345	-4.2386	-8.1784	-9.7931
-0.5829	1.1417	-4.0448	-3.2665	-4.739	-1.6308	1.1182	-5.8661	-2.4395	-1.78	-3.6906	-1.7257	-5.3728	-3.9641	-5.5801	1.4481	0.036471	-0.23894	-6.053	-2.0786	-1.9289	-5.4717	-7.7998	-2.5369	-1.8194	-1.0405	-2.9261	-6.072	-0.9184	-3.2727	-5.2828	-2.1365	2.3173	-0.86579	-5.4055	-1.014	-2.3526	1.832	-6.2417	-8.2447	-5.0982	-6.6822	-3.787	-2.5892	-1.3805	-1.4729	1.0606	-0.94841	-0.47406	-4.3162
7.64	2.9541	6.4552	9.4837	3.8369	10.123	7.3328	7.5651	2.2885	6.8686	11.513	9.1126	9.8672	10.538	9.3508	11.259	12.034	10.478	12.652	6.9583	11.311	6.5231	8.0571	12.257	8.6777	8.0821	3.3682	7.7907	4.0552	7.9951	10.527	8.3057	6.2859	5.4312	6.3587	9.2495	6.0753	7.4705	8.9051	11.658	8.1907	8.3826	5.022	6.833	13.306	9.5739	5.2266	7.0176	7.5144	4.5604
-14.844	-11.748	-8.2924	-10.617	-10.611	-13.302	-15.222	-11.222	-15.224	-8.2865	-13.372	-10.061	-11.679	-10.149	-7.5386	-13.283	-16.018	-10.803	-11.169	-13.326	-7.7783	-13.155	-14.802	-9.5655	-15.592	-9.2774	-7.5368	-13.867	-10.65	-12.294	-11.768	-9.9937	-6.1102	-13.909	-13.836	-14.73	-15.447	-12.465	-9.0322	-12.005	-15.323	-15.532	-10.998	-13.55	-13.839	-11.633	-6.799	-15.815	-10.512	-10.701
-3.9092	-2.9525	-1.4755	-0.30338	-5.6323	-2.1939	-3.1289	-0.77281	-8.9743	-5.3029	-1.9378	-3.205	-3.2683	-4.4564	-0.30122	-1.4203	-2.4707	3.504	-2.7985	-5.0274	-2.0305	-1.5876	-4.0255	-2.3259	-5.6068	-4.9648	-0.61596	-4.3809	-1.4638	-4.1896	-1.3444	-4.954	-7.8331	1.6051	-3.1569	-1.1186	-3.7991	-5.8079	-1.1467	-0.72856	-5.6633	-2.8669	-2.4022	-1.8407	-6.0395	-2.6298	-4.5958	-1.0914	3.0165	-5.0361
3.6964	-0.56694	-0.096591	3.4664	2.3963	1.5414	-2.5495	-0.26103	2.0263	4.6514	-0.15474	1.782	0.57938	-0.35304	-3.1792	0.34991	0.26135	3.5242	6.4578	3.9233	0.29915	2.1791	1.5954	1.2668	-1.676	-0.8093	3.0376	2.9856	1.7015	5.7479	1.1241	0.885	2.7112	2.4979	-1.3267	0.71206	1.8126	-1.7715	6.6064	2.9561	1.7367	3.6232	-0.85029	3.0591	4.3736	1.0217	-1.4246	1.5512	2.0717	0.28937
-6.4012	-3.4537	-0.49155	2.9351	-2.8759	-2.3093	-0.36942	-3.2174	-2.0833	-6.2996	-1.2086	0.39683	0.49606	-7.1358	-3.5135	0.7862	4.3967	-0.0094203	1.1121	3.1321	-1.9659	-1.5136	-3.0257	-7.5866	-0.23962	-6.1127	-4.0284	-0.27183	-4.3256	-0.55137	-0.25381	-9.5455	3.1947	-5.0296	0.43378	-3.1302	-3.4756	-0.68936	-5.8941	-2.527	-0.51264	-0.41277	0.84218	0.51452	-2.7164	2.2824	-0.40774	4.4437	-1.7922	-0.57931
2.0643	7.7021	10.053	6.0237	10.974	7.7057	9.3364	7.7313	4.8458	10.329	9.9135	8.9678	8.3545	8.1657	10.275	5.5338	9.0258	11.909	3.9316	9.8335	11.798	12.169	2.4446	8.1437	6.5601	8.1154	7.5107	5.3901	5.5673	6.7213	6.135	8.4935	8.1237	9.9918	9.3287	7.1393	7.0523	10.052	1.9381	7.2962	3.9597	10.189	7.306	9.7956	9.0103	10.986	10.097	7.0069	9.2127	3.5485
-13.655	-15.165	-20.008	-16.651	-11.974	-14.416	-8.3893	-18.648	-16.896	-14.122	-15.984	-15.434	-9.2138	-13.616	-18.667	-16.647	-15.713	-13.397	-15.793	-9.487	-11.353	-12.905	-11.731	-16.136	-17.622	-12.612	-13.211	-12.568	-14.069	-12.933	-14.944	-11.88	-9.3877	-11.216	-11.199	-17.113	-14.684	-13.398	-7.5039	-12.698	-16.216	-11.408	-17.608	-13.392	-14.241	-13.127	-15.469	-9.2574	-16.303	-13.927
2.6371	-2.1834	4.0771	0.60879	2.5653	4.0229	-0.04404	3.0614	-2.4515	-3.5992	0.61773	0.25505	-2.5465	-0.063073	4.489	0.68039	1.8516	2.443	-1.439	-0.4322	2.4383	2.2128	-2.4541	1.6955	-0.15594	-0.8149	-0.36078	2.0194	2.4091	0.64181	-1.7444	3.1569	-3.6362	-1.6906	-1.0318	2.8329	2.2329	3.2468	-1.0396	4.728	3.1583	3.6931	4.1714	-1.6841	-0.87111	4.3758	4.692	1.3745	0.67429	-2.021
-17.486	-24.128	-20.237	-16.643	-20.212	-21.596	-24.57	-21.521	-20.448	-24.31	-19.446	-17.071	-21.408	-21.063	-20.17	-24.191	-18.578	-22.36	-19.087	-20.702	-19.49	-21.938	-21.027	-24.037	-21.561	-20.411	-23.956	-18.523	-22.308	-24.906	-18.621	-14.424	-19.211	-22.54	-24.803	-17.848	-22.574	-20.335	-19.934	-23.896	-17.43	-20.278	-22.422	-17.347	-25.131	-23.187	-28.199	-19.026	-20.033	-19.339
1.9323	5.046	-0.6071	-2.9836	2.3486	-1.9785	3.0521	5.2014	1.2455	4.6664	6.4894	3.5077	2.0678	1.5639	4.1067	-0.13938	3.8224	3.9896	1.6098	0.25249	-2.0002	0.46951	2.0512	4.6547	-0.75932	0.15147	0.16369	-0.25722	-0.354	2.1287	-1.0786	-0.57573	4.6415	0.091128	-3.7541	-0.063211	2.4962	-1.0151	0.30931	-3.6527	-0.2765	-0.052482	0.059805	1.7456	0.95693	0.63767	3.8934	-1.8691	-0.5171	2.1875
2.0343	2.0907	0.38251	0.91958	3.087	4.7382	1.7116	4.0551	1.9699	-4.5592	2.4497	3.049	3.7052	2.8372	8.7497	3.4821	2.3582	4.7432	6.1739	2.6925	4.9736	0.61645	-1.553	0.040506	3.3349	2.412	0.041866	3.5074	2.4413	-6.732	-0.36776	8.7856	2.3808	0.41569	1.0018	4.0882	-1.5268	-0.29206	-1.3761	0.16016	1.0756	5.2195	0.96987	1.531	-0.38855	1.7854	0.45321	4.093	3.1589	-1.5674
-10.697	-14.58	-15.853	-16.312	-15.447	-11.302	-16.866	-13.122	-12.432	-14.829	-11.229	-14.592	-14.885	-11.672	-11.369	-11.458	-10.73	-11.001	-9.5295	-17.621	-14.536	-14.293	-8.6538	-9.617	-13.679	-14.406	-15.235	-12.68	-12.242	-12.076	-10.475	-10.641	-16.28	-14.047	-8.8462	-17.821	-15.99	-13.592	-13.896	-11.71	-15.582	-10.58	-14.618	-10.161	-16.327	-9.6182	-12.976	-17.092	-15.928	-12.308
-9.8337	-10.064	-13.833	-12.746	-14.075	-6.4964	-11.487	-10.474	-13.761	-10.641	-13.6	-9.6805	-9.5136	-14.929	-9.8427	-7.5391	-13.986	-10.346	-11.637	-10.905	-13.569	-10.268	-17.354	-14.178	-12.059	-14.721	-7.8274	-7.6321	-6.5738	-8.3775	-11.715	-10.283	-7.3951	-11.665	-12.971	-14.475	-11.553	-9.944	-12.719	-9.503	-14.505	-13.055	-7.535	-13.25	-13.357	-14.554	-11.398	-11.081	-10.669	-11.854
-14.155	-10.783	-8.9942	-12.015	-9.9979	-7.2335	-9.7962	-10.678	-10.384	-14.397	-9.3916	-10.986	-11.801	-14.89	-14.785	-9.9643	-10.849	-10.011	-15.969	-7.9568	-7.8481	-12.977	-10.123	-5.6622	-13.202	-10.1	-5.9093	-8.5525	-14.37	-11.182	-10.558	-8.3119	-10.904	-5.693	-10.831	-14.489	-10.797	-10.378	-10.294	-11.108	-7.9657	-11.085	-11.434	-14.098	-7.5546	-8.6707	-12.53	-14.708	-9.8463	-12.497
2.3405	9.9322	10.269	6.8187	9.0719	11.307	13.142	7.5677	10.832	9.3172	9.5912	11.403	11.508	13.615	9.4989	5.7962	7.5901	9.2818	8.0834	9.573	7.1189	8.4405	13.211	7.0449	8.9565	10.539	11.644	7.8138	12.181	6.451	8.1265	10.172	7.9852	8.7266	6.6158	12.904	11.416	6.3399	8.5229	9.2082	6.5619	10.732	7.3076	4.0308	7.0752	7.8855	3.8173	3.9282	6.9485	6.7322
-0.75445	-1.5514	-4.4209	-5.0542	0.30467	-1.5054	1.4781	0.87642	0.7131	-0.51882	-0.91929	-0.74105	-5.4518	-1.7432	3.732	-0.67199	-1.702	2.3051	2.4874	0.31297	-4.704	-1.4465	-5.0071	-2.6648	-5.981	1.9294	-2.6507	-2.6179	-7.4727	-0.63916	0.61153	-3.3785	0.77883	-1.6016	0.4409	-3.3815	-2.9777	-1.8207	1.4849	-3.1738	-3.5919	-1.4234	-2.3343	-0.16711	-2.4606	-6.9898	2.3951	-1.8848	-1.513	-1.0553
2.4487	3.0773	-0.60595	-1.5929	-1.3494	3.168	2.2648	-1.4546	-1.2282	-0.25334	-3.7355	-0.41029	0.90068	-1.5676	2.9203	3.9375	1.1623	0.21884	2.374	-1.6355	-1.4825	1.6059	0.21965	3.7145	2.244	-1.0898	-3.6656	-0.29929	-1.4438	0.59953	-0.5112	-0.36297	4.3846	-2.4455	-0.15189	0.652	-0.53748	-1.8343	0.017458	-1.0318	1.6821	4.2716	0.72198	0.81066	0.3432	-4.1029	3.2128	-2.5163	-0.7354	-0.2581
6.2531	9.1029	5.7444	11.328	7.3191	6.2659	5.7144	7.2253	4.5627	7.6656	0.28186	7.261	9.42	7.2364	7.81	6.0217	6.2613	7.0069	3.268	3.8994	2.7495	4.1894	5.8482	2.0049	6.1332	4.5282	6.407	9.3522	3.2593	3.7802	5.6487	11.564	8.2749	8.5941	7.98	7.5654	9.6947	5.6309	3.4862	3.8141	4.9462	5.331	6.8612	8.7874	5.4	6.3194	3.0092	11.134	9.9739	3.8073
-7.4093	-4.5287	-6.1241	-6.5586	-2.9592	-3.4605	-4.7483	-0.46283	-2.703	-7.6218	-5.9154	-4.1528	-3.5433	-4.268	-6.1884	-5.6242	-7.0518	-7.3702	-9.6864	-3.1593	-4.9144	-6.8976	-2.8706	-1.8246	-3.8625	-0.91964	-0.39947	-3.9693	-1.7518	-9.9415	-5.2866	-4.3272	-8.1152	-6.2367	-5.5092	-5.2235	-4.6225	-5.3189	-6.537	-5.8283	-5.1999	-5.1145	-6.8191	-8.1312	-1.2502	-1.3072	-4.4517	-7.3946	-2.9449	-4.4517
-2.8475	-4.1191	-5.5548	-3.79	-4.0111	-4.9147	-3.2766	-4.0419	-5.7853	-5.8927	-3.0912	-3.7901	-4.5865	-1.9705	-4.2354	-7.285	-7.9341	-3.4655	-4.1188	-3.2255	-6.0588	-1.39	-6.0201	-6.6264	-1.1002	-1.6245	1.1763	0.37013	3.149	-5.564	-5.0318	-0.93052	-6.3812	-2.7529	1.1885	-4.7633	-1.1712	-1.9643	-1.7455	-7.87	-4.3671	-5.7183	-4.5979	-2.7578	-5.4472	-6.1907	-2.2532	0.8949	-1.7073	-6.3469
-11.516	-12.744	-7.957	-10.993	-8.6636	-6.7845	-12.244	-8.2208	-10.168	-10.384	-10.67	-7.9332	-9.2939	-11.707	-11.912	-8.954	-7.3331	-8.5668	-6.7081	-9.5061	-7.1303	-10.832	-10.51	-7.9908	-10.023	-5.9522	-13.624	-7.9093	-8.8869	-4.7253	-10.604	-12.007	-9.4709	-4.6825	-7.7984	-10.958	-4.9957	-15.001	-9.892	-8.0534	-10.011	-0.91108	-12.468	-8.8645	-8.9589	-10.913	-7.8903	-8.9571	-12.135	-7.393
-6.2932	-7.3034	-15.054	-14.654	-11.866	-9.0552	-8.963	-12.199	-7.0683	-13.919	-12.843	-11.263	-7.7231	-12.455	-12.159	-5.7139	-8.6389	-15.485	-12.729	-7.4206	-8.4062	-9.8623	-8.7938	-15.205	-6.1183	-12.882	-8.5801	-7.2129	-9.0952	-5.6711	-13.497	-8.6941	-13.045	-8.5377	-9.681	-12.975	-5.4567	-5.5108	-7.6697	-6.755	-9.7667	-10.882	-13.079	-13.186	-7.1895	-8.3193	-10.863	-12.133	-8.7766	-11.844
-7.3627	-8.6395	-8.0776	-2.1297	-5.2844	-5.4308	-7.6883	-5.6538	-3.1048	-4.1998	-3.9423	-6.0618	-7.8819	-8.435	-7.9299	-5.1073	-4.2424	-4.298	-3.3056	-2.2249	-3.9567	-7.7756	-4.1662	-8.2427	-1.8661	-8.3748	-3.2439	-4.5299	-4.7244	-3.8539	-7.3125	-7.3794	-9.1266	-8.3942	-7.3423	-0.19413	-7.0382	-4.336	-6.3865	-9.3199	0.82948	-4.7861	-1.5109	-6.0637	-7.318	-7.1238	-4.0054	-3.6524	-4.8657	-6.3999
7.784	6.4243	5.9921	3.7763	6.5067	5.8262	6.5556	5.7259	9.7043	7.2777	9.6822	8.3065	5.2857	2.7348	7.8279	7.4761	3.9248	5.9496	9.2991	12.391	9.2319	7.903	4.3579	6.4885	10.185	8.4638	8.7702	3.6768	9.8616	9.5053	4.6452	7.1196	6.0444	5.9274	4.3132	7.805	6.2234	2.1368	4.2312	7.6786	6.2484	2.2122	7.2788	5.4753	3.575	12.173	6.8305	7.4477	4.8224	2.1856
-1.0352	1.8014	0.84642	1.6895	0.33452	1.7412	3.0411	0.1894	1.8345	4.6455	-4.6057	-0.81523	-1.7289	4.3444	1.4718	-2.6458	4.5423	1.991	4.4249	0.33829	-2.6797	-0.49869	2.4589	-2.9943	-1.4206	1.6596	-0.4412	-1.3213	-0.451	0.40501	1.2733	0.76037	3.3484	2.0427	0.50918	-3.0186	1.9653	4.713	-1.4298	1.7176	-1.4599	-0.28672	-1.567	-1.8254	-0.67541	-0.57651	5.7053	0.66133	-0.83062	1.2031
0.093	2.6708	-0.57278	-1.0946	-1.8817	-1.894	1.1761	2.6174	1.1993	0.11299	3.7789	-4.739	-1.2433	-3.1734	0.75346	2.4413	-0.44091	1.1893	0.94923	-1.6908	-1.5686	0.50719	-2.5156	-3.9494	-5.141	-1.0455	1.4009	0.95496	-0.83843	-0.59754	-1.5493	-1.5041	-2.7165	-2.221	-1.7902	1.0766	-4.3084	4.2652	1.632	0.075025	-0.6244	-3.8134	-4.2532	-1.7725	-3.0222	0.15694	2.4516	-0.50529	0.81756	3.4905
2.3058	4.6703	-2.0526	4.6871	-0.72766	6.5507	-0.050456	-0.90057	-0.018529	-0.47277	0.3893	5.7631	1.2455	5.1689	1.4848	3.3944	2.0115	3.8435	1.5638	3.6753	0.43959	0.57776	7.3226	0.98514	4.8837	7.054	0.16075	4.0099	3.439	4.2766	2.131	1.7014	4.6538	0.827	-0.73505	0.63931	-0.54245	-3.938	3.0545	0.86711	3.8027	0.31797	5.2499	-0.56172	-1.3779	0.38574	3.4107	2.9714	-1.0588	6.0488
0.32349	-0.95795	-2.073	-0.67641	-2.2003	0.12759	-7.6611	0.24182	-1.5416	-1.5019	-4.9445	1.7687	-2.2997	-0.23328	3.6606	-2.9619	-4.161	-3.0579	-4.5159	0.040268	-0.77057	-1.0608	-4.2744	1.015	-1.3175	-5.609	-3.663	3.1112	-1.2731	-0.51025	-2.5426	-1.71	0.17407	3.3731	0.35797	4.5352	3.1375	-1.5726	2.6397	-1.2023	-0.20242	-3.0465	-4.5524	2.3637	-0.11139	-3.068	-0.44255	-3.4657	1.7082	-2.162
-0.93588	-4.3147	1.4737	-3.0405	-3.8166	-5.9724	-0.77105	-1.7951	-1.6789	1.2797	-1.4212	-2.1051	-2.0975	-2.0366	-1.5429	-3.4134	3.1452	-1.763	-1.321	0.27919	-3.4917	-6.6798	0.97718	-3.7934	-2.5695	-5.3269	-2.3183	-1.4478	-0.22801	-7.4456	0.92258	0.92117	-1.1226	-5.3544	-4.237	-3.3422	-2.9087	-3.0464	-3.1911	0.19043	5.6172	-4.0192	-1.118	-1.783	-2.712	-2.2099	0.19921	1.6389	0.049749	-2.3393
-9.0048	-12.305	-9.8485	-13.207	-8.886	-6.6858	-5.0817	-9.001	-7.5565	-6.7705	-5.6403	-9.6819	-6.7893	-9.1954	-7.0005	-13.321	-9.997	-8.1649	-9.0263	-13.179	-6.5154	-9.6269	-7.2169	-9.3111	-7.215	-7.4708	-9.4264	-8.7885	-8.6945	-5.7226	-7.8564	-6.862	-10.272	-9.0775	-10.955	-5.5599	-10.62	-5.7905	-9.0013	-8.8702	-5.4948	-10.437	-6.5651	-11.358	-11.335	-5.5468	-13.453	-12.002	-7.9905	-8.9427
3.1499	-5.4309	-2.0307	0.53115	0.073336	5.2443	-2.6312	-4.019	-0.93402	-3.0656	0.4378	-7.3264	-0.79443	-3.4147	-2.3787	-6.6406	0.22268	-0.81833	-4.6272	-2.5179	2.1062	1.572	0.64127	-1.8177	-2.4084	-2.3074	-3.8601	2.6069	1.3144	-0.53511	-4.3928	0.32998	-2.5871	-4.7432	-0.65301	-4.2898	-0.16823	-1.0144	-2.4192	-1.591	-2.4513	3.1611	-0.21229	-0.13897	1.8696	-0.42056	-0.56133	3.1268	-2.8654	1.8958
0.39572	2.517	1.0894	0.79332	3.4547	3.2319	3.0309	-1.538	1.1054	-2.0822	3.1044	4.9112	-2.939	-0.71226	1.3611	3.4646	1.6161	3.19	4.2244	4.7104	2.356	4.382	-0.1813	0.94229	-0.29315	-0.46519	1.9874	-4.7619	-1.1299	-0.30925	1.7257	3.5902	-2.4127	4.094	-0.45179	0.75553	7.6791	0.29889	0.36558	2.3204	-0.80097	5.2308	1.1429	-1.2142	-0.93768	4.0035	0.15128	-0.81773	1.7524	-0.66372
2.5979	4.3553	-0.27231	3.631	3.1675	1.976	5.4818	5.8493	2.338	0.9341	-2.8493	3.4315	0.17864	5.5645	2.7265	2.3138	6.2354	-0.14165	7.5711	2.8953	3.6985	1.6384	0.85625	5.7352	1.2537	2.9068	6.4459	1.1315	1.0483	2.7169	-2.6665	3.384	2.0316	5.1083	4.1455	4.0458	1.2616	5.1516	5.1191	3.9279	0.77896	8.2001	4.4636	0.91209	4.463	2.103	2.6674	2.4572	6.4518	8.4976
-10.31	-7.9756	-7.7049	-10.884	-8.9697	-7.6438	-7.6758	-6.6068	-5.0284	-13.833	-11.189	-7.9271	-11.42	-9.1183	-8.9388	-8.0847	-6.0703	-11.33	-12.993	-6.0593	-10.126	-12.075	-9.9079	-11.472	-10.642	-10.375	-6.2576	-11.08	-9.1573	-10.698	-8.7166	-11.411	-9.9608	-7.3638	-12.114	-7.3045	-6.5243	-7.665	-6.9557	-11.72	-9.3145	-5.8574	-12.403	-10.391	-5.0631	-8.8081	-8.6395	-9.1634	-8.56	-8.0608
-4.7803	-2.4416	-3.338	-2.3089	2.6553	3.7017	0.064047	0.70808	-0.98471	-0.75872	-1.2439	-1.2992	-3.4072	-0.28241	0.12669	3.5531	-1.2526	-4.6808	-1.676	-3.2725	-4.4556	2.8953	4.1922	-5.675	-3.0867	-2.1815	1.5551	-1.6547	-1.6207	-1.1319	2.1301	2.9949	-0.23969	-1.4179	0.90793	-1.4679	-1.5046	-1.8403	2.3747	-3.858	1.2243	0.015339	2.7464	-3.8614	-1.1817	2.3545	-1.4282	-1.0754	-0.52068	-4.6782
-3.0397	-1.021	0.67124	-2.3981	-0.11402	-3.3477	-6.6399	2.3763	-5.4232	-0.63629	-0.56676	-2.2301	-1.6068	-5.4901	-2.1207	0.98207	-0.79261	-2.3701	3.1204	3.5581	-1.4338	-2.2516	-1.8607	-5.5757	-0.40492	0.38352	3.3039	-3.5906	-5.544	0.56792	3.0936	1.5685	-3.5161	-3.9198	-3.5185	-2.417	0.8862	-1.6146	-0.8481	-2.7566	0.19029	-1.1184	1.2524	2.4874	1.4752	0.1852	-0.72302	3.5841	-5.9975	2.7031
-1.1276	-4.7012	-2.3251	-7.0274	-6.3701	-6.2436	-9.067	-2.9572	-9.4048	-7.5799	-8.0303	-3.9785	-5.8226	-5.6996	-4.4748	-11.775	-2.4217	-9.1799	-10.095	-4.1239	-9.6799	-4.7702	-3.0656	-7.0345	-7.3971	-5.1537	-11.115	-3.5364	-5.8149	-5.6794	-7.3956	-5.3986	-8.8105	-7.7954	-5.0701	-5.9544	-3.8179	-5.7908	-3.6912	-1.5913	-5.4672	-1.6904	-0.74514	-5.5869	-8.8162	-2.8164	-1.1672	-7.7535	-6.2825	-5.4894
-0.82786	-7.9633	-1.5948	-4.3048	-4.872	0.7994	0.11061	1.6186	0.24002	0.69327	0.073855	1.4128	-1.656	-2.595	0.80873	0.18775	-4.0764	1.0097	0.23024	1.5559	-3.3961	0.15047	-3.7173	3.1475	0.438	1.5024	-3.7763	-2.4405	-0.3787	-5.1025	-5.7252	-3.2738	0.1106	-2.4402	-1.7464	1.1493	-3.0982	-3.0646	-2.6835	1.9166	-5.5524	-3.0122	-1.3719	-2.2357	-5.459	-3.7827	-3.7345	-3.2027	-4.7257	-1.4281
-2.7586	-3.3625	-1.2471	-1.4751	-4.8859	-3.5294	-1.319	-1.7065	-3.4358	-2.3135	-3.0596	0.38565	-1.9161	-3.4059	0.58769	-6.7142	0.71431	-4.5648	-0.96586	-5.2548	-0.89395	-4.6646	-6.7206	-0.6372	-5.6397	-6.4228	-4.0909	-2.7011	-0.88998	-2.4529	-4.9174	-6.4343	-5.5927	-1.1836	-2.8376	-1.0017	-0.22269	3.0058	-5.1452	-3.9733	-0.59599	0.77498	-0.19316	-4.2654	-9.2437	-2.5463	-6.8291	-2.9514	-0.973	-2.5468
-1.4542	-0.8993	-8.3762	-6.7672	-2.6123	-1.3944	-10.297	-5.8482	-4.905	-6.952	-10.167	-1.5806	-5.7877	-3.8244	-5.5401	-6.0374	-2.4855	-2.4636	-6.0012	-5.2258	-6.2503	-4.7105	-3.8729	-7.3404	-7.5335	-2.5802	-3.5512	-5.4928	-1.5926	-8.4546	-5.7296	-7.928	-6.7715	-6.0477	-3.1445	-6.1869	-7.4096	-10.34	-1.9198	-2.7178	-3.872	-1.1547	-6.2672	-4.5387	-10.423	-6.8603	-6.1345	-4.1903	-2.4374	-1.7203
4.5142	-4.5861	3.6126	3.1851	1.5656	-1.0578	3.6815	2.0758	4.0251	-0.9533	-3.3658	0.41164	4.0054	0.46353	1.4425	1.2813	3.703	-2.0617	2.5979	5.0163	3.2487	1.5054	2.2217	2.9868	-1.4211	-1.66	3.4204	1.4018	3.6102	-1.3438	4.8039	0.99975	2.5553	1.0787	2.9305	0.2964	1.4807	1.6605	1.2442	1.9296	1.2301	4.5279	-0.75895	0.14306	1.9664	0.92392	2.2164	0.98727	7.8587	3.5025
8.2251	7.5686	8.3105	9.0044	11.89	7.8553	8.3287	10.34	7.0811	5.1071	9.6085	7.8176	12.969	3.6123	4.5735	10.589	4.8633	4.5118	11.965	5.0951	4.8701	9.1186	4.1732	11.662	4.6374	10.807	5.2806	6.4083	6.0803	10.153	7.8443	8.0276	1.6543	9.3513	5.1759	12.074	7.048	4.1766	7.415	0.26392	7.8328	7.4524	7.6322	9.8792	4.5749	5.2657	3.7349	8.9667	6.0877	6.1594
-1.8649	0.6703	-1.2498	3.2921	2.5116	-1.525	3.6534	3.9751	0.60732	2.242	0.5812	-3.7197	-5.3112	0.4805	-3.1236	3.1677	0.92295	1.0577	0.93198	-0.25991	-3.4577	4.3307	2.1755	2.8441	-1.2808	2.5363	-2.3394	-7.9792	-4.507	-1.3219	-0.32959	1.0476	-4.2159	0.32627	-1.5268	0.217	-0.66619	4.6322	2.2983	3.0942	2.5883	1.336	0.70731	8.1482	-2.51	-1.9027	2.1733	3.9441	0.81387	0.32689
-17.094	-20.033	-19.081	-18.026	-20.714	-18.537	-18.64	-20.621	-20.867	-23.107	-19.106	-20.093	-22.671	-23.515	-19.201	-17.563	-22.332	-21.905	-23.774	-21.918	-14.946	-27.052	-21.435	-19.673	-23.913	-15.964	-19.043	-23.76	-20.488	-22.479	-17.802	-24.144	-22.594	-23.122	-21.62	-16.421	-19.225	-23.106	-19.842	-18.63	-18.983	-22.901	-24.305	-15.522	-21.316	-18.746	-13.155	-23.413	-21.65	-20.477
3.7984	-4.6359	0.80846	-1.5518	-1.5301	-1.4314	-0.98966	-1.8084	2.3322	1.338	-2.1512	2.9499	-4.071	-1.6662	-0.7254	-2.5036	-0.27325	-0.89211	0.43815	0.4209	-2.2339	-2.0558	-3.6283	2.7296	-1.9099	1.0974	-0.6541	-1.757	0.092851	-3.2207	-0.50352	-1.4192	0.45224	-4.0358	-5.3681	-4.3443	-3.7502	-1.3032	-1.8157	-5.0201	2.2201	2.9656	2.1589	1.3597	-4.4637	-7.178	-3.2196	0.044181	-4.5718	-3.1283
-12.863	-14.024	-10.419	-16.438	-8.8177	-13.83	-10.832	-13.601	-12.573	-14.919	-13.343	-11.777	-13.71	-15.379	-15.751	-15.451	-16.808	-11.796	-13.095	-16.386	-14.663	-12.176	-12.795	-8.5805	-10.773	-11.604	-13.245	-12.061	-18.293	-9.9494	-12.323	-11.469	-18.14	-13.714	-11.18	-13.295	-12.074	-14.638	-14.944	-12.756	-10.504	-9.383	-13.378	-12.441	-12.914	-13.829	-10.879	-5.1735	-13.227	-13.739
4.5757	0.52198	1.0639	3.2889	-1.8208	-2.6906	4.124	1.028	0.3166	-4.7765	-4.037	1.3707	2.3952	4.2019	-1.4065	2.9362	3.8417	2.3399	0.18699	-0.032404	-0.42098	4.4536	5.1999	1.8634	4.2519	1.4088	-1.2393	2.8301	2.9894	6.4023	1.0643	1.0754	4.807	1.1526	-3.4814	4.1484	3.636	1.0958	-2.6547	0.91177	0.98717	4.6691	4.0782	1.3653	5.1176	0.96449	5.6017	4.6676	-1.6829	3.2055
-2.8755	-1.9529	-2.1943	-2.4951	-1.7273	-6.2161	1.7658	-2.0197	-1.3289	-0.89966	-3.9612	-0.54874	0.91018	2.4641	-2.5486	-2.6943	-3.5831	-2.1497	-9.1602	5.846	0.49754	3.0368	-5.0286	-3.2946	-2.3713	-0.74271	-0.29796	-6.4206	0.79935	-0.14803	-1.5809	-0.72194	-2.1369	-3.7924	0.72725	-0.28043	-0.037301	-1.0873	-1.8349	-0.44937	-5.874	-2.677	-1.8862	-1.9553	-2.7858	-2.6773	-5.7639	0.78827	-0.5839	1.5495
-11.211	-11.797	-15.094	-11.243	-11.118	-15.542	-11.693	-11.795	-12.361	-11.009	-13.453	-13.721	-8.4892	-14.014	-16.229	-9.0885	-15.157	-14.572	-8.6951	-14.947	-15.57	-11.67	-16.953	-16.855	-8.0384	-14.95	-8.6039	-11.764	-14.137	-14.155	-13.052	-12.287	-12.527	-13.299	-13.833	-10.94	-7.2129	-14.223	-6.6822	-16.507	-12.299	-13.048	-13.213	-8.0974	-11.401	-14.601	-12.087	-11.925	-10.475	-14.811
-2.6442	-2.9154	-4.1661	-4.7536	-3.7716	-7.091	-4.2059	-6.1248	-4.1636	-9.1908	-3.0511	-6.3846	-2.2974	-3.7777	-0.90743	-3.3937	-7.124	-9.4509	-0.96153	-7.3788	-0.9146	-4.0093	-4.5291	-12.064	-6.7043	-3.7787	-5.5689	-1.4322	-1.9549	-9.8645	-0.93216	-3.6467	-3.088	-7.1304	-1.4518	-3.6746	-9.607	-4.0271	-3.4859	-4.1802	-3.7151	-11.582	-3.328	-0.12462	0.072422	-6.9061	-3.5912	-5.228	-7.3373	-4.6305
-5.0811	-1.0745	-3.9079	2.3581	1.1353	-0.13917	2.153	-7.2758	1.7645	0.60215	-3.2681	1.4528	2.9222	-2.4199	-4.0677	-0.51763	-0.60093	2.5224	-1.0462	2.4382	-4.9545	-2.0627	-4.7596	-4.1087	-4.0291	-5.2252	-0.28498	-4.1785	1.2501	1.2269	-0.76566	-3.2057	-0.69197	-2.293	-1.2127	3.9877	1.6155	-4.5676	-0.73326	3.181	-3.8757	2.9384	-4.6149	-0.5563	-8.3912	-2.491	1.2011	-0.47922	4.4514	-2.0285
-1.4359	-3.155	-0.87594	-1.6065	-3.4441	-0.66408	0.14897	-0.6493	-0.93735	-0.83622	-7.3409	-1.6243	-3.552	0.31062	1.1626	-5.4326	-1.1192	-3.29	-2.3138	-5.166	3.0881	-2.7467	-0.0056208	1.0972	2.7162	-2.3164	5.027	-3.7018	-3.8288	0.15709	-2.3983	-3.9616	-1.0635	1.8519	-1.5308	-2.6321	-2.5411	-1.4386	0.55287	-1.1149	1.5965	-3.8242	-4.3891	-2.2305	-7.7503	0.27777	0.60688	2.0187	-3.0213	2.3791
-6.0085	-5.6037	-5.9311	-6.4268	-3.9117	-1.4699	-1.5648	-6.8645	-4.0031	0.72688	-0.26281	-4.7171	-2.2176	-6.3053	-8.9077	-3.616	-2.9346	-6.6631	-3.2452	-4.4915	-4.8617	-3.634	-0.82731	-0.69727	-7.3772	-4.3321	-4.7738	-2.4554	-3.362	-5.5878	-6.6704	1.8677	-3.7174	0.013956	-0.94362	-4.9617	-4.394	-8.3299	-3.0145	-2.0694	-6.886	-2.7516	-6.3921	-4.2835	-2.739	-4.3304	-5.0857	1.0989	-5.4842	-5.2759
8.1184	7.5394	6.9933	1.8269	1.5397	2.1119	5.1791	5.9298	3.3217	6.8235	7.7447	7.5549	8.2543	7.9039	5.6628	3.3271	3.8612	3.9548	3.9297	3.4158	-0.85445	5.8672	6.951	6.6773	2.4958	5.453	11.87	4.7468	4.8296	3.1493	7.7666	4.2444	7.6702	3.3432	8.9202	0.21581	2.5933	4.2737	4.3601	0.40768	4.0969	2.3513	7.3252	4.1545	5.0118	4.1172	5.0798	4.2447	3.8037	10.528
-15.336	-16.042	-11.827	-16.293	-12.147	-14.21	-14.916	-10.955	-9.4434	-12.147	-13.051	-14.877	-16.046	-15.563	-15.952	-11.381	-15.21	-17.25	-14.415	-15.837	-11.803	-17.9	-13.888	-9.2863	-15.763	-9.8133	-14.179	-10.831	-14.556	-15.862	-14.893	-14.633	-9.1738	-17.203	-9.9498	-13.488	-10.018	-11.204	-12.397	-9.732	-14.582	-16.387	-14.378	-15.071	-13.122	-15.153	-11.999	-17.054	-9.9057	-10.149
0.9039	-5.4412	-5.7052	-4.9693	-6.3461	-6.6167	-5.3222	-5.1873	-4.9252	-5.7607	-3.4093	-1.6597	-1.3363	-1.0101	-2.2467	-3.6511	-4.7118	-4.2293	-4.1926	-3.7657	-5.5707	-3.398	0.66543	-7.9656	-4.9691	-5.0726	-2.6788	-6.0751	-2.4249	-4.615	-4.6324	-2.9372	-4.2464	-3.0816	-3.5706	-3.5983	-5.5664	-4.8487	-4.4207	-3.9011	-7.5353	-2.3378	-5.3584	-4.4499	-6.4806	-3.2401	-2.6511	-3.5917	-1.0892	-2.0616
-4.3201	-5.7521	-0.84719	1.1029	2.8375	-1.5516	-4.3507	-8.3289	1.1298	-5.3887	-1.2648	-0.80061	-4.4634	-4.8934	-6.0473	0.7862	-2.881	-2.5624	-1.414	-4.1744	-4.2921	0.84364	2.085	-4.599	-6.3182	0.43387	-3.4835	0.36427	-5.6287	-5.4478	-4.4664	-2.7269	-5.4634	-1.7209	-3.5625	-8.689	-5.4272	0.41349	-2.2391	-3.0379	-1.9725	-0.80302	-1.6436	-10.107	-2.0644	-0.85819	-1.8717	-3.3021	-3.2593	-2.0113
5.4667	10.657	5.7666	9.869	3.2587	3.5278	3.7575	10.037	10.503	8.4918	3.9468	8.9406	4.3821	6.1721	6.0467	10.213	6.8797	14.179	7.3052	4.7845	6.1886	5.3465	9.0988	8.2137	12.196	4.2365	4.1453	6.6321	5.2423	6.179	6.9847	10.543	5.7162	4.0918	10.982	4.9167	0.7726	7.1643	6.4021	2.9498	3.611	5.4191	10.044	5.4281	10.138	9.0035	6.1308	1.7543	8.0838	5.1701
-2.3232	0.099264	0.6003	-0.1956	-1.5134	2.3467	0.7757	-4.7077	-4.2912	-4.6826	-1.4704	-0.88328	-0.82633	4.232	-3.6174	-3.8445	-1.3357	-1.7984	-1.7554	-1.898	4.0392	2.1565	2.264	3.7467	1.322	-1.5736	2.7693	4.9408	0.1629	-3.6388	-0.12474	2.7996	1.1592	0.019309	1.5323	0.77924	-4.0463	-4.6462	0.412	2.7037	1.2411	-1.3508	-4.2503	0.41764	3.05	0.86448	3.1279	-1.2117	0.85408	-4.9347
-2.6821	-11.166	-6.0202	-3.5857	-4.6721	-1.5103	-2.9293	-4.4928	-5.1157	-6.7381	-5.8938	-6.9368	-2.5505	-5.4387	-5.0924	-4.4298	-1.8717	-3.6067	-2.7989	-3.4654	-7.0819	-1.0063	-7.4637	-3.1589	-13.247	-3.0089	-2.3755	-7.2209	-8.2332	-3.4575	-4.6991	-4.7292	-5.9802	-3.8987	-9.7302	-5.8981	-2.3548	2.6929	-0.43504	-3.709	-5.8285	-5.9896	-3.6598	-7.3651	-4.7042	-3.0329	-6.7179	-7.8782	-6.5009	-4.5187
-0.37113	-0.5197	3.3728	-1.014	-0.96811	2.1665	0.91669	-1.7843	-0.20157	-4.1232	-2.7034	1.1829	-0.90387	-0.54464	-0.28882	-0.36717	2.7688	1.3064	2.1905	0.21374	2.5453	1.1381	-5.8057	-3.7868	3.7743	0.35588	-2.6293	-0.36882	-4.1656	-1.693	-0.53189	0.14641	0.21753	-2.6892	2.0724	-0.40756	5.2657	-1.4803	-5.0851	1.2716	0.38651	-4.7589	-0.68156	2.018	-2.1991	-4.5274	3.3499	1.8174	-0.44057	0.91875
-6.7155	-11.722	-5.6446	-11.245	-12.861	-7.9796	-11.616	-10.798	-8.5806	-7.5066	-11.231	-11.068	-10.146	-5.963	-11.4	-9.2129	-13.072	-9.4323	-7.3428	-10.601	-9.4534	-5.4186	-4.8786	-11.931	-8.7767	-6.9678	-10.467	-8.2627	-6.2855	-9.2039	-9.4468	-7.7613	-10.035	-10.781	-9.6607	-10.082	-4.3034	-11.467	-10.592	-7.3282	-10.79	-9.3071	-2.3956	-11.334	-7.2359	-8.0693	-8.7924	-7.4721	-11.534	-5.3556
-16.879	-14.043	-16.146	-14.796	-18.394	-11.546	-14.473	-13.904	-12.706	-13.934	-15.858	-16.075	-14.959	-15.93	-16.455	-15.493	-13.907	-13.268	-14.584	-18.07	-16.513	-13.52	-14.865	-12.783	-16.214	-10.545	-15.206	-17.789	-10.246	-14.645	-10.201	-16.525	-16.973	-17.213	-10.613	-14.411	-12.694	-18.729	-16.94	-14.685	-11.678	-18.187	-11.541	-13.378	-14.278	-12.41	-12.925	-13.817	-14.383	-13.619
0.78451	3.8192	2.8768	4.4379	4.0997	11.29	6.4137	5.5274	5.4695	4.8807	4.2123	4.5054	7.822	3.2332	4.1974	2.355	2.3551	2.09	6.6913	7.5265	-0.67369	6.4043	3.4181	5.3574	3.9842	3.8905	4.0569	2.4108	2.122	3.9168	1.6926	4.7914	10.803	5.1555	6.6357	-1.7493	6.3427	6.7408	5.3823	2.6967	4.7504	11.017	-1.783	5.3139	5.3083	2.7446	4.0717	10.595	6.3888	5.5306
-8.2907	-6.5754	-5.0807	-5.9947	-9.1087	-6.6269	-4.967	-6.3615	-9.0822	-10.376	-6.3764	-3.2859	-6.5575	-2.7395	-5.9732	-2.4583	-10.071	-7.3436	-3.9713	-6.2186	-5.1174	-5.3645	-5.2081	-3.145	-5.82	-8.0126	-3.6864	-6.8462	-5.6344	-5.832	-3.7871	-8.6482	-2.6362	-4.8454	-7.0541	-2.9784	-1.4499	-8.167	-7.7716	-4.8719	-7.1935	-1.2945	-8.6935	-1.679	-6.0032	-3.3816	-7.4683	-5.3503	-3.3399	-3.4995
7.5704	5.369	7.6141	9.776	2.7494	6.1916	1.9246	2.2081	5.4629	3.859	3.7337	5.8211	1.9907	8.3175	6.3894	3.9566	7.167	7.78	3.3505	3.1317	10.679	9.4935	6.5507	4.8226	2.3076	4.0241	3.9015	6.3691	9.1616	8.3563	4.2719	2.6432	2.8256	1.0856	8.6485	7.4888	6.6854	4.1831	3.8096	4.2856	7.1559	3.3113	7.3075	6.3596	5.9152	3.942	2.2158	6.061	8.8558	6.7865
-14.54	-13.032	-6.0763	-11.341	-16.635	-16.262	-14.125	-8.5615	-11.327	-11.833	-16.016	-7.2124	-11.571	-10.94	-7.2443	-14.078	-10.114	-15.485	-15.722	-9.249	-13.388	-10.728	-9.4425	-11.289	-13.95	-13.311	-14.033	-9.0408	-10.661	-10.304	-9.4264	-11.392	-8.2245	-18.301	-12.708	-12.02	-13.239	-16.013	-17.51	-7.5005	-13.003	-15.717	-7.6486	-9.5537	-14.022	-11.123	-14.034	-12.429	-13.735	-14.069
-12.319	-12.302	-11.335	-9.4853	-10.841	-10.723	-5.353	-11.955	-10.329	-10.929	-11.408	-8.8725	-10.452	-8.8013	-10.135	-9.3493	-13.222	-10.24	-12.82	-13.492	-11.189	-11.143	-10.924	-11.701	-12.592	-4.031	-9.9771	-13.847	-14.76	-10.58	-8.374	-10.787	-11.519	-8.9908	-8.1934	-11.198	-12.256	-8.9984	-12.592	-13.75	-6.9438	-8.7351	-9.9012	-11.473	-13.152	-10.935	-9.7961	-12.921	-13.195	-3.0576
-1.3517	-2.6288	-0.1296	-0.26391	-1.4442	-1.6277	-1.2811	2.7452	-4.4746	-3.4085	-1.3169	-3.8575	-2.4133	-0.59736	-0.30146	-0.46116	-1.8579	1.8534	-1.5527	-3.3821	-4.7895	-1.7879	-1.4832	-1.3928	-5.6544	3.4098	-3.1438	-3.8443	0.39346	2.3055	-4.8933	-5.0263	-4.6793	-2.9759	-4.4569	-1.4798	-3.0342	2.7168	-1.1269	-2.5216	-0.49776	-3.2387	3.7667	1.6736	-2.5048	-0.54947	-2.3906	-3.7654	-5.593	-0.66271
-9.3846	-13.54	-9.1513	-11.232	-11.451	-10.648	-11.917	-11.092	-10.884	-12.249	-8.8503	-12.158	-6.3212	-16.432	-11.297	-11.989	-9.4753	-9.8162	-8.1364	-10.982	-7.2034	-9.9755	-8.9157	-13.121	-5.1313	-13.367	-12.901	-9.4803	-8.4535	-15.173	-13.95	-8.6303	-11.652	-10.964	-16.752	-6.2495	-11.087	-10.379	-12.941	-12.648	-12.075	-14.287	-8.051	-11.188	-11.56	-11.341	-14.05	-9.2872	-6.9547	-11.94
-0.63201	-1.8281	-2.1309	-0.96022	-5.5525	-5.7022	-2.654	-5.642	-3.4992	-6.5732	-3.3858	-4.6477	2.9625	-5.2208	-7.8031	-0.36344	-3.2326	-1.3121	-5.8571	-4.0755	-0.63034	-4.1063	-4.2292	-5.069	-6.0381	-4.0032	-4.5165	-3.1895	-6.3946	-4.691	-2.1742	-2.0296	-1.9942	-3.8852	-6.4258	-8.2207	-2.5897	-2.0846	-6.0164	-7.7265	-3.8439	4.5783	-2.3323	-8.0184	-0.57694	-1.4239	-3.5231	-0.21617	-3.2445	-0.64898
-3.74	-7.2631	2.5721	-1.0326	-4.6817	-6.3438	-5.1339	-0.692	-5.2409	-2.7295	-2.2166	-7.3281	-2.0977	-5.7419	-2.5983	-5.5191	-1.8997	-3.4721	-0.35546	-2.8931	-4.1372	-4.0621	-6.7315	-8.4487	-1.9437	-5.658	-3.2423	-6.797	-1.8379	-10.445	-4.542	-2.6795	-2.3078	-4.1391	-7.508	-1.4828	-3.4582	-1.5286	-9.3997	-4.9324	-6.3802	-3.0454	-4.361	-0.025524	-2.4745	-2.1529	-7.8013	-3.4077	-5.8129	-4.5358
2.1412	-1.0939	4.2198	-3.7979	0.34177	0.50791	1.4706	2.8197	6.1472	5.1513	1.841	3.5422	-5.194	-1.447	-0.63941	2.3485	0.81453	1.4195	-0.29143	-0.28981	1.0006	-0.51412	1.7405	2.2014	4.1993	0.50305	1.9097	-0.84766	-3.4114	0.23223	1.4455	1.0951	-0.078625	1.8357	0.81418	-2.599	3.6931	1.1497	3.6938	6.701	5.8777	-1.9518	5.0269	4.8579	4.8204	0.073389	2.354	2.8806	5.6095	-2.6385
1.2355	0.1941	-5.5514	-5.3041	-1.921	-1.8478	-1.0385	-3.5627	-5.6287	-4.0868	-2.0956	-3.1033	2.2345	-1.7037	-2.1274	-2.6421	-5.5007	-2.0862	1.8239	-7.1694	-4.0323	-3.2122	-2.7777	-2.8331	1.5956	-2.7016	0.47786	0.39228	2.2791	-3.7646	-4.7531	-4.4384	-3.6098	-4.6749	-2.9619	-2.1256	-5.8139	-2.9456	-1.3754	-3.0647	-4.4583	-3.4421	-2.0677	-1.4519	1.0297	-5.4477	3.085	-5.4733	0.41191	-3.4743
-10.076	-10.821	-9.8645	-9.9346	-10.73	-8.2842	-7.3416	-9.4616	-10.314	-7.9714	-12.716	-12.791	-12.017	-9.3412	-13.345	-14.248	-11.881	-9.587	-9.6809	-12.466	-9.803	-11.701	-11.152	-10.738	-10.319	-11.095	-9.2918	-10.211	-6.2651	-7.8129	-12.452	-10.746	-8.6692	-8.0588	-12.021	-10.067	-10.465	-10.392	-10.138	-8.4226	-8.824	-12.756	-12.88	-11.5	-10.154	-8.6894	-13.65	-10.823	-7.5075	-4.8336
6.1495	9.7962	7.9056	3.2445	3.5345	7.8735	7.6837	7.4569	6.1307	7.5809	10.833	5.031	9.6857	6.7216	11.327	7.6172	7.8755	7.25	4.6989	5.8411	5.5826	7.4115	8.5299	4.6882	10.241	6.4372	6.2835	2.6545	7.1825	3.264	3.2551	8.7648	5.5433	8.6435	3.5485	6.9622	5.0713	9.5489	4.5443	5.7998	7.5454	8.2382	5.1802	3.3145	7.0297	9.7797	7.3439	6.1739	8.4105	3.4816
5.0249	2.0558	1.6468	3.3909	1.2314	0.62185	3.8578	-1.8732	2.4989	3.8061	-0.75833	1.8927	0.4836	0.21243	-0.091091	0.70904	1.9374	0.11726	0.96742	3.0672	0.17795	-1.5754	3.1923	3.7521	-0.84028	1.1548	3.4905	-0.47099	-2.6345	-0.30551	3.3918	0.21663	-2.4866	8.19	-4.631	3.5465	2.3073	0.72103	-0.24803	2.7093	3.0525	2.1544	-0.6139	-0.95276	3.2964	-1.3926	-1.945	3.2033	0.57123	-1.9614
-1.1643	-2.5338	-0.36935	-7.6752	-5.0472	-7.0895	-4.9994	-6.0747	-1.9115	0.16778	-2.6968	-3.0832	-5.5725	0.44808	-4.7765	-0.22298	-1.7213	-4.0269	2.1379	-2.753	-7.2286	-4.9267	-1.4109	-1.132	-0.69786	-4.439	-2.2006	-1.0787	-2.4318	-2.6876	-2.611	-5.0269	-1.0145	-2.3649	-6.7624	-2.7689	-5.6657	-0.41779	-1.928	-9.0784	-3.0884	-2.4777	-6.5216	-4.0677	-7.0549	-1.1951	-3.2342	-0.75339	-0.50386	-0.94617
-13.563	-7.8708	-8.8768	-7.6455	-7.8246	-9.8746	-9.7401	-7.8981	-11.462	-8.3957	-9.7948	-11.664	-4.3027	-8.4886	-8.016	-10.578	-10.733	-11.034	-10.996	-8.8247	-6.1902	-6.4061	-13.657	-12.247	-11.09	-6.2716	-10.323	-10.522	-8.4839	-9.1624	-10.245	-8.3687	-6.4157	-8.5796	-7.3795	-9.4639	-10.076	-5.5196	-9.8419	-8.8775	-13.568	-6.3819	-6.2092	-8.8458	-8.3874	-14.804	-12.681	-6.7031	-5.907	-4.2937
9.498	11.23	6.7766	6.7063	1.6367	9.63	13.624	7.9654	3.3972	9.4419	9.8561	6.8499	10.034	9.5852	4.7609	5.8982	11.754	6.2032	11.271	7.2739	7.1028	9.2261	12.298	13.979	11.193	12.726	7.9354	12.879	5.2305	8.9889	9.7676	8.5679	3.713	9.1225	10.136	3.7659	8.6329	7.2511	9.346	11.644	6.0303	9.4514	6.0596	9.0009	10.43	10.987	11.96	9.1393	4.9255	7.8913
2.0729	2.8816	-3.1767	3.2699	1.3092	2.1115	3.712	-0.77274	5.2851	-0.91085	0.63655	3.0183	0.7138	0.55241	0.58559	1.8119	0.71999	0.18494	1.3429	2.6028	-0.27771	-0.9715	2.9677	3.2104	1.395	4.9766	5.9283	-0.071919	-0.83828	-2.5232	-1.4524	3.4136	5.1113	0.30465	2.1592	3.1362	1.0365	2.8122	-0.91725	-0.74246	-0.48998	1.1673	0.60966	3.3326	-0.35448	-1.399	-4.9792	3.5476	-0.32149	1.0522
-3.9452	-4.89	-0.9935	-1.5618	-0.6018	-4.2398	-2.3265	-1.7986	-0.86511	-0.5862	-1.1817	-2.5563	-0.94241	-10.917	-3.8522	0.41586	-5.5602	0.85214	-4.1583	-6.7121	-5.3644	3.3541	1.2632	3.6815	4.6042	-3.2281	-1.3311	-5.3212	-4.7289	-0.95549	-1.4354	-1.5715	-4.1219	-0.51014	-2.8525	-0.8746	-7.5301	0.89212	-0.40046	-5.2768	-1.5655	0.4356	-2.4081	-4.9239	-6.5061	0.17556	-4.8174	-5.1503	-3.9863	-0.84852
-5.7704	-9.1712	-5.9264	-7.2828	-5.7854	-7.9728	-4.6398	-11.225	-9.0962	-7.0118	-8.2487	-10.054	-8.4079	-5.3547	-8.0127	-5.2064	-6.2886	-6.6497	-0.4845	-5.5684	-10.995	-4.3467	-7.1789	-7.0577	-6.6552	-3.9512	-5.5189	-0.0756	-4.6779	-9.6497	-0.72474	-7.4943	-5.7555	1.1397	-3.685	-5.9184	-8.1926	-6.0504	-8.0314	-3.3646	-7.2558	-5.5718	-4.8972	-4.8681	-1.2058	-6.0124	-2.5285	-2.822	-6.7631	-5.1778
4.5542	0.10626	0.46358	3.6599	4.1303	4.7702	4.3719	2.8578	4.9005	-1.1966	4.9146	4.5435	3.1274	-0.50911	-2.1525	4.0813	4.9186	6.2773	4.2529	1.5476	2.4296	2.7856	2.5822	3.8088	2.7446	6.6849	2.5294	2.9723	2.2087	4.5746	0.42626	-0.10401	0.69024	-2.1798	2.6235	2.8038	1.8513	3.7303	5.9723	-0.86607	3.0362	1.7579	-0.94519	1.2515	1.9635	1.2927	3.3096	0.87046	5.4533	1.406
-5.731	-2.0617	-3.7536	-5.8846	-1.2744	-6.8663	-7.2655	-2.9619	-4.3473	-2.6528	-4.7739	-8.2334	-3.4947	-2.5566	-3.7836	-4.7153	-7.1426	-6.1001	-4.375	-9.5475	-8.5222	-4.0805	-5.3653	-2.161	-3.9373	-2.8206	-5.266	-5.625	-9.0019	0.75137	-4.3633	-3.1878	-3.597	-2.7679	-5.2146	-1.6357	-1.7343	-6.5024	-9.2592	-4.6881	-7.643	-4.9596	-3.934	-4.0473	0.83455	-2.8842	-4.2462	-3.0471	-3.4584	-2.2714
-6.2353	-3.9935	-6.9609	-5.5578	-5.3603	-5.7082	-7.1748	-6.4718	-6.2945	-9.0919	-11.772	-12.31	-5.4437	-12.463	-9.2066	-8.2801	-9.7307	-6.3868	-8.0631	-6.8482	-5.9349	-3.4657	-1.308	-9.8361	-4.7909	-6.8905	-7.3642	-8.0305	-7.162	-5.8244	-10.299	-5.3023	-7.4644	-6.486	-6.3341	-6.2328	-6.7473	-8.6225	-7.7685	-2.2524	-8.222	-9.1889	-4.419	-5.3482	-7.362	-7.5908	-4.5969	-2.7255	-9.3388	-7.6513
-8.4011	-0.0091534	-3.1609	-5.3552	-4.1331	-8.3821	-4.187	-3.9529	-0.39636	-1.7921	-3.993	-6.156	-2.5967	-3.6224	-6.9481	-6.798	-8.8281	-5.2706	-4.11	-3.829	-12.714	-9.8383	-6.1497	-1.9377	-3.5602	-3.4271	-2.6927	-5.0347	-1.5914	-7.0637	-3.8164	-0.081461	-2.5542	-1.9503	-3.1659	-5.9796	-0.88709	-2.0978	-6.3494	-2.4643	-4.3373	-7.3145	-4.2304	-4.0705	-1.4692	-1.4688	-7.2413	-4.3943	-2.6664	-5.3647
-8.039	-3.1041	-5.3452	0.79375	-4.614	-4.6241	-9.1144	-2.4725	-4.6347	-9.2188	-7.5916	-1.2375	-8.6088	-4.1947	-5.4855	-5.2879	-3.7349	-5.6755	-4.0543	-1.15	-8.7995	-4.5067	-2.947	-3.0333	-3.2002	-8.1178	-3.2045	-4.645	-6.3006	-5.6406	-4.1514	-4.1656	-7.9665	-6.309	-6.3527	-5.0064	-7.1541	-6.6168	-8.8356	-5.3567	-4.9065	-5.402	-8.9066	-4.9338	-2.8702	-7.7351	-1.1389	-1.4926	-2.1532	-6.136
-19.319	-21.624	-19.838	-17.523	-18.398	-20.982	-24.332	-21.815	-21.468	-22.685	-20.925	-20.398	-20.925	-21.819	-20.844	-27.458	-23.835	-25.361	-22.44	-22.237	-21.201	-22.306	-21.639	-20.71	-20.474	-17.21	-19.833	-21.452	-20.974	-24.76	-23.476	-21.681	-16.3	-23.595	-20.86	-22.896	-23.11	-23.521	-15.278	-22.648	-19.611	-26.388	-24.389	-24.433	-23.993	-18.204	-21.451	-20.362	-27.906	-22.029
-5.1339	-8.5713	-9.3174	-11.163	-10.379	-15.177	-16.606	-11.107	-10.774	-19.034	-7.7792	-9.9713	-12.186	-14.135	-12.923	-10.862	-11.394	-10.728	-15.749	-10.956	-12.735	-9.2654	-10.426	-10.377	-12.979	-15.668	-10.427	-12.357	-13.329	-15.739	-15.024	-14.143	-9.3897	-12.885	-12.908	-15.794	-11.884	-10.2	-9.6141	-11.946	-6.7998	-8.3077	-6.7358	-13.151	-11.988	-12.185	-6.8933	-11.531	-9.9561	-14.273
0.18034	0.42086	5.7837	0.99925	3.458	1.6965	-0.17573	3.814	3.7185	6.2566	0.052745	4.6126	3.5959	1.3956	-1.5703	1.9612	-0.16574	0.23959	-0.60027	2.6557	4.9926	3.5458	1.3447	1.5531	3.4782	6.0026	-2.5214	3.426	-2.0528	1.0361	-1.6258	-2.1219	3.8312	-1.3643	-0.93728	4.1463	3.6171	-1.0886	-2.019	1.6765	-3.6674	0.9446	1.5312	1.9208	0.13255	4.9176	5.8074	1.1582	2.0462	-0.36832
-3.5823	-6.8476	-6.7	-5.3145	-2.979	-6.4436	-7.288	-5.5907	-3.5074	-6.3952	0.5411	-0.78322	-6.7747	-0.68712	-5.2273	-8.7281	-0.47244	-3.9497	-0.65769	-3.3806	-2.5105	-2.8111	-6.1673	-3.3853	-9.4315	-3.627	-4.8264	-10.2	-5.4442	-5.9796	-5.3267	1.8346	-3.9297	-6.0688	-7.7733	-4.6261	-4.1216	-6.0848	-6.3586	-4.1494	-5.0961	-5.054	-5.2504	-6.3519	-4.8476	-5.0513	-5.4293	-5.0022	-2.5748	-5.8055
0.94047	-8.397	-5.2739	-4.4617	-4.711	-5.5694	-4.0495	-9.1405	-5.2093	-8.0278	-8.7172	-6.4095	-5.4595	-6.0172	-6.0556	-4.9542	0.14051	-10.933	-3.9616	-7.925	-3.9778	-5.9828	-7.2699	-3.782	-5.9141	-8.1937	-3.6818	-5.5337	-8.2889	-6.1918	-8.2387	-2.3193	-7.872	-6.686	-6.0286	-6.6997	-2.9287	-7.6111	-7.9758	-11.691	-9.708	-6.8648	-1.81	-5.4691	-8.396	-3.4277	-6.5984	-8.5259	-4.1121	-0.45902
-7.4823	-4.5363	-3.7809	-6.1431	-3.919	-1.2102	-2.4294	-2.3231	-4.0987	-0.92225	1.5833	-1.1988	-2.4425	-2.2063	-5.1426	-7.5271	-0.16905	-1.0947	0.32533	3.9813	-5.3203	0.22216	-6.9241	-2.0362	-5.9185	-3.0805	-3.7279	-0.6534	-6.4159	-0.16477	-0.87971	-5.2095	-0.92342	-6.5499	-2.6721	1.2974	-2.0311	4.4048	-1.2944	-0.90729	-2.663	-3.2609	-5.7464	-5.5341	-3.2344	1.5308	-5.7212	-1.8578	-3.9133	0.93004
-3.7065	-0.1857	-0.24057	0.43818	0.38363	2.2375	2.2389	-0.85886	-0.78932	1.1823	2.4821	0.032895	-4.0511	-1.4335	-2.4332	-1.7794	3.6731	-2.7407	1.2311	-0.78773	-4.3251	2.0571	5.4432	4.2428	-0.0015082	-1.14	-1.2662	-0.13108	-4.3659	4.2827	-2.6194	0.19185	0.48974	4.7893	-4.6524	2.6166	-0.84894	4.5316	1.7678	1.5451	-0.48579	-1.4258	-0.39822	3.1813	3.8089	4.0037	-4.489	1.7654	0.64406	-0.037209
4.6719	-1.2323	2.3224	-4.0905	5.0191	-2.1992	-0.46765	-0.097001	-2.2925	-0.073748	-0.46507	0.77564	2.1449	-0.7661	-1.8484	0.08032	-1.5474	-6.1226	-3.8995	-1.539	-3.814	-0.071567	-1.5736	-2.9578	-0.87191	-2.8882	0.57383	-3.4541	-0.37699	-1.9356	1.5337	-0.35504	0.367	-2.7776	0.95892	-3.5309	-4.5821	-1.1679	0.7868	1.643	-0.78287	-0.53978	-2.438	-0.21448	-0.058241	2.8763	-0.13942	3.5439	-1.2653	-1.1509
9.0359	5.8254	4.3846	6.6863	7.4658	5.8419	9.4394	8.5593	9.9011	3.1872	6.7127	6.8072	9.9063	4.9323	7.5819	8.2477	11.12	6.2614	3.8771	7.4548	6.7165	5.6393	10.634	11.585	8.8796	5.9539	10.249	13.372	8.0405	5.3492	8.3494	8.3778	12.034	10.51	8.7559	9.2306	6.9338	8.7635	1.5067	6.8868	8.1684	9.1296	9.2913	4.9955	9.7857	7.5901	7.6728	9.8648	8.1471	10.655
-8.2702	-15.292	-10.839	-14.335	-10.886	-16.201	-8.6499	-12.239	-12.377	-7.0426	-11.547	-11.524	-13.966	-11.916	-8.6822	-14.279	-8.7781	-12.802	-10.735	-13.679	-14.304	-14.729	-11.033	-7.7693	-11.253	-11.343	-12.689	-11.272	-13.763	-5.461	-11.699	-11.997	-8.8923	-12.827	-16.375	-9.024	-14.292	-13.916	-10.285	-7.7593	-12.049	-13.963	-14.446	-15.762	-10.606	-11.139	-13.018	-11.747	-10.848	-9.6178
8.4651	11.626	11.256	7.7574	6.9503	10.86	9.178	6.6975	9.8222	10.133	7.5811	14.733	8.1115	7.0576	8.6161	10.478	10.168	10.211	8.5145	11.672	4.2858	9.6499	9.8476	12.229	9.2699	8.9495	6.8021	10.574	7.1966	9.7173	10.08	9.8817	12.147	7.0901	12.346	10.761	8.5634	7.4927	9.9957	10.315	10.606	4.2175	9.4886	10.659	11.363	7.0597	6.9435	10.837	11.064	11.594
2.2281	1.5861	-2.0967	-3.2239	-3.808	-1.8891	-0.41618	-4.9522	-2.333	-3.077	-2.841	-2.7851	-7.004	-6.0992	-8.1021	-1.0269	5.1913	-4.785	0.53038	-3.1527	-4.6691	-1.9244	-8.3211	1.2758	-1.2373	-4.3722	-5.8041	-2.0852	-1.5236	-0.78485	-1.8372	-2.4302	-0.55136	-1.5508	-4.3522	-5.7424	-1.2408	-1.2762	-5.9743	-3.6914	-4.9723	-9.9469	-3.8488	-0.43222	-2.2095	-6.7003	-3.5835	-7.5509	-3.5633	-5.0766
5.4326	4.5987	6.7935	6.3859	11.029	6.2996	4.6244	8.7907	2.3588	7.8482	3.5964	7.5946	5.7402	7.9268	7.3055	8.4555	9.6502	5.8908	10.937	1.527	6.8836	5.1044	9.474	10.834	10.825	9.123	5.2201	5.731	6.8928	8.6979	10.665	6.4367	9.236	4.6471	9.9457	11.589	8.3102	5.3994	5.5773	7.1746	5.9317	4.0949	11.101	3.3056	6.3108	7.3982	3.0921	11.562	8.0288	6.7511
-5.8228	-1.4962	-3.2407	-2.4341	-3.2908	-4.3009	-5.7695	-2.5171	-2.3764	-4.6171	-7.3501	-6.7133	-5.1207	-4.4757	0.20769	-4.813	-1.1493	-5.0251	-1.8785	-6.8906	0.54325	-2.0261	-4.049	-1.3867	-2.4385	-3.3808	-5.8639	-5.9267	-1.6369	-9.2158	-2.1127	-2.8696	-5.4425	-0.080862	-0.75674	-4.2363	-8.0179	-2.3733	-8.545	-1.2576	-2.1275	-4.9656	-3.0702	-2.7476	-8.9735	-8.2914	-1.902	-3.941	-1.4339	-6.0526
-3.4077	-2.1471	1.3847	-0.14174	1.1268	1.968	-1.7705	-0.99195	-2.5604	-0.73819	1.1605	-2.1597	-1.0684	-2.7282	-0.70851	-1.9682	0.57891	-2.2271	-0.98206	-2.8556	2.2526	-5.6064	-3.1071	-1.9721	-1.4515	-4.8906	-2.1041	-1.4477	0.48759	-1.5928	2.2846	-3.8696	3.4504	-5.2209	-1.7614	-3.5302	-2.2909	-1.1482	1.001	-3.7564	-3.9694	0.48831	-4.593	0.33832	-3.7894	-3.197	1.8449	-1.4407	-3.2367	-2.3519
-4.1656	-2.2428	-2.3233	-3.0677	-7.1411	-6.9669	-3.5183	-4.6009	-7.7207	-3.0119	-0.29371	-3.446	-5.191	-6.3002	-4.6317	0.94142	-5.4839	-5.9389	-4.5772	-6.2404	-11.345	-2.3435	-5.0544	-6.8536	-6.7444	-1.3972	-2.4816	-4.6746	-3.8252	-7.3031	-2.1714	-4.5207	-3.9123	-4.5645	-10.487	-3.444	-4.8968	-5.9859	-1.9262	-2.7254	-0.59933	-7.6577	-7.7121	-5.9423	-2.1532	-4.7536	-6.3088	-5.2564	-6.305	-0.79719
-1.6517	-1.8138	-1.1616	0.32765	-4.724	-4.7104	1.6781	1.5749	-2.2773	-1.8138	-3.227	-4.2744	-3.1596	-1.2429	-3.9555	-4.2819	-0.87188	1.8316	-5.0585	-0.17372	-4.363	0.77979	-4.7743	-2.7259	0.71899	-0.79848	-0.48067	0.53271	-7.2516	-1.313	-0.2559	-1.8533	-2.859	-4.9156	-3.0796	0.19661	-4.4362	-1.3423	-4.2357	-2.2685	0.030128	-1.0546	-1.3359	-4.727	-1.4618	0.49658	-3.5883	-0.5357	-3.2344	3.8987
6.6286	4.5295	1.9938	8.1552	9.0848	7.2633	3.2178	5.8967	0.50055	2.2633	4.2222	8.0554	11.182	4.8455	4.3823	6.5009	4.5099	6.8403	-0.071658	4.7178	5.39	-0.23507	6.0199	3.0004	1.3772	5.4156	1.6713	4.8792	2.8395	4.1043	6.7451	-1.1226	6.7049	2.7065	2.525	-1.585	10.766	4.0642	5.6454	5.6263	7.1625	9.2028	4.8798	-0.45927	2.0336	3.6196	4.9612	6.8768	5.5467	4.7113
-7.9421	-5.8843	-7.5833	-6.5371	-8.8841	-6.5386	-6.7644	-6.9028	-10.841	-4.9714	-8.7825	-8.0511	-9.4342	-9.7471	-7.1873	-6.837	-10.107	-8.7842	-13.389	-7.304	-10.231	-7.5667	-3.1176	-5.7087	-5.8529	-9.2629	-13.929	-7.5355	-5.2985	-6.7282	-7.9092	-10.359	-7.0984	-2.5574	-6.7637	-11.067	-4.0679	-4.0536	-8.4828	-4.4279	-10.079	-4.3447	-2.5711	-5.6959	-9.5001	-4.4519	-6.7873	-6.8789	-4.5669	-9.0999
2.2295	0.74382	3.9566	-2.1804	4.4631	-1.7403	-1.9829	2.2162	2.3516	0.89151	4.8711	2.781	2.7003	1.8876	2.187	2.7268	-1.1522	1.2298	4.0783	-0.94187	-2.0496	3.71	-1.4256	0.9474	7.3551	2.8918	1.9663	5.0576	6.3178	-0.012698	0.70125	3.9346	3.8897	2.6612	0.97281	-0.21857	-1.331	0.72593	3.2106	2.5934	1.7032	0.34889	3.6944	0.18451	6.22	0.21914	-0.033464	1.0319	2.428	3.4255
10.376	7.9109	8.5733	8.4273	11.801	9.833	5.8427	12.128	8.1358	11.267	4.4587	9.8447	8.6177	6.6829	7.1225	8.5634	5.982	8.8262	8.9318	5.7424	4.0688	10.122	10.373	10.722	5.3317	7.5559	8.6774	9.8349	12.206	5.0759	9.7724	10.333	10.34	8.2531	13.296	9.1864	9.1785	10.463	7.8049	11.373	7.7554	8.0104	5.0156	9.8214	7.758	8.7751	10.7	4.771	9.0346	8.0651
-2.2735	-1.7295	-10.649	-1.7442	3.0878	-1.636	-1.7747	-3.3619	-5.5738	-1.3679	-2.6325	-1.876	-3.87	-4.8623	-0.85894	-5.999	-2.6998	-3.5396	-0.48376	-4.6841	-5.0341	3.3827	-3.6335	-5.1715	-5.0353	-4.9725	-2.0724	-1.821	-6.981	-5.4644	-7.9726	-0.90018	-3.2014	-2.496	-2.81	-4.1835	-1.7966	-6.6777	-2.8293	-4.5077	-4.3851	-7.8329	-2.6051	-7.4431	-1.9961	-4.9276	-3.0797	-7.2701	-3.9688	-1.3916
-17.411	-15.916	-14.748	-11.98	-15.494	-17.783	-13.47	-16.249	-12.425	-17.547	-14.736	-9.5986	-14.179	-14.563	-17.369	-12.293	-17.108	-14.484	-13.878	-15.182	-17.343	-15.779	-12.379	-13.521	-12.188	-12.793	-11.906	-12.127	-10.25	-15.954	-13.1	-15.335	-19.195	-11.16	-16.757	-11.811	-13.971	-12.639	-11.97	-12.01	-15.261	-11.138	-13.688	-13.477	-16.695	-11.971	-14.999	-13.702	-13.714	-12.701
-14.625	-12.616	-11.916	-14.535	-14.671	-12.572	-13.218	-11.46	-12.652	-14.275	-15.917	-12.498	-17.572	-15.886	-15.868	-19.641	-12.472	-14.366	-13.125	-15.486	-12.619	-12.097	-9.9387	-12.849	-12.375	-15.037	-17.284	-15.892	-11.742	-11.282	-12.323	-18.243	-12.286	-10.822	-17.263	-16.657	-14.066	-12.547	-12.575	-15.652	-15.357	-13.443	-11.683	-14.064	-17.02	-12.513	-16.652	-17.393	-11.654	-13.927
-11.565	-8.6778	-4.4064	-8.5701	-10.717	-13.687	-7.814	-12.365	-10.358	-14.944	-13.446	-13.585	-7.3223	-13.571	-12.926	-10.274	-14.562	-13.868	-12.476	-8.8785	-9.2581	-9.3665	-12.525	-13.65	-6.8525	-15.158	-10.263	-12.511	-10.895	-10.089	-14.311	-12.763	-12.106	-10.407	-15.502	-14.498	-9.3881	-14.697	-13.927	-10.731	-9.3288	-11.866	-9.778	-15.996	-11.971	-9.5172	-12.471	-13.123	-16.961	-16.535
-25.68	-19.902	-23.452	-23.386	-23.017	-25.318	-27.976	-21.172	-27.38	-22.503	-25.368	-24.829	-24.588	-20.313	-23.11	-24.256	-24.944	-21.134	-18.087	-25.781	-21.612	-20.426	-19.178	-20.653	-19.943	-24	-24.219	-24.345	-23.742	-22.397	-20.454	-20.455	-21.845	-25.379	-25.142	-23.884	-28.024	-23.163	-26.524	-22.989	-21.485	-25.374	-19.143	-23.672	-20.58	-18.709	-22.283	-21.202	-17.294	-19.491
-8.1233	-8.1954	-0.54758	-7.1688	-3.3671	-2.7128	-3.6895	-1.0833	-6.1387	-5.0914	-2.6426	-3.8381	-2.5431	-5.5913	-5.0871	-3.4105	-4.3711	-3.2439	-7.0297	-6.7074	-3.885	-6.5479	-5.2581	-4.7739	-3.4568	-7.2631	0.3096	-4.2026	-2.5434	-3.3073	-7.3743	-4.9176	-5.0177	-1.2714	-7.3411	-0.43498	-9.2395	-9.7228	-5.3128	-7.3005	-5.4832	-5.7656	-2.5376	-7.5471	-3.5502	-7.5522	-5.2134	-4.249	-6.0264	-8.0631
-12.578	-9.2043	-11.274	-15.022	-10.383	-13.097	-12.623	-12.838	-12.095	-9.8446	-9.9756	-11.103	-10.608	-6.4748	-10.572	-8.5971	-11.852	-12.835	-8.0772	-9.732	-10.843	-9.8878	-13.544	-10.612	-12.997	-9.3111	-10.984	-12.65	-9.9207	-11.731	-10.105	-12.181	-9.5339	-6.4417	-12.164	-7.461	-9.9566	-7.5278	-13.811	-3.8945	-9.667	-11.388	-8.6541	-8.9396	-9.0155	-5.7202	-11.254	-7.7012	-11.075	-8.7487
-3.5729	3.0647	-1.3124	-0.92746	-0.7882	2.0996	-0.047649	0.065722	0.014672	2.6552	2.8335	-0.61147	-3.5217	3.149	0.39413	3.1679	-1.4455	-2.1609	4.5159	-1.8354	1.5151	2.7653	-1.5785	-1.9822	-5.0969	1.4926	-0.076485	-2.3879	-5.014	-0.18558	-0.50458	0.11236	3.0626	-1.019	-2.7318	1.6615	-4.9458	-1.8152	-0.83478	2.2588	2.1969	0.45662	-2.4545	-1.4978	-1.5743	0.2427	2.6057	-0.98586	-3.063	1.0216
-5.9426	-10.811	-8.4648	-6.3462	-11.615	-6.6844	-6.3483	-6.4975	-7.7892	-8.1081	-8.4814	-5.8735	-5.9608	-12.448	-9.5985	-6.7851	-9.6862	-10.274	-5.2715	-5.9198	-7.2852	-6.4662	-6.8819	-11.186	-6.6897	-8.5145	-12.384	-9.2298	-9.6641	-5.6615	-9.5943	-5.1571	-11.773	-9.1716	-8.515	-6.1342	-3.9182	-7.0218	-6.7252	-10.512	-5.4399	-8.0646	-11.241	-7.3892	-5.3702	-8.7959	-6.9606	-12.191	-7.9871	-1.5043
-7.7969	-9.0704	-12.821	-11.723	-8.3375	-10.955	-7.0541	-13.44	-10.869	-10.477	-8.1389	-9.4741	-9.8909	-8.891	-13.575	-12.889	-8.805	-13.412	-8.1885	-14.18	-4.985	-13.38	-14.348	-9.925	-8.778	-11.006	-14.478	-12.42	-15.14	-12.118	-11.845	-9.8868	-10.386	-8.7907	-11.37	-9.1404	-8.2624	-13.719	-9.8301	-11.204	-9.5984	-8.5663	-12.496	-9.9906	-11.548	-8.1358	-12.265	-12.52	-12.324	-12.157
1.5763	-0.5151	1.2605	3.6204	1.9728	0.37379	0.4262	2.2345	-0.11621	4.994	2.3272	-0.012397	5.0082	3.9037	-1.223	2.2419	-0.56448	-3.417	2.7567	-5.0761	-2.7191	3.8747	0.89159	2.6546	-3.1463	5.6611	6.3869	3.9867	1.2929	0.45425	5.5261	0.66552	6.6396	1.6868	2.5878	2.9218	3.2736	-4.2049	2.1957	0.58903	-0.46566	2.1996	-1.8012	0.28739	-3.3129	-1.1041	2.3164	2.4043	-0.76833	0.75334
-10.106	-11.379	-16.558	-19.583	-13.928	-14.959	-13.524	-13.794	-16.892	-11.149	-15.026	-11.42	-18.255	-14.147	-10.875	-10.333	-17.963	-12.119	-11.557	-12.741	-12.31	-16.654	-14.164	-15.765	-13.361	-14.512	-17.988	-9.9102	-16.092	-14.823	-12.945	-17.259	-14.076	-17.991	-15.149	-12.544	-15.593	-15.616	-16.903	-12.352	-17.592	-17.157	-21.216	-14.094	-16.031	-13.802	-15.412	-20.61	-11.491	-16.385
-20.311	-20.541	-21.776	-20.396	-22.818	-15.603	-17.887	-17.806	-20.375	-14.343	-19.243	-24.207	-18.491	-17.06	-15.907	-22.248	-21.292	-19.067	-21.703	-17.217	-16.949	-22.515	-20.362	-21.388	-22.319	-19.176	-24.458	-16.579	-18.086	-21.309	-23.603	-16.76	-24.261	-21.68	-23.756	-20.628	-19.435	-20.653	-21.453	-19.745	-16.916	-25.276	-22.696	-20.983	-23.825	-19.924	-24.717	-24.957	-23.599	-18.398
-11.56	-11.179	-11.712	-15.839	-12.846	-13.301	-11.587	-11.723	-10.83	-12.272	-15.158	-12.37	-15.004	-11.644	-14.866	-12.086	-17.652	-13.663	-11.675	-14.843	-16.513	-10.26	-13.502	-15.825	-14.114	-11.305	-15.943	-16.57	-17.055	-13.483	-10.605	-10.285	-15.73	-9.397	-12.189	-14.543	-11.853	-17.086	-9.6646	-12.583	-10.733	-12.535	-11.808	-10.661	-12.204	-8.9922	-19.525	-11.939	-12.011	-14.188
0.82451	-0.46006	4.8767	1.3564	0.20537	-0.40328	2.1188	1.3277	4.3646	0.82188	2.3427	-1.7007	0.79516	-1.9144	-1.1687	1.4886	2.0624	-3.2173	-1.4954	0.22399	1.0547	-1.4802	-0.23784	1.4048	-0.75486	0.012212	-2.409	-3.1608	3.0893	1.588	-1.0169	4.1804	-0.38571	4.7421	3.3527	-1.3411	1.7132	3.384	0.54728	2.0129	-1.5825	-0.11337	-0.2696	0.388	-0.66896	3.4827	-0.89643	-0.25804	2.2746	3.1468
5.3885	5.1094	4.9065	9.0372	7.0208	8.7803	4.9624	9.0939	7.9578	6.6995	10.082	7.8672	7.1689	10.506	6.5335	9.0458	8.9452	6.5032	7.7915	2.8733	9.6057	9.3757	11.903	9.6687	9.0571	8.5082	10.751	9.3973	7.2458	8.694	8.8605	4.5965	5.2367	5.4481	6.471	10.425	5.8965	8.2555	8.2024	9.0358	2.7712	4.8799	7.454	9.7849	7.8651	5.4226	11.934	8.7549	10.916	3.7591
-1.2332	1.4475	1.9211	-1.1053	-6.6202	-9.9226	-5.6584	-6.062	-4.9604	-5.1068	-3.5465	-2.1348	-4.8954	-3.7646	-4.9626	-3.9829	-4.3008	0.60433	-5.0989	-1.8565	-4.9786	3.7023	-0.47701	-6.0185	-2.2264	-1.7905	-3.3577	-8.2924	-3.5186	-4.3543	-1.9683	-3.7388	-0.23517	-8.1749	-5.9035	-3.9774	-3.5586	-4.9083	-2.8549	-3.8738	-2.2151	-3.73	-3.6996	-5.011	-0.99519	-4.3514	-4.6024	-4.1207	-3.1624	-2.8925
-14.919	-11.606	-11.424	-10.472	-11.664	-11.366	-10.261	-11.569	-15.217	-11.819	-12.569	-10.174	-12.679	-12.546	-13.263	-13.963	-12.878	-14.486	-13.68	-13.355	-10.6	-11.108	-11.348	-9.4512	-13.211	-10.67	-9.916	-9.7926	-15.04	-12.808	-8.0264	-14.363	-11.166	-9.9348	-10.731	-15.003	-14.361	-10.024	-12.232	-13.072	-9.7594	-9.3721	-14.181	-15.458	-16.153	-12.083	-12.812	-12.629	-14.345	-12.031
-2.2784	1.2884	-3.76	2.1657	1.3459	-3.7077	-1.1557	3.8363	1.4264	-0.37467	0.26428	4.6109	0.4033	3.3899	-3.599	-2.7716	2.5926	-1.0939	-2.2109	-3.3069	3.1101	0.91971	1.5316	0.18491	-2.522	3.8878	-3.1179	3.4499	-5.5257	1.6268	0.63789	3.4925	-3.5142	3.7256	-0.46256	5.038	5.02	3.4375	-2.8662	-7.9883	-3.123	2.7627	-3.0656	-2.989	4.8437	-0.32358	0.76092	3.3135	-1.2585	-3.7908
-1.0637	-4.7708	-4.363	-6.5529	-5.9481	-6.5617	-6.8156	-3.7837	-6.5308	-4.1008	-4.3125	-4.5976	-7.1628	-3.9065	-3.8715	-4.2358	-2.0647	-1.6035	-1.5256	-7.034	-2.0525	-6.6797	-5.1756	-3.7887	-5.0478	-4.4734	-4.77	-3.8994	-3.8604	-2.7841	-5.5063	-4.8648	-5.3282	-2.9762	-9.0259	-2.9252	-7.2951	-3.7894	-4.2157	-4.9842	-5.7312	-1.0578	-5.6655	-0.98359	-5.7563	-5.7145	-3.236	-7.6439	-0.24278	-6.8973
-6.061	-7.107	-6.2769	-7.3483	-3.2394	-10.541	-1.3127	-11.135	-6.228	-7.5638	-8.3965	-8.5304	-4.1377	-10.015	-6.4458	-9.8452	-5.0376	-5.5094	-7.3743	-6.1425	-9.4878	-11.532	-13.391	-7.4057	-4.397	-9.4254	-6.7503	-5.9601	-8.5916	-6.6414	-7.498	-10.871	-7.1301	-8.9068	-4.5529	-10.802	-10.446	-9.2886	-6.1988	-7.3595	-6.9524	-8.1258	-9.8432	-11.677	-9.6043	-9.7406	-9.3427	-8.8283	-10.469	-6.2525
0.57115	0.13924	-4.3571	1.1968	-2.7455	-6.6108	6.7232	4.0363	-3.2125	-2.0276	-1.2916	-1.0763	2.5078	1.4933	-5.3029	-3.1521	3.7922	-2.1379	-3.5547	-2.5929	-2.8494	-1.4652	2.4162	1.2087	-3.2792	-1.5465	-1.7444	1.6109	0.20304	-1.1353	3.9752	-0.50232	-4.4201	2.9417	2.1705	-2.3795	-8.8113	-1.0626	-2.2378	-0.69785	0.39731	2.2361	1.7481	-0.35049	1.5148	-1.0451	3.4967	5.855	1.5093	-0.53113
-0.89543	-1.5994	5.029	0.052481	-2.0297	0.96161	4.3373	-1.0367	4.5517	0.62102	5.6699	0.54682	4.9427	2.76	0.7597	-1.2442	-0.0011448	-2.1521	-4.6887	5.8081	3.7704	3.3932	1.513	3.1428	1.1798	-6.9945	-3.8691	-5.1702	0.7418	-0.82602	-0.15856	-2.8423	4.198	1.3464	1.3085	-0.31547	-4.8219	1.4845	-1.4808	-3.6973	-5.0141	0.16946	2.4168	-0.79671	0.70802	0.63539	-2.1066	-2.3724	0.88147	-2.268
-7.4789	-13.987	-16.261	-16.283	-12.148	-9.8732	-14.418	-13.064	-12.073	-11.296	-13.576	-14.866	-10.688	-10.808	-14.937	-16.132	-15.173	-9.5844	-12.34	-14.641	-9.392	-16.117	-15.472	-13.464	-9.4345	-15.391	-13.237	-13.543	-15.813	-11.976	-11.506	-13.762	-14.57	-16.162	-11.315	-17.04	-13.318	-13.028	-11.424	-10.831	-11.473	-9.7588	-13.073	-13.867	-12.012	-10.92	-10.152	-10.8	-13.268	-16.997
-12.136	-8.627	-11.919	-11.913	-15.435	-10.851	-8.816	-14.941	-10.894	-13.24	-12.288	-7.8869	-8.3821	-13.913	-9.1785	-11.441	-6.5832	-10.136	-9.4686	-11.325	-12.726	-10.91	-14.431	-5.7719	-13.902	-11.076	-11.752	-11.684	-12.086	-11.318	-13.389	-13.59	-9.7961	-8.4234	-10.552	-13.938	-10.099	-17.496	-13.16	-8.5931	-15.028	-12.235	-11.114	-9.4225	-14.508	-13.776	-11.608	-7.5276	-17.238	-13.748
-9.6117	-10.168	-15.796	-8.6236	-11.991	-12.345	-15.852	-15.667	-9.9329	-9.6309	-14.961	-10.001	-12.133	-12.095	-13.038	-15.911	-11.103	-7.389	-15.915	-9.7096	-10.983	-10.094	-12.108	-11.104	-11.552	-9.872	-8.4917	-11.088	-14.223	-14.018	-13.993	-8.5993	-14.029	-11.283	-11.865	-8.5488	-7.5173	-10.686	-12.225	-10.433	-10.94	-7.9432	-14.505	-14.621	-11.341	-12.105	-9.8368	-14.117	-13.417	-7.6624
3.0436	1.0477	-2.7161	-1.2768	-1.773	-3.473	2.2896	7.7273	-6.667	0.79861	3.9273	-0.035528	-3.3074	-3.7955	-1.863	-5.2951	-2.5687	-3.2175	-2.3022	-2.0779	4.2076	-1.809	-0.80661	-1.0268	0.37162	3.1317	-0.75264	1.1041	-0.77549	-1.968	-1.1963	-1.311	0.76734	-2.0597	-0.013761	-0.74452	-0.53021	-1.9187	-0.076326	1.373	-3.2816	-2.0228	6.5045	0.9889	-2.4625	0.061843	-0.60866	-4.0647	0.050455	-3.4207
-10.231	-13.634	-8.6812	-16.051	-6.9985	-4.5824	-10.853	-9.9526	-15.427	-7.9276	-10.961	-10.993	-9.2007	-7.3963	-10.327	-18.087	-9.3511	-8.4537	-9.7047	-10.189	-10.507	-12.601	-6.1768	-12.982	-10.433	-14.554	-10.015	-14.254	-12.831	-14.138	-10.744	-12.338	-8.3311	-9.6115	-10.848	-13.912	-10.156	-14.653	-11.613	-12.584	-18.086	-13.555	-10.779	-7.6444	-11.837	-11.197	-10.83	-12.323	-10.615	-8.0514
-12.736	-11.301	-15.184	-14.223	-15.086	-14.689	-14.357	-10.674	-14.099	-14.333	-13.875	-12.828	-12.869	-13.565	-12.506	-13.385	-14.413	-15.192	-15.729	-16.102	-15.016	-14.529	-13.864	-12.994	-13.005	-16.808	-14.961	-6.9472	-10.404	-12.959	-15.782	-16.382	-17.285	-12.9	-12.927	-13.448	-7.7822	-13.604	-15.735	-13.969	-14.302	-13.498	-15.956	-15.915	-16.558	-15.175	-9.7642	-10.49	-15.45	-12.542
5.1752	4.8626	4.0189	6.0356	4.9337	2.2302	2.237	7.0165	8.9347	1.96	4.6932	3.4276	4.4494	6.0226	2.5834	1.1856	-0.86041	7.7703	3.1974	6.0986	3.8031	0.65105	-0.86117	2.9321	3.3824	2.3221	5.2278	3.4484	1.985	2.8685	5.4825	2.8687	7.7054	0.82737	6.4099	5.3795	6.2121	4.0499	7.5714	3.0299	1.3334	1.0161	7.2915	2.2469	1.6097	3.9122	3.9772	3.344	4.949	6.4766
-12.048	-9.6337	-13.037	-14.108	-9.4604	-14.745	-12.986	-14.74	-10.113	-10.937	-12.888	-10.664	-8.2417	-11.617	-13.511	-9.5314	-14.339	-14.449	-10.055	-12.903	-6.7288	-12.785	-6.6139	-7.3121	-8.5958	-12.071	-9.907	-13.638	-10.132	-11.895	-10.216	-9.8414	-9.1472	-14.604	-8.7075	-11.427	-9.0595	-12.129	-10.946	-10.141	-10.793	-11.973	-12.405	-8.7449	-9.8315	-11.631	-8.3012	-7.4216	-10.626	-10.29
-9.7149	-7.8327	-8.8401	-7.4764	-10.448	-8.5271	-11.915	-10.521	-6.3908	-15.273	-13.936	-11.853	-9.2489	-8.4104	-11.953	-14.002	-9.0727	-9.6788	-6.2851	-5.3531	-6.7399	-8.7269	-10.842	-7.1226	-11.329	-9.0791	-7.5071	-12.34	-8.8598	-4.8988	-6.18	-3.3263	-14.4	-6.9199	-8.5373	-10.664	-10.299	-9.567	-8.6719	-10.639	-13.527	-10.663	-10.908	-10.574	-5.6802	-9.9786	-8.645	-12.344	-10.106	-4.3223
8.9191	11.205	6.94	9.204	9.2552	7.6685	7.0947	10.559	12.37	10.154	9.9461	6.9252	10.712	9.3979	10.459	9.6409	9.3616	8.0834	9.2456	8.9766	9.6203	7.7956	7.4085	7.6846	9.9442	8.9319	11.987	8.3153	9.1635	6.9088	2.1812	9.31	8.2538	7.7205	5.5001	3.5599	8.0677	13.462	8.8318	9.649	8.9913	7.5379	11.524	13.227	7.2136	10.6	9.346	10.318	12.001	11.582
-14.639	-14.781	-16.72	-14.355	-13.58	-8.86	-15.705	-16.355	-12.708	-14.301	-13.797	-15.89	-17.091	-9.3276	-10.362	-16.535	-15.368	-11.954	-13.053	-11.988	-13.212	-11.602	-11.931	-17	-17.541	-15.998	-11.865	-9.5252	-15.284	-17.728	-12.812	-14.749	-12.721	-14.698	-19.029	-14.253	-18.075	-12.093	-14.525	-15.146	-12.301	-13.827	-13.89	-17.056	-9.3004	-14.349	-14.934	-19.134	-14.84	-13.326
1.7051	2.8963	-3.3694	-2.8748	1.7726	-0.030201	1.1105	2.3459	-3.6392	2.8409	2.1779	0.91917	0.87135	0.035972	0.80916	2.828	-2.7759	4.9636	6.4557	2.5396	-0.15073	-1.139	-4.1586	2.5349	-2.3884	1.6569	2.5161	2.7657	1.1682	-1.8152	-1.7201	-1.87	0.41519	-2.5281	-3.428	-3.2192	1.1985	-0.51518	-4.056	4.1182	1.9181	0.1136	8.0406	3.5705	0.75551	-1.8847	5.1606	1.8196	1.7414	0.20117
-3.4353	-1.0178	-2.6067	-0.40768	-6.2932	-6.258	-5.3313	-3.5567	-0.375	-1.6966	-4.0993	-1.8769	-5.9824	-5.01	0.89195	-3.4754	-3.9676	-5.1947	-4.198	-3.7527	-5.0116	-3.5708	-5.9093	-7.5988	-1.5708	-7.185	-5.1376	-0.79749	-7.0122	-4.577	-4.0393	-5.8348	-3.8829	-0.79898	-1.2822	0.35606	-5.2622	-2.8906	1.2434	-3.5418	-2.6621	-4.0163	-6.0899	-5.3176	2.1923	-5.5477	-6.8754	-1.5056	-3.99	-3.5563
-23.437	-22.517	-19.088	-19.207	-17.829	-23.759	-25.699	-23.648	-21.602	-20.375	-22.12	-23.217	-20.844	-20.482	-20.828	-24.485	-24.968	-26.403	-22.868	-21.599	-23.419	-17.79	-21.881	-22.604	-23.347	-21.168	-20.591	-21.939	-29.797	-20.729	-23.866	-22.11	-20.393	-23.551	-22.722	-21.066	-22.331	-22.277	-18.784	-23.762	-24.063	-18.746	-29.308	-22.465	-26.08	-23.506	-19.472	-23.579	-19.207	-19.679
2.4568	-0.9069	0.86104	-1.551	-0.52434	-3.5527	-4.9435	1.3771	-1.2817	-2.6326	2.122	-2.3861	-2.4363	0.57539	-0.55253	6.4077	3.0408	3.6204	2.0249	-0.82655	-2.1109	0.34654	-5.7647	1.7594	1.2125	-0.66886	4.4577	1.4566	-4.4761	-0.096385	0.4378	1.8067	-4.5349	-3.8016	-2.1438	2.3399	-1.8938	3.998	1.0771	0.77859	-3.3132	-0.70746	-0.065077	0.20096	0.50953	0.45714	-1.8245	-0.93309	-1.6379	-0.41869
-13.561	-13.078	-11.574	-10.793	-14.721	-13.841	-12.113	-12.552	-16.079	-12.005	-10.941	-14.235	-14.184	-9.9041	-11.672	-11.992	-12.528	-16.244	-12.452	-15.987	-16.447	-14.912	-11.498	-12.931	-19.536	-17.412	-14.581	-16.034	-10.792	-14.341	-17.616	-16.008	-14.848	-15.656	-15.326	-12.108	-12.395	-15.228	-9.9853	-13.678	-16.195	-12.6	-15.855	-7.647	-10.299	-12.551	-8.1683	-15.784	-14.776	-14.262
-0.75846	0.79977	-4.7523	-2.8987	-1.9426	-0.29804	-6.8516	-2.9399	-6.6992	-5.2777	0.45258	-1.6213	-5.3892	-1.8515	-8.7978	-0.03418	-5.2401	-2.8432	-1.7871	-7.4624	-4.7133	-5.71	-6.3301	2.2001	-0.69429	-3.2502	-2.3191	-0.067652	-2.9759	-4.1375	-6.4163	-8.0755	-1.9656	-5.16	-0.63165	0.87498	-2.3791	0.96286	-2.2224	-3.3951	-6.7253	-7.2442	-2.8953	-3.6414	-6.5171	-5.412	-1.5117	-2.5178	1.9547	-5.9025
-6.1815	-12.318	-7.1526	-7.3886	-8.8199	-12.046	-13.702	-9.697	-7.7394	-9.1275	-14.793	-7.1997	-12.898	-10.001	-11.078	-10.488	-9.0983	-13.905	-9.6078	-10.262	-15.123	-12.386	-6.1425	-11.474	-6.241	-7.3498	-9.5228	-12.111	-8.3038	-8.4037	-8.4814	-7.5612	-10.346	-11.973	-7.6092	-10.601	-6.8195	-5.1861	-10.076	-9.449	-11.856	-9.8124	-9.0885	-7.5124	-6.1493	-11.074	-9.3919	-7.5093	-10.623	-8.4136
-2.6838	-1.0013	-1.7947	-0.20037	-6.365	-1.8648	-0.60568	-4.1034	-1.241	-5.1062	-2.9937	-2.2286	-4.102	-4.4896	-5.9511	-5.1889	-5.6128	-1.6118	-2.4919	-3.6945	-4.5529	-5.1556	-0.55543	-6.3121	-2.6592	-6.7699	1.0982	-3.7021	-1.9672	-0.67433	-3.0508	-2.0811	1.4431	-2.7917	-4.1583	-1.6091	-7.4999	-3.3826	-2.276	-3.5193	-4.2064	1.3593	-2.1314	3.634	-3.7156	-0.60477	-5.3832	-5.0783	0.8159	-2.08
-14.994	-9.6697	-8.5184	-9.5275	-5.535	-17.423	-5.3788	-16.094	-13.378	-14.149	-11.412	-11.033	-11.89	-11.97	-13.696	-11.22	-13.421	-13.983	-12.126	-10.89	-10.998	-12.682	-14.705	-11.728	-12.714	-10.393	-9.5564	-7.1215	-15.132	-12.833	-11.474	-13.138	-12.541	-12.814	-13.456	-13.126	-12.42	-13.821	-10.116	-10.347	-11.055	-9.2943	-14.158	-7.4428	-12.929	-9.3821	-13.022	-13.21	-11.762	-12.393
-0.51612	-0.12546	-0.38554	-1.8543	0.53727	4.0713	-1.759	-1.0336	0.82499	-2.5975	0.1368	-0.3865	1.6689	-3.9043	0.35606	0.99218	-0.32567	-0.39084	-3.7762	5.9423	-3.1718	9.8976	-0.58771	0.52487	1.9289	0.3302	-1.8699	-4.4112	-4.2797	-2.3142	1.9636	-0.50166	-2.0763	3.1938	-1.8264	3.0918	-3.7576	6.0821	3.4942	-2.7916	0.22969	-4.5388	2.0866	2.0544	-0.041546	-2.0399	-0.66435	-1.1063	-1.7309	-2.1189
13.966	8.2082	8.6266	8.3319	10.028	11.419	10.871	10.649	4.8431	10.394	10.658	9.8465	13.165	8.4933	7.7217	14.241	8.4147	10.731	11.135	3.7927	8.6685	9.57	6.8916	14.462	7.1349	8.7148	8.1458	9.2321	11.39	9.0681	8.4995	12.348	8.071	11.562	8.4443	11.439	7.4994	10.141	12.778	6.3334	12.031	4.2511	6.6604	8.1949	9.441	13.205	11.758	10.571	15.428	9.9634
-12.728	-16.589	-12.469	-14.579	-16.325	-15.783	-9.5605	-12.799	-14.765	-18.243	-12.025	-9.8875	-13.872	-14.045	-14.784	-14.878	-13.74	-12.942	-10.982	-11.41	-15.327	-21.422	-9.8039	-11.237	-13.831	-6.8266	-20.011	-17.586	-13.545	-10.699	-14.91	-12.837	-15.036	-12.434	-12.324	-13.81	-7.7289	-18.965	-11.596	-15.012	-13.164	-12.669	-11.91	-9.2269	-12.77	-16.31	-12.761	-14.267	-16.587	-15.442
-22.642	-24.66	-26.853	-20.388	-28.816	-22.359	-19.463	-24.662	-21.151	-21.744	-18.486	-23.871	-24.658	-19.468	-22.333	-23.536	-23.445	-24.625	-28.665	-25.38	-21.942	-21.266	-18.296	-20.571	-23.001	-21.431	-22.017	-18.764	-20.979	-23.594	-20.762	-18.366	-27.11	-19.567	-23.677	-25.561	-21.76	-17.865	-19.823	-19.391	-21.021	-21.657	-28.451	-26.191	-19.964	-24.735	-22.07	-23.985	-24.682	-22.51
2.9994	-7.5135	1.3458	0.88599	5.2281	-1.4542	-1.5881	3.5592	0.66959	3.0428	-0.086189	-3.6168	0.31358	0.30006	4.2238	-1.6346	-2.269	0.29226	4.6022	4.6699	1.3301	2.0225	1.0914	-0.45573	-0.9556	-1.1755	0.53851	-1.4409	4.4201	-2.1251	1.5719	-1.6802	3.7001	-0.31209	-3.4935	3.2728	-3.5712	1.2192	-0.29498	-0.52845	-3.9953	2.4176	-0.92497	3.7004	3.0399	1.3166	-1.2079	1.1385	-0.33645	0.24125
-5.7791	-3.9955	-1.5681	-4.2874	-2.7719	-6.9575	-3.847	-2.1952	-4.8402	-3.4525	-3.4223	-4.5673	-4.1603	-3.2398	-4.2747	1.2227	-4.7624	-2.4334	-7.7338	0.23932	-9.1409	-6.4968	-3.9663	-6.5877	-5.5788	-3.7489	0.086363	-5.2472	-1.7046	-0.70961	-1.752	-1.5942	-2.8299	-4.2009	-3.6082	-3.1703	-0.6212	-3.5831	-3.7579	-4.4734	-4.0458	-2.9503	-6.3341	-5.832	-5.2054	-3.689	-4.4724	-6.6916	-6.8937	-3.2097
2.3753	1.0709	2.6581	2.2718	-0.10602	-2.3682	5.1797	4.677	2.3757	5.0536	1.541	1.4248	3.0241	1.8214	-0.58474	0.050102	1.472	3.1666	0.54616	3.6168	-0.83582	2.4085	-0.067724	4.2276	2.678	-0.18675	-2.5511	1.9168	10.006	-1.8217	1.6476	1.4459	4.4242	7.2641	3.5034	0.69439	3.585	2.0606	1.8382	3.0157	0.60201	6.5679	3.8136	-0.50208	2.5621	3.4311	3.2841	1.34	1.2509	3.4161
0.84822	-2.376	-0.59997	-1.3149	-4.5474	-0.54554	-0.1315	-1.7795	-4.2271	-6.2743	-0.2963	-2.3315	-4.7034	-5.668	-0.30278	-1.3515	-1.6457	-2.5716	-2.7718	1.2259	-2.8439	2.7949	-0.73159	2.1696	-5.2757	-2.1911	-1.9718	-2.8638	-1.5368	-0.69051	-2.1323	-6.2301	-2.2423	1.4819	-3.522	-2.4926	0.035319	-2.1723	-3.6821	-1.733	-0.47619	-3.4501	1.772	-0.16272	-7.4439	-3.783	0.93549	-0.94428	-6.6111	-5.2672
-5.4899	-4.4225	-6.1718	-3.3166	-1.8976	-0.88296	1.7918	-4.6313	-0.13294	-2.1329	2.1897	-4.4953	-2.368	-4.2247	3.3758	-2.0786	-3.2242	-0.37168	-3.664	-1.8651	-3.4993	-3.5694	-5.3716	-3.6496	-3.9325	-7.1415	-1.6689	-4.8828	-2.4269	-3.6209	-4.3573	-0.86886	1.1182	-2.0802	0.62461	1.004	-3.4699	-5.0591	-2.5852	2.7239	-2.7165	-4.4205	-3.366	-3.2606	-1.8284	-4.2551	-3.9166	-6.7374	-0.2035	-2.8118
-4.8649	1.2053	-2.7762	-10.416	-3.5203	-7.6215	-5.0382	-3.7394	-5.9317	-2.0995	-2.7699	-4.9891	-1.2024	-1.4602	-9.0012	2.536	-5.9233	-4.4827	-4.1798	-1.5938	-0.59366	-5.0825	-2.1116	-7.0868	-1.8831	-1.6275	-3.8386	-2.1296	-2.2506	-0.40237	2.9734	-3.6012	-4.6007	-2.4597	-4.5781	1.5714	-2.7796	0.23647	-5.7794	-2.4931	-2.4494	-4.266	-4.674	-1.7931	-2.4345	-4.9015	1.2538	-2.2474	-6.2831	-1.4316
9.5315	9.0465	2.4874	5.4654	3.7223	6.9092	10.52	3.9879	3.3786	6.4737	12.206	6.8471	9.0173	9.2821	1.8624	6.1774	7.9053	5.3405	10.606	7.0705	11.08	4.5322	7.7061	7.8811	6.7709	3.8283	6.7568	4.4893	2.3158	0.42894	6.8409	11.006	7.3192	8.4187	5.0657	1.4485	9.31	7.6446	4.9878	5.0466	11.401	5.0882	6.0755	7.7465	0.14515	5.9539	13.912	5.5039	3.688	7.5252
-0.15853	0.44094	0.34384	-0.16878	6.7855	0.75582	2.6312	5.5803	1.3423	8.8227	-3.0294	5.6996	1.1696	-1.4924	4.1712	0.8468	3.7697	-1.0966	1.3115	4.9515	0.45741	4.5455	2.223	0.70086	3.6431	3.7475	-2.0498	2.5172	1.0145	4.7911	1.6085	-1.179	5.4621	1.2818	3.5963	4.1863	3.9089	-2.136	1.736	2.4724	3.451	2.6451	0.46948	3.1914	2.6664	0.69468	4.6464	-0.59369	-0.28395	7.8304
-7.4513	-13.113	-9.7399	-6.655	-10.486	-10.302	-10.539	-9.4052	-12.769	-11.153	-9.3692	-9.0468	-13.221	-9.6027	-12.692	-8.3166	-7.1234	-7.6727	-14.265	-9.4799	-7.9575	-8.4051	-4.7366	-4.9608	-2.641	-12.692	-11.624	-6.9671	-9.8049	-11.089	-8.7723	-10.765	-8.3334	-7.6259	-11.186	-8.7117	-8.0936	-7.5247	-9.5871	-9.8069	-6.8191	-13.509	-13.95	-13.582	-9.7272	-7.6405	-10.494	-6.891	-8.4921	-13.605
-2.9626	-3.8531	0.48347	-6.2571	-1.3324	-1.2075	-0.24481	-5.9222	-7.3431	-0.39141	-2.1272	-6.2493	-7.9713	-4.375	-3.2445	-2.1615	0.29945	-4.041	-0.89431	-7.8882	-3.5829	-5.8253	-6.807	-6.8066	-1.2282	-7.1501	-4.0788	-7.6987	-4.9182	-3.8639	-8.1316	-5.8978	-3.8448	-3.75	-5.0585	-4.1452	-2.4056	0.094959	-1.1793	-1.7738	-2.643	-5.7194	-4.7305	-7.563	-2.63	-2.5159	-5.0284	-3.5399	-3.0476	-4.9854
-10.137	-8.5236	-14.736	-13.858	-14.769	-13.377	-11.985	-8.5194	-12.154	-8.9471	-11.704	-15.608	-14.283	-5.8024	-11.753	-11.355	-11.782	-14.169	-6.8255	-13.406	-10.954	-11.124	-10.23	-13.498	-14.129	-10.991	-11.903	-7.5881	-10.961	-7.2451	-7.7789	-9.1152	-17.286	-9.9838	-13.389	-14.5	-12.695	-14.11	-7.2095	-10.881	-9.9899	-9.2434	-4.468	-11.538	-14.192	-11.449	-10.383	-13.075	-13.575	-10.327
-3.8389	2.1833	-0.015781	2.8327	-1.0386	0.30696	-0.60087	0.26214	-2.8945	0.21773	-0.51566	0.8308	4.2691	-0.89742	3.2028	6.013	-4.5922	0.84911	0.1954	0.88362	-0.91955	5.8688	-0.0017553	3.2977	0.084836	-0.94024	-3.9977	0.89784	-0.75691	-1.402	-1.1609	0.50031	-0.18545	0.45988	-1.6028	2.1549	-0.026971	-3.4255	3.2318	-5.9709	-2.8582	-0.67772	2.0433	-2.7142	-4.031	3.4639	-1.4718	3.3995	-2.6924	-3.3062
4.6376	10.955	11.434	10.034	11.552	9.7627	6.5003	9.7303	7.9427	7.071	7.6617	1.8985	14.816	10.171	6.8359	9.0678	11.714	5.9214	9.4886	8.6455	6.9051	10.938	6.6068	10.238	7.7011	13.04	11.887	7.2176	8.412	9.5306	10.172	10.71	12.753	10.708	6.9109	10.552	10.767	6.186	3.325	12.575	7.7405	14	10.56	8.3688	11.737	6.7551	6.5643	10.558	9.6504	7.6297
-10.489	-9.8979	-9.6507	-9.4726	-9.8627	-13.323	-12.588	-8.1713	-11.419	-8.2592	-13.046	-16.927	-10.018	-14.323	-9.1266	-13.716	-9.1989	-9.9403	-11.407	-12.815	-14.837	-13.658	-9.5218	-8.8784	-12.498	-12.359	-14.459	-7.9504	-5.2439	-13.678	-13.077	-12.631	-11.139	-10.07	-9.9063	-8.6987	-7.3981	-9.1614	-8.9796	-12.771	-8.6481	-8.2614	-10.866	-7.1086	-13.434	-13.609	-6.4523	-9.5342	-14.19	-11.136
-2.9465	-0.66515	-2.8673	0.45441	-5.3637	-2.5998	-1.8703	-0.68177	4.8197	-2.1057	-3.3029	2.8409	-0.55985	2.9896	-6.3291	-1.922	-2.9638	-2.9732	-1.6503	-0.51535	-0.45073	-2.9022	-8.2053	-2.8567	-0.56152	-0.3439	-6.4639	-2.9057	-1.7615	0.99957	-3.4359	-2.4534	-0.51157	-1.8253	-0.7606	-4.2846	-0.26634	0.5776	-4.0206	-0.87775	-6.069	-4.0739	-4.7267	1.1651	-2.1354	1.0871	-4.6794	-4.8373	2.6449	1.0968
-16.034	-17.574	-19.621	-7.8018	-13.661	-17.357	-13.748	-18.222	-12.947	-19.211	-14.146	-16.044	-15.971	-18.106	-14.202	-12.377	-13.211	-13.566	-17.715	-13.082	-21.518	-9.1846	-15.362	-11.787	-13.598	-14.573	-11.434	-12.326	-13.786	-12.288	-13.601	-17.593	-12.774	-12.41	-14.031	-19.742	-14.128	-15.31	-14.966	-13.383	-11.692	-14.345	-10.218	-11.744	-11.851	-14.838	-15.967	-10.663	-13.736	-12.733
-2.096	-5.6162	-8.3755	-9.2675	-5.7052	-3.3121	-4.7295	-7.8385	-9.0104	-7.5502	-4.2519	-8.8922	-2.6765	-5.5375	-2.0468	-5.212	-4.7754	-10.364	-7.1377	0.29723	-7.9495	-5.0107	-4.2192	-4.5547	-5.9687	-10.214	-6.0385	-2.9102	-7.093	-3.6359	-5.0487	-3.45	-4.0586	0.51129	-8.4899	-5.711	-8.6418	-8.1569	-7.5996	-5.6533	-6.7102	-5.9535	-6.5204	-4.6132	-3.473	-7.9169	-2.7654	-7.0336	-5.6309	-7.3034
-1.6519	1.4674	-1.4016	2.0968	0.42468	-0.87561	1.7593	-2.311	-3.41	4.5323	-3.2125	-2.1393	0.17788	2.2204	4.4477	4.0826	2.5448	2.7722	0.73525	-1.7888	-1.3147	-0.46536	4.2152	2.7058	0.23677	1.8568	-5.2818	1.362	0.65354	-1.8303	2.1511	0.62968	-4.4688	0.12967	0.52574	1.1709	0.32838	0.52518	1.7153	-1.0315	-1.8105	1.9514	0.5709	0.85205	-0.16868	2.7681	0.91823	-0.70755	4.6002	-0.14363
7.6944	5.3637	2.2373	5.4364	6.2852	1.7673	5.0372	4.6991	3.7231	6.5062	3.0144	4.5536	3.5834	0.27174	5.9644	5.7623	2.2931	6.0942	5.919	1.9316	5.401	3.2721	0.5493	6.2538	6.0027	5.6522	3.64	8.6996	6.9518	8.0816	4.9374	7.7649	0.68896	2.0176	3.4652	5.684	5.2963	6.4535	9.6667	5.694	1.9356	4.2979	3.45	6.7573	-2.3718	5.6852	6.695	0.4286	4.6429	7.6556
0.70926	-1.7556	2.2415	-3.3486	0.51393	0.32117	-1.0413	2.3621	-2.7363	-3.9836	0.83839	1.9823	1.3975	3.306	1.7887	7.0613	1.3363	1.8769	3.73	2.5145	2.6811	0.024021	-3.6754	-2.0093	1.8648	3.4379	4.1595	-1.5751	-0.13814	2.1628	-4.8818	0.2086	-0.14239	0.67252	1.7681	3.1721	1.1833	-1.6289	-1.654	-2.0694	2.421	-0.61254	4.0589	-0.093892	4.1155	7.1987	2.2983	0.59899	-0.4754	0.2487
-3.074	-0.95126	-1.9294	-3.6877	-7.3056	-2.7309	2.2459	-5.0268	-6.5568	-4.1014	-4.0031	-5.6562	-9.895	-8.6549	-1.4119	-3.7753	-7.8638	-3.896	-5.3347	-3.5586	-0.73611	-4.2943	-5.881	-8.9604	-4.2035	-3.7692	-6.4353	0.1749	-5.7396	-3.7982	-6.458	-2.816	0.12716	-6.7708	-6.4485	-8.9131	-3.8859	-5.2827	-0.94231	-3.7496	-1.2748	0.26177	-1.6735	0.19477	-2.0316	-10.388	-5.4897	-2.1584	-6.0213	0.44384
-1.7867	2.8098	7.1693	1.1882	-1.0568	5.7782	3.0298	-0.45491	1.8331	-1.3247	4.7045	-1.1161	-0.3648	-0.71946	2.3155	-1.0776	4.0048	-0.6277	4.6665	-3.8309	-1.441	1.3212	-2.6829	2.1098	-2.426	-1.1048	-1.174	-5.0137	1.3593	2.3006	-0.96549	-2.3212	-0.44614	3.7844	6.1275	1.2538	2.1978	-0.74077	1.0378	4.1379	-2.2452	0.94452	3.3633	1.3487	-2.7666	0.31401	4.6873	2.3283	0.51197	-1.9286
-13.661	-9.9589	-12.336	-12.986	-14.117	-13.369	-3.4367	-7.0005	-11.785	-8.4228	-6.0516	-11.828	-7.6949	-9.5444	-11.412	-14.031	-9.2781	-11.051	-9.316	-8.0986	-13.644	-11.736	-11.816	-6.1503	-8.9807	-8.5226	-12.053	-10.048	-10.073	-10.91	-9.2875	-8.8818	-10.758	-9.1162	-8.0834	-11.042	-10.473	-13.236	-13.715	-11.986	-8.8428	-11.748	-10.413	-8.812	-15.035	-8.9727	-8.1296	-11.287	-11.796	-11.149
6.1739	9.0013	5.9552	8.9488	3.9347	6.6877	0.76923	3.222	4.8466	2.9222	6.4381	2.3723	1.0209	7.6563	7.1884	5.4673	7.5399	7.9968	8.8985	1.8426	5.4043	5.3026	7.0527	6.7558	5.4491	6.0953	7.1319	3.4864	7.8226	3.0866	0.59638	5.9778	6.2885	0.6458	2.5675	5.5546	3.4673	0.35947	3.5991	6.2865	9.424	1.3624	5.0512	8.0338	4.759	2.6349	7.9494	6.6144	7.7031	4.9598
-25.032	-18.533	-19.691	-25.226	-24.11	-19.581	-20.92	-20.878	-21.581	-19.224	-14.673	-22.032	-27.513	-24.348	-18.781	-17.362	-22.531	-21.633	-21.569	-19.193	-21.464	-19.61	-15.347	-19.27	-18.956	-18.353	-20.124	-20.953	-19.639	-20.177	-18.916	-21.446	-21.855	-23.492	-19.958	-17.485	-21.797	-24.217	-21.675	-22.316	-18.667	-18.994	-22.074	-23.24	-22.538	-20.61	-22.55	-25.289	-19.112	-22.702
-12.244	-3.0337	-8.8472	-6.0834	-9.748	-11.799	-4.12	-12.456	-6.5199	-9.9292	-6.7995	-7.1379	-6.3578	-10.399	-9.8772	-7.5568	-6.673	-13.096	-5.5208	-6.2033	-11.589	-5.3124	-9.7054	-9.1243	-7.192	-7.9718	-5.1994	-9.1482	-9.789	-11.034	-10.524	-8.5699	-11.031	-12.215	-8.0227	-13.302	-5.431	-8.9986	-3.9588	-8.1408	-12.127	-9.2063	-7.4625	-11.749	-5.6091	-11.441	-10.957	-6.5843	-5.2259	-9.4557
-3.3278	-10.09	-8.4591	-10.053	-4.1199	-14.686	-11.224	-7.1742	-11.292	-4.3327	-9.3114	-6.8088	-3.907	-5.7659	-5.7485	-7.8065	-7.5065	-7.9344	-6.736	-5.5827	-8.8607	-7.9053	-8.8153	-9.2579	-11.395	-9.7742	-3.1424	-11.589	-8.5714	-4.839	-4.8832	-3.7099	-11.168	-8.3451	-6.3612	-6.0062	-5.8891	-7.8489	-5.7893	-5.4675	-7.5924	-7.6088	-3.7841	-7.9855	-12.644	-7.3084	-6.6118	-10.485	-7.5902	-12.378
-12.538	-11.719	-9.4764	-11.448	-14.712	-8.6435	-12.108	-13.511	-14.107	-11.797	-15.169	-15.333	-8.5617	-14.304	-9.1841	-11.668	-16.216	-13.762	-11.291	-13.108	-13.37	-11.978	-12.792	-16.026	-11.768	-8.8599	-7.517	-10.421	-14.94	-14.377	-10.846	-14.392	-14.283	-15.104	-15.449	-11.723	-12.439	-14.464	-10.847	-17.12	-15.977	-7.9671	-16.644	-12.892	-9.9317	-18.143	-10.401	-9.5618	-11.298	-11.32
-9.6896	-5.2044	-1.7214	-3.8299	-6.3819	-4.2551	-0.76772	-9.0542	0.65128	-6.0517	-6.9666	-3.6116	-3.1115	-6.1761	-5.6096	-1.4057	-6.6646	-0.1252	-3.338	-6.8985	-6.6016	-5.4577	-6.5523	-4.3584	-4.6593	-10.352	-2.6063	-4.5865	-3.6692	-1.6406	-7.1417	-2.6992	-3.4436	-10.749	-8.0582	-2.2743	-6.1298	1.0254	-6.2419	-2.9461	0.85171	-6.3089	-3.3119	-5.2584	-7.8113	-5.9443	-9.0479	-1.2463	-6.6191	-4.3994
2.6531	4.5821	0.039074	-1.9116	3.4545	1.8752	1.4923	-0.784	-0.7166	-0.47136	-0.36515	0.03274	0.12648	-1.4372	5.4775	4.5887	-0.4949	2.4307	3.4128	-1.0266	-0.82392	-6.3661	-2.8696	-2.5424	0.49354	0.81236	2.4739	1.2891	-3.0069	-0.76009	-1.2351	-1.4121	-7.9521	-0.24119	-0.66683	0.095812	-2.3757	1.6836	-0.08399	0.35119	-2.7018	-6.5874	-2.172	-3.779	-0.58663	-2.3051	7.6912	1.2842	-3.5468	3.0885
-14.21	-11.22	-13.137	-14.29	-13.984	-13.892	-18.203	-8.6359	-13.659	-14.029	-18.59	-11.972	-12.035	-9.1897	-9.0256	-13.126	-12.082	-7.0263	-12.181	-12.291	-12.027	-7.6503	-13.38	-12.063	-10.863	-6.6694	-10.542	-15.444	-12.053	-14.347	-13.075	-10.135	-11.736	-14.315	-12.098	-13.342	-9.7399	-12.117	-13.868	-7.2138	-11.763	-11.633	-11.291	-10.442	-13.174	-13.381	-11.748	-12.711	-8.9751	-16.246
-3.425	1.6775	-2.5863	-1.3529	-2.5343	1.6679	3.0855	-0.60942	-4.6766	-1.3574	-3.923	0.91455	6.4541	-0.16368	0.13727	1.6905	-0.80351	1.1823	-0.65019	2.4754	-4.1252	-3.5541	0.84776	6.1237	-3.7327	1.3555	-0.74881	3.4214	0.46226	-1.7721	-2.0154	-2.954	-0.037316	0.025257	3.2715	1.2068	1.3918	-1.9961	-0.081678	4.8838	-2.2174	3.0849	4.2422	0.7082	-4.0068	-3.5093	3.2215	1.5653	-0.21017	1.1823
10.209	7.855	4.9557	6.9775	5.5242	8.0543	3.3296	4.9031	5.6693	6.5236	5.2397	4.1602	-0.75426	9.3887	7.0989	10.998	6.584	4.7588	6.9518	6.3344	5.3127	6.701	3.3257	7.2363	7.6775	5.6937	6.6918	8.3682	2.7732	7.4748	7.1853	3.2529	6.5473	9.4897	2.0032	8.6711	5.4448	4.4411	7.1145	6.5035	5.6191	7.5524	11.81	7.2948	8.0732	10.073	5.4525	4.4129	9.217	6.1615
6.3859	9.7166	7.2015	6.5706	9.9075	12.368	8.6633	4.5771	9.5212	7.2853	6.2502	11.068	5.4453	12.524	11.145	3.1247	8.8885	6.3987	8.8869	6.0132	7.988	7.993	10.59	10.266	9.7021	5.3825	7.4652	5.0209	7.045	12.079	5.2356	9.8096	10.532	8.896	11.36	9.4927	10.803	7.0362	9.4789	7.3912	6.6633	9.7522	9.902	9.3505	10.715	6.2095	6.4616	11.625	10.172	7.3977
2.4632	-2.0929	-0.79784	-7.1031	-1.9942	-2.8222	-5.0589	3.3436	-0.42587	-1.4252	1.6732	0.081171	0.80266	-1.0928	0.062315	0.0021661	-4.445	-0.43868	1.1847	-0.36318	-1.9037	-1.9086	0.07865	-3.324	0.92793	-0.035159	0.71437	-3.7986	-4.1675	1.4877	-0.99089	-1.8704	-1.5992	-2.6995	-1.1519	0.49587	-3.8737	-5.2309	-2.9003	-2.7345	-1.9756	-6.1025	-3.0367	-6.3155	-2.139	-1.4419	-1.5429	-4.15	-2.3048	-2.2247
-5.1402	1.0568	-4.7856	-6.4606	-1.6177	-4.0434	-1.8234	-2.4247	0.9893	-2.2545	-4.3941	-3.8743	-3.6604	-1.6927	0.18686	-2.4253	-5.437	2.7126	-4.0083	1.1705	1.0037	-4.8956	-3.4243	-4.1255	-5.5455	-2.4863	-2.6103	3.4181	-3.0159	-5.3968	-4.1838	3.6544	3.4553	-1.29	-0.69116	1.0775	1.4775	-2.2957	-4.5557	-4.2324	0.46471	0.43243	-2.2174	-0.09883	1.6281	-2.5849	-9.9331	-2.1801	0.67372	0.58594
5.936	1.2971	0.9848	-3.6142	4.8048	-0.45172	-0.39433	-3.7186	2.1855	2.8439	-0.56997	0.21428	1.4893	0.68184	-3.1209	2.6805	-2.7594	2.8142	-1.5349	-2.3708	-0.2646	0.43879	3.025	-2.5324	5.4745	1.2949	-0.55569	1.4783	0.75531	-3.4781	-3.939	1.3397	-3.5447	-0.80846	-6.5246	2.1467	-3.2935	-0.73103	-2.7108	0.5501	3.1647	-0.49304	1.3901	3.7395	4.9818	-0.049063	-0.43501	-1.5475	-0.69571	0.83902
-17.087	-16.123	-15.579	-10.828	-11.107	-10.342	-11.359	-10.614	-14.382	-10.555	-12.857	-19.666	-12.897	-14.81	-13.681	-10.74	-12.849	-16.956	-9.5286	-12.329	-13.429	-12.074	-13.197	-14.185	-13.68	-14.763	-13.617	-8.7966	-7.4195	-16.674	-17.615	-15.535	-12.526	-14.611	-12.151	-12.902	-9.1523	-12.723	-14.674	-12.958	-14.926	-14.536	-9.9296	-12.087	-11.938	-11.243	-15.622	-13.281	-15.123	-11.107
1.0299	-1.9304	-4.1347	-3.0039	1.3672	-6.181	-4.1347	-7.3841	-1.3368	-2.5212	4.4027	-6.6091	-6.9524	-1.7167	-4.4117	-0.44218	-3.6741	-5.0122	-4.5166	-7.9404	-0.057527	-2.5442	-4.7712	-2.3889	-0.26869	-6.2035	-3.3996	0.11223	0.4545	-2.3316	-2.7451	-1.7175	-0.38014	-1.5136	-4.5994	0.00076663	-0.30709	-10.269	-1.4855	1.0363	-0.66371	-0.60753	-7.8082	0.21559	-4.4894	-7.3634	-1.4996	-3.7944	-5.3279	0.94179
-11.968	-10.427	-12.882	-15.846	-10.85	-11.065	-13.5	-14.891	-12.453	-10.703	-4.6577	-16.101	-12.724	-13.23	-15.009	-10.873	-12.788	-11.995	-11.851	-14.324	-13.455	-16.131	-10.743	-14.806	-15.419	-10.17	-12.665	-11.372	-7.7738	-10.504	-8.9844	-8.9343	-14.758	-14.861	-11.476	-9.3501	-15.612	-12.273	-10.619	-13.559	-13.388	-9.5789	-9.1821	-14.414	-11.983	-5.6185	-11.286	-11.312	-10.073	-12.706
-22.713	-20.871	-20.34	-17.75	-22.815	-20.798	-20.889	-24.467	-24.145	-23.051	-23.067	-21.18	-27.096	-25.005	-24.096	-24.377	-24.972	-20.299	-23.031	-25.094	-23.367	-21.544	-24.373	-26.319	-23.21	-24.176	-21.412	-21.51	-25.364	-21.162	-22.957	-24.216	-18.084	-21.798	-24.789	-20.903	-24.338	-19.953	-19.67	-23.543	-21.388	-24.899	-24.31	-18.369	-22.728	-16.67	-24.195	-26.328	-23.524	-26.245
-3.7851	-3.1738	-6.3717	-0.4223	-4.1152	-3.2502	0.18925	-5.7513	-7.6304	0.61044	-4.8588	-2.6685	-4.3415	-2.8308	-1.2889	-5.6146	-2.9748	-4.6568	-1.4837	0.30023	-1.877	0.39735	-2.408	-10.182	-4.8818	-0.52799	-2.3501	0.033615	0.48652	1.2065	-2.6534	-0.27522	1.3876	-1.2346	-2.8836	2.635	-1.4529	-2.5208	-2.1485	-5.5119	-2.6565	-3.8615	-3.1933	-4.4	-1.5263	0.93898	-7.8215	-10.451	-1.1529	-0.57106
-2.4394	-2.4348	-3.0075	0.29721	-6.4257	-4.3437	-2.834	-0.63907	-4.5437	-7.1288	-4.0228	-7.0047	-7.7272	-3.7516	-4.1318	-3.6815	3.4797	1.48	-0.96911	-3.74	-0.69857	-2.4842	-1.8463	-3.7168	0.3063	-3.9973	-4.2199	-2.4859	0.51817	-2.2427	-5.7342	-1.7812	-1.4159	-3.4542	-1.4425	0.40092	-3.6219	-2.7239	-1.627	-2.4995	-3.5688	-7.677	-3.4413	-1.2586	-0.18871	-3.6835	-5.5585	-3.3378	-5.4181	-2.19
0.51479	-4.5103	-3.386	0.9067	2.2229	-2.5118	0.67192	-3.2513	-5.1125	-2.9545	-1.5594	-2.457	-1.6482	-1.0137	-0.82974	0.61702	-1.6202	-1.747	1.0578	0.055301	-3.7132	-3.3593	0.4001	-3.146	-2.714	-2.7408	-3.9733	-2.9094	2.6459	-3.1645	-1.0714	-5.0123	3.8429	-4.9202	-0.73716	0.9803	3.574	-3.8299	0.094566	0.99723	-3.4444	-0.71981	0.94445	2.6536	-0.13268	0.57029	-0.63951	-1.1139	-2.3891	-5.0765
-17.292	-11.591	-15.162	-16.921	-13.889	-15.52	-15.212	-12.588	-16.687	-15.119	-15.656	-11.466	-17.432	-13.66	-20.136	-20.27	-14.642	-12.006	-15.457	-14.422	-10.143	-15.238	-15.76	-12.373	-14.727	-12.482	-16.725	-18.302	-11.127	-17.632	-11.664	-16.133	-9.818	-12.918	-17.554	-12.296	-12.768	-17.128	-15.036	-13.518	-12.416	-11.633	-12.324	-17.207	-16.998	-18.225	-9.0218	-11.477	-14.425	-13.359
-1.8704	-1.6223	-3.1064	-2.6746	-4.2253	-1.0212	-0.26247	-1.1514	-2.6332	-6.8218	-5.9937	-2.0951	3.7181	-2.5421	0.34575	-1.472	0.47059	-5.421	-6.8893	1.5872	-3.8149	-4.911	-2.6348	-2.3073	-3.0375	-6.1358	-2.534	-5.7595	-8.3274	-2.0273	-1.6691	-8.4362	-5.8281	-2.8014	0.57158	-6.0635	-3.5858	0.088196	-0.55237	-0.61272	-2.9855	-4.9344	-4.3595	-4.2484	6.3204	4.629	-4.7429	1.0229	-4.3903	-2.7784
9.9129	7.5771	3.9207	1.2616	4.0653	2.1711	2.8703	3.7951	4.8704	4.7158	8.6506	10.611	10.509	9.0944	6.4326	2.3844	4.8591	6.3597	4.3317	3.9606	5.113	4.525	4.3367	6.4243	13.217	5.45	9.8317	2.6595	8.9254	4.8923	6.7987	5.4714	4.4184	7.2847	4.8644	8.5538	8.0651	5.4533	3.638	4.0963	1.1384	-0.065073	5.6048	7.6224	6.2977	4.985	4.9135	8.6611	11.164	7.6521
0.6449	-7.3042	0.56899	-2.1158	1.2209	0.94502	-2.2793	4.8056	0.14827	1.1279	-0.8454	2.5255	0.50594	-0.33941	1.6835	-3.9084	1.9218	0.87324	-3.8808	0.73746	1.8111	0.13503	-3.8231	-3.5153	-0.53971	1.7716	2.1475	4.3123	1.0277	-1.9321	4.6419	-5.17	1.6829	0.48349	4.14	1.3844	-0.25816	-2.827	-1.6436	0.49028	-1.2866	1.6736	3.8549	-0.55157	-3.5175	-0.61938	2.5056	4.4031	-4.3899	-2.3635
-10.906	-13.459	-8.6167	-10.79	-10.869	-13.188	-14.7	-15.412	-9.2324	-9.0023	-14.045	-8.3741	-7.9078	-17.069	-11.255	-8.7049	-10.645	-11.588	-9.6646	-8.3459	-11.889	-7.2957	-9.0164	-8.3225	-10.322	-7.2366	-10.356	-9.7583	-10.388	-12.922	-10.979	-11.214	-14.163	-10.369	-11.884	-11.746	-14.836	-10.693	-11.421	-13.049	-11.081	-14.6	-11.369	-10.06	-5.9516	-11.567	-9.3165	-9.637	-13.916	-10.478
-3.8075	2.536	6.4829	0.2626	0.36233	0.45013	2.2155	2.5315	1.8681	3.5634	-0.22846	6.6269	2.9867	-2.0967	-3.957	-4.1919	4.2897	-0.46669	0.62848	1.9436	-1.3533	-0.28945	2.8116	3.3403	6.9946	0.69761	-0.40407	0.053726	-3.0313	0.53919	-0.6926	-0.64501	8.2164	-0.13845	7.0288	4.1477	4.3003	1.2941	3.8784	5.3207	6.2949	1.6257	3.2439	-1.5081	-2.0674	7.0025	1.4953	3.8193	-1.1287	4.9708
-1.5464	-2.8498	-5.6747	-6.0825	-0.0068114	-7.8391	-8.1339	-8.6604	-4.3174	-3.5978	-5.8909	-8.532	-9.2381	-3.6725	-3.3648	-5.2805	-5.7144	-4.8709	-3.9079	-7.0684	-8.9934	-8.0826	0.018955	-7.8612	-7.6353	-2.1203	-5.589	-10.973	-6.4657	-3.1182	-4.5771	-8.1287	-6.6952	-8.9972	-3.22	-6.4602	-5.8494	-4.8152	-10.36	-4.9653	-9.0954	-6.1581	-1.6672	-4.8066	-9.5249	-7.8002	-7.0829	-8.4231	-0.26979	-6.6207
-3.1155	0.024357	-5.2075	-1.1227	-4.4158	-5.8841	-3.7704	-3.5739	-5.3277	-3.9294	0.37685	-5.3948	-4.8439	-0.95591	-2.9005	-1.2842	-0.76117	-1.2763	-1.287	-2.5225	-3.5283	-2.8634	-3.1149	-5.9316	-6.7111	-4.4395	-1.5039	-0.43843	-1.8655	-3.3648	-4.5408	-4.7967	-7.5488	-1.853	-2.825	-4.4749	-2.9986	0.23351	-1.8118	-6.009	-3.9247	-1.7542	-5.6964	-5.0285	-0.40884	-4.9618	-7.2199	-5.623	-0.99878	-1.417
-17.909	-13.845	-16.525	-14.32	-17.239	-16.369	-16.498	-14.639	-10.798	-14.624	-17.286	-16.194	-19.126	-13.355	-13.726	-13.813	-17.667	-14.055	-13.146	-14.827	-12.281	-13.202	-12.864	-12.11	-13.068	-15.694	-13.758	-14.646	-13.964	-10.36	-16.866	-14.307	-12.653	-13.252	-13.655	-14.095	-8.6134	-11.931	-14.99	-19.681	-19.771	-14.065	-14.188	-13.796	-16.825	-15.578	-13.125	-15.176	-13.792	-12.922
-12.437	-9.9795	-9.8555	-15.646	-13.136	-15.299	-12.966	-9.389	-13.568	-12.152	-15.676	-11.909	-14.137	-13.251	-11.545	-14.463	-15.503	-9.221	-8.0202	-8.0234	-12.07	-14.189	-13.597	-11.407	-11.705	-13.981	-11.736	-9.2984	-15.172	-16.658	-16.19	-10.754	-15.723	-16.714	-11.262	-14.472	-8.8722	-14.131	-17.103	-15.932	-12.576	-13.488	-14.251	-12.787	-12.41	-14.85	-14.707	-15.38	-15.926	-12.223
-10.487	-12.907	-8.3865	-10.686	-11.572	-10.391	-16.237	-15.16	-13.674	-6.5165	-12.479	-11.237	-13.048	-12.632	-11.833	-12.311	-8.1644	-5.0822	-9.5077	-8.9376	-11.165	-13.685	-10.266	-11.988	-13.492	-11.137	-7.934	-11.725	-13.951	-10.332	-10.287	-14.051	-13.223	-14.554	-11.738	-10.963	-11.503	-7.4427	-10.634	-11.451	-10.956	-8.9548	-9.4315	-13.049	-9.5382	-8.8069	-6.5111	-8.278	-10.711	-12.974
-11.644	-13.795	-8.6336	-12.598	-10.291	-11.986	-10.135	-11.591	-7.954	-12.653	-9.7278	-12.4	-12.922	-8.4972	-11.813	-11.707	-14.662	-13.988	-12.888	-10.558	-14.079	-9.7395	-15.194	-12.933	-13.088	-13.911	-10.433	-14.673	-14.541	-8.7081	-15.377	-15.065	-17.659	-16.503	-11.928	-12.513	-13.884	-14.767	-13.504	-3.3294	-9.983	-8.8521	-6.4956	-10.489	-9.6527	-11.748	-12.069	-11.215	-11.136	-10.391
-10.704	-7.3691	-11.822	-12.813	-4.5662	-11.173	-10.665	-14.513	-12.921	-9.4969	-10.902	-6.6972	-7.3542	-13.958	-13.341	-11.263	-8.9714	-11.436	-9.9748	-5.0551	-6.0467	-10.949	-9.4835	-10.863	-8.507	-11.845	-12.185	-9.4618	-11.124	-13.127	-9.502	-9.6347	-10.173	-7.1602	-13.833	-11.034	-8.7039	-10.395	-14.061	-12.305	-13.4	-4.3137	-10.983	-11.699	-3.3505	-14.676	-15.848	-9.9739	-11.751	-12.684
7.2145	7.6257	9.1688	8.816	5.088	10.143	7.8548	6.0275	7.1356	6.5513	3.2968	8.8036	7.2642	6.431	6.7087	8.561	6.7817	15.352	7.3536	6.2736	8.7613	14.473	6.7256	12.86	6.734	7.108	9.7119	5.3466	7.2034	9.0429	3.5417	9.2687	6.6255	8.008	8.3675	10.39	14.158	7.9544	10.452	8.5172	8.0328	8.4788	7.1089	8.3312	10.113	4.9426	9.5371	5.9196	9.405	9.7644
6.8576	6.7442	9.0042	11.646	8.8329	10.552	14.602	6.7056	2.2941	12.671	9.7381	9.8449	8.2663	7.1255	9.5373	6.5571	5.9832	9.701	9.3288	8.7714	9.2997	3.5638	8.6136	8.8711	11.187	7.1974	9.3331	6.1569	10.514	12.159	8.802	7.0007	11.179	9.7204	7.7102	10.368	7.1301	8.0367	9.35	9.07	4.7289	7.2403	8.4028	8.1366	12.978	10.198	13.676	9.6268	11.44	7.9194
-4.527	-1.0977	-1.2286	-2.5438	-4.37	-4.4356	-8.0215	-2.1547	-2.8393	-2.3594	-1.4891	-4.1754	-5.4481	-0.64672	-4.0501	-4.3074	0.18012	1.8975	-0.39454	-3.6543	-5.1669	-3.902	-2.6092	-5.3821	2.5413	-3.4069	-3.5617	-2.8224	-1.4602	-3.1748	-0.80618	-1.1	-3.6654	-2.6133	-6.351	0.30331	-1.297	1.0467	-3.638	-0.4328	-1.927	3.164	-2.261	-4.0419	-3.4001	-4.3477	-3.4178	-0.7592	-0.80061	-0.50856
2.3178	1.5436	2.3213	-0.43322	1.473	2.8097	-2.901	5.7607	-2.2293	0.85912	0.47098	3.1854	-0.71062	1.5057	-2.4897	3.1716	-2.608	-3.1421	-2.8988	-3.2107	1.7115	-4.544	-0.44336	0.53206	-1.9993	-0.25377	6.8486	5.9861	2.0293	1.2069	0.99324	-0.86089	-1.1765	-2.9748	2.6616	3.5276	-0.67396	0.064978	1.5536	-2.6392	1.0742	-1.7458	-2.15	2.1384	1.7107	1.0921	-1.7467	0.67593	-0.7703	2.8931
-6.4243	-7.8425	-9.9436	-6.6121	-5.1701	-10.715	-4.2466	-9.0232	-11.078	-7.8159	-12.488	-3.9908	-7.0452	-5.142	-10.524	-7.7203	-9.3629	-7.496	-9.0033	-6.4158	-10.069	-7.8848	-3.6662	-8.8675	-6.7099	-7.0511	-9.4673	-7.738	-1.5742	-5.9643	-7.7422	-5.4496	-12.346	-9.1541	-8.5112	-9.7728	-8.504	-7.9025	-4.7725	-8.8465	-6.5578	-8.5997	-12.619	-8.5373	-12.726	-2.5029	-13.854	-10.838	-7.9415	-10.911
-2.4096	-3.1793	0.14428	-2.6237	0.014104	-3.6211	-3.7981	-1.5738	-2.7744	-4.3938	-0.10241	-2.5614	-2.5871	-1.1872	-0.10434	1.0528	-4.9642	1.8176	-5.126	1.6497	-0.37734	-4.0359	-1.3546	-6.2309	0.47601	3.1222	-4.4125	-3.1105	-2.2495	0.18554	-1.3284	-0.36538	-4.9667	-2.4161	-2.9039	-3.5097	-1.7413	-3.8453	-3.3474	-4.8929	-1.7295	-5.2661	-4.9525	-4.5314	2.2675	-6.0199	-1.0343	-1.5555	-2.7068	-0.51278
2.9938	6.0524	7.5736	2.0911	1.002	-1.3564	-2.4912	-3.4945	0.94847	5.0445	1.1937	-0.55037	2.1482	2.4762	1.9886	3.3532	-0.17106	3.9387	0.61084	2.5865	-0.70734	3.032	0.66554	2.7187	-1.7618	-3.9359	-2.3899	-0.0049251	2.879	-2.2589	-0.79097	2.4046	0.63794	2.8966	-0.26038	3.564	2.1242	2.4265	5.4168	3.8052	-1.1302	4.0421	1.5344	1.2248	-0.85873	2.4061	2.6766	2.6554	-0.32387	-1.3702
-4.987	-2.0796	-5.5284	-5.8161	1.1093	-4.1918	-0.62636	-1.1897	0.70565	-2.4549	-5.7472	-3.137	-8.0883	-2.9651	-4.4844	-4.4899	-5.0542	-2.9585	-4.7025	-1.049	-7.2438	-0.34496	-4.9643	-1.1047	-4.952	-5.0648	-7.9462	-2.5575	-3.2154	0.22024	-0.89549	-2.0547	-3.2864	-4.8927	-1.3082	-4.7095	-2.078	-1.667	-5.7281	-2.4767	-6.1534	-4.404	-5.6145	-1.6995	-3.8183	-3.537	0.078305	-5.5551	-6.5181	-3.7081
-3.1018	-5.6996	-7.4753	-0.69196	-5.5129	0.69709	-4.8651	0.21002	-3.8996	-4.5543	-8.1731	-6.3502	-9.2512	-2.2021	-5.7314	-4.1144	-1.282	-5.3439	-6.064	-4.9162	-6.8033	-8.029	-1.829	-3.1937	-3.6011	-2.5638	-6.5364	-4.8704	-6.7055	-5.6282	-2.9966	0.97107	-2.8155	-3.4425	-2.9011	-5.8632	-2.6018	-1.6952	-4.1933	-5.8919	-8.1918	-1.7163	-6.4016	-5.6569	-4.1068	-4.2493	-3.8618	-4.9965	-2.809	-6.8141
-12.199	-13.274	-13.921	-7.9927	-8.0041	-8.5623	-6.586	-7.8294	-8.9657	-9.2831	-14.229	-9.1622	-11.757	-8.7601	-11.575	-8.4438	-8.5654	-9.8003	-9.561	-13.325	-5.6191	-11.76	-10.905	-11.361	-10.764	-9.0339	-7.7408	-12.525	-4.2987	-13.262	-7.654	-14.356	-12.556	-12.512	-7.968	-11.337	-8.7987	-5.9648	-9.1514	-8.4448	-9.7132	-15.695	-9.6356	-8.1088	-12.498	-7.4991	-7.4934	-11.343	-8.0053	-7.9164
-14.614	-8.5056	-11.925	-12.226	-8.1656	-8.1898	-12.023	-13.617	-13.038	-8.2598	-9.0526	-9.4014	-11.363	-9.5401	-13.718	-9.7563	-14.363	-10.82	-12.72	-12.374	-13.366	-9.4542	-16.004	-13.069	-8.7771	-11.684	-15.529	-9.6378	-7.874	-11.227	-12.19	-11.271	-10.981	-10.332	-10.762	-5.373	-9.8714	-10.077	-9.0402	-9.637	-8.9441	-12.867	-7.839	-10.017	-9.113	-9.7817	-13.726	-8.6533	-8.1542	-4.794
-5.2097	-3.3978	-5.9508	-0.51123	-4.7796	-3.8606	-1.2612	-2.4498	-1.1251	-3.3241	-4.3029	-2.3423	-2.1899	-4.2333	-2.5232	-4.2068	-3.2961	-6.6397	-10.965	-6.32	0.014672	-4.6727	-5.6935	-7.3798	-4.2303	-1.8103	-2.3692	-5.043	-4.4114	-4.985	-2.9542	-2.6474	-6.0351	-5.5613	-4.0356	-4.2007	-3.1832	-2.4791	-0.18049	-8.9654	-0.61956	-3.263	-7.2117	-4.3625	-5.009	-8.0101	-5.0249	-1.2157	-1.0716	-3.2648
-7.0561	-5.5414	-1.7915	-5.1978	-3.0691	-4.3505	-10.289	-7.4234	-2.7689	-2.6827	-4.181	-8.1042	-2.6742	-5.5156	-4.9043	-2.8668	-1.8441	-2.439	-4.946	-7.7416	-4.7342	-1.9766	-6.7783	-8.8065	-8.7727	-4.0046	-5.6866	-4.7967	-7.0625	-5.8035	-7.1493	-5.8505	-3.3927	-5.6032	-6.7514	-4.8195	-2.997	-4.2775	-9.0837	-9.5252	-1.1778	0.040951	-0.40482	-2.5479	-10.156	-3.6321	-6.9889	-2.2371	-4.6794	-8.5989
-1.544	1.3992	1.4805	-4.0446	-1.9342	2.2185	2.2559	2.2209	0.98831	-0.44984	3.4199	-2.249	2.6017	3.1957	-1.6205	3.0349	-0.14531	6.2057	4.184	1.0682	4.3106	4.076	5.2797	-2.3959	2.7907	-1.4863	3.2282	5.2817	1.4246	-3.6081	-3.6346	2.3797	-1.8305	2.5668	-3.698	2.6738	-0.57894	2.6569	3.3496	-2.9846	4.9701	-1.1999	1.9323	-0.27533	1.0477	1.2112	0.67034	-2.8173	-2.7228	3.6351
-2.9434	-0.9807	-2.9599	-7.7964	-0.17246	2.9319	0.89742	-2.7949	-2.5362	-4.6179	-1.0754	1.1784	-2.7591	2.5467	-4.7118	-4.7267	-10.077	-3.9815	-3.1218	-5.0994	-6.2528	-5.4402	-0.68779	1.1968	-5.9541	0.049537	0.98181	-4.4025	-1.2141	2.1841	2.552	-1.4058	-0.59563	-5.1717	-4.3453	0.7744	-5.0123	-0.46037	-1.1499	1.5339	0.31963	-3.1897	-1.0173	0.13057	-1.5824	2.4525	-2.3752	-7.7376	1.9383	-5.0668
12.022	6.0765	5.5551	6.9764	5.1959	2.2036	6.3558	6.9209	2.5503	3.9288	2.2417	6.1676	-1.8416	2.5664	5.8303	5.0694	5.4797	5.5105	2.9996	5.8708	6.3528	7.2542	6.7226	6.6036	9.3159	4.2816	10.341	3.9911	6.3697	5.8657	7.014	9.3852	5.2802	5.0472	7.2961	6.1235	5.5668	4.6212	4.4359	9.7814	1.6816	3.8197	5.2099	4.3926	3.8535	7.476	5.2417	-1.5397	5.1706	7.0104
-7.782	-6.3948	-7.0955	-4.9476	-12.262	-6.9062	-8.0424	-10.462	-7.1973	-7.734	-9.465	-10.658	-7.6645	-0.41762	-2.2954	-4.972	-3.9904	-6.0328	-7.4933	-6.8453	-9.1837	-7.6349	-4.3645	-8.359	-6.5063	-7.8211	-9.4448	-8.6105	-4.6837	-9.1189	-7.1705	-8.9241	-7.8577	-6.9997	-5.3567	-8.2795	-9.4127	-6.8108	-11.782	-9.5668	-3.2513	-3.3956	-4.9862	-4.9288	-8.0184	-3.3659	-7.7259	-4.7485	-8.6359	-8.5389
-12.182	-12.154	-13.507	-8.2983	-10.65	-10.584	-6.6424	-12.887	-8.5137	-11.301	-11.532	-13.115	-11.478	-5.5611	-9.4902	-10.698	-9.0623	-8.9304	-8.1542	-9.4918	-10.424	-5.243	-6.8927	-9.7414	-11.589	-8.0213	-12.487	-5.3116	-7.9908	-8.9112	-9.736	-9.6107	-10.023	-14.536	-12.762	-9.109	-8.526	-15.996	-12.783	-10.059	-7.2685	-11.172	-12.039	-12.612	-11.708	-10.969	-11.434	-8.2718	-11.427	-10.876
-10.306	-12.876	-10.977	-14.931	-10.999	-11.66	-13.256	-14.967	-13.098	-13.018	-10.328	-12.522	-10.524	-17.216	-13.063	-15.065	-14.559	-11.738	-13.287	-13.787	-14.169	-10.237	-10.974	-12.757	-15.835	-11.793	-8.2449	-15.841	-13.659	-16.866	-13.902	-13.532	-10.561	-11.133	-13.134	-13.771	-16.843	-16.87	-16.81	-15.598	-16.634	-16.542	-12.874	-13.634	-12.94	-11.878	-12.818	-14.698	-9.1153	-12.315
-0.56773	1.1136	-2.6436	-0.15726	3.4212	3.6143	4.3837	3.403	0.084291	1.2986	2.7644	-1.5045	2.2517	-0.3298	4.018	2.9855	1.7717	-0.33182	4.0173	1.6074	0.65855	2.3082	-0.30289	2.3169	-3.7493	0.78224	3.9609	2.0628	2.7553	2.5874	-1.9235	1.44	5.3938	6.0752	4.907	-0.1502	2.7378	4.2435	1.4702	-2.0615	1.9904	1.5922	-3.8413	-1.1827	1.1283	3.9649	0.44805	-0.3654	3.9031	1.0352
-16.424	-12.184	-9.9558	-13.482	-10.317	-14.871	-15.132	-15.503	-13.429	-9.513	-14.789	-15.517	-17.236	-12.005	-12.424	-14.504	-12.25	-13.623	-12.67	-13.763	-12.656	-12.808	-13.427	-13.671	-8.0818	-11.19	-14.309	-14.055	-10.43	-14.542	-14.11	-13.913	-14.31	-12.14	-14.028	-10.521	-15.934	-15.772	-17.844	-12.68	-14.321	-14.381	-14.629	-11.758	-14.141	-13.243	-16.283	-12.379	-13.734	-13.769
-2.0617	-4.0845	-5.9916	-1.1663	-2.8431	-1.457	-1.1758	1.1679	-3.2677	-5.7745	-1.2413	-2.2969	-3.0107	-4.6245	-1.8889	-1.5608	-5.4111	-3.5571	-1.3151	-0.53377	-3.4908	-0.46434	1.1474	-2.6668	-4.9843	-2.115	-1.1486	-4.5879	0.93787	1.3155	0.15257	-0.66515	-3.5698	-5.0787	-3.7374	-1.8037	-5.2624	-3.8388	-3.4157	-0.81843	2.653	1.4443	-7.6118	-2.3443	-3.0512	-9.8897	-2.6048	-3.7493	-5.9257	-0.3223
1.9354	-0.67424	0.023857	-0.32705	-2.6781	2.209	2.2447	2.0608	1.0185	-1.5103	2.6954	3.4007	3.0189	-0.1037	0.61454	1.1736	-0.78872	0.34419	-2.6469	0.83467	-5.1932	1.4441	-1.5537	0.17472	2.1287	-5.937	3.7023	-0.23442	-1.5704	2.7282	-0.77367	4.7647	1.2647	1.8366	4.0809	3.8195	0.27073	0.40369	1.4399	0.094459	-0.64213	0.48433	0.584	3.6306	0.5478	2.9754	-4.1281	0.849	4.8108	-1.6232
0.20022	0.054524	1.5489	6.5012	6.8591	3.814	9.2905	1.6193	6.7163	2.6414	2.5435	5.0287	4.7851	2.8082	4.5218	1.0526	0.83831	2.0793	-0.13818	3.4134	4.5051	-1.214	3.2407	3.9422	5.6265	3.2716	3.6448	5.5914	3.7612	3.2182	3.8483	-5.294	8.2077	3.3913	1.0152	0.45182	6.7093	4.7609	3.8073	2.6453	3.1306	-0.85097	-0.96413	3.1408	3.952	1.8309	0.4854	3.7282	0.3024	5.7871
3.3883	3.368	4.3345	5.192	3.0606	4.2191	4.785	3.4462	4.4541	4.4469	4.1583	5.4382	1.7613	5.3709	3.4205	2.0647	4.5969	4.4986	7.7253	6.3145	2.0385	3.8918	3.7167	6.635	3.2323	6.3917	6.5851	2.4203	6.4417	3.2799	4.1961	3.4641	2.0366	7.9689	4.8977	4.4638	5.5628	2.1575	8.3589	8.0542	5.8467	6.3129	5.9266	2.9197	1.6964	5.557	10.756	6.8195	1.3953	5.4616
-8.2606	-10.909	-10.583	-9.2741	-10.259	-6.3186	-10.585	-9.9831	-4.4104	-11.102	-5.9844	-5.8875	-10.749	-10.13	-8.5155	-15.118	-10.807	-9.4004	-11.139	-9.2848	-12.475	-9.8987	-9.4054	-8.8157	-11.551	-4.9519	-6.2418	-15.36	-9.6591	-8.0294	-9.8224	-10.522	-11.953	-12.436	-6.4452	-14.208	-13.605	-7.0333	-10.936	-9.9413	-11.682	-12.086	-6.3731	-14.118	-9.1107	-11.917	-10.075	-9.312	-11.725	-10.049
-6.1546	-6.7248	-8.5346	-12.963	-11.497	-12.554	-9.1271	-5.7573	-11.255	-10.683	-10.791	-7.6906	-7.4827	-13.835	-5.781	-8.5659	-8.6115	-8.1419	-6.2316	-6.6582	-8.7126	-7.9895	-5.4683	-10.406	-6.8571	-8.2416	-10.012	-9.41	-10.216	-6.7403	-8.1402	-14.309	-11.34	-11.833	-8.7026	-9.1553	-11.318	-6.1447	-6.8393	-8.0506	-3.9308	-7.6062	-13.957	-13.382	-6.675	-6.8502	-6.4281	-9.9115	-7.2496	-13.229
8.0073	10.837	10.573	8.0755	6.9908	13.238	11.332	9.1954	12.927	14.203	6.7173	10.099	5.4959	7.3003	9.3331	11.502	9.5933	10.678	9.0487	5.8982	13.012	7.858	9.1185	10.18	5.9128	7.7551	7.0624	9.526	6.435	9.6422	13.036	10.091	8.731	11.864	7.8508	11.738	13.494	9.9127	8.7599	10.531	13.119	8.845	10.625	9.0884	4.9518	10.191	11.861	13.086	6.8519	12.699
6.9503	7.3463	11.034	8.8134	11.732	9.7178	11.371	9.011	7.0811	6.1819	7.5858	9.1288	3.3942	10.569	8.085	10.944	8.1816	10.924	9.8404	8.0695	7.0602	7.3937	11.393	11.773	12.021	10.39	12.874	4.0115	7.5253	8.0059	4.7954	6.4973	10.837	8.6751	9.3405	11.583	12.628	6.878	8.5912	6.1445	8.8871	8.0824	6.3713	5.2825	7.9092	8.6714	6.4764	9.8314	9.7696	7.577
0.58965	-0.21079	-0.83353	-3.0628	2.2006	-0.15474	-1.8157	6.0505	-1.8436	1.204	3.8719	-4.3506	2.9897	0.30476	-1.1237	-1.3369	1.3697	4.3199	-0.68129	-0.27473	1.0251	-1.2591	2.7369	3.3666	1.1567	6.0327	10.948	-3.6163	-4.7069	-0.90449	-1.9142	-1.9322	2.8244	4.9574	3.4156	-1.7116	4.8175	-3.9742	2.3497	1.3356	2.0802	-1.1061	0.22897	1.0242	-1.2786	-3.0531	-0.16287	8.0048	5.4077	2.4718
-12.815	-11.893	-12.347	-10.839	-5.4044	-12.459	-10.845	-12.5	-9.9182	-12.751	-12.554	-13.078	-9.7902	-12.13	-9.3489	-10.225	-11.121	-12.681	-18.658	-7.3187	-13.437	-10.045	-11.89	-9.2761	-13.761	-8.7977	-10.221	-10.992	-11.871	-17.245	-9.8874	-8.4147	-8.706	-11.756	-13.28	-9.7427	-9.5236	-9.6229	-14.69	-13.053	-11.06	-10.141	-10.439	-10.907	-11.421	-10.231	-12.494	-11.056	-11.966	-13.492
2.3374	4.3305	12.864	7.6472	4.1382	9.5366	11.342	9.3639	3.4978	10.038	5.235	9.1284	8.3284	8.6124	11.736	5.4381	7.3641	4.6922	7.5884	3.5399	7.7429	8.3563	8.7894	10.889	11.469	5.6473	8.9064	6.2723	10.1	6.4364	5.4921	13.024	13.236	5.9038	6.8855	4.8937	5.0043	8.9943	9.4016	1.3769	8.2251	2.2543	3.6934	10.494	8.2809	11.75	10.442	5.408	5.6984	11.97
-5.3031	-0.76002	-2.4421	-6.6125	-3.8819	-4.3387	-1.0031	-1.3719	-5.0312	-2.3024	0.57247	-0.55731	-1.5069	-4.0776	-1.1299	-4.6484	-1.8697	-1.8118	0.65312	-1.4628	1.1279	-4.5687	-3.3245	-2.2264	-2.9831	-8.6246	-7.9589	-2.4088	-6.5941	-3.6801	-0.0035182	-3.5185	4.1315	-3.6426	-2.9268	-4.8747	-1.076	-1.3522	-3.9726	-1.8843	-5.0749	1.4854	-0.28552	-2.7129	-4.3354	1.3409	0.56696	-1.4989	-2.3284	-5.9057
-23.468	-24.192	-17.482	-21.338	-20.172	-18.257	-22.829	-26.081	-17.902	-22.546	-22.812	-21.796	-23.553	-18.937	-20.425	-24.855	-20.382	-23.25	-22.588	-23.758	-25.632	-20.266	-22.723	-22.735	-21.188	-24.452	-25.234	-24.625	-23.71	-21.548	-19.516	-20.422	-24.31	-22.241	-25.833	-24.767	-21.19	-17.304	-21.933	-20.968	-20.175	-23.148	-21.952	-22.194	-19.45	-24.361	-28.717	-24.364	-20.155	-22.695
-1.3091	-1.9489	-1.5359	-1.1135	-1.0851	0.50435	-1.6227	2.2329	0.99775	-0.83994	2.8385	-0.89869	-2.1303	4.9726	-7.0732	1.8425	1.0425	-3.959	-1.8104	3.8534	-2.8711	2.5187	-0.64233	1.9809	-0.22946	-0.29304	0.17958	2.9352	2.0333	2.8377	4.5138	-0.25345	0.75601	-0.41964	-2.4898	-1.7335	-5.0069	1.0817	1.435	1.5357	-0.83014	2.2022	0.069193	0.69284	-2.4921	-1.2039	2.8034	-2.2391	-2.3972	-2.3192
7.2177	8.7633	5.6378	6.6682	5.4607	10.685	10.789	14.242	9.8746	8.5794	9.7758	10.462	15.295	10.945	7.8082	11.838	11.207	8.0631	7.6816	8.0668	8.1798	9.5166	7.6138	9.5602	8.9325	6.3708	7.6757	6.6991	8.2742	4.5175	8.9051	11.392	6.1241	5.0237	10.108	7.589	11.964	7.3769	8.2949	6.0481	9.3972	3.0836	9.9832	7.4745	9.3564	5.7834	13.508	11.298	10.645	15.369
4.5059	-0.16938	1.0997	1.23	2.3703	1.3317	1.5959	-0.49112	1.9636	-2.1443	2.3892	3.7198	2.0606	0.44746	-0.17928	-1.7826	1.7948	1.2206	-1.0185	-1.3467	3.0266	2.8352	-0.93042	-1.5256	-0.29902	5.0813	4.5322	2.0714	4.8805	-0.81623	4.9771	4.4063	-1.0599	4.6665	6.2943	1.9301	-0.060782	-1.1051	3.7493	-3.6318	-2.976	5.0682	-1.1297	1.9423	0.04149	-1.4065	2.6771	3.8412	-0.81193	2.4998
-13.797	-13.03	-13.601	-12.085	-12.534	-12.138	-6.9087	-14.416	-12.899	-13.104	-12.857	-9.5211	-12.82	-13.421	-16.591	-11.189	-11.31	-6.1848	-11.583	-8.5201	-18.322	-12.457	-7.8838	-15.945	-10.09	-10.367	-9.1378	-8.3828	-10.34	-11.996	-9.8968	-11.696	-14.49	-12.521	-13.375	-9.0412	-14.387	-13.456	-14.833	-9.7722	-11.414	-12.592	-11.4	-14.364	-9.0266	-9.1451	-8.8156	-9.8744	-11.059	-8.7623
0.50974	-2.4616	2.146	1.2848	-3.9095	3.766	-3.4967	-0.671	-1.378	-0.23899	-2.0965	-0.12823	-1.6354	-2.8422	2.2222	2.5867	-2.1133	-3.5249	-0.68702	-0.58335	-2.0911	1.2789	2.5021	-2.3213	0.82094	-0.67404	4.3802	4.7778	-1.095	0.86419	6.143	-0.017477	-2.1203	-0.18454	-4.179	3.5932	-1.4531	-3.4215	-4.2717	-2.0754	-0.33573	-1.87	1.263	-0.65508	2.216	1.4139	-0.2458	-0.76961	2.6416	0.76567
-18.589	-13.351	-16.037	-14.256	-18.262	-18.72	-15.393	-16.016	-17.471	-14.287	-14.434	-18.886	-17.03	-13.074	-14.563	-14.917	-9.3245	-18.134	-14.905	-20.566	-11.863	-18.846	-15.815	-12.762	-12.349	-18.264	-9.7907	-16.257	-10.68	-17.457	-16.321	-13.709	-9.1499	-18.885	-15.924	-11.574	-16.647	-19.764	-13.117	-17.573	-14.646	-15.81	-13.054	-10.135	-16.467	-11.285	-12.752	-12.043	-14.705	-10.578
-3.8151	-8.1706	-8.3023	-6.4231	-3.9336	-6.6644	-13.062	-6.6169	-5.4538	-4.5491	-8.5724	-9.1422	-1.0161	-5.5855	-9.9107	-4.8563	-5.6671	-7.5529	-10.597	-5.1734	-7.8056	-8.9838	-4.2831	-2.9805	-5.3729	-7.3535	-5.1751	-8.3962	-4.6438	-4.4588	-4.6249	-10.19	-9.6672	-7.965	-5.1153	-2.7786	-7.2832	-9.5944	-11.36	-3.9486	-3.5272	-9.4363	-6.8616	-6.2831	-3.241	-7.7946	-5.1696	-7.007	-8.5852	0.15614
-1.7098	-0.5631	4.7386	3.7567	4.366	0.4049	1.2384	1.6352	5.626	2.071	-0.22921	0.046065	1.7755	0.19431	2.6952	-1.1313	0.16952	-1.3218	1.9934	-2.8858	0.68866	0.92694	-0.12438	4.4296	2.8344	2.2998	-0.10384	6.8835	-0.28905	1.2908	2.741	1.0597	3.5402	6.7746	2.581	4.5174	6.5326	-1.8001	4.4577	4.9755	0.75291	3.1424	1.0492	-0.013784	-2.1003	6.4122	3.6047	5.0842	5.7644	4.8817
-6.5388	-11.016	-8.9144	-11.76	-4.3892	-7.6388	-11.995	-7.4398	-5.304	-4.1377	-9.8712	-7.1798	-8.8723	-8.7716	-12.859	-8.1334	-11.304	-8.6008	-6.9977	-8.6629	-9.308	-15.477	-8.9607	-9.3909	-11.792	-6.8448	-10.503	-10.271	-6.5526	-4.6546	-7.5263	-8.8286	-9.6279	-11.362	-10.978	-6.7675	-12.283	-9.7755	-10.142	-9.684	-9.55	-9.2802	-10.744	-11.328	-11.661	-11.446	-9.9961	-9.6704	-11.959	-11.064
-20.367	-20.447	-19.815	-21.576	-20.821	-22.855	-15.925	-20.071	-19.711	-17.327	-18.229	-20.318	-15.761	-17.594	-20.024	-23.724	-21.333	-24.018	-20.901	-19.468	-21.141	-20.039	-19.568	-19.035	-20.662	-19.856	-25.281	-22.333	-19.294	-18.971	-25.768	-21.731	-27.456	-19.18	-18.124	-19.076	-19.138	-20.524	-21.364	-20.317	-21.744	-21.044	-20.957	-19.208	-24.036	-18.487	-19.873	-17.653	-23.137	-20.497
-6.4644	-9.1061	-9.7479	-10.389	-5.2458	-6.7091	-9.1621	-10.479	-9.4083	-10.44	-4.2721	-7.7982	-2.3582	-8.8438	-7.9355	-6.2572	-4.3158	-11.445	-5.1172	-8.4501	-9.4098	-13.212	-7.9516	-8.0182	-10.374	-3.1144	-6.8977	-6.1151	-8.8137	-2.1331	-4.1225	-9.8722	-10.801	-9.9227	-2.9697	-14.187	-6.1877	-6.9496	-6.3749	-7.2387	-2.5672	-10.511	-8.0258	-9.3537	-8.675	-6.1061	-7.7	-10.781	-6.4547	-9.4556
-9.776	-11.604	-13.59	-8.8558	-9.7326	-10.671	-8.6296	-12.83	-9.8126	-10.73	-14.36	-10.168	-9.4235	-14.399	-7.6363	-7.4043	-10.067	-10.747	-14.142	-10.209	-9.5587	-9.5166	-12.568	-14.641	-10.248	-13.088	-16.108	-10.802	-16.72	-8.6804	-13.758	-12.987	-16.23	-11.717	-10.876	-14.251	-9.6963	-13.133	-10.685	-8.5749	-11.402	-11.697	-8.7408	-11.231	-17.124	-14.152	-12.718	-11.222	-11.954	-11.643
7.5062	5.0512	7.6219	6.6853	3.1755	9.8313	7.1363	4.7926	5.3114	2.531	8.3941	7.4555	7.1738	6.8611	7.0057	1.9451	7.1608	-1.4048	8.1312	1.0075	-0.18877	5.5608	5.2231	9.641	7.3877	2.6621	9.3952	5.2779	4.6514	6.3047	2.2628	4.5091	3.3528	7.6439	5.9415	8.0832	3.6505	5.1557	5.8126	2.5406	5.9538	7.0327	5.4661	6.2892	4.3677	1.2059	6.6569	5.1009	2.4989	7.828
-0.71681	-6.7496	-2.7415	-3.0954	-3.5305	-4.8169	-3.3807	-5.247	-5.6419	-1.1925	-1.687	-4.8277	-7.2805	-5.2163	-4.8105	-1.0632	-5.8489	-3.7202	-4.4682	-3.0218	-3.2721	-5.0228	-1.4192	-5.2061	-1.2554	-6.8947	-3.3841	-5.2542	-5.2987	-5.5841	-4.2015	-4.3898	-3.9703	-3.9113	-4.9227	-7.0361	-2.0764	-9.3181	-4.8484	-3.4344	-2.6094	-5.2112	-3.0741	-1.2815	-6.8315	-2.6744	1.5836	-6.2764	-2.0681	-2.0699
2.892	7.8866	5.2006	2.8125	4.2967	4.516	8.1259	2.4812	4.0286	7.2191	1.1532	6.3241	4.5139	9.3178	3.6044	6.498	4.0213	7.275	5.1081	8.4184	6.1015	8.2471	4.7344	8.3841	10.509	3.5036	3.6895	3.5125	5.4571	4.8984	7.4037	7.7731	3.9803	4.3653	5.1851	8.2565	1.2618	1.2675	7.9141	6.2475	3.5868	3.7323	5.143	11.38	4.9913	6.2532	3.4927	1.2837	-0.41018	5.9215
0.16656	8.4368	1.7429	7.618	9.3776	4.0895	8.4812	7.8637	6.7256	7.1671	5.3972	6.2083	2.6499	6.3914	8.5179	5.2214	6.714	6.0466	2.8523	3.6937	5.3398	4.4275	7.9018	10.481	6.98	6.6045	5.7972	5.7371	6.0364	5.8407	2.4784	-0.047231	4.2957	-0.29537	9.8888	0.25174	7.4364	6.6486	4.5187	5.3092	6.6429	7.345	4.8881	8.3079	4.9487	3.8346	3.8691	1.2318	4.3877	2.8602
-7.2796	-2.9559	-3.1854	-4.7567	0.061149	3.2331	-6.6411	1.8742	-6.4061	-0.60944	-1.7374	1.6497	-4.0585	4.9056	-3.5972	-3.614	0.55609	-3.494	-0.018103	-4.9127	-2.8227	-0.69388	-1.5453	-1.3411	0.21499	-8.0093	1.6873	-3.017	-2.0112	-4.589	-2.5414	-4.5069	-0.20309	-2.9836	-2.5379	-0.60205	2.8933	0.89973	-1.5479	-1.0032	-4.5361	-4.6289	-2.4902	-2.5018	-3.4349	-3.228	-1.8135	-2.4055	-0.91309	2.9537
-22.604	-24.086	-20.331	-19.606	-16.361	-16.879	-21.795	-18.143	-21.863	-23.016	-20.415	-21.223	-18.577	-21.11	-20.224	-19.954	-22.889	-15.839	-23.595	-29.876	-18.959	-23.966	-23.243	-21.847	-21.629	-17.982	-19.961	-22.553	-24.717	-19.812	-21.402	-23.702	-20.4	-19.384	-25.721	-18.838	-20.874	-21.459	-19.95	-22.675	-19.747	-22.499	-17.462	-21.09	-22.015	-21.408	-19.539	-14.704	-24.308	-21.684
-21.377	-18.125	-23.916	-23.936	-22.761	-20.696	-23.483	-21.725	-22.61	-22.881	-24.09	-20.744	-23.471	-23.093	-20.945	-21.19	-23.377	-19.746	-22.511	-19.212	-23.772	-23.512	-19.801	-28.246	-22.09	-18.89	-19.366	-24.289	-23.151	-21.8	-24.711	-24.265	-20.354	-18.58	-22.199	-17.551	-23.249	-18.786	-20.161	-17.742	-20.578	-22.198	-21.746	-19.571	-25.551	-23.179	-18.537	-19.261	-25.511	-23.921
-12.371	-12.981	-13.414	-8.0978	-10.202	-5.23	-13.641	-7.2466	-9.0066	-10.996	-11.987	-10.383	-13.825	-13.284	-11.417	-14	-8.4291	-13.951	-6.7978	-10.947	-12.25	-12.607	-8.4207	-2.2795	-15.635	-9.5389	-11.299	-14.089	-14.315	-13.028	-9.2422	-14.089	-12.005	-9.4443	-14.679	-9.849	-6.507	-10.407	-11.255	-12.014	-12.332	-14.488	-7.5585	-10.806	-11.629	-7.6207	-13.831	-11.972	-10.262	-10.506
-1.9292	1.6192	3.9294	3.0122	-3.6633	4.2356	3.088	0.76201	0.80609	0.97428	-4.0695	1.9159	2.0659	0.47051	0.68728	0.90699	-1.209	3.9061	2.5883	-3.4475	-2.4523	-1.636	3.889	-0.52023	1.2894	-2.1497	0.87999	-5.3512	2.9463	-0.0093421	-1.5428	1.4791	2.7422	-3.7314	0.76507	-0.046847	-1.2395	2.8249	0.85069	-0.21983	-0.59311	0.52906	1.9062	1.8637	-0.16626	1.28	-1.2581	-3.6079	0.4913	1.4028
-11.745	-6.2133	-9.4735	-10.377	-9.9317	-11.103	-9.7126	-10.413	-15.279	-11.789	-13.034	-11.682	-10.478	-16.128	-9.4499	-5.23	-9.7937	-13.619	-12.95	-11.356	-8.6553	-10.037	-14.074	-9.9	-11.517	-11.479	-11.07	-10.492	-10.422	-7.9372	-12.878	-8.6421	-12.061	-12.811	-11.85	-16.271	-11.145	-15.771	-8.7713	-14.001	-12.927	-9.918	-11.467	-8.6521	-10.84	-10.962	-11.09	-11.718	-10.029	-11.312
2.5833	-1.2038	-0.088762	-1.2757	0.30835	3.3434	-2.3774	-1.1925	-2.655	2.4039	1.7453	6.0012	-4.72	4.1803	-6.9408	1.2255	-1.4946	4.6112	2.2159	2.6224	1.1701	0.78668	0.46624	1.1394	0.21804	-1.6269	3.9393	6.1572	3.7554	2.8704	4.3469	0.71527	-1.8096	3.9476	-2.014	6.1092	-0.61848	1.5275	0.49632	0.71719	2.5978	-0.57906	5.4628	3.907	1.5246	-3.872	1.3092	2.1943	2.5236	6.3819
-12.086	-11.842	-8.6654	-12.362	-14.144	-18.256	-8.826	-17.672	-11.804	-15.349	-8.9727	-8.0709	-12.933	-14.832	-9.1036	-14.2	-13.625	-12.606	-13.467	-13.664	-16.306	-9.9067	-9.5752	-15.485	-13.367	-11.638	-11.444	-11.999	-12.771	-11.15	-11.149	-14.338	-13.443	-15.959	-8.878	-13.238	-15.06	-12.369	-11.56	-9.0037	-12.61	-11.234	-15.967	-6.5973	-9.1409	-12.775	-11.241	-9.536	-12.461	-10.851
4.6586	1.5087	-2.8011	2.9913	1.7146	3.385	4.4464	4.4052	0.84454	2.0703	5.6065	5.7499	-1.9304	0.2708	2.3542	0.27762	0.30614	0.099029	2.8526	4.0345	1.5013	2.7219	-1.4469	0.95247	2.2581	3.5032	4.0096	7.9826	1.8178	1.2835	-0.27185	2.0287	4.3683	1.2755	-3.2284	1.037	4.3078	0.70444	0.83052	0.094537	1.4491	5.4663	-1.2105	-1.9865	1.3054	4.6055	1.9973	-0.11506	0.013551	6.1617
3.2022	2.6493	-0.14204	2.3078	-0.70347	-0.62772	-2.4162	4.2285	-1.262	-0.2914	-2.8644	-2.5627	-0.026254	-2.6367	-1.0805	0.2243	-1.4396	0.53299	2.9977	-0.1093	0.24577	3.5053	0.21791	-1.1176	1.8655	1.5575	-2.1114	2.2498	0.08276	-2.0749	0.49973	-3.4039	1.1081	1.7882	-5.0712	-1.1975	0.94404	-2.5669	1.9466	-4.601	-6.829	-2.468	7.7335	0.55562	-1.2363	2.1903	1.792	-5.3647	2.79	0.64652
-0.14746	3.6507	2.5044	8.7152	0.18363	-3.4535	2.2882	0.59662	2.1837	1.5121	0.4398	-1.2216	2.5266	2.1671	-0.67012	2.5067	-1.5477	1.8867	-0.41974	-1.2421	3.5276	7.3121	2.9523	-1.7062	2.3968	-1.0324	2.6997	0.016445	-2.005	-1.267	3.7007	0.06259	2.8617	2.8846	0.22166	-0.081688	-1.2853	3.6785	-2.4582	-0.84777	1.9057	-0.50535	1.2932	-4.0935	-1.7083	0.46333	-2.8758	-2.4324	4.0074	2.4184
-8.7929	-2.6177	-3.1123	-1.7987	-7.0015	-5.3603	0.0089953	-7.6616	0.67188	-6.6017	-0.78946	-2.2244	-1.8718	-5.5265	0.068291	-2.2396	0.88586	-2.7898	-2.8395	-7.5009	-4.3933	-6.3747	-4.454	-3.593	0.10126	-5.422	-4.7303	0.86749	-2.4185	-2.1777	-5.8594	-3.4084	-4.567	-3.6192	-5.5914	-9.5808	-4.5054	-2.3724	-3.9975	-1.3964	-6.4908	-3.4693	-2.133	-3.4329	-4.5109	-2.6658	-4.7524	-7.5069	-3.3075	-1.5849
-1.4907	-1.6027	-6.5692	1.6812	-5.4266	-6.9168	-2.4675	-6.3872	-4.9864	-6.0473	-6.2724	-2.4647	-3.4871	-1.8967	-4.4455	-4.5993	0.6283	-6.0913	0.79871	-5.425	-4.1423	-6.6653	-2.3831	-3.9876	-7.8846	-2.377	-4.489	2.7393	-0.48626	1.3033	-2.2891	-5.711	-3.9433	-0.13049	0.80891	-6.6118	-2.2043	-1.2652	-5.1184	-2.8105	-4.2727	-5.6849	-1.7387	-6.7691	-3.108	-1.7123	-8.6687	-7.0787	-4.0713	-2.1993
-3.5176	-1.52	-3.9817	-9.0145	-2.3308	-2.6526	-4.5497	-0.84174	-1.0431	-4.2203	-5.0066	-5.752	-3.4627	-2.2626	-3.5617	-5.5678	-1.4935	-2.9406	-2.0684	-5.1691	-2.7578	-4.1909	1.8221	-0.29438	-6.0775	-3.7045	-2.0217	-0.010703	-1.5786	-2.0624	-3.7585	-2.7826	-0.80129	-2.5819	-1.0642	-2.7926	1.068	-5.8165	2.1692	-1.0074	-4.3951	-4.8599	-6.5181	-1.5086	-0.67119	-1.8387	-1.4376	1.0328	-5.8527	-4.5567
7.0573	12.489	3.6741	10.558	4.0448	6.2317	5.7959	5.7129	6.109	5.956	6.2425	6.0985	6.6734	7.3727	7.263	7.0926	5.3004	7.2353	9.358	8.1428	7.2675	9.3764	9.3913	-0.23297	10.097	6.2742	8.5334	6.2957	10.852	9.2044	4.4518	5.9788	4.1009	6.0541	6.7534	7.7172	8.8007	9.9786	5.9707	8.5256	4.1799	6.7741	8.7569	5.2965	3.3598	6.9173	10.43	6.1172	8.1683	0.86435
2.5816	4.8973	2.547	-0.0092294	3.9482	5.5529	4.7774	3.2342	2.3496	5.6714	6.0846	2.3076	10.23	5.9652	3.7531	7.9921	4.8369	7.3819	11.708	5.9203	5.0364	4.1513	2.1445	4.01	1.8343	3.0194	8.8329	3.4749	3.6686	3.801	4.8214	2.3268	2.4027	4.1949	6.6503	4.9644	2.9202	2.9007	6.8324	3.0088	2.7905	4.9422	7.9747	9.8797	3.1964	10.104	3.0107	3.3162	6.0727	4.9806
4.4977	2.2436	4.2405	-1.7691	-0.31788	6.3395	5.0794	7.5788	0.22627	4.3597	1.4961	5.4446	4.3319	1.1532	3.5141	6.2917	-1.6241	5.3592	4.0871	2.7383	-2.1151	2.7119	0.28787	0.72127	2.8857	1.4407	0.45391	1.8261	4.4213	-1.2769	3.3781	6.0448	-0.14924	2.4514	-0.39288	2.271	2.3989	-0.19307	3.4766	4.1748	2.345	-0.10589	0.61952	3.6586	-1.2457	2.9814	0.062476	4.0521	4.6134	2.4609
-3.1297	-0.70987	-1.7532	-1.7372	-0.91129	-1.761	-0.46	-0.59688	2.9584	-5.0471	-5.8739	-4.5732	-6.9665	-1.5098	-8.8962	-0.32761	-1.1255	-6.4801	-4.3719	-3.1925	-9.4555	-4.4565	-1.6606	-1.9752	-3.0158	-4.0492	-3.9124	2.9719	-3.679	-1.7038	-1.3376	-7.9509	1.5579	-3.3459	0.05238	-1.1634	-5.0391	-2.6992	1.8456	-1.6449	-1.6084	-4.2862	-4.235	-5.2694	-0.60078	-1.1192	-1.4516	-3.882	0.7516	-2.8941
1.1517	5.3112	2.4902	3.145	3.651	-0.61604	0.66046	1.4853	1.9291	-2.1285	-0.31274	1.7207	-0.02893	0.90883	5.4571	1.2386	-0.59811	-1.4393	1.8875	2.9943	-0.94289	2.0421	1.624	2.5468	-3.2635	2.6901	0.49107	-2.437	1.5628	-1.4244	1.1055	4.8473	1.8738	0.84576	-3.7505	-3.1486	4.1674	1.8001	1.032	0.25814	2.5674	-3.0004	5.6312	1.0883	-0.74833	0.61779	-0.55233	1.4728	-0.8067	0.83611
1.2982	-3.0597	-4.8031	-1.7911	-0.45456	2.9522	-0.43946	-2.1227	-3.2521	-3.4812	-4.5134	-4.5391	-0.77168	0.44227	-1.7652	-4.9595	-3.2421	-2.4465	-0.70464	-0.27445	-3.0472	-3.8788	-7.7494	2.5041	-7.0249	3.4262	-0.68858	-0.22013	0.56686	-3.2793	-2.7182	-0.48602	0.14941	-1.9543	1.1439	-0.089223	-3.3377	-5.7324	-0.79815	0.86565	0.98547	-1.7424	-2.6278	-6.4267	3.0641	-8.0992	-4.7571	-0.22018	-3.9231	-5.2844
-24.898	-17.654	-25.634	-23.89	-19.841	-20.122	-20.292	-23.84	-21.378	-22.98	-21.523	-21.168	-23.479	-19.901	-23.302	-16.594	-25.526	-22.296	-21.477	-21.018	-19.053	-22.177	-24.488	-22.15	-25.883	-22.595	-22.755	-21.728	-19.93	-23.415	-25.394	-23.855	-21.16	-20.297	-22.82	-19.103	-23.24	-23.168	-24.116	-22.341	-19.781	-24.986	-21.179	-19.203	-23.09	-21.016	-24.224	-24.491	-19.887	-22.424
0.54178	-1.2945	3.8422	-3.1057	-0.56589	1.7105	2.0772	-2.235	1.8607	-0.43735	-0.6296	-0.76738	-2.343	1.0511	2.5304	-2.2752	-2.7248	2.6508	-0.091844	-0.090413	-2.3291	1.8488	1.203	-0.23769	-2.2128	1.5736	1.5528	3.258	-6.8554	3.187	-3.1683	4.1026	0.86575	3.5658	-3.4375	-0.43351	-1.0892	-2.5424	-2.2806	-1.5883	1.046	-3.5746	5.9183	-1.1577	-4.2846	-1.8618	3.9402	1.027	-0.39606	-0.42103
3.9701	-1.3276	-2.3898	0.21139	0.7873	-1.3243	-0.34401	1.0539	1.5771	-2.34	1.1738	-1.7022	0.10841	1.9027	2.1814	-0.85503	-2.3858	0.63922	-4.403	-3.2402	0.74308	-2.5855	-1.7256	-3.1421	-1.3206	3.5405	-5.0709	2.4019	-0.30613	-2.6691	-2.5149	0.86269	0.18943	-5.5927	-3.2138	0.8292	-0.86082	-2.3351	-2.2261	-3.0872	1.5527	1.3274	-2.0529	-3.5101	0.06358	0.14102	-2.4083	0.486	-2.555	-6.3292
3.1746	3.2301	3.1716	8.7298	11.058	7.898	8.1787	3.9943	5.1481	6.9015	3.28	5.8618	6.6106	4.0444	10.156	5.3825	4.9214	6.4377	8.7118	7.3573	3.9938	5.6241	4.7964	6.9264	5.8163	4.5056	8.1912	4.9594	8.1068	5.6476	4.4788	7.4601	4.0768	12.254	3.7827	5.8412	8.3886	5.5818	4.4232	7.6493	6.919	6.7524	5.8572	8.9117	11.338	4.9897	6.5254	6.4098	6.1089	5.2725
-4.0742	-8.0135	-2.3336	-3.4997	-3.1699	0.88676	-2.633	-9.2661	-2.9116	-3.5065	-4.9721	-2.5066	-3.0896	-1.1266	-2.7209	-5.2927	-3.4391	-1.2788	-5.0749	-5.4395	1.5125	-7.612	-5.1504	-5.0715	-2.3247	-7.3107	-5.3519	1.8364	-6.1601	-4.0096	-5.1581	-5.0497	-4.2435	-3.4273	-3.2512	-6.0413	-2.9398	-1.0662	-4.2309	-0.82202	-3.8666	-5.0133	0.16158	-3.4128	-1.5576	-2.4427	-5.7134	3.8052	-3.2309	-3.5513
1.8964	-3.7127	1.1034	1.1801	1.4167	-7.9768	1.1785	-5.2876	-7.0659	3.0058	-0.58744	2.1276	0.12992	-5.7791	2.1361	-3.4179	1.3376	-2.164	-1.7299	-0.12271	0.96406	0.09463	0.51587	-1.0781	-3.3845	-0.44055	-5.123	0.74356	1.676	-3.9391	0.37289	2.3687	2.5785	-6.2077	-2.4944	-1.1559	0.79826	0.98435	-3.1637	-1.2907	0.31345	-4.9464	0.44164	-1.7009	-0.66313	-1.6871	-1.6937	-2.0752	0.15217	3.8574
-14.447	-13.607	-14.253	-10.408	-15.477	-11.831	-15.782	-15.577	-14.485	-16.414	-10.433	-13.041	-12.626	-11.699	-15.089	-11.321	-11.456	-13.589	-16.36	-13.075	-12.896	-14.632	-11.275	-11.12	-15.021	-15.338	-14.173	-13.749	-12.55	-10.967	-7.8912	-16.663	-9.12	-15.46	-16.693	-15.372	-10.052	-15.63	-15.13	-7.9725	-12.471	-13.977	-13.766	-16.391	-10.41	-13.887	-12.541	-14.67	-16.822	-12.575
-3.792	-4.1687	-1.3916	-3.4714	-1.5347	-7.0725	-5.4231	-4.408	-1.8489	-4.1717	-2.4284	-4.193	-3.4798	-0.5407	2.736	-4.0178	-3.9628	-3.4266	-3.2905	-2.8406	-0.19269	-2.1055	-2.5785	-2.7146	-5.5532	-2.6437	-1.0834	-1.0026	-2.1469	-0.93641	0.82439	-0.68129	0.43498	0.25163	-1.9195	1.6258	-1.681	-5.2494	-4.1859	-1.6223	3.232	0.36022	-3.5878	-0.078795	-3.6541	-6.6339	-1.9849	0.37732	-1.2679	-1.4809
8.1591	8.5718	8.1792	8.2972	5.868	6.4374	6.9812	4.9924	4.1342	5.6176	10.839	11.209	4.966	2.5024	4.5222	12.46	8.64	9.3049	8.2579	7.9536	7.3928	9.6514	8.3461	8.8455	8.4407	3.4184	8.3355	9.9875	8.5111	9.9316	10.811	9.1671	6.0747	8.9806	10.935	6.7408	7.8009	11.776	8.0972	7.3187	6.5134	7.5922	8.7252	8.9888	11.074	8.3081	10.059	9.9045	7.3114	11.452
9.8072	6.9437	5.1227	6.617	6.3781	7.6179	9.7701	7.7197	8.0581	8.2141	8.7328	11.095	5.9095	7.3796	8.773	8.4631	5.0337	10.991	8.935	8.6363	9.6301	10.114	6.7881	9.6706	11.054	6.079	9.6119	9.3169	9.4952	10.183	6.4048	4.4854	8.4811	3.2185	7.995	8.5001	5.941	8.5041	9.8916	12.269	7.1191	6.3145	7.3013	3.4138	9.0482	8.8876	8.6856	5.1709	10.305	12.429
2.7757	4.683	1.2561	5.4801	4.9925	1.7991	3.9745	2.1967	5.4105	0.67165	-2.2505	1.6677	9.1011	3.3664	4.7817	4.171	6.6612	6.4427	2.7393	2.0048	3.6826	5.5389	9.3027	5.4547	2.175	4.3723	12.433	6.3108	6.9603	6.8372	6.8761	4.6118	6.3691	7.3667	3.352	7.8403	5.6688	2.1212	3.9226	4.2488	0.92331	2.9231	5.2248	3.6328	12.119	3.3219	5.482	3.6085	8.9174	6.9266
-14.016	-12.368	-11.591	-9.058	-11.38	-13.551	-11.307	-9.9497	-16.958	-16.303	-13.288	-16.045	-19.441	-16.266	-20.099	-14.34	-15.476	-17.158	-14.637	-11.939	-17.982	-16.583	-14.183	-16.781	-21.297	-14.851	-14.235	-18.289	-16.454	-12.066	-13.609	-9.7796	-13.456	-12.737	-15.496	-11.261	-15.217	-16.376	-12.604	-11.274	-13.105	-19.258	-8.8383	-15.045	-15.468	-20.663	-10.938	-12.765	-13.846	-10.47
-0.33348	0.83995	7.4966	3.5683	2.3884	5.5909	-2.2333	0.90833	3.5469	2.4796	5.2436	4.5765	0.19803	2.7638	-0.14181	2.4483	2.7459	4.4768	1.5956	3.3168	3.8859	1.272	2.8956	2.4693	-0.087052	-0.079554	-0.88608	-0.13681	5.3546	-1.3376	5.5375	3.8392	0.40851	-1.3003	-0.81864	1.3327	5.4055	5.012	0.55033	-0.12604	2.3163	4.8347	-0.012247	2.5533	-1.0573	-1.8277	1.4476	5.6987	4.1396	4.3004
-4.8672	-1.5845	1.167	2.7561	-1.8025	-3.4164	3.3282	-0.54561	0.24595	-1.6706	-1.7706	4.2848	3.7197	-1.1663	1.9315	2.9887	-3.6296	-2.6581	-4.2378	-0.84138	3.4675	4.7571	0.86414	1.0945	0.79247	1.6706	-3.9735	-3.806	0.1095	-0.34904	-2.8699	1.1679	-4.4612	0.44651	2.661	1.967	2.2278	0.46094	-6.6667	-4.4348	-1.4185	-3.0125	-1.0354	-1.9671	2.4857	4.1885	0.54837	-2.3245	3.0345	-4.7786
-14.804	-12.249	-9.8095	-9.3172	-11.559	-9.0867	-11.269	-11.448	-11.015	-14.215	-10.832	-14.127	-9.7911	-8.937	-7.8123	-9.2908	-14.178	-9.8308	-10.517	-4.055	-12.593	-11.163	-8.1446	-11.174	-13.517	-11.866	-13.912	-7.8273	-11.719	-12.585	-11.901	-9.5799	-15.261	-12.008	-6.7537	-10.988	-12.929	-9.4028	-11.345	-14.229	-13.015	-15.629	-11.855	-9.623	-10.48	-10.094	-12.609	-11.171	-8.3355	-12.984
-0.53955	-4.2692	-0.48482	-1.3538	-6.6963	-0.55387	-2.4956	-5.6154	-2.1729	1.3775	-0.078589	1.2476	-2.6871	0.89255	-3.9416	0.60153	-2.2493	-0.91856	-4.4785	-4.7317	-3.3478	-2.2163	-1.6408	-4.5636	-0.40763	-1.6259	-2.0562	-1.3078	-2.4779	-3.9513	-3.885	-3.8434	-3.7139	-4.2396	-1.3904	0.50196	-2.7178	-3.7683	-1.2562	3.4288	-1.6598	-3.7228	0.27011	-2.7541	-3.6833	-0.42917	-1.1901	-3.298	-3.4056	-3.0248
-2.0043	-3.8599	2.625	3.1384	-3.8404	-1.5351	6.6506	-2.1865	1.4792	-0.6614	-3.3558	1.2493	-2.5544	2.5903	-4.6857	-4.2604	-2.6501	0.25468	4.5322	-5.0498	-4.7279	1.2316	-2.2578	1.1144	-2.1965	-3.0894	-0.032011	0.4409	1.1387	-0.055814	0.72977	-3.5841	2.4509	0.53317	-1.3782	-0.23364	-1.7096	1.1684	1.681	-2.5881	0.69322	0.17514	2.113	-3.3012	-2.8996	-1.4148	-3.7468	-2.7018	-7.5129	-1.1163
-3.5749	2.1599	-2.1411	3.2254	-2.4555	1.3669	-1.9631	1.6183	1.5551	0.25514	1.9742	-2.067	-2.5171	2.1445	0.21079	-1.7744	3.075	-3.69	-0.06122	-0.091425	2.254	0.005144	-3.8015	-1.9666	-1.3644	0.69866	0.92866	-1.9517	-0.71914	-1.1057	1.7946	0.69766	1.9113	-1.9282	3.1283	5.2211	4.2263	3.1449	-2.4437	0.6574	1.2882	2.5946	-1.2534	0.89156	1.5265	-1.0173	0.15638	-3.7001	2.3426	-3.0274
-1.0034	0.95024	-1.0587	0.30703	-1.7038	0.3335	-6.2863	-2.5323	-2.7372	3.14	1.3857	2.3842	1.1141	0.52671	-1.8985	-0.74153	2.8288	-1.9636	1.2136	3.2026	0.2508	-0.10202	-0.61524	-0.36201	-2.2523	0.074329	-0.77546	2.1981	0.22517	-3.3129	0.31483	2.546	-3.6653	3.412	1.4821	1.1227	-0.15814	-1.0468	-1.8482	-2.6406	1.806	-2.6449	-0.9972	-1.3364	-0.77329	-4.9996	3.6649	-1.3249	-1.3587	-1.9183
-15.757	-17.728	-17.668	-19.754	-20.035	-16.594	-21.131	-25.347	-21.367	-22.734	-18.821	-20.212	-18.926	-14.979	-21.27	-24.168	-22.408	-22.977	-24.987	-22.096	-23.061	-25.522	-16.957	-22.511	-21.214	-23.17	-18.383	-17.727	-19.158	-19.928	-16.711	-19.022	-17.46	-23.08	-18.928	-18.742	-27.471	-16.044	-17.74	-16.096	-15.771	-17.128	-18.71	-18.595	-20.324	-23.325	-18.815	-22.839	-24.879	-24.028
-10.313	-9.62	-13.331	-6.7323	-10.973	-12.687	-12.093	-14.487	-12.237	-13.382	-12.58	-12.764	-13.073	-11.432	-7.714	-12.162	-13.788	-11.13	-13.687	-6.8896	-10.543	-12.103	-16.153	-13.741	-9.9112	-9.3557	-15.242	-9.8384	-7.0472	-11.324	-14.096	-9.3658	-14.517	-9.1624	-12.408	-12.941	-9.505	-13.032	-11.573	-9.0947	-12.336	-12.302	-11.38	-14.224	-6.572	-7.5668	-11.641	-10.374	-10.984	-13.387
-1.6317	0.28367	0.21708	-0.99543	-1.8066	0.53892	0.0070518	-2.2816	4.0908	-4.9068	-1.6135	3.3736	-3.8372	-2.9314	-0.068725	-3.897	3.1235	-3.4228	1.7924	-2.2286	-2.0631	-0.127	-3.0133	0.32891	1.4212	1.9819	-3.6204	-2.6873	0.43148	-4.0535	-2.0035	-1.2608	-2.4072	-5.0418	-4.7813	-2.443	-1.9806	-0.55106	-1.8548	-4.2471	0.42423	-2.705	0.85213	-2.0814	0.90782	-2.1653	-3.7357	-9.6119	-1.41	-3.837
-3.9737	-6.7835	-1.2577	-3.1758	-6.7173	-2.8848	-3.6148	-3.5004	-1.3816	-2.5114	-0.46614	-3.3734	-1.0742	-6.1969	-10.851	-4.0458	-8.3409	-2.7173	-6.166	-2.9422	-3.6887	-2.5278	-4.347	1.1223	-6.1788	-0.30679	-1.9366	-1.5116	-1.9435	-3.9899	-4.5788	-4.0083	-0.70131	-0.24077	-5.4597	-4.0329	-1.7634	1.0792	-4.5782	-4.866	-5.6601	-4.1089	-2.177	-1.162	-0.76601	0.31666	-1.0931	-2.7183	-3.9148	-3.3346
-20.164	-21.824	-23.335	-26.349	-20.684	-25.421	-22.877	-22.462	-16.877	-24.294	-19.906	-22.726	-21.055	-21.809	-24.643	-23.848	-17.914	-22.574	-22.753	-17.852	-28.041	-19.548	-24.427	-19.853	-23.991	-23.363	-18.433	-21.327	-19.7	-22.604	-20.773	-24.865	-18.131	-23.015	-26.648	-26.057	-23.16	-25.872	-21.947	-21.111	-22.557	-23.799	-22.817	-21.064	-19.906	-20.763	-23.189	-24.905	-19.568	-24.113
-11.743	-9.5345	-13.461	-7.7045	-7.4725	-11.529	-14.128	-8.8416	-8.8974	-7.9595	-12.369	-8.3183	-9.3286	-9.1068	-6.9321	-6.9683	-7.7358	-7.6051	-10.017	-9.5822	-10.172	-15.702	-11.053	-8.8113	-6.4847	-10.895	-10.919	-6.9223	-14.665	-6.3779	-12.516	-10.736	-10.928	-10.003	-9.9105	-11.821	-14.407	-11.446	-8.3018	-7.8595	-5.391	-11.458	-6.7918	-10.224	-11.773	-8.749	-5.7415	-8.7232	-7.9405	-7.3535
5.3404	3.2297	5.651	5.5169	8.6241	2.2049	4.8446	9.5781	5.0097	0.68574	10.041	7.7224	4.8869	7.3757	5.8184	10.56	8.4559	7.413	8.5693	4.3975	4.4889	7.2006	8.6224	4.6725	6.9011	7.698	1.8745	2.1061	6.8749	7.5506	4.6833	4.7892	9.0148	5.5136	2.9017	6.1874	-4.9124	8.3735	4.263	3.9603	7.9635	1.8407	4.6284	8.2742	3.785	6.8298	4.0702	5.5103	1.8921	4.418
-5.2494	-4.4718	-10.077	-7.9401	-3.1418	-2.7523	-0.36799	-3.0779	0.38145	-6.5129	-4.9925	-5.301	-5.1027	-1.3009	-9.5861	-4.3194	-0.79035	-3.0478	-3.0195	-2.6478	-4.0806	-3.7698	-5.2449	-4.0388	-3.4241	-2.6869	-1.6034	-1.2718	-9.4077	-4.8139	-5.1472	-1.4879	-3.146	-4.4569	-0.66783	-2.7552	-7.4587	0.053379	-0.94453	-3.9527	-4.2653	0.38821	-1.6008	-7.3234	-3.7312	-0.15539	-6.7502	-4.5925	-8.6907	-1.6801
-1.5613	-4.9795	-1.6182	-1.7395	-2.7517	-1.3682	0.9696	-0.0047315	0.78805	-2.3701	-1.329	-5.1487	-7.1442	-1.7337	-2.0018	-2.3542	2.3514	1.0005	3.0131	-0.51906	-1.0211	-2.6081	-5.182	0.48504	-4.9455	-1.4471	-7.1211	-2.7207	-2.9125	-0.54984	-3.4656	-3.6124	-0.32261	1.6962	-3.7784	-0.51864	-1.5989	-1.6303	-4.1651	0.58191	2.3936	-0.43427	-0.16414	-2.3498	-1.2579	-1.5593	-4.4744	0.61584	-2.1406	3.5457
-15.227	-8.9506	-13.513	-16.875	-15.045	-12.752	-11.067	-15.956	-18.104	-12.276	-15.526	-15.1	-16.104	-13.183	-13.756	-12.209	-11.252	-15.686	-13.595	-14.874	-11.981	-14.189	-9.7865	-13.407	-5.3425	-11.145	-21.665	-15.438	-11.029	-15.064	-13.861	-15.045	-14.958	-6.1568	-16.117	-13.791	-14.513	-13.369	-16.402	-13.546	-15.048	-12.346	-15.595	-12.039	-12.41	-14.12	-16.606	-17.434	-13.136	-12.587
6.6878	4.3308	3.5176	6.1597	6.6677	5.0441	4.2271	8.7996	8.2027	8.7858	3.0541	4.2818	0.16991	5.8599	8.2717	4.6426	5.9809	4.4728	5.5157	4.1692	9.9113	12.888	6.2607	-2.4788	1.9409	1.7016	-2.8523	3.3169	5.0418	4.1008	9.2309	3.3628	0.81386	3.7622	2.6968	2.6554	6.2721	4.226	2.2584	7.5746	8.9272	7.9829	2.6741	9.9329	6.9926	5.7199	6.1457	6.4558	4.4405	5.1805
-5.808	-13.845	-18.497	-8.1758	-11.822	-6.6175	-8.5127	-7.0237	-5.1881	-6.365	-8.346	-5.7738	-8.6655	-9.4702	-8.7851	-5.7586	-5.71	-6.2147	-9.0857	-11.072	-8.216	-7.2835	-5.754	-8.8578	-9.6878	-7.5486	-10.306	-7.919	-9.6539	-9.9291	-8.2787	-7.1097	-11.973	-6.1717	-5.1312	-5.9935	-6.0829	-9.7343	-6.7072	-5.5753	-8.2274	-6.4321	-7.8648	-6.5353	-3.7681	-7.1028	-3.425	-7.8977	-7.9705	-10.52
-5.5341	-4.6207	-7.5439	-8.0314	-7.9627	-3.2039	-5.6779	-7.1923	-5.2888	-8.6389	-7.9561	-10.527	-10.002	-5.276	-8.485	-7.2295	-8.5793	-8.8105	-8.2811	-7.6183	-8.6138	-6.7909	-7.2677	-2.8081	-8.9119	-6.7489	-6.8825	-11.847	-3.9357	-11.806	-4.5615	-6.7495	-8.158	-10.63	-6.9396	-13.798	-3.7822	-11.834	-8.8927	-5.8148	-1.8155	-5.6933	-9.1896	-6.5635	-8.1662	-9.4998	-9.2331	-13.921	-6.9231	-5.1456
-18.349	-14.135	-16.172	-14.555	-13.412	-9.0839	-15.161	-10.429	-12.679	-11.395	-15.157	-16.639	-15.82	-10.869	-16.318	-21.045	-16.944	-11.528	-10.137	-13.853	-18.681	-7.9356	-12.903	-13.607	-12.354	-16.844	-18.492	-17.757	-14.587	-16.424	-9.0225	-14.765	-14.683	-9.4093	-18.198	-15.472	-14.777	-11.722	-16.521	-15.638	-13.354	-20.663	-14.455	-16.432	-12.166	-19.987	-15.591	-18.961	-14.172	-14.97
-11.904	-11.226	-14.46	-12.344	-13.568	-10.263	-12.043	-9.2212	-13.468	-11.453	-10.206	-11.794	-14.6	-10.291	-10.852	-11.665	-15.235	-15.76	-13.242	-13.636	-14.024	-13.701	-11.577	-13.516	-12.627	-7.4964	-9.3441	-14.211	-11.858	-14.007	-9.6854	-8.5798	-14.959	-8.7663	-13.575	-11.817	-9.5583	-9.7512	-6.562	-11.676	-7.0369	-8.647	-7.4246	-13.679	-11.682	-12.343	-10.549	-12.738	-9.2152	-9.8838
-11.753	-13.844	-12.226	-16.42	-11.179	-13.823	-15.934	-10.45	-15.475	-12.654	-10.526	-14.981	-13.804	-14.46	-12.708	-10.834	-14.028	-13.828	-17.059	-14.39	-15.005	-11.959	-10.737	-12.849	-12.821	-12.699	-13.576	-13.642	-11.523	-10.509	-14.139	-11.09	-13.802	-15.539	-17.611	-11.818	-15.811	-12.787	-14.899	-14.069	-10.215	-15.298	-14.084	-13.854	-7.2907	-11.685	-14.709	-12.312	-15.114	-14.54
-2.3514	-3.864	-2.833	-1.8413	-3.1875	-6.316	-1.5839	-2.9212	-2.659	-1.8226	-6.9892	-3.2624	-2.5596	-3.964	-6.661	-3.3392	-2.4306	-3.9684	1.264	-1.5401	-0.44547	1.1013	-2.5714	-2.626	-7.8269	-3.6027	1.1823	-2.0182	0.49779	-3.9372	-0.57046	-3.2942	-4.6674	-2.1998	2.0322	-2.6465	-2.3697	-1.1888	-3.4723	-6.2739	-2.0069	2.5659	1.5599	-1.5084	-2.6366	-1.319	3.8608	-3.3015	-3.2581	-3.653
-14.76	-2.8915	-10.809	-9.7075	-10.75	-8.4178	-11.309	-9.195	-10.599	-12.61	-9.4363	-12.687	-15.094	-8.9176	-8.9587	-8.3224	-11.746	-14.384	-5.7464	-8.8982	-11.61	-12.061	-11.252	-10.916	-12.89	-9.0996	-11.639	-10.784	-8.5376	-6.6425	-9.7018	-7.1447	-9.2313	-16.511	-8.1749	-9.3979	-9.1382	-7.3585	-12.594	-12.824	-8.9216	-11.816	-8.3214	-10.019	-3.7455	-14.131	-11.953	-8.8573	-10.71	-6.0453
-16.304	-7.7685	-8.2854	-11.759	-4.9154	-8.2314	-11.032	-11.892	-7.6335	-13.811	-13.909	-14.324	-5.6804	-13.486	-7.2812	-12.928	-8.6443	-12.344	-12.771	-9.826	-12.771	-11.793	-10.776	-11.947	-11.067	-15.468	-11.861	-19.496	-8.409	-9.7517	-15.401	-12.44	-12.625	-6.9333	-11.452	-11.427	-11.438	-8.7345	-9.5905	-14.875	-8.5478	-14.178	-11.191	-8.5968	-8.2224	-14.164	-9.9829	-11.001	-9.4267	-10.903
-12.815	-9.966	-13.784	-12.906	-10.776	-11.305	-12.037	-8.8065	-8.3315	-12.789	-12.401	-7.3878	-14.652	-13.377	-10.856	-9.5741	-4.5991	-10.504	-8.5244	-11.403	-13.236	-9.1334	-11.057	-8.8394	-7.1272	-12.14	-14.364	-13.141	-8.0118	-10.189	-10.422	-9.2992	-11.891	-8.0317	-10.681	-18.496	-8.1724	-10.248	-10.833	-6.9519	-13.301	-13.6	-8.5257	-12.628	-12.657	-13.889	-12.127	-10.589	-7.9246	-10.412
-2.2566	-2.6555	-4.165	-3.7151	-2.4701	-3.5784	-1.2949	-2.4044	-3.5427	-4.019	-1.406	-7.0319	-3.2334	-0.83042	2.1608	-3.3106	-6.1044	-6.0357	-1.6153	-2.8355	-3.5075	-4.9377	-5.9428	-6.478	-5.9853	-5.3015	1.4972	-2.7861	-4.8333	-3.5332	-0.18529	-4.0996	-6.2478	-4.8663	-3.7431	-2.1751	-3.966	-3.5228	-8.149	-3.0569	-0.98816	-1.9844	-3.4998	-4.3617	-0.50622	-6.2332	-2.4924	-5.9251	-4.0066	-4.9476
-12.443	-5.3723	-12.429	-8.4671	-10.529	-11.222	-11.196	-16.874	-9.6945	-10.502	-12.205	-8.967	-11.233	-9.186	-15.46	-11.547	-13.572	-11.982	-14.301	-7.5003	-12.576	-10.254	-12.65	-9.5891	-7.9744	-14.157	-11.406	-8.4382	-14.919	-12.008	-8.285	-13.708	-11.046	-11.04	-12.417	-11.434	-8.1757	-10.121	-7.5761	-9.5091	-12.819	-11.063	-13.959	-18.267	-12.969	-15.017	-11.713	-12.841	-9.975	-15.442
1.5239	-3.7086	-1.5858	-2.4705	-4.0376	4.521	-2.2559	-4.2157	2.1452	-0.906	1.5037	-0.72443	4.1076	-5.7287	2.4158	3.9163	6.1428	-0.70161	3.8147	-0.080768	-0.47472	-0.19093	-0.98448	1.6275	0.87999	2.725	-1.6819	3.7856	-4.1614	-2.4351	-0.70093	0.95809	1.2181	2.8406	2.2646	-1.9426	-1.4086	-1.1499	3.9135	1.8474	-1.5838	-1.4007	3.4226	1.1488	-4.8522	1.3406	2.449	0.51511	-0.55611	3.345
-12.488	-11.557	-7.4634	-10.724	-11.159	-9.2909	-12.956	-11.32	-11.805	-11.881	-9.1728	-6.8619	-5.092	-6.2432	-5.5015	-11.98	-13.317	-10.63	-7.0136	-4.9443	-11.483	-8.0205	-7.6241	-8.9644	-11.032	-12.738	-12.231	-12.916	-9.1543	-10.564	-13.538	-8.1936	-10.453	-12.747	-12.442	-11.476	-8.2347	-13.086	-7.1532	-7.8607	-12.646	-12.359	-10.55	-8.8381	-10.94	-9.0396	-8.3892	-15.571	-7.2562	-11.461
-23.044	-22.464	-22.313	-25.855	-23.675	-18.184	-27.113	-16.426	-19.774	-17.694	-26.935	-25.185	-25.388	-24.485	-13.561	-26.476	-18.894	-22.752	-23.632	-22.113	-20.424	-24.323	-18.911	-20.128	-22.355	-19.711	-22.22	-20.891	-22.692	-13.846	-20.649	-31.021	-20.103	-22.109	-19.967	-24.093	-23.882	-22.383	-20.467	-18.78	-25.52	-22.064	-19.142	-23.751	-25.255	-25.456	-21.834	-20.849	-21.519	-25.06
-1.73	-1.6964	-1.2167	-4.2972	-1.9843	-3.5835	-0.79958	-1.3729	2.6455	-1.8259	-1.302	1.0823	-1.3986	2.0581	-7.1276	2.2991	0.91456	0.66691	-2.5302	1.731	2.3262	4.8564	-0.07366	0.45212	-0.64915	1.3126	-0.052359	2.5251	-3.2558	-6.8955	-0.64649	3.6346	0.62349	-0.38375	-1.24	2.1092	0.85742	-1.757	-0.87192	2.4693	1.3329	2.8644	-0.95788	-0.56346	0.85863	1.4509	-5.7572	0.11321	0.60762	-2.699
-2.2713	-2.1538	-5.7072	-6.9932	-6.1334	-3.1441	-3.8892	-4.7008	-6.5093	-1.465	-2.1468	-2.1566	-5.8402	-4.2068	-3.6538	-4.8203	-7.3091	-8.4494	-3.447	-2.5952	-7.3465	-3.0281	-6.5189	0.95755	-4.1481	-5.3116	-4.0876	-3.4241	-2.6988	-10.564	-2.9504	-10.023	-1.974	-11.249	-2.4493	-5.645	-8.7789	0.94906	-2.3986	-5.7825	2.1995	-5.2386	-5.4576	-9.3689	0.33767	-6.9805	-4.0569	-6.9171	-3.2427	-10.087
-15.559	-15.146	-18.305	-16.16	-10.388	-16.951	-15.154	-13.216	-16.072	-15.653	-12.195	-17.683	-11.834	-13.196	-14.282	-15.092	-14.011	-15.071	-12.823	-7.6382	-6.92	-13.723	-12.936	-11.938	-13.749	-13.201	-15.83	-13.035	-15.4	-12.81	-12.401	-7.7402	-12.153	-12.418	-15.329	-14.836	-13.05	-13.528	-11.516	-15.827	-10.08	-11.381	-9.3154	-11.025	-11.381	-15.008	-14.599	-13.541	-15.718	-12.684
-10.597	-15.577	-10.396	-16.817	-13.464	-17.033	-11.981	-13.027	-16.208	-15.023	-14.164	-12.245	-14.212	-14.593	-12.704	-14.767	-14.519	-13.063	-16.556	-8.632	-12.194	-13.406	-17.055	-11.701	-14.124	-17.096	-12.826	-16.86	-18.222	-17.76	-15.232	-12.261	-16.151	-19.665	-13.243	-11.962	-18.792	-11.849	-6.3411	-13.088	-12.615	-9.2772	-13.816	-13.697	-10.989	-8.1214	-18.394	-15.84	-13.307	-16.775
-23.445	-19.362	-20.501	-21.805	-24.065	-25.415	-24.643	-22.72	-24.355	-20.752	-20.61	-20.838	-21.85	-22.489	-23.536	-21.96	-24.882	-18.111	-24.497	-24.167	-19.69	-21.83	-22.404	-22.422	-17.301	-22.921	-24.555	-17.31	-16.453	-22.626	-24.397	-22.405	-18.595	-17.486	-21.303	-22.828	-26.47	-19.763	-20.16	-20.925	-18.349	-21.547	-22.292	-19.533	-22.163	-22.653	-25.455	-28.691	-22.644	-23.159
5.5979	6.3112	8.11	6.1667	5.768	9.7446	9.0317	7.5145	6.8818	7.2706	5.1028	6.0963	6.9049	3.0448	8.4093	4.7456	9.0856	5.8771	6.2448	2.0559	6.4638	9.3546	7.7094	6.7516	1.8903	5.6199	5.6315	8.1505	5.5017	4.7764	-1.2391	7.9536	5.4355	8.6454	9.3718	8.6763	3.651	7.9455	5.5037	7.4551	9.9406	6.1809	8.0105	2.5466	9.5284	5.444	4.1881	8.4439	10.989	1.9962
-5.1237	-8.5209	-7.5725	-1.3227	-4.1294	-2.9292	-10.326	-6.2146	-5.4392	-7.501	-7.691	-7.9653	-1.267	-2.6453	-4.6449	-7.1934	-9.3081	-6.4686	-10.114	-2.241	-8.1003	-5.6272	-7.3651	-5.7607	-4.6403	-4.8073	-11.315	-8.7288	-5.6772	-6.1063	-9.2174	-10.431	-3.8081	-4.6292	-4.6911	-5.7018	-13.252	-1.5792	-7.4431	-4.9397	-12.111	-4.9412	-3.753	-8.3269	-3.2522	-5.3296	-11.468	-4.6139	-3.407	-4.102
2.2714	6.3847	0.4119	0.16357	3.0549	-0.63147	2.111	5.9589	4.6002	3.2843	0.75025	2.8718	-0.69054	-1.1317	5.233	8.187	2.4141	-1.816	2.9642	1.727	3.5787	-0.15274	3.5653	4.9345	0.50766	1.9099	0.43882	2.6364	1.1897	3.5093	4.8582	-3.0127	1.4905	-0.5557	2.8865	-0.43529	6.8041	-0.85151	-3.3673	-2.7504	-0.94265	-2.5125	3.274	5.1399	2.1647	2.8682	1.0312	4.5599	1.5882	-1.0244
-4.0249	2.7284	-3.2897	-1.9536	-3.148	-0.46282	0.93499	-2.6039	0.44345	-1.7806	-9.6407	-2.5748	-9.3795	1.4998	-2.2881	-3.7744	-6.6644	-4.2709	-3.6542	-7.9849	-3.4766	-1.6074	-3.778	0.18431	-3.7712	-5.8924	-3.6392	-0.32801	0.24326	-5.1242	-2.0601	-3.3136	-2.4644	-6.05	-1.3223	-1.9148	1.6139	-2.6509	-4.3357	-5.3431	0.54129	-1.715	-2.5238	-2.475	-7.658	-1.3021	-5.5219	-1.9497	-4.2593	-3.2311
-10.484	-6.1377	-9.1034	-7.7099	-8.3123	-10.863	-10.076	-9.2838	-12.311	-11.585	-6.0292	-12.643	-12.758	-8.9174	-10.607	-8.0124	-8.7582	-13.487	-10.011	-8.8126	-9.4342	-12.25	-8.5682	-11.691	-8.6364	-11.107	-9.8182	-15.42	-12.58	-10.111	-9.8338	-11.836	-15.406	-9.1286	-8.4357	-13.821	-9.3829	-13.143	-1.701	-9.8644	-14.106	-11.652	-15.116	-12.15	-9.3795	-8.367	-6.4566	-10.603	-8.7565	-10.863
-0.12717	3.4158	2.2483	-3.4449	-3.1478	-1.1332	-2.0327	-3.3767	0.31226	1.4166	-1.0901	1.2746	-0.90028	2.6165	0.71297	-0.59348	2.7527	0.54368	-2.0581	-1.3344	-2.0368	-3.6466	-0.80521	0.13488	-4.8425	1.4573	-3.3778	0.62509	1.7403	2.0849	-0.40854	-1.7527	-4.681	-3.0172	1.5879	-0.99881	-0.10118	4.6861	-0.82946	0.46179	0.56858	0.81762	-2.982	-2.6296	2.9404	-1.2021	2.1887	-0.71324	1.8188	-0.71766
1.1715	0.61271	-0.50068	-0.89227	1.4081	-2.689	0.73214	0.13698	0.4556	-0.71644	-2.4604	-2.168	1.0626	-5.3782	-1.0058	-1.0829	1.2086	3.0832	3.4253	-0.81492	4.5115	0.035117	0.39044	1.1879	-1.4326	4.4854	-2.1534	-1.7957	-0.66253	-0.78851	1.9185	1.2349	0.61421	-4.1555	-0.28241	3.5668	0.99636	-0.79256	0.040321	2.3288	-3.1215	0.023216	-2.2398	0.23734	3.9631	-1.5345	-0.481	-0.59133	0.99742	1.3625
-10.689	-14.292	-17.509	-17.896	-14.487	-12.067	-12.114	-10.859	-9.0115	-11.791	-8.1884	-13.013	-12.721	-11.539	-9.0102	-14.198	-9.2609	-12.992	-16.033	-10.557	-11.543	-13.064	-16.568	-14.29	-8.8085	-11.861	-12.062	-11.808	-14.022	-15.807	-13.928	-11.904	-9.7594	-9.7518	-11.667	-13.701	-11.834	-8.1351	-15.528	-8.5847	-11.73	-7.4117	-9.9251	-11.157	-11.743	-13.772	-13.83	-12.713	-16.205	-11.466
-0.94014	2.4394	5.3546	3.2209	-0.44052	-1.1592	-1.6181	-2.7495	3.8452	-2.3874	1.9484	0.99933	0.39821	-3.5179	2.0545	3.3345	0.89486	4.0723	-0.033432	-0.52076	3.5057	-3.0279	6.1872	0.68952	-1.7395	1.2023	-2.2312	0.68953	1.2002	3.5649	4.476	-3.9941	4.616	1.4567	1.1533	3.4367	1.2057	-0.3659	3.4253	1.4878	-2.3354	1.7953	2.9401	0.11295	1.1416	0.21394	7.6263	-0.97341	7.2123	-2.534
4.28	1.2905	-2.5247	3.9392	2.5988	2.2729	-2.6129	0.99196	2.3233	5.6077	10.13	4.9519	4.1685	2.9874	1.0231	1.4931	2.2226	-1.2146	3.5893	-0.91928	2.5203	0.25738	4.6807	6.2399	-1.4913	0.96836	3.8269	2.2497	5.125	5.0913	1.6934	-0.70761	2.3557	3.1899	0.71913	4.2729	6.9593	3.3174	5.906	2.2837	0.08555	1.694	2.4948	5.819	0.5454	4.0072	6.9937	3.5945	5.0511	3.6006
-16.642	-14.361	-15.217	-12.73	-12.912	-11.772	-15.587	-16.91	-14.693	-15.901	-15.469	-14.344	-13.762	-15.923	-15.431	-15.553	-18.735	-9.963	-14.985	-13.636	-14.678	-12.55	-13.982	-13.231	-14.014	-19.548	-14.437	-14.777	-17.597	-15.551	-16.428	-15.217	-17.368	-16.767	-13.442	-13.938	-8.1964	-10.135	-14.332	-15.155	-13.291	-16.935	-13.707	-15.023	-12.737	-12.842	-16.453	-13.265	-15.24	-10.88
2.0245	9.7419	2.9996	1.3908	3.6052	6.5838	1.9484	1.2682	2.6312	1.7973	2.318	5.5453	2.1941	-2.247	1.5412	1.5613	2.1076	-0.21543	2.2721	5.185	6.1808	4.2168	2.4503	5.7376	1.1716	2.1483	5.1031	2.3041	2.4686	-1.2371	-1.7047	1.326	4.528	5.6218	2.4214	-0.20875	-1.2524	3.1391	1.0629	3.3313	0.5765	5.1119	2.4736	4.742	6.2757	1.7519	1.8378	3.8322	2.971	0.18586
1.2171	5.4112	-0.73789	1.2561	3.7787	2.6752	4.0995	2.116	0.062053	4.3902	8.4156	-0.50139	-0.26464	2.8044	-4.6784	-0.32662	-2.6161	3.5963	-3.2081	3.4997	2.9783	3.2057	-0.71544	4.9479	-0.19902	-2.2388	-1.5326	4.8873	-0.90774	0.11733	1.2338	2.026	-1.297	-0.23593	2.9471	4.0131	-1.8339	3.4075	-0.6451	5.6855	0.033716	5.0679	-1.8889	-1.5713	0.706	-0.87142	1.0681	3.2438	0.50284	-1.892
-2.907	-6.8662	-3.6729	-6.0832	-6.1947	-1.2211	-5.0143	-3.0764	-4.627	-3.6828	-9.3143	-6.5891	-9.8901	-4.6968	-4.1977	-3.33	-8.262	-3.6939	-4.7179	-2.8203	-2.496	-9.4578	-4.9072	-4.6113	-8.9816	-13	-3.8758	-4.9532	-7.6362	-8.6902	-6.6006	-4.9322	-4.4517	-2.6318	-1.5074	-2.5214	-3.7508	-5.891	-6.1616	-6.2515	-2.8536	-6.0474	-8.2904	-5.0411	-3.0167	-6.9855	-4.8531	-4.0502	-4.8578	-6.5889
-4.8812	-0.33092	-0.10949	-2.4886	-3.1196	-2.7161	-1.8841	0.33994	-5.8595	0.76176	-3.3037	-4.0702	-3.8923	-7.8273	-4.8204	0.7056	-5.3758	-2.4427	-4.1324	-0.63289	-5.7412	-5.4795	-3.1079	-9.1988	-6.316	-1.631	-4.7552	-1.2159	-1.6538	-2.1216	-2.2431	-8.905	-3.4219	-0.38649	-7.8033	-4.425	0.37699	-2.4782	-1.6526	-1.7004	-0.308	-5.2445	-0.50773	1.4073	-3.3745	-2.9384	-11.383	-1.0915	-5.5385	-2.6083
0.25149	-3.0564	0.72396	-0.16683	3.9365	-0.24428	0.7502	-1.3227	-2.4538	-0.29351	4.8223	-1.1817	-5.6857	2.35	-1.2766	-2.1951	3.7886	-3.0763	-0.99496	-2.7868	-2.7248	3.3144	-0.63654	3.8429	-0.74349	2.119	2.1375	-1.4617	-6.1327	-2.4956	-0.65831	1.1423	-0.80148	-4.546	-0.26707	-3.2367	-3.5054	0.36858	3.0318	-2.0885	-1.2151	0.86636	-2.0192	1.8297	2.1855	-4.7158	2.1284	-0.36069	-0.75201	1.4273
-19.966	-9.3699	-11.217	-10.528	-20.941	-9.7217	-13.761	-16.577	-12.248	-9.832	-15.405	-14.696	-15.497	-9.1376	-11.4	-9.1412	-16.16	-11.412	-16.27	-13.595	-12.54	-13.38	-18.67	-15.657	-14.275	-11.429	-13.425	-10.308	-9.7604	-10.678	-13.009	-14.418	-11.957	-18.003	-15.847	-10.018	-10.534	-16.249	-14.777	-13.682	-13.858	-10.605	-8.0234	-12.409	-15.208	-15.603	-9.9168	-10.414	-10.128	-11.993
-0.024059	-4.5681	1.9475	-3.0501	-1.2889	-2.8562	-0.98571	-0.74305	-4.4837	0.14467	-5.9773	-4.5002	-7.3958	0.31442	-4.0299	0.60515	-6.2231	-1.5777	-2.4972	-8.3252	-2.0219	3.5306	0.2832	-3.2776	-0.73139	0.10689	-4.0668	1.0963	-2.679	-0.45265	-2.0283	-0.17106	0.45278	-2.7195	-2.6046	-1.4515	-5.3282	-8.6903	-2.0886	4.6993	-3.5444	-6.3007	-4.9098	-1.1473	0.22988	-0.47157	-0.33115	0.39423	-0.19102	-1.4668
1.7198	5.6589	3.746	-0.35784	-0.57454	0.13952	4.2679	1.5091	4.9126	2.017	4.348	2.2928	4.011	3.0164	2.3337	-2.394	7.4622	-0.62978	3.6778	5.4785	4.8607	-2.1622	6.1075	6.38	4.9861	4.8229	5.0297	6.8923	8.6779	5.625	2.0721	2.2374	3.4035	-0.48055	3.0632	3.5727	-0.55721	3.4062	1.5091	5.935	2.9106	4.4378	4.4638	6.2548	1.9275	5.4167	6.1858	-0.6994	3.4032	6.8038
-10.469	-0.48643	-7.1307	-4.7504	-4.6752	-5.7512	-8.2015	-7.2128	-3.3228	-6.3385	-6.4279	-5.8273	-6.5171	-7.1177	-3.3382	-7.4142	-2.2128	-7.1998	-4.7197	-4.1849	-7.1352	-1.5292	-8.0983	-5.3996	-2.4388	-2.7635	-3.9896	-5.8682	-6.6401	-6.6394	-2.1866	-6.3564	-3.4448	-8.0463	-4.4365	-4.5272	0.69948	-4.8486	-1.607	-0.66645	-1.1454	-7.3817	-8.8429	-1.1663	-6.4196	-9.1579	-12.045	-1.4602	-5.041	-3.8654
-7.2816	0.31379	-7.0896	-2.5875	-7.0472	-2.221	-2.084	-4.999	-10.081	-4.1549	-6.2472	-2.698	-3.767	-3.857	-2.2034	-4.5991	-5.6538	-3.3026	-5.7152	-6.0884	-5.9916	-4.0076	-5.7618	-6.8277	-5.5323	-7.4825	-4.638	-9.3909	-2.8306	-3.0815	-5.6991	0.18943	-2.1436	-11.968	-3.9489	-8.4909	-5.0033	-4.3877	-7.6882	-8.7736	-6.6363	-8.9561	-3.4545	-2.725	-3.6211	-6.3378	-7.8282	-2.6324	-6.6849	-0.2259
-16.514	-20.548	-23.679	-20.631	-25.082	-24.811	-23.327	-24.192	-24.068	-20.081	-19.434	-19.101	-22.588	-16.436	-19.142	-19.688	-26.354	-20.534	-17.648	-23.976	-17.677	-17.934	-20.612	-20.563	-24.345	-21.557	-22.273	-19.885	-20.256	-23.646	-23.725	-20.902	-21.357	-20.353	-19.412	-19.068	-19.566	-27.579	-21.421	-19.178	-18.927	-23.156	-24.191	-22.294	-22.632	-22.17	-17.501	-19.32	-17.71	-21.25
11.803	6.5234	10.03	12.227	7.1967	12.058	7.0455	11.512	11.076	12.841	12.06	12.97	13.015	9.185	8.6966	11.003	10.418	8.1124	5.3008	9.2956	16.27	7.1649	10.578	12.286	6.1034	8.3086	9.9467	8.7143	10.864	10.61	5.8629	7.6442	13.344	10.861	13.379	7.8367	7.4992	9.2973	15.3	9.9616	6.0818	9.4978	12.547	6.9787	7.8136	6.8625	7.3747	6.7922	11.153	9.2132
-14.634	-15.421	-8.6458	-17.621	-10.606	-14.125	-12.699	-11.999	-13.105	-12.894	-13.101	-10.541	-14.576	-16.625	-15.644	-14.47	-14.493	-13.91	-10.392	-9.4354	-17.449	-10.712	-15.633	-9.9377	-13.612	-9.6118	-15.948	-11.407	-14.252	-9.6821	-14.213	-10.407	-14.594	-16.56	-17.933	-16.018	-16.188	-8.2483	-10.624	-12.206	-12.913	-13.779	-12.362	-12.779	-10.662	-18.295	-11.051	-13.593	-9.6402	-12.789
-4.0314	-3.2299	-4.5552	-5.2565	-8.892	-6.3687	-3.0039	-1.1055	-5.2284	-2.2811	-6.6761	-1.1367	-5.9777	-3.6224	-5.7505	-7.3959	-9.0322	-7.3064	-5.1621	-8.6746	-0.94971	-9.4423	-3.9384	-3.1174	-4.1414	-8.5814	-7.2691	-4.4222	-1.2404	0.16068	-7.9393	-4.3477	-1.8042	-5.7691	-3.1425	-4.0306	-0.56912	-2.3093	-4.1035	-2.8446	-7.9952	-3.1707	-2.2455	-5.763	-8.5043	-0.92559	-4.083	-5.6586	-1.3273	-6.5879
-8.3299	-12.845	-11.404	-8.4399	-17.242	-10.427	-8.6461	-9.3106	-12.505	-7.3213	-10.042	-11.03	-13.387	-14.094	-5.5512	-6.56	-6.1915	-4.8952	-13.153	-8.8611	-11.371	-13.831	-13.856	-10.585	-7.2816	-8.9838	-7.6493	-8.7778	-5.9325	-12.054	-9.0925	-11.099	-12.347	-9.8729	-10.204	-11.158	-13.256	-12.936	-11.027	-9.9015	-12.084	-12.484	-12.142	-11.073	-9.8194	-10.067	-8.7758	-10.497	-9.5235	-7.2696
-6.6215	-13.154	-12.152	-9.9326	-11.664	-10.136	-9.3665	-8.9229	-12.18	-7.6902	-8.2354	-3.5226	-9.0674	-6.2404	-8.9509	-9.4361	-5.3013	-10.716	-9.1943	-6.1083	-7.823	-6.6042	-10.483	-9.4035	-11.751	-9.2186	-10.711	-10.356	-12.022	-7.7573	-6.9327	-9.0029	-13.179	-9.2731	-6.6126	-10.034	-7.7932	-11.388	-5.428	-8.0386	-10.107	-11.869	-3.4105	-9.6417	-6.5769	-8.149	-7.8885	-7.5691	-8.1079	-11.021
-2.1229	-1.5834	6.373	-5.982	1.3984	1.0346	5.3174	-6.4038	-5.5468	1.426	-1.3388	0.7599	-0.62166	-2.0989	-5.4951	-4.2604	2.4116	-1.9669	-2.5773	0.71166	-3.014	0.86867	1.683	-1.2235	-3.404	-1.6937	-1.5296	0.40309	-1.7147	0.22126	-5.8808	1.941	-2.2733	-3.4423	-1.942	-5.8794	-2.1077	-0.10323	-2.2765	2.5707	-2.1017	2.8675	-0.74272	-2.989	3.7001	-2.743	-0.93404	-4.1791	-7.7995	-0.59637
1.418	-4.5629	-5.0863	-0.80989	-4.4333	4.3281	-2.3099	-4.8438	-2.832	-6.1918	2.8325	-3.8623	-4.6788	0.31284	-3.7861	-1.8426	-1.8882	-0.088849	-3.0066	-0.41377	-0.86171	-2.12	-3.8465	1.2689	-6.1083	-5.8891	-3.0816	-4.0346	-2.1945	-1.7608	-4.3738	2.4154	0.67898	-3.6681	-6.1854	-2.8566	-3.873	3.7622	-2.7983	0.66631	-0.34082	-3.5389	-2.3277	-1.4402	0.89644	-6.6292	1.3067	-4.065	-1.1013	-1.8966
-19.37	-21.011	-23.275	-25.37	-24.349	-17.42	-20.392	-23.866	-23.337	-24.939	-21.206	-22.941	-19.977	-20.2	-21.746	-27.474	-22.833	-21.788	-22.705	-21.495	-21.044	-17.603	-22.098	-22.716	-23.01	-20.284	-24.049	-22.506	-21.542	-20.328	-24.925	-24.118	-24.181	-22.006	-20.543	-27.316	-25.258	-21.05	-19.771	-22.932	-27.621	-24.017	-23.554	-23.039	-19.117	-21.814	-20.432	-26.341	-16.323	-18.267
-19.452	-23.392	-24.187	-18.143	-22.439	-23.118	-21.444	-16.528	-18.967	-22.061	-24.144	-21.091	-20.779	-24.517	-20.49	-22.592	-24.554	-21.749	-26.705	-21.89	-21.398	-23.99	-21.946	-23.319	-22.402	-18.562	-20.411	-20.819	-24.413	-26.027	-20.983	-21.798	-24.229	-18.742	-25.568	-21.171	-26.312	-21.112	-26.476	-21.086	-19.402	-19.005	-27.279	-22.999	-21.486	-24.924	-20.355	-21.459	-20.172	-19.593
-2.5811	-6.705	0.68246	-3.2688	-4.0158	0.17068	-0.90951	-2.0601	-5.3337	-0.93672	2.8121	-3.2776	0.13366	-0.22667	0.6612	-2.552	-1.2894	-3.6381	-5.9753	1.473	1.1908	-0.35355	-0.16192	-3.2777	-3.3112	0.57804	-6.5773	-4.7167	-0.93068	-1.7998	-4.9531	-3.875	-0.15638	-3.4711	1.5536	2.4518	-0.36525	1.4074	-3.9615	3.3852	-4.0678	-5.8445	1.339	-4.2071	-3.2441	-2.6736	-4.0653	-2.5565	0.06524	-2.0072
11.486	8.2587	14.794	4.1683	8.6318	7.8509	11.193	7.8587	11.055	6.8578	6.208	6.8966	6.9763	6.3065	13.193	8.4786	7.162	8.5154	8.1008	8.373	7.1767	10.709	9.3286	7.046	6.6773	10.403	11.029	13.228	8.6208	6.3144	8.4791	9.9297	10.418	4.0145	10.685	8.6393	8.4605	10.582	11.175	6.4501	5.5365	1.9363	8.0873	12.259	6.4544	12.489	11.244	11.434	4.4841	11.039
2.538	0.28655	5.9374	-1.6458	4.742	-0.1935	-0.15337	2.672	1.0902	0.19024	0.86043	0.97128	0.58199	1.4952	2.5867	-2.2924	-0.76684	1.6099	-0.78571	0.079956	2.6657	-2.4619	0.38335	0.65055	3.0511	1.9838	-1.271	0.63245	1.2912	-1.7039	-6.8163	-2.378	-0.46524	-4.795	-0.69026	2.9944	0.77227	-3.3651	1.9814	3.3931	-6.518	-0.22117	0.11191	-2.3337	5.0921	0.63851	0.8112	-2.4015	-0.76676	2.9181
7.7913	5.8578	4.4622	8.6086	7.8472	6.5558	5.4501	10.623	3.4914	4.8265	2.9559	7.8265	6.8861	7.7124	4.6457	2.1884	8.6151	7.9886	3.3941	9.1139	-0.53437	1.2632	0.8175	6.9122	2.6979	6.6623	4.1671	5.4265	4.7344	7.4602	1.4563	8.8352	3.8855	4.5921	10.792	6.1733	3.6367	8.507	8.2249	8.5137	2.3287	-1.6522	7.1306	6.7586	3.6746	8.0528	5.7181	6.4375	3.9827	4.8758
-0.058284	-1.0125	-4.1149	-3.306	0.77924	0.34978	5.9919	-2.478	-3.0318	-3.445	-1.3435	-3.0591	-3.3526	-5.189	-2.2946	2.3502	-2.9075	-2.3141	-1.1988	-2.1832	0.86212	-3.1261	-1.7652	-1.1924	-1.4329	-3.7862	-0.92631	-3.6185	-3.963	-5.1006	2.6926	-3.4296	-2.4527	-4.7428	1.9311	-5.4585	0.036167	-1.5666	-3.8908	-1.4389	-4.0381	-3.0363	-2.9692	2.1467	-0.52991	0.92655	-3.4398	0.024963	-6.8687	-5.1654
-0.86128	-1.1841	-3.9614	1.1198	0.85857	-0.11597	2.4307	-0.6108	-3.8431	3.1352	1.88	2.8115	2.2246	0.49728	-2.1697	3.3211	1.0028	3.2316	-6.0954	2.0366	-2.8167	-1.9505	-2.0523	3.1073	-2.2548	3.8125	0.66387	2.5348	-2.1172	-0.18699	0.71408	2.4621	-0.95586	-0.27423	-0.31361	0.56173	3.3573	-1.2767	1.5561	0.84247	1.9501	-1.6305	4.2363	2.2691	2.026	1.3692	3.1221	-1.1088	-6.8724	-2.0057
-8.826	-16.433	-17.978	-12.906	-13.719	-12.174	-11.64	-10.519	-11.884	-11.656	-11.856	-10.036	-15.312	-13.268	-14.28	-12.947	-16.313	-17.811	-17.245	-13.364	-14.239	-12.836	-16.816	-10.475	-15.057	-14.511	-13.76	-12.74	-11.692	-13.509	-9.524	-7.9135	-14.527	-14.049	-10.863	-13.998	-8.9327	-12.973	-11.414	-16.371	-12.216	-12.463	-10.595	-13.99	-9.8444	-14.115	-16.046	-10.872	-11.765	-10.603
0.16183	0.40602	-1.1106	-0.01329	1.1764	-1.5503	1.2903	-0.10392	-3.8502	-9.2213	-5.7549	-0.77387	0.022474	-3.3076	-3.1965	-3.8101	0.76379	-2.2241	-4.1398	-3.4334	-7.1988	-0.075107	-4.8147	-5.0323	-0.70433	-7.9986	-1.5474	-2.0896	2.2241	-3.2005	-2.9411	-0.25275	-2.4722	-4.0998	-2.9793	-4.1009	-3.3262	2.0556	1.0868	5.5524	0.67034	4.6898	-1.5093	-2.2503	0.84876	-3.871	-3.537	1.9571	3.6199	-2.653
-22.499	-22.598	-22.189	-19.863	-21.098	-24.614	-25.078	-20.919	-19.134	-24.774	-24.291	-19.405	-26.766	-24.089	-17.652	-19.751	-22.558	-23.353	-24.21	-21.834	-21.38	-16.756	-21.741	-31.025	-19.664	-21.542	-20.821	-20.763	-25.527	-19.602	-23.149	-23.558	-22.838	-17.359	-16.679	-23.231	-22.17	-23.158	-21.024	-19.646	-24.743	-19.181	-23.653	-19.435	-24.401	-27.032	-13.687	-21.575	-20.225	-23.826
-3.8213	-1.8859	-3.8183	-6.6523	-10.972	-3.7419	-2.5831	-3.8579	-3.0054	-0.51078	-2.2732	-1.5186	-1.3106	-0.46951	-3.995	-4.6151	2.017	-4.0216	-5.3188	1.9744	-3.5665	-3.6542	-2.981	-1.7233	0.1254	-1.7969	-2.7694	-4.8995	0.24741	-1.872	-1.5954	-0.92936	-3.7966	-4.2512	0.46986	-9.4314	-2.1919	-8.1708	-1.0714	-3.8368	-3.9516	-2.1683	-1.1323	-1.8395	-2.0626	0.65309	-3.7032	-4.5253	-4.6714	1.1233
-8.4893	-9.1187	-2.0293	-8.9491	-6.8791	-11.786	-3.7395	-6.9886	-9.3418	-11.729	-8.1187	-6.2771	-11.856	-6.3301	-9.8502	-5.7828	-9.6355	-5.849	-7.0141	-6.7239	-7.0688	-5.5198	-12.789	-6.4363	-9.443	-10.783	-6.3003	-6.025	0.078989	-4.4964	-7.4633	-7.7344	-8.7418	-10.551	-7.7088	-4.6193	-4.1883	-9.3093	-9.7199	-5.8788	-3.9531	-7.1959	-14.141	-11.253	-8.3285	-7.5827	-9.0888	-8.0596	-3.715	-9.2954
-0.038841	-0.12548	-0.90414	-2.3839	-2.9278	-2.4605	1.9652	-1.8793	-0.67328	2.0555	3.242	-3.5899	-2.143	-1.6751	-2.9898	1.3461	-3.2055	-1.2381	-7.0532	-2.9409	-1.0529	4.3892	-2.0243	-0.18184	-4.674	0.77496	-0.985	-2.7043	4.8686	-2.7381	0.62131	-4.4514	-1.3297	-2.9098	0.75765	-3.0022	-0.68569	-1.005	-0.4807	-0.87722	-5.8185	-3.1706	0.11594	-8.236	-3.201	-1.7224	-4.955	1.3019	-2.3919	-2.1267
3.9121	9.6157	8.5326	6.4157	7.1318	7.477	7.6754	9.6566	8.5075	5.9394	4.143	3.9785	6.044	5.9901	2.9417	8.8279	8.0605	10.081	8.1095	7.9416	9.9383	8.7053	6.7868	3.3143	7.1808	5.3891	7.9331	10.261	8.622	6.788	3.9626	9.2059	3.3614	3.0002	5.6522	11.09	5.5404	8.5015	5.3604	3.3469	7.6317	3.0877	7.1377	6.2533	8.5286	3.8515	10.26	7.5435	8.1449	10.621
0.61338	-2.2917	2.3546	-1.9366	1.8679	0.65145	2.3945	-4.3346	3.1257	0.34554	-1.3707	2.1895	2.6062	-0.35015	0.52411	1.3871	-1.9018	-4.836	2.0877	0.73574	5.9167	0.52318	3.8881	-3.2991	0.57076	1.4356	3.9486	-2.3379	-4.1911	0.078971	1.2839	0.59238	-2.4398	4.5366	-1.5893	-0.41725	2.1545	7.3043	6.6237	3.4255	6.702	-0.19797	3.0477	2.9543	-4.0735	3.7969	4.6348	-1.206	2.0925	3.7327
-3.475	-8.0653	-4.6514	-5.9308	-8.6525	-3.7383	-1.1866	-5.3813	-5.9317	-5.5098	-4.8116	-3.6896	-7.5089	-9.3405	-1.3935	-4.3218	-5.9078	-1.7239	-7.3208	-5.5743	-6.9227	-9.0567	-4.1143	-5.186	-8.0634	-5.7094	-6.5441	-2.5728	-3.8188	-2.594	-5.4837	-5.1963	-7.3165	-1.1651	-3.8349	-8.4943	-4.0388	-3.9919	-6.32	-10.782	-4.8001	-0.99383	-1.8183	-9.4982	-4.1365	-4.0195	1.2886	-2.0364	-7.6054	-3.6183
2.6302	-4.7852	-1.2097	-0.51073	-0.91811	-0.59477	-6.0598	-5.33	-2.9318	-3.4575	-4.7129	-1.5831	-3.4645	-0.62875	-1.998	-5.5397	-2.1659	-0.74046	-3.4348	-4.2884	-6.4702	-5.1617	-2.9844	-0.36623	-4.6364	0.35262	-3.1776	-4.7051	-4.7635	-4.0655	-3.0519	-0.35541	-5.984	-4.2537	-8.6707	-3.9239	-5.3052	-2.7732	-1.187	-6.6328	2.2918	-1.5255	-6.4995	-8.3358	-3.9965	-1.521	-4.6063	-5.0116	-0.01719	0.51285
-2.0334	-1.383	-4.0987	-3.074	-2.8665	-1.3655	-0.89164	-0.45354	-2.4004	-1.6894	-2.0596	-1.7166	-0.90727	2.5432	-4.5256	-3.1403	3.3455	-4.4639	-3.4696	-3.8613	-2.7634	4.9644	-2.3375	2.2045	1.7957	2.2811	-5.2916	1.021	0.78186	-4.1529	0.39979	-5.7735	1.2584	-1.8941	1.4356	1.572	-2.5915	-2.4963	-3.9022	-3.2337	-2.9032	-4.491	0.23939	0.92402	-3.7901	-0.34197	0.010302	0.48804	-5.0333	-3.4726
-0.85409	6.8816	-2.9123	-2.0194	0.89191	0.23738	-3.4699	3.1284	-4.718	1.7574	-1.286	-0.76565	0.086062	-2.6723	3.1598	1.6283	-0.57903	-2.01	-4.2971	-4.7043	0.75287	0.058647	4.2032	0.83763	0.55295	2.2904	0.45629	2.6916	1.4999	1.3424	-4.8046	0.39717	-2.3972	0.522	0.14648	-3.9778	-4.4002	1.4544	3.5131	-2.0735	-0.68449	1.4107	3.8961	4.1137	-0.35673	-3.8382	1.3767	1.5495	1.328	2.0294
-0.90764	-0.46122	0.22256	1.6658	-2.2975	-3.7341	-0.15217	5.0633	-1.3794	-2.7742	-2.9429	-2.5254	-2.0206	-2.9454	-2.8708	1.0721	1.6519	-3.7081	0.76743	-0.10632	-5.9935	0.28505	-0.85247	-5.0764	-3.2855	-1.021	3.3399	-6.8654	-7.9985	-0.77143	-3.9154	-2.0931	-1.0278	-1.5397	-0.90292	-2.7325	-3.111	1.0942	2.6025	3.1126	1.5453	-0.9451	-0.43325	-1.1718	-0.56344	-0.52987	-1.3123	-4.6258	-3.1832	-1.1458
-4.188	-0.45176	-4.3445	1.7807	-0.13144	-0.20886	-2.0939	-3.1248	0.40856	2.3176	-4.3687	-1.514	1.7036	2.0621	-3.4448	-0.77169	-3.849	0.58374	0.066895	-0.37171	5.5184	-2.7811	2.8277	-2.6782	2.048	0.67433	1.7732	2.5586	6.7825	1.7998	-0.98861	1.542	-1.1676	-3.8743	-1.062	0.26379	1.5388	0.36529	-0.88229	-0.58738	-2.7534	1.2082	-0.65023	0.99283	-3.0664	-4.0848	2.5253	4.04	2.0278	-3.9285
4.3903	4.3225	4.3537	1.1534	5.6588	1.6108	1.0287	7.2714	7.7995	4.5145	2.3046	3.9364	0.42863	8.8612	7.3649	1.9199	6.5655	2.7735	6.2961	5.2787	2.9967	5.7611	4.2973	1.4006	6.7504	0.23738	4.7116	7.5452	3.7988	4.8303	0.19263	3.774	3.6497	5.5677	3.5775	2.1659	3.1608	4.9658	-0.2686	2.197	2.2389	6.8746	2.3922	2.1021	0.44478	1.3362	8.148	2.9397	4.4534	1.1263
-5.4766	-2.3773	-3.5045	-4.3853	-9.6134	-4.4042	-9.5381	-3.6601	-8.3849	-3.0858	-1.3845	-5.8649	-3.0142	-4.3294	-4.3679	-4.2274	1.7864	-2.4421	-3.2513	-3.5723	-6.8397	-4.1158	-4.4507	-3.9643	-7.532	-6.9021	-2.2297	-4.7787	-0.46832	-6.2429	-6.0761	-6.3725	-5.4978	-4.5874	-1.559	-6.7509	-4.8239	-4.9287	-7.6847	-3.544	-8.133	-3.753	-7.4012	-4.7363	-7.7033	-7.9501	-3.7575	-5.2888	-8.483	-3.6289
-8.7623	-5.9058	-8.8121	-8.7156	-7.553	-10.446	-5.2024	-8.9318	-7.2444	-7.8013	-5.618	-5.3225	-7.6195	-9.1412	-8.8277	-9.113	-5.5706	-5.2626	-6.9218	-8.6677	-4.4152	-7.2002	-7.4668	-6.2401	-4.9045	-10.057	-9.1983	-9.0727	-15.763	-11.491	-9.8119	-4.4678	-11.909	-5.7879	-9.66	-7.8452	-9.1387	-5.531	-5.9753	-7.5969	-5.7973	-7.1248	-7.9979	-10.259	-9.9859	-4.8522	-8.1844	-9.1627	-8.0311	-6.8774
-2.5327	-1.8645	-6.7622	-5.9866	-0.16423	-2.438	0.84645	-3.0645	-2.9587	-3.1724	-6.1226	-1.6327	-6.4383	-4.8725	-4.8256	-2.7314	-0.18429	0.69535	-2.77	-0.8293	-6.43	-3.3451	-1.8527	-1.7385	2.668	-2.7361	-6.5999	-8.498	-4.7164	-9.1733	-2.9002	-3.8951	-7.3521	-0.74312	-7.8316	-0.31739	-4.2434	-1.6842	-6.0818	-3.8254	-1.4531	-0.86538	-3.2968	-3.2425	-2.4541	-4.3525	-5.5791	-1.4725	-1.2436	-0.86959
-13.317	-14.238	-10.168	-7.0952	-14.21	-10.894	-15.668	-15.287	-12.198	-9.9171	-14.589	-10.761	-7.664	-9.3047	-13.413	-5.5712	-8.5029	-11.673	-14.434	-14.435	-14.614	-11.289	-11.083	-10.638	-15.154	-9.4542	-11.514	-12.191	-15.698	-11.339	-7.2697	-10.937	-8.8223	-12.329	-7.2039	-9.4623	-10.222	-13.351	-10.473	-11.052	-10.218	-11.686	-14.778	-13.813	-14.096	-17.063	-13.275	-6.2888	-11.284	-11.441
-20.598	-20.131	-20.753	-19.492	-22.161	-25.635	-28.419	-22.835	-20.262	-24.346	-21.818	-25.443	-21.846	-21.837	-20.177	-22.395	-21.207	-18.905	-25.892	-21.581	-21.828	-23.417	-18.286	-23.512	-20.479	-20.25	-24.524	-24.005	-20.313	-28.587	-23.66	-26.599	-23.833	-24.051	-21.843	-22.43	-22.755	-22.813	-22.889	-22.53	-25.191	-20.439	-19.831	-25.755	-27.542	-19.318	-15.365	-23.378	-20.723	-23.696
4.253	5.1218	6.326	4.0868	7.2519	6.3082	8.5248	3.2694	9.1899	1.5815	6.2927	4.3743	8.1755	4.6149	8.027	2.8055	4.4019	3.9881	7.5092	3.1188	4.5962	3.3986	8.2899	5.1817	6.5908	5.4103	1.6939	4.9979	4.7465	2.8279	7.3936	2.019	9.8185	5.1962	-0.68298	7.5781	5.2599	4.974	7.2302	4.9295	2.4391	10.477	7.1775	1.8513	6.2577	2.2546	5.2155	3.8899	5.8907	4.7935
-10.692	-11.764	-14.164	-15.198	-17.896	-11.348	-13.251	-13.383	-12.418	-13.539	-13.922	-14.865	-13.663	-10.938	-15.482	-16.736	-11.361	-13.719	-14.162	-11.469	-15.198	-13.016	-17.778	-9.2625	-11.741	-13.843	-16.988	-11.011	-8.7648	-11.579	-14.762	-15.711	-7.9868	-14.151	-12.608	-13.699	-7.8476	-8.292	-12.125	-14.899	-16.923	-10.445	-9.3965	-13.714	-15.429	-10.487	-11.39	-12.39	-16.264	-14.407
-0.46703	5.6024	-2.3943	-0.97621	-1.4563	0.23661	0.83529	1.8746	-0.86238	-3.2922	-3.5521	2.6019	-0.54554	1.751	2.1054	-2.1579	2.254	-3.4252	2.5104	-1.5248	0.035332	-1.886	-3.0758	2.873	2.3331	6.3173	-1.2074	-0.54471	2.0952	-7.161	-3.5681	0.24948	-1.9927	1.9168	0.2891	-1.4869	-3.8499	1.6239	3.314	-2.952	-0.88116	0.53827	-6.3961	3.2403	-1.3615	0.19023	-0.29631	4.8614	0.94134	-0.98519
1.1754	9.3396	7.5766	3.472	4.2983	5.5697	4.7316	7.7288	5.8166	1.6685	0.5099	6.5304	4.5002	6.447	8.0052	11.286	1.4867	3.8111	9.8293	7.015	1.1792	7.7821	2.2298	7.5881	9.9719	3.9616	4.1958	8.2567	5.0899	4.887	5.7287	7.4951	4.2485	6.0128	4.4793	4.7783	1.8956	3.2784	4.6299	2.9023	5.6343	7.314	7.7993	8.2189	2.0029	3.5791	2.9343	11.197	7.3751	6.557
-2.0272	-4.851	-6.3046	2.8864	-0.66383	-2.4085	-7.2735	-6.386	-1.8141	-8.624	-2.6663	-1.9569	-3.2551	-6.5459	-5.9603	-1.6783	-5.3018	-2.8547	-6.2969	-7.1742	-11.832	-3.7965	-7.2055	-8.0458	1.0944	-1.2215	-5.3292	-4.227	-3.9397	-6.4878	-4.8909	-6.1328	-0.6428	-3.8861	-3.9214	-4.392	-6.0323	-1.927	-4.2646	-11.44	-5.4663	-4.1582	-3.2969	-1.0428	-2.4173	-5.3719	-9.2532	-0.94624	-2.1497	-1.8452
-23.829	-22.366	-24.71	-22.478	-22.664	-21.841	-22.716	-16.727	-21.244	-17.021	-18.367	-27.95	-24.884	-18.898	-20.827	-25.916	-25.913	-24.952	-20.319	-21.107	-20.999	-26.015	-23.024	-21.216	-18.423	-21.828	-19.325	-17.982	-21.248	-23.9	-22.873	-17.256	-19.303	-21.831	-23.302	-26.484	-22.426	-26.207	-24.408	-23.876	-20.189	-20.037	-24.909	-23.955	-27.32	-21.741	-22.409	-23.602	-21.359	-19.254
-1.4005	-2.1501	-1.1161	1.4171	-3.9654	-0.15581	-1.4134	-0.98701	0.60472	1.3486	3.0034	0.62024	-0.10574	3.1303	1.8164	-0.75092	0.62977	3.9769	2.7985	-0.79674	-0.21431	-0.45851	-0.063331	2.3183	-1.7738	-0.9754	2.944	-3.3285	0.99442	0.23475	-1.12	4.7026	-3.9109	0.17329	0.46412	1.4076	-0.74694	-0.34226	1.3185	1.9796	0.099626	-1.411	1.7388	3.9519	-0.089784	0.30516	1.9719	-1.571	-1.749	-1.5058
-3.074	1.819	0.65177	-3.7914	-2.8653	-1.7671	-0.33128	-2.9984	-1.5056	-2.4595	-2.0976	-2.9498	-0.92708	1.0122	-6.4558	3.7489	-2.8446	-4.847	4.9145	-1.4531	-1.6024	2.7404	-2.7434	-0.3924	-2.5188	-3.6108	-0.49409	-1.4884	1.6621	-2.032	0.64335	-0.53509	-1.9891	0.29303	-2.7773	-1.3866	-3.2306	-0.59027	2.573	2.9108	-3.4942	-2.4363	-2.1258	-5.0475	-4.2259	-0.76496	-3.7395	-1.3715	-1.9207	-1.399
0.58214	-3.6616	3.8561	-4.3736	-0.54362	-3.8872	-4.4126	1.6105	2.632	-4.8252	-3.7813	-4.4005	-3.8041	4.0009	0.28762	-2.5646	-1.1513	3.6622	-7.308	-0.54481	0.11193	-1.9147	-1.7288	-3.1566	-0.45192	-0.16032	-2.8168	-2.3832	-3.5513	4.1799	0.87904	-1.916	-5.3701	-0.10624	3.697	-4.2382	-3.2366	-0.59895	-0.60636	-1.2141	-5.9591	-2.7266	-4.822	2.9989	-4.1707	-0.36781	-6.1195	-0.064104	-7.7832	-1.0403
-14.659	-13.273	-11.587	-11.819	-13.132	-11.937	-12.313	-10.436	-13.206	-17.019	-16.017	-15.245	-13.43	-11.16	-12.606	-17.61	-16.239	-15.742	-11.503	-15.954	-13.271	-10.26	-14.898	-15.135	-16.855	-12.46	-17.237	-10.601	-11.635	-16.373	-13.935	-13.337	-17.532	-9.1525	-18.563	-15.582	-15.971	-11.525	-15.42	-14.933	-12.153	-13.974	-9.5761	-13.347	-19.124	-16.53	-14.176	-15.504	-16.244	-16.494
-1.5185	-1.775	-4.1988	-2.7211	-3.6296	-3.5282	-4.9215	-4.3415	-1.3001	-6.0748	-4.4624	-1.7798	-5.237	-5.2683	-5.5037	-5.2777	-0.40413	-5.1514	-1.6358	-2.4464	-6.7859	-0.47983	-2.4002	-1.5152	-3.5673	-8.4295	-5.0281	-1.4022	-5.6286	-2.9307	-4.2086	-0.56736	-2.393	-3.6619	-4.8171	-5.2252	0.22486	-7.7179	0.30118	-2.996	-0.09203	-4.0971	-4.0667	-8.9089	-5.767	-2.6569	-0.98063	-3.1849	-1.619	2.1712
5.1705	7.4612	6.4854	8.432	3.9178	5.5454	8.145	2.9576	6.1924	3.5196	5.3567	8.5089	2.3228	3.1057	3.0755	9.6461	9.6187	7.999	9.873	6.4543	2.4211	7.1538	7.5122	10.586	6.2349	6.5255	2.37	5.3629	10.694	4.615	4.0878	8.7184	3.3056	5.678	5.9235	7.5288	1.5683	2.4968	2.6324	2.2235	4.3669	4.3152	7.0105	-0.22019	9.7059	6.8129	3.7983	6.8452	2.8519	12.343
-16.012	-12.186	-14.144	-11.84	-14.237	-15.888	-16.104	-14.739	-19.163	-11.96	-9.7075	-15.5	-15.725	-12.016	-9.3612	-13.528	-8.2474	-7.9224	-17.22	-12.961	-17.469	-13.689	-12.536	-16.342	-12.933	-12.259	-13.174	-13.956	-16.583	-11.687	-11.039	-15.676	-12.576	-6.5722	-11.49	-17.05	-12.113	-9.9698	-10.979	-12.574	-13.209	-12.008	-14.541	-11.917	-11.88	-15.297	-14.678	-14.494	-11.677	-18.832
-1.6458	1.6548	-4.351	-4.2366	-4.6351	-2.796	-2.9262	-2.6646	-1.4612	-2.2937	-1.4091	1.4644	-4.065	-0.90698	0.15285	-1.7775	-3.0642	-2.6703	0.55693	0.22771	5.2685	-5.5959	-2.6673	-0.46267	-4.7735	0.15093	-2.7261	-4.0782	0.37376	0.55843	-4.0287	-0.057635	-0.70646	-4.5209	1.2867	-2.7277	-3.3881	-3.5986	-2.2066	-6.3308	-7.5112	-1.8286	1.9232	-1.2446	-0.84512	-1.9227	-0.00083219	0.037846	-0.43016	2.2216
-7.2057	-8.0344	-9.4589	-13.158	-7.0666	-8.3446	-12.957	-11.035	-9.5282	-8.4352	-7.1333	-6.6544	-12.069	-10.29	-9.1415	-10.623	-8.9091	-7.8514	-10.18	-9.0261	-10.427	-12.406	-16.631	-8.3	-12.161	-7.3813	-11.04	-10.817	-10.602	-9.5517	-9.813	-12.673	-12.754	-13.283	-10.768	-7.2952	-11.157	-11.021	-9.1477	-10.755	-12.795	-10.358	-11.975	-14.065	-14.346	-12.282	-5.9125	-11.235	-6.2647	-16.295
-12.591	-15.519	-11.445	-14.485	-12.943	-19.021	-14.846	-21.809	-11.898	-18.443	-17.016	-10.007	-16.079	-17.019	-17.297	-19.303	-10.406	-17.659	-12.087	-19.26	-14.315	-12.027	-14.744	-10.377	-17.049	-12.759	-18.024	-16.939	-16.013	-15.123	-14.181	-10.446	-12.53	-12.881	-13.633	-14.248	-16.187	-12.491	-16.118	-13.194	-14.531	-18.042	-15.064	-13.778	-16.236	-12.657	-14.007	-11.358	-17.603	-15.671
-3.8057	-0.26716	-1.6989	-1.7867	-2.5708	3.5066	-3.2449	-3.9914	-1.0943	-4.4504	3.2024	-0.094608	-0.16328	-3.4308	-1.9153	-3.6699	1.4938	4.4929	-3.2304	-3.3584	-0.49445	-1.6997	-3.1395	-3.6113	-2.0432	1.2583	-2.3681	5.1869	-3.7771	-2.1038	-3.3493	0.36698	-1.3519	2.0156	-0.61722	-0.010773	1.2527	-0.95583	1.4787	-0.56961	2.9023	-0.32228	1.4442	0.18968	-0.85656	-1.9636	-2.9681	-1.0978	-1.5386	2.4304
-6.5541	-2.4873	-3.9231	-3.5392	-6.077	-1.726	-4.1724	-5.6806	-0.54398	-3.1106	-5.1917	-4.2919	-6.0697	0.41069	-3.3335	-1.566	-1.4078	-0.52426	-1.7229	-5.778	-3.3588	-0.8086	-2.3194	-4.6093	-5.0162	-0.024544	-2.1824	-3.2542	0.35343	-3.0818	-0.36456	0.15358	-3.7805	-2.6478	-6.2321	-4.3166	-7.5369	-3.2217	-3.198	1.6872	-1.2431	-6.1029	-4.9475	-7.6731	-3.9695	-4.9036	-3.9767	-5.3265	-3.493	-5.7285
-8.8269	-9.1267	-1.3546	-8.2331	-5.56	-5.6725	-5.3668	-8.2103	-1.5702	-9.2986	-3.5733	-6.359	-7.7634	-5.4665	-4.6085	-0.19381	-4.1726	-7.2431	-4.146	-10.738	-5.3122	-7.3829	-3.8578	-0.17598	-7.2954	-3.6211	-5.3273	-4.2781	-6.1892	-10.578	-5.9715	-8.7934	-4.4882	-9.4692	-9.3066	-6.3065	-2.9086	-5.041	-3.1523	-3.4962	-5.1671	-3.8678	-6.5569	-1.2728	-4.7186	-7.1628	-6.4954	-0.50458	-7.7105	-4.848
-21.238	-22.112	-21.557	-16.9	-22.824	-23.594	-20.181	-17.664	-21.37	-24.304	-20.153	-22.386	-26.007	-24.291	-25.051	-22.38	-22.942	-19.714	-18.95	-17.689	-15.335	-20.243	-21.854	-24.125	-19.243	-22.741	-22.071	-23.132	-26.92	-23.75	-21.791	-18.018	-23.654	-18.746	-23.922	-21.88	-24.312	-26.81	-22.517	-22.784	-23.073	-20.916	-20.719	-20.929	-22.995	-26.26	-23.251	-22.532	-23.3	-20.606
1.5634	3.0527	-3.7768	-1.6258	0.46897	-2.5193	-3.91	0.60662	4.3761	-2.7758	-3.8649	-4.7236	-4.9446	0.00020971	3.964	-1.2037	4.9147	-1.204	-3.9658	-1.7807	0.11599	-2.2487	-4.1113	-3.8264	4.1873	-0.23608	-1.7101	-5.5501	-1.8271	-4.0049	-3.3607	-5.1547	-1.8454	4.6214	-1.7502	-1.4468	-0.27663	-3.1913	-3.0902	2.3576	-1.1573	-1.2644	-0.035495	-3.5352	0.14725	-5.229	2.1518	-0.55742	-6.6502	0.53337
-2.6594	-1.2164	-0.82703	-5.1484	-3.3911	-0.24582	-3.1833	-4.6011	-3.9133	-5.3095	-2.0879	-4.6876	-5.5667	-6.9817	-3.7457	-1.9162	-1.5839	-0.67879	-3.0146	-2.7173	-2.4045	-1.5151	-4.1676	-4.6904	-4.4518	-7.8758	-3.2729	-4.1521	-4.8492	-1.8082	-4.8817	-3.4751	-5.8141	1.1057	-0.22347	-3.8614	-5.3363	-5.2778	-3.5631	-2.9641	-2.9277	-3.7177	-1.9061	-8.9515	-5.1505	-0.59177	-0.46351	-3.6747	-3.3949	-8.6713
-4.0616	-1.4011	0.95783	-3.7518	-2.6904	-4.4719	1.1518	0.19083	0.21963	-1.9417	-0.99984	-6.6675	-1.5852	-2.1859	-4.7188	3.3796	0.61253	-1.9006	-2.5798	1.3906	3.2693	-4.3134	-4.8428	-0.80867	-0.69248	-0.42118	-1.102	1.5033	-1.3726	0.42919	-1.4686	1.5103	-3.8611	-2.3734	-0.56547	-0.011797	-2.975	1.5427	-5.6194	-1.1113	-1.7356	-3.2126	-8.2014	-5.8868	-5.8679	0.012913	-3.7018	-3.8195	-2.0031	-2.2393
-5.0284	0.62755	2.8618	-0.15974	0.0083864	-0.37625	6.6314	-0.12673	2.8676	0.1975	-3.1515	-2.8103	1.3386	-1.3349	0.078247	-0.578	2.0632	-1.8752	1.7776	0.68794	1.2107	0.68368	-2.7228	1.5425	0.27097	2.6045	4.7957	0.52566	-4.4397	3.6787	0.22275	0.64775	2.5509	-0.97456	3.3248	0.81778	-0.59071	-3.705	4.2434	3.4852	-1.4219	1.5714	-0.3798	0.77961	0.048629	-3.2706	-0.5722	-4.3745	0.40766	-0.50417
-7.5219	-6.884	-7.3697	-2.8122	-3.5247	-5.5774	-6.2181	-8.7237	-2.3054	-4.5877	-4.7598	-4.6412	-5.5503	-3.6661	-6.5674	-3.61	-9.2056	-10.637	-7.3308	-9.138	-5.9697	0.99594	-5.1885	-7.2894	-5.2176	-4.6187	-4.2394	-9.0891	-2.3669	-10.643	-10.746	-13.513	-8.68	-5.9943	-9.3044	-3.8176	-3.7743	-4.0343	-8.7865	-5.1755	-6.927	-7.5188	-4.4396	-3.2876	-3.5024	-2.6665	-5.1883	-5.9485	-6.6459	-7.8983
5.8953	5.2377	4.7819	9.8223	4.196	6.7325	1.7033	3.8334	4.2921	5.6498	4.3497	5.343	2.6017	7.122	3.4389	3.5972	2.6723	6.5617	4.205	8.9287	2.9111	9.0813	5.7055	5.7582	9.0461	4.0914	5.8183	6.5984	0.72733	5.4527	3.4564	8.5351	9.8909	4.9849	8.0199	8.9917	8.3121	5.3835	4.8134	4.868	3.7964	7.764	4.5971	5.5029	2.9884	4.2981	8.6629	7.8624	7.2682	7.6193
-3.7424	1.4061	-1.6141	-2.3471	1.8186	-0.52313	-2.5684	-3.9318	-2.376	-0.026052	-1.8596	-1.1055	-1.3889	-1.4342	-2.547	-4.9185	0.35793	-0.57211	-1.3084	-0.40737	-5.3357	-0.59733	-5.0861	0.081734	-3.4687	-0.85828	-3.25	-2.5044	1.4105	-4.6944	-1.8816	-1.3166	-1.3477	1.9531	-2.0344	-0.28394	-0.34889	-2.4171	3.5091	-2.4683	-1.0701	1.1267	0.76263	2.6732	-2.3494	1.2216	-2.521	-3.5373	0.91556	-1.2099
-4.7569	-0.88489	1.4391	-4.1106	-5.8834	-2.8748	3.1712	-4.8761	-1.7932	-1.0667	4.8937	-0.225	-0.47724	-0.048807	-3.4338	-2.1095	1.9739	1.9881	-2.8563	3.9702	1.6848	-3.6166	-2.6121	-2.0136	-2.238	-0.023696	0.099148	-0.68608	-1.254	-2.1946	-0.9583	0.47275	-3.1946	-0.37538	-3.2689	-2.7101	-5.1798	-0.61235	3.4726	2.2646	0.35555	0.80269	-3.6475	-1.4399	-1.9657	0.96364	-7.5272	3.2427	-0.63094	0.44731
3.5671	6.1935	0.030052	7.493	3.8969	3.9219	4.9048	9.3454	5.2816	8.3723	-0.19551	2.9106	-0.47247	7.0674	6.4956	5.0555	2.7359	5.6561	3.0527	4.2609	8.361	3.1751	9.0997	6.4534	9.415	5.9443	6.3458	5.6259	5.8841	9.6586	-0.43582	5.8487	3.3738	4.0247	1.5011	8.792	9.1153	3.6901	4.194	6.6273	7.5676	10.024	7.4639	1.558	7.6754	5.1496	4.121	5.8941	4.0973	9.5876
-11.616	-9.4683	-13.18	-10.361	-11.716	-11.294	-14.27	-9.5865	-11.867	-8.5158	-9.4713	-11.073	-13.236	-13.197	-8.1473	-8.6209	-6.4706	-13.007	-13.255	-11.783	-8.4519	-16.911	-16.863	-10.683	-14.964	-13.473	-11.178	-11.767	-5.3714	-13.29	-12.157	-12.828	-14.559	-10.832	-13.663	-13.967	-8.5616	-17.305	-13.87	-11.899	-9.6435	-17.036	-4.7373	-9.991	-9.5134	-8.3998	-14.272	-10.569	-7.3679	-7.9988
-0.55457	-1.7843	-2.7632	-0.66657	2.2129	-3.2427	0.78709	-3.6289	2.6763	-0.23926	-1.2133	-3.8472	0.31576	2.435	0.40574	-3.0806	4.5717	-0.81688	3.3556	-0.45634	-0.48683	-3.9679	-0.9367	0.87681	-2.84	-3.2985	0.83891	1.6718	-3.0691	-1.0342	-1.0438	-0.02206	-3.727	-3.8489	-1.3819	0.095596	1.0351	-1.8075	4.7562	-3.3887	2.0322	2.5834	-3.7723	2.5077	3.3708	-4.6409	-6.2249	3.6812	-1.4936	1.6331
5.9931	1.7009	1.5363	7.3531	5.5142	3.3611	2.0996	-0.26019	3.3215	1.3345	-3.7485	3.5841	-0.079791	3.4322	0.46444	0.082745	6.3554	3.579	4.5396	2.946	0.57561	4.753	8.2229	5.5012	0.83773	3.4796	2.3605	6.07	1.3559	-0.72134	-0.28609	5.4333	3.4596	4.089	2.884	1.9662	5.0249	2.3626	-4.7924	0.67061	4.5019	0.88808	-0.47667	5.7416	6.1481	0.2754	9.0975	1.526	2.9159	0.40419
-6.1278	-0.89534	-3.6133	-1.4254	-7.2821	-4.0412	-0.54205	-3.1024	-0.73837	-1.8061	-6.0748	-2.9952	-6.1182	-1.0229	-2.7989	-4.0847	-7.7158	3.5401	-6.9993	-4.6001	-2.8866	-5.3125	-2.1971	-2.1471	-3.7944	-7.2824	-7.5834	-2.8439	-0.62071	-4.3804	-6.4451	0.29394	-5.9305	-0.78219	-6.0653	1.8438	-3.3073	-1.7722	-1.8007	-2.7762	-6.0723	-0.26337	-6.6029	-7.4763	-3.7542	-3.79	-4.4548	-9.3639	-5.4096	-3.9736
-8.1216	-10.355	-10.004	-12.626	-7.0764	-8.5278	-11.381	-5.0458	-7.2575	-8.3099	-6.9846	-8.4296	-9.3412	-9.7871	-10.128	-9.3403	-9.2348	-11.757	-7.2805	-9.048	-3.9159	-8.8037	-11.34	-8.7579	-12.201	-7.5937	-8.921	-11.237	-9.824	-14.19	-10.083	-9.1783	-5.4004	-8.6523	-7.0955	-7.7957	-12.248	-13.092	-6.8278	-8.2932	-7.4008	-9.438	-12.445	-9.7686	-12.523	-8.648	-10.417	-8.2031	-10.903	-6.3125
-2.3117	-3.0977	-0.65236	-4.7795	-0.56114	0.14932	-1.6403	-6.8482	0.68847	1.6717	-1.3936	2.2143	-1.2295	-1.0624	-4.098	4.7613	-1.9906	-3.2397	0.030756	-0.55889	0.35255	-6.056	-3.8225	-0.18695	-3.27	-3.9532	-2.8854	-3.5485	-0.87252	0.69904	-4.6885	-2.7481	-1.3892	-0.20556	-3.7948	0.90197	-4.7886	2.6275	-0.32712	1.496	-2.2151	4.2346	-0.27229	-2.4237	-2.4402	-1.5577	-1.7773	-0.72052	0.54085	-1.2355
-11.924	-13.083	-11.643	-17.194	-15.15	-11.224	-15.831	-15.858	-14.975	-8.7021	-18.748	-12.053	-12.158	-12.988	-11.322	-11.713	-14.207	-12.908	-17.202	-8.6652	-12.537	-13.525	-17.302	-11.104	-13.963	-13.483	-16.063	-8.4337	-10.741	-18.78	-17.07	-17.896	-13.464	-15.87	-17.258	-14.273	-15.415	-14.965	-15.545	-16.096	-16.355	-6.5176	-17.051	-17.109	-12.712	-11.267	-11.566	-11.557	-14.087	-18.568
-1.4855	-4.6526	-0.7878	-2.0895	-6.2679	-4.1298	-2.5562	-6.6122	-7.7343	-4.797	-1.2427	-2.8642	-4.7578	-3.5735	-4.8899	-5.5341	-7.1253	-5.5901	-2.9202	-4.6794	-5.93	-3.987	-7.0064	-3.6041	-6.6274	-4.7439	-4.8123	-0.32097	-7.4591	-7.8305	-5.8891	-4.7878	-5.1183	-5.7836	-1.5018	-1.1754	-2.2169	-4.8598	-1.3546	-9.0538	-6.3236	-0.10325	-9.156	-3.9468	-7.2131	-8.329	-3.012	-5.6997	-6.0258	-4.7539
0.93753	-2.7256	-7.2186	2.4018	-0.16222	-2.7839	-3.8185	-0.62866	1.7167	-2.8686	-3.4318	-0.74415	-6.2143	0.33445	-5.0321	-0.83701	0.26052	-2.0387	-1.7338	-3.8432	-6.2524	-2.511	-4.9794	0.51352	-5.6335	1.7824	-0.73903	-5.3061	-3.4299	-10.663	-3.5104	-3.7574	-5.075	-3.9771	-2.0934	-3.82	-2.4436	-2.7967	-3.3094	-1.8488	-6.4798	-4.8528	-5.2809	-9.0834	1.6994	-2.2835	-2.2926	-3.3277	-1.8205	-4.3674
8.4517	8.6098	4.0368	5.4954	9.3996	0.25395	4.4339	4.8217	0.9631	8.3697	3.8088	5.9795	7.2077	-1.7399	1.3169	-1.4154	2.5142	5.7717	4.1939	4.1798	4.0625	2.5427	1.858	2.4503	6.201	2.6958	6.5396	3.1191	7.3489	5.8602	3.9567	4.7153	6.0228	8.5046	3.6595	4.6582	4.1362	3.3792	8.119	6.6949	5.4247	7.7799	5.2478	5.6699	6.3414	3.6633	13.464	4.1844	7.5981	5.1301
-0.94646	0.28364	-0.76943	-1.2939	3.3668	-0.12918	0.35623	-1.7562	8.2868	-0.35064	0.70788	-3.6569	-4.0784	-5.101	-0.25381	1.3391	-2.449	2.8061	1.6246	0.84369	-2.2582	1.9509	-2.2942	-2.924	0.19941	5.4389	2.6077	2.0443	-0.88116	4.7719	1.5755	5.8759	1.4215	2.6434	4.0635	0.099899	0.9175	-0.34828	-0.98165	-1.7001	-0.46518	1.4831	4.4249	-3.7897	1.0477	2.2476	0.12514	-3.5767	-1.2396	8.042
-3.4864	-2.1258	1.1924	1.9921	-2.2004	-1.1279	-2.6409	2.4387	3.6489	1.425	0.73295	2.4038	-2.2569	-1.3436	-3.3813	-0.91906	2.2474	-0.57809	-2.1855	-6.0067	3.2987	-0.43515	0.97721	5.0954	-0.57191	4.7739	2.7022	-7.8555	-3.8252	-0.51431	-1.0911	-0.40855	3.9072	1.9972	1.1353	2.7314	2.9375	-3.9853	3.3231	0.67944	-2.262	-5.6653	2.4407	-3.6087	-1.0118	0.86837	-0.73881	-2.2534	-0.48876	-4.987
-16.987	-14.759	-12.866	-15.812	-12.219	-11.901	-10.415	-11.312	-11.252	-8.3682	-13.598	-10.971	-12.504	-14.211	-19.382	-14.224	-18.843	-8.7731	-10.287	-16.554	-11.447	-11.357	-13.888	-10.882	-12.064	-11.248	-9.0197	-9.8378	-12.992	-10.962	-13.744	-11.241	-4.5922	-15.261	-16.645	-9.3295	-11.834	-11.296	-17.182	-15.005	-19.03	-9.5742	-15.505	-15.168	-11.722	-13.023	-13.926	-14.802	-11.436	-15.608
-5.7832	-1.7077	0.26224	-2.7837	-0.58569	-0.36534	-1.8448	-3.2051	-7.9393	-3.9421	-1.2971	-1.2147	-1.0899	0.33525	-0.2865	-2.8172	-5.3171	-1.4023	-4.8319	-2.1572	-0.64883	-4.4422	-1.9617	-4.5791	-0.40132	-1.9488	-2.6957	1.3331	-1.6541	0.11176	-0.67778	2.0649	-3.4378	-4.4432	-0.17875	-3.8099	-1.1231	-0.62975	-3.9151	-2.2528	-3.1037	-3.5497	-2.566	-5.6383	-2.7786	-1.045	-5.6699	2.7667	1.9413	0.55056
-0.91642	-8.2842	-4.0181	0.39998	-5.1012	-4.0946	-4.0643	-0.029349	-1.9677	-4.4272	-4.3189	-7.6636	-1.0163	-6.5119	0.063042	-7.46	-1.8667	-2.2988	-3.3918	0.86734	-1.4856	-5.255	-2.2945	-5.2267	-4.3937	-3.6547	-1.4419	-1.9734	-3.1889	-1.3313	-7.5894	-3.9052	-2.3633	-3.7999	-3.8641	-1.3175	-1.5443	-1.1732	-4.1014	-3.385	-0.79196	-6.5687	-1.8498	-3.6262	-4.5789	-5.0019	-8.0159	-2.1027	-0.45052	-6.8196
-1.0032	-3.1465	-4.0689	-1.9852	-1.3289	-2.9662	-0.96905	-2.8723	-0.98147	-2.1028	-0.3885	-6.4925	-2.4428	-7.9328	-4.7996	-4.3055	-7.09	-4.2203	-2.6919	-3.7295	-3.6036	-3.6687	-3.3236	-5.7669	-4.1686	0.62832	2.6251	-2.1013	-3.3787	-1.4461	-4.9964	-5.1674	-3.7149	-7.0595	-7.358	-5.9281	-0.73173	-5.9047	-4.6784	-2.3836	-7.0149	-5.9347	-4.7567	-4.1879	-1.6378	-8.2867	-3.4949	-3.9157	-1.1833	-2.2756
0.88071	0.37787	2.1553	0.62444	6.4079	2.5357	-1.3477	1.3617	1.6177	2.1254	3.8061	3.4404	4.0859	-3.9608	0.19563	-1.4392	2.2924	2.7717	2.5838	-0.22128	-3.4159	0.55041	7.1227	2.6949	2.3464	0.86113	3.4204	3.0103	0.15992	3.0327	0.79753	2.8309	1.8649	2.2766	-3.0845	1.7043	-1.3439	4.0649	1.3843	2.7449	-0.26772	1.52	0.34288	6.2232	0.17565	-2.7665	3.1257	-2.5305	3.9146	-1.1892
-4.3927	-4.4503	-3.7446	-3.6473	-4.9977	-2.293	-4.6588	-1.0295	3.3431	-6.6508	-2.4481	-1.7277	1.6989	-6.2664	-3.6761	-4.6215	-3.2744	-4.4407	-3.1783	1.3264	-2.4157	-0.78634	-1.9888	-3.1204	-3.52	-1.0082	-1.2365	-0.72667	-4.1425	-3.3503	2.8661	-2.3348	2.189	-5.0589	-3.732	-4.3278	-3.0387	-3.3729	-2.8289	-5.5606	-0.40506	-3.4962	1.0708	3.61	0.3299	-8.8538	-3.5174	-0.55335	1.2686	-2.4305
-2.614	-7.0836	-2.7342	-4.2771	-5.5368	-3.9377	-4.709	0.82184	-3.941	-9.4964	-7.5853	-3.0528	-7.0027	-6.6923	-4.6473	-8.5072	-3.5838	-1.7887	-2.361	-8.1433	-5.5287	-3.3573	-3.9049	-6.2051	-1.8373	-8.27	-6.6634	-6.5258	-5.102	-2.9565	-6.5872	-6.009	-5.7989	-4.268	-4.8889	-3.0624	-4.0826	-4.502	-2.7283	-4.0865	-3.1914	-9.2582	-2.7116	-2.8295	-4.0562	-5.086	-5.1794	-2.6133	-3.8792	-7.2388
1.8871	2.8633	-1.1076	2.1594	-0.28376	0.58415	3.2163	0.42873	1.482	4.4625	1.518	-0.47446	-0.45575	-3.5835	3.0328	-4.2969	-4.2401	-3.2512	4.5484	4.8473	0.18927	-2.3234	0.74881	1.7054	1.7545	7.1139	3.6404	0.85532	4.186	-2.0566	-5.4069	9.2815	-1.5807	0.26506	-1.059	0.53325	-1.7425	0.25386	0.3155	-1.7883	0.93283	-3.0364	-0.33901	1.819	-3.1142	3.6855	0.57933	-4.3284	-1.0215	4.7406
0.29056	-7.0178	-4.3453	0.45527	-3.2471	-6.4683	-1.0361	-2.8292	-7.2469	-5.8913	0.48513	-1.7402	-2.2073	-2.7568	-7.584	-1.3458	-3.5097	-6.9362	-4.9356	-10.311	-0.11858	-5.3098	-3.7686	-3.7045	-4.1283	-2.8385	-2.6949	1.5207	-1.4539	-2.308	-6.4741	-3.1763	-1.3804	-0.026696	-6.8471	-5.9693	-0.070695	-2.594	-7.8579	-5.9354	-1.8068	-6.1934	-5.1615	-2.1526	-4.2817	-7.6504	-4.4577	-1.466	2.1361	-4.8692
0.20575	4.0755	5.2983	5.7672	4.3437	0.76596	1.503	1.4878	4.3427	10.811	7.8039	1.3871	5.9328	2.2136	2.9681	3.1521	-0.72862	6.6912	4.2228	6.7317	3.7879	2.8069	2.0222	1.604	7.3771	2.3314	-3.5822	1.4758	1.4822	2.1338	3.4995	3.1274	2.7992	-0.93771	6.2598	5.1296	1.6466	2.0983	0.68467	6.0329	0.92084	3.5992	4.6498	-0.69638	4.4381	3.7991	0.52521	5.4216	4.1221	3.4727
-3.2537	-2.3406	-2.0015	-1.6731	-2.7028	2.107	-5.1308	0.36888	-3.0687	-5.3625	-0.64462	1.4532	-2.9354	-0.65822	-2.8383	0.41102	-2.3325	-5.5659	-3.21	-2.8209	-3.7037	-5.7084	-0.85898	-1.1593	-4.7642	-2.8754	-2.753	-5.1811	-5.7977	1.5236	-5.5847	-1.5708	-2.1442	-5.3082	4.2304	-4.1706	-2.5824	-1.8355	-7.6041	-2.0262	-4.4572	-4.5689	-3.5727	-3.0889	-5.3694	-6.4423	-1.4295	-6.3679	-1.9317	-2.6396
-5.672	-1.5158	-3.4654	-2.8628	-0.40896	-3.9145	-2.9933	-7.4112	-1.0125	0.52233	-3.291	-5.095	-3.1484	-2.7033	-2.4251	-1.3995	-5.4768	-3.8664	-1.4946	-7.4261	-6.7565	0.31983	-1.4536	-4.5386	-1.8516	-3.546	-4.1975	-4.9344	-6.5641	-0.70543	-8.208	-6	-5.6827	-1.0877	-2.0356	-3.6798	-4.9287	-4.8363	-6.0736	-4.8462	-1.0592	-4.4206	-6.9433	-4.6236	2.185	-2.7784	-0.42341	-7.3317	-6.5967	-1.691
3.0148	3.5091	1.1504	3.6227	0.7462	3.3135	3.0658	3.6517	2.7525	-1.1481	2.0479	2.9694	-3.3118	2.5966	7.7739	0.84945	2.647	5.4538	0.65793	6.8424	0.19439	3.8569	0.41147	7.8575	-0.66369	0.92092	1.493	3.7618	-0.85599	1.8078	2.7514	2.2146	3.5846	3.6697	2.0405	-3.8598	1.1917	3.7252	1.7953	1.1357	1.8141	3.4873	1.2719	1.988	-0.7859	2.2204	2.2274	2.5897	-0.99903	4.1519
-2.9809	-1.4881	-3.2211	-4.0417	-0.40667	-4.1573	-1.8315	-4.0065	-1.6095	-4.6235	-1.5212	2.2433	-5.4115	-2.2804	-5.6902	-5.9611	0.59783	-7.2449	-4.6651	-6.4844	-3.5867	-5.1883	-4.4059	-6.665	-6.4585	-2.105	-5.734	-0.91435	4.4655	-2.3973	-2.9059	0.10083	-3.4239	-5.7499	1.7159	-2.6951	-1.3182	-2.8412	-3.0721	-6.9651	-3.4109	-1.8611	-3.8724	-6.8973	-6.8078	1.4149	-2.6659	-2.7061	-5.9438	-3.153
-10.966	-11.423	-9.1948	-14.056	-12.136	-7.2314	-10.862	-11.6	-11.216	-11.197	-10.198	-14.135	-8.9593	-11.879	-13.27	-11.555	-7.0654	-7.2471	-8.4487	-11.541	-15.881	-10.165	-11.965	-7.9195	-13.394	-11.032	-5.8887	-10.38	-10.965	-9.2078	-11.122	-11.002	-12.511	-10.334	-9.6216	-11.683	-12.777	-10.32	-13.849	-12.549	-9.9366	-10.916	-10.332	-10.683	-9.0512	-8.4957	-10.051	-11.019	-12.389	-9.7425
3.0126	2.1185	0.67551	-0.022306	2.8073	4.6201	2.4664	-0.63108	2.4302	0.5391	-2.4292	-0.6783	0.038088	-4.5155	0.47538	2.8584	-1.8218	2.6091	-2.5916	6.8226	0.4082	0.94153	4.6783	3.5694	6.1152	2.9013	-6.0826	1.2196	1.6776	7.1232	1.7478	-2.6575	6.2697	0.55546	3.0921	6.0939	-0.27173	-1.9105	1.4134	-0.24969	4.5948	3.3292	-1.0502	-0.036628	-2.3545	4.4703	4.5555	8.3026	-2.0632	5.1535
-0.89406	-1.21	3.5682	4.958	1.1215	1.0002	2.6951	4.0568	-2.8221	3.174	-0.53038	2.483	3.3039	2.5284	2.6845	-0.47921	3.5339	4.9355	2.8409	1.1132	1.7214	4.054	5.026	4.8022	6.2442	2.372	2.3939	-0.13925	-1.2255	-0.72086	-0.14308	3.8315	4.6653	-1.1722	0.75874	0.009692	6.6738	4.7272	8.1652	6.2719	2.1028	0.15596	5.4682	4.9215	3.7484	0.17941	3.2417	3.7755	-4.4401	3.1386
-4.0827	-0.52707	0.68362	-0.97356	-0.58507	-0.23453	-0.12782	-3.611	-3.4169	0.89103	3.8198	-2.633	-1.2749	-0.47858	-3.0536	-7.9481	0.88233	-1.9074	2.0573	-5.3467	0.054453	-2.0515	0.43013	-3.0632	-3.8731	-2.9297	-4.6184	1.9179	-2.7885	-2.5738	-2.4056	-5.9709	-1.3323	-1.7696	-0.26395	-4.0014	0.033517	-0.82846	0.34755	0.13311	3.1526	2.1268	-3.6412	0.0053676	0.88484	2.5118	0.86758	0.91605	3.5599	-4.4438
-0.82919	1.7554	4.4497	4.4507	2.8118	7.3683	6.5599	4.6028	3.2851	8.5286	8.8708	9.8071	5.5043	7.6885	4.6111	8.1987	3.2115	9.4425	9.2445	2.6244	7.4995	4.5843	4.2288	6.7706	1.9353	5.5574	4.2253	8.9828	5.4046	5.3496	5.2142	6.8307	5.3398	3.237	8.0058	4.3619	0.65298	6.2008	2.4963	6.1994	2.5871	5.3175	6.4543	7.2449	5.1142	6.2717	2.0539	5.2342	8.0588	2.6088
1.8411	3.1367	10.685	9.821	4.297	7.2433	2.3739	5.0382	3.8827	9.5595	7.8987	1.106	2.5756	5.7844	2.8382	10.694	6.8937	4.8818	4.6531	1.8019	-0.90653	3.7957	2.947	6.6318	-0.088207	4.1006	3.1832	9.9002	5.2771	-0.13066	4.2094	3.1877	1.4663	4.2734	5.0139	6.5995	4.5979	3.5972	1.7223	0.50631	5.0283	7.2998	3.5039	2.0763	1.3124	6.4607	2.7351	1.4495	-0.77699	3.8499
-10.754	-13.132	-14.859	-19.658	-15.682	-15.147	-15.579	-8.2508	-18.659	-13.573	-16.584	-11.319	-14.585	-14.578	-12.433	-14.14	-15.415	-15.445	-16.96	-11.343	-10.067	-12.168	-17.772	-16.859	-14.207	-16.431	-15.479	-13.826	-15.426	-13.795	-14.009	-15.826	-15.256	-13.525	-14.764	-15.538	-17.051	-15.434	-14.374	-14.05	-17.402	-13.864	-15.547	-12.64	-18.354	-15.491	-17.415	-16.033	-12.586	-13.366
-1.8649	2.2105	-1.7252	-4.2673	-1.2107	-2.5098	-1.3908	0.80343	-7.9548	-5.3107	-5.4337	-5.4658	-1.5252	-1.6322	-6.0514	0.38706	-3.7494	-2.6252	0.45547	-7.0034	-5.5248	1.5434	-11.372	-1.8696	0.86579	1.2147	-2.8881	-4.8521	-2.6123	-4.7844	-0.74736	-4.6165	-2.6231	-7.4068	-2.9314	-3.4065	0.18319	-1.679	-2.4976	3.639	-5.1545	-2.4237	-5.6587	-3.5256	-0.23022	-6.5089	-5.652	-9.4657	-2.361	0.22811
-1.1661	0.80586	-5.8891	-2.0368	-0.0099993	-1.5335	-2.4674	-3.8442	-1.1781	-1.6183	0.23535	-4.5924	-1.7794	-7.733	-5.1396	-4.0771	-5.1062	-4.3621	1.3342	-5.7794	2.5798	-3.6573	-5.1986	-6.7527	-6.1548	-4.8028	-1.6878	-3.0504	-2.1295	-2.721	1.6391	-2.3526	-2.1165	-9.0633	-2.2829	-2.6727	-4.3865	-5.8874	-1.8102	-6.6974	-0.1983	-5.6994	-0.57699	-5.0752	-3.3401	0.74947	-5.4964	-1.3422	0.12167	-6.4974
-14.888	-15.081	-11.006	-15.648	-11.186	-10.019	-10.628	-15.643	-10.524	-10.137	-11.302	-13.84	-13.068	-11.63	-10.822	-16.221	-16.313	-12.639	-14.306	-16.167	-11.748	-13.664	-11.633	-14.619	-12.937	-16.424	-15.26	-7.8935	-13.312	-14.924	-14.413	-9.8696	-7.6118	-16.357	-11.631	-9.4459	-11.403	-18.843	-13.933	-12.242	-8.8629	-15.67	-14.192	-11.417	-13.619	-9.2167	-14.416	-9.385	-14.246	-9.8923
-9.9502	-14.916	-11.327	-12.96	-15.843	-14.022	-16.964	-15.359	-13.386	-12.565	-12.65	-13.789	-17.082	-13.784	-9.416	-12.402	-13.208	-8.2242	-12.18	-8.9851	-3.2551	-11.45	-7.6422	-13.112	-12.242	-11.251	-13.032	-10.671	-12.067	-12.85	-9.1076	-12.248	-11.549	-12.485	-12.523	-13.473	-6.9249	-9.8428	-12.598	-14.751	-12.346	-11.647	-10.33	-13.325	-11.062	-13.601	-13.012	-12.17	-15.867	-9.8611
-14.013	-7.3741	-11.611	-15.034	-12.218	-12.934	-14.997	-12.265	-7.442	-13.259	-9.4219	-13.263	-13.436	-10.861	-11.688	-12.224	-9.4976	-12.004	-10.187	-11.688	-12.719	-10.502	-11.032	-16.448	-9.6532	-16.501	-15.311	-9.6201	-11.35	-5.4924	-16.304	-10.822	-12.518	-12.242	-8.6856	-15.3	-13.677	-15.041	-12.716	-9.0984	-7.8	-9.2528	-12.73	-14.474	-10.498	-11.164	-8.4912	-6.0339	-7.6083	-7.8547
-1.3645	-3.3054	-3.9498	-0.077216	-7.9971	-2.5477	-1.8549	-8.8556	-6.0144	-0.71829	-6.3094	-7.0622	-4.9559	-4.52	-3.8842	-4.1094	-9.0863	-7.0584	-2.9655	-3.4744	-1.9321	-2.5455	-5.2436	-5.1358	-4.6017	-6.6651	-9.2914	-0.67692	-2.3124	-1.4967	-3.402	-5.8346	0.72057	-6.9416	-0.78457	0.024767	-3.1053	-2.3389	-4.1282	-2.0956	-3.8522	-2.6862	-0.23814	-1.2738	0.37064	1.2355	0.67586	-1.259	-4.0561	-2.0495
-10.101	-10.523	-6.6311	-2.8688	-6.1785	-3.495	-5.6807	-3.0484	-6.6019	-5.2723	-5.2306	-8.1573	-3.2397	-4.7945	-5.6599	-7.0873	-8.8486	-0.37572	-5.9918	-9.4565	-4.201	-6.5627	-6.6625	-12.318	-6.4142	-4.0525	-7.5807	-8.1675	-6.1242	-7.7992	-8.4463	-4.9782	-0.93311	-5.1539	-3.1446	-6.9104	-3.145	-5.795	-3.3409	-6.2854	-3.1975	-8.7428	-2.9892	-8.0062	-9.9793	-4.1739	-6.4612	-7.3958	-8.0891	-8.3721
6.95	7.8428	2.8702	5.4125	2.7931	8.5933	4.1278	2.0106	4.3947	-0.33927	4.0244	5.2695	2.8352	6.128	3.4929	3.6183	5.1866	4.5645	2.6281	3.0407	0.38639	2.6139	4.4226	7.1672	-0.73245	-0.66584	4.2512	0.77943	5.7706	1.8238	3.3518	3.6414	3.6973	1.2069	0.26438	3.4441	2.7488	2.799	4.0196	0.80889	2.4751	5.7714	2.4389	0.86998	2.8329	-0.16948	3.8734	0.76837	2.6944	4.9558
6.6409	8.3498	9.934	1.6817	10.184	12.311	8.8789	10.664	8.4302	6.2564	11.74	13.461	5.4559	7.8789	9.426	12.411	9.5401	12.214	10.229	10.067	12.725	6.7358	5.6456	9.6444	11.588	9.1166	12.731	11.398	8.0262	14.452	10.035	13.258	13.102	10.312	9.2125	6.9239	12.529	4.8178	5.8754	10.318	7.6725	7.2909	9.3018	11.14	8.2374	10.385	10.029	6.4504	9.6233	10.961
2.0573	7.9876	0.77433	2.7764	-3.3368	2.3422	4.345	6.4555	5.664	-0.16789	2.2444	3.1507	1.7998	1.4045	1.2136	4.8724	4.0184	1.7647	5.2103	2.5572	0.54099	0.3739	-0.64853	1.013	0.13896	4.1244	4.7672	2.7002	3.6955	5.4787	6.2867	0.051558	7.9083	4.2453	6.5534	-1.4307	0.82089	1.5177	0.75679	8.3722	3.0834	4.8107	-2.7497	0.29548	5.6232	5.4109	2.044	2.0831	7.0237	2.4345
-21.887	-22.211	-22.306	-23.231	-24.913	-24.384	-22.155	-22.013	-20.7	-21.451	-19.739	-22.264	-19.467	-15.206	-17.551	-22.122	-19.672	-17.523	-21.215	-18.836	-17.887	-16.638	-20.215	-20.697	-19.975	-21.554	-22.894	-20.829	-20.838	-18.062	-16.993	-20.711	-22.625	-19.882	-17.931	-24.046	-20.322	-20.449	-13.613	-22.586	-23.028	-19.432	-27.353	-24.012	-17.798	-21.418	-20.084	-21.323	-27.165	-20.025
-5.1912	-1.4461	-0.58414	-2.362	-7.2244	-4.8087	-6.5406	-7.0585	-3.2864	-3.5148	-2.5892	-7.4188	-2.3703	-6.4066	-5.0122	-1.7915	-3.916	-3.106	-2.8205	-5.9083	-5.8531	-4.9342	-1.6512	-1.3363	-2.9274	-8.2769	-1.2247	-3.0612	-2.6068	-6.3969	-2.48	-6.9236	-3.4282	-5.3345	-3.1034	-3.2949	1.1592	0.98073	-4.0519	-8.4957	-1.9448	-6.1943	-4.514	-4.5748	-2.8377	-6.7114	-3.2603	-2.454	-2.8885	-4.9363
10.555	12.392	8.7336	6.5807	7.3973	9.5271	15.432	10.22	5.0808	12.447	9.3577	12.51	11.051	10.518	12.205	13.199	10.514	10.947	8.9187	13.245	9.7529	10.181	9.0123	9.9945	8.8714	6.1127	9.0545	11.877	10.558	8.6503	4.5664	8.5071	9.7543	14.478	7.9042	10.021	6.8269	9.4597	17.073	13.955	9.3296	8.842	10.175	9.7218	10.003	8.9318	8.4075	8.3205	7.1746	8.6476
1.2738	2.7574	4.7733	3.0696	2.0672	-3.9968	4.6099	6.5457	0.6402	-2.9218	6.2738	4.1688	-0.88011	3.015	-1.5947	-1.5386	-1.7645	-0.23701	0.87091	0.73148	-5.6688	2.4596	-0.47006	2.5176	-2.6064	5.7148	0.79448	1.7633	0.44729	0.78927	-1.5405	-1.7938	0.89155	-1.7225	-1.4059	0.29626	-1.449	2.0401	-0.65305	-0.17989	4.6789	-3.9272	-4.0119	-1.105	0.7385	2.2807	0.53516	0.7835	3.5273	1.5042
-10.257	-11.74	-13.473	-15.78	-9.7737	-17.042	-14.939	-15.489	-15.453	-14.97	-15.375	-9.8867	-7.6215	-12.3	-11.593	-14.924	-14.717	-11.182	-13.643	-15.053	-14.177	-11.57	-16.833	-14.085	-15.131	-13.849	-14.409	-16.904	-10.351	-14.325	-15.152	-12.471	-8.6628	-11.116	-12.42	-14.369	-18.666	-13.3	-15.568	-14.711	-16.557	-10.456	-10.229	-18.404	-17.798	-13.96	-18.563	-11.458	-12.289	-13.933
-9.221	-13.516	-10.78	-16.271	-12.585	-9.2082	-7.3939	-9.6016	-8.4715	-11.899	-9.0991	-10.902	-8.5832	-7.7902	-11.596	-9.749	-12.083	-11.725	-4.5881	-5.7399	-9.4419	-15.952	-8.4741	-11.036	-12.044	-14.47	-13.251	-11.788	-8.8941	-10.673	-11.547	-9.5654	-9.7805	-11.3	-9.1772	-10.428	-8.0069	-12.058	-12.508	-12.304	-11.412	-9.2004	-12.523	-16.27	-12.638	-6.0285	-7.7619	-10.309	-12.954	-11.967
0.16724	5.9019	2.2042	5.9692	8.5261	7.3466	5.9583	6.2512	4.5416	8.274	2.8971	4.422	6.1517	8.314	7.2705	5.4158	5.6231	6.8671	5.9987	5.9329	9.0427	6.8307	5.5107	6.652	3.4131	4.7361	2.2417	8.4808	4.8904	9.6504	2.4794	5.3762	8.1579	6.7735	2.6073	5.9944	7.4762	8.226	1.4937	5.4141	6.1356	3.2061	5.7426	5.1645	4.1743	1.4164	0.35399	2.5849	7.4374	3.6293
9.7318	9.049	6.6104	11.346	9.8719	7.7704	6.3079	6.2514	5.2407	8.138	12.34	10.826	10.953	5.9096	6.1232	7.5048	13.057	12.803	7.4554	7.8987	11.379	1.7337	5.3558	10.258	3.4555	6.7828	10.654	7.7824	7.049	12.145	2.6725	9.047	6.3344	10.759	7.131	12.089	10.551	5.7801	5.7471	5.6445	6.7062	11.459	8.5095	9.3517	6.5431	12.337	7.3347	4.1161	6.4999	6.2864
-2.3289	0.0093091	-0.27359	2.396	-2.9425	-1.1796	-2.1921	-2.9078	2.615	-0.046245	-1.1429	-2.7183	-1.5591	-0.21995	-1.8831	-1.304	-2.9334	-2.6377	0.78196	0.0082893	-0.88722	-6.0693	1.1854	-2.614	-0.42942	8.2357	-7.9245	-0.26181	-1.8911	2.4781	-5.0754	2.0763	0.15001	-0.81707	-1.3977	4.9205	0.2266	-1.5182	0.61629	1.387	0.2578	-0.34864	1.6439	-2.4795	-2.8006	-1.6177	-1.9177	0.012281	0.21449	0.78477
-7.789	-10.272	-8.8611	-6.4102	-12.61	-10.673	-6.7211	-8.7312	-12.954	-9.9049	-10.547	-11.504	-12.602	-12.08	-10.55	-13.395	-12.072	-12.358	-9.4378	-10.213	-10.184	-10.317	-8.0123	-8.2504	-11.062	-10.142	-12.318	-8.0774	-15.009	-7.5252	-11.611	-14.219	-11.318	-11.387	-10.339	-8.6578	-12.018	-14.566	-11.204	-10.067	-10.445	-10.494	-11.272	-15.87	-14.823	-8.5452	-11.148	-11.474	-13.696	-12.818
-3.2904	-0.67542	-3.0569	-9.1001	-2.3525	-7.8334	-11.124	-7.2543	-5.5371	-7.3525	-6.0607	-8.8255	-6.4569	-10.621	-9.5505	-8.0524	-6.5563	-4.473	-10.272	-4.4979	-3.1844	-7.2854	-1.8209	-1.4816	-4.8052	-7.9308	-6.7039	-14.169	-9.3385	-4.9167	-7.2319	-7.8709	-7.3745	-7.1594	-8.585	-4.6788	-5.8769	-2.6285	-5.8018	-4.8356	-2.56	-5.6172	-5.4379	-11.718	-1.1468	-4.9426	1.2237	-4.3627	-10.306	-5.215
-1.2312	-5.2256	0.16169	-1.2753	-4.4021	1.2144	3.3437	3.3631	-1.2776	-1.6222	-0.48205	3.0225	-1.7597	-0.72663	-1.2181	4.3176	-3.6703	-0.94791	3.3086	1.1107	-0.48361	5.3559	0.85703	2.371	2.7605	2.3887	-2.1492	-3.3779	-2.9393	-3.9536	-1.7052	-0.17786	-1.1226	5.4964	2.1133	-4.1728	1.3628	-0.61361	-0.16735	-0.86682	2.1656	-2.4659	-2.3989	3.3914	-2.4847	1.756	-2.5668	-2.2188	0.28647	2.0798
5.1856	-1.3461	1.4934	-1.6781	4.1462	-2.5492	-3.9787	6.1553	4.5311	1.3093	1.1234	-0.62166	2.8265	4.0859	2.0368	2.34	4.3182	0.49311	6.2186	-0.020912	3.6739	4.4311	-1.9741	-1.1775	3.5845	2.8053	5.1319	2.3433	4.0305	0.71797	-1.9645	0.71337	-0.14356	-1.5221	2.1514	1.2054	2.6709	6.4062	-0.55294	-0.15907	4.5127	1.3185	5.9576	4.9147	3.3281	9.6635	0.39462	4.2785	-0.55471	0.60134
-9.77	-8.4399	-12.155	-8.3727	-9.3066	-10.002	-9.4601	-6.4203	-11.906	-9.2294	-8.4927	-14.802	-16.252	-10.674	-14.739	-8.4134	-10.185	-9.4927	-5.3623	-10.467	-12.885	-13.395	-6.7959	-15.918	-10.248	-10.273	-10.759	-9.1735	-5.7511	-12.878	-9.7354	-8.1832	-6.7302	-8.7438	-11.613	-8.5285	-13.174	-8.9753	-6.6568	-7.2023	-10.641	-8.8079	-9.0475	-10.336	-11.469	-11.945	-9.6469	-11.664	-6.497	-7.8249
-12.207	-15.549	-5.8196	-8.0077	-5.249	-7.1924	-13.529	-6.6758	-8.1401	-9.0338	-10.364	-4.6339	-7.9217	-5.4128	-4.1399	-8.6252	-10.317	-4.152	-9.1245	-4.0559	-5.6717	-7.5851	-6.5501	-4.6389	-9.8673	-5.7647	-11.805	-8.1907	-9.0707	-7.2631	-4.5144	-8.0858	-3.6008	-9.0224	-10.867	-11.152	-8.3478	-9.2822	-12.019	-6.2074	-8.1732	-6.3149	-12.849	-6.352	-5.4525	-10.497	-6.6172	-14.416	-6.551	-7.2628
5.3425	1.8203	-0.23905	5.0682	4.2888	0.59889	-1.7838	4.7957	0.12005	2.2842	0.20643	2.6835	3.7924	0.37455	1.8355	1.6663	0.21651	-1.6115	2.169	-1.0779	1.8894	-0.042376	0.91596	4.5674	3.3108	-3.7944	0.86915	3.5878	1.2595	3.3241	0.42462	0.47551	3.8262	1.5156	-3.7705	4.6155	1.8078	1.5444	0.37198	1.827	0.85179	0.27427	-0.62867	2.727	4.6888	2.3392	1.9329	2.1574	1.6793	-1.2516
-11.35	-12.985	-9.7028	-9.3328	-8.1886	-10.873	-11.232	-12.826	-7.5321	-10.961	-10.239	-11.033	-12.686	-13.102	-15.644	-10.411	-7.6931	-7.8976	-6.6228	-10.121	-11.441	-9.5353	-10.811	-11.47	-15.315	-11.245	-11.237	-13.384	-8.7789	-11.227	-10.382	-11.314	-10.346	-9.5866	-7.9006	-17.131	-12.502	-9.2798	-8.0109	-12.888	-14.033	-9.3544	-10.009	-8.7437	-11.956	-6.4357	-10.909	-9.3985	-6.9676	-7.8166
-15.674	-22.193	-14.695	-13.869	-13.765	-10.888	-17.444	-10.209	-12.705	-13.651	-15.996	-15.825	-17.913	-16.003	-12.014	-20.202	-13.621	-16.782	-12.788	-14.853	-15.892	-16.527	-10.035	-13.289	-19.912	-13.862	-9.7407	-14.291	-13.887	-16.776	-15.692	-16.516	-9.9881	-17.868	-15.144	-13.771	-12.295	-15.973	-10.932	-14.077	-13.641	-18.198	-12.817	-12.501	-11.539	-13.429	-12.723	-12.683	-16.283	-14.699
0.88968	-6.6426	-5.0402	-6.2551	-8.0708	-9.229	-7.4959	-9.8285	-4.4622	-2.2464	-4.9672	-5.2794	-10.237	-8.0791	-0.96348	-9.0799	-8.1848	-8.6339	-4.4593	-7.3071	-2.5315	-4.8681	-5.2531	-2.7524	-7.9648	-3.2824	-5.2911	-5.3093	-3.404	-5.2717	-6.4443	-8.3638	-1.9996	-4.7409	-5.8723	-3.2958	-6.0831	-7.1304	-2.6166	-4.3952	-6.6922	-8.1964	-8.7542	-6.7309	-8.6384	-0.61504	-7.2181	-8.0062	-6.1751	-6.0007
-14.413	-13.114	-12.687	-10.129	-13.806	-12.764	-9.3304	-9.8654	-11.885	-15.321	-11.377	-8.9096	-9.9112	-13.23	-12.133	-14.851	-11.026	-8.2955	-13.903	-10.831	-13.52	-7.2141	-10.43	-14.929	-11.572	-15.175	-12.323	-9.5546	-9.294	-6.7196	-9.3464	-9.907	-8.3986	-13.235	-13.981	-9.4497	-14.971	-9.9601	-10.423	-15.149	-12.646	-9.7951	-9.4702	-9.5248	-8.1533	-15.967	-11.727	-9.7278	-14.302	-14.833
-13.783	-8.4104	-12.079	-13.013	-8.2229	-10.866	-8.476	-8.7907	-11.594	-9.8117	-11.039	-12.082	-11.777	-15.1	-9.1345	-10.22	-14.234	-12.178	-10.797	-14.669	-14.398	-10.687	-10.545	-11.082	-11.149	-7.8615	-11.239	-10.076	-12.399	-9.0234	-8.237	-13.342	-7.5835	-11.131	-7.6951	-10.891	-16.732	-12.093	-7.6573	-14.143	-12.541	-10.625	-12.914	-10.956	-13.178	-14.219	-10.671	-12.946	-15.317	-15.037
-3.9816	-2.1255	-12.251	-5.1653	-4.2985	-0.93147	-2.5969	-4.5232	-4.1794	0.01639	-7.2978	-1.5707	-1.6845	-8.1117	-4.2837	-8.0967	-6.0204	-6.4279	-6.3189	-5.477	-2.1391	-7.8601	-5.3198	-0.20781	-6.5066	-4.0025	-4.6026	-3.4581	-3.9933	-5.2053	-2.7121	-0.35029	-0.074866	-6.5988	-4.843	-9.7318	-8.1191	-7.8283	-5.1176	-8.6947	-2.7564	-6.7982	-5.1666	-5.4374	-6.0641	-4.6286	-0.92405	-2.4534	-4.7949	-3.5694
4.4735	3.7841	3.1142	0.61032	3.395	1.2969	-4.2357	1.3671	5.9003	1.2451	1.2608	1.9096	3.9527	3.9706	-2.0603	-2.775	8.5615	1.1472	-1.7288	5.1633	3.1883	1.9941	3.7259	0.73989	-0.2397	8.5179	3.9521	3.4967	5.4453	-4.7621	2.9085	2.1085	7.0168	5.6915	1.1379	4.2981	1.863	1.4176	3.2753	0.36036	0.98749	-1.2902	3.4246	7.8533	1.3117	0.61877	2.5161	2.956	-0.36093	4.4352
-13.588	-11.665	-13.998	-12.593	-8.075	-13.33	-12.721	-17.527	-12.303	-12.432	-15.535	-16.629	-16.237	-11.865	-9.2221	-12.288	-15.953	-11.609	-10.849	-14.333	-14.971	-9.8053	-10.261	-11.412	-10.392	-12.62	-15.972	-16.111	-13.203	-13.499	-9.2159	-15.698	-15.502	-16.424	-13.098	-11.272	-8.7171	-14.182	-13.288	-9.1143	-14.011	-13.717	-10.767	-14.695	-13.022	-15.233	-9.4639	-15.172	-11.499	-14.521
9.051	7.0939	7.4774	5.809	0.028135	7.9	8.5382	4.2313	12.448	5.4669	7.4326	8.1522	9.3206	5.4023	6.3883	8.402	9.3202	3.7823	8.6342	2.538	4.5525	4.3773	10.472	7.9055	3.6313	9.5134	7.0278	9.7612	11.505	5.3069	4.4976	3.7582	8.7223	6.4472	13.42	4.3117	7.2063	9.4144	2.2795	6.2538	4.0232	7.4128	3.449	7.6788	6.0707	5.9415	8.7653	5.0761	11.715	3.621
11.185	7.1152	9.9186	6.268	13.735	11.449	5.9978	9.4882	8.5679	9.0944	9.2965	7.8779	10.342	6.9441	9.6192	9.9527	9.737	9.4834	5.7597	7.6256	9.4142	7.8259	10.78	14.93	4.5145	1.6255	8.91	6.6836	7.1654	10.648	4.8599	2.8194	8.7666	6.0829	9.612	10.233	12.009	9.3201	5.2974	7.0159	13.357	4.9671	10.301	7.148	11.695	6.9425	8.9251	7.7916	7.7294	10.811
0.74604	5.3253	3.5863	4.4516	4.1282	1.6974	-1.7039	3.1711	5.8404	2.0669	2.3043	1.7672	-2.2505	7.645	1.1502	-0.32253	5.1786	3.3058	1.0543	5.8637	-0.30945	3.728	-3.1426	4.4153	2.0979	1.6168	1.549	1.8369	3.5344	4.1108	2.9598	0.79368	2.0837	2.4651	6.6463	7.3685	1.968	-0.86832	3.4565	3.6759	3.6635	-0.74458	1.5968	6.5848	1.2156	3.638	-3.3644	5.3841	2.4773	3.1166
-11.732	-13.558	-8.6379	-9.6264	-9.5997	-13.63	-8.5322	-10.406	-9.4122	-7.2827	-8.2544	-9.8413	-10.98	-11.354	-11.843	-11.266	-8.0072	-9.6587	-14.686	-8.2459	-12.281	-16.37	-12.234	-12.185	-13.126	-11.883	-7.1885	-14.338	-15.504	-10.951	-12.629	-13.493	-9.9676	-8.5207	-14.23	-12.988	-12.806	-7.7371	-15.005	-11.59	-11.443	-12.799	-10.874	-10.793	-11.016	-10.02	-14.337	-12.876	-11.391	-15.504
-7.5919	-1.7109	-4.4681	-8.0658	-10.069	-8.6905	-8.247	-4.3259	-9.6777	-7.1376	-9.3077	-6.8827	-9.8839	-9.5491	-5.4463	-3.179	-8.607	-1.6449	-4.4848	-6.0476	-1.9517	-6.7949	-6.2798	-5.0821	-9.5854	-6.5836	-4.6167	-7.1152	-4.2474	-4.1341	-5.8776	-0.30549	-7.4487	-8.119	-4.9567	-5.5865	-8.3153	-6.9096	-5.3727	-10.24	-4.6043	-2.1939	-6.9734	-8.4652	-8.9609	-7.5452	-3.1563	-3.3566	-6.2357	-4.9437
-0.069166	1.3444	-4.0503	3.5252	3.8754	0.63508	0.43862	0.65946	3.8313	0.34874	1.6237	1.2978	-1.1731	0.59883	-1.6622	-1.3251	1.816	2.2003	-4.8463	-2.1226	-0.47607	2.6899	2.9547	0.80107	0.43225	1.4736	-0.35638	-0.72625	2.4726	5.5967	3.3853	5.1563	0.60041	-1.1079	-1.0978	-0.70359	-3.4177	-3.5345	2.9473	1.6231	-3.9409	-2.3681	2.5025	1.0643	5.9843	1.1992	1.1391	3.0713	-1.3604	1.0932
-16.359	-10.412	-8.7451	-9.4069	-12.959	-9.5853	-11.491	-15.628	-7.0431	-11.372	-7.1906	-12.348	-17	-14.244	-13.924	-12.618	-13.422	-12.295	-5.2632	-18.291	-10.536	-9.7128	-9.6536	-9.7785	-14.206	-11.759	-9.3261	-13.603	-10.634	-5.6382	-11.547	-11.599	-6.7957	-10.917	-12.996	-13.36	-13.878	-15.985	-8.9074	-10.327	-9.5423	-13.049	-11.061	-12.81	-12.533	-14.046	-11.217	-13.303	-10.752	-10.283
-2.7259	-0.58268	-4.0642	-0.45464	-5.6787	-5.73	-2.2632	-4.1022	-5.9447	3.3948	-5.1548	-0.15353	0.89297	-1.0405	-4.59	-6.701	-2.2344	-2.452	3.7641	2.6434	-2.9337	-2.4212	-0.85617	-3.4806	-2.8853	3.0023	1.7723	0.41071	-3.9487	-1.2342	-7.921	0.17607	-3.8783	-3.8084	-4.8087	1.3637	-3.9971	2.0444	0.17548	-0.51183	-2.8894	4.508	-4.4209	-0.50056	2.1117	-0.52477	1.8203	-8.6119	-4.0205	-3.0343
2.9571	5.8182	8.3592	8.6101	3.353	3.4677	4.8509	9.184	5.6279	3.9172	7.4475	4.6046	10.642	8.1435	5.8994	5.9249	5.4218	5.9309	2.2058	7.2852	7.5922	4.5137	4.6951	3.7247	3.7679	9.0824	3.6106	3.5213	6.7917	3.3519	2.615	6.8636	3.827	10.933	10.402	5.6469	8.1758	8.6716	4.1539	7.657	4.5097	3.53	3.4339	5.2631	10.465	6.5371	2.8784	5.0419	9.0085	3.3078
-16.611	-11.438	-9.2006	-11.799	-12.895	-10.477	-13.355	-11.278	-14.141	-15.043	-13.869	-10.356	-10.976	-9.9627	-13.24	-12.809	-11.187	-16.952	-13.436	-12.342	-15.233	-16.301	-13.261	-16.819	-17.266	-11.85	-12.355	-13.117	-7.7018	-11.406	-13.446	-15.067	-14.13	-17.452	-12.146	-13.272	-10.977	-14.369	-7.6567	-16.17	-12.816	-18.143	-12.62	-13.156	-15.329	-14.759	-9.4143	-12.831	-12.542	-12.649
-8.0107	-16.49	-11.098	-7.5731	-11.754	-5.5258	-14.365	-8.3989	-14.485	-5.6627	-11.694	-7.9852	-10.047	-8.1374	-7.4084	-10.703	-12.515	-11.806	-7.1474	-8.2189	-5.7549	-7.0917	-10.949	-8.3967	-15.059	-13.867	-12.799	-11.265	-8.4309	-11.297	-12.1	-8.9013	-10.652	-7.3203	-7.3157	-8.9867	-8.8421	-12.244	-8.0664	-10.54	-8.9074	-8.3728	-8.3228	-10.103	-13.041	-6.9447	-13.88	-10.262	-8.5573	-10.65
-14.466	-5.5485	-12.539	-10.336	-13.728	-15.267	-8.6135	-9.6569	-12.012	-12.708	-9.8022	-13.23	-15.315	-15.242	-9.6262	-12.623	-12.528	-9.3821	-13.081	-11.617	-15.363	-11.216	-10.46	-11.316	-13.444	-12.942	-11.574	-13.524	-11.133	-10.899	-10.089	-13.521	-10.963	-10.948	-12.694	-9.0939	-12.037	-11.661	-12.138	-11.59	-12.372	-15.719	-5.7722	-13.122	-10.601	-14.941	-13.198	-12.944	-17.518	-13.995
4.6233	2.147	5.7059	6.9106	4.2823	1.2827	2.8787	-0.19079	-0.82843	0.6838	2.8819	2.1749	-1.9724	2.352	3.8307	1.4471	4.1094	4.3975	4.2549	0.090316	2.0586	0.95989	2.3351	2.3205	3.7956	1.7387	2.8911	7.1037	2.1925	2.5528	3.9362	4.8633	0.67126	2.114	0.323	1.0836	3.1672	3.5142	2.715	3.9692	1.8059	4.6605	-0.40819	8.2125	3.5227	4.0343	6.7573	4.5439	3.9056	3.0576
-5.158	-8.3238	-8.8424	-10.485	-11.146	-7.8855	-6.7486	-5.8778	-6.3092	-5.7711	-4.8183	-12.825	-10.68	-8.1406	-6.9389	-9.9553	-6.5374	-9.0455	-3.6468	-1.0785	-3.8657	-5.5338	-5.5181	-12.646	-5.2601	-12.382	-12.218	-5.76	-8.0145	-5.2994	-6.5069	-5.5686	-7.0887	-9.9498	-10.269	-8.411	-6.3431	-6.4429	-6.9234	-8.0994	-6.217	-7.2386	-5.5391	-3.7653	-7.416	-7.863	-3.4864	-8.1578	-8.4388	-9.148
-2.6665	1.4857	4.8641	0.65932	-2.3107	3.2088	2.0056	-0.21959	-0.035204	3.3887	-0.26966	1.5155	0.66967	-2.3939	-8.2097	-5.184	1.2455	-0.63799	-0.73515	-5.4146	-2.6303	4.3036	-4.1758	0.27658	-0.5773	3.3727	-1.9779	2.5591	-0.62579	-0.38436	2.3353	-0.44353	-3.0349	0.60673	4.458	-3.6003	-1.5007	2.5053	3.0418	0.89341	-4.0047	2.9621	1.5789	2.5556	1.0307	2.0346	1.4471	-0.96315	-1.082	-3.1724
1.4207	4.8182	4.2541	3.8695	1.9233	-1.8548	-0.24607	-4.4802	3.7485	0.81527	-1.9904	-3.6827	-0.8055	-3.7828	4.0864	-1.5944	2.9122	1.1345	-1.3647	1.0515	3.4883	0.58128	0.059512	-0.022468	-0.79885	0.98847	-0.07399	0.56055	-2.7944	0.56615	1.4795	-4.1211	0.41176	-1.1489	5.3857	-1.275	-0.57339	-1.779	-0.93739	1.0313	1.4669	-0.95897	-0.63868	2.9999	1.0466	3.1058	-1.4426	0.86302	0.54745	-0.54438
4.7883	7.1874	11.795	6.426	3.5435	12.078	6.8488	6.0721	9.5773	6.9159	3.4604	10.946	8.0599	1.4496	7.9004	5.0072	5.6068	8.1837	4.7221	8.387	11.105	9.2903	4.0071	7.244	7.3243	7.6077	10.814	1.4858	4.5655	1.5415	4.7473	6.0215	10.353	4.5101	2.7691	4.5908	9.3533	5.9923	7.5537	0.93668	5.1362	4.923	2.0499	1.6233	8.5899	4.7634	4.1664	6.2078	3.9513	7.5223
-3.9616	1.0586	-3.2737	-3.6574	-4.2853	1.0319	0.3102	-4.3186	1.366	-6.5482	-2.0782	0.15837	-2.9976	-1.2748	-1.4534	1.3869	-5.6594	1.5439	-2.9904	-3.7107	-0.14711	-4.6259	-3.1465	0.04818	-2.3051	-2.5688	-1.2082	-6.2351	-5.9314	1.2135	-4.4205	0.16775	-6.8128	-3.7461	-1.8377	-3.6148	-2.2052	-2.8877	-3.4742	-1.2688	0.031272	1.5544	-0.74737	-4.8734	-4.8108	-5.9674	-0.80764	-1.6237	-4.9117	0.099489
-4.994	-2.041	5.3175	2.7618	3.1175	2.4957	-0.063749	-3.1841	-2.2928	3.9122	1.7651	-0.44785	-2.1931	-1.1806	-1.3033	-1.5666	-2.5307	1.085	2.5895	1.7567	3.4853	-0.85546	0.24219	-2.131	-0.52813	-2.7641	2.6291	0.3914	0.77009	-1.106	2.738	1.8384	-0.24569	0.86478	2.2617	0.49538	0.57724	-0.74763	-1.0231	2.0307	5.0066	-0.031691	1.2477	0.099409	1.7648	-2.8784	-1.0355	-0.35812	2.1835	4.7254
-3.2918	-3.6457	-2.3577	0.82914	-7.5194	-1.3075	-5.008	-1.0657	0.11299	4.1401	-4.5674	-5.1955	-0.94465	-2.5686	-6.5685	-5.3542	-5.779	-2.8364	-3.1576	-5.7191	-7.1094	-1.9263	-2.8986	0.89808	-4.4423	-9.1952	3.0436	-2.6432	-5.1809	-4.8235	-3.6692	-3.2067	-2.4209	-5.9263	-3.9058	-2.6649	-5.391	-6.0591	-5.9779	-5.4514	-3.7454	1.9536	-5.5025	-6.1568	-2.5808	-3.3236	-1.2588	-6.1477	-2.8894	-3.0011
4.7109	4.3836	4.8283	1.3962	6.0635	1.7868	-0.9905	1.9276	0.24496	3.8903	4.9247	5.6048	5.9859	1.8052	2.915	2.3115	3.5374	4.8719	1.3654	-2.0258	-1.4984	3.4724	3.0335	1.2326	-0.77699	-0.070637	-0.13761	2.7641	4.2334	4.0137	3.1507	3.5195	1.968	7.2785	-0.37967	2.8293	10.228	0.56679	0.94927	7.0555	2.8845	4.6146	3.9979	3.7412	5.0063	0.5703	-1.9852	-0.18597	-0.40444	-1.1971
4.2263	-0.60677	-4.1404	0.55515	0.90095	-6.2899	0.055854	4.6776	1.0646	4.4419	-0.00079383	3.2505	4.0947	1.8148	0.57088	2.9024	2.0062	3.527	1.1714	7.7243	2.3034	2.085	3.4726	1.3347	-1.0259	-1.68	3.1694	0.9465	6.9522	-2.3868	-0.12156	-1.8439	4.3112	-0.78949	-0.72086	-1.6231	4.6596	0.026833	2.9628	1.7712	3.2643	1.2715	-1.5695	2.4906	4.8512	6.0064	2.2468	0.24344	0.895	1.1346
-1.4907	-4.9288	-3.4524	-2.5158	-5.3938	-4.4966	-5.4496	1.9404	-5.8775	-2.9741	-2.182	2.9022	-1.5143	-5.6379	1.4028	-2.1762	-0.78706	-5.6954	1.8441	-4.5543	1.367	-0.25373	-3.3161	-4.2723	-6.335	-1.6268	-2.7335	0.35572	-5.1387	-1.2204	-1.8764	-2.6771	-4.3755	-5.5636	-7.1399	-0.95088	-3.1099	-3.7882	-1.9204	2.032	-3.9222	-2.1293	-3.6752	-6.4658	-5.0766	-2.7782	-4.3715	-4.0132	-3.3585	-4.9623
-15.05	-17.389	-15.789	-13.495	-14.421	-14.677	-15.14	-11.6	-12.236	-14.935	-13.406	-11.757	-14.725	-14.288	-19.367	-15.57	-18.154	-19.21	-12.482	-15.637	-16.172	-16.977	-12.677	-11.932	-16.778	-11.723	-16.772	-15.56	-12.359	-14.043	-15.945	-17.185	-13.483	-11.101	-15.571	-12.654	-16.591	-17.318	-15.343	-13.826	-13.989	-13.573	-16.29	-13.234	-10.84	-16.009	-16.158	-12.207	-15.911	-18.803
-10.901	-8.5324	-10.296	-12.578	-18.898	-9.8277	-11.818	-10.005	-8.8009	-17.212	-11.594	-11.644	-9.1868	-8.3914	-13.763	-9.4199	-12.327	-14.128	-10.038	-10.531	-8.525	-12.642	-15.938	-9.0001	-7.7309	-7.529	-8.8277	-12.483	-8.1617	-6.7269	-8.4428	-16.542	-13.1	-13.399	-12.544	-10.585	-16.94	-8.5189	-9.6111	-11.904	-10.567	-10.444	-10.643	-8.7472	-10.524	-7.2536	-15.843	-9.6469	-10.252	-14.48
-12.157	-14.508	-10.44	-7.426	-15.495	-8.5443	-11.744	-11.094	-8.6438	-12.612	-14.266	-11.8	-12.609	-15.241	-14.903	-11.64	-10.038	-16.869	-13.355	-15.225	-13.694	-10.963	-10.025	-9.9289	-14.771	-10.595	-15.906	-15.431	-13.585	-13.618	-13.278	-10.993	-12.682	-5.4824	-12.239	-11.518	-7.1115	-11.751	-14.598	-7.9854	-13.236	-12.188	-13.361	-9.4288	-10.23	-13.332	-10.593	-14.522	-11.463	-10.258
4.1418	4.9483	5.3176	4.6798	6.5205	6.4985	7.6027	3.5956	2.8317	4.9566	7.8523	5.1947	7.8012	9.7396	7.7101	6.0421	10.704	5.2913	4.433	5.2055	4.8882	4.4887	5.4593	6.6065	2.2665	5.4761	2.792	1.6997	4.32	7.0055	2.5433	3.4617	3.1113	-0.1476	7.9502	6.1594	4.5025	5.7785	4.695	2.7871	8.085	8.468	6.1888	5.1019	2.8699	2.5785	3.4754	5.3568	8.9416	5.3328
4.6725	6.3064	8.9488	4.821	10.07	8.3334	9.5002	5.6458	9.2334	7.427	5.6112	10.444	8.6125	12.016	9.9453	6.8398	4.1334	11.27	10.481	4.2574	6.7409	4.704	11.4	8.4028	6.1793	4.0171	6.3193	5.702	6.5907	7.3776	9.899	5.7284	3.8565	4.2696	6.5005	3.9683	0.93999	8.0168	6.1623	4.6887	4.4155	9.8605	5.1864	3.6714	5.6208	5.0342	10.53	8.3828	9.406	6.1727
-11.744	-12.708	-7.6482	-8.1278	-10.343	-10.436	-9.1215	-9.212	-12.315	-17.148	-8.1715	-12.71	-12.83	-9.1129	-13.142	-8.6308	-9.1195	-9.4377	-7.0128	-13.254	-14.553	-10.517	-7.7523	-11.933	-12.482	-14.588	-12.214	-6.3462	-9.9384	-13.337	-14.556	-11.739	-7.2216	-11.101	-10.864	-10.007	-11.089	-9.0994	-10.987	-7.8419	-10.8	-11.945	-10.036	-5.718	-15.678	-10.301	-13.237	-10.13	-11.653	-12.048
-9.6735	-8.5595	-9.9411	-7.3217	-6.7298	-10.509	-9.4638	-7.6963	-5.9677	-11.051	-12.653	-9.8268	-7.1851	-10.023	-4.3246	-2.0948	-8.8809	-11.505	-7.3918	-2.479	-9.9171	-10.337	-8.4782	-8.8839	-9.9469	-8.7897	-11.07	-7.0032	-11.033	-7.5326	-11.515	-7.7601	-5.2603	-7.0111	-5.8684	-7.5499	-6.8232	-6.0955	-7.8622	-8.843	-7.2934	-5.215	-12.107	-9.0393	-10.695	-12.178	-5.5554	-11.42	-11.179	-7.7203
9.4376	3.7311	4.5444	9.4839	5.8742	8.2831	5.955	10.64	9.0118	10.551	7.2112	10.629	9.1436	8.696	7.8422	4.8964	6.5802	12.768	7.0266	7.9208	7.4129	9.2794	6.1609	7.0444	16.474	11.146	11.139	4.2128	5.5088	8.8677	11.279	2.6768	12.381	10.786	8.6657	9.1621	2.1374	6.3884	13.939	10.425	7.761	7.4054	12.51	6.3619	13.045	11.444	7.3426	5.1276	7.4019	10.449
1.0446	-1.0922	-1.3385	-0.72498	-0.83279	-4.0904	-0.0062832	-5.4252	-0.62564	-0.20866	-3.3287	3.1236	-0.50085	0.41191	-0.11371	0.31577	1.5283	6.3881	-0.074542	-1.0842	-0.87476	-0.05622	0.31883	-1.0205	-1.8493	0.6021	0.50357	0.74448	0.03309	0.71278	2.9336	1.7397	-3.2621	-6.713	-3.0289	0.19911	-1.1429	0.42823	3.0978	2.8987	1.4596	-3.4477	1.1557	2.2326	0.31292	0.23484	2.4509	-0.13521	-0.53905	-0.53092
-8.6989	-9.0201	-14.336	-13.937	-16.422	-16.609	-7.9555	-13.114	-13.613	-8.7282	-12.869	-9.1652	-15.503	-14.171	-16.236	-14.131	-8.5862	-13.336	-11.968	-14.842	-8.5225	-13.532	-12.449	-12.97	-19.321	-9.2684	-14.408	-17.164	-12.766	-12.042	-13.835	-12.609	-7.8803	-14.671	-10.421	-18.541	-12.019	-15.352	-16.641	-15.361	-15.825	-16.084	-11.806	-12.582	-14.511	-16.537	-11.376	-12.075	-15.916	-11.757
-10.996	-11.193	-6.8581	-11.483	-8.6697	-6.803	-14.252	-9.1985	-9.8482	-6.8762	-10.713	-7.1724	-6.827	-10.327	-8.7859	-6.0954	-4.3275	-8.6584	-4.2819	-7.0351	-8.1174	-6.4202	-11.897	-10.422	-5.865	-6.6535	-7.1498	-11.304	-9.0389	-7.1881	-10.837	-7.1648	-10.991	-12.973	-8.9147	-13.588	-9.0506	-10.539	-10.513	-11.634	-6.9331	-6.6443	-12.561	-10.85	-13.861	-7.2059	-12.163	-10.44	-4.3588	-7.3741
-8.6447	-7.1461	-6.3696	-7.5653	-9.6431	-6.3711	-9.4856	-8.0112	-7.6909	-9.1263	-6.7531	-3.8442	-2.9684	-10.248	-2.0786	-8.8549	-11.634	-2.5592	-3.0922	-5.69	-5.2867	-2.0976	-4.0205	-5.7451	-7.7858	-6.233	-8.3228	-2.9753	-9.4697	-2.1997	-10.673	-9.1679	-8.8462	-9.8981	-4.7802	-5.05	-6.9584	-7.1351	-6.1795	-5.9951	-11.43	-5.1983	-4.3931	-1.9004	-10.739	-6.8161	-7.3553	-10.7	-5.8904	-5.3389
0.85328	4.4913	-0.12659	0.78289	-0.21663	-0.68721	-2.1338	4.3124	-0.26827	-1.9875	4.235	5.4515	0.39176	4.0574	2.1079	1.6256	1.8249	1.5919	0.73355	7.1972	-0.54538	2.0717	0.52152	1.6523	1.5694	1.822	-4.3598	4.4302	4.0226	3.5581	0.79116	0.51452	2.9335	1.5075	1.683	5.0235	-1.1128	-1.4876	4.5404	-0.53017	-0.2588	4.1376	-0.16578	3.1133	0.17468	2.2114	0.49856	2.2387	3.8133	2.2246
2.8944	0.81105	1.1829	2.7176	1.9798	7.6419	-2.6777	-0.44643	-0.30297	-1.8147	0.17802	0.24296	-1.8096	-5.1014	2.5354	3.6951	1.3642	-3.3192	0.79396	0.96947	0.21386	0.095391	-0.78961	-3.0236	-1.2059	1.5441	3.7049	-0.70685	-1.6725	-0.21288	0.38567	-0.55131	-4.0863	-1.3806	1.0929	-0.07825	3.7657	2.7384	-0.66197	-0.081801	4.7524	1.6814	-0.14256	-1.9353	-0.67159	0.7827	5.831	0.094366	1.9426	0.20344
-8.815	-13.841	-8.0437	-6.9625	-7.4833	-12.894	-15.482	-13.971	-10.234	-14.352	-13.273	-6.3445	-11.822	-12.299	-12.599	-12.301	-15.205	-14.485	-14.513	-9.678	-12.527	-11.79	-8.77	-11.962	-12.206	-10.821	-9.7589	-11.833	-10.148	-10.784	-13.117	-9.4155	-7.3755	-10.741	-11.964	-10.453	-12.063	-9.0322	-9.428	-12.597	-7.1213	-11.815	-8.6717	-9.3335	-8.46	-12.857	-8.7352	-11.93	-14.467	-11.207
3.1732	-2.7311	-2.2389	7.3613	-2.7926	-2.6112	-0.068136	-0.67953	-1.4073	1.965	2.3173	4.3267	1.0557	-3.0754	1.3849	2.4379	-2.0657	4.2363	4.2714	-4.4054	2.6958	-0.20481	1.6319	-3.6247	-4.4124	0.47333	-3.291	0.61057	-2.2095	-0.78072	-2.7202	-4.143	-0.73547	4.8958	0.93551	1.1925	-5.2303	-1.2795	-0.38165	2.4925	-1.4466	0.6571	4.2229	1.2767	-2.071	0.53613	1.1259	5.0615	-2.8018	1.4179
-12.509	-15.101	-14.233	-13.982	-14.756	-14.636	-13.36	-15.313	-9.5894	-13.541	-11.558	-16.84	-10.242	-14.203	-14.765	-10.527	-12.886	-17.329	-12.583	-17.335	-11.975	-16.501	-12.513	-13.905	-10.335	-10.809	-13.289	-12.751	-17.86	-9.7341	-12.848	-14.929	-14.859	-13.479	-10.837	-14.443	-10.295	-14.17	-14.432	-9.8501	-13.65	-9.0188	-11.694	-10.633	-11.816	-12.35	-10.999	-12.267	-10.599	-6.519
-1.2094	0.49712	-5.9196	-2.6457	0.12746	0.4136	-0.54708	-0.43433	1.2214	-3.5588	-1.3474	-2.0736	0.35433	-1.9691	1.5724	-1.2896	-0.26135	2.4071	1.0564	-2.1082	-4.3883	-5.2634	-1.2138	4.3808	-3.0313	-0.21339	-2.3414	0.96643	-0.96653	1.7281	-0.88307	2.1831	-2.4477	3.2129	2.6968	0.57505	1.5925	-2.4402	3.7688	2.4532	1.6128	-3.1129	-5.5755	-2.599	-4.4927	-0.64656	0.22493	-2.325	-1.0465	0.7555
-11.218	-17.344	-12.023	-16.773	-14.706	-12.151	-14.916	-12.28	-13.727	-12.564	-17.835	-13.857	-17.83	-17.527	-14.626	-15.77	-9.9786	-13.485	-18.389	-14.388	-9.7396	-15.263	-12.342	-15.073	-10.295	-12.611	-10.119	-13.774	-13.561	-19.624	-16.604	-13.442	-14.138	-14.221	-14.166	-17.592	-13.641	-16.99	-14.657	-16.394	-15.04	-9.9035	-11.661	-13.888	-14.962	-8.2654	-11.347	-11.494	-13.204	-12.151
-10.052	1.0091	-5.7806	-5.8985	-5.949	-4.7903	-1.6975	-4.0029	-6.5834	-5.0206	-5.4115	-7.7179	-6.9711	-8.9263	-6.3419	-2.1267	-7.4234	-4.8246	-5.6611	-7.4643	-4.5354	-1.3695	-3.5607	-10.625	-7.4967	-6.3927	-2.9701	-11.785	-8.3094	-3.7547	-6.735	-0.12351	0.86592	-3.8775	-6.638	0.033325	-9.2693	-1.3758	-6.1012	-4.346	-4.7228	-5.2365	-8.1302	-0.061665	-9.9505	-8.2072	-6.7446	-3.5141	-0.32788	-6.5427
0.30679	4.6025	4.3628	2.7441	0.019543	-0.44274	3.1078	1.7488	0.50801	3.8535	-2.5371	1.875	2.8527	6.1583	2.5988	5.0061	1.0186	-4.7886	5.5349	4.4668	-1.2415	2.6962	-0.060805	4.6041	2.9837	3.0728	3.6143	1.0313	-1.0646	3.1178	0.67036	2.8377	1.473	1.5201	2.4435	-0.93579	3.9944	4.11	2.566	0.82416	-2.7493	3.549	-0.24894	0.50213	-1.7299	-1.972	1.6884	2.3191	1.2323	0.28457
-1.7421	-4.6799	-3.9803	-4.6453	-4.1982	-8.0106	-4.8935	-7.4201	-6.8256	-4.5392	-11.263	-3.0759	-2.7948	-6.224	-2.9378	-2.4538	-6.5749	-4.9541	-6.3736	-3.7374	-8.4646	-5.8212	-1.479	-5.4657	-5.5815	-0.78176	-4.5035	-5.0672	-4.9211	-3.1606	-5.6006	-8.0592	-6.5297	-4.6846	-8.4659	-9.7477	-6.1467	-6.1874	-6.2063	-7.7564	-4.8786	-0.33822	-6.3333	-4.8892	-3.3211	-5.7992	-8.3786	-3.574	-0.54472	-4.6704
-11.097	-10.261	-8.4651	-9.2967	-13.6	-5.1187	-10.097	-7.5977	-4.1855	-7.4308	-8.334	-14.467	-9.7189	-9.7203	-8.8838	-10.245	-8.4113	-10.109	-15.689	-7.6404	-11.265	-10.404	-7.279	-10.43	-11.772	-13.101	-13.371	-8.4285	-9.7298	-11.02	-11.715	-9.4217	-11.903	-3.2304	-5.4925	-4.4528	-9.2993	-7.4601	-12.423	-8.2697	-11.337	-6.7187	-9.3602	-9.3338	-11.988	-12.417	-7.4785	-13.462	-11.224	-8.9728
-17.112	-15.681	-17.324	-13.803	-9.4754	-11	-18.431	-13.315	-10.964	-13.198	-15.752	-11.443	-15.662	-10.902	-10.009	-13.998	-10.011	-12.373	-11.564	-14.617	-16.145	-8.3777	-12.428	-13.13	-15.43	-12.474	-11.857	-16.617	-20.412	-13.776	-11.326	-15.601	-13.328	-12.51	-9.9216	-11.931	-15.321	-9.7002	-12.237	-13.07	-12.905	-14.74	-12.381	-17.354	-9.8052	-13.667	-10.05	-11.56	-11.057	-12.482
-5.0629	-4.4347	-3.5882	-1.0188	-0.52417	-0.87208	-0.79906	-3.4146	1.6607	-1.4954	0.19624	-2.8715	-1.0891	-8.1449	-3.2133	-2.2472	-5.4172	-2.9881	-3.5093	-6.2747	-0.49779	-3.7868	1.2654	-2.656	-5.2601	-6.043	-2.2313	-4.5766	0.31499	-7.3004	-0.82373	-0.99456	-8.8422	-5.4036	-6.4425	-8.5106	-0.79064	-2.2681	-2.5098	0.52092	-4.0596	-4.6505	-1.3101	-0.29478	-6.1174	-7.1178	-4.2249	-2.9238	-2.9725	-5.5077
-11.128	-15.61	-8.9928	-6.2045	-12.139	-12.575	-11.915	-10.838	-10.024	-16.861	-12.212	-13.117	-9.3496	-11.006	-10.994	-11.91	-8.2884	-7.4353	-10.096	-9.3834	-8.1192	-11.224	-9.4542	-8.9857	-12.414	-12.769	-13.554	-13.442	-14.109	-7.403	-10.732	-7.1507	-12.351	-4.653	-8.5078	-13.672	-10.631	-13.357	-14.683	-13.38	-9.7764	-8.4388	-11.156	-10.146	-9.859	-11.066	-11.596	-12.462	-9.7076	-12.88
-18.554	-17.89	-23.174	-22.96	-22.214	-18.7	-23.252	-18.429	-16.216	-16.744	-22.633	-20.694	-23.046	-19.355	-20.193	-22.941	-16.816	-18.828	-20.454	-18.366	-21.489	-23.035	-23.198	-21.631	-20.903	-19.979	-21.746	-25.856	-22.647	-20.551	-21.053	-23.892	-16.443	-16.336	-23.127	-19.989	-17.415	-20.053	-23.279	-21.757	-19.783	-19.855	-22.285	-18.004	-24.659	-20.318	-20.807	-19.608	-20.701	-23.277
-3.4551	-1.9201	1.1229	2.6693	0.31903	1.8105	-4.4939	3.3705	-0.35573	1.1859	3.3688	-3.686	-0.56549	-3.0109	1.7744	1.6544	4.3354	0.94156	-0.072853	-5.2082	3.1892	3.9443	-2.9307	1.7926	0.3679	6.6295	2.3329	2.9343	-0.78223	2.3087	-1.4094	5.2187	4.0673	0.38585	-3.6806	0.62395	-2.0744	-0.33736	2.0116	1.4113	2.2228	-0.26707	3.8512	3.9305	4.8445	-0.92116	1.4339	2.8882	0.91087	2.127
-0.62953	0.75899	0.50828	-1.3771	2.3903	5.3275	-0.2328	3.1003	2.0847	4.3384	2.6721	5.6719	1.4224	-1.4062	5.5234	1.9122	1.4655	1.9775	2.9335	4.7198	2.5974	4.024	0.6323	1.4108	5.4303	-1.7558	2.8776	-2.5205	1.2417	3.7604	5.4711	2.1376	6.3142	0.47549	3.0066	0.76896	4.1604	1.0469	3.6807	-2.0763	3.7662	-1.391	3.165	2.2674	-0.54587	-0.83627	-3.722	-1.3874	1.8718	2.5059
0.95984	1.136	-5.0328	-1.9327	-0.69257	1.7357	-3.4629	3.9947	2.2429	-0.56821	0.42469	-1.9926	2.5709	-5.7104	-0.1066	-0.32516	-0.72064	2.9098	4.5841	-0.10956	-1.0955	0.33857	-0.2884	3.8818	0.50121	-6.4803	2.3851	2.8208	0.57774	0.30084	0.64677	-1.0937	-2.2886	-3.1588	-1.107	3.5646	-0.56406	3.3973	-2.2857	-0.61258	0.66968	3.4314	1.3203	-1.991	0.019424	-3.2731	-2.7122	-1.0358	0.71145	-2.2148
-9.9665	-2.6821	-9.0574	-6.7888	-3.9361	-6.0031	-7.3525	-8.6797	-7.5243	-2.3388	-11.725	-10.039	-8.8964	-1.4391	-8.5275	-7.4245	-8.2874	-5.7515	-8.917	-4.8395	-2.3088	-3.5323	-7.789	-1.5771	-2.7673	-6.2768	-5.3805	-5.6161	-8.4652	-9.373	-6.0262	-3.6408	-11.383	-7.2165	-4.2066	-3.7809	-6.1139	-8.7924	-4.0053	-5.4722	-4.1602	-6.0162	-4.5871	-9.1607	-6.2413	-5.9875	-4.3743	-2.1195	-9.8089	-7.1672
5.0447	8.1149	5.7132	5.901	3.931	10.931	2.3789	6.9988	4.9432	2.7798	1.9434	1.6151	9.4752	4.254	4.9018	3.902	7.779	-0.78985	1.475	6.8012	2.2075	3.834	9.4676	4.7712	9.3267	2.9752	8.5572	8.8894	7.4568	8.3665	0.030526	6.4594	7.0976	2.0482	9.6839	4.8067	3.158	5.171	3.6677	7.8578	2.348	4.9469	0.73211	6.821	6.3312	5.24	11.144	4.9941	3.571	4.8631
1.5669	-1.8323	-1.2612	0.57022	-1.7922	2.075	-1.0054	3.1164	3.1433	-3.3118	0.29495	-1.2379	1.8431	-2.6244	-4.4082	-1.2342	0.34884	-1.457	0.3539	-0.022774	5.4947	-0.93949	1.2179	0.70768	-0.37543	-1.4064	-4.8324	2.7253	-3.5708	-2.4372	-0.55736	0.23267	4.9929	-0.3179	0.38054	-1.9683	2.6917	-0.1211	-4.124	-3.6984	0.4368	4.1399	-0.98136	-1.6581	2.8608	-1.6638	-2.7206	-0.81686	-0.15003	3.1668
-7.9236	-6.7152	-7.9815	-4.3046	-6.6596	-2.5351	-7.6149	-6.3349	-7.3177	-4.9302	-7.1903	-2.1694	-4.9663	-4.0363	-6.8103	-0.99372	-4.6063	0.77691	-4.9343	-7.3649	-5.3328	-1.1088	-3.2459	-5.6027	-7.6639	-11.217	-4.0391	-9.8966	-6.9879	-2.9314	0.057809	-8.2737	-3.2187	-7.6957	-6.3782	-5.9957	-3.0242	-3.5357	-8.2404	-4.7302	-4.8241	-4.5149	-4.9885	-2.2904	-3.0369	-6.267	-5.6614	-2.2985	-6.9795	-6.3694
-13.218	-11.363	-10.518	-8.3378	-8.7282	-10.647	-12.874	-9.1883	-10.271	-10.826	-11.365	-10.917	-9.9144	-10.19	-12.894	-9.3132	-12.413	-11.617	-7.338	-10.463	-6.937	-13.078	-12.766	-12.285	-14.456	-11.576	-11.676	-9.1983	-4.8762	-11.248	-12.364	-6.5666	-8.279	-4.1202	-7.7013	-9.4797	-8.8075	-10.822	-15.222	-7.2208	-10.497	-12.794	-8.8775	-8.611	-8.4006	-13.559	-8.0233	-12.476	-15.32	-3.4313
-14.953	-14.784	-14.2	-13.939	-17.281	-14.578	-12.17	-10.763	-13.692	-14.806	-21.261	-15.588	-19.023	-10.888	-15.057	-12.815	-17.32	-16.446	-14.025	-11.236	-13.476	-12.879	-18.56	-18.646	-13.052	-12.591	-18.561	-16.018	-16.147	-17.609	-13.009	-15.107	-16.21	-9.4508	-16.061	-15.222	-12.29	-16.757	-11.915	-8.182	-12.31	-14.791	-18.518	-17.996	-15.071	-11.613	-11.996	-17.625	-18.589	-14.687
-1.8293	7.2251	3.9855	-1.4266	2.9114	0.9922	1.2216	2.4392	-1.5332	-0.29895	-1.4024	2.569	2.1071	4.2754	2.7246	6.0534	5.6987	2.6007	8.2946	-1.2002	-1.0786	1.0204	5.5485	4.5794	5.4331	5.8549	2.9879	5.4612	3.1986	4.0767	4.332	-1.3371	5.2309	7.709	-0.29183	1.7905	4.6874	3.4101	0.55493	3.5352	4.7232	4.2245	3.4347	3.5132	-2.5264	3.1675	2.9034	5.1535	5.1594	3.4606
-21.001	-21.668	-18.522	-25.088	-18.637	-16.654	-14.268	-19.211	-20.953	-22.039	-23.597	-23.459	-14.804	-23.11	-20.323	-18.418	-20.484	-18.894	-18.97	-21.535	-18.611	-28.344	-22.078	-18.636	-25.077	-24.815	-22.33	-21.158	-20.787	-18.492	-19.671	-22.249	-24.696	-26.281	-20.354	-19.993	-20.63	-20.46	-19.903	-23.587	-24.196	-19.205	-19.697	-23.286	-24.858	-20.588	-24.368	-19.07	-21.883	-21.678
-20.389	-16.483	-23.99	-20.181	-13.439	-20.548	-18.343	-21.554	-26.121	-21.663	-20.435	-25.073	-22.747	-21.446	-20.899	-19.566	-24.88	-22.728	-24.738	-19.273	-22.533	-20.587	-21.854	-21.23	-22.563	-17.29	-22.986	-21.189	-18.122	-21.758	-16.972	-18.108	-17.439	-20.901	-21.155	-18.775	-23.543	-18.247	-20.673	-21.986	-23.547	-20.254	-18.504	-20.583	-22.116	-21.895	-18.962	-21.366	-18.247	-21.599
-5.0878	-1.0429	-7.0978	-4.9175	-8.2027	-5.3231	-4.336	-2.3481	-2.9805	-5.8925	-5.258	-2.0066	-10.774	-3.9738	-12.506	-2.6648	-6.5681	-6.1719	-3.6688	-3.8584	-3.5067	-4.0902	-3.6448	-4.5018	-8.6152	-3.9421	-6.754	-5.4084	2.2911	-9.2158	-1.6503	-1.9405	-6.7479	-0.52709	-0.48311	-4.6041	-8.3635	-2.4192	-6.4888	-0.69444	-0.30675	-9.9391	-6.7167	-5.2402	-1.3995	-5.9572	-5.6287	-6.0416	-7.1083	-6.9668
-3.0961	-0.28651	-4.4418	-4.7277	-1.3744	-0.27508	-2.6883	-3.3448	-2.3623	-2.2383	-4.5415	-4.6222	-4.7176	2.3719	-6.3346	-2.6424	-7.2543	-1.4614	-3.2933	-5.1243	-7.8257	-2.7268	-3.7914	-9.3969	0.9058	-1.0863	0.7435	-2.0791	-3.9886	-0.46413	-4.9387	-3.606	3.6707	-2.9859	-0.59363	-2.6876	-6.2346	-2.6453	-3.5156	-12.107	-8.1942	-0.55666	-3.0684	3.1702	-3.2906	-5.9231	-6.5401	-5.7992	-2.0715	1.8171
-9.2804	-6.8199	-8.633	-9.7562	-11.452	-5.2779	-10.509	-3.9596	-10.499	-7.074	-8.9497	-11.263	-9.8808	-15.571	-7.6619	-7.611	-8.9228	-8.129	-5.2619	-9.6883	-10.632	-8.9281	-7.6828	-10.331	-9.563	-9.2624	-6.454	-9.0955	-12.71	-6.2282	-14.852	-13.285	-7.8074	-13.63	-9.6204	-12.04	-6.9706	-12.044	-14.119	-10.308	-9.3301	-7.1995	-8.6166	-5.9184	-8.3875	-8.9812	-10.361	-9.5064	-9.7356	-7.6356
8.244	12.315	7.9077	9.0435	8.7437	10.743	10.029	8.0373	9.3035	11.095	9.2355	7.8845	9.2323	6.6247	9.2179	9.678	14.22	11.173	10.166	12.207	10.59	10.607	9.2462	9.7404	12.925	4.5534	10.281	8.7142	11.038	10.31	10.257	11.875	7.7499	7.8377	8.3765	12.319	7.3582	9.3563	8.9168	7.3371	4.6711	7.9616	8.899	7.4853	9.5616	15.438	5.5374	8.0209	8.9116	11.108
8.6068	7.2148	8.4201	11.002	8.4379	8.7311	9.0169	4.8727	8.2186	8.227	1.592	8.9554	7.9681	3.0351	5.8021	8.2105	9.6449	6.3656	6.4157	8.2757	4.5995	6.1798	7.1957	14.725	12.301	8.9215	7.9734	9.649	8.4178	5.7851	9.6675	9.1715	12.38	9.1405	9.1676	9.7328	9.6602	8.6672	6.0688	5.0582	9.9798	12.605	6.0963	5.7381	8.8645	7.2366	5.5133	8.9072	9.8727	6.8572
4.4695	4.639	5.1282	3.4874	2.267	2.9237	4.4519	3.1499	5.5379	4.5653	4.0671	3.2867	2.0954	5.9334	5.0788	3.7099	3.588	2.31	7.4736	3.9849	2.3513	6.28	4.6182	6.4116	6.3341	4.3098	0.30983	6.2761	8.7539	4.2592	3.9611	5.6622	11.553	5.8675	6.3335	1.3687	5.5051	5.5631	5.9779	5.5665	2.9206	3.2258	1.4761	3.5545	3.1088	4.6653	6.3793	3.9355	3.491	4.3775
-1.2707	0.70484	-1.9765	1.3628	2.2278	3.0718	-2.7089	4.0083	1.5126	3.1478	-2.1008	0.46471	1.1471	4.5818	-2.4457	4.0142	-2.9635	2.2851	-2.0534	-2.9555	4.2145	0.75261	-0.9204	-0.97912	5.0472	-2.7104	4.7021	1.0087	0.99046	1.9385	6.436	1.5957	2.1215	3.8293	0.46331	-0.9749	1.3871	-3.2264	6.0679	0.95935	2.2021	2.44	-2.1367	2.8206	3.217	0.86787	3.8325	1.0112	-1.4342	2.5884
-3.8466	-4.4039	-0.52182	-1.4224	-4.0682	0.81397	-6.2737	-8.3026	2.0571	1.7353	-5.1695	-2.0772	0.15644	-4.4784	-2.2031	0.20577	-5.8977	-6.0815	-7.6553	-3.6803	-3.0041	-4.9797	-3.423	-4.3231	0.1376	-3.0001	-0.7501	-3.0693	-3.3506	1.193	-4.1613	-7.0305	-2.7236	-5.1582	-3.7443	-4.7314	-4.7512	-0.41589	-4.4543	-7.0556	-7.2853	-4.0791	-3.5634	-2.5474	-3.3525	-5.4994	-4.9015	0.60409	-5.7815	-1.9062
-14.772	-15.262	-13.6	-13.476	-15.007	-12.98	-15.695	-15.225	-15.432	-15	-9.5238	-8.6419	-14.072	-12.435	-15.298	-13.241	-15.858	-10.335	-13.818	-15.426	-13.799	-12.186	-9.8377	-9.3518	-13.603	-16.264	-17.364	-15.692	-11.835	-9.982	-13.786	-12.399	-13.847	-12.221	-13.16	-16.587	-14.507	-17.369	-13.895	-15.725	-14.735	-3.781	-13.783	-12.485	-11.005	-17.805	-8.7341	-13.33	-13.108	-11.474
5.8485	-1.5682	2.3455	0.14272	4.1754	3.6931	-1.1708	2.7132	-0.29907	3.0594	-1.913	5.6963	1.6905	-1.703	0.91181	3.2519	5.656	-4.4931	2.0418	-0.61013	6.3904	1.1955	2.7934	4.4274	0.38906	0.61333	-0.60836	0.98962	0.56472	4.5483	-0.41358	-1.2685	1.0206	1.0799	0.89394	-0.0042478	3.9544	1.9538	0.49914	4.3121	-2.0308	2.4649	-0.37991	5.7873	3.0441	5.7258	-2.0152	3.4729	1.8047	3.2109
-14.351	-8.5649	-13.74	-11.93	-12.248	-15.168	-9.1117	-11.483	-11.751	-18.79	-16.682	-15.2	-11.187	-12.605	-10.849	-12.516	-10.244	-10.856	-16.631	-10.437	-14.468	-11.735	-17.05	-11.98	-11.969	-8.4683	-8.3342	-14.65	-10.431	-13.796	-11.348	-9.3746	-12.48	-11.955	-11.294	-9.3416	-10.054	-11.226	-10.667	-11.114	-13.542	-12.711	-10.613	-7.2447	-15.253	-15.461	-12.457	-16.76	-13.933	-10.26
-15.496	-18.516	-12.711	-9.4543	-17.805	-15.942	-13.694	-8.8902	-12.964	-14.632	-13.693	-11.119	-14.916	-18.501	-13.294	-14.95	-16.976	-13.667	-17.518	-10.883	-10.606	-12.208	-14.311	-15.356	-13.333	-15.298	-15.79	-14.829	-13.349	-14.879	-12.819	-15.224	-12.029	-14.589	-11.822	-12.962	-18.321	-16.416	-11.705	-12.579	-10.953	-15.927	-9.9108	-13.511	-15.397	-13.184	-13.793	-16.013	-8.2662	-13.837
3.2509	-2.3558	2.3879	1.1419	1.5886	1.2228	6.9778	1.3304	-2.1038	2.4263	2.9102	4.8787	5.427	4.8725	0.28691	3.4433	3.4352	-0.69063	6.3165	1.6989	0.26569	-0.70202	1.1304	5.0164	1.9767	5.3523	0.85086	0.65389	1.2529	2.5031	-0.37101	-0.19627	3.9865	-3.9371	5.1264	2.1536	5.5603	4.0484	3.4162	-0.74035	0.078861	2.3574	3.1238	-0.68689	-0.31235	1.0658	1.9267	1.7239	3.577	-1.2094
-5.7732	-0.46262	-2.1779	-1.2893	-2.6574	-3.7832	-2.7629	0.31766	-1.22	-4.0438	-4.6974	-7.2423	-3.4942	-0.41959	-1.7663	-4.6437	-3.983	-1.2782	-3.2793	-2.0026	0.1382	-0.40772	-0.92656	3.0826	-6.1599	-1.2574	-0.32886	-0.91109	-5.8549	0.030762	-5.3347	-3.2946	1.9673	-4.0874	-1.6868	-1.4722	-1.8745	-2.1794	-2.3778	-2.6041	-3.0251	-2.7269	-2.134	-3.3446	1.1091	-1.5275	-5.2247	1.4365	-1.292	-4.2944
7.5022	11.426	3.1367	12.877	15.098	10.703	9.1747	9.9119	13.249	10.346	12.048	8.8525	6.9181	9.6993	8.2714	13.591	11.941	12.139	3.1982	3.6192	11.902	3.211	9.7252	10.404	6.698	8.2542	9.5241	7.4922	12.292	7.1589	11.727	5.7952	3.1707	6.4384	10.125	8.7808	1.9036	3.0459	10.508	12.25	8.7047	6.542	7.3379	7.7237	8.3633	11.836	13.713	6.3657	7.6989	12.187
3.1457	3.7299	-0.4187	-0.45857	1.873	2.9849	1.606	1.3626	0.42465	-1.4638	-3.0205	-4.4345	-1.1969	1.9516	0.32007	0.0081765	2.1908	1.9646	0.37321	5.272	2.8167	3.6017	0.63462	2.0281	-1.468	5.3995	1.446	-2.1456	2.0824	1.5775	2.3236	0.34261	1.7	0.69458	-2.9616	1.9815	2.4295	2.5571	0.48795	0.48714	-6.1809	1.2888	1.3327	-2.6238	1.6667	2.609	-2.274	4.9665	2.6321	0.60608
-10.213	-13.977	-15.069	-10.842	-11.03	-11.559	-15.692	-13.928	-12.775	-10.78	-10.535	-12.15	-8.7654	-11.984	-11.981	-11.854	-14.151	-11.326	-8.4002	-10.736	-11.756	-9.824	-15.325	-10.057	-9.2874	-15.122	-18.386	-15.724	-8.3667	-9.6545	-13.268	-15.244	-11.984	-12.418	-8.7809	-11.653	-14.165	-11.771	-9.6525	-14.154	-8.4042	-11.081	-10.259	-11.348	-14.033	-11.162	-12.022	-13.118	-12.596	-15.501
0.89975	-2.9711	6.2743	0.25372	-4.8193	-2.4287	2.6999	-0.275	0.22738	0.16585	1.7234	3.5459	3.7815	1.053	-0.30079	-3.4893	4.3859	1.2229	0.013946	3.7241	-1.002	2.0183	0.43816	3.2598	-0.76994	-1.5514	1.9598	3.6711	-1.2017	0.47334	0.96418	5.1907	1.1984	0.40357	5.2229	1.0418	2.4655	1.3969	3.0133	0.66767	6.702	1.7767	3.7656	-2.9564	-0.014763	-0.60475	0.41634	0.12927	1.6651	0.82539
-2.5234	-2.5192	-5.0429	-0.24745	-2.8698	-4.3516	-6.6186	-2.7119	1.3034	-4.1207	-3.5942	-1.7252	-2.5251	-3.89	-7.6543	1.7809	-5.4544	-0.99935	-0.18502	-0.25819	-3.8629	-3.0348	-2.3075	0.9249	-4.4704	-0.044308	-8.2062	-6.0107	-4.5038	-3.0865	-1.4215	-0.9263	1.4768	-5.7294	-2.519	1.8936	0.47183	-3.49	0.77121	3.9546	-8.9795	-5.7949	-6.6899	-6.0433	-5.9365	-1.7439	-5.3401	-3.4736	-1.4958	-5.7
-2.7477	2.5273	-2.2581	-2.4462	-2.8797	2.5646	0.99024	-1.9659	-0.33784	-2.55	-1.669	-0.34196	-5.545	3.6446	-1.1964	1.6503	-4.5755	-7.6369	-4.9449	0.55928	-1.6145	0.29948	-0.98597	-1.5055	-6.0424	0.1048	-1.1542	-5.1937	-3.4632	-1.9596	-1.1062	-1.5654	-1.2557	-0.15577	-2.4649	-2.8022	-2.1344	-1.2717	-7.9731	-2.9361	-1.5405	-3.0449	-0.54711	-1.9154	-1.5644	-6.8729	1.8606	-1.1409	-3.7103	-0.19749
-16.412	-13.791	-12.337	-12.106	-13.223	-11.857	-16.202	-18.751	-14.635	-14.999	-10.05	-8.7378	-16.075	-12.562	-15.831	-14.811	-14.553	-15.459	-11.703	-12.094	-13.123	-13.104	-10.264	-16.278	-18.229	-13.941	-17.914	-16.096	-11.73	-18.43	-16.077	-11.818	-15.181	-17.142	-15.603	-16.067	-15.955	-18.355	-15.615	-12.452	-11.57	-18.053	-13.522	-11.894	-14.222	-18.709	-9.8492	-16.627	-9.8446	-12.135
-4.4902	-1.5005	-4.439	-1.9094	-5.4302	-4.0691	-5.1726	-1.8954	-2.9384	-3.0696	-5.4052	-3.4245	-7.0973	-6.0355	-7.0171	-4.5059	-5.8205	-7.5312	-5.0619	-4.8754	-2.902	0.64294	-5.8671	-5.8514	-8.2018	-4.1784	-0.93704	-2.035	-3.0336	-6.503	-4.6901	1.1382	-4.3893	-5.7465	-2.0721	-4.3737	-7.734	-5.3174	-3.3071	-4.7839	-4.5042	-4.096	-4.0896	-4.6972	-3.9549	-2.9009	1.6994	-0.48852	-1.9615	-0.61083
0.49614	-0.12765	-1.9363	6.2118	-1.9047	1.4168	-2.3343	-1.5656	-1.5157	1.4827	-2.3441	-1.8592	2.3015	-2.5008	1.2091	-5.5394	-1.7973	-0.8298	-1.4553	-1.9114	0.072975	-1.4654	-2.5419	-1.7564	2.1261	4.3647	-0.93516	1.7504	-2.2418	-2.3933	1.8694	2.014	-6.5027	-2.2498	0.38386	3.3371	-2.2884	1.3573	-3.8614	-2.0445	-1.6901	1.6819	-0.73079	3.3621	-0.71586	1.1654	5.3177	0.99283	0.20236	-3.8355
-2.7681	5.4207	5.7872	4.9885	5.6154	4.2586	5.705	1.2898	10.084	8.4131	2.0515	3.4379	4.5682	-4.16	1.7621	-6.2259	0.048848	5.2123	0.35469	7.643	7.379	10.346	3.9974	7.2188	3.9094	1.7523	7.8234	5.1617	2.0501	4.4718	3.5678	4.3288	2.8219	5.854	2.4445	5.021	5.7553	10.26	4.6199	4.5772	6.6968	2.6207	2.2638	7.9664	5.4611	4.4141	7.4522	1.6518	10.082	7.004
0.90629	4.3463	6.3297	4.3281	5.229	3.5306	6.8764	4.522	5.0054	5.5328	2.1082	3.9516	6.3577	7.1451	3.6282	6.9448	3.769	4.392	7.1225	1.9806	3.4272	8.0902	3.1341	2.7831	5.2319	10.055	6.9811	10.021	5.7235	3.2571	3.7303	2.0152	5.6952	-0.80037	1.4268	6.8723	3.1824	1.3428	9.7935	3.3998	6.1576	6.8594	7.7913	1.3947	3.4825	3.0157	2.6103	7.8619	8.0247	3.7702
5.2302	6.4746	5.2137	4.0236	0.86923	3.515	2.221	0.73475	3.8338	5.9513	3.8333	8.197	6.5069	3.7121	8.7432	1.3978	8.3467	2.5526	4.8819	1.6561	6.2848	4.4061	8.7113	7.6452	6.8984	4.2814	2.3681	3.2597	9.1261	6.8474	5.329	5.2845	3.917	1.5706	5.2326	-0.057627	1.632	3.475	5.8793	3.3509	5.6847	5.8853	10.872	3.3711	7.6505	0.49149	5.6386	2.2575	3.23	4.2453
-3.8902	2.8741	-2.9622	0.59687	-4.7237	-2.0832	-5.8542	-3.1555	-4.936	-3.8158	-4.6682	-5.6388	-1.6865	-6.8581	-0.4153	3.9319	-2.5015	-4.6306	-1.9687	-2.8713	-4.1031	-5.5627	-3.9561	-2.3828	-1.2956	-4.7506	-2.03	-4.5988	-2.6192	1.5027	-0.73852	-4.3605	-3.3106	-1.4675	-1.6664	-2.4991	-3.1578	-2.6144	-5.0562	-3.6606	-2.0471	1.6157	-3.7035	-4.1591	-2.2766	-0.1562	-1.1783	-3.9172	0.35821	-7.805
-2.9314	0.65539	-4.7056	-0.7672	2.5273	-1.0741	0.26419	-4.5387	-4.0978	1.2635	0.25932	-3.6611	3.5178	1.0779	-5.9448	-3.6887	1.0361	0.44625	-2.7697	-4.3375	-2.9699	-1.8578	0.23555	-0.1405	1.8221	-2.5597	-4.0596	-1.1548	-2.819	-3.0783	-0.84719	-1.8046	1.9301	2.9568	2.773	2.1009	-2.246	-0.77468	-5.1128	1.4399	1.932	1.1529	-3.8246	0.11046	3.5973	-0.90882	0.007689	0.56566	-2.6487	0.59219
-4.7322	-5.7539	-10.117	-7.9389	-5.1069	-7.6476	-4.0609	-4.5685	-2.182	-2.5652	-8.4539	-4.3695	-0.85854	-1.9064	-2.9407	-6.2117	-4.1352	-2.0846	-3.7934	-4.456	-3.203	-4.1377	-6.5674	-1.2769	-8.0166	-6.1547	-8.966	-5.8324	-3.6558	-2.8762	-4.5585	-3.9226	-4.8146	-7.954	-6.5345	-2.0173	-6.8546	-3.3544	-3.0215	-3.7581	-9.5629	-6.1468	-5.0125	-2.1017	-5.4779	-6.4921	-8.66	-4.8821	-3.9482	-4.2651
7.4182	1.6621	7.5632	4.9541	8.7953	4.1656	3.6045	5.2552	5.23	0.40035	4.785	6.819	3.9069	3.8644	7.6196	8.6663	4.886	5.7014	5.9481	4.4898	5.7507	9.9935	11.039	8.7839	1.3945	2.8317	1.4651	1.305	8.4711	1.3478	4.8212	6.1993	5.4136	4.687	8.2373	2.1242	3.6212	6.7711	4.8668	6.5887	7.9464	3.6009	4.3386	8.8539	7.6245	6.6893	4.1876	3.1562	3.3271	3.0547
-11.898	-7.5945	-12.17	-8.5489	-9.4372	-14.058	-19.361	-11.221	-14.243	-14.701	-13.497	-12.449	-15.778	-16.213	-14.503	-14.799	-13.125	-9.1111	-14.164	-12.782	-9.7285	-14.176	-11.979	-10.218	-13.773	-16.44	-15.665	-12.832	-13.299	-17.49	-13.24	-8.286	-13.089	-13.18	-11.074	-12.653	-15.341	-12.015	-13.641	-15.473	-10.099	-12.615	-8.9464	-11.096	-11.552	-9.603	-11.259	-11.225	-12.585	-14.673
-13.104	-15.098	-14.829	-17.102	-15.48	-13.362	-12.286	-12.575	-10.618	-12.82	-12.091	-15.141	-10.154	-15.327	-10.967	-14.801	-15.988	-9.0398	-12.053	-11.571	-13.228	-14.501	-18.351	-9.3497	-8.6745	-9.6478	-10.268	-16.292	-9.2629	-13.112	-13.847	-6.7684	-12.327	-9.5682	-13.417	-10.945	-13.255	-12.765	-12.938	-15.523	-8.5895	-12.436	-10.716	-10.473	-10.817	-13.427	-8.301	-15.159	-12.53	-14.257
-0.46287	2.6285	-3.2239	3.6411	0.96868	-1.4045	-8.1654	4.5587	1.141	1.4042	4.3634	1.9752	0.45409	1.2524	-0.2749	-1.377	3.4299	3.2498	-4.5513	-0.79501	0.96	1.3727	-3.0615	-1.3628	-1.3063	-0.25463	3.3745	-2.2234	1.9856	1.6994	-0.071821	0.63651	1.8028	-0.98091	-2.5129	-3.9216	1.0312	0.056228	-2.456	-1.919	-1.5911	2.5043	1.7952	5.0939	-2.4654	5.6956	0.86087	0.16755	2.0041	0.4304
-8.3149	-1.9523	-0.62961	-2.1609	-3.6902	-7.6512	-3.8761	-6.0013	-5.8349	-5.6431	-4.8452	0.82354	-5.1758	-6.0984	0.17653	0.12358	-5.0743	-1.1856	-5.644	-5.1212	-8.663	-0.18595	-7.7175	-6.46	-1.7711	-2.9106	-3.253	-5.5316	-2.77	-0.063687	-3.8291	-0.94964	-1.8394	-7.3414	-2.6528	-7.7363	-5.4788	-1.046	-0.14204	-1.9477	-4.2598	-4.2978	-6.1855	-5.5268	-5.4732	-3.3481	-4.7292	-2.994	-7.2236	-2.4872
2.7784	0.5831	3.8573	7.0496	6.8376	4.8053	1.2197	7.6059	4.4694	6.9302	5.5757	5.1543	10.765	6.1646	8.106	7.3881	6.2673	4.7304	7.3212	2.6728	3.4103	0.11562	2.8509	7.8179	3.1437	5.1071	4.6655	5.6944	3.1945	2.0272	3.947	5.5145	4.7725	4.3695	6.52	8.3768	-0.37984	7.4247	-0.18952	7.3508	6.1017	5.6601	1.3447	4.667	7.0057	3.1324	7.053	6.1898	-0.54358	3.0649
-9.5431	-11.946	-7.6876	-13.27	-11.251	-11.327	-6.5987	-8.7132	-10.65	-8.2273	-10.92	-6.87	-6.1335	-8.2836	-8.8912	-11.716	-8.2789	-2.566	-12.235	-9.6997	-7.7809	-10.583	-13.266	-11.997	-9.6972	-9.7643	-11.959	-6.2213	-8.5979	-11.448	-7.2899	-7.4648	-8.5079	-7.0746	-11.416	-12.644	-9.8836	-10.538	-11.219	-8.1453	-8.3906	-10.025	-8.6213	-9.487	-10.435	-12.239	-8.8018	-11.491	-8.8002	-11.319
-7.0687	-9.8628	-10.639	-8.7618	-7.3136	-6.8661	-9.3174	-9.645	-14.306	-8.8493	-6.5075	-11.176	-10.435	-13.251	-7.7891	-10.339	-8.5763	-5.9005	-2.9441	-12.312	-10.452	-9.351	-9.7734	-8.5507	-9.0516	-10.776	-13.189	-7.2513	-11.194	-9.3238	-7.8079	-12.236	-12.024	-4.1318	-13.469	-11.794	-11.159	-14.859	-13.18	-10.326	-8.9746	-5.6444	-8.8582	-8.16	-10.682	-12.036	-12.912	-11.165	-16.184	-11.865
-4.4873	-5.7388	-4.5088	-7.3785	-10.848	-2.8267	-7.3051	-7.5486	-4.2059	1.0738	-4.6652	-6.0076	-7.6507	-6.6657	-5.813	-7.9866	-7.2379	-8.5436	-5.7868	-7.696	-4.932	-7.2485	-2.9882	-5.8746	-9.2541	-7.0694	1.0821	-4.5178	-5.6366	-3.5206	-9.2459	-7.5742	-9.8682	-3.6916	-5.047	-5.2986	-6.0132	-5.925	-4.8641	-5.2977	-8.696	-1.5454	-1.8162	-5.4561	-4.4297	-0.64494	-7.7421	-2.1885	-3.2521	-6.1037
-11.227	-11.395	-14.527	-14.125	-11.396	-15.695	-10.436	-10.578	-10.15	-10.842	-11.296	-13.485	-8.3654	-11.231	-9.6729	-15.75	-12.012	-9.6864	-13.314	-8.5036	-18.658	-9.7421	-14.845	-12.433	-8.7605	-12.235	-12.416	-18.912	-12.16	-8.9565	-12.35	-11.008	-11.477	-13.191	-7.7179	-14.969	-12.519	-10.329	-15.373	-13.58	-11.085	-7.2574	-14.944	-10.344	-14.242	-11.639	-12.93	-9.838	-13.385	-10.852
-6.3312	-8.647	-10.434	-3.9299	-10.92	-9.9158	-10.696	-10.558	-10.877	-9.5879	-10.706	-8.1961	-5.9775	-9.3441	-7.7642	-9.2441	-10.209	-13.788	-11.467	-10.05	-8.8661	-11.153	-8.0959	-5.6537	-6.9426	-7.6971	-8.6894	-8.5926	-4.8776	-5.6185	-12.727	-6.2141	-12.98	-9.7709	-10.825	-8.8873	-7.0443	-8.8848	-6.3285	-8.2856	-12.767	-13.072	-9.7138	-8.6911	-8.622	-8.3449	-8.6456	-12.693	-12.3	-7.6293
10.324	9.151	3.3104	8.8613	9.4688	6.4736	5.8026	3.3071	5.8061	3.7963	7.0828	5.0959	1.4954	7.0148	8.5492	9.3733	1.9587	8.6227	2.6768	-0.1412	6.128	6.5437	4.6873	5.9682	6.2146	10.348	3.0944	6.5415	7.0414	7.3889	12.154	10.018	7.0769	6.7502	7.6202	9.2514	6.6705	11.167	6.2573	5.0198	5.4732	5.3557	6.278	7.4403	7.6603	2.9542	2.7798	7.5238	11.224	9.0566
-7.4991	-10.047	-9.055	-8.0019	-10.74	-11.053	-6.7395	-8.9321	-8.4296	-10.091	-10.508	-7.0607	-5.0626	-6.2372	-7.2894	-9.6891	-10.621	-6.2179	-6.306	-8.6384	-8.8058	-11.611	-8.8806	-11.335	-7.474	-10.675	-6.1296	-5.8073	-10.091	0.39156	-13.14	-15.719	-11.205	-10.73	-9.3577	-8.3744	-12.492	-9.0224	-4.442	-7.4793	-9.3829	-3.8056	-6.7225	-11.729	-9.3101	-6.2662	-9.089	-11.975	-4.3996	-9.8699
-13.808	-13.002	-13.401	-12.126	-17.468	-13.532	-10.016	-11.501	-8.6021	-11.549	-7.7862	-10.825	-12.485	-7.8217	-8.3693	-11.643	-14.037	-9.1643	-12.007	-12.195	-7.2841	-7.7849	-9.1747	-8.7121	-10.043	-13.43	-10.326	-10.62	-10.181	-7.3789	-4.5843	-7.2746	-10.512	-12.957	-10.811	-13.125	-9.3762	-11.838	-11.967	-11.311	-8.0257	-11.658	-14.108	-6.8999	-14.4	-10.627	-6.9699	-7.9318	-11.032	-15.02
-0.89792	-0.24272	-2.5437	-5.7928	-7.882	-7.6809	0.72301	-4.6659	-4.4825	-1.4825	-2.2296	-2.8887	-5.9108	-7.8219	-6.2417	-2.2725	1.1825	-4.4101	-6.5689	-6.3918	-4.8168	-3.9823	-3.9046	-6.2747	-4.2945	-2.3359	-4.5946	-4.2533	-0.32853	-3.9886	-0.35261	-0.15368	-6.8806	-2.043	-3.3946	0.029725	-0.67305	-9.526	-6.8011	-0.013	-3.6733	-2.4192	-0.22634	-4.8926	-2.1634	-2.6343	-5.2424	-3.5553	2.0941	-2.5622
-10.759	-10.108	-15.81	-17.401	-13.982	-14.677	-17.866	-13.576	-15.358	-13.352	-16.764	-14.458	-10.886	-15.008	-15.436	-14.122	-14.877	-11.822	-13.571	-12.169	-18.263	-10.819	-10.198	-9.9516	-15.181	-20.224	-12.472	-12.12	-12.505	-11.177	-11.842	-12.716	-6.8833	-17.125	-12.613	-11.584	-11.652	-17.068	-14.454	-11.525	-9.2944	-8.3429	-13.375	-17.877	-8.8096	-7.1008	-13.255	-9.0588	-18.048	-12.441
1.9764	-3.0276	0.42496	1.7583	1.0503	-2.0694	-1.2617	-0.31213	1.1411	2.2162	-1.3708	-1.4505	3.9815	0.099737	4.0509	0.75015	-2.4011	-0.53107	2.4804	2.6082	2.4104	-0.8829	-1.1973	5.3521	-5.1003	0.071999	-2.2785	-0.90236	-0.87035	3.1282	-1.0108	1.1164	1.9689	-5.329	1.7187	-5.0231	2.6728	0.64608	-0.84698	-0.98299	-0.94109	-6.26	0.82913	-4.4425	-3.7964	4.1427	-0.93923	0.23815	1.2083	-0.48101
3.991	-0.77085	1.465	1.1865	-4.172	-1.2031	1.3934	-0.98043	-0.74885	-0.18874	0.047353	1.328	-0.6736	-1.9505	2.1608	2.477	-3.0671	1.7579	2.411	7.3338	1.9261	-1.5632	1.0189	-0.080252	-2.8103	-2.1113	-0.59488	-1.2961	0.092632	-0.71196	2.9622	1.5811	-0.018308	-6.743	-0.21228	4.2164	-3.1964	0.87136	2.5974	1.9936	-1.9068	-3.5979	0.85895	4.1395	-2.6089	2.675	-1.0429	4.0977	-2.8424	2.2547
-3.284	0.75114	3.0156	-1.534	-0.57559	-3.1003	-1.5666	-1.2637	-6.3662	-0.95042	-2.4666	0.47152	-1.0491	-3.845	-0.80259	-0.10035	-3.4507	-0.19213	4.4615	-1.141	-0.86471	-2.312	-1.5429	1.4804	-0.76178	-4.6205	0.22409	-0.47488	0.28605	-1.962	-1.5702	-2.6679	-0.60882	-2.7432	-0.20541	-0.81128	-0.24935	0.13268	-4.3441	-0.92191	-3.2656	3.246	-4.3383	0.018629	0.3115	-3.5634	-1.9931	-5.7908	-6.7181	-0.58832
3.0201	5.6312	4.5999	2.7583	9.7092	2.4547	4.587	1.8754	5.3012	0.22788	2.9843	6.0225	5.4326	1.373	6.1658	5.0841	-2.3527	2.1354	3.1559	4.2803	2.2067	0.21852	1.7454	4.7634	3.2635	3.1643	-1.7279	2.5825	3.4566	-3.5257	-0.39127	-1.8776	-0.49573	-2.5426	3.6121	0.34885	4.4327	3.0598	0.11925	5.8119	-1.4911	4.2624	5.9124	2.1175	-2.883	2.7117	3.017	0.12735	2.9524	-0.6222
-20.157	-11.631	-15.594	-13.491	-12.23	-13.147	-13.347	-11.012	-18.387	-12.521	-14.977	-13.908	-17.615	-11.516	-13.227	-12.119	-13.117	-11.575	-13.138	-15.911	-16.649	-17.925	-13.906	-8.6754	-14.291	-15.096	-13.61	-14.731	-15.105	-14.81	-15.672	-16.491	-7.2007	-17.046	-12.16	-17.589	-14.974	-11.162	-15.047	-14.488	-12.101	-16.512	-13.615	-11.326	-11.652	-14.575	-11.081	-11.125	-13.969	-12.908
-2.2201	-0.34896	-1.3761	-4.7788	-5.5522	-1.3878	-1.661	-2.0934	-4.2111	-6.0273	-5.0447	-4.1011	-4.8175	-1.8214	-2.1654	-5.0887	-1.2599	-1.8566	-0.92739	-3.6604	-6.5336	-8.3793	-1.7765	-2.3244	-5.451	-4.5474	-0.07904	-0.25851	-0.26107	4.3021	-0.44506	-5.5547	-1.9542	-0.16256	-1.7815	-4.784	-1.1077	-4.0406	-0.92619	-2.9317	-2.6357	-3.3211	-1.3793	-1.7141	-2.6114	-0.35467	-3.8998	-4.1385	-0.068083	-3.032
2.7641	1.0165	3.4152	4.12	-0.6958	3.1567	-1.4513	6.6356	3.4221	0.11028	-0.56106	-1.0746	1.6616	4.6548	-2.256	3.8623	1.2176	2.7562	6.1082	1.4335	-2.4143	2.791	4.178	2.5631	0.60966	2.998	-0.15841	-1.0052	1.5004	1.147	-2.4068	0.59108	1.276	0.96698	-0.96865	5.4768	1.1034	-0.66351	5.1921	-0.5815	-1.7894	-0.56956	2.8808	-1.8231	2.2579	0.86604	6.3919	-2.608	8.9102	2.5405
-1.4496	-7.6209	-0.43801	-3.421	-0.82782	-4.7598	-1.0014	1.4327	-4.2091	-1.8194	-5.386	-2.7149	-0.40928	-2.4689	-0.16036	-1.5542	-7.2966	-5.1549	-1.6153	-3.4389	-3.0381	1.3661	-2.262	-1.0063	0.63569	-1.5673	-4.9349	-2.4744	1.9295	-3.9253	-2.0948	1.5137	-0.71836	-1.4536	-8.1669	2.4255	-2.6826	-1.4375	-0.74232	-4.0747	-4.9889	2.314	-1.7953	-4.1981	-7.8411	-4.3415	-3.9849	0.93011	2.2446	-5.2116
-14.688	-9.993	-9.5907	-13.826	-16.05	-12.656	-17.287	-10.981	-8.2619	-13.924	-12.376	-15.358	-11.743	-11.144	-9.9156	-15.434	-10.402	-6.8436	-8.3731	-14.028	-14.225	-11.342	-12.559	-13.708	-9.8739	-13.856	-15.258	-9.6306	-13.992	-12.262	-9.8318	-11.387	-10.999	-16.381	-11.803	-12.027	-16.996	-15.468	-11.218	-12.629	-13.823	-7.2505	-8.0827	-15.163	-9.4109	-12.145	-12.762	-15.634	-11.264	-10.168
-3.7098	-7.2155	-1.6297	-4.5044	-6.0773	-6.4901	-9.4536	-9.4008	-4.1136	-6.4237	-8.2427	-8.8429	-9.8495	-5.556	-7.6646	-6.6882	-1.7061	-7.1324	-4.2682	-3.545	-7.1852	-3.4691	-4.9859	-2.3362	0.31049	-9.3264	-8.3893	-7.3626	-8.4946	-5.218	-5.4875	-10.709	-6.2624	-7.27	-6.0398	-10.383	-6.0621	-7.0559	-5.2198	-10.101	-3.8969	-7.26	-11.569	-7.1401	-7.421	-6.5518	-10.143	-4.5491	-9.5454	-4.9979
10.97	8.0215	9.5829	6.8941	5.3813	3.9962	5.1835	3.3286	8.8986	6.0944	6.9388	4.5799	8.2321	6.0131	10.389	4.1794	9.508	8.6236	2.0095	5.0152	7.0414	7.8919	6.1701	4.592	10.164	9.2185	4.3615	5.8526	7.1513	3.6757	1.9171	8.6008	7.3621	9.3011	10.676	8.7261	7.0555	9.298	7.6933	7.8797	7.9931	8.0299	3.9195	4.9434	5.5703	3.0969	5.4167	7.7463	6.6186	11.459
-7.0704	-2.9945	-0.83781	-2.7781	-2.7151	-6.1413	0.74943	-5.6877	-3.2434	-6.336	-0.022826	-6.6619	-1.3919	-1.7631	-9.9789	-9.7177	-5.9584	-4.3821	-1.73	-5.7574	-7.9535	-5.4528	-4.4849	-3.0732	-7.3385	-3.7415	-4.6531	-1.945	-8.4382	-8.5149	-4.7184	-5.5273	-7.7233	-5.2121	-3.5261	-2.9734	-3.8033	-3.8419	-3.7682	-1.1615	-1.7713	-7.3187	-6.1968	-2.5159	-6.1536	-11.84	-3.7664	-6.8409	-2.0114	-7.4465
-3.3442	-5.3387	-1.1271	-3.0484	-6.9808	2.0984	-0.59483	-0.52346	-2.0739	-6.3954	1.6782	-0.70925	-1.2838	-7.8297	-3.314	-1.1487	0.75407	-2.9293	-5.9764	-0.93831	-5.3789	-0.047325	-0.55509	0.039222	-1.9673	-2.8872	-6.1004	-6.4054	-0.85629	1.841	-4.5543	-3.3805	0.31102	-2.4322	-5.07	-5.5896	-4.3862	0.51877	-5.7887	-3.9318	-4.5218	3.0523	-7.191	-5.3827	-2.4982	-0.29049	-4.1963	0.96506	-6.7334	-2.8382
-0.60045	0.7446	1.5421	2.0076	0.73354	3.2939	2.5001	0.95722	4.1843	3.428	4.2366	0.87006	0.48716	4.1632	0.90216	-1.5875	-0.070735	6.4401	1.3677	0.10987	-1.2975	3.6523	0.95861	4.332	0.76735	0.091269	5.0806	-4.4078	1.6259	6.5124	2.1145	-0.60334	4.6643	1.5256	1.6364	-0.65713	-1.7039	-0.84188	1.0673	-0.60828	4.7002	-0.19764	0.23108	4.0212	0.92014	0.67952	4.0823	0.79356	-2.5331	2.6656
-5.762	-3.5759	-2.6479	-4.5696	-6.4136	-5.2232	-5.116	-0.69371	-1.9874	-6.2365	-3.0785	-4.8079	-2.3191	-2.3719	-3.5427	-3.1844	-7.3579	-4.1614	-3.2205	-1.5608	-0.32708	-3.6757	-2.6726	-2.3261	-1.147	-6.367	-0.50817	-1.763	0.99477	-2.7619	1.0644	-0.92617	-6.5964	-4.9808	-5.5502	-2.5663	-4.6192	-0.24103	-4.1935	-2.0609	-5.8279	-4.1223	0.99298	-1.8043	4.023	-2.6946	-0.66182	-2.5212	-5.6843	-5.7747
-3.9014	-11.803	-7.8683	-11.843	-11.407	-14.942	-12.697	-9.5251	-12.91	-11.944	-11.849	-7.75	-9.481	-8.5079	-13.495	-9.1617	-13.529	-8.2781	-13.831	-9.7336	-8.514	-8.0274	-10.065	-9.9352	-12.319	-9.8904	-10.865	-8.6674	-9.3212	-8.1953	-14.294	-7.6739	-9.9123	-14.383	-11.399	-11.478	-8.8645	-8.752	-10.255	-15.466	-7.4133	-11.727	-10.208	-9.3665	-12.05	-10.65	-13.828	-14.503	-10.866	-12.516
-12.048	-11.659	-11.397	-11.632	-11.788	-13.556	-10.044	-17.483	-14.693	-6.7298	-3.4831	-13.766	-11.122	-14.298	-13.418	-9.202	-10.119	-11.689	-7.9436	-15.004	-11.583	-17.07	-10.698	-15.237	-10.566	-7.7862	-8.9778	-11.346	-12.694	-9.0083	-15.699	-12.197	-14.402	-14.631	-11.525	-12.387	-11.007	-12.738	-12.629	-12.435	-9.503	-12.292	-14.248	-10.969	-10.133	-7.1845	-14.195	-11.064	-15.208	-11.948
-15.497	-12.39	-12.349	-13.83	-10.14	-7.376	-11.5	-18.256	-5.2453	-7.0826	-11.777	-12.258	-12.764	-10.714	-16.866	-13.081	-11.136	-10.889	-8.2532	-11.33	-12.487	-9.2151	-15.297	-10.242	-4.9321	-7.6836	-13.056	-9.9761	-10.066	-12.221	-8.3004	-10.231	-11.452	-8.9374	-9.3665	-12.921	-10.191	-13.531	-12.372	-9.225	-7.214	-14.013	-10.062	-12.182	-9.8941	-14.397	-12.39	-9.4644	-11.271	-8.9237
-0.76156	-2.5312	-1.3155	-1.6882	-2.8385	-4.7147	-5.4899	-3.7501	0.11752	-7.8885	-5.408	-4.9114	-2.656	-5.1194	-4.0252	-7.0238	0.31263	-1.1393	0.40909	-0.66327	-2.1614	-3.5034	-5.1452	-1.6999	-0.82195	-1.7333	-2.9019	-6.0525	0.18249	-2.9297	-5.1531	0.24779	-1.4324	-0.70103	-0.30367	0.56316	-2.2396	-4.8559	-5.4597	-5.5067	-1.5981	-4.4145	0.93095	1.0734	-0.13837	-0.79155	-5.3354	-5.591	-1.6706	-5.7581
-3.6346	-1.2966	-5.644	-3.7276	-2.0942	-4.3551	-1.9173	-4.9048	-1.06	-3.4295	-4.1811	-1.8544	-1.3504	-5.2015	-4.6418	-1.0899	-5.5701	-5.6868	-7.4535	-2.0898	-4.1724	-5.8915	0.66644	0.48918	1.6011	-1.1678	-4.8455	-8.9848	-7.6003	-1.0977	-5.149	-5.9403	-3.3588	-5.558	0.20777	-2.6642	1.2522	-1.2824	1.4799	-1.4468	-2.5115	-6.6967	-1.3203	-3.1555	-4.0959	-6.9061	-1.0206	-2.0466	-6.0081	-3.4661
-1.9185	4.7923	1.8855	-0.0013376	0.4647	2.763	1.6103	4.2258	-0.029085	0.35537	-1.4133	-0.075698	4.4014	3.3352	1.8151	1.832	3.8912	3.1347	2.6481	2.5185	-2.1575	0.9275	3.0082	-0.57232	1.9449	5.5435	3.9155	1.0426	-0.83543	-0.25189	0.428	6.4308	2.859	0.55559	1.913	-0.17895	3.6206	2.6325	1.777	0.24671	2.1218	-4.0375	1.4641	-5.4277	-2.7532	0.94957	-0.6086	0.50286	4.7293	1.7334
-11.887	-12.239	-15.293	-9.518	-13.372	-8.242	-16.546	-15.37	-9.8342	-15.763	-14.731	-16.811	-12.857	-16.089	-12.175	-19.196	-19.134	-16.544	-13.53	-10.744	-12.934	-8.8061	-12.019	-7.9405	-10.779	-13.62	-12.063	-10.304	-15.019	-10.054	-11.415	-12.646	-11.51	-15.501	-13.078	-16.742	-8.1195	-9.8547	-14.298	-11.593	-14.803	-16.25	-10.422	-8.0166	-11.315	-8.6393	-5.4975	-11.887	-15.592	-14.17
1.6533	-1.6794	-2.2185	1.7432	-1.1874	-0.64878	3.8875	1.1088	-2.7065	-3.4588	3.1257	-0.71397	-3.7877	5.3848	-0.86101	-0.67062	1.9603	-0.53936	3.6118	6.2648	-0.055857	-0.61114	3.6671	-2.3474	-1.1169	2.1034	-1.1292	-0.12344	3.0292	-1.3182	2.4863	-1.974	6.0985	-4.7664	1.0021	-3.3628	-2.2335	1.3544	1.711	3.7456	0.18803	-3.3597	-3.8185	0.10976	3.7622	1.6143	2.7029	2.2237	0.39446	5.9535
-6.0699	-1.1538	2.0796	-2.1196	1.7893	3.6973	1.0286	-2.8181	0.48084	-6.351	0.22158	-0.20688	0.56956	-3.5009	-5.9619	-0.032704	-0.14869	-2.2191	-0.88733	-1.1312	2.0864	-5.1257	-2.1243	-2.2073	-4.7365	-2.2579	2.5958	-3.6913	1.9883	-0.30264	3.7713	-5.6247	-1.4095	-3.979	-4.4686	2.6972	-2.4241	-2.8484	0.077587	-0.54124	-0.30094	1.0649	-0.24764	-5.5821	-5.4497	2.3003	-2.9795	-0.92815	-1.4783	-0.44446
2.4578	3.6129	-2.1562	-1.6891	-1.9198	0.67965	3.1161	3.1601	-0.52304	-0.21594	-0.85934	2.8314	1.3084	6.81	4.1024	-1.5033	2.0153	5.0171	-0.59808	1.958	0.97406	-0.060756	2.8293	2.4502	-0.091854	-1.767	-2.0861	3.4939	2.2553	-1.2814	2.5864	4.7521	2.1346	1.2414	2.9349	-0.14686	4.1124	5.0092	4.2856	2.9932	5.6614	1.8389	5.0711	1.2865	2.7635	-0.10764	1.0063	1.8915	-2.7988	1.9426
-16.334	-16.396	-13.431	-18.767	-15.478	-16.518	-17.708	-12.799	-14.234	-20.924	-13.892	-15.368	-22.209	-13.472	-10.833	-14.104	-15.521	-14.802	-13.281	-14.681	-8.8437	-11.43	-11.277	-14.646	-12.47	-10.562	-12.159	-12.795	-15.169	-13.939	-9.5964	-10.75	-13.063	-13.631	-7.9239	-16.674	-14.288	-15.325	-9.5227	-16.837	-10.552	-17.506	-16.396	-14.963	-15.23	-12.137	-9.3368	-13.88	-19.575	-14.649
-2.5316	-5.2274	-1.0163	0.92542	-3.9599	-5.4782	-1.7359	-3.8357	-6.5021	-1.7999	-7.0468	-2.3489	-6.3143	-3.4345	0.8856	-10.461	-3.735	-3.0516	-7.5674	-0.55153	-5.9254	-6.2683	-4.1249	-3.0238	-1.4524	-0.50223	-4.4745	-5.6307	-4.1277	-5.6371	-5.1494	-0.98139	0.39773	-6.9693	0.50694	-3.0408	-0.090672	0.4111	-4.0866	-3.3369	-6.2565	-5.4806	-4.1148	-7.2864	-7.624	-1.8099	-8.735	-4.6449	0.17222	-4.9876
4.5927	5.0662	2.0045	10.478	5.828	6.9218	-0.36562	1.4015	5.9603	4.841	7.2043	7.0029	2.8092	8.0521	3.6646	4.8689	5.9529	9.6986	6.4951	1.3682	4.8564	2.9704	1.3743	1.0765	2.6345	6.8219	4.5664	6.0103	6.9439	6.4637	5.2043	3.2406	4.5478	1.0779	7.3781	1.8716	2.9879	4.9131	5.6797	4.0506	1.8887	4.0028	3.5008	2.2837	2.8232	5.5972	4.4226	5.5658	2.4396	4.1418
-10.03	-12.723	-15.123	-9.968	-8.1412	-9.7385	-11.926	-12.202	-11.968	-12.148	-13.038	-10.489	-15.788	-19.732	-15.835	-10.11	-12.814	-15.856	-14.166	-14.919	-13.54	-15.432	-10.231	-12.145	-13.051	-16.914	-11.964	-11.044	-15.024	-13.938	-10.388	-13.195	-12.263	-14.124	-10.537	-13.729	-13.763	-9.3783	-13.767	-14.648	-9.5649	-9.3799	-14.936	-13.344	-11.209	-11.356	-13.208	-10.436	-13.272	-15.516
-0.046667	0.5408	2.1795	1.503	1.6301	1.5891	1.7533	3.0788	1.125	-0.0085195	-3.2629	-2.664	-0.20468	1.779	0.055274	1.5066	4.9536	-0.58668	0.79693	0.69993	-1.9551	1.1134	-3.6118	2.6698	4.8518	1.3415	-1.1102	-1.0906	-0.20252	1.849	3.0676	-6.0671	3.7266	3.2623	-2.6867	3.0258	4.8123	6.4111	-0.30247	-0.94858	0.70808	1.6396	5.6205	0.31048	0.019085	5.9119	0.45871	1.1051	0.95698	3.5507
3.7808	-4.7	-5.517	-3.3977	-8.6835	-0.9993	-7.2654	-4.7104	-3.7759	0.13125	-7.5286	-7.3933	-3.2982	-1.6023	-1.7956	-5.28	-7.7974	-1.9853	-4.9916	-7.335	-0.63066	-2.4232	-8.6162	-8.6295	-3.5563	-4.2672	-5.5777	-5.1681	-1.6221	-3.6364	-3.3153	-3.5921	-3.9925	-2.6509	-2.4944	-6.3127	-1.3979	-3.9411	-2.7881	-4.6743	-2.6168	0.1375	-8.2947	-4.6731	-3.9569	-3.1226	-0.755	-4.2957	-6.1918	-2.3518
-8.5327	-2.9666	-4.1929	-6.4567	-8.7022	-2.6038	-6.4554	-6.1152	-6.7345	-6.224	-6.7111	-3.3011	-3.4774	-9.0331	-3.4296	-2.1597	-4.5072	-10.354	-3.7772	-2.6316	-6.1438	-2.3519	-2.5406	-5.5515	-6.9934	-6.4095	-7.2579	-1.1006	-9.6213	-8.5012	-3.7037	-7.0838	-8.6968	-1.6673	-1.1636	-9.5284	-2.552	-7.4677	-4.0303	-8.6224	-4.0218	-1.0177	-2.5068	-5.2367	-5.4553	-2.7842	-3.0505	-4.5084	-4.3849	-2.9655
-13.864	-11.408	-12.768	-19.797	-8.9462	-15.078	-8.8316	-19.175	-11.563	-10.082	-15.796	-10.386	-11.356	-14.4	-10.939	-20.03	-12.072	-8.6633	-13.524	-12.722	-7.9307	-14.475	-18.307	-14.337	-6.9524	-13.784	-10.421	-10.627	-16.255	-13.234	-10.024	-11.584	-13.583	-12.588	-15.688	-11.36	-16.36	-15.916	-12.449	-14.618	-16.338	-8.9489	-12.483	-14.374	-10.951	-10.969	-11.563	-12.925	-16.093	-13.92
-6.8343	-13.407	-17.339	-10.401	-12.772	-13.792	-14.991	-14.273	-13.087	-8.7414	-12.216	-12.684	-11.966	-17.116	-14.982	-11.104	-13.567	-8.4864	-9.7938	-8.5551	-8.8427	-12.214	-11.354	-10.423	-9.415	-9.0494	-15.177	-12.343	-10.833	-12.646	-14.294	-7.3142	-10.254	-9.388	-10.819	-14.049	-11.45	-15.162	-12.047	-11.099	-10.536	-12.565	-7.8888	-13.204	-9.1953	-9.2801	-10.006	-12.862	-12.647	-11.576
-2.8921	1.7915	-0.35431	-2.9014	-1.0854	-0.56975	-2.3034	-1.3771	-1.0733	3.4127	3.1825	-1.2335	3.427	-0.04643	-0.25905	1.3451	-3.4308	-0.38167	-3.0723	1.9207	-3.3033	-1.7187	2.5487	-4.4663	-0.9337	-1.4914	-1.4902	-0.65146	-0.0085968	-1.7113	0.7754	0.029036	0.65642	0.32645	0.47856	0.41985	1.4556	-2.1374	-2.8872	-4.565	1.578	-1.0715	-3.3267	2.9267	7.2515	-1.583	-2.1402	-1.7199	5.0597	0.81538
2.5487	3.0437	-1.5458	1.7552	1.65	-0.78785	1.4779	2.0187	0.94224	8.0472	3.0611	-0.63984	-0.065273	-2.2831	-1.427	2.7763	2.6633	2.2399	-2.7132	4.9172	3.3524	1.6658	1.8434	2.9164	5.0026	1.4705	3.3799	0.58978	1.9436	-1.649	4.7945	-0.56223	2.7665	-2.0597	2.2367	3.0962	-0.15451	-1.984	2.2772	-1.9628	2.508	-2.2345	2.9259	3.4454	3.6498	2.2064	-0.52934	3.1383	0.57372	3.4722
-2.3149	-0.69674	-5.6852	1.1086	-6.1594	-3.5565	-0.82487	-3.4469	-6.3508	-0.38939	-0.50876	-3.5748	0.043925	-5.4352	1.4466	-2.0698	-3.6792	-4.03	-6.8553	-1.9965	1.8695	-5.7235	-3.6939	-3.9882	-8.2026	-6.865	-3.2131	-5.2466	-3.5598	-2.9331	-4.7938	-3.8319	-1.7923	-4.4176	-2.8353	-3.1322	2.3085	1.4127	-0.77846	-6.1154	-9.3434	-1.8092	1.5606	-0.9312	-3.8014	1.645	-1.0524	-4.7114	-6.2893	-3.112
2.2874	-0.79085	-3.6606	-1.5909	-0.49569	0.10927	-0.18118	0.74918	-1.3079	-2.766	-6.4458	0.42284	0.32644	-2.9119	5.3506	-3.2086	2.5954	0.82108	-3.0285	-1.9212	0.85787	2.4415	-1.9012	-0.8354	-1.5436	1.4905	0.52747	2.6789	-4.2329	0.051152	-0.60251	1.3685	-4.8389	2.3978	-1.2762	1.3514	0.40993	-4.9552	1.2807	-3.1612	-5.7801	-0.51952	-1.6988	-2.9938	0.93489	-1.9197	-2.4556	-0.38749	1.5021	4.0459
-3.7383	-7.0935	-1.7983	-5.8627	-2.1472	-2.1622	-5.3639	-8.2586	-4.3253	-5.1946	-4.3127	-1.7263	-2.1156	-3.9055	0.1198	-5.714	-7.2222	-2.5253	-4.7811	2.1729	-3.6809	-3.8483	-5.2742	-6.5943	-2.4991	-3.3982	-4.7156	-2.6611	-4.8711	-6.957	-0.75018	-4.4403	-3.1671	-10.252	-1.1433	-4.6624	-8.487	-5.9084	-6.8435	-2.7406	-1.9158	-5.471	-3.5679	-2.9874	-2.3859	-2.6521	-1.0824	-3.8829	-2.2753	-6.0975
-21.336	-22.482	-25.495	-22.466	-18.967	-23.262	-23.276	-24.723	-19.535	-17.851	-20.289	-23.182	-24.777	-20.692	-24.785	-23.555	-21.844	-22.939	-21.831	-19.231	-23.98	-25.361	-20.994	-23.037	-18.358	-19.873	-27.382	-14.689	-19.481	-24.114	-18.773	-21.489	-20.642	-22.982	-17.393	-24.152	-20.305	-22.089	-25.687	-20.736	-23.743	-22.924	-22.56	-21.908	-21.844	-20.581	-21.049	-17.264	-27.365	-19.73
1.8075	0.35267	-1.4102	0.4298	5.9342	3.5182	3.3266	-1.5204	0.35327	1.722	3.3324	1.495	-1.3786	0.78792	2.5047	2.5392	1.4712	2.6535	-0.39989	5.1732	3.9406	2.1181	-1.1315	0.81519	7.8903	0.56079	-0.59268	-0.73639	-2.9255	2.1299	2.4841	3.1576	1.7541	0.35676	1.8487	5.5711	5.3612	0.47636	2.4548	3.2815	1.8392	0.83897	-1.354	0.62418	4.9575	1.2025	-0.62278	1.1183	2.9138	1.7417
-4.0494	3.549	-6.7868	-6.1497	-7.7597	-1.9608	-1.7676	-3.6896	0.2696	0.99501	-5.0909	-2.1972	-0.13569	-0.10157	1.5783	0.69808	1.4232	0.85977	0.56293	-1.8118	-1.8613	-7.0745	-2.4577	-2.3458	-5.1632	-1.729	0.67548	3.1964	-2.6227	-2.516	-3.1174	-8.9079	-1.5023	-1.2727	-1.3227	-9.5283	-0.68196	-5.2159	-2.6778	-0.3489	-2.7535	-3.4127	-5.0984	-1.5734	-7.5035	-0.74343	-4.2896	-3.6943	-3.1269	0.47118
9.0122	4.1511	6.3071	4.9531	7.6016	8.8308	6.0637	4.9065	5.4572	9.0893	9.4085	6.0304	7.206	7.502	7.039	8.8186	5.2618	5.9825	10.742	6.4418	5.6446	8.4875	7.7092	8.9988	5.7927	10.019	3.9327	7.044	7.8544	4.3228	5.8876	6.2024	10.157	8.8212	4.3106	9.8277	4.9205	9.2271	2.9821	10.481	2.6499	6.1083	5.2147	5.577	7.4698	4.5028	7.3119	2.4152	7.3385	9.394
-4.4491	-1.8111	-1.0832	-4.1612	-6.5295	-3.5547	-3.2784	-7.0347	-4.1836	-9.1129	-6.0512	-6.5779	-2.2636	-6.701	-2.1623	-3.1878	-0.78005	-6.484	-4.4975	1.9044	-2.0312	-0.73451	-2.2264	-6.654	-3.023	-1.8075	0.97001	-1.8018	-4.9939	3.9146	-0.37398	-5.3248	-11.54	-4.6453	-3.3856	-3.2725	-6.5153	-4.2028	-0.0018351	-4.0994	-1.8315	-5.9434	-1.3812	-5.0055	-1.0912	-3.0358	0.059294	-3.0431	-4.3203	-3.2744
-1.4883	-4.2899	-5.1078	0.51378	-3.0221	-2.0729	-0.41159	-7.7488	0.924	0.79739	-2.1906	-2.7602	-1.7595	-0.94339	-3.1851	-2.2409	-1.0711	1.0117	2.2108	-2.6007	1.1212	0.60637	-0.62855	0.26177	-0.029068	-1.0675	-1.8575	3.0222	-0.45481	-1.1484	0.02672	-0.49704	-3.6871	1.9606	-5.1851	-5.8486	-1.9326	3.9275	5.0161	5.5952	-3.7247	-1.3901	-1.7871	-1.0901	-1.8626	-2.6475	-2.1038	-2.2257	0.39831	2.3251
-13.744	-11.525	-10.082	-15.246	-15.433	-16.097	-12.547	-6.3385	-15.026	-11.57	-9.0993	-9.6193	-14.765	-14.719	-13.56	-12.85	-9.0355	-14.663	-11.433	-8.7419	-14.158	-11.753	-15.438	-11.655	-13.935	-10.582	-9.4406	-12.772	-16.121	-14.923	-12.48	-14.308	-11.939	-11.646	-13.944	-16.657	-11.891	-12.316	-15.144	-12.068	-12.452	-12.163	-11.376	-12.486	-12.296	-12.634	-10.742	-12.708	-15.067	-15.275
-12.495	-7.2565	-9.9139	-16.363	-13.423	-15.684	-15.463	-10.004	-20.245	-12.857	-18.565	-7.7072	-12.937	-14.936	-13.536	-12.428	-13.57	-14.004	-17.673	-9.8086	-13.114	-13.883	-11.998	-12.747	-15.202	-11.157	-14.635	-15.303	-10.368	-13.492	-11.382	-11.695	-11.029	-17.261	-11.75	-13.491	-13.845	-11.17	-10.865	-20.568	-11.459	-17.061	-6.7247	-12.605	-15.516	-15.91	-9.8813	-14.312	-12.862	-9.3859
1.2211	-1.8188	-0.72371	-1.6282	-3.4512	-3.524	2.4566	-1.3716	-1.3867	-1.3366	-4.1766	0.18617	-3.3638	-1.5335	-1.7679	-1.3773	-3.4146	-1.239	0.50588	-4.6911	-1.0431	-1.8921	0.18236	3.8032	-2.4837	-1.3212	-3.7829	-3.6213	-1.4008	-0.62133	1.3806	-1.3699	0.51082	0.7054	-6.2447	-3.1578	2.0055	0.17508	-1.9494	-1.6154	-0.031034	-0.57894	-1.1615	-5.642	0.5564	-4.6888	0.25555	-0.14651	-3.9732	-0.3289
-0.78515	1.16	-1.3563	1.0429	2.0953	8.4265	2.5171	2.445	3.7373	2.1609	1.2985	3.7833	0.35427	-0.54014	3.2507	-0.2845	1.1756	0.0051295	4.4084	-0.14149	5.0006	0.46307	-0.87954	2.2208	0.092478	2.5433	-2.8475	2.6263	-2.1598	3.4986	4.11	4.9456	3.8881	-1.3895	-2.1604	8.3774	4.0682	-1.0533	2.2581	2.4766	1.8565	4.0169	-2.9796	-2.5844	-1.5776	2.6752	3.5845	0.79116	8.0732	-0.84926
-0.82094	-3.5186	-0.56202	-0.38118	-2.8265	-5.5028	-0.0013853	-2.5832	1.2202	0.80696	-6.4339	-0.98403	-1.9352	2.1642	-0.19482	-0.34205	1.3084	0.39242	2.0438	1.5818	4.0964	2.9362	-4.54	-2.1461	-2.8926	-4.5804	-2.5219	-1.0243	1.8104	-2.4538	-3.0772	-1.4757	0.38533	-0.4534	-0.21868	2.0732	-0.39743	0.37253	1.074	2.8829	2.0107	-2.8554	-3.4954	1.8197	-1.2277	-3.0008	-2.5974	0.42198	-0.52491	-0.29538
-1.6176	-5.1599	-6.2694	-4.6526	2.1117	0.19631	0.10879	-3.0121	-1.4957	-1.6525	-1.9807	-1.4264	0.98372	-3.4737	2.9567	0.21811	-0.055072	-0.88245	-2.243	-1.6258	1.1078	-4.1516	-0.042197	-2.357	-3.4303	-2.6907	-0.69791	-1.567	-5.4641	-1.7377	-4.1425	-2.5553	-2.4273	-3.2808	-4.1126	-4.8168	-0.98068	0.94023	-0.59307	-1.6058	1.1477	-0.22762	2.4681	0.3285	2.7839	-7.2495	1.5208	-4.2037	0.039845	-0.15348
-9.6797	-17.15	-14.057	-10.66	-14.017	-10.652	-16.228	-13.93	-16.078	-12.47	-15.132	-14.406	-12.579	-11.316	-16.161	-16.175	-14.024	-14.175	-13.64	-14.685	-11.022	-15.438	-13.339	-11.023	-11.375	-12.619	-10.078	-18.846	-11.853	-14.833	-12.972	-13.795	-12.989	-11.537	-12.34	-19.063	-10.638	-11.618	-13.321	-18.087	-16.293	-11.48	-14.154	-15.855	-14.388	-15.468	-9.7351	-12.013	-12.792	-10.741
3.147	4.5812	3.9327	4.4276	1.0709	5.1514	8.1068	8.9629	4.8408	6.7486	6.0057	6.814	3.0483	8.866	9.4801	7.1591	2.579	6.3781	8.878	4.1319	9.145	3.5178	4.8082	3.9648	3.9484	2.7745	0.27671	5.3529	5.2318	6.2258	8.0548	6.4691	7.3376	3.1275	5.323	3.6304	8.4432	5.542	7.9657	3.6029	6.8017	6.0231	3.7699	7.8546	1.6871	7.6352	9.6588	7.9364	4.7727	5.2074
-3.2092	-2.6703	-6.665	-5.8726	-5.5578	-4.6461	-6.6029	-1.1446	-4.8925	-7.5126	-3.3055	-4.4478	-7.1053	-3.1613	-3.8685	-3.4332	-6.978	-0.76022	-3.6279	-4.8196	-2.955	-1.8211	-4.8287	-6.0433	-4.5848	-6.733	-4.8934	-0.56621	-7.8918	0.3786	-6.9289	-3.6195	-8.4632	-12.168	-5.6432	-3.669	-3.1689	-11.578	-7.6082	-4.559	-2.2657	-4.041	-4.2106	-2.0066	-2.4125	-1.5838	-2.8444	-8.2554	-5.5534	-4.0709
-0.52407	-2.4735	0.44503	-5.0032	1.232	-7.5397	-2.6238	-2.0687	-1.3802	-2.9472	-3.4078	-5.3425	2.6158	-4.6404	1.4891	-3.4494	-3.9566	-6.4047	1.3709	-1.6174	-3.1065	-5.6377	-2.6547	-5.3612	1.7624	0.042711	-2.924	0.26563	-2.0789	-7.0192	-4.8697	-1.1672	-1.0487	-3.0149	-3.0574	-4.8028	-3.4637	-0.65297	1.4584	-5.5301	-5.4676	-1.7013	-2.8129	-3.9227	-3.2579	-4.2597	-4.1235	-6.7877	-0.74599	-7.3273
5.6778	6.9354	5.5543	2.1362	5.5511	10.169	10.495	7.0887	9.4414	9.6904	6.2841	10.648	7.9338	8.8556	10.552	7.8738	5.7025	5.4769	7.1127	10.604	10.297	3.4059	10.659	0.18514	7.4896	4.2395	11.249	8.9197	4.5716	6.9154	10.545	10.262	1.5324	2.841	5.4113	9.0231	4.7862	3.9175	6.9058	8.3857	8.309	5.5187	4.9945	6.3167	4.386	7.891	7.4735	6.8386	6.1095	6.7394
1.8651	5.128	3.2995	2.9316	3.774	5.3347	0.34602	4.4246	-0.42567	3.9644	3.4113	6.4185	0.11017	5.1375	-0.15773	8.6867	2.2278	-0.034029	2.604	2.8845	7.0672	2.883	4.9992	2.3692	2.5602	-0.069043	-0.021046	2.7339	3.6246	3.3021	6.146	0.45976	7.6802	3.3775	3.4609	2.2215	4.5745	2.0133	3.2768	3.4362	6.5013	4.8149	3.8684	5.7505	6.402	-1.1668	5.2661	4.1519	3.8417	4.4089
6.1559	7.6412	4.869	9.1812	7.0694	9.6362	8.2669	5.2474	5.8141	6.5012	10.672	7.8002	6.7778	8.7595	7.1346	8.164	5.8974	3.4975	9.4314	6.9553	11.984	6.1558	6.3464	6.9849	6.5211	5.212	10.396	7.7532	3.5904	8.7883	4.4482	1.5039	9.9089	6.6822	7.7991	4.0655	9.1759	10.353	7.057	9.0808	2.4926	5.7023	7.0682	6.3359	-1.2927	6.6292	10.596	6.4405	10.776	3.3469
1.2806	-7.8259	-7.4517	-0.14137	-0.85834	-2.5149	0.55147	-5.8478	0.76318	-1.8141	-3.5925	-0.85278	-5.3241	-3.0116	1.5289	-1.4898	-4.9734	-4.1852	0.3513	-2.1603	0.15618	-4.7818	-5.7138	-5.9394	-2.3865	-5.3815	-3.0401	0.17209	-3.8744	-6.3903	1.3172	-3.0247	-4.9965	-1.2077	-3.2446	-5.535	-4.3328	0.98469	-1.3115	-5.6398	-4.8025	-0.36344	-2.0105	-4.6595	-1.7576	-3.2273	1.1679	0.090635	-3.0013	-1.3146
-12.157	-12.194	-9.3404	-13.621	-12.477	-14.582	-10.645	-16.688	-16.509	-12.653	-13.843	-8.0556	-13.28	-16.404	-16.031	-14.259	-16.409	-12.942	-13.488	-14.08	-17.924	-15.646	-13.085	-11.948	-15.799	-9.3823	-9.5394	-14.77	-11.653	-17.473	-14.057	-12.119	-19.769	-16.834	-11.867	-11.153	-12.139	-14.265	-16.754	-9.8656	-11.743	-10.481	-11.819	-12.252	-15.891	-16.928	-8.527	-7.502	-11.845	-8.5676
-13.393	-12.381	-17.75	-9.8899	-14.258	-13.704	-12.345	-7.9606	-12.834	-14.049	-10.037	-10.105	-12.885	-12.53	-10.188	-15.75	-17.114	-16.237	-7.6521	-12.22	-11.934	-10.9	-13.805	-11.353	-10.677	-14.096	-12.928	-17.101	-9.0711	-11.963	-8.1496	-16.639	-14.729	-13.384	-16.62	-14.543	-14.895	-14.587	-11.784	-12.736	-14.602	-13.167	-10.512	-10.883	-8.5596	-13.296	-13.118	-11.745	-11.761	-15.36
-10.407	-14.826	-12.507	-13.779	-10.692	-14.298	-13.078	-11.671	-11.609	-11.683	-14.584	-8.4259	-12.888	-11.574	-8.1531	-14.154	-15.404	-12.266	-11.516	-11.528	-14.055	-11.176	-9.9213	-14.019	-11.943	-12.178	-16.174	-10.42	-13.373	-15.689	-8.7038	-17.223	-12.799	-9.7151	-15.02	-14.931	-12.594	-13.639	-13.53	-18.676	-15.285	-11.803	-15.262	-10.187	-15.236	-13.074	-9.7519	-15.416	-11.707	-14.445
1.4116	1.6417	-2.0149	-2.3182	-0.75472	0.67454	-1.2966	-5.0308	1.8164	-1.5598	1.1501	-3.0714	0.88482	0.64425	-0.79369	-0.39145	2.4778	-0.85532	0.72296	-1.953	0.29002	-0.75309	1.9056	1.3053	4.8782	0.35754	1.2142	0.87529	0.57443	0.44416	-0.5096	-0.63055	-0.27265	-0.51012	-0.80273	-0.58897	6.8179	-1.4523	3.0997	-3.8545	-2.5789	6.5079	1.7251	-0.85052	2.3617	-2.2038	-0.04023	0.60972	3.0001	-0.10778
-24.264	-24.103	-27.064	-26.761	-25.162	-21.919	-21.892	-21.074	-22.732	-19.997	-22.639	-20.039	-19.072	-18.076	-21.511	-25.845	-20.618	-22.101	-21.203	-26.096	-22.393	-23.312	-21.983	-20.853	-18.433	-23.014	-20.555	-18.996	-23.164	-21.694	-22.304	-20.188	-21.268	-21.313	-24.226	-17.155	-21.494	-21.97	-22.145	-24.465	-21.338	-22.826	-17.603	-23.519	-21.387	-17.149	-23.699	-21.294	-19.756	-22.528
7.5753	5.887	10.93	8.4236	6.5894	5.9069	5.2997	6.5744	5.9919	6.3507	7.9011	7.2883	11.434	11.303	9.4821	4.1061	3.8575	9.9927	7.4386	10.594	8.4559	9.3248	9.1329	6.0311	8.4644	7.4843	2.8025	6.4296	8.2525	8.5421	6.97	7.2514	9.121	9.1327	5.7591	10.329	6.8556	7.6961	4.8328	8.0205	11.203	7.0789	8.3098	9.07	8.7587	8.2082	9.0091	11.66	11.37	9.2375
-22.535	-18.013	-20.589	-20.395	-18.616	-19.15	-24.106	-22.721	-19.173	-23.339	-15.339	-22.38	-19.271	-22.167	-18.838	-19.25	-21.043	-19.255	-23.366	-20.479	-17.901	-18.88	-24.557	-23.868	-17.086	-19.196	-20.591	-17.963	-17.529	-24.187	-19.871	-19.582	-17.746	-21.344	-26.617	-22.515	-19.753	-21.266	-23.982	-17.333	-20.672	-15.882	-19.97	-16.404	-22.478	-23.002	-20.559	-22.638	-22.207	-20.697
-3.0465	-1.9918	-1.4074	-8.0468	-3.8322	-2.4076	-3.8165	-3.4959	-1.864	-6.7305	-6.7645	-6.3822	-2.6329	-6.7211	-5.8556	-2.3243	-7.1584	-2.3953	-2.549	-7.235	1.0883	-8.0099	-3.6558	-6.6714	-6.6709	-4.0142	-5.3858	-9.3475	-4.9772	-6.3779	-4.8271	-0.95102	-4.5595	-2.4709	-3.7427	-2.0203	5.7179	-5.1735	-0.0082763	-1.3305	-6.4803	-3.1031	-2.3008	-4.4093	-4.4473	-7.1643	0.46735	-4.0655	-7.5964	-5.5804
-16.853	-9.57	-11.344	-15.983	-16.645	-16.546	-14.485	-13.372	-12.256	-12.778	-15.316	-11.179	-13.408	-14.355	-15.049	-14.84	-13.445	-13.179	-11.834	-13.808	-13.489	-9.5306	-14.435	-16.11	-17.36	-16.023	-15.859	-14.802	-11.231	-12.745	-10.562	-14.809	-9.5599	-11.007	-14.95	-13.69	-17.265	-13.628	-14.059	-11.868	-17.102	-11.614	-12.546	-7.6833	-21.336	-15.03	-13.931	-14.563	-16.657	-17.298
0.49159	4.2468	2.0297	3.9897	1.8111	-1.6696	4.2039	1.9336	0.085801	-0.070611	-5.0989	2.5846	1.2554	0.91086	-1.1636	2.1026	-3.8389	1.3557	1.3099	3.6315	2.6953	0.27245	2.1916	3.981	0.71387	2.5614	2.6328	-2.6614	0.58802	2.1781	1.0696	-1.9214	-0.18724	0.44156	1.8772	-0.13102	0.12417	-0.39612	1.3551	0.62795	-2.8865	0.66483	-0.52372	-1.109	1.3414	3.4761	0.86432	3.943	0.3883	7.0336
-12.5	-13.196	-12.835	-10.356	-8.1931	-9.9723	-7.5946	-7.0123	-8.1538	-11.622	-6.7451	-13.098	-11.897	-13.606	-8.6589	-12.077	-11.109	-11.332	-11.408	-14.901	-8.0655	-13.535	-8.9371	-10.57	-10.687	-9.7873	-12.028	-11.199	-8.882	-8.3406	-14.125	-9.2895	-8.8267	-8.4241	-13.433	-11.48	-6.7753	-12.733	-13.879	-13.112	-10.17	-11.688	-13.82	-6.7235	-9.5823	-11.311	-5.379	-13.711	-15.474	-6.1294
-7.5036	-5.3379	-7.434	-6.8135	-9.518	-5.0702	-8.2938	-5.3041	-4.9435	-6.6022	-9.2177	-8.6276	-9.0901	-3.8098	-4.731	-7.8063	-3.3705	-7.9096	-2.6999	-7.41	-2.4577	-6.3492	-10.53	-8.6053	-6.9337	-5.293	-3.9377	-5.1424	-5.5674	-5.5372	-5.2552	-8.2331	-4.4145	-5.1969	-2.8654	-5.3363	-4.2677	-3.7365	-9.801	-3.0814	-10.921	-6.2318	-2.3051	-2.9568	-3.9756	-7.6435	-1.5499	-6.046	-0.63837	-8.029
-3.0658	-8.1296	-5.6379	-5.3012	-6.8534	-6.8741	-4.9109	-3.9642	-2.0319	-1.0609	-4.182	-3.6922	-4.4131	-9.1067	-5.5917	-6.4976	-1.8952	-7.2025	-8.8174	-7.3634	-5.3337	-11.187	-5.9092	-7.5297	-4.7247	-6.5435	-7.7181	-6.4569	-6.5312	-4.9973	-5.6599	-2.1447	-3.6008	-7.7809	-2.387	-5.2831	-4.6488	-3.9251	-4.3961	-5.0349	-8.2123	-9.4864	-8.661	-5.872	-4.9136	-11.367	-9.3131	-5.4606	-5.3546	-5.5378
-8.3554	-11.012	-13.608	-16.122	-13.51	-12.068	-12.346	-12.377	-10.22	-11.407	-14.789	-15.47	-13.871	-17.04	-11.848	-11.138	-13.892	-8.9749	-13.048	-15.556	-13.721	-9.854	-12.423	-13.713	-19.014	-12.09	-7.6997	-12.245	-15.342	-15.72	-15.746	-16.112	-11.195	-12.891	-13.129	-12.423	-13.439	-12.02	-12.445	-10.365	-15.156	-13.283	-11.943	-16.222	-15.7	-13.559	-11.911	-10.987	-12.062	-9.4456
-12.376	-13.934	-15.291	-11.598	-15.924	-8.4528	-13.385	-10.467	-8.7947	-10.638	-9.5795	-11.8	-12.608	-15.175	-10.369	-13.541	-8.9094	-8.2986	-14.908	-10.18	-9.3117	-7.2713	-14.799	-12.374	-10.264	-15.253	-13.059	-12.233	-4.8344	-10.979	-9.5862	-11.018	-9.7106	-10.877	-13.534	-11.536	-11.327	-8.7408	-8.2193	-17.317	-9.5495	-8.3117	-12.2	-11.518	-14.136	-9.4127	-9.9251	-13.54	-8.7594	-14.598
-5.6313	-9.8041	-7.3147	-5.2876	-0.35459	-2.5162	-1.3181	-1.5421	-4.6346	-4.733	-6.175	-8.8435	-6.6834	-8.7818	-5.8202	-5.5242	-8.3928	-2.6065	-6.5111	-1.3732	-6.5189	-5.2849	1.5797	-3.5119	-0.70486	-10.496	-4.7383	-10.044	-8.1912	-5.7527	-7.6676	-5.9628	-3.0094	-3.9285	-4.7353	-7.2919	-5.3731	-2.4662	-4.9573	-6.9427	-8.0388	-4.3278	-7.3893	-6.2425	-6.1129	-5.4519	-3.6069	-6.2268	-10.101	-3.0149
5.4495	6.394	10.725	5.874	6.6624	4.2031	3.3826	8.827	6.6423	7.0292	2.319	3.3388	7.6494	8.5795	2.7727	7.2174	4.2253	4.8943	9.6338	4.4689	5.2235	9.0328	5.4503	2.9769	1.7265	7.7427	1.6011	3.7449	4.1246	5.8787	5.2289	7.2774	5.7293	5.3065	4.0103	12.341	3.7312	3.3828	8.5095	5.1481	4.9113	8.6895	6.2222	3.9895	7.1742	9.778	7.0967	5.3608	8.3232	8.3962
-8.7687	-10.41	-10.416	-7.4465	-9.5972	-9.96	-10.315	-8.108	-7.7953	-7.7034	-13.031	-8.3429	-9.3747	-9.446	-13.261	-9.9077	-10.28	-10.028	-5.8256	-9.8357	-9.7692	-9.3244	-11.124	-11.351	-13.122	-9.287	-16.154	-9.4767	-8.0618	-11.803	-12.173	-13.352	-6.0509	-6.1937	-9.1433	-12.106	-10.159	-3.7469	-8.6121	-8.8538	-6.1997	-13.673	-11.03	-11.853	-12.741	-11.464	-6.9413	-8.3682	-7.2564	-9.6128
0.52515	2.5213	3.4908	0.66163	-3.0448	-1.0411	1.0539	5.3663	1.248	0.37329	3.5981	2.4951	-1.1611	2.854	2.2872	-1.1579	-2.5657	2.982	-3.1151	-2.6725	3.1893	0.58823	-0.2852	0.5361	2.3895	6.5902	1.6829	-0.74831	1.0498	0.68039	-2.2838	0.66903	1.5411	1.7526	-4.0841	1.7169	1.0254	2.4724	-3.8035	1.0656	0.3784	2.1818	3.8983	-2.1597	3.1725	-2.1949	1.4605	-5.3953	0.42198	-1.5657
-7.9189	-5.7113	-11.727	-9.4036	-3.596	-5.2683	-9.4961	-8.7915	-3.6632	-4.1428	-7.7602	-9.0242	-5.1126	-10.182	-6.3834	-7.3267	-8.548	-10.419	-5.039	-6.8733	-10.066	-6.5495	-11.662	-9.7221	-10.156	-9.7169	-5.0857	-6.6278	-9.1741	-10.191	-10.32	-7.1441	-9.8013	-9.9774	-7.9901	-3.8793	-9.3014	-3.6054	-8.0326	-9.3018	-8.0416	-4.8624	-7.5986	-5.7294	-7.9714	-10.152	-7.8121	-9.9882	-11.294	-7.8614
-20.605	-22.161	-22.614	-18.953	-24.425	-29.153	-21.43	-19.79	-23.2	-22.179	-19.777	-22.564	-21.674	-21.108	-21.645	-24.296	-24.488	-27.35	-19.309	-21.378	-22.289	-21.042	-19.23	-20.207	-23.699	-21.904	-18.852	-19.147	-22.304	-20.864	-27.218	-21.445	-21.545	-26.382	-20.056	-16.666	-26.153	-21.247	-17.371	-23.169	-20.082	-17.667	-23.208	-21.414	-19.73	-19.412	-26.892	-23.513	-27.151	-21.366
-5.8996	-4.3503	-3.862	-2.8663	-4.2896	-6.7012	-2.1247	-6.021	-5.1696	-3.6991	-0.29015	0.12253	-3.4839	2.9027	-2.7398	-4.6549	-1.5526	-7.1062	0.22567	-4.4258	-3.7753	5.4517	-4.3676	-6.5258	-1.4976	-3.4538	-2.414	-0.52285	-5.6784	-2.881	-0.67402	-3.9065	-3.0713	-3.9834	-4.5552	-4.4987	-6.228	-4.4984	-5.5824	-5.782	-4.6288	-0.67224	-5.8828	-5.548	-1.4013	-6.6655	-3.3137	-3.4073	-4.8532	-3.2732
-13.498	-11.334	-10.382	-8.2257	-11.406	-12.698	-12.908	-9.988	-9.4752	-12.039	-11.412	-4.5334	-13.562	-11.154	-9.1967	-7.3339	-6.714	-12.09	-10.054	-10.128	-8.9668	-11.297	-10.847	-9.9253	-10.1	-11.021	-10.159	-14.546	-9.0972	-15.128	-10.779	-9.5629	-6.8458	-12.722	-10.608	-8.7972	-8.6964	-9.5313	-9.1535	-11.382	-11.983	-9.1733	-12.334	-11.825	-5.926	-13.282	-13.557	-12.979	-10.085	-9.7511
-5.9471	-5.6117	-7.7564	-2.2182	-5.1231	-0.84226	-7.3719	-6.9074	-6.7451	-7.2856	-6.2657	-6.7492	-4.67	-2.9243	-6.6758	-8.7211	-9.3697	-4.8751	-2.9854	-9.032	-6.3152	-5.7691	-5.9011	0.20172	-10.661	-3.5818	-6.6775	-6.2853	-8.6898	-2.2215	-2.0765	-2.1633	-7.7145	-4.8029	-6.1412	-2.4767	-5.6019	-8.447	0.89496	-0.40665	-6.9066	-1.8154	-4.693	-4.6909	-6.2152	-6.4124	0.10849	-6.1449	-6.0457	-5.5264
-0.86248	-5.1627	-2.9242	0.84192	-4.5478	-1.243	2.5452	-2.1989	3.6089	2.6175	-2.3664	-2.3522	0.91505	-2.366	1.3418	-0.57724	4.0156	-1.0145	-6.3456	-1.8204	0.012634	-5.2955	1.1765	-4.2616	0.24822	1.4103	-2.4957	7.4718	3.5262	-3.2934	-1.1492	1.0619	0.61428	-1.4567	-3.5792	-1.803	1.3809	1.1383	-4.1042	-4.384	-1.544	1.1765	1.6634	-2.888	2.6048	4.3008	-0.20787	2.4338	-0.94148	0.86864
-2.0836	0.027162	-4.4495	-5.1651	-1.1568	-5.5587	-5.8539	3.1013	-2.7449	-0.99712	0.45904	-5.0139	-1.3976	-1.4534	-2.7409	-3.698	-4.8592	-0.16121	-2.2546	-0.10127	-3.895	-1.7534	-1.8661	-2.4299	-0.64223	-1.5181	-1.9424	-0.48911	-0.78425	-2.6284	-3.848	-0.9366	-7.0327	-0.43298	-5.2283	-2.7763	-5.1712	0.093793	-0.87315	-1.5156	-7.0286	-3.5546	-1.4245	-5.0251	0.60203	-3.9925	-0.081907	-1.6846	-3.9536	-1.142
-1.8568	-3.9024	2.5377	-2.9243	2.4191	-2.2215	-1.7717	-1.5592	-1.8406	-1.9245	-3.8008	-3.1865	-1.033	-7.5058	-3.1504	-0.94333	0.43893	-7.6417	-6.1032	-5.8388	-7.5515	-4.4926	-1.7769	-7.4449	-2.6348	1.5423	-1.8589	-2.6884	0.84873	0.94521	-0.17721	-5.6904	-5.1749	1.4734	-2.5231	-1.3473	-2.7079	1.776	-2.2951	-3.4547	-5.9453	-6.4877	-7.0871	-5.3183	-1.6132	-2.3645	-0.62792	-7.523	2.927	1.692
-21.113	-25.434	-20.939	-21.818	-19.448	-28.183	-19.609	-25.089	-18.174	-20.911	-21.399	-24.043	-23.65	-20.014	-22.098	-18.777	-19.895	-23.176	-19.805	-26.158	-22.531	-22.302	-19.638	-20.274	-21.15	-17.415	-21.49	-20.868	-21.23	-20.485	-19.39	-22.557	-22.227	-21.772	-21.559	-19.86	-21.087	-23.164	-22.605	-21.351	-21.058	-20.213	-23.431	-19.817	-24.693	-19.8	-22.754	-21.041	-20.914	-21.643
-4.7182	-11.333	-9.134	-5.1759	-3.2483	-5.5767	-6.8812	-4.4989	-1.9349	-11.806	-4.5612	-6.7845	-6.5005	-4.3683	-4.1568	-6.3175	-11.33	-5.0885	-7.8025	-7.3529	-7.3418	-4.7826	-7.7733	-8.1257	-8.889	-2.0576	-3.9273	-9.9847	-5.7321	-7.1052	-8.497	-8.101	-3.4061	-5.4449	-12.494	-11.975	-6.5356	-7.6805	-3.2266	-10.49	-4.0649	-3.2286	-10.642	-6.2956	-7.1628	-6.9155	-4.523	-9.1635	-3.2468	-8.2708
-22.825	-22.959	-23.665	-21.273	-20.192	-19.044	-20.116	-26.621	-22.835	-19.426	-24.231	-21.373	-25.688	-25.059	-20.745	-19.149	-22.147	-28.772	-18.812	-21.774	-22.641	-20.356	-23.374	-19.698	-23.81	-25.721	-25.811	-24.97	-22.117	-20.899	-21.412	-25.769	-19.172	-23.188	-22.793	-23.131	-21.6	-20.499	-23.572	-21.79	-21.024	-24.57	-21.749	-22.583	-25.492	-21.664	-24.606	-25.475	-21.035	-20.533
-1.0091	-2.9317	-3.2889	-1.7919	-1.0829	-0.90797	-3.6865	-2.1572	-5.1916	-4.8317	-1.6361	-0.70304	-7.4838	0.66389	0.37556	-3.7931	-1.7356	-2.3707	-2.488	-1.7008	-3.9264	-2.4156	-9.3566	-6.8848	-9.0458	-4.4636	-2.554	-3.8298	-6.804	-3.6833	-2.8087	-5.5962	-2.3733	-0.60146	0.83948	-0.32182	-0.61222	-4.6131	-3.1502	-2.6509	-3.4866	-4.4691	-1.5271	-10.175	-4.7875	-1.4875	-5.3782	-0.031479	-1.9977	-3.1042
-5.1041	-7.8231	-11.657	-9.7523	-9.5487	-9.129	-6.7769	-10.003	-18.649	-10.479	-9.4163	-10.471	-7.3158	-8.3547	-9.4303	-9.2169	-13.187	-8.2015	-4.2948	-10.02	-11.276	-8.9098	-12.413	-10.839	-5.7252	-7.6662	-2.9698	-12.981	-10.161	-10.021	-15.159	-10.792	-8.3788	-12.743	-7.4425	-13.11	-7.5925	-8.0114	-12.75	-11.123	-10.282	-9.6564	-8.9129	-11.815	-12.416	-6.4799	-11.458	-5.6012	-7.2114	-5.6542
-3.3156	-1.8841	-3.4546	-1.6912	-1.642	-6.2393	-2.3623	-8.2003	-5.7211	-4.6462	-5.7221	-4.6812	-6.2469	-1.9804	-3.86	-0.039136	-3.5938	-4.697	-4.6979	-8.835	-8.8392	-3.4955	-3.056	-5.6842	-3.4613	-2.5814	-4.3181	-3.5658	-2.9666	-1.771	-6.0292	-3.7154	-6.0497	-5.3672	-4.8511	-2.7383	-3.9579	-0.71269	-2.1574	-1.476	-4.3745	-4.0902	-3.7888	-0.44193	1.2663	-10.056	-3.5057	-6.1688	-1.4484	-4.6279
-13.256	-16.203	-17.134	-16.178	-12.559	-15.775	-12.164	-13.088	-17.695	-12.132	-11.349	-11.05	-13.872	-12.323	-17.831	-13.645	-17.325	-14.855	-16.874	-15.871	-13.452	-14.042	-13.107	-16.519	-12.997	-13.138	-19.169	-8.2432	-11.737	-13.79	-13.598	-17.059	-12.788	-12.878	-16.9	-15.811	-14.37	-15.068	-15.087	-17.115	-13.123	-13.278	-13.733	-11.637	-12.218	-15.13	-15.84	-11.376	-11.4	-9.9004
-16.798	-15.835	-19.557	-15.99	-16.733	-13.145	-14.199	-15.814	-15.645	-11.807	-13.948	-13.848	-11.852	-12.591	-14.792	-12.114	-11.03	-18.51	-16.065	-16.795	-16.353	-17.589	-17.887	-16.002	-15.146	-16.721	-14.788	-14.556	-14.364	-11.836	-14.027	-15.581	-11.44	-12.428	-10.287	-15.055	-17.055	-14.135	-13.501	-13.738	-12.827	-14.369	-20.239	-17.614	-14.765	-16.692	-12.488	-16.652	-18.136	-18.381
-13.639	-12.741	-6.6628	-12.294	-14.51	-11.741	-9.8412	-9.442	-14.758	-10.673	-8.8471	-11.521	-12.662	-13.09	-6.3522	-10.975	-9.835	-13.359	-10.676	-15.648	-9.9273	-13.879	-17.247	-9.2214	-9.8699	-13.308	-8.4234	-8.0426	-10.969	-11.461	-13.397	-6.3638	-8.0704	-9.2846	-12.003	-13.769	-13.048	-10.247	-10.37	-11.332	-8.4539	-9.8403	-9.3984	-13.434	-14.539	-11.28	-9.4761	-12.944	-11.969	-6.0482
-0.35054	3.2961	6.6219	6.8744	-1.8194	1.4574	3.1632	4.3912	-2.4937	-2.7815	1.8535	-1.2043	-0.28181	-4.5046	1.0156	1.9497	1.4864	1.8964	3.4867	-0.39949	3.8575	5.9925	-2.0498	-3.7839	-1.3059	4.1032	-0.46775	7.3113	-0.26763	4.0137	3.6372	1.4331	-0.92508	4.2535	-1.926	-2.8672	0.60331	2.548	3.7662	-3.0943	0.87629	0.36393	1.9679	0.82603	0.74593	-1.3169	2.0201	-2.4862	2.4565	0.089441
11.9	14.208	10.43	6.9781	10.542	11.898	15.66	7.5525	12.123	5.3741	11.523	7.8077	8.7927	8.5477	12.739	12	8.7936	8.8898	11.109	10.593	12.753	14.572	2.5098	8.6126	13.176	13.611	7.7344	6.0854	10.949	5.4952	8.3656	9.6424	12.985	6.2806	9.3346	7.5409	11.126	11.562	12.437	10.132	11.049	7.1088	8.1194	11.27	7.3796	7.6781	6.5753	11.869	11.778	8.9412
-13.999	-19.979	-14.064	-12.772	-13.781	-11.368	-14.96	-9.2479	-10.688	-17.016	-9.3198	-15.198	-13.66	-13.284	-9.2259	-17.364	-15.206	-17.477	-12.857	-10.825	-8.3717	-10.566	-10.962	-12.517	-13.509	-8.1486	-7.9354	-16.388	-18.294	-6.2226	-10.41	-17.653	-11.183	-10.729	-8.4918	-8.3501	-11.989	-15.301	-12.507	-12.463	-13.481	-13.351	-8.8569	-13.11	-16.108	-15.539	-15.922	-14.109	-14.296	-14.938
-1.647	-1.8393	1.5615	-2.6475	4.2531	3.1897	-0.92544	0.39782	1.3419	1.1002	2.1746	3.2478	-0.66312	3.4728	1.2125	-2.0442	-1.7018	3.4841	2.3313	0.66274	-2.6724	-1.7466	0.42872	-0.13667	-3.9412	-3.0304	-0.44658	-0.56477	1.259	3.61	1.4797	-3.1927	-1.0538	-0.6408	1.5892	3.1443	0.42731	-0.83239	1.7888	-1.0524	0.32931	-0.64661	1.1732	-2.6353	1.6518	-3.5308	1.926	-1.9674	-1.0614	1.6315
2.0456	-4.0498	0.64325	-2.8634	-5.8276	-6.2469	-5.5246	-5.4733	-4.2591	-2.7729	-1.4099	-4.104	-8.9634	-1.9308	-3.7792	-0.99344	-8.0865	-1.1844	-3.4992	-1.0363	-8.0218	-1.4049	-0.55754	-7.3514	-0.46702	-7.1001	2.1734	-5.1643	-3.7698	-1.9376	-7.443	-2.1692	-2.7805	-3.6121	0.19083	-4.2648	-4.1176	-1.6897	-4.7662	-1.1629	-0.48394	-5.8449	0.31029	0.081668	-4.6138	-3.3551	0.093819	-8.1622	-3.1969	-2.3336
1.6677	-0.46845	-2.6232	1.7203	-9.5672	4.2489	-2.6017	0.19234	-1.2284	-3.3947	-2.0883	-4.9398	-4.1946	-1.3985	0.65171	-5.4643	-6.0825	-3.82	0.36723	-1.9693	1.0876	2.8449	-5.8229	-5.8878	-3.3444	2.6007	-1.7278	-1.8592	3.3944	-3.3973	0.11326	-2.9579	-7.8015	-4.0077	0.3234	-0.23242	1.0074	-1.6686	1.4869	3.4714	-3.6046	2.6043	-5.0805	1.088	-1.0156	1.981	-3.3836	2.7385	0.19042	-2.5712
-3.6758	-9.8847	-5.1593	-5.2954	-4.4493	-9.746	-7.8329	-3.6619	-5.5235	-1.5381	-4.7603	-9.8951	-6.1361	-9.4871	-3.6384	-4.8905	-3.7196	-9.0829	-10.347	-4.4045	-7.9245	-6.884	-5.7485	-5.9059	-2.3606	-6.5918	-3.7005	-6.7948	-2.7401	-7.2598	-2.0294	-3.2929	-5.6645	-5.7929	-6.846	-2.8527	-4.7497	-2.5867	-4.9116	-8.1656	-3.2278	-7.4502	-1.4865	-4.5199	-1.9679	-10.871	-6.6997	1.2084	-4.1222	-2.4311
-27.944	-24.144	-21.097	-19.707	-24.035	-25.596	-18.927	-22.432	-21.664	-22.521	-18.093	-24.969	-25.646	-20.554	-17.141	-18.222	-22.013	-27.314	-21.256	-22.075	-15.975	-21.508	-27.137	-25.004	-24.476	-18.419	-17.987	-20.009	-22.351	-25.605	-23.542	-24.374	-20.78	-21.121	-27.911	-20.753	-24.983	-22.471	-24.235	-22.424	-22.209	-21.354	-27.556	-25.173	-21.863	-20.549	-21.602	-23.074	-21.047	-26.046
-3.0767	2.4184	-5.9416	-4.51	-1.7737	-0.76089	-2.32	-6.8644	3.6931	-0.91881	-1.3535	-5.1436	-1.1155	-4.9625	-2.3784	-1.895	-1.6635	-2.1458	-1.3422	-0.53844	-2.6063	-2.9674	-0.40243	-1.4726	-2.1021	-2.3304	3.8653	-6.4379	-2.4969	-2.9036	3.2219	1.1397	3.8714	-3.5544	-3.8038	0.97882	-0.57809	-0.92455	-0.88983	-0.81193	2.0626	-3.1876	-5.2552	-6.2002	1.4491	-6.6129	0.89013	0.20646	-1.0304	2.1039
7.0077	10.137	11.8	8.6184	9.7466	3.0871	9.6106	7.6971	7.5532	11.955	9.1737	10.046	10.074	8.3348	8.0261	9.4442	6.2334	6.8623	7.2283	8.6509	9.4938	9.6363	12.816	9.158	7.5384	11.139	8.4705	7.0278	11.379	7.6556	7.5908	9.8238	5.7709	3.3946	7.8269	10.105	7.6598	6.8197	5.91	10.881	9.7845	6.6502	7.4777	6.4216	7.0598	8.9191	9.3152	8.7245	6.6207	8.3875
-21.786	-20.43	-26.556	-20.803	-16.647	-26.36	-25.59	-21.564	-23.082	-23.517	-23.504	-25.487	-20.174	-19.013	-27.848	-21.884	-15.477	-24.398	-23.421	-16.956	-20.34	-20.644	-22.92	-19.809	-22.192	-22.552	-25.291	-23.81	-19.548	-29.083	-23.003	-23.725	-24.846	-22.446	-24.447	-21.011	-25.935	-21.865	-21.27	-21.711	-22.737	-18.476	-21.597	-22.724	-21.927	-23.648	-21.774	-22.437	-22.073	-26.184
-11.716	-11.371	-14.79	-8.532	-11.733	-14.669	-12.963	-15.694	-12.503	-10.333	-13.325	-7.5503	-7.604	-8.3058	-12.057	-11.056	-6.7946	-9.7375	-12.747	-11.634	-15.374	-14.059	-10.065	-11.908	-12.76	-11.053	-13.132	-11.72	-10.664	-10.146	-6.4892	-10.171	-11.682	-12.457	-12.545	-9.4681	-13.553	-11.27	-12.691	-8.2272	-8.4117	-15.349	-4.4055	-17.336	-12.719	-11.683	-13.756	-14.29	-13.708	-11.474
1.3093	-3.1721	-1.3356	0.56853	-4.2004	0.46361	-1.115	0.038432	2.8117	0.23977	-2.1945	1.9575	-2.2136	-5.2402	-3.6936	2.2294	0.21147	-1.0207	-4.0078	1.201	-1.1515	-1.076	1.0409	-8.1629	-3.6682	-0.14246	0.12392	-0.8846	-2.6556	-1.2903	-3.0896	-1.2643	-6.0726	-2.0562	2.8966	-0.34101	-1.8592	1.1627	-6.6558	-4.5382	-5.2977	0.45804	-0.92425	4.2275	2.1128	-6.1359	0.051509	-5.1453	-3.8165	-0.91306
5.2909	12.612	3.7753	13.14	9.6984	13.125	13.38	6.7869	12.292	11.527	7.6115	5.7771	12.602	13.971	8.9797	13.526	11.402	9.3067	7.2153	10.049	11.088	8.367	10.992	5.4955	7.5108	9.0692	10.992	10.663	7.6045	14.743	11.559	8.7026	11.646	8.4136	8.4817	8.9307	10.609	13.997	8.6308	7.7692	9.8165	12.496	11.256	7.7046	12.238	12.796	14.052	11.715	1.4931	10.565
0.36305	5.7646	-0.68222	2.844	-0.4244	3.2728	0.64903	2.9811	3.4301	0.63647	0.42078	2.8154	4.4094	2.9465	-1.1015	1.8323	8.6076	2.8428	5.3128	2.4158	-0.2	-2.1284	1.5983	0.22881	1.0631	-0.38916	0.63419	2.4654	1.8177	-0.70612	1.8195	-0.53161	10.026	-1.0053	-0.60421	1.4593	1.4662	-0.94192	0.76067	2.5888	1.1947	-0.69257	3.0872	2.8517	1.5239	3.5319	6.0636	0.97801	0.91268	-2.7558
-2.7279	-2.2411	-1.4565	1.2842	-4.5836	-4.7505	-6.1229	-9.0898	-6.8566	-2.2922	-3.353	-4.4091	-5.9252	-3.7834	-4.6939	-4.2523	-3.2572	-2.6585	-7.7565	-1.7991	-1.4302	-1.7998	-3.0414	-6.2224	-3.2143	-5.6046	-0.33809	-8.0491	-2.8557	-7.5742	-2.7249	-0.67979	-6.0518	-3.7822	-5.9119	-2.6994	-2.1051	-3.7386	-3.0461	-3.6866	-3.3854	-2.2598	-7.0368	-4.0093	-4.9274	0.16277	-2.0613	-1.7011	-4.6772	-5.5367
-2.9781	-5.3811	-5.7896	-9.307	-6.5399	-5.1295	-7.3672	-5.9478	-7.5863	-1.4824	-1.568	-10.709	-4.2915	-11.224	-5.4517	-4.7864	-6.8085	-12.815	-7.4663	-4.9326	-10.314	-3.4218	-3.0286	-12.367	-2.072	-7.0449	-10.128	-6.2571	-3.6085	-8.688	-11.503	-3.5108	-4.0826	-3.9481	-7.3951	-8.4298	-6.0591	-2.7631	-5.7152	-9.3277	-9.1303	-6.575	-7.6718	-8.6227	-9.6468	-3.6038	-3.8509	-5.7718	-9.0376	-3.7315
-15.68	-12.579	-8.0332	-14.364	-12.612	-13.489	-14.501	-11.247	-5.9983	-11.058	-10.363	-12.994	-15.123	-10.921	-13.586	-12.465	-9.8698	-14.197	-11.51	-12.375	-15.766	-8.6755	-13.539	-15.846	-14.973	-10.58	-14.531	-10.96	-10.301	-14.415	-12.181	-12.407	-12.893	-11.266	-14.041	-10.416	-16.297	-9.63	-8.7437	-15.591	-10.805	-13.477	-15.602	-10.626	-15.548	-15.209	-14.455	-14.544	-12.371	-17.047
-7.7707	-9.6119	-5.2155	-4.1994	-2.5537	-2.0199	-6.1815	-5.0908	-8.5581	-4.6004	-4.0845	-6.2347	-12.408	-8.4866	-8.145	-6.1254	-6.3412	-8.1771	-4.7436	-5.1674	-8.2651	-13.137	-8.1926	-6.6418	-7.5804	-8.5007	-3.5296	-5.1877	-11.408	-7.2481	-0.3935	-10.541	-5.1134	-6.3774	-5.3238	-7.0415	-10.177	-9.4663	-6.0685	-5.8687	-6.5603	-9.447	-6.1086	-6.8699	-7.2117	-7.297	-7.233	-5.3976	-4.5057	-6.7346
-0.75633	-1.9686	1.6976	0.30331	2.4523	-2.874	-0.16277	3.3176	-1.2356	2.7781	-1.414	-4.4999	3.3947	2.3677	-1.3336	1.9647	1.5505	4.9795	1.3103	-0.71536	2.4099	-0.22479	3.6101	6.1664	-2.2623	2.4032	0.019916	-2.3132	1.1385	-6.3523	-0.80728	1.5273	1.766	-4.7246	0.0038472	-4.0292	0.65307	-2.9334	-0.36646	6.5493	-1.4829	6.4781	1.799	2.193	2.0949	0.14168	-0.10309	1.3267	-1.7688	3.5161
-3.3693	-8.9035	-10.216	-6.0713	-6.8361	-11.587	-7.3139	-11.12	-12.19	-11.59	-8.2603	-10.222	-3.0478	-9.1287	-5.412	-10.662	-9.2608	-2.9521	-9.9883	-8.9004	-4.1131	-11.813	-9.4798	-11.7	-9.6808	-8.9126	-6.4568	-7.885	-7.9993	-10.26	-9.0956	-8.881	-9.0069	-7.3465	-6.3091	-12.103	-5.5097	-13.037	-4.7297	-8.4303	-7.4525	-7.312	-10.352	-8.4301	-7.4014	-7.2461	-9.5422	-10.149	-9.3702	-11.076
4.3367	-0.71633	5.4366	3.0127	8.9501	6.5815	4.9787	7.5737	5.9895	9.1027	2.2512	2.1825	6.1795	2.4519	5.9846	8.1784	9.5118	10.335	3.0599	2.5322	5.3015	7.9079	5.9821	7.4161	4.0772	4.711	10.243	6.5275	5.3972	5.6292	6.0189	5.4897	0.84604	3.0186	2.1085	4.6736	11.064	8.5539	7.0073	3.6201	4.6704	5.6319	4.4701	2.5923	8.2764	3.8114	7.7248	4.5318	3.3878	6.8057
2.366	-3.5658	-4.1148	0.52071	-1.1983	1.0904	1.7667	1.3305	1.4972	-3.9914	-0.73244	-4.4277	-1.7574	-1.4239	-1.8174	1.0113	-0.1421	-5.9679	-2.8308	-1.6597	3.2415	-2.4292	-1.9271	-5.9584	4.3797	-0.95714	-4.4708	-1.006	-0.99042	0.97258	2.306	-3.1131	0.81101	-1.2982	0.68082	-0.19123	3.0031	-2.0728	-4.175	-1.6068	2.2925	3.5701	2.7123	0.68244	-0.27358	-2.0293	-0.019543	-2.8139	-1.742	-2.2738
-5.3302	-5.1508	-1.3913	-2.5028	-0.49046	-2.3077	-0.67874	-4.2195	-3.3467	-2.095	-4.0001	-6.8818	-5.1677	-6.127	-1.2095	0.98819	-5.1855	0.1371	-3.4108	-4.7539	-2.9207	-3.3265	-4.1846	-2.7329	-6.3988	-2.5697	-0.39831	-6.6059	-1.6206	-7.7853	-6.915	0.6105	-1.3154	0.29915	-3.3931	-7.0855	-6.2032	-7.0297	-6.7928	-5.1207	-1.2625	-0.024747	-4.2937	-0.83599	-3.9261	-5.2392	-5.9813	-3.3287	-4.4465	-3.8223
-9.0266	-9.9061	-6.2748	-8.0147	-8.343	-12.698	-7.4736	-2.9693	-2.5912	-2.55	-6.6014	-0.91512	-2.4102	-4.867	-4.8733	-7.0888	-5.582	-5.983	-6.1553	-2.1923	-6.6476	-6.9039	-4.6862	-2.265	-3.3935	-11.53	-6.4967	-7.8889	-7.2794	-8.9127	-5.9637	-5.3566	-3.323	-0.73377	-4.7731	-3.3422	-4.0396	-7.476	-2.7154	-4.4871	-4.7727	-6.3009	-3.8687	-7.961	-2.4795	-2.165	-5.4196	-4.1355	-7.2012	-3.0698
-23.079	-19.874	-21.13	-25.47	-22.713	-21.028	-25.084	-19.614	-21.585	-20.189	-18.751	-18.852	-25.498	-17.922	-21.976	-20.864	-22.58	-24.361	-17.957	-26.165	-23.95	-22.03	-16.95	-27.702	-22.705	-27.241	-22.659	-23.966	-25.894	-19.771	-20.536	-20.408	-23.965	-22.412	-18.243	-21.769	-21.292	-20.487	-19.464	-23.008	-26.258	-24.041	-24.988	-25.927	-21.982	-24.444	-27.948	-24.042	-23.181	-25.55
[truncated: 773 more rows]
[truncated: 150 more columns]
