# Supplementary material for: Genetic dissection of main and epistatic effects of QTL based on augmented triple test cross design
Source: PLoS One. 2017 Dec 14;12(12):e0189054. doi: 10.1371/journal.pone.0189054 (PMC5730204; doi:10.1371/journal.pone.0189054)
Supplement: S7 Supporting Information — (ZIP) [file pone.0189054.s007.zip › z2_1800_0.2_5.csv]

1.6033	-4.1084	-6.5163	-5.3626	-3.5007	-8.2914	-3.9628	-4.267	-0.82524	2.7542	2.7129	-3.3238	-0.52057	-2.6697	-6.1465	-9.5491	-1.8226	1.3851	1.2495	-0.65811	-9.2418	0.2687	-2.9419	-2.2175	-6.4397	-1.1045	0.17936	-11.51	-7.3333	3.7648	-6.7936	-5.6955	1.4899	2.2244	-0.39315	-5.8682	-0.0066465	-1.7719	1.4261	1.9979	-4.2211	2.0246	5.6614	-6.8278	0.57345	-4.1013	-5.5064	1.0374	-6.9364	-2.7924
-11.788	-8.3625	-14.144	-11.793	-12.678	-13.297	-16.158	-12.286	-16.219	-19.525	-10.572	-10.415	-6.1535	-9.1062	-11.629	-9.2596	-12.94	-14.105	-13.231	-19.835	-20.913	-10.693	-19.008	-9.739	-14.069	-16.301	-8.3796	-12.644	-8.2343	-12.618	-18.234	-16.511	-14.691	-14.627	-15.884	-14.656	-7.4896	-7.8821	-12.913	-9.4596	-16.349	-17.32	-15.563	-12.081	-12.296	-16.557	-16.771	-20.016	-10.816	-17.96
-7.4234	-12.515	-5.0189	-17.352	-12.052	-7.0154	-11.356	-10.581	-2.4757	-0.092414	-7.2847	-14.532	-5.9597	-11.321	-9.5534	-8.9133	-5.785	-8.2037	-0.82981	-2.8283	-3.7501	-10.191	-12.466	-6.2966	-1.5237	-12.379	-6.0826	-4.2793	-10.309	-12.986	-5.9315	-13.856	-5.3381	-13.503	-10.187	-14.03	-8.6604	-11.547	-7.2556	-12.652	-5.2744	-11.403	-9.7966	-5.7303	-7.0873	-3.7177	-2.0158	-5.2978	-11.295	-11.01
-7.9286	-4.2536	-6.3279	1.1617	-4.7882	-2.667	3.4422	-1.415	0.52053	-6.0384	-5.6408	-2.4532	-9.662	-5.8327	2.6222	-2.4538	-2.7508	-9.9944	0.50551	-6.7835	-2.8635	-7.3923	-8.0297	-9.7497	-5.9372	2.06	0.40025	-2.3924	-4.1676	-5.6172	-0.26874	-6.0956	-5.3291	-8.3104	-0.62999	-6.9317	-3.098	-9.0404	1.8598	-0.93507	-7.4173	-13.19	-10.913	-7.5192	-3.0499	-5.2441	-6.4712	-1.8752	-5.0164	-2.6835
-7.0634	-5.7041	-3.6977	-11.181	-14.593	-8.4187	-7.6024	-2.5894	-2.581	-5.1457	-8.3835	-3.7782	-2.2036	-2.8494	-8.3385	-1.4836	-5.9526	-9.2491	-7.2142	1.7647	-6.7603	-1.0478	-4.5797	-8.1785	-7.4981	-2.9044	-6.9629	-8.4119	-0.72118	-7.4034	-9.124	-3.6244	-8.1707	-4.2825	-8.2323	-5.5726	-4.9303	-9.9133	-10.01	-9.3013	-1.5455	-8.2178	0.4349	-12.261	-0.88513	0.33582	-8.5318	-9.6406	-6.2166	-4.2234
-3.1877	-5.4471	1.0148	-0.79449	-4.8421	1.778	-3.0663	-2.1749	-6.3837	1.1218	4.4907	-4.2306	0.53548	1.574	-0.35551	-2.1744	-4.6991	1.3943	-9.2031	-3.5398	-4.5869	5.0502	1.4592	-4.082	-4.6516	-3.9492	-2.5766	1.3283	-5.7829	-3.7983	-0.54359	-3.9522	-1.2046	-3.5851	1.7945	-4.7034	0.31914	-3.0387	3.56	2.4265	-5.6229	-2.2486	-2.6781	1.8859	-3.3154	0.60634	0.5593	-3.3439	0.70062	-1.5161
2.8677	-0.0032927	1.1449	-2.2191	-1.1244	-2.9283	1.0496	-4.286	-4.4824	-0.58018	7.2589	-2.8914	6.6589	3.5873	3.9172	-4.291	4.3892	-2.3652	-3.7917	0.91677	3.8507	8.0862	-0.39755	-2.9979	4.431	-2.0719	-3.7629	-2.0847	2.2697	-3.2114	2.6309	-6.2924	0.13936	3.4616	2.0746	-0.6579	-1.5253	3.4089	-1.8234	6.0682	1.3487	8.0699	-3.9202	2.4823	2.8779	-5.344	-2.4333	5.8501	4.0991	-1.308
0.63132	-1.2023	7.3736	3.7752	1.9544	0.86708	2.0524	-5.4241	3.7546	-6.7742	-1.0183	-6.6813	-0.14091	-3.4142	-3.0371	-0.52004	3.3097	1.9212	1.4347	0.46736	-5.8805	-2.3967	5.0635	3.0493	-1.7871	-1.5917	8.4735	1.4916	0.099587	-1.4008	1.0858	-1.8743	0.90522	4.7441	-2.0918	0.48192	-2.8982	1.1619	1.2366	-2.0321	0.56429	-0.24435	2.1761	-2.6994	-2.5705	3.5367	3.758	-4.9889	3.8231	-6.9024
2.447	-12.548	-8.0808	-2.1077	-6.2946	-3.6564	-0.47925	-4.0109	-3.0417	-3.8183	-8.3868	-5.9574	-2.4297	-2.0259	-6.0938	-5.3401	-10.177	-7.0444	-4.2883	-4.8769	-6.1762	-2.3516	-4.1786	-8.5046	-2.3539	-4.2162	-7.8975	-3.7316	1.0315	-8.1834	-3.0616	-1.7038	-5.0594	-7.7946	-7.1793	-1.0396	-5.2937	0.1991	2.6365	-6.2352	-4.3944	-9.9313	-2.4981	-11.337	-3.2508	-14.542	-3.1227	-5.6619	0.029839	-2.5574
-7.1856	-8.7088	-1.3275	-7.791	-0.11678	-7.4046	-3.3524	4.0443	2.2076	-6.8751	-4.1731	-3.2479	-3.3275	1.1493	-10.556	-5.8871	-9.3683	-10.106	-4.1891	-2.3451	0.95741	-5.8452	-6.9392	-5.6195	-1.4327	-2.674	-7.6352	-10.106	-6.9584	-3.9417	-13.981	-1.2361	-5.5346	0.86121	-6.3673	-3.721	-5.0901	-6.0909	-8.4888	-8.0063	-10.878	-10.461	-8.7474	-5.0067	-3.0413	-6.9789	-7.1696	-2.5152	-3.0558	0.4011
0.84615	-0.58592	-0.42676	-3.7874	-8.0216	-2.5731	-3.8844	1.7464	-4.77	-0.78304	-6.2986	-8.4828	-5.228	-0.34251	-2.2992	-0.47016	-0.9822	-1.7566	-1.9417	-7.2878	-6.7208	4.4063	4.8056	-8.3996	-3.337	0.03001	-5.7808	4.6021	-0.0042364	-3.5993	1.771	2.2382	-5.3125	-8.0966	-8.6782	-1.6873	-2.4374	-2.9979	3.6036	0.14932	-0.90747	-6.2225	1.4856	-1.4611	-2.5344	-3.4303	-6.1707	-0.748	-1.5113	2.0461
-11.818	-4.3845	-12.756	-10.262	-3.5662	-11.636	-17.1	-17.153	-9.8775	-8.916	-3.256	-8.5745	-6.5908	-16.23	-12.938	-12.427	-11.12	-14.412	-11.904	-7.6855	-7.2463	-9.9131	-9.181	-8.8021	-11.95	-6.578	-22.038	-12.489	-16.904	-8.3946	-9.6976	-11.046	-16.62	-19.877	-7.5874	-13.252	-16.867	-17.658	-15.891	-6.7966	-9.5381	-10.837	-12.269	-17.161	-8.0413	-13.875	-10.838	-13.839	-15.819	-21.45
-1.5009	5.6913	6.9417	-1.4423	10.673	8.2701	9.329	0.50592	3.012	3.7204	4.8613	5.4376	0.52241	1.2088	10.546	10.351	5.0107	8.1467	2.003	-2.706	2.5832	5.8156	5.3145	5.1829	5.4117	4.6385	5.1939	7.4036	2.3905	2.9119	2.6931	9.1272	2.7548	8.0827	8.4071	1.2102	6.6566	4.2638	-2.5883	-0.20753	9.3424	13.01	10.525	6.8487	6.6918	6.1214	9.1241	6.7761	2.5819	0.74087
5.9595	3.8658	3.1342	11.898	10.066	3.9053	5.6009	4.8803	3.5969	10.826	2.4201	5.6641	8.6148	6.2869	9.0402	8.1018	2.4754	1.2354	0.14606	5.8348	9.0668	6.9815	1.0386	2.7721	7.3442	15.116	7.6859	3.164	0.69682	7.2069	8.0981	5.9195	7.7771	2.3754	0.26127	5.388	8.6122	10.235	9.8973	12.392	1.5684	1.8634	5.0999	4.8239	-0.39405	3.0772	4.7427	6.3971	7.1469	6.3839
-13.934	-10.472	-12.3	-10.841	-7.0089	-5.7115	-7.88	-17.02	-10.902	-13.569	-16.816	-11.399	-11.765	-13.407	-14.265	-11.667	-7.5667	-16.218	-14.194	-17.549	-12.911	-14.004	-11.49	-12.387	-12.711	-8.6158	-11.618	-6.5957	-13.376	-9.9811	-4.1917	-18.962	-15.751	-8.6366	-14.393	-20.286	-14.476	-7.3247	-12.626	-9.4862	-14.13	-15.95	-5.4532	-8.1502	-14.692	-9.8774	-17.541	-10.461	-18.565	-10.288
14.064	8.9873	4.2564	7.8672	15.743	9.9743	6.2018	12.637	7.8714	7.8941	6.6518	6.5902	15.692	8.4551	9.8223	9.2356	10.69	7.1615	10.07	19.712	10.619	7.6324	8.4965	12.836	8.4562	7.019	9.6129	16.428	10.325	5.3794	10.967	9.6253	5.5357	14.217	11.424	8.243	12.562	10.579	8.4308	9.8484	6.7283	13.024	16.082	12.048	5.3842	17.241	3.504	9.4216	11.563	8.8477
10.448	14.506	12.408	12.695	12.745	10.784	16.505	3.2508	7.1415	10.824	6.4904	6.6435	8.4979	5.3501	13.775	2.2111	6.209	6.1398	7.6905	11.561	7.6771	10.836	2.8429	6.5514	5.083	6.771	9.068	9.9966	12.387	5.9947	1.906	0.77089	8.1253	8.9107	8.9172	1.2036	15.714	10.793	7.795	9.1394	10.917	10.062	12.03	5.7881	14.734	4.5381	10.34	6.7969	13.165	4.3877
-7.0279	-5.7831	-0.95955	-4.1961	-10.161	-8.164	-4.0346	-3.6315	-10.783	-5.3391	-8.7769	-12.234	-9.4794	-8.1105	-6.4291	-2.4625	-2.839	-6.5939	-8.8649	-0.64339	-5.6298	-1.0852	-0.71078	0.91617	-8.067	-5.6083	-6.9212	-4.8122	-3.9513	-7.1605	0.84907	-4.6	-2.625	-2.7485	-2.8465	-2.1664	-4.5209	-12.221	-3.8751	-5.92	-2.9978	-9.3553	-3.1007	-7.3969	-5.3132	-7.1507	-8.2956	-6.6969	-7.8681	-8.0853
-5.7762	-2.8089	-1.8857	0.8062	-2.9425	-1.4678	-4.5515	-0.37519	-0.062989	2.0717	-0.27276	0.67567	-1.6539	-5.5446	-1.244	-4.7111	1.236	-6.3695	1.4953	-2.4755	2.9658	-5.1523	0.56375	-1.1188	-8.7692	-1.3585	-6.3862	1.6006	-1.2343	0.42581	2.9578	1.6766	-4.7087	2.8093	8.6498	-2.4184	3.6141	-0.92577	-1.9608	-1.6398	-1.2669	-6.5794	-1.8437	2.6148	1.4441	-0.11168	-2.3095	-1.4296	3.7012	0.0065465
6.2891	4.9288	-4.9971	-5.3574	-5.5972	-4.5112	5.1555	-5.7657	2.2846	4.4107	-3.3548	0.93332	-0.85436	0.90023	7.4945	0.27304	3.2868	-1.7442	-4.0691	-5.8961	0.61955	1.2477	-1.3314	5.838	-1.4192	0.14706	2.0011	0.97407	2.342	-6.3556	-1.1369	0.74775	-3.4591	-2.3847	-0.91429	-2.6622	-5.4914	2.7792	1.2167	0.5324	3.2136	-0.10636	-0.89005	4.6729	2.4543	2.6749	0.52988	6.3058	-1.4435	4.0558
6.4356	4.5226	6.8691	3.6905	8.5635	9.2169	6.7224	10.827	17.947	7.9016	9.3254	6.3679	4.4462	9.8566	8.0353	5.015	10.342	10.904	6.9365	9.7903	10.466	8.1214	8.0498	6.7293	7.7014	9.2728	9.6636	10.829	6.4108	0.74661	8.3939	12.112	6.1186	11.363	7.4537	10.76	6.1337	6.509	6.0705	9.7325	13.175	11.417	11.8	10.846	12.066	8.5341	12.709	7.0369	8.0253	10.105
-18.531	-9.9639	-6.6094	-12.774	-14.609	-14.182	-5.3534	-8.1403	-16.973	-17.159	-13.417	-10.789	-6.2388	-15.19	-8.4522	-15.528	-16.559	-10.311	-13.901	-16.138	-15.823	-15.504	-10.737	-13.794	-13.376	-15.165	-10.42	-7.9165	-13.042	-11.098	-15.691	-16.024	-12.417	-11.799	-13.787	-15.604	-16.167	-11.694	-13.264	-17.21	-16.945	-17.239	-17.472	-9.1589	-10.155	-18.163	-14.598	-15.998	-15.965	-13.169
-9.4117	-7.3925	-7.2694	-19.263	-13.869	-16.788	-10.429	-13.265	-11.051	-9.7586	-8.2086	-10.611	-12.564	-11.615	-6.5144	-9.8101	-10.315	-11.926	-14.075	-9.6225	-10.151	-5.3312	-11.339	-15.064	-9.6012	-8.8753	-1.9641	-15.188	-9.3545	-17.977	-12.473	-12.646	-6.4712	-13.932	-11.406	-14.284	-15.724	-13.249	-7.8838	-8.7702	-6.4518	-12.202	-10.504	-2.3415	-13.793	-9.9092	-5.2263	-14.032	-9.7803	-5.9116
0.66223	-5.5973	-8.3209	-3.3924	-2.3549	-2.0704	-7.2627	-3.9938	-7.496	-9.0348	-9.1907	-4.167	-1.6262	-7.5955	-1.5919	-3.6184	-6.8628	-3.9255	-4.9485	-3.9228	-6.6939	-6.5018	-4.5543	-4.6976	-7.2813	-9.987	-0.65979	-2.8406	-8.0805	-5.5356	-6.2631	-5.4812	-5.3085	-10.009	-4.24	-1.0504	-9.6121	-1.6461	-2.4627	-7.9027	-7.4941	-4.7985	-3.7975	2.7175	-5.3102	-9.0698	-4.9041	-6.6982	-8.4303	-4.5518
-2.0643	4.9727	-4.3999	-5.5625	-3.7311	-7.0471	-3.5212	0.89972	-3.7939	-8.1308	0.64639	2.2717	-2.4741	-5.0982	-7.8725	0.23451	-0.53734	0.23669	-2.6064	3.1188	-1.8498	-2.0334	2.5501	-1.4904	0.16237	2.5277	2.2956	3.1478	-0.59637	-1.9481	2.0315	-2.1499	-1.9388	4.1377	-3.5428	3.633	-6.796	4.2583	4.6847	5.173	-4.8587	-0.31662	-2.9984	0.39883	-2.4127	5.494	1.859	2.0415	-3.0598	-0.52939
-3.2601	-1.2828	-2.1878	-9.3994	1.3207	-4.8712	3.3734	-5.7061	-7.7827	2.3883	2.9745	-7.7594	-2.1008	-2.5833	-2.6763	-4.438	0.92257	-12.174	-5.4547	-1.1582	-2.2957	-2.6336	2.326	0.65867	-4.2192	-3.2127	-2.7298	-4.432	-0.84064	-1.234	-1.892	-1.9473	-7.2248	-1.8519	0.96726	-6.7728	-1.8411	-7.3552	-4.6145	-3.0038	-1.6317	-6.4853	-3.7387	-5.7761	2.3729	-7.7754	-13.607	0.89429	-0.98089	1.5592
-9.757	-2.0506	-13.147	-10.74	-8.5262	-16.19	-9.8811	-4.2428	-12.505	-8.8465	-8.7254	-17.294	-12.085	-8.6836	-11.137	-16.266	-13.014	-8.0339	-4.3155	-9.3128	-6.2177	-10.785	-9.5287	-5.3345	-9.6614	-11.435	-7.2064	-10.547	-10.903	-12.172	-4.4265	-6.7083	-10.711	-13.966	-8.8338	-12.342	-12.666	-9.5676	-9.2686	-13.347	-6.4963	-12.166	-8.6959	-12.8	-7.3231	-4.7382	-9.2056	-13.761	-9.4674	-10.524
-5.4123	-11.795	-5.493	-8.9698	-14.081	-9.777	-7.5202	-15.117	-5.8873	-11.734	-1.9798	-6.0352	-11.861	-8.4403	-5.3601	-9.7236	0.068726	-9.5346	-0.50634	-4.0021	-10.462	-4.9224	-12.995	-8.108	-9.3577	-8.3581	-3.5509	-7.0666	-7.4842	-13.146	-6.0727	-1.993	-10.202	-7.1833	-9.3573	-3.6823	-2.8306	-4.7384	-15.133	-4.8856	-9.4274	-11.904	-12.115	-13.548	-5.0778	-8.2454	-3.0126	-5.9387	-5.7547	-8.3289
5.54	2.48	0.94733	-3.5472	2.3452	3.5915	0.90107	4.2968	6.4409	0.99514	1.9804	5.3265	1.2035	-1.483	5.6059	5.6466	2.8174	-2.2508	4.9321	4.6021	2.145	1.9563	2.5175	2.3079	1.0908	4.7523	-3.8296	6.6164	5.8441	7.0426	7.2795	8.9722	1.4842	2.1932	2.5649	3.4216	3.3849	1.1122	1.8455	5.8234	3.4222	-2.5827	5.0476	-1.5972	3.6843	5.4558	4.6937	6.9794	3.9063	0.25427
-3.6384	-5.099	-3.3494	-7.3577	-4.7149	-6.231	-6.3399	-10.208	-6.2979	-4.333	-5.528	-10.38	-4.8957	-6.6106	-4.6504	-1.8957	-4.7183	2.3925	-8.8572	-12.414	-4.8953	-2.8805	-5.6502	-6.1861	-7.2065	-6.1487	-9.6895	-10.062	-6.4796	-5.3445	-3.0285	-6.5685	-4.4895	-13.172	-6.9031	-2.1809	-6.738	-8.7832	-8.3943	-5.3593	-9.6497	-7.1173	-5.2205	-4.9508	-12.644	-8.7613	-11.916	-8.3318	-2.6671	-7.3383
-9.8649	-4.6559	-10.179	-14.729	-8.2759	-9.4873	-10.743	-6.2351	-18.231	-9.2437	-9.8633	-9.8636	-18.114	-12.923	-11.915	-13.367	-10.882	-16.952	-9.2875	-11.73	-13.693	-8.7157	-14.904	-13.253	-10.253	-14.172	-14.511	-17.907	-13.526	-9.7207	-4.7021	-8.5267	-10.884	-14.348	-7.1709	-14.336	-13.606	-12.634	-17.216	-4.82	-11.504	-10.033	-14.602	-15.271	-8.3922	-10.688	-11.625	-13.953	-6.942	-16.334
-9.2427	-12.328	-13.37	-16.941	-17.872	-17.107	-6.1991	-18.992	-10.22	-21.41	-8.2656	-17.908	-14.189	-7.5769	-16.705	-9.7332	-17.093	-12.445	-13.35	-15.261	-14.492	-9.5991	-13.249	-11.758	-11.862	-11.081	-9.8423	-10.888	-16.811	-8.5045	-18.955	-8.6765	-19.467	-15.272	-16.646	-15.753	-11.622	-13.594	-8.8973	-16.14	-20.394	-15.428	-16.682	-14.932	-11.125	-11.301	-12.025	-15.222	-6.7584	-15.276
-0.56474	1.4486	2.5337	-0.7944	1.6803	2.2929	6.2274	-0.34233	1.5383	-2.5256	8.4389	-2.1214	2.5682	-3.5862	0.39658	-2.3261	0.4516	3.8718	-3.2359	-2.4109	1.9388	7.1046	2.8844	7.5337	-2.0763	1.8306	0.73464	-7.589	7.2946	-1.4244	-3.8342	-4.9162	2.2438	0.99028	-3.9633	0.93076	5.2134	3.7315	0.6401	1.4298	-2.5444	-3.7926	2.7268	-2.7763	2.6754	-0.51038	-2.297	0.87105	6.6635	-6.7045
-4.4155	0.46927	3.3621	-1.5163	-0.17939	-2.0168	2.8602	-6.4772	0.5493	5.0439	-0.16263	6.4836	-0.3976	4.1973	6.8125	0.14518	4.9273	3.0658	3.8391	-0.71184	-4.624	3.1822	0.41598	-2.322	4.366	7.3445	0.38234	1.8966	3.323	-3.3835	4.6603	3.5059	1.1368	-2.9294	-3.4752	-0.91679	-4.0286	-5.001	-3.2384	5.5211	1.864	2.8217	4.2948	6.4826	1.8642	-6.2241	-2.9221	-1.6203	-1.3183	1.7624
-7.8097	-12.336	-16.689	-14.907	-16.102	-15.562	-15.208	-15.328	-13.555	-15.893	-16.329	-11.53	-17.771	-8.9748	-23.951	-10.783	-11.993	-9.1976	-7.2016	-11.418	-16.188	-8.7946	-19.472	-13.059	-15.603	-13.198	-15.355	-21.212	-18.775	-5.8301	-14.356	-14.801	-22.027	-3.0972	-11.859	-15.544	-14.287	-14.584	-17.96	-8.3715	-12.709	-11.453	-11.012	-14.082	-18.525	-13.665	-11.337	-13.657	-8.664	-15.737
-19.936	-19.466	-18.206	-22.226	-18.454	-21.49	-21.355	-15.41	-21.416	-20.931	-21.643	-20.206	-23.715	-26.683	-15.18	-14.289	-21.565	-20.403	-25.984	-13.164	-20.946	-24.599	-24.449	-17.279	-20.236	-21.951	-20.231	-27.763	-21.376	-14.741	-25.095	-24.203	-14.392	-19.894	-19.11	-15.446	-17.564	-21.825	-22.047	-27.334	-22.13	-24.745	-20.594	-21.152	-21.344	-24.77	-28.937	-23.113	-25.098	-25.797
-3.8976	-3.2318	0.12072	4.5058	3.0306	3.4045	4.665	-2.3036	-0.77457	-0.76472	5.1365	-3.9461	-1.759	5.2882	-10.273	-0.53438	3.0144	-2.2052	0.65567	-0.39657	-4.8292	6.7773	3.0565	0.18341	-3.3797	-3.4276	-1.7959	0.27547	0.76747	-0.073312	-0.36827	-3.9436	-1.5137	4.1504	-3.2927	1.4821	0.69994	-3.697	-0.068318	2.9802	-0.070311	0.96716	2.6955	2.583	-1.6305	-2.5755	0.2858	2.1027	-5.3113	1.0938
-7.4824	-10.257	-12.846	-10.007	-6.9545	-8.6012	-10.62	-15.244	-11.825	-8.0681	-22.887	-15.796	-18.755	-10.601	-13.691	-11.066	-6.8031	-11.003	-10.147	-11.94	-15.259	-13.245	-8.4963	-10.301	-9.7202	-15.518	-13.536	-10.234	-20.551	-18.516	-9.0622	-12.431	-15.261	-11.107	-10.355	-7.088	-14.917	-7.2349	-6.1734	-13.124	-14.582	-15.492	-12.291	-9.1119	-13.166	-10.085	-14.014	-10.998	-14.909	-17.561
-6.1653	-6.0116	-5.4163	-6.2531	-1.7774	-7.0075	-5.9449	-5.3683	-2.0766	-2.6744	2.6253	0.78944	4.3941	-0.31887	-9.5619	5.1668	0.99883	-7.906	-4.4709	-7.5306	-2.9675	3.1514	3.1453	-0.48795	-4.9462	-11.75	-5.0498	-1.8857	-0.8021	3.147	-6.2904	-4.1378	8.3082	-3.8477	-3.6038	1.0424	-12.145	-2.5255	1.1905	-1.0028	1.4625	-3.8036	1.9024	-0.82011	-2.152	-2.6716	-3.2171	-0.40178	-3.5876	1.3495
3.8846	4.3043	8.7125	2.442	4.148	8.6427	2.6663	2.7473	7.2283	4.8675	5.8117	7.2164	10.227	3.0851	-3.9664	1.7717	1.124	0.44242	7.3199	5.9425	3.1009	2.667	3.2105	4.2947	7.0236	8.5209	2.7085	0.76618	2.9029	2.231	4.2856	6.2365	3.0011	14.64	9.6299	0.28866	-0.19577	5.5216	1.9893	6.5914	1.7161	1.8323	5.8433	9.8957	-0.5297	3.8283	-3.1854	9.5515	12.627	2.1321
-12.055	-12.607	-11.624	-14.791	-11.488	-11.477	-7.9623	-18.268	-8.8076	-14.006	-14.201	-14.821	-14.193	-12.574	-7.8547	-14.83	-8.6011	-10.971	-15.281	-12.888	-4.9137	-9.3425	-8.1152	-15.781	-11.587	-15.494	-10.793	-14.044	-20.79	-12.317	-2.4404	-18.542	-11.561	-8.8358	-14.298	-7.7597	-12.664	-13.62	-11.804	-14.721	-10.708	-15.428	-18.106	-7.5705	-17.821	-15.065	-16.627	-12.205	-12.853	-17.433
-15.502	-11.823	-11.71	-11.702	-12.118	-15.164	-9.4516	-10.169	-6.626	-14.452	-16.455	-15.704	-14.458	-10.777	-13.707	-16.832	-9.7375	-14.471	-13.194	-11.827	-13.51	-8.2364	-16.292	-13.841	-12.628	-15.186	-11.493	-9.0621	-9.5759	-17.601	-4.7339	-8.3353	-10.124	-7.0766	-15.896	-23.264	-13.849	-18.843	-16.301	-10.138	-11.267	-17.935	-12.522	-16.177	-13.952	-10.722	-17.7	-13.33	-8.4268	-10.93
-1.0607	-0.49943	-12.475	-4.8785	-1.0355	-12.456	-9.5257	-3.7544	-5.9979	-4.8435	-8.616	-2.9234	-12.18	-7.752	-4.5952	-2.9338	-8.4508	-7.3105	-7.9499	-5.3718	-7.1487	-4.235	-1.3621	-7.6989	-1.9058	-9.8403	-3.4137	-5.4992	-11.833	-2.2044	-2.4362	-2.2514	-8.8611	-1.4778	-11.357	-4.299	-6.0736	-6.0492	-7.2872	-11.81	-9.7449	-12.247	-10.797	-5.7056	-4.8457	-6.6271	-5.0343	-7.852	-13.53	-3.6874
-2.0827	-2.6815	4.6699	0.47365	-3.3471	2.3136	3.0004	3.7626	2.3005	-3.7088	-2.5412	1.9983	5.1663	4.0078	0.29888	0.5856	5.7085	-0.75044	-6.4922	0.38671	1.4119	3.0141	1.7511	3.2592	-1.4026	-1.1649	4.5257	-0.32492	-3.9077	5.7411	-2.7884	4.2177	-1.5155	0.034426	0.71737	2.8676	-1.5543	1.5333	-0.15471	-2.4707	-0.79912	-3.2298	-2.8411	-1.2638	1.2814	-4.3989	5.0899	0.68373	0.56441	3.0907
-1.3422	5.8459	0.7298	-1.9449	2.1225	0.83075	4.2112	1.2924	-5.6653	-7.7532	-3.4569	-1.3653	2.7178	-4.9371	-3.0815	-3.1151	-5.6771	-0.25269	-2.7171	-5.3986	-3.6858	0.57763	1.1183	-6.945	4.1171	-3.9734	-4.8714	-3.5151	-6.5865	-3.19	-6.0093	8.3231	-9.4781	-3.2288	-3.4802	-2.8072	0.98169	-1.1415	-4.9384	-10.126	-4.4555	2.5051	3.2189	-1.9996	0.06427	-0.67673	0.39674	-0.84533	-3.6392	-2.5445
8.0123	6.6059	11.455	-1.7259	7.2522	3.8802	10.173	5.3631	3.8681	4.2847	7.0349	2.9219	-0.34933	1.5509	6.5937	9.4718	3.8978	9.3472	5.7952	10.911	9.0269	7.5279	13.361	5.4677	9.7022	10.335	2.6943	2.6095	6.5591	7.2589	-3.3894	11.009	11.079	8.0008	9.5794	6.1805	8.6669	2.5606	3.0734	3.554	6.1403	3.2199	5.6843	9.5014	9.4867	8.3762	14.206	8.2081	8.4687	4.908
-13.344	-12.337	-14.322	-13.39	-4.4938	-7.3447	-15.728	-9.9955	-8.5422	-13.689	-4.3318	-9.7284	-9.2705	-7.7479	-8.2149	-13.441	-12.632	-7.9862	-6.798	-13.41	-4.5881	-10.207	-13.885	-15.783	-15.3	-7.9737	-9.3734	-7.6857	-19.248	-12.898	-8.9882	-20.831	-10.131	-6.9157	-9.7144	-13.308	-10.911	-5.9253	-5.7768	-13.198	-13.306	-3.8654	-14.164	-18.569	-9.296	-10.148	-10.437	-14.758	-14.046	-9.5736
-16.682	-12.377	-14.585	-10.893	-12.033	-20.192	-10.892	-12.269	-14.321	-8.5825	-11.658	-14.042	-9.6511	-10.95	-8.7788	-15.821	-14.438	-16.618	-9.9342	-13.735	-16.032	-21.694	-12.908	-13.622	-14.177	-7.1102	-7.0911	-13.375	-11.998	-10.457	-10.861	-16.014	-18.098	-11.56	-15.344	-17.778	-13.785	-13.962	-16.86	-12.912	-10.589	-13.533	-16.685	-14.626	-11.343	-17.767	-15.616	-21.405	-8.0526	-6.328
-3.4365	6.9066	3.255	1.2798	6.8447	-5.2817	2.6054	2.1028	-6.3527	-1.3818	-8.1272	-3.8163	2.9512	5.6702	-6.6382	-0.61634	-3.4813	-2.2491	-1.081	-4.2606	1.7819	3.3358	-7.5647	1.6819	-0.85576	1.9115	-4.0175	0.30232	6.0045	4.2323	-4.2199	-2.6543	7.641	-0.26108	3.9718	-2.4381	0.3266	-7.5438	-1.7511	3.5484	-6.5933	1.5846	-0.40992	-3.6161	-1.8311	2.1945	-0.29474	-0.27067	0.15918	0.78469
-1.5489	-11.396	-1.6836	-7.3837	-3.8193	-11.575	-7.8512	-1.5056	2.0609	-9.0498	-4.1953	-3.2143	-8.8852	4.1515	-4.2168	-2.16	-9.1706	-7.5629	-1.134	-14.173	-10.071	0.51648	-3.8412	-2.4051	-3.0491	-5.7055	-0.96657	-6.7688	-3.3716	-7.4937	-3.98	-4.522	-6.3029	-0.4262	-11.088	-1.7252	-10.816	-9.0182	-10.736	-5.567	-5.3919	-10.517	-6.6251	-1.207	-8.7068	-6.6526	-5.0841	-1.303	-2.4806	-3.9247
-15.772	-5.9565	-18.623	-11.153	-10.842	-8.0161	-8.7122	-9.2732	-14.222	-17.533	-12.635	-14.349	-12.249	-7.833	-9.625	-4.9615	-15.492	-12.722	-14.12	-6.7781	-14.809	-12.103	-9.2247	-13.33	-12.176	-9.4044	-10.812	-5.155	-8.3515	-10.561	-15.457	-11.597	-12.527	-5.6239	-9.0407	-11.956	-10.695	-15.674	-6.3567	-13.868	-5.9762	-14.53	-10.896	-11.642	-11.345	-13.898	-8.8634	-10.668	-8.5772	-5.2557
0.12848	6.1521	6.4163	15.654	2.4283	9.7068	6.4397	-1.783	2.5574	7.7687	0.64414	10.852	7.92	3.6562	5.7918	0.44954	6.4306	2.6916	5.6707	4.1472	11.67	3.9329	3.3298	5.9969	5.7884	6.2334	5.3985	10.24	-0.45497	6.0742	3.9819	7.2757	14.293	5.5822	6.532	7.8353	3.6145	1.9703	7.4773	5.3631	2.4778	6.0334	6.6099	11.521	3.5799	4.4542	6.1289	7.7686	6.5694	6.1609
-3.4444	-4.7384	-5.4454	-0.54321	-3.8464	-5.4792	-0.031283	-0.34181	-6.555	-4.7332	-2.5414	-1.1937	-6.3113	-0.84888	-1.9682	-2.2853	-4.8286	-7.3876	0.19509	-0.56119	-2.1627	-2.5781	-2.6986	0.56262	-0.72278	-3.3419	1.2618	-3.0106	0.31924	-1.1042	3.5056	-7.0992	-9.2264	-5.0266	3.7507	1.3425	-1.552	-2.5368	1.8769	-6.4813	-3.3957	1.6396	-3.717	-2.2762	-1.202	-8.0708	-6.8457	-3.5465	5.1674	0.47356
-13.378	-19.016	-19.177	-13.758	-8.5957	-20.116	-13.628	-17.1	-13.16	-11.426	-11.373	-15.723	-16.039	-15.597	-16.926	-17.708	-15.761	-9.8354	-17.927	-11.715	-11.191	-20.761	-15.034	-14.211	-12.519	-10.113	-12.909	-17.074	-15.009	-13.873	-11.632	-15.5	-16.787	-10.952	-14.7	-12.703	-15.033	-20.559	-13.488	-8.3627	-16.201	-14.125	-12.483	-9.2626	-8.453	-11.25	-12.684	-19.047	-15.498	-14.345
-9.5456	-12.829	-8.996	-21.341	-11.666	-13.634	-10.11	-12.038	-15.037	-16.237	-16.649	-16.032	-17.086	-14.176	-13.256	-9.9941	-14.042	-15.75	-14.682	-17.055	-10.687	-8.8606	-19.693	-14.927	-12.793	-12.511	-11.795	-10.544	-6.539	-12.891	-7.2802	-18.226	-15.514	-17.309	-13.51	-10.06	-7.3162	-16.243	-15.633	-13.768	-12.364	-13.222	-14.508	-13.284	-20.616	-18.783	-14.175	-10.833	-17.362	-11.246
9.2429	10.198	2.3544	13.656	8.1326	10.869	12.045	0.27302	7.9532	5.0655	0.1938	2.8448	7.0514	13.713	3.7461	7.7721	12.012	13.43	8.0281	6.5655	6.2617	3.9032	5.5726	7.4062	10.274	2.6265	3.7012	5.9581	1.4922	2.347	1.7479	6.3166	6.0777	10.83	0.37327	9.9852	7.9047	0.55194	13.075	5.1404	9.3776	8.229	4.5796	7.2091	7.3088	2.595	7.6711	5.2248	1.5902	11.167
-7.3579	-6.6052	3.0797	-0.16533	2.3787	-6.5967	-0.069239	-5.1624	-5.3573	2.9148	-0.9559	7.6404	3.958	-4.1935	-4.5	2.0067	-4.7586	-0.17354	0.022411	-6.7185	-2.1883	2.6305	-1.0037	9.1421	3.5398	-3.8975	-3.9501	2.9464	2.0547	-3.8948	3.6938	-0.28085	3.7386	-2.056	1.1625	3.9773	5.1578	-2.4183	-0.43768	-5.4388	-8.1033	-5.9998	-3.6715	2.3536	7.4143	-0.50719	-2.5795	-4.7008	-0.21716	-3.8737
-2.5069	1.0533	-6.3269	-5.3157	-1.2368	-3.7089	-0.40784	4.3443	0.32963	0.67219	-3.8166	1.5265	-6.8993	11.091	4.8352	3.0815	-0.46835	0.31303	5.3769	-3.6695	-4.4059	6.1747	0.23343	-0.023256	-0.34039	0.13586	0.18009	-1.9521	5.3468	-0.82499	0.94084	0.97224	-2.586	-5.3038	-3.1193	-4.0125	-1.548	-1.5559	-7.7637	1.9732	4.3466	-2.8455	-0.20185	-1.8713	-1.1301	-0.28508	-1.0372	0.42512	-3.0371	-7.555
-15.109	-10.553	-11.456	-14.056	-13.382	-11.599	-10.954	-13.544	-14.238	-15.762	-11.156	-17.475	-13.852	-16.031	-15.191	-22.592	-9.9438	-9.3248	-14.283	-11.698	-16.346	-10.016	-15.605	-15.52	-13.125	-11.888	-7.8662	-14.691	-13.977	-8.8949	-11.073	-9.7173	-11.135	-12.5	-11.926	-19.651	-7.6921	-10.266	-11.916	-10.385	-12.825	-11.574	-11.199	-10.861	-21.096	-18.263	-11.816	-17	-15.53	-14.44
15.034	12.34	7.7615	10.455	14.617	12.854	12.389	9.4306	10.06	4.3473	12.226	7.6916	6.6996	11.312	10.584	6.0032	11.192	14.166	12.851	8.313	14.65	6.9723	3.8709	10.502	10.868	10.122	7.4505	12.847	8.3457	9.2835	3.8573	13.297	13.192	10.324	15.994	12.676	8.9203	8.5466	7.4688	10.41	18.072	13.775	7.1237	12.731	7.6628	11.246	10.437	17.582	3.9678	9.7465
12.647	4.3667	13.438	1.4828	8.7665	5.5779	10.339	5.4691	8.4858	12.504	5.3531	7.3705	4.1727	7.228	10.157	15.773	7.5148	6.7772	7.55	8.7224	11.204	7.2236	9.3767	9.1962	7.662	7.4162	8.7912	9.3227	10.726	12.012	12.372	7.2694	14.08	5.5433	10.824	8.175	2.4043	11.545	16.258	14.226	4.0288	4.5657	3.7131	13.468	8.2576	8.2088	8.687	8.0365	6.7825	11.123
-16.213	-9.1558	-11.153	-10.954	-6.3026	-9.9197	-8.1335	-6.6385	-11.825	-4.9266	-8.331	-6.7192	-9.6271	-7.6473	-6.2912	-7.3591	-13.467	-10.985	-4.2698	-11.813	-7.4892	-8.1771	-2.9287	-12.782	-10.649	-8.2634	-6.9017	-8.2135	-19.574	-15.269	-5.4137	-9.8734	-13.849	-11.535	-15.034	-14.254	-11.238	-4.4234	-5.7961	-8.6767	-11.292	-6.3024	-13.657	-6.4939	-10.721	-8.3846	-11.043	-16.96	-10.454	-10.359
6.1619	4.5359	1.6027	0.48108	2.3417	0.99736	7.1638	9.7114	6.94	9.3283	1.8145	3.9348	-3.9168	-0.50356	8.7004	5.677	2.5792	10.901	-4.0085	0.80267	-1.7845	4.4377	-3.3983	-4.352	0.86367	-1.4499	2.9965	-3.3602	2.8017	6.8551	0.42419	2.0607	-1.2682	1.0647	3.7157	3.1329	5.2481	4.8334	1.9381	4.918	3.0517	-3.1645	-2.5209	0.52302	6.3206	7.1382	3.0053	0.71232	-0.030932	0.28034
2.7329	-3.1149	-6.6986	-1.2003	-5.6423	-0.7003	1.0346	-1.4279	-6.6202	-7.4184	-1.212	-2.9077	-9.5789	-10.407	-5.2824	-1.9418	0.3195	-4.2349	-7.6652	-1.3178	0.60912	-1.3979	-5.2483	-0.53181	-8.0244	-9.9776	-7.9022	-6.5726	-2.3756	-4.2149	-7.1328	-2.4857	-1.4015	2.9993	1.1041	-0.49268	-7.723	1.7207	2.7036	-2.7397	-1.6696	-0.55624	-10.306	-8.9956	-5.2417	1.1867	0.12162	0.1758	-1.6951	0.70029
10.062	12.254	2.9123	10.364	13.301	2.6827	12.001	6.0501	5.1738	3.7469	6.985	3.8276	4.7884	9.1477	4.3642	1.4111	4.2605	9.9035	8.5388	6.0571	8.9271	7.0543	4.9093	7.496	11.122	13.144	1.2444	4.5941	4.5498	4.8991	7.6208	11.088	2.496	13.735	8.7792	10.084	-1.7133	11.357	13.614	0.80772	4.3284	12.275	1.3365	3.6942	9.1386	5.3416	4.3639	6.6523	7.3508	2.5103
-22.248	-19.603	-21.129	-19.464	-28.556	-24.23	-20.554	-22.553	-21.946	-20.891	-23.566	-20.311	-20.795	-18.565	-21.24	-24.928	-26.946	-24.174	-26.187	-26.347	-21.608	-16.547	-17.367	-22.53	-27.964	-24.162	-21.863	-22.404	-23.952	-25.423	-24.472	-20.187	-18.312	-18.762	-16.858	-26.184	-29.856	-23.818	-18.82	-14.478	-26.104	-20.661	-19.734	-22.872	-24.602	-24.976	-20.928	-16.734	-20.854	-22.841
-4.9103	-1.4889	0.76347	0.72617	-1.9186	-1.103	-2.6671	-4.3437	-6.7904	-0.48601	-5.9755	-3.1805	-3.9817	-6.2606	-4.059	4.0151	-1.6479	1.245	-1.2668	-2.7692	2.1816	-5.2519	-4.0425	8.3639	-11.986	1.5697	-1.6572	1.326	0.998	-3.3561	-2.9497	-0.46859	2.4209	-4.7836	-7.3972	1.6937	-0.77992	-0.67237	0.12411	-1.2396	-3.5471	1.7678	2.2137	-9.3586	2.9081	-1.6009	3.7564	-6.9627	0.007485	-9.1821
-3.7912	1.0295	-2.2394	0.11061	-2.1378	-1.6281	-6.5256	-3.1058	-5.6808	-0.78992	2.0633	-2.2148	-2.9291	0.17257	0.056563	-3.9443	-5.0506	0.90956	-0.35289	-3.7994	3.4125	1.1496	1.6903	-0.11382	-1.0201	-3.0551	-0.20474	4.1509	-7.3156	-1.6577	-0.78686	-6.0552	1.5039	-1.7584	3.8391	1.1269	-2.8722	1.2249	0.72808	1.0213	-3.6854	-1.8121	-1.6717	-0.11309	-2.6157	3.0992	-5.6902	1.344	-4.0633	-5.2546
-12.641	-10.633	-14.084	-11.915	-11.922	-13.089	-16.283	-10.451	-17.404	-13.473	-20.096	-18.809	-12.965	-9.6037	-12.887	-9.4992	-11.076	-8.6579	-9.6974	-10.945	-17.41	-6.7921	-10.895	-12.646	-20.038	-16.589	-16.93	-17.43	-17.351	-11.762	-12.13	-14.132	-16.518	-17.538	-12.76	-6.4457	-9.6428	-13.425	-8.7118	-17.264	-16.233	-15.27	-9.2983	-12.935	-12.794	-15.522	-9.6993	-12.659	-18.909	-22.131
-4.6075	-2.2667	1.7887	3.7315	1.6968	1.5473	4.9995	0.06924	1.4106	-8.7742	-0.82791	2.2406	-1.494	5.0824	5.1097	-8.1568	-4.2433	0.33405	-5.3015	-11.254	-5.0549	-5.1649	4.7442	-5.833	-0.32179	-3.7315	-2.6983	-3.7619	-1.9043	-1.5504	-2.7747	-11.092	0.73485	-0.046533	1.6753	-1.2751	1.6771	1.6085	-1.0325	-1.1053	-2.3099	-7.0561	-7.95	0.70766	0.48451	1.8558	1.9412	-3.2914	1.3789	-1.6357
-10.816	-8.1732	-10.939	-9.5962	-16.853	-8.8868	-6.3183	-6.7561	-6.5777	-7.3159	-10.126	-9.2329	-3.3306	-14.669	-5.0798	-7.3632	-5.3909	-10.842	-12.04	-9.0405	-10.721	-3.7055	-12.568	-11.575	-14.062	-15.99	-8.4562	-9.6768	-6.2419	-6.8836	-6.5864	-10.274	-12.078	-6.0224	-10.778	-18.338	-11.668	-12.591	-12.379	-8.57	-10.481	-12.107	-7.6147	-3.1332	-8.8458	-13.56	-12.023	-7.2108	-11.538	-16.683
0.19706	-5.831	-1.8539	-0.83398	-0.76479	-1.0132	-4.2558	0.1189	-0.92868	-3.3562	-5.472	-2.4393	-1.8243	-4.3256	6.3268	-4.9096	-1.0888	2.8569	-3.5404	-2.7744	-1.0644	-3.484	-3.1371	-2.3917	-2.2211	-2.7137	-1.8131	-4.0874	-3.2742	-3.0906	-6.0255	4.7102	-5.3297	3.34	6.8861	-1.1344	1.6918	-1.5581	-5.1243	-1.5552	1.958	-2.6668	-3.3568	2.5486	1.088	-4.5845	-1.6613	-0.63466	-1.6608	-0.92855
-2.1434	-3.3338	-1.7222	-2.4634	-2.6024	3.7927	0.022727	3.2601	6.6062	-2.5762	6.9519	-0.22379	4.8253	-3.1549	3.059	-2.342	-1.6031	0.028568	-1.1933	3.8966	-7.0728	2.9355	1.3885	8.4215	4.3187	4.5695	4.6262	-3.5556	2.0903	-0.65793	-8.8302	-0.20004	2.8397	-4.9205	-3.9176	3.2196	-0.35503	1.8123	5.765	-0.76131	-2.1813	-2.3092	-5.5636	-7.399	4.2733	1.2767	0.36733	3.4368	0.90241	-8.7473
-5.6195	-11.579	-8.9474	-5.4396	-4.5802	-0.84404	-4.1618	-9.7016	-8.0645	-10.411	-5.8906	2.0305	-10.302	-7.1867	-9.2393	-6.3056	-9.5227	-4.2912	-0.87121	-7.8084	-7.9328	0.00469	-2.3818	-10.278	0.64795	-10.602	-6.2264	-4.8546	-7.8654	-5.2684	-12.814	-5.0615	-7.05	-8.1881	-7.7426	-10.74	-2.9515	-13.462	-4.1781	-6.4579	-5.3758	-7.9478	-5.1264	-9.2594	-0.76377	-4.2751	-5.3786	-8.67	-8.0259	-11.735
6.082	3.993	0.61755	8.4245	4.4866	4.572	12.56	2.6619	3.2244	3.0509	8.3308	3.0908	5.368	4.3865	8.0534	2.6714	4.1125	10.078	-0.14353	3.5463	8.5396	2.9335	4.1003	2.3504	2.0285	5.5889	9.7709	8.2868	2.0071	5.8856	5.0208	6.4845	9.3376	5.9819	7.9872	9.1637	0.6457	-1.874	3.0916	5.6888	3.6428	5.9085	5.7809	3.4091	7.5644	5.8587	3.593	10.159	3.5126	6.7
-1.5748	1.0004	-0.067179	1.7891	-1.6141	3.5551	1.2022	2.5221	-0.050409	1.402	1.877	1.0311	0.90691	2.2263	0.15456	-1.3065	1.6099	1.3598	6.8985	-2.0391	3.6117	1.0608	3.006	2.5203	1.996	4.5331	-3.1303	0.79422	14.362	0.81603	6.9854	5.7679	-0.97191	4.1258	1.0543	1.3352	-0.50897	-5.0926	12.045	-0.37379	1.7205	2.6006	5.7419	1.8206	7.2897	5.4293	2.1807	0.30705	4.0965	-3.5205
-9.8274	-18.997	-12.014	-11.426	-12.984	-12.498	-12.414	-11.356	-16.805	-9.3213	-13.649	-10.431	-19.503	-17.992	-7.9715	-9.5838	-7.2228	-7.9009	-10.619	-18.441	-11.647	-12.706	-17.041	-17.728	-11.851	-15.584	-15.64	-14.416	-8.1311	-13.111	-18.062	-7.1868	-15.241	-18.665	-18.16	-9.538	-12.429	-15.738	-13.621	-15.622	-14.714	-8.2513	-9.5688	-7.0509	-14.756	-15.936	-6.1838	-11.902	-8.109	-18.694
-10.793	-12.365	-14.692	-7.2464	-14.025	-12.305	-7.3442	-9.2419	-13.401	-18.919	-14.139	-12.025	-17.383	-7.4493	-7.387	-15.008	-13.713	-11.91	-11.869	-9.6055	-10.933	-20.636	-16.417	-17.613	-13.167	-6.7834	-16.632	-11.817	-14.535	-12.855	-13.979	-14.576	-15.472	-11.049	-15.943	-14.563	-2.9314	-18.802	-15.074	-6.6638	-16.827	-10.641	-16.244	-12.232	-10.303	-10.238	-11.297	-6.2074	-15.922	-10.837
-7.0698	-7.678	-9.4383	-16.709	-11.109	-9.4857	-1.2032	-15.231	-9.7597	-14.246	-12.59	-4.6861	-7.9518	-9.6092	-13.686	-11.962	-7.2912	-14.343	-12.455	-9.9956	-5.2608	-15.32	-11.68	-8.8272	-15.15	-7.346	-15.014	-13.058	-8.053	-10.361	-12.813	-13.21	-11.427	-14.347	-6.6467	-9.1378	-14.385	-6.7732	-7.218	-13.579	-10.111	-7.5476	-14.36	-11.535	-2.6458	-12.121	-13.289	-6.3121	-11.298	-4.9491
-10.536	-5.8376	-9.1979	-8.1395	-15.078	-13.694	-12.403	-11.333	-12.841	-4.5898	-7.6537	-8.288	-9.1071	-7.0581	-11.512	-12.658	-0.16168	-5.2723	-13.29	-12.181	-6.8252	-4.7073	-10.604	-7.3947	-15.082	-9.5004	-14.602	-20.447	-12.438	-8.8123	-12.161	-16.669	-5.0079	-11.376	-9.9482	-10.347	-14.015	-10.799	-5.9184	-10.982	-7.6425	-7.4551	-10.277	-9.2728	-5.2532	-13.347	-5.4809	-3.1428	-16.73	-9.2742
-4.183	-4.5375	-9.9524	-10.384	-7.6488	-10.785	-4.5765	-11.387	-3.6017	-5.4052	-11.596	-9.9137	-4.5395	-1.7093	-9.8335	-5.7241	-13.85	-11.886	-17.708	-9.433	-6.5248	-4.496	-5.8735	0.95149	-11.336	-5.7886	-8.3985	-5.7339	-9.7194	-2.5746	-8.4838	-8.5987	-6.1725	-7.333	-5.4758	-2.9222	-5.5006	-11.19	-5.16	-9.7435	-9.3276	-10.17	-7.9217	-4.1604	-7.4247	-10.278	-8.9313	-9.1497	-13.76	-14.079
-5.3941	1.884	-2.4704	-2.7972	-6.1973	1.0923	-0.99984	-6.2615	-8.7495	-1.7955	0.53669	-3.5477	-6.2219	0.33814	-2.44	-5.1133	0.27838	-1.6072	-8.6061	-3.1826	-4.1698	-6.1751	4.6257	-6.8933	-4.2595	1.9217	0.65621	-0.43369	-4.7345	-0.75697	-1.1535	-1.0255	-2.3883	-6.7564	-1.1432	-4.9506	-4.6816	-1.5896	-5.5311	-0.40815	2.4053	-0.059756	2.1648	-0.97284	-1.1006	-7.7744	-4.0994	-6.2611	-7.3047	-6.8515
-0.75137	-1.2632	-1.0807	-2.727	-7.8897	-0.28657	1.8543	-2.5033	-6.1472	-2.9516	3.0337	-8.0931	-5.1122	1.1237	-4.8102	0.27289	-2.2578	-1.8017	-0.9727	-2.1809	0.0055268	-2.0207	2.0679	-3.5581	-1.7216	0.10797	-10.358	-7.5561	1.0774	-1.5125	0.46294	-1.462	-6.5965	0.45033	3.5708	-5.3168	-0.14822	-0.35021	-7.4145	-0.3586	-4.8204	-1.7987	-4.0237	-5.8655	-1.3315	-1.3722	3.1092	-5.252	1.4231	1.2226
2.7446	3.8159	-4.8246	6.0551	-1.4434	-2.3382	-1.6959	-4.1213	-2.0079	3.4371	1.7484	-2.2799	1.9637	-2.0642	-4.3563	5.0645	-1.6772	-4.1581	-2.8154	0.67402	0.51701	1.04	-1.9336	-0.085675	-5.5091	0.57087	0.062031	-0.2396	-6.0257	-1.8641	-2.5484	0.66065	4.1364	5.8193	1.144	-2.4774	-0.14939	5.6044	3.5601	-0.4742	4.4282	-6.1261	0.40281	-1.5505	-5.0238	-5.8804	-7.2704	-3.5176	-0.64353	-2.2337
-0.81483	-10.658	2.36	5.4097	-1.7258	8.8518	1.2556	-0.32967	-0.74773	2.5476	-1.434	9.929	1.7357	-3.6687	-5.9954	2.1778	-0.34229	-3.9361	0.3922	-1.1682	-5.4551	1.0633	-0.62114	0.66378	-2.7967	1.8666	1.303	1.7791	3.5226	-1.7921	-1.9403	-2.2358	-6.7193	-3.169	-3.8056	0.5534	-4.0232	-0.76995	2.6376	-0.87784	2.853	-3.1689	-3.0334	-2.9493	0.50894	-5.0648	0.15231	-6.3955	-2.8536	-3.0862
12.029	15.949	3.1192	7.8189	3.8497	6.1105	9.5157	5.8697	7.4987	3.6285	11.123	0.017493	8.4622	5.6441	-1.6187	3.3377	8.8081	2.8672	5.4295	7.6866	6.1423	2.9766	7.0685	4.3032	5.6231	4.4736	2.6319	2.1547	8.9192	7.9171	9.1506	7.3359	8.336	4.4699	7.9337	8.4782	4.5698	-1.1828	3.6154	3.8034	9.3948	0.068014	5.7288	3.091	3.2839	5.3836	6.1804	1.5678	6.6479	-1.209
13.883	6.9858	9.3282	13.153	14.14	10.532	11.559	6.1946	10.261	12.219	12.851	2.811	11.909	5.7016	6.5662	6.6831	5.0054	10.007	10.151	11.753	17.231	10.537	10.839	13.764	14.458	5.2453	11.285	11.268	10.346	11.801	9.705	13.229	7.2542	9.242	4.636	9.2908	10.2	9.8064	10.421	15.289	7.9949	12.916	10.969	5.4299	5.9774	16.602	4.224	3.1626	11.956	7.9575
7.3679	-0.81723	-0.32236	-1.1896	-5.0423	-0.72409	-1.3373	-2.2718	-1.4024	-0.22195	0.17698	6.7916	-3.9203	6.2903	-5.3237	7.5417	1.9695	4.1902	-0.18247	2.3991	2.297	-1.5618	0.58394	2.0247	-0.071052	-0.22901	3.7318	-1.8757	0.26611	-4.1358	-3.7041	1.5126	-3.0449	0.18664	1.0257	0.81065	-3.1635	-6.147	-3.7657	2.0685	-2.8839	-0.46759	3.2986	4.4998	-0.021825	-5.4083	-7.6276	-0.58821	-2.7948	0.10509
0.67667	-0.72546	-6.8176	-8.0876	-4.9015	-0.58964	-8.1392	-0.30714	-7.7033	-4.6557	-5.0494	-8.3959	-5.8035	-7.7464	-6.914	-2.1408	4.6155	2.6488	-5.0399	-0.34434	-10.632	-2.0011	-0.2056	-4.078	2.1429	-9.065	-4.7778	1.1763	-3.4307	-7.0421	-1.662	-1.2089	-1.6166	-8.7489	-4.4377	-1.8652	-3.9367	-1.8719	-6.6609	-3.6369	-0.23137	-7.0668	-6.8703	-2.2318	-8.4584	-4.3363	-5.0672	-8.7947	5.7266	-3.915
-4.3086	-9.9308	-15.179	-7.2006	-14.936	-13.267	-13.568	-5.7144	-3.6604	-7.5672	-12.446	-15.746	-0.68022	-13.06	-13.203	-8.2819	-12.77	-7.4804	-19.034	-15.059	-14.331	-12.61	-8.665	-9.1351	-7.3877	-7.1165	-16.313	-12.147	-13.295	-7.798	-11.104	-10.031	-14.725	-16.1	-11.72	-13.286	-10.888	-12.492	-16.206	-5.4794	-6.0608	-8.7817	-9.4822	-12.851	-14.506	-11.546	-12.075	-7.0982	-13.955	-10.812
8.6734	7.7697	6.8816	15.828	12.513	5.3908	16.93	6.7403	15.858	8.1883	8.1372	12.642	8.3507	7.4197	9.8491	8.733	16.955	17.09	13.933	6.374	10.64	11.536	9.4683	8.324	9.6702	15.873	16.536	3.0429	10.795	9.9617	12.051	6.2748	9.7098	10.064	17.129	4.416	3.0754	7.17	3.6529	6.0978	11.223	10.313	12.349	13.898	4.138	18.102	7.2201	12.553	7.0443	9.765
-8.3689	-9.6303	-9.5388	-12.036	-9.7755	-7.7275	-7.5168	-15.644	-15.497	-4.2467	-10.486	-12.892	-11.909	-18.56	-10.154	-9.3324	-10.705	-8.5434	-7.4829	-9.2223	-9.6298	-9.4661	-12.189	-12.085	-11.46	-12.46	-7.8735	-5.2254	-11.625	-12.981	-6.7823	-13.655	-9.0623	-20.708	-14.493	-22.145	-13.491	-10.012	-15.068	-10.805	-9.0503	-8.4396	-10.169	-7.5353	-13.541	-11.449	-9.6489	-19.641	-11.147	-13.484
-9.0179	-8.3466	-3.3077	0.16982	-7.0561	-1.1184	6.0629	1.4522	-2.9918	3.1185	-10.782	-10.501	-9.5338	-7.5474	-5.5567	-1.8939	-5.6105	-6.129	-2.9505	-2.83	-6.7145	-3.7052	-5.2954	-1.0342	-5.9708	-8.1664	-5.6979	-0.0071786	-9.2475	-5.9147	-5.2685	-4.3888	-2.5511	-6.2588	-7.2214	-3.7804	-1.6115	-4.0424	-6.7021	-9.7397	-1.6341	-0.35385	-1.8355	2.5074	-0.58633	-4.053	-4.2333	1.7774	-4.8457	-4.9879
-0.23057	4.4898	-3.6343	-1.2694	4.9994	1.7664	-4.0269	4.783	-2.6648	0.41264	6.9736	-5.8429	-1.3257	0.076135	-0.15104	0.76787	3.4616	-0.84611	2.8846	-2.4123	5.0612	-0.8523	1.2923	1.5012	-1.5769	2.3649	-4.3359	2.4602	-0.2942	4.1075	-3.2336	4.1662	4.2979	5.1459	0.84794	1.0696	-1.1573	0.53484	-5.3548	6.8927	5.2227	7.0504	0.12872	9.2902	2.8123	-1.6013	5.2047	1.3598	9.4727	2.9199
-12.155	-9.9902	-18.043	-12.647	-11.484	-14.435	-21.897	-15.091	-7.5402	-17.485	-13.638	-12.767	-7.0236	-13.854	-12.055	-7.7576	-17.432	-12.24	-15.018	-14.37	-13.708	-5.7789	-10.857	-19.725	-10.37	-6.1812	-13.942	-12.698	-13.772	-12.165	-11.15	-4.6145	-14.821	-17.965	-16.714	-7.8058	-14.912	-9.4321	-11.852	-11.609	-15.418	-16.679	-7.5904	-11.497	-18.972	-8.0961	-10.767	-17.98	-12.402	-5.8306
-10.762	-0.76618	-3.6282	-9.6291	-1.2584	-2.6497	-3.9349	-2.1348	-3.8423	-1.0529	-2.9663	-11.302	-3.3367	-5.9287	-5.989	-6.808	-9.103	-1.69	-5.5645	-4.9899	-5.2473	-0.76985	-5.6116	-0.67019	-9.4857	-7.6584	-6.5854	-7.9759	-0.41162	-2.4552	-2.7232	-3.5726	-3.8319	-3.054	0.91983	-3.5807	-3.5923	0.38243	-2.6286	-11.856	2.9061	2.1421	-11.352	1.86	1.948	-2.9518	-4.7151	-7.1498	-8.636	-2.6988
4.0815	6.0019	1.4042	-0.50296	0.23193	3.2675	4.4625	1.0002	-3.9089	-4.7756	3.4768	0.2432	6.4034	-5.8637	0.66118	4.5984	2.4071	0.77104	11.253	1.1169	0.64837	2.3383	0.15376	-0.80368	6.0068	1.3763	4.7773	2.7258	2.1883	1.8814	3.598	-6.1184	2.0415	1.2642	8.0153	2.5317	3.5983	4.7245	4.3852	2.1474	2.2371	4.1123	0.8693	6.3731	5.1666	4.8642	2.8871	6.8935	-0.56506	2.8449
2.7876	0.32397	3.8431	-3.4439	-3.5396	7.1612	-0.40011	4.4361	7.9466	-0.85154	-2.1002	-1.6975	6.3266	-2.5675	4.6725	-2.6194	1.2699	-4.2541	-4.9874	4.4042	3.0895	7.5024	-2.8469	8.3987	5.2168	-3.1676	-1.2914	-3.3517	7.2675	-3.2481	3.3004	-0.68853	-1.3072	-0.059791	1.411	3.0599	-4.7	-2.8031	3.2315	3.6827	2.9155	-4.7444	3.6497	1.977	-1.3285	-1.5426	0.72851	8.1379	-1.4507	2.9323
-11.307	-10.615	-5.2446	-4.5459	-12.057	-8.1203	-8.1795	-9.23	-2.8861	-9.6483	-5.2758	1.4082	-9.6762	-4.551	-9.4497	-1.222	-8.2319	-12.175	-3.5194	-5.6707	-3.9397	-8.5577	-9.7546	-3.603	-8.8831	-10.376	-7.1495	-2.3148	-4.0733	-9.1833	-10.34	-6.2784	-5.3431	-4.0449	-7.7634	-9.9987	-15.93	-2.5829	-2.9827	-6.8632	0.89892	-5.3516	-8.4323	-6.1365	2.4294	-10.655	0.37708	-9.9692	-11.042	-3.0926
-12.5	-14.216	-4.8076	-15.34	-5.2134	-13.388	-14.74	-1.4355	-14.279	-6.5702	-16.194	-11.229	-9.2628	-9.5289	-7.892	-10.145	-11.087	-11.811	-14.721	-10.13	-14.31	-15.282	-1.5805	-9.4195	-11.374	-10.561	-9.4659	-9.1255	-4.1719	-6.738	-12.637	-5.3892	-10.769	-12.424	-10.994	-9.5867	-13.056	-7.3637	-11.539	-6.1404	-8.5479	-8.5463	-10.634	-7.9684	-9.062	-6.7228	-13.222	-13.978	-12.133	-10.035
-11.091	-7.9432	-4.1609	0.91983	-3.605	-2.6648	-7.0198	-2.4302	3.8468	-8.2797	-6.0403	-8.4437	-5.0667	-10.924	-2.9132	-0.93685	-8.9766	-9.3168	-4.3874	-4.3335	-1.7259	-6.435	-7.3188	0.31659	-1.3492	-1.2619	-5.8687	-6.5835	-10.903	-2.3164	-8.4979	-0.19015	-6.689	-2.0393	3.0343	-9.8442	-3.7968	-6.893	-4.221	-5.1729	1.2532	-4.4344	-3.242	-4.6927	-10.578	-5.4843	-5.6299	0.79137	-4.053	-6.7821
-11.836	-13.111	-9.7564	-10.216	-9.9624	-7.383	-14.027	-7.8412	-7.1604	-7.4517	-11.972	-13.612	-7.6277	-9.7266	-13.096	-11.578	-11.333	-6.2412	-9.9347	-10.533	-11.861	-11.335	-13.275	-11.34	-4.0632	-1.478	-6.4968	-12.278	-10.374	-16.411	-8.9988	-6.6466	-13.842	-12.138	-8.2911	-14.015	-8.4218	-12.522	-15.278	-16.543	-8.58	-8.2501	-12.976	-11.121	-13.657	-8.9303	-11.491	-9.497	-8.557	-12.704
-10.145	-21.768	-21.507	-10.938	-11.475	-17.134	-10.459	-11.008	-18.772	-16.437	-7.9735	-17.907	-18.293	-13.848	-18.854	-18.33	-12.461	-11.602	-13.938	-14.488	-14.068	-17.479	-12.505	-15.085	-16.674	-14.235	-20.917	-19.258	-11.958	-8.9387	-15.503	-16.558	-8.8183	-10.406	-7.2631	-11.651	-13.45	-15.727	-12.924	-22.783	-15.379	-15.708	-13.123	-16.901	-19.336	-14.628	-14.358	-14.41	-17.879	-16.332
9.2216	6.4703	10.363	9.5048	6.34	8.404	6.6395	9.7221	-0.81076	9.0524	6.791	13.741	4.3817	6.7116	6.3133	10.889	6.172	7.0938	10.875	11.621	6.669	8.1281	8.0824	4.1771	1.993	7.2821	6.3052	-0.42201	4.0447	5.6547	9.581	7.7617	8.6201	14.408	10.841	8.583	3.7632	8.1284	0.31691	4.5995	4.2392	11.105	6.7904	8.8466	14.738	4.3224	4.3542	8.5611	6.0921	7.1398
-4.3991	-2.3605	-4.9352	-4.2939	-7.1313	-0.61079	-1.3415	-10.368	-7.0678	-7.4448	-8.238	-7.8945	-1.6858	0.38547	-1.643	1.1003	-3.1497	-10.625	-1.4156	-7.6231	-5.9278	-13.375	-10.928	-10.59	-7.6742	-3.7901	-11.986	2.2349	-6.7942	-7.1409	3.1396	-3.0568	-5.2737	0.43593	-9.3821	-0.91698	-1.2357	-7.0839	-2.7871	-6.8771	-10.475	-6.9328	1.4709	-9.4542	-10.535	-2.7559	-5.2628	-1.2386	-3.3199	-2.4205
-7.1773	-6.4715	1.2509	1.2507	3.1602	-4.344	-4.4856	-1.1226	-7.3995	-8.3919	-1.7599	2.9149	-2.508	-3.9142	-0.10776	-0.72961	1.4245	-6.4943	-4.8331	-0.48316	0.29425	2.3725	-8.7204	-8.0652	0.32198	-5.0387	0.72061	-4.6414	-6.1911	1.9407	1.4043	-2.976	2.5997	-3.4886	-4.3024	0.13042	-4.6233	2.454	-7.6795	-5.0534	-1.5426	-7.4014	1.3461	-7.112	-0.61338	-1.5412	-3.2272	-0.21294	-0.95413	-8.6458
0.381	1.2671	-0.093001	3.9821	4.9309	-7.2745	3.1813	-3.7047	3.974	-1.2608	-0.96125	0.88132	4.9702	3.0776	-0.79843	-4.3366	-3.5403	-1.9247	1.407	4.0744	7.9775	0.84533	2.0244	3.1788	2.8142	1.6713	0.022879	-0.0098623	2.985	-3.9822	-3.9599	8.7987	-0.12886	-3.9929	-4.3795	-1.6554	1.1474	6.4801	3.6139	5.8942	1.55	3.215	-9.5044	0.97309	-0.50892	-0.83885	-0.12782	-2.241	-5.3307	8.5841
4.4104	-0.29683	1.7178	1.1805	-1.6768	3.0736	0.24964	-0.047395	-2.9522	-0.81933	0.52065	-1.1807	4.8484	3.4245	1.916	-2.8521	-3.5642	1.1295	0.60888	6.0469	1.2303	-3.9066	-6.7976	5.3291	1.5226	-2.6883	-4.7443	-2.7452	1.261	-4.1374	-3.1603	-0.79537	6.1079	5.6594	0.45689	2.0364	0.78785	0.97824	0.73123	-0.12343	-0.71555	-0.28771	2.99	2.0471	-4.1666	-0.24745	-0.74944	-4.9178	-4.6428	1.8863
-3.6643	0.11001	-4.4724	6.1542	-3.6865	3.2922	-1.0365	-2.9755	-1.0834	0.11069	-4.0144	2.8072	-3.5495	0.228	3.9313	-6.8897	0.0013309	-1.0263	0.1185	0.66761	-2.5664	-9.9572	1.4945	3.3722	1.4927	3.3779	0.67403	-4.4802	-1.9645	0.53984	-3.4797	0.11029	-0.70151	-4.1376	6.4365	1.3721	-4.5097	-0.37014	-6.083	0.37862	0.89181	-7.504	-0.58573	-3.4739	3.9896	-2.195	2.2723	0.00063598	-1.7033	-3.2571
7.7655	6.7809	1.2392	-1.0962	3.951	5.9938	1.5137	5.252	-1.9043	3.7408	2.6011	1.9727	4.8944	-0.8786	1.2414	0.48235	5.1495	0.82642	4.1802	4.754	9.1609	1.191	4.8688	3.2835	1.4779	0.5339	-1.5168	5.0964	4.7504	7.5048	8.9408	4.6262	6.5358	7.1104	-2.6734	1.0051	5.1657	3.2372	0.86675	6.5464	-0.18119	6.7895	5.97	4.6829	1.991	-1.533	-1.3994	4.7515	-3.3138	-0.905
2.9481	2.0011	2.5866	-1.1877	5.935	1.5233	0.64269	-0.1594	-0.55532	2.4779	4.2286	2.4708	5.4233	1.3855	3.9911	4.7442	0.2094	6.1462	5.5292	6.4485	4.0889	3.9695	3.5291	-0.68624	2.1034	7.3746	2.6718	6.3894	-2.4792	-0.16894	3.7015	-0.64682	10.033	-0.44199	1.6269	1.118	-0.11736	5.5941	3.0963	4.8377	0.39599	-1.107	6.5884	3.7767	6.3611	5.9037	-0.31112	-0.68882	9.3492	-1.0442
9.6698	7.3499	13.373	11.604	5.4689	9.4463	11.642	11.598	9.3433	10.9	10.289	5.8374	7.9244	13.187	4.6058	5.5112	8.11	9.6913	6.5734	13.459	5.5758	12.819	9.3647	6.7513	12.227	16.012	10.571	11.991	16.453	15.761	17.652	9.0688	9.0226	4.8866	13.008	13.372	1.9231	5.6676	14.606	8.8327	8.7324	10.56	7.8507	12.405	8.6805	15.825	5.125	8.3872	9.6618	4.9337
-23.193	-16.761	-23.685	-13.453	-17.041	-23.078	-20.546	-17.948	-23.622	-17.137	-18.147	-25.77	-20.841	-21.774	-21.929	-19.07	-19.621	-23.741	-29.339	-21.442	-24.016	-15.017	-12.565	-22.369	-15.93	-27.956	-17.339	-26.343	-16.18	-17.617	-25.155	-20.548	-20.997	-19.01	-17.3	-19.558	-19.955	-19.566	-21.338	-19.297	-17.941	-26.193	-17.81	-23.073	-13.732	-24.774	-17.217	-16.247	-22.565	-18.652
6.6404	2.6025	2.7059	3.7892	2.0346	7.041	-2.1706	-3.2609	4.1411	2.7695	6.3868	7.8097	2.7029	1.6038	4.6163	5.4307	5.8594	4.8668	5.2341	-1.3948	2.3466	8.7114	3.4101	-3.0896	2.9964	1.9164	3.7223	0.51675	-1.7699	4.7462	5.6891	8.441	-0.36233	4.4955	0.196	-2.6867	2.5229	4.8109	0.31448	4.38	0.83196	-1.182	6.5788	4.1345	8.5668	10.494	9.4023	2.7455	0.82868	9.6483
-0.03181	-1.404	-3.5733	5.6641	0.20171	7.3117	3.1916	-4.0774	0.037636	2.0178	3.0276	-1.4857	5.6698	4.9334	4.5376	-3.3801	3.2036	-1.2541	0.68611	3.5521	-3.6255	1.0931	8.7244	-0.066854	2.1307	2.181	0.65381	0.17689	-5.3558	4.1265	4.4587	6.3309	1.8437	1.5738	-1.6857	0.77455	0.63768	-2.1995	1.6693	-1.0783	-0.83024	2.003	-2.7593	-2.2717	2.6444	9.7775	0.65932	6.1743	6.4168	3.0352
-21.191	-21.74	-16.761	-17.967	-20.983	-13.589	-19.259	-19.695	-16.773	-17.673	-13.913	-16.049	-13.334	-17.245	-7.7248	-17.337	-17.074	-15.014	-16.013	-21.667	-9.6834	-13.986	-11.187	-20.687	-10.462	-12.527	-16.181	-7.8706	-13.276	-7.0424	-13.306	-21.784	-15.389	-15.129	-22.272	-12.47	-12.797	-12.663	-12.254	-16.747	-13.043	-15.145	-14.696	-15.565	-12.818	-11.373	-11.433	-25.656	-8.9277	-12.052
3.2158	-6.6667	-3.5976	-5.6269	-2.4322	-6.3122	-3.7045	0.61246	2.1587	-1.4837	-2.157	-4.8414	-0.72704	-6.9578	-6.3217	-2.3175	-7.4654	-2.5975	-4.3629	-0.30991	-0.13843	-1.3771	-8.2953	-9.4328	3.6029	-1.3057	-1.462	-1.435	-0.86929	-1.4592	-6.2294	7.5382	0.11141	-4.6492	-4.5536	-6.0175	3.2716	-2.2557	-8.4965	1.436	0.51402	2.2732	-2.0064	2.4153	0.69357	-9.9926	-7.1581	-4.6899	3.119	5.1399
-6.3882	-9.7852	-0.42693	-1.0779	-6.7561	-3.3934	6.8433	-1.2633	-6.0887	-6.0413	-2.3291	-11.842	-9.8348	-5.5993	-6.1761	-6.7151	-7.0336	-7.226	-6.8481	-5.6025	-4.3732	-4.8426	-3.6762	-5.5248	-4.4703	-1.2019	-11.97	2.2621	0.38342	-3.8689	-0.67362	-10.369	-8.6233	-8.3521	-1.2124	-9.2703	-6.1103	-4.6491	-6.2428	-3.8441	-3.1449	-4.4564	-5.3953	-3.8912	-7.9639	1.1306	2.0198	-8.0158	-5.1272	-2.586
-10.114	-7.3162	-9.5469	-7.9076	-3.5378	-4.9542	-4.0667	-8.0632	-4.7818	-10.717	-6.7228	-10.824	-9.5732	-9.0485	-10.162	-13.733	-10.015	-7.6122	-9.8346	-6.6657	-12.455	-4.603	-14.743	-9.2242	-3.9228	-9.7492	-5.3328	-4.8081	-6.9383	-13.574	-9.3459	-12.61	-9.3941	-13.203	-12.017	-12.318	-7.2331	-11.903	-8.6648	-8.1279	-8.1086	-8.8481	-7.242	-6.5391	-14.16	-6.0293	-7.5985	-7.8103	-11.219	-6.5542
-4.2945	-7.0127	3.6493	-6.2513	1.6437	-4.7674	-2.3446	-0.82885	-4.8187	-1.4175	0.29757	-2.0297	-0.14786	-1.0004	-6.9342	-4.3608	-5.5461	-10.726	3.9765	3.3533	2.5392	-3.0361	3.5202	-1.3242	-5.2712	1.6734	-2.4013	-4.0392	0.63054	-2.8695	3.5507	1.3671	-1.9933	1.2957	-6.1643	-3.8588	1.5826	-3.6695	4.679	-7.3154	1.59	0.36753	-5.2787	1.3657	-0.72843	0.15112	-1.6471	-12.673	-7.3912	-3.5446
-7.6817	-3.7991	-11.143	-1.2976	-8.5184	-6.243	-4.1986	-6.0578	-10.807	-12.749	-6.1817	-3.4018	5.0524	1.2533	-8.42	-4.3139	-9.1175	-3.3868	-12.81	-9.4126	-0.61398	-1.205	-5.9381	-4.4036	-6.1044	-6.1416	-6.7568	-2.6187	0.10058	-5.7399	0.30575	-4.634	-6.302	-10.629	-5.778	-7.0055	-13.126	-7.3327	-4.4114	-2.5984	-7.7353	-11.571	-4.8461	0.56304	-13.634	-4.5864	-2.8989	-3.771	-3.9466	-1.437
0.74695	-1.577	-3.8714	1.923	-4.8567	-4.746	-1.4548	-4.0326	-3.5847	-6.0715	-0.59834	-5.5674	0.071633	-0.16099	0.60889	1.8606	-1.4621	1.1323	-4.1976	-6.6614	-7.1105	2.0281	-3.1257	-7.151	-0.1774	-5.9554	0.58072	2.1456	-0.66065	-1.3002	-1.2834	2.0561	-7.5409	-6.4722	-0.3896	-6.3401	1.0889	-2.8947	-5.4167	-0.6811	-5.1543	0.69894	-6.6085	-2.9433	-3.7643	-6.4091	-2.8232	-2.062	-6.677	-0.98629
5.4172	3.7191	1.6182	-1.6423	3.1139	2.9365	10.736	6.2888	3.1572	-1.5367	3.6103	5.1981	4.6553	2.5338	-0.42081	3.3855	6.2797	0.20546	-0.45293	4.3781	1.8603	3.2118	-0.94639	4.9734	7.089	2.2176	2.9721	-3.6487	5.3302	1.9499	4.9811	-3.8614	6.4348	7.3663	1.8936	2.3682	4.7527	3.6326	3.3528	2.2204	0.44091	1.0724	-4.5733	-0.47645	4.7876	3.8833	11.36	5.2604	1.186	4.3676
-10.496	-10.9	-14.362	-16.123	-12.221	-10.715	-15.789	-20.734	-12.795	-17.821	-14.276	-13.983	-11.109	-11.705	-15.03	-10.486	-9.7894	-17.574	-9.8065	-14.954	-15.569	-16.293	-14.219	-11.239	-11.048	-15.016	-12.136	-17.265	-8.4466	-12.514	-10.529	-15.794	-16.491	-11.481	-13.73	-10.737	-15.516	-16.761	-11.336	-11.033	-12.694	-17.005	-13.392	-9.3833	-7.5447	-14.615	-15.727	-7.3304	-15.622	-7.0529
-2.5578	-9.919	-4.0817	-0.60997	-5.3064	-1.1235	-1.9475	-7.8812	-3.4963	-3.056	-4.2343	-4.2413	-8.0692	-1.5056	-1.6972	0.97597	2.0188	-1.8555	-6.4119	-0.20907	-9.7539	-1.7272	-6.1079	-0.9566	-0.96349	0.38642	-9.1766	-4.7734	-5.6395	0.30342	-3.5305	1.4274	-2.4544	2.7964	4.3314	-6.6139	-9.1589	-2.147	-5.6954	5.0213	-3.0784	-1.6071	-1.2886	-2.4072	8.3347	-7.2533	-5.4856	-3.1268	-8.7551	2.7279
2.0552	5.4865	-0.8189	5.1043	4.6265	4.2556	-0.38105	2.6051	5.4483	4.4803	0.78673	-0.72081	-0.02113	-0.3776	1.108	3.4094	1.2461	-2.0716	3.6054	1.4923	5.5211	4.0027	0.48487	-2.4503	1.1682	5.6086	8.0384	-0.19031	3.6466	2.2239	1.2276	2.8454	4.0256	-1.5618	-4.5279	1.5529	5.0342	-1.6829	1.8983	2.6849	4.0863	-2.4125	5.4649	3.6308	1.0469	-0.1439	1.3475	0.99085	3.1612	4.42
-11.238	-7.808	-14.255	-8.5649	-10.808	-21.219	-6.7182	-12.123	-11.589	-8.7451	-12.531	-14.84	-9.5266	-9.963	-6.1951	-8.895	-12.321	-5.186	-9.6139	-9.7932	-14.799	-9.8382	-6.235	-12.674	-9.2138	-12.471	-5.6334	-11.615	-14.791	-12	-7.6816	-11.166	-12.025	-12.728	-8.0342	-9.0053	-3.6908	-11.178	-10.385	-6.7392	-9.8151	-8.752	-10.962	-11.359	-9.7823	-4.8579	-15.175	-9.6001	-8.6001	-11.124
-4.9769	-1.7941	-3.1804	1.6931	-7.9922	-5.1037	-6.9276	1.1325	-0.71702	-1.3259	0.45946	0.11673	-2.7583	4.9826	-6.3207	6.2097	-2.0492	0.043174	-5.7434	-5.8169	-1.487	-2.3799	-6.7674	1.6703	1.519	2.1094	-4.5582	-2.2583	-5.8768	-2.5283	-4.3384	-3.5357	-0.35362	-3.8751	-5.7363	-7.1194	-6.9832	1.9328	-4.8803	1.3303	0.010069	-2.6837	-3.5473	1.477	-10.357	1.3781	-3.2113	4.6052	2.0039	-0.51499
-1.1055	0.021005	-7.0556	0.086281	0.94721	-3.6037	-11.045	-0.41558	-1.676	-6.9245	-4.6632	-10.506	-10.911	-0.61612	-3.4125	6.0292	-1.2986	-1.1781	-1.8672	-4.0676	-5.3945	-3.4888	-2.8548	-7.3797	-4.3561	-3.4681	-10.989	-6.3759	-2.9148	-2.8543	6.7845	0.71262	-7.4676	-0.05042	-0.98712	-2.0527	-1.0186	0.17148	-0.54693	-5.4953	-0.55953	-6.0351	-5.6515	-5.7741	1.7019	4.2636	-0.64475	-3.1183	-3.7572	-1.3409
0.23276	0.83582	3.2425	2.0651	-1.0245	-3.1865	-3.4119	4.0327	-6.7357	1.907	-0.24355	7.763	-4.8598	4.1868	-0.31849	3.5355	-0.3307	7.8163	5.1995	-1.7226	7.08	-0.71966	7.9163	4.8033	-0.31275	-4.524	-2.0339	2.068	-0.5146	-1.6902	0.66293	0.6165	-2.1039	7.0039	2.7624	-0.20758	0.25137	4.438	2.5525	6.9714	-2.913	4.0382	-1.1107	3.8429	1.3731	-5.2508	2.5351	4.1781	1.7157	-1.9354
-20.455	-19.474	-18.366	-21.098	-18.227	-26.246	-19.301	-22.417	-23.44	-17.498	-25.212	-19.401	-24.582	-22.892	-16.341	-14.444	-21.941	-17.199	-25.569	-21.177	-21.429	-21.02	-21.459	-22.011	-23.108	-18.337	-28.643	-23.905	-29.069	-27.655	-18.039	-17.888	-19.9	-22.947	-25.27	-29.475	-25.082	-24.472	-27.197	-22.902	-26.054	-19.333	-25.932	-22.679	-21.331	-18.921	-18.172	-18.604	-19.086	-15.895
-0.76795	5.5612	0.88609	5.7722	6.2739	-2.1173	0.074894	7.2354	4.7908	-1.4393	-2.9881	0.94074	2.7358	-0.44383	8.1577	-8.2873	6.1313	3.5378	0.25733	1.7935	7.3805	5.45	-2.3942	2.2162	10.888	3.4832	-3.1256	8.3302	1.4342	0.24844	6.5216	0.79917	2.2767	4.2475	3.3995	0.91856	2.0734	1.6258	8.0894	-2.7381	-0.28341	7.6006	-0.8364	7.6634	-3.6862	3.8138	2.0023	-1.1776	0.71604	3.1634
-1.9564	-0.32557	2.4784	1.6769	-1.5779	3.228	5.3634	5.2434	3.0163	0.72174	3.6078	-0.58311	2.6535	3.8143	0.78596	3.0592	4.5422	3.0255	-4.718	-1.4418	3.4832	-1.3534	6.632	2.327	2.8548	0.14328	-0.055885	7.5931	1.2333	-0.097047	-1.0774	-4.3026	-7.5163	2.4477	3.3245	-3.2796	-5.4905	-5.9678	-1.0622	-0.57435	0.21217	3.0409	3.9997	1.0258	6.0605	0.3311	-0.32598	2.2221	1.8677	-0.61988
-6.4098	-1.7836	-3.7952	-1.2678	1.3486	0.55338	-0.90177	0.16377	0.018639	-1.976	0.66978	-0.47867	-2.5374	-1.6162	-6.4275	-3.9878	-0.85238	-4.1551	2.5436	-2.3485	-4.66	-5.9693	0.09325	-1.8939	-0.36587	-1.7817	-3.963	-3.8559	-5.5534	-7.2352	0.10753	-4.8196	-6.2283	-5.0031	0.50882	0.63471	-3.337	0.69817	-3.6848	-1.9279	-10.828	-5.9074	-0.71902	-1.5518	-10.654	-1.5867	-0.63055	-3.4686	-6.9611	-12.297
-17.127	-19.803	-11.141	-4.7712	-11.931	-18.681	-5.0858	-11.225	-14.538	-5.9353	-6.9567	-5.9349	-13.141	-8.7249	-8.3158	-12.886	-7.5133	-10.809	-17.743	-13.115	-15.093	-11.543	-15.549	-14.052	-9.9852	-17.592	-7.0743	-8.5057	-12.017	-8.6831	-14.046	-16.715	-8.74	-12.928	-12.745	-16.639	-4.5536	-12.024	-8.451	-13.78	-15.401	-8.7969	-13.418	-13.332	-10.741	-8.1109	-15.598	-8.7779	-14.848	-12.375
4.3584	7.4696	7.688	6.4836	19.307	11.97	6.612	10.909	4.0955	10.739	14.996	15.357	5.9217	9.6458	12.494	10.866	9.4112	5.1288	5.4298	4.8976	13.839	10.849	11.913	5.8403	8.8621	0.90441	8.0994	9.3272	11.178	9.4041	11.255	15.588	8.0152	13.815	7.5742	13.052	7.3555	7.7163	13.959	6.5742	9.0276	11.261	19.388	10.417	6.9152	10.565	11.855	11.57	9.9237	14.576
2.2814	-4.3592	1.0884	-2.2744	3.2823	0.43065	1.7005	-3.6619	4.1475	0.5913	2.0464	0.96533	5.6496	2.4944	4.6669	-0.75303	-0.54457	4.1396	3.3528	0.031054	-0.80527	1.6917	3.2564	-1.7332	6.6589	7.7342	3.0204	-3.0398	0.45582	3.2641	0.85107	-2.247	1.9339	10.311	-1.6818	-0.33346	4.2049	1.0467	-2.3516	0.69142	3.4205	2.4369	6.1803	4.4758	5.0692	4.901	-0.94547	-1.6833	1.8972	-3.778
-0.74211	-1.3766	-0.25498	0.75222	-0.84077	5.8497	-0.34945	6.369	-0.89314	3.6555	0.1238	-1.1792	-2.9395	-0.87128	0.56685	2.0792	-1.5122	4.3423	-0.53879	-0.66732	4.4671	5.9459	0.9394	2.6892	7.0869	3.5753	3.795	7.2372	-1.0785	3.7667	-1.0127	8.161	6.7202	2.3389	7.299	0.33804	5.2508	7.6129	-1.3015	5.4019	7.1909	-1.961	-1.6446	-1.4953	-4.3399	4.2242	-0.21003	0.95202	5.3307	0.70202
-9.6527	-8.5144	-12.294	-0.086618	-4.6226	-4.1568	-6.3951	-7.198	-4.6492	-11.446	-2.9769	-3.3558	0.78487	-1.5744	-7.3607	-9.6461	0.11668	-2.1405	-5.1276	-0.8282	1.5321	-1.8614	-3.55	-4.2282	-1.0665	-5.39	-6.2941	-3.6817	-10.482	-1.2523	-8.2885	-3.7727	-2.3216	-4.6399	-4.3253	-6.1729	-1.4498	-9.3567	-5.2005	-2.2746	-1.4377	-6.0976	-7.9917	-1.8999	-2.3614	-4.6596	-1.3239	-10.223	-1.028	-3.5929
-7.5949	-5.4587	-7.5786	-6.497	-3.331	-5.4025	-5.8836	-0.44961	-5.0668	-10.69	-13.234	-6.0765	-6.9731	-3.279	-7.7991	-6.5422	-7.4319	-6.4257	0.7518	-5.2001	-11.054	-7.3009	-9.9401	-1.0281	-1.2197	-8.2343	-11.713	-9.1441	-2.9772	-3.1978	-6.5395	-2.0581	-9.038	-2.6972	-9.4479	-7.0439	-0.84416	1.0725	-4.3285	-2.6872	-3.7742	-6.1182	-7.7305	-6.7532	-8.541	-5.0205	-6.6752	-7.9396	-4.0702	-2.4984
13.599	5.3796	11.614	3.4445	1.7093	5.9669	10.264	7.6498	5.6684	9.9633	0.79751	8.5383	5.5762	11.903	8.8744	11.759	12.887	8.0697	11.293	5.4585	7.9567	5.0334	9.2595	13.152	7.191	2.4459	0.77432	3.7938	0.46616	9.3847	2.269	7.9329	1.6742	6.2207	8.8263	6.8318	2.1175	4.4502	4.5987	3.9156	7.5606	6.9211	6.9417	1.9625	3.3884	1.6611	9.6054	5.5824	9.1095	6.0872
-6.2883	-7.9091	-5.5997	-13.283	-13.752	-9.1287	-8.4126	-3.8634	-9.0372	-12.518	-8.5918	-8.2105	-1.1023	0.14624	-4.0358	-11.745	-11.265	-7.2244	-2.7522	-7.1262	-11.388	-14.506	-8.3698	-8.5617	-6.5133	-5.0332	-12.365	-8.5123	-14.012	-5.2178	-4.4973	-15.239	-6.3064	-0.5914	-7.1803	-7.2672	-0.36212	-7.6109	-9.2948	-7.8038	-11.228	-4.7605	-6.7847	-7.2038	-4.8125	-10.225	-8.5626	-6.6623	-1.8627	-14.014
-2.2221	-0.39281	-0.32094	-1.2162	1.7847	-7.8953	0.88419	-1.678	-2.8062	7.6197	-2.9946	0.049957	-2.9902	-3.3554	-1.065	0.77464	-4.8257	-1.3166	-5.3026	-7.1422	4.1369	-5.8575	4.1921	1.0305	-3.6008	0.89076	-2.457	-0.75684	-3.8529	3.9333	0.43022	-3.3853	1.8571	-3.7284	-5.2903	-0.083896	0.34416	1.8348	-0.81056	0.92057	-0.11868	-1.0634	-2.6496	2.7574	12.68	-1.8915	-1.4611	-0.062267	-2.462	6.0452
-17.96	-18.134	-10.743	-12.401	-16.061	-9.148	-11.901	-7.6416	-11.303	-13.29	-12.011	-17.67	-8.9719	-12.568	-9.527	-10.789	-11.337	-8.1333	-11.132	-10.863	-12.892	-13.671	-12.569	-12.932	-9.7561	-11.723	-10.883	-8.8963	-11.779	-15.258	-10.569	-10.02	-8.4838	-17.326	-12.849	-15.578	-10.315	-10.179	-5.2075	-7.9777	-7.8602	-12.138	-7.3591	-13.465	-4.2509	-13.123	-11.114	-16.724	-12.902	-13.516
-8.3087	-16.323	-11.822	-7.5574	-10.875	-11.742	-8.724	-10.011	-0.92528	-3.6523	-10.418	-8.1266	-12.061	-11.715	-13.645	-8.369	-9.7603	-1.5749	-4.506	-5.0368	-10.499	-8.214	-0.43281	-5.1975	-10.175	-15.119	-14.518	-5.2558	-6.7324	-9.7129	-8.3387	-8.3695	-9.5531	-6.6718	-2.3335	-1.4077	-9.9079	-8.2943	-3.2809	-10.756	-12.55	-5.254	-9.054	-9.8787	-10.921	-9.504	-10.337	-8.4637	-4.0411	-5.1739
-5.8333	0.23924	-8.6854	-1.9234	-9.1049	-10.067	-4.6306	-11.429	-4.3379	-10.011	-12.066	-2.1729	2.2271	-5.5974	-3.3996	-4.9364	2.3777	-3.1432	-1.3649	-1.6009	-5.5093	-3.0396	-4.0365	-7.3609	-7.1551	-2.3709	-0.7391	1.6002	-7.0137	-7.46	-5.2971	-1.1824	-9.4405	-10.312	-7.0989	6.9239	-7.7054	-9.4737	-6.1215	-6.0766	-2.7561	-0.97618	-3.4818	-2.2133	-1.6505	-4.931	-3.7205	-0.60831	-1.7059	-1.7891
6.8641	9.2262	9.8454	12.993	12.015	10.704	18.763	9.6355	18.83	11.328	8.9595	12.708	7.0208	14.394	15.294	5.3333	11.242	12.231	7.5785	12.514	6.9949	10.9	7.058	16.698	-0.17962	12.77	11.358	7.5322	11.832	7.6765	10.432	6.1313	14.812	7.3781	6.8754	5.4159	7.1041	4.8299	11.854	5.4758	10.912	10.293	11.052	5.2915	8.3351	8.4466	14.645	5.1317	14.806	11.309
-4.8465	-13.286	-14.008	-18.114	-5.0866	-15.503	-14.305	-11.617	-10.254	-20.821	-8.9434	-10.863	-17.149	-13.502	-12.456	-19.201	-11.551	-17.944	-16.336	-17.517	-13.177	-16.375	-14.163	-18.294	-13.447	-14.796	-21.679	-12.992	-18.572	-8.2331	-15.48	-9.5614	-17.558	-14.748	-10.843	-18.783	-22.821	-14.72	-10.392	-21.02	-16.952	-13.527	-5.4445	-15.647	-14.291	-10.16	-9.8334	-13.604	-9.706	-10.561
-6.2199	-0.39444	4.4182	-2.795	-3.2806	-1.2	2.4638	-0.44896	3.4139	1.994	-6.2457	-1.8962	-4.4616	-9.4521	-3.0344	-2.948	-1.1007	-3.097	-4.7941	3.0513	-6.8618	-4.2711	-5.2113	-2.6964	-1.9417	-2.5297	0.080801	-5.9745	-5.8762	-4.099	-0.97056	-3.5238	-0.097521	1.6951	-5.9322	-5.9286	-1.7788	-5.4368	-1.0806	-4.4691	-3.5607	-0.17069	5.3094	3.3395	-0.1534	-3.3547	-3.6316	-2.9916	-9.566	-3.781
3.7579	-1.0912	3.0634	-2.6517	8.6212	-4.9462	1.3472	2.2705	0.6697	2.8175	5.2439	5.208	1.6447	4.7362	2.6816	-0.8594	-3.9768	2.2041	1.1491	2.0713	5.1071	1.4745	-5.4163	0.67881	0.98862	5.6141	4.5492	-1.3596	1.1737	2.9246	1.0039	3.2308	-2.4077	7.0321	0.47037	0.50976	-0.66714	2.0518	1.8537	-1.0127	-0.99935	6.1229	-5.3236	2.1095	4.1065	4.6582	-3.1629	3.7072	4.4424	-0.45303
-11.735	-16.631	-18.292	-14.208	-7.6112	-10.223	-20.868	-11.254	-11.464	-5.4213	-6.7384	-12.853	-8.5891	-6.869	-8.8561	-11.953	-6.1352	-14.818	-12.207	-10.534	-13.568	-7.7654	-16.983	-18.325	-15.832	-7.6198	-7.5862	-12.101	-13.44	-14.141	-15.924	-9.4089	-10.065	-13.297	-10.886	-12.65	-15.21	-12.943	-15.202	-3.9644	-11.36	-5.2621	-14.362	-11.229	-14.735	-3.4551	-16.194	-9.8221	-7.0814	-10.08
-3.8367	-1.7364	2.705	-4.7726	2.3198	-1.7509	-1.3979	-0.1289	5.9166	-0.8865	-3.6489	-6.2663	-2.7921	-2.8531	-3.9414	-6.9064	-9.3466	-7.8285	-3.2301	-4.9653	6.2828	-1.4036	-7.5761	-2.8771	-3.7694	-2.1472	0.12763	-2.3587	-3.1496	0.96399	-3.8249	0.36229	-4.4513	0.48283	-5.7733	-9.445	-6.6029	4.8186	-0.41247	1.147	-1.148	-3.4406	-2.8486	-0.79144	2.1798	-6.5156	-3.8083	-3.2045	-3.9215	-5.3306
-0.45326	6.2834	5.0468	-2.4829	3.1897	-3.9135	-1.1792	-5.454	0.14517	0.65433	2.5985	6.2551	-5.5566	-0.34028	3.2389	9.2338	-3.5026	1.4053	-2.8866	4.1421	6.2351	8.755	1.627	4.0556	-1.0435	5.5443	2.3079	-0.77157	2.2917	5.5168	4.6879	1.5135	1.6331	6.0415	3.992	0.71872	1.4586	-1.4902	-0.70224	-0.2576	-1.4718	-1.8354	-2.372	4.2915	-7.5033	3.2956	-2.4342	3.7148	5.1363	0.8039
-0.65308	-6.7263	-4.4321	-2.0193	-8.4389	-7.9755	-2.8351	-8.9146	-4.8141	-3.1658	-0.76227	-11.992	-7.0808	-4.6034	-4.0696	-11.595	-10.903	-4.9836	-6.7896	-10.92	-1.2117	-6.2239	-8.2297	-9.0591	-4.4209	-3.6623	-1.0632	-6.2463	-4.783	-2.3384	-2.7198	-2.721	-13.061	-11.725	-5.8024	-6.8436	-6.592	-2.8809	-7.4825	-9.0481	-8.0243	-6.5068	-9.0999	2.1774	-6.1533	-4.2291	0.76338	-7.1204	-11.76	-2.5967
4.8755	-2.3864	2.6095	-3.3341	-0.30917	2.6055	0.30346	-2.1701	-4.4889	1.0452	-1.1777	-1.3005	-2.6179	-2.2054	-3.1926	-4.6623	0.9295	2.3629	-1.079	-6.286	-2.103	0.57613	4.9779	0.78198	-0.057494	2.8715	-6.9839	-2.9231	-4.6729	-8.0512	8.4397	5.6432	-1.155	3.0338	4.5825	-6.2227	1.339	5.443	4.6553	-2.1986	-3.9898	4.7524	-3.261	1.4195	-5.1404	4.2301	-0.63072	0.82488	2.2767	-1.5586
-3.6223	2.1689	0.47705	3.9028	-4.5604	0.091295	2.152	0.74963	1.2278	2.9858	0.074985	7.0699	0.67426	-8.9773	-1.7919	-4.4358	1.368	-5.7665	5.4567	-1.2579	-2.052	1.059	-4.5983	-4.2972	-1.557	-4.0815	-2.5665	-5.1899	-4.9991	1.9998	0.22769	-0.20426	1.7503	0.14226	3.8566	-4.7594	0.44869	3.6023	-2.9516	-4.343	-6.4634	0.16358	-5.8284	-5.8957	1.0631	-0.7275	6.1307	4.7747	-3.7233	-4.2097
-6.8264	-9.1122	-8.1065	-12.817	-20.232	-14.979	-17.949	-6.7383	-10.632	-15.468	-18.406	-11.939	-13.527	-14.274	-9.2614	-10.108	-16.477	-11.951	-6.3525	-4.9063	-16.327	-14.092	-11.646	-12.259	-15.582	-12.322	-14.813	-16.632	-13.04	-12.488	-13.404	-10.481	-9.787	-14.973	-11.757	-10.544	-4.3727	-5.3267	-17.406	-10.809	-22.879	-9.5817	-8.8786	-7.7291	-4.6994	-13.003	-8.3479	-16.211	-12.062	-10.72
-4.2996	-4.4347	-7.7639	1.8121	-7.8097	-9.0515	-2.7454	-3.2562	-3.7336	-3.5534	0.20785	-1.5182	-4.1798	-2.271	-0.5351	-1.6771	-5.6516	-1.4227	-4.956	-10.854	2.1629	0.40468	-9.9247	-2.9539	-5.3914	2.8368	-7.4313	0.83998	-5.5497	-6.1888	-2.9441	-3.6779	-6.8338	2.6304	1.2591	-8.1452	1.8584	0.52628	-3.3226	-4.7392	4.0237	4.9336	-4.4811	0.69604	-5.641	1.3255	0.055901	-8.2477	-2.3699	-1.5064
7.7702	0.60113	5.4407	-0.56535	3.921	3.0335	2.7783	6.6859	3.4606	4.3785	7.2738	5.7142	-1.03	8.3923	5.8489	3.6727	1.1385	-3.6213	3.2332	8.2099	-3.7369	-1.231	4.1667	1.2017	3.3452	4.4025	1.4406	1.0667	3.036	5.44	3.784	4.6734	0.81758	2.6181	-1.1549	3.0795	-2.8838	-1.0213	5.4496	3.5701	4.685	-0.096839	4.2324	-0.16063	0.70844	3.7568	1.6869	3.004	-3.1122	3.0664
11.295	14.25	-0.69676	6.5842	9.2245	9.5512	11.957	5.8784	9.7726	0.9595	9.7249	0.6796	9.6604	14.394	6.1718	11.599	6.6744	9.6571	13.987	8.0186	12.965	6.4116	13.206	8.6434	17.115	9.9325	9.5804	13.871	9.8527	6.0329	10.217	8.8185	14.127	9.1769	9.7408	9.781	8.3841	17.263	9.4367	10.675	8.4555	5.6571	12.463	2.9343	8.3735	5.4252	6.2318	13.371	8.6572	14.297
-8.2037	-10.52	-1.6225	-10.754	-8.7277	-16.151	-4.5307	-9.2239	-3.7303	-8.626	-5.9376	-2.3864	-13.953	-17.271	-7.442	-11.965	-10.055	-6.2091	-8.4758	-14.63	-6.239	-8.136	-5.9041	-6.622	-12.611	-6.6198	-3.7678	-0.48709	-7.8555	-12.641	-8.6556	-9.0997	-9.7194	-15.987	-11.892	-10.856	-9.2443	-4.1371	-9.652	-7.519	-18.798	-8.7759	-14.006	-7.7714	-13.262	-6.1923	-1.8547	-10.644	-7.3396	-7.7738
-7.8653	0.33659	-5.9133	-3.021	-5.5702	-0.003991	-1.6981	1.0074	-2.5921	-3.0906	-0.33276	-10.938	-8.8986	-8.6823	-3.1121	-3.5657	-7.2898	0.010394	-6.5177	-7.179	-7.5903	-0.97431	-1.8202	-5.9777	-3.5427	-7.1504	-4.6196	-4.745	-3.5287	-14.688	-6.9065	-0.7773	-3.0024	-1.0025	-0.093096	-3.2683	-6.4563	-0.34922	-2.8017	-2.5274	-10.694	-2.8695	-3.0765	-8.412	-4.3471	-7.4693	1.5778	-8.2321	-1.9834	-5.1483
-2.3518	-0.13713	-5.336	-3.913	-5.8681	-2.3402	-7.2661	-0.31998	-5.2949	-0.44082	-10.637	1.9569	-3.9367	-4.4745	-8.9288	-7.5794	-2.3405	-1.1002	-2.0565	0.035218	-1.246	-3.6615	-5.5618	-2.3646	-0.53143	-0.05529	-1.7096	-2.5795	-5.756	-1.7655	-7.4397	4.9607	-7.8472	-1.0319	-7.1666	-4.3131	-1.0565	0.51738	-6.7445	-1.9177	-7.0527	-9.959	3.2391	0.058015	-3.2119	-1.8227	4.9773	-12.302	-0.1541	-7.5231
3.6347	-1.7885	5.3834	-2.4778	0.41598	4.6887	-5.4293	2.4876	-7.1691	-6.7632	-1.2764	2.032	1.8892	3.072	2.1081	2.0965	-0.36438	2.1968	0.9502	1.6547	-0.33239	4.343	4.8847	1.8404	-3.0709	0.038502	4.271	-3.077	-4.3039	6.7994	-2.3996	0.4177	-0.38091	3.0065	3.4142	-0.70288	5.3246	2.7011	4.1215	-1.7986	0.33588	4.673	0.15749	-3.1257	1.8883	2.9443	1.124	-1.3597	0.94199	-1.1687
11.603	8.0307	8.5009	7.0375	1.7225	12.262	10.842	5.8936	5.1658	6.0901	5.9381	11.326	2.1466	4.62	5.5749	13.059	10.888	4.1177	3.3702	11.208	12.828	9.6962	11.519	12.755	9.4317	10.087	8.9967	9.8015	11.981	15.639	8.0512	10.413	-2.9817	7.6714	11.381	7.5895	9.4075	9.0906	2.8353	11.634	6.9366	8.3048	6.9418	0.009714	9.2146	3.5286	9.0233	11.234	7.2748	8.4374
-15.244	-6.995	-14.402	-7.4426	-11.846	-12.705	-16.063	-12.676	-12.54	-12.057	-16.357	-9.4573	-7.9951	-7.7488	-6.1912	-9.8814	-17.046	-9.7076	-5.7141	-4.641	-9.4075	-3.7278	-7.3128	-11.33	-10.152	-7.3459	-10.124	-11.57	-8.1132	-15.253	-12.165	-9.9889	-16.551	-10.855	-11.092	-19.941	-14.6	-10.133	-6.3507	-6.4777	-14.601	-13.452	-12.944	-5.7371	-7.919	-12.221	-6.5184	-13.48	-12.621	-10.189
3.2464	1.2412	1.9725	-1.5087	2.4436	-1.2936	-5.1633	2.0049	5.307	-3.2062	-7.7747	-3.6997	-1.2809	3.5111	3.4295	3.9247	3.2652	6.507	0.20465	1.3647	-4.8523	0.56694	1.4011	-2.6101	0.19127	0.014058	7.0829	6.1773	-1.4787	-3.6481	-5.2474	5.4067	1.7305	4.2248	-6.758	-8.4763	-4.0488	-2.1228	3.1934	0.26061	-4.8007	0.87727	4.7178	-1.3068	-0.034196	1.464	2.1559	5.295	-3.0747	1.6287
-4.214	-6.4344	-2.9504	-2.1359	-3.9546	1.3124	-4.0834	-4.3678	-7.1426	-4.8105	-8.2497	-1.7734	-7.8189	-5.9333	-0.86787	-3.1152	-2.6444	-11.436	-6.0436	-4.3221	-6.8859	1.5006	-4.7183	-2.381	-5.2442	-0.54305	-1.1015	-0.65411	1.4314	1.7347	0.77428	-12.947	-3.3573	-2.2792	-4.3085	-2.808	-8.4515	-10.571	-3.9543	-2.4614	-6.5354	-9.978	-0.77071	-6.0332	-5.1966	-7.704	-11.469	-0.80322	-9.1832	-6.3689
-2.908	0.74951	0.18856	-4.3114	5.4364	-6.5884	-5.9419	-2.6101	-5.7867	-1.6147	2.2163	-4.0462	1.8243	1.5749	1.2657	-3.1908	-5.659	-6.531	1.4669	-1.9638	-0.73523	1.9014	-3.3013	-3.8053	1.6079	-1.5417	3.0587	-0.34406	-2.547	-5.6465	0.053704	-2.4621	-3.2978	-1.4978	-3.9956	3.3234	-2.1551	-5.3462	2.5265	-3.4613	-6.3849	-1.8035	-5.327	-7.1999	-0.29338	0.62882	-7.7376	-4.098	-5.2946	0.1931
2.3263	0.4227	2.8316	3.0681	-0.16444	-0.067814	1.9214	2.346	6.5621	8.2599	1.1317	11.379	2.0739	0.22084	2.286	-2.001	-0.75144	-1.4345	0.63391	0.11324	3.2856	-3.7377	9.0138	4.7989	-1.4881	5.5706	-5.1825	-1.7911	3.5729	2.5039	5.0766	0.22595	-2.9694	6.2308	2.1771	-0.43933	-2.4176	5.6415	-1.0938	3.2793	-2.9506	-4.5593	7.5215	-3.464	5.3404	2.3639	9.5776	1.2675	-2.8138	-3.5876
-17.389	-12.006	-8.3567	-10.888	-13.644	-14.809	-10.126	-16.398	-10.165	-11.078	-18.024	-13.728	-17.364	-11.51	-8.5085	-7.3129	-13.45	-9.8045	-12.403	-9.1918	-11.132	-13.731	-9.5346	-8.9169	-10.744	-3.5851	-10.052	-12.292	-7.1978	-15.924	-6.3698	-9.8436	-3.2978	-14.224	-9.1772	-14.533	-11.267	-10.72	-6.6786	-9.6254	-7.2527	-15.174	-12.072	-14.809	-12.876	-14.134	-16.776	-11.822	-12.56	-17.231
-0.092692	-9.7325	-3.1231	-3.1691	-6.7033	-9.3189	-7.2031	-4.0877	-2.8821	-2.498	-1.3113	-2.5667	-0.3078	-3.3317	1.088	-2.147	1.7509	-1.2424	-2.0935	-1.4997	-7.2601	-3.2739	-1.942	0.74942	-1.7256	-3.6748	-5.948	-3.7643	-2.2163	-8.3787	-5.1775	-0.97055	-4.7307	-4.2158	-3.7235	-14.472	-10.172	-6.9837	-7.9403	-7.0638	-10.103	0.99222	-5.6662	-4.8906	-6.14	-3.8823	-5.5807	-2.2068	-0.017672	4.2192
-14.008	-15.042	-16.677	-19.456	-14.746	-13.245	-10.356	-9.484	-12.967	-11.046	-14.691	-7.8755	-3.6475	-16.862	-21.746	-11.623	-8.2034	-8.0856	-7.9633	-11.592	-15.983	-13.614	-10.054	-7.5053	-15.978	-9.7496	-7.5342	-6.9769	-13.368	-6.6545	-13.647	-14.9	-20.123	-13.633	-17.711	-7.8492	-12.096	-10.603	-18.681	-15.474	-14.748	-13.397	-13.723	-13.531	-15.014	-18.749	-5.7072	-8.0504	-17.913	-10.039
-6.0033	-8.4983	-6.21	-4.0992	-10.692	-8.2843	-6.7418	-6.0541	1.8134	1.686	-3.7122	-8.0796	-6.0848	-8.2452	-4.0159	-5.0143	-5.7016	-13.187	-3.1266	-6.4654	-5.5797	-2.4297	-3.9389	-7.0572	-10.444	-8.0836	-9.6451	-8.6668	0.11143	0.71121	-9.1107	-2.7031	-1.8533	-7.3204	-2.7194	-3.2706	-3.1236	-4.5496	-0.090638	-3.3534	-6.9573	-8.9521	-4.8804	-8.2417	-3.6661	-2.598	-4.1745	2.5839	-5.7909	-4.4085
2.8157	-1.9626	6.3224	8.8623	3.3531	-3.1518	-0.6529	-0.15196	-2.6472	0.88982	2.3773	0.35261	-3.8456	-8.0271	0.39721	6.0194	-2.2605	2.4852	-2.7666	6.6237	-0.063051	-3.8523	2.9997	-1.4321	-1.7906	-5.2591	6.6795	0.13114	6.4371	1.8315	-2.2519	0.76527	4.6627	-0.35048	1.4346	2.0199	-2.8383	1.2549	5.3942	4.8357	-3.7514	-0.12346	5.8249	-2.6623	-3.2963	0.42696	0.94902	-6.7393	-2.8994	3.7119
-2.1852	4.5172	-1.9951	2.0387	1.5823	-5.7197	-2.3794	-4.2711	-1.114	1.4142	-0.12868	-8.535	-9.0047	4.4205	0.069364	-6.1898	-6.3979	-5.328	-10.434	-5.7098	-6.7139	-4.5353	-4.0654	-5.4669	-8.2078	2.3889	-8.5582	-6.7312	-2.0453	0.19514	-2.1125	1.4787	0.99202	-4.8495	-2.5374	4.1177	1.3975	-4.0339	-4.9392	-4.7138	-10.082	-3.3355	4.1289	0.12675	-3.7559	-3.0632	-1.5583	-6.9137	2.2142	-3.1808
1.4388	-1.435	-0.73457	-6.7719	2.1578	0.23313	3.4204	6.1528	-5.9337	-0.75358	5.4131	-3.0711	2.3302	-2.3771	2.1412	-0.61433	3.7758	0.47338	0.62379	-2.7909	3.2458	-5.2576	6.0258	-1.3684	0.0063397	-3.0904	-0.05943	0.84565	-0.57636	-2.5436	-1.79	1.2374	1.8149	6.3462	-5.6161	-0.80976	2.0482	-0.72461	9.6751	-0.31537	-2.0854	-1.4817	8.0856	-1.8758	3.7592	2.12	-1.4885	-4.4752	3.9729	-2.4169
-7.0352	1.3175	-4.8607	-0.68033	6.805	-2.7329	3.9641	-7.1505	-1.4341	1.3877	1.5415	2.6396	-7.5327	-3.6146	-5.76	-6.4292	-0.58661	-1.1838	1.5852	-6.085	7.0592	3.7766	4.8922	4.1045	5.572	5.6885	-8.6086	-4.6917	-1.8614	-1.9148	0.2611	1.8848	-1.1449	1.8103	2.1618	-2.7826	-0.5215	-4.2196	-6.7458	0.94431	-3.7511	-4.2934	6.2627	1.3188	1.1822	0.39623	-0.32584	0.97085	2.1327	0.012234
-4.6935	-3.7256	2.3701	-5.9739	2.1732	-7.4632	3.7327	0.18431	-3.7901	-3.6929	2.6488	0.76527	-9.6507	0.84422	-1.351	-7.3522	1.5123	-1.1708	-5.4934	1.5523	-6.0503	-10.355	1.6886	-2.0166	-0.35687	-7.2059	-6.2447	4.0863	3.5071	1.4857	5.764	-5.1297	-0.18542	5.8986	-0.096069	-0.036566	2.895	-3.7332	-5.3522	0.45109	-7.3692	2.3783	-1.3085	-3.5251	-5.9043	-4.4117	-0.65634	-3.9205	-6.9057	-2.9862
-7.0318	-6.2251	-9.4358	-11.275	-6.9332	-4.6093	-4.5432	-1.2765	-11.336	-8.1227	-6.1284	-7.2107	-5.0995	-2.4207	-1.9234	-8.9102	0.78229	-3.819	-2.9786	-10.711	-5.8492	-5.4906	-8.66	1.5445	-9.5149	-6.4856	-6.2217	-4.9973	0.42414	-7.9938	-2.5067	-2.9404	-1.7806	-4.4883	-8.4376	-10.296	-10.823	-3.7689	-8.9083	-4.5763	-8.7148	-2.2208	0.66886	-4.3096	-6.3049	-7.1051	-3.0463	-0.47391	-9.0691	-2.9518
-5.4316	7.5692	4.611	4.8758	10.392	-4.7042	2.5151	4.9103	5.6284	3.4192	4.9121	5.7967	7.5278	3.6393	3.0249	-1.0188	7.6673	1.9329	2.777	8.2017	10.327	6.9106	1.2068	-1.8714	-0.54855	1.1726	-2.2168	1.7095	5.5458	2.1021	1.9564	1.9454	4.3069	-6.1376	5.0315	1.6009	5.8032	1.8972	-1.4632	7.961	6.9245	0.47127	3.1817	4.4876	2.4739	0.008613	1.662	6.8819	2.0021	-0.85462
-2.4387	-2.7375	1.6967	-3.6806	-1.1054	2.9177	-5.6744	1.5494	-5.865	-2.7832	-0.46864	-2.5303	-3.7399	-3.9875	-7.0461	-9.0563	-1.7435	-6.0251	-7.0268	-3.1819	-5.2411	-7.7853	-0.78961	-3.6102	-3.3408	-0.22444	6.3852	-11.057	1.0814	1.1859	0.051953	-7.1507	-11.151	-10.913	-2.4625	-4.7431	-4.5954	1.8317	-0.36922	0.75244	5.219	0.91275	0.054706	1.1397	-3.0488	-3.5468	-4.3013	-3.9865	1.6168	-4.7138
-19.176	-25.291	-21.238	-15.193	-15.721	-15.387	-18.514	-18.222	-25.46	-21.835	-21.311	-26.398	-20.922	-20.983	-23.366	-16.531	-19.872	-22.573	-29.258	-14.228	-22.654	-20.135	-20.174	-20.078	-20.798	-20.375	-28.328	-16.306	-20.727	-17.089	-13.786	-15.141	-20.355	-25.04	-11.872	-26.426	-13.73	-21.716	-20.395	-28.185	-20.428	-13.476	-18.146	-17.956	-19.406	-12.12	-22.224	-23.906	-14.309	-19.109
-1.7488	-1.8126	-6.3527	-8.0311	-5.1373	3.5725	-1.0417	-1.9468	-6.7734	-4.2011	0.53007	-8.0015	-5.7256	-4.8026	-7.7936	-7.2341	-10.357	0.43074	-5.2456	-0.37268	1.1471	-6.2139	-7.3026	-1.3313	-1.2496	2.5584	-3.7394	-2.8192	-3.8665	-3.9158	2.6473	-0.8689	-2.4162	-5.3301	-4.1251	-4.8505	-4.2244	-1.3029	5.2636	-5.2885	-0.69577	2.4622	-2.976	-4.1105	-3.9906	0.08516	-5.7752	-2.4512	-1.4525	2.3119
-9.9976	-6.5495	-8.6772	-4.6049	-5.4318	-3.864	-5.6696	-4.4438	-9.7699	-6.9218	-8.5294	-8.6871	-7.0506	-11.666	-3.0021	-8.4976	-1.9335	-8.7017	-4.6979	-9.0201	-7.2339	-11.554	-16.885	-8.9903	-3.6321	-10.957	-7.3958	-10.234	-5.2206	-0.30998	-7.7537	-12.567	-10.502	-7.1253	-11.324	-2.3461	-11.181	-13.204	-5.7445	0.8109	-3.8532	-8.3504	-10.384	-5.5272	-2.8906	-9.3313	-4.6984	-7.1797	-7.8779	-9.4624
-6.2006	-5.1435	-3.0048	0.43108	0.60903	-0.46375	0.76135	-3.8439	-4.3459	-1.4243	-0.12609	-4.8727	0.30634	-2.4604	-0.19149	-4.1822	0.91266	2.0458	0.9515	-2.3738	-0.85327	-1.0683	1.6516	-3.2724	-0.93339	-8.5353	2.34	1.1575	-9.0545	-4.1814	-5.4684	-6.8915	-0.16977	-1.1908	1.3668	-0.68001	-4.656	1.9875	-1.5258	-2.1727	4.2279	-5.3341	-2.1102	-2.6377	-5.5674	-7.3781	-4.2345	-2.9008	-1.6814	0.36641
-7.982	-7.3013	-12.223	-6.5045	-16.222	-13.317	-7.8071	-7.9182	-6.7768	-13.964	-7.2292	-7.3429	-12.682	-19.606	-18.098	-15.068	-13.157	-15.35	-12.87	-6.1746	-15.15	-6.7893	-3.4359	-4.091	-10.755	-7.5498	-7.2336	-7.2801	-12.247	-8.0918	-10.505	-12.71	-9.354	-7.5294	-2.7638	-10.222	-11.559	-9.2328	-8.0229	-7.4175	-13.371	-10.13	-12.595	-11.722	-14.439	-8.5991	-15.723	-9.4023	-11.758	-15.971
-10.362	-0.10494	-1.114	1.1922	-4.4315	-3.4324	-3.6944	-9.4169	-5.9243	-8.035	-10.347	-6.8762	-7.3549	-3.5427	-6.4104	-4.3906	-4.6853	-3.2773	-6.2319	-8.5178	-6.9009	-2.3673	-8.3988	-4.8858	-4.8186	-2.9409	-0.1751	-9.4079	-1.5501	-4.5512	0.42282	-3.8223	0.26308	-9.6579	-2.5749	-5.359	-6.3196	-3.6469	-5.7769	-0.24616	-5.6296	-2.2714	-2.1873	-3.5276	-11.645	-3.766	-4.6518	0.12762	-5.9171	-1.2616
-11.465	-11.523	-12.24	-12.435	-12.808	-16.159	-12.456	-12.782	-9.7719	-10.04	-12.552	-13.903	-9.6197	-13.452	-10.642	-9.1384	-12.057	-11.622	-16.439	-12.069	-9.6585	-13.882	-8.6732	-8.257	-10.87	-6.0945	-11.148	-16.72	-9.0218	-11.978	-6.5382	-11.735	-8.2318	-11.692	-12.08	-5.0246	-15.017	-10.228	-9.9584	-2.2456	-14.307	-11.2	-14.465	-7.1137	-6.549	-9.5289	-7.3848	-9.6621	-14.865	-9.7118
8.0164	5.5184	0.11858	4.2858	5.8259	4.7155	5.3765	8.7848	9.0967	6.0153	7.152	10.875	5.9456	7.6284	2.5215	4.2458	14.393	5.6527	4.4374	2.1905	4.2935	3.639	3.013	10.614	4.2995	9.3154	14.415	-0.69122	12.431	6.3566	5.2994	6.1399	8.5592	11.034	7.4008	5.8071	9.0222	4.8166	3.2481	12.454	8.7489	5.5961	10.235	4.7006	10.629	0.73498	11.522	4.5419	0.58566	7.8043
-0.87348	2.3077	0.25448	-3.5386	-1.7353	-3.0286	-2.0797	-8.221	-5.4202	1.0196	-3.6874	-4.201	-6.6777	-9.6178	-6.7173	-4.3064	-7.5453	-0.80836	-6.2538	-2.2364	3.0228	2.3636	-7.1289	-2.7743	-5.5776	-2.5407	-0.25467	0.15897	-1.7457	-5.4717	-7.0197	1.3323	-6.1834	-7.3463	-4.9273	-6.6658	-0.40173	-8.109	-2.5663	-5.0683	-6.3014	-1.7705	3.0159	2.8429	1.2369	-2.8241	-4.8181	-1.8718	-8.1574	-1.4481
-1.5741	2.3334	-0.26522	-5.2206	-6.5353	-4.5658	3.418	-0.72672	-5.4577	1.9858	-0.97367	-1.6894	4.3118	-0.095734	-3.2221	-1.521	1.6137	-4.5822	-0.34521	2.502	-5.0056	-4.7365	8.8977	2.1341	-0.46127	-0.3872	-3.9817	1.3808	-4.3345	1.816	0.77761	4.8625	-0.63193	-2.0829	-1.7642	-2.5863	-1.6309	-0.13122	-9.0719	1.779	-3.8303	-0.33357	-0.9723	-5.8562	2.8084	2.3816	-0.35609	2.7576	1.3222	0.78346
-2.5698	4.2552	-2.3392	3.5116	4.2292	4.3745	5.9337	3.3614	8.4121	8.3163	1.8478	6.0176	-2.4323	2.9794	4.2049	3.462	6.8158	3.8854	8.6579	10.219	-0.23971	-2.048	7.7142	9.0271	0.2602	8.6347	5.4177	3.4954	3.6617	5.2565	-2.6217	0.56742	6.9586	0.42916	1.4195	6.4566	10.316	3.694	4.755	1.9476	8.6921	12.358	7.4851	7.2384	10.609	7.7552	4.1511	9.4196	5.6731	7.5986
-4.2137	2.7858	1.5306	-2.785	1.894	0.64934	1.288	4.3471	-2.6026	-0.95688	-4.4781	1.7439	1.9388	-4.0155	-2.7784	-6.4297	4.5276	1.8609	2.256	-3.5265	6.0392	-4.9685	-3.68	-4.5461	1.2493	-5.7971	0.47041	2.49	4.411	5.1113	-1.47	6.4954	-1.4689	0.2971	2.2551	-0.87368	3.3793	-3.6064	3.4915	2.8948	4.106	-1.4779	2.8421	4.7022	-3.1292	-5.7088	0.19448	-0.61154	-3.0701	-3.7246
-2.0229	-6.5304	2.0661	-1.6562	-1.9589	-6.1729	-0.24002	-5.8194	0.12289	0.068717	-0.92539	0.21199	-4.7039	-3.4056	-1.9089	-8.7422	1.3396	-3.4868	-2.1127	0.24312	-1.1626	-1.7269	-4.0212	-9.6723	-7.0121	-4.1346	-8.1074	-2.212	-4.207	-7.2888	-3.9504	0.97847	-7.0594	-12.323	-3.5906	-6.8626	-7.3461	-0.21727	-7.3576	-2.4764	1.0168	-4.2559	-0.7468	-2.1375	-5.2538	-4.6481	-5.9279	-7.1709	0.65879	-4.1466
5.6923	-0.25106	5.0382	8.1291	7.573	5.6968	1.5227	1.2885	2.8285	8.2471	-2.0408	0.24078	7.252	-6.9957	1.7841	0.91764	4.9503	1.5919	2.2927	-2.0764	-1.1201	0.15627	1.4879	1.8821	3.2496	3.9178	4.1884	5.6266	3.4892	4.8714	4.0975	7.7044	5.3409	3.5762	2.3635	-0.88864	5.8876	1.6143	0.41178	2.6384	-1.5791	2.5521	-4.6552	7.6705	4.4281	1.7463	-2.7371	-4.1088	-0.85133	5.0216
-5.9029	0.45077	-3.6169	0.029925	1.8151	-2.0291	-4.0265	-5.7403	-9.2502	-5.637	-5.922	-2.7659	-5.6903	-6.2394	-8.3132	-8.6801	-4.4174	-0.95811	-9.7394	0.084284	-2.1752	-9.0799	0.37574	0.72625	1.5932	-2.1073	4.875	-3.1843	-3.2905	-4.9708	-7.8572	-0.76998	-2.3849	-0.93593	-1.5152	-2.3201	1.8137	-3.0177	-4.5091	-5.8721	-6.0124	2.4	-3.7577	-6.3702	-8.8706	-6.7688	-4.901	-1.4968	-9.6734	-6.7959
0.18432	-1.0494	2.0783	0.67704	0.8115	-2.1403	6.2697	2.4406	-2.0981	7.212	5.0001	5.1218	4.2436	1.2164	-5.3455	-3.8497	-2.056	3.6709	-1.4686	0.37134	3.6532	5.4725	8.753	1.9609	-2.5235	-0.58234	-1.9992	3.3691	2.708	-4.6072	-3.4381	4.5177	0.75407	-4.5457	0.4296	1.361	-3.85	2.9698	4.5612	6.4526	-3.3997	5.9155	2.8884	2.8732	-2.6188	-1.2351	-1.0236	0.081477	-1.8159	1.4339
-5.1675	-5.1163	-1.8981	1.631	2.6325	1.7256	-8.8331	2.5916	-5.7146	-5.6719	-2.2391	-2.7281	-4.0046	-1.6098	-5.8838	-5.2775	6.1951	-9.4589	1.3044	-3.5583	1.5345	-0.14605	-4.099	4.4195	1.1151	-7.0119	-0.83493	-1.4439	-1.9596	1.3615	-3.5426	0.16693	-4.456	2.3509	-0.42296	-3.9228	-3.425	-2.401	-3.6046	-0.24354	-3.2393	0.53818	-0.82606	-6.9081	-1.5575	-5.7004	-10.251	-4.4965	-7.9437	-0.60291
-4.8976	-10.005	-10.376	-6.4916	-4.1155	-2.87	-3.6319	-8.671	-4.3652	-6.4298	-1.9619	-5.6136	-1.5955	-1.5856	-1.149	-7.728	-10.512	-3.55	0.89429	-6.0197	-7.4443	-2.5957	1.5372	2.5713	0.42784	-1.1123	-2.2736	0.90248	-5.421	-2.7911	0.54439	0.65528	-0.74365	-6.6824	-4.9561	-7.4859	0.84536	-9.8668	-5.6966	-3.7441	-2.2302	-1.4436	-2.5245	1.2261	-4.1376	-5.7311	-3.2614	-5.3104	-0.57709	-8.3314
0.38246	-6.0198	-8.1941	-2.4875	3.7387	-0.093324	-1.3902	0.41047	-2.8243	4.4669	-2.0715	-0.24845	-9.5978	-5.8998	-1.6369	-4.2709	-6.3376	2.5966	1.382	1.4107	-1.1965	-4.0425	-7.1347	4.9206	-0.58564	4.9567	-1.0515	-4.7926	-0.91116	-3.4753	2.4436	-4.1699	-1.4557	2.5518	-1.1704	7.657	-2.0912	-0.99595	0.8988	2.6043	-0.64912	3.6919	-3.3954	-1.6747	-5.5461	-1.9245	4.1698	-4.8987	-0.039922	2.178
-18.357	-21.624	-26.558	-26.103	-17.079	-19.599	-17.944	-21.384	-21.214	-20.2	-28.57	-22.83	-26.478	-30.077	-28.991	-21.484	-28.771	-27.466	-26.429	-20.529	-22.16	-28.704	-20.5	-17.739	-15.173	-25.249	-24.441	-24.701	-24.606	-24.789	-23.689	-25.903	-26.061	-17.722	-26.884	-28.368	-25.265	-22.988	-19.857	-21.118	-18.947	-24.059	-21.127	-20.546	-24.404	-13.235	-19.232	-24.724	-26.274	-12.005
3.7583	1.4589	-1.5828	-6.1997	2.5667	-2.3217	4.8046	4.7125	-5.0892	-6.4566	-3.2747	-6.0865	-2.8533	3.706	-2.0849	3.545	2.8911	3.0279	2.71	-0.21889	-3.42	-1.5938	-1.9856	-3.4147	-0.26988	-1.3695	-0.95086	7.3752	0.80255	-1.0191	1.5603	-2.9684	-0.62826	-4.02	-6.5546	-3.2993	5.8999	-1.0575	0.23406	-4.3272	1.8222	-3.7334	-0.74511	-2.9358	1.4661	4.2915	6.3382	-6.1574	2.3695	-3.1609
2.6251	-6.3805	-4.6968	-2.3897	1.0705	8.4899	-2.375	-2.8475	2.0833	-3.4661	7.1301	-9.6145	3.2728	-1.4147	-3.6039	-3.3987	-3.7492	-1.0857	-3.1111	4.0067	-1.1415	-9.4336	-0.51014	0.16067	0.53962	0.49527	-1.138	-4.2732	2.5891	-2.7539	3.4076	-1.178	1.6312	-8.0519	-3.5729	-7.4077	-1.1154	0.89134	-4.0736	5.2925	7.4524	0.2662	3.9647	-6.0011	-10.22	-5.1927	-0.69908	10.456	-8.6579	0.015833
-2.1843	-3.7792	0.83646	-1.219	-5.5648	-2.4063	-3.8656	-4.2054	-2.1594	-1.5504	-4.2082	-6.8805	-5.4013	-2.2045	-3.5439	-5.5421	-4.8179	2.2408	-11.95	2.0677	-4.4513	-3.1818	-2.8001	-4.9657	-3.2725	-0.64461	4.502	-6.7922	-3.7829	-4.7765	-4.3013	-3.4233	-4.3263	-3.3312	1.2932	-5.2356	0.74834	-3.5751	-0.34056	1.5276	-12.294	2.2767	-2.7993	1.3408	-4.2353	-0.61	-1.4985	0.56482	-0.065108	-8.1756
-7.3349	-5.0152	-9.3984	-8.7756	-4.121	0.44129	-1.8826	-5.1288	-1.2254	-9.1509	-7.8902	-5.4299	-11.949	-8.9569	-5.3194	-6.1903	-8.816	-6.9105	-3.6977	-5.1126	-3.5865	-4.1973	-7.2359	-5.4211	-8.5264	-5.8403	-8.1807	-14.056	-2.4712	-11.888	-3.907	-5.5435	-4.5413	1.7526	-12.837	-1.8355	-8.4083	-8.3656	-7.0362	-8.9675	-2.3992	-5.6079	-4.9373	-1.6506	-9.2872	-7.8474	-1.861	-3.6779	-5.3643	-1.8884
-2.4575	-13.248	-3.6994	-9.7486	-0.048869	-2.7162	-5.3639	-1.4822	-3.4125	-3.0927	-6.6465	-6.2625	-2.9321	-3.9737	-9.7099	-4.6381	-11.52	-5.363	-9.5421	-3.9044	-10.78	-6.8837	-4.3111	1.8416	0.18754	-4.7556	-4.5818	-7.6822	-0.81643	-0.71147	-2.8118	-3.5437	-4.6097	-4.0887	0.25098	0.70628	-14.751	-8.2114	-0.58259	-2.418	-5.9955	-11.401	-18.892	-2.438	-3.6509	-12.037	-6.8976	-2.3109	-8.7109	-6.9998
-7.6598	-14.148	-10.034	-7.7227	-4.8744	-8.1944	-7.8741	-8.5982	-8.1598	-4.5962	-11.003	-7.3009	-4.3545	-9.0021	-7.0406	-8.056	-9.8804	-9.5832	-10.372	-5.8953	-14.906	-7.8723	-5.4104	-10.698	-15.142	-9.138	-10.697	-4.3964	-12.087	-10.847	-1.1023	-10.756	-10.727	-8.8242	-2.8539	-5.7065	-10.216	-11.69	-7.1019	-8.2354	-7.8447	-8.5522	-7.2889	-4.614	-6.7024	-15.899	-14.267	-6.8168	-13.312	-8.2212
9.2613	12.38	4.1272	10.096	9.3606	8.4499	10.959	1.4913	7.6406	6.594	5.69	10.689	5.6845	10.758	7.648	15.351	7.3894	11.301	11.748	6.9094	11.582	7.3747	13.421	9.8555	15.112	10.469	12.86	9.2329	11.215	10.707	10.036	7.7482	5.8849	11.674	9.8302	20.107	11.765	14.592	6.3625	10.893	4.3437	6.2541	3.9542	11.371	11.217	7.5752	6.1921	2.6051	12.193	9.5244
-14.09	-17.028	-11.136	-14.643	-10.846	-10.593	-16.011	-12.895	-19.021	-14.235	-11.725	-17.262	-15.823	-7.9877	-17.562	-15.063	-11.369	-14.545	-14.129	-14.717	-14.212	-10.82	-11.323	-14.669	-13.527	-13.468	-15.16	-17.166	-15.7	-16.235	-10.013	-16.246	-12.169	-5.5199	-14.668	-15.376	-20.886	-10.988	-16.493	-15.792	-13.351	-17.17	-12.484	-16.594	-16.168	-14.302	-10.894	-14.072	-15.05	-18.105
-3.8101	-5.9727	-5.5791	-6.4051	1.7584	5.428	-0.66596	-2.5629	3.9925	1.922	3.7459	-6.2287	0.24975	0.18921	-11.126	-6.2933	2.9374	-5.6282	4.4903	0.72896	-1.0663	-3.0692	0.51715	1.5836	9.3865	0.37572	-3.4887	1.6696	-0.34591	-10.405	-0.72381	-1.3977	1.311	-1.5971	0.49495	-3.7764	-5.755	-3.4619	-6.7061	-12.983	-2.8265	-3.128	-1.0477	-0.4534	-2.6153	1.9396	0.77736	0.014986	-0.39698	-2.0705
-1.5688	-2.2455	-2.1311	-1.0787	2.1198	-0.32207	-2.5968	-2.7833	-2.4136	-3.2105	-0.79946	-5.2371	-4.8759	-7.6976	-5.3246	0.56759	-8.7604	-0.058579	-3.0461	-0.39888	-6.8665	-4.368	-1.612	-3.1315	-2.8589	0.012515	0.27959	-4.7705	-5.2634	-0.78512	-2.2674	4.8167	-4.9604	-2.1811	3.4064	4.2434	-1.4211	-4.7484	5.0108	2.7234	-7.2709	0.42691	-1.6712	-2.0801	0.47555	-0.77737	-4.1261	-3.7426	-5.0124	2.3971
-12.024	-9.2322	-5.0394	-5.3813	-12.667	-9.3465	-14.393	-8.3495	-4.6249	-8.6341	-10.842	-13.375	-15.46	-12.407	-5.6344	-11.813	-13.672	-5.3613	-8.3164	-4.8293	-12.938	-14.103	-3.8788	-11.145	-8.9404	-9.7647	-6.3699	-9.6864	-9.7813	-9.5549	-4.482	-23.322	-8.9154	-10.236	-13.179	-3.4922	-8.9302	-14.734	-12.545	-6.0594	-6.0977	-12.248	-10.973	-7.9133	-4.8519	-13.397	-16.582	-14.129	-8.5728	-20.183
3.9215	5.8398	1.009	1.9214	9.0366	4.5102	-1.796	4.9718	0.65394	2.3895	10.044	6.3287	6.4301	1.964	7.473	2.3536	3.4656	3.4889	1.254	5.6383	3.1752	3.3768	1.7296	-1.2803	9.9462	-0.15941	3.3247	1.5079	-3.5466	11.986	1.2872	-1.8353	-0.53249	-1.2235	-0.3167	-3.809	4.7144	5.746	0.44519	-0.23123	-1.1339	0.0061899	3.0377	5.2523	1.9542	4.7883	3.9752	4.609	-1.1512	2.2457
-3.0552	3.7154	-2.0553	-0.46242	1.7765	-0.010338	0.75382	-7.2706	-6.7564	-2.6453	1.5234	-0.14079	-6.0812	-0.18385	-2.2118	-4.2549	-11.171	-3.8389	-6.8767	-4.3935	-2.388	1.7999	0.78226	-4.6791	-6.3342	-2.5673	-5.6463	-2.8073	-2.9603	-3.1163	3.6514	-5.344	-2.1311	-3.6235	-0.17656	-4.3596	-1.419	-2.0602	1.2158	-6.3262	-2.1643	2.8947	5.8018	0.68337	0.95339	-0.067212	-4.0146	-1.4139	-5.9159	-3.6216
8.7617	12.028	9.8775	9.7245	7.7003	6.1114	17.274	7.1565	6.3734	19.063	9.8359	9.3847	10.852	5.1657	5.373	13.299	9.6861	7.3744	-0.29381	10.173	9.9313	0.80131	6.9495	6.4935	6.7431	2.9251	7.1831	4.9459	6.0707	8.4691	9.0922	11.962	7.3877	9.7531	13.146	11.256	9.2431	4.1019	12.424	14.592	10.986	6.2846	8.9562	11.084	3.155	2.6277	8.2297	13.157	4.3801	15.262
3.7562	3.636	9.0552	4.4162	10.123	4.9495	9.1217	3.6434	6.8657	8.8581	9.221	4.5937	5.8157	5.9479	10.613	1.7585	7.0693	8.7536	9.035	9.1625	7.8799	2.6682	2.5588	6.532	6.3816	4.0563	4.2403	7.0299	11.738	6.7565	4.8732	7.7678	4.6986	6.3052	1.9723	3.0153	9.6958	11.084	6.5038	1.4998	9.2468	3.9768	6.4555	4.8079	4.3249	7.0481	4.7075	12.361	13.293	7.9172
-0.33717	-1.4186	4.9221	-1.1906	-1.0016	-1.1264	3.5319	-2.5943	6.0396	-5.5901	6.9195	7.427	1.126	5.3929	2.8316	5.577	-3.5785	-0.18041	1.5812	-0.441	1.4581	-2.8406	2.1951	-2.1539	1.5052	4.7249	0.65813	-0.18837	3.0598	-1.2659	5.6259	4.2104	3.4803	3.7726	-3.0812	2.5808	7.2885	3.5281	2.9281	1.7501	7.4701	0.98138	2.6097	0.54676	3.7364	-2.7963	8.6488	1.7546	-0.18955	0.70984
-6.3115	-3.8199	-3.94	-9.811	-0.93745	-4.6539	-4.2379	-2.904	-9.2539	-10.257	-6.5122	-6.4967	-9.4356	2.0208	-4.9813	-3.0768	-3.1594	-7.0372	-3.5328	-4.8342	-5.1462	-3.9789	-11.528	-11.108	-0.72376	-11.221	-5.9579	-4.5841	-6.3503	-1.0356	-3.2253	-2.289	-6.7093	-6.3189	-0.4726	-3.2319	-6.4048	-9.6778	-2.3662	-7.6398	-7.2706	-5.7398	-11.203	-6.8782	-14.8	-3.487	-6.6055	-7.4842	-9.6974	-11.93
6.3442	5.3552	9.7567	9.9465	5.2005	5.8057	5.784	4.0157	9.1539	10.577	7.4442	4.7131	5.3353	5.0839	4.2155	6.6092	3.351	3.4491	7.2063	7.6053	8.8347	7.7886	8.2546	5.5469	8.7316	1.3744	7.374	-1.3413	2.5505	5.9929	1.9878	7.3565	2.6763	9.9682	4.885	5.6044	2.7701	7.9734	4.5939	5.7582	8.0057	14.748	2.4199	8.0022	7.5756	10.199	9.0423	6.9467	3.7793	7.2308
-17.489	-9.0882	-18.725	-20.27	-12.594	-8.7188	-9.7505	-8.6231	-12.533	-17.47	-17.661	-18.602	-13.099	-11.946	-18.565	-17.44	-11.676	-19.202	-18.709	-14.33	-12.317	-13.633	-9.7163	-13.872	-15.572	-9.9781	-14.827	-18.242	-21.38	-13.874	-16.918	-12.693	-11.816	-15.334	-14.289	-16.441	-10.706	-13.907	-18.521	-17.694	-11.737	-19.407	-12.169	-15.266	-11.694	-18.249	-22.276	-15.121	-15.345	-11.692
-1.0082	4.6859	8.0337	5.1688	8.8613	9.2358	9.8689	3.223	8.2809	3.1279	8.6162	8.8038	2.6313	-0.80295	6.569	7.872	7.4926	6.6097	10.268	12.15	3.8242	12.841	2.2401	6.2848	9.3102	7.9299	11.467	2.9373	8.2894	7.8394	8.6477	12.497	2.63	5.185	6.9186	12.25	6.7173	-1.2051	10.804	8.4807	-1.709	7.7112	4.2632	8.1071	5.9051	5.9577	4.5722	6.8893	3.1991	10.339
-13.997	-13.2	-9.5324	-17.376	-7.3021	-17.077	-12.279	-11.674	-10.904	-8.0715	-15.863	-9.8939	-9.4606	-13.398	-7.4269	-13.617	-18.013	-5.943	-11.943	-11.735	-3.8873	-10.506	-11.74	-9.0638	-10.623	-12.881	-9.8096	-13.776	-18.162	-12.719	-14.428	-9.6148	-16.541	-10.5	-12.203	-10.44	-9.7983	-7.9561	-5.2263	-11.968	-10.482	-9.7628	-15.669	-11.562	-11.348	-11.023	-21.696	-10.969	-10.657	-4.9293
-12.488	-11.598	-14.836	-11.758	-13.78	-19.329	-8.275	-8.7875	-12.087	-10.291	-8.1381	-7.0917	-11.183	-17.138	-19.091	-12.785	-14.245	-17.372	-12.98	-11.452	-7.8719	-20.127	-12.129	-12.6	-14.176	-11.94	-10.424	-15.361	-12.609	-15.497	-16.989	-11.796	-7.5498	-7.9773	-13.535	-11.298	-11.21	-11.039	-14.253	-12.237	-13.949	-12.575	-16.991	-9.3391	-11.865	-14.206	-8.5206	-18.58	-14.531	-16.427
-13.809	-10.413	-16.957	-15.687	-22.427	-11.4	-17.549	-13.205	-10.411	-14.462	-13.951	-18.29	-12.772	-12.729	-10.674	-9.4025	-16.5	-11.356	-7.7548	-14.927	-13.898	-15.166	-12.23	-14.401	-10.987	-18.042	-15.436	-19.819	-17.358	-8.7737	-14.171	-10.836	-11.207	-15.966	-14.528	-14.564	-13.861	-13.351	-9.3903	-12.817	-9.3272	-14.875	-15.802	-7.3521	-15.512	-8.3665	-10.441	-9.4979	-14.366	-16.764
-10.136	-7.1069	-7.9443	-9.0631	-9.9816	-9.8329	-2.0982	-9.2873	-7.9421	-8.2399	-6.9934	-6.6259	-10.059	-2.4471	-4.4266	-2.2355	-7.7787	-10.858	-7.6027	-5.0592	-8.8549	-13.381	-3.422	-5.7337	1.3001	-6.3456	-6.734	-4.1473	-7.8686	-0.50904	-5.7944	-5.4291	-5.9629	-10.047	-2.6913	-8.0081	-8.5635	-5.1154	-8.8809	-7.5054	-6.3058	-9.0357	-5.6445	-5.9298	-10.634	-7.4096	-10.242	-7.965	-6.1273	-5.5482
-2.9721	0.40876	-3.4378	-1.3007	0.97339	-1.6324	-3.4135	-1.7123	0.6277	-3.3039	-1.9749	0.84509	-3.1241	-7.9339	-4.4714	-0.14537	1.5168	-0.28785	-6.4086	-4.6548	-3.4443	-5.0355	-4.073	2.1052	-6.6629	-4.2504	-0.97773	-8.2061	-5.3233	-2.5946	-0.25606	0.070655	-6.6403	-4.3018	-14.337	-4.824	-7.6915	-2.1395	-3.709	-2.7805	0.36586	-2.6618	-6.2396	4.2712	4.2722	-12.528	-9.3735	3.9632	-2.4535	-2.207
-6.6409	-0.17738	-3.6843	2.8273	-3.7595	2.2694	-0.60724	-0.88868	6.2888	-8.1881	-2.6907	-2.4224	-3.2094	6.087	5.91	-4.9933	-10.354	-0.57687	5.0514	-2.3545	1.2951	1.0531	1.8843	0.32923	3.5806	-3.6048	3.136	0.96776	-4.5316	2.438	2.2019	0.21376	-4.0371	-0.98739	5.2518	-1.248	1.7326	3.6324	0.17562	-0.39776	2.3516	-2.0721	2.2413	-10.761	-0.63651	3.2062	3.7991	3.5892	-3.2788	-1.9426
-4.6212	-3.105	-4.7806	-2.2452	-3.1695	-4.2243	-3.4717	-2.2367	-7.4292	-2.3181	-7.2447	-4.5058	-9.5422	-6.7322	-3.3016	-5.988	-2.9132	0.51573	-9.7439	0.39086	-8.3203	-7.8105	-12.426	-2.185	3.3904	-3.6099	-4.9135	-6.7849	-7.4177	-2.7151	-5.0452	-2.8996	-6.9171	-1.1375	-3.0269	-1.0879	-4.083	-6.1443	-6.3087	3.779	1.8197	-3.4375	0.32554	-5.9999	-6.4869	-4.8933	3.3465	4.7973	0.077828	-10.639
-26.363	-23.625	-22.315	-21.608	-22.431	-20.395	-14.044	-24.74	-24.286	-22.322	-16.229	-29.887	-22.875	-20.197	-24.268	-24.76	-21.902	-21.515	-20.395	-24.369	-25.507	-18.067	-20.401	-21.556	-25.866	-20.801	-26.722	-22.329	-20.284	-22.553	-22.434	-25.883	-27.35	-27.936	-25.259	-23.676	-19.21	-18.27	-23.192	-26.513	-24.458	-18.126	-21.53	-29.692	-20.323	-22.929	-18.943	-18.259	-18.949	-12.246
1.0759	-4.4435	-5.2541	-10.053	-7.7645	-2.4672	-7.0058	-6.8694	-0.6007	1.84	-0.26888	-2.8078	5.3541	-0.38376	2.2656	-2.3761	-6.023	1.4047	-1.7979	5.8794	-0.35226	1.2538	-1.5132	-7.5824	-1.8374	-1.3101	-2.0082	-3.29	-0.53769	-5.7526	-4.0227	1.5344	5.3977	-8.9877	0.51081	-0.37367	5.611	-5.4033	4.1784	-6.9916	-0.52342	-8.205	-0.47299	-2.8108	-0.25794	2.6022	1.6544	-5.0001	6.1024	-2.6823
-7.4034	-2.1341	-0.32549	-6.1894	-1.3276	-1.2798	-3.0094	-2.3084	0.82915	-3.7279	-1.1543	-4.6464	-6.3094	-0.67737	-9.1385	2.3704	-0.39641	-11.137	-1.2844	-3.256	-1.013	-2.2206	-4.4082	-4.4272	-4.2831	-1.5681	-3.8819	-4.6736	-2.5615	-0.79725	-4.2418	-2.8085	-2.9871	-2.7344	-6.3253	-4.467	-5.7245	1.9407	-10.811	0.45228	-6.5817	-4.1478	-6.1793	-2.4118	3.7881	-5.5607	1.2048	-6.1677	4.0444	-5.2803
10.734	2.427	6.3005	4.0063	4.1037	14.428	9.9004	9.2532	4.7166	12.059	5.3238	3.8243	8.4151	12.7	1.2024	6.165	7.7394	13.037	4.967	4.4226	3.992	6.6813	10.81	7.8633	7.2925	11.712	6.4896	8.4826	3.1904	6.7962	3.7866	4.6621	3.7703	6.9958	1.4709	6.7358	11.627	8.5177	4.5229	9.7682	11.3	6.6821	5.4632	6.1396	7.9624	7.4261	8.7503	1.9932	6.5978	8.0144
10.919	6.3909	7.9349	9.5274	13.205	10.008	7.3331	17.513	8.4841	5.1984	10.81	6.7088	8.9098	12.775	12.398	12.451	19.058	10.282	11.698	4.6568	7.4019	9.1669	13.183	12.814	14.083	12.538	8.031	9.8334	13.267	11.615	10.121	0.2681	7.726	8.3082	9.5211	9.1083	12.892	6.8444	11.379	2.8406	10.282	12.337	10.168	13.348	6.7045	12.949	7.1528	3.3858	15.003	10.619
8.6338	12.567	2.5595	13.982	7.6838	15.258	9.1477	8.8161	9.979	5.2983	10.757	11.837	11.415	9.6229	5.3017	13.124	4.3922	13.755	10.704	9.2274	5.033	10.285	11.756	11.079	5.7894	9.6253	9.4744	15.513	11.61	10.95	4.5055	12.582	11.325	12.024	7.1254	14.946	16.972	9.2468	8.9107	6.6904	5.5901	4.0427	20.918	9.9358	8.0665	12.755	12.595	8.795	12.87	4.4778
-0.89371	12.586	-2.9934	-8.2338	-5.5998	-12.441	-4.7768	-5.1917	-7.8177	1.0375	-7.43	5.6559	-2.5522	-6.5203	-3.7278	-8.3771	-3.4664	-3.9049	-6.8179	-10.088	-3.3896	1.6548	-0.97419	-4.4495	-5.3492	-9.017	-5.6756	-5.0243	-8.3276	-6.9201	-5.4144	-11.622	-6.3422	-7.3144	0.38669	-5.527	3.0238	-0.6939	-5.451	0.62771	-5.9507	-7.3609	-5.2467	-8.588	-9.2265	-10.412	-7.4941	-12.797	-1.7984	-3.5735
-14.816	-13.616	-17.761	-16.74	-11.495	-17.517	-14.06	-18.657	-7.5779	-16.446	-14.412	-18.74	-13.817	-21.556	-18.97	-8.4448	-15.196	-15.958	-19.439	-8.6716	-13.812	-10.134	-17.682	-18.865	-16.159	-13.965	-19.698	-14.58	-15.534	-16.135	-13.542	-18.182	-11.406	-9.1011	-21.155	-10.067	-18.59	-14.874	-13.227	-15.398	-12.051	-18.924	-19.209	-13.731	-17.164	-18.859	-11.328	-13.022	-10.054	-14.727
-22.131	-18.91	-23.515	-19.382	-26.501	-29.717	-25.81	-20.723	-17.831	-23.924	-19.911	-19.17	-23.853	-23.71	-19.468	-21.141	-24.462	-20.227	-18.384	-18.57	-24.451	-21.916	-22.527	-26.086	-24.41	-20.3	-24.117	-19.903	-21.343	-23.532	-26.21	-12.95	-24.357	-16.004	-21.614	-26.264	-27.233	-21.57	-29.753	-20.716	-28.27	-22.551	-28.453	-19.839	-19.536	-18.115	-19.921	-27.669	-19.41	-21.018
-10.454	-14.204	-19.716	-17.773	-10.01	-16.423	-13.116	-13.485	-7.4895	-6.9019	-13.65	-12.748	-13.5	-15.129	-13.902	-16.73	-11.915	-16.382	-12.481	-12.73	-10.264	-12.147	-15.019	-8.1489	-5.0773	-13.713	-11.559	-7.9546	-7.8125	-13.158	-18.392	-15.977	-14.191	-15.524	-15.884	-14.311	-13.844	-8.3872	-14.866	-7.7796	-12.618	-15.336	-6.0443	-14.952	-18.157	-13.803	-12.268	-12.779	-12.869	-13.216
-0.19077	-4.5642	-0.70035	-7.1383	-5.7619	-6.1539	4.5198	0.1049	-5.9347	-3.1293	-1.5908	-7.8491	-0.59337	-6.937	-1.5558	-2.6897	-1.0132	0.055975	1.582	-0.71087	1.2258	5.8333	-4.1981	-2.122	-2.903	3.7897	1.5347	2.5303	-4.8415	-7.0533	1.2712	5.133	0.40294	-4.6737	-1.843	-4.0024	-9.4374	-1.1168	-0.75666	-6.0855	4.4444	-8.1544	3.0308	2.7719	-2.8201	-3.0127	-1.7195	-2.857	0.45133	-0.73641
5.8427	-1.7303	2.6766	2.6413	1.4485	-0.60868	11.136	-3.4892	6.115	-5.0443	1.6912	3.6335	-0.14032	2.6237	-0.2485	-0.42312	1.0344	4.5502	0.69274	-5.4277	-0.16683	5.7532	9.3886	12.509	5.7081	3.7964	-1.4958	2.6507	2.8245	4.537	4.0122	-2.126	1.7188	1.7758	3.1126	4.9784	6.4788	7.949	-0.5153	7.3897	4.9441	-2.0185	5.1877	1.5545	4.7265	0.87528	-0.63373	-1.1285	6.3593	1.8512
-15.038	-15.575	-19.107	-18.135	-16.143	-15.016	-23.321	-22.671	-18.307	-22.534	-16.651	-21.793	-18.758	-24.087	-23.622	-17.168	-24.925	-24.438	-17.496	-22.76	-16.042	-24.368	-20.123	-24.391	-17.288	-15.857	-12.616	-23.282	-17.944	-21.497	-19.044	-18.544	-18.577	-21.491	-19.594	-14.496	-15.48	-16.03	-25.845	-17.62	-16.355	-18.907	-26.703	-21.934	-23.502	-23.257	-15.954	-22.058	-15.928	-16.847
-12.323	-10.777	-12.657	-13.067	-12.935	-12.178	-11.727	-7.6757	-12.991	-10.434	-7.4555	-3.6486	-9.3591	-15.265	-10.201	-6.7156	-8.524	-12.79	-13.467	-12.581	-7.6136	-8.4678	-5.438	-5.4779	-11.453	-8.2577	-13.361	-15.379	-10.239	-16.401	-10.906	-9.6125	-16.142	-12.499	-5.0351	-8.7411	-4.9172	-15.294	-10.53	-11.033	-11.349	-11.302	-6.2637	1.522	-8.3348	-5.9912	-16.555	-12.585	-9.6599	-8.212
1.1393	1.7798	-1.1626	4.079	-7.4991	-1.4699	4.6256	-7.0551	-1.0361	-5.1046	-2.564	9.9359	-4.9831	4.349	4.3409	1.276	1.3311	-0.46845	-5.1775	-0.97964	1.0992	-4.402	-5.4635	-5.8836	1.7995	-4.5346	-0.60737	-2.0042	-5.1912	-1.2117	-6.3664	-4.3632	-0.019419	-0.13136	4.8759	2.4262	1.9995	-1.2277	-3.1251	-3.5287	0.24811	0.66296	0.63995	-6.5842	1.7627	-0.90974	0.66299	1.5938	0.96774	5.8404
-5.7139	0.28338	-8.9628	-2.6892	-3.6684	-1.7733	-7.2147	-7.4329	-9.5812	-3.8979	-10.689	-7.7891	-3.0603	-1.294	-3.3784	0.17967	-1.3155	-1.7774	-6.1329	-2.2046	-3.4863	-10.548	-6.4798	-1.7814	-0.20287	0.58787	-1.9423	3.0371	0.24026	0.10342	-4.8956	2.9064	2.1668	-4.256	-2.8394	-4.0113	-6.263	-3.5631	-9.1695	2.5422	-1.6057	-1.3278	-3.9506	-1.6766	-3.9154	-1.3656	1.6887	-3.147	2.9218	-5.4812
10.56	9.6873	3.7248	6.4672	6.8764	13.98	6.2685	7.2752	11.75	1.633	8.3319	2.791	11.41	4.1683	3.6666	14.103	14.068	11.874	10.359	5.1639	5.4652	9.5902	7.8345	8.3598	5.1506	6.6423	10.535	4.9984	8.0596	7.3668	0.047822	14.807	1.0402	8.6829	4.9406	10.989	3.0033	14.772	3.7549	3.0099	6.3614	8.5145	6.8552	6.5831	9.2029	5.132	8.2679	5.7637	3.544	6.3882
-9.0881	-12.283	-11.689	-8.4298	-8.1966	-7.2671	-13.514	-14.276	-16.479	-18.845	-12.25	-5.5531	-9.5757	-15.553	-10.568	-13.686	-17.42	-16.817	-14.879	-10.864	-10.717	-7.5746	-13.304	-8.4757	-14.013	-13.433	-14.241	-8.3425	-12.719	-8.1626	-12.155	-13.824	-7.8201	-8.8662	-7.342	-12.668	-9.5195	-8.8119	-7.8132	-11.045	-11.51	-11.29	-9.049	-13.922	-20.436	-14.087	-8.5494	-12.652	-8.9305	-5.8729
-7.8738	-8.7978	-4.8383	-4.1856	-4.5389	-0.1825	-1.6526	-4.234	-1.6858	-0.84279	-4.3934	-9.0263	0.88412	-8.7888	3.2722	-0.60943	-10.54	-4.9314	-11.284	3.752	-2.076	-1.5952	-2.0063	-2.8292	-6.8995	-4.8755	-5.0499	-2.1303	-7.2818	-6.2772	-7.2844	-7.7463	-4.4273	-3.8348	0.37671	-3.5699	-8.4084	-5.972	-3.242	-4.0278	-2.8133	2.2918	-4.3544	-4.8595	-8.907	-5.1772	-1.9904	-1.9903	-4.485	-3.3545
3.0333	2.586	7.1948	-2.4286	-1.9619	0.40785	-4.6066	3.177	3.3713	10.649	3.7362	3.6929	2.2349	3.6015	1.8597	3.8942	-2.4895	0.73765	4.5061	6.7532	1.2818	-1.2195	6.0698	-3.1624	-2.7278	2.5186	2.5745	6.5936	-2.9126	5.9469	0.10555	5.4281	3.2618	5.0144	3.3069	2.203	5.0724	-2.4618	3.6896	-0.17819	-6.3484	-1.2983	7.4266	0.79026	2.9037	-0.42795	-0.082975	5.4994	2.2369	2.5835
-24.634	-17.209	-22.928	-20.93	-25.584	-17.685	-20.146	-23.005	-20.676	-18.516	-25.055	-27.781	-22.642	-24.058	-26.735	-22.526	-20.508	-19.237	-26.59	-22.144	-22.277	-27.179	-25.737	-22.967	-23.639	-24.781	-21.873	-20.275	-20.372	-22.076	-26.695	-22.716	-19.226	-19.803	-23.337	-18.187	-24.638	-22.634	-24.757	-23.844	-22.16	-24.594	-22.404	-28.435	-25.23	-21.758	-22.262	-24.07	-23.988	-20.487
-2.6235	-9.6895	-4.372	-8.2561	-3.0456	-13.206	-3.9667	-10.159	-14.443	-13.251	-11.092	-11.395	-5.6587	-10.534	-14.967	-10.992	-11.358	-15.85	-11.078	-10.524	-7.6594	-9.6936	-10.778	-3.3448	-13.649	-11.63	-8.0862	-12.603	-6.071	-1.3397	-14.464	-4.7832	-11.425	-8.7558	-11.733	-16.95	-13.977	-6.882	-12.57	2.3449	-10.614	-10.388	-10.301	-11.853	-10.317	-6.9826	-8.1542	-10.347	-3.3506	-13.455
-2.2511	-5.0279	-4.0282	2.2043	3.7451	3.9243	1.3182	-0.95783	-1.5674	0.091727	0.79943	4.5631	-7.3238	2.0457	-9.4059	-0.40365	-3.3985	-5.9435	-2.5156	2.1576	-3.2082	-1.7519	-2.5623	-3.3093	-2.6743	0.13474	0.20631	0.73722	-2.7295	-2.1777	-1.5848	-1.4771	4.0049	-2.6994	3.6411	0.0082358	-4.6003	-1.3224	5.6681	-1.8182	1.2284	0.77788	0.31256	-6.5677	-0.91761	-3.8465	-1.2698	-5.7182	6.2347	2.881
0.47392	-4.6513	-6.1501	-3.957	2.1179	-1.8322	3.6804	-9.2824	-1.5263	1.3172	-2.7149	-5.8691	2.2082	5.7461	-7.171	-4.4871	-1.3499	-4.2974	-1.9123	1.0029	-4.8072	-3.5612	-2.0768	-3.5868	1.0557	10.279	-0.084039	-4.2177	-2.3567	-8.8369	-0.6522	-6.8546	-7.2553	-6.4834	-2.0314	-1.1354	-2.1013	0.19898	1.1545	1.3135	0.57219	-1.7257	-3.7416	2.0434	-5.1342	-4.7247	-5.2346	-5.8786	1.7536	-2.1272
-10.591	-12.31	-7.1873	-0.35913	-8.0033	-4.9858	-9.8782	-6.775	-11.577	-7.6412	-12.431	-11.012	-14.947	-11.574	-9.1681	-9.6148	-8.638	-8.586	-5.201	-14.604	-13.942	-5.7381	-7.647	-17.502	-10.048	-17.582	-5.1376	-6.94	-3.4123	-3.7837	-2.6364	-7.8096	-10.035	-6.4754	-7.6655	-10.817	-7.4199	-6.9791	-4.275	-10.302	-8.5191	-13.773	-10.046	-4.9247	-4.9059	-12.668	-10.552	-10.101	-9.8827	-11.19
6.802	-1.1917	6.2611	3.7726	8.1134	6.2368	4.1359	15.632	9.2323	5.2774	3.6689	1.2852	11.307	6.3082	7.641	8.545	6.0289	2.3813	7.4834	5.8929	2.7349	13.597	3.6648	9.8162	-3.8734	0.32423	8.0929	0.92367	-2.1511	8.4137	3.1459	5.9614	1.771	8.3375	7.079	2.5258	-0.079563	4.8749	-1.2343	-0.77596	11.67	-3.2495	10.266	7.6241	6.8992	3.1173	2.7943	2.132	10.137	3.4605
-16.053	-12.967	-15.296	-15.105	-13.041	-9.5083	-8.5838	-12.368	-16.745	-13.33	-16.306	-8.2412	-9.4358	-10.366	-2.8403	-7.3042	-18.428	-12.872	-14.027	-12.124	-11.355	-9.0959	-11.56	-12.045	-11.849	-12.876	-12.577	-14.782	-8.2378	-12.849	-17.42	-9.1795	-12.801	-13.991	-14.709	-16.78	-18.594	-5.9072	-8.9716	-18.091	-11.508	-15.56	-8.378	-7.4489	-15.981	-14.837	-10.447	-16.676	-10.75	-11.045
-1.6002	-3.5827	-9.9038	4.7586	3.2658	-5.6242	0.73315	-3.6071	3.3006	-0.19459	0.34363	3.1865	0.37748	4.5803	7.5444	-2.9552	3.6658	1.9867	5.2635	-3.7287	2.7895	1.492	0.87987	7.2694	-0.75566	2.2128	-0.22176	-0.18348	-1.4372	3.9365	-1.8703	-4.8361	-2.8858	-4.8438	-3.5675	-2.4361	1.4116	-7.2548	-7.6115	-9.6226	0.48989	2.6591	-5.0481	0.26156	3.7434	-0.6151	0.85095	2.9526	-2.9418	-6.2131
-14.233	-8.3867	-5.7955	-14.723	-9.7683	-11.387	-11.029	-10.748	-14.879	-17.154	-10.728	-13.143	-16.274	-16.336	-17.808	-7.9961	-14.365	-16.333	-11.043	-13.17	-11.271	-9.6915	-8.6211	-15.491	-6.9052	-15.926	-12.091	-10.194	-11.902	-6.3101	-15.756	-13.756	-14.526	-9.4767	-12.366	-8.862	-16.337	-10.111	-12.491	-16.004	-15.402	-14.088	-12.036	-7.8505	-8.571	-6.2204	-11.525	-15.688	-16.889	-12.21
-3.1483	-2.1366	-1.015	-4.2098	-4.9404	1.6355	-1.5041	-10.562	-3.9629	-4.1943	-4.7198	-2.3013	-3.6513	-0.16196	-2.2203	1.3991	-5.6523	-3.4733	-4.5795	-6.5488	-7.2106	-1.2075	-4.3955	-0.43012	-7.9341	-5.5058	-5.6919	-8.9949	-2.7271	-5.5924	3.149	-3.9926	-2.2978	-10.898	-1.3572	1.8459	0.30397	-1.5414	1.1894	-0.81837	1.9496	-4.7753	-1.2648	-1.5241	-4.7102	-3.4808	-3.9744	-0.24401	-10.337	-3.2975
1.5692	6.4081	-2.7206	5.5258	-0.67683	6.4918	-1.2827	5.7255	10.752	1.233	1.5926	-3.2634	-4.142	-1.4329	1.1927	-1.2922	2.7381	-1.5355	2.0896	0.43457	4.4315	2.9376	1.1106	-1.9517	-1.0205	6.5529	1.1154	-3.1411	2.5874	1.8246	10.4	5.063	3.9113	-2.1502	-2.473	2.6639	7.3847	-2.4476	-2.1121	3.8281	2.4032	-2.5378	8.3488	4.1293	-2.5303	1.7554	4.3735	-0.80779	1.6385	-4.1177
-1.3998	5.1086	6.7696	10.875	-1.2108	9.4639	6.7595	2.5964	3.4939	1.4682	5.9202	0.6546	7.3379	4.5109	5.7262	-1.2576	3.1853	-0.51522	13.48	1.6773	-4.3535	4.6962	13.636	4.0672	4.8316	7.3449	3.8796	3.5115	8.7781	10.772	5.4737	10.603	1.2502	7.2646	5.8411	6.6261	4.8924	4.9702	4.7714	3.6567	4.7279	3.0736	6.3319	2.4395	0.13105	3.017	7.7378	4.7481	0.6903	8.7159
2.5619	-4.7487	-1.6621	-1.4051	-1.5765	-4.5029	-2.0079	-5.4786	0.67365	-0.44703	-4.8253	-11.066	-6.9999	-2.819	0.59751	-0.83839	-5.2542	-3.4983	-11.821	-5.6241	1.2645	-2.3767	-5.4805	-3.9048	-8.5707	-6.3202	-6.1195	-1.893	-4.546	-1.4431	-0.46848	-6.9627	-4.757	-3.0621	-4.6732	-2.4129	-2.4079	-13.35	1.0681	-6.2057	-5.1632	-5.5186	-3.828	3.5618	-2.2993	-3.2459	-4.0147	-2.385	1.1407	-7.1291
0.79748	-5.0369	-1.2513	-2.7156	-8.7621	-5.2461	-3.0417	-8.8182	-8.6238	-7.3055	-3.3208	-5.8223	2.3894	0.59648	-5.015	3.5457	-3.6125	-2.7839	-1.781	-0.58054	-5.4888	0.53602	-5.3975	-4.6302	-3.0504	-1.6425	-10.227	-7.7422	0.53942	-4.5029	-4.9136	-3.9444	-4.4064	-4.8151	-8.1721	-2.9145	-7.5567	-0.5047	-7.7735	-7.7646	2.8768	-6.2172	-4.0943	-8.0991	2.6345	-3.9787	-4.959	-5.3527	-6.063	-2.3967
-3.3368	-5.6426	-9.854	2.4625	-4.5047	-13.819	-2.6798	-4.2386	-7.1185	-5.6572	-5.1147	-6.2526	1.0145	-6.2849	-5.0671	-7.9509	-12.029	-8.552	-4.5641	-5.8922	-5.663	-12.721	-6.8083	-10.891	-10.947	-4.614	-9.9266	-3.5739	2.0095	-7.295	-1.9127	-4.3824	-11.662	-4.2904	-6.9161	-2.8856	-10.73	-13.472	-7.0896	-0.88439	-9.9632	-4.2709	-1.1137	-6.9952	-0.12663	1.2518	-4.3701	-13.307	-4.3695	-4.5714
-4.9041	-10.345	-3.043	-6.8507	-3.3951	1.2637	-11.916	-11.098	1.8889	-6.6991	0.70692	-9.5612	-8.5401	-2.0986	-10.656	1.213	-3.1584	-9.4794	-1.4603	-7.8727	-4.6532	-13.333	-9.5167	-4.8332	-8.3561	-4.9539	-9.0409	-3.8753	-15.605	-12.548	-3.8014	-4.2107	5.2945	-6.6277	-4.6745	-7.8328	1.7074	-7.7999	-9.1084	-1.7789	-2.4549	-6.2095	2.1017	-9.7461	-2.251	-9.311	-7.4729	-2.1572	-11.326	-7.2751
-13.004	-12.429	-13.129	-13.742	-14.741	-11.547	-12.044	-8.2173	-10.845	-18.129	-18.792	-10.164	-14.837	-18.115	-16.075	-15.449	-19.374	-20.797	-19.583	-16.869	-17.259	-21.918	-11.775	-13.028	-17.988	-12.57	-13.045	-11.848	-15.594	-13.242	-12.825	-11.216	-21.182	-15.519	-10.116	-9.9408	-11.36	-13.394	-9.6851	-8.379	-11.738	-14.584	-15.88	-14.231	-13.252	-13.004	-13.305	-16.495	-10.461	-16.254
-0.53721	0.07607	-0.49811	4.8447	-5.762	-0.3706	1.4225	-1.166	0.012823	1.9368	1.7968	2.3509	-2.4012	-1.2417	0.22415	-2.1861	1.3361	-4.2652	-1.3503	-1.7203	-0.15974	3.3869	1.1425	0.18575	1.8653	4.5314	1.1389	2.6476	0.90488	0.96172	0.26679	-8.7067	-3.7564	2.1925	4.1121	6.9134	-0.84798	4.7844	-1.2345	-7.3609	0.86412	-2.2275	-2.6541	2.5183	-7.3446	-0.41945	-2.0324	2.0106	2.2313	-5.0437
1.678	3.1228	6.2423	11.475	6.6671	4.0003	7.6166	9.8217	15.625	7.4262	10.766	4.7198	6.807	-0.81391	7.6133	7.0762	3.2886	2.2131	9.704	9.0168	9.9151	6.929	9.1979	1.7437	11.509	4.5518	15.248	8.5252	11.681	8.9659	1.0877	1.9925	-0.0065115	8.1767	8.7125	6.9029	12.023	4.5966	2.469	5.1323	10.679	9.8195	0.60088	8.3829	5.9275	8.6497	2.3329	7.6375	10.361	5.6658
-8.0023	-12.045	-10.157	-12.611	-12.358	-10.978	-9.572	-7.1253	-3.0478	-6.8198	-9.459	-16.635	-9.0297	-13.09	-5.933	-10.246	-10.775	-10.113	-10.758	-10.225	-14.768	-15.722	-6.9499	-12.076	-9.8051	-7.4536	-11.553	-5.0076	-4.9366	-5.5402	-4.311	-4.7241	-14.667	-7.411	-8.5706	-4.4575	-11.203	-7.4022	-8.5826	-14.516	-14.842	-7.1194	-11.61	-7.0138	-7.9961	-1.6366	-10.936	-14.439	-5.5873	-10.292
-6.9014	0.91357	0.61561	-4.7532	0.29759	1.5598	-2.6414	-2.7451	-2.3363	1.5389	-2.3714	-1.385	-5.0974	0.84626	-4.4822	-3.7747	-7.1276	-3.2151	6.8442	3.2706	-7.9618	-0.64271	-2.0631	-5.236	-4.2787	-3.7135	-2.8963	0.083874	-0.49983	-4.6588	-2.3317	-4.4762	-10.604	-4.7745	-6.1095	-1.5192	1.7973	2.8344	1.4996	2.8166	-0.29622	-8.24	3.2049	-6.6745	1.9552	-8.0298	-3.5503	-6.6581	-1.5113	-2.7026
-26.248	-19.679	-15.412	-20.318	-24.173	-16.069	-21.352	-25.935	-27.897	-24.47	-21.983	-21.764	-18.904	-22.612	-20.266	-21.027	-17.985	-20.329	-21.206	-25.049	-24.351	-24.162	-18.511	-23.507	-21.712	-22.82	-18.458	-23.403	-18.784	-22.611	-21.483	-18.647	-20.099	-18.646	-21.341	-29.411	-24.732	-19.154	-19.682	-22.769	-25.136	-19.632	-18.94	-21.834	-23.327	-21.859	-24.648	-22.657	-24.504	-21.555
2.7778	2.1626	-2.2827	-4.7969	-1.4063	4.0058	0.88383	-6.7154	4.3203	-1.5591	-2.6869	0.8243	2.0638	7.3071	1.7627	-0.15374	-5.7669	3.4237	-3.082	-0.82646	-1.4829	3.1884	3.8858	2.8466	2.5105	13.215	-0.52248	4.4373	-0.83832	6.138	-3.5135	7.8981	0.11706	-0.54036	2.0544	0.5436	-2.2533	1.8043	-8.6886	2.0431	-4.8449	-0.8851	-4.5214	0.46311	3.0566	-5.5941	-0.31259	4.8316	1.0162	-0.74102
-14.81	-8.7656	-11.521	-4.1755	-12.802	-16.541	-13.823	-13.7	-11.265	-11.204	-7.9747	-8.2389	-13.048	-9.784	-16.08	-11.998	-14.984	-10.503	-18.93	-14.606	-13.992	-9.6788	-10.419	-9.6631	-18.481	-10.305	-13.025	-7.0017	-12.802	-8.1398	-7.4501	-8.7712	-9.5059	-17.988	-12.911	-15.662	-17.698	-9.0112	-16.261	-9.3826	-14.509	-13.688	-7.5221	-20.002	-14.157	-19.851	-10.781	-6.9876	-12.389	-10.882
-2.6638	5.356	1.641	6.5942	3.7303	3.7101	-0.9341	2.5493	-3.4736	-1.5566	6.9568	-2.2778	-0.61973	0.18308	3.5996	2.6004	-1.4111	0.40273	-0.47542	0.37331	2.4418	2.3541	6.9776	3.9461	8.2367	3.8059	-5.1482	3.3758	0.67337	2.7836	-3.0655	9.4072	0.27302	1.3437	0.26419	0.36279	1.813	3.0364	-0.82946	4.3047	1.2628	2.4119	0.46769	5.1726	-0.0081051	-1.3672	0.61019	3.3989	-0.84925	1.5048
-8.8743	-2.0497	-7.4153	-4.9382	0.46933	-8.8849	-6.1514	-4.5825	-2.0131	-9.7229	-6.9929	-6.3346	-6.1849	-2.3939	-5.3335	-5.3937	-8.7253	-0.76146	-3.3614	0.144	0.8069	-0.78702	-1.8591	-8.4605	-5.2271	-8.1823	-7.5802	-2.3255	-3.7865	1.1265	-3.0999	-1.2285	0.042198	-5.2588	-2.9542	-4.4252	0.65999	-1.7496	-7.2719	-0.783	-3.6072	-0.95398	-6.1922	-1.183	-6.7567	-9.2912	-11.761	-6.4351	-1.3857	-2.8235
-9.7214	-9.3188	-7.8656	-8.7984	-8.0586	-2.4494	-7.8799	-11.819	-1.2577	-11.01	-9.3503	-8.2905	-9.4469	-8.9143	-14.302	-8.1893	-7.244	-12.006	-10.175	-7.5703	-8.3135	-13.8	-16.211	-6.9283	-8.8141	-11	-4.304	-8.6498	-6.1721	-12.162	-12.206	-12.214	-9.6263	-11.33	-2.6495	-7.7396	-6.6105	-10.928	-7.0203	-8.8204	-7.1136	-10.034	-5.1622	-7.3071	-8.0494	-12.53	-8.5012	-2.7216	-9.2684	-15.232
-7.2124	-7.4181	-3.6309	-4.7666	-10.151	-0.089575	4.7213	-1.1288	2.1813	-2.4433	-3.1641	0.52382	-7.5579	-2.605	-3.295	-1.2198	0.37042	-5.7108	-0.99007	8.5283	-3.0713	-1.0632	-4.1153	-7.4774	-0.77597	-5.4628	-3.3042	1.5514	-3.3247	0.92825	-1.1899	-7.3242	-3.2947	0.0096148	-2.7973	-2.9677	-0.61103	0.87215	-5.6636	-0.80968	1.4373	-4.4748	-4.9047	-4.634	-1.4727	-2.7321	-4.5403	1.7942	-4.6061	2.6476
-1.4886	3.9013	0.40522	1.6144	3.3017	-2.319	5.1162	-2.5977	-0.76217	-2.3949	4.103	-0.88831	-6.8961	1.6153	-4.2503	0.020338	1.0701	1.9765	-1.7969	-3.9018	-9.9383	3.6844	-7.2682	-0.17682	-1.5225	-1.0342	-2.5679	-0.56958	-3.9331	-7.5925	0.66248	1.2385	4.5393	-4.2379	-7.3493	4.1674	5.3803	0.59104	1.2706	4.2367	-3.0431	1.1635	-0.023245	1.5099	1.3631	-1.362	0.12467	-2.6269	-1.3578	-0.10097
-11.701	-17.752	-18.686	-12.38	-14.755	-11.784	-14.274	-10.391	-8.53	-12.896	-12.85	-13.898	-15.478	-2.879	-16.044	-9.9461	-13.16	-21.64	-13.339	-12.056	-16.619	-16.312	-9.125	-14.218	-8.5141	-14.367	-9.5414	-14.152	-15.527	-16.241	-5.9655	-11.121	-12.816	-13.063	-15.965	-6.7151	-10.39	-10.589	-10.889	-17.732	-19.445	-16.614	-11.356	-10.998	-14.545	-10.977	-6.6439	-14.252	-11.17	-10.21
-6.0661	-6.9073	-5.972	-3.9921	-8.3075	-6.898	-13.787	0.32941	-7.3261	-4.0882	-3.6587	-14.459	-6.133	-12.113	-7.5216	-6.9486	-3.3132	-12.337	-7.734	-13.958	-7.4839	-12.128	-8.5953	-5.0687	-4.5616	-12.019	-4.3929	-15.117	-2.1647	-13.062	-8.8586	-7.9114	-5.8878	-8.553	-9.3846	-11.619	-3.8376	-10.112	-7.5592	-9.1236	-6.8798	-8.9679	-8.0687	-5.2332	-6.3168	-8.4361	-4.5389	-8.8694	-0.53374	0.091352
-15.579	-25.526	-27.971	-22.577	-20.831	-19.89	-28.54	-23.548	-24.441	-21.17	-20.212	-21.872	-23.675	-22.583	-20.9	-22.713	-21.66	-23.175	-22.211	-21.993	-20.731	-18.958	-20.727	-24.577	-20.529	-26.152	-23.006	-19.231	-24.548	-22.916	-22.001	-24.471	-23.886	-26.931	-23.649	-22.461	-20.915	-18.128	-20.424	-24.624	-23.464	-24.665	-17.403	-28.49	-22.23	-25.763	-19.861	-19.528	-23.346	-23.152
1.289	6.1318	-9.8975	-5.5667	-5.3938	3.454	2.688	-0.88485	-0.60152	-2.0527	-2.1568	-2.9946	4.1342	-3.5703	5.4024	-4.5983	0.84665	-0.92773	-3.3353	-1.1707	1.2531	-3.2866	1.5925	-2.7471	0.74196	2.8935	-7.2803	-0.65409	-2.1028	-4.1925	2.6645	-3.0329	1.5115	7.2567	-2.8876	-4.5748	1.4535	4.3724	-2.3686	7.2862	4.8041	-0.034153	-2.5927	2.9446	-5.3078	-0.34977	-0.16446	1.6776	1.5645	-0.18771
-11.711	-3.7656	-5.6266	2.359	-5.8444	-4.6631	-4.4689	-2.2401	-4.6564	0.28893	-9.3165	-5.511	-3.4446	-6.6052	-6.3123	-0.89478	-0.1291	-3.9344	-8.9653	-2.3834	-2.814	-0.97109	0.84062	-6.5768	-1.4934	-7.6691	-3.1792	0.3628	-5.2813	-1.8493	0.14545	0.47787	-0.78221	-5.9902	-4.1107	-1.7187	-0.77806	-5.3029	0.50248	-10.37	-5.1735	-1.824	-2.8487	-6.5644	-8.1695	-3.1179	-7.1923	-10.244	-0.20299	-2.1805
10.135	13.371	7.1824	12.596	17.72	7.1943	2.8397	8.3778	14.592	20.46	13.422	4.5624	7.6613	14.329	9.4628	13.048	10.449	5.851	9.4109	11.408	13.601	8.501	15.102	13.553	14.59	12.165	11.39	10.286	9.1075	2.358	8.4357	9.2377	10.809	4.4764	7.7595	9.195	20.538	8.7998	6.8128	11.334	10.978	11.207	7.0136	11.521	7.6214	3.7781	11.013	14.269	19.167	8.1417
5.7158	1.4299	-6.7475	-2.1066	-1.1172	0.71646	-0.72425	0.92131	-5.496	-7.057	1.9235	-3.9363	-2.9592	-0.8873	0.79086	-0.65199	0.77795	5.4651	4.866	-0.84917	5.486	-6.1505	0.39083	3.2329	-0.0083303	-0.97831	-0.29514	-3.7543	2.8147	3.4572	0.018608	-0.9546	-4.8397	-8.1529	-1.2269	-0.44934	4.1425	-2.879	-8.8106	0.37504	-0.29195	-2.983	-2.5108	-3.1154	-2.9405	-1.6871	2.0819	-5.0851	-0.027845	1.678
-9.524	-6.5045	-10.609	-8.1748	-3.8329	-17.979	-13.572	-7.1428	-16.548	-16.841	-10.133	-11.459	-16.492	-10.452	-9.0464	-12.659	-14.677	-12.87	-11.146	-11.38	-12.971	-16.153	-10.441	-11.46	-11.411	-5.4166	-10.805	-19.957	-14.288	-13.808	-6.2105	-12.197	-6.0509	-13.73	-17.844	-19.137	-15.466	-6.5859	-8.8009	-10.075	-14.4	-16.089	-14.36	-8.2063	-10.594	-11.713	-11.755	-10.618	-6.933	-17.802
-8.2937	-11.177	-13.522	-14.337	-17.49	-15.269	-16.888	-13.61	-22.031	-20.66	-16.902	-12.018	-14.651	-16.377	-12.166	-11.744	-7.2855	-20.452	-19.191	-10.078	-10.842	-12.95	-16.346	-15.436	-13.151	-11.966	-22.607	-15.856	-9.743	-6.6452	-18.863	-16.539	-15.238	-11.572	-22.414	-14.838	-14.51	-15.568	-15.355	-12.422	-8.2527	-13.905	-15.245	-12.054	-12.4	-17.125	-16.706	-14.239	-13.902	-17.849
-4.2579	-6.3072	2.158	-7.7886	-11.606	-6.0442	-4.2615	-10.911	-3.0012	-5.7238	-6.342	-5.603	-7.4126	-3.8618	-10.703	-5.0316	-7.8478	-10.567	-5.8914	-4.4426	-10.523	-5.6104	-10.329	-8.5886	-2.2272	-6.1152	-7.3849	-5.4572	-1.0972	-7.5122	-9.9737	-6.5134	-8.7306	-7.6777	-2.2834	-6.5935	-2.6477	-2.699	-12.965	-7.2294	-2.2128	-4.1769	-8.5334	-5.9891	-10.384	-6.7283	-0.031235	-5.0425	-10.531	-3.6044
0.45717	2.7047	-0.70956	2.9582	-7.8085	-0.36459	-0.5592	2.4009	0.29706	-1.1949	-0.32894	4.9791	-2.4429	5.9007	-0.80075	-1.4257	-4.481	3.1375	-2.919	1.0756	-2.7282	-0.3974	-1.7659	5.3484	3.847	2.4879	-0.82355	7.7203	4.1596	2.6989	0.76205	5.2944	-3.4318	5.9907	6.611	0.3666	-0.95512	-2.0654	-4.0117	-0.51549	-2.0525	-4.624	0.821	-0.31231	-2.1854	3.1616	-1.6822	-2.5824	-1.4456	-1.6434
-3.3706	-0.065243	-12.875	-1.0486	-1.9681	-0.19496	-7.1989	2.016	-2.2391	-4.4904	-5.82	-1.2182	-1.1963	3.631	-2.8586	-7.1416	-2.4359	-5.2289	-6.0032	-3.9423	-6.0873	-3.6176	-7.9428	-5.5746	2.895	-2.3508	-8.0389	-6.3257	-7.8357	-9.6081	-0.56569	-7.3438	-3.7106	-9.2709	-4.9331	-0.93537	-5.2837	-3.5653	-4.33	-1.4996	-2.4427	-0.19748	-6.219	-3.4833	-6.9738	-0.5014	-0.053974	-0.82761	-5.0493	3.7172
-18.192	-17.569	-18.169	-15.381	-16.026	-18.568	-8.6719	-7.4448	-15.442	-12.039	-11.049	-13.552	-16.229	-15.313	-15.765	-19.99	-14.33	-12.953	-9.535	-11.829	-11.111	-10.046	-12.492	-14.646	-16.567	-13.194	-15.4	-17.492	-15.621	-11.221	-16.497	-13.903	-9.8982	-11.518	-13.197	-6.9704	-12.273	-16.864	-15.06	-9.7801	-21.521	-14.987	-9.9513	-20.107	-15.124	-16.879	-16.028	-17.223	-16.227	-17.88
-23.654	-21.377	-20.874	-19.783	-23.876	-26.156	-23.553	-25.191	-23.232	-19	-24.912	-19.821	-26.731	-26.89	-22.057	-22.548	-15.661	-22.239	-25.325	-20.591	-21.587	-20.866	-15.129	-20.378	-17.864	-22.856	-20.195	-20.267	-16.204	-21.145	-21.56	-23.763	-19.722	-20.78	-18.293	-22.712	-20.294	-20.909	-27.824	-26.465	-18.003	-26.32	-19.497	-23.774	-23.596	-24.041	-25.271	-28.683	-25.399	-29.973
-3.2488	-6.9005	-9.279	-6.4879	-8.0043	-2.9258	-11.075	-4.9838	-10.1	-8.1108	-2.8395	-1.2447	-6.3866	-5.532	-3.8178	-4.6008	-7.2935	-5.4368	-10.58	-5.2888	-7.749	-4.4956	-3.7629	-4.3118	0.027429	-8.3546	-5.558	-11.005	-11.39	-5.4912	-6.852	-6.3136	-5.5722	-4.3376	-9.5157	-4.3216	-5.0347	-3.9378	0.27191	-9.3799	-6.141	-3.3171	-6.5599	-5.5182	-12.404	-4.1462	-4.0913	-4.3439	-8.2878	-7.1394
-2.922	0.303	2.1634	-7.7138	0.5293	-0.36433	-0.68591	-5.5372	3.2937	-5.6899	0.21252	-1.0337	-1.3625	0.97348	1.2805	4.0591	1.7902	-9.9314	-3.4188	-2.4605	-8.3489	5.726	7.437	0.22148	-4.4275	1.6728	-4.7386	-2.8167	2.9668	4.0845	2.0466	-3.3188	-0.57404	-2.2419	-5.2804	0.52413	-2.1751	-3.8001	2.1851	-0.70883	-0.073863	-1.8891	5.9744	-7.9721	-1.3018	2.3361	-3.6642	4.4399	-0.19145	0.33128
-7.1062	-6.973	-3.3496	-10.435	-14.079	-10.677	-9.2732	-17.553	-13.596	-9.6277	-5.3712	-10.789	-14.765	-11.656	-10.746	-10.943	-8.1659	-4.3911	-8.5245	-9.7813	-10.003	-18.163	-14.592	-12.9	-15.157	-14.685	-15.063	-12.077	-8.8383	-18.65	-13.009	-12.095	-11.08	-13.782	-12.14	-7.2595	-10.32	-17.809	-13.295	-12.963	-7.1476	-13.719	-11.034	-5.9553	-4.4422	-10.3	-10.036	-12.928	-17.435	-13.696
-21.721	-20.596	-19.905	-23.935	-19.334	-22.162	-18.75	-15.043	-25.991	-22.421	-22.114	-22.849	-23.229	-25.207	-23.344	-24.513	-24.387	-21.562	-22.861	-24.264	-27.457	-18.825	-19.991	-31.161	-21.421	-26.216	-17.944	-25.553	-18.888	-28.749	-24.112	-26.67	-22.207	-25.221	-17.67	-21.414	-28.931	-28.414	-21.596	-28.112	-26.148	-19.08	-23.285	-22.182	-17.498	-26.823	-22.608	-21.948	-22.101	-23.73
-3.2827	-1.359	-4.5215	-10.364	-2.3906	-5.0075	-7.6015	-2.7849	-3.3652	-8.9008	-10.301	-4.4596	-0.89667	-5.7465	-4.276	-4.9965	-9.0633	-10.435	-1.0033	-7.7026	0.015821	-7.0985	-3.7564	-8.045	-5.827	-6.1348	-4.9249	-10.067	1.2622	-6.8618	-1.8082	-6.0224	-12.059	-7.5014	-10.31	-7.1155	-8.3448	-8.7573	-5.3949	-7.6962	-5.4239	-0.99475	-9.7884	-9.5844	-6.5902	0.092958	-6.3957	-9.4265	-4.0913	-4.7508
0.86123	-0.35376	4.5067	5.7088	-0.02184	0.62892	4.3337	4.6745	11.533	4.4441	4.2238	2.3322	-3.5617	3.8296	1.0944	-0.00448	2.8276	3.331	-2.1639	2.4607	-1.7324	5.526	3.9119	-3.0715	3.3036	0.33587	6.0721	8.1104	9.6472	5.0333	1.74	-0.30353	1.8132	8.1995	-1.7279	-2.0513	4.5031	1.6857	2.5094	-2.2363	4.6108	-0.097908	5.219	2.2257	7.0076	4.5607	-0.71695	2.1455	11.535	3.6249
-18.488	-10.598	-10.64	-19.31	-18.177	-14.135	-16.325	-14.815	-14.427	-13.259	-11.879	-16.565	-16.284	-13.853	-17.918	-14.543	-13.59	-9.9581	-11.467	-8.3004	-7.462	-14.228	-24.753	-18.958	-6.6372	-18.705	-15.047	-16.69	-9.0055	-19.443	-11.129	-13.841	-14.111	-15.256	-15.811	-12.843	-15.219	-9.6258	-13.611	-20.678	-20.279	-5.5988	-11.265	-16.533	-10.223	-16.153	-18.119	-19.874	-19.496	-17.813
-5.295	2.452	4.0203	-1.2192	1.7399	-1.0343	-3.1148	3.3086	-5.2452	2.8161	-3.855	1.0551	-0.02139	-0.41199	0.73114	0.46744	1.0201	-2.9874	-3.4187	-1.3745	2.2523	-3.429	-4.283	-4.797	-0.1512	3.3168	-2.7112	0.51586	1.5802	-2.255	1.8608	-3.808	-2.1018	-0.069834	-3.2504	-1.6134	-1.6321	1.0677	4.5282	-7.0207	2.6332	-7.3847	-4.9005	-3.2973	-0.50776	1.8714	-6.1468	-2.9648	1.601	2.9079
0.06456	0.9409	0.94218	2.2151	1.0128	-3.0838	-2.5224	0.072911	-3.5841	1.8686	-1.3821	1.3662	-0.64159	-5.373	0.36104	-6.6299	-1.0764	0.35877	7.5268	4.1776	-3.7004	-1.5961	1.4421	-5.8119	1.9809	-3.8302	0.12287	-0.7893	1.1981	4.4279	-1.1526	-0.95699	-7.3972	1.3245	-1.579	-1.0902	3.4145	-7.3611	-6.6832	-3.6038	-3.0944	-0.16039	2.3641	-1.0064	-2.7876	-5.456	1.2677	-0.33218	-5.5683	-6.883
5.1856	14.613	13.386	10.746	11.677	8.4336	4.1524	9.8968	-2.3876	8.6936	-1.3712	6.083	2.7807	2.9361	4.7945	4.2643	3.179	4.6126	5.0174	2.4559	8.0258	2.1861	2.8387	3.7695	9.5781	5.0848	9.2632	2.7426	6.3388	14.136	2.9833	13.478	5.5969	4.5645	1.8518	11.25	1.9537	10.118	3.7258	11.67	6.1232	1.9555	2.2548	2.9431	7.442	7.0388	5.4937	9.0938	2.2615	4.8322
3.5322	1.3438	1.0097	1.8775	0.93511	-5.9429	-1.8927	1.4029	-1.476	1.4333	5.0671	2.0745	1.3589	0.91807	5.8113	1.8032	11.013	3.3206	-3.7746	3.5653	-1.6534	4.399	5.0641	2.9765	2.5005	0.19903	-2.2352	7.7257	0.24848	2.1703	3.3064	-0.31386	0.32873	-0.26108	2.3445	-4.7061	3.4579	3.2517	-1.5047	2.284	-5.0822	2.4302	1.673	4.1011	1.6948	-2.4225	1.9655	-1.1689	-4.5768	3.0566
-10.933	4.7798	1.9945	-1.2329	-12.899	-3.177	4.7669	-3.206	-5.7654	-5.5702	-2.5884	-4.382	1.9181	-0.92396	-4.5956	-3.8647	-2.3894	1.8219	-1.1557	0.80239	0.85709	-3.1693	3.9559	-5.8296	-6.1144	-5.7671	-2.4378	-7.2468	-6.3099	-11.155	-6.2478	-3.3291	1.6825	-1.3716	-6.4741	1.1855	-6.8672	-0.39788	-3.7526	-0.33188	5.7551	-7.4637	-1.4466	-1.7408	-0.19934	-7.3382	-5.1729	-9.0396	-10.103	-6.9955
10.986	8.1041	7.7862	5.7281	11.35	14.457	10.861	7.9817	12.444	10.715	11.975	8.4847	5.6694	12.661	9.613	4.036	12.174	9.3269	9.9477	13.581	4.2951	16.029	4.9405	9.6625	9.0068	11.07	8.4921	4.2289	6.7897	4.6371	9.4897	5.5721	9.9829	10.68	4.9945	8.2664	11.226	5.7056	19.693	10.161	10.882	8.6725	5.4617	2.8957	7.3679	11.749	12.234	6.6734	9.0128	11.671
6.0723	1.6951	-6.632	-0.24941	1.9538	3.067	4.7449	0.81474	11.012	-1.824	3.3447	1.6194	1.3699	-3.6908	8.1613	0.80985	3.8553	2.4296	-4.4161	-3.4045	5.0148	1.639	-0.45739	-4.9111	4.732	-0.10604	-2.2266	1.5599	2.527	3.5175	3.0588	-8.4756	-3.9962	0.38062	0.78793	-1.7309	4.7297	4.2284	5.831	4.8829	5.0298	-2.4011	5.909	4.4438	-1.7814	7.7137	-0.89545	1.6696	-0.02917	8.7904
-20.54	-10.767	-16.988	-12.435	-11.85	-11.167	-12.92	-16.081	-10.501	-10.717	-12.867	-16.756	-12.851	-13.257	-12.182	-12.674	-10.313	-12.452	-20.537	-15.378	-10.656	-8.4338	-16.101	-17.718	-17.071	-12.18	-12.796	-17.987	-15.716	-10.717	-15.892	-10.19	-15.953	-17.373	-10.665	-11.429	-13.09	-11.706	-16.6	-10.345	-17.946	-11.637	-10.296	-16.352	-13.39	-13.469	-11.854	-16.354	-14.733	-11.472
-9.1244	-5.9776	-6.3239	1.7527	0.83855	-5.112	-12.31	-10.737	-8.4651	-9.5224	-1.9165	-8.0888	-1.5761	-8.562	-8.3489	-3.8863	-4.3868	-1.2145	-5.3952	-9.3696	-4.4321	-5.2364	-9.4229	-12.546	-5.0607	-0.10379	-3.6704	-10.775	2.0009	-4.2334	-4.9094	-6.2508	-8.5565	-5.9292	-9.8054	-12.153	-5.8091	-2.3074	-5.0289	-5.9994	-5.5388	-4.5772	-8.8565	-7.571	-11.646	0.031776	-7.3615	-6.1348	-0.74868	-3.9339
-7.6182	-5.869	-4.0838	-3.3157	-4.7996	-1.6268	-5.782	7.5389	-6.5896	-6.9869	-5.8142	-5.0112	-4.0654	-2.7094	-9.2811	-8.9393	-3.9577	-6.3628	-6.2067	1.7341	-4.535	-6.7634	-6.1426	-7.4884	-8.7088	-3.5763	-9.7028	-9.1007	-6.3819	-7.3723	0.25817	-3.9058	-8.2475	-2.449	-3.7447	0.77669	-2.6428	-7.292	-5.4799	-6.0236	-8.6466	-5.0882	-12.236	-1.7272	-4.007	-10.864	-2.0016	-4.9388	-8.7725	-1.0002
-2.5107	0.077594	0.6992	7.1307	-6.5306	-3.6539	-6.4824	1.2166	0.14612	-6.9637	0.98321	-6.0641	-2.018	-5.6549	2.7762	-9.5651	-2.3515	-3.2704	-3.0611	-4.9525	-2.0166	2.3401	4.3646	1.2339	-4.7617	-6.4362	1.2373	-1.8575	-0.59915	-0.94549	-2.9804	-1.3597	-5.496	-4.984	-4.9591	-4.6603	2.1027	-1.2713	-3.451	-7.4444	0.21596	6.1647	-6.5248	2.6977	2.0939	1.505	-1.7831	-3.8651	3.352	-3.8188
-24.424	-25.286	-19.672	-23.637	-19.658	-21.152	-24.807	-19.688	-21.115	-19.973	-19.567	-22.444	-20.815	-26.742	-20.53	-17.907	-19.074	-21.158	-16.732	-22.962	-20.64	-22.621	-25.566	-24.27	-23.645	-16.289	-21.639	-24.988	-22.215	-21.439	-9.7189	-28.637	-18.561	-21.773	-19.946	-26.769	-18.994	-20.185	-17.652	-21.7	-27.816	-24.378	-20.83	-19.748	-25.98	-25.347	-19.008	-25.375	-19.813	-17.382
2.9391	-8.3781	-7.0505	2.9767	-7.624	1.0634	1.4632	0.92284	3.2621	-5.4632	-3.6273	-3.993	6.5344	4.7543	6.9723	-2.3835	-1.3431	1.0904	-0.27604	2.3058	1.457	-0.6619	-1.9969	-11.499	4.776	2.736	-6.7895	-0.56472	-8.1878	-0.49018	3.7378	3.3766	0.1232	1.0522	-6.3883	-6.2213	4.3559	5.9966	6.5966	4.3626	-3.16	-2.4897	1.1559	2.2361	-3.674	3.0781	-3.8026	-6.8034	-6.3856	-4.1544
2.8056	5.5581	3.1078	-1.16	2.1856	-2.5306	-5.0965	0.92538	4.5234	3.8336	5.3028	6.4752	-2.5065	1.0481	4.1075	1.0184	3.5517	6.6001	-0.15467	2.5239	-3.0684	3.4192	8.3516	-0.12315	1.1418	-2.8244	-0.84597	0.73565	2.1514	7.1724	1.6343	-6.6387	6.2138	2.0892	3.2247	1.2443	1.6721	3.1546	3.1223	3.5653	1.6621	4.6712	1.7758	5.4996	4.5108	3.1808	-2.396	0.86191	-0.05632	-0.22094
-6.4935	-13.408	-15.515	-9.0217	-9.8554	-15.224	-18.109	-17.654	-10.743	-12.506	-11.666	-18.439	-14.903	-8.4539	-14.143	-13.455	-11.416	-20.622	-16.109	-12.711	-13.416	-18.512	-12.232	-10.392	-16.603	-12.541	-9.2536	-14.922	-13.146	-17.773	-8.9344	-11.786	-14.434	-14.283	-19.838	-10.194	-16.779	-14.159	-14.361	-14.461	-8.8434	-10.647	-13.345	-15.075	-21.694	-11.014	-4.1078	-11.552	-16.622	-3.2859
-1.9477	1.3229	0.57323	2.7436	-6.0549	3.7146	-2.3715	-1.3653	1.294	0.80771	-5.2625	-1.9419	-2.2871	-0.53446	3.3728	0.81661	-2.3122	2.2761	4.3207	-5.1124	-0.65299	-2.5858	1.0369	-2.389	-8.0747	-1.6177	2.2248	-3.5108	5.0743	1.1478	-5.0792	0.072364	1.3613	-1.3726	-2.5665	-5.6968	-2.927	3.9664	-2.6803	-4.3006	-5.1395	-6.1878	-3.7171	-9.6304	3.1559	-5.7721	-5.7321	-0.83396	0.064971	0.31145
7.5279	6.7278	9.777	6.7531	11.989	10.82	9.5892	10.434	7.5066	11.173	16.098	4.383	4.5729	12.114	10.107	15.391	8.0193	13.95	11.046	10.808	12.195	10.823	11.596	5.6885	7.0254	15.212	5.4793	10.804	12.598	3.2788	0.38141	9.1955	5.0308	10.549	7.1714	14.61	5.6757	14.891	13.128	15.432	7.5981	14.231	5.9924	21.749	10.046	6.7462	8.2747	5.7202	7.7027	4.3474
-10.092	-0.023014	-8.8192	-8.2345	-1.3834	-5.6595	-3.5043	-3.3014	-8.9645	-5.2958	-8.3132	-6.2797	-5.4977	-1.7702	-10.985	-2.8815	-2.1494	-10.296	-1.7411	-1.0245	-3.1077	-1.2883	-3.7539	-4.3231	-3.8374	-1.7619	-7.9221	-11.313	-6.4681	-3.6315	-7.9924	-5.6979	-6.2445	1.4621	-8.0137	-3.8168	-9.9416	-6.4245	7.5194	-4.1133	-5.295	-2.8106	-14.698	-6.8685	-7.8032	-0.24091	-9.1792	-5.2905	-5.2428	-6.0656
5.2729	0.54084	-5.9749	-1.6821	-1.6332	-0.12899	3.5804	1.4798	0.13905	-6.998	-6.7374	-5.7588	-3.1277	-0.44383	2.6761	-1.9961	3.3425	0.78893	3.2416	1.4729	0.92146	4.9325	-7.2688	3.1257	-0.79427	0.23871	-5.4419	-6.5021	-2.4644	1.7866	0.64287	8.5484	-4.9896	-1.5934	-1.2298	-5.5881	0.36369	-0.14969	1.0591	-1.8739	-7.3123	-1.347	-6.2566	-1.8774	-2.8554	3.5265	0.41291	6.5315	-0.70497	-3.3948
-6.9628	7.5474	0.54322	5.5718	-0.33727	-3.4165	-0.014312	-3.0378	-1.3834	-5.9855	-10.372	-5.5356	0.65283	-3.4387	-3.2008	-3.8229	7.199	1.1981	-0.42074	-6.5674	4.3333	-1.6046	-0.28248	1.638	-4.3496	-2.4243	-2.9295	-5.8047	1.3113	-2.6117	-4.3105	-7.7752	-10.87	-2.5673	-5.7087	-2.2937	-2.7318	-1.8985	-1.7313	-0.89721	0.41506	1.7072	-5.793	2.5483	-2.6621	2.5938	-4.1684	-2.4588	0.90339	-2.4847
5.8688	4.7106	4.8325	2.4243	2.3033	3.3053	-1.5533	3.8097	5.3747	0.28992	2.4516	-8.2865	-1.1927	0.35673	-0.028897	-1.8408	0.052236	2.4669	-3.2266	6.7995	3.7559	-2.6656	-2.5861	2.8618	1.3307	3.8988	3.5112	1.3264	2.8831	3.3582	0.056245	-2.5055	-2.6127	1.6284	4.9899	-1.7003	-4.4017	6.2856	-4.1751	7.3706	-5.9194	-1.1155	2.428	-7.5148	0.60392	-4.0469	0.074848	2.7016	-4.918	2.6483
2.2766	4.8801	-2.8477	2.8767	1.1055	7.5081	2.1786	-2.5724	5.6953	-1.0417	1.217	0.16089	4.4096	4.0303	-1.4519	3.8618	-0.55103	1.6382	0.21723	0.85816	-4.7873	0.48288	1.3748	-3.4706	5.9151	3.33	2.8942	-0.79245	-0.031335	5.5628	-0.6597	-0.0077058	5.4296	-0.15578	-1.1964	5.5569	8.4243	4.2923	3.6699	5.8622	-2.5087	-7.1227	4.3221	0.94942	4.4139	-1.8716	-0.26921	3.4801	-1.6652	2.4617
-3.0384	-1.0289	-3.3791	2.1229	-7.1408	0.0077293	-6.8302	-6.2207	0.050932	-5.3384	-11.466	-3.8559	-7.8606	-0.64018	-6.3892	-5.5026	8.1938	-7.4864	-5.4262	-1.8868	-6.9891	3.3259	-0.71261	1.6288	-8.6685	-2.1605	-3.1011	-4.0135	-7.816	-4.0197	-6.7723	-6.4087	-8.6751	5.2045	-8.1628	-3.9962	-3.3933	-2.4882	-1.2965	-7.7018	2.6803	-3.4032	-7.1192	-7.5718	-2.7338	-2.6829	-7.6051	1.7631	-2.9361	-5.0643
-1.2644	-4.3646	-8.7191	-9.7102	-5.5795	1.967	-6.6604	-4.2956	-5.4586	-4.1468	-2.788	-9.9103	-9.7191	-4.063	-6.578	-4.6283	-1.5743	-1.6878	0.22022	-4.7594	-0.94076	-9.663	-8.039	-10.29	-0.99173	-4.7195	-7.5908	-4.4465	-1.3939	-8.1753	-2.227	-2.2726	-6.4694	-9.429	-6.9047	-5.0415	-12.203	-3.7108	-4.7128	-7.0544	-5.8231	-5.0301	-4.6702	-7.3778	-5.1289	-1.5185	-2.8498	1.9656	2.7199	-9.5003
-5.0833	-3.3049	-7.7112	0.03913	-9.4831	0.89192	-8.0072	-2.0867	-5.0921	-6.5857	-5.1348	-4.7128	-8.3576	-4.2295	-7.7281	-7.6138	-11.099	-3.0762	1.4495	-7.7219	-13.338	1.553	-1.724	1.3051	-1.9378	-2.9272	-6.2873	4.8059	3.5868	1.6521	1.3523	3.007	-7.8853	-6.9524	-0.38707	-3.409	-3.1795	-5.6392	-1.6835	1.4324	-9.9426	-2.4888	-13.593	-5.152	2.2637	-7.4414	-7.1053	-3.454	-3.7393	-3.4995
-22.467	-16.566	-10.002	-18.105	-15.69	-18.119	-9.4673	-13.555	-15.836	-16.514	-7.0825	-8.4338	-19.037	-6.3067	-19.087	-11.42	-14.21	-16.153	-11.548	-14.766	-18.199	-7.1422	-12.053	-20.161	-3.2232	-8.0266	-10.128	-12.113	-14.447	-9.137	-10.537	-14.211	-12.404	-11.594	-16.868	-12.798	-15.355	-16.984	-15.459	-15.555	-17.571	-1.1748	-12.411	-9.8995	-7.2511	-12.089	-10.36	-5.6159	-14.039	-17.92
-8.6601	-3.6253	2.5952	-2.8823	-6.9707	2.9757	-11.142	-4.3113	0.84325	-6.0949	1.1728	1.0771	-5.7592	-5.1408	0.60713	2.4207	-1.0367	-5.5588	-1.4317	2.7414	-0.026967	3.9607	-3.6188	-4.0655	0.18574	-4.1525	-5.5131	-6.7612	-4.9176	-1.7698	-9.6508	-2.6598	-11.209	2.2247	0.93935	-4.9604	-2.287	2.1704	-6.174	-7.4855	-11.263	-7.9115	-5.3992	-1.2908	-3.0989	-9.1769	1.4178	-4.4834	0.26634	1.3244
-12.569	-6.5095	-5.113	-11.799	-9.0422	-12.351	-1.2905	-3.6879	-7.6247	-5.5155	-8.04	-19.762	-6.4428	-12.733	-11.18	-4.0692	-11.986	-6.9046	-17.592	-9.5468	-6.3972	-10.683	-6.6807	-13.36	-7.2404	-5.3837	-11.314	-7.8501	-13.238	-8.1515	-15.632	-8.394	-11.775	-11.165	-16.873	-13.12	-11.773	-7.2511	-14.832	-13.439	-12.073	-7.234	-9.3343	-8.1978	-9.889	-10.773	-11.858	-14.02	-17.452	-14.626
0.3217	2.7401	-4.2201	3.0731	-1.8242	-4.7847	4.5506	0.45609	1.3363	0.065671	1.7281	3.4661	-0.71234	2.5272	2.2688	-5.3167	-2.691	-0.99224	-5.9559	-4.3176	-2.07	5.2299	-2.0637	1.0431	-0.3348	-2.2681	-1.0873	5.0181	-2.3383	-0.041673	-3.376	-1.3804	-3.0925	-0.0066952	-2.1112	-2.8782	-2.8701	-0.19493	-1.8168	-0.68082	-3.9265	-2.341	-8.3468	-2.7988	3.1452	2.9345	-4.0798	0.021037	-2.9626	3.418
-2.3157	-9.0172	-3.2937	-9.8705	-5.624	-8.5715	-5.2835	-7.2444	-3.3501	-2.4941	-1.9246	-1.7014	-4.2451	-4.4663	-7.7782	-4.6922	-3.1738	-2.4952	-9.6655	-6.356	-5.0327	-3.4805	0.05187	4.2911	-8.4415	-3.466	-1.811	-1.7301	-6.7025	-0.43534	-2.7015	-2.9089	-6.3329	-3.6668	-4.68	-7.141	-7.8719	-0.95466	-4.6375	-2.1499	-8.9948	-7.2392	-10.041	-0.95661	-1.8566	-3.0459	-10.124	0.48205	-7.3573	-7.3989
-2.7065	-0.14887	-8.3938	-1.4494	-2.6663	-6.3247	-9.13	-7.2982	-0.34489	-10.603	-7.6981	-4.2985	-2.0753	-4.4909	-0.72443	-11.69	-1.9059	-3.7337	-5.8152	-6.8571	-6.7333	-4.1365	-5.7298	-6.244	-9.2669	-2.1036	-2.3252	-0.56254	-6.3777	-4.2007	-9.1355	-6.8613	-5.8705	-8.5159	-1.9766	-2.6645	-4.668	-6.3342	1.5378	-6.1499	-7.7469	-1.3676	-7.6283	-0.013534	-11.956	1.3383	-2.224	1.5644	-11.078	-7.0289
-1.1658	-4.0145	-4.1008	0.033556	4.3825	7.8013	3.4677	-1.8966	3.1422	3.8051	4.5608	-4.2245	0.95022	-0.25496	0.53109	-1.2462	1.4498	-3.4532	-0.72065	-0.81117	-3.0271	0.30926	-1.7252	0.55174	-2.6998	7.1575	4.8784	-6.7935	3.3742	-1.6774	-3.2381	-0.47215	-1.4306	2.1311	-6.799	-2.1265	-3.0658	0.54065	-2.3563	1.5569	1.264	-0.1558	-0.75895	-8.7509	-0.034111	4.3949	4.4564	-3.4359	3.1767	-3.3553
-3.6928	-0.22388	4.5868	-2.4635	-1.0563	-9.1442	1.4929	2.3651	-8.5119	0.045115	-2.764	-2.1603	-4.7763	-1.8763	-5.4163	-1.1154	2.1115	1.5523	-1.0034	-0.81133	-8.7172	-0.72139	0.22871	-2.5785	-3.3197	0.26503	-2.8307	-1.134	-2.2315	1.5762	-0.65732	-2.909	5.5943	-7.5399	2.4582	-8.2279	6.3794	-0.12312	-4.8319	-5.6367	-4.2328	2.7361	-5.8906	-1.8129	-4.9387	3.8747	0.16481	-3.8502	4.5789	-6.427
-1.8182	-2.8708	-1.464	-0.70968	-5.2899	0.66696	1.0229	-0.22612	-3.6567	1.5871	-1.4009	-3.9336	-2.652	-2.1296	3.9895	0.85635	1.5382	-6.9478	-0.26359	-3.4827	-6.7949	-5.5	2.1265	1.3554	-6.1382	1.4938	2.5338	-0.58962	-5.0018	-6.8308	-2.6134	2.7619	1.8343	-3.8696	-7.2289	-9.9014	-1.0383	0.92783	-6.5337	-2.9822	-4.0806	-1.5488	-3.2849	-1.3148	-6.5688	0.29492	2.1474	-4.7546	-1.1754	-1.1518
6.3192	7.0073	9.4335	3.8613	10.02	10.546	7.5145	6.7053	5.6824	3.0813	8.6368	1.4959	3.8067	8.863	5.2508	7.6709	12.866	-0.51832	1.9358	10.693	9.8319	8.339	10.693	4.1348	3.8683	6.3035	8.7601	11.973	16.451	6.8208	12.613	8.2039	9.7957	3.7056	11.97	7.3019	9.313	2.3192	10.453	8.1539	6.8005	10.319	6.0741	9.2814	2.9547	2.4201	10.74	10.977	4.5815	7.27
-11.286	-14.895	-5.8444	-9.4675	-12.277	-13.311	-13.091	-13.294	-10.454	-12.411	-10.374	-9.007	-2.7469	-13.868	-14.2	-11.64	-15.747	-12.431	-11.819	-14.204	-6.4354	-2.315	-9.5052	-4.9974	-15.573	-8.5777	-6.742	-12.173	-5.7461	-5.8134	-9.6627	-11.908	-11.608	-13.225	-3.4549	-17.097	-9.5002	-6.2672	-4.8277	-7.3707	-9.39	-15.466	-13.985	-10.616	-11.593	-11.976	-17.584	-5.7114	-8.8053	-15.723
-7.9558	-7.8075	-0.61334	-10.086	-11.756	-8.6133	-1.3656	-5.4135	-3.5898	-2.4042	-0.59361	-7.4758	-2.6473	-7.0938	0.19862	2.8028	-8.5649	-0.76284	-1.4354	-1.8952	-3.5858	-5.0968	-4.8556	-4.3528	-3.6347	-10.706	-2.5064	-8.882	-3.2191	-4.6933	-1.5766	-0.86618	-6.468	-1.7206	-2.192	1.2698	-5.7505	-10.596	-0.8538	-0.50876	-5.9073	-6.3491	-3.5917	-4.08	2.319	2.2554	-5.9763	-8.7001	-4.1747	1.6359
-6.094	-10.302	-3.2811	-9.0597	-2.8242	-8.9252	1.1663	-5.0689	-5.553	-5.593	-4.8209	-8.662	-10.2	-8.7232	-2.7818	-11.411	-5.9698	-10.27	-2.6123	-0.70502	-0.30156	1.2458	-6.0806	-5.8641	-9.1534	-5.0264	-10.685	-3.0156	-9.708	-10.806	-4.7021	-7.7744	-4.2637	-4.1479	-8.3091	-4.3375	-2.2503	-7.4023	0.36447	-3.8641	-7.8647	-5.5385	-3.7449	-4.9639	-7.8204	3.2319	-6.36	-4.5312	-11.949	-3.6287
-8.5315	-10.3	-8.233	-8.9007	-11.442	-11.737	-6.1478	-6.0537	-9.1326	-14.394	-7.1742	-18.256	-8.3402	-3.0454	-7.472	-7.1756	-6.9423	-9.4518	-9.3374	-9.5827	-8.2616	-11.06	-11.138	-12.381	-8.7676	-15.297	-10.783	-11.162	-13.611	-10.517	-12.266	-5.6767	-11.481	-12.945	-6.7162	-4.0841	-16.022	-9.3097	-13.972	-13.468	-7.0268	-12.149	-12.878	-6.1471	-16.661	-15.41	-9.8169	-14.923	-14.524	-14.304
-22.692	-27.766	-24.163	-20.871	-21.238	-26.648	-13.739	-17.941	-19.039	-18.343	-24.198	-20.703	-25.777	-24.145	-21.396	-23.296	-20.768	-18.83	-27.95	-23.729	-28.404	-20.549	-27.073	-14.446	-32.303	-29.894	-22.366	-26.942	-26.889	-23.696	-22.961	-19.618	-20.559	-19.226	-23.697	-29.294	-22.052	-21.513	-19.057	-28.801	-21.503	-11.737	-23.843	-21.353	-29.028	-25.847	-26.799	-25.843	-21.62	-21.811
-1.3963	1.3929	4.1247	-5.1114	3.4185	-1.7926	-3.7581	-0.095013	-9.7697	-4.3032	-2.4507	0.84138	-4.6515	-1.2322	0.46381	0.077881	0.43505	-1.2638	2.6406	-2.6551	-1.3119	-5.4052	0.19635	-2.3784	-9.8912	4.3073	5.3114	0.80406	9.1337	-6.0473	-4.7705	-3.857	0.73637	-5.0357	-2.0971	-2.5201	4.3479	0.43055	0.11099	-1.8946	-1.0218	1.5324	-2.3721	1.8684	-3.0833	-3.7399	-1.3188	-8.8124	1.8665	6.3327
-12.495	-13.533	-15.155	-12.125	-8.8352	-15.697	-12.789	-5.9458	-13.995	-14.994	-9.9812	-6.428	-13.808	-16.319	-11.046	-17.441	-9.9849	-4.554	-14.502	-15.139	-9.9749	-14.445	-10.518	-12.917	-12.242	-12.47	-13.176	-12.718	-9.9403	-11.183	-17.518	-5.77	-11.591	-7.7414	-13.559	-13.334	-5.7514	-15.701	-12.274	-6.3368	-14.906	-9.1797	-11.442	-10.363	-17.091	-10.964	-9.8295	-16.195	-4.2924	-11.403
-12.534	-12.196	-9.7268	-7.2176	-13.657	-14.889	-16.095	-15.235	-13.392	-10.776	-15.126	-14.774	-12.641	-17.862	-12.649	-24.354	-14.444	-17.383	-8.9584	-19.24	-8.3078	-17.343	-11.934	-13.305	-13.865	-13.033	-10.49	-14.901	-18.135	-12.174	-9.2643	-22.344	-16.156	-15.781	-11.429	-15.497	-11.74	-13.509	-17.674	-13.144	-15.904	-11.97	-7.8412	-15.105	-11.802	-9.4279	-13.87	-8.6235	-15.584	-12.816
-9.3052	-5.7744	-12.394	-6.6578	-6.3508	-12.17	-9.9859	-7.281	-9.4169	-11.713	-9.3307	-13.186	-11.667	-6.5383	-18.876	-14.446	-12.956	-6.2607	-14.503	-6.3543	-14.321	-16.27	-12.424	-9.4275	-10.983	-10.522	-13.07	-12.939	-19.064	-9.9105	-8.7143	-9.8743	-11.02	-13.72	-9.2706	-12.222	-11.486	-13.982	-9.5067	-17.511	-15.42	-11.522	-11.993	-8.242	-13.566	-9.0591	-10.686	-13.588	-10.061	-10.417
-1.6955	-0.059367	-0.56588	0.57839	-0.9751	-3.6965	3.8816	2.1214	0.14371	2.0947	1.9736	2.7267	2.7847	-3.2452	-1.7851	0.51196	-0.13641	-1.5846	7.9854	0.13847	0.68756	0.6863	-5.6207	1.5884	-1.1155	4.308	0.22973	-1.1724	0.6209	1.7546	-0.51354	2.9287	-6.7303	-5.4993	2.0001	2.9291	0.61518	-5.1352	-0.038706	-1.9034	4.0334	-5.2226	1.9474	1.1645	-4.0655	3.6292	-7.6111	1.3927	2.3619	-3.6815
-11.531	-7.2966	-8.6878	-12.762	-10.981	-13.512	-11.421	-13.747	-9.3609	-5.2007	-6.0759	-15.944	-4.4008	-5.2185	-13.841	-20.249	-10.339	-15.012	-9.877	-13.839	-15.752	-16.031	-19.123	-11.137	-11.67	-18.877	-11.939	-12.311	-4.0589	-14.502	-17.102	-19.749	-8.4256	-6.4953	-13.159	-14.607	-10.193	-9.4999	-11.13	-10.433	-9.8692	-11.196	-15.345	-8.3621	-14.67	-10.388	-17.897	-9.6542	-11.865	-14.353
8.6319	4.1374	6.7352	11.555	2.6627	9.8221	11.229	11.536	6.1909	10.082	0.86557	10.392	11.648	13.056	7.6215	9.2959	9.4738	6.3271	5.9872	8.3862	6.9742	4.7458	9.8665	8.3758	14.082	6.824	8.47	4.521	1.2952	5.8089	10.37	6.3261	14.275	13.239	11.679	8.5174	10.615	11.41	7.6247	6.6663	9.5795	8.8683	9.5296	6.8558	7.584	10.49	9.845	8.6552	8.5506	4.4829
-7.756	-12.313	-11.814	-6.037	-14.348	-16.091	-19.463	-15.175	-15.894	-12.399	-16.143	-7.9127	-14.4	-6.5954	-15.781	-13.318	-10.336	-16.527	-9.0096	-10.822	-12.649	-9.9046	-15.243	-7.5369	-10.273	-18.455	-14.019	-14.245	-12.832	-13.392	-8.9094	-11.407	-11.96	-8.9435	-10.423	-16.183	-23.428	-16.06	-14.641	-7.2817	-17.665	-12.606	-10.848	-5.1259	-13.57	-7.4793	-11.731	-11.788	-10.116	-10.55
-5.1996	-5.5671	-5.0312	-7.7646	-6.6862	-6.6198	-9.4578	-2.9339	-5.3077	-3.8169	0.051974	-5.6615	-5.6417	-5.1191	3.8865	-11.977	-2.5275	-9.4493	-5.1226	-5.417	-6.8222	-6.5276	-5.7775	-9.2661	-4.1206	-6.0367	-11.792	-11.135	-9.4813	-0.98255	-9.6584	-12.336	-0.3409	-3.57	-3.9672	-9.4843	-3.9178	-9.9694	-6.3298	-1.8052	-4.5611	-4.6096	-6.8458	-4.191	0.96766	-3.8013	-1.2638	-9.6463	-3.7609	-11.578
5.8496	0.8484	-3.9166	-1.4814	3.8081	-0.86165	-4.9656	-3.5291	2.0737	-1.1349	-4.5807	-5.2208	-1.9753	-1.2121	8.1349	-4.6494	-1.6065	-2.7527	-1.1212	0.82748	-4.5072	-3.2274	6.228	1.8846	1.9363	-3.1398	3.7214	-3.1035	-0.34668	-0.7325	-5.1834	4.7944	-2.6779	-1.4037	-1.0702	2.4116	0.37418	1.7849	-0.025887	-3.2701	0.059124	1.4054	-0.21406	-3.3613	0.63921	0.53067	-1.6262	-1.2947	-3.2603	-2.709
-21.992	-18.421	-19.411	-19.334	-18.26	-20.67	-18.714	-25.896	-26.048	-27.192	-20.211	-32.61	-25.669	-20.565	-22.662	-19.301	-25.808	-21.659	-21.636	-23.661	-21.235	-25.187	-25.408	-25.336	-21.726	-23.833	-26.986	-19.67	-26.222	-24.178	-24.277	-20.237	-25.866	-18.662	-16.265	-15.958	-19.438	-19.578	-19.77	-16.789	-30.089	-17.423	-28.179	-22.99	-25.45	-20.199	-24.747	-19.892	-25.497	-19.206
-0.32924	4.9525	5.5604	12.083	2.6133	2.1665	5.1128	9.0101	5.5608	10.314	7.2791	8.6932	4.9648	3.9699	7.0288	3.2248	0.72886	2.7811	3.1443	1.7678	3.9676	1.9631	-1.2843	5.6743	4.4362	3.5354	1.7854	10.159	3.2771	12.782	5.8524	0.25769	3.5914	9.9926	1.4417	0.67577	2.3155	1.1546	5.4438	6.4722	8.6401	6.241	4.0853	-0.52487	4.1123	4.1785	5.1937	10.983	0.89536	0.99562
-6.7801	-12.099	-11.863	-8.5181	-13.84	-15.284	-8.9276	-9.4123	-9.3976	-8.0603	-8.1699	-17.506	-17.199	-14.596	-5.536	-10.65	-11.758	-15.229	-15.369	-4.7037	-13.549	-7.9813	-11.491	-10.609	-13.476	-7.5564	-10.121	-10.816	-14.493	-9.4496	-17.16	-8.7441	-8.9859	-10.893	-14.819	-15.486	-8.2364	-8.1432	-11.396	-18.076	-15.051	-7.3781	-7.9871	-8.7858	-9.2583	-9.0179	-7.8105	-16.395	-5.6312	-18.983
-1.57	-4.9698	-3.2837	1.3164	-0.74207	-10.231	1.5374	2.1614	0.029815	-0.075208	0.91911	9.4345	2.6999	-1.6466	6.36	-6.3871	-0.40109	-0.46348	-2.1227	-3.1509	-1.9916	-6.2761	-0.86693	-3.7017	-3.9275	-6.1588	3.7936	-1.809	-1.1314	-2.48	5.1683	6.6603	-0.67874	3.9746	-3.1994	-2.861	0.19457	-0.16936	-4.0804	1.1784	-6.6063	0.38036	3.0946	4.7439	0.74368	0.5969	-0.96994	-3.8225	0.60108	0.78658
-0.76435	-0.55253	-4.2744	0.41568	4.2023	-4.6495	6.2309	2.9817	-0.65344	-1.8072	4.502	-4.3425	1.0554	-1.8806	-1.8537	6.6369	2.5552	-1.5797	-10.638	3.6934	3.2582	2.5224	9.5459	-0.43542	1.4721	3.2736	-2.249	1.0694	-0.34308	3.8264	-0.63432	1.682	0.74762	0.43254	3.5649	6.1826	-2.1956	0.59972	2.6419	1.9217	8.6147	3.9064	-0.033627	1.6363	6.8383	-1.6916	-4.0781	5.3612	-8.4205	0.098289
0.63448	-2.5474	-1.7687	-2.7487	-1.0057	-2.9764	4.1089	0.86184	7.3334	1.7745	3.3598	-3.8809	-2.2453	-1.4768	-2.4672	-6.8906	5.9306	0.50172	-2.5207	3.0305	-3.4809	-7.0201	-3.3399	-9.2963	-2.082	2.6976	-10.58	-2.3409	1.6792	7.067	4.2423	4.8048	2.1758	-5.32	-1.818	3.4133	-3.3267	-3.7455	-2.0165	-1.3843	2.2246	-2.2266	-0.58296	-3.5577	5.2364	-1.83	1.4261	7.6786	-2.2509	3.8294
2.2476	2.4295	3.2967	-3.4765	-0.16014	-2.5347	-9.2399	-5.9584	2.0844	-1.2128	3.8818	-1.4272	-3.7808	-5.0991	7.7073	0.91819	-4.09	-8.2249	2.7723	-0.9571	-2.3106	-1.3778	-2.1782	7.2886	-0.21947	-5.0341	-2.2906	-0.96979	-0.64332	-0.6275	7.542	-2.7502	4.4898	-3.9431	-4.4836	-0.17798	-0.18017	-4.6618	6.0263	-2.2867	-0.034193	-1.7055	-1.844	0.28085	-2.624	-0.61598	-0.80612	-0.41894	-0.56551	-0.45607
-11.094	-10.945	-7.806	-7.6131	-8.3586	-13.618	-7.6828	-10.679	-9.5134	-3.9236	-5.4528	-9.7705	-8.1238	-7.8284	-11.217	-2.8246	-6.6479	-11.717	-13.347	-16.499	-6.9314	-8.0937	-13.942	-4.6705	-2.6314	-9.0302	-8.5624	-9.5178	-6.8598	-4.53	-3.929	-12.719	-6.8557	-5.8026	-5.0072	-9.1374	-1.7417	-3.8082	-11.119	-6.8498	-9.0395	-4.1721	-8.2747	-2.5158	-7.1421	-4.7951	-9.6234	-6.4622	-9.6663	-5.2526
-6.1361	-11.735	-14.552	-8.173	-11.754	-14.502	-10.812	-15.261	-7.2702	-17.121	-5.7126	-12.994	-11.984	-13.569	-11.494	-14.478	-20.307	-9.4363	-10.509	-14.528	-9.8651	-13.429	-10.323	-5.4286	-9.2312	-8.0184	-17.022	-11.062	-10.505	-16.879	-10.149	-10.763	-16.402	-8.7406	-12.859	-9.4771	-9.9571	-12.456	-12.837	-12.455	-10.164	-11.64	-10.101	-12.02	-13.179	-14.19	-17.416	-11.595	-18.119	-12.743
10.213	-5.4824	-5.0498	0.69133	1.4897	3.7314	5.1629	-2.7948	0.54204	-0.088507	4.1321	-2.4839	-4.6414	1.0222	6.0278	2.9144	-2.3139	-2.5766	5.6623	-6.0149	-0.33594	-0.18787	-1.8246	2.4416	-4.716	-6.5187	-1.1877	-5.8772	5.6729	-2.9221	-4.0173	-4.5627	-1.4217	2.0136	-4.389	-0.77437	-1.9378	-4.4274	0.21039	-0.49706	1.4984	3.3595	-1.9513	-1.0479	1.3778	-2.6809	-0.28489	-2.7154	2.4438	3.2912
-9.6317	-9.7837	-12.867	-9.0017	-16.184	-12.121	-11.748	-15.995	-17.897	-11.012	-15.583	-13.828	-11.214	-10.299	-17.424	-9.3409	-9.2776	-15.269	-10.788	-14.457	-16.683	-2.4954	-9.6504	-10.17	-9.3351	-10.753	-18.276	-15.977	-9.0735	-16.774	-12.718	-15.098	-12.897	-14.883	-12.059	-18.892	-21.33	-9.2613	-9.2725	-8.1499	-15.643	-17.03	-18.435	-17.12	-13.129	-6.9103	-19.874	-13.896	-6.326	-10.39
-2.9543	-3.6069	6.6385	-2.014	7.0556	-1.3328	-5.1266	-3.0878	-7.6787	-2.9952	-1.3494	-0.86938	-2.7581	-0.92969	-0.19345	-1.1029	-3.6427	-4.9351	-1.2968	4.1954	-1.8902	-6.7727	-5.432	1.8107	-2.5171	0.088996	-3.3206	-0.76485	-2.8903	1.3915	1.8387	-1.4995	-3.6539	-3.5779	-6.905	-2.1577	1.7033	-5.6637	-0.88254	5.6193	4.5676	-2.8708	0.04713	-3.1439	-0.70168	-3.2328	-1.7492	-3.2035	-3.449	-2.9863
-2.9478	-0.17669	3.8839	3.0341	3.9802	5.9484	-2.2439	7.6802	3.1516	4.0381	10.678	-2.1587	2.3434	1.5473	6.2972	7.7485	-2.5057	4.5297	1.2725	6.957	1.9698	-2.3965	-1.8041	5.1549	4.128	7.4749	0.16619	1.3191	5.347	0.80049	0.078013	3.9295	1.1839	4.2325	2.1527	1.5684	1.0372	4.8216	2.5632	1.4788	3.9646	3.4456	-5.1456	5.6935	9.5374	-1.6191	-1.0954	2.5176	6.8928	1.0401
-14.947	-5.9199	-15.592	-13.558	-17.762	-16.844	-12.557	-12.585	-11.83	-13.371	-18.46	-7.7381	-12.421	-12.214	-11.546	-11.167	-18.854	-10.309	-12.054	-8.5191	-15.142	-12.729	-16.681	-13.948	-12.432	-22.24	-14.649	-13.558	-14.407	-9.9196	-14.522	-10.429	-13.076	-9.8527	-9.5671	-11.939	-23.701	-10.462	-16.26	-17.558	-11.362	-16.163	-10.787	-12.748	-12.279	-7.9255	-14.264	-10.552	-17.453	-14.38
-18.916	-15.809	-12.719	-11.605	-10.239	-12.571	-17.515	-11.094	-10.237	-14.808	-15.343	-10.117	-11.71	-5.5634	-17.264	-20.867	-12.35	-14.759	-13.249	-11.613	-16.731	-18.262	-13.119	-15.562	-9.9116	-15.3	-11.116	-16.512	-10.613	-11.515	-21.039	-18.13	-15.014	-8.2549	-14.871	-15.255	-12.07	-9.3291	-17.284	-14.968	-12.583	-8.7291	-11.686	-12.755	-13.244	-13.635	-11.512	-12.287	-12.869	-14.232
-8.6467	1.7823	-8.8741	-1.9295	-5.9978	-7.1651	-4.2898	-13.807	-7.6625	-8.3623	-1.3096	-7.6047	2.6597	-6.7939	-5.7633	-2.204	3.2914	-5.7807	-8.2074	-1.6472	-7.8114	-3.1464	0.13607	-14.108	-4.2839	-7.2298	1.4751	3.2997	-5.248	-6.8871	-8.2353	-5.0736	-5.5418	-10.405	1.4226	2.1203	-1.2545	-3.9489	-0.99686	-6.7986	-1.7575	-4.5885	-4.4349	-8.8322	-8.0312	-5.3151	-4.0037	-1.7846	-3.9596	-0.49283
7.433	-5.4656	6.5341	-1.7543	-2.7883	9.0637	0.30493	3.7039	3.3674	-4.0253	-3.7519	-0.78516	1.4344	0.35073	3.2656	7.1777	2.73	-5.4858	0.32338	3.3394	4.3008	8.3278	4.322	-0.028966	4.0192	-0.085794	2.5246	-6.7994	2.0534	6.2948	2.5519	-0.6281	6.8457	-0.31565	4.3592	0.8586	6.1904	-0.12918	9.3049	2.7154	3.9801	0.95081	6.7511	3.4262	2.6301	0.1581	8.6593	2.2924	5.9917	6.0449
-5.8494	-5.1124	-3.8142	-10.598	-7.9603	-11.169	-13.478	-7.5266	-4.7557	-10.669	-1.4596	-6.1573	-4.4303	-4.7758	-0.97852	-3.6359	-9.6883	-4.0705	-4.119	-1.4923	-7.838	-1.1176	-0.78498	-11.501	-12.24	-1.581	-2.1059	-6.2031	-12.403	-2.2796	-7.819	-1.116	-2.8093	-6.4866	-1.8955	0.12142	-10.777	0.30011	-13.181	-9.0812	-4.508	-4.6905	-2.042	-1.5681	-5.1408	-9.7762	-2.2023	-6.7762	-9.0498	0.14876
-7.3765	3.1985	-12.387	0.3013	-4.755	-2.6449	-9.3623	-2.908	3.4733	-3.7781	-8.2471	-0.62249	0.60178	-8.5088	-10.193	-0.74377	-2.9476	-3.927	0.20499	-4.4647	-6.7377	0.14997	-1.9833	-5.2425	-6.0006	4.0519	-6.9515	-5.5348	-11.609	-7.245	-10.312	-3.0675	0.22251	-1.709	-8.6186	-2.5955	-2.3348	-6.2876	2.7264	0.46114	-2.5704	-4.2297	-3.8031	-4.9187	0.075	-8.1508	-3.1949	-7.2637	-2.8389	-4.6463
1.1473	1.114	-0.34998	3.5694	3.0546	1.3887	6	1.2453	1.1472	-8.3712	5.3966	2.7005	-1.9388	2.8015	-5.0111	-1.5834	-2.2244	-3.8381	-0.68776	3.0667	-3.9755	-5.4505	2.8339	3.4304	-7.3429	2.6664	-0.73982	-4.1228	-2.0882	5.3088	2.074	0.40498	-3.9606	2.5816	0.88923	5.4596	4.5434	-1.0293	0.6371	4.8126	-11.428	-5.6487	-1.0637	5.0327	-2.9662	-0.95927	1.241	-0.34115	-5.897	-2.7332
-1.386	-7.6533	0.094369	-1.2096	-3.5518	-9.1667	-0.65277	-1.408	-1.7876	-6.3461	-4.23	2.2469	-3.6574	-7.5563	-4.1643	-4.0305	-4.8682	-8.0141	-7.5168	-1.1885	-5.0154	-2.2034	-4.5383	-8.9092	-6.1283	-11.305	-5.086	-3.6601	-13.135	0.13069	-10.903	-4.676	-2.4481	-9.7003	-1.6288	-4.9577	-2.9243	2.9533	-1.0155	-7.3459	-4.6761	-6.1031	-4.0364	-5.6753	-7.8098	-6.8959	-3.102	-8.6257	-1.9855	0.22449
12.435	2.9222	1.8147	-8.8888	2.4719	2.9863	5.3428	-1.6326	-0.1316	-0.50114	2.2994	3.4717	-0.21028	1.4198	8.3085	0.011025	-0.66231	2.4921	-2.101	4.5694	0.16258	-2.9841	1.1542	3.5562	2.3997	0.46605	0.20832	2.7741	6.4671	5.3001	-2.6406	-0.13251	-3.6249	1.4176	-0.32052	-6.2318	-2.3145	-0.0056874	4.8188	3.0133	0.061517	-2.6379	-4.1234	-3.3283	1.5126	1.0791	3.2074	6.9372	6.4287	7.4457
9.9297	10.301	5.8209	15.337	10.773	12.576	15.901	16.474	8.3907	13.105	13.867	8.0282	7.864	8.0665	6.8228	9.0807	14.341	15.589	9.0505	12.989	14.72	8.7379	9.8807	10.572	14.424	16.789	9.5345	11.756	13.093	5.3178	17.37	7.2186	10.453	9.4415	10.484	6.3279	6.1464	13.357	13.802	15.985	10.104	11.577	11.912	7.7819	13.537	13.173	16.389	16.085	7.555	8.7083
-17.274	-11.5	-14.105	-19.485	-17.481	-15.208	-12.398	-14.554	-12.395	-9.0812	-9.0006	-7.0192	-9.9683	-12.273	-7.1661	-7.6114	-19.249	-15.871	-9.5147	-9.9796	-10.497	-12.022	-12.472	-10.807	-15.783	-14.676	-13.46	-15.449	-22.607	-8.8094	-15.765	-14.43	-7.6992	-13.201	-7.1196	-19.586	-14.043	-14.735	-8.7889	-11.438	-8.1468	-13.417	-13.257	-14.409	-8.3612	-10.36	-12.705	-13.239	-12.949	-18.337
-7.2663	2.6608	-10.035	-1.6576	1.8418	-3.4755	-3.2689	-6.0241	-7.1879	1.2074	-1.8475	-6.0077	-4.9394	-3.2654	-8.0608	1.1767	-6.1413	-8.9614	-4.2736	-3.3465	-12.965	-0.45246	1.2962	-10.038	-12.373	0.61547	5.7675	-2.672	-2.5037	-3.7514	0.53706	-0.66626	-7.4214	-1.3168	0.86887	3.9915	-7.053	-3.5517	-6.19	-9.4096	-2.437	-2.0391	0.60823	5.632	-8.0722	-4.0652	-3.7512	-4.846	-6.2282	1.507
-11.052	-5.0368	-4.9881	-4.242	-10.362	-4.4096	-3.6009	-2.5026	-8.0602	-2.3567	-0.77658	-8.357	-5.6307	-0.5872	-4.3372	-1.0602	-3.2084	-2.1834	-6.3637	-0.35257	0.35503	-2.3807	-1.9324	-0.34017	-7.9861	-5.6697	-3.7511	-3.1849	-6.8175	-3.5036	0.21498	-1.1653	-5.7299	-6.4979	-7.8229	-4.5677	-0.098277	-7.1505	-1.3147	-11.116	-11.41	-0.9762	-4.2783	-7.5807	-3.8299	-6.6212	-3.4818	-1.4374	-5.617	-5.4911
9.7152	0.3903	0.59483	6.054	9.0081	-0.75949	0.96784	8.7631	7.445	11.604	-1.9244	2.4451	-0.17042	5.8299	-0.72013	6.2166	2.2925	2.9509	2.6193	0.72353	-4.9079	3.3311	4.2521	3.8965	2.7538	4.0932	3.0411	2.5865	8.2671	4.2834	-4.4736	6.212	2.5793	-1.3632	-6.9346	1.9543	4.5032	0.053329	5.2971	6.1218	4.4577	4.1041	4.7271	-1.9839	5.7441	6.2934	1.4043	-1.0269	4.372	10.909
-0.95117	-6.5269	-3.9014	-0.27739	-0.8852	2.3137	-1.5135	-1.522	-11.083	-12.19	-3.9852	-0.32137	-9.1831	-6.1521	-4.5298	-1.1782	-0.95018	1.5537	-3.5679	-1.1985	-3.8987	2.7815	-2.6089	0.29481	-4.6849	-4.3376	1.4851	1.5322	0.32962	-3.0001	-5.8923	-3.7931	1.4599	-6.0629	-10.844	-2.7838	-5.2353	-0.1708	-10.23	0.20403	-0.28696	-1.9861	-3.3944	-4.4966	-0.060071	-0.96873	-9.3759	-5.3596	-1.6933	-6.4361
-3.207	0.73553	-4.1889	-4.7817	-0.42895	-6.802	-5.4079	-1.5909	-5.6323	-11.953	-5.0366	-3.905	-2.2087	-3.6222	-9.0472	-0.30403	-0.7775	-0.2244	-3.3773	-7.8781	-4.2239	-6.9467	-5.7233	1.1718	-2.8089	-3.5638	-4.2833	-3.5597	-1.3564	-1.5604	-3.442	-3.0801	1.61	-5.8358	-2.5847	0.75039	4.0591	-7.5493	-2.731	-6.4658	-3.529	-3.5734	-4.9224	-1.1468	-3.0711	-7.0358	3.9652	-2.4242	-1.2542	-9.3627
-0.58069	-3.0423	-1.0689	5.0827	-1.9998	3.2749	2.5067	6.0094	-1.7332	0.061326	-0.0373	2.5391	5.629	-4.5281	-4.1836	4.4277	-4.4566	-0.36648	4.9715	5.8184	-2.6741	-4.4761	2.3853	-1.1857	1.2248	1.4361	8.0659	-1.937	0.61227	5.4648	-2.9854	1.6994	-4.0044	-3.7099	-2.1522	-4.2864	1.8525	3.6679	1.5236	3.3098	-4.0423	-2.3102	4.7432	2.8915	0.46005	-0.14835	2.709	-6.0182	0.92014	-3.3402
6.2389	10.106	5.4489	10.006	5.6198	6.8323	1.3203	11.045	12.625	12.834	6.5884	12.482	5.7265	4.3185	9.4124	0.72651	7.7151	10.813	10.164	3.2172	9.3174	5.5773	10.33	10.062	0.21348	10.751	0.099779	8.881	8.7458	12.937	10.774	4.3546	5.7215	10.446	11.578	2.5972	6.6198	1.4049	5.865	13.833	7.223	7.5238	7.0812	12.625	6.0957	10.309	11.057	8.4226	6.1328	7.5903
-12.878	-12.965	-17.855	-12.435	-13.013	-10.378	-16.347	-14.361	-21.348	-15.819	-9.7862	-12.246	-14.129	-10.922	-12.227	-19.327	-10.921	-16.048	-15.66	-13.396	-14.409	-10.169	-19.744	-13.943	-16.734	-11.448	-11.363	-13.271	-9.2923	-13.579	-7.8963	-15.468	-20.073	-13.661	-4.4688	-7.3217	-15.334	-12.738	-9.2124	-16.067	-20.148	-13.536	-8.9434	-14.179	-20.879	-8.8858	-18.326	-12.226	-11.097	-12.314
-6.9728	-10.152	-10.091	-7.9831	-11.485	-18.856	-18.283	-16.476	-17.638	-19.302	-13.812	-16.954	-18.329	-9.5108	-15.002	-18.934	-12.391	-11.984	-13.769	-10.289	-13.761	-10.107	-15.088	-11.154	-17.367	-16.895	-21.507	-16.154	-14.465	-10.082	-8.9203	-18.075	-9.3091	-20.506	-13.536	-13.771	-10.541	-18.228	-15.12	-15.638	-14.545	-10.364	-14.438	-14.18	-16.795	-5.9303	-13.516	-14.161	-18.673	-11.982
-4.1307	-6.6806	-7.7887	-6.7394	-7.4852	-10.262	-11.061	-10.28	-9.1782	-12.162	-4.3561	-8.9138	-5.6879	-7.1999	-12.432	-6.9779	-13.979	-1.7693	-7.0889	-7.4357	-6.7865	-11.627	-2.8591	-12.873	-10.316	-15.273	-8.138	-4.3689	-14.881	-9.223	-7.9569	-10.164	-10.679	-11.772	-10.745	-6.5716	-5.3264	-6.2189	-13.236	-12.577	-10.398	-11.341	-7.5585	-8.7962	-15.022	-9.2968	-12.572	-11.688	-5.302	-10.269
-10.046	-12.527	-3.3917	-12.569	-17.372	-7.3273	-6.1713	-12.748	-23.392	-8.4152	-14.095	-11.623	-11.908	-14.84	-13.894	-7.5392	-11.774	-15.415	-7.0317	-16.18	-6.6398	-11.575	-13.444	-9.7193	-13.438	-1.7198	-11.93	-8.2512	-7.4753	-9.301	-13.533	-11.378	-13.824	-9.7484	-13.985	-14.171	-18.658	-10.328	-12.235	-14.942	-15.031	-13.78	-12.609	-9.2459	-15.542	-11.057	-18.913	-11.538	-10.624	-5.4354
-18.67	-26.782	-22.011	-22.402	-21.717	-25.119	-15.755	-22.063	-22.973	-25.091	-22.475	-19.237	-17.395	-24.794	-20.457	-22.956	-20.322	-21.648	-22.138	-16.504	-22.3	-18.689	-10.936	-18.89	-19.228	-24.181	-22.133	-27.179	-18.057	-18.634	-19.879	-26.266	-29.744	-27.625	-26.405	-21.126	-22.78	-26.997	-18.896	-24.509	-18.805	-21.151	-17.148	-22.565	-21.705	-20.041	-20.146	-20.75	-21.519	-28.567
-13.315	-9.5838	-13.671	-9.55	-11.342	-13.109	-8.4144	-12.119	-10.39	-9.0055	-12.287	-6.9367	-8.268	-4.0803	-10.633	-11.924	-8.6596	-7.4051	-8.2421	-6.7032	-6.8115	-11.489	-14.895	-4.6356	-10.816	-9.3039	-8.6361	-10.557	-16.79	-6.1864	-1.9684	-9.2645	-9.9965	-6.7629	-8.6294	-9.2769	-8.017	-8.0271	-10.125	-5.1469	-12.088	-0.52166	-10.125	-7.8313	-6.6833	-10.845	-9.0535	-4.6644	-13.801	-5.1816
-12.363	-19.512	-12.458	-8.2083	-11.031	-8.8671	-16.891	-18.368	-13.734	-12.638	-7.0813	-10.134	-8.6138	-9.2751	-7.7467	-9.0637	-7.0663	-15.501	-14.251	-13.672	-12.347	-13.705	-7.2895	-16.067	-18.351	-0.59933	-14.787	-14.903	-5.3696	-10.793	-19.837	-10.375	-12.856	-8.3579	-14.611	-11.071	-5.7913	-3.2919	-12.236	-5.5415	-8.4051	-8.9246	-14.392	-10.078	-11.766	-11.855	-13.759	-12.777	-16.159	-13.274
-1.8116	-1.0783	2.1658	3.4464	3.4554	8.0912	-3.1196	2.6775	6.2765	6.3504	5.6566	2.7339	3.4381	8.1504	6.5948	4.8275	-0.3291	5.244	15.448	3.6722	0.6204	9.7263	2.2338	9.5602	2.8587	1.667	6.2686	5.1942	4.6994	7.2298	4.3616	9.8717	-1.5947	6.5759	6.2282	1.1341	7.5275	12.128	7.3242	1.6414	0.19861	-5.0881	5.2153	7.6096	3.7133	8.9766	9.8987	5.6269	11.394	15.059
-8.162	-2.2229	-3.0233	1.2875	-1.7082	-3.3733	1.5342	0.95326	-6.7782	-1.482	-6.7513	-1.166	-1.4614	-0.49633	-8.2658	-0.96621	-4.9117	-11.109	-3.5117	5.0663	-2.9353	-2.0761	-6.5847	-9.9013	-6.4904	2.4554	-1.6506	-11.171	0.16873	-4.0146	-6.8603	-10.977	-2.428	-4.5088	0.056178	-7.2933	-0.83894	-3.284	2.5593	-9.9057	-5.2284	-4.0887	-6.909	-2.2223	-10.313	-0.024847	-7.4813	-3.5588	-6.2757	-3.0265
-2.6181	-1.6796	-8.1377	-3.4537	-7.0011	-7.7852	-7.2849	-0.27866	-2.7477	-8.0883	-3.6068	-3.7169	0.71666	-4.563	-7.4158	-1.4892	-9.1658	-2.4831	-6.0848	-13.189	-5.9398	-5.1052	1.2829	-8.5422	-2.2819	-2.4688	-5.4767	-3.1006	-3.9	-7.8298	-0.90041	-7.5983	2.4929	-4.3973	-6.8574	-11.924	-6.7981	-0.30441	-11.937	-2.9617	-9.4277	-12.38	-10.011	-6.6577	-5.1417	-2.2128	-4.6825	-1.1633	1.3644	-3.4602
-10.329	-7.4936	-6.6737	-13.333	-7.1347	1.4723	-2.0312	-0.32212	-2.3433	-1.1399	-2.5607	-4.9921	-4.4798	-8.8284	-6.5143	-8.4448	-5.9506	-1.3214	1.9301	-5.4397	0.76771	-0.51348	-0.77246	-8.5355	-0.42463	-2.402	0.26541	-10.021	-6.6284	3.8068	-5.1811	-8.4162	-8.7204	-4.942	0.48074	0.67762	-0.054179	-4.7701	-0.54977	-6.8396	-3.7602	-0.44547	-0.9981	-4.594	1.4483	-2.6524	-3.879	-8.3445	-4.1295	-11.055
6.2176	3.1747	6.3377	0.58825	1.6046	2.1877	-0.92919	5.9507	0.13182	3.8766	2.193	1.56	-0.59422	5.48	0.15487	6.4336	-0.77633	-0.18936	1.7507	-2.208	5.7807	0.91254	-1.7073	1.5695	1.7145	5.3334	4.4186	3.5925	3.3494	-3.5012	4.7986	3.7312	6.7816	3.4043	3.9266	2.7919	-2.4964	4.909	0.15743	-1.9835	0.10767	4.798	0.13889	0.9987	8.6045	-3.1964	-0.41025	0.27922	2.7394	-4.1401
2.608	3.4048	0.22872	0.52046	3.706	3.6	3.838	-2.6829	5.4855	5.38	3.0805	6.7119	-7.3996	0.51072	1.4706	0.23817	4.5892	-0.89151	-5.7308	11.433	6.4626	5.6668	9.2687	2.9464	-2.703	3.0033	0.64547	-5.1985	1.852	7.423	1.7304	9.2748	5.7335	3.7292	6.1261	5.9555	-0.088643	7.2616	4.7209	2.9296	-0.66201	3.6252	-1.6742	5.2631	-1.4751	6.1099	-1.5118	-3.6553	2.2805	1.9402
4.0666	-2.0546	0.33216	0.13851	-4.2735	-4.2341	0.84704	1.5397	3.4582	2.1539	1.2906	6.3413	2.199	7.0612	5.5116	6.3105	0.65051	-3.0024	-1.6595	0.9137	-0.37302	-7.981	1.6396	6.8116	-1.2785	5.2047	6.9577	3.9859	1.6146	-7.2391	1.386	0.23213	3.0262	3.3269	7.8271	1.8464	-0.097309	1.775	-5.1135	-0.46726	-3.9299	-3.1876	0.68415	5.8395	4.6561	4.0336	0.10648	0.65816	-1.847	7.7556
-14.577	-1.3817	-0.98994	2.6617	-3.2231	0.40947	-8.2261	-6.2432	-4.1189	-6.4249	-4.8463	-8.3436	-4.7637	-2.7955	2.5243	-8.6018	-2.5647	-8.1515	-5.9025	4.1951	0.72431	-11.369	-5.2514	2.1253	-6.0638	-4.1588	1.1047	-2.6674	-5.7437	-6.8272	-3.7956	-3.8621	-6.7291	-2.4073	-5.7949	0.3495	0.026782	6.1177	-0.91582	1.2364	-4.6444	4.8446	-4.1465	-3.16	-3.2773	2.0813	-5.3847	-8.7406	-1.2516	-5.3067
-1.4287	-0.93902	-5.4478	-9.4356	-4.0804	1.3704	-7.9493	-2.2655	-3.1664	-5.5652	5.8772	-5.7476	-1.6254	-3.702	-9.032	-6.9862	-2.0066	-0.025157	-0.85365	-7.6055	-1.921	-2.5578	-3.2158	-6.206	-4.7059	-0.36877	3.2472	-7.7898	0.98472	-0.032885	-7.5123	-4.3554	-1.7261	-5.0876	-3.5793	-3.5142	-0.13929	-0.048546	2.8126	-2.4007	-1.8482	-9.2082	-4.5872	-1.2455	-5.7146	4.0626	-4.0264	-4.3224	-5.3241	-6.0427
2.5338	-4.364	3.1937	0.90072	1.3732	-1.2225	0.77826	3.0431	1.9685	-3.9807	-1.8313	-7.3777	-1.3748	-0.45849	2.0477	-0.072185	-2.1598	-1.5904	-1.37	-3.0221	-0.26868	-1.5853	-0.53929	-6.8732	-0.99803	-3.7568	2.5529	1.8299	-4.5729	2.6058	-1.8762	-5.4223	3.93	-0.97339	-5.3159	3.1181	-5.0359	-1.2995	5.6012	-0.60091	-2.2875	-0.83275	1.5619	-4.577	-3.3534	-3.9387	-3.2696	0.91221	-0.6891	2.5874
-9.4409	-8.0807	-5.6839	-8.1377	-5.5986	-8.4678	-6.2449	-3.1166	-7.5492	-4.8695	-4.3049	-11.666	-12.443	-7.0316	-3.645	-8.7785	-5.5828	3.1352	-7.3437	-2.6175	-1.5534	-2.8626	-7.2938	-7.4054	-8.2872	-0.45686	0.69983	-7.2608	-3.5695	-9.6137	1.5897	-15.083	-3.0278	-8.7055	-5.0169	-0.80358	-8.471	-4.7738	-2.0167	-8.1582	-6.2615	-1.8747	-4.0026	-4.2261	2.3832	-12.724	-0.91878	-2.3479	-6.4653	-2.2953
-9.487	-11.301	-6.3608	-7.2685	-9.9823	-8.3103	-9.7908	-6.011	-13.494	-11.507	-10.325	-7.6811	-6.9972	-8.5842	-8.1349	-12.81	-7.3667	-1.9413	-7.1696	-6.0195	-4.2542	-8.1207	-13.33	-9.4963	-10.99	-6.4911	-5.4659	-0.42164	-1.2606	-3.4976	-6.3501	-10.245	-0.78466	-5.3759	-6.6615	-9.9877	-8.0661	-11.492	-8.9934	-10.235	-7.8242	-7.226	-8.2055	-3.5621	-6.6043	-11.14	-6.5571	-0.528	-7.3297	-9.5478
-5.4495	-2.9553	-2.6738	-5.5654	-5.0481	-7.8223	-3.314	-4.0919	-1.9902	-9.0519	-13.031	-0.13646	-7.9307	-0.86453	-4.8648	-4.5774	-5.1933	-2.0446	-0.46279	3.8808	1.982	0.68461	-7.9354	-4.3294	-6.6163	-7.3472	-5.512	1.6747	-7.0791	0.23947	-6.9564	-1.9794	0.63798	0.69308	-2.9952	-4.3959	-4.9068	-5.6776	-3.1988	-1.9187	-1.2679	-1.4161	-1.8536	0.74082	-5.1691	2.2027	2.6887	5.1735	0.96646	-3.3357
-6.2397	-5.3537	-5.3707	-1.1659	-5.9333	-5.3062	-5.963	-4.6698	3.5121	-1.2889	-4.093	-8.973	1.049	-4.0819	-1.4336	-1.904	-7.8128	-2.6792	-8.909	-5.1275	-6.4342	-3.6255	-5.1299	-9.0563	-1.9288	-0.36918	0.34657	-10.913	-5.9206	1.13	-1.7036	-7.6322	-9.0909	-6.6832	-0.30664	4.5177	-1.1776	-1.1565	-7.0581	-1.0331	-2.9023	-7.5656	3.1907	0.072582	-4.1073	-3.6757	1.1708	-3.9914	-6.3901	1.3485
-16.646	-13.872	-11.566	-10.549	-13.024	-19.288	-16.737	-11.586	-11.14	-12.199	-13.287	-18.081	-10.236	-9.5196	-13.006	-18.062	-16.997	-18.167	-12.856	-15.282	-11.77	-18.133	-15.031	-13.302	-14.767	-7.4978	-16.107	-10.583	-12.956	-12.381	-8.2475	-17.678	-17.559	-15.142	-10.568	-20.359	-17.65	-11.263	-18.097	-11.936	-12.707	-18.72	-13.771	-9.0587	-21.659	-11.332	-14.916	-18.994	-15.049	-13.755
-1.0955	9.4693	5.7824	6.7598	-0.5464	9.9275	5.4302	3.2623	2.9967	7.6855	1.0784	6.9807	11.559	6.2145	2.7731	11.683	7.5161	6.8271	7.7872	11.332	6.7357	8.6367	5.1179	10.658	9.3091	4.8373	4.4886	6.473	1.7937	5.3337	5.2137	4.6518	13.383	4.2621	4.2623	5.3821	5.8973	0.59185	7.2781	8.3447	11.325	-0.89359	2.8111	9.2965	7.6546	8.9073	4.5249	4.5266	11.479	6.9162
7.4284	3.8474	8.3184	7.7154	1.3646	7.918	10.508	6.3734	7.9957	10.823	5.0231	9.2607	8.9574	11.599	2.5168	4.0492	10.075	8.1345	12.859	-0.10578	7.928	9.3075	4.7849	1.185	8.2701	4.535	8.7073	5.2904	8.7887	7.6548	-1.527	1.6655	3.3014	4.8615	10.658	8.7098	6.8227	4.8625	4.9108	7.5394	3.6254	6.1898	4.409	4.0176	1.2072	8.2978	6.0209	1.7594	10.034	7.7891
7.6198	14.636	7.7168	5.4235	8.9653	8.1608	16.928	10.103	7.6663	5.1029	10.032	7.296	9.769	13.576	4.4325	2.6952	9.3968	7.7017	10.408	11.353	8.892	11.315	0.94124	9.3124	11.118	5.6785	8.2171	4.0833	9.8812	6.7105	11.48	8.326	10.951	8.7788	4.9409	7.3495	5.8481	17.278	16.344	10.59	8.5119	8.1737	11.108	8.7054	16.654	16.357	14.869	7.5515	9.2416	12.404
3.9472	-0.54912	0.45015	7.8963	1.5405	-3.6914	2.3151	1.2721	1.7896	3.2201	4.8866	0.74668	-3.3832	3.3704	0.86622	-2.3059	-1.2105	-3.7042	-5.676	5.0454	1.4661	-1.6248	2.7641	-12.774	0.84576	-2.5586	-5.5007	4.8994	3.7848	1.2219	4.2266	3.6918	6.5023	4.9786	0.087441	2.5106	0.35532	-0.045239	-5.9249	-0.41986	3.3622	-2.3214	-0.41197	1.4383	-0.81228	-2.353	-0.35088	1.4584	1.4575	3.9907
0.3258	1.9393	9.7262	4.8136	3.4867	9.3818	4.8503	12.472	8.0332	3.3647	5.995	4.733	4.8648	9.4685	2.8917	10.035	1.6077	12.236	7.9625	0.55029	3.8374	6.0281	8.2026	8.7356	6.8367	5.8543	8.8595	3.7372	6.4963	5.8043	5.6403	5.5055	4.2309	1.2779	6.3164	2.9985	4.0136	2.7943	8.0276	3.557	4.3587	6.5296	7.5272	7.1405	11.632	1.5591	7.0173	-0.1457	4.6589	5.7867
-3.2035	2.0535	-8.8826	-1.9044	-4.2615	-5.4486	-1.572	0.40343	-4.2434	-5.7466	-6.3846	-2.2658	1.3241	-5.5614	0.84181	1.5028	-7.2319	0.61037	-1.7967	2.7542	-6.6503	-4.3916	-3.4658	-4.8819	-6.1344	-1.7313	-4.3188	-1.4963	-3.202	2.2211	-4.9072	-2.0362	-6.3105	-7.0828	-3.2942	-0.16865	0.31309	-5.7279	-4.0465	-7.0638	1.314	-2.1631	-4.3482	-4.2492	-1.4622	0.093115	-7.8237	3.0911	-3.5208	-2.3969
13.194	12.742	10.018	6.8531	9.2878	7.5268	6.4233	11.727	15.952	13.091	7.3099	7.5647	0.10699	8.2503	11.525	11.005	7.3761	1.921	4.0333	12.089	9.1996	4.1524	7.5096	9.3783	3.4486	7.5209	10.73	7.472	9.5943	10.328	5.8937	4.9414	16.634	6.7502	5.233	7.3354	7.7511	7.9437	5.8541	8.9405	2.1417	9.9494	9.8172	7.831	12.298	4.8165	5.4949	15.596	8.7189	9.2287
-1.0726	-3.0127	-4.9309	-1.8222	0.5384	2.3221	0.53611	1.3749	0.31389	-0.050763	1.7679	1.7113	4.7113	4.2441	1.4297	0.99967	0.94048	-6.0349	7.5189	1.1528	2.5864	-0.10324	2.0571	1.3135	6.8281	3.1967	8.4342	-2.2711	3.5517	1.7545	-7.5474	-4.1155	2.4904	-4.0361	3.5571	1.1397	0.1289	0.25915	5.6513	-1.8963	9.251	1.3563	-0.8178	-3.3833	1.8062	3.0234	2.9617	-2.2077	-1.3991	-3.6573
7.8619	7.653	4.8193	7.273	3.2952	6.9362	3.4662	4.4922	13.656	1.9695	9.0355	1.8142	3.4273	7.2775	2.685	6.6776	2.0232	7.3209	5.2059	5.9552	3.4042	8.7949	0.24178	0.63296	5.8476	1.899	1.1906	-1.8698	-0.47596	7.9431	2.7588	2.906	4.2267	1.8297	4.7099	7.1265	1.6717	10.218	4.7838	5.965	5.9397	0.93293	8.6329	6.7688	-1.3993	5.9998	3.0777	0.17152	-2.7051	6.2143
-5.5493	-8.0421	-7.4951	-12.008	-5.5415	-14.37	-4.6534	-0.96109	-7.8533	-10.666	-8.1211	-11.614	-5.4878	-15.772	-8.061	-5.6713	-4.3071	-13.161	-10.945	-10.982	-7.7967	-8.8419	-15.915	-12.44	-12.53	-3.8696	-8.5674	-4.912	-8.1686	-2.753	-6.7781	-8.5618	-7.956	-9.9335	-5.5726	-14.652	-4.3575	-6.4011	-10.366	-7.7519	-7.6798	-8.5113	-8.9021	-12.472	-10.183	-9.8563	-12.112	-9.3248	-4.8419	-15.072
-2.3995	-7.4488	-9.2202	-4.0884	-4.611	-1.0667	-1.3003	-6.1231	-3.8387	-7.3369	0.89359	-10.015	-9.4888	1.3893	-6.56	-7.7949	-3.1468	-4.0722	-12.846	-3.9352	-5.6727	-3.7154	-9.4256	-1.5461	-9.2038	-5.9127	-5.0661	-2.5496	-1.436	-2.4913	-8.9401	0.8517	-4.2442	-11.973	-10.961	-12.243	-2.7921	-7.8894	-0.17999	-8.1255	-8.9924	-13.052	-11.408	-7.2462	-3.1411	2.3598	-2.4019	-7.6393	-14.283	-1.2881
6.7244	10.507	1.6121	3.5367	4.2923	3.8647	-1.3877	6.8351	7.9739	4.4357	3.2158	1.6296	6.276	8.5475	15.734	5.1073	-3.6366	10.589	4.0688	1.6888	0.89865	-0.71056	7.4697	-0.44103	12.317	4.8017	2.8227	10.191	9.2223	4.1591	0.95901	6.223	-0.27093	2.335	3.0361	5.5185	-0.27449	0.829	1.9949	6.6987	11.081	9.8014	3.4653	2.3317	2.3065	4.3429	4.0107	2.6935	4.8187	2.3235
-24.741	-21.828	-22.995	-18.373	-22.226	-20.073	-20.621	-24.863	-19.654	-17.611	-20.258	-25.304	-18.948	-27.563	-23.27	-19.76	-19.756	-22.109	-20.564	-22.758	-20.013	-18.724	-18.493	-13.866	-23.378	-22.125	-24.686	-21.143	-16.382	-20.501	-24.021	-26.627	-18.658	-24.583	-28.963	-24.18	-16.359	-20.286	-18.611	-21.691	-19.183	-21.444	-20.345	-24.341	-16.017	-21.784	-18.729	-21.69	-23.814	-20.879
11.462	4.3031	4.4692	0.64824	0.97052	2.21	5.7084	8.055	3.0716	9.9656	10.536	7.573	-0.59835	7.0983	9.8351	6.8304	7.7782	6.9025	5.3732	4.8081	6.6354	-0.13811	1.7484	5.7209	1.9581	-0.14335	-3.1583	1.3208	6.9583	1.1704	5.3142	5.8582	10.637	6.3944	0.45341	3.6074	3.5314	9.066	-2.9511	2.7634	5.9375	2.2762	3.3223	-0.22646	7.5995	4.5041	-1.0369	1.2255	9.184	-3.7722
8.1465	8.0562	7.2506	13.963	10.864	7.4993	10.896	10.875	7.4051	7.1184	8.1004	9.732	14.767	11.881	17.404	7.4411	11.187	8.4386	9.8043	9.8252	17.806	13.438	7.9202	6.8211	10.417	17.861	11.297	12.301	12.807	9.2778	4.4197	13.781	4.4958	8.3345	11.163	8.6118	9.7171	9.1559	14.577	7.6726	12.253	9.9124	6.5331	8.4943	11.1	7.7917	9.6407	4.6818	8.2515	9.9859
2.4746	-1.8849	-0.9024	-13.79	-7.8889	1.6276	-2.1944	-6.0919	-4.2142	-3.1074	0.95498	-8.5099	4.5013	1.2023	-6.0349	-4.0488	-0.77934	-5.3698	1.4637	-0.72768	2.5404	-2.635	0.83049	2.7138	-0.88156	0.13987	-5.9257	-1.4658	-2.8826	-1.1172	-2.2057	-2.3126	-2.3324	1.586	5.4462	-3.916	-2.9943	0.22122	-2.6366	2.2237	-2.4998	0.020302	1.2796	-1.2688	-5.6977	1.2512	-3.7594	-4.79	-0.71737	-4.1564
6.1483	1.1354	2.7891	-5.9261	-0.49783	0.86235	-4.1132	-0.67347	-4.0068	-5.6737	-2.3036	-0.2838	-2.7003	-1.5291	-1.1534	-6.1557	0.63548	-6.0921	1.6331	-2.1883	-2.6432	-6.9142	-8.0574	-7.7521	-3.6115	-4.2035	-5.3749	0.036285	-2.7249	2.486	-1.0348	-3.2768	-0.0034131	-0.24924	-4.6218	-4.847	0.48485	-2.9585	-4.961	-7.6866	1.8276	-5.7339	-4.6252	-2.0676	-5.1581	0.56635	-3.1128	-2.3797	2.3019	0.65653
-2.1511	-8.1709	-10.981	-5.3627	-7.5796	-6.3819	-9.2175	-7.246	-4.3302	-3.5043	-6.9471	-9.6838	-7.6963	-11.103	-2.3178	-6.809	-6.0148	1.9862	-0.34065	-4.5892	-6.7256	-4.9406	-10.453	-6.8587	0.66449	-9.3548	-2.9607	-5.1432	-9.3061	-5.9201	-3.8761	-5.1955	-9.3495	-6.0156	-2.5023	-3.0414	-4.5813	-7.7061	-7.8448	-7.8575	-5.8368	-6.372	-8.7523	-7.6457	-5.0377	-2.2823	-2.7766	-5.51	-6.5466	-12.145
-18.102	-24.826	-19.017	-18.869	-21.363	-23.09	-15.146	-14.864	-22.395	-19.07	-22.297	-23.37	-18.479	-20.579	-23.839	-21.466	-19.431	-16.071	-20.795	-26.551	-24.727	-22.38	-24.874	-18.954	-27.156	-24.219	-12.478	-16.465	-21.91	-22.059	-22.893	-25.099	-16.701	-18.841	-20.594	-18.169	-23.454	-22.142	-17.873	-19.977	-18.598	-14.529	-26.223	-16.687	-18.447	-16.04	-18.965	-22.89	-20.882	-22.989
-5.8641	-4.0779	-2.9851	-6.1087	-12.346	-1.021	0.86449	-5.3554	0.75173	-6.4356	-4.0772	-5.5214	-1.2125	-6.3279	-7.3191	-7.3362	-3.9778	-12.829	-3.0797	-7.2053	-5.9268	-4.6628	-2.0953	-4.9532	-4.7617	-1.0034	-1.3973	0.72127	-0.91746	-7.6622	-2.742	-5.957	-8.5707	-7.494	-6.1243	-13.306	-3.0332	-0.90865	-3.9696	-9.5323	-5.3227	-9.195	-2.8704	-10.934	-10.911	-6.4791	-7.4931	3.5162	-4.7014	-7.4393
-2.0533	0.519	-0.29008	-4.0088	-4.9766	-4.111	-7.3382	-6.5443	-5.2544	-0.63345	-9.0316	-4.8381	-8.5484	-5.081	-5.293	-1.1753	-3.7598	-1.2272	2.4958	-0.72937	-12.488	-1.2175	-5.125	-4.5915	-2.5267	3.7722	-1.5789	-7.2129	1.8501	-1.5445	0.69447	-6.1363	-4.4772	-3.2161	-6.8485	-5.9364	1.1505	-5.2365	-1.2661	-3.8143	-4.7263	-0.17222	-1.0277	-1.1699	-1.6289	-4.5638	-6.0726	-4.5678	-0.43349	-0.73611
-4.7721	-7.0512	-2.8081	-7.3999	-4.6551	-3.5	-9.3653	2.138	-4.1665	0.83856	-3.4115	-11.993	-2.7678	-8.1327	-2.8546	-4.2718	-1.0486	2.2697	-2.3612	-6.2295	-6.2413	1.9049	0.82954	-1.7903	-1.7159	-6.0875	-3.2286	-5.8252	-2.8273	-6.7491	-2.8633	-4.6572	-4.6089	-5.3462	-0.67314	-0.026567	-2.3387	-4.7172	-2.5179	-5.8565	-7.3174	-4.471	-4.7783	-3.6146	-6.0432	-2.4419	-3.5751	-8.2286	-0.65326	-5.5188
0.74532	3.1393	-2.7284	-3.3818	-0.19035	-0.5505	11.364	-0.97418	7.3538	-4.0884	0.034511	0.013933	12.71	-5.3587	2.1306	4.3722	-1.4126	-1.4539	-3.0752	0.42807	0.96279	-0.56149	4.7805	-0.16682	0.2117	-4.6662	0.6639	10.216	-1.0396	0.041692	-3.0657	-4.7722	-5.9117	2.5342	6.5847	-0.82686	4.6857	1.5901	1.3924	0.71944	0.67787	2.4998	6.7882	7.2435	5.15	7.0487	0.76595	2.592	1.4906	-0.20171
10.01	7.6677	17.54	9.7764	15.575	9.6562	6.0493	10.679	14.33	10.932	5.9266	15.845	13.659	6.4243	10.414	12.706	4.6048	12.457	4.1799	14.553	6.1655	10.379	2.0809	7.9678	11.685	9.239	12.232	14.044	12.333	10.736	8.2012	9.9717	14.046	8.6496	9.1303	16.346	15.279	12.407	7.2702	8.5826	15.934	7.1953	11.977	6.0327	9.1172	10.532	4.9813	12.439	6.1417	12.357
0.84045	4.903	1.8899	0.55326	2.031	1.6454	4.28	0.67177	4.469	-0.036801	-2.0968	7.7339	-0.64189	2.507	4.8093	4.6264	6.2633	2.3143	10.339	1.4457	1.3163	10.334	-1.1086	1.0374	5.4663	4.3442	-0.33358	11.832	-2.3768	5.1781	-1.5747	0.56206	0.29228	8.8409	2.4954	-1.5453	-1.4315	7.1712	2.691	9.5489	2.2461	5.3235	0.45983	1.8792	6.2362	-4.5258	0.50903	5.2453	3.3523	2.097
0.81485	-0.32453	3.0021	-1.9964	4.2562	-4.473	6.3308	7.999	-6.6823	0.45782	-0.020078	0.70859	7.2339	-1.8941	-2.0051	9.4084	2.989	-0.90515	-0.77659	-4.4036	-1.1012	1.2049	-7.5304	4.5425	4.2234	2.8961	-2.9005	6.2041	4.8099	-2.7532	3.424	1.045	2.3104	1.9699	-5.4642	2.6396	-3.3055	-1.9689	4.9366	4.3963	-0.038966	2.5761	6.6282	-1.4992	-4.2482	5.872	1.3409	-1.6301	-1.5809	0.20289
-1.3826	0.083346	0.33721	-1.9556	2.0499	-4.8401	-0.71372	-1.8276	1.4671	0.17597	-3.1952	-2.6053	-5.5652	3.1798	-2.2085	0.22657	-0.14983	1.5232	3.4362	-3.0475	1.13	-8.7537	-0.98322	-1.799	-0.724	-3.4964	-3.2054	1.4773	-3.4867	-2.6048	-2.2234	-1.488	-2.0184	-0.37566	1.113	5.2411	0.0071303	0.28105	-2.6039	1.0337	0.80879	-1.3908	-0.91208	-3.0053	-3.2233	0.025081	2.1233	-1.8171	-1.2723	1.4108
2.8785	5.3406	-1.7445	10.044	-1.6827	-2.726	0.11254	7.6179	3.8261	-1.8661	5.1594	6.1195	0.24443	0.082528	1.6176	3.646	5.4847	-1.9945	3.8662	-3.072	2.007	9.2306	0.8263	0.24264	6.4587	5.8601	-1.0082	-0.42553	-0.59767	5.9234	0.61793	-4.5672	6.0374	10.764	-4.04	0.88085	1.6499	9.443	3.2132	7.0006	6.4611	3.5584	-5.8174	7.865	-4.9138	2.476	-0.35926	4.0051	0.11643	-2.9754
0.18079	-0.37755	-3.8298	3.4272	2.3395	0.99357	3.8442	1.0422	2.7953	1.0713	2.8424	8.9283	-2.7446	-0.070207	5.861	2.4367	2.691	0.70294	1.8576	0.24727	-1.4068	2.6924	-1.4266	-4.6626	0.33139	2.7746	-2.3549	2.1024	2.375	2.5855	8.4548	7.4029	5.7163	-3.3869	6.9721	2.3982	1.1522	-3.77	2.609	0.82533	6.443	1.962	5.0573	12.365	-1.1399	-1.1301	2.3252	7.3799	7.4755	2.7254
5.3176	0.83844	1.345	4.6299	12.309	2.8109	6.293	9.4253	8.0242	10.643	1.3548	5.9466	11.019	3.9746	1.6075	1.9496	6.1186	5.281	1.4384	3.9219	5.4029	3.6279	3.1237	6.2223	-0.34707	-1.8801	9.0063	4.2688	9.9869	7.8014	7.3165	13.462	0.30617	10.357	-2.9571	5.7998	6.2888	-1.2519	3.1314	0.90601	2.7047	8.075	8.8041	3.3869	0.19097	9.5593	4.0744	2.964	6.4513	4.1319
-3.7985	-8.5276	0.17353	-7.5885	-3.8875	-6.3351	-12.57	-3.2949	-0.644	4.1638	-10.81	1.8063	-6.1898	-2.0884	-1.5111	-5.6072	-3.2049	-0.68092	3.2129	-5.0998	-9.2485	-0.54177	-3.4373	-0.84503	-2.0897	-2.8644	-2.0563	-0.31013	-3.0028	-8.2367	-4.9496	-3.5827	1.1208	-1.1722	-7.7307	-7.3386	-8.0138	-3.7438	-8.8984	0.17634	-7.8485	-7.8285	-3.7078	-6.7328	-5.3702	-10.197	-2.9239	-2.6427	1.5202	-9.8598
-2.0513	-6.3042	-5.2822	3.3374	-7.3563	-1.3403	0.32996	-3.5858	-0.63403	-8.7613	-2.7398	-1.845	-0.046166	-9.9164	-7.8085	3.9469	-0.34487	-5.2445	-4.6228	-6.5555	-5.4217	0.49704	-0.92498	-1.594	-0.0084954	-4.4136	-3.3388	-2.9252	-0.47592	-2.3136	-5.6466	-0.59133	-1.1254	-6.3874	-1.6493	-4.5342	-1.168	-9.6101	-2.3181	-3.1728	-7.3926	-1.6866	-4.6672	-0.90618	-1.9209	0.71052	0.85915	-0.72824	-1.6255	2.8798
-11.546	-9.8135	-15.159	-8.2602	-15.881	-13.571	-18.224	-9.8357	-9.6306	-11.882	-11.465	-9.6962	-10.791	-11.097	-11.305	-10.954	-19.748	-15.898	-14.737	-15.319	-8.738	-18.295	-7.5451	-8.0921	-4.5221	-5.927	-2.1869	-12.639	-9.6831	-12.791	-9.8649	-15.27	-9.7847	-11.081	-4.7622	-6.7529	-8.4285	-12.756	-16.051	-11.075	-10.975	-14.908	-15.348	-18.867	-12.32	-10.844	-10.915	-12.914	-3.9461	-13.124
-3.3307	-11.14	-7.2541	-3.7736	-5.3393	-7.6824	-4.5374	-10.595	-15.14	-8.917	-0.85331	-7.0011	-5.658	-7.9275	0.12995	-8.791	-1.7508	-9.6781	-7.8813	-2.5781	-11.214	-9.1276	-11.971	-8.0164	-12.294	-7.7888	-7.45	-6.2439	-10.442	-7.9214	-2.8709	-7.9742	0.6114	-6.8844	-5.4968	-2.9923	-12.214	-4.6783	-7.7618	-5.3205	-5.6677	-6.6664	-5.711	-1.4467	-7.0647	-15.009	-12.58	-7.0596	-4.653	-4.9706
-3.5391	2.2934	-7.0198	2.9353	-7.2922	-3.4868	-5.6781	-5.9187	-6.3582	-1.5396	-1.7684	2.8428	-7.9828	-2.061	-2.2918	-4.6038	-5.5027	-7.0896	-0.52548	4.3834	-1.0214	-5.0005	2.5969	-2.4806	0.73776	-1.4513	-6.3212	-0.8096	-1.5286	3.3974	0.15069	-1.5643	-0.61721	-1.8144	-4.2125	-0.99512	-0.74293	-4.5897	-7.3316	-0.21878	-6.8157	-5.4487	-5.2657	-2.2012	-3.1253	-3.2012	-6.6572	-2.251	4.9141	0.54273
-10.304	2.9033	-5.2944	4.0897	-3.4181	-0.86166	-1.5528	-1.078	-3.9274	-3.6144	0.31871	-1.4131	-3.5227	2.5666	-4.5268	-5.1912	0.57124	3.8079	0.70174	-0.7835	1.0354	0.66269	0.17005	5.6499	-3.1702	-2.1301	4.7575	-0.21789	-0.9829	-3.2698	-0.16795	-1.101	-0.049921	0.31075	1.1236	-4.746	1.6516	1.6826	3.8362	-3.7847	2.6433	-5.2231	-4.7225	-3.6529	-5.3624	-2.5794	-0.60131	0.14686	-0.23416	1.9372
4.028	6.0892	8.7638	7.1033	4.2999	9.2233	-0.39226	7.1525	-3.8702	9.6274	4.7459	5.4334	9.3333	11.282	-0.089344	10.667	2.3204	5.554	3.2393	8.8047	-4.3564	5.8139	5.1848	9.9966	3.6748	7.3995	10.836	2.9793	-4.5977	7.2303	6.6273	8.9616	9.5161	3.9329	5.7025	5.5171	10.495	7.5749	3.799	3.1479	4.8379	1.7041	1.7698	11.918	-2.8144	-1.6227	0.81942	10.465	6.1347	-1.1766
7.1111	2.6239	-1.9674	1.5907	-2.5805	1.5821	-2.2976	-5.5721	3.5542	2.3289	3.6019	0.42856	1.9099	2.6296	1.5472	-1.2012	3.5442	1.6949	2.9041	5.5466	4.8644	-3.395	1.4617	7.7113	3.7248	-0.37522	1.9777	0.1381	4.7354	3.787	-7.8465	-3.1782	-1.3111	8.5559	-2.8028	-4.0046	-0.84937	5.2498	6.4291	5.5255	-0.96854	0.33235	0.23223	3.1161	7.1954	1.4542	-1.7811	4.028	0.20847	0.98863
-10.149	-11.412	-4.5022	-12.811	-8.1819	-11.906	-1.6066	-12.995	-5.1867	-1.165	-8.0212	-2.7557	-9.7897	-9.0754	-5.5109	-7.3686	-7.8479	-7.3784	-3.8534	-3.5779	-6.5227	-8.2246	-1.2219	-9.0842	-4.9639	-5.9095	-6.4614	-4.5789	-4.4835	3.8317	-8.8385	-5.1681	-10.601	-3.9228	-8.1933	-11.584	-4.9968	-14.886	-7.5185	-4.1736	-9.8606	-14.557	-7.8534	-13.503	-2.9492	-10.046	-3.9776	-12.174	-9.933	-5.0688
7.9326	7.205	6.936	1.3232	2.178	7.9592	1.315	1.1629	9.6161	7.3839	1.6003	6.3585	11.534	7.4626	3.1738	9.2089	10.125	3.8749	8.1317	9.3611	4.9525	9.297	5.4766	2.5898	2.368	1.8146	7.5962	3.55	3.2234	11.011	2.5733	4.7775	1.6021	7.2885	10.111	10.572	6.362	2.4794	6.288	1.3564	2.768	11.574	9.5619	8.109	5.2551	7.7757	5.6928	7.148	3.1681	5.089
3.261	2.2475	5.8166	2.1865	3.9001	5.0264	9.8216	-4.138	5.381	-0.29122	5.0558	2.7151	6.0058	-0.89226	5.4948	1.2395	1.7808	-2.6717	5.7217	2.4952	-0.64054	9.5833	3.482	5.4724	1.2892	1.7807	0.98783	0.54684	-0.75598	4.807	6.5675	-1.2454	2.7517	0.33422	6.2245	6.5538	0.026381	10.135	-3.3333	-3.6333	3.999	-4.8217	-2.7048	4.748	-2.0882	4.8542	0.59563	0.17829	-0.5776	5.0429
-4.0699	-10.716	-19.09	-15.236	-15.783	-7.7838	-18.292	-12.084	-9.4009	-7.5148	-8.993	-9.4371	-10.24	-9.6424	-13.223	-4.3202	-12.265	-4.9722	-8.9242	-12.827	-12.962	-8.5236	-13.683	-6.7099	-19.66	-12.404	-16.75	-12.111	-15.644	-15.098	-12.259	-6.4936	-17.501	-13.301	-12.116	-13.906	-8.3475	-10.668	-11.55	-11.33	-11.418	-8.6703	-11.866	-7.1481	-11.753	-3.6602	-11.594	-12.93	-15.513	-14.732
-11.134	-6.575	-16.042	-6.0608	-0.97516	-16.197	-9.1839	-4.4065	-8.3668	-4.9913	-4.6419	-11.114	-8.657	-13.448	-5.8315	-2.5655	-11.868	-8.7827	-8.274	-10.771	-11.317	-14.582	-0.7592	-5.4749	-7.6924	-15.822	-5.4063	-7.7083	-9.873	-10.289	-2.706	-11.237	-16.591	-7.7126	-12.241	-6.7623	-7.8418	-6.3891	-5.6496	-13.492	-13.991	-10.544	-11.402	-14.241	-9.8603	-12.315	-7.4466	-11.931	-5.9416	-13.273
-21.195	-15.936	-15.278	-13.424	-13.994	-19.205	-19.739	-5.7339	-16.531	-12.785	-15.811	-16.735	-17.255	-14.274	-15.231	-14.634	-17.326	-7.2649	-16.639	-15.018	-19.953	-15.488	-14.117	-21.41	-12.754	-15.277	-11.736	-11.876	-19.699	-13.777	-12.429	-18.068	-16.677	-20.751	-9.87	-9.777	-12.023	-13.179	-13.99	-15.81	-11.542	-8.1898	-9.1321	-15.819	-12.845	-8.0512	-15.729	-13.073	-12.179	-18.866
3.5254	0.59348	2.1401	-2.4605	0.34656	3.2538	0.38066	0.89244	-0.50464	1.3938	1.3438	-0.8135	-0.33967	-1.8663	-2.9069	5.7034	-1.7273	5.2001	1.0982	1.9253	0.76213	-3.7274	0.99657	8.3509	2.094	-2.8532	-2.1741	-1.6942	-1.6095	0.86387	1.752	5.8495	0.62834	4.1937	4.1923	-2.471	7.1178	-1.5915	8.7966	5.9975	3.9069	4.9985	-0.72818	2.932	1.3566	5.804	4.0525	-1.0344	-7.1565	1.7684
-8.2085	-14.961	-11.618	-15.13	-9.6226	-12.431	-12.213	-14.792	-12.623	-16.234	-11.89	-13.618	-11.315	-5.6455	-9.4907	-17.081	-13.121	-17.151	-8.8085	-13.66	-19.286	-15.392	-11.697	-14.015	-20.721	-12.548	-16.087	-9.6042	-10.827	-11.475	-17.766	-18.196	-11.466	-13.916	-16.729	-13.267	-11.453	-15.692	-17.957	-20.014	-14.277	-16.74	-11.051	-9.5466	-14.913	-14.151	-16.362	-11.72	-15.839	-13.727
-1.9854	-2.0206	-8.7441	-3.9509	-11.615	-6.6217	-6.8918	-2.0102	-5.9201	-9.4717	-3.7965	-10.058	2.4724	0.45708	-4.4486	-5.2059	-6.4635	-1.9446	-2.0985	-2.9858	-7.9082	-3.5084	-4.4304	-5.9863	-1.8899	0.99681	7.3294	-4.2481	0.78572	-8.9628	1.0433	-2.362	-8.3038	-3.841	-4.3835	-8.0324	-6.207	-9.87	-9.5468	1.5044	-4.7533	-13.054	-0.55725	0.78654	-4.5707	-3.5781	2.602	-11.755	-0.83013	-11.151
-10.876	-14.207	-15.404	-14.816	-13.331	-10.158	-11.106	-10.975	-14.704	-8.918	-15.485	-14.269	-10.079	-9.8782	-12.188	-11.636	-7.2181	-17.866	-2.68	-7.6309	-9.0957	-11.053	-12.912	-11.143	-15.09	-3.2417	-11.804	-9.6998	-13.951	-11.385	-11.827	-11.442	-4.9975	-9.4242	-15.371	-15.409	-13.899	-10.627	-14.669	-12.873	-13.697	-12.28	-11.174	-10.113	-8.7104	-9.6595	-3.113	-7.4117	-9.8212	-8.7544
3.139	-0.622	5.0227	1.1381	-3.6938	5.9912	5.7291	0.85204	5.5493	-0.0082323	0.58681	1.8937	-4.2243	5.2173	-3.2714	-4.6562	1.2603	3.0193	-2.4528	-0.12592	-3.606	-4.679	0.69952	-4.9214	-0.05249	-2.7535	-4.0536	2.3142	1.3277	5.9646	1.4528	-0.52769	0.048252	12.599	-1.4306	-3.5845	0.18045	4.2306	-0.30784	0.62627	-1.5449	1.339	-1.7706	-3.8413	-2.0855	-2.9233	-1.7479	-0.66163	-9.5123	0.667
11.902	-0.10933	4.8196	6.5601	-2.8545	3.6349	3.1814	10.153	9.3925	-0.57837	13.111	1.8557	10.257	4.8205	9.5178	9.5059	7.9352	6.904	9.0126	3.7602	3.3153	7.2034	6.7234	3.8616	9.245	4.0119	3.0203	-1.806	4.843	6.3755	8.8473	-1.831	3.7952	13.271	2.9927	6.0551	6.0955	-0.55808	8.1819	3.5293	8.6537	8.9763	3.6475	3.59	-3.0814	10.691	6.7806	1.212	-0.13124	5.8648
3.6943	0.19999	-4.1999	5.7601	2.0638	0.044688	7.5891	2.5018	5.7163	5.9604	3.6157	-1.8155	5.7025	4.9662	6.8424	1.5207	9.2643	3.1916	5.1557	5.9071	3.8587	5.5861	6.2159	4.0292	2.8453	11.41	-1.9678	8.6192	0.3442	3.5999	2.4411	4.1428	2.7162	5.4713	-0.053797	10.896	5.8563	5.0641	-3.3544	8.4156	2.2502	1.519	1.4392	7.6903	-0.41075	0.56176	1.2907	10.082	5.8423	7.006
-11.677	-15.13	-12.638	-19.351	-11.011	-6.9541	-17.833	-11.489	-15.233	-10.67	-16.493	-19.499	-10.237	-17.593	-14.907	-13.824	-17.567	-15.791	-12.975	-9.6633	-16.121	-13.42	-11.067	-13.532	-13.971	-18.496	-17.639	-11.074	-8.7856	-12.518	-17.029	-13.126	-16.251	-16.764	-6.9649	-20.109	-15.393	-14.48	-18.452	-16.419	-14.536	-12.214	-10.386	-12.053	-16.065	-8.9407	-5.318	-13.01	-11.875	-21.312
-0.89538	-1.6232	-3.8145	-3.7057	-2.1705	-6.1615	0.56462	-0.35147	-0.95796	-2.2024	-3.3987	-8.7709	0.20732	-3.5306	-6.0621	2.0775	-0.64496	1.4143	0.65606	0.5701	-1.3965	-3.5659	-3.7386	-0.53116	4.8198	1.6712	5.002	-0.30765	-2.3291	-2.4001	-1.9904	-2.3193	1.654	-1.0911	-3.1625	-7.7715	0.37227	-0.041474	-8.8315	1.4143	-2.7313	-5.4815	-4.5485	6.0834	-2.0579	2.4896	-2.1889	0.53725	3.0427	1.5444
9.9961	9.4741	11.87	11.052	3.4433	11.167	10.228	10.947	9.8214	7.9692	15.288	9.6183	10.304	-0.0092578	11.612	7.36	8.1043	11.697	9.2558	7.1769	12.131	9.5312	10.267	10.187	10.242	5.5382	10.799	8.0261	4.0617	14.751	12.026	5.784	10.101	8.9255	6.8546	10.424	3.3432	9.516	7.4705	12.572	8.6155	8.1989	7.8377	7.5548	8.8444	9.4542	10.133	10.612	8.358	13.861
-10.876	-5.5212	-9.7029	-14.787	-4.6494	-5.8084	-5.5263	-2.6187	-7.431	-8.8071	-6.6974	-10.039	-4.2243	0.43523	-5.6735	-10.794	-5.6712	-15.828	-7.8081	-3.1682	-14.613	-7.2872	-8.1374	-10.689	-3.8843	-12.005	-9.1478	-9.2462	-2.9465	-15.977	-8.7173	-10.766	-9.6901	-3.8999	-6.7729	-5.635	-6.4488	-10.679	-9.9391	-1.8823	-11.912	-3.6684	-8.6477	-5.7466	-5.5372	-3.5307	-0.72587	-4.7072	-9.9401	-7.0394
-2.4745	-1.2361	-2.3442	-6.1042	-6.6802	-1.9473	-0.33719	-4.9948	0.14627	4.116	-5.7511	-1.5857	-3.4291	-5.7322	-4.1267	-5.8716	-2.0566	-9.3719	-4.0223	-10.394	-3.8081	-9.2353	-7.0862	-7.5316	2.227	-4.9296	-7.3994	-8.4186	-10.554	-2.3124	-3.2116	-4.6561	0.31606	-4.4068	-0.83062	-5.7577	-0.21226	-2.9886	0.87414	-0.98276	0.22973	-3.0916	-7.3301	-2.5961	-2.0092	-0.42973	-5.9353	1.998	-1.6998	0.39879
2.6608	8.5957	6.5939	4.3104	5.8823	6.0864	5.1062	8.6053	5.4859	2.224	8.6855	6.1401	3.4599	6.3968	11.696	3.0368	-1.2687	7.2563	1.8004	4.4331	-1.5406	0.92828	3.6232	4.3095	4.6633	-3.4295	9.7614	-0.79867	5.7046	-0.58128	11.105	7.5615	6.6824	9.2387	3.3539	2.4305	7.2237	4.6963	2.334	4.6859	4.9152	2.9994	2.9171	-0.20411	2.3821	8.0788	3.538	3.0265	6.4448	3.2772
-13.024	-4.5855	-4.4248	-15.504	-15.758	-4.9689	-8.3033	-11.832	-15.638	-10.666	-12.528	-7.0211	-9.1718	-9.629	-10.564	-19.479	-3.211	-8.1502	-16.684	-6.7767	-13.454	-12.629	-12.713	-8.6007	-12.076	-9.3091	-13.76	-5.1382	-10.052	-11.644	-12.305	-10.647	-10.41	-14.869	-12.257	-8.1485	-16.935	-9.0358	-12.279	-13.256	-11.354	-14.343	-13.985	-4.4015	-8.6401	-7.6655	-9.0085	-8.5225	-13.865	-10.623
9.2111	8.3488	4.4109	3.782	0.010967	3.4655	1.0906	-0.86332	3.8912	2.5378	8.373	4.2678	8.0081	7.9655	7.5978	5.2418	12.271	8.1137	5.4912	8.5051	2.4721	7.3757	2.3137	7.4712	3.19	8.7634	8.5917	5.0338	8.4426	0.22634	3.6943	3.9345	9.4419	12.456	2.3432	6.9388	3.7488	0.7364	-0.2718	2.3328	8.4862	6.7701	2.4828	7.1806	5.2017	1.8982	3.4984	8.0847	6.9987	0.9151
-6.9462	-4.3175	-9.1777	-12.607	-15.495	-17.374	-12.645	-8.5314	-11.272	-10.999	-14.224	-14.001	-14.055	-19.042	-6.4064	-10.931	-6.9265	-14.252	-6.4742	-2.7792	-13.859	-8.1169	-14.738	-11.633	-11.607	-15.029	-9.5771	-8.125	-18.651	-9.4039	-6.221	-14.731	-15.215	-10.654	-14.497	-14.855	-13.303	-22.767	-7.6242	-12.881	-6.7893	-9.593	-6.632	-10.867	-7.7458	-14.087	-13.558	-11.249	-17.625	-13.867
-4.3107	-14.082	-12.795	-17.635	-14.852	-11.564	-17.424	-12.181	-16.101	-13.153	-14.965	-14.026	-8.3925	-8.7771	-13.027	-21.564	-12.792	-19.871	-11.282	-15.116	-16.73	-13.895	-16.474	-17.882	-10.633	-15.368	-10.522	-9.4234	-13.882	-8.7146	-7.2554	-5.1998	-16.07	-9.7935	-6.6602	-15.969	-11.631	-12.684	-13.914	-6.2949	-9.0125	-14.809	-16.272	-11.226	-14.403	-15.085	-8.9102	-14.08	-11.568	-12.629
-1.7988	1.1689	1.4959	0.69958	-0.58017	4.0441	2.9709	-4.9048	0.94957	-1.6205	2.2731	-5.2244	-3.9459	-4.0489	-6.5238	3.8508	0.33199	5.5279	0.37812	2.0337	-4.061	-1.0794	-1.3299	-5.6652	-6.5759	-3.3439	0.39439	2.412	1.0952	-1.5585	-3.8114	-0.28761	8.5372	-0.61936	-3.1399	6.9019	-6.8226	-4.2532	-2.3006	-5.2339	-3.7338	-4.8933	1.9104	2.5837	2.5277	-1.2621	0.75375	-1.5525	2.839	-5.498
-4.1705	-0.29607	-8.525	-3.8901	-0.045784	-1.7558	-6.8988	-7.0522	-2.4772	-2.0552	-7.7632	-6.1201	-11.906	-0.67478	-2.3839	-3.8037	-6.6356	-9.2795	-5.4394	-7.6325	-5.5729	-7.0716	-7.8524	-10.505	-8.4772	-5.1565	-8.8568	-8.6988	-4.0504	-8.223	-6.0307	-8.388	-8.2257	-8.6602	-2.2077	-5.746	-8.1702	-1.0367	-5.0614	-5.6969	-3.7858	-2.3995	-5.08	-1.2256	-4.5352	-8.7082	-5.0432	-6.43	-1.8143	-5.5184
5.4672	6.8519	6.7789	5.9016	3.2484	3.7462	2.3417	4.0236	4.215	11.243	5.1624	3.63	5.2585	10.685	5.7132	2.1568	2.8014	2.3452	1.4657	12.302	1.9502	4.844	0.91462	4.6127	5.5757	12.184	4.0807	6.9638	5.0688	2.4893	2.5984	7.5342	3.6053	4.223	7.5534	10.014	10.707	2.0425	7.4849	5.4404	8.3273	11.227	2.3421	8.8004	3.1948	6.1749	5.2221	3.3219	3.8264	11.094
-18.854	-13.344	-19.988	-15.718	-15.801	-19.916	-9.3356	-13.303	-14.6	-6.9173	-17.075	-12.234	-16.305	-18.032	-16.268	-9.8157	-13.71	-15.108	-10.884	-11.475	-17.34	-17.391	-11.521	-14.546	-17.704	-18.397	-6.885	-17.295	-13.39	-18.445	-14.191	-8.9578	-9.4189	-11.78	-12.932	-14.587	-15.504	-11.709	-11.047	-16.557	-11.146	-17.228	-11.525	-15.817	-14.557	-16.158	-16.33	-12.387	-9.927	-10.771
9.6169	-0.3579	4.9015	-3.0698	-4.0102	-6.6137	-5.1115	-4.1045	2.6792	0.3691	-3.5921	-3.4728	-0.36533	-0.038555	-1.6587	2.5906	-1.4275	-0.0047112	1.3077	-2.6841	-5.8396	-0.10854	-0.68715	-2.3551	-5.0069	-1.4891	-2.7008	1.4349	2.6456	-9.1903	3.6867	4.1332	-3.3288	1.0522	-3.6456	-9.0994	3.0125	-3.666	-3.1367	-2.5413	-1.8093	-1.1463	2.6618	7.5317	-0.27359	-1.9726	-0.44179	-1.1655	-1.0561	6.5718
-1.4051	-2.398	-4.6093	2.9248	-5.7127	-5.7631	-1.2293	-6.0542	2.4612	-6.0027	-0.91971	0.042744	3.673	2.8734	-4.451	-2.4433	-8.7559	0.71475	-0.0022667	-5.4703	-2.9615	-3.1378	-2.3645	-0.58871	-2.558	-1.2006	-2.698	-1.2681	0.83501	-8.618	1.7928	-3.3222	-1.7312	3.8265	-4.1823	3.6481	4.0071	-4.2301	-4.5	1.6107	-0.50281	-1.1368	-2.2737	3.5947	-2.6728	-0.99588	-10.132	0.53418	-6.8354	2.2121
-7.4004	-11.954	-6.7254	-7.9425	-9.9715	-9.1803	-17.44	-6.9011	-10.602	-10.542	-9.7896	-12.753	-18.43	-11.061	-14.695	-6.8089	-11.484	-11.415	-11.611	-13.485	-21.376	-8.507	-9.732	-10.019	-8.1835	-11.492	-9.7928	-1.7095	-12.739	-9.0485	-8.702	-9.2455	-11.987	-11.117	-7.5111	-4.9999	-15.942	-14.555	-11.283	-8.8235	-0.38543	-11.588	-13.645	-8.6632	-13.927	-13.01	-12.267	-3.9318	-12.229	-14.62
0.026791	-0.42529	-0.92847	3.0255	-3.1122	-6.8821	0.71255	-0.60283	1.9579	5.7817	-3.9527	-5.1434	-3.5278	3.7011	1.9485	0.54627	-2.9266	-4.5763	-6.7922	-5.085	-1.2081	0.76552	-4.1285	-1.994	-5.066	3.5476	-0.52734	-10.712	0.90243	2.9938	2.8092	-3.1124	-4.1494	0.31837	-0.53107	0.50487	-2.0499	-7.3625	-7.5429	-7.6418	8.6952	-0.013173	-3.2129	-0.26596	-1.0061	-5.5777	1.2375	-5.9919	-0.6413	-0.16573
3.6659	10.177	3.174	10.501	2.6732	7.3061	8.5566	8.0544	2.9408	11.49	4.6047	10.369	2.6055	9.7968	8.6361	6.1751	5.8112	11.955	1.6747	6.6945	4.4	5.9965	7.5741	6.75	7.219	4.3793	1.0704	6.4052	3.895	6.1122	8.6086	6.4655	10.415	12.286	4.2484	6.0804	8.6074	11.735	3.9978	2.8235	11.15	0.094768	8.6198	9.3646	9.2849	7.4148	11.031	7.0807	7.8467	8.776
-7.9856	-5.0527	-1.5579	-4.8089	-6.7533	0.056335	-9.3344	-8.3233	-0.77952	-7.8167	-0.20418	-1.516	-10.44	-2.3825	-7.2711	-2.1	-7.118	-7.3368	2.6274	-9.3322	-6.7906	-6.7795	0.1781	-6.8284	-2.6287	-5.7934	4.0633	-9.2597	0.16145	-4.1401	-4.6423	-5.1522	-1.8968	-1.5336	-8.8575	-2.4429	-1.5171	-5.9426	-6.069	-0.82443	2.2903	-6.3575	-4.5357	-2.6108	-4.3454	-2.5368	-6.888	-6.2847	-6.1749	0.3506
13.245	12.363	10.794	8.9892	9.7413	9.1438	12.426	8.5385	7.3096	7.2054	9.5543	8.7458	11.245	11.387	14.329	16.663	9.8795	6.5044	10.938	14.784	4.3985	15.527	10.943	11.021	15.29	10.779	12.771	12.193	5.7444	10.408	12.278	17.168	2.6921	5.7996	9.7492	9.0118	11.164	10.751	3.6823	13.266	13.671	10.571	14.495	8.6293	5.0599	11.077	13.166	14.904	9.9851	12.632
3.8059	-0.59631	-0.10565	-1.1433	6.6686	-0.4769	-6.6697	-3.7317	-6.3242	-3.9978	-2.8091	-0.49575	-0.81581	-1.3566	-5.1699	-0.054443	-0.16258	-0.84295	-2.5299	-0.35751	-1.9777	5.8529	-6.0891	-3.2394	-1.3685	-0.16104	-2.1028	-0.22737	-9.2265	-0.24111	-1.1249	0.22758	2.9001	-0.61267	4.3299	-6.895	0.82114	0.57343	0.8872	-1.0892	-2.072	-2.0153	4.2757	2.049	5.2496	-4.6986	-4.0366	-0.16672	-1.859	4.144
8.5871	3.7097	-4.0907	3.3144	3.1993	7.3373	2.0663	-2.8025	2.4417	8.4659	3.1171	5.0545	2.2177	8.4179	2.551	6.3753	11.134	9.4855	3.8186	9.0827	4.178	0.25199	2.464	7.2044	2.6126	3.7082	3.3058	1.1566	3.4448	2.169	6.7572	0.51182	6.0169	4.4347	3.5233	2.5055	2.9003	8.9263	7.8695	5.9719	4.2588	6.8916	7.0038	-0.34719	3.7425	0.87221	2.9036	-0.51523	10.45	13.599
-12.605	-10.559	-12.996	-8.9754	-6.6871	-6.0279	-11.752	-7.054	-10.84	-10.933	-9.6646	-7.6625	-5.4861	-7.4993	-14.79	-6.7422	-11.164	-12.914	-13.173	-15.896	-16.203	-7.2879	-13.388	-6.69	-11.121	-11.363	-9.8283	-5.9062	-16.645	-13.627	-9.8632	-8.119	-6.1584	1.3306	-15.626	-9.205	-8.1269	-19.292	-19.874	-7.3852	-7.2226	-13.306	-9.6933	-14.894	-7.6788	-12.966	-6.3559	-13.044	-8.9231	-8.438
-12.014	-8.3725	-7.9718	-7.7111	-14.891	-14.755	-6.1061	-14.527	-10.433	-9.0488	-11.584	-15.453	-11.258	-11.436	-6.9486	-7.8432	-10.65	-15.418	-7.8664	-12.825	-12.915	-11.55	-9.3824	-6.0659	-13.189	-8.8131	-16.606	-7.2592	-11.243	-14.348	-4.9296	-10.814	-12.266	-15.995	-9.7345	-1.8399	-5.5027	-13.588	-6.9159	-12.853	-9.4645	-10.182	-14.876	-10.788	-10.843	-8.5867	-18.278	-11.751	-11.553	-7.9349
5.3691	1.0742	-2.3578	0.43104	0.19022	-1.0009	2.8252	-2.9471	-7.097	-2.0044	-2.1928	-0.28261	3.8338	1.5865	0.39224	-2.6379	0.029204	-5.2372	0.70498	3.2954	8.9323	2.8158	-3.6518	2.4582	1.9522	0.16586	7.8227	4.0448	-7.9812	5.8304	1.2826	1.1798	-0.068242	7.074	2.4645	-1.9923	-6.0534	-0.32295	-2.7172	4.5683	-1.5983	-2.62	-3.6904	-4.532	3.643	-0.49232	-8.9684	2.1786	-9.9615	-3.7235
0.55875	7.9129	-1.9372	2.2394	4.0886	-2.923	0.25862	1.524	-1.0716	-2.1612	-3.683	0.36427	-5.4229	-3.3619	-2.5943	-3.4692	0.090874	-0.57259	-1.3528	-3.8558	3.8922	-0.15087	-2.7034	0.27769	0.871	-4.3575	7.0463	-0.3303	2.3362	9.0124	-5.0552	-3.2094	-0.035425	-1.5819	0.23869	-0.075701	3.6416	-4.3227	4.3912	1.375	0.35802	0.58179	1.2654	1.6364	4.231	-4.3361	1.6575	-2.718	3.541	7.5395
-13.784	-13.354	-15.166	-21.205	-15.659	-8.9202	-13.088	-7.2711	-12.033	-8.9565	-16.56	-16.385	-10.42	-12.749	-13.769	-14.292	-11.796	-10.85	-16.201	-12.813	-16.452	-17.013	-11.281	-12.664	-18.468	-14.643	-12.368	-14.914	-22.789	-11.583	-17.023	-20.589	-18.037	-5.7609	-12.833	-9.8688	-15.018	-15.432	-12.537	-12.681	-13.708	-14.349	-9.3696	-9.5626	-14.308	-14.738	-12.806	-15.077	-13.035	-11.692
5.6998	6.6979	2.431	1.1654	4.051	6.6019	2.1386	3.389	2.837	-2.2379	-1.3755	2.183	3.3349	-1.1548	3.3674	1.1754	0.22331	8.3411	8.4849	-1.8514	-1.5083	1.8194	3.239	2.0434	-1.204	-1.4685	3.9862	0.39207	3.9086	4.4924	1.203	-2.1747	0.22361	3.3697	1.2351	0.52438	2.4213	1.0844	1.4505	-2.7283	2.8079	1.6715	0.067914	9.0065	-5.1705	3.6706	-1.5472	2.5255	-8.5058	5.9399
8.2399	-2.6313	-3.6528	-6.7923	1.3493	7.7178	-6.5108	5.6704	-0.33344	3.6035	1.5845	-2.521	-6.242	3.288	-1.1529	-0.046771	2.5169	2.1678	-2.5794	-6.2751	0.44058	-2.138	2.2518	1.1609	-0.82246	6.1909	1.6737	-0.50282	1.3165	0.33476	-4.9794	2.8238	1.6273	4.0515	11.757	1.2574	-0.93958	5.0197	-4.2213	0.041811	-0.049662	2.1781	0.6828	0.51567	2.0758	-4.4359	3.8452	9.8455	4.9022	5.6516
7.1922	-4.8946	-5.5791	-5.3404	-9.7267	-5.171	-0.68192	-9.9504	-4.1964	-3.0005	-6.2572	-2.4131	-0.61008	-5.7165	-6.089	-3.8188	4.6175	-5.0059	-5.4564	2.4907	0.62977	-6.9818	-6.9791	-2.2335	-1.3439	-0.57244	-4.5767	-4.1446	-7.3773	-6.6005	-4.6587	-9.0557	-8.723	-1.5758	0.31402	1.104	-5.5571	-5.9562	-7.4277	-7.9333	-2.7193	-2.0857	-0.52234	-3.8771	0.70387	-0.34808	-6.1323	-9.3078	-2.2033	-7.7041
-0.72949	-5.7366	-4.521	-6.4242	-9.4697	-10.243	-12.505	-7.4068	-6.2062	-9.9552	-3.0805	-7.9338	-9.2672	-9.0777	-9.9773	-7.0922	-4.7723	-8.8034	1.6828	-3.6625	-1.3567	-5.8087	-8.3067	-4.3941	-2.2006	-2.2731	-8.5071	-5.6222	-6.5022	-4.2736	-6.5171	-11.847	-4.2362	-7.6761	-0.49648	-10.776	-3.8934	-9.3521	-7.2239	-6.3856	-4.851	-11.383	-9.123	-3.5209	-12.406	-3.7687	-4.1197	-3.7108	-5.7147	-2.8421
-9.1029	-8.511	-6.9325	-7.4881	-13.257	-9.4925	-12.241	-9.1013	-7.3009	-12.021	-6.6497	-6.2826	-10.013	-5.6859	-7.3138	-9.3077	-5.4104	-10.572	-11.56	-8.661	-2.7165	-13.5	-14.322	-5.2494	-6.7151	-8.3721	-6.4367	-10.171	-17.292	-4.4323	-12.204	-7.8489	-8.5759	-9.5187	-7.0719	-4.9108	-9.1086	-12.844	-3.9127	-1.7854	-9.9575	-10.105	-7.2154	-10.479	-13.676	-15.159	-7.7796	-11.075	-5.7842	-9.4593
-15.281	-8.511	-3.9738	-11.836	-7.7962	-18.65	-9.1764	-11.57	-9.9797	-13.036	-5.0572	-9.5662	-11.421	-7.4045	-9.603	-11.845	-10.194	-6.5104	-14.694	-15.903	-11.875	-9.8637	-14.764	-15.661	-6.3738	-15.179	-16.191	-13.043	-8.5891	-10.743	-12.603	-12.878	-8.9314	-15.669	-17.615	-15.925	-15.324	-13.114	-13.115	-13.686	-16.848	-11.777	-13.531	-11.123	-4.6478	-5.3797	-10.281	-10.364	-13.205	-13.736
-11.982	-18.449	-6.8992	-17.626	-15.775	-17.785	-12.152	-14.586	-11.556	-14.693	-5.0379	-16.749	-16.101	-18.795	-12.024	-6.5522	-18.194	-18.045	-17.987	-15.431	-12.855	-15.458	-13.54	-9.0617	-4.3701	-10.918	-18.623	-20.119	-12.755	-12.097	-13.8	-17.292	-15.872	-14.483	-14.352	-7.0532	-8.2443	-9.0633	-6.4118	-14.826	-11.144	-15.383	-12.354	-17.063	-14.273	-16.888	-9.8186	-10.051	-15.309	-13.846
-17.173	-15.592	-11.199	-15.753	-19.079	-17.829	-11.836	-16.261	-13.451	-15.956	-9.1623	-10.145	-10.131	-11.407	-13.9	-14.703	-17.118	-14.428	-18.384	-19.605	-16.476	-14.487	-18.549	-11.444	-17.347	-14.751	-16.432	-11.945	-13.236	-14.751	-14.919	-18.192	-15.899	-4.2082	-7.8579	-16.473	-13.464	-15.894	-13.413	-21.797	-11.265	-12.612	-13.801	-21.403	-20.692	-11.358	-11.64	-9.7667	-10.077	-15.08
-3.0495	-4.4055	-3.4934	-0.13577	-5.3915	-5.8089	-2.5472	-6.4116	-4.0232	-7.4647	-4.2493	-4.1055	-6.4262	2.4276	-1.749	-5.8658	-0.26676	-9.5749	0.40226	-4.9705	2.4501	-2.4811	-7.095	-4.5967	-5.1874	-4.1811	3.2351	2.7529	-4.4998	-2.5311	-2.4454	-1.3454	-3.4646	-5.1541	-3.4508	-9.8516	-4.1535	-3.0908	-7.7448	-3.7119	-6.2602	-3.1064	-8.7071	-3.0431	-1.0222	-1.0473	1.8386	-10.956	-8.2549	2.6836
8.6082	3.582	7.2554	4.2487	10.008	3.4999	-0.46009	3.9802	4.4054	5.7926	9.7851	5.4463	8.7191	7.4428	-2.5331	5.6031	8.9589	8.1679	2.5016	-2.3243	7.7551	2.8171	5.9985	-0.97215	1.3814	2.765	0.6428	5.7112	6.3972	7.5049	5.0067	5.8705	8.6204	-1.6437	-1.3422	0.52282	8.2892	6.8592	5.6684	5.1442	1.0384	2.5828	5.4407	6.7078	5.5102	5.5213	6.5294	8.9748	4.9648	7.0154
-12.885	-11.181	-9.1915	-11.667	-7.7185	-9.6202	-10.52	-11.858	-8.0774	-7.2314	-12.589	-13.545	-12.289	-8.615	-16.925	-11.859	-4.6961	-10.955	-9.0952	-7.5828	-10.76	-8.0087	-8.9177	-4.1564	-14.493	-8.7715	-11.868	-11.677	-7.1807	-14.073	-11.365	-5.2672	-6.7152	-6.676	-5.9035	-10.512	-13.937	-5.1952	-0.79457	-8.289	-11.509	-3.2719	-6.4752	-14.665	-13.209	-13.813	-10.221	-7.3374	-13.508	-9.1938
-13.351	-19.062	-14.444	-14.534	-13.332	-9.7489	-15.295	-12.634	-11.923	-23.289	-14.353	-15.692	-20.675	-7.8919	-15.595	-15.521	-7.3829	-12.746	-18.659	-15.661	-14	-16.023	-14.814	-15.917	-18.489	-16.15	-11.175	-21.002	-14.644	-18.582	-20.981	-17.481	-13.598	-16.016	-7.966	-19.236	-18.533	-12.203	-14.161	-10.144	-16.908	-14.038	-10.871	-18.858	-8.1022	-11.967	-6.3192	-11.764	-8.801	-14.734
-11.066	-12.884	-6.3953	-17.033	-15.819	-12.829	-14.294	-14.613	-16.341	-18.733	-16.134	-11.933	-13.792	-15.96	-20.11	-11.957	-13.436	-13.872	-18.498	-14.97	-11.645	-7.3192	-14.624	-10.924	-14.901	-15.459	-10	-12.644	-8.5756	-14.641	-15.869	-9.2608	-10.182	-5.0658	-14.279	-9.0379	-14.504	-10.226	-13.225	-18.312	-11.785	-10.109	-16.079	-14.13	-12.894	-3.9894	-16.067	-13.853	-13.51	-12.132
2.5329	-5.9273	-2.2984	3.8916	3.0532	1.0699	-1.9855	4.5156	-0.008	8.4901	-1.7912	1.109	-0.46783	0.20876	4.0292	-2.2923	2.244	6.9003	-3.6336	-2.4002	-7.1154	1.937	-2.3193	-1.4826	-0.013454	6.1902	-0.51851	0.96892	-4.1056	3.3439	-11.645	3.0812	7.2231	-3.2758	-6.1091	2.5426	-1.8843	4.3182	-0.91848	-0.7494	-5.42	-1.896	5.3398	2.14	-3.4211	1.8176	-1.7472	-1.1078	-0.0091274	-0.39134
4.2109	-1.8918	0.20746	2.4952	-1.9743	-3.0888	4.1367	-9.7352	-1.0868	-3.5524	-2.7173	-0.81776	-2.1208	-3.9295	-2.6056	0.79112	1.4344	2.8499	2.2127	-2.2973	6.2877	-2.7807	-3.4454	3.7552	0.61386	-0.29203	2.6167	-2.8176	-3.769	-0.18705	-5.2523	-4.5894	-0.16554	3.1168	1.7481	0.40427	-7.4202	-5.7052	-7.1149	-8.0803	3.887	-0.07358	-3.2606	0.90495	3.7948	-0.33983	-3.7869	-3.0823	-4.723	0.35897
0.3227	0.65189	5.6141	1.0823	2.8213	-3.7314	-0.39765	-0.7746	-0.044756	3.1122	-0.40613	-1.3346	1.5638	0.88845	-4.6811	-3.0064	-2.5432	-8.1385	1.6673	-1.0944	2.4161	0.70629	8.2826	-3.7473	2.6626	-1.4465	1.4751	4.1089	-2.8997	-2.4875	3.5859	-6.1326	4.9899	-1.285	-0.43752	-1.6391	3.6825	5.6763	1.582	9.2376	-3.0083	1.9876	-3.8852	-2.9175	-0.36841	1.7646	-0.62454	0.34287	1.9291	5.2814
-5.5479	-13.17	-5.7501	-15.258	-6.2668	-5.1985	-15.849	-6.1057	-6.8766	-4.8452	-6.1114	-17.952	-2.1318	-16.308	-9.9091	-10.611	-11.159	0.37337	-6.5913	-7.2951	-11.55	-7.5156	-10.577	-9.6055	-12.545	-9.4128	-12.911	-10.229	-7.3827	-5.7853	-10.785	-4.2912	-10.265	-7.0139	-14.309	-8.2793	-4.1199	-15.521	-15.933	-2.2437	-11.984	-6.7626	-17.989	-5.6771	-15.333	-10.333	-12.821	-9.7613	-11.553	-7.8979
0.52021	-3.2826	-3.2134	1.2544	1.9547	-2.2126	-1.5365	-0.69778	-4.927	-1.3196	-7.8107	-0.54434	-7.143	3.5551	1.129	2.4662	-6.9521	-4.2371	-5.9545	-6.2982	-6.4977	4.2141	-1.3355	-7.4187	-1.1832	-5.7691	-6.6391	-2.3165	-4.0256	-0.27022	-1.9014	-2.294	-3.7577	-2.2779	-3.5594	-4.1508	-7.8383	-3.5102	-0.3782	-4.2333	-11.686	-3.4728	-6.9478	2.8089	0.19374	-3.8569	-3.6548	-4.5463	-1.982	-1.1053
-16.475	-20.144	-24.454	-16.712	-14.166	-20.83	-20.192	-23.652	-23.552	-22.305	-22.458	-24.24	-11.727	-21.14	-21.478	-26.104	-21.773	-21.213	-19.316	-23.751	-22.594	-26.032	-21.127	-20.627	-18.505	-23.021	-19.144	-19.935	-23.683	-16.524	-22.173	-19.73	-21.238	-18.278	-27.541	-19.882	-14.626	-21.927	-16.938	-15.352	-23.377	-24.782	-21.234	-23.098	-22.968	-17.765	-16.609	-25.08	-22.994	-17.843
-5.5612	0.79372	-8.8256	-13.444	-5.5408	-5.1485	-3.7529	-4.8791	-8.3475	-9.1552	-4.2599	-1.7417	-9.1129	-5.9424	0.19369	-3.3675	-1.5813	-8.0756	-1.9427	-4.6349	-6.9127	-8.7265	-1.4344	-1.1656	-13.405	-1.606	-7.044	-11.317	-10.188	-5.0736	-8.1647	-2.0306	-1.1757	-2.125	-11.31	-7.1287	-5.4285	-7.3108	-6.199	-10.113	-7.701	-7.0138	-8.5828	-10.46	-13.036	-4.0676	-9.4328	-0.17081	0.22382	-8.5735
9.6784	2.0014	3.7898	2.0233	9.3379	8.5809	-1.7869	9.8161	8.4525	9.4087	-0.7899	2.0234	4.4931	0.45046	4.8813	11.364	5.0041	5.6369	0.66468	4.0016	2.7277	8.5029	10.645	10.517	7.8902	12.479	5.4079	4.9313	4.2531	1.5644	3.0713	4.1557	7.5656	1.0879	7.8221	5.128	8.5118	0.8617	9.8761	6.937	6.3895	12.866	9.2895	9.2074	-1.2285	0.85899	6.9808	6.0218	0.83846	5.6396
-9.1397	-9.9665	-8.2018	-10.985	-14.406	-5.7812	-10.983	-18.558	-14.604	-4.7468	-11.464	-18.055	-10.318	-5.3217	-17.882	-8.9053	-7.8044	-7.128	-10.381	-12.452	-11.548	-4.4548	-8.9233	-11.004	-9.6958	-9.5561	-8.1903	-14.32	-7.2336	-12.03	-8.8495	-7.7482	-12.592	-14.253	-7.2655	-2.7749	-1.6146	-11.593	-12.485	-12.053	-17.071	-8.6699	-11.54	-6.0431	-4.3427	-2.9739	-6.22	-14.319	-7.1118	-7.6247
-0.28269	1.7427	-5.6957	2.2055	0.084764	1.8559	-1.7085	-0.58922	-1.6705	0.38681	-3.004	-0.17648	5.1434	-5.3022	4.0279	-2.676	3.6931	3.9798	-7.0654	0.024722	-6.0245	-1.5101	0.50416	4.1728	-3.4201	3.6652	0.55684	-4.0188	4.2801	-2.4339	0.82434	-2.0827	2.2803	-1.3386	-1.5371	3.5874	-0.9421	1.8789	-1.5027	-1.9275	-2.493	-0.258	-6.4972	-4.8859	-3.8047	5.1201	-2.5408	1.4841	6.6297	-1.7936
4.1598	3.311	0.62618	0.72639	-3.3906	-2.7666	1.0974	1.4156	0.24153	-0.084985	-5.0445	-1.9547	-1.2714	-2.3369	3.8242	0.25715	0.29925	-2.8752	3.3561	2.2736	5.5316	2.4051	-7.0056	-0.58718	-5.0762	4.1873	-0.88696	3.2325	-7.0036	3.6693	1.7651	-1.2082	-0.66091	0.46715	3.4813	3.787	-1.8637	3.2269	-7.378	-0.3065	0.68168	1.4461	-4.3249	-0.55091	-5.6288	-1.1499	1.0009	0.72303	-1.1998	-9.9084
-2.7258	-2.1606	-8.4032	-3.8242	-5.0856	-3.2996	-1.325	1.3976	0.97997	-5.0188	-11.754	-0.59337	-4.622	-6.9105	-0.31243	-5.1495	-1.2055	-2.8104	-1.681	-0.67232	-1.3393	-11.247	-1.6416	1.7837	0.25608	-2.2354	-2.0819	-1.4633	-2.7487	-5.0802	-7.9569	1.2478	-4.2619	-8.9148	-2.9899	-6.5239	-7.4902	-2.1758	-7.2905	2.59	-6.9907	-4.9354	-3.3572	-0.81973	4.5252	-4.9748	-5.9113	-2.7326	-0.13802	-7.8991
-27.109	-20.383	-26.824	-17.031	-22.115	-24.654	-17.535	-26.837	-27.13	-22.524	-18.859	-26.451	-18.62	-27.279	-20.017	-21.359	-25.514	-14.856	-34.223	-23.602	-19.974	-24.88	-20.245	-31.969	-28.329	-21.266	-24.842	-15.929	-22.884	-18.948	-19.16	-21.977	-22.979	-18.475	-22.373	-19.892	-27.968	-22.38	-25.043	-17.342	-20.511	-22.249	-21.975	-19.664	-23.821	-29.189	-24.887	-21.707	-19.247	-18.444
-1.5856	4.8771	6.7339	5.0571	9.0224	9.6641	6.9165	11.856	6.3772	3.6397	3.6598	0.42467	2.3224	12.165	10.453	4.5262	10.104	13.074	9.0597	11.122	2.4828	5.9115	9.0718	7.5693	8.4249	10.005	8.9367	8.7492	4.12	6.7179	5.8826	14.875	13.51	3.2928	11.016	6.0734	4.074	9.7625	7.4736	9.3265	8.2623	11.198	4.9241	4.5923	11.597	7.4909	7.8047	12.173	-3.7857	5.6665
4.8027	-3.9402	2.0076	-0.93351	-0.57016	-3.7668	1.0831	-1.3421	-0.62684	3.3049	1.4523	6.1863	3.3752	-4.762	0.46534	-6.1526	-0.81696	0.19412	0.52135	-3.4018	5.8144	-2.9656	3.8227	-6.1702	-1.8011	2.2727	9.374	-0.98805	-1.3517	-3.4306	4.621	3.0788	0.85171	-1.5779	-1.8658	-1.1531	-3.7951	-2.7116	6.9524	1.6678	-9.0063	4.6955	2.1396	-3.5127	-4.6597	0.84986	4.3027	-6.6645	0.298	-4.468
-1.765	-5.9361	1.6078	-3.1884	0.71625	-5.8054	-1.0983	-0.73984	-7.2371	-2.945	-2.2895	-0.61253	2.4397	0.48586	-10.632	-7.723	-2.2988	-4.6827	-5.0456	-4.4364	-4.8361	-5.3167	0.78837	0.73374	-5.8142	-5.5016	-3.1121	-3.1146	-9.0879	-4.7814	0.09144	3.2839	-1.7126	-2.7822	0.32158	-4.9634	-4.3974	-2.3273	-2.7872	1.1575	-3.2188	-5.5955	-1.0848	-11.018	-1.25	-3.0294	-7.8506	-0.86303	3.0332	-11.787
6.6614	10.215	1.7069	0.91136	5.5638	5.0421	2.2105	3.5047	0.61078	5.9442	3.8625	-0.75938	-0.4962	10.185	5.3465	1.7407	-1.323	2.5222	-0.14279	4.6375	1.5992	0.023323	7.6238	-0.89418	7.3801	8.1997	10.698	7.4564	8.1266	-2.8456	1.6949	5.1059	4.5848	2.3914	9.947	5.7542	5.6231	2.3194	4.9356	9.0538	6.9874	5.2182	0.22165	4.2961	3.7646	12.632	7.6421	6.2639	7.1914	0.60629
4.823	-2.4522	5.4513	6.2005	3.782	12.161	-1.5383	4.4818	1.493	8.4931	5.5061	1.3099	4.8396	4.89	5.1786	10.214	9.3055	6.3974	10.92	6.4269	0.53483	1.3159	4.732	-1.4726	9.0036	8.2712	3.9836	5.7314	-3.6952	5.6979	6.5167	10.336	10.204	18.489	0.62648	5.724	5.99	13.094	7.9283	1.8538	5.7217	6.9497	0.51763	4.4694	12.308	4.6312	10.344	0.81845	6.6603	0.54473
-3.0177	4.1661	-0.51917	-1.037	-1.2915	-4.6964	0.47149	-3.4359	-0.8584	1.8421	1.057	-7.2898	7.0822	0.3461	-4.596	1.1611	-3.7875	3.2579	-3.9819	-4.7295	-0.19064	-7.2188	-1.9662	-3.027	2.4195	2.8983	0.89116	1.6171	-4.8089	4.864	2.3534	-2.1133	-1.6777	-3.3474	3.1806	3.3792	-0.99765	-8.0874	-1.1811	-5.1811	0.28898	-7.9958	-7.2981	-0.012603	-7.3616	-3.3061	-2.4222	4.975	-6.2181	3.226
4.2047	-7.4267	1.6124	-9.3605	-0.40744	-7.185	-3.3101	-5.0676	-1.1914	-10.08	-4.7071	-6.5738	-3.8942	-4.3966	-6.7049	-6.1574	-1.1873	-2.2644	0.70885	1.8586	-5.4504	-7.2761	-4.6074	6.2494	-7.7445	-2.2752	-3.348	-0.89415	-3.3973	-3.3876	-0.49851	0.082105	1.1521	-1.6022	-6.4481	-2.3364	-6.184	1.7222	-5.9972	-3.2547	-2.396	-6.8611	-1.1698	4.9974	-1.8135	-1.6032	-6.203	-7.1798	-7.3487	3.9972
-18.345	-12.206	-15.005	-15.871	-7.6597	-12.708	-6.023	-10.509	-11.598	-11.279	-11.136	-9.855	-10.568	-7.6691	-7.8511	-7.2039	-8.7591	-8.6137	-11.283	-12.397	-11.047	-11.412	-5.3766	-15.004	-2.9897	-8.2813	-13.518	-17.106	-13.04	-15.326	-13.433	-8.9374	-6.9689	-9.2152	-11.325	-10.413	-5.606	-13.114	-16.308	-7.1428	-12.798	-11.331	-13.88	-7.5143	-13.735	-10.409	-13.896	-9.3592	-10.494	-9.6974
-8.2412	-11.747	-17.994	-8.6624	-13.087	-10.584	-8.4129	-12.39	-7.873	-9.0734	-13.013	-18.98	-12.888	-11.319	-9.9432	-10.421	-16.017	-13.335	-6.7162	-15.671	-10.411	-9.9652	-11.312	-9.2288	-11.726	-6.3915	-16.702	-9.8229	-10.142	-8.464	-3.7716	-14.222	-10.488	-11.689	-17.811	-15.482	-14.026	-9.7909	-11.986	-11.32	-13.461	-8.0149	-9.4725	-7.2944	-8.8838	-13.311	-17.161	-14.287	-9.6954	-14.871
1.8441	4.0946	4.237	2.8755	0.70545	1.0521	-3.3891	4.6276	2.0615	1.9937	1.298	3.9099	4.4335	1.8156	-2.9593	-0.85623	0.42268	9.4712	2.0309	-0.63841	-0.95305	2.2551	2.3254	2.2573	4.3917	0.64034	1.7124	1.059	1.1525	2.4731	-3.7885	-5.8986	-1.6686	2.5245	1.7009	2.4313	5.8426	5.669	5.847	-3.4118	4.2252	2.8099	-0.80102	-1.3945	1.4318	1.3113	-2.9239	0.77024	-0.48339	4.2084
1.0743	3.4694	13.895	2.3002	-0.27881	9.1479	3.9162	6.7332	6.015	5.0231	1.6614	6.6596	6.9373	3.2699	5.6944	6.2099	4.9735	6.0392	0.85456	9.5257	3.7693	2.7635	10.289	-0.63581	1.5293	11.39	-0.55773	2.3604	7.9945	-0.30455	6.9562	5.9435	3.2591	4.2186	7.2624	2.4686	7.3662	0.9117	-0.16435	4.5681	5.736	5.0443	8.9652	-0.8747	0.98239	3.6478	1.4145	4.6691	7.2014	7.3137
-0.99323	1.9812	-0.39031	3.785	1.0623	9.2171	0.67919	1.9673	4.7774	6.4609	4.1922	1.8507	5.3981	5.1919	4.9568	5.486	4.0116	3.6988	-1.5444	0.85383	3.589	1.4152	-0.59084	0.42341	3.1694	7.899	3.6115	5.5981	8.3343	6.594	6.3701	-1.2721	9.8534	-1.2097	-0.69535	0.19738	10.986	15.75	0.55306	-0.26359	4.0432	4.1771	9.4301	1.9175	0.67103	1.8001	6.164	8.8884	6.065	-1.765
-9.2711	-9.5726	-12.553	-11.793	-7.9734	-11.746	-7.4065	-9.606	-14.362	-5.8351	-11.385	-5.9685	-6.2243	-10.98	-6.2444	-7.001	-15.994	-6.6222	-9.9985	-16.564	-11.918	-8.856	-13.675	-12.311	-3.8293	-15.792	-15.196	-7.8733	-8.8019	-14.689	-12.589	-10.023	-14.192	-5.8713	-9.9906	-10.172	-9.3297	-4.8925	-10.058	-10.153	-8.5622	-8.2947	-2.8866	-10.561	-15.861	-4.101	-7.8343	-5.3929	-12.826	-5.9787
-1.7556	-1.7303	-3.6142	5.6634	1.6227	-2.7919	1.7395	3.7134	-2.9141	4.3243	3.7781	2.2541	4.0022	-1.9078	1.2138	-1.4593	-2.7039	5.4907	1.888	-3.8238	7.1684	-3.5965	-2.5319	0.51704	1.1005	-3.7727	-1.2403	3.2914	3.0534	-1.5342	-5.8266	-2.8501	-4.3922	3.6121	-1.1278	4.9463	1.1441	0.13919	7.7975	3.6596	0.37224	-3.8796	-6.717	2.1336	2.0861	1.1623	4.4286	-3.4914	-1.0226	5.708
-1.0566	0.91222	-4.3086	-9.6858	-3.8645	-0.56897	2.8555	-1.6449	0.18138	-12.006	-0.090251	-1.8573	1.2297	-7.8335	-0.5536	-9.187	-4.5691	0.078926	2.5326	-5.3072	-10.764	-2.2301	-3.2808	-2.3129	-2.3348	-1.4329	-2.9056	-3.1223	1.1085	-6.3995	-4.0881	-6.189	-2.9049	-6.5612	-4.1293	-6.3177	-6.5923	0.84211	-2.3548	-6.1628	-6.2906	4.2908	-5.2283	0.2547	-1.352	-2.5505	-7.6669	-10.029	-0.5914	-9.9264
-8.8495	-18.196	-9.1743	-12.741	-11.19	-12.241	-16.067	-8.1568	-16.753	-18.865	-7.4476	-4.1395	-7.8122	-8.7175	-9.6614	-6.8784	-14.845	-15.814	-10.039	-14.848	-12.993	-10.367	-13.164	-17.851	-12.815	-13.836	-9.6434	-8.9089	-9.3438	-15.517	-11.467	-11.751	-10.806	-9.9082	-16.168	-7.9155	-12.288	-7.3235	-13.525	-12.99	-13.624	-18.44	-14.672	-8.0369	-11.317	-3.6243	-5.1654	-11.805	-10.203	-14.455
7.6626	6.5369	12.169	13.759	6.0062	5.0484	16.215	9.3816	5.5203	15.073	-0.33164	11.102	10.632	10.995	8.7071	11.176	9.0446	8.1916	16.851	11.786	9.3594	12.765	4.2032	6.1602	7.0464	5.9159	10.459	6.086	10.166	6.7047	7.6851	10.615	9.6809	9.7988	8.4598	7.0325	4.9143	4.5878	9.9662	8.375	8.3697	11.047	15.444	13.464	7.078	7.9836	14.055	13.91	13.05	8.7675
-4.6363	7.9229	1.9124	2.9668	1.5767	2.8255	1.4388	-4.8194	0.24427	1.1724	8.8014	0.17018	-0.66353	5.1667	-1.8462	1.1488	-1.4977	-2.9801	-1.9083	-2.8587	-2.4819	2.8249	-1.9182	-2.4654	-1.9216	2.6305	0.46098	3.3509	-1.0869	-1.3489	-1.1962	-1.1011	-2.3028	-3.2164	-2.1167	1.0846	2.484	6.3196	1.2467	-1.2915	0.2449	1.9131	-2.1795	-0.74044	4.2015	-3.5825	-5.8043	3.618	10.911	1.361
-7.7125	-7.6524	-8.5604	-8.909	-13.39	-8.2716	-12.553	-7.0309	-11.093	-16.344	-3.7996	-13.916	-10.956	-11.943	-11.336	-12.201	-14.629	-11.143	-10.691	-15.072	-11.784	-7.4332	-12.103	-8.0129	-10.759	-9.8523	-13.798	-12.917	-10.012	-11.152	-12.78	-11.753	-8.7035	-18.413	-6.8382	-7.6615	-8.6056	-8.9507	-4.7673	-9.8645	-14.679	-18.728	-9.8014	-15.466	-13.181	-12.148	-6.721	-13.895	-13.02	-10.48
-14.051	-10.056	-16.157	-13.636	-12.619	-9.8488	-8.376	-12.559	-10.52	-10.547	-6.6459	-8.9786	-7.9361	-15.768	-5.4479	-5.5254	-10.537	-10.961	-13.227	-13.782	-12.881	-8.8454	-9.5528	-13.947	-9.2969	-9.7851	-19.981	-13.009	-13.483	-3.1375	-11.77	-13.366	-16.8	-9.3527	-9.4648	-13.243	-10.696	-12.961	-15.278	-12.576	-15.708	-12.473	-11.937	-17.128	-11.327	-12.15	-13.911	-15.338	-10.653	-4.9532
-17.992	-18.147	-9.9104	-15.866	-14.161	-9.6193	-10.613	-16.036	-16.166	-17.788	-16.82	-20.522	-10.674	-13.851	-15.744	-13.641	-20.603	-12.882	-14.428	-13.31	-9.4481	-5.3544	-14.713	-13.46	-23.513	-8.6137	-16.206	-11.454	-15.916	-11.65	-21.559	-12.875	-18.034	-25.466	-15.152	-20.242	-12.497	-14.512	-9.765	-14.704	-11.466	-20.547	-12.028	-15.231	-8.598	-13.456	-18.662	-16.581	-22.896	-8.1866
-2.697	2.7921	1.1765	1.4736	-2.358	1.3396	2.4837	1.5858	-5.3379	2.0227	3.2479	3.1881	8.9213	-1.5723	4.8381	6.0607	-0.15898	0.38941	-1.5575	2.5525	1.2089	1.5656	6.6245	1.8007	2.1334	-3.8769	1.9865	2.1967	2.6874	-2.4432	-2.7895	-3.0104	4.0697	0.30073	13.316	2.3768	2.9017	2.3058	-0.86768	-2.2696	0.71763	-6.2677	1.8464	-1.4514	2.2585	-0.51176	-2.414	-2.7082	-6.5251	-4.7873
-3.7381	0.079851	5.6523	0.43388	-1.2957	2.8777	4.9509	-3.56	-0.13485	5.3098	2.0806	-1.2115	4.4913	1.1724	0.3102	-0.67762	-5.6621	-4.4988	1.0836	-5.5397	0.34807	-0.75103	-3.002	3.8083	-4.3619	-2.5154	-4.6093	0.52407	-0.061082	-0.40364	-5.4258	4.2677	5.1025	3.0059	-0.72229	7.1119	1.7332	0.016174	-6.9088	-5.7069	1.3254	-4.1575	2.1006	3.2944	3.1436	-2.2094	-6.3142	-9.3937	-2.9193	-2.8287
-9.3316	-20.14	-10.075	-9.3257	-9.2267	-14.265	-13.748	-12.862	-9.3208	-15.187	-14.039	-13.519	-13.551	-14.677	-15.157	-14.763	-17.868	-13.978	-15.067	-13.828	-8.7541	-14.252	-13.385	-5.4477	-11.973	-16.004	-19.608	-13.347	-18.345	-15.697	-11.444	-11.525	-17.897	-5.1781	-12.308	-16.484	-18.599	-17.477	-9.0304	-9.2293	-17.903	-13.109	-19.055	-16.543	-16.703	-14.852	-10.296	-15.332	-13.769	-13.791
-4.3816	0.37829	-4.088	-2.2401	5.7439	0.41302	-2.8827	-3.4739	3.3607	-5.7234	-0.82615	-0.68777	3.7942	1.9308	0.15574	-2.6647	-1.2376	-1.8652	3.4959	-2.9985	2.5505	-4.3867	-2.9817	-1.7627	-14.501	3.4795	-4.0985	4.9002	-1.3846	-0.68664	-0.77017	-0.12173	-1.4523	4.8352	-0.63024	-2.5613	0.32202	4.018	-2.9999	-2.122	-1.1497	-3.5625	0.53972	-0.8102	-2.9393	5.4027	-0.4789	4.134	-3.7138	6.12
-15.437	-20.475	-12.234	-7.3163	-18.457	-4.1817	-13.396	-14.425	-16.857	-11.843	-11.634	-11.396	-5.4152	-10.826	-6.0324	-3.9702	-13.634	-8.9	-4.8902	-7.6667	-7.0573	-15.333	-18.665	-11.442	-11.231	-16.265	-17.553	-12.015	-6.3772	-11.02	-8.2248	-10.068	-19.113	-9.5043	-8.7268	-10.865	-21.409	-1.0213	-10.774	-15.958	-10.418	-13.412	-10.558	-11.428	-15.234	-12.349	-11.611	-10.747	-12.75	-12.543
-5.6036	0.15608	2.498	4.4495	-1.1894	4.2739	2.8924	-1.9179	0.34684	0.34788	1.6688	2.5778	7.8195	-2.9383	-2.5377	1.6715	1.3543	6.5677	-1.1085	5.4184	3.847	7.4783	1.2919	4.1324	9.24	0.52336	1.1934	-4.8352	-0.8305	4.0748	5.2178	3.8031	0.065235	3.4456	-2.2165	6.9858	0.94178	7.028	-5.6883	3.6276	4.2853	1.8001	4.2221	4.4259	-0.61921	3.5022	6.0979	-2.5919	2.4007	10.89
-3.0337	-11.043	0.80128	-0.12332	-11.176	-1.633	-8.585	-0.046934	1.2143	-2.5142	-7.5641	0.84784	2.5917	-3.724	2.7016	-2.6961	-0.31086	0.097601	-3.7101	3.9785	-2.7144	0.025724	-3.0466	-5.1904	-6.2912	-1.4304	-4.8046	-5.7017	-7.1048	-0.65545	0.6456	-6.5149	-9.3765	-6.5999	-0.94788	-2.5406	7.0886	-3.8518	-4.0554	1.3661	-1.9192	-2.8042	-3.7791	-6.5983	-5.7933	-4.117	-3.8279	-3.4355	0.046827	0.30847
-7.0724	-7.6516	3.2744	-9.7527	-1.5464	-3.7839	4.9975	-6.5893	-3.3303	-1.0345	-1.0886	-8.0805	-4.8626	0.16955	-0.77361	-5.9302	-1.7734	-9.5649	-5.4039	-2.4262	-8.5549	-1.5295	-4.8355	-4.8809	-3.9226	-6.7923	-2.312	-0.015884	-2.3804	-0.34848	-0.025752	3.5078	-1.6089	-2.5362	-8.4721	-6.1423	-6.1805	1.406	2.0583	-1.8232	-8.6013	0.05095	-2.0037	-9.417	-7.7915	-12.346	-3.0205	-3.317	1.4438	-7.0381
-9.9379	-9.1948	-12.593	-7.4422	-14.141	-11.542	-15.596	-15.8	-13.299	-16.054	-11.645	-9.0554	-11.409	-21.437	-7.8991	-13.647	-7.1368	-4.0354	-8.9278	-17.319	-12.371	-16.105	-17.511	-9.3784	-20.971	-13.803	-15.274	-13.092	-14.482	-16.696	-14.619	-15.379	-13.223	-12.277	-17.92	-16.116	-16.082	-11.302	-17.561	-14.045	-3.1185	-14.921	-12.01	-9.8165	-16.127	-15.058	-11.72	-13.244	-10.721	-8.2885
-14.725	-13.364	-10.904	-12.995	-7.0369	-15.075	-15.05	-13.006	-14.321	-7.3753	-9.5624	-15.355	-13.817	-13.681	-8.721	-13.918	-13.316	-7.5449	-7.4973	-11.129	-17.688	-6.6715	-12.32	-11.445	-18.441	-6.6932	-8.9058	-11.773	-5.4201	-10.899	-8.1624	-15.163	-7.9227	-11.851	-5.4148	-6.3764	-3.6521	-11.663	-9.4351	-6.2469	-13.211	-15.312	-14.763	-11.931	-4.6576	-21.702	-17.246	-5.0901	-12.89	-16.938
-0.72368	0.51603	0.79335	0.26224	-3.7199	-5.4994	0.74148	-1.7711	-5.6549	-3.3999	2.7566	9.9147	-4.259	2.7	2.0371	0.66786	2.5535	-3.9304	-1.2657	3.9958	-2.847	-1.0878	1.011	-1.94	-3.7855	-5.1869	4.5063	1.4566	-3.1353	-3.5172	4.0614	0.48626	-1.7284	-0.68294	-0.80518	-3.1257	-9.6019	-3.3077	8.8701	-5.7273	-2.2021	-0.46939	2.5203	4.4473	4.8475	3.677	0.17797	-4.977	-0.9776	-2.195
-10.341	-12.414	-15.009	-12.835	-19.035	-14.252	-11.057	-11.585	-4.6654	-11.641	-18.711	-14.84	-19.988	-12.701	-16.319	-17.518	-17.716	-8.2727	-15.786	-12.335	-10.508	-14.247	-14.727	-12.767	-13.891	-11.539	-10.32	-16.77	-11.316	-19.142	-12.956	-13.311	-19.826	-8.0704	-4.4204	-11.061	-14.41	-21.326	-13.565	-10.088	-10.288	-8.6098	-9.0858	-12.235	-15.914	-19.536	-15.469	-20.337	-14.578	-13.004
-6.4655	-4.54	-2.2015	-6.0122	-8.117	-11.063	-7.1649	-2.523	-9.1056	-7.5993	-4.3456	-13.264	-2.8494	-6.8839	-0.84603	-9.4705	-8.7159	-9.2783	-2.6456	-0.091256	-5.3901	-7.9592	-5.8087	-9.7435	-4.5318	-9.3105	-5.0381	-2.5444	-3.7182	-12.902	-9.3566	-4.2815	-5.0726	-0.62308	-2.5231	-4.6966	-4.7211	-3.0568	-8.3751	-4.1222	-10.729	-9.9992	-8.3029	-5.7098	-7.1214	-7.481	-8.0644	-7.301	-4.9367	-11.451
-3.2424	8.0841	-1.5691	-1.0917	-3.9848	-0.72595	-0.85348	-2.2539	3.523	-1.6068	1.8609	-0.72897	-2.8104	2.8016	-8.2851	-6.0935	4.7262	-3.9133	-3.07	-2.4272	2.7396	-1.324	-2.2206	-1.3207	0.39397	4.8301	-3.3058	-1.9327	1.8117	-1.3006	-1.0595	-7.5287	-2.6192	2.111	0.06802	-3.79	-9.7237	-3.7046	-2.4223	0.58473	-3.8198	-5.4119	-8.4062	-7.785	-5.0722	-0.56831	-2.4861	2.1098	-0.91198	-0.90619
5.6253	2.7393	-2.9595	3.2504	-3.5308	-6.3049	-0.67941	1.2108	3.8362	-3.8477	5.495	-2.0189	-1.6728	1.762	0.023555	2.4909	2.0703	4.5926	4.1498	1.6844	3.7254	-2.4544	-5.5665	0.20766	-1.0166	-3.262	-1.7355	4.4372	-4.4946	-4.6546	-5.1082	1.6485	1.0825	0.84962	-4.6194	-3.0278	-2.9214	-1.4486	-2.0258	-3.6317	0.89267	1.7106	-3.1203	-2.4426	4.0028	2.0905	-4.985	9.2181	-2.2806	0.14851
-7.848	-17.443	-6.5031	-11.397	-10.651	-7.3643	-9.4888	-8.847	-10.158	-14.181	-8.401	-17.078	-12.331	-7.9265	-13.276	-13.288	-10.177	-10.607	-10.725	-17.659	-16.638	-11.883	-12.513	-12.687	-10.992	-17.139	-15.826	-11.228	-13.897	-14.674	-12.646	-10.145	-14.746	-13.135	-12.434	-11.471	-12.554	-6.2057	-10.793	-10.438	-9.6655	-3.3958	-13.08	-7.6946	-17.239	-5.9071	-10.629	-13.475	-16.031	-8.9902
-12.517	-5.2948	-8.2762	-8.3344	-2.7355	-8.5474	-4.9525	-6.2911	-0.76978	-2.7439	-4.0325	-5.1561	-5.0668	-11.729	-4.5931	-9.9762	-3.1677	-9.2634	-6.1266	-11.722	-13.429	2.088	-5.4023	-4.6567	-6.6891	-5.9039	-12.126	-1.509	-4.2744	-2.8183	-6.1191	-3.7667	-6.7372	-11.616	-3.4433	-7.9794	-5.0215	-10.1	-6.3518	-7.1287	1.443	-0.9103	-2.0226	-6.1205	-7.0869	-6.8867	-10.301	-3.7169	-0.46756	-8.0614
-3.3016	-4.611	3.4984	-3.7661	-2.2889	-5.4431	-7.5787	2.9065	-2.3547	-2.0375	-4.6021	-4.2437	-4.3995	-4.6218	-5.0205	0.41523	-8.0929	-6.6414	-4.6711	-6.2657	-2.2893	0.2694	-1.0009	1.5416	0.23287	-3.2107	-8.5822	-4.7219	-4.9737	-4.2319	-1.7774	-0.094367	-9.513	-3.258	2.479	-0.13512	1.8566	-1.1218	-4.7809	-2.8396	-2.0698	-1.625	-3.1007	-1.3262	-7.583	-2.5416	-6.584	1.156	-9.3664	-7.1952
-9.3753	-4.546	-3.7628	3.9196	-6.1017	-1.1517	-3.4584	-3.5032	-4.8984	-8.9319	-9.697	-0.83138	-4.0167	-12.527	-11.564	-6.1711	-3.3834	-2.489	-8.8099	-6.2506	-8.1877	-9.6951	-5.2286	-6.6987	-9.1738	-4.1166	-3.6076	-6.7364	-7.114	-1.0315	-5.4801	-3.8218	-1.2507	-3.8525	-2.2157	-14.886	-6.4221	-7.8824	-0.14554	-5.1098	-12.33	-7.6965	-3.2113	-7.7942	-8.2021	-5.0357	-1.7202	-8.441	-3.958	-8.9596
8.4367	5.9015	8.9336	2.299	10.569	4.1225	6.6579	7.0519	6.0612	2.5748	4.7344	4.1497	5.1801	13.989	6.2104	4.0717	8.6282	6.3863	11.176	1.958	3.6348	10.508	6.7313	6.3785	0.57971	7.9367	16.519	9.9139	10.028	10.116	7.385	5.18	2.4197	10.077	5.3959	5.4166	5.5795	1.4628	-0.16438	11.101	-1.2843	11.063	8.0108	9.3701	9.9711	6.4555	9.8199	7.6854	13.004	6.2746
-1.5463	1.1142	-4.8353	-4.3416	5.0778	1.2521	-8.8785	4.3716	-2.1926	-3.2345	4.274	5.4381	0.047755	-0.70633	1.6195	-0.1872	0.73964	1.4287	-4.8986	-5.4959	0.80349	-0.74179	0.022806	1.3687	-1.1191	3.5739	4.4769	6.1036	2.0414	-4.6034	-6.2967	1.5052	-3.773	5.9464	-0.37302	-3.162	1.6047	-4.0343	9.1456	2.0633	-1.3375	-4.5574	0.687	-0.55339	-3.7883	-1.8031	2.8759	-3.4339	2.1897	-0.75262
-13.364	0.23207	-4.2719	-2.348	0.44553	0.32212	1.8774	-1.8445	-5.0479	-1.0309	-5.4474	-3.4738	0.094125	-8.2629	-4.2802	-0.34116	-3.3373	-0.59698	-6.2819	-5.5115	2.7123	-2.5145	-3.6265	-1.6612	-10.215	-8.6992	-2.3883	-6.7356	-4.2159	-6.6024	-8.6755	-2.2029	-2.4404	-2.1356	-9.3698	-3.7924	3.4354	-1.0605	-6.0125	-6.5086	-0.014814	-11.529	-1.194	-7.3621	-7.4509	-1.6594	-2.3285	-12.986	-7.2941	1.9866
-12.463	-7.7965	-4.3672	-12.24	-10.427	-8.498	-10.835	-12.181	-8.4482	-10.494	-9.0444	-16.685	-10.205	-12.671	-1.9775	-9.3638	-13.034	-13.977	-4.5295	-6.4726	-8.6783	-11.242	-13.449	0.63143	-7.1614	-18.799	-12.301	-7.5193	-12.429	-0.44144	-2.2175	-13.795	-14.808	-1.3725	-11.135	-4.39	-1.4568	-0.83755	-5.2902	-11.432	-7.2428	-12.452	-10.284	-12.782	-9.7709	-8.2652	-7.7228	-11.252	-14.41	-9.1154
5.0537	5.1052	4.7327	5.8107	3.7517	4.7141	2.2353	8.4167	3.076	1.8457	4.9263	4.7246	4.0394	7.1141	11.697	7.1813	-0.13441	5.8625	5.3467	7.4292	0.29341	8.9165	0.33896	5.1964	10.129	2.3185	-1.1446	-3.1636	-4.7168	4.6372	0.63709	8.7874	-1.0809	-0.62434	8.5272	5.1909	5.8242	0.41748	4.5389	3.5407	3.0817	4.2977	6.0795	2.7731	2.1091	7.4044	-0.69914	2.9666	-5.9085	2.3093
-5.8058	-8.0278	-3.8394	-8.448	-6.4293	-10.088	-5.9352	-12.475	-12.879	-6.2646	-7.5753	-10.406	-8.1008	-5.6491	-8.1583	-10.192	-6.9598	-12.271	-12.664	-15.694	-8.3797	-13.156	-9.0644	-6.0433	-2.357	-10.206	-13.127	-3.9218	-9.8374	-9.5769	-13.868	-9.9657	-9.764	-6.4927	-3.4522	-11.443	-4.0612	-7.3227	-9.0525	-6.8807	-8.0425	-9.4985	-9.4297	-6.6465	-9.7281	-10.394	-10.816	-15.452	-14.022	-7.267
3.4069	6.6095	3.6838	5.5976	12.431	7.6124	9.8678	1.4858	11.228	1.8159	4.8786	8.1213	10.433	6.1957	3.8164	6.0653	1.9129	9.01	8.947	5.9986	2.2245	9.3379	4.4647	9.5489	9.742	8.4696	9.0358	7.7786	7.3688	15.325	1.9576	10.582	1.5578	9.9483	3.9914	8.5611	12.13	14.945	8.483	4.6916	4.1971	4.4289	7.3572	11.391	10.102	12.844	7.6416	4.7648	9.2375	11.911
-4.1991	-8.1097	-2.3642	-4.0469	-1.706	-2.4576	-5.0073	-8.3546	-10.351	-6.4487	-0.51023	-13.491	-8.2985	-0.4725	-5.1497	-1.6897	-6.207	-9.3771	-12.476	-4.2566	-2.7736	-0.67096	-5.9646	-0.84129	-3.0238	-3.9688	-8.9324	-5.323	-8.5904	-10.093	-2.6606	1.6918	-9.9901	-3.6777	-5.5546	-4.7323	-9.2552	-8.2934	-3.3884	-4.5533	-1.4226	-8.0962	-3.255	-10.718	0.68736	-4.4442	-12.154	-13.653	-3.7212	-14.311
2.659	0.6719	-1.1083	1.0082	-1.6299	1.6815	2.99	4.0685	-6.1315	-8.8187	-4.0881	-0.85409	-2.3822	1.9703	-7.846	-2.6604	0.63731	0.068272	2.2563	-2.676	-0.84534	-3.359	1.1009	-1.4645	4.6767	2.0821	1.2061	-6.3749	2.5606	-4.6134	-10.176	1.7388	5.8068	-3.1014	-0.48833	-2.533	-1.3514	0.95579	-4.6557	2.308	2.8402	-5.2941	-1.9954	2.78	0.75124	3.4121	0.49262	-4.6469	-4.0926	-3.4678
8.363	11.877	13.474	16.084	1.9245	11.786	5.5956	9.6669	11.871	14.418	7.3496	13.429	10.072	15.034	13.765	13.454	14.235	8.4553	5.3835	14.841	10.206	9.0947	11.165	9.3138	6.7102	7.5071	11.131	15.016	8.5931	13.707	4.3258	12.558	9.2164	12.529	12.661	16.928	8.3923	10.766	6.5083	12.437	12.332	14.769	14.678	11.861	9.1204	6.5726	4.4376	15.269	13.149	5.7998
-0.077635	-3.144	-2.1735	-3.2256	-5.5639	-6.4931	-6.5341	-2.1516	-7.7135	-9.1981	-2.5371	-7.3019	-9.2052	-8.1451	-3.832	-1.9984	-0.79942	-5.1127	-0.78016	-2.3791	-3.7879	-6.8364	-5.7952	-2.8238	-3.683	-2.3896	-1.2768	-3.1485	-0.36583	-2.5484	-9.829	-5.7082	-1.7044	-3.309	-3.181	-3.0083	-5.047	-4.9661	-5.0073	-6.4696	-8.0593	-2.7049	-1.1265	-2.7898	-6.2294	-1.1486	-7.2539	1.1694	-5.7111	-6.6394
8.0274	0.18143	7.5286	-1.6603	3.6248	1.7302	-1.3187	0.30041	3.9163	8.6563	3.0036	3.2338	2.8916	5.9629	13.748	5.829	6.1086	7.4764	11.741	5.0224	8.5269	7.5811	1.0256	5.9901	10.947	7.1147	4.4332	8.2987	8.0108	6.6057	15.186	7.2262	1.9298	4.142	2.5074	11.759	-1.4017	3.7421	4.5104	7.9948	-2.862	6.7109	6.0219	2.8743	2.1867	0.50818	7.2686	11.659	7.0024	11.539
-9.1648	-8.0718	-9.718	-3.6239	-6.6164	-7.0144	-12.76	-3.68	-9.8292	-14.525	-6.0489	-7.1001	-3.8671	-19.294	-13.429	-4.9574	-1.7667	-10.559	-11.559	-2.4293	-8.6658	-13.014	-14.699	-8.3172	-11.421	-5.4533	-9.2809	-10.439	-6.5388	-16.597	-9.3217	-6.364	-9.9519	-7.632	-10.332	-6.9364	-8.5354	-8.3657	-8.5816	-6.4475	-11.107	-3.3208	-6.0604	-11.157	-13.411	-8.1519	-6.7116	-12.63	-13.956	-15.025
0.43298	-5.739	-10.941	-1.9102	-7.173	-4.1127	-1.1627	-1.6843	-5.9142	-9.7347	-4.7941	-1.2665	-12.28	-4.0785	-11.054	0.74238	-4.0274	-10.587	-6.206	-0.45688	-8.6016	-3.5082	-9.2554	-4.0402	-1.6938	-6.3119	-4.1548	-6.6394	-5.8783	-5.3574	-0.43287	-4.4831	-7.5316	-0.92048	-5.2155	-3.2608	-5.2478	-1.659	-8.5505	-6.7794	-3.532	-1.8294	-2.069	-5.1627	-3.217	-3.2781	-3.0884	-5.0008	-2.4529	-5.0751
1.9402	4.6981	-1.5447	3.7214	1.0137	10.416	-1.3295	0.95642	4.1674	1.7468	3.0155	2.2222	2.8769	8.6912	0.85108	0.56335	0.42842	5.9893	5.8678	3.3677	1.0013	8.0739	6.0359	5.697	-5.0559	3.4644	4.6643	7.1695	0.60572	2.1952	3.8678	6.2759	5.7095	-1.714	5.0632	0.87599	-0.30623	4.8574	2.7382	1.7473	-2	3.9817	6.3085	1.1754	4.2932	-0.87365	-0.021932	-5.2342	1.9492	2.2784
-13.744	-17.366	-17.541	-12.485	-17.653	-14.631	-10.754	-15.371	-17.22	-16.854	-13.359	-18.08	-7.5472	-12.13	-7.2263	-15.387	-14.057	-11.887	-11.979	-12.643	-20.223	-9.995	-15.433	-20.937	-13.371	-8.1377	-18.076	-11.882	-14.474	-10.324	-18.283	-20.031	-8.0118	-12.955	-19.219	-17.842	-15.134	-11.964	-13.935	-13.496	-10.156	-13.116	-15.565	-14.811	-17.468	-16.114	-13.836	-18.791	-9.7285	-14.946
5.427	-0.37435	-0.90872	2.2514	6.9092	-0.97996	1.2572	1.9275	0.3679	-1.606	7.816	-7.0031	-1.6868	-4.1551	7.3788	-0.70536	3.3134	-1.3822	-1.5059	1.4487	-1.8833	3.8999	-4.6706	-3.4511	-2.4035	6.0947	-3.1182	2.2156	-1.3301	1.3777	1.2059	5.6373	2.2488	4.5388	1.3298	0.16769	1.3887	-3.2822	5.1563	1.8084	-0.76521	1.4004	0.4861	-2.5018	2.8834	5.0831	4.0985	4.2786	1.697	-3.9784
-9.9666	-14.809	-14.999	-11.719	-14.277	-20.804	-12.645	-15.891	-12.606	-18.088	-10.251	-19.511	-15.361	-16.479	-13.528	-21.704	-18.844	-21.996	-6.4125	-11.239	-11.697	-12.444	-19.281	-15.428	-17.088	-14.868	-19.101	-15.825	-10.223	-11.538	-11.898	-9.0162	-16.785	-8.6374	-15.045	-16.557	-13.004	-8.1897	-12.007	-16.557	-22.116	-16.904	-13.292	-15.913	-13.602	-17.134	-19.526	-12.967	-13.957	-8.8624
-15.505	-10.867	-10.64	-13.971	-8.1715	-11.937	-14.666	-11.652	-11.459	-13.735	-13.876	-12.433	-11.988	-9.3214	-8.5779	-7.7236	-10.797	-7.8545	-12.66	-11.701	-8.819	-9.4259	-15.854	-12.579	-9.3439	-2.6045	-8.4284	-8.8886	-10.814	-10.149	-11.514	-7.9419	-13.808	-13.16	-12.143	-9.6908	-13.419	-13.408	-7.6947	-11.03	-11.242	-12.385	-6.6945	-8.2815	-12.386	-13.305	-8.7984	-9.925	-10.35	-7.0928
-26.147	-20.225	-25.109	-23.893	-19.03	-18.559	-23.985	-22.429	-26.234	-18.118	-23.247	-13.956	-24.636	-25.143	-19.609	-19.735	-22.813	-24.793	-21.637	-16.306	-18.443	-20.837	-26.533	-18.93	-23.979	-17.105	-18.496	-20.788	-30.04	-22.058	-21.781	-18.537	-22.633	-22.101	-19.98	-20.969	-15.838	-14.987	-14.136	-26.132	-22.987	-19.264	-18.999	-26.065	-21.608	-19.414	-16.486	-24.186	-25.801	-23.006
3.9848	1.6917	2.0016	3.0152	-1.0529	5.5497	-5.1332	4.1135	2.0646	0.89931	3.1952	3.6642	-0.49074	4.8632	-2.6361	-2.5599	1.2815	4.0941	3.9998	2.504	5.1208	0.24051	0.36498	4.3495	-0.4209	0.11835	2.9735	1.8835	0.72492	-0.91211	0.5688	-5.4365	-6.7522	3.4086	-3.4998	-4.0776	-1.9588	-0.18654	2.5866	-3.3589	0.80395	-7.9213	4.4705	3.1887	-0.6211	6.7559	1.4335	-1.0588	-2.1196	5.6092
-3.4406	-4.1587	-5.0936	1.5959	-0.33136	-9.9757	-0.043404	-5.6232	-7.3366	-3.2883	-3.166	2.1591	-6.1739	0.79253	-3.6094	7.0696	-5.9151	1.1649	-1.0222	-6.0691	-3.0239	-2.7797	-1.1795	-2.7458	-1.0634	-0.92989	-4.2542	-2.1911	-3.298	-0.46528	-2.0966	-2.9333	-0.047776	-0.18703	2.5382	-1.9617	-2.4074	0.17558	-6.6363	-7.8902	4.0612	-3.1435	5.9544	-6.8697	1.0426	4.3256	-1.6649	1.2139	-0.88137	1.6531
-15.818	-11.476	-16.169	-11.33	-15.781	-10.295	-17.35	-19.292	-11.592	-10.371	-16.912	-16.427	-11.127	-10.752	-25.713	-12.253	-17.529	-18.301	-11.335	-12.925	-11.872	-11.434	-13.828	-14.052	-11.548	-10.256	-18.08	-15.367	-12.088	-14.073	-9.3301	-15.36	-21.782	-20.561	-15.804	-13.73	-15.281	-11.087	-20.749	-11.386	-13.647	-13.62	-16.48	-8.547	-17.266	-12.179	-16.445	-13.726	-13.021	-12.809
-13.619	-14.704	-20.257	-17.401	-14.992	-18.187	-11.606	-17.286	-13.895	-12.031	-11.375	-12.777	-13.064	-11.981	-14.762	-15.465	-10.069	-15.86	-20.148	-16.811	-12.784	-19.154	-13.725	-14.042	-8.4075	-10.998	-17.523	-10.561	-18.153	-20.078	-15.963	-13.285	-12.585	-17.173	-13.745	-11.535	-10.244	-10.457	-14.377	-11.334	-25.015	-14.663	-21.775	-16.729	-13.073	-14.446	-18.942	-11.912	-15.163	-18.948
-7.5279	-5.5402	-4.1041	0.99752	-1.3411	-9.3575	-1.5688	0.39122	-5.2814	-2.4569	1.8934	-2.3239	-3.8884	-4.6081	-5.0298	-4.7372	-0.56354	-3.23	-3.2682	-0.12413	-3.4302	-2.7878	-8.2415	-4.3086	-4.7347	-5.0472	-2.6426	-2.5679	-5.8033	-7.672	-4.0285	-1.4598	-1.0439	4.2231	-5.6401	-7.7869	-3.4504	-7.3768	-4.5813	-7.8731	-7.0989	-3.1675	-5.6089	-0.47109	-4.9259	1.5898	-3.5376	0.70903	-2.9151	-10.634
-6.0938	7.587	-0.189	1.9795	-2.4283	3.2444	-5.625	10.884	-4.9206	8.9112	3.6296	1.6814	0.57034	8.0785	-1.8072	5.3817	1.8754	-0.079494	4.167	3.3812	3.6004	2.8401	3.9162	4.3882	-3.6059	3.7506	0.92443	-4.1115	0.3604	2.7657	-6.8445	3.2579	-2.0888	-0.00084522	3.5377	-1.9182	2.9106	3.0453	-1.6573	0.96361	5.9975	7.6004	-1.3256	3.4724	2.3389	5.0217	-1.4245	-2.4094	6.5682	0.84477
-12.894	-12.743	-15.404	-18.718	-11.019	-13.812	-13.517	-18.42	-16.522	-20.131	-8.9088	-10.187	-14.435	-12.923	-14.277	-15.66	-14.075	-13.245	-17.031	-19.622	-5.4661	-7.6227	-15.178	-10.445	-9.4769	-18.613	-9.1508	-14.425	-19.93	-20.377	-17.763	-20.676	-11.958	-18.62	-8.9049	-13.273	-10.882	-11.959	-11.636	-11.959	-5.1903	-14.414	-14.212	-8.1704	-12.862	-13.263	-11.469	-18.055	-7.534	-15.893
-3.6406	11.122	9.2692	9.5049	-0.21006	10.944	8.9443	11.879	1.8325	7.4551	1.8504	7.0125	0.53224	7.4682	3.0169	3.9753	6.8088	8.0571	5.76	13.263	12.535	6.1656	11.348	10.668	4.4516	8.7186	6.6803	10.334	5.5962	6.8686	5.6761	6.7501	6.7596	12.301	9.3256	4.0084	16.131	8.9002	5.5976	10.804	10.334	9.8592	7.2804	9.0503	2.5453	2.4261	14.605	5.613	9.171	9.7091
-7.6998	-5.3263	-5.2188	2.0486	-2.8062	-5.6503	-1.3166	2.1926	-5.9475	-4.1345	-5.4784	0.20763	5.9932	0.62969	-2.8117	0.39594	-2.1595	-1.1496	1.2819	-3.2097	-3.3873	-1.7432	0.18856	0.82575	0.34836	-7.948	4.7633	-3.4728	-3.8624	-5.0485	1.607	-0.81965	-1.4311	-5.5317	0.71436	0.55679	-4.0326	-9.4795	-1.2765	-6.0845	-3.0788	0.66194	-4.871	-1.384	2.0763	-0.88198	-1.0988	-2.3025	1.8458	-3.3673
-6.6551	-12.183	-13.583	-5.0696	-10.804	-10.739	-14.159	-12.426	-9.9715	-7.4979	-12.11	-14.972	-5.4596	-7.3425	-11.25	-8.8606	-5.7582	-12.82	-9.3031	-11.911	-11.865	-10.056	-10.626	-9.6119	-7.4937	-9.9867	-14.187	-5.3435	-10.908	-14.049	-13.081	-15.317	-13.568	-16.033	-10.118	-15.499	-13.501	-9.0462	-13.344	-9.4388	-6.939	-11.722	-12.864	-6.975	-12.997	-7.5861	-4.8563	-11.843	-9.9857	-8.3038
-2.385	-4.8127	-2.7635	-11.462	-7.8564	3.9898	-0.21625	-1.2874	-0.34917	-3.6044	2.634	-1.0286	-6.8979	-2.0619	-2.855	-1.5403	3.1293	-3.5546	-4.6528	-4.2125	-11.266	-8.0666	-5.2101	-6.9336	-8.4508	0.3614	-1.0429	-4.7023	1.7697	0.072924	-2.6451	-2.9394	0.76076	-6.8594	-0.071093	-3.1365	-1.1989	-3.1609	-5.7583	-3.098	-4.8488	-6.1778	-8.1138	2.8907	-1.6861	-4.6464	-7.725	-3.9398	-3.4224	-6.3733
5.8909	3.641	-1.2737	5.1754	0.33771	-0.6923	3.9741	1.2807	1.122	-1.6096	3.4486	3.7893	1.6949	2.9085	9.627	0.90779	1.9258	2.8634	-1.0215	-1.0057	2.1533	-1.1322	0.34346	3.9708	-3.7419	6.6356	-2.7155	0.17541	-0.83612	5.8633	-1.453	0.82297	2.0661	6.02	-3.3457	9.002	-0.29752	3.395	-2.8412	-0.53662	4.4257	-3.1596	8.7335	0.63267	-2.9838	4.8835	-1.3768	-1.1844	1.998	-2.7419
-11.121	-7.2989	-13.815	-10.367	-7.1389	-9.826	-9.9638	-9.3372	-16.433	-8.6037	-6.1297	-11.145	-5.4376	-6.645	-12.74	-4.3778	-8.7754	-13.661	-16.975	-6.281	-7.6881	-15.12	-5.6879	-16.501	-7.4002	-4.0329	-11.145	-14.839	-14.18	-12.123	-13.292	-10.186	-7.9313	-7.1118	-16.588	-3.5008	-18.51	-9.7885	-11.037	-9.9703	-7.6299	-12.321	-16.518	-10.872	-2.2709	-6.5047	-10.748	-7.2761	-5.4778	-14.04
4.844	2.2125	7.6623	10.39	-2.9517	-2.1013	0.38009	5.3576	7.514	5.5214	9.6918	5.9766	-0.083088	1.3039	3.3683	2.4696	3.8353	9.0708	0.4921	3.1719	3.4549	6.6836	0.15986	1.2313	2.7811	-2.091	2.5141	0.95086	-2.4556	-3.6642	3.6289	0.63487	2.5249	1.6178	-6.4969	7.1638	-3.1098	4.8975	-2.2475	0.59141	5.4871	3.7634	-0.54248	-3.2577	5.8746	0.85981	3.4105	4.3793	3.8959	7.9232
9.9036	-1.8925	4.952	2.8803	3.0554	2.3284	7.311	0.061607	3.0869	3.9099	2.6635	5.5687	2.094	-0.91721	4.4279	8.2857	-1.2211	9.9912	5.7545	1.5848	-2.2256	6.7573	5.3037	1.4378	2.4148	-0.91817	0.56953	3.2707	2.0194	4.906	7.4427	5.1654	-2.1535	-0.041922	-1.3414	-0.95677	3.9354	3.0161	6.6755	1.9241	2.5218	-7.1797	6.7148	0.83828	5.5197	1.2831	-2.2744	4.6805	6.4272	4.7709
-0.34639	0.31451	6.8757	0.16488	-0.036319	3.8188	4.6414	-2.4049	-5.2463	3.8635	-2.6656	0.064891	0.088322	2.9017	5.3281	0.51555	-5.9766	-0.43833	4.9121	0.93094	6.1993	5.4435	4.0955	8.3652	6.2259	2.275	5.0991	-0.2439	3.8928	3.2912	2.2347	0.68517	-3.073	7.0306	-3.6228	6.4309	1.0562	4.4685	-1.6903	-1.4845	6.2559	4.322	-0.41524	-2.2398	2.6002	-3.3316	4.6743	-0.051948	3.3773	-4.2868
-7.1907	-3.7868	-1.8824	-2.1781	-6.0563	-5.3966	3.6469	-6.0181	-0.20934	-6.3963	-2.8903	-1.4768	-3.1289	-2.8887	-4.6257	-6.5508	-5.3109	-2.2934	-4.8336	-2.8362	-3.0496	-2.2079	-3.7661	-4.0922	-5.6502	1.5021	-2.2765	-3.0639	-8.468	-8.2421	-2.9098	2.6367	-1.2094	-0.99149	-1.1088	-2.243	-1.2952	-0.98313	-4.7268	-5.1701	-4.6943	-0.54867	-1.6362	3.6889	1.49	-1.0965	-7.7354	-1.2249	-10.794	-1.3851
-4.2069	-9.3172	-3.8051	-10.814	-4.4394	-8.0706	-7.1758	-9.4539	-3.0001	-2.1661	-3.7801	-7.8192	-3.9804	-4.0276	-5.1166	-3.4358	-3.5297	-5.6091	-6.6787	-0.10435	-3.2128	-4.8159	-8.5462	-7.2782	-3.4913	-13.985	-8.6024	-5.4507	-8.315	0.3956	-5.3801	-8.7615	-8.0869	-8.6229	-3.7432	-9.4569	-7.2328	-6.3065	-5.3077	-12.527	-4.288	-4.6359	-0.085596	-5.4348	-5.7401	-5.4156	-8.2562	-16.514	-1.8062	-10.643
-9.3046	-8.9914	-10.961	-5.7542	-18.774	-13.841	-8.1853	-13.008	-15.066	-12.79	-7.319	-11.308	-8.742	-13.52	-10.784	-4.6468	-11.466	-8.15	-6.876	-14.398	-6.9444	-8.4825	-9.4775	-6.6589	-11.804	-6.6111	-10.785	-14.133	-5.4064	-2.1795	-11.158	-13.336	-12.65	-5.115	-14.007	-7.0817	-9.6725	-9.6864	-12.376	-14.159	-10.915	-9.7295	0.64705	-10.978	-15.721	-7.0728	-6.1278	-11.517	-10.116	-11.201
-3.6966	3.3925	-1.2368	0.77707	2.621	-0.84906	-6.5265	1.1165	0.44162	3.3133	-4.8259	-5.877	0.17224	3.2887	2.9979	0.19821	2.7179	-1.793	0.82517	1.5721	9.0353	-0.11905	4.289	-0.085091	0.076987	-5.3731	0.50243	-3.3741	0.3106	-0.64564	0.27287	-5.3853	-5.2253	-2.6336	-10.45	0.074333	3.7074	-4.3092	-4.8227	0.68456	-7.5932	1.0547	0.36844	2.5668	-2.4354	-5.131	-1.92	-2.5999	-6.4855	-6.6325
0.65806	-1.7611	-3.0192	-3.8674	1.1391	3.1596	3.7603	-4.9401	-7.6894	6.6852	-2.3037	-1.675	-3.2261	6.0161	-6.5353	3.6101	6.4598	2.246	-4.857	2.231	-1.6378	-2.6424	1.4992	-0.7209	4.5829	-1.2613	1.8515	-3.2959	-3.6888	-4.863	0.36733	3.2096	-3.9363	-1.6112	1.9081	3.4498	3.6904	3.3868	2.6332	-6.4874	4.9899	-7.9378	-0.98859	2.5643	-0.13225	1.351	1.6637	-1.8354	1.3827	6.1972
-0.15303	1.4495	1.112	-3.3409	1.5724	7.3381	-2.6367	0.55381	-1.9548	3.4371	-0.2915	1.189	-0.85358	1.6225	0.96779	4.0803	5.2308	-1.6589	2.7433	3.0143	7.1923	10.879	5.7776	11.425	-2.6484	0.74914	-5.2899	3.6988	9.8688	9.2759	-0.96265	6.3037	8.9828	-0.3743	9.1076	-1.2127	2.333	4.5001	4.2774	5.7626	-5.1663	-1.3027	4.1231	-2.2177	1.1533	-2.6767	0.60833	4.5424	3.098	5.0125
-0.60516	-3.7241	-8.8587	-2.9643	-5.6303	-2.8887	-4.5596	0.55049	-6.2336	-2.4528	-3.963	-0.87861	-3.2208	1.0726	-1.9205	-7.6878	-0.71558	-2.7348	1.4532	-3.0769	-1.4408	-3.6603	-0.19302	-3.1191	0.43262	-4.8667	-4.5488	-10.587	-8.6301	5.7352	-6.6041	-1.5487	-4.544	-5.3236	-4.2635	-3.3294	0.24386	-4.3939	-8.525	-9.196	-6.5912	-3.9444	-2.8465	-5.5816	-3.1226	-7.7674	0.4484	-3.6703	2.4861	-3.0082
-0.30787	4.647	0.61505	0.81065	2.0046	-0.3481	-1.0091	-0.0036863	1.1741	0.87473	3.4624	3.9265	4.961	1.5665	-3.3032	-4.1462	-0.2437	6.1399	0.85718	0.71753	-3.6734	5.5374	-4.6052	-6.0157	-3.3069	1.7045	2.9856	1.0472	5.8291	1.8846	0.53686	0.3801	6.2063	-3.2883	-2.0913	-3.2282	1.6555	2.2909	-0.5668	0.2269	-1.8952	0.086375	-3.4344	-0.5243	-7.4761	0.87229	-1.767	-1.2259	-1.6962	2.7831
1.1019	-4.0236	0.84011	-8.7185	-4.1494	-1.4956	-3.2142	-3.0681	-7.3593	-9.0164	-5.6968	2.1066	-3.704	-6.0778	-3.8763	-1.6139	-0.34657	-2.3582	-2.0127	-5.8592	-3.5623	-3.9721	-6.2923	0.70797	-4.4301	-7.3678	-0.19576	0.2902	0.062376	-4.1801	-5.7228	-5.2146	-7.204	-7.6707	-5.0395	1.4939	-6.6388	0.88117	-3.6017	-5.3663	6.1323	-5.5913	-8.2042	-0.48735	-7.3446	-2.6839	-3.9928	-1.9264	-1.6707	5.7182
0.032864	1.5712	0.097338	-8.6964	-5.7493	-1.1581	-10.815	-4.6223	-4.773	-0.74727	-5.7301	-3.5615	-5.1131	-6.9112	-3.0723	2.2846	-5.6603	-6.6415	-3.728	-0.48947	1.7012	-0.49987	-3.5491	-4.4111	-0.060378	-3.4284	-6.232	0.6875	-3.2294	-10.172	-1.9801	-4.1773	-0.08275	-0.19116	-4.3248	-2.355	-4.7771	-5.3822	3.0438	1.0072	-7.6121	-1.6063	-1.9142	-5.5889	-1.983	-5.8751	-0.25836	-4.1288	-2.622	2.7454
7.4489	10.428	11.41	4.2334	8.9826	9.714	8.9557	6.7713	14.24	14.324	5.9889	15.424	14.199	7.3721	4.021	4.0794	9.1226	5.4746	8.9776	11.474	12.052	2.5201	13.656	0.92679	5.879	8.7922	9.5182	3.5126	10.496	5.5786	8.2828	5.8159	5.4713	4.1621	10.812	8.4292	5.4854	8.9097	12.212	7.3955	13.714	5.4388	9.4218	8.5837	4.8197	4.3841	10.09	8.4645	2.1646	7.0353
-1.724	-3.3047	1.3946	2.3207	2.2427	5.5476	5.2461	3.1984	2.031	-6.3694	-0.90396	-0.56738	-1.872	-4.6307	1.3371	-1.1741	0.60204	-6.4643	4.022	-1.585	1.4179	5.4382	-2.2348	-1.0666	2.0478	1.4247	4.0736	-3.0009	-1.0389	-3.1525	1.9474	-0.57437	3.1648	0.31267	1.3835	-1.7744	-3.9948	-2.8674	-0.85804	1.2592	-2.5254	0.56527	-0.95558	1.5943	-1.2437	-0.26036	-6.9594	4.1553	5.8167	-1.9397
-9.1675	-10.265	-9.7839	-13.014	-8.0883	-17.049	-11.492	-12.993	-3.6183	-15.719	-10.469	-14.225	-12.517	-8.0716	-7.0029	-13.752	-13.34	-8.327	-13.272	-3.7914	-10.127	-10.081	-13.328	-4.6157	-6.7446	-13.785	-9.2345	-13.869	-10.05	-10.336	-5.7733	-6.9028	-9.5707	-14.5	-12.091	-14.59	-12.535	-6.3534	-10.099	-7.8676	-11.176	-7.695	-9.1694	-8.0986	-1.2509	-11.194	-9.5561	-8.9393	-7.4965	-10.973
5.877	3.3744	-3.0547	-1.3228	-3.5716	0.62037	-1.6523	1.1296	-0.070662	-2.7674	0.91918	0.40399	5.6441	-3.4643	-2.7543	3.8344	-3.6936	1.4655	5.0526	-3.3579	3.6896	-0.50361	1.8199	3.4426	-2.0192	-2.4058	0.059752	1.6403	-5.7866	0.071525	1.2572	-0.4873	-7.0422	-0.16643	-4.5235	3.2237	0.33723	0.070203	-3.6067	-2.7233	2.12	1.9819	-1.6558	-1.7446	2.2769	-1.7943	-3.3299	3.4044	2.3279	-1.9713
-17.613	-22.752	-22.449	-26.219	-18.452	-23.431	-22.811	-22.92	-20.599	-25.075	-22.421	-16.815	-22.024	-17.963	-23.378	-25.507	-28.209	-19.287	-23.636	-27.518	-21.611	-19.65	-17.677	-23.464	-19.414	-20.655	-19.506	-24.889	-24.894	-30.554	-24.141	-25.917	-17.232	-23.723	-17.811	-24.639	-16.463	-28.1	-20.861	-18.328	-19.051	-24.509	-16.67	-21.282	-13.368	-21.299	-18.203	-22.787	-19.935	-24.177
-14.571	-8.7565	-12.273	-9.2061	-12.516	-5.5677	-13.388	-12.307	-3.6629	-12.931	-10.078	-11.794	-3.3679	-10.531	-10.699	-9.2082	-13.559	-11.47	-10.452	-6.7771	-9.6193	-6.7085	-11.441	-13.825	-14.6	-11.116	-8.6561	-10.649	-4.2072	-15.98	-3.8824	-9.2662	-12.172	-8.5926	-19.72	-10.511	-11.117	-19.301	-3.7613	-9.634	-14.176	-7.6073	-10.701	-17.789	-9.9664	-10.47	-13.662	-5.5871	-4.7983	-8.0113
3.9256	-7.2441	-2.3644	-5.7822	9.6136	8.2575	4.1659	1.0947	2.2347	0.4577	9.4316	13.784	5.7323	0.19553	4.8306	-4.0708	2.8354	3.9231	5.798	-1.4111	-0.33806	3.1068	2.404	1.9054	5.1681	0.92953	-4.3535	6.5968	7.3896	-1.5208	2.7743	-1.835	2.8056	6.1179	1.4471	-1.1143	8.9171	1.7819	3.582	-0.69825	10.707	8.3489	-0.51381	6.3791	5.6126	7.4633	6.476	5.1727	7.864	5.1827
-1.3307	-0.85193	-4.7158	-5.3889	-7.6309	-2.0324	-4.6979	2.2508	-4.4937	-2.8838	-5.4719	-5.1437	-1.2414	-3.2188	-5.4623	-5.8237	0.29326	0.017008	-2.4824	-4.073	-4.7567	-3.0612	-2.0413	-1.369	-7.7048	5.8528	-1.3514	-7.5534	-0.3992	-5.6944	0.49389	-4.4458	-3.8957	5.7136	-5.3593	-3.843	2.409	-9.5161	-6.4025	-3.4928	-1.6825	-3.2126	-5.6798	-0.80565	-1.4523	-4.6992	-2.2114	-1.7185	-2.3993	-6.8619
-3.4856	-0.54837	-7.408	-6.9533	-10.18	-1.035	-6.4905	4.7293	-5.049	-7.0101	-5.325	-4.1991	-3.0139	-2.2643	-7.9235	-9.3106	-9.5062	-8.7274	-6.8289	-13.885	-3.6661	-2.8978	-8.404	-6.198	-1.2406	-2.9976	-9.2071	-10.008	-2.9684	-3.5661	-6.973	-5.6189	-11.016	-5.9024	-11.143	-9.0253	-8.326	-4.7475	-1.934	-5.6367	-8.3921	-8.443	-4.2815	-13.31	-8.4957	-12.219	-2.9827	-0.24555	-10.531	-7.1491
-10.216	-8.667	-7.7708	-8.4163	-11.191	-4.4219	-15.25	-10.113	-10.225	-13.295	-13.527	-11.678	-16.43	-6.0454	-9.0682	-14.729	-14.955	-13.476	-1.4323	-8.4091	-10.146	-11.912	-12.018	-6.6017	-12.019	-6.5172	-11.472	-6.636	-9.9989	-17.234	-6.1672	-12.411	-16.182	-11.541	-12.876	-10.1	-14.55	-11.713	-9.9585	-13.869	-12.285	-12.053	-9.6536	-10.141	-10.899	-10.748	-14.837	-9.6274	-12.79	-5.4209
9.382	5.4816	10.272	2.9627	4.4327	3.0953	3.4334	-1.5063	8.3749	1.1308	7.3817	5.0619	1.7783	6.8798	6.4041	5.0681	3.4192	7.8603	11.536	2.6666	2.9061	1.4592	2.2036	6.9961	7.1454	6.5962	-1.7603	7.133	-4.4141	3.0437	10.257	11.849	6.3327	2.5644	5.534	1.5941	0.5557	3.2062	6.2934	5.2024	5.374	2.6966	1.7201	7.1376	0.076898	-1.2239	2.7336	6.5398	-1.2394	2.1894
-0.05462	-6.292	8.5401	6.6087	-1.6076	-0.51818	-0.084589	7.7356	0.49028	0.51689	1.3346	3.6883	0.62421	-0.37789	-0.41307	-1.3969	0.79872	3.0662	0.029722	2.2492	4.5086	-2.3738	5.4159	-2.3425	0.76412	1.0593	-0.89799	-0.41229	1.3936	0.82655	1.384	5.2183	2.8948	-0.059588	3.1199	2.4019	4.3886	-3.9434	-0.33721	1.6311	4.0485	5.8985	1.0291	-0.070533	3.4444	3.0065	4.4139	4.1808	-4.2844	4.3699
-22.197	-17.519	-21.532	-23.154	-24.354	-24.108	-19.697	-18.234	-17.853	-21.477	-16.599	-22.954	-21.852	-23.384	-15.281	-20.311	-17.908	-19.597	-27.119	-21.571	-22.862	-16.213	-26.362	-19.166	-25.344	-18.974	-18.994	-25.403	-14.365	-19.491	-24.678	-25.141	-14.428	-20.084	-24.031	-15.219	-25.995	-20.646	-18.215	-18.742	-22.08	-30.922	-19.016	-19.813	-21.53	-23.762	-26.635	-20.775	-20.688	-21.756
7.3431	7.7847	7.0867	9.1242	9.3238	10.103	2.6479	5.543	11.893	5.9744	11.62	8.5579	8.1025	7.694	7.3297	12.775	8.3246	7.935	8.454	6.6294	4.216	11.344	4.731	4.629	5.4221	3.4111	0.64531	6.1814	7.3037	9.8345	8.8793	13.348	8.6076	6.9139	7.0064	9.0822	6.2442	7.6658	10.693	5.4473	2.0312	6.5846	3.3787	3.7948	8.3313	2.7838	12.574	6.1761	6.4	4.1337
1.22	0.96145	1.0964	-4.535	-4.2272	-2.7178	0.24061	-8.4784	-5.6552	-1.4513	1.1104	2.019	-1.8137	-5.5108	1.407	-5.2472	6.4748	2.8424	-2.9629	-2.9521	-3.3961	4.4776	-2.5366	-0.91899	3.58	1.6953	-4.7294	0.45549	4.2244	-2.3746	1.261	3.5956	0.78584	1.6737	-0.052669	-7.0894	2.4981	-2.5918	-5.4687	3.633	-1.5615	4.7316	-1.3851	3.6714	-0.23268	3.0733	2.0674	3.6127	-2.7624	2.5524
-9.3698	-7.843	-18.517	-14.92	-13.859	-11.343	-7.2114	-7.0353	-5.6057	-9.1453	-8.3004	-14.75	-11.291	-9.4068	-11.969	-11.816	-16.365	-10.287	-8.4247	-13.088	-14.666	-8.7821	-10.727	-12.228	-13.215	-13.475	-11.986	-19.107	-7.7318	-8.9021	1.8757	-9.9648	-10.142	-15.265	-11.721	-9.5889	-9.6319	-8.9233	-9.0479	-10.004	-14.053	-1.3746	-8.3343	-10.399	-9.8105	-9.2254	-7.3365	-16.784	-2.5318	-10.966
-14.334	-16.317	-15.557	-10.888	-15.748	-16.997	-9.9701	-13.794	-10.913	-16.477	-10.595	-9.8172	-15.73	-2.6425	-19.786	-19.628	-16.462	-14.293	-11.208	-8.4873	-13.131	-12.244	-16.13	-7.374	-13.56	-14.808	-17.94	-8.4415	-13.86	-12.329	-15.917	-12.768	-10.644	-11.976	-14.705	-16.132	-9.7581	-7.7251	-11.475	-9.3888	-7.9443	-11.777	-14.153	-18.212	-18.322	-11.769	-10.89	-11.454	-18.445	-11.628
9.5841	4.5272	4.5817	5.8027	7.9229	5.7411	1.7065	6.8175	10.46	3.6553	6.1198	5.2181	3.1076	5.0606	3.0768	3.2594	8.644	2.3125	5.7881	2.8088	6.7188	6.5577	6.7305	10.154	10.336	6.205	6.0589	10.241	4.5791	6.1277	4.3016	2.3122	6.0731	3.8889	10.619	5.9927	9.6593	5.9975	11.871	8.8808	6.696	-1.1133	-1.7371	4.4503	8.6286	-0.88631	5.8694	10.026	2.5534	4.4549
-5.7141	-0.54101	-0.79085	-4.612	-7.964	0.60384	-3.5769	-1.5354	-5.4661	-1.0367	-12.353	-3.2527	-5.2668	1.3636	0.041469	-8.3251	-4.5455	0.22316	-6.143	-4.1976	-0.28183	-7.5642	-1.6201	1.9361	-0.95489	4.5136	-3.3254	-3.9072	-2.7433	-9.1464	-7.2196	3.5347	4.7683	-3.2429	-3.636	-4.6178	-3.7699	-1.7664	-6.7985	0.96609	0.33831	-6.3943	-1.0185	2.0933	-1.7165	-4.2877	0.11431	-4.999	-3.0402	-2.2319
14.419	6.0367	13.177	13.642	8.146	8.7055	10.627	4.0035	11.052	8.831	4.6239	13.983	7.0532	3.4472	13.633	6.1399	14.003	9.3122	7.2761	14.06	9.2477	10.223	16.245	11.705	6.7495	12.804	20.642	13.436	13.409	14.528	7.5585	7.502	4.325	13.045	11.532	8.2962	12.432	5.4198	10.134	9.0423	13.13	7.2828	11.328	7.5086	7.9751	7.4069	15.072	8.4901	11.464	11.672
-7.9487	-11.178	-8.7239	-13.247	-11.545	-7.2462	-11.265	-17.455	-8.3755	-9.1289	-8.0944	-11.424	-3.7987	-10.889	-13.122	-7.983	-10.337	-2.709	-10.643	-8.683	-7.4271	-15.745	-1.0719	-10.826	-5.4755	-3.3041	-13.749	-4.295	-13.903	-11.181	-9.1483	-14.402	-12.417	-15.308	-11.676	-4.6771	-6.3826	-8.3625	-8.0976	-10.326	-11.586	-4.8978	-13.532	-2.1289	-5.3376	-7.6416	-13.646	-12.603	-6.7687	-10.813
-2.5087	-2.6262	-0.065354	-7.4798	-5.8029	-3.3536	-4.3312	-5.23	-5.1942	-1.692	0.49126	-7.1815	-1.7355	-1.1421	-3.1496	-3.4745	-8.6086	-5.4293	-1.8163	1.5526	-4.9872	0.14885	-6.9387	1.0281	-0.6031	0.030426	1.0387	-3.5174	-10.35	1.1165	-5.5294	-7.2635	0.45492	-4.9008	-0.16793	-2.7007	-7.9024	-1.7174	-6.7916	2.9211	-3.7932	-4.0662	0.041497	-1.1151	-7.5667	-0.044568	-2.9154	-1.1529	0.17395	-6.3511
-14.717	-9.0999	-12.703	-8.5146	-15.692	-10.307	-4.4614	-10.432	-10.442	-6.2095	-6.6827	-9.414	-6.3158	-14.509	-10.59	-7.9212	-6.8525	-14.384	-7.8377	-3.8821	-8.9312	-7.5292	-12.762	-7.4003	-12.251	-6.1127	-13.267	-4.1275	-4.9365	-13.699	-5.9862	-9.9544	-11.066	-9.0018	-3.2534	-4.1636	-14.592	-10.108	-7.9546	-4.899	-10.041	-10.112	-13.655	-8.9738	-10.491	-7.8345	-8.7682	-11.453	-14.179	-18.004
-11.794	-12.477	-4.8601	-5.8735	-6.0246	-1.5524	1.6047	5.0239	-0.72482	-2.8219	3.7614	1.9077	-8.1092	-1.902	-2.4106	-0.3232	-2.1834	-1.0725	-1.0349	-2.127	-3.5935	-9.3247	-4.0396	-1.9517	-4.5574	-2.759	6.3368	-3.1171	-2.3762	3.9987	0.45814	-5.4398	-0.53463	-4.6223	-4.2753	-2.912	-7.3362	-5.8142	-4.4852	3.2685	-5.0267	-9.1849	-1.0488	-8.2676	-1.488	5.6572	0.50459	-6.8338	1.7461	-3.4401
-7.0864	-10.441	-10.16	-4.5714	-14.026	-8.4281	-8.8144	-6.0261	-5.6605	-10.024	-10.287	-7.6469	-3.651	-4.6172	-12.244	-11.676	-9.809	-8.8464	-2.4906	-7.1837	-1.134	-6.398	1.4754	-8.3474	-5.7146	-2.4643	-1.9403	-9.8565	-7.1097	-8.1572	-12.686	-6.8806	1.46	-5.7004	0.7779	-5.5819	-7.8825	-7.1529	-5.3535	-10.667	-7.7471	-11.267	-3.9788	-6.5241	-10.212	-7.534	-2.1117	-7.0013	-13.604	-4.9869
2.6903	-2.9858	-6.9492	-6.1557	-8.0047	-4.9435	-3.3298	-7.7724	-4.4824	-5.0271	-6.3952	1.3575	-1.7072	-4.4226	-3.6601	5.0373	-3.9284	-7.2036	0.16372	-8.3693	-2.2356	-5.8466	-8.4564	-6.7154	-3.0233	-3.8209	-7.0099	-1.3229	-4.0573	-1.5641	-1.5932	-5.7384	3.0642	1.0879	-6.1812	-2.6182	-3.405	-1.3037	-6.1016	-1.078	-4.5724	-0.53332	-0.48086	-3.4739	-0.1846	-1.3912	-3.107	-0.94496	-4.1308	-6.6646
6.1932	-0.11871	-3.2297	-1.2072	2.2445	-3.8827	1.2468	3.1146	1.1609	6.4449	-3.9596	1.2478	-3.3715	-3.619	-0.24441	-1.1541	5.6003	-1.2933	1.9398	0.63244	9.1213	-1.9812	1.2446	2.7529	7.1138	-2.2868	2.5376	-4.9593	3.3055	-3.5343	-3.2199	-3.259	5.3035	4.6289	1.6266	0.14138	3.9541	3.4988	-2.9863	0.10729	3.801	4.4768	6.54	4.0322	-2.311	5.0872	0.31224	-1.0014	0.84101	-4.6659
-6.8257	-12.872	-12.391	-4.3249	-16.007	-12.145	-6.9762	-10.62	-13.932	-9.8108	-5.0291	-5.7652	-6.9717	-5.998	-11.695	-11.985	-3.4626	-12.628	-12.529	-8.7248	-8.1845	-10.27	-6.8635	-4.212	-6.2186	-10.898	-10.778	-11.845	-6.4007	-11.297	-9.6311	-8.0455	-12.332	-8.648	-7.47	-13.236	-10.955	-9.4181	-10.936	-19.004	-3.9479	-16.475	-18.168	-14.435	-10.129	-9.0352	-9.1368	-6.2906	-13.506	-16.285
10.654	7.7016	7.9596	5.2399	11.534	7.8082	11.489	10.109	14.564	7.8145	12.855	8.8631	10.017	15.747	7.6126	1.163	10.469	7.3663	12.348	3.8235	8.7995	11.132	7.5916	6.5354	8.3238	4.6847	9.3466	7.1717	7.3551	11.062	9.9738	-0.24638	3.4427	14.342	2.5127	3.8919	2.7134	11.862	14.953	7.6508	4.6932	9.6196	17.75	8.9575	10.288	7.9956	-0.22409	9.6622	17.638	10.392
-5.0976	-10.751	-6.824	-13.093	-4.7623	-6.077	-9.4092	-4.934	-0.69315	-10.533	-9.3461	-6.6201	-10.999	-9.5257	-3.5269	-12.219	-13.206	-16.348	-7.2144	-6.7313	-10.675	-10.327	-9.8655	-9.8547	-7.1412	-9.2427	-7.4208	-7.2649	1.7308	-2.2218	-11.496	-3.9116	-5.9767	-6.0166	1.9885	-16.065	-8.0479	-7.5486	-5.7721	-7.5789	-8.7377	-6.2831	-13.007	-15.961	-19.026	-3.8901	-14.731	-6.5753	-9.7442	-17.346
0.80058	4.0962	4.7497	8.6287	7.3155	4.1375	2.0122	6.5276	5.488	7.2406	1.2655	8.5153	8.3836	9.4295	0.97267	5.2351	2.519	7.2475	6.3163	5.6525	4.8415	8.6934	7.6528	5.9231	6.058	7.9234	1.8209	6.4727	3.2304	5.6041	3.6182	4.4523	4.7283	8.8931	8.1259	4.7705	1.3955	3.7471	10.967	10.174	5.2887	6.7057	15.672	11.019	8.1708	4.9982	7.6419	2.4041	6.0605	1.7187
2.8644	5.5359	-3.8694	-2.2182	-1.5922	-4.9014	-2.373	0.54259	3.81	-7.0561	-10.156	-1.6254	-1.4266	0.22034	-5.0746	-2.6599	-4.7523	0.54515	3.8622	3.1735	4.2016	-1.6215	1.4229	-5.5063	3.304	-2.1896	7.5648	-0.91437	4.0029	-6.3001	-2.5375	1.9966	-1.2095	-3.2408	0.59586	1.0735	-0.31052	-0.48501	5.5037	7.3466	1.4496	2.0254	1.5178	2.288	5.8144	-3.5574	2.0591	-0.85642	-1.0942	-1.3771
-6.159	-14.94	-5.3464	-6.2144	-15.085	-6.8849	-12.707	-15.112	-6.5292	-7.2914	-8.9269	-9.999	-10.665	-7.8886	-8.0716	-11.459	-12.366	-10.237	-10.972	-5.9243	-11.837	-10.789	-14.04	-9.773	-7.3111	-17.406	-10.964	-3.5843	-10.902	1.8125	-9.2165	-13.072	-7.8958	-12.61	-12.595	-4.4117	-8.2028	-9.8972	-16.626	-10.725	-7.5716	-8.6354	-13.87	-9.5325	-8.9113	-8.9914	-13.421	-8.0402	-7.3692	-5.4582
-15.815	-24.632	-21.227	-25.121	-19.691	-19.938	-21.041	-21.896	-21.849	-22.562	-25.225	-20.215	-22.736	-22.553	-22.275	-17.783	-26.814	-20.988	-27.508	-25.098	-23.441	-17.493	-20.551	-17.753	-22.093	-25.988	-20.539	-19.549	-20.354	-29.145	-20.654	-16.036	-16.516	-18.721	-25.314	-21.924	-21.778	-21.049	-25.017	-17.425	-22.257	-28.351	-15.842	-21.731	-27.629	-25.229	-22.86	-25.13	-20.477	-20.883
-5.1506	-5.0717	0.36825	-6.8175	-8.6	-1.0554	-2.3422	-4.4207	0.29142	-2.0152	-0.39821	2.2571	-5.5507	-5.9839	-2.5006	5.4365	1.1874	-0.58182	-3.3349	-3.0502	-5.839	-0.69988	-2.4734	-5.0849	1.08	-3.7067	-2.048	1.4759	-3.1164	-9.6739	-1.6006	-3.7114	-4.4189	-8.4214	-5.9094	-7.4404	-1.2894	-7.0357	-5.1793	-4.0423	-4.9365	-1.5729	-3.0826	3.8275	-6.0238	-2.9992	0.40934	-6.6942	-1.4733	-4.1111
-3.5435	-8.1767	-6.1974	-19.301	-16.068	-8.2304	-11.124	-10.166	-17.251	-10.346	-10.12	-6.361	-13.015	-6.5653	-12.991	-9.6711	-7.6658	-4.8374	-8.4656	-14.584	-4.6292	-11.704	-13.536	-5.1429	-16.802	-8.0174	-7.6739	-14.791	-10.305	-11.4	-6.1505	-3.8528	-14.344	-9.2294	-6.829	-5.8794	-10.742	-12.436	-3.5724	-11.155	-8.1443	-9.4369	-9.7019	-12.687	-10.8	-9.5945	-8.5253	-10.795	-10.649	-8.2103
-4.0821	-6.6759	0.55163	-6.7574	-6.5654	-5.7462	-6.6359	-2.2942	-7.3813	-5.5146	-3.6599	-0.7467	-0.7216	-8.3897	-7.0068	-1.6706	-0.66998	0.24178	0.49358	-4.4011	-2.2475	-4.6793	-2.5938	-8.9677	-4.6714	-5.5591	-1.7845	-5.3454	-9.8222	-4.5459	-4.1727	-3.9102	-3.477	-2.6736	-4.0299	1.4614	0.68563	-8.7731	-7.1276	-5.1543	1.4043	-3.5709	-2.4665	-3.2089	-1.8916	-5.5437	2.5287	-4.247	2.3373	-1.8015
-4.2476	-2.3383	-13.744	-13.888	-18.769	-10.848	-12.766	-17.507	-12.944	-9.3132	-13.314	-13.667	-14.205	-16.721	-17.535	-19.443	-10.007	-15.235	-15.941	-15.2	-13.166	-17.021	-14.622	-13.72	-18.71	-9.8327	-9.5994	-14.64	-12.033	-7.5784	-22.671	-19.429	-7.4941	-15.849	-10.374	-12.31	-15.681	-15.948	-15.135	-16.558	-18.368	-14.244	-15.37	-13.645	-8.0664	-11.844	-13.513	-12.679	-10.153	-16.186
-14.363	-10.44	-14.288	-8.2993	-2.7917	-13.725	-16.985	-10.369	-12.284	-10.764	-10.444	-11.491	-9.7285	-7.8612	-15.287	-11.803	-9.309	-13.073	-10.062	-15.191	-12.352	-7.0358	-11.909	-11.325	-10.595	-9.1761	-14.079	-13.961	-15.351	-10.106	-9.8754	-9.8755	-12.026	-11.09	-4.2463	-11.048	-12.997	-13.107	-10.966	-12.018	-13.285	-9.5437	-3.1878	-13.212	-14.617	-12.804	-15.451	-12.405	-6.9353	-12.017
-8.4907	-9.5101	-13.066	-5.2848	-7.2937	-6.6704	-3.8705	-3.116	-4.8525	-5.5974	-11.551	-9.0037	-6.665	-8.2754	-5.6284	-11.82	-13.052	-5.546	-9.9978	-10.534	-3.1656	-9.1237	-12.869	-1.5162	-13.569	-6.4724	-9.8865	-3.8501	-7.4302	-7.6829	-8.8135	-4.2694	-11.988	-4.3118	-6.2157	-18.11	-3.9376	-2.5294	-2.5133	-8.9903	-10.785	-3.3825	0.15304	-10.012	-13.9	-9.5167	-14.025	-9.8149	-5.5476	-2.9303
-10.129	-4.118	-5.0369	-2.7786	-9.9582	-13.707	-5.1355	-3.3783	-7.9453	-14.636	-6.5138	-3.7434	-11.835	-7.4411	-4.4584	-2.6616	-12.548	-11.257	-12.59	-6.3508	-4.7579	-13.041	-5.9182	-7.3963	-12.445	-5.5294	-4.3411	-3.8542	-9.339	-8.0356	-7.2991	-3.7814	-6.1346	-9.2223	-9.7818	-9.5518	-7.126	-7.1202	-10.215	-8.4564	-4.8902	-12.489	-1.9519	-3.2034	-3.8963	-6.4638	-2.2322	-0.60711	-2.8968	-6.4268
-7.4514	-11.808	-3.7176	-12.538	-5.5125	-10.986	-11.804	-13.152	-8.4122	-10.595	-7.5052	-11.782	-8.2522	-10.707	-9.6868	-5.8425	-10.977	-11.372	-4.9961	-6.0856	-4.9905	-8.9949	-9.6804	-10.659	-8.3033	-7.2743	-13.046	-7.4694	-7.1538	-8.5084	-7.9029	-7.7837	-9.2383	-7.3712	-10.466	-4.9135	-8.5269	-8.4159	-13.181	-9.2898	-6.9141	-3.4304	-9.0586	-4.468	-4.3187	-10.963	-12.892	-10.449	-9.4012	-9.387
-8.7399	-18.053	-7.552	-11.004	-14.821	-10.355	-9.3972	-15.884	-17.998	-10.906	-13.418	-9.9414	-9.399	-15.734	-13.551	-18.309	-6.7684	-10.327	-13.67	-8.7011	-14.36	-13.61	-10.126	-11.572	-13.156	-14.657	-17.865	-15.929	-11.952	-17.879	-17.845	-16.504	-16.394	-8.7139	-8.4879	-12.477	-12.539	-20.199	-8.2925	-10.843	-14.493	-17.974	-10.83	-11.953	-12.343	-17.676	-11.466	-13.223	-17.341	-17.395
-2.4346	-1.8594	-4.1225	0.16796	3.5427	-1.9262	2.2037	-0.74516	-2.8717	1.3727	-1.1043	4.4036	1.0664	-0.5133	-5.2091	-4.8224	-3.1403	1.9786	-0.3062	-0.6896	0.75771	-1.3788	-6.7582	-0.038835	-5.2636	-1.5715	-5.4352	-1.1844	0.0074138	-3.5097	1.7106	0.8576	-9.4999	5.8091	2.628	1.8496	2.5476	8.3546	-2.8835	0.87959	-1.8126	-9.4809	-1.3575	-4.4973	-1.2503	1.2116	2.5141	-1.3924	-0.097647	-3.555
-8.5424	-16.584	-10.362	-12.237	-11.773	-20	-11.306	-14.451	-11.115	-12.321	-0.076611	-11.742	-9.9461	-17.757	-8.1135	-16.448	-8.6477	-18.165	-10.999	-16.667	-10.488	-13.184	-13.491	-12.054	-9.4976	-15.05	-14.221	-12.643	-10.365	-7.631	-12.007	-11.55	-9.3961	-9.9224	-11.659	-14.99	-9.6639	-15.891	-10.176	-12.07	-13.109	-11.647	-11.371	-10.868	-14.567	-21.001	-14.793	-17.605	-10.332	-13.565
-1.8044	5.3404	0.31273	1.7259	1.5714	-4.2306	-6.7102	2.0603	1.0323	-7.3347	-4.5221	-1.563	-6.773	3.5037	-2.126	-0.90197	-7.5285	-2.0957	-4.7862	-2.5923	1.0225	0.59019	3.4546	2.4887	-1.6514	-1.5517	-9.3006	-0.14846	-3.2126	-2.0982	-2.6431	-2.9112	1.4768	-6.2137	-3.1271	-2.1824	-5.8009	-4.9123	-4.5381	1.5998	-6.3313	-10.672	-0.18791	-3.3096	-1.4852	-7.3966	-5.2948	5.301	-7.5143	-0.99495
3.2756	-3.3591	-1.0794	-2.1808	2.3335	4.2689	0.30775	-0.4314	0.4332	-4.8036	1.1971	-0.53556	3.2656	-3.0258	-2.591	-5.8933	4.2446	-4.0858	0.027067	-7.4448	0.25024	2.4468	0.82984	1.4386	2.3724	3.4417	1.5548	-2.4517	0.47704	2.9618	5.6291	-4.4433	-3.4073	3.7402	0.73366	2.875	1.0348	3.1923	-3.9722	5.1147	1.2269	0.2738	3.4049	1.5597	0.45394	0.95443	3.1553	0.43167	-0.10606	2.0103
-17.282	-17.333	-11.153	-10.657	-6.2826	-10.092	-11.345	-8.7623	-11.733	-5.806	-11.67	-11.563	-7.5981	-10.321	-9.6184	-13.159	-16.167	-15.582	-15.363	-10.996	-7.7762	-14.272	-7.3466	-16.91	-6.2593	-20.512	-10.785	-11.003	-5.1383	-12.244	-15.863	-10.11	-13.804	-11.804	-14.363	-9.1926	-8.4371	-10.186	-14.296	-11.183	-6.3789	-1.8625	-7.1995	-13.393	-7.3052	-6.4593	-0.32379	-9.1925	-11.336	-9.1725
5.6493	10.03	8.5403	9.1561	6.4485	9.6654	2.1727	9.2829	10.13	8.1674	9.5141	7.6025	-4.6889	2.6715	4.0748	8.6041	6.5867	10.37	6.7182	3.4077	5.1317	6.0115	4.2204	3.7437	12.061	7.6435	6.0036	3.2416	12.609	7.6955	5.7904	11.568	8.4561	10.519	10.479	8.0599	8.0647	13.599	4.9496	5.0108	5.9861	5.9623	2.7031	6.9202	1.5366	6.2425	7.4891	1.5664	3.7641	6.2165
-5.2028	-3.3901	0.91942	-3.8293	4.0795	-2.9266	-3.7198	-1.9716	-5.8762	-1.0657	-0.051495	-5.3332	-2.5699	-7.741	-3.2411	-0.66976	-0.96886	-3.735	-4.0392	5.9301	-0.010291	-3.0443	-3.0879	0.2059	0.35771	-5.7263	-2.8604	-3.5231	1.3453	1.3086	-2.8715	-6.7154	-1.2858	-2.4439	-3.2813	-11.22	-2.3969	1.4639	-5.5076	-6.3604	-3.0791	7.5683	-4.09	-6.4752	-4.0438	-0.62486	0.6837	-6.2156	-1.6807	-5.1005
-1.6454	-0.9996	-5.9616	-3.0926	-9.349	-1.443	-0.36897	0.055151	-7.2964	0.23589	-6.5657	-0.97714	-1.5399	2.4229	-4.0091	-1.0912	-2.3951	-9.1721	-7.4939	0.75032	-3.5827	-1.3933	-7.0669	-7.1352	3.0997	1.6102	-0.69706	-5.0854	4.699	0.05755	-4.6699	-2.9195	-8.3104	-4.064	-3.2028	-0.12042	-5.9845	-7.6246	-0.24803	-3.9632	-9.9882	-2.9186	-4.9777	-0.69045	0.75103	-8.1293	-11.139	0.97979	4.46	-1.0443
0.45161	0.77101	-1.7251	-0.43678	4.1759	-3.1069	2.994	-2.6563	0.43222	-3.823	-0.43396	-0.73528	5.2967	-6.3152	-4.1845	-3.8069	-3.354	-6.9301	0.70634	-2.9645	-3.3332	4.4526	0.38961	-1.6878	2.5912	-7.0692	-10.124	-0.83297	-2.3643	1.0172	-0.069021	0.16371	-1.1126	-3.5042	-0.12472	-4.7519	-2.9819	2.1868	-3.4276	-0.33605	-7.7684	-4.9156	0.30821	-5.587	-5.6453	-0.81811	-4.88	-4.8309	-3.5568	2.2384
6.8235	4.3752	7.5398	8.8464	4.7892	4.5271	5.8435	0.31457	18.242	1.057	1.0478	8.5995	3.5336	4.98	16.584	2.9356	10.355	7.1737	4.1893	5.9148	6.1144	7.4459	1.465	2.7422	1.1599	-1.9234	2.4999	8.9771	7.158	4.4858	-1.5626	10.42	5.6082	-2.0845	7.855	4.3626	0.90496	8.9289	5.0464	3.231	-1.5686	8.8839	10.179	11.259	11.13	2.4603	3.7229	4.6534	8.3952	3.3672
-2.5654	-3.5652	-11.067	-5.763	-11.52	-1.5716	-5.6655	-5.8995	-1.9817	-1.9432	-10.334	-12.078	-6.4987	-7.9422	-10.112	-6.3824	-4.177	-2.5281	-5.407	0.89221	-3.8964	-1.2536	-15.304	-4.0389	-6.5247	-5.6741	-4.6602	-9.9279	-11.597	-7.6418	-7.6137	-3.6595	-2.6109	-12.488	-2.5236	-11.943	-2.9501	-1.404	-7.7684	-10.748	-1.8361	-11.101	-1.7741	-1.9287	-4.8453	-2.4203	-7.403	-3.0271	-9.8973	-5.9524
-14.702	-7.9795	-13.157	-10.652	-18.176	-6.4636	-15.856	-14.122	-17.98	-14.741	-15.873	-4.5648	-13.603	-14.075	-12.41	-13.863	-5.8728	-22.028	-17.948	-11.12	-12.861	-12.093	-10.704	-16.051	-12.982	-12.821	-9.9706	-8.2842	-17.27	-16.476	-14.268	-22.301	-14.926	-14.692	-7.252	-9.8189	-18.626	-6.8589	-10.465	-9.426	-9.0035	-12.413	-12.945	-14.611	-10.953	-16.806	-12.41	-10.636	-13.837	-10.014
-6.6485	-6.215	-0.78409	-3.3982	-7.5623	-2.4035	-0.80082	-3.0458	2.1495	-4.9709	-0.33967	-5.1314	-1.2393	-7.1635	-7.7137	-3.7077	-8.2903	-0.073884	-3.8088	-3.748	-7.378	-0.81895	-4.5093	-6.3712	1.733	-7.403	-3.2318	-0.50759	2.5561	-0.24564	0.79637	-1.7909	-2.8588	-5.2391	-3.591	-0.72804	-2.2028	-10.961	-3.18	-6.1349	-3.9648	-10.879	-4.6744	-1.2793	-5.8062	-6.9407	0.49019	4.3532	-8.1426	-8.6968
-6.3713	-9.4888	-12.573	-13.072	-7.341	-9.2614	-11.333	-11.55	-13.656	-7.3384	-3.9635	-9.2561	-14.999	-12.895	-8.5008	-15.375	-16.446	-14.767	-11.078	-11.931	-7.7848	-9.0823	-15.787	-8.5527	-10.534	-9.4141	-10.002	-14.48	-8.7619	-16.451	-8.4944	-9.16	-17.778	-10.922	-13.579	-3.8888	-14.153	-9.7168	-13.195	-5.6455	-10.049	-10.474	-6.9362	-8.4999	-12.215	-7.7493	-7.5687	-13.203	-14.471	-7.2438
3.4083	4.4335	10.492	7.3465	-1.1491	10.099	4.0144	0.54413	7.0361	12.783	8.9306	6.2294	12.043	9.1621	7.401	2.7749	13.168	4.9114	6.2962	0.031123	6.3228	9.0097	3.541	1.2266	9.3503	7.7667	6.098	6.5747	9.3587	9.9545	7.7337	8.1379	3.9314	3.7921	4.2433	9.9171	7.5925	10.594	12.117	7.4045	11.484	12.117	-1.2968	3.6709	10.065	10.452	8.357	7.716	0.70084	7.5151
-20.123	-13.941	-24.766	-24.955	-21.295	-22.271	-14.559	-22.117	-15.368	-24.363	-20.844	-26.742	-23.439	-19.456	-22.249	-20.667	-16.77	-19.401	-18.702	-21.253	-20.83	-18.111	-15.457	-18.362	-22.003	-23.241	-21.375	-22.828	-23.662	-23.783	-20.066	-21.853	-21.524	-26.968	-12.433	-18.236	-30.37	-17.354	-14.482	-24.657	-24.076	-21.419	-15.083	-25.588	-25.141	-19.669	-26.057	-22.107	-21.304	-23.423
-14.441	-18.087	-12.038	-11.593	-17	-19.526	-12.455	-17.561	-16.008	-12.377	-5.5002	-15.942	-10.907	-13.452	-15.882	-16.096	-11.475	-16.036	-9.6619	-16.502	-13.727	-15.58	-17.254	-21.172	-16.461	-10.301	-7.075	-16.934	-13.77	-19.531	-12.595	-18.575	-11.585	-19.394	-19.239	-15.887	-11.341	-15.304	-15.321	-10.808	-13.137	-12.347	-14.824	-9.1176	-14.086	-12.954	-17.314	-12.896	-21.996	-11.993
-1.7666	-3.3134	5.8315	-11.446	1.0831	-6.5213	-5.6364	-3.2675	-2.1825	-2.6307	-5.2254	2.6381	-8.3659	-4.3186	-9.1334	-9.6134	5.8817	-5.2555	-7.1177	-6.5975	-9.482	0.34044	-4.1074	-4.7464	3.4334	0.17512	-3.2592	3.1391	-2.7682	-4.908	-4.727	3.9714	3.1474	0.30217	2.0716	-8.3981	-7.2471	1.3996	-5.3289	-5.3961	-0.63758	-0.021163	-8.2139	-4.1263	-4.8332	-9.9967	-0.89999	-3.3102	0.14316	-2.906
-4.1337	0.9488	-1.9425	-1.3113	7.1998	-10.552	-3.747	0.48622	0.38987	-4.863	3.6685	0.68088	-6.9959	1.3226	-8.3846	-1.2872	1.8866	-2.6841	2.5302	-5.3483	0.13622	2.6819	-4.6389	-3.426	1.6756	0.028143	-8.4429	-2.545	5.287	-2.7072	1.3089	-1.5551	-0.15803	5.0322	0.19581	-3.1048	-0.394	4.3313	-3.4732	8.302	1.4528	2.5348	1.8787	-4.0663	-3.0171	-1.8744	1.1112	4.5346	-2.2542	3.3837
17.481	17.013	8.3478	11.277	11.09	2.3391	13.998	7.8834	13.557	12.971	1.5796	8.3037	5.2477	6.7773	8.3259	10.778	-1.9997	4.92	12.027	9.9357	9.6029	2.8673	14.011	8.6464	16.609	5.8224	8.4968	7.7984	12.815	8.3041	7.8471	5.5772	14.034	10.027	8.5291	9.9188	7.8894	9.4927	8.6787	8.9671	6.7034	11.518	8.2345	10.896	8.2184	7.7172	6.5406	13.443	15.241	2.42
-10.921	-15.917	-8.5368	-10.786	-17.725	-11.292	-9.8748	-14.393	-9.874	-13.92	-10.602	-18.602	-7.9405	-11.295	-11.329	-15.16	-11.503	-4.7587	-14.741	-9.5904	-11.882	-10.389	-6.1555	-8.4466	-12.638	-11.499	-7.2865	-4.3677	-8.2227	-6.2132	-3.749	-15.823	-16.216	-13.537	-9.6028	-8.3067	-10.367	-12.94	-13.177	-13.441	-7.4228	-16.195	-13.741	-15.23	-7.5687	-14.923	-9.3651	-9.3196	-10.689	-8.6983
-8.7099	-0.17201	-7.9809	-3.1565	-3.4108	-4.5304	-2.2751	-5.5446	2.3755	-2.9609	-9.6679	-6.0852	-3.7943	-7.4098	-1.9986	-4.3646	1.379	-10.888	-11.577	-13.553	-7.7381	-5.9006	-13.176	-5.4151	-4.8687	-9.5498	-8.1341	-7.2544	-2.5476	-8.4471	-0.71691	-2.8103	-6.9577	-9.3355	2.3493	-5.4903	-6.5161	-2.4689	-2.6004	-0.71625	-4.8187	-2.5694	-11.218	-2.7902	-4.7146	-3.5375	-4.2023	-5.2531	-6.9485	-2.2962
-5.8374	3.6866	0.61203	1.8315	2.2459	-0.79199	5.7974	-1.2367	-1.5317	7.1348	-0.86599	-1.0541	-0.46913	1.779	-8.3971	2.3304	-4.9892	3.3473	5.6981	-0.50182	-1.7186	6.3392	6.0902	4.666	-0.012269	1.3077	3.0659	2.5615	2.6976	-3.385	-0.76831	-1.0462	6.5994	-3.172	7.1425	1.1367	-5.8928	-1.2926	2.4109	6.6689	-0.33688	-0.45409	0.28867	-5.0493	-6.0606	-4.1546	0.11528	-0.64921	-4.9456	-1.3894
-11.867	-6.2556	-12.135	-9.1245	-16.966	-13.469	-8.8942	-15.614	-8.8114	-11.528	-14.022	-11.584	-20.78	-13.599	-16.802	-18.658	-9.4606	-13.594	-15.226	-13.075	-11.865	-19.399	-17.757	-15.079	-12.526	-14.607	-13.643	-14.458	-15.19	-12.586	-15.33	-15.256	-11.399	-9.1309	-19.776	-17.026	-7.4725	-15.62	-8.9475	-12.349	-18.676	-15.705	-9.7238	-13.589	-13.215	-12.136	-11.525	-8.274	-11.802	-14.381
-3.9811	-2.4472	-0.86419	-10.053	-2.6105	-1.2003	-9.8819	-8.1387	-5.0917	-1.9796	0.73661	-8.4501	-4.0479	-5.6195	-5.3702	-1.9152	2.5472	-2.1611	0.71715	-6.52	-2.3602	-0.2503	1.4488	-0.70577	-8.5025	1.6339	-2.4833	-2.2785	4.8243	-7.9767	-0.95906	1.5753	0.50954	3.2598	-9.1425	-5.414	3.115	-8.7929	0.053913	-3.7049	-1.3925	0.095774	-0.61968	-3.2688	-10.778	-5.1598	-7.2683	-1.4361	-4.2964	-5.5152
-4.0168	-4.9859	-3.8166	-9.9448	-11.583	-6.9174	-7.9837	-3.6655	-11.276	-5.5258	-11.213	-8.8998	-11.784	-6.7351	-13.94	-6.1958	-8.5774	-11.726	-9.2496	-2.554	-4.5173	-6.1148	-8.2034	-4.2322	-5.1698	-5.4892	-11.684	-9.2819	-7.7178	-15.038	-13.194	-9.0682	-10.996	-3.2558	-4.0979	-6.7406	-11.937	-1.6872	-10.568	-4.9838	-4.9407	-8.2507	-7.1552	-3.4187	-14.421	0.58873	-7.8269	-7.4348	-14.624	-6.9532
0.24314	-3.7463	-0.28009	1.4004	1.4416	-3.5778	-4.8855	3.7854	-4.0186	-0.81558	-2.9768	-0.054221	2.3955	-1.1175	-1.7506	3.119	-2.1893	-5.8578	-5.4004	-6.1191	-1.4731	-0.60905	-1.797	3.7315	-1.0915	-2.6271	3.7976	-0.72421	0.74629	0.10159	-3.435	-0.12926	-3.7217	2.7009	-1.6142	1.7724	-3.6443	-0.096043	-4.9901	0.10838	-3.8827	-2.8059	-6.5121	-4.0853	2.3256	-1.6952	0.41023	-5.0036	-1.3825	0.46233
-14.718	-15.812	-12.962	-10.401	-7.9196	-10.733	-15.537	-17.309	-10.511	-10.099	-10.608	-15.311	-8.879	-17.12	-18.362	-9.165	-13.128	-13.943	-16.366	-10.333	-6.4473	-9.2357	-21.09	-8.5712	-9.7818	-12.157	-16.032	-16.011	-15.407	-8.3545	-1.9682	-17.239	-15.506	-13.755	-12.01	-18.099	-5.3707	-9.036	-14.222	-7.5635	-12.269	-15.172	-9.2519	-13.667	-12.739	-10.692	-15.129	-13.21	-16.36	-8.7474
-11.989	-11.68	-13.741	-14.493	-12.805	-13.307	-14.111	-7.911	-13.345	-17.799	-11.663	-14.781	-12.017	-9.5657	-11.937	-16.998	-19.831	-16.401	-20.847	-10.47	-9.2652	-11.574	-12.931	-7.2566	-11.463	-10.792	-13.613	-9.4777	-14.311	-14.539	-12.561	-18.272	-21.542	-17.548	-17.058	-12.213	-14.097	-14.683	-20.436	-6.9009	-14.986	-15.895	-13.878	-14.186	-12.973	-10.843	-9.8304	-18.412	-7.1271	-18.123
-12.861	-14.745	-16.084	-10.764	-10.999	-15.43	-19.123	-13.748	-18.583	-16.802	-5.1355	-17.117	-15.933	-8.7875	-9.9468	-17.735	-10.53	-9.7255	-6.4719	-14.417	-12.122	-14.678	-16.839	-13.357	-12.174	-13.389	-12.207	-10.815	-16.469	-11.753	-10.866	-13.817	-9.2758	-5.9661	-13.246	-13.229	-15.037	-12.109	-17.389	-11.696	-6.7292	-7.3398	-4.0562	-5.0507	-17.103	-11.579	-15.68	-17.535	-14.894	-13.727
-12.362	-14.332	-15.331	-9.442	-9.883	-11.782	-11.97	-11.283	-7.0122	-14.493	-8.2019	-10.097	-8.05	-16.114	-12.593	-7.9921	-18.559	-17.943	-14.835	-14.198	-13.312	-9.9814	-11.463	-6.2311	-12.718	-17.903	-13.53	-15.228	-13.305	-8.7141	-9.5674	-10.055	-12.58	-12.86	-6.9305	-14.858	-6.0405	-8.8755	-10.229	-15.029	-11.311	-9.6513	-9.2504	-12.49	-14.724	-6.7251	-14.638	-12.294	-17.127	-7.8598
-3.1031	-5.1524	-0.48819	-0.60123	-5.4732	-3.0944	-3.1506	-0.39133	-5.3365	1.0752	-2.9296	1.5692	1.229	5.0446	-1.7996	2.3826	2.6007	11.787	-8.3588	-1.1581	-5.2016	-2.5139	2.9854	0.76257	-2.9542	0.53578	5.793	1.65	-1.4187	0.49293	6.3399	-1.3056	-0.25683	-3.5627	-0.30108	-4.2899	5.8287	-1.997	9.5852	0.49888	-1.1296	-5.011	2.8233	-1.3718	-0.058349	-3.9531	-4.986	3.3504	-4.8537	2.1646
2.4303	3.6418	1.6932	-1.1116	-4.9633	-1.9859	-3.422	3.2298	2.7566	-1.0775	0.47093	2.0802	-3.6047	2.0576	-0.12507	-0.85754	-7.4701	-4.0147	0.29693	-5.4409	-2.8829	2.1593	0.36876	-0.256	-8.8232	-7.8002	3.1479	0.71288	-2.977	-1.4675	-7.5813	2.9475	-2.0995	4.9271	5.1176	1.5994	1.3007	-3.0327	-2.3253	-6.7248	-4.6773	-5.2525	4.9893	0.36165	-3.0441	9.7597	-0.82962	1.277	-0.26509	-2.7421
-20.139	-22.708	-18.11	-27.996	-13.201	-20.49	-20.511	-22.212	-21.33	-23.755	-21.229	-18.89	-18.773	-21.324	-14.274	-19.466	-22.51	-24.597	-29.547	-23.859	-24.377	-23.003	-24.564	-13.62	-22.332	-23.534	-18.212	-21.304	-21.064	-22.308	-16.085	-17.081	-24.533	-18.07	-22.111	-17.689	-23.738	-18.199	-26.629	-24.326	-26.798	-25.303	-22.64	-19.807	-20.171	-20.43	-25.085	-24.775	-20.156	-19.736
-3.5744	-0.85071	1.5988	-6.3112	0.63343	-2.6231	1.916	-6.0334	-2.8073	0.93964	1.6032	-2.5135	0.11664	-2.5599	2.764	2.2991	2.9785	2.5435	-2.7601	-6.3644	-0.43135	-1.5798	1.5054	-1.0313	4.0683	0.36714	6.159	0.68123	10.136	-4.1457	0.5686	2.7325	1.8434	-1.6997	-1.2933	0.64899	1.9766	-1.8033	-3.7864	0.047254	-2.4461	4.9852	6.6297	2.6442	-0.909	2.8716	-1.2035	1.0789	6.1674	0.46003
5.0491	2.0792	5.3463	1.7719	1.4949	0.56532	0.074815	0.057468	4.9049	-2.0795	6.2109	4.0201	-3.6155	-4.3577	0.24117	2.9555	2.6971	1.4019	2.7794	-0.31858	8.4359	4.3066	4.4607	2.3343	6.3503	3.3423	-0.020735	2.2594	2.0514	3.13	5.7194	-3.5802	2.7778	1.7172	3.1737	2.2103	3.5527	5.9663	4.0135	2.1019	4.0586	3.6852	4.1251	4.3672	1.4083	4.7562	6.8752	3.8038	1.3112	1.3393
-20.301	-23.999	-26.679	-22.581	-17.859	-23.958	-27.734	-19.459	-19.457	-17.475	-21.867	-18.664	-20.806	-25.987	-27.671	-22.445	-20.23	-19.251	-20.712	-25.359	-18.552	-18.874	-19.945	-24.963	-16.866	-21.361	-23.178	-21.908	-24.624	-24.768	-18.995	-25.806	-19.133	-18.194	-24.006	-16.412	-22.576	-17.734	-17.604	-21.594	-13.088	-19.332	-23.272	-29.285	-10.766	-17.966	-20.094	-27.922	-17.127	-21.108
3.6233	5.6949	7.8435	4.2348	2.9497	4.4666	7.0128	3.6446	6.5908	1.6992	7.1377	7.0651	11.022	0.51578	7.8313	1.3942	2.5857	12.945	4.8092	9.5059	11.812	2.9411	5.2219	12.563	9.3224	4.2497	9.4844	5.5679	2.8014	1.9106	10.191	8.9197	15.625	9.9137	10.269	8.8087	8.3548	13.007	6.8463	9.5573	6.0334	4.7092	8.2027	5.1262	1.7184	12.42	6.8098	11.042	7.5287	13.142
3.545	0.42992	-2.6361	3.2939	-5.9515	0.78751	3.6728	-1.9027	-6.2099	-2.5315	6.0145	1.8702	8.52	1.3632	0.63884	-2.0549	3.8945	4.0523	0.20148	-1.5308	3.0754	6.5243	4.1221	3.73	1.8336	3.4298	-1.8566	-0.14871	8.786	-6.2012	2.5048	2.4107	7.0795	0.99125	6.0327	-1.1158	-3.0188	-1.6455	5.4705	-1.2085	0.81828	6.0358	3.4231	2.4658	4.0992	7.5794	-3.486	2.1564	0.98187	-4.2965
-4.2766	-1.0266	-3.9878	-2.7355	-8.8743	-10.124	-0.27287	1.1975	-2.3043	-1.3844	-1.9646	0.51033	-3.9421	-6.3012	-0.66531	-9.1817	-0.3989	-3.718	-3.0442	-7.3371	-1.2301	-4.5423	-6.158	-3.4403	-3.9042	-0.13345	-4.3197	-1.6551	2.1991	-2.0117	-7.4166	3.2676	-0.94506	-4.33	-2.6962	-4.7547	3.2385	-3.489	-4.9539	-3.8011	-0.82997	0.15875	-4.4603	0.72135	0.19389	0.62672	-1.7874	-1.6698	-1.7643	1.4186
6.8906	8.1898	3.4773	1.4573	4.3305	-1.225	1.5394	-0.066355	4.1224	5.4033	7.6217	1.3897	-0.75251	-4.8252	6.6826	1.4535	-4.8261	2.0158	4.0491	3.7552	3.6654	8.9923	-6.8202	4.9036	10.456	0.94633	0.07869	-3.9999	6.0858	1.5782	3.1623	4.3291	6.2371	4.2132	1.3815	3.6037	7.9403	-0.19604	-1.5676	4.5157	8.109	6.4034	5.9415	1.2283	3.6598	3.7461	-1.4357	6.8091	0.24421	2.674
-4.1396	1.146	-4.7676	-1.0313	10.715	0.76886	2.56	4.8328	5.7096	2.5522	-2.0642	-1.3825	0.2517	10.274	3.1279	-0.53779	1.9182	1.1271	0.20097	5.8387	-3.1921	-5.1445	-3.7042	0.5337	5.0722	-0.30498	-1.1613	2.0999	3.3821	1.4617	1.6406	1.7696	1.0161	-5.538	-0.5838	-2.8235	9.2013	-1.9919	1.7334	-0.16515	2.9337	-0.59888	-0.11944	0.21712	5.3955	-3.2455	2.1805	3.5551	2.2842	4.6593
15.425	12.341	9.3742	9.9351	5.0987	6.1125	9.468	9.487	7.9782	7.4844	6.2286	5.0315	2.7371	6.7179	8.4378	9.191	5.0476	11.751	1.4692	6.2722	8.3286	9.4596	8.0701	11.307	11.3	10.225	3.2966	0.89801	4.4579	4.3052	11.097	3.2563	9.4688	4.7809	1.2125	5.5302	7.668	13.335	4.6905	4.4674	1.9226	-0.059205	4.3089	5.4262	8.0763	4.7413	9.0017	3.8653	15.629	3.7375
-2.1977	-9.8361	-5.1755	-10.53	-0.55223	-6.6564	-2.9365	0.49672	-2.1464	-1.9358	-0.3889	-4.7017	-6.5125	-3.8416	-5.5224	-1.8031	-6.895	-4.5344	-5.3835	2.4977	-5.0174	-3.6349	0.5213	4.6975	-3.3336	-4.0139	3.2888	-4.6985	0.38807	-7.7101	0.26018	-4.8217	-1.8604	-6.8476	-5.9842	-11.55	-0.86204	-7.5271	0.92471	-8.6022	-8.5463	-9.6433	-1.0584	-6.9359	0.035494	0.95064	-10.711	-4.426	-1.3232	-4.6694
-21.844	-27.98	-19.696	-21.172	-22.007	-23.495	-26.616	-22.742	-24.942	-18.687	-23.612	-26.143	-27.434	-23.992	-21.232	-23.705	-22.224	-22.441	-25.36	-24.203	-23.532	-20.605	-20.265	-19.616	-16.69	-23.026	-15.74	-19.251	-20.684	-21.007	-27.803	-18.401	-19.459	-26.788	-28.15	-26.267	-19.69	-19.287	-28.078	-15.056	-21.96	-15.472	-16.059	-28.774	-17.345	-26.682	-16.27	-27.75	-24.432	-22.692
-5.9501	-4.7971	-5.6905	-6.0993	-4.2769	-6.9156	-1.5766	-3.7576	-6.1834	-1.8091	-6.2567	-11.932	-3.3694	-0.45469	-5.6545	0.63041	-4.9503	-4.3167	-5.592	-5.6344	-5.293	-1.6649	-1.7307	-2.5634	-6.4068	-6.1428	-7.5438	-3.0954	-1.9357	-0.73919	-5.4592	-6.555	-2.4175	-3.3614	-8.0223	-9.3217	-4.9016	-5.2327	-0.58957	-8.8449	2.1867	-5.6657	3.6507	-9.2553	-3.5045	-5.7589	2.5076	-7.4607	-2.2235	-8.755
0.40354	1.9517	0.016842	2.1421	-4.3244	2.3767	-2.3287	1.1489	-2.2367	3.706	3.9822	0.26872	0.99419	-1.0841	-1.1402	-2.5698	0.2766	-5.0679	0.47262	1.1028	-5.7919	-2.4354	-1.9402	2.2488	-1.0327	3.7998	-9.6629	3.1327	4.6088	-0.94707	-1.8961	3.0506	-0.38598	-0.72217	-0.1325	-1.6959	0.81914	-6.9607	-6.6434	-2.9153	4.7492	6.582	3.8258	-0.53162	1.6993	5.323	3.9907	-8.027	-0.055506	0.52341
5.158	0.98687	2.6233	4.0529	2.3672	-2.2392	7.3763	-7.1473	1.8106	4.0292	3.977	1.8425	-2.877	6.445	2.8799	2.8005	3.7863	7.2745	-2.5029	4.4614	9.6506	-2.9322	4.4428	3.2574	4.9423	3.6423	5.2444	2.7436	-1.0273	12.348	-2.4738	-8.6988	3.0725	3.7605	3.9582	-1.8092	4.2042	1.143	2.2064	3.7872	-3.0277	4.4923	1.8288	12.015	-1.437	6.0429	9.0685	-0.57414	-1.6065	2.8574
-12.092	-20.498	-16.699	-19.283	-15.515	-12.014	-8.9923	-9.9421	-8.7043	-10.414	-15.758	-8.6649	-12.174	-15.48	-16.054	-15.418	-13.079	-13.038	-16.212	-15.682	-16.064	-10.44	-12.356	-10.16	-12.679	-10.217	-13.105	-10.152	-9.2765	-11.439	-9.9727	-14.088	-13.777	-8.5824	-17.174	-14.584	-8.5817	-13.361	-15.783	-13.644	-11.033	-16.642	-14.882	-12.602	-16.851	-8.8072	-13.777	-12.458	-9.713	-10.482
-7.2881	-12.513	-5.9546	-10.641	-15.597	-13.707	-7.6468	-12.141	-9.1051	-19.697	-8.1826	-10.949	-7.9922	-16.056	-9.6579	-11.13	-14.085	-15.516	-11.271	-16.362	-15.429	-21.302	-11.696	-14.503	-11.797	-14.329	-12.972	-9.6757	-11.529	-2.7025	-13.533	-15.329	-13.25	-14.888	-8.8925	-5.5917	-12.337	-14.649	-13.22	-15.081	-11.587	-10.724	-10.417	-13.274	-17.184	-7.5348	-7.9397	-10.642	-10.82	-16.775
-21.186	-24.075	-24.558	-15.47	-20.342	-23.254	-21.988	-16.805	-23.145	-17.897	-21.284	-23.469	-18.535	-27.129	-19.476	-21.026	-22.478	-25.684	-18.743	-18.165	-23.946	-20.371	-27.271	-29.648	-20.508	-19.779	-20.954	-23.538	-19.189	-17.084	-20.327	-19.39	-29.318	-23.794	-19.854	-20.509	-19.056	-15.65	-27.852	-22.454	-20.737	-24.418	-26.47	-25.221	-21.007	-20.908	-21.68	-24.038	-21.831	-19.574
-9.4017	-14.947	-19.03	-10.681	-12.594	-12.771	-11.93	-17.635	-12.57	-10.335	-14.067	-15.209	-4.1084	-9.293	-16.733	-11.245	-1.7618	-17.635	-12.53	-12.237	-5.7904	-5.6036	-8.217	-15.558	-10.937	-10.504	-9.5345	-11.174	-13.027	-10.675	-13.948	-12.613	-17.558	-12.103	-6.9361	-17.695	-14.948	-13.808	-17.871	-11.94	-15.106	-12.145	-8.0749	-9.8079	-10.934	-7.4958	-5.2489	-9.4532	-9.6036	-15.725
3.6353	-2.6103	3.5672	5.9567	5.3278	-8.434	-0.35006	4.7087	2.6634	3.1192	3.6677	8.6848	3.3533	4.2217	7.358	-1.2737	3.7407	2.8969	2.9131	4.9322	3.0382	2.1265	0.88614	0.27496	4.1208	8.8787	-1.6659	4.3667	5.1735	4.7507	0.2146	-0.054978	8.084	-1.7293	2.9567	7.1927	0.62698	9.9082	2.0778	-0.30321	-0.37206	-4.0582	-0.37433	5.7059	-4.0826	-0.529	5.8021	0.18329	-4.3306	8.6756
-11.163	-13.512	-4.775	-4.6759	-7.0014	-6.1708	-11.61	-2.3667	-13.864	-6.3533	-9.0335	-8.1748	-15.344	-9.1477	-4.2178	-11.264	-10.895	-3.7565	-6.4953	-10.352	-13.564	-3.7007	-12.248	-11.938	-10.278	-7.7162	-14.018	-3.5864	-9.2986	-8.9843	-12.338	-11.158	-14.465	-13.888	-11.463	-9.0337	-20.361	-8.4952	-6.5872	-12.409	-12.869	-9.4752	-9.5291	-10.489	-13.002	-13.691	-11.525	-14.771	-10.548	-9.0009
-11.936	-10.723	-13.539	-16.626	-14.598	-14.258	-13.906	-16.778	-15.13	-9.1231	-10.524	-7.3371	-8.4667	-14.821	-12.048	-9.6221	-8.7649	-13.401	-17.26	-16.732	-12.931	-15.085	-14.496	-19.682	-11.813	-13.364	-13.835	-14.299	-14.013	-10.539	-7.197	-10.967	-14.42	-13.782	-9.0826	-17.941	-15.433	-15.903	-12.61	-11.267	-8.5893	-8.9988	-14.406	-6.7125	-16.653	-14.047	-13.855	-9.1564	-9.8135	-17.929
1.9596	5.7574	6.1882	-0.72044	2.4807	2.0688	2.4634	-3.6726	-2.3123	8.8706	-0.66686	6.6866	3.8001	1.1643	2.7274	0.67895	-2.0778	3.0347	2.0111	2.8655	2.7731	8.057	0.49008	2.476	-2.7267	5.009	6.2056	5.7923	1.8352	8.4173	5.6433	7.6423	3.8682	7.0098	5.0033	6.6661	4.9519	3.3887	-1.9905	4.3773	10.412	5.1429	3.5884	6.2464	2.9732	2.2418	3.481	-4.4127	7.9872	7.7769
-10.607	-14.17	-10.355	-13.229	-16.462	-14.537	-2.7591	-10.257	-14.71	-8.0303	-9.9786	-15.024	-12.553	-14.313	-17.21	-10.555	-16.684	-15.146	-7.5884	-14.28	-9.7534	-12.931	-12.352	-12.071	-14.626	-10.083	-11.836	-13.497	-16.682	-8.5479	-10.776	-10.178	-17.135	-12.55	-13.974	-11.739	-13.25	-14.992	-9.5523	-13.818	-15.836	-12.933	-9.972	-8.657	-15.361	-7.0748	-12.729	-18.153	-11.47	-14.443
-15.664	-16.127	-13.536	-21.181	-9.0947	-7.5703	-17.199	-8.4545	-13.115	-13.437	-14.269	-13.677	-14.356	-12.18	-9.953	-8.5029	-15.049	-17.257	-10.284	-10.422	-18.989	-19.539	-16.208	-14.349	-11.786	-14.409	-16.001	-20.459	-8.7851	-16.512	-7.7582	-15.783	-15.106	-8.0126	-18.055	-13.897	-10.761	-11.186	-16.81	-13.695	-16.868	-16.372	-7.5775	-16.325	-11.56	-12.726	-17.628	-19.764	-15.261	-9.3879
0.098779	-1.8405	-2.3388	-4.8277	-0.69315	0.18187	1.1955	-3.076	-3.0787	-1.35	-5.1303	-2.47	0.33165	-0.6074	-6.2079	-4.525	-9.2922	1.9604	-2.9634	0.66365	-3.0178	-2.6144	4.4516	-5.5485	-3.5549	-2.2098	-8.8443	-3.6734	-6.5135	-4.8104	-0.50083	-2.7572	-1.361	3.0873	-3.7996	-6.4924	-2.2343	-5.3457	-3.5084	-1.8429	-1.7579	-1.84	1.3959	0.98448	-4.808	0.20516	-4.1259	-3.671	-2.8691	-9.7637
-2.7224	-6.3442	-5.4689	1.6917	-5.3438	-2.5164	-4.2876	-3.7403	2.0577	0.33941	-0.15963	-6.0421	-7.319	-7.5571	-6.182	0.096353	-7.5355	-10.169	-2.9061	-0.4768	-5.1823	-0.73177	3.2384	-3.8651	-3.8399	-1.9296	-8.9522	-4.7421	-3.3498	-5.6486	-3.4276	-3.8689	0.4851	0.021889	-3.9812	-2.3566	-1.7916	-0.54061	-6.4559	2.1359	-0.97923	6.8372	-9.5086	-0.84123	-2.2768	-5.6931	-10.214	-5.8944	-6.7203	-5.6078
4.8353	1.3902	3.1336	1.2556	6.4504	-8.627	0.1548	1.5845	3.3827	-4.5193	-1.6816	-0.21494	1.795	1.2246	-1.4082	0.0728	-3.1601	0.58089	4.7522	-0.82519	-0.49681	0.54302	0.16159	-2.1468	-2.8839	-2.0015	-1.9783	2.159	-1.7456	-6.0837	-1.2476	-5.6141	-6.7389	2.9165	3.6524	-0.26756	-1.983	7.6244	4.8382	5.1131	-2.1278	-0.38411	2.3514	1.5499	2.5524	1.3332	-3.2477	5.1739	-0.61179	5.0228
6.5109	6.7621	8.7531	6.2732	0.73811	9.0837	7.896	1.1374	10.107	8.6945	4.9799	3.1505	8.9295	4.7583	8.0793	9.3027	6.7139	0.10774	6.0769	10.382	9.8294	8.6599	7.8864	4.6399	5.7516	0.41731	14.299	12.111	4.3389	7.1004	5.8503	4.4793	11.394	7.0504	12.591	0.035258	4.9449	7.5175	11.502	13.017	4.6514	4.3889	3.39	13.849	10.545	5.4571	2.4863	-0.52936	7.1878	-1.1832
-18.759	-15.497	-13.226	-12.197	-9.006	-17.573	-13.534	-13.556	-12.249	-7.421	-11.074	-10.916	-18.16	-13.694	-11.623	-16.319	-20.593	-9.7418	-12.664	-15.122	-12.305	-13.903	-12.946	-11.009	-14.146	-12.071	-20.167	-13.819	-15.829	-22.757	-17.12	-15.39	-12.614	-12.281	-15.511	-10.573	-10.879	-16.42	-8.5577	-11.343	-19.66	-12.278	-12.418	-14.763	-8.1853	-14.155	-12.928	-10.6	-10.549	-15.074
-23.014	-20.879	-21.449	-23.943	-18.067	-21.188	-22.352	-13.09	-21.638	-23.469	-16.403	-23.896	-19.661	-17.589	-24.862	-21.15	-21.388	-15.664	-19.112	-17.699	-19.564	-23.886	-17.498	-21.467	-22.55	-21.368	-25.151	-23.708	-22.469	-24.939	-21.952	-14.916	-21.03	-24.467	-19.677	-20.361	-17.804	-20.852	-17.37	-21.991	-20.2	-19.212	-16.043	-21.934	-19.252	-19.422	-22.764	-16.343	-22.533	-19.355
0.20203	-6.8692	-3.9674	-9.2746	-3.442	-0.052371	-3.3228	-2.7121	-3.6957	-0.32138	1.0364	3.9542	2.3306	-3.0124	0.076547	-8.3943	1.0861	-7.3747	6.7289	-1.7393	-0.68407	-4.3451	-3.4836	2.3935	-2.7147	-13.217	-3.7579	-7.0112	-1.1325	-3.0027	-8.4525	-10.177	0.81415	-1.0792	-3.5553	1.1833	-2.9901	-5.0055	3.0936	-3.7769	-9.082	-5.4682	-4.2243	-4.237	-3.4911	-6.6897	-1.9782	-8.0033	-0.78756	-6.9078
-4.4899	-4.7428	-7.8385	-6.0295	-10.409	-1.6129	-4.4917	-4.9926	-10.194	-6.1575	-9.9096	-3.3939	-13.626	-7.0948	-5.7831	-3.3074	-8.4298	-9.0407	-7.0021	-4.9496	-8.4279	-11.607	-1.869	-8.4789	-0.52168	-1.6837	-5.3584	-5.1103	1.0381	-4.7527	-12.26	-4.4979	-2.2612	-1.1805	1.1734	-3.9869	3.0422	-1.5861	-2.4203	1.3317	-9.3549	0.89338	-5.5666	-6.6274	-5.6387	-5.0387	-10.44	-3.4316	-2.8676	-2.6804
-7.0939	1.8666	-4.0065	-9.7025	0.87913	-0.0583	-9.5645	-6.4592	-5.4031	-11.346	-5.9241	3.1357	-1.6949	-2.087	-0.65176	-5.3043	0.53512	-1.449	-9.5575	-2.6161	-3.2559	-4.6417	-2.6019	0.74932	-6.6107	-3.6429	-0.36512	-4.2445	-5.13	-5.5146	-4.9085	-10.611	4.7567	0.39819	-2.6275	3.7475	0.066599	0.42692	-0.96353	-1.0463	1.0959	-4.9348	-6.5273	2.6409	0.30812	-1.6535	-0.33852	-6.2633	4.0695	-4.4607
-5.7082	-7.6514	-8.3441	-8.8355	-9.2205	-9.3337	-13.75	-10.244	-8.4131	-11.627	-8.5483	-15.506	-9.963	-13.955	-7.7789	-3.0978	-2.453	-13.431	-7.4585	-6.8905	-12.505	-11.426	-15.326	-1.041	-9.3271	-11.626	-9.3656	-10.221	-13.058	-7.1707	-8.4435	-12.25	-12.699	-11.961	-8.44	-11.153	-10.177	-8.1065	-5.39	-6.4184	-14.801	-12.052	-4.7746	-5.3779	-12.949	-0.38055	-14.368	-15.736	-12.6	-12.139
-9.3968	-2.5273	-5.1559	-6.0321	-6.9235	-5.8953	-5.887	3.0997	-1.7266	-2.1124	-10.89	-7.3354	-4.3583	-10.516	-2.8697	-5.5033	-1.6552	-3.3419	-7.9159	-5.5062	-2.5199	-0.13395	0.14612	-7.5498	-2.0014	-1.2265	0.58755	-10.211	-4.0531	-5.2116	-10.77	-0.59455	-7.7064	-7.1402	-3.673	-2.1031	-5.6434	-0.14653	-8.8406	-5.4966	-5.8006	-11.403	-1.7597	-5.0411	-0.10092	-9.2662	-4.5826	0.85899	-3.4413	-5.8352
-5.1669	-12.723	-5.3713	-15.981	-9.9539	-11.055	-13.416	-9.1137	-7.6153	-8.1594	-14.534	-6.5935	-11.112	-9.5959	-8.0596	-11.907	-9.6767	-13.109	-5.4197	-12.337	-11.305	-17.881	-10.59	-7.4471	-10.562	-13.465	-5.3026	-11.164	-14.159	-21.267	-16.987	-11.324	-11.209	-18.672	-6.7529	-15.332	-9.3591	-13.563	-13.796	-9.3756	-11.846	-4.7041	-11.426	-13.849	-9.3069	-11.009	-11.034	-12.618	-17.239	-11.158
-10.918	-10.784	-17.69	-14.718	-10.135	-10.1	-16.561	-14.071	-17.642	-19.585	-12.46	-14.771	-11.106	-16.462	-9.3473	-14.042	-7.9071	-10.883	-12.904	-9.1626	-11.199	-17.336	-5.7067	-13.67	-18.787	-17.155	-13.356	-14.63	-12.434	-11.554	-14.156	-8.8744	-13.17	-9.7597	-15.949	-12	-14.315	-16.814	-13.549	-13.308	-15.402	-9.9084	-16.663	-14.724	-17.974	-12.837	-10.788	-16.633	-15.849	-8.3485
-21.983	-18.407	-25.509	-21.808	-14.899	-12.241	-17.345	-20.21	-23.776	-18.568	-22.527	-25.234	-19.646	-21.016	-22.332	-16.371	-22.215	-22.531	-19.659	-18.573	-17.688	-25.025	-19.934	-17.928	-22.349	-21.012	-12.041	-22.869	-19.722	-18.518	-18.934	-20.949	-20.483	-23.168	-21.455	-18.333	-19.956	-20.285	-26.007	-20.99	-17.479	-28.931	-17.256	-19.721	-22.085	-20.02	-22.468	-31.35	-18.466	-11.91
-15.655	-17.328	-14.823	-15.324	-15.591	-19.358	-15.77	-16.176	-16.017	-13.266	-8.4264	-8.2722	-13.223	-5.9365	-16.731	-20.432	-10.804	-12.626	-10.253	-15.807	-13.283	-9.1245	-14.454	-6.9075	-15.014	-14.263	-13.529	-15.978	-12.521	-7.9129	-12.522	-11.155	-18.21	-9.7956	-12.693	-14.317	-11.85	-15.235	-17.546	-12.153	-11.413	-13.858	-11.921	-8.9347	-14.546	-11.261	-13.927	-14.545	-10.511	-14.311
-13.053	-10.706	-15.754	-14.096	-16.289	-10.115	-13.616	-17.253	-17.067	-13.629	-14.916	-14.012	-14.04	-4.3276	-14.769	-10.714	-10.783	-14.92	-8.1657	-14.073	-6.2783	-14.683	-19.37	-10.159	-10.959	-14.099	-13.432	-13.856	-15.467	-6.1212	-14.199	-5.6233	-16.438	-10.306	-11.886	-9.3419	-14.456	-15.751	-11.989	-10.454	-10.148	-12.113	-10.691	-5.5254	-9.0649	-16.099	-17.59	-12.278	-13.85	-13.255
-3.5595	-3.772	-4.3844	-6.5222	-9.6532	-8.2867	-12.669	-5.6806	-4.4899	-7.3481	-9.318	-11.068	-8.984	-6.8942	-8.9526	-16.81	-7.4225	-11.49	-12.635	-4.2229	-4.872	-11.348	-6.9796	-8.569	-6.3069	-16.028	-14.01	-18.116	-17.9	-12.196	-9.687	-12.607	-9.0766	-16.794	-10.797	-9.0568	-5.9579	-10.026	-10.044	-12.562	-9.0527	-7.12	-12.578	-15.236	-11.557	-5.7025	-11.339	-15.604	-8.3475	-10.142
-2.8299	-13.804	-1.0048	-11.73	-10.075	-3.1129	-2.4115	-8.719	-6.5591	-4.3481	-9.2962	-1.2242	-12.027	-4.4066	2.5893	-8.8309	-5.6255	-2.4939	0.19356	5.2403	-5.2009	-5.6316	-7.4169	-1.3688	-5.3865	0.32552	-2.896	-0.94293	-6.1847	-3.9579	-12.643	-4.8541	-6.1331	3.848	-11.041	-6.7585	-10.339	-7.2069	-3.1544	-2.0791	-2.0726	-6.8853	-0.039062	-8.4532	-8.4378	-8.0574	-5.9204	-8.2338	-4.9628	-13.919
-6.6619	-9.9174	-9.2147	-8.8404	-10.567	-11.712	-11.643	3.2871	-10.935	-5.3837	-5.7944	-10.962	-10.865	-4.6122	-12.217	-11.215	-12.838	-8.4652	-7.166	-3.1355	-13.035	-9.6146	-6.8124	-7.298	-9.7203	-10.28	-9.2779	-10.15	-9.1857	-10.043	-4.9533	-4.9353	-10.461	-10.234	-3.6778	-9.0768	-7.8741	-3.8698	-6.2517	-14.94	-7.0213	-10.717	-4.8108	-14.518	-10.183	-2.9951	-8.8169	-3.7917	-4.3286	-14.38
-4.5986	-5.1772	3.3614	-6.6844	-5.3734	-3.4355	-2.1022	-7.7518	-6.2106	-0.33332	-4.6092	0.32297	-7.7857	-5.7337	-4.0782	-4.8527	-0.22154	-6.0341	-7.3872	-1.0526	-0.71056	-5.8434	-5.4957	-6.5579	-9.5827	-10.036	-1.7572	-1.8695	-10.69	2.6443	-4.5839	-5.7394	-6.3871	0.12409	0.018246	-4.9172	-10.239	-11.384	-0.60315	-3.3193	-3.6084	-2.586	-3.5217	-0.42025	-6.1212	-3.6072	-4.733	-4.8198	-6.8428	-4.3591
-1.0303	0.24047	3.6358	2.975	-2.8793	-1.5351	0.22532	-0.090743	-0.035971	-4.9642	0.44555	-2.5908	1.4418	-7.0646	-1.8866	-1.3063	0.84541	-1.2692	-2.766	-2.6183	0.16483	3.9365	-1.9917	3.8313	-2.4167	-7.1484	-1.1951	-0.48243	-4.4807	-1.1933	-7.534	-1.9512	-0.85963	1.4504	-2.7715	-2.6062	-5.1798	-7.5402	1.4056	6.1935	-2.2562	2.4654	-1.6835	-0.08741	3.4956	-0.14641	1.464	-2.4042	-4.1468	-5.8187
0.56434	-8.4095	-3.5732	-2.6854	-0.68191	2.2219	-3.6901	-2.3596	7.0263	-3.5192	-3.7745	-7.1301	-0.25296	0.55372	-8.7923	-5.2719	-11.231	-2.416	-10.346	-6.5959	-11.954	9.4346	-5.8097	-1.2703	-4.0405	4.5803	-7.2116	-6.8811	-4.3421	-6.4063	-0.33649	-4.1901	-6.2641	1.7396	1.7145	-5.2232	-3.2754	-10.017	-8.0371	-5.5535	0.90663	-6.4657	-6.2819	-7.6846	-5.4059	-2.9852	-8.3625	-0.45853	-7.6514	1.148
-20.859	-23.994	-23.303	-22.088	-21.02	-14.339	-19.633	-22.836	-19.464	-19.059	-29.455	-22.015	-20.558	-23.287	-18.595	-21.782	-19.954	-22.28	-27.169	-27.408	-23.427	-18.092	-22.041	-19.417	-23.576	-21.786	-18.757	-19.088	-16.041	-24.352	-24.223	-14.76	-21.195	-15.902	-17.96	-24.69	-17.543	-21.079	-19.394	-17.88	-24.103	-22.716	-17.817	-19.834	-22.425	-21.071	-22.466	-24.396	-16.191	-17.913
-7.635	-11.568	-10.113	-7.5919	-6.8817	-16.35	-16.449	-14.802	-11.645	-12.899	-14.196	-10.158	-8.4916	-9.4984	-12.959	-11.679	-8.8005	-15.076	-13.708	-7.8398	-8.2734	-6.2478	-14.872	-11.526	-16.363	-9.8889	-9.9315	-8.6937	-8.2358	-7.2406	-7.8199	-7.2939	-8.7288	-7.2653	-12.583	-11.106	-10.577	-9.5318	-6.8192	-6.6154	-18.113	-14.772	-13.536	-12.827	-13.684	-7.4843	-14.842	-16.27	-17.502	-9.5135
-3.9323	0.074214	0.11761	-2.8634	-1.6603	-0.9145	1.7868	3.626	2.6756	-0.31859	-3.3676	2.4472	-0.77005	0.71677	9.2441	-0.065354	5.1326	-1.6061	2.7737	3.711	6.6535	2.878	-2.404	-2.7289	-8.4744	-3.1573	3.3226	6.5992	-2.45	3.7065	0.025491	0.82507	-0.21005	3.6124	-2.9663	-2.2464	3.0557	-4.5924	-8.2479	0.86677	-1.1818	-2.4428	-3.202	3.6339	-2.3916	-3.9556	-0.4849	-4.4194	-5.0118	0.96961
-0.66112	-3.9969	-4.394	-5.0633	-3.4237	-1.4329	-4.6685	-1.4983	-1.6069	-0.79645	-1.5893	-5.2922	-5.1683	-3.1141	-3.3545	-0.41328	-8.2277	-1.2057	-2.9891	-3.149	-0.3277	-0.66856	-3.2198	-2.7294	-11.031	-3.5382	-1.5174	-2.865	-3.5832	-2.0438	-9.0982	-7.3357	-0.93439	-4.0386	2.8992	1.6889	-4.8721	-3.7862	-4.0717	-2.673	-1.372	-3.1698	-2.963	-0.77383	-2.6667	1.8361	-7.5175	-0.44484	1.157	-5.5693
-16.772	-10.045	-11.027	-14.631	-9.8139	-14.818	-12.901	-10.361	-12.09	-7.9076	-12.335	-10.909	-18.145	-12.874	-7.4973	-10.627	-8.4017	-11.731	-6.8216	-16.075	-12.716	-6.5219	-11.875	-14.73	-12.711	-0.13196	-9.3294	-9.3944	-14.619	-9.1078	-15.252	-5.6779	-8.3181	-2.6344	-11.891	-10.399	-8.4313	-14.039	-7.6165	-9.292	-8.3242	-6.9177	-13.375	-13.15	-6.9169	-8.1593	-11.117	-17.444	-13.208	-12.383
1.0128	-2.8636	-2.7898	-0.32706	-5.4817	-4.834	-9.8043	-6.5473	-3.7925	-4.6516	-4.9351	-3.5978	-2.2204	1.2939	0.85907	3.4167	3.2966	-5.1065	-8.1267	4.9882	0.6978	-5.2316	-3.2172	-0.7836	3.8723	-4.8087	-3.6061	-0.71085	-3.1456	-4.7834	1.2908	-3.1156	-10.443	-2.6735	-10.255	-2.7959	-1.1779	-3.8541	-1.7192	2.0517	-4.7844	-2.8394	-5.1313	-4.4371	-3.5726	-6.1176	-9.2716	-4.2854	-6.9313	-2.6892
0.020617	-0.82374	-2.9318	3.2943	-4.2416	-5.5583	-5.8241	0.76117	-3.7963	-6.4208	-4.8534	-6.5389	-5.7504	-3.5071	-9.0187	-7.7182	-5.5969	-4.4	1.7742	2.1273	-10.21	-11.331	-8.1139	-6.8365	-4.8926	5.4479	0.42074	-1.0227	-4.1366	-6.3247	-3.7302	-6.5883	-12.94	-4.6071	1.3004	-7.1867	-7.4596	-5.7754	1.3168	-7.5961	-2.9289	-1.4447	-5.4333	-0.94608	-4.9552	-4.325	-0.87385	-10.207	-3.8657	-4.8577
3.8477	-0.12115	-4.3803	0.74491	-2.7738	-0.08457	1.8949	-2.8612	-8.3207	0.80988	-9.395	-4.9906	-5.1533	2.4451	-0.8985	0.35793	4.0846	-2.7452	6.5993	0.13612	-3.4351	1.3525	-3.6293	-7.6022	-1.7124	1.1108	-0.31294	-0.12912	-3.0193	5.6071	-0.10573	-0.99822	-2.2626	-3.7245	-0.32106	-3.5769	-3.0249	-6.1424	-6.6279	1.5968	-5.673	3.5555	-7.2222	-7.5069	-11.739	-5.1967	3.8519	-0.0094388	5.1573	0.65163
-11.491	-8.101	-7.2409	-9.3377	-14.851	-13.771	-18.613	-8.6804	-15.626	-7.1877	-15.666	-10.544	-12.038	-12.922	-12.306	-11.105	-5.3437	-7.4602	-9.7173	-16.037	-11.593	-10.527	-8.3691	-16.835	-13.227	-6.3806	-9.5824	-9.2692	-13.723	-7.6464	-14.86	-9.7425	-8.3447	-9.8037	-7.0894	-14.031	-10.818	-14.284	-11.944	-8.7851	-11.617	-13.724	-10.017	-6.6981	-6.1211	-7.8463	-12.779	-7.6559	-11.664	-11.325
-4.8342	-2.9825	-4.4972	2.73	-6.0778	2.1808	-8.9465	-4.6689	2.7686	-3.6287	-7.6045	-3.1495	-3.2699	-4.9085	2.0497	5.7734	0.47272	0.2421	3.9076	0.94681	-7.6624	-3.6168	1.6697	-6.9419	-0.83912	-1.6818	-9.7757	2.5307	3.3292	-1.9745	-1.2614	-8.4433	-2.1177	-9.233	-1.9904	-3.547	-2.2184	3.0023	-2.6173	-3.0281	-1.2772	-3.0443	-1.3674	-3.505	-4.0429	-0.80543	-3.4011	-1.44	0.45212	3.8745
3.2335	1.4184	2.804	3.6549	9.0543	6.8588	7.5954	5.8044	14.952	12.069	4.7073	14.271	0.63048	4.116	8.6308	2.1234	3.3698	4.1975	6.869	1.344	5.7454	5.9657	13.562	11.009	-1.3455	10.751	5.1483	9.5174	5.8109	10.111	7.4452	12.464	-0.43931	7.8577	7.0392	3.2672	10.112	7.006	1.907	9.2235	3.0437	-0.91313	10.999	10.744	4.9233	1.0923	9.9388	4.3605	5.393	3.1103
-6.3437	-10.504	-13.732	-7.789	-9.7587	-5.1716	-9.8706	-13.106	-10.402	-16.815	-11.578	-8.1016	-4.8895	-3.9388	-12.64	-2.3512	-14.862	-5.7108	-14.89	-7.4311	-8.5205	-2.6322	-8.3618	-10.998	1.6384	-16.233	-3.7119	-13.331	-4.8963	-10.404	-15.048	-13.162	-6.4775	-3.3406	-13.317	-3.1586	-4.0668	-4.4166	-8.7689	-9.2586	-11.916	-8.0643	-3.2149	-5.2729	-11.911	-12.851	-9.204	-8.274	-7.9554	-16.304
-0.076084	0.15292	-1.1315	-3.3146	-0.91446	-3.8098	0.70172	-1.2813	0.67374	2.6086	-2.4189	5.5586	0.81222	-3.1805	0.38662	4.8279	-2.1234	-2.5487	-2.4251	-5.8662	0.057359	2.2707	-0.14983	4.9889	0.11636	-3.0869	-4.3774	-4.261	-0.69497	-0.78026	3.2198	0.63013	-3.3007	5.1877	-2.1671	-3.9246	-0.84704	-3.38	-2.0666	0.67618	-4.5459	3.9889	-1.3525	-0.64281	-4.5777	-0.35435	0.22426	-4.221	1.2053	-1.5601
-4.9602	-5.628	-3.7444	6.3998	-2.6006	-9.0653	-2.2574	3.2125	-4.6845	-5.1739	-6.7181	-3.6732	-3.1012	-4.4572	-4.1531	0.41541	-3.9649	0.66316	-5.1269	-2.9545	2.1951	0.77896	-9.4185	-2.1102	-6.675	-2.4637	-1.0254	-8.9064	-9.9923	-7.22	-0.76615	-1.7727	-9.2165	-6.0523	-4.5144	-5.1067	-5.6128	-2.3625	-4.0028	-1.0758	-1.199	-7.2154	-6.6368	-2.08	-4.3665	-0.5721	0.32016	3.0637	0.86619	-5.6537
6.97	6.2592	7.745	6.3901	1.9832	6.6108	6.4475	3.8044	2.6087	0.95389	6.7288	5.3807	7.7869	5.9954	8.6888	4.994	3.642	9.0721	10.241	8.66	4.1043	5.7957	3.2898	0.34965	6.6987	5.8281	7.9827	6.9686	9.816	2.733	3.6823	5.0474	4.1647	0.94579	-0.93926	7.851	1.3884	2.6905	6.5028	5.0556	1.3693	1.0241	-2.1342	2.6782	3.5299	-0.63609	8.5282	-2.0423	6.2081	6.6095
8.3196	7.89	8.1659	12.126	3.0347	8.7581	10.242	7.8014	9.4656	4.9808	9.3914	7.9493	6.6987	4.2024	4.191	10.624	5.848	4.6586	4.9877	6.2704	4.9503	1.2512	11.947	8.1485	3.5246	4.6626	4.4399	10.346	8.6549	2.6757	5.1455	11.237	6.3261	8.3439	3.1055	8.2473	3.4612	5.518	3.445	7.6774	2.7771	-2.6955	5.4804	8.7687	3.2803	10.41	4.254	7.2558	5.8202	8.2618
-10.465	-6.8714	-12.821	-8.9929	-9.5762	-5.9222	-10.717	-17.949	-14.775	-9.9365	-11.421	-10.606	-14.993	-10.81	-12.764	-8.0084	-8.7671	-20.23	-11.754	-15.94	-12.602	-14.849	-11.476	-10.536	-16.461	-10.214	-15.806	-14.905	-7.6584	-16.611	-10.72	-15.653	-13.493	-20.754	-10.18	-14.9	-11.089	-17.296	-9.4282	-14.947	-13.228	-10.139	-13.596	-9.3019	-13.615	-9.1389	-8.4377	-8.2289	-13.23	-12.786
-10.286	-1.1625	-10.113	-14.222	-14.271	-13.117	-9.0843	-5.8078	-13.014	-19.676	-12.689	-8.4284	-20.199	-14.947	-6.0804	-9.7638	-14.617	-7.5023	-6.589	-9.6443	-15.131	-12.092	-6.4191	-5.1578	-13.148	-10.291	-10.751	-12.157	-10.514	-8.4155	-15.516	-2.9839	-9.9584	-11.317	-10.227	-6.5788	-15.013	-13.04	-9.7531	-6.9229	-18.388	-10.036	-13.079	-11.049	-9.8125	-9.1692	-14.13	-14.377	-13.746	-7.3362
-14.61	-10.842	-10.175	-7.981	-9.2938	-15.471	-13.228	-13.619	-10.975	-9.1258	-8.1939	-11.668	-13.54	-9.433	-11.011	-10.843	-13.95	-11.242	-10.357	-9.5614	-12.037	-12.78	-11.165	-12.403	-6.9985	-10.725	-13.546	-7.4537	-9.7276	-3.6737	-12.243	-11.203	-10.373	-10.646	-13.774	-8.077	-12.515	-19.045	-14.543	-11.426	-11.858	-8.3947	-6.5723	-5.2628	-1.7396	-13.298	-14.445	-8.679	-11.668	-5.9754
10.34	8.2773	8.1102	7.0797	0.17352	6.1696	2.7158	-3.3118	6.2258	8.7261	7.9459	1.8819	2.5572	7.5061	10.046	3.5165	1.3577	6.5138	3.3925	3.4525	3.7852	7.0996	4.176	9.9028	7.469	6.5575	4.3962	1.5139	2.1974	1.8922	5.4816	3.2687	4.2607	10.837	3.2277	6.9607	1.5796	-1.8362	9.3568	1.4612	0.9625	3.7656	6.1624	12.665	7.7751	3.922	8.1061	7.2725	5.5258	8.1213
-4.2253	-0.78529	3.213	-6.7888	-3.4254	3.1228	-2.8341	-2.1553	-9.318	-6.3821	-3.6969	-2.5059	-2.909	-3.9995	-3.7087	-0.21726	-3.7833	-6.0713	-9.1263	-5.1483	-4.236	-6.5026	-1.0477	-3.6821	-8.8427	-10.771	-7.5851	-8.3821	-2.1906	-4.1478	-8.088	-8.0578	-4.0569	-1.397	-3.1127	-0.20367	-4.7837	-7.3843	-2.8319	-3.7945	-4.3213	-2.2477	-1.7924	-9.2253	-6.7966	-7.2124	1.1443	-3.0939	-9.7267	0.07
-2.3753	-7.2857	-10.194	-1.1629	-9.3068	-2.5703	-14.198	-11.786	-9.3277	-4.8253	-5.5829	-10.106	-3.1944	-5.5173	-4.8572	-12.052	-10.447	-12.388	-1.0996	-1.3251	-4.9134	2.8826	-7.8494	-11.089	-4.2101	-1.8598	-7.4587	-5.9766	-0.52144	-0.73816	-9.9436	-9.8242	-3.3768	-8.2143	-9.0515	-8.9014	-5.4933	-5.0248	-10.245	-5.8845	-1.0181	-16.249	-4.2394	-7.2153	-7.4239	-4.6894	-10.706	-7.1023	-10.541	-4.1041
-4.8983	-9.7689	-4.475	-16.33	-16.529	-10.264	-11.777	-5.4974	-8.5756	-9.8714	-8.5266	-9.5729	-11.002	-14.343	-8.7601	-8.1301	-6.6427	-9.3536	-4.8093	-9.2219	-9.7856	-13.964	-7.1228	-6.9842	-13.892	-6.1644	-15.046	-13.211	-6.8685	-4.1085	-15.384	-13.185	-4.8987	-10.353	-8.0886	-8.8512	-9.3967	-5.7351	-7.795	-11.631	-8.0109	-9.9488	-11.141	-10.943	-13.54	-6.4639	-6.0327	-5.1184	-9.523	-8.4659
-6.2274	-6.2602	-1.7004	-6.5421	-6.1768	-0.64467	2.2916	-1.3706	3.6741	1.958	-2.3291	-1.994	-5.7748	-4.3268	-3.6297	-3.0919	0.28468	-4.304	-6.583	-1.546	-0.25556	-1.5954	-1.8754	0.083574	0.05851	-6.4563	-6.9217	2.3588	-2.2932	-1.7565	-4.5917	-3.761	0.74776	-2.2902	-2.2324	0.63214	2.7584	2.2931	-6.5253	-0.15021	-2.6392	-2.3422	3.5752	1.3524	2.661	-3.3013	0.045799	-0.51928	4.5009	3.0258
-1.0764	-8.0144	-8.3018	-3.4917	-6.1456	-3.4058	-3.2368	-9.6144	-1.0712	-5.8863	-0.61447	-3.8133	-7.1487	0.95234	-4.328	-3.5947	-6.601	-8.0953	-7.318	-2.5564	-4.8302	4.7684	-7.4236	2.8544	-5.5337	-5.5598	1.1059	-3.9373	2.2305	-4.0861	-8.1196	-10.26	-6.413	-4.5199	-5.0494	-0.71257	-0.86965	-1.6661	2.5254	-1.6954	2.007	-2.9577	-7.4172	-13.821	-3.7531	-7.3582	-3.3811	-5.7003	-0.46712	-0.90996
2.8468	1.962	8.0724	10.182	6.8138	8.7932	3.1424	8.095	8.9862	6.2341	2.0953	2.8609	4.0753	10.238	7.3918	6.337	5.8887	-0.61798	6.1449	6.767	-1.8526	8.2487	7.7975	9.1743	4.7533	11.029	-1.0917	7.1705	6.2291	9.3754	3.503	7.4977	9.5213	7.999	6.7479	1.9239	8.628	4.3012	6.9891	3.8706	6.0826	5.7983	5.1795	4.8629	-2.416	5.6872	0.6014	8.9486	2.3368	2.7332
-7.9563	-10.818	-14.601	-11.036	-12.125	-13.44	-1.9609	-10.95	-12.776	-13.812	-12.373	-11.495	-9.1025	-14.173	-12.161	-14.933	-11.763	-13.682	-6.0772	-10.245	-12.193	-12.222	-12.732	-9.8414	-5.8557	-8.6478	-14.711	-14.783	-10.659	-10.487	-9.2411	-8.2207	-13.097	-10.51	-10.46	-13.209	-7.6993	-12.355	-6.8771	-16.945	-16.982	-17.061	-14.046	-12.86	-5.0353	-11.89	-16.113	-13.553	-11.052	-10.316
-20.906	-19.791	-27.301	-25.17	-18.69	-22.824	-21.814	-18.84	-24.93	-20.54	-21.087	-22.698	-22.88	-26.968	-20.773	-20.667	-26.182	-17.505	-17.412	-21.954	-24.002	-15.804	-15.043	-17.193	-24.456	-15.504	-22.823	-24.5	-23.103	-24.239	-24.41	-25.297	-20.576	-21.774	-21.628	-26.221	-21.995	-20.159	-15.72	-18.818	-19.529	-26.458	-16.419	-18.32	-26.543	-24.698	-13.342	-22.181	-25.609	-18.385
-3.0433	-9.4731	-9.6534	-10.626	-11.421	-8.2153	-3.1252	-5.6928	-13.801	-4.009	-14.211	-6.1062	-14.473	-13.062	-9.5122	-7.5281	-6.7283	-12.702	-3.5248	-9.0683	-6.0295	-11.934	-13.922	-7.7241	-6.8187	-10.426	-12.307	-8.4166	-10.229	-13.855	-6.6675	-13.061	-7.8634	-5.2674	-12.968	-12.733	-8.5401	-14.825	-7.4448	-12.131	-16.781	-12.35	-6.2979	-5.133	-6.8843	-6.8664	-14.618	-7.7617	-10.504	-9.2072
-12.754	-14.619	-7.612	-6.6807	-9.7777	-13.655	-12.764	-10.524	-12.85	-4.5661	-15.356	-14.189	-14.004	-10.76	-12.612	-12.867	-11.449	-8.2111	-14.212	-11.778	-16.212	-15.746	-17.346	-6.0799	-4.2278	-7.8803	-12.574	-11.513	-8.7879	-9.0442	-10.93	-12.346	-15.692	-7.6572	-5.6128	-13.808	-11.45	-10.824	-13.745	-4.3185	-12.772	-8.3197	-11.282	-7.5684	-6.3989	-8.2462	-10.659	-12.687	-15.678	-11.395
10.193	13.864	14.401	8.5558	10.744	4.0966	16.248	12.368	13.079	14.727	9.0863	10.777	-1.3774	9.746	14.092	10.589	7.7909	11.674	9.336	6.8063	8.4576	12.838	16.427	5.5392	13.111	15.613	14.84	3.0494	5.2579	12.499	10.413	9.4271	9.6209	8.034	12.672	5.631	10.35	5.8595	9.2194	10.596	6.4959	11.531	6.4396	12.645	11.983	10.646	14.909	8.2532	11.16	10.131
-8.5707	-10.447	-12.714	-15.842	-16.137	-12.698	-12.002	-17.153	-14.342	-17.559	-20.614	-8.1704	-6.926	-13.581	-9.5829	-12.89	-16.232	-18.587	-17.432	-16.066	-8.6791	-20.031	-11.156	-17.193	-12.886	-12.84	-11.151	-16.722	-10.012	-12.941	-18.725	-21.04	-11.844	-17.698	-15.64	-11.844	-7.8231	-8.4372	-19.149	-11.298	-8.7162	-14.421	-16.814	-16.586	-14.403	-15.491	-17.185	-13.008	-9.9689	-14.237
-11.625	-6.8571	-9.3616	-11.745	-12.397	-14.002	-10.4	-10.3	-2.2941	-10.314	-5.9161	-11.066	-8.0542	-6.8536	-3.9607	-10.385	-17.246	-12.374	-10.458	-9.6075	-10.904	-8.7043	-9.2962	-10.342	-8.7911	-13.384	-10.553	-9.9719	-9.2973	-13.407	-10.959	-14.835	-10.657	-13.715	-21.655	-8.7396	-8.1994	-8.6441	-10.451	-6.2664	-11.634	-9.6944	-8.2568	-13.409	-12.198	-13.348	-12.546	-14.621	-4.6094	-10.169
-2.5703	-7.7188	-7.0364	-12.286	-8.4509	-14.715	-12.46	-12.416	-13.319	-13.554	-6.5545	-9.8894	-16.129	-20.629	-10.967	-6.2931	-9.6009	-8.3851	-8.9412	-2.9872	-14.241	-7.969	-10.033	-10.516	-5.8035	-11.844	-10.122	-7.4963	-9.143	-8.2231	-5.542	-3.4458	-12.358	-4.0171	-14.363	-13.82	-7.087	-4.439	-6.6408	-9.4469	-9.5496	-8.6471	-3.4617	-4.2238	-8.5429	-10.127	-14.057	-5.7565	-5.2569	-10.202
1.1809	-0.75427	-3.5815	-4.9072	-1.6046	-0.93342	-4.4661	-0.78716	-2.1436	1.0641	4.197	1.2038	-3.932	-1.3065	-3.8772	-10.989	-0.19382	-0.76432	-6.4785	-1.4781	-3.6047	-2.9117	-9.1153	1.2734	-9.6011	-4.1846	-4.7849	-5.3817	1.9306	-2.9594	-5.9903	-2.5728	-4.1028	-8.6328	-8.0509	-4.4291	-7.9417	-6.6959	0.36208	-5.2029	-1.1432	-4.3779	-0.79693	-5.4193	2.6845	3.1988	-4.4381	-1.9271	-6.4232	-2.2044
-2.3274	1.0807	2.8702	-2.7517	2.5252	3.3745	-4.1926	0.066965	0.30178	4.0069	-4.8276	-3.0759	0.87526	0.91287	5.8678	-2.5353	2.2961	1.3257	2.589	-1.2006	2.6956	-4.6009	1.9618	0.30382	1.6936	3.7809	6.0287	-3.936	-0.052331	2.291	2.8156	1.2442	1.6568	-3.8735	2.9422	-8.9489	-0.61691	-5.3851	-4.993	1.1312	4.9296	4.7921	2.2753	2.6826	-3.4853	10.869	-3.4305	3.0696	-0.44883	3.46
2.8358	0.88249	0.78932	7.0742	2.7676	7.4708	0.8325	1.5405	5.5676	4.2058	3.5367	-0.88977	3.4879	2.3731	-3.6013	1.4658	3.8974	0.69845	-0.17427	2.3576	1.3163	6.2453	0.39429	-1.8458	2.1683	-0.81453	6.4991	1.3568	-5.2688	3.034	1.5395	3.5895	1.8459	-2.4597	2.6414	-6.5443	3.4661	0.089491	-1.2509	-8.6998	0.2994	3.1353	5.7289	0.90713	-6.0748	-5.7825	4.4289	0.64372	5.7712	8.0467
-1.2912	-0.37051	-1.5037	-6.6542	-4.3508	-4.6831	-4.8614	-2.8459	-4.3831	-4.4483	-3.4008	-11.289	-5.6381	-7.2952	-4.679	-3.9875	-0.72266	-6.9125	-2.5295	-4.7286	-1.0082	-5.151	-5.9923	-4.3254	-6.7768	3.429	-4.1335	-2.5372	-3.0273	-1.779	-9.897	-0.31567	-6.9237	-7.8338	-4.695	-7.1705	-10.415	-0.31453	-1.8613	-1.4873	-4.9594	-4.2138	-1.2468	-4.889	-3.8631	-5.4772	-3.4187	-8.0497	0.64868	0.6484
-8.0153	1.6082	5.8374	-0.6418	1.562	5.4809	-0.93938	-0.61588	1.0879	-6.1591	5.7757	-0.94485	0.56853	-2.7917	-8.6029	0.37109	9.15	-2.102	-0.49548	0.067645	-0.7434	-0.87024	7.941	3.3196	-0.3038	-1.7776	1.5378	1.8371	-1.3868	3.9767	-1.4322	3.3574	-1.3212	0.54002	-3.1379	4.7453	4.6483	-9.1108	5.6904	0.42453	6.1394	-2.3486	-4.9527	-1.1553	1.8973	-1.9637	-2.012	1.2949	-7.7856	-1.4959
-4.0001	-6.3492	-3.9365	-2.8836	-5.3637	-4.6976	-4.0519	2.4716	-3.0954	-3.2612	-1.0104	-5.6487	-2.0236	-10.369	-5.8323	1.2369	-2.0217	-6.5311	2.6449	-4.954	-2.3284	-7.6061	-3.1623	-6.1623	-2.5996	-3.3994	-0.99232	3.064	-7.6525	-8.3752	-5.6229	-6.943	1.3708	-3.3035	-3.2596	3.2499	-1.7907	-7.4034	4.1809	-3.4865	-7.9664	-4.087	-1.5317	-0.72359	-3.5579	-1.9342	-0.24783	-7.3805	-1.3525	3.6396
-7.6795	-8.2336	-10.397	-10.452	-13.554	-11.009	-11.762	-15.126	-6.4383	-13.593	-8.6182	-10.871	-12.547	-14.843	-7.0281	-8.2	-9.1474	-16.56	-13.383	-9.7713	-15.886	-11.682	-6.2567	-10.805	-9.7249	-6.9215	-11.381	-10.536	-11.15	-17.73	-6.0586	-12.263	-10.214	-6.1598	-9.9674	-11.232	-12.105	-7.7203	-8.5128	-11.938	-12.422	-11.468	-10.49	-12.797	-8.6022	-8.0266	-6.9178	-11.218	-6.6351	-10.849
-9.0604	-14.726	-6.3129	-11.655	-8.6252	-16.832	-11.381	-13.419	-13.015	-14.008	-13.144	-8.399	-20.099	-16.862	-13.515	-11.4	-13.702	-16.118	-16.179	-10.082	-22.305	-14.892	-14.135	-9.9293	-13.538	-15.079	-16.307	-11.864	-13.023	-11.781	-6.9509	-8.8177	-10.726	-7.7172	-8.4603	-5.3914	-17.981	-11.016	-11.426	-12.443	-13.786	-17.299	-13.793	-16.725	-18.434	-15.72	-9.9085	-14.501	-11.261	-8.8589
0.42462	7.4674	0.62624	-2.9434	0.33163	1.3563	-2.9478	3.9136	-4.9054	-1.424	-3.477	-4.1709	-2.683	-3.3034	1.931	-5.3989	1.4463	0.51425	0.62514	-4.4705	2.6808	-4.3424	3.1986	-1.9496	-5.1929	-0.33681	-0.55456	-1.2869	-1.6447	0.030873	2.1036	6.4874	2.1434	4.3101	5.1451	5.434	4.7041	-9.5965	-4.2547	-2.1175	-1.3739	1.0618	1.1719	4.2124	-3.6566	2.112	-1.9158	6.1811	5.2138	4.9379
0.77484	0.033036	-1.5082	-0.018764	7.6251	-0.51031	3.765	-3.6513	-4.2417	4.9783	-1.2247	4.6213	-2.3898	3.9933	4.992	0.74786	-3.7392	0.58339	-4.8598	0.17663	3.2581	2.6282	4.6071	-0.46699	-1.0424	-5.4323	3.2368	1.0258	-3.4352	5.1075	-0.74115	3.8646	-3.7947	-7.0996	-2.4229	2.0279	1.0614	-4.7476	-1.7942	-2.9744	4.8482	-3.3382	-0.31049	-0.65073	-1.9908	-1.3861	1.9276	-0.21312	2.3234	-0.097094
-14.048	-21.63	-16.386	-26.229	-19.058	-18.528	-22.441	-26.823	-19.656	-24.184	-18.78	-24.154	-16.64	-10.689	-26.127	-16.37	-26.627	-16.424	-18.69	-33.767	-17.244	-15.397	-27.277	-16.202	-16.459	-26.831	-16.617	-24.587	-19.395	-23.399	-21.362	-20.965	-20.164	-23.218	-22.766	-23.074	-20.385	-21.134	-14.318	-23.248	-18.971	-24.626	-17.559	-23.896	-22.488	-22.106	-22.267	-20.875	-19.574	-22.857
-19.317	-20.307	-19.729	-18.639	-24.535	-21.998	-20.131	-26.124	-17.076	-21.783	-21.494	-25.231	-22.174	-16.429	-25.176	-19.956	-19.64	-20.53	-22.391	-20.111	-21.192	-19.944	-19.828	-25.471	-26.077	-25.27	-21.262	-24.05	-23.131	-25.218	-18.041	-24.71	-24.79	-24.36	-25.269	-19.297	-13.887	-24.174	-22.788	-21.992	-22.756	-16.731	-24.271	-21.182	-20.402	-24.619	-24.777	-21.084	-20.583	-26.431
14.783	0.058251	0.42375	6.3551	3.6312	5.4226	2.7281	7.1917	6.7659	5.259	5.8212	5.1502	2.6135	-1.7292	2.6633	3.2989	3.2113	-4.9544	-0.37431	8.842	6.1423	4.9245	10.014	4.284	6.3725	4.6994	4.859	4.9494	4.3751	0.8232	-3.4253	3.0469	-0.49351	6.8803	2.8275	5.843	5.3082	1.5401	4.8278	1.1257	-3.8413	2.491	9.551	-1.1468	3.3459	0.37026	5.7601	-3.0092	2.5329	5.3938
1.7836	-3.6701	-2.0135	1.5381	1.6648	-3.7135	-2.0983	-1.9458	-3.8632	1.6141	-4.9241	1.6394	-2.2423	3.5788	2.0976	0.77821	1.8275	-2.3651	-9.4971	-3	0.68248	2.0365	4.774	1.4758	-1.8621	-4.4688	-6.2168	-0.043257	-4.3026	2.6603	-2.9286	-2.6087	-0.24	-3.4408	1.1645	0.81328	-0.4601	-2.9837	-8.5303	-3.7239	3.9073	0.53221	4.3961	-0.10159	-1.0425	-5.2368	0.6311	-6.6715	-3.0623	1.8686
1.0377	-2.3889	-3.8404	-2.1399	2.4697	-0.33132	2.5662	-4.299	-6.7488	0.19275	0.16864	-1.5716	-3.8775	-3.538	1.4661	0.059439	-4.2366	3.9934	-7.0034	-4.2169	-5.7049	-4.2511	0.03929	0.094279	-2.162	0.073333	-7.5571	-4.6636	-7.1045	-5.4069	-1.2802	-6.4679	-2.7036	-4.2506	-1.5395	4.2296	-3.3812	-1.6868	-0.74677	-5.3254	-1.3616	-1.2079	1.8128	0.12119	-2.4708	-0.40678	-2.0276	-4.3885	-2.7401	0.47759
1.0117	-0.5185	-6.8038	-2.1978	-3.5656	-3.1141	-4.1565	-5.0019	-6.4545	8.2525	-2.0437	-2.7059	-3.0954	-3.3232	-0.87132	-5.4521	-0.27004	5.3454	-0.93045	7.36	-6.3043	-2.7727	-0.23058	1.1721	2.7746	-3.6201	-2.9156	-1.638	-3.6487	2.7789	-0.48371	3.7383	-2.3804	-5.2313	-2.9842	4.7526	3.1639	0.86367	2.3571	-2.7926	0.07849	-3.7084	2.3266	0.62398	-0.33413	2.0307	-2.3901	-5.7737	4.0157	0.9259
3.1138	0.90967	-1.8669	5.2643	-3.6462	0.32078	-4.0723	-9.5774	4.8726	-1.448	-7.3379	1.9865	4.8515	-0.043202	-3.9017	-5.1062	0.58797	-2.7799	-2.9089	-0.17094	0.80915	2.2637	-1.4943	-5.1255	0.25901	-2.1177	-2.1929	-0.90303	-0.65937	-5.0513	-4.3235	2.8576	-5.2038	-2.3399	1.9503	0.36153	-1.8956	-2.1752	-0.67236	-2.0766	-6.1449	-0.94715	-5.1822	0.79148	-9.0366	1.2396	2.8607	-2.6376	-1.9182	0.037414
-6.9789	-10.756	-17.004	-11.516	-13.008	-7.8044	-13.214	-17.241	-8.2286	-14.269	-11.271	-15.035	-17.814	-6.6838	-11.914	-13.513	-16.335	-11.951	-8.4211	-8.6846	-8.6562	-21.205	-10.315	-14.225	-6.9522	-13.855	-11.977	-15.608	-15.605	-11.737	-12.288	-8.2657	-14.578	-15.285	-14.27	-20.52	-16.763	-12.772	-11.106	-17.901	-13.255	-18.232	-13.926	-14.498	-12.454	-16.538	-15.038	-8.8642	-13.873	-14.437
0.04409	-3.7689	3.9062	0.68537	4.2765	2.261	-1.6749	-10.549	-7.0372	-1.7092	-5.8399	-9.5889	4.9427	-5.1555	-6.7867	4.9421	-4.4168	-12.149	-7.9944	-10.166	-0.72516	-5.1803	0.098598	-2.0082	-0.29594	-5.9354	-0.66275	-5.1621	-5.6587	-6.798	-6.0278	-3.3114	-5.6148	-1.2153	-2.0906	-0.86849	-7.8739	-6.9792	-9.4863	-3.0817	-4.9578	-2.9742	-2.3726	-2.2022	-0.49889	-3.3116	-0.76871	2.0594	-4.461	-7.6547
5.7078	-12.262	-1.0361	-8.0211	-3.0206	-2.9231	-4.0876	1.0311	1.4693	-0.26854	-3.1704	-2.6012	-1.4653	-2.0239	-12.324	-9.3571	0.28987	4.358	-3.4175	-0.53629	-4.7142	-6.7373	-1.1125	-1.8096	-6.5188	-5.7168	-4.3376	3.6874	-7.1796	1.5779	-4.765	-5.7188	-1.8625	-1.9904	4.9827	-0.58275	-8.5996	0.28748	-2.5625	-4.9439	0.46176	-1.5652	-4.2315	-4.7111	-3.8088	-0.71588	-5.445	-4.677	-0.6533	-0.39136
-2.7074	3.7417	1.5542	3.3528	-5.0329	-0.27902	-1.3054	3.949	0.70847	4.1203	-3.932	0.86388	1.2689	-1.8592	5.0544	-1.0551	-3.7855	1.1816	10.713	-0.70701	3.6828	-1.9847	-1.0798	-0.53806	0.18771	8.9738	-3.8531	-1.9282	-1.267	1.5597	-0.82449	0.49194	-1.6501	-5.414	4.9644	-1.8603	-0.11477	1.3629	-3.8134	-8.0503	4.5711	-3.2813	1.147	-1.3663	1.6379	3.1428	-0.42174	-3.0447	1.2856	-7.094
-2.1264	-3.9987	-7.6999	-0.63946	-0.8564	-4.5843	-3.9405	0.35933	-2.1131	-1.5351	-0.58413	-0.59966	0.37527	-4.5559	-3.3212	-0.91443	-7.0848	-0.71839	-1.5805	-4.8601	-9.0949	-4.9131	-1.2154	-0.92219	-3.5539	-5.2001	-5.3219	-1.3303	-2.8986	-8.7569	0.19516	-5.0303	-0.14966	-2.5072	-2.2449	-6.9971	1.4889	-2.0881	0.10374	0.85126	-3.5844	-5.3079	0.83643	-1.7976	-3.1412	-4.9244	-6.8365	-1.2802	-8.3418	-6.9549
-10.171	-4.7925	-10.226	-11.2	-9.0534	-6.3079	-11.78	-13.564	-12.24	-17.565	-11.988	-13.926	-12.938	-14.98	-16.43	-11.949	-8.9403	-9.8874	-7.1741	-14.75	-8.5536	-12.22	-13.48	-13.879	-10.634	-12.952	-13.98	-10.714	-10.425	-11.209	-13.488	-10.206	-9.7683	-12.196	-19.43	-11.403	-12.489	-7.8233	-10.796	-11.236	-13.87	-11.439	-12.579	-12.724	-16.546	-8.5905	-5.5031	-12.832	-17.647	-15.352
-1.0206	-8.2281	3.4768	-5.8101	-2.9373	1.1527	-7.2357	-1.7737	-1.8316	-5.766	-2.9276	-6.636	-5.9708	-2.1209	3.0547	-7.1749	-8.7278	4.6936	-2.831	-12.802	3.51	6.0682	-2.32	-3.3153	2.9131	3.1292	-3.7109	-0.66688	5.5301	-12.3	-4.8012	1.1018	-1.8227	1.5587	-2.3743	-3.5818	4.3613	-2.9742	-5.6381	-7.9552	-0.7905	-8.9294	-6.6929	-9.0237	-0.75061	-7.6959	-6.7393	-5.4911	-4.512	-1.6241
4.9201	1.4807	2.784	7.9494	1.5551	-2.0107	4.0101	2.411	4.2788	-0.059841	0.5046	4.8745	-2.3462	5.3379	5.1881	0.47148	10.04	-1.8203	-2.0456	10.126	1.998	4.4653	8.0715	4.3089	0.17415	2.7233	4.9113	6.5576	-0.77473	1.9829	0.97445	2.0301	2.1733	0.70007	9.402	-1.5469	5.1142	1.3897	5.9346	3.5884	1.8923	2.4547	-1.2534	5.4434	8.7572	-0.022648	4.0328	4.681	-1.3322	0.51735
-3.6118	-5.8597	-13.167	-8.7951	-4.5759	-5.131	-8.1011	-4.8719	-0.77231	-8.8507	-8.3645	-13.123	-7.456	-8.514	-12.782	-10.641	-3.6919	-7.1719	-13.794	-8.6913	-3.7115	-3.2812	-12.818	-4.014	-9.6646	-10.054	-8.5587	-5.5483	-5.1919	-4.9991	-10.634	-6.0015	-0.75997	-5.8457	-7.1771	-2.4952	-6.4546	-3.8517	-13.137	-6.561	-4.2554	-12.54	-5.4099	-8.9959	-9.6744	-2.2115	-12.713	-5.9408	-9.5712	-9.7548
-8.5453	-11.058	-17.161	-14.918	-13.847	-15.621	-9.3105	-20.814	-12.795	-11.753	-14.378	-16.583	-13.724	-7.4707	-13.314	-12.11	-13.139	-12.055	-14.526	-16.846	-9.7626	-13.385	-9.8674	-16.855	-20.081	-9.0757	-9.187	-13.65	-7.1678	-13.992	-11.47	-10.436	-12.097	-13.421	-13.673	-14.177	-11.58	-4.0721	-6.7629	-14.619	-12.344	-9.9941	-20.784	-12.36	-6.3391	-13.586	-18.234	-12.965	-18.435	-9.8213
-20.441	-18.194	-19.184	-18.76	-18.593	-20.26	-19.887	-16.459	-16.874	-22.972	-24.64	-20.868	-26.512	-23.515	-22.808	-19.699	-19.145	-22.338	-23.883	-27.225	-17.614	-17.467	-14.784	-21.003	-20.045	-20.996	-18.765	-18.771	-22.72	-21.384	-15.673	-19.527	-23.3	-23.274	-18.988	-15.335	-25.345	-22.503	-20.093	-20.119	-22.475	-21.327	-25.198	-22.918	-17.472	-18.824	-22.911	-13.69	-23.62	-20.006
-5.8685	-6.1198	-2.4463	1.1991	-6.8349	6.6788	-2.6091	-5.4774	0.22015	-6.5991	-3.499	-2.7225	0.38731	-6.3602	-4.6475	-2.9233	-1.9425	-6.5491	-3.5104	-5.2437	-2.6851	-3.5166	-3.1953	-6.4025	-5.6235	-7.4298	-0.79758	-5.787	-6.1385	4.0391	-3.4966	0.28953	-0.062678	-1.716	-4.7533	-1.951	0.94541	-7.545	-2.0199	-1.5469	-1.7429	-10.948	-0.30514	-5.6204	-5.1818	-10.145	-6.4138	-7.0822	-12.099	-1.7635
0.44564	-4.5145	-2.2848	3.3057	-3.8631	-8.5982	-3.8552	1.0377	-5.8529	-6.8951	-2.7271	-6.5624	-7.4521	2.141	-5.8617	-7.7373	0.31582	-4.5178	-8.0819	-3.1751	-2.8111	-3.1692	0.20917	-4.1599	-7.5947	-1.3818	-5.0638	-5.5574	-0.0015094	-6.261	-3.3575	-0.051579	1.1818	-4.0602	-5.0717	-5.1337	1.2389	-2.2866	-7.6138	-4.3515	-3.0879	-1.169	-1.8873	-3.1157	-7.221	-0.58284	0.28292	-0.21646	-6.5101	-5.4223
-6.3846	-12.343	-6.7232	-10.886	-4.7319	-2.9103	-9.4616	-1.5107	-0.94937	-8.3698	-11.896	-3.161	-6.3871	-9.4924	-3.4596	-6.1493	-10.009	-5.8792	1.8048	-2.6532	3.5386	-8.063	-17.808	-8.0764	-8.7253	-9.4878	-6.1379	-3.6553	-9.2854	-3.3635	0.30449	-11.695	-9.0571	-6.877	0.38042	-5.2805	6.1088	-0.44724	-6.0125	-3.7601	0.79524	-10.636	-2.094	-7.6237	-5.7098	-7.6992	-5.3444	-3.032	-14.777	-6.2368
-3.3237	-0.0031699	1.8613	-4.9053	2.8223	3.2777	1.6864	-3.2097	4.3821	-4.4661	0.044199	-3.6803	-0.96422	1.2109	1.6226	-0.64918	0.23839	-4.6706	-1.3908	0.36228	-2.2093	5.0672	3.7047	2.5145	-5.5044	-2.6361	0.19518	-0.33464	-2.5022	0.24644	-0.87555	-4.3977	-7.4145	-2.2823	-1.7705	-0.8133	-8.4247	-4.5988	-6.1714	-2.2996	-1.7817	-2.9672	1.9867	-7.8161	-3.0954	-8.7305	-5.7119	-3.4221	-6.7115	-4.9531
-5.6698	4.1112	-3.3574	0.65955	1.1635	2.1212	5.5382	7.4171	-2.7752	1.3692	4.0315	2.3993	-1.0991	-2.0018	1.4315	1.8825	2.3362	-1.4987	2.3665	-1.6244	-1.8914	2.2695	3.4736	-3.9006	0.27677	2.5784	6.883	-1.2616	0.64688	-1.1429	-2.0374	-3.2368	-1.2736	0.49586	3.8265	2.5624	2.6173	2.9592	-2.0037	4.5774	0.22773	-0.24784	2.8521	1.9624	-3.4625	-0.20147	1.1377	-1.4873	-1.0347	-1.3143
-14.696	-14.967	-14.632	-12.652	-11.424	-15.468	-12.473	-15.99	-15.899	-7.8737	-16.323	-9.8311	-14.116	-14.905	-17.224	-8.8902	-7.7333	-10.938	-15.757	-12.625	-13.306	-9.9124	-20.254	-15.455	-17.113	-18.758	-20.138	-9.4609	-13.612	-22.303	-16.131	-17.114	-16.66	-15.606	-16.558	-18.466	-9.4301	-9.287	-14.395	-10.81	-8.7268	-11.33	-16.369	-11.928	-14.456	-15.88	-14.954	-14.357	-15.793	-9.8543
4.4379	4.8038	-3.028	9.6667	3.0849	6.655	0.97808	3.8153	9.3511	6.5412	10.318	-0.32093	4.3022	-1.5152	4.4495	4.9772	-1.0327	17.289	5.3302	6.4611	2.1772	4.6398	3.4801	7.7656	3.2523	-1.4789	-0.88967	6.0392	0.23286	5.5419	-1.9148	0.88152	0.1412	5.1715	2.6729	-0.080201	7.836	6.9632	4.7809	8.507	4.1158	8.1664	4.1699	4.6033	13.479	8.8825	7.732	4.0931	6.3247	4.055
2.5316	12.456	5.9549	6.2292	11.339	12.406	4.655	9.8793	3.5118	-3.1735	6.3308	-4.8684	2.7384	9.4471	3.7177	10.595	10.932	6.3978	3.1696	7.4696	3.9766	6.2946	6.2535	3.5705	3.9455	9.043	4.334	6.6918	11.005	5.888	2.2955	3.6578	11.191	9.5716	3.0184	8.2916	2.1938	8.1298	8.4832	7.3084	2.0773	6.6754	6.639	4.0515	6.2372	15.693	10.297	6.986	14.574	7.569
-8.2526	-10.829	-3.888	-11.195	-5.677	-6.1105	-5.3809	-13.067	-1.2093	-7.6854	-9.0988	-1.0066	-6.1739	-9.4458	-4.0141	-4.1713	-3.3735	-5.5769	-3.3749	-5.4674	-12.361	-4.4843	-2.5615	-4.4349	-3.8266	-2.0959	-4.2928	-7.6462	0.90545	2.6446	-2.6331	-0.12767	-5.3064	-4.5171	-4.6558	-2.7505	-5.8971	-8.3017	-2.9798	-0.03103	-4.9187	-3.3215	-1.3705	-0.96379	1.5745	2.9931	-12.543	-8.5236	-6.7664	-8.361
-9.5774	-11.016	-13.361	-9.7769	-8.1315	-13.909	-8.7591	-13.645	-9.7252	-11.893	-9.7405	-8.3784	-11.821	-10.84	-17.913	-8.8951	-12.095	-15.561	-10.913	-9.4999	-7.881	-13.084	-13.864	-15.546	-10.782	-14.794	-10.648	-9.9423	-11.89	-10.645	-11.264	-10.004	-7.378	-9.1857	-6.3879	-13.492	-12.459	-8.3365	-15.468	-10.039	-9.5945	-14.037	-7.1432	-15.182	-9.3746	-17.019	-11.652	-9.7556	-14.178	-14.545
-1.6102	0.95556	-5.9412	-7.2986	-3.2626	-11.504	-15.06	-9.1464	-1.0391	-6.9615	-12.398	-2.9874	-5.4144	-3.0033	-4.625	-4.0705	-3.6552	-5.2884	-12.134	-8.3884	-4.4914	-9.6613	-6.3611	-1.6534	-5.0747	-10.383	-6.7793	2.4343	0.3562	-5.6531	1.8205	-5.9012	-5.868	-6.626	-1.4584	-8.0813	-7.4713	-4.2651	-4.3689	-5.4792	1.158	-1.7379	0.68141	-4.3284	-7.663	-5.8956	-7.4245	-7.614	-2.0148	-4.9059
6.8379	6.496	4.0076	5.5143	9.7176	7.1323	5.6087	10.929	5.2347	8.2579	2.0415	4.1349	3.3115	6.8789	11.277	11.31	8.8421	8.5334	10.327	9.1251	9.4391	7.6655	7.2102	8.4228	6.6103	11.098	11.423	6.0981	4.9416	7.2882	6.2554	2.4867	8.0892	8.6003	1.9213	4.7449	6.2867	7.8573	8.9862	7.0342	7.1785	12.331	5.2673	9.4007	12.273	8.9958	7.4826	10.827	3.1259	6.5824
7.2354	2.9807	13.332	1.868	9.1626	1.5473	6.4727	9.3371	11.772	11.635	9.78	12.544	5.3998	8.9848	10.108	11.53	2.6938	11.408	8.3896	7.4117	17.322	8.4833	11.189	12.293	4.9022	12.261	7.7418	14.114	-0.67975	6.4754	10.613	8.091	6.7571	10.092	11.49	16.263	11.38	3.831	8.9916	7.1005	4.5487	2.3017	8.7902	7.4299	11.821	6.0288	2.4334	4.7788	15.505	-0.98456
4.072	-0.37286	1.0934	-4.5192	-2.6627	-4.3993	-4.8401	-2.4322	-3.6942	-1.5216	-4.0453	0.066059	-4.9406	1.4152	-2.4003	-5.3374	-2.9362	-1.1447	-0.98892	0.5643	-3.1018	-1.7133	-3.4504	2.1776	0.99121	-5.5239	-4.8561	-4.7752	-3.0882	-0.4146	-0.22277	-4.7131	-6.1406	-4.0642	-3.7747	-0.16795	-5.7726	-6.7125	-10.12	1.7479	-1.8878	-2.2154	-7.4157	-0.92745	-0.9139	0.40033	-4.7985	-5.9894	-2.8467	-6.7789
2.7647	-1.5746	-5.3745	-3.0126	-0.0079651	4.2886	6.1368	3.2149	1.6757	7.2268	-1.6206	-1.8313	0.58518	4.1318	1.7915	2.3176	-6.5817	0.75738	2.6975	2.6785	1.7011	5.783	-4.0354	2.9391	-4.3732	-1.7205	3.4668	0.36785	-0.78365	5.7645	0.24954	6.6202	0.11079	6.9724	3.5841	3.0258	2.5387	4.6155	-0.19583	-2.8715	-3.1336	2.0935	-0.82849	-1.1496	-0.058913	1.7888	0.71723	1.2672	-6.3937	3.6549
-4.1281	-4.2192	-10.922	1.7468	-2.8467	-6.0465	-8.9643	-10.935	-7.7042	-8.6826	-2.8809	-0.84997	-1.8354	-5.7353	-6.2589	-0.60801	-5.4281	-3.6145	-3.3248	-1.5384	0.66994	3.5942	-11.06	-6.6464	-6.7287	-6.9297	-1.7402	-5.7054	-6.8286	-2.2026	-6.8487	-6.4777	-12.684	-8.7557	-4.1801	-0.66211	-7.4092	-5.4427	-6.6831	0.7716	-6.0308	-6.8576	1.7652	0.27561	-9.4058	-3.6144	-1.4845	-3.616	-2.2094	-4.2096
-20.395	-23.282	-14.999	-21.721	-21.831	-23.708	-23.706	-22.307	-22.928	-25.569	-19.969	-21.442	-24.344	-14.879	-19.762	-21.121	-21.669	-21.631	-26.609	-27.344	-20.384	-24.532	-21.953	-18.682	-15.853	-19.427	-23.656	-18.682	-16.106	-25.15	-27.16	-26.877	-22.761	-24.512	-18.066	-16.629	-25.807	-21.127	-28.015	-20.618	-24.827	-26.582	-23.156	-24.879	-19.697	-18.277	-24.332	-19.302	-23.853	-22.964
-0.46017	-0.28051	-2.3209	-5.0047	0.68195	-9.2407	-5.7882	-4.2657	2.2812	-6.6643	1.1094	-7.2262	-2.2213	-1.5557	-8.6281	-4.2574	-6.1315	-4.9321	0.67519	-3.8354	-3.9223	-1.3453	-4.384	-2.4463	-5.8879	4.5864	-8.7764	-5.0834	-0.1831	-1.2659	-5.6797	-9.9995	1.5198	-0.02977	-5.9413	-0.61074	1.0019	-3.0995	-4.6	-5.9757	-2.3386	-1.0947	-3.7163	-7.9512	-3.9112	-6.5443	3.0325	-8.0625	-4.2376	-1.2857
11.538	6.9738	8.0729	7.6211	12.151	3.8768	9.5393	6.4143	10.629	8.1283	11.433	13.821	5.8627	11.961	3.776	4.379	8.8259	4.9387	12.827	3.9264	10.795	3.1352	8.4011	6.122	6.7047	8.169	9.411	6.5002	12.255	3.7383	6.6183	3.4388	6.3701	9.0951	6.1486	5.9663	5.9684	8.2465	9.8059	-2.9062	1.4366	5.9185	11.296	11.198	14.31	9.4412	8.4802	6.689	2.1878	14.897
-11.511	-7.0901	-12.825	-9.0757	-10.432	-13.753	-15.782	-9.6297	-9.9939	-13.737	-10.985	-14.705	-9.4229	-10.139	-10.602	-11.221	-8.6501	-14.285	-6.5162	-9.9897	-15.74	-11.21	-11.809	-5.8171	-9.7409	-14.056	-13.342	-13.516	-8.2485	-15.837	-10.014	-12.623	-8.0322	-6.7016	-15.556	-3.814	-9.8812	-9.8047	-12.288	-15.798	-9.4893	-14.154	-15.614	-19.243	-8.5241	-10.498	-17.864	-5.1687	-11.143	-13.249
-1.8813	-0.44094	2.0981	6.7158	0.015441	5.4018	1.0904	4.1144	-4.3166	1.0749	-2.5213	1.0537	2.8836	-4.6798	-9.3765	7.2488	1.6836	3.1537	2.76	0.1617	0.15248	5.9624	-1.9871	0.26929	6.4114	5.4107	4.0294	2.5854	1.6789	-3.1622	-1.1032	0.48777	1.8013	2.0949	-2.3608	5.4271	2.1446	2.4283	-5.3095	-1.9159	-2.6501	4.2936	0.85409	3.4795	1.0199	2.7353	-0.20215	2.0198	4.253	2.5876
-14.54	-17.745	-7.8083	-10.36	-20.661	-11.545	-9.9842	-8.5248	-10.493	-12.432	-6.0378	-10.863	-9.9614	-9.3099	-9.9838	-16.497	-11.466	-16.653	-9.3101	-13.169	-9.2868	-14.144	-13.815	-12.891	-19.617	-6.8232	-11.792	-3.4889	-16.783	-20.152	-18.875	-12.133	-5.3061	-8.1512	-11.695	-15.679	-12.422	-12.453	-16.008	-15.259	-10.117	-16.789	-7.0579	-16.011	-18.294	-12.52	-11.441	-14.903	-12.017	-13.262
-6.7202	-4.6013	-0.89741	-8.4177	-5.4085	-3.4373	-6.258	-6.1465	0.53801	0.098886	2.2318	-3.9295	-9.4981	-8.5061	3.662	-7.227	-6.0492	-3.1218	-2.5175	-7.198	1.03	-5.6649	-2.9033	-5.0601	-7.2952	-1.1419	-6.2367	-1.9584	-8.3419	-2.8936	-2.0804	-1.8231	0.36867	-4.3275	-7.1977	-5.2258	-5.9951	-3.053	-0.11516	-6.6531	-6.9276	-10.618	-4.248	-8.1204	1.5799	-3.6448	-1.184	-5.4733	-4.8981	0.093384
-12.453	-16.314	-10.42	-14.157	-12.737	-12.401	-13.093	-15.921	-16.409	-12.194	-14.351	-9.3253	-10.05	-13.711	-9.9314	-10.481	-12.893	-17.204	-14.535	-15.993	-8.7196	-16.705	-19.791	-10.576	-12.183	-14.067	-19.093	-17.654	-14.051	-20.58	-11.148	-15.764	-8.4741	-14.844	-13.171	-14.623	-13.449	-10.128	-8.5692	-14.433	-10.1	-16.51	-6.9141	-13.146	-13.795	-10.278	-16.141	-9.4626	-10.935	-13.923
-9.0511	-10.969	-11.885	-12.371	-12.029	-14.811	-15.099	-19.995	-14.282	-12.553	-13.743	-14.207	-7.0295	-12.937	-16.239	-14.681	-12.357	-14.623	-13.923	-16.765	-14.338	-6.7756	-8.9072	-13.171	-14.088	-10.937	-19.037	-17.393	-12.59	-13.759	-8.8327	-14.314	-10.979	-13.723	-14.701	-6.7033	-14.349	-15.34	-19.961	-12.744	-18.335	-16.245	-7.3884	-13.306	-12.935	-14.514	-12.148	-11.48	-13.871	-15.439
-3.7026	-5.8241	0.99521	-9.5888	-6.8804	-2.6482	-6.7827	-6.7098	-8.5776	1.0577	-5.7512	0.14814	2.5158	-2.8935	0.87256	-4.7512	-6.0057	-7.2514	-1.7539	-1.3531	0.74092	4.6571	2.9453	-4.7437	-7.6623	-5.0733	-1.0939	0.08438	-4.3093	3.6241	-1.6015	-7.4229	-3.674	-1.1021	-0.88578	2.994	-1.681	-13.018	-4.8908	1.224	-5.4424	-1.5137	-1.5986	-1.9845	-5.3467	-2.383	3.2884	-3.0144	-1.2951	-4.9637
7.1998	13.409	15.672	6.7142	10.686	17.832	2.1198	-1.3957	8.6817	16.032	13.255	16.13	9.5396	14.786	15.477	9.1447	6.7918	9.7199	7.5533	3.0066	14.445	16.916	12.123	3.3732	15.825	9.3449	15.158	7.2693	10.515	13.72	9.3043	8.4353	8.2616	10.615	5.9262	17.355	12.266	7.1177	9.4086	8.0809	11.891	14.205	10.261	15.433	10.736	13.248	9.3697	6.5332	6.7023	14.353
-6.8684	-11.574	-15.06	-9.4232	-5.5864	-9.3369	-13.678	-10.208	-8.3512	-10.668	-16.868	-7.7607	-14.619	-16.853	-15.638	-12.823	-10.511	-7.0021	-7.944	-6.0563	-12.255	-13.794	-16.87	-4.1435	-12.536	-11.128	-4.0002	-12.612	-7.9505	-14.927	-6.2267	-11.289	-15.301	-7.7329	-10.342	-9.2809	-13.265	-11.962	-7.4545	-8.454	-8.3667	-7.7645	-14.721	-14.755	-12.128	-2.0428	-4.6707	-12.59	-8.9702	-9.2654
1.0152	-2.8549	-8.7296	-1.1967	-4.4905	2.3693	-1.8389	0.50036	1.0593	-1.8847	-2.4571	-6.829	1.826	-8.6673	-0.84564	-3.693	-2.3644	-1.6851	3.2803	-3.2648	1.071	-2.6227	0.32245	-7.187	-6.9645	-5.4036	0.82249	3.7522	-1.3676	-4.0358	0.37593	0.45743	2.9105	-0.11694	-0.62475	1.323	-3.3362	-5.7634	-4.2372	4.9893	-0.28956	0.77972	2.3517	-5.38	-1.1498	-1.5612	-1.8455	3.7631	-4.3883	-4.1652
0.0584	2.5206	-7.5906	-5.4554	0.86138	-0.29359	-0.80615	-5.2994	-5.3286	-5.8853	-9.6154	0.23089	0.97484	-3.4915	-5.755	-7.0533	-0.60237	-3.6735	-7.1743	-8.874	-6.6852	1.7287	-9.6065	-2.1027	-3.4102	-7.3705	-2.068	-7.3514	-8.814	-3.7237	-0.72798	-7.3746	-4.0346	-0.92119	-1.2699	4.863	-4.3255	-8.5917	1.8418	0.41118	-5.8139	-7.3883	-2.4675	1.723	-1.8705	0.33805	-7.1165	1.376	-2.2909	-6.3828
-13.165	-12.668	-7.8543	-7.0075	-9.6218	-10.769	-8.0838	-9.5734	-7.3608	-7.6503	-1.3943	-7.4615	-6.1062	-12.518	-9.877	-7.3662	-6.72	-8.0052	-7.9015	-6.1957	-5.9084	-3.8552	-8.4559	-5.4939	-8.7861	-7.1596	-7.4371	-12.97	-13.307	-4.6486	-7.5907	-7.5304	-8.9453	-8.0033	-10.928	-12.321	-6.8913	-5.4649	-6.7449	-11.75	-13.096	-4.8307	-11.61	-13.486	-7.8658	-5.2915	-5.3442	-7.6295	2.0529	-12.715
-9.2014	-8.027	-13.251	-13.191	-10.573	-14.597	-12.659	-15.685	-8.0899	-4.6085	-13.587	-7.4212	-12.639	-10.659	-14.924	-9.0039	-8.6576	-13.792	-11.097	-11.296	-11.143	-18.518	-13.69	-5.4794	-12.597	-16.292	-8.3112	-7.5855	-12.641	-13.009	-11.308	-11.307	-13.476	-14.213	-15.504	-17.574	-10.198	-14.215	-5.7165	-8.4792	-18.897	-12.715	-11.81	-14.922	-16.302	-8.4655	-14.672	-15.994	-12.666	-12.02
-1.7837	-10.174	-5.8413	-5.4896	-0.76857	-3.2956	-6.4411	-4.8557	-5.3566	-3.2886	-5.7962	-3.539	-6.7425	-6.9885	-0.30969	-12.722	-8.4709	-11.662	-6.4673	-6.6679	0.43277	-2.8723	-6.3243	-14.291	-2.011	-2.6366	-6.6032	-2.3177	-7.5647	-7.1089	-6.8034	-1.446	0.34136	-5.7975	-9.3725	-5.3828	-7.3726	-9.3069	-3.0584	-6.5163	-9.2308	-6.3908	-6.0078	-2.213	-2.2044	0.11833	-14.168	-14.654	-3.2315	-7.535
-0.3224	-4.4209	2.2331	-3.054	-8.8111	-2.6109	-1.3406	-4.2917	-2.1406	-2.3137	-2.2917	-5.0599	0.44884	-9.1603	-5.2292	-2.2016	-8.988	-0.020172	5.07	-5.2507	3.7742	-6.2518	1.7084	-9.5774	-6.3072	-7.2989	-6.604	0.78592	-3.3536	-3.4083	-3.3826	1.7966	-6.6357	-4.9939	-4.8984	-1.8089	-4.1078	-4.1711	1.156	-4.707	-11.631	-4.7349	-1.7764	-2.3052	1.4439	0.98856	-2.516	-3.9936	-4.6031	-2.4981
-8.3827	-4.7291	-8.9867	-8.9448	-6.5609	-18.479	-11.302	-9.5096	-2.3389	-5.9742	-11.787	-6.4901	-13.65	-7.458	-8.4814	-13.417	-7.5437	-3.5888	-7.9376	-8.1891	-7.6874	-9.3777	-11.834	-16.076	-8.8959	-10.663	-9.9916	-9.5846	-14.674	-5.9386	-8.2191	-9.964	-5.9086	-6.7408	-7.3981	-5.0055	-11.144	-10.908	-4.2113	-6.7217	-7.4214	-11.876	-8.8442	-8.4456	-7.9078	-16.126	-4.3356	-6.3365	-4.1895	-7.3258
-1.4326	-9.9113	-10.004	-8.6625	-13.41	-14.949	-14.623	-9.3598	-4.1436	-4.8015	-8.0519	-15.522	-10.626	-7.6493	-12.234	-9.8142	-6.9873	-7.5111	-8.4144	-13.798	-7.6894	-12.186	-10.458	-9.0921	-10.493	-6.9946	-6.8913	-16.488	-11.374	-13.202	-14.861	-4.6712	-8.9356	-10.609	-12.282	-3.4381	-10.361	-13.731	-11.492	-11.905	-9.7065	-10.061	-14.768	-14.66	-9.0232	-16.155	-14.318	-12.105	-6.1762	-8.8216
-7.3763	-5.3909	-12.14	-9.7043	-8.1294	-17.155	-9.3085	-14.214	-18.404	-12.725	-13.747	-12.818	-12.974	-12.253	-12.13	-9.5513	-20.466	-17.225	-6.0892	-12.103	-11.25	-13.802	-11.453	-7.2733	-20.701	-13.561	-18.319	-13.517	-6.9365	-10.679	-17.012	-12.568	-9.8783	-11.17	-14.215	-14.862	-16.364	-17.104	-14.185	-13.254	-15.118	-8.6486	-11.334	-11.135	-11.692	-4.7599	-11.3	-12.733	-9.5183	-12.991
-14.639	-15.95	-10.631	-12.786	-15.687	-8.8799	-14.374	-18.615	-18.408	-9.3932	-12.547	-11.752	-8.1944	-17.844	-7.9693	-11.918	-20.965	-11.883	-15.701	-10.719	-10.925	-12.992	-12.042	-7.5239	-13.882	-10.853	-13.871	-14.971	-11.378	-16.568	-7.7041	-7.1906	-11.852	-7.0476	-15.835	-13.679	-15.307	-13.287	-17.439	-17.904	-21.111	-17.892	-8.6231	-19.946	-12.214	-14.393	-19.996	-9.2721	-11.888	-15.639
-14.282	-17.886	-4.4156	-7.5758	-14.901	-14.642	-12.582	-14.972	-13.541	-12.416	-19.828	-13.426	-11.575	-7.9756	-11.217	-15.723	-17.622	-14.198	-9.9055	-15.859	-17.327	-13.806	-16.377	-18.098	-10.91	-14.341	-14.399	-14.542	-12.417	-14.868	-16.032	-16.997	-14.124	-11.519	-16.305	-11.502	-18.082	-13.079	-13.621	-9.263	-18.487	-16.506	-11.956	-16.003	-16.779	-15.886	-12.629	-17.009	-17.428	-12.261
-7.1372	-8.1649	-4.7356	-5.1307	1.1807	-7.2628	-0.31496	-4.8706	-9.1875	-3.1702	-2.0424	-5.0053	-7.5935	-9.4839	-8.3696	-3.4339	-7.3893	-5.2405	-10.657	-7.4859	-5.764	-2.2061	-4.7623	-1.4113	-7.1134	-6.3105	-5.9517	-0.14135	-0.21425	-8.6576	-6.6838	-2.4816	-9.216	-2.3931	-0.82159	1.8083	-8.895	-3.232	2.5992	-3.9482	-2.1687	-5.6238	-10.234	-2.9451	-5.4237	-4.1451	-3.5692	-7.0874	-2.9427	-4.6493
-13.055	-17.34	-11.641	-10.89	-4.8492	-3.8839	-7.2546	-11.619	-13.355	-13.466	-6.3324	-10.983	-10.063	-8.207	-14.542	-12.757	-2.2034	-5.3771	-12.245	-6.3244	-12.943	-13.856	-10.582	-8.8742	-10.294	-13.032	-8.9436	-10.048	-8.4916	-9.4733	-11.334	-14.201	-15.051	-15.276	-8.6987	-14.973	-3.9575	-8.79	-7.724	-1.6437	-14.207	-8.3939	-7.9162	-9.6908	-4.6239	-14.778	-1.2693	-5.8373	-16.28	-8.0228
-4.9939	-1.4513	-4.6326	-6.8336	-4.6691	-2.8421	2.3262	-0.29289	-4.3235	-7.9553	-1.0105	-7.8741	-6.1832	-3.2233	-2.1061	-1.5677	-5.0858	-7.545	0.3058	-2.8795	-11.457	-9.911	-7.5596	-5.3775	-1.1681	-3.4847	-5.1188	-8.8065	-1.2605	-0.70321	0.16797	-0.56311	-4.5184	-2.7973	-3.312	-0.068553	-10.398	0.43235	-6.5706	-10.52	0.71547	-2.8237	-5.594	-2.988	-0.13928	-6.3621	-0.78028	-3.1851	-1.0677	-10.512
1.0635	1.1601	-2.6773	-5.7658	-3.9074	-5.0219	-1.5534	-4.8063	-9.4588	-1.6702	-4.8291	0.44653	1.6917	-8.6526	-3.3812	-2.7819	4.241	-2.6106	-5.4029	-5.7245	-4.6848	-6.0691	-2.1054	-5.3722	-11.695	-4.363	-1.6521	-0.73764	-2.5824	-3.7401	-0.017633	-8.3781	-0.88962	-7.8115	-7.3075	-3.8481	-9.2936	-9.1579	-5.3739	-2.6077	0.15163	-2.8726	3.1567	-2.9568	-2.0428	-2.9309	-4.0728	-9.5567	2.4892	0.075474
-8.6546	-10.314	-13.637	-5.9119	-6.0517	-11.496	-4.4608	-5.7924	-17.909	-6.4867	-6.5874	-5.15	-13.514	-7.6649	-3.5807	-11.082	-11.654	-5.8983	-2.7107	-7.9933	-0.38854	-6.5123	-18.377	-6.7539	-12.24	-9.8562	-11.953	-3.3817	-12.577	-4.7536	-9.961	-10.306	-10.504	-19.449	-10.925	-7.6259	-7.6628	-10.89	-8.5472	-12.784	-3.1208	-15.038	-8.2096	-8.5511	-9.0346	-12.171	-3.0332	-2.4331	-3.1	-6.4247
8.4898	6.6173	7.1165	10.313	14.131	10.103	15.834	4.0793	5.3556	12.05	2.9386	7.4254	6.2502	13.099	7.453	10.47	11.332	5.9463	4.7825	10.69	7.3463	4.9905	11.816	1.0059	13.18	5.7219	5.6589	4.8517	7.5767	5.9632	5.7821	7.6232	8.1061	13.79	2.2518	10.608	13.326	9.9837	5.2731	7.9587	8.9406	9.6512	8.7831	11.036	6.6191	4.6828	3.0911	6.8567	5.5801	12.929
2.5811	0.25431	-0.25903	0.011281	3.1344	-1.4385	-1.8707	3.1233	-4.7658	0.82659	3.1217	2.971	-2.0992	3.7749	-2.6767	3.4207	6.6304	-1.3943	3.5677	2.8144	-2.7124	1.6884	-2.5793	5.3807	-0.9051	4.538	-1.3131	-3.0119	-0.99104	0.62772	2.9012	2.904	3.2336	-1.9939	-1.8445	-0.20295	2.0173	0.71916	0.9014	-6.6923	-0.94008	1.0483	6.9728	5.8054	-4.1438	3.8315	-1.0506	-3.0647	-4.4102	4.6242
-5.1003	-5.7574	-2.6781	-6.567	-3.6616	3.7819	-1.5866	-3.0001	-2.6887	-6.0142	-1.1456	5.5415	-2.4594	0.45168	-10.366	-0.49098	-0.36673	-2.2285	-2.9469	-6.3474	-2.4998	-8.0771	-1.2437	-2.1352	-6.7831	-1.3118	1.5898	-3.9422	-3.0134	-5.4866	-6.9971	-3.1465	-0.15016	-4.8406	-0.76775	-7.4963	-2.1424	-5.0416	-1.5113	-6.2849	3.4956	-1.2181	-5.4695	-8.041	-5.2585	-0.2839	-2.5326	-8.3118	-1.1225	-8.268
-4.6416	-12.198	-12.943	-15.029	-10.456	-13.983	-12.915	-14.65	-12.357	-14.66	-13.841	-9.3428	-15.902	-10.593	-14.277	-16.009	-13.697	-17.705	-14.716	-16.992	-11.055	-8.397	-17.194	-15.282	-11.232	-13.347	-15.611	-12.443	-13.081	-15.281	-11.727	-11.103	-12.412	-8.9988	-11.652	-17.584	-12.644	-13.944	-11.354	-17.892	-13.52	-13.225	-16.74	-10.868	-16.807	-12.601	-9.3001	-12.392	-20.503	-14.024
-11.99	-14.084	-14.966	-14.434	-14.334	-19.285	-12.281	-12.461	-13.301	-12.199	-19.449	-11.141	-19.681	-15.158	-15.575	-6.1781	-18.471	-10.507	-13.702	-15.139	-11.079	-5.4096	-20.602	-12.772	-11.6	-18.245	-20.175	-22.855	-16.501	-11.388	-14.957	-9.6363	-15.733	-11.266	-6.8095	-15.509	-15.668	-18.847	-11.834	-11.773	-17.912	-15.688	-11.06	-10.997	-13.328	-10.78	-16.43	-13.637	-6.0104	-14.635
4.5759	5.2404	4.3563	6.013	1.1715	0.97903	8.0958	8.2165	7.896	8.2216	9.7996	8.4342	5.9128	10.148	3.649	6.015	7.6899	4.1669	6.7221	0.13286	9.8571	6.4768	3.2426	1.9905	14.209	2.6149	4.6906	12.241	4.9202	2.6236	3.7782	9.1274	-1.5815	2.2998	8.4665	1.3488	14.152	3.2823	9.4699	6.4498	5.9362	1.8221	10.949	10.471	-6.0219	5.6874	11.703	-0.37521	3.0233	4.1107
-0.23122	1.6251	1.6496	0.93811	4.8135	-3.7422	3.1934	-2.914	-2.875	-2.5144	0.076207	-0.15443	0.046449	3.4373	-3.0457	0.018258	-0.98309	-2.4036	0.81682	2.7109	-0.21931	4.0059	-3.001	-3.2413	-5.1549	1.8517	1.7023	5.7923	-2.4881	-2.8772	3.4851	5.9604	3.9355	2.2068	-2.3379	3.2491	-1.7431	-3.8433	3.9829	0.33092	-3.446	2.5387	-0.037673	-0.23188	-7.3391	0.57773	6.5779	-2.6095	-1.4211	-0.13182
-11.376	-0.52422	-4.7174	-0.60132	-9.2889	-4.7601	1.4975	-6.1603	-0.47686	-6.4319	-4.6425	-7.5465	-0.27406	-8.4314	-3.9519	-13.413	-11.274	-5.1241	-4.4739	-9.9381	-5.7264	-3.6711	-4.4774	-4.8318	-8.6403	-7.085	-5.872	-7.9873	3.1129	-4.0164	-2.3235	-6.7142	-5.0422	-2.594	-2.7812	-5.95	-2.2594	-2.6736	-3.601	-7.1324	-4.7255	-8.3883	-7.3604	-1.9704	-3.7979	-0.3625	-8.1877	-3.9906	-3.3758	-8.725
-13.396	-19.137	-12.028	-7.3018	-14.851	-15.586	-14.148	-15.607	-16.87	-11.248	-16.854	-23.104	-16.94	-20.536	-16.441	-12.123	-14.187	-11.79	-17.66	-8.0548	-10.468	-19.376	-12.711	-12.167	-13.747	-14.53	-19.934	-9.8932	-13.709	-13.507	-12.311	-11.945	-14.987	-14.896	-13.115	-14.568	-6.1963	-10.259	-9.9285	-15.281	-14.506	-16.388	-6.7172	-9.9764	-11.485	-13.271	-18.961	-13.496	-20.404	-13.604
-4.3941	-2.7634	-0.44615	-1.5963	1.2579	2.3658	-3.3199	0.11764	2.4858	-7.4447	-5.8534	4.2957	0.52527	-0.94138	2.7585	-0.33611	1.2943	-0.93624	4.6536	2.0634	-2.137	1.2811	-0.81141	-2.029	-1.6476	-1.005	1.1253	-4.969	0.18913	3.3974	-6.4929	1.555	-5.4938	-0.31159	-0.29211	-0.71883	-2.513	-6.0379	-1.1954	1.1614	-3.3715	4.6063	3.4955	-4.7317	5.7527	-4.3115	-7.1241	3.3927	0.17958	-2.3119
0.43022	3.5811	2.1253	2.8093	-4.9808	-1.844	-5.0135	-0.40518	0.34029	-7.0749	-0.86836	3.2648	2.2698	3.7335	-0.3932	0.40442	-3.4788	-6.0907	-10.481	-1.4078	-0.9706	-6.1236	-0.27086	-6.3819	-3.8511	-4.6883	2.0587	3.0557	-3.8401	-11.695	-0.27477	-2.8334	-5.6454	2.2948	-1.0047	-1.9649	-6.3038	-1.9947	5.9952	-11.335	-3.664	-2.666	3.3136	-3.6312	-3.3724	-1.7458	-5.8934	-1.396	-3.9484	-8.9281
-16.829	-3.965	-8.7302	-9.5648	-7.8749	-18.724	-10.472	-17.012	-9.986	-14.719	-13.471	-11.454	-8.7622	-9.7225	-16.933	-18.767	-11.133	-12.801	-6.1868	-13.061	-11.958	-6.1373	-4.8507	-15.458	-10.233	-23.138	-17.166	-17.924	-9.559	-4.1718	-10.677	-10.957	-18.894	-8.2779	-10.482	-11.203	-17.329	-15.07	-8.7437	-10.323	-14.703	-9.3154	-13.415	-10.731	-12.331	-11.848	-10.531	-13.446	-10.601	-9.4064
17.551	5.8146	10.774	8.1639	13.079	6.8601	15.206	11.281	12.641	5.7412	12.638	10.496	5.0882	2.9179	9.1894	11.897	10.907	7.2349	1.8947	12.257	13.999	6.3326	8.4619	8.5391	3.4861	11.99	11.662	14.567	9.14	12.442	14.401	8.5599	8.6173	16.617	5.2888	14.029	7.5027	10.988	14.798	5.4141	12.202	5.4186	9.5522	9.8615	-1.1276	7.7954	11.51	9.506	8.4769	15.444
-0.50201	-1.3482	-4.5647	7.9025	5.2802	4.2844	-1.4614	-3.8192	-2.5809	11.302	3.2818	7.2596	-0.33928	3.0502	5.4095	4.6821	1.2751	-1.0022	6.4801	0.11098	1.4892	0.93435	1.2088	0.429	-0.78287	1.2788	-0.099399	-0.30924	-1.2674	2.8694	-0.60242	4.6888	2.5148	-4.8345	-3.1643	1.5756	6.7893	0.84037	-1.6315	-0.23049	2.1741	1.6556	-5.8577	6.7356	2.5434	-0.69147	-2.1738	-3.0258	-2.5447	-0.083369
7.3997	14.631	10.354	16.903	7.4899	8.3146	7.3393	6.0517	11.519	12.936	10.695	9.5967	5.0275	7.4445	8.4269	8.7752	9.6314	3.3683	3.0102	4.8023	4.4211	4.6903	8.4968	10.184	9.1546	-0.28174	8.3817	8.5909	9.2024	6.1875	14.527	8.4824	1.4683	9.7761	4.7641	5.7149	7.3726	0.76948	9.3373	10.987	6.4798	3.66	3.944	7.9956	9.3338	6.2488	7.2664	5.9061	9.7776	7.8107
-0.1852	1.0367	2.6611	4.7598	1.6045	3.0595	5.1837	1.6385	7.6428	4.663	1.1942	1.2765	2.3384	6.8429	0.016324	3.8092	3.1624	6.5514	6.7516	-0.85689	4.3927	0.37045	4.4863	0.46312	-3.3055	0.66749	1.9418	5.5504	0.86461	4.0253	-0.39934	-7.0208	-8.6576	2.5299	3.8841	-2.4218	-1.328	5.1338	-3.8423	6.8091	6.1494	3.1199	3.6935	3.6461	-1.446	0.28074	0.39336	-0.61598	0.65445	6.619
-8.7883	-18.041	-10.129	-11.031	-18.784	-11.137	-9.3528	-15.107	-6.4945	-12.533	-7.9987	-10.407	-11.417	-9.3347	-11.731	-12.036	-14.68	-15.222	-14.863	-15.418	-10.446	-15.062	-9.2214	-17.485	-7.5121	-10.738	-12.978	-12.09	-6.5349	-12.661	-9.416	-11.579	-10.93	-11.542	-10.574	-13.753	-11.831	-11.967	-13.221	-14.91	-5.114	-2.5164	-13.464	-14.162	-13.556	-6.8011	-15.457	-6.6809	-13.988	-10.208
-3.9966	-8.6293	-2.7877	-4.4124	-7.0008	-8.7931	-10.212	-4.7891	-1.2395	-3.9626	4.0601	-2.6316	-11.736	-3.8675	-4.469	-5.3168	-6.2368	-6.3679	-8.6247	-1.3922	-4.8813	-5.5072	-11.834	-6.485	-5.6377	-9.0739	-2.31	-3.5311	-11.258	-5.0012	-8.445	-0.59594	-7.4375	-6.204	-10.161	-5.2503	-8.8165	-1.7682	-5.5487	-4.3091	-6.0237	-2.6161	-7.5724	-10.172	-4.176	-7.4418	-5.7849	-2.5253	-6.1035	2.2466
-15.536	-13.709	-20.737	-15.235	-16.786	-19.644	-19.83	-26.761	-29.283	-23.605	-16.231	-15.718	-15.296	-21.49	-16.989	-14.273	-27.379	-21.731	-18.975	-22.835	-12.827	-17.614	-20.119	-18.364	-18.65	-24.756	-22.585	-22.412	-19.12	-18.477	-15.455	-19.932	-18.306	-17.992	-16.676	-15.444	-15.728	-22.302	-21.044	-21.174	-23.086	-24.117	-17.006	-17.27	-23.117	-16.909	-20.982	-19.457	-31.702	-22.088
-3.6961	-3.563	-9.5009	-1.3701	1.6212	0.093298	-5.1039	-5.2752	-4.7687	1.9944	-2.1345	-1.1024	-0.18118	3.9733	-3.2993	-8.5722	0.90407	-3.3303	0.90271	0.42693	2.879	-5.9233	-2.7417	-4.6271	-3.9045	-2.659	4.3886	-0.77708	-7.0452	-2.2336	-7.214	0.38498	2.119	-2.7749	1.2923	-6.5012	-7.7853	-4.9227	-3.5048	-1.2337	-1.4305	-4.7153	0.75446	-1.2044	-5.9948	-7.773	4.331	-5.7609	-4.4991	-1.5456
-20.21	-13.504	-16.196	-12.09	-16.234	-8.6455	-13.643	-18.521	-10.415	-15.099	-10.946	-8.92	-9.6574	-9.9185	-13.957	-16.934	-8.2843	-16.139	-9.68	-11.472	-11.953	-7.2454	-6.5712	-14.449	-12.121	-4.8206	-7.9218	-10.394	-12.809	-9.2213	-15.231	-18.226	-9.4788	-7.7005	-11.696	-16.622	-14.773	-13.794	-11.549	-11.476	-8.8412	-9.7061	-12.301	-14.569	-18.858	-10.276	-10.885	-14.771	-11.028	-18.927
-4.8573	-5.3311	-3.1138	-3.3313	-5.0063	-3.3466	-2.2671	-9.1624	-5.0748	-2.718	-4.6609	-5.4273	-7.225	-9.6837	-4.3711	-1.6414	0.65241	-5.0274	-0.27843	0.81976	-2.6419	-9.5029	-4.5521	-5.3351	-0.3769	-0.69829	-2.1037	-4.0133	2.2768	-3.94	-4.3329	-4.7142	-7.9521	-4.6597	-3.7812	-2.4291	-2.0441	-3.2202	4.5283	-1.7808	0.52881	-1.7646	-3.219	-0.15293	-2.3311	-4.7779	-9.0434	1.7577	-2.8718	-1.0263
-3.8981	-4.7276	-9.346	-3.817	-7.4057	-14.728	-4.4813	-7.5114	-1.8368	-11.476	-7.2418	-6.234	-11.845	-7.1431	-10.025	-1.9293	-13.569	-7.1982	-6.8545	-5.2053	-13.48	-9.3	-10.967	-8.4996	-15.256	-4.3215	-16.502	-3.2072	-6.8965	-6.7904	-13.661	-9.2977	-9.8574	-9.8439	-19.267	-13.876	-5.4542	-7.146	-12.538	-9.0312	-11.582	-5.5128	-12.444	1.2502	-12.73	-9.4107	-15.349	-10.909	-12.872	-12.336
-4.3614	-1.8048	5.8151	4.8106	-5.7863	3.0255	-2.6519	-4.2397	-4.6142	-3.2108	1.9106	-10.198	-1.066	1.4935	0.97659	2.3704	-2.5424	-2.3808	-0.71608	-0.44619	0.30764	-3.1428	0.47951	-5.8748	-2.0067	-2.459	-3.5249	-2.6248	-7.7464	-8.0347	-1.088	0.16056	-5.3393	-1.9048	-0.66836	-1.5494	0.18335	-0.34008	-1.433	-1.49	1.5006	4.1388	-1.1335	-4.9054	-2.8504	1.3925	-2.1293	0.27536	-2.7255	-1.5335
7.2604	3.4075	5.196	7.9808	4.7703	1.2799	7.9948	4.2321	5.144	9.0784	6.6635	10.005	12.85	10.188	11.347	4.3273	1.4379	12.457	5.7568	10.867	12.596	8.2972	1.2547	5.3191	6.6232	6.7372	11.006	6.6369	7.3206	6.8485	6.0065	5.4243	12.47	13.772	8.2145	10.473	6.5935	6.2859	11.698	5.519	7.0743	6.6769	9.7755	8.8539	13.242	7.2955	6.9542	12.369	6.473	6.3166
-11.883	-5.9491	-5.8151	-6.5242	-10.2	-6.1918	-5.634	-1.647	-10.507	-4.0924	-1.489	-9.3493	-2.5355	-9.6553	-4.6341	6.3047	-7.2101	-6.2327	-1.897	-7.7915	-10.504	-10.028	-8.6779	-7.2773	-8.7271	-5.117	-0.82638	-3.398	-0.0052061	-5.6109	-4.3111	-9.0153	-1.0476	-6.0712	-13.129	-7.4559	-4.1126	-5.1171	-2.2966	-7.2027	-4.9073	-7.2867	-12.239	-11.807	-3.7663	-4.0382	-11.925	-12.609	-9.6704	-11.82
-1.6219	-6.5233	-2.3605	1.3512	-1.5971	2.2478	-3.0841	-2.133	-2.8793	-4.0511	-1.8264	1.2949	0.059846	-0.020595	1.4282	3.3238	0.054216	6.04	5.6669	-9.7082	-8.5245	-8.2305	-4.269	-0.97213	-0.73694	-0.85038	-3.9748	3.6077	-7.6875	3.9748	-3.1054	2.0445	-0.20175	3.4481	-6.1425	-6.551	-6.8744	4.1022	-1.5422	-4.023	-3.2374	-2.8118	-2.5861	-1.8761	-1.8398	-1.3234	-2.8779	-2.276	-4.3402	3.3359
-4.5984	-2.7124	-6.8205	-5.3536	-7.9963	-8.7485	-1.726	-6.3758	-3.8461	-8.7411	-3.2136	-5.1467	-1.7845	-11.486	1.2853	-0.15392	-7.4007	-9.3321	-3.4532	-6.62	-14.084	-7.6994	-6.394	0.99711	-7.3401	-3.8607	-3.1184	5.5926	-1.9244	-4.6568	-4.146	-9.4088	0.47796	-7.7058	-1.8369	-4.6146	-0.2583	-1.7061	-2.1187	-6.2343	1.8732	-0.71718	-3.1494	-8.7554	-4.9363	-4.8291	-1.8786	-7.1356	-2.4559	-5.7143
0.73996	-2.6243	0.23259	-1.3648	-2.5409	0.56327	-3.0251	-1.6519	-0.88847	7.9002	0.38572	5.7113	-0.3215	2.9509	-2.4108	1.4589	-0.95091	-3.6561	0.56665	-0.68797	-4.3799	-0.97364	5.6338	-0.67476	-0.50169	-7.1221	3.0887	-4.8409	-2.9175	-4.8197	-2.4754	-3.2875	-8.0185	-4.588	-3.6985	-6.461	-2.4165	2.9872	-1.9707	-4.956	-4.7033	-2.7069	0.16965	-6.2335	0.54542	-7.152	4.481	7.81	1.4685	-0.88568
-5.2874	-3.7543	-5.3067	-3.2284	3.1652	-5.5535	-8.7563	-0.93863	-7.08	0.26869	-0.60926	-11.573	-4.4487	-0.079879	-9.2942	-1.6437	-7.3125	-2.032	-5.2219	-3.4093	-3.4978	-8.0297	-6.0061	-4.0432	-0.8003	-4.8908	-2.2608	-7.5779	-5.3866	-6.3268	1.3354	-9.3112	-7.8495	-0.48578	-0.82103	-4.6008	0.16527	-9.962	-2.0433	-2.8722	-5.4187	1.9868	-1.7847	-2.7137	-4.2435	-4.8643	-7.3865	-6.5235	-15.289	-8.4639
1.7642	-3.8355	-2.063	-1.3891	-2.3336	-2.9869	-2.4808	-3.8543	1.1694	-2.867	0.33246	1.8484	-3.5757	-0.66852	-7.3075	0.041991	-1.0172	-4.2499	-6.5392	-2.0934	-2.1449	-5.5995	1.7026	-0.8418	-8.2417	2.4476	-0.53177	-3.2927	-3.7244	-0.95834	-1.7742	-2.714	2.5225	-3.0815	-4.9489	-8.0517	-3.7562	0.3522	-4.8714	-2.899	-4.575	-0.34832	-4.8617	-7.8738	-0.51501	-6.2286	2.2188	1.8969	-4.8175	-9.5382
5.9319	2.9401	1.1492	4.0436	-3.0189	5.0863	4.9798	4.6438	4.9727	3.4724	-2.2455	11.53	1.1443	4.3898	4.0182	-1.4243	4.28	3.5528	9.5188	7.4996	4.4409	0.18667	3.428	11.099	4.1057	5.3281	4.0275	2.8052	2.4661	8.0724	8.0173	4.0003	0.99358	5.8294	6.0655	4.2326	8.0184	-2.3086	7.2419	-0.81419	3.2794	9.5573	3.2783	-1.6367	7.801	5.6253	-3.8422	11.626	10.855	1.9152
-2.4375	-7.6889	-11.482	-4.3887	-10.216	-8.8972	-4.825	-0.33597	-9.125	-5.6323	-7.606	-14.141	-9.1962	-7.9263	-4.1883	-10.726	-7.3549	-1.266	-7.2297	-10.821	-5.0537	-7.5605	-5.7221	-3.181	-4.3736	-7.3779	-8.6182	2.6012	-3.955	-7.8657	-2.3855	-8.5664	-0.22623	-7.9414	-8.6076	-9.4972	-2.4415	-7.2188	-3.0301	-7.3173	-2.2995	-1.2117	-5.9395	-7.6066	-0.68385	-8.4417	-15.088	-8.4799	-6.9315	-2.6769
-10.391	-8.3603	-9.6403	-6.6428	-9.4882	-9.6707	-12.228	-12.951	-6.0136	-16.349	-3.6361	-12.239	-7.6175	-10.277	-8.2096	-9.5595	-11.79	-12.205	-11.004	-8.3436	-7.3057	-11.007	-10.632	-7.443	-14.319	-10.337	-9.168	-12.023	-10.45	-9.6151	-10.178	-4.4482	-9.1729	-7.6055	-14.504	-8.9558	-9.2621	-10.128	-12.152	-14.59	-8.2093	-8.4323	-10.702	-10.373	1.8636	-15.129	-11.66	-9.2321	-7.9749	-13.349
-8.201	-11.548	-9.1714	-11.655	-16.327	-14.845	-18.992	-13.943	-19.342	-9.2761	-12.126	-9.0719	-9.8107	-12.85	-17.036	-13.901	-20.78	-21.358	-19.209	-13.352	-13.267	-12.948	-10.515	-14.958	-18.737	-13.545	-14.81	-7.9554	-15.207	-14.772	-5.5522	-11.827	-13.856	-17.267	-14.13	-11.926	-13.674	-13.477	-14.985	-19.855	-8.2084	-21.268	-17.588	-16.7	-6.3915	-16.606	-15.418	-13.847	-8.572	-17.094
3.9938	0.91756	4.2234	4.3838	-7.1235	1.6414	1.7321	6.1673	1.4214	2.7311	5.9566	3.9442	6.9395	0.38888	1.8626	-1.1384	7.0391	9.6298	-4.675	-0.45484	-3.0646	2.8759	5.6383	1.809	0.89377	2.6663	-1.3245	-2.1949	-0.88546	3.1212	1.8613	3.0308	4.3994	0.27696	0.051062	8.2532	2.3036	1.8101	4.2375	1.8043	0.29276	4.6459	-4.6342	2.1304	4.3261	3.7081	-3.0739	-1.9476	3.0706	1.5223
1.6931	-4.5178	-1.2986	3.234	-3.9518	1.6321	-5.6607	-4.9132	-7.9995	-1.2978	-1.0137	-4.2242	-1.0426	0.33689	-4.9193	-8.4134	3.2545	-6.0661	-0.85881	6.2274	-6.2652	0.26452	-5.8995	-0.36494	-2.5234	-4.6599	-5.2834	0.35627	-2.2996	-2.1511	-5.8286	4.2101	1.3686	-0.61684	-6.9946	0.82232	-4.1695	-2.9102	0.79588	-9.9471	1.8147	1.812	-6.3664	-10.297	-3.5806	1.8725	-1.9563	-3.8729	1.2339	-2.4802
-2.585	2.822	-0.59914	-6.2612	6.1181	-6.0153	-0.1905	4.558	-4.9779	2.0712	0.13371	5.46	-2.9607	-0.84332	5.1265	5.3162	2.3706	2.6921	8.2746	1.4395	-6.7393	0.22056	3.0524	3.5513	2.5124	-3.7919	-3.7371	1.7449	2.1624	8.0529	4.1088	0.87585	-1.2395	8.5924	1.4471	9.1807	0.91379	1.3966	0.52736	-3.2887	2.1327	-1.2747	-5.2433	4.016	3.2317	1.6044	2.0314	7.2091	-2.0952	0.27205
-14.791	-10.807	-7.2598	-8.8273	-11.835	-8.584	-10.008	-13.06	-11.106	-12.766	-16.239	-14.61	-17.334	-14.257	-10.889	-6.4729	-8.7123	-19.053	-11.392	-11.178	-11.565	-11.22	-4.8205	-13.742	-5.1806	-9.1335	-7.3229	-9.4294	-6.0555	-9.2629	-12.817	-14.828	-11.496	-6.4333	-15.916	-14.017	-6.7794	-11.014	-16.898	-12.555	-11.242	-6.1725	-13.863	-10.888	-14.828	-12.464	-9.4393	-3.6979	-10.487	-13.996
-9.0709	-7.625	-2.3624	-7.0996	-3.442	-4.0827	0.83017	-8.2638	0.61699	-3.2656	-3.5154	-2.5023	-4.7726	-0.10341	-5.6845	-13.376	-5.0745	-5.3614	-9.9186	-1.9217	-7.0336	4.2757	-6.1047	-12.753	2.6299	-6.8124	-2.5555	-9.394	-1.7539	-11.287	-1.6631	-6.1447	-1.6455	-6.0896	-9.4325	-8.8244	-3.0407	-1.0541	-2.9251	-2.7483	-4.621	-5.5509	-8.8883	2.3103	-8.7293	-2.7305	0.71243	-11.585	-4.281	-6.1375
-3.2078	1.501	-6.1625	0.98026	-3.7987	-2.6323	-11.141	-1.5841	-5.0375	-2.9585	-1.0905	-3.5723	-4.7063	-4.297	-0.98261	-0.32739	-6.8216	-1.2213	-4.5398	-0.14419	-4.7391	-3.8337	-8.4528	-7.3619	-5.0818	-2.2202	-6.9503	-3.8999	-5.3415	0.73627	-0.72576	-1.7573	-8.0555	-2.7262	-15.003	-6.3966	0.56801	-2.1474	-10.355	-9.5953	-6.3261	1.8619	-7.7014	-0.27459	-1.5725	-7.7252	1.3124	-3.8773	-1.095	-6.8531
3.9475	-8.8889	-0.5884	-5.5937	-3.2544	-7.6233	-4.8621	2.6777	4.9845	-4.6164	3.3025	2.492	-5.5893	-8.1526	1.1985	-1.7515	0.64277	-2.6796	-2.2293	-6.5949	-3.3371	1.8734	-2.5444	-2.4957	-3.4741	-4.501	-2.3224	-5.9982	-4.6279	-7.3242	-3.4187	-4.5077	-7.9777	-3.1604	3.7754	-3.4018	3.6119	-9.9637	-5.1647	-10.945	-1.7922	1.2984	-6.4688	-5.7281	-12.598	-2.8525	3.5436	-2.146	-0.76191	-5.2073
-15.047	-16.623	-9.6804	-9.4428	-15.553	-18.941	-16.538	-17.207	-14.153	-19.791	-18.998	-15.285	-18.919	-15.796	-15.819	-18.184	-13.906	-9.8879	-18.625	-17.637	-11.684	-9.2163	-11.632	-20.136	-18.651	-16.372	-15.674	-13.963	-9.5368	-18.666	-19.511	-8.8724	-13.075	-11.67	-10.689	-22.107	-10.849	-20.84	-8.7845	-11.543	-16.609	-14.727	-12.566	-13.382	-14.793	-12.654	-16.014	-17.619	-5.745	-14.176
-8.8161	-6.6224	-15.363	-18.205	-15.578	-14.906	-14.265	-9.1821	-10.327	-15.308	-11.906	-12.444	-11.793	-12.166	-17.612	-18.631	-14.089	-10.773	-17.397	-11.136	-18.264	-15.669	-17.333	-13.913	-7.3898	-7.1428	-8.247	-12.149	-17.372	-12.544	-18.281	-10.726	-16.2	-13.135	-12.366	-18.37	-12.198	-20.004	-18.055	-15.447	-15.187	-15.933	-19.493	-12.829	-18.197	-16.559	-11.442	-15.567	-26.033	-16.028
0.47475	-4.9894	-3.8194	-3.9049	-2.7952	-3.3212	-2.5176	-2.8344	-0.6895	-6.662	-2.8955	0.77645	3.32	-5.0159	0.29862	-7.4178	-0.63508	-0.44114	-0.97889	-1.8024	-4.5367	-6.6996	-5.9323	-1.6869	-9.4504	-8.2851	-6.9387	-3.5638	-7.3286	-6.0882	0.7492	-3.0227	-1.7329	0.82475	-0.58436	-5.5414	1.6234	-1.2806	-6.4126	-11.602	-1.5489	-5.8344	-0.058394	-6.0726	-6.5617	-1.8061	1.0747	-7.7922	-2.5888	2.5221
-1.282	4.8936	-5.9383	2.9842	2.4039	3.316	-2.2451	2.9884	1.1456	2.237	-1.3918	-7.0448	-1.7777	4.3129	0.55437	0.18147	3.2419	-4.1539	4.1461	4.7413	-7.7548	-6.9348	1.69	0.14016	-0.4352	1.7548	-1.8965	2.8598	4.5643	1.0033	-2.8606	-4.0852	-0.60629	-2.8905	2.3805	-5.5405	0.9798	-3.3852	4.3358	-4.7295	-4.2067	1.4974	6.0732	-1.9403	-3.1761	-1.4916	-5.9928	-3.849	-2.0805	0.30552
-3.4518	-0.59109	3.8689	-6.2341	4.1358	3.6266	1.0408	2.3497	0.79672	-1.3772	-2.663	1.8965	0.633	1.5037	-2.8751	5.2308	-4.8947	-1.6664	2.5007	5.8922	3.09	0.9784	0.81439	-1.7489	-2.5672	2.2037	0.39969	-2.53	-0.77125	-2.3644	-0.2629	-7.459	5.2589	-4.0209	-9.0641	3.4154	-4.7225	-9.6971	2.8756	-4.9947	-1.8305	-0.54656	0.95834	-6.6181	-3.6534	-4.9814	-3.6215	-7.7619	-0.26082	-1.4109
7.3377	-3.0491	1.46	9.8316	6.6534	1.5388	5.4243	4.8161	3.7595	1.9947	4.9345	0.17106	2.0552	4.3521	3.7856	-0.87172	0.69159	7.1376	-5.5651	-4.3196	0.21367	-3.583	7.7493	-4.2205	2.4897	-4.5352	4.0781	-3.0583	-2.7295	0.58683	-0.94957	2.1541	0.19063	-2.6883	3.9776	2.619	-4.4672	1.5133	-2.2352	-1.1371	0.5683	5.4866	2.5117	-6.6026	3.1651	4.9173	0.34573	1.2049	7.9572	6.0451
3.4674	-2.1099	-3.5028	1.1821	-1.9446	6.0274	6.0881	2.797	-0.60567	0.89214	-2.0564	1.7733	0.62099	10.536	-2.2454	0.43048	9.6481	-3.0516	-5.1416	5.2107	-2.0018	3.8761	-2.0676	3.9603	-0.95574	-3.9578	6.7156	-0.32055	1.6376	11.318	5.2049	6.7544	0.44558	5.996	-7.094	5.829	6.6286	0.99064	3.4955	3.7299	1.2925	-0.77113	6.4761	2.8183	1.6274	2.2538	-0.78772	0.0017177	1.1798	3.0836
-6.7236	3.4035	0.019118	-2.6363	-1.9358	1.6061	-3.9656	0.51348	-8.106	5.6321	2.8808	-2.733	-0.061425	3.0871	-4.6876	-2.1907	-4.2976	-1.5747	4.3571	1.7358	1.9558	3.9442	-5.7526	-3.2325	1.2593	-3.6995	-2.9015	-1.6148	-6.4999	-2.4121	3.7452	-1.7019	4.6375	2.128	-2.3367	3.8597	-2.8864	5.3384	5.6936	-1.1101	-4.3088	5.6159	-2.7842	-1.4329	-9.4953	-0.50031	-0.87257	-1.1631	-1.9983	-4.3487
-12.11	-6.6667	-9.8245	-13.754	-6.327	-9.3032	-8.8421	-7.1201	-9.3208	-12.524	-9.279	-9.8851	-11.506	-12.281	-7.4805	-12.042	-11.769	-13.642	-13.647	-12.113	-10.586	-17.046	-18.66	-17.736	-8.8552	-13.863	-8.2025	-14.678	-16.193	-17.874	-12.434	-9.1464	-8.8947	-11.089	-7.981	-12.91	-10.123	-11.421	-12.606	-5.8652	-14.092	-13.121	-14.036	-11.856	-14.009	-13.136	-6.6063	-10.774	-11.105	-16.728
6.4437	-2.1342	-1.8535	8.3764	-5.2209	-2.1962	3.0744	1.7976	11.785	-6.3283	-5.7842	5.1188	-2.0849	-0.37915	-5.6158	-0.13885	6.695	-3.8193	1.6718	1.5737	4.9171	1.1987	2.981	-1.3065	3.7271	1.43	0.98247	-3.5795	0.27291	-1.3417	-7.195	-1.5906	5.0564	-0.26844	4.0105	-0.73272	3.5176	-2.0227	3.3347	-0.69444	5.1527	-4.852	-2.1099	5.553	5.5265	3.7111	2.6101	11.964	3.1716	2.9238
-13.406	-16.367	-13.954	-11.621	-8.3766	-11.925	-13.291	-13.443	-11.903	-11.507	-11.641	-13.598	-9.4022	-16.759	-11.379	-12.595	-14.998	-14.333	-13.061	-11.729	-13.172	-11.929	-12.739	-17.36	-14.325	-5.8377	-11.02	-8.5393	-17.275	-14.775	-14.681	-8.9351	-8.3775	-14.311	-6.952	-12.193	-8.7377	-9.0368	-15.052	-15.901	-10.343	-16.006	-16.59	-8.0252	-12.314	-4.9153	-8.8738	-14.862	-3.4984	1.6745
-4.5919	-2.4568	-4.9234	-11.15	-2.4025	-0.26843	-0.23815	-1.8673	-8.9871	-4.8633	0.57696	-7.5977	-8.4538	-6.3162	-5.3552	0.0436	-2.769	-5.7807	-5.4921	-4.8369	-6.4455	-2.3338	-5.855	-2.5035	-5.4309	-4.0951	-4.3463	-2.3626	-6.8047	-6.8574	-8.0287	-0.80279	1.3341	-0.96289	-4.2704	-2.4287	-0.57497	-1.8569	-1.9803	3.736	-1.5383	-3.1589	-3.7753	1.9019	-5.1073	-4.729	-4.9124	-0.042476	-9.0245	-0.59853
0.98411	0.51238	1.8817	-5.747	-6.3915	-5.035	-3.4635	-2.2853	3.8239	1.437	-5.7832	2.508	0.78858	-5.4936	6.5564	3.0935	-3.426	2.6594	5.3583	-7.9903	-0.53427	3.3079	-8.9329	0.80598	-1.0803	-4.6101	-2.177	1.9	-2.475	-1.3369	2.2915	6.3978	-5.6358	-2.0812	3.0694	2.485	2.531	0.07718	0.53183	3.9298	-3.5041	-0.81115	2.2796	-4.4023	-0.80269	-4.1619	3.1862	-5.2242	1.7332	0.18353
-12.973	-9.7771	-0.95721	-11.018	-4.1858	-6.9848	-3.0713	-4.4233	-10.025	-4.2953	-12.215	-12.657	-10.661	-4.8501	-3.0058	-10.965	-10.326	-11.723	-5.2927	-0.70912	-3.541	-5.1844	-1.7912	-4.9552	-10.66	-1.9653	-3.999	-2.7453	-0.038504	-7.8391	-11.943	-2.2121	-7.2814	-11.189	-6.9393	-4.5404	-3.3959	-5.8799	-4.4479	-6.6593	-9.1544	-7.0626	-10.393	-1.2785	0.72464	-5.9193	-6.0468	-3.1359	-4.5607	-7.1593
-6.3221	-7.6333	0.44081	-1.9602	-10.233	-1.0244	-1.3221	-6.1118	-0.5873	-2.6732	-2.2329	-7.2547	1.1362	-6.8583	-2.5285	-1.6473	2.7109	-6.1837	-0.97416	0.36779	-2.3281	2.304	-9.8048	-4.762	-1.7529	3.3509	-2.5385	-5.7705	-4.1363	3.4562	-3.9545	-6.0053	-1.9768	-6.0169	3.2198	-2.1553	-5.0266	-3.0856	-3.4099	0.091806	0.41924	-5.8027	-2.3793	-2.2504	-1.0722	-1.0261	-8.4505	-3.8628	-5.7734	-6.8904
8.8582	6.3416	-0.66235	4.7161	4.9791	4.631	2.4739	-1.1922	5.0616	9.0417	-0.52346	1.7977	5.4259	1.313	5.4447	10.803	-3.4876	3.6084	-1.0809	0.91062	4.7719	11.686	-1.8215	5.4958	5.0582	2.8719	5.3724	5.1248	1.9388	1.7706	-1.5973	6.2531	2.6334	5.7544	1.6817	1.4514	-3.8148	0.95654	-1.1054	2.5412	4.5412	4.8455	3.8855	-2.3272	2.0572	-4.3809	-7.6527	2.6182	7.4349	4.3631
-1.481	2.8592	1.5121	3.5806	2.1724	2.8037	4.4425	0.84497	7.3535	-1.1985	5.2993	1.7205	-1.8816	-1.734	10.375	6.2895	5.3967	0.95654	-3.7895	0.85168	2.1266	5.3321	7.2506	4.3557	1.6774	13.05	5.367	7.3096	2.6274	-0.54831	2.4389	3.5691	-1.1987	0.015104	5.0277	2.9696	0.55589	2.1318	5.8939	2.6134	4.2421	4.0434	5.9155	0.98257	-4.5445	9.3535	7.3547	2.6911	4.9799	1.3161
1.7674	-2.2939	3.0785	6.4444	2.6592	2.1926	8.4182	7.1909	6.0345	7.5906	12.572	8.1941	3.9397	6.4205	9.1185	-0.38717	1.8235	5.6502	7.0823	9.7003	2.9804	10.471	1.1314	4.7821	7.4567	11.7	8.3758	10.401	4.8404	0.61015	6.7976	3.0345	2.2661	3.8024	5.6876	3.1465	4.6285	8.5348	5.0939	9.6998	6.2515	7.0213	6.4973	9.8232	10.966	5.7479	2.1789	4.1344	3.4563	6.6097
-2.5716	-5.129	-4.554	-6.3219	-6.5426	-0.37868	1.7306	4.7157	-5.5959	-1.5639	2.1535	-5.9292	-4.6354	-4.1896	0.93587	-5.9132	-6.4068	-5.1035	1.4241	-3.7657	-6.5272	-0.12095	-2.75	-3.2389	-8.792	-8.1872	1.5486	-0.97413	-2.5548	-6.3323	-1.628	-1.0543	-2.8074	-7.4868	-0.25958	-4.0522	-0.48754	-8.4088	-4.2337	-2.9137	-4.7446	4.1637	-6.1627	-2.1233	-3.8522	-1.6803	-5.9308	-2.5159	-4.3301	-0.83609
6.7655	3.3687	9.5958	7.1578	3.2522	10.946	2.2578	7.5065	8.0582	5.1317	10.516	3.3551	2.9925	5.1519	6.3544	8.1015	2.5731	5.1246	4.5798	6.7071	-1.4961	0.70046	1.5287	11.99	8.0276	8.7215	4.2956	11.051	3.1963	4.1428	5.758	2.9481	6.8697	2.474	0.59344	13.94	5.7722	4.7921	11.726	2.2704	4.0033	6.8725	2.0741	4.2087	7.9361	4.6578	5.295	4.5285	10.734	-0.36081
4.2901	5.5135	12.7	8.1723	6.9019	1.6143	2.5638	2.1486	6.8722	-2.9473	2.9391	8.4809	7.0296	5.1541	5.4204	9.9561	8.9053	8.5246	3.0921	3.3976	7.7807	3.5895	6.5283	3.1206	10.57	7.5228	0.88939	5.5313	2.59	9.3969	6.931	4.9175	10.693	14.074	10.357	1.9371	5.7661	3.467	9.878	2.7822	5.0627	3.9242	6.4797	5.035	5.9168	5.3542	8.4139	5.3271	5.213	7.6487
-14.361	-15.813	-8.4268	-7.5528	-12.353	-12.866	-13.241	-12.755	-7.2532	-13.294	-12.787	-15.989	-18.749	-7.69	-9.4093	-10.779	-13.653	-19.387	-13.351	-11.281	-8.5001	-8.0533	-6.165	-11.95	-13.676	-11.773	-6.0074	-9.0552	-8.5603	-12.241	-9.1669	-13.313	-8.8267	-12.797	-11.639	-6.7433	-8.1084	-9.1749	-12.158	-10.454	-7.1535	-18.212	-12.934	-17.007	-14.106	-14.026	-13.579	-17.167	-15.339	-12.652
6.6589	8.8655	-0.39648	4.8486	6.9865	14.87	13.489	13.843	7.7762	8.844	5.4642	12.815	8.2789	5.2219	7.4338	-0.9709	4.5363	3.4111	11.044	4.2534	7.9649	6.4346	10.989	0.64057	5.554	15.243	12.653	8.299	10.71	7.1568	-2.1453	7.4418	5.8789	9.8571	7.0685	-2.8708	7.6306	12.008	6.4988	14.102	7.9106	11.769	8.5713	11.486	6.578	10.781	3.3055	9.6074	7.4357	12.542
-3.6714	-2.2511	3.2679	4.5805	-1.5176	0.92516	-0.83044	7.1493	3.9214	-3.7943	-3.236	3.0991	-0.61173	4.278	-0.29065	5.0195	1.7607	0.38054	3.9246	-2.1988	-5.7228	-3.7091	0.19193	-1.5297	-1.6401	-6.4211	3.3059	3.8893	-0.015593	-6.6365	-2.8595	-0.97589	3.4511	2.1319	-7.3671	2.8943	-1.0934	-3.0161	-1.7358	7.5741	-5.3824	-2.9372	3.4058	0.51248	3.3053	-1.2699	-1.7076	-2.9556	7.7436	-3.4356
1.1325	-5.0861	-1.9311	-1.4811	-4.7929	0.6066	-2.7613	-2.8403	-0.43374	-4.7141	-4.167	0.17632	-0.72191	-2.4917	3.0127	3.9905	-3.3913	-6.6545	-1.8054	3.1841	-0.59751	0.55024	-8.6684	0.032428	-1.3081	0.70294	0.96063	2.006	-6.9452	-7.0864	-14.826	-5.5018	-0.75088	-0.69018	-2.1471	-1.3196	-4.9522	-1.6485	-7.084	-5.6147	2.5609	-6.7285	1.9745	-5.3345	-2.4413	4.4863	-2.9422	-7.3363	0.15775	-2.6029
-10.912	-13.251	-11.157	-11.61	-9.2663	-14.307	-7.9635	-11.202	-8.5736	-8.8792	-13.407	-12.32	-14.77	-14.518	-11.281	-15.163	-9.9821	-11.689	-17.312	-10.649	-16.668	-12.476	-12.068	-15.387	-14.123	-10.198	-9.5927	-10.126	-12.553	-14.441	-16.872	-8.1962	-6.4554	-12.967	-11.383	-12.617	-8.1476	-13.109	-14.095	-4.5818	-10.042	-9.7264	-14.164	-11.117	-13.108	-7.6988	-10.97	-13.237	-13.701	-14.625
-2.3843	2.4071	-8.2463	-9.9269	2.6237	6.7299	-4.5967	-2.7004	-5.9777	-3.9378	-0.15612	-1.1222	-8.1533	1.8128	-2.2561	3.5608	-3.1472	-3.6828	-2.5433	-2.2648	-2.4122	5.7236	-4.1721	-0.85681	-3.8446	1.2279	-2.0734	-10.166	-3.1845	-5.1492	8.2691	1.9755	6.4249	-0.85261	2.5074	1.6315	0.30378	0.53939	-5.171	1.3046	-0.52329	-0.55416	-7.3038	-0.40332	3.5846	-4.2008	4.2737	0.22931	-6.938	-3.6397
-1.3252	4.0889	1.5487	2.2184	1.3041	2.1483	-1.0649	0.15507	-2.2797	3.242	2.8718	-1.7149	2.8721	2.7178	-1.5622	7.3239	11.212	8.2765	8.5359	3.311	-0.0085444	4.7763	1.2738	-3.7979	-3.8621	4.8053	1.4122	-3.9006	4.123	1.4444	0.66475	-3.0856	1.3316	3.5263	-1.5874	-1.2224	7.9448	-6.2204	2.5913	4.8623	0.11708	0.70812	0.64986	2.7714	-0.94598	-2.6437	5.1784	3.5087	1.5937	0.19804
-23.99	-27.867	-13.28	-24.705	-24.307	-23.757	-17.885	-19.826	-22.654	-19.888	-23.139	-21.549	-22.358	-19.971	-16.418	-16.3	-16.658	-16.151	-17.534	-22.129	-23.154	-13.392	-22.229	-22.823	-20.31	-24.393	-17.115	-25.522	-18.619	-18.583	-20.759	-18.861	-13.951	-20.533	-26.876	-22.237	-29.069	-20.516	-19.111	-18.765	-21.7	-19.112	-23.367	-19.454	-19.466	-19.383	-20.979	-22.543	-20.288	-20.725
2.4373	5.2176	1.2248	1.6827	0.29318	2.4574	0.70318	3.5125	-4.3971	3.0554	6.5297	-5.6402	2.0329	3.2346	-2.9711	-3.6226	-2.2269	0.89936	1.3682	4.1671	5.6809	2.4699	-3.15	-0.46504	-2.8813	1.7583	4.1231	1.8351	-2.2512	0.41542	-4.4155	0.70915	10.907	3.1347	-0.97801	0.87716	11.395	2.9106	-1.2218	-7.1733	-7.9009	0.64364	-0.22075	4.3068	2.3981	1.4363	-2.6041	-0.36122	-2.7946	3.8827
3.2647	3.2871	7.1147	2.9262	4.475	-0.26814	-3.3077	1.88	2.2571	2.779	1.8689	-1.6841	1.9806	5.6845	-2.6241	3.2058	5.268	-1.1792	1.9728	2.9127	7.3611	2.8066	3.0618	5.0735	-2.5887	6.4605	-5.34	1.052	4.6646	4.5213	2.5014	-0.86568	2.1288	6.0931	-0.0057388	-5.1678	-0.025723	3.3054	1.5606	3.2624	0.099849	0.48984	3.2313	1.0173	0.51632	1.1994	5.1289	1.1902	5.7286	3.8647
-6.1338	-3.509	-6.384	-12.108	-14.346	-13.932	-8.3429	-11.663	-4.3712	-11.077	-6.8688	-16.857	-6.8745	-6.1194	-8.9792	-6.5113	-10.288	-9.9896	-1.8417	-12.63	-13.341	-9.4974	-1.4784	-9.469	-6.8238	-13.032	-5.7289	-13.002	-17.069	-11.607	-10.47	-6.3052	-3.2104	-9.3156	-12.865	-4.5601	-16.802	-6.9719	-8.741	-12.003	-4.0189	-7.94	-10.388	-7.2875	-4.2753	-5.1212	-9.5175	-14.961	-12.516	-9.3989
-3.4156	-12.684	-6.5576	1.6969	0.35255	-0.6446	-6.7	-9.9155	-5.7757	-1.3644	-7.674	-3.2279	-5.2572	-12.25	-0.11857	-2.1825	-9.2531	-5.6469	-9.3753	-3.1026	-2.3729	-4.2038	-8.4402	-3.4862	2.012	-2.2505	-6.3652	-3.2117	1.4485	-4.1905	-3.1037	-1.2378	-3.242	-3.4218	-6.2315	-0.78987	-11.456	-2.3124	-3.6695	-0.88888	-7.3768	-1.6334	-3.4467	-5.4024	-3.2985	-5.4245	-2.0784	-1.7941	-4.7432	-5.5706
-12.923	-21.337	-15.721	-21.273	-24.478	-19.741	-17.985	-13.354	-20.737	-17.702	-21.817	-21.252	-22.181	-21.941	-24.615	-22.081	-22.186	-19.118	-26.546	-24.408	-17.22	-13.921	-19.419	-17.629	-20.573	-21.523	-25.072	-25.257	-17.632	-17.901	-18.711	-24.828	-20.389	-22.865	-21.998	-23.631	-15.949	-18.384	-15.958	-22.57	-25.867	-23.432	-20.95	-20.006	-17.765	-17.551	-17.909	-17.416	-18.823	-20.69
-2.1064	-8.2932	-4.7088	-5.7471	-3.7138	-7.4354	-3.2479	-4.7669	-2.2469	-3.2739	-3.2033	-1.5014	-10.164	2.1531	-11.833	-8.46	-10.169	-4.5631	-7.0216	0.49367	-6.3039	-7.1679	-5.3533	-8.0631	-2.3169	0.12479	2.8072	-5.0723	-0.7492	-5.6003	-3.8029	-6.6661	-7.909	-10.779	-6.5336	-2.5407	1.2952	-8.211	1.8178	-0.50996	-7.5866	-7.3475	-4.0658	-1.0895	-8.4671	-7.9178	-6.4489	3.1205	-4.0953	-0.11544
-9.9565	-8.355	-14.942	-7.8428	-11.872	-9.6658	-9.1843	-13.338	-3.7198	-12.157	-8.3323	-17.753	-7.6017	-5.4436	-10.129	-6.957	-11.642	-7.3508	-8.2639	-13.937	-16.309	-7.4015	-16.006	-13.947	-9.9195	-8.1054	-11.971	-12.995	-16.521	-13.214	-7.2399	-14.816	-11.189	-19.635	-12.305	-8.5079	-7.0221	-13.093	-11.259	-16.14	-11.47	-14.791	-13.414	-13.371	-18.34	-8.4153	-11.925	-11.336	-2.1073	-11.361
-0.15114	-5.1545	-1.8197	-2.1301	-11.227	-5.6172	-9.1486	-3.6148	-3.9354	-1.6421	2.2529	-8.4917	2.8617	-3.8382	-5.2188	-0.43269	2.6241	-7.9676	4.106	-2.2727	-5.2706	-2.3503	-4.057	-7.8862	-4.107	-2.4122	2.0765	-3.4508	-12.173	-3.6898	-3.0822	-1.5082	-5.9197	-2.8233	1.9317	-4.9885	-2.3676	-3.5233	-3.8082	-6.808	-2.7288	-0.6967	-6.0688	-2.0341	-1.0669	-6.2287	-0.12425	-3.6066	-2.1188	-7.5568
4.0969	9.492	6.938	0.70712	8.5336	8.7203	10.197	4.3191	6.8116	1.256	6.6654	5.753	4.8061	5.4819	8.4649	8.3518	6.3001	4.0815	10.164	6.8331	7.096	8.0748	4.9007	8.3689	10.765	9.2094	-3.0514	3.0691	6.1856	-0.38096	11.651	2.7162	6.8723	6.3238	5.2634	7.1048	7.6558	10.344	11.83	5.7228	0.68934	7.2847	6.2132	2.0955	5.168	6.6157	12.252	-0.81084	5.9881	5.3294
-13.367	-15.525	-11.145	-12.578	-15.736	-1.4522	-14.135	-13.334	-7.3112	-14.769	-20.492	-16.158	-8.3872	-16.555	-11.496	-12.993	-13.665	-9.2925	-12.775	-18.332	-8.4911	-19.168	-10.785	-17.584	-16.238	-13.055	-14.758	-12.502	-14.389	-14.404	-11.692	-18.009	-17.27	-10.83	-11.044	-11.805	-15.677	-11.093	-12.61	-13.089	-19.598	-15.676	-17.506	-10.908	-10.779	-11.189	-16.725	-15.685	-16.777	-15.905
-14.735	-16.178	-11.331	-10.725	-15.626	-11.526	-12.931	-9.7659	-13.352	-9.7613	-10.486	-13.074	-15.627	-7.3157	-12.485	-12.951	-13.055	-16.191	-7.6355	-14.137	-12.423	-13.081	-19.325	-9.1709	-7.6488	-12.357	-8.3361	-18.394	-14.239	-14.71	-17.102	-14.324	-12.81	-12.381	-13.826	-8.037	-7.6328	-14.1	-11.2	-6.5919	-14.338	-12.049	-10.635	-10.593	-8.4118	-12.656	-15.014	-10.604	-19.601	-18.284
-8.9858	-9.954	-9.1234	-13.16	-3.8594	-7.8466	-5.04	-10.751	-10.511	-7.9531	-16.452	-6.5055	-15.337	-9.9937	-11.241	-10.998	-9.0305	-5.067	-7.6908	-12.294	-7.4744	-17.356	-12.516	-6.538	-9.6994	-10.205	-7.6327	-5.8397	-9.0466	-14.674	-10.221	-7.5151	-6.7525	-2.5117	-10.632	-12.952	-1.3811	-12.761	-8.7892	-6.9814	-5.2412	-5.7207	-2.3931	-7.8983	-6.2632	-14.51	-12.976	-10.285	-9.2077	-9.3293
-7.9126	-5.5704	-9.82	-8.2266	-7.5173	-3.7708	-8.3428	-4.1579	-5.8843	-7.5997	-10.328	-4.996	-9.0957	-7.1325	-4.974	-10.356	-13.002	-8.6433	-8.5137	-2.6064	-9.023	-11.015	-10.784	-8.6369	-0.9671	-11.104	-9.1961	-6.7866	-9.014	-1.4676	-12.825	-7.4312	-0.41912	-9.4868	-10.172	-8.5567	-2.4569	-9.144	-4.2752	-7.9602	-4.8621	-14.323	-6.3868	-7.3802	-6.7829	-6.2632	-14.808	-9.5711	-10.212	-5.542
-2.7463	-1.6285	-1.1212	-4.1057	7.0561	3.1449	7.4093	-2.8385	-2.2513	2.6422	-1.6992	3.3476	2.4641	-3.3715	-0.74698	2.4523	2.2506	-4.6858	0.74354	0.51422	-0.94638	3.8622	6.378	-3.2362	-4.2124	-0.18018	0.26394	0.1111	-0.062919	-0.2533	3.1707	2.2233	-1.2161	4.4917	-1.0008	8.6275	-0.70132	1.2283	-0.23255	0.76492	-4.8288	-1.6881	-5.2619	-0.80527	7.4373	-1.0252	-2.9411	2.2014	-0.87793	6.0925
5.9852	12.857	7.7693	10.464	6.5507	11.568	6.8424	2.596	14.629	8.2826	9.4927	4.3783	11.579	6.8382	6.2577	5.6227	12.014	4.3738	9.5424	3.3709	5.8669	6.6198	4.2023	7.1505	9.9662	5.6588	8.7865	11.081	4.9717	9.658	12.389	8.166	8.2228	6.0199	5.4166	10.704	7.1353	11.097	3.6001	12.637	4.9812	6.3008	10.38	7.9884	6.3765	8.9277	9.484	9.0703	12.02	7.6866
5.9339	-7.1927	-6.6983	-2.0613	0.67444	-5.7588	1.3542	0.81772	3.2663	2.1595	2.1228	2.1094	-1.0994	1.0688	0.34324	6.8204	-0.91527	0.54824	-0.42325	4.1375	1.4757	0.27414	-5.3925	-6.8359	-2.2418	1.6198	-1.144	-3.844	-1.2678	-0.23038	-3.7597	-0.4426	3.8112	4.57	3.5798	-0.0095799	2.3593	0.3861	1.5252	1.3722	-0.18572	2.1311	0.89625	-1.3261	-0.95724	-4.1195	1.354	-5.0542	-1.379	-2.9324
-17.787	-21.706	-23.907	-21.913	-22.077	-15.555	-21.27	-19.973	-18.618	-23.897	-29.439	-18.108	-26.792	-23.166	-20	-24.169	-17.259	-17.634	-20.591	-22.539	-16.462	-22.697	-12.478	-20.239	-23.966	-16.657	-23.831	-20.344	-23.978	-16.577	-16.145	-21.088	-21.938	-21.469	-17.893	-27.921	-19.156	-21.87	-23.358	-13.217	-18.624	-23.435	-15.369	-22.726	-14.619	-12.822	-18.397	-21.063	-24.014	-19.87
-17.272	-15.663	-17.964	-20.029	-10.366	-17.554	-18.26	-15.292	-4.6541	-11.839	-15.756	-12.267	-11.915	-12.951	-9.3512	-16.099	-14.393	-12.666	-16.108	-12.652	-14.278	-16.011	-13.272	-12.215	-7.4764	-11.997	-13.721	-18.546	-9.8299	-10.101	-18.779	-15.782	-14.123	-17.002	-10.253	-14.325	-14.011	-14.01	-8.9164	-13.98	-14.429	-8.0237	-12.807	-18.208	-11.992	-11.802	-11.43	-10.284	-10.074	-19.641
-9.9153	-3.1234	-14.157	-11.191	-7.1605	-9.8147	-5.2923	-5.4322	-7.7266	-10.837	-13.357	-9.9399	-10.907	-7.4867	-11.87	-8.9784	-13.339	-8.5854	-13.881	-13.568	-2.8423	-4.7834	-6.3377	-11.152	-7.9086	-9.462	-10.996	-12.659	-8.3943	-12.648	-11.168	-9.218	-7.5747	-11.273	-12.603	-9.2768	-6.5255	-6.5373	-9.1386	-11.759	-4.2654	-4.7325	-6.4071	-12.611	-11.486	-15.646	-8.1299	-12.141	-17.089	-10.333
-11.944	-9.8461	-3.586	-16.047	-9.8173	-12.805	-16.314	-9.7539	-15.104	-16.763	-12.613	-13.992	-17.758	-15.711	-14.575	-17.861	-10.642	-11.049	-13.306	-11.4	-9.9542	-14.607	-9.7197	-10.474	-8.9827	-14.013	-12.396	-11.438	-15.912	-10.396	-11.87	-8.9562	-16.982	-20.469	-12.799	-18.57	-11.428	-9.5911	-15.346	-12.143	-14.24	-16.392	-13.031	-14.126	-17.877	-11.962	-12.826	-9.4067	-14.52	-11.102
-0.4359	-10.11	-6.487	-11.227	-3.5986	-3.2506	-8.4655	-0.4678	4.0187	-2.2181	-9.3011	-5.2431	2.0911	1.6318	-4.309	-6.731	-9.1246	-6.2561	-4.9632	-0.30872	-7.5875	-2.0752	-1.9682	-6.1502	-5.6891	-6.7257	-4.303	-1.0896	-4.9303	-8.1772	-2.8133	-4.3498	-4.8032	-4.3888	-7.9605	0.85387	0.91776	-3.05	3.6656	-3.4914	-6.6707	-7.4939	-6.6633	-3.8657	-6.6016	-6.1597	-5.4405	-5.3195	-7.1476	-3.3994
0.42158	-9.1968	0.41836	-2.8359	-3.1507	-8.9051	-2.3087	-4.485	-0.33317	0.022164	1.4604	1.474	-4.9321	3.8974	-5.9058	-4.9302	-3.3459	-7.6118	-6.5466	2.2855	-3.9076	-6.8505	-7.237	-2.9579	-4.061	3.1692	-6.2049	-2.8238	0.22996	2.0379	-2.4334	-2.9216	-4.1241	-8.129	-3.6029	-8.4943	-5.654	-0.31522	4.1917	2.3162	1.8169	-10.957	3.0708	-3.6996	-1.561	-5.6077	1.2166	-5.1185	-0.60452	-7.0981
2.416	-2.8674	2.0787	-2.564	1.7098	-4.1809	-7.3304	-0.26853	0.70656	4.0889	-0.95957	-7.6201	1.0616	-4.1117	-5.0673	2.6414	1.5332	7.5883	-2.5137	-4.9658	4.0264	-4.1394	0.46578	-4.4381	-5.0349	2.5243	0.6769	-1.3427	-0.92744	-6.4105	0.18718	4.4196	-3.9084	-0.84409	-2.5121	-4.1543	-2.2102	-0.084606	-2.5066	-2.767	-3.9927	-1.2555	-4.3008	0.162	-1.3327	-2.8192	1.3054	0.060196	4.0966	-0.54105
3.4183	0.90401	2.1934	-5.0824	2.5519	-0.19753	-7.7669	-3.6618	8.336	4.4472	0.97594	0.33513	0.89673	-0.40716	-0.93092	-1.7034	-0.44756	-5.5162	-0.37817	-2.5503	1.908	0.12464	4.2055	3.8983	5.8539	1.4773	7.5827	0.60582	-2.771	0.12434	10.925	4.2752	7.8342	1.5486	1.2812	2.5378	-0.78	0.90769	3.1217	0.078873	7.177	-4.2979	0.51242	1.7841	3.1461	-0.25362	-1.4543	4.177	3.3537	-1.3261
-2.2059	-4.1446	0.89908	-3.52	-0.70189	2.4212	-5.7561	-1.7263	-1.7085	-1.4542	-0.33794	-1.4851	-4.9658	-2.8757	0.5691	-3.4489	-0.25116	-6.5102	4.5422	-0.12443	-0.31315	0.24013	-2.1861	0.49642	5.1337	-0.58697	-4.3877	7.3618	0.1348	-0.13788	0.82296	-4.6438	-1.5845	-1.8184	-0.44077	1.5944	-7.3372	0.35195	-2.8475	7.2677	-3.2324	-4.3538	-2.9468	-2.9677	3.4393	-3.7311	4.1957	0.086926	2.7355	-3.9302
4.088	-5.2289	-7.201	-3.9468	-3.9717	-0.10797	-0.28478	4.4928	-1.4401	-3.1904	-3.5441	-9.8119	5.0615	-4.397	-8.1918	-7.7742	1.5013	-5.5586	-2.1058	-2.9739	-0.92706	-8.6542	-0.47733	-0.92692	-0.95572	-2.9812	0.52525	-1.414	-2.8434	-6.5853	2.1861	-9.9204	5.6999	1.3909	-2.4157	-2.1334	-3.1708	-4.627	-9.4411	-4.8211	-3.4403	1.1174	-7.2232	-0.91787	-3.1847	-4.1723	-9.62	4.1654	1.3419	0.92766
-0.34062	-3.4446	-1.799	0.90221	-7.6096	2.0434	-2.6465	-6.2949	1.8761	-7.3028	-3.7464	-4.6691	-6.9348	-4.6296	-4.3372	-8.7045	-10.343	-1.7464	-3.299	-2.8086	-2.4474	-4.0366	-7.2684	-0.86924	-3.9184	-2.1728	-0.72658	-4.9253	-8.6361	-7.4479	0.87519	-6.8696	-9.755	-7.2664	0.15077	-10.75	-8.411	-3.5814	-3.5262	-6.8237	-7.8402	-4.4509	-2.356	0.47101	-4.9851	-1.1004	-0.39937	-5.5324	-3.0795	-1.4129
-14.524	-7.5981	-12.459	-9.7611	-12.927	-17.403	-6.7254	-13.93	-10.482	-12.138	-6.2938	-15.628	-14.645	-16.876	-13.445	-12.303	-15.49	-10.386	-4.7101	-10.562	-6.7169	-7.3234	-12.027	-8.6067	-13.763	-12.973	-10.045	-10.593	-15.909	-9.9184	-13.601	-11.791	-16.981	-9.4431	0.017613	-17.981	-11.824	-14.579	-17.656	-15.869	-10.235	-15.763	-8.7683	-14.698	-9.0956	-13.365	-7.992	-13.546	-8.2141	-4.9774
6.6011	2.8176	7.3536	8.8168	10.885	8.4645	-0.48288	12.727	10.769	11.565	5.9995	10.284	12.122	5.8024	10.725	5.6745	6.4544	6.2417	3.4395	6.7629	10.352	1.4433	6.0698	2.3044	6.5463	-0.31372	12.728	10.787	2.5855	2.4143	10.635	8.1271	9.7124	9.0437	6.0355	7.9656	10.843	11.192	5.482	10.159	6.1754	8.1899	5.7748	3.7025	6.2192	3.5563	8.4881	6.9234	7.893	6.6108
-5.2951	-19.544	-6.6733	-4.2592	-10.251	-15.025	-11.125	-10.19	-11.183	-6.5166	-4.2594	-8.2363	-13.76	-9.1998	-5.1079	-12.708	-15.074	-12.904	-7.8109	-10.925	-12.495	-6.6637	-9.141	-4.8051	-8.6505	-2.1009	-5.9266	-6.9387	-4.5263	-9.8915	-13.338	-9.2319	-6.6565	-11.001	1.1124	-8.8609	-8.4032	-6.2753	-3.6663	-1.4481	-5.3708	-15.742	-3.1196	-8.4695	-11.87	-7.8625	-9.2553	-10.132	-10.499	-7.0314
-10.727	-14.58	-14.553	-17.964	-21.98	-16.196	-14.297	-13.75	-15.516	-8.2198	-12.963	-15.269	-9.3415	-10.563	-12.894	-15.703	-16.682	-14.007	-21.054	-17.172	-11.135	-2.3145	-15.46	-13.108	-9.9774	-16.075	-17.534	-15.141	-17.006	-7.5309	-14.918	-8.7853	-16.529	-18.135	-10.665	-12.883	-15.695	-13.062	-10.633	-12.007	-11.342	-9.1636	-14.453	-9.4748	-13.604	-8.0302	-15.318	-6.2323	-15.589	-15.09
6.2924	4.7825	3.0861	13.024	8.6897	3.7368	11.635	4.8571	2.8258	4.5942	1.0826	12.547	6.3835	11.229	5.7064	6.9908	6.0087	-0.13153	5.0318	-0.21611	3.8888	12.042	7.2438	8.8758	3.4511	10.644	12.262	5.5092	-0.82134	3.9946	8.3608	8.5785	3.9633	-0.34255	5.6584	5.809	4.6647	11.104	9.6082	3.1816	3.5529	10.278	11.13	6.1062	10.191	6.2101	10.147	7.6696	8.2347	7.8534
-14.926	-21.603	-22.84	-25.369	-16.14	-18.298	-17.639	-18.654	-21.58	-20.703	-23.673	-21.652	-24.26	-16.568	-21.595	-17.576	-18.263	-22.13	-17.661	-24.671	-21.687	-20.072	-21.37	-22.791	-25.541	-18.351	-22.974	-24.769	-22.31	-17.061	-25.31	-26.295	-19.909	-18.644	-23.761	-20.535	-27.502	-23.811	-16.955	-21.109	-22.764	-23.567	-21.845	-19.388	-25.929	-22.142	-15.972	-22.468	-21.43	-19.645
3.9114	-1.5349	7.3068	-4.5269	6.8171	0.022931	3.7083	1.4179	8.0607	-1.4619	-0.47721	4.4066	6.1339	3.6678	2.395	0.81563	9.5458	5.2097	6.5911	-2.3667	2.526	-1.865	3.4203	1.0143	0.95971	8.6597	1.0544	3.8723	1.5166	3.2146	-0.38417	5.3106	4.288	1.6806	3.0099	13.227	7.7925	5.9116	0.37921	3.3054	5.9822	4.8086	6.1554	1.6254	4.9893	2.86	7.8323	6.2254	-1.375	-0.54405
-22.255	-26.324	-18.821	-22.279	-17.576	-22.636	-27.869	-18.883	-15.311	-23.491	-22.799	-12.891	-26.855	-21.04	-17.869	-26.055	-23.2	-25.179	-19.316	-22.125	-28.631	-21.191	-18.264	-23.718	-14.911	-21.464	-27.753	-23.106	-33.553	-20.985	-22.502	-23.492	-17.999	-18.701	-21.522	-25.402	-23.346	-23.838	-19.633	-20.802	-27.032	-26.997	-24.286	-17.812	-20.579	-19.601	-23.959	-17.99	-23.195	-22.761
-10.944	-9.8615	-12.865	-8.1589	-2.4046	-11.193	-8.9076	-6.7469	-3.6272	-8.3834	-10.937	-4.3127	-9.3618	-15.331	-9.3657	-2.3382	-8.5282	-13.869	-10.51	-2.3754	-8.2963	-11.598	-12.006	-4.2997	-7.9075	-7.1601	-10.254	-12.748	-11.871	-4.476	-6.5444	-8.8608	0.2488	-7.4599	-3.765	2.1995	-5.067	-9.5449	-9.912	-5.6301	-3.9703	-10.605	-5.4038	-7.1485	-8.5543	1.5643	-2.9098	-4.5827	-5.2991	-4.9448
9.3032	2.6349	6.2761	3.1159	0.13169	3.1881	-1.1975	2.1799	2.6875	6.5033	5.8024	6.2786	8.5573	5.8598	6.2889	5.3654	12.296	9.8411	7.7841	11.891	0.68954	7.8351	3.4689	6.1313	0.49678	-1.3174	2.04	6.9344	3.8443	0.024756	10.519	7.2353	-0.075848	9.3746	8.8113	5.8887	5.8791	9.9157	4.6412	1.3839	2.5539	6.7121	12.742	4.7994	-7.9562	1.1106	3.1569	5.7513	0.57806	3.8195
-8.3802	-1.7229	-3.0418	-10.158	-3.774	-6.4088	4.4022	-5.162	3.7045	-4.9087	-2.3537	-8.6905	-9.1785	-0.84335	-1.8302	-0.46754	-4.2448	-2.769	-9.6046	-13.336	-2.6401	-3.1007	-0.86218	-9.0672	-1.3795	-10.738	-1.8603	-6.1897	-4.5209	0.43848	-2.1914	-2.0282	-8.9741	-5.6454	-5.5799	-7.8527	-3.5863	2.1156	-2.7966	-9.5566	-5.536	-6.5682	-4.1689	-4.5073	-0.081852	-6.6349	-8.6699	-4.3032	-5.329	-5.5783
2.7548	-2.8816	-6.1372	1.0023	-0.29578	-2.2152	-0.96738	2.2489	0.57647	-0.88149	1.3706	-3.307	-1.2814	-4.6782	-3.7392	-6.7166	2.2904	-2.8955	-0.69269	-3.0993	-6.1447	8.4596	-1.8818	-4.675	-12.349	-1.9231	4.4835	-2.1218	-0.49346	-1.6755	-0.6092	0.39136	-1.2304	-4.918	-1.8827	0.17547	-8.8702	-0.18746	-0.62706	1.5337	-8.9307	-2.5765	1.8278	-1.2678	-10.56	-5.7903	0.97289	2.8127	0.77783	1.3733
2.2277	-1.4971	4.467	1.6137	-2.3184	1.7857	1.6214	-0.29427	1.1202	-2.8607	4.4498	4.3256	2.1172	-1.9981	-3.4146	1.421	0.7679	-6.5273	4.7982	0.87157	0.95083	-2.4799	-0.78821	0.56204	4.3293	-11.063	3.4802	3.6059	1.75	2.6075	9.9598	-1.2321	1.018	-4.4823	2.0344	-3.8832	-2.6291	-7.3552	4.8432	-1.1688	-9.7276	0.37154	-5.4862	0.68109	-0.9131	1.5693	3.1488	0.4256	5.415	4.3644
0.96417	-1.9085	2.5909	1.0065	-0.40322	4.4757	-4.509	-2.331	-1.8706	0.70478	0.93151	-2.8668	3.0125	-0.26066	-6.9891	-2.2099	4.4731	-8.2956	-0.17669	2.9625	-1.7708	-0.26591	-1.8408	5.4638	-4.2177	0.029176	-0.49963	-2.2865	-7.2427	-2.5987	2.6601	0.27936	-2.1429	-2.8274	-7.9569	-1.9043	-0.57766	-3.5951	-0.53527	6.1102	1.0412	2.1391	4.1606	-0.31516	0.95951	2.6802	2.3489	-0.1651	-4.1674	-2.2251
-3.434	-6.0372	-9.1235	-6.516	-8.5594	-5.5974	-6.601	0.25702	-2.1069	-4.1703	-3.0097	-14.055	-2.9352	-3.7322	-2.9513	-3.1534	-10.51	-0.02465	-8.9138	-10.098	-10.547	-7.4567	-1.2984	-15.771	0.95908	-5.4838	-7.1356	-8.2697	-5.196	-9.2282	-5.9813	-9.7865	-6.292	-1.9433	-6.017	-6.931	-6.3824	-8.0046	-2.6512	-1.7699	-4.5913	-7.7321	-4.8737	-6.4209	-7.6583	-9.0068	-6.7094	-10.245	-7.3412	-2.7929
6.3296	5.9375	8.0844	7.1726	7.3768	7.0868	4.0775	4.5138	6.1419	7.4847	6.5927	7.6299	6.0399	6.7673	5.4932	3.5545	8.9184	4.4647	10.685	5.419	2.3214	3.8875	4.3693	7.6049	8.5555	6.952	6.0352	4.6495	8.6219	3.9894	9.1361	8.0875	6.9043	7.3686	6.6517	1.3442	2.7193	6.4114	1.4479	5.9016	5.1367	4.0489	7.5728	3.173	5.4192	4.5119	9.1144	5.5155	5.0065	4.1572
-1.6267	1.5417	3.4334	3.5417	-1.4685	4.4677	-3.324	-1.0288	1.3043	-0.97954	8.438	-2.4269	3.7856	5.8327	-3.969	-2.2781	-5.5083	4.6478	-0.8421	-4.6709	2.7088	4.6252	-2.3199	-3.2593	-1.5114	0.69165	4.3735	2.9329	-2.783	-1.2052	1.7795	2.0773	2.6633	2.2691	-2.8081	-3.0112	-6.811	1.3813	2.62	3.3901	-0.031023	-1.8798	2.8073	3.9503	-3.9696	-5.1361	-2.8677	-0.062035	-3.243	3.6657
2.4493	-2.3439	-4.4482	-2.2144	0.99951	-4.0809	-3.8223	4.169	-5.4638	-10.15	4.817	2.6677	2.2988	2.1174	-6.9255	1.5904	2.4752	-0.8279	-6.0532	-6.7296	-2.1503	-8.7653	-1.0932	2.0032	-3.7986	-2.0835	0.24965	-2.7632	0.53971	0.57347	0.16978	3.6705	-0.89641	-6.8975	-8.5369	-0.52949	-2.2697	-4.8574	-5.0156	-2.3241	-1.9978	-5.8711	1.2379	0.82732	-5.9494	-10.249	1.9162	1.1442	-3.2449	0.88777
-2.8693	0.64042	7.5715	2.9988	-6.7801	7.4106	1.108	-2.7241	3.8896	0.11062	-1.0049	-2.5549	2.5131	3.073	3.7669	-3.9813	-3.6078	-1.1834	-6.1693	3.106	1.16	1.1449	-0.37467	-3.3981	4.5218	1.1835	0.057553	5.7529	3.9398	-4.8552	6.2373	0.27373	-3.4543	-1.0299	0.32578	1.8709	-2.2988	-4.1264	1.6167	-4.9001	1.526	2.5346	1.007	-5.741	-8.6634	-5.974	3.1778	-0.951	9.7198	2.1704
-12.465	-16.518	-11.3	-16.943	-18.397	-17.08	-14.796	-13.37	-8.0494	-12.676	-21.977	-11.881	-10.731	-13.914	-6.9077	-13.25	-12.424	-17.379	-18.87	-17.327	-7.9902	-18.742	-19.297	-11.784	-16.309	-11.074	-8.472	-17.134	-17.21	-13.394	-7.9206	-12.591	-19.209	-12.862	-11.899	-12.623	-18.795	-13.701	-15.523	-20.389	-17.298	-8.259	-9.6046	-9.5314	-12.713	-11.226	-11.895	-9.3663	-14.93	-10.686
-3.8665	-6.8877	-4.5137	-0.99513	-2.0163	-9.3998	-4.7087	-6.692	4.3863	-3.3129	-9.9807	-5.6187	0.59178	-10.667	-6.5842	-0.59814	-3.2366	-4.4053	-0.88831	0.0064226	-6.0444	0.56016	-5.0502	-1.3989	-0.94834	5.5647	-1.1589	2.0276	3.5659	-3.5134	0.90491	-4.163	-2.7309	-7.7394	-5.3319	-1.7774	0.677	-5.2143	-2.7277	-3.0344	-0.41925	-2.628	-9.79	-3.0083	7.1591	10.04	-4.3073	-0.072367	-4.6325	0.90141
-4.4369	-2.0771	-2.7124	-5.774	-4.5211	-3.9463	-5.3738	-4.8111	-4.1036	-7.5026	-6.7462	-6.6372	-8.7478	0.6645	-0.55284	-4.3103	-1.5959	-10.426	-11.285	-4.7196	-4.7386	-8.1963	-7.6283	-10.723	-1.0309	-7.0759	0.31926	-3.6254	-4.7162	-1.886	-11.716	-7.9179	-6.1821	-1.1067	-6.7564	-5.2306	-8.2291	-9.6224	-7.5312	-6.7157	-4.74	-8.6472	-3.9373	-8.4345	-8.5781	-3.3999	-3.0149	-0.35081	-5.5131	-10.754
-0.78786	1.5584	-1.3693	1.9802	-0.74168	0.62252	-6.6786	4.6896	-0.50561	4.6335	-3.9827	5.4012	-2.6981	-2.8216	5.7023	1.3479	-3.9508	-3.0633	-2.7738	-5.5025	-7.2107	0.328	-4.3615	-7.5744	4.0779	-4.1117	-1.3351	-2.0478	1.4609	-6.8991	-0.73268	-1.3446	-3.2878	-5.9549	-9.6461	-2.3767	-0.16155	-0.078041	-5.2843	-4.4609	-0.43211	-5.1701	-0.78412	-4.1181	-4.198	-0.85431	2.3149	2.5842	0.18729	2.1493
10.956	9.1416	12.995	8.1025	13.031	5.1237	8.1108	10.825	8.8748	7.4793	6.4432	8.9202	10.534	13.354	14.834	1.8807	12.533	15.559	7.1839	11.152	3.3003	13.917	18.885	13.467	12.699	11.776	6.4785	10.035	15.259	9.2871	10.889	11.568	6.6991	5.9005	10.76	7.2947	2.854	10.514	2.8638	9.7342	0.4899	1.0236	9.5787	6.9204	7.0316	12.438	7.8186	11.863	-1.7266	7.0815
-8.6329	-4.968	-4.0741	3.3841	-3.5303	-6.1675	-3.0817	-1.6164	-2.4061	-3.7084	-4.4529	-7.7388	2.2964	-6.1216	-1.3886	3.7893	-2.1219	-1.0707	-4.729	-0.4368	-3.2018	2.9662	-6.825	-4.4936	-1.6418	-3.588	-5.5925	-4.4406	-3.7832	-5.1629	-5.6941	-6.2971	-3.488	-0.5033	-7.6535	-7.8102	5.7777	2.1126	-0.2599	0.19402	1.6495	0.58848	5.0516	-8.4942	-1.7272	0.24218	-5.2298	-1.0609	-9.8938	-2.8072
2.9937	1.6269	3.7515	1.7857	3.1725	2.0216	2.2586	-1.7581	2.459	3.7317	-1.1903	0.53132	-0.080355	2.2357	2.0774	0.32031	2.7638	5.6925	-1.0656	3.9112	-2.3523	9.3621	3.3681	4.7719	-4.4311	9.4204	6.5315	4.8666	9.2084	-0.381	-0.30294	-2.8269	0.33133	1.1731	2.7617	-2.7881	6.5748	-1.0468	5.4294	4.2978	2.1591	-3.2239	6.7738	-2.2422	4.6077	-1.3521	4.3493	2.7309	0.31688	1.5682
-5.6628	-9.7509	-9.0356	-14.274	-16.252	-18.864	-8.0598	-11.231	-10.496	-10.527	-13.839	-18.752	-13.18	-13.879	-11.114	-21.061	-14.378	-15.907	-17.688	-9.4633	-10.781	-17.955	-13.396	-14.929	-15.581	-12.41	-13.748	-17.468	-15.919	-7.5999	-14.491	-22.435	-15.371	-15.15	-8.7666	-17.663	-14.347	-17.765	-17.684	-12.267	-13.848	-15.118	-9.9815	-12.712	-10.085	-18.155	-10.651	-12.162	-15.92	-14.217
0.48805	-3.7712	-0.69714	1.4215	-0.43414	3.8468	-2.0074	1.6546	-0.2559	-0.4632	1.6	-2.2489	2.8192	-0.70679	0.051192	1.9749	-1.458	-6.6917	-1.519	0.070175	-1.9681	2.0565	-0.67291	0.15019	0.4445	2.2799	2.9064	1.8663	10.926	-7.6123	0.37673	0.38353	-1.5901	3.669	2.5121	-1.2437	-4.0148	1.4983	-1.3201	0.73015	0.70455	3.1775	-3.9356	-0.74274	0.90379	7.1571	9.7879	-1.2239	1.1549	-3.2364
5.8634	4.0329	3.5387	5.1635	6.3055	8.8146	8.4184	6.0015	5.3947	8.585	5.5006	0.91195	7.2295	8.2986	9.0061	1.2152	4.1996	5.0682	7.7532	6.5343	8.2292	3.4537	2.0929	4.5114	4.8017	6.9812	6.7057	12.357	9.7104	3.8627	6.752	-0.33374	3.0949	11.753	5.6806	2.143	2.6993	10.346	6.9331	11.262	9.8884	2.0439	6.4714	8.1894	3.235	9.4216	12.608	5.9456	9.3336	11.21
-6.2702	7.0466	2.391	2.4102	3.977	-2.2838	2.7303	-0.92708	-4.1046	-3.9013	-7.8872	-0.014685	1.9736	0.73369	-0.55969	1.0096	-8.1403	-0.0041644	-1.5357	1.035	1.4392	2.6068	-0.9725	5.6197	-10.912	-1.9798	3.922	5.4077	-6.0281	3.8189	-5.1248	1.9997	-0.053846	-0.24403	4.6867	-1.6063	2.0451	5.2637	-2.3511	1.2271	-1.9534	-6.5269	6.7366	-6.6133	-3.2592	1.7296	-3.5354	-2.9031	0.29736	-4.6705
-12.181	-17.223	-13.117	-15.488	-18.282	-10.389	-22.322	-18.504	-14.492	-15.805	-19.091	-18.288	-12.564	-17.356	-13.762	-10.57	-6.7796	-9.7663	-13.392	-12.718	-19.31	-11.014	-10.765	-13.625	-8.4447	-14.381	-12.07	-19.207	-14.978	-9.914	-10.15	-14.438	-21.359	-22.063	-16.146	-11.167	-15.24	-13.605	-16.877	-18.802	-14.329	-14.456	-15.923	-14.071	-7.4986	-12.116	-15.312	-18.599	-8.1518	-23.123
-13.141	-16.085	-12.715	-13.496	-12.101	-12.751	-14.676	-7.0197	-12.048	-9.8438	-13.628	-20.78	-14.811	-13.988	-11.267	-9.6395	-20.085	-20.94	-18.26	-14.681	-9.1937	-17.206	-14.772	-11.375	-16.761	-12.741	-9.3989	-8.4347	-6.5272	-17.757	-15.286	-15.093	-14.294	-10.267	-18.71	-17.484	-8.844	-12.878	-12.518	-16.714	-11.028	-16.448	-14.525	-14.233	-11.924	-15.585	-14.53	-12.646	-11.766	-15.82
-23.814	-16.723	-27.645	-24.52	-22.163	-21.122	-28.242	-14.595	-26.164	-16.196	-13.563	-20.495	-17.518	-25.269	-19.697	-24.875	-17.939	-20.942	-18.365	-21.152	-25.513	-21.726	-17.943	-20.207	-21.989	-20.868	-18.288	-21.114	-22.237	-16.068	-21.064	-22.675	-26.225	-15.928	-27.175	-17.268	-24.401	-20.617	-24.898	-18.02	-23.019	-19.901	-18.917	-27.701	-23.795	-24.891	-24.075	-14.595	-17.53	-21.314
7.1854	3.8997	-1.7197	9.7294	2.4556	6.3535	3.0912	3.0809	8.6991	3.3045	7.0986	9.847	5.3799	13.189	6.5166	6.8883	4.6579	5.8175	5.3944	5.2027	2.4728	7.2375	-0.74875	2.3367	4.3065	1.1187	8.5865	5.0174	5.5915	1.3546	2.3396	12.062	4.0158	5.7392	3.4107	2.1132	8.579	7.0534	-1.9317	4.249	4.3767	7.9856	-2.5813	5.4478	8.8383	0.652	2.9218	9.1096	2.5966	-2.5348
-16.99	-19.248	-11.466	-11.102	-12.292	-15.194	-7.3007	-9.8047	-15.543	-17.435	-13.725	-8.7116	-12.613	-5.3978	-20.869	-13.61	-15.529	-19.287	-7.9098	-21.755	-13.788	-18.072	-14.115	-17.364	-13.024	-14.535	-7.0845	-12.164	-19.781	-9.8036	-12.382	-11.507	-13.435	-17.009	-15.44	-6.3428	-15.314	-11.356	-12.309	-13.827	-14.202	-10.116	-13.492	-20.713	-12.157	-17.436	-13.562	-15.067	-9.3314	-12.527
-4.407	-4.451	-0.38455	-9.139	-4.8213	-1.629	-3.3305	0.031021	-3.276	2.4901	-1.9461	-0.72871	-1.4311	-0.90328	-0.10912	-0.64524	-2.6894	-6.489	1.2098	0.67702	2.333	-4.9976	-3.7607	-4.0997	-11.418	0.47098	-4.1135	-4.0699	3.1669	0.85225	-7.2409	1.6221	-0.82065	2.4798	1.6744	7.4243	-4.9704	-1.0031	-3.2872	2.9026	-3.9827	1.6794	9.1328	-2.1694	1.3948	-7.2787	1.0718	-2.8286	0.33548	1.9271
-11.366	-6.8884	-14.733	-13.688	-12.702	-11.586	-7.457	-10.004	-7.981	-7.9243	-14.186	-5.9392	-4.6037	-9.8485	-11.112	-4.6221	-10.27	-9.2411	-11.413	-8.2788	-10.537	-14.134	-13.164	-9.5857	-14.639	-10.501	-7.7373	-9.8227	-4.8965	-12.034	-9.7584	-14.93	-5.1496	-9.4619	-5.0431	-8.4404	-13.243	-8.7408	-2.9435	-11.306	-9.493	-8.4575	-4.5514	-15.55	-9.0837	-13.074	-11.498	-13.175	-8.2502	-8.6448
-1.4206	-5.0976	-0.39973	-2.2023	-4.63	-0.43409	-4.2702	-2.7874	-9.2214	-3.6696	-1.6515	-0.55083	-4.9491	-4.0834	-2.3029	-5.4995	-0.96619	-3.3252	0.36948	-3.9134	-5.0788	-2.6097	1.5005	-0.10684	-2.6297	-4.1265	-1.0015	2.5724	3.0044	-8.6796	-0.1409	-1.9838	0.4793	-4.0103	0.70474	-9.4962	-5.5184	-7.0617	0.44489	-3.4628	0.071791	-9.6954	0.99667	-4.4723	-1.451	-0.77376	1.4513	-3.7969	-5.4755	-4.4543
2.8732	9.7821	0.59084	1.6176	5.1773	0.72352	0.30792	-0.23926	3.2164	6.8222	7.6644	4.3086	7.5342	8.7401	0.81309	1.4037	3.6683	9.1544	8.8403	10.628	8.0329	12.283	6.4498	6.5897	5.7332	2.2824	3.1207	-2.5391	6.7558	7.5327	2.3883	4.2381	4.9195	1.9843	7.0972	-1.2365	2.1907	7.4425	9.7324	10.824	1.2988	1.0594	8.6389	-0.66495	1.3955	13.584	5.9788	5.5623	5.6278	2.6994
-9.1032	-2.8642	-2.9238	-0.49831	-13.452	-1.4584	-2.5575	-3.1385	-6.7207	-7.8292	-2.0667	-2.9408	-6.5468	-10.343	-5.2826	-4.8746	-7.641	-3.1362	-11.09	-4.7096	-4.2528	-10.929	-10.615	-5.3614	-0.45369	-0.65537	-3.072	-7.6846	-3.936	-5.173	-6.0984	-9.8251	-2.2567	-9.0956	0.094995	-2.122	-2.8277	-3.0964	-11.416	-3.6988	-2.9768	-2.1868	-10.584	-4.0662	-10.817	-6.2399	-9.0578	-11.538	-5.4422	-8.8595
-14.746	-18.004	-16.025	-13.068	-4.4378	-4.4926	-14.43	-10.947	-12.732	-12.435	-4.0912	-14.654	-11.289	-12.037	-9.9703	-19.104	-13.99	-10.865	-19.192	-8.5619	-13.835	-13.738	-12.354	-10.926	-11.66	-13.408	-21.052	-18.503	-8.4706	-10.54	-10.874	-12.353	-12.861	-13.705	-10.662	-12.56	-16.764	-12.571	-14.022	-17.462	-19.552	-11.811	-12.742	-13.342	-18.53	-13.575	-18.418	-12.774	-13.407	-14.778
-18.268	-8.7974	-12.447	-18.817	-15.779	-11.365	-17.26	-9.8991	-13.914	-11.848	-10.215	-14.099	-17.361	-9.9742	-7.8835	-16.91	-14.236	-14.629	-11.187	-11.852	-16.919	-14.501	-13.708	-11.229	-21.192	-10.743	-10.625	-13.671	-14.331	-15.528	-16.915	-20.518	-19.743	-20.072	-19.561	-12.103	-19.159	-8.6035	-10.609	-14.253	-16.659	-9.3562	-13.415	-17.801	-18.366	-23.682	-12.139	-13.988	-7.2234	-14.172
-1.5304	-4.7032	1.7984	-7.6348	-0.037738	-5.7274	-4.7653	-6.092	6.1431	3.5183	0.37249	-0.96321	-2.0606	1.828	-1.6718	-8.9768	-0.49039	0.84061	-1.6056	3.2811	-1.9721	0.46743	1.9597	-5.8157	4.6906	-2.9121	3.8391	3.5286	-0.89202	-2.9417	-4.1935	-2.0418	-7.5347	-3.3588	-5.1801	3.1909	-0.84934	-2.5355	-7.5462	1.1478	-2.1241	-4.8211	-4.0358	2.5618	6.2155	-4.2356	9.1375	0.45331	2.0767	-0.98952
-13.736	-19.368	-11.793	-10.416	-12.208	-11.316	-9.8476	-6.5352	-14.624	-9.0082	-13.907	-10.346	-14.561	-13.13	-8.4544	-10.833	-16.689	-16.555	-7.1556	-5.4203	-16.298	-12.005	-13.963	-16.886	-8.7518	-9.7349	-17.909	-13.325	-8.7322	-7.1364	-10.297	-14.395	-17.641	-14.914	-17.772	-14.407	-6.8451	-16.785	-15.861	-10.735	-13.083	-14	-17.699	-15.715	-16.89	-8.2578	-15.217	-11.457	-16.093	-16.333
1.3532	0.5725	0.21427	5.9061	-0.19422	-4.503	-1.9489	-3.9846	3.3984	-5.0479	-3.6067	0.2163	-3.4143	-0.61599	-1.7038	-0.12198	7.5633	1.1237	3.5447	2.2543	-4.9398	2.1616	4.1675	-4.7328	-4.7	-4.2641	-1.2715	4.3235	-0.39147	3.2893	5.0287	-2.0209	5.7845	2.0828	-3.6865	2.4494	3.4699	-3.0852	5.8456	2.3466	1.1217	2.7318	-3.5699	2.0092	4.2501	6.678	-0.94258	-2.2874	1.7149	3.0198
-14.819	-11.918	-13.668	-9.7218	-7.4037	-10.171	-11.16	-11.527	-9.1401	-11.975	-11.25	-8.3758	-10.145	-8.8831	-14.645	-12.704	-10.881	-10.92	-10.639	-10.391	-13.825	-3.3294	-11.563	-12.297	-6.6953	-12.043	-13.128	-14.793	-9.793	-10.734	-8.4449	-13.084	-7.8551	-16.079	-10.58	-6.567	-4.3173	-6.4227	-7.4829	-9.5213	-12.473	-11.007	-7.7308	-10.929	-11.627	-13.493	-12.214	-9.1503	-10.056	-5.284
0.7693	-2.2766	3.7323	2.8643	2.6329	6.0033	-6.3602	4.0671	2.1088	0.2858	-2.7924	4.2926	-2.8725	-0.29529	2.1277	-3.4318	2.33	4.0071	0.070472	0.96946	1.9668	3.1811	3.5489	1.6687	7.6376	-0.17346	-1.2332	-1.0298	1.358	-0.33693	1.5106	-6.9458	-2.0424	1.1192	1.0741	3.8792	5.8124	2.6161	1.1948	3.0046	-2.5932	1.497	1.396	1.9314	1.5828	0.18755	3.1993	2.3498	-0.061759	1.5537
-9.0251	-10.142	-16.311	-10.304	-4.4121	-12.747	-12.056	-12.187	-4.0909	-10.804	-8.0575	-10.277	-3.7344	-10.413	-12.422	-17.858	-12.825	-9.3695	-3.8402	-6.3929	-18.808	-6.8473	-14.483	-16.686	-10.062	-9.9748	-16.269	-10.186	-11.014	-11.91	-13.102	-11.263	-14.095	-12.619	-13.613	-12.078	-16.269	-12.292	-9.0979	-7.2145	-12.892	-8.8844	-16.658	-7.9176	-13.852	-12.744	-13.686	-13.474	-15.3	-12.87
1.1133	-7.6532	-2.4342	-5.702	-1.5269	-14.007	-13.042	-2.5964	-4.1757	-5.3312	-6.6327	-4.2571	-2.2935	-6.381	-13.473	-12.805	-3.5561	-4.2468	-4.6253	-0.42526	-5.9141	-10.923	-11.713	-3.4267	-6.3466	-6.9706	-8.6625	-1.5994	-2.2192	-4.2299	-5.3648	-1.781	-9.5702	-6.5264	-5.1989	-9.1482	-2.4397	-4.7979	-2.7882	-1.6481	-4.9875	-13.386	-5.3753	-10.711	-8.1369	-5.0506	-8.2057	-8.8938	-5.7215	-8.7551
-4.4039	-2.9243	0.90164	-1.6586	3.2357	-5.9816	-1.8213	-4.2306	4.1192	0.049157	-4.2775	-1.2252	-1.405	2.6462	-1.2036	1.4944	-7.0932	-0.15041	8.5915	-2.0543	0.19781	0.62699	-0.36552	2.503	-4.4661	-5.569	-0.69189	4.328	1.3021	-5.5799	-6.211	-4.7993	3.1031	4.7928	1.8925	0.55194	0.48193	0.87164	1.0347	0.96022	1.8542	-5.063	-0.18617	-0.54849	9.2673	-2.3288	4.6371	-3.5285	-1.6594	-2.1387
0.28753	9.4048	6.2734	7.9441	5.118	8.9913	4.6577	6.8031	6.5463	4.2223	1.0067	-9.7736	5.5986	-2.6418	2.8331	5.2407	3.8529	2.9771	0.089858	6.518	6.3982	8.6304	1.2976	-0.63745	4.4595	6.6933	-1.0301	4.2059	2.1301	5.6191	5.0366	3.7566	8.1173	0.85083	9.4578	7.0013	1.1033	4.7105	0.82332	4.4183	1.4641	4.5971	3.807	9.9777	7.8565	6.4171	2.593	5.9735	6.3234	3.5553
-14.534	-11.482	-7.4521	-10.824	-10.616	-9.8543	-9.3014	-15.082	-10.189	-16.748	-19.845	-8.2867	-11.88	-11.57	-15.003	-4.7277	-6.2234	-12.615	-14.873	-15.85	-9.9317	-11.566	-9.0546	-8.2649	-11.405	-11.651	-6.775	-6.0189	-16.68	-12.75	-8.9585	-13.039	-5.5635	-17.13	-6.9339	-12.853	-12.198	-17.005	-14.447	-6.4703	-14.534	-10.453	-14.538	-7.3668	-20.144	-13.666	-9.8745	-18.52	-13.594	-13.435
9.5763	6.7086	1.24	5.145	5.7858	5.6198	2.7023	3.3337	7.6061	5.6062	7.853	3.3898	12.707	-0.3856	12.654	9.9124	3.7811	5.456	7.7717	1.3671	8.1947	10.369	2.5541	1.7544	10.942	5.2009	2.564	1.0801	9.1454	6.3235	6.2421	7.9672	0.73939	4.0688	-3.26	2.0108	13.569	1.2124	5.9013	8.5038	2.9363	3.9057	6.2485	-0.27614	3.599	5.4752	5.6671	3.8531	12.887	3.3698
-0.92738	1.6842	-4.7492	-0.56173	-1.3466	-2.8066	6.7967	-2.0727	-5.3302	3.4253	-3.0711	4.0463	0.51457	-1.386	2.5475	-0.78393	-0.26237	1.2338	-0.35212	-0.23829	-3.1186	2.902	-1.713	2.8267	1.3404	-1.6297	-4.2657	3.0592	-4.0535	1.3911	-4.1975	-1.8413	1.9695	1.1264	1.3169	-3.1192	-0.62832	-1.3807	-1.2644	0.5183	1.366	0.15531	-6.3254	1.7047	4.9176	-4.4731	-2.9043	-0.16932	-1.9504	0.71951
-11.582	-15.307	-17.316	-20.102	-18.811	-16.196	-18.327	-14.271	-17.386	-14.772	-13.969	-8.4377	-10.606	-16.907	-10.598	-10.373	-14.555	-12.58	-10.077	-12.809	-10.364	-17.429	-12.894	-13.546	-14.284	-12.16	-10.834	-13.081	-9.7222	-17.693	-16.172	-20.432	-14.864	-15.553	-11.563	-7.4807	-16.657	-11.152	-20.007	-5.9259	-12.52	-11.727	-14.538	-11.655	-14.827	-13.214	-13.865	-14.748	-15.498	-15.453
-0.58273	-2.079	-1.7573	1.4729	-3.122	-4.3906	-1.571	-4.4661	-3.6675	0.66981	-10.716	-2.9059	1.2541	-1.4473	-5.1006	-10.105	3.4444	1.8345	-1.4796	-3.3443	-3.2117	-4.6421	3.9782	-2.1643	-3.8904	-1.4622	-5.0587	-2.6994	-5.0945	-1.0599	-5.4221	-3.0544	-8.8407	0.16302	-2.579	-0.91493	-1.0407	0.084892	-5.3075	-5.5468	0.91596	3.2945	-10.486	-7.0054	-3.927	-2.0253	-6.7093	-5.2003	0.17062	0.74076
-3.9813	-5.6962	-6.2754	-3.7363	-3.8094	-3.2964	-2.5355	-2.2755	-3.4531	2.2405	-4.9681	-5.9981	-2.9872	0.33372	-0.52226	-7.301	-4.5788	-2.3864	-2.205	-1.2687	-1.829	0.43156	1.1252	0.6858	-2.1797	-0.86842	-5.4568	7.7247	-1.6473	1.4934	-1.7202	-2.6155	-0.22902	2.2131	-0.69331	-6.6033	-0.58935	-0.2032	-2.2789	-7.2887	-4.1512	-5.5774	3.1348	-1.7728	-9.2157	-5.7749	-7.1082	-4.0698	1.2943	-1.8718
-8.5878	-4.4496	-0.28222	-3.4254	-6.9975	-2.1279	-2.2474	-4.9299	-4.9288	-0.56162	-4.9071	-2.5871	-1.0574	1.8982	-2.7885	-6.698	-7.6645	-0.94488	-2.9732	2.7671	-0.11702	-2.707	0.84605	-3.6198	-4.9822	-3.7885	-1.4299	3.2358	1.4245	1.9917	-2.8265	0.48587	1.1982	-2.6267	-2.7462	-5.5752	-6.7909	1.1387	-5.6267	-0.86149	-2.8337	1.1113	-2.0464	-4.9498	-3.9519	-1.5334	-4.1183	-10.985	0.070215	1.1113
7.6024	8.4616	9.7905	8.6595	9.6849	6.5335	9.3424	3.915	11.964	9.1001	11.838	8.7517	3.2417	9.9356	17.245	3.9307	10.775	8.7275	9.9645	14.662	8.0759	14.154	9.9575	4.7264	6.7106	9.9585	5.495	6.0223	11.934	7.3868	6.2102	7.9428	8.4733	5.1969	8.059	5.8355	7.8484	4.4773	9.2804	9.1993	9.4862	11.769	10.25	11.797	10.115	9.7733	4.932	6.7708	5.9515	3.0284
-2.7803	-1.2603	1.5834	-1.4356	-1.4279	-6.3477	-8.0903	-3.0105	3.6973	-0.20604	-5.2479	-0.45552	2.2395	-4.2352	3.8249	-5.1673	2.7964	-4.933	5.4557	-5.911	-1.275	-1.3586	-2.4009	2.658	-2.9592	-6.5931	-5.4434	-1.8971	-2.2882	3.1696	-3.3023	-2.9568	-0.63809	-4.8475	-1.9304	4.074	-3.6998	0.69681	-2.8224	-0.94867	-7.19	4.3564	-4.7008	-2.8781	-2.2437	0.71433	1.1905	1.1118	2.6939	-6.628
1.3842	-0.033417	4.2472	1.2898	6.1229	-0.177	-1.6527	-5.7613	1.7475	6.8576	-5.0836	2.5687	-2.3346	8.9622	3.2721	1.5024	0.35417	-2.659	6.4608	5.2465	-4.1939	2.1026	-0.62866	-3.2952	0.1642	4.8193	-1.1202	-2.3407	5.3614	-0.15053	-1.1744	-0.91974	-1.9029	3.4837	2.826	6.4769	2.579	3.1474	4.5415	3.104	5.879	-3.2597	0.54584	1.7503	3.0256	-6.2652	3.0963	0.77035	4.3737	-0.6818
0.57632	-0.83192	1.8048	1.2876	-7.0379	-9.0414	-3.9664	-0.32415	-5.4486	-4.4079	-9.5493	-8.8681	-4.592	-12.113	-7.3496	-5.3289	-8.2297	-5.8425	-11.123	-1.6235	-11.104	-7.7838	-2.0747	-3.6894	-0.67315	-1.3987	-9.6875	-4.9815	-5.3533	-5.7646	-0.35617	-3.9705	-0.75648	-7.5204	-0.23356	-6.7275	-14.214	-3.0462	-6.5377	-2.7559	-9.9752	-3.0049	-1.6537	-3.9578	-3.5035	-2.2547	-6.8612	-7.9851	-2.2373	2.242
-14.546	-14.139	-10.526	-8.9249	-11.717	-15.843	-19.355	-16.887	-7.0059	-12.179	-5.8553	-15.202	-10.536	-19.289	-11.104	-5.5031	-15.167	-17.626	-18.09	-10.932	-12.086	-13.372	-11.592	-11.905	-10.371	-12.859	-6.5421	-9.8011	-16.082	-11.181	-11.829	-13.195	-16.377	-13.53	-14.927	-20.04	-12.981	-21.475	-16.343	-10.742	-10.277	-12.586	-14.028	-11.961	-14.413	-11.511	-14.729	-10.168	-13.157	-14.281
-14.634	-6.7398	-12.303	-19.058	-12.41	-19.179	-13.055	-9.0633	-12.782	-8.5273	-9.6826	-16.582	-11.632	-9.3125	-10.588	-9.3934	-8.7264	-19.734	-8.4911	-9.8669	-14.273	-10.867	-14.944	-12.786	-14.338	-6.933	-11.913	-5.7614	-8.3981	-16.683	-18.951	-19.051	-16.204	-4.4629	-16.577	-17.44	-10.445	-8.269	-5.09	-16.237	-14.31	-10.861	-15.277	-14.548	-8.6277	-16.065	-8.0363	-12.331	-20.294	-11.708
-13.086	-14.947	-17.273	-12.502	-12.063	-16.642	-14.355	-12.548	-11.693	-15.466	-13.016	-11.483	-17.77	-11.556	-8.5958	-7.5167	-9.0737	-6.6777	-12.646	-10.039	-12.426	-12.398	-12.815	-16.896	-16.127	-16.551	-16.606	-21.668	-9.1495	-14.245	-12.722	-9.5032	-7.422	-13.738	-16.376	-18.447	-14.305	-16.565	-10.519	-17.552	-23.199	-15.975	-19.9	-13.824	-15.475	-15.554	-9.7496	-13.091	-13.511	-11.167
-0.31635	-4.001	-3.2551	-12.692	-12.483	-6.3843	-2.3622	-12.931	-0.15223	-4.7765	-5.6231	-1.3465	-5.3641	-3.9513	-2.946	-4.8268	-1.3296	-0.25621	-1.3656	-3.4113	-7.5464	-3.4495	-1.6853	-3.4118	-5.0054	-2.1094	-5.156	2.3264	-5.4148	-2.6619	-4.3071	-7.4061	-9.6957	-3.6891	-2.5276	-1.588	-9.37	0.70086	-4.5381	-6.9141	-5.5986	-1.9213	1.5878	-7.9439	-1.1518	-5.3396	-6.958	-14.28	-3.6812	-7.4923
-12.789	-13.3	-11.101	-14.644	-10.331	-12.785	-16.182	-6.2073	-11.786	-8.4267	-8.441	-12.107	-13.386	-14.079	-10.959	-11.713	-18.347	-7.4263	-14.573	-9.9191	-11.204	-3.9754	-15.047	-12.375	-12.967	-14.124	-13.598	-12.706	-9.2986	-12.033	-12.405	-16.876	-9.2683	-15.922	-20.195	-9.9111	-12.605	-15.02	-10.763	-10.712	-20.849	-13.672	-12.096	-12.148	-16.287	-14.088	-11.712	-11.067	-14.323	-9.6107
-1.0577	4.1191	-3.1293	2.0158	0.21828	-0.57479	-3.6103	-1.0957	4.5427	4.266	-3.1511	-7.5071	-1.7129	2.523	-2.4712	-2.4026	7.3142	-6.5578	-0.64025	3.8522	-1.8855	-3.5796	0.56797	-3.1154	1.1125	-0.86521	1.8031	-2.3927	6.8465	-5.1325	-5.8715	-0.11713	-2.4256	-4.9946	-10.984	-10.344	0.77435	-4.6116	-7.8278	1.3046	-6.7936	-0.11549	-6.3899	3.4709	3.3438	1.8399	-0.56681	-3.1287	-3.8577	-0.53418
1.0081	-4.4524	-6.3315	1.3153	-7.4483	-1.5544	-0.82317	-10.254	5.7992	-3.2075	-2.1293	-5.0591	-4.7361	-2.6911	-5.6278	-4.4315	-0.42489	-3.2345	-4.0732	2.3012	-3.1974	-2.5322	5.2732	-8.3418	-6.9165	-5.526	-4.9327	0.63988	-3.9587	-1.2616	-4.2292	3.6424	-2.727	-2.684	-4.5358	-9.8129	-4.7978	-8.2249	-2.0007	-5.4823	-3.6703	-5.3126	-0.25264	-3.4764	-1.2575	-3.7497	-0.63106	-2.341	-4.1631	-0.50978
-16.571	-8.6347	-7.2323	-10.434	-14.176	-9.413	-10.548	-12.88	-20.039	-15.945	-15.457	-16.981	-9.2546	-16.701	-19.796	-16.708	-13.5	-11.206	-12.671	-12.32	-13.684	-18.647	-18.49	-13.443	-18.629	-15.536	-16.357	-13.819	-17.308	-8.7695	-7.3052	-15.743	-15.628	-14.576	-13.363	-18.674	-16.488	-10.514	-5.5309	-13.178	-19.228	-11.029	-12.95	-14.127	-7.9559	-13.561	-17.455	-19.835	-7.5784	-16.83
-15.686	-9.0396	-12.866	-14.96	-10.608	-11.246	-9.1807	-12.027	-17.256	-3.772	-10.65	-14.783	-10.181	-13.277	-14.663	-11.358	-10.636	-11.015	-14.718	-12.239	-21.027	-3.8882	-19.471	-13.654	-8.077	-9.9921	-13.902	-14.899	-8.0752	-10.758	-13.423	-11.946	-13.654	-17.468	-8.784	-10.543	-15.105	-7.4893	-16.147	-14.572	-20.555	-13.512	-11.481	-16.467	-12.17	-15.561	-14.942	-12.104	-15.245	-7.9455
-9.5932	-6.2608	-11.223	-5.5878	-6.9808	-10.736	-5.5834	-10.872	-10.551	-12.157	-8.8341	-15.209	-8.8973	-9.8196	-1.5006	-7.4268	-11.287	-4.9892	-4.8036	-7.3885	-8.3763	-7.9016	-9.0623	-17.17	-14.105	-7.5912	-14.911	0.21379	-9.8523	-4.6964	-6.4156	-13.088	-10.556	-16.66	-8.4682	-11.418	-10.622	-1.342	-7.9102	-7.4555	-5.0632	-6.5688	-6.4632	-6.905	-10.378	-9.8993	-3.4406	-7.8169	-10.289	-14.204
-4.2912	4.2509	-4.2206	-3.7531	-1.8293	-2.102	-4.7822	-5.2221	-3.0454	-7.2339	-2.5259	-7.0673	-4.0227	-8.1061	-2.4493	-2.9752	1.7474	-0.90263	5.0796	5.0854	8.7679	-4.0223	-5.2246	1.1266	-6.8826	-0.16724	-3.7346	2.5861	5.4513	-9.3234	-0.52901	-1.7808	-2.1269	-1.1743	2.3483	-6.4348	-4.315	-1.3637	6.4458	-3.5714	-1.1533	-9.0886	2.3701	-8.6985	-3.0849	-0.16621	0.987	-4.9337	3.2915	2.4519
-4.9954	-4.3974	-13.912	-7.2018	-9.618	-9.3462	-7.3483	-12.329	-0.20451	-8.4736	-4.6368	-6.3262	-5.9947	-14.086	-9.4752	-10.624	-13.655	-6.3537	-8.7084	-10.092	-6.3107	-2.9144	-8.7892	-6.2767	-12.387	-9.7195	-3.4098	-5.9715	-5.0973	-9.8348	-7.1426	-8.0859	-6.3065	-7.3295	-13.612	-16.948	-9.6008	-10.097	-15.484	-16.54	-12.285	-9.7779	-4.2823	-3.6184	-7.3442	-6.6642	-7.1007	-8.2038	-7.4312	-7.4073
4.7016	-1.7801	0.53913	-7.3898	-6.6722	-8.971	-1.261	-4.1645	-1.9558	-6.8444	-3.2895	-9.3577	-6.269	-6.0135	-3.9112	-1.5052	0.33255	-5.3307	-5.2089	-2.2291	-6.6081	-3.1933	-5.6269	-1.9446	0.033945	-0.1264	-1.6827	1.2469	-3.2311	-6.2277	-4.4267	-10.924	0.8301	-8.1211	-4.659	-1.8004	-6.5273	-4.7871	-5.8303	-3.9085	-7.5289	-7.4599	-3.7771	4.0883	-4.2543	2.8531	-5.577	-5.282	1.7018	-3.7224
-1.6956	0.86313	3.0125	1.3182	1.2991	-0.30977	2.1763	-2.6025	-0.66136	2.6141	-0.88229	-4.7204	1.9772	4.6538	-0.83738	2.0131	3.0428	-3.7689	4.4995	5.2612	1.8468	-2.9293	-2.4989	-3.1016	1.4185	-0.88419	-2.2936	0.92398	-3.7038	-0.66674	-0.68415	0.69073	8.4711	-4.4514	-5.8949	-3.1757	1.0971	3.261	-0.44303	-1.7874	-3.8773	-3.787	5.5984	1.6537	5.3393	0.6829	0.85434	-2.7676	2.4076	-0.43818
-9.6709	-20.155	-23.206	-19.389	-15.125	-23.726	-23.661	-15.723	-22.914	-19.944	-18.766	-18.081	-17.637	-21.918	-21.672	-23.116	-16.556	-15.053	-23.057	-20.884	-26.879	-16.608	-20.923	-26.358	-18.461	-17.579	-23.483	-17.342	-24.402	-21.894	-22.431	-27.057	-20.015	-23.722	-23.402	-26.561	-15.69	-18.534	-22.472	-18.182	-21.83	-24.298	-23.501	-19.588	-17.533	-22.245	-24.709	-16.303	-19.223	-18.658
-1.7037	4.0154	-7.2323	-4.537	0.42181	-6.634	5.8967	-0.42419	-2.4485	-4.5546	-2.29	6.3211	5.3694	-5.8587	-2.2546	-1.8837	-5.8045	1.805	5.8434	0.24714	-6.7312	3.053	2.1738	2.537	-7.2926	-2.0658	-5.4244	-2.3465	-6.9055	-8.8871	1.4586	4.308	-2.3747	1.8227	0.96417	0.66841	2.2941	-1.2431	5.2848	-5.5751	-1.2728	-2.8631	2.4834	-2.2375	-1.33	-0.51444	-0.52761	3.6748	-1.701	0.0092978
2.7577	-3.8476	-1.6708	5.8871	-0.98621	-1.658	4.7991	0.41764	-0.24896	4.5359	2.4975	-0.87475	-0.77377	5.4911	8.7539	-3.2611	0.65467	-0.36882	3.042	-0.40309	4.4716	3.4251	0.045337	1.1984	4.0594	-0.8073	2.0842	8.9446	2.2925	2.672	1.1745	1.8034	5.7666	5.0848	2.8768	-6.3242	2.8013	-0.4616	-3.2228	3.0377	4.6229	-0.0031943	7.1078	-2.5302	0.54699	-3.383	-1.5119	3.1913	-3.5675	10.182
-2.4293	0.69626	-1.0378	-3.2514	-0.87432	-3.1813	-0.49376	-0.35016	-3.7384	0.64944	-1.1989	3.708	-3.2503	-4.3714	3.2075	0.11455	-0.056151	-5.3296	-9.3218	-0.25584	-3.1224	-2.1498	2.147	-4.432	-1.568	0.63698	0.3092	-1.4877	-2.4878	-1.2369	-4.5854	0.13332	-5.2095	-3.1745	-2.1677	0.23606	-6.1126	3.5385	-6.1624	3.9959	-3.8686	1.4632	2.9879	4.1719	-0.36394	-6.877	-4.4207	-3.6456	0.71647	8.4076
-12.623	-16.617	-7.1879	-15.534	-17.202	-10.174	-14.333	-16.654	-13.022	-9.7313	-18.406	-16.289	-10.533	-14.352	-5.5029	-6.6235	-17.16	-15.105	-10.378	-15.171	-14.839	-12.809	-14.588	-14.332	-15.632	-16.874	-13.785	-12.044	-14.445	-13.158	-10.288	-18.919	-15.088	-9.4	-10.681	-12.49	-12.978	-7.9096	-21.592	-13.35	-13.942	-16.007	-16.065	-14.548	-13.966	-5.0484	-19.707	-10.67	-16.542	-20.046
3.8293	1.0709	9.761	1.328	7.692	2.2718	4.5135	-0.35076	2.0134	-2.2688	4.5766	3.9526	4.8263	8.566	-2.3308	0.039385	7.0846	2.7344	4.3425	2.8767	11.241	1.8857	6.9941	-0.29436	4.2837	1.6865	0.71891	2.3808	3.0745	-2.1752	6.9803	5.3958	4.1773	8.1676	1.346	7.241	6.9521	11.788	3.8399	1.9513	3.7888	-0.14961	5.321	-6.3153	1.5054	2.2454	4.7873	6.2635	1.736	1.3739
-4.2455	-2.0592	-4.6477	-4.7188	-5.0534	-7.6148	-6.6757	0.088488	0.045893	-3.6974	0.93748	-7.5839	-2.5034	-8.159	-2.7296	-0.85377	-2.5757	-1.0086	-2.4859	-3.3215	0.54034	-3.7456	-0.48381	-8.5404	-4.494	3.8219	-5.4055	-8.2426	-8.0842	-2.8057	-2.047	0.58803	-4.5334	2.5091	-4.5613	-0.74711	-3.2839	-7.3585	1.0993	-0.78558	1.2124	-7.4153	-2.5999	-5.4758	0.9486	1.8094	-6.7216	-3.1139	-0.30511	0.10264
-8.0587	-4.2493	-11.108	-6.6787	-2.0308	-10.188	-2.9353	-5.1113	-4.7595	6.5684	-5.1901	-6.1362	0.89413	0.81423	-1.2722	-3.9933	0.87672	-1.4389	-3.4991	-1.1802	-2.0784	-5.047	-4.0184	1.9415	-2.9051	-2.1072	-5.5888	-8.7717	-5.6748	-3.6821	-5.1002	-3.9197	-8.3068	-7.612	-9.9131	0.99664	-3.2394	-1.443	-9.282	-3.4875	1.135	-9.0022	-1.6217	-5.9976	-6.019	-7.1264	0.71643	-3.2537	-5.3601	4.7297
7.2636	6.6847	3.3495	11.146	13.273	8.4332	2.2085	7.6378	9.9886	8.4698	13.828	15.644	6.9679	4.6898	4.5829	6.0507	6.4029	4.6855	10.174	5.3307	7.8804	5.7789	9.7624	12.755	3.946	11.485	10.707	9.3739	8.6215	8.1459	9.2493	7.5906	7.1913	5.0359	0.81161	5.2846	5.0877	13.747	6.2718	10.667	11.06	12.805	7.6589	10.351	3.783	7.6885	-1.7395	-0.4774	10.647	5.1461
4.3638	4.8539	8.8571	4.793	7.9114	-0.63838	10.496	6.3123	4.1423	-0.49729	8.7089	7.1765	3.4597	4.6313	4.3424	8.7034	2.9792	4.6954	-0.045189	2.5868	4.8297	10.321	13.972	-1.108	-6.4682	10.479	10.938	7.1233	1.6069	1.1914	3.0099	-0.44239	6.6076	0.41147	1.2901	5.2649	5.2544	-0.58489	5.6208	7.7072	3.6069	4.1764	6.979	-3.2902	2.1116	8.6697	5.1692	2.6569	8.0843	-6.711
-14.755	-4.3651	-9.9242	-14.705	-13.935	-13.215	-10.533	-8.9116	-8.7298	-11.883	-10.181	-17.509	-7.4843	-15.605	-12.666	-15.383	-14.082	-11.546	-8.0057	-18.509	-10.949	-12.382	-17.387	-10.501	-14.225	-6.5044	-11.13	-19.721	-4.5473	-16.579	-4.0181	-13.501	-10.057	-13.181	-9.593	-10.213	-9.5545	-15.423	-7.2634	-11.67	-9.2288	-7.8715	-11.108	-13.083	-11.299	-12.503	-6.462	-15.732	-7.6749	-10.402
-1.4041	-7.3515	0.39093	-3.7921	-2.8613	-4.942	-2.7602	-1.7537	-3.9311	-9.5411	-3.3859	0.42456	-0.64531	0.15373	-4.5242	-3.1725	0.97524	1.1303	2.9705	-1.612	-6.3418	1.7017	2.5551	4.9372	3.0243	2.3799	-3.0842	-4.1266	4.4922	5.0161	2.5243	-5.0634	2.369	-3.279	-4.4107	0.082661	-2.4971	3.1442	-2.9204	-8.659	1.5653	1.7664	1.1442	-2.1922	-0.90367	-0.54212	-5.4745	1.2383	1.1582	-4.025
-20.264	-13.322	-10.809	-8.7598	-10.201	-14.662	-10.498	-15.517	-15.218	-11.186	-16.473	-6.4395	-13.043	-8.0028	-9.286	-8.7621	-14.132	-14.7	-7.2338	-13.286	-13.63	-14.714	-9.8994	-13.911	-13.775	-14.784	-12.637	-10.915	-12.24	-6.318	-11.358	-9.1508	-19.506	-7.1475	-9.4193	-17.87	-9.4884	-12.668	-9.1239	-15.196	-7.5053	-11.585	-12.207	-6.4562	-10.744	-12.676	-6.0539	-9.1713	-13.859	-9.3819
-11.978	-6.4602	-8.5554	-17.515	-10.136	-10.344	-4.1815	-4.3757	-19.136	-11.649	-15.241	-18.885	-12.746	-12.488	-20.817	-12.67	-10.86	-6.9111	-8.0939	-8.7467	-14.881	-18.694	-7.7058	-10.03	-4.5905	-2.721	-4.7945	-14.865	-10.145	-10.342	-15.441	-14.31	-18.478	-16.32	-3.7805	-15.761	-13.185	-12.225	-13.417	-10.802	-15.256	-9.3878	-9.8792	-8.7885	-13.45	-13.309	-14.416	-9.4602	-7.8457	-7.5579
0.39987	-1.5609	1.8273	-2.1369	-5.4964	-3.2956	-3.6712	-3.2	-3.7713	3.1172	2.0985	-2.898	-1.4989	-0.95911	-5.1875	-2.9418	-1.5566	9.503	-8.0411	-1.3999	-0.63319	1.3789	2.3927	-3.8827	-2.422	-2.0893	3.6396	2.603	-2.8994	2.5915	0.057404	0.30879	4.6852	-5.8836	1.0829	-2.1762	4.0087	1.4349	-0.86804	-6.9907	1.7661	0.086893	2.1138	-2.4845	-5.3212	-8.0381	3.1176	2.2627	-2.9775	-0.40622
-17.324	-11.743	-10.525	-18.066	-15.151	-9.2049	-12.125	-12.286	-16.551	-11.501	-15.515	-7.998	-14.573	-8.5917	-10.983	-13.324	-11.353	-13.895	-18.446	-15.578	-10.674	-14.695	-12.257	-12.337	-21.852	-16.043	-16.179	-13.779	-9.7196	-11.544	-10.913	-11.92	-15.116	-8.9744	-14.312	-12.832	-7.2376	-10.633	-10.85	-7.5921	-12.248	-11.113	-9.1988	-14.931	-16.725	-16.187	-12.957	-14.843	-13.141	-17.87
5.0255	2.3679	-5.1093	-0.55362	-4.8509	0.6594	-2.2417	-4.6592	-4.0646	-4.2377	1.7207	-0.26164	1.857	-5.3138	-6.7161	-4.7544	-1.9856	-1.374	-0.36694	-5.0085	-2.1233	3.4527	2.6522	2.8784	1.5651	-3.8379	-0.88294	-1.7893	-1.2653	-3.7781	-5.5733	-3.0953	0.80876	6.7672	1.7965	-2.0732	-4.1504	-3.6201	-2.5486	-4.0799	-4.0767	-1.7863	-2.6605	-1.1625	2.5567	4.8877	0.42645	-4.3203	-1.2196	2.4844
-8.8341	-13.272	-10.121	-9.4443	-9.1973	-5.2627	-13.379	-11.223	-15.129	-12.249	-8.7948	-9.9194	-13.019	-7.6023	-10.627	-8.4251	-7.0501	-6.5175	-13.142	-7.5358	-17.884	-9.0232	-12.507	-14.993	-5.5906	-7.3323	-8.6188	-9.9894	-14.335	-7.9567	-11.037	-7.7735	-15.469	-11.631	-13.568	-9.4541	-7.9603	-11.333	-6.7668	-5.6506	-5.5264	-11.496	-5.1975	-6.3758	-11.744	-7.4589	-5.7617	-13.054	-7.3346	-9.6747
8.8132	10.615	6.4767	3.3897	6.6275	9.92	4.8475	12.021	9.175	2.292	5.1233	7.4288	8.325	9.5435	13.458	5.8821	0.92119	9.7493	8.7881	11.087	7.8536	13.609	12.551	1.6591	1.3385	8.881	2.9704	4.8405	8.6525	7.4884	7.0679	5.8931	6.4469	8.4213	10.671	13.691	6.2403	9.4002	8.1497	9.4681	7.3677	7.9457	2.7084	8.2475	6.7229	10.501	3.6386	-1.1749	3.5758	7.9337
-6.7135	-9.2219	-5.079	-1.1702	-5.8375	-2.8042	-10.544	-5.2306	-8.9629	-8.3572	-3.8693	-4.4813	-6.6529	-8.0036	-6.3094	-13.406	-4.7899	-5.7497	-5.097	-3.5974	-2.3818	-1.9857	-14.527	-3.5942	-1.965	-14.307	0.15608	-5.8059	-5.215	2.5275	-9.7966	-7.1139	-6.9226	-7.563	-1.8749	-5.7765	0.68755	-5.1441	-2.2644	0.18639	-4.9148	-2.0187	-2.5302	-5.6497	-5.9392	-3.8217	-9.2054	-11.905	-4.7114	-9.42
9.8711	11.32	10.22	2.6864	13.343	14.569	8.815	6.8331	6.5238	8.7641	11.71	8.3743	5.32	4.1943	5.9332	-0.66838	11.366	0.96742	5.302	7.0194	10.578	9.7041	4.3969	8.8268	15.354	7.7491	10.108	8.7512	4.979	12.404	2.9432	6.7954	10.325	9.136	7.3453	0.63658	8.5039	1.3047	4.1946	9.2277	10.5	12.079	2.0236	10.525	6.7989	4.6975	5.824	8.625	9.4207	2.0176
-1.7054	-5.7037	-2.6225	-1.528	0.064109	-5.4997	-0.1112	-8.8066	7.5529	-1.9631	-4.9801	-0.80561	2.5036	0.2955	4.2351	-0.79741	-2.8441	1.8787	-1.2506	6.0725	-1.3662	-3.3196	-6.7908	-0.94937	-10.368	-5.4393	-5.5762	-2.7956	-1.9775	-0.53295	0.83081	-8.7504	-3.6857	-8.1485	-5.7712	-1.4751	-2.9314	2.0422	2.2101	-7.0925	-6.6737	-6.1105	-0.81316	3.4751	-2.2081	-4.5986	-4.0551	-4.3932	4.7961	-1.2975
-8.1628	-11.569	-10.011	-7.2556	-12.33	-10.96	-13.521	-11.232	-13.139	-9.0047	-9.0638	-13.615	-12.834	-8.3495	-5.9045	-18.59	-18.864	-11.484	-14.738	-8.3581	-16.093	-16.284	-10.482	-9.7197	-12.897	-9.8028	-15.557	-15.48	-17.03	-10.354	-8.9151	-8.9582	-15.313	-11.104	-8.9093	-9.8207	-11.981	-11.759	-14.723	-5.6571	-13.712	-12.788	-14.671	-12.455	-18.303	-12.561	-11.853	-10.688	-11.61	-12.599
-21.347	-19.618	-24.286	-26.138	-21.745	-20.648	-23.177	-20.304	-19.942	-26.389	-16.459	-21.932	-21.016	-19.417	-22.393	-19.498	-19.125	-22.73	-23.484	-27.745	-25.36	-29.337	-18.771	-27.675	-29.97	-20.883	-21.885	-19.638	-20.42	-22.105	-24.619	-18.696	-23.024	-23.108	-27.745	-20.096	-25.247	-20.578	-25.225	-24.517	-29.748	-20.396	-25.801	-22.361	-23.778	-23.806	-21.736	-17.867	-18.158	-20.107
-8.6653	-8.705	-0.50779	5.6396	-1.75	-4.321	-2.9365	-7.331	-7.6459	-5.0128	-8.6501	-3.2329	-0.35604	-0.58095	-4.7772	-6.1465	1.6802	1.7468	2.6485	-5.282	-0.63405	-1.0177	-3.5549	-17.546	0.49197	-10.492	-8.3745	-0.69811	-1.7372	-2.7702	-14.08	1.339	-4.1659	1.451	-8.1351	-4.6954	-9.0024	-16.1	-1.6916	-5.594	-8.9554	1.0062	-8.9347	4.1641	-8.988	-0.40443	-4.5095	-8.6331	-7.9542	1.4043
9.5698	7.3242	10.479	3.7642	6.6153	6.604	7.2188	6.316	11.498	5.8902	5.2257	7.6875	13.715	9.3442	6.9771	7.7856	9.0689	6.6383	8.6894	8.8046	5.8632	-1.2729	10.444	7.7348	11.915	12.621	9.826	5.5584	5.5708	6.7442	17.021	8.9765	11.533	3.872	10.142	13.564	4.6486	4.4901	9.815	11.501	4.2257	5.9683	9.348	9.8698	8.8719	8.9968	11.452	5.6187	8.4788	11.701
2.7784	-3.603	2.2515	4.9486	-1.8077	-0.15523	3.3579	-0.38131	-1.9133	-0.31138	0.54471	-7.9361	2.7854	5.1283	2.8716	8.2171	-6.0321	-1.529	-6.9921	2.1532	-3.0232	3.3188	6.8696	-2.059	-2.6999	-8.9635	2.2875	-2.4912	-6.3804	-4.3154	-1.9866	-2.1748	5.0722	0.26079	-0.059831	8.3291	9.7308	-2.02	-0.029094	-4.0098	0.22047	-1.8177	-8.2247	3.0493	-3.3809	3.0425	-1.0572	1.0388	1.5078	0.035543
-0.88447	0.91286	5.5735	-3.8124	-2.0384	2.3028	1.0589	2.9657	7.5913	3.009	8.5285	1.5122	2.581	7.3961	4.6811	2.9924	0.55114	2.6888	0.6275	3.8859	0.74149	-0.1017	7.6726	2.5246	9.6586	0.83962	5.342	-4.1548	2.6502	-3.1427	7.5465	1.0833	0.34229	-1.2079	4.9236	3.2563	1.3008	3.3487	5.1663	9.3119	6.0003	0.9539	5.4294	3.7679	3.3671	8.1119	6.9496	5.506	0.27061	2.9603
-13.038	-14.84	-16.136	-16.458	-7.4464	-15.855	-13.145	-11.824	-16.226	-12.522	-12.867	-14.57	-14.753	-9.5406	-9.4874	-12.639	-19.739	-15.387	-9.9284	-13.423	-11.375	-9.0186	-13.241	-13.612	-18.203	-16.157	-15.789	-17.923	-19.004	-10.15	-13.554	-15.633	-11.689	-13.955	-8.2878	-12.528	-14.924	-13.563	-13.27	-14.567	-15.758	-16.863	-4.7499	-13.704	-12.594	-12.704	-9.4251	-15.918	-10.455	-16.202
0.73931	-1.148	0.77281	4.1401	3.1506	1.308	2.2411	1.3845	-0.046352	0.75495	-3.9199	1.5215	-0.38978	-4.2105	-4.0874	2.9567	-2.0845	-3.016	-1.0701	2.892	4.1881	-3.1851	6.5205	-1.3629	6.8156	-2.31	-1.9515	-0.96283	-6.8382	2.105	3.8107	-0.54339	-3.6029	1.5539	-3.8784	-0.51547	-3.4902	1.9699	5.6734	-7.1861	-0.40396	-3.7706	-3.1883	5.8981	-0.43801	1.5573	-0.13417	1.1035	5.0762	3.6515
0.40587	-3.737	-5.9434	-3.5988	-6.1138	3.1526	-9.7054	-2.8797	-9.3758	-0.31234	-8.6795	-5.8542	-1.9336	3.1452	-5.4456	-9.0095	-6.3225	-3.6104	0.21408	-2.1479	-0.16251	0.64095	-9.1786	1.2594	-0.4323	-0.18367	-2.8934	-3.7486	-8.3631	-1.1256	-1.8486	-0.98857	-6.5111	-4.0945	0.84201	-12.132	-0.57661	-6.0936	-4.1541	3.4668	-6.9397	-1.4211	-3.8462	-1.7877	-8.2978	-8.8498	-5.4899	-6.6843	-7.0636	1.8553
-1.35	1.4723	-5.7887	-7.9543	2.6212	-0.40018	-0.87366	1.9893	0.0033112	3.8241	-1.1033	0.19641	-1.4072	-3.4748	-0.18858	2.3894	5.5025	-2.8512	-1.2801	1.8745	-1.5945	-2.5814	-3.2553	-7.2962	-6.1977	2.5566	-0.54804	-1.269	-1.7097	0.34652	-7.1336	-2.5136	-3.9454	-2.0318	-2.9949	-7.7425	-4.3169	0.060036	-0.23863	-5.9209	-11.45	-8.3387	-4.6853	1.5996	-2.0326	-0.99675	4.2709	-7.309	-4.5718	-5.2027
-2.015	-4.9258	4.4383	-2.81	-0.10478	0.43853	-0.72594	-2.3602	-6.0402	-1.6454	-7.073	-1.372	-7.3004	0.56808	-6.1649	-4.3782	-4.7772	-6.4815	-0.99838	6.3495	-5.2886	-6.7777	-11.771	5.8319	-3.2821	1.9421	-5.9468	-6.0148	-3.3637	-3.9485	-1.7483	-3.0039	-3.3965	1.2178	-5.5399	-1.9019	-1.803	3.8037	-0.27771	3.3847	-1.0794	1.2537	-0.7869	0.015432	0.41797	-1.668	-2.8986	-3.2752	6.4803	-3.081
-1.4251	-8.0107	-1.672	0.49807	-2.0521	-2.2746	-0.51755	-0.10345	0.40024	-4.6123	0.8176	1.3822	-2.1783	-1.2906	6.6941	-1.5713	-3.17	2.5323	-7.3791	3.5405	0.89399	-4.0851	-3.677	4.5946	0.93329	-1.102	-2.844	-2.4437	-6.9868	-1.1711	-0.34811	-3.0733	3.8806	-3.1902	2.1918	-3.2682	-3.3425	-3.1227	3.8831	0.6143	-5.1151	0.57117	0.38227	-3.7016	-2.0726	0.92941	0.99793	-1.3883	-1.6922	0.60504
[truncated: 770 more rows]
[truncated: 150 more columns]
